# Supplementary material for: Genetic dissection of main and epistatic effects of QTL based on augmented triple test cross design
Source: PLoS One. 2017 Dec 14;12(12):e0189054. doi: 10.1371/journal.pone.0189054 (PMC5730204; doi:10.1371/journal.pone.0189054)
Supplement: S9 Supporting Information — (ZIP) [file pone.0189054.s009.zip › z5_1350_0.8_10.csv]

303.97	303.95	304.06	303.4	304.66	303.89	303.83	303.46	303.83	305.07	305.21	304.57	304.27	303.41	305.44	303.77	304.78	305.69	304.96	304.97	305.08	303.16	302.27	304.58	304.89	304.47	305.08	304	303.33	304.57	305.18	304.25	303.9	305.12	304.54	303.86	303.64	304.52	304.27	305.03	305.27	303.47	303.15	304.06	303.49	303.18	304.24	304.07	305.46	303.82
311.92	312.4	312.93	312.23	312.05	311.91	312.64	312.13	310.65	311.74	312.16	311.97	311.91	312.4	311.38	311.47	311.96	311.31	311.07	311.26	312.54	312.43	310.77	312.61	312.66	311.35	312.31	311.86	311.03	312.16	313.86	311.65	311.84	313.19	310.98	312.67	311.49	311.11	312.72	312.39	312.89	311.74	312.53	313.06	311.67	311.59	311.59	309.99	312.01	311.86
318.16	318.21	319.21	318.2	318.66	318.73	318.21	317.87	318.84	317.61	319.34	317.85	319.21	318.64	318.1	319.33	317.36	317.74	319.03	318.53	319.15	318.62	317.61	319.47	317.28	318.52	318.3	317.92	317.45	317.64	319.56	318.51	317.49	318.19	319.75	316.95	317.7	317.92	318.86	318.56	319.71	319.72	318.78	317.65	318.45	317.87	318.18	318.59	317.62	317.59
305.25	304.21	303.87	304.79	304.63	304.08	304.18	304.33	304.35	303.98	304.53	304.29	302.89	304.85	302.84	304.64	304.2	305.48	305.46	303.56	306.54	304.57	305.75	305.06	303.94	304.72	305.31	303.07	303.7	304.92	304.22	304.94	303.64	303.97	304.34	304.94	304.94	304.17	303.39	304.39	304.11	304.95	305.84	303.54	303.68	303.46	305.25	303.86	304.34	305.86
316.32	315.89	317.04	316.56	316.62	316.24	316.67	316.95	316.4	315.48	317.7	315.84	316.71	316.24	316.17	316.21	316.71	314.76	316.98	316.3	316.7	315.83	316.97	316.9	316.56	316.93	316.81	315.71	316.03	316.77	316.39	316.51	315.94	316.81	315.18	317.24	316.5	318.6	316.37	316.46	315.76	316.43	316.26	315.82	317.07	315.36	315.82	315.98	316.16	317.19
301.09	302.36	299.27	301.81	300.06	301.08	300.87	301.72	300.99	300.99	300.53	301.03	301.4	300.65	302.28	301.33	300.67	301.17	299.98	302.11	300.79	300.3	302.38	300.07	299.66	300.95	301.35	300.87	301.61	301.16	301	301.69	300.54	301.74	300.61	301.62	301.75	302.2	300.82	300.2	299.86	301.94	299.85	300.01	300.79	301.55	301.3	301.8	301.7	302.28
327.57	327.18	328.08	328.49	328.52	326.98	328.09	329.33	328.64	328.27	328.34	328.38	328.92	327.74	329.59	328.22	327.86	327.97	329.22	328.78	328.4	327.65	329.46	329.6	328.23	329.27	327.97	330.04	328.91	328.5	326.8	328.45	328.76	329.65	329.06	328.61	328.13	328.74	328.44	327.63	327.91	328.86	327.89	329.17	327.56	328.78	328.64	328.39	329.14	329.17
306.93	306.67	308.36	307.07	307.06	307.04	308.11	307.43	307.69	306.49	308.73	307.7	307.68	308.94	307.25	308.26	306.76	307.18	306.6	307.38	307.12	306.88	307.5	307.87	306.56	307.17	307.11	307.8	305.36	307.24	307.08	307.86	307.01	308.04	308.24	307.92	308.16	306.42	306.39	306.61	307.99	307.53	307.4	307.43	307.58	307.43	306.77	306.52	306.71	307.51
304.85	305.77	305.73	305.7	305.26	305.31	305.56	305.81	305.71	304.08	305.06	305.56	306.02	306.35	305.37	305.35	304.93	304.39	305.9	304.43	305.23	305.78	304.96	305.55	305.59	305.38	305.12	305.8	305.01	304.33	305.56	305.68	305.62	304.21	305	304.09	303.98	304.82	305.79	305.67	304.89	305.99	305.56	306.21	305.91	306.01	305.88	305.4	305.63	306.6
304.63	305.31	303.81	304.53	305.26	303.81	303.79	304.32	303.84	304.55	305.03	304.82	304.64	304.85	304.5	305.12	303.82	305.86	303.67	304.43	303.7	304.72	303.85	304.8	304.71	304.28	304.86	303.4	305.14	303.97	303.93	303.24	303.91	305.84	304.93	303.99	304.73	302.76	304.9	305.2	304.13	304.44	305.04	304.02	304.84	304.46	305.13	305.03	303.53	304.05
310.04	309.38	309.6	309.56	308.53	310.01	309.09	309.78	308.99	308.71	310.08	310.09	309.16	308.69	309.3	309.48	309.93	309.34	309.7	309.92	309.14	309.28	310.34	308.65	310.9	309.53	308.94	309.64	309.79	310.48	308.77	308.62	309.95	310.64	309.83	310.75	308.71	310.53	309.93	309.3	310.9	310.77	310.44	310.21	309.14	309.19	310.39	310.13	309.77	309.54
302.61	302.67	302.31	302.07	301.62	302.8	302.73	302.8	302.48	302.27	303.85	302.55	302.22	302.46	302.98	302.94	302.5	303.44	302	301.88	301.49	301.17	302.62	302.16	302.51	303.51	303.06	302.35	301.44	304.23	302.49	302.62	301.8	302.31	301.67	302.89	302.2	303.78	302.67	302.88	302.95	303.11	302.49	301.63	302.35	303.52	302.57	303.39	302.85	302.62
313.31	313.31	311.76	312.68	312.8	312.42	314.34	312.31	312.5	312.76	312.52	312.21	312.16	312.44	313.05	314.14	312.23	312.53	312.22	312.19	313.07	312.29	312.4	312.85	312.18	312.53	312.68	312.93	314	312.52	313.14	312.72	311.9	312.81	311.65	312.06	311.98	312.46	311.6	312.3	311.63	312.83	313.31	312.49	311.92	312.56	312.74	311.87	312.82	312.51
296.76	296.24	296.46	296.71	297.86	295.73	297.25	297.17	296.67	298.06	296.49	296.56	297.2	296.5	296.96	296.88	295.63	297.69	296.36	297.36	295.9	295.46	295.3	296.04	296.25	295.89	298.48	295.67	296.66	296.89	297.31	296.56	295.45	296.76	297.01	297.59	296.7	296.27	296.25	296.31	297.61	296.66	296.33	296.79	296.87	296.56	296.99	297.63	297.45	297.53
317.57	316.47	316.69	317.71	318.35	318.7	317.18	317.69	316.38	317.16	317.61	315.99	318.74	316.14	317.84	317.31	317.72	318.64	316.87	317.09	317.92	317.81	316.26	317.06	317.21	316.52	318.06	315.73	317.09	317.29	317.69	316.89	317.67	317.49	317.28	317.49	318.85	317.39	316.99	317.47	316.9	317.53	317.48	317.58	316.9	317.35	316.42	317.39	316.55	316.73
296.86	296.3	296.55	296.69	296.84	296.05	297.01	296.41	296.37	296.58	297.12	295.98	295.74	296.45	297.25	296.08	296.52	295.73	296	297.34	297.37	296.89	294.14	296.48	297.05	296.58	297.13	297.45	296.36	296.45	296.7	296.08	297	296.69	297.01	295.49	297.78	295.33	296.32	296.75	296.13	295.97	296.7	297.78	296.29	297.8	297.21	295.86	296.62	297.05
305.22	306.06	306.59	305.74	304.25	306.48	304.42	304.52	304.9	304.39	303.97	304.87	304.82	305.06	305.26	305.84	304.6	304.84	304.31	304.84	305.7	304.55	304.76	303.97	305.21	304.88	305.13	305.41	304.06	304.69	305.54	304.94	305.34	304.5	305.81	303.94	303.55	304.25	304.68	305.83	304.78	304.74	303.94	304.7	304.67	304.78	304.39	303.63	304.15	305.64
317.93	317.46	315.85	317.18	316.98	316.94	317.31	316.7	316.99	317.15	318.35	317.15	317.79	316.04	316.52	316.77	317.82	317.67	317.61	316.81	317.85	317.09	317.56	318.02	317.15	316.95	318.26	317.04	317.52	317.33	316.25	317.58	316.99	315.59	317.23	318.14	318.15	317.52	319.01	317.84	318.05	318.47	316.48	317.08	316.69	316.83	316.04	317.46	317.84	318.76
313.77	312.78	311.56	313.24	312.51	315.33	312.96	313.75	312.86	313.37	312.98	314.01	312.73	313.26	314.51	314.83	314.19	313.19	313	312.03	312.71	314.31	312.7	314.21	314.14	312.28	312.91	312.43	313.13	314.26	313.4	313.29	314.35	314.32	313.59	313.46	312.79	312.54	313.69	312.66	313.23	313.92	313.46	312.07	313.41	314.87	312.77	313.89	313.13	314.1
300.43	301.05	301.11	301.15	299.61	301.92	300.81	300.74	300.25	302.28	300.91	300.86	300.86	300.47	300.24	300.43	301.89	300.58	301.77	301.69	301	301.12	301.93	301.2	301.82	300.36	301.03	302.14	300.81	301.84	301.98	302.64	300.9	301.13	302.64	300.5	300.91	301.71	302.23	301.51	301.06	300.86	300.79	301.25	302.05	301.11	301.65	301.95	300.36	301.03
317.85	316.53	318.52	319.27	317.65	318.38	317.84	318.79	318.08	318.73	317.39	318.38	318.39	318.24	317.86	318.66	318.24	317.8	319.06	317.16	317.26	317.17	319.56	318.19	318.02	317.74	319.13	317.82	318.47	318.42	318.06	319.21	319.8	317.42	318.31	317.44	318.76	318.22	319.26	317.61	319.17	318.14	318.19	318.26	317.43	316.89	317.23	317.36	317.17	317.48
305.06	303.87	303.97	303.53	303.14	304.07	302.65	303	302.36	304.88	303.56	303.34	303.79	302	302.53	303.39	302.97	304.19	302.18	302.78	303.92	303.54	302.91	303.59	302.72	302.36	303.83	303.92	303.67	303.42	304.1	301.13	302.75	303.11	303.06	303.23	304.19	302.38	304.1	303.8	302	302.91	303.24	303.67	302.16	302.55	303.75	302.42	303.83	303.02
320.51	318.26	318.72	317.89	319.55	317.35	317.77	317.69	318.88	317.69	319.79	319.9	320.24	319.46	319.06	317.97	318.46	318.78	317.85	318.27	319.31	319.68	319.54	318.89	319.27	318.52	319.31	319.41	317.58	318.46	319.3	317.77	320.32	318.78	317.6	318.84	317.91	318.55	317.78	319.47	319.91	317.45	318.85	319.19	318.03	319.29	318.09	319.76	318.22	318.46
308.42	310.27	310.18	309.92	310.23	310.03	310.98	308.87	311.11	309.64	309.48	310.06	309.79	309.72	310.15	310.82	310.58	309.63	309.65	309.43	310.95	310.08	309.84	310.45	310.61	309.27	309.37	309.62	309.47	309.07	310.29	309.89	310.29	310.09	310.01	309.84	310.1	310.01	309.86	309.8	309.63	310.83	310.13	309.63	309.58	309.51	308.78	310.39	309.23	309.09
310.96	311.59	311.79	310.64	312.75	312.2	311.86	311.8	311.04	310.96	311.87	310.76	311.56	311.61	310.91	310.36	311.24	312.55	312.17	312.25	311.69	311.77	312.26	312	312.77	311.06	311.12	312.21	310.39	311.97	311.7	311.8	311.02	311.43	312.12	311.4	311.12	311.87	311.84	312.1	312.23	310.96	312.53	312.18	311.3	313.04	311.29	311.4	311.97	311.32
325.1	325.12	324	325.25	324.66	323.61	323.95	325.6	324.74	325.14	324.33	323.77	325.65	324.82	323.46	325.55	325.02	324.67	324.48	324.38	324.51	324.44	324.4	324.6	323.91	324.23	325.24	325.25	323.57	325.76	325.6	324.26	324.74	324.81	323.49	324.15	324.03	325.03	324.43	323.12	324.67	324.96	326.01	325.45	325.01	323.87	324.77	324.88	324.25	325.35
306.76	306.72	305.99	306.39	306.41	306.01	305.69	306.23	306.79	307.04	305.23	306.6	306.02	306.85	306.4	306.83	305.96	307.36	306.43	306.83	306.13	306.35	305.24	305.97	306.34	305.81	305.23	305.28	305.98	303.91	306.45	307.83	305.54	305.85	305.13	307.22	305.4	307.12	305.2	305.6	306.5	307.02	306.95	306.58	306.22	307.14	305.34	305.51	305.78	306.12
313.42	313.96	314.18	312.24	314.44	311.85	312.18	313.64	312.9	313.89	314.45	313.46	314.53	312.53	313.07	314.74	313.73	313.8	313.94	313.18	313.81	312.44	313.62	311.84	312.6	313.69	312.61	313.98	316.55	313.84	313.76	313.73	313.95	314.77	315	314.86	313.83	314.13	314.14	314.1	314.13	314.01	314.29	313.78	312.79	312.63	313.25	314.91	314.16	314.68
305.16	305.34	304.73	304.87	305.51	304.37	304.5	304.66	305.22	304.69	304.29	303.86	304.54	304.7	304.18	304.4	305.21	304.22	306.55	304.52	304.81	303.77	304.44	305.64	303.68	305.55	304.49	304.17	305.08	304.73	304.06	304.58	303.96	305.35	305.62	304.2	305.85	304.64	303.95	305.54	304.77	304.23	305.64	304.72	304.53	305.38	304.31	304.9	304.67	303.86
301.94	303.28	301.82	302.78	303.45	302.44	303.13	302.38	302.06	302.64	302.56	300.99	303.6	302.95	301.58	303.09	301.32	302.53	302.92	301.8	302.14	303.07	302.91	301.94	302.4	302.71	301.65	302.89	302.07	302.81	302.77	303.21	303.65	303.76	302.49	302.59	301.18	303.74	302.28	302.86	302.58	302.91	303.05	302.34	302.97	302.71	301.64	302.65	303.36	302.67
309.28	309.9	309.79	309.32	309.62	307.92	310.66	309.77	309.9	309.59	309.25	309.52	309.45	309.46	310.79	309.32	308.23	311.78	310.12	308.32	309.3	310.39	308.62	309.69	309.51	309.5	308.55	308.67	310.57	309.84	309.56	310.36	309.72	309.54	309.65	310.46	309.98	310.43	308.97	308.8	310.74	309.91	310.64	309.83	308.95	309.34	310.13	309.24	309.54	309.96
312.23	313.19	313.59	313.13	311.18	313.04	311.98	314.03	312.83	310.68	313.04	312.26	313.03	313.76	313.36	313.22	313.4	312.08	313.01	313.91	310.89	311.68	312.69	312.2	313.14	312.04	312.05	311.79	312.33	312.6	311.72	313.44	312.38	312.32	312.5	312.42	312.07	312.23	313.33	313.82	312.42	311.69	312.32	311.93	312.15	312.94	313.88	314.16	312.09	312.54
293.93	295.11	293.15	293.63	294.44	293.46	294.96	294.45	294.53	295	295.74	293.21	294.26	295.18	293.66	293.93	294.41	294.31	294.83	293.62	294.34	294.89	294.37	294.05	294.03	293.68	294.79	294.62	294.6	293.47	294.34	294.36	295.09	294.18	294.11	292.81	295.22	293.4	294.12	294.28	292.88	293.41	294.62	294.17	294.72	294.23	293.4	294.66	294.53	294.13
324.98	326.15	324.61	324.9	325.28	325.33	325.55	323.07	326.08	324.28	324.23	324.47	324.97	327.26	326.02	325.66	324.7	325.49	325.75	325.55	324.24	324.44	325.2	325.8	325.29	325.47	326.39	324.76	325.32	325.34	325.5	324.85	325.15	324.45	325.32	324.9	324.06	324.76	325	327.37	325.89	324.84	325.3	325.19	324.89	325.06	324.79	325.08	326.14	324.5
315.54	314.4	314.37	314.2	314.29	315.22	315.51	314.77	315.38	315.16	315.3	313.56	315.52	315.57	314.94	314.68	314.31	315.72	315.03	314.87	315.04	313.9	314.57	315.54	314.91	315.27	315.88	314.85	316.07	315.26	313.94	314.55	315.71	315.45	314.91	314.82	315.91	315.17	315.82	314.23	314.8	314.79	315.37	314.93	315.49	315.69	314.42	315.11	314.77	314.42
315.1	314.14	314.87	314.58	314.78	315.66	314.63	314.88	315.17	314.06	315.2	315.19	315.03	314.76	316.26	314.86	314.89	315.82	315.86	314.98	315.2	314.87	313.73	314.38	313.96	315.69	316.02	316.32	314.79	313.98	314.22	314.75	314.6	314.16	315.14	315.7	314.74	315.71	315.19	315.62	314.65	315.19	316.27	315.85	314.25	315.42	314.62	314.23	314.81	314.34
315.9	316.07	315.72	315.25	316.46	314.62	315.1	315.71	316.3	315.48	316.02	315.78	315.57	316.79	315.74	316.76	313.93	316.92	314.73	316.04	314.94	314.85	314.78	316.3	316.18	315.54	315.45	315.7	316.51	315.36	316.19	316.44	315.56	316.4	316.21	316.06	315.68	316.61	315.26	314.85	316.56	314.87	316.41	315.72	314.79	315.76	314.61	315.6	315.88	315.6
309.88	310	309.95	310.67	309.02	309.05	310.43	308.2	309.6	309.71	310.46	309.42	309.86	310.38	310.62	309.67	309.56	309.71	310.7	309.92	309.52	310.5	309.33	310.65	309.44	309.63	311.14	310.67	310.02	309.34	308.79	309.58	309.47	309.7	309.14	312.08	310.22	310.89	308.61	309.34	309.7	309.68	308.57	309.68	310.85	309.64	309.35	310.02	310.51	310.37
293.85	295.03	294.91	293.67	294.47	295.21	294.03	294.26	294.58	293.73	293.98	295.32	293.14	293.48	294.6	292.88	293.25	293.37	294.74	294.41	293.11	293.77	294.71	294.15	294.46	293.75	295.02	293.92	294.65	295.45	294.09	293.75	294.61	293.75	294.35	295.25	293.77	294.29	294.05	294.16	294.44	294.55	294.1	293.04	294.09	294.12	294.06	295.18	294.55	294.87
310.48	310.77	310.42	310.78	311.96	311.18	311.55	309.83	310.53	311.46	311.34	309.94	311.65	310.54	310.8	310.42	311.43	310.98	310.37	312.11	310.66	310.87	310.71	311.05	310.31	311.22	310.79	310.43	311.44	310.41	311.41	309.74	311.19	310.21	310.14	309.02	310.45	310.13	310.72	311.01	309.94	311	310.24	311.81	309.71	310.92	311.13	310.35	310.6	311.5
308.4	309.41	309.03	308.62	308.43	309.78	307.82	310.01	308.97	309.58	308.19	309.85	308.21	308.39	308.63	308.26	307.57	309.5	309.61	308.37	308.06	308.78	308.94	307.72	309.18	309.72	309.28	309.29	309.29	309.24	310.12	308.98	308.8	308.79	307.8	308.63	307.94	309.45	308.34	310.23	309.81	308.56	308.72	308.76	309.28	309.04	309.23	308.32	307.68	308.67
317.22	318.56	319.1	316.91	317.78	317.87	318.26	318.08	317.68	317.58	319.32	317.51	318.29	317.64	318.37	317.99	315.76	318.05	317.98	318.51	318.26	317.95	318.09	317.36	318.14	318.29	318.33	319.7	318.5	318.74	316.75	317.32	318.03	317.37	318.19	318.9	318.52	317.61	319.18	318.87	318.08	319.14	318.89	318.71	318.32	317.92	317.64	317.06	318.04	318.37
313.18	312.88	313.27	313.13	314.45	315.47	314.33	313.84	312.69	315.25	314.26	314.77	313.91	313.29	314.92	314	314.42	314.33	313.46	313.81	313.85	315.74	314.74	312.71	313.66	314.86	313.48	313.12	313.85	312.84	313.74	313.69	312.99	313.45	314.08	313.94	313.97	315.44	314.39	314.03	313.72	312.9	313.61	314.52	312.63	313.98	314.72	314.51	314	313.74
300.58	301.79	300.96	302.54	301.01	302.24	300.62	299.75	301.44	302.04	301.96	300.47	300.69	301.6	300.25	301.06	300.8	301.12	301.64	300.84	301.47	302.85	300.84	300.58	301.79	301.76	300.05	301.49	301.48	300.56	300.7	301.66	300.85	300.77	301.33	302.73	302.2	302.17	301.29	302.2	301.95	300.49	300.39	301.26	301.46	300.52	300.59	300.62	300.85	300.07
310.96	309.74	310.44	308.31	310.25	310.13	309.51	309.21	310.67	310.3	309.88	309.99	310.41	309.81	309.63	309.59	310.69	310.37	309.93	308.39	310.51	310.62	310.25	311.19	310.5	309.36	310.35	308.54	309.78	308.89	308.58	309.78	310.33	310.46	309.76	307.89	309.66	309.83	310.13	309.82	310.12	310.05	309.49	309.83	309.11	310.38	308.86	310.97	309.71	310.49
311.52	310.88	310.45	310.43	311.75	309.93	311.36	311	310.52	309.4	311.9	310.53	310.68	310.12	310.83	310.32	311.19	311.69	310.41	311.03	311.18	309.51	312.37	309.61	310.45	309.2	310.87	311.36	310.37	309.12	310.35	311.74	311.66	310.56	310.53	310.71	310.32	310.53	310.64	310.97	310.38	310.25	311.29	310.08	311.91	311.37	311.3	310.41	311.56	311.09
303.21	301.85	303.21	301.05	302.55	301.34	303.29	302.66	303.06	302.28	303.91	303.18	302.42	301.58	302.93	303.63	302.87	302.56	301.99	302.68	302.45	302.78	301.69	303.67	303.32	301.7	303.81	302.03	302.64	302.68	302.94	302.96	302.95	303.2	302.67	302.72	302.11	302.52	302.89	302.96	301.25	302.92	302.02	302.41	302.27	302.93	302.17	301.93	302.03	301.75
318.71	318.02	318.9	319.03	319.16	318.53	318.9	318.11	319.57	318.32	318.41	318.12	317.76	319.17	318.33	318.36	318.48	318.66	318.27	317.64	317.42	319.23	319.62	318.88	318.76	317.54	319.79	318.37	317.93	319.22	319.62	316.29	317.91	318.01	318.99	319.74	318.3	318.18	318.86	318.21	319.28	318.04	317.13	317.56	318.59	320.09	318.94	317.35	318.22	319.51
314.67	315.9	313.57	314.57	315.49	316.59	316.08	315.13	315.19	314.95	314.37	314.22	314.96	315.34	314.34	314.53	314.13	314.92	316	314.75	314.27	315.38	314.78	315.2	314.79	314.23	315.53	315.58	315.95	315.72	315.37	314.85	315.4	313.88	314.53	314.79	313.99	313.57	315.96	314.89	314.05	314.02	315.26	314.35	314.63	315.45	315.6	314.52	313.61	314.56
301.3	300.28	299.71	300.8	300.14	300.84	300.51	301.15	301.06	300.74	300.42	300.81	300.8	300.08	300.52	300.59	301.66	301	301.46	299.85	301.01	301.27	301.15	301.53	300.78	301.38	301.92	301.77	300.4	300.56	301.03	300.08	301.27	301.32	300.17	300.67	301.15	301.91	301.01	300.38	300.43	301.1	300.91	300.57	301.44	300.41	300.27	301.76	300.8	300.46
303.1	302.15	303.61	303.78	302.41	302.97	303.26	302.02	303.62	302.56	302.25	301.74	302.86	302.8	302.43	302.06	302.85	303.19	302.6	302.87	302.53	301.47	301.49	303.7	302.74	302.96	302.32	303.34	302.13	303.48	302.35	302.7	302.13	302.6	303.07	303.74	302.28	302.06	303.88	303.24	304.6	303.11	302.63	303.76	303.17	302.95	301.86	303.67	302.5	303.88
295.47	293.81	296.02	295.75	295.1	294.57	294.31	295.3	293.89	293.51	295.65	295.11	293.82	295.79	295.42	295.62	296.67	296.21	295.29	295.1	292.82	296.59	295.41	294.48	294.77	294.79	295.07	294.37	294.72	295.88	295.21	295.35	294.66	294.98	295.46	294.12	295.82	295.27	295.57	294.04	293.91	295.97	295.87	295.37	296.2	294.09	294.33	294.42	294.95	295
302.94	304.61	304.14	303.06	303.09	303.66	303.75	303.94	303.51	303.38	301.81	303.82	301.8	302.58	302.79	302.95	303.9	302.4	304.08	302.84	304.08	303.65	304.17	303.3	301.94	301.3	303.12	303.69	302.88	302.26	302.56	302.36	301.3	303.3	303	303.88	303.44	302.8	302.46	303.23	303.88	302.56	303.1	304.12	303.01	303.74	303.3	303.32	303.31	304.16
310.17	309.58	310.68	311.01	309.91	310.46	310.51	310.48	311.07	310.87	312.46	310.43	310.72	309.84	310.44	310.32	310.64	311.47	309.34	310.06	310.93	311.7	311.06	310.44	310.62	311.49	310.57	310.08	310.31	310.47	311.46	309.22	310.61	309.46	309.71	311.02	310.31	309.45	309.53	311.14	309.89	310.5	311.47	311.06	309.82	310.18	310.58	311.09	310.4	309.3
308.2	307.84	308.27	310.37	308.56	308.06	308.84	308.01	309.32	308.92	307.7	308.26	309	308.71	309.69	309.14	307.51	309.04	307.29	309.33	307.78	309.61	309.4	308.54	309.02	308.96	308.7	310.24	307.55	309.62	309.14	310.32	307.75	308.75	309.31	308.58	309.9	306.98	308.56	310.01	307.31	307.97	309.59	309.71	308.42	309.55	308.83	308.46	309.02	309.64
315.6	315.26	314.47	315.16	315.72	314.55	314.61	315.44	315.85	315.72	315.4	314	315.15	315.09	315.25	314.04	315.67	315.17	314.37	315.15	315.18	314.64	314.57	315.22	315.08	314.47	315.06	315.04	314.92	312.65	314.66	314.74	315.17	314.45	314.3	315.49	315.22	315.03	314.55	315.57	315.01	315.13	316.31	313.64	315.31	315.23	312.91	315.58	314.66	315.72
317.61	317.58	317.97	318.12	317.56	317.23	316.71	319.19	317.7	318.87	317.71	318.99	318.57	317.26	317.56	319.13	317.14	319.01	317.62	317.69	316.95	318.28	318.04	318.34	318.5	318.17	319.53	316.66	317.76	318.38	318.17	318.33	318.44	318.31	318.06	317.47	318.75	317.61	317.31	317.88	317.23	318.12	318.9	317.3	318.71	318.8	317.59	316.93	317.66	318.01
309.76	308.54	309.33	309.47	310.25	308.74	308.28	308.74	308.06	309.04	308.56	308.65	310.47	308.81	309.03	308.64	308.86	308.15	308.68	310.33	309.29	308.57	308.17	309.61	309.5	307.54	308.45	308.91	308.81	308.8	309.35	308.1	308.62	308.1	309.03	309.17	308.6	307.98	309.73	308.08	308.96	308.12	308.45	308.63	310.03	308.68	307.72	309.12	308.66	308.38
325.47	324.09	324.62	324.83	325.58	324.88	324.28	323.93	324.71	324.56	323.94	324.2	325.65	324.48	324.23	324.88	324.29	324.31	324.83	325.65	325.29	324.13	324.43	325.68	325.06	323.84	323.28	325.61	323.98	324.19	324.92	324.91	324.63	323.83	323.96	325.44	323.61	325.99	325.11	324.68	324.96	325.17	324.12	324.41	324.11	325.98	323.95	325.14	324.55	324.46
315.2	314.31	314.02	313.88	313.99	313.96	314.33	313.99	313.12	314.15	313.12	313.61	315.2	313.68	313.95	313.72	314.09	314.74	314.05	314.01	314.3	314.02	313.05	312.7	314.07	313.63	313.1	314.42	314.48	313.82	313.55	314.67	314.55	314.12	313.77	314	313.23	314.62	314.91	314.68	314.41	313.47	313.73	312.97	314.11	313.9	313.85	313.82	314.59	315.27
295	294.26	295.52	295.46	295.38	295.51	296.47	294.35	294.78	293.94	295.59	294.7	295.16	294.62	294.05	293.79	295.31	295.59	294.35	295.07	294.97	295.53	296.14	294.33	294.75	293.71	295.58	296.41	294.67	295.95	295.23	295.14	295.34	296.58	295.05	294.64	295.35	294.57	295.44	295.38	294.22	295.68	295.81	296.2	294.63	294.65	295.41	293.98	294.64	294.88
315.24	314.7	315.48	315.11	315.83	313.98	315.09	315.91	314.23	314.45	315.77	316.22	315.22	314.31	314.79	314.5	315.09	315.02	314.58	314.26	313.36	314.96	315.4	313.8	313.81	315.46	314.8	314.4	314.13	314.9	314.74	314.68	314.92	315.18	315.43	315.83	315.11	314.53	315.6	315.07	316.04	314.67	315.38	314.47	314.67	315.55	315.6	315.11	314.77	315.98
310.56	310.31	309.27	309.49	308.83	309.58	311.17	310.33	308.86	309.72	308.91	309.51	310.13	310.37	310.06	309.65	310.32	309.75	309.88	309.72	309.35	310.14	309.44	309.82	310.69	309.98	308.2	309.38	309.73	310.68	308.79	309.86	309.83	310.42	309.3	309.49	310.44	308.69	310.86	310.46	311.31	310.39	309.84	309.65	310.29	309.75	309.02	310.79	310.12	309.67
313.49	314.28	313.43	313.53	314.28	312.45	313.2	313.15	315.51	313.45	314.54	314.1	314.63	313.91	313.93	313.93	313.22	314.43	314.95	314.15	312.78	314.03	313.48	314.28	313.87	314.05	315.19	313.02	314.49	313.34	314.66	313.53	313.78	314.16	313.84	313.46	314.69	314	313.64	314.11	314.58	313.41	313.54	313.32	314.23	314.2	314.71	313.93	313.58	314.45
308.54	309.67	309.26	307.95	308.33	308.34	308.95	308.96	307.82	308.2	308.57	308.35	309.09	308.37	309.1	307.42	308.13	308.49	309.49	308.39	308.72	308.83	308.55	308.7	309.35	307.49	308.64	308.59	309.22	309.97	307.93	308.62	308.48	310.04	308.06	308.08	309.27	308.6	308.88	307.15	308.52	308.32	309.35	308.99	309.13	309.08	307.35	310.17	308.33	308.49
310.84	310.85	312.1	310.94	310.88	310.1	310.72	310.91	310.68	311.69	310.58	310.37	311.66	311.25	311.59	309.96	309.66	309.56	310.26	310.97	311	310.42	311.03	310.64	311.38	310.77	310.45	311.5	310.35	311.27	310.79	309.47	311.53	311.07	309.74	312.32	310.84	311.5	311.1	310.73	310.89	310.97	311.46	310.14	311.1	311.78	309.57	310.94	310.49	311.11
296.04	296.12	297.6	296.94	296.05	296.25	297.2	295.89	297.71	296.51	296.64	297.52	296.31	296.89	297.26	297.34	296.59	297.03	295.44	297	296.66	297	297.14	296.62	296.84	297.27	295.36	297.15	296.8	298.12	296.66	296.59	297.12	296.93	296.44	297.21	297.73	296.85	295.67	297.22	296.78	298.47	295.47	296.88	296.2	296.35	297.73	297.87	297.5	296.4
326.15	327.83	327.74	326.62	325.72	326.06	328.21	327.46	328.26	326.73	327.81	325.38	326.28	326.56	327.04	327.75	327.31	327.63	326.53	326.64	326.94	325.79	326.42	328.11	326.05	327.55	328.07	328.36	327.65	326.76	327.09	327.98	326.7	328.29	325.8	326.92	326.75	326.84	326.79	326.94	327.64	325.67	326.63	326.27	326.43	325.96	327.85	325.83	327.07	325.74
315.66	315.95	313.93	314.94	314.07	315.51	315.71	314.3	314.56	313.88	315.36	315.25	316	313.23	314.42	314.56	314.74	314.13	314.53	314.8	314.92	315.33	314.7	315.9	314.27	315.14	315.2	315.03	315.5	315.99	314.78	314.44	315.31	314.7	316.76	315.97	315.92	314.8	315.55	314.43	315.31	315.67	314.58	314.27	315.02	314.32	314.55	314.14	314.89	315.05
292.54	293.85	294.81	295.18	295.67	294.31	293.57	294.44	294.2	294.62	292.92	293.6	294.53	293.7	294.22	294.86	293.62	293.64	293.57	293.65	294.75	291.88	294.01	293.16	294.78	295.58	293.48	292.57	294.05	293.53	294.42	294.02	294.73	293.61	292.33	296.12	294.02	295.31	294.55	294.68	294.49	293.86	294.81	293.73	294.42	293.82	294.67	294.03	293.04	294.77
300.16	301.89	300.11	299.86	301.44	301.31	300.04	299.34	301.69	300.07	300.25	300.64	300.57	299.33	299.23	300.28	300.27	299.97	300.87	299.54	300.01	299.72	300.24	302.13	299.52	300.39	299.88	299.73	299.73	299.43	300.91	300.04	299.07	299.37	300.92	299.63	299.29	299.47	300.63	299.34	300.7	299.89	299.33	299.98	299.16	300.46	299.5	301.29	299.91	299.33
312.96	312.64	314.12	313.35	312.17	311.88	313.14	312.94	312.37	313.46	312.98	313.77	313.46	312.81	312.35	313.73	313.03	314.2	312.71	312.76	313.96	312.66	313.52	313.41	313.15	312.96	312.49	314.35	312.48	312.27	312.26	313.74	312.66	313.59	312.87	313.95	312.66	313.12	313.37	315.35	312.57	314.26	313.18	313.51	312.73	313.18	313.45	314.05	312.29	313.67
304.42	305.24	305.99	305.98	304.64	304.55	304.95	304.97	306.51	304.69	305.47	305.8	305.82	305.09	304.27	306.04	306.06	305.04	304.18	304.97	304.96	306.72	303.96	304.64	307.16	305.85	304.74	307	305.71	305.62	305.3	305.68	305.42	304.68	305.6	304.5	305.92	305.1	305.54	306.32	305.99	304.29	305.43	305.81	305.26	306.4	305.18	306.74	305.22	305.7
324.82	325.64	324.42	323.4	323.98	324.33	326.13	324.89	323.38	325.03	324.63	325.97	323.89	325.81	325.07	324.63	324.5	324.57	325.5	324.23	323.15	325.01	324.66	323.78	323.68	324.16	324.98	324.05	324.44	324.5	324.42	324.86	324.69	324.94	324.23	324.93	323.79	323.93	324.34	323.79	324.38	324.09	325.84	323.36	323.79	323.73	324.96	325.34	324.81	324.89
311.34	312.78	313.94	313.98	313.47	311.97	313.39	312.89	313.22	313.24	313.45	313.77	313.79	312.61	313.04	312.64	312.19	314.44	313.69	313.59	312.25	313.42	313.5	312.3	312.93	312.4	314.08	313.26	313.41	313.5	313.6	314.04	314.24	312.75	312.71	313.72	314.6	313.88	314.19	314.01	314.39	311.68	312.83	313.87	313.88	314.24	313.03	312.42	312.45	313.85
315.98	316.03	315.61	315.21	316.47	314.86	315.66	316.09	314.61	314.68	315.27	316.08	315.6	315.58	316.35	316.42	315.2	315.1	315.9	316.19	317.95	315.56	315.62	316.25	315.17	315.75	315.42	314.89	314.73	315.89	315.77	316.21	316.25	315.39	316.21	314.31	314.61	314.67	315.22	314.42	315.66	315.72	315.14	316.2	315.35	316.22	316.72	316.22	315.72	316.12
326.97	327.2	325.67	328.09	327.31	327.49	326.09	327.3	327.65	326.63	325.26	327.02	327.72	327.84	326.65	326.91	327.21	327.7	327.15	325.89	327.85	326.94	327.37	328.49	326.34	327.96	326.39	326.56	327.48	327.08	325.99	325.42	326.56	327.08	327.83	327.69	327.51	326.73	327.55	327.16	328.38	327.15	327.1	326.65	327.16	326.95	327.76	327.26	328.17	326.25
295.05	294.32	293.86	294.79	294.85	295.4	293.98	294.21	294.62	294.07	293.8	292.6	294.42	292.2	295.3	293.94	292.92	294.17	293.33	292.9	294.3	293.12	291.94	293.83	293.91	293.5	294.36	294.47	293.82	294.36	294.53	293.85	294.53	293.89	295.4	292.57	294.42	294.25	293.91	294.05	292.79	294.04	294.54	293.37	293.82	294.47	294.99	293.28	294.76	294.04
326.83	326.88	327.82	326.91	327.4	327.33	329.12	328.37	327.96	328.84	328.49	327.09	328.51	327.78	328.74	327.33	326.09	328.04	327.47	328.17	328.21	327.98	327.51	327.22	327.92	326.48	327.75	327.85	327.95	327.62	326.91	327.33	326.89	328.11	328.03	327.78	327.08	329.28	329.32	327.88	327.33	327.6	327.63	328.95	328.16	326.48	327.04	326.94	326.35	327.97
309.35	309.66	308.23	308.16	309.17	308.06	309.03	308.59	308.1	308.69	307.29	308.92	308.64	310.51	309.98	309.1	309.03	309.04	308.23	308.25	309.26	307.47	309.61	308.7	309.9	308.37	307.92	308.52	308.58	307.73	308.79	308.23	308.15	309.73	308.74	308.74	309.1	309.23	309.74	307.83	307.69	309.23	309.4	308.95	309.22	308.95	309.21	308.3	308.86	309.07
315.72	315.93	316.26	314.75	316	314.86	316.48	316.3	315.4	317.86	316.01	314.78	315.71	315.58	314.96	315.23	315.12	315.3	316.72	317.15	316.56	316.53	316.42	316.57	317.18	315.73	315.07	315.09	315.21	316.28	315.04	316.05	316.72	316.06	316.35	315.25	316.41	316.55	315.54	316.04	314.87	315.69	316.02	315.92	316.41	315.22	317.19	316.26	316.09	316.4
305.61	305.41	304.32	303.94	305.64	305.85	306.1	305.49	306.6	305.36	306.21	304.96	305.86	306.05	305.79	303.9	305.61	305.35	306.03	307.19	305.13	306.06	306.14	306.16	305.19	306.08	305.63	305.34	305.72	305.37	305.96	304.96	305.05	306.23	305.91	305.13	305.38	305.26	305.11	305.63	305.27	306.01	304.48	306.73	304.63	307.2	304.52	304.24	305.54	306.1
312.76	312.43	313.66	311.79	313.5	311.68	312.27	312.52	313.47	311.72	312.81	312.07	311.88	312.38	313.13	312.1	312.09	311.94	313.56	311.28	313.26	313.24	313.23	311.8	313.35	312.94	312.51	312.76	312.33	313.71	313.72	313.42	312.96	312.23	310.87	312.05	314.15	312.41	311.74	312.86	313.14	312.45	311.55	313.74	311.7	312.83	311.94	313.72	311.74	312.37
312.34	312.22	313.72	312.31	312.98	312.41	313.18	312.02	313.28	313.97	312.46	310.79	310.9	311.86	312.4	311.69	312.24	311.42	312.47	312.95	312.19	311.92	312.68	310.76	311.88	311.05	311.49	311.86	312.92	312.27	312.55	311.9	312.54	311.67	312.32	311.52	311.52	311.83	313.37	311.73	311.63	311.78	311.69	312.4	310.81	312.18	312.11	313.95	311.2	312.5
314.03	313.96	314.18	313.93	314.66	313.52	314.84	313.88	315.56	314.75	314.53	313.97	314.47	315.11	314.7	314.9	315.45	314.22	314.65	315.72	315.19	312.8	314.37	315.25	315.45	314	314.94	314.92	314.47	314.01	315.41	315.41	314.95	314.59	315.16	315.44	314.27	314.49	315.61	314.87	314.51	314.38	315.41	316.17	315.2	314.52	314.89	314.8	313.91	314.12
305.98	305.28	306.66	307.52	305.96	307.84	306.16	305.62	306.86	306.55	306.54	306.35	306.33	307.83	306.24	306.12	307.46	307.25	306.61	307	306.43	305.63	305.65	306.71	307.04	307.01	306.96	306.23	306.18	306.78	305.61	306.66	307.8	307.71	306.93	306.99	304.38	306.06	306.4	307.34	307.66	307.66	305.91	306.67	307.22	306.38	305.87	305.89	307	306.09
303.67	304.1	303.94	303.27	303.2	302.59	303.58	304.82	303.13	303.15	303.72	302.98	303.1	302.63	303.23	303.06	303.08	304.46	303.64	304.13	303.75	302.98	302.73	303.93	303.4	302.65	303.02	303.79	303.03	303.74	302.87	302.4	302.84	304.25	304.35	303.12	303.97	304.56	303.88	303.57	302.41	302.92	304.49	302.88	304.74	302.74	304.31	304.84	303.97	303.08
306.52	307.31	307.54	306.23	305.97	307.29	307.07	307.66	307.27	306.6	305.71	306.42	308.03	307.17	308.04	307.3	307.31	307.29	306.48	306.43	307.82	307.3	307.55	307.42	307.83	306.67	307.82	306.77	306.54	306.8	306.82	307.42	308.44	307.08	307.55	307.86	307.43	306.81	308.37	309.25	307.32	306.63	307.23	306.74	305.45	307.66	307.42	306.54	308.42	309.05
303.86	303.94	304.79	304.16	304.39	304.05	304.25	305.03	304.25	303.6	304.19	304.34	304.92	304.4	303.93	303.84	304.5	304.71	305.42	303.53	303.92	303.82	304.52	303.78	305.14	304.01	304.47	305.35	303.57	305.15	302.91	305.06	305.59	304.85	304.9	303.77	303.85	302.9	305.16	305.41	303.08	303.06	304.15	304.7	302.94	304.14	303.71	303.55	303.15	303.56
305.31	305.8	305.54	305.22	305.68	304.99	305.84	303.54	305.46	305.15	305.62	305.37	304.38	305.4	305.81	304.21	305.72	304.19	304.72	305.5	305.28	305.25	306.53	305.73	304.31	305.98	305.41	305.49	305.21	304.61	306.62	304.3	304.38	305.08	304.88	304.24	304.2	305.09	304.54	304.83	305.25	303.67	304.61	304.88	305.89	305.04	304.48	304.75	305.06	304.92
319.2	317.72	318.33	317.89	317.43	319.4	317.23	316.77	318.38	317.52	317.56	319.75	318.12	318.18	318.9	319.12	317.14	316.8	318.78	318.16	319.81	318.08	318.57	319.08	318.81	317.22	318.43	320.07	317.99	318.19	317.4	318.05	319.25	319.35	318.28	317.82	318.2	318.04	316.81	318.17	318.33	319.78	317.64	317.93	317.33	319.01	318.09	318.14	317.01	318.35
304.33	305.73	303.51	302.48	303.95	304.78	304.67	305.9	303.72	303.63	305.22	304.1	302.86	305.49	303.06	303.84	304.16	304.25	304.61	305.09	304.11	303.52	305.31	304.69	303.43	304.43	305.05	304.85	304.59	303.5	304.63	304.26	302.98	304.85	304.98	304.58	304.86	304.33	304.18	305.01	304.51	304.21	303.49	305.55	303.03	305.03	304.93	304.16	304.82	303.89
299.75	299.92	298.46	299.81	299.69	299.13	298.51	300.72	299.42	299.93	300.09	299.58	298.38	300.58	301	299.35	299.49	300.85	300.09	299.9	300.38	299.74	299.63	300.39	300.93	299.14	300.35	300.01	299.75	300.07	299.59	299.68	299.65	300.1	300.75	300.42	300.14	299.81	300.23	301.05	300.83	300.8	300.83	299.46	299.18	299.4	300.81	299.61	300.68	299.94
306.2	305.35	305.6	305.19	304.78	304.57	305.23	304.95	305.08	305.94	304.84	305.41	306.45	305.22	305.11	304.83	305.54	304.28	305.71	303.26	304.56	304.67	305.29	306.08	305.4	306.08	306.77	305.16	305.02	305.81	305.76	306.25	304.68	305	305.82	306.42	304.58	305.29	305.43	305.08	305.8	306.13	304.61	304.54	306.54	306.15	306.28	305.8	304.37	306.49
318.51	318.08	317.24	318.23	318.2	318.23	317.81	318.53	316.84	317.65	318.85	317.16	318.39	317.89	319.59	317.96	317.46	319.9	318.52	318.11	318.08	318.36	317.83	319.32	318.71	317.33	317.66	318.1	318.4	317.93	318.57	317.87	317.68	319.12	317.27	317.87	318.94	317.84	319.81	318.13	319.09	317.26	318.84	318.92	317.59	318.44	317.7	318.21	317.23	318.47
300.68	301.64	300.49	300.77	300.83	301.45	302.29	301.05	300.44	302.2	301.41	301.78	300.19	301.01	301.41	302.08	300.35	300.95	300.5	301.64	300.64	300.86	301.51	300.86	301.28	301.07	301.09	300.57	299.94	298.39	302.58	300.1	300.02	299.99	301.23	301.61	301.15	300.6	300.79	299.93	301.38	301.92	301.46	300.83	300.63	301.42	300.97	300.74	301.28	300.87
315.04	314.43	314.64	313.06	312.29	314.02	314.2	314.17	313.24	313.24	314.79	314.16	313.68	313.57	313.5	312.63	314.06	313.14	313.62	313.13	313.44	314.14	312.99	313.69	313.16	313.06	313.35	314.53	313.81	311.93	314.23	314.13	313.59	313.79	313.64	312.83	313.44	313.19	314.12	313.2	313.33	313.11	313.59	314.26	314.74	314.75	313.92	313.18	313.39	313.34
317.28	318.58	317.6	318.78	317.37	318.79	317.7	318.66	318.25	317.23	316.7	317.44	318.24	318.31	318.27	318.61	318.08	317.18	319.14	317.36	317.22	318.23	318.31	318.75	318.69	317.29	318.92	318.39	317.25	318.44	316.93	318.08	318.06	317.85	319.07	319.17	317.08	318.34	317.59	317.43	318.17	318.14	318.23	318.28	318.96	318.14	317.31	318.47	317.29	317.96
299.73	299.48	299.75	299.66	300.23	300.47	299.52	299.66	300.23	300.13	299.09	299.79	300.58	300.58	299.6	300.42	299.64	299.7	298.57	299.58	300.71	300.25	300.59	300.01	300.15	300.1	298.4	299.67	299.02	299.92	300.8	300.5	298.66	300.82	301.44	299.39	301.1	299.13	299.19	299.44	300.45	300.52	301.18	300.81	300.25	300.44	299.98	300.46	298.08	300.63
305.97	306.29	305.59	306.51	307.34	305.6	307.86	306.11	305.91	306.27	306.08	307.13	306.28	307.44	305.75	306.53	306.38	305.99	305.8	308.29	307.33	305.64	305.77	306.38	307.1	306.26	306.27	306.28	307.31	307.7	306.84	304.89	305.82	307.12	307.07	306.04	305.97	307.45	306.57	306.47	307.07	305.55	305.69	306	308.2	307.85	306.43	306.79	306.71	306.44
301.57	302.98	303.46	302.33	302.8	301.67	303.58	303.77	302.31	303.73	302.56	302.46	303.48	302.48	301.48	302.96	302.24	301.94	302.78	302.54	302.65	302.53	303.54	302.19	302.87	303.61	300.96	304.3	304.18	302.59	303.15	302.36	303.61	302.64	301.87	302.93	303.35	302.27	302.86	303.45	302.19	303.82	302.88	303.12	302.92	302.96	303.28	303.32	301.97	302.6
312.98	313.31	313.99	314.45	312.64	313.3	313.48	311.71	314.32	313.49	312.94	312.98	314.38	313.34	312.39	313.55	311.92	313.1	313.27	313.75	313.02	313.97	312.46	312.81	313	312.75	312.34	312.59	312.98	313.57	312.18	313.25	313.83	313.03	312.75	312.96	313.82	313.06	313.92	312.63	314.68	313.49	312.13	312.94	312.53	312.59	313.28	312.98	311.96	314.35
311.95	312.78	312.39	313.77	312.78	311.78	313.37	312.85	312.95	313.28	313.43	313.52	312.88	312.61	312.87	312.7	312.1	311.49	311.84	312.01	311.91	311.56	312.43	311.76	312.51	313.57	312.84	311.86	312.42	313.14	311.79	313.58	312.29	313.15	312.04	311.99	313.4	312.36	313.52	313	312.2	312.51	312.61	312.86	312.59	311.56	313.56	312.09	312.53	312.6
304.2	304.08	304.36	303.6	302.25	302.46	302.5	302.91	302.52	303.66	303.62	303.13	303.39	303.48	302.74	303.72	302.56	303.6	303.44	302.85	302.64	304.4	302.9	303.57	303.81	302.94	304.08	304.27	303.42	303.12	302.35	303.32	304.21	303.46	302.19	304.39	303.62	302.44	303.86	303.08	303.8	302.65	301.94	303.58	302.71	303.31	302.61	303.39	303.53	303.72
329.22	327.14	327.67	327.28	326.45	327.72	326.61	327.85	326.89	327.47	327.99	327.74	327.58	327.77	326.6	327.01	327.21	327.11	328.16	328.74	327.02	327.88	328.06	327.17	328.52	327.8	327.01	327.12	327.83	328.23	328.17	327.2	328.42	326.75	328.09	328.64	327.25	327.34	327.65	327.44	327.59	328.56	327.56	327.55	328.19	327.58	326.69	328.5	327.44	328.15
328.03	327.22	327.02	326.78	326.48	327.05	327.54	327.04	326.79	326.07	327.52	326.66	327.98	326.5	327.47	326.75	327.24	327.67	327.89	326.38	326.41	325.35	327.32	327.21	327.12	328.29	326.56	326.71	325.84	326.65	325.65	327.33	326.58	326.18	327.85	327.19	326.83	327.21	326.71	327.02	327.98	325.79	326.16	328.39	327.33	326.56	326.98	326.54	326.83	325.29
318.18	316.93	317.48	317.39	318.18	317.42	317.17	317.49	317.25	316.69	317.74	316.7	318.3	316.37	317.55	316.08	317.11	318.45	317.5	318.42	318.32	317.98	317.45	316.21	316.83	317.87	317.57	318.72	317.06	316.43	317.2	316.24	317.29	316.62	317.64	316.46	316.81	315.94	316.48	318.38	315.81	317.22	317.46	317.54	317.61	315.96	317.24	317.34	317.58	317.73
327.53	327.98	327.94	327.39	327.48	327.6	327.07	327.78	327.44	328.77	326.39	327.61	326.42	326.65	327.71	327.99	327.45	327.49	328.62	328.64	328.74	327.85	327.02	327.51	327.77	327.76	327.39	327.42	327.47	328.85	329.43	327.99	327.58	328.49	327.56	328.22	328.12	326.64	326.8	328.04	328.04	327.57	327.19	326.95	326.82	325.81	328.63	328.2	326.81	327.92
307.91	306.69	306.01	307.47	307.28	308.27	305.81	307.31	308.01	307.16	308.45	306.83	308.31	306.44	306.16	307.48	306.48	308.1	306.37	307.88	308.38	307.33	307.66	306.02	305.89	306.03	307.37	307.02	307.85	308.13	308.02	306.72	308	307.1	307.8	306.59	307.79	308.07	306.98	306.95	306.69	306.25	306.27	306.79	306.67	306.95	307.36	307.07	306.59	307.84
319.06	319.06	318.75	318.76	318.44	318.63	317.24	318.34	317.31	318.83	318.41	317.56	317.95	319.26	317.6	318.92	319.46	319.14	319.06	318.17	317.88	318.95	318.34	318.55	318.14	317.65	318.65	318.38	317.78	319.31	317.78	319.11	317.48	319.95	318.3	318.77	318.77	318.69	318.74	319.14	317.18	318.1	317.79	318.12	317.84	317.71	318.5	318.65	319.38	318.28
306.35	306.14	305.36	306.68	305.67	305.74	305.57	306.23	306.48	306.46	306.51	306.52	307.09	306.32	305.61	305.67	306.22	306.43	305.74	307.3	308.11	306.52	306.39	305.78	305.66	305.83	307.29	306.41	306.38	305.94	307.62	307.56	306.89	307.3	306.23	304.93	306.67	306.39	305.68	305.21	306.79	305.56	304.09	307.08	305.96	306.42	305.99	306.94	305.69	305.59
310.02	308.3	309.25	307.87	309.18	309.54	308.75	309.9	309.79	310.01	309.42	309.44	308.48	308.65	310.85	307.24	308.19	308.41	308.31	308.92	309.15	308.33	308.11	309.7	308.38	309.3	308.92	308.81	307.58	310.02	307.77	308.06	309.13	308.34	309.07	307.99	308.73	308.86	307.94	308.34	308.85	308.67	307.69	309.06	308.27	308.43	308.21	310.1	308.1	308.88
303.81	302.76	304.76	303.97	303.6	303.98	302.86	304.71	303.6	304.83	303.65	303.29	304.85	303.91	304.56	304.23	303.87	304.11	302.95	304.03	303.66	303.05	302.64	304.16	303.24	302.91	303.34	304.02	303.01	303.13	303.86	304.66	303.47	303.07	303.41	304.98	302.87	304.05	304.31	303.15	304.17	304.53	303.98	304.95	303.24	305.36	303.21	304.58	304.11	303.71
313.87	314.36	313.38	314.37	314.01	312.8	314.28	314.71	313.35	314.39	314.39	313.66	313.49	313.7	313.28	314.85	313.37	313.84	313.78	314.1	314.08	312.61	313.74	312.85	313.73	314.4	313.25	313.89	313.38	313.2	313.82	313.15	313.71	312.89	313.32	314.33	314.66	312.97	314.56	313.08	314.84	314.06	314.05	313.3	313.15	314.62	314.63	313.27	314.83	312.81
294.91	295.93	295.15	294.85	295.48	294.65	295.6	295.07	294.72	294.96	295	294.62	295.38	294.45	295.35	293.93	294.44	295.51	295.01	295.91	295.16	294.57	294.43	296.31	295.48	294.1	296.06	295.68	296.07	295.46	294.04	296.31	295.65	293.77	295.54	295.06	294.04	295.64	295.71	294.86	294.75	296.6	294.7	295.62	294.73	295.44	295.77	294.84	295.27	295.94
314.2	314.69	315.18	313.51	315	313.71	316.32	314.45	314.35	315.48	313.55	314.62	314.13	315.18	312.46	315.16	314.29	315.01	314.74	314.42	314.28	314.93	314.25	315.12	315.1	314.71	313.48	315.17	315.37	315.96	313.71	315.88	315.3	315.45	313.81	314.37	314.7	315.86	314.88	314.81	314.71	315.35	314.9	314.2	314.53	315.72	314.6	314.84	315.02	314.21
313.92	312.82	314.96	313.65	312.41	314.28	313.69	315	312.75	313.44	313.79	314.28	313.73	314.34	314.86	314.44	313.79	313.18	313.52	315.15	314.32	315.04	314.51	313.39	314.46	312.99	315.02	313.73	312.76	313.76	315.17	313.95	315.36	313.78	313.73	313.38	314.55	313.69	312.95	313.86	314.21	315.03	314.11	314.77	314.36	314.46	313.94	314.31	314.07	313.11
303.13	302.6	302.23	303.43	303.15	303.94	301.59	303.97	302.68	303.57	302.33	302.78	303.7	301.48	302.38	301.9	303.14	302.7	303.05	302.31	303.15	302.27	302.68	303.11	302.12	302.95	302.18	302.91	302.35	303.15	302.59	303.8	302.65	302.62	303.16	302.64	303.17	302.74	304.53	302.48	303.36	302.1	303.65	302.19	302.17	302.71	302.32	301.5	303	303.98
327.28	328.45	326.86	327	326.77	328.06	326.32	326.12	327.6	327.29	326.24	327.58	327.93	327.05	326.82	326.29	326.31	327.15	327.02	326.61	327.52	326.78	326.55	328.11	327.08	327.27	326.36	326.33	327.82	327.49	326.84	328.24	326.12	327.14	326.49	326.1	326.68	326.65	326.08	327.6	327.45	327.77	326.42	327.66	326.83	326.36	325.65	326.27	327.58	326.04
302.27	302.77	302.94	302.61	303.29	302.24	302.77	301.69	303.18	302.63	303.1	304.12	302.91	302.08	301.67	301.13	302.9	303.82	302.72	302.52	301.7	302.64	302.7	302.25	302.44	302.95	303.16	302.3	302.02	303.08	302.36	302.67	302.78	302.81	302.28	302.46	302.03	302.19	301.16	302.96	301.98	302.71	301.63	304.07	302.14	302.94	301.89	302.77	302.44	303.49
306.55	305.78	305.76	307.41	306.41	304.19	306.51	306.55	307.2	305.62	304.96	305.72	306.64	305.57	305.64	306.03	305.56	305.27	306.6	305.66	306.55	306.59	306.96	305.99	305.22	306.25	306.45	307.36	305.86	305.54	305.73	305.3	305.63	305.21	306.04	306.26	305.79	306.57	304.75	304.82	306.09	306.89	304.99	306.35	305.95	305.81	305.57	306.6	305.66	305.55
299.19	300.47	299.93	300.51	299.23	299.35	300.33	299.66	300.2	301.05	299.79	300	300.69	298.52	299.66	299.65	301.71	299.47	300.47	300.07	298.69	299.83	299.42	300.29	299.49	299.67	299.02	300.01	299.29	300.4	300.82	300.42	300.08	299.93	300.42	300.37	301.38	299.88	300.12	300.54	299.35	297.7	299.34	300.27	298.89	300.55	300.43	300.23	300.59	300.02
294.23	295.23	293.32	294.28	293.99	293.63	293.56	291.74	293.16	295.24	294.12	292.68	293.57	293.42	293.13	294.58	294.67	293.77	293.34	292.78	294.01	292.61	293.67	294.87	292.9	293.43	293.46	294.08	293.83	292.6	292.92	294.78	294.56	293.53	293.99	294.14	293.37	294.03	294.67	293.75	295.33	294.72	293.79	294.85	294.06	293.51	294.97	293.65	294.46	294.32
292.71	293.97	294.66	293.64	293.99	292.59	293.73	292.76	293.99	295.59	293.74	292.96	294.19	293.49	294.38	294.57	293.44	293.87	293.26	293.06	293.79	293.87	294.91	294.74	294.89	293.74	294.35	293.84	292.95	293.04	294.23	293.6	294.31	293.15	293.68	293.8	293.44	293.63	294.51	294.37	294.39	293.65	293.6	294.74	294.35	294.53	293.94	294.13	293.51	295.37
313.02	312.68	312.15	313.01	313.53	314.46	313.3	312.57	313.62	314.15	313.79	312.65	313.46	312.49	312.15	313.03	313.2	312.86	313.65	313.09	313.51	312.73	313.5	312.4	313.71	313.17	313.6	312.99	312.24	313.91	312.62	313.88	314.01	312.45	311.76	312.78	314.69	313.53	313.19	313.07	312.89	312.6	313.89	313.67	312.53	313.55	313.09	312.42	313.48	312.75
296.07	295.92	295.51	295.51	294.7	294.11	295.16	294.99	295.95	294.86	296.43	294.94	294.3	295	295.25	295.34	294.7	293.82	293.11	295.12	295.38	294.63	294.38	294.29	296.08	296.26	295.5	294.32	296.18	294.77	294.82	293.71	295.64	295.18	294.41	294.21	295.36	294.83	294.95	293.6	294.16	295.86	295.67	296.64	294.99	296.13	295.65	295.87	294.07	295.58
316.92	317.69	318.02	318.26	319.15	319.14	319.13	318.63	317.85	318.85	317.96	318.15	318.12	318.82	318.52	319.16	318.4	316.75	318.57	318.46	317.52	318.1	318.6	318.27	317.58	318.69	318.3	317.82	318.48	319.26	318.7	319.56	319.07	317.35	318.75	318.43	318.46	318.05	317.27	318.64	318.06	318.38	318.36	318.76	317.83	317.82	318.25	318.7	317.76	317.55
315.5	313.33	312.75	312.63	313.5	311.66	312.71	314.19	314.32	312.91	313.67	311.8	313.86	312.82	312.32	314.5	313.72	313.33	314.19	311.9	312.6	313.2	313.31	313.09	312.78	313.59	313.55	311.11	312.64	312.36	311.22	314.69	313.3	311.11	312.42	313.23	312.05	313.15	314.11	313.24	312.63	313.29	313.28	314.94	312.95	311.98	313.47	312.72	313	312.03
303.88	304.63	303.67	304.38	305.69	303.81	303.5	304.2	305.78	304.63	304.04	304.72	305.2	303.99	303.82	303.98	305.02	303.9	304	305.41	304.44	304.45	304.36	305.92	304.4	303.9	305.29	304.54	304.6	304.2	305.27	304.52	305.02	304.85	304.38	304.16	304.23	305.29	305.02	304.92	302.79	304.92	304.04	305.19	303.63	304.7	304.49	304.24	304.48	303.45
300.9	301.17	301.69	301.45	301.19	300.16	301.53	301.16	302.21	299.76	301.14	300.02	300.4	300.47	299.98	301.01	300.57	301.41	300.17	300.8	300.26	302.38	301.79	301.58	301.52	301.05	299.77	301.85	300.52	300.22	302.04	300.67	301.39	302.4	300.53	300.42	300.96	301.12	301.37	301.2	302.27	301.07	300.71	301.72	301.05	300.88	301.88	300.71	300.65	301.56
304.95	304.04	305.04	303.5	304.86	304.33	304.19	304.66	303.63	304.26	304.94	303.91	304.19	305.2	304.47	304.13	304.48	304.96	303.45	304.06	304.42	304.35	304.91	304.41	304.16	303.31	304.17	304.73	302.78	304.93	304.03	303.53	304.21	304.11	304.4	304.04	305.07	304.07	304.51	304.02	304.08	304.03	303.99	303.99	303.57	304.2	305.18	305.2	304.29	305.52
312.39	311.38	312.09	311.71	312.54	311.76	311.35	310.94	310.56	310.64	311.36	310.36	310.65	310.03	311.98	311.04	312.45	311.02	312.58	311.79	311.36	311.96	311.65	311.41	312.32	311.41	311.95	312.78	311.77	311.93	312.24	310.76	312.61	311.5	310.81	311.17	312.04	311.84	310.49	310.18	310.94	312.39	312.36	311.41	311.85	310.23	311.32	312.14	311.13	311.32
302.6	304.26	303.37	304.56	302.72	303.51	303.65	304.01	303.13	304.07	302.85	303.44	303.07	303.7	303.4	303.71	303.34	304.29	303.62	303.37	303.66	304.78	302.34	302.82	303.31	302.36	304.1	303.25	303.78	303.47	303.61	303.27	303.83	303.45	303.92	303.77	304.51	302.88	303.46	303.09	303.45	303.36	304	303.1	303.98	302.6	302.53	303.76	302.44	302.83
314.51	314.65	314.58	314.84	314.95	314.28	314.5	315.54	314.99	314.39	315.62	315.26	315.32	314.94	314.28	315.5	315.2	314.6	315.38	314.79	314.95	314.23	314.5	314.48	314.5	314.51	315.21	315.82	314.76	315.95	315.11	315.06	315.16	314.59	316.22	313.7	314.6	314.15	313.78	314.7	314.86	315.22	314.73	314.34	316.14	314.59	313.87	315.46	314.28	313.96
297.13	296.07	295.6	296.43	297.81	296.86	296.6	297.09	296.25	296.2	297.44	295.38	296.48	296.96	298.56	297.05	296.65	297.27	297.74	294.24	295.9	297.17	296.83	297.57	297.49	295.34	296.28	297.94	297.24	296.35	296.16	296.5	296.82	296.69	297.75	296.96	297.54	296.29	296.11	296.25	295.77	297.98	296.55	296.23	297.97	296.42	297.3	296.26	296.41	297.43
303.58	305.02	304.27	304.27	303.94	304.41	304.54	303.28	304.76	302.99	305.05	303.56	305.06	304.75	303.3	303.65	306.04	303.97	304.69	304.2	305.17	303.61	304.26	303.54	305.22	304.18	304.2	303.62	304.39	305.17	304.43	304.58	304.58	304.15	304.23	303.16	304.22	304.65	302.69	303.94	305.87	304.53	304.57	304.24	304.23	303.28	303.85	303.85	304.99	304.96
298.92	299.28	301.15	300.96	300.07	300.14	300.48	299.35	300.71	299.5	299.66	299.23	300.27	301.96	300.18	300.48	300.24	299.39	300.11	299.45	300.55	298.97	300.83	300.46	299.04	300.46	300.52	299.95	300.12	300.97	299.77	300.29	299.44	300.19	299.04	299.97	299.87	300.42	299.89	300.79	299.75	298.7	300.58	300.39	299.12	298.64	301	299.65	300.19	300.21
302.53	304.6	302.85	303.82	303.02	303.87	302.76	303.99	302.8	302.54	302.77	302.47	303.49	301.94	302.29	302.06	303.13	301.45	302.96	303.41	302.66	302.54	302.35	303.16	303.76	303.33	302.85	303.02	303.96	302.24	301.75	303.21	303.28	302.78	302.52	302.48	303.15	302	303.98	304.17	302.63	302.79	303.81	302.97	303.9	303.46	302.54	301.99	303.14	303.27
310.06	312	311.82	310.62	309.57	309.93	310.79	310.01	309.58	311.4	311.02	309.96	310.18	310.61	310.23	311.08	310.99	311.49	311.41	309.83	311.68	310.32	311.85	310.65	309.78	311.14	310.42	311.28	310.17	309.84	310.74	311.27	309.79	310.82	313	310.57	310.97	311.5	310.92	311.64	311.1	309.84	310.06	309.68	311.36	310.34	310.52	312.43	311.52	312.16
317.44	316.39	318.31	316.92	316.75	317.35	318.19	316.28	317.61	317.05	316.69	318.29	318.07	316.63	317.31	317.6	318.37	317.04	316.17	317.56	317.22	317.28	316.14	317.7	317.82	316.44	317.54	318.15	317.76	317.48	316.66	317.77	317.5	318.33	316.16	317.55	317.29	317.28	317.79	318.25	317.04	316.64	317.04	316.44	316.47	317.8	317.99	316.4	317.14	317.08
315.02	314.51	314.49	314.83	314.25	314.12	314.98	315.75	315.17	314.78	315.33	315.25	314.8	314.69	315.15	314.29	315.8	314.42	315.39	314.6	315.03	314.59	314.31	315.86	314.79	315.7	313.57	315.17	316.61	314.71	315.89	313.9	314.85	315.12	313.94	314.92	315.33	315.32	314.7	314.85	314.26	314.79	315.14	314.61	314.06	314.99	313.83	315	314.36	314.3
316.43	315.42	316.16	316.53	316.83	315.52	315.39	316.2	316.47	317.15	316.81	314.45	315.86	315.21	316.48	316.32	316.15	315.82	316.08	315.37	315.19	315.16	315.31	315.51	316.32	315.13	316.26	315.33	316.42	315.28	315.88	316.56	315.98	314.99	315.41	314.97	315.54	314.67	315.19	315.64	315.87	315.88	315.81	316.04	316.56	315.77	316.18	315.5	316.08	316.49
302.25	302.73	302.22	303.22	303.78	302.73	303.14	303.82	302.42	303.04	302.53	303.18	302.29	302.45	302.22	302.93	303.11	302.72	303.03	304.41	303.06	302.26	302.41	303.18	303.51	303.26	303.29	303.24	304.24	304.52	302.02	303.4	302.43	302.83	303.8	302.44	302.64	302.67	301.99	303.58	303.32	303.73	303.06	302.09	303.95	303.59	302.66	303.65	303.44	303.82
309.32	309.38	309.43	309.33	307.33	308.12	308.21	309.04	308.77	309.61	309.64	307.95	308.53	308.97	308.04	309.05	308.19	309.26	309.29	308.41	307.65	308.5	308.3	308.74	307.41	308.65	308.89	309.01	308.6	307.88	308.71	309.01	309.56	308.14	308.63	309.06	308.63	307.67	308.67	309.19	309.13	308.89	309.75	307.56	308.57	308.69	308.72	308.27	309.16	309.5
317.59	316.83	317.3	317.68	317.47	318.08	317.82	318.35	316.82	317.62	317.89	316.19	315.81	318.52	317.65	317.64	317.79	318.5	317.55	317.68	316.81	317.14	317.85	316.7	317.86	318.78	317.64	317.14	317.1	318.6	318.18	317.14	317.57	317.95	316.35	317.73	316.28	318.33	317.67	317.21	316.34	317.29	316.55	316.98	317.63	315.79	317.13	317.15	317.33	316.95
326.92	327.12	327.64	327.51	327.47	328.15	328.04	326.93	327.34	325.12	327.56	327.1	328.3	327.42	326.55	327.1	326.5	328.22	326.73	325.53	326.96	326.45	327.5	326.89	328.29	326.78	326.9	326.67	327.02	327.8	327.17	327.24	328.18	325.68	327.2	327.91	327.25	326.98	326.97	326.03	326.69	327.56	325.75	327.08	325.78	326.56	325.79	327.46	326.26	327.2
300.51	300.25	299.39	300.34	300.35	299.92	299.81	300.02	300.77	299.35	300.15	300.62	299.69	299.88	300.62	299.75	300.06	299.88	300.28	299.54	300.65	300.02	299.3	298.58	300.47	300.14	299.53	299.61	300.79	300.86	299.25	300.95	299.26	300.83	300.43	299.01	299.47	299.95	302.19	299.57	300.24	299.12	299.72	299.81	298.22	300.43	299.49	298.3	299.01	300.55
310.42	310.02	309.92	310.49	310.59	309.18	311.81	310.33	310.11	310.51	311.66	311.34	310.66	310.5	310.59	311.19	310.53	311.83	310.66	310.79	310.72	310.24	308.44	309.7	311.1	309.84	310.15	310.56	310.8	310.57	311.91	310.49	309.88	309.85	311.39	310.86	310.15	310.51	312.17	310.82	310.42	310.18	311.04	310.43	309.31	310.56	309.59	310.34	310.02	309.96
293.8	293.5	294.76	294.08	293.95	294.84	293.82	293.91	294.66	293.42	294.17	293.99	294.44	293.91	295.95	294.46	292.78	293.77	294.41	295.42	295.29	294.01	293.04	295.94	294.64	294.8	293.63	293.93	294.48	293.47	293.07	294.92	294.57	294.45	293.94	294.87	294.17	293.52	293.75	293.57	293.55	294.85	293	293.33	293.59	293.75	295.11	293.57	293.99	293.64
297.28	296.38	297.18	297.11	297.23	295.96	297.37	297.04	295.4	296.52	297.63	296.35	295.84	296.04	297.87	296.83	296.84	296.32	297.2	297.6	295.32	296.37	298.36	296.35	295.61	296.72	297.3	297.18	296.53	296.87	296.37	295.96	296.67	296.93	295.77	295.9	296.99	296.82	296.74	297.49	297.65	296.8	296.54	297.82	296.38	296.73	295.71	296.63	298.19	297.39
317.28	317.41	317.83	316.95	317.57	315.93	318.99	316.75	316.42	318.2	316.95	317.87	316.52	318.65	317.88	317.36	318.33	317.23	318.07	316.58	316.71	317.51	317.21	316.59	317.43	316.9	317.14	316.76	318.53	315.93	316.97	317.86	315.92	317.25	316.55	316.93	318.32	317.38	316.16	318.53	317.32	316.8	316.57	318.41	317.76	317.76	316.71	316.39	316.88	317.57
314.07	314.42	314.71	314.49	314.08	314.26	314.4	314.73	314.38	314.14	314.94	314.34	314.31	313.48	313.57	315.39	313.88	313.97	314.48	315.88	314.35	313.77	314.08	313.22	313.58	314.41	314.06	315.4	313.94	314.36	314.52	313.71	312.76	311.98	314.96	313.69	314.42	313	314.34	314.5	313.68	312.86	315.06	315.21	313.86	313.36	314.28	313.74	315.01	314.61
305.7	305.5	306.05	305.95	305.64	304.4	305.31	305.33	305.38	305.52	305.56	305.07	305.88	304.99	305.19	305.67	305.03	305.09	304.59	304.46	305.66	305.96	305.35	305.09	305.65	305.06	305.12	303.79	305.08	304.87	305.38	305.49	305.64	305.39	305.59	306.38	305.54	305.57	304.48	306.13	305.34	306.36	306.02	306.07	305.51	304.36	306.11	305.02	305.29	304.83
327.67	327.74	326.3	327.09	327.14	326.88	325.92	327.59	327.45	326.65	328.1	327.27	326.99	326.1	326.3	327.68	327.52	326.62	327.01	326.75	328.15	328.11	328.05	326.65	327.04	326.47	325.9	326.04	325.92	326.65	328.26	327.67	326.63	326.88	326.5	327.5	327.47	326.75	326.11	327.32	327.06	328.92	327.38	326.61	326.03	326.44	326.83	326.03	327.77	327.68
305.42	303.8	304.05	305.29	305.11	305.38	305.8	303.5	302.79	304.29	306.09	304.46	304.59	304.4	305.43	305.08	305.59	305.42	304.77	305.83	303.68	303.42	304.17	304.59	303.85	305.1	304.79	304.63	304.68	304.16	305.26	303.55	302.89	304.54	304.97	304.41	305.09	303.99	303.43	303.66	303.97	305.71	304.21	304.78	303.41	303.72	304.49	304.07	304.5	305.55
314.79	314.24	312.69	314.1	313.03	312.75	314.33	314.93	313.45	313.78	314.7	314.31	314.27	313.07	314.53	315.07	314.15	315.3	312.86	312.71	313.82	313.04	313.32	312.48	313.22	313.89	314.19	312.67	313.9	313.95	313.91	314.23	313.61	313.23	314.1	313.27	314.23	312.91	312.55	313.8	313.81	315.67	312.48	314.72	313.9	313.78	313.97	313.75	314.01	313.85
314.42	313.41	313.41	314.05	314.7	315.38	314.2	314.42	315.46	313.74	315	316.5	315.47	315.19	315.3	315.52	314.59	315.37	315.06	314.94	314.23	314.65	314.57	315.53	314.57	315.42	314.66	314.76	314.93	315.19	313.82	315.39	315.19	315.57	313.41	315.7	315.46	314.61	314.32	314.97	314.28	314.83	315.12	314.7	313.9	314.89	315.64	315.15	314.79	315.72
307.06	308.03	306.25	307.09	306.63	308.79	308.34	307.78	307.79	307.36	308.17	307.25	308.39	305.93	307.75	307.12	307.08	306.97	308.1	306.27	306.26	308.01	307.01	307	307.95	307.65	306.65	306.51	308.17	307.94	306.91	307.81	307.81	308.15	308.01	307.58	307.1	306.15	305.62	306.12	307.18	306.84	308.49	307.95	306.5	307.44	307.7	308.03	307.63	307.63
318.17	316.61	317.21	317.39	315.95	317.69	316.48	317.67	317.46	317.13	317.12	317.14	317.01	317.22	317.23	316.62	316.77	317.56	316.33	317.02	318.37	317.28	317.76	318.07	316.68	317.11	318.04	316.99	316.51	316.64	317.88	317.37	316.77	316.26	316.76	317.92	317.91	318.98	317.98	317.74	317.26	316.45	318.05	317	317.12	317.49	316.58	315.98	316.57	317.27
316.49	317.02	316.75	317.68	316.76	316.69	318.57	318.2	316.3	317.04	318.81	316.8	317.72	317.1	316.84	317.32	317.42	316.45	317.26	316.25	317.82	316.13	316.6	317.25	318.05	318.1	316.6	318.26	316.88	316.17	316.95	316.65	316.94	316.99	317.74	317.2	317.31	317.3	317.6	318.27	316.69	317.7	317.42	318.15	317.77	317.34	318.27	317.05	316.78	317.06
313.11	313.05	313.26	312.26	312.72	312.24	312.45	312.87	313.33	313.42	313.13	312.08	314.04	312.7	313.63	312.59	313.47	312.66	312.81	313.5	313.37	312.99	314.51	314.25	314.25	311.56	314.67	313.54	312.09	312.94	312.98	313.94	313.3	312.98	313.56	312.92	313.18	314.25	313.05	313.35	313.52	314.31	313.3	313.45	311.58	312.96	313.2	314.01	312.95	313.25
318.35	317.44	316.73	318.91	317	319.46	319.03	319.07	318.48	317.6	318	318.44	318.76	318.81	318.04	318.28	318.81	317.97	320.16	318.05	319.65	319.95	317.46	318.72	317.78	318.47	318.72	318.5	318.91	319.8	316.93	318.86	319.24	317.52	319.01	317.94	317.81	318.72	317.65	317.37	318.46	318.08	318.22	316.95	317.25	317.31	317.73	319.73	317.56	318.14
294.62	294.07	295.88	295.66	295.34	295.31	295.51	295.3	294.77	294.32	294.29	295.52	294.69	294.78	295.99	295.23	294.4	293.79	294.68	294.89	294.36	294.66	296.15	294.9	294.78	294.91	294.04	294.71	295.02	295.31	294.41	294.2	294.68	295.32	294.9	293.64	295.19	296.11	294.19	294.89	294.93	295.19	294.84	294.94	295.11	294.33	294.74	295.1	294.45	293.78
294.04	293.44	295.34	294.89	294.9	295.49	295.62	294.82	294.38	294.21	294.19	295.42	295.36	295.03	296.21	295.59	294.91	295.06	295.54	294.77	293.52	294.91	295.21	295.71	295.28	296.57	294.1	296.34	295.86	294.67	295.63	295.96	295.79	294.34	296.2	293.87	294.79	294.03	295.23	294.72	295.54	295.11	296.32	294.92	294.97	294.9	294.48	294.39	295.42	295.91
327.92	328.07	327.84	327.61	327.41	327.82	326.88	327.79	327	327.15	327.14	328.56	327.62	325.95	327.82	327.51	328.19	329.07	326.14	328.64	328.52	327.11	327.92	327.29	327.01	329.1	327.83	327.97	327.6	327.87	327.75	328.22	328.51	327.8	328.15	327.93	328.04	326.95	328.45	327.72	328.34	328.47	327.35	328.46	326.83	327.71	328.14	327.45	326.55	327.14
325.32	325.52	325.29	326.37	326.37	324.43	324.71	325	326.41	325.1	324.94	324.99	325.77	325.44	326.62	325.76	324.57	325.09	326.2	325.54	326.2	323.93	324.97	325.24	325.49	326.81	325.3	324.74	326.39	325.69	324.92	325.05	324.36	323.52	324.92	324.15	325.7	325.5	325.38	326.11	325.01	324.9	326.12	325.27	324.71	325.07	324.03	326	325.6	325.61
313.71	313.73	314.22	313.78	313.21	314.24	313.48	314.99	314.78	313.88	313.12	314.22	314.42	314.67	314.51	313.84	313.18	314.79	314.52	314.08	313.2	314.64	313.3	313.13	314.18	314.5	314.91	314.59	314.19	314.22	314.74	313.51	312.89	314.77	313.85	314.57	314.25	314.89	314.64	314.26	313.52	313.63	314.44	315.03	313.47	313.02	313.86	314.44	313.95	313.39
302.54	302.73	302.73	302.79	302.37	302.39	302.21	302.8	302.83	301.77	302.88	303.05	301.82	303.16	302.98	301.23	301.22	302.63	302.61	301.83	301.25	302.93	302.77	303.01	301.45	302.01	302.59	303.39	303.54	302.86	302.71	301.73	302.94	302.1	302.85	303.29	302.94	301.48	304.14	301.48	301.61	302.64	301.74	300.7	303.32	301.9	302.2	301.84	301.95	302.22
324.29	326.43	325.52	325.04	325.98	326.33	325.35	325.66	325.27	324.6	323.89	324.98	325.31	325.21	326.68	324.9	325.91	326.25	325.49	325.15	325.49	324.92	324.62	324.92	324.71	325.59	325.45	325.55	325.34	325.39	326.4	325.24	324.42	325.41	325.53	324.9	326.3	324.66	325.79	325.77	326.72	324.64	325.34	325.96	325.64	325.93	325.85	325.09	324.78	325.23
303.39	303.55	303.07	303.39	303.96	303.29	303.16	301.71	303.56	303.31	303.98	303.61	303.41	302.98	303.16	303.94	304.2	302.01	302.77	304.71	303.42	304.11	302.92	304.65	301.9	304.44	303.4	303.31	303.22	304.05	303.09	303.83	302.93	304.53	303.64	304.27	302.8	302.69	304.27	303.36	303.61	302.86	303.18	304.35	303.95	305.22	301.64	303.95	302.11	303.26
327.03	328.7	328.15	327.8	327.76	326.34	327.15	329.42	326.93	327.77	327.69	328.5	327.66	327.52	329.05	326.79	327.89	327.81	327.61	328.05	327.81	327.56	327.33	327.82	326.55	328.03	327.16	328.34	328.73	327.76	329.08	326.77	326.62	328.86	328.12	328.54	327.9	326.98	329.71	326.74	328.77	328.5	328.54	327.68	326.61	328.01	329.33	328.1	327.9	328.92
309.73	308.4	311.11	311.47	309.55	309.43	309.48	310.25	310.61	310.56	310.47	310.66	309.85	309.89	310.1	309.7	310.82	309.36	309.74	309.94	309.35	309.65	310.73	309.69	308.71	310.94	309.41	310.13	309.98	310.89	309.99	310.32	309.85	308.98	311.56	310.04	310.8	309.13	309.34	310.05	309.81	309.94	308.33	310.51	309.42	310.34	310.72	308.79	309.22	308.75
320.32	318.19	318.82	318.51	317.03	318.84	318.34	318.26	317.62	318.45	318.03	318.9	319.35	318.93	319.16	318.61	318.03	319.34	318.71	317.86	318.18	317.59	318	319.53	317.58	318.28	318.89	320.85	319.05	319.69	318.95	318.87	318.86	319.02	318.9	318.77	318.69	318.23	319.59	316.86	318.28	318.52	317.75	318.18	319.34	318.78	318.76	319.21	317.2	319.12
317.25	318.04	316.93	317.25	316.69	318.27	316.27	317.36	316.76	316.29	316.7	316.72	316.8	317.13	318.29	318.23	317.54	317.71	318.22	317.3	318.37	316.83	318.84	316.8	316.13	316.84	317.11	316.82	316.89	316.3	317.3	317.61	316.71	317.36	317.83	317.9	318.06	317.42	316.96	318.48	316.35	318.5	317.43	316.64	317.32	316.8	317.37	317.4	317.99	317.01
314.28	313.06	312.61	313.91	313.23	313.52	313.82	313.16	313.66	313.28	312.31	313.47	314.28	312.77	312.85	312.7	313.42	313.61	314.06	313.25	314.05	313.25	314.7	314.21	313.46	312.87	313.84	312.81	313.62	313.84	312.72	312.9	314.88	313.56	313.19	313.06	314.74	313.3	313.75	312.71	312.42	313.21	313.21	312.79	313.41	312.05	313.73	313.37	313.77	312.3
315.55	315.53	316.49	315.18	316.3	315.95	316.35	315.74	315.25	315.79	316.72	315.51	316.78	315.85	315.38	317.57	315.66	317.2	315.22	315.57	316.52	316.19	314.98	317.22	316.79	315.92	316.31	316.17	316.5	314.89	316.27	315.76	316.94	315.52	316.23	315.07	316.23	317.21	316.39	315.1	315.71	314.74	314.87	315.97	316.02	315.66	316.33	315.62	316.63	315.65
324.75	324.54	325.85	326.33	325.92	324.54	325.75	325.48	325.98	326.21	325.75	325.23	324.25	325.53	324.71	324.76	324.94	324.88	324.29	326.06	325.75	325.47	325.26	325.55	325.02	326.37	325.24	325.69	325.06	326.02	324.43	325.98	325.95	325.73	325	326.21	324.39	325.04	325.33	326.55	324.32	325.95	325.53	325.06	325.02	324.88	325.26	325.15	324.32	325.06
317.76	317.27	318.79	320.13	317.07	319.65	317.97	318.56	318.15	318.17	318.48	319.02	319.11	317.97	318.03	318.94	318.5	318.37	318.35	318.12	318.62	318.41	318.88	318.37	317.83	317.64	317.88	319.31	318	318.19	317.61	317.29	317.75	319.19	318.14	318.13	318.43	318.53	319.15	318.26	317.47	317.21	318.13	318.2	317.33	319.15	318.31	319.13	318.18	318.39
303.72	303.1	303.29	303.4	303.1	304.54	303.87	302.34	303.67	303.58	303.67	303.02	302.87	302.4	303.47	302.52	302.96	302.7	303.55	304.93	303.87	302.55	302.57	304	303.27	303.07	303.06	302.47	305.15	303	303.35	303.77	303.56	302.98	304.02	302.86	303.21	303.54	301.86	304.17	303.4	302.71	303.33	302.92	303.27	304.22	302.38	303.38	303.73	303.14
304.06	304.46	303.66	305.55	304.98	303.55	304.61	303.2	303.35	304.22	303.02	303.49	303.74	303.59	305.05	304.44	302.84	304.21	303.51	303.6	303.5	303.99	303.97	303.39	304.8	303.96	303.97	303.34	304.34	303.78	303.69	302.98	303.67	304.19	304.89	303.26	303.84	303.85	305.09	304.08	303.15	302.68	304.18	305.02	303.94	304.46	303.62	302.73	303.53	303.74
316.74	317.22	317.53	317.36	317.28	317.34	318.09	317.8	315.75	319.15	316.76	317.89	318.25	316.06	317.08	316.18	316.87	316.45	317.76	316.71	317.33	316.8	317.89	317.21	317.52	317.38	317.73	318.1	317.31	317.51	316.89	317.98	317.19	316.74	317.72	317.1	316.75	318.07	317.78	317.34	316.77	316.98	317.68	318.85	317.4	317.84	318.9	317.58	317.03	316.92
305.25	305.11	306.23	304.44	305.8	306.41	305.13	305.94	304.74	306.26	305.89	304.51	304.51	305.8	303.89	305.83	305.76	305.33	307.06	305.77	303.61	305.87	305.67	306.91	305.46	306.14	306.22	306.01	305.37	305.02	304.66	305.28	304.31	305.47	305.89	305.99	304.95	305.16	305.96	303.86	304.54	305.12	305.2	304.61	305.54	305.26	305.87	305.9	305.21	305.69
310.9	312.45	310.44	312	312.51	311.7	312.34	311.84	310.77	312.32	310.45	310.4	311.92	311.78	311.71	311.79	312.46	311.18	311.37	310.01	311.27	311.98	311.21	311.75	311.56	311.68	310.76	310.98	311.43	312.68	310.45	310.44	309.61	312.03	312.95	312.37	312.37	312.03	311.08	311.34	311.46	311.64	311.46	310.46	310.86	310.32	312.34	311	311.75	312.29
298.5	297.5	297.35	297.95	297.16	296.21	298.07	296.41	296.64	295.69	298.87	297.8	295.16	295.96	296.93	297.22	295.68	296.87	296.23	296.68	296.01	296.62	297.2	297.3	296.78	296.26	296.12	297.13	297.11	296.93	295.66	296.86	296.5	297.42	296.43	298.24	295.44	296.69	297.05	296.68	296.72	297.62	297.75	296.71	297.73	296.74	296.6	296.38	296.55	297.14
296.08	297.11	298.51	295.96	296.58	296.1	296.99	295.21	296.48	296.47	296.92	296.36	297.41	297.05	296.9	297.11	296.95	297.99	296.49	297.37	296.92	295.96	296.75	296.7	296.94	297.33	296.77	296.7	297.8	297.52	297.17	296.26	296.26	298.1	296.49	296.45	297.4	295.88	296.65	296.64	296.64	296.18	296.7	297.32	295.62	295.92	296.6	296.54	295.77	296.86
297.47	297.06	296.28	297.25	297.35	297.07	297.26	295.89	296.53	297.26	296.95	298.33	296.41	296.26	297.49	296.18	298.53	297.6	296.29	297.2	296.69	297.37	296.71	297.59	296.46	296.34	297.26	297.89	296.57	298.82	297.72	295.64	296.57	296.52	297.5	297.73	296.98	296.9	296.9	297.71	296.73	296.68	296.35	296.68	296.67	297.17	297.02	296.68	296.87	296.21
327.6	326.64	327.38	327.81	327.98	326.94	328.24	329.23	328.68	328.03	329.36	327.61	327.25	328.26	327.94	327.97	328.65	326.35	327.46	327.93	327.07	327.88	328.8	328.35	327.08	328.42	327.43	326.93	329.71	327.31	326.62	328.53	327.8	327.52	328.04	327.65	328.14	328.01	327.27	327.52	327.51	327.34	328.43	327.94	328.16	329.11	329.43	327.88	327.85	327.94
313.1	313.27	312.28	313.77	313.58	313.56	312.47	313.94	314.01	313.02	313.2	312.94	313.12	313.68	312.92	312.01	314.97	314.18	312.34	313.21	313.49	313.02	312.76	313.53	313.33	314.54	312.95	313.7	313.39	313.57	312.97	313.72	313.2	312.43	313.74	313.39	312.87	313.77	313.92	312.96	313.44	314.36	312.58	313.81	312.33	313.37	312.4	313.41	313.35	314.74
303.24	303.88	304.7	303.95	304.02	303.95	304.03	304.47	304	304.52	305.19	304.59	305.3	304.27	304.62	303.63	304.27	304.44	303.88	304.01	304.44	303.69	304.22	304.59	305.51	304.29	305.56	304.28	303.31	304.95	304.96	303.63	304.5	303.45	302.41	304.64	304.23	303.51	305.28	304.59	303.65	303.84	303.62	304.93	304	304.21	304.59	305.51	304.58	305.24
313.54	314.8	316.34	315.47	315.49	314.35	315.33	314.87	314.89	313.65	315.36	314.93	314.41	314.81	314.33	314.11	315.45	314.67	315.35	313.53	314.39	315.2	314.43	314.74	315.33	315.13	315.74	313.19	315.62	314.3	315.32	314.46	314.41	314.15	314.63	315.14	314.3	313.8	315.25	314.79	313.7	315.47	315.34	315.27	313.68	315.14	314.43	315.05	315.04	315.07
303.08	303.03	303.26	303.24	303.67	302.57	303.78	302.87	302.33	302.46	303.82	302.77	302.87	304.31	303.51	304.64	302.22	303.41	304.32	301.97	302.67	302.24	303.17	305.03	302.73	303.54	302.84	303.08	302.48	303.65	301.96	302.6	303.04	303.17	303.51	303.96	302.88	303.14	303.09	304.06	303.7	303.56	303.15	303.6	302.86	302.74	303.67	303.45	303.27	305.08
301.53	301.57	301.9	300.47	301.74	301.43	301.23	301.23	300.91	301.37	301.47	301.34	302.02	301.54	300.92	299.86	299.8	302.41	301.28	299.94	301.48	300.88	301.47	300.6	300.66	300.45	301.42	300.36	302.01	301.39	301.02	302.54	300.78	301.81	300.75	301.65	300.99	301.62	299.93	301.95	299.7	301.42	300.54	302.1	300.65	301.11	301.6	300.79	300.91	302.18
302.07	303.42	303.46	303.58	303.44	302.48	302.71	303.52	304.56	303.98	303.21	303.65	303.15	303.58	303.44	302.44	302.99	303.98	303.25	303.78	303.27	303.82	304.25	304.01	302.11	302.85	303.16	302.99	303.56	303.37	303.61	303.85	304.33	304.39	304.07	304.79	303.97	302.53	303.21	302.97	303.95	304.09	303.38	303.41	301.68	303.26	302.91	302.74	304.04	304.84
312.57	312.16	311.06	311.99	313.17	313.38	312.39	311.01	312.85	311.04	312.23	313.39	311.81	312.08	312.12	312.1	312.54	311.41	311.99	310.98	312.62	311.3	313.29	311.69	311.42	312.94	312.64	313.13	312.55	312.33	311.82	312.05	312.5	311.52	311.71	311.86	311.93	311.72	311.35	311.83	313.27	311.66	312.63	310.72	310.63	313.38	312.55	312.45	312.65	312.53
302.72	301	301.72	302.41	302.68	302.03	301.93	301.89	302.52	301.29	303.06	302.32	303.49	301.81	302.14	301.59	303.89	302.89	303.03	301.96	301.73	301.51	304.44	303.1	302.59	304.11	301.73	302.27	302.73	302.56	302.32	302.49	302.74	302.81	303.1	302.87	303.38	302.29	301.55	302.26	301.44	303.09	302.75	302.52	302.03	301.78	301.61	301.97	301.16	303.37
311.19	310.4	310.6	311.76	312.47	309.95	310.92	311.73	310.96	311.54	309.19	311.36	310.39	311.4	312.05	311.3	310.71	311.02	309.59	310.23	311.46	311.26	310.99	310	310.71	310.58	310.18	310.76	310.21	310.7	310.76	311.21	310.8	311.13	311.51	311.31	312.25	311.3	311.12	310.62	310.67	312.04	310.83	312.62	310.49	309.41	310.92	310.88	310.26	309.66
304.99	303.77	304.37	304.95	303.17	304.02	303.34	304.31	304.65	304.29	305.07	304.87	303.77	306.16	304.35	305.78	303.55	304.09	303.86	303.42	305.17	302.56	305.69	304.14	305.78	304.93	304.76	303.52	302.83	304.16	306.05	304.06	305.33	303.86	304.67	304.57	303.69	303.95	304.29	304.69	304.06	304.75	304.53	303.53	303.89	303.51	304.22	304.08	303.72	304.33
302.44	302.18	302.8	301.26	303.87	302.74	303.34	303.38	302.61	301.18	301.73	304.07	301.21	302.49	303.35	302.66	301.96	303.08	302.5	301.13	303.28	303.43	303.71	303.46	302.94	301.84	302.11	301.84	302.05	301.75	302.17	303.62	302.56	302.31	300.65	301.66	302.37	302.52	302.05	303.28	302.32	301.8	302.34	302.16	303.44	302.52	302.48	301.3	302.47	302.34
302.86	301.67	303.51	301.93	301.47	301.68	302.53	303.48	303.38	303.28	303.06	301.86	301.95	303.1	302.69	303.08	302.38	302	302.66	303.42	303.24	303.03	302.74	302.01	301.43	302.85	302.43	302.73	302.78	302.89	303.11	302.46	301.97	303.08	302.67	301.72	302.6	301.9	302.67	301.99	301.78	302.21	302.94	302.18	302.32	302.61	301.9	303.01	302.55	301.58
308.55	309.32	309.49	308.51	307.97	308.3	309.77	308.31	307.91	308.81	308.36	309.54	308.04	308.24	308.65	309.78	309.21	310.28	308.84	309.37	307.74	307.79	308.05	307.68	308.03	308.07	307.8	309.52	308.5	308.66	309.36	309.58	308.87	309.28	309.91	308.92	311.02	309.36	309.8	308.58	309.39	307.8	308.61	309.04	308.5	307.69	308.5	308.97	308.81	309.64
318.08	317.14	317.35	318.48	317.26	317.78	316.97	318.63	318.27	318.11	317.54	318.63	318.03	318.71	318.4	318.66	318.87	318.28	317.78	317.67	317.12	318.34	317.68	317.56	317.87	318.18	318.58	318.36	318.15	318.03	317.41	316.92	317.17	318.48	318.57	318.25	318.08	317.91	318.69	318.57	318.29	318.98	317.67	318.47	317.61	319.43	317.61	317.89	319.31	317.99
293.55	294.38	292.98	293.41	295.14	293.74	292.08	296.73	295.02	293.91	293.19	295.45	293.52	295.47	293.68	294.44	293.35	292.66	294.28	294.56	293.43	294.02	294.11	295.33	296.1	293.1	294.63	294.56	294.31	294.86	294.1	293.97	294.27	293.79	293.82	293.68	294.54	293.54	294.23	293.6	293.99	294.43	294.6	294.79	294.64	293.63	292.72	293.81	294.77	294.79
327.87	329.14	328.45	329.71	328.11	328.61	327.95	328.29	326.85	328.78	327.59	327.84	328.92	328.35	329.84	329.64	328.54	328.43	329.2	327.44	328.56	328.82	328.37	328.46	329.66	330.06	329.14	328.71	327.9	327.84	328.02	328.16	328.78	328.56	328.37	328.99	327.97	328.93	329.07	329.55	328.19	326.84	328.34	329.26	328.81	328.49	328.2	328.01	327.57	327.68
315.1	314.7	315.01	315.45	313.57	314.01	315.22	314.55	313.44	316.55	314.07	314.05	314.94	314.93	313.84	313.39	315.15	314.33	314.17	313.78	316.6	314.27	314.64	315.3	314.75	314.62	314.89	314.99	314.52	316.19	314.26	314.79	315.4	315.02	315.94	315.46	316.47	315.25	315.56	314.55	314.4	315.23	315.6	314.22	314.35	315.23	314.59	315.01	314.74	315.01
304.69	305.56	304.29	304.12	305.87	303.09	304.64	305.65	305.46	304.14	304.56	304.56	304.11	304.68	304.82	303.29	305.27	304.14	305.11	305.39	303.9	304.18	304.64	304.63	304.32	304.87	303.98	305.37	303.68	303.72	306.3	304.32	304.31	304.53	305.29	304.31	305.04	304.77	305.38	305.58	304.1	304.63	304.66	304.1	305.73	303.95	305.33	304.93	305.47	304.3
303.06	302.61	305.09	301.95	303.78	302.77	304.28	303.16	303.04	303.83	303.91	303.71	303.05	303.23	302.63	303.61	302.39	303.57	302.83	302.3	303.22	303.82	303.94	303.21	303.03	304.41	304.9	303.45	302.89	303.66	303.51	304.79	302.88	304.17	303.98	302.42	304.75	304.73	302.32	302.85	304.47	303.97	303.33	302.55	303.5	303.77	303.16	302.77	303.62	304.15
306.47	307.21	308.22	306.99	306.11	308.06	307.14	307.64	307.52	308.35	308.06	308.4	306.74	306.18	307.3	306.9	306.15	306.92	308.01	306.77	307.03	305.88	307.18	307.46	306.44	307.07	306.9	308.33	307.83	307.2	307.97	307.09	307.07	307.55	307.45	308.64	307.02	308.1	306.92	307.16	307.59	307.08	307.52	306.96	308.18	307.68	308.12	306.94	307.24	306.59
306.78	306.72	307.61	306.87	306.75	307.35	306.32	306.87	308.26	306.95	308.05	306.92	307.72	306.19	307.6	306.83	307.22	307.77	308.11	306.21	306.74	307.93	307.18	307.01	306.81	307.29	307.11	308.39	307.81	304.95	308.19	307.3	306.81	309	306.79	307.37	307.86	307.38	307.48	307.79	307.89	307.95	307.57	306.91	307.86	309.19	308.26	306.72	306.86	305.54
314.81	315.08	314.56	316.45	315.47	315.35	314.45	314.92	314.93	315.22	315.63	315.76	314.41	316.3	314.81	314.5	315.39	315.1	314.55	314.83	314.33	315.08	315.72	314.44	314.68	314.59	314.28	315.44	315.23	315.88	314.99	314.68	315.05	314.98	314.3	314.12	315.19	314.77	315.64	315.33	314.55	314.05	314.29	314.85	314.18	315.75	313.86	315.48	315.03	315.35
293.33	294.68	294.23	293.63	292.71	294.05	294.04	296.14	295.84	294.14	293.44	295.28	293.82	294.27	292.98	294.85	294.21	294.04	294.13	293.47	292.72	293.32	294.03	293.33	294.03	293.86	294.15	294.51	294.51	293.97	294.36	294.23	294.37	293.32	293.33	293.69	293.92	292.72	293.54	294.34	293.57	294	293.87	295.4	293.78	294.65	293.77	293.81	294.35	295.02
320.01	319.67	319.15	319.3	317.84	318.82	317.54	319.61	318.93	318.99	319.6	318.96	319.05	319.9	318.89	318.83	320.72	318.58	317.98	317.46	319.18	319.4	319.07	320.26	318.39	320	320.21	319.7	320.05	319.07	319.56	318.94	318.35	317.84	320.61	320.08	319.01	319.16	319.54	318.58	319.03	318.77	319.79	319.78	319.47	318.48	319.23	318.75	320.18	319.48
305.86	305.64	305.4	305.36	306.45	305.61	306.28	304.72	305.5	305.99	305.22	305.79	304.29	305.52	304.66	305.72	306.33	306.52	305.68	306.06	305	303.95	305.02	304.85	306.55	304.48	306.6	305.09	305.03	304.77	305.22	305.09	305.76	305.47	305.77	305.83	304.66	304.6	304.72	306.87	306.16	306.62	305.51	305.58	305.93	306.12	305.19	305.26	306.37	305.47
318.55	318.4	318.9	318.21	318.51	319.29	318.66	318.37	317.2	317.72	318.36	319.47	318.81	317.63	317.9	318.55	316.09	317.85	317.76	317.83	317.37	318.87	318.26	318.23	317.91	320.15	319.21	318.17	318.65	317.52	318.3	318.3	316.93	318.67	319.03	318.35	318.51	316.81	317.69	318.59	316.86	317.66	317.6	318.08	318.9	318.76	318.29	318.53	318.12	317.42
314.81	314.9	314.34	315.07	315.65	315.91	315.86	314.69	313.52	314.56	314.84	314.19	314.5	315.3	315.12	314.99	315.02	314.88	314.73	315.55	314.58	315.09	315.1	315.82	314.04	315.36	313.27	316.45	315.97	314.65	315.21	315.36	314.36	315.29	314.51	315.25	314.07	314.75	314.32	315	314.15	314.51	315.45	313.85	314.14	314.76	314.8	314.81	315.19	315.37
313.31	312.47	312.59	313.86	313.34	312.55	311.61	312.74	314.93	313.26	312.78	313.03	313.63	313.3	313.55	313.44	312.79	313.41	312.26	314.18	312.53	313.42	313.66	313.81	313.11	313.09	312.63	313.22	313.24	312.32	312.34	313.52	314.19	312.75	312.81	314.17	312.79	314.6	314.34	312.69	313.4	313.14	312.58	313.54	312.82	313.06	313.67	314.42	312.82	313.26
315.81	316.07	314.61	315.95	316.32	315.07	316.59	314.68	315.04	316.68	316.45	315.88	315.25	315.48	315.56	315.97	318.28	316.06	316.38	314.98	314.69	314.69	316.16	316.61	315.78	315.93	317.78	315.48	316.23	315.74	315.9	314.8	315.89	315.07	315.42	315.43	313.86	314.62	315.79	315.37	315.55	314.82	314.9	316.47	316.22	315.64	314.99	316.75	316.87	316.31
313.43	313.02	313.11	313.57	311.2	313.42	313.63	314	313.87	312.19	312	313.63	312.48	313.61	313.84	313.46	313.34	312.16	314.64	312.42	312.32	312.69	312.67	312.43	313.25	312.73	313.59	313.58	312.93	311.71	313.2	312.4	312.27	314.36	311.78	312.47	313.43	311.97	312.47	313.03	314.7	312.89	312.76	312.82	313.41	313.11	312.76	312.6	311.6	313.34
310.2	311.54	311.15	308.28	310.39	311.31	311.19	311.45	311.81	309.57	310.46	310.87	310.66	310.58	310	311.31	311.04	311.46	310.14	311.02	311.68	309.78	309.98	309.38	309.87	309.46	310.98	310.82	310.96	309.79	310.85	310.64	310.79	309.28	310.47	311.13	311.24	309.94	309.47	309.73	310	309.94	310.34	311.19	309.94	310.7	309.97	310.31	309.91	311.54
303.58	303.2	304.05	303.56	303.71	303.81	303.86	302.85	302.72	303.11	303.09	303.54	302.76	302.26	302.54	302.24	303.33	302.57	303.96	303.75	303.83	303.67	302.79	304.13	303.28	304.13	304.32	303.14	302.22	303.59	303.47	303.48	302.67	303.76	302.92	303.52	301.99	303.44	303.63	304.3	304.48	304.04	303.98	303.41	304.08	302.55	302.98	304.3	302.33	303.23
327.3	328.17	327.8	327.97	327.24	327.86	328.31	328.41	328.69	328	328.1	328.21	327.55	329.08	327.38	328.01	327.36	328.02	327.81	327.8	326.39	327.1	328.01	327.81	327.95	326.83	327.37	326.9	326.84	327.75	327.9	328.02	328.32	327.31	327.85	325.61	328.53	328.38	327.38	327.35	327.31	327.59	328.63	327.35	328.38	326.74	328.98	329.09	328.84	327.52
310.02	311.47	310.83	311.07	311.01	309.92	311.1	310.24	311.43	311.29	310.65	310.4	310.48	310.78	311.32	310.42	311.45	310.18	311.95	312.22	309.96	311.33	310.93	309.61	310.41	310.74	311.01	310.92	310.65	311.5	311.23	311.43	310.98	309.71	310.4	310.46	311.23	310.18	310.58	309.89	310.77	310.36	310.47	309.62	309.99	310.77	309.72	309.96	311.08	310.09
300.71	302.21	301	300.89	299.8	300.17	300.71	299.96	300.72	300.29	300.81	301.41	301.29	301.05	300.94	301.98	301.27	300.23	300.68	300.61	300.98	300.54	301.66	301.58	300.09	301.19	300.99	301.38	300.98	301.5	300.21	301.83	300.81	301.47	299.96	300.57	300.81	302.24	300.85	301.21	299.43	301.87	299.98	301.12	302.17	300.72	301.33	301.23	300.95	300.71
293.52	293.01	294.55	294.44	294.6	292.48	295.04	294.77	294.41	293.86	293.98	294.49	294.17	294.45	293.86	293.54	294.51	294	293.46	293.71	294.95	293.74	294.1	292.35	294.47	293.85	293.82	295.25	293.19	293.42	294.22	293.23	293.36	292.23	293.16	293.62	294.13	294.05	293.5	294.32	293.91	293.22	293.73	294.05	294.45	294.6	293.06	294.45	292.29	294.8
315.59	315.07	314.66	315.65	316.31	316.42	315.74	316.38	316.44	314.57	316.5	316.19	315.77	316.81	315.31	315.36	316.21	314.55	314.75	315.4	315.19	315.19	316.73	317.33	316.65	315.96	315.64	315.67	315.54	315.64	315.39	315.8	315.13	315.78	315.38	316.76	315.78	316.09	315.81	316.23	315.38	314.72	315.15	316.11	314.66	316.7	316.12	316.53	316.52	315.72
314.15	315.93	314.59	315.88	316.14	315.31	315.96	315.81	316.86	315.92	317.01	315.76	315.08	315.23	316.37	316.43	316.57	315.58	314.82	317.47	316.42	315.73	316.68	315.72	315.15	316.24	314.58	315.11	314.73	314.59	315.59	315	315.74	316.2	315.94	315.76	316.37	315.88	315.82	313.86	314.7	316.11	316.04	316.29	315.45	316.94	316.15	314.97	315.61	315.69
306.56	305.04	306.14	307.14	306.08	306.39	305.54	305.49	305.37	307.19	306.68	305.27	307.12	305.63	305.72	305.46	307.28	305.38	304.85	305.85	306.43	306.86	306.7	306.13	306.86	306.45	306.9	306.59	306.41	307.02	305.72	306.05	306.28	306.38	305.58	306.11	306.16	306.47	306.1	305.77	306.43	306.45	305.91	305.81	307.39	305.92	307.13	306.86	306.27	305.64
313.35	314.1	314.8	314.14	313.9	315.18	313.58	314.58	314.54	314.53	314.56	314.1	313.15	313.95	313.85	313.87	315.1	314.65	313.35	315.09	315.41	313.08	314.92	313.93	313.63	313.31	314.97	314.49	314.89	314.68	314.46	314.16	314.59	315.24	314.43	313.49	313.39	314.73	312.72	314.94	314	313.78	313.34	313.92	314.79	314.63	313.85	313.42	313.27	313.96
314.31	313.02	314.19	314.08	312.58	312.67	314.56	313.14	313.98	313.97	313.24	315.44	314.63	313.82	313.99	314.18	313.3	313.36	314.08	313.47	314.39	313.76	313.89	314.09	313.19	314.58	313.77	314.54	313.98	314	313.98	312.96	313.83	313.56	313.97	314.12	313.92	313.89	314.21	313.31	313.61	312.48	313.2	315.14	314.85	312.49	313.34	314.59	314.75	314.29
313.62	314.53	314.41	315.12	313.29	312.61	313.63	314.11	313.57	313	315.05	313.92	315.74	312.95	313.61	312.59	313.58	314.46	313.99	313.67	313.78	314.5	313.53	314.11	313.59	313.8	314.15	313.88	313.78	313.01	314.5	313.37	313.93	313.13	313.45	314.12	313.5	313.29	313.64	314.72	313.58	313.8	313.94	314.24	313.09	315.15	313.85	314.14	314.93	315.55
302.45	303.46	303.99	304.62	304.63	302.07	303.85	303.33	303.35	304.65	304.25	302.76	303.19	303.4	303.82	303.3	304.18	302.25	303.39	303.99	303.7	303.21	302.92	303.62	304.6	303.7	305.26	303.73	301.9	302.24	303.66	302.66	303.63	303.75	302.98	303.86	302.98	303.37	303.86	304.12	303.19	304.34	303.58	302.58	303.95	303.5	303.62	303.01	304.28	303.96
309.04	309.72	309.52	308.98	308.47	309.03	309.03	308.38	308.02	308.85	309.2	309.38	307.52	308.96	308.61	309.95	307.95	307.88	308.88	309.99	309.55	307.88	307.73	309.65	308.51	308.94	308.09	308.66	309.16	308.89	309.89	308.86	309.27	308.42	310.01	308.57	309.28	308.15	310.46	308.48	308.4	309.05	310.05	309.68	310.05	308.13	309.49	308.24	308.63	309.54
306.24	305.23	306.48	305.05	305.4	305.62	306.52	305.11	306	306.46	305.95	306.31	304.64	306.17	305.7	306.57	304.93	305.5	305.39	305.94	305.42	304.93	305.7	304.58	305.87	306.13	306.79	304.3	306.06	304.49	305.71	305.47	305.89	305.93	305.89	305.55	306.87	306.82	305.7	305.37	304.86	305.99	306.68	304.27	304.78	306.91	305.92	305.73	305.79	305.9
318.08	319.32	317.67	319.85	318.96	317.72	318.8	319.39	317.57	317.91	320.23	318.07	317.98	318.89	319.46	316.46	319.35	318.43	318.23	317.98	318.96	318.41	318.45	318.28	318.16	316.96	318.04	317.94	318.73	318.71	318.78	318.9	319.15	318.39	318.46	318.23	318.39	319.26	318.05	318.28	319.02	318.55	318.8	318.83	318.8	318.15	319.49	318.1	318.07	319.88
315.26	314.5	313.75	315.16	315.38	313.85	314.83	316.93	315.07	315.07	315.9	314.43	314.28	313.94	314.5	315.92	315.06	316.38	315.33	314.56	314.28	315.59	315.52	315.05	314.02	315.4	314.75	314.62	314.91	314.38	314.26	315.47	314.39	315.62	314.45	314.68	314.12	315.75	313.61	315.34	315.32	315.39	313.77	314.49	314.76	316.29	315.6	314.99	313.99	315.08
303.86	302.49	303.31	303.3	302.24	302.57	303.99	301.83	302.52	304.92	302.65	303.21	304.3	303.48	302.66	302.5	304.13	303.71	304	303.2	303.95	302.61	304.4	303.98	303.67	302.37	303.7	302.68	304.51	302.13	302.86	303.54	304.58	302.84	303.59	302.74	302.87	303.99	303.56	304.5	301.32	303.36	303.1	303.04	302.4	303.94	304.01	302.57	303.24	303.31
314.89	315.35	315.49	314.3	316.56	315.22	315.02	314.58	314.44	314.88	313.33	314.27	315.64	314.99	314.36	312.98	315.07	314.79	314.45	314.87	313.28	314.99	315.66	314.97	315.12	315.68	316	315.76	314.58	314.76	315.14	313.52	315.01	313.57	313.03	315.51	316.06	316.18	314.9	315.43	313.91	313.91	314.59	315.62	314.6	315.25	314.79	314.75	314.72	315.1
304.03	304.94	305.38	305.15	305.68	305.76	303.74	305.97	305.14	306.61	304.27	304.97	304.43	305.62	305.47	306.49	306.63	304.67	306.22	305.79	305.91	304.75	304.36	304.48	306.38	304.47	304.2	304.84	304.25	305.62	305.46	305.01	304.91	305.3	304.64	303.8	304.4	306.31	305.77	304.17	305.56	306.45	305.91	304.98	305.58	306.41	305.09	303.87	303.57	304.42
304.67	304.4	303.64	304.93	304.09	304.97	304.38	305.13	305.02	304.77	304.9	304.49	304.42	304.91	303.76	304.82	303.99	304.12	304.48	305.67	303.99	302.68	304.99	304.63	305.16	305.17	304.39	304.57	304.51	305.06	304.38	305.04	303.97	304.41	304.25	304.67	304.81	304.85	304.23	304.92	304.45	306.29	304.79	304.64	304.32	305.14	303.61	303.63	304.06	303.99
315.11	317.31	316.2	315.72	314.76	315.99	314.99	316.67	315.99	316.06	315.12	316.63	316.24	316.87	315.7	316.83	315.9	315.98	316.46	316.32	314.72	315.42	317.3	316.32	314.77	316.65	316.06	315.18	315.36	315.3	316.04	315.45	316.74	315.14	315.46	315.76	316.21	316.93	316.17	316.18	316.13	316.08	315.97	315.85	316.38	316.04	315.3	316	314.75	317.39
304.35	305.8	304.81	306.12	304.52	304.44	305.31	305.31	305.74	306.22	304.76	304.32	305.03	305.15	304.99	306.11	304.85	306.77	304.58	304.98	306.5	306.17	306.56	305.62	305.01	305.48	305.9	304.64	306.23	306.18	304.66	305.81	305.74	303.6	304.92	304.57	305.29	306.09	306.28	306.75	304.09	305.37	306.65	305.37	304.95	305.83	305.8	305.28	305.46	304.85
325.42	324.59	325.07	324.97	325.82	325.34	323.83	325.28	325.69	325.41	325.3	324.81	325.68	325.86	324.59	325.45	326.14	325.43	326.07	324.85	326.12	325.01	323.89	325.06	323.75	326.42	324.91	324.77	325.35	325.37	325.5	326.32	326.33	323.16	325.88	324.87	325.24	326.03	324.44	324.44	326	325.95	325.72	324.56	325.14	326.02	325.71	325.95	325.83	324.19
306.5	307.73	307.55	307.13	305.88	307.17	306.07	306.43	307.58	308.46	306.14	306.52	306.36	307.83	306.67	307.43	307.03	308	306.6	306.64	307.69	306.43	307.67	305.89	306.97	307.15	306.84	305.38	306.55	306.63	307.61	307.57	307.82	308.45	307.26	308.63	307.2	306.47	308.53	305.98	307.89	307.24	307.54	306.51	308.63	308.36	307.43	308.02	307.39	307.71
327.97	326.43	327.83	327.48	328.42	326.56	326.9	327.01	326.12	327.81	326.11	326.68	327.02	327.47	325.86	327.88	326.84	326.74	326.22	326.09	327.71	328.04	326.84	327.86	327.62	326.07	327.7	327.45	326.9	326.11	325.02	328.38	327.61	327.3	327.08	326.75	326.69	327.77	326.27	327.21	326.5	327.45	327.29	326.43	326.91	326.93	326.53	327.14	327.6	327.3
316.08	316.02	316.9	314.7	315.27	316.44	316.92	315.07	315.55	315.43	317.34	316.09	315.93	316.14	317.25	317.21	316.05	316.3	316.81	317.06	315.57	315.69	314.97	315.38	314.64	316.23	316.54	314.57	315.57	315.48	315.86	316.84	315.29	314.83	314.89	315.83	316.1	316.15	317.16	315.1	315.53	316.11	317.13	315.59	316.87	315	315.03	316.93	314.38	314.73
296.68	295.68	296.68	297.17	296.26	297.78	297.66	296.64	295.32	297.44	297.03	298.47	297.66	296.66	296.95	296.71	297.72	296.57	295.89	296.47	297.01	297.43	296.73	296.73	297.53	297.77	296.78	296.77	297.14	297.52	296.77	296.34	296.24	294.89	296.4	297.44	297.26	296.79	296.7	297.22	297.16	296.79	295.83	298.03	296.44	296.15	296.96	296.41	296.76	297.7
296.61	297.9	296.97	297.53	296.04	297.37	295.59	297.48	296.78	297.42	297.42	297.52	295.39	297.25	297.37	296.8	297.04	296.56	297.53	296.15	295.75	296.63	297.85	298.4	296.29	296.98	297.16	297.67	297.21	296.5	297.6	298.2	297.96	296.07	297.49	297.77	297.47	297.99	296.4	296.1	296.37	296.78	296.65	297.66	297.38	296.96	296.56	296.38	296.68	297.18
308.8	309.28	307.56	308.7	308.99	308.45	309.03	308.74	310.1	308.95	307.98	308.76	308.62	308.42	308.6	309.06	307.7	307.77	309.43	308.13	308.48	309.77	309.37	309.37	309.5	309.04	309.09	309.28	310.31	307.56	309.69	308.39	308.52	308.85	308.9	308.82	310.33	308.76	309.86	307.84	309.03	309.93	308.78	308.63	309.54	309.63	308.87	309.35	310.31	307.72
305.72	305.91	305.85	306.39	306.83	306.16	306.08	305.71	304.88	305.36	306.78	306.44	306.66	305.07	305.96	305.13	305.76	305.18	305.87	306.56	305.95	306.35	305.87	306.99	306.41	306.24	305.59	305.83	305.79	305.94	305.23	305.4	306.86	306.73	304.91	307.2	305.06	305.44	306.92	306.67	307.13	306.18	305.33	306.21	305.2	306.36	306.66	304.46	306.46	306.13
312.22	314.39	314.12	313.35	314.39	313.14	313.63	314.66	314.79	314.57	314.76	313.7	314.58	314.14	313.92	313.77	313.6	313.25	314.24	314.4	313.76	314.22	314.42	313.31	313.34	313.56	314.05	313.68	315.72	313.75	313.65	314	315.08	314.27	314.37	314.29	313.17	313.6	313.55	314.7	314.34	314.56	314.19	314.67	313.65	315.25	313.86	313.61	312.92	313.63
310.97	311.61	311.53	309.75	312.24	311.1	310.32	310.66	310.86	311.02	310.98	312.11	310.29	310.28	311.44	311.53	310.79	311.9	311.65	311.19	311.33	311.61	311.21	310.88	311.76	311.65	311.59	311.77	312.42	311.89	312.32	311.9	311.18	310.25	312.12	310.68	311.23	311.67	311.96	312.03	309.93	311.83	311.27	311	310.94	310.88	310.95	311.69	311.93	310.87
316.96	316.36	315.34	315.75	315	316.76	315.97	316.37	315.7	315.94	316.23	316.98	315.3	316.28	315.43	314.91	314.66	315.1	313.49	315.13	316.45	316.03	314.9	315.83	315.15	315.8	315.44	315.53	315.9	316.27	316.7	315.71	314.69	314.86	315.05	316.3	316.6	315.17	314.43	315.77	315.22	316.13	316.11	316.81	316.61	314.11	316.49	315.44	315.52	315.38
301.61	302.1	303.6	302.54	300.96	302.1	303.88	302.39	302.63	304.58	302.74	302.31	301.99	301.96	301.57	302.24	302.74	302.23	302.19	302.44	302.65	302.4	302.14	303.31	302.24	301.7	302.15	301.45	302.78	303.36	302.63	303.13	301.39	303.62	302.76	302.61	302.14	302.78	302.66	302.5	302.14	302.8	302.4	302.02	302.46	302.23	302.34	301.71	302.45	301.76
304.02	303.48	303.21	303.92	303.49	304.04	304.33	302.27	303.23	304.38	302.97	302.72	303.34	302.79	303.1	303.25	302.35	302.84	303.76	303.41	304.15	303.8	302.68	303.77	302.79	304.27	303.82	304.22	302.28	302.32	304.55	303.41	303.38	303.16	303.53	304.16	303.02	303.57	304.05	302.71	302.83	302.98	303.17	303.94	303.64	303.21	304.48	303.57	302.37	303.39
318.28	318.25	317.64	317.25	317.54	318.63	317.34	317.83	318.41	318.49	318.5	317.92	318.63	318.6	318.27	319.65	319.27	319.54	317.28	318.19	318.84	318.71	317.86	317.86	317.84	318.59	317.62	318.87	317.26	318.89	319.39	317.59	317.88	317.99	318.55	317.27	318.63	316.55	319.37	317.78	318.89	318.22	318.59	318.29	318.13	317.81	318.39	317.04	318.2	317.8
309.59	310.37	312.04	310.2	309.2	310.43	309.44	310.9	309.56	309.98	310.9	310.69	310.13	308.59	310.95	310.99	310.54	309.2	309.93	309.53	311.02	311.33	309.3	311.28	310.95	310.12	310.58	310.43	310.26	309.86	310.95	310	310.67	310.19	310.93	310.48	310.33	310.77	310.45	310.01	311.87	309.87	310.13	310.51	310.09	311.59	310.28	310.44	309.15	310.65
319.12	318.84	318.67	317.52	318.32	319.16	318.75	317.72	317.59	318.06	319.03	318.22	318.26	319.72	318.82	318.85	319.14	319.53	318.32	318.71	318.87	318.05	318.44	318.91	318.41	318.35	317.78	318.2	318.43	318.1	317.55	318.22	317.23	318.54	317.77	318.54	318.89	319.54	318.37	317.94	317.88	317.99	317.46	317.7	316.51	317.01	317.99	317.35	319	317.9
302.18	302.43	303.02	301.48	303.18	301.55	302.4	303	303.02	301.98	304.5	302.02	302.61	302.44	302.52	303.5	302	302.05	302.36	302.96	302.3	303.14	304.49	303.44	302.57	302.21	303.14	302.23	302.35	302.58	302.79	301.56	301.13	302.35	302.43	302.73	302.5	301.96	303.21	303.11	301.81	301.72	302.41	303.03	301.95	301.92	303.59	302.49	302.13	302.98
314.4	315.33	314.02	314.29	313.55	314.97	315.07	315.43	314.59	313.98	313.71	314.69	316.64	314.78	314.44	314.25	314.43	313.75	315.07	314.32	315.46	314.42	314.46	315.15	316.13	314.69	314.57	314.13	315.61	315.08	315.21	315.13	314.66	313.85	315.48	314.75	313.38	315.43	313.89	314.64	314.59	314.97	314.45	315.15	314.49	314.79	314.12	315	315.54	314.65
315.81	316.74	317.03	316.24	315.87	316.68	314.52	315.56	314.8	316.36	316.8	315.86	314.58	316.43	315.59	316.06	315.31	315.03	314.88	316.42	316.23	316.99	315.18	315.17	316.34	317.27	316.6	316.62	315.45	316.31	315.89	315.61	315.54	316.61	316.28	314.71	316.09	315.92	316.92	316.07	316.06	315.92	315.63	315.75	316.69	316.01	315.98	315.51	316.32	315.63
314.58	313.15	314.2	315.11	314.2	313.85	314.64	314.75	314.75	314.45	314.16	313.87	313.78	314.98	312.87	313.94	314.75	314.2	314.62	315.69	314.79	313.74	313.67	313.42	314.7	313.96	314.32	313.78	313.68	314.06	313.93	313.96	314.22	314.51	313.98	313.48	314.6	314.42	314.02	313.1	313.33	314.24	312.7	314.37	314.2	314	314.7	314.58	313.35	314.96
304.22	303.97	304.66	303.83	304.22	305.37	304.89	304.89	305.38	304.4	303.75	304.33	305.28	304.83	305.08	303.23	304.91	305.13	306.21	304.38	304.32	303.51	304.05	304.15	305.03	304.7	303.12	304.91	304.93	302.92	305.1	304.69	305.19	303.37	305.29	304.98	304.26	304.95	305.29	305.61	305.34	304.72	303.87	305.7	305.32	304.03	304.02	303.78	305.46	304.75
301.68	301.03	299.77	301.47	301.03	299.98	300.59	299.34	300.27	301.14	301.25	300.16	300.57	301.63	301.06	299.66	301.11	301.7	301.71	300.34	301.7	300.07	301.69	301.09	301.07	300.29	300.72	302.8	301.05	301.53	302.21	302.04	300.91	300.9	302.01	300.4	301.39	301.69	300.2	301.22	300.65	300.77	301.29	301.7	301.07	300.13	300.74	301.35	300.35	300.31
314.06	312.25	313.62	314.06	313.66	313.32	313.74	313.28	312.71	313.35	312.21	312.43	314.54	312.68	313.51	314.06	312.78	313.93	314.56	313.34	313.75	311.86	312.61	312.12	313.16	312.55	311.69	312.63	312.66	313.51	312.2	312.84	312.68	314.07	312.65	313.33	313.77	312.69	314.11	313.02	311.29	313.53	314.73	312.18	312.48	312.8	313.51	312.85	313.76	313.57
304.12	304.62	303.44	303.88	303.15	304.1	303.1	302.39	303.26	303.58	303.39	302.89	303.19	302.41	303.95	303.47	304.39	303.55	304.31	303.73	303.52	302.23	303.56	302.41	302.96	303.7	303.9	302.98	304.37	303.58	302.76	302.84	302.99	303.79	304.4	302.95	302.06	303.66	303.12	304.47	303.84	303.06	302.54	303.82	303.19	302.47	302.69	303.82	303.01	303.65
295.22	293.72	294.36	294.44	294.71	294.77	295.05	296.49	292.4	293.84	294.74	295.14	296.09	295.47	294.08	294.06	295.13	296	293.15	295.45	295.78	295.68	294.14	294.24	296.28	295.49	295.14	295.33	295.22	295.58	294.79	295.62	294.56	294.1	295.19	294.72	295.58	294.48	296.12	294.49	294.41	294.38	294.98	297.28	295.89	295.87	295.73	296.16	295.84	295.19
314.09	314.04	313.89	315.14	315.25	313.76	313.7	315.08	314.66	314.05	315.79	314	314.09	314.35	314.6	314.21	313.45	313.86	313.88	314.91	314.22	312.77	313.17	313.89	313.24	313.26	314.67	313.79	314.6	314.76	314.23	314.31	313.36	314.19	313.57	313.95	314.31	314	313.93	313.92	314.65	314.19	313.93	313.47	314.03	314.98	314.26	315.27	314.73	313.43
328.14	329.64	328.93	330.5	328.37	328.6	328.89	329.04	328.56	329.34	329.53	328.71	328.36	327.86	328.38	328.66	329.1	327.6	328.4	328.48	328.69	328.96	328.3	328.28	328.23	329.11	327.08	329.3	330.65	326.95	329.47	328.04	328.15	329.11	329.45	329.15	328.33	328.5	327.32	328.61	327.47	328.68	329.08	327.89	328.4	328.89	328.33	328.8	328.54	328.64
313.63	312.39	312.28	312.58	312.97	313.09	313.03	312.3	311.47	312.9	313.21	310.51	312.01	314.34	311.65	312.79	312.16	311.43	312.97	312.49	312.64	313.31	314.03	312.46	312.94	312.08	311.58	312.71	312.85	313.32	313.11	311.68	312.25	313.86	312.43	311.11	313.68	312.61	312.03	313.12	311.86	312.69	312.73	311.97	312.9	312.69	312.74	312.42	313.11	312.49
303.92	304.84	303.88	304.14	303.93	303.79	305.64	305.04	305.02	305.22	301.57	304.22	304.44	305.57	304.39	303.91	305.45	305.29	303.83	304	303.51	303.85	302.89	305.56	304.23	303.96	305.14	304.99	304.04	303.73	304.84	303.65	304.84	304.37	304.39	302.29	303.84	303.55	304.41	304.21	304.09	303.51	303.26	304.17	303.47	303.75	305.6	305.09	304.56	304.14
310.18	312.07	310.51	310.08	310.63	310.36	310.92	311.36	310.76	310.04	311.1	309.66	311.26	309.56	310.05	310.18	310.68	310.91	310.39	309.85	309.47	309.68	310.42	311.18	311.21	310.25	311.09	309.75	310.16	312	310.81	308.85	310.31	310.44	311.44	310.53	311.02	309.87	310.07	310.93	311.03	309.17	309.41	309.93	311.64	310.69	309.32	311.23	310.84	311.6
307.1	307.14	305.65	306.07	307.14	306.72	305.54	305.48	305.02	305.64	305.68	307.36	307.39	305.99	306.48	305.92	306.2	306.06	305.84	306.16	306.71	306.29	306.38	304.74	305.53	306.39	305.92	305.22	305.44	305.91	306.76	306.72	304.69	305.97	305.64	306.28	305.52	306.29	305.33	305.68	306.3	305.95	306.23	305.24	306.36	305.95	306.33	306.11	307.17	305.46
328.58	327.5	327.14	328.71	327.99	327.36	327.09	328.63	327.84	328.85	328.46	327.39	327.5	327.45	328.34	327.71	328.82	327.76	328.19	329.15	328.48	328.12	330.02	327.55	328.3	327.96	327.37	326.67	328.35	326.89	327.59	328.09	328.31	327.76	328.35	327.08	327.66	328.61	326.26	328.3	327.38	327.52	327.19	328.7	326.74	328.35	327.81	327.02	328.05	328.16
311.14	312.71	312.51	311.97	312.39	312.4	311.48	312.75	311.81	311.89	312.62	312.39	312.14	310.62	311.75	313.17	311.87	311.36	312.9	312.31	311.36	312.49	312.07	312.78	311.95	312.91	311.65	312.13	312.12	312.67	311.93	311.98	312.86	312.77	311.92	311.09	313.53	312.9	310.86	311.51	312.19	312.5	311.61	312.06	311.18	312.79	313.25	312.58	312.3	311.97
307.51	307.7	307.08	305.96	307.88	307.08	306.36	305.68	306.75	306.76	305.91	305.92	306.78	306.31	306.63	305.71	306.76	306.52	306.33	305.75	306.13	306.63	306.05	306.41	306.73	307.11	306.41	305.82	306.43	306.76	307.36	306.59	305.55	306.89	306.89	306.52	305.51	306.91	307.09	307.15	305.11	306.84	307.07	306.48	307.92	306.43	306.52	307.52	305.97	306.68
314.65	314.21	313.55	313.96	313.81	313.34	314.72	313.2	314.71	313.85	313.71	312.45	314.45	313.12	313.21	315.28	313.76	314.03	311.32	313.85	313.92	313.75	314.61	313.73	313.32	314.27	313.71	314.23	313.97	313.77	313.76	314.97	311.86	314.44	312.67	314.39	314.01	312.99	314.33	314.25	313.32	314.71	313.07	311.85	314.44	313.61	313.12	314.7	313.95	313.59
319.96	319.12	319.52	319.64	319.76	319.25	319.74	319.77	319.61	317.73	320.06	318.63	319.48	318.84	319.69	319.12	320.28	319.79	319.54	319.63	319.14	319.72	320.06	320.93	319.6	320.07	318.99	318.81	319	320.29	317.98	320.02	319.24	319.39	318.81	318.15	319.75	318.98	320.69	319.88	319.34	320.08	318.5	320.76	319.45	318.82	318.86	318.77	318.82	319.73
301.65	302.61	301.72	301.78	302.53	301.82	302.44	303.11	302.24	302.2	302.27	302.59	302.56	302.34	301.72	303.72	301.8	300.81	303.69	302.58	302.06	302.34	302.39	303.2	301.17	301.4	302.88	303.09	302.55	302.12	303.08	303.05	303.25	303.23	302.22	302.28	302.82	302.94	302.95	303.07	301.37	303.46	302.46	302.14	301.89	301.1	302.71	304.26	302.85	301.98
314.11	314.47	313.49	313.81	313.77	313.68	313.77	313.92	313.31	313.35	313.52	314.48	313.72	311.89	313.9	313.2	314.04	313.64	313.21	314.45	314.54	314.24	314.5	314.49	314.33	313.29	314.25	314.31	313.63	314.16	313.2	314.13	313.37	314.33	314.01	314.09	313.28	314.27	313.91	314.95	313.87	313.26	313.48	313.59	313.83	314.27	313.54	314.41	314.42	313.57
302.29	303.94	302.58	302.73	302.81	303.29	303.72	302.82	304.04	302.42	303.05	304.65	303.03	303.92	303.58	303.5	303.57	302.96	302.28	303.56	302.52	302.41	303.54	302.19	303.28	303.02	302.8	304.34	303.81	304.75	302.89	304.68	303.55	302.32	303.54	303.46	305.45	303	302.98	303.21	303.4	303.77	302.18	303.01	302.36	303.6	303.63	303.35	302.52	304.17
325.25	325.42	325.38	325.55	323.13	325.39	325.51	324.57	325.34	325.17	325.86	325.48	325.34	325.96	325.54	325	325.01	325.32	323.64	325.29	325.85	326.16	324.46	325.51	325.39	325.27	325.25	325.61	326.13	324.52	324.68	325.83	325.99	325.26	324.64	324.91	323.61	326.52	324.39	324.71	324.74	325.29	326.67	324.82	325.06	324.75	324.35	324.67	325.51	325.12
310.91	310.22	311.89	309.19	310.61	312.35	311.36	311.17	312.45	310.19	310.42	311.1	311.35	311.97	310.33	311.5	311.11	310.02	310.19	311.78	310.07	310.49	308.93	311.39	311.36	311.85	311.13	311.35	311.39	311.95	311.7	309.82	311	311.3	310.93	310.11	311.26	311.01	311.75	310.28	310.59	309.64	311.16	311.03	310.64	310.95	311.22	311.5	311.27	310.78
303.88	302.65	302.65	302.8	302.7	303.35	303.15	302.38	303.84	301.76	302.54	303.81	303.94	304.1	304.34	303.18	303	304.34	303.56	303.64	304.64	302.6	305.03	304.66	302.79	302.43	302.96	302.85	303.04	304.58	303.55	303.75	302.55	303.7	301.68	303.62	303.05	303.83	302.76	303.57	304.55	303.33	301.53	303.12	303.32	302.83	303.48	304.19	305.07	303.67
315.2	314.2	314.77	315.44	315.14	313.2	315.02	314.71	314.76	314.28	316.52	315.01	315.61	313.52	315.5	314.25	314.4	314.99	314.94	315.33	315.01	314.5	314.7	314.98	314.29	314.8	315.42	313.44	314.49	315.39	313.99	316.2	314.8	314.73	314.68	313.58	313.49	314.71	314.73	314.98	315.71	315.43	315.18	316.21	314.94	314.36	315.05	315.06	314.38	314.91
294.98	294.58	295.18	294.3	295.62	293.96	294.05	295.74	295.54	295.24	294.18	295.5	295.64	295.24	294.65	295.11	294.24	294.45	294.4	295.12	295.03	294.25	295.11	294.5	295.11	296.08	295.49	294.48	294.79	296.07	293.72	295.1	294.03	296.45	296.56	294.08	294.79	294.96	295.38	295.27	294.73	295.11	295.23	295.08	295.04	295.53	294.97	294.86	294.98	295.03
305.09	303.64	305.24	305.03	304.68	305.12	303.36	304.56	304.75	304.76	304.46	304.32	305.81	305.06	303.66	303.1	303.38	304.8	304.77	304.7	304	305.47	304.87	304.82	306.56	305.65	305.24	305.05	303.07	304.88	304.27	304.63	304.98	304.91	303.93	304.23	304.57	305.07	304.9	306.04	304.67	305.74	304.64	304.52	305.38	304.22	304.95	305.21	305.2	303.71
313.15	314.29	314.55	314.98	311.91	314.96	313.02	313.35	314.79	314.68	313.75	313.62	314.65	313.86	314.49	314.09	313	313.27	314.26	314.77	312.93	314.18	314.31	314.74	313.26	314.15	312.6	314.2	313	312.93	315.53	314.18	313.87	313.67	313.77	313.96	313.62	314.36	312.74	315.3	314.69	314.25	313.93	313.98	314.26	312.93	313.52	313.8	313.75	313.82
314.52	314.36	314.2	313.56	314.43	314.73	314.09	314.61	314.55	314.28	314.57	313.46	313.77	315.05	314	313.57	313.13	312.99	313.48	314.63	314.56	313.63	313.85	313.49	314.42	313	314.09	313.91	313.74	314.17	313.05	313.87	313.68	312.94	313.71	313.89	313.62	314.36	314.07	312.42	314.38	314.42	314.53	313.41	316.02	314.5	314.19	313.05	312.47	314.32
314.67	313.55	312.75	312.74	312.83	312.94	312.36	312.32	311.63	312.99	311.65	312.07	313.59	311.97	311.73	312.81	313.58	311.97	312.4	312.49	312.98	313.87	312.3	312.84	311.78	313.13	312.27	313.43	313.7	313.94	312.81	313.03	313.73	313.7	312.94	313.39	311.26	311.53	312.74	314.35	313.96	312.61	312.93	312.6	311.96	313.08	314.61	313.32	312.46	312.74
302.37	302.4	302.89	303.29	302.61	303.88	303.46	301.98	302.62	302.85	302.83	302.98	303.57	302.7	303.19	302.87	302.89	303.3	302.91	302.74	304.32	301.45	303.27	302.64	303.88	301.2	304.71	302.79	302.04	302.96	303.26	302.76	303.37	302.62	302.06	303.46	302.82	301.72	302.84	302.77	302.61	303.61	302.83	302.97	302.92	301.94	304.09	301.77	303.68	302.8
299.85	299.77	300.68	299.46	301.22	300.76	300.54	299.52	300.05	298.81	300.63	301.24	300.08	300.54	300.26	299.6	299.23	299.66	299.88	300.18	298.97	299.81	301.55	300.29	299.73	301.01	301.02	299.91	299.78	300.38	300.66	300.05	299.65	299.28	300.16	299.65	300.75	300.73	299.76	300	299.5	299.89	300.58	300.42	300.44	300.09	300.02	300.67	300.56	299.92
313.54	315.34	312.88	314.18	313.27	314.02	312.44	313.72	312.95	313.27	313.73	313.61	313.19	313.08	313.67	313.18	312.91	313.47	312.91	312.47	312.82	313.65	312.88	313.66	313.42	313.52	313.3	313.9	312.57	314.15	313.04	314.67	312.93	313.17	314.66	313.71	312.97	314.04	314.92	314.15	312.86	314	312.14	312.8	313.49	313.07	314.13	312.56	312.23	313.28
293.21	294.18	294.9	294.01	294.34	294.26	293.19	293.66	294.81	293.38	292.91	294.58	293.86	293.34	293.65	293.31	293.09	295.48	293.78	293.97	294.15	295.78	293.63	294.73	293.25	293.74	294.25	294.05	294.5	293.42	293.81	294.34	293.38	293.56	293.28	294.56	294.6	294.25	294.77	293.29	294.11	294.47	293.56	294.42	294.96	293.98	294.21	294.07	293.79	294.52
315.14	315.29	315.3	315.42	315.24	315.94	314.08	314.72	315.35	315.14	314.36	316.46	315.08	314.69	315.63	314.41	314.39	314.5	316.04	315.44	314.06	315.51	313.64	315.91	314.95	313.67	314.99	315.41	314.9	314.59	314.62	314.27	315.58	315.01	315.29	314.35	314.82	314.7	314.97	314.62	314.81	315.46	315.67	314.99	315.08	314.78	315	314.69	314.25	314.43
312.9	313.28	312.49	312.06	313.28	312.01	312.14	313.19	312.83	312.13	312.36	312.42	311.38	313.24	312.16	311.81	311.75	310.99	313.62	311.78	312.14	312.78	311.28	311.96	311.57	313.25	312.96	312.24	313.46	311.47	312.58	312.35	311.61	312.52	312.48	312.75	312.94	311.17	311.69	312.18	312.1	312.61	310.67	311.03	312.33	313.4	310.38	312.13	312.84	310.67
296.27	297.3	297.62	296.58	296.57	295.64	295.35	296.94	295.67	296.68	296.77	295.82	297.16	295.97	297.32	296.41	296.12	297.26	296.86	297.31	298.15	295.95	297.9	295.7	296.5	296.68	297.57	295.57	296.52	296.78	297.24	296.07	297.55	296.39	297.37	296.49	296.02	297.11	296.51	296.94	295.62	297.85	296.45	297.02	296.6	297.24	297.17	297.93	297.07	297.1
325.68	325.12	324.71	325.06	325.45	326.44	325.68	324.65	324.26	325.63	325.31	326.48	326.35	324.98	324.46	325.63	325.28	324.18	324.34	326.12	325.48	325.83	324.7	325.52	325.7	325.17	324.63	324.93	326.39	324.81	325.05	325.59	325.73	325.77	324.73	325.19	325.85	325.86	324.86	325.92	324.9	326.14	325.52	325.16	325.98	324.05	324.5	324.85	324.55	324.82
313.48	313.36	312.38	313.73	313.65	313.13	312.45	312.72	312.56	313.34	314.27	313.04	313.97	313.9	311.61	312.45	313.56	312.72	313.91	312.23	312.53	312.55	312.94	313.12	312.82	313.16	312.97	312.75	312.61	312.92	313.39	312.88	312.27	311.73	312.71	312.6	313.23	312.54	313.59	314.52	312.76	312.94	313.91	313.24	311.49	313.09	312.8	312.71	314.78	311.03
305.01	305.19	304.79	304.34	303.95	303.51	303.78	304.38	303.84	305.36	304.85	304.74	303.98	304.03	304.76	304.69	305.7	304.22	305.24	304.08	305.66	303.26	304.29	304.8	304.67	304.08	305.9	303.49	304.87	303.84	304.38	303.49	305.93	305.4	303.93	303.54	304.77	303.46	303.66	305.51	304.67	304.17	305.17	304.26	304.55	303.68	304.74	304.63	304.09	304.65
313.97	314.23	312.75	313.49	312.72	313.35	312.28	312.95	313.06	313.95	312.98	313.12	313.05	312.47	313.64	313.43	313.28	311.69	312.59	312.95	312.13	314.16	313.03	313.88	313.36	313.04	311.91	311.69	311.77	313.12	312.67	312.93	314.01	314.32	313.78	313.29	312.04	313.4	312.64	313.09	311.97	312.52	313.09	312.48	312.87	312.39	313.04	313.51	313.16	312.96
313.5	312.24	313.32	312.41	312.75	312.25	312.95	311.61	312.13	312.84	312.88	312.76	313.8	311.14	312.84	312.67	312.57	313.94	312.76	312.57	312.06	313.24	313.29	312.93	312.1	311.54	312.81	311.76	313.37	313.24	311.54	312.04	311.13	312.52	312.67	312.18	313.29	312.18	313.01	312.26	311.94	313.01	313.61	314.59	311.54	313.73	311.45	313.1	311.33	311.44
306.76	306.47	307.41	305.93	306.31	306.7	305.85	306.08	306.1	307.44	308	306.51	306.15	306.11	305.62	305.48	308.58	306.86	307.24	305.69	307.18	306.95	306.85	306.61	306.19	305.86	307.84	307.05	306.03	306.39	307.63	306.38	307	307	305.98	307.75	306.82	306.13	307.09	306.87	306.71	306.68	307.73	306.29	306.24	306.26	306.07	306.73	307.47	307.25
311.55	309.91	310.92	310.9	311.78	310.55	310.26	311.25	310.83	312.08	309.92	309.94	310.37	310.01	310.01	311.45	311.33	310.3	311.6	312.04	310.78	311.39	309.45	311.25	310.51	310.67	309.74	310.54	310.44	311.26	311.19	311.07	309.18	310.47	310.08	310.69	311.23	310.95	310.25	311.04	310.75	310.65	311.42	310.48	311.26	310.56	310.63	310.97	310.69	310.74
302.75	303.78	304.14	303.39	303.86	304.81	303.29	304.33	302.73	303.68	304.33	302.19	303.04	304.53	303.51	303.77	304.58	303.72	302.51	303.61	302.7	303.59	302.51	304.09	302.2	304.27	303.12	302.52	304.25	304.38	303.28	302.28	304.68	304.63	302.79	302.94	303.48	304.04	304.12	304.08	302.64	304.32	304.06	303	303.27	303.14	304.35	302.41	303.79	303.67
309.35	309.35	309.01	310.11	310.29	310.58	309.93	308.75	310.6	309.68	309.87	310.12	308.77	310.76	310.25	309.1	309.5	310.21	309.3	309.72	310.35	310.18	308.94	310.53	309.59	309.53	311.33	309.93	309.39	309.57	311.23	309.15	309.48	308.87	309.09	310.35	309.78	310.97	309.7	310.08	309.25	309.82	308.63	309.44	309.15	308.85	310.19	309.55	309.23	309.18
312.16	309.5	310.4	309.94	310.24	310.31	310.81	310.8	310.69	310.99	309.47	308.96	310.18	310.31	311.29	310.78	310.55	311.13	309.86	311.04	310.53	310.86	310.94	311.75	310.58	311.03	310.37	309.69	310.13	309.17	312.39	311.89	311.24	310.55	309.53	309.06	309.52	311.37	310.42	310.65	311.66	310.04	312.1	309.31	310.34	311.27	311.2	311.36	310.7	310.49
312.4	312.21	311.56	312.36	312.07	313.56	312.93	311.3	311.67	313.38	312.5	310.92	311.89	312.88	311.51	312.95	312.89	313.27	311.33	313.12	312.71	313.48	313.03	312.44	312.03	312.86	312.27	312.82	312.41	312.51	313.54	312.45	311.83	312.73	312.54	313.28	312.28	313.11	313.1	312.84	311.76	312.94	313.18	312.48	312.5	311.68	314.4	312.53	312.97	312.06
297.68	297.16	297.54	296.75	297.38	297.21	296.87	296.58	296.73	297.25	295.77	295.94	297.93	296.86	297.96	298.06	295.76	296.74	296.16	297.33	298.05	295.85	295.98	295.76	297.32	296.43	296.64	297.43	296.78	296.18	297.29	296.51	295.64	297.88	296.29	297.46	295.92	296.07	295.97	296.22	297.11	297.14	297.9	296.6	297.09	296.52	297.48	296.52	298	297.36
295.09	294.84	293.77	292.72	293.3	292.62	293.28	294.18	294.13	293.76	294.22	293.56	293.17	294.02	294.05	293.91	294.4	293.16	293.38	294.24	293.73	294.05	293.5	294.3	293.56	294.79	293.84	293.22	293.37	294.35	293.24	295.18	294.48	293.23	294.15	294.37	294.26	293.61	294.65	294.93	293.94	294.57	294.81	294.52	295.23	294.31	292.89	293.07	293.97	294.82
319.91	319.15	318.71	318.94	319.03	319.01	318.78	319.93	319.66	318.91	319.23	320.3	319.16	318.3	320.42	319.98	319.06	319.58	318.6	318.96	319.54	319.66	319.26	319.87	319.2	318.34	318.29	319.4	319.25	319.72	320.65	320.76	320.05	318.57	320.37	319.33	319.99	319.57	319.95	318.31	319.4	319.67	319.1	320.04	319.52	318.56	319.37	319.91	318.72	319.02
316.61	319.32	317.89	318.11	319.05	317.05	318.53	318.52	318.47	318.42	318.95	317.82	318.09	318.51	318.63	316.51	318.5	318.42	319.1	318.38	317.8	317.83	318.33	318.1	317.98	317.84	319.89	317.42	318.6	318.84	317.92	319.25	318.05	319.19	317.53	318.39	319.39	319.19	317.43	318.62	318.21	317.46	317.72	317.85	317.9	317.43	317.67	317.49	318.4	318.42
311.11	310.83	310.67	310.44	310.17	309.75	309.86	310.9	309.67	311.05	310.08	311.32	310.56	310.53	309.94	309.86	310.22	310.22	311.21	310.4	310	310.14	310.81	310.62	310.65	311.78	309.7	311.11	310.79	310.56	311.43	309.93	311.28	311.12	309.76	311.46	310.5	310.77	311.6	310.19	310.05	309.02	310.97	310.79	312.02	312.01	311.63	309.74	310.37	309.28
302.26	303.27	302.17	301.22	303.7	302.72	301.06	302.08	302.11	302.41	301.93	302.94	302.03	301.81	302.63	302.49	301.5	301.99	302.88	302.51	301.48	301.65	301.77	302.98	302.23	302.68	302.73	302.94	302.17	302.22	302.35	302.45	302.2	301.53	302.41	302.79	303.01	302.57	301.49	302.36	301.99	301.83	301.69	302.52	301.95	304.17	304.01	303.02	303.39	301.75
303.78	302.38	302.09	303.08	302.26	301.32	302.08	302.94	304.06	303.11	303.65	302.51	302.62	302.59	301.84	302.56	302.7	304.8	302.39	302.26	302.51	302.11	303.37	304.24	302.46	302.95	301.62	303.59	302.81	302.03	302.18	302.19	303.38	302.3	302.9	302.54	301.63	302.17	303.11	303.38	301.93	302.32	302.37	302.46	302.97	303.66	302.22	302.24	303.07	302.26
304.37	303.84	304.04	305.45	301.4	302.57	302.62	303.9	303.14	304.31	304.3	303.48	304.61	303.72	303.24	302.83	303.55	303.88	303.23	304.35	303.6	303.59	304.39	304.77	304.22	304.87	303.89	303.38	303.98	303.11	303.17	304.75	304.37	302.93	303.71	303.58	303.87	303.31	304.12	303.88	303.12	303.25	304.2	303.25	304.12	304.69	304.41	302.82	304.01	303.87
313.17	314.54	314.02	314.46	314.6	313.81	314.65	312.83	313.91	314.68	314.94	313.58	312.96	313.1	313.38	312.78	313.75	313.4	313.08	312.75	313.82	314.39	312.94	313.59	313.16	313.68	313.87	313.88	314.26	314.02	313.24	314.35	314.97	314.88	313.92	314.3	314.29	314.46	314.09	314.07	313.53	314.14	314.02	312.78	313.83	314.54	313.96	313.49	313.41	313.77
306.07	306.65	305.9	306.19	306.41	306.85	308.46	306.83	305.7	306.9	306.63	306.32	306.63	304.9	305.94	305.26	305.33	306.33	305.65	305.8	306.35	306.14	306.23	307.2	304.41	305.44	305.88	306	305.19	305.85	306.63	304.84	305.14	306.68	305.92	306.76	304.86	306.15	305.93	306.31	305.55	306.5	305.52	306.32	305.34	307.07	306.45	306.63	306.25	305.53
303.66	304.24	303.43	302.55	303.38	303.73	302.95	303.81	303.67	303.38	303.41	304.87	302.23	301.93	303.31	303.79	303.41	304.81	304.04	303	303.2	302.66	304.17	302.76	302.88	303.34	302.63	303.73	304.48	303.57	304.11	303.2	303.66	303.78	302.58	305.11	302.79	303.32	302.92	301.96	303.81	302.49	303.5	303.55	302.53	303.23	302.57	302.01	303.04	303.11
304.36	304.28	303.95	304.23	304.47	304.43	304.66	304.73	304.44	303.54	305.76	304.81	303.88	304.77	305.22	305.8	304.18	304.72	304.6	305.89	304.29	304.58	305.14	304.62	305.39	305.72	305.97	305.21	304.8	305.97	303.5	305.4	305.37	304.67	304.82	305.66	304.4	305.97	303.95	303.06	305.06	304.33	303.29	304.54	303.97	304.16	304.58	304.06	304.97	305.25
302.4	302.9	303.19	303.02	302.65	303.05	304.16	303.2	301.34	302.72	303.99	302.72	302.9	303.59	303.52	302.8	304.01	303.26	303.49	303.05	304.38	303.95	303.19	302.87	303.79	303.03	303.92	304.02	302.43	303.71	302.49	302.28	303.56	302.97	304.81	302.07	303.2	302.94	304.27	303.22	301.64	302.12	302.29	303.04	303.16	302.96	303	301.15	303.29	303.74
314.02	314.42	313.13	312.94	313.42	314.57	313.62	313.76	313	312.77	313.78	314.3	314.62	314.34	312.76	315.1	313.73	314.08	312.89	314.21	315.12	313.77	315.22	314.65	314.89	314.32	314	314.43	314.46	315.12	314.11	314.77	311.92	314.35	314.91	313.25	314.65	314.14	312.01	313.69	313.55	313.43	313.64	314.68	313.96	314.52	314.11	314.21	313.73	315.23
317.63	317.73	316.71	317.06	316.45	316.72	317.81	316.36	316.83	317.94	316.72	317.25	317.46	316.71	317.91	317.82	316.98	318.1	316.96	317.27	316.3	317.87	316.77	318.25	316.99	316.98	315.56	318.01	318.25	318.44	318.04	318.45	316.19	317.2	317.73	317.17	317.29	317.17	317.12	317.22	316.7	317.78	315.8	317.87	318.48	316.98	317.55	316.42	316.38	317.6
302.31	302.69	302.71	302.62	303.17	304.14	302.62	303.35	303.18	302.13	303.61	303.67	303.48	300.88	302.34	302.98	303.81	304.01	302.86	303.86	303.28	302.87	303.1	302.17	302.25	301.83	303.19	302.88	301.89	301.85	302.67	303.24	303.14	303.12	302.3	302.96	302.24	302.72	302.98	302.3	303.34	303.56	301.82	303.14	302.51	301.98	301.5	303.04	302.33	303.58
303.07	303.81	304.18	304.32	303.18	304.1	303.24	303.5	303.8	302.49	303.14	303.37	303.5	303	303.71	303.55	303.22	303.04	302.88	302.58	303.52	304.42	303.96	302.9	304.54	303.2	303.99	303.5	303.48	303.48	302.62	301.89	303.16	303.26	302.88	303.61	303.16	304.61	303.49	302.74	303.34	303.93	303.39	304.3	303.53	303.88	302.3	305.06	303.39	302.61
304.47	303.9	303.14	302.86	303.68	303.06	303.78	304.32	303.99	304.48	304.11	302.96	304.29	305	304.67	304.03	303.36	303.52	304.09	303.82	303.48	304.8	304.36	303.85	303.93	304.11	303.44	303.48	303.95	304.55	304.53	303.43	302.58	302.98	303.94	304.03	303.17	303.6	303.5	304.03	303.02	304.71	302.66	302.85	304.32	304.99	303.96	304.1	305.73	304.13
324.89	324.87	325.63	324.78	324.49	325.06	324.69	325.2	324.16	323.73	325.31	325.45	323.86	324.55	325	325.32	324.83	323.78	324.24	326.58	324.08	325.71	324.44	324.89	325.07	323.61	324.56	325.07	325.27	324.16	323.23	324.51	324.62	324.09	324.79	324.84	323.59	324.92	325.05	325.62	324.74	324.08	323.6	325.09	323.77	323.78	324.38	325.45	324.26	324.65
307.01	307.1	307.05	305.79	306.78	307.87	308.14	307.45	307.66	306.09	306.72	306.66	305.86	307.1	306.78	306.54	306.96	306.91	305.7	306.5	306.41	307.15	306.14	305.91	306.27	306.27	306.2	307.48	305.85	306.96	306.11	306.75	306.76	306.29	307.34	306.68	306.55	306.06	307.44	307.08	306.07	307.07	307.38	307.37	306.5	307.44	306.14	306.31	305.57	306.44
327.78	328.72	329.52	328.6	328.65	329.12	328.27	328.25	327.39	328.49	328.25	328.06	330.05	328.98	328.89	328.15	328.4	328.67	328.59	328.02	329.57	328.27	327.21	329.7	328.58	329.16	328	329.01	328.64	328.41	329.18	328.83	328.41	328.91	329.3	327.78	329.37	328.8	327.38	328.26	328.65	328.57	328.56	328.48	327.7	328.83	328.16	327.74	330.04	328.63
314.84	316.7	317.06	315.15	315.75	316.3	315.55	315.28	315.54	315.23	315.91	316.06	316.61	315.73	316.28	315.88	315.55	316.17	314.92	316.36	315.52	316.8	316.45	316.64	316.42	315.38	315.87	315.88	315.44	316.36	315.48	316.41	315.73	315.58	315.58	316.02	315.85	316.25	315.26	316.64	315.05	315.09	316.15	315.8	315.78	316.92	316.44	315.7	316.23	316.35
300.03	299.75	300.41	300.36	299.85	300.7	298.67	299.84	299.2	299.49	299.41	299.98	300.15	298.66	298.58	299.32	298.5	300.64	300.21	300.74	300.7	300.14	299.36	300.35	300.65	300.25	299.84	299.15	300.46	299.83	299.31	299.48	299.3	299.66	300.11	299.26	300.49	300.32	300.24	299.77	299.21	299.86	300.35	299.35	300.83	300.5	298.94	300.04	298.86	300.87
304.49	305.59	305.3	304.05	304.21	304.91	305.06	304.47	303.82	304.12	304.87	304.82	305.15	304.21	306.19	304.57	304.18	304	305.02	305.93	305.25	305.54	305.18	304.42	303.29	304.96	305.47	305.13	305.21	303.61	304.5	305.84	305.12	304.44	304.47	304.23	304.59	304.85	305.01	303.38	304.75	304.21	305.71	305.17	305.48	304.45	305.85	305.11	304.4	304.29
326.99	326.16	326.96	326.72	326.97	327.06	327.35	326	326.81	327.04	328.19	328.13	326.51	327.19	325.8	327.21	327.08	327.38	327.15	326.64	327.25	326.19	327.14	329.09	325.95	327.05	326.59	327.15	327.39	326.49	327.15	327.94	327.88	326.98	327.26	326.77	325.8	326.15	326.74	327.51	325.8	326.53	326.75	326.99	326.43	326.9	328.52	327.36	326.32	327.53
304.32	303.78	303.7	302.97	303.03	303.51	303.41	303.7	302.72	304.02	303.38	304.13	303.36	302.13	304.8	303.55	303.23	303.17	303.19	304.91	302.88	303.51	302.3	304.85	303.41	303.42	304.69	303.56	302.44	303.68	302.44	303.58	302.43	303.47	303.94	304.03	303.32	304.03	303.61	302.96	304.45	302.86	303.32	303.31	303.03	303.67	304.07	302.2	304.13	303.21
313.05	313.34	313.36	313.9	313.36	313.65	312.68	313.4	313.73	313.26	313.26	313.67	313.41	314.15	313.17	312.1	313.13	313.6	313.58	313.3	314.46	311.74	312.58	313.32	313.85	313.91	312.54	312.65	313.59	312.74	313.19	313.69	313.13	313.45	313.93	311.32	313.04	314.27	311.38	313.27	313.33	314.19	313.2	312.72	314	312.7	312.29	314.02	313.35	313.49
303.81	303.2	303.51	303.52	302.96	303.47	304.15	304.7	303.02	302.97	303.37	303.86	304.57	303.1	302.69	302.63	304.33	304.16	303.14	303.35	303.42	303.96	302.53	304.25	303.36	304.51	303.65	304.57	303.45	304.36	303.41	302.96	303.03	303.06	304.07	302.93	303.25	303.43	304.92	301.82	304.43	304.52	302.87	303.58	304.45	302.6	303.25	303.26	303.49	302.54
324.76	325.27	324.77	325.21	324.08	325.35	325.06	324.66	325.05	326.05	324.62	325.07	325.91	323.18	323.26	324.84	323.99	324.3	324.92	325.33	325.14	325.45	324.27	324.28	323.71	324.02	323.71	325.03	323.87	324.69	323.78	323.1	324.68	324.4	324.76	323.99	324.83	324.34	324.06	322.96	324.91	325.34	324.75	325.16	325.63	325.01	324.07	324.15	324.22	324.09
317.56	317.52	318.9	318.6	318.63	317.89	318.88	318.37	318.48	320.57	318.84	318.75	317.82	317.23	318.15	317.64	318.19	318.42	317.67	318.71	318.41	317.92	318.43	316.88	317.71	319.01	318.58	318.42	317.46	319.75	318.04	317.91	317.44	317.94	318.27	318.16	319.58	318.48	318.39	317.9	317.49	318.25	317.75	317.19	318.26	317.06	317.46	317.14	317.83	317.81
315.32	313.18	314.15	314.14	313.21	313.99	312.8	312.87	313.74	313.91	313.43	313.93	314.31	313.77	313.54	312.79	313.57	314.4	314.57	312.98	313	313.77	313.57	313.43	314.75	313.67	313.75	314.32	312.18	314.15	313.68	313.24	314.46	313.86	313.03	313.3	313.22	314.04	313.17	314.36	314.9	315	313.6	311.83	313.32	314.02	313.22	313.83	314.63	313.8
311.28	311.86	309.57	311.34	311.8	311.72	312.18	309.13	311.62	309.72	310.31	309.91	310.42	311.22	310.03	309.9	310.88	309.93	310.03	310.06	311.08	311.07	310.14	311.32	310.22	311.14	310.48	311.35	310.6	310.53	310.45	311.42	310.74	312.1	311.27	310.38	309.98	310.15	310.41	310.23	311	310.22	310.65	312.16	313.07	312.52	311.63	310.62	311.72	311.12
304.9	305.08	305.03	303.74	304.21	304.41	305.9	305.14	306.1	304.63	305.44	304.57	303.98	306.87	304.64	306.2	304.76	306.59	306.01	304.81	306.17	305.03	304.73	305.9	307.65	305.65	306.38	305.04	304.69	304.34	305.51	305.21	306.44	305.5	304.17	304.4	303.52	305.46	305.82	303.76	306.07	305.22	304.97	304.33	306.16	304.93	305.29	305.14	304.86	305.74
304.71	305.73	304.06	304.89	305.09	306.02	306.25	304.77	305.36	305.13	303.67	304.42	303.5	304.91	304.86	305.36	304.61	305.93	303.93	304.43	305.54	305.58	304.81	305.7	305.39	304.48	304.76	305.87	304.9	304.74	305.31	305.09	305.02	305.11	305.07	304.94	304.97	304.71	304.96	304.65	305.22	306.46	304.3	304.48	305.08	304.8	305.61	304.01	304.85	304.24
304.91	304.72	304.94	304.84	305.68	304.53	304.2	304.84	306.08	306.18	304.19	305.93	305.67	305.69	304.82	306.27	303.96	303.98	305.66	306.24	304.78	304.88	305.26	306.22	306.34	304.49	304.76	305.93	305.15	305.17	304.43	305.55	304.22	305.44	306.47	305.69	304.24	306.11	304.57	306.64	305.53	304.71	305.4	304.92	305.31	304.81	304.96	306.08	305.17	304.06
302.67	302.92	304.06	303.59	303.41	303.34	302.51	302.74	303.16	303.65	303	302.42	303.98	302.92	303.15	303.21	303.77	304.17	304.37	303.83	302.9	303.62	303.97	303.3	304.47	302.04	303.84	303.78	302.14	302.78	302.62	302.93	302.44	304.54	303.32	303.69	303.04	302.37	304.67	302.43	302.82	302.71	303	303.08	304.6	303.48	304.27	304.01	303.33	304.1
303.75	304.75	304.36	305.76	304.07	304.57	303.29	304.38	303.76	303.39	304.03	303.97	303.62	303.79	302.65	304.35	303.96	304.3	302.41	303.62	303.1	304.14	303.49	304	302.9	303.13	303.06	304.13	304.13	303.56	303.85	304.28	304.78	303.88	302.79	304	304.88	302.77	302.39	304.02	302.98	303.18	303.3	304.62	303.99	303.94	304.13	303.57	303.71	304.14
317.17	318.08	316.88	316.31	317.54	318.14	317.17	317.88	317.64	318.77	317.95	317.02	315.86	317.03	317.66	316.87	318.33	316.72	317.61	316.95	317.5	315.87	316.26	316.3	317.93	315.91	317.19	316.28	316.49	317.33	317.03	316.13	318.28	316.17	317.31	316.7	316.7	317.9	317.94	316.39	318.01	317.14	316.82	316.56	317.31	315.94	317.57	317.86	316.91	316.12
328.75	327.76	327.34	327.3	327.72	327.56	326.68	327.19	327.72	325.57	328.4	327.98	328.49	328.04	327.67	327.41	327.8	327.67	327.14	327.67	327.2	328.5	327.48	330.19	327.48	327.24	327.28	327.31	328.02	328.25	327.49	327.83	327.29	329.4	329.01	327.51	328.4	328.36	328.07	327.12	328.16	327.65	327.49	326.42	327.79	327.78	327.38	328.63	327.05	327.99
302.53	302.18	302.54	302.25	302.7	302.33	302	302.71	302.1	301.77	303.2	302.38	303.53	302.4	303.64	302.66	302.63	301.68	301.39	302.01	301.78	303.08	301.99	303.66	302.51	301.43	303.19	301.5	302.74	302.51	303.35	302.55	302.11	302.58	302.72	302.61	301.98	303.04	302.58	301.96	301.52	303.29	303.97	301.95	301.83	303.67	303.71	303.85	302.17	302.73
313.66	313.72	313.52	312.75	313.89	313.74	314.01	314.6	313.41	313.72	314.64	313.43	314.06	314.01	314.02	314.32	315.12	313.71	314.42	313.15	313.96	313.64	314.14	313.92	313.69	314.76	313.36	313.64	314.76	313.65	315.39	314.04	313.25	315.28	314.05	314.03	313.7	314.23	314.45	314.05	313.77	314.09	313.16	313.76	313.71	314.2	313.28	314.66	313.5	313.63
314.87	314.51	314.56	316.04	315.03	314.96	313.6	315.39	313.49	314	315.97	315.11	314.67	314.22	314.85	315.1	316.11	313.57	314.67	314.59	315.58	314.6	315.62	314.07	315.12	315	313.59	314.87	315.52	315.49	314.38	315.23	314.63	315.48	315.52	314.38	314.97	314.22	315.11	315.2	313.94	315	313.36	314.17	313.17	314.24	314.16	314.81	315.05	314.85
304.65	304.18	304.96	304.48	304.18	303.85	303.32	302.79	302.62	303.12	304.21	303.55	304.13	302.96	303.02	302.92	304.19	305.34	302.72	303.37	304.16	303.24	304.56	303.07	303.73	304.74	303.8	303.23	304.09	303.9	303.46	303.69	303.68	302.38	303.01	303.62	302.07	304.62	302.85	303.68	303.46	303.74	302.71	303.18	304.15	302.33	302.98	302.73	304.21	303.48
312.44	311.4	312.11	311.68	311.39	311.22	312.53	311.82	312.57	311.64	312.31	312.38	311.75	311.23	312.01	311.5	311.99	311.97	312.07	312.02	311.81	312.59	312.36	312.66	312.55	310.84	312.09	311.74	311.38	312.54	313.03	312.77	312.73	311.81	310.45	311.6	311.92	312.91	312.56	312.06	312.8	312.29	311.75	310.82	311.7	311.19	312.67	312.77	312.63	311.84
309.06	310.42	309.82	310.15	309.41	308.92	309.39	310.32	309.48	310.75	310.39	308.67	309.85	309.31	309.92	308.19	310.48	309.47	310.16	309.07	309.23	310.36	309.31	309.63	311.19	310.21	309.87	309.81	310.94	309.25	309.63	310	308.4	309.17	309.51	311.17	310.19	310.78	309.75	308.65	311	309.93	309.55	310.1	310.47	310.27	310.23	310.17	309.9	309.76
301.81	302.04	302.02	302.72	302.46	302.16	303.21	303.47	301.94	302.23	302.26	303.11	301.57	301.97	302.2	301.82	303.45	302.43	302.68	302.07	302.57	303.14	301.28	302.31	302.95	302.72	301.93	302.67	302.1	302.76	302.99	302.22	301.37	303.13	302.57	303.08	302.3	301.88	303.61	302.77	303.14	302.79	302.44	303.02	302.75	302.31	301.38	301.73	302.14	301.77
305.02	304.81	303.34	303.17	305.01	304.05	303.93	304.95	304.63	305.17	305.12	303.72	304.32	305.45	304.12	303.61	303.91	304.4	304.9	303.28	304.24	303.78	304.1	303.7	304.46	305.08	303.67	302.83	303.89	304.45	304.17	303.23	303.13	302.45	304.47	304.7	304.37	304.39	303.93	303.45	304.18	304.87	303.46	303.81	304.26	303.84	304	305.3	303.87	305.42
328.25	328.24	328.57	327.28	326.53	327.82	327.58	327.83	327.58	327.83	328.43	327.28	327.67	327.27	327.35	325.96	328.66	326.79	327.1	328.09	327.96	327.84	327.86	327.04	328.13	328.98	327.17	327.58	327.07	327.04	328.33	327.75	327.76	326.85	328.03	328.09	329.07	327.86	328.22	327.37	327.7	328.21	328.43	326.62	327.43	327.97	327.89	327.65	326.93	328.28
312.6	312.12	311.75	310.18	312.75	312.65	312.68	311.65	312.04	311.45	312.58	311.15	313.11	312.81	311.77	310.35	312.39	312.06	311.1	312.07	312.62	310.54	311.62	312.2	313.22	310.87	312.79	312.05	311.26	314.29	312.56	312.98	312.04	312.65	312.43	313.82	312.18	311.37	311.75	311.95	312.07	313.75	312.23	312.21	312.69	311.4	311.78	311.77	312.42	312.39
305.19	305.58	304.2	303.82	304.2	305.27	304.81	303.7	304.38	304.08	304.75	304.49	304.18	305.19	304.81	304.23	304.95	304.13	304.18	305.26	304.85	304.71	303.14	305.59	305.13	305.14	304.67	304.13	305.17	305.76	304.71	305.1	304.57	305.23	304.79	305.89	304.38	304	306.25	303.02	305.41	305.46	304.89	305.06	304.24	305.2	304.47	305.15	304.82	304.5
309.3	309.14	309.86	309.84	311.79	311.22	309.02	310.79	310.55	310.87	310.91	310.49	310.82	311.62	310.04	310.02	310.48	310.38	310.13	310.62	310.16	309.52	310.66	310.86	311.74	310.69	310.27	310.06	309.74	311.84	311.95	310.65	309.98	311.45	310.62	310.37	309.69	311.25	310.91	308.63	310.08	310.56	310.48	311.29	311.22	310.49	310.16	311.58	308.45	311.14
312.06	311.88	312.93	312.76	311.1	313.23	313.66	312.87	312.01	311.59	311.07	313.14	311.66	312.95	311.72	311.97	312.87	312.83	312.81	312.64	311.71	313.37	312.59	311.92	312.68	311.77	313.04	312.39	312.14	312.84	312.68	312.78	311.39	311.85	312.45	312.93	313.57	311.93	312.01	313.64	311.33	312.75	311.93	312.36	312.57	313.67	312.39	311.76	312.47	312.61
303.82	305.13	304.29	304.1	304.9	304.77	304.59	305.27	304.36	304.37	304.91	304.94	305.71	305.25	304.01	305.18	304.8	305.08	303.89	303.19	304.1	305.35	303.71	304.37	303.77	305.18	303.67	305.48	304.18	304.33	303.87	304.07	304.98	304.21	304.81	302.53	303.58	303.23	305.29	304.12	304.11	305.51	304.1	303.86	304.75	305.6	304.54	303.75	304.65	304.9
326.4	328.09	327.76	327.64	327.59	326.89	327.91	327.03	327.77	327.8	328.58	327.74	327.4	328.03	328.63	327.09	328.34	327.8	326.45	328.19	327.56	328.25	327.06	328.24	328.07	327.11	327.11	328.26	328.86	327.85	327.61	328.83	327.06	328.26	327.91	327.59	327.69	327.79	327.39	327.98	327.45	328.03	329.17	328.19	327.33	328.88	328.05	328.35	328	327.54
303.07	304.62	304.64	304.81	303.09	303.89	303.6	304.23	304.24	302.43	304.08	303.58	304.06	304.15	303.25	303.67	303.24	304.04	303.5	304.23	302.72	304.53	303.37	303.07	302.58	303.6	304.3	302.52	303.13	303.2	302.96	303.61	304.75	303.79	303.74	302.9	304.83	304.08	304.8	302.95	303.11	303.74	303.88	303.1	303.88	301.57	303.16	304.19	303.32	305.46
328.14	329.82	327.98	329.65	328.06	328.57	330.01	330.13	328.96	328.7	328.95	327.94	328.73	328.72	328.52	329.57	328.56	329	328.24	327.65	328.36	327.76	328.21	328.1	328.81	328.53	328.08	329.2	328.59	329.44	328.53	329.17	328.18	328.17	327.47	328.45	327.77	329.18	327.29	328.09	327.02	328.47	327.93	328.52	328.77	328.5	327.86	328.19	328.86	329.43
311.02	312.45	311.52	312.04	311.36	311.4	311.26	311.84	311.41	312.75	311.15	312.6	312.01	312.13	311.9	310.47	310.64	310.64	311.04	310.75	310.72	311.94	310.92	311.74	311.71	310.64	311.14	312.49	312.2	312.65	312.05	312.04	311.19	310.76	312.09	312.02	311.79	312.83	311.86	312.81	311.62	311.06	311.6	311.92	311.51	312.08	312.04	312.01	311.37	311.9
313.41	315.81	314.55	314.62	313.47	315.46	315.25	316.28	314.33	315.59	313.28	315.04	314.4	313.71	314.79	315.11	315.39	314.33	314.7	314.47	314.26	315.47	315.5	315.28	315.14	316.17	314.07	314.46	314.47	315.51	315.58	313.65	313.71	313.83	314.8	314.47	313.56	315.57	315.27	315.04	314.54	315.27	314.03	314.98	315.21	313.11	313.9	314.45	314.59	314.62
304.01	302.83	303.81	305.12	303.86	302.91	304.36	304.13	303.41	303.27	304.09	303.57	303.24	304.15	303.75	304.1	303.27	302.17	303.68	303.71	304.61	303.41	303.55	303.05	303.64	303.34	304.31	303.81	304.4	304.06	302.72	304.69	304.34	303.45	304.82	303.53	303.5	304.21	303.89	304.19	303.82	304.96	302.6	304.56	303.96	304.15	303.73	304.33	303.25	303.85
312.94	311.59	310.81	312.91	311.91	312.82	312.32	312.69	312.47	312.27	312.02	312.06	312.66	309.69	311.52	313.83	312.5	313.78	312.63	311.21	312.72	312.98	312.24	311.07	312.04	311.81	313.57	310.7	312.58	311.6	312.23	312.96	311.67	312.24	311.87	312.5	311.51	311.16	311.33	312.65	312.73	312.28	311.85	312.06	311.76	311.76	312.18	311.56	312.31	312.4
315.24	314.8	313.56	315.34	314.45	315.06	314.68	316.14	315.39	313.84	315.32	315.83	315.31	314.58	314.84	315.63	315.57	314.44	315.85	314.96	312.86	314.7	314.44	314.95	314.79	316.02	315.14	314.85	314.63	316.03	314.51	315.39	315.74	315.43	315.7	313.24	313.91	314.51	314.26	315.05	314.78	315.38	313.97	314.23	314.94	314.64	315.06	314.99	314.86	314.72
316.97	317.08	317.48	317.43	318.05	318.46	318.05	317.94	319.48	318.16	318.13	317.23	317.06	318.8	318.96	317.57	318.21	317.35	318.35	317.79	317.8	318.66	316.67	318.23	318.88	318.17	317.54	317.38	319.02	317.93	318.22	317.51	318.09	318.69	318.66	318.33	319.98	318.85	318.56	318.47	317.26	318.86	317.67	319.24	318.3	317.56	318.66	318.89	318.47	317.02
313.87	312.27	312.59	313.54	312.27	313.1	313.09	313.02	312.69	312.95	313.76	312.72	314.12	313.71	314.07	314.19	312.54	312.31	312.14	313.12	313.35	313.25	313.7	313.15	312.77	313.77	312.4	313.78	312.52	311.74	312.61	314.13	313.23	312.77	313.15	314.42	313.45	314.08	313.16	312.21	313.36	312.9	313.76	313.19	313.34	312.06	313.41	314.19	313.02	314.04
313.5	315.24	314.64	314.32	314.84	313.29	313.47	314.78	314.74	314.57	313.38	314.93	313.88	314.69	314.6	313.04	313.24	314.75	314.18	313.68	313.28	315	312.94	312.84	314.8	314.62	314.73	314.6	314.34	314.19	314.45	313.9	313.73	314.25	315.13	313.29	313.74	314.83	313.38	314.55	312.95	314.54	314.71	314.07	314.01	314.83	314.03	313.61	314.58	314.01
312.26	311.69	311.16	311.93	310.65	310.83	311.82	310.83	311.74	310.2	311.04	312.12	311.71	310.81	311.58	311.54	311.07	309.65	311.06	311.97	311.63	311.78	311.1	311.93	311.4	310.67	309.97	310.63	310.78	310.82	311.33	311.24	311.64	312.23	311.65	312.36	311.63	310.07	310.39	311.83	311.31	311.04	311.75	310.37	311.6	311.12	312.33	310.61	311.82	311.9
315.08	314.82	314.54	315.52	315.94	314.89	315.2	314.88	315.37	315.87	315.88	314.26	315.06	314.74	314.56	315.21	314.33	314.64	314.98	315.86	314.74	314.95	316.01	314.83	314.42	314.78	315.7	314.71	314.54	314.92	314.67	314.68	315.37	314.22	315.92	314.94	314.75	315.15	315.24	314.92	314.73	315.35	315.59	315.45	315.9	314	316.26	314.83	314.1	316.03
318.03	318.83	319.49	317.38	318.84	318.69	319.01	319	319.54	317.65	318.38	318.15	318.33	318.84	318.66	319.01	318.99	319.4	318.41	318.69	318.26	319.14	318.46	318.97	318.48	318.55	318.93	318.98	318.99	318.34	318.12	318.02	317.37	318.33	318.56	318.5	318.97	318.16	318.64	317.44	318.52	319.41	319.69	318.04	319.15	318.61	318.2	318.71	318.31	317.88
318.83	317.78	317.91	318.31	317.4	317.12	317.36	317.35	317.26	316.9	317.17	319.04	318.25	317.33	317.97	316.99	317.72	317.12	317.32	317.19	317.39	316.36	318.46	317.67	318.46	316.48	317.79	316.77	317.9	316.85	317.51	317.16	316.88	316.8	317.14	316.78	317.12	317.65	318.54	316.94	316.78	317.79	317.36	317.75	316.56	316.14	317.49	317	317.94	317.16
307.35	307.95	306.35	307.16	307.72	308.07	308.37	307.85	307.98	306.77	306.34	306.94	305.91	307.97	307.59	308.32	307.09	307.49	306.99	308.15	308.28	308.67	307.58	307.04	307.3	307.28	307.91	308.17	307.76	307.96	307.71	308.41	306.26	308.07	307.97	307.39	307.28	307.2	307.21	307.88	307.2	307.41	308.03	306.91	307.54	306.05	307.11	307.73	307.82	307.96
305.89	305.65	306.66	305.95	305.97	306.63	306.58	306.23	306.52	305.71	305.11	304.76	306.44	306.51	305.97	305.69	306.54	306.25	305.85	306.81	305.61	305.09	306.78	305.99	306.07	306.76	306.22	306.43	304.21	307.73	306.82	305.62	306.72	306.57	306.37	306.63	306.04	305.63	305.76	305.41	306.74	305.5	304.67	306.81	306.68	306.02	305.82	306.03	305.34	306.05
323.79	326.19	325.7	324.84	325.95	324.41	324.5	324.78	324.97	325.3	324.46	326.85	325.98	324.24	325.08	324.18	324.02	324.47	325.99	326.05	326.88	325.28	325.02	326.04	325.97	325.77	325.3	325.24	325.09	324.97	325.03	325.88	324.91	325.43	326.1	325.61	326.07	324.8	325.08	325.67	324.81	326.07	325.37	325.53	325.26	323.8	325.13	324.2	324.38	325.42
327.46	326.33	327.04	327.55	327.6	326.31	328.22	326.43	327.43	327.39	327.78	326.89	325.57	326.38	326.69	326.8	326.89	325.84	327.08	328	326.72	326.15	325.9	326.49	328.28	327.81	326.4	327.76	328.2	326.25	327.12	327.98	327.76	326.37	326.29	326.92	326.48	327.35	326.64	326.42	326.74	326.89	326.43	325.42	325.87	328.25	327.12	327.44	326.1	325.11
314.93	314.5	315.55	315.12	314.28	314.38	315.54	315.67	314.49	314.04	315.54	315.29	314.87	314.92	315.82	315.15	314.6	315.9	314.26	314.5	313.97	314.1	315.19	314.24	314.87	314.71	315.28	315.89	315.62	315.76	314.89	314.15	313.18	314.57	314.92	314.84	315.26	314.75	314.48	315.84	314.48	314.27	316.12	315.85	315.06	314.5	314.88	315.51	315.76	315.66
301.23	301.57	302.63	300.4	301.44	301.93	300.43	301.46	300.68	300.68	302.06	299.23	301.98	301.01	300.74	301.09	301.11	300.8	301.05	301.13	301.19	301.02	302.75	301.84	300.79	299.79	301.7	301.18	301.2	300.89	301.73	300.67	301.58	301.96	301.25	300.39	300.55	301.8	301.96	301.44	301.69	300.83	302.53	299.78	300.41	301.35	300.45	301.39	301.09	301.14
300.15	300.41	300.1	300.37	298.82	300.43	299.89	300.53	300.56	300.01	299.73	301.25	299.74	299.68	300.26	299.58	299.86	298.87	301.82	299.51	299.98	300.87	299.47	300.84	299.69	299.68	300.46	300.61	301.06	300.26	300.24	299.51	301.68	300.42	300.22	300.66	299.63	299.75	300.23	300.96	299.26	301.19	300.11	301.16	301.67	301.84	301.11	298.89	301.02	300.38
309.92	310.24	310.01	309.28	309.2	309.03	309.5	310	309.33	309.41	310.27	309.55	309.13	309.19	309.52	309.18	309.19	309.29	310.47	310.23	310.58	309.45	308.47	309.77	310.34	309.77	310.08	309.1	309.84	311.35	310.16	308.98	310.33	309.31	310.2	308.93	311.02	310.64	309.21	310.3	310.26	309.82	310.12	309.56	308.28	311.07	309.91	309.52	309.81	308.64
309.05	308.38	309.92	310.01	308.6	309.09	308.33	310.35	308.76	308.29	309.29	309.22	307.17	308.88	308.1	308.62	308.74	308.19	308.86	308.97	308.5	308.54	309.45	309.33	308.42	309.28	308.06	309.74	307.25	309.42	309.78	308.83	309.17	308.5	308.43	308.97	309.79	308.38	308.32	308.91	308.01	309.83	308.28	309.37	308.61	309.13	307.8	308.39	309.69	308.19
324.39	326.33	324.6	324.67	324.76	325.29	324.3	325.26	324.33	324.45	325.28	324.94	324.3	325.31	324.31	325.05	323.5	325.04	323.91	324.48	324.74	324.35	324.41	325.18	325.12	325.29	324.22	324.92	324.68	325.05	325.33	324.06	323.55	324.48	325.5	325.2	325.95	324.31	324.32	324.89	323.54	325.72	325.45	325.5	324.51	325.05	325.67	324.89	325.04	325.14
301.48	299.83	300.17	299.68	299.93	299.32	300.39	300.5	299.88	299.41	300	300.52	298.76	299.86	299.77	300.05	300.35	300.24	299.71	301.25	300.82	300.24	300.37	300.79	298.9	299.81	300.46	299.88	300.52	299.56	300.08	299.7	300.84	300.23	299.53	301.27	299.64	299.4	300.21	299.42	300.58	300.24	300.01	299.64	300.89	300.42	299.35	299.77	300	300.37
306.84	307.33	306.53	308.12	306.77	307.98	306.68	306.9	306.49	307.34	304.78	307.09	306.89	305.62	306.23	305.52	306.18	306.59	306.18	306.35	306.85	306.63	307.58	306.73	306.97	307.36	306.21	306.51	305.88	305.52	305.86	307.57	306.53	306.94	305.88	306.08	306.68	306.73	307.18	307.39	306.41	307.82	307.05	306.62	306.29	307.28	307.07	306.51	306.2	305.66
313.63	314.52	312.1	313.73	313.27	313.46	312.89	313.95	314.78	313.71	313.7	313.85	314.44	313.61	313.85	314.31	314.38	313.74	314.07	313.68	312.89	313.79	313.36	314.44	313.17	314.07	313.76	314.09	314.09	314	313.95	313.69	314.22	313.76	314.21	313.49	313.22	313.34	315.07	313.73	315.14	312.31	314.93	314.36	314.65	313.76	313.59	315.65	314.27	313.88
324.77	323.55	325.29	324.96	323.96	324.58	323.74	323.16	323.76	326.2	325.09	323.52	325.23	323.83	324.34	323.52	324.64	324.19	324.22	324.14	324.59	324.76	327.07	323.62	324.06	324.32	325.13	324.41	323.61	325.37	325.79	324.69	325.29	323.2	324.85	323.28	323.45	323.87	323.91	325	326.19	324.2	323.75	324.75	324.82	324.72	325.44	323.9	325.3	323.9
318.07	318.98	317.24	318	319.39	319.13	318.11	319.24	319.65	319.34	318.05	317.8	318.16	318.57	319.24	319.31	319.13	319.22	318.51	319.23	318.72	318.27	319.43	317.36	319.29	318.35	319.12	319.13	318.01	319.37	318.28	317.77	318.62	318.24	319.37	318.77	317.84	318.47	319.46	317.62	318.25	318.84	318.7	319.29	319.56	317.81	318.25	316.54	318.34	318.31
293.84	294.92	293.92	295.32	295.09	294.89	293.89	294.34	295.38	294.55	294.37	293.21	293.72	292.8	294.91	294.71	293.4	293.89	293.08	295.53	293.55	293.38	292.73	294.53	294.75	293.04	293.25	294	294.59	293.24	293.04	293.67	293.99	293.6	293.86	293.03	293.55	293.48	294.75	292.96	294.08	295.34	293.77	294.71	293.81	294.8	293.06	294.9	294.26	293.04
312.76	312.77	314.61	314.3	313.47	313.44	313	312.59	313.42	312.07	313.34	313.93	313.44	312.62	313.79	313.64	313.34	313.57	312.44	313.18	314.02	312.98	314.85	314.34	312.82	314.9	314.1	314.3	313.57	313.72	313.73	314.1	314.49	312.65	313.9	312.85	312.82	312.74	313.43	313.13	313.29	313.47	314.3	313.62	314.81	313.08	314.25	313.09	312.39	313.34
324.76	324.19	324.65	324.94	324.78	324.24	324.19	324.72	324.73	323.76	324.96	325.55	324.05	323.82	323.22	325.86	324.62	324.84	324.25	324.45	324.05	325.22	324.03	325.11	325.19	324.56	323.65	325.28	324.57	324.85	325.6	324.61	324.97	324.3	325.57	324.67	324.58	326.68	324.87	323.62	324.25	325.95	325.37	325.35	322.99	324.97	324.79	324.13	323.69	324.45
303.19	302.61	303.55	303.49	303.43	304.32	303.65	304.51	303.19	303.04	302.4	302.42	303.36	303.62	303.15	303.34	304.09	303.45	302.67	303.6	303.9	303.27	303.58	303.79	303.04	303.15	304.2	303.46	304.38	303.88	302.71	302.6	304.1	303.24	303.33	303.25	303.31	302.46	303.8	302.6	303.88	303.01	303.48	302.71	304.36	302.54	303.63	303.34	303.99	303.43
301.62	301.06	301.77	300.33	301.52	300.11	301.26	301.43	301.63	300.86	301.06	300.29	299.88	301.45	301.91	303.1	301.75	302.27	302.21	301.73	301.79	300.94	301.4	300.72	300.59	300.82	300.45	301.4	301.32	300.31	300.78	302.62	300.74	301.23	301.44	301.69	300.8	300.45	301.79	301.85	301.17	301.06	300.25	300.8	301.57	300.21	300.23	301.83	301.14	300.74
318.94	318.4	320.2	318.74	318.82	318.72	318.27	319.36	319.77	319.27	318.31	320.15	319.3	319.48	317.72	319.19	319.23	319.76	320.33	319.58	320.14	319.89	319.49	318.81	320.28	319.32	318.24	319.1	318.53	319.04	320.14	319.79	318.96	319.94	319.96	319.06	319.6	318.14	319.59	320.12	318.59	320.28	318.21	318.6	319.46	319.12	318.91	319.28	319.59	318.81
328.9	328.29	327.63	327.4	327.79	328.21	327.16	327.92	328.62	327.09	327.44	327.05	328.3	328.38	327.45	327.54	327.61	327.29	327.41	329.73	326.41	326.9	327.5	328.19	328	328.02	328.63	328.83	327.02	327.88	327.43	327.6	327.85	327.89	328.8	327.2	327.53	326.69	326.26	326.3	327.84	326.34	326.91	327.27	326.96	328.23	326.01	326.74	327.08	328.44
302.82	304.34	302.67	304.45	303.83	303.44	303.79	303.59	303.99	302.97	303.65	304.22	303.31	304.12	304.2	304.1	305.1	302.95	302.2	303.88	303.18	304.08	303.46	303.15	303.4	303.18	304.75	303.54	304.2	304.13	305	303.87	303.34	304.62	304.27	304.87	304.18	303.96	303.9	304.65	303.76	304.1	304.01	303.71	303.75	303.56	304.02	304.81	303.42	304.23
327.11	328.33	328.13	328.41	327.52	327.92	328.02	328.37	329.19	328.67	329.24	328.75	327.72	329.72	328.33	329.4	328.35	328.47	327.85	328.75	328.6	329.05	328.78	328.61	328.91	327.82	328.49	327.74	328.42	328.03	329.77	328.2	329.15	327.59	329.28	329.55	329.63	328.2	327.85	327.58	327.99	330	327.88	329.09	329.71	328.6	327.54	328.7	329.58	327.76
323.8	324.33	324.7	323.43	325.14	325.51	324.17	325.28	324.75	325.3	324.19	324.45	324.61	324.32	324.69	325.07	324.57	324.87	324.84	325.49	324.8	324.47	323.89	324.75	324.31	324.21	325.06	325.16	324.74	325.48	323.02	324.39	325.08	325.02	325.14	324.48	324.37	325.12	324.18	325.11	324.69	324.07	324.27	323.1	325.42	323.41	323.74	324.8	324.62	325.01
314.46	315.58	314.26	314.71	314.56	314.01	315.59	313.92	315.1	315.9	316.48	314.8	315.79	314.32	315.64	315.76	315.04	314.42	316.16	314.02	314.9	316.21	314.92	314.78	315.27	314.93	315.32	314.39	314.79	315.66	315.29	314.12	314.44	315.36	315.4	314.61	314.65	314.26	315.35	316.02	316.65	314.81	314.71	314.72	315.74	314.71	314.16	314.04	314.91	314.72
309.7	310.92	310.67	310.97	310.76	310.86	310.01	308.62	311.07	310.22	310.73	311.17	311.54	310.97	310.16	311.68	310.03	310.75	310.53	309.76	310.07	310.97	309.82	310.07	309.82	309.38	310.21	310.61	311.24	310.21	310.42	310.16	310.12	310.47	309.96	310.33	311.71	309.56	310.64	310.18	309.51	310.44	310.1	311.06	310.89	310.62	310.28	309.77	309.67	312.13
313.58	313.59	313.36	314.52	314.13	312.84	313.83	312.94	313.71	313.1	313.57	313.81	313.21	312.33	313.46	314.18	314.7	314.41	313.77	313.33	312.68	314.32	314.13	314.58	313.55	314.43	314.11	314.37	313.22	312.46	313.36	313.02	313.94	313.72	314.24	314.63	314.96	314.86	314.41	314.44	313.65	312.36	313.82	313.65	313.52	315.45	312.9	314.8	313.28	314.08
311.04	311.1	311.88	309.42	310.49	311.05	310.35	311.08	310.15	310.48	310.51	310.19	311.78	310.94	310.52	309.67	311.68	311.37	311.66	310.25	310.72	310.98	310.87	309.69	309.66	309.67	310.52	310.48	310.19	311.12	311.44	311.15	311.52	311.08	311.67	311.76	311.07	311.27	310.86	310.61	309.53	310.69	310.89	312.27	311.4	310.46	311.28	311	311.23	312.18
325.34	324.71	325.59	324.63	324.28	324.88	324.34	325.02	324.55	325.38	325.59	324.39	324.3	323.36	324.75	323.42	324.63	324.93	324.07	324.14	324.48	324.44	324.17	324	323.97	324.75	325.01	324.53	326.19	325.44	324.53	324.09	325.14	326	324.19	325.83	324.9	324.27	325.2	325.01	325.95	323.69	323.91	324.2	324.93	324.37	323.14	324.16	324.08	324.53
315.7	315.39	314.52	314.81	314.93	316.09	314.05	315	313.92	314.46	314.38	314.53	315.53	316.1	314.83	314.97	314.53	314	315.05	314.69	314.55	315.02	315.53	315.15	315.03	314.28	314.86	314.55	314.94	315.25	315.62	314.78	316.08	315.14	314.68	313.48	314.59	314.18	315.15	314.17	315.56	314.5	315.06	314.34	315.19	315.71	314.69	314.36	314.38	314.86
302.25	304.38	303.17	302.74	303.81	303.33	303.48	303.49	302.77	303.7	305.02	303.24	303.01	302.96	304.15	302.89	303.65	303.2	302.72	302.98	303.04	303.26	302.99	303.36	303.1	303.14	303.38	303.23	303.49	303	303.38	302.86	303.29	303.54	302.69	302.92	302.63	304.76	304.8	303.37	304.7	303.09	303.64	303.13	303.22	303.8	303.9	304.37	304.77	302.65
309.26	307.7	308.18	307.96	309.68	309.4	308.72	308.11	309.29	307.9	309.14	308.4	308.59	309.48	309.03	308.16	309.11	308.85	309.22	309.8	309.78	309.75	308.94	309.13	308.01	308.13	310.66	309.02	309.79	308.86	308.9	308.32	307.67	309.71	308.13	307.47	308.09	309.31	308.4	309.09	309.43	309.23	308.94	308.65	307.57	310.14	309.72	308.4	308.8	308.56
316.51	316.09	316.86	315.59	316.91	316.18	316.65	316.14	317.36	317.36	316.83	316.35	317.35	316.47	317.68	316.01	316.78	317.75	315.94	316.73	317.9	316.36	315.83	317.53	316.01	315.89	315.32	316.17	316.9	317.62	315.93	317.17	316.12	316.4	316.58	316.91	316.51	318.32	317.08	317.62	316.37	315.48	317.85	316.08	316.11	317.38	316.16	316.86	317.82	315.88
303.3	302.09	303.03	303.43	302.1	302.78	302.8	303.36	302.97	302.65	302.9	302.32	300.63	302.2	301.63	302.37	301.55	303.16	303.55	302.64	303.06	303.66	302.59	302.67	300.61	303.17	302.36	302.76	301.59	301.63	301.55	303.46	303.25	302.07	303.42	302.45	301.91	302.75	300.95	302.01	303.08	302.04	301.95	302.67	301.93	303.3	302.33	302.59	303.04	302.1
304.16	302.36	303.32	303.71	302.85	303.39	304.26	304.77	305.2	304.5	304.69	303.58	304.6	303.9	303.38	303.3	303.07	302.99	304	303.3	303.02	303.71	303.36	302.86	303.87	302.51	302.69	303.68	304.06	304.84	304.64	303.56	304.29	304.43	303.81	303.14	303.99	304.45	303.69	305.19	303.69	304.03	302.64	305.79	304.4	304.52	303.82	303.85	304.19	304.56
313.63	313.89	314.03	314.11	314.32	314.49	313.34	313.39	314.84	315.7	312.95	315.6	315.15	314.78	314.44	315.01	313.54	313.59	314.7	313.72	314.41	314.47	314.3	314.11	313	313.18	313.67	314.53	314.99	314.89	313.13	313.31	314.55	314.73	314.55	313.8	313.68	315.43	312.51	313.83	314.33	313.64	314.52	315.03	313.74	315.24	313.93	314.67	313.67	313.27
327.15	325.93	327.42	326.58	326.6	326.81	326.98	327.24	326.65	328.5	326.88	327.54	327.93	325.94	327.34	327.1	327.44	326.04	326.54	327.33	327.78	326.6	327.34	326.43	327.15	327.87	325.7	326.56	326.71	327.75	326.52	326.56	327.21	327.07	326.81	326.51	325.99	326.83	326.95	327.48	326.25	326.95	326.51	327.52	326.41	326.42	327.79	328.2	325.97	327.24
316.62	316.12	315.83	315.73	315.34	315.24	316.16	316.76	317.1	315.53	316.06	316.53	315.2	315.22	316.37	315.79	315.35	316.53	315.12	317.81	316.21	314.9	315.9	315.4	316.07	316.42	317.45	316.31	315.68	314.86	315.72	314.22	316.49	315.1	314.88	316.15	315.54	314.94	316.33	315.35	316.73	315.16	315.72	316.53	316.17	316.11	316.24	315.44	317.18	316.46
315.22	314.18	313.02	313.79	312.59	314.94	313.8	314.66	314.04	313.64	313.42	313.83	313.41	313.28	314.24	313.29	315.37	314.98	313.59	313.63	313.85	314.04	313.95	314.31	312.53	312.36	313.95	313.41	312.12	313.16	313.38	314.34	314.7	313.15	313.37	314.34	314.59	314.01	314.06	314.5	314.09	314.99	314.15	314.69	315.15	313.13	314.21	313.28	314.24	312.92
316.15	315.98	316.55	315.95	315.31	316.19	316.9	315.94	315.51	316.07	317.06	315.91	318.09	316.83	316.44	315.17	315.64	315.55	315.07	316.4	314.95	315.46	315.19	316.33	316.23	315.81	315.8	316.05	316.63	315	316.41	315.64	315.33	316.07	314.86	316.44	315.79	315.7	315.39	314.91	315.27	315.37	316.24	315.4	315.73	315.76	317.09	314.94	316.04	315.37
318.89	319.5	318.89	319.38	320.29	318.83	319.29	319.01	320.07	318.19	319.77	318.95	319.87	319.01	318.46	317.77	317.36	319.79	319.57	320.81	319.4	320.12	319.5	318.91	319.73	319.09	318.66	319.85	320.03	318.71	320.13	318.52	319.64	319.77	319.31	319.28	319.22	317.93	318.92	318.19	318.94	320.43	317.61	319.4	319.33	320.44	318.89	319.52	318.92	318.73
328.48	327.96	327.31	327.75	327.35	328.44	328.14	327.08	328.09	327.56	327.85	326.29	328.3	327.82	327.29	327.28	327.2	328.89	326.61	327.23	327.65	328.27	327.25	328.68	327.88	327.37	327.77	328.02	328.98	327.85	328.71	328.95	325.94	327.73	326.51	328.12	328.44	328.49	328.28	328.07	326.88	327.63	327.4	328.36	328.56	328.16	327.36	327.93	328.65	327.76
301.69	300.45	301.48	300.29	300.56	300.62	301.33	301.82	300.6	301.16	301.51	299.78	301.96	301.52	300.42	301.32	301.49	300.4	300.78	301.54	300.96	300.79	300.24	300.15	300.37	300.9	299.93	301.49	301.86	300.73	301.07	302.26	300.46	301.07	300.8	299.92	302.88	300.35	301.55	301.11	302.24	301.51	300.15	300.56	300.22	301.08	302.01	301.2	302.9	301
305.68	305.68	306.2	305.67	306.26	306.19	305.55	304.73	306.59	305.56	306.17	305.45	305.4	306.26	306.04	307.03	305.47	307.54	306.82	306.45	305.21	305.88	306.07	307.27	306.08	306.13	306.9	306.28	307.04	306.64	308.61	305.69	306.49	307.35	305.7	307.03	304.88	306.36	305.6	305.76	305.59	306.31	305.79	306.73	305.98	304.64	307.21	307.08	305.23	306.76
300.83	299.85	301.74	300.43	301.25	300.38	301	300.21	299.94	301.72	301.08	299.62	298.91	299.48	300.36	299.97	300.32	300.37	300.05	298.98	301.16	301.03	299.4	301.49	300.62	300.63	301.27	299.8	300.52	299.65	300.1	300.17	300.61	300.66	300.86	300.5	298.89	300.72	299.88	300.67	299.64	300.6	300.26	300.06	300.28	300.29	300.93	299.7	300.13	300.03
310.29	310.03	310.49	308.23	310	308.45	309.21	309.89	309.74	309.43	309.13	309.66	310	309.41	309.7	310.51	309.48	310.73	310.97	309.45	311.44	310.71	309.99	310.08	309.52	310.06	310.63	308.63	308.97	308.93	309.96	310.22	309.39	309.69	309.34	309.39	309.75	308.14	309.88	310.16	309.72	310.69	311.09	309.81	309.6	309.62	310.03	310.57	311.78	310.09
305.17	305.43	304.98	305.5	306.14	306.05	306.32	305.05	304.69	305.19	306.98	305.6	305.66	305.65	305.34	306.13	305.53	304.77	305.81	306.56	304.78	306.13	306.2	304.66	305.96	305.59	305.7	304.66	305.64	305.53	305.2	304.94	305.24	306.85	306.41	305.66	305.64	305.96	304.85	304.77	306.29	305.99	305.35	305.91	305.67	304.5	304.36	305.8	305.2	304.87
309.09	308.73	309.64	308.77	308.91	308.11	308.28	310.48	308.74	308.53	308.44	308.33	307.89	309.24	308.78	309.49	309.31	309.23	310.18	309.67	309.44	309.05	308.64	308.59	309.89	308.95	308.9	307.84	310.24	308.91	310.06	308.79	309.92	308.31	308.25	308.4	307.09	308.57	309.16	308.53	308.49	308.57	308.18	308.7	309.98	308.98	308.58	308.98	309.47	308.34
312.44	313.6	313.7	313.69	311.34	313.08	313.77	312.67	313.02	313.48	314.36	313.75	314.01	312.47	313.05	312.74	313.03	313.59	313.15	313.56	313.29	312.83	313.31	313.94	312.62	313.34	313.24	312.88	313.73	312.41	312.02	313	313.58	312.67	313.03	312.6	313.62	314.5	312.28	311.99	313.29	313.34	313.37	312.49	312.63	312.33	313.36	313.79	312.99	313.59
304.76	304.9	304.79	303.71	304.21	305.19	305.33	305.08	304.23	304.65	305.39	304.69	303.3	304.15	305.23	304.93	304.55	304.21	305.21	305.58	304.41	304.39	303.58	303.85	303.74	305.6	304.98	305.21	304.34	303.66	305.48	304.24	304.65	305.34	304.36	304.2	304.23	305.13	304.6	303.95	304.86	304.8	303.19	304.15	305.78	304.17	304.14	305.57	304.72	305.18
303.6	304.53	304.57	304.24	304.85	303.28	306.46	304.5	305.62	304.3	304.18	304.71	303.91	304.29	304.35	302.77	304.9	303.28	304.9	304.17	304.07	303.66	303.8	304.74	304.29	304.82	303.57	304.01	303.96	304.91	304.29	305.08	304.03	303.85	306.02	304.72	303.97	304.37	304.58	304.7	305.03	303.99	303.53	304.77	305.11	304.52	304.52	302.96	303.67	304.38
313.13	312.23	313.7	312.93	313.99	313.83	314.34	314.35	313.93	315.11	314.61	313.5	314.85	314.07	314.47	314.68	314.22	313.92	313.85	313.27	314	313.9	313.78	314.77	313.6	314.27	313.54	312.83	314.28	314.75	313.98	313.04	315.59	314.4	314.58	312.55	313.53	313.91	315.34	313.93	313.24	314.21	314.35	315.5	313.02	313.75	312.2	314.82	314.16	314.47
311.14	309.48	310.99	310.6	311.78	309.81	311.37	311.24	310.47	310.68	310.35	310.6	311.32	312.35	309.77	309.79	311.91	310.54	310.49	311.45	311.83	310.29	310.67	310.83	311.21	311.24	310.84	309.7	312.21	309.79	311.02	310.54	310.85	312.19	311.86	310.57	311.53	310.07	309.9	311.96	310.79	311.9	310.73	310.68	311.02	309.74	311.42	310.54	311.76	310.4
318.78	319.61	319.41	320.1	318.95	319.92	319.71	320.19	318.49	320	319.26	319.07	318.78	320.28	317.91	320.72	319.11	319.09	317.94	318.09	320.46	319.82	318.66	319.67	320.06	319.76	319.28	318.36	319.73	318.93	320.62	319.16	318.86	318.2	319	320.7	318.15	318.55	319.76	318.52	318.72	318.66	318.81	318.56	320.09	318.89	319.19	318.76	318.6	319.16
300.62	300.18	302.69	301.88	301.94	300.04	300.28	301.56	301.44	300.56	299.66	300.57	300.11	302.92	301.56	301.09	300.64	300.18	301.67	301.36	300.86	301.82	301.91	300.85	301.36	301.44	300.97	300.69	299.86	301.28	300.96	302.22	301.3	301.26	300.66	301.71	301.41	301.92	301.09	301.01	301.84	301.01	300.64	301.27	301.25	300.98	301.77	300.28	300.16	300.87
312.62	312.41	312.63	313.61	313.35	313.63	312.46	313.15	313.84	313.83	312.3	312.04	312.7	312.17	313.94	311.33	311.99	311.93	313.37	312.88	312.92	312.16	312.66	313.15	312.76	312.77	313.21	311.94	312.61	311.84	312.77	312.44	311.43	312.76	313.08	313.08	312.17	312.52	312.8	312.98	311.51	313.29	312.26	312.44	312.06	313.09	311.57	311.56	313.13	312.39
303.99	303.75	302.76	301.81	301.85	303.32	303.4	302.65	303.53	302.72	302.3	301.5	303.04	302.11	301.91	302.33	302.77	302.67	302.41	302.24	303.47	303.16	303.53	302.83	303.3	303.43	303.63	303.29	302.1	304.14	303.63	302.66	303.04	302.53	303.24	301.83	303.34	302.62	303.29	301.71	302.51	302.71	302.17	301.36	302.11	303.71	302.48	302.51	304.4	303.36
312.82	313.51	313.23	313.93	312.81	313.02	313.49	313.69	312.86	313.04	311.8	312.63	314.26	313.2	313.54	313.46	313.21	313.55	312.37	312.61	312.6	313.44	312.03	313.27	311.19	312.56	312.73	313.45	313.08	312.88	312.33	311.84	312.24	311.62	313.12	312.92	312.32	312.55	312.04	312	313.18	312.07	312.85	313.66	312.44	313.52	312.77	312.22	312.99	312.4
301.63	301.66	301.25	301.94	301.83	300.23	299.55	300.98	301.19	300.4	300.84	300.54	300.89	300.39	302.52	300.76	300.28	300.81	301.17	300.98	300.99	301.42	300.62	301.19	300.78	300.72	302.25	301.41	301.88	301.43	300.83	301.19	300.22	300.85	300.92	300.2	301.11	300.21	301.03	299.38	299.91	300.88	301.33	300.65	301.37	300.48	300.19	301.56	300.77	300.14
313.32	313.56	312.76	312.96	313.1	313.14	311.68	313.01	312.6	312.28	312.13	313.09	313.2	312.44	312.04	312.35	311.85	312.42	311.75	312	312.11	314.08	314.05	313.33	312.9	312.7	314.05	313.01	313.44	312.35	311.6	313.06	313.09	313.18	312.95	311.15	313.61	313.07	312.31	312.03	312.12	311.08	312.16	311.9	312.66	313.12	312.54	312.31	312.6	312.34
314.31	313.63	314.47	314.52	314.98	313.65	313.93	315.23	313.97	313.18	313.95	314.15	314.54	314.28	315.03	314.74	313.76	315.97	313.42	313.33	313.92	313.5	313.13	314.49	313.66	313.48	313.48	313.93	313.64	312.61	314.73	313.88	314.77	314.01	313.63	315.4	314.59	313.31	313.67	314.79	314.62	313.7	314.1	314	314.36	314.31	314.45	314.35	313.28	313.67
319.62	316.74	317.05	316.88	318.32	317.72	317.47	317.11	317.11	316.83	317.06	317.38	316.94	316.42	317.36	318.06	317.3	317.55	316.27	317.58	317.14	315.82	317.6	316.6	318.27	317.92	317.55	316.13	317.95	316.37	317.03	316.17	316.78	317.16	316.64	317.03	317.15	316.7	316.95	317.58	317.63	316.01	317.24	316.58	316.37	315.7	316.99	316.21	318.01	317.55
318.46	317.78	318.72	317.29	318.37	317.8	317.3	318.65	318.06	317.21	318.93	317.68	318.54	319.5	318.36	319.56	317.45	318.48	318.7	317.56	318.02	317.25	317.9	318.96	317.4	317.3	319.53	316.56	317.4	316.92	317.43	319.57	318.4	318.44	319.59	317.93	317.87	320.5	318.84	317.43	317.47	318.26	319.76	318.08	318.66	318.12	318.36	317.36	319.21	317.85
306.48	306.21	305.81	306.03	305.97	306.38	306.91	306.09	306.6	306.58	306.35	306.5	307.57	306.29	308.19	306.88	307.56	304.78	306.75	306.54	307.81	306.11	307.94	307.21	306.74	306.46	305.72	307.56	305.94	307.1	306.6	306.3	306.42	306.62	306.52	307.29	305.98	306.48	307.05	305.84	306.9	307	307.99	305.51	306.98	305.74	305.2	307.36	306.65	305.5
319.83	320.2	318.4	319.25	319.8	319.49	318.04	318.86	319.44	319.3	319.93	319.71	319.3	320.05	319.71	319.28	320.62	319.15	319.34	318.95	320.56	318.03	319.49	319.38	320.03	319.48	318.46	320.47	319.07	318.56	318.43	320.24	319.86	318.76	320.32	319.52	320.34	318.61	318.68	320.26	319.07	319.91	320.92	319.66	319.59	319.69	319.3	319.03	316.61	318.52
314.53	315.41	316.29	315.49	316.49	315.45	316.28	316.46	315.47	316.4	316	314.97	316.35	315.79	314.6	315.19	315.16	315.24	316.18	315.25	315.48	317.26	315.41	315.59	316.27	316.93	316.39	316.72	316.66	315.98	315.05	316.44	315.98	315.94	315.76	315.64	315.57	316.03	315.45	317.13	315.23	314.83	316.13	316.12	314.92	317.57	315.56	315.77	317.28	315.89
294.78	295.68	295.75	294.35	295.1	296.03	293.68	295.17	295.12	294.9	295.47	293.87	293.85	296.51	294.31	294.86	293.87	294.96	295.48	295.5	295.72	294.46	294.96	295.54	295.5	294.08	295	295.68	295.13	294.77	295.13	295.89	294.29	294.95	295.46	295.07	294.17	293.91	294.52	294.66	294.17	294.68	294.35	295.25	294.45	294.2	295.04	296.21	295.2	296.04
305.47	307.82	306.12	305.04	306.27	306.21	306.4	306.71	306.68	305.34	306.51	305.72	306.69	306.67	305.11	305.36	306.55	305.9	306.36	305.26	306.38	306.37	304.77	306.22	307.02	305.72	306.1	306.55	305.92	305.4	305.4	306.23	305.82	306.05	307.6	305.24	306.02	305.61	305.17	305.9	307.01	305.16	305.75	306.68	305.95	306.31	305.7	306.32	306.78	306.06
300.22	299.92	300.12	300.71	302.05	299.33	300.2	300.5	300.4	300.99	299.7	300.01	299.72	299.69	299.75	299.46	299.9	300.58	301.42	299.79	300.8	300.17	298.87	301.27	299.64	299.98	300.48	299.87	299.81	300.28	300.41	301.07	301.09	299.58	299.98	300.26	299.71	299.62	300.42	299.72	300.68	298.9	300.92	299.29	299.85	299.52	298.13	300.96	299.75	299.74
313.83	314.21	314.45	313.8	313.1	314.37	312.78	313.17	314.04	314.2	315.07	313.88	315.13	313.65	313.35	314.46	314.51	312.94	313.14	314.53	314.2	314.41	314.96	314.5	315.42	312.72	314.01	313.31	312.95	313.68	314.66	314	314.69	314.01	314.34	313.37	314.12	314	313.28	313.45	312.69	313.68	315.09	313.82	313.77	314.24	313.48	314.75	313.46	314.05
294.78	294.01	295.37	294.18	293.4	293.98	292.86	295.34	293.47	294.78	294.91	294.72	294.87	294.18	294.28	293.51	293.9	293.99	295.05	293.12	294.99	295.19	293.91	292.55	295.15	292.55	293.37	294.66	294.48	294.09	293.75	293.89	293.8	293.13	294.29	293.78	294.18	294.38	293.26	292.97	293.53	293.65	293.95	294.04	294.09	293.85	293.99	295.22	294.76	294.34
303.81	304.87	304	303.6	303.39	303.22	304.38	303.38	302.94	302.18	303.88	304.53	303.7	303.35	303.4	304.03	303.79	303.79	303.79	303.9	303.17	303.41	303.38	304.02	303.07	302.33	303.15	302.41	304.58	304.99	302.2	304.08	302.65	302.47	303.6	304.31	302.72	303.54	302.66	303.33	304.23	303.16	302.93	303.35	303.02	303.71	304.97	302.41	303.16	304.06
305.43	306.11	305.82	306.55	305.81	305.94	306.38	305.9	307.41	305.64	307.06	304.99	305.57	307.32	304.81	305.9	305.84	306.5	306.3	305.33	306.91	303.43	305.98	306.15	305.3	306.1	304.22	306.1	306.59	306.63	305.79	305.17	306.77	305.35	307.07	305.95	307.27	305.37	305.88	305.82	305.83	305.44	305.04	304.54	305.34	305.83	306.67	305.91	306.03	305.03
300.66	299.28	300.64	300.17	298.44	299.36	299.6	299.29	299.46	299.93	300.76	299.29	299.56	301.06	299.91	299.21	300.51	300.33	300.87	300.12	301.06	299.22	299.46	299.97	301.1	299.93	300.83	300.04	300.33	300.38	299.17	301.78	298.8	300.72	300.84	299.6	299.03	301.25	301.75	299.36	299.97	299.75	300.14	299.57	299.89	300.01	300.31	299.6	300.66	298.64
309.44	309.51	308.13	307.98	309.79	309.89	308.56	309.93	308.27	308.64	308.31	308.32	308.66	309.19	309.52	308.91	309.25	307.92	309.37	307.47	309.48	308.32	309.41	309.01	309.36	308.81	309.03	308.78	309.66	308.32	308.32	308.41	309.1	309.38	308.76	308.33	308.45	307.3	308.73	309.44	308.25	309.43	309.46	308.73	308.76	310.25	308.06	308.76	309.05	308.57
319.7	317.79	317.19	318.71	318.26	317.01	319.12	318.82	317.73	319.64	317.35	317.46	318.66	318.3	317.24	319.01	318.31	317.19	317.77	317.63	317.94	317.39	319.26	318.49	319	318.29	318.13	317.17	318.7	317.48	318.5	317.59	318.76	318.15	317.71	317.34	318.72	318.34	317.64	317.57	318.84	318.75	319.2	319	317.55	317.34	319.15	317.94	317.27	317.87
327.49	327.46	328.17	328.27	327.78	327.93	329.38	326.81	327.29	328.13	328.59	328.58	327.98	327.84	327.49	327.29	327.63	328.22	328.45	327.03	327.56	327.91	328.14	328.73	327.32	327.11	328.09	327.93	328.6	327	326.72	327.44	327	327.3	328.77	326.37	327.77	328.29	329.16	328.15	328.1	329.37	327.61	329.1	328.09	327.68	327.74	329.77	326.77	327.15
294.3	294.67	295.31	294.92	295.37	293.99	295.25	295.61	293.99	294.73	294.44	294.4	294.16	294.69	294.38	294.64	293.97	294.55	294.69	294.76	296	295.42	294.61	294.76	295.02	295.32	295.31	294.81	295.81	294.76	295.67	294.95	294.27	296.48	295.33	295.98	294.99	295.69	294.72	295.01	294.98	294.59	295.23	295.01	296.02	294.65	295.01	295.56	297.41	294.13
303.46	304.84	305.92	305.28	305.46	305.29	304.04	303.85	305.33	304.55	304.74	305.28	303.73	304.38	304.64	305	306.5	304.77	302.93	303.59	304.35	304.33	304.28	304.05	305.27	303.53	304.07	303.4	304.44	305.36	303.73	304.81	304.62	303.41	304.62	303.17	303.78	304.44	303.3	303.27	303.78	305.26	304.16	303.47	303.46	303.88	304.75	304.01	304.34	304.08
306.62	307.71	307.12	307.8	307.34	306.51	307.05	307.36	308.31	308.39	306.62	307.19	308.06	307.7	307.4	306.65	308.78	306.61	306.49	306.67	306.86	308.09	306.74	307.6	307.3	307.6	307.08	307.29	307.45	307.9	307.29	307.52	307.18	306.52	305.91	307.41	307.61	306.49	306.64	306.71	307.01	307.27	307.87	307.08	308.02	307.82	307.47	308.25	307.44	308.29
303.43	305.53	305.29	305.7	304.46	303.44	304.06	304.66	304.29	305.37	304.77	304.21	305.24	303.59	304.53	304.57	304.4	303.74	304.87	304.83	305.47	304.31	304.52	305.27	303.78	304.31	304.98	304.27	304.3	304.41	304.56	304.28	304.89	304.81	303.42	304.05	305.31	304.54	305.48	303.26	304.04	305.02	304.75	304.12	304.34	304.44	303.38	303.77	303.15	305.63
302.86	302.28	303.23	303.24	302.94	302.87	302.65	302.41	303.07	301.98	302.53	302.75	301.3	302.46	302.71	303.36	302.36	301.81	302.47	303.17	302.79	301.27	301.5	301.17	303.93	301.84	302.46	302.06	301.94	302.55	302.34	303.63	302.44	302.21	303	301.47	302.36	302.11	301.26	303.21	302.68	302.19	301.66	302.15	303.16	302.83	302.03	302.46	301.45	301.84
320.29	318.14	318.8	319.3	319.18	320.17	319.88	319.56	319.01	318.12	319.96	319.05	319.22	318.84	318.63	319.85	319.29	320.09	319.86	319.3	318.93	319.05	319.34	319.54	319.66	318.95	319.71	319.99	320.05	318.68	319.22	318.97	319.03	319.73	320.74	319.85	319.72	318.82	319.11	318.81	319.05	319.4	319.23	319.25	319.49	320.42	320.46	319.73	319.48	319.38
304.94	306.01	305.35	306.62	305.19	305.94	306.51	305.74	306.15	307.89	305.27	305.53	306.13	305.39	305.19	306.61	305.72	307.59	306.56	305.53	305.46	306.58	307.16	307.38	305.24	304.67	306.77	305.93	306.59	305.85	305.69	305.25	306.76	306.74	305.56	307.66	305.42	306.61	306.72	305.17	307.47	306.84	305.84	306.65	306.58	307.25	304.83	305.37	305.9	305.7
293.77	294.78	293.67	294.07	292.83	295.49	293.85	293.33	294.17	293.67	293.9	294.08	292.83	294.48	293.43	295.34	294.96	294	294.25	292.79	293.25	293.8	294.65	294.54	294.74	294.39	294.16	292.6	294.18	293.65	293.97	292.76	294.23	294.74	293.58	294.55	294.9	292.57	294.01	293.91	294.1	295.54	293.99	294.47	292.89	292.96	294.2	293.47	293.42	293.97
328.17	328.59	327.73	329.45	328.1	327.64	329.81	327.74	329.01	328.61	329.03	326.49	328.76	328.78	327.97	327.59	327.57	327.63	326.41	327.27	327.91	327.76	328.4	329.05	328.76	327.74	329.11	327.97	327.14	328.61	327.71	328.63	327.29	327.79	329.38	327.39	326.8	327.45	327.61	327.56	327.5	328.27	327.57	327.21	327.15	327.82	328.3	327.79	327.46	327.94
300.98	300.41	301.54	300.09	300.13	300.68	300.11	300.18	299.86	299.49	299.85	299.54	299.89	299.67	299.87	299.01	299.99	299.6	300.34	299.99	300.84	299.85	299.92	300.71	300.5	300.26	300.58	300.82	299.66	301.54	299.36	299.67	299.75	299.54	299.92	301.03	300.1	301.35	301.65	300.4	300.02	300.55	301.82	300.7	300.17	301.19	299.58	300.83	299.85	299.16
307.37	307.5	307.34	306.5	307.34	307.17	307.02	307.72	306.36	306.57	307.35	307.59	305.49	307.42	308.04	307.2	308.05	307.83	308.31	307.71	307.67	307.22	308.01	307.81	307.74	307.09	305.48	306.04	306.04	306.88	308.16	307.47	307.32	307.1	307.07	307.6	306.55	306.75	306.62	308.2	308.27	308.11	306.65	307.96	307.69	306.26	307.69	306.89	307.82	308.16
305.54	303.5	303.45	305.12	304.63	305.12	304.59	304.4	304.83	303.75	304.16	305.43	303.75	304.08	305.84	303.97	304.64	303.95	304.59	304.7	304.88	305.04	304.45	303.89	305.46	304.36	304.09	304.77	304.41	304.58	304.89	304.75	304.87	303.11	303.74	304.17	303.4	304.64	305.65	303.41	303.46	305.06	304.7	303.82	303.57	305.08	304.39	304.53	304.9	304.45
324.96	323.75	324.7	323.87	326.1	323.59	325.22	325.23	324.01	324.13	324.31	323.6	324.38	323.35	323.86	324.55	324.96	324.18	324.96	323.56	324.2	324.42	323.55	324.53	326.07	324.77	325.33	324.95	324.04	324.75	323.75	325.13	324.78	325.12	324.33	324.36	324.55	324.89	325.34	325.06	323.66	325.05	325.91	323.48	323.78	325.61	326.13	323.47	323.8	325.8
313.68	314.51	314.05	314.11	312.95	315.16	312.32	313.17	312.36	314	314.66	313.94	314.35	313.61	313.78	313.68	313.66	313.51	314.59	313.17	313.53	313.99	313.27	313.1	314.01	312.95	314.98	314.37	314.07	314.41	312.64	312.9	313.99	313.91	315.61	314	314.41	313.87	315.24	314.64	314.86	312.96	314.54	314.54	313.98	313.58	313.78	314.08	314.41	313.1
310.44	311.69	310.99	311.55	311.8	312.25	311.02	311.21	313.03	311.13	311.75	311.02	312.57	312.58	311.39	311.2	312.49	310.23	312.22	311.06	311.16	310.52	310.87	311.84	311.45	310.99	310.87	310.4	312.01	309.85	313.8	311.46	311.44	310.51	311.56	310.78	312.12	312.66	310.78	311.68	312.29	310.62	311.81	312.12	312.14	311.54	311.04	311.52	311.65	311.5
313.89	313.06	312.61	314.14	313.12	313.84	313.65	314.18	313.12	313.6	313.6	314.01	314.14	312.18	313.13	312.07	313.56	313.02	312.84	314.58	313.25	313.18	313.64	314.33	312.76	313.41	312.14	312.13	313.41	312.91	313.56	314.36	311.64	312.89	314.59	313.73	313.11	312.52	313.19	311.25	313.05	312.78	313.17	312.9	313.57	313.59	313.37	312.75	314.25	312.81
301.3	300.49	299.72	298.45	299.85	300.43	299.69	300.17	299.54	299.27	299.95	300.62	299.78	300.49	299.21	299.02	299.76	300.38	300.33	300.75	301.53	298.98	298.69	298.83	300.37	300.18	300.28	299.74	299.48	300.45	301.36	300.1	300.45	300.42	298.62	300.5	299.16	299.73	299.01	300.64	300.94	299.13	299.68	300.09	298.48	299.83	299.86	300.53	300.38	301.21
304.88	306.07	305	305.63	306.86	306.97	304.8	306.09	304.79	305.46	304.83	305.7	305.02	305.12	305.07	305.3	305.96	305.31	305.02	305.12	306.2	304.3	305.54	304.94	304.78	304.71	305.85	304.73	305.52	305.14	306.08	305.01	305.12	305.08	304.78	305.83	305.86	305.75	305.19	304.63	305.63	304.73	305.21	303.76	305.03	305.81	305.33	305.66	304.73	303.92
312.55	312.62	312.37	311.54	312.97	313.38	313.22	313.37	313.14	311.74	313.13	312.75	314.14	313.07	314.08	312.97	314.03	312.51	313.21	314.02	312.68	312.76	313.33	313.43	311.9	314.4	313.31	313.7	314.29	312.84	312.44	313.38	314.15	312.73	314.75	312.38	312.8	312.19	312.93	313.12	314.26	313.17	312.83	313.68	311.38	313.02	313.51	313.06	312.91	313.41
296.53	296.64	296.08	296.75	295.87	296.44	296.5	296.95	297.14	298	297.62	295.75	297.43	295.65	296.84	297.06	298.43	296.87	296.44	297.55	297.4	297.91	296.85	297.23	296.64	295.12	296.67	296.29	296.91	297.4	296.66	297.25	296.17	296.83	297.36	296.42	296.82	295.54	296.46	296.64	296.76	297.84	297.43	296.63	297.52	296.59	297.35	297.31	297.66	297.03
324.89	325.14	325.14	324.45	324.94	323.11	324.38	325	324.32	323.39	323.15	325.27	325.15	324.61	323.75	323.44	324.59	325.28	324.3	324.25	324.15	323.93	325.81	325.03	325.4	325.66	325.19	324.8	324.58	324.87	325.17	323.78	324.89	322.59	324.49	325.32	324.77	323.65	325.25	322.55	324.92	324.88	325.33	325.11	325.15	326.81	325.58	324.85	325.66	325.29
300.21	300.56	300.19	298.64	300.27	299.85	300.07	300.84	300.14	299.73	300.89	300.51	300.31	299.74	299.81	300.13	300.63	300.04	300.42	300.34	299.06	300.59	300.93	298.98	299.06	298.92	300.3	298.97	299.62	300.13	299.6	299.42	298.55	300.87	300.58	300.06	299.9	298.76	298.91	300.19	300.79	299.8	300.48	300.04	300.65	299.24	299.76	299.52	298.87	299.03
317.75	316.64	317.14	316.23	316.73	317.69	316.21	317.48	316.82	317.64	317.06	316.42	316.82	318.13	318.26	316.68	316.63	316.88	317.81	317.88	317.34	316.33	316.38	317.54	318.22	317.75	317.67	317.93	316.53	318.99	317.09	317.74	318.23	316.83	316.97	317.82	317.34	316.18	316.93	318.23	317.2	317.05	316.73	316.66	316.71	316.05	316.49	318.05	316.99	316.88
316.82	318.2	317.77	317.41	317.23	317.6	317.05	318.76	318.47	317.5	316.91	318.41	316.66	317.16	317.34	318.04	316.24	318.7	317.05	318.02	316.92	317.01	317.84	316.55	317.59	317.63	317.94	317.5	316.68	316.68	316.93	317.44	317.41	317.36	317.73	317.1	317.72	318.23	316.18	316.35	316.27	317.51	317.36	317.81	317.48	315.71	315.86	316.1	317.15	316.33
302.94	302.86	302.73	303.11	302.49	302.57	301.91	302.79	301.76	302.4	303.11	303.53	302.63	302.97	302.59	302.61	302.39	303.1	302.75	302.78	302.73	302.8	302.83	302.65	302.72	303.05	302.33	302.85	302.99	303.46	302.34	302.54	303.27	301.17	302.38	302.52	301.89	302.03	302.92	302.7	302.68	302.89	303.92	303.73	303.04	302.29	302.88	302.45	303.35	302.62
314.2	314.69	313.62	314.75	313.45	313.79	314.21	313.89	314.34	314.2	314.46	312.6	313.8	313.84	314.39	313.9	314.82	313.69	314.31	314.12	315.5	314.53	312.21	312.96	313.07	313.53	314.46	314.78	313.76	315.08	313.31	314.33	314.37	313.75	313.82	313.42	313.16	314.26	315	314.58	313.42	314.17	313.04	314.62	313.3	313.88	313.81	313.18	313.19	314.08
301.22	299.83	301.49	301.63	301.23	299.85	301.51	300.67	302.43	301.48	301.99	300.81	299.9	300.25	301.16	299.83	301.98	300.43	301.1	302.35	300.84	301.95	301.51	300.45	301.61	301.76	301.61	300.03	300.72	301.88	300.59	299.62	301.64	300.98	301.86	302.16	301.33	301.45	301.03	301.51	300.65	301.19	300.62	300.95	300.32	300.21	300.47	301.85	299.93	302.22
302.98	303.03	304.08	303.14	302.12	303.65	303.62	303.86	304.01	302.6	302.71	303.41	304.6	303.65	302.11	304.02	302.11	302.75	304.61	303.59	303.32	302.98	304.25	303	302.64	303.5	303.95	302.76	303.82	303.28	302.83	303.83	302.75	304.6	302.26	303.46	303.1	303.6	303.63	302.78	302.7	303.44	304.14	302.75	303.45	302.89	303.59	303.82	302.11	302.98
316.08	315.82	314.34	314.45	315.15	313.83	313.87	315.49	314.84	314.71	315.02	315.43	314.29	315.19	315.3	313.37	314.23	314.72	315.01	314.51	315.04	314.28	314.19	315.49	313.71	314.48	313.89	313.42	315.21	315.03	313.98	314	314.06	315.55	314.8	313.57	315.82	314.44	315.53	314.76	315.8	313.03	314.58	314.96	314.6	313.75	315.3	315.68	315.1	314.22
293.33	294.43	294.3	293.85	294.52	294.14	292.96	293.61	294.14	295.01	294.16	294.09	295.41	293.46	294.55	294.62	293.97	293.23	295.02	294.81	295.04	293.36	293.09	293.25	294.31	293.27	294.43	293.42	294	294.24	293.28	293.03	293.61	294.34	294.49	293.78	293.81	295.43	294.24	295.39	295.23	294.3	295	293.81	293.76	293.7	294.61	294.41	294.79	293.39
300.87	301.11	301.31	299.33	300.78	300.92	301.14	299.82	302.12	300.88	301.17	301.77	301.94	300.88	300.98	301.34	300.03	301.21	302.57	300.57	301.23	302.1	300.71	301.26	302.25	300.07	300.88	301.76	300.87	300.59	300.62	301.83	301.06	301.53	301.24	300.99	301.74	300.52	301.38	300.57	300.72	302.22	300.92	302.86	301.49	300.04	300.92	300.93	301.09	301.38
306.04	307.27	306.35	305.77	306.26	305.99	305.6	305.3	305.97	305.97	306.11	306.25	305.53	307.37	306.37	304.6	305.38	306.09	307.04	305.14	304.9	304.77	305.81	305.53	306.07	306.53	306.21	305.58	305.83	304.94	305.92	304.34	305.23	306.66	306.2	307.2	306.36	306.52	305.86	305.55	305.89	305.92	305.96	306.7	306.15	305.03	306.55	306.56	306.12	306.76
309.71	309.92	309.1	309.85	311.36	310.82	310.33	309.73	310.24	310.4	310.15	309.67	309.22	311.3	311.04	309.85	311.02	310.7	311.45	310.35	311.14	310.74	309.32	311.06	311.81	310.05	310.41	310.68	309.99	310.55	310.04	309.99	310.9	309.8	310.08	310.12	309.17	310.04	311.04	311.4	309.42	310.86	309.28	309.49	309.61	310.4	310.17	309.65	309.01	309.93
310.58	310.76	310.44	309.72	310.23	310.53	311.26	310.22	311.12	310.7	311.91	310.28	308.96	311.09	310.99	309.82	311.41	309.23	311.13	310.77	310.87	310.54	310.43	311.28	310.88	311.2	310.98	310.26	310.77	310.06	310.56	310.04	310.9	311.23	310.19	309.65	310.14	311.02	309.83	310.26	311.48	310.93	310.69	311.64	310.22	310.32	312.11	309.79	311.82	310.14
305.15	305.4	304.68	304.86	305.19	304.02	304.93	303.86	304.43	305.35	303.89	305.5	306.12	304.15	304.1	304.81	305.35	303.76	304.27	305.6	305.05	305.64	305.25	304.94	304.88	305.25	303.97	305.05	304.59	304.83	305.25	304.45	304.37	303.4	305.06	303.59	305.48	305.91	303.51	304.52	305.13	303.9	304.95	303.59	304.22	304.89	305.79	304.92	304.96	304.93
310.54	310.44	308.74	308.74	310.2	309.42	310.51	310.04	309.6	308.38	310.03	310.19	308.45	309.55	309.73	308.79	310.54	308.22	308.96	309.5	311.08	309.43	309.43	308.7	309.5	309.26	310.04	310.14	310.84	309.25	308.27	310.4	309.33	310.46	309.14	309.73	309.85	308.96	311.31	308.32	310.74	308.66	309.69	310.9	309.82	310.62	309.73	309.16	308.85	309.96
314.04	314.44	315.4	314.88	313.49	315.42	315.11	314.97	314.49	315.13	315.49	314.85	315.02	314.04	315.24	313.86	315.4	315.07	314.48	314.6	315.49	314.92	315.64	315.43	314.91	314.33	315.42	314.72	313.31	315.61	315.02	314.73	315.44	316.37	315.12	315.58	315.14	314.57	314.18	314.86	314.32	316.18	314.66	314.97	314.66	314.51	315.71	314.65	313.75	316.33
302.75	303.24	303.43	302.19	303.09	302.62	304.02	302.99	304.15	303.01	302.55	303.73	303.06	302.36	303.07	303.95	304.22	303.35	304.23	303.99	301.9	303.48	302.41	303.04	303.14	304.58	303.96	302.79	302.72	304.06	302.77	302.92	303.59	303.81	303.85	303.03	303.54	303.72	304.15	302.83	302.64	304.96	304.01	303.65	302.52	303.71	303.77	303.64	302.66	302.56
304.41	303.68	304.63	303.35	304.7	305.17	305.15	303.33	304.7	305.44	304.98	306.04	303.79	305.41	304.27	303.39	305.43	304.22	304.12	303.93	303.33	305.36	306.14	302.87	304.86	303.68	304.76	304.03	304.26	304.93	303.48	304.97	305.22	303.51	304.84	304.54	305.88	305.34	304.95	304.7	304.61	304.16	304.58	304.83	303.54	303.34	304.02	303.62	305.23	304.95
296.69	297.1	297.51	296.91	295.19	297.1	296.86	296.82	297.43	296.37	297.4	298.32	297.02	296.99	295.98	297.09	297.13	297.11	297.69	296.36	296.97	296.89	296.47	298.05	296.78	297.6	297.24	296.64	295.99	295.87	297.03	296.36	297.58	297.17	297	297.11	296.65	297.78	298.11	297.9	296.75	296.71	297.19	297.2	296.7	296.7	296.46	297.62	297.03	296.25
325.4	323.62	324.7	326.03	325.44	326.49	325.61	325.74	324.75	324.28	325.83	325.82	325.4	325.11	324.6	324.75	324.4	325.28	326.4	325.06	324.34	324.74	326.22	325.5	324.27	324.77	326.02	325.1	324.27	325.1	325.69	325.6	325.39	325.3	324.56	326.27	324.95	325.46	324.57	325.59	324.9	323.71	326.24	324.86	324.8	325.9	325.51	324.67	325.96	325.55
312	312.76	314.26	313.14	313.06	312.01	312.6	313.12	313.17	312.18	314.01	313.61	313.24	313.26	314.2	314.07	312.96	312.59	312.78	312.79	312.99	312.54	312.56	312.4	313.17	313.9	313.36	312.07	312.58	313.23	312.84	313.01	313.11	312.56	312.86	312.84	313.79	311.58	312.1	313.52	312.26	312.83	313.08	311.99	312.03	313.53	312.57	314.92	311.96	312.89
302.11	300.98	302.07	301.42	302.76	302.58	303.1	302.29	302.31	301.9	302.67	302.61	303.04	302.81	302.23	302.62	302.57	302.9	302.6	302.47	302.24	302.42	301.99	301.57	301.36	302.47	301.99	301.57	303.28	301.67	302.03	303.36	302.13	302.18	303.19	303.12	302.13	302.05	301.12	303.12	302.27	302.68	302.22	301.98	303.56	303.23	301.16	303	302.06	302.95
313.43	312.45	312.35	311.55	312.69	312.63	312.87	313.27	311.77	313.56	313.15	312.13	313.41	313.34	312.93	313.12	311.79	312.77	310.74	313.8	313.67	312.52	312.79	313.01	312.68	312.98	311.64	312.27	313.05	312.75	313.06	311.88	312.41	312.7	312.53	314.19	313.28	312.15	311.25	313.89	313.08	315.06	312.62	313.88	312.57	313.37	313.71	312.39	313.65	312.38
310.92	309.58	309.47	311.66	310.05	310.18	310.24	310.9	309.77	309.67	310.21	310.09	310.55	311.34	311.33	310.45	310.22	310.43	309.23	310.61	310.82	310.81	310.98	310.89	310.94	310.71	309.61	309.35	310.58	309.62	310.79	310.56	309.56	310.2	311.93	310.29	310.85	310.64	310.84	310.37	311.03	310.5	310.25	311.19	310.39	310.65	310.41	309.63	310.8	310.25
317.98	316.6	316.55	316.9	317.48	317.14	316.35	316.72	317.16	317.66	315.91	317.88	317.15	317.94	318.06	315.85	317.05	317.29	317.45	317.35	317.81	317.46	317.51	316.63	317.14	316.9	317.2	317.84	318.13	317.75	316.13	318.46	318.24	316.05	316.89	316.11	318.25	317.32	316.7	318.46	317.13	317.95	317.58	317.29	317.8	317.86	317.37	318.01	318.09	317.69
328.52	326.87	327.99	328.09	327.98	327.62	328.41	328.64	327.87	327.86	328.69	327.74	327.55	327.85	327.23	327.18	328.52	327.79	328.53	328.39	326.39	328.29	326.89	329	328.23	328.21	327.28	328.18	327.4	326.86	327.02	328.14	328.63	327.75	328.15	328.72	328.93	327.57	328.49	329.34	327.89	329.43	327.9	328.13	328.11	328.24	327.45	328.43	327.23	327.99
305.78	304.8	305.59	306.28	306.28	306.05	306.13	306.03	305.23	304.56	305.21	305.24	305.73	304.79	304.93	305.25	306.33	304.85	305.22	304.5	307.1	305.06	304.11	305.22	305.31	306.55	305.56	304.81	304.8	305.27	306.03	304.97	304.99	305.78	304.94	305.05	306.07	305.03	305.84	304.5	304.26	306.78	305.01	305.29	305.54	305.53	304.54	305.53	304.76	304.71
306.63	306.53	306	306.6	305.98	306.56	306.05	305.65	306.86	306.42	304.67	307.32	306.86	305.03	305.84	304.39	306.37	307.41	307.26	305	306.84	304.92	305.54	306.69	306.2	305.75	306.31	306.22	306.08	305.46	306.2	305.42	306.77	306.48	305.97	306.07	305.43	306.53	305.35	305.62	306.39	305.9	306.05	306.71	307.38	306.72	306.98	306.21	306.28	306.53
308.39	307.39	305.78	306.98	306.42	306.2	307.72	306.4	307.74	307.6	305.83	306.76	307.34	307.04	306.89	306.76	307.5	308.09	308.1	306.43	307.52	306.64	308.25	307.67	307.33	308.16	306.2	307.67	308.44	307.46	307.15	307.11	306.4	305.97	307.99	307.92	307.64	306.56	308.32	307.6	307.57	308.65	307.79	307.82	306.12	307.44	307.46	307.68	307.56	307.57
293.72	295.51	294.01	294.41	294.33	294.23	294.24	294.33	294	294.28	293.01	293.04	294.84	294.52	293.5	291.94	295.08	294.7	293.59	293.53	293.92	294.27	293.64	293.25	294.36	294	293.09	294.07	294.5	293.47	295.31	294.82	294.97	294.42	294.24	292.69	293.57	294.49	294.24	293.73	294.63	294.87	293.74	294.45	293.87	294.04	293.89	294.55	294.29	293.98
298.45	297.43	296.91	296.87	295.83	295.77	296.67	297.81	296.52	297.43	296.63	296.53	297.78	296.85	297.42	296.14	295.41	297.05	296.93	296.18	295.96	295.88	296.33	297.33	298.03	297.83	297.93	297.65	297.45	297.15	296.95	297.14	296.53	297.18	295.28	296.34	296.48	297.07	297.33	297.23	296.74	296.83	296.57	296.96	296.82	297.34	295.89	297.65	296.52	296.59
309.34	308.62	308.33	308.35	308.75	308.25	308.75	309.11	308.65	309.27	309.95	308.43	308.91	309.19	309.05	307.63	309.34	309.01	309.54	307.91	309.68	308.83	309.69	310.11	309.27	309.27	307.86	308.32	308.86	309.34	308.52	308.29	309.44	309.37	309.24	308.9	308.44	309.66	309.72	308.6	310.48	308.87	308.43	308.38	308.37	307.94	309.83	309.15	309.15	309.19
300.11	302.04	299.93	300.54	301.04	300.37	300.6	299.52	301.57	301.96	302.03	300.34	301.63	301.51	301.81	301.74	300.02	300.52	301.44	301.03	301.18	301.82	301.39	300.02	301.03	300.73	300.35	301.24	300.93	300.24	302.17	301.45	299.72	300.78	300.39	300.76	301.28	299.89	300.91	300.6	300.42	299.01	301.3	299.54	301.41	302.36	299.99	300.45	302.09	300.53
327.58	327.63	328.24	327.07	328.04	326.54	327.75	325.76	326.69	327.85	326.71	327.86	327.52	326.29	325.98	325.83	326.02	326.35	327.26	326.5	327.47	326.67	327.32	326.67	327.5	326.67	327.37	326.65	327.66	326.56	326.02	326.55	326.63	327.51	327.13	327.15	327.64	327.23	327.5	327.24	327.63	325.97	326.35	327.49	327.5	326.42	326.73	326.68	326.89	327.11
301.87	304	303.55	301.32	303.01	303.71	302.44	303.13	303.2	302.65	303.46	302.75	302	302.17	302.45	301.76	301.89	301.3	302.62	302.58	302.54	302.57	302.07	301.74	301.83	302.31	303.64	302.72	300.86	301.52	302.93	302.38	301.36	302.13	301.81	302.03	303.22	303.05	302.11	301.79	301.96	302.15	302.11	302.9	301.69	303.03	303.27	302.47	302.46	301.63
307.6	307.28	308.82	309.95	308.68	309.35	307.8	308.89	309.16	308.31	308.14	308.4	308.71	308.04	308.26	308.71	309.2	308.24	309.06	307.6	308.59	309.89	308.15	307.65	308.22	310.17	308.69	308.45	308.96	308.31	310.22	308.9	308.43	309.14	309.83	309	308.83	309.51	308.41	309.56	309.16	307.92	309.49	309.22	308.81	308.52	309.89	307.96	309.54	308.8
300.63	301.92	301.75	301.84	300.84	301.08	301.54	300.35	301.5	301.83	301.68	300.07	301.61	300.4	301.74	300.24	300.8	301.71	300.89	300.26	302.25	300.85	299.74	301.37	300.91	300	301.33	302.59	300.81	301.28	300.91	300.57	301.32	299.68	300.47	301.25	302.41	300.18	300.75	301.97	301.1	301.64	301.07	301.85	302.21	301	301.48	301.18	301.21	300.47
305.02	304.52	305.24	304.47	304.67	304.42	306.05	304.83	305.52	305.13	305.56	303.46	303.61	305.16	304.81	305.07	305.06	305.13	304.72	304.14	304.79	304.83	303.53	304.61	305.11	304.32	304.84	305.33	304.18	303.58	304.55	305.34	305.43	305.42	303.57	305.14	305.85	303.86	303.85	304.38	304.19	305.2	305.1	305.02	304.74	303.68	304.88	305.42	306.76	305.32
308.46	308.74	310.13	308.7	309.39	309.25	308.92	308.55	308.75	307.84	307.26	309.86	308.97	309.09	310.07	308.11	309.09	309.35	309.83	307.42	307.89	309.33	308	308.97	309.58	309.02	308.46	309.25	308.61	309.28	308.54	308.78	310	309.38	309.1	309.34	308.64	307.51	309.47	308.9	309.26	308.59	308.28	308.21	309.2	309.18	309.21	308.1	308.9	307.62
310.47	311.23	311.6	312.35	311.59	310.88	311.59	311.57	311.22	311.99	313.21	311.31	311.07	311.17	311.77	312.21	310.9	311.66	311.03	311.39	312.82	311.51	310.79	310.12	311.36	310.87	310.84	311.3	311.71	310.93	311.86	310.49	311.29	311.91	312.08	310.77	310.69	311.33	310.47	310.52	311.51	311.5	310.92	311.15	310.95	310.7	310.96	311.42	312.12	312.18
296.87	297.54	296.8	296.97	296.37	296.78	297.67	297.31	296.58	296.62	296.7	296.24	296.49	295.04	294.74	296.77	296.54	296.62	296.73	296.34	296.53	296.53	297.39	296.47	297.05	296.57	296.62	297.55	296.67	296.19	296.28	296.29	295.98	296.9	295.34	296.3	298.24	296.56	296.14	297.19	297.76	296.86	296.68	297.38	296.1	296.07	297.19	298.08	296.57	297.06
302.94	302.22	301.77	302.06	302.92	302.41	302.3	303.87	304.91	303.18	303.67	303.21	303.32	303.31	303.08	302.99	303.19	302.08	302.71	302.88	302.04	303.08	302	304.55	302.98	302.97	303.23	302.42	302.08	302.16	300.97	303.09	304.18	302.79	303.18	302.17	303.98	302.61	303.87	302.88	302.51	302.06	302.61	303.75	301.77	302.32	302.52	302.18	302.76	301.68
324.55	324.21	323.55	324.38	323.85	323.57	324.65	326.32	324.43	324.53	324.14	325.45	322.72	323.14	324.96	325.06	325.71	324.85	324.33	323.77	324.41	323.98	324.57	324.21	324.55	323.98	323.76	325.62	326.1	325.71	324.84	324.44	325.66	324.83	324.68	325.1	324.7	324.62	324.87	324.76	323.83	324.56	325.1	324.06	323.68	324.6	323.71	324.54	324.43	324.66
305.78	305.14	304.83	303.24	305.16	304.34	304.23	305.73	305.05	304.19	305.22	303.3	304.03	305.8	306.46	305.25	305.14	304.68	305.72	305.72	304.16	305.65	305.4	305.47	304.54	305.28	306.37	305.48	304.35	305.35	305.43	304.58	304.71	305.25	306.66	305.24	305.21	307.03	305.15	305.89	306.07	305.2	304.67	303.99	305.25	306.35	303.98	303.98	305.72	304.91
313.89	313.05	314.38	313.38	314.2	314.65	315.15	314.15	312.24	313.75	313.94	314.13	314.26	315.81	314.16	313.89	313.75	314.78	313.98	313.77	313.02	313.52	314.79	314.36	314.68	313.37	313.42	313.94	313.93	313.52	314.26	313.45	314.24	313.92	314.82	314.45	314.39	314.26	314.43	315.18	313.56	312.98	315.36	314.75	314.76	313.7	313.31	314.91	314.54	313.96
313.38	312.55	314.15	311.96	313.9	312.61	313.91	312.58	313.41	312.94	312.53	311.67	313.68	313.68	313.06	311.87	313.12	312.22	312.93	312.11	312.73	313.63	312.36	313.04	313.59	312.45	312.81	312.04	312.25	312.65	312.8	313.34	313.71	313.42	312.9	313.34	311.89	312.87	313.12	313.34	312.88	311.79	311.63	313.26	312.78	314.32	313.25	312.15	312.81	312.43
314.18	316.59	313.99	314.77	314.31	314.65	314.76	314.86	315.02	315.26	315.52	314.91	314.85	314.3	315.45	313	316.36	315.52	314.19	314.24	315.19	316.27	314.95	314.84	315.6	314.99	316.08	314.23	313.77	316.27	314.53	314.29	314.79	314.64	313.94	315.85	315.65	313.7	315.28	315.49	315.53	314.09	313.94	316.11	315.71	314.06	316.48	315.02	315.09	315.9
314.87	315.87	314.08	314.02	312.7	315.28	315.45	315.74	314.55	315.26	314.8	314.91	314.79	314.72	314.4	313.81	315.3	316.67	315.97	314.67	314.55	315.47	313.97	314.72	315	314.21	314.91	314.75	315.47	314.02	313.34	313.44	313.64	314.34	315.83	315.13	315.05	315.01	314.63	315.87	314.38	315.34	315.67	315.01	315.7	315.01	316.22	314.81	313.69	313.95
312.85	312.6	313.28	312.23	313.52	312.28	312.4	312.74	313.08	313.46	313.92	312.95	312.08	311.8	311.73	313.55	313.39	312.56	313.62	313.36	312.92	313.88	311.87	312.34	312.26	313.74	312.5	314.35	313.36	311.69	312.98	311.93	313.47	313.5	313.88	313.53	312.55	313.19	313.9	313.03	313.06	312.71	313.1	312.39	312.9	312.62	313.62	312.71	312.88	312.83
304.32	304.21	303.01	305.97	304.42	303.88	304.62	303.51	304.8	303.91	305.47	304.79	305.05	304.12	303.9	302.88	302.6	304.46	304.69	304.3	305.01	303.85	305.26	305.33	303.88	304.99	303.9	304.11	304.73	303.89	305.11	305.7	303.45	304.54	304.53	303.42	304.14	304.53	304.87	304.88	303.89	302.89	305.02	304.78	304.6	305.17	304.73	304.38	305.27	303.82
303.45	303.49	302.87	302.4	304.51	304.54	303.4	303.16	304.04	303.78	302.3	303.44	303.24	303.39	303.23	304.21	303.53	303.14	302.8	303.32	304.04	303.25	303.42	303.62	304.65	303.99	302.88	303.83	303.8	303.07	303.88	304.03	304.27	302.82	302.64	303.19	304.08	302.29	303.99	304.14	303.12	302.81	304.15	303.89	301.95	303.33	304.09	304.66	301.97	303.24
304.46	304.4	304.61	304.73	304.24	305.56	303.42	304.44	303.85	304.34	304.88	304.4	303.47	304.39	305.16	303.84	303.7	304.61	303.77	303.89	304.24	304.56	304.65	303.81	304.28	304.63	304	305.53	304.45	303.36	303.78	304.07	304.15	304.3	304.01	306.65	304.86	304.44	304.85	304.78	304.65	305.72	304.47	304.4	304.92	304.03	305.95	304.2	304.98	303.09
300.78	299.25	300.5	301.45	300.34	300.66	301.28	300.28	301.79	301.31	301.67	301.01	301.17	301.74	301.65	301.94	301.12	301.39	300.46	302.2	301.65	301.15	302.21	299.85	300.13	300.65	300.67	302.3	300.6	301.54	300.41	301.21	300.74	300.82	301.85	300.69	302	301.22	302.45	301.04	301.19	300.7	299.9	301.55	300.27	301.31	301.46	300.59	300.41	301.29
319.54	319.37	320.93	319.47	321.08	320	319.33	319.62	319.33	319.62	319.81	319.14	319.19	320.19	317.97	319.11	318.83	319.18	319.36	319.3	319.21	319.26	318.4	320.13	317.88	317.77	319	317.92	320.12	318.88	319.81	319.27	319.59	319.2	320.76	319.38	319.48	318.78	319	317.92	319.86	319.26	319.91	318.89	318.56	319.75	320.47	320.35	319.2	320.13
304.56	305.22	305.87	304.98	305.51	305.42	304.41	303.99	304.34	305.14	304.95	304.98	305.09	305.41	305.05	304.59	304.82	304.97	305.98	305.84	304.61	305.82	305.86	306.01	306.19	305.65	305.28	304.39	305.06	305.65	304.39	303.85	305.81	305.77	304.69	305.39	304.97	305.82	305.43	305.98	305.39	304.4	304.41	304.96	304.94	306.64	303.84	304.73	305.71	306.09
319.57	317.99	317.5	317.63	318.03	317.3	317.26	318.07	318.51	318.01	318.1	318.53	317.93	319.06	318.1	317.37	318.93	319.61	317.33	318.07	317.56	319.06	317.65	317.28	318.32	316.96	317.52	318.47	318.17	318.4	318.58	318.14	318.53	316.57	318.13	318.11	317.25	316.54	316.88	317.2	317.44	318.12	318.56	319.39	318.07	317.43	318.49	317.46	317.55	317.99
302.6	301.98	302.42	303.03	304.31	299.86	303.76	303.01	301.46	301.69	301.99	301.98	302.72	303.39	302.16	303.07	302.41	303.42	302.29	302.18	302.69	302.05	302.76	300.69	301.93	303	302.16	302.71	301.34	303.33	302.77	302.21	301.79	302.25	302.86	301.41	303.15	303	303.34	301.99	302.53	303.27	302.6	302.71	301.81	302.72	303.17	301.58	302.72	303.54
305.02	303.83	304.48	305.48	305.39	303.93	304.02	303.74	304.25	304.79	303.63	302.32	303.38	304.48	304.6	304.7	302.89	304.15	303.11	304.35	304.52	304.73	304.21	303.74	305.03	304.54	304.97	304.87	305.29	304.17	304.67	305.12	304.94	304.58	303.89	304.75	304.13	304.33	303.84	304.13	304.59	304.38	305.95	304.09	303.04	303.59	304.62	304.41	304.29	304.66
304.92	306.25	306.25	306.07	307.08	306.1	305.64	306.21	306.08	307.53	307.26	306.2	306.63	306.99	305.52	305.66	305.38	305.49	305.99	306.26	305.31	306.49	307.07	306.6	305.79	306.73	306.14	306.2	306.58	304.78	306.69	305.68	306.38	307.59	307.28	305.78	305.73	307.89	305.96	306.2	306.09	307.5	307.56	305.58	306.47	305.12	306.63	305.78	305.48	305.57
304.13	303.21	302.88	302.52	303.38	303.26	302.57	303.44	302.15	301.61	302.45	301.77	302.02	302.47	302.29	303.12	303.37	301.87	301.97	302.56	301.93	302.19	302.05	303.28	302.73	302.7	302.11	302.51	303.21	301.5	302.1	302.58	304.22	301.99	303.16	301.8	302.8	301.57	303.18	301.5	301.56	302.91	301.91	303.15	302.63	302.65	302.85	301.99	302.17	303.29
303.78	305.46	304.37	305.4	305.6	304.98	302.61	305.18	304.01	304.53	304.8	304.28	304.77	305.1	304.16	304.66	304.22	306.49	303.1	305.74	304.63	304.05	303.79	304.02	303.31	305.2	304.56	304.65	304.26	304.96	303.86	303.75	303.41	305.61	303.95	304.5	304.17	305.28	303.13	304.09	304.73	304.08	304	305.27	303.95	303.94	304.58	304.94	304.19	304.64
301.45	300.86	299.63	300.66	301.05	301.01	301.15	300.83	301.49	301.26	300.61	301.21	300.7	301.1	301.47	300.28	300.47	302.25	301.2	301.19	300.13	301.4	302.22	299.96	300.14	300.82	300.97	301.68	301.34	301.07	301.97	301.75	299.46	301.04	301.25	300.24	300.62	300.19	301.09	300.89	301.5	302.12	300.69	302	300.19	300.56	300.12	300.99	300.51	302.86
316.64	317.58	317.26	316.36	316.78	317.65	317.03	317.79	315.95	315.67	317.54	316.3	316.23	316.11	316.2	315.89	316.8	316.72	316.47	318	315.96	316.75	315.54	316.45	318.16	317.17	315.69	316.84	316.97	316.95	317.02	318.01	316.8	315.92	316.88	316.31	316.98	317.09	317.57	317.39	315.89	316.18	316.91	315.65	317.41	315.34	316.71	316.49	317.11	316.91
302.51	303.79	303.75	303.66	302.95	303.96	301.52	303.81	304	303.6	303.59	304.81	303.39	303.87	302.97	303.94	304.17	303.13	303.77	303.65	303	303.58	304.02	302.99	304.3	303.4	302.7	302.87	303.76	303.99	303.27	304.08	302.89	303.15	303.17	304.61	302.73	304.3	303.83	302.55	303.59	303.49	303.83	303.75	303.31	303.94	303.43	303.22	304.6	302.86
305.46	306.34	306.95	306.21	306.45	306.02	305.34	306.68	306.77	304.99	307.97	306.61	306.26	306.53	305.86	306.25	305.66	305.49	305.62	306.21	305.56	305.49	307.16	305.53	305.55	307.16	306.84	304.99	306.39	307.04	305.78	305.16	306.39	305.39	305.91	306.45	306.87	306.77	305.81	306	306.45	306.14	307.21	305.4	306.08	306.12	306.27	306.4	306.94	305.81
328.89	329.45	328.48	328.38	328.57	328.98	327.69	328.16	327.58	328.63	328.3	328.57	329.21	328.6	328.93	328.39	327.96	328.96	327.58	328.4	329.54	328.62	328.61	328.62	328.03	329.56	327.91	328.53	327.8	328	329.3	329.06	329.27	328.02	328.88	328.16	327.92	328.49	328.6	329.08	329.13	329.08	329.71	328.41	328.43	328.4	328.47	329.34	327.53	328.84
297.46	296.48	297.09	295.52	296.23	297.13	297.68	296.55	296.79	297.7	297.57	295.81	295.89	297.09	296.38	296.6	296.32	296.09	296.92	297.59	296.68	296.16	295.74	295.95	296.61	296.57	297.22	297.47	296.49	296.69	296.01	295.97	295.22	298.29	296.4	296.61	297.63	297.36	295.96	296.98	296.63	297.16	296.03	297.12	296.97	296.61	297.37	295.19	296.86	296.99
304.11	303.68	304.21	303.85	303.12	303.6	303.63	304.22	303.1	303.44	303.5	303.06	304.55	304.19	302.51	304.95	303.33	304.32	303.12	304.37	303.64	303.5	304.02	304.33	302.86	304.58	305.24	304.45	304.77	303.64	304.03	304.47	304.07	305.45	303.74	303.41	303.87	303.54	304.03	303.92	303.88	302.79	304	302.81	303.7	304.04	303.41	303.72	304.3	303.94
312.71	313.64	312.07	312.71	314.07	312.71	312.66	312.48	313.12	313.2	313.06	313.5	313.02	312.32	313.05	313.02	313.32	313.59	313.52	312.41	313.19	313.69	314.13	314.01	313.33	313.45	312.89	313.08	313.64	313.21	313.02	312.22	312.62	312.85	312.46	312.22	312.39	313.76	314.31	313.43	313.24	312.27	314.18	313.37	313.22	313.18	312.82	312	312.1	313.81
304.1	302.53	303.61	302.4	303.08	303.24	303.56	303.63	302.88	302.9	302.43	304.11	303.06	302.49	303.89	304.4	303.53	303.85	303.87	303.86	301.05	301.06	304.77	303.31	304.45	303.07	303.02	302.33	302.59	304.46	301.78	302.31	303.83	302.91	302.8	302.75	302.48	305.45	303.82	302.34	302.35	302.14	304.92	302.62	305.09	303.59	303.4	304.77	303.15	303.46
314.97	311.92	312.5	311.74	312.57	313.2	313.15	312.73	311.83	313.1	313.56	312.59	312.69	311.58	312.43	313.47	312.65	312.28	312.85	312.75	312.86	312.89	312.3	312.25	313.39	312.8	312.8	312.22	312.99	312.91	314.26	312.46	313.26	312.44	312.07	313.21	312.47	313.23	312.56	313.99	313.36	312.41	313.68	312.83	311.83	314.12	312.26	312.22	311.42	312.46
313.55	313.91	313.38	313.63	313.21	314.22	313.37	314.17	313.88	314.31	313.65	312.96	314.16	314.25	313.82	313.13	314.21	314.3	313.94	314.86	313.9	314.31	313.74	312.65	314.26	314.27	313.61	313.42	313.8	314.42	314.07	313.54	313.61	314.17	313.37	313.21	312.84	313.57	314.34	313.91	313.18	313.25	315.28	314.24	313.4	313.44	312.88	314.26	313.11	313.78
314.26	313.88	314.47	312.78	313.97	313.84	313.43	314.08	313.87	314.38	314.18	314.08	314.11	313.85	313.8	313.19	313.6	314.17	314.84	314.01	314.07	314.99	313.06	314.56	315.18	314.41	314.5	312.92	314.98	314.5	313.39	313.87	313.93	314.85	314.01	313.83	311.95	314.47	313.87	314.44	313.27	314.45	314.94	313.12	313.68	313.51	313.65	313.25	314	315.1
294.14	295.74	294.2	295.8	295.44	294.71	295.03	294.73	294.52	294.53	295.69	295.04	294.96	294.48	295.68	293.54	294.59	294.82	295.29	295.43	294.15	295.39	295.3	293.59	295.17	296.32	294.06	294.34	294.63	295.38	295.43	294.8	295.54	293.44	295.76	294.92	295.87	296.57	294.62	294.86	294.01	294.82	295.87	295.85	294.7	295.07	295.1	295.79	295.09	293.63
314.66	315.37	315.56	314.9	314.22	315.07	315.37	315.44	315.14	315.32	314.16	314.76	313.37	315.09	314.31	315.61	314.8	315.26	315.02	315.72	314.88	315.17	314.05	314.29	314.6	315.1	314.34	315.33	314.32	315.46	315.24	314.1	316.88	314.67	315.01	315.14	315.09	314.01	315.43	314.29	314.45	315.18	313.64	313.93	315.85	315.19	315.02	315.49	315.04	314.92
305.99	308.15	305.38	307.03	307.01	306.65	306.94	305.69	306.44	306.28	305.88	306.62	305.79	306.87	307.5	307.09	307.07	306.9	307.38	306.52	306.67	306.68	305.87	306.05	306.96	306.26	306.03	306.91	307.45	306.78	307.93	305.55	306.49	305.84	305.73	306.45	306.5	308.06	306.85	305.87	307.3	305.79	306.71	306.1	306.18	307.04	307.73	305.78	307.76	306.34
310.95	310.69	310.8	310.87	310.85	311.94	311.85	310.68	312.91	311.03	312.72	311.94	311.08	311.52	310.66	312.05	310.78	312.13	311.81	311.14	311.76	312.08	311.88	311.49	312.07	311.33	310.78	311.39	311.19	311.31	311.81	312.84	312.34	310.95	312.05	310.36	311.11	311.87	310.7	312.17	311.03	311.09	310.99	310.86	312.14	311.46	311.04	312.44	310.84	311.66
303.98	301.91	302.82	302.95	303.01	302.18	302.59	303.64	303.91	302.86	304.37	302.58	302.15	303.47	302.35	303.09	304.44	302.78	301.82	303.12	303.35	304.32	304.15	303.93	303.73	304.82	303.24	302.53	303.63	303.15	303.09	302.15	304.12	303.4	304.26	304.24	304.12	303.27	302.86	304.09	302.72	303.89	303.15	302.65	302.6	303.12	303.44	303.46	302.4	304.34
304.71	302.93	303.24	303.48	302.84	303.1	302.19	304.38	303.08	303.44	303.78	303.49	304.09	303.98	303.77	303.86	303.75	303.91	304.21	304.17	302.69	304.44	302.62	303.41	304.61	302.82	303.81	303.94	304.96	303.58	302.84	304.49	302.9	303.63	302.91	303.19	303.66	304.18	302.28	302.45	304.1	303.46	303.41	302.76	301.26	303.66	302.76	303.75	302.6	304.12
327.47	325.95	326.03	326.98	326.65	328.05	325.62	327.69	327.04	327.67	327.08	326.52	328.23	326.98	327.29	326.94	327.83	327.77	327.01	327.4	327.61	327.11	328.03	327.15	327.12	326.29	328.02	326.95	327.85	327.73	325.86	326.74	326.5	326.74	326.87	327.1	327.21	326.17	326.62	327.25	327.22	326.54	326.74	326.07	328.29	327.6	327.3	327.13	326.1	326.32
319.13	318.16	317.59	318.31	319.61	318.96	319.38	319.31	319.15	319.22	317.18	317.73	319.79	319.26	317.63	319.3	319.37	318.19	319.46	319.08	317.69	318.24	318.65	318.26	318.86	319.08	317.07	317.39	317.46	317.97	318.51	317.86	318.53	318.1	318.32	318.18	319.07	319.01	318.49	318.58	317.9	319.47	317.78	317.41	319.15	318.91	318.18	318.81	318.72	318.54
301.04	300.85	300.31	300.79	300.6	300.46	300.99	300.74	300.36	300.59	299.69	302.35	300.25	300.93	300.01	301.51	300.95	301.68	301.03	300.22	300.58	299.94	300.81	301.44	301.06	301.66	301.23	299.98	301.09	299.68	301.17	300.76	301.46	302.49	300.94	301.34	301.22	300.43	301.89	301.36	300.72	300.71	300.46	300.16	301.54	300.97	300.85	301.59	300.08	301.35
312.44	312.47	312.2	313.38	313.28	313.52	313.71	312.95	313.93	312.7	313.09	313.54	313.45	313.38	312.54	313.72	313.85	311.8	312.38	313.84	313.08	312.7	313.47	313.34	313.35	311.73	314.42	313.44	313.7	313.77	313.42	311.26	312.82	313.46	312.85	313.92	313.03	313.17	312.35	313.43	313.96	313.11	313.96	312.92	312.52	314.15	313.29	313.43	313.39	313.06
303.35	302.91	302.24	303.98	304.63	303.21	303.72	302.58	303.56	302.63	303.73	301.76	302.51	303.61	304.05	301.85	302.62	304.06	303.59	302.89	303.25	303.16	303.37	304.39	304.19	302.88	303.99	304.2	302.8	303.77	303.09	303.18	303.58	303.71	303.3	303.57	303.65	303.4	303.14	304.09	302.74	305.58	303.52	304.16	303.73	303.13	302.99	302.29	302.95	304.19
327.11	327.69	327.43	328.4	327.68	327.77	328.27	327.39	327.59	327.85	327.69	328.46	328.74	327.85	326.32	327.57	328.31	328.64	326.27	327.43	328.51	327.26	329.17	328.09	327.58	326.73	327.98	326.66	327.36	327.99	327.86	328.46	327.58	327.69	327.65	326.64	327.68	328.74	327	327.79	328.17	327.88	329.5	327.91	328.33	327.05	327.54	327.78	328.6	326.81
317.37	317.37	318.05	317.52	316.29	318.08	316.82	316.55	317.23	315.98	317.66	317.83	317.98	316.89	317.35	316.19	316.84	316.35	317.18	317.77	316.99	316.22	316.96	317.32	316.95	316.08	317.42	317.36	316.81	316.22	317.69	317.56	317	317.18	316.6	317.16	316.72	317.01	316.2	317.79	316.71	317.21	316.97	316.33	317.74	316.68	316.26	317.07	316.45	318.2
312.51	312.57	312.29	313.2	311.78	313.19	312.69	312.75	313.55	313.79	313.08	313.16	312.03	312.35	312.66	312.95	313.89	312.85	313.24	312.63	312.57	313.04	313.36	312.68	313.54	312.28	311.5	312.5	312.16	313.91	312.96	312.91	312.79	313.23	313.9	313	312.32	312.17	312.69	312.12	314.35	312.17	313.99	313.43	312.29	313.86	315.19	312.22	311.86	312.67
304.11	303.59	302.93	304.35	303.51	302.83	304.8	303.64	304.41	303.87	302.77	303.01	302.69	303.9	302.44	302.58	304.85	303.7	302.25	304.56	303.73	302.5	303.24	302.78	302.83	303.66	303.39	302.75	304.48	303.29	303.85	304.14	302.26	303.1	303.07	303.41	303.3	303.04	303.95	303.39	302.82	303.46	303.43	303.06	303.31	303.6	302.24	303.52	304.39	303.36
329.11	327.76	326.88	327.74	327.75	328.34	326.88	327.91	327.51	328.18	327.05	327.51	326.87	328.04	327.73	327.95	327.75	326.2	327.4	327.74	327.31	328.08	326.61	326.9	327.44	328.44	328.52	327.66	327.25	327.01	327.36	328.85	327.15	326.78	327.34	328.26	328.83	327.49	328.05	328.17	327.48	329.45	326.32	328.6	326.88	327.95	327.24	327.63	327.63	327.45
314.86	313.73	314.51	315.55	315.2	314.23	314.31	315.54	314.62	314.69	314.79	313.59	314.85	316.01	315.11	314.07	314.94	314.24	314.24	314.54	314.69	314.64	314.5	313.7	313.81	314.43	314.37	314.7	314.66	315.13	315.24	314.29	314.82	314.36	313.96	313.97	314.78	314.22	314.85	314.84	314.88	315.02	313.66	312.42	314.22	314.14	315.94	314.76	314.47	315.06
306.47	305.7	305.76	305.77	306.94	305.16	305.65	307.37	305.96	305.61	306.1	307.12	306.12	306.37	304.61	305.58	306.67	307.48	307.87	306.53	306.88	305.25	306.8	306.53	304.21	305.96	305.65	305.99	306.67	305.56	306.78	306.18	306.59	306.52	306.17	306.27	306.55	305.63	305.62	306.22	306.44	307.3	306.98	305.36	306.42	305.85	306.67	305.06	306.2	306.95
314.81	315.18	313.69	314.77	314.47	313.89	315.09	315.42	314.69	314.21	315.99	314.75	315.1	313.82	316.18	314.52	314.84	315.76	314.73	315.24	314.94	315.49	314.35	314.78	314.93	314.25	315.53	315	313.77	316.2	315.86	315.65	314.45	314.65	315.52	315.22	313.32	314.25	314.68	315.2	313.23	316.01	315.2	314.82	315.4	314.71	315.82	314.69	314.8	315.11
329.36	328.91	329.1	328.87	329.84	328.06	328.06	328.49	329.63	329.37	328.76	328.29	328.74	328.82	328.64	327.94	329.03	329.21	329.54	329.08	330	328.67	328.36	328.46	328.27	327.97	329.01	328.04	328.73	329.4	328.63	328.33	327.68	328.89	328.98	328.38	328.89	327.29	328.66	328.23	328.29	328.94	329.16	327.6	329.78	328.84	328.36	329.79	328.54	328.82
316.32	317.42	315.78	317.04	316.44	315.75	317.47	316.5	316.36	316.6	316.51	316.02	317.19	316.32	315.99	315.82	315.14	316.55	317.12	316.94	316.85	316.45	317.2	315.54	315.64	317.62	318.75	317.4	316.76	315.06	317.3	316.25	317.19	317.13	317	317.4	316.5	317.16	315.62	316.88	315.45	317.52	315.18	317.13	316.47	316.64	316.31	317.23	316.52	316.74
305.83	306.9	307.24	306.65	305.43	306.71	306.48	306.9	306.03	305.67	306.41	307.05	306.52	306.75	306.97	306.92	306.21	307.13	305.04	306.69	306.71	307.55	306.83	306.77	306.56	307.05	306.04	305.1	306.53	306.1	305.42	307.14	306.21	306.25	307.35	306.33	306.54	307.76	307.45	305.33	308.31	306.87	305.31	307.48	306.59	305.54	306.4	306.72	305.36	306.49
316.13	316.19	317.5	314.6	316.29	316.5	317.65	316.08	315.82	315.05	316.07	316.35	317.11	316.95	315.75	317.07	316.77	316.3	316.03	316.12	316.95	316.97	316.03	316.38	316.42	315.53	316.56	316.38	316.71	316.62	317.02	316.41	314.71	315.8	316.28	316.74	316.39	316.84	316.61	318.24	316.11	316.68	315.94	317.2	317.1	316.32	316.68	315.73	317.21	317.2
314.05	313.88	314.09	313.99	314.31	314.87	314.24	314.47	313.35	314.82	314.25	312.67	314.61	315.01	312.9	314.02	313.68	313.86	314.33	313.1	313.42	314.43	313.66	315.4	313.45	314.58	314.08	314.62	314.52	315.23	314.22	314.05	313.68	314.77	312.95	313.74	314.66	315.2	315.24	314.32	313.74	315.14	313.47	313.21	314.28	314.1	314.26	314.68	312.91	313.77
316.41	314.43	314.44	314.37	314.34	315.29	315.01	315.06	314.16	314.6	314	314.63	314.88	315.39	315.24	315.47	314.76	315.38	314.16	313.94	314.76	314.09	315.05	314.94	314.83	313.71	314.06	313.97	314.7	315.66	315.51	314.87	314.83	314.99	314.7	314.75	315.26	313.65	314.74	314.86	313.36	315.2	314.48	315.55	314.45	314.59	314.7	314.28	315.62	314.41
300.21	301.19	301.47	301.44	300.55	300.93	301.77	300.99	300.7	300.62	302.1	301.31	302.45	299.74	301.33	301.16	301.35	300.98	300.51	301.41	300.8	300.95	301.7	302.14	300.61	301.3	301.3	301.39	301.01	300.89	301.73	300.02	301.45	301.59	301.2	300.67	301.27	300.61	301.12	301.06	300.45	300.89	300.65	301.74	301.26	300.77	302.4	299.75	300.6	300.86
303.6	305.28	305.26	305.06	305.86	304.47	305.63	305.54	305.54	305.35	304.72	305.66	304.53	305.86	304.42	305.27	305.23	304.73	304.99	304.38	303.43	304.74	305.56	305.49	305.25	305.55	305.21	304.62	304.95	305	305.82	303.98	305.3	306.1	305.68	306.47	305.32	305.34	304.5	304.96	306.57	304.91	305.1	305.36	304.89	304.98	304.65	304.45	305.52	304.18
311.5	311.35	311.36	311.72	312.56	311.49	312.99	313.35	311.77	313.64	312.47	313.18	312.96	311.41	313.24	311.7	312.8	311.63	312.33	312.3	311.27	312.23	313.21	312.64	312.07	313.05	312.74	312.12	312.64	311.96	311.93	312.38	312.48	312.56	312.56	312.91	312.28	312.67	312.61	311.63	312.25	312.16	312.02	312.18	312.86	311.81	313.37	311.73	312.03	311.02
309.83	311.07	310.09	308.78	309.1	310.49	310.6	309.3	308.27	309.28	308.12	309.94	309.96	309.61	310.67	309.48	309.22	311	309.7	309.16	309.16	309.34	308.91	309.18	309.41	308.8	309.7	309.21	309.62	309.75	310.36	309.81	309.12	310.23	310.03	309.77	310.65	310.33	309.05	309.09	309.15	309.31	310.57	309.78	311.05	309.51	309.07	309.63	308.58	309.29
316	316.67	315.33	316.22	315.95	315.17	315.85	315.92	315.85	315.32	315.93	316.35	316.13	316.34	316.71	317.25	315.55	316.36	316.97	316.82	315.8	314.7	315.25	316.17	315.95	317.1	315.25	315.17	315.58	315.58	316.35	315.34	315.93	315.53	316.86	317.65	315.69	316.57	315.73	315.15	316.58	315.79	315.82	315.89	315.2	316.36	315.46	313.62	315.17	315.38
302.03	301.53	301.55	300.4	301.76	299.86	300.67	301.3	300.78	301.28	301.2	300.99	301.63	301.49	302.2	300.68	301.21	300.99	300.8	301.79	301.13	300.72	302.18	301.65	300	300.96	301.26	301.35	300.21	301.8	301.75	300.78	299.94	300.58	301.53	300.01	300.01	300.84	301.47	300.66	300.18	303.19	301.99	301.74	299.77	301	300.23	300.94	301.27	301.13
313.43	314.35	312.24	312.24	313.8	313.42	312.43	312.99	312.62	314.22	313.51	313.2	313.78	312.68	312.61	314.27	312.27	312.38	313.51	312.74	314.06	312.34	312.78	312.51	312.49	313.82	312.41	313.31	313.32	312.92	313.74	312.24	312.86	314.65	313.48	312.46	312.51	313.28	313.27	313.57	312.94	313.48	313.36	313.64	313.6	312.96	311.74	313.5	313.49	313.76
320.11	320.15	319.97	319.01	317.82	319.29	320.05	319.76	318.81	318.4	319.66	318.71	319.58	319.01	318.57	318.08	319.27	319.01	318.88	319.29	319.22	319.92	319.18	319.28	318.9	318.74	319.25	320.13	319.16	319.38	318.55	318.87	319.22	319.35	319.01	318.38	318.26	319.37	319.19	318.33	317.6	319.16	317.79	319.19	319.72	319.03	319.24	318.37	319.99	317.85
295.96	294.4	294.55	294.98	295.85	294.99	295.45	294.12	294.82	295.13	294.86	293.69	294.31	294.92	294.6	294.85	295.21	294.98	293.45	296.37	296.08	295.33	293.55	294.53	295.05	294.9	295.41	294.05	294.26	294.6	294.59	295.26	295.22	295.14	294.83	294.45	293.89	296.23	296.36	295.06	296.18	294.61	294.7	295.28	294.71	295.18	295.76	295.46	295.97	294.52
293.79	295.1	293.04	294.78	293.77	294.25	293.82	294.67	293.75	293.47	295	294.55	293.99	294.53	293.71	293.88	292.91	294.19	293.72	294.72	295.71	295.43	294.35	295.54	294.74	294.23	295.41	293.42	293.89	294	294.81	295.36	294.46	293.8	294.56	294.41	294.49	295.75	293.51	294.95	295.84	293.5	293.56	293.46	295.01	294.43	292.55	293.73	293.94	294.72
315.63	315.27	317.18	318.08	316.83	317.84	316.77	316.91	316.65	317.18	317.51	316.97	316.61	318.38	317.68	316.36	317.36	316.58	315.81	318.44	317.15	315.87	317.23	318.59	317.55	316.86	316.2	317.28	316.56	318.04	317.83	317.85	316.76	317.02	316.43	316.53	318.26	316.67	316.35	318.16	317.34	316.74	316.95	317.84	316.84	317.02	316.62	317.55	317.81	317.96
328.13	328.32	327.96	328.47	329.1	328.66	327.89	327.67	327.82	329.91	328.64	327.22	328.67	329.04	328.68	326.6	328.24	328.06	328.42	328.84	329.03	328.89	328.6	328.57	328.44	329.47	329.37	328.45	329.2	327.88	328.69	328.12	329.23	328.19	327.5	328.19	328.47	328.53	330.22	327.47	330.4	328.8	327.55	327.99	328.49	331.02	328.86	328.46	327.88	329.2
303.97	303.5	305.05	305.62	304.34	304.12	304.25	304.22	303.84	304.64	304.38	306.01	305.01	304.42	305.83	303.12	304.54	303.44	303.68	304.63	303.77	303.94	304.6	304.86	303.96	304.08	304.64	304.04	304	305.1	304.9	305.69	304.74	304.08	304.65	305.44	304.03	304.36	303.25	304.08	304.04	302.92	304.34	303.92	304.43	304.78	304.29	304.9	303.68	302.85
314.9	312.89	315.03	313.36	314.72	312.65	313.38	314.19	314.67	313.18	313.69	314.82	313.3	314.03	314.04	313.69	312.62	313.86	314.19	314.52	312.11	312.95	313.92	313.29	314.53	312.79	314.08	314.55	313.96	313.58	313.56	313.14	313.06	313.07	312.77	313.77	313.34	313.83	314.01	313.49	313.9	312.25	313.91	314.17	314.88	314.41	313.9	313.81	314.03	314.38
316.78	316.26	316.86	315.21	316.54	317.16	315.81	315.74	316.45	315.26	316.05	317.1	316.99	316.82	316.15	316.58	315.77	316.92	315.97	317.44	315.2	315.55	317.13	316.34	316.67	316.19	316.55	316.62	317.2	316.3	316.6	315.79	317.53	317.81	316.33	316.17	317.21	316.16	317.03	315.58	316.41	314.7	316.75	317.3	316.38	315.53	315.91	316.59	316.66	316.07
304.88	303.46	304.42	303.28	303.45	304.08	302.94	305.18	303.43	304.37	304.4	302.62	305.27	304.41	305.66	303.67	304.76	303.8	303.48	304.67	303.84	304.76	303.87	304.69	304.04	305.26	304.53	303.44	303.31	305.59	304.8	303.15	304.19	303.87	304.21	304.27	304.56	304.75	304.43	304.65	304.95	303.03	303.57	305.42	304.17	304.87	303.96	305.66	305.57	305.4
303.13	303.56	303.16	303.91	303.75	303.99	301.86	303.07	304.36	303.43	302.72	302.27	303.78	303.45	303.05	302.96	304.35	303.61	303.2	303.72	303.45	302.98	303.3	302.1	302.11	302.37	302.09	303.59	302.55	303.39	302.94	303.73	304.08	303.64	303.87	302.79	302.64	304.43	303.96	303.96	304.01	303.2	302.58	303.24	302.42	303.81	303.44	303.24	302.62	303.09
304.18	303.56	304.4	303.78	304.59	304.23	304.85	303.7	304.54	305.84	303.67	305.17	305.3	304.77	304.62	304.31	304.21	303.42	305.28	303.94	304.58	304.49	303.86	305.11	303.82	304.56	305.26	304.3	304.21	304.55	302.58	304.93	303.98	303.21	305.06	304.27	304.51	305.02	304.56	304.01	303.42	303.71	304.01	304.03	305.04	303.45	304.01	304.22	305.46	302.55
294.34	295.07	296.04	295.07	294.42	295.52	294.62	294.68	295.31	295.18	295.92	294.8	294.32	296.1	295.43	295.02	295.05	293.06	293.91	294.88	295.17	295.33	295.44	295.18	295.05	294.54	295.79	295.46	294.28	295.55	295.75	294.52	296.44	295.82	294.83	294.42	295.04	295.14	294.84	294.22	295.45	295.42	294.94	295.13	294.72	294.9	295.26	295.14	295.21	296.16
316.01	316.88	316.49	316.35	316.45	315.13	316.18	317.24	317.41	316.71	317.34	316.26	316.96	316.91	315.87	316.45	316.57	317.21	317.9	317.23	317.19	315.65	317.16	315.36	315.94	317.65	318.09	317.05	316.3	315.99	316.21	316.97	317.02	315.95	317.23	317.44	316.93	316.01	316.51	317.26	315.41	315.25	316.04	316.56	317.29	316.63	316.3	316.3	316.69	316.98
300.3	300.12	299.45	299.54	300.2	300.72	298.37	300.03	300.34	300.26	300.05	300.47	300.86	299.84	299.78	298.93	300.83	300.76	299.98	299.68	300.19	300.31	301.12	301.43	300.1	300.2	299.48	298.37	299.26	300.52	300.53	300.3	301.37	300.53	300.38	299.77	299.6	300.64	300.74	299.52	300.95	298.9	300.03	299.8	300.94	299.49	299.99	299.52	299.19	299.7
317.53	317.95	318.58	317.79	316.81	316.57	318.06	316.86	316.9	317.45	316	318.13	316.78	315.99	316.93	316.97	317.35	316.86	316.86	317.91	318.11	316.72	316.46	316.91	318.4	317.21	317.75	316.61	317.19	318.05	318.66	317.55	317.87	316.54	317.17	316.73	317.11	317.27	318.18	315.33	317.41	317.32	316.24	318.09	316.99	318.26	317.23	317.25	316.19	318.03
313.17	313.08	315.25	314.85	313.88	312.89	314.25	314.71	313.99	313.21	314.47	313.34	314.79	314.72	313.75	313.82	314.05	313.9	313.61	313.95	313.24	313.42	313.59	314.01	314.3	313.96	313.02	314.38	314.05	313.59	316	315.27	314.5	313.09	312.49	314.14	313.75	313.36	313.43	313.15	314.46	313.39	314.06	314.18	314.25	314.31	313.36	314.39	314.05	315.34
303.34	304.03	303.39	303.7	301.64	302.93	303.47	302.81	303.02	303.24	303.61	303.2	304.06	303.04	302.74	303.75	302.57	304.6	301.8	302.66	304.05	301.95	304.36	302.82	304.66	303.52	304.18	303.1	303.62	302.89	302.46	302.84	303.68	302.35	304.29	303.3	304.05	304.04	303.37	303.24	303.45	301.86	302.44	303.21	304.57	302.98	301.76	303.28	302.17	303.28
303.83	304	303	303.57	302.77	302.91	302.9	303.91	303.99	302.38	303.01	303.47	303.7	303.36	303.94	302.07	302.96	302.71	302.76	304	304.56	304.22	304.34	304.09	303.06	303.09	304.7	303.19	304.35	303.47	301.66	302.29	303.5	302.79	303.12	303.84	303.42	303.81	302.39	305.04	303.49	303.95	304.56	303.63	303.76	303.69	303.05	303.97	302.85	302.94
302.33	302.5	301.67	303.27	302.85	303.4	302.87	302.47	303.32	303.1	303.39	301.94	302.28	302.9	302.06	301.83	302.59	302.05	302.83	303.01	302.64	302	304.22	303.22	302.76	301.54	302.94	302.94	302.06	301.78	302.22	302.69	301.89	303.26	302.29	302.45	301.15	301.69	302.23	302.61	301.76	302.6	302.11	302.7	302.94	302.27	301.69	302.34	303.43	303.08
304.86	304.85	305.08	304.71	305.1	305.8	303.73	304.54	305.9	304.45	306.2	305.01	305.37	304.67	305.34	305.07	305.63	303.8	305.51	304.22	304.68	304.72	304.5	304.06	304.92	304.09	303.1	304.54	305.41	304.12	305.02	305.19	306.09	305.18	305.59	304.82	304.53	304.86	305.59	303.96	305.34	305.23	304.54	305.51	304.74	304.08	303.63	304.55	303.7	304.92
312.82	314.18	312.53	312.98	312.25	313.62	312.94	313.41	313.25	312.61	312	313.32	313.73	313.7	313.71	312.67	314.03	312.96	312.86	313.03	312.77	312.08	312.12	313.1	313.27	314.83	314.04	313.57	314.76	313.64	314.13	313.08	313.52	313.24	313.66	313.95	312.47	313.57	312.8	314.59	313.39	313.91	313.15	313.36	313.62	312.63	313	312.37	313.23	313.41
314.02	314.94	313.25	313.96	313.65	313.78	313.73	312.34	314.09	315.97	314.17	313.78	314.19	313.35	314.84	314.22	312.57	314.41	313.6	314.69	315.11	314.07	313.89	313.99	314.38	313.17	313.21	314.88	313.8	314.58	314.6	313.49	314.99	313.21	312.75	313.84	313.7	313.26	314.19	314.19	314.39	314.31	314.12	313.98	314.16	313.9	313.31	313.87	314.49	313.22
317.21	316.34	316.76	316.68	317.47	316.76	316.77	315.89	316.62	316.15	316.85	316.06	316.94	316.83	315.62	316.65	317.52	314.98	315.22	315.36	316.86	316.85	316.75	316.64	316.79	316.08	316.09	316.39	316.14	317.59	317.56	316.65	315.84	315.43	317.11	316.13	316.46	317.13	316.3	316.19	316.38	317.5	316.02	315.88	316.54	316.95	316.81	315.38	316.38	315.96
304.66	304.21	304.68	304.1	303.29	304.05	304.07	302.36	303.8	303.37	304.9	303.62	302.98	303.39	303.06	302.63	303.75	302.55	303.55	304.25	302.34	303.71	303.09	302.63	304.05	303.33	303.09	303.27	304.63	303.97	303.24	303.93	304.4	303.97	304.61	305.45	302.72	303.29	302.96	303.87	303.94	303.93	302.81	303.13	304.72	303.35	303.56	302.27	304.34	303.6
306.38	305.34	306.13	307.95	306.4	305.86	305.51	305.21	304.23	306.86	305.44	306.9	305.71	305.83	306.73	304.88	306.76	306.32	305.53	306.55	305.16	306.55	306.49	305.07	305.52	306.06	306.58	307.33	306.25	306.57	305.91	306.93	306.55	305.42	305.15	305.62	305.64	306.24	307.37	304.83	306.3	307.12	305.38	305.68	306.29	306.77	306.05	306.54	304.54	305.76
304.24	304.48	304.04	304.74	304.52	304.49	304.02	304.75	304.56	305.37	304.93	305.21	304.96	305.05	303.76	304.17	303.86	305.26	305.66	305.35	303.68	304.56	304.34	304.17	304.79	303.6	304.75	304.13	304.54	304.76	304.34	305.17	305.42	303.61	303.82	303.46	304.64	304.72	305.26	304.09	305.47	304.36	304.18	304.14	304.72	305.01	304.56	304.76	304.2	304.29
303.74	303.33	304.53	301.28	304.36	303.69	303.63	303.34	301.83	303.74	304	304.73	302.99	303.94	303.55	303.43	304.03	303.23	303.34	305.04	304.1	304.64	303.51	303.89	302.73	304.18	303.1	304.74	303.45	302.46	304.74	303.52	303.04	303.84	303.92	303.6	302.97	303.03	302.84	302.62	303.71	304.16	304.56	301.98	303.24	303.66	302.38	303.36	303.77	302.92
301.81	300.74	301.81	300.64	301.86	300.59	300.84	300.43	301.39	301.41	301.19	300.65	301.91	300.87	301.67	300.59	301.23	302.59	301.67	302.01	300.72	300.28	300.7	301.09	300.61	301.51	300.79	301.33	300.56	301.13	301.18	301.34	300.69	301.56	299.96	301.35	301.16	302.11	300.92	302.01	300.84	300.51	302.05	301.23	301.18	300.62	302.41	300.02	301.41	301.02
327.49	328.38	328.66	329.67	329.39	327.92	328.57	328.39	328.75	328.39	329.15	327.78	328.21	328.44	328.48	328.38	327.63	329.48	329.34	327.62	328.97	328.97	328.82	328	327.45	329.49	328.65	329.66	329.5	329.05	328.58	329.05	328.19	327.74	328.3	328.16	330.28	329.18	327.61	328.38	329.12	328.29	327.5	328.43	328.17	328.46	328.68	327.64	329.24	328.04
317.81	318.81	317.97	318.46	318.92	317.74	317.59	320.21	317.66	318.1	318.39	317.81	319.14	319.7	318.03	318.66	318.39	316.91	318.67	318.15	319.06	317.23	317.36	318.16	318.72	317.28	317.92	317.76	317.91	317.51	318.95	317.12	318.11	317.42	319.05	318.7	318.73	318.24	319.66	318.1	319.57	318.2	317.59	318.59	317.46	319.56	318.63	316.78	318.33	318.14
315.91	317.04	318.34	320.01	318.67	317.98	316.53	316.58	316.38	317.29	316.49	317.12	317.72	316.63	317.76	317.62	317.37	317.36	316.98	316.79	318.75	318.5	317.22	317.24	316.29	317.19	316.64	317.39	317.18	318.06	318.41	316.19	316.84	318.19	317.84	317.15	317.13	316.55	317.91	316.33	318.3	315.76	316.76	318.16	318.28	317.09	316.8	317.62	318.28	318.46
302.9	303.36	301.56	302.54	302.8	302.84	303.08	303.01	301.32	302.8	302.29	302.25	302.27	301.59	302.78	303.29	301.88	301.63	301.81	303.68	302.42	302.92	302.61	302.21	302.39	302.46	302.62	302.44	303.56	301.64	304.07	300.94	302.55	302.87	303.01	301.09	302.89	301.69	301.72	302.41	301.81	303.12	302.95	302.51	303.47	302.22	301.69	302.62	303.51	301.95
305.92	305.66	305.9	304.41	304.15	305.18	304.64	305.93	305.15	305.21	306.23	305.95	306.06	305.21	304.35	305.4	306.06	304.81	305.29	305.08	305.23	304.92	305.22	305.33	305.9	304.79	306.25	305.01	304.82	305.02	305.89	304.68	304.69	305.79	304.93	305.9	304.61	304.41	306.08	305.1	306.57	305.14	304.95	305.73	305.27	305.79	304.83	305.92	305.65	305.84
315.67	316.28	315.87	315.61	314.93	317	316.38	315.31	316.03	316.32	315.39	316.51	315.59	315.67	316.13	316.8	316.48	316.24	315.42	316.37	316.1	316.5	316.48	314.98	315.9	316.6	316.09	314.59	315.69	315.48	315.57	315.95	316.33	316.19	316.62	316.41	315.84	316.05	315.39	316.76	316.38	315.64	316.94	316.34	315.62	316.12	316.98	315.48	316.7	315.92
303.75	304.45	304.55	302.17	302.75	304.37	303.39	301.83	302.63	303.88	304.18	303.5	303.21	302.72	302.21	303.94	303.46	303.6	302.47	303.78	304.12	302.1	303.14	303.47	304.2	303.55	303.49	303.53	303.92	303.54	304.3	303.16	303.25	303.85	304	302.78	304.24	304.86	304.5	302.77	304.16	303.77	303.78	302.04	302.97	305.5	303.51	303.18	303.58	304.97
317.05	315.75	316.6	315.47	315.04	314.86	315.71	315.94	315.69	316.3	316.53	315.74	314.41	316.36	314.99	316.4	315.9	315.39	316.36	315.64	316.12	315.11	315.43	314.62	315.94	316.08	314.63	315.83	315.01	315.78	316.89	317.01	315.59	316	315.62	316.78	316.07	315.14	314.87	315.67	315.32	316.58	315.8	315.35	315.75	316.14	314.94	315.69	315.38	314.6
319.22	318.67	317.65	316.74	319.25	317.32	318.05	318.34	317.15	317.35	318.45	319.05	319	318.68	318.14	318.15	318.35	318.6	317.65	317.81	315.98	317.24	318.69	317.37	318.34	318.37	318.06	317.14	318.72	319.41	318.94	317.71	318.28	317.72	316.97	318.83	317.82	318.32	317.44	317.4	317.56	317.26	318.12	318.08	318.73	318.11	318.02	317.42	318.93	317.05
294.64	296.03	294.44	296.14	295.78	294.92	294.63	294.34	295.14	294.93	295.09	294.75	294.72	295.68	294.46	296.97	294.46	294.4	294.58	295.43	295.92	294.88	295.22	294.67	295.62	294.82	294.87	294.98	295.28	295.28	295.28	294.7	295.24	295.14	295.11	294.73	294.42	294.65	295.38	295.48	294.32	295.32	295.06	294.82	294.34	294.55	295.14	294.88	294.34	295.14
295.32	294.98	295.38	294.23	294.44	295.59	294.93	293.77	295.83	294.77	295.21	296.24	295.75	295.66	295.5	295.18	294.84	294.33	295.12	295.19	296.01	294.79	295.39	295.51	295.56	294.47	294.58	294.98	294.7	295.06	296.15	294.71	294.44	295.25	294.88	295.86	294.95	294.02	294.24	295.65	295.95	295.35	293.92	294.47	294.9	296.01	295.29	295.23	293.95	294.26
311.72	312.47	311.79	313.19	313.78	312.47	311.35	311.91	312	311.1	312.18	313	312.63	312.96	312.63	313.67	311.54	312.97	312.37	311.74	312.37	313.14	312.06	312.36	310.95	312.67	313.45	312.66	312.44	311.89	313.41	311.77	311.61	312.16	312.32	312.93	313.66	312.83	312.6	314.6	312.15	313.16	311.81	313.3	311.93	312.54	313.83	312.85	312.53	312.37
302.42	303.6	304.33	302.56	303.36	303.57	304.09	302.93	302.75	302.51	302.22	303.9	302.74	304.11	304.47	302.97	305.37	303.3	302.71	304.56	303.1	303.8	304.13	303.14	302.67	303.44	303.63	303.87	303.24	303	305.65	303.19	304.3	303.71	303.24	303.54	303.24	304.73	302.6	303.43	302.9	303.51	304.24	304.46	303.27	303.38	303.36	304.06	303.44	302.47
308.6	308.31	309	309.43	308.85	308.7	308.72	309.46	308.72	310.09	308.85	308.91	307.72	310.4	309.04	309.13	309.1	309.05	308.53	308.32	309.28	308.59	308.44	308.54	309.37	310.38	309.12	308.38	307.69	307.9	308.92	310.14	308.19	308.25	308.12	307.98	308.65	310.86	308.41	307.89	308.78	308.85	309	308.59	308.45	309.41	309.97	309.2	309.17	309.29
294.28	293.88	294.38	294.28	294.01	295.11	293.09	294.83	293.05	294.47	294.94	293.65	293.71	294.03	293.68	293.98	293.48	293.2	293.8	294.93	294.29	293.24	294.17	292.43	292.36	294.91	294.29	293.95	295.2	294.31	293.73	293.59	293.77	294.49	294.84	293.56	293.76	293.84	294.1	294.08	293.66	294.48	293.35	294.45	292.48	294.03	293.96	294.56	294.13	295.26
317.25	318.91	318.21	318.18	318.34	317.77	317.9	318.04	319.42	318.32	318.13	317.93	317.64	317.54	318.65	317.91	318.96	317.78	317.63	319.11	319.76	317.74	317.76	318.07	317.59	317.19	317.64	317.61	318.52	317.55	317.44	318.14	319.61	318.66	318.02	317.89	318.74	317.82	317.97	317.68	317.55	319.06	317.45	319.01	319.28	317.93	318.18	318.88	318.43	318.2
300.57	302.05	302.42	301.55	301.94	300.38	300.75	300.88	300.25	302.54	300.72	301.21	301.66	300.48	301.11	302.13	301.69	301.86	301.64	300.79	301.44	300.89	300.46	300.61	301.07	301.51	302.1	302.76	300.33	301.09	300.45	301.82	300.99	300.29	301.67	300.61	301.32	301.2	300.11	300.16	301.13	301.04	300.11	301.75	301.85	301.11	302.21	300.89	301.22	300.64
302.44	303.42	302.56	302.4	303.06	303.75	302.2	302.27	302.39	302.89	302.05	302.49	303.39	302.28	303.08	302.09	301.55	302.78	303.13	302.82	303.56	302.39	303.13	302.06	300.97	301.46	303.2	302.67	302.39	301.67	302.12	303.41	302.89	302.99	303.3	302.89	303.81	302.89	302.47	302.81	301.43	303.62	303.8	302.38	302.63	301.42	302.43	303.3	301.48	302.87
300.81	301.97	301.8	301.1	300.76	300.77	300.98	300.69	299.77	301.25	301.63	301.45	301.47	303.03	300.14	301.14	302.17	300.15	301.01	301.26	302.22	301.37	301.35	302.67	302.76	302.17	300.88	300.55	300.88	301.35	300.49	301.16	301.47	300.51	301.91	300.8	299.12	301.31	301.55	300.45	300.9	301.62	301.48	301.44	301.21	299.96	300.22	301.52	299.49	302.01
303.26	303.08	302.81	303.86	302.75	304.25	302.68	303.71	301.95	302.39	303.58	303.01	304.14	302.53	305.34	302.67	304.63	303.12	302.16	302.03	303.08	303.16	302.99	301.4	303.03	303.49	303.59	302.85	303.25	302.9	303.86	303.6	302.9	302.89	303.37	303.21	302.69	303.48	303.55	303.48	302.53	303.34	303.69	303.37	304	302.73	304.15	304.08	302.78	303.37
301.25	301.2	301.08	301.35	300.99	301.64	301.13	300.6	300.39	301.57	302.16	302.41	301.81	301.43	300.27	300.6	300.66	300.26	300.42	301.23	300.03	301.09	301.09	300.77	300.79	300.96	301.04	300.66	300.36	302.38	301.63	301.5	301.71	300.43	300.98	299.91	301.09	301.76	299.68	300.76	300.86	301.73	301.07	300.16	302.49	302.78	299.91	302.53	299.81	300.97
316.32	316.04	315.04	315.36	316.4	315.17	315.78	316.02	313.79	315.47	314.77	315.64	315.11	316.24	315.98	315.92	315.61	316.25	315.45	315.22	315.64	316.18	316.1	315.16	315.74	315.84	315.95	314.37	315.16	315.04	316.38	315.97	314.76	315.36	316	315.27	317.06	315.32	315.32	314.03	315.73	314.82	314	316.87	316.7	315.52	317.75	315.95	316.08	314.78
312.74	313.09	312.35	313.54	313.38	313.43	312.58	312.63	311.88	313.51	313.63	313.46	312.39	313.02	314.37	312.9	312.34	313.09	313.66	313.33	313.48	311.94	314.1	313.05	312.67	313.47	313.28	312.81	313.17	314	314.5	312.18	312.76	313.49	311.81	313.35	313.25	312.85	314.26	313.02	312.8	312.97	313.46	313.52	312.58	314.01	312.71	314.16	312.97	312.05
311.77	310.26	309.47	310.71	310.87	311.13	311.72	311.14	311.48	309.99	309.18	310.49	310.21	310.31	311.12	309.76	310.65	312.23	310.92	310.65	310.8	311.14	310.57	310.54	310.69	311.27	310.18	310.65	311.89	310.05	310.47	310.27	311.12	310.21	311.19	309.94	312.22	311.32	310.82	310.39	310.01	312.45	310.47	311.01	311.49	311.69	311.01	310.89	311.35	309.8
315.34	315.08	315.88	315.58	316.17	316.06	314.45	316.23	315.29	316.46	316.21	316.04	314.32	316.54	314.68	314.73	315.13	315.35	314.77	315.64	314.95	315.33	315.45	316.26	315.92	315.18	315.14	315.82	314.3	315.97	315.84	315.37	315.39	315.38	314.83	316.31	315.17	313.62	316.01	317.3	316.68	315.65	317.13	313.68	317.08	316.39	315.85	316.1	315.69	316.53
294.77	293.34	294.72	293.57	295	294.95	294.72	294.21	294.75	294.55	294.25	294.81	293.94	294.59	294.78	294.92	294.77	293.54	294.95	293.39	294.54	293.52	292.4	294.22	294.41	293.59	293.99	295.32	294.09	293.15	293.37	294.36	294.59	294.22	293.78	294.15	294.19	294.22	293.52	295.01	294.27	293.2	294.51	293.6	293.39	293.2	294.26	293.54	294.39	295.27
303.38	303.6	300.55	302.17	302.51	302.6	302.22	302.5	302.22	303.83	302.72	303.28	301.32	302.56	302.27	303.12	301.15	301.81	300.28	302.13	301.76	301.63	301.94	302.57	302.42	302.58	301.75	301.66	303.52	302.89	302.97	302.28	302.5	301.55	301.38	303.14	302.58	302.54	302.77	302.22	303.89	301.14	301.94	303.08	302.23	302.29	302.75	301.73	302.02	301.91
303.92	304.72	304.56	304.18	305.87	304.03	304.99	303.94	304.82	304.23	304.23	304.35	304.65	303.9	304.49	305.08	305.02	303.84	304.92	304.28	305.13	304.39	305.23	303.73	304.23	306.05	304.98	304.85	305.18	304.16	304.26	304.98	303.53	304.83	304.03	304.69	304.31	305.15	305.23	304.47	303.94	303.82	305.36	303.44	303.56	304.56	304.84	305.63	304.01	304.14
312.46	311.62	311.87	313.36	312.92	313.3	312.28	312.39	312.96	311.29	312.78	312.55	310.72	311.17	312.52	311.08	312.89	312.67	310.97	311.13	312.47	313	312.4	312.67	311.46	310.2	312.89	311.64	311.8	311.69	311.59	312.29	311.44	312.5	312.1	312.92	312.25	311.55	312.44	311.2	310.82	312	311.7	312.77	312.23	311.71	312.4	312.44	313.06	312.2
313.37	314.44	311.9	313.61	314.17	311.75	312.28	314.27	312.7	312.43	314.16	312.88	313.81	312.38	312.9	313.43	312.56	313.98	312.94	312.33	313.6	314.73	312.8	311.78	313.32	311.89	312.15	312.06	314.5	313.33	312.31	311.52	314.08	312.6	313.7	312.52	313.5	312.89	312.66	312.86	313.1	312.92	312.68	313.59	312.89	312.48	313.07	312.77	311.2	311.89
328.99	327.61	328.43	329.16	328	328.68	327.91	330.23	327.66	327.36	328.22	329.01	328.94	326.95	329.39	329.75	328.23	329.53	329.82	328.21	328.01	328.66	327.76	328.21	328.31	328.32	328.41	329.36	328.53	328.86	329.29	328.34	329.42	327.69	328.84	329.1	328.06	329.4	328.56	327.8	328.24	328.34	328.07	328.21	329.01	329.67	328.14	327.8	328.23	327.83
306.29	306.92	304.81	305.97	305.2	305.35	304.99	304.81	304.29	304.74	305.1	304.58	305.46	304.58	305.74	305.14	304.72	303.65	304.69	304.98	305.4	305.65	305.91	306.02	305.86	305.52	304.97	305.61	304.65	305.77	306.43	304.55	305.37	306.56	304.86	304.52	304.5	304.96	304.47	304.02	304.96	305.71	304.62	304.03	304.67	304.59	305.42	305.88	304.85	305.86
313.52	312.72	312.24	313.18	312.22	312.59	312.86	312.28	311.79	312.97	313.29	312.92	312.1	313.96	313.13	313.28	312.85	313.3	312.94	312.63	312.64	312.97	313.28	312.8	314.5	312.83	313.09	313.02	313.4	312.64	311.9	312.48	312.34	313.01	312.23	311.68	312.1	312.19	312.64	312.43	311.25	312.91	313.3	312.71	313.16	311.95	313.56	311.67	311.88	311.52
303.23	303.75	303.54	304.01	303.28	304.79	303.74	302.83	303.8	303.7	303.81	303.04	303.27	304.82	303.89	304.75	303.52	304.53	304	304.26	303.7	302.73	302.55	304.58	303.73	304.17	304.43	304.16	303.34	302.13	304.92	303.72	302.57	305.73	302.69	303.55	304.06	303.26	304.59	302.96	303.76	303.38	302.88	304.07	304.04	303.77	302.83	305.74	303.88	303.72
302.25	301.79	303.09	301.59	302.13	303.15	303.12	302.5	303.26	303.67	303.53	303.45	303.17	302.42	304.26	302.27	302.1	301.99	303.02	302.36	303.98	303.33	303	303.44	302.62	302.32	302.45	302.13	302.78	301.88	302.67	303.18	302.56	303.62	303.11	303.22	303.09	302.15	303.09	304.28	302.66	302.46	302.91	302.84	302.54	302.79	303.04	303.24	303.72	303.22
318.05	317.79	318.7	318.62	318.43	318.5	317.71	317.4	319.05	318.21	317.39	318.42	319.16	316.47	316.98	318.34	318.01	317.36	318.48	317.75	319.7	318.48	317.23	318.47	318.78	318.46	317.13	317.76	318.24	318.44	318.55	318.35	318.36	318.42	317.45	318.16	318.7	316.82	318.7	318.57	318.32	317.38	318.28	317.83	317.8	317.83	317.86	317.52	317.63	319.04
314.38	314.99	315.75	314.74	314.97	314.17	316.4	314.4	314.86	316.15	315.43	314.91	316.14	316.28	314.61	313.73	314.79	314.73	314.02	314.11	315.47	315.11	313.69	315.53	315.02	314.16	314.01	314.85	316.16	313.74	313.68	315.16	314.15	315.64	312.93	315.4	315.64	314.66	314.48	316.01	314.57	315.44	315.18	316.08	315.42	313.66	315.07	315.21	315.94	315.16
305.96	305.39	303.44	304.72	305.76	304.97	305.36	306.89	306.04	305.45	305.15	305.72	305.08	304.09	305.12	305.3	305.38	306.24	304.5	304.12	305.15	304.71	304.72	306.77	304.91	304.32	306.12	304.97	305.86	303.17	304.98	304.81	304.61	305.16	304.69	304.84	306.16	303.81	304.77	305.03	305.86	304.47	305	305.01	304.73	305.88	305.89	304.86	304.93	303.86
313.93	314.14	313.78	315.08	313.49	314	313.86	314.12	314.17	314.17	313.84	314.32	314.2	314.17	312.94	313.33	313.64	313.51	314.77	315.42	313.98	314.68	313.82	313.84	313.71	313.78	313.97	314.23	316.44	313.33	314.26	313.46	313.75	314.72	313.48	314.53	315.06	313.92	313.94	315.14	314.07	314.64	313.73	314.27	314.14	313.77	313.79	314.67	314.52	313.86
306.93	306.22	305.12	305.5	306.54	306.71	306.33	306.37	306.54	306.74	306.56	306.52	305.38	306.17	306.33	306.47	305.83	306.64	306.22	306.67	306.54	305.89	306.96	308.01	306.06	307.01	307.13	305.93	307.88	307.14	306.86	306.38	305.21	305.76	305.85	305.66	305.87	306.27	306.79	304.83	306.59	305.84	305.02	305.8	306.36	306.32	305.84	305.24	306	305.87
304.98	305.96	305.49	304.79	306.58	306.09	305.53	307.21	304.26	304.95	304.96	305.6	304.97	306.35	303.83	304.72	305.79	303.63	305.07	305.33	304.47	305.16	305.32	305.15	305.15	304.46	305.1	304.32	305.77	305.91	305.74	305.1	303.48	305.78	305.37	306.77	305.8	304.14	304.21	304.95	305.39	305.56	304.41	305.69	304.55	305.7	304.82	305.07	304.48	305.16
312.91	313.61	313.13	314	313.06	313.85	313.34	314.05	314.22	314.17	313.11	314.74	313.75	314.01	312.52	313.96	313.51	313.4	314.31	313.78	314.52	314.01	313.96	313.46	313.45	313.54	312.62	313.02	313.57	314.11	313.78	313.38	312.74	313.31	314.12	314.19	313.44	313.98	313.78	313.34	312.46	313.68	313.56	313.71	314.01	313.54	314.1	313.34	313.61	313.84
294.44	294.52	293.96	294.72	293.62	293.34	293.96	293.52	293.12	292.47	292.76	295.66	293.61	295.33	292.4	294.3	293.79	294.73	293.76	294.21	292.26	293.6	294.56	293.45	294.9	294.47	293.8	294.06	295.18	293.79	294.13	294.2	294.33	293.94	294.25	294.2	293.1	293.88	293.77	294.01	293.5	294.81	293.43	296.12	294.43	293.11	293.67	293.01	295	293.13
306.5	304.29	304.77	305.23	304.53	306.08	305.07	307.05	306.08	305.35	304.48	305.53	305.2	304.02	305.34	305.05	305.78	305.05	305.33	304.68	304.87	305.12	305.45	305.48	303.84	305.95	306.51	305.05	305.11	304.09	304.68	305.46	305.24	305.62	305.23	304.95	305.21	305.33	304.19	304.53	304.64	305.92	307.12	304.75	305.82	304.51	306.4	305.18	305.47	305.33
313.8	312.35	312.62	312.73	313.59	312.83	311.99	314.41	313.1	312.98	312.98	312.77	312.16	313.2	312.47	313.87	312.73	312.75	313.86	312.18	312.27	313.33	314.1	312.97	312.81	312.53	311.98	312.36	312.24	312.08	312.22	312.46	313.23	312.79	313.04	314.49	312.47	313.34	313.92	313.01	312.32	312.99	314.04	312.49	312.79	311.83	313.57	312.62	312.78	314.29
305.77	305.89	305.79	305.94	305.84	306.19	305.52	307.04	306.32	305.98	305.74	305.72	306.41	306.72	307.24	307.16	304.87	305.38	306.39	305.44	305.2	307.78	305.82	305.28	306.85	306.54	306.07	307.29	306.68	305.92	305.65	306.24	306.85	305.34	305.62	306.78	305.99	306.99	306.46	307.19	307.59	307.01	306.38	306.42	305.77	306.78	306.06	306.98	305.4	307.85
301.87	301.9	304.08	301.33	301.93	301.42	301.99	301.15	301.5	300.7	301.84	301.88	301.5	302.1	302.21	302.99	303.48	301.26	303.25	303.19	302.79	302.44	302.57	302.07	304.07	303.2	302.75	301.43	303.08	301.83	303.56	301.82	302.76	301.85	302.82	302.2	302.82	302.34	302.94	302.36	301.98	302.98	302.47	301.38	302.03	303.04	302.94	301.9	302.76	302.37
302.98	303.2	302.99	302.02	304.25	304.24	302.15	301.82	302.22	301.62	301.25	302.46	301.79	302.67	301.61	303.09	301.24	300.96	302.64	302.6	301.84	301.76	303.19	302	301.85	302.49	302.82	302.9	302.1	302.76	302.15	302.36	302.84	302.07	302.38	303.03	304.53	301.76	301.84	302.73	301.68	303.56	303.22	302.17	302.14	302.58	302.46	302.93	301.66	302.65
309.01	309.22	308	308.71	307.24	308.69	307.66	308.94	308.14	309.75	308.94	308.43	309.03	309.08	308.33	308.63	308.31	309.3	307.81	309.93	307.95	309.98	308.91	308.46	308.04	310.1	309.04	309.5	308.27	309.83	309.05	308.97	308.3	308.79	308.72	308.51	308.76	309.12	308.92	308.12	309.01	309.26	308.68	309.22	308.88	308.24	310.22	309.57	310.01	308.98
319.75	316.47	318.85	319.03	317.97	320.01	318.6	317.32	317.7	317.24	319.21	319.89	317.75	318.39	318.71	318.87	317.52	318.19	317.49	318.99	319.94	318.87	317.72	317.96	318.71	318.89	318.56	318.74	319.7	317.23	318.57	317.86	318.17	316.9	318.88	319.47	318.55	318.04	318.78	318.06	317.91	318.51	319.07	318.52	318.16	319.65	318.16	319.28	319.73	318.17
304.57	306.87	305.82	304.62	304.72	304.84	304.65	305.33	305.08	305.37	304.22	305.45	304.37	305.55	305.58	304.26	305.64	303.21	303.84	305.45	305.41	306.35	305.33	306.15	305.63	306.89	305.99	304.28	305.73	304.64	304.88	305.54	306.18	305.52	304.79	305.28	305.29	305.62	304.99	305.4	305.01	304.56	305.16	304.82	304.72	304.4	305.55	305.16	305.01	305.46
295.84	295.22	296.32	295.62	294.85	296.1	294.55	295.83	293.95	294.45	294.15	295.24	295.11	293.87	294.77	294.06	294.63	293.98	293.93	295.46	295.15	295.77	295.18	294.3	294.64	295.93	294.52	293.8	295.64	294.44	295.8	295.67	294.48	294.8	295.82	295.47	294.88	294.77	294.21	295.14	294.86	295.43	294.44	294.45	294.63	295.74	294.23	295.79	295.59	296.7
316.12	315.6	317.01	316.12	315.89	316.86	317.33	315.41	315.81	314.97	316.39	316.83	315.5	316.04	317.17	316.05	316.78	316.01	316.06	314.8	315.52	315.74	317.53	315.79	316.08	315.61	315.85	315.68	316.37	315.14	314.66	315.65	315.53	316.43	316.69	316.45	314.29	316.71	315.99	316.97	315.22	315.64	316.02	315.11	314.06	315.9	316.33	316.26	315.49	316.65
317.71	317.11	317.9	317.27	317.19	317.23	317.97	317.71	316.91	316.71	316.58	317.59	317.65	316.28	316.93	318.04	317.39	317.77	319.4	316.76	316.66	318.29	316.06	316.94	315.61	316.87	317.01	317.51	316.97	316.69	316.82	316.72	316.72	317.4	318.36	316.27	316.68	317.22	316.85	317.76	317.92	317.38	317.94	317.01	317.62	316.38	318.22	316.54	317.79	316.48
306.57	305.57	303.87	305.2	305.19	305.05	305.38	304.53	303.41	305.03	305.46	305.77	305.29	306.07	305.27	304.5	305.87	305.78	305.02	305.38	304.96	305.3	304.37	305.71	305.73	304.99	305.02	305.13	303.68	305.19	304.83	304.67	306.34	303.52	305.44	304.94	303.67	304.02	305.09	304.75	305.09	305.55	304.68	305.18	305.35	306	305.04	305.18	305.22	305.27
299.48	299.16	301.04	300.39	299.12	300.34	299.67	299.87	300.16	299.52	299.01	300.41	300.22	300.58	299.49	300.19	301.19	300.09	300.98	299.4	300.92	300.19	300.88	300.79	299.36	298.32	300.56	300.51	300.82	299.72	300.47	301.73	300.34	300.66	299.36	300.16	300.6	299.72	300.32	299.39	300.58	299.53	300.51	300.02	299.08	299.96	299.77	299.76	301.09	299.44
314.26	314.3	313.73	315.53	313.89	314.41	313.44	314.34	313.3	314.73	313.43	314.35	314.04	313.64	312.58	314.99	314.9	313.35	315.42	314.47	313.28	315.32	313.65	314.97	313.6	315.53	314.36	313.34	313.89	313.68	315.56	314.68	314.87	314.76	313.32	313.63	313.8	313.8	313.49	313.94	313.6	313.06	314.3	314.26	313.98	313.72	313.78	314.55	313.42	313.36
313.37	313.41	312.18	312.4	313.18	312.96	313.27	313.37	312.78	312.81	312.11	311.99	312.92	312.66	312.79	312.71	312.88	311.89	313.9	311.71	312.63	312.9	312.78	313.74	312.84	312.6	312.99	312.06	314.51	314.1	312.36	313.25	313.89	313.57	313.03	313.15	314.12	313.94	313.46	312.8	312.77	313.38	313.64	312.58	312.13	313.31	314.1	313.86	312.08	312.85
318.49	317.63	318.63	318.53	318.8	319.15	319.08	318.27	318.6	317.98	319.35	318.96	317.51	317.37	318.82	318.13	318.12	317.91	319.86	318.83	318.02	319.34	318.13	318.96	317.84	317.91	317.72	317.59	318.82	319.94	318.88	318.02	318.89	319.58	318.79	319.01	318.61	318.71	319.11	319.45	318.71	317.77	318.21	317.92	319.15	319.42	319.82	319.03	318.97	318.86
300.46	301.98	301.11	301.21	302.02	300.83	301.57	299.96	301.43	299.82	301.13	300.28	302.23	302.32	300.16	301.53	300.16	301.1	303.28	302.25	302.23	300.4	300.71	300.23	300.27	302.14	301.86	300.88	301.51	300.86	300.13	301.19	301.74	301.43	301.79	302.67	300.9	300.99	302.18	302.2	301.19	300.72	300.89	301.09	300.82	301.4	301.01	301.15	300.92	302.11
309.42	309.93	310.14	309.86	311.09	309.35	310.24	309.2	310.16	309.85	311.4	308.67	309.81	310.33	310.38	310.16	309.92	310.47	310.28	310.18	309.77	310.56	309.62	309.35	309.71	310.35	308.84	310.9	310.55	310.14	310.06	310.19	310.05	311.05	309.09	309.2	309.21	310.77	309.14	310.99	309.71	309.21	309.87	309.5	309.58	310.3	309.03	309.8	308.65	310.23
305.42	305.83	306.29	305.45	305.45	304.54	305.46	305.59	305.66	306.83	306.23	305.43	305.71	305.44	304.83	306.57	305.46	305.88	305.39	304.56	305.99	306.08	305.02	305.9	304.47	305.67	306.17	304.97	305.6	305.96	304.81	304.15	305.02	305.22	304.73	304.24	306.09	306.27	304.86	305.29	305.59	305.04	304.07	305.51	306.2	305.24	304.85	305.26	304.45	306.14
325.21	327.04	326.3	327.76	326.42	327.42	328.3	326.41	328.44	327.5	326.93	327.91	327.42	327.09	326.34	326.72	326.56	325.9	325.64	325.88	326.35	326.69	327.14	325.47	327.41	327.22	327.14	327	327.5	326.46	326.48	327.11	326.71	326.36	326.72	327.16	327.67	327.03	327.39	327.92	327.52	326.67	325.82	327.77	328.01	327.45	326.55	326.69	328.01	326.52
312.49	311.86	314.36	312.82	312.13	311.85	314.38	313.94	312.61	313.69	313.25	313.89	312.7	313.18	312.6	313.48	312.13	312.78	314.35	312.16	313.22	313.89	312.66	313.79	313.12	313.27	313.58	313.12	312.85	313.97	312.63	313.57	312.95	312.22	312.83	313.55	312.17	313.99	313.1	314.13	312.73	314.43	312.43	311.92	313.59	312.48	312.29	313.33	313.84	312.41
302.64	303.93	303.47	303.06	303.8	303.04	303.45	303.3	303.54	303.15	303.09	303.05	304.1	303.47	305.28	303.58	303.19	303.57	302.93	303.53	303.13	303.2	303.94	303.37	302.71	302.76	303.78	303.95	303.04	304.55	304.35	302.9	302.96	303.25	303.85	304.09	305.5	303.25	304.77	302.79	304.25	304.36	304.03	303.76	303.12	304.32	302.32	302.69	303.79	303.02
315.36	315.45	314.2	316.67	314.84	315.52	316.34	314.19	316.05	316.94	316.07	314.56	316.07	315.11	315.43	316.07	316.55	316.26	316.83	316.26	315.78	315.85	315.72	315.8	315.56	315.09	315.98	315.98	316.36	316.43	315.61	314.94	315.39	316.11	315.16	314.95	316	315.49	314.95	315.02	316.07	317.04	316.61	315.77	316.05	315.42	315.44	316.07	316.15	316.5
294.38	295.43	295.38	295.59	294.8	295.73	295.07	295.66	294.61	295.81	294.41	294.85	294.07	295.82	293.79	295.25	295.25	295.08	294.72	294.26	296.04	294.82	295.32	295.99	294.33	294.79	295.07	294.31	294.73	295.47	295.81	294.7	293.86	295.03	294.52	295.17	294.18	295.89	295.27	295.67	294.79	296.05	295.22	294.52	295.1	293.42	295.44	295.19	294.94	295.63
304.04	303.74	305.03	304.17	304.85	304.55	303.18	304.51	302.95	305.02	304.12	303.89	305.17	303.55	304.01	304.13	305.02	303.58	303.4	304.92	304.6	304.59	304.94	304.34	304.21	303.64	304.75	304.67	302.82	303.72	303.69	304.45	304.49	304.99	304.45	305.46	304.22	304.7	303.67	305.29	303.28	303.91	303.78	303.62	303.97	304.97	304.76	303.74	304.17	303.81
303.43	302.74	302.35	302.87	303.95	302.74	302.51	303.79	303.76	303.37	302.55	303.36	303.22	302.91	303.14	302.77	302.86	304.09	303.49	302.68	301.95	302.75	303.88	302.63	301.78	303.54	301.8	303.24	302.66	303.46	302.73	304.56	302.72	303.22	303.21	303.7	301.89	301.96	303.89	303.19	304.04	301.8	303.35	302.65	304.26	303.48	302.48	303.48	302.91	303
326.3	325.19	325.4	324.71	326.31	326.96	325.61	322.91	325.07	325.39	324.82	324.48	326.56	324.74	325.44	326.15	325.16	325.27	327.05	324.17	326.46	326.35	324.92	325.64	324.33	324.98	325.24	325.21	325.21	323.45	325.05	325.75	324.18	324.98	325.55	325.33	326.69	326.29	324.86	326	325.64	324.79	324.93	325.57	325.88	324.33	325.72	326.79	325.85	325.17
329.09	328.66	328.46	328.39	328.12	329.08	328.67	329.07	328.77	328.99	328.65	328.79	328.56	327.85	327.6	328.32	330.23	327.21	328.53	329.37	328.9	327.94	328.66	328.8	327.98	328.94	327.12	327.45	328.27	328.76	328.58	329.75	328.3	328.74	328.59	328.1	329.59	327.51	328.25	327.14	328.54	328.32	328.7	327.75	328.03	328.76	327.82	326.94	327.78	329.97
303.36	305.17	304.47	304.13	303.41	304.87	305.12	305.28	302.3	303.97	304.51	303.57	304.12	304.46	304.36	304.14	303.87	304	304.38	303.11	304.15	304.74	304.58	304.32	304.08	303.92	303.39	304.79	303.97	303.21	304.12	304.31	304.24	303.43	304.06	304.04	305.22	304.64	303.49	304.76	303.4	303.61	302.52	303.72	303.09	304.37	302.92	304.23	304.95	303.44
315.17	315.06	315.07	312.1	314.94	314.14	315.23	314.83	314.66	314.57	315.25	316	315.34	314.69	316.64	314.07	315.22	314.6	314.84	314.93	313.59	315.33	315.72	314.88	316.64	315.22	314.92	315.45	315.22	314.62	315.31	315.19	314.43	314.51	315.6	315.79	315.28	314.35	315.57	315.62	315.81	314.47	315.8	313.75	315.56	315.22	315.69	314.37	314.47	315.67
308.75	309.14	307.64	308.03	308.82	310.04	309.68	309.22	308.66	307.43	308.53	310.17	309.4	309.99	309.65	309.25	308.53	307.76	309.81	307.91	308.63	307.71	309.04	308.46	309.54	309.55	309.05	308.22	309.93	308.08	309.09	308.37	308.13	309.36	309.8	309.97	307.75	309.8	309.52	309.04	309.9	308.05	309.42	308.78	309.65	309.1	308.61	307.84	310.2	308.59
306.71	306.66	306.73	306.41	307.47	306.66	308.26	307.52	307	307.18	308.2	306	306.75	308.82	306.51	309.01	306.84	307.32	309.36	307.48	307.7	308.44	306.24	308.74	307.77	307.3	306.43	307.69	307.78	307.79	307.32	307.12	308.04	307.3	307.07	308.16	307.84	308.21	307.07	308.45	306.58	307.12	307.79	307.41	305.88	308.02	307.88	307.34	306.39	306.48
316.22	315.4	316	316.7	315.94	315.15	315.94	315.66	315.18	315.92	316.41	314.91	316.31	315.84	316.46	316.11	316.24	316.37	315.95	315.57	315.55	314.58	316.19	315	316.87	315.37	316.06	315.91	315.89	316.85	315.27	316.37	315.38	316.68	316.54	315.2	316.18	316.27	316.05	317.08	315.49	315.18	315.48	315.45	315.57	315.68	316.31	316.64	314.88	314.99
295	294.65	295.46	296.55	294.9	293.19	295.26	294.69	295.49	294.17	295.58	293.65	295.75	295.11	294.65	294.92	295.38	295.76	293.97	295.25	295.59	294.45	294.64	295.78	294.12	295.82	295.81	296.39	294.64	294.91	295.11	293.63	295.14	295.1	295.65	295.38	294.86	294.28	294.31	294.56	295.18	295.68	294.51	294.6	295.25	294.5	295.57	294.79	294.56	294.04
304.97	306.69	305.5	305.84	306.43	305.01	305.09	305.69	305.19	304.29	305.15	305.98	305.41	306.38	306.33	306.25	305.56	306	306.26	305.58	305.86	305.6	304.4	305.25	306.39	305.52	305.55	306.35	306.74	306.07	306.08	304.83	306.28	305.17	305.24	305.52	305.86	304.83	305.59	307.92	305.07	305.61	304.54	305.37	306.89	305.96	305.95	304.33	304.87	304.99
313.41	313.75	311.69	314.57	313.35	313.03	313.2	313.06	313.13	313.97	313.04	313.36	313.54	313.83	312.91	313.04	313.26	313.62	313.58	312.99	312.91	313.84	313	314.51	312.78	313.98	312.67	313.55	312.82	312.76	312.59	313.68	313.01	311.65	311.72	313.41	313.5	312.23	313.23	313.81	313.61	313.93	313.88	313.2	313.91	314.05	313.96	313.28	314.53	311.65
305.97	304.98	305.29	305.22	303.46	305.12	305.05	304.75	305.51	305.32	304.87	305.01	304.79	305.02	305.29	304.65	305.46	305.57	305.47	305.77	305.07	304.43	305.56	304.57	305.31	304.58	305.87	305.46	304.67	304.75	306.05	305.88	305.74	303.91	304.53	303.81	304.13	305.02	303.83	305.68	304.53	304.97	304.88	305.11	306	304.85	305.2	305.71	305.36	305.89
294.98	295.48	294.8	295.94	293.78	295	294.45	295.2	296.13	295.77	295.5	295.23	294.57	294.83	294.82	295.74	294.62	295.15	295.64	296.14	296.29	294.13	293.87	295.72	295.8	296.58	294.12	295.19	294.89	296.45	295.33	295.27	295.07	296.05	295.23	293.94	296.15	294.81	295.59	295.02	295.05	294.63	293.84	295.2	294.98	295.27	295.11	294.28	294.62	295.11
318.98	320.43	318.67	318.67	319.89	319.77	319.01	319.51	319.24	320.09	319.5	319.82	317.99	319.47	320.11	319.12	318.9	318.92	319.35	320.37	320.01	319.08	319.69	317.95	320.55	319.5	319.85	319.43	319.07	319.59	319.86	320.13	318.56	318.82	319.72	320.57	320.02	320.03	320.8	319.24	319.4	319.74	318.33	318.62	319.83	318.67	318.02	320.92	318.9	319.25
310.39	310.92	310.83	311.45	309.81	312.26	311.67	312.69	310.87	310.45	310.77	312.9	312.81	311.35	312.28	310.55	311.21	311.78	311.97	310.51	311.62	311.27	311.35	311.3	311.3	311.52	311.11	311.36	311.47	310.87	311.74	311.81	311.78	311.62	311.01	311.73	311.54	312.65	311.64	311.75	312.39	312.38	312.64	310.9	311.92	312.23	310.73	312.46	311.16	309.73
313.16	312.74	312.07	313.16	313.41	312.73	313.53	312.35	313.72	313.84	313.48	313.03	314.01	315.26	313.12	313.05	312.96	313.36	312	313.38	312.97	313.85	313.04	312.85	312.35	312.05	314.67	313.21	313.94	312.79	313.26	313.27	313.04	311.76	313.45	313.35	314.3	313.81	314.23	314.84	313.27	312.03	312.66	315.35	312.92	311.93	313.44	313.51	312.98	313.65
303.69	305.4	303.66	305.12	305.56	306.18	304.7	304.23	304.24	306.41	304.67	305.9	304.98	304.63	304.61	304.57	305.52	304.62	304.55	304.17	304.71	306.01	305.18	305.58	305.54	306.34	304.25	304.35	304.55	303.98	305.5	304.07	304.93	304.94	303.95	303.42	304.71	306.06	304.99	303.55	305.42	304.51	305.44	304.92	303.47	304.37	305.31	304.78	303.63	303.48
303.98	303.44	303.52	302.46	302.56	303.55	303.62	303.71	302.45	303.48	301.67	303.93	303.04	303.03	303.81	303.8	302.44	303.68	303.91	304.84	302.31	303.38	304.02	303.38	302.32	302.5	303.02	305.1	303.4	303.5	303.27	302.66	302.92	304.42	303.32	302.69	303.44	302.76	304.18	303.13	303.16	303.89	302.68	302.56	302.42	303.5	303.58	303.76	303.79	302.59
323.58	324.48	323.74	324.6	325.35	323.85	325.07	324.76	324.84	324.27	324.49	324.83	324.26	324.5	324.15	325.05	324.04	325.21	324.6	324.18	324.31	324.72	325.7	325.69	324.29	324.78	324.67	323.58	324.58	325.35	324.87	324.36	324.67	324.84	325.3	323.74	325.22	325.67	324.88	324.56	325.94	324.69	324.21	323.84	323.11	323.58	324.22	324.6	324	326.14
307.23	308.09	308.58	307.3	307.55	308.15	306.84	306.55	307.24	306.94	307.26	307.91	306.56	307.01	307.24	308.18	306.82	307.89	307.25	305.43	307.73	308.21	307.92	307.24	307.31	308.08	307.75	306.89	306.45	305.8	307.11	307.5	307.35	308.23	307	306.39	307.65	307.18	306.85	307.17	307.45	307.82	307.42	307.26	307.31	307.13	308.04	306.66	305.8	306.78
305.26	305.45	304.5	303	304.16	302.78	305.84	304.04	303.99	305.14	305.1	303.91	305.64	303.95	304.84	305.63	303.72	304.35	304.28	304.64	304.7	304.54	305.82	304.42	304.02	304.08	304.79	305.55	304.36	304.38	305.08	304.68	303.65	303.56	304.08	304.93	304.93	304.12	304.15	304.19	303.28	304.84	304.08	304.81	305.33	304.67	305.15	304.13	304.55	305.36
314.95	315.45	314.04	313.92	314.82	314.75	314.46	314.75	315.71	314.36	314.11	315.35	314.38	314.62	315.56	314.69	316.17	314.72	314.67	315.15	314.06	314.31	314.2	315.24	314.25	315.33	314.89	315.69	313.87	316.11	314.93	314.94	314.46	314.93	316.24	314.97	315.92	314.27	314.96	314.98	314.59	315.61	314.8	316.37	314.56	315.81	315.83	315.06	314.88	314.94
311.41	309.54	311.58	311.42	312.25	309.88	312.19	311.02	310.72	312.09	310.72	311.06	312.02	312.02	311.82	311.37	310.75	311.19	312.24	312.79	310.94	311.48	311.32	312.23	310.99	312.27	311.76	311.44	311.68	310.79	312.55	310.42	310.81	311.91	311.43	310.84	312.26	311.78	311.21	312.12	310.72	312.42	311.79	311.41	312.56	310.37	313.25	309.97	311.32	311.16
319.04	317.37	318.22	318.48	317.95	320.26	319.33	319.11	319.3	318.48	318.36	318.51	317.95	319.57	318.04	318.33	320.31	318.63	318.3	319.25	318.91	318.61	318.91	317.5	317.73	318.06	318.95	318.83	319.74	318.15	319.61	317.61	317.39	319.02	318.12	317.99	318.27	319.59	318.76	318.77	319.79	318.62	318.75	318.05	317.8	318.57	317.97	318.44	318.04	319.4
315.78	314.85	315.12	313.97	315.05	315.39	315.5	316.06	314.97	314.45	315.27	314.34	314.04	315.22	315.75	314.61	316.06	314.5	313.06	315.95	314.41	315.85	315.79	314.94	314.5	314.66	315.11	315.53	314.68	314.16	314.88	314.93	314.52	315.19	315.92	314.39	314.74	314.32	315.14	315.49	313.86	315.59	315.01	315.39	313.75	314.63	313.64	315.59	313.88	314.58
304.41	304.13	302.98	303.95	302.7	301.61	303.39	304.19	303.27	302.9	304.17	304.7	302.84	303.99	302.13	303.94	302.78	303.89	302.99	303.47	303.46	302.61	304.24	303.49	303.84	303.9	303.39	303.61	303.32	303.08	302.64	302.15	302.81	303.32	303.4	302.99	303.35	303	301.54	303.35	303.39	303.97	304.51	304.11	304.05	303.16	302.29	303.95	303.58	303.37
305.05	305.09	305.95	306.52	304.73	306.29	305.56	305.41	305	305.68	304.12	305.1	304.87	305.12	305.54	305.91	305.93	305.7	304.03	305.21	304.61	305.72	305.92	306.19	304.91	305.96	306.57	304.58	304.64	306.36	305.76	306.47	305.38	304.74	305.59	305.5	305.35	305.45	304.32	304.01	305.44	304.74	305.64	303.96	305.75	305.27	305.49	305.05	305.51	305.22
318.7	319.36	319.2	318.59	318.79	318.44	319.11	318.34	318.49	317.96	319.41	317.88	319.27	318.29	319.32	319.47	317.71	318.07	319.19	318.51	319.51	318.9	317.37	318.64	317.59	317.12	318.35	316.84	319.14	317.75	318.84	319.29	318.59	318.72	318.89	318.58	318.78	318.83	319.75	318.02	318.02	320.18	319.03	318.02	318.53	318.81	318.57	318.2	318.66	318.48
318.1	318.06	318.11	317.79	317.27	317.56	316.92	317.17	316.82	318.18	318.33	318.89	318.67	317.65	316.72	318.74	317.88	318.64	318.82	318.4	318.4	318.13	318.44	318.24	318.71	318.87	319.42	318.31	317.98	317.31	318.35	317.83	317.58	318.78	318.2	318.06	318.26	318.93	318.21	318.39	319.39	316.41	318.56	317.94	317.88	318.86	318.42	316.96	317.13	317.74
303.63	304.41	304.47	304.93	305.61	304.06	304.51	304.02	304.19	303.79	304.76	303.52	303.06	303.5	306.05	305.17	304.01	305.21	303.39	304.64	303.76	304.22	304.33	304.49	304.55	304.14	303.3	305.52	304.65	303.58	304.6	304.45	302.8	304.39	304.34	305.64	303.86	304.82	304.89	304.6	304.62	304.34	303.88	304.94	304.5	304.19	305.22	304.82	304.54	305.32
317.58	319.22	319.99	318.71	319.75	319.36	320.46	319.66	319.22	318.87	319.8	319.57	318.87	319.27	319.01	319.96	319.2	319.78	320.23	318.75	319.1	318.08	319.4	320.17	318.18	319.98	319.36	319.52	318.88	318.18	318.97	320.48	319.2	319.59	318.97	318.36	319.52	317.29	319.72	319.63	319.31	319.26	319.36	318.86	320.3	319.72	318.5	318.07	318.19	319.41
304.84	305.79	305.38	305.38	304.2	305.51	305.65	304	304.52	305.62	304.47	304.65	306.35	305.72	305.39	305.54	305.2	304.5	306.62	306.39	305	304.95	306.22	304.85	305.81	304.67	305.56	306.29	306.05	304.53	304.39	304.91	303.66	305.37	304.16	305.24	303.21	304.32	304.2	304.21	305.35	305.22	304.37	304.12	305.74	304.9	306.45	305.51	304.44	304.8
304.07	303.45	303.96	302.51	303.74	302.67	302.32	303.62	304.15	304.49	302.48	304.55	304.59	304.37	303.26	302.16	302.46	303.74	301.48	303.14	302.79	305.5	303.83	302.74	303.26	303.51	303.76	304.26	303.28	304.13	303.18	302.78	303.16	304.14	302.14	304.16	303.29	304.27	303.41	303.42	303.23	303.93	302.63	303.62	302.27	303.68	303.13	302.62	303.28	303.13
295.76	294.64	294.2	294.04	294.42	295.86	295.04	294.93	294.21	294.77	294.5	294.82	294.97	295.47	296.48	294.56	294.01	294.1	295.23	294.72	295.2	295.9	295.91	295.53	294.02	292.85	295.5	295.51	294.91	294.51	295.29	294.55	295.14	294.14	294.29	295.59	295.08	295.03	294.51	295.84	295.18	295.4	294.85	294.59	295.09	295.49	294.11	294.84	296.26	293.5
303.39	302.57	301.92	302.36	302.8	301.61	304.02	303.39	303.28	301.34	303.64	303	302.43	304.24	303.07	303.32	302.43	303.86	303.31	302.87	301.76	303.92	302.68	304.45	302.74	303.18	304.26	303.29	303.51	303.04	302.64	302.54	302.92	302.69	303.96	302.89	302.47	303.32	302.37	302.6	302.72	302.43	303.25	303.25	303.24	302.46	302.01	303.17	302.89	303.03
314.91	315.46	313.11	313.14	313.95	313.2	313.44	312.33	314.17	313.77	314.12	314.98	312.92	313.22	313.18	313.61	313.42	313.52	313.98	315.12	314.53	314.44	314.76	313.95	314.83	314.75	313.86	313.88	314.92	315.48	314.13	314.22	314.11	314.4	313.61	313.88	314.16	313.9	313.97	312.59	315.17	313.61	314.52	314.63	315.15	314.2	313.91	313.33	313.06	314.42
319.47	320.25	318.34	319.03	318.15	318.96	318.86	318.77	319.48	318.75	318.42	318.7	317.57	318.04	317.99	318.61	318.98	319.3	319.45	319.35	318.78	317.68	318.04	318.59	318.51	318.98	318.06	318.19	317.91	317.72	318.17	319.51	318.57	318.85	318.22	317.63	318.12	319.54	318.55	318.3	318.68	319.84	318.58	318.01	318.82	318.94	318.03	318.16	318.59	318.78
302.04	301.21	299.33	299.97	299.9	300.3	300.06	300.04	301.22	300.62	299.5	300.83	299.18	298.79	299.76	301.19	298.8	299.21	300.55	300.16	299.32	299.91	300.58	300.25	300.3	300.12	299.06	301.11	300.07	299.86	300.76	299.83	299.67	300.6	300.5	301.31	300.53	299.94	299.94	299.8	300.25	300.68	301.3	300.19	300.17	298.72	301.94	299.96	300.84	300.01
323.82	324.09	324.7	325.35	324.29	323.87	324.43	325.19	323.61	325.42	323.97	324.78	325.76	325.1	324.44	324.86	324.97	325.22	323.61	324.82	323.49	324.32	325.09	323.67	324.64	323.75	323.71	323.14	325.79	323.85	324.63	324.93	324.99	324.52	325	322.97	323.82	324.8	325.12	325.2	324.95	325.52	324.72	324.24	324.8	324.55	323.86	325.55	323.93	326.38
302.37	301.84	302.97	299.97	303.79	302.72	302.76	302.28	302.33	301.57	302.59	303.06	303.09	301.6	302.39	302.88	301.53	301.31	302.24	303.86	302.7	302.68	302.89	302.42	301.54	303.19	302.55	301.86	301.88	300.8	303.48	302.32	302.64	302.71	301.93	301.87	302.92	302.26	303.04	302.82	302.35	303.21	303.01	303.58	302.05	302.68	302.87	300.39	303.72	302.96
310.84	309	310.22	310.1	310.47	309.82	310.8	310.35	309.96	311.29	310.43	310.69	310.78	311.48	310.57	309.75	310.92	311.68	311.48	310.55	309.36	310.29	310.43	311.06	310.58	310.57	310.76	309.76	310.34	310.53	310.06	311.74	310.13	309.9	310.08	310.73	310.76	310.96	311.24	309.11	311.37	310.33	309.08	310.88	310.55	310.34	310.62	310.49	309.33	311.09
313.01	312.95	312.07	314.28	314.52	312.73	313.09	313.43	312.34	312.25	314.16	312.67	313.52	312.17	313.53	314.57	314.16	313.53	313.26	313.08	312.41	311.83	314.16	314.03	313.24	313.8	313.92	313.17	313.37	312.16	312.41	312.95	313.61	314.03	312.83	312.9	312.97	313.27	313.98	313.66	314.12	313.02	313.81	313.16	313.29	312.52	312.86	313.06	313.15	313.65
312.92	313.2	312.21	312.09	315.29	313.18	312.95	312.49	312.64	312.73	313.5	313.09	312.56	313.26	312.22	313.22	313.37	313.59	311.44	312.98	313.47	312.64	313.76	313.56	313.4	314.17	314.22	312.93	312.46	312.07	311.64	312.53	312.02	314.99	311.87	314.01	315.03	312.35	313.59	313.15	313.57	313.31	314.51	312.58	314.09	312.52	312.94	313.07	314.82	313.5
328.77	329.03	329.63	328.55	328.49	329.18	327.59	328.02	328.08	328.61	327.08	328.83	328.7	328.59	327.68	327.89	329.32	327.52	328.75	329.91	328.32	328.46	328.93	329.61	329.09	328.73	328.97	328.9	328.67	327.79	328.28	329.31	329.54	328.25	328.28	328.99	328.74	328	329.48	328.16	327.89	326.74	328.44	328.24	327.61	329.46	327.92	328.36	328.95	328.25
324.14	324.93	326.01	323.72	322.68	324.86	324.85	324.65	326.25	324.97	324.6	324.31	324.86	325.53	325.1	325.18	325.07	324.1	324.01	324.74	325.47	324.61	325.41	324.36	324.35	323.62	323.94	324.1	324.89	324.39	324.82	324.98	324.5	327.25	324.56	325.52	325.1	324.33	324.42	324.73	323.64	324.29	324.98	324.29	323.84	325.51	325.3	324.76	324.44	324.46
316.21	316.57	317.46	314.84	315.94	315.34	317.03	316.39	315.08	315.78	316.85	316.97	315.24	314.6	315.24	315.73	315.47	315.85	314.76	315.71	316.26	316.27	315.41	316.42	316.28	315.75	315.57	316.36	316.27	316	316.98	314.57	314.94	316.09	315.84	315.92	317.31	315.29	315.97	314.11	316.49	316.02	315.96	315.68	315.86	315.91	313.9	315.62	314.75	314.95
302.58	302.84	302.19	302.49	301.84	301.57	302.96	301.32	302.78	302.28	301.74	302.88	302.94	302.61	301.89	301.61	302.69	302.76	303.4	303.79	301.83	302.4	301.97	301.47	302.25	301.36	302.28	301.41	303.2	302.84	302.97	303.22	302.5	302.14	302.54	302.2	303.19	301.27	301.69	301.9	303.73	301.64	302.22	301.96	302.93	301.81	302.07	302.21	302.49	302.97
314.68	316.27	316.36	315.1	316.07	316.45	315.44	315.44	315.9	315.7	316.1	315.22	316.1	316.45	315.41	316.66	314.2	315.78	315.6	316.39	315.31	316.49	316.2	315.51	314.4	317	316.16	315.57	317.07	314.79	315.64	315.91	315.89	316.67	315.32	315.45	317.11	315.34	315.98	315.86	316.62	316.28	315.67	315.88	317.03	314.57	315.74	316.23	315.48	317.28
303.52	304.17	304.33	304.28	303.03	303.97	303.68	304.23	303.84	303.83	304.76	303.34	303.48	303.67	303.22	304.31	303.28	305.31	305.55	302.46	303.35	302.55	303.83	304.04	303.44	304.78	303.66	304.83	303.54	303.62	304.13	304.27	304.59	303.74	303.81	303.08	304.41	304.48	303.63	303.97	304.54	303.95	304.09	303.88	303.32	302.82	303.16	305.34	303.59	303.07
324.07	325.18	325.44	324.04	324.24	323.73	324.71	325.24	325.24	324.67	323.09	324.4	324.68	324.49	325.17	324.46	324.15	323.29	324.94	324.65	324.69	323.8	324.84	323.35	323.07	324.85	323.76	325.05	325.2	325.31	325	325.05	324.02	324.22	324.81	325.51	325.26	324.62	325.35	323.81	324.9	324.73	324.25	324.94	324.46	324.7	324.03	325.04	324.42	322.54
300.09	299.66	299.13	300.62	300.59	301.05	300.4	300.75	299.51	300.46	300.41	300.1	298.7	298.77	299.64	299.07	299.12	300.53	299.95	300.26	301.53	300.7	300.56	300.07	301.3	300.16	300.92	300.52	300.65	298.68	299.64	300.31	299.63	299.18	299.79	300.39	301.01	300.01	299.02	300.48	299.71	299.9	301.21	300.02	299.38	299.88	299.87	300.29	300.57	301.24
301.67	302.55	303.53	302.57	302.34	302.72	302.09	302.88	302.4	304.09	302.8	302.74	303.04	302.46	301.41	302.78	302.66	302.85	303.4	302.91	303.1	302.67	302.35	303.41	302.34	302.13	303.65	302.47	302.9	301.86	304.26	302.47	303.23	301.8	301.94	303.02	303.67	302.24	301.98	301.78	302.91	302.25	301.87	302.48	303.14	302.68	301.94	303.58	301.84	301.32
304.88	304.38	305.35	305.19	305.39	305.2	305.5	305.49	305.61	305.23	305.33	305.68	305.99	305.1	305.4	304.65	305.8	304.69	305.57	305.82	305.26	304.59	306	305.53	305.17	304.63	304.83	305.25	304.27	305.32	305.79	304.4	305.89	305.05	303.65	304.85	304.28	305.63	305.16	305.14	304.8	306.23	304.73	304.71	305.04	306.1	305.18	304.64	304.93	306.33
316.93	318.14	316.62	317.74	318.4	317.83	316.63	317.16	316.63	316.71	318.95	317.04	317.73	317.73	318.05	317.88	317.67	316.85	316.46	316.29	316.99	317.32	318.17	317.46	315.7	316.81	318.15	316.36	317.44	317.65	316.21	317.67	318.13	316.93	318.04	317.34	316.69	315.71	317.28	317.26	316.78	317.58	317.59	316.38	317.91	318.09	317.9	317.47	318.37	317.68
318.38	317.7	318.57	317.71	317.91	318.98	318.46	319.14	319.67	317.19	318.69	319.11	318.68	318.82	317.84	319.43	318.56	319.25	319.39	317.54	318.48	317.62	318.74	318.58	317.99	319.74	317.68	318.96	319.46	318.79	318.68	318.92	318.58	317.95	318.48	319.33	318.61	318.99	319.23	318.52	317.98	318.4	320.7	318.64	319.76	317.07	316.98	318.81	317.8	320.41
312.48	313.21	312.13	312.72	313.31	311.66	312.7	314.46	312.28	313.18	311.45	313.55	313.49	313.53	312.83	313.34	312.52	313.12	314.01	312.81	313.68	312.34	313.58	311.88	312.67	311.6	313.49	313.31	313.95	312.73	313.75	312.3	312.51	312.95	311.95	311.8	312.7	313.64	313.62	313.24	313.55	314.16	312.26	313.86	313.68	312.13	312.45	313	313.86	313.02
327.13	326.8	329.05	325.82	326.67	327.43	327.3	326.69	326.87	326.63	326.84	326.49	327.63	328.54	326.53	327.45	327.96	326.97	327.22	326.04	326.71	326.63	325.97	328.1	325.58	327.3	327.83	327.39	327.23	328.1	326.94	326.77	327.8	327.78	328.3	326.79	326.86	326.54	327.04	327.43	326.45	327.01	327.17	326.79	326.69	327.22	327.4	327.36	326.23	326.59
304.93	304.45	304.9	305.3	305.52	304.33	306.15	305.16	305.26	305.76	306.13	305.4	306.2	306.29	305.9	305.47	305.83	305.15	305.64	305.56	305.32	305.71	305.34	305.33	304.68	305.84	306.29	304.79	306.63	304.84	305.98	304.7	305.86	306.34	306.32	304.45	305.18	305.8	305.75	305.64	305.6	305.75	305.51	306.51	305.37	304.9	305.11	304.56	306.14	305.44
303.99	304.93	305.32	303.86	304.84	305.49	305.21	305.62	304.98	304.36	304.79	304.75	305.45	307.08	305.4	305.29	304.1	306.15	305.63	305.18	304.85	304.42	304.74	304.9	304.62	305.29	305.06	305.08	304.99	304.53	304.61	304.5	305.25	305.65	303.99	303.66	305.06	306.06	304.46	305.51	304.66	304.09	305.34	306.3	306.06	305.57	305.29	304.03	304.71	305.93
299.92	300.99	300.29	300.17	299.91	300.55	298.57	300.2	300.77	300.88	299.24	299.88	300.81	300.1	300.38	299.68	301.18	298.74	300.43	298.72	301.55	301.38	299.5	300.4	298.17	298.96	300.96	302.11	299.91	299.26	298.96	299.79	300.06	300.17	300.17	300.26	300.22	300.89	300.45	299.17	300.24	300.05	300.82	299.17	299.34	300.43	299.65	299.16	299.87	300.57
314.41	313.63	314.04	314.25	313.68	314.98	316.01	315.7	315.3	314.45	314.26	312.89	314.4	314.5	315.6	313.44	314.75	315.78	314.69	315.44	314.45	315.24	315.27	315.87	314.82	314.61	316.2	314.19	314.87	313.89	314.99	314.64	315.13	314.34	314.54	315.27	314.37	315.84	314.94	314.59	315.53	314.52	315.26	314.07	314.15	315.02	315.09	314.29	315.11	314.19
310.04	311.04	311.58	312.39	311.32	312.91	311.65	310.23	311.01	311.18	312.64	311.93	312.34	310.6	312.36	312.66	311.61	312.47	310.57	311.34	310.77	311.27	311.67	310.81	311.04	311.53	311.06	311.71	310.68	311.18	310.65	311.52	311.51	311.73	311.38	311.9	311.53	311.03	311.15	311.87	310.68	311.01	311.95	312.11	310.73	310.67	311.37	311.06	310.99	312.36
306.22	306.24	306.67	307.79	306.98	307.87	307.04	308.03	307.65	308.33	307.58	307.24	306.63	306.88	307.69	306.55	309.1	306.37	307.22	308.38	306.39	307.64	307.29	308.07	308.06	306.52	307.78	307.11	307.55	307.2	306.95	306.02	307.13	306.61	307.91	307.41	307.47	307.61	306.85	307.62	307.37	307.2	307.36	306.35	307.46	306.75	306.12	307.61	307.47	307.73
327.73	325.92	326.75	326.33	327.19	326.14	325.51	327.18	326.44	326.85	327.55	327.86	326.98	326.16	327.69	326.77	327.11	326.26	326.93	328.1	327.42	326.95	326.45	327.49	327.31	327.28	327.79	326.98	325.89	327.6	326.29	328.23	327.72	327.16	327.33	327.52	327.37	326.31	326.35	327.82	327.46	326.91	327.09	327.06	325.58	326.46	326.42	327.17	327.09	327.62
328.04	328.41	328.07	327.95	328.86	328.25	326.84	328.7	328.78	329.11	329.13	328.74	327.19	328.13	329.63	328.9	329.27	329.65	329.31	328.61	329.1	328.73	329.62	328.42	328.71	328.11	327.75	328.46	329.4	329.66	327.83	328.43	328.2	328.47	329.64	328.87	328.53	328.91	327.55	327.79	328.69	328.1	328.57	327.64	329.43	327.59	329.29	328.9	329.51	328.75
306.61	308.54	307.45	307.64	307.56	307.37	307	306.65	308.46	308.1	307.39	306.57	307.97	308.17	307.9	307.47	308.62	308.18	308	307.87	306.75	307.5	308.89	306.64	307.96	307.43	307.79	307.34	307.47	307.2	307.08	307.96	307.29	308.47	307.27	307.58	307.09	306.27	307.45	307.26	307.07	307.48	307.15	307.42	306.12	306.03	306.86	307.68	306.77	307.68
315.13	315.36	314.99	313.88	312.84	313.85	314.51	313.86	314.93	312.99	314.34	312.68	314.26	313.72	314.23	314.17	315.07	314.05	313.96	314.16	315.88	314.76	314.07	314.61	314.75	314.13	313.91	314.27	315.74	313.82	315.18	313.92	314.87	313.7	315.52	313.73	313.95	313.46	313.77	313.58	313.68	314.08	314.7	314.42	314.04	313.43	314.77	312.85	314.38	313.79
308.47	308.01	309.5	309.09	308.81	307.95	308.15	308.54	308.52	308.8	309.92	308.8	309.79	309.22	308.73	307.31	310.68	308.36	309.8	309.02	308.7	306.94	309.72	309.37	309.27	308.67	308.35	309.15	309.46	309.66	309.94	308.62	307.56	307.48	309.12	309.26	308.65	308.73	309.07	309.27	309.48	309.73	308.39	308.74	309.7	308.25	309.12	308.56	308.33	309.89
311.68	314.77	312.85	313.22	312.57	314.93	312.67	313.32	312.9	314.33	314.43	313.5	313.1	313.21	312.12	312.32	314.04	313.65	313.52	312.93	314.05	313.6	313.62	312.46	312.16	313.82	313.33	313.82	313.82	314.77	313.52	312.72	312.82	312.84	313.17	314.26	314.64	313.04	313.47	312.97	312.75	313.3	312.33	314.55	314.62	313.29	315.52	313.98	313.73	312.35
312.93	314.72	314.01	314	315.15	314	314.45	314.84	313.37	313.75	314.77	313.47	315.78	313.86	315.02	315.66	314.29	315.37	314.11	314.56	314.81	314.58	313.99	315.21	315.78	314.71	315.32	315.15	315.71	315.65	314.98	316.2	314.59	315.1	315.03	314.82	314.11	314.82	313.3	313.66	315.28	314.05	316.1	315.06	314.11	316.19	315.56	314.66	314.19	314.76
318.15	317.94	318.49	319	318.46	318.97	318.95	319.24	316.92	320.03	318.55	318.94	319.03	318.25	320.48	319.66	317.56	318.44	319.07	319.33	318.43	317.67	319.57	317.34	319.36	317.91	318.72	318.08	318.71	319.55	318.48	318.19	317.63	318.41	318.91	319.28	319.15	319.07	318.91	319.15	317.82	318.93	318.16	318.36	318.25	319.66	318.37	318.03	319.86	319.58
294.53	294.46	293.57	293.07	293.95	293.87	294.06	293.6	293.6	293.94	293.27	294.66	293.39	294.57	293.85	294.26	293.93	295.8	293.04	293.3	294.97	294.24	293.02	295.93	292.75	294.75	294.24	293.49	292.64	294.49	293.55	293.8	293.54	293.71	294.83	294.55	294.81	293.61	294.56	294.82	294.53	294.25	295.03	293.46	293.97	293.69	294.21	294	294.32	293.68
304.6	304.11	304.2	303.81	304.4	304.21	304.43	304.17	303.57	304.2	303.8	304.02	304.43	304.87	303.81	303.22	304.69	304.23	304.28	304.09	304.3	303.68	303.05	303.77	304.69	303.6	304.34	304.04	303.32	304.36	304.45	303.84	303.86	302.95	304.8	305.39	304.85	304.96	305.11	305.14	304.97	304.61	302.64	303.5	304.53	303.63	304.89	302.55	303.98	304.27
315.43	315.65	315.76	314.54	314.6	315.7	315.51	313.84	315.05	315.62	315.05	313.57	314.73	314.16	313.57	314.74	314.59	313.17	313.42	315.38	314.98	314.76	313.71	314.13	315.18	315.24	314.9	314.82	314.76	314.59	314.57	314.8	314.91	316.94	315.08	316.7	314.65	315.18	314.92	315.5	314.79	313.91	315	314.31	315.18	314	314.58	313.8	316.12	314.47
300.34	300.15	298.76	300.38	300.12	299.59	300.17	301.71	299.57	298.62	299.29	300.56	299.88	298.99	300.71	300.9	298.79	299.4	299.65	299.1	299.01	300.43	300.94	299.7	299.4	299.99	300.16	300.5	299.55	298.24	299.96	299.37	300.14	300.81	300.65	299.53	300.11	300.23	299.49	298.57	300.07	299.81	299.45	299.53	299.77	299.95	299.95	299.97	301.21	299.59
303.88	303.79	303.79	302.8	303.65	303.82	303.57	303.04	303.12	304.32	303.63	303.99	303.48	303.73	303.76	302.96	304.57	304.19	303.6	302.31	302.89	304.11	303.44	303.79	302.6	302.64	303.27	304.08	303.32	302.51	303.22	304.56	303.51	302.79	302.52	303	302.96	303.19	303.61	301.99	303.68	303.45	301.19	302.88	304.03	303.21	304.06	303.63	303.68	304.4
314.73	315.86	314.16	315.12	314.6	315.23	314.73	314.06	315.04	316.08	315.04	314.22	313.23	314.66	314.68	313.73	313.26	313.92	313.81	314.54	314.33	314.41	314.42	313.75	315.36	314.86	315.4	314.46	314.59	314.93	315.41	314.82	315.53	315.61	314.44	314.73	315.33	314.36	313.42	314.56	314.72	315.35	314.56	313.8	314	314.52	315.73	314.96	314.85	315.21
316.48	316.62	317.07	315.97	316.67	316.38	318.44	316.96	315.6	316.52	315.3	316.67	315.8	316.44	316.27	317.02	316.18	317.02	315.51	316.93	314.6	317.58	316.69	316.36	318.15	317.23	316.57	317.46	316.28	315.97	316.57	315.83	316.07	315.71	316.31	315.37	316.47	317.02	315.71	317.83	316.97	316.78	318.05	317.03	316.02	316.76	317.08	316.05	316	317.33
318.65	318.34	319.33	319.94	319.02	319.72	320.08	320.26	319.37	318.36	319.7	319.34	318.93	319.67	318.58	318.51	319.46	320.62	320.88	321.04	318.59	318.77	320.48	319.2	319.4	320.42	319.12	319.54	319.02	319.07	320.06	318.88	320.02	318.84	318.72	318.26	318.83	319.26	318.69	319.96	319.68	319.42	320.4	320.61	318.56	318.85	319.06	320.13	318.92	319.26
325.72	324.28	324.95	325.39	325.58	325.63	325.67	326.28	324.81	324.52	325.18	325.92	325.3	326.15	325.36	324	325.68	325.07	324.5	324.37	325.67	325.65	325.76	324.35	325.39	325.21	326.96	326.16	324.99	324.86	325.84	324.91	326.14	326.12	325.16	327.25	326.04	325.9	326.37	324.26	325.27	324.83	325.45	325.69	325.35	326.04	325.57	325.47	324.81	325.6
306.82	306.59	306.38	307.54	306.19	307.08	306.55	306.56	306.84	307.11	307.14	307.33	306.55	305.23	307.78	305.76	306.65	306.43	307.17	306.71	306.5	307.16	306.08	307.25	306.19	306.45	305.82	305.99	308.46	306.57	304.98	307.02	307.02	306.39	307.66	305.42	307.57	306.1	306.73	306.74	305.42	306	306.02	306.66	306.45	307.49	306.45	307.57	304.98	305.77
302.28	303.77	302.91	302.11	303.28	303.6	303.69	302.58	303.92	302.27	303.13	302.49	302.28	302.24	302.75	302.63	302.97	302.89	303.18	302.72	301.98	303.21	303.83	302.65	303.55	302.9	302.53	302.22	302.91	304.11	302.89	302.09	303.87	302.52	303.81	302.91	302.1	303.69	302.93	302.76	302.62	303.37	302.98	302.61	302.44	303.26	302.87	302.83	302.74	302.42
305.6	304.75	304.33	303.55	305.23	305.75	305.26	305.62	304.39	305.96	305.23	305.01	305.88	306.26	305.1	304.83	305.49	305.68	303.75	304.39	304.35	303.9	305.88	305.57	305.45	304.81	305.22	305.09	304.84	305.04	304.13	305.34	304.28	304.49	305.21	304.73	305.89	305.24	305.14	305.14	305.29	303.92	304.86	305.05	304.49	306.25	305.51	305.86	304.77	305.35
300.1	300.48	300.96	298.57	299.71	298.94	299.59	299.05	299.87	300.54	299.1	299.22	299.34	299.78	300.03	300.31	299.86	299.44	299.61	299.22	300.66	300.08	300.52	300.59	299.05	300.75	299.48	298.9	299.45	299.58	299.53	300.12	299.78	299.9	300.47	300.14	299.09	300.41	298.66	300.04	299.62	299.39	299.56	301.23	301	298.48	300.98	298.94	299.71	299.02
302.74	303.17	303.75	303.04	303.09	302.94	304.22	303.23	304.32	302.3	304.15	303.22	303.29	303.39	303.96	304.01	303.8	304.71	303.66	303.14	303.53	304.49	302.26	304.24	302.83	303.79	302.83	303.11	304.23	303.12	303.19	303.3	303.77	303.94	303.41	303.19	303.66	304.66	304.67	304.47	303.44	302.4	303.05	303.71	304.23	302.93	303.66	303.78	303.7	302.4
325.78	325.52	325.03	325.15	325.2	324.49	324.03	324.65	324.86	323.73	323.46	324.98	324.37	324.41	323.15	325.15	324.72	324.38	324.57	324.64	324.05	325.83	324.04	325.38	324.57	324.64	323.88	323.99	325.07	325.36	325.71	323.67	324.34	324.09	322.89	325.43	324.56	324.7	324.86	325.02	323.71	323.88	324.53	324.65	323.86	324.68	323.76	324.48	325.09	324.17
302.62	302.22	303.79	302.4	302.9	303.04	302.65	305.21	303.72	303.7	303.39	303.3	303.74	302.65	304.22	302.36	303.53	301.95	304.09	303.51	303.55	303.53	302.22	304.37	303.72	302.98	304.2	302.39	303.09	303.93	302.87	303.54	304	303.43	303.04	304.56	303.32	303.72	303.55	302.1	303.12	303.06	302.72	303.84	303.76	303.53	303.47	304.16	303.91	303.17
303.11	303.69	304.62	303.07	303.74	302.63	303.82	302.92	303.32	302.4	302.89	302.35	303.05	303.15	303.06	303.82	302.9	302.34	303.92	304.48	302.57	303.44	302.54	304.05	303.87	302.94	302.53	303.1	302.36	303.3	304.01	303.29	302.67	303.74	303.86	303.89	304.29	303.01	302.82	302.99	303.46	303.55	303.57	304.13	304.26	302.95	303.16	303.18	303.64	302.85
327.34	326.72	328.57	329.07	328.13	328.52	327.68	328.22	327.34	328.34	328.71	327.58	328.79	329.42	327.96	328.62	328.01	328.49	327.65	328.08	329.3	329.29	328.25	328.27	328.98	327.79	326.4	328.9	328.78	328.36	329.38	328.94	327.97	329.03	328.4	330.1	328.23	326.68	328.81	328.12	329.77	327.96	330.17	327.62	328.45	328.55	329.17	328.06	329.14	328.97
313.71	312.59	314.4	313.44	313.13	313.65	313.35	312.83	314.35	312.84	312.39	313.35	312.01	313.58	312.88	312.37	313.66	312.57	313.52	312.54	313.87	312.39	313.36	313.45	312.41	312.2	313	312.32	314.7	313.93	313.03	313.31	313.33	311.98	314.69	312.31	313.97	313.64	312.29	314.29	312.28	313.43	312.69	313.98	313.04	312.31	313.06	312.59	311.94	312.71
312.51	312.89	314.28	313.28	312.92	312.99	312.65	311.83	312.27	313.2	313.22	312.3	312.29	312	313.3	312.76	312.87	311.75	312.49	313.6	312.42	310.95	311.77	312.86	313.7	312.54	312.77	312.19	311.92	311.87	312.7	312.61	312.59	313.94	312.86	312.83	311.75	312.24	311.65	313	311.47	312.91	312.76	312.83	313.25	313.68	311.26	312.42	311.52	313.27
299.44	300.89	299.42	300.48	300.4	299.53	301.43	300.69	302.09	300.96	300.36	299.12	299.46	300.35	300.04	300.68	301.68	300.65	300.89	299.76	298.79	299.85	300.58	300.21	300.53	300.18	302.04	299.89	300.17	300.74	300.84	300.43	300.29	300.04	300.05	300.09	300.72	300.19	300.38	298.54	299.1	299.68	300.25	299.78	299.78	299.5	299.47	300.36	300.34	300.42
327.11	328.46	326.74	328.94	328.6	328.39	327.83	328.55	329.51	328.32	328.62	329.32	327.54	329.7	330.34	328.94	328.31	329.86	328.1	328.58	329.27	329.03	328.1	328.6	327.27	329.69	328.49	329.04	327.98	329.01	327.57	327.75	329.14	329.26	328.29	328.36	329.08	328.98	329.42	329.17	329.24	327.94	328.21	326.45	327.76	328.52	327.65	328.16	330.16	328.76
304.86	304.46	303.86	303.8	304.1	304.14	305.37	304.87	304.15	304.03	304.97	304.41	304.39	304.74	305.67	305.88	304.44	304.85	304.82	305.35	304.4	304.46	304.69	304.05	304.99	304.94	304.14	304.76	304.47	304.64	303.4	305.09	304.81	304.11	305.23	303.53	303.82	304.3	303.9	303.78	304.11	304.84	305.5	304.35	304.25	304.71	304.48	304.07	303.41	305.4
299.87	300.86	300.07	299.71	299.76	299.33	299.58	298.97	301.37	300.87	300.06	300.93	300.29	299.56	299.24	299.95	300.24	300.8	299.93	301.27	298.92	299.37	300.21	300.06	300.17	299.46	299.92	301.08	300.34	299.31	300.11	300.04	300.12	300.66	300.85	299.82	299.54	299.51	300.66	301.04	299.8	299.43	300.83	299.83	301.21	298.91	300.03	300.04	301.23	298.91
296.79	297.42	296.45	297.58	296.11	295.29	298.42	296.75	297.72	296.89	295.65	297.15	297.45	298.27	297.12	296.52	295.43	297.86	297.85	298.38	296.34	296.66	297.24	297.32	296.64	298.47	297.7	298.01	297.58	296.12	297.67	296.05	297.59	297.49	296.58	297.56	297.56	296.4	297.41	296.62	295.94	296.76	297.09	296.64	296.38	297.74	297.22	297.03	297.6	296.61
310.3	310.76	310.38	311.56	311.48	310.65	312.57	312.01	311.19	312.24	312.64	309.58	311.76	310.98	311.73	312.41	312.23	312.08	311.47	311.94	311.55	312.04	312.14	310.64	311.41	311.58	310.51	312.68	311.36	312.48	312.15	311.41	311.44	311.28	310.96	311.39	311.56	312.14	310.15	312.13	310.75	312.13	311.92	312.25	310.72	311.83	311.74	311.83	312.08	310.64
312.69	314.37	312.75	312.7	313.61	312.97	313.33	312.96	313.5	313.82	312.7	313.42	312.36	313.14	313.55	314.11	312.66	312.74	313.4	313.53	313.45	312.85	314.66	314.11	313.87	312.89	314.17	314.09	312.79	312.91	312.84	313.91	313.52	313.21	312.31	313.16	313.23	313.65	314.38	313.8	312.88	312.7	314.02	313.21	312.73	312.63	313.87	312.52	312.63	311.13
311.23	310.82	309.13	309.49	311.09	310.96	310.11	308.97	311.2	310.56	310.86	309.76	310.62	310.88	309.88	310.11	310.36	309.99	309.91	310.65	309.86	311.86	309.12	311.47	310.77	311.54	310.41	310.69	309.95	310.23	311.49	310.66	309.65	310.56	310.05	310.44	310.53	311.01	309.63	309.19	310.15	311.14	309.28	311.07	309.59	310.25	309.35	312.88	310.8	309.67
310.5	310.64	311.92	310.29	309.84	311.63	311.06	311.19	310.99	311.57	311.07	311.2	310.22	310.15	311.03	310.96	311.31	310.36	309.67	311.32	310.58	309.67	311.17	311.51	311.41	310.92	311.08	310.57	310.74	312.5	309.96	310.96	310.97	310.94	310.46	311.26	310.85	310	310.96	311.37	311	310.8	310.7	311.22	310.32	311.43	309.98	310.63	311.03	313.1
318.25	318.93	317.39	317.98	317.93	317.59	319.03	318.11	319.08	317.42	318.65	318.58	317.67	318.64	317.82	317.66	318.36	316.95	318.97	317.96	317.27	319.39	318.41	317.74	317.89	318.49	317.19	318.26	318.57	318.93	318.73	317.92	318.02	317.66	319.53	318.8	318.25	318.56	318.07	318.21	318.95	318.09	318.31	318.47	318.11	317.91	319.05	318.06	318.19	317.7
313.98	314.45	313.8	313.47	314.44	314.19	313.96	313.32	313.07	314.19	313.54	314.18	313.24	312.69	314.81	314.56	314.74	313.95	314.28	314.81	314.18	315.26	314.84	314.27	312.89	315.1	313.51	313.71	313.25	313.91	314.48	313.63	313.12	315.01	315.15	312.84	313.28	315.44	314.5	313.57	313.29	315.3	314.09	313.93	313.13	313.25	313.38	314	313.08	314.38
314.31	314.88	314.49	313.97	313.58	313.82	313.38	314.2	313.73	313.57	314.4	313.94	314.22	313.25	313.08	315.97	313.6	313.23	313.91	314.74	314.87	313.81	312.97	313.11	314.31	313.45	315.18	313.67	313.82	313.25	314.3	313.21	314.89	314.63	312.74	314.01	313.6	313.87	315.77	313.36	311.85	314.12	314.75	312.74	313.77	313.79	313.83	314.02	314.04	313.61
314.5	313.82	313.55	314.72	316.08	315.69	314.7	315.14	313.73	313.99	315.42	314.32	315.44	313.87	314.49	313.92	315.46	314.68	315.24	314	315.54	314.33	314.49	314.87	315.2	314.24	316.22	315.03	314.78	315.4	315.74	314.04	314.4	315.51	314.81	315.3	312.6	314.27	315.2	314.5	313.99	315.43	315.37	314.55	314.8	315.14	313.85	314.59	314.89	315.06
304.42	305.85	303.69	304.66	303.95	304.81	304.26	303.73	305.05	303.58	304.34	303.63	304.56	303.62	304.12	305.07	304.46	303.56	303.91	304.01	304.08	303.93	302.24	303.04	304.55	303.39	303.9	305.74	302.99	304.56	304.09	304.53	304.52	303.98	303.67	305.38	304.74	305.24	302.92	304.39	305.54	304.9	303.44	304.43	305.31	304.54	304.98	304.34	304.31	304.63
312.85	313.38	312.97	313.09	312.6	313.3	312.67	314.43	313.51	312.53	312.78	312.55	312.83	312.04	312.61	311.74	311.3	312.57	312.29	313.74	312.77	312.15	313.1	312.46	313.02	312.32	311.65	313.04	314.41	312.46	312.88	313.37	312.93	312.34	314.12	313.63	313.41	313.27	312.89	312.9	314.43	312.44	312.78	312.6	311.54	312.47	312.63	312.89	311.98	314.42
312.67	313.66	312.31	313.76	311.91	313.7	313.93	313.24	312.48	312.4	313.44	312.26	312.12	313.31	313.67	311.76	313.6	312.04	311.98	313.98	313.44	313.35	312.75	313.19	312.67	311.71	313.95	313.9	312.46	313.01	313.28	311.64	312.72	314.08	312.76	313.24	312.8	313.18	312.93	312.44	312.88	313.63	313.94	312.61	314.01	313.62	311.76	312.58	312.31	312.59
326.08	325.69	325.12	325.18	325.79	325.09	326.92	324.85	325.65	324.9	324.43	325.36	325.34	324.68	326.18	325.59	325.59	326.45	325.93	326.23	325.71	324.79	325.45	324.18	325.11	324.21	325.63	324.75	326.08	325.11	324.29	325.27	324.99	324.67	325.04	326.35	324.53	325	325.01	325.49	324.77	325.18	324.69	324.75	325.31	326.07	325.93	324.86	325.07	324.74
308.35	308.49	308.39	309.36	308.27	307.83	308.66	309.5	308.82	309.48	308.71	308.17	308.43	308.47	309.2	308.5	307.74	308.82	308.83	308.64	308.15	307.81	309.08	308.89	308.95	309.38	308.69	309.64	309.07	308.86	309.58	309.29	308.42	310.08	309.84	309.97	307.57	307.66	309.07	309.5	309.4	306.73	309.39	308.87	308.26	308.06	309.35	308.79	309.97	308.41
306.33	307.07	307.91	308.11	305.93	306.28	308.26	307.85	307.79	307.92	308.44	306.95	306.53	306.9	306.44	307.16	307.72	307.43	307.25	307.14	307.22	307.3	305.59	305.86	306.54	306.46	307.13	308	307.07	307.95	307.22	306.83	307.8	307.74	307.8	307.22	307.85	306.84	308.8	307.74	307.04	308.15	308	306.71	307.63	307.1	306.52	307.03	307.8	308.28
302.17	300.55	301.12	300.51	299.89	302.28	300.68	300.86	301.55	300.95	301.56	300.71	299.84	301.43	301.33	300.72	301.74	300.81	301.76	301.22	301.02	300.16	302.22	301.86	301.21	301.39	301.09	299.8	301.68	300.45	301.84	300.03	302.17	301.66	301.22	301.51	300.11	301.52	300.72	302.91	299.41	301.43	301.29	301.62	300.91	300.96	299.59	300.08	301.07	301.21
318.6	317.98	318.1	317.79	318.86	317.33	316.45	317.54	317.71	317.24	319.54	319.05	317.56	318.55	319.23	319.31	317.69	319.75	317.08	318.24	318.02	318.35	318.37	317.97	317.85	318.07	318.7	318.22	317.89	317.05	318.14	317.72	317.68	316.63	318.14	317.05	318.11	317.28	317.36	319.05	318.06	319.36	318.23	319.29	317.59	317.99	318.48	319.21	317.23	318.72
326.02	324.57	325.47	325.56	326.14	324.76	324.87	325.5	324.94	324.49	325.39	324.96	325.91	325.55	325.45	325.31	325.63	325.71	327.19	325.3	324.95	324.88	325.58	325.02	325.61	324.25	324.94	325.55	323.7	325.38	325.58	325.43	324.91	324.64	325.09	325.84	325.66	325.14	325.32	325.31	324.61	325	325.33	324.55	324.54	325.26	325.7	325.37	325.61	324.4
315.17	314.81	314.46	316.04	314.55	316.16	314.97	316	315.38	314.11	315.5	314.03	314.5	314.7	315.04	314.68	314.55	314.57	315.28	314.36	316.08	315.76	315.52	315.47	314.36	314.55	314.52	316.39	314.49	314.72	315.07	315.31	316.04	314.88	314.33	313.58	313.89	314.83	313.84	313.85	314.22	314.2	315.23	315.97	315	316.15	314.38	315.5	315.83	314.29
303.83	303.76	304.71	303.15	304.85	303.98	304.41	304.91	304.08	304.33	304.74	304.59	305.33	304.5	304.21	304.44	303.81	303.93	304.56	304.45	305.45	303.43	303.88	303.29	303.61	303.36	303.59	302.88	305.53	303.31	303.88	304.08	304.53	305.35	304.07	304.38	304.6	304.12	304.28	305.3	305.34	303.91	304.22	303.47	305.07	305.2	303.57	304.75	305.7	303.5
324.76	323.82	324.49	324.82	324.41	323.85	324.87	322.95	325.08	323.19	324.66	324.7	325.57	323.55	325.62	325.76	325.53	325	324.57	324.23	325.78	325.36	324.09	323.81	325.15	324.63	324.36	323.53	325.69	323.63	324.56	324.23	324.98	322.8	324.45	324.49	325.14	324.89	325.73	323.95	324	324.62	325.5	326.05	323.97	325.27	323.92	323.99	324.27	323.62
313.54	312.48	312.29	313.78	312.4	313.53	313.62	311.94	313.38	313.62	313.31	313.17	312.26	314.39	313.32	312.52	312.66	312.79	312.24	313.4	312.28	313.15	312.73	313.85	312.53	313.26	312.68	313.31	312.52	313.04	312.35	311.84	312.87	312.8	311.64	313.35	312.37	311.96	313.44	313.98	313.17	312.89	313.71	312.1	314.07	313.38	312.25	312.68	313.91	312.02
324.99	325.13	325.86	324.94	324.7	325.48	326.67	326.32	325.2	325.09	324.39	325.27	324.94	325.37	324.42	324.63	325.8	325.21	324.54	324.8	325.93	324.64	326.06	326	324.31	326.28	324.16	325.54	324.29	326.65	323.81	324.41	325.7	325	324.25	325.42	324.49	324.3	326.24	324.8	324.9	326.03	327.12	324.92	325.22	324.97	325.14	324.62	326.1	325.15
303	303.23	302.24	303.79	303.45	302.22	303.67	303.63	302.43	303.93	302.51	303.4	302.73	302.92	303.32	302.45	303.61	304.21	302.95	303.16	302.59	302.39	302.7	303.03	302.61	302.57	303.54	302.61	303.5	302.36	304.33	302.88	304.21	302.24	303.23	303.55	303.65	302.76	303.36	304.56	302.48	303.2	303.41	303.61	304.09	303.07	302.66	302.52	303.89	303.09
310.37	311.22	312.81	313.26	313.51	313.87	312.22	312.85	313.05	311.89	314.04	313.27	312.6	312.1	311.84	312.25	312.13	312.64	312.76	312.05	313.36	313.04	312.11	313.16	313.01	311.39	312.51	312.91	312.22	312.5	312.54	312.2	312.94	311.83	312.64	313.54	311.92	312.24	311.83	312.48	312.38	311.88	313.66	312.96	313.18	312.64	311.61	313.21	312.77	312.39
312.67	312.59	311.67	312	311.4	312.34	313.22	311.4	312.5	312.36	312.4	312.03	311.75	312.31	312	311.7	312.43	312.53	312.88	311.94	311.8	311.84	312.81	311.03	312.48	311.51	310.75	312.82	312.97	312.09	311.65	313.37	312.2	313.1	312.07	312.41	311.83	311.78	310.64	312.24	313.14	311.79	312.07	312.58	311.34	312.11	311.67	312.92	311.73	312.19
317.65	317.34	317.8	317.42	317.64	317.54	318.17	317.53	317.86	317.4	318.41	318.03	317.84	318.27	318.41	318.53	317.65	318.78	318.21	317.48	317	317.3	318.31	317.83	318.07	318.69	317.67	319.11	317.36	318.65	317.49	317.35	318.77	318.6	318.77	316.28	317.36	319.17	317	318.91	318.09	317.42	318.48	318.57	318.01	318.6	318.75	318.08	319.49	318.08
314.36	314	315.88	314.29	314.12	316.03	314.37	315.17	314.96	315.29	314.96	315.13	315.13	314.56	314.8	314.55	314.42	313.79	313.96	315.13	315.53	314.58	316.2	313.98	316.05	314.91	315.46	315.17	314.49	315.01	314.81	314.67	315.14	313.3	313.89	314.53	315.97	314.8	314.41	313.62	313.82	315.27	314.95	315.15	316.11	315.61	315.53	315.53	315.42	314.63
307.64	306.32	306.44	307.64	306.88	308.13	307.64	307.19	306.44	308.29	307.04	306.7	307.53	307.46	307.86	308.02	307.54	306.63	305.82	307.61	306.61	307.51	306.68	307.66	307.71	306.28	307.48	307.36	306.81	308.05	305.54	307.61	308.67	306.54	307.08	307.07	306.91	307.51	307.49	307.21	306.88	307.12	307.82	308.57	307.45	307.37	307.58	307.35	306.65	306.96
309.31	308.36	308.65	308.87	307.83	309.53	309.4	309.06	308.13	308.3	309.09	307.93	308.2	309.71	308.52	308.92	308.6	309.74	309.37	308.9	308.28	308.13	309	309.22	309.19	308.78	309.31	308.48	309.55	309.54	308.98	308.72	310.61	308.79	308.7	308.56	309.91	309.06	309.21	309.93	309.23	309.2	308.55	309.52	309.04	307.19	309.18	310.1	308.35	308.93
300.12	300.84	300.55	298.59	301.03	300.05	299.91	300.36	301.13	300.54	300.35	299.05	299.65	300.32	299.52	300.03	301.24	300.98	301.19	299.42	300.8	300.41	300.73	301.04	301.17	299.27	299.37	299.6	298.99	300.45	300.18	300.57	299.32	299	300.49	299.81	299.26	300.92	299.61	301.37	299.46	300.09	299.32	300.31	301.03	299.97	299.68	301.44	300.02	299.34
294.72	295.63	295.93	294.71	295.23	294.79	295.02	295.79	294.82	293.83	294.69	295.26	294.93	296.63	295.55	295.01	294.39	295.19	294.6	293.45	295.05	295.4	295.24	295.3	296.27	295.89	293.11	295.64	295.69	294.81	294.68	294.96	294.42	294.93	295.2	295.68	295.3	295.93	294.81	294.51	294.33	296.04	294.85	293.73	295.47	294.84	295.67	295.17	294.38	294.5
318.5	316.7	317.13	317.06	316.91	317.47	317.33	317.37	317.89	317.23	317.38	316.94	316.74	317.19	317	316.8	315.95	316.66	317.36	317.07	317.72	317.33	315.91	317.22	317.25	318.69	318.49	317.71	316.31	316.47	317.07	317.81	317.18	316.42	317.27	316.63	318.38	317.81	316.98	317.08	318.06	317.03	317.07	317.82	316.68	318.41	316.06	316.89	317.46	316.96
314.39	315.07	314.89	315.48	315.16	315.11	315.68	314.07	315.4	315.64	315.14	314.92	314.57	314.86	314.77	315.44	315.3	315.18	315.61	314.46	316.07	314.56	315.44	314.23	314.75	315.16	315.42	315.31	314.92	316.17	315.74	315.35	315.88	314.12	315.32	314.9	315.19	315.69	314.59	315.32	314.73	314.81	315.74	315.12	315.86	314.82	314.14	314.12	315.13	314.52
327.46	329.67	327.62	328.14	327.8	327.53	327.36	327.22	327.48	327.03	327.3	327.25	327.77	326.62	327.48	327.85	328.8	327.93	328.02	327.49	329.65	327.07	327.87	327.18	327.48	329.04	327.14	326.82	328	327.41	328.49	327.3	327.91	328.08	326.89	326.63	328.04	327.9	327.94	328.74	327.4	326.62	328.24	327.11	327.05	328.07	327.97	327.78	328.16	327.48
312.72	312.11	313.57	312.11	312.56	312.53	311.92	313.66	313.34	313.78	314.44	313.3	312.82	312.65	312.71	312.22	313.3	313.55	312.52	313.33	313.31	313.73	312.82	312.68	312.77	314.14	310.92	312.49	312.86	313.67	311.96	312.95	312.46	313.97	313.14	311.96	314.17	313.39	312.93	313.33	313.66	313.04	313.52	311.89	313.29	313.34	312.74	311.39	313.42	312.16
324.92	325.95	326.07	324.41	326.38	325.96	325.4	326.49	324.61	324.29	324.51	326.1	324.89	326.22	325.67	326.19	324.92	325.23	325.21	325.26	325.94	324.22	325.21	325.15	325.44	324.62	324.84	325.35	325.7	325.96	325.67	325.84	325.02	326.85	325.67	325.75	324.42	325.32	325.13	325.68	325.32	325.26	326.01	325.53	325.91	325.97	325.89	324.34	324.9	326.17
310.77	310	311.83	310.12	311.09	309.98	309.48	310.61	311.14	311.82	310.32	310.87	309.57	309.02	309.76	310.42	310.82	312.81	311.44	311.19	310.75	311.97	310.75	311.53	310	311.52	311.22	311.91	310.7	311.06	310.55	310.21	310.94	311.78	310.58	310.25	310.07	312.12	310.93	309.79	311.62	310.41	310.36	310.68	309.49	310.15	310.01	310.43	310.96	311.75
316.13	317.37	316.16	317.13	317.16	316.57	317.68	317.08	316.28	316.73	316.62	316.87	316.8	316.77	318.05	317.79	317.08	315.9	315.47	318.27	316.34	316.84	317.82	316.39	316.47	317.54	317.35	318.16	317.32	316.81	316.93	315.75	317.9	316.37	317.81	315.76	316.19	317.12	318.83	317.48	317	317.19	317.35	317.24	317.29	317.44	317.14	316.44	316.87	317.39
302.76	303.85	302.77	302.41	303.73	302.67	302.62	303.22	303.62	302.83	303.59	302.98	302.14	301.96	303.69	304.73	303.01	304.19	303.91	302.5	302.48	303.54	303.25	303.28	304.53	301.98	303.29	302.74	303.71	302.68	302.16	303.46	302.94	303.71	303.8	303.78	303.85	302.92	302.24	302.19	302.09	303.58	302.91	303.91	303.51	303.11	302.66	302.69	302.76	303.39
294.42	294.93	294.16	294.19	294.42	293.03	294.45	294.08	294.04	293.67	293.77	294.91	293.68	293.46	292.89	295.11	294.64	295.34	293.84	293.62	295.23	294.05	293.89	293.83	294.13	293.96	294.03	294.07	294.76	293.52	294.31	293.42	293.48	293.2	293.77	292.8	294.3	293.47	295	294.89	294.45	293.5	294.14	293.16	294.34	293.98	294.1	293.65	293.85	294.81
323.93	324.7	326.25	325.59	326.52	325.54	325.01	324.43	325.72	325.13	324.75	324.78	324.88	324.68	326.62	325.2	326.32	325.67	326.08	325.27	324.97	324.57	323.71	324.92	326.42	325.35	323.57	325.5	325.55	326.42	324.76	325.17	324.88	324.96	324.12	325.21	325.61	325.06	326	326.04	324.49	325.23	325.16	325.25	324.6	325.45	325.87	326.03	324.35	324.45
304.26	304.52	304.04	305.22	304.55	302.67	303.92	304.36	304.47	304.68	304.84	304.37	304.17	305.57	304.23	305.03	303.04	304.87	303.49	303.99	304.47	305.08	303.65	303.34	305.35	304.65	305.05	304.86	304.4	304.78	304.58	302.49	305.01	304.72	305.13	304.92	305.44	305.9	303.38	303.85	304.3	304.55	303.6	303.97	304.34	304.96	304.04	306.12	303.93	304.5
296.39	295.51	295.04	294.28	294.04	294.96	295.38	294.78	294.13	295.04	293.62	295.59	295.07	294.1	296.06	295.36	295.04	294.8	295.24	295.63	295.37	294.66	295.05	295.92	295.51	293.79	295.63	294.05	293.97	295.06	295.89	295.15	293.86	296.22	295.04	294.18	294.9	294.81	295.32	295.32	295.99	295.35	296.84	294.76	295.28	295.19	295.45	295.75	295.43	293.36
297.41	297.15	296.35	298.1	297.84	295.74	296.93	296.5	297.62	296.98	297.81	296.76	295.78	296.75	296.2	296.62	296.29	296.3	297.79	297.2	297.14	295.91	295.69	296	295.94	297.38	297.97	297.55	297.24	296.29	296.79	296.27	297.02	296.61	295.76	295.4	296.55	296.14	296.3	296.39	296.53	296.63	297.5	296.93	297.16	296.2	297.85	297.25	297.36	296.18
318.78	317.32	319.28	318.1	318	318.1	318.12	317.96	318.53	318.2	318.45	318.32	318.87	317.76	316.45	318.49	318.08	317.76	318.84	316.32	317.93	316.76	318.39	317.78	318.1	319.57	316.33	317.08	319.08	318.27	317.41	317.19	317.15	318.07	317.97	317.6	318.64	318.78	318.77	319.03	317.47	318.2	318.41	317.72	317.96	317.96	317.96	317.37	318.68	317.21
312.4	313.85	314.13	312.68	313.71	314.46	312.62	313.74	313.58	312.83	313.32	314.24	313.62	313.7	313.63	313.18	313.44	313.09	313.93	311.71	315.69	312.39	313.13	312.75	312.25	312.64	314.75	313.18	313.03	312.39	312.63	313.84	312.23	313.44	313.83	313.08	313.7	311.87	312.81	313.73	313.52	313.76	312.89	313.02	314.16	312.88	312.89	313.28	313.14	312.45
304.46	304.91	304.44	305.24	304.29	304.94	304.35	304.18	303.12	303.82	305.02	305.01	304.78	304.52	304.62	303.95	304.39	305.45	304.45	304.97	302.86	304.12	304.63	304.16	304.87	304.14	304.58	304.23	303.04	304.05	305.32	304.14	304.13	304.95	304.72	303.26	303.57	304.09	304.39	305.02	304.41	304.8	304.95	304.02	304.49	305.45	304.93	303.53	304.85	304.63
302.94	302.7	303.06	303.67	302.91	303.23	303.08	303.13	302.63	302.86	302.93	303.49	304.51	302.47	303.7	303.06	304	303.24	304.23	303.5	305.06	303.31	302.84	302.9	303.71	303.59	302.31	304.43	302.99	304.05	303.14	303.89	302.79	302.23	303.83	303.56	303.56	302.81	304.12	303.8	303.78	302.92	303.68	302.76	303.32	305.05	302.81	303.38	303.46	302.28
301.5	301.87	302.1	302.29	301.62	301.32	299.79	300.34	300.16	301.1	301.44	299.77	300.49	301.77	299.88	301.36	301.39	300.07	300.87	301.62	299.81	301.05	300.48	301.1	301.54	301.29	301	299.54	301.28	300.65	301.13	301.94	300.96	301.1	301.47	300.41	300.82	300.85	300.62	300.33	301.01	301.16	299.85	300.04	301.05	301.67	299.66	300.92	301.6	302.87
317.06	316.37	316.91	316.31	316.59	315.72	317.13	315.36	317.89	316.8	316.7	317.66	317.34	317.06	316.8	318	316.56	315.9	317	316.4	317.61	316.85	316.68	316.85	317.67	315.91	316.35	316.69	315.7	316.93	317.21	316.49	315.4	317.05	316.14	316.87	315.87	316.33	315.32	316.09	316.69	318.45	317	317.06	316.66	316.7	315.82	315.92	316.57	315.83
314.12	314.65	314.75	315.31	313.04	315.1	316.1	314.72	315.23	315.1	313.5	313.81	315.66	314.93	315.73	315.61	315.48	314.47	314.72	314.9	315.64	314.95	314.32	315.11	314.83	314.02	314	314.8	315.24	314.3	314.46	314.59	314.52	314.37	314.01	315.95	316.58	314.92	315.08	315.85	315.15	314.59	314.42	315.37	315.19	314.74	314.54	314.63	313.62	316.62
313.85	314.05	314.67	315.32	314.3	314.26	315.25	314.06	315.55	315.57	313.99	314.62	315.38	315.64	315.2	315.46	314.94	315.62	314.49	314.38	315.45	314.55	315.17	315.39	315.04	315.12	314.34	315.41	315.02	315.62	314.67	316.36	314.95	314.86	314.21	314.7	314.67	315.72	314.83	314.97	314.42	314.51	315.61	314.52	314.48	315.18	314.78	315.58	314.61	315.84
308.23	309.42	309.24	309.16	308.66	308.93	307.44	309.96	307.6	307.97	308.66	307.88	309.38	308.27	309.61	308.51	309.04	308.73	309.31	309.51	308.44	308.72	309.12	307.45	307.81	310.19	309.49	308.8	309.19	307.97	307.63	307.79	308.27	309.29	309.18	308.8	308.59	309.07	309.53	309.22	308.21	309.32	310.35	308.02	308.82	308.23	309.17	308.98	308.69	308.74
315.54	314.5	316.17	315.68	315.47	314.34	316.17	315	314.68	314.39	315.11	315.38	315.34	315.14	315.59	313.62	315.54	315.04	315.87	314.05	314.27	315.82	315.2	314.86	315.53	314.4	314.39	314.52	314.68	314.77	314.32	315.27	315.47	314.33	314.5	315.87	314.27	315.8	314.08	315.04	314.83	316.24	315.57	314.33	315.26	316.77	315.17	316.12	313.69	315.4
305.07	305.91	306.98	304.52	305.96	307.63	305.37	305.56	306.21	304.87	305.98	305.82	304.74	305.9	305.9	306.53	305.8	304.32	306.12	306.24	305.98	305.17	305.48	305.3	305.31	305.07	306.68	305.25	305.42	305.52	304.88	305.62	306.27	306.66	305.13	305.64	305.39	305.35	304.4	305.97	305.68	305.88	305.04	306.52	306.4	305.17	305.48	305.47	304.99	304.25
317.97	318.58	318.72	319.09	318.54	318.28	317.97	319.53	318.49	318.15	317.84	317.81	316.79	318.4	318.79	318.28	317.38	319.62	318.18	318.2	316.16	318.51	319.94	317.94	318.85	318.26	316.53	318.68	318.14	318.95	318.7	318.58	318.51	319.22	317.41	319.42	319.09	318.36	317.98	318.1	317.31	317.86	318.17	318.35	317.61	317.52	317.73	319.32	320.26	318.05
318.43	316.47	316.97	317.56	315.26	315.75	316.14	315.47	316.64	317.33	316.05	316.71	316.66	317.14	316.32	318.18	316.49	315.77	315.53	316.29	315.25	316.52	317.22	315.75	316.94	317.42	315.75	316.79	317.06	316.53	317.57	315.52	317.05	315.83	317.34	316.92	317.44	316.46	316.37	315.3	316.35	317.1	316.74	316.11	316.92	317.53	316.68	316.2	317.32	315.72
314.27	315.48	315.15	315.32	315.62	314.01	314.9	314.91	314.06	314.61	315.47	314.85	313.63	314.34	314.49	316.29	314.42	315.1	313.89	316.44	314.5	315.18	314.94	314.71	315.55	314.56	316.07	316.4	314.5	315.4	315.22	314.95	314.56	314.75	315.58	313.78	316.73	315.46	314.9	315.41	315.33	314.49	315.52	315.27	314.62	315.24	314.35	316	315.73	314.96
299.31	299.84	299.53	301.72	299.58	300.01	300.02	300.69	300.19	300.52	299.74	299.44	300.89	299.88	299.32	300.2	302.03	300.7	300.62	299.15	300.38	300.39	301.08	299.51	300.38	299.31	300.7	299.77	300.43	300.86	300.84	299.22	299.91	300.4	300.31	300.66	300.42	300.37	301.08	299.66	300.77	298.69	300.06	299.15	299.86	299.63	300.42	299.61	300.28	301.13
304.22	306.24	304.85	305.86	305.4	305.63	305.95	303.87	305.4	305.92	304.69	304.66	305.08	305.12	303.94	304.93	303.88	305.97	305.43	305.12	305.58	303.84	305.83	304.37	305.28	305.46	305.48	305.81	305.45	305.79	306.57	304.68	305.83	305.51	304.85	306.01	305.58	305.46	305.93	306.31	304.77	306.16	305.38	304.49	305.26	304.83	305.63	304.81	305.01	305.95
293.75	294.31	293.76	293.35	295.28	293.54	293.9	293.95	292.69	294.7	294.65	294.12	293.62	293.8	294.2	295.09	294.28	294.33	294.25	294.09	294.12	294.22	293.22	292.59	293.62	294.64	294.63	293.77	292.81	294.1	295.06	295.48	293.82	294.73	294.59	294.57	293.11	295	293.91	293.6	293.91	292.75	293.6	293.2	294.21	293.43	293.21	294.8	294.03	293.22
297.74	297.24	297.84	296.69	295.88	296.37	297.09	296.62	296.58	296.9	297.7	296.42	296.84	297.21	297.54	298.03	296.32	297.74	296.58	297.94	297.4	296.62	298.45	296.68	295.1	295.45	296.68	297.77	297.38	296.9	296.58	296.65	298.12	297.27	296.54	297.62	296.53	297.08	296.11	296.07	296.54	298.18	296.61	296.91	297.35	297.13	295.71	296.87	297.52	296.59
309.04	308.11	308.88	309.52	309.07	309.41	308.95	308.34	308.14	310.09	309.4	308.81	310.69	308.77	308.71	309.82	308.8	309.21	308.55	308.85	308.42	310.18	310.78	308.43	308.99	308.58	309.18	308.9	307.67	308	309.58	309.42	306.85	309.29	309.08	309.32	307.86	308.84	308.93	307.22	308.85	310.06	308.94	308.29	309.61	307.55	309.47	309.33	309.04	309.38
314.67	313.72	312.83	314.07	315.1	313.98	314.42	313.48	314.25	314.09	314.34	314.87	313.63	314.99	314.17	315.37	315.7	314.78	313.94	313.88	312.35	313.63	313.79	312.59	314.14	314.8	314.3	313.71	313.61	313.18	314.13	313.05	314.89	314.1	314.22	314.12	313.61	314.68	313.92	312.74	314.78	315.36	314.87	314.02	313.78	314.41	314.42	315.4	314.79	313.6
303.77	304.04	304.85	305.1	303.97	305.42	303.67	304.48	304.49	303.66	303.65	304.03	304.72	302.79	304.01	303.84	305.52	305.82	303.57	305.67	303.6	304.58	304.74	304.18	303.03	303.88	304.08	304.86	304.15	305.09	303.62	303.93	304.19	304.34	304.56	303.44	305.23	303.83	305.1	304.28	304.53	304.15	304.04	304.35	304.64	303.68	304.43	305.57	303.72	304.97
309.76	309.99	310.21	310.56	311.74	310.52	310.72	311.2	310.94	310.96	310.63	311.69	310.99	310.65	310.68	310.11	311.61	310.94	310.78	310.25	311.89	311.18	311.14	310.45	309.77	310.48	310.59	311.48	311.4	311.11	311.21	311.46	309.88	310.57	310.03	310.91	311.58	310.35	310.18	309.93	311.32	310.23	311.61	310.99	310.78	310.04	310.28	312.36	310.08	310.88
302.54	302.21	303.05	303.27	303.39	304.05	303.8	303.34	302.95	302.51	302.38	303.4	303.43	303.42	301.14	302.32	303.36	303.77	303.07	303.18	302.09	303.78	303.88	303.92	303.02	302.95	302.17	302.47	303.55	302.93	302.51	303.07	303.27	301.99	302.72	302.92	303.48	303.08	302.08	302.65	302.95	303.19	302.8	303.28	302.71	303.04	302.46	302.81	303.33	302.5
308.82	309.45	309.45	307.97	309.16	308.15	309.55	309.45	308.46	308.31	309.73	309.5	310.3	308.01	308.52	308.95	309.9	308.13	308.3	308.3	309.19	309.07	308.63	308.53	308.56	307.67	307.86	308.14	308.6	308.9	308.14	309.22	307.64	308.89	309.36	308.32	308.63	308.86	309.38	307.85	308.39	309.02	308.62	309.25	307.45	309.11	308.69	308.89	310.12	309.23
325.44	324.51	325.39	326.26	324.65	324.12	325.14	325.3	324.97	324.6	323.81	324	325.01	324.19	324.36	325.23	324.29	325.47	324.02	324.23	323.81	323.71	324.57	326.04	324.51	323.57	324.54	323.46	325.28	325.12	324.44	324.36	325.69	325.93	324.35	325.02	324.84	323.88	324.67	323.47	325.03	325.18	324.26	325.21	324.28	323.84	325.53	324.05	324.53	324.48
295.11	294.68	294.96	296.13	293.66	294.58	294.56	296.31	293.96	295.39	296.12	295.74	295.48	293.62	294.65	295.03	295.75	295.22	294.94	293.78	295.8	295.16	294.81	295.02	295.11	293.63	294.84	295.12	295.22	295.1	295.96	294.72	294.66	294.5	294.81	294.4	295.61	294.62	294.55	294.09	295.33	295.15	296.02	294.21	294.64	295.27	293.93	295.6	294.5	295.4
304.66	305.28	305.31	305.67	306.39	304.7	305.5	305.96	306.47	305.15	305.31	305.23	305.13	305.83	306.6	305	306.93	306.21	305.9	305.15	306.78	304.86	305.78	305.42	306.2	306.38	304.92	305.04	306.49	305.12	305.38	304.63	305.99	305.65	304.49	306.56	305.66	305.29	305.53	305.67	304.93	305.45	305.71	304.72	305.87	306.02	305.75	304.94	306.33	304.1
303.49	303.29	304.06	302.12	301.88	303.96	302.69	302.68	303.15	301.25	303.05	302.58	302.74	303.72	303.42	301.86	302.93	303.19	301.82	302.25	303.12	303.33	304.04	302.37	302.78	301.68	302.28	303.62	302.11	301.45	302.24	302.97	301.8	302.8	303.1	302.8	300.58	301.7	302.37	303.87	302.44	302.75	302.85	302.96	302.66	302.95	303.82	303.37	303.68	303.09
304.26	303.69	304.35	304.92	304.99	304.26	303.67	303.25	304.24	304.48	304.37	303.91	303.44	303.22	304.17	303.76	305.17	303.76	304.26	304.05	303.56	303.84	305.14	304.32	305.12	305.36	304.51	303.58	302.6	305.11	304.79	304.37	304.6	304.47	304.44	303.63	304.85	303.47	303.43	304.98	305.38	303.92	304.21	304.88	303.94	304.71	304.56	303.6	303.26	303.97
301.7	303.03	302.42	302.11	302.46	302.17	303.62	302.44	302.54	301.25	302.3	302.63	301.37	302.76	303.24	302.33	302.22	302.77	301.84	302.74	302.65	301	302.43	303.99	301.09	302.51	303.26	302.34	302.47	301.68	302.34	302.82	302.69	301.59	302.56	302.37	302.64	302.93	301.76	302.24	302.56	301.45	301.57	302	302.47	302.27	301.56	301.28	302.36	302.83
315.41	315.98	315.01	315.65	316.59	316.43	316.22	316.25	315.53	314.95	315.25	315.35	316.43	316.71	316.66	315.43	316.08	317.06	315.95	316.71	315.11	315.35	315.48	316.47	316.37	314.92	317.2	315.61	314.86	315.74	315.83	315.36	315.5	315.66	316.02	315.78	315.29	315.68	316.73	315.12	315.5	314.97	315.69	315.18	315.33	316.27	316.1	314.58	314.21	314.64
312.21	312.9	312.63	312.61	313.19	312.28	312.91	313	311.46	313.33	313.19	312.55	313.25	312.73	312.9	313.08	312.59	311.03	312.67	312.66	312.64	312.05	311.47	312.58	313.57	311.96	312.7	313.65	311.74	310.42	312.75	311.91	313.47	312.3	312.82	312.78	313.62	312.05	312.67	313.01	312.29	312.37	311.91	311.59	312.24	313.49	312.46	312.25	312.28	312.39
313.55	312.94	313.85	313.45	313.47	311.37	311.47	312.5	313.43	314.47	312.42	313.38	313.11	313.35	312.69	312.77	312.61	314.76	313.28	314.06	313.04	312.95	312.87	312.26	314.48	313.07	312.56	313.06	313.16	312.87	312.53	314.27	312.8	313.92	312.25	314.03	312.85	312.86	312.4	313.77	313.05	313.76	311.84	312.66	312.95	312.7	312.66	313.89	313.29	312.57
306.8	306.62	306.93	306.01	306.01	306.69	305.82	306.27	306.36	304.52	306.44	305.81	305.79	306.62	305.09	305.39	306.23	306.19	306.23	305.41	305.22	306.42	306.05	306.03	305.62	305.47	307.34	307.16	306.43	304.54	307.7	306.28	305.86	306.28	305.87	307.54	305.34	306.6	305.29	305.87	306.68	305.54	306.01	305.87	305.57	306.31	306.85	306.12	307.29	307.1
316.82	315.83	315.3	317.15	316.21	315.21	316.68	316.53	315.84	315.75	315.7	316.15	316.5	315.33	316.25	315.98	315.65	316.19	315.49	317.09	315.63	315.4	315.56	315.65	316.89	315.8	316.7	315.61	315.98	315.28	316.44	315.35	316.05	315.66	315.81	315.54	315.53	315.74	315.58	315.76	316.3	317.12	315.27	316	316.36	316.8	315.89	315.67	316.16	316.92
317.54	317.87	318.56	318.95	318.61	317.73	318.65	318.11	317.29	317.66	317.91	318.02	319.43	318.91	317.73	318.22	318.66	318.01	318.16	317.53	318.52	318.29	317.69	318.37	318.56	318.53	319.32	318.02	319.45	318.15	318.24	317.57	317.83	319.1	316.14	319.9	317.78	318.26	317.45	318.78	318.32	317.41	318.24	317.58	316.83	319.15	318.24	317.22	317.69	316.52
305.97	305.11	305.69	305.29	306.26	305.35	305.2	305.35	305.81	305.61	304.62	305.22	303.94	304.13	307.49	304.38	306.2	305.29	304.78	305.91	305.04	305.15	305.48	304.72	305.07	305.84	303.3	306.34	304.99	304.99	305.28	305.65	304.38	305.34	306.3	304.47	305.72	305.76	304.89	304.89	305.15	305.17	304.91	304.27	305.29	304.95	305.8	305.41	306.14	304.81
315.17	314.73	316.11	314.9	314.52	315.18	314.28	314.79	314.6	315.25	316.1	314.48	314.55	314.41	314.43	314.69	314.43	315.49	315.81	315.73	314.12	314.56	315.61	316.12	314.37	315.07	315.36	314.97	315.26	314.53	314.44	315.43	315.03	314.98	315.53	314.77	314.8	315.31	315.48	315.11	314.43	314.99	314.71	317.08	314.83	315.66	315.99	315.26	314.08	314.66
298.38	299.99	301	299.51	300.96	299.94	300.32	299.48	300.35	300.38	300.43	300.76	300.98	300.15	300.91	300.71	300.56	298.35	299.72	301.38	299.25	299.82	300.52	298.98	299.05	299.27	298.7	299.51	300.1	300.01	300.66	299.98	300.64	300.5	299.14	299.72	299.73	299.45	300.08	299.52	299.14	299.22	300.73	300.13	299.26	301.61	299.51	300.04	299.93	298.2
315.47	313.56	314.38	314.67	315.45	314.2	313.56	313.9	314.35	314.96	315.16	313.65	314.8	314.87	313.66	311.37	314.87	313.53	314.77	313.51	313.38	315.32	315.14	313.65	312.32	313.47	313.78	314.31	314.4	314.06	312.36	314.7	312.82	314.55	313.27	314.35	313.34	313.7	313.87	314.2	313.9	313.06	313.17	314.81	313.52	315.18	314.99	314.6	315.09	313.03
317	317.08	315.69	316.21	315.57	318.01	315.38	316.57	315.73	315.25	315.78	315.28	315.39	316.1	314.98	315.39	316.51	315.21	315.5	314.97	316.22	315.52	313.2	316.21	314.91	315.64	315.74	315.87	316.05	316.7	316.01	315.96	316.73	316.07	315.95	314.65	316.76	315.23	315.93	315.83	314.41	316.24	314.86	315.69	315.35	315.39	316.5	315.47	317.69	316.94
312.83	311.96	312.9	312.31	313.32	312.11	313.67	312.51	313.58	312.93	313.33	314.1	314.26	313.69	313.58	313.18	313.25	312.42	312.71	314	311.93	312.85	313.52	313.96	313.45	312.92	313.36	313.85	313.43	313.01	313.59	313.38	314.41	314.68	313.06	314.32	313.27	312.94	312.64	313.89	311.84	314.43	313.44	312.5	313.33	313.24	312.98	313.19	313.51	312.57
302.31	302.23	302.72	301.45	301.87	301.75	303.36	302.72	302.31	302.74	302.85	302.96	301.17	301.43	302.41	303.86	303.12	301.11	302.14	301.78	302.83	303.27	303.42	300.62	303.32	302.65	303.12	302.38	302.48	301.42	303.36	302.04	302.45	302.58	301.61	301.29	303.33	301.9	303.34	302.77	302.07	303.63	302.89	302.82	302.2	303.5	301.97	303.28	301.58	302.21
301.08	300.95	303.22	301.42	302.49	302.17	299.55	301.47	300.53	301.24	300.8	300.51	301.86	301.39	300.3	300.72	301.72	301.64	301.04	300.41	301.33	300.26	301.01	299.4	300.61	301.3	300.16	301.81	300.75	300.66	300.56	299.42	300.79	300.86	299.69	300.73	301.92	302.07	301.44	300.56	301.38	301.28	301.45	301.64	299.94	300.54	301.23	300.91	300.32	301.77
313.98	313.57	311.16	313.2	312.88	312.85	314.12	313.04	313.88	312.7	313.55	312.65	312.3	312.37	312.22	313.03	312.47	312.52	313.22	313.05	311.42	312.77	313.69	312.96	312.37	313.37	313.44	313.38	312.55	312.56	312.87	311.88	312.15	312.08	313.52	313.55	312.23	312.84	314.19	314.21	313.09	313.45	313.07	313.04	314.72	314.25	312.69	312.73	313.19	314.25
306.2	306.89	307.83	307.82	305.55	307.24	307.13	308.31	308.35	307.13	307.63	307.43	307.99	306.87	306.97	307.12	307.02	307.78	307.17	307.12	307.2	305.46	308.36	306.4	307.45	306.93	307.49	306.12	307	306.84	307.55	307.88	308.05	307.63	307.58	307.18	307.34	307.69	306.56	307.39	307.4	307.38	307.37	305.91	307.39	308.23	308.81	305.77	307.17	308.01
312.62	313.83	312.68	313.33	314.1	313.1	312.99	312.52	313.24	312.28	311.89	312.97	312.78	312.44	314.26	313.35	312.6	314.38	313.03	313.84	311.56	313.29	312.61	313.86	313.09	312.79	312.87	312.67	312.01	312.3	313.82	313.23	312.58	312.89	312.75	312.81	314.16	313.45	313.14	313.96	312.52	312.94	312.62	312.85	313.51	313.27	313.3	312.87	314.62	314.55
312.89	314.9	312.53	313.18	313.8	313.25	313.68	314.38	314.6	313.5	313.51	313.13	315.21	313.42	312.88	313.03	314.14	313.53	313.53	314.16	314.29	314.45	312.05	313.54	314.57	312.74	314.77	312.62	313.37	314.65	314.22	314.01	314.71	314.31	314.69	314.24	311.91	314.37	314.19	315.17	312.95	312.25	313.83	313.14	313.92	312.78	313.32	314.1	313.45	314.04
303.96	302.4	303.7	303.36	303.15	303.42	303.08	302.17	302.05	304.28	304.22	303.39	302.7	303.47	304.02	304.23	304.45	304.08	303.39	302.98	302.39	302.38	303.63	302.94	303.79	304.01	303.2	304.31	303.25	303.5	303.13	304.09	303.27	302.92	303.26	304.91	304.08	304.07	302.12	303.9	302.71	302.96	302.83	304.42	302.61	303.9	304.06	304.46	303.5	302.75
309.67	309.3	310.19	310.37	310.22	310.09	310.81	309.29	309.99	310.33	309.43	311.22	309.52	310.29	309.77	309.29	310.99	309.94	309.5	310.04	310.92	309.76	310.18	308.88	310.44	310.74	307.16	308.88	310.17	309.31	309.35	310.47	310.28	308.81	308.37	309.06	308.95	309.01	310.95	310.25	309.51	310.08	309.43	309.95	309.81	310.18	309.38	310.25	310.03	310.27
317.56	318.1	315.78	317.62	316.2	316.98	317.27	316.76	317.74	317.4	317.16	316.02	316.76	317.33	317.81	317.01	317.7	318.07	317.62	316.75	317.98	316.07	317.81	317.71	316.43	316.14	317.94	318.54	317.35	317.45	316.29	317.95	316.8	318.56	316.15	316.14	317.27	316.89	316.74	316.89	316.92	317.01	317.75	316.81	317.04	318.06	316.25	316.3	317.18	318.37
310.25	310.13	310.65	310.31	310.72	310.55	309.32	310.48	310.59	311.62	310.21	310.27	310.83	311.95	310.83	311.07	309.7	309.79	309.83	310.44	311.85	310.51	311.04	310.98	311.09	308.95	309.75	310.86	310.6	309.72	310.36	310.7	310.75	310.87	311.02	309.68	310.52	310	311.79	310.89	310.29	311.97	309.78	308.95	310.73	310.49	309.97	309.06	309.69	310.63
328.43	329.02	328.45	329	328.29	329.22	327.36	327.97	329.43	330.02	327.96	328.94	328.64	327.48	329.68	327.8	329.11	328.67	328.42	327.92	328.88	328.63	330.41	328.11	327.39	327.61	329.58	328.94	328.49	328.49	328.76	329.02	329.16	328.37	327.75	327.8	328.02	327.97	329.37	328.94	328.88	328.67	329.11	328.61	328.02	329.33	328.96	327.69	327.06	328.81
324.07	324.47	325.33	324.47	323.54	325.69	325.53	325.37	323.17	324.26	324.45	324.22	324.29	324.29	326.3	323.8	323.44	325.02	324.64	324.18	323.75	324.37	324.26	325.99	324.81	325.36	325.16	324.33	323.86	323.32	324.22	325.3	324.26	323.57	323.33	324.27	323.46	324.25	325.54	324.63	323.66	325.44	324.86	325.74	324.47	325.28	324.45	323.09	323.78	324.07
303.51	302.32	303.36	302.43	302.25	302.53	302.84	303.66	302.86	303.6	303.29	302.61	302.33	303.42	302.83	301.99	304.22	301.78	301.98	302.59	302.42	302.32	303.39	301.82	304.18	302.83	303.69	302.72	303.84	302.93	301.97	303.15	302.31	302.06	303.27	303.18	301.36	302.9	302.89	302.52	302.64	301.99	302.66	302.82	301.96	303.1	302.79	303.28	302.12	302.57
313.83	314.53	315.08	314.84	314.35	314.92	314.41	315.08	315.13	315.09	315.59	315.2	314.57	315	314.48	314.72	314.68	315.74	315.25	316.35	314.58	315.21	314.32	313.84	315	316.04	314.96	314.09	314.89	315.01	316.2	315.09	314.33	313.9	314.72	315.44	314.14	315.67	313.36	313.27	315.11	315.24	315.08	316.08	315.43	315.34	314.56	315.61	316.15	315.52
327.75	328.65	328.23	328.67	327.68	327.5	329.08	329.44	328.8	328.34	328.98	328.89	328.62	328.43	327.74	328.67	328.05	329.14	328.38	328.87	328.72	327.47	329.16	329.8	329.06	328.63	328.24	327.62	328.36	327.97	328.07	328.43	328.85	327.99	329.01	328.11	328.46	329.72	328.36	328.03	327.21	328.42	329.69	327.9	329.58	328.41	329.14	327.78	328.19	328.2
319.16	319.66	318.2	318.86	315.76	317.27	317.98	318.62	317.34	317.92	319.29	317.98	317.78	316.23	318.21	318.34	317.72	317.42	319.01	317.84	318.48	318.83	316.96	318.02	317.8	317.73	317.85	317.7	318.91	318.11	319.36	317.87	318.57	318.58	317.39	318.43	316.32	317.88	317.3	318.21	317.29	317.81	317.26	316.97	318.56	318.71	317.31	317.89	316	317
304.41	305.2	304.41	303.92	305.27	303.85	304.53	304.14	306.12	305.66	306.25	305.97	304.17	304.87	304.5	305.34	306.46	304.8	304.89	304.24	305.52	304.91	305.92	305.07	303.75	306.04	305.49	304.68	305.89	305.74	305.43	303.84	305.3	304.58	306.42	305.11	305.34	304.54	304.95	305.35	304.32	305.66	305.76	304.88	304.5	305.69	303.85	305.13	305.23	305.63
296.11	297	297.12	296.63	296.69	296.92	296.64	297.08	296.28	296.1	297.92	297.63	297.42	297.35	297.56	297.53	296.09	297.08	295.62	296.62	295.42	297.02	296.21	296.04	296.63	297.26	298.09	296.85	296.44	295.69	296.51	297.1	296.93	296.03	296.25	295.26	297.71	296.68	296.54	297.51	295.89	295.75	296.08	297.61	296.94	296.86	296.46	296.43	296.44	297.41
328.61	327.16	327.37	327.71	326.08	326.4	327.72	327.6	327.64	326.59	327.92	326.49	328.95	329.22	327.06	327.37	327.13	327.81	328.42	329.12	327.63	328.01	326.26	326.65	328.19	327.4	327.27	327.76	327.69	327.78	328.1	328.06	329.17	329.3	326.97	328.15	327.62	328.26	326.85	326.93	327.68	327.19	328.49	328.3	328.07	328.28	327.41	326.92	328.35	327.61
317.53	318.72	317.2	316.15	316.91	316.74	317.32	318.24	316.97	316.98	317.95	317.05	318.04	317.73	317.45	317.84	317.15	317.25	317.45	317.45	318.2	316.68	317.01	317.35	316.81	317.64	317.53	316.81	317.65	317.53	317.36	317.33	317.49	317.58	317.37	317.17	317.74	318.84	316.47	317.59	318.1	317.56	317.37	317.24	318.75	316.7	316.87	316.22	317.55	316.87
317.84	319.25	318.43	319.09	319.22	319.28	318.25	319.14	318.67	318.16	318.62	318.44	318.7	318.43	317.55	319.24	318.97	318.91	318.8	318.44	317.17	317.37	318.31	319.51	318.28	319.05	318.97	318.97	317.84	319.61	317.39	318.68	319.45	317.85	318.75	317.91	318.13	318.33	318.95	318.8	320.06	318.41	316.81	317.93	317.84	317.86	318.04	317.76	317.52	317.85
294.67	294.3	294.12	294.17	294.39	294.43	293.62	294.09	293.94	293.74	293.8	294.1	293.55	294.67	293.96	295.21	293.54	294.23	293.69	293.83	294.92	294.47	293.48	294.02	293.17	294.95	294.87	292.81	294.25	294.1	294.19	293.86	293.21	293.25	294.25	294.02	293.11	294.76	293.57	295.12	294.51	293.32	293.37	292.94	293.81	294.74	294.34	293.95	294.85	294.76
315.92	315.38	316.28	316.23	315.51	315.65	315.28	316.23	314.84	316.1	316.15	316.22	317.04	316.12	314.88	316	316.27	315.42	315.83	316.05	317.25	315.86	316.43	315.84	316.53	316.95	314.69	316.49	315.33	315.99	315.93	315.44	315.8	314.65	316.99	316.03	315.41	314.93	315.42	316.17	314.87	315.83	315.92	316.38	316.94	314.96	315.1	316.15	315.82	316.28
300.57	300.04	299.92	299.52	298.67	300.44	301.19	300.07	299.77	299.44	300.9	300.98	301.01	300.1	300.38	300.38	299.78	299.66	300.06	301.04	300.29	300.43	301.18	299.89	300.95	299.44	299.29	300	299.33	300.68	300.08	299.49	298.78	298.87	299.73	299.11	299.12	300.15	299.3	300.67	299.61	299.7	299.36	300.72	299.68	299.18	299.73	299.9	300.55	299.12
294.83	294.87	295.15	295.26	294.58	295.41	293.93	295.87	294.95	293.99	295.19	296.15	293.72	293.46	295.07	294.04	295.84	295.38	294.61	295.48	295.32	296.03	295.12	295.91	295.55	295.31	294.69	294.58	294.03	295.37	294.94	295.18	294.82	294.6	295.29	295.54	295.68	294.74	295.4	294.76	294.37	294.51	294.93	295.79	295.6	296.35	295.23	294.77	294.86	294.79
302.97	302.97	302.98	302.33	303.04	303.21	303.43	303.23	303.05	301.95	303.84	302.86	303.41	303.06	304.08	302.86	303.14	302.18	304.48	303.07	302.38	301.85	302.62	302.81	301.71	302.87	303.03	302.26	303.76	304.27	303.7	303	302.99	302.23	303.63	302.72	302.47	303.45	300.63	302.21	302.57	302.98	302.07	303.88	302.27	302.28	303.6	302.35	303.13	302.91
318.36	318.52	317.4	317.15	319.08	317.39	319.63	317.48	316.93	318.03	318.02	316.72	318.82	318.56	318.58	318.54	317.72	317.28	317.71	319.4	318.21	317.63	318.4	318.38	318.41	318.12	316.76	317.58	317.41	318.06	318.47	318.9	318.12	316.81	318.82	319	318.51	318.85	319.66	316.57	318.46	317.31	318.92	319.16	318.7	318.1	318.72	318.04	317.56	318.38
308.57	307.79	308.18	308.12	307.33	308.34	307.82	308.42	306.68	308.18	307.09	307.33	307.45	307.73	307.16	306.45	307.1	306.65	307.19	308.16	307.66	307.62	306	307.49	307.4	306.45	307.47	305.68	306.08	306.84	307.45	308.37	306.76	306.76	307.1	307.73	308.81	307.13	307.43	307.87	307.76	306.76	306.97	307.58	307.64	308.8	307.12	305.92	306.54	307.53
314.54	313.34	314.13	315.72	315.76	314.75	314.78	314.29	315.52	315.11	314.24	314.07	313.85	314.99	314.68	314.62	313.91	315.66	315.15	314.26	315.02	315.36	315.11	315.36	316.12	315.62	314.39	315.99	316.12	316.06	315.5	315.34	315.15	313.86	315.21	314.21	315.72	314.46	315.4	314.96	315.23	315.93	314.76	314.47	315.08	315.38	314.7	315.74	316.12	315.62
302.89	303.28	304.68	302.57	302.4	302.56	303.61	301.73	303.38	303.28	302.17	301.97	303.78	303.08	302.12	302.92	302.28	301.53	302.88	302.17	302.54	302.41	303.94	302.72	304.24	301.96	300.95	303.47	302.65	304.57	303.48	302.3	302.77	303.16	303.27	302.64	302.56	302.11	302.48	303.91	302.6	302.58	302.28	303.74	302.53	302.88	303.91	302.9	302.08	302.2
299.34	301.3	299.61	299.28	300.07	301.22	300.88	299.35	299.5	299.99	299.65	300.85	300.44	300.76	299.34	299.81	299.59	300.15	300.42	300.53	300.89	299.72	300.43	299.78	299.52	301.03	299.82	300.31	299.82	299.7	299.74	300.6	300.36	301.17	299.72	298.59	300.07	299.74	297.83	300.98	301.32	300.98	300.94	298.84	299.99	300.31	299.43	300.38	299.73	299.8
292.99	292.9	293.33	293.75	294.38	294.07	293.74	293.97	292.9	294.33	293.2	293.86	293.84	293.17	294.08	293.5	295.35	294.22	293.36	293.26	293.72	293.7	294.26	293.27	293.98	294.59	293.93	293.43	292.44	294.89	293.19	293.63	294.74	294.01	294.28	294.74	293.83	295.14	294.29	294.39	293.73	294.37	295.36	294.56	294.03	294.17	295.05	294.66	294.11	294.15
317.7	317.15	317.7	317.34	317.62	317.99	319.09	318.01	317.56	318.59	318.96	317.3	318.42	317.09	318.76	317.99	318.66	317.56	318.46	317.92	317.74	317.87	317.18	317.36	317.46	319.55	316.84	317.82	318.26	318.76	317.4	317.26	318.63	318.54	318.87	317.64	318.17	317.07	316.73	318.36	318.01	316.72	319.27	318.03	319.7	317.73	316.35	317.52	318.43	317.96
324.32	324.79	324.76	324.71	324.74	324.69	324.84	325.12	323.32	325.59	324.9	326.01	324.87	324.01	324.32	324.73	323.97	324.79	324.73	324.17	325.51	324.27	325.85	325.56	323.07	323.67	324.32	324.63	325.74	324.67	322.23	324.35	326.13	323.89	323.04	324.33	325.61	323.78	323.87	324.38	325.02	323.86	323.1	323.66	325.24	325.33	324.94	323.68	324.27	325.41
305.33	303.38	305.68	304.39	304.41	305.21	305.29	303.74	304.67	303.66	305.21	303.96	303.94	304.75	305.7	304.52	304.34	304.99	305.32	305.43	303.96	304.92	305.7	305.85	304.31	304.55	305.84	304.67	303.9	305.46	304.39	304.13	304.44	304.99	304.75	305.06	305.08	304.48	305.16	306.18	304.85	305.57	304.79	304.79	305.64	304.92	305.87	305.01	304.26	304.04
317.03	316.75	317.39	318.28	318.01	317.08	315.75	318.26	318.24	317.9	317.08	317.02	316.13	317.46	316.93	317.05	318.51	317.15	318.02	318.31	316.31	318.68	317.67	318.36	316.52	315.92	315.62	316.32	317.47	318.44	317.66	317.39	315.96	316.35	316.71	317.82	317.13	315.78	317.4	317.01	318.08	316.69	316.6	318.79	318.23	316.78	316.92	316.85	316.38	318.1
315.69	314.28	315.86	315.97	315.49	316.4	315.2	316.36	315.94	315.52	317.42	315.51	316.34	315.89	316.02	314.75	316.86	315.32	315.32	315.45	316.4	315.98	315.23	315.73	314.95	315.92	316.16	316.04	316.41	315.3	315.52	315.78	315.48	315.24	315.32	314.53	315.02	315.89	314.19	315.19	315.74	315.96	314.95	315.44	315.63	316.21	315.69	316.45	315.92	316.05
302.05	302.87	303.43	303.25	303.75	303.91	303.74	303.85	303.13	303.9	303.64	303.99	303.04	303.34	302.46	304.38	302.82	303.63	303.32	303.88	302.44	303.06	303.87	303.57	301.73	302.76	303.37	303.54	302.8	303.65	304.37	304.1	303.47	303.15	302.07	304.01	302.59	302.85	301.14	303.52	302.67	302.54	302.09	302.91	302.66	304	302.7	303.7	302.07	303.02
305.39	305.79	305.59	304.4	304.87	305.94	305.1	306.19	304.21	306.54	305	304.87	305.9	305.51	305.57	305.7	305.6	306.31	306.18	305.36	305.18	304.8	305.31	305.53	305.21	305.61	305.98	304.52	305.46	304.67	305.21	305.49	306.43	306.78	304.93	304.81	305.79	304.99	305.52	306.57	306	304.82	305.49	305.27	304.24	304.9	305.25	305.89	304.81	306.02
307.4	307.15	306.05	307.93	306.27	308.62	308.82	308.09	306.83	307.46	306.88	307.73	307.09	308.54	306.64	306.81	306.96	307.06	305.61	307.51	306.64	307.68	307.2	307.23	307.61	307.86	306.12	307.48	306.72	307.84	307.28	306.74	307.92	307.93	307.48	307.42	307.21	306.54	307.56	306.21	306.87	307.48	306.7	307.32	306.95	306.76	307.98	308.14	308.2	306.19
304.45	303.17	304.91	305.3	303.52	304.64	304.61	302.94	302.66	303.81	303.26	304	302.89	303.38	304.11	304.01	304.2	304.05	303.79	302.87	303.07	305.15	303.4	304.53	303.19	303.44	303.94	303.52	302.94	302.85	303.03	304.03	302.68	304.63	303.34	302.36	303.31	304.39	302.86	302.73	303.93	304.31	302.66	304.17	303.11	303.53	303.88	304.33	302.56	303.57
294.06	292.09	292.69	293.58	294.69	293.62	294.35	293.89	294.33	294.75	292.6	293.66	293.54	293.1	295.23	294.21	293.78	293.45	293.29	293.29	293.83	294.58	294.06	294.3	293.62	293.7	294.17	294.71	294.23	293.83	294.49	293.91	293.2	293.74	293.94	293.28	294.85	294.14	295.26	293.37	293.86	292.98	293.89	294.33	294.12	293.13	293.87	293.28	293.91	293.19
306.19	307.69	307.09	307.44	307.18	306.51	305.55	307.9	307.19	306.99	307.56	308.39	305.68	307.23	308.26	307.6	307.22	307.95	307.62	306.74	307.11	304.76	306.96	307.79	306.29	306.48	307.63	308.3	306.53	307.73	307.76	307.21	308.1	308.13	308.48	307.83	307.99	306.91	307.47	307.97	306.48	307.49	307.19	308.08	307.76	307.56	307.43	306.51	308.51	307.57
299.04	299.85	299.52	298.63	300.59	299.06	300.53	298.99	299.17	300.18	299.81	299.27	301.07	299.75	300.67	299.22	301.01	300.02	300.42	299	300.25	299.6	299.88	299.67	298.91	300.61	300.5	298.69	300.47	300.01	300.82	300.47	299.88	300.63	299.64	298.52	300.43	298.88	300.79	300.2	300.63	300.39	300.25	298.77	299.94	298.68	299.57	300.62	300.05	298.97
306.06	307.09	307.79	306.28	307.1	306.13	305.59	306.57	307.02	306.18	306.49	307.07	306.25	306.47	305.72	305.88	306.85	306.7	305.62	306.13	306.21	307.42	306.65	307.29	306.32	307.99	306.52	306.58	305.5	307.59	306.5	306.14	306.26	305.94	306.2	306.2	306.95	305.55	305.89	307.31	307.59	306.21	306.78	306.76	306.06	306.29	306.13	306.15	306.42	306.36
312.67	313.02	312.84	313.25	314.07	311.72	313.38	312.07	314.09	313.48	312.98	314.71	313.85	312.58	312.26	311.96	312.66	313.34	312.29	313.31	313.95	312.94	312.68	313.74	312.94	313.66	314	311.67	313.31	312.62	313.43	311.59	313.52	312.96	312.76	312.6	313.6	312.57	313.05	313.72	313.53	312.95	312.7	312.15	312.77	312.41	311.35	314.01	312.67	312.72
315.25	314.98	314.45	315.15	313.89	314.09	313.57	313.81	315.28	314.14	316.34	315.32	315.23	314.65	313.15	314.71	315.11	315.19	314.96	313.85	315.06	314.48	315.6	315.53	314.01	314.9	315.41	314.73	314.67	314.91	314.77	314.76	315.46	315.83	314.7	314.92	313.56	316.22	314.1	316.73	314.99	312.97	314.67	315.13	316.28	314.24	314.39	314.38	315.61	314.94
293.31	293.72	294.29	292.91	293.93	293.78	293.96	292.31	293.87	294.53	294.49	294.42	294.21	293.03	295.04	293.56	294.11	293.93	295.39	293.96	293.22	294.25	294.63	294.18	294.21	293.85	294.93	292.77	294.09	293.86	293.93	295.02	294.74	294.61	294.21	294.11	295.18	294.39	294.56	293.45	294.12	294.58	293.87	293.43	293.24	292.92	295.34	294.77	294.8	295.03
302.99	303.46	302.03	302.46	302.91	303	302.81	303.31	302.87	303.05	301.76	303.1	303.1	302.66	303.7	302.73	303.1	303.05	302.32	302.84	302.7	302.91	302.63	303.19	304.49	302.27	302.96	302.25	302.91	303.92	301.21	302.86	303.58	303	302.31	303.48	302.32	302.75	303.42	302.82	302.49	301.95	303.08	302.58	303.09	302.86	304.12	302.89	304.7	302.96
306.36	304.78	304.56	304.9	305.88	304.43	305.15	304.74	304.33	304.76	304.33	304.33	305.76	304.47	304.88	304.22	303.76	303.83	304.4	305.71	305.4	305.26	305.14	303.4	304.95	305.13	304.27	306.54	305.09	304.68	304.13	306.69	306.03	304.05	303.99	304.6	305.07	305.33	304.51	306.12	305.56	305.05	305.08	305.11	303.79	304.74	304.96	304.77	304.74	304.83
307.01	305.56	306.09	305.51	305.66	307.39	305.86	306.96	306.28	305.8	305.73	304.74	305.2	306.42	305.82	306.11	304.67	305.54	306.69	304.87	304.92	305.17	304.98	306.14	305.36	306.36	304.87	305.32	306.43	307.02	305.42	305.27	306.47	304.15	306.2	306.48	306.23	305.5	305.15	306	305.3	307.09	305.3	305.74	305.23	305.16	306.44	307.14	306.25	305.52
317.32	315.85	317.35	318.13	317.08	317.58	316.62	316.7	317.47	318.1	316.56	317.58	316.23	317	316.1	317.53	317.6	317.69	318.24	318.27	317.31	316.59	316.77	316.98	317.03	316.91	317.99	317.95	317.26	315.5	316.63	317.04	316.68	316.76	317.65	317.12	317.07	316.7	318.45	317.14	316.4	317.72	317.92	317.2	317.53	317.37	318.51	318.4	319.05	318.22
297.12	295.98	296.38	296.96	297.76	296.13	296.83	297.13	296.48	296.64	296.65	297.18	297.14	297.98	297.46	295.36	298.23	296.78	296.38	296.35	296.13	298.17	297.63	297.27	296.55	296.29	297.42	297.46	296.45	296.37	297.31	297.01	296.4	296.21	296.91	297.18	296.14	296.57	296.46	297.02	296.15	297.04	295.66	296.53	296.72	297.11	296.75	296.94	297.2	297.2
325.22	324.75	324.41	324.86	324.11	325.03	324.41	323.97	324.97	324.57	324.27	325.39	324.43	324.51	325.07	326.3	324.39	324.73	323.23	324.67	324.08	323.93	323.37	324.16	325.12	324.8	324.65	324.8	323.85	325.69	325.36	324.78	324.96	324.58	325.45	325.68	324.93	324.32	325.12	323.68	324.32	325.19	324.26	323.95	324.88	324.52	323.91	324.8	326.76	323.8
315.23	314.57	314.94	315.32	316	314.34	315.26	315.15	314.97	315.03	316.7	315.07	315.02	314.54	315.24	315.3	315.08	314.32	315.26	315.12	314.88	315.33	315.79	314.51	314.52	315.37	315.12	314.94	315.05	315.24	313.75	316.78	316.31	315.42	314.45	315.4	314.17	315.19	313.96	315.52	314.36	315.34	314.32	315.03	315.1	315.27	314.7	313.72	313.63	314.04
320.28	319.55	318.59	320.27	318.43	318.33	319.37	318.56	319.3	319.73	320.01	318.91	319.41	318.73	320.37	319.01	319.74	319.28	319.04	317.68	319.04	318.22	318.41	318.96	319.74	319.36	320.26	318.89	319.63	318.58	319.52	319.75	320.3	319.62	319.33	319.46	318.81	318.97	320.8	320.32	320.23	319.76	319.73	318.86	318.46	319.48	319.39	318.34	319.9	318.85
306.33	305.27	307.16	305.97	304.99	303.84	304.94	306.05	304.95	305.81	305.78	305.16	305.45	304.67	305.01	305.54	305.89	305.28	304.31	304.78	305.18	306.45	306.07	304.97	306.14	306	305.1	303.86	303.83	305.49	306.7	306.21	304.93	304.93	306.32	304.63	305.98	305.1	305.11	305.36	306.26	306.56	304.68	303.81	305.22	305.44	305.87	304.14	304.1	306.72
301.06	303.2	303.6	301.92	302.31	303.14	301.97	302.58	302.22	302.36	302.38	302.91	302.25	302.11	301.41	302.94	301.29	303.01	302.81	301.67	302.28	302.55	301.8	302.1	302.34	302.19	302.62	302.32	302.77	302.7	302.2	303.08	301.37	301.65	302.7	301.94	302.41	302.26	302.32	303.13	303.04	303.07	302.39	301.94	303.08	303.6	301.73	302.75	301.35	303.27
296.46	297.86	296.03	295.97	298.07	297.44	297.55	297.35	296.88	297.28	297.76	296.86	296.99	297.15	296.66	296.73	296.62	296.64	297.38	296.29	295.74	297.23	297.87	295.69	296.5	297.08	296.4	296.1	296.2	297.48	296.93	296.58	296.32	296.31	297.2	296.43	297.41	297.34	297.29	295.15	296.29	296.69	296.72	298.77	296.01	298.08	296.44	297.73	296.09	298.02
314.03	314.19	314.06	314.49	314.48	314.23	315.55	314.06	314.46	314.15	314.5	315.36	314.59	314.74	314.87	314.13	314.29	315.02	315.33	313.63	314.69	314.25	314.42	314.44	314.74	314.34	314.08	314.88	315.42	314.54	313	313.74	313.86	315.11	314.33	313.81	313.53	314.55	314.88	314.7	314.21	314.54	314.26	315.56	314.7	314.35	313.74	314.17	314.31	314.24
304.01	306.68	304.28	304.82	304.58	305.13	305.32	304.07	305.55	306.08	305.41	304.66	305.16	305.23	304.41	306.5	304.86	305.55	305.11	305	305.16	304.88	306.05	305.04	304.32	305.61	304.34	305.93	304.04	305.02	306.31	305.14	304.93	305.8	305.8	305.3	304.11	305.23	305.05	305.17	305.85	304.07	304.52	305.37	305.24	305.2	306.44	305.08	304.16	304.71
295.06	294.69	293.76	293.66	294.45	295.51	294.44	295.05	294.27	294.4	293.69	293.37	293.99	293.42	294.14	293.99	294.47	294.88	294.66	294.06	294.7	294.11	292.59	294.28	292.58	294.14	293.61	293.53	294.65	293.71	294.73	294.05	294.48	295.01	293.27	294.05	294.29	293.27	293.93	294.01	293.54	294.04	293.6	294.9	293.96	293.21	295.44	293.35	293.91	293.74
315.11	315.99	316.64	315.65	315.93	315.42	315.6	316.16	315.79	314.68	316.31	316.19	315.56	314.83	315.4	315.25	316.55	315.57	317.39	315.88	315.46	314.01	315.64	314.96	316.19	316.51	315.39	315.62	316.61	315.4	314.26	316.2	314.82	316.77	314.62	315.08	316.61	316.93	314.95	314.95	315.84	317.44	315.15	315.82	316.32	316.36	315.42	317.19	316.48	316.14
302.41	302.49	303.36	302.1	303	302.33	301.23	302.08	301.47	303.23	303.03	301.16	303.21	301.54	303.82	301.47	301.8	301.08	302.39	301.73	302.94	300.55	302.44	303.85	302.33	301.76	303.23	302.24	302.17	301.48	302.08	302.14	301.89	303.18	302.94	301.24	303.22	303.18	301.84	301.65	303.46	303.29	303.35	303.05	301.78	303.69	302.94	301.74	302.31	303.28
303.28	302.15	302.82	303.31	303.15	304.21	303.38	304.18	303.71	303.48	303.8	303.57	302.65	303.22	303.66	302.97	303.14	303.67	302.66	303.45	303.33	303.56	303.68	301.97	303.57	303.91	303.81	302.53	303.55	303.75	304.36	303.54	304.38	302.59	304.3	303.35	303.24	304.26	302.41	303.01	303.22	304.36	304.17	303.25	303.32	303.81	303.09	302.98	302.9	304.37
328.52	327.04	327.34	329.39	327.66	326.69	327.66	328.04	328.53	328.52	328.44	328.88	327.96	327.85	329.09	328.17	326.95	328.63	328.44	327.65	328.12	326.87	327.72	327.66	328.34	328.04	327.12	328.82	326	327.47	327.3	328.68	327.38	328.68	327.77	326.6	328.21	327.72	327.6	329.07	327.87	328.05	328.11	328.42	328.29	327.56	327.28	327.88	328.8	327.74
315.17	315.5	315.18	313.43	314.81	313.94	315.54	315.01	314.8	315.87	314.14	313.44	315.02	314.97	314.16	316.02	313.92	315.22	314.56	313.99	314.15	316.23	316.04	315.32	313.41	314.78	315.17	315.55	314.51	315.79	315.08	315.46	314.15	315.78	314.38	314.39	314.59	314.04	314.23	314.51	316.26	315.7	315.72	315.48	316.16	314.71	314.6	315.85	314.67	314.59
327.37	328.46	327.43	327.58	328.27	327.99	328.02	327.87	328.05	326.57	326.34	328.53	327.28	327.76	328.9	327.6	327.81	327.84	327.12	328.84	328.74	327.43	327.69	328.11	326.92	327.67	328.34	328.1	327.33	326.97	327.2	326.92	326.46	327.54	327.29	328.09	329.42	327.8	328.6	328.87	328.7	328.36	327.42	327.15	328.13	327.63	327.83	326.99	327.07	327.66
312.81	313.52	313.88	312.76	311.71	312.44	313.23	313.58	312.43	313.49	312.48	312.22	311.93	313.92	313.36	313.72	311.9	311.76	312.35	312.36	312.76	313.49	312.46	312.29	313.6	313.41	311.58	313.79	312.93	313.49	312.87	311.98	312.74	313.58	313.42	313.48	312.24	313.05	311.82	312.67	314.19	313.29	314.4	313.1	311.79	312.56	313.42	311.73	313.44	311.94
313.96	314.25	314.21	315.17	314.43	315.99	313.59	314.99	314.48	314.46	314.79	314.85	313.35	315.27	314.22	315.79	314.57	315.74	315.89	314.79	314.65	314.8	315.29	314.41	315.17	314.89	314.93	315.7	315.23	316.42	315.65	315.18	314.52	315.74	314.06	314.04	315.95	314.68	314.05	314.99	315	313.66	315.63	314.26	316.05	313.29	315.62	315.09	315.43	315.61
297.01	296.56	297.34	297.05	297.11	297.28	297.18	295.38	296.93	297.06	297.38	296.25	298.19	296.89	297.83	296.09	296.9	295.99	295.83	297.66	297.19	296.81	297.25	297.22	296.15	296.73	297.49	297.36	296.53	296.92	296.89	296.91	297.01	295.8	295.35	295.73	295.62	298.09	297.43	297.53	296.69	296.73	296.18	295.56	296.84	297.85	297.03	297.36	297.59	296.67
294.58	295.2	295.46	292.41	293.28	295.08	294.3	293.09	293.17	293.88	293.93	293.84	294.83	294.12	293.62	293.35	293.95	293.59	293.85	292.83	293.37	294.01	294.56	293.26	294.66	292.78	294.11	293.19	293.23	293.64	294.45	293.86	293.57	294.39	294.21	294.32	294	295.21	294.72	293.77	294.83	294.78	293.2	293.25	295.18	295.43	293.57	293.41	294.45	295.04
314.05	313.44	315.32	314.77	313.96	313.69	312.01	314.73	314.48	312.56	313.87	312.07	313.89	313.46	313.57	313.08	312.1	313.26	313.06	314.01	313.44	313.24	312.71	314.11	313.12	313.06	313.18	313.5	313.73	313.2	314.21	312.82	313.78	313.22	313.76	312.4	313.18	313.28	313.6	312.7	313.47	313.21	312.37	312.67	314.32	314.24	313.52	313.61	312.76	311.6
327.79	326.26	327.3	327.85	328.87	327.6	328.08	327.58	328.03	327.47	327.84	327.54	328.22	327.54	328.12	327.51	327.8	328.02	327.1	327.29	328.64	328.72	327.78	326.58	328.32	326.86	328.23	326.97	328.34	327.18	327.64	327.13	328.45	328.32	328.06	327.84	328.19	328.08	328.64	328	328.99	327.21	327.1	328.08	329.03	328.79	327.82	327.59	328.14	329.1
300.73	300.4	300.44	300.71	299.93	301.06	299.11	300.21	299.74	301.23	300.07	300.7	300.23	299.55	300.36	299.79	301.05	300.94	299.11	299.39	299.5	300.01	299.36	299.43	300.01	299.54	300.26	299.77	300.54	299.73	300.63	300.15	300.67	301.06	301.84	300.11	299.77	300.12	299.82	299.25	300.09	300.76	302.15	301.32	300.05	300.51	300.56	300.3	300.16	299.09
318.46	317.57	316.28	318.27	317.69	317.45	317.16	316.93	317.33	317.18	318.25	317.14	317.1	317.95	316.64	317.35	316.54	317.34	318.66	316.8	316.96	316.05	317.02	316.45	317.11	318.36	317.65	317.64	316.95	316.25	317.37	317.93	317	316.78	316.8	317.88	317.85	316.61	317.94	317.28	317.92	318.29	316.35	316.88	317.21	316.85	317.07	316.58	317.01	317.58
303.68	303.3	303.23	302.83	303.41	302.91	302.94	302.4	303.57	301.39	304.19	303.48	305.09	303.03	303.28	303.57	302.98	304.27	303.78	302.94	303.42	302.95	304.21	303.63	303.6	303.26	303.77	303.31	302.36	303.24	303.34	303.17	302.43	302.68	302.97	302.9	302.44	302.99	303.26	302.92	303.65	303.57	303.5	304.18	303.67	305.38	303.73	302.47	304.24	303.57
315.86	314.97	315.74	314.76	314.98	315.15	314.54	316.04	315.06	314.66	315.19	315.95	315.49	316.61	313.79	315.37	315.26	316.31	315.31	314.83	314.51	314.56	315.76	315.2	313.94	314.47	314.7	315.52	315.73	315.52	315.47	314.62	314.65	315.4	316.33	316.36	315.94	314.52	314.62	314.63	315.16	315.13	316.1	315.56	314.34	314.68	315.39	315.33	313.83	314.1
310.05	308.61	310.07	309.95	308.19	307.69	307.91	307.53	308.15	309.44	308.21	309.17	308.92	309.52	308.23	308.02	308.41	306.73	308.69	310.01	308.63	309.08	309.83	308.37	307.96	307.86	309.95	309.01	309.71	309.51	309.7	308.04	309.33	306.68	309.83	308.62	309.65	308.14	307.84	309.54	310.06	310.1	309.96	309.27	309.22	308.71	308.18	308.57	308.48	309.39
317.4	319.05	317.78	318.43	317.64	318.46	318.37	316.94	319.05	316.8	317.99	318.76	317.38	318.59	316.64	318.05	317.57	317.72	316.79	317.79	318.13	318.67	318.76	318.19	319.49	317.5	317.35	318.53	317.51	320.21	318.13	319.02	317.62	317.03	318.11	317.91	318.9	317.67	318.47	319.13	318	318.11	318.74	319.65	317.45	317.97	317.92	318.5	318.53	318.92
299.77	300.45	302.09	300.75	302.03	301.42	301.61	300.77	301.36	300.68	300.46	302.99	301.1	299.96	300.47	301.89	301.09	302.16	302.08	300.29	301.31	300.77	300.97	301.27	301.23	300.35	300.55	301.53	301.17	300.74	302.32	301.2	300.53	300.09	301.01	300.21	300.96	300.53	300.21	300.77	301.31	302.12	301.42	300.84	300.56	302.02	301.04	300.89	301.15	301.71
307.14	308.49	307.08	306.44	306.82	308.47	306.57	307.75	307.46	308.39	307.41	308.2	306.6	306.01	308.51	307.71	307.22	307.9	307.94	307.41	306.98	307.12	308.69	308.06	306.5	307.43	307.3	307.26	306.43	307.16	308.72	307.24	306.16	305.54	307.35	307.56	309.46	306.82	308	307.79	305.6	306.95	308.34	307.37	307.51	307.26	307.04	307.23	306.74	308.09
305.71	304.75	306.57	304.99	306.05	305.18	305.82	305.02	304.95	305.66	305.83	305.1	305.94	306.62	304.62	305.62	305.91	305.82	305.84	306.3	304.95	305.05	305.55	305.79	305.98	305.7	305.43	306.28	305.7	305.48	304.78	304.27	304.28	306.12	305.93	305.19	307.32	306.55	305.8	305.06	304.7	304.6	306.04	306.36	305.12	306.14	304.61	305.13	305.97	306.48
301.96	302.78	301.16	301.85	302.53	303.69	303.1	302.83	301	303.55	302.08	303.46	301.84	303.06	302.29	302.83	302.89	303.23	303.38	302.17	302.09	303.23	303.77	302.13	302.26	301.79	301.92	302.79	302.25	301.58	303.49	302.68	302.38	303	302.12	302.1	302.77	302.19	302.38	302.35	301.95	302.26	302.62	302.54	302.02	302.24	301.59	301.81	302.58	303.13
319.32	319.18	320.62	319.63	320.98	318.71	319.81	318.2	319.8	319.82	318.3	318.61	319.89	319.8	319.55	320.53	319.54	319.26	318.91	319.72	318.84	318.79	319.13	317.58	320.22	319.49	320.08	320.67	319.5	320.58	320	319.88	318.32	318.12	318.57	318.51	318.08	318.88	320.43	319.98	319.2	319.23	320.24	319.23	318.17	319.47	318.37	319.82	319.44	318
305.71	306.33	305.97	306.64	307.08	306.21	305.48	305.72	306.22	306.2	306.28	305.32	305.36	307.72	306.64	306.58	306.05	304.7	305.76	305.86	305.52	306.32	306.65	306.41	305.87	305.22	306.43	305.65	306.07	305.74	307.32	305.92	307.38	307.41	306.19	307.56	305.94	306.27	304.85	306.25	306.46	306.48	306.2	306.03	305.66	306.46	306.1	305.43	306.27	306.73
296.62	296.23	297.37	297.53	296.93	297.23	296.37	298.49	297.2	295.96	298.38	295.73	296.8	297.64	297.47	296.47	295.41	297.32	296.35	296.51	297.15	296.52	296.8	296.07	298.16	296.04	296.39	295.71	297.22	296.11	295.46	296.8	298.65	296.13	296.9	296.31	297.54	296.61	297.48	296.46	295.99	296.2	297.29	296.81	297.37	299.08	297.39	296.95	297.46	297.27
311.78	314.93	312.42	313.16	314.17	312.86	313.09	312.28	313.49	313.28	312.85	311.74	314.26	312.8	312.45	311.22	312.57	312.21	312.23	313.85	313.29	310.9	313.04	314.29	313.08	313.83	313.41	312.09	312.95	312.85	312.47	313.16	312.82	311.89	312.21	312.49	314.53	312.63	314.14	313.22	313.11	312.14	312.65	313.22	313.13	312.78	312.56	311.43	313.4	312.98
308.36	309.29	308.98	309.16	308.51	308.68	308.46	307.38	308.06	308.93	308.64	308.76	308.71	309.09	308.43	309.22	309.25	309.33	309.62	310.32	307.84	308.26	309.14	308.96	309.14	308.32	309.86	309.03	310.35	309.22	309.07	308.1	310.31	308.47	308.44	308.34	309.89	308.5	310.29	307.89	309.39	309.45	309.06	308.84	309.31	309.48	309.62	307.77	309.57	308.65
327.63	329.08	327.65	328.55	329.12	328.24	327.66	328.25	327.52	329.01	329.15	328.37	328.59	328.61	329.23	330.28	329.35	328.22	329	329.01	328.68	328.92	327.74	329.6	328.94	329.03	329.31	327.45	328.33	329.94	329.67	328.29	328.13	328.38	329.03	329.1	329.74	328.17	330.07	327.3	328.54	327.53	329.19	329.87	328.3	328.03	327.51	328.97	329.43	328.55
318.28	318.99	318.55	317.93	318.76	319.37	319.39	318.48	319.04	319.25	318.81	319.09	318.2	318.62	316.89	318.42	317.85	317.79	318.44	318.53	317.79	319.12	318.88	317.88	318.21	318.15	319.47	317.66	319.22	318.97	319.09	318.41	318.93	319.39	318.19	318.2	318.74	318.07	318.08	318.73	319.28	319.98	318.53	318.64	318.29	318.39	319.49	318.58	318.25	319.43
311.07	310.71	308.01	309.7	310.84	310.27	308.37	309.7	309.58	310.08	308.99	309.24	310.09	310.2	309.31	308.99	309.47	310.55	309.76	309.08	308.23	310.28	309.41	310.28	310.23	309.04	310	310.76	308.94	309.37	311.56	309.27	310.45	309.9	310.48	309.24	309.55	309.34	309.7	309.09	309.87	310.23	309.92	309.46	310.12	310.41	309.75	309.41	310.24	309.45
324.1	325.83	324.88	324.87	325.41	325.05	324.6	325.07	325.83	324.67	325.25	325.12	325.25	325.48	325.18	324.21	324.73	325.23	325.05	325.19	326.98	325.11	325.16	325.43	325.35	325.21	325.75	324.65	324.92	324.7	324.94	324.86	325.33	324.07	325.95	325.45	325.37	324.43	324.48	325.01	325.76	325.62	326.21	325.85	325.25	324.4	324.33	323.9	324.83	324.32
304.67	306.24	304.1	305.78	305.56	305.39	305.6	305.18	306.13	304.3	305.37	305.4	306.05	306.35	303.81	305.28	306.59	305.13	306.42	304.26	303.06	304.87	304.37	307.71	305.45	305.27	305.13	305.24	306.51	305.12	304.63	303.86	305.1	306.18	306.31	305.6	305.49	305.57	305.4	305.2	305.94	306.13	306.29	305.27	306.22	305.48	305.02	305.42	304.97	304.96
314.18	314.67	314.58	314.67	315.25	316.47	314.43	316.16	314.32	314.84	315.46	315.06	313.99	314.2	314.29	314.03	315.47	314.59	315.37	316.1	315.94	314.15	315.08	315.34	314.82	313.69	315.77	314.6	314.09	314.69	314.18	314.95	314.3	315.12	315.3	315.85	314.64	316.06	314.95	313.57	313.47	314.02	313.92	313.78	315.08	315.03	315.24	316.23	315.83	315.7
326.93	326.87	324.65	326.01	327.2	328.61	328.76	326.55	327.84	326.19	327.39	327.36	326.81	326.87	326.89	327.7	326.48	327.45	327.3	327.31	327.54	327.19	328.24	326.34	326.24	326.96	326.91	327.07	326.5	325.52	326.49	326.16	327.03	327.11	326.9	326.27	326.96	326.28	327.2	326.62	326.23	327.11	328.33	327.55	326.82	326.01	328.8	327.96	326.75	326.96
302.59	300.63	302.38	303.47	303.51	302.18	301.98	303.4	301.94	302.74	302.08	303.44	302.14	303.05	302.46	303.6	301.31	301.89	302.42	303.11	303.75	302.6	303.06	303.28	304.24	302.38	302.45	301.32	303.47	302.96	302.89	302.05	303.46	302.08	303.25	303.24	303.23	302.62	301.51	302.81	302.94	303.25	303.55	302.65	302.7	302.71	301.48	302.43	303.32	302.76
297.71	297.58	296.78	296.42	296.68	298.26	296.68	296.46	297.58	296.08	297.34	297.41	296.77	296.9	296.55	296.7	296.93	296.24	297.87	295.45	297.01	296.65	296.39	296.64	297.51	297.63	296.62	295.57	296.04	297.85	296.42	296.92	296.55	297.88	297.2	295.82	297.67	296.87	296.54	295.61	295.42	297.73	296.35	297.62	298.59	295.91	297.16	297.44	297.24	296.23
303.18	302.69	303.02	303.09	302.53	302.36	302.95	302.62	302.51	302.38	303.46	303.12	302.79	302.35	303.41	302.67	302.59	303.36	302.93	304.05	303	304.05	301.57	302.81	304.09	303.04	304.73	302.7	302.51	303.01	304.23	304.06	303.41	303.58	303.66	302.36	303.26	303.03	303.27	301.64	302.78	301.81	303.7	302.5	303.29	304.09	301.4	303.34	302.17	302.56
324.75	323.84	323.96	323.46	325.5	325.54	324.62	325.54	325.3	324.66	323.99	325.02	324.66	324.81	325.09	324.72	324.76	323.68	324.36	323.46	324	325.37	323.66	324.83	324.13	324.59	324.27	325.37	325.83	324.51	324.33	324.9	323.98	323.77	325.02	325.19	323.56	324.47	323.1	325.21	323.77	324.34	323.86	323.91	323.65	325.54	323.3	324.64	326.35	324.07
299.9	298.91	298.65	300.14	300.36	301.05	299.54	299.3	300.37	299.23	300.31	300.03	299.47	300.37	300.35	300.73	300.23	300.04	299.89	300.09	302.33	300.7	300.97	300.74	298.96	299.26	300.6	300.32	300.44	299.38	297.97	298.78	300.88	299.28	300.34	299.91	299.28	300.13	299.23	299.96	299.8	299.49	300.67	300.04	300.86	298.97	300.7	299.87	301.06	299.62
293.82	294.14	294.46	293.2	295.08	294.49	292.54	294.13	294.76	294.6	292.75	293.76	294.36	294.62	294.57	295.25	293.5	294.1	294.89	294.56	292.36	293.79	293.58	293.5	293.13	295.51	293.8	293.11	294.39	295	294.06	292.33	293.52	293.31	294.76	294.29	294.94	294.62	295.45	293.15	293.69	293.35	294.37	293.99	293.3	294.95	293.42	294.13	293.35	293.95
305.63	306.49	305.56	305.19	305.87	305.35	305.11	305.69	306.24	306.18	305.79	305.84	306.7	305.86	306.39	305.86	307.46	305.06	306.33	307.2	306.43	306.5	305.87	306.81	307.12	305.86	306.8	306.16	306.5	305	305.92	306.36	304.39	306.5	306.76	306	305.65	305.4	306.74	306.28	305.5	306.17	305.54	305.95	306.58	306.72	305.42	306.16	306.18	306.28
306.03	305.57	306	305.23	306.93	306.52	306.66	306.68	305.64	306.9	306.1	306.49	306.07	305.75	306.79	305.97	306.81	305.49	306.3	306.1	306.08	305.68	305.43	306.58	306.57	305.24	304.66	305.14	306.13	306.31	305.67	306.62	306.11	305.67	307.97	306.43	306.37	306.24	306.3	305.56	306.62	306.66	306.15	306.18	306.68	306.24	305.5	306.32	305.45	306.83
312.76	311.49	311.72	312.29	312.98	312.27	312.3	312.55	311.6	313.78	312.59	311.82	311.97	311.55	312.49	311.4	311.78	311.94	311.95	312.49	313.21	312.21	312.33	311.74	311.82	312.59	311.88	311.85	311.39	311.1	311.66	312.94	311.26	312.09	312.51	312.22	312.02	311.45	312.5	312.36	311.74	311.58	312.85	312.05	311.8	312.66	313.65	312.48	311.66	312.63
301.36	302.92	302.81	300.83	303.16	302.74	302.1	302.74	301.44	304.11	302.68	301.86	302.37	302.32	301.91	301.71	302.35	302	302.79	302.22	302.48	302.58	301.91	303.46	303.11	303.41	301.92	303.09	302.9	303.57	301.41	302.88	303.87	302.24	302.25	302.31	301.76	301.79	302.89	303.44	301.27	303.9	301.31	302.08	302.16	302.97	302.76	301.5	302.44	302.73
308.09	308.45	306.98	306.27	307.16	307.1	306.73	306.96	306.21	307.96	307.87	307.7	307.64	307.45	306.42	307.72	308.35	305.83	307.13	307.57	307.01	306.43	306.58	306.63	307.26	308.27	307.35	307.3	308.56	307.25	306.72	307.89	306.83	307.45	307.22	308.06	306.96	307.34	307.2	306.49	308.2	306.01	306.9	307.14	307.25	307.67	306.37	305.94	306.64	307.41
314.35	314.89	314.71	315.52	314.87	315.57	315.02	315.1	314.56	314.57	315.14	315.96	314.59	314.33	316.37	314.16	316.06	313.57	315.16	315.19	314.71	314.05	314.73	315.38	314.52	315.5	314.01	314.45	315.96	315.41	315.02	315.37	314.7	315.58	315.69	314.63	314.53	313.44	315.13	315.74	313.95	314.75	315.63	314.89	313.26	314.71	314.87	314.92	313.09	314.89
301.2	301.02	300.89	301.46	301.32	301.42	300.69	300.37	301.81	300.85	300.75	302.52	301.72	300.64	301.23	301.74	301.46	300.87	300.63	301.4	299.96	300.78	301.86	301.42	301.52	301.06	301.43	300.96	301.63	301.66	301.03	300.98	302.15	299.57	300.66	300.58	301.73	301.16	302.08	301.44	299.86	302	301.56	300.55	301.49	302.04	300.52	300.91	302.02	301.45
303.87	303.23	304.57	304.45	303.68	303.84	303.7	304.11	302.97	303.1	303.36	301.93	304.4	303.86	302.6	304.49	302.45	304.12	303.31	303.67	303.31	304.02	305.76	304.38	301.97	303.88	303.67	303.47	303.69	303.5	303.36	304.46	304.34	302.88	302.4	302.89	304.27	303.59	304.47	303.24	304	304.22	303.61	303.03	303.64	302.91	302.37	304.36	304.08	304.01
308.53	307.43	307.99	306.56	306.81	307.28	305.71	306.52	307.59	305.96	307.53	306.77	306.57	306.82	308.14	306.85	307.42	307.16	307.42	306.98	307.75	306.98	306.31	307.51	308.04	306.9	308.39	308.32	308.56	307.45	307.98	307.85	308.44	307.76	307.12	306.55	307.07	306.76	308.48	307.05	307.44	307.46	307.36	308.09	307.36	307.79	307.53	307.24	306.17	308.78
305.15	304.68	305.56	304.62	303.68	304.92	305.2	304	304.28	304.78	305.24	303.99	304.34	303.95	305.22	303.47	304.72	304.46	305.45	305.99	303.55	304.41	304.08	303.31	305.35	302.87	305.02	304.16	303.13	304.85	304.16	304.36	304.88	304.28	304.93	304.71	303.49	303.81	304.02	303.34	303.72	305.45	305.51	303.11	303.91	304.54	304.59	304.29	303.88	304.09
312.7	312.89	314.04	313.15	313	312.32	312.73	312.09	312.62	313.51	312.26	313.3	313.1	312.96	313.86	313.5	313.43	313.05	312.91	313.95	313.53	312.29	311.54	313.26	312.47	313.09	311.72	312.16	312.38	312.91	312.95	312.78	312.48	312.06	313.14	313.78	312.52	313.24	312.77	313.18	313.72	312.5	313.74	312.98	314.62	313.97	313.05	311.84	312.71	312.8
317.1	316.65	317.15	318.25	316.75	316.17	317.1	316.49	315.95	316.83	317.11	317.36	316.45	317.03	317.02	317.8	316.93	317.19	318.25	318.02	316.05	317.61	316.22	317.15	317.71	316.22	317.97	317.6	316.82	316.36	317.01	317.3	316.42	317.47	318.23	317.95	317.32	317.84	316.37	317.24	317.29	316.04	317.69	317.96	318.12	316.84	318.21	317.37	316.88	316.93
305.63	305.78	305.6	306.38	306.7	305.13	305.56	306.18	305.49	305.07	305.18	304.63	305.32	304.98	306.15	305.73	303.89	305.76	306.45	305.57	305.09	306.89	305.85	306.13	306	306.57	306.01	305.44	305.14	305.15	305.64	305.12	305.74	304.75	305.62	305.3	305.23	305.63	306.57	305.06	304.58	306.61	305.21	304.95	305.77	306.13	307.45	306.41	306.32	305.23
315.79	314.98	313.97	314.61	315.08	315.09	316	314.17	314.84	314.61	315.37	314.85	314.26	315.98	314.32	315.5	314.99	315.02	314.71	315.78	314.77	315.01	314.7	314.96	314.57	314.53	315.34	314.67	314.45	314.76	313.65	313.28	313.88	314.85	313.28	314.59	314.1	314.29	315.28	315.21	315.12	315.86	314.26	316.14	313.65	315.53	314.66	313.71	315.44	316.03
315.78	315.87	315.18	317.83	315.87	316.75	315.27	315.84	314.98	316.63	316.89	317.23	315.79	316.81	316.89	314.99	316.67	315.66	314.97	316.74	316.16	315.61	314.8	315.32	316.55	317.19	315.18	317.14	315.82	314.25	317.25	315.67	315.52	316	315.67	316.2	316.78	316.37	315.49	316.07	316.76	316.88	317.22	316.16	315.44	316.86	315.96	315.04	315.72	315.65
294.69	293.29	294.32	294.36	295.67	294.29	294.4	295.02	292.68	294.49	294.16	294.67	293.45	294.25	293.63	294.48	293.44	294.45	293.29	293.55	294.71	293.72	293.29	294.03	294.53	294.05	294.69	294.49	295.1	294.63	293.89	293.52	293.99	293.36	294.36	294.09	293.73	294.52	293.86	293.17	294.27	292.19	293.97	294.33	294.3	293.85	294.84	295.35	294.91	294.02
306.24	306.88	306.45	306.19	305.71	306.03	306.78	306.97	306.18	307.04	306.13	306.27	306.13	305.4	306.89	306.34	307.77	305.47	306.31	306.58	306.08	306.64	306.1	305.45	304.7	306.21	306.48	306.33	306.62	305.23	305.52	305.87	306.83	305.38	305.65	305.91	306.91	306.37	307.23	306.86	306.5	306.32	305.08	305.5	306.01	307.33	306.14	306.39	305.22	306.57
296.64	295.53	294.63	295.73	293.98	295.05	295.09	296.08	295.19	294.49	296.32	294.89	295.88	295.96	295.61	296.03	293.49	295.36	295.64	294.68	295.04	295.59	295.34	294.6	294.88	296.55	293.94	294.46	295.47	294.65	295.64	295.17	295.74	293.32	295.48	294.78	294.38	295.53	295.31	295.16	296.5	295.42	294.44	294.21	294.81	295.12	294.91	294.58	295.74	295.31
318.95	317.75	318.51	318.43	316.64	319.02	317.1	317.02	318.2	317.14	318.42	317.84	317.81	317.98	318.7	319.26	318.37	318.3	317.58	318.17	318	318.17	317.78	319.11	318.1	317.82	318.42	318.28	317.95	318.54	318.23	317.85	318.49	318.34	318.42	318.32	318.18	318.29	318.99	318.11	317.74	316.83	318.14	318.02	318.89	318.95	318.78	317.95	319.35	317.18
314.17	312.97	313.89	312.94	312.94	314.07	313.75	313.1	312.9	313.86	313.38	313.86	314.1	312.58	313.19	313.78	314.25	314.61	314.57	313.87	313.15	313.55	315.19	314.07	313.77	313.26	313.34	313.61	315.17	313.1	314.1	313.75	314.21	313.7	313.8	312.9	313.81	313.77	313.6	313.59	313.09	314.48	313.5	314.6	313.58	313.68	312.54	313.46	313.15	312.53
304.63	304.95	304.38	305.59	305.71	305.31	305.29	305.21	305.56	304.86	305.25	306.37	305.12	305.09	305.16	306.13	306.17	304.64	304.5	304.63	305.54	305.33	305.16	304	304.64	303.53	303.8	305.34	304.31	305.09	305.65	304.44	306.33	303.77	305.52	305.02	305.7	306.48	303.32	304.52	304.23	304.77	305.42	305.96	304.98	306.63	304.05	304.09	304.84	305.63
327.46	327.19	327.21	327.47	327.63	326.77	326.57	327.53	327.83	326.9	329.46	326.48	328.21	328.51	327.16	327.94	328.48	326.86	327.78	328.37	327.66	327.54	327.14	328.5	327.64	327.21	327.21	326.88	328.91	326.69	327.72	328.22	327.57	328.23	327.42	327.99	327.05	328.65	327.65	327.07	327.94	327.76	326.07	327.99	328.74	328.25	327.8	327.14	327.42	327.43
316.73	316.66	316.65	316.33	316.74	316.84	315.65	316.89	316.77	317.19	317.31	316.52	316.39	317.04	317.64	316.65	315.33	315.79	316.98	316.73	317.06	315.49	315.65	316.74	316.87	316.49	316.74	315.15	317.36	316.39	317.96	315.87	318.25	316.36	317.97	318.1	316.07	317.73	316.01	316.68	316.38	316.48	315.89	317.14	317.29	316.64	316.81	316.64	316.64	316.36
302.92	302.93	302.51	302.84	303.23	302.36	303.11	303.33	302.62	302.44	303.09	303.2	302.78	304.4	304.18	302.42	303.47	302.65	302.86	303.71	302.97	304.29	303.66	302.72	303.63	302.19	303.59	303.12	303.2	302.1	302.46	303.42	302.2	304.01	302.74	302.23	302.25	302.46	302.57	304.08	304.46	302.38	303.19	302.97	301.99	303.86	303.22	303.22	303.6	303.01
313.5	313.4	311.66	312.89	311.63	312.84	312.2	312.53	312.51	313	312.52	313.31	311.87	312.48	312.69	312.37	314.18	311.65	312.3	312.65	312.39	313.38	313.73	313	311.57	313.01	312.31	313.14	312.61	313.92	312.94	313.24	312.02	313.73	312.47	312.26	311.71	312.4	312.22	312.97	311.83	312.28	313.81	312.96	312.63	313.91	311.64	313.09	313.1	311.73
313.41	312.78	313.02	312.95	314.04	313.19	312.95	312.49	312.62	312.95	312.26	312.96	313.06	312.75	313.54	313.49	313.07	312.77	313.45	311.66	312.91	313.57	312.94	313.45	312.8	313.65	313.23	313.75	312.5	312.05	313	312.78	313.86	312.84	311.56	313.81	311.85	312.1	313.81	312.04	312.76	312.3	313.07	312.11	314.16	312.72	312.23	311.93	312.99	312.8
303.06	304.86	303.76	303.55	303.93	304.72	302.67	303.11	302.67	303.35	303.26	303.88	304.47	303.68	303.41	304.28	303.84	303.03	303.79	303.29	304.69	304.5	303.75	303.16	303.57	303.96	303.93	302.96	303.52	303.83	303.65	303.47	302.42	302.25	303.17	303.21	303.43	303.88	303.89	303.24	304.73	303.12	301.99	304.47	303.9	303.01	304.95	302.99	303.88	302.88
302.93	305.14	303.54	305.24	306.05	303.6	303.4	304.43	305.95	304.55	306.14	304.81	304.14	303.62	303.28	304.23	303.83	304.28	304.72	303.74	305.15	304.09	304.6	304.59	305.07	304.72	303.89	304.71	304.11	305.06	304.05	304.62	303.99	304.87	303.93	304.82	304.13	304.48	304.09	305.16	304.64	304.77	305.66	305.91	304.53	304.34	304.17	304.08	304.42	305.04
326.82	328.67	328.28	328.05	328.45	327.51	328.9	328.88	327.94	326.59	327.5	327.39	328.17	328.16	328.27	328.37	327.63	327.16	328.37	328.25	327.47	328.18	327.06	328.29	326.11	327.11	327.11	328.19	327.84	328.97	327.22	327.23	328.73	328.07	329.17	329.08	327.19	327.9	328.26	327.41	329.56	329.44	327.55	327.58	327.17	328.05	328.3	328.12	328.74	327.68
317.46	316.9	318.28	315.46	317.26	317.42	317.7	316.71	316.01	317.58	316.77	318.45	317.01	316.58	316.56	318.11	315.65	315.68	316.93	317.39	318.2	317.83	317.18	317.59	316.97	316.83	317.4	316.85	316.4	317.41	317.3	316	313.92	316.29	317.89	316.18	315.49	317.79	316.83	316.01	316.89	316.93	316.62	315.62	316.49	316.67	316.91	316.41	315.74	316.25
319.1	317.58	318.72	318.64	318.42	317.53	318.76	316.47	317.64	317.25	320.13	318.68	317.38	317.49	317.1	318.39	316.68	318.43	318.47	317.78	318.73	317.93	318.7	318.2	318.1	317.02	319.21	320.2	317.17	319.52	318.8	317.61	318.32	319.05	317.68	317.96	317.82	317.83	317.85	318.4	318.03	317.04	318.73	318.72	318.35	317.42	318.86	317.91	318.02	317.85
313.08	312.76	312.88	315.64	312.28	313.32	313.24	312.2	313.47	313.67	313.57	312.41	314.41	312.29	312.21	312.47	312.46	312.57	313.19	313.39	314.23	313.41	311.88	312.37	312.92	312.19	313.68	312.27	312.47	312.5	313.25	313.1	314.43	314.26	312.46	313.69	313.54	312.95	313.14	312.58	311.37	313.7	312.49	312.53	312.32	312.26	313.34	313.56	313.1	312.6
329.41	329.06	329.92	328.87	329.45	329.27	329.09	328.77	329.29	328.83	329.18	329.45	329.58	326.95	327.93	328.77	329.12	327.4	328.42	328.35	328.79	328.8	329.34	327.88	327.44	329.53	328.47	328.96	328.63	329.08	328.92	328.75	329.33	329.16	329.69	328.96	329.26	328.9	328.25	327.34	327.75	327.58	328.69	327.46	328.47	327.37	327.76	331.52	328.34	329.73
303.1	301.74	303.2	303.06	302.17	304.04	303.76	303.36	302.41	302.21	302.48	301.61	303.32	304.22	302.63	304.28	304.34	302.7	302.82	303.01	302.88	303.26	302.89	302.52	303.24	302.96	303	303.41	303.14	301.78	302.97	303.1	303.4	302.76	302.09	302.5	303.18	302.57	302.32	302.45	303.28	303.08	302.62	303.45	303.17	303.62	303.58	302.98	303.45	302.66
296.4	295.46	297.33	295.33	296.84	296.76	295.21	296.04	295.44	296.9	296.44	297.7	296.91	297.29	296.75	296.3	298.26	296.06	296.24	296.64	297.59	295.67	297.42	297.07	296.35	297.06	298.15	296.61	296.69	297.52	296.49	297.13	295.8	297.13	296.54	296.47	296.97	296.98	296.57	297.05	297.25	296.4	296.87	297.03	296.98	297.85	296.49	296.53	297.13	296.36
314.03	316.42	315.96	316.32	314.27	313.28	314.13	315.44	315.88	315.18	314.15	314.1	315.86	315.93	315.87	314.61	313.52	314.45	313.83	314.84	315.51	315.69	315.13	315.75	314.71	314.61	314.69	314.57	314.51	314.77	314.1	315.77	313.79	314.75	314.32	314.84	314.55	316.56	314.69	313.54	316.14	314.22	316.34	315.42	314.69	314.7	315.44	314.01	313.76	315.62
310.78	310.34	310.87	311	310.46	310.58	309.8	309.97	311.63	310.1	311.39	310.35	311.81	310.15	311.43	310.84	310.27	310.86	310.38	311.38	311.84	312.09	310.58	311.46	310.8	309.9	311.19	311.81	311.43	310.84	310.98	311.35	310.45	311.67	310.87	311.25	311.22	309.68	310.48	308.87	310.89	309.94	310.91	310.38	310.81	311.32	310.42	311.32	310.95	310.46
317.52	318.18	317.65	317.57	318.13	317.47	317.67	318.82	318.5	317.73	316.6	318.96	318.44	318.42	317.61	319.29	317.19	318.4	318.84	318	318.34	318.74	317.42	317.12	317.22	319.03	316.5	318.95	316.8	319.29	318.66	318.25	318.43	318.32	317.83	318.28	319.05	317.76	319.01	318.83	317.87	318.63	318.43	317.88	317.12	318	319.23	318.63	317.74	318.04
314.09	313.73	312.8	313.36	313.26	312.02	314.67	311.78	313.15	313.28	312.57	312.71	312.07	313.53	312.88	314.04	312.68	312.51	312.21	313.5	312.65	313.06	313.16	312.97	313.53	311.89	313.61	312.15	312.1	313.96	312.53	312.27	312.89	311.81	313.2	312.88	312.86	312.74	311.96	313.1	311.98	313.52	313.41	313.24	312.78	312.36	312.89	313.21	314.4	313.97
304.51	302.66	303.46	304.46	302.79	302.49	302.63	303.99	303.77	303.22	302.68	303.6	303.21	303.27	302.04	303.04	302.47	302.67	302.94	302.54	303.1	303.25	302.75	304.68	302.33	303.06	302.1	304.46	304.02	303.51	303.66	303.54	304.1	303.48	303.89	302.96	302.67	302.84	302.5	304.14	305.38	303.84	303.79	304.4	304.57	303.68	302.41	304.41	303.54	303.42
314.49	314.74	314.74	315.57	314.34	314.83	314.81	315.08	313.96	315.26	315.32	315.56	314.27	314.87	314.71	315.9	313.69	315.54	315.06	315.49	315.04	316.07	315.81	316.24	313.1	313.9	315.3	315.33	315.56	315.35	314.94	315.02	314.8	315.08	314.58	315.5	314.97	316.13	314.89	315.46	314.65	313.99	314.38	316.2	315.35	315.19	314.96	315.42	314.58	314.86
301.94	302.52	301.58	302.63	302.05	301.84	301.41	302.6	301.44	301.93	302.14	301.82	303.55	302.77	302.14	302.62	302.49	301.92	301.93	302.11	301.73	301.91	303.24	301.72	302.75	302.25	301.98	302.12	301.62	303.25	301.5	302.11	303.56	302.44	302.13	302.17	301.54	301.81	302.49	302.38	302.61	302.65	303.71	302.78	303.03	302.19	302.33	303	301.52	302.15
323.88	324.15	324.58	324.99	324.18	324.27	324.33	325.67	324.84	325.4	324.87	324.57	323.73	325.16	325.37	324.7	324.06	325.01	324.93	324.49	325.18	324.69	323.31	325.47	324.27	324.56	325.83	325.04	325.41	324.61	322.87	324.74	324.19	324.67	324.08	324.43	324.66	323.84	324.22	324.9	324.9	325.94	326.07	324.18	325.05	325.8	325.47	325.46	324.81	324.95
313.28	313.56	313.82	312.77	314.83	313.67	313.24	314.29	313.44	313.77	314.24	314.08	313.48	313.56	314.49	313.5	314.08	314.26	313.32	313.15	314.12	314.4	314.14	313.37	312.8	314.4	314.6	314.55	313.99	314.13	314.07	314.62	314.54	313.15	315.14	315.38	312.12	313.87	315.18	314.3	314.39	313.95	314.21	314.35	314.08	314.14	313.89	313.64	315.16	314.34
313.54	313.97	315.8	314.39	313.94	314.58	315.16	315.41	313.89	314.43	313.55	314.38	314.72	315.78	313.97	314.03	315.21	315.45	313.96	314.61	314.24	314.62	314.43	315.66	314.61	313.94	314.96	314.02	315.02	313.98	314.32	315.5	313.81	314.91	315.24	315.02	314.29	313.93	314.54	315.79	314.37	315.31	314.44	315.39	315.48	314.57	314.73	314.17	315.41	314.57
315.19	314.33	314.04	313.81	314.34	313.78	314.31	313.74	314.41	314.36	314.23	313.5	314.08	314.16	313.95	314.4	313.67	313.53	314.55	314.22	313.52	314.41	314.41	313.75	314.05	313.24	314.12	314.18	313.59	314.02	315.05	313.71	314.24	315.08	312.5	314.86	313.53	313.96	312.84	314.37	313.86	314.41	315.01	314.3	314.11	314.66	315.39	313.39	313.58	313.86
315.91	317.93	315.94	316.51	316.51	316.76	315.97	315.39	317.38	317.34	316.4	315.86	316.3	317.13	317.21	316.46	316.56	316.1	316.24	316.86	316.86	317.16	315.99	316.88	316.3	316.31	316.63	316.88	315.7	316.47	316.51	315.7	316.01	315.88	316.34	316.77	316.94	315.44	316.53	316.54	317.56	317.39	317.33	315.69	317.18	317.63	316.3	317.3	317.86	315.85
296	296.52	295.81	296.13	295.91	297.35	296.7	297.94	296.49	297.54	296.01	294.98	297.83	297.32	297.77	296.19	296.75	296.86	297.77	296.04	297.61	296.45	296.75	296.78	297.13	297.97	297.41	296.94	297.43	295.73	297.43	296.99	296.03	297	295.54	297.26	298.02	296.41	296.65	296.77	296.87	297.26	297.15	296.68	296.89	296.83	297.34	296.66	294.6	296.08
303.24	304.86	304.78	305.18	305.01	304.1	304.46	304.11	305.04	303.65	304.6	304.99	303.9	304.1	304.22	305.37	304.75	303.84	303.35	304.43	304.76	305.08	304.95	303.85	303	303.7	304.51	305.2	303.9	303.98	304.01	304.95	304.77	304.12	304.4	304.68	304.36	304.01	305.18	305.6	305.05	304.42	303.48	303.57	304.98	304.29	304.29	304.26	304.64	305.55
328.51	328.19	327.66	326.32	327.14	327.49	327.29	327.41	330	328.36	328.97	326.85	328.91	327.3	327.92	329.18	327.63	328.13	327.67	327.79	328.85	328.4	326.76	326.73	328.18	327.82	327.28	327.79	327.45	328.32	327.86	326.98	327.02	328.54	329	328.73	328.62	328.25	325.85	327.2	327.69	327.46	327.69	326.97	328.92	327.85	327.79	327.92	328.11	327.18
300.95	300.52	301.29	299.56	301.37	301.18	301.04	300.54	301.15	301.45	301.4	300.2	301.18	300.27	300.77	299.64	301.51	300.86	300.5	301.39	300.49	300.58	301.49	301.34	301.07	301.1	300.47	301.06	302.06	300.1	300.64	301.05	301.56	300.81	300.77	300.38	301.42	301.12	301.32	301.27	301.8	300.89	300.83	301.08	300.19	301.3	300.07	301.22	299.97	301.71
316.32	316.33	317.27	316.53	316.9	317.09	316.46	316.21	315.27	316.41	317.31	316.24	317.55	316.57	316.72	315.87	317.73	317.23	316.13	314.93	317.43	317.48	316.36	315.96	316	315.24	316.27	317.01	315.86	316.7	317.97	317.21	315.98	316.53	316.63	317.66	315.3	316.96	316.39	316.4	317.72	314.9	316.58	316.36	316.18	316.12	317.46	316.35	316.04	316.9
311.11	309.62	310.82	311.23	310.29	309.02	311.2	309.93	310.94	308.98	310.39	310.25	310.26	311.05	310.68	309.98	311.01	311.21	310.34	311.36	310.45	310.12	311.64	311.04	309.73	311.66	310.48	310.73	311.44	310.56	309.65	310.96	311.21	311.26	310.56	310.78	311.63	310.49	310.54	311.22	311.19	310.63	310.33	310.24	309.92	311.46	311.31	311.71	310.77	310.24
326.92	328.71	327.49	328.15	327.57	328.13	327.37	328.04	327.96	328.89	327.42	328.4	328.75	327.28	327.22	327.66	328.12	327.37	327.44	327.43	326.67	327.97	327.36	327.45	327.61	328.61	327.04	328.75	327.61	327.77	327.2	327.31	328.24	327.84	326.99	327.99	327.57	327.49	326.32	327.71	327.88	328.3	327.99	327.54	328.37	326.8	328.65	327.24	326.95	326.91
303.76	304.91	305.43	305.71	306.08	307.8	305.73	304.96	305.39	306.27	305.63	304.84	306.25	304.31	305.49	305.75	305.99	305.55	305.3	305.53	305.63	305.1	306.05	305.5	305.41	306	306.61	304.2	306.38	305.69	306.29	304.47	305.99	304.97	306.2	306.21	305.3	305.45	304.59	305.09	305.53	306.26	306.5	305.5	305.08	304.8	305.54	304.89	305.68	305.02
318.7	319.82	320.07	319.82	319.56	319.91	319.28	318.02	319.54	319.58	319.13	318.45	320.32	318.56	319.14	318.38	319.29	319.36	319.56	319.29	318.86	319.28	320.35	318.92	318.85	320.64	321.01	319.68	319.18	319.03	320.36	319.18	319.05	318.93	318.13	319.2	319.17	318.88	319.05	320.94	317.72	319.46	319.46	319.87	319.82	318.36	319.05	318.87	320.05	319.12
304.19	305.68	303.72	303.86	303.98	302.65	303.54	304.7	303.73	304.27	304.28	302.7	303.31	304.6	303	303.15	302.49	304.1	303.61	304.39	303.57	304.33	303.55	302.99	303.89	303.75	303.64	304.83	303.35	303.04	303.91	303.41	304.34	304.86	304.77	304.56	304.38	304.19	303.29	304.62	303.98	303	303.89	303.81	303.55	304.59	303.09	304.28	303.37	304.61
304.06	304.04	303.72	304.89	304.13	303.33	304.73	303.67	305.87	303.57	303.35	303.31	304.24	303.16	304.9	302.62	302.85	304.83	304.1	302.91	304.41	303.53	304.31	303.64	304.88	303.54	303.45	302.64	304.05	303.19	303.36	303.97	303.88	304.38	304.11	303.45	304.81	303.88	302.87	303.79	304.03	304.41	304.48	303.23	302.94	304.03	304.42	303.61	302.49	304.67
310.22	310.34	308.58	310.88	310.16	311.41	310.02	309.87	309.66	308.51	310.04	310.52	309.19	309.79	309.68	309.99	310.41	309.78	309.8	309.75	308.48	311.49	308.84	309.95	309.29	308.61	309.43	309.61	309.57	309.87	309.01	309.66	309.27	309.87	310.53	310.13	310.55	310.8	308.96	308.95	310.51	308.42	310.43	308.82	309.87	309.87	309.53	309.99	310.39	310.77
318.8	316.61	315.96	316.84	317.18	318.08	317.69	316.8	317.7	317.77	317.03	317.43	315.96	317.96	317.65	316.72	317.38	316.39	316.91	318.43	317.23	318.42	317.91	315.98	318.93	317.99	315.88	317.08	316.31	317.87	317.81	317.43	317.61	316.14	316.48	316.63	316.8	317.6	315.62	316.37	317.26	316.17	317.62	317	316.83	317.93	318.05	316.96	318.69	317.44
304.41	304.92	303.94	304.61	304.52	304.49	303.54	304.56	304.06	304.22	304.12	303.8	303.17	303.51	305.01	304.52	305.64	304.45	304.33	304.78	304.9	304.22	305.15	304.77	304.33	304.87	305.36	303.96	304.88	304.13	303.89	304.31	304.84	303.94	304.94	304.48	303.99	303.96	304.16	304.94	306.22	304.29	304.58	304.02	303.82	303.86	304.05	304.59	304.13	304.38
297.63	297.58	295.47	296.21	296.51	297.16	295.6	295.55	297.27	298.2	297.67	295.84	295.99	296.6	297.01	296.67	296.39	297.28	296.23	297.7	297.47	296.71	296.58	296.19	295.48	296.7	297.11	297.11	296.6	297.73	295.98	296.49	297.21	295.69	295.97	297.6	297.21	296.99	296.74	297.4	295.91	296.17	295.24	296.56	297.59	297.02	296.33	295.92	297.14	296.77
304.13	303.6	304.55	304.36	305.4	304.56	302.97	303.87	304.88	303.82	304.76	303.63	304.36	304.67	304.84	304.16	303.2	304.83	304.11	301.97	305.1	303.82	304.06	305.61	304.28	305.24	304.33	304.52	303.41	303.76	305.23	304.92	305.27	303.4	303.94	305.03	303.21	303.73	304.28	304.2	304.66	303.72	303.35	304.27	304.05	304.83	305.19	304.68	304.14	304.62
318.19	319.81	318.79	319.58	318.86	318.2	319.28	318.57	319.85	319.71	319.07	318.76	320.44	317.82	319.18	319.1	318.6	319.38	318.86	318.75	317.98	319.46	318.94	318.78	318.45	318.84	318.73	319.98	319.71	319.79	318.59	319.01	319.95	320.1	320.15	319.53	319.22	319.22	318.4	318.77	318.81	319.58	320.61	318.4	318.29	320.02	320.85	318.75	321	319.14
310.94	311.9	311	312.39	312.38	312.02	311.86	312.95	313.14	312.91	311.89	312.04	311.61	312.8	312.6	312.28	310.79	311.9	311.65	311.39	312.19	311.54	312.08	312.38	311.58	311.71	312.58	312.17	312.97	312.43	310.13	311.51	311.48	312.39	312.41	312.14	312.54	312.26	311.66	312.78	311.76	312.6	312.64	311.43	310.89	314.06	311.84	311.63	311.58	312.87
300.56	299.75	301.14	300.1	298.74	299.47	299.01	299.85	300.22	300.09	300.26	300.39	299.96	299.53	299.78	300.03	299.76	298.49	299.71	299.48	298.98	300.1	300.02	300.79	300.08	299.87	302.15	299.81	300.22	299.65	299.91	300.75	300.02	299.53	299.24	298.74	300.31	300.16	299.63	301.97	299.86	299.28	300.69	300.22	301.06	300.15	299.53	298.98	300	299.53
313.66	311.62	313.4	311.8	311.51	312.27	312.65	313.32	311.74	313.83	311.84	313.2	312.66	311.7	311.64	311.9	313.05	312.05	311.32	311.88	313.32	312.66	311.87	311.81	311.88	312.27	312.88	311.19	312.2	311.88	313.41	311.15	312.67	311.69	311.94	311.84	312.29	312.06	312.69	312.7	312.79	311.82	311.37	312.9	313	313.22	312.76	312.36	311.28	312.77
316.57	316.57	318.89	318.36	316.14	316.99	317.49	317.03	316.55	316.29	317.67	317.29	318.22	317.37	315.82	317.8	316.21	317.09	315.72	316.38	317.45	316.21	317.43	316.97	317.61	318.76	316.88	317.78	316.93	316.52	316.13	318.15	317.13	319.56	316.68	316.53	316.72	316.88	317.15	316.32	317.48	316.62	318.02	316.95	317.47	317.74	317.87	317.5	317.6	316.45
305.01	306.27	305.83	306.26	304.76	304.52	306.74	305.64	305.86	305.47	305.31	304.98	306.65	305.17	305.92	305.65	305.56	305.55	306.03	306.31	306.77	305.22	306.01	306.1	305.34	305.81	305.75	305.66	306.44	305.55	305.9	306.54	305.42	304.82	305.58	305.12	305.99	305.21	306.19	305.29	304.71	305.14	305.37	305.92	306	304.07	306.64	305.17	305.89	305.8
306.43	307.19	306.35	306.64	306.92	306.26	306.01	305.88	305.53	306.95	307.69	305.66	305.97	305.04	306.02	306.61	305.95	305.82	306.22	306.94	306.22	306.1	306.93	306.15	306.14	306.92	305.1	305.73	306.53	305.91	305.39	305.5	306.79	307.65	306.01	306.58	305.46	307.01	306.7	305.64	305.92	306.92	305.27	305.75	306.22	306.14	304.76	306.01	305.33	306.17
314.35	315.34	315.63	315.04	313.69	314.15	314.35	314.4	314.8	315.94	314.9	315.39	313.64	315.24	313.32	314.98	315.93	315.36	314.62	315.59	314.66	314.41	315.02	315.07	314.14	315.59	315.51	314.05	315.45	313.21	314.51	314.59	315.2	315.6	315.44	314.72	314.78	314.59	315.13	314.41	313.91	315.38	315.19	314.99	314.92	315.75	314.63	316.56	316.62	314.9
316.59	315	315.48	317.29	315.18	314.24	315.74	315.54	315.21	315.77	315.53	316.05	315.31	316.65	317.02	316.25	316.65	316.39	316.2	315.7	316.18	315.87	315.99	316.24	316.79	316.18	315.99	315.97	316.05	315.02	314.9	315.94	315.99	315.92	315.07	316.51	314.62	316.56	315.86	315.5	315.84	315.8	315.83	315.57	314.79	315.9	316.16	316.96	316.7	316.84
317.15	316.24	317.26	317.16	316.59	316.07	316.2	316.8	316.88	317.09	317	317.07	316.91	315.52	317.36	317	317.9	317.47	316.51	316.09	316	315.45	316.01	315.62	317.72	316.66	317.61	315.9	315.45	316.46	316.03	317.34	316.19	317.17	317.48	316.62	315.8	315.92	316.55	315.73	317.17	316.5	318.46	316.81	315.94	317.23	316.29	316.77	316.38	317.66
293.58	292.55	293.78	293.26	295.19	293.42	294.87	294.76	293.6	294.46	293.98	293.28	293.75	293.41	294.97	292.19	293.52	293.12	294.8	293.39	293.01	294.18	294.46	295.06	293.22	294.45	292.76	293.63	294.68	293.3	293.68	293.93	294.95	293.34	294.62	294.54	294.02	295.08	294.65	292.34	294.26	294.04	292.65	294.37	294.22	293.97	293.52	293.39	293.96	292.96
308.11	308.44	309.02	309.81	308.1	308.44	309	309.04	308.32	307.35	307.86	309.25	309.33	308.39	310.02	310.94	308.85	309.18	310.24	308.37	307.45	309.08	307.88	309.57	309.06	308.92	308.14	307.2	308.32	308.36	307.19	308.56	309.2	309.15	308.66	309.34	308.69	309.02	310.08	308.69	309.15	308.84	308.21	308.58	308.64	308.22	309.24	308.87	309.6	309.14
314.96	315.37	313.56	315.73	314.65	315.04	314.82	314.24	314.97	315.08	314.76	315.38	313.49	314.31	314.38	314.86	315.13	315.7	314.94	316.28	314.53	314.9	315.34	315.8	314.51	314.45	315.61	315.66	314.52	314.16	314.42	315.25	315.36	315.16	313.39	314.95	314.29	315.5	313.98	315.21	316.65	315.35	314.76	313.49	313.72	315.47	315.14	316.04	314.27	315.01
326.75	328.45	327.48	327.08	328.28	328.58	328.21	327.18	328.3	326.96	327.43	327.09	326.83	328.05	327.56	328.4	327.77	326.89	327.19	327.11	328.09	327.95	329.13	326.88	328.46	327.97	327.65	326.74	327.22	329.33	327.61	328.08	327.81	327.92	328.11	327.88	328.74	328.48	327	327.58	327.94	327.5	326.9	327.32	327.81	326.72	327.14	328.85	328.53	329.23
303.25	303.68	303.35	303.88	302.25	302.69	303.28	303.53	303.3	304.35	303.52	302.37	304.49	303.41	303.29	304.6	302.69	303.76	302.77	304.26	304.21	302.95	303.52	303.05	303.39	303.96	302.66	302.85	302.62	302.6	302.96	304.65	303.18	304.17	303.14	303.58	304.01	303.5	303.36	302.31	302.46	303.44	304.81	303.08	302.86	303.74	302.79	302.44	303.41	304.16
319.09	318.14	319.63	318.82	319.28	319.08	319.63	319.73	319.41	318.21	318.36	318.87	318.82	317.92	318.63	319.12	319.61	319.88	320	317.6	319.43	319.59	320.35	320.44	318.86	318.31	318.07	320.05	319.01	318.78	317.59	319.39	320.15	319.66	319.68	319.39	319.04	318.9	318.53	318.47	319.45	319.76	319.7	318.89	320.69	319.85	318.73	319.03	319.41	319.87
311.51	311.72	311.65	311.85	311.58	312.26	313.29	310.97	312.53	312.39	311.87	312.79	313.44	313.04	311.58	312.7	311.97	311.76	312.72	312.85	310.81	313.25	311.14	311.79	312.2	312.71	311.36	311.43	312.11	312.29	310.85	312.63	312.56	312.94	312.32	312.72	311.78	311.89	311.44	311.87	312.16	312.07	312.38	312.11	313.25	310.9	313.06	311.88	313.06	312.68
314.14	313.85	314.87	314.37	314.49	315.04	313.31	313.46	314.03	314.38	314.92	313.35	314.5	314.21	314.17	314.82	315.01	313.57	313.63	314.59	312.5	312.91	313.76	314.46	314.61	313.98	314.03	314.84	313.89	314.9	314.51	315.3	313.52	312.99	314.93	314.9	312	314.55	314.05	313.82	313.03	313.46	314.23	313.78	314.14	314.4	315.09	314.08	313.66	315.13
327.98	328.2	328.61	327.03	327.14	327.82	328.3	328.6	327.75	327.15	328.6	327.56	326.79	327.67	327.52	328.78	326.95	328.44	327.73	327.13	326.43	328.09	327.34	327.57	327.58	327.04	328.06	327.12	327.09	326.74	328.88	327.2	328.01	327.61	328.98	328.25	328.26	327.48	326.24	327.77	326.14	329.12	327.95	327.98	328.17	328.09	327.96	328.57	327.7	327.32
303.77	303.66	303.96	302.74	303.16	303.57	304	303.4	302.98	303.26	302.46	303.98	304.92	303	301.97	303.83	303.42	304.19	303.15	301.83	303.73	303.4	303.48	304.52	303.11	303.26	302.46	303.19	302.62	303.01	303.19	303.32	302.43	303.38	302.7	303.97	303.57	303.1	303.23	304.38	301.96	303.86	303.29	303.55	303.42	303.45	303.2	302.3	303.2	303.53
313.64	312.62	313.23	312.49	311.24	311.53	312.49	312.4	312.44	312.5	311.08	312.02	312.7	312.15	312.22	311.69	312.53	312.75	312.01	311.9	312.28	311.69	312.61	312.39	312.75	312.03	313.13	312.13	312.26	312.64	312.03	312.02	312.38	312.89	312.05	312.76	313.23	312.9	312.09	313.27	313.52	312.23	312.57	312.5	313.27	310.53	313.11	312.98	312.41	312.85
307.05	305.05	305.56	306.47	306.34	305.93	306.61	306.16	305.28	306.17	305.61	306.27	305.29	306.33	307.34	306.12	303.93	305.33	307.31	306.48	306.52	306.2	305.87	306.2	305.5	306.55	306.55	305.61	307.29	307.07	305.77	306.16	305.91	307.07	306.11	307.11	306.57	306.57	306.25	306.1	307.07	307.12	306.83	305.82	305.34	306.94	306.93	306.37	305.74	306.23
303.09	302.13	301.47	303.68	302.86	303.04	304.35	303.71	302.12	302.95	302.27	304.2	303.32	302.35	303.72	301.78	303.38	302.64	303.32	303.71	302.09	303.88	302.24	302.18	303.52	302.97	301.62	302.93	302.25	302.77	303.01	303.62	302.13	303.05	302.7	303.13	302.54	303.41	301.89	302.33	302.93	303.24	303.21	303.59	303.83	302.69	302.2	303.15	302.58	303.24
318.23	318.27	318.38	319.35	316.82	318.52	318.98	318.62	318.72	318.74	317.87	317.6	319.15	318.84	318.3	319.14	318.12	318.76	319.09	318.81	318.01	318.19	317.31	318.31	317.96	317.48	317.8	318.47	319.02	318.59	317.62	317.95	318.2	318.84	317.81	319.59	317.45	316.83	317.92	318.52	317.81	317.76	318.17	317.93	318.78	318.73	317.98	317.42	318.3	319.04
304.7	304.31	304.99	304.43	305.8	306.13	303.24	305.89	304.56	305.91	305.35	304.99	305.55	305.44	304.49	305.03	304.42	305	303.63	305.16	306.46	304.6	306.51	304.14	304.24	305.09	305.79	303.85	305.28	306.05	304.91	304.7	305.56	306.03	306.18	305.15	306.25	304.47	304.77	305.24	304.86	305.52	307.12	306.73	305.62	305.57	305.25	304.99	303.93	304.47
313.19	314.44	315.02	314.34	314.41	313.22	314.2	314.04	313.41	314.03	314.51	313.77	314.04	312.9	313.54	315.48	313.48	314.05	315.22	314.6	313.48	312.83	314.21	313.61	315.35	313.54	313.48	314.59	313.76	314.13	313.91	314.06	312.87	314.12	314.74	313.78	313.62	315.19	313.11	314.46	314.06	314.34	313.81	315.61	313.34	313.94	313.86	314.19	313.81	313.84
315.4	314.54	313.24	313.83	313.15	313.39	313.9	315.15	314.85	313.01	313.6	313.46	313.24	313.12	315.07	313.47	312.96	313.64	314.21	314.33	313.74	313.31	313.97	314.25	313.61	313.55	312.76	314.17	313.49	313.36	313.4	313.65	314.38	313.58	314.2	313.33	315.76	314.44	314.12	313.45	314.12	312.77	313.09	315.02	314.72	314.07	314.5	313.57	313.84	313.02
311.95	312.57	312.38	312.64	311.66	310.86	312.69	312.25	312.39	313.36	311.9	311.77	313.67	311.75	313.93	311.48	311.77	311.52	313.23	312.08	313.16	311.82	313.54	313.45	312.21	311.81	311.73	311.92	313.03	312.12	311.32	312.08	313.14	313.42	313.46	313.67	312.67	313.21	313.33	312.2	312.53	313.12	312.38	311.78	312.68	312.55	313.19	313.91	312.52	313.49
302.26	302.06	302.08	302.29	302	302.38	301.67	302.79	302.43	302.59	302.73	302.07	302.16	303.49	303.35	301.54	302.89	302.94	301.09	302.03	302.5	302.61	302.42	302.9	302.35	302.9	303.3	300.99	302.31	303.29	301.55	302.69	302.09	302.91	302.3	301.9	301.79	302.34	302.99	302.52	302.67	302.64	303.47	302.04	302.87	300.37	303.29	302.85	302.2	303.77
302.74	302.68	302.78	302.93	304.24	303.13	303.29	303.7	303.12	304.08	303.03	304.3	305.41	304.11	303.99	303.7	303.55	303.28	303.86	302.78	301.84	303.2	303.96	303.05	302.37	302.6	304.59	304.41	302.53	303.33	302.75	303.83	303.45	304.17	303.13	302.72	304.66	302.67	303.39	303.78	303.8	303.1	303.83	304.45	303.18	304.21	303.22	303.68	302.85	303.48
314.54	314.5	311.73	313.89	313.49	313.55	312.18	313.43	313.94	313.39	312.83	313.66	311.86	312.24	313.17	313.57	312.51	313.2	313.57	313.65	313.23	312.95	312.35	312.9	314.2	312.53	314.26	312.92	313.68	311.39	313.62	313.16	313.35	313.46	314.97	313.64	313.35	313.29	312.5	312.91	313.64	313.63	313.35	312.79	312.95	313.33	313.33	314.4	313.31	312.54
326.77	326.86	326.61	327.36	326.63	327.76	327.97	328.09	327.77	327.05	328.21	326.63	327.22	327.65	329.1	326.96	328.14	326.85	327.34	327.31	327.74	328.08	328.73	327.29	326.72	326.63	327.35	327.94	326.56	326.1	327.75	327.12	327.98	328.05	327.62	328.34	328.76	328.27	327.55	328.94	327.56	327.29	326.98	327.73	328.16	328.27	326.47	326.31	327.85	327.27
295.92	295.91	297.53	296.63	296.77	296.2	297.49	297.31	296.36	296.68	297.6	297.77	295.81	296.48	297.28	296.65	296.67	296.24	297.06	298.14	297.35	297.02	297.67	295.16	296.37	296.31	296.68	295.88	296.02	296.19	296.3	296.97	295.64	296.59	295.01	296.27	297.21	297.37	296.88	297.12	297.73	295.4	297.57	296.24	298.42	296.76	295.59	297.27	296.52	296.35
315.7	315.5	315.05	313.58	314.27	313.45	314.35	314.88	314.29	314.12	315.3	313.75	315.52	314.9	315.31	314.65	315.96	314.59	315.88	315.24	314.77	314.93	314.55	314.63	315.1	315.4	314.61	313.09	316.04	314.42	315.47	314.37	314.8	314.76	313.42	314.95	314.02	314.7	315.19	315.51	315.09	313.61	314.27	313.3	314.11	314.63	316.05	315.35	314.24	314.88
323.42	323.93	324.44	324.52	324.68	324.17	325.85	324.26	323.46	324.68	325.9	323.98	325.31	324.72	325.52	325	324.09	324.47	322.7	324.83	324.48	324.75	325	325.39	325.42	324.86	325.43	324.55	323.98	325.42	325.08	324.98	324.3	325.13	323.24	324.58	323.46	324.49	323.15	325.54	323.89	325.5	325.29	324.66	325.78	325.07	325.34	324.53	323.79	325.04
315.87	317.15	318.25	316.59	318.07	316.72	316.19	316.33	317.74	316.72	317.71	317.42	317.27	317.08	318.13	315.87	316.8	316.28	317.47	317.09	317.86	316.8	317.08	318.02	316.79	316.22	316.02	317.6	316.59	317.03	317.45	316.34	317.44	316.86	317.41	316.84	317.29	316.43	316.98	317.9	317.64	317.25	318.09	317.62	316.69	317.1	316.64	317.02	317.33	317.54
311.94	314.21	312.75	313.89	314.26	313.41	314.4	314.08	312.9	314.6	314.67	312.3	313.44	315.24	313.06	315.32	313.71	312.9	313.08	313.52	313.79	313.66	312.52	313.48	312.77	313.86	314.31	314.78	314.53	314.5	312.97	313.65	313.24	313.67	313.79	314.31	313.7	313.13	313.89	312.69	314.03	315.34	313.77	314.2	313	314.39	313.98	313.72	314.25	313.11
309.58	309	310.26	308.95	309.04	310.2	308.9	308.67	309.56	309.03	308.09	307.66	307.98	308.74	308.5	307.07	309.63	309.82	308.85	309.05	309.03	308.3	308.05	309.3	308.89	308.49	308.14	309.29	307.61	309.04	309.21	308.84	309.08	309	308.67	309.52	309.55	309.22	308.05	307.2	309.07	310.18	309.18	308.79	308.42	308.8	310.28	309.09	309.38	309.07
325.07	324.57	324.79	324.67	325.1	324.15	326.25	326.64	325.63	325.71	326.19	325.9	324.31	325.63	326.52	325.24	325.01	325.06	326.48	324.78	326.66	325.74	325.47	325.46	324.48	325.17	324.97	326.57	325.7	324.34	326.01	324.59	325.59	325.58	324.38	323.87	324.51	326.06	325.89	326.24	325.87	326.77	325.33	324.56	325.91	325.04	325.62	324.64	325.24	324.85
317.48	317.77	317.05	317.42	317.52	318.88	317.4	316.4	317.03	316.83	318.38	316.32	317.19	317.41	316.8	317.49	317.6	318.28	316.64	316.4	318.03	317.19	317.07	316.77	317.73	316.9	318.13	316.63	316.62	317.62	317.06	317.28	317.83	317.24	316.36	317.02	316.89	318.31	316.85	317.81	318.45	316.55	317.22	317.89	317.16	317.82	316.54	316.41	317.35	317.31
304.44	305.52	304.24	305.02	304.32	306.41	305.47	304.65	304.14	305.53	304.46	303.58	304.89	306.11	304.96	304.72	303.79	305.52	305.12	305.36	305.08	304.66	304.31	305.09	305.9	305.27	305.48	303.55	304.61	305.64	304.7	303.79	304.42	303.82	305.35	305.56	304.18	304.85	305.35	304.74	305.77	304.55	305.71	304.36	304.82	305	303.99	303.37	304.97	305.63
326.81	327.76	326.13	327.69	328.53	326.42	326.9	327.48	329.38	326.28	326.51	327.43	326.82	327.01	327.43	327.53	327.82	326.29	326.23	325.77	325.99	326.45	327.27	326.47	327.01	326.6	325.83	327.24	325.99	326.58	326.76	326.72	327.93	327.63	327.21	327.61	326.15	326.15	326.18	327.3	327.15	326.67	327.36	327.1	326.93	326.95	327.38	328.11	327.11	328.16
315.52	314.32	313.67	313.36	315.07	312.78	314.2	314.25	314.65	313.5	314.16	313.47	312.14	314.21	314.22	312.43	313.06	314.03	313.55	312.39	313.24	314.19	314.83	313.1	313.97	313.05	314.57	314.33	315.06	313.86	314.5	313.56	313.65	313.74	312.59	313.94	312.61	314.87	313.67	313.55	314.23	313.71	314.26	314.02	314.08	315.49	313.5	314	313.17	315.09
312.37	312.06	312.05	312.45	312.56	311.81	311.73	311.98	311.35	312.86	311.64	312.06	312.05	313.13	311.72	311.26	313.3	312.33	312.25	312.98	312.37	311.76	311.74	311.51	312.42	312.11	312.31	312.52	310.95	310.9	311.7	312.3	311.49	311.38	311.54	312.38	312.37	312.1	312	312.11	312.4	313.61	311.92	311.66	311.53	311.68	313.05	312.4	311.76	312.33
327.06	327.04	328.16	327.53	326.8	325.81	327.62	327.28	326.57	328.05	325.67	327.06	325.77	327.71	326.81	327.72	326.43	327.57	327.56	325.47	326.36	325.87	326.71	328.04	326.21	327.13	327.99	326.27	327.35	327.21	326.8	326.73	327.31	328.06	327.31	327.48	325.9	327.12	327.5	326.02	326.72	327.65	328.45	326.79	327.34	326.91	327.71	326.8	327.58	326.56
308.55	307.58	308.98	308.06	308.57	308.73	309.24	309.06	308.25	310.08	309.3	309.04	308.28	309.48	308.1	309.44	309.4	309.98	309.3	309.53	310	308.87	307.69	307.8	308.61	308.68	309.65	308.81	307.96	308.82	309.55	308.16	308.38	310.03	309.04	308.15	308.47	309.48	308.84	309.11	309.57	309.11	310.35	308.77	308.97	309.32	307.74	309.43	309.76	308.72
312.55	313.46	313.73	313.62	314.06	312.23	312.63	313.02	312.62	314.07	312.8	313.72	312.89	312.9	313.61	312.98	312.16	313.04	313.12	312.33	314.38	312.8	312.59	312.69	313.9	313.22	312.89	313.71	313.78	312.91	314.35	312.66	313.81	312.81	313.92	312.64	312.85	315.11	313.63	313.76	312.48	313.38	313.49	313.06	312.61	314.2	311.65	313.19	312.5	313.35
302.66	304.12	303.29	302.04	302.85	303.04	303.31	302.43	301.89	302	302.43	301.41	302.88	302.87	303.77	301.64	302.92	303.78	302.29	303.31	303.22	303.81	302.3	303.67	301.92	302.58	302.24	302.45	303.79	303.46	301.72	302.89	303.43	303.23	302.31	302.75	303.28	301.21	302.66	302.43	302.22	303.44	302.68	301.71	303.48	303.62	302.67	304.05	302.41	302.97
316.69	316.65	316.8	317.35	317.72	318.03	317.29	317.28	316.47	317.54	317.76	317.28	316.63	316.88	317.53	316.59	318.25	316.77	318.48	317.89	317.1	316.57	318.84	316.23	317.86	317.45	316.31	317.17	316.73	317.72	318.22	317.66	316.61	316.83	317.22	317.22	317.24	316.89	316.7	316.91	317.17	317.79	317.73	317.52	316.76	317.14	317.77	317.45	316.95	315.55
327.9	327.68	327.48	329.07	327.5	327.93	327.55	328.04	326.64	327.78	328.57	327.45	327.01	327.07	327.76	327.72	328.72	329.29	328.72	327.47	328.79	328.65	327.43	327.93	327.33	327.52	326.7	327.4	328.8	327.49	328.16	328.3	327.8	327.82	327.64	329.43	328.56	328.94	328.09	327.61	327.12	326.95	327.68	329.35	327.6	327.11	327.63	327.61	328.01	328.06
295.82	296.52	297.79	297.9	296.44	297.07	296.27	296.96	296.92	297.55	297.95	297.13	297.3	297.38	296.5	295.73	295.82	297.8	297.2	296.68	297.22	296.68	297.68	298.19	296.21	296.03	297.37	297.89	297.4	297.17	296.76	297.04	297.77	297.2	296.41	297.43	296.54	296.83	297.12	297.82	296.67	295.69	296.6	296.96	297.16	296.26	296.21	297.4	295.43	297.43
303.85	303.56	304.4	302.51	303.62	303.88	304.87	304.52	303.16	304.41	302.24	304.09	302.26	303.75	303.48	304.42	303.97	304.84	303.69	303.67	304.36	303.8	303.06	303.3	303.29	304.07	303.89	305.17	304.2	302.92	302.57	304.48	303.13	302.28	303.6	304	303.08	303.01	303.5	303.93	304.06	303.67	303.9	303.12	303.18	303.2	303.97	302.81	303.56	303.96
305.55	305.14	304.62	306.46	305.37	305.45	305.14	304.11	306.03	304.68	304.71	306.25	305.41	305.57	306.03	304.86	304.6	304.74	306.09	305.87	305.77	303.98	305.08	306.17	305.53	304.96	304.97	304.73	304.52	305.24	305.52	306.6	304.62	304.62	305.72	305.38	305.68	306.02	304.82	303.59	305.09	304.52	305.65	305.69	305.32	304.99	305.64	305.62	305.85	304.96
294.51	293.34	293.82	294.54	294.83	295.24	294.11	296.24	294.18	295.97	295.84	293.79	294.27	295.14	294.13	295.66	295.13	295.03	295.09	294.95	294.77	295.44	296.18	295.53	295.8	296.29	295.39	295.27	295.52	295.56	295.98	295.24	295.78	294.3	294.92	294.9	294.19	295.84	296	294.55	295.03	295.29	295.19	295.57	294.62	294.76	295.31	295.42	294.46	294.1
303.61	303.65	304.07	304.14	303.45	303.13	304	303.28	304.39	302.74	304.73	304.17	304.93	303.82	303.76	303.54	304.08	302.37	303.33	302.83	302.72	303.54	302.79	304.12	303.26	303.61	303.83	303.4	302.48	302.66	303.09	302.01	304.42	302.94	302.57	302.73	303.73	304.11	303.98	303.02	302.64	304.82	303.17	303.63	303.21	304.13	303.42	303.08	302.34	303.55
313.6	313.25	314.22	314.35	313.19	314.22	313.93	314.03	314.37	313.33	315.03	313.44	315.5	313.35	312.88	313.27	315.09	314	315.05	313.73	313.09	313.5	315.04	313.55	314.91	314.24	313.31	314.27	312.76	313.63	314.54	313.28	314.41	313.48	313.6	313.36	313.98	313.76	313.45	313.12	314.7	313.72	315.27	314.13	313.87	314.88	313.74	314.46	314.1	313.95
325.15	326.36	325.6	324.85	325.45	325.42	325.16	325.19	325.53	326.24	325.68	326.29	324.79	324.6	325.33	325.35	326.86	326.23	324.54	325.02	326.05	323.97	324.37	323.99	325.9	325.91	324.22	324.79	325.66	325.78	325.5	324.08	325.27	324.39	326.09	325.03	325.24	325.36	324.95	324.75	325.9	325.45	323.79	325.01	325.45	326.21	326.08	325.2	326.05	325.14
314.32	314.67	314.65	313.53	316.68	314.63	315.03	314.59	316.39	314.58	315.47	315.7	314.78	315.09	315.61	315.02	315.32	316.38	314.58	315.98	314.57	314.92	314.74	315.72	315.5	314.34	314.67	315.27	314.38	314.69	314.86	315.16	315.88	314.3	313.81	313.67	314.41	314.01	315.65	314.87	314.72	315.32	315.12	315.5	314.44	315.65	315.26	315.83	315.66	314.12
320.29	319.95	318.99	319.08	318.95	318.45	319.03	318.98	318.8	318.51	319.53	319.94	319.39	318.17	320.06	319.58	320.59	318.52	320.6	318.58	318.7	319.93	318.83	319.12	318.58	318.12	318.92	318.55	319.92	318.83	318.97	319.9	319.93	319.42	319.8	318.41	318.64	319.01	319.29	319.43	319.5	318.67	318.84	320.04	319.85	318.36	319.31	319.95	318.12	320.68
318.12	315.86	317.34	316.44	316.82	317.96	318.28	317.14	316.57	317.1	316.66	318.35	316.68	316.74	318.11	316.33	317.83	316.93	317.89	315.82	317.4	316.26	316.39	317.45	317.52	316.97	317.77	317.48	316.98	317.05	316.98	316.84	316.76	315.03	317.04	316.75	317.03	317	316.95	317.89	317.6	317.52	317.94	317.84	317.17	316.66	317.1	317.06	316.62	318.01
300.51	300.99	301.06	301.08	301.15	302.37	299.48	299.79	301.15	300.22	300.09	302.01	300.08	300.23	300.48	300.61	300.54	301.93	301.76	301.97	301.85	299.94	301.25	300.6	300.98	300.49	301.26	302.57	300.57	300.59	300.64	301.14	301.76	302	300.75	300.49	301.12	300.55	300.35	300.62	301.04	299.66	300.24	301.68	300.88	300.22	300.06	301.93	299.86	300.89
314.36	312.8	313.38	313.81	312.92	314.23	313.51	313.22	313.23	315.1	314.55	314.66	314.21	314.26	312.47	314.26	314.39	314.59	313.71	314.25	314.22	314.26	315.02	313.13	313.4	313.32	313.58	313.29	314.48	314.82	315.05	315.34	313.53	314.08	314.04	314.15	314.07	313.37	312.28	314.09	314.26	314.66	314.65	314.42	312.68	314.59	313.38	315.32	312.96	313.93
318.53	318.85	319.21	319.87	318.32	318.2	319.03	318.46	318.19	318.31	319.05	319.12	317.95	317.26	317.48	319.38	317.32	316.77	317.03	318.84	317.66	318.43	317.25	318.66	318.18	317.89	318.61	318.74	318.6	318.8	317.87	317.84	317.07	317.94	315.99	317.86	318.2	316.62	318.86	317.3	318.5	318.46	317.11	317.61	318.23	318.62	317.6	317.84	318.73	318.16
306.8	305.79	305.57	306.05	305.92	306.18	305.16	307.77	305.45	306.64	306.15	306.83	305.92	306.39	306.12	304.99	305.8	306.92	305.9	307.43	306.98	305.77	306.72	306.97	307.13	305.64	306.72	307.41	307.57	306.76	306.39	306.95	306.35	306.66	306.73	306.79	305.77	306.79	306.09	305.61	306.12	305.78	306.56	306.59	306.32	306.17	306.11	306.11	306.6	306.63
313.43	312.67	313.03	314.76	312.7	312.63	313.52	314.57	313.35	312.9	313.78	314.47	314.19	314.41	315.04	314.52	314.18	314.48	312.65	313.66	313.76	313.4	314.05	314.77	312.33	312.81	313.27	313.46	314.79	314	314.28	312.84	312.96	312.71	314.72	313.05	314.66	314.91	314.12	313.03	313.91	313.81	314.4	314.29	313.69	314.64	313.58	313.31	314.1	313.45
301.04	301.28	300.55	299.71	301.31	301.31	301	301.51	299.73	302.25	301.66	301.12	299.89	300.33	301.94	301.67	301.72	302.2	300.61	300.39	302.47	301.36	301.41	301.8	302.01	300.67	300.93	301.35	302.09	300.71	301.2	301.15	300.59	301.83	299.93	300.02	302.4	302.27	301.03	300.12	301.69	301.93	301.08	301.25	301.14	301.04	300.65	300.29	301.1	301.1
314.12	315.43	316.43	315.37	314.3	314.69	314.18	315.57	315.01	315.93	315.88	314.76	313.94	314.17	315.44	314.1	315.72	315.01	315.68	314.99	315.66	315.69	314.1	314.41	315.48	315.24	315.49	315.02	314.63	314.78	314.15	314.37	315.46	313.28	315.54	315.58	314.83	314.99	315.08	314.98	314.65	314.56	315.04	315.49	314.1	315.29	315.16	315.6	315.86	315.69
314.01	314	312.69	313.09	313.9	312.4	313.32	313.54	311.82	313.28	314.1	313.46	312.09	312.96	312.33	312.92	313.37	313.26	313.27	312.47	312.9	313.48	313.31	312.71	313.41	313	314.23	313.62	312.93	312.82	313.95	314.28	313.05	313.97	314.03	312.86	313.02	314.22	313.46	313.1	313.78	314.34	313.7	313.27	312.68	312.89	313.17	313.83	312.99	313.68
327.13	327.41	326.83	328.02	328.05	327.62	327.49	327.28	326.58	327.75	327.93	327.44	328.07	328.34	328.16	327.88	328.02	328.08	327.76	327.59	328.2	328.02	328.25	329.1	326.99	327.87	328.55	326.41	328.64	328.3	327.26	327.79	327.91	328.43	327.84	327.08	328.71	327.14	328.5	327.75	327.23	326.56	327.43	328.52	328.92	328.36	328.5	327.54	327.43	327.55
318.05	318.62	318.23	318.09	318.48	318.32	318.23	317.13	317.81	319.36	319.06	318.23	319.31	317.53	318.03	318.38	318.74	319.44	317.22	318.3	319.65	316.57	318.65	318.8	318.44	317.12	318.21	318.84	318.25	316.98	318.44	317.35	317.2	318.31	318.12	318.76	317.54	318.17	318.59	318.86	317.81	318.99	316.71	318.11	318.33	318.1	317.67	319.39	316.68	318.64
305.34	304.53	304.42	304.57	306.38	303.86	306.17	304.3	305.12	305.25	306.04	305.88	304.75	304.98	307.03	305.19	304.39	305.99	304.12	305.42	304.75	305.69	304.31	304.26	305.09	304.98	305.6	304.15	305.94	303.87	305.24	305.4	305.28	305.29	306.51	305.99	305.24	304.4	306.01	305.23	306.21	305.3	306.52	305.55	304.72	304.3	304.45	305.31	303.89	305.99
304.02	303.46	303.02	302.83	303.25	302.76	301.67	301.98	302.7	302.83	302.31	302.04	303.28	302.19	301.53	304.03	302.49	302.56	302.68	302.98	302.36	303.96	303.19	302.43	301.94	302.43	302.48	302.12	302.96	303.91	302.45	302.02	302.68	302.88	302.3	302.87	303	303.92	303.01	302.49	303.62	302.19	302.45	303.14	303.38	302.37	303.95	302.15	302.01	302.9
317.75	318.28	317.63	317.92	317.3	318.11	318.57	317.83	317.87	317.99	318.12	317.21	317.52	317.27	319.08	317.23	317.32	319.31	318.2	316.91	318.04	318.71	318.2	318.27	317.81	317.86	316.99	317.05	317.47	318.87	318.12	317.62	318.3	319.42	317.54	317.67	317.81	317.2	318.68	317.51	318.48	318.6	318.91	318.89	317.98	317.41	317.08	317.87	319.36	316.44
309.29	310.46	311.58	309.62	311.09	310.23	311.37	311.13	309.66	311.9	310	309.74	309.26	310.76	310.21	310.44	311.35	309.79	311.51	310.57	310.2	310.42	309.1	310.48	310.67	311.27	311.78	310.66	310.2	311.76	310.26	310.08	311.08	310.52	310.36	311.02	311.1	309.38	310.47	310.63	311.34	311.35	309.37	310.02	310.24	310.22	311.22	310.07	310.5	311.73
318.23	317.11	318.88	317.35	317.91	318.44	316.68	318.22	319.9	318.79	318.78	316.85	318.54	317.58	317.69	317.32	319.07	318.64	317.67	317.82	316.69	319.19	316.8	318.32	318.32	318.84	318.59	317.27	318.69	318.43	317.29	317.31	317.55	317.08	317.35	317.49	317.82	317.09	317.01	316.84	318.74	316.55	316.29	318.08	317.57	317.53	318.69	317.33	318.78	318.21
324.54	324.25	324.14	324.39	323.81	324.63	324.44	324.62	323.44	325	324.39	324.96	324.82	325.11	323.56	326.23	323.6	324.25	324.93	324.17	325.05	324.89	325.41	324.33	325.7	324.85	324.48	323.3	325.21	323.41	325.68	323.84	325.63	325.07	326.11	325.07	324.37	324.61	323.95	324.79	324.33	324.54	325.15	323.56	324.08	324.94	325.7	323.55	325.58	325.06
300.33	302.22	302.07	302.08	301.13	300.75	301.91	301.16	300.97	301.43	299.45	301.72	300.06	302.68	300.82	301.25	300.28	300.35	302.13	301.49	300.63	299.86	302.11	299.41	299.97	301.83	300.4	302.56	300.14	300.22	301.05	299.95	300.32	301.51	301.81	300.87	300.77	301.04	302.29	299.83	301.2	300.96	300.33	300.33	301.51	301.84	301.07	300.81	301.87	300.39
306.52	306.07	307.35	307.18	306.21	305.59	305.97	306.13	305.43	305.7	305.85	306.14	306.04	305.79	306.76	306.56	306.56	306.17	306.46	306.31	307.06	306.71	306.41	305.94	306.99	305.5	306.39	305.36	307.13	306.46	307.17	306.74	307.37	306	306.18	305.22	304.16	305.42	305.98	305.96	306.75	305.97	305.67	305.97	306.17	306.3	305.41	307.03	305.56	307.83
311.53	310.79	312.01	312.13	310.32	309.41	310.8	311.4	310.79	311.01	309.76	310.19	309.78	311.01	310.44	311.54	310.82	310.27	311.54	312.13	310.51	310.92	311.63	310.73	310.77	310.62	310.49	310.45	310.11	310.06	311.71	310.84	310.88	311.41	311.1	311.5	312.32	311.69	312.5	310.65	310.13	310.86	310.43	310.54	310.34	310.21	311.03	310.46	311	310.96
318.01	317.03	316.78	317.88	316.57	318.21	317.46	318.48	318.31	318.99	316.96	316.98	317.61	317.12	316.91	317.92	316.12	317.18	318.49	317.39	317.18	317.69	317.1	317.35	317.48	317.57	317.44	317.06	316.5	317.22	316.33	317.97	315.91	317.73	316.51	316.27	315.74	316.77	318.2	317.09	316.81	318.06	317.66	316.65	318.21	317.95	316.82	315.85	316.95	316.74
313.54	312.69	313.91	313.27	312.65	314.29	313.63	312.27	312.78	312.8	313.24	313.05	313.03	313.73	312.61	314.57	312.94	314.59	313.09	314.17	313.87	313.96	312.13	313.36	313.65	314.11	314.11	313.16	312.98	313.76	313.36	311.87	313.18	313.2	312.46	312.43	314.09	314.32	312.8	312.97	312.56	313.77	312.57	313.12	313.63	313.44	314.37	313.8	312.17	312.36
314.24	312.87	314.03	313.42	312.44	313.24	312.42	312.95	312.65	313.01	313.39	312.42	312.76	312.81	313.45	313.05	313.8	313.4	313.44	313.08	312.69	312.45	312.18	313.1	312.91	312.55	313.01	312.03	312.89	311.93	313.36	311.67	313.98	312.96	313.11	314.08	312.94	312.23	313.23	312.5	312.78	312.98	313.18	312.56	312.84	312.9	312.69	311.95	311.81	311.82
302.71	304.72	304.12	303.13	302.32	303.93	303.34	304.23	303.93	304.29	302.44	303.89	303.87	303.76	304.4	302.96	304.3	302.92	303.95	302.8	302.97	304.27	303.15	302.42	302.8	304.13	303.46	303.59	304.28	302.27	304.5	304.08	303.65	303.88	303.28	303.13	303.92	304.23	303.67	302.46	303.29	303.83	303.46	302.9	303.27	303.19	303.36	304.67	303.46	303.03
313.98	314.74	315.28	313.95	314.96	315.29	315.24	314.63	313.51	314.9	314.93	315.04	313.92	313.23	313.23	314.92	315.11	314.44	314.47	313.77	314.63	315.43	315.2	313.53	314.86	314.26	314.14	314.13	314.53	315.31	315.23	313.95	314.88	315.83	313.95	315.72	315.08	314.48	314.65	314.19	314.77	315.46	314.45	315.44	314.64	315.66	314.32	314.87	314.55	314.59
314.53	313.96	316.4	315.32	314.73	314.82	315.23	313.72	313.89	315.28	314.85	314.82	315.31	314.29	314	314.89	313.43	314.77	315.23	315.32	314.32	314.94	315.49	314.4	316.47	314.08	315.37	315.44	315.23	314.5	313.87	315.18	314.15	315.65	314.74	314.53	314.38	314.68	315.17	316.22	313.88	315.21	314.91	314.19	315.12	314.03	314.04	314.14	314.64	314.95
295.53	295.54	295.05	295.47	295.14	294.15	295.08	294.68	294.1	293.54	294.31	295.57	296.73	294.27	295.43	295.43	293.78	294.15	294.42	294.47	295.5	295.17	294.63	295.72	295.08	294.64	294.99	295.03	296.44	294.51	295.54	294.87	294.88	296.15	294.72	293.85	295.49	296.31	295.04	295.78	295.01	294.57	294.69	293.66	295.61	295.27	295.16	295.51	295.3	296.73
314.15	313.29	313.71	313.57	312.83	314.13	314.08	313.04	313.09	312.2	314.17	314.06	313.74	315.3	315.45	312.08	313.31	312.93	314.19	314.16	314.13	314.32	313.35	315.41	315.22	313.6	313.75	313.98	314	314.57	313.25	314.22	313.98	313.54	314.89	313.8	312.93	314.32	313.8	314.63	313.82	312.83	314.22	313.19	313.2	315.01	314.66	312.82	313.37	312.57
317.59	317.73	318.23	317.39	318.36	318.7	317.21	317.63	318.78	318.44	317.62	317.85	318.36	318.27	317.74	317.37	318.6	316.83	316.85	317.73	317.48	317.59	319.27	317.89	317.48	317.41	318.04	318.31	318.45	317.15	317.14	318.92	317.82	319.28	317.47	317.58	318.46	318.44	318.62	318.65	318.79	317.98	318.15	318.49	319.27	318.5	317.73	317.3	317.97	317.87
313.32	313.81	313.71	314.42	312.59	313.35	312.55	313.85	312.49	313.35	312.67	313.17	312.88	313.98	313.35	313.51	311.89	312.7	313.25	312.73	312.89	313.34	312.06	313.21	314.21	313.34	312.71	314.28	312.9	313.98	314.55	313.71	312.34	312.58	312.1	313.44	313.73	314.2	313.04	311.94	313.74	313.58	312.16	313.41	313.98	313.78	314.42	313.77	313.24	313.75
317.94	319.12	318.94	319.51	319.04	318.52	319.3	318.24	320.52	319	318.78	318.69	319.18	318.92	318.23	319.17	319.45	319.47	320.64	318.96	318.69	319.01	320.22	319.11	318.65	318.43	319.71	319.97	318.21	319.07	319.89	319.8	320.2	317.97	318.67	319.46	318.67	319.87	318.13	319.44	319.4	319.24	318.18	319.57	319.61	320.1	319.46	319.16	319.41	318.05
303.5	303.76	305.83	304.22	304.88	304.01	304.16	304.44	303	303.54	304.26	304.54	303.25	304.5	305.54	304.51	304.53	304.1	304.39	304.94	304.06	304.28	303.66	303.21	304.74	305.14	304.94	303.88	303.66	304.32	303.96	304.7	304.18	304.87	304.27	303.73	304.5	303.89	302.83	304.8	303.67	303.42	304.75	303.57	305.21	303.66	304.27	304.95	303.68	305.21
301.36	299.65	299.7	300.9	299.59	300.62	299.89	300.23	298.29	298.97	299.85	301.21	300.09	300.47	300.32	300.96	300.19	299.74	299.94	300.51	300.13	300.21	299.37	300.27	300.03	299.78	300.75	300.37	300.15	301.01	300.65	299.71	299.35	299.82	299.58	300.02	299.88	299.03	299.53	299.52	299.31	300.03	300.88	299.85	299.59	299.41	301.26	300.43	299.6	299.3
313.26	313.68	312.84	313.91	314.44	314.24	314.29	313.75	313.25	312.98	312.91	313.25	312.18	314.82	313.6	313.23	314.59	313.34	312.66	312.57	313.8	312.02	313.29	313.16	312.85	313.65	313.88	313	313.98	314.7	312.44	313.47	313.17	313.68	312.39	313.24	313.87	313.78	312.88	314.26	313.16	313	313.65	313.53	313.44	312.92	312.53	314.03	313.89	312.78
326.39	328.16	326.98	326.62	328.05	327.12	327.09	327.01	326.31	327.58	327.22	326.9	327.51	324.97	326.69	327.28	326.47	328.57	327.17	326.35	326.78	327.35	327.28	326.64	327.95	326.73	326.71	327.47	326.69	326.9	327.22	326.56	327.53	326.24	328.5	326.4	325.75	325.88	326.99	327.23	328.2	326.33	325.76	326.5	326.84	327.16	327.13	326.16	327.06	327.68
311.93	313.08	312.46	311.74	311.51	312.2	312.25	311.82	311.89	313.32	311.74	312.36	311.48	310.57	313.07	311.18	312.92	311.89	311.89	310.88	311.9	311.51	311.89	313.06	311.55	311.4	313.02	311.4	312.77	313.23	312.09	311.93	312.07	312.14	312.3	313.08	312.75	312.92	311.59	311.86	312.15	313.61	310.68	311.21	312.57	311.85	312.11	313.31	312.71	311.19
311.27	310.64	310.74	310.9	311.6	311.63	311.61	309.45	310.6	310.36	311.17	310.6	310.9	309.75	311.15	310.32	311.09	311.24	310.27	310.07	310.7	309.97	312.19	310.76	311.65	310.51	311.38	310.5	311.18	310.11	310.28	310.98	310.42	310.29	309.62	310.16	310.11	309.99	311.07	311.56	310.99	310.8	311.97	310.3	310.93	310.54	310.93	310.12	312.49	310.67
314.34	314.61	315.55	314.2	315.51	315.14	313.95	314.66	314.22	315	313.16	314.37	315.45	314.81	315.14	315.1	314.42	314.64	314.82	313.8	315.67	316.79	314.52	316.09	315.13	313.95	314.9	315.01	313.48	314.6	314.88	315.06	313.3	315.39	314.32	314.08	314.08	314.9	315.83	315.57	315.36	315.37	314.6	315.37	315.64	314.45	314.25	315.09	314.22	314.19
309.1	308.09	310.89	309.59	310.82	309.28	309.78	311.45	310.17	308.99	309.88	309.43	309.12	310.65	309.07	308.63	309.83	310.73	309.64	308.36	309.07	309.45	308.79	309.91	310.45	310.74	309.41	310.55	308.86	309.64	309.4	309.39	310.28	309.26	310.84	309.65	309.97	310.11	310.04	309.85	310.18	309.9	309.9	310.38	309.2	310.16	309.55	310.05	309.04	310.36
295.35	294.47	292.78	294.54	294.79	295.15	294.39	293.56	294.2	292.74	294.06	294.57	294.47	293.87	294.4	294.5	293.22	293.41	292.72	293.21	293.55	293.17	294.4	294.63	294.38	294.36	293.87	292.55	295.49	294.94	294.61	294.73	294.14	294.67	294.27	293.68	293.94	294.99	294.87	294.55	292.71	294.4	294.33	293.51	295.1	293.22	293.94	294.62	294.78	295.49
304.64	306.83	305.88	306.31	305.69	305.35	306.14	305.84	306.32	306.88	305.56	305.61	306.33	305.1	306.17	306.46	305.16	307.16	306.92	304.76	306.39	306.86	305.54	306.37	305.93	306.22	305.63	307	305.64	305.92	305.92	304.81	306.58	305.96	306.6	305.33	304.6	306.74	306.77	305.21	306.59	305.6	306.77	306.35	305.53	306.66	305.67	306.23	305.91	305.77
302.69	304.38	304.54	304.31	303.92	301.86	305.11	304.2	304.59	304.11	303.45	303.73	304.22	304.46	304.47	304.69	302.7	303.64	304.41	302.23	303.52	304.19	304.15	303.39	305.18	303.12	304.33	303.51	304.3	303.94	304.51	304.13	304.72	303.95	304.59	303.76	304.39	304.73	303.95	304.35	303.26	302.95	304.04	303.36	302.07	304.2	302.63	304.52	303.83	304.03
329.52	329.26	328.02	329.55	328.68	328.54	327.89	327.61	327.56	329.02	329.05	327.67	328.1	328.83	328.63	329.73	328.95	328.76	329.5	328.26	328.5	329.95	330.13	329.09	328.12	329.48	329.25	329.65	327.93	329.93	328.79	329.09	328.37	328.9	328.79	328.36	327.87	327.51	327.75	328.11	327.98	329.1	328.16	328.29	328.17	328.25	328.13	328.37	327.62	328.58
316.43	317.23	316.29	316.39	316.59	317.62	316.5	317.61	316.43	316.59	315.95	316.86	316.5	317.24	317.33	316.65	316.72	317.23	316.94	317.44	315.93	316.94	316.16	317.13	315.48	317.49	316.25	316.49	316.03	316.88	316.4	316.94	317.61	317.65	317.67	316.31	317.41	315.97	316.36	316.32	315.95	316.31	315.98	315.27	316.29	316.34	316.87	316.86	316.49	317.14
308.54	307.68	310.46	307.84	309.48	309.01	309.24	309.67	309.39	310.08	309	308.08	308.19	309.85	309.17	307.43	308.72	309.48	308.43	308.98	307.93	308.75	309.31	308.74	308.62	308.45	308.82	309.25	307.73	309.49	308.17	308.44	309.32	309.09	309.12	308.4	307.86	308.5	308.46	308.64	309.15	309.28	309.5	309.33	307.43	308.22	308.45	307.69	308.28	309.24
319.85	318.91	317.92	318.38	320.08	319.24	319.96	319.35	320.04	319.47	320.16	319.76	317.91	319.41	319	318.6	319.49	318.9	319.41	320.06	320.44	319.55	320.56	318.71	319.44	320.3	319.02	319.66	318.6	319.3	319.71	319.98	318.86	319.68	317.94	318.35	318.56	318.3	318.82	319.5	318.04	319.52	319.05	320.18	319.44	319.23	318.65	319.95	317.6	319.15
313.5	313.76	312.78	312.14	313.39	312.55	313.59	313.23	312.61	312.64	312.55	313.15	313.13	314.5	313.58	311.84	313.86	313.14	312.94	313.33	312.6	313.38	313.59	312.27	313.46	313.8	314.87	312.33	312.84	313.58	312.57	312.68	312.39	314.82	311.98	313.51	312.83	311.7	313.51	314.51	312.74	311.98	312.51	313.27	311.8	313.09	313.43	313.59	313.44	313.47
305.49	305.31	305.02	305.09	305.15	305.14	305.71	305.69	305.4	305.37	304.69	305.42	305.74	305.8	304.26	305.81	304.26	304.29	305.63	305.15	305	304.12	304.5	305.25	306.58	305.07	304.9	305.79	304.88	305.21	305.01	306.19	306.37	305.36	304.81	305.7	306.69	305.09	305.58	306.05	304.55	305.31	305.1	305.09	304.26	305.58	306.5	305.33	305.16	306.9
303.94	304.89	304.35	305.87	305.32	303.74	304.33	304.56	304.37	304.41	304.32	304.54	304.76	304.29	304.22	303.61	303.24	304.23	304	304.29	305.48	305.36	304.34	303.76	304.74	304.79	304.62	303.39	305.01	304.82	304.12	305.15	303.36	304.52	303	304.39	303.52	303.58	304.34	306.52	303.79	304.84	303.24	303.68	303.7	305.08	305.3	303.41	304.9	305.24
302.28	305.27	302.21	303.16	303.77	303.06	303.6	302.74	304.11	303.61	303.66	303.58	304.44	302.57	303.03	302.74	303.83	302.79	303.72	302.05	302.68	302.81	302.1	303.06	302.82	303.1	302.83	302.92	303.48	303.05	302.64	303.02	303.66	303.31	303.76	302.87	302.97	304.02	302.38	303.59	303.5	303.65	303.06	303.09	304.66	303.38	301.97	303.8	302.55	301.95
304.69	303.72	303.89	303.16	303	304.37	303.07	303.51	302.93	302.44	303.45	302.98	302.62	302.15	304.83	304.21	301.8	303.46	303.79	303.42	302.33	303.72	303.08	303.14	304.11	303.69	303.7	304.85	302.88	305	302.99	303.56	303.61	303.28	304.09	303.36	302.91	302.44	303.52	303.71	303.75	302.82	302.21	302.53	303.79	302.75	302.23	304.46	301.58	302.61
318.28	317.17	317.72	316.57	316.62	316.37	316.68	317.21	317.73	317.17	316.92	315.11	317.14	316.55	317.29	317.26	315.72	317.56	316.11	316.78	316.48	316.59	316.7	316.48	317.69	315.86	315.51	315.83	315.03	315.91	316.86	316.32	316.59	317.12	315.61	317.53	316.16	315.75	316.22	316.61	316.88	317.57	317.57	314.85	316.68	315.94	315.27	316.18	317.15	316.2
304.44	303.61	304.16	304.95	304.85	304.4	304.57	304.65	304.31	303.28	303.3	305	305.79	304.5	304.71	304.4	304.63	304.71	303.86	305.73	304.54	305.29	303.36	305.53	305.36	305.3	304.18	305.14	305.29	304.87	304.85	304.57	304.36	302.85	304.86	305.24	304.59	303.5	305.01	303.92	305.49	305.54	304.65	305.26	305.43	305.89	305.41	305.06	303.8	304.82
319.19	320.4	320.24	319.14	319.04	320.26	319.52	319.41	318.92	319.41	319.63	319.62	318.74	319.85	320.12	318.97	319.48	319.71	319.99	319.09	319.54	319.46	319.33	320.17	318.76	318.19	319.33	319.5	319.23	319.02	319.09	318.9	319.84	319.33	319.34	319.46	319.81	317.8	319.93	317.93	318.58	319.08	319.39	319.67	320.58	320.47	319.49	319.22	319.38	318.8
317.04	316.62	317.68	315.9	317.81	316.73	315.63	315.93	315.7	316.11	316.43	316.31	317.08	316.6	317.37	316.48	315.57	317.86	317.98	317.6	317.8	316.83	316.47	317.19	316.46	315.71	315.62	316.54	316.56	316.21	316.46	315.65	317.35	317.03	315.32	317.76	317.94	317.25	316.27	316.99	316.5	316.43	316.18	317.11	317.17	315.91	315.58	316.53	315.99	316.31
314.75	314.54	315.53	316.54	314.54	314.34	315	316.15	315.02	314.82	315.36	315.64	314.57	314.42	315.18	314.39	316.39	314.25	314.74	314.34	314.76	314.04	314.55	314.87	315.08	314.07	314.16	314.75	315.44	315.26	314.86	312.58	315.45	315.89	314.94	314.78	314.11	314.99	315.86	315.61	315.72	314.7	314.36	314.94	315.64	314.61	313.6	314.83	313.64	315.09
318.64	317.08	317.28	317.5	318.47	318.96	317.25	317.87	318.12	317.98	317.42	316.35	317.98	316.96	318.5	318.52	318.86	318.94	317.64	318.78	318.13	318.96	318.46	318.64	318.24	317.92	317.92	317.73	318.46	317.54	317.74	318.05	318.1	317.46	317.81	318.35	316.94	317.06	317.65	317.29	318.45	317.62	317.91	318.68	317.27	318.38	318.9	317.01	317.19	318.53
294.61	294.15	295.5	294.28	294.89	292.95	294.12	292.83	294.09	293.68	294.75	294.74	292.35	294.29	293.66	295.38	294.16	294.76	293.51	293.68	293.5	296.24	294.93	294.06	293.57	293.12	294.19	292.55	295.28	294.95	293.47	295.65	294.1	293.39	292.97	295.23	293.7	293.66	294.85	294.06	294.47	293.92	294.24	293.62	294.44	294.4	294.51	293.01	293.7	293.56
313.85	313.43	313.83	313.29	313.47	313.8	313.69	312.79	313.85	313.75	312.93	313.1	312.83	312.97	314.31	313.1	313.5	313.42	313.23	314.33	312.6	312.9	313.23	312.18	313.35	313.47	313.04	313.63	312.49	313.38	313.72	312.28	314.49	313.92	312.9	313.64	313.39	311.37	313.21	312.82	312.8	312.81	313.77	312.38	313.25	312.56	313.59	315.05	313.82	314.06
318.91	317.13	318.71	317.5	317.36	318.67	318.09	316.85	317.6	317.56	317.69	317.29	317.86	317.92	318.03	319.36	318.07	319.47	318.19	317.03	318.6	317.46	318.42	318.46	318.77	318.83	317.22	317.71	318.74	318.65	317.99	318.73	319.64	318.9	318.46	317.04	318.06	318.91	317.71	317.76	319.57	319.35	318.87	317.03	318.42	317.7	317.97	318.05	319.34	318.92
304.23	304.03	303.95	303.84	305.58	305.74	304.89	305.47	304.6	304.11	305.4	306.48	304.18	305.05	305.58	305.55	305.81	305.13	305.2	305.96	305.81	304.57	304.73	305.62	304.76	305.77	304.36	304.93	305.33	304.37	304.93	304.76	305.06	305.21	305.28	304.56	304.19	307.16	305.15	305.37	304.87	305.65	305.02	305.61	304.34	304.49	304.29	304.45	305.22	304.65
317.22	315.87	318.36	316.54	318.14	316.78	316.56	316.38	318.48	316.21	316.4	316.22	317.08	318.24	316.44	317.8	317.96	318.63	317.03	318.55	317.59	318.15	316.74	316.27	316.42	317.1	317.28	316.55	317.35	317.15	316.69	318.16	316.55	317	317.35	317.77	316.82	317.06	317.65	316.55	318.74	317.22	317.06	317.59	317.97	317.06	316.5	316.87	317.84	317.1
325.79	326.87	326.76	327.68	326.37	327.61	326.03	326.66	327.97	326.8	326.01	327.34	326.36	327.52	326.07	327.62	326.78	326.92	327.37	327.72	326.22	327.98	326.34	327.12	327.25	327.26	326.61	326.09	327.53	327.14	326.82	326.46	327.27	326.43	325.76	326.25	325.79	325.98	326.02	327.06	327.5	327.69	327.16	326.82	326.54	325.84	327.61	327.81	327.69	327.54
303.35	304.29	304.5	303.06	303.88	303.4	302.71	303.61	303.79	303.09	304.38	303.3	304.41	305.21	304.41	304.05	303.61	302.88	303.07	303.65	302.15	302.91	303.65	302.53	304.25	303.51	303.35	303	304.12	304.12	302.78	304.02	304.3	304.24	303.11	303.66	303.03	303.75	303.13	303.85	303.62	303.06	304.51	303.79	302.94	304.24	301.64	303.13	303.93	302.73
329.46	327.73	327.27	328.23	327.66	328.71	328.34	327.5	327.23	328.03	327.43	329.31	328.06	327.81	328.73	328.45	327.51	328.69	328.66	328.35	328.18	328.08	328.2	328.24	327.41	327.74	328.45	328.56	327.26	328.48	327.47	327.27	327.29	327.33	327.42	328.19	325.55	327.96	327.64	327.34	328	327.96	327.22	327.55	327.61	328	327.61	327.03	327.42	327.69
302.71	302.63	303.09	303.35	302.64	302.76	303.53	302.78	302.99	303.22	303.91	302.55	303.09	303.65	304.86	302.98	303.36	303.1	304.51	302.79	303.09	303.16	303.07	303.56	303.23	302.52	302.71	303.82	304.37	302.84	303.85	303.77	303.42	303.01	304.74	303.6	303.2	303.42	302.07	303.25	303.08	304.61	303.11	303.81	303.53	303.62	303.21	303.14	303.55	302.37
317.34	317.35	318.02	318.74	318.49	318.12	317.64	317.96	317.34	318.81	318.14	318.71	317.24	317.58	318.62	318.06	318.12	318.01	318.42	318.16	318.05	316.56	317.27	318.21	318.04	317.18	318.72	318.63	317.41	317.69	318.33	318.47	318.37	318.44	317.94	317.49	317.99	317.55	317.92	319.68	319.55	317.7	318.99	316.9	320.42	317.96	318.67	318.33	317.12	317.02
293.94	294.95	295.2	294.52	295.28	294.7	293.91	295.79	295.45	295.46	295.31	296.26	295.04	294.42	294.55	296.28	294.94	294.48	294.62	294.56	293.7	295.16	294.25	295.12	295.37	294.31	295.01	294.5	295.28	294.99	295.08	293.3	295.04	294.75	295.25	295.6	294.76	294.95	294.52	296.34	295.05	295.91	295.02	295.23	295.86	295.6	295.59	295.26	294.53	295.29
311.21	310.75	311.32	310.71	311.35	310.73	310.44	311.59	311.4	310.44	310.82	311.2	311.58	311.15	311.46	312.05	311.16	310.12	310.53	310.5	310.77	311.61	310.91	311.44	312.88	310.35	309.92	310.1	311.17	311.03	309.74	309.46	309.82	311.04	310.56	311.72	310.36	310.74	310.53	311.44	310.96	310.43	311.32	310.57	310.98	309.76	311.15	311.63	309.41	310.32
306.44	307.84	307.41	307.27	306.72	306.47	307.16	306.27	307.63	307.29	307.01	307.85	307.68	308.2	305.81	307.87	307.04	307.55	305.63	307.28	306.89	305.44	306.7	307.28	306.11	307.71	307.18	306.7	306.79	306.52	306.88	308.76	307.67	307.9	308.07	307	307.16	307.92	308.69	307.35	307.78	308.12	306.97	308.04	307.36	307.02	307.4	308.2	306.22	307.77
[truncated: 200 more rows]
[truncated: 150 more columns]
