# Supplementary material for: Genetic dissection of main and epistatic effects of QTL based on augmented triple test cross design
Source: PLoS One. 2017 Dec 14;12(12):e0189054. doi: 10.1371/journal.pone.0189054 (PMC5730204; doi:10.1371/journal.pone.0189054)
Supplement: S9 Supporting Information — (ZIP) [file pone.0189054.s009.zip › z5_1350_0.8_5.csv]

324.15	323.52	325.83	324.02	322.01	324.12	323.64	324.41	324.63	323.73	324.72	324.72	324.21	323.37	323.64	325.45	324.98	325.26	326.62	324.44	325.62	325.6	325.63	323.37	324.27	324.04	325.57	324.78	323.39	323.97	323.63	323.67	325.04	324.87	324.85	324.25	324.32	326.21	325.87	325.57	323.46	322.71	325.27	324.81	324.4	325.22	325.13	324.07	323.56	324.6
302.47	302.41	302.33	303.16	302.07	303.98	303.53	303.54	302.77	301.87	303.48	299.84	304.54	302.63	304.4	301.35	304.45	304.17	301.26	303.46	304.08	302.63	302.11	302.4	303.33	301.58	302.67	302.45	302.69	302.46	303.72	303.84	303.33	302.44	302.66	304.25	303	302.77	302.96	303.83	301.16	303.97	304.14	303.46	303.16	305.06	302.35	303.49	304	303.73
308.43	306.51	309.13	309.08	308.9	310.23	308.71	308.34	308.23	309.37	308.48	308.51	309.66	307.18	307.48	308.3	310.46	307.87	308.94	307.8	307.19	308.35	309.71	310.05	307.45	308.76	309.81	308.78	307.97	309.56	309.35	310.59	308.64	308.71	306.81	308.79	307.73	309.92	309.1	307.86	310.17	310.64	310.63	308.99	307.64	309.53	309.45	310.11	309.09	309.14
312.98	315.5	313.78	312.42	314.22	314.44	313.2	314.07	314.7	312.4	313.35	313.52	314.91	315.91	312.25	315.63	312.86	312.75	313.37	315.21	315.9	313.74	314.59	313.72	314.15	313.19	313.75	313.6	311.67	313.92	312.88	312.65	315.4	314.8	313.86	312.81	313.55	314.82	314.8	312.48	315.94	315.59	314.54	312.91	314.24	313.95	314.81	312.23	313.72	314.5
313.69	314.38	314.26	314.9	314.43	314.31	312.46	313.09	314.58	312.96	313.49	314.81	315	313.24	314.15	314.31	312.47	313.42	313.75	314.56	313.64	314.13	314.78	315.76	314.47	314.67	312.3	315.92	314.11	314.53	314.04	315.55	312.49	315.55	312.28	315.22	312.28	314.91	314.51	313.94	313.23	315.02	315.71	315.63	314.75	315.11	313.35	314.17	313.88	314.34
317.37	315.89	319.33	318.75	319.2	321.69	317.12	318.61	316.88	317.37	316.78	318.04	319.17	319.06	318.81	317.85	318.71	317.17	316.16	318.62	318.16	318.7	319.25	317.59	318.99	318.21	318.34	317.61	317.07	318.77	318.8	317.48	317.34	318.56	317.53	318.43	316.73	318.73	318.11	317.82	318.39	318.67	318.31	318.8	317.69	317.18	317.4	317.98	316.46	318.1
314.43	314.18	311.31	312.14	312.42	312.14	312.16	313.24	311.44	314.09	312.95	313.47	313.48	312.53	312.85	313.74	314.15	311.28	311.52	313.17	314.2	311.92	313.88	313.25	313.19	311.98	313.72	312.06	312.06	312.06	311.84	312.38	312.33	312.75	313.62	313.69	312.59	312.52	312.62	312.12	312.74	311.78	313.69	313.04	313.32	314.63	311.17	313.76	312.97	312.88
316.22	315.97	316.11	314.25	316.1	317.47	315.65	314.8	315.15	317.9	314.51	313.09	316.11	315.82	313.71	316.03	316.38	314.08	314.72	316.12	315.38	314.99	316.36	315.52	314.79	316.97	314.34	315.78	315.22	315.55	316.48	315.95	316.31	315.56	314.86	315.31	316.45	316.36	316.08	315.28	314.7	312.83	316.37	315.49	316.09	315.64	316.34	316.2	317.05	316.61
303.12	303.84	304.22	303.35	304.77	304.79	302.85	305.17	305.51	304.87	302.36	305.49	302.9	303.18	305.08	305.95	302.92	304.92	304.04	305.3	303.07	303.09	305.92	303.73	304.34	305.15	306.78	304.91	305.86	304	304.54	303.87	305.42	305.38	304.78	305.26	304.35	303.89	303.46	302.05	304.49	304.97	303.44	303.77	304.55	302.3	304.58	306.42	304.32	305.27
304.6	306.22	305.17	304.53	303.11	304.4	303.68	302.89	303.1	303.96	304.78	304.24	304.29	303.52	302.12	303.32	304.49	304.64	303.92	306.11	304.68	304.66	303.56	304.81	305.78	303.75	303.85	302.99	303.93	302.95	304.28	303.88	304.18	304.1	304.39	305.36	303.95	305.69	304.19	303.8	303.84	304.24	305.15	304.33	303.88	304.46	303.38	303.86	305.5	303.42
298.07	300.27	301.2	300.17	300.76	300.27	299.1	298.75	298.55	300	300.75	299.21	299.66	298.82	299.8	300.77	300.16	300.2	300.35	299.35	299.49	300.03	300.1	300.47	301.4	299.03	300.96	299.08	301.91	300.28	300.86	300.65	300.46	300.31	298.45	298.85	299.8	299.96	299.75	302.42	299.95	299.5	299.07	299.03	299.56	298.91	300.12	302.06	300.73	301.49
309.5	308.76	307.88	309.32	306.72	308.18	309.28	308.15	308.47	309.09	307.89	309.97	307.81	308.48	306.52	306.95	307.98	307.83	308.21	309.37	309.56	310.55	310.02	309.29	310.32	310.28	308.92	308.66	309.47	308.89	307.9	308.64	307.12	307.83	308.76	309.02	308.16	308.49	309.36	309.06	308.18	310.48	309.68	308.21	309.37	311.25	310.46	308.36	308.07	309.19
318.03	316.41	316.93	318.62	315.95	316.5	315.81	316.96	318.84	317.59	316.14	315.49	315.73	316.97	316.8	317.41	317.67	314.93	315.04	318.59	316.13	318.63	316.83	317.04	317.17	316.67	316.49	315	316.9	317.8	317.37	315.94	315.83	316.99	315.99	315.81	316.29	317.46	317.2	315.9	316.99	315.87	314.42	315.65	316.64	318.21	316.94	316.95	315.85	316.6
316.22	316.18	314.69	312.68	313.15	315.12	314.56	314.53	314.1	314.23	314.9	314.65	313.14	312.45	313.61	315.36	313.8	315.1	315.89	316.48	314.86	315.46	314.62	314.74	315.01	315.43	315.23	312.76	315.14	315.28	315.12	315.75	315.26	314.37	314.99	312.9	313.61	315.24	314.31	315.06	316.19	315.54	315.75	314.79	314.58	313.11	315.23	315.32	314.9	315.04
302.38	300.89	302.78	302.03	303.03	302.3	303.38	302.94	303.58	304.51	303.82	303.07	303.47	303.81	304.55	303.05	302.75	301.4	303.62	300.72	303	301.71	302.95	303.93	303.81	303.53	302.6	303.29	301.78	303.47	303.22	302.63	302.56	303.4	302.85	302.71	302.8	302.66	303.46	302	302.67	301.58	302.44	302.44	304.31	304.34	302.93	303.04	302.72	304.12
314.75	313.43	314.72	313.35	317.6	314.97	313.54	315.73	315.33	314.74	314.29	316.1	315.22	314.17	315.14	313.13	315.57	313.21	313.65	314.75	315.31	313.71	315.25	314.27	314.48	315.13	313.85	314.19	313.45	315.19	314.15	316.64	315.19	314.78	315.01	313.85	313.18	315.58	315.53	314.8	314.27	314	314.2	316.92	315.8	314.32	315.95	313.83	315.26	313.69
320.05	316.66	316.85	318.68	318.66	317.92	319.52	318.05	319.03	317.32	319.67	320.13	318.19	318.65	318.87	317.58	317.33	318.85	317.82	318.03	316.85	318.05	318.58	320.31	320.78	317.95	319.12	320.21	318.05	318.93	318.35	320.28	319.35	318.96	317.39	319.07	318.41	318.22	318.91	317.81	317.24	317.84	319.25	318.65	317.94	318.52	320.61	319.48	317.6	318.06
317.97	315.74	318.16	317.7	316.38	314.78	316.11	316.64	314.02	317.12	318.05	315.17	316.12	317.15	317.37	317.2	315.53	316.66	317.34	317.23	316.43	316.08	316.25	313.55	317.36	316.79	317.47	316.19	318.15	316.13	315.23	315.52	317.21	316.35	316.28	316.31	316.83	315.64	316.33	315.46	314.34	318.18	316.62	316.68	316.18	318.11	316.43	314.44	315.94	316.68
304.91	303.74	302.22	302.49	301.07	303.4	304.71	301.83	302.36	301.69	301.73	304.42	302.87	303.64	305.66	303.72	304.44	303.58	302.81	303.15	303.52	304.39	304.85	303.06	301.94	303.55	303.46	301.37	304.32	302.27	304.46	304.07	302.71	304.03	304.25	303.47	304.66	304.41	303.04	302.14	301.35	303.46	302.4	303.17	303.77	301.77	303.89	302.89	304.03	302.12
315.3	312.6	314.07	314.17	314.7	314.3	314.88	313.6	311.71	312.78	312.9	312.05	313.94	312.4	313.48	312.41	312.06	313.27	311.71	312.78	313.38	313.15	312.4	311.47	311.3	312.2	311.93	314.74	312.86	313.78	313.76	313.43	311.95	313.65	311.52	313	311.55	313.87	312.52	314.12	312.65	312.84	312.39	312.56	312.04	313.76	309.97	312.9	312.76	314.06
314.07	314.97	314.23	315.08	315.18	314.32	313.38	315.66	315.12	311.19	314.71	314.34	314.21	314.27	315.28	314.16	315.46	314.72	315.37	312.91	315.94	314.69	314.59	315.36	314.14	314.98	315.06	316.67	315.36	314.11	315.12	314.27	314.72	315.78	315.03	314.56	316.23	316.51	315.11	314.02	314.73	315.26	315.25	315.03	317.19	315.06	314.92	314.5	314.28	314.21
294	294.44	295	293.43	292.66	293.01	293.45	293.88	295.36	296.38	295.7	293.78	294.01	293.73	293.72	293.72	294.96	292.72	293.94	292.75	293.01	293.62	293.14	296.14	293.81	295.04	293.59	293.45	294.89	294.57	293.73	293.57	294.07	293.01	293.47	295.27	294.16	293.77	295.28	294.3	294.89	293.27	292.7	294.84	292.43	293.89	295.16	293.75	295.45	295.01
314.86	315.94	313.25	313.05	312.68	313.78	314.35	313.87	313.93	314.68	314.7	313.61	315.35	314.01	313.23	315.15	311.9	314.53	314.46	312.86	313.8	314.18	314.18	313.8	314.86	316.07	313.76	315.73	314.71	314.12	314.59	312.42	314.25	314.15	314.34	314.05	314.42	313.53	313.48	316.52	313.96	314.05	314.02	315.57	314.37	313.61	314.37	313.49	314.32	313.47
315.69	316.94	315.64	316.3	316.56	314.75	315.38	314.92	312.33	316.97	316.13	317.96	316.83	316.58	316.87	316.26	315.49	316.38	317.25	314.94	315.75	315.28	316.08	314.66	315.04	315.23	314.51	315.24	315.58	316.04	315.15	316.18	316.91	315.01	316.71	316.42	316.07	316.39	317.21	315.39	317.25	316.54	316.02	316.49	315.19	316.05	312.78	316.37	315.5	316.91
315.51	315.31	314.49	313.37	315.01	314.49	315	316.19	315.3	314.22	317.21	313.48	314.09	314.97	314.68	315.26	314.67	315.82	316.57	315.79	314.56	315.7	314.16	315.18	313.22	315.28	314.49	315.28	314.34	314.59	315.8	316.01	315.57	315	313.05	315.11	316.71	314.88	316.56	315.99	314.59	314.27	315.43	315.44	314.47	314.4	313.8	315.19	315.35	315.67
304.55	303.73	304.27	305.29	305.66	305.5	306.24	303.19	307.26	305.73	304.72	305.46	305.71	305.23	307.31	305.62	306.81	304.52	305.08	306.04	303.82	302.92	303.51	306.65	305.14	305.28	305.54	305.9	303.69	307.06	304.82	303.71	304.72	307.15	305.52	306.08	304.49	305.01	305.35	305.11	305.94	304.32	305.26	304.36	304.28	305.01	304.7	304.51	305.54	307.02
305.26	303.77	303.39	303.33	303.07	302.86	303.53	302.92	303.53	303.53	303.19	303.31	301.25	304.66	301.46	302.51	302.99	305.23	300.44	303.39	303.75	304.25	303.97	304.28	303.17	305.12	304.93	303.16	302.36	304.25	303.25	302.22	302.92	303.46	305.59	302.53	303.29	302.36	303.07	301.95	303.39	303.82	303.94	304.75	303.25	302.98	302.78	303.26	303.29	302.66
315.1	315.28	314	314.3	314.68	315.57	313.35	315.91	315.79	314.79	315.23	314.71	315.05	314.55	316.32	312.64	314.4	314.8	315.83	315.03	313.18	315.96	313.89	315.43	314.64	316.28	315.13	313.96	313.92	314.89	313.69	314.2	315.06	315.56	316.2	315.48	314.17	312.98	315.57	313.09	314.97	315.37	313.36	314.4	315.74	315.04	313.47	315.79	311.75	314.65
303.42	303.16	302.62	301.45	303.4	303.7	303.61	302.61	303.68	304.89	303.92	302.73	304.7	303.42	304.09	303.79	303.43	302.89	302.13	301.96	302.42	304.1	303.81	303.05	301.63	303.46	302.99	303.18	302.41	303.24	304.3	303.19	304.43	304.88	303.52	303.67	303.81	302.05	303.13	302.28	303.9	302.61	303.56	302.23	305.31	303.18	303.65	302.67	305.09	305.22
304.33	304.01	305.18	304.83	303.26	303.96	304.39	305.32	302.86	305.22	305.07	303.87	302.99	305.81	303.06	303.46	304.23	304.68	303.06	305.87	305.4	304.9	304.74	304.63	304.07	303.45	304.79	306.19	305.44	306.68	305.76	304.33	303.5	303.68	304.68	304.14	303.39	305.73	303.43	304.49	306.35	304.55	303.84	306.31	302.21	304.76	303.67	303.97	305.94	305.3
324.26	325.07	324.62	324.84	325.26	325.36	325.76	323.98	324.87	325.45	324.5	324.9	324.34	323.67	325.87	324.86	324.77	324.35	324.61	326.01	325.26	324.35	323.92	324.75	324.26	324.54	325.56	325.03	324.26	325.53	326.01	322.08	324.23	322.9	323.7	324.69	323.99	324.73	325.68	324.61	323.25	325.21	325.06	325	323.68	325.79	324.24	324.33	325.07	324.23
318.73	319.9	319.28	319.62	318.85	319.89	318.98	320.29	319.08	318.1	320.26	318.97	320.75	319.72	319.53	319.69	318.83	319.47	317.92	318.9	319.01	319.54	320.97	319.57	318.58	318.83	319.31	319.17	319.47	318.54	318.32	319.59	319.37	319.54	319.23	319.16	318.4	318.85	320.01	320.64	320.22	317.89	318.39	319.11	319.64	320.61	317.36	318.98	319.43	319.32
302.88	301.26	301.2	304.35	301.77	301.76	303.54	303.28	301.34	302.22	303.44	300.82	301.89	301.65	303.5	300.44	302.19	302.21	301.21	302.06	302.67	302.93	301.9	304.11	303.3	303.06	303.26	301.73	302.61	302.04	302.32	301.18	303.36	301.03	303.46	302.9	302.27	303.23	304.21	302.92	301.75	303.26	302.35	302.9	301.59	303.95	302.46	300.01	303.34	301.91
305.37	307.62	306.9	306.42	305.16	306.2	304.93	305.82	307.09	305.25	305.05	304.67	306.77	305.51	305.14	305.15	304.65	303.99	303.17	305.85	306.55	305.73	305.11	306.01	303.89	304.52	305.24	305.97	304.64	305.71	305.64	304.92	304.88	305.26	307.01	304.39	305.46	304.43	304.54	305.49	307.17	306.95	304.73	305.95	305.11	305.55	307.22	304.7	305.72	305.4
304.02	302.96	304.89	303.98	304.57	305.52	305.11	304.24	304.25	305.82	303.66	303.38	304.5	304.33	303.19	303.58	304.95	303.44	303.83	304.85	303.81	304.02	304.86	304.46	302.42	304.3	302.61	304.92	303.04	303.6	303.05	302.38	303.85	305.86	303.36	303.24	303.55	305.65	302.26	304.49	304.39	304.68	304.11	303.57	304.13	302.89	304.1	304.08	302.53	304.81
312.71	312.83	312.47	314.95	312.34	314.53	313.89	312.54	313.01	312.7	312.96	314.32	311.52	312.8	313.86	315.59	314.11	311.21	312.39	312.47	313.61	311.05	313.49	313.82	313.86	313.87	314.11	314.93	312.92	311.64	312.88	312.93	314.68	314.08	313.06	313.72	313.17	313.94	311.3	314.82	311.9	314.17	312.74	312.52	313.2	312.45	312.92	313.39	313.26	312.84
314.03	314.29	312.79	315.19	314.5	312.99	313.13	313.43	311.69	314.5	311.95	312.92	312.13	312.49	313.53	313.97	314.05	314.49	313.73	313.51	311.91	313.38	313.3	313.85	313.18	312.74	313.77	313.63	313.79	313.57	311.31	313.97	315.34	313.9	313.49	312.11	313.69	311.44	310.55	313.81	313.78	315.79	312.46	313.26	312.56	313.01	314.29	313.44	315.02	313.45
299.56	300.79	299.9	299.23	300.69	298.43	301.8	301.21	299.67	301.76	300.05	300.34	298.5	301.32	301.47	300.08	298.48	299.71	300.47	300.75	297.36	298.44	298.85	298.66	298.6	299.54	298.22	299.82	300.21	300.38	299.45	298.88	299.07	298.87	300.5	300.38	300.48	300.96	300.26	300.23	300.42	299.29	299.36	299.44	300.76	299.32	300.44	299.23	299.79	302.31
300.25	299.73	301.3	299.43	299.37	299.68	300.47	300.04	300.59	298.93	299.72	300.25	299.43	300.61	302.92	298.86	300.85	298.74	299.01	301.06	300.27	300.26	300.94	300.84	300.53	300.49	300.2	298.88	301.11	301.72	298.62	301.63	300.81	299.67	298.62	299.38	299.06	300.5	300.96	300.56	298.78	298.74	300.74	299.06	301.27	299.31	298.03	298.58	299.83	299.25
317.74	318.74	317.52	320.19	319.99	317.7	318.4	318.32	317.96	318.22	318.02	318.47	317.8	317.48	319.06	317.68	319.42	318.87	316.93	320.32	317.82	320.11	318.52	319.21	317.23	318.86	318.95	317.17	317.9	317.05	317.91	316.9	317.5	320.39	318.36	318.4	317.8	319.66	318.32	319.43	318.72	318.37	317.57	318.72	318.42	320.16	320.27	317.77	317.87	319.94
303	303.65	302.02	302.76	304.11	301.69	303.23	302.62	302.36	303.63	304.33	301.59	303.21	304.24	302.64	303.76	303.09	303.87	302.58	301.64	303.27	303.48	303.96	302.66	302.73	303.2	301.77	303.13	303.12	301.01	303.05	302.23	302.64	300.92	302.11	301.48	301.08	303.31	302.95	304.11	299.97	301.58	302.99	303.28	304.03	302.39	303.2	304.54	301.64	301.09
311.33	309.63	310.87	312.68	312.24	309.34	312.35	311.32	309.7	312.67	310.75	309.01	312.3	311.4	310.96	310.99	310.86	310.87	312.54	311.65	310.97	311.49	310.83	313.17	311.08	310.71	310.62	311.57	312.87	310.57	313.86	313.35	311.92	311.73	310.57	310.69	313.77	309.72	310.62	312.66	309.74	313.49	311.81	310.55	310.89	312.9	312.34	312.93	312.55	312.97
306.48	306.99	305.34	306.74	307.86	307.79	306.83	306.52	304.37	306.87	308.32	308.23	306.24	308.54	308.05	307.21	306.07	306.62	306.11	306.9	306.26	304.95	306.53	306.69	307.65	307.43	308.25	307.64	306.98	305.73	304.78	306.06	306.38	307.3	306.43	307.32	306.67	306.88	305.03	307.49	304.78	306.1	306.81	306.04	306.59	306.89	306.65	309.23	305.11	306.18
314.18	313.61	313.99	313.92	313.96	313.77	314.17	314.57	313.82	314.97	314.29	314.64	313.51	313.4	313	314.05	313.44	314.49	313.99	314.97	314.4	314.5	313.62	314.97	316.18	311.68	314.12	314.52	315	315.77	313.43	312.74	315.06	314.99	312.91	313.67	312.55	313.56	314	314.6	314.03	314.48	313.74	312.52	313.98	315.09	314.87	313.28	313.52	314.46
305.6	306.41	305.57	305.09	304.67	305.41	304.58	305.95	305.27	305.46	304.34	303.91	306.77	306.16	306.66	305.21	305.73	304.78	305.95	305.84	304.47	306.81	303.96	305.86	304.99	305.23	305.73	305.16	305.8	303.99	305.08	307.61	304.65	304.97	306.53	305.68	305.48	305.47	304.88	305.08	307.26	304.46	306.3	305.41	305.72	304.88	304.9	304.99	305.93	306.45
316.6	319.32	319.11	317.69	318.79	319.49	318.26	317.93	318.55	318.23	319.94	316.63	318.07	317.75	318.16	319.01	320.29	318.56	317.22	318.7	319.92	318.59	319.3	318.76	317.12	318.07	317.47	318.76	317.82	317.42	319.07	319.11	318.04	318.15	316.93	319.05	317.35	319.24	319.02	317.42	318.79	318.77	318.99	318.66	318.67	317.77	316.67	318.38	318.3	319.52
304.99	306.08	304.89	303.88	304.74	304.44	304.8	305.13	305.23	304.43	303.85	303.71	304.08	303.49	304.96	303.94	305.95	304.68	304.79	303.12	304.37	305	304.65	305.68	303.23	305.25	304.04	304.26	304.15	304.01	305.53	304.92	306.79	303.8	304.05	303.84	304.08	305.84	304.41	305.32	304.22	304.12	304.87	303.15	305.63	302.9	305.19	303.97	304.59	305.85
305.3	307.18	304.55	306.45	305.1	305.22	305.35	306.33	304.75	305.06	304.36	305.14	305.79	305.61	304.18	303.05	305.49	305.9	306.13	304.86	305.14	307.6	305.16	304.18	305.35	306.74	304.08	305.02	304.98	303.86	303.86	306.76	304.82	305.17	305.3	306.61	305.64	304.37	304.39	306.84	307.61	303.53	305.5	304.74	304.57	307.84	307.19	304.87	306.1	304.5
309.86	309.13	306.49	308.39	308.25	308.58	309.59	307.22	309.72	309.26	311.38	308.15	308.28	308.95	308.63	309.92	308.96	310.77	308.96	310.23	310.22	308	308.29	307.09	307.98	309.76	308.33	308.09	308.14	309.84	308.04	306.46	307.34	309.15	308.68	309.5	309	307.98	307.08	308.41	310.81	307	308.81	309.86	306.99	307.57	308.32	307.7	307.35	309.64
299.75	299.9	300.95	301.47	302.07	302.35	301.45	300.84	301.05	302.7	299.95	298.92	302.15	301.26	302.57	301.87	300.96	301.08	302.3	302.02	301.33	302.95	300.52	301.32	299.88	300.5	300.59	300.95	300.89	301.39	299.98	300.19	300.8	300.48	299.46	300.33	299.49	300.16	300.63	303.54	301.19	301.27	301.54	303.54	301.16	300.57	301.75	298.97	300.83	300.64
305.5	304.21	305.04	305.55	305.98	304.44	303.77	305.63	306.75	305.47	305.03	304.47	304.13	306.43	305.15	306.1	306.58	304.95	305.05	306.61	305.27	304.13	304.35	306.7	305.2	304.35	306.81	304.35	305.15	305.62	304.27	302.14	303.77	305.56	305.21	305.19	304.62	305.2	303.94	305.17	304.12	305.47	306.36	306.57	306.16	305.26	305.81	305.05	307.09	305.05
303.65	303.88	302.79	304.1	301.41	304.08	303.11	304.34	304.08	302.36	303.45	304.39	304.25	304.1	304.41	303.28	301.93	302.31	302.88	302.55	304.12	303.71	303.69	302.78	304.55	303.2	303.59	303.84	300.68	304.02	304.15	302.89	303.72	302.81	303.39	303.36	302.69	303.26	303.1	304.38	302.31	303.72	303.42	303.9	302.61	303.34	303.04	303.68	302.82	303.74
313.69	313.55	313.09	314.56	314.61	312.58	313.26	314.71	314.84	313.79	312.79	313.73	314.66	313.24	314.26	314.28	314.67	315.5	312.69	315.08	313.68	315	313.13	313.11	312.71	313.75	315.42	314.21	313.14	314.57	314.24	313.3	314.43	314.82	313.74	313.24	315.89	313.43	314.19	313.02	315.21	313.95	313.23	313.81	313.6	315	313.18	314.79	314.34	314.23
315.75	315.21	314.16	314.43	312.82	315.22	315.77	315.22	316.11	315.1	313.99	313.27	315.19	315.4	314.6	314.89	314.8	314.4	315.72	315.33	315.58	315.38	316.21	314.12	316.06	314.41	315.27	316.27	315.86	315.45	315.02	316.76	314.67	316.03	314.33	316.91	314.71	314.67	313.3	312.65	313.84	313.96	313.66	315.57	314.3	314	313.63	314.45	314.61	313.51
302.11	300.88	300.87	302.1	300.76	301.96	301.08	300.02	301	302.42	301.37	302.44	301.47	301.14	299.56	299.4	301.67	300.6	301.73	302.46	300.19	300.56	299.25	301.63	300.23	299.73	301.31	300.52	300.45	299.84	300.07	301.96	301.32	303.04	301.04	302.62	301.04	300.48	301.24	301.12	300.98	299.52	302.28	302.28	301.37	300.54	301.81	299.82	302.89	300.61
305.92	305.86	305.17	306.07	306.14	307.04	304.39	303.21	305.95	302.76	304.79	303.98	305.69	306.14	302.7	305.72	307.57	304.38	304.14	304.42	306.72	305.46	303.91	305	305.18	304.6	302.98	305.06	304.38	304.43	306.67	303.82	304.45	304.89	304.91	304.45	304.71	303.11	303.7	304.83	305.22	306.24	305.7	304.05	303.3	304.85	304.74	304.39	305.74	305.67
314.8	314.22	314.07	315.11	314.27	316.28	313.91	313.35	314.62	316.23	314.61	315.58	315.99	314.51	314.8	314.56	315.47	315.67	315.14	313.79	314.23	315.57	314.87	314.31	314.41	315.3	317.54	315.19	314.32	314.84	315.01	315.89	315.6	315.06	316.14	314.91	315.36	314.08	315.75	314.17	315.82	314.57	314.49	316.09	314.69	314.18	314.69	313.36	315	315.86
297.35	296.64	297.44	297.44	297.06	295.97	296.88	297.27	296.98	295.8	296.78	299.11	297.51	298.04	296.9	296.09	296.28	295.79	296.27	296.94	297.65	297.05	297.49	295.88	295.74	296.32	297.17	295.33	294.21	296.74	297.95	295.64	296.14	297.63	296.76	298.23	295.94	296.07	298.22	296.33	296.64	297.19	296.25	298.15	295	295.33	296.69	295.85	294.73	298.5
301.87	303.47	301.6	303.48	304.84	303.31	303.84	303.41	304.91	303.51	305.08	304.31	301.94	304.45	302.29	301.5	305.25	303.93	303.42	303.84	302.39	303.48	304.14	301.74	303.54	302.49	304.83	302.61	302.98	303.75	301.85	303.08	302.17	304.14	305.29	303.6	304.05	303.38	304.49	302.23	303.1	302.5	303.09	303.86	303.39	301.63	301.97	304.18	305.1	302.73
304.14	302.99	304.05	304.66	304.29	305.1	303.23	306.34	304.08	305.76	305.7	304.4	305.99	305.04	305.24	305.74	304.8	304.11	305.06	305.63	303.45	303.36	303.35	305.37	304.53	306.68	304.65	305.46	304.52	304.5	306.52	304.26	305.83	305.74	304.16	304.76	302.91	305.41	303.44	306.39	305.06	303.97	304.01	306.2	306.05	304.84	305.45	304.19	303.94	305.19
301.16	300.01	301.46	301.34	299.87	300.17	302.87	300.55	301.44	301.04	301.9	301.21	300.25	300.72	301.38	299.94	301.31	300.12	300.82	300.82	302.73	302.21	301.57	300.11	298.35	302.18	300.15	301.39	302.27	301.31	300.82	300.1	300.93	299.18	300.4	301.36	300.3	301.03	299.48	299.71	300.11	300.92	301.52	301.23	298.64	301.58	302.7	299.54	300.11	300.26
314.26	314.5	313.29	313.54	314.26	313.02	314.21	313.76	315.2	313.59	313.48	313.99	313.39	315.85	315.18	314.34	314.34	315.81	315.42	314.37	312.73	313.04	313.08	312.5	313.71	314.72	313.63	313.39	314.18	313.1	314.12	312.18	314.11	313.43	313.41	314.93	313.49	313.91	314.64	313	313.17	314.85	314.41	314.48	313.2	313.95	315.58	314.1	314.03	312.24
301.06	299.11	301.43	301.72	300.98	299.93	301.18	302.28	301.51	299.68	299.08	300.88	300.09	301.14	299.74	299.56	301.92	299.36	301.19	300.91	299.83	301.49	301.27	301.38	300.61	302.01	301.81	300.42	302.47	301.23	299.92	299.54	300.97	300.39	301.2	300.96	299.34	299.87	300.43	301.44	300.92	300.13	300.05	300.54	301.55	302.61	299.79	301.27	301.39	299.74
318.52	319.73	318.1	318.84	317.07	317.75	317.69	319.27	318.62	318.29	318.07	319.04	318.83	317.03	318.46	320.28	318.81	317.58	316.71	318.63	319.81	319.61	319.23	317.78	319.03	317.08	318.44	317.87	319.61	318.1	318.71	318.35	317.82	317.21	319.54	317.48	319.34	318.26	318.45	318.02	316.56	319.28	316.88	316.72	320.14	317.72	316.55	317.71	319.77	319.94
307.15	309.06	308	306.95	309.43	309.48	307.83	308.33	309.09	309.59	308.77	309.66	307.23	308.25	309.28	310.51	308.32	309.36	308.68	308.6	310.63	311.6	308.39	309.61	309.98	310.5	308.05	308.41	308.09	307.86	308.49	308.57	308.59	308.63	308.29	309.24	307.74	310.33	309.5	309.33	308.95	309.38	307.83	310.62	308.9	309.39	309.64	309.91	308.47	309.08
302.28	304.09	304.12	303.49	303.83	303.86	304.47	305.92	304.73	306.24	303.17	303.98	304.9	305.74	303.98	304.31	303.79	304.77	304.02	303.84	304.44	303.75	304.68	304.16	303.75	303.75	303.88	303.24	304.27	303.21	303.95	303.67	304.2	304.63	303.52	304.55	304.82	303.9	303.94	303.55	304.44	304.45	305.24	305.09	304.19	303.19	304.36	303.12	302.59	303.4
327.2	326.74	328.04	328.61	329.1	327.25	326.85	328.05	327.22	328.11	328.06	328.26	328.09	326.76	327.42	327.52	327.35	328.33	327.52	328.89	327.15	329.41	327.09	328.19	327.68	326.29	327.77	329.29	327.94	327.53	328.74	326.58	329.19	327.84	326.49	325.43	327.97	327.62	326.43	329.14	328.01	328.94	326.73	326.82	327.15	329.02	328.61	327.1	328.32	329.07
305.33	304.85	305.11	305.57	308.87	303.3	305.17	304.48	307.32	304.89	305.47	305.22	306.49	305.1	304.18	307.66	305.89	306.77	304.26	305.84	304.68	305.25	304.07	305.25	305.88	305.23	305.34	303.93	304.99	308.01	304.25	305.39	305.62	305.26	304.4	304.73	303.89	305.1	304.73	305.63	305.95	304.66	306.18	304.64	304.09	302.24	304.68	305.56	305.52	304.76
319.4	318.23	320.06	319.87	319.75	320.01	316.55	319.23	320.01	317.87	319.28	318.25	320.66	319.3	318.76	318.69	320.72	320	320.35	321.28	321.62	319.51	319.51	318.61	318.2	318.19	318.44	319.81	319.26	318.28	319.84	319.96	318.61	318.77	320.67	319.74	320.05	318.68	317.8	320.52	319.99	319.8	319.03	319.21	320.23	320.59	318.93	318.81	319.64	317.96
314.93	314.01	315.4	315.8	315.89	314.99	316.1	316.68	314.56	317.49	315.13	317.89	316.49	313.83	316.29	316.8	315.84	316.92	312.95	317.04	314.52	316.28	315.02	315.48	315.58	314.91	315.85	313.27	316.71	315.65	316.92	316.08	315.88	317.33	317.02	316.51	316.94	316.1	314.79	314.57	315.82	315.7	315.91	315.37	314.7	314.5	314.44	314.68	314.79	312.97
316.92	318.95	317.43	317.25	319.48	317.19	318.37	318.88	318.32	319.65	317.49	316.94	318.31	319.04	318.92	318.95	319.12	317.17	316.38	318.52	316.87	319.13	317.56	318.03	318.64	319.7	318.1	317.5	317.6	319.79	318.84	318.98	318.49	318.58	318.97	317.82	319.02	318.83	317.29	318.98	317.2	318.7	318.46	316.86	317.56	318.77	320.99	318.55	317.57	319.13
315.33	315.78	313.72	313.47	316.39	314.88	316.4	315.18	315.25	315.98	313.95	315.61	314.63	313.92	314.22	313.8	316.22	314.23	313.33	315.68	315.07	314.5	315.73	315.05	314.51	313.87	313.32	313.26	314.02	315.04	313.87	316.37	313.5	314.66	316.14	316	315.73	314.29	315.13	314.38	316.89	316.31	313.93	316.61	315.27	313.83	315.07	315.17	315.91	314.19
304.58	303.62	305.02	306.23	305.32	306.72	304.07	303.13	303.65	305.15	304.61	302.57	304.85	303.52	304.77	305.84	303.5	304.6	305.02	306.07	304.15	303.72	305.04	303.38	304.57	303	303.93	303.78	303.95	305.64	303.48	302.55	304.17	303.12	304.44	303.97	304.82	305.31	304.08	303.96	303.85	305.08	304.61	304.42	304.58	305.09	304.87	303.72	304.25	304.5
305.96	307.92	307.23	305.79	306.53	306.77	305.96	307.51	306.68	305.78	304.88	306.1	305.67	306.3	305.98	305.67	305.01	306.73	306.13	306.33	305.36	305.85	307.66	305.97	305.15	306.14	306.61	306.14	304.87	307.84	304.71	306.5	305.29	305.24	307.24	307.38	305.47	306.68	305.42	305.31	306.97	304.59	306.07	304.82	308.07	307.6	304.13	305.99	306.24	306.37
302.29	304.09	304.3	303.69	304.53	303.71	304.97	303.15	303.66	302.12	303.2	302.15	302.37	303.97	302.73	303.71	303.52	304.81	303.58	302.2	302.72	303.56	304.08	304.16	302.75	303.69	302.92	302.63	305.59	302.14	304.3	303.59	302.55	302.79	302.4	303.08	303.36	303.73	303.8	304.32	304.01	303.57	302.82	306.05	303.22	304.12	304.93	301.53	303.09	303.24
312.39	312.66	312.17	312.83	312.5	312.83	313.95	314.52	313.03	311.94	315	314.53	315.22	313.58	313	314.21	313.38	312.62	314.74	314.54	314.28	312.81	313.75	313.14	311.99	313.98	313.28	312.52	313.15	313.44	313.9	311.95	313.83	314.16	315.71	313.7	314.7	313.23	314.34	314.23	314.6	313.5	313.23	313.86	313.62	315.63	312.8	314.42	313.96	315.17
309.21	308.28	309.78	310.1	308.83	307.83	307.84	307.97	308.92	310.58	309.97	308	308.7	307.6	309.29	307.85	308.73	309.68	308.58	308.75	308.78	308.18	307.02	308.75	307.93	308.31	308.99	308.95	309.96	308.67	307.91	309	308.16	309.33	308.29	308.38	309.14	308.97	308.25	308.84	308.77	310.6	309.83	308.32	306.96	308.86	307.47	309.48	309.13	308.8
327.92	329.61	328.25	328.99	327.44	327.78	329.08	327.52	328.34	327.29	326.18	329.67	326.36	326.9	328.57	330.03	326.54	327.86	328.57	328.4	327.27	326.21	326.84	328.72	329.7	327.17	327.05	328.38	327.44	329.2	329.57	327.51	327.55	328.31	328.23	326.19	327.98	327.03	325.63	327.84	329.02	328.2	328.3	327.16	327.73	328.38	329.29	328.2	328	327.28
301.8	302.18	303.11	303.84	304.87	301.62	303.33	303.23	303.65	303.62	302.2	303.61	303.21	304.54	302	304.39	301.92	304.45	305.89	302.71	302.38	301.03	303.38	301.46	304.37	305.13	302.17	302.73	304.3	301.78	303.75	303.81	302.92	304.79	302.41	303.02	302.56	302.43	304.72	303.55	303.52	303.09	304.03	304.12	302.75	302.13	303.2	302.51	302.76	303.26
302.3	301.91	303.18	304.78	302.43	301.5	302.41	300.98	304.04	301.73	301.74	303.27	302.87	301.01	301.62	301.95	302.21	302.13	301.54	302.31	301.04	301.46	304.15	302.96	300.74	302.5	301.72	303.45	302.76	302.85	302.42	301.79	303.14	303.05	302.67	303.62	302.02	301.43	301.71	304.71	300.52	302.71	302.22	302.51	303.32	302.78	302.58	304.5	304.74	303.41
295.67	295.59	294.6	294.16	295.75	295.1	293.01	294.24	296	295.32	294.71	295.39	294.4	295.08	293.64	294.63	295.48	295.59	295.4	295.75	293.33	294.31	295.76	295.42	294.5	295.43	295.07	296.51	294.64	293.67	294.04	294.95	294.13	293.29	296.38	295.05	297.05	295.34	292.32	294.68	293.96	295.16	296.07	297.22	294.47	294.67	294.53	295.84	294	294.53
304.89	302.8	304.9	304.48	303.46	303.6	304.39	303.56	302.54	303.27	305.76	304.33	304.71	302.47	305.73	303.46	303.78	302.69	304.03	303.99	306.3	304.5	303.46	303.79	304.76	302.87	303.19	305.4	304.1	302.79	303.89	302.74	303.82	301.69	302.52	304.97	304.15	304.62	303.97	303.13	303.1	303.18	303.74	303.95	303.99	304.58	304.99	301.89	304.72	306.24
305.52	305.58	304.59	307.2	306.4	305.44	306.13	304.79	305.28	307.21	303.86	303.46	305.72	305.26	305.03	305.41	304.71	305.26	306.12	307.04	307.51	304.82	305.74	305.53	305.76	305.77	305.74	306.4	305.2	304.8	304.45	303.75	304.84	305.45	305.52	305.34	306.12	306.82	305.62	303.91	304.18	303.04	306.85	306.67	304.74	304.8	304.48	305.02	306.06	305.74
300.2	300.98	300.87	299.1	300.32	300.92	301.48	301.37	300.94	301.14	301.4	300.68	299.38	301.25	300.26	301.1	301.79	300.63	299.37	300.39	300.22	301.42	302.54	301.18	301.59	303.72	300.86	301.83	298.87	301.01	302.74	299.75	299.95	301.84	300.47	301.48	302.75	302.16	301.3	300.08	301.76	300.86	302.58	300.17	301.37	300.38	300.99	301.24	300.19	300.03
303.7	301.63	301.82	301.25	302.55	303.42	303.12	302.35	303.07	301.81	302.22	301.66	303.02	301.36	302.36	302.67	301.1	303.4	302.32	301.46	302.8	302.3	302.15	300.81	302.62	301.4	301.99	300.64	303.3	302.09	302.96	302.13	302.04	302.84	301.45	303	302.2	301.44	302.22	303.06	303.96	302.47	303.46	302.71	301.72	302.33	304.77	303.51	303.59	302.24
316.73	316.97	319.64	317.14	317.6	315.81	316.9	318.27	315.79	315.9	318.12	317.21	317.93	318.61	316.92	315.38	318.07	317.21	318.62	315.37	315.86	318.56	318.03	317.68	319.22	316.17	318.48	316.74	317.26	314.56	316.79	317.63	316.14	314.71	316.34	315.11	317.49	315.63	318.25	317.58	316.26	317.1	317.24	316.38	317.53	318.97	317.26	318.05	316.22	318.82
325.54	323.23	324.73	325.79	323.62	326.06	325.55	325.08	324.27	325.71	324.25	323.96	326.34	324.69	325.59	322.85	325.15	324.1	324.62	325.61	323.81	324.79	324.27	325.97	325.49	323.16	323.3	323.48	325.02	325.59	324.81	325.34	324.48	323.67	326.53	323.79	324.06	323.91	325.57	324.66	324.95	324.27	322.04	323.91	326.04	322.62	325.44	326.31	323.89	324.88
299.93	302.84	302.02	301.4	300.36	301.48	299.69	301.68	300.53	301.57	299.32	302.44	302.46	301.13	301.19	301.71	303.42	300.72	300.83	300.21	303.06	301.26	300.17	301.87	301.4	300.95	301.28	302.08	301.44	301.37	301.33	302.91	300.47	301.09	300.75	301.09	300.47	301.54	299.74	300.64	302.12	301.15	301.55	301.42	301.21	302.15	301.25	301.69	301.07	300.3
315.82	312	314.76	313.47	314.93	313.57	313.7	311.84	314.38	312.83	314.75	314.95	313.4	313.78	313.04	315.36	313.66	313.88	313.17	313.6	313.48	311.99	312.19	314.7	313.43	314.43	314.16	314.08	314.79	312.82	313.51	313.47	313.85	314.26	312.53	312.37	314.55	313.19	314.21	316.8	313.1	312.73	314.46	315.13	314.98	313.14	313.95	313.33	313.43	313.11
312.25	314.09	313.78	312.85	313.51	313.21	314.51	312.75	313.94	313.02	312.15	311.45	311.55	312.57	313.91	313.85	313.78	315.23	312.89	313.39	314	312.33	313.22	312.78	312.28	312.8	313.59	313.57	312.81	313.01	313.37	315.56	313.7	313.08	313.43	311.77	313.61	312.25	314.52	314.14	313.75	314.34	314.39	312.97	311.08	314.51	314.72	311.9	312.49	314.11
316.35	316.79	318.17	316	317.75	316.43	317.44	316.63	317.27	317.6	318.64	315.65	316	317.89	315.95	315.89	317.07	316.85	315.58	314.73	317.05	315.91	317.05	315.08	316.57	316.53	316.63	316.18	317.89	316.59	319.22	317.33	317.41	316.94	315.28	316.27	315.96	317.29	317.71	315.72	317.6	315.98	316.69	317.13	316.47	316.34	316.97	317.97	318.1	316.9
316.98	316.6	319.39	318.79	318.25	318.52	317.73	320.32	319.81	317.71	316.85	316.96	317.31	317.62	317.83	318.1	317.37	317.74	319.06	318.68	318.57	319.22	316.69	318.27	316.27	318.72	317.79	315.98	318.27	318.28	316.55	317.82	317.17	316.74	319.4	319.18	318.57	317.61	319.21	316.84	319.61	317.85	318.57	318.04	318.36	318.36	316.78	319.88	319.41	318.98
313.14	312.51	314.45	312.13	311.76	312.47	314.21	312.74	314.01	312.46	313.74	313.49	314.14	314.07	314.84	311.07	312.57	312.32	313.12	313.28	313.23	312.13	315.83	314.81	311.5	312.82	314.78	312.39	313.09	313.76	311.77	312.9	312.7	313.86	314.55	312.39	313.45	314.11	314.06	314.69	309.92	312.53	312.52	314.46	312.53	312.4	311.86	312.88	313.62	312.02
305.05	302.33	302.92	303.14	303.19	301.78	303.33	302.42	303.66	303.69	302.09	303.03	304.7	303.99	304.74	304.14	301.54	302.58	302.65	302.46	303.8	303.9	301.25	302.98	303.09	302.04	302.86	305.16	304.4	303.71	303.1	304.37	301.89	303.53	303.57	303.27	304.69	305.29	303.5	303.12	303.69	304.15	303.08	304.32	303.04	303.81	304.44	304.05	304.41	302.77
305.47	305.13	305.35	306.57	307.77	306.47	305.05	305.09	307.7	306.15	305.64	306.17	306.2	306.3	306.83	305.79	306.51	306.39	305.61	305.96	306.02	306.8	306.98	308.4	306.14	305.96	307.68	306.62	305.91	307.29	305.51	304.82	306.32	307.46	305.88	307.72	305.36	306.71	305.96	306.14	306.87	305.74	304.15	306.36	306.34	306.82	306.28	305.84	306.92	307.25
313.82	312.84	315.28	314.43	313.28	313.38	313.61	313.42	314.85	311.89	315.34	312.68	315.44	314.29	313.99	315.19	313.44	314.83	313.99	315.88	314.29	312.68	314.14	313.85	313.05	312.87	314.5	312.17	313.7	313.57	313.33	314.42	314.39	312.68	312.79	314.73	314.8	314.43	315.44	313.93	313.87	312.9	312.62	314.32	314.5	314.79	313.26	312.81	314.37	316
308.32	307.07	307.98	307.29	307.2	307.68	307.01	306.7	306.37	307.4	308.4	306.14	307.39	305.86	307.71	308.3	306.83	304.53	306.63	307.91	307.31	307.27	306.31	305.17	305.76	306.23	307.43	308.11	306.97	306.37	306.66	308.29	308.52	308.43	305.94	307.43	307.06	306.93	305.86	308.79	307.45	306.64	307.03	306.35	307.75	307.41	307.7	306.85	306.63	307.87
302.76	304.12	303.36	303.07	302.11	301.85	302.86	303.34	302.68	302.97	303.66	303.32	303.42	303.22	304.41	303.28	303.9	303.36	304.86	303.59	303.05	303.7	302.7	302.99	302.95	302.43	303.55	304.65	303.7	302.9	303.83	302.92	304.07	302.28	304.86	302.95	301.46	303.54	303.32	303.16	302.56	305.03	305.72	299.95	303.08	302.28	304.17	303.37	304.69	303.58
314.39	314.03	314.04	315.34	314.02	314.45	314.11	313.07	315.11	313.27	314.79	311.47	312.11	314.29	314.96	313.23	313.2	312.83	314.07	313.59	315.02	314.78	312.52	314.35	312.45	312.51	314.14	314.9	313.4	314.75	314.7	312.71	313.31	312.45	314.38	312.64	314.95	314.69	316.92	313.11	315.51	314.87	312.96	314.97	316.51	314.58	313.82	313.05	314.29	313.85
304.27	304.97	304.39	303.5	304.68	306.25	304.19	305.53	304.69	305.59	303.89	305.15	305.97	306.25	305.79	306.53	304.66	304.93	305.07	306.06	305.31	303.66	304.78	303.92	304.43	304.65	305.31	306.05	305.54	305.99	305.2	306.34	307.31	305.45	306.03	306.38	305.35	305.57	304.68	305.41	304.78	305.62	305.79	303.66	304.4	307.64	304.53	303.93	302.99	305.9
306.4	306.8	309.25	306.88	305.07	306.64	307.51	306.01	308.16	307.07	307.34	308.89	307.28	305.42	306.28	307.68	306.91	307.26	308.71	307.04	307.8	308.04	308.06	308.08	308.45	307.05	308.27	308.02	308.12	307.37	305.99	307.96	307.07	306.92	307.69	307.51	309.29	310.19	308.68	307.28	308.56	308.31	307.25	308.04	307.48	307.79	309.7	307.09	306.64	309.11
317.91	317.47	320.43	318.44	318.54	320.21	319.98	318.77	318.58	320.52	318.82	319.09	321	319.73	320.06	319.72	318.89	321.07	319.25	319.12	320.24	319.4	319.55	318.86	318.47	322.22	319.82	318.59	318.53	320.46	318.64	319.26	319.04	319.85	319.8	318.01	320.51	319.69	321.09	319.38	318.02	319.79	318.24	317.98	319.35	318.97	319.47	319.71	319.37	318.2
312.3	311.4	312.06	312.75	312.08	312.52	314.69	313.26	313.41	312.72	311.69	314.16	312.83	314.39	311.37	311.97	314.2	310.2	312.31	311.44	312.35	312.53	312.58	313.76	313.14	312.77	314.09	314.19	313.28	312.28	313.37	312.31	314.09	311.64	312.76	312.21	312.22	312.34	311.97	312.87	311.18	312.3	314.15	311.02	312.49	310.48	312.37	312.54	311.81	310.85
305.17	306.71	304.77	305.02	307.42	306.82	306	305.34	305.7	305.55	305.35	306.43	305.19	307	307.26	305.5	304.71	305.09	306.61	306.55	305.56	306.69	306.22	306.15	306.43	305.48	305.45	306.38	305.47	303.37	304.43	306.69	307.18	306.04	307.22	304.58	307.14	306.7	306.02	306.25	306.84	305.97	305.28	305.93	305.3	304.99	305.03	306.43	305.73	306.16
309.56	311.48	310.52	309.65	309.65	310.31	311.4	310.75	310.04	310.9	307.83	308.52	310.05	309.96	308.97	309.84	309.76	310.85	310.11	309.16	309.3	310.37	310.03	310.42	311.27	310.84	311.32	310.23	309.11	310.64	310.71	310.76	310.29	308.41	309.37	309.96	309.06	308.6	309.53	310.77	309.96	310.54	307.98	310.09	309.62	309.66	308.5	308.33	308.17	307.71
312.76	314.07	312.85	311.65	312.99	312.04	311.8	313.31	312.94	312.73	311.82	312.82	311.93	312.85	312.51	313.43	313.98	311.86	312.55	314.82	312.75	312.86	312.33	313.12	314.11	313.34	313.37	313.59	312.96	311.53	313.62	312.66	312.64	313.79	313.35	312.92	312.91	314.42	314.94	312.88	312.27	314.91	312.76	312.56	314.17	314.1	312.65	313.65	312.63	313.95
302.85	302.04	301.56	300.93	304.15	303.91	301.81	301.8	304.08	302.03	302.46	305.84	303.47	303.04	302.68	302.98	303.61	301.65	302.13	301.95	302.14	301.93	300.94	303.26	301.5	301.27	303.13	301.57	301.74	303.09	302.95	303.07	302.56	303.44	304.09	303.59	302.05	302.05	302.62	303.61	302.15	303.33	303.27	303.7	303.76	301.6	303.14	303.68	300.72	302.26
306.55	303.52	305.91	306.48	304.82	305.84	306.69	306.52	303.6	304.34	304.65	305.43	306.34	306.08	305.9	303.7	305.36	305.04	305.72	304.47	303.96	305.1	304.99	304.07	303.26	306.6	304.11	304.91	303.94	306.26	305.7	306.9	305.87	306.15	306.14	305.51	304.47	305.23	304.38	305.85	306.21	305.69	305.35	304.76	304.7	306.85	304.71	306.94	306.82	304.47
327.02	329.08	329.33	329.42	329.26	329.13	326.66	329.68	330.59	328.57	328.39	328.67	330.85	327.73	329.71	329.24	327.91	327.27	327.66	329.23	327.65	328.6	327.95	329.91	326.73	328.98	328.19	326.94	327.41	328.25	329.01	328.45	327.43	330	328.06	328.84	327.97	329.29	328.23	328.18	329.67	330.52	328.42	328.43	330.29	329.81	328.79	328.84	327.82	327.95
307.35	306.74	306.28	307.45	304.93	306.32	309.37	306.89	307.23	306.25	306.85	305.55	306.81	305.65	307.84	304.82	306.74	305.62	306.88	307.28	306.05	307.01	308.13	306.22	306.45	306.44	305.44	309.05	305.04	305.76	305.47	306.28	307.14	305.37	308.31	306.26	306.11	306.44	306.33	307.15	307.02	306.59	306.94	305.43	306.42	307.95	306.39	306.71	306.14	308.24
312.83	313.02	311.66	312.45	312.37	312.51	312.07	310.22	312.17	311.83	313.59	311.75	313.19	313.66	311.63	311.71	312.53	313.5	311.84	311.7	311.48	312.94	313.69	311.8	313.23	313.91	313.23	311.33	312.28	313.3	312.69	311.32	312.87	312.11	312.16	311.71	312.51	311.16	312.79	314.62	314.22	313.72	312.78	313.36	311.78	312.93	311.7	311.67	313.78	313.24
315.09	316.31	315.6	314.84	315.4	314.24	313.22	314.99	313.16	314.29	315.9	315.94	317.43	314.55	314.21	314.88	315.76	313.97	315.11	314.05	314.23	314.22	315.35	313.76	316.79	314.62	315.17	314.96	314.36	314.57	314.14	314.75	315.13	314.96	315.69	314.74	315.46	314.9	314.45	314.87	314.71	313.79	313.23	316.22	315.31	315.23	314.95	313.71	315.85	313.15
303.94	301.55	304.27	305.55	302.62	302.18	303.91	302.63	305.29	305.06	302.7	303.03	302.53	302.33	303.34	303.16	302.27	304.03	302.38	303.52	302.12	305.24	301.5	304.23	302.34	302.82	303	303.2	304.29	302.44	302.32	303.42	303.25	303.97	301.12	301.9	302.4	304.24	304.73	303	302.93	302.76	303.02	303.6	302.29	304.3	303.25	303.24	304.78	304.16
312.46	311.35	312.41	312.28	310.69	311.7	311.58	310.52	312.54	313.23	312.1	312.78	312.41	311.74	311.17	312.23	313.03	313.69	311.32	310.79	313.62	313.25	312.48	312.7	312.91	312.35	312.77	312.21	313.95	312.07	312.6	313.58	311.79	311.97	312.28	309.77	313.61	313.81	312.1	311.9	312.1	311.85	310.6	312.16	311.72	311.87	312.17	311.66	311.66	311.05
309.18	306.38	310.88	308.38	307.23	308.68	308.04	309.49	310.24	309.57	310.52	308.83	309.58	310.11	307.66	307	310.33	308.53	308.76	309.56	308.39	309.15	309.54	308.46	308.29	308.69	308.5	308.23	308.85	307.58	310.74	306.4	308.06	307.96	308.45	308.93	308.18	310.1	311.05	308.06	310.02	311.17	308.49	309.53	309.08	308.43	307.45	308.66	307.64	309.75
311.34	311.43	311.25	310.98	314.02	311.64	311.92	311.21	310.25	312.7	311.45	309.96	311.75	311.47	312.89	312.72	310.47	310.05	311.42	311.5	311.18	310.26	310.51	311.6	312.12	312.99	310.48	310.91	311.28	312.06	311.49	310.36	312.13	311.16	309.64	312.83	311.87	311.57	309.22	311.59	311.05	311.41	312.8	308.87	311.92	310.4	313.06	311.95	309.97	312.69
313.34	314.77	312.55	311.71	314.66	314.8	313.91	314.8	313.66	313.81	314.09	313.55	313.88	313.53	313.57	312.74	313.44	314.02	313.67	316	314.84	313.55	313.14	313.06	315.5	312.86	314.48	314.56	315.32	314.46	313.24	314.91	313.64	313.5	312.9	313.15	312.75	314.19	316.1	316.33	314.17	313.87	314.59	315.61	314.85	314.1	312.13	313.31	313.73	313.27
295.14	295.2	294.26	293.35	293.62	295.67	296.29	296.27	294.01	292.89	294.79	295.73	295.22	293.94	294.91	295.84	295.47	295.71	295.68	294.06	295.4	295.38	295.43	293.6	297.58	295.81	294.01	295.48	294.91	294.03	293.98	294.34	295.22	296.1	294.91	295.07	296.72	294.26	293.56	294.34	294.04	297.61	294.65	294.92	296.05	295.61	295.51	295.74	294.02	296.55
303.65	303.42	303.27	305.16	304.12	303.62	304.94	304.06	302.9	302.27	302.85	303.87	303.9	304.43	303.81	303.41	304.04	302.91	303.58	303.68	305.31	304.35	303.76	304.1	305.02	304.44	303.17	302.84	304.26	302.69	304.93	302.96	304.18	302.09	302.31	305	304.57	303.53	304.29	303.48	303.82	305.19	304.12	304.65	305.36	303.15	302.67	301.96	303.74	302.57
305.11	305.58	307.21	303.83	306.9	305.36	304.76	307.56	307.52	305.43	304.81	305.6	305.27	305.26	303.87	305.81	305.7	306.12	305.39	304.34	305.1	306.88	303.5	305.03	308.17	305.01	305.2	307.56	305.37	305.9	304	304.27	304.28	305.78	306.13	304.7	305.47	306.01	306.71	306.45	304.74	305	305.2	305.75	305.61	305.2	302.82	304.94	306.35	305.56
319.92	319.13	318.64	318.87	318.73	318.74	318.8	318.93	318.18	319.1	321.95	319.1	318.68	318.12	317.75	317.89	318.29	319.6	319.36	319.3	318.98	319.88	319	318.66	319.86	319.92	318.71	319.83	319.94	319.94	320.13	318.88	318.8	319.59	318.92	321.01	319.27	319.79	317.92	319.04	318.64	319.6	319.31	319.03	317.69	320.52	318.16	318.93	319.26	320.15
316.87	316.46	317.61	319.15	319.95	318.81	318.84	318.9	316.01	316.8	316.71	318.56	318.15	318.05	318.32	317.39	317.66	318.17	319.24	316.75	318.68	320.4	316.98	318.26	318.43	318.79	318.56	318.61	318.27	317.2	317.97	319.08	317.68	316.59	318.63	316.4	317.45	317.32	318.83	318.06	318.66	318.87	316.62	318.75	318.14	317.11	318.83	317.11	320.14	318.58
310.58	310.33	311.67	310.54	310.83	311.07	311.98	311.41	312.23	311.23	311.01	310.98	310.41	311.15	310.92	311.12	311.5	311.02	312.96	313.49	311.15	312.12	311.8	312.32	313.09	311.77	311.16	311.78	310.9	311.59	311.85	311.71	312.11	311.83	311.02	311.12	312.14	312.81	311.03	310.74	310.77	312.01	311.99	310.64	311.94	312.63	311.31	312.69	312.11	311.46
307.26	307.39	306.79	306.56	307.77	308.23	306.43	308.29	306.57	306.12	306.16	308.14	306.14	307.06	308.6	307.38	307.07	307.21	307.63	306.53	306.83	308.53	306.99	307.5	305.86	307.88	305.43	308.94	306.41	306.83	305.86	309.11	306.92	309.01	307.65	308.22	306.64	308.04	307.65	306.8	306.83	307.03	308.82	306.86	307.21	307.19	307.35	308.4	307.85	307.18
315.1	312.85	314.83	313.9	315.93	314.21	313.25	315.04	314.54	314.09	314.35	313.24	314.22	315.65	316.19	316.05	313.95	316.87	313.54	315.07	312.57	315.12	314.43	315.71	315.01	314.9	314.96	314.74	316.37	315.87	315.72	313.65	316.72	315.37	315.26	313.95	314.81	315.64	315.87	316.57	315.85	315.72	314.47	314.17	315.61	314.62	313.67	314.04	313.63	313.75
326.76	328.06	328.52	328.57	326.27	328.8	328.37	328.88	327.03	329.07	327.24	328.94	326.52	326.86	326.74	328.76	327.73	327.35	328.38	328.34	326.97	326.72	327.33	326.44	326.99	328.73	329.32	329.17	329.69	327.61	329.01	327.41	326.83	327.21	327.2	328.8	331.04	328	327.24	326.65	326.14	328.11	329.27	327.96	327.91	328.56	327.95	327.08	327.39	326.25
308.36	308.49	307.08	308.81	309.31	310.45	308.68	308.16	309.77	308.75	308.69	307.83	309.98	310.39	309.61	309.41	311.02	308.98	307.23	308.77	310.07	308.55	308.14	308.05	308.24	307.92	307.51	309.22	309.87	308.84	309.14	308.96	308.72	308.89	309.31	307.95	308.78	310	309.95	309.97	308.62	309.22	308.59	308.7	308.21	308.74	311.5	308.4	309.51	308.91
301.17	303.83	305.19	301.55	301.87	302.94	301.8	302.39	303.19	302.47	301.84	301.28	302.73	302.99	302.79	300.88	302.65	302.86	301.09	301.75	301.46	303.53	300.95	303.19	301.69	302.43	302.41	303.72	300.98	300.26	301.01	303.17	303.29	303.05	304.22	304.08	301.05	303.3	302.76	302.42	303.64	300.85	304.43	302.7	302.78	303.28	302.36	303.84	302.81	302.49
312.99	313.72	314.04	314.22	312.52	311.33	312.51	311.71	314.2	313.19	312.63	313.35	315.26	313.49	313.46	314.16	312.44	312.92	314.01	313.01	313.24	314.29	312.86	312.97	314.45	312.85	313.19	313.59	312.09	312.96	312.79	312.1	312.83	312.96	313.15	313.39	312.94	313.86	313.15	314.52	312.95	313.85	314.05	311.99	313.36	312.95	313.05	313.42	314.54	313.53
302.63	301.52	303.28	304.33	302.86	302.43	302.74	304.09	301.89	303.16	303.4	303.72	303.15	302.35	303.98	302.02	303.52	302.29	303.55	303.05	303.8	302.33	301.97	303.06	301.21	301.78	303.57	303.24	301.29	302.96	304.57	304.22	303.44	302.6	302.58	303.73	303.15	304.26	302.91	302.35	303.86	303.34	303.02	303.92	304.64	301.62	303.84	304.38	301.68	303.34
306.12	305.3	305.53	305.13	303.56	304.37	304.39	302.47	304.88	304.44	303.77	303.41	304.55	305.1	303.68	305.22	303.84	303.43	302.63	304.53	302.71	303.66	302.81	302.85	303.06	303.45	302.17	303.29	303.73	303.51	305.2	303.69	303.45	303.96	303.6	303.32	302.25	305.42	304.4	303.18	302.69	304.52	304	302.9	302.02	302.94	304.44	304.11	305.24	304.43
312.11	311.38	310.13	312.24	310.48	311.77	312.33	312.41	312.04	310.53	314.2	311.89	313.7	313.65	312.48	313.1	313.44	314.44	312.29	312.78	312.22	313.28	313.36	312.16	312.61	311.83	313.37	311.64	311.56	312.74	312.91	312.36	312.54	314.8	312.71	311.03	311.29	313.07	311.91	312.43	312.36	311.56	312.72	312.78	311.22	312.34	312.02	311.99	313.42	313.2
303.48	305.18	305.22	304.54	305.83	305.04	304.62	304.48	303.59	301.68	303.4	304.1	303.24	304.7	302.57	306.53	304.73	303.89	304.13	305.08	302.94	303.49	302.37	302.55	303.34	305.38	304.01	304.42	304.18	304.33	305.1	304.85	304.76	304.28	304.15	307.73	304.53	304.32	304.53	303.93	305.65	305.21	305.41	304.59	304.81	304.05	302.89	301.01	304.51	304.4
317.54	317.18	316.7	320.07	316.67	316.14	317.98	318.81	317.26	318.62	319.61	318.2	316.95	318.91	318.61	319.19	318.02	319.06	317.26	317.86	317.76	317.6	317.37	320.27	317.56	316.79	318.35	316.51	318.03	319.02	317.71	317.4	318.91	317.67	317.19	318.56	319.41	318.28	317.72	318.62	316.33	318.53	316.82	317.61	317.36	318.27	320.84	318.05	317.62	316.53
319.8	317.49	317.47	317.95	318.83	317.94	318.58	319.41	318.07	318.49	317.7	318.05	317.66	319.58	318.52	317.48	318.77	318.46	317.91	318.66	317.76	319.9	318.48	317.16	318.24	319.02	319.42	319.23	318.85	317.96	317.9	318.29	318.43	318.84	317.65	317.11	321.22	317.66	318.48	319.02	317.72	318.31	319.01	318.9	319.19	316.68	318.19	317.5	319.03	318.34
295.42	295.8	294.9	294.56	293.53	296.57	294.36	294.65	295.5	295.57	295.58	294.8	295.32	294.25	294.81	296.75	295.26	295.67	295.51	293.54	293.1	294.61	294.08	294.45	295.22	296.17	295.76	294.12	295.27	297.35	296.66	296.38	295.37	296.62	296.31	296.52	294.32	295.86	294.15	292.89	293.67	295.73	294.99	294.22	294.26	294.51	296.42	293.59	295.09	293.6
319.64	317.75	317.5	317.68	317.24	317.66	316.79	316.75	316.63	317.61	317.52	319.04	317.79	315.72	317.12	317.67	315.72	316.28	317.96	318.58	316.83	317.92	319.09	318.06	316.52	317.5	317.32	314.89	315.64	318.78	317.21	315.41	315.98	317.52	317.73	316.69	315.7	318.93	316.45	318.92	317.74	317.34	317.18	318.14	318.1	316.74	317.99	318.14	317.55	318.23
302.73	304.89	302.57	304.28	304.15	302.92	304.65	303.39	301.35	305.05	304.6	303.94	304.21	303.25	303.93	301.71	303.58	301.96	302.98	302.73	303.63	302.4	303.75	304.82	303.22	303.98	303.18	303.6	302.26	305.44	303.65	301.38	302.95	305.83	304.4	302.98	304.03	305.36	303.59	302.09	303.75	304	303.26	304.57	303.96	304.11	302.17	302.69	304.15	303.02
313.28	313.3	315.32	312.32	314.6	315.13	313.56	313.61	312.92	313.37	312.81	312.83	314.07	314.32	313.41	313.61	312.16	313.68	315.56	313.3	313.37	313.82	315.08	314.84	315.3	313.58	313.45	314.34	314.64	312.18	314.9	313.27	315.11	313.97	314.06	314.74	315.1	314.31	314.54	313.14	312.19	312.93	313.8	313.02	314.44	314.31	315.01	312.34	313.96	313.23
309.16	309.09	308.55	308.74	307.6	308.14	308.19	308.04	308.66	310.21	306.72	308.98	307.56	309.6	308.26	309.52	308.81	309.45	310.16	309.46	307.23	309.29	308.85	309.23	307.6	309	310.22	306.81	308.46	309.51	310.19	309.32	308.57	308.34	308.49	309.65	311.28	308.07	308.46	307.51	309.52	308.71	308.71	309.03	309.84	310.82	308.99	308.73	309.07	308.9
304.36	305.96	305.68	305.62	306.69	304.84	305.78	304.59	307.28	304.68	305.46	305.92	306.59	306.45	305.09	304.99	305.49	306.76	304.77	305.99	304.02	305.25	305.39	305.81	306.38	306.6	304.49	304.93	304.95	306.44	306.01	304.01	305.52	303.88	304.63	305.33	304.47	305.16	305.61	304.13	305.9	306	304.33	305.18	305.5	307.12	307.01	306.75	304.6	303.99
309	306.87	309.63	309.08	308.64	309.94	308.3	307.91	307.72	307.94	307.03	310.89	309.49	307.74	308.59	307.43	310.19	307.64	308.99	309.1	308.31	308.26	308.16	308.5	310.48	306.85	307.63	309.73	307.98	308.5	308.74	309.53	309.85	309.49	309.08	306.86	308.51	307.38	310.73	308.25	309.86	308.01	309.68	310.03	308.92	309.31	309.13	308.56	309.58	307.98
309.07	309.48	308.36	310.54	309.78	308.99	307.54	309.52	307.61	308.39	308.09	308.1	309.77	309.03	310.08	309.66	307.19	309.71	309.84	307.13	309.39	308.32	308.65	310.65	307.33	309.72	310.52	307.4	307.78	309.13	308.17	308.1	309.66	309.92	308.1	308.13	309.19	309.36	307.66	307.29	308.13	308.62	309.59	308.91	307.38	308.02	307.93	308.41	309.43	309.48
307.59	304.94	306	306.07	305.37	306.52	305.5	305.44	306.26	306.08	305.32	303.98	306.16	307.54	305.53	305.9	305.11	305.48	304.37	305.15	305.78	305.8	305.27	305.33	304.27	305.57	305.7	305.35	305.04	307.25	307.27	306.13	305.42	305	304.29	304.34	304.5	305.01	305.45	305.25	305.29	307.41	304.61	304.93	305.78	304.68	305.32	306.21	306.51	304.88
318.93	318.07	318.37	319.03	319.22	318.26	318.97	315.4	317.18	318.6	318.6	316.17	318.43	319.58	316.86	318.84	319.16	317.78	318.88	316.02	317.78	315.72	319.23	318.99	319.21	319.66	317.2	318.47	318.25	317.89	318.24	319.27	317.71	319.32	317.8	317.57	316.81	317.89	317.86	318.74	319.17	319.58	318.68	317.12	316.35	317	317.4	316.39	318.06	317.55
317.71	317.47	318.95	317.74	318.83	316.97	317.85	317.51	318.07	318.93	320.34	318.56	318.16	317.92	318.93	318.83	316.91	317.35	316.63	316.16	318.41	317.59	317.92	318.47	317.43	317.14	317.34	318.4	317.41	319.3	318.11	318.41	316.83	318.51	320.38	317.38	317.88	317.25	319.32	318.03	318.76	317.11	319.31	316.72	318	319.07	316.79	318.12	317.1	317.01
312.73	311.19	310.91	312.26	312.7	310.51	314.08	310.1	311.32	311.48	313.01	311.1	312.32	312.27	314.22	310.34	313.12	312.03	313.27	310.81	311.93	311.79	312.02	312.69	312.69	310.92	311.25	311.04	312.52	311.61	312.03	310.89	312.43	310.75	311.94	312.1	311.06	311.53	312.5	313.5	312.8	312.66	312.46	312.36	312.89	312.19	311.5	313.64	311.09	311.49
297.66	296.8	296.79	295.44	296.86	297.85	296.65	297.25	296.53	295.01	296.45	296.89	297.71	297.43	297.23	296.38	297.26	296.27	296.62	296.58	298.62	297.21	297.47	295.55	295.85	297.19	296.22	297.95	297.65	297.8	296.63	295.85	296.39	298.82	296.99	296.35	297.54	296.66	297.98	295.67	296.15	296.6	297.37	296.88	296.88	297.69	297.93	295.35	297.37	298.17
315.2	314.22	315.16	312.94	314.27	315.58	313.59	314.02	316.51	312.72	315.28	315.79	315.17	315.74	313.92	316.3	316.21	314.8	313.16	315.16	316.45	313.42	314.2	315.49	313.95	313.91	313.24	315.73	314.97	315	314.59	315.47	316.42	314.65	315.68	314.36	313.94	312.85	315.24	314.96	316.03	314.07	313.98	314.88	315.79	314.31	316.34	313.2	316	314.49
303.84	303.97	303.37	303.43	302.07	305.43	301.6	305.15	302.03	304.27	303.41	303.4	304.35	301.19	303.42	303.98	303.11	303.22	302.25	302.57	303.52	302.73	302.6	303.26	304.39	302.82	303.78	302.31	302.77	303.6	302.58	304.42	302.9	302.8	303.53	302.67	301.77	304.31	303.09	302	304.58	303.14	303.99	303.73	303.61	303.84	303.08	303.03	305.31	304.61
317.96	318.14	316.93	318.02	318.31	316.24	315.83	316.91	317.84	315.24	316.55	317.39	317.59	316.04	317.71	319.37	317.75	319.17	317.57	317.72	316.99	319.74	317.11	318.91	318.3	316.64	316.93	317.86	316.71	317.49	317.91	317.19	317.9	318.08	317.39	316.82	317.77	315.9	317	316.61	317.8	317.5	316.97	317.96	317.81	318	318.57	317.55	317.95	319
293.41	294.94	294.73	295.45	296.25	295.37	294.14	296.35	296.32	294.84	296.21	295.09	296.1	295.78	294.37	295.96	295.39	296.9	294.05	295.35	297	295.44	296.28	295.46	295.25	295.99	295.51	293.67	294.93	296.41	295.17	295.39	295.76	296.16	294.2	296.63	294.23	295.14	295.7	293.93	295.44	296.56	293.66	296.74	295.02	294.99	296.2	296.05	295.05	292.95
308.26	308.52	309.84	309.21	308.37	307.88	307.71	308.44	307.36	308.81	307.02	308.31	309.78	307.38	306.81	308.6	308.55	309.65	307.53	309.05	308.72	308	309.23	306.82	309.08	309.02	309.4	308.35	309.6	308.69	309.42	307.1	310.24	306.3	308.15	308.84	308.32	310.39	311.09	308.57	308.99	310.83	309.4	307.29	307.15	308.98	310.86	309.42	309.45	307.23
299.84	299.38	299.27	299.87	299.1	298.3	300.55	300.26	301.88	298.52	299.93	300.12	301.05	300.37	300.44	300.37	300.06	300.25	300.96	300.07	299.7	299.81	300.83	301.47	298.86	298.27	298.41	302.25	299.39	300.81	298.58	302.1	302.25	300.44	298.9	300.12	301.05	299.95	298.42	299.97	299.04	300.03	300.98	300.01	298.94	301.43	299.18	300.65	300.23	300.09
314.91	315.28	312.91	314.51	315.4	314.8	315.13	315.1	313.85	315.8	312.79	316.9	314.1	313.56	314.86	315.48	313.34	312.79	315.41	316.69	315.42	314.68	314.52	315.15	315.59	314.29	314.82	313.7	314.29	314.95	314.48	315.6	315.92	313.29	316.12	312.6	314.38	315.68	315.67	314.63	315.67	312.78	314.97	316.04	313.36	314.76	315.44	315.04	315.2	315.97
305.36	303.96	303.89	305.44	303.08	303.77	305.29	304.44	305.25	305.25	304.13	304.52	304.73	304.8	304.25	304.02	304.32	303.74	302.46	305.86	305.58	306.33	304.3	304.8	303.72	305.25	304.45	303.58	306.83	303.67	303.91	305.01	304.86	302.76	303.32	305.48	304.05	303.35	302.71	304.21	303.41	302.69	303.62	303.01	304.77	303.83	305.47	301.46	305.52	303.23
302.16	302.5	303.97	303.84	301.44	301.33	303.18	303.37	303.85	302.57	303.63	302.62	301.76	301.78	302.14	301.62	302.37	301.52	302.77	301.98	301.61	303.23	299.85	302.79	302.67	301.91	301.93	302.96	303.48	301.89	302.1	303.31	302.25	299.98	302.16	301.85	300.84	303.46	303.32	305.37	300.9	303.2	300.8	301.35	301.46	300.94	301.85	301.88	302.41	303.4
309.78	308.1	308.64	307.79	307.29	307.22	306.97	305.25	306.34	306.84	305.81	309.72	307.24	307.39	308.02	305.74	308.2	305.83	308.14	307.52	307.66	306.5	307.69	308.73	306.75	306.47	306.6	306.32	308.35	308.79	307.41	307.03	308.64	307.91	307.01	308.48	308.49	308.03	308.29	307.56	307.83	306.84	307.12	306.69	307.38	306.19	308.14	306.45	309.82	309.15
299.63	301.21	300.28	299.69	299.95	299.88	299.75	301.86	300.31	300.43	299.34	299.14	299.32	300.11	301.83	299.39	301.51	298.73	300.31	300.72	298.62	300.1	301.79	299.02	299.35	300.34	300.2	300.56	302.21	299.28	299.64	298.42	300.03	300.94	303.11	301.09	300.34	299.64	300.77	300.37	299.41	300.71	300.96	298.6	299.19	301.99	300.3	298.46	301.53	300.44
314.08	314.98	315.8	315.34	316.79	316.18	315.21	316.8	315.65	315.5	314.67	316.65	315.33	314.65	315.65	316.37	315.05	316.5	316.89	314.56	314.96	314.61	316.42	315.27	316.49	315.7	316.48	314.91	317.19	315.31	315.54	314.81	315.32	316.61	313.78	315.37	315.03	312.78	313.46	315.02	316.32	316.14	313.3	314.62	316.71	315.39	316.02	315.19	315.1	316.48
303.64	301.53	302.82	302.57	301.7	302.71	301.34	304.99	304.63	302.44	303.27	302.23	303.67	302.21	301.95	301.97	303	305.03	300.39	303	305.55	304.93	302.08	302.86	303.72	303.4	302.37	304.3	303.71	302.25	305.04	302.8	302.78	304.15	301.9	303.45	304.17	304.46	301.95	302.02	303.79	303.35	303.28	301.92	304.26	303.45	302.51	304.16	302.62	303.84
315.35	315.23	314.46	315.55	316.32	316.26	314.91	314.38	314.82	314.1	315.47	315.31	313.87	315.14	315.05	314.76	316.42	315.19	314.2	313.56	314.81	315.34	313.62	313.96	315.58	314.92	314.11	314.1	314.73	315.64	315.01	316.73	315.01	316.01	315.19	313.43	315.22	315.34	314.7	315.24	315.41	314.79	314.94	314.63	314.28	314.53	316.45	313.86	313.99	314.6
309.9	312.52	309.43	310.44	309.74	309.56	310.24	310.21	310.83	311.34	308.94	311.28	309.95	309.6	311.17	309.05	309.2	310.51	311.65	311.25	309.47	309.74	310.33	310.64	311.12	308.67	310.09	311.63	311.04	311.09	309.3	310.62	311.28	310.51	309.24	309.49	311.79	311.74	310.31	310.04	309.8	311.78	309.34	310.1	310.22	312.05	311.64	309.96	310.18	310.24
304.41	303.1	302.97	305.18	304.76	304.33	305.56	304	303.62	304.93	303.55	304.76	303.22	305.57	305.86	306.1	302.8	304.29	303.42	302.29	306.83	303.22	302.21	303.55	305.37	301.96	303.09	304.18	304.55	304.71	303.73	304.35	304.31	304.26	304.05	305.02	304.49	304.12	303.05	304.44	305.17	303.62	305.4	305.95	304.63	303.55	304.04	305.57	304.14	304.89
308.05	307.38	307.2	308.8	306.95	309.04	309.15	308.66	308.04	308.75	306.37	308.06	308.39	309.24	307.39	308.7	308.16	309.14	309.99	308.49	310.2	306.96	308.17	307.93	307.93	309.18	309.96	307.82	309.51	310.72	307.57	309.39	307.82	309.27	310.36	309.16	309.49	308.35	310.35	307.19	309.15	308.59	309.27	307.44	308.6	308.62	308.21	308.57	310.69	308.34
307.57	306.83	308.34	306.56	307.92	308.73	308.47	307.86	307.95	308.2	307.14	306.69	307.25	307.69	305.2	306.74	308.89	305.97	307.94	306.46	307.79	307.49	306.7	308	308.63	305.7	307.45	306.97	306.63	308.02	307.89	307.1	307.95	305.31	306.82	308.58	305.88	307.32	307.48	308.12	307.76	308.3	307.87	306.14	306.63	308.66	308.53	308.6	309.52	307.15
313.76	315.67	315.2	313.49	315.29	314.12	313.09	314.06	315.86	314.33	314.33	316.36	315.69	315.19	314.99	313.16	316.15	315.08	313.09	314.04	313.75	313.79	315.23	313.38	314.88	314.83	315.13	313.35	313.62	315.23	314.6	314.88	314.51	312.83	314.5	315.53	315.02	315.33	314.41	315.05	316.75	315.4	313.84	315.09	314.46	314.71	315.97	314.86	314.23	313.84
309.2	308.02	309.64	310.11	310.35	310.02	309.65	311.21	311.04	308.37	308.74	310.1	310.44	308.71	310.6	310.49	312.28	309.68	309.99	308.9	311.05	310.11	309.56	309.76	309.51	310.79	311.67	310.24	309.79	309	310.33	311.8	310.26	310.5	309.2	309.81	309.26	308.56	310.05	309.19	309.37	311.33	309.58	311.09	310.27	309.74	310.72	311.27	309.63	311.48
312.33	312.4	311	314.27	311.86	312.86	311.61	312.79	310.97	312.3	310.81	309.51	312.92	313.14	311.89	311.26	312.62	312.71	312.45	312.74	311.39	313.82	311.51	311.65	311.62	313.93	313.47	311.78	313.02	311.28	313.82	311.87	311.47	311.82	312.51	312.27	312.12	311.9	311.33	312.4	311.6	313.96	313.47	311.25	312.88	312.36	312.4	312.95	311.22	312.63
316.56	316.71	314.18	315.16	315.24	315.47	315.76	314.31	314.73	315.82	314.97	314.71	314.78	316.05	315.7	317.05	316.54	316.25	314.26	316.6	314.32	315.19	315.51	315.68	315.58	317.29	316.83	313.74	315.56	316.38	316.51	317.3	316.04	317.78	317.01	317.67	315.23	316.38	316.66	313.6	314.92	317.76	316.94	315.36	316.26	314.94	315.44	316.2	313.41	315.63
318.98	318.27	317.08	317.98	319.84	319.57	319.92	318.44	319.11	318.75	319.57	319.65	318.83	319.7	320.43	320.03	320	320.79	318.13	319.49	318.94	320.32	319.66	318.57	320.46	318.13	319.83	319.26	320.15	319.91	318.3	318.81	318.07	318.45	319	318.36	320.54	319.14	319.01	319.74	320.67	318.67	318.85	320.96	318.51	318.54	318.93	318.29	319.27	319.64
300.14	300.73	301.25	300.06	300.84	301.83	301.36	302.06	302.43	301.48	299.61	300.43	303.37	301.73	300.42	300.79	301.64	300.78	301.93	303.27	302.79	301.36	302.79	302.32	302.15	300.77	299.73	301.82	300.04	300.32	302.53	301.54	301.07	301.66	301.04	301.2	302.64	301.59	301.53	301.95	301.93	300.27	301.77	300.86	302.14	302.21	302.47	300.88	301.8	301.81
296.86	296.93	297.48	295.3	295.26	295.65	296.66	296.39	296.43	296.97	296.13	297.7	296.53	295.67	297.96	296.06	298.09	298.09	295.99	298.11	294.06	296.4	295.77	296.67	295.56	295.57	298.17	296.38	297.36	297.67	296.44	295.78	296.99	297.4	295.97	296.81	297.12	297.7	298.01	297.21	295.32	295.26	296.37	296.33	296.2	295.17	296.83	296.59	297.82	296.89
312.59	314.44	313.77	313.55	313.6	311.87	314.37	313.58	313.29	314.29	313.92	314.75	315.45	314.53	313.96	315.28	316.57	314.64	313.03	316.11	313.65	313.79	314.5	314.32	313.6	313.33	314.62	314.42	313.36	315	314.31	314.06	313.46	314.48	313.29	314.18	314.84	312.59	314.81	312.43	314.66	314.22	312	315.18	313.83	314.41	312.22	315.16	314.09	314.35
303.05	303.31	305.66	304.47	305.1	306.01	304.19	303.97	305.31	305.09	304.64	305.14	304.39	306.67	304.62	304.96	306.17	304.49	304.28	304.19	304.81	304.88	306.26	305.68	305.53	304.45	304.39	304.39	304.83	303.28	304.73	305.29	304.61	305.12	304.91	306.46	306.24	304.21	305.77	303.31	303.64	304.36	305.49	306.91	304.72	304.85	303.83	306.08	304.52	306.23
304.96	303.2	305.27	305.37	304.11	305.29	307.25	304.31	304.18	305.39	306.65	305.1	304.11	305.7	306.02	305.76	306.08	305.44	304.8	303.95	305.13	305.14	305.54	305.17	306.12	306.12	305.82	306.47	307.34	304.53	305.72	307.2	304.6	304.75	306.01	307.51	304.81	305.82	305.63	306.12	305.47	306.72	305.49	306.3	304.47	306.06	307.84	305.51	305.61	303.29
313.56	310.47	312.51	313.07	310.3	313.24	311.3	311.51	311.06	311.91	312.48	311.27	312.72	313.52	313.14	313.97	309.88	310.82	312.29	311.22	313.66	311.6	312.5	313.17	312.24	312.17	311.2	309.71	311.39	311.79	311.36	312.15	314.92	311.22	311.2	312.32	311.68	311.55	311.97	313.71	311.33	311.64	313.09	310.42	313.33	312.42	310.71	311.52	312.87	311.5
306.46	306.78	306.85	306.78	307.21	308.58	305.89	308.13	306.39	306.08	308.11	306.71	306.7	306.25	308.13	306.17	307.01	308.59	306.65	307.26	307.48	307.1	307.43	305.52	307.6	307.39	307.32	306.95	309.52	307.11	306.87	307.99	308.58	308.03	308.93	308.07	308.87	307.56	308.21	308.28	308.06	308.34	306.66	308.35	306.51	308.33	306.07	308.89	309.64	304.46
307.96	309.32	310.38	310.45	309.84	308.53	309.38	310.24	310.1	309.73	311.65	310.33	309.58	310.8	310.42	310.55	310.83	310	308.74	310.66	310.82	311.11	309.4	312.5	309.84	309.71	309.91	310.46	309.55	309.38	309.26	309.71	310.22	308.58	311.48	310.1	310.71	310.45	310.39	309.18	310.62	309.04	308.31	309.7	310.77	309.13	309.81	308.86	309.76	310.26
317.09	316.92	316.22	316.11	316.79	316.13	316.5	315.87	314.43	315.96	317.2	316.82	316.35	317.32	314.76	317.48	315.3	317.55	316.73	318.2	318.53	317.16	316.12	315.54	316.65	315.17	317.16	314.78	317.84	317.86	317.05	315.59	314.76	317.99	317.88	317.75	317.02	318.2	315.75	316.92	315.86	316.24	316.07	316.45	315.43	315.78	316.5	318.1	315.27	319.05
311.26	310.68	312.82	313	311.44	311.58	310.44	310.37	312.1	311.15	311.52	312.76	312.96	313.19	311.35	311.31	312.82	309.21	310.46	310.39	313.58	310.94	311.05	310.46	312.01	309.79	311.89	313.12	311.45	313.18	311.4	310.46	311.14	310.05	311.12	311.59	310.15	312.1	308.91	311.31	311.85	311.03	311.59	311.79	311.08	312.48	311.09	311.67	312.64	311.25
296.1	295.53	298.34	296.69	295.7	296.46	297.86	298.15	297.26	297.49	298.48	297.33	297.74	297.06	295.22	296.96	297.54	297.8	294.15	296.98	296.43	296.27	299.06	296.62	298.51	296.24	297.23	296.93	296.44	296.36	294.54	298.06	296.45	297.22	296.81	295.55	297.76	298.61	296	295.03	297.48	296.7	298.25	297.19	297.85	297.15	296.8	297.64	296.47	297.45
315.62	317.44	315.84	315.69	316.97	314.74	315.3	317.38	317.76	316.05	315.53	315.68	314.62	315.32	314.2	316.15	315.5	315.55	317.07	315.16	317.38	315.99	314.42	318.5	317.54	316.4	314.97	319.14	315.99	314.75	316.11	315.55	315.99	315.34	315.13	316.08	315.48	315.95	316.49	316.78	315.41	316.3	315.72	316.65	316.66	315.72	316.97	315.2	315.93	316.03
320.11	317.39	320.22	318.47	318.65	321.15	320.18	317.64	319.23	318.66	321.58	321.25	319.74	318.82	319.36	317.51	320.95	319.21	318.54	318.88	318.82	319.24	319.9	318.97	317.57	319.59	318.94	319.74	319.27	319.22	319.34	319.62	320.64	319.24	319.04	318.82	317.08	318.6	319.48	318	319.93	318.49	320.32	320.13	320.65	318.92	320.39	318.38	318.68	318.85
293.76	297.58	293.26	294.72	293.53	295.58	293.72	293.59	295.53	293.47	294.75	293.94	293.3	294.4	295.05	293.54	294.07	294.26	293.19	294.55	294.77	295.16	292.66	294.79	293.14	293.45	294.09	293.92	294.67	294.4	294.11	294.19	294.42	293.69	293.17	293.45	293.65	292.51	295.15	294.09	296.49	294.36	293.07	293.83	293.64	293.38	293.22	293.43	294.93	292.71
305.96	304.17	303.86	304.35	305.39	304.44	305.28	304.5	306.09	305.07	304.96	304.16	305.04	305.02	305.48	305.37	303.21	305.05	305.33	305.67	305.13	306.42	303.56	303.81	305.37	305.11	304.61	303.53	304.88	303.82	305.03	305.08	305.12	304.08	304.65	304.15	306.39	305.47	304.32	303.7	306.33	305.8	306.41	303.23	306.5	303.82	305.1	304.62	305.95	305.42
306.06	307.29	308.2	307.98	309.93	309.74	306.58	309.2	310.97	308.9	310.54	309.64	309.1	309.27	309.4	308.81	309.65	308.87	307.44	310.16	308.77	307.18	308.45	310.19	307.68	307.94	307.65	309.03	308.05	309.94	308.37	309.58	309.28	307.95	309.72	310.21	310.19	308.74	306.72	308.95	310.07	308.64	308.2	309.45	307.66	308.88	309.36	308.48	309.75	308.7
299.22	299.43	299.14	300.79	300.55	301.38	300.88	301.15	300.41	300.3	301.04	300.78	300.08	299.59	300.16	299.94	299.13	299.27	298.65	299.98	299.86	300.04	300.03	301.43	300.39	301.62	299.95	300.26	297.05	299.8	299.71	300.56	300.3	298.4	302.14	300.59	300.18	300.75	298.58	299.21	298.54	299.79	299.8	299.74	300.17	300.2	300.44	298.52	300.93	298.2
304.09	305.07	303.16	304.11	303.9	303.76	304.49	303.49	303.93	303.86	302.44	303.44	304.01	303.82	304.92	305.49	302.89	303.19	302	303.42	302.94	303.26	302.05	302.63	303.82	304.64	303.02	303.37	301.75	302.92	303.52	302.37	302.94	303.88	303.84	303.19	302.95	303.24	304.14	304.01	302.69	304.51	303.4	304.26	302.59	304.08	305.44	303.6	304.03	302.12
328.91	326.22	328.21	326.46	328.34	327.34	328.36	327.23	327.01	328.56	325.86	326.97	325.89	326.04	327.72	328.14	327.25	327.8	327.47	330.02	326.52	328.38	328.15	327.25	327.47	328.45	326.54	328.16	326.48	324.69	328.79	328.24	328.34	327.49	328.55	328.51	326.33	327.09	328.27	328.01	327.3	326.71	328.11	327.01	325.1	326.96	327.79	326.28	327.15	327.57
311.68	312.41	312.63	312.34	313.54	312.98	311.52	311.91	311.97	309.59	309.87	312.6	312.32	312.8	311.61	310.77	313.45	312.44	311.52	310.97	312.85	312.22	311.41	312.67	312.05	311.28	311.51	311.87	313.55	311.59	314.01	311.26	312.07	312.03	312.9	311.75	312.57	311.28	312.45	311.5	311.47	312.05	311.5	313.73	313.01	312.22	311.67	311.98	312.91	313.95
314.96	316.82	315.88	316.12	315	314.11	316.41	317.06	315.59	316.88	314.03	316.7	316.9	316.31	315.62	315.04	314.82	315.68	315.48	317.33	316.64	315.43	317.4	314.22	314.21	313.99	315.42	315.69	315.21	315.51	316.66	314.8	315.23	315.85	316.9	315.37	317.9	316.47	317.18	317.11	315.84	316.5	317.27	316.72	316.02	315.81	315.9	314.5	315.77	315.44
292.88	293.32	294.91	292.5	293.12	294.12	291.18	295.46	293.56	293.46	293.86	293.3	294.16	293.01	292.75	293.15	293.39	295.46	293.68	292.92	295.06	295.28	294.45	294.72	294.99	292.67	293.31	293.98	293.85	294.84	292.05	293.04	293.5	293.33	292.82	292.87	295.01	293.76	292.72	294.11	294.35	293.37	295.41	295.27	292.29	293.35	294.18	293.93	295.33	292.97
303.3	302.26	303.17	303.51	301.06	304.34	303.2	301.98	302.65	302.91	303.42	303.05	302.72	302.86	301.08	303.43	302.07	304.33	304.48	303.23	303.2	300.72	303.78	306.34	302.87	303.43	302.06	302.83	302.95	301.71	301.85	303.8	303.01	302.18	300.97	301.54	303.56	303.85	302.21	302.44	302.97	301.82	302.39	300.33	300.5	302.31	303.73	302.93	304.28	303.88
301.39	300.56	300.73	301.46	299.07	300.6	300.79	300.5	300.12	300.4	299.27	301.59	300.1	300.21	299.77	299.84	298.64	301.13	299.87	298.67	300.19	300.36	299.65	300.09	300.58	301.96	299.07	301.41	298.98	299.78	300.69	300.45	299.59	299.38	301.54	300.2	299.93	299.36	298.57	299.24	298.64	302.14	297.81	300.93	299.98	300.57	300.43	300.6	299.46	297.23
309.37	309.68	307.4	309.94	308.52	311.27	309.85	307.39	308.9	309.67	309.24	306.58	309.94	307.99	309.78	309.07	310.01	308.09	308.86	307.78	306.9	308.14	309.84	309.64	307.54	307.42	310.01	309.9	307.19	308.3	309.32	309.06	308.94	308.43	309.89	309.28	308.62	308.27	310.71	308.18	308.7	309.31	308.15	310.43	308.31	308.39	307.24	307.4	309.06	307.62
295.24	293.71	293.45	295.86	294.13	293.84	293.86	295.72	293.32	294.11	293.25	292.78	293.26	294.93	292.54	294.1	293.98	292.73	293.01	293.86	293.3	293.09	295.46	293.5	294.37	293.6	294.37	293.65	292.4	292.83	292.93	292.59	295.54	294.06	293.83	293.68	293.88	293.37	294.3	294.8	294.9	294.15	293.93	293.85	293.04	294.14	292.54	293.97	294.05	296.86
303.05	303.75	302.44	305.09	302.5	302.52	302.22	303.6	304.06	303.12	303.28	302.81	303.18	303.92	302.04	302.93	302.29	303.93	302.38	303.47	303.99	301.21	304.89	303.63	302.27	302.31	302.58	301.5	304.04	302.99	302.82	302.53	301.87	305.38	303.35	302.87	302.1	301.72	303.91	303.59	304.6	305.21	302.9	304.13	303.36	305.12	303.02	302.67	304.46	303.36
308.14	306.63	305.75	307.46	305.25	306.29	307.63	307.34	305.55	306.51	306.2	306.07	304.82	305.7	306.58	306.36	306.05	308.64	307.06	306.61	308.22	304.92	305.73	307.08	306.72	307.58	305.7	307.09	306.13	305.62	306.79	307.44	307.15	305.76	308.28	306.74	306.18	307.84	304.53	307.7	308.49	306.95	305.69	305.01	304.18	306.79	307.82	306.48	305.98	306.71
298.24	297.3	295.27	296.19	296.06	296.72	298.66	297.03	295.31	294.37	297.96	297.21	296.09	296.26	297.36	298.2	297.38	296.66	296.38	298.01	295.5	299.22	295.23	297.11	297.69	296.91	296.29	298.18	294.97	296.4	298.14	295.89	297.03	297.47	298.95	296.47	296.54	296.7	296.77	297.99	296.02	296.57	296.01	297.15	296.93	298.56	296.82	299.61	297.06	298.31
294	295.87	294.56	294.74	292.09	291.96	291.78	294.67	293.35	292.39	293.83	294.36	294.28	293.59	294.86	294.29	293.91	296.6	296.34	293.11	296.01	293.49	294.1	294.22	295.44	296.57	294.82	293.51	293.53	292.2	295.55	295.35	293.98	293.52	292.78	293.03	292.66	294.1	294.95	293.13	293.85	294.04	292.27	292.88	294.17	294.37	293.18	295.04	295.02	292.25
302.91	301.96	300.91	301.5	302.43	304.46	302.66	303.27	301.75	303.49	302.18	303.07	302.4	304.21	302.54	300.54	302.64	302.27	303.47	302.27	302.46	303.44	301.84	302.71	302.98	303.6	304.01	303.52	301.42	303.48	302	302.07	302.79	301.69	302.34	302.23	302.17	302.12	303.33	302.92	301.75	301.68	303.18	303.71	301.36	302.66	304.64	303.6	301.64	301.9
316.2	318.77	320.36	318.24	317.12	318.2	317.59	319.07	318.26	318.08	318	319.26	318.77	319.25	318.01	319.03	318.97	318.11	318.81	318.92	320.37	317.47	317.06	318.57	319.41	318.76	317.5	317.39	317.55	316.55	317.72	317.98	319.25	317	315.97	315.62	316.24	319.3	317.94	317.14	318.8	319.41	317.75	317.19	318.88	316.79	317.93	316.13	317.58	317.53
294.06	292.57	295.45	295.39	296.38	295.59	295.67	294.81	296.95	293.32	294.58	293.56	293.62	295.7	293.11	292.75	295.67	295.58	293.44	295.76	294.43	295.68	295.02	295.54	294.62	294.12	296.41	295.06	295.01	294.34	294.86	295.36	294.09	293.61	293.62	294.5	294.59	295.03	295.99	293.29	293.24	294.27	296.31	295.15	295.95	294.6	295.65	295.41	295.1	293.71
306.65	302.71	304.21	306.06	305.41	304.27	306.28	303.94	305.16	305.5	305.65	304.94	306.11	305.42	303.56	304.3	306.31	305.7	305.94	303.38	302.79	305.58	306.54	302.21	304.23	305.75	305.04	303.76	302.69	305	306.64	305.05	305.99	305.12	304.68	303.94	305.15	304.28	305.25	303.26	305.41	304.74	305.83	304.23	304.2	304.57	304.31	305.3	305.48	305.14
315.7	317.21	315.96	315.89	314.42	315.09	316.56	316.4	316.1	316.78	317.21	314.72	315.17	317.2	314.98	315.57	315.52	316.05	315.73	315.59	314.98	314.68	316.64	314.27	317.06	316.4	315.1	317.1	316.41	315.17	315.68	316.14	315.74	316.87	316.37	315.43	315.46	315.02	314.79	314.66	316.81	315.36	314.34	315.39	316.47	316.74	316.27	314.78	314.63	317.34
303.51	302.55	302.89	303.6	302.36	303.17	303.83	301.7	304.65	304.49	303.45	303.29	305.42	301.46	301.45	304.17	302.57	302.38	304.43	303.35	305.37	302.27	304.36	303.54	302.22	301.96	303.41	302.21	303.55	304.56	305.18	304.44	301.77	304.07	304.16	303.1	302.71	302.16	302.94	305.03	303.56	303.97	302.43	303.15	302.57	301.74	303.58	304.01	302.61	305.23
327.42	327.26	328.46	328.75	328.12	327.58	328.55	327.42	327.06	330.14	329.3	328.44	327.08	329.6	328.81	328.9	329.05	329.07	329.17	329.16	326.9	329.82	329.77	327.4	327.58	329.03	327.03	329.52	329.22	329.9	327.88	327.27	329.41	328.54	329.36	326.24	329.17	329.36	328.35	328.5	329.32	329.18	329.03	326.75	328.78	330.18	328.06	327.14	329.34	326.94
312.28	311.63	313.39	310.85	311.71	312.7	311.23	312.6	312.78	311.07	314.08	312.75	311.79	314.78	312.45	313.26	311.35	313.18	312.39	311.79	312.3	310.94	311.91	314	313.43	310.56	310.91	310.51	313.75	313.62	311.22	313.21	313.06	312.71	312.42	312.59	311.67	312.17	310.18	310.36	312.59	312.85	313.3	312.66	311.83	312.3	311.61	313.56	311.21	312.06
304.56	306.41	305.53	305.9	304.09	305.01	307.05	303.95	304.48	307.81	306.36	306.6	305.39	306.46	306.2	307.1	305.88	304.58	306.78	306.06	306.49	306.72	306.43	305.73	304.46	305.16	305.92	307.46	305.59	305.86	306.15	305.8	306.15	305.73	304.81	307.2	304.74	304.03	307.06	305.94	305.51	306.84	305.25	306.58	306.68	306.72	306.53	305.75	306.14	305.35
326.09	326.06	327.39	325.05	326.35	328.58	327.58	325.72	326.15	325.34	325.61	327.34	326.08	328.68	327.85	326.28	327.86	328.28	327.83	326.78	325.35	326.94	325.95	326.71	326.95	325.44	325.88	326.93	326.06	326.48	327.59	325.81	326.9	325.62	325.39	325.82	326.84	328.41	327.54	326.76	327.06	327.49	326.87	327.3	325.9	328.11	326.02	326.58	325.49	324.73
303.46	302.8	304.68	303.96	303.14	303.11	304.5	302.94	305.16	303.44	304.12	303.14	302.56	304.09	303.23	303.59	302.25	303.1	304.26	302.58	303.33	303.94	302.1	304.85	304.13	304.59	304.63	303.38	304.66	302.76	302.44	304.05	304.4	302.9	303.85	303.64	302.28	303.8	304.22	302.43	304.52	304.32	302.89	302.38	303.13	303.28	303.19	303.08	303.53	302.14
303.49	306.13	305.02	304.67	304.94	305.98	305.83	303.3	303.67	305.62	304.08	306.93	306.92	304.17	304.45	303.57	305.45	306.4	305.26	306.75	305.13	304.69	305.43	303.78	303.94	304	305.14	304.9	303.76	304.69	304.84	304.68	303.93	304.63	304.98	303.29	306.11	305.55	303.29	304.52	303.69	304.61	304.65	305.35	304.91	305.44	303.92	305.02	304.4	305.08
303.92	305.38	307.05	305.48	303.6	302.59	305.12	304.06	303.44	305.35	303.67	305.49	305.24	303.94	305.86	304.34	304.16	304.36	304	305.01	303.83	305.09	304.92	306.16	304.04	303.89	305.18	304.14	304.55	304.43	305.29	304.24	303.72	304.94	303.09	305.72	303.89	303.85	302.92	303.12	304.35	304.53	304.89	305.04	304.04	306.66	303.82	303.88	304.89	304.41
313.03	313.55	313.33	311.84	313.11	312.9	314.69	312.54	313.24	313.12	311.43	314.28	314.7	313.01	315.21	313.07	313.96	312.56	313.72	312.48	313.1	313.96	312.99	312.57	312.72	311.81	312.76	312.55	313.53	312.79	312	313.15	312.18	313.53	313.37	314.05	313.83	313.46	312.55	313.34	313.99	312.57	312.11	312.92	312.87	312.15	312.09	313.93	312.86	314.69
307.75	304.98	306.38	308.79	305.78	306.73	306.57	306.36	306.42	306.61	307.6	306.11	305.04	306.86	304.41	305.88	307.03	306.71	306.31	306.21	306.86	304.85	306.75	305.8	307.32	305.96	306.77	307.38	307.34	306.3	306.12	306.1	306.29	305.99	306.64	304.1	305.81	305.79	304.84	307.63	306.03	305.78	307.98	305.44	308.58	306.38	305.84	305.87	305.26	305.29
314.88	314.58	312.58	312.27	313.18	314.31	312.61	311.11	312.35	313.59	313.82	313.08	314.61	312.9	312.79	313.57	314.39	311.63	313.32	312.8	311.35	312.21	311.92	312.67	314.29	314.25	313.28	311.94	311.92	313.53	313.65	313.66	312.5	313.87	312.59	310.53	311.83	314.87	314.36	312.56	314.91	312.76	312.19	312.52	311.42	311.11	313.2	314.45	311.84	313.26
306.84	306.83	307.34	305.94	307.67	306.35	307.8	307.63	307.52	305.16	306.44	305.1	307.52	308.11	306.04	305.34	306.4	306.61	307.5	305.84	307.49	305	306.31	305.8	306.38	306.57	306.22	306.91	306.22	306.05	306.71	306.2	305.49	306.42	307.37	308.33	306.18	306.89	307.49	305.88	306.1	304.58	307.03	308.29	307.79	306.93	306.2	307.3	305.66	308.15
301.52	301.05	299.5	301.06	302.16	300.93	303.13	302.04	302.41	300.28	302.1	301.56	301.35	299.95	303.19	301.68	300.05	301.61	302.29	300.31	301.86	300.71	301.18	300.82	300.65	301.91	300.25	301.44	302.21	300.7	300.89	301.65	301.61	301.44	300.54	301.33	301.24	301.5	300.65	298.84	301.85	301.28	301.15	299.93	302.2	301.88	301.78	302.4	301.32	300.96
315.22	316.86	317.61	317.66	314.71	317.23	316.24	318.18	316.21	316.21	317.43	317.99	317.03	315.32	317.24	316.15	317.25	316.33	318.78	317.8	316.91	317.49	318.12	316	315.54	315.43	316.94	315.71	318.04	313.6	316.8	315.97	317.23	316.69	316.59	315.69	318.29	317.35	317.4	316.13	316.08	317.63	316.51	316.34	317.91	316.65	315.87	317.92	314.28	317.45
325.57	325.05	325.79	324.2	325.93	325.89	325.27	324.87	325.14	326.77	326	326.84	324.6	324.3	325.93	324.45	326.57	324.92	325.8	327.86	325.99	323.85	324.12	325.45	325.97	326.47	325.24	324.36	322.09	324.55	322.54	325.59	326.52	326.67	325.01	324.47	324.57	326.65	326.21	325.54	326.2	325.79	326.73	325.09	325.41	325.86	324.65	326.51	324.02	326.59
303.04	302.32	303.92	302.56	303.25	300.78	302.58	301.84	303.41	302.43	303.9	301.5	301.7	302.95	302.43	301.91	304.36	303.04	302.56	302.07	300.61	302.63	301.86	302.7	302.85	303.73	302.25	303.82	301.41	302.76	303.28	301.37	303.83	301.18	301.22	300.73	301.32	302.28	303.79	302.03	302.15	300.9	304.01	302.66	303.28	302.19	303.15	301.78	302.74	301.43
299.82	299.95	298.79	301.23	299.55	300.49	298.32	299.65	300.29	302	299.78	300.17	299.1	299.72	300.13	300.57	299.91	298.21	300.92	297.59	300.17	301.01	298.62	298.82	301.31	299.24	300.82	299.75	299.21	301.05	300.23	300.95	299.99	298.09	299.95	300.25	301.64	299.9	299.32	301.03	300.15	299.61	299.05	300.14	301	299.69	299.3	300.51	299.71	300.47
326.15	323.92	326.56	323.6	323.49	323.25	322.06	324.55	325.84	325.02	324.54	325.47	323.88	325.1	327.05	324.02	324.1	323.9	323.27	324.85	325.09	323.69	325.37	322.7	324.79	324.13	322.66	324.83	325.4	322.76	323.94	324.28	323.94	324.31	324.76	323.13	322.8	324.29	323.94	323.23	324.02	325.67	324.58	325.3	323.13	323.34	326.17	324.37	326.23	325.19
327.84	326.33	330.4	329.4	327.5	328.71	330.03	328.55	330.53	328.28	327.12	328.94	328.58	328.61	328.7	327.35	329.37	328.57	329.47	327.62	328.13	329.98	329.83	326.95	328.38	329.16	329.23	329.44	328.88	328.56	327.35	327.63	328.12	328.58	328.06	329.47	330.57	327.58	328.78	329.83	328.59	326.87	328.27	327.57	328.76	327.38	328.94	328.89	328.92	328.78
306.61	306.57	305.34	305.69	306.41	306.92	306.71	306.54	306.72	304.52	306.37	305.36	305.89	304.56	304.83	305.63	305.5	306.05	308.04	307.29	305.96	305.28	306.42	304.79	304.68	305.43	306.83	304.65	306.92	306.45	307.99	307.34	305.06	308.77	308.15	307.55	305.2	304.47	307.97	306.31	306.09	305.79	307.09	305.18	306.14	305.57	306.82	306.52	306.25	304.87
304.77	303.93	305.38	306.55	304.94	305.2	303.07	303.54	305.63	304.68	303.92	305.27	303.69	303.81	304.81	304.89	303.88	303.77	305.82	305.6	305.33	305.89	304.33	304.82	305.01	305.08	304.66	307.32	305.34	305.2	304.48	305.14	304.35	303.41	305.91	305.33	303.66	306.18	306.51	304.35	303.86	305.53	305.23	304.41	305.23	305.65	305.65	306.22	305.91	305.07
300.51	299.61	298.14	298.96	299.16	299.77	301.51	298.89	299.82	299.37	300.6	299.37	301.42	298.59	297.6	300.13	299.52	300.52	299.79	299.03	299.86	298.8	301.42	301.47	300.07	299.72	299.51	298.88	300.04	300.11	299.25	300.12	298.69	300.84	298.42	299.47	301.43	300.53	299.65	300.79	301.63	300.15	300.45	299.65	299.79	300.26	299.5	299.17	300.78	298.35
305.89	305.31	305.71	305.63	307.56	306.08	304.16	304.04	305.26	307.16	305.01	305.51	305.71	304.88	304.72	307.26	304.74	304.58	304.34	305.46	305.13	304.95	302.61	306.91	304.39	305.06	304.83	303.66	305.7	304.83	304.52	302.55	305.93	304.88	305.51	303.73	306.03	305.42	305.75	305.46	305.86	303.85	305.94	304.56	304.32	305.63	305.4	305.37	304.94	306.03
305.04	304.13	305.41	305.21	306.87	305.07	305.45	304.51	306.62	303.73	305.2	304.92	305.52	306.02	304.01	303.63	306.06	304.24	304.59	307.03	306.4	305.01	305.71	304.76	305.98	304.32	306.1	306.32	305.71	306.39	305.87	304.92	305.39	304.71	306.88	305.6	305.63	305.34	305.09	305.58	305.66	306.39	304.21	305.06	307.21	303.71	304.42	304.66	305.38	304.94
315.12	314.26	313.9	315.05	316.14	316.11	313.22	314.8	314.06	314.52	316.53	313.53	316.37	315.43	314.26	314.23	314.97	315.25	315.5	314.78	313.5	314.92	315.1	314.2	316.21	313.19	314.46	315.4	315.03	315.56	316.17	316.51	313.85	316.22	316.29	314.99	313.54	316.42	315.24	313.96	316.8	315.63	313.46	314.02	314.58	314.67	315.41	315.44	315.55	315.62
299.08	299.33	301.34	299.4	298.68	300.33	299.62	300.35	300.66	300.55	300.28	300.31	300.92	300.51	300.54	300.39	300.48	301.54	301.83	300.17	300.66	300.34	300.07	302.28	300.19	300.38	297.54	301.8	299.26	300.1	298.99	301.62	300.21	301.43	298.67	300.6	299.68	300.52	299.76	299.57	297.77	299.42	299.67	300.51	300.45	300.24	299.14	299.46	301.02	301.12
313.05	314.5	312.5	314.84	314.21	312.63	313.73	313.85	314.01	313.74	312.71	313.7	313.19	312.07	314.97	313.61	313.12	312.74	312.67	312.87	313.3	313.48	314.02	313.82	313.43	313.29	312.19	313.29	311.94	313.68	313.03	313.28	312.69	314.51	312.26	313.55	312.99	313.93	312.56	312.5	313.47	314.1	313.66	312.61	314.27	314.11	314.67	313.29	314.19	311.92
303.53	301.38	303	302.67	301.72	304.54	302.56	303.82	303.51	304.58	302.53	302.36	302.95	304.78	304.87	304.08	304.29	302.08	304.39	303.79	305.08	303.53	305.01	304.55	303.5	303.04	302.86	301.8	303.31	303.6	303.45	303.29	302.44	302.87	303.39	304.18	303.93	302.64	302.67	305.03	303.15	304.05	304	302.85	301.71	306.25	302.98	303	302.78	305.47
301.43	300.23	301.35	297.13	298.7	298.94	300.1	298.75	302.6	301.65	299.3	301.03	300.65	301.25	300.21	300.9	302.35	301.23	300.87	299.58	298.78	299.7	300.22	298.19	299.84	298.8	301.22	299.52	299.14	300.06	300.31	298.9	299.89	298.88	298.26	301.36	299.15	300.88	299.08	301.98	298.88	299.11	299.29	298.11	299.82	299.98	300.43	300.97	300.41	299.32
314.59	313.69	313.09	312.75	315.14	312.7	314.63	312.52	313.82	313.38	312.46	314.28	313.04	313.3	312.85	312.85	313.97	311.83	312.94	313.27	313.02	312.13	313.14	313.84	312.83	313.93	313.35	312.43	312.27	312.65	313.3	311.93	314.18	313.9	314.84	313.67	314.18	314.36	315.04	312.78	313	314.14	315.56	312.91	314.82	313.99	312.47	313.29	313.09	313.19
303.44	305.87	304.85	304.05	305.17	303.24	305.54	304.79	304.67	304.46	304.73	303.92	303.5	303.32	304.46	303.68	304.51	304.41	303.71	304.3	304.23	303.03	304.05	305.07	303.04	303.15	304.57	305.26	303.08	305.52	304.72	304.5	303.5	305.38	302.27	303.84	304.43	304.33	304.85	303.59	303.19	304.82	304.53	305.47	304.74	305.1	305.27	303.96	304.18	304.08
294.04	294.95	294.26	294.38	295.8	294.38	292.86	294.84	292.88	295.95	295.53	295	295.5	293.23	293.92	293.63	294.88	295.74	295.81	294.49	293.03	293.36	294.68	293.01	293.64	295.27	293.6	293.75	293.29	292.26	292.14	295	296.18	295.11	293.6	292.69	294.18	294.6	293.02	294.44	295.06	295.41	294.15	295.87	293.15	291.31	293.77	294.26	293.42	293.36
315.36	313.87	315.17	314.59	313.47	312.59	313.87	314.07	314.33	313.74	315.22	314.72	314.11	313.68	315.33	313.88	313.8	314.02	314.71	315.38	314.23	313.55	314.89	315.55	313.19	314.45	314.33	312.33	313.86	313.4	313.02	314.24	312.31	313.07	314.46	312.36	314.09	313.72	312.83	312.7	314.8	315.2	314.53	313.17	314.31	315.03	314.56	314.67	313.8	313.88
298	296.23	295.1	295.57	297.44	296.42	295.24	296.14	296.79	298.68	296.38	296.86	295.45	296.25	297.61	296.28	296.12	295.49	297.18	295.77	295.75	295.97	297.23	296.42	296.46	297.98	299.99	295.3	297.96	296.76	297.54	297.36	297.21	296.13	297.32	297.93	297.98	299.02	297.36	296.4	296.19	297.06	296.59	296.28	298.61	296.48	297.58	297.21	296.18	295.48
313.27	312.61	311.31	312.2	312.79	312.17	313.44	312.4	312.52	311.99	314.11	312.24	312.61	313.48	313.99	313.14	313.65	313.45	312.78	313.02	312.28	314.19	314.36	314.4	312.46	314.26	315.28	312.59	315.78	314.1	312.58	313.84	312.88	313.66	313.95	314.07	313.84	313.33	313.17	314.71	312.91	314	311.85	313.98	313.89	313.48	313.12	314.76	314.15	312.87
294.34	292.98	295.52	293.53	293.95	293.56	294.56	293.78	293.98	293.03	294.15	294.7	294.88	295.05	294.31	296.51	294.45	293.08	292.45	292.57	294.58	295.72	294.57	295.78	293.36	294.21	292.84	293.22	293.57	293.87	295.22	293.99	294.05	291.68	294	293.4	294.87	294.89	292.61	295.47	294.19	293.42	294.32	294.25	291.85	294.52	292.83	294.49	294.92	291.72
330.75	326.44	328.73	327.51	329.93	327.72	328.2	328.21	329.11	328.36	328.84	327.41	327.63	330.87	328.64	327.05	329.14	330.27	328.71	330.3	328.57	328.19	329.77	327.83	328.06	329.3	327.59	328.39	328.62	329.9	329.52	328.62	329.39	328.6	329.01	327.53	329.42	328.03	328.72	327.93	328.79	330.07	328.81	328.32	327.6	328.68	329.03	329.03	326.65	328.98
305.93	306.5	306.22	303.49	303.62	305.06	304.23	305.26	306.48	304.63	303.31	305.19	306.73	303.56	305.63	305.91	303.41	305.31	303.59	306.36	304.01	303.81	305.55	306.07	306.12	304.23	304.88	304.14	306.21	304.72	304.28	305.35	304.61	306.87	303.72	305	304.85	304.39	307.5	305.02	304.47	306.3	304.82	306.42	306.4	302.23	304.34	304.9	305.05	304.42
300.42	301.13	302.66	299.88	300.86	301.26	300.63	300.68	301.13	300.63	300.48	301.57	302.61	302.07	302.27	300.39	301.96	300.72	301.36	301.44	302.02	300.67	301.66	300.4	300.94	300.69	302.82	300.17	301.85	300.07	300.87	301.12	299.78	302.43	301.32	301.07	301.79	300.74	299.96	301.78	301.65	301.27	301.72	299.54	301.21	301.25	301.15	301.87	301.93	302.43
314.92	314.03	315.15	312.97	314.45	315.03	311.35	311.62	313.8	314.25	314.49	314.74	313.48	314.35	313.88	314.82	312.96	315.21	313.88	313.62	313.78	315.04	312.24	314.04	314.89	313.15	314.05	314.52	313.87	314.89	314.13	313.32	313.44	313.46	314.78	314.89	313.2	314.86	315.84	314.96	314.47	314.48	314.93	313.86	315.96	312.36	313.43	314.12	314.06	313.41
295.39	294.99	294.79	293.48	294.89	296	295.34	293.83	296.2	295.81	295.34	294.28	295.67	295.99	294.48	295.32	295.87	296.23	295.46	297.67	295.21	293.84	295.25	293.48	294.87	295.42	294.3	294.67	294.68	295.27	296.17	294.44	296.01	295.19	295.74	295.88	295.61	293.66	294.23	295.31	295.74	293.56	294.57	294.76	293.87	295.97	295.97	294.04	295.39	295.53
302.4	302.12	303.93	301.52	304.9	301.78	304.23	301.8	303.34	303.26	302.52	302.85	301.53	303.14	302.97	303.99	302.17	304.07	302	302.43	303.03	302.83	303.47	303.69	301.68	300.8	303.52	301.79	300.21	303.66	302.91	305.34	301.13	300.88	302.3	302.19	301.44	301.87	300.67	302.72	303.1	303.57	303.07	304.15	302.96	301.73	302.67	302.1	302.5	302.46
305.61	305.26	304.66	305.04	303.87	303.94	302.83	305.26	303.83	305.09	305.83	302.79	305.1	304.61	303.4	304.82	305.2	302.55	304.89	305.15	304.29	305.48	304.57	304.38	304.5	305.16	304.94	307.1	303.53	304.17	305.16	305.35	304.22	306.29	306.03	305.33	306.36	305.37	304.77	305.93	305.28	303.92	304.69	304.55	304.46	305.03	305.4	304.26	302.58	303.67
300.79	299.7	300.83	301.06	298.74	299.05	299.84	298.37	300.84	301.86	300.68	300.15	299.92	299.51	301.18	300.06	300.25	300.12	300.82	301.78	300.35	300.16	299.85	299.28	301.71	302.87	301.34	299.05	300.35	297.79	300.5	299.1	298.44	300.83	300.03	300.13	299.3	301.49	299.97	299.9	299.51	300.04	301.09	299.4	299.46	299.51	299.3	300.5	299.13	299.9
323.2	326.52	323.87	325.02	323.82	323.59	323.97	323.73	324.19	325.7	325.04	325.13	322.22	324.23	325.58	324.06	325.05	323.89	323.48	324.35	324.08	324.9	326.1	323.03	325.19	325.3	325	324.26	325.52	323.43	322.67	324.13	324.54	326.31	324.27	324.93	325.64	325.87	324.44	324.43	324.87	325.32	323.72	323.91	323.77	324.72	323.17	325.27	324.96	324.61
315.63	315.78	315.73	315.75	314.44	315.82	313.71	316.48	315.56	316.15	315.11	316.59	316.32	315.88	315.29	314.69	316.51	314.77	316.22	317.46	316.37	314	316.51	316.01	314.8	315.47	317.18	316.12	316.31	313.51	316.12	316.23	314.46	316.56	314.5	317.3	314.36	315.8	316.51	314.36	316.02	313.38	314.59	315.06	315.69	315.93	316.72	314.78	314.91	315.98
294.8	292.59	292.16	292.82	292.35	293.97	294.69	293.77	295.92	294.44	294.81	294.86	293.03	293.93	295.26	293.6	292.87	295.52	295.11	293.96	294.37	292.93	294.39	291.55	292.86	294.49	294.03	293.63	293.55	295.95	295.98	292.37	293.04	294.96	292.87	293.88	295.43	295.69	293.99	293.44	293.86	291.52	294.83	295.89	294.49	294.02	295.66	294.06	294.11	296.58
316.62	316.89	313.27	314.09	315.14	315.07	315.22	315.96	314.05	316.32	314.78	315.83	313.48	315.58	314	315.71	313.1	315.18	314.17	315.72	314.6	314.68	314.87	313.94	315.62	313.12	315.71	317.26	311.97	315.28	313.93	314.06	314.93	314.54	316.34	314.38	316.1	316.56	315.71	314.29	314.68	314.71	312.76	314.3	316	314.83	315.76	315.85	314.06	315.88
326.22	325.63	326.9	327.04	327.35	328.9	326.73	327.08	328.46	329.93	327.35	326.76	328.83	327.44	325.24	326.75	328.09	329.02	327.26	328.84	327.08	327.15	327.38	328.95	328.42	327.48	325.87	329.77	327.94	328.46	327.77	327.68	327.78	328.59	327.1	326.46	327.36	328.07	328.43	328.28	328.3	329.81	327.59	329.51	328.59	329.6	329.1	328.4	326.96	327.4
313.96	313.87	314.41	314.53	313.57	313.99	315.27	314.82	313.5	314.62	314.9	315.47	313.55	315.51	313.56	312.06	313.56	314.71	315.73	314.3	314.39	314.74	313.97	314.72	314.75	315.72	316.13	316.69	316.32	314.87	316.55	313.35	315.92	315.35	315.68	314.86	314.73	314.13	315.83	313.63	316.62	314.83	315.63	315.25	314.63	315.54	314.73	313.61	314.18	314.14
306.89	305.43	305.12	305.99	307.44	305.66	305.72	304.57	305.47	305.57	306.64	304.73	307.82	304.18	307.63	307.25	307.06	306.07	304.81	305.18	306.89	306.63	305.91	305.67	304.12	307.01	307.26	305.74	304.03	307.22	306.37	305.84	306.08	306.82	305.76	305.62	305.72	306.76	305.05	306.76	305.98	307.03	306.89	304.45	305.55	306.84	305.89	305.28	305.56	308.61
302.55	301.75	302.11	302.38	301.74	301.62	302.08	303.01	299.66	301.01	301.83	302.67	303.63	303.89	302.32	302.12	301.64	304.05	302.27	301.06	301.34	303.26	303.43	301.66	302.19	302.31	301.18	304.09	300.44	303.33	303.08	303.3	302.71	302.26	302.75	302.24	301.91	302.53	300.59	301.16	303.14	303.76	302.91	302.99	302.6	306	303.36	300.56	302.69	303.23
317.65	315.96	317.96	318.18	317.66	317.16	318.11	316.99	317.18	315.06	316.52	318.71	319.22	316.93	318.84	317.76	317.51	316.75	317.76	317.47	316.1	317.75	316.32	317.83	316.02	318.58	318.14	316.9	316.67	317.71	316.11	316.73	317.63	317.55	317.07	316.8	316.11	316.37	317.08	316.49	317.59	317.64	316.39	318.59	316.86	318.65	317.45	317.15	316.51	316.81
312.69	314.14	313.55	313.4	313.68	311.76	313.45	312.28	313.38	313.45	312.78	313.68	311.91	313.2	312.07	313	314.19	313.95	312.3	312.55	312.55	314.39	313.36	314.71	312.38	314.76	312.01	311.75	315.03	315.48	312.82	312.08	313.37	314.02	314.53	313.17	313.26	312.88	313.31	312.81	313.27	310.53	312.82	312.64	314.16	312.75	312.08	312.95	314.33	311.73
307.02	306.17	306.1	305.7	305.74	305.47	306.03	307.75	308.99	305.55	307.66	306.92	305.04	305.48	306.31	303.83	306.93	307.5	307.51	305.48	306.81	306	307.25	307.06	305.01	305.9	306.44	306.45	304.84	304.53	307.18	306.15	306.75	304.52	308.39	307.37	304.52	307.17	306.24	307.13	306.77	305.37	304.76	305.08	306.37	307.79	305.32	305.9	305.33	305.65
294.13	294.91	295.89	295.05	292.41	294.63	294.07	294.53	294.69	295.97	295.43	294.2	297.36	294.07	295.27	295.14	295.9	294.8	295.78	297.32	294.2	296.44	295.18	294.02	293.81	295.46	296.19	297.33	297.34	293.95	294.03	294.78	294.28	295.35	291.95	295.17	293.95	293.24	295.62	295.42	296.67	295.22	294.67	294.5	295.16	294.85	295.47	297.95	294.64	294.88
300.22	299.64	300.07	298.91	300.79	300.15	300.67	300.39	299.05	301.34	299.24	299.73	300	299.85	300.12	300.69	300.24	300.31	299.23	300.45	300.08	301.45	300.66	300.06	302.06	298.53	299.2	300.34	299.68	300.61	299.93	299.56	299.82	299.99	299.71	298.68	301.28	299.86	301.39	299.11	300.42	298.57	298.93	299.59	299.73	299.11	299.93	301.9	299.44	301.18
315.62	315.82	317.45	313.76	314.1	313.91	313.62	315.9	316.14	315.03	313.51	314.66	315.91	314.93	314.97	314.62	315.4	314.75	313.37	315.46	315.95	314.37	315.83	313.88	314.27	315.13	315.46	314.75	315.94	316.23	315.21	315.04	315.41	314.58	313.71	313.28	314.33	313.65	313.11	314.82	315.52	314.56	314.19	313.61	314.86	314.58	314.88	314.52	314.29	314.54
293.73	293.31	294.17	294.63	295.41	291.52	297.08	294.08	293.21	294.3	293.97	293.32	293.6	294.4	293.23	293.97	295.23	293.6	292.83	294.56	292.92	294.95	293.27	292.71	295.48	295.58	292.93	295.73	294.76	293.63	295.11	295.79	293.8	294.18	293.47	294.3	294.21	293.97	295.66	292.17	294.33	293.84	294.85	294.23	294.76	294.31	294.86	293.85	294.8	294.89
306.05	304.94	306.02	307.33	304.78	305.21	307.12	306.03	305.98	306.99	306.24	306.89	305.54	308.79	307.1	303.97	305.46	307.19	306.06	306.26	306.07	306.87	307.14	306.93	306.37	306.21	306.74	306.38	304.3	306.42	306.93	306.08	306.72	306.87	305.81	306.79	306.43	307.28	305.92	307.77	307.34	306.06	306.75	307.33	306.56	305.04	305.31	307.02	305.77	305.57
310.33	308.83	308.98	312.19	311.07	310.5	308.64	310.19	308.66	310.99	310.53	311.34	308.91	309.9	310.53	310.13	310.6	310.39	310.22	308.83	308.41	308.59	309.96	308.99	312.4	309.29	310.97	310.04	308.91	310.31	310.68	308.94	310.98	311.35	309.36	309.21	310.21	310.08	310.1	311.51	310.86	310.11	307.48	310.39	310.73	307.86	310.32	307.87	310.01	310.81
313.74	313.78	313.42	313.43	314.8	313.5	314.9	313.75	313.68	313.18	314.49	312.71	312.74	312.64	315.06	313.76	313.03	312.75	313.99	313.52	313.16	313.96	312.88	312.36	313.37	314.26	314.61	314.26	314.56	314.68	315.56	311.76	312.96	313.83	315.3	314.32	313.68	312.96	315.48	313.36	312.91	314.12	312.58	314.51	314.16	313.41	315.21	314.2	314.8	314.06
308.63	305.52	306.59	304.54	306.03	305.03	307.98	307.88	306.3	306.45	305.93	306.49	305.54	306.39	305.58	305.71	307.03	306.62	305.87	304.15	307.31	306.81	306.5	306.16	306.66	306.93	306.8	307.42	307.18	307.17	307.47	305.44	306.2	307.05	305.74	304.88	306.54	304.62	306.08	304.83	306.98	307.76	308.14	304.59	305.56	305.7	306.3	304.76	305.02	306.42
302.39	304.33	305.67	306.82	307.13	304.48	304.81	305.05	305.02	305.53	304.93	307.07	303.56	305.54	305.47	304.03	305.39	305.51	305.17	304.87	305.42	304.32	305.66	304.66	304.17	307.19	305.23	304	305.55	304.97	304.28	306.35	306.93	305.94	304.51	305.42	304.88	304.4	305.9	304.35	303.73	305.62	304.57	304.56	306.37	305.39	304.42	305.56	305.56	305.69
324.98	326.39	325.2	326.65	324.51	324.69	325.57	323.26	326.03	323.21	327.06	324.96	325.79	325.94	323.84	325.25	325.25	324.78	323.64	327.53	324.84	325	326.05	325.8	325.15	325.23	324.87	323.9	325.83	325.96	323.38	326.27	323.91	324.5	324.52	324.71	324.03	326.2	325.6	328.26	325.29	324.85	326.1	323.5	327.12	326.14	325.52	324.49	324.01	325.58
301.91	302.4	304.19	302.84	302.86	302.94	301.24	302.51	301.74	304.92	304.77	302.74	302.65	304.82	304.3	304.2	305.06	303.82	304.64	304.34	303.43	302.41	303.46	303.54	305.56	304.58	303.81	304.39	303.79	303.13	303.58	304.63	303.54	305.55	304.05	302.83	304.35	303.46	303.46	303.4	303.1	303.9	304.56	303.06	303.85	301.53	302.63	303.12	302.46	303.25
325.58	327.28	327.75	326.84	327.02	327.98	326.38	329.39	327.43	328.41	326.88	327.33	326.94	326.93	328.77	326.95	325.92	326.31	326.51	326.85	327.9	328.84	327.66	327.02	328.8	328.94	328.73	330.07	329.31	327.21	327.89	327.92	328.6	329.49	326.07	327.23	327.66	326.79	327.07	328.7	327.48	326.25	327.76	327.51	327.81	327.53	328.31	326.46	327.43	326.37
306.72	305.23	305.1	305.84	306.1	307.08	304.75	304.13	304.78	305.84	303.99	306.42	303.96	306.05	305.19	306.89	305.39	305.6	305.65	304.93	305.09	305.21	305.91	306.02	306.76	306.29	305	306.09	305.88	305.08	305.53	308.16	305.38	305.87	305.1	306.07	306	305.7	304.89	306.72	304.97	305.22	305.33	303.37	305.17	306.03	306.09	305.19	305.9	304.53
313.43	315.22	314.14	314.41	316.14	314.41	315.37	313.61	315.1	314.16	315.69	315	315.97	312.82	315.68	315.01	313.82	315.68	315.02	315.14	315	314.54	315.42	314.98	316.33	314.13	313.18	314.32	314.61	314.6	315.11	314.99	315.11	314.94	315.63	315.15	313.88	316.16	313.29	315.19	316.43	314.89	314.89	315.23	314.1	314.61	313.81	314.52	316.44	313.74
312.99	312.52	312.65	312.42	312.16	312.89	313.12	312.26	312.9	312.88	313.28	314.66	312.92	314.21	314.43	313.55	312.53	312.59	312.16	314.03	312.26	314.87	314.47	314.23	312.43	314.11	311.95	313.3	313.82	313.59	313.77	312.82	313.22	312.56	313.74	312	313.42	314.63	312.87	311.79	313.69	313.32	313.09	315.55	313.27	311.13	314.72	313.63	313.76	313.08
303.27	304.59	301.55	303.51	304.73	302.39	302.64	303.63	303.29	305.12	302.53	302.93	302.26	303.43	302.17	302.41	302.99	303.63	303.84	301.9	301.68	302.97	303.03	305.03	303.85	302.97	304.42	303.93	302.67	304.25	305.59	303.6	305.65	302.59	302.88	301.93	304.12	303.17	303.45	302.39	302.65	304.05	304.15	302.08	303.48	303.89	305.25	303.04	303.54	304.23
307.03	306.48	306.33	304.64	304.84	304.43	303.57	304.27	305.8	306.63	305.61	305.53	307.03	304.57	304.95	305.47	304.79	305.82	304.96	305.32	308.06	305.84	303.93	306.52	305.38	306.6	306.6	305.78	305.92	306.14	305.85	304.49	306.92	306.01	306.65	304.54	304.28	304.52	304.75	304.14	306.3	304.44	305.88	305.16	307.41	303.78	305.97	305.41	304.99	306.74
313.42	313.81	313.62	313.71	313.1	314.5	312.19	313.85	315.91	314.84	315.56	315.03	315.08	313.65	315.47	312.83	314.13	313.54	314.37	313.97	315.43	314.61	316.49	315.75	315.65	314.46	313.83	314.18	315.23	315.79	313.65	315.13	313.46	313.68	314.3	314.82	314.83	313.8	314.76	312.54	314.7	316.23	313.92	312.92	313.95	313.63	314.87	314.56	315.18	313.96
326.1	326.17	325.1	326.94	325.02	324.25	325.51	324.8	323.79	325.63	324.47	325.61	324.73	326.3	324.62	325.71	325.32	324.75	326.97	325.2	325.15	325.38	326.74	324.97	326.2	324.52	325.63	324.85	325.36	325.32	325.25	324.73	325.22	324.98	324.53	325.83	325.59	322.6	325.27	323.49	326.02	325.37	325.34	325.15	326.24	325.27	325.26	325.15	325.67	325.42
316.01	314.87	314.33	313.88	314.57	315.41	315.11	313.45	313.11	315.15	314.55	315.12	313.25	314.01	315.46	314.74	314.97	314.71	316.64	313.92	316	313.74	314.61	314.24	314.6	314.77	315.32	314.75	313.48	314.77	314.9	314.77	315.66	314.81	314.48	315.41	313.62	314.98	314.31	314.4	316.12	313.15	315.37	315.23	312.99	314.75	313.92	313.63	313.12	314.99
317.81	317.71	316.09	316.95	315.77	316.75	316.02	315.35	317.46	317.67	315.8	315.62	316.02	316.91	314.76	316.62	315.04	315.44	314.65	315.88	314.03	316.15	314.39	315.04	316.21	317.41	315.57	315.78	314.64	316.46	315.44	316.53	315.55	316.54	317.67	316.64	315.4	315.07	315.11	314.45	318.19	315.79	314.61	315.85	314.64	314.61	315.1	316.72	317.16	315.66
313.35	312.08	314.57	313.37	313.28	312.86	313.95	313.39	313.54	313.19	314.03	312.08	315.13	315.71	312.11	314.63	313.46	314.39	314.08	313.07	313.22	314.38	313.66	312.85	311.47	314.9	313.82	314.4	314.43	314.07	313.83	314.72	311.32	312.91	314.66	313.39	314.56	313.14	314.85	312.94	314.79	315.16	315.29	314.82	315.3	312.49	312.6	314.61	313.87	314.67
295.08	294.26	294.34	295.01	293.89	294.74	293.72	293.01	292.82	295.44	294.21	293.63	295.44	294.1	292.5	294.81	294.33	294.31	292.93	293.89	294.59	295.1	295.43	294.95	293.73	295.36	294.68	294.68	293.4	292.81	293.84	293.63	295.23	294.26	293.15	292.47	293.34	293.56	295.21	296.74	294.18	294.98	293.38	294.19	293.25	295.05	292.86	293.49	295.92	292.53
308.9	309.02	310.59	308.81	308.45	309.47	309.11	308.02	309.87	307.91	307.5	310.23	310.58	308.49	309.6	309.16	311.62	309.15	310.74	308.51	307.24	308.06	309.91	308.61	308.4	308.95	309.79	307.95	308.1	311.08	309.69	308.65	309.54	308.59	310.37	309.37	309.67	309.32	307.17	307.88	308.89	309.59	307.92	310.2	307.37	307.93	309.38	310.92	307.81	309.55
294.75	294.47	296.21	294.94	294.28	295.25	295.59	296.74	295.93	295.99	294.42	294.41	295.55	294.61	296.01	294.3	294.11	294.59	293.87	295.14	294.17	295.29	294.47	293.78	295.6	295.22	295.74	296.92	294.89	293.93	295.12	294.02	295.84	294.09	294.8	295.64	295.56	295.69	294.85	295.02	295.05	295.83	294.93	294.12	293.96	295.59	294.32	295.73	295.71	294.75
313.25	313.77	314.13	309.5	312.05	312.59	314.43	310.67	312.64	312.89	313.45	314.27	313.72	312.1	314.34	312.06	311.64	313.59	313.51	312.98	314.06	313.86	311.94	312.17	314.83	311.92	312.21	313.33	312.84	313.7	313.06	313.47	311.6	314.3	314.92	313.64	311.74	313.18	312.89	312.42	312.54	314.48	313.3	314.35	311.29	312	312.5	313.64	314.17	312.45
306.72	304.41	304.97	304.08	308.27	305.08	303.98	306.19	303.61	305.62	303.91	304.02	304.39	306.52	305.31	304.8	305.46	305.17	305.08	304.94	306.12	304.62	304.97	304.87	304.44	304.83	306.23	305.52	304.62	306.35	306.23	305.5	305.13	305.22	305.85	304.33	303.96	306.91	304.66	306.42	306.74	306.74	306.1	306.99	305.73	304.83	305.77	304.65	305.94	306.9
312.86	313.58	313.14	312.83	313.68	312.8	314.18	312.89	314.8	312.31	313.01	313.15	312.92	313.42	312.4	313.42	314.02	313.31	313.5	311.5	313.74	314.13	314.39	314.7	312.17	312.11	313.58	313.38	313.6	315.8	314.39	313.71	313.17	313.94	313.08	313.43	314.69	314.11	313.88	313.26	312.18	314.27	313.21	312.96	313.38	313.95	314.43	311.7	312.6	314.07
296.19	296.09	297.22	298.1	296.01	298.79	295.09	295.99	295.91	297.38	295.59	296.02	297.16	298.42	297.91	296.81	297.48	297.03	296.02	296.13	298.03	297.15	297.03	295.38	298.18	297.02	296.54	297.02	297.91	298.27	296.99	296.59	296.46	297.04	297.59	298.29	296.5	296.99	297.55	296.69	296.57	298.51	296.16	296.87	296.06	296.87	295.66	296.64	295.59	295.76
318.71	319.15	317.1	318.82	317.92	319.6	316.74	319.95	319.13	319.37	316.67	320.02	320.7	317.85	318.21	316.57	319.53	317.06	317.75	319.13	319.62	318.54	318.67	317.15	319.11	319.96	318.46	319.3	319.1	319.55	319.06	319.56	317.3	317.79	318.74	317.95	318.51	320.52	317.94	320.66	319.96	317.06	319.51	317.51	319.34	318	318.46	320.3	319.54	318.03
306.63	305.35	304.54	304.13	304.64	304.11	305.96	302.99	303.78	306.76	304.98	304.44	304.68	304.21	307.17	307.98	304.18	305.36	307.04	306.1	306.01	306.42	305.44	306.37	305.38	305.8	305.78	306.06	304.84	305.08	305.65	305.59	303.37	307.09	303.2	306.09	305.4	303.42	305.22	307.36	304.46	305.5	305.33	306.05	305.05	306.08	304.41	306.49	305.15	303.73
306.68	308.15	308.74	305.79	307.67	306.5	307.1	305.28	306.95	306.59	306.35	305.94	306.24	305.11	305.37	305.77	307.14	307.65	304.74	307.5	306.14	305.85	304.73	305.07	307.29	307.68	307.63	307.91	305.69	307.08	307.43	307.08	306.57	307.27	307.16	307.14	304.52	305.14	306.12	307.28	305.79	305.19	307.25	306.6	305.73	307.33	306.91	306.34	305.11	306.12
295.95	294.82	296.74	293.21	295.39	293.7	295.14	294.36	296.49	294.62	294.13	293.51	293.45	294.84	295.69	295.1	297.05	294.77	294.53	293.9	296	296.89	295.84	295.08	294.64	295.25	294.81	295.42	293.84	294.91	295.38	295.37	294.48	294.75	294.31	294.73	296.19	295.38	294.28	293.93	296.47	293.97	295.9	295.84	296.05	296.84	296.16	296.27	294.52	295.25
301.26	300.93	300.99	301.47	300.82	301.85	302.27	302.65	299.37	302.77	300.69	301.8	301.51	302.21	302.32	301.37	301.14	301.01	300.81	301.09	300.41	300.74	300.85	299.74	301.6	302.18	301.88	301	302.94	301.44	299.73	301	300.44	299.6	300.18	301.32	301.76	301.68	302.09	302.93	300.9	301.93	303.53	300.75	302.01	302.14	302.7	301.87	301.6	301.04
303.49	305.68	303.67	305.04	303.78	304.88	304.44	305.01	305.52	303.76	305.58	305.43	307	306.78	305.01	304.49	303.25	303.35	305.26	305.39	303.63	305.73	303.78	304.34	303.9	303.96	303.37	303.22	303.25	304.56	304.55	305.67	303.14	303.87	304.96	304.57	304.65	304.95	304.03	305.5	305.37	303.8	303.29	304.74	304.4	303.19	303.78	306.19	303.97	304.58
303.19	301.47	300.47	300.13	300.79	299.89	300.81	301.15	299.58	299.98	301.1	300.97	301.85	300.58	300.41	300.48	302.03	301.23	301.12	301.13	300.91	301.59	300.8	302.19	301.07	301.26	300.39	300.79	300.14	300.82	299.89	303.44	301.84	301.1	299.95	301.18	301.3	300.19	301.12	303.07	300.36	303.02	300.24	301.7	301.24	300.47	299.75	300.31	302.84	302.5
328.01	329.35	325.4	330.94	328.63	329	327.97	328.56	329.93	326.74	327.5	327.8	327.56	326.31	327.18	328.18	327.68	327.94	327.89	327.58	325.8	328.69	325.92	328.66	328.27	326.89	327.84	328.41	326.33	327.26	327.93	327.9	326.3	326.42	328.7	327.14	329.22	329.87	325.96	326.3	327.98	326.8	328.65	329.62	327.1	328.3	326.65	326.73	326.84	327.45
302.67	302.18	303.17	303.87	304.48	304.55	303.91	303.42	304.02	304.21	303.28	303.85	302.44	304.1	302.44	302.54	304.4	304.05	302.39	303.85	301.72	303.29	303.81	303.92	304.12	304.67	301.49	304.41	304.49	303.36	302.98	303.4	302.35	303.17	302.14	302.63	304.55	304.74	301.88	303.65	304.42	304.55	302.92	303.3	304.53	303.18	303.31	302.53	304.06	303.1
304.36	305.19	305.84	305.53	306.97	304.96	304.62	306.66	306.37	303.94	307	304.45	305.2	305.14	305.27	304.79	307.06	304.74	302.49	305.26	304.16	305.58	305.79	305.06	305.73	304.67	305.47	305.61	305.9	304.94	304.29	305	304.22	305.43	305.35	306.08	304.79	305.16	304.99	304.55	305.21	304.35	305.02	305.17	304.67	304.29	304.11	305.45	303.84	304.82
305.53	304.16	305.11	304.95	303.95	305.21	307.97	306.81	306.27	307.07	305.92	303.8	303.56	303.85	305.32	306.72	304.97	307.37	306.39	303.71	305.24	306.62	305.36	304.39	306.4	304.99	306.95	306.2	305.27	306.09	305.26	305.88	305.52	306	304.77	304.94	306.54	305.34	305.22	305.87	305.86	304.82	305.71	307.45	305.33	305.65	305.44	304.45	304.66	304.54
295.97	298.14	294.7	296.13	296.68	296.61	298.13	296.2	297.54	298.16	297.7	297.62	296.31	297.81	296.06	298.03	296.97	295.28	295.95	296.69	296.07	297.37	297.36	296.56	296.69	296.7	297.21	296.93	297.31	297.02	296.77	296.26	297.23	296.77	296.34	296.57	296.28	297.97	297.16	298.6	296.38	296.14	298.21	297.22	296.54	298.09	298.78	295.85	296.83	296.13
328.69	328.07	328.41	327.42	328.35	327.32	329.41	327.07	327.16	327.77	326.61	327.81	329.03	327.1	326.68	329	327.56	326.48	327.79	328.53	329.36	327.86	330.02	329.55	328.97	327.35	328.44	327.93	328.81	329.42	327.16	327.5	329.76	329.1	326.69	327.98	325.45	328.05	327.17	328.88	328.68	326.36	329.39	327.51	329.48	328.31	326.87	328.05	328.06	329.1
303.86	303.05	303.58	301.98	303.27	302.85	304.62	303.6	303.03	303	302.29	303.92	303.22	300.43	303.77	302.61	304.13	303.81	303.53	302.86	301.76	304.84	302.89	302.8	302.84	304.09	302.64	304.03	302.75	302.65	303.41	303.33	303.4	302.86	303.71	301.58	303.55	301.92	303.68	303.61	302.58	304.01	303.57	301.11	303.17	301.7	303.23	303.02	303.97	302.16
301.72	303.95	302.85	301.78	301.52	302.73	302.1	303.3	302.87	302.99	303.58	303.04	303.47	304.68	302.91	303.17	302.32	302.35	302.41	302.68	304.39	301.82	300.48	303.09	300.29	302.03	303.3	302.76	302.92	301.7	301.58	303.05	301.42	303.01	302.32	304.61	303.62	302.63	303.36	303.62	303.39	302.88	303.1	303.42	302.53	303.18	302.99	303.98	301.71	302.35
310.29	310.97	309.81	310.93	310.61	311.38	310.67	308.71	311.7	310.99	311.69	310.16	312.83	309.02	311.71	308.39	310.2	309.79	311.66	309.39	310.88	311.67	309.15	309.37	309.81	310.82	310.48	310.44	310.58	309.73	310.39	312.14	311.2	310.39	308.98	310.79	310.97	311.87	309.84	310.58	309.5	311.31	311.11	309.78	308.92	310.94	309.78	310.16	310.73	310.97
313.29	312.37	312.28	311.83	312.51	312.48	313.78	314.27	316.06	312.55	313.25	312.74	313.99	313.72	312.6	315.14	313.08	312.22	313.41	314.01	312.47	312.58	313.65	311.76	313.08	313.07	313.49	312.65	310.95	312.49	312.48	313.08	312.38	311.28	311.79	312.79	312.49	311.87	312.59	312.49	312.84	313.09	312.98	312.76	313.35	313.36	311.95	311.02	312.74	311.74
312.04	311.13	311.29	313.69	315.14	313.24	312.62	312.35	313.98	312.69	313.94	312.2	312.09	313.29	313.09	313.12	312.99	312.2	313.7	311.32	313.96	311.82	312.87	314.48	312.27	312.32	312.62	313.81	312.88	311.66	313.21	312.77	310.62	314.07	313.89	313.78	310.35	312.52	312.5	312.56	311.58	312.07	312.7	313.14	311.9	313.5	311.85	309.91	311.42	312.74
300.69	301.59	298.93	301.34	301.53	301.05	302.75	301.36	303.01	299.66	300.9	301.62	298.72	301.76	299.06	300.9	301.14	302.65	300.44	302.23	299.67	301.95	299.86	300.31	299.93	300.8	300.42	301.7	301.48	301.44	300.04	302.28	299.75	301.02	301.2	302.12	301.11	300.29	300.74	300.07	302.26	300.93	302.23	300.33	300.14	301.5	301.51	300.86	302.07	301.22
312.31	313.36	313.45	314.59	313.42	312.26	312.41	312.61	312.86	312.84	312.22	312.29	314.47	313.15	313.34	314.02	312.78	313.57	312.84	313.96	313.47	313.28	312.65	311.91	312.59	312.7	314.23	313.97	311.5	313.73	313.65	313.55	314.42	314.6	311.76	314.37	312.54	313.76	311.73	313.55	312.95	314.17	314.32	313.69	313.66	314.18	312.28	314.78	312.1	312.82
304.4	303.89	306.06	306.59	305.37	304.76	303.59	305.08	307.86	304.39	303.27	303.18	305.1	304.31	305.55	305.55	303.74	305.89	304.06	305.02	306.75	303.42	305.71	306.1	306.25	305.71	304.21	306.22	305.41	304.27	304.07	304.82	303.63	305.38	305.54	305.92	304.72	303.48	305.04	304.5	304.37	306.85	305.43	306.21	305.58	305.92	303.75	307.57	306.71	305.07
294.6	293.61	294.17	294.18	292.62	294.42	294.99	293.63	294.89	292.85	295.14	292.86	292.87	293.17	293.88	292.17	290.81	295.45	293.31	293.1	293.61	293.41	294.66	293.37	294.85	293.35	293.3	293.71	292.04	293.58	293.73	292.48	293.94	294.03	294.59	295.01	293.85	296.16	294.26	292.58	293.34	292.84	294.01	293.49	295.07	294	294.89	292.91	292.93	293.76
310.28	311.76	311.47	311.33	310.66	311.15	311.17	311.56	314.1	311.85	309.2	310.96	311.17	309.48	310.06	309.61	312.88	310.51	311.85	311.4	312.35	310.76	311.52	313.74	311.86	310.95	310.95	310.85	311.01	311.9	309.68	312.52	311.48	311.48	312.32	311.11	309.82	310.43	310.03	309.98	308.71	312.41	310.86	310.02	310.15	312.99	311.28	310.77	309.83	310.29
294.04	294.87	293.44	294.08	296.51	293.95	294.12	294.94	293.72	295.33	292.93	292.97	293.1	292.93	295.2	295.24	292.4	293.41	296.05	294.28	292.12	292.76	294.2	293.78	295.16	293.63	294.44	292.6	294.85	295.74	294.82	295.1	294.11	292.88	293.56	293.01	293.91	294.09	294.05	293.94	294.43	296.28	293.65	294.05	292.55	294.13	294.15	293.04	293.31	294.01
308.08	309.35	307.26	307.28	306.92	306.06	306.01	307.12	308.74	306.93	307.96	308.28	306.15	308.05	305.82	307.56	304.87	305.62	307.19	306.41	307.71	305.49	307.16	308.6	306.48	307.24	308.78	307.39	306.95	306.93	308.16	307.64	307.9	307.19	307.93	305.94	307.13	307.7	308.84	306.4	306.49	307.7	307.8	306.43	307.92	306.16	308.59	306.3	306.9	305.4
320.18	318.96	318.51	319.65	319.91	319.1	319.31	319.84	320.37	319.88	319.29	318.54	320.65	319.91	319.12	318.27	319.38	320.23	318.69	320.96	320.08	319.4	319.93	319.55	320.14	320.2	319.63	318.74	317.33	318.92	319.79	318.53	317.71	319.34	318.97	320.58	320	319.51	317.27	319.96	318.75	320.04	320.23	320.01	317.91	320.68	319.8	319.01	318.99	320
301.83	302.14	303.28	301.86	302.11	302.16	302.94	304.58	304.32	304.98	302.58	303.17	302.46	303.97	303.44	303.4	303.03	301.59	303.67	303.52	303.63	303	302.45	302.1	302.46	302.66	302.44	303.04	302.62	303.06	303.23	302.73	301.99	301.89	303.59	300.4	302.2	304.14	302.65	303.42	303.12	303.39	302.9	304.2	304.17	302.49	301.26	303.75	303.62	303.75
311	310.1	312.01	310.13	312.29	311.22	310.72	311.65	312.57	311.66	312.35	312.52	312.83	311.47	311.11	311.3	311.82	310.79	312.02	312.13	311.11	310.87	311.39	310.45	312.05	310.48	310.91	312.94	311.4	312.16	312.15	310.66	312.31	310.86	311.06	309.45	311.7	309.45	309.81	312.92	311.11	310.02	310.35	312.04	311.62	310.34	311.49	313.14	311.96	311.84
309.73	309.97	311.64	310.85	310.8	312.17	310.22	311.08	308.44	309.54	309.43	310.28	310.7	310.9	310.65	311.51	309.51	308.8	312.23	310.23	312.98	311.6	310.56	310	310.08	310.52	309.53	309.36	308.41	310.74	311.49	310.75	310.17	309.55	310.44	310.8	310.98	310.9	310.26	310.82	309.42	309.39	310.15	311.73	311.3	310	309.77	308.37	309.1	310.9
314.98	315.9	315.29	315.06	314.72	316.88	314.28	314.45	313.89	316.82	315.34	316.58	314.62	315.36	315.63	315.21	312.98	313.78	316.01	314.66	314.32	313.31	315.72	313.8	313.54	317.62	314.94	314.46	314.26	313.45	315.18	314.22	312.42	314.55	315.85	315.42	315.5	313.15	315.24	314.54	314.68	313.72	313.61	316.43	315.72	316.56	316.41	313.51	316.04	313.51
314.24	315.05	313.47	313.25	313.3	313.45	313.86	314.99	314.23	314.66	312.06	314.04	315.03	313.63	314.29	313.91	313.65	313.7	313.47	311.88	314.27	315.4	314.86	313.43	313.91	314.28	313.68	314.64	312.9	314.09	314.25	312.48	314.53	311.96	312.89	312.66	313.98	314.54	314.61	313.78	314.04	312.74	313.47	313.46	313.48	312.63	311.86	313.42	313.83	313.49
327.62	328.74	328.77	328.67	328.52	328.1	328.99	327.87	328.86	327.88	327.11	325.94	326.93	328.21	328.16	327.7	327.9	327.57	329.63	327.34	327.95	329.55	328.41	326.62	327.69	328.71	327.97	326.35	327.88	327.14	327.9	327.6	328.43	325.74	326.76	328.31	328.75	328.51	328.37	326.99	327.43	326.47	327.78	327.8	326.85	327.48	328.54	326	330.76	328.82
314	313.46	312	313.05	315.08	312.22	312.48	312.64	313.75	312.25	314.4	313.34	312.95	314.43	314.65	314.06	313.61	314.66	313.77	313.84	313.6	311.93	314.49	312.74	314.29	314.61	313.87	312.6	313.86	312.54	313.06	314.9	311.75	314.04	313.34	313.91	311.91	313.89	315.01	314.5	315	314.48	314.12	311.14	312.87	315.4	312.85	312.96	311.77	313.96
306.66	304.84	306.75	307.37	307.31	305.2	305.99	304.23	305.17	303.77	305.61	306.12	305.37	305.17	305.34	305.24	306.42	306.49	303.81	306.9	306.16	307.08	306.73	305.62	306	307.24	306.05	306.65	305.83	306.17	305.43	306.36	305.33	304.14	304.93	305.66	304.2	305.43	304.15	305.39	306.63	306.45	303.18	305.07	305.48	306.33	306.15	306.71	305.63	306.5
303.85	304.03	304.79	304.43	303.81	304.8	305.61	304.6	303.85	305.24	305.33	304.31	304.02	306.78	304.29	305.47	306.26	304.08	304.04	304.2	304.33	304.71	304.96	300.74	303.93	302.32	305.76	303.72	306.2	304.56	304.83	304.62	304.6	303.79	304.21	304	303.17	303.51	304.46	305.81	304.66	304.18	303.9	303.54	303.86	305.47	304.78	305.07	305.16	302.76
312.55	314.34	313.19	313.11	311.57	312.22	312.4	312.57	313.33	314.58	314.95	311.74	313.19	314.91	313.67	312.58	312.74	313.31	314.08	311.82	312.8	312.76	312.24	313.94	314.63	313.03	314.11	313.31	313.4	313.61	313.71	311.72	315.33	313.34	311.1	313.73	313.03	312.74	313.66	314.47	311.51	312.56	313.91	313.67	314.17	312.28	313.05	313.64	313.94	312.35
311.98	313.49	312.23	314.04	313.27	312.53	312.45	314.65	313.27	314.2	311.91	312.37	313.03	313.36	313.6	312.45	313.57	314.13	312.53	312.8	314.29	313.73	313.79	314.22	312.1	313.06	313.99	313.12	313.31	314.07	313.08	312.93	312.82	312.7	313.78	312.13	312.93	313.62	314.15	313.99	313.51	313.42	312.76	312.17	314.65	313.23	313.35	310.74	312.36	314.29
328.01	329.36	328.41	329.02	326.42	328.36	327.21	328.82	329.72	329.97	328.38	326.04	329.39	328.19	327.66	327.78	328.21	327.88	329.68	328.23	330.39	328.94	329.27	328.98	328.01	330.46	329.8	329.6	328.7	327.65	331.14	329.17	327.09	328.47	329.67	327.28	328.24	327.64	328.72	328.41	329.08	330.66	328.53	326.96	327.36	327.1	327.78	327.78	327.7	328.79
315.59	313.85	314.58	314.16	314.88	314.83	315.84	315.16	316.16	313.81	314.43	315.31	314.97	315.15	315.33	312.97	314.07	316.11	315.49	314.82	317.34	314.39	315	314.58	314.63	316.77	316.04	316.92	315.2	314.63	314.53	314.2	314.92	313.96	313.85	314.73	315.42	316.02	314.39	315.43	316.84	313.65	314.37	314.33	314.47	314.84	313.76	314.53	315.13	315.79
316.83	318.08	315.74	317.85	316.33	317.33	318.51	317.61	317.61	316.85	317.23	318.27	317.84	317.62	316.53	317.65	317.63	316.99	316.49	317	317.87	317.6	318.31	319.14	316.71	315.54	315.94	316.44	318.12	317.08	317.42	316.33	315.72	317.86	318.82	316.59	317.67	318.45	318	318.33	317.44	318.39	318.93	316.87	316.18	317.37	320.27	317.43	315.39	316.85
301.2	300.91	300.98	300.46	301.85	298.72	299.82	300.51	301.39	301.27	301.13	299.65	299.72	300.38	301.04	300.61	299.25	300.18	301.6	301.85	301.24	300.53	299.9	301.34	299.13	301.91	300.21	301.52	301.29	300.77	299.99	301.21	301.07	300	301.2	299.85	299.63	299.57	300.71	300.36	299.98	301.78	302.27	302.06	300.14	302.78	302.17	300.73	301.35	300.78
327.35	327.86	328.47	326.98	328.97	327.94	326.26	328.76	327.57	327.84	328.3	329.07	329.25	326.77	326.35	326.15	329.39	328.4	327.33	327.93	327.63	328.06	326.86	326.94	327.9	327.76	328.28	328.04	328.02	328.85	327.09	328.61	326.86	327.65	327.13	327.58	327.24	328.33	327.28	329.11	326.39	327.28	327.17	329.49	328.57	327.47	328.17	327.23	328.26	326.82
312.5	313.62	313.73	312.68	313.23	313.2	312.99	312.99	312.66	311.65	311.92	311.7	312.7	312.25	311.6	311.91	313.58	313.57	312.26	312.72	315.9	314.49	311.71	311.4	311.7	313.07	310.69	311.95	312.57	313.57	314.16	312.44	311.89	313.04	313.18	313.11	311.53	312.02	311.84	312.85	314.68	312.38	312.01	312.22	311.22	312.13	311.81	311.16	314.33	313.38
305.29	304.4	303.91	304.73	305.28	302.71	304.7	304.37	304.82	303.99	305	303.17	303.8	303.41	305.14	303.68	304.57	303.62	304.76	305.44	304.58	303.79	304.08	304.76	304.3	303.56	303.02	304.33	305.2	303.82	304.35	303.77	303.96	304.75	303.65	303.44	305.61	303.88	304.7	305.05	304.82	306.22	303.51	305.64	303.45	306.22	304.23	304.26	304.56	303.31
309.15	309.41	308.13	309.07	306.85	309.24	309.53	308.37	309.33	310.22	308.43	309.58	309.06	310.57	309.98	309.85	307.45	308.89	309.72	308.37	308.3	309.36	308.71	307.43	308.84	310.22	309.25	308.5	308.98	307.53	309.95	308.41	308.77	308.48	308.61	309.24	308.12	307.59	308.33	309.84	309.85	308.04	309.76	308.51	307.31	308.31	308.69	307.75	309.37	307.51
310.04	309.42	308.23	307.21	308.48	310.4	306.86	310.96	307.73	309.69	308.43	308.51	306.88	307.19	308.6	309.25	307.85	309.85	309.37	307.2	307.72	308.55	309.08	310.51	308.57	307.56	309.02	310.4	308.2	309.84	308.47	307.57	306.89	308.55	309.47	308.22	307.23	309.13	309.49	308.47	311.02	308.2	308.59	308.73	308.92	309.68	309.04	308.85	308.9	309.92
296.38	297.85	296.81	297.06	295.16	295.64	297.93	295.8	295.78	296.19	296.37	296.99	297.31	297.37	296.39	298.52	296.68	297.33	297.27	295.34	297.08	296.46	295.95	295.35	296.61	297.26	295.62	299.34	295.67	297.4	296.4	296.95	298.6	296.71	297.22	297.05	295.6	296.84	296.61	296.96	296.3	297.08	297.09	296.49	296.72	297.47	295.84	296.34	297.92	297.5
309.08	310.96	309.55	310.18	310.42	311.16	310.62	311.72	310.97	311.54	310.61	309.65	310.57	308.82	310.14	309.8	311.43	309.49	311.02	309.46	310.1	310.13	309.81	310.92	311.95	310.58	310.73	311.18	309.16	310.3	309.89	309.15	311.91	310.8	309.55	311.6	310.75	308.47	310.69	311.68	311.53	310.13	310.37	310.26	310.7	309.1	310.31	309.65	310.73	310.96
301.1	299.94	301.01	300.63	299.86	299.77	299.74	299.23	300.92	299.14	301.9	299.91	300.01	300.95	301.92	299.01	301.58	300.68	302.23	301.77	300.18	298.92	301.14	300.59	302.63	300.41	299.78	299.13	298.02	300.11	298.98	300.64	299.39	299.26	301.18	300.38	298.77	299.6	300.75	301.03	300.26	299.03	299	300.25	300.77	300.64	300.76	298.37	298.92	300.99
319.44	321.54	320.49	319.67	319.31	319.23	319.49	319.18	319.27	319.36	319.08	319.52	319.86	318.13	320	319.53	319.31	320.58	320.3	319.62	317.25	321.21	319.48	318.3	318.79	318.28	319.9	318.45	319.19	318.59	319.79	321.21	317.84	319.4	320.28	319.54	317.97	318.75	318.47	318.88	318.94	320.19	318.4	318.22	317.78	318.47	319.29	319.41	319.24	318.27
315.23	315.57	315.76	315.23	315.9	316.17	317.61	316.48	315.75	317.12	314.63	316.55	316.27	314.19	316.17	317.43	316.67	316.56	315.06	315.47	313.65	316.48	316.56	316.77	315.32	317.35	314.33	316.86	316.98	316.35	314.84	315.78	316.54	316.23	316.27	314.27	315.61	315.2	316.37	315.11	316.36	313.77	314.03	316.61	316.46	316.53	317.68	315.4	316.46	314.84
309.36	311.97	311.18	308.44	310.34	311.04	308.97	312.29	309.8	310.38	310.69	310.54	313.22	308.85	310.47	309	311.12	310.39	310.26	310.17	310.08	311.2	311.47	311.23	308.57	310.04	312.06	310.79	310.75	309.67	312.03	309.98	310.87	310.79	309.82	310.94	310.52	310.83	311.25	308.81	311.28	310.56	308.44	310.18	310.28	310.64	310.32	309.18	309.81	311.99
305.67	305.36	307.59	303.16	305.39	305.76	307.26	306.26	307.02	305.61	305.17	306.5	305.18	304.54	305.62	305.46	306.61	304.81	304.87	305.59	304.98	303.85	305.3	306.12	305.53	305.54	306.75	307.4	303.84	305.82	305.21	306.01	304.51	305.48	305.34	306.2	306.33	305.44	303.57	306.23	304.91	305.95	304.76	303.88	305.28	304.88	306.52	306.84	305.36	305.78
312.31	314.38	311.67	313.08	314.86	312.82	314.25	314.05	313.67	313.01	314.79	313	313.35	314.05	313.91	314.03	314.35	312.46	313.7	312.32	313.78	312.7	311.45	311.34	313.22	314.55	313.08	312.85	313.28	313.49	312.71	312.39	314.44	313.8	314.29	312.69	312.85	312.66	312.37	313.09	314.56	314.83	311.44	311.96	312.86	311.59	312.49	312.32	311.2	312.09
324.33	324.51	325.41	324.74	324.64	325.13	325.15	322.93	325.68	324.09	325.97	323.51	325.3	325.01	325.11	323.9	323.36	324.9	325.2	324.54	324.47	324.51	325.03	326.55	324.29	325.26	324.87	325.2	322.37	323.84	324.16	325.08	323.08	325.54	326.24	324.22	324.72	326.19	325.93	324.4	324.62	324.6	324.57	324.92	325.83	324.35	326.14	324.46	323.72	325.38
314.25	314.28	316.17	315.84	314.29	313.88	314.18	315.38	314.59	316.72	313.55	314.14	315.05	314.96	315.01	313.38	315.55	316.54	314.83	315.98	312.76	314.67	314.8	313.97	315.15	315.85	315.89	315.25	316.66	314.4	315.81	316.92	315.16	315.72	313.24	315.29	316.69	314.13	314.11	314.5	314.95	316.03	314.97	314.35	316.09	312.89	315.4	314.27	314.18	313.47
328.4	328.4	329.62	328.08	328.46	325.62	328.53	327.47	327.26	329.08	326.98	327.79	327.08	327.78	328.14	326.92	327.83	329.95	326.9	325.52	329.07	327.03	328.3	328.79	327.54	327.76	326.13	327.57	327.46	327.44	326.63	327.42	328.26	327.29	331.65	327.21	325.56	328.59	326.34	328.12	329.41	328.19	326.16	329.09	326.97	327.05	327.95	327.9	329.37	327.93
303.65	304.59	305.25	304.19	306.88	304.49	305.98	305.43	304.87	304.04	305.36	304.96	303.59	302.97	305.67	306.65	305.86	305.62	303.72	304.27	304.27	305.36	305.43	306.82	304.97	302.93	304.17	305.03	305.14	304.09	305.33	304.91	305.78	304.53	304.95	304.83	303.8	306.38	305.59	304.08	304.18	305.45	306.23	306.41	305.19	304.77	304.78	307.16	305.48	306.6
302.22	301.54	301.62	304.5	300.86	303.01	302.21	302.91	301.08	301.1	303.23	302.92	303.96	302.78	301.99	302.99	302.83	301.49	301.41	303.16	303.9	302.84	303.25	303.64	302.09	301.97	303.71	303.48	304.57	303.25	301.17	303.16	303.23	304.05	302.54	303.56	302.16	303.58	301.58	301.09	303.49	303.32	304.68	304.49	303.87	304.31	300.71	301.55	304.09	302.36
314.71	313.69	314.45	312.8	313.84	313.2	315.19	314.41	314.97	314.07	313.69	312.24	312.72	313.09	314.32	315.16	314.03	313.86	314.91	312.48	312.58	313.83	314.46	312.72	315.92	315.76	312.48	313.46	313.97	314.64	313.45	312.44	314.79	314.76	313.88	313.97	314.41	314.22	311.64	313.76	314.03	313.01	314.25	313.6	314.87	313.12	315.24	313.66	313.07	313.8
320.85	320.4	320.68	319.92	319.05	320.32	320.16	319.38	320.36	320.16	319.05	319.6	319.66	319.6	316.84	319.91	320.85	319.23	319.23	319.35	319.23	319.26	318.21	319.07	318.07	318.88	319.1	318.92	317.32	318.49	318.72	319.29	318.77	319.69	319.73	319.28	318.32	318.9	320.02	319.51	318.59	320.8	320.11	320.45	320.23	318.42	320.37	319.81	318.7	320.2
317.98	319.88	320.02	318.58	320.21	319.92	319.31	319.4	318.44	321.55	319.28	318.45	320.09	319.65	320.77	318.9	318.5	318.67	319.45	318.85	319.49	318.43	319.39	320.03	318.42	319.45	319.29	319.55	316.69	320.66	319.26	319.84	319.09	319.99	322.02	319.05	319.31	321.11	317.92	319.55	318.74	318.4	318.81	320.73	319.29	317.83	318.9	318.19	318.78	319.48
309.05	308.35	309.05	307.16	307.96	306.73	308.36	308.58	305.92	307.62	307.5	307.11	307.09	306.93	307.75	307.87	305.42	306.37	308.84	306.98	306.91	308.06	307.67	308.24	308.65	306.84	308.19	306.41	308.21	305.96	305.77	307.56	306.7	307.52	305.32	306.92	305.83	306.87	305.92	306.06	307.37	308.26	309.23	308.17	308.17	304.64	307.19	307.53	307.17	308.19
312.73	312.86	314.76	313.81	313.54	313.68	313.59	311.57	314.63	313.36	312.87	313.97	314.07	315.54	313.06	312.72	314.85	312.6	312.94	312.44	311.94	314.79	313.43	311.47	312.37	311.65	312.9	313.06	314.74	313.61	312.31	313.65	314.45	313.1	314.04	314.27	313.51	313.86	314.46	313.15	314.06	311.24	314.23	313.37	314.38	311.01	311.29	314.42	313.99	312.19
296.49	297.58	296.96	297.24	297.32	297.59	296.91	296.68	295.25	297.52	297.83	296.89	296.34	295.69	297.06	296.26	297.28	296.51	297.94	296.91	296.04	296.04	297.58	296.73	296.61	297.28	297.39	296.29	294.6	297.36	297.93	296.24	296.55	298.88	297.21	297.61	297.03	297.51	296.56	296.56	296.07	297.12	295.73	297.35	295.14	295.16	297.28	295.88	295.71	297.5
312.68	312.48	310.81	313.28	312.37	313.54	313.84	312.25	313.4	312.14	315.43	311.67	313.93	312.83	313.41	314.93	312.61	312.34	312.57	311.91	311.97	312.86	314.45	312.99	312.85	312.04	313.47	312.93	313.51	313.71	313.29	314.17	312.29	313.96	313.08	313.63	312.74	313.77	313.44	312.83	314.79	314.33	312.72	312.68	314.51	311.51	315.17	312.76	313.21	312.61
314.97	313.59	314.55	313.83	314.08	314.76	312.89	313.01	313.7	315.4	313.68	314.44	314.77	314.18	315.47	314.34	314.96	314.15	316.3	313.76	314.83	313.41	315.64	314.25	314.86	312.25	312.96	315.84	312.9	313.59	314.3	313.33	313.73	313.68	313.82	315.17	313.73	313.83	313.15	316.47	315.85	313.93	313.72	314.15	314.5	314.72	315.02	312.09	314.13	314.01
298.19	295.34	296.02	296.36	296.56	295.78	297.23	297.04	296.2	296.44	297.85	295.12	295.23	296.74	298.73	297.09	297.23	295.4	297.33	296.73	297.59	297.53	296.42	295.82	297.67	296.3	295.89	295.95	295.55	299.23	294.96	296.09	297.44	295.32	297.97	294.78	295.26	296.15	296.06	296.36	295.74	297.82	296.86	295.93	297.42	295.81	295.8	297.1	298.21	297.44
316.61	316.49	318.1	317.29	315.77	318.96	315.91	317.63	319.15	317.22	317.46	317.26	316.58	318.6	317.42	315.95	319.01	316.18	318.29	317.42	319.24	317.46	316.93	317.8	317.71	316.95	314.89	318.06	319.17	317.49	318.24	316	317.02	316.38	315.82	316.6	315.88	315.5	317.51	317.42	317.57	316.15	317.21	316.45	318.42	317.75	317.57	316.92	317.15	319.05
306.39	306.5	306.28	306.27	305.35	307.26	305.8	306.71	306.68	305.8	308.02	307.03	306.71	306.57	305.88	305.82	307.07	305.01	306.96	306.91	306.43	304.05	305.59	306.32	307.97	304.88	305.61	306.06	306.98	305.32	306.06	305.03	308.09	306.38	305.17	307.51	306.87	305.46	306.46	306.48	307.74	305.59	307.32	306.03	305.94	304.85	306.7	306.36	307.16	306.68
305.49	305.49	304.39	303.71	304.6	301.4	305.57	306.52	303.79	305.24	305.16	306.88	305.13	302.91	306.67	303.67	303.66	305.38	304.43	304.19	304.95	305.23	305.27	303.52	302.37	305.42	304.64	305.23	303.5	304.13	303.8	302.82	304.25	305.14	305.07	302.9	304.85	303.72	304.44	305.03	304.45	305.36	304.67	307.41	305.62	304.1	303.71	303.92	306	304.05
298.28	301.04	299.37	301.44	300.56	300.95	301.14	298.81	300.73	300.12	300.09	299.79	299.89	301.01	300.48	300.41	300.6	300.6	300.74	300.5	299.33	301.13	301.29	300.62	300.82	299.91	299.17	301.46	299.44	299.15	300.21	299.13	300.54	298.74	299.06	300.16	299.85	299.82	300.86	298.57	300.92	300.78	299.06	299.16	299.64	299.23	299.15	300.7	300.08	301.53
314.81	313.64	313.82	314.99	314.79	314.24	315.7	316.75	313.25	314.03	314.35	313.72	312.3	315.15	313.95	313.73	314.45	313.88	315.15	314.69	313.89	314.87	315.21	313.95	314.37	313.71	313.49	314.38	314.61	313.66	312.6	314.45	313.61	312.96	313.78	316.53	315.79	314.81	313.72	313.74	316.09	313.83	314.77	314.19	315.91	312.62	314.5	313.26	313.35	314.32
304.34	305.32	303.63	304.54	303.28	304.29	303.68	301.75	303.68	304.62	303.83	302.69	303.41	304.49	303.82	301.96	303.77	302.82	302.65	301.33	301.29	302.76	305.05	303.97	303.78	301.76	302.37	301.67	303.8	301.75	302.06	303.15	304.91	304.49	305.41	303.84	302.89	303.06	303.8	303.83	304.67	302.85	302.37	302.4	304.92	304.07	303.75	303.09	303.36	304.64
303.33	302.23	303.84	303.35	302.2	301.76	302.85	301.53	304.23	303.32	303.02	302.22	303.3	302.41	304.03	300.66	301.56	303	302.42	302.79	301.94	302.96	302.61	303.22	303.51	302.57	303.32	303.82	303.14	302.52	303.81	302.28	301.4	303.02	302.25	302.9	301.79	301.45	301.05	303.27	301.16	301.76	303.72	303.22	303.15	302.94	302.12	302.54	302.53	302.54
294.49	294.05	294.74	295.66	294.42	294.21	296.18	294.78	294.48	295.7	295.8	292.56	295.06	293.92	294.38	296.24	293.15	297.01	297.05	294.81	294.33	294.71	295.21	295.64	294.42	295.65	295.53	295.12	296.11	294.42	294.61	295.62	293.21	295.63	295.36	296.11	295.54	296.68	296.57	294.79	295.14	295.61	294	294.01	296.46	295.45	295.42	294.66	294.26	295.93
310.31	311.21	309.08	309.15	308.86	311.51	311.1	309.78	308.02	308.31	310.39	310.12	309.06	309.32	310.75	311.01	309.67	308.32	311.64	309.42	309.3	309.1	309.24	309.42	309.91	310.23	311.95	309.45	309.21	311.1	308.64	309.97	311.23	310.08	310.05	309.23	310.78	309.27	308.48	309.35	310.45	308.97	309.47	307.04	309.63	309.12	309.47	310.48	310.58	309.27
312.77	313.03	311.56	311.44	310.95	312.67	312.7	312.45	310.18	311.58	312.78	311.5	312.71	312.1	310.73	311.11	312.69	313.49	312.17	311.18	313.03	312.66	312.15	311.29	312.46	311.95	311.89	310.8	314.23	313.95	311.59	311.66	312.2	311.44	311.41	311.58	312.74	311.8	313.09	313.43	309.78	312.27	311.36	310.32	312.46	310.57	311.73	312.47	312.26	313.61
316.97	316.45	315.98	315.73	315.33	316.04	316.01	315.02	315.29	315.63	316.04	315.55	315.16	315.7	316.43	317.12	314.04	315.92	316.71	314.43	315.2	316.45	315.16	316.18	314.19	314.57	317.73	316.77	316.31	316.18	316.37	315.41	316.43	315.44	314.01	314.4	316.68	315.92	315.25	315.96	316.06	314.74	315.96	313.92	314.83	318.57	314.83	315.97	317.99	315.36
314.5	314.03	311.6	315.02	314.13	313.06	312.18	314.7	313.68	312.98	312.69	314.56	314.11	313.6	312.54	313.27	313.69	313.09	313.24	315.79	311.85	313.18	312.83	312.24	313.12	314.34	313.52	312.24	313.7	314.74	313	313.68	313.16	312.69	312.39	314.03	312.63	311.89	315.15	314	313.25	313.91	314.03	312.78	312.52	312.44	315.15	314.02	315.37	313.9
302.55	302.81	302.74	300.62	300.7	302.48	301.03	301.45	302.04	302.2	302.75	302.66	300.73	302.38	302.51	304.6	303.41	301.73	302.29	302.69	298.64	303.36	302.99	302.05	302.26	302.11	304.64	302.48	302.41	303.31	302.78	302.66	302.92	302.57	301.94	301.87	302.4	302.96	302.89	302.37	301.39	302.26	303.24	303.69	303.21	302.27	302.25	301.17	301.79	302.8
324.87	325.83	324.32	324.23	324.77	323.92	323.35	325.67	326.07	323.39	324.54	323.41	324.16	322.9	323.42	325.12	323.11	324.25	325.94	325.33	326.03	325.06	324.78	324.49	325.71	325.47	326.23	325.32	324.03	324.79	325.51	324.33	323.31	323.37	323.29	324.55	322.78	325.75	325.58	324.53	323.65	324.4	324.77	323.42	324.42	325.23	324.21	324.21	326.7	324.46
296.79	297.85	296.72	296.64	297.14	296.12	296.12	298.44	297.28	295.73	296.97	297.4	296.85	295.38	297.08	296.36	295.71	295.13	297.51	297.17	296.26	296.06	298.18	296.18	298.03	295.12	296.31	298.78	298.39	295.56	298.28	298.27	296.63	295.56	296.56	296.42	296.57	297.39	296.39	296.55	296.74	295.72	297.52	296.72	297.41	296.5	296.98	297.51	297.86	296.05
314.65	313.23	313.25	314.81	315.92	315.78	312.7	314.12	313.71	316.99	315.17	316.34	314.25	315.23	313.91	315.3	316.04	316.09	315.74	315.38	315.37	314.22	315.15	314.11	315.01	314.45	314.58	314.68	313.9	315.17	314.28	312.92	316.32	315.54	315.23	314.93	314.18	314.86	315.33	314.05	315.57	315.26	314.1	315.24	315.62	314.18	313.93	315.13	313.71	315.09
303.19	303.74	305.35	302.34	303.76	302.7	302.01	301.3	304.31	304.37	302.56	303.45	304.91	302.17	304.55	302.97	302.27	304.11	303.46	304.48	303.29	300.05	302.68	303.17	303.55	304.79	305.55	303.46	301.55	304.39	304.23	305.49	303.16	303.45	303.32	303.06	304.3	302.25	304.24	303.47	303.55	305.62	304.06	303.85	304.08	302.32	303.57	305.39	303.54	302.68
316.22	314.76	315.12	314.81	316.7	314.77	318.69	316.63	315.33	314.98	315.09	315.3	317.48	315.47	315.51	315.8	315.99	316.62	315.39	317	316.61	312.94	315.96	315.24	314.72	315.35	316.86	316	316.2	317.3	314.69	315.11	314.79	316.38	314.05	316.85	314.51	317.2	316.04	315.32	316.29	315.74	315.79	314.47	317.22	316.89	314.9	316.62	315.52	315.59
313.75	311.83	314.21	312.02	309.88	310.84	312.57	311.73	311.68	312.02	311.53	309.54	310.29	310.81	314.84	311.54	311.51	312.88	312.36	311.62	313.2	310.6	310.83	311.67	311.32	310.86	311.42	311.3	310.83	312.61	311.69	311.26	310.79	311.73	311.75	310.83	311.88	311.8	312.36	312.24	311.16	311.29	310.5	311.24	310.34	312.96	310.46	310.81	313.18	311.36
302.58	303.86	301.83	301.88	302.52	302.38	302.51	303.39	301.63	301.88	301.98	302.17	302.85	302.88	302.97	303.38	301.96	302.57	302.49	301.16	301.67	302.5	301.42	302.69	302.73	303.82	303.26	302.91	301.65	303.06	303.9	301.96	301.38	300.76	303.54	302.04	303.64	302.92	304.69	302.76	302.44	304.87	302.84	300.56	302.91	302.4	301.65	300.88	301.02	302.24
306.58	306.65	304.93	303.62	305.48	306.07	305.17	305.7	306.6	304.67	305.06	305.01	304.68	304.17	305.6	304.88	305.86	304.9	306.14	305.18	306.99	305	306.57	306.78	304.38	306.45	304.6	305.32	305.48	305.46	305.61	307.47	303.73	305.93	305.69	305.28	304.84	306.38	305.85	307.01	306.48	305.02	307.1	307.02	306.05	306.46	305.44	306.85	307.02	304.88
306.02	303.61	304.44	305.29	305.45	305.51	305.77	304.69	305.38	305.02	305.28	303.34	304.93	305.96	304.95	305.39	304.06	305.61	306.4	304.44	304.02	305.36	306.02	304.73	304.77	305.31	304.45	304.82	306.32	303.61	305.49	305.09	306.27	306.61	304.25	305.39	304.02	306.03	304.93	306.62	305.36	304.65	304.13	305.85	305.38	305.23	305.56	306.45	306.94	304.66
317.14	320.81	317.99	319.51	318.9	319.55	318.81	319.78	319.78	319.24	318.53	319.72	319.17	318.88	318.9	317.51	319.06	318.35	317.65	317.78	318.18	318.38	319.2	318.18	319.34	317.92	320.37	320.11	319.25	319.63	318.57	318.26	319.07	318.21	319.03	319.43	318.98	319.13	318.63	317.52	318.39	316.84	317.56	317.55	319.23	318.43	319.03	317.03	318.23	318.78
316.94	316.91	318.91	317.79	317.99	318.85	317.72	318.36	317.82	319.12	317.44	316.31	318.16	319.54	319.25	316.44	316.68	318.69	316.6	318.78	319.14	317.24	316.56	318.54	317.54	318.71	316.25	317.17	318.08	316.27	318.11	317.71	319.09	318.96	318.09	317.64	318.25	318.88	315.92	319.53	319.83	319.9	317.24	318.4	317.75	317.43	318.44	316.97	318.49	317.92
318.83	317.22	314.18	318.53	317.69	317.31	318.12	316.46	319.17	317.78	316.44	316.77	317.32	315.83	315.69	316.36	317.87	317.39	316.99	316.43	318.52	317.56	318	317.56	315.79	315.68	315	317.02	317.13	316.18	315.73	317.37	317.56	315.74	318.15	317.06	315.95	317.72	318.39	316.24	318.36	318.9	315.94	316.78	316.91	317.61	317.5	317.17	317.78	317.17
324.58	325.35	323.8	325.41	325.69	325.71	326.94	322.42	328.01	324.33	325.83	325.45	324.94	327.49	326.11	324.37	325.11	325.45	326.49	326.49	324.81	325.55	323.64	326.01	324.56	323.79	325.1	325.06	328.37	324.73	325.18	326.21	324.99	325.85	325.18	326.13	324.65	325.42	325.74	326.51	325.04	324.77	325.42	325.89	324.8	325.6	325.23	324.2	324.25	325.52
299.67	299.33	300.4	299.83	301.08	300.51	299.25	299.71	300.17	300.88	299.4	299.9	300.86	299.89	301.35	299.79	299.71	300.08	300.03	299.53	300.02	299.79	301.18	302.07	300.63	299.77	298.46	298.71	299.92	299.52	299.51	298.75	299.27	300.1	299.7	300.75	300.19	299.62	299.34	301.5	301.83	301.34	299.91	300.65	301.16	300.66	300.21	299.11	298.49	299.78
318.09	317.15	319.25	316.2	317.72	316.92	316.25	317.81	315.35	318.2	315.58	316.46	318.17	315.9	318.47	317.02	317.17	318.15	317.27	315.49	317.66	318.57	318.34	315.3	316.71	316.81	318.49	317.89	317.03	317.45	315.72	316.7	316.59	316	316.13	316.72	318.2	317.56	315.78	316.19	317.57	317.5	318.45	317.05	319.19	314.94	316.45	317.88	316.56	317.32
311.6	312.44	312.67	311.81	312.12	312.02	313.99	313.48	311.4	312.92	311.33	314.2	311.11	313.4	312.57	312.18	312.21	310.52	313.01	312.79	314.58	312.54	311.29	312.64	311.86	311.98	313.86	312.76	313.36	312.87	313.69	311.91	310.52	313.31	313.68	311.66	311.53	312.3	312.89	313.06	312.51	312.64	312.9	313.3	313.6	312.84	314.41	311.61	313.18	313.81
301.12	301.82	302.53	303.57	301.54	303.62	301.86	301.82	301.93	300.9	302.81	303.12	302.5	302.46	305.02	302.37	302.24	303.3	302.96	305.03	303.51	303.91	302.96	301.71	302.41	303.12	303.25	304.39	302.9	301.47	303.71	301.55	303.46	302.53	303.77	304.73	303.92	302.79	303.53	302.53	303.49	304.16	302.72	300.89	303.4	302.88	301.8	303.4	303.22	304.22
313.52	313.59	312.68	313.16	314.83	314.98	313.43	314.3	316.1	314.64	314.25	314.1	313.58	313.46	315.31	313.75	313.29	313.44	313.88	315.54	312.19	315.5	315.25	313.44	314.53	314.83	315.44	313.91	314.67	314.37	313.81	314.35	315.86	312.12	314.55	313.96	314.31	313.41	313.88	314.91	313.77	313.57	315.26	314.23	313.5	314.09	314.5	313.55	312.81	314.69
324.61	325.42	325.01	325.24	324.59	325.14	323.77	325.29	325.74	325.13	326.49	325.59	325.85	324.98	324.81	324.46	324.17	324.46	326.46	324.41	327.04	325.13	325.88	325.52	324.95	326.06	323.75	324.69	323.13	324.92	323.98	324.01	325.69	325.51	326.18	327.26	323.78	326.17	322.84	326.32	325.06	327.09	324.08	325.97	324.95	326.3	324.05	325.71	325.58	324.78
296.34	294.85	293.96	294.33	293.92	294.21	295.14	295.3	295.21	294.44	294.31	292.96	295.14	292.59	293.3	292.44	294.79	292.97	292.95	294.98	294.94	294.54	294.28	294.92	295.65	294.33	294.79	294	294.35	294.12	294.02	294.07	293.76	292.33	293.92	292.32	294.8	294.19	295.44	295.52	292.29	293.77	293.35	293.98	292.67	292.81	293.86	292.79	291.81	295.03
315.07	316.29	314.56	314.89	314.6	315.26	314.62	313.77	315.21	316.45	314.74	315.73	316.51	313.95	315.1	316.02	315.73	313.7	313.68	315	315.98	314.75	313.62	315.67	314.75	315.08	316.02	313.82	314.13	315.62	312.91	315.58	314.25	314.07	316.87	314.34	315.35	315.17	316.09	316.29	314.78	315.08	315.76	314.94	314.29	316.05	314.86	316.98	315.6	313.99
316.1	314.58	314.64	315.49	315.21	315.31	314.9	314.78	315.06	313.95	315.65	313.74	313.59	313.98	316.8	315.75	315.1	313.61	312.8	315.4	315.38	314.44	316.69	315.39	313.18	313.92	314.64	314.68	314.5	315.56	313.97	314.69	314.9	313.64	313.58	316.17	317.3	314.53	314.41	314.09	316.08	315.1	315.15	313.58	315.27	314.63	314.84	312.64	313.99	313.46
326.72	328.67	328.19	326.46	328.46	327.71	327.77	326.72	328.03	327.4	327.77	327.67	329.36	326.73	326.44	327.39	325.62	327.3	328.41	330.04	327.35	329.19	329.65	328.75	328.06	328.15	327.75	327.77	328.38	327.99	327.65	329.43	328.8	328.33	329.38	328.44	327.91	325.57	325.93	329.07	327.67	327.72	329.56	328.2	327.7	328.03	329.23	327.43	327.29	328.03
311.28	311.87	312.2	312.76	313.85	311.57	312.09	311.39	314.01	313.25	311.91	312.13	312.35	311.22	313.02	312.2	311.92	312.22	313.72	311.68	314.83	311.49	312.3	312.77	313.19	312.78	311.32	311.8	312.54	313.63	311.61	311.7	313.64	312.16	311.62	313.2	311.76	313.59	312.36	310.94	313.33	312.8	312.29	312.35	310.8	312.46	313.51	315.36	313.17	312.13
309.27	308.67	307.29	308.85	307.36	307.44	309.5	308.27	311.07	310.35	306.74	309.36	308.27	311	309.17	307.61	310.57	309.45	308.17	308.88	308.75	309.98	309.41	310.04	307.27	308.32	308.55	308.46	309.14	309.5	309.52	308.66	306.03	309.19	309.04	310.72	309.51	310.05	308.7	308.9	309.23	308.28	307.59	308.5	309.98	307.8	310.01	310.12	307.69	308.03
307.59	306.98	307.85	308.01	305.39	307.08	309.24	308.03	307.21	307.11	308.53	308.12	306.56	309.14	306.74	307.84	307.37	308.3	307.93	307.03	307.18	305.32	306.74	308.34	307.6	306.67	307.69	307.54	306.87	308.38	307.42	307.22	307.37	308.31	307.51	306.6	306.55	307.25	308.28	306.89	308.43	307.98	306.95	308.38	309.11	309.03	306.68	306.69	308.61	306.14
325.35	324.68	326.52	325.26	325.4	324.91	324.37	325.9	324.47	324.69	324.26	325.29	324.42	325.19	325.69	325.58	326.31	325.11	323.64	324.16	324.35	323.87	325.2	324.16	324.16	324.52	325.26	324.01	326.09	323.52	326.05	324.62	325.82	325.22	325.18	326.15	326.06	325.26	324.35	325.04	326.11	325.35	322.61	324.57	324.65	324.64	324.99	326.83	324.99	324.56
299.49	299.06	299.92	301.96	299.64	300.5	300.13	301.5	299.01	298.96	300.06	299.8	300.8	301.48	300.42	300.16	298.55	299.25	301.75	299	300.98	300.8	299.83	299.77	300.39	300.57	298.1	302.35	301.22	300.19	298.29	300.22	299.81	298.2	301.3	300.79	301.17	300.43	298.88	300.67	300.62	297.42	299.68	299.28	300.84	300.97	300.28	300.23	300.6	300.92
316.98	317.06	317.12	316.54	316.62	316.55	317.36	316.79	316.56	315.43	317.78	317.58	317.68	315.17	317.45	318.73	316.35	316.98	316.38	316.84	315.93	316	316.86	317.87	316.22	317.51	316.5	315.37	315.56	315.57	318	317.04	317.66	316.23	316.51	315.72	316.26	318.98	316.44	316.8	316.86	315.92	317.78	315.98	316.6	317.11	314.54	316.25	316.87	317.45
304.73	306.37	305.11	305.95	302.26	303.76	304.97	306.23	305.26	305.22	304.74	305.18	305.2	305.81	304.47	306.11	303.22	304.53	306.17	304.24	305.04	305.43	304.84	306.32	306.03	303.59	304.45	305.11	303.18	304.13	304.39	304.88	305.31	303.95	306.32	305.89	304.02	305.85	302.9	305.06	304.32	302.43	305.26	305.05	304.15	302.9	305.18	304.88	305.42	304.94
324.13	326.19	324.53	325.02	325.96	325.05	323.1	324.18	324.79	325.27	323.22	325.21	324.07	325.61	323.52	325.21	325.09	324.99	325.92	324.28	325.35	325.01	326.14	325.43	322.77	325.81	324.85	325.37	322.71	324.23	323.36	322.09	322.12	323.9	325.04	325.62	324.9	326.85	322.78	325.28	325.87	325.49	323.95	323.11	323.68	324.95	323.68	325.5	323.55	326.81
302.92	303.28	303.23	300.72	303.39	303	304.64	302.35	303.15	301.32	303.72	302.71	302.32	302.39	301.99	303.27	303.15	302.24	302.74	304.68	302.85	303.11	303.29	303.37	304.04	303.81	300.83	303.62	304.83	304	303.29	302.95	301.8	304.94	304.03	303.49	302.84	304.21	304.44	302.85	302.02	302.94	301.59	304.34	302.29	302.34	303.62	301.92	303.35	303.52
305.43	304.19	307.85	305.85	306.96	305.43	307.19	305.7	306.69	306.63	306.91	305.55	304.77	308.09	306.33	305.01	306.26	303.88	306.48	304.84	305.87	304.51	306.29	306.6	306.74	306.14	307.19	307.28	305.92	305.31	305.54	307.39	306.78	305.19	305.19	306.35	304.33	306.32	305.72	305.94	305.19	305.24	307.15	305.48	305.97	307.73	305.93	305.89	306	303.83
301.14	301.27	299.94	301.1	301.68	301.92	302.85	301.5	302.31	302.54	301	300.17	301	301.43	302.45	301.48	302.82	299.89	301.15	300.57	300.37	300.68	300.16	300.37	299.93	300.89	300.35	301.69	301.3	300.8	299.66	300.76	300.16	301.39	302.15	300.75	300.31	300.97	301.16	300.66	302.25	300.61	300.81	301.54	302.15	302.11	301.64	300.29	302.82	300.45
302.16	302.66	300.45	301.23	302.45	301.74	302.57	303.37	301.22	302.72	303.11	303.02	302.17	302.01	301.71	301.65	304.38	302.6	300.45	300.8	300.99	301.88	302.89	300.87	302.53	302.16	304.36	302.35	303.91	302.5	303.2	301.96	301.59	301.41	304.27	301.17	302.12	305.02	302.21	299.81	301.19	302.43	302.25	302.09	300.85	303.13	303.15	302.76	301.96	302.28
308.76	309.11	310.5	310.24	310.18	309.56	309.15	310.25	309.19	311.88	310.42	309.86	310.97	309.8	311.61	309.79	311.6	311.2	311.33	308.71	311.29	311.55	311.45	309.24	311.06	310.41	309.72	309.56	308.15	309.65	311.56	311.21	308.84	309.45	309.41	310.22	309.27	310.53	308.68	308.5	309.32	308.87	310.25	308.34	310.13	310.26	309.86	309.51	307.97	310.31
304.18	304.62	304.31	305.89	304.2	305.12	305.21	307.09	304.07	306.27	306.17	305.82	304.34	306.69	306.22	305.8	303.14	306.73	304.59	305.71	305.26	305.9	304.54	306.03	306.83	304.11	306.59	306.59	306.35	307.1	305.53	306.25	305.4	306.79	305.33	306.49	305.57	303.55	305.6	305.34	305.61	305.16	306.18	305.17	306.56	305.35	306.42	305.51	304.46	305.64
295.86	298.43	296.16	296.13	296.26	298.35	297.17	296.55	296.14	295.48	296.12	297.6	296.98	296.77	297.34	296.51	296.5	295.94	297.58	298.58	296.3	297.81	298.07	295.92	296.09	295.71	297.43	294.9	297.54	296.64	296.44	296.71	296.41	295.03	297.72	295.07	298.13	297.36	296.36	296.49	296.35	296.89	297.95	296.84	296.83	295.46	297.67	297.87	297.16	297.5
318.68	319.7	317.69	318.38	318.74	318.76	319.24	320.15	318.72	319.23	320.01	320.29	318.27	320.23	318.52	318.68	318.8	319.83	319.36	317.24	320.46	318.05	318.8	319.15	320.22	318.35	318.47	319.1	318.45	319.93	320.15	316.93	318.24	317.07	318.47	318.11	318.65	319.63	317.95	317.35	316.69	318.57	319.08	319.69	318.32	318.58	319.53	319.67	318.41	319.6
314.14	315.49	315.25	313.23	314.66	315.94	314.85	316.02	314.79	314.98	314.93	315.15	315.28	315.5	314.54	315.31	313.33	314.38	316.11	316.22	314.76	315.8	313.34	315.25	315.44	315	316.22	313.04	314.9	313.62	315.44	314.21	315	313.97	315.84	315.54	313.89	315.62	313.33	316.22	312.77	316.4	314.7	315.4	314.34	315.46	314.4	313.67	315.55	312.68
305.46	304.2	305.71	305.84	305.69	304.64	307.07	304.96	305.72	304.99	307.66	305.3	305.25	306.1	304.47	304.91	305.85	305.51	304.71	305.68	306.44	306.24	306.98	307.45	304.35	303.62	303.42	302.82	304.01	305.19	307.38	306.08	305.56	304.22	305.3	303.74	305.06	305.69	304.26	304.06	305.42	304.59	306.3	306.93	304.68	306.63	306.25	305.29	304.83	304.65
313.94	311.9	313.51	312.81	314.43	314.92	313.19	313.67	313.94	314.27	313.93	314.46	312.43	314.77	315.91	314.58	313.09	312.41	315.78	312.76	314.9	313.46	315.2	312.62	315.73	314.69	312.95	313.29	313.19	312.61	315.61	313.94	313.27	313.58	313.49	315.57	315.56	312.78	313.7	314.79	312.74	313.73	313.04	313.96	315.8	314.55	315.98	313.17	311.48	314.37
305.45	303.19	304.22	304.02	304.46	301.62	303.21	304.57	305.16	303.82	303.91	305.11	304.53	302.38	303.34	302.69	304.36	302.44	305.48	303.31	304.05	304.07	304.96	304.19	302.33	299.71	303.45	303.19	303.92	305.58	303.57	304.29	303.1	303.9	302.12	304.89	305.51	303.43	304.69	301.96	302.76	303.66	305.55	304.5	304.45	303.44	303.76	303.82	301.72	302.47
303.81	303.35	302.87	303.44	304	303.1	303.4	303.88	302.35	301.94	303.52	304.48	302.66	302.97	303.6	303.33	304.82	303.68	304.3	303.5	306.11	305.3	303.53	303.37	303.88	303.89	304.77	301.68	305.26	303.74	303.95	302.89	302.01	303.47	301.75	304.34	303.38	303.88	302.53	302.76	302.72	303.52	301.06	302.7	302.6	306.19	303.84	304.07	301.77	302.68
312.52	311.27	310.79	308.89	314.42	310.59	312.86	312.15	310.96	312.86	311.49	311.88	313.87	313.12	311.5	310.86	313.44	312.28	311.76	310.87	310.41	310.36	313.19	312.95	311.54	312.24	310.82	312.57	310.77	312.88	312.08	312.84	311.8	312.57	312.51	312.01	312.1	312.48	312.76	310.57	313.16	313.08	312.99	310.98	312.09	311.86	312.21	310.49	312.23	312.64
316.24	314.06	314.17	314.87	316.5	315.67	315.83	313.57	316.78	315.12	315.96	315.59	314.41	315.85	313.59	315.55	314.37	314.69	317.16	316.53	315.67	316.76	317.18	315.3	316.28	315.86	317.19	314.61	315.29	315.34	314.22	314.93	315.5	315.95	315.52	315.73	315	314.81	314.33	315.18	314.4	314.72	314.63	315.06	316.49	316.08	313.72	315.44	314.5	314.85
312.02	310.83	313.11	312.89	313.41	313.44	311.29	314.63	314.05	313.36	313.01	313.55	311.75	315.13	312.86	314.55	312.03	313.41	312.22	312.35	311.8	313.86	313	312.72	312.45	312.01	312.72	313.16	313.03	314.45	312.92	312.52	314.64	312.52	313.22	313.09	312.56	310.93	312.5	310.05	312.75	312.29	315	311.96	310.76	311.04	310.32	313.51	311.8	313.76
304.03	303.77	304.51	306.46	304.26	304.84	305.04	304.52	304.4	304.67	304.74	304.63	306.86	304.7	304.8	305	304.36	307.07	303.79	302.79	305.02	304.11	306.48	303.29	305.95	304.59	303.55	305.87	304.16	302.94	304.2	305.67	304.81	305.88	305.21	305.02	303.98	304.1	305.33	305.62	304.16	306.11	304.69	306.5	303.01	304.4	305.25	304.97	305.37	304.08
304.48	303.64	303.62	304.81	303.52	305.55	304.88	303.6	304.76	304.19	304.95	305.67	305.08	302.92	306.04	304.92	303.52	305.28	306.33	306.01	303.68	303.97	304.16	305.4	304.75	305.52	304.11	303.73	305.01	303.98	302.97	305.32	304.13	305.32	304.43	304.53	305.69	306.26	304.67	305.25	304.49	303.7	303.69	306.2	306.77	304.1	305.64	302.34	305.29	303.87
312.07	311.06	311.82	311.61	311.63	311.71	311.97	311.78	311.83	309.97	311.62	311.72	310.17	311.08	311.63	311.33	308.58	309.49	310.3	310.34	311.72	310.75	310.53	312.59	312.4	312.23	312.55	312.87	310.38	311.26	311.63	310.35	310.24	310.16	310.81	310.9	310.66	311.35	311.87	309.91	311.54	310.19	312.32	312.51	311.24	312.63	311.21	310.44	310.11	310.62
312.44	311.54	313.54	311.17	312.84	312.95	314	313.26	311.14	313.53	312.24	313.16	312.97	313.61	312.37	313.45	313.37	314.37	311.81	313.85	312.88	314.49	313.39	313.66	313.96	312.76	313.16	312.55	313.09	313.13	313.79	313.77	313.29	312.26	313.16	312.7	312.14	313.01	312.43	312.99	312.19	312.67	311.14	313.79	312.57	312.88	312.42	310.94	312.23	313.35
303.32	303.83	303.45	303.92	303.55	302.95	303.35	302.22	301.45	302.8	303.92	302.5	303	302.86	303.78	303.73	302.44	301.67	302.93	303.15	303.05	303.84	303.24	302.62	304.6	304.57	304.89	303.12	304.29	302.45	303	302	304.08	302.78	304.83	303.42	302.98	303.32	304.58	301.85	303.07	302.39	302.6	303.47	301.8	302.7	303.28	304.32	300.99	304.05
318.49	315.91	316.35	316.5	314.96	316.58	315.6	315.65	317.66	316.09	317.32	316.09	314.98	315.21	315.87	314.77	316.83	313.7	315.22	315.75	317.53	317.9	315.17	315.88	313.84	315.31	316.92	314.6	317.27	316.03	318.44	316.28	314.88	314.91	316.22	316.29	314	314.7	314.64	314.39	314.28	316.78	314.88	315.69	316.05	316.61	315.3	315.11	316.16	315.68
313.96	313.88	312.35	314	313.2	312.68	314.73	313.34	313.33	312.7	313.6	312.64	313.2	311.92	313.28	313.38	312.53	311.54	314.13	313.51	313.85	312.4	314.15	312.48	312.44	312.91	313.46	310.74	313.77	313.19	314.06	312.47	311.37	314.04	313.07	313.35	313.54	313.43	313.53	312.06	313.81	314.7	312.14	314.76	314.13	312.74	313.36	313.05	313.83	314.66
300.47	299.27	300.3	301.15	297.23	298.51	300.45	300.29	298.76	299.64	301.44	301.89	301.62	301.2	300.8	299.44	299.56	300.98	300.6	299.96	300.51	299.95	298.62	299.78	301.21	300.27	299.67	301.4	298.79	299.67	300.13	298.16	300.38	300.22	301.68	300.34	300.23	301.41	299.15	300.62	299.02	299.41	299.88	300.07	298.9	301.24	300.58	301.72	302.2	300.65
305.4	306.27	305.49	306.63	304.28	305.65	304.86	304.9	305.37	304.98	305.69	306.32	306.12	303.92	305.39	306.04	306.45	306.21	305.3	305.11	305.62	305	304.45	306.71	302.43	305.38	305.74	305.81	304.56	306.19	305.18	305.79	305.3	304.6	307.2	304.87	306.05	305.43	304.6	304	303.37	307.1	306.67	304.4	302.7	305.61	305.44	303.8	305.48	304.39
313.85	315.85	314.23	313.74	314.13	315.18	314.71	315.15	316.45	315.19	314.13	313.97	312.92	313.78	313.99	316.55	316.3	314.45	315.86	314.82	314.31	315.15	315.92	314.73	314.91	313.3	314.68	315.28	314.92	314.07	315.37	315.25	312.99	313.63	314.71	316.46	315.23	314.83	314.57	314.15	313.31	316.15	316.16	313.94	314.65	316.61	316.42	316.78	314.38	314.92
302.51	300.57	300.57	302.36	300.1	300.65	300.83	302.06	301.6	300.45	300.39	300.67	300.85	301.05	301.14	301.61	300.03	298.87	301.03	299.49	301.85	301.24	301.18	301.46	302.36	300.31	303.12	300.18	300.88	299.35	300.66	298.2	299.82	299.04	301.25	300.81	299.99	300.72	301.65	301.73	301.81	301.41	301.61	300.83	299.13	302.02	301.5	300.12	300.03	301.84
308.31	309.24	308.69	308.83	308.29	308.31	309.08	308.27	307.36	310	307.84	308.75	309.56	307.49	308.83	307.94	309.73	308.48	308.85	309.24	308.95	306.81	308.06	308.07	309.78	308.97	307.48	309.76	308	307.46	308.43	307.11	310.91	309.67	310.75	310.31	307.92	311.17	309.84	307.16	309.92	309.88	309.18	308.44	307.16	310.6	308.17	308.39	309.72	309.27
314.6	315.15	315.18	316.18	314.9	316.63	314.97	316.01	316.05	317.25	314.14	314.35	317.11	314.39	314.7	315.24	315.83	316.46	316.73	316.02	314.72	317.33	316.71	313.98	314.82	317.28	316.18	315.51	315.04	314.87	315.81	315.47	315.56	314.83	315.31	315.39	316.92	315.81	316.5	314.21	316.14	316.88	315.23	314.54	316	314.92	316.26	314.99	317.2	316.66
310.19	309.95	310.83	310.12	308.63	312.38	310.57	309.64	310.64	311.86	310.32	308.95	309.98	308.31	310.22	308.79	310.73	311.2	311.4	311.24	311.58	311.35	309.28	310.5	310.21	311.7	311.08	312.06	309.59	309.82	309.72	310.25	309.82	310.79	311.31	311.89	309.86	311.56	309.25	310.52	311.74	310.07	312.56	311.09	310.51	310.72	309.04	310.91	309.16	311.41
315.02	315.32	316.5	312.93	314.22	316	314.55	312.15	313.16	314.78	314.64	313.99	314.95	315.8	313.76	315.32	313.49	313.85	314.91	315	313.14	313.97	313.6	315.39	312.47	315.69	313.98	313.45	314.54	315.99	313.45	316.43	314.72	315.29	316	313.9	313.65	315.27	317.12	315.28	316.06	313.69	316.76	314.82	313.57	314.83	313.77	314.96	313.61	315.96
301.9	302.62	301.38	302.63	302.94	303.03	302.82	302.43	304.81	303.82	303.51	302.24	301.54	303.67	302.65	302.78	302.85	301.16	304.37	305.76	304	303.74	302.53	301.86	301.45	304.15	302.26	302.94	304.32	303.92	302.45	302.79	303.75	303	303.31	301.15	303.69	303.36	303.18	305.44	304.23	303.4	303.83	303.45	304.32	302.74	302.5	303.12	304.9	301.74
317.04	315.49	318.15	316.24	316.43	317.65	318.06	316.37	317.56	317.64	316.5	316.41	317.19	318.57	316.58	317.05	316.69	318.74	318.37	316.09	317.48	317.33	316.9	316.72	318.52	316.35	316.58	318.67	317.87	316.29	317.9	316.78	317.56	315.94	320.77	319.33	317.76	316.27	315.78	318.61	314.92	317.17	315.32	316.73	318.52	316.48	317.26	319.24	317.29	316.17
318.87	317.12	318.44	317.71	317.41	317.16	317.91	317.83	318.41	319.31	318.79	320.03	319.84	317.02	318.12	319.06	315.7	316.3	319.39	318.75	316.26	316.76	318.21	317.69	318.79	318.12	319.6	318.99	317.25	318.98	317.93	320.1	318.01	317.48	317.55	316.4	319.13	319.57	316.26	317.92	319.63	317.69	316.84	317.93	316.67	317.7	317.13	319.63	318.04	320.07
313.06	310.45	311.27	312.52	312.17	312.37	312.12	311.7	311.59	310.51	311.32	312.05	312.08	311.02	310.65	311.29	312.27	308.89	311.87	309.88	312.69	311.28	312.19	311.58	311.7	311.16	310.76	313.02	312.15	310.96	311.01	311.88	311.44	313.62	310.37	311.12	311.73	310.14	313.59	309.33	311.76	312.36	310.9	309.41	311.02	310.53	310.32	311.57	311.83	310.51
299.31	302.11	301.14	300.85	299.79	300.52	298.44	299.18	299.04	301.69	301.55	299.59	298.69	300.07	299.11	300.38	302.86	300.6	301.1	299.66	300.09	298.81	301.09	301.14	300.94	299.27	300.84	300.56	300.85	301.37	300.38	297.84	300.55	300.63	300.73	300.66	299.32	301.28	301.72	300.52	301.97	301.14	301.76	299.87	300.85	301.11	301.27	300.26	299.96	298.81
303.14	305.84	305.18	304.89	306.36	305.6	305.84	302.84	304.74	305.46	304.97	305.1	302.78	304.12	303.42	305.68	305.5	303.89	302.81	303.53	305.42	307.09	306.17	306.3	305.57	305.18	305.33	304.46	305.65	304.48	303.84	304.68	304.77	304.04	305.42	304.05	301.85	303.65	305.47	304.29	306.5	306.83	304.54	303.61	304.63	303.55	303.13	305.82	303.5	305.19
306.09	304.91	305.62	303.67	307.38	304.53	306.76	306.81	304.6	303.19	304.41	305.55	305.83	304.5	306.01	305.23	304.79	305.33	306.43	304.52	304.91	304.61	305.67	304.79	305.03	306.85	304.35	303.78	305.51	304.48	305.28	304.54	304.16	304.68	303.84	305.27	304.2	303.38	304.42	302.87	303.87	303.27	303.62	305.73	305.45	305.27	305.39	304.13	305.13	305.18
326.63	330.47	327.44	327.94	328.22	328.19	329.33	325.73	326.67	329.08	326.07	326.48	329.66	325.6	326.21	328.81	327.18	327.32	328.05	326.95	326.24	327.16	328.02	328.33	325.84	328.36	329.52	327.22	328.8	327.58	329.2	327.59	326.61	328.35	327.84	326.74	328.98	327.28	326.22	327.09	327.67	328.53	329.02	326.82	327.18	327.33	328.75	326.68	326.2	326.17
296.08	293.96	293.72	293.95	295.23	295.02	296.66	294.92	293.79	292.11	296	296.07	295.2	296.57	297	295.42	295.08	295.18	295.08	295.28	295.68	294.68	296.26	294.67	297.03	294.41	294.69	294.76	294.22	296.7	295.09	295.38	294.09	294.25	295.11	294.93	295.07	295.22	294.25	295.6	294.72	293.63	296.4	297.34	295.17	295.48	295.24	295.37	294.31	295.01
305.73	305.08	303.6	304.48	303.9	303.85	303.43	304.27	303.84	302.68	304.24	303.89	304.49	305.58	303.7	304.06	305.21	304.88	304.39	303.76	305.87	304.39	304.3	303.81	305.63	302.65	303.46	305.04	303.94	304.69	305.64	305.15	304.51	304.5	303.6	305.4	304.27	305	302.42	303.18	303.32	304.16	306.41	301.46	304.52	304.26	304.79	303.94	304.42	305.15
327.14	324.49	324.78	325.26	326.59	323.98	324.25	324.67	324.29	324.5	324.58	324.25	326.42	324.29	323.28	326.11	325.51	326.41	324.67	324.73	325.23	324.96	323.47	323.86	325.78	325.24	325.68	324.29	324.23	325.91	325.96	325.23	326.01	325.31	326.26	324.4	323.94	325.11	327.06	325.15	323.74	325.62	324	326.58	326.3	325.87	325.77	325.1	325.59	326.13
305.8	304.65	301.82	303.25	304.5	303.65	304.6	303.63	302.79	302.84	304.49	302.46	303.07	305.03	305.16	305.37	305.73	305.83	304.72	306.96	306.04	304.42	305.12	304.8	305.11	303.73	304.25	306.57	305.56	304.07	305.66	304.27	304.72	304.78	304.47	303.75	303.21	303.48	304.11	303.21	305.8	305.97	304.5	303.51	303.88	303.4	304.41	303.35	303.26	302.39
311.79	308.08	310.57	311.55	312.99	312.59	312.13	311.79	312.94	312.11	312.23	311.96	311.04	313.5	310.66	312.04	310.69	310.11	311.39	311.68	308.63	310.64	311.71	311.97	311.8	312.44	312.12	311.92	310.94	311.85	311.81	312.49	311.91	311.18	312.1	311.42	312.87	311.54	312.17	311.8	312.17	313.08	311.75	311.8	312.65	311.28	311.41	312.38	310.52	311.74
308.42	309.38	305.54	305.08	307.23	307.15	307.72	307.75	306.84	307.37	307.31	307.1	307.34	306.24	306.16	307.7	307.71	307.18	305.47	307.51	307.87	308.4	306.99	307.57	307.04	306.45	306.06	306.96	308.52	306.37	306.04	307.96	308.32	307.81	307.12	306.27	306.13	306.86	309.57	306.25	306.5	308.12	306.18	305.42	308.17	308.41	308.26	308.23	307.04	307.49
297.24	297.11	297.13	297.58	296.86	297.37	296.29	296.13	296.81	297.22	295.67	296.44	296.07	299.43	295.05	294.77	297.43	296.52	297.23	296.6	295.93	296.11	295.5	297.39	296.03	297.84	295.77	296.18	297.86	295.44	297.77	298.67	296.1	297.47	297.28	297.71	296.65	297.46	297.48	297.59	296.48	296.61	296.06	295.94	295.87	296.3	295.52	295.8	298.15	298.42
313.27	311.33	313.17	314.35	314.57	313.33	314.04	314.51	313.41	313.38	314.15	314.21	311.75	312.62	313.46	313.94	313.37	314.61	313.8	313.68	314.21	314.3	312.7	313.01	313.88	315.52	312.8	312.4	315.43	313.98	312.42	314.28	313.69	312.53	312.48	311.84	314.28	313.63	315.13	313.67	314.86	312.59	314.22	313.44	314.23	313.97	313.89	313.55	314.38	313.94
316.47	313.61	314.71	313.59	315.39	314.43	315.83	313.72	315.07	313.68	314.8	315.08	314.9	315.85	314.75	312.78	315.32	313.81	314.27	313.34	314.71	316.03	314.72	315.69	315.19	316.39	312.41	313.9	314.2	314.29	314.4	315.42	315.66	314.8	315.28	313.88	313.54	316.36	314.85	314.42	315.82	315.29	314.65	314.59	313.1	315.23	314.68	315.77	314.95	314.75
327.09	327.04	324.7	327.7	328.24	325.27	326.91	327.27	325.78	326.64	326.23	327.55	325.82	329.19	326.34	325.88	325.96	327.48	328.92	326.21	326.4	327.29	326.36	327.29	330.45	330.18	326.96	327.04	326.17	327.09	326.85	325.78	326.42	324.44	326.01	326.3	327.27	327.02	326.33	325.52	326.55	326.73	328.08	326.4	328.42	326.34	326.43	326.6	325.91	324.17
312.95	312.37	313.21	315.3	314.29	312.55	312.28	312.95	314.47	312.96	312.02	313.45	313.29	313.64	311.6	312.77	312.36	313.12	313.71	312.78	312.19	311.84	312.31	314.93	313.67	313.36	311.45	312.26	312.22	313.45	311.92	313.73	312.65	313.49	312.91	313.99	312.92	311.93	312.78	312.15	311.59	313.96	314.01	312.71	311.26	311.27	311.89	313.79	313.98	313.36
301.65	302.5	303.4	301.25	304.59	303.68	303.04	303.31	303.48	303.53	305.71	302.67	302.14	302.71	302.48	304.05	304.09	304.08	301.12	302.3	304.08	302.92	303.45	306.02	303.31	301.28	301.31	302.22	305.33	304.78	303.89	304.74	300.95	302.88	303.35	303.09	305.53	304	303.56	303	301.85	303.09	302.58	302.05	304.06	304.12	302.51	302.71	304.53	303.96
310.34	311.5	309.35	308.32	308.25	308.27	308.82	308.62	307.97	309.85	306.4	309.02	308.64	308.77	307.38	309.37	309.21	309.16	308.81	306.96	307.67	308.99	308.11	310.01	309.41	308.74	310.6	308.28	308.95	309.06	310.2	308.99	309.03	308.34	308.78	310.06	308.2	309.17	309.57	308.54	307.52	309.72	307.33	306.82	308.83	308.8	308.62	308.78	309.3	310.11
303.16	302.79	302.73	303	302.48	302.3	304.13	302.33	304.51	302.4	306.18	302.83	305.1	303.91	303.88	303.33	304.74	302.37	302	304.16	304.46	303.13	303.52	305.27	304.14	303.07	305.09	304.12	304.18	302.52	303.6	302.24	303.97	302.33	304.87	303.6	303.82	304.3	304.63	304.19	302.32	303.24	304.48	303.73	304.1	304.34	303.17	303.47	303.24	303.45
315.88	316.32	314.55	316.39	315.88	315.57	316.15	314.95	315.53	315.89	316.42	315.56	315.84	314.96	315.54	315.45	316.39	314.21	316.64	316.09	314.72	315.15	316.06	315.02	316.68	314.27	315.58	316.68	314.9	314.62	316.15	314.97	315.74	315.3	314.51	316.15	315.15	314.49	314.46	315	316.28	316.85	314.99	315.89	316.77	316.75	314.75	317.92	314.62	318.48
301.99	303.73	305.39	303.6	303.6	302.46	306.21	303.9	304.53	303.65	302.2	305.1	304.1	303.41	304.22	304.52	302.46	305.94	304.21	302.42	304.92	304.3	306.41	303.47	301.99	303.26	302.9	301.1	304.96	303.42	303.9	303.43	305.57	303.3	304.62	305.78	302.29	304.91	301.6	304.11	304.52	303.88	301.61	304.43	305.67	303.55	302.1	305.59	303.79	305.67
309.27	311.18	309.41	309.69	309.55	308.53	308.97	309.49	309.48	308.31	309.02	308.46	309.11	308.79	306.77	307.72	309.04	307.95	308.98	308.28	308.99	307.71	308.62	307.86	308.48	308.9	309.04	308.84	308.1	308.8	308.48	311.67	308.28	309.35	308.4	309.13	305.14	309.02	307.68	310.05	309.98	308.56	308.14	308.13	308.81	309.13	308.63	308.62	310.14	308.96
315.01	313.61	313.65	312.79	313.59	314.52	314.48	313.57	312.88	314.01	313.73	314.97	311.8	313.82	312.01	314.2	314.59	312.66	313.51	313.8	312.6	314.17	314.35	314.49	314.72	314.59	314.06	315.42	312.65	314.5	313.51	314.25	313.96	311.59	311.63	313.64	313.2	313.97	313.91	313.74	314.78	313.95	312.98	312.23	311.7	312.92	312.98	312.74	312.68	313.44
313.21	311.93	313.43	312.15	312.96	313.83	314.55	314.28	312.6	314.01	313.09	313.35	313.6	311.47	315.99	314.76	312.16	313.8	312.33	312.08	312.07	312.61	313.16	313.18	314.57	314.22	313.46	312.57	313.27	313.28	313.76	312.29	312.12	313.9	314.5	312.87	311.78	313.69	312.98	312.23	313.31	312.59	314.75	313.64	311.88	314.91	312.77	314.48	316.04	311.26
305.7	304.12	304.27	305.32	305.84	306.05	306.46	305.89	305.58	305.08	305.01	305.96	304.84	305.23	307.17	306.25	306.51	305.74	306.75	305.59	307.52	307.11	306.72	305.6	306.29	305.22	306.75	304.23	304.32	304.25	306.71	307.4	305.37	306.55	305.79	306.55	306.14	305.74	306.61	306.54	306.49	305.12	307.05	305.05	305.81	307.12	306.8	304.91	307.69	305.78
305.44	305.64	305.88	305.78	306.73	308.5	305.73	305.65	308.25	307.01	304.66	307.27	308.02	307.06	307.59	307.35	305.48	308.5	305.69	306.53	306.66	307.51	304.23	306.26	307.75	308.93	307.18	304.97	307.89	307.14	306.42	305.89	308.02	307.29	307.14	306	307.92	307.13	306.26	307.69	308.12	308.63	306.32	305.92	307.69	306.46	307.8	307.89	305.93	306.47
317.8	319.23	318.13	318.28	317.24	318.19	318.48	317.94	316.9	317.52	318.17	316.85	319.77	319.48	318.04	316.29	317.72	317.31	318.42	317.57	317.2	317.63	317.59	316.06	318.74	318.86	317.92	318.35	318.69	317.12	316	317.73	319.59	317.62	317.82	318.47	317.72	320.5	319.77	316.99	318.73	319.57	318.16	317.46	318.25	318.46	319.3	316.97	319.37	318.16
312.17	311.2	312.09	311.96	313.57	313.98	312.81	314.03	311.97	311.96	313.74	311.83	312.73	310.98	313.29	314.45	312.41	312.31	313.51	312.48	312.59	313.69	313.16	314.67	314.02	311.38	311.91	312.58	311.51	312.7	313.09	314.26	312.05	313.17	310.93	311.51	312.23	311.55	313.64	312.56	310.83	311.78	310.61	314.16	314.46	313.3	312.95	312.16	312.43	311.93
317.81	320.53	318.3	319.86	319.74	319.97	319.12	318.37	318.05	318.97	319.2	318.03	318.83	319.25	318.07	317.62	318.12	319.43	318.89	318.79	318.89	318.24	318.91	318.5	318.27	318.2	318.86	318.64	318.55	318.59	320.66	319.67	318	319.02	320.33	319.08	318.6	319.74	317.68	318.11	319.22	318.87	319.57	317.39	319.41	316.51	317.65	318.83	318.38	319.91
293.64	296.09	296.12	295.5	293.88	296.44	294.57	294.74	295.77	293.05	294.35	295.44	295.75	296.43	294.8	294.07	295.93	295.2	293.24	294.41	297.76	296.37	294.74	293.36	296.3	294.76	295.08	296.24	296.78	295.29	293.94	292.37	294.71	293.17	294.59	293.35	296.18	294.96	294.67	294.21	294.19	295.31	295.01	295.31	294.7	294.89	294.27	295.02	296.01	295.29
304.52	305.38	304.99	302.96	305.21	302.62	304.78	305.13	301.8	304.91	302.93	304.99	304.73	304.97	302.16	303.56	304.84	305.1	304.75	302.92	306.24	304.69	304.66	304.48	305.01	303.5	303.77	303.69	303.93	303.9	303.56	303.86	304.74	304.11	304.97	304.73	304.23	304.8	304.16	305.42	304.5	304.13	304.83	303.86	302.12	305.78	303.52	303.17	304.77	304.79
297.79	298.18	296.26	297.56	297.05	298.69	295.59	295.06	298.56	295.71	296.08	297.2	296.23	294.6	297.4	297.93	298.55	296.23	298.98	296.64	297.09	298.18	296.07	295.36	297.05	297.41	296.53	297.89	295.31	296.04	297.46	296.06	295.89	294.94	295.75	299.33	297.21	297.18	297.2	295.61	297.29	298.29	296.7	296.13	297.29	297.69	296.71	295.79	296.15	297.13
315.78	316.87	316.58	318.65	317	317.65	314.72	318.01	317.36	313.84	317	318.62	316.95	317.85	315.97	316.23	315.63	315.51	316.14	315.62	316.77	316.09	317.58	317.82	317.11	316.93	317.85	318.18	317.72	316.15	316.56	316.45	316.86	317.96	317.18	316.67	314.2	318.61	314.64	316.94	317.87	317.52	316.86	315.79	317.51	317.33	315.13	317.06	317.37	316.39
327.43	327.49	327.68	328.97	327.48	330.84	328.17	326.02	328.9	325.87	327.62	327.98	326.79	328.27	328.97	327.09	327.49	328.47	327.81	328.01	325.93	328.65	328.09	329.12	327.52	327.21	327.74	327.22	327.58	328.17	327.9	327.03	326.77	327.6	328.83	327.85	328.58	328.39	326.77	326.39	327.16	327.01	326.87	328.52	326.53	330.68	328.37	328.08	326.11	327.45
299.83	302	302.78	302.43	303.34	304.29	301.9	301.99	304.12	302.48	301.3	302.02	303.64	303.98	301.75	303.12	301.76	301.13	303.58	303.33	303.33	303.1	301.46	303.74	301.85	302.15	302.5	301.38	302.95	300.92	302.45	303.16	302.41	301.46	302.6	302.14	302.96	301.63	301.39	301.52	302.81	302.11	302.88	303.31	301.84	300.82	302.96	303.6	302.54	302.68
304.49	303.95	303.56	302.95	304.61	303.84	303.86	307.86	304.73	302.81	304.18	304.41	304.14	302.52	303.08	303.42	305.44	305.84	304.66	305.64	304.49	303.17	303.18	304.81	305.17	302.9	305.28	303.35	304.82	302.97	303.6	305.49	304.43	304.84	302.72	304.68	304.39	303.08	303.1	303.02	303.96	305.37	303.48	304.34	305.64	304.25	305.74	303.93	303.18	304.34
301.83	302.77	302.95	302.94	302.61	303.53	301.6	304.21	300.29	304.65	301.72	301.92	303.07	301.91	301.51	302.3	302.14	302.93	303.05	302.3	303.18	303.76	301.59	299.96	301.68	302.6	301.33	303.16	303.27	303.06	301.74	303.44	303.53	303.79	303.6	302.94	301.65	301.06	302.19	303.42	301.35	303.56	302.45	303.77	302.63	302.04	304.14	303.15	303.34	303.38
327.41	327.27	328.06	328.94	327.25	326.74	328.96	326.81	328.69	327.57	327.83	326.55	330.49	328.64	328.22	328.28	327.24	326.04	328.28	326.64	329.19	328.56	328.02	327.57	327.76	327.12	328.06	326.5	326.2	327.03	328.99	326.95	328.77	327.31	327.53	326.78	326.8	328.8	328.1	327.68	328.2	328.96	326.76	328.65	327.93	328.51	328.94	326.63	330.55	328.62
314.92	315.11	315.01	314.16	315.17	315.22	314.76	313.58	315.22	313.7	314.73	313.23	313.02	315.26	312.25	313.64	314.41	313.18	313.97	314.59	312.13	314.93	314.51	314.64	314.3	314.51	313.66	314.71	315.28	314.25	314.5	313.21	314.71	313.67	314.47	313.91	313.32	313.53	314.04	314.07	313.88	312.37	313.8	316.01	314.54	314.75	314.62	315.05	313.44	315.08
304.32	305.83	304.6	305.36	304.3	303.22	304.68	303.66	305.11	305.61	306.06	305.63	304.4	304.24	305.7	303.68	305.28	304.2	304.09	304.43	304.93	304.41	306.06	305.58	306.23	304.71	304.26	307.33	305.38	304.85	306.02	306.28	303.38	306.06	304.3	302.6	304.53	305.65	304.98	305.25	304.59	305.1	305.31	303.69	304.98	304.85	304.69	305.25	305.25	303.51
307.63	305.81	305.31	305.97	306.16	305.57	304.44	306.02	306.26	305.26	306.83	305.22	307.08	307.04	305.47	306.71	306.25	306.25	306.67	305.54	306.83	305.06	305.9	307.04	307.75	305.02	305.95	304.98	306.46	304.26	306.33	306.97	306.37	305.77	305.69	306	305.16	305.57	307.77	305.59	306.51	307.61	305.93	306.16	306.09	306.49	305.67	307.94	306.68	305.71
325.91	325.94	324.75	325.98	324.46	324.56	324.78	323.72	323.55	323.93	325.93	324.89	324.26	324.68	324.42	325.44	324.59	324.1	324.27	324.27	326.45	323.62	322.76	324.4	326.44	324.22	325.34	324.1	324.34	325.26	324.37	323.66	325.58	324.77	325.45	323.57	324.48	323.9	323.9	325.9	326.25	324.6	323.88	325.05	325.95	324.74	324.23	325.69	324.92	325.78
316.1	315.41	314.48	315.75	316.05	314.56	314.93	314.76	315.41	315.66	316.66	314.52	314.07	316.89	313.21	315.13	313.96	316.04	314.6	314.98	313.86	314.78	315.65	315.01	316.28	314.27	315.55	315.66	314.29	315.92	315.43	314.81	315.5	315.43	312.85	315.23	314.27	315.13	313.14	314.97	314.62	315.23	313.78	314.32	313.88	315.11	314.56	314.47	314.45	314.7
298.64	299.91	300.51	299.45	300.14	299.03	300.24	299.79	300.7	297.88	299.97	299.75	300.11	298.68	299.78	299.12	299.43	300.03	299.52	301.16	300.31	302.21	300.31	300.78	300.38	299.87	299.78	298.66	300.04	302.92	300.48	298.59	300.18	300.72	300.92	300.2	299.67	300.93	299.68	299.36	299.22	299.88	298.2	299.79	299.63	301.24	299.76	300.09	299.37	300.27
298.39	297.34	296.95	295.92	296.26	295.18	296.48	296.77	298.92	295.4	295.63	297.33	295.62	297.76	296.44	296.33	297.21	297.78	298.01	297.79	296.38	295.38	297.1	297.25	296.06	295.73	296.75	297.65	297.58	295.99	296.7	297.26	295.78	297.04	296.96	296.25	298.5	295.73	295.56	297.12	296.38	295.73	296.59	296.66	296.13	297.66	296.27	296.15	298.88	298.27
298.29	295.52	295.69	296.29	296.73	296.36	295.96	297.68	295.42	296.78	297.22	294.7	294.64	297.19	296.2	296.66	297.17	297.21	297.4	296.41	294.56	295.22	294.18	296.92	297.57	297.17	297.12	296.94	295.91	297.48	297.06	295.75	297.7	295.4	296.33	298.49	296.61	297.75	297.76	297.18	296.43	296.73	296.45	296.76	296.13	297.12	296.9	296.54	296.6	296.8
302.94	303.63	303.94	302.51	303.54	303.75	303.27	304.04	304.13	303.32	301.46	303.01	302.45	303.8	304.79	302.85	302.6	302.42	303.1	301.84	303.55	302.71	301.42	302.19	304.07	305.68	303.12	303.96	305.65	302.92	303.38	303.48	303.28	303.11	302.22	302.66	303.8	303.4	304.93	302.66	303.17	303.06	302.5	303.1	303.6	303.47	302.74	303.09	303.92	302.68
313.66	315.11	312.39	314.38	313.55	313.9	314.49	313.51	312.49	314.65	314.78	314.17	313.96	313.86	314.24	316.41	312.22	314.08	313.02	313.48	312.73	313.16	314.48	313.64	313.35	314.43	312.64	314.03	314.71	314.18	314.32	314.89	313.48	314.96	314.34	313.35	312.27	312.45	312.72	314.09	314	315.13	314.84	312.73	316.1	313.68	315.99	314.44	314.44	315.31
298.77	303.07	302.2	300.87	302.33	300.71	302.14	301.1	300.4	301.4	301.05	300.53	302.3	301.22	301.13	302.92	300.86	300.64	302.79	301.8	301.56	300.76	300.94	301.64	300.64	301.81	299.82	299.39	300.59	300.87	301.85	300.19	301.47	301.71	301.79	301.44	302.59	302.6	302.6	301.7	301.15	301.69	301.7	300.4	303.32	299.67	301.56	300.93	299.92	300.56
303.78	304.22	304.7	305.31	305.22	302.97	304.65	302.18	302.81	303.74	304.59	304.97	305.36	305.86	304.99	304.21	305.98	304.17	301.66	302.83	304.2	305.22	302.07	304.12	304.39	304.6	304.08	304.23	305.31	305.09	304.77	304.71	305.2	305.84	304.34	304.23	302.28	305.06	302.65	304.9	304.4	302.49	305.7	306.08	305.16	304.35	303.34	304.28	303.72	306.41
313.19	313.74	313.53	313.62	312.68	314.13	313.79	314.33	313.65	313.9	315.38	315.31	313.57	312.14	314.91	315.1	314.23	312.95	314.48	315.22	312.81	313.99	312.54	312.3	315.02	315.41	314.71	314.17	312.74	311.81	312.66	313.89	314.48	313.05	314.42	314.45	312.21	312.88	312.73	311.28	315.25	313.73	314.21	315.22	313.85	313.05	313.96	313.12	315.67	313.26
307.99	307.01	308.04	308.46	306.6	308.14	307.97	306.39	306.82	307.82	308.42	308.04	306.05	306.25	305.68	310.26	306.73	306.59	305.47	305.98	306.53	307.33	304.99	305.79	307.07	308.15	307.64	308.62	307.96	309.28	307.21	308.23	307.68	306.76	307.07	308.2	306.35	307.28	307.47	306.21	308.03	307.63	306.3	307.16	308.12	306.8	308.61	307.69	307.75	305.87
314.12	313.61	313.14	311.93	313.86	313.31	314.23	312.91	314.16	312.75	312.27	313.64	312.82	313.74	311.95	313.02	313.63	311.72	313.45	312.46	314.67	315.77	313.13	313.22	313.18	311.96	314.95	312.85	310.8	310.71	313.98	313.58	312.41	313.33	312.96	314.61	312.79	312.05	314.88	313.67	313.35	314.53	311.81	310.43	314.21	314.07	314.15	312.97	312.11	312.07
295.64	294.41	295.87	295.3	294.41	295.57	294.48	295.82	296.1	292.16	294.2	294.79	293.96	296.02	295.85	294.14	295.09	294.31	295.74	295.09	295.57	293.54	295.03	295.67	294.97	294.86	294.15	293.53	295.66	296.78	294.8	293.93	294.68	294.92	294.79	296.83	295.66	294.86	294.95	295.24	295.96	295.12	292.89	293.83	294.38	295.46	294.96	296.25	294.29	297.35
300.68	301.62	300.54	299.34	300.79	297.38	301.51	300.14	299.3	301.99	298.76	300.9	299.83	299.1	299.85	299.61	300.14	300.01	300.09	299.1	299.73	301.1	300.96	299.59	301.15	300.83	301.83	299.65	300.29	299.96	299.02	301.54	299.25	299.72	301.07	299.25	301.04	300.6	299.06	301.95	300.41	299.73	300.72	301.79	300.8	300.1	301.59	298.2	300.64	300.29
306.93	306.73	307.09	304.93	306.56	306.07	306.34	304.63	307.17	306.1	306.71	305.86	307.15	305.14	306.95	308.48	305.31	306.07	305.75	307.73	304.88	306.16	305.76	306.16	305.28	305.94	305.59	306.67	305.86	307.12	307.41	307.15	306.23	303.44	308.08	307.29	305.38	306.61	305.11	305.48	307.43	305.68	307.36	307.83	304.68	306.76	304.83	307.07	304.48	307.39
327.25	327.42	327.47	325.98	328.34	324.83	327.05	325.79	327	327.96	327.83	325.63	325.6	328.7	326.69	328.31	326.96	326.71	325.49	326.8	325.23	326.8	327.22	327.03	326.2	327.15	327.29	325.7	326.43	327.16	327.27	327.12	326.16	325.3	326.36	326.23	328.65	326	326.69	327.77	326.9	327.69	327.5	326.97	326.92	326.8	326.98	325.19	326.75	327.39
316.38	315.33	315.84	315.02	317.21	315.74	315.34	317.15	315.18	313.11	317.53	315.98	315.63	315.08	314.98	318.26	314.84	314.39	314.82	313.68	316.33	316.04	316.66	316.14	315.57	318.31	315.16	316.24	314.53	317.37	315.39	316.92	315.9	314.23	315.66	314.72	316.02	315.71	315.91	314.63	313.34	315.01	314.57	316.51	317.14	315.21	317.57	316.08	315.47	315.21
309.42	309.14	308.52	308.47	308.58	308.3	309.9	309.44	309.66	307.09	309.68	308.19	310.08	309.82	308.03	310.01	309.44	308.45	309.1	308.43	308.7	306.02	311.12	307.56	308.88	310.01	309.52	309.55	308.22	308.81	310.48	308.88	310.3	309.25	309.26	306.71	307.47	307.85	310	309.29	309.37	309.15	307.8	308.06	309	309.21	309.27	308.73	308.34	305.71
327.85	328.11	329.51	326.36	327.94	327.23	327.53	326.11	327.02	325.59	328.27	326.83	326.07	326.76	327	328.13	327.19	328.28	327.81	327.15	325.71	326.9	327.43	329.09	327.97	326.52	328.4	328.43	328.86	327.53	326.87	326.87	328.16	327.62	327.38	328.33	328.94	330.04	326.78	328.36	328.7	325.7	327.2	327.67	327.76	327.71	328.03	328.93	327.62	328.07
300.89	302.49	299.6	301.21	300.9	299.99	301.58	301.8	301.19	300.57	300.48	301.35	301.56	301.07	301.23	300.35	301.15	300.47	301.09	300.88	299.78	298.77	300.39	303.79	301.05	300.94	301.07	301.49	300.36	301.23	300.72	300.65	300.67	301.15	300.71	300.44	301.01	302.57	299.58	302.16	302.13	299.83	299.99	299.18	301.87	301.43	301.97	301.23	300.22	300.3
313.18	315.05	313.53	315.25	315.09	312.64	315.1	313.67	313.35	313.44	315.35	313.97	316.19	315.48	314.84	314.37	314.82	314.18	313.08	312.02	314.02	313.69	315.66	313.84	314.74	314.49	313.88	313.41	314.01	315.63	313.45	313.41	314.22	314.32	313.5	313.88	312.79	314.43	313.67	315.05	314.93	314.45	313.07	315.5	313.18	313.3	313.81	311.84	314.49	313.65
312.24	311.8	311.97	311.19	311.48	311.31	312.99	313.24	310.23	310.27	312.83	312.55	313.42	312.22	312.58	311.37	310.72	313.1	312.48	311.14	310.31	312.21	312.93	311.53	313.97	312.65	312.17	314.19	311.23	311.96	311.15	312.87	313.02	310.38	310.83	313.17	312.75	312.39	311.25	311.07	312.17	314.65	311.76	312.47	314.04	312.29	313.12	314.94	313.85	312.77
308.63	308.59	310.33	307.2	309.41	308.03	309.22	309.52	309.86	308.33	309.55	310.47	308.89	307.29	308.02	310.04	309.51	308.97	309.71	307.83	309.86	309.51	309.73	306.56	309.66	307.36	309.42	308.46	306.96	307.5	308.84	309.15	308.83	307.93	308.27	309.29	308.34	308.39	309.88	309.99	308.65	309.43	308.84	308.05	307.48	308.96	308.81	309.58	309.2	307.46
305.5	303.69	305.42	306.36	307.1	307.12	304.61	306.85	305.34	306.85	306.5	306.56	306.53	305.62	305.39	306	306.14	305.73	306.46	308.73	305.83	306.61	305.92	305.96	306.93	307.42	307.19	306.36	304.17	306.2	305.43	305.9	306.05	304.45	307.63	305.69	307.54	305.84	305.02	305.42	307.41	305.61	306.94	304.63	304.79	306.28	304.34	306.42	305.24	307.59
313.43	314.45	312.08	313.53	312.14	312.75	314.62	314.34	313.41	312.9	311.77	313.18	312.85	310.96	313.92	312.62	312.86	312.78	313.97	312.69	313.6	312.93	314.36	315.35	313.63	314.11	312.96	315.46	312.96	313.29	312.06	313.25	314.25	314	310.75	313.44	313.22	312.02	313.11	314.08	313.73	314.05	312.61	312.2	312.81	311.37	312.86	312.54	313.76	313.61
313.74	310.71	313.65	313.77	314.18	313.41	313.6	313	313.79	313.06	314.06	313.05	312.8	314.99	312.62	314.89	314.46	314.99	313.52	313.73	314.82	315.73	313.98	312.24	314.31	314.33	314.72	312.41	314.66	314.87	314.77	313.69	313.61	314.1	314.06	311.47	313.67	312.13	314.51	313.41	315.35	313.78	314.18	312.22	315.83	313.06	313.47	313.02	313.41	315.46
314.79	314.87	312.84	313.18	313.92	314.49	315.96	313.85	313.7	313.47	312.28	313.66	315.41	312.39	313.37	313.27	313.59	315.43	315.09	314.99	313.61	313.18	313.86	314.5	312.85	314.53	315.51	312.78	312.38	314.65	313.82	315.01	314.34	313.35	312.31	316.57	313.95	314.34	312.92	313.18	312.46	313.43	312.16	314.35	315.25	313.98	313.83	315.6	313.87	311.99
309	309.16	307.32	309.05	309.45	309.65	308.54	309.24	308.84	309.26	308.9	307.05	309.47	309.55	308.89	311.02	309.7	309.38	307.36	311.1	309.83	308.39	308.66	309.18	308.54	310	310.27	308.79	306.79	309.23	308.55	308.17	309.21	309.02	308.75	310.45	310.29	311.28	309.61	309.15	308.78	310.72	310.25	308.9	309.56	309.74	310.47	309.98	307.99	309.04
294.81	294.37	293.32	294.77	293.52	293.71	293.99	295.02	296.12	294.14	294.4	293.47	295.46	293.56	293.76	294.46	294.9	294.28	293.7	293.74	293.97	295.04	294.6	294.38	294.71	292.38	294.36	294.25	295.09	294.4	294.44	293.04	295.86	293.14	294.18	293.77	294.24	293.45	295.73	292.12	292.52	294.31	294.71	292.62	292.52	294.27	293.87	292.63	295.22	294.14
309.14	308.03	308.91	308.78	309.97	309.95	307.71	306.86	309.45	308.61	308.71	309.84	307.49	308.66	306.59	306.42	308.02	309.88	308.29	311.4	308.32	308.25	309.12	309.55	308.76	308.29	309.32	308.3	309.23	309.76	309.01	307.12	309.2	308.12	308.2	308.75	309.68	307.73	307.9	308.24	311.03	308.95	308.08	309.27	308.39	308.21	308.66	307.02	310.23	308.52
325.4	324.2	324.24	324.46	325.51	324.23	324.75	323.44	325.04	324.91	322.32	323.55	325.01	323.31	324.09	323.7	324	324.89	326.97	324.74	325.09	324.23	324	323.12	324.65	325.11	323.36	325.65	326.39	325.16	325.69	323.32	325.49	324.73	325.28	324.11	324.14	324.69	324.85	324.29	325.16	323.58	324.57	325.82	324.71	325.16	325.6	324.41	323.76	324.39
303.39	303.92	303.41	304.54	302.52	303.51	302.39	304.17	301.29	303.18	304	304.61	303.6	304	302.29	303.76	303.51	303.85	302.5	304.46	304.94	302.13	302.67	302.45	303.06	302.78	303.38	302.87	303.66	303.36	302.55	303.49	301.67	304.67	301.36	303.81	304.21	304.52	304.36	301.24	302.48	304.77	302.29	302.88	304.34	303.76	302.82	302.36	301.79	303.17
309.21	309.19	309.79	310.25	312.72	310.41	310.4	310.3	310.76	312.23	312.07	310.49	310.46	310.12	310.65	311	311.17	309.97	312.08	310.46	312.43	310.89	312.37	312.3	311.54	312.53	312.25	310.56	311.24	309.41	312.05	310.87	308.93	309.87	308.64	310.14	311.74	309.27	309.95	310.52	309.96	311.44	308.8	311.87	311.41	311.82	310.79	310.04	310.24	310.56
315.47	314.93	315.82	315.74	314.64	314.27	314.48	315.6	315.64	314.32	314.32	314.43	313.13	314.87	315.94	315.2	313.14	314.79	314.59	315.71	316.61	315.07	316.68	314.5	315.6	315.08	314.32	314.58	313.7	314.33	313.19	315	315.19	313.93	314.39	314.87	313.27	314.3	315.16	313.85	314.88	314.55	313.26	315.13	313.11	314.75	314.48	314.41	313.74	315.49
310.06	313.59	311.96	313.04	310.58	314.59	313.61	313.86	312.83	313.83	311.95	312.8	312.77	313.39	313.43	311.86	312.58	311.62	312.51	313.16	312.97	312.62	313.16	312.65	312.74	312.12	314.62	312.81	311.52	311.65	314.8	312.05	314.17	312.54	313.71	312.17	312.96	312.44	312.88	312.97	313.48	314.17	312.88	313.13	313.9	310.81	313.14	312.25	313.06	313.07
304.51	306.41	305.87	305.84	306.07	305.96	306.39	305.06	305.22	305.12	307.77	305.46	305.35	306.1	306.24	305.25	305.67	305.09	305.97	306.41	304.04	305.5	304.94	306.03	306.54	306.21	305.76	306.21	306.74	304.59	305.25	305.92	304.13	305.94	305.76	304.82	305.84	307.74	304.34	305.32	305.93	304.73	305.62	306.43	306.73	305.54	305.38	303.87	307.07	305.41
312.13	314.74	313.22	313.84	313.6	315.77	312.38	313.23	313.35	312.81	314.45	313.64	311.9	312.63	314.4	312.58	313.24	312.92	313.96	312.3	312.76	312.62	312.64	311.94	315.02	313.92	312.74	312.79	313.14	312.72	313.1	313.16	314.2	313.85	313.14	313.22	314.72	313.97	311.17	314.56	314.82	312.73	313.84	313.26	315.43	312.56	313.61	311.32	314.22	313.18
317.26	317.82	316.22	316.12	315.71	316.79	316.12	317.62	318.04	317.61	316.02	316.38	317.01	317.99	316.87	317.63	315.6	317.29	315.57	318.13	315.46	316.35	317.55	317.03	316.84	318.13	317.33	317.77	316.73	317.55	318.68	316.73	317.08	317.8	317.77	316.01	318.75	316.65	317.59	317.76	317.13	316.92	319.12	316.1	316.17	316.09	317.78	316.97	317.8	316.52
314.38	316.84	314.27	316.42	315.34	315.74	314.32	316.26	315.93	314.41	315.44	314.07	316.09	316.82	315.08	314.18	315.28	315.06	316	316.91	314.77	313.12	315.67	315.51	314.12	316.66	314.75	314.84	315.7	314.46	314.66	316.75	316.99	314.43	315.19	314.04	315.67	315.58	313.67	314.21	315.07	314.92	314.45	316.75	316.05	316.69	317.09	316.28	316.8	316.04
327.01	326.92	328.14	326.78	327.04	327.38	328.3	329.22	327.88	328.76	328.69	327.23	326.51	327.99	327.37	326.65	326.91	327.91	328.25	328.77	328.83	328.52	329.44	327.87	326.1	329.23	328.27	327.28	327.67	328.64	326.21	327.23	328.49	326.29	328.56	326.72	326.79	327.7	327.35	327.63	327.57	326.75	326.99	328.28	327.66	327.55	327.17	327.9	327.25	328.79
318.14	316.84	317.79	318.76	316.84	316.67	316.76	317.21	317.71	319.25	317.3	318.42	316.51	316.67	316.02	316.64	316.43	316.32	316.79	316.61	316.89	318.19	317.12	318.64	317.56	318.11	316.69	316.91	316.77	316.42	317.47	316.58	318.04	317.55	318.16	317.45	317.43	316.12	316.94	316.74	316.67	316.69	315.97	316.74	318.25	318.03	317.53	315.97	317.97	316.73
318.96	318.47	320.91	320.53	320.62	318.02	319.21	321.43	319.84	319.32	319.47	318.54	318.88	319.62	318.57	320.51	320.48	319.44	320.95	319.11	317.86	319.78	318.26	319.6	318.81	319.66	317.92	317.9	320.93	319.49	318.28	319.3	318.92	319.52	319.55	318.76	320.17	319.29	318.67	319.89	320.6	318.68	320.52	317.95	320.12	320	319.42	319.47	319.93	319.58
315.41	314.99	315.55	313.79	315.57	314.9	313.6	315.92	314.48	313.01	314.29	313.77	314.22	313.55	312.92	314.01	314.1	314.51	313.76	313.88	314.49	314.76	313.75	315.28	315.08	313.94	313.55	313.22	314.51	312.08	313.07	313.7	315.32	315.47	312.78	314.48	312.14	314.83	313.07	312.26	314.83	314.93	314.28	314.34	313.15	316	315.85	314.11	313.52	313.66
312.3	311.45	310.51	312.19	310.24	312.47	312.08	310.57	311.73	310.26	312.2	312.16	310.92	310.6	311.85	311.83	313.18	310.08	310.93	312.86	312.67	312.05	312.22	311.07	312.53	312.86	310.83	313.37	311.9	310.91	311.67	309.45	312.28	311.67	312.76	311.25	310.03	311.1	313.28	312.67	309.78	312.69	311.32	311.64	311.3	311.64	309.65	310.92	310.9	310.48
303.61	303.88	303.88	305.18	304.72	303.48	304.41	304.34	303.89	304.55	304.8	305.78	305.18	303.32	304.91	303.97	305.08	305.31	304.1	305.31	305.37	303.54	303.87	304.61	303.53	303.03	303.83	305.78	304.36	302.61	305.29	303.62	304.66	303.85	303.32	304.02	303.91	304.77	305.13	307.08	304.78	303.04	303.51	304.58	304.72	304.99	304.62	305.53	304.69	303.89
312.03	314.15	313.48	314.05	311.42	313.27	313.84	314.43	313.37	311.47	312.13	313.36	313.86	313.53	312.99	311.79	313.21	312.95	314	312.98	310.67	314.25	312.35	311.98	313.05	313.03	313.17	311.67	312.24	314.04	313.17	311.65	314.76	313.56	313.65	313.21	312.38	311.88	312.59	312.58	312.55	312.75	313.29	314.02	312.2	311.02	311.85	314.05	311.67	313.42
312.84	312.3	311.01	311.51	312.56	312.65	311.07	311.11	311.66	310.76	311.53	312.12	311.72	310.21	313.13	310.02	311.49	311.18	310.17	310.93	312.74	310.01	314.68	309.12	313.03	311.42	313.65	310.65	311.72	313.49	310.61	313.2	312.5	312.78	310.78	312.25	311.82	311.78	311.03	312.87	312.27	312.4	310.41	310.78	313.31	311.24	313.05	311.91	311.66	312.75
292.9	294.16	294.6	294.27	294.26	293.6	294.72	293.61	293.8	294.54	294.6	295.39	294.32	292.33	294.26	292.83	294.53	295.16	293.95	293.34	294.35	291.49	295.2	294.22	295.61	294.83	294.09	295.95	293.15	295.12	294.86	293.81	293.59	294.54	295.13	296.11	293.23	294.82	294.72	295.04	292.33	294.77	294.34	294.89	292.74	294.47	294.7	294.14	293.4	293.49
324.69	324.02	324.9	323.2	325.69	324.35	324.51	324.3	324.46	325.22	324.47	324	323.73	324.54	324.35	326.67	325.57	325.25	324.18	325.38	324.9	323.83	326.09	325.39	325.84	325.46	327	323.6	324.84	324.31	324.33	324.31	324.2	326.75	323.08	324.14	324.84	326.44	322.92	325.03	325.05	325.63	323.25	324.21	325.22	322.78	324.04	323.29	323.32	324.75
315.51	317.36	317.18	316.02	316.95	316.84	315.81	317.06	317.61	315.91	316.83	317.42	317.21	318.95	316.57	316.63	318.1	317.88	316.58	317.42	316.69	316.35	316.64	317.21	317.48	315.89	315.36	317	317.79	317.47	318.5	317.52	317.46	317.84	318.08	317.2	317.65	316.96	317.55	316.07	317.67	317.18	317.66	316.64	317.14	316.47	317.61	317.2	315.07	315.87
296.96	297.03	296.7	295.88	295.97	297.29	297	296.03	295.85	296.94	296.89	297.01	297.49	295.92	298.35	296.77	298.78	296.65	297.73	297.35	298.14	296.41	295.65	295.66	296.66	297.38	295.54	297.27	296.15	297.25	295.82	296.89	296.64	297.29	296.87	297.76	296.85	296.66	295.36	297.78	298.33	297.03	296.65	297.86	297.14	295.13	299.67	294.86	296.69	297.05
298	296.17	296.36	297.67	297.4	297.01	297.7	299.42	297.89	296.83	296.42	297.51	297.18	295.61	297.85	297.64	297.52	297.12	296.17	297.4	298.02	298.05	296.03	298.43	296.81	298.53	296.07	297.84	296.02	297.87	296.52	297.41	296.86	295.33	295.94	296.76	297.38	298.29	294.91	296.1	296.55	296.59	296.86	297.01	299.57	297.43	296.39	296.52	297.94	297.76
313.13	315.23	312.12	315.28	314.83	313.68	313.19	315.26	312.82	315.18	313.17	314.15	315.71	315.13	313.16	313.98	315.47	314.97	314.03	315.39	313.5	315.65	313.16	314.24	312.59	313.61	313.09	315.17	314.86	314.29	313.21	315.25	313.48	315.71	314.51	312.9	315.05	314.48	315.43	314.81	312.53	314.62	313.22	315.15	313.41	313.33	314.94	314.98	314.69	315.12
301.54	301.47	301.28	303.23	300.93	303.02	304.38	301.73	301.71	301.71	302.24	303.41	301.88	300.74	302.37	302.65	305.41	301.67	301.42	302.91	301.73	300.69	302.43	303.88	303.28	301.09	300.76	301.71	303.64	302.52	304.96	303.24	303.02	302.13	301.52	302.53	302.24	301.19	303.6	300.62	301.76	301.61	302.24	299.85	303.06	301.89	302.8	302.91	302.03	302.74
306.29	305.65	305.87	305.85	305.21	304.46	305.26	305.76	306.06	303.27	304.44	305.78	304.7	305.57	304.92	304.68	304.64	305.32	306.12	305.33	306.4	305.53	305.97	305.28	306.76	306.18	307.1	303.71	304.13	306.42	304.77	306.06	303.24	305.41	305.12	306.54	304.78	306.39	304.76	305.27	305.07	306.88	305.89	305.31	305.63	304.31	306.07	304.7	303.06	303.98
313.62	315	314.3	315.27	315.13	314.58	313.27	313.83	313.78	316.65	315.06	313.84	312.77	315.95	313.81	313.8	316.16	315.52	314.79	313.14	314.92	314.77	315.27	315.26	316.13	316.23	315.12	314.87	315.12	315.37	315.44	314.21	313.98	315.34	314.99	313.72	316.15	317.27	315.17	313.05	316.18	313.19	314.23	316.15	314.37	315.3	315.7	314.15	314.54	314.76
314.67	314.05	314.17	313.21	313.06	312.71	313.36	313.46	313.24	313.34	313.27	313.79	311.22	312.21	312.63	314.37	311.97	313.19	314.54	313.92	313.57	311.06	312.87	312.86	312.67	311.85	313.03	313.05	312.77	313.87	312.6	312.47	313.8	313.11	313.31	314.19	312.56	312.9	311.58	313.51	312.41	311.94	313.12	315.2	314	314.82	314.96	311.38	312.5	313.22
303.06	303.32	303.37	304.04	303.96	302.79	305.28	305.39	304.98	302.88	303.42	303.27	303.6	303.57	302.26	303.58	302.44	304.01	303.17	301.26	304.57	304.49	302.88	305.04	302.83	304.45	304.73	301.91	302.81	302.34	302.4	302.83	303.65	303.8	302.3	302.21	303.83	303.01	302.45	302.32	303.26	301.61	303	302.56	303.69	302.98	301.97	303.35	303.06	302.41
293.29	294.6	292.32	294.91	296.1	295.3	295.4	294.57	297.17	297.16	296.7	296.77	293.12	295.14	295.99	295.43	293.9	294.51	295.32	296.71	295.57	297.07	296.04	296.52	294.71	296.24	294.98	295.92	293.33	295.66	294.51	293.79	295.36	294.76	297.19	295.45	294.83	296.67	293.7	294.92	294.02	293.95	295.46	295.66	295.44	295.75	295.67	295.28	295.88	295.8
301.42	301.59	300.93	301.59	301.61	301.28	303.03	301.86	302.8	303.34	304.13	302.43	303.39	302.83	302.52	302.93	304.35	303.99	300.46	301.63	302.47	304.6	303.35	303.97	302.03	302.44	301.54	300.5	301.23	302.05	303.54	303.55	302.77	301.65	302.37	303.38	303.47	301.65	303.34	303.3	303.3	301.03	301.59	302.39	301.66	302.36	301.12	303.11	302.91	302.44
302.35	301.16	300.38	299.35	301.27	302.42	301.43	300.12	300.54	301.23	300.23	303.12	300.9	300.37	303.97	301.7	300.61	301.83	299.27	301.12	300.95	301.54	300.81	300.25	302.2	299.82	303.01	301.46	301.03	299.63	302.06	299.75	303.07	301.15	300.87	300.71	300.17	301.21	301.07	300.76	300.3	302.13	300.93	302.51	300.87	302.84	302.23	300.94	300.4	300.78
312.22	311.72	311.45	312.59	311.46	312.54	309.75	312.11	312.02	313.4	312.54	311.57	310.9	311.2	312.91	312.96	311.17	309.69	310.46	311.79	311.77	312.68	312.49	312.07	310.68	311.74	311.73	313.26	311.82	310.57	311.31	311.43	311.64	310.62	310.13	312.02	309.36	312.87	311.99	311.01	313.15	311.83	311.75	311.3	312.05	311.25	312.07	312.57	310.02	312.55
326.26	327.07	326.78	326.5	328.56	326.13	325.96	326.16	326.2	327.8	327.62	326.63	328.79	328.91	325.47	327.98	326.92	325.96	328.46	325.93	326.71	327.41	327.47	327.38	327.24	326.5	325.39	325.81	327.33	328.27	329.09	325.95	327.43	328.02	325.44	326.17	328.37	327.35	327.89	326.82	326.74	327.8	326.32	325.73	325.92	326.86	326.8	326.34	328.16	326.87
305.23	303.91	304.89	305.24	307.2	304.85	305.25	302.69	304.88	303.13	303.36	304.03	304.8	305.44	304.62	305.54	304.47	304.31	306.97	305.64	305.04	303.99	304.58	305.2	305.36	306.55	304.59	305.31	303.8	304.39	304.07	303.03	306.3	305.83	304.06	304.37	304.83	303.98	303.2	305.69	305.71	304.76	303.77	304.99	305.03	305.17	304.89	303.96	305.1	305.33
304.54	304.63	304.75	303.78	303.64	305.75	303.19	304.78	303.91	303.83	305.66	303.96	305.59	303.19	301.75	304.08	304.04	305.43	306.75	305.51	304.38	305.48	306.52	305.01	303.56	303.65	303.43	304.82	305.25	304.09	304.45	304.26	302.99	305.72	305.23	303.15	305.21	304.62	305	304.45	305.12	306.22	304.73	303.14	304.59	304.83	303.92	304.11	304.44	304.9
307.16	309.48	307.6	309.58	310.73	308.55	310.52	309.63	308.74	309.19	308.51	309.47	308.97	306.8	309.04	308.6	308.14	307.53	309.57	307.18	308.05	310.14	307.21	310.25	309.07	307.31	308.35	310.09	309.15	309.47	306.52	306.88	307.71	308.79	309.89	309.2	307.17	309.42	308.88	307.24	309.22	309.73	308.9	308.09	307.61	310.36	310.23	308.89	309.15	310.99
314.09	313.1	314.29	311.7	313.3	314.17	314.66	312.34	312.69	314.62	313.68	314.89	313.44	314.06	312.68	313.88	313.96	314.1	314.31	315.34	313.92	316.39	312.91	313.91	313.35	314.32	312.07	312.71	313.68	313.27	312.92	314.14	313.84	313.95	311.14	316.19	313.53	313.76	315.04	312.61	315.28	313.32	312.4	313.7	313.74	314.82	314.92	314.02	313.46	312.42
305.85	306.99	306.79	305.89	306.7	306.04	306.29	308.13	303.89	305.9	305.72	306.99	308.38	305.34	306.55	305.14	306.65	306.04	304.14	304.05	306.88	304.91	305.33	306.7	306.77	305.51	305.72	305.86	305.4	306.75	304.69	305.07	306.4	304.76	306.72	307.46	306.75	306.36	305.23	306.69	307.02	306.19	305.2	306.37	307.19	305.68	305.59	305.91	305.28	307.25
302.64	302.65	303.86	303.15	304.16	303.08	301.65	302.87	303.91	303.87	300.62	304.5	304.69	304.6	302.08	303.19	304.01	302.78	303.94	304.33	302.22	303.28	302.17	301.82	303.13	301.52	303.12	303.56	302.47	302.43	301.87	302.06	302.31	303.7	305.26	303.49	303.35	302.81	302.92	303.52	302.64	302.95	305.55	303.04	303.42	303.18	305.54	303.34	303.39	304.12
304.01	302.86	303.34	304.15	300.59	303.52	302.55	304.94	303.24	301.15	304.87	304.19	304.43	303.9	304.32	303.79	303.83	302.2	304.85	302.77	304.38	304.17	305.57	305.65	304.54	302.11	305.28	302.67	303.25	302.98	304.41	303.51	304.65	303.86	302.77	302.58	304.44	303.68	302.62	303.46	303.31	303.06	303.5	303.11	302.47	304.44	301.89	301.12	302.99	303.53
328.4	326	325.04	327.28	327.12	328.35	326.55	328.6	327.48	325.35	325.92	327.34	325.93	326.01	328.34	327.99	327.73	327.07	327.17	329.21	326.07	325.67	326.93	327	327.29	327.36	326.1	327.91	329.33	327.72	326.1	327.36	327.5	327.38	326.83	326.72	327.48	326.5	327.88	326.39	325.22	326.83	326	326.16	324.89	327.47	326.12	328.4	327.83	327.02
302.59	302.54	302.33	302.49	301.85	303.23	303.7	302.73	301.03	303.77	304.39	302.92	301.96	301.57	302.46	300.94	303.44	302.52	301.68	304.1	302.35	302.07	302.95	302.77	302.54	301	302.34	302.97	301.75	300.59	304.09	301.11	302.04	303.44	302.67	303.53	302.43	301.74	303.35	302.75	301.04	302.22	302.57	303.21	301.8	303.23	300.89	302.95	301.49	302.59
309.74	309.46	310.71	309.99	311.77	311.22	310.12	311.28	311.25	312.74	312.02	310.83	310.32	309.41	310.4	311.62	310.96	311	312.15	309.36	311.77	310.5	309.58	310.39	309.14	309.84	308.51	311.33	310.22	311.08	310.76	310.98	309.79	311.74	310.05	310.32	311.2	309.65	312.6	311.11	310.33	312.55	311.36	311.49	310.33	310.55	310.28	310.88	310.25	309.28
314.33	314.16	314.14	314.36	314.99	312.04	313.54	314.22	315.15	314.75	314.78	313.94	314.74	314.23	313.37	312.98	314.1	314.47	313.84	313.49	315.35	313	312.96	315.12	314.24	314.38	314.58	313.53	313.29	313.42	314.25	312.62	314.08	313.23	314.62	312.7	315.94	314.81	314.58	315.38	313.49	312.73	312.95	314.63	314.78	312.97	313.32	314.33	313.24	314.68
317.73	320	319.19	317.64	320.14	320.11	321.53	319.55	317.66	318.93	316.67	319.24	318.09	320.71	321.04	317.27	318.07	319.07	319.75	319.17	319.39	317.59	318.89	319.47	318.84	317.75	319.22	320.61	320.32	319.07	319.14	319.73	318.69	318.34	319.52	319.68	319.79	318.26	319.92	320.31	319.08	318.66	318.79	318.35	318.11	318.6	318.65	319.06	319.28	319.36
305.25	305.11	303.66	302.77	302.49	303.2	304.4	303.94	303.96	303.4	301.76	304.18	304.17	305.93	304.23	305.73	305.17	303.07	304.16	304.45	303.35	304.17	304.62	306.43	304.46	303.07	303.77	303.88	303.05	305.19	302.89	303.9	303.98	301.79	303.7	303.49	305.13	305.19	305.7	303.56	304.47	306.76	303.44	304.16	306.29	303.43	305.07	302.07	303.56	300.91
314.63	313.25	314.9	315.07	313.12	312.95	315.24	312.22	313.5	314.19	313.93	315.71	313.52	313.32	313.14	316.25	314.86	312.61	315.57	314.59	314.44	313.31	315.79	312.3	314.07	313.49	315.75	313.6	312.41	314.04	314.21	312.46	314.18	311.87	312.79	315.66	314.39	312.86	315.14	313.99	313.85	313.97	314.53	313.63	313.18	312.93	313.45	313.29	314.64	312.91
305.25	305.21	304.52	306.74	305.64	306.91	307.23	306.35	306.8	304.82	305.64	305.77	304.94	307.51	307.45	304.12	305.88	305.1	306.37	308.14	307.44	308.22	305.65	306.5	307.84	304.8	306.69	305.94	305.93	305.55	305.62	306.58	305.62	305.3	305.3	306.27	306.72	307.4	306.02	304.4	305.57	306.54	305.33	306.56	306.01	306.65	307.71	307.14	305.49	306.01
310.07	309.5	310.08	309.15	310.6	309.8	308.96	309.33	310.11	310.32	311.92	310.07	309.08	309.6	310.79	310.83	309.57	308.82	311	310.12	308.66	310.19	310.18	308.18	308.48	310.72	309.03	310.13	308.85	309.82	311.12	310.37	309.35	307.26	309.37	309.39	311.86	308.93	310.76	309.3	310.44	309.93	309.77	311.29	309.27	310.88	308.85	310.51	307.53	310.26
305.21	303.54	304.73	305.07	305.61	305.54	306.97	306.83	305.19	306.35	304.2	305.73	306.24	304.53	303.62	307.22	306.83	305.42	304.65	305.19	307.6	304.91	306.46	304.95	304.38	305.88	305.22	304.48	304.55	305.32	306	303.71	305.03	305.16	305.57	306.81	305.92	306.6	305.08	304.76	305.53	306.34	304.1	305.85	305.26	305.03	304.08	304.39	305.16	304.97
313.66	314.22	315.45	315.46	316.43	314.86	312.53	315.7	314.05	313.39	313.77	313.97	316.78	315.85	314.76	313.48	315.26	314.6	314.64	314.51	313.07	314.57	312.09	314.66	314.16	316.89	315.16	315.5	316.98	314.28	314.12	313.86	314.18	313.21	315.64	315.33	315.26	315.33	315.48	314.47	314.25	313.69	314.29	315.13	315.61	315.11	314.59	315.46	315.66	313.9
326.6	325.18	324.86	326.01	324.22	324.27	322.41	325.87	323.07	325.24	326.69	323.91	325.93	325.29	326.35	323.59	324.62	323.66	325.99	323.99	324.96	323.76	324.92	325.1	321.8	323.71	324.39	323.28	324.8	325.55	324.84	325.01	324.44	325.08	323.12	324.34	322.51	323.9	323.77	326.03	323.96	323.97	325.05	325.27	325.41	323.79	323.89	324.01	324.49	324.84
318.23	316.96	316.52	315.68	319.17	315.29	318.24	318.22	317.41	317.63	316.1	316.54	316.69	317.33	318.16	318.65	318.3	315.76	317.47	316.2	317.31	317.33	318.36	317.76	317.12	316.13	318.09	318.37	317.73	317.46	318.56	317.99	316.89	316.12	317.62	317.19	317.57	318.19	316.84	316.66	317.4	317.14	318.17	319.49	318.78	317.86	316.7	317.59	316.1	317.25
306.09	306.38	305.67	305.73	305.84	306.11	307.31	307.79	306.73	306.18	307.47	305.98	306.18	307.12	304.8	305.79	307.31	306.82	307.55	307.89	306.48	307.08	306.68	304.74	306.16	307.83	305.37	306.82	306.46	306.75	307.47	306.58	306.49	307.01	305.52	304.8	306.72	305.41	306.35	305.39	304.73	306.36	307.03	306.36	305.59	304.82	306.17	306.26	306.8	306.74
305.64	307.68	306.31	307.35	306.76	305.92	306.27	306.9	305.32	306.05	306.14	304.15	305.01	306.69	305.64	305.75	306.62	305.46	305.78	306.85	305.84	305.4	306.16	308.1	306.8	304.74	305.81	305.21	305.92	305.48	306.6	307.17	306.66	306.46	305.7	306.03	306.99	305.03	305.29	306.77	306.47	305.24	307.1	305.92	305.15	306.47	304.98	307.32	304.35	307.75
296.03	294.12	295.74	295.06	295.6	294.35	294.18	294.9	295.25	294.02	295.85	295.64	293.84	295.61	296.07	293.99	295.43	294.76	294.04	296.31	295.94	294.98	294.45	294.85	295	296.1	295.34	295.07	294.57	294.75	295.23	295.53	296.95	294.71	294.06	294.99	294.52	293.86	295.03	296.21	296.04	296	293.45	294.54	294.04	293.58	293.47	295.14	297.43	294.24
312.96	312	311.54	312.67	312.69	312.94	312.54	313.98	313.93	315.18	312.11	313.08	314.14	313.36	312.33	312.89	314	312.28	314.13	313.96	314.14	314.23	312.23	313.78	313.45	313.96	314.31	312.89	311.52	313.44	312.15	311.72	312.22	312	312.45	312.9	313.9	311.74	313.19	313.01	312.59	312.35	313.28	311.69	314.02	312.88	312.13	313.9	313.37	314.07
312.67	311.46	312.06	310.76	312.66	313.31	311.86	311.75	311.83	312.44	313.1	312.68	311.3	310.56	313.23	313.86	312.21	312.13	309.51	313.64	315	312.55	310.92	311.84	312.08	312.98	309.75	312.46	312.61	312.54	310.06	311.98	313.08	313.31	312.27	310.86	312.59	311.64	313.01	312.05	311.99	311.69	311.46	311.27	313.3	311.5	311.93	313.24	312.26	311.06
304.92	305.08	306.66	304.76	308.07	305.28	305.61	305.3	303.98	306.07	305.06	304.79	304.93	306.47	305.71	303.85	305.66	305.19	304.74	304.46	304.05	306.02	304.85	303.84	307.16	304.99	306.34	303.55	305.39	305.21	305.99	304.04	304.72	304.61	306.59	303.91	304.21	307.13	303.8	304.76	305.13	304.68	306.8	305.03	305.79	305.53	303.76	303.92	305.35	303.81
315.53	315.61	315.5	314.42	316.06	316.77	315.11	315.46	316.63	315.75	316.06	316	316.24	315.3	314.57	314.76	316.48	313.28	314.28	313.02	314.47	314.9	315.51	313.59	314.13	314.16	314.66	315.1	315.92	316.95	313.54	314.41	315.48	315.96	315.41	313.86	315.44	315.14	315.47	314	314.1	314.54	316.31	314.31	315.45	314.51	314.56	316.16	316.07	314.11
317.62	317.02	316.94	317.28	317.35	317.34	319.02	316.3	317.62	316.54	316.23	317.06	316.94	317.45	318.73	316.4	316.97	317.8	317.09	316.41	317.45	315.47	319.41	317.72	317.15	317.16	316.15	318.13	318.57	318.87	317.99	315.36	318.74	317.56	316	316.75	317.96	317.1	314.93	316.17	316.13	316.67	317.68	317.44	317.89	317.82	317.64	317.3	318.3	318.62
305.74	302.81	304.02	303.14	303.12	303.17	303.3	301.91	303.53	301.9	303.59	304.26	302.39	301.99	304.12	302.97	303.57	303.82	303.28	302.94	303.02	302.13	302.85	303.49	303.37	303.3	303.43	304.35	303.78	304.04	304.29	302.23	303.67	301.68	303.92	304.31	302.8	302.67	304.18	304.24	304.5	302.73	302.3	302.96	304.29	302.5	303.2	304.97	302.52	305.52
318.58	319	318.71	316.42	318.72	319.87	317.71	317.97	318.77	318.17	319.36	318.83	317.78	318.97	320.54	317.12	320.62	318.69	318.95	317.28	317.93	318.19	318.84	320.32	318.39	318.24	316.13	317.18	318.37	318.59	319.8	319.01	318.59	318.36	317.61	317.11	317.81	319.62	318.79	319.39	318.09	320.5	318.84	320.34	317.79	317.69	318.37	318.49	319.77	317.86
312.76	314.07	312.33	314.27	313.12	312.46	312.58	313.2	313.21	313.03	314.71	313.71	312.79	312.07	312.41	311.81	313.75	313.31	314.42	312.1	312.21	311.13	314.2	312.4	314.49	313.97	311.94	312.45	313.14	313.32	313.34	314.91	313.08	314.02	313.44	312.22	312.48	313.9	313.56	313.88	313.77	313.94	313.28	314.96	313.04	311.61	313.83	311.68	313.55	314.02
295.81	296.84	294.34	293.89	295.57	295.11	294.06	295.15	293.89	295.66	294.95	296.03	296.1	294.58	296.46	294.36	296.1	296.07	296.59	296.18	295.64	295.28	295.48	296.61	292.96	294.51	294.13	294.24	294.2	294.44	295.12	295.79	295.57	296.45	294.79	295.08	296.21	295.33	295.92	296.52	296.55	296.7	293.76	292.25	296.3	294.34	294.67	295.54	293.94	295.3
295.24	298.65	296.52	295.51	297.04	298.3	297.34	296.1	296.72	295.14	295.56	297.62	296.98	296.42	296.22	295.02	297.18	296.96	298.3	297.12	297.13	297.63	297.71	298.38	295.54	299.25	297.58	296.38	295.81	296.66	296.81	296.99	296.56	297.73	297.75	296.8	296.67	295	297.42	297.04	296.92	297.59	297.42	295.73	298.14	297.34	298.21	295.78	296.35	297.98
302.38	301.94	302.62	304.44	302.42	302.69	303.83	304.52	304.2	303.67	303.1	302.24	302.46	302.79	303.11	302.1	302.95	303.85	304.15	302.49	302.67	301.77	304.38	301.56	301.03	301.52	301.95	301.85	304.39	302.35	302.31	303.04	302.97	302.73	302	303.29	302.91	304.77	304.61	302.75	304.48	303.05	303.47	303.41	302.84	303.01	300.72	302.55	302.46	302.65
312.78	315.77	314.42	314.74	316.36	315.01	315.44	315.02	314.56	315.52	315.92	315.09	314.69	314.51	314.8	314.86	313.76	315.41	315.11	314.97	313.44	314.65	313.93	315.75	314.97	315.67	315.91	314.99	317.66	314.34	313.91	314.38	314.2	313.78	315.77	315.3	315.37	314.24	314.32	314.48	314.39	312.49	314.4	314.06	313.9	316.9	315.35	315.29	316.53	315.75
303.13	303.69	304.17	303.61	305.89	305	302.84	303.87	303.32	302.16	304.16	303.9	303.46	302.47	304.52	303.55	303.76	302.86	302.44	304.37	304.64	303.76	304.21	303.46	303.56	303.01	303.73	302.73	303	303.43	304.4	304.3	302.33	303.58	303.61	303.04	304.54	303.41	302.08	304.95	305.09	304.29	304.52	301.69	303.29	304.48	302.85	302.42	301.41	304.19
314.74	313.21	314.42	315.77	314.81	314.44	313.89	314.51	316.82	314.44	314.19	314.77	314.17	316.02	315.22	315.3	313.85	314.87	314.96	313.99	313.52	316.17	315.33	314.96	314.83	314.31	314.13	314.46	313.44	315.63	313.81	314.05	314.65	316.31	313.35	314.32	314	315.55	314.55	315.33	316.2	314.29	315.87	313.76	314.1	314.75	313.21	314.56	315.25	314.58
325.28	323.64	324.07	323.3	326.22	325.5	325.19	324.44	324.02	326.43	324.74	324.65	325.3	323.67	322.82	325.57	325.35	326.15	325.25	325.91	325.02	325.67	326.01	324.33	325.32	324.73	324.37	325.32	326.71	324.45	324.05	325.08	325.01	324.02	325.88	324.34	325.4	324.62	324.83	325.36	323.95	324.46	325.37	324.18	322.54	325.22	325.04	325.8	325.04	325.27
295.43	296.81	297.88	296	295.45	298.81	297.43	297.08	297.3	296.77	295.82	296.19	297.12	295.88	296.99	297.09	299.36	296.88	295.72	299.26	297.24	295.99	297.59	297.13	298.81	299.78	298.16	293.87	297.23	297.09	296.74	296.15	297.75	296.5	296.46	297.41	294.28	297.8	297.26	296.75	295.3	296.58	297.68	298.28	295.98	297.85	295.74	297.27	298.15	296.81
303.37	306.93	303.06	304.62	305.09	306.48	304.42	304.36	304.59	305.02	303.97	304.54	303.37	304.71	303.35	303.45	304.6	304.08	302.25	304.57	302.51	303.22	304.43	305.55	302.98	303.47	302.17	305.28	304.35	304.73	303.91	304.44	303.75	303.39	305.52	304.73	303.44	304.25	304.75	304.85	305.8	304.66	305.32	304.11	303.17	305.19	302.17	303.47	303.86	303.58
315.54	317.26	316.6	314.19	314.85	314.75	316.87	314.79	316.03	313.44	314.43	314.48	315.13	313.87	314.29	316.9	316.07	315.23	315.46	314.94	314.38	314.77	316.03	314.71	313.03	313.87	314.47	315.06	315.41	315.29	314.46	317.61	315.32	312.68	313.79	316.18	315.18	313.58	314.53	315.87	314.35	315.87	315.14	314.95	315.12	314.79	315.55	314.93	314.69	313.84
319.71	317.48	318.31	318.76	319.18	317.84	318.79	317.73	318.51	317.77	317.06	319.52	317.63	318.97	319.53	317.78	318.14	316.94	317.99	318.3	318.75	318.52	316.68	317.17	318.1	317.84	316.52	318.37	319.46	318.11	318.84	317.53	317.87	318.5	317.71	320.59	318.49	317.1	317.99	316.49	317.28	318.36	317.8	318.45	318.49	316.77	318.9	318.31	317.84	317.26
296.97	295.02	296.29	297.43	296.13	297.33	297.42	296.46	295	295.97	295.98	295.96	297.99	295.64	295.06	296.49	297.4	297.05	296.63	297.56	295.92	296.35	295.96	297.15	297.28	297.11	295.66	296.06	298.71	296.27	297.35	296.02	297.43	297.47	299.43	296.79	296.29	296	295.13	297.04	296.52	296.92	296.78	297.29	298.06	295.48	297.27	298.57	296.47	297.25
313.63	313.15	312.95	313.61	313.78	314.56	314.09	311.88	315.14	313.37	314.12	314.28	315.06	314	312.77	313.74	312.95	313.99	312.82	313.61	314.25	312.07	314.05	313.68	311.7	314.93	314.14	313.42	313.35	315.12	312.39	313.79	313.45	313.08	314.06	313.18	314.36	315.3	313.92	315.1	313.71	313.15	313.15	313.76	312.98	314.03	311.67	314.7	312.96	313.58
302.44	302.89	303.13	304.33	299.82	301.9	301.63	301.95	302.35	303.72	301.85	302.74	303.19	303.08	302.54	303.38	302.86	301.92	301.27	301.74	301.26	303.86	301.77	302.51	302.74	303.16	303.07	304	302.2	302.84	303.16	302.24	300.68	302.66	303.08	302.05	303.56	301.71	303.25	300.52	303.12	303.55	300.98	303.08	303.47	303.08	301.34	302.55	304.8	300.97
304.18	303.21	303.44	304.95	302.35	303.37	304.77	303.7	304.48	304.79	306.22	304.4	306.18	306.57	305.03	304.23	303.5	304	303.64	305.25	304.82	303.48	306.93	305.29	305.01	305.12	305.06	304.55	304.09	303.64	304.61	304.08	303.78	305.81	303.7	304.19	304.04	304.24	305.14	304.49	306.4	304.32	303.12	304.55	306.2	305.28	305.71	303.94	304.71	305.56
314.6	315.53	314.56	313.17	315.79	315.84	314.4	315.3	314.55	315.78	315.32	314.46	315.23	314.66	315.11	315.01	314.5	315.22	313.98	316.16	313.63	316.05	317.01	314.31	314.2	315.49	312.92	315.19	313.76	315.17	315.68	315.3	314.29	315	316	314.61	314.57	314.38	313.64	316.06	317.05	315.71	315.78	315.12	315.22	314.06	314.78	315.84	315.6	312.72
315.56	316.26	315.7	315.46	314.75	314.78	316.41	317.24	316.51	314.88	315.81	315.82	316.01	315.56	313.97	316.43	317.47	315.33	316.2	316.07	315.87	316.76	314.59	315.77	316.94	315.54	316.08	316.57	317.3	317.66	316.84	316.08	315.75	314.21	315.98	316.04	317.15	314.83	316.76	316.3	314.71	315.8	315.56	315.82	316.21	315.33	316.61	315.61	314.64	317.31
293.38	295.84	294.37	295.11	294.04	293.91	296.5	293.99	293.42	293.75	294.46	295.23	295.36	292.93	294.89	293.25	292.59	294.27	294.66	293.98	293.83	293.38	293.16	294.46	293.35	293.64	292.75	295.13	294.46	294.15	294.81	292.6	293.53	294.45	294.78	295.69	292.89	294.65	296.32	295.21	293.95	293.89	295.83	293.53	295.45	293.29	293.35	293.51	295.37	293.84
301.41	303.8	301.45	301.32	301.3	301.19	303.55	301	302.1	299.94	300.72	300.21	302.7	301	301.24	301.69	298.26	299.78	301.98	302.17	299.52	302.48	300.81	300.72	302.83	301.5	301.59	301.33	301.12	301.47	300.28	301.66	302.41	301.96	301.57	300.49	300.59	299.93	300.34	300.99	301.45	301.04	298.98	302.34	301.53	301.23	300.85	299.69	301.59	302.13
305.18	303.98	302.29	304.07	304.07	304.27	303.74	302.58	302.26	304.07	302.71	304.52	304.76	305.07	305.4	303.87	305.57	301.86	303.99	303.4	304.18	302.57	303.63	303.59	303.7	300.69	303.18	302.07	304.7	303.59	302.6	302.64	304.17	303.11	301.16	302.98	301.75	302.27	302.4	303.08	305.29	303.47	303.22	303.97	304.17	302.95	302.57	302.52	304.85	302.23
313.23	313.41	314.35	313.67	315.12	314	314.34	312.78	313.46	313.89	314.94	315.07	313.95	312.31	313.5	314.15	313.6	313.48	312.18	312.63	314.1	314.52	313.72	314.43	313.21	315.13	314.97	314.11	311.41	314	314.91	312.99	314.02	314.43	313.51	313.36	312.08	315.86	313.44	313.34	312.68	314.51	312.57	313.91	312.85	314.83	313.51	314.35	311.46	313.25
302.7	303.09	302.23	302.96	302.81	303.54	303.89	302.32	304.77	302.21	301.46	303.89	303.54	303.48	304.19	303.02	302.7	302.26	303.46	303.65	304.04	303.68	302.87	300.73	303.65	303.15	302.75	303.83	303.28	302.66	304.01	304.95	302.76	302.54	303.47	300.98	303.59	303.04	302.79	304.64	302.62	302.55	302.78	303.42	303.26	302.77	303.96	304.52	302.47	302.6
314.07	314.9	315.22	315.79	313.41	315.88	314.64	314.01	317.04	315.77	314.74	313.49	314.23	314.81	315.65	314.32	313.76	314.6	315	314.84	313.8	315.03	313.8	314.7	314.59	315.46	314.44	315.48	313.93	315.17	314.41	315.8	316.96	315.73	314.38	315.42	314.37	314.47	314.97	316.32	315.47	314.62	315.2	316.09	314.21	315.98	314.06	315.65	315.48	313.58
317.19	316.6	318.98	317.31	317.86	316.15	318.43	317.11	317.32	316.48	315.81	316.96	317.52	317.69	317.95	316.86	315.97	317.87	317.1	318.33	316.1	317.81	317.03	315.92	317.92	318.66	316.36	317.83	316.76	317.62	317.44	316.31	318.1	317.59	315.64	317.09	316.64	317.07	316.82	318.21	316.39	316.99	316.1	317.79	316.06	316.79	318.56	315.87	319.11	316.84
306.96	307.19	306.87	307.32	306.5	305.29	306.08	306.89	307.98	306.11	305.59	306.98	307.34	306.26	304.88	306.58	306.35	306.05	306.33	307.95	308.4	305.08	307.84	305.09	306.84	307.38	308.37	304.81	307.77	308.37	307.22	304.97	306.59	306.6	306.8	306.58	307.03	305.53	307.54	307.19	306.44	305.79	305.45	306.24	307.83	307.88	307.25	307.02	305.29	307.35
304.74	305.63	306.45	305.85	306.79	305.38	305.78	305.74	306.48	305.64	306.4	305.18	305.44	308.56	304.96	306.94	305.97	305.5	306.88	306.71	306.81	304.59	306.21	306.62	306.5	306.45	307.55	305.34	304.86	307.71	306.11	305.66	307.58	306.36	307.87	306.71	306.71	306.3	305.71	305.56	306.89	307.59	306.53	305.93	306.88	305.82	304.07	305.74	307.09	305.33
328.7	329.82	327.04	327.35	327.34	327.4	328.31	328.31	329.52	327.17	327.48	327.96	329.16	327.75	329.84	329.42	329.9	329.59	327.37	327.58	327.39	327.57	326.63	327.71	327.32	327.4	327.34	325.71	327.12	328.14	327.07	326.7	326.14	328.78	327.8	327.92	328.12	328	327.63	328.78	328.67	327.13	328.23	326.78	328.98	327.73	328.52	329.22	327.52	328.92
309.83	309.65	310.3	309.02	309.84	310.95	311.31	310.54	310.73	308.81	309.63	309.72	310.04	308.44	309.97	309.59	311.03	310.38	311.29	309.42	309.16	309.84	310.45	309.57	310.91	311.45	309.82	308.62	310.12	309.59	310.18	310.04	311.15	310.52	309.76	310.79	310.3	310.48	309.84	311.01	310.98	310.13	310.32	308.66	309.9	310.9	309.06	308.77	308.15	310.23
325.15	324.59	324.05	325.88	324.5	324.53	324	323.84	326.02	326.81	324.49	324.3	325.9	324.46	324.76	324.72	324.03	325.73	325.07	324.68	323.65	325.87	325.18	325.71	325.63	323.65	324.95	323.45	322.64	324.63	325.42	323.22	325.12	324.53	323.12	323.5	325.48	324.64	324.82	324.78	324.58	323.23	324.1	323.25	326.72	321.56	323.48	325.45	323.65	323.15
328.02	327.01	326.26	327.99	327.44	327.56	327.33	326.8	327.15	328.49	326.79	328.57	326.15	328.21	327.49	328.15	327.61	328.46	329.26	328.19	328.44	328	327.87	328.17	328.49	329.71	326.5	326.04	327.97	327.85	327.21	326.93	327.55	327.15	329.49	329.84	328.23	327.24	325.79	325.52	326.18	328.2	327.38	327.87	328.84	326.73	327.87	325.62	328.13	329.67
318.63	317.32	318.51	319.14	320.63	319.8	317.34	318.82	318.05	316.07	318.43	318.65	317.6	319.47	318.09	319.94	318.98	317.96	318.22	318.01	317.57	318.94	317.7	317.35	319.12	317.44	318.3	318.29	319.68	318.31	319.57	317.29	318.15	318.03	318.02	319.22	317.68	319.34	318.53	320.07	316.95	319.21	318.73	318.62	319.2	318.95	317.33	320.16	319.18	318.15
297.87	298.56	296.83	295.64	297.78	296.49	294.54	295.47	296.08	298	295.94	295.75	298.84	297.29	298.16	296.46	295.72	298.04	295.4	296.23	297.42	296.17	296.18	296.18	296.67	294.83	296.78	295.96	296.75	294.66	297.18	297.12	296.09	298.31	296.08	298.17	297.65	295.52	296.43	296.56	297.19	296.88	297.67	298.04	298.31	297.05	296.57	297.93	298.35	294.32
307.31	308.37	309.26	308.89	307.55	308.48	309.07	309.2	309.48	308.78	307.72	308.33	307.52	308.48	309.25	308.15	310.1	308.28	308.92	310.13	309.96	309.77	307.57	307.78	308.28	307.21	309.25	308.4	309.2	309.81	307.76	308.21	310.06	308.47	309.28	308.5	308.64	308.59	307.97	310.36	308.29	308.51	308.77	306.59	308.86	309.34	308.78	309.44	308.33	308.96
316.14	316.09	314.8	314.92	313.13	314.82	314.69	314.25	316.03	313.8	315.63	316.07	315.48	314.6	315.29	315.55	315.22	315.76	313.77	314.44	315.61	315.69	314.88	315.62	315.13	316.28	315.73	316.3	313.01	315.83	316.34	314.75	314.57	314.22	315.4	315.71	317.68	317.89	314.96	315.16	315.56	313.66	315.4	315.42	314.12	314.78	313.86	315.02	315	314.18
318.6	317.89	316.51	319.3	318.26	318.47	319.17	319.23	318.01	318.82	318.81	316.38	318.57	317.39	317.36	319.91	317.2	319.92	317.73	318.87	318.97	317.69	318.77	317.82	318.56	316.12	317.62	316.25	319.2	319.54	317.1	317.59	317.68	316.89	318.47	319.47	316.4	316.59	317.26	319.23	319.02	319.15	318.13	318.66	318.41	316.27	318.56	317.34	319.86	317.95
300.71	300.26	302.34	302.51	299.62	298.88	301.07	301.45	301.23	300.76	301.32	301.64	297.99	301.41	301.23	302.43	300.27	300.64	300.64	300.61	301.66	302.1	300.18	300.49	300.88	300.88	301.78	302.31	299.67	300.32	301.48	300.77	300.99	300.61	301.93	299.98	301.43	300.76	301.05	302.93	299.63	300.52	300.04	300.22	301.71	300.04	303.16	300.15	301.17	302.18
317.6	316.82	316.16	316.43	317.75	316.13	318.27	316.92	317.77	315.74	317.82	317.75	317.05	317.56	316.83	318.7	318.13	316.65	316.8	317.66	316.82	319.09	317.77	317.01	315.84	316	317.75	315.65	316.07	317.41	318.3	317.16	316.92	316.09	317.32	316.47	318.09	317.81	316.33	316.48	316.29	316.87	315.4	317.4	316.71	317.25	318.36	316.42	318.37	316.18
314.15	314.47	312.46	313.45	313	313.64	317.03	314.88	314.4	313.5	313.13	312.42	312.6	315.38	312.86	311.93	312.7	314.48	312.96	314.11	313.6	313.85	314.09	313.44	315.34	314.08	311.62	312.08	313.98	315.2	313.64	312.98	313.39	311.97	313.03	314.55	314.9	313.82	312.7	313.36	313.37	315.96	312.74	313.11	314.14	315.71	314.26	313.34	311.21	313.74
304.03	304.41	302.37	302.56	304.58	304.03	301.49	304.36	301.74	301.68	301.03	302.92	303.73	303.51	304.77	305.77	304.2	304.25	303.77	302.82	303.99	302.55	303.41	303.82	300.53	303.78	303.91	303.31	302.09	301.69	302.71	302.67	304.06	302.99	302.64	302.49	302.48	304.4	302.82	303.55	302.03	302.76	303.59	302.11	303.85	304.21	301.99	303	302.14	303.4
301.05	299.56	300.01	300.64	298.49	300.98	299.34	301.47	299.85	297.93	301.99	299.16	301.64	300.19	301.23	299.78	301.11	300.72	301	300.34	300.59	302.06	300.83	298.93	300.93	300.29	299.71	300.04	300.5	298.17	300.37	298.41	299.94	299.65	300.68	300.24	299.21	298.57	299.66	300.62	302.25	299.09	299.39	300.32	299.91	300.51	300.18	300.2	298.75	300.98
327.93	328.92	329.04	327.63	326.49	327.59	328.99	327.68	329.83	329.35	328.78	327.45	327.11	329.98	329.23	329.53	328.89	328.48	328.58	329.62	327.28	329.74	328.66	327.49	328.84	328.17	328.06	326.87	327.12	328.54	328.05	328.22	328.17	329.37	328.08	328.14	328.22	328.3	327.95	328.96	326.6	328.31	330.21	327.74	329.26	328.77	328.09	327.4	328.14	328.8
304.42	303.5	304.95	304.21	304.34	303.45	303.1	301.84	302.23	303.08	303.05	304.76	304.53	302.95	305.29	306.04	304.37	303.29	306.32	303.67	304.19	304.9	304.38	303.29	302.86	305.26	304.35	304.36	303.82	304.44	305.58	304.36	303.79	302.83	303.3	303.13	303.13	304.39	303.41	302.3	303.11	304.42	303.24	304.34	303.98	303.35	304.29	304.62	303.72	304.69
302.06	303.77	302.5	301.36	301.06	303.02	303.04	302.92	303.21	302.42	301.02	304.38	301.59	301.8	301.87	302.1	301.87	303.62	302.37	301.46	302.08	301.97	302.13	303.91	303.47	302.49	300.04	300.48	302.86	302.93	303.99	301.06	303.05	303.45	303.11	302.04	302.79	303.43	304.52	302.78	302.97	301.43	303.7	302.08	302.23	304.6	302.44	302.48	302.09	302.63
311.43	312.73	310.65	310.09	310.28	308.86	311.88	310.84	310.36	310.27	312.18	310.03	309.09	308.91	309.86	311.24	309.92	311.19	310.98	311.76	310.42	310.91	309.73	313	310.01	309.77	309.9	311.44	310.08	310.63	309.44	309.25	309.6	311.83	310.82	310.55	310.5	311.29	310.86	309.83	310.54	311.83	311.18	310.9	310.71	310.43	310.27	308.67	310.78	310.85
292.91	293.79	293.64	293.3	293.98	294.81	294.23	294.61	294.64	292.23	294.95	292.33	293.53	292.45	293.09	294.21	294.24	293.86	293.15	292.09	292.8	292.64	293.12	294.83	293.64	292.96	292.95	292.34	293.26	294.55	292.77	292.47	293.71	293.11	292.65	292.99	294.77	293.96	294.34	294.13	293.41	294.53	294.51	293.91	293.67	293.34	293.13	293.82	294.41	292.99
304.79	304.2	305.18	306.65	306.05	306.67	306.43	306.34	304.94	304.96	304.66	305.39	306.48	307.32	306.47	306.88	306.06	306.76	304.24	305.26	306.15	305.16	306.92	305.24	307	306.8	306.65	305.89	307.47	306.71	304.47	306.99	305.93	306.99	308.01	306.12	305.13	305.95	308.16	303.85	305.45	307.87	304.02	305.57	305.47	307.93	305.43	306.88	305.92	306.14
311.04	313.59	312.29	313.39	313.81	313.78	311.86	312.52	312.45	314.17	311.33	311.73	312.19	314.09	311.92	311.42	310.79	314.21	310.91	312.67	312.34	311.96	310.86	312.96	312.62	313.29	311	310.82	313.24	309.94	311.82	313.15	311.91	312.03	311.44	312.73	309.38	311.88	311.3	312.57	312.24	314	312.31	311.35	312.38	311.78	310.34	314.87	310.27	313.33
305.54	306.35	307.65	306.12	304.86	306.32	306.03	305.94	307.36	306.49	306.69	304.89	306.31	305.5	306.14	305.17	307.67	305.27	306.65	305.59	306.92	305.23	308.17	306.17	305.23	306.28	304.1	306.39	305.53	305.99	306.64	304.25	306.47	305.59	308.12	305.19	307.68	305.37	306.63	305.9	307.05	305.89	306.95	305.3	304.71	307.4	308.15	306.75	306.52	304.96
306.25	305.66	304.42	304.64	305.25	305.48	305.43	305.46	304.29	305.53	305.03	303.4	303.63	304.87	306.05	303.59	305.58	305.34	306.85	303.55	305	305.59	304.79	306.02	305.67	304.28	305.92	306.61	305.55	304.94	303.42	306.33	305.1	306.48	304.55	305.51	304.77	303.79	306.26	304.86	305.03	304.85	305.21	302.25	304.88	304.93	304.09	305.76	304.07	303.75
311.52	312.2	313.14	313.9	312.05	311.85	312.79	310.77	310.7	311.27	312.22	311.13	311.84	311.19	312.24	311.35	310.99	312.51	310.42	310.93	313.87	311.27	310.74	311.79	312.81	311.83	311.51	311.63	310.14	310.72	310.47	311.48	312.86	309.12	310.73	311.1	313.19	313.17	314.16	310.73	309.58	312.28	310.95	312.31	310.33	309.84	310.01	312.01	309.98	312.5
319.41	319.63	319.29	318.85	318.59	316.95	316.81	318.32	318.12	317.43	317.9	316.64	317.99	318.46	317.36	318.84	319.53	318.02	318.88	316.77	317.78	317.59	317.61	318.01	318.62	318.59	318.45	319.93	320.29	319.2	317.55	319.43	316.99	318.69	317.63	317.36	319.7	317.38	318.55	318.72	318.84	317.8	317.71	317.97	318.05	316.7	318.63	317.14	319.7	318.26
305.57	302.72	303.12	304.51	304.48	303.22	303.98	303.5	304.04	303.96	302.07	302.19	304.37	302.91	302.99	302.9	304.33	304.39	302.7	302.48	302.4	303.61	304.57	303.23	302.7	305.53	304.17	302.34	302.94	304.1	304.35	303.7	302.44	303.81	304.31	304.67	302.36	303.96	302.79	303.48	302.92	304.12	303.3	302.63	303.01	303.92	304.31	302.73	302.59	303.28
302.28	304.31	303.77	302.84	303.47	303.96	304.05	303.13	304.09	303.23	302.43	302.93	302.54	301.33	304.04	304.44	303.27	302.86	302.24	303.58	302.88	305.18	303.76	304.27	305.06	304.28	303.92	303.07	302.82	303.49	302.54	302.4	302.38	305.72	303.62	303.19	303.2	301.6	303.84	303.55	304.34	302.99	304.4	303.5	302.35	305.74	303.26	304.17	302.15	302.53
313.37	312.77	312.76	315.54	313.51	311.86	313.21	312.6	313.69	313.99	314.67	312.93	312.6	314.6	313.51	314.24	314.31	315.38	314.66	314.31	313.48	313.69	312.75	313.14	315.22	313.07	313.84	314.48	315.98	315.49	315.06	314.63	315.05	313.48	313.44	313.03	314.24	312.9	313.62	314	313.57	313.31	312.48	313.91	315.52	312.82	314.62	314.61	314.29	313.38
312.06	316.46	313.97	314.1	314.39	312.48	313.1	314.6	314.88	314.66	313.87	312.74	314.41	316.74	314.48	312.78	312.56	314.36	315.13	314.22	313.1	313.84	315.07	313.85	312.89	314.59	314.52	314.72	314.87	313.04	311.97	314.21	311.27	314.72	313.27	312.67	312.16	313.77	312.6	313.62	312.08	313.16	313.73	314.47	313.5	314.13	313.45	314.65	313.39	313.12
300.45	301.79	301.02	301.02	302.14	301.36	301.63	300.16	301.76	299.25	300.59	300.7	301.31	302.52	298.59	301.14	300.06	300.09	300.67	301.63	300.43	300.48	299.45	302.18	301.18	299.06	301.29	299.5	300.15	299.87	300.67	299.73	300.83	301.25	300.5	302.18	301.56	300.41	300.56	300.16	300.6	301.5	302.34	300.18	302.1	301.93	301.24	300.55	301.79	300.85
312.78	312.35	312.13	314.07	313.85	313.25	311.88	312.62	311.3	313.02	310.57	314.52	313.47	312.53	312.89	313.14	312.76	313.61	313.92	310.9	313.79	311.63	312.39	312.78	313.98	313.35	312.01	311.13	312.96	311.23	311.53	312.57	312.9	311.99	311.97	313.99	311.11	314.01	312.25	313.01	312.29	313.03	312.39	311.45	313.11	312.29	313.43	311.07	312.05	314.05
304.17	304.55	303.61	304	304.14	305.04	305.88	304.82	304.81	305.73	304.48	304.91	306.9	303.92	303.13	302.7	304.18	304.08	303.95	302.8	304.51	305.07	302.76	303.59	303.03	304.5	304.35	304.5	302.9	304.38	303.62	304.44	303.37	305.03	304.04	305.44	304.83	305.88	304.11	302.8	304.24	304.03	303.71	305.07	304.16	304.48	303.82	303.26	305.51	304.07
306.12	305.07	304.85	304.76	305.28	304.59	304.42	303.99	303.97	303.87	304.22	304.98	304.53	304.92	305.59	304.33	305.43	307.29	305.94	305.68	305.5	303.44	304.46	303.75	305.25	304.26	305.7	305.3	303.76	304.08	304.72	304.95	305.81	303.2	305.11	302.95	306.07	304.55	303.66	305.21	304.19	305.07	306.06	305.06	302.65	304.49	306.11	306.29	304.71	305.65
308.98	309.39	310.25	308.66	310.92	308.25	308.8	310.78	310.82	309.63	309.17	310.34	311.48	311	310.05	308.43	309.2	310.05	310.51	309.07	310.36	308.43	309.69	308.51	309.3	310.83	310.02	310.46	309.7	310.59	310.35	309.98	309.49	310.2	309.06	308.89	309.82	309.07	310.78	311.45	309.79	310.45	308.16	306.58	309.47	309.88	310.14	310.63	308.95	309.78
305.78	308.58	307.26	307.49	304.96	305.86	308.02	306.66	306.81	306.42	305.04	308.08	306.9	306.81	305.98	304.94	306.85	307.52	305.92	306.12	305.6	306.79	305.71	306.35	307.09	307.38	306.23	306.25	306.59	306.76	305.29	306.68	305.62	304.83	306.93	306.44	306.95	305.72	306.21	305.36	306.17	308.39	306.03	305.13	305.53	306.82	306.66	308.1	306.98	305.88
313.67	312.49	312.33	312.57	313.26	312.07	312.73	314.76	311.1	310.87	311.66	313.33	311.61	314.14	312.04	312.75	313.46	312.52	312.71	312.72	311.8	314.26	313.19	312.57	314.05	312.93	314.15	310.97	310.93	312.05	311.76	312.03	312.74	312.42	311.23	315.35	314.66	311.42	312.44	312.56	311.41	311.45	311.68	311.91	311.57	314.64	311.74	311.47	311.51	312.1
304.35	303.97	304.24	306.82	302.55	302.45	303.93	304.38	302.53	302.75	303.23	304.59	303.8	303.11	304.38	306.36	303.11	303.87	304.57	303.93	304.01	303.16	303.66	303.15	304.6	304.96	301.93	302.47	304.56	303.64	302.9	303.81	302.55	306.38	303.73	303.33	305.22	303.4	302.24	303.34	304.58	303	304.21	304.07	304.43	300.59	302.4	303.11	304.55	302.42
303.28	302.15	302.12	302.45	302.6	303.6	304.5	300.54	301.56	300.14	303.3	300.38	303.05	300.38	302.79	304.61	303.2	301.8	302.71	303.42	303.99	302.37	302.64	302.73	301.91	302.62	303.58	303.43	301.31	301.95	303.21	302.58	303.45	303	303.77	303.41	303.28	303.38	302.79	302.68	302.46	301.76	301.95	302.47	303.53	300.46	302.42	303.05	303.24	301.98
303.48	301.69	302.03	302.13	303.52	302.97	303.35	303.17	302.59	302.87	302.42	303.49	304.05	303.31	301.08	303.57	300.96	301.68	302.48	302.31	304.33	301.38	300.87	304.23	302.24	302.22	303.07	304.16	305.25	304.08	303.44	302.01	303.59	303.33	301.64	301	304.09	301.73	301.74	303.81	300.1	302.82	304.09	302.28	302.24	302.41	303.17	303.68	304.07	302.65
318.38	318.6	319.02	317.66	317.42	317.88	321.25	316.41	317.6	318.26	317.19	319.25	316.78	319.31	317.85	316.79	318.43	319.15	316.94	318.23	316.62	318.61	319.56	317.37	318.43	317.62	316.56	316.69	316.8	317.78	319.6	316.45	317.75	318.22	317.72	318.37	317.06	317.97	317.96	316.25	318.26	318.82	318.31	317.09	318.17	319.34	318.38	318.08	317.95	320.26
306.33	305.45	306.58	306.28	307.25	307.83	305.89	306.73	306.52	305.47	306.17	306.83	306.3	306.55	307.12	307.2	305.07	304.79	304.67	304.77	306.45	305.57	305.5	305.71	306.47	307.02	308.42	307.9	307.1	305.23	305.94	303.9	305.94	305.18	306.89	306.57	306.25	306.76	305.19	305.77	306.85	305.11	305.85	307.92	307.47	304.89	307.29	304.99	305.22	305.96
314.67	315.68	314.74	314.68	313.77	315.57	314.39	314.94	314.05	315.92	314.69	313.48	314.73	314.52	316.08	315.67	316.66	314.87	315.09	315.09	314.13	313.99	315.48	314.42	314.86	315.47	314.29	316.41	314.06	315.78	315.98	315.4	313.99	315.07	313.58	315.15	314.35	314.19	314.14	314.52	317.46	315.58	315.88	314.22	314.29	314.7	317.24	314.2	314.89	314.67
294.42	293.75	292.85	294.47	293.81	294.92	295.85	294.58	294.94	293.94	294.09	293.63	294.52	292.96	293.81	293.5	294.55	291.88	294.97	293.85	294.15	294.2	293.64	292.47	294.83	293.85	294.59	294.3	294.16	292.15	294.06	292.63	294.26	292.74	294.7	294.64	293.86	293.76	293.68	293.03	293.67	294.85	295.09	292.69	295.58	295.3	295.44	293.32	292.66	294.61
314.36	313.79	313.09	314.73	314.47	315.49	315.96	314.44	315.56	314.29	314.25	315.65	316.59	314.86	313.78	314.72	315.64	313.26	315.71	316.64	315.71	314.71	314.14	313.16	314.76	315.26	314.18	315.03	314.91	315.06	316.17	315.82	313.96	313.83	315.17	315.85	314.83	315.04	315.29	316.43	314.38	314.59	315.02	315.67	315.5	314.94	314.83	315.83	314.78	315.03
305.14	303.48	305.18	304.22	304.29	306.77	303.73	305.73	305.69	305.79	304.85	304.75	304.04	306.38	304.31	304.8	305.17	304.41	304.11	304.2	306.12	304.65	304.42	305.73	303.52	303.27	305.94	305.04	306.01	304.32	303.05	304.39	305.75	304.45	303.33	304.28	302.95	305.4	302.37	305.46	304.37	306.08	306.09	304.75	303.96	305.91	303.8	304.27	305.27	306.58
302.01	302.08	301.95	302.66	303.45	303.73	303.59	303.42	302.03	301.99	304.01	304.05	303.13	303.77	303.19	302.77	302.67	302.3	302.63	302.25	304.24	301.29	301.39	301.46	302.14	304.37	302.15	302.14	302.9	303.05	302.55	301.27	303.35	302.95	303.04	299.8	304.3	302.69	302.77	302.56	302.22	302.68	301.89	301.78	302.07	303.22	302.9	303.52	302.69	301.95
293.66	292.62	294.34	294.86	292.25	294.3	293.66	293.73	293.43	294.04	296.36	294.34	294.64	295.22	294.18	292.15	294.86	292.55	293.6	291.19	292.4	294.66	293.45	292.84	294.06	295.28	294.31	293.14	293.29	293.94	293.6	293.09	292.7	294.1	293.61	292.98	293.84	292.58	293.69	291.94	293.53	292.71	294.1	295.8	294.24	294.26	294.49	293.35	293.87	294.89
325.65	323.79	324.39	325.76	324.37	324.5	323.43	324.78	325.63	327.85	324.1	326.14	323.37	324.26	323.79	324.74	324.09	325.39	325.67	325.02	324.42	324.28	322.17	323.36	325.24	323.98	325.26	323.56	324.61	324.48	323.98	323.86	321.75	323.23	325.26	324.23	327.36	323.57	325.24	324.42	325.54	323.99	324.81	323.18	325.26	323.94	324.64	324.19	324.01	322.76
301.24	301.12	302.97	300.26	301.3	300.96	301.03	303.3	300.42	302.58	300.37	301.34	301.45	301.73	301.66	301.32	301.96	301.9	300.85	299.63	299.31	301.7	300.49	300.81	302.22	298.56	300.9	301.38	301	301.55	300.62	302.28	300.8	300.03	301.62	300.8	302.1	302.03	299.33	300.84	301.26	301.26	302.25	301.67	301.38	301.22	301.48	300.9	301.26	300.02
304.91	306.18	305.01	304.54	305.12	305.25	307.57	304.67	303.87	303.95	303.49	303.59	306.08	302.6	306.38	303.99	304.84	303.63	305.11	304.32	304.3	304.8	304.34	304.74	304.65	303.64	304.9	304.28	304.03	304.04	304.18	306	305.42	305	304.64	303.28	305.26	304.7	306.1	305.54	304.37	303.31	305.62	303.4	304.97	304.33	306.01	304.22	303.66	304.15
295.62	297.84	297.8	297.21	296.58	296.75	296.07	296.54	295.31	296.3	296.84	296.32	297.51	294.95	297.34	299.67	296.83	296.12	297.25	296.48	297.36	298.68	296.77	295.53	296.24	298.2	294.65	297.08	298.12	296.94	296.18	297.32	296.78	295.58	297.23	296.48	297.28	294.96	297.31	299.13	296.79	296.69	297.7	298.19	296.04	295.91	297.25	296.43	298.46	296.35
318.79	319.5	321.01	318.52	320.04	321.56	318.94	320.25	319.25	318.33	320.85	317.94	318.51	319.53	318.01	320.28	320.39	319.37	319.61	319.4	319.15	319.05	319.61	320.74	318.17	319.74	320.75	320.51	318.38	319.55	319.06	320.54	319.68	319.11	318.15	320.7	320.79	319.14	319.78	318.14	318.5	319.18	318.83	318.8	321.63	320.14	318.41	318.21	319.65	319.75
315.93	316.86	316.79	317.49	318.37	317.61	319.5	317.82	317.64	316.18	317.33	318.02	317.21	317.83	318.09	317.84	316.61	316.79	317.34	317.83	318.05	318.96	317.1	317.38	316.67	317.4	317.44	317.54	316.16	316.77	319.51	317.41	316.87	316.96	319.06	317.6	316.05	317.36	316.26	318.64	316.35	317.5	317.91	316.22	318.34	317.92	317.71	316.94	317.35	317.76
305.16	304.1	305.78	303.54	301.25	302.36	303.3	303.16	304.04	303.71	303.73	301.76	304.51	303.26	304.1	303.95	304.17	304.37	303.25	302.84	303.96	303.97	303	304.23	300.7	302.09	302.86	304.03	302.01	301.86	303.99	303.21	303.59	303.66	303.23	302.74	302.28	301.75	302.88	303.5	302.72	305.69	302.61	304.54	301.8	305.08	304.18	303.59	305.56	302.58
294.53	292.83	295.07	294.33	294.18	294.83	293.26	293.73	292.7	295.13	292.81	293.81	295.13	294.95	294.59	295	292.71	293.22	294.65	294.54	292.63	293.33	294.16	293.64	292.22	293.63	293.67	295.14	293.66	293.67	294.38	293.88	292.45	292.8	293.85	292.08	293.24	293.52	294.94	293.49	293.24	293.43	293.98	292.27	292.57	293.67	292.46	292.6	295	293.48
294.66	295.04	295.67	295.02	295.84	292.45	295.62	295.36	293.94	295.03	294.99	295.29	292.63	293.98	296.75	294.29	296.06	296.45	295.16	295.55	294.67	295.49	295.04	294.35	294.89	295.03	294.89	294.42	295.65	296	294.33	296	295.46	295.32	294.48	296.47	294.61	293.88	295.25	294.48	295.54	294.4	296.07	295.23	295.76	296.77	293.77	295.63	296.19	292.92
308.61	307.48	305.94	308.63	306.37	306.7	308.68	308.69	307.38	308.13	308.06	306.88	308.91	306.27	306.53	306.45	305.27	307.45	308.03	307.6	307.54	306.49	307.17	307.33	306.73	306.22	307.39	307.58	305.02	308.17	307.19	306.86	306.14	306.17	308.46	307.38	308.43	307.4	308.27	306.61	307.18	307.29	307.83	306.39	310	307.3	308.54	306.33	307.67	308.3
305.31	305.88	304.67	304.63	304.29	304.82	304.33	304.15	307.75	305.26	305.58	306.55	304.09	306.58	304.79	307.18	305.48	305.99	305.66	306.4	306.17	306.03	305.66	306.07	306.69	304.23	305.21	303.61	305.7	305.27	305.03	305.45	304.67	304.33	303.62	305.33	305.09	306.67	307.04	303.09	305.73	304.31	305.76	304.56	305.83	305.73	304.87	305.01	304.23	305.88
313.16	314.36	312.89	315.21	313.86	314.28	313.97	315.51	312.81	314.09	315.24	315.27	314.25	312.85	315.38	313.56	313.5	314.24	314.13	314.47	313.98	313.51	314.16	315.07	315.45	313.08	314.62	313.03	313.47	314.74	313.24	315.11	315.36	316.4	312.6	314.61	314.28	313.88	313.93	314.27	313.38	314.34	315.27	314.14	314.83	311.94	313.03	314.83	313.07	314.77
312.23	312.25	313.59	312.25	313.48	312.38	314.11	312.1	312.26	315.36	311.97	313.61	310.89	311.39	313.03	312.82	312.69	311.91	311.99	311.22	312.8	312.02	315.1	313.96	312.03	312.13	314.32	314.09	312.84	311.98	313.2	313.02	313.12	311.74	313.3	311.64	311.25	313	313.68	313.76	313.47	312.42	312.2	312.81	312.94	312.53	311.62	313.69	312.45	311.91
304.72	304.9	306.44	306.28	305.06	303.37	305.97	305.29	305.69	307	305.34	306.9	304.75	305.03	304.26	307.14	305.65	304.24	304.1	305.24	304.58	303.71	304.98	305.13	307.4	306.66	306.03	305.65	306.15	305.03	304.89	305.73	306.02	306.62	306.37	306.19	307.28	305.78	304.74	305.92	305.83	304.36	306.28	304.62	305.81	304.39	304.65	306.95	303.17	306.47
308.25	308.2	309.59	309.84	308.5	309.52	308.39	308.51	307.09	309.83	307.62	308.88	306.98	309.2	309.16	308.96	309.36	310.15	308.8	309.8	308.87	308.99	307.1	309.66	307.58	309.38	309.51	309.97	307.24	308.06	311.38	309.09	309.01	307.78	308.52	311.34	307.45	310.56	309.4	307.91	308.98	308	309.09	311.08	308.19	309.17	307.16	307.5	309.61	309.3
324.41	323.71	323.68	323.74	325.95	325.8	324.61	324.91	324.6	325.22	323.85	324.46	324.41	326.27	324.53	323.6	325.19	326.27	325.22	325.19	325.02	323.74	326.15	323.5	323.87	325.94	323.61	324.86	326.48	325.05	324.88	324.08	324.05	324.45	324.86	325.32	325.89	325.51	325.62	325.86	324.26	324.08	325.83	325.25	325.69	322.7	324.62	323.52	323.8	323.86
315.97	316.28	317.58	317.39	315.53	316.97	315.62	315.64	314.42	316.87	316.86	317.45	317.22	317.47	318.12	316.63	315.7	317.69	318.16	317.8	315.61	317.1	316.48	317.77	316.09	315.16	316.11	316.37	316.03	316.83	317.66	317.26	316.64	316.5	316.02	318.19	315.41	316.33	316.6	317.76	316.2	318.13	315.91	314.94	317.37	317.15	315.4	317.53	318.09	315.97
305.4	306.16	306.6	305.36	304.88	304.61	304.77	305.55	304.49	305.21	306.18	304.6	303.09	304.36	305.43	305.78	306.61	305.76	305.26	303.84	304.72	305.87	305.84	303.73	303.69	304.63	304.91	305.73	303.88	305.16	304.34	304.1	305.68	305.21	304.55	305.33	305.71	304.18	302.5	304.81	305.23	305.81	305.44	303.9	306.32	307.34	305.57	306.61	305.16	305.46
299.88	299.24	298.58	300.89	300.27	300.39	299.85	300.95	299.32	299.94	301.09	299.96	299.1	302.23	300.44	298.51	298.28	300.02	300.96	300.22	299.25	299.88	299.98	299.22	299.36	300.57	299.58	299.32	300.72	301.16	299.99	298.8	299.44	301.25	299.75	300.53	299.82	302.54	301.97	298.65	299.82	299.53	298.37	298.96	299.06	300.22	300.61	301.07	300.96	300.61
299.97	302.8	301.08	302.31	301.14	300.73	302.31	301.78	301.66	300.66	301.02	301.5	302.43	300.86	301.15	302	300.95	299.04	299.56	300.35	299.59	302.5	301.67	301.82	301.34	301.79	301.45	299.77	300.78	301.13	300.51	301.07	301.21	301.11	302.95	300.13	300.59	301.04	300.06	301.89	300.72	301.11	300.36	300.41	300.57	298.56	301.73	299.93	301.52	302.31
314.25	314.67	316.38	315.27	313.51	315.7	315.19	314.13	315.68	314.03	315.08	315.18	315.34	315.04	316.29	316.84	314.07	314.55	315.69	313.6	315.34	314.87	315.11	316.14	314.98	313.4	314.37	315.62	315.38	316.33	312.3	314.29	313.61	314.34	315.29	312.26	315.04	313.2	314.02	314.41	314.48	314.92	315.49	313.87	314.57	315.83	314.22	314.6	313.69	315.47
296.21	296.17	296.52	296.6	295.61	296.9	296.74	297.57	295.03	296.32	296.24	296.65	296.66	296.29	297.15	296.69	298.88	297.52	296.63	296.44	295.89	294.9	297.14	296.83	297.01	296.84	299.38	295.78	296.68	296.8	295.64	295.19	299.07	297.99	297.98	294.12	297.59	295.78	296.32	298.27	296.39	296.17	296.69	295.16	298.1	296.65	295.94	298.18	297.99	297.04
300.27	300.55	300.4	300.97	299.67	301.98	300.35	300.63	300.03	301.59	300.54	300.86	301.48	303.37	300.61	299.43	301.6	301.58	302.07	302.27	300.98	300.9	300.92	301.07	301.92	301.3	300.48	302.49	299.76	299.62	301.54	301.33	300.79	300.38	300.38	301.54	301.15	300.31	300.5	300.93	302.37	298.82	301.72	302.22	301.81	302.08	301.24	300.52	301.51	300.81
317.14	317.85	317.92	315.15	315.34	316.89	317.69	316.96	316.41	319.08	317.73	318.31	315.69	318.19	317.2	316.44	318.36	319.25	319.53	317.66	316.15	317.49	318.15	316.64	317.52	316.64	317.07	318.1	318.56	317.37	316.93	317.75	316.12	316.97	316.48	315.01	316.95	317.21	317.15	317.14	317.65	317.21	317.64	315.73	317.39	315.19	317.57	318.51	317.87	317.74
314.1	311.68	314.04	314.07	314.35	314.71	314.51	313.09	314.49	311.83	311.95	313.97	314.47	312.56	313.7	313.08	314.46	315.01	314.88	313.48	312.96	314.58	312.66	315.04	313.63	313.91	313.45	314.3	313.94	313.42	313.58	314.55	315.33	313.53	315.32	313.13	314.34	313.92	314.05	311.58	312.82	312.63	313.4	313.9	312.02	313.96	315.62	315.08	311.46	312.02
325.27	324.88	325.05	324.09	324.5	325.54	326.7	326.29	325.34	325.7	325.84	323.34	324.11	325.69	323.54	325.39	325.41	326.03	325.66	328.3	324.26	324.22	326.09	325.51	323.97	324.31	325.62	324.81	326.74	325.02	324.79	324.39	325.27	324.33	327.07	325.1	326.01	326.56	326.02	325.47	324.31	325.48	325.03	325.65	325.63	325.75	326.39	326.39	326.45	324.17
294.17	296.29	293.51	296.79	294.98	295.02	296.97	293.06	295.15	296.1	294.09	294.18	295.89	293.76	295.73	296.31	293.05	294.57	295.8	295.58	292.92	295.72	294.49	294.31	295.23	296.49	294.9	293.58	296.12	296.21	295.39	294.24	295.74	295.51	294.22	294.41	295.48	296.86	294.37	295.11	296.83	297.09	294.37	295.09	295.15	293.63	294.21	294.26	294.77	294.22
293.19	295.11	293.17	296.75	296.6	295.47	296.22	295.12	292.5	295.92	295.14	292.72	295.71	293.71	295.69	293.59	295.29	294.9	295.61	295.33	294.39	294.75	294	294.82	294.13	294.87	296.24	294.04	294.62	296.03	295.84	297.53	295.81	295.2	294.98	296.12	294.6	294.52	294.41	295.79	297.21	295.7	294.62	296.23	293.71	296.6	295.67	296.52	293.66	296.18
304.35	306.06	304.63	305.25	304.82	305.96	304.6	305.88	305.99	305.15	306.32	306.08	306.13	305.32	304.3	306.37	306.87	304.64	308.09	304.68	304.48	304.13	305.35	304.88	304.1	304.22	306.5	303.35	306.19	306.01	306.3	305.44	306.24	304.82	304.01	302.49	304.34	306.51	304.25	305.49	304.51	304.07	305.23	305.51	304.62	305.21	304.8	307.78	304.89	304.89
325.32	324.49	323.49	325.34	326.34	327.32	325.45	325.42	325.32	325.26	324.01	325.35	325.37	324.52	325.68	325.99	323.52	325.68	325.17	324.81	324.53	324.58	325.54	324.34	325.92	325.25	326.89	323.93	324.04	326.15	324.78	325.82	324.76	326.91	326.09	326.61	324.3	326.66	326.11	324.37	325.12	323.01	327.34	324.07	325.64	326.43	324.25	324.22	324.53	325.35
316.97	317.99	317.77	316.8	317.91	314.85	316.65	316.7	315.57	317.61	319.95	318	317.79	315.86	318.07	316.21	318.86	317.01	316.86	315.89	316.86	317.53	317.17	318.25	317.41	318.74	318.76	317.69	318.88	317.21	317.62	319.05	318.08	318.33	316.86	318.9	316.23	317.53	316.23	319.14	316.63	319.26	317.93	317.56	317.95	317.36	316.82	316.81	317.87	316.11
314.28	314.59	312.3	312.21	312.97	314.19	313.8	313.74	313.84	314.62	313.04	312.99	314.1	314.85	314.56	315.27	313.64	315.18	313.46	313.46	312.34	313.91	314.88	314.81	312.89	314.54	312.33	313.9	312.59	315.06	313.53	314.11	314.51	313.4	314.87	313.2	313.43	316.97	313.15	314.68	314.42	312.34	314.31	314.25	314.49	313.63	314.4	314.37	314.36	313.17
305.55	304.37	304.87	305.82	306.39	304.86	305.32	305.84	307.94	305.84	306.38	305.25	304.4	306.29	304.6	305.16	305.52	304.45	306.31	304.91	306.55	305.84	306.17	304.32	304.75	304.74	304.7	305.71	305.92	304.9	307.18	306.74	306.54	307.17	305.95	305.17	305.13	303.17	305.31	305.42	304.66	305.18	305.5	304.93	306.27	305.64	306.29	306.73	305.04	304.76
305.78	304.6	306.36	304.32	305.69	304.21	304.35	303.9	306.11	304.1	304.63	304.9	303.63	303.59	305.35	303.34	305.94	305.38	305.34	305.7	305.47	304.84	307.23	303.57	305.24	303.67	304.9	304.44	303.86	305.68	304.58	304.33	303.94	303.09	305.83	304.13	305.4	305.11	306	304.36	304.64	305.54	303.28	304.26	304.16	304.27	306.19	305.86	303.81	304.61
303.82	304.35	303.53	304.2	304.58	305.02	304.46	303.3	304.6	301.39	305.51	305.56	302.67	303.7	303.65	303.97	304.11	302.39	303.42	303.51	301.73	303.1	302.99	304.14	305.73	303.49	303.68	305.05	303.37	304.24	302.9	303.99	303.11	304.89	305.35	304.24	302	303.11	303.46	303.72	306.46	302.03	304.69	303.41	303.05	306.1	304.29	304.89	303.72	304.6
313.06	311.87	313.99	312.55	312.24	312.33	313.23	311.9	312.94	314.02	312.7	311.78	312.96	313	312.66	313.12	313.33	313.81	311.81	311.64	311.95	315.12	312.11	310.81	312.88	311.9	310.7	312.32	314.04	311.2	314.59	313.16	311.98	312.43	312.6	313.03	313.21	313.85	314.14	312.52	313.77	313.65	313.69	314.94	313.21	311.7	312.94	314.39	314.68	314.34
315.71	313.58	315.92	314.6	315.49	315.24	314.89	315.29	314.9	314.02	313.98	315.97	316.25	314.28	316.66	313.66	317.52	313.02	314.65	314.32	313.29	314.71	315.59	314.33	313.53	314.28	315.61	313.85	315.62	314.54	314.09	314.16	315.2	315.84	315.31	313.46	315.2	314.52	314.79	314.69	316.45	314.03	313.64	315.03	316.39	315.16	314.45	313.57	314.58	316.04
315.62	315.21	316.16	317.3	315.33	315.17	314.76	316.19	315.48	316.4	315.46	316.03	316.48	315.66	316.99	315	316.97	315.87	315.29	316.23	317.11	317.34	317.15	314.98	315	315.02	316.65	316.36	314.76	317.72	315.85	313.73	317.14	315.59	317.55	314.9	316.23	315.71	315.62	317.26	316.24	316.82	316.59	317.02	314.96	316.12	317.54	316.04	314.52	316.02
306.29	305.79	305.63	306.15	307.48	305	308.9	306.12	307.4	307.9	306.46	307.59	307.58	307.54	306.53	304.72	306.22	308.15	304.44	306.04	307.02	308.37	307.26	305.73	307.21	307.51	308.13	307.15	307.02	307.7	307.41	306.43	304.26	306.12	306.52	306.27	307.66	305.8	306.24	307.31	306.34	307.41	306.36	307.78	306.19	306.23	306.3	307.8	305.99	306.73
293.84	294.54	293.67	295.68	293.65	294.49	294.16	294.6	294.93	293.1	294.11	293.74	295.24	293.35	292.59	292.9	294.4	294.14	294.34	294.12	293	294.59	294.48	293.76	294.82	293.53	292.87	293.86	293.06	293.49	291.68	293.16	292.92	295.1	294.32	295.64	296.06	291.68	294.13	294.8	293.89	294.21	294.37	295.76	293.02	293.7	293.95	295.15	291	294.88
301.58	301.97	300.97	300.86	301.29	299.67	301.49	301.18	301.02	301.32	300.95	299.38	301.48	300.54	300.85	300.19	302.53	302.22	299.6	300.75	302.72	300.95	301.94	302.05	299.35	301.62	301.69	300.83	300.31	302.09	301.22	301.4	302.28	301.06	302.24	302.88	301.15	299.58	300.6	300.86	301.66	301.6	300.91	300.82	300.95	300.6	301.87	299.93	299.21	301.65
293.03	294.1	293.57	292.34	295.25	293.02	295.47	294.57	294.04	292.9	296.2	293.54	295.1	293.83	295.75	293.75	294.58	294.29	294.44	294.73	294.74	295.02	293.25	293.59	293.65	293.36	292.76	293.8	295.79	293.89	292.61	294.03	293.89	294.25	294.24	292.55	293.26	291.95	292.79	293.78	291.87	293.89	294.78	292.6	294.27	294.2	293.35	294.02	291.6	293.68
318.71	318.13	317.84	319.02	319.68	319.34	319.14	319.19	317.73	319.24	320.66	317.92	320.66	320.81	318.48	320.92	320.06	321.23	319.4	319.66	318.95	319.31	319.99	318.74	320.46	320.33	318.28	319.63	321.17	319.54	321.64	320.15	319.54	319.68	320.78	320.21	318.13	319.69	319.9	319.86	320.7	320	319.17	318.71	320.21	320.25	318.95	319.42	319.65	320.92
305.09	306.91	304.4	304.55	304.61	305.39	306.51	305.46	304.45	305.21	307.29	305.05	305.12	303.77	306.77	306	304.94	306.39	305.37	305.13	306.21	303.08	303.8	304.97	305.02	304.88	304.67	305.33	303.53	305.7	305.78	303.46	304.29	305.96	305.34	305.1	306.13	305.9	305.15	304.06	305.56	305.01	304.39	305.05	305.48	305.01	305.71	306.23	305.79	305.34
302.85	302.49	302.48	300.37	302.59	303.41	301.74	303.01	300.97	300.25	302.75	300.69	301.81	303.73	302.52	301.77	302.05	300.35	303.47	302.05	302.16	303.65	302.83	302.02	302.5	302.26	302.9	301.64	302.55	302	301.53	303.86	301.42	302.39	301.01	302.32	302.52	302.12	303.2	302.38	302.2	301.48	301.81	301.65	303.13	302.53	301.02	301.4	302.91	304.16
310.4	312.99	312.59	315.32	312.27	312.14	313.82	313.61	314.01	313.02	312.78	311.74	312.76	312.82	313.9	313.7	313.46	312.62	312.26	311.55	314.65	311.5	312.37	313.28	311.29	311.3	314.37	312.06	311.81	311.12	312.92	311.31	312.95	312.26	313.46	314.64	313.9	314.21	312.52	312.69	312.93	314.72	311.64	314.57	315.39	313.7	314.12	312.21	312.18	312.74
310.76	313.63	312.33	314.35	312.29	311.63	309.07	312.17	312.22	313.41	311.44	312.23	311.05	311.53	311.71	313.69	311.69	309.8	312.35	312.35	312.17	313.38	311.97	311.06	313.85	312.4	312.53	313.14	311.77	311.61	314.48	312.83	313.18	311.15	312.78	311.48	311.5	312.51	313.93	311.49	311.82	313.03	311.96	313.73	312.41	312.28	312.17	312.12	313.65	313.23
328.02	327.45	328.97	328.03	327.65	327.22	328.57	327.74	329.13	328.05	328.58	327.97	328.09	326.02	328.45	327.84	326.27	328.13	326.99	328.66	326.67	326.37	328.58	324.31	326.49	327.95	328.7	326.6	327.6	327.92	328.49	329.13	327.11	326.67	325.73	326.33	328.11	327.32	327.2	327.6	327.86	327.55	325.99	326.4	327.92	327.55	328.19	327.73	326.66	328.31
302.68	302.15	302.23	303.6	302.44	303.9	300.63	303.72	303.68	303.21	303.69	303.08	303.72	303.59	302.63	303.17	302.99	302.98	303.77	301.94	303.94	305.31	304.14	302.39	302.46	303.32	303.64	302.8	302.54	303.14	302.84	300.56	303.05	303.03	302.86	302.32	303.25	303.39	302.24	303.16	301.71	302.66	302.38	302.51	303.18	302.66	303.76	303	301.87	303.39
327.67	327.41	328.9	328.19	329.77	329.97	327.98	328.3	330.15	327.18	328.83	328.47	330.39	328.87	327.69	327.65	329.18	328.49	329.4	327.16	328.35	328.77	328.39	329.29	326.17	328.98	327.48	327.78	328.33	328.8	328.74	326.76	329.47	329.26	329.73	329.71	327.88	326.59	328.38	325.75	329.16	329.3	328.43	328.45	328.85	327.38	329.06	329.64	328.38	328.47
303.71	304.59	303.68	301.39	302.56	302.91	304.02	301.75	302.43	302.43	302.56	304.17	304.65	301.82	302.16	303.67	302.62	304.13	302.46	304.42	305.91	300.58	302.28	302.81	305.21	302.7	304.8	302.52	301.19	301.68	304.37	303.81	303.49	303.82	302.65	302.28	303.2	302.9	304.78	302.51	301.62	301.65	302.24	303.73	304.12	301.86	303.21	301.46	302.58	302.67
304.06	302.7	303.62	305.32	302.87	304.86	303.48	305.07	303.92	304.82	303.12	305.9	305	304.7	304.58	304.58	304.89	303.17	306.14	303.62	305.05	304.87	305.09	304.02	304.78	304.52	303.21	305.62	307.35	303.66	304.67	304.34	305.75	304.9	303.22	302.14	306.23	304.3	305.83	305.55	304.54	304.31	305.18	302.45	304.76	304.81	304.7	304.54	303.88	304.64
314.01	313.96	312.83	314.97	312.51	313.74	314.1	313.56	313.42	313.64	313.95	312.95	314.03	313.99	314.24	314.2	311.38	312.4	314.68	314.53	314.93	312.55	314.23	315.5	313.78	312.3	314.33	313.03	312.21	314.84	313.14	314.01	316.5	314.74	313.65	313.01	314.07	312.81	313.87	316.59	313.83	314.06	313.5	313.98	314.7	314.82	312.39	315.43	313.8	315.16
305.63	305.67	305.03	309.1	306.63	306.61	306.15	306.4	305.52	306.91	306.37	306.85	307.38	306.05	304.86	307.04	306.58	305.96	306.44	309.43	307.66	306.6	305.42	306.28	307.14	306.72	307.07	306.53	305.05	306.11	306.71	307.64	306.41	305.21	306.84	306.4	307.3	307.38	305.51	308.57	308.62	306.61	306.12	305.51	306.18	306.59	306.39	306.68	305.72	306.49
300.36	299.91	299.94	298.21	299.82	299.93	300.81	298.79	297.94	300.56	300.2	298.4	299.81	300.46	299.83	301.92	299.23	299.21	299.57	300.78	299.5	300.29	300.72	298.64	299.59	300.24	298.96	298.29	300.61	299.28	302.2	301.62	299.02	299.7	299.79	300.41	298.95	300.08	300.54	300.59	300.57	298.74	300.56	301.32	300.13	298.92	299.14	299.85	300.4	299.27
301.18	301.1	301.78	301.53	300.58	302.6	301.42	300.45	300.2	300.39	301.31	301.87	302.68	301.78	302.21	300.77	301.62	301.18	302.47	300.35	302.64	301.7	300.59	299.87	300.39	298.76	300.4	300.89	301.78	301.14	299.88	301.38	302.79	299.76	299.84	301.22	301.08	302.34	300.48	302.26	302.52	301.82	300.6	299.87	299.62	301.35	301.98	301.25	301.46	300.89
303.47	303.53	304.82	304.73	303.27	302.99	302.11	303.02	304.03	304.24	304.06	305.31	305.03	304.73	304.27	304.43	305.82	304.93	306.06	303.93	303.4	302.73	303.17	303.16	304.11	304.41	303.9	303.68	304.11	303.85	303.92	303.38	305.01	303.71	306.08	303.93	302.75	303.57	304.08	303.95	304	303.85	305.24	304.84	303.93	302.82	303.4	303.37	302.8	304.64
303.82	304.6	303.29	304.26	304.42	303.54	304.72	304.24	303.78	302.81	306.4	304.58	305.19	304.44	304.74	302.41	303.96	303.87	302.94	306.02	305	304.57	303.78	302.98	305.45	306.53	305.02	304.22	302.69	304.36	304.95	302.09	304.86	304.02	304.48	304.37	304.13	306.06	304.78	304.19	304.18	305.13	304.86	302.92	305.67	302.82	303.29	305.21	303.94	304.4
304.69	305.47	304.43	305.24	306.01	304.62	304.61	307.21	302.63	303.73	305.61	305.46	303.17	305.41	303.3	305.56	304.37	304.71	304.31	305.5	304.29	304.6	304.23	303.8	305.81	304.67	305.14	305.14	303.28	304.97	304.91	304.37	304.91	304.52	305.74	305.5	304.43	304.07	305.64	304.84	302.57	303.52	304.08	303.37	303.54	305.88	306.23	304.49	302.98	302.97
296.74	295.03	293.51	294.27	294.37	295.47	293.58	295.16	294.42	295.87	295.32	294.79	294.97	295.41	295.93	295.69	295.02	296.77	295.06	296.08	295.5	293.96	295.03	294.12	296.81	294.6	295.2	295.62	294.91	293.31	296.02	295.53	294.85	294.13	294.12	294.92	293.19	295.25	296.24	294.94	297.56	295.41	295.38	295.55	294.5	294.37	294.8	294.72	295.19	294.64
303.08	304.52	302.04	302.37	304.58	304.17	302.99	302.72	303.89	303.71	305.19	302.95	303.12	303.06	302.73	304.67	303.04	303.84	303.32	303.28	303	303.52	303.46	302.33	302.36	304.05	302.54	302.86	302.6	303.51	301.38	302.98	303.21	303.64	303.47	305.12	303.76	303.04	303.05	303.99	303.57	304.09	303.12	301.52	304.48	303.74	304.85	300.92	303.9	303.73
328.68	327.96	328.78	327.62	326.5	327.85	328.22	327.75	325.88	327.75	326.48	330.32	328.15	326.83	326.6	327.26	328.14	324.35	327.95	328.39	328.97	328.78	329.67	325.54	327.39	329.19	328.55	328.99	327.87	328.03	328.26	328.37	327.83	328.17	327.86	329.33	326.24	326.6	328.43	326.66	325.93	329.36	326.99	328.5	327.72	327.37	328.1	329.26	328.1	328.07
298.97	296.71	298.56	296.98	296.18	295.46	296.03	296.99	295.95	297.3	295.15	295.07	296.26	297.77	295.87	297.1	297.89	297.11	296.45	297.11	296.88	297.39	296.72	297.31	296.79	295.83	296.37	294.49	296.48	296.06	296.37	298.37	296.22	297.19	297.33	294.81	296.12	296.85	296.43	298.3	296.31	296.15	296.08	296.92	297.4	298.69	297.48	296.61	296.81	297.09
311.65	313.81	313.4	313.85	313.52	313.37	312.01	314.24	315.05	312.55	314.71	313.23	313.65	313.87	313.37	313.01	311.41	311.32	313.79	312.48	314.56	313.75	312.04	313.51	312.7	312.38	315.51	311.95	312.98	315.62	314.78	313.47	314.49	312.45	314.41	314.35	316.76	313.77	312.76	314.35	313.8	314.39	312.3	311.26	311.91	313.69	313.73	313.57	313.58	313.07
316.36	318.7	319.87	316.33	318.82	319.91	317.69	317.96	318.82	318.88	318.97	318.7	319.08	318.68	316.69	317.26	318.81	318.87	318.84	318.97	316.64	318.17	319.5	318.11	316.98	319.27	316.48	318.06	317.08	318.2	317.44	316.01	317.6	318.79	319.17	318.86	319.34	317.85	317.88	317.09	317.06	317.88	316.96	317.76	317.56	319.88	319.2	318.57	319.72	317.98
315.65	314.99	314.9	315.4	314.15	313.42	314.18	316.47	315.63	316.54	315.12	316.99	315.41	314.93	315.25	314.93	316.37	314.12	314.18	315.77	314.61	315.56	313.91	315.29	314.12	315.51	314.26	315	314.92	315.79	315.36	315.75	313.23	313.38	315.26	313.09	314.92	313.26	314.39	317.27	315.69	314.75	314.95	315.48	316.52	315.26	314.03	314.62	315.8	313.02
316.43	316.48	318.34	318.32	316.31	317.85	317.7	318.92	317.99	318.34	316.63	317.69	317.05	317.1	317.13	317.14	317.05	315.73	317.51	320.04	317.63	316.59	316.75	316.16	318.59	316.22	317.09	318.3	315.7	315.73	318.07	316.16	315.83	316.63	317.15	317.04	317.56	316.38	318.31	319.45	317.95	317.83	317.03	318.39	317.72	316.34	318.59	316.8	316.16	315.23
306.56	303.43	306.76	305.48	304.39	305.48	304.58	305.63	304.58	304.77	305.28	307.03	306.89	305.21	304.38	305.12	307.38	304.05	307.37	306.24	305.91	304.24	306.23	304.21	303.56	304.06	307.09	307.31	307.3	306.88	306.27	304.67	306.56	305.59	305.56	304.78	304.22	306.32	304.74	303.56	305.39	306.32	306.27	306.41	303.12	306.81	304.56	304.65	303	305.64
305.95	306.51	304.33	305.56	306.83	305.98	305.58	304.34	304.43	305.21	306.23	305.63	304.72	304.67	305	306.12	307.35	305.85	304.79	306.67	304.04	305.13	306.05	304.74	304.31	305.31	304.15	305.39	306.95	304.79	304.06	305.81	304.61	304.1	305.11	306.31	302.58	304.3	305.2	305.59	308.49	303.46	305.58	305.94	306.62	306.31	305.13	303.66	305.18	305.72
305.72	307.45	306.3	306.78	308.23	307.16	309.08	308.18	307.44	306.71	306.83	307.77	308.16	307.57	307.07	307.4	306.61	307.39	308.05	307.4	307.45	307.61	305.36	306.76	308.15	308.84	306.49	307.53	307.18	308.13	306.78	307.01	305.1	308.3	307.6	308.17	307.04	308.12	306.93	307.56	306.63	307.42	306.59	306.48	308.23	306.99	306.76	307.58	307.5	308.89
319.27	319.04	318.45	319.15	317.7	318.06	318.91	316.91	316.62	319.37	318.52	319.47	319.13	316.95	320.45	318.37	319.53	318.44	317.89	315.74	319.07	318	319.08	317.73	318.67	317.72	318.82	317.58	317.54	318.86	316.91	317.86	318.06	316.5	318.68	317.46	317.93	318.36	319.96	317.59	317.99	318.47	318.51	318.29	318.31	318.3	318.8	318.99	318.71	318.2
306.96	308.42	309.61	310.3	308.39	309.54	308.44	308.92	308.41	309.99	307.77	311.64	310.15	308.58	308.61	307.68	307.51	310.3	309.08	307.42	308.17	308.05	309.1	308.21	307.95	310.87	309.55	309.7	308.72	307.74	308	308.2	308.34	309.99	308.51	310.11	309.05	307.89	306.86	309.27	308.5	309.46	305.26	308.14	310.31	310.25	311.14	309.71	308.53	309.76
304.69	302.69	302.98	304.41	302.52	302.85	303.81	304.12	304.05	301.73	303.12	303.62	303.81	305.38	305	303.38	301.95	302.82	303.75	302.65	303.82	305	303.56	303.5	303.28	304.22	304.31	303.84	302.43	304.34	299.96	302.87	303.48	304.28	302.84	302.75	304.57	303.66	302.2	303.73	303.9	303.32	303.62	304.54	303.51	303.5	302.29	302.44	301.68	303.26
309.29	309.14	309.41	307.54	307.63	308.56	307.05	307.83	309.69	308.55	310.36	308.07	310.09	308.89	311.28	310.56	309.97	309.18	307.7	308.53	307.96	309.22	308.51	309.13	308.62	308.81	307.7	307.45	307.99	306.84	310.6	309.32	306.97	307.93	308.47	309.36	308.94	308.33	310.61	308.18	307.7	307.37	309.6	310.12	308.37	309.2	310.94	309.62	309.02	309
317.88	317.44	317.68	316.37	316.13	315.41	315.74	316.98	317.6	314.98	317.85	317.94	317.13	317.73	316.79	318.41	317.05	317.67	316.71	317.79	317.53	315.49	315.17	316.19	318.46	315.53	316.48	314.6	317.05	317.89	316.31	316.74	318.76	314.4	314.35	315.2	316.19	316.22	317.2	317.95	316.92	315.87	317.86	316.05	316.8	316.72	315.43	317.2	316.48	317.36
311.87	311.89	312.57	312.19	313.2	312.87	312.35	313.05	313.99	312.14	312.39	312.91	311.79	313.03	314.63	311.55	313.19	311.9	313.37	313.9	311.82	311.14	310.69	311.53	310.66	312.82	313.68	312.03	313.45	311.43	310.57	311.46	312.85	311.52	313.87	312.72	312.12	312.89	313.38	312.55	312.99	313.09	312.38	313.09	311.62	309.96	312.22	312.84	310.68	310.93
307.27	308.61	308.24	308.75	307.81	308.78	308.53	308.23	308.91	309.16	308.61	307.14	309.43	308.68	307.93	308.93	310.19	309.38	309.71	308.48	308.44	307.27	307.71	308.77	308.9	307.66	308.89	307.61	307.23	309.75	309.22	309.37	307.86	309.79	307.67	308.98	310.62	309.34	307.81	308.32	309	307.43	309.8	307.52	307.2	308.96	307.67	309.58	308.02	307.1
300.8	299.84	301.67	301.31	301.43	301.02	301.51	300.01	301.99	301.02	302.56	301.5	300.58	301.39	301.91	301.22	302.11	299.88	299.93	301.52	301.35	300.84	302.84	300.81	301.14	300.55	301.53	303.17	299.85	301.68	301.24	300.86	300.02	300.41	302.34	302.4	301.76	300.77	301.89	300.21	302.68	301.33	301.96	301.87	300.56	300.31	302.08	300.41	299.67	300.77
294.23	293.34	294.04	293.43	295.34	293.54	295.08	293.86	294.42	294.07	294.18	295.49	293.79	291.92	294.63	293.17	291.77	294.67	295.41	296.26	295.15	293.82	292.77	295.18	294.83	294.59	293.86	293.73	295.32	293.83	295.63	294.82	295.24	293.94	294.67	293.97	295.42	293.75	294.72	292.09	295.04	293.61	293.7	295.04	294.46	293.3	293.67	292.89	293.82	294.03
296.14	297.31	296.24	295.59	297.36	297.87	298.41	296.32	296.11	297.13	296.87	296.86	296.98	297.44	296.58	296.14	296.32	296.86	297.72	297.85	298.28	296.63	295.7	296.26	296.85	297.71	295.89	297.87	295.66	297.79	296.78	297.55	297.01	298.36	297.03	297.04	296.37	296.37	294.82	297.84	296.64	295.81	296.32	296.75	296.52	297.26	297.42	296.9	296.41	296.73
312.37	312.78	314.36	312.34	312.42	312.33	314.09	313.4	312.45	313.41	313.58	312.57	313.21	314.78	314.1	313.1	312.52	312.18	312.6	312.08	314.11	312.57	313.01	311.57	313.19	313.27	313.54	312.2	312.28	312.29	313.62	311.97	312.3	313.06	313.5	312.01	313.34	312.71	313.51	312.35	313.77	313.13	313.77	312.5	313.51	314.76	312.5	312.62	312.73	313.08
327.18	327.05	328.83	328.3	325.85	326.89	326.36	325.52	326.59	326.21	326.76	326.54	325.41	326.68	326.8	325.78	325.22	327.42	326.92	326.37	328.14	328.4	325.9	328.43	326.97	326.51	328.29	326.27	328.11	326.94	325.84	325.89	325.64	326.21	328.52	326.98	327.39	327.09	328	326.86	327.6	326.45	327.55	327.06	327.05	326.8	327.17	329.27	327.63	325.59
319.89	318.63	317.3	318.23	316.95	318.16	319.02	318.05	319.04	318.4	319.01	317.51	318.35	317.48	320.3	315.9	317.66	319.1	319.18	318.67	318.46	316.06	319.09	318.01	319.13	318.21	318.64	319.01	318.7	318.87	316.33	320.67	318.77	319.78	318.37	317.96	319.69	318.1	318.47	318.59	318.04	318.74	318.43	320.08	316.89	316.43	319.82	318.34	318.14	318.13
313.49	311.86	313.81	311.56	312.5	313.47	313.6	314.35	313.64	313.83	312.91	311.57	313.44	312.46	310.79	314.68	311.41	314.05	312.37	313.26	313.04	312.52	313.97	312.62	311.57	311.51	312.14	314.21	312.73	313.99	313.12	311.73	312.76	312.79	311.93	312.87	310.49	311.29	313.63	312.66	313.7	313.52	310.8	312.68	314.16	313.49	312.8	312.45	314.16	313.39
300.28	300.95	301.5	301.66	301.15	301.36	301.62	301.16	301.44	302.21	298.92	300.59	300.37	301.01	301.12	301.24	301.72	301.9	299.99	300.87	302.29	302.51	299.36	299.83	301.07	300.77	300.06	301.26	301.45	301.39	299.31	300.23	301.72	299.72	300.75	302.21	299.42	300.14	299.57	301.85	301	301.28	301.17	300.84	299.68	301.03	302.08	302.23	302.37	302.58
304.82	303.28	303.6	305.21	304.76	304.53	304.31	302.9	305.16	304.94	305.59	304.89	303.83	304.68	304.14	304.31	305.29	303.95	305.08	303.24	303.54	304.03	303.82	304.23	304.51	304.32	304.79	305.04	301.7	304.8	302.84	303.18	304.36	302.9	305.62	304.87	304.32	304.89	304.28	304.35	304.7	306.48	302.65	304.86	304.57	304.36	304.11	303.34	303.02	304.42
316.9	319.08	320.46	317.7	318.08	318.25	316.21	317.17	316.89	315.74	318.43	317.29	318.86	318.28	316.78	317.28	318.56	317.16	317.61	318.79	315.92	316.5	318.35	317.03	318.75	316.27	318.17	318.16	317.99	318.3	317.36	317.59	316.28	317.52	316.91	317.52	318.7	316.06	315.82	316.15	315.94	316.07	316.58	315.55	315.67	318.38	316.75	317.7	317.46	318.29
295.09	295.21	294.6	296.06	294.73	294.47	295.89	297.35	294.4	296.43	296.19	295.15	295.26	294.03	294.26	294.42	295.34	294.92	294.07	294.3	294.29	294.76	295.74	296.62	294.76	294.79	295.54	295.68	294.54	295	294.95	295.24	295.17	294.77	296.37	294.51	293.33	297.12	294.35	293.92	296.49	295.2	295.91	295.32	293.09	294.9	294.97	295.32	295.53	295.09
300.89	303.13	302.16	303.46	303.01	302.97	303.79	303.04	302.42	300.94	302.7	302.21	302.96	303.55	302.4	302.27	302.45	302.35	302.75	301.15	301.53	302.68	301.42	301.96	302.12	302.98	301.06	303.66	302.01	304.28	301.69	304.28	302.04	302.03	301.77	301.7	302.52	302.41	302.4	302.48	303.09	301.69	302.76	303.31	301.38	302.66	301.68	302.96	302.16	303.05
303.4	303.03	302.1	304.58	303.43	304.07	301.72	303.71	302.96	301.44	302.96	303.87	303.39	304.55	303.39	302.57	303.01	303.37	301.36	302.6	304.34	303.12	303.58	302.36	302.21	303.88	302.1	301.18	303.08	302.51	302.47	302.8	302.42	303.32	303.46	302.85	303.32	302.48	302.64	301.78	302.81	302.9	303.86	303.51	301.49	304.44	304.09	302.19	302.72	303.1
304.77	306.49	304.79	305.84	305.47	306.99	303.59	306.56	304.2	303.16	303.73	305.2	304	305.91	305.52	305.56	304.42	303.34	303.39	304.72	305.63	306.54	305.06	304.1	304.55	305.75	303.74	303.52	304.13	304.68	305.7	304.97	303.6	306.3	307.16	304.39	303.34	306.05	304.21	305.24	303.69	304.02	306.95	304	306.22	303.39	306.57	306.36	305.06	305.11
314.84	314.84	313.72	314.15	312.75	311.66	314.05	313.72	312.72	312.33	313.68	313.37	313.73	312.9	313.73	314.3	312.73	313.14	314.03	313.47	312.58	312.95	312.98	313.73	313.66	313.08	312.73	314.06	315.08	314.21	314.18	312.46	315.71	313.9	314.28	312.79	314.91	313.77	314.51	314.11	314.32	314.37	314.06	313.45	314.22	314.37	315.02	312.92	312.51	314.18
314.58	314.93	314.43	313.36	315.57	314.65	314.66	314.96	314.67	315.14	315.62	315.42	315.79	316.62	314.12	316.89	314.36	315.82	313.8	314.81	314.3	317.15	314.89	315.3	317.55	314.49	314.27	313.12	314.32	316.47	315.34	314.88	316.66	315.91	316.29	314.56	316.22	316.65	313.87	316.76	314.45	313.82	315.26	313.95	314.2	315.55	315.5	315.31	313.89	313.65
312.31	312.98	312.48	315.2	314.55	314.24	313.8	315.74	310.92	312.88	311.91	313.39	315.65	315.08	312.29	312.6	313.3	315.46	314.83	314.46	313.43	313.93	313.54	313.77	312.84	313.04	315.84	313.74	316.91	313.88	313.3	315.71	313.64	314.45	313.76	315.33	314.18	313.93	314.02	314.08	312.68	313.77	315.27	312.38	313.81	314.6	314.04	312.98	312.19	312.9
313.94	313.01	312.53	312.96	313.01	313.36	313.48	311.3	311.37	311.39	312	311.8	312.66	313.88	313.13	313.39	313.36	312.8	312.11	311.75	312.76	312.58	313.07	314.14	313.54	313.6	312.39	313.05	312.32	311.19	312.87	314.03	312.71	312.77	313.16	313.12	313.04	312.48	312.7	312.92	311.13	313.83	313.69	312.06	313.12	312.73	312.35	314.33	312.83	311.8
317.64	319.34	318.63	318.02	316.93	317.77	317.28	317.48	318.51	317.54	317.93	317.03	319.4	317.82	317.44	318.82	318.33	319.15	318	318.59	317.07	316.28	318.89	317.85	317.57	318.13	319.34	320.4	318.15	315.86	317.55	319.82	316.85	318.36	318.82	318.69	317.44	318.52	316.26	317.73	318.2	317.34	318.17	317.67	317.48	318.45	318.07	315.65	318.43	318.46
301.09	300.22	299.91	300.7	301.63	302.69	300.72	301.56	301.49	301.52	298.66	300.02	298.48	300.55	301.41	302.62	300.58	300.15	301	300.08	301.16	298.48	300.85	301.47	300.68	301.27	300.97	300.58	300.13	298.93	300.3	300.5	300.32	301.12	299.7	299.61	301.56	299.46	300.76	300.92	301.72	302.45	301.44	299.17	301.32	301.47	301.58	301.51	301.67	301.15
303.67	302.07	301.86	304.11	303.49	300.9	302.57	303.57	304.07	303.57	301.07	303.55	302.51	304.18	303.09	301.91	304.44	301.76	302.57	301.05	302.17	301.85	303.08	303.15	302.05	302.76	302.22	302.23	302.62	301.28	301.53	302.26	300.34	301.44	304.28	301.73	301.75	301.37	304.02	301.62	301.76	303.7	303.54	302.12	301.65	302.24	302.95	302.68	303.7	303.3
314.43	314.94	314.58	313.62	315.68	313.22	316.23	313.57	315.04	314.21	312.51	314.66	314.32	314.35	312.6	312.39	315.33	313.52	313.69	314.39	313.82	312.7	312.86	312.6	313.45	314.27	315.02	315.1	314.47	313.78	315.28	313.9	314.56	313.8	315.47	314.13	314.47	313.31	311.87	314.11	312.73	313.64	313.93	314.42	314.23	312.42	313.13	315.46	313.35	314.65
303.95	304.79	303.99	304	303.13	303.7	303.44	301.47	302.71	301.77	303.79	304.42	304.33	302.89	304.18	304.47	305.22	302.77	302.84	303.05	301.32	302.69	301.57	302.43	304.04	301.65	303.08	303.03	301.73	303.21	303.81	303.21	303.11	301.89	301.67	302.29	305.39	301.92	301.81	303.69	303.54	303.28	304.41	306.04	302.73	304.26	302.88	301.92	302.26	302.9
309.61	311.45	310.98	309.29	310.56	310.36	310.38	310.5	311.22	311.73	311.61	311.82	312.1	310.55	309.5	309.61	311.29	310.96	310.59	312.61	311.94	310.44	311.72	310.27	311.91	310.84	311.63	310.13	311.03	309.24	309.86	311.17	312.21	312	309.13	311.28	310.2	309.89	311.34	310.25	309.91	312.09	312.46	309.7	311.94	311.48	311.38	311.13	310.33	309.5
301.19	300.38	299.81	301.31	300.77	300.73	300.53	302.78	301.55	301.54	301.26	302.41	301.01	299.65	302.39	299.78	302.25	298.95	303.04	299.76	301.14	301.71	301.56	302.98	298.97	303.36	302.54	302.01	301.7	302.74	300.34	302.16	300.98	300.95	302.87	302.86	301.59	300.46	301.48	301.43	300.75	301.43	300.55	300.9	300.04	301.5	299.67	301.52	299.75	300.25
304.07	304.26	306.13	305.23	306.07	305.87	304.78	305.6	305.75	305.91	304.5	305.53	305.9	304.55	305.96	306.67	306.81	306.8	306.99	305	304.26	306.63	305.46	305.88	305.84	305.32	303.04	305.52	305.18	305.06	306.74	306.58	304.56	306.04	305.24	306.72	302.87	303.31	303.86	305.73	305.81	303.53	305.6	305.72	307.01	303.81	305.71	306	305.5	304.77
324.05	326.27	322.83	325.46	323.13	324.49	324.41	324.53	325.35	324.2	323.94	326.61	326.8	324.49	324.53	323.26	324.55	323.55	324.47	324.1	324.76	324.33	323.83	324.98	324.57	325.53	325.26	324.43	324.2	324.72	324.9	323.9	325.37	324.15	323.91	326.91	324.87	325.59	324.22	325.67	324.65	326.14	325.34	325.97	321.78	323.86	323.93	323.7	323.22	325
313.45	316.51	314.42	315.06	316.65	316.46	315.72	315.67	314.86	314.02	315.41	314.85	314.49	315.38	315.39	315.68	315.83	313.59	313.36	316.26	314.7	314.81	314.01	315.47	314.67	315.93	315.28	313.79	314.5	314.1	313.66	316.09	315.11	315.86	314.04	312.95	315.48	315.14	315.41	313.56	313.98	317.74	315.85	315.56	316.73	314.52	313.93	314.37	312.93	313.65
303.22	302.7	303.08	304.25	302.15	304.33	303.32	302.14	302.18	301.72	301.41	300.46	302.8	302.11	301.39	301.95	301.78	300.69	302.94	302.32	303.43	304.01	302.75	301.58	303.13	302.09	303.64	302.09	303.43	301.95	302.13	302.49	303.9	303.02	303.47	303.12	301.64	302.2	301.76	300.15	303.81	300.58	300.84	302.62	302.8	300.54	302.54	301.8	299.91	304.95
313.95	313.49	314.24	316.04	314.15	314.63	315.22	314.2	314.55	315.85	314.96	313.86	315.06	315.82	314.1	315.67	314.34	313.46	314.95	313.59	313.84	314.33	314.77	315.86	315.57	315.32	314.6	314.43	314.45	313.69	314.36	313.02	316.35	314.72	315.91	313.32	314.46	313.01	314.8	315.61	313.33	314.52	315.32	314.98	314.59	316.53	315.1	314.82	313.8	313.98
316.63	314.65	317.08	315.64	316.22	313.96	314.66	315.46	316.77	316.89	315.89	317.64	316.79	317.48	315.56	315.8	315.44	316.24	315.87	316.38	316.42	316.69	314.04	316	316.62	314.38	316.05	315.64	316.9	314.56	316.42	314.92	315.78	315.07	316.31	315.87	315.43	316.07	317.05	315.16	315.62	315.13	316.13	312.74	316.06	314.85	314.56	315.83	316.49	316.3
303.63	305.35	303.7	303.05	302.44	304.39	303.05	303.87	303.86	302.41	303.98	303.08	303.58	302.51	303.01	303.22	302.68	303.84	306.53	303.15	303.32	303.08	303.31	302.59	302.59	304.93	302.05	302.93	302.09	302.75	304.53	303.81	303.56	304.88	303.01	303.43	303.51	304.07	302.07	302.63	302.89	303.08	302.87	302.26	302.17	303.87	302.6	303.95	303.71	302.99
308.9	309.39	309.66	311.72	310.97	309.51	309.72	311.18	311.51	311.13	311.46	312.01	309.45	311.82	308.52	310.08	312.27	310.74	311.17	312.93	311.2	311.44	310.23	311.56	312.49	310.38	312.46	309.13	312.25	310.73	312.87	310.86	311.13	309.26	309.08	311.67	311.89	310.27	310.22	310.95	310.88	311.05	310.66	311.21	310.39	310.39	311.62	309.66	311.55	311.78
303.84	304.7	304.15	304.87	304.97	304.96	305.08	303.35	303.93	305.99	304.03	303.9	303.81	303.48	303.65	305.14	304.22	305.75	305.63	303.41	304.46	304.28	304.34	305.24	305.28	304.28	302.7	302.93	305.7	303.34	304.77	304.84	303.46	302.99	303.55	303.92	303.89	304.83	305.24	303.32	306.23	305.3	304.48	303.19	301.99	302.64	305.02	304.32	304.89	302.95
299.09	301.3	299.46	300.63	301.36	299.84	298.14	301.12	298.44	301.23	297.73	299.25	300.29	300.13	299.93	299.41	300.14	299.93	299.75	300.36	299.59	299.22	300.61	299.9	301.05	299.3	300	298.8	300.45	299.62	300.29	299.79	302.46	300.24	299.57	298.84	300.18	300.6	300.27	302.34	301.17	301.59	301.78	299.25	301.29	299.81	300.33	299.93	300.1	299.67
318.01	317.98	319.21	318.94	319.59	319.32	319.01	319.91	319.62	319.7	319.51	320.37	319.02	317.57	317.42	320.28	320.23	320.11	319.97	319.64	318.27	319.67	320.15	320.99	318.34	319.53	320.54	321.3	319.56	318.48	319.27	321.08	319.8	320.48	318.99	318.02	319.53	319.27	317.76	318.22	319.1	319.85	319.74	319.19	319.45	319.56	318.22	319.15	317.78	319.5
298.96	299.25	300.98	299.56	299.06	299.52	300.41	300.41	300.16	300.64	300.59	301.92	300.02	300.1	300.96	300.25	299.26	300.18	298.82	300.59	299.41	299.13	299.81	299.02	300.14	299.46	300.11	298.38	299.17	299.88	299.29	299.62	301.14	297.6	299.94	299.75	300.08	300.64	298.46	299.9	300.89	301.62	300.88	299.97	300.32	300.52	301.32	299.72	300.43	299.92
301.69	302.92	302.1	304.18	303.36	303.53	303.45	302.14	302.43	302.36	302.6	303.91	303.11	302.58	302.2	303.81	304.32	303.75	303.95	303.13	303.53	302.34	304.71	302.46	302.28	304.12	302.45	303.84	303.36	304.11	301.68	303.12	303.85	302.11	302.12	304.95	302.73	303.5	304.5	302.39	301.98	301.6	302.58	304.56	302.89	302.29	302.29	303.02	303.19	302.15
310.13	312.33	312.46	313.1	314.55	311.93	312.36	313.46	313.49	311.93	311.33	312.9	310.38	312.8	311.86	313.23	313.38	313.37	310.37	313.57	311.76	311.53	312.69	311.1	313.06	311.73	312.92	312.25	312.61	311.6	312.44	310.61	310.37	312.55	313.04	313.11	313.04	312.1	313.43	312.36	311.45	311.44	311.2	310.61	310.97	312.76	310.91	312.51	312.71	312.64
313.33	312.87	312.42	313.69	310.78	312.53	313.18	311.8	313.42	313.7	314.64	314.14	315.28	313.38	312.81	312.92	313.65	312.05	313.03	313.16	313.36	311.23	311.34	313.07	312.8	312.03	313.39	311.63	313.31	311.64	312.61	311.68	312.55	313.37	312.87	313.1	310.97	311.95	311.75	313.88	312.89	314.64	312.91	313.75	312.86	312.49	312.47	312.97	313.91	312.57
302.22	301.78	302.66	301.73	303.25	302.94	301.66	303.16	300.07	305.68	300.5	302.21	302.51	301.54	302.56	302.05	303.17	302.22	301.03	302.68	301.38	302.73	302.18	301.78	303.06	303.81	303.19	300.81	303.19	302.98	301.81	300.9	301.8	302.69	302.43	302.81	300.67	302.45	302.24	300.38	302.34	302.23	303.5	302.74	302.17	303.11	301.18	302.28	302.07	301.48
304.09	302.55	304.41	305	306.28	305.08	305.03	304.19	305.11	305.65	302.78	303.78	305.52	304.5	304.03	304.96	304.3	304.27	303.03	302.47	304.28	304.31	304.23	306.42	303.53	305.17	305.83	305.27	304.67	305.17	303.65	303.17	303.66	305.1	304.31	305.35	303.36	304.56	303.82	304.6	304.94	304.7	302.94	302.98	305.17	304.06	303.6	304.53	303.74	303.16
316.68	315.96	314.69	314.69	315.03	315.23	316.98	315.26	317.84	314.49	313.62	316.66	316.2	314.41	316.13	315.22	315.38	316.69	316.7	316.29	315.8	316.74	315.68	314.51	315.3	316.4	315.29	315.47	315.95	316.28	315.05	315.02	315.09	317.09	316.26	316.68	315.12	315.98	316.25	315.37	313.5	316.47	315.33	315.83	316.02	315.44	315.65	314.79	317.49	314.36
303.19	303.9	302.64	303.53	302.37	304.18	303.09	303.91	303.22	304.87	302.46	302.11	302.85	304.26	302.99	304.55	304.28	304.45	302.98	302.76	306.08	302.67	302.67	304.35	303.6	303.61	304.23	303.85	303.08	305.14	303.72	303.08	304.74	304.79	303.34	302.55	303.85	303.98	302.58	301.61	303.44	303.9	305.37	302.88	303.04	303.63	304.91	303.42	304.98	302.75
311.84	311.23	313.54	313.21	312.14	310.72	312.98	312.42	311.6	312.39	312.27	311.05	312.58	310.39	311.85	312.27	312.63	310.89	314.19	311.95	311.8	312.11	314.75	312.06	313.05	313.4	310.27	310.77	313.18	312.44	311.8	312.32	313.03	313.14	310.46	313.19	312.18	311.31	311.19	312.18	312.09	312.74	313.64	312.73	311.82	313.47	313.27	313.99	312.77	311.58
301.63	302.42	301.2	302.85	302.58	301.3	300.09	300.38	300.38	301.21	301.22	301.57	302.63	300.58	302	300.7	300.95	301.94	301.77	302.5	301.16	300.09	301.62	300.59	301.46	301.74	301.32	300.54	299.85	302.46	300.88	300.61	300.2	301.92	300.1	301.63	299.78	301.79	299.19	301.21	301.64	301.51	300.05	300.92	301.22	300.86	302.37	299.61	301.44	299.26
319.09	319.2	318.98	318.67	317.58	319.04	318.04	317.97	318.75	318.64	318.97	318.88	319.51	317.76	317.74	319.48	317.82	318.66	320.74	317.53	317.81	317.62	316.38	318.46	316.58	316.83	317.87	319.39	319.61	320	316.73	318.09	319.19	319.55	319.36	318.13	318.28	315.63	318.92	317.95	319.73	318.31	318.56	319.52	318.33	320.67	317.59	319.19	318.9	316.96
303.02	300.75	303.46	302.36	304.76	303.79	303.35	304.68	302.67	303.2	302.66	302.88	303.04	303.4	304.4	302.34	303.81	303.84	301.55	303.96	302.46	303.58	303.39	303.42	303.97	302.91	302.24	300.97	304.13	302.37	302.73	303.09	302.45	303.42	301.34	301.82	302.31	303.27	301.67	303.33	304.82	302.93	303.69	303.31	302.36	303.66	303.48	302.04	304.78	303.05
296.02	295.69	295.62	294.41	293.78	294.63	293.73	293.78	293.2	296.05	294.74	296.11	293.55	295.56	294.82	294.99	294.25	295.79	295.2	297.01	295.35	293.39	295.19	294.2	294.83	296.1	295.94	293.59	294.75	294.17	296.72	292.95	294.53	294.66	296.23	293.22	294.82	295.45	296.73	293.11	294.99	295.33	296.35	295.62	295.22	293.74	295.68	294.66	296.17	292.78
293.25	292.63	293.22	294.75	293.22	293.27	293.16	292.89	294.28	295.14	295.88	292.83	292.42	294.64	291.67	292.85	294.81	292.12	294.66	294.01	293.92	294.6	294.92	295.8	291.98	292.74	295.1	294.9	292.94	293.28	295.8	292.61	292.56	294.64	293.38	295.1	293.99	294.05	294.2	292.98	293.73	293.59	293.86	295.39	293.29	295.21	293.71	295.61	293.76	294.04
316.75	314.01	314.5	315.85	315.69	316.04	315.63	316.03	316.7	315.59	316.45	316.6	315.59	315.04	315.2	314.79	315.93	315.58	316.75	315.71	316.9	314.58	317.32	314.78	317.16	314.22	317.64	317.1	315.88	316.19	315.48	315.28	314.87	314.33	316.1	314.22	316.04	314.3	317.33	316.27	316.34	315.08	316.39	315.75	317.21	315.98	315.66	314.41	315.86	314.37
305.59	305.25	305.03	305.36	305.08	305.46	304.99	304.37	305.45	305.36	304.81	305.27	304.86	304.83	306.43	305.73	306.07	304.87	305.8	304.16	303.49	304.81	304.35	303.28	306.87	303.79	305.21	307.13	306.21	305.2	305.13	303.94	305.62	306.54	304.89	306.68	306.24	305.52	304.69	305.22	304.17	305.13	306.01	304.61	305.25	304.46	307.73	305.5	304.74	303.99
310.4	311.88	310.83	310.54	309.16	309.65	310.38	310.06	311.25	310.51	310.74	310.33	311.08	310.52	310.76	309.69	310.62	309.56	309.85	312.62	311.49	310.83	309.41	311.71	312.05	309.17	309.98	310.22	309.15	309.12	310.97	310.73	310.46	311.26	310.22	311.59	309.86	311.25	311.51	309.43	311.12	310.62	311.79	310.94	310.03	310.94	309.74	311.77	312.18	310.55
306.47	306.15	304.02	305.04	308.46	303.42	305.23	306.63	306.64	306.79	307.45	305.15	304.68	304.24	305.1	304.56	304.27	303.39	304.87	305.26	305.59	305.52	307.02	306.54	304.8	306.5	306.1	304.83	306.69	305.73	305.05	303.82	305.34	304.77	305.3	305.95	306.19	304.65	306.41	304.71	305.04	303.89	306.74	305.43	305.47	305.9	304.9	305.44	306.63	305.11
312.26	313.04	312.83	310.76	313.12	312.53	311.06	312.77	311.7	312.56	311.17	313.25	311.93	312.96	312.97	312.05	312.55	313.55	312.58	313.03	313.93	313.32	313.16	312.2	313.44	312.46	313.54	311.88	313.5	313.38	313.7	310.88	312.35	312.67	314.22	312.91	313.15	312.07	310.43	315.09	312.8	313.28	310.83	312.26	313.38	312.86	312.31	313.15	313.34	314.09
303.86	303.48	303.12	303.85	305.56	303.25	301.28	303.73	304.82	303	304.1	304.24	303.68	302.34	303.04	303.96	303.26	304.51	303.19	304.26	303.36	304.06	302.93	303.03	304.1	302.32	304.77	303.4	301.25	302.78	302.68	304.6	301.93	303.14	302.19	303.21	303.9	302.73	303.1	302.87	304.81	303.43	303.3	301.9	302.73	303.77	303.03	303.07	304.25	305.27
310.9	310.4	312.17	310.42	310.52	310.62	311.01	312.05	310.1	311.54	310.29	312.46	311.5	312.71	310.16	309.67	310.36	310.73	311.64	311.46	313.32	312.9	312.82	311.71	312.1	312.64	311.16	311.94	311.01	310.88	310.51	310.88	312.25	309.47	311.59	310.68	312.08	312.96	311.07	310.81	312.82	311.33	311.14	310.48	312.13	312.94	311.36	311.23	312.53	313.55
304.51	305.52	303.74	304.93	304.01	308.54	306.2	306.19	308.15	304.8	303.75	304.54	305.13	306.47	304.73	305.8	304.35	305.08	304.87	306.01	305.35	304.4	306.13	305.41	304.9	305.81	305.32	305.24	304.4	305.47	305.22	304.97	305.73	304.98	305.33	306.59	306.15	306.24	303.94	305.06	304.86	306.57	306.71	305.27	306.63	304.98	306.77	305.42	305.79	305.42
293.62	294.66	293.68	295.36	294.01	295.04	294.24	293.66	294.62	294.86	294.83	293.44	294	296.57	293.88	295.02	293.15	295.47	294.55	293.54	294.65	294.47	293.32	294.27	294.14	293.28	293.53	294.2	294.76	294.68	294.76	294.84	294.22	294.49	295.38	295.05	295.92	293.84	294.13	294.38	295.72	295.04	294.66	295.34	294.91	294.04	293.22	293.39	293.44	295.29
303.12	302.87	303.24	302.85	301	300.74	302.47	302.72	302.59	301.45	302.59	302.46	300.89	301.38	300.45	304.19	302.76	301.51	301.78	301.48	302.34	300.75	300.16	302.12	302.84	303.07	302.59	303.38	301.91	303.02	301.77	302.19	304.55	301.25	300.03	302.11	302.34	302.54	302.41	301.35	303.76	302.77	303.2	303.25	301.54	302.95	302.81	302.21	300.89	301.69
296.15	294.09	293.11	293.31	292.88	294.69	293.22	294.13	294.45	294.46	294.34	294.01	293.54	293.87	293.82	293.54	294.08	295.28	293.34	293.73	294.38	295.33	294.29	293.33	295.09	292.67	293.05	294.54	294.38	293.61	293.76	294.64	294.86	292.66	292.83	293.83	295.08	293.69	294.14	294.81	294.28	295.56	294.35	294.44	292.98	292.51	294.6	294	294.35	293.9
315.87	313.16	314.51	317.38	316.07	318.17	316.46	315.03	315.27	314.98	317.8	315.89	316.64	315.51	317.06	315.86	314.09	315.52	315.28	316.07	314.41	315.48	315.22	314.78	315.28	315.3	315.13	315.81	315.92	315.3	317.47	316.11	315.44	315.34	315.68	314.65	314.62	314.02	315.34	314.68	317.63	315.39	314.93	313.99	316.04	315.08	314.08	314.87	314.33	315.23
310.78	312.14	310.98	310.71	314.27	310.8	310.87	312.83	310.46	312.67	313.75	311.48	310.51	310.14	310.21	312.07	312.38	310.71	310.97	310.16	312.6	313.05	310.44	310.06	309.86	310.53	312.22	310.05	313.43	311.2	312.59	312.21	311.94	311.93	312.02	310.69	311.47	310.09	308.71	310.68	311.75	311.52	311.87	310.66	312.9	310.4	312.38	310.48	312.98	309.51
310.76	310.62	311.45	310.26	311.63	309.05	311.23	311.12	310.27	309.44	311.56	310.15	309.27	310.32	310.24	309.59	310.05	309.22	311.75	312.05	309.17	310.67	311.67	309.56	310.16	310.47	309.79	311.92	311.08	310.71	309.32	307.76	310.43	312.16	311.57	310.47	310.56	311.92	310.23	307.1	310.59	310.02	309.96	310.68	309.77	309.46	310.36	312.17	310.37	309.15
314.75	312.88	311.65	314.04	313.8	314.98	313.86	315.24	316.17	312.81	314.57	312.93	313.48	315.29	313.87	312.98	313.58	314.62	314.14	314.52	313.42	313.55	312.41	313.13	312.16	312.83	313.89	312.97	314.21	311.93	314.61	313.81	312.97	314.52	313.44	315.23	315	315.03	314.28	313.74	315.04	313.09	312.89	313.94	313.84	315.11	314.5	314.01	315.58	314.65
304.73	305.23	305.93	303.95	305.31	304.88	305.43	304.54	303.55	305.15	306.96	303.41	305.37	303.38	303.95	304.94	303.93	304.43	306.15	307.19	306.02	306.51	305.79	305.44	305.48	305.59	305.64	304.14	305.87	305.88	305.55	305.15	305.75	303.19	306.49	305.66	305.03	305.78	304.84	304.31	304.97	304.68	305.12	304.49	303.95	304.05	305.46	305.26	304.38	306.42
295.69	296.78	295.79	296.4	295.59	298.13	297.39	296.73	297.15	294.97	297.49	295.45	296.13	297.49	297.1	295.08	296.36	297.52	295.86	296.78	297.2	297.33	296.69	296.13	296.61	296.48	296.82	297.92	295.3	297.06	295.96	295.97	297.37	295.85	298.33	297.18	297.2	297.34	295.21	295.9	296.48	298.35	297.36	296.69	296.55	295.61	298.24	296.8	296.97	296.72
318.76	316.79	317.15	318.45	321.02	317.36	318.7	318.52	317.12	316.99	318.23	319.22	318.01	316.9	316.08	318.84	317.63	316.63	317.33	318.88	318.41	317.71	319.39	317.66	317.12	318.42	318.77	318.16	318.81	318.07	317.54	317.56	320.37	317.42	317.97	318.85	319.04	317.61	319.25	317.21	319.32	316.26	318.93	319.58	315.9	318.14	318.22	317.42	317.45	317.94
299.44	299.83	300.95	299.15	300.43	300.68	302.16	300.14	299.52	299.59	300.64	299.32	301.12	300.76	299.26	298.39	298.5	301.34	299.78	300.78	299.5	298.71	300.51	300	300.41	300.43	299.36	298.01	299.67	299.81	299.25	298.8	299.27	299.01	298.86	298.83	300.19	299.83	300.98	297.85	299.55	302.07	301.5	300.51	300.6	300.46	301.22	300.76	298.29	300.57
314.54	314.47	313.22	313.55	313.37	312.6	313.39	314.83	313.9	312.4	313.61	315.61	312.56	314.71	312.33	314.13	314.33	313.55	315.59	313.62	313.59	313.68	314.69	313.8	313.15	313.63	312.78	312.33	315.86	313.88	314.81	313.47	313.63	314.62	313.36	316.16	313.68	313.53	314.64	314.6	314.88	314.02	313.18	314	314.36	313.45	314.04	313.87	314.91	312.8
317.01	317.47	319.7	318.79	318.05	320.24	317.12	318.65	316.62	317.79	318.67	318.21	318.92	318.71	319.67	317.07	318.25	318.13	316.28	317.95	317.2	317.52	316.67	316.17	317.83	317.84	318.12	316.5	318.3	316.77	316.69	318.05	318.96	318.02	318.71	318.1	318.39	315.54	318.63	318.14	319.06	318.35	319.88	317.72	318.26	318.53	318.26	319.05	315.45	316.85
297.2	297.07	297	294.72	296.84	297.07	297.83	296.88	296.18	296.92	296.42	295.38	297.24	297.92	295.89	297.45	297.33	296.89	296.29	295.09	296.13	298.83	295.28	296.97	296.93	297.24	296.59	297.6	294.94	296.78	295.92	295.35	297.91	298.05	296.71	299.24	296.7	296.02	297.97	299.03	295.97	298.91	297.2	296.51	295.37	295.98	295.43	298	296.65	295.26
313.55	315.44	315.29	313.03	315.56	314.73	315.06	314.54	315.47	315.99	312.69	314.92	315.3	313.55	313.39	313.51	314.9	314.54	314.45	316.3	314.16	315.86	313.93	314.41	316.09	313.87	315.31	314.14	314.52	315.81	313.28	315.31	314.69	315.5	316.17	314.21	315.08	314.8	314.9	314.78	314.67	314.88	313.42	315.91	315.02	314.88	314.24	316.9	315.1	313.19
306	304.18	304.21	304.9	304.3	304.68	305.88	302.38	303.44	304.89	304.09	302.42	301.92	304.89	304.77	304.95	305.45	305.84	304.93	304.1	303.95	304.87	303.88	304.23	304.54	304.43	304.76	305.39	304.52	303.01	305.52	302.47	303.17	304.95	303.9	302.97	305.82	305.34	305.55	304.55	303.79	305.98	304.32	304.54	306.47	304.22	303.54	305.99	303.73	305.26
303.23	303.07	304.58	303.99	306.56	303.78	303.08	304.13	304.08	304.81	302.39	303.38	303.91	305.01	305.12	304.21	306.42	304.61	305.73	302.99	302.97	304.09	304.7	305	306.47	304.19	303.91	302.67	303.57	306.08	304.93	304.48	307.59	306.3	303.71	303.52	304.14	304.5	304.05	304.61	303.14	304.28	305.71	303.97	305.17	304.68	303.43	303.8	305.42	304.62
316.67	316.62	315.83	317.66	316.48	316.64	317.18	313.37	318.01	317.46	316.89	316.39	315.93	316.89	316.11	316.65	317.36	316.25	316.95	317.07	316.83	315.74	316.5	317.81	317.89	316.3	318.32	315.61	317.5	317.2	316.28	316.08	316.35	315.73	318.85	316.05	316.6	316.62	315.7	317.15	314.67	316.27	316.09	316.9	316.63	317.46	316.41	319.05	313.92	317.33
305.26	306.47	305.57	306.63	304.86	305.84	306.28	305.71	305.94	305.04	304.46	306.18	306.5	304.79	305.25	305.91	305.91	305.83	306.31	305.92	306.58	306.62	304.8	304.6	308.46	306.37	305.9	307.57	304.94	304.79	304.8	305.87	305.78	305.26	307.27	305.15	304.56	305.01	306.88	304.25	306.19	305.75	306.95	305.5	306.2	306.13	305.33	306.19	305.17	305.6
317.49	316.41	316.47	316.79	317.77	316.94	317.46	320.18	318.54	318.18	317.26	319.63	318.6	317.34	317.24	318.59	319.19	318.21	316.96	318.51	318.39	316.62	318.85	319.05	317.11	318.51	317.54	318.05	318.98	319.18	317.32	317.74	317.97	318.8	317.2	317.96	317.59	316.71	319.22	318.83	316.07	318.22	317.67	319.31	317.62	318.09	319.16	316.54	318.04	319.81
312.04	313.2	311.36	308.86	307.36	310.26	310.9	309.12	310.87	310.07	311.35	309.86	309.62	310.87	309.2	309.21	311.56	309.86	309.89	310.5	310.11	311	309.35	309.75	309.09	310.03	310.07	309.58	308.76	309.99	309	308.46	311.09	309.6	309.64	309.95	309.51	308.59	310.77	310.01	309.69	309.89	310.7	309.96	310.75	307.87	310.06	308.63	311.04	309.98
329.5	326.71	326.9	329.14	327.61	327.18	327.63	326.45	326.95	329.15	328.77	327.18	329.26	326.26	327.97	326.63	327.73	325.97	328.93	327.04	326.63	327.01	329.05	328.1	326.89	326.98	326.23	327.6	328.43	326.9	327.5	327.19	325.96	327.81	329.31	325.75	329.02	326.18	328.64	326.92	328.09	327.13	329.54	327.86	327.49	327.28	327.51	327.67	329	328.14
308.55	308.6	308.96	309.84	308.64	310.67	308.09	309	310.15	309.94	309.19	308.1	309.17	308.24	308.6	309.42	308.87	308.87	310.52	310.28	309.86	309.9	309.98	308.47	309.36	308.65	307.89	308.22	307.92	309.28	309.35	308.98	308.14	309.32	308.9	307.94	308.84	307.63	308.33	309.99	308.44	307.56	309.99	310.18	307.06	308.08	307.89	308.55	308.56	309.45
306.16	306.99	305.81	304.49	306.7	306.08	305.08	306.98	308.12	305.54	305.92	306.08	305.35	304.34	305.52	306.57	306.01	304.8	306.58	305.99	305.42	304.89	304.61	305.91	305.66	305.67	304.59	307.54	307.03	305.28	305.81	307.76	305.99	306.42	305.06	305.86	304.85	305.75	303.86	304.58	305.78	306.22	305.38	305.45	304.93	306.06	305.55	304.38	307.17	305.38
294.64	292.14	293.61	294.67	293.15	294.62	294.65	292.27	294.77	293.82	294.76	293.32	294.71	293.69	293.21	292.75	294.18	293.63	293.68	294.26	294.9	294.99	294.81	293.37	293.9	295.66	294.39	293.47	293.07	293.7	294.95	293.28	294.1	295.09	294.7	292.76	292.25	293.29	294.45	292.29	294.08	291.49	294.96	294.54	294.4	293.77	293.33	292.27	295.51	293.36
320.68	319.97	320.3	316.76	317.61	319.1	318.28	319.77	320.01	317.47	319.57	320.06	319.15	318.71	317.69	317.06	317.89	318.63	319.65	318.34	319.49	317.99	318.35	319.22	319.41	319.68	320.29	322.43	318.68	319.89	319.19	320.06	319.02	319.74	319.26	320.17	319.43	320.26	319.51	319.11	318.31	319.85	320.09	319.97	318.77	319.93	318.97	320.65	318.1	318.97
317.43	319.23	316.97	315.29	316.83	317.24	317.81	316.72	317.97	315.87	316.47	316.9	316.2	317.33	317.07	317.32	315.76	317.24	317.44	318.5	313.88	318.34	317.11	316.03	317.58	318.88	317.52	316.4	317.67	315.82	319.44	318.71	318.2	317.8	315.78	316.18	316.97	316.45	317.88	316.33	315.6	317.09	317.25	317.42	318.45	317.97	315.9	319.28	316.51	317.48
303.45	303.72	301.67	302.84	302.01	302.98	303.95	305.86	303.83	302.75	301.15	303.37	302.8	301.7	303.47	303.28	302.39	303.19	303.43	304.16	302.59	301.78	303.48	301.86	305.05	304.28	304.36	304.15	304.3	307.06	302.79	304.67	302.24	301.97	302.83	302.22	301.7	303.69	304.75	303.64	302.77	302.6	301.89	301.36	304.62	303.96	303.48	303.84	302.43	304.67
300.28	300.86	299.29	300.03	299.74	302.22	299.72	300.3	300.95	301.1	300.3	301.75	299.93	300.55	300.43	301.04	300.45	300.47	300.2	300.57	300.59	300.01	298.18	298.92	300.31	297.79	301.79	299.98	302.45	298.65	300.71	300.54	301.34	299.26	299.36	299.46	299.75	298.93	299.15	300.41	298.86	300.48	299.73	300.06	299.2	300.63	301.07	300.95	300.01	300.07
317.58	315.61	316.52	317.56	316.48	314.29	317.48	316.25	315.93	316.04	317.31	318.38	315.99	316.35	316.57	317.02	316.26	316.19	317.48	316.7	317.5	316.09	316.28	317.47	315.19	316.16	318.11	316.58	316.38	316.07	316.73	315.3	318.43	315.29	317.49	317.89	315.97	315.96	318.18	317.94	317	316.32	316.9	316.58	317.21	318.24	317.18	315.58	317.6	318.59
305.62	305.68	304.87	304.38	302.93	305.2	303.44	303.96	302.6	303.27	303.31	304.39	303.36	303.9	303.04	303.4	302.62	302.32	302.89	304.05	303.61	302.61	302.97	304.3	302.57	303.38	304.56	303.43	304.53	302.54	303.27	305.3	301.12	305.58	303.85	304.04	305.7	304.08	303.64	303.35	304.82	305.35	304.17	305.99	304.56	303.83	303.8	303.69	302.78	304.59
327.35	327.62	327.75	328.62	326.87	327.65	328.07	327.93	328.43	327.94	327.73	329	327.38	327.3	327.16	326.94	329.24	326.41	327.4	326.65	328.94	329.12	325.75	327.81	329.5	327.74	327.28	328.53	324.9	327.72	328.27	327.85	328.92	328.98	329.04	327.95	328.63	328.72	328.19	327.43	327.89	327.87	326.9	326.97	327.61	328.51	328.25	328.98	328.61	327.56
313.68	315.02	312.95	312.97	311.69	311.89	313.7	310.96	311.52	312.7	313.56	313.51	314.06	311.4	313.75	312.68	313.95	311.94	313.81	311.9	313.21	313.59	315.17	312.54	313.95	311.02	313.88	314.68	312.38	313.7	314.04	313.3	311.76	314.18	314.28	314.76	313.79	313.2	313.51	311.66	314.03	312.94	313.88	315	314.34	313.05	311.96	313.29	312.58	312.89
302.05	301.91	301.11	302.42	302.76	304.07	303.34	301.13	302.21	302.81	303.08	303.05	303.75	301.64	301.06	302.49	301.75	302.87	303.33	302.22	303.11	302.87	302.84	304.53	304.13	303.36	301.92	301.33	303.12	303.09	301.26	302.42	301.78	302.09	302.92	302.28	302.98	303.69	302.5	303.36	302.59	301.15	302.19	302.35	302.71	304.14	304.39	303	301.82	303.12
316.06	316.85	316.79	316.4	316.49	316.83	316.57	314.79	317.62	317.22	315.67	315.8	316.66	316.76	316.07	317.63	316.87	316.86	316.21	316.55	316.14	316.94	315.6	315.45	318.05	316.44	316.57	315.74	317.09	316.52	317.41	318.23	317.63	317.1	316.09	315.3	316.09	316.31	314.59	316.62	317.65	315.24	315.33	318.3	317.29	317.25	317.85	314.2	316.24	317.74
313.11	313.84	313.96	312.92	315.6	314.72	313.88	314.5	312.59	312.34	317.71	315.08	313.85	314.17	313.86	313.18	313.19	314.57	312.31	313.96	313.04	315.37	313.57	313.84	312.59	315.09	314.05	313.04	315.69	312.97	313.92	313.19	314.39	314.66	313.62	315.45	313.86	314.62	312.74	314.92	315.22	315.72	312.53	313.75	313.56	314.64	313.77	314.82	315.88	312.79
314.35	313.37	313.68	314.7	314.02	313.93	315.66	315.63	315.43	315.72	316.53	313.14	315.7	314.83	313.23	315.19	314.68	315.23	315.49	312.82	316.34	313.95	314.81	313.97	312.64	314.69	314.65	314.56	312.32	315.91	316.22	314.37	315.84	316.9	316.13	315.87	316.12	315.8	314.69	315.63	317.17	314.2	317.08	313.52	316.37	316.29	315.65	313.21	314.86	314.61
309.19	308.1	306.85	308.35	308.53	309.82	308.58	309.04	309.03	306.59	308.51	310.32	308.73	309.98	308.26	308.17	310.15	307.99	308.69	309.13	307.77	308.53	311.5	309.49	308.62	309.66	308.29	309.95	309.23	308.06	311	309.56	311.31	310.1	308.39	309.4	308.92	309.6	307.49	309.93	310.07	309.18	308.65	310.04	309.34	308.61	309.2	308.28	309.16	308.29
310.31	309.83	310.47	309.2	311.25	310.26	309.88	311.69	310.98	309.86	312.68	310.96	309.12	311.46	312.32	312.56	311.07	309.26	310.96	309.98	310.31	310.68	309.32	309.22	311.48	310.7	309.73	309.53	309.55	311.92	310.42	311.57	309.19	311.33	309.85	310.65	310.22	308.16	311.83	308.91	309.87	309.94	311.36	310.59	311.45	310.08	312.8	310.84	311.09	310.74
315.82	315.12	314.04	313.93	313.76	316.31	314.99	315.32	315.66	315.61	315.56	316.7	316.5	315.68	315.93	316.61	315.61	315.9	314.82	315.06	316.23	317.36	313.53	314.69	314.62	316.81	316.58	317.27	316.75	314.4	315.6	316.47	314.86	312.96	315.27	316.07	317.09	317.3	313.03	315.82	314.77	313.77	315.53	315.14	315.86	316.36	316	316.7	315.65	316.02
310.7	309.35	310.12	312.92	308.48	310.22	309.46	308.68	310.63	310.68	310.37	309.3	310.7	311.28	309.61	308.38	309.09	310.43	309.65	308.58	309.9	311.44	311.56	309.8	309.54	308.82	309.83	308.35	309.34	309.78	309.93	308.84	310.58	310.01	311.02	311.19	310.95	309.95	310.96	310.57	310.16	309.47	309.05	309.84	309.26	310.37	311.09	307.54	310.24	308.2
313.45	313.25	314.88	314.99	315.14	313.93	314	313.65	314.19	313.55	313.02	313.61	313.14	312.97	314.05	314.54	313.14	313.7	315.5	314.11	313.01	313.63	314.12	315.03	313.59	315.07	313.1	311.87	312.66	313.78	313.43	315.18	314.46	314.28	313.75	313.04	312.17	314.48	312.15	315.56	313.86	313.49	312.87	314.78	314.53	314.79	313.4	311.85	314.16	313.3
302.99	303.14	301.39	302.01	304.22	304.31	304.06	300.92	302.69	303.31	304.21	302.47	302.8	302.2	303.34	303.6	304.8	304.09	303.36	300.4	301.73	301.42	301.85	303.01	304.01	303.06	304.08	301.89	302.73	303.44	303.7	302.72	301.76	302.2	303.11	303.69	301.77	303.67	302.35	301.48	302.94	305.84	302.36	303.31	301.89	301.99	300.1	303.38	302.01	303.11
308.91	309.06	308.98	309.42	308.18	307.94	307.63	308.6	308.45	307.99	308.93	309.29	308.02	309.54	308.28	309.15	308.21	308.48	308.22	310.44	310.05	308.48	308.61	307.64	310.75	306.97	309.29	309.14	308.87	308.72	308.74	310.62	309.5	310.63	308.37	307.38	309.6	309.29	307.23	310.4	310.53	308.75	309.92	308.39	309.99	309.31	308.93	309.38	308.07	307.6
295.18	294.02	294.83	295.52	295.12	296.23	295.75	294.63	294.83	295.74	296.28	297.19	295.37	296.24	294.63	295.02	294.62	295.27	293.86	294.39	294.41	296.2	293.59	294.63	294.3	295.88	295.53	293.39	295.27	295.68	293.28	295.15	295.19	296.27	294.03	295	295.12	295.6	295.41	294.23	296.62	296.5	294.38	295.68	294.96	295.13	295.91	295.74	294.04	295.01
315.62	315.87	314.36	316.53	317.05	316.04	316.45	315.58	317.43	316.55	317.21	316.31	316.64	315.97	314.94	314.1	315.88	316.76	314.7	313.95	314.82	316.71	318.03	317.65	316.19	314.71	317.52	316.32	316.95	315.26	317.26	313.63	314.63	316.06	315.67	317.05	316.41	316.77	315.66	315.96	315.97	316.78	316.43	315.89	317.07	315.64	316.54	313.59	315.61	315.23
294.99	295.68	295.06	296.22	295.95	294.73	296.79	294.9	293.99	295.1	295.12	295.49	295.75	295.44	293.15	295.64	295.45	294.29	295.44	296.03	295.36	294.35	296.35	293.67	296.61	295.64	295.65	295.5	294.29	294.75	294.89	292.97	295.4	293.81	294.58	296.9	296.82	294.97	295.41	294.93	293.54	296.58	294.45	293.11	293.37	294.6	297.18	294.05	296.39	296.52
304.31	303.03	303.22	302.11	303.07	301.77	303.52	302.05	303.03	303.08	303.4	303.67	303.27	303.04	303.94	301.94	304.13	301.42	301.88	303.07	304.17	303.14	301.81	303.45	302.2	302.84	302.19	300.87	304.12	303.86	303.33	304.15	302.73	300.51	303.39	302.42	302.4	303.44	304.21	303.57	302.77	304.14	302.62	302.27	303.5	302.84	302.8	303.31	303.44	301.78
313.82	313.94	313.41	314.79	314.66	315.85	314.26	312.59	312.53	314.45	313.93	313.15	313.68	314.72	313.35	313.61	315.11	314.03	313.82	313.71	313.25	313.77	315.03	314.39	314.48	313.66	312.97	314.8	314.44	314.71	313.19	314.64	314.59	313.77	316.07	313.63	314.22	314.46	316.43	312.97	314.89	315.35	313.12	315.61	313.97	313.63	314.12	313.03	312.86	313.53
301.23	301.04	300.32	301.97	300.92	301.02	302.73	299.49	301.43	300.9	301.57	301.02	300.77	300.66	302.31	302.7	301.3	300.61	301.06	299.7	300.72	301.27	303.03	300.1	301.97	300.3	301.61	300.47	300.2	301.07	300.94	300.66	302.21	300.13	302.08	302.15	301.79	299.91	299.02	303.25	302.54	303.14	302.27	300.61	299.65	301.72	302.14	300.1	302.4	299.66
328.28	327.04	326.03	330.51	326.37	328.09	328.56	327.03	327.98	328.17	327.23	327.44	328.09	327.21	328.99	326.89	329.37	327.96	328.23	329.11	328.21	328.26	329.2	326.29	328.54	327.04	328.07	328.38	327.41	329.43	327.48	328.29	328.06	327.75	326.94	327.67	325.96	327.68	328.92	329.1	327.73	328.18	328.85	328.11	327.74	327.83	327.84	328.24	327.46	328.42
316.91	318.12	317.85	316.65	316.71	316.21	318.49	317.8	316.74	316.24	318.63	316.74	317.34	317.58	318.49	318.67	317.41	316.66	319.04	317.51	317.87	318.04	317.63	316.55	316.55	316.01	317.67	319.65	316.54	318.95	317.3	318.81	316.43	317.99	318.53	316.67	317.29	318.59	315.9	318.7	317.4	317.47	318.53	316.68	317.14	317.99	317.8	317.64	316.97	318.95
313.56	312.93	313.54	312.28	313.58	313.53	314.24	314.31	314.12	314.51	312.65	313.79	314.52	313.75	312.1	313.67	313.54	315.53	314.66	314.9	312.9	313.39	313.15	313.73	314.4	314.11	314.41	314.71	315.65	314.98	314.1	312.87	313.01	315.18	312.79	313.06	315.57	313.11	313.61	315.05	314.75	313.75	312.21	314.49	314.09	313.97	312.12	312.81	313.86	314
327.88	328.27	327.82	327.68	327.8	327.35	326.95	328.31	327.15	326.46	328.99	327.34	329.17	326.65	327.7	327.19	328.13	328.08	327.86	326.81	327.09	327.36	329.04	329.01	327	327.88	326.09	328.03	326.38	329.17	327.18	329.55	326.75	327.82	326.63	326.17	328.15	329.17	326.27	327.5	327.35	327.7	327.66	329.08	327.37	326.27	327.24	327.08	329.11	326.94
318.75	318.61	320.82	318.72	317.53	319.18	319.82	320.29	319.11	320.5	319.56	319.22	318.29	319.71	318.13	319.14	319.91	320.53	318.93	318.2	319.07	319.2	318.88	317.64	319.78	320.88	317.9	321.48	320.2	318.82	320.41	318.7	319.66	320.09	319.35	319.54	319.72	319.19	319.56	319.43	320.88	318.24	316.42	320.27	317.71	319.83	320.41	319.16	319.69	320.63
314	313.13	313.57	311.49	313.83	312.02	312.88	311.03	313.72	312.76	312.64	312.39	312.34	313.32	312.35	312.76	311.98	311.47	311.78	311.02	312.14	313.54	312.11	312.04	312.06	313.3	313.36	312.05	312.74	314.18	311.24	313.03	312.37	313.79	313.18	311.7	309.85	311.8	313.33	311.99	311.59	312.29	310.41	313.17	313.25	312.07	312.02	312.79	312.38	312.33
298.57	300.21	301.22	299.38	299.88	300.16	299.21	299.52	300.34	299.39	298.42	300.2	299.85	301.67	300.54	299.1	300.74	299.24	300.9	298.76	301.74	299.8	300.08	299.33	300.94	299.44	302.02	300.55	300.4	300.71	299.64	300.02	300.48	301.58	301.11	300.08	298.93	300.38	300.91	300.32	300.48	300.91	299	300.13	300.34	298.49	299.19	300.42	300.81	298.6
306.57	305.73	305.55	306.17	306.66	306.35	305.09	305.54	306.53	306.67	304.03	305.51	305.39	306.07	304.81	304.09	306.76	307.61	305.71	305.73	307.68	306.57	304.96	304.37	306.72	306.16	305.94	306.15	306.36	306.45	307.23	304.31	306.46	307.79	306.38	306.1	307.93	305.97	307.91	306.54	304.99	306.62	306.63	304.88	305.89	304.84	307.02	306.04	305.83	307.09
312.93	314.75	312.07	312.03	313.77	314.3	313.25	312.21	312.5	312.56	312.68	312.55	314.03	312.47	314.05	313.62	311.98	314.32	313.69	313.69	310.79	311.46	314.05	312.45	314.06	314.06	313.99	312.69	311.32	311.89	313.36	314.11	314.33	314.1	312.44	312.46	311.3	313.62	311.56	310.36	313.69	311.87	313.15	314.21	313.62	311.96	312.6	312.64	313.15	311.93
317.01	318.39	317.19	315.73	316.65	317.33	317.4	318.71	318.5	317.42	317.98	317.59	317.84	315.76	318.77	316.36	317.94	317.08	319.99	316.57	317.89	317.25	316.36	317.64	317.77	317.39	316.72	317.03	317.7	316.78	318.04	317.07	317.05	317	317.91	317.98	316.85	317.85	317.16	319.31	316.87	318.51	317.09	315.34	317.4	315.7	315.17	316.94	318.63	317.64
304.06	306.16	302.93	306.05	304.29	303.87	305.71	306.61	304.77	304.2	305.08	304.89	304.74	305.9	303.5	305.42	304.27	306.88	304.92	305.13	305.74	305.32	305.13	306.01	306.75	304.42	304.14	306.16	305.79	305.14	304.23	304.99	305.24	305.39	305.43	304.32	306.14	305.79	303.92	305.17	305.43	303.66	305.86	304.75	305.66	305.34	305.48	305.1	304.42	304.39
303.36	302.56	300.94	303.52	303.06	303.45	303.58	302.36	301.45	302.34	303.97	303	303.12	303.79	302.15	301.17	300.97	304.56	301.73	303.7	302.99	302.16	303.1	302.4	302.25	302.15	302.91	301.75	302.58	301.85	303.9	303.54	301.87	301.96	300.96	302.4	301.43	302.4	302.77	302.16	302.5	305.05	301.46	303.51	301.52	302.8	301.65	301.89	303.38	304.62
319.83	319.79	319.9	321.39	319.09	319.67	317.8	317.8	318.03	320.05	317.99	319.4	317.8	322.86	319.44	319.22	321.39	318.96	320.63	318.52	321.67	318.87	319.98	317.59	318.68	319.83	318.96	318.04	319.64	321.24	317.6	320.54	320.61	319.67	318.23	320.69	318.61	318.67	319.74	320.87	319.86	319.87	319.37	319.86	320.95	321.12	319.61	320.76	320.39	318.5
294.99	296.77	294.98	293.96	295.7	293.1	293.94	294.87	294.52	294.32	293.53	294.16	296.58	294.55	293.43	293.92	292.51	293.47	292.83	295.64	292.56	293.91	294.6	293.92	293.92	295.57	294.15	293.51	294.72	294.08	295.26	294.55	293.4	293.38	293.73	293.7	296.11	293.97	292.44	295.21	295.39	293.21	293.19	294.02	295.55	293.35	293.36	295.26	295.21	293.66
304.11	301.73	301.43	302.44	303.49	302.74	303.35	302.54	302.33	303.63	303.09	303.75	303.44	301.7	300.48	303.37	302.49	302.06	302.91	299.8	301.72	302.87	302.59	302.36	303.37	304.19	303.52	301	305.3	302.35	304.48	302.68	301.88	302.4	301.89	302.11	302.22	303.37	302.25	301.41	302.82	301.38	302.51	301.77	303.38	302.32	302.37	302.79	301.98	303.76
307.05	307.58	306.16	307.22	305.28	304.31	304.57	305.13	305.79	306.91	308.31	305.12	305.55	305.63	306.91	306.93	306.74	306.36	305.39	306.1	305.69	304.83	305.67	306.33	304.42	306.02	306.39	306.55	306.66	305.13	306.05	305.51	306.33	305.19	305.62	305.76	306.37	306.99	304.8	307.05	306.82	305.7	304.27	305.62	304.9	305.99	305.96	306.03	306.2	306.15
316.14	314.49	317.48	315.45	315.02	316.49	316.54	314.29	315.99	316.6	314.56	314.55	316.06	315.85	315.88	316.97	316.66	316.03	315.46	315.42	315.44	316.86	315.92	317.58	315.5	315.05	315.44	316.77	318.06	315.6	318.39	318.01	316.2	314.55	315.23	315.46	315.15	318.44	316.07	315.74	317.38	314.79	314.17	316.39	314.06	316.04	316.29	315.66	314.81	315.48
295.72	296.53	297.43	296.94	298.32	296.98	297.51	296.54	296.57	295.43	298.61	297.39	296.56	297.64	297.21	298.06	297.92	296.04	295.83	296.27	297.3	296	297.58	298	294.29	295.77	295.77	295.98	296.91	296.54	297.18	296.35	295.02	295.21	297.62	298.9	295.99	296.84	296.66	296.9	294.61	297.09	296.19	297	298.08	295.63	296.99	295.57	295.98	296.84
301.95	303.94	302.58	304.81	302.41	303.4	303.36	302.79	304.63	303.24	301.57	303.1	304.48	303.88	303.22	303.6	302.87	301.96	303.61	304.01	303.01	304.45	303.3	303.15	303.76	303.09	304.27	303.64	301.09	304.88	303.22	303.89	304.63	302.65	304.12	303.87	301.56	301.7	301.15	301.82	305.12	300.99	302.88	303.44	304.05	302.85	302.5	301.09	302.99	303.64
304.86	303.05	304.18	303.98	302.93	303.3	303.31	304.13	304.43	304.75	304.46	305.11	304.54	304.69	305.36	303.96	303.71	301.9	302.99	302.72	303.29	302.44	301.75	304.1	303.5	304.07	303.2	303.65	305.3	303.98	303.72	302.44	305	303.18	304.34	302.44	303.16	304.25	303.75	304.44	302.93	304.52	305.89	301.7	304.15	304.14	303.08	303.28	302.61	301.66
303.2	303.75	304.67	304.05	304.4	301.25	304.63	302.95	301.7	302.84	303.75	303.25	303.24	302.5	302.28	303.72	303.76	304.24	302.36	301.94	303.8	304.91	303.89	303.13	303.09	302.63	301.46	304.21	305.61	303.14	303.92	303.13	303.56	304.88	303.36	304.76	304.2	303.94	302.87	301.85	302.33	303.09	303.38	302.22	302.22	303.52	304.66	303.61	303.72	303.04
315.16	315.19	316.33	315.35	315.76	315.41	315.89	317.75	316.79	314.11	315.74	316.15	317.18	315.99	315.18	315.25	317.1	316.1	315.8	314.36	314.37	315.71	316.32	314.21	315.6	315.59	316.16	317.18	315.6	314.77	316.07	315.44	314.74	316.72	316.75	314.79	315.53	316.34	316.03	318.92	315.15	314.95	314.28	315.95	314.85	314.71	314.35	315.1	313.81	316.72
301.48	300.74	303.12	301.47	302.98	302.55	303.27	302.13	301.82	302.24	303.39	303	303.1	303.25	303.66	301.31	301.2	303.3	305.43	303.12	302.2	301.36	301.94	303.66	300.85	301.93	304.85	302.4	302.82	303.64	302.94	303.28	300.77	301.75	303.28	302.66	301.99	303.49	303.19	301.24	300.38	303.5	303.4	301.96	303.85	303.58	303.8	303.13	302.37	302.21
293.22	293.46	292.5	293.97	294.31	294.4	293.59	293.76	293.75	293.09	294.08	295.06	294.99	295.27	294.66	294.95	293.08	296	294.05	293.78	294.14	296.54	292.24	294.72	294.6	293.52	294.35	294.82	293.37	292.76	293.6	294.76	295.28	294.72	295.9	296.13	294.44	292.87	294.82	294.15	294.08	294.44	293.12	293.52	294.56	295.64	294.8	294.11	292.86	292.29
316.77	315.84	316.59	318.82	316.65	314.85	315.65	317.22	316.74	315.63	315.49	317.47	317.6	318.28	316.44	317.39	317.19	315.99	316.2	316.99	316.96	317.84	318.12	314.99	316.71	316.53	317.09	317.68	316.71	316.73	316.31	315.37	316.45	316.6	316.93	316.03	317	316.64	316.93	317.8	317.53	318.24	314.8	316.68	315.66	316.76	316.97	316.7	317.68	314.44
294.77	296.05	297.05	295.84	297.39	297.68	296.03	297.64	298.44	295.87	297	296.72	297.15	297.95	295.93	296.45	297.71	297.22	296.25	297.29	297.01	296.07	296.18	296.34	295.73	295.66	295.9	297.16	296.84	295.98	297.04	297.51	297.44	296.83	297.23	295.87	297.66	297.35	297.53	297.06	296.13	297.37	296.89	297.35	297.03	297.87	295.47	297.32	298.06	298.14
314.61	312.48	314.2	314.92	313.52	316.66	313.68	313.35	314.3	312.8	312.74	313.02	313.79	312.83	313.12	315.44	312.39	314.34	315.03	313.26	312.01	312.63	313.83	314.88	313.78	315.31	314.51	312.79	310.85	313.99	314.9	313.71	315.65	313.41	313.16	313.06	315.13	313.78	314.41	313.81	314.63	315.27	313.16	313.53	312.06	314.88	312.21	314.39	313.45	315.75
316.61	315.5	315.66	315.02	314.78	314.39	314.38	314.99	314.74	315.59	315.17	314.83	316.68	313.34	316.22	316.61	316.97	315.71	315.97	314.98	317.09	316.29	315.35	315.19	315.98	316.37	316.17	315.84	314.95	316.02	315.02	314.39	317.18	313.6	315.05	314.93	316.55	315.99	315.55	315.11	315.76	314.54	315.6	316.63	316.62	316.08	315.2	315.81	315.98	316.13
304.28	303.53	302.34	301.13	303.11	303.28	303.92	302.93	304.4	303.53	302.55	303.15	302.56	304.07	303.44	302.32	303.2	303.76	302.02	303.39	303.98	305.66	303.71	303.53	302.78	304.64	303.13	303.36	304.77	302.82	302.84	304.07	303.48	302.43	302.96	303.5	304.75	304.23	304.43	305.75	304.47	303.67	304.45	302.39	303.48	304.75	302.26	304.21	306.14	302.68
305.26	306.73	305.25	306.76	308.09	308.06	306.73	308.94	306.97	306.81	307.71	306.62	305.3	308.05	306.85	307.81	306.08	307.39	307.8	306.1	306.51	306.92	306.4	305.53	307.06	306.23	305.94	308.74	307.46	307.33	306.57	305.59	307.61	307.02	307.65	304.68	307.11	305.42	307.01	306.82	308.17	307.23	307.81	306.29	306.2	307.86	305.09	307.69	307.32	306.56
304.67	304.75	302.94	303.2	304.39	304.78	304.12	303.32	304.37	302.43	302.76	302.7	303.33	305.66	303.7	304.83	302.94	303.03	304.33	303.69	302.83	303.89	302.58	303.04	302.51	304.17	305.43	304.54	304.98	303.31	302.64	304.2	301.97	303.31	304.41	304.68	303.42	303.36	304.52	303.13	303.47	303.59	304.14	304.16	303.15	302.89	303.71	304.14	302.05	304.25
304.27	301.73	303.4	304.12	303.25	302.97	301.93	302.69	303.77	303.67	304.4	302.82	303.99	302.59	304.48	302.86	303.89	302.89	303.68	301.8	304.72	302.06	303.06	304.37	303.48	305.78	304.7	303.2	303.86	303.74	303.31	302.63	305.66	301.48	302.95	302.98	305.11	303.57	302.21	304.24	303.26	302.83	302.94	303.07	304.65	302.49	303.03	303.59	302.63	305.06
303.22	302.97	303.56	301.81	303.7	302.77	303.38	303.6	303.13	302.09	303.36	303.97	304.56	303.27	302.75	304.06	302.33	304.55	302.33	301.02	302.55	304.52	302.27	304.73	302.11	302.45	303.06	303.07	304.36	302.62	303.33	302.44	302.91	302.6	304.77	302.95	303.14	303.46	302.01	303.04	303.42	302.74	303.77	303.97	303.67	302.82	304.38	304.13	303.73	303.17
309.66	307.42	308.67	309.84	306.97	308.56	308.88	309.1	308.89	310.01	310.08	307.88	307.9	307.89	310.19	307.04	308.08	308.35	308.57	308.81	308.2	308.95	308.89	310.39	308.26	308.61	309.61	309.45	308.84	307.86	309.3	308.52	308.84	309.46	308.89	308.77	310.15	308.22	308.83	307.75	310.8	307.02	308.66	307.63	309.22	307.24	308.3	309.93	308.83	311.88
314.05	312.92	311.86	314.37	313.44	313.05	312.58	313.38	313.9	312.57	311.82	311.47	313.55	312.12	314.73	312.22	313.44	309.89	311.81	312.98	312.92	311.27	311.01	310.84	312.99	312.35	312.17	311.08	313.59	313.26	311.02	312.24	311.83	313.42	313.35	313.1	312.09	310.91	312.32	312.16	313.7	312.89	312.76	312.26	311.56	315.37	310.93	313.95	313.1	314.59
303.87	302.76	302.49	304.32	304.89	305.02	305.07	303.58	304.66	303.65	304.23	303.41	304.57	304.5	300.91	303.73	304.27	304.73	303.94	304.87	303.09	304.84	304.44	302.92	304.32	301.67	303.88	303.62	302.49	304.16	303.8	304.52	302.5	303.99	303.95	302.82	303.36	302.58	304.16	302.84	302.65	301.15	303.88	303.98	304.05	303.14	304.05	304.45	304.46	302.54
302.4	305.12	306.54	305.72	305.52	306.5	306.46	304.59	306.29	306.76	306.42	307.09	306.44	307.17	306.64	307.26	306.34	305.05	305.17	307.01	304.42	306.25	307.95	303.84	306.59	307.4	305.85	306.44	306.47	305.85	306.1	308.13	307.25	306.22	305.57	304.71	307	303.9	305.99	304.81	306.62	307.92	305.17	305.29	304.13	303.72	308.59	306.97	306.99	307.54
302.79	301.97	302.36	302.28	300.84	301.16	301.62	302.54	303.86	303.91	304.03	301.83	302.43	301.65	303.09	303.41	304.36	302.25	303.06	303.59	303.66	303.8	305.9	303.93	303.93	303.42	301.86	301.96	301.38	302.85	300.55	303.18	302.46	303.2	301.1	302.67	302.38	302.75	302.73	301.74	301.52	302.52	305.72	303.07	304.28	302.61	301.07	302.03	303.7	302.64
311.53	312.55	312.63	313.53	312.11	313.07	313.23	312.03	313.7	314.15	314.57	313.37	312.53	309.9	312.78	311.98	312.06	313.21	312.53	313.59	313.46	311.82	310.3	312.64	312.75	311.6	314.28	313.28	312.86	312.93	312.22	313.11	312.27	312.91	312.55	313.42	312.27	312.83	314.14	313.07	312.21	312.86	311.91	312.28	313.46	312.36	311.54	312.85	313.54	314.02
329.73	327.98	328.35	328.18	327.29	326.71	326.39	328.71	326.9	328.41	327.48	328.17	326.46	327.3	328.41	329.33	327.94	329.66	328.27	329.08	326.69	329.17	328.19	330.67	328.57	327.54	328.07	327.68	326.13	325.99	326.85	327.11	328.5	328.22	329.21	329.53	328.3	326.57	329.18	330.89	329.15	327.57	328.79	327.66	326.98	328.34	328.48	327.52	327.73	327.14
294.61	296.91	297.4	296.81	297.12	297.62	298.07	296.31	297.05	296.33	295.99	297.38	297.09	298.13	293.79	295.29	295.37	296.06	296.12	296.92	296.7	295.24	293.84	296.71	295.53	297.75	297.1	297.2	294.95	295.95	295.34	294.94	298.17	295.14	295.39	296.65	296.17	294.04	295.15	297.02	295.23	296.58	295.73	295.19	298.34	298.52	295.04	298.25	296.36	297.85
304.9	304.62	304.32	304.06	305.27	307.23	305.5	305.45	305	304.45	305.42	304.36	304.12	304.55	304.08	304.46	305.29	304.03	305.41	303.8	303.4	305.73	305.52	304.57	304.31	304.65	305.99	304.74	306.02	304.88	305.14	303.89	304.56	304.23	304.44	305.28	305.94	303.97	305.66	306.79	306.55	302.16	304.31	306.9	304.17	305.95	303.38	302.82	303.95	305.15
294.18	295.17	293.75	293.65	294.65	295.71	294.45	293.58	294.31	294.83	292.54	294.24	292.36	294.5	293.05	294.08	295.08	293.19	295.53	292.58	295.36	294.8	294.61	295.44	293.42	292.35	294.72	293.61	293.98	293.4	293.58	293.84	293.95	295.03	294.56	296.3	295.72	293.63	294.1	293.29	294.36	292.88	293.89	295.58	295.68	295.63	293.26	294.61	296.29	293.95
313.58	312.63	313.99	312.89	312.56	313.48	314.21	314.54	311.04	312.16	313.05	311.09	313.16	313.56	312.66	314.25	313.65	312.99	312.24	312.3	313.77	310.82	311.97	312.35	311.29	313.42	311.72	312.7	312.75	313.8	313.31	312.37	312.47	312.16	312.93	312.92	313.38	312.12	312.04	311.62	313.42	312.63	312.81	313.44	311.37	310.57	314.07	313.03	311.75	312.14
315.5	313.96	313.6	313.32	314.51	314.48	314.82	316.07	316.13	313.09	314.86	312.64	314.45	312.56	313.54	312.74	315.86	312.66	313.48	313.08	313.93	311.96	313.62	314.73	314.37	313.91	315.25	313.07	312.52	314.18	312.82	315.1	313.41	315.12	313.54	315.31	314.9	314.2	313.23	312.93	316.15	312.58	313.5	314.15	314.6	313.53	315.3	312.75	313.39	314.57
317.43	317.79	317.18	317.01	317.52	317.89	318.95	318.35	316.67	318.66	318.37	317.85	319.09	319.43	319.09	317.79	317.68	318.29	318.24	318.84	317.02	318.99	316.3	316.98	319.12	316.48	319.18	316.83	318.64	319.29	317.67	319.16	319.14	317.24	319.16	319.01	318.15	318.34	316	320.02	317.63	319.57	316.57	317.43	318.49	317.62	317.78	316.76	317.18	318.03
317.96	317.63	316.24	316.68	315.86	315.05	316.89	316.61	317.21	315.64	315.8	314.71	316.13	317.7	317.4	316.65	315.47	316.81	320.17	315.65	318.71	317.41	315.76	315.99	316.61	317.92	316.51	318.45	316.73	316.92	316.97	315.75	315.64	317.72	316.14	316.81	316.43	316.29	315.09	315.32	317.12	317.19	316.17	315.45	316.02	316.97	316.85	317.65	315.6	314.74
304.63	306	305.63	305.42	307.05	304.01	304.35	306.01	305.8	305.64	304.69	305.45	306.32	306.27	304.69	305.23	307.42	305.83	304.3	304.69	305.52	305.78	306.1	305.07	306.18	306.69	306.42	305.3	305.73	306.35	306.87	305.38	305.41	304.26	305.41	305.32	305.98	305.67	304.55	305.39	304.29	305.26	305.25	305.69	304.78	306.11	304.14	305.77	303.37	304.61
313.32	312.29	309.86	311.46	311.58	311.18	310.86	311.72	311.83	311.92	311.98	311.18	313.42	312.06	311.43	310.67	313.24	312.43	312.77	311.02	311.01	312.86	312.4	313.68	310.07	314.42	311.17	314.05	313.03	310.79	311.9	311.78	311.5	310.48	311.33	311.77	310.85	311.97	311.01	311.68	313.95	311.09	311.5	310.92	313.09	312.4	311.77	313.21	312.3	311.74
293.68	293.07	293.38	295.16	294.38	291.37	293.52	292.43	293.71	294.78	294.01	293.16	292.91	291.79	294.32	294.16	294.21	292.47	294.05	293.35	293	294.9	293.81	293.62	293.55	295.72	293.33	292.48	292.1	293.5	293.94	294.24	293.66	293.51	293.27	293.47	295.41	293.7	293.5	293.36	294.72	292.82	293.49	294.57	294.42	293.08	294.61	294.07	292.22	294.26
318.6	318.09	318.85	317.03	315.93	317.52	318.12	316.23	317.4	317.84	317.71	317.94	315.58	315.95	316.02	317.44	317.05	317.41	317.56	317.93	317.1	317.12	316.34	317.78	318.21	317.12	316.98	314.82	315.81	318.55	318.11	316.87	318.7	317.3	316.77	317.51	316.6	317.11	317.12	317.2	318.66	317.99	316.16	315.68	317.09	316.43	317.23	316.05	316.57	317.29
310.23	308.92	310.91	309.05	308.78	307.85	312.32	309.49	308.84	309.53	308.06	308.04	309.07	310.25	307.93	310.21	309.23	308.43	308.45	309.28	310.18	308.56	308.3	308.08	309.58	307.79	308.96	308.66	309.38	308.88	308.98	308.92	309.73	308.21	310.77	307.55	309.45	308.54	309.42	309.74	309.58	309.44	308.9	309.78	306.94	309.7	308.08	307.42	308.59	307.91
303.74	302.61	302.59	303.47	303.94	301.88	303.17	301.51	305.23	301.82	302.16	303.51	304.86	304.68	302.7	304.32	301.75	302.4	302.31	302.19	304.82	302.54	302.92	302.61	303.59	304.1	305.26	303.59	304.65	303.42	301.84	302.73	302.63	303.55	302.09	304.4	302.63	304.38	304.83	304.51	302.88	302.91	302.88	304.92	303.14	303.39	303.89	303.44	302.08	303.71
305.74	307.12	306.5	306.67	309.45	306.96	308.14	308.26	306.54	305.1	305.78	308.09	308.48	305.49	306.02	307.87	307.68	306.6	307.46	308.22	306.58	307.85	306.04	308.65	307.42	307.63	306.78	306.58	305.32	307.95	307	308.08	308.31	306.42	306.78	308.2	306.84	306.91	308.42	309.45	306.33	307.99	308.18	307.13	307.97	306.36	306.66	306.52	306.89	306.72
304.16	304.19	303.07	304.41	305.79	302.61	301.52	302.77	302.46	302.35	304.76	305.01	302.92	304.16	302.57	304.68	303.1	303.53	304.91	302.76	306.42	305.72	304.35	303.83	303.48	304.28	304.1	304.08	305.18	303.77	302.65	305.26	302.85	305.37	303.56	304.53	306.26	303.89	304.56	305.13	304.24	305.78	304.05	306.15	302.6	303.46	302.46	304.37	302.99	304.24
302.45	302.31	302.76	302.78	303.43	302.68	301.96	303.13	302.8	303.28	302.79	303.54	304.09	303.57	305.62	304.44	303.91	301.43	302.74	304.7	304.73	304.3	303.01	303.16	304.32	303.24	303.13	304.15	303.81	302.22	302.83	301.67	303.57	302.71	303.36	303.52	303.73	302.88	304.03	303.68	303.6	303.25	303.41	301.84	303.88	303.96	303.14	302.95	302.25	301.75
317.78	317.92	318.71	319.9	318.55	318.55	317.49	318.99	317.22	318.27	319.49	318.01	318.88	320.09	316.03	319.12	318.88	317.81	317.66	318.18	316.58	318.37	317.9	319.83	318.56	318.03	318.16	319.23	316.4	317.92	317.58	318.15	318.88	318.87	316.86	317.4	317.86	318.77	318.44	319.83	319.45	317.89	317.87	317.89	319.65	318	318.06	317.14	319.47	318.49
306.28	306.05	305.94	307.85	306.7	305.14	305.68	305.55	306.05	305.5	306.38	306.83	305.98	306.68	306.13	305.85	305.74	305.51	306.28	307.03	307.17	306.73	306.23	306.35	305.97	306.18	305.03	308.59	305.03	304.59	306.71	307.81	305.14	307.49	305.19	305.85	305.53	305.42	306.72	305.54	306.88	305.72	307.64	305.07	304.04	306.73	305.15	307.49	307.05	305.32
302.57	302.63	302.81	302.99	303.09	302.15	303.03	302.45	301.04	302.28	302.73	302.25	304.51	301.26	302.15	302.27	303.19	300.99	301.82	303.08	302.52	303.2	303.13	304.81	302.88	300.06	301.85	302.66	301.6	303.09	302.89	303.11	301.43	301.72	301.66	304.34	303.31	302.58	302.45	302.58	303.4	301.89	301.27	302.48	305.76	303.8	303.37	303.4	303.33	301.11
302.77	302.8	303.11	303.91	302.96	304.85	303.42	303.34	303.94	302.03	303.78	303.46	303.9	304.75	303.96	301.99	302.81	304.21	302.9	303.73	303.72	304.16	305.03	302.52	303.04	301.42	303.09	305.31	304.11	303.09	301.94	302.06	303.88	305.11	302.12	303.76	302.34	303.5	304.85	302.95	303.39	302.1	303.58	303.34	303.18	303.51	303.5	304.04	304.33	302.05
301.51	303.12	302.25	302.25	302.78	303.55	302.49	301.64	303.51	302.87	303.67	302.03	303.42	302.93	303.7	302.06	302.17	303.05	303.2	303.29	302.83	301.85	304.17	302.96	303.51	301.84	301.74	302.87	303.36	302	300.46	302.41	301.51	303.72	302.45	303.95	301.75	301.38	301.9	302.25	303.04	303.27	302.28	304.57	301.4	302.94	303.71	301.16	303.51	301.9
312.64	317.72	313.49	315.71	315.18	316.73	316.49	315.75	315.23	315.09	316.37	316.25	316.35	316.39	317.67	315.02	316.3	314.69	315.85	315.93	315.25	316.66	316.98	314.93	316.25	314.95	314.86	315.89	317.71	315.35	314.9	316.73	313.77	314.95	316.66	315.64	315.04	316.5	316.96	316.57	317.59	314.81	316.36	314.71	314.73	314.94	315.56	315.84	316.45	316.34
302.68	302.95	303.61	303.06	302.92	302.24	302.25	302.75	303.27	303.84	303.86	302.44	301.47	301.73	303.27	302.24	304.26	303.68	302.26	301.72	302.51	301.34	301.99	303.32	301.52	303.95	301.66	303.89	301.33	302.91	303.38	302.23	302.84	302.35	302.26	303.12	303.38	302.6	302.48	304.14	302.74	302.58	303.07	301.92	303.96	304.56	303.05	302.68	303.44	301.93
313.76	313.89	312.24	314.25	312.74	312.13	313.05	311.9	313.76	314.2	312.22	312.86	312.98	312.77	313.23	313.21	311.35	312.41	312.65	312.49	313.31	311.66	312.85	315.49	314.63	314.14	311.62	311.76	313.56	313.38	311.22	313.03	315.79	313.76	313.96	313.18	313.91	311.36	313.18	313.23	312.38	313.5	312.92	314.89	314.02	312.35	314.52	312.71	313.48	310.88
293.19	293.64	293.53	292.84	293.78	292.83	295.72	293.31	294.2	294.51	292.73	292.14	292.92	294.48	294.77	295.61	293.41	293.63	293.53	293.23	294.85	293.28	293.49	293.94	294.37	293.69	292.12	294.14	296.77	293.81	293.57	293.62	291.1	294.02	294.92	295.76	295.06	293.98	295.52	292.72	295.98	295.27	294.05	295.79	295.99	294.06	294.47	293.73	294.37	293.74
316.04	317.2	314.76	314.99	315.86	315.98	314.98	315.8	314.66	314.85	315.95	317.6	316.77	316.09	315.47	316.41	313.8	316.44	314.38	315.34	316.52	315.56	316.38	316.83	315.86	316.64	315.2	315.42	315.73	317.24	316.63	316.27	314.59	314.61	317.21	315	316.02	316.06	315.27	316.25	317.29	316.71	316.95	316.54	316.15	314.91	316.45	317.23	315.54	316.72
315.09	316.49	315.23	315.14	314.51	315.78	315.05	316.25	315.65	314.73	316.38	317.29	315.93	314.52	315.36	317.07	315.13	315.14	314.81	316.33	315.66	315.27	317.65	315.16	315.65	317.42	315.97	316.4	314.45	315.74	316.96	316.36	313.61	314.43	314.62	316.38	316.41	315.14	315.74	316.99	315.52	314.75	314.88	315.59	315.95	316.99	316.6	314.81	314.91	316.24
307.02	305.95	306.69	306.71	305.78	306.97	306.51	306.8	306.53	305.82	305.69	306.07	305.91	306.9	306.47	305.99	306.13	305.88	304.88	306.05	305.99	303.83	304.95	306.37	305.5	304.8	306.82	307.06	306.58	305.24	306.18	305.62	307.34	306.06	307.35	306.25	306.66	307.68	306.18	305.89	306.22	307.66	306.31	306.49	309.05	306.33	306.33	306.59	308.48	306.62
329.23	329.57	328.63	328.81	327.66	329.67	329.84	328.76	328.57	329.75	328.95	328.8	328.73	329.7	327.9	327.64	330.14	327.8	327.42	328.1	329.97	328.82	327.32	326.67	328.3	328.95	328.6	329.27	329.97	328.17	328.73	327.45	328.75	327.1	328.75	328.31	328.87	327.75	330.94	328.11	327.5	327.15	328.12	328.07	329.24	328.83	330.22	329.24	328.44	328.22
298.06	299.51	296.59	295.68	296.17	295.24	297.13	297.59	298.01	297.16	296.72	295.76	297.94	296.83	296.42	297.12	297.42	295.37	295.86	296.85	296.27	296.63	296.8	297.6	296.7	297.54	296.11	297.01	295.7	296.22	295.33	298.12	296.69	298.76	297.68	296.21	296.37	295.14	297.91	297.32	295.47	297.54	295.63	295.91	296.11	296.51	297.92	298.18	296.11	295.99
316.37	316.75	316.48	317.65	318.53	318.34	316.32	317.33	318.47	317.18	315.92	316.09	317.98	317.63	317.73	318.55	316.55	318.75	317.27	319.12	316.73	317.1	317.88	317.89	317.98	317.61	316.61	318.6	318.72	317.27	318.38	318.26	315.14	315.26	319.41	319.2	317.8	319.02	318.08	318.94	318.35	316.08	318.47	318.94	316.54	317.48	317.47	318.28	316.52	318.62
315.93	317.06	313.81	318.21	316.82	316.42	316.57	316.64	318.33	315.63	316.9	316.25	314.64	318.38	317.39	315.78	316.97	316.79	316.36	316.82	317.07	316.99	316.21	316.4	314.7	315.82	316.56	315.39	316.87	316.19	317.09	316.25	316.75	316.6	317.59	317.68	316.25	316.48	317.33	316.98	315.98	316.97	317.91	317.17	316.81	316.92	316.72	317.54	317.28	318.81
303.77	302.1	303.1	303.75	303.25	303.33	301.32	301.87	302.89	302.57	300.57	301.67	303.29	303.02	302.44	301.52	301.67	302.94	302.18	302.5	302.4	303.9	301.77	303.55	303.09	301.92	302.87	302.7	303.73	301.62	302.06	302.64	302.64	302.98	303.2	303.76	303.04	303.2	303.18	302.83	303.26	302.67	302.42	301.75	304.22	302.19	300.77	302.31	302.92	301.31
315.02	313.48	315.03	314.19	313.74	315.52	314.68	314.11	314.21	314.88	316.28	313.38	314.42	314.22	314.41	315.55	316.16	315.63	314.28	315.42	315.65	315.42	314.87	316.03	316.18	315.12	313.83	313.7	313.8	312.49	315.75	314.4	315.5	315.32	314.46	316.17	313.72	315.02	314.68	314.89	313.12	314.95	314.66	317.28	314.54	314.61	314.49	315.31	315.18	315.48
303.31	300.25	301.41	301.72	302.08	300.37	300.62	300.16	300.2	301.62	301.58	304.07	299.39	300.81	299.31	301.22	301.59	301.14	302.55	300.37	300.28	302.09	302.7	301.64	300.35	301.63	301.67	300.7	302.53	300.73	301.73	300.56	300.22	300.46	301.52	300.3	299.72	301.16	300.54	301.6	301.02	300.15	302.78	302.23	300.75	301.11	298.74	302.06	301.37	299.88
300.15	301.21	302.09	299.97	301.74	298.8	301.62	301.05	300.8	301.38	300.13	300.54	300.85	302.68	299.93	301.64	301.56	301.75	300.93	300.02	302.02	300.32	300.17	300.03	300.02	300.72	299.32	300.46	300.89	302.48	299.25	300.98	302.52	300.75	300.41	300.21	301.16	301.45	301.73	301.02	301.55	299.98	300.69	300.97	299.51	301.29	300.98	298.93	299.67	300.33
313.98	314.76	313.29	314.9	314.83	313.67	314.71	313.81	313.2	314.36	315.08	314.12	313.99	314.3	314.29	314.11	314.3	315.52	316.01	313.6	313.12	315.18	313.69	313.67	312.77	312.86	315.43	314.85	312.91	315.49	313.94	315.24	315.27	315.56	314.95	315.49	312.86	312.79	314.87	314.41	314.79	315.02	313.91	314.55	316	315.14	314.01	314.26	314.6	315.55
305.84	306.32	306.52	305.97	305.23	307.29	306.06	307.69	306.08	306.84	306.07	306.34	307.11	308.49	305.87	306.96	307.7	306.81	306.46	305.61	305.65	306.3	306.35	305.7	305.2	304.69	306	308.06	306.67	306.89	305.49	305.21	305.45	306.13	305.69	306.54	305.08	306.21	306.09	306.69	307.62	306.11	306.68	305.85	306.21	305.17	303.95	307.71	306.92	305.59
296.01	295.18	295.82	295.74	295.35	295.46	294.62	295.05	295.58	294.86	294.77	293.9	295.54	294.26	294.4	296.14	296.21	296.87	294.44	294.34	295.99	295.06	296.03	296.24	294.66	294.55	296.18	295.38	294.91	296.44	295.13	296.95	295.41	296.05	292.37	294.11	294.7	295.06	294.86	295.38	295.14	294.77	293.94	294.54	297.09	295.8	294.55	296.64	295.34	294.79
305.37	305.69	304.85	304.74	303.2	306.26	305.78	305.98	305.03	305.46	302.6	305.87	305.02	305.1	302.9	305.88	305.56	304.72	306.04	305.52	305.38	307.43	305.59	304.13	305.37	305.75	305.85	303.73	306.22	306.17	305.28	306.28	305.74	304.69	303.79	305.26	306.62	304.44	305.04	306.48	306.13	302.96	305.36	306.65	305.5	303.94	305.73	305.69	305.69	304.57
315.3	314.9	316.4	315.53	315.42	314.2	315.76	315	315.44	315.77	316.38	316.26	316.62	315.13	316.85	314.49	315.67	315.43	316.01	315.83	316.03	315.02	316.59	316.72	314.4	315.16	315.52	314.68	313.13	315.13	315.55	314.4	316.41	315.14	314.73	315.47	315.97	315.54	314.94	314.74	315.84	316.88	316.48	315.34	315.45	315.32	314.71	316.05	314.3	315.48
301.56	301.48	302.95	303.53	302.98	302.45	302.94	303.94	301.85	303.09	304.07	303.94	302.52	304.48	301.42	303.16	303.34	302.76	304.73	303.06	303.06	301.87	303.63	303.5	304.42	303.53	304.6	303.38	302.53	306.53	303.53	303.91	304.65	302.65	302.92	302.1	302.92	302.97	302.74	303.93	303.06	303.16	305.55	304.15	304.62	302.8	302.92	303.65	302.95	302.76
298.75	300.42	301.09	298.52	299.61	299.14	299.66	301.6	300.85	299.13	299.58	300.62	300.11	300.9	300.67	299.81	301.19	299.99	299.83	301.14	299.01	299.94	299.5	301.13	300.47	298.37	299.63	299.51	298.63	299.94	300.84	301.01	299.46	299.86	301.62	301.24	299.52	300.91	300.94	300.06	301.65	297.42	299.39	299.41	298.94	301.45	299.45	301	300.29	298.76
309.2	308.86	309.58	307.94	310.36	307.91	307.05	308.23	310.98	308.74	309.19	309.5	311.36	308.27	310.55	309.96	309.74	309.79	309.99	309.44	309.18	308.53	309.27	309.87	307.99	308.83	309.61	309.44	307.74	308.67	309.11	310.49	307.98	309.65	308.44	307.11	308.92	309.78	310.44	308.69	309.1	308.08	308.88	309.99	306.86	309.94	309.29	307.71	309.18	308.93
314.27	310.65	313.31	313.9	309.57	312.92	313.16	313.2	312.92	313.11	312.47	312.64	311.38	312.88	315.2	313.21	311.37	312.25	313.1	312.61	311.08	312.6	312.7	311.64	313.2	313.22	313.21	313.92	313.9	310.8	314.76	312.68	312.2	313.44	311.96	311.67	310.2	312.46	310.24	315.49	314.21	312.31	311.1	312.87	312.8	312.2	311.33	311.72	313.04	312.37
311.79	309.34	310.6	310.28	310.38	311.68	309.26	310.22	311.44	310.75	310.8	310.6	310.71	312.68	310.08	308.72	311.62	311.62	311.15	309.8	310.12	312.36	311	312.76	309.78	310.75	309.95	312.94	311.59	310.82	310.06	310.29	311.3	311.88	311.26	308.53	310.86	311.06	313.02	311.77	310.48	309.68	311.94	310.92	311.23	310.35	310.26	312.45	311.54	309.45
302.67	302.04	302.07	302.38	302.81	301.11	302.54	304.04	303.17	300.2	301.79	303.73	301.68	303.05	302.86	302.6	300.69	301.52	302.74	303.29	300.76	303.06	301.36	302.51	301	302.31	304.01	302.77	302.95	302.46	302.07	304.73	302.83	302.54	301.79	301.78	304.3	301.88	304.42	302.31	302.99	301.72	302.78	302.14	301.57	302.67	302.03	303.4	303.16	300.08
317.39	317.28	316.52	317.54	314.33	315.4	318.28	317.7	317.62	317.11	316.85	315.66	317.05	318.12	317.43	315.92	318.85	318.72	317.97	316.26	319.52	315.75	317.32	317.6	319.24	318.45	317.27	317.57	316.11	317.6	317.43	317.62	317.72	316.57	315.5	315.98	316.52	316.04	318.89	317.24	317.88	315.96	316.1	317.54	317.54	317.48	317.02	317.54	317.22	316.35
318.51	318.98	318.65	318.52	319.46	319.33	317.98	317.31	318.73	318.48	317.45	319.03	319.02	318.64	317.34	318.35	317.41	318.22	317.51	317.81	318.25	318.02	317.87	318.14	319.49	318.4	318.48	317.99	317.23	317.42	318.96	316.72	317.5	316.79	318.58	317.88	318.42	318.29	318.37	318.53	318.56	317.62	319.14	316.93	317.62	317.43	319.46	319.72	318.21	319.13
305.81	304.98	307.08	304.89	306.56	305.68	306.69	306.31	304.81	307.16	307.48	308.53	308.21	308.44	306.33	306.21	307.08	306.73	304.67	305.62	305.68	305.4	305.91	307.1	306.98	306.81	307.89	308.13	306.79	305.73	306.88	307.35	306.56	307.25	306.87	307.34	307.35	308.78	307.87	306.06	307.07	306.77	305.92	307.98	305.41	304.48	306.96	306.96	305.08	308.18
317.66	317.38	318.79	318.91	318.11	319.99	319.43	317.95	317.56	317.41	317.95	318.83	319.4	318.52	317.89	316.9	319.98	315.69	319.24	317.16	318.3	318.93	318.78	316.85	318.76	317.32	318.5	319.13	319.21	316.28	319.37	319.04	316.3	317.35	318.78	320.07	317.6	317.07	318.51	317.21	318.44	319.34	317.39	318.53	318.93	318.05	316.63	317.03	318.06	319.6
310.38	311.79	310.23	312.3	311.75	309.82	310.38	310.79	309.44	309.95	310.37	309.79	312.27	310.16	310.39	310.59	310.49	310.09	310.43	308.1	311.48	309.83	311	310.84	309.32	311.25	309.97	311.02	310.92	310.47	312.22	309.28	309.16	309.37	310.57	310.17	310.57	310.17	310.95	310.14	311.66	309.96	309.73	310.63	310.44	311.17	310.02	311.01	309.85	309.78
315.54	316.15	315.86	315.61	315.63	314.41	316.64	316.14	314.79	314.68	315.62	315.29	316.36	316.11	315.56	315.45	315.55	314.77	314.12	315.74	316.21	313.69	316.52	314.55	314.97	319.02	316.71	314.16	316.44	316.21	313.24	314.29	315.06	315.72	315.04	316.4	314.83	315	316.79	316.8	314.1	315.74	317.15	316.29	313.51	316.64	315.65	313.17	315.74	314.44
319.49	318.95	319.59	317.89	321.51	319.64	316.58	317.13	318.4	319.01	319.1	317.81	318.52	316.75	318.79	319.27	318.3	319.8	315.94	318.85	319.25	319.71	317.74	317.53	318.28	317.55	318.8	318.6	317.14	319.18	316.84	318.97	317.28	321.71	318.05	318.89	318	317.08	318.18	317.52	318.58	316.82	316.54	319.42	318.67	319.27	318.38	319.01	319.4	316.95
305.23	305.6	305.82	306.07	307.02	306.14	306.82	303.26	306.92	306.96	305.1	308.11	307.17	306.01	307.08	305.98	305.47	305.03	306.11	307.26	304.46	306.93	305.73	304.57	305.39	307.19	307.4	305.82	306.19	304.02	306.06	308.24	304.08	306.59	304.99	306.92	307.37	303.86	306.13	306.31	305.08	307.28	306.83	307.57	306.04	306.58	305	307.62	306.37	305.91
293.32	295.72	295.47	296.57	295.96	295.39	296.89	295.46	295.78	293.22	293.7	295.65	296.71	294.87	294.52	295.69	296.06	295.21	294.7	294.98	294.12	294.34	293.07	294.11	295.94	295.97	293.82	295.87	294.34	295.15	293.75	294.47	296.1	295.72	295.32	296	294.91	296.47	295.04	293.8	293.07	295.76	294.15	295.61	296.36	296.81	296.28	294.83	294.18	293.76
327.18	327.41	328.02	327.79	327.62	327.78	327.41	326.88	329.17	328.04	329.05	328.54	328.41	326.39	328.7	328.36	329.32	328.35	327.47	326.61	328.23	327.84	326.36	327.45	327.98	328.75	326.22	328.05	328.11	328.61	327.73	327.72	327.82	326.13	327.45	328.64	328.04	326.81	329.22	329.05	326.91	328.17	328.18	327.74	326.63	327.75	326.76	328.02	328.12	328.65
295.87	296.48	297.52	297.71	296.85	298.96	296.71	298.79	297.83	297.08	296.23	298.08	296.5	297.77	296.65	297.01	297.58	296.54	296.47	298.02	296.82	296.53	297.54	296.64	298.2	296.06	295.09	297.67	297.13	296.5	296.81	297.26	297.44	296.78	296.43	297.31	297.86	296.41	297.21	297.46	297.09	295.68	297.08	298.12	297.37	296.99	295.44	296.25	296.68	295.98
317.86	318.21	317.76	318.15	316.89	314.63	317.81	319.95	317.47	318.16	318.2	317.9	318.95	315.72	317.03	314.97	317.43	318.7	317.9	316.4	317.38	317.55	315.94	317.62	317.49	316.99	318.14	317.8	319.31	316.45	317.15	317.42	315.56	317.16	315.92	318.02	316.39	317.14	316.95	318.1	316.2	316.57	318.49	316.48	315.85	315.61	316.09	316.15	317.32	316.92
317.88	318.18	318.74	317.54	317.37	318.17	318.06	318.96	318.29	318.9	316.96	319.03	317.19	318.28	318.4	318.15	319.66	317.98	318.11	317.81	318.54	317.27	318.42	317.66	316.82	318.22	318.64	318.24	319.45	316.51	317.19	316.46	318.18	318.07	316.39	318.32	316.44	316.2	317.94	316.81	316.6	318.11	318.19	318	319.11	318.75	319.4	317.92	318.16	318.97
312.74	314.04	313.24	313.67	312.93	314.17	314.94	314.15	314.2	314.81	314.33	314.07	312.06	315.16	314.52	314.7	312.89	312.73	312.78	314.78	312.98	313.61	314.05	313.89	315.19	313.88	316.03	312.65	313.82	312.89	315.04	313.54	314.06	312.36	314.69	313.8	313.83	314.16	314.19	313.91	314.01	313.9	312.7	314.07	313.23	314.41	312.79	315.35	314	314.1
313.29	315.14	313.86	313.01	314.11	313.26	314.44	315.1	314.21	312.55	314.37	315.82	313.27	313.62	315.3	313.27	313.29	313.55	313.65	313.39	313.76	314.01	314.69	312.4	312.71	314.36	314.36	313.67	314.19	314.55	314.74	314.53	314.37	314.28	313.86	311.87	313.84	315.19	313.51	312.78	313.86	314.15	314.82	313.44	313.35	314.5	317	313.49	313.78	313.51
311.76	310.49	308.91	311.14	311.74	310.5	309.8	311.77	311.27	308.92	309.34	312.62	311.85	310.05	310.71	311.3	310.47	307.8	310.6	311	310.39	311.12	308.41	310.14	310.58	310.8	311.43	311.51	310.28	310.58	311.64	309.75	310.43	310.78	311.52	309.37	310.37	311.25	311.44	310.68	310.12	309.75	311.31	311.18	310.67	311.62	311.34	310.62	309.21	311.31
302.62	303.25	304.11	301.97	302.08	303.07	301.8	301.1	302.5	303.83	302.29	302.13	302.59	305	300.78	304.28	300.27	301.85	302.68	303.19	302.55	302.15	302.39	303.96	302.4	303.75	304.35	303.23	302.26	302.11	303.04	302.67	301.28	301.41	302.37	302.51	302.81	303.2	302.92	301.06	302.02	303.03	303.19	305.21	302.45	301.79	302.24	301.57	302.79	303.41
316.32	316.22	313.06	314.54	313.41	314.86	315.03	314.47	316.27	313.8	314.27	313.31	314.15	314.73	315.46	312.14	313.79	316.19	312.95	313.77	313.44	314.28	314.67	311.31	314.81	313.43	312.9	317.93	314.97	316.21	316.13	314.68	315.06	314.18	315.9	317.07	316.86	314.18	314.75	313.45	314.15	313.54	314.74	313.79	314.48	315.27	314.87	315.73	315.54	314.22
312.69	310.87	312.26	309.31	308.85	308.43	310.67	311.67	309.89	310.04	310.27	311.03	310.93	311.44	311.27	311.63	309.97	309.62	310.94	310.59	308.89	312.14	311.16	310.7	311.3	311.72	309.71	309.83	310.12	310.48	309.82	311.44	310.46	310.52	310.5	308.64	309.94	308.94	310.42	309.75	310.51	309.9	309.41	309.17	311.7	309.32	311.28	310.12	310.51	312.05
307.16	307.26	308	306.55	306.72	308.15	306.79	306.39	307.38	306.52	307.29	306.71	307.25	307.02	306.47	306.05	309.03	306.5	306.11	305.27	307.68	308.24	307.35	307.14	307.02	306.93	306.34	307.34	306.18	308.03	306.65	306.02	307.49	308.44	307.35	305.99	307.86	306.45	307.06	307.89	306.3	305.45	307.49	306.99	305.79	306.93	306.41	307.36	308.05	307.12
303.29	305.92	306.53	305.49	306.02	305.39	304.69	305.92	304.44	306.32	306.02	305.51	306.06	305.33	304.61	305.75	305.66	304.81	305.96	305.88	305.6	305.68	304.16	305.84	305.82	306.93	304.39	305.72	303.62	306.2	304.8	305.36	305.55	304.37	305.39	305.83	303.98	306.01	305.5	307.64	306.68	304.12	305.31	306.88	305.68	305.71	305.09	302.97	306.07	304.15
301.55	304.62	300.77	305.25	304.23	304.11	305.36	303.62	303.72	302.9	303.11	302.88	302.54	303.47	303	302.29	302.84	304.05	304.02	302.64	303.35	303.83	303.53	303.09	304.52	302.8	305.43	303.94	302.17	304.6	302.58	303.28	302.76	302.96	301.94	302.32	303.28	304.7	303.28	304.82	302.71	303.78	303.81	302.41	304.38	302.34	304.62	303.86	303.63	302.41
311.77	311.86	310.54	309.35	309.9	310.39	310.59	311.76	310.54	310.28	311.34	312.38	311.63	310.38	310.39	310.16	310.87	309.78	309.92	309.89	309.99	309.68	309.64	310	310.18	311.58	310.01	310.03	310	309.38	311.35	312.26	310.66	309.22	311.41	311.96	311.17	311.86	310.96	311.35	310.43	312.3	311.06	309.99	309.31	310.71	310.59	311.33	312.06	310.23
294.96	296.31	295.72	293.66	295.47	296.03	295.39	294.46	294.76	294.54	294.25	293.67	295.86	294.8	295.88	294.91	294.9	294.87	293.47	295.42	293.88	295.54	296.03	294.69	294.66	295.41	295.69	294.93	294.44	294	293.95	293.67	294.81	295.33	296.95	295.2	295.28	294.71	294.39	293.77	294.56	294.83	294.39	294.25	296.22	297.01	295.4	295.82	294.25	295.15
294.45	293.86	294.04	292.36	293.93	294.64	295.52	294.75	295.48	295.02	296.1	294.77	291.74	293.76	294.42	295.85	292.03	294.24	296.38	293.81	293.35	293.88	293.56	293.56	292.34	293.78	294.35	293.73	293.71	294.99	295.69	296.06	293.75	293.03	294.51	294.6	294.4	293.36	293.81	294.84	293.93	293.72	293.09	294.21	294.23	294.37	294.08	294.57	294.11	294.3
311.32	313.35	311.03	311.43	313.87	314.01	311.96	313.34	311.79	312.66	312.01	312.28	312.83	311.81	311.29	311.69	312.29	313.3	311.42	312.69	313.1	312.11	311.9	310.97	310.77	313.44	313.58	311.41	312.95	312.66	312.94	313	314.33	312.52	309.72	311.8	312.81	310.08	311.91	311.93	314.09	312.05	313.42	312.05	311.22	311.66	311.3	312.26	312.03	313.56
315.53	315.55	313.86	312.19	313.79	313.91	314.16	312.76	313.2	314.12	313.48	315.13	314.4	314.26	314.8	313.6	313.1	314.59	314.09	314.07	314.82	313.99	315.09	313.98	313.01	315.06	314.29	314.84	314.06	313.92	314.76	313.26	314.64	313.12	314.18	313.49	314.6	314.85	314.31	315.18	314.26	312.52	313.96	314.5	312.11	313.75	314.61	312.09	312.46	313.49
314.66	315.54	315.87	316.38	314.75	316.26	317.12	316.68	316.77	314.03	316.13	315.58	315.53	314.44	315.77	315.24	314.81	316.13	315.56	316.08	316.01	315.25	315.9	315.85	316.1	313.57	313.91	316.36	314.59	313.48	314.44	316.45	316.45	314.73	316.48	314.62	315.23	316.13	315.98	315.82	315.3	316.12	314.58	316.83	314.7	316.53	313.49	314.99	316.74	316.97
329.58	328.93	328.87	326.97	327.47	326.48	328.46	327.48	328.93	328.03	327.29	326.43	327.39	326.34	327.86	327.3	328.12	328.11	326.85	327.93	328.83	327.93	328.05	327.02	328.11	328.17	326.83	326.6	326.82	327.38	327.7	328.3	327.68	328.02	327.47	329.06	325.9	326.66	328.82	326.98	328.23	327.43	328.06	329.55	327.45	328	327.17	327.29	327.5	327.91
310.14	311.91	310.92	311.02	311.69	310.44	309.05	310.71	309.65	309.44	310.72	310.02	309.86	310.14	310.08	309.21	310.19	312.25	310.75	310.56	308.99	311.09	309.06	311.44	310.68	311.98	312.04	310.05	311.29	311.42	312.07	309.7	311.26	310.14	311.95	309.74	312.26	310.64	310.77	312.19	312.33	310.39	309.64	308.41	311.52	310.52	309.83	311.02	308.47	310.36
305.71	306.47	304.79	305.03	306.82	305.23	304.95	304.39	305.54	305.58	303.92	304.62	303.75	304.37	305.96	304.29	305.24	305.29	303.11	301.6	304.93	304.02	306.12	303.7	304.21	305.78	304.4	304.99	304.79	305.62	305.85	303.87	306.17	304.73	303.26	304.09	305.93	304.93	302.79	304.85	304.75	305.11	305.27	303.35	304.69	305	306.22	304.53	304.55	303.77
313.24	312.81	313.73	312.59	314.4	312.23	312.02	312.28	313.76	313.78	311.91	312.94	311.4	311.58	312.75	312.43	311.82	314.04	312.2	313.7	312.31	312.29	312.91	312.8	312.73	311.99	315.05	314.83	312.6	313.52	312.56	313.08	312.97	311.39	314.09	314.01	311.82	312.59	311.06	313.05	313.14	312.14	311.56	311.99	313.92	314.05	313.64	313.38	312.87	311.74
312.88	312.86	311.13	313.06	311.41	311.31	312.47	312.19	310.18	313.3	311.39	310.45	308.92	312.6	313.69	309.84	312.11	312.96	310.67	311.41	311.82	312.5	312.91	311.85	312.2	312.92	310.9	311.92	312.6	313.09	312.34	312.92	311.39	312.04	312.41	313.55	310.29	312.62	310.97	311.98	312.92	311.53	310.96	312.61	313.22	312.49	311.62	312.84	311.31	312.63
296.18	298.19	295.01	296.25	297.79	297.57	295.33	295.51	297.45	296.49	297.67	297.35	296.96	296.49	297.02	297.06	295.76	298.55	295.74	296.11	296.16	296.12	297.93	296.44	296.61	295.24	297.27	298.05	296.62	295.75	295.25	297.42	297.15	297.32	298.35	295.7	296.47	294.88	297.89	297.62	297.85	296.39	295.1	297.65	297.48	296.9	296.57	296.87	296.02	296.28
316.34	315.06	314.75	315.73	315.88	315.74	315.76	315.51	315.81	315.26	316.49	314.89	315.66	317.45	316.38	316.92	315.73	314.3	316.76	317.54	314.41	317.17	314.49	315.79	315.91	316.07	315.72	315.46	315.86	314.09	316.85	315.57	314.41	314.09	317.19	316.57	314.36	314.95	316.73	317.72	316.86	315.85	317.34	316.04	315.3	314.38	315.19	315.96	314.17	315.96
293.94	294.38	293.78	294.26	294.36	295.24	295.44	293.98	295.63	295.38	294.92	296.54	293.83	293.74	295.35	295.26	292.98	294.29	294.7	293.65	293.34	295.03	294.73	295.31	294.56	295.05	295.72	295.55	294.57	296.11	294.33	294.38	293.48	296.78	295.58	294.88	297.39	296.58	295.38	294.96	295.78	295.46	295.08	295.49	295.07	294.89	294.18	295.14	294.75	294.75
309.63	309.96	308.84	308.42	308.54	310.09	308.67	310.31	309.12	309.77	307.76	309.03	308.18	309.08	307.94	308.14	309.42	308.88	309.64	309.04	308.48	306.17	312.21	308.58	310.35	309.15	308.07	308.97	308.14	309.11	307.33	308.26	307.16	310.1	310.22	309.3	308.47	310.08	309.56	307.56	307.37	309.01	308.77	308.96	308.65	308.55	308.65	309.18	309.16	308.43
312.26	313.67	314.92	312.24	311.16	313.21	311.97	312.1	313.48	311.2	314.2	312.67	313.14	312.12	312.4	313.3	312.85	313.1	311.8	311.17	314.16	314.23	312.48	311.37	312.53	312.04	313.22	312.83	312.36	314.06	314.55	312.99	313.19	313.57	311.49	313.59	312.16	313.46	314.22	313.72	312.18	314.37	312.6	313.34	313.73	313.41	313.56	312.99	313.9	314.85
306.03	306.14	304.87	304.27	304.08	304.66	303.96	303.76	305.28	306.01	306.88	306.41	305.31	304.17	304.68	305.57	305.26	304.27	304.34	304.74	304.49	303.47	304.31	304.11	305.57	303.94	304.52	305.02	306.71	305.62	305.84	306.35	303.97	303.67	305.72	305.21	306.78	305.32	307.14	304.18	306.67	304.42	306.09	307.15	305.18	306.22	304	306.4	305.34	304.3
319.09	316.76	318.6	318.03	317.39	318.12	316.66	317.11	317.3	314.94	316.37	318.5	318.12	318.41	317.56	318.14	316.68	317.07	315.11	316.87	316.94	316.01	317.06	318.5	316.8	317.6	318.35	317.26	315.14	317.89	317.92	318.28	316.47	316.71	318.21	319.45	317.15	318.27	317.14	315.49	318.37	317.85	318.05	316.97	316.45	317.65	316.89	319.14	316.65	316.65
300.74	302.25	302.37	302.92	303.77	301.46	302.39	302.6	302.31	302.26	302.07	301.54	302.02	302.22	302.37	302.98	301.38	302.55	301.72	301.84	301.91	302.01	303.01	301.81	299.61	303.21	304.85	301.21	302.61	302.71	301.48	302.2	302.96	302.92	302.78	302.92	302.36	302.15	302.52	303.83	301.62	302.46	302.81	302.8	303.34	300.68	300.89	302.17	302.88	301.85
315.63	317.01	314.78	317.05	315.75	316.24	318.04	315.96	315.12	317.82	317.16	316.26	317.5	315.1	314.66	316.02	315.84	317.1	315.62	317	314.77	315.41	316.66	315.07	313.9	315.53	314.21	316.33	314.99	317.26	316.97	315.66	316.76	316.61	316.44	314.69	315.74	315.85	317.53	317.38	313.96	315.46	316.61	315.36	317.28	316.31	317.24	314.88	314.47	316.81
301.28	303.83	305.16	302.96	305.99	304.41	302.64	303.36	305.24	304.86	305.07	303.27	304.78	305.24	305.21	305.57	302.59	304.25	303.09	304.76	304.01	304.96	303.13	304	303.98	304.12	304.36	306.03	303.53	304.47	304.37	305.71	304.6	306.89	302.74	303.86	303.57	305.8	304.41	304.64	304.07	304.11	305.31	304.54	303.48	305.58	304.47	302.08	305.96	303.96
325.4	325.21	324.27	324.97	324.81	326.51	326.11	323.25	323.45	324.17	325.24	326.38	323.65	324.58	324.85	323.81	326.24	325.34	324.55	324.64	324.92	323.69	322.67	324.35	323.45	325.18	323.77	324.57	322.59	324.39	323.71	324.89	324.4	325.02	324.13	322.82	324.47	324.74	325.5	325.35	324.13	322.99	325.44	325.29	325.38	323.94	324.98	323.91	324.45	324.34
301.92	301.4	300.66	301.61	300.69	299.76	300.34	300.79	300.58	302.4	300.25	301.1	300.64	301.41	302.13	300.9	302.93	299.57	300.25	299.18	300.61	301.57	302.74	300.92	299.52	301.07	300.42	301.7	301.68	301.05	301.95	300.7	300.48	302.1	301.71	299.44	300.24	300.6	303	301.68	302.04	303.31	300.19	301.24	300.63	301.72	302.3	299.68	301.9	300.03
309.83	307.2	308.17	308.31	309.15	310.44	309.02	310.57	306.54	307.49	309.84	308.03	309.37	307.74	307.99	308.34	307.85	309.13	308.36	308.84	309.1	309.13	307.51	308.73	308.89	309.11	309.54	308.21	309.97	310.53	309.11	310.34	309.83	306.98	308.78	309.44	307.06	309.97	308.75	308.75	308.85	309.06	309.55	309.44	310.77	312.26	310.55	307.79	307.36	307.5
318.18	318.2	318.96	317.86	320.08	320.01	318.87	320.98	320.09	317.77	319.6	320.33	318.96	321.97	316.69	319.42	319.92	319.63	319.4	318.4	319.81	319.87	316.8	320.06	321.42	320.07	319.87	320.61	316.48	319.9	319.4	317.61	320.28	318.79	319.05	317.93	320.35	321.91	318.87	320.96	319.98	319.61	318.95	319.01	319.91	318.96	317.48	318	319.23	318.46
307.67	308.46	309.62	308.01	309.36	309.74	308.36	310.4	309.48	309.32	309.04	310.39	308.69	309.26	309.29	307.7	309.19	308.61	308.22	307.74	308.56	309.62	308.89	309.35	308.43	308.32	308.93	307.71	310.02	310.66	310.63	306.91	309.73	308.24	310.68	308.38	310.68	311.08	309.59	308.96	308.73	309.27	308.69	308.54	307.95	309.22	310.49	309.89	308.27	308.03
314.46	314.11	313	313.17	313.41	314.69	313.28	312.81	313.71	312.77	315.84	314	312.48	313.34	314.6	313.09	314	312.84	313.97	314.54	313.79	313.33	312.5	314.39	315.31	312.81	315.02	315.43	313.89	313.98	313.73	313.87	315.52	313.22	313.53	313.07	314.6	312.87	313.53	314.76	312.09	314.34	314.71	314.82	313.45	313.93	313.6	315.22	313.87	314.49
314.7	313.13	313.98	314.22	314.79	315.08	315.97	315.66	315.44	314.94	314.23	312.96	315.23	315.03	314.22	315.05	313.79	314.36	315.12	313.46	315.83	317.18	314.39	314.02	316	314.71	315	317.29	314.76	314.75	316.13	315.53	315.04	315.23	316.26	314.81	313.58	314.53	316.57	316.22	315.34	315.02	314.79	314.22	313.96	315.44	317.32	313.32	314.11	312.31
303.96	304.9	304.3	304.76	303.44	303.93	303.32	303.44	305.06	305.65	304.93	304.09	304.85	306.6	305.8	305.09	303.36	303.21	306.6	305.63	305.26	303.95	303.51	305.46	306.2	302.3	304.83	304.42	304.98	304.99	304.51	304.36	305.5	305.34	303.31	305.15	305.08	304.61	303.34	304.44	305.9	304.69	304.82	304.58	304.44	303.85	306.26	304.94	303.61	305.9
301.64	300.18	301.56	302.98	301.36	300.2	302.14	302.53	301.31	300.64	300.35	301.23	301.38	301.07	300.69	299.68	301.77	303.25	301.21	301.65	300.86	299.02	300.85	301.85	300.72	299.1	301.76	300.25	301.12	300.95	301.81	301.37	300.64	301.21	301.26	299.09	301.36	301.36	301.51	299.84	300.27	300.51	300.66	302.52	300.2	301.22	300.55	302.1	302.21	300.25
295.99	294.56	294.67	294.13	293.12	293.6	292.31	293.51	292.99	292.47	293.4	293.9	293.77	294.36	292.63	294.19	294.43	293.65	292.89	294.86	293.63	292.83	294.88	293.95	292.99	293.23	293.58	293.52	294.27	294.08	294.45	292.77	292.58	293.81	294.58	294.05	293.79	295.24	295.59	293.36	293.6	293.53	295.38	293.73	292.93	294.64	295.09	293.45	294.33	294.24
306.13	305.79	303.62	304.61	305.35	304.21	306.27	304.09	304.78	305.24	304.47	306.14	305.85	304.41	307.82	304.83	304.9	305.95	305.43	306.72	305.14	304.77	306.34	304.53	305.49	304.73	303.3	304.18	304.5	306.49	305.94	305.47	306.21	304.85	305.45	306.22	306.98	304.69	304.9	307.57	306.36	304.97	304.7	306.91	305.88	305.73	304.94	305.42	304.96	305.4
296.91	296.89	294.39	295.63	294.98	295.79	293.86	293.38	295.27	293.4	296.58	295.31	295.32	294.7	293.54	294.34	294.54	297.12	295.29	295.92	294.94	293.99	294.69	295.38	295.61	295.57	295.48	294.09	294.9	294.11	295.73	296.75	295.96	293.94	295.63	293.65	294.95	294.99	295.59	295.39	294.98	293.26	294.46	295.79	295.25	294.86	294.61	294.48	295.96	295.12
314.19	312.47	314.46	316.21	315.62	315.17	314.27	313.63	315.8	314.66	314.11	314.89	316.68	313.23	316.83	315.16	314.64	316.72	312.86	317.31	314.63	315.42	313.42	315.5	316.82	313.92	316.18	314.33	314.53	315.02	314.5	315.98	313.55	315.27	315.22	313.85	315.67	314.66	313.73	316.02	315.43	314.34	312.42	315.38	315.32	315.45	315.3	313.96	316.41	315.11
308.01	309.87	307.95	307.36	308.27	308.5	308.75	307.96	308.08	308.17	307.65	310.21	307.77	309.07	308.72	309.17	308.04	306.73	309.12	307.89	310.09	308.74	309.28	308.94	309.5	308.98	308.54	308.88	309.87	307.59	308.78	308.3	308.74	308.49	306.96	309.42	309.53	309.39	308.99	309.2	309.97	308.27	309.16	307.62	309.73	308.8	309.55	307.72	309.54	308.75
325.71	325.12	324.72	325.35	324.77	325.75	324.44	324.39	326.52	324.56	323.65	324.67	323.7	323.67	326.64	325.19	325.13	326.26	326.16	325.97	325.49	326.49	325.31	324.67	324.49	327.66	324.7	326.89	324.62	324.89	325.6	324.84	322.21	326.17	326.08	324.3	325.21	326.73	327.76	325.13	326.31	325.78	324.72	324.42	324.34	324.92	324.64	325.81	324.15	326.37
311.09	310.36	310.72	311.07	310.77	310.71	311.41	310.86	311.22	309.74	312.43	308.47	310.77	311.24	310.96	311.55	311.7	310.75	308.98	310.94	312.4	312.12	312.51	311.69	309.6	312.32	312.21	310.91	311.9	309.42	311.93	310.62	311.91	310.4	310.16	311.12	312.53	310.57	311.79	310.68	309.67	310.26	311.5	311.96	311.66	310.95	309.63	311.13	310.31	310.77
312.21	313.33	312.85	312.14	313.89	315.36	314.23	314.6	312.95	313.47	313.67	313.93	312.05	311.6	313.31	316.34	313.21	314.79	312.83	313.01	312.95	312.42	312.95	312.08	314.54	312.09	313.51	314.31	312.51	311.75	312.48	311.85	311.87	313.19	311.85	314.33	312.34	312.53	312.86	312.58	313.85	311.29	313.47	312.63	312.69	312.08	313.44	312.14	313.98	314.35
317.78	318	318.55	318.19	319.98	317.32	319.07	316.84	317.73	317.57	318.86	317.32	318.23	318.11	319.01	318.5	317.61	319.05	318.36	320.02	316.47	317.6	318.34	316.12	320.17	316.52	318.37	320.12	319.79	317.79	317.83	317.3	318.2	318.2	317.02	319.03	317.71	318.15	319.53	317.6	318.9	319.28	317.67	318.83	319.07	318.54	317.85	319.38	318.88	318.56
300.37	299.89	299.62	301.67	301.11	300.93	300.24	299.73	299.78	299.35	300.93	298.63	301.39	299.8	300.37	299.62	299.78	298.38	299.95	299.2	300.21	300.47	299.68	300.38	300.84	300.69	301.93	300.69	299.81	299.48	299.92	299.32	300.01	300.33	301.06	300.55	299.96	299.66	300.51	300.38	299.4	299.1	299.6	301.91	298.93	300.29	300.88	301.76	299.97	298.59
315.92	314.12	314.84	314.53	315.87	315.38	315.87	314.93	315.19	315.02	315.43	315.43	315.19	315.56	314.33	314.24	315.11	314.58	314.4	315.42	314.43	316.55	314.43	315.03	314.43	314.69	316.62	316.97	314.91	313.57	316.05	311.98	316.14	313.31	314.34	316.54	313.63	314.54	314	314.84	317.05	314.13	317.02	313.96	315.54	314.47	313.74	313.99	314.59	317.15
325.77	325.34	324.99	325.83	326.37	323.89	326.27	324.62	325.93	324.79	325.75	324.27	325.09	324.31	324.63	324.29	324.69	325.18	324.76	325.36	325.59	325.05	324.35	325.47	323.79	324.44	325.11	325.27	325.75	325.71	326.08	325.59	326.63	324.82	326.05	324.81	324.57	326.52	325.44	324.51	324.72	326.28	325.73	326.59	324.32	324.91	325.82	324.48	325	323.55
310.39	310.62	311.91	311.19	311.43	312.83	312.12	313.64	314.36	310.39	311.66	311.91	313.39	312.63	312.1	312.36	311.53	311.68	311.28	311.27	312.49	312.66	314.2	312.06	311.9	312.22	310.73	312.16	311.78	311.31	313.21	312.51	311.86	313.82	312.28	311.1	310.37	312.49	310.75	311.39	312.85	311.62	311.85	311.56	311.07	311.39	311.76	312.85	310.8	312.2
302.8	304.67	303.47	303.67	302.82	302.46	301.8	302.42	304.51	302.66	303.43	304.59	303.5	303.19	304.4	300.57	302.65	302.82	303.06	303.23	302.82	305.44	303.93	303.09	303.23	303.13	304.06	304.68	303.51	304.49	303.2	302.25	302.83	303.55	304.33	302.74	304	302.97	302.91	303.92	303.07	303.77	304.95	301.97	303.74	306.23	302.47	302.72	304.3	302.75
299.81	295.69	296.59	296.74	297.42	294.94	296.4	298.06	296.86	297.74	296.68	295.8	297.51	296.71	296.41	296.92	294.45	294.99	295.62	296.81	295.33	297.45	296.79	296.42	296.54	295.42	297.2	295.88	297.39	297.6	297.28	296.61	295.44	296.78	297.17	297.94	296.49	296.78	296.67	297.04	296.94	296.39	297.57	295.82	296.32	297.67	296.96	296.07	297.43	296.97
302.03	299.39	301.62	300.73	300.53	298.58	300.65	300.06	301.31	301.82	301.73	301.78	299.85	299.8	299.4	301.64	302.19	301.46	301.08	301.63	302.22	301.9	301.29	299.96	299.93	300.58	302.46	300.41	300.47	300.68	303	301.33	301.45	300.85	301.07	300.07	300.9	299.68	302.57	300.5	300	301.69	299.26	302.58	300.2	301.68	301.7	300.18	302.13	301.16
295.07	293.74	296.51	294.27	294.04	293.57	295.19	293.21	293.14	293.75	294.74	294.65	294.67	295.68	293.33	293.93	292.77	295.24	295.93	294.09	292.95	293.7	293.51	295.33	294.48	293.27	292.81	293.69	292.79	294.47	295.23	293.82	292.91	295.25	294.18	293.9	293.53	295.63	293.81	293.76	293.29	294.9	294.26	296.13	293.85	290.47	294.94	296.05	293.62	294.66
302.33	299.67	299.73	301.05	300.58	300.49	299.89	301.17	299.16	301.08	300.97	300.23	299.6	300.06	301.43	300.49	299.24	300.1	299.6	300	300.59	299.51	299.08	300.89	300.98	300.43	300.58	299.85	299	300.24	300.58	300.22	301.08	299.47	300.15	302.45	301.71	299.88	300.64	299.46	300.4	301.69	298.97	300.94	300.62	299.31	298.85	300.64	299.95	301.69
312.01	313.81	312.35	313.41	311.77	313.33	312.4	314.72	313.44	311.81	314.49	313.6	312.67	312.96	313.15	311.54	312.17	313.58	313.53	313.49	313.98	311.68	313.76	312.94	312.77	313.18	313.99	312.94	313.42	313.95	313.02	313.07	313.36	313.36	313.97	314.83	312.74	314.37	313.85	312.1	313.73	313.3	314.03	312.64	313	313.83	312.92	314.63	313.43	313.94
313.55	312.99	314.15	314.74	315.05	316	313.41	314.91	315.99	314.82	313.45	314.63	315.22	314.44	314.94	314.28	312.76	313.33	312.69	314.52	313.69	314.65	312.55	313.75	314.73	312.7	314.55	315.14	313.54	312.82	312.99	315.16	313.59	315.95	313.17	313.92	314.53	313.78	314.2	313.49	314.99	314.24	313.17	313.78	313.45	314.46	313.97	313.43	315.28	313.57
303.35	302.88	302.01	306.2	302.29	305.1	302.99	303.04	302.97	305.83	303.63	303.48	301.81	302.43	301.14	302.76	302.37	302.17	302.05	301.78	302.46	306.09	304.04	303.02	302.79	304.4	305.07	300.68	305.65	302.7	302.6	300.96	304.85	301.77	302.61	303.2	303.69	303.45	303.2	302.68	301.72	302.04	303.05	301.6	302.02	302.39	301.9	302.7	303.27	302.59
303.12	303.92	303.03	302.14	301.98	302.03	302.17	302.96	303.32	302.51	303.13	303.91	304.38	304.13	304.59	302.98	303.22	303.5	303.81	303.97	302.96	301.61	303.47	303.7	303.07	304.03	303.18	304.2	303.34	302.97	303.04	304.1	303.87	304.43	302.75	302.51	304.75	304.74	303.18	304.69	303.34	304.57	302.59	303.28	303.95	304.15	304.67	303.93	302.66	303.06
303.64	302.43	303.42	303.73	305.2	304.36	302.9	303.08	303.54	305.08	304.21	302.69	303.26	304.53	302.99	305.61	304.06	303.24	304.34	302.3	303.56	303.24	303.95	303.5	304.04	304.43	303.39	303.33	303.08	303.35	303.37	304.41	302.7	303.32	303.3	303.58	301.81	303.08	302.61	304.83	303.55	302.39	303.14	304.12	302.34	302.03	303.77	304.74	302.74	305.95
301.58	299.28	300.25	300.41	301.32	299.53	302.72	301.17	300.95	298.94	298.61	299.59	299.71	299.6	300.55	300.55	298.69	302.29	299.09	301.39	299.36	300.3	299.88	299.74	300.3	299.34	299.1	297.88	299.87	300.67	299.42	300.57	299.11	300.19	300.14	300.84	298.73	299.7	300.42	300.02	299.6	300.8	299.37	300.29	299.82	298.35	299.58	299.71	299.98	300.99
304.85	304.13	305.22	306.11	305.3	306.44	305.77	307.59	304.98	306.02	307.3	305.37	307.54	306.86	304.93	306.39	304.71	306.71	306.01	306.62	304.67	305.68	306.33	306.65	306.33	306.71	305.75	307.61	304.72	304.73	305.98	307.64	304.41	305.49	305.28	305.43	305.29	303.53	305.97	304.93	305.76	307.3	304.87	305.59	306.34	306.81	305.99	305.83	306.38	307.5
312.7	314.81	314.47	314.19	314.35	315	315.62	315.26	316.56	315.02	312.58	315.92	314.72	314.81	312.9	315.41	315.47	314.66	313.92	313.91	315.05	315.84	315.24	317.59	313.96	313.8	316.73	314	315.06	314.26	315.57	314.34	315.11	313.8	317.01	315.13	316.56	314.97	314.27	315.95	315.21	313.9	313.77	314.62	314.57	315.65	314.43	315.81	315.01	315.35
324.9	323.92	325.29	325.08	324.39	324.98	327.04	326.56	323.52	324.58	325.72	323.55	325.59	326.48	325.16	323.98	325.33	323.6	324.4	325.37	325.23	323.5	325.43	325.49	324.72	325.17	325.34	324.85	322.78	324.78	323.77	326.14	324.32	323.93	323.53	324.75	323.94	325.93	324.5	324.03	325.34	324.21	322.49	324.22	323.77	323.99	322.87	324.39	325.28	323.98
305.97	304.61	306.65	306.53	306.78	306.29	305.11	306.6	305.84	306.53	306.31	305.45	306.42	306.51	305.58	306.49	307.25	305.85	305.36	306.74	305.08	305.39	304.53	306.76	305.5	306.29	305.73	305.19	307.06	307.02	305.25	305.75	305.7	305.85	306.77	306.33	306.35	306.61	304.42	304.78	306.22	305.42	305.73	306.01	305.75	305.64	305.56	306.16	307.75	306.25
303.92	302.83	303.57	302.81	305.79	302.73	303.43	302.73	303.19	302.21	302.72	302.6	303.7	302.64	303.78	304.35	302.41	302.08	303.03	302.88	304.09	302.69	302.96	303.4	302.48	302.78	301.13	304.4	304.93	302.62	302.68	302.61	302.73	302.1	304.26	302.71	301.84	302.37	303.05	302.86	303.74	302.9	303.62	303	301.81	302.28	301.83	302.46	302.13	304.09
302.25	303.06	301.64	302.94	302.54	301.86	302.34	302.45	304.43	300.05	302.03	302.03	301.6	300.79	302.64	302.83	302.61	301.12	303.21	301.33	302.25	300.38	302.04	302.82	301.47	303.63	303.62	303.03	302.14	300.82	302.65	302.51	301.95	303.1	303.09	303.37	302.27	301.75	303.09	304.9	302.76	301.19	301.76	305.04	304.48	302.88	302.76	301.9	303.1	303.49
303.51	307.1	305.49	306.95	306.85	306.2	307.15	307.01	305.89	305.85	307.49	306.21	308.31	304.84	305.8	307.35	304.63	306.43	306.8	306.08	304.99	304.52	306.39	308.83	306.16	307.22	305.8	305.11	306.32	305.47	306.99	305.25	304.86	306.52	305.03	304.86	306.02	305.64	306.67	306.06	305.09	306.49	304.36	305.6	305.42	306.72	306.96	305.42	305.11	306.81
304.5	307.36	306.21	306.57	305.61	306.89	306.81	306.41	305.66	306.12	304.91	305.94	304.98	304.96	306.89	305.17	306.19	304.08	304.67	305.89	306.14	307.48	305.57	304.18	305.31	306.85	306.19	306.85	307.19	307.43	304.14	307.95	306.94	307.14	305.04	305.47	305.61	305.31	303.71	307.13	306.31	307.49	305.48	305.72	306.89	307.2	305.91	306.28	306.01	306.27
303.38	303.67	303.1	304.24	304.06	303.56	303.46	304.12	303.45	301.94	303.32	302	302.93	301.99	303.29	302.91	302.89	303.21	302.99	302.7	302.96	302.82	303.44	301.85	302.98	302.81	304.1	303.16	303.05	303.53	303.44	304.69	303.48	302.6	303.28	301.94	301.16	300.66	303.06	301.2	302.58	304	302.24	303.74	302.95	302.63	302.7	303.41	304.07	301.55
316.15	311.95	313.02	314.1	313.11	315.02	313.87	312.82	314.23	313.65	313.32	313.88	312.45	314.57	315.04	312.96	312.12	313.69	312.2	312.87	313.95	312.43	313.37	313.26	314.69	311.95	312.43	313.46	313.79	314.02	313.47	314.61	313.74	313.66	314.41	315.51	313.54	313.4	313.74	312.31	313.33	313.04	314.28	311.84	313.26	313.07	312.24	313.01	315.31	312.96
314.59	315.15	314.19	313.79	313.16	315.38	314.56	313.41	316.85	314.6	314.39	313.97	315.75	314.42	314.77	315.73	316.09	314.64	313.79	316.38	314.46	315.16	314.08	315.32	314.39	312.97	315.78	314.67	315.24	315.66	314.05	314.62	315.73	313.68	314.83	315.44	316.51	314.25	314.59	315.61	315.13	315.04	313.88	314.07	315.16	315.8	315.31	315.13	315.28	314.46
293.31	292.58	293.49	293.8	294.51	292.54	292.89	294.53	294.65	293.66	294.06	293.78	295.18	294.41	294.18	294.45	292.41	293.14	294.98	292.77	293.95	295.55	292.32	292.92	293.92	292.17	292.04	293.31	294.16	293.89	296.56	293.25	293.38	294.52	294.58	294.26	295.09	294.89	293.87	293.31	294.98	295.6	293.67	293.6	293.36	293.83	292.79	294.81	293.2	294.61
296.68	294.76	294.61	295.28	295.41	292.76	293.76	293.78	294.04	294.87	293.72	295.22	295.27	295.13	295.74	295.06	295.31	294.56	294.41	295.01	296.39	297.02	294.74	295.45	293.66	294.73	294.64	294.92	294.66	295.39	295.13	294.18	297.19	295.31	293.75	293.94	295.16	294.86	293.87	295	294.61	294.67	294.87	294.88	295.68	294.85	293.53	297.12	294.93	295.11
310.61	308.77	310.85	309.62	311.93	309.62	307.64	309.68	309.77	308.71	309.35	310.01	309.11	310.87	307.53	309.8	308.15	310.75	308.01	309.53	309.35	310.8	311.11	309.3	310.3	309.26	310.02	310.27	309.69	311.87	309.76	309.9	311.63	310.49	311.19	309.02	309.69	308.36	310.93	309.11	307.99	308.91	307.65	310.63	308.22	309.47	310.1	308.31	308.35	309.51
316.07	316.86	315.18	315.95	316.31	316.31	317.01	317.02	315.63	316.83	315.51	315.21	317.25	315.79	316.15	318.58	314.78	317.39	315.94	315.9	315.34	316.78	314.89	316.65	317.21	317.2	317.31	315.48	317.77	317.25	317.75	317.23	317.77	317.95	316.52	316.07	320.1	314.33	316.87	315.21	318.09	315.8	316.22	316.53	316.49	317.04	315.91	316.25	315.77	316.06
304.41	305.77	307.46	303.26	305.52	304.69	305.97	303.52	303.09	303.57	301.86	306.31	304.58	304.97	304.35	304.02	303.41	305.9	304.6	303.1	305.02	304.42	305.01	304.39	306.23	304.07	303.73	304.62	305.72	306.27	306.36	303.01	303.8	304.01	302.37	304.57	304.93	306.51	304.6	303.91	306.76	304.02	304.03	303.74	303.66	304	304.28	302.71	305.15	304.46
313.26	311.35	313.89	312.66	314.62	312.1	314.16	313.48	313	313.49	312.51	314.66	312.58	313.55	313.01	312.46	312.27	313.91	313.21	311.63	312.01	313.43	313.95	314.31	313.51	311.33	312.71	312.91	311.39	311.66	314.31	312.99	312.09	312.59	314.68	313.4	312.85	312.2	311.56	314.35	314.58	312.26	315.34	313.96	313.15	312.45	312.65	313.12	312	314.48
304.52	304.73	304.82	307.01	305.7	305.36	306.21	304.07	305.23	305.38	303.4	305.46	305.52	306.32	304.92	304.09	306.01	305.59	305.5	304.94	305.32	305.15	304.53	305.22	304.71	305.24	306.65	303.78	305.39	305	304.02	305.17	305.75	305.36	306.51	306.03	303.35	304.62	305.99	305.27	304.92	305.2	306.18	305.88	305.73	304.84	305.88	305.53	305.51	305.81
311.83	313.3	314.17	313.52	313.12	313.04	312.96	312.41	312.36	311.77	313.46	312.87	312.31	313.81	311.45	313.83	312.87	313.96	314.13	313.1	313.87	311.42	311.87	313.64	311.61	314.11	314.24	311.19	313.45	312.09	312.74	312.97	314.23	312.65	313.89	311.85	313.51	313.18	312.02	312.92	311.95	311.5	313.06	312.55	312.95	313.32	313.86	314.43	313.09	313.28
299.76	300.75	300.86	301.8	300.55	301.62	300.12	299.81	302.91	299.31	301.21	301.03	298.88	300.6	300.7	300.22	302.45	300.99	301.31	301.08	301.73	300.04	300.94	300.51	301.06	302.11	300.53	300.58	301.71	301.65	301.44	301.43	300.72	301.36	301.7	302.89	301.54	299.63	301.04	298.65	301.9	301.06	300.89	299.93	301.25	301.12	301.05	301.94	301.03	300.45
313.8	314.71	315.24	314.34	314.84	314.37	314.94	315.19	315.45	315.52	314.44	315.48	314.22	315.84	315.47	316.3	314.58	314.25	315.69	315.73	313.93	313.58	315.4	314.18	315.29	315.54	316.92	315.67	315.66	315.63	314.21	314.33	315.57	315.75	314.48	313.48	314.99	315.32	314.66	316.75	315.54	314.97	317.86	313.93	316.33	314.12	315.39	315.4	314.61	314.81
313.21	311.49	312.82	311.98	312.64	312.7	312.48	313.37	311.46	311.42	312.12	312.48	312.24	311.85	311.93	312.03	312.4	313.73	314.44	313.12	311.12	311.36	312.91	311.63	313.95	314.04	310.87	312.62	314.79	313.6	312.97	313.28	313.66	312.86	311.45	312.5	312.65	314.37	311.12	313.06	313.12	313.69	312.87	312.63	313.02	312.06	312.46	311.52	312.17	314.03
305.16	304.1	305.83	307.36	306.22	306.55	305.91	305.33	305.37	308.74	305.9	304.68	302.55	306.67	307.41	305.52	307.84	307.42	306.36	307.08	307.68	306.58	306.45	307.02	306.98	306.25	307.12	309.33	306.92	306.75	306.84	306.73	305.95	308.88	308.31	305.76	306.83	304.76	307.67	305.79	306.32	306.04	306.37	305.52	307.2	307.28	304.81	305.66	305.8	307.49
304.57	305.65	304	305.44	303.88	305.24	304.52	306.17	303.7	304.71	304.67	304.05	304.6	304.72	302.44	303.79	305.1	305.72	304.78	304.82	303.82	303.23	303.37	304.44	301.38	303.8	304.18	304.87	305.01	304.01	304.92	303.17	305.31	305.08	303.95	306.32	305.1	304.11	303.15	305.5	306.49	305.22	304.07	305.6	305.43	303.38	305.18	305.66	305.48	304.35
305.31	307.16	306.05	306.1	306.97	305.59	306.95	307.33	306.93	304.77	307.15	307.32	306.42	306.35	307.51	306.21	306.06	306.35	306.87	305.2	305.19	306.03	305.62	305.19	305.45	307.03	305.92	307.18	305.39	305.01	305.8	305.53	307.72	306.98	307.87	306.91	307.02	304.98	307.33	307.7	304.97	307.57	306.03	306.65	306.83	306.49	305.53	307.06	305.53	305.66
300.17	300.81	301.48	301.03	300.83	299.58	300.8	299.25	300.51	298.84	299.37	301.55	302.47	300.55	301.48	299.67	300.09	300.63	301.68	300.75	301.11	299.49	301.17	300.02	301.15	301.22	300.47	299.82	302.61	301.96	301.67	301.47	301.54	301.08	299.57	301.74	300.66	301.8	301.79	301.91	300.66	303.8	300.85	301.03	299.25	301.36	300.35	301.29	300.8	301
305.58	303.24	304.58	303.7	304.18	304.37	304.32	303.94	304.17	305.11	303.44	305.02	303.95	306.75	304.42	304.76	305.22	303.06	305.35	303.5	304.62	304.93	304.55	303.25	305.2	305.33	306.37	302.98	305.44	304.48	305.37	303.41	303.58	304.37	304.84	304.83	304.72	304	304.69	306.1	305.89	304.91	305.19	304.71	304.25	303.4	304.42	304.75	304.05	304.02
318.4	321	318.6	318.61	319.38	317.73	320.04	318.46	319.43	318.06	320.87	317.82	319.44	319.99	320.16	320.64	319.81	318.86	319.77	319.13	320.12	319.04	319.95	318.03	320.22	318.78	319.47	318.75	318.85	320.43	317.69	318.49	319.02	319.96	320.12	319.63	317.99	319.49	319.06	318.71	320.51	320.5	318.97	318	320.55	320.87	319.12	318.74	319.16	320.3
306.55	305.45	305.66	306.52	306.77	307.23	307.45	306.8	306.4	307.28	306.14	307.08	306.75	305.48	306.35	306.67	305.08	305.78	304.61	306.3	305.4	306.57	305.79	305.93	305.74	306.18	307.7	304.5	306.49	306.39	308.16	308.27	306.19	306	307.78	306.83	305.81	306.24	305.87	306.63	306.6	304.15	304.63	305.94	306.49	306.94	306.35	305.51	307.29	306.43
295.08	295.32	293.73	293.57	295.01	294.81	295.11	295.65	293.41	293.32	294.8	294.4	294.73	292.9	294.32	294.98	293.68	294.89	295.26	293.98	293.74	294.31	295.17	293.23	295.11	293.68	295.68	293.84	292.22	293.98	293.46	292.79	295.16	292.56	293.94	294.25	294.53	294.16	293.46	294.1	294.28	293.64	293.55	294.06	292.99	294.18	294.61	293.72	295.26	293.77
304.71	301.54	302.5	304.05	301.72	302.4	302.19	303.69	301.47	301.69	302.22	303.27	302.2	303.03	303.48	303.04	303.08	302.91	302.63	301.99	301.52	301.88	305.08	304.13	304.43	304.27	302.79	302.17	303.66	304.45	302.99	303.81	303.99	304.38	301.4	304.06	304.6	301.24	302.07	302.07	302.31	302.51	304.37	304	302.17	303.91	300.69	302.55	302.47	303.11
314.77	313.6	314.52	312.65	313.33	314.28	313.06	311.9	313.95	315.31	313.24	314.76	313.74	313.34	314.8	314.67	312.52	314.33	312.81	314.25	313.72	313.59	311.56	312.56	313.85	314.18	313.48	315.33	313.98	314.49	313.38	312.88	312.8	312.77	314.6	314.5	315.04	315.43	314.89	315.77	313.6	314.13	315.18	311.67	315.2	313.07	314.7	313.17	313.28	312.65
311.09	312.55	314.07	312.42	315.04	312.6	314.93	311.49	313.9	314.51	312.45	312.85	314.37	313.16	311.78	312.14	310.85	313.37	310.25	310.6	313.42	312.59	314.66	311.28	313.2	312.6	313.03	311.75	310.28	312.94	311.79	312.55	310.96	311.97	310.95	312.19	313.07	313.7	313.11	314.02	312.07	312.61	313.07	312.53	312.04	312.79	312.66	311.87	313.25	310.68
302.61	302.48	303.1	306	302.07	303.8	303.09	303.63	303.79	303.38	304	302.18	301.82	303.31	303.12	304.16	301.97	302.39	303.6	302.89	302.5	304.11	304.11	305.13	302.37	303.37	303.53	303.34	303.55	304.51	302.38	304.55	303.43	303.9	304.35	302.31	303.14	302.97	301.96	301.77	302.57	303.82	305.94	303.46	302.65	304.15	301.32	303.24	303.19	304.04
301.94	304.85	304.39	304.84	304.36	302.68	303.02	302.63	303.82	303.77	304.13	303.48	302.87	303.7	301.99	303.88	303.31	302.36	304.63	305.14	304.18	303.77	303.18	301.78	304.05	302.57	303.59	303.07	303.14	302.97	302.87	303.67	301.4	302.11	302.68	304.04	302.66	303.3	302.18	304.34	302.96	303.53	302.52	304.34	302.62	304.47	302.98	303.81	301.8	302.93
312.44	310.22	312.78	311.9	312.03	312.34	311.01	309.81	312.29	312.46	314.3	311.14	312.38	311.82	312.05	311.2	310.61	311.27	313.49	312.79	311.78	312.5	312.52	310.89	312.15	311.59	311.05	310.75	312.28	312.83	310.5	310.72	313.19	311.39	312.2	311.71	311.44	311.63	311.77	311.46	312.26	311.04	309.86	310.75	313.03	309.22	311.98	312.94	311.82	311.38
308.18	309.39	308.25	309.2	308.24	308.7	310.06	307.75	309	307.92	307.84	308.73	307.9	307.93	309.91	307.38	309.8	307.37	309.33	309.64	310.48	308.8	308.28	307.67	309.24	308.83	310.11	309.86	308.54	310.51	308.2	307.72	309.23	309.72	311.14	307.88	306.99	307.86	307.89	308.79	309.39	309.52	308.51	308.72	310.21	308.51	307.6	308.33	308.6	308.82
298.55	295.98	296.35	297.82	295.35	297.18	296.68	296.82	297.18	296.03	295.57	297.48	297.38	297.56	297.4	296.57	298.28	297.8	296.2	298.15	296.7	296.94	297.22	294.89	295.45	297.59	295.2	298.36	296.61	296.94	296.17	297.83	297.79	295.93	297.92	297.97	297.15	296.45	296.96	296.65	300.02	295.85	297.08	294.86	295.6	294.99	296.03	296.39	298.37	296.62
307.62	307.58	307.75	306.46	306.61	305.38	307.73	306.62	306.2	306.72	307.23	308.51	306.98	305.04	306.86	305.55	307.84	307.71	306.66	307.59	304.94	306.04	307.74	305.9	304.9	306.35	305.23	305.44	306.12	307.37	305.93	307.12	306.58	305.77	305.72	307.25	305.71	306.73	304.77	307.42	305.76	306.75	306.58	307.08	305.59	306.9	306.63	307.13	305.82	306.32
326.22	325.63	325.5	326.32	324.33	327.38	323.81	323.16	324.55	322.6	325.08	326.01	325.07	324.92	324.56	324.99	325.52	326.38	324.89	325.89	324.8	325.62	324.53	324.22	325.4	325.04	325.29	325.42	324.75	325.28	325.89	325.78	324.48	324.05	325.8	324.95	326.6	325.07	324.62	327.16	324.88	326.26	327.11	325.64	326.51	326.32	327.08	323.44	327.13	325.81
306.98	305.69	308.48	307.64	308.91	306.48	307.84	305.75	308.95	307.41	306.73	307.15	308.55	308.42	306.93	306.95	307.31	308.81	306.31	308.41	308.17	308.42	307.06	307.04	307.31	306.42	305.67	308.27	305.87	306.77	307.23	308.08	306.22	306.24	306.32	308.39	306.29	308.3	307.67	305.84	308.38	305.88	308.26	308.8	307.92	306.52	306.89	306.63	307.78	307.45
299.66	301.17	301.75	299.98	301.17	302.11	298.86	300.86	301.65	300.63	302.17	303.15	300.29	300.39	301.43	301.01	299.73	301.04	300.39	301.96	299.98	300.27	299.74	300.71	300.6	303	300.12	299.67	300.43	301.71	299.68	301.26	300.32	300.93	300.31	301.88	302.53	302.07	301.26	298.79	302.27	299.25	299.91	300.22	301.9	300.25	298.9	300.63	301.48	299.43
306.66	304.5	305.33	304.08	305.34	305.18	305.1	305.27	306.88	305.44	304.69	305.2	304.74	304.66	306.09	306.22	304.44	305.4	305.06	305.03	305.59	305.65	304.94	306.23	306.46	305.56	306.58	307.56	305.81	304.84	305.69	306.81	305.76	304.72	305.25	306.46	307.2	305.25	301.88	304.86	304.04	303.5	303.81	306.99	305.83	305.58	305.97	305.69	304.54	304.54
304.93	304.69	304.84	305.72	302.94	304.59	303.36	305.79	305.28	305.08	305.42	303.54	303.09	305.07	304.08	304.09	303.99	303.85	305.62	304.75	305.82	306.75	305.39	303.75	304.32	304.37	304.75	304.3	304.33	302.06	303.64	302.95	305.69	305.78	304.33	304.48	304.87	304.61	304.92	303.69	305.06	304.86	303.65	304.68	303.73	305.12	304.92	306.5	304.53	305.99
304.47	303.49	301.83	301.74	304.78	305.4	303.33	304.46	304.4	306.18	304.52	304.3	304.33	303.38	303.65	303.74	304.86	304.41	304	302.65	303.1	303.39	303.78	303.95	305.48	303.08	302.84	303.12	303.19	303.28	304.02	302.95	302.3	303.38	303.61	302.6	303.69	303.56	301.48	304.18	304.36	301.66	303.26	303.24	302.5	303.95	304.42	303.04	303.17	304.61
304.72	305.35	304.43	303.33	304.86	305.8	305.54	304.87	305.05	305.93	305.27	305.95	305.27	303.09	307.14	304.03	304.98	306.3	306.74	304.16	307.03	305.54	305.23	306.44	304.41	304.88	306.51	303.09	305.43	304.97	306.9	305.9	305.01	304.47	305.27	306.81	305.43	305.85	304.34	305.13	305.47	305.48	305.56	306.08	304.33	305	304.74	304.94	305.65	304.69
309.21	308.83	310.19	310.57	308.77	309.74	310.91	310.61	309.08	309.5	309.64	308.59	309.33	310.05	308.78	309.02	311.24	309.45	310.56	310.64	308.5	311.09	309.6	308.83	308.97	311.23	309.5	308.66	310.55	309.31	311.04	311.01	311.99	310.28	309.98	308.58	309.19	310.1	311.11	308.62	310.65	309.08	308.17	309.83	310.2	308.77	310.99	309.72	309.38	308.57
306.61	304.99	304.87	305.42	306.94	307.27	304.58	303.34	304.86	305.52	307.15	304.53	305.24	305.56	306.51	306.13	304.73	304.26	305.13	305.48	304.76	305.91	304.54	304.38	304.43	303.46	304.63	307.16	305.73	305.31	305.04	305.25	306.99	306.92	307	305.35	305.91	304.48	306.03	307.78	303.43	304.65	304.66	305.91	303.97	305.87	306.07	306.98	304.93	305.22
306.13	306.83	306.39	307.12	307.94	307.02	307.15	304.31	305.63	306.99	307.16	307.33	305.88	304.45	307.57	306.29	305.57	307.7	305.57	303.89	305.47	307.21	305.82	306.08	307.85	305.9	306.97	306.03	306.1	308.93	306.45	304.55	306.2	305.98	305.73	306.52	308	308.3	304.64	304.96	307.08	307.39	307.1	304.63	307.34	305.72	306.49	305.4	307.37	305.96
307.46	308.23	309.45	309.02	309.07	309.8	310.68	308.91	311.23	309.45	309.1	311.14	310.12	307.89	309.66	309.19	310.87	310.12	308.71	310.49	309.44	309	310.55	309.49	310.37	310.33	308.82	310.72	308.53	309.34	309.19	309.32	309.71	309.77	309.74	309.63	310.94	311.29	309.67	309.86	308.33	310.22	309.47	309.14	310.35	311.29	311.55	309.8	308.41	310.76
316.28	316.32	317.68	316.29	317.53	315.51	315.53	317.19	318.06	315.63	317	317.51	316.85	316.23	315.95	316.55	316.35	317.79	315.81	317.16	317.98	315.98	317.1	316.92	316.14	316.83	314.38	316.68	316.62	316.33	316.85	315.34	317.16	315.28	318.31	315.86	314.61	315.73	317.45	317.24	315.7	318.78	316.32	315.16	317.03	317.69	316.61	316.72	316.54	316.55
312.92	315.39	312.59	312.71	313.69	313.2	311.24	311.87	311.69	313.38	313.9	313.33	314.75	313.53	314.12	314.1	313.09	313.8	313.12	310.62	311.87	313.21	312.56	312.53	312.65	312.47	313.62	314.27	312.31	313.38	313.08	313.27	311.82	312.97	313.72	313.39	313.58	313.9	314.54	313.28	312.06	313.32	313.37	312.68	312.54	313.36	313.26	312.41	313.27	313.37
315.82	316.48	316.54	315.9	316.49	316.15	316.67	316.42	316.9	316.01	316.24	316.62	317.15	316.94	317.43	317.86	316.12	317.8	315.86	317.07	315.7	315.95	317.65	317.91	315.39	316.31	316.37	316.1	316.7	314.97	314.56	318.19	317.71	317.73	317.24	316.47	316.15	315.76	316.81	316.12	316.37	316.16	315.66	316.78	317.09	316.75	315.97	318.41	318.04	317.5
316.58	317.58	320.05	316.57	316.7	316.68	318.54	316.71	318.59	316.33	316.83	317.7	317.08	316.4	318.42	316.66	315.98	316.2	317.14	317.16	317.88	318.12	317.16	314.14	316.17	316.18	318.78	317.07	315.79	315.93	317.12	315.6	316.56	315.01	318.56	317.18	316.45	317.08	318.23	316.62	317.44	318.04	317.67	315.9	317.12	318.23	317.49	316.41	317.67	317.3
326.93	326.44	325.48	328.28	327.65	327.06	326.31	331.72	327.19	327.9	327.65	326.96	329.25	326.11	327.25	325.84	329.27	326.24	327.65	325.75	326.8	327.57	328.05	328.23	328.33	327.73	328.37	326.59	329.72	328.25	327.87	327.53	328.02	328.04	326.45	327.31	328.45	328.46	325.63	329.36	326.52	327.64	329.39	328.16	328.27	328.19	328.37	327.72	326.79	328.33
306.95	308.3	306.45	306.71	307.49	305.71	307.03	307.97	306.79	309.38	306.46	309.29	306.64	306.28	308.12	306.4	307.38	307.65	307.9	307.59	308.15	307.51	307.48	306.93	307.11	310.1	309.14	307.78	307.17	308.4	307.3	307.47	306.9	307.38	307.05	305.81	306.71	307.4	306.03	306.88	307.56	307.42	306.04	306.04	309.09	307.5	307.72	306.79	306.32	305.43
317.03	317.09	316.89	316.45	315.19	316.14	315.35	316.28	315.92	315.36	315.58	316.27	318.38	317.09	314.7	316.59	314.84	317.19	315.6	316.75	316.34	316.3	315.77	316.58	317.13	314.45	316.13	316.24	314.67	315	315.54	316.96	316.1	315.13	315.92	315.19	314.93	315.6	316.5	316.99	316.65	315.42	315.46	314.65	316.19	315.44	316.39	317.1	316.51	315.94
294.31	295.26	295.19	294.15	295.43	293.45	294.58	293.12	292.43	293.86	292.77	294.75	294.65	293.46	294.19	294.66	292.7	292.94	293.4	290.92	293.53	294.68	294.02	295.06	293.45	294.5	292.76	294.91	292.95	294.78	294.17	295.87	294.57	293.81	292.76	293.77	293.94	292.7	293.83	294.68	294.53	293.11	294.58	293.66	292.85	293.4	297.72	293.15	292.22	293.82
303.63	304.26	304.39	303.61	304.59	302.82	302.96	303.79	301.62	303.89	301.72	304.69	303.98	305.07	304.8	303.68	302.68	303.12	305.19	302.97	305.3	303.25	303.76	305.04	305.25	303.79	305.55	304.81	303.26	302.8	302.7	303.96	302.54	304.57	305.27	305.87	303.67	302.56	304.23	305.25	305.15	304.62	303.83	304.8	303.56	305.36	302.53	304.4	305.47	304.32
296	296.71	296.86	295.84	298.78	296.17	297.73	296.68	295.59	297.51	297.34	296.83	296.7	298.63	297.91	296.87	297.2	297.72	296.1	298.17	295.91	297.68	294.98	295.92	295.87	297.09	297.31	295.12	297	296.52	297.89	295.7	297.55	297.32	297.03	296.4	297.64	296.5	296.98	299.6	297.33	297.36	297.14	296.03	295.86	297.07	296.2	295.75	296.58	295.92
311.85	311.91	312.23	313.22	312.75	310.72	312.03	313.4	311.63	312.15	313.49	313.23	310.13	313.89	312.25	312.08	312.5	310.97	313.93	310.89	312.28	312	311.87	312.59	314.77	313.18	312.65	311.97	311.38	313.37	312.8	312.45	312.23	312.94	311.81	312.64	312.13	312.54	312.32	312.08	314.11	312.11	312.31	312.57	313.07	313.16	314.27	311.16	312.62	313.46
325.38	325.95	325.01	324.64	326	325.08	325.74	324.59	326.38	324.96	326.01	325.35	326.4	324.12	325.42	323.31	323.16	324.08	327.12	325.55	325.15	326.73	325.5	324.22	325.94	325.54	323.31	324.17	323.6	326.51	325.95	325.79	324.69	327.4	326.63	323.43	324.55	324.17	324.74	325.15	326.46	324.52	325.6	323.88	325.65	324.53	326.99	324.33	326.55	326.09
301.68	303.77	304.25	304.35	303.89	303.1	302.42	304.18	304.38	305.11	303.73	304.89	304.08	303.09	304.19	304	305.28	305.44	302.75	304.22	303.89	303.83	304.99	302.76	304.44	304.7	304.02	304.11	304.58	304.47	305.3	304.29	302.79	304.97	303.98	304.41	303.56	303.65	303.47	302.61	305.06	305.34	302.96	304.8	304.56	304.45	304.03	304.96	303.99	302.8
293.58	293.95	295.23	295.95	296.48	295.64	294.7	295.49	295.24	294.58	295.72	295.08	294.61	295.99	296.55	295.94	294.43	295.76	293.9	294.68	295.91	297.14	295.01	294.44	293.45	295.61	296.74	295.17	294.58	295.16	295.03	295.51	295.41	294.3	294.97	293.45	295.15	295.81	293.85	294.13	296.1	295.54	296.6	294.63	294.73	296.15	295.73	293.91	294.11	295.23
313.03	312.67	311.85	313.68	311.86	313.96	312.35	312.38	311.44	311.38	312.69	313.32	312.82	312.84	313.76	313.01	310.32	312.37	310.11	311.01	312.68	312.77	312.45	312.73	311.85	313.17	311.45	312.98	312.25	311.34	312.33	313.39	311.53	311.5	312.01	312.48	312.35	311.8	313.67	312.66	312.8	312.34	311.42	311.08	313.1	312.34	312.39	311.61	310.37	312.69
318.46	316.85	317.06	316.33	317.34	315.74	316.63	317.54	315.17	315.87	315.96	318.43	315.73	317.04	317.07	315.89	316.07	317.47	317.47	317.58	317.25	315.32	316.82	316.69	317.02	317.62	317.54	316.8	318.59	317.52	316.8	314.72	317.03	317.57	317.77	316.02	315.81	317.75	318.75	316.74	317.94	316.65	316.56	318.36	316.3	318.91	318.71	316.56	317.79	315.87
291.74	294.16	293.68	294	293.98	294.8	294.06	295.33	293.45	293.77	294.26	292.79	296.04	294.24	294.55	294.78	294.67	293.33	295.03	295.59	293.1	294.62	294.45	294.15	293.57	292.55	294.02	293.08	295.54	296.06	293.72	292.54	294.16	293.05	293.63	294.13	292.15	292.6	293.88	294.32	292.65	292.71	295.2	292.73	293.93	294.92	293.86	294.42	295.08	293.61
313.22	314.37	314.47	313.74	314.74	313.49	313.7	314.25	313.81	314	314.06	314.26	314.45	313.88	313.78	314.05	315.21	314.89	315.43	314.59	313.37	313.51	313.77	313.95	314.93	315.05	312.85	313.05	313.49	313.62	313.49	312.83	315.58	314.7	314.93	314.59	313.98	314.98	315.27	313.02	313.73	316.09	313.01	314.85	315.44	315.6	312.34	313.77	314.35	313.39
314.99	314.38	312.12	316.09	313.98	313.85	316.15	315.5	316.13	315.42	314.26	315.2	314.35	313.57	314.94	315.51	313.49	313.86	316.77	313.84	315.61	314	315.18	315.48	315.4	314.06	315.02	315.05	313.86	316.52	314.7	315.49	314.6	314.79	315.29	314.85	315.55	314.34	315.13	315.43	316.63	315.13	315.8	315.25	315.91	317.75	315.01	312.75	314.7	312.8
306.15	306.63	306.26	308.34	308	305.08	306.57	306.63	306.81	306.92	306.41	308.03	308.74	306.27	306.83	306.54	307.62	306.82	308.08	305.94	305.83	304.61	306.48	306.8	305.04	306.68	307.55	308.82	307.34	307.57	306.28	307.15	306.14	307.08	306.49	307.25	307	304.74	306.79	307.56	306.96	305.94	306.9	306.63	306.9	306.79	307.4	306.36	306.73	306.63
317.22	318.1	316.88	318.14	316.34	318.46	320.41	318.31	319.02	317.58	316.79	316.76	317.59	318.12	317.41	320.98	319.74	317.64	319.67	317.37	317.5	318.78	318.19	316.34	317.61	316.97	317.33	319.99	319.19	317.74	318.94	317.24	315.54	316.02	318.56	319.43	316.4	319.15	319.59	318.37	318.88	316.47	317.67	317.67	318.09	319.11	318.63	318.37	317.99	317.36
316.53	314.69	317.98	317.43	315.51	316.88	318.19	315.94	316.61	318.52	317.74	319.31	317.17	318.92	316.64	316.63	315.52	318.84	315.88	317.24	315.76	315.98	317.49	319.12	315.6	315.45	316.97	317.43	317.98	317.78	317.28	316.8	317.42	317.41	314.75	315.54	318.36	315.74	316.83	317.9	317.29	316.97	316.64	316.33	317.94	316.35	317.62	316.51	316.75	316.71
302.59	301.41	302.39	302.46	304.24	302.28	303.09	301.13	303.2	301.52	301.97	301.54	303.67	301.9	304.58	302.71	302.92	301.08	301.2	302.23	303.05	302.84	303.79	303.75	301.09	302.82	302.86	302.97	301.47	301.48	302.46	301.68	302.58	302.35	302.29	303.63	302.54	301.71	300.26	301.89	303.95	302.95	303.59	303.09	302.83	301.01	301.7	301.09	303.18	301.69
317.4	316.4	316.64	318.87	317.56	318.95	318.2	316.32	317.08	317.24	317.39	315.26	317.73	316.1	318.15	317.59	317.05	317.22	316.63	315.46	317.9	320.32	318.04	318.54	318.34	317.25	316.09	317.69	316.72	318	315.73	316	316.88	315.78	317.01	317	318.36	316.58	316.12	317.4	318.91	318.47	317.73	317.65	318.33	318.06	318.4	318.74	318.26	316.84
303.31	304.71	304.43	305.57	304.63	305.06	304.43	304.05	304.54	303.55	304.75	304.26	305.99	306.48	304.75	304.53	306.88	304.9	306.84	304.96	305.71	303.59	302.65	305.62	303.05	303.53	305.27	305.88	304.96	304.29	304.52	305.5	305.2	305.39	305.56	305.31	307.12	304.13	305.68	303.95	303.88	303.53	305.26	304.82	304.9	304.25	303.29	304.75	303.81	305.25
296.08	295.95	295.59	297.88	298.63	297.16	296.96	298.33	300.08	298.11	296.1	296.57	296.26	295.85	296.91	297.83	295.48	296.96	297.48	298.77	297.07	296.5	297.33	295.63	297.15	297.07	296.67	296.44	296.17	295.91	298.3	297.87	297.71	297.18	296.5	297.71	298.17	294.09	294.55	297.66	295.06	295.56	297.29	297.46	296.27	297.24	297.87	296.7	297.62	297.82
313.01	311.54	310.05	312.45	312.7	312.61	311.69	312.57	312.94	312.29	312.18	312.59	312.07	314.18	314.43	312.37	313.47	312.81	313.35	310.6	312.71	313.64	313.52	314.09	312.48	313.96	313.76	312.79	312.74	311.79	313.11	312.05	312.05	312.4	313.94	310.01	312.8	312.5	313.51	312.4	312.62	312.25	313.32	311.21	313.08	312.05	312.87	309.73	313.2	313.3
308.82	309.83	307.42	307.9	309.29	307.37	307.98	309.31	309.26	309.83	308.59	309.61	309.38	308.52	308.37	307.09	309.84	310.6	308.08	308.19	309.32	309.58	309.68	309.06	308.16	307.33	308.69	306.73	308.51	310.09	308.39	311.26	306.97	309.73	308.46	308.24	309.57	309.03	309.05	309.04	309.72	309.45	307.66	309.31	311.03	308.16	307.86	306.88	309.25	309.15
306.08	305.49	305.42	305.8	307.1	306.5	303.88	303.7	304.41	305.74	305.5	306.92	304.9	304.32	305.28	303.14	306.82	303.34	304.93	304.67	307.66	305.98	305.57	305.34	307.51	305.58	305.43	306.66	307.39	306.31	307.34	306.72	303.93	304.38	305.95	305.24	304.02	305.45	304.74	304.5	306.11	303.45	306.84	306.91	304.37	305.26	306.91	305.88	305.57	304.29
300.8	300.42	300.37	302.15	299.8	303.02	300.34	301.97	300.14	301.5	301	301.2	300.45	300	301.69	301.71	301.28	300.1	300.69	301.83	300.56	300.35	300.01	300.48	300.78	301.7	301.16	301.34	302.05	301.06	301.08	303.01	300.86	302.38	301.22	303.06	301.25	300.42	301.8	301.92	302.63	302.7	300.86	301.04	299.85	301.22	300.31	302.37	301.17	301
314.16	314.47	311.41	312.67	314.36	312.55	312.5	314.77	314.41	313.09	313.08	313.75	311	313.41	312.4	311.68	313.66	312.96	313.08	312.24	313.42	313.76	313.68	314.36	312.09	314.72	313.53	312.6	312.95	315.21	314.47	311.04	312.42	313.98	312.5	314.27	314.03	310.4	312.65	312.86	312.4	315.22	313.67	312.92	312.86	311.28	310.84	315.34	312.93	313.66
310.47	309.58	308.9	310.4	309.46	309.94	310.34	310.51	309.8	310.5	311.79	309.95	309.09	308.03	310.21	312.83	309.21	310.33	309.98	309.07	309.74	309.1	309.36	309.82	308.18	311.24	310.39	309.94	309.8	309.18	307.93	306.87	310.72	309.36	308.77	310.5	308.88	309.62	309	310.02	310.11	309.12	310.41	309.97	309.43	310.79	309.34	309.38	311.03	309.61
318.91	318.37	319.65	320.13	316.9	318.04	319.55	318.19	316.07	319.13	318.45	318	319.51	319.64	319.34	318.39	317.99	316.89	319.11	317.62	317.27	318.34	320.46	316.58	316.61	318.37	319.18	317.54	318.83	316.2	318.84	319.56	318.09	316.8	319.14	317.74	319.15	317.97	318.24	318.58	319.27	317.67	317.88	318.34	317.99	319.51	319.85	318.94	318.88	319.25
299.3	300.3	299.75	301.43	302.37	300.94	301.76	298.22	299.68	299.7	301.73	300.86	300.69	300.93	300.96	300.7	302.85	299.6	302.87	300.26	302.32	300.07	301.13	301.91	302.04	301.91	301.13	300	302.33	300.57	300.56	300	302.42	300.4	301.33	300.65	300.81	303.06	301.85	301.47	301.82	301.82	303.38	300.13	299.89	299.87	301.81	302.03	301.05	301.72
305.87	308.19	304.83	306.82	306.87	306.45	306.08	305.73	307.13	306.46	306.63	305.57	306.43	305.95	304.26	306.04	306.2	308.22	304.22	306.1	308.8	306.96	306.48	305.77	304.05	306.09	306	307.01	305.79	305.26	306.72	304.31	308.42	305.28	305.98	305.32	307.08	307.52	305.76	304.5	306.32	306.38	307.55	305.87	306.17	304.81	307.03	308.21	306.82	307.29
303.56	302.85	303.09	303.11	302.42	301.65	301.9	303.13	302.56	304.58	304.89	302.39	301.83	302.89	304.27	301.43	303.64	302.43	304.37	301.98	302.08	302.06	302.14	301.81	302.23	302.4	303.21	302.73	302.58	300.4	303.98	301.71	303.42	303.3	304.43	300.34	302.29	302.9	301.87	303.82	304.79	303.55	300.99	302.38	301.79	302.95	302.2	304.37	304.16	304.05
328.95	328.71	329.1	328.41	329.04	330.15	328.47	327.91	327.85	330.22	328.18	328.18	329.82	328.04	328.89	330.14	327.35	328.57	326.99	328	328.33	329.78	329.68	328.35	329.1	327.61	328.02	329.37	327.3	328.47	328.74	327.75	327.65	327.27	327.11	328.79	329.44	327.56	328.59	330.95	329.66	328.24	329.26	329.83	329.73	329.27	329.67	327.18	328.16	328.76
307.92	307.63	310.25	309.07	308.3	308.87	308.38	310.22	308.6	308.44	308.61	307.44	306.99	309.26	311.39	306.89	309.78	309.3	309.77	309.06	310.23	306.96	308.77	310.43	308.61	310.42	307.95	308.42	309.72	306.76	307.69	308.03	307.57	310	308.56	308.66	308	308.22	309.02	307.81	308.15	308.38	309.5	308.23	307.7	309.01	309.43	308.38	309.04	307.1
312.15	312.04	314.78	313.3	312.64	314.55	312.99	311.62	312.07	312.26	315.04	314.09	312.34	313.25	311.11	312.49	313.59	312.6	312.11	314.46	313.19	312.38	314.21	313.47	313.07	313.16	314	314.88	312.55	314.96	314.11	313.69	312.47	313.78	313.61	312.97	314.44	313.72	314.58	312.3	314.47	314.76	312.67	313.49	312.22	314.85	314.06	314.98	312.64	313.36
300.92	299.36	300.6	300.69	299.96	300.64	300.7	301.02	300.6	301.82	300.51	301.91	301.98	300.26	300.73	300.36	300.85	301.69	302.09	300.33	300.6	300.95	299.93	301.3	300.01	301.27	299.87	302.06	300.15	300.66	300.02	301.48	301.76	300.71	300.13	301.08	300.21	300.33	301.27	301.99	298.98	300.74	302.27	301.03	301.44	302.15	301.99	301.03	301.43	300.46
306.32	305.6	307.09	303.94	307.14	304.77	305.37	307.85	305.2	307.99	307.87	306.91	305.01	306.32	304.93	305.51	307.2	305.2	305.84	307.18	305.14	306.25	306.83	306.13	306.71	306.56	305.38	305.97	307.13	307.5	307.53	306.26	305.85	307.1	306.35	306.17	306.91	307.01	307.37	306.66	304.31	304.49	305.83	305.7	305.19	306.58	306.89	305.34	305.77	305.37
317.05	319.61	319.06	319.18	317.77	319.37	318.02	317.03	317.99	317.23	319.97	318.23	318.71	318.68	315.94	318.6	321.37	317.9	318.94	318.83	317.28	318.82	318.64	318.71	318.74	317.83	319.4	317.7	318.74	319.27	318.61	319.14	319.45	318.13	317.75	318.08	317.03	319.36	319.02	317.08	319.49	317.72	319.91	318.3	319.39	319.75	318.16	318.51	319.94	317.27
327.55	328.87	328.24	328.3	327.15	328.19	325.02	326.56	326.98	326.31	328.93	328.23	327.64	328.03	327.62	329.14	328.1	328.94	327.67	328.42	329.01	327.54	328.46	328.78	328.14	327.95	329.03	326.75	328.74	327.26	327.66	328.6	328.94	327.17	326.24	326.08	327.32	329.91	328.29	326.85	327.34	326.8	328.46	325.98	328.37	327.64	328.2	329.86	327.59	327.96
318.34	318.81	320.33	316.95	317.1	318.03	317.48	315.73	317.86	319.04	317.41	316.29	316.5	318.48	317.49	318.31	319.1	318.79	319.61	317.3	318.54	318.29	318.53	317.26	316.93	318.75	317.56	317.85	317.82	316.35	316.54	317.63	317.64	317.59	317.23	316.44	319.31	317.79	317.5	317.88	317.32	317.75	316.2	318.3	318.45	318.14	317.3	318.96	318.48	317.75
312.16	310.8	312.7	312.32	313.34	313.07	311.46	313.22	314.29	314.62	313.17	314.43	313.89	312.38	312.73	312.68	313.13	313.44	314.11	312.33	313.34	314.01	311.85	313.28	315.92	313.5	312.11	313.01	315.12	313.11	313.27	314.14	313	311.36	313.22	311.97	313.36	312.82	314.34	313.9	311.52	312.64	314.37	312.76	313.58	313.58	313.64	315.33	313	312.92
310.01	310.92	309.96	311.95	309.18	310.42	308.62	311.23	309.94	311.56	311.02	309.59	311.32	308.82	309.15	311.92	310.32	313.1	310.83	310.22	312.03	311.67	310.41	310.71	310.21	311.8	309.68	310.8	308.55	309.23	310.57	310.59	310.11	309.4	310.84	309.46	310.79	311.58	310.04	310.83	308.39	311.9	310.03	309.3	311.07	309.95	310.7	311.07	308.74	310.42
305.75	306.69	305.63	307.47	305.77	306.52	305.01	307	306.7	305.52	305.24	306.25	305.51	305.78	306.7	307.04	305.6	305.55	305.69	305.32	307.38	307.04	306.51	307.16	308.78	304.92	304.69	307.79	306.45	306.27	306.13	305.47	305.29	307.42	306.38	304.57	305.75	304.4	305.77	305.71	306.72	307.14	304.97	306.09	306.41	306.37	306.82	304.75	305.27	305.07
305.36	304.92	305.75	304.79	304.18	306.25	306.56	306.31	304.56	305.87	307.47	306.81	304.86	306.5	304.57	305.97	306.29	304.76	305.49	304.86	305.27	305.61	306.01	305.91	305.47	305.62	304.32	302.59	306.38	306.88	305.01	305.15	307.07	307.04	305.77	305.94	306.86	304.74	306.19	306.53	306.18	305.15	304.77	306.89	304.8	303.8	304.95	304.34	305.13	303.55
316.05	314.13	316.5	315.78	314.27	315.01	315.27	315.79	315.88	316.24	317.5	315.58	316.48	315.7	315.89	314.31	315.91	316.12	314.02	316.62	317.75	315.36	314.55	316.29	315.13	316.54	315.02	317.11	315.58	316.3	315.3	314.82	317.02	315.03	316.03	317.16	315.13	317.55	316.06	317.39	316.78	317.15	312.43	315	315.19	313.83	316.52	316.65	316.23	314.76
323.57	323.02	325.56	325.71	325.04	324.31	325.64	324.89	323.64	324.88	327.23	325.57	325.64	325.98	325.49	325.95	326.8	325.3	325.83	323.88	326.86	325.73	324.95	325.72	325.34	324.9	324.07	325.3	326.13	323.84	324.88	324.07	324.95	325.15	325.02	325.85	325.54	325.35	326.24	326.56	325.56	325.54	323.58	324.79	324.84	324.69	324.74	324.47	324.76	325.17
314.05	313.72	314.28	314.15	313.98	314.21	311.98	315.05	315.45	313.99	314.22	314.79	314.42	314.79	312.95	314.58	313.3	314.38	314.69	314.54	313.84	315.84	313.96	313.75	312.64	313.39	313.27	314.74	313.88	313.43	312.46	312.01	315.05	313.84	314.05	312.36	314.38	314.25	312.93	314.62	314.61	313.45	313.57	312.49	314.65	314.34	313.81	312.13	313.79	315.38
310.19	310.88	310.11	311.01	308.71	313.04	309.56	309.27	310.88	310.47	310.69	311.57	309.27	310.15	310.42	310.25	309.26	310.55	310.18	310.19	310.93	311.81	309.1	309.96	311.62	310.37	311.25	310.05	309.62	310.75	312.2	309.67	309.23	310.86	310.97	311.28	312.06	310.37	312.8	311.39	308.9	311.61	310.27	309.81	310.71	309.96	309.98	311.07	309.7	309.89
307.52	308.25	305.69	306.24	307.76	306.58	307.08	309.16	306.2	307.71	305.87	306.3	307.18	306.37	309.71	305.1	306.67	305.72	306.9	306.59	306.56	307.41	308.16	306.56	305.39	305.32	306.12	306.89	306.9	307.03	308.28	305.56	305.92	307.97	307.36	306.78	307.16	307.05	305.86	308.7	307.89	307.25	307.63	305.39	308.18	305.92	308.39	306.89	309.17	305.67
308.04	308.78	306.11	306.71	307.28	306.24	305.91	306.11	307.3	305.57	305.79	304.79	304.67	306.15	306.71	307.73	307.02	306.55	306.41	307.75	308.27	305.15	308.05	305.58	306.9	308.44	305.77	303.92	307.7	306.8	307.45	304.03	306.16	306.28	307.42	306.5	306.61	307.99	307.98	305.91	306.34	305.98	307.67	306.02	306.96	305.16	307.05	305.63	308.43	306.39
301.13	298.08	300.18	302.92	300.81	298.27	299.69	301.27	299.32	301.29	299.86	301.08	301.39	298.36	299.19	302.24	302.17	300.52	298.26	300.17	299.44	299.03	299.33	299.98	299.28	299.46	300.64	300.2	299.47	298.57	303.02	299.77	299.28	299.46	300.84	300.28	301.46	299.82	298.24	300.07	298.74	299.4	301.53	301.27	300.53	301.34	300.19	300.16	299.7	299.68
295.97	295.8	295.74	293.86	294.26	293.7	296.08	294.77	294.2	293.49	294.39	296.87	296.07	296.14	296.44	296.22	293.23	292.16	294.52	294.2	294.5	294.51	292.54	295.78	296.6	295.44	295.38	294.94	295.12	295.22	295.54	295.47	294.88	296.17	294.88	294.62	295.04	294.28	296.16	294.89	295.72	294.87	294.57	296.89	293.18	295.74	294.96	294.13	296.71	295.92
297.52	297.4	297.43	296.74	297.86	297.13	297.11	297.04	296.37	297.67	297.16	294.47	296.32	297.79	296.56	298.22	294.54	296.98	297.09	296.92	297.62	297.31	296.93	296.9	298.33	296.71	296.97	296.87	297.4	297.27	296.9	295.23	296.5	296.91	295.94	296.79	296.23	296.57	296.29	294.95	297.85	297.24	297.22	296.91	297.1	295.88	296.15	297.43	298.3	296.27
304.81	304.61	304.59	303.56	303.85	304.84	303.06	306.31	303.24	303.37	303.82	303.97	305.19	302.8	306.66	304.57	305.92	304.8	306.41	304.71	304.67	303.71	305.36	305.29	304.08	303.51	303.21	304.96	305.67	303.97	305.02	303.79	303.95	303.33	304.58	304.06	303.6	304.76	305.75	304.23	304.01	304.38	305.87	304.39	305.86	304.07	302.48	302.66	303.89	304.06
304.19	302.22	302.6	304.42	304.34	303.92	305.44	304.06	305.27	304.51	304.56	304.75	304.82	303.75	305.04	303.22	303.2	305.63	304.68	303.26	303.56	302.13	306.06	303.01	303.65	304.99	304.29	303.88	302.5	305.36	302.81	306.33	306.38	304.24	305.32	305.2	303.04	304.47	305.05	303.67	304.03	304.38	304.71	307.07	304.03	303.11	302.88	304.74	306.08	302.77
306.47	304.15	304.67	304.05	305.31	306.32	305.11	303.4	304.11	305.32	305.95	304.99	304.66	304.61	304.74	305.88	305.73	305.45	305.27	306.96	303.9	305.77	305.32	304.69	305.88	305.72	305.43	305.69	302.19	308.21	305.04	306.19	306.7	305.65	305.23	306.97	305.22	305.27	305.94	302.74	305.2	304.98	305.14	304.98	303.02	304.39	304.46	305.49	307.26	306.64
301.13	303.31	302.46	305.8	305.08	305.96	300.96	302.65	304.87	305.43	305.71	302.96	303.75	304.09	303.4	303.14	304.65	304.01	303.06	303.4	303.6	302.91	306.29	304.5	302.41	303.44	303.68	304.11	304.23	302.67	302.95	304.86	304.35	303.36	302.22	305.68	304.99	305.31	302.66	304.31	303.17	303.84	306.38	305.04	302.39	303.86	305.03	303.39	303.89	304.51
301.98	303.69	301.96	303.09	304.2	302.9	302.61	303.75	302.48	301.81	302.7	303.55	303.01	301.87	303.19	301.92	302.7	303.1	303.61	303.64	303.59	302.08	303.61	301.95	303.46	302.47	301.54	303.33	303.94	302.57	301.92	301.93	303.2	303.15	302.98	303.27	301.1	303.4	303.45	302.15	301.49	303.37	303.04	303.19	301.96	302.24	301.58	302.27	303.37	301.93
308.2	309.48	309.15	309.96	308.9	308.98	307.56	308.28	308.82	308.27	308.7	306.59	309.08	307.81	310.21	309.92	306.66	307.83	307.7	309.63	309.04	307.44	308.69	311.08	308.16	309.46	308.89	308.75	307.45	307.16	309.09	310.8	308.14	310.1	310.46	308.56	308.17	307.75	308.83	309.59	308.15	309.09	307.56	309.07	308.38	308.3	307.66	307.86	311.06	309.12
306.64	304.19	304.68	304	304.48	305.27	303.21	305.06	304.67	303.18	304.01	305.84	304.06	304.36	304.38	304.48	304.73	304.69	306.36	305.12	304.93	303.34	304.33	304.82	304.89	305.31	305.92	305.04	304.88	306.19	304.19	304.54	304.52	304.24	306.4	303.53	304.26	303.06	306.19	304.6	305.69	305.52	302.72	303.28	303.9	303.12	305.23	305.6	303.96	303.94
302.13	304.04	303.03	302.45	302.7	304.06	303.61	302.63	302.61	303.99	302.53	302.9	303.76	304.77	302.98	303.24	303.55	304.6	304.6	305.31	303.27	302.78	302.91	302.54	303.37	305.22	303.33	304.06	304.4	304.63	302.28	304.14	304.32	302.94	302.93	302.22	302.48	304.02	304.8	303.5	303.96	304.76	303.31	301.81	301.74	304.01	304.15	303.29	304.26	303.73
294.88	293.72	294.29	293.26	295.56	295.01	292.24	295.91	294.97	294.9	295.06	293.95	295.1	292.58	292.61	294.16	293.24	294.55	294.14	294	294.97	292.68	293.43	293.47	295.14	293.76	293.55	292.37	293.74	294.85	291.97	292.95	294.78	294.22	292.18	294.91	295.12	294.34	294.56	294.47	291.35	293.26	294.47	294.07	295.5	294.7	293.8	293.98	294.66	294.1
310.59	308.86	309.75	309.56	309.42	309.56	310.07	309.58	311.31	310.42	311.71	309.86	309.91	310.85	309.73	309.91	310.61	310.74	309	310.21	309.71	308.43	311.11	311.3	310.24	310.24	309.07	309.05	310.03	309.4	309.8	310.31	310.43	312.32	311.5	309.66	311.15	310.94	310.23	311.79	310.55	310.45	311.63	312.13	308.92	312.13	309.94	309.87	309.72	309.51
312.08	313.15	311.66	311.53	311.48	310.51	313.26	314.39	312.28	313.51	312.89	313.37	315.35	315.06	311.95	313.57	313.68	313.41	313.3	312.18	311.73	312.8	314.33	314.56	310.19	313.04	312.94	312.06	313.52	311.73	312.51	313.29	311.74	313.14	313.71	314.22	314.35	313.87	312.86	315.8	313.82	312.9	315.51	312.79	312.73	315.32	312.34	313.9	313.52	313.45
297.8	297.28	293.95	297.05	299.23	297.42	297.62	296.15	296.86	296.46	296.06	295.46	296.27	295.34	297.44	295.64	296.41	296.51	297.24	297.3	296.64	297.23	296.54	296.47	297.58	297.6	295.01	297.41	296.69	298.1	296.3	297.81	294.96	297.37	295.7	297.59	297.15	297.78	296.79	297.11	295.74	297.61	295.79	297.32	297.19	295.9	295.67	297.31	296.86	296.83
295.84	296.57	297.22	296.96	299.07	297.65	296.66	298.37	296.3	297.93	297.17	297.43	296.45	294.85	296.5	297.89	298.04	299.52	297.28	295.85	296.13	297.69	298.25	295.65	296.48	295.38	296.7	297.49	297.25	297.34	297.29	297.95	296.98	296.49	295.59	296.29	297.77	298.57	297.51	298.08	296.35	295.24	297.21	295.42	296.84	295.85	297.52	296.53	296.34	296.13
317.51	318.29	316.6	317.7	318.08	318.61	319.66	317.49	317.58	318.21	316.11	318.22	318.28	317.71	318.63	318.55	317.31	319.74	318.18	317.17	316.49	318.14	316.76	319.13	318.06	316.61	320.37	318.95	318.79	319.93	318.84	317.6	318.02	318.57	319.32	318.12	318.33	319.67	319.04	318.89	316.74	318.82	317.3	318.21	317.92	317.05	316.76	318.21	318.83	318.03
300.54	300.78	299.87	300.45	298.85	301.32	298.77	301.32	299.56	301.2	300.55	298.01	299.29	299.39	299.67	300.91	300.22	300.05	299.7	300.54	299.77	300.41	297.56	297.55	299.85	300.57	299.69	301.77	300.19	298.31	298.77	300.98	299.44	298.5	300.27	299.2	300.09	299.45	298.42	298.93	297.9	300.2	299.69	300.46	300.77	299.47	299.94	300.98	302.09	298.98
303.02	304.38	303.3	303.69	304.41	303.09	302.15	301.44	303.97	304.6	302.72	303.32	303.51	304.19	304.78	302.84	302.43	301.6	302.38	304.49	304.38	301.96	303.85	302.83	302.33	302.85	302.93	303.85	303.98	301.36	303.63	303.19	302.64	303.41	304.26	303.26	304.42	302.35	301.74	303.92	301.86	303.37	302.74	304.12	302.81	304.25	305.51	303.8	304.47	304.05
327.59	328.69	327.94	327.74	329.57	327.63	328.8	330.02	327.56	327.89	329.27	327.4	327.97	326.62	328.71	328.37	328.29	327.25	327.73	329.43	327.79	327.92	329.41	328.02	327.91	329.54	328.42	328.07	328.9	328.83	329.51	328.61	328.21	328.7	328.56	328.39	328.19	329.83	327.95	328.53	328.62	330.8	327.72	328.79	329.66	327.91	328.8	329.43	329.34	328.74
313.2	311.77	313.28	312.16	313.75	312.76	313.33	312.15	311.88	313.22	311.72	314.4	313.28	313.36	312.61	312.42	313.84	312.99	314.01	313.8	313.3	312.97	314.04	313.21	313.75	315.35	312.97	313.54	313.62	311.08	314.89	311.49	315.47	313.35	311.49	314.11	312.11	312.99	314.78	314.47	313.91	313.46	312.87	313.24	313.25	312.93	313.98	312.34	311.56	313.27
326.8	328.4	327.52	326.28	327.27	326.61	327.21	327.49	329.42	325.69	326.23	328.83	327.13	326.04	328.55	326.27	327.2	326.62	327.78	326.92	327.34	327.06	327.25	328.21	326.82	327.11	327.2	326.9	327.08	327.11	326.67	327.48	327.18	327.94	327.01	328.53	328.21	326.12	326.91	327.46	326.93	327.49	329.15	327.1	326.84	328.43	329.84	327.89	326.08	327.53
305.83	304.94	307.83	306.95	306.48	304.27	304.96	304.43	307.21	303.43	306.78	305.02	305.84	306.82	306.74	306.21	306.88	305.94	305.37	305.66	305.79	307.12	304.11	306.42	306.52	306.51	307.75	307.82	306.75	304.2	306.54	306.17	305.89	305.07	306.31	305.87	305.04	306.93	307.15	306.22	308.53	306.83	307.56	306.54	305.59	306	306.07	305.88	306.21	306.69
305.29	305.49	303.86	303.95	302.84	304.54	303.99	305.02	305.63	304.72	303.21	304.47	304.64	303.75	306.36	305.03	304.08	303.79	304.58	303.29	303.48	304.48	304.25	303.52	304.47	304.37	303.51	304.22	303.41	303.37	303.34	306.4	304.16	301.82	305.41	303.75	306.3	303.81	304.58	304.55	304.5	305.27	303.24	303.93	303.98	304.48	305.98	304.6	304.23	305.6
301.93	304.17	303.68	302.47	304.83	303.07	302.55	302.5	304.42	304.13	304.87	303.43	306.07	303.16	306.41	304.8	304.36	303.03	303.1	303.12	302.96	303.38	304.63	304.67	304.32	303.12	304.58	302.52	304.29	303.29	304.18	304.38	304.85	303.99	303.56	303.51	302.59	303.52	303.53	303.19	302.77	303.31	303.25	301.97	301.75	303.5	301.31	304.57	303.92	303.61
311.27	313.92	313.67	314.74	311.33	313.55	312.6	312.13	313.28	312.43	312.77	313.89	311.61	313.34	312.62	312.48	312.75	313.57	313.77	312.42	313.45	312.58	312.83	312.15	313.05	314.03	313.02	312.4	314.81	311.97	312.14	313.71	312.6	314.04	313.59	313.66	312.95	314.56	312.75	312.52	313.42	314.12	310.95	311.28	313.15	313.45	312.99	311.01	313.82	313.03
300.95	300.85	301.24	300.73	300.95	300.61	298.6	300.57	301.9	302.15	300.83	301.23	301.13	299.89	301.02	301.4	301.14	300.46	301.54	300.67	300.41	300.16	300.92	300.25	301.38	302.39	301.35	301.24	301.51	302.29	300.81	300.52	301.73	301.94	302.81	302.34	299.25	300.35	300.85	301.44	300.52	301.88	301.27	300.22	302.11	300.91	299.82	302.52	301.02	303.28
308.93	308.8	307.72	309.23	307.58	309.41	308.78	309.48	307.76	308.52	309.22	307.61	309.22	308.48	309.36	309.16	309.39	308.11	309.84	307.53	308.71	307.64	308.97	310.18	309.35	308.98	308.48	309.42	309.75	308.87	307.34	309	308.74	309.19	308.83	308.7	309.91	310.35	310.04	308.65	309.31	310.12	307.84	308.93	308.8	307.73	308.83	307.86	310.28	307.66
316.78	318.79	318.62	318.82	319.86	318.58	317.14	318.67	318.73	319.56	318.12	316.94	317.69	318.92	319.28	317.74	317.13	318.55	316.07	317.42	318.35	316.9	318.56	316.21	318.77	315.76	316.99	319.15	317.31	318.19	317.7	319.11	317.63	318.35	318.97	318.98	319.8	319.33	318.38	318.44	318.02	318.63	317.4	317.15	317.85	317.49	318.35	318.66	318.92	319.85
308.5	309.45	309.83	308.02	308.33	309.42	309.12	312.35	308.37	309.7	309.2	308.88	309.87	310.78	309.01	310.65	309.19	308.16	309.85	310.31	310.54	309.84	309.05	309.22	310.46	311.02	310.29	309.6	309.27	311.19	310.17	310.17	309.4	311.29	310.28	309.36	311.18	309.25	310.52	310.29	310.86	310.25	307.95	308.93	307.6	309.52	311.11	309.4	310.66	309.81
325.3	326.75	326.52	326.27	326.72	327.64	326.85	326.14	325.82	326.29	326.39	327.58	325.17	327.4	327.06	326.02	325.79	329.65	328.59	326.59	325.42	326.29	325.93	327.7	327.92	327.11	327.28	326.08	327.14	327.86	327.92	328.54	325.62	327.34	327.83	329.21	326.47	328.52	328.84	326.73	327.92	326.9	327.65	327.6	325.9	328.83	325.86	326.26	326.38	325.31
312.68	315.3	313.82	314.42	314.42	313.24	313.34	313.49	314.19	314.37	314.94	312.54	314.65	313.38	314.99	315.22	314.51	312.27	314.13	314.38	314.2	313.15	314.99	315.13	313.29	314.43	313.28	314.65	313.31	314.85	313.85	313.13	315.03	313.58	314.62	314.75	315.48	313.95	313.5	315.15	313.8	313.28	313.73	313.89	313.58	313.56	313.75	313.91	313.67	315.21
299.81	298.16	301.53	299.73	300.11	299.36	300.31	300.92	302.24	301.28	300.26	301.23	300.89	301.83	299.89	301.29	301.16	300.55	299.81	302.08	301.85	300.47	301.99	301.72	300.81	301.72	299.19	300.66	300.61	299.99	301.58	300.95	302.48	302.67	301.39	301.47	300.43	300.86	301.84	298.87	300.46	299.97	300.66	301.93	301.33	300.18	301.63	300.68	301.26	301.63
305.16	305.07	305.07	305.45	306.58	307.47	303.93	306.5	305.53	304.52	305.55	305.87	306.26	307.01	306.04	306.42	304.41	304.82	307.7	307.08	306.64	305.73	306.1	307.59	307.97	307.65	305.13	305.55	307.16	306.29	305.46	305.92	307.42	306.81	306	305.61	305.89	306.48	306.76	307.12	306.62	304.69	307.02	306.36	306.3	307.31	305.06	304.29	307.33	306.77
314.6	313.91	314.48	313.41	313.59	312.66	313.09	313.13	312.46	312.54	313.46	315.64	313.26	313.64	311.55	311.32	314.23	315.03	312.82	312.18	311.56	311.14	312.65	310.88	313.05	313.75	313.73	312.16	313.63	314.87	312.55	312.91	312.11	314.2	312.04	312.51	312.72	314.24	314.43	313.1	312.92	313.62	312.87	312.1	315.28	314.15	311.67	312.15	312.71	313.35
311.63	312.22	310.53	311.3	309.8	311.96	311.18	310.12	310.93	313.02	312.36	313	310.69	310.06	312.18	309.34	311.32	311.44	311.35	311.95	310.87	309.89	311.03	311.74	312.08	311.47	311.14	313.56	310.65	310.65	312.62	311.9	311.6	312.85	311.08	311.52	311.29	310.75	312.35	310.44	312.1	310.51	310.34	309.34	313.01	311.88	310.39	313.28	312.56	310.75
312.86	311.3	314.75	312.54	311.31	312.11	312.83	312.29	312.57	313.8	311.64	311.55	315.25	311.87	313.98	313.7	311.63	314.88	311.97	312.75	313.56	310.96	311.84	313.09	312.23	313.72	312.09	313.15	314.55	312.74	314.42	311.58	312.75	313.04	313.63	312.79	311.15	311.9	312.25	312.06	313.17	311.51	314.7	313.13	312.01	313.89	313	312.46	311.26	312.93
312.45	317.15	315.76	317.02	313.11	316.78	315.6	314.64	315.44	317.68	316.58	315.18	316.04	317.37	316.72	316.29	317.18	315.73	316.62	317.51	314.38	317.04	315.79	318.63	314.23	314.88	316.42	314.44	317.76	316.3	316.03	315.8	316.17	316.66	316.07	315.34	315.53	314.6	315.72	316.91	316.24	316.45	316.38	315.95	314.79	315.09	316.61	315.6	317.36	314.61
314.73	315.21	313.82	313.61	312.75	315.06	314.49	313.97	315.06	314.13	313.73	313.67	313.2	314.4	314.59	314.95	314.91	312.76	312.88	314.04	315.42	313.42	314.92	313.57	314.92	315.41	314.8	314.24	314.07	313.31	314.09	314.84	314.51	316.06	314.22	314.74	316.19	313.13	315.25	313.08	314.15	316.46	314.83	313.02	312.82	312.51	314.22	313.9	315.14	312.51
302.5	301.94	303.38	302.49	302.61	303.29	304.27	303.04	302.74	303.5	302.51	302.93	301.79	302.63	304.23	303.35	304.35	303.96	304.6	303.89	303.4	302.59	302.6	304.44	302.58	302.37	304.2	303.12	304.49	302.84	302.88	301.42	304.25	304.41	302.7	302.19	303.7	300.94	302.9	302.82	304.14	303.52	303.26	303.32	301.81	304.03	303.96	304.74	302.64	301.03
313.43	314.01	313.1	315.66	315.14	314.24	315.21	313.99	313.6	315.33	314.97	314.33	314.98	314.84	316.08	315.54	313.6	315.43	315.36	315.02	312.4	313.4	316.55	315.14	314.15	315.69	315.35	313.65	314.07	313	313.37	314.49	315.31	313.43	315.25	315.78	315.67	316.33	313.41	315.2	313.75	313.43	313.33	314.91	315.34	315.21	314.84	315.29	316.04	315.95
327.43	325.59	327.14	326.32	327.32	327.1	329.44	327.24	327.59	325.94	326.51	327.88	327.1	325.79	326.14	327.6	325.94	327.31	326.54	327.02	326.05	327.76	327.88	328.65	327.2	328.45	327.31	327.36	325.71	327.56	327.39	326.92	325.67	325.9	326.22	327.25	326.79	325.59	326.76	325.51	329.07	327.27	326.73	326.46	327.31	328.07	327.95	327.06	326.85	325.29
299.81	300.89	299.36	298.27	298.95	300.24	302.44	300.72	299.94	300.12	299.59	301.73	299.38	299.32	300.22	300.48	298.77	301.1	299.02	300.9	300.5	300.48	300.22	299.37	299.1	299.68	299.19	300.97	299.56	299.83	300.87	301.77	300.02	300.61	298.9	300.8	297.82	299.67	299.43	300.29	299.55	301.1	298.26	300.53	297.37	301.08	300.72	300.52	299.97	299.71
302.11	303.55	302.23	303.1	301.3	303.34	303.04	302.97	301.79	303.79	301.84	302.91	303.25	301.61	301.58	302.68	303.61	303.44	302.8	303.17	303.85	303.6	303.66	304.09	301.74	302.97	301.92	302.88	304.29	301.61	301.92	302.91	305.28	302.77	302.4	301.62	303.41	305.06	301.74	303.47	303.49	305.03	303.63	302.08	302.87	302.96	304.52	302.68	302.44	302.66
316.17	317.99	316.75	316.05	319.06	317.18	317.1	317.55	318.49	317.45	316.97	316.95	317.87	318.59	316.38	315.9	315.82	317.69	316.98	317.97	319.56	317.77	319.22	317.16	316.46	317.11	319.32	318.64	316.93	316.49	316.82	317.23	316.17	318.08	317.92	318.37	317.19	316.43	317.42	317.38	316.43	318.39	317.67	315.37	316.42	317.52	317.18	319.56	316.07	316.42
317.17	318.46	318.57	318.9	316.39	317.72	317.65	318.97	318.98	316.68	319.06	317.53	320.18	318.4	318.64	316.47	316.92	318.74	318.53	318.38	317.83	316.6	318.39	319.23	318.83	318.7	318.66	317.3	317.92	317.86	317.9	318.83	318.3	319.16	318.22	317.85	317.4	319.36	317.3	318.4	319.03	318.1	316.33	318.68	317.86	320.45	317.63	318.27	316.57	319.77
313.29	313.36	312.36	313.92	312.53	312.68	313.7	314.87	312.68	312.37	312.51	314.5	312.92	314.02	312.9	313.44	313.06	314.68	311.66	313.15	313.14	314.21	313.58	313.13	312.51	312.64	313.6	312.93	312.72	313.24	310.82	311.7	314.04	314.3	314.05	313.03	314.76	313.11	313.32	314.09	312.61	312.75	312.21	314.22	313.39	314.3	314.3	312.86	313.46	312.68
314.17	314.26	314.83	312.32	314.83	313.59	314.22	312.99	313.41	316.29	315.84	315.22	313.59	313.09	313.01	314.02	313.87	314.77	313.72	314.07	313.93	315.15	315.2	315.69	313.03	315.85	313.62	313.85	314.95	312.27	313.04	315.41	314.75	314.73	312.84	313.87	314.72	314.52	315.61	313.07	314.74	314.97	313.91	315.64	316.43	314.56	313.55	315.07	313.6	315.6
295.39	294.44	293.55	294.67	294.73	295.38	296.14	297.07	297.33	293.37	294.83	294.71	295.23	295.69	294.48	295.34	294.63	297.48	295.17	294.47	293.64	294.48	294.33	295.03	294.65	296.33	295.09	294.41	296.04	295.73	295.46	295.4	294.91	295.53	294.85	296.58	294.12	292.87	294.58	295.73	295.12	294.12	296.34	294.75	293.18	295.19	293.58	295.49	293.91	295.59
302.62	304.2	301.93	303.14	302.72	306.45	303.45	305.06	304.7	302.82	302.6	303.46	302.6	302.35	306.05	304.12	302.85	303.59	302.87	305.26	303.35	304.01	302.96	301.76	304.08	301.77	302.9	303.57	303.8	302.73	302.71	302.11	302.57	302.82	301.97	303.23	303.96	303.13	301.02	302.38	303.86	301.26	302.72	304.98	302.01	302.76	302.61	302.91	302.75	303.3
318.39	320.49	319.39	319.56	318.69	318.83	319.44	320	318.41	319.69	321.58	320.27	318.86	319.3	319.64	317.49	319.08	318.86	319.63	321.06	320.07	320.73	319.1	319.47	318.45	320.28	322.39	319.27	320.65	319.62	319.76	320.6	319.51	318.98	319.14	318.61	320.41	320.79	320.85	319.06	318.98	318.74	318.62	318.38	318.58	319.76	318.05	319.15	319.45	318.45
310.9	309.54	308.91	308.44	312.17	312.29	311.37	311.96	309.08	310.38	310.7	311.16	310.09	310.8	311.52	310.02	310.74	312.03	309.26	308.89	310.97	312.51	311.84	310.56	309.38	311.27	309.31	309.84	310	311.34	310.62	312.04	309.31	312.55	309.13	312.08	310.94	310.94	310.93	311.22	310.33	309.21	309.02	310.45	311.8	308.93	310.57	312.39	310.66	311.02
316.65	316.19	315.54	316.86	313.49	315.07	317.42	317.06	314.79	316.8	316.48	317.12	314.45	315.77	314.42	315.08	315.68	315.28	316.65	316.85	314.09	314.67	314.99	314.07	316.14	314.87	315.01	314.59	314.92	316.06	315.32	314.37	316.37	315.76	314.41	315.6	315.67	315.86	315.49	316.48	316.95	316.22	316.86	314.71	317.21	315.9	314.65	317.3	315.7	314.92
304.75	304.74	304.18	303.75	304.28	305.75	304.44	305.8	304.45	305.25	304.66	302.92	305.06	304.15	304.41	303.65	302.47	302.81	304.75	305.47	303.9	304.77	304.65	305.42	304.4	303.31	305.78	302.65	303.78	302.33	303.14	303.48	304.15	306.37	303.13	304.46	304.06	305.09	305.59	304.29	304.66	304.02	304.6	304.73	303.17	304.71	304.27	305.8	304.87	305.22
[truncated: 200 more rows]
[truncated: 150 more columns]
