# Supplementary material for: Genetic dissection of main and epistatic effects of QTL based on augmented triple test cross design
Source: PLoS One. 2017 Dec 14;12(12):e0189054. doi: 10.1371/journal.pone.0189054 (PMC5730204; doi:10.1371/journal.pone.0189054)
Supplement: S9 Supporting Information — (ZIP) [file pone.0189054.s009.zip › z5_1400_0.2_10.csv]

293.17	291.02	298.44	289.22	295.56	296.75	290.48	296.17	297.38	297.84	294.91	293.27	292.2	291.48	297.72	287.45	290.13	291.36	296.33	298.21	290.56	296.09	294.26	297.11	293.44	289.53	288.09	288.56	290.32	294.96	294.73	289.51	288.4	291.95	296.17	295.66	298.74	293.84	296.85	294.78	290.74	293.68	290.51	294.46	292.15	291.09	295.94	292.63	293.21	293.74
315.87	314.12	312.97	318.88	313.75	321.65	315.4	316.48	313.61	322.41	315.92	318.81	318.25	314.77	313.18	311.88	316.04	320.56	310.78	319.06	319.6	314.45	310.64	315.44	310.65	320.68	317.11	316.41	314.07	311.56	310.69	319.1	318.4	313.66	317.11	320.37	320.21	317.38	315.42	312.64	315.96	320.54	318.31	318.56	313.81	319.08	319.53	314.77	318	309.75
305.15	305.49	310.14	310.74	306	309.7	310.22	305.38	305.69	309.26	309.8	306.64	309.21	312.17	303.97	303.57	310.63	311.6	308.68	306.48	300.64	308.53	305.56	311.91	312.41	303.29	309.97	312.73	310.44	302.89	309.77	303.56	303.74	311.89	303.61	310.05	309.47	304.96	306.74	304.63	307.7	307.21	308.59	310	307.95	308.63	312.21	307.42	309.08	307.2
304.07	310.77	311.91	312.38	314.74	310.08	315.94	314.66	310.28	315	315.2	311.01	311.51	313.05	311.7	310.64	310.13	314.16	317.01	311.96	315.92	309.51	310.97	310.73	315.88	313.01	311.49	310.18	313.15	307.82	310.39	311.95	314	313.29	306.59	307.55	309.03	309.6	307.59	308.68	308	312.37	310.81	312.61	312.26	314.8	313.22	306.03	309.41	313.99
307.15	310.42	307.53	306.89	302.38	308.4	313.52	301.2	309.52	306.65	305.77	311.14	305.93	306.67	308.03	305.1	303.56	308.73	307.22	308.55	308.07	305.8	302.19	299.95	305.26	307.1	302.33	308.74	304.15	307.55	305.3	303.78	306.2	304.14	305.88	307.15	312.78	306.05	307.25	302.56	305.69	301.74	303.95	309.53	307.86	306.02	305.22	307.85	309.02	311.83
330	324.09	327.39	323.13	327.62	324.67	330.43	329.99	330.33	324.74	326.63	323.85	327.39	323.38	324.58	324.73	322.44	327.37	322.6	322.96	331.13	320.67	324.9	326.96	327.72	326.4	322.46	329.62	328.51	328.92	326.9	325.48	323.05	322.06	324.72	322.94	326.51	327.31	330.32	324.22	330.28	323.44	320.33	326.75	326	320.3	321.5	321.7	323.88	328.62
307.54	305.1	295.15	302.89	301.45	302.43	302.61	298.43	304.39	304.34	304.42	299.66	305.42	305.26	306.83	303.4	304.58	297.38	300.23	305.5	302.81	303	303.54	296.28	304.23	306.34	306.41	306.36	303.19	299.95	301.55	304.22	303.47	301.28	299.56	308.52	306.3	304.84	301.16	304.31	303.09	304.84	307.5	300.9	307.34	303.28	298.07	306.38	306.58	302.91
305.15	305.35	308.63	309.04	311.12	309.9	314.1	302.35	308.34	311.9	308.14	308.43	306.96	307.33	313.52	307.83	309.65	308.61	306.49	308.97	311.02	308.56	312.86	307.45	307.91	311.44	311.1	311.18	311.05	307.51	305.81	309.95	308.11	309.73	311.81	308.88	310.37	309.17	308.4	304.48	311.3	309.42	311	311.26	304.94	308.97	307.72	306.36	309.54	312.64
325.24	326.92	326.35	320.98	326.91	327.71	323.62	322.8	322.6	322.15	323.83	326.28	324.58	325.83	323.22	328.29	323.83	327.02	326.03	324.15	320.92	323.04	323.91	321.85	320.41	326.36	324.72	329.2	323.22	323.71	320.57	324.87	321.75	320.76	319.46	324.71	329.98	324.85	319.14	322.7	322.16	323.32	327.19	325.66	324.2	317.97	321.99	316.7	319.29	326.16
316.2	309.72	305.44	311.97	314.45	313.59	315.49	308.58	314.98	311.66	313.36	310.73	316.73	315.77	311.19	316.39	314.01	317.81	316.34	315.86	311.07	315.07	315.75	308.8	313.83	316.25	318.09	315.72	313.17	311.64	309.21	321.33	317.47	313.92	311.39	317.17	314.88	312.14	316.43	311.91	314.38	312.43	315.74	314.9	316.28	314.65	317.82	316.18	310.52	315.58
304.1	306.93	301.97	311.28	300.24	307.96	305.35	310.74	311.03	303.8	301.02	303.54	298.03	304.76	300.84	301.77	305.01	305.16	305.61	307.85	302.6	301.36	305.04	305.1	303.23	299.35	303.31	305.23	301.4	304.04	300.88	300.99	305.69	307.62	305	300.85	305.95	303.78	300.6	305.36	308.22	300.59	301.7	305.1	299.25	306.53	304.74	310.31	297.75	298.87
303.99	297.39	301.03	304.23	300.95	297.14	303.04	300.01	307.95	308.74	302.91	304.78	304.64	303.67	298.48	297.69	302.16	302.47	303.82	304.87	306.18	297.99	300.13	304.61	299.76	304.59	302.45	302.21	308.27	301.19	296.43	302.39	304.05	301.83	302.81	306.49	301.39	301.69	301.65	300.88	304.54	305.08	303.13	300.26	304.69	300.59	300.1	304.23	300.67	301.77
301.55	305.97	304.65	306.5	302.98	303.76	306.39	301.93	303.4	302.12	304.25	303.82	304.95	294.45	308.38	304.31	303.97	305.67	300.51	304.65	308.02	299.87	302.15	303.18	302.61	310.46	306.53	303.68	309.35	302.2	307.31	299.61	303.19	305.06	307.3	306.75	306.44	302	304.47	307.75	301.6	305.89	299.88	296.97	304.01	304.13	307.74	304.24	304.26	302.22
292.56	298.26	296.67	297.12	296.87	291.59	298.5	291.21	299.49	292.55	291.9	289.33	289.53	291.08	294.89	294.81	297.21	294.54	291.06	290.02	292	295.6	298.25	292.27	291.12	294.48	295.24	293.95	297.83	297.8	294.5	295.16	295.68	291.64	299.39	292.12	289.69	296.98	291.23	293.52	293.27	298.74	294.23	293.27	296.79	291.21	292.02	295.59	292.9	295.35
294.55	293.37	299.01	294.96	299.35	294.01	296.05	296.65	298.87	298.17	292.68	295.72	295.53	297.42	295.69	300.85	292.26	292.38	297.36	298.82	292.25	299.24	297.56	301.47	296.36	302.37	297.93	305.23	297.81	296.75	298.8	294.89	298.04	299.79	297.23	298.64	293.96	296.58	298.08	295.04	294.16	296.61	295.31	301.15	294.46	295.65	297.82	301.91	299.96	299.59
298.73	299.18	301.23	300.33	294.11	297.08	301.39	297.15	306.23	296.39	303.83	300.61	303.61	305.45	297.21	292.39	300.99	300.19	299.54	296.34	291.54	300.65	297.74	302.21	299.19	300.18	300.04	297.09	298.82	301	299.17	300.47	294.38	298.74	304.47	299.15	299.75	303.7	297.84	301.82	299.92	299.07	302.45	300.17	302.92	305.66	303.44	306.03	300.88	297.06
301.74	305.56	300.98	306.43	303.11	306.36	301.28	301.81	302.5	298.33	304.95	300.71	297.53	302.52	300.95	302.47	306.42	304.98	300.55	302.32	305.75	305.31	306.02	308.88	304.01	305.52	301.44	304.37	307.51	302.45	305.73	303.54	302.85	303.77	299.24	307.73	303.74	305.5	301.01	304.81	303.99	306.87	309.2	300.82	302.97	303.97	298.76	309.13	300.48	305.99
318.82	316.5	312.41	315.5	316.57	316.09	316.46	313	313.96	312.07	314.87	314.61	313.55	314.26	316.02	313.79	316.56	310.25	312.33	315.13	307.97	314.11	314.69	318.06	316.96	312.39	316.71	314.49	312.12	316.68	313.08	313.25	312.52	313.09	313.89	317.93	317.18	315.11	315.9	309.6	310.39	318.59	313.4	308.73	311.52	312.14	312.71	309.63	314.56	312.34
316.56	317.04	315.01	314.87	316.36	316.19	322.55	316.4	314.38	313.42	313.6	313.19	317.65	320.03	318.46	316.11	314.24	320.5	314.39	318.36	318.68	321.92	317.09	317.2	316.82	320.35	312.49	317.01	313.83	316.45	316.02	316.32	317.77	315.68	313.27	315.07	319.23	311.75	321.09	320.03	309.9	314.38	314.96	318.73	317.04	314.75	322.23	318.32	322.6	315.33
303.57	303.91	304.32	310.08	304.89	302.78	303.87	304.14	310.68	310.44	308.17	303.28	303.83	305.94	304.6	304.29	304.42	308.99	305.13	303.07	305.16	308.83	306.09	308.39	305.09	305.99	306.71	305.74	303.22	308.13	304.11	302.06	309.7	306.19	312.7	305.41	303.56	305.95	299.79	305.45	304.19	303.19	304.56	305.21	309.45	301.26	299.02	304.93	304.01	303.59
292.8	293.09	295.7	291.46	295.72	293.62	288.95	294.38	292.46	295.94	291.67	291.86	290.74	295	293.34	297.56	294.96	295.21	298.21	290.35	292.03	297.73	299	297.76	298.17	293.14	289.06	296.74	289.99	293.71	293.1	297.23	294.66	296.76	294.27	295.7	296.76	294.42	295.14	294.74	293.43	296.21	294.13	296.98	290.43	296.43	294.64	291.33	295.29	295.71
313.83	312.67	310.36	309.07	314.75	315.63	311.09	313.74	311.96	311.94	315.99	309.36	311.57	313.81	309.99	313.69	311.05	315.08	311.11	311.76	315.79	311.43	312.44	312.12	309.96	311.33	313.84	313.1	312.68	316.24	318.17	314.92	316.26	311.16	314.56	306.24	307.65	317.41	308.77	314.47	314.78	312.57	315.17	314.18	312.91	320.2	310.56	319.47	318.03	313.65
300.22	306.73	300.43	303.67	301	298.83	303.77	303.13	302.16	305.57	306.9	306.26	307.42	305.19	300.73	299.24	299.84	302.45	304.82	305.34	304.6	305	299.93	300.69	307.35	301.63	303.59	300.81	303.59	306.86	305.04	305.88	299.74	302.98	305.51	305.69	305.33	302.13	307.69	305.65	299.94	301.29	298.96	300.2	301.05	305.61	306.86	303.42	303.14	299.3
313.53	315.37	315.47	314.68	315.32	314.78	315.74	308.47	309.41	308.27	311.81	310.65	314.52	306.26	313.21	312.19	312.18	307.66	314.01	308.28	308.67	310.89	310.61	311.81	312.29	317.66	315.2	310.61	311.78	315.19	313.69	319.63	319.62	311.14	313.53	310.25	312.64	313.7	317.58	304.18	312.42	313.71	314.35	311.33	308.37	315.36	316.64	313.96	311.7	314.21
305.26	309.57	310.7	313.39	308.18	313.09	309.95	312.24	304.79	314.75	309.3	310.93	308.31	304.21	309.99	308.24	309.83	310.66	311.26	308.15	310.16	311.68	305.4	307.22	312.14	312.37	311.21	309.81	311.37	307.98	310.37	307.06	310.22	306.74	311.39	315.36	309.24	312.51	311.58	313.3	309.01	305.68	310.78	314.09	307.08	308.72	311.19	307.64	308.34	310.64
320.63	319.91	314.26	320.45	316.13	315.47	323.43	322.04	318.74	320.34	316.3	314.24	319.08	319.72	317.92	313.56	318.39	315.26	321.36	314.79	312.2	315.66	318.5	321.39	315.08	315.66	316.23	317.14	319.55	314.79	313.97	321.11	316.75	320.6	315.69	321.18	316.48	320.27	319.49	319.94	318.95	317.31	315.77	313.66	319.66	319.73	315.85	312.85	319.5	316.23
301.96	302.1	297.37	302.77	298.72	298.89	304.36	301.79	298.82	302.75	300.69	300.26	303.78	297.45	305.57	303.04	301.93	307.35	296.34	303.7	302.67	305.43	300.64	299.69	302.99	304.46	301.16	306.18	301.77	304.66	299.24	300.03	304.21	300.73	304.78	302.38	300.44	304.68	302.26	306.81	301.72	301.24	304.21	298.21	302.84	302.75	309.53	303.88	304.25	302.77
315.35	323.24	318.41	318.74	316.22	318.75	318.25	316.56	323.87	319.26	315.02	317.99	318.7	316.27	317.96	318.26	317.43	319.52	322.33	318.49	315.25	316.47	318.29	320.79	314.45	316.69	313.35	318.98	315.56	315.84	320.14	319.5	323.37	315.1	319.74	316.79	313.91	318.79	319.42	313.6	319.26	317.99	317.42	315.87	318.15	320.8	315.86	322.5	320.3	319.48
315.06	318.37	317.02	313.94	312.78	315.37	315.1	313.93	314.35	316.05	316.67	314.68	309.51	311.85	315.41	315.28	314.1	321.53	312.41	311.15	315.72	311.02	317.6	314.14	311.99	317.06	309.49	314.58	316.11	316.08	314.68	314.37	318.48	318.66	314.56	310.21	311.8	315.5	313.86	314.25	316.94	311.71	319.49	311.86	311.85	315.63	317.03	313.9	315.96	313.75
286.7	294.7	297.97	289.4	300.29	289.29	294.49	292.35	289.02	293.45	299.21	294.29	299.64	292.76	292.49	291.11	290.1	295.15	294.14	288.74	294.73	298.35	298.02	299.91	294.04	294.96	302.48	300.59	292.27	295.55	292.86	292.62	297.08	294.81	294.41	293.64	297.18	293.97	294.57	295.73	299.89	296.89	297.71	295.37	292.98	295.97	294.83	295.99	295.49	297.84
312.07	310.17	307.44	313.19	307.2	316.02	310.17	311.24	313.67	312.67	312.95	306.08	310.9	311.95	309.33	308.12	313.85	306.73	308.35	308.61	310.79	310.86	304	314.38	307.89	309.63	307.71	307.76	307.91	315.88	305.74	306.15	309.26	308.45	307.22	312.39	308.47	304.63	308.5	310.55	307.26	308.15	314.53	308.66	310.12	306.85	309.32	310.34	314.29	312.27
313.31	312.3	311.23	308.42	312.68	313.02	313.64	311.84	313.81	309.48	312.49	311.75	315.35	311.83	316.08	313.76	311.83	312.4	318.2	314.74	311.58	314.38	313.66	307.4	314.41	312.23	317.15	312.38	311.64	318.41	313.01	314.81	311.96	311.51	310.43	309.27	313.63	311.44	310.01	312.82	309.18	316.21	316.11	310.73	315	303.1	318.07	317.4	315.49	311.89
314.31	312.11	313.77	313.44	310.46	314.63	311.52	312.79	314.17	313.92	313.31	312.67	311	315.29	310.42	309.71	308.63	314.92	314.25	312.04	310.36	314.17	310.9	311.46	319.68	313.83	314.57	316.54	310.17	312.7	312.32	313.9	311.63	312.51	317.7	316.24	312.73	312.24	313.65	310.87	311.88	308.73	310.38	316.02	321.75	317.79	309	310.55	311.33	313.78
312.5	314.44	312.87	316.27	311.89	311.79	309.34	310.19	310.24	318.68	315.51	311.96	311.03	308.35	313.21	313.1	314.55	313.59	312.5	314.23	306.17	314.53	314.57	319.05	312.74	319.18	314.75	311.14	316.82	315.14	314.29	319.15	314.22	314.19	313.61	312.71	314.04	309.47	314.51	315.58	315.22	311.04	314.76	308.82	315.24	313.03	314.33	310.77	315.67	310.7
296.77	300.46	302.33	304.43	298.98	300.38	306.78	301.27	306.78	303.25	309.03	300.96	305.76	304.3	305.07	307.78	300.48	301.17	301.61	302.74	302.67	300.85	302.38	310.38	303.19	307.65	299.28	299.38	302.32	309.04	307	303.24	301.94	304.95	304.53	307.62	303.08	301.89	303.1	303.32	303.68	303.6	303.47	299.81	304.92	297.98	300.39	301.95	300.67	303.09
302.17	304.99	303.09	302.5	305.74	306.42	302.63	302.45	302.52	309.56	302.25	302.36	305.93	302.13	308.65	302.52	303.88	298.9	302.64	300.3	302.19	301.84	303.8	298.57	305.06	304.65	304.69	297.05	311	307.16	304.99	306.31	306.65	305.75	304.15	308.91	297.36	309.26	305.16	303.21	304.08	305.54	304.23	309.79	301.43	297.34	303.47	303.53	300.48	310.53
306.76	304.44	305.99	303.05	307.83	308.26	307.03	312.03	305.88	301.19	303.24	306.25	305.9	305.04	303.29	309.72	302.5	304.71	306.3	305.48	305.23	307.53	310.77	306.61	307.05	306.5	308.13	300.83	310.36	310.06	302.83	301.97	305.39	307.07	303.67	300.37	303.98	310.84	307.15	306.98	308.22	302.62	305.18	304.78	311.39	301.23	299.93	308.71	306.83	305.33
315.58	313.24	312.2	313.9	312.05	311.07	310.31	314	315.25	309.47	311.59	313.79	315.55	316.5	314.93	313.5	317.07	312.93	312.61	317.15	315.48	310.05	313.77	316.28	311.85	313.59	314.74	313.56	314.95	313.7	311.24	311.84	314.5	311.97	313.56	318.05	316.49	309.04	315.47	317.64	311.86	314.62	312.37	312.73	314.48	314.46	309.68	314.45	313	313.08
318.28	315.27	321.63	318.94	314.46	320.95	321.18	315.78	320.46	318.55	318.94	315.34	316.86	318.18	318.11	317.04	317.52	319.18	313.3	324.07	317.04	316.25	316.18	323.48	313.75	319.12	316.88	319.73	320.48	316.86	319.66	316.99	319.28	314.49	320.78	317.84	318.85	314.69	321.29	322.09	321.54	323.25	318.88	319.98	316.18	320.9	316.98	314.82	315.92	321.55
297.18	301.55	298.34	299.16	305.6	306.5	306.23	305.12	299.8	303.09	305.99	297.9	302.56	302.47	302.7	305.66	303.62	297.89	307.42	301.28	296.03	304.15	297.53	307.33	305.87	303.22	303.27	299.82	302.21	305.04	303.14	303.3	299.51	299.07	295.05	304.09	305.19	303.33	303.31	303.76	306.16	307.1	305.11	306.71	300.35	305.05	304.69	304.94	295.4	301.74
317.42	313.88	313.7	318.54	315.86	316.06	316.67	315.98	322.98	321	316.86	319.85	317	317.18	318.87	317.48	317.47	312.3	317.88	318.8	317.83	319.18	314.41	316.96	317.7	318.2	314.23	316.2	320.64	322.1	319.12	315.19	317.6	315.53	321.04	319.37	317.65	318.74	313.99	317.66	319.83	312.26	316.24	312.18	318.55	313.51	324.15	314.48	317.11	318
296.77	288.63	298.74	295.63	289.44	292.27	295.87	294.46	296.31	294.84	292.85	295.09	290.72	295.6	295.86	294.94	295.91	297.97	294.84	295.08	289.92	299.75	294.54	298.71	298.04	295.71	292.97	297.73	300.85	294.87	299.14	292.36	297.08	297.49	296.19	298.34	293.87	292.3	293.89	296.28	293.32	293.46	290.74	292.44	295.22	299.19	293.99	295.31	296.39	293.52
299.07	297.62	300.15	302.54	301.3	299.57	302.85	301.05	304.42	301	297.85	299.72	301.21	304.74	303.3	297.82	303.56	303.65	303.09	304.29	297.46	302.32	303.09	300.41	296.54	301.52	307.88	300.63	304.16	299.95	303.62	302.21	305.43	299.44	298.05	302.86	302.55	303.78	297.85	302.9	304.26	302.81	301.87	300.94	302.97	300.08	304.68	297.43	304	301.21
327.51	328.5	325.48	320.14	330.33	323.99	329.07	328.66	324.62	328.17	327.69	333.7	327.8	326.02	328.78	332.4	329.13	328.91	325.88	327.13	322.74	329.04	331.73	323.38	327.98	328.52	327.27	330.57	323.43	330.64	326.04	319.37	329.85	333.19	327.17	328.52	326.14	326.27	323.63	325.64	330.32	326.43	330.28	330.62	329.29	327.29	329.62	331.64	333.78	327.71
303.47	304.36	300.18	307.62	307.25	305.85	312.44	304.14	308.35	308.25	309.8	308.09	307.09	305.79	306.1	308.35	305.6	306.46	308.01	312.37	299.68	306.7	310.22	306.32	308.72	302.52	301.56	302.09	304.15	308.13	302.95	305.16	301.32	307.15	316.46	304.29	306.44	301	304.16	308.67	305.64	308.23	305.3	305.66	301.73	303.93	307.2	306.33	306.31	307.46
318.96	320.37	313.69	317.4	313.02	317.62	321.17	319.28	314.79	313.8	315.47	321.4	320.1	319.17	317.35	317.19	323.76	316.82	312.28	317	315.78	320.81	317.65	317.69	321.84	321.05	313.31	321.61	321.11	321.26	318.45	317.17	320.04	313.89	324.66	316.21	320.17	319.11	314.82	315.77	318.07	318.61	319.65	316.69	322.2	320.2	318.79	319.69	317.2	319.34
320.24	321.31	318.01	318.8	312.29	315.74	322.07	315.85	312	318.21	315.7	316.81	325.34	322.51	319.48	319.84	322.16	315.7	318.21	313.71	322.78	317.66	315.23	313.79	316.72	314.62	319	311.14	314.87	317.35	318.96	320	323.82	318.03	312.95	320.51	317.29	313.95	314.81	317.87	317.29	316.01	311.87	315.5	315.36	312.57	315.48	318.63	316.85	317.93
300.28	306.36	304.41	305.18	307.92	303.78	303.01	299.76	306.72	300.79	305.9	305.11	299.57	305.46	303.6	305.2	306.5	300.12	303.2	304.01	300.65	307.11	305.4	301.75	304.89	301.68	305.44	308.9	309.51	304.34	303.1	307.3	304.26	303.23	304.86	305.71	306.24	300.53	311.05	302.04	304.15	308.39	305.61	308.43	304.63	304.86	298.09	305.89	301.58	304.12
319.93	307.4	314.86	312	306.88	306.18	310.35	311.63	312.84	311.33	311.55	305.51	307.81	312.52	308.26	314.25	316.83	309.17	311.1	312.25	309.58	311.11	311.84	307.83	310.88	313.69	311.96	316.35	307.76	312.14	309.16	307.64	310.16	312.89	308.64	309.48	312.96	314.08	312.09	310.02	306.83	314.01	311.21	310.28	316.02	306.25	310.59	310.92	310.95	310.17
326.43	334.62	323.18	330.23	327.28	329.68	329.09	330.67	333.21	330.8	325.29	323.81	330.49	327.28	331.87	330.34	330.52	326.98	325.59	332.4	329.14	327.27	326.27	325.6	329.81	326.34	328.83	324.55	332.46	324.42	330.78	328.94	332.19	327.12	327.11	325.91	324.78	327.69	328.27	326.62	327.79	327.13	324.25	332.36	328.83	329.81	327.04	326.26	330.06	327.99
319.03	315.82	314.84	316.65	317.76	317.35	313.94	319.06	312.94	320.79	315.21	314.34	316.79	316.69	310.55	316.39	317.07	314.44	317.01	313	318.25	316.36	319.81	318.18	315.76	316.97	318.05	320.46	314.93	318.34	318.73	314.86	311.22	315.86	319.47	317.42	323.2	317.8	316.56	317.77	319.08	317.48	312.37	318.97	315.99	316.5	315.82	317.04	314.48	314.57
301.3	307.9	305.29	305.32	301.24	301.87	304.45	305.13	307.28	305.69	305.3	306.88	306.98	309.55	311.39	309.4	300.16	302.71	304.47	304.95	304.83	307.74	304.46	309.92	309.98	305.63	304.28	307.33	299.46	305.73	310.31	304.55	303.91	307.78	306	304.82	305.23	304.48	307.99	305.91	308.55	307.91	308.94	303.88	301.21	308.51	305.19	308.69	300.99	310.04
314.94	310.34	311.73	314.93	309.46	317.78	314.09	320.13	312.52	315.94	311.73	306.57	310.7	314.32	309.05	314.75	313.24	316.4	316.65	311.9	317.03	310.46	316.45	313.47	310.97	311.55	309.73	309.66	316.51	312.27	314.64	309.36	312.42	312.3	309.87	314.83	318.13	310.88	313.71	318.21	313.82	314.64	310.51	311.9	313.3	311.79	312.92	312.48	318.08	313.83
318.21	318.27	318.98	319.78	317.72	319.81	317.22	314.83	320.02	313.51	319.39	316.1	315.93	318.03	319.03	313.9	315.84	321.27	318.68	320.11	320.55	316.68	319.95	315.06	320.52	317.06	319.73	316.85	312.26	317.65	313.49	318.31	322.24	318.27	317.7	322.02	317.09	312.66	313.75	318.76	319.32	316.36	316.63	317.5	317.37	318.13	317.39	317.42	318.74	315.61
299.66	295.31	297.45	297.77	291.38	293.65	284.97	292.75	293.17	289.7	291.15	293.75	290.49	295.49	293.54	291.46	296.54	294.7	288.47	295.87	290.84	296.35	294.91	295.04	291.7	292.04	292.99	290.08	294.62	293.61	291.98	289.63	294.21	287.64	294.88	291.11	295.74	297.07	288.89	293.89	297.08	291.76	290.97	298.29	298.49	296.17	298.86	294.81	295.72	292.62
292.8	292.09	296.24	294.56	289.7	293.08	290.38	290.31	292.11	298.55	295.05	291.51	292.14	296.97	296.34	296.11	287.72	291.15	295.09	298.48	296.35	296.48	295.57	292.2	297.45	294.77	295	290.33	295.06	291.29	294.5	294.87	298.65	292.39	294.41	294.87	296.35	290.69	292.46	289.81	296.39	291.6	294.01	292.41	293.61	293.52	294.86	290.44	295.45	295.61
301.03	304.04	304.08	301.05	297.21	299.83	300.54	303.62	295.99	294.84	304.04	302.27	305.85	297.37	303.2	300.13	298.12	299.91	294.74	294.75	304.6	296.85	299.13	298.01	297.51	305.68	298.28	300.65	302.14	302.88	301.25	302.01	304.14	299.92	300.2	301.15	301.21	301.79	303.01	298.47	302.69	295.68	306.03	301.39	299.66	301.79	299.27	300.05	300.91	297.27
320.1	320.28	320.02	320.68	320.38	321.65	316.72	317.32	314.71	319.01	314.84	316.83	316.07	316.45	323.22	316.11	323.74	318.2	320.34	321.32	319.06	319.66	321.16	320.36	322.2	321.83	314.29	321.25	318.38	321.35	320.52	316	316.63	317.13	316.92	319.91	311.53	312.33	318.59	315.89	321.03	323.78	316.29	316.53	318.72	318.92	315.55	320.72	314.87	326.56
323.61	329.69	331.94	325.04	325.69	325.65	330.37	322.79	326.32	329.21	331	327.27	332.05	320.12	328.98	327.89	326.89	328.64	329.55	328.05	326.03	328.19	327.79	327.67	326.82	326.15	328.46	330.17	329.2	325.09	329.83	325.56	326.55	328.56	318.4	325.81	330.73	328.59	330.03	328.32	327.71	327.29	324.87	327.97	320.38	324.07	324.72	324.51	328.59	326.75
295.26	295.02	292.56	300.49	294.33	293.95	301.29	291.31	293.08	290.65	295.48	291.93	290.24	297.73	294.56	290.89	298.02	292.48	291.44	293.03	294.59	290.91	288.51	288.84	295.63	294.39	294.52	296.06	296.74	295.03	292.66	291.42	295.15	292.68	292.15	295.67	291.7	295.63	295.56	291.05	299.18	287.36	292.81	292.5	296.29	293.84	287.86	296.65	297.03	292.06
291.42	295.04	293.75	291.04	296.94	297.89	299.43	301.48	296.08	292.36	297.52	295.63	295.95	297.63	296.67	295.9	291.47	296.98	296.28	293.26	297.45	294.71	294.63	297.65	300.55	301.16	296.43	303.94	299.38	294.14	298.07	303.06	296.82	298.98	297.7	299.73	299.5	299.87	296.01	295.21	296.28	298.15	292.67	301.45	296.84	301.45	301.09	293.82	290.85	292.53
301.58	305.49	302.61	302.41	302.33	296.59	304.12	305.83	306.49	307.89	307.2	300.23	301.97	303.54	302.85	302.3	305.43	301.79	303.07	300.7	304.41	305.74	304.62	303.76	302.69	305.29	305.64	305.22	308.47	302.52	304.5	307.49	307.4	302.03	300.59	298.38	305.3	303.06	303.93	298.28	306.07	306.91	295.77	303.8	306.33	302.3	306.65	309.18	300.49	301.51
302.07	292.47	293.53	298.74	290.75	293.94	296.81	294.88	298.64	292.95	294.47	296.69	293.7	293.5	294.21	295.31	295.24	297.53	289.28	295.93	291.12	300.44	294.06	296.08	294.38	291.93	293.03	292.24	291.58	290.24	294.06	295.72	295.99	291.21	295.73	300.08	291.26	295.47	295.59	294.72	296.54	297.11	292.74	295.77	293.19	293.1	293.91	294.49	295.27	292.47
304.7	305.03	299.08	305.17	303.85	299.83	302.63	302.92	302.29	302.06	301.36	301.39	298.65	302.67	303.77	303.6	303.79	304.56	300.99	297.48	301.86	302.39	303.48	300.4	302.47	298.86	306.13	301.59	301.17	308.74	304.35	304.66	304.31	300.58	300.45	300.79	300.47	300.6	298.49	301.27	307.04	307.53	299.5	304.23	301.92	299.69	304.59	300.56	303.61	301.95
314	313.4	310.83	309.73	311.15	315.85	310.09	312.29	312.51	308.38	312.1	314.87	311.14	312.63	314.48	315.65	312.21	310.59	315.99	312.95	318.41	318.91	312.7	315.71	310.62	313.13	319.39	310.58	315.11	310.38	310.99	319.28	310.95	313.66	313.23	316.71	314.77	314.23	314.57	308.44	316.06	307.41	311.26	314.81	311.34	310.8	312.7	311.62	314.84	315.24
310.43	304.12	305.14	312.74	309.14	308.25	311.99	308.01	313.9	305.26	304.92	308.86	309.36	308.72	310.46	312.27	309.62	307.77	307.59	300.79	311.58	305.16	308.34	306.85	309.16	309.48	305.27	303.96	305.03	305.71	306.79	311.88	313.22	306.82	305.82	311	308.26	311.82	310.49	306.98	308.28	306	307.45	307.46	308.85	311.62	305.96	307.94	309.03	307.7
312.79	315.97	316.18	317.57	315.57	314.17	316.57	315.54	315.43	313.77	316.33	311.54	317.36	315.02	313.97	312.64	313.25	309.83	314.17	317.56	314.78	313.06	314.63	314.38	310.12	319.27	316.54	314.29	319.51	314.88	312.04	313.33	311.37	318.55	319.24	318.72	315.13	316.86	312.28	313.52	317.61	316.45	314.46	315.5	315.88	310.44	317.25	319.74	311.33	313.73
314.47	320.09	313.09	315.04	309.37	310.89	313.41	308.15	314.93	309.93	313.62	313.6	318.82	317.68	315.39	317.85	309.21	315.01	309.23	316.07	315.79	310.36	313.38	316.1	319.11	315.07	313.43	313.95	313.46	309.08	319.31	316.45	313.5	313.53	310.31	313.05	313.98	315.83	312.29	314.89	312.93	315.15	316.17	312.84	316.28	314.07	312.55	313.42	315.78	314.28
320.81	319.29	319.4	321.58	318.71	321.02	321.37	324.88	315.73	315.11	318.7	322.58	317.81	316.29	322.5	316.04	315.19	318.49	320.35	320.44	318.09	318.46	320.74	318.9	317.76	318.43	321.92	320.18	316.27	311.45	319.19	316.22	316.94	313.92	315.89	325.12	320.06	324.22	320.17	315.76	318.32	319.09	322.27	324.31	320.56	317.08	317.5	319.19	322.54	321.05
302.58	301.24	300.5	296.65	303.29	298.97	306.27	299.32	301.06	296.54	306.76	300.58	301.83	303.3	305.61	300.21	301.63	295.37	303.68	302.39	302.02	297.64	298.78	299.7	293.62	300.58	299.02	305.33	303.85	300.84	301.23	303.56	304.68	300	303.07	300.42	295.11	303.67	301.89	300.36	309.28	299.11	303.86	296.82	301.09	298.05	298.91	302.39	298.74	299.76
299.13	298.67	296.25	297.61	298.59	295	299.07	298.89	294.64	297.03	294.09	298.11	301.29	299.06	292.58	290.66	295.32	295.58	291.39	289.04	298.44	297.64	293.96	298.11	297.56	293.84	298.11	295.36	300.03	297.2	296.86	292.31	298.29	301.93	296.19	293.98	299.03	294.66	300.2	296.08	299.53	294.6	292.22	304	298.58	301.21	296.76	296.6	297.4	296.3
308.3	302.5	313.14	305.7	311.66	312.81	308.67	314.34	312.68	308.49	310.33	304.66	315.24	310.39	312.69	306.56	306.07	308.5	311.16	312	308.34	314.07	312.77	313.59	309.92	306.86	316.52	306.44	309.15	311.71	313.46	310.62	313.37	310.79	310.01	311.17	313.46	311.55	317.55	311.07	308.12	309.65	310.85	305.43	306.21	305.65	309.37	307.39	307.71	311.62
304.2	306.04	306.96	302.86	306.42	304.72	305.16	309.61	304.61	304.39	310.69	306.64	305.66	301.98	304.63	305.91	304.53	307.25	301.21	305.1	310.3	305.08	298.94	304.6	307.6	307.62	306.66	307.24	309.36	311.2	306.49	305.35	307.56	304.51	308.07	307.77	309.13	308.65	302.29	307.14	308.02	307.76	307.13	301.06	305.27	302.74	307.03	306.48	303.88	310.59
317.5	316.61	315.34	310.61	318.45	317.61	313.86	307.95	312.87	309.79	312.13	315.33	313.09	312.27	312.61	310.46	313.02	312.09	317.53	318.07	315.24	311.95	309.65	310.49	312.64	309.88	315.38	313.03	309.55	310.99	312.83	310.24	318.39	315.62	314.61	315.21	316.89	311.64	317.15	307.08	312.67	314.36	313.73	313.93	309.61	312.59	310.87	310.26	316.81	313.24
316.76	315.79	316.05	322.22	315.95	316.98	313.03	315.28	313.68	314.53	313.18	315.22	316.61	311.36	317.47	317.41	314.13	309.46	312.74	313.95	315.11	316.5	314.66	308.77	316.42	313.24	314.84	315.33	311.82	320.16	317.63	314.28	314.23	313.58	312.38	314.87	315.85	310.72	315.96	311.83	314.7	310.53	311.55	314.83	314.39	311.92	310.11	312.76	313.22	316.43
308.99	301.82	300.12	307.68	303.72	306.26	306.13	309.16	306.17	303.03	305.96	302.82	308.32	305.77	311.49	307.31	304.1	306.6	305.59	307.61	309.64	305.25	299.76	303.81	307.71	302.55	307.07	305.29	305.74	304.8	307.19	308.96	306.4	308.99	313.22	307.11	302.53	305.73	307.85	311.62	300.56	305.28	305.29	304.8	310.56	298.2	306.86	306.24	306.34	304.45
316.97	320.31	316.48	314.06	319.43	321.39	322.73	315.93	317.44	316.98	319.82	321.85	316.16	320.75	320.56	323.03	319.42	318.59	319.4	318.79	321.69	322.06	319.92	319.26	325.18	316.2	321.3	314.16	318.13	315.81	322.67	315.2	315.93	312.95	316	318.4	323.71	317.1	322.79	319.78	323.5	317.27	316.11	317.83	321.61	321.01	319.69	315.98	319.12	312.57
311.12	313.47	316.8	310.79	315.54	309.75	312.9	310.27	310.55	311.79	311.88	313.4	312.09	314.63	310.3	308.93	317.05	311.2	313.44	311.3	306.3	314.15	305.01	312.38	310.33	308.89	309.68	308.92	314.47	307.26	312.41	310.35	307.13	308.21	310.72	310.58	315.12	313.1	309.95	309.78	311.67	309.63	312.99	307.1	307.13	308.11	317.25	307.32	309	311.32
314.92	314.47	313.9	315.07	320.93	313.95	313.11	311.5	309.91	309.39	322.63	312.83	314.21	311.11	312.63	316.31	313.31	315.92	311.98	312.81	311.68	309.8	315.56	311.72	314.35	316.65	320.65	313.88	309.77	317.86	313.05	310.65	307.03	319.52	312.15	312.74	315.56	313.6	310.54	315.72	317.36	311.55	315.89	320.39	315.65	318.53	307.4	317.79	306.74	316.03
320.42	320.97	328.33	328.15	332.89	321.58	326.06	324.95	322.37	322.32	323.14	323.48	321.03	321.6	325.11	323.21	323.39	328.1	326.04	324.7	323.87	330.61	323.81	324.7	323.73	323.39	329.19	334.04	330	327.41	325.02	325	325.41	323.64	319.42	328.76	327.29	326.35	324.58	325.39	323.19	325	320.6	320.61	325.97	324.69	330.55	324.63	329.15	325.05
298.62	296.97	296.54	302.15	300.19	296.39	300.19	296.95	300.76	297.08	299.56	305.36	304.9	305.78	304.74	301.68	303.33	298.1	300.05	298.01	298	299.33	303.37	299.35	297.64	304.08	303.6	299.26	300.81	302.73	303.77	295.81	305.93	303.18	297.79	300.51	300.5	299.05	298.13	302.06	300.07	296.79	293.81	299.73	292.4	301.41	295.86	297.29	305.89	300.79
314.08	313.08	312.11	314.36	314.67	315.17	306.71	311.4	313.32	317.92	313.96	309.72	317.6	311.7	308.72	310.22	311.05	308.28	311.04	313.24	316.9	314.35	317.74	309.09	317.05	314.67	310.19	313.69	316.24	320.59	317.94	312.07	312.99	319.31	308.35	315.02	310.17	314.64	311.99	310.96	310.42	310.04	313.49	309.5	310.32	309.45	313.4	309.44	312.78	308.87
304.62	306.72	303.58	304.88	304.48	301.35	306.06	305.98	308.52	297.53	302.71	297.87	304.1	297.97	308.34	304.56	305.2	300.07	305.89	304.76	300.41	303.71	300.93	305.39	306.12	299.08	306.85	302.74	307.08	306.66	304.7	301.44	308.12	307.02	298.75	300.57	303.35	302.65	302.27	309.53	301.89	304.21	306.52	299.27	301.92	301.72	298.45	296.91	303.72	303.64
315.23	316.96	313.92	311.26	312.05	313.85	308.28	305.56	314.55	307.95	313.46	311.56	312.48	310.65	316.16	315.09	310.71	310.49	312.61	312.82	312.68	305.08	308.11	307.14	317.17	309.7	306.65	313.15	311.44	312.33	310.22	305.98	307.79	311.4	311.81	313.36	309.19	308.59	315.54	308.29	308.13	314.49	311.38	309.27	309.48	309.29	309.86	315.2	311.54	310.38
316.92	315.82	316.47	314.54	318.78	320	317.5	310.54	318.34	314.68	317.65	317.9	315.22	314.88	316.92	311.78	315.96	312.74	317.69	317.44	314.38	318.45	312.34	312.67	314.67	318.21	310.28	314.02	314.8	319.75	320.42	314.92	315.74	315.96	313.72	312.78	316.05	318.01	315.43	317.3	319.86	314.41	314.64	313.96	317.02	313.3	319.99	319.32	312.33	320.14
314.21	313.3	319.99	311.72	316.88	314.11	316.34	313.3	308.72	316.13	313.52	313.21	313.38	315.84	316.91	318.65	315.31	310.45	309.25	312.84	319.5	315.03	319.64	315.82	311.4	314.67	313.75	320.46	314.79	317.05	317.18	311.48	314	315.04	308.96	313.02	311.23	313.36	318.96	314.53	317	311.71	313.09	315.09	315.43	312.59	314.24	312.49	311.05	313.43
297.48	302.67	309.03	305.96	306.81	301.22	305.76	304.89	304.57	308.11	305.78	306.52	301.07	303.72	302.43	308.47	303.27	304.72	305.43	301.49	301.94	304.87	302.46	298.26	302.99	306.39	303.69	308.76	304.19	300.29	307.74	298.33	303.96	310.99	299.51	305.55	301.61	305.28	304.71	305.27	300.08	307.71	300.39	301.87	303.42	307.54	302.25	302.69	303.98	299.13
312.37	318.66	317.11	313.56	316.4	317.69	314.37	319.77	313.97	315.67	318.87	319.74	315.72	312.68	314.6	321.03	314.68	319.01	313.94	318.26	313.15	318.07	311.13	318.04	317.29	314.8	313.95	315.87	314.89	313.55	313.8	314.3	314.59	313.52	318.15	315.22	317.62	316.25	312.96	312.38	311.01	315.26	313.75	314.77	317.2	315.9	319.66	317.32	319.95	318.61
310.81	312.57	313.32	309.63	317.28	312.29	313.44	310.9	316.22	310.76	315.95	311.95	311.54	310.53	315.99	308.94	313.51	310.3	314.15	315.1	311.05	315.74	317.93	312.71	316.54	312.69	311.71	309.74	314.13	311.98	312.84	309.71	312.76	312	312.16	318.31	312.17	313.12	308.84	313.71	314.94	313.63	312.04	313.54	312.65	307.85	310.38	311.81	313.44	305.83
318.38	312.84	318.08	316.07	322.98	319.07	316.19	312.65	318.64	313.04	316	315.29	314.68	312.2	316.8	318.49	311.38	312.6	312.99	317.48	315.53	316.64	310.96	310.42	315.22	317.99	315.79	316.03	311.89	318.05	316.7	318.65	314.39	312.56	313.58	314.52	311.43	314.57	316.77	315.4	312.53	312.9	309.69	312.09	315.17	314.43	320.22	315.55	315.29	311.95
298.26	298.66	289.54	295.64	295.46	297.61	293.9	293.83	292.81	289.57	292.23	296.94	296.57	298.69	300.48	291.62	293.22	295.1	297.83	294.51	296.96	295.33	293.95	297.17	294.15	289.9	296.99	295.27	295.44	294.07	298.98	296.98	297.26	297.19	288.21	299.51	294.36	287.99	294.04	299.49	294.48	301.21	290.51	291.28	290.69	291.93	297.87	293.66	294.9	294.98
318.27	317.08	314.25	314.21	311.87	314.54	311.79	313.36	318.43	317.51	314.05	315.17	315.23	312.73	313.99	311.2	315.26	317.79	318.72	314.63	315.74	312.11	316.97	319.59	317.28	310.65	310.03	311.57	315	312.99	311.36	316.72	316.78	315.91	318.24	314.6	314.14	314.22	313.85	314.04	314.59	314.84	315.53	316.05	313.66	317.51	313.43	311.55	310.43	314.49
303.77	303.88	303.35	300.44	304.64	308.11	305.64	307.6	298.71	300.55	305.05	300.97	302.93	300.98	307.44	307.43	299.61	299.98	303.7	307.86	299.21	299.7	303.83	302.99	299.75	302.95	302.63	303.36	305.34	302.24	304.77	303.5	304.68	304.98	304.59	305.05	301.41	306.69	303.03	303.28	297.04	304.58	304.25	302.96	308.35	300.29	302.78	301.29	301.95	301.48
312.35	316.02	311.64	319.89	318.67	318.13	318.46	321.37	320.1	308.02	314.33	315.2	318.74	319.33	311.03	314.73	313.59	318.79	317.44	319.15	319.51	318.5	316.54	312.65	323	313.34	316.69	315.62	318.7	317.23	316.43	314.66	319.05	313.87	314.27	315.94	311.36	314.45	323.7	317.5	315.77	315.35	319.71	312.95	317.43	320.34	319.65	317.09	316.04	323.14
312.46	313.72	315.26	313.38	317.37	306.23	314.83	315.71	310.82	310.46	313.74	311.95	315.97	314.27	316.03	316.57	311.14	311.22	317.08	318.3	316.56	315.04	315.27	316.74	313.36	318.26	312.82	314	315.06	315.09	315.58	313.74	316.47	312.96	311.42	314.4	317.11	311.91	312.06	313.65	316.61	313.93	312.03	307.41	311.31	316.43	314	312.54	314.66	319.37
294.13	302.92	302.39	302.87	304.07	303.16	306.39	304.03	301.18	305.9	304.46	305.74	297.94	305.51	305.01	300.43	302.35	296.05	304.13	302.59	306.74	300.98	305.55	303.67	305.26	303.37	297.79	301.76	298.74	302.15	303.83	300.73	301.6	302.39	302.92	301.02	307.1	300.77	300.02	303.91	299.48	297.88	305.79	305.19	303.25	304.12	305.11	297.39	300.22	301.4
304.71	305.45	300.55	301.12	304.12	303.56	298.46	303.22	303.05	301.61	303.91	296.62	301.54	299.73	298.05	301.23	296.74	301.34	304.33	301.34	300.48	300.19	302.78	304.22	296.74	303.2	300.47	300.09	300.18	303.25	301.63	299.67	302.12	303.32	300.01	302.75	300.95	301.14	306.08	302.3	295.58	300.76	299.07	302.04	305.45	304.89	304.94	299.54	305.13	303.11
307.97	305.34	302.72	311.59	302.97	301.84	304.52	303.49	303.58	306.22	308.29	307.56	304.62	308.1	308.68	307.13	309.83	308.31	304.28	309.04	307.5	310.01	302.53	305.69	309.38	303.92	300.87	302.17	303.26	305.71	297.46	305.6	303.99	308.78	305.86	300.92	309.42	305.82	304.32	302.33	303.29	304.48	306.43	305.45	304.53	302.41	303.93	299.57	305.56	308.77
316.97	311.56	304.04	312.87	315.72	309.93	313.05	313.68	313.33	314.32	312.82	314.53	313.85	310.72	313.02	314.21	310.09	317.33	310.52	314.55	309.96	313.15	309.19	315.09	312.96	310.43	310.53	308.18	314.02	308.88	306.53	315.54	309.9	308.39	314.92	311.54	317.71	306.85	307.29	312.69	313.87	314.12	309.88	314.66	312.44	313.82	309.36	317.37	307.79	310.55
309.43	313.79	304.6	308.5	309.61	306.41	304.3	310.74	309.34	311.15	312.25	311.14	310.79	308.42	310.88	309.8	309.96	312.8	309.23	307.33	311.39	301.58	311.96	308.64	307.73	313.62	311.86	310.76	314.9	309.77	307.13	307.41	309.03	317.65	312.34	310.3	303.6	306.6	315.03	307.98	310.97	306.74	314.04	309.47	308.05	306.2	312.02	311.69	308.93	311.64
319.86	313.07	314.54	310.09	315.94	317.48	317.98	315.48	319.41	312.67	312.81	316.43	316.21	314.69	317.56	313.72	317.8	317.12	314.79	316.78	317.29	316.81	313.79	317.43	321.35	321.92	316.08	317.51	319.52	315.72	315.73	315.91	316.78	317.21	315.76	315.93	313.91	315.34	321.79	309.28	314.37	310.54	310.83	318.97	319.29	317.17	317.27	316.45	314.08	313.05
327.12	330.42	323.4	329.85	331.38	329.59	324.95	325.31	324.92	324.79	327.61	330.37	327.16	328.68	327.16	324.24	328.12	331.71	327.66	327.09	325.83	333.21	327.43	328.8	325.99	330.14	328.12	332.01	325.12	326.37	331.77	324.91	330.81	331.66	328.54	333.16	328.02	328.46	327.45	329.79	326.86	327.91	336.04	323.86	331.97	330.45	329.46	328.71	329.65	324.74
296.11	296.12	296.49	295.23	295.36	299.85	297.69	288.66	297.02	302.62	292.89	301.44	296.16	296.01	295.77	298.83	297	298.41	299.07	295.21	292.6	291.39	294.23	294.58	299.96	297.86	298.02	292.69	300.27	291.47	297.37	295.79	292.69	297.33	294.42	298.05	301.4	293.02	295.18	292.9	295.8	298.11	297.76	296.03	295.98	294.34	298.45	298.5	295.34	298.85
327.97	324.12	326.18	327.94	333.26	323.53	329.51	322.58	331.12	332.77	328.35	328.36	329.76	325.91	330.33	326.51	325.13	327.46	326.41	326.2	329.62	330.75	328.89	326.76	327.2	324.56	324.5	327.26	327.18	328.14	322.81	326.02	326.41	321.5	327.11	328.11	322.65	326.66	329.49	327.76	329.48	327.89	328.21	329.63	322.9	327.56	330.27	330.52	329.17	333.76
319.95	318.25	315.87	314.89	316.88	315.99	315.95	316.11	317.22	319.86	318.11	313.67	317.79	317.49	316.46	317.02	320.35	318.26	319.17	317.7	318.74	320.11	314.25	321.09	314.36	313.23	316.11	314.99	316.86	319.73	316.91	319.61	317.75	316.56	315.67	315.77	319.43	318.05	317.28	316.43	317.63	312.17	315.94	320.66	313.8	317.2	315.36	321.53	317.36	314.78
295.26	299.85	294.21	294.25	293.1	294.27	296.18	290.19	292.3	291.13	292.04	294.31	294.14	292.19	298.31	291.14	296.89	290.18	291.55	296.45	298.5	292.87	297.19	292.99	292.16	289.45	295.04	288.88	298.43	296.99	293.55	294.48	297.34	295.44	296.94	295.35	294.43	294.5	296.25	298.52	290.13	297.15	290.82	297.97	293.33	289.86	290.24	295.44	299.36	295.01
305.4	307.89	305.85	305.96	306.57	305.45	309.32	304.53	304.92	308.93	303.89	307.77	306.45	312.76	304.94	303.35	309.56	302.31	304.3	307.2	304.37	303.08	300.78	307.48	309.9	311.13	302.79	307.09	304.67	303.4	308.29	305.46	306.86	302.7	305.85	305.93	309.63	308.01	304.4	300.28	305.68	308.49	305.47	308.5	303.17	301.64	304.57	309.5	305	301.31
317.36	314.8	322.82	317.77	318.78	317.3	314.13	318.94	316.99	321.18	318.83	308.86	318.62	320.15	315.39	315.06	317.52	317.45	320.69	320.91	317.2	317.7	316.82	323.78	319.55	317.3	318.26	321.33	318.97	323.17	313.64	314.48	320.42	319.83	318.1	318.76	317.32	314.08	316.67	320.96	320.04	315.98	318.93	317.59	320.29	317.98	318.18	319.31	315.16	316.65
320.17	311.1	311.39	314.07	309.64	309.6	312.91	313.43	312.71	310.96	309.37	312.63	311.3	314.3	315.33	310.82	314.67	313.3	313.13	315.43	311.45	311.29	310.07	313.86	309.96	311.99	314.95	315.58	312.86	311.58	311.57	313.78	316.38	314.66	312.44	311.08	314.33	316.93	312.17	311.12	315.64	312.02	313.58	311.27	311.6	311.12	313.49	313.82	312.72	313.29
309.22	312.15	315.85	309.36	313.11	315.87	312.12	311.28	313.87	314.29	310.15	312.96	317.1	310.78	311.2	312.05	311.21	314.94	309	306.01	312.22	314.31	310.08	314.78	308.34	310.63	318.35	314.97	311.91	309.48	312.27	312.8	314.77	313.49	310.01	312.47	313.8	313.13	315.13	310.62	312.19	311.93	308.58	316.82	314.64	312.66	311.08	311.85	308.53	311.32
297.51	301.92	299.67	301.67	306.29	302.39	300.29	298.86	302	304.16	305.04	301.81	307.16	297.74	305.84	298.84	304.83	301.27	304.73	301.55	304.51	302.73	299.53	303.19	304.1	302.83	303.73	303.48	297.55	303.77	301.94	301.15	298.94	303.89	303.6	298.69	300.45	306.77	303.24	304.18	303.87	301.22	305.31	304.96	299.31	298.15	301.63	304.62	305.73	302.91
314.68	311.1	312.9	310.64	311.41	307.18	307.4	307.75	313.67	310.49	310.2	309.88	310.06	315.73	313.58	312.69	311.6	311.71	317.38	310.74	312.58	311.8	306.6	310.18	313.88	312.85	308.08	311.85	308.56	315.09	311.62	309.1	306.92	313.63	314.63	307.05	310.37	315.16	305.35	311.28	312.57	315.87	313.26	308.41	315.43	310.41	311.05	313.45	312.14	309.52
303.81	305.15	309.1	303.66	302.67	307.86	311.45	307.79	300.69	304.48	298.95	303.59	303.83	304.82	308.41	300.69	304.74	306.04	300.44	300.72	300.57	301.11	304.82	301.67	301.51	302.65	300.86	305.67	308.47	303.78	306.52	301.52	304.35	306.72	303.59	303.3	302.66	305.54	302.85	303.1	303.23	301.76	299.87	299.51	305.43	303.05	301.46	303.94	303.5	308.42
312.03	314.19	313.74	311.33	319.87	315.17	314.03	314.29	314.6	316.59	314.55	314.71	314.83	316.47	315.81	317.14	314.79	312.84	316.09	314.68	312.37	314	313.71	314.82	319.02	315.14	311.69	313.93	316.73	321.83	314.62	316.7	318.43	319.42	318.37	312.31	315.03	312.26	316.73	311.55	314.52	313.54	312.63	315.49	309.56	318.21	309.07	311.73	310.75	308.93
292.74	296.84	297.98	295.49	294.97	297.73	294.36	295.73	290.07	293.28	297.16	300.1	303.83	298.41	300.72	296.47	295.36	293.25	294.33	292.6	299.77	298.25	297.97	296.16	300.23	298.15	297.15	298.42	295.88	296.18	299.25	293.77	296.58	295.62	299.73	296.09	301.52	297.24	300.99	302.31	300.17	296.18	293.91	299.25	297.47	297.76	296.67	294.22	299.61	300.68
313.57	308.83	307.33	309.52	312.35	312.96	308.62	312.44	314.37	309.64	309	312.3	315.81	311.01	304.23	309.83	313.85	306.83	310.13	310.12	306.49	310.94	313.99	315.08	317.69	310.17	309.34	314.95	315.32	313.57	308.79	311.57	311.74	315.24	309.81	308	313.37	311.16	317.22	309.8	314.95	305.8	314.02	308.95	316.46	315.61	312.95	310.62	312.19	311.1
294.71	302.6	298.25	298.87	298.88	297.09	297.44	296.41	306.6	298.47	295.28	299.15	300.12	302.73	301.12	303.26	297.87	301.67	302.16	300.94	297.2	299.92	298.08	295.77	297.29	299.82	296.26	295.04	302.6	300.02	294.54	303.97	296.19	296.44	306.56	299.58	298.99	295.17	304.67	299.05	302.02	300.47	308.05	297.57	305.12	297.34	299.92	302.99	300.58	303.81
308.8	310.69	306.72	307.73	307.72	306.08	306.68	304.35	311.19	308.61	304.21	307.2	307.27	305.12	306.9	304.74	308.63	305.22	308.59	309.83	307.52	311.87	303.73	305.54	300.25	302.48	302.24	308.85	307.59	310.43	304.5	306.08	306.3	304.15	306.4	308.26	306.14	302.17	307.54	310.97	307.84	307.83	305.13	307.3	310	311.01	309.11	306.75	306.79	304.34
328.13	330.1	332.21	329.97	327.14	329.99	329.58	330.04	326.21	325.15	326.91	327.23	324.9	333.34	330.07	328.64	325.48	327.95	328.41	328.27	328.17	328.81	330.49	327.11	332.17	328	332.41	329.74	324.51	332.42	329.59	331.26	330.88	328.4	324.5	327.98	328.96	328.97	327.71	327.7	327.52	328.49	324.03	324.83	330.35	329.27	324.62	325.38	332.16	330.08
311.2	313.1	312.75	309.31	318.63	311.41	308.8	305.95	315.9	311.89	318.4	312.26	310.87	311.25	312.64	318.37	315.88	309.49	311.64	310.12	313.13	311.92	316.31	313.76	311.33	307.93	313.19	312.73	318.21	313.05	312.74	312.23	316.22	311.25	310.94	314.82	315.62	311.52	313.98	310.39	312.29	311.97	312.07	314.85	316.66	315.16	309.79	311.77	313.15	312.01
311.75	323.34	315.27	313.78	321.05	319.73	319.81	317.52	318.63	319.19	315.12	312.87	316.48	318.56	312.32	317.63	312.94	314.61	322.88	319.69	320.82	321.71	324.51	313.12	309.17	315.1	313.82	314.46	322.94	318.38	309.87	317.33	317.31	313.92	313.44	314.94	316.38	318.62	318.44	315.61	311.95	312.65	312.51	313.14	317.81	318.62	311.55	314.85	314.88	314.04
317.9	321.19	317.64	314.07	322.82	318.31	321.38	320.72	316.02	322.29	321.13	320.04	320.24	315.92	315.13	315.88	320.83	317.7	321.11	323.9	321.99	316.06	316.27	315.07	317.53	323.65	315.57	317.23	326.24	320.58	316.17	320.22	320.68	312.17	316.35	321.76	315.14	322.7	319.46	313.56	313.98	317.31	316.2	316.92	320.73	317.68	316.97	319.25	313.89	324.72
313.93	319.04	316.16	309.8	315.65	310.32	317.8	310.83	311.73	314.4	312.92	307.81	313.23	313.74	319.59	310.72	319.15	317.75	317.41	313.55	314.42	314.89	314.37	313.5	309.02	313.56	317.44	311.01	312.9	315.22	314.75	315.51	311.23	316.37	314.15	312.63	313.72	321.24	315.33	315.25	314.33	313.07	314.71	314.36	319.16	315.82	315.5	316.62	315.25	314.43
297.46	299.74	301.04	296.13	301.78	301.48	293.08	297.15	296.11	302.51	302.97	302.56	293.14	298.11	301.83	301.94	303.45	300.82	300.66	301.07	296.39	305.52	298.23	299.43	297.72	298.41	299.65	300.22	297.73	299.14	304.9	298.21	300.05	299.62	303.7	302.91	304.51	304.55	301.82	301.79	300.14	300.47	301.67	297.4	294.34	300.11	303.18	303.24	300.89	297.55
320.16	317.73	323.99	320.2	318.07	321.84	323.43	317.47	322.15	319.81	319.87	315.92	317.87	320.81	315.83	320.55	317.1	318.51	320.83	319.32	317.23	319.17	324.82	318.95	318.79	318.06	315.05	322.22	319.97	318.75	317.26	320.43	322	321.4	317.64	314.99	320.36	319.29	319.8	321.12	317.48	319.04	320.33	314.6	318.24	322.76	329.83	321.8	318.5	321.76
328.54	327.7	327.41	325.49	326.64	329.34	324.41	327.6	327.07	328.52	326.29	329.5	331.22	326.81	329.46	329.74	324.86	326.58	323.07	331.96	328.14	324.85	331.07	328.88	327.92	333.63	328.48	327.13	327.23	325.85	327.08	330.15	328.07	327.91	323.35	326.41	332.52	331.44	330.7	332.29	336.58	336	327.22	329.31	331.94	332.05	331.92	327.7	322.63	331.74
317.84	310.73	311.17	316.44	310.42	313.4	316.58	308.61	315.19	319.01	310.87	309.6	312.95	311.88	313.55	315.2	313.03	307.89	317.46	311.66	311.39	312.51	313.83	315.1	311.35	313.7	313.61	310.26	312.45	315.83	314	309.45	314.6	314.16	314.01	313.76	314.73	311.69	313.76	314.68	308.28	307.89	320.84	307.58	312.25	313.01	315.56	315.33	309.91	309.12
304.48	303.25	305.29	296.5	302.65	307.19	303.08	300.1	301.02	303.61	298.18	302.76	300.3	294.39	299.61	302.02	301.97	298.53	296.18	298.18	304.3	296.84	302.41	302.73	296.83	300.4	296.43	302.35	301.42	304.58	298.49	302.81	297.91	300.79	298.23	304.22	290.46	305.21	300.51	302.21	298.2	300.71	296.68	304.77	301.46	300.51	302.14	300.03	297.67	300.88
316.82	314.29	317.72	315.63	314.04	317.38	322.32	319.81	318.47	322.52	315.1	319.55	315.18	315.41	315.64	316.75	320.06	311.08	319.62	316.52	311.2	314.33	316.03	312.93	311.76	320.45	315.49	319.15	315.02	315.85	316.11	316.31	317.63	312.92	316.75	313.95	316.68	317.89	314.84	313.9	315.8	314.2	317.22	315.62	320.64	309.85	314.79	313.85	316.96	317.15
307.1	303.98	307.78	303.21	308.35	310.84	307.66	309	308.04	307.64	306.12	308.56	302.61	303.85	311.08	307.68	305.61	304.5	300.64	310.41	303.35	308.99	311.82	305.29	310.6	309.29	310.39	304.55	309.51	310.22	308.98	307.83	308.8	304.81	306.53	306.12	305.25	306.63	307.27	310.59	302.91	305.16	307.48	309.44	302.99	308.45	306.39	306.84	303.9	304.45
321.41	324.56	325.48	328.49	325.79	326.48	324.19	328	318.87	325.2	327.03	320.9	318.79	328.77	322.44	322.72	322.85	325.39	328.41	323.54	325.78	333.17	324.68	325.07	324.3	326.27	322.76	326.64	324.22	327.3	322.93	327.1	324.29	327.17	320.46	325.66	326.09	329.47	326.59	321.15	320.78	325.09	327.08	325.65	325.33	323.74	322.78	322.17	327.19	323.25
310.79	313.42	313.17	314.16	315.16	317.27	312.24	313.48	313.93	311.53	317.67	316.69	314.76	315.71	316.05	319	315.44	317.66	315.44	312.08	316.98	310.21	314.51	311.02	316.13	308.2	316.15	314.02	322.76	312.99	313.16	318.5	313.56	312.93	310.34	316.83	314.07	313.83	316.12	315.3	312.59	318.02	317.01	311.51	308.06	316.31	313.72	311.6	310.63	315.59
328.26	329.2	328.67	328.28	331.73	330.51	328.06	335.92	329.35	328.8	329.6	329.3	329.38	328.06	328.16	329.03	330.72	326.11	330.91	323.75	326.93	328.21	330.16	325.01	330.33	330.75	326.19	327.3	328.51	332.33	325.08	329.57	334.15	330.66	329.5	326.36	327.67	325.38	326.63	326.03	327.85	324.72	333.18	327.66	327.9	331.14	324.68	326.09	324.38	325.04
316.22	313.27	316	317.14	321.82	315.6	318.17	319.41	315.5	315.58	317.45	318.65	318.92	317.74	320.38	314.65	320.23	314.47	318.51	320.48	316.97	316.03	318.29	313.29	316.97	318.18	322.26	315.04	312.57	316.37	318.29	325.44	323.99	320.61	316.58	318.34	317.65	315.99	313.4	319.8	318.54	316.23	321.72	314.1	319.45	315.88	317.65	319.13	313.5	321.25
319.57	319.38	318.09	322.68	320.32	318.86	319.38	322.08	321.29	319.19	316.83	313.04	318.27	317.89	313.81	317.83	322.99	317.42	316.05	318.47	317.07	319.88	313.18	319.16	315.57	321.13	321.19	318.91	318.82	315.62	319.72	318.68	315.6	318.97	322.17	316.01	317.88	314.51	324.43	319.99	321.59	318.86	320.59	313.11	312.71	315.68	318.31	317.51	321.39	315.35
309.65	316.09	312.75	313.45	308.04	309.15	307.53	309.47	315.59	312.44	314.07	308.41	311.84	310.62	309.39	309.29	308.28	311.69	308.37	305.88	315.23	312.37	309.36	309.84	307.66	305.97	313.71	309.8	311.96	314.1	311.37	312.14	313.36	307.97	307.87	308.71	311.44	308.74	312.15	311.62	309.29	308.38	316.59	312.67	306.94	313.93	304.55	310.52	309.2	313.13
326.64	323.08	323.27	326.28	331.04	318.5	327.7	321.99	323.8	323.01	329.67	321.26	322.72	326.59	327.79	323.41	326.09	325.13	322.59	321.46	318.38	326.42	325.91	321.35	317.94	321.45	323.67	319.76	324.25	321.16	323.18	326.8	331.83	319.29	317.78	325.96	322.51	324.29	327.79	324.23	322.87	327.85	326.23	318.61	325.54	328.25	319.69	327.49	320.83	326.5
294.42	297.68	293.2	293.75	293.96	298.23	293.47	297.72	302.39	295.23	294.81	294.86	290.08	294.41	298.89	292.67	295.47	296.29	290.95	295.39	295.79	296.17	292.83	291.7	296.82	290.66	298.64	292.87	296.12	291.26	292.44	296.47	295.85	293.72	296.38	294.28	292.63	294.55	295.99	296.44	294.36	295.01	298.41	292.67	293.46	291.31	292.01	297.25	295.88	295.06
330.31	328.33	322.98	324.97	326.47	324.9	332.42	325.59	330.79	328.33	322.44	324.99	329.19	322.27	329.42	328.46	328.76	331.46	323.02	327.12	327.84	327.32	324.92	329.9	329.2	327.28	327.41	331.36	330.72	330.87	322.51	326.85	328.98	332.24	326.28	329.74	330.84	329.47	328.99	331.43	327.52	329.66	324.73	327.8	335.89	324.19	334.3	332.74	330.69	326.9
314.08	316.47	312.14	309.59	315.53	315.09	317.09	313.19	315.66	316.71	315.08	310.47	315.48	314.14	313.02	311.6	316.42	313.34	319.89	316.58	315.6	312.8	310.06	316.12	314.18	315.21	319.28	315.72	316.67	316.39	320.57	316.27	311.83	312.52	315.56	310.63	313.8	321.06	317.26	311.85	310.96	315.09	314.05	317.5	318.99	314.58	315.56	320.47	314.96	317.77
324.57	317.37	317.79	315.6	317.55	318.34	316.52	320.22	321.15	318.55	318.45	319.9	323.66	320.21	321.99	318	319.64	315.9	319.88	318.47	315.77	321.22	320.01	318.84	318.79	319	316.07	319.96	316.67	312.5	319.34	323.7	320.8	317.98	311.3	316.46	317.41	315.46	318.58	317.45	317.78	322.84	322.84	323.02	321.54	316.4	317.6	320.73	316.75	322.79
326.61	330.58	329.54	326.97	330.19	328.63	331.1	325.94	321.88	325.26	326.27	325.68	332.95	329.44	326.15	328.85	321.76	327.26	328.43	329.63	327.35	332.21	334.44	334.1	320.51	330.71	327.77	326.89	325.1	324.9	326.82	326.95	320.48	329.62	324.49	328.64	325.74	326.35	324.13	327.52	327.34	326.15	330.81	329.75	326.23	329.84	327.08	325.28	332.38	325.56
329.4	324.16	325.17	325.38	324.83	328.52	325.43	325.05	322.82	325.89	325.09	331.55	329	326.07	329.26	331.23	325.91	326.55	322.61	326.33	330.4	329.36	326.01	325.37	327.44	323.59	324.23	328.18	325.71	326.78	321.65	322.26	331.8	323.37	325.47	327.84	328.38	330.75	331.3	329.33	325.99	328.7	327.3	323.4	328.21	328.31	326.11	329.44	323.74	325.21
288.97	291.44	290.78	294.43	291.04	292.52	291.92	293.05	295.85	290.7	293.04	292.84	297.31	294.64	292.06	297.99	295.01	300.48	295.14	297.64	291.36	293.16	294.77	296.34	300.07	294.97	295.52	298.29	294.63	294.29	292.55	291.86	295.2	294.95	296.78	293.42	297.61	296.87	294.31	293.8	290.64	290.61	289.99	295.95	295.35	293.38	297.22	292.09	294.31	294.05
292.9	290.58	292.26	295.76	295.47	288.58	295.63	295.21	292.46	294.76	293.67	291.79	289.38	297.4	296.05	290.87	291.98	294.09	291.01	293.08	293.92	295.43	297.34	294.56	296.53	291.23	300.57	297.9	294.07	289.89	301.23	290.36	289.96	291.57	297.87	291.97	287.48	294.77	293.02	299.77	292.98	295.54	294.2	291.05	293.02	295.73	296.21	294.02	296.63	300.23
303.81	301.16	303.35	303.12	304.87	304.84	302.17	301.59	305.84	301.94	304.26	305.26	306.8	299.67	305.45	303.56	301.91	304.52	304.75	298	298.71	305.04	301.84	302.21	305.94	304.15	308.64	312.48	303.4	306.25	302.34	303.48	305.3	299.98	303.67	307.62	303.46	305.17	306.86	309.97	302.89	305.46	304.84	305.72	311.65	301.18	304.45	300.76	306.31	304.63
317.61	311.75	315.85	307.25	315.79	315.64	317.86	309.54	314.13	317.79	315.22	320.4	316.94	319.52	311.55	314.99	310.77	314.79	315.51	313.5	318.33	318.26	317.69	316.92	321.41	319.18	315.54	316.17	314.01	318.92	316.53	317.77	312.23	313.67	314.8	315.46	315.65	313.87	318.23	317.84	312.39	309.51	318.5	310.58	312.79	311.24	322.35	314.03	316.29	315.81
325.87	322.33	320.83	322.87	326.64	321.9	321.52	327.76	326.26	323.12	327.29	321.32	328.78	321.52	324.95	323.96	327.73	322.75	322.25	322.85	324.52	324.06	317.52	323.8	322.31	325.33	327.07	324.78	325.57	325.25	326.4	328.28	321.2	324.88	327.77	321.03	322.46	324.27	326.62	326.34	326.71	323.7	320.43	327.57	324.32	327.32	323.58	326.16	317.91	321.11
316.07	314.94	313.66	311.1	312.08	316.68	314.04	315.92	314.14	311.99	313.3	311.83	317.13	311.01	311.1	312.49	318.3	317.47	313.55	315.61	312.91	316.16	312.31	313.05	314.6	313.99	315.35	317.69	313.31	315.11	317.11	313.56	314.12	312.95	307.24	313.74	313.32	318.84	315.8	314.18	316.35	318.4	315.44	311.49	311.65	312.61	313.44	314.36	309.86	313.01
314.43	317.35	316.41	318.06	311.5	314.99	318.76	314.15	312.15	315.98	315.89	313.51	314.41	313.61	318.51	312.44	319.69	316.41	320.33	317.09	318.39	315.92	313.77	314.98	316.74	318.4	316.69	309.81	316.77	319.48	313.07	317.44	314.97	320.42	314.54	320.97	315.31	314.08	323.31	317.93	313.92	316.2	317.47	317.33	314.63	317.94	315.85	315.02	316	317.06
313.89	307.48	308.03	310.76	310.43	315.25	311.48	311.98	308.42	309.67	311.16	309.67	320.01	308.85	305.6	307.87	308.64	313.01	308.48	311.11	310.85	314.03	309.8	311.54	314.33	306.62	309.79	310.83	315.23	312.72	309.07	313.44	304.94	310.89	311.69	310.37	309.77	308.9	305.2	312.25	309.87	308.05	309.66	313.99	312.97	313.84	317.29	308.74	314.41	316.62
305.48	308.05	301.3	308.08	307.05	303.96	304.75	303.96	305.47	304.57	304.34	301.94	301.89	308.9	306.54	301.46	301.76	303.41	297.39	303.83	300.9	304.81	300.8	302.21	301.96	308.34	302.16	307.24	308.38	307.36	305.22	303.95	304.01	301.77	305.29	309.04	302.98	309.11	305.9	304.23	307.89	299.84	303.5	304.99	299.96	302.29	306.33	306.82	306.8	300.82
301.47	305.12	303.46	310.58	307.42	302.14	313.06	301.12	306.23	305.83	303.31	304.44	306.83	303.8	307.37	304.12	302.16	303.95	314.07	304.61	307.48	306.2	304.16	306	311	301.63	302.85	301.63	304.77	306.19	304.01	309.47	305.74	308.09	311.9	306.87	302.49	304.41	304.81	307.68	304.96	307.51	306.85	302.56	304.74	307.08	305.79	307.93	305.39	300.74
315.89	316.35	322.6	317.88	321.95	317.81	320.36	316.44	310.73	314.56	315.52	317.15	315.87	316.86	313.79	316.03	320.68	319.6	318.97	315.71	314.39	318.32	320.8	311.18	320.06	319	320.33	312.34	320.43	321.23	316.09	313.03	313.1	318.83	319.19	313.28	319.67	321.7	317.03	315.19	321.51	321.31	318.13	315.86	316.08	314.16	320.3	311.48	320.96	312.9
315.02	308.64	308.9	312.65	309.99	310.05	310.34	307.5	305.32	311.98	309.1	310.62	307.66	312.21	308.78	310.56	308.71	310.36	309.42	311.6	310.42	314.76	306.11	314.71	308.48	311.44	309.73	306.42	308.81	312.13	311.18	312.6	308.28	308.76	310.33	308.89	309.53	308.33	306.81	313.78	309.84	305.38	307.67	310.34	309.12	313.31	310.23	308.18	307.16	309.33
301.13	296.33	302.8	300.26	300.91	298.99	297.24	299.81	296.48	304.42	302.47	299.55	296.79	296.57	301.09	300.39	303.87	296.75	298.96	296.94	302.81	297.21	302.94	299.62	298.76	303.18	301.16	297.94	302.83	301.92	298.24	298.5	297.53	294.7	301.62	301.15	299.3	300.57	301.43	299.18	295.87	301.38	298.75	302.2	302.7	300.22	297.83	297.3	302.81	298.01
308.47	314.21	312.36	308.54	312.79	309.7	304.42	307.13	313.63	303.94	309.27	310.41	311.59	310.88	310.65	302.83	315.77	310.8	310.2	310.19	312.86	312.45	309.32	312.47	306.24	312.84	311.46	307.73	312.03	304.94	306.37	311.49	307.8	304.75	308.54	305.79	308.51	312.17	304.89	306.9	308.59	308.01	310.22	308.15	308.75	311.99	308.29	311.21	309.79	311.9
300.29	302.84	296.37	297.05	304.71	305.2	299.23	297.73	303.63	295.61	301.32	308.26	302.05	301.1	298.43	298.6	300.06	295.38	299.21	300.62	306.69	296.46	294.07	297.69	297.01	300.93	297.13	296.29	299.89	297.77	293.3	297.29	306.16	303.34	303.49	297.88	296.82	298.17	300.37	299.91	299.5	301.4	300.44	300.58	301.39	301.44	295.71	304.02	302.41	301.92
307.76	310.93	307.3	310.2	310.53	310	307.68	312.88	308.61	310.49	304.42	314.63	306.77	312.44	303.82	312.39	311.44	311.5	307.98	306.23	314.09	313.16	312.73	311.36	307.04	313.04	306.59	306.76	308.92	308.14	310.19	306.44	306.27	308.33	306	309.21	311.36	308.21	313.83	310.63	312.05	308.49	310.13	311.43	310.08	305.93	304.9	308.61	308.52	308.06
303.85	297.85	303.65	301.6	297.5	304.35	300.95	303.34	305.53	306.95	297.82	304.46	304.92	305.57	305.06	308.35	301.56	298.3	303.77	303.2	303.29	307.02	302.25	302.72	304.12	302.09	303.9	303.19	308.77	304.24	302.96	303.08	297.52	303.66	302.98	305.52	303.51	300.78	306.44	305.51	312	299.65	301.73	308.11	306.96	303.98	302.42	304.35	304.91	304.61
307.98	305.38	306.99	303.43	301.07	305.07	310.11	302.66	304.25	308.56	301.62	308.63	303.2	305.63	304.02	303.54	313.83	300.64	302.09	301.59	308.38	309.9	306.4	304	300.35	304.75	309.89	306.38	303.78	302.31	303.48	305.25	305.88	307.21	311.37	305.25	303.97	306.23	305.61	304.25	304.04	304.56	299.82	304.71	301.93	308.17	310.29	303.37	304.28	305.93
321.18	311.35	313.4	318.68	313.73	307.02	314.74	314	310.94	315.88	311.47	317.07	314.44	313.95	309.57	316.03	316.53	312.34	311.18	310.99	310.08	312.63	316.02	319.55	313.73	311.68	313.1	313.69	314.54	310.22	312.92	310.66	313.35	311.57	313.16	308.07	315.01	316.56	316.7	313.59	313.06	307.34	311.71	312.24	316.79	313.56	310.63	311.47	317.41	312.43
315.24	313.11	315.08	309.7	316.72	310.39	313.29	315.69	312.31	313.78	311.55	315.63	311.05	319.18	314.15	317.34	316.98	313.52	314.96	314.19	314.29	315.42	311.23	318.29	311.55	312	310.45	312.08	315	316.67	311.13	314.02	314.99	308.73	314.43	313.37	319.59	315.34	312.78	311.25	320.21	305.72	312.89	315.82	312.71	311.16	313.34	314.65	315.83	313.36
322.57	319.05	325.18	329.58	321.34	324.49	326.95	322.44	327.21	326.78	327.68	324.91	324.8	326.37	321.26	322.79	323.04	324.63	324.69	328.99	321.91	322.72	322.56	330.29	321.23	323.08	327.2	327.33	324.57	323.66	324.46	323.06	321.25	324.02	323.32	326.21	323.35	323.32	326.63	325.5	323.51	325.6	323.95	327.28	327.1	322.59	324.85	320.93	328.49	328.82
312.21	317.54	315.4	316.46	317.16	318.19	314.88	318.03	315.59	317.01	312.1	315.74	309.67	315.57	313.9	314.43	314.3	317.23	324.56	316.18	317.61	314.43	316.06	318.05	315.2	312.34	310.8	315.02	312.22	314.97	317.78	317.92	313.69	315.62	317.11	313.53	316.79	314.21	314.94	313.16	315.46	317.01	319.05	318.09	318.79	316.47	313.65	316.2	313.55	310.39
293.74	295.51	294.69	295.2	292.99	295.22	290.93	290.7	292.42	294.18	294.68	298	293.02	293.55	295.67	292.23	291.45	294.29	296.66	294.37	291.33	297.3	297.31	289.86	291.94	294.76	292.17	289.87	291.22	295.41	300.43	292.36	294.35	292.38	290.98	296.94	295.46	293.41	288.18	292.19	295.19	296.42	289.24	294.05	293.22	292.22	297.91	294.61	293.16	296.69
311.92	310.6	315.38	308.75	312.58	314.44	311.97	311	312.87	310.88	310.08	307.32	306.58	312.27	315.17	309.63	313.49	313.6	309.85	306.43	304.51	308.48	310.67	307.94	309.79	307.32	304.37	307.81	312	310.02	307.18	306.76	306.22	309.99	310.87	311.26	310.38	307.82	310.11	313.57	308.99	304.93	310.42	315.07	307.36	314.01	306.64	308.07	311.28	308.82
306	304.21	303.63	303.56	298.32	303.63	300.58	304.86	305.12	309.37	303.78	311.08	305.7	311.13	302.75	305.21	304.68	299.47	306.4	303.97	303.7	309.57	309.22	304.88	301.58	304.74	302.36	304.29	303.89	303.12	304.43	307.76	304.21	309.23	304.23	305.19	307.84	309.12	306.94	305.96	303.1	301.81	306.69	302.32	299.57	306.08	300.67	308.77	307.02	305.48
311.88	312.12	311.79	308.91	308.64	305.22	309.03	312.19	308.35	307.34	312.11	311.43	303.14	311.53	304.16	307.43	308.02	310.63	310.79	310.06	312.65	312.07	311.3	311.29	310.1	313.3	311.78	309.49	306.25	310.76	307.3	311.79	309.47	307.45	313.82	305.84	308.28	309.24	309.57	312.57	306.55	315.39	312.26	310.26	307.84	311.58	305.14	310.62	308.51	312.26
318.22	316.59	315.4	312.82	318.26	313.41	317.54	318.24	316.28	311.35	317.21	324.14	319.29	320.01	322.46	319.25	320.83	317.4	317.75	311.96	320.18	313.15	318.9	317.49	317.47	322.1	318.15	316.65	311.01	319.45	318.59	316.16	320.9	318.54	317.21	312.34	317.46	321.56	316.97	317.14	313.31	312.89	317.19	317.35	319.64	318.82	318.47	317.5	319.74	316.51
316.24	318.04	315.28	320.91	318.43	317.42	317.34	315.54	316.41	314.4	318.72	318.31	315.96	317.82	320.5	315.68	317.55	317.6	316.29	322.23	318.85	317.54	314.9	310.22	316.54	321.78	323.24	318.77	316.33	321.28	314.29	318.17	323.98	319.85	316.02	318.41	314.51	314.95	320.62	318.6	317.62	314.32	315.38	317.81	319.09	316.5	319.12	313.68	325.37	316.99
307.41	310.5	308.74	304.41	304.08	304.74	303.65	309.82	307.12	310.61	306.27	305.02	308.68	310.92	306.98	306.4	303.32	306.94	304.6	304.16	306.62	308	308.2	307.62	305.44	304.93	304.52	305.45	308.7	305.98	307.28	302.16	311.61	304.81	309.23	302.67	307.03	309.32	307.07	307.2	313.52	302.05	307.38	299.85	301.1	303.88	306.99	308.09	304.89	302.68
301.69	307.16	302.38	309.68	308.54	304.23	302.76	305.02	308.81	305.5	302.93	301.75	308.96	304.7	308.19	306	302.77	308	303.32	307.75	303.7	309.27	306.92	305.92	301.62	305.91	305.56	299.92	307.21	305.6	309.13	299.83	303.5	301.92	303.99	303.75	303.85	306.42	305.91	306.56	306.02	304.56	309.45	303.46	307.2	300.32	307.87	303.79	305.8	306.07
304.96	306.26	308.86	303.83	306.29	303.62	309.75	303.24	305.6	308.85	304.52	305.97	311.43	306.03	310.16	306.95	307.09	309.05	307.25	308.05	308.77	306.65	308.92	309.64	305.66	305.84	308.55	304.27	307.02	305.45	306.76	310.84	311.18	302.89	306.66	308.92	304.8	308.33	305.45	308.6	306.95	304.06	308.1	303.52	308.61	310.06	310.4	309.53	304.86	309.97
316.5	311.85	320.19	316.59	313.69	312.87	313.86	317.95	316.15	318.56	314.28	322.95	317.06	314.33	314.8	318.5	313.57	313.46	320.88	314.85	319.22	317.21	312.49	314.79	311.72	317.24	315.36	311.04	312.6	318	311.79	315.25	310.9	316.25	317.64	316.76	313.55	316.08	317.84	315.33	317.8	320.93	317.28	316.16	314.42	307.87	311.25	314.69	313.81	316.07
322.03	327.08	324.28	328.79	321.76	326.03	323.37	328.14	323.5	318.88	322.36	329.05	324.35	329.22	328.6	324.56	325.34	320.54	326.98	321.94	327.48	323.98	324.36	326.87	322.5	326.5	324.92	326.87	326.33	330.06	324.71	326.45	328.11	317.3	324.6	327.63	326.83	324.31	326.68	332.84	321.61	325.09	329.03	322.34	324.45	322.82	323.76	325.88	324.15	326.4
303.02	315.13	314.36	310.47	311.92	311.8	312.39	308.34	314.02	313.9	309.08	308.8	307.02	314.51	310.73	318.04	309.99	312.36	315.55	315.3	306.03	315.37	313.79	312.22	317.12	313.33	310.78	309.28	314.67	312.29	312.88	313.8	309.3	309.96	311.34	311.13	309.7	313.8	312.37	311.24	308.06	310.7	312.34	307.69	312.14	318.24	310.65	310.32	312.47	309.46
322.19	315.67	316.89	315.56	313.14	320.7	313.99	314.26	314.79	317.8	312.92	318	313.2	316.48	314.99	311.82	321.96	317.93	313.54	314.78	315.98	319.86	323.45	313.63	319.1	320.25	314.23	320.79	314.9	313.27	314.03	312.67	317.11	317.17	315.56	316.36	316.14	313.89	323.88	317.85	313.32	317.31	319.61	320.12	318.15	310.01	314.53	314.1	313.36	316.44
316.49	313.73	319.96	312.53	315.79	318.09	322.44	315.7	318.76	324.31	317.76	315.22	313.63	316.3	319.76	318.06	319.36	318.19	320.01	316.15	322.97	320.48	321.27	315.92	318.59	317.69	315.76	320.2	321.69	320.82	316.19	319.21	324.41	315.79	320.15	322.21	322.48	315.02	323.03	315.99	318.54	317.94	311.52	315.55	320.11	320.28	322.6	315.21	319.67	319.15
309.99	305.02	309.79	308.12	306.11	311.1	310.13	305.89	307.38	310.19	309.19	310.04	305.34	317.5	312.41	311.17	309.15	306.16	309.25	310.44	308.76	308.33	308.42	307.1	313.58	310.05	305.24	311.53	308.86	312.15	314.36	306.02	311.45	303.79	307.04	309.77	310.13	309.87	303.76	307.2	307.18	309.43	314.19	308.27	308.52	305.71	310.95	309.44	310.99	310.15
304.88	305.69	308.99	307.19	302.86	307.32	300.07	303.6	303.27	307.07	302.51	305.5	305.56	308.25	304.3	302.99	301.76	304.22	301.31	305.19	302.91	303.24	304.78	301.98	305.46	305.36	306.98	302.23	305.75	301.19	299.79	309.6	306.1	305.14	305.26	306.96	305.92	305.04	304.33	305.96	302.65	300.09	310.06	305.03	300.15	296.59	308.51	304.91	300.71	305.84
313.7	312.87	310.45	317.89	317.97	315.49	310.97	313.94	317.53	318.45	312.96	317.18	315.28	310.69	314.18	319.4	318.53	318.56	310.18	313.83	310.09	318.54	312.16	315.42	318.23	313.44	317.4	313.35	317.2	315.22	312.29	321.34	311.95	315.17	314.15	315.73	316.06	319.67	312.36	311.93	313.11	315.61	317.25	315.79	313.01	315.51	314.82	315.77	314.88	315.85
319.66	317.95	319.71	314.54	316.22	313.41	321.02	315.84	314.69	320.66	319.16	315.36	319.8	316.53	319.34	325.2	315.56	316.14	321.6	318.71	317.84	318.76	315.03	317.16	323.99	318.39	316.85	319.27	319	317.08	321.92	322.1	318.51	318.1	317.47	319.8	320.36	319.72	316.6	320.66	315.59	319.73	319.82	319.57	318.55	320.5	323.85	316.76	315.88	315.67
303.71	301.19	302.65	300.21	305.47	300.27	301.51	304.45	303.59	306.07	303.23	302.72	303.67	302.08	301.47	299.76	303.89	297.84	301.65	300.78	300.51	308.44	301.51	299.17	301.34	305.01	302.3	298.05	306.03	302.91	304.14	302.18	304.47	300.52	308.18	302.47	302.43	300.96	304.45	304.05	305.54	306.39	303.76	301.6	309.19	307.98	298.53	299.06	300.27	302.58
315.63	310.22	311.19	310.51	313.38	314.32	314.42	311.98	312.73	310.29	313.64	310.37	313.15	311.4	317.72	310.45	307.1	312.06	314.59	313.15	311.14	313.13	315.29	309.53	310.03	313	309.16	310.75	311.15	311.78	310.19	317.99	315.2	310.09	313.7	311.16	308.93	310.79	313.88	309.2	311.13	313.28	313.66	313.88	309.37	310.3	314.04	308.33	313	311.24
309.66	308.75	299.55	306.53	306.02	303.93	308	307.53	303.88	309.74	306.28	306.85	303.11	304.03	304.93	304.68	306.87	310.9	308.63	307.77	305.97	308.95	304.05	309.15	301.85	313.03	307.46	303.66	307.59	305.13	306.57	308.72	308.64	303.87	304.05	302.72	302.59	303.61	313.24	304.99	307.16	305.04	302.5	304.87	307.24	306.64	308.68	307.85	302.21	306.46
326.1	328.61	322.83	328.33	330.15	333.36	323.27	326.53	322.92	325.43	326.34	327.84	327.01	329.36	327.72	329.97	326.24	327.15	327.98	330.47	327.18	327.57	321.77	324.78	328.97	324.48	325.83	328.22	328.02	331.77	329.36	325.58	324.63	324.68	325.49	325.52	326.74	329.58	336.47	333.94	326.83	329.29	326.51	328.16	324.39	324.63	324.7	329.95	326.97	322.27
316.97	317.12	315.36	316.93	322.82	315.35	317.07	322.33	316.98	319.38	312.58	319.18	318.93	314.07	322.7	321.59	319.21	324.66	319.43	317.81	319.29	324.84	316.38	318.62	322.97	325.39	319.36	316.13	317.16	316.58	319.54	319.5	322.9	315.5	317.2	322.86	318.64	320.89	324.49	318	317.25	317.4	317.7	318.67	313.41	316.73	315.9	319.71	320.37	321.04
298.95	302.96	304.98	304.79	299.21	303.53	303.59	303.19	301.42	303.36	302.94	306.89	300.96	301.06	301.49	299.3	299.72	300.48	302.98	298.54	303.16	298.92	304.59	303.86	304.51	305.81	301.29	299.23	299.99	300.23	301.63	301.3	300.99	303.97	303.84	304.11	303.57	303.21	300.27	305.54	304.73	305.14	304.18	304.38	301.51	306.61	301.36	298.96	303.16	300.75
327.47	332.48	326.16	325.42	321.33	327.6	326.94	332.81	321.95	322.84	326.98	327.46	325.42	325.14	327.15	328.94	320.27	326.22	338.3	330.6	327.95	327.53	332.5	326.97	332.49	329.53	328.46	326.41	328.58	326.5	324.72	331.08	331.7	324.23	328.92	330.87	328.67	320.69	333.13	335.78	323.12	329.34	324.52	323.92	325.08	325.14	329.55	325.84	324.56	333.35
316.16	316.22	314.28	312.45	316.14	312.64	306.15	314.96	314.57	312.37	317.65	310.29	316.62	313.42	316.08	313.07	313.58	317.5	314.7	313.09	310.83	315.87	319.12	317.74	314.22	314.64	316.25	313.71	314.14	314.37	313.87	315.33	319.72	314.91	314.06	310.49	311.86	307.35	317.22	314.64	311.64	317.34	309.24	316.2	316.91	315.94	312.07	314.59	319.93	315.72
316.81	312.79	316.12	317.56	311.48	317.29	315.6	313.79	316.91	317.87	311.6	310.36	313.39	317.9	314.72	316.58	313.59	314.3	318.96	315.23	316.81	323.36	313.58	314.84	314.68	318.46	318.14	318.82	309.8	321.82	315	313.54	314.12	317.9	313.16	321.59	317.35	314.62	321.78	309.16	314.95	315.88	316.05	315.64	308.59	318.75	319.23	316.09	317.62	317.87
324.03	331.81	328.62	327.41	330.92	328.08	325.17	328.16	327.29	325.62	329.96	330.43	331.54	327.12	329.49	326.13	327.18	326.84	328.43	324.98	323.69	324.92	328.17	326.01	324.92	331.8	326.11	328.03	327.9	326.52	329.99	325.4	327.31	330.31	325.42	329.63	329.4	330.6	328.18	326.34	329.92	330.88	329.29	329.89	330.1	330.37	331.67	328.6	326.36	324.47
316.3	316.74	318.48	318.91	314.64	316.47	316.46	315.84	317.29	320.26	312.65	315.1	318.12	317.69	315.77	319.32	316.57	321.7	314.91	317.69	319.81	318.73	320.8	320.05	313.9	318.01	313.32	317.73	323.34	319.65	321.73	317.52	320.59	318.95	321.79	315.76	316	322.01	319.93	316.63	315.69	314.25	319.43	317.03	313.71	318.59	317.8	323.96	319.32	313.88
309.67	310.01	314.13	314.04	312.5	314.36	316	306.83	313.63	308.87	310.84	309.6	315.23	313.64	314.26	311.7	314.65	312.58	320.21	311.8	311.84	311.99	312.43	313.02	315.97	311.26	313.21	316.82	312.13	315.22	316.05	314.43	306.86	315.74	310.95	316.84	310.54	313.11	312.36	313.96	312.13	316.26	314.4	312.34	311.76	311.85	313.9	308.58	316.49	313.79
317.19	319.37	315.58	319.56	318.34	315.75	313.11	320.9	320.44	322.25	322.63	318.34	320.17	321.26	322.46	318.53	316.71	316.22	323.65	318.1	323.37	319.89	320.4	310.92	322.54	319.13	322.84	319.69	325.13	319.12	314.39	319.06	322.4	326.08	318.08	319.62	321.3	315.1	322.34	319.8	321.21	318.89	317.42	312.99	316.23	315.24	318.96	318.37	321.08	317.92
310.21	311.29	309.68	307.25	309.3	308.16	312.84	311.77	303.88	314.48	312.05	312.63	306.56	308.59	306.11	313.55	309.18	310.1	308.92	310.06	307.75	308.71	309.48	312.09	310.4	309.58	308.71	306.47	310.45	310.22	308.47	311.3	309.01	304.63	314.19	305.97	309.03	307.98	309.49	308.35	306.43	309.85	313.15	308.36	307.98	308.58	306.46	310.86	305.39	314.8
306.27	308.72	307.02	307.84	312.43	312.83	305.31	308.84	308.85	308.99	312.42	311.56	309.69	308.46	316.07	312.29	309.62	310.36	310.49	312.47	312.43	311.62	308.79	310.75	307.67	319.73	305.74	310.54	313.93	311.39	313.17	310.75	311.3	310.36	311.63	310.67	307.26	313.72	310.77	317.86	312.95	314.6	317.31	309.49	308.28	310.03	308.43	307.97	312.81	311.34
320.9	322.83	316.84	320.12	326.85	317.63	315.8	320.92	317.24	317.89	319.44	318.66	321.38	321.2	319.72	317.86	316.82	316.64	315.15	319.67	320.95	313.65	319.23	323.34	314.85	318.86	315.79	317.86	317.95	315.96	320.71	323.93	317.66	321.13	320.97	316.16	322.25	321.92	321.49	319.79	317.3	321.95	317.82	316.89	320.08	318.99	319.96	315.94	316.46	319.36
315.48	313.76	313.85	316.88	311.21	314.33	318.91	311.49	315.62	314.82	315.4	314.51	311.68	316.71	317.02	321.63	313.07	314.53	313.71	313.09	317.77	319.2	315.48	316.29	317.23	311.99	315.08	314.72	315.31	317.22	311	317.24	315.1	315.49	311.84	317.85	317.04	314.99	314.41	318.02	309.67	313	314.33	314.34	315.23	311.43	311.93	312.8	313.09	316.21
305.57	304.26	302.6	305.85	302.66	303.67	300.38	305.22	299.23	302.76	305.43	301.56	301.2	301.03	307.15	303.24	302.44	301.22	300.56	305.14	301.22	301.05	301.75	306.7	299.96	302.16	303.45	304.72	303.99	299.03	304	299.87	302.81	301.32	302.01	301.25	303.46	304.52	307.15	303.2	305.15	304.32	299	301.85	305.75	304.46	304.75	302.59	309.01	304.74
329.34	331.48	324.27	329.44	325.8	329.51	325.19	327.2	328.42	329.79	329.47	325.2	322.73	329.47	328.63	330.64	324.18	331.09	324.8	329.38	331.63	329.32	329.44	329.39	324.65	328.28	330.45	330.87	326.69	329.28	325	329.73	328.67	325.84	332.83	326.21	326.46	327.33	322.75	323.68	325.98	326.4	319.32	329.28	327.94	325.91	329.6	330.14	329.71	325.96
312.76	313.04	317.14	315.69	309.7	311.37	315.24	317.02	315.75	311.52	319.63	317.04	315.45	316.87	314.48	314.6	315.28	316.41	314.15	315.35	314.33	316.33	313.69	316.69	313.47	310.22	313.82	314.07	311.89	313.43	314.9	320.87	320.85	311.29	310.63	309.29	317.79	316.34	316.43	314.07	317.84	314.12	320.86	317.33	319.24	314.86	318.9	312.38	312.96	315.88
298.28	296.14	295.8	295.63	294.88	293.93	295.58	295.66	292.11	288.08	288.15	295.26	293.66	290.52	296.4	292.02	295.75	289.91	290.81	294.34	294.19	294.4	295.28	293.23	298.03	293.88	294.86	295.76	291.81	291.49	297.28	293.68	297.99	290.61	289.78	298.74	288.75	290.16	300.62	293	292.84	294.59	293.06	293.44	294.95	296.44	297.43	293.72	296.73	298.64
318.79	320.8	318.7	316.88	320.26	316.97	321.01	317.78	316.09	319.76	316.59	316.51	321.78	316.88	318.98	315.02	317.9	320.45	312.8	321.26	317.75	314.08	319.27	313.05	319.19	316.06	315.89	315.89	317.11	319.09	316.49	315	313.25	316.37	314.65	321.46	317.74	319.58	311.92	320.53	314.78	314.51	317.98	318.9	317.18	320.63	316.3	310.55	317.37	314.26
324.74	327.08	326.23	321.16	328	325.43	326.45	325.83	324.43	325.06	326.16	328.54	326.22	324.95	322.14	326.78	325.5	323.4	322.6	323.26	323.89	326.64	323.7	325.72	325.96	323.66	322.81	325.86	326.81	322.9	328.43	322.42	327.9	323.59	331.28	327.73	323.62	325.03	322.32	323.5	321.32	328.33	323.59	323.84	322.15	320.54	327.04	326.57	323.22	327.29
329.3	329.55	325.57	328.06	329.79	328.35	328.95	329.05	326.76	322.54	324.05	326.14	322.26	326.16	325.69	326.48	326.99	329.9	334.19	329.43	324.29	330.45	330.03	326.3	328.02	324.21	327.73	325.17	325.19	327.72	332.18	332.11	325.11	321.36	327.49	328.62	327.67	326.66	323.73	328.85	324.97	330.96	321.11	324.74	321.53	321.94	324.25	324.14	327.68	331.45
323.24	322.56	324.37	322.37	329.29	320.02	323.79	318.37	324.11	326.23	321.75	324.62	328.33	327.6	324.07	320.39	322.08	323.11	324.89	322.02	326.15	323.76	326.52	330.26	326.07	325.35	324.88	324.84	326.68	323.04	317.26	324.57	323.44	330.4	327.89	323.65	326.43	323.92	318.91	323.91	326.87	324.29	321.69	325.62	326.41	322.98	323.23	327.16	329.31	322.17
308.32	301.87	304.32	301.54	301.14	300.18	304.7	300.35	301.58	304.09	300.38	304.99	303.21	302.87	304.84	303.14	305.09	305.49	306.2	304.35	300.54	301.5	305.22	307.78	302.77	305.57	299.79	305.79	301.42	303.03	304.22	305.82	301.94	308.64	304.85	303.51	302.38	304.38	297.49	303.74	306.87	298.99	298.81	302.15	302.02	297.23	307.47	302.11	305.93	302.84
309.58	309.72	306.83	306.77	305.65	311.02	310.81	309.77	308.95	314.36	310.5	308.14	313.78	311.8	304.93	306.85	310.24	311.56	310.4	314.95	309.17	313.78	312.26	311.88	308.74	311.28	308.1	308.8	311.52	313.66	314.1	313.15	308.47	307.33	310.72	310.76	303.55	312.6	314.04	309.99	307.84	312.51	314.13	307.29	309.12	306.51	306.94	307.92	310.26	309.58
308.12	308.42	307.92	307.89	310.66	309.21	310.36	313.5	307.94	306.97	309.72	311.41	308.19	310.9	309.27	305.65	303.48	306.55	307.68	306.44	307.35	310.46	305.6	310.7	308.53	303.53	304.52	308.34	308.76	310.98	305.79	308.94	308.26	311.03	312.21	308.99	313.92	307.36	309.09	308.32	300.69	312.16	311.84	307.64	311.49	305.8	308.78	310.38	303.18	302.18
300.29	300.19	300.72	302.66	301.24	301.09	298.44	302.04	301.74	299.77	301.06	302.48	301.27	304.67	296.75	303.05	297.03	298.26	303.02	302.24	303.31	301.47	301.18	298.77	299.6	303.1	300.29	301.15	299.07	300.32	296.26	300.23	302.24	301.34	300.71	303.03	301.09	304	302.42	300.04	299.38	302.25	298.87	303.75	304.91	298.56	300.76	295.31	301.24	303.28
300.36	301.77	305.8	307.89	308.71	307.49	307.68	305.7	302.4	304.71	307.94	305.25	306.67	302.3	307.17	310.24	304.84	307.72	305.43	303.87	305.93	310.61	305.71	305.52	303.8	302.96	307.79	310.48	308.59	304.25	305.35	305.81	308.42	305.42	307.75	305.81	304.22	304.08	305	304.59	304.41	308.04	304.48	304.71	307.4	306.31	305.4	313.03	303.81	303.12
305.97	310.92	310.97	307.24	308.73	307.99	305.7	306.48	306.94	308.17	311.64	307.23	308.38	308.75	309.02	306.13	308.38	309.91	309.6	309.17	308.95	314.16	302.57	309.47	309.12	305.64	307.91	309.16	308.08	308.35	310.41	312.96	306.85	306.77	307.85	305.29	307.5	309.87	306.96	307.55	308.22	306.1	305.28	306.99	309.73	313.83	304.11	305.63	309.41	307.24
298.54	294.33	297.24	300.26	299.88	294.05	297.4	295.63	296.88	291.3	294.58	297.17	301.43	300.72	291.81	297.2	296.18	301.11	296.09	297.33	295.97	294.42	297.12	296.23	292.51	297.64	298.45	303.16	295.34	293.59	295.3	296.17	293.75	298.36	294.59	293.15	295.16	297.94	293.07	295.99	296.57	293.98	294.39	294.34	299.62	297.59	293.36	292.33	298.7	296.72
307.91	306.58	306.03	314.47	302.93	304.83	307.73	310.39	305.92	303.91	308.67	299.78	307.13	310.26	305.39	305.78	307.94	308.34	313.86	314.93	304.8	310.86	306.08	303.1	306.01	301.67	303.79	305.6	304.05	305.04	306.6	309.05	310.9	306.69	306.27	306.9	306.22	306.48	306.89	305.71	307.71	301.44	308.3	306.01	303.81	303.52	305.34	307.51	308.14	310.42
306.49	306.02	306.05	306.06	305.21	306.47	299.62	307.67	303.13	304.79	308.7	305.77	302.97	308.84	303.28	307.09	303.46	304.09	305.14	304.02	298.82	311.09	305.74	303.14	306.04	301.24	310.58	306.86	308.2	308.02	303.69	310.74	305.89	306.22	304.82	307.91	307.33	303.66	304.37	307.1	301.95	308.15	309.06	308.56	306.68	303.08	303.19	307.99	305.3	306.26
316.8	321.32	311.72	319.22	316.61	312.1	317.78	318.98	312.08	313.13	312.78	313.33	320.41	310.61	313.74	311.87	310.98	309.06	314.5	313.17	313.68	311.19	315.75	313.26	317.49	315.65	313.28	308.85	312.29	312.87	313.22	315.46	315.79	313.71	310.3	313.92	318.54	309.39	313.7	311.36	313.15	314.37	317.31	315.56	315.93	310.73	313.72	313	314.4	315.61
303.42	308.18	310.42	309.16	299.86	309.12	307.21	306.34	306.05	301.52	305.76	305.51	301.08	301.18	300.77	303.77	304.48	305.51	303.34	301.95	308.49	305.71	306.39	307.55	305.53	310.32	305.32	301.48	300.81	305.99	305.62	304.44	308.65	300.43	308.44	309.56	305.58	303.24	306.65	304.77	308.59	300.3	308.15	299.67	302.18	306.1	305.99	307.52	304.56	298.66
306.7	309.49	308.48	314.82	305.37	311.41	311.28	309.07	304.84	312.2	309.45	310.51	310.57	311.1	309.49	312.09	309.66	307.42	312.81	316.56	317.36	309.99	316.06	312.06	307.67	308.5	310.53	309.32	311.26	307.98	312.9	312.23	310.22	309.98	315.1	309.18	312.15	309.15	311.44	314.16	311.29	307.68	308.58	311.71	309.76	311.9	311.09	314.38	314.41	312.99
306.03	308.09	310.61	308.15	308.47	309.98	309.51	314.86	310.47	312.96	307.63	312.42	316.43	307.11	312.75	310.18	311.79	311.9	303.35	311.08	308.55	315.06	311.48	310.16	308.48	313.2	315.48	311.71	311.8	314.75	308.59	311.77	308.81	312.93	311.89	308.66	313.06	311.06	306.13	308.74	314.59	311.3	313.07	311.73	306.41	310.16	306.67	311.16	310.93	309.83
310.64	314.11	314.54	309.13	316.03	314.41	316.2	312.07	311	316.54	312.04	315.45	306.88	311.47	310.5	315.29	313.03	316.18	313.86	316.32	315.07	315.38	315.48	317.41	315.8	314.98	309.84	316.81	310.78	319.44	312.21	312.19	316.35	320.66	312.38	318.34	312.19	308.24	313.3	310.7	314.82	312.72	310.22	305.14	311.76	311.5	314.12	308.56	312.07	315.54
307.08	315.19	306.63	304.52	308.01	312.27	309.39	313.57	303.29	314.96	308.48	308.75	310.59	304.9	309.31	308.3	308.12	308.04	308.16	310.95	309.82	308.6	313.12	306.43	305.93	307.28	303.25	307	306.24	307.31	308.45	305.32	310.71	305.42	313.57	307.29	306.4	310.03	309.32	310.91	308.49	305.99	311.82	310.65	310.42	309.63	314.37	312.47	308.42	312.31
292.22	289.32	298.54	295.5	287.4	294.13	293.22	301.44	297.38	300.11	289.34	295.88	292.34	292.2	302.81	293.57	297.09	291.42	290.44	295.99	296.69	301.87	297.63	295.82	297.27	291.36	299.45	293.93	292.24	293.67	298.83	297.5	297.44	292.56	295.77	297.99	294.53	295.12	294.85	294.33	302.58	291.86	295.07	300.15	292.33	292.23	295.05	298.76	294.05	295.88
304.13	303.98	295.42	296.15	302.01	302.34	301.68	304.36	302.59	300.51	299.57	301.13	299.13	303.08	302.17	301.41	298.23	303.87	302.39	300.02	304.87	301.73	301.17	297.67	296.74	298.74	300.54	297	300.51	303.33	299.82	304.91	302.14	302.09	299.26	299.97	303.41	298.51	302.12	298.15	294.38	300.16	301.04	301.06	305.14	300.84	298.69	304	303.51	298.04
318.6	327.52	324.17	322.15	327.28	323.24	325.7	322.5	322.94	325.77	325.83	325.22	327.32	322.11	322.73	327.82	324.49	325.76	325.75	324.98	322.54	327.66	322.75	326.65	323.77	327.5	324.54	324.34	322.47	320.04	325.78	326.26	317.14	327.67	321.92	325.16	322.79	325.87	326.69	322.81	323.81	326.84	323.89	321.19	321.13	325.65	324.96	326.81	316.82	325.47
325.24	329.54	330.17	325.78	335.39	329.83	323.47	327.37	327.68	329.61	329.7	324.65	329.8	330.56	321.68	329.43	329.97	323	325.41	327.07	326.73	329.24	328.14	328.22	332.12	322.64	323.76	326.27	331.02	330.78	328.28	327.37	328.46	325.42	329.36	328.63	324.29	329.54	328.77	329.77	325.8	327.6	321.82	324.04	329.82	327.76	326.5	326.35	324.06	330.67
293.26	299.09	296.48	291.91	297.11	292.02	297.54	293.98	294.54	298.34	294.86	296.17	289.71	295.38	293.38	297.36	291.26	294.63	292.35	291.78	291.82	296.58	295.6	294.94	295.69	290.58	293.22	290.71	287.1	296.97	287.32	291.09	297.01	296.1	294.86	295.5	293.16	295.85	296.5	291.83	295.06	289.65	291.54	294.6	292.38	297.11	293.01	290.69	292.76	294.02
296.14	292.55	289.99	288.83	294.49	296.22	292.58	295.19	293.46	290.84	294.08	295.37	293.17	295.98	291.64	297.96	295.01	292.88	296.22	296.35	292.76	295.09	301.07	293.6	298.75	298.47	293.22	296	295.47	295.23	293.32	297.07	291.21	296.03	294.07	298.91	294.49	293.89	296.96	290.89	287.63	299.87	296.1	296.04	294.15	297.34	298.04	290.37	296.91	292.11
308.31	320.6	319.11	309.73	317.12	316.74	314.12	318.49	316.65	311.26	317.6	312.51	316.47	315.46	312.53	314.35	314.85	317.31	315.92	310.78	316.18	314.01	318.2	311.47	312.84	315.01	313.91	316.2	313.4	315.44	315.24	312.13	316.69	317.28	315.64	315.99	315.75	311.46	316.28	315.74	316.46	311.58	313.33	316.64	312.07	311.08	311.78	314.39	315	315.8
315.56	315.18	315.42	317.77	317.66	314.65	310.11	314.33	313.46	315.42	309.47	315.67	314.67	316.05	314.68	315.13	309.47	313.87	312.37	308.66	313.98	315.37	312.53	314.06	316.1	313.99	312.18	313.75	311.65	314.13	313.64	308.28	313.59	306.94	316.34	309.18	309.81	315.36	313.23	314.54	318.52	315.11	315.72	309.42	320.81	317.11	316.8	315.57	318.19	311.65
313.97	308.69	316.2	312.77	319.34	314.02	320.94	313.29	310.29	309.96	318.98	313.67	311.89	314.06	312.35	313.98	312.84	313.37	316.55	311.58	311.12	312.29	309.46	310.95	317.67	313.07	314.51	314.54	316.78	313.06	312.41	313.29	317.17	307.87	313.09	312.83	315.88	313.53	311.83	310.11	314.44	313.29	311.83	313.99	310.73	312.27	311.39	316.5	309.49	315.44
316.34	311.87	312.17	318.07	315.14	313.9	312.29	316.63	310.01	314.52	311.22	316.92	316.76	316.64	320.25	315.78	316.65	318.44	316.33	311.64	314.85	312.68	318.08	318.1	314.45	315.82	317.13	315.98	311.73	313.78	313.68	315.89	312.13	312.57	313.85	312.07	315.59	312.26	310.27	317.75	317.37	316.24	318.12	320.85	320.57	315.16	317.43	312.4	316.03	313.69
300.88	300.26	298.41	297.2	298.36	300.5	297.88	297.84	303.18	300.43	301.71	299.78	303	301.05	306.95	297.46	300.74	297.51	301.33	294.65	305.63	301.97	306.1	302.12	302.49	302.41	303.73	298.42	297.15	298.48	301.02	297.52	298.2	306.65	301.33	299.59	303.85	301.26	297.98	301.41	305.07	301.61	302.18	301.51	299.21	304.47	298.43	304.53	300.01	299.97
318.1	316.61	318	319.46	318.02	316.88	315.84	319.24	315	313.74	320.2	315.32	315.27	320.64	316.14	313.72	312.96	313.44	314.23	319.06	315.96	324.75	319.84	317.24	318.2	315.08	320.46	317.6	317.82	320.86	319.03	320.41	315.77	320.29	322.03	313.73	315.91	316.28	314.45	318.25	324.16	315.72	315.97	321.02	320.3	317.54	315.17	315.14	314.77	317.27
293.69	295.54	294.11	293.51	291.86	291.39	297.83	296.74	292.59	296.41	293.97	294.17	296.99	294.54	292.86	294.63	297.01	294.86	289.43	295.43	294.09	293.12	291.83	289.87	298.07	294.29	297.3	293.22	292.94	294.53	293.09	293.85	299.92	290.62	297.13	293.19	294.07	296.29	294.35	294.29	296.85	294.45	295.7	293.81	292.59	295.07	291.18	293.72	295.41	288.14
306.96	310.1	309.73	308.48	308.39	316.55	312.15	310.91	310.26	311.67	313.36	312.39	315.48	313.25	308.63	311.53	312.9	307.57	308.4	311.88	313.25	307.89	308.17	313.15	310.04	313.09	310.55	312.38	312.38	308.83	312.63	310.57	308.91	310.98	305.32	314.79	309.69	312.13	311.26	313.81	308.77	307.07	308.32	310.14	314.19	314.88	311.52	311.86	307.14	315.5
296.89	302.39	294.66	299.22	297.99	295.43	303.64	300.23	296.91	294	296.41	294.12	299.76	291.56	301.75	294.89	298.45	294.76	301	298.98	295.08	301.78	296.07	294.49	295.87	295.53	298.78	297.47	302.56	304.12	301.72	295.37	298.96	296.21	301.1	295.96	296.37	295.18	290.66	294.96	295.58	296.18	302.38	294.94	296.86	300.83	296.37	294.99	290.91	300.27
307.18	310.42	307.91	312.84	308.26	310.82	312.04	309.01	308.99	305.5	304.92	309.53	308.29	313.84	308.71	310.1	312.04	310.68	310.26	309.75	310.03	311.91	308.74	308.52	306.43	313.91	308.08	310.37	308.23	310.07	310.59	309.8	310.43	313.54	307.94	312.19	310.73	310.44	314.27	309.87	307.04	306.4	310.02	309.39	310.27	310.58	310.86	310.59	311.22	310.98
316.63	317.68	316.06	317.81	312.88	317.69	321.35	316.19	315.53	314.9	322.36	314.42	313.92	313.02	319.09	319.39	313.36	312.49	319.89	319.76	315.62	318.25	321.43	320.07	319.54	314.51	315.79	319.37	317.94	317.29	319.64	320.06	317.99	318.58	319.25	320.44	318.77	317.35	319.12	316.94	319.02	311.47	317.39	318.74	319.29	317.95	314.58	319.35	316.65	315.44
318.56	308.31	319.83	311.73	311.56	312.15	311.59	309.64	313.14	310.76	312.26	311.33	308.17	313.52	318.05	311.93	318.52	311.73	308.53	313.2	311.91	311.56	312.03	314.01	310.5	318.91	309.26	308.76	310.71	311.54	315.62	314.97	310.68	314.96	312.26	316.75	308.63	314.11	315.92	317.08	309.74	307.84	309.69	313.98	312.69	320.07	310.36	316.32	312.2	309.16
304.23	304.87	305.89	302.88	308.81	303.85	308.94	311.06	302.88	308.41	304.42	306.22	306.79	307.38	302.53	301.56	304.86	307.96	302.3	306.15	304.46	307.37	309.28	309.98	306.63	302.58	303.01	303.74	301.65	308.63	312.71	306.38	304.57	305.56	304.69	308.2	307.24	308.16	307.74	302.78	305.05	304.93	309.87	309.31	301.26	305.68	304	306.4	302.23	306.25
293.02	286.73	294.12	294.3	294.48	292.04	295.28	294.82	291.37	288.8	290.22	297.74	289.4	297.22	297.84	290.39	296.8	293.05	287.73	289.43	294	292.58	292.26	302.58	295.14	288.17	294.39	298.48	295.98	291.23	287.43	294.52	297.79	292.22	293.92	292.65	294.49	295.7	294.08	293.51	297.29	290.46	292.03	294.38	294.56	294.06	295.25	296.57	291.36	297.64
297.58	298.9	296.71	294.1	294.4	296.13	293.83	295.45	294.24	298.45	292.07	293.19	292.92	294.58	290.17	294.39	297.39	292.08	295.27	292.84	297.68	295.48	293.62	295.78	297.35	298.71	292.16	294.34	289.7	293.79	290.74	295.99	292.24	292.38	292.97	294.81	295.64	296.52	292.24	293.5	298.89	292.39	296.26	293.71	295.7	293.32	295.21	293.24	297.06	288.19
307.43	306.05	306.28	307.69	307.86	308.87	312.57	311.6	304.7	307.84	311.26	307.48	310.98	310.35	311.52	310.85	310.72	308.02	309.82	305.3	310.82	311.79	311.3	308.27	314.49	313.72	310.76	309.45	307.54	307.26	312.46	311.7	310.61	308.11	310.4	314.09	312.83	307.97	315.12	312.53	307.69	309.09	308.87	309.92	311.22	309.35	316.01	307.54	312.69	309.57
317.41	314.65	315.33	317.33	312.26	310.72	317.27	314.89	312.19	315.1	313.88	314.58	314.59	316.6	316.66	313.53	312.9	319	315.63	313.21	315.16	312.13	315.09	314.19	310.7	317.05	315.23	312.59	315.76	311.84	317.85	315.32	317.01	317.89	311.48	317.88	311.43	312.77	317.48	314.86	315.47	310.98	309.27	313.45	317.79	311.22	314.58	312.79	313.54	314.12
311.67	316.07	312.68	313.82	313.36	317.33	315.57	312.59	317.08	313.44	314.13	315.04	318.91	312.15	316.22	313.55	314.7	313.03	315.82	313.55	309.78	312.76	311.81	314.86	314.61	318.71	312.95	311.7	312.23	316.78	313.47	314.97	311.86	312.84	314.55	313.77	317.83	313.44	315.05	318.42	314.78	311.88	309.24	310.16	312.81	315.79	316.98	311.95	309.5	317.32
316.44	319.01	314.48	318.34	309.46	317.22	318.33	315.62	313.55	316.14	315.62	317.47	317	313.61	313.72	312.17	311.68	315.43	315.95	316.25	317.16	321.41	317.56	311.64	316.1	317.13	315.66	311.48	316.85	315.21	312.53	318.08	316.63	316.76	319.98	313.68	313.14	313.47	316.84	315.95	314.8	320.19	315.95	315.12	314.42	316.55	317.99	311.18	311.86	312.68
301.43	299.51	300.32	302.08	305.73	302.25	297.58	301.33	294.87	305.28	300.19	298.93	300.37	299.02	301.87	301.93	299.56	303.62	299.56	299.18	302.92	303.28	298.49	296.7	301.41	301.24	300.72	300.27	301.39	296.33	301.89	296.69	302.12	305.07	300.75	305.28	299.61	300.21	300.66	307.56	304.02	298.49	303.63	302.67	299.14	299.55	302.97	303.63	304.21	301.18
309.78	301.23	306.8	307.48	300.46	305.1	307.83	308.41	306.64	303.71	305.29	302	301.32	304.51	304.48	305.95	303.38	307.28	308.55	305.28	301.62	300.56	306.52	298.94	302.4	307.17	305.45	303.71	307.72	309.86	304	304.27	309.64	301.15	307.19	302.81	307.32	310.34	302.83	301.2	302.59	304.31	303.39	305.13	302.18	300.84	304.94	305.05	299.26	303.67
312.32	315.76	314.48	314.56	317.76	315.03	317.85	314.46	314.48	317.94	311.27	316.71	321.23	315.41	318.22	316.77	314.09	310.66	315.64	318.17	314.7	314.88	314.54	314.98	314.57	314.78	315.87	309.97	315.66	317.19	314.72	315.02	314.84	314.2	313.82	309	314.63	314.91	319.84	315.82	316.73	317.88	315.29	312.06	315.64	315.98	312.74	312.28	314.68	313.68
301.85	307.32	302.19	306.19	305.49	303.04	307.2	303.51	306.52	305.59	306.27	305.09	305.22	299.07	308.55	301.99	299.63	310.13	302.23	303.53	302.84	302.1	305.72	305.42	305.49	306.72	305.5	305.09	302.53	302.42	307.17	302.74	303.66	303.92	306.02	299.86	301.87	309.02	306.99	299.88	302.83	299.9	301.23	307.28	304.37	305.3	308.15	300.15	305.44	305.24
301.24	300.98	302.28	300.1	300.28	300.71	303.68	304.96	304.04	301.98	296.86	300.06	303.82	299.26	301.73	295.31	305.25	302.6	301.6	299.38	300.75	302.64	300.21	302.82	305.76	302.79	296.3	305.42	302.54	301.51	304.17	309.95	303.23	299.67	297.57	301.04	301.65	302.37	300.62	300.28	301	300.94	298.51	298.79	305.46	306.64	299.01	303.09	308.35	304.49
316.96	320.47	319.48	314.41	314.4	320.47	320.01	320.97	318.31	320.19	321.56	320.89	320.52	318.43	320.82	319.08	321.5	322.5	314.55	313.98	325.19	323.04	317.42	317.77	318.38	317.61	322.73	320.45	321.27	319.89	319.5	319.21	323.28	318.64	320.4	318.23	319.39	313.01	315.3	318.39	319.24	318.59	315.93	313.93	319.69	314.84	318.88	319.87	320.17	317.92
310.67	313.14	311.39	310.93	311.58	303.84	308.38	309.49	306.89	310.71	309.28	306.86	313.82	307.14	308.1	309.81	310.82	309.96	311.32	312.49	315.24	310.12	308.48	312.03	309.52	310.47	308.56	313.5	306.35	312.16	304.74	307.85	307.82	305.28	310.57	312.21	308.76	309.58	308.57	309.16	308.99	311.38	310.44	309.97	312.94	309.68	312.77	311.98	311.73	310.62
318.55	312.8	309.92	314.25	313.48	315.1	313.37	315.44	315.91	316.36	313.82	314.96	313.13	316.49	316.05	309.31	312.22	316.51	315.82	311.47	314.74	314.05	314.63	313.74	314.75	312.97	319.77	317.14	313.81	319.4	319.12	313.1	314.85	313.82	312.47	315.54	314.47	313.71	310.35	315.43	317.43	314.83	312.66	316.76	317.24	315.21	315.32	315.19	318.9	314.93
316.16	316.61	319.39	314.53	314.46	316.76	312.09	314.47	311.49	313.54	317.21	311.69	314.41	312.83	319.36	311.61	314.96	314.48	316.12	313.73	313.88	311.55	322.21	315.3	311.91	309.08	317.16	315.12	314.19	312.4	311.91	310.87	316.73	312.63	312.53	312.87	314.4	313.04	317.38	316.46	311.5	315.63	316.76	316.29	312.33	315.04	317.08	316.99	312.13	314.13
302.02	310.16	309.83	298.95	303.33	305.29	303.04	306.57	309.71	301	304.41	300.88	306.92	301.46	308.25	306.82	305.25	301.13	307.77	305.29	306.31	307.05	300.71	302.49	306.97	301.94	311.7	304.68	307.32	304.75	304.67	307.86	305.02	309.95	305.78	303.54	304.59	304.46	304.77	305.27	305.73	302.86	303.96	307.46	304.39	300.94	303.41	305.11	304.67	305.89
311.77	307.89	315.12	316.77	308.3	314.81	315.68	312.37	315.41	319.34	312.87	307.74	311.62	317.53	309.75	308.8	313.42	310.82	308.6	310.28	307.91	313	315.79	311.27	313.22	311.4	310.82	310.34	315.28	308.48	313.29	310.25	310.8	313.4	313.71	312.53	309.36	310.52	312.35	314.06	312.01	311.96	314.98	315.89	316.36	307.65	315.17	312.49	311.75	313.87
304.01	301.85	308.7	306.1	298.35	305.3	306.27	305.54	305.76	300.59	306.03	303.89	301.62	305.73	303.1	301.57	306.36	301.25	306.44	303.8	306.16	299.48	306.81	306.07	307.56	306.52	303.1	306.51	305.65	303.67	305.36	301.57	303.38	300.33	297.57	299.98	305.92	303.07	310.76	304.75	305.4	302.63	306.31	301.05	301.53	301.85	297.94	301.77	307.5	302.4
316.31	313.03	314.55	314.54	312.07	311.8	315.44	315.16	312.98	317.31	312.32	309.28	309.07	314.9	315.06	312.94	313.7	313.72	316.25	312.08	314.56	311.92	316.71	313.92	311.46	310.83	308.79	315.12	314.96	316.82	313.93	308.77	311.79	318.13	310.86	310.24	311.58	316.58	312.64	315.68	310.97	319.57	313.49	315.48	312.86	313.83	315.27	313.84	318.28	314.88
306.52	298.91	301.48	305	303.05	303.6	298.55	301.21	301.46	304.13	301.61	301.82	302.92	307.71	301.76	301.61	299.17	301.37	299.55	302.23	303.27	299.63	309.04	297.94	299.39	301.83	305.03	302.14	301.2	304.68	305.71	301.33	299.69	305.01	300.97	307.14	302.96	300.75	301.12	304.16	301.83	299.57	301.52	304.47	301.76	296.1	302.47	300.99	301.19	302.17
299.26	300.23	292.9	297.87	301.08	292.94	298.81	297.92	296.55	299.74	291.65	296.7	294.22	297.09	297.46	300.89	295.1	294.9	296.85	296.75	298.65	293.79	297.79	292.42	301.2	299.67	300	293.74	293.26	294.56	296.25	295.46	292.43	296.77	296.8	293.11	294.54	295.93	295.62	294.2	299.91	292.83	301.58	296	300.3	293.21	290.53	294.57	297.97	298.23
315.73	312.84	308.13	315.1	310.92	309.67	318.24	315.74	316.58	315.37	317.26	310.44	312.95	319.4	312.42	313.25	318.03	316.08	311.68	319.03	312.94	312.91	312.76	312.14	312.22	309.5	314.4	312.38	315.55	309.94	312.55	317.6	308.01	305.95	312.35	311.94	312.3	321.56	314.47	310.17	312.7	310.89	312.63	316.42	315.36	313.6	312.76	312.37	314.18	312.92
307.84	310.3	312.42	313.73	311.67	308.71	310.68	311.02	307.8	318.51	310.71	312.52	311.03	310.34	312.22	309.63	310.94	309.5	306.84	308.74	314.02	307.48	309.24	311.8	312.1	314.45	311.91	315.34	312.22	313.24	312.24	314.08	308.23	310.57	312.47	314.88	311.98	313.61	312.45	311.9	310.46	306.73	313.36	306.38	315.93	313.91	307.32	309.81	311.15	314.67
308.73	300.97	304.93	301.7	301.38	300.73	298.47	310.21	305.6	296.44	299.45	304.28	303.47	299.97	302.34	302.8	306.8	301.53	299.26	304.2	304.58	307.7	304.61	305.37	305.02	304.25	304.54	305.41	303.82	305.07	304.71	303.77	306.21	305.05	298.88	304.7	303.25	305.41	303.89	305.26	304.84	303.67	302.79	302.91	300.89	306.21	306.57	302.47	305.97	308.77
304.16	296.5	303.25	306.24	304.79	299.88	298	302.63	301.6	305.73	295.7	303.65	301.82	301.37	304.32	301.05	299.87	301.6	300.61	295.72	299.12	305.32	295.99	303.02	295.94	295.23	300	300.99	299.68	303.1	297.01	302.77	301.46	295.23	296.38	305.82	298.49	300.11	302.56	300.92	304.02	302.64	303.12	298.96	299.08	305.65	294.54	301.73	307.91	302.2
320.69	322.13	317.33	320.79	319.31	316.38	316.36	319.01	315.88	317.42	320.22	324.39	317.08	320.15	320.44	315.69	319.39	320.17	318.37	316.74	318.5	319.21	314.65	321.75	322.98	318.62	319.56	318.41	315.05	315.9	311.08	316.83	323.78	318.64	316.65	318.68	322.07	317.25	318.62	315.44	312.6	317.03	316.54	324.89	316.22	314.01	315.25	317.89	320.58	320.07
293.74	292.53	295.35	293.39	287.1	292.69	295.85	290.31	294.48	293.85	297.35	292.13	290.37	295.14	296.36	287.3	297.06	290.63	295.43	295.03	294.37	296.23	293.67	295.33	292.36	299.94	295.78	296.82	297.36	295.14	294.98	295.91	286.86	292.21	294.92	292.64	296.17	292.76	292.01	296.92	287.48	293.79	297.25	293.5	293.24	289.88	296.41	301.04	298.07	293.93
327.07	321.95	327.74	320.85	328.12	321.97	323.54	325.21	322.74	318.76	325.17	327.8	328.64	320.18	325.94	322.2	322.28	325.36	326.81	329.01	326.89	325.99	326.03	324.83	325.28	320.46	326.14	320.65	325.71	319.22	325.69	328.52	319.91	325.46	326.64	319.93	320.87	326.09	329.61	328.61	325.85	324.86	326.89	321.15	326	322.36	331.96	325.27	326.27	323.43
307.54	308.68	313.28	310.1	313.03	306.5	310.15	306.95	306.2	307.58	311.6	306.73	303.97	311.21	311.02	307.65	309.57	308.32	306.34	308.4	305.91	305	309.3	305.78	307.14	310.99	308.49	310.02	305.87	303.23	304.07	308.37	311.98	304.36	304.73	304.96	303.8	308.05	306.98	309.24	302.61	307.56	308.95	304.31	303.84	306.49	305.36	304.93	307.87	307.22
312.34	311.27	312.38	313.88	312.73	312.92	307.07	310.82	311.9	309.36	306.93	311.16	307.46	310.36	311.95	311.97	309.77	311.48	310.89	312.04	307.56	308.61	307.57	310.86	308.1	311.75	308.51	313.72	308.9	314.53	307.49	313.21	310.01	309.26	313.08	308.01	305.65	311.44	313.37	309.72	315.23	313.69	311.09	307.58	310.63	311.94	308.03	314.96	307.24	308.36
307.82	307.84	313.75	304.34	313.15	310.27	307.89	308.79	315.02	311.92	307.01	310.17	308.69	310.92	311.76	313.04	309.97	317.08	312.27	306.79	309.55	308.39	309.5	308.07	306.24	311.09	312.86	309.52	313.93	310.26	309.16	307.51	313.66	307.76	308.97	312.45	308.37	309.76	309.27	308.12	303.1	312.06	310.14	307.7	309.35	306.59	311.66	311.05	306.18	305.13
325.98	326.11	330.07	325.01	327.2	325.97	326.25	327.34	321.13	327.31	330.5	335.5	326.77	325.05	326.22	324.79	329.37	328.22	329.1	323.97	332.53	331.21	327.84	325.64	327.82	325.92	326.08	328.46	324.42	329.97	331.47	318.95	322.31	327.8	327.81	328.57	333.19	324.68	326.09	330.68	330.38	331.02	326.27	324.38	327.62	326.68	328.78	325.88	327.92	329.69
306.42	307.42	306.09	306.55	302.74	304.5	306.2	311.11	304.42	308.61	307.99	306.76	309.49	309.6	309.76	311.42	307.06	304.37	309.88	308.3	301.34	300.64	301.16	306.84	303.94	304.83	307.8	307.81	307.08	307.04	305.86	304.23	303.81	304.23	306.56	306.49	305.53	306.2	303.69	304.27	304.91	306	306.95	302.63	299.02	307.28	300.15	305.81	305.74	299.14
304.31	296.75	304.79	306.71	306.65	307.59	301.77	303.7	302.38	307.42	302.71	303.97	298.96	306.32	292.61	302.13	304.58	303.5	302.1	304.52	301.16	299.76	310.02	304.17	301.43	304.46	302.86	298.97	303.07	297.92	306.12	304.22	301.11	307.58	305.56	304.78	303.35	303.07	307.34	304.71	298.82	302.04	303.19	302.4	302.56	306.01	306.67	306.88	299.18	304.94
307.18	305.78	304.63	307.63	305.89	303.03	313.14	298.64	308.24	308.2	302.17	303.82	306.98	306.87	305.6	304.69	304.27	304.55	302.75	303.38	308.92	303.33	301.95	305.82	303.41	305.57	302.94	304.56	300.46	306.9	302.56	308.94	302.43	304.3	302.36	301.48	303.56	307.14	304.26	303.82	303.47	302.47	302.94	305.57	305.42	309.18	304.8	303.63	306.68	302.42
295.77	295.65	297.89	292.96	295.57	294.4	295.05	295.72	293.05	293.56	291.01	290.88	298.34	294.54	289.64	289.56	295.51	296.24	294.8	294.59	291.05	294.04	295.99	293.91	300.77	294.55	291.38	291.48	292.65	292.55	295.39	293.14	294.17	291.13	298.78	298.36	298.54	293.85	291.81	293	293.83	297.01	289.96	294.37	291.5	294.17	289.27	291.66	296.57	298.91
306.4	307.8	306.65	306.23	303.62	311.41	307.38	307.6	307.91	297.94	308	303.73	312.92	298.09	310.43	302.66	306.45	301.89	303.78	305.68	304.97	311.34	303.61	308.79	308.3	307.26	305.22	305.77	308.61	307.69	306.95	304.38	305.06	302.83	303.96	304.42	308.64	304.07	308.12	311.19	308.23	306.85	310.06	304.86	301.98	308.71	307.58	307.81	306.05	305.04
303.81	302.93	303.78	307.37	299.93	302.27	301	299.36	305.98	300.46	306.63	303.28	303.84	307.99	306.2	304.66	301.03	301.21	306	300.49	298.07	300.5	301.21	303.57	303.74	308.31	304.69	300.66	301.51	303.29	304.65	303.5	304.13	302.23	304.59	302.99	302.41	302.63	301.49	303.44	304.19	305.57	304.04	306.27	304.27	306.66	306.43	303.64	300.92	306.77
303.69	302.28	305.52	304.35	306.99	303.59	304.62	304.1	303.38	304.9	303.99	306.96	308.08	305.17	305.96	306.97	305.12	304.46	303.39	305.63	303.21	300.23	306.7	308.33	305.57	307.52	307.58	308.89	298.32	307.72	304.64	301.01	309.77	301.37	304.06	308.8	304.58	304.49	307.73	301.78	306.54	306.76	306.94	302.32	304.8	302.73	307.37	301.01	307.92	305.12
303.52	302.59	308.92	307.64	306.6	298.7	307.31	304.55	306.6	304.03	299.4	300.29	304.54	304.74	307.14	303.42	308.12	308.42	303.85	307.23	309.58	304.94	302.39	303.56	306.44	308.44	306.83	299.25	303.52	305.24	302.07	307.76	305.3	309.07	301.33	303.76	306.9	308.52	304.82	306.84	304.21	300.93	303.92	300.23	305.34	303.77	300.71	299.53	302.42	302.09
306.95	301.72	298.97	301.39	307.31	305.75	305.29	311.15	310.1	311.24	308.02	304	298.21	306.79	304.16	304.92	296.39	302.79	306	298.38	303.31	300.31	310.24	305.81	303.53	301.47	303.41	301.14	303.43	304.68	304.74	302.22	299.03	305.62	300.86	304	301.45	306.42	307.74	306.37	310.4	305.56	304.71	305.5	298.79	304.92	306.54	303.42	308.11	306.85
304.19	305.88	298.62	301.01	300.4	304.42	307.6	305.79	308.24	306.1	304.34	303.19	304.2	300.95	298.1	304.31	307.32	302.1	313.11	302.3	309.37	301.95	304.4	303.53	304.69	302.43	308.01	302.92	304.51	304.07	302.89	304.89	308.44	301.72	304.11	299.94	307.2	305.82	301.52	303.22	305.4	302.09	307.5	306.25	300.02	300.9	305.15	302.37	307.62	306.22
304.45	306.06	305.39	301.72	302.67	307.17	305.78	302.22	299.99	301.78	306.42	304.37	307.21	299.63	302.9	306.93	306.54	301.74	302.55	302.67	305.08	302.93	304.36	304.43	308.09	302.15	305.34	299.81	303.26	304.51	304.55	307.06	301.88	304.13	302.44	303.39	301.66	301.21	305.94	306.93	305.85	300.95	302.43	306.38	306.31	308.36	308.38	307	306.69	304.06
312.58	311.72	309.87	308.36	310.88	312.72	307.26	312.9	309.72	308.69	314.05	307.69	312.77	313.83	307.81	304.32	313.71	315.62	306.61	313.75	312.1	307.89	309.32	310.03	301.47	311.22	309.78	308.79	311.83	305.24	311.54	306.42	309.71	310.07	309.53	310.98	310.88	308.86	304.01	311.36	308.09	315.49	310.34	311.99	307.16	313.1	311.32	307.02	312.29	312.97
300.75	298.49	296.84	296.87	296.58	304.3	300.56	299.76	298.54	302.77	295.73	299.84	301.84	293.51	299.26	298.63	295.94	304.12	302.68	298.95	302.78	306.27	296.45	300.28	302.16	299.94	296.06	300	303.03	298.42	300.24	299.66	304.41	296.52	293.88	297.41	303.81	303.37	305.78	305.47	299.39	296.62	304.59	299.07	301.4	302.5	298.63	300.7	299.34	304.96
316.03	315.9	314.67	315.21	320.92	312.28	315.64	317.13	312.9	319.11	319.73	315.56	318.11	312.16	313.01	313.01	316.19	316.45	316.89	315.27	316.94	313.99	310.38	316.38	318.49	311.15	318.84	310.29	311.49	312.06	318.94	312.35	317.79	316.69	314.18	315.56	313.1	312.57	315.21	316	317.98	312.21	315.33	312.27	312.46	317.22	313.95	314.08	312.2	317.68
307	302.28	303.14	304.6	304.14	303.29	298.94	304.3	302.96	307.26	304.06	305.14	301.41	306.28	300.24	301.95	298.89	296.91	299.01	300.87	300.87	300.79	303.69	300.87	300.78	297.34	300.6	306.58	304.8	303.31	304.38	304.09	300.06	303.74	299.66	299.49	302.38	299.71	301.78	306.35	302.68	303.7	305.72	303.21	304.32	304.64	304.36	306.18	297.71	306.54
305.12	309.73	304.02	307.14	307.39	308.78	304.71	308.43	307.32	309.94	310.02	306.25	312.94	303.57	307.01	306.31	308.38	303.09	307.06	303.83	308.37	312.33	305	310.92	308.71	306.07	305.51	308.57	305.72	307.16	303.43	306.68	310.42	306.21	310.23	304.44	308.41	310.54	308.65	308.67	305.83	310.41	310.43	305.94	311.33	307.14	306.06	306.35	310.02	306.27
304.45	308.6	302.68	306.78	306.81	312.41	307.98	312.62	310.98	303.87	312.31	308.7	310.44	306.02	308.07	311.87	310.27	312.13	315.15	305.86	304.77	313.38	313.54	300.6	309.43	313.92	307.59	306.03	306.62	308.44	309.81	304.17	312.48	310.64	306.09	308.85	311.63	310.73	312.53	306.31	307.21	306.62	304.91	308.25	311.27	308.52	313.45	310.28	314.17	306.36
297.14	294.4	296.34	299.07	296.03	294.42	296.85	296.74	298.42	295.47	295.32	299.1	296.87	297.21	295.88	297.79	303.32	302	296.28	293.5	297.69	300.75	298.36	295.02	293.99	297.82	296.12	295.76	294.51	293.3	292.85	298.42	293.94	298.01	296.87	292.26	299.27	300.62	297.04	294.73	298.47	300.42	299.37	294.55	293.96	298.13	300.1	299.28	299.31	296.68
301.32	303.77	304.51	305.87	301.92	308.8	305.1	301.73	305.75	298.57	302.06	307.66	309.96	302.12	304.84	301.61	305.42	303.26	307.91	309.51	308.15	307.73	303.36	307.13	301.42	308.36	306.7	305.7	306.03	304.38	307.44	303.91	305.57	302.84	305.7	305.92	304.66	303.8	304.92	308.9	304.89	308.11	307.38	303.75	306.33	312.36	302.74	300.66	309.89	308.69
307.15	308.01	307.83	310.25	314.98	306.94	309.89	303.79	307.4	308.91	308.75	307.75	310.91	307.86	308.11	306.26	309.9	310.61	313.47	312.21	310.48	310.23	304.21	311.1	309.3	310.56	309.56	307.11	313.86	311.48	308.8	313.96	315.51	307.07	309.85	306.55	305.34	309.56	314.45	306.22	311.84	313.27	306.11	309.34	308.65	307.26	309.81	308.05	308.94	308.08
312.79	314.76	312.45	309.57	315.39	310.93	310.74	316.44	310.94	314.58	310.4	311.68	312.56	311.31	308.15	314	309.58	312.53	310.41	318.07	308.42	310.53	315.66	306.86	317.39	315.75	310.64	315.47	309.57	313.68	318.46	312.63	312.62	314.91	310.18	309.07	306.83	317.72	313.59	309.22	314.16	311.8	317.08	309.47	312.94	312.57	313.23	311.32	312.63	313.59
321.55	317.7	311.44	316.9	313.85	322.4	321.05	321.57	321.55	316.47	317.82	326.06	318.98	318.18	314.67	321.65	316.99	320.37	321.5	316.41	319.08	317.7	318.82	317.76	314.39	320.5	318.81	318.59	318.6	317.79	316.95	316.35	315.35	315.24	317.64	320.62	319.65	321.17	322.61	319.2	325.84	319.86	316.64	314.92	323.93	316.5	318.83	317.96	317.87	323.71
306.22	304.56	304.75	304.64	307.72	303.99	304.62	308.04	300.83	305.48	309.6	309.77	309.92	303.75	301.58	307.33	308.99	305.99	304.56	306.81	306.13	304.65	307.08	301.52	305.58	306.27	306.81	305.49	305.52	304.82	301.73	302.79	306.45	304.49	305.31	303.25	307.52	307.62	305.07	306.51	301.37	301.94	311.59	304.52	306.13	308.3	302.61	306.05	307.36	303.1
316.91	312.52	316.91	316.49	319.22	315.22	313.21	313.11	317.54	320.81	315.46	318.74	314.08	321.62	318.29	316.98	319.17	319.11	321.23	315.99	315.64	319.3	314.39	317.76	312.51	322.97	314.53	318.99	318.47	318	319.33	318.16	317.01	320.82	321.15	320.21	319.27	320.12	312.23	315.66	320.83	322.14	319.97	322.89	319.45	318.71	315.95	316.14	318.41	319.72
308.62	309.33	313.02	309.04	309.01	306.84	313.08	307.85	303.23	311.46	315.02	313.87	311.56	307.48	311.87	313.72	314.35	307.69	309.73	313.33	309.05	311.47	312.25	311.2	313.3	311.89	313.16	313	313.89	306.91	314.54	311.46	309.93	309.16	315.8	307.28	310.54	311.79	313.8	311.89	307.01	313.93	310.05	308.64	318.55	309.49	314.16	310.43	306.63	312.13
313.14	316.13	313.21	312.09	313.58	309.83	313.33	316.93	312.78	308.48	312.77	312.29	310.09	311.31	314.29	312.95	313.24	316.65	309.01	315.65	311.88	311.56	309.9	315.46	310.7	311.03	312.4	309.93	307.76	313.11	306.88	313.85	314.2	314.16	315.97	306.98	313.71	310.56	315.87	309.99	315.14	311.48	310.94	308.36	314.79	307.46	312.56	312.21	315.44	308.5
305.36	304.56	300.86	299.04	297.55	301.95	304.08	299.16	302.68	302.23	304	299.67	302.79	302.86	301.07	307.83	298.15	302.64	302.78	303.67	301.02	296.5	303.7	299.01	298.89	296.32	301.59	304.33	300.65	294.85	298.51	301.9	299.82	299.24	300.54	301.84	301.73	300.98	299.47	295.34	297.99	301.6	299.73	306.56	303.78	296.75	300.8	305.65	302.66	300.61
303.37	302.8	305.87	305.12	300.39	300.74	301.89	307.06	299.81	298.94	300.87	296.77	309.25	300.43	303.68	306.07	302.76	304.99	307.25	299.24	306.42	300.24	306.07	301.17	303.97	302.15	298.86	306.41	303.56	303.49	301.3	300.66	304.05	302.73	308.32	304.87	301.49	302.54	299.84	302.94	301.93	302.53	298.98	299.82	302.44	299.98	304.86	301.59	301.35	303.61
303.66	301.88	308.08	300.36	300.81	299.47	301.28	302.14	296.45	300.33	302.85	298.55	298.04	298.48	305.02	306.36	306.49	301.66	303.56	302.82	298.37	303.89	297	303.21	299.28	301.42	303.36	299.77	303.15	302.68	298.59	302.99	300.96	302.05	306.27	301.69	302.93	304.29	300.72	301.47	301.26	302.69	304.11	300.27	300.46	305.19	303.94	294.59	297.55	304.77
300.57	299.56	302.4	301.12	296.75	301.3	302.01	301.32	297.31	302.07	301.74	302.19	302.11	299.96	298.21	296.16	299.9	302.35	301.16	302.41	299.41	302.6	294.73	302.89	297.03	302.69	297.44	303.28	304.79	299.98	300.1	297.7	301.59	301.55	304.48	304.5	297.95	299.16	300.02	302.69	296.26	301.1	296.13	301.8	300.42	300.19	294.87	303.52	298.86	296.17
309.43	317.48	312.96	313.66	314.88	312.96	310.07	311.26	313.18	314.28	310.12	312.38	307.87	309.56	311.05	309.59	311.37	308.1	308.54	309.73	309.74	310.14	310.2	307.38	308.7	309.07	310.75	311.48	313.04	307.51	310.32	310.76	312.7	310.84	313.52	308.29	314.11	310.01	313.1	313.71	312.3	310.24	307.72	309.47	308.28	310.95	313.11	317.61	313.83	317.07
316.83	320.56	313.49	311.3	311.09	313.38	316.11	314.39	312.9	312.39	318.38	313.91	314.48	323.47	317.13	313.29	314.83	322.51	315.78	312.52	316.15	315.06	314.67	313.08	315.13	310.16	315.51	314.14	311.68	318.62	316.94	314.93	308.44	314.54	314.27	311.12	306.12	319.12	313.44	312.71	314.29	315.32	317.61	313.12	312.84	311.3	315.19	320.16	311.98	318.21
321.76	312.14	309.81	312.06	311.52	314.46	314.08	309.29	315.39	313.28	314.05	308.89	314.74	315.01	313.25	308.31	311.32	312.24	309.78	308.55	310.65	317.35	309.37	313.11	308.54	314.64	307.86	309.44	311.25	309.22	311.1	312.37	316.5	315.3	316.61	313.91	314.79	308.37	312.81	313.51	310.66	314.47	308.65	307.69	309.68	308.34	312.99	310.64	311.3	310.86
303.07	309.28	308.51	301.77	300.94	302.66	304.14	304.38	306.64	302.04	301.77	302.42	304.29	304.87	302.64	304.21	305.42	305.64	301.35	301.03	301.52	304.53	305.96	304.37	303.82	305.51	307.17	303.02	309.36	308.11	302.94	302.08	303.3	301	304.51	305.07	303.1	299.65	304.78	302.75	301.34	308.71	303.96	300.67	306.18	303.06	303.8	302.66	305.57	301.6
305.2	307.17	306.69	304.12	302.62	303.23	308.73	303.47	305.17	298.32	303.17	305.48	304.98	306.56	302.86	306.46	303.11	304.93	301.87	305.25	307.05	299.95	303.93	307.55	304.09	297.55	303.9	304.32	303.57	303.83	307.47	303.93	304.17	304.13	308.08	303.51	301.07	309.53	301.43	306.31	303.16	304.57	303.75	304.74	302.03	301.76	303.56	300.2	307.2	303.54
317.65	315.38	314.39	311.42	308.02	314.05	314.27	314.37	307.04	309.13	316.12	314.3	313.13	316.23	320.78	307.99	308.35	314.34	312.18	311.65	313.89	317.04	315.48	315.23	317.02	315.37	308.55	315.58	312.28	309.22	315.42	314.7	314.44	313.98	310.39	306.29	308.58	312.24	314.57	309.82	311.91	310.81	310.41	312.15	308.39	314.89	314.7	310.45	309.23	316.18
315.57	318	316.46	323.02	318.03	317.4	319.02	317.2	319.56	315.78	313.75	314.05	314.06	319.15	317.84	317.95	318.64	318.77	317.13	321.88	317.91	316.53	319.93	313.39	312.93	316.7	314.8	311.49	313.58	318.44	314.38	322.09	311.28	315.56	314.97	320.51	315.88	320	321.97	317.3	317.91	317.98	318.93	315.08	316.17	322.17	319.42	324.3	316.48	314.59
333.2	324.47	325.48	326.4	328.89	326.5	322.06	327.87	327.02	325.39	324.89	324	327.44	329.44	325.34	319	326.98	327.75	328.86	325.03	325.77	325.48	331.11	326.23	325.64	329.28	328.57	327.39	326.19	330.89	328.42	325.97	323.5	325.34	328.38	329.82	323.28	327.84	326.95	330.17	329.91	328.01	325.72	326.55	325.15	329.02	325.85	327.09	323.37	329.05
302.17	305.73	297.4	300.3	307.16	304.65	304.39	302.66	305.9	308.06	298.12	302.11	303.17	302.31	303.36	304.68	303.42	303.58	300.61	301.91	304.39	304.95	308.08	305.15	302.62	307.26	305.43	304.99	302.65	302.17	300.36	301.84	304.81	304.38	305.59	301.54	303.41	299.3	306.03	302.71	305.45	298.73	302.08	298.52	301.07	301.79	302.26	304.08	303.92	304.96
316.47	313.7	315.7	317.72	318.63	315.67	322.32	320.4	316.14	311.98	311.03	312.16	313.28	318.49	315.74	315.76	317.13	322.28	312.81	314.78	311.96	313.14	312.53	315.72	314.57	309.59	319.29	310.57	314.74	316.87	317.84	317.63	311.52	318.43	316.56	314.83	315.42	314.95	315.72	317.83	316.17	316.74	313.34	315.59	314.9	314.28	312.78	315.1	312.81	314.45
310.45	307.56	315.44	315.24	311.75	312.11	312.08	314.77	311.13	307.9	313.05	310.07	311.57	313.99	307.84	307.79	310.15	311.75	308.1	315.49	313.18	308.67	313.43	311.82	309.99	311.26	314.24	306.28	311.13	304.87	307.98	314.98	311.93	311.12	312.72	311.8	310.56	311.28	311.74	310.49	310.02	306.95	310.41	307.97	316.8	314.27	311.15	314.02	313.43	310.96
298.19	294.79	299.7	297.4	298.94	294.36	297.99	296.67	295.26	295.7	294.35	298.03	295.02	296.78	296.49	293.46	293.98	295.77	295.89	292.05	295.52	296.03	295.35	294.54	299.74	294.3	292.19	301.36	292.62	294.86	296.83	298.35	299.03	293.62	296.15	291.05	295.39	284.81	297.44	292.78	298.4	300.51	297.7	287.23	294.26	293.56	295.24	293.89	297.22	295.23
314.06	311.67	313.19	316.13	316.87	312.25	314.97	315.33	314.81	314.04	309.66	313.91	314.76	314.84	318.85	318.5	311.93	310.85	312.99	318.08	314.08	315.16	314.45	310.99	312.41	311.47	311.28	318.82	313.31	312.08	316.37	320.08	313.63	310.32	316.09	306.59	316.73	315.02	311.83	317.97	313.08	311.74	311.19	311.71	308.8	307.91	307.01	313.85	316.74	312.57
310.07	304.96	305.73	303.28	307.03	301.37	307.51	303.22	303.55	306.74	306.18	304.92	306.57	294.7	305.12	310.5	310.23	300.96	304.9	303.78	300.77	305.22	305.27	300.87	304.8	302.43	302.31	308.42	303.19	303.43	302.61	304.87	305.03	302.88	300.14	301.45	302.42	300	304.85	308.33	305.35	304.62	307.26	303.7	303.64	301.53	305.4	303.82	307.13	303.06
311.23	316.94	314.62	314.6	315.65	314.83	313.04	314.99	313.13	315.43	317.36	312.97	309.95	313.2	312.59	316.17	316.74	313.86	315.16	311.85	320.53	313.38	313.76	317.13	317.46	311.15	318.25	312.12	318.55	316.89	311.62	313.92	316.31	315.68	311.32	315.63	314.34	310.17	317.5	312.71	318.25	311.33	316	310.24	314.78	317.74	311.15	313.55	321.03	315.53
311.37	303.99	308.24	306.93	307.29	306.43	303.31	311.13	313.18	309.15	309.28	306.98	308.51	306.88	309.66	312.25	311.13	305.93	310.6	308.53	306.67	308.3	308.55	308.72	306.81	305.78	308.9	309.64	304.8	310.01	308.46	305.11	306.94	308.96	308.85	311.38	310.04	308.34	303.12	309.18	307.74	306.81	308.48	309.91	308.79	308.34	304.71	307.84	311.98	307.02
329.04	324.2	325.36	331.96	327.93	330.57	324.07	329.58	328.94	324.58	324.9	326.58	325.8	326.15	329.3	328.19	330.35	330.56	327.41	327.04	328.85	324.71	327.92	326.18	328.62	324.2	323.99	325.56	326.81	330.7	324.49	329.76	324.69	328.98	329.28	329.91	327.85	327.64	324.93	328.47	327.34	326.8	325	325.28	327.85	333.15	325.07	335.15	330.42	325.7
315.03	307.51	318.57	310.38	313.07	309.25	310.41	317.01	311.98	312.84	313.22	313.56	314.58	313.18	307.9	314.54	314.01	313.61	316.92	313.86	313.85	317.36	311.57	316.04	314.39	306.29	313.56	306.82	313.25	313.81	311.46	310.04	310.45	315.69	313.49	308.27	315.43	318.51	314.57	310.71	316.96	312.24	311.26	316.17	313.55	313.1	311.39	313.27	315.03	308.08
297.93	300.97	298.43	299.16	299.89	299.39	300.25	302.64	298.28	294.67	303.03	303.21	303.53	295.78	304.47	294.78	298.85	293.25	303.17	300.64	297.7	302.11	301.56	297.58	299.85	300.26	300.03	299.2	303.32	299.83	303.73	298.14	295.41	296.6	295.18	296.08	303.5	301.37	301.18	297.55	300.23	293.81	300.03	301.79	301.78	303.88	299.85	299.27	299.75	296.79
321.18	315.23	315.89	315.54	319.03	310.66	315.08	319.11	315.7	315.85	316.28	316.61	315.21	316.31	316.37	321.25	316.09	318.27	313.73	318.48	320.11	315.87	316.64	316.39	314.79	322.52	315.98	318	321.82	320.69	322.13	321.81	317.51	312.07	314.53	313.74	319.49	315.18	314.01	315.16	315.36	316.23	316.5	318.64	322.22	316.22	320.26	316.44	314.19	316.09
316.25	312.84	312.71	311.72	318.06	317.46	314.25	315.01	319.17	316.88	319.49	313.01	319.76	319.28	312.01	315.66	312.7	311.79	312.56	315.18	307.76	313.54	313.14	314.33	311.61	314.93	317.73	319.99	312.51	311.9	318.95	316.49	316.14	313.3	315.07	313.68	315.62	315.67	314.82	313.34	318.43	321.29	314.12	319.68	313.52	316.39	318.77	318.73	314.49	315.64
313.18	308.73	300.75	309.05	312.43	310.98	309.03	307.07	310.18	309.64	306.72	312.39	307.48	305.71	304.18	309.39	305.99	306.55	305.63	302.4	301.88	309.61	300.44	310.54	308.9	310.61	306.37	310.08	308.93	308.25	306.15	314.67	309.77	315.13	307.27	312.91	308.35	302.53	312.33	314.71	312.48	309.99	312.03	308.17	311.94	308.97	309.65	306.14	305.29	309.56
305.53	304.81	306.09	309.6	299.92	306.39	305.93	304.75	305.61	304.52	308.01	306.11	300.8	304.44	308.13	304.06	310.34	303.84	304.26	306.27	306.28	308.2	303.97	303.52	304.8	303.4	308.86	311.23	304.68	299.36	307.49	306	305	304.12	303.94	307.2	307.42	305.19	305.69	304.72	310.41	307.14	305.71	306.21	304.29	308.8	306.55	307.38	306.18	305.37
298.9	294.78	291.27	294.03	290.69	294.95	296.5	294.83	293.48	295.39	294.17	289.81	291.63	296.87	294.3	295.21	292.53	294.74	292.05	295.82	296.21	292.83	296.97	295.28	290.82	298.07	295.88	292.12	298.54	296.4	292.9	297.51	297	291.32	295.56	294.95	290.85	295.93	294.34	297.15	294.78	294.22	296.72	292.95	296.48	296.79	300.32	294.09	293.54	292
304.56	304.49	305.54	303.97	304.21	303.15	299.33	302.93	306.94	301.08	305.17	299.31	304.6	300.75	304.66	300.49	308.57	304.61	301.49	304.49	303.87	300.91	305.3	303.56	310.5	307.88	302.55	305.26	302.95	299.29	306.79	305.04	305.28	302.18	304.13	306.04	299.97	302.47	299.61	302.26	303.45	309.99	305.04	305.2	302.77	303.7	303.38	301.09	303.21	302.15
312.06	313.79	315.28	316.52	308.98	320.4	312.33	316.54	310.99	313.13	314.6	314.21	316.86	317.06	309.28	312.08	315.27	314.37	313.72	312.61	312.95	317.53	316.86	318.39	309.46	312.06	312.88	319.44	306.5	316.74	316.22	316.64	314.05	316.21	313.98	310.2	314.26	309.25	317.04	314.63	316.77	312.65	314.97	313.04	317.44	310.88	317.21	315.89	312.81	309.06
314.22	309.03	312.75	313.83	311.15	307.78	309.71	310.89	318.76	309.66	315.99	312.44	312.14	314.93	314.04	309.89	315.38	312.16	315.97	311.23	311.23	314.69	315.53	310.18	312.11	311.9	309.45	309.52	311.82	311.35	310.41	313.18	312.54	310.56	319.46	311.41	311.47	313.08	313.05	311.81	318.37	308.63	310.81	310.52	309.24	312.74	313.02	308.4	311.12	317.26
314.6	315.75	314.83	321.45	313.48	317.21	315.61	319.15	316.19	314.66	315.28	316.84	319.04	317.48	317.7	315.64	316.82	318.74	317.07	315.81	319.5	316.21	317.16	317.19	312.02	316.88	313.68	317.77	314.03	318.78	320.27	316.02	317.37	321.94	319.19	315.79	320.35	318.36	313.19	318.08	316.19	316.59	313.96	313.36	316.23	317.74	315.06	320.8	317.41	321.2
308.53	304.4	308.66	311.03	305.33	312.08	311.59	314.31	310	311.91	315.2	307.07	311.72	308.78	308.3	307.68	312.55	310.99	308.05	312.1	316.77	314.03	309.18	310.06	306.8	306.85	309.2	312.3	306.29	307.82	304.65	314.56	307.32	306.77	302.96	314.21	312.05	310.34	308.13	309.27	318.01	306.49	305.02	311.87	312.81	310.17	312.94	313.9	308.61	314.76
305.89	312.58	309.02	297.36	305.4	306.93	307.27	304.72	305.45	307.83	311.34	301.52	307.38	301.61	304.01	308.07	311.43	303.14	309.56	304.09	304.71	306.11	306.53	304.47	307.21	307.67	308.77	299.61	303.57	305.2	303.92	307.16	307.12	307.44	304.51	303.88	310.57	306.55	310.36	305.56	307.03	303.6	308.17	309.63	307.08	303.49	307.79	310.58	306.07	306.48
302.79	301.73	308.66	304.42	304.42	303.77	301.82	309.84	304.85	304.16	306.38	304.27	303.75	304.36	304.19	300.51	305.1	305.05	305.82	303.38	298.81	302.91	299.36	300.38	300.41	302.42	306.36	305.59	300.83	305.14	301.92	301.99	304.97	298.3	305.14	299.47	300.94	303.04	300.94	299.83	301.65	301.98	305.4	303.22	300.67	304.87	300.91	298.87	294.53	303.16
294.33	297.04	294.4	292.7	294.69	296.03	294.5	295.96	291.95	295.11	293.25	295.18	298.49	300.69	291.59	291.59	297.77	294.54	297.76	290.36	295.81	297.2	290.64	292.58	297.73	295.28	292.53	295.04	298.12	294.08	293.82	293.47	301.2	298.61	293.84	298.01	296.99	297.26	291.47	295.96	292.58	292.92	295.79	290.79	292.34	288.75	294.8	294.4	296.34	299.1
309.89	311.17	315.59	311.34	310.21	311.26	314.67	315.28	308.38	310.85	315.36	316.1	315.85	310.32	314.43	311.44	313.71	317.13	315.56	315.77	314.3	314.37	308.81	315.85	311.71	311.23	311.24	314.63	310.35	314.99	314.48	313.57	316.49	310.08	315.09	313.74	310.33	314.7	310.84	313.85	311.06	308.43	312.2	313.8	307.6	312.75	312.25	312.84	313.43	317.61
314.94	314.63	317.3	319.16	314.36	313.88	317.11	315.12	319.32	314.25	312.19	314.81	314.04	311.18	319.64	314.85	316.06	316.99	316.58	313.36	317.73	316.51	315.5	316.05	316.87	314.39	313.97	312.89	317.8	315.25	314.52	312.85	322.82	312.15	318.58	317.54	317.76	318.96	318.84	319.78	317.85	312.64	320.2	319.1	317.11	314.91	317.39	311.53	315.76	319.84
331.07	328.11	327.39	327.66	330.3	326.65	328.11	322.54	332.46	329.73	331.53	333.87	330.78	328.11	330.52	329.72	335.55	332.61	329.91	326.7	327.78	328.78	325.55	325.84	331.16	332.45	331.48	325.46	331.17	323.24	328.23	330.67	328.38	329.3	332.85	329.93	326.13	328.19	327.11	329.92	324.51	332.55	332.55	330.23	325.18	328.1	328.9	327.51	329.48	332.74
306.01	303.04	307.92	309.45	301.54	310.04	303.94	309.16	307.1	309.73	301.95	304.91	303.73	301.17	300.68	305.08	306.98	306.83	304.38	305.45	304.89	305.74	302.99	301.48	308.78	304.38	306.78	303.37	304.77	306.28	306.94	307.08	303.24	307.43	305.43	303	306.52	303.94	305.19	305.16	307.56	305.59	306.5	302.2	301.89	307.97	305.09	305.16	300	303.61
326.61	324.6	324.35	330.12	324.18	322.34	322.63	323.16	320.42	321.43	328.84	323.16	323.27	329.57	323.91	328.79	320.02	322.19	320.19	324.95	324.76	320.83	325.94	319.9	322.56	324.61	327.35	328.01	326.54	323.61	323.19	326.29	320.16	322.2	326.22	326.17	322.19	326.22	324.26	321.26	323.23	326.68	325.12	319.35	327.77	325.22	322.1	325.87	327.35	331.35
310.56	301.53	301.99	306.4	304.81	310.23	308.88	306.47	309.65	312.36	305.85	305.88	304.2	304.8	307.93	311.31	307.03	308.41	307.52	305.39	304.39	309.57	311.35	306	306.39	311.15	304.63	306.84	308.53	305.52	303.4	306.34	310.15	307.56	303.73	307.06	306.88	313.88	304.65	311.95	308.76	305.39	305.74	309.01	305.1	306.31	303.03	305.39	307.26	304.49
311.46	315.44	313.73	310.33	314.15	311.14	308.46	312.54	315.03	314.09	308.66	313.42	313.89	317.76	314.07	313.76	313.99	313.03	311.89	309.6	312	314.85	314.22	313.57	314.44	308.37	310.43	314.63	316.47	309.69	312.05	314.61	311.78	311.41	316.15	313.27	311.01	309.95	314.9	309.95	308.21	311.07	317.06	310.35	312.34	310.32	310.31	315.55	309.6	315.77
315.92	321.15	322.14	318.53	321.05	316.58	316.32	316.44	318.36	320.02	318.6	318.28	317.4	314.19	317.14	319.8	319.43	315.71	317.83	316.1	320	310.39	322.33	318.51	316.96	322.86	313.74	316.56	314.5	316.37	323.04	314.99	314.58	320.99	317.53	316.76	317.37	316.79	319.76	316.53	316.83	316.81	316.18	322.69	318.15	315.55	320.44	318.77	320.63	318.52
302.96	300.17	305.13	308.6	301.53	300.92	302.65	304.22	301.73	301.57	302.73	306.82	302.28	305.82	297.64	304.08	300.56	302.79	302.05	303.64	305.13	310.24	300.48	305.44	307.15	304.3	302.36	306.6	304.8	303.63	298.99	302.57	309.08	302.67	305.21	299.78	306.75	306.38	305.22	302.08	297.58	306.01	301.7	301.58	304.03	303.23	298.14	299.98	304.62	303.61
317.93	318.31	318.1	315.4	316.18	315.41	317.69	317.54	317.1	316.79	317.77	305.95	313.94	316.08	314.04	315.72	315.35	309.76	314.82	314.78	312.69	313.09	312.15	312.62	311.23	316.28	311.02	315.54	312.5	315.06	312.57	314.03	312.96	315.48	317.53	315.82	310.46	313.23	308.33	312.19	314.96	314.14	315.74	313.86	315.29	317.15	317.32	317.25	312.59	313.97
309.41	304.55	301.68	309.18	306.39	308	303.61	306.76	307.42	300.61	306.77	306.27	308.51	301.14	305.88	305.04	305.67	302.9	306.33	297.58	305.49	298.66	303.43	305.63	305.16	299.27	302.43	301.78	307.24	306.1	306.28	301.66	306.65	305.65	308.13	301.09	303.5	306.91	306.61	300.11	307.96	307.11	301.25	306.02	305.61	307.13	306.07	302.98	307.37	299.86
322.82	318.55	312.96	318.99	318.49	318.07	318.78	311.95	313.95	316.95	318.47	317.29	317.39	318.97	317.34	314.66	316.19	318.89	312.59	318.26	317.73	315.16	315.97	316.83	319.82	311.41	322.13	319.3	314.09	312.23	316.92	318.34	319.47	320.22	318.46	317.58	317.26	322.99	316.2	318.45	318.39	316.13	311.01	314.78	319.03	312.83	314.16	318.11	319.26	316.45
309.27	312.38	311.75	313.23	311.8	312.59	311.72	311.81	312.67	312.51	310.58	311.13	316.51	313.57	316.68	317.14	312.02	312.86	311.77	313.2	312.36	312.5	308.46	311.44	312.52	313.3	316.62	313.59	317.84	311.55	311.26	307.8	311.56	310.88	313.18	309.11	308.11	312.22	313.92	311.26	312.73	309.07	312.2	313.91	311.17	313.21	312.95	310.46	315.6	309.18
314.77	310.98	311.9	318.38	316.09	312.06	309.66	308.05	312.58	314.93	313.18	309.29	315.75	309.44	312.64	315.47	308.8	312.74	315.52	313.36	308.74	308.52	318.03	311.15	313.22	311.59	312.47	314.91	314.94	310.6	315.09	315.72	316.66	316.31	311.59	318.99	314.98	311.47	309.62	307.57	316.8	311.4	311.84	311.61	317.75	308.09	305.85	311.75	312.4	317.6
300.16	305.6	303.28	302.27	304.96	301.59	304.12	309.01	305.3	302.82	304.32	304.1	305.84	299.58	307.69	304.64	301.71	301.62	302.94	307.69	301.84	303.83	301.1	301.58	305	305.73	308.29	298.75	303.5	308.74	304.55	303.24	305.36	302.02	300.2	302.41	296.89	302.01	299.38	303.71	302.1	307.17	302.52	303.15	302.26	304.94	307.98	297.93	310.08	307.33
302.41	298.29	297.67	302.47	297.69	303.04	302.51	303.61	302.94	309.13	303.08	304.86	301.36	302.23	299.85	303.24	304.99	296.89	306.52	303.52	300.36	303.48	295.24	300.25	306.1	300.33	308.13	300.43	304.09	299.69	297.85	302.28	301.85	300.74	304.21	304.02	303.08	304	300.29	305.61	304.97	307.21	297.13	300.41	302.35	301.4	306.97	303.6	303.76	306.41
309.32	311.96	312.92	309.05	314.13	312.05	312.21	312.37	309.78	310	313.2	311.39	313.89	313.86	311.92	316.34	315.8	305.52	310.36	309	314.75	313.26	314.04	312.36	309.28	310.41	313.58	316.23	310.67	314.32	314.32	310.72	314.65	308.59	311.58	306.94	310.28	312.19	309.79	308.28	316.76	311.55	313.56	311.37	311.84	314.68	312.85	316.63	316.82	310.22
303.99	301.45	301.97	304.64	300.79	303.99	305	301.12	306.58	299.76	306.81	300.85	302.93	300.45	299.92	303.55	303.55	300.64	307.41	299.17	304.24	304.88	302.13	305.1	303.73	305.87	302.74	302.88	307.19	302.23	300.85	303.23	304.31	301.02	300.87	304.7	304.27	306.16	304.67	304.03	300.98	300.06	299.2	303.71	300.37	301.55	299.86	302.21	309	300.82
300.31	309.28	306.71	306.41	303.03	299.16	300.39	305.22	296.94	306.4	307.16	299.52	303.19	300.77	305.28	300	299.51	302.51	298.36	299.55	305.01	304.45	297.17	304.05	302.87	300.73	303.11	306.03	305.13	308.03	302.55	299.85	299.95	298.48	299.44	302.13	301.18	297.4	303.82	301.21	297.45	304.56	298.86	304.91	300.97	299.29	299.68	306.79	300.41	305.92
294.45	300.37	299.23	294.65	301.98	296.47	295.19	299.11	299.88	293.32	297.05	296.69	295.12	299.88	297.16	295.93	294.85	295.67	298.69	298.33	295.35	294.66	298.46	293.56	297.42	298.02	295.98	292.84	301.68	292.71	294.18	293.53	298.6	296.14	293.38	294.53	291.8	296.74	298.82	292.6	296.73	298.54	300.29	294.95	298.91	291.76	291.33	296.76	297.33	299.03
298.47	304.01	303.43	303.18	302.72	306.56	303.45	299.43	304.72	299.64	302.71	297.99	303.6	304.18	300.38	304.98	304.83	299.92	297.2	305.31	300.04	307.24	300.99	304.17	301.74	302.25	303.53	301.23	304.12	305.72	304.04	303.88	304.87	298.99	307.36	304.29	304.56	305.18	302.85	304.15	297.42	300.52	305.89	299.97	301.69	306.63	307.36	297.05	300.39	303.47
314.9	315.16	311.46	311.91	309.61	307.45	312.52	309.14	312.42	314.77	313.07	309.52	314.27	307.49	315.57	310.96	316.47	314.04	307.09	311.7	310.32	315.1	312.14	312.8	310.29	311.12	317.74	309.5	317.03	311.52	315.75	309.46	311.2	313.19	307.06	306.55	315.87	316.84	307.12	311.63	314.91	316.61	314.8	309.76	312.99	314.16	312.82	310.04	314.71	313.22
299.89	295.52	295.98	291.7	292.75	297.63	300.65	289.26	294.45	292.66	296.74	297.71	296.01	292.02	297.18	295.68	289.98	289.21	297.74	292.42	292.63	291.99	300.15	290.82	296.75	294.26	294.82	290.76	291.53	289.89	291.37	294.05	293.86	294.58	290.87	291.98	291.62	295.59	296.2	297.1	291.6	296.97	294.7	295.09	294.03	300.84	295.84	293.81	293.46	296.07
305	306.69	306.36	304.89	300.25	305.76	307.24	301.01	312	301.81	300.38	302.93	303.65	306.39	299.39	308.96	303.87	306.4	300.9	303.99	302.59	300.76	304.19	308.66	302.97	304.83	303.67	307.88	302.73	305.31	306.48	303.73	304.83	309.09	307.05	304.76	299.31	306.94	306.7	306.84	303.45	307.63	310.58	305.28	307.78	300.1	304.36	300.21	302.21	306.82
302.93	304.63	300.25	308.85	309.19	304.08	303.14	301.44	299.21	302.6	306.85	303.31	302.9	307.2	305.18	302.08	307.79	297.26	299.97	304.25	298.38	301.82	307.21	307.27	301.66	302.9	306.95	304.26	302.41	302.41	303.46	298.17	308.23	300.8	297.82	304.47	304.88	307.96	300.93	296.12	302.83	303.84	302.01	302.72	305.66	301.33	305.45	300.72	300.32	302.64
303.95	297.93	297.09	304.21	301.3	304.39	306.07	306.13	300.83	306.33	301.15	303.15	301.45	303.88	301.66	302.95	302.51	299.99	298.8	301.47	302.1	302.38	299.23	298.9	294.83	301.14	299.24	301.66	302.68	296.87	299.6	300.93	300.57	301.58	304.78	301.3	297.93	296.22	298.04	303.33	299.2	303.16	298.43	299.18	302.7	302.56	300.42	301.97	298	301.11
287.52	288.84	299.84	295.7	295.36	297.96	298.06	290.34	294.37	296.68	292.2	294.54	296.43	294.07	300.06	293.74	296.38	295.4	290.91	293.62	298.6	292.88	299.08	291.5	296.67	293.17	294.63	289.99	295.21	296.93	289.69	295.64	293.89	290.89	294.03	290.86	291.66	294.95	294.41	293.51	293.87	295.57	294.11	296.35	291.19	289.95	296.46	293.68	291.24	295.76
299.74	302.17	303.08	301.45	304.21	305.65	303.99	302.98	306.97	301.91	304.52	302.86	298.77	302.66	306.07	299.96	302.62	307.37	305.87	304.56	302.39	307.17	307.12	304.33	305.14	303.7	299.56	300.12	300.29	309.54	301.32	297.63	303.12	297.53	309.29	303.96	302.02	298.73	301.67	306.39	304.21	301.25	305.82	301.37	301.83	302.93	305.84	303.94	306.39	301.6
305.9	316.28	312.76	313.94	310.43	315.98	312.56	317.24	316.04	311.59	308.38	310.46	311.13	315.63	308.52	313.87	315.72	316.91	321.04	320.9	313.89	315.16	316.18	312.4	311.88	316.27	312.2	311.17	313.05	310.03	313.75	312.24	314.74	314.14	312.44	319.05	316.86	314.97	313.87	312.78	312.88	314.35	311.64	321.23	318.43	314.25	314.01	314.88	312.86	314.39
313.69	312.29	315.49	309.92	310.15	316.37	306.93	311.72	306.51	312.03	310.64	313.54	314.44	316.59	319.01	313.27	314.09	318.44	314.55	315.84	312.89	312.56	310.25	309.88	309.28	312.55	317.4	309.64	314.51	312.19	315.99	314.91	314.43	316.14	311.43	310.93	310.96	315.94	314.51	311.95	316.61	314.85	311.91	311.36	312.26	310.12	313.03	313.32	313.08	313.33
319.08	315.83	317.39	320.38	318.84	316.88	319.36	320.35	314.28	316.78	317.74	317.29	314.84	316.36	320.83	315.96	320.04	316.94	314.45	314.06	320.2	313.3	320.13	319.9	312.82	316.19	315.14	316.51	321.43	314.79	318.87	318.59	317.9	313.36	321.86	318.79	317.92	319.83	319.25	320.5	323.63	318.99	315.88	318.59	309.98	320.67	313.45	319.36	317.44	319.96
313.63	310.71	314.48	315.79	310.69	313.66	316.42	319.13	313.59	317.88	317.49	318.16	316.28	314.29	315.38	316.81	312.73	311.8	314.25	313.34	311.32	312.54	315.56	310.58	308.71	310.98	317.91	314.38	307.21	311.77	314.95	315.87	307.87	313.87	312.79	319.77	314.02	315.83	317.86	312.4	315.57	313.73	308.96	314.6	313.63	311.55	316.97	315.86	312.27	312.78
307.73	303.14	309.27	302.81	307.41	308.43	303.79	305.92	303.93	304.93	308.33	305.68	307.99	306.78	307.79	307.92	307.33	305.08	308.14	304.91	307.43	304.04	303.46	303.82	306.4	306.79	306.07	301.17	310.81	303.92	309.58	306.89	303.71	302.15	307.28	305.23	308.16	304.88	308.92	308.68	301.16	308.75	308.18	307.66	302.93	309.98	304.26	306.68	304.01	306.1
307.45	301.87	306	295.75	303.27	301.65	300.72	305.16	301.58	304.97	302	308.85	303.12	303.93	300.3	305.63	302.8	303.41	304.74	299.54	305.53	297.27	306.12	305.55	307.42	307.95	306.13	303.35	306.32	306.32	306.62	300.05	301.84	302.67	305.03	300.92	303.46	301.29	311.11	294.75	300.08	301.89	299.76	306.5	300.12	304.87	303.24	303.24	307.57	306.67
309.48	313.63	312.23	312.02	317.14	312.57	312.37	310.75	312.92	317.99	309.63	314.61	317.23	316.83	313.08	316.4	313.85	311.17	312.31	313.93	313.8	312.11	313.35	313.04	308.24	311.99	317.42	308.87	315.73	309.61	312.53	321.52	316.39	312.24	309.29	320.69	314.89	314.09	309.57	311.17	314.62	316.26	310.97	309.36	316.35	308.35	312.26	314.06	313.72	314.55
317.24	319.49	323.88	316.36	314.53	319.06	319	320.61	315.81	319.28	318.26	317.97	318.46	317.27	313.71	316.88	318.87	312.86	317.63	313.96	317.66	320.98	316.83	317.62	314.8	319.42	318.59	322.41	318.26	314.98	321.39	315.97	316.73	318.15	319.21	316.97	321.5	323.3	320.55	316.11	317.19	321.72	317.43	315.94	320.19	317.3	316.94	319.54	318.86	316.24
314.54	316.73	314.27	314.33	318.21	317.83	318.51	318.65	313.48	317.06	313.32	313.4	311.32	312.38	313.79	311.91	311.91	307.16	311.52	315.04	314.76	313.26	315.22	318.7	317.5	312.68	312.79	313.15	313.57	314.4	316.17	317.22	313.74	316.85	317.02	313.8	318.64	317.95	313.17	312.41	314.12	316.91	313.8	318.48	317.73	317.51	316.85	317.08	314.09	313.29
306.21	300.28	302.57	308.18	306.59	306.62	308.31	303.99	308.14	306.08	305.22	304.51	301.56	304.72	305.31	302.68	302.29	301.27	306.98	307.62	304.64	301.17	302.95	306.33	306.32	302.09	302.04	302.76	311.42	302.07	305.77	305.23	302.95	305.26	306.24	302.58	309.71	304.62	309	299.96	306.19	304.92	306.67	297.52	306.86	309.32	306.56	302.41	302.23	302.6
292.32	293.8	290.69	294.59	287.65	297.85	291.38	295.1	300.04	298.77	287.2	291.68	297.12	293.59	291.75	291.79	299.39	300.24	292.68	295.04	289.53	300.46	299.96	295.93	295.71	295.27	295.46	295.24	294.24	296.71	289.69	291.64	294.43	296.79	294.6	287.79	294.32	294.06	290.43	297.09	294.03	293.73	295.55	290.48	296.19	293.32	289.21	291.4	291.24	297.75
328.26	327.86	329.12	330.35	329.37	332.41	332.48	323.19	328.85	329.25	330.81	331.42	325.86	329.91	329.76	328.11	327.71	329.09	321.8	326.68	322.36	326.41	329.62	326.03	322.78	327.37	325.48	331.22	329.56	330.56	325.05	326.46	329.73	328.94	330.63	331.2	325.66	332.73	328.29	327.82	329.38	321.88	325.04	327.88	332.41	326.4	326.83	331.82	327.88	328.7
312.56	316.41	320.28	319.39	321.69	320.08	319.91	318.42	319.97	318.66	328.81	316.82	316.27	318.69	320.39	316.89	319.95	315.22	321.83	316.17	316.51	322.29	317.54	317.63	317.66	322.2	319.03	314.71	317.39	318.95	321.04	318.87	317.93	320.02	317.92	316.09	319.05	314.68	319.56	319.65	313.24	316.36	317.09	319.51	321.74	315.1	314.62	319.69	319.68	324.58
298.47	300.35	304.23	297.77	297.34	302.98	298.23	297.49	301.35	302.75	303.42	302.57	304.99	295.27	302.83	301.35	298.13	309.29	298.19	301.8	302.54	304.83	305.65	300.72	300	301.71	301.87	297.95	298.79	298.26	307.89	304.38	297.37	301.3	308.72	305.65	296.8	302.02	298.68	302.47	305.36	307.13	300.69	303.64	301.23	301.07	302.17	300.55	300.31	303.11
299.87	297.44	298.77	302.94	299.95	307.06	299.34	298	303.92	301.13	297.31	298.52	300.36	299.97	302.02	301.39	297.62	300.26	304.12	305.1	298.63	304.8	302.33	296.76	296.81	302.92	302.26	292.42	299.61	303.55	299.02	304.49	304.79	295.72	300.84	299.77	301.33	298.23	301.78	302.86	299.15	298.32	305.11	300.03	305.23	304.7	300.32	299.69	303.48	300.25
309.01	314.97	314.41	313.3	312.85	315.67	308.85	312.1	312.17	317.48	307.77	318.67	312.26	313.65	308.61	310.66	312.29	315.34	315.51	313.75	312.58	312.39	311.72	310.89	313.8	314.95	312.07	316.7	311.85	310.39	310.56	315.03	310.85	310.21	312.29	311.51	312.14	314.12	310.19	312.08	314.7	311.27	312.89	309.85	306.72	316.33	314.38	308.67	317.38	312.5
309.02	307.98	308.49	304.2	305.15	303.52	307.63	310.73	304.86	310	301.42	304.18	305.45	307.77	303.94	306.92	307.36	300.7	305.43	308.26	310.8	302.56	308.47	304.96	306.86	301.85	308.61	311.53	307.18	306.74	304.97	300.41	309	302.72	306.52	307.22	304.49	302.89	309.68	304.61	306.01	304.78	303	306.77	304.23	304.42	306.58	307.87	302.24	302.37
316.29	312.17	317.81	316.49	313.19	317.54	318.32	320.83	316.13	316.73	318.04	315.04	311.47	315	313.8	318.01	311.2	313.3	315.49	312.52	314.59	319.66	314.76	315.92	314.39	316.3	313.64	311.57	313.85	316.01	315.32	313.79	314.1	313.47	316.35	313.69	316.71	312.47	317.9	317.01	309.21	317.91	316.17	319.71	315.71	316.53	314.3	315.78	313.08	314.29
319.4	329.86	326.36	325.03	324.58	325.29	323.13	327.35	324.92	323.67	327.57	330.05	326.5	326.71	324.83	324.26	325.38	327.99	328.86	323.53	322.89	325.29	322.48	327.09	327.76	326.93	325.11	322.08	327.16	320.85	328.78	325.41	321.98	324.28	329.02	324.76	326.68	323.24	325.49	324.13	324.72	329.01	328.35	328.62	327.95	321.25	325.85	323.38	320.52	324.54
310.93	310.59	310.11	308.56	308.08	317.56	313.79	311.39	310.63	310.21	312.34	309.68	317.42	311.48	303.74	310.1	311.85	317.49	311.97	312.28	312.32	307.45	311.63	318.06	309.48	306.84	310.64	307.06	310.63	311.45	309.05	313.9	317.11	312.81	311.94	308.13	311.38	315.64	309.5	312.14	311.36	304.38	316.06	312.88	310.05	305.71	316.07	309.53	312.34	310.06
329.69	327.09	324.22	331.61	327.43	326.66	324.78	328.1	327.66	332.57	326.12	328.98	328.36	330.18	326.73	330.35	329.85	331.58	327.57	327.42	329.4	327.19	325.72	323.82	321.65	323.42	324.34	327.55	328.24	325.89	325.68	327.36	325.63	330.88	325.07	327.28	329.23	326.51	329.07	328.22	326.08	321.86	328.35	326.86	325.88	328.94	326.52	330.7	332.37	330.19
315.48	309.36	311.42	307.71	310.71	311.95	313.22	311.26	307.45	310.84	307.72	308.1	309.31	308.28	309.87	308.96	305.45	307.38	308.72	313.84	307.74	305.57	313.78	308.03	315.23	307.78	309.94	309.85	308.94	309.12	308.02	306.11	314.49	308.13	306.65	309.9	307.51	312.36	307.84	306.48	307.8	310.21	304.65	306.77	306.69	310.88	310.42	312.3	311.01	306.81
307.83	306.48	301.39	306.56	301.87	306.74	306	306.45	305.75	305.85	303.17	305.35	306.72	307.7	305.52	306.53	300.2	306.39	308.63	309.11	307.5	303.59	310.35	312.27	308.28	307.09	305.5	303.26	305.96	305.68	307.09	310.06	308.85	306.57	305.89	306.12	302.98	300.85	302.52	305.78	302.38	304.37	307.9	307.81	305.95	308.06	304.45	304.06	301.79	303.33
301.21	306.94	304.33	301.89	300.68	304.43	299.65	301	305.82	299.27	300.19	302.09	305.05	303.9	307.03	306.88	306.98	303.05	299.97	304.72	303.2	297.11	304.58	304.41	301.44	301.59	307.19	300.69	303.84	299.19	298.63	304.45	303.53	301.48	308.71	299.94	302.74	299.33	300.95	301.67	306.55	302	304.51	302.64	301.91	301.82	301.19	300.76	304.23	301.71
311.13	316.33	317.6	310.21	316.53	310.69	317.48	316.18	315.15	316.1	319.15	309.54	318.65	313.01	309.45	312.27	313.77	311.78	312.79	311.84	312.33	312.83	313.52	319.35	314.52	313.6	317.76	316.58	315.3	312.42	308.2	317.77	311.6	314.12	314.28	313.75	311.56	314.41	314.41	311.57	313.64	315.3	315.65	314.72	311.95	314.52	308.59	310.59	315.99	317
302.93	305.21	300.49	301.16	305.38	298.54	308.02	299.48	301.35	303.41	307.43	304.68	297.56	302.88	298.27	302.47	304.13	307.5	297.9	304.35	301.62	301.42	300.63	304.9	302.73	302.58	302.04	304.33	311.69	299.05	304.8	304.54	301.64	306.68	301.73	304.76	301.54	307.02	305.14	298.77	301.77	307.63	314.56	303.99	303.02	302.51	301.56	305	302.04	305.96
298.51	303.51	298.22	301.96	305.4	305.45	301.85	294.13	309.59	307.16	305.36	304.94	300.63	300.15	302.69	305.23	302.82	300.24	308.42	304.66	304.12	310.37	302.01	303.73	300.28	308.1	310.91	300.32	303.2	300.72	302.82	301.17	302.34	300.8	302.58	298.17	302.94	300.98	303	299.22	302.32	303.67	300.23	305.89	306.02	306	303.92	304.98	304.79	301.91
326.55	320.4	319.12	326.52	323.59	317.31	321.88	322.73	323.04	329.67	321.59	324.71	324.78	326.5	321.46	326.95	325.09	327.19	324.06	322.89	327.94	325.71	321.27	324.96	322.02	326.98	318.13	327.85	331.41	324.47	324.58	325.61	328.52	324.53	325.81	325.1	325.55	324.04	322.79	325.47	328.56	325.78	326.9	320.78	323.83	324.71	324.05	319.52	322.87	329.17
318.99	314.57	315.06	315.14	317.94	316.65	316.62	314.41	316.94	312.57	309.74	319.96	310.98	315.58	308.76	312.98	312.79	313.53	314.43	309.44	318.87	315.26	314.9	314.88	320.32	313.07	315.65	307.46	316.59	316.15	319.96	315.64	316.01	313.98	317.67	318.15	310.52	314.05	318.52	315.3	313.3	312.55	317.77	317.06	316.31	312.65	321.19	314.31	318.64	316.88
319.28	316.02	315.42	313.24	313.04	315.98	314.87	314.03	315.31	315.37	320.38	313.02	314.13	317.58	320.52	321.32	312.13	314.99	316.26	316.43	321.17	314.54	312.44	313.11	314.15	320.09	315.01	313.82	311.79	312.46	313.53	316.83	311.76	313.96	313.84	315.83	313.25	314.51	309.85	314.38	313.26	317.8	314.75	315.94	312.96	316.3	305.73	315.79	314.98	313.02
313.03	314.99	311.45	313.64	314.77	315.97	313.82	319.35	310.7	314.2	311.9	313.66	314.68	310.93	314.14	315.51	316.39	312.93	317.62	312.21	317.33	311.68	314.67	313.41	315.17	313.31	313.42	316.68	315.24	310.91	318.85	314.13	316.54	310.73	310.26	312.53	312.14	313.43	318.72	313.61	312.92	314.33	316.07	319.96	317.12	312.83	316.24	312.88	311.81	317.44
302.6	306.39	307.61	302.89	304.97	300.98	302.37	302.96	303.04	305.59	305.3	308.04	305.07	310.26	303.27	304.18	307.87	298.71	308.84	306.57	304.02	306.33	304.37	309	309.32	309.18	309.29	308.01	303.77	304.41	301.84	312.05	306.15	305.34	302.59	305.92	304.6	306.6	304.64	308.09	308.11	305.24	304.98	307.55	306.09	305.75	302.45	302.45	303.31	304.7
306.25	300.4	301.44	306.33	301.97	302.09	304.49	303.52	306.37	303	304.92	301.83	303.79	306.42	305.28	304.08	302.02	305.97	303.04	300.1	300.63	306.63	300.29	303.54	307.09	301.84	300.35	306.52	303.99	302.48	301.8	305.41	303.97	306.46	304.47	306.57	299	306.8	307.15	297.71	302.16	304.19	298.6	301.26	306.3	299.96	301.55	302.42	306.19	306.1
325.67	323.89	325.17	325.14	325.2	329.48	326.91	325.37	327.21	326.13	323.87	322.33	327.88	330.29	322.64	332.08	327.04	329.74	324.51	327.7	324.66	328.48	325.69	331.3	329.38	325.21	326.34	324.94	325.59	323.32	329.05	330.52	330.57	327.18	326.99	327.54	327.28	324.42	327.58	326.55	325.01	322.77	327.87	325.45	330.44	325.58	325.13	332.8	328.55	327.34
304.86	306.52	306.19	303.88	304.73	299.54	299.2	303.41	305.1	303.67	303.18	306.16	301.6	303.86	303.08	307.31	304.65	304.32	308.53	307.11	300.28	301.22	303.93	299.71	298.18	301.08	309.11	306.05	306.4	304.11	303.95	309.39	303.83	307.76	302.64	307.26	304.33	305.14	307.24	301.46	309.46	303.16	301.2	307.26	306.93	307.91	307.39	304.82	304.15	302.09
298.89	295.42	293.73	298.01	298.63	300.57	298.96	291.33	295.54	293.86	296.39	299.35	299.71	296.34	298.85	294.21	299.01	293.79	296.22	294.15	298.87	298.81	298.12	294.2	296.6	294.55	299.42	296.57	296.16	294.76	296.63	294.79	300.88	299.03	295.81	294.31	297.54	300.22	293.65	299.13	301.08	290.96	296.46	298.87	300.32	298.58	297.6	298.17	294.59	292.93
311.8	314.78	311.2	314.12	312.12	310.13	309.81	313.97	308.43	311.95	313.71	311.39	314.17	306.39	314.02	311.19	312.71	317.57	311.49	312.85	315.9	313.2	309.76	312.23	305.92	315.38	310.53	311.71	310.51	309.75	313.01	309.77	318.07	309.91	315.17	312.27	313.58	313.32	314.88	316	312.11	313.82	311.93	315.21	307.63	317.34	311.68	311.68	309.09	310.15
300.56	305.71	302.69	302.13	300.63	306.61	301.07	302.83	305.74	299.65	303.47	299.26	308.48	307.06	303.9	307.05	304.84	304.59	304.31	303.16	303.98	301.26	300.54	305.15	301.62	301.63	307.14	305.72	301.27	305.36	305.04	299.77	307.2	305.49	306.12	302.49	301.87	303.8	305.82	299.36	304.67	301.37	303.36	303.05	299.85	309.28	304.76	303.44	303.12	310.95
300.15	308.62	304.76	298.68	301.59	301.51	305.3	302.92	304.83	306.23	303.05	300.92	302.6	304.13	298.01	298.85	303.77	298.86	299.9	302.43	303.03	304.77	301.14	300.29	305.78	303.04	300.48	301.42	305.05	302.66	301.77	297.61	301.25	299.49	304.54	300.07	303.2	303.98	302.3	301.52	301.65	303.49	299.91	304.8	301.74	308.17	297.79	304.17	301.29	295.11
295.56	289.31	290.71	291.76	298.68	292.51	290.86	298.59	295.23	296.29	293.92	289.45	294.23	287.12	293.82	299.34	294.99	293.51	293.78	292.32	297.04	293.93	296.43	298.25	297.36	297.25	290.72	291.88	297.34	291.04	293.26	290.18	295.36	296.29	294.41	294.72	292.66	293.19	289.85	295.14	294.83	297.94	297.94	294.18	295.52	298.83	291.08	291.67	290.46	291.91
295.62	291.62	299.94	295.04	295.82	298.17	297.6	294.65	298.7	292.75	298.44	300.13	297.67	296.83	291.91	296.51	298.09	297.18	297.69	295.75	294.75	297.54	296.37	298.93	297.83	300.56	292.57	298.5	296.41	295.82	298.12	294.37	297.64	301.23	294.62	294.53	293.47	301.67	298.71	301.04	300.17	299.52	298.4	305.3	301.13	296.67	291.98	294.25	296.09	295.1
313.41	310.52	311.91	311.75	307.76	314.19	313.01	316.78	313.73	315.53	311.57	311.72	314.93	314.93	308.82	318.77	315.69	315.77	315.08	313.76	311.14	311.28	317.62	317.61	311.04	315.09	316.6	316.73	316.29	312.26	312.47	313.33	310.4	307.06	312.73	317.24	319.8	310.58	309.95	316.44	311.5	320.6	310.7	312.88	313	310.08	312.97	309.74	312.18	312.23
314	312.95	311.39	309.3	312.12	309.89	314.34	320.06	315.58	311.2	314.17	314.69	312.45	311.79	315.82	310.28	313.06	314.04	310.79	306.79	315.9	312.71	314.02	314.23	312.44	311.89	312.65	313.25	314.12	312.26	313.26	310.55	316.77	313.49	311.05	315.74	315.42	309.08	312.52	313.47	309.08	309.16	310.24	310.08	314.73	312.9	310.63	313.69	315.95	311.58
315.81	311.72	311.73	319.65	320.64	313.56	315.53	320.26	318.1	317.87	316.71	316.68	312.29	318.71	310.85	316.42	314.19	317.57	320.73	314.72	319.52	311.47	316.87	317.73	318.36	315.91	318.58	316.79	317.58	315.41	316.5	312.67	313.43	313.91	316.05	318.86	311.73	315.42	319.94	315.04	314.82	314.41	313.92	319.84	318.48	316.43	317.05	312.48	316.27	317.27
293.36	292.68	295.71	298.15	296.21	296.27	296.13	294.72	292.61	295.7	298.01	297.51	300.08	301.48	296.2	295.92	299.11	298.53	300.85	301.95	299.7	295.35	299.39	294.55	295.93	298.09	298.43	295.08	296.81	291.31	293.89	298.02	294.91	296.99	298.42	295.6	304.15	295.4	297.49	291.88	293.8	304.63	292.88	297.11	298.81	295.05	298.29	295.35	300.2	300.94
316.74	317.12	313.73	317.24	318.06	319.74	322.5	314.84	321.15	321.51	314.37	317.88	317.22	317.04	322.56	313.76	315.76	318.58	313.7	314.12	318.98	320.1	318.42	314.03	317.49	317.76	319.53	320.9	317.57	317.56	320.13	312.71	322.84	320.56	314.33	321.56	318.32	316.87	319.32	315.3	318.27	317.34	319.93	317.32	313.83	317.13	322.07	317.09	314.47	319.83
300.93	307.26	300.36	303.05	295.83	300.91	305.17	302.82	304.55	301.6	297.43	305.44	303.47	301.33	304.79	302.32	301.95	300.37	300.82	300.73	308.04	303	305.56	303.67	296.45	301.69	297.64	296.55	298.57	302.25	302.79	301.49	301.9	302.42	302.87	302.38	299.54	300.78	298.53	298.79	300.01	302.09	299.04	305.85	299.83	303.07	302.45	299.18	301.52	302.54
306.56	304.05	304.81	306.1	301.35	300.94	307.52	300.08	304.94	301.63	305.77	306.24	305.37	305.69	304.64	307.04	296.03	302.21	302.79	297.54	298.9	306.67	300.57	296.16	303.94	308.24	302.79	307.03	304.13	300.52	303.23	303.66	304.39	300.84	303.57	306.44	300.92	300.72	303.95	302.99	307.04	308.71	307.24	308.63	298.45	306.59	302.13	307.44	303.7	298.89
315.09	318.91	316.87	321.59	320.48	318.3	314.4	323.16	324.31	317.49	314.96	319.67	324.07	312.7	321.94	315.72	319.31	314.22	313.8	318.57	313.99	316.89	318.89	317.68	317.36	318.69	316.61	316.24	327.32	311.96	315.58	321.51	315.23	313.68	316.79	313.03	312.03	315.86	318.63	320.14	311.97	318.69	322.46	318.37	316.77	319.18	320.94	319.39	318.97	314.34
303.3	296.13	296.69	302.88	301.91	305.66	299.96	302.33	307.49	305.26	304.56	300.18	307.05	307.41	299.74	300.4	304.9	299.86	300.15	297.29	299.02	301.22	300.35	302.71	307.36	304.16	300.21	300.52	303.87	303.02	307.48	301.78	306.21	303.06	306.46	300.84	306.04	303.5	297.32	308.14	301.89	301.72	303.11	300.38	307.17	302.01	308.14	300.23	304.44	299.72
312.44	308.85	311.81	315.98	313.47	312.66	317.26	317.52	313.18	315.41	311.76	316.27	314.08	309.25	309.42	310.47	317.78	311.38	315.11	316.4	318.67	319.06	310.81	316.91	312.41	311.16	310.53	313.53	313.37	315.53	314.16	318.41	309.39	315.04	313.07	314.62	313.41	317.43	312.03	313.73	306.7	314.91	314.92	313.8	312.01	309.37	313.2	310.22	316.48	311.83
328.58	328.73	321.78	328.52	332.71	328.6	325.77	328.55	325.56	324.88	332.6	329.28	332.52	330.85	325.07	330.04	326.52	326.41	327.31	325.56	324.82	326.71	331.13	328.73	330.13	327.97	328.32	326.19	323.45	328.72	330.98	325.98	329.64	331.64	332.76	322.42	327.92	334.73	329.57	331.49	330.3	331.09	321.47	326.15	328.81	326.74	327.41	324.98	325.21	324.35
292.79	293.66	297.75	297.2	299.76	298.24	297.88	292.19	292.76	297.12	297.11	297.4	294.35	295.51	299.84	294.92	294.11	301.88	295.2	291.11	293.97	290.51	300.36	289.14	294.88	299	295.35	299.46	293.1	297.7	296.34	292.96	294.47	295.28	296.74	300.92	295.99	294.65	293.67	293.61	296.61	293.84	293.05	293.58	293.8	291.64	290.04	296.33	293.29	293.51
325.75	326.16	326.43	328.32	322.68	330.08	328.9	328.43	320.15	330.87	327.72	329.01	330.4	329.79	330.65	326.88	325.47	324.03	323.44	323.27	326.73	330.66	326.35	321.73	329.4	330.63	329.14	332.42	330.92	325.43	324.4	326.23	328.59	324.68	325.24	331.71	325.34	327.84	323.63	327.6	321.85	327.72	321.74	325.79	325.33	326.89	325.89	326.74	321.51	320.64
301.56	303.43	302.91	304.49	304.09	305.18	305.88	305.55	303.24	308.17	303.69	307.44	302.22	300.47	307.26	301.99	307.34	306.74	304.79	309.99	304.07	309.28	306.22	308.58	304.36	305.22	304.59	301.25	308.42	311.96	303.09	304.96	307.56	307.07	305.85	305.05	302.75	307.75	303.57	305.51	305.04	306.15	305.74	307.39	305.6	306.38	307.39	307.47	308.48	299.62
313.13	320.18	319.42	319.16	317.41	316.78	317.39	316.7	316.73	313.49	314.08	319.51	318.15	315.15	319.19	318.33	318.78	318.04	315.54	314.23	316.82	322.1	320.47	319.99	320.56	313.02	313.25	313.14	322.69	320.42	313.74	321.48	319.2	321.45	315.89	325.53	316.51	319.29	315.45	316.5	314.82	314.44	316.16	320.2	317.07	320.27	314.27	317.75	317.89	324.58
310.78	308.82	308.44	303.96	310.8	316.98	310.22	312.26	313.02	307.92	313.72	305.93	310.57	313.54	314.01	312.98	308.28	309.93	314.29	309.91	310.29	315.32	314.98	308.79	311.64	307.45	316.69	309.46	306.12	310.57	313.87	309.71	305.56	309.56	311.81	307.48	310.57	311.25	310.34	308.38	310.88	307	314.21	306.73	314.49	314.31	315.49	315.16	303.53	311.71
297.64	299.63	303.11	306.29	302.31	305.36	305.42	303.06	300.67	298.06	299.29	303.17	298.7	300.78	301.37	300.51	299.9	304.43	304.94	298.75	300.76	301.6	299.12	295.59	302.37	298.68	299.36	301.13	302.91	300.28	297.36	301.54	299.04	299.7	300.48	300.42	304.6	298.82	302.03	302.57	304.97	299.81	296.11	301.93	293.78	300.12	299.23	304.66	304.21	304.25
316.64	319.02	313.42	315.78	314.07	312.85	313.04	317.14	314.55	317.14	314.59	319.49	313.31	312.68	315.39	310.59	319.25	313.94	314.46	314.26	314.1	322.18	312.17	317.23	317.68	320.74	319.28	317.95	312.01	318.65	315.9	319.17	319.06	319.01	318.67	316.15	318.54	319.36	317.03	314.44	315.25	311.73	318.89	315.95	315.16	316.53	318.65	313.91	313.81	314.81
300.33	298.31	302.63	302.88	294.93	299.98	301.97	306.57	293.79	301.8	303.52	299.77	296.26	300.68	299.77	297.88	303.89	296.85	302.04	301.15	298.01	297.85	296.07	298.64	301.77	303.16	300.3	301.83	299.21	299.35	300.83	298.34	300.01	293.44	296.93	300.5	298.13	300.51	301.78	300.66	297.34	301.25	301.24	300.82	298.06	298.63	300.8	302.22	301.07	305.09
303.64	303.55	304.63	309.58	304.49	304.3	303.65	305.76	307.37	307.87	303.39	303.14	301.97	306.29	307.69	304.52	309.08	310.52	308.05	305.81	304.33	301.93	308.55	302.05	306.77	303.16	303.17	307.61	308.71	307.2	308.26	300.38	302.53	311.14	308.71	309.38	305.48	304.56	305.79	306.84	311.03	304.83	306.76	302.67	302.74	307.72	304.27	311	309.02	307.9
302.78	300.13	302.19	302.3	308.37	303.58	305.53	298.92	297.02	306.52	300.85	299.96	301.64	302.49	310.3	301.84	303.64	302.3	305.65	302.45	301.88	302.15	300.56	306.48	304.54	303.94	305.54	299.97	305.98	303.4	306.17	305.05	302.88	307.23	306.82	305.63	303.41	305.94	304.88	301.75	306.48	303.95	305.96	300.65	304.08	304.98	300.68	300.02	302.8	300.14
315.01	314.29	315.64	315.67	318.68	321.1	318.44	316.51	316.83	312.92	317.25	319.12	316.97	315.42	319.14	318.77	316.25	322.3	316.26	316.23	317.75	315.28	316.98	318.25	317.46	315.25	315.36	314.15	313.26	314.84	318.21	316.52	322.66	318.06	315.93	321.27	314.72	322.01	317.92	315.06	317.84	314.18	315.77	313.82	314.75	317.42	312.17	321.17	315.64	318.16
302.96	302.14	301.31	301.99	297.5	306.12	302.78	300.65	296.52	302.87	298.62	300.15	298.82	299.8	301.79	296.1	301.74	300.89	301.65	298.22	299.23	301.08	302.28	300.28	302.25	293.16	304.23	298.31	301.49	301.64	301.51	309.18	300.82	301.62	300.21	298.57	299.5	297.84	302.76	301.05	297.32	304.14	300.41	306.17	298.02	302.78	297.75	301.62	300.77	296.57
328.73	324.88	327.37	324.5	324.24	326.24	327.58	325.17	324.95	324.25	325.01	326.63	325.61	325.66	334.69	321.81	330.37	328.69	329.01	329.36	326.16	330.2	327.56	328.57	330.62	326.18	326.69	330.54	330.89	329.44	326.78	328.2	326.76	332.1	325.37	326.22	328.15	325.51	326.13	331.1	324.53	328.65	327.05	329.84	329.29	331.52	321.9	324.71	327	325.37
302.49	305.13	303.82	303.55	303.84	306.03	301.84	306.42	304.7	307.05	304.17	304.94	304.21	305.4	304.16	305.25	305.59	308.05	310.11	302.36	305.55	303.71	302.48	309.05	305.57	302.94	303.04	305.48	307.92	303	305.09	306.12	299.29	303.96	306.48	307.88	307.07	303.11	302.6	301.91	302.36	303.5	304.59	296.47	300.93	306.79	303.4	308.41	306.05	309.18
305.29	300.96	301.34	304	305.77	309.63	303.6	303.61	305.92	301.43	300.8	307.1	307.89	309.16	299.47	303.87	303.84	309.2	299.6	307.63	302.33	301.83	304.25	306.08	301.67	306.47	307.28	307.53	304.93	302.63	306.28	300.97	303.35	302.11	304.35	307.39	305.1	306.18	308.46	303.39	299.53	304.57	304	301.18	301.95	305.89	308.98	303.1	303.74	306.61
296.49	293.58	293.64	297.16	300.74	305.15	300.95	293.88	293.81	298.86	294.38	297.7	296.06	294.29	292.23	298.7	296.02	298.87	297.12	290.61	296.16	297.91	296.95	295.58	299.43	295.63	293.16	296.8	294.4	299.58	295.06	296.84	293.39	301.3	299.05	292.76	298.31	297.09	297.74	297.92	293.02	299.08	295.85	294.95	291.29	295.02	297.23	296.19	294.18	299.47
311.4	314.59	314.47	316.64	314.67	314.68	316.17	315.45	313.03	305.96	314.25	313.5	308.88	313.55	313.92	315.21	311.93	312.02	314.94	313.67	310.98	310.39	310.1	314.47	316.6	309.48	312.78	312.99	316.67	313.42	310.59	311.09	314.01	312.88	316.89	318.57	308.34	311.8	311.23	312.05	315.67	319.16	311.41	310.27	312.78	314.09	316.13	314.03	311.11	313.65
318.16	317	311.3	312.31	315.59	316.44	312.91	313.58	317.26	314.19	314.38	317.94	313.15	310.61	308.79	318.62	316.1	316.69	317.68	317.49	320.01	318.68	313.5	312.18	315.61	312.97	315.35	315.28	314.16	310.23	313.72	313.78	317.48	314.2	308.83	313.86	311.33	316.38	312.69	312.49	313.36	315.76	314.46	312.49	314.56	316.96	315.71	314.41	311.28	317.76
323.38	326.26	328	323.67	323.03	321.56	322.41	320.98	325.73	324.63	332.22	323.58	327.76	323.76	322.58	327.14	325.91	322.04	325.57	321.3	326.84	326.68	326.78	325.04	323.13	320.49	327.31	323.13	319.34	326.96	320.04	323.72	324.48	317.26	323.84	321.27	319.74	321.53	326.81	328.66	322.8	324.61	324.62	326.72	322.88	327.14	325.44	321.12	330.68	324.6
319.58	313.84	319.15	317.08	319.7	312.22	315.57	322.68	316.06	315.73	315.7	316.12	312.7	316.06	316.89	314.58	317.53	315.11	312.85	316.62	310.17	310.98	316.22	317.09	318.27	316.89	315.88	320.85	314.24	313.44	317.68	312.57	311.44	319.78	313.57	308.51	317.85	319.25	318.37	321.99	312	317.21	316.02	315.87	317.02	316.18	317.53	310.56	315.45	317.14
324.14	327.5	329.57	329.97	331.63	325.7	328.23	329.14	328.33	328.56	326.67	324.79	321.22	319.34	322.39	329.94	324.44	329.13	325.59	329.85	327.75	325.78	326.48	323.93	321.96	325.65	322.37	325.7	323.49	325.26	328.2	327.6	331.59	326.03	325.08	326.01	326.21	322.12	325.64	329.27	323.9	324.05	319.91	325.15	325.18	327.19	323.32	324.59	326.43	325.91
296.72	301.69	300.83	304.35	305.72	300.8	310.36	304.2	303.77	306.32	301.72	302.44	301.55	301	309.91	301.73	302.01	304.77	302.47	303.76	301.11	305.63	302.94	304.46	306.11	301.58	307.27	300.43	305.05	308.23	306.92	303.22	304.27	305.98	302.61	308.54	302.92	304.77	305.05	311.7	306.58	311.43	303.02	302.24	306.93	304.08	305.21	301.69	304.87	305.61
304.76	303.89	306.38	307.24	305.62	303.01	300.71	302.36	304.89	304.52	299.15	305.66	306.63	306.6	305.62	303.09	304.61	303.12	303.82	300.37	301.35	304.92	304.04	306.17	306.23	306	298.37	302.63	302.45	301.01	300.26	302.43	307.99	307.63	306.44	308.71	301.74	305.92	303.23	306.28	302.8	309.02	302.77	308.13	306.33	305.92	305.19	302.45	303.68	302.53
311.76	311.82	311.42	316.11	314.56	313.24	314.33	309.69	313.77	320.05	311.42	311.68	310.62	311.86	315.6	312.1	316.8	316.74	317.33	312.45	318.81	315.7	316.08	313.08	313.57	314.06	313.59	316.34	317.78	312.23	313.48	315.09	314.13	317.31	313.41	314.79	315.17	311.04	312.33	315.42	312.58	310.51	314.87	316.41	310.68	316.64	311.87	312.42	316.3	311.9
304.65	298.47	300.27	303.18	302.82	304.31	304.49	301.58	300.85	302.04	303.52	302.31	302.08	301.44	303.8	302.12	300.04	299.5	300.57	302.68	299.27	299.54	301.22	300.74	298.29	299.75	305.96	302.18	299.98	297.07	302.76	306.9	297.18	301.55	297.11	302.79	300.48	301.39	301.85	297.91	298.46	301.64	301.55	300.35	305.65	304.87	305.77	299.49	299.66	308.16
300.51	304.37	302.37	305.69	301.99	306.46	299.22	306.97	296.55	300.67	301.26	303.63	307.77	303.05	305.51	299.07	303.46	307.13	303.49	306.33	300.73	303.91	303.2	305.46	306.08	309.81	307.27	304.34	301.85	302.2	303.64	302.86	303.64	297.95	294.9	309.31	306.36	303.58	308.59	303.64	303.67	308.44	300.14	303.48	305.31	302.14	303.89	303.83	300.83	302.55
292.14	296.34	294.44	306.91	297.37	295.33	295.99	297.29	294.11	300.46	290.79	300.16	297.06	299.86	296.73	298.49	293.34	295.7	299.11	291.07	293.61	298.41	299.13	294.54	301.05	294.96	299.29	298.4	298.38	293.32	293.74	297.07	292.19	292.28	298.64	293.82	296.44	297.04	293.43	298.5	294.01	300.12	296.35	296.19	299.5	298.26	296.36	295.53	296.73	295.4
326.26	327.92	326.65	325.43	325.48	328.75	319.06	330.18	334.87	325.34	328.05	326.46	326.66	326.06	329.47	327.94	323.55	325.63	329.47	328.59	329.44	328.89	331.44	328.64	327.32	324.35	331.51	331.8	325.7	330.19	331.05	326.95	335.42	325.18	325.78	326.81	327.24	325.08	329.93	320.8	330.31	330.34	323.99	328.88	331.67	333.41	330.97	329.64	324.94	331.42
300.41	304.03	307.58	303.64	302.31	302.57	304.54	300.66	298.95	304.07	306.18	297.09	297.04	298.44	296.68	300.39	299.83	301.5	295.63	297.77	303.81	304.95	301.41	302.24	303.93	303.89	297.17	297.7	305.11	298.68	300.74	301.37	300.74	303.23	302.67	302.72	300.06	300.84	301.78	299.15	299.11	298.64	302.19	300.81	305.06	302.18	300.89	301.74	299.46	304.13
302.83	304.25	306.94	308.55	310.79	303.84	314.5	309.3	306.88	307.93	311.74	305.38	310.86	307.75	310.25	307.11	304.76	311.56	307.76	308.59	308.89	314.68	309.06	312.24	309.79	309.47	310.68	312.79	311.93	311.38	307.21	307.63	307.51	308.89	310.39	312.13	309.97	311.77	309.56	309.95	306.44	305.92	314.08	310.01	312.9	309.65	315.88	309.97	314.6	313.79
319.04	315.07	316.45	315.24	317.4	315.63	316.27	315.98	318.21	319.71	313.91	314.09	315.42	318.07	314.62	314.23	319.11	311.84	319.42	315.63	313.17	315	319.02	317.42	319.08	316.53	320.07	316.53	318.29	316.81	313.83	317.67	316.31	322.3	320.48	314.42	317.2	314.66	318.62	317.98	312.54	315.84	316.03	321.07	318.79	321.37	313.39	310.45	315.46	316.63
306.6	308.26	306.6	303.42	307	305.62	305.99	305.05	306.36	304.95	302.57	307.17	301.83	305.37	306.42	302.99	303.25	302.12	304.9	306.24	306.62	301.41	300.14	305.1	308.94	300.39	303.22	306.2	307.81	312	304.82	310.47	301.63	302.93	304.46	306.47	305.16	308.64	306.74	306.03	306.44	302.19	306.59	301.83	301.9	304.09	306.45	302.76	304.18	300.5
306.58	305.05	306.57	303.39	305.35	307.05	304.79	308.31	303.89	308.15	310.03	302.71	304.81	308.81	306.95	296.84	309.88	298.66	305.3	303.95	305.17	304.55	302.92	307.07	306.1	306.04	300.99	310.74	300.25	300.64	299.51	311.75	305.05	301.93	307.87	302.78	305	304.24	304.28	306.33	306.03	309.67	307.35	310.03	306.27	302.73	305.8	301.87	309.2	304.67
301.76	301.24	303.84	302.3	300.18	296.08	300.17	302.55	297.89	299.48	296.82	300.37	302.69	295.84	299.96	296.72	302.12	299.16	299.45	299.1	293.67	296.59	298.25	296.89	300.82	301.82	297.6	305.72	298.34	296.17	295.27	295.53	298.74	299.71	303.31	299.6	298.65	297.7	299.08	299.46	298.08	293.49	302.04	299.38	299.76	298.58	298.87	300.69	296.5	294.79
302.78	302.63	303.45	299.67	301.7	306.39	298.84	297.56	304.86	300.08	303.05	304.96	304.51	302.3	303.92	303.95	300.98	303.94	302.85	306.17	305.85	311.97	295.42	308.44	305.74	302.21	302.73	304.71	303.47	305.57	301.58	304.12	307.6	300.89	301.68	306.43	306.86	301.68	301.98	305.98	303.68	306.9	307.08	302.98	298.2	301.13	302.74	306.32	302.96	307
302.89	307.1	297.49	304.03	298.7	300.78	309.59	301.29	303.03	302.76	305.99	299.92	301.55	310.45	299.8	306.27	305.5	303.22	302.49	303.41	305.98	304.54	301.41	300.24	304.56	302.23	297.26	302.32	302.07	307.16	305.92	296.13	302.04	304.66	299.7	301.39	300.89	304.15	303.19	307.88	304.26	308.17	303.52	302.87	304.95	305.5	304.11	305.02	299.6	297.24
305.62	304.94	302.29	305.07	307.27	302.19	308.6	304.7	298.58	306.95	305.49	303.38	307.09	304.63	300.6	301.96	298.66	306.32	306.67	302.53	304.82	300.46	302.6	304.82	302.07	301.27	305.27	306.29	300.75	308.18	305.33	301.52	308.45	303.38	302.83	302.32	304.14	300	304.48	306.77	309.21	303.02	303.51	302.94	304.53	300.52	302.02	303.75	303.91	300.75
304.05	308.07	303.94	308.74	301.88	305.52	305.69	304.3	302.99	303.37	305.19	297.65	308.67	304.56	302.95	309.96	310.4	308.25	307.44	304.23	304.01	304.24	307.22	306.74	306.05	305.07	304.42	311.59	306.97	301.72	304.93	305.51	310.39	301.6	306.28	309	306.9	303.44	311.59	299.51	306.45	308.42	304.56	302.84	306.48	307.03	302.33	304.16	301.64	309.1
304.61	305.07	304.36	300.14	311.16	304.35	302.72	307.51	303.7	302.1	305.99	307.93	303.51	300.48	300.21	302.98	303.24	298.36	304.13	306.02	304.2	303.13	299.86	296.5	302.71	306.14	301.54	304.16	304.09	297.25	302.75	306.47	303.06	306.1	301.41	304.68	301.53	303.21	306.21	298.19	309.31	303.76	304.58	308.49	300.6	302.44	306.52	303.58	305.4	303.17
314.83	321.96	312.92	317.64	312.71	313.4	314.35	312.06	315.38	318.97	311.47	316.1	313.34	315.28	313.92	317.55	318.54	313.82	314.84	316.29	315.3	314.95	319.59	320.71	313.68	313.48	317.57	314.64	315.42	312.29	313.42	313.93	315.16	313.99	315.94	313.22	313.44	316.23	314.76	315.55	315.42	317.29	314.61	316.59	318.49	318.39	318.69	316.58	313.66	315.5
309.27	301.59	302.27	305.32	303.63	303.64	307.46	300.5	298.54	296.66	307.56	301.3	299.85	304.97	301.61	301.55	299.47	300.65	305.1	304.14	311.82	293.02	305.17	305.34	298.83	301.89	305.44	303.82	304.1	305.76	301.18	298.44	302.45	299.32	294.23	304.67	304.39	307.74	303.06	297.61	301.96	307.18	302.74	304.35	300.51	302.3	305.86	297.06	303.36	304.22
304.43	308.21	301.61	311.17	305.57	302.17	302.04	301.46	301.78	301.3	308.72	305.13	302.64	304.31	305.66	307.74	306.92	305.86	305.71	302.05	304.27	307.3	303.2	305.31	311.87	303.64	311.25	306.53	305.23	300.99	303.47	304.4	305.85	303.94	303.15	301.19	307.41	306.38	308.01	307.85	303.41	303.16	306.94	303.85	303.38	304.33	305.1	301.33	302.57	303.81
307.78	303.24	301.18	301.59	301.17	310.48	306.63	305.69	299.89	303.82	301.65	305.63	299.55	304.08	309.37	304.96	306.75	306.89	299.73	303.51	300.81	301.89	306.16	303.27	299.32	302.59	302.12	303.49	303.69	302.56	302.38	301.48	303.37	297.19	299.42	308.24	300	303.26	304.9	300.31	304.27	305.68	304.71	303.46	299.56	303.97	302.8	300.35	301.08	301.79
304.92	306.28	307.53	305.35	305.29	299.14	307.27	301.86	305.47	302.5	305.25	305.01	302.48	303.16	302.68	305.71	304.78	305.74	304.31	309.63	304.36	305.63	306.78	308.62	303.74	305.7	307	307.39	303.31	303.26	301.28	308.19	307.75	305.81	303.28	302.01	309.43	304.26	306.94	306.1	303.28	303.75	306.06	304.38	305.03	305.33	304.5	300.79	302.61	306.75
321.27	315.98	320.98	318.8	317.97	316.94	320.11	319.93	321.76	316.3	315.6	316.63	317.27	322.7	318.09	318.63	320.99	318.91	322.14	321.44	315.09	319.8	316.24	320.57	318.31	317.65	314.63	317.57	325.52	317.74	318.71	319.58	319.28	323.03	325.16	317.05	315.9	312.32	314.63	321.56	317.39	319.5	317.6	316.27	318.93	317.9	320.45	318.87	319.41	319.16
302.17	301.99	304.65	308.48	307.04	304.75	298.23	305.98	301.37	305.09	301.22	304.71	302.4	307.97	302	304.68	302.53	305.46	307.39	302.84	300.1	304.85	302.76	301.59	303.05	306.25	303.18	298.68	306.69	307.05	302.44	299.8	304.55	301.63	300.86	306.52	302.63	304.49	307.91	300.14	305.09	303.69	305.93	305.56	305.78	303.41	301.17	302.09	299.77	299.34
323.32	328.7	332.69	324.52	324.54	326.3	325.72	324.54	324.09	326.98	332.65	319.1	323.8	329.95	325.19	322.9	326.53	319.45	322.69	324.93	323.74	332.84	331.57	324.73	327.07	325.51	327.04	324.83	329.74	326.72	324.13	326.81	321.22	324.79	323.13	323.99	327.99	320.78	324.81	327.45	329.11	325.82	321.28	318.92	327.71	326	321.82	325.29	326.81	327.09
312.66	318.32	314.62	314.8	314.18	317.6	312.73	311.58	318.84	315.55	314.92	316.84	316.36	313.49	313.65	314.19	312.08	319.37	314.52	317.2	315.82	313.54	313.13	318.36	318.79	310.53	316.43	316.8	316.09	309.75	316.89	314.48	307.96	314.77	313.57	313.95	314.75	315.3	312.62	316.24	313.07	316.15	315.71	319.46	312.65	318.28	316.89	309.01	308.72	309.47
314.47	312.38	313.11	313.2	310.12	308.13	311.63	305.88	309.52	316.91	312.74	309.17	315.15	308.68	308.71	315.58	313.19	311.14	307.51	314.77	314.32	316.1	317.47	316.46	315.63	316.89	310.62	311.47	313.22	311.19	319.52	315.54	313.08	310.07	315.57	316.43	316.94	305.35	310.2	311.65	310.72	311.42	308.44	311.3	316.26	314.06	311.77	316.58	314.21	312.18
301.37	302.46	309.96	306.77	296.77	308.63	300.99	301.95	305.7	303.43	304.24	301.02	301.34	301.76	299.72	304.48	302.33	308.5	302.56	303.45	301.83	302.38	303.53	304.1	303.57	303.06	301.04	302.22	302.28	305.49	306.23	307.18	300.41	304.23	300.87	303.32	299.96	298.36	299.23	305.18	302.77	306.01	303.71	304.55	303.23	302.69	306.52	309.89	303.06	308.95
307.72	302.68	303.88	302.06	298.62	305.65	302.41	306.29	302.56	300.75	303.48	306.97	300.08	307.03	309.39	304.36	303.02	306.16	298.32	308.23	299.24	305.23	305.67	303.8	302.58	307.3	299.19	307.46	300.86	306.07	304.63	303.27	301.13	300.08	303.15	302.23	304.37	305.06	310.88	303.78	302.72	302.39	300.8	302.84	299.71	302.03	303.45	298.68	302.89	299.92
304.49	310.64	302.02	302.56	303.38	305.09	303.58	299.17	312.38	304.69	308.73	302.84	304.85	302.01	299.93	301.22	302.48	303.99	306.34	304.92	307.62	307.06	308.58	309.58	304.02	302.9	300.2	308.04	303.24	304.22	309.42	307.04	309.31	308.52	305.52	303.27	303.75	300.37	305.83	306.37	303.19	303.46	303.42	306.21	306.13	306.84	303.27	311	307.46	304.5
317.68	314.02	313.62	320.84	315.82	320.24	323.19	318.68	320.59	315.44	320.49	317.3	319.76	322.18	319.86	321.4	320.16	320.72	319.5	318.98	318.11	317.78	321.43	317.74	315.96	319	318.7	321.64	318.29	313.8	319.87	317.33	318.28	321.65	320.58	321.69	324.39	316.29	321.06	315.41	319.65	323.96	317.91	324.99	322.74	321.94	318.92	321.36	317.18	320.66
315.98	316.94	312.75	313.39	318.03	316.16	310.22	318.17	315.32	312.36	311.58	310.99	313.5	306.58	315.7	312.98	311.76	319.78	310.57	308.59	311.34	317.54	316.93	312.65	307.72	315.03	315.37	315.76	316.85	312.36	319.12	311.13	313.88	315.04	320.46	318.35	311.97	311.25	309.66	311.15	314.3	316.52	311.67	320.83	310.04	315.62	314.53	314.17	312.49	317.17
306.31	307.89	305.75	308.06	305.43	311.76	306.19	305.07	301.91	301.91	299.82	305.08	305.62	300.13	306.55	299.19	304.92	304.96	304.36	302.17	306.18	305.42	298.4	306.13	307.18	305.13	300.92	305.59	300.82	303.63	302.48	305.93	302.49	305.7	309.84	301.04	306.17	308.74	310.37	302.87	299.77	307.67	307.13	303.02	301.46	305.6	306.81	301.81	303.43	307.9
316.73	321.15	320.24	320.69	313.41	322.78	316.98	326.23	321.36	317.98	322.19	319.75	319.13	316.89	318.29	320.63	320.75	320.08	317.57	320.65	316.63	319.85	319.27	316.42	317.72	321.83	318.81	314.86	323.4	320.36	316.16	321.05	322.84	322.72	319.53	313.94	319.48	320.58	317.38	320.59	317.61	313.32	319.38	321.87	314.8	319.11	318.73	318.07	319.08	317.46
317.94	318.14	319.23	318.51	317.96	319.51	313.96	321.24	319.07	318.28	317.95	314.32	323.62	315.28	315.79	319.84	318.52	317.23	317.82	320.34	314.69	320.67	319.65	319.37	316.38	320.23	317.15	319	320.66	322.7	312.82	314.96	315.82	316.61	315.27	315.48	318.81	323.18	319.41	319.19	318	316.34	315.29	320.28	315.81	320.09	316.55	321.82	318.07	314.93
311.65	310.34	314.54	310.56	315.26	308.52	314.3	315	310.17	311.74	313.64	313.02	315.4	316.25	312.45	317.77	308.49	313.21	317.75	311.74	313.98	314.27	311.64	308.41	314.02	309.86	309.22	316.43	315.3	310.44	311.29	307.16	315.53	306.48	315.29	312.41	313.15	311.82	313.18	308.32	312.15	315.85	310.24	315.76	309.74	313.16	312.19	311.57	312.22	316.68
323.53	332.31	328.75	326.75	329.38	331.41	331.54	330.4	333.25	327.06	332.39	329.43	327.06	329.98	325.83	323.12	326.21	328.82	326.55	326.55	332.15	326.71	333.45	326.94	331.28	333.14	327.2	331.85	329.03	328.12	326.99	330.37	331.48	326.69	331.84	330.87	332.21	329.35	330.79	328.22	328.44	328.42	326.69	329.39	326.75	331.13	329	330.23	322.86	334.93
301.56	301.62	303.06	296.62	304.13	306.24	309.23	302.91	301.53	303.63	307.95	302.74	304.44	302.13	306.57	310.76	307.15	305.85	304.13	305.39	304.97	304.19	302.76	301.88	302.61	303.66	309.6	302.38	302.96	308.03	306.32	306.18	311.71	304.71	301.18	303.16	302.49	308.32	303.85	302.14	306.21	305.73	304.75	304.48	300.48	299.5	304.02	303.68	300.94	305.39
301.62	304.2	302.75	302.23	307.11	304.89	297.27	302.21	299.35	304.79	306.85	304.46	301.78	303.37	303.84	305.41	302.84	301.42	307.49	304.16	306.69	304.24	300.87	309.9	304.58	308.7	305.44	304.66	303.74	303.45	306.33	299.07	301.98	298.73	304.06	306.58	305.24	302.34	302.69	303.33	307.46	304.7	307.43	301.36	304.33	301.66	303.6	310.32	297.43	303.53
298.92	301.09	292.85	300.63	297.39	301.79	304.01	296	302.2	299	299.07	302.21	299.89	304.57	300.02	300.68	303.31	304.15	296.13	304.32	300.21	304.11	301.61	296.87	296.31	297.73	303.98	303.84	301.23	307.27	297.1	300.09	299.84	295.6	294.78	300.87	296.29	303.19	302.06	300.23	305.3	303.31	301.09	300.28	300.49	300.9	301.92	305.09	297.55	294.01
317.01	313.23	316.34	311.04	312.38	311.19	310.86	313.5	315.53	309.45	313.38	311.34	316.04	318.53	313.9	312.16	315.44	319.63	309.49	316.58	318.49	311.99	314.3	314.27	313.67	314.79	314.65	307.28	311.73	313.6	312.52	313.99	310.22	320.34	320.71	315.29	316.03	313.47	315.41	312.55	317.77	312.21	315.05	312.45	312.83	314.05	315.62	315.43	318.27	314.66
303.02	305.51	302.91	305.41	306.19	302.73	304.67	298.61	304.74	299.79	303.63	302.31	309.13	307.84	304.55	302.73	301.25	301.68	305.33	301.51	306.16	305.71	306.59	296.84	306.81	302.01	301.77	309.1	304.53	302.82	301.48	305.01	310.18	301.92	301.33	303.93	304.26	304.04	304.85	306.96	301.1	302.52	308.28	302.84	304.9	303.62	311.25	299.64	302.89	306.8
306.31	305.59	306.44	302.41	305.22	303.12	310.59	302.82	306.23	307.67	307.6	304.14	305.97	306.02	306	305.37	301.89	303.99	307.48	309.43	303.72	304.45	301.76	304.24	304.93	309.08	305.54	303.79	306.66	302.61	302.89	300.07	304.13	308.1	303.51	301.29	301.21	305.23	307.44	303.85	302.14	304.34	305.95	303.85	307.6	305.28	306.03	305.45	302.67	308.69
292.29	296.94	296.41	293.24	302.92	303.44	299.61	300.44	294.22	292.49	300.11	294.03	297.03	300.27	296.79	304.12	300.39	299.78	295.82	295.36	294.09	295.49	299.82	293.62	294.71	293.51	298.12	306.4	293.6	297.79	297.25	293.86	298.44	294.18	294.72	302.48	297.54	299.21	292.1	295.67	302.2	298.28	293.69	292.55	296.76	294.6	295.85	303.84	298.74	296.23
300.57	298.46	302.94	295.99	299.67	304.59	299.9	303.15	298.99	301.98	298.13	301.77	303.62	299.73	296.56	305.32	295.74	306.33	303.16	297.7	304.63	303.95	300.91	305.69	299.33	301.82	301.34	299.77	301.5	300.86	299.07	299.66	299	302.61	299.06	307.31	301.01	303.5	299.36	302.1	303.67	300.25	302.62	304.24	299.76	302.72	300.83	303.07	304	298.33
315.97	313.83	317.06	318.08	310.47	312.34	312.84	315.74	315.03	317.64	315.23	317.52	318.39	307.7	318.15	313.64	318.16	318.83	311.41	311.78	313.7	318.51	322.08	313.4	312.53	319.48	315.91	316.75	316.24	310.83	308.79	310.37	310.76	314.35	311.46	313.11	317.82	312.14	314.26	310.91	313.21	313.06	309.08	309.14	315.55	316.31	310.67	315.29	310.02	312.05
303.08	298.33	303.51	300.68	301	303.88	305.28	302.44	298.61	301.44	303.46	306.66	302.78	299.61	301.64	304.96	302.43	300.12	309.16	298.2	305.22	301.89	303.92	300.27	298.56	308.17	302.5	302.45	303.72	306.48	309.12	299.64	302.22	300.23	301.75	303.79	304.59	299.29	304.79	302.83	301.97	304.76	303.99	304.24	299.51	302.73	302.54	302.77	301.28	304.47
319.14	315.58	316.9	314.99	317.53	321.35	317.81	313.73	319.24	317.85	321.31	320.24	313.45	314.87	322.56	317.36	315.46	322.18	323.19	315.59	313.22	320.75	319.66	316.44	317.22	316.41	316.25	315.95	319.83	320.57	314.61	319.73	315.73	319.55	316.46	314.22	317.9	317.47	319.92	319.56	320.92	313.83	313.07	321.05	316.95	318.55	315.43	319.21	313.51	315.57
318.64	321.95	320.18	317.27	318.61	319.89	319.81	322.26	315.76	322.44	317.12	316.4	324.79	318.28	315.19	314.54	320.21	317.97	317.17	321.56	320.71	318.58	314.34	317.35	321.76	321.53	317.11	317.72	320.3	318.76	318.95	313.08	316.86	318.73	321.59	315.42	318.5	318.96	315.16	319.24	315.87	315.62	316.54	317.9	316.18	319.57	319.66	318.14	322.03	319.56
313.55	310.53	315.27	313.91	315.97	314.88	308.93	312.83	308.3	312.73	313.57	310.32	310.68	310.56	310.99	316.02	310.07	309.83	312.88	303.09	309.9	317.2	309.9	308.72	315.2	309.45	313.54	311.68	310.4	312.87	310.89	307.69	305.7	312.54	313.61	307.98	311.27	314.89	313.68	306.78	311.69	312.52	311.61	314.4	313.53	312.96	312.66	319.34	306.24	313.5
304.3	305.34	306.12	302.4	304.17	304.13	297.67	302.54	303.27	298.27	298.61	301.29	305.83	302.04	303.16	299.79	298.46	303.72	302.09	304.77	305.33	302.11	301.25	297.67	302.32	302.67	306.66	302.43	304.75	305.58	303.7	303.97	304.84	301.03	302.05	306.75	297.75	311.65	299.69	304.19	301.95	301	307.59	303.65	308.99	304.56	305.33	302.56	305.62	296.36
313.82	313.69	309.77	312.2	315.46	310.23	315.82	312.2	313.32	312.94	312.96	312.04	315.56	312.12	317	310.7	312.8	308.39	311.46	319.77	313.8	319.21	313.42	313.23	317.03	313.85	316.83	308.08	310.17	311.21	319.11	309.91	307.15	315.67	312.72	312.22	316.67	312.93	310.22	310.88	312.77	306.63	312.88	312.1	309.55	314.64	314.2	316.12	313.2	313.2
324.49	330.02	324.98	325.84	326.98	322.48	329.1	326.3	326.69	323.43	325	324.53	322.46	324.06	327.16	321.15	327.1	327.16	326.73	324.88	325.37	329.01	327.11	320.19	325.52	321.65	319.84	324.41	324.87	327.05	321.97	327.31	325.5	321.18	324.02	331.32	327.66	328.38	327.87	329.67	326.01	328.95	321.28	330.41	325.62	321.91	322.11	325	325.75	326.37
316.51	318.71	318.66	314.33	315.02	323.23	314.73	315.69	316.18	319.28	319.63	317.18	316.61	318.73	317.23	321.43	316.3	316.33	313.38	323.41	322.26	321.06	319.71	315.84	311.31	315.86	313.5	316.21	314.13	312.41	313.08	316.22	312.47	315.16	315.27	317.34	318.92	318.85	315.02	317.55	314.09	320.34	312.7	311.07	317.52	315.12	311.06	317.77	319.26	320.51
308.14	318.75	317.15	310.49	315.69	306.75	310.68	309.08	314.2	320.32	308.6	314.63	312.79	310.77	317.74	309.39	317.53	312.62	312.84	317.29	317.01	313.28	313.76	311.77	311.84	315.26	311.58	314.32	314.94	313.38	312.69	314.12	314.94	313.08	310.56	315.83	313.46	320.61	314.57	315.22	312.69	320.25	309.82	315.11	312.9	314.31	315.73	313.1	312.77	315.65
299.76	304.39	298.11	307.32	298.67	304.62	307.98	304.6	305.55	302.82	304.89	301.45	303.65	300.78	303.8	302.48	304.73	301.43	303.64	303.79	304.02	302.13	300.38	300.1	302.91	301.12	306.35	302.78	304.24	306.98	305.94	307.04	302.6	304.32	303.18	302.46	303.57	308.35	302.46	300.6	305.18	303.77	302.6	302.86	306.21	304.48	302.24	301.75	305.79	303.82
301.31	305.91	303.17	307.88	303.86	302.38	306.75	301.43	310.71	305.29	302.34	304.25	303.45	304.78	304.33	303.64	302.68	305.55	299.1	307.59	300.09	306.66	304.89	303.86	301.8	302.45	303.86	300.53	300.43	305.71	304.12	301.3	304.9	309.96	301.3	307.17	303.74	301.97	299.56	304.8	298.75	299.83	297.09	300.18	303.09	300.77	300.44	298.41	304.72	302.46
307.02	306.67	303.79	306.51	306.04	305.21	309.08	305.45	298.42	308.14	304.62	306.18	308.29	298.89	301.37	299.17	302.31	303.25	301.52	304.99	302.14	302.22	302.77	304.57	306.63	304.75	299.44	302.84	300.4	304.05	302.55	297.84	302.22	305.31	299.39	302.01	305.3	298.28	301.46	306.21	302.67	306.62	299.68	306.14	302.49	302.45	306.06	300.3	304.3	305.6
313.44	313.2	314.56	311.75	311.95	315.73	311.32	312.25	313.21	315.49	310.2	309.49	307.62	308.65	318.6	313.51	313.32	315.17	305.79	313.05	312.02	317.83	315.19	310.95	315.75	313.42	308.47	314.8	311.05	315.25	317.98	309.68	312.85	315.3	312.13	311.06	314.59	312.4	314.48	308.88	314.74	310.77	312.44	313.66	313.88	309.14	312.17	310.67	306.91	308.82
299.12	290.43	297.29	297.66	298.9	300.25	297.44	296.31	302.02	292.93	297.53	293.59	297.28	294.77	297.54	299.26	300.29	297.76	296.01	292.53	298.72	296.13	296.12	297.08	294.28	297.64	294.28	296.1	297.3	294.69	295.12	292.82	295.99	293.9	300.34	296.56	297.76	298.53	293.53	299.47	297.73	292.96	293.99	296.56	297.66	299.3	296.74	296.95	290.35	294.74
317.4	320.73	315.7	319.38	319.44	318.91	319.04	316.34	322.53	317.91	319.77	319.08	319.22	314.01	319.07	317.96	314.25	318.45	316.68	317.23	324.05	321.86	315.22	317.61	318.53	317.27	314.77	316.7	313.26	313.55	318.42	319.73	314.27	317.46	316.18	320.83	315.61	317.79	316.79	313.59	317.66	319	314.93	326.91	314.04	318.67	322.3	319.38	313.63	316.39
304.11	302.59	301.91	301.15	302.55	300.31	299.31	300.96	300.44	294.46	298.73	297.84	299.5	296.86	298.51	302.63	303.68	301.06	296.81	298.01	302.1	300.62	298.12	301.84	298.05	298.36	297.44	302.69	302.15	302.08	305.08	301.63	298.15	302.53	301.58	299.36	301.51	299.61	301.53	294.17	297.94	303.1	303.1	301.99	300.87	304.01	302.88	302.05	303.05	304.91
308.82	309	314.04	310.81	309.58	313.11	309.5	309	307.71	311.23	302.49	310.64	304.88	310.44	308.91	312.46	309.32	304.92	313.81	307.82	309	314.28	309.1	313.45	311.64	310.59	310.93	306.9	308.19	308.87	311.09	313.61	309.21	311.91	310.33	307.18	307.9	316.38	313.16	314.82	308.48	309.29	310.35	308.64	311.2	312.12	311.14	310.96	308.01	307.6
307.67	304.29	309.02	306.69	302.89	303.63	307.19	305.13	306.58	302.74	307.44	312.46	306.21	305.97	307.92	305.29	311.75	310.14	304.87	306.56	307.63	307.17	306.02	303.6	307.55	306.01	308.11	305.83	308.54	304.23	306.79	307.29	309.98	305.04	306.4	307.76	309.41	308.26	306.14	307.53	303.64	304.75	303.36	301.96	305.94	307.63	304.92	304.58	307.36	307.69
302.8	303.32	305.77	305.43	300.74	302.34	307.5	300.8	306.15	302.82	304.43	301.43	298.89	301.06	305.81	306.38	301.6	306.22	305.03	308.11	306.91	304.44	303.31	309.63	310.45	308.59	305.35	301.41	305.21	303.33	305.73	298.44	304.41	300.36	306.79	302.99	303.85	304.36	304.11	299.63	303.25	302.52	307.43	308.63	302.03	308.96	297.68	309.54	307.21	304.69
298.98	294.42	295.44	290.53	295.54	292.13	293.99	298.51	295.07	293.21	295.37	295.77	291.44	293.78	298.36	287.8	297.99	295.27	298.92	288.98	292.58	296.61	292.34	294.85	296.17	293.1	297.67	295.22	297.05	292.11	292.55	295.29	301.87	295.84	298.78	295.76	293.88	292.11	293.88	292.69	295.26	294.21	295.98	298.67	301.66	295.47	298.01	290.35	296.9	296.89
322.91	320.87	318.22	326.22	315.86	319.57	323.34	320.54	320.9	323.32	318.55	317.12	318.78	315.97	317.94	319.67	320.87	325.59	318.26	319.23	316.23	324.96	322.05	318.58	316.1	317.73	323.72	323.61	322.42	314.88	314.61	319.16	317.96	321.85	319.87	318.69	318.14	314.55	323.38	319.27	319.7	321.31	320	318.07	319.73	321.82	319.44	316.06	324.1	318.85
304.36	302.51	309.35	306.29	307.58	299.41	302.62	307.71	301.58	308.24	304.14	303.18	304.2	306.33	302.81	303.73	308.98	312.71	305.97	303.48	299.05	298.22	307.39	301.39	305.7	298.14	309.92	304.49	303.26	307.32	304.85	298.82	306.12	301.12	304.76	302.59	305.68	303.51	303.51	301.09	302.82	301.83	302.79	306.11	304.94	304.56	308.31	307.77	301.43	304.74
310.91	309.95	307.99	309.25	313.7	310.65	313.57	306.85	312.07	306.74	307.53	313.09	310.23	306.26	305.1	306.56	312.16	309.21	310.41	310.24	306.72	311.84	308.78	312.23	309.4	310.54	313.4	308.48	309.73	309.73	304.29	311.25	312.46	307.63	304.95	307.71	304.12	311.63	308.89	309.4	310.89	310.65	312.07	305.22	302.82	304.25	305.16	311.63	311.05	304.5
313.8	314.59	314.71	318.12	308.87	311.85	317.72	315.77	316.64	318.15	316.3	312.28	317.96	312.68	309.52	313.17	311.91	311.93	313.19	312.73	317.25	311.64	315.11	313.89	307.36	309.39	312.07	315.17	308.84	315.86	310.94	315.37	312.73	311.92	310.55	305.94	314.63	313.64	314.44	313.96	314.39	318.68	314.74	314.8	314.55	316.21	307.44	312.08	310.08	313.06
303.44	303.66	297.85	307.3	311.34	305.85	311.96	308.16	299.66	304.67	301.56	301.27	301.04	304.17	304.56	303.37	305.46	304.42	300.44	307.65	302.79	305.43	305.82	308.14	298.8	303.23	303.76	301.66	307.26	306.54	300.87	306.81	302.76	303.8	304.08	306.92	305.19	306.45	300.92	304.37	303.11	308	305.23	300.53	301.82	303.99	306.77	304.74	306.01	309.02
318.05	318.64	313.09	311.25	321.45	310.22	315.34	317.52	315.26	308.72	311.73	312.66	313.87	314.37	316.27	310.2	309.39	311.99	313.42	313.61	311.08	315.92	311.99	309.84	314.74	319.49	315.31	313.02	312.73	314.71	311.77	313.62	311.16	317.19	316.85	315.17	311.69	313.74	318.33	311.04	317.04	310.11	310.8	317.39	315.08	315.15	316.32	316.19	311.8	316.74
301.53	302.8	298.63	302.72	306.43	300.47	307.25	303.23	299.31	300.91	301.25	304.17	303.33	302.55	303.35	297.93	298.26	298.48	308.26	296.94	308.47	301.68	308.06	301.8	299.73	300.37	304.29	301.79	301.16	305.19	301.92	307.91	305.34	308.63	301.32	300.97	304.48	304.78	299.28	303.85	300.48	303.07	294.41	308.28	305.93	304.32	307.13	303.25	300.13	305.69
317.43	315.94	317.65	317.68	313.2	315.78	317.84	311.14	318.79	317.2	314.86	318.79	312.93	315.56	322.13	317.85	317.3	315.5	315.44	318.3	315.51	317.52	314.1	314.81	320.51	323.65	314.57	323.29	318.29	314.68	318.15	313.24	320.17	315.69	316.27	313.06	321.35	320.43	316.74	314.22	319.44	317.52	314.78	320.58	316	321.81	318.04	314.91	316.08	320.16
305.39	306.86	300.7	303.5	308.92	306.13	302.7	305	303.52	306.4	307.78	300.51	301.41	299.58	303.78	308.92	303.12	305.12	303.06	304.33	305.42	311.41	302.36	306.14	305.79	304.8	304.75	302.77	306.55	303.49	301.47	304.74	305.79	300.86	304.42	309.85	303.67	303.84	309.88	300.8	301.49	298.37	308.31	302.84	306.65	303.19	305.4	302.91	305.31	304.71
307.06	305.28	304.96	306.08	306.02	309.69	308.36	308.77	308.11	305.58	308.03	311.65	304.17	305.56	306.28	308.64	302.85	307.11	303.54	304.62	305.17	308.47	304.05	303.81	302.91	306.42	304.78	303.03	298.29	308.38	305.84	304.9	305.06	309.55	303.7	303.07	303.81	306.61	304.26	303.94	306.6	295.98	306.29	306.99	308.06	309.05	303.95	308.55	301.99	306.66
310.05	307.88	312.03	307.58	312.44	306.31	308.91	308.98	310.3	308.23	307.41	309.76	307.77	314.47	306.63	305.77	308.89	311.16	303.84	315.16	313.17	308.21	309.21	313.51	312.62	314.68	312.56	308.75	312.19	305.12	309.06	309.18	309.04	311.13	307.14	304.66	311.57	308.67	311.3	309.27	307.5	312.02	310.61	311.4	308.03	306.32	307.13	308.02	315	310.78
299.39	302.03	304.36	301.71	302.94	304.41	299.7	301.39	297.97	303.32	299.51	298.11	300.57	304.75	299.17	295.14	302.86	301.15	297.03	303.64	300.28	298.93	302.05	303.68	302.92	302.57	302.62	299.33	304.04	297.86	301.27	302.83	305.67	301.05	293.81	296.95	298.57	300.92	302.97	297.33	298.65	302.15	300.97	299.18	299.22	301.03	300.73	308.57	305.69	298.98
311.91	312.18	305.61	307.35	317.75	311	315.13	313.34	304.83	309.96	315.44	313.7	311.95	312.62	313.79	313.67	315.16	309.78	318.56	314.92	313.46	310.52	308.59	312.42	311.9	312.48	315.22	312.11	311.16	311.41	312.99	317.49	312.3	310.32	308.3	306.83	307.67	315.37	312.16	311.87	309.7	312.05	308.84	310.02	310.97	309.48	313.9	311.14	311.51	310.14
305.51	308.68	307.59	305.77	310.38	306.33	304.51	307	303.16	305.41	312.66	306.03	298.54	310.69	308.6	309.7	302.25	306.22	307.38	303.89	304.68	305.02	305.93	304.34	306.08	308.73	304.65	302.57	308.03	302.7	307.62	305.91	304.04	304.76	304.03	306.02	308.27	308.88	310.34	305.6	305.39	308.2	305.31	308.28	308.29	306.8	307.82	305.8	305.28	310.01
301.69	297.99	295.78	304.37	298.78	305.14	300.03	301.93	294.61	298.24	297.33	300.29	299.98	300.67	297.77	300.82	296.89	295.91	307.04	303.2	302.96	298.3	296.45	297.74	302.79	304.5	300.27	297.35	297.41	298.48	304.92	301.48	299.31	297.85	297.59	299.15	297.32	298.35	300.3	300.81	298.97	297.69	301.22	298.67	295.76	300.86	300.03	304.34	299.91	299.07
315.02	316.19	309	315.51	309.6	315.36	311.81	314.03	309.6	312.86	316.81	311.32	312	310.92	312.96	309.68	313.66	313.46	312.96	312.88	311.3	312.73	311.47	313.29	309.01	311.78	306.55	309.72	311.57	316.34	313.5	317.85	307.52	318.55	311.34	310.42	315.01	316.28	313.61	309.19	315.63	310.72	309.61	309.05	313.08	315.49	314.39	312.03	310.56	314.77
325.6	332.76	331.88	327.42	328.22	332.34	329.75	332.19	330.29	325.25	327.78	334.02	329.21	332.52	326.59	324.63	327.31	327.69	327.59	323.03	327.2	329.06	329.43	326.52	327.67	324.28	325.68	331.68	331.45	327.98	326.15	325.64	329.42	328.61	330.6	324.78	328.08	321.94	329.23	326.76	330.42	328.74	328.33	326.21	329.69	328.82	327.96	331.35	329.07	327.85
314.69	316.97	315.95	320.51	317.33	320.19	320.9	316.51	317.07	318.07	323.23	318.28	316.12	318.68	316.38	312.02	324.36	312.65	316.88	316.89	319.41	317.32	320.49	316.99	314.19	315.46	316.32	317.45	319	318.58	323.63	321.77	315.5	316.74	316.97	319.69	321.32	315.28	315.74	319.5	321.39	318.16	318.47	316.55	313.73	312.79	315.57	320.03	311.73	319.93
292.46	292.36	290.06	290.14	291.41	293.54	293.22	295.95	295.83	297.28	295.19	298.33	291.92	293.06	292.4	296.36	298.81	296.27	293.82	292.31	298.08	295.15	295.41	290.64	296.69	293.43	293.51	300.3	292.91	293.29	292.45	292.84	291.97	295.63	297.26	296.2	292.23	294.53	298.51	298.53	293.76	293.96	296.28	296.8	292.82	293.02	296.4	297.41	303.65	294.38
312.05	303.31	301.33	302.07	305.31	303.87	309.6	301.77	302.43	303.47	305.88	309.17	307.98	306.07	309.4	307.88	306.41	300.63	306.78	306.04	310.6	302.74	306.73	313.44	309.71	308.47	304.63	300.34	302.34	301.68	308.42	308.82	301.87	308.62	308.12	309.73	308.72	307.54	306.94	310.39	306.49	302.87	294.96	307.16	303.92	306.78	305.61	303.83	305.39	305.39
321.08	313.05	315.76	316.26	317.47	309.6	319.81	312.85	312.98	316.53	314.41	315.92	312.65	316.74	319.1	311.83	313.58	310.95	312.98	316.39	315.05	313.7	317.29	309.92	317.77	315.14	316.15	314.67	315.76	311.56	309.08	314.37	316.06	311.72	314.68	316.71	317.66	316.69	314.16	313.69	320.06	318.37	309.02	312.55	317.66	313.25	312.48	318.89	315.27	315.9
325.19	325.71	324.8	326.26	325.78	328.09	328.06	321.91	330.21	325.18	327.24	324.39	327.67	326.26	331.02	325.17	325.83	326.55	332.53	327.14	323.37	324.49	328.11	329.67	327.71	330.4	328.59	328.75	322.08	322.81	328.26	323.29	322.67	329.88	324.62	325.69	330.74	326.55	329.59	328.39	322.06	323.84	322.67	329.84	326.05	324.24	325.18	326.68	327.82	325.83
325.99	328.68	327	327.12	330.13	331.21	327.2	329.8	326.65	330	330.3	328.01	330.66	326.64	330.33	325.86	327.49	330.31	330.14	328.24	329.67	331.41	325.61	334.28	326.89	327.91	326.89	331.89	328.82	327.94	332.03	324.07	328.01	327.61	324.86	326.53	332.26	330.39	319.04	324.95	329.79	326.47	327.56	332.43	328.14	330.35	324.6	328.34	326.56	330.67
312.88	315.26	318.73	317.87	315.66	313.94	316.58	314.86	316.68	317.44	314.93	310.55	311.47	311.95	315.9	317.45	308.18	315.7	313.06	315.64	317.13	316.3	314.91	314.09	313.63	318.52	311.88	313.56	316.33	310.43	322.82	314.77	314.98	314.16	315.78	315.2	312.44	316.32	314.01	312.84	314.36	317.94	311.39	319.79	314.56	316.4	313.64	320.59	314.31	316.04
295.06	293.01	294.03	293.51	292.53	294.99	294.98	294.93	296.47	295.04	295.23	295.02	293.57	293.88	294.63	295.02	291.76	293.39	297.4	291.89	294.5	291.88	292.03	290.29	294.73	292.7	293.9	295.92	290.12	289.96	294.75	296.16	291.16	291.47	295.56	293.94	292.84	294.99	290.99	299.64	298.72	292.72	292.97	294.47	297.62	294.06	299.02	293.72	291.21	292.22
311.18	307.2	301.83	302.99	298.86	308.65	303.73	299.12	309.12	307.62	307.4	305.72	301.79	303.01	306.99	305.93	302.37	306.06	301.5	304.16	308.72	304.67	306.1	300.77	307.18	301.87	305.15	304.92	305.81	304.49	307.3	307.14	307.05	303.83	310.49	311.05	306.42	307.17	305.46	304.67	310.68	305.05	305.06	309.83	308.17	303.67	310.17	305.73	304.64	309.64
306.76	310.01	310.38	309.76	311.31	308.38	309.32	307.13	308.25	310.94	319.93	312	303.79	309.58	303.63	310.29	308.99	312.82	302.9	309.71	307.75	307.54	307.33	307.35	305.71	310.59	308.82	311.51	307.42	304.42	311.69	307.09	310.45	308.47	307.95	309.29	307.66	311.11	308.38	307.55	310.41	304.96	310.82	310.47	311.04	312.27	307.53	308.67	308.84	304.29
306.17	307.09	303.36	311.21	309.75	306.24	304.19	303.64	308.16	307.92	306.88	306.48	310.68	310.88	309.2	306.79	304.47	309.48	307.68	309.47	305.73	305.76	307.48	307.53	305.1	306.63	304.92	309.15	303.3	309.15	305.6	308.9	307.73	306.12	305.86	305.42	305.56	305.71	302.42	306.76	305.8	301.56	305.54	302.59	304.12	306.84	307.12	308.12	305.95	304.98
314.39	313.75	315.04	315.94	311.07	315.46	314.32	314.53	309.4	315.34	315.14	309.74	312.16	312.31	316.3	307.84	313.36	316.22	311.91	312.61	314.74	306.64	317.13	315.06	313.21	317.44	313.27	309.63	316.02	317.1	310.38	315.6	311.93	311.09	313.82	317.64	312.49	314.35	311.85	309.39	313.29	311.29	315.03	310.29	313.23	313.08	309.01	311.48	312.79	311.95
314.41	313.34	311.07	312.42	316.68	307.95	319.27	314.3	311.54	309.6	312.28	309.25	314.76	315.09	316.48	309.9	313.27	311.23	312.4	305.52	310.03	314.93	314.15	311.04	314.03	315.64	313.77	310.03	310.51	310.26	311.96	305.97	311.39	314.44	309.27	309.02	310.32	306.3	314.99	315.1	310.07	310.42	304.46	305.73	308.03	312.04	309.26	312.86	310.14	308.22
312.43	315.62	316.44	309.29	314.92	315.34	313.55	312.24	313.66	310.39	316.28	308.52	307.97	312.05	318.54	317.23	313.42	313.33	310.09	316.72	315.25	312.41	312.5	310.9	312.86	309.53	312.32	314.4	316.75	311.94	311.36	317.95	309.62	315.01	314.34	314.09	316.11	314.28	314.58	313.19	310.38	314.69	313.49	316.61	313.72	313.49	312.23	313.59	313.2	310.72
304.66	300.31	307.33	299.19	300.23	305.67	308.16	302.71	305.62	303.11	307.63	303.3	310.23	306	306.75	308.1	302.04	300.35	296.3	309.01	300.55	302.07	306.31	303.85	306.87	301.2	307.03	304.55	308.75	297.68	301.45	301.96	305.93	300.54	305.16	306.37	301.08	301.95	306.18	308.35	307.8	313.72	306.21	305.39	303.38	302.91	306.23	302.32	305.29	308.2
295.41	292.09	296.22	292.27	299.86	296.65	297.54	293.11	294.09	298.25	298.39	289.91	295.86	293.58	295.64	292.71	293.19	294.13	292.49	297.13	293.27	292.74	298.29	295.48	296.62	295.12	296.96	296.62	294.06	300.24	298.17	295.92	295.31	294.39	293.11	297.48	290.44	293.79	298.07	294.36	295.7	295.76	295.87	298.29	295.46	299.63	297.98	296.54	292.87	295.39
328.76	322.17	324.13	325.1	325.5	324.22	328.13	331.41	331.43	327.7	322.29	327.03	333.3	326.99	325.79	328.62	328.64	324.98	323.16	322.92	327.01	330.19	327.79	328.62	327.67	328.86	329.49	331.8	327.96	323.23	328.55	329.21	328.8	330.3	328.62	326.99	325.6	326.54	329.75	330.13	325.75	326.28	326.85	326.94	334.3	320.48	322.33	326.26	325.6	328.38
307.3	303.35	304.89	299.57	311.49	302.13	301.04	305.76	304.04	299.3	305.52	308.92	302.54	307.59	304.53	307.29	306.13	302.72	307.81	304.66	300	300.55	306.43	302.52	305.15	300.82	301.51	303.51	307.21	300.92	305.87	309.91	304.42	301.36	305.76	306.6	308.57	302.57	305.07	297.63	305.37	307.06	303.23	304.12	302.18	303.64	301.2	304.72	306.53	305.22
301.46	304.64	299.3	304.79	302.2	303.55	308.8	302.87	306.38	300.73	306.59	302.28	303.07	303.97	300.47	305.71	302.05	302.65	304.06	302.12	299.68	306.49	305.04	298.35	308.29	306.54	304.75	303.44	308.09	303.79	300.39	303	301.55	304.12	305.66	302.93	304.75	297.29	302.12	306.87	304.37	306.82	307	298.14	301.81	303.77	305.79	309.19	304.44	303.51
311.48	308.81	313.11	308.28	319.9	306.99	308.71	313.37	313.58	314.38	311.37	310.63	310.83	310.41	306.44	317.95	310.69	313.08	315.4	311.97	308.4	311.72	312.98	315.12	317.29	313.29	313.86	308.22	318.05	310.06	311.65	317.12	311.1	311.73	311.92	308.45	309.07	312.4	311.86	308.92	309.47	313.87	313.65	315.97	317.71	312.87	305.88	310.32	310.84	314.33
310.89	310.45	310.7	313.65	312.32	309.26	306.69	308.39	305.1	309.83	308.76	312.57	312.65	309.46	309.51	306.77	312.17	311.68	306.63	310.29	309.05	312.97	313.16	310.72	308.41	306.34	310.72	309.39	313.68	312.85	311.98	307.75	313.01	310.9	309.51	315.04	311.42	313.06	312.33	311.74	309.71	315.49	306.72	312.2	312.74	312.38	313.42	308.67	307.67	312.63
298.18	304.6	307.54	304.22	306.89	303.77	300.75	298.71	304.03	304.03	296.51	302.89	303.88	303.33	299.05	301.18	299.93	302.9	301.9	302.34	307.45	300.88	303.47	295.54	300.52	302.74	298.64	302.15	301.96	305.38	298.21	306.39	300.94	308.66	301.89	304.03	303.92	305.15	306.97	306.87	300.12	303.09	301.4	301.99	303.82	301.86	306.03	299.03	297.46	305.48
320.74	317.83	316.9	319.11	318.42	314	319.98	321.87	312.14	317.7	313.23	318.03	317.23	323.04	320.41	316.2	322.84	317.51	314.13	316.3	312.68	315.64	312.14	319.13	323.8	320.91	320.85	319.1	318.81	317.49	318.8	319.95	313.14	313.29	313.47	318.83	319.43	321.36	316.38	320.17	316.75	317.1	313.3	316.04	317.8	316.29	314.13	320.58	319.47	313.22
315.33	306.52	309.66	309.09	312.42	305.11	309.03	306.99	304.72	310.53	310.91	307.12	310.77	307.81	311.11	311.41	308.23	306.9	310.9	314.2	306.89	313.7	306.31	309.44	307.14	308.92	309.27	307.69	307.32	308.53	309.7	308.06	314.56	302.59	315.84	312.23	310.96	311.38	313.46	307.88	305.08	308.15	318.77	315.11	311.82	315.87	315.33	312.16	311.17	308.8
316.04	314.9	310.39	312.68	314	314.73	316.19	311.9	313.59	311.89	315.09	317.89	317.02	313.15	309.13	315.14	312.96	309.59	308.26	318.1	316.4	311.61	310.68	314.02	312.57	315.62	310.94	316.5	313.76	312.76	313.32	317.03	311.01	315.6	317.37	315.01	312.53	314.72	317.79	312.41	313.05	311.2	311.69	316.8	314.93	317.15	316.6	311.37	312.33	316.18
310.58	317.37	309.89	317.27	314.81	309.27	317.63	316.75	312.82	320.49	313.59	310.01	316.08	315.51	317.21	317.56	313.36	312.86	317.82	316.3	319.36	318.79	317.67	313.93	318.29	319.54	310.93	314.94	315.04	314.64	316.62	319.94	316.75	311.39	319.94	317.02	310.7	313.98	313.73	312.46	317.29	314.35	316.83	315.02	312.99	316.88	319.85	317.16	316.73	313.41
320.44	308.97	314.06	308.87	315.91	317.69	316.83	318.39	319.63	318.36	310.5	316.02	313.1	315.88	317.91	317.5	313.4	313.84	312.08	313.19	316.75	313.86	316	312.84	318.62	317.64	310.84	316.67	308.13	312.57	315.2	318.64	308.28	319.27	314.9	313.52	318.69	317.36	316.52	315.54	315.64	315.61	321.18	313.22	317.82	314.54	316.88	313.73	319.36	316.5
323.6	324.69	326.83	332	325.44	327.15	321.56	325.29	321.23	324.97	330.49	323.86	328.31	322.8	325.03	327.16	326.6	326.14	327.95	326.17	326.59	327.14	332.07	323.19	321.94	325.89	331.57	323.47	322.9	320.34	328.83	324.73	323.19	324.95	323.07	329.34	324.28	327.63	322.82	322.01	323.37	324.64	321.67	324.37	327.69	328.27	327.08	324.41	328.13	326.29
312.08	310.68	308.92	304.11	303.39	309.37	310.33	314.3	306.95	306.95	308.2	307.26	307.36	310.45	311.29	306.09	310.3	308.93	301.97	308.99	308.76	304.84	309.04	307.88	312.67	307.94	315.03	304.49	311.05	312.32	306.76	308.42	306.76	304.92	305.35	307.72	304.42	307.44	303.08	307.51	304.65	305.8	307.37	313.22	307.01	312.33	309.87	309.11	313.54	307.71
317.42	316.96	316.56	314.72	313.15	319.91	314.01	315.66	310.65	316.8	314.63	318.85	317.67	318.74	317.64	313.81	313.37	317.65	322.59	310.81	314.46	314.2	316.27	319	317.46	315.07	315.75	314.77	314.51	317.69	321.13	318.66	319.91	313.52	314.29	313.38	315.24	314.82	316.55	318.3	319.39	316.98	316.29	314.26	318.62	318.42	314.3	316.55	319.63	319.58
301.32	301.99	304.72	302.95	304.98	300.4	296.84	300.79	302.2	303.21	299.56	306.89	306.78	303.27	307.83	306.05	302.28	303.8	301.55	295.74	302.16	303.07	306.33	296.51	299.45	299.78	303.2	296.96	303.67	304.94	300.27	300.14	303.45	302.54	298.15	305.55	305.24	302.63	308.48	303.19	306.09	303.21	300.14	305.39	304.85	303.64	301.07	303.97	304.8	303.4
311.5	312.39	304.31	310.07	304.38	310.89	307.37	307.84	305.42	308.69	303.67	305.27	306.09	309.51	309.05	308.18	303.6	307.27	310.01	309.1	312.74	308.03	309.97	307.74	309.85	307.05	306.07	306.11	305.91	307.82	307.08	311.6	305.73	307.25	306.27	313.36	310.13	309.98	306.29	312.03	309.86	309.88	312.18	307.7	306.59	308.75	306.72	310.2	308.13	316.98
307.25	308.88	313.19	308.96	306.72	309.11	307.15	308.08	311.36	310.18	311.33	308.13	308.24	307.13	303.84	305.96	303.57	311.72	309.14	308.07	306.9	302.34	307.2	307.17	307.26	311.89	314.75	307.68	311.38	305.72	307.79	306	310.42	306.34	306.98	309.61	313.43	310.51	307.82	310.54	314.86	308.21	308.12	307.77	306.2	308.03	303.02	311.35	312.27	305.31
300.49	303.46	306.27	304.33	302.13	305.42	298.61	305.07	305.9	306.32	302.11	304.06	305.54	306.33	302.35	306.06	306.89	305.95	302.82	308	311.42	302.13	307.97	303.36	301.01	307.69	307.3	307.53	302.14	302.77	296.3	301.86	305.99	307.82	306.15	305.83	303.51	306.01	301.1	304.69	304.82	304.68	303.87	299.03	306.74	301.94	304.48	300.77	301.85	306.43
308.33	317.67	311.23	309.06	314.22	311.62	316.01	311.91	310.87	310.82	314.52	311.11	311.42	312.88	310.93	312.96	311.67	311.33	314.27	318.82	310.42	315.36	316.36	311.51	311.38	315.3	317.33	312.14	312.47	311.96	311.02	311.5	312.06	317.2	312.44	314.78	314.3	314.19	307.92	315.16	321.19	312.06	315.86	313.93	313.24	314.48	319.27	312.73	312.73	308.97
307.21	307.53	307.92	305.33	305.36	304.31	301.79	303.16	307.95	310.04	305.31	305.79	304.48	306.11	304.83	306.31	306.79	309.91	303.22	309.72	307.05	311.16	307.96	309.37	310.99	305.17	307.86	312.97	310.07	305.43	309.55	305.95	303.25	307.13	307.97	305.77	301.13	303.61	301.73	310.31	309.23	304.17	309.62	305.62	305.85	303.87	306.67	306.29	308.1	302.99
304.3	304.6	307.98	306.83	302.42	302.8	298.34	301.85	308.38	299.57	299.71	300.4	306.32	304.02	303.83	302.29	305.52	304.37	308.28	303.86	303.15	302.02	305.62	300.87	309.5	307.6	297.23	311.26	308.51	302.05	304.75	302.58	306.6	303.91	301.06	302.96	303.95	303.2	300.56	306.1	304.83	304.25	303	301.15	305.39	299.97	297.33	304.02	301.04	304.7
305.94	303.75	305.36	304.28	307.13	304.62	301.2	303.46	312.47	299.8	307.28	303.1	300.82	298.8	302.2	304.17	303.65	306.64	304.04	305.06	303.91	306.86	308.15	300.03	301.02	306.74	302.74	301.09	299.39	305.7	301	303.06	301.83	304.28	304.52	301.07	306.71	301.23	305.84	307.51	300.06	306.88	307.85	301.84	301.62	305.54	301.39	304.76	303.85	302.44
300.29	300.28	300.31	301.26	298.15	303.35	299.3	299.21	302.26	299.33	302.78	299.53	294.96	296.88	296.97	305.25	297.48	299.55	299.76	300.92	301.19	301.91	301	299.22	297.56	293.03	302.66	299.49	302.31	305.54	293.53	301.36	298.4	296.48	301.84	296.51	304.87	297.11	302.15	298.69	302.5	296.19	299.38	300.92	297.56	302.15	296.77	302.93	300.2	298.41
304.9	304.58	304.37	310.09	305.27	303.76	308.07	305.36	306.4	304.43	308.24	305.87	309.09	307.96	303.9	302.6	303.93	306.54	302.84	305.36	305.6	300.71	306.39	305.71	305.61	307.39	305.07	310.7	304.54	308.11	305.61	302.37	307.58	302.52	301.57	304.96	305.17	308.34	295.59	299.64	310.12	298.47	304.11	306.19	302.11	307.16	305.66	301.35	307.66	305.95
290.37	298	297.27	292.52	297.73	300.09	293.51	298.28	293.63	295	292.5	297	295.81	296.98	293.96	288.55	294.88	293.32	296.97	291.08	296.95	292.62	292.12	301.62	293.41	298.96	294.59	299.31	288.88	291.32	290.76	290.71	296.73	295.48	295.04	295.07	292.51	295.16	299.19	294.53	293.52	296.22	292.15	292.5	297.8	296.19	296.72	294.4	294.49	293.64
301.13	304.41	307.45	305.78	307.75	304.95	303.22	300.39	309.56	310.04	302.46	305.71	305.84	310.9	311.54	306.84	308.38	308.25	307.16	303.71	307.69	306.39	306.38	309.08	303.39	306.04	305.36	306.96	307.85	306.27	304.95	308.77	299.55	307.58	304.82	305.15	306.74	300.35	309.49	305.12	304.11	303.63	306.8	304.87	306.67	302.2	311.73	310.09	310.43	309.4
309.73	312.51	307.35	314.86	309.16	311.73	313.55	309.01	310.99	312.52	313.94	309.55	311.64	313.54	310.94	311.6	309.92	309.02	310.05	312.45	309.52	313.86	316.76	316.33	312.82	311.51	309.49	316.48	307.59	314.56	314.73	316.35	314.23	308.34	308.72	311.58	306.79	307.91	303.5	311.76	310.71	316.43	311.69	314.3	310.91	309.55	311.62	312.49	311.48	311.06
305.39	305.03	303.86	301.16	303.47	301.45	303.65	310.56	305.29	308.96	301.79	307.32	309.69	301.27	304.55	303.5	305.73	302.93	305.19	304.36	309.13	307.72	310.15	305.14	299.93	302.76	306.73	304.53	302.81	305.17	305.41	303.69	301.29	302.66	303.94	309.04	306.69	305.44	304.78	304.81	305.12	302.41	301.12	309.55	305.85	305.37	309.06	301.53	303.57	305.27
328.18	328.22	327.44	326.78	327.62	329.71	327.33	324.14	325.52	328.28	330.76	328.7	325.15	328.16	325.76	324.94	328.53	327.57	329.99	329.64	329.9	331.57	324.59	325.36	327.03	324.27	324.29	321.4	326.02	331.12	330.04	323.88	329.77	324.23	324.09	326.52	324.78	326.13	327.09	335.97	325.98	332.56	327.64	328.37	320.05	329.51	326.21	327.83	325.77	328.4
293.64	296.09	296.04	292.8	293.97	292.39	293.45	290.56	293.92	299.51	299.71	289.79	292.22	292.45	293.23	291.14	300.57	293.84	294.65	296.26	291	289.23	290.99	295.26	293.8	298.18	293.08	294.73	285.54	292.92	291.71	295.65	294.16	295.5	292.39	292.76	294.93	289.15	294.65	295.87	291.15	296.98	294.59	293.76	293.22	292.72	295.01	293.38	289.58	293.01
312.69	319.92	315.74	313.92	316.34	314.57	321.43	323.61	319.43	318.5	323.72	316.17	316.04	319.68	312.17	319.42	323.76	321.74	319.91	318.97	318.4	320.69	314.31	322.15	314.12	321.02	318.94	318.05	321.99	320.49	317.35	321.14	316.05	321.52	319.32	313.97	315.26	318.84	320.56	320.98	312.96	321.34	317.02	319.68	316.8	315.56	314.69	322.05	321.21	313.07
306.51	306.85	306.14	302.48	307.55	305.71	299.65	304.01	303.19	300.66	305.86	302.31	300.54	301.05	302.1	301.74	308.81	301.54	309.05	301.94	305.6	299.86	309.71	308.29	309.12	304.62	302.32	305.36	304.8	305.39	301.75	297.04	302.75	309.81	302.73	303.7	304.13	306.39	301.34	302.97	304.26	306.32	301.21	303.48	302.55	304.98	303.99	299.7	305.43	302.16
320.78	323.58	327.47	324.24	328.2	327.32	331.22	326.04	325.28	329.4	325.33	319.18	323.39	321.95	322.55	324	323.35	326.06	325.92	322.59	329.27	322.9	326.84	327.45	324.85	325.87	326.84	323.36	324.45	325.51	331.14	324.11	324.76	324.16	325.08	325.78	324.44	325.15	325.17	324.39	325.76	323.37	324.89	329.32	321.82	326.86	327.34	325.29	318.18	325.71
299.53	307.7	302.72	307.46	303.85	302.26	302.88	305.38	305.26	304.83	299.73	303.82	302.09	302.44	305.41	301.09	304.56	301.35	300.65	304.12	307.11	300.6	305.55	305.77	297.31	303.92	305.95	303.86	299.66	302.06	306.97	303.26	300.9	307.32	301.65	297.48	307.66	304.49	299.17	302.76	306.67	301.81	301.86	299.4	300.52	302.14	301.66	306.25	302.13	297.76
302.89	296.87	299.83	303.65	301.23	300.73	299.94	300.89	301.03	297.05	303.11	302.88	301.47	297.25	297.62	301.51	303.86	298.11	295.25	302.6	300.82	295.52	306.23	305.91	300.09	300.68	298.54	301.3	304.68	305.36	297.58	297.86	303.57	301.12	299.75	296.2	304.27	297.82	299.63	297.78	299.61	302.36	298.67	297.12	294.39	297.61	300.56	303.46	299.54	299.8
329.26	328.4	328.7	323.08	329.7	324.13	326.04	324.65	325.95	329.93	326.92	329.71	328.55	328.22	324.27	332.05	324.85	329.53	329.76	329.95	324.19	329.69	323.78	324.72	325.79	328.96	326.24	325.08	330.91	326.36	321.94	328.94	327.64	323.66	327.17	328.39	328.9	327.51	325.32	333	331.93	332.77	322.62	324.6	326.93	330.76	329.37	326.85	327.4	328.51
298.93	302.77	297.64	294.39	291.04	292.42	293.96	299.17	296.7	299.46	299.37	292.48	293.65	300.99	300.96	301.26	297.52	296.48	300.76	292.28	298.27	295.74	297.81	295.83	298.08	295.88	298.08	294.96	293.9	294.78	295.84	295.82	296.61	296.89	296.65	290.09	297.89	296.45	299.11	295.21	292.38	296.48	292.99	295.61	292.77	293.34	297.2	300.15	294.68	303.05
302.31	304.8	304.44	310.6	306.72	311.58	303.26	299.09	302.96	302.17	300.48	302.45	309	306.85	305.47	307.06	305.69	307.97	301.83	303.52	303.83	304.29	309.07	305.38	304.43	308.19	303.26	303.28	303.88	306.47	304.09	306.69	309.43	306.01	307.07	308.68	303.82	307.74	304.34	302.94	300.29	305.59	302.92	303.35	305.95	303.64	306.86	305.75	306.8	308.74
312.96	310.83	311.25	309.46	312.25	314.22	314.64	313.53	311.31	310.22	309.06	310.3	311.04	309.36	314.08	308.77	310.82	312.15	309.51	310.04	312.49	315.39	314.05	306.2	308.97	313.76	310.89	310.9	308.95	316.12	309	312.42	314.63	311.36	307.43	308.65	315.06	315.12	312.54	317.72	314.9	310.07	309.11	313.83	310.13	313.05	307.72	312.22	311.43	317.79
314.24	309.01	307.8	307.9	310.86	307.18	306.03	311.38	312.78	308.9	309.78	302.99	306.62	309.72	307.54	312.03	306.01	310.22	308.06	312.15	309	312.76	310.21	307.8	306.06	307.21	307.43	310.34	307.21	308.79	304.7	308.48	302.7	306.6	309.47	307.43	308.12	308.4	315.11	305.73	309.83	309.79	308.97	299.04	312.11	302.96	305.05	310.49	310.94	307.6
295.28	290.47	286.87	298.13	294.84	289.76	298.38	293.72	294.54	296.72	294.52	290.84	294.76	293.55	292	295.73	292.48	289.14	298.91	295.29	290.02	297.47	293.05	289.92	293.27	293.59	294.93	291.36	296.5	290.03	291.61	297.04	289.93	293.65	294.1	297.78	293.08	294.63	295.65	293.21	290.23	292.99	294.51	296.64	294.51	296.2	290.01	300.23	289.27	291.26
311.37	313.25	308.21	310.92	309.25	311.18	310.18	310.73	310.89	312.01	312.11	307.84	317.18	310.78	311.6	305.63	310.42	305.81	314.71	311.08	312.11	311.93	312.79	309.03	309.66	312.63	313.12	313.24	314.32	303.33	311.62	308.48	313.94	308.6	309.73	312.98	314.05	316.16	309.63	313.94	305.67	313.78	307.3	308.7	311.89	310.47	308.81	308.37	315.42	308.95
306.53	312.18	308.66	306.88	309.68	304.12	304.18	302.2	304.16	304.6	310.78	302.43	309.98	305.36	311.22	305.24	306.9	317.74	307.74	309.05	309.86	304.74	309.55	309.7	300.23	308.44	307.06	306.21	308.1	311.41	307.9	307.21	305.07	305.59	303.79	308.23	305.61	306.42	302.85	308.86	307.7	307.55	309.11	306.79	308.39	307.22	309.02	308.61	305.59	306.01
330.77	328.31	324.7	328.41	328.98	321.36	326.59	330.89	327.92	329.46	329.92	328.62	328.29	328.47	330.63	327.43	330.65	325.55	331.11	332.25	326.22	319.18	329.11	329.87	321.99	325.89	324.88	325.51	329.78	327.76	326.09	325.75	325.65	328.2	329.04	329.08	329.69	326.1	326.75	336.22	329.93	322.44	329.07	326.83	325.58	328.28	326.02	327.88	327.95	325.79
306.26	311.69	305.63	304.62	304.16	303.53	310.24	303.4	303.42	302.27	307.25	302.9	297.97	305	305.16	307.57	303.16	305.01	302.78	308.34	307.48	307.31	306.84	307.18	304.15	308.96	305.9	305.41	304.5	304.15	305.53	303.16	306.44	307.22	301.76	307.51	307.46	303.82	305.59	305.38	307.14	304.77	303.09	311.37	302.4	305.71	303.67	303.54	307.84	301.45
315.84	317.48	314.39	315.75	316.19	318.52	318.29	312.55	318.47	315.96	314	312.98	313.1	316.68	320.47	311.53	313.12	315.82	315.04	315.17	316.65	310.07	313.58	315.74	312.2	314.44	310.71	313.24	313.39	312.83	316.24	316.69	314.82	308.79	312.43	317.24	314.91	316.98	309.96	313.69	316.2	320.59	307.46	312.54	313.77	313.72	316.6	318.73	317.02	316.4
312.98	313.7	311.5	320.49	316.55	315.29	313.57	316.2	315.3	315.11	313.99	311.72	311.27	313.99	316.66	315.95	318.61	315.94	315.6	317.56	319.09	314.48	312.9	316.85	316.35	313.07	317.45	322.55	310.06	312.39	315.63	308.81	316.87	315.9	313.86	317.28	314.64	314.02	316.35	313.31	315.05	316.72	310.29	319.97	319.36	312.14	313.85	314.83	316.94	315.52
301.66	303.55	302.99	305.77	298.34	296.7	306.34	302.24	305.86	299.11	302.82	308.83	307.37	302.35	302.07	298.72	302.56	299.91	301.63	306.08	303.24	302.35	301.96	304.56	304.29	306.35	302.92	304.11	304.95	304.88	307.28	303.22	302.23	303.74	303.58	305.21	300.94	305	308.19	307.09	302.03	302.68	306.45	304.23	303.42	298.14	301.48	304.26	304.6	298.54
314.78	316.52	316.71	309.85	315.41	316.25	315.57	313.73	305.94	315.88	309.66	311.03	314.5	312.08	312.24	313.04	316.75	315.61	314.86	314.75	309.88	317	312.04	317.6	315.76	311.6	313.03	313.48	311.47	313.59	309.76	312.38	316.85	314.22	311.67	310.14	318.01	316.29	310.95	314.26	310.6	305.7	313.11	310.19	308.6	311.17	312	316.19	314.05	312.32
320.89	317.62	319.64	319.84	316.93	320.19	318.85	319.35	316.17	319.77	318.53	316.9	315.83	314.24	322.25	316.32	311.92	318.02	314.77	321.06	315.71	313.25	318.54	315.17	316.96	315.85	313.95	317.58	315.3	318.34	312.73	317.12	319	320.72	315.85	320.54	314.23	316.26	314.41	320.25	311.89	316.5	312.86	318.28	318.58	320.88	320.53	317.14	319.08	314.84
306.18	306.45	307.1	312.64	307.07	306.13	303.38	305.19	308.94	305.66	305.7	305.02	309.92	305.02	302.92	301.96	301.41	306.56	304.17	300.39	306.57	303.98	302.79	305.95	305.77	301.33	305.65	306.05	301.91	308.89	305.7	304.17	300.36	308.13	301.03	307.68	302.28	304.63	306.97	303.98	303.08	304.22	304.6	304.89	303.08	305.47	306.99	309.73	304.57	304.15
313.35	314.18	314.98	318.49	315.96	313.37	315.71	315.26	315.97	316.8	315.97	312.23	314.65	312.03	318.54	315.59	315.24	313.88	313.18	315.7	311.42	311.53	311.7	315.4	317.5	311.6	308.52	314.47	320.71	314.83	311.85	313.32	317.22	314.3	313.39	314.46	315.28	315.67	313.83	317.86	318.48	313.33	318.69	312.9	314.73	316.49	315.1	311.46	311.83	312.61
308.72	313.49	313.45	310.34	310.21	314.73	310.15	307.96	315.5	316.33	317.42	314.01	311.21	310.9	315.07	314.37	315.73	313.82	310.77	314.28	314.88	313.37	313.07	313.48	314.06	309.9	309.66	315.9	310.73	308.46	313.09	312.99	310.37	316.31	311.51	314.22	308.93	314.13	310	308.38	310.93	312.91	313.19	311.79	310.14	314.24	310.58	314.44	316.13	317.44
302.17	308.52	303.79	307	301.85	305.13	301.92	302.16	301.62	297.39	299.61	302.21	303.26	304.06	301.1	302.64	302.74	300.43	302.91	302.36	301.33	301.88	304.54	308.32	297.94	303.79	305.13	305.1	307.27	298.58	305.28	303.26	297.91	300.57	302.01	300.56	295.83	307.5	304.85	302.55	300.8	303.23	301.2	300.34	300.54	305.4	305.69	302.4	305.94	300.81
307.23	301.88	304.29	305.53	303.64	302.42	304.63	300.4	299.83	302.65	296.51	300.45	308.94	303.6	303.49	300.57	301.59	306.71	302.04	304.44	308.86	307.24	307.75	303.94	303.27	306.17	299.75	306.28	298.74	299.98	305.07	303.04	303.33	300.98	301.97	302.78	304.13	308.13	301.92	304.1	306.78	300.35	303.28	301.48	305.37	305.19	303.45	302.7	303.94	303.82
306.06	312.91	312.24	310.14	310.44	314.61	306.81	317.48	306.88	311.31	304.48	312.7	316.35	312.74	314.63	306.53	315.1	311.16	314	307.52	312.05	315.53	310.23	315.61	310.44	309.79	313	312.49	313.64	311.26	310.76	313.15	310.46	311.82	315.04	312.38	306.53	308.83	309	310.77	307.11	312.42	307.01	315.42	310.88	311.74	312.12	312.76	305.61	315.56
309.74	312.86	306.18	312.18	312.44	314.34	308.57	314.3	312.16	316	313.35	304.94	311.91	316.04	313.32	309.03	313.06	310.29	314.34	308.15	307.65	310.65	307.42	312.2	308.48	313.57	311.85	313.78	312.8	313.55	306.98	307.3	313.59	316.43	310.4	309.47	311.31	307.54	315.49	316.51	309.47	314.25	317.6	309.59	313.97	311.77	308.41	310.66	313.22	313.28
306.2	308.68	314.57	311.69	306.05	306.82	301.74	307.21	311.15	305.82	307.95	302.97	306.55	303.29	307.49	308.82	308.98	310.56	308.57	306.97	308.9	307.94	307.08	303.92	304.98	310.23	308.77	309.88	308.23	308.1	306.52	305.59	306.86	306.44	309.57	303.95	309.53	308.49	308.84	305.86	305.67	308.98	312.65	308.11	307.33	312.25	305.65	308.83	306.45	305.81
317.24	318.88	318.95	316.16	314.93	318.01	315.32	313.52	317.51	315.38	313.89	313.96	313.16	311.68	317.16	315.1	319.1	313.39	314.68	312.8	312.02	314.9	308.29	313.42	319.59	319.31	317.79	318.25	316	318.55	317.12	317.66	315.86	318.23	313.32	311.55	317.6	313.88	316.08	315.53	311	317.26	313.48	318.38	312.36	317.62	313.46	321.48	317.18	314.47
305.77	309.57	303.48	306.17	306.09	313.69	306.48	309.16	306.01	305.6	303.29	302.96	302.61	305.62	302.93	303.56	307.28	304.46	309.32	309.4	307.48	310.64	305.98	303.92	306.53	303.75	304.26	303.02	309.93	307.59	303.5	304.4	303.15	309.13	306.64	309.17	306.36	307.61	309.02	308.05	311.26	309.45	304.8	309.54	304.14	306.35	301.98	306.04	306.26	305.76
315.22	318.69	318.13	313.64	318.99	315.72	314.3	321.64	316	313.56	314.46	313.67	318.61	316.67	322.18	315.41	316.45	314.63	319.26	316.3	306.16	317.53	319.09	316.39	313.71	315.26	318.05	318.13	319.84	316.11	317.46	313.49	312.14	319.11	313.02	317.51	314.58	314.52	315.06	311.62	313.92	317.14	315.57	312.68	314.92	314.98	314.86	320.51	315.38	315.68
302.22	301.79	306.35	303.93	298.86	302.17	303.78	301.76	299.53	302.81	306.01	303.06	302.01	300.88	306.75	303.73	303.18	301.31	304.03	301.44	302.49	300.24	301.84	304.67	305.55	308.29	301.4	303.23	300.59	303.62	301.05	300.59	304.33	302.21	301.26	301.8	305.06	301.33	301.59	303.21	305.48	300.27	301.46	303.16	301.04	301.38	303.64	302.5	304.43	303.24
309.66	316.56	309.59	309.54	309.24	312.71	313.81	311.13	311.62	315.51	309.06	310.93	312.83	306.75	307.51	311.58	313.77	316.99	313.31	315.47	314.91	312.65	312.51	316.02	311.21	314.14	315.08	312.56	311.73	310.78	310.8	309.81	307	314.79	315.03	311.56	313.59	318.38	312.99	308.98	315.77	313.77	312.01	315	312.96	312.55	317.52	313.94	314.47	315.64
327.92	324	319.6	325.62	315.65	324.5	321.93	323.23	325.19	319.73	322.95	323.71	328.14	327.97	329.83	326.15	324.58	323.6	321.03	322.02	322.09	320.62	323.24	328.17	323.19	320.09	326.84	324.51	327.36	323.14	325.59	321.25	322.2	321.6	330.51	321.57	322.71	327.26	324.32	322.44	326.11	323.42	326.75	324.07	324.69	324.13	324.17	325	325.71	324.84
306.38	295.57	305.97	300.97	306.09	304.96	306.75	304.91	305.07	305.87	309.61	303.42	302.23	300.13	307.96	303.61	303.73	301.64	304.75	301.5	304.21	301.48	301.07	310.19	300.14	307.63	303.18	302.49	306.65	306.37	304.24	305.68	305.93	298.96	304.54	304.61	304.67	304.19	307.8	307.1	307.92	304.26	301.64	304.25	298.8	304.14	305.38	305.13	301.49	301.16
305.82	311.96	304	304	303.09	304.32	302.85	306.51	306.3	301.38	300.44	311.51	305.54	303.75	302.31	308.17	305.76	304.65	305	304.38	306.96	303.26	307.16	307.22	304.75	308.84	303.63	306.66	303.56	307.05	300.78	307.58	305.74	302.99	304	304.25	307.51	307.59	306.04	302.2	302.65	305.86	309.09	302.91	307.68	301.75	301.02	305.98	303.35	309.03
303.92	310.35	302.97	303.72	301.75	298.43	301.4	300.42	306.72	303.24	300.89	301.22	303.41	306.64	304.13	305.54	305.03	301.56	305.39	307.03	304.17	300.96	302.63	309.41	305.55	302.38	302.27	308.69	304.4	303.47	303.83	301.06	301.05	303.37	302.4	304.82	308.1	303.75	305.58	302.49	303.65	299.58	301.79	304.89	304.51	301.31	299.15	307.33	306.97	304.36
304.93	304.07	308.31	305.51	306.72	307.17	309.29	304.65	306.85	306.47	302.03	305.63	309.01	303.18	308.1	304.56	311.42	304.66	305.05	303.04	303.43	307.2	302.87	303.32	305.79	307.78	311.31	299.58	299.4	305.66	301.04	301.36	301.31	306.74	304.71	305.22	306.08	305.59	307.46	299.93	305.1	311.59	305.84	306.89	303.35	305.11	304.93	301.36	307.45	304.14
323.54	316.04	319.64	323.97	321.02	315.79	317.99	320.37	322.49	326.19	319.96	313.22	321.76	317.07	319.57	317.07	315.39	317.68	320.33	322.62	319.71	317.56	321.67	318.64	315.14	319.34	320.21	317.91	318.02	319.06	315.36	311.78	318.54	319.21	319.07	315.36	323.14	321.66	317.18	318.1	315.62	317.72	322.55	320.3	316.8	319.2	316.59	317.18	317.05	314.51
301.08	308.12	306.91	304.57	308.49	302.36	300.87	308.69	303.77	304.77	307.75	305.62	307.41	303.59	305.74	305.89	307.68	303.33	302.9	308.48	303.12	300.39	302.28	306.15	307.15	305.64	305.94	309.24	312.14	310.4	308.17	302.93	302.14	301.66	305.59	304.54	305.39	304.66	303.21	302.52	308.55	303.52	305.84	305.2	302.03	303.32	298.59	308.69	300.5	306.54
304.75	302.42	298.64	305.05	302.97	299	299.96	302.73	299.88	301.13	309.13	301.92	307.14	307.84	301.14	306.12	304.13	299.42	302.63	301.89	304.89	300.33	303.42	301.61	300.83	295.51	307.5	305.96	302.68	303.88	299.38	305.48	304.84	305.95	305.87	306.16	300.04	305.23	302.32	303.05	305.14	306.2	304.42	304.6	301.93	300.13	305.14	303.4	305.54	302.61
306.9	299.91	303.6	304.01	302.51	304.02	306.64	301.36	307.83	302.7	306.62	308.36	297.18	306.33	304.01	302.32	301.3	306.97	300.68	303.88	307.54	307.48	310.46	308.23	302.71	304.97	298.32	307.08	304.92	301.76	307.14	307.03	307.6	307.59	303.25	299.43	302.7	305.83	307.52	305.38	302.37	304.92	305.87	306.36	303.01	302.91	307.49	305.23	303.6	303.97
314.95	315.92	314.27	315.45	315.7	317.11	316.71	318.35	317.29	321.38	319.51	313.88	313.32	312.7	310.66	318.67	315.13	315.64	317.49	315.75	314.56	317.65	312.13	317.21	316.49	314.53	317.43	315.59	314.25	314.3	315.67	316.48	316.05	311.89	312.12	316.78	319.56	317.16	317.46	315.95	316.01	319.86	314.46	317.25	315.33	311.63	316.9	319.19	315.83	312.11
305.42	304.23	305.25	299.91	302.1	305.51	308.58	303.01	304.86	299.25	304.31	302.4	306.48	300.04	307.42	299.27	306.36	306.01	301.6	303.7	298.92	308.08	305.23	302.48	308.56	299.63	302.82	301.36	303.21	306.45	304.57	302.88	301	301.82	302.03	307.56	302.09	306.22	309.7	305.69	304.63	305.15	300.99	307.11	302.97	296.63	298.65	306.69	305.69	299.87
303.55	308.03	301.07	303.74	305.35	305.91	305.5	303.06	300.16	307.6	307.95	305.69	309.31	305.85	306.09	307.43	299.17	301.28	303.65	303.56	305.91	307.78	302.17	299.85	303.73	304.85	302.89	304.75	304.02	302.12	303.88	302.21	305.44	309.61	299.41	304.63	308.31	304.91	300.6	303.01	305.2	301.83	302.66	305.28	305.9	300.83	306	307.89	300.47	303.32
301.52	301.71	300.26	304.27	305.85	303.56	305.26	301.67	305.05	304.04	300.07	302.88	304.27	304.14	303.99	304.4	303.93	302.87	302.05	300.16	301.16	304.11	307.13	302.74	303.99	303.47	303.45	302.38	302.96	308.91	302.29	304.86	300.96	304.09	301.97	301.96	302.53	303.97	298.8	299.36	302.03	304.56	305.82	303.59	301.1	301.6	306.97	303.22	305.27	301.19
306.17	298.9	301.95	306.82	307.81	307.65	304.74	303.53	301.48	306.8	304.61	306.14	303.57	304.93	304.54	305.65	300.25	307.46	306.83	299.55	310.41	313.48	307.88	308.47	303.7	302.95	306.94	308.55	305.49	308.71	306.02	304.57	307.52	304.79	305.09	306.05	309.17	306.33	303.36	304.02	300.06	303.39	303.68	302.2	304.5	304.49	303.7	301.34	303.77	302.75
328.05	322.25	325.66	324.78	323.7	321.85	320.99	327.45	321.45	326.35	332.09	326.94	329.66	319.45	329.81	330.9	327.75	329.16	330.79	327.38	331.48	328.51	329.16	332.82	327.77	324.63	326.9	328.23	323.23	324.54	326.12	328.69	325.75	324.95	327.23	324.31	324.55	331.49	326.15	329.26	327.86	327.9	321.98	331.23	329.82	326.39	331.64	322.5	326.76	326.88
317.77	317.91	312.5	318.56	318.5	320.76	319.52	321.41	318.9	317.89	315.55	318.93	317.94	321.91	315.54	317.88	310.44	320.27	319.91	315.9	316.19	320.12	321.26	321.98	318.84	320.01	316.27	322.95	323.25	319.43	318.08	316.83	315.15	317.8	315.99	318.12	323.5	321.1	312.39	320.7	317.71	317.19	314.46	318.13	322.52	316.68	321.84	317.77	313.65	313.14
318.42	320.27	321.32	318.5	319.47	317.6	321.3	314.31	311.64	321.04	316.87	326.38	323.77	320.76	320.58	318.29	318.31	322.11	318.71	321.13	321.7	317.14	319.52	318.26	319.27	317.83	318.43	320.85	318.49	314.22	319.74	320.93	319.09	316.27	322.82	317.18	316.89	318.6	316.16	319.92	314.49	321.49	317.06	317.04	315.14	322.14	312.01	320.65	317.24	319.35
302.33	302.17	298.5	298.2	303.37	294.07	301.98	300.77	298.42	300.03	302.84	305.45	299.81	297.78	296.55	304.2	300.65	299.79	296.62	305.1	302.95	291.56	303.88	298.65	299.08	299.51	303.89	300.38	301.26	302.03	302.72	305.19	301	304.23	301.5	300.89	299.42	300.24	300.52	300.91	301.54	306.89	301.89	302.22	302.54	301.71	297.96	301.02	303.28	293.38
312.17	315.36	321.63	308.54	315.44	311.33	309.31	311.86	311.91	313.64	315.95	315.43	313.91	313.95	313.38	311.87	310.62	314.3	314.29	316.01	317.92	309.06	310.65	314.94	310.64	313.39	310.72	315.93	315.45	317.75	318.69	312.83	313.56	316.74	307.5	315.59	315.95	311	313.4	316.21	313.03	309.38	312.35	311.45	317.06	315.06	309.15	314.14	314.4	311.92
328.04	325.57	331.16	326.31	326.15	333.15	327.76	328	329.74	330.73	326.18	334.75	327.81	324.36	326.33	324.29	330.77	329.13	327.43	333.25	327.34	331.79	331.07	332.38	329.3	332.87	327.87	329.71	325.52	328.43	328.99	326.92	329.33	325.06	327.49	326.91	333.37	327.87	324.66	323.23	325.74	325.3	326.37	326.14	324.76	327.91	323	327.26	322.42	330.53
305.42	305.81	300.96	303.28	305.52	300.82	304.55	301.9	306.32	303.94	303.25	308.3	308.73	311.09	305.49	300.03	308.71	305.98	304.31	302.32	307.27	310.68	296.8	304.07	301.92	307.67	303.38	299.55	302.16	301.19	306.09	300.81	301.56	306.17	306.94	306.11	301.68	303.48	304.07	297.5	302.08	301.35	302.37	302.76	304.1	304.62	304.07	301.13	305.11	309.06
316.05	304.87	305.9	309.14	311.29	316.38	309.64	309.93	313.4	318.36	312.47	308.99	312.38	309.28	309.65	309.62	317.16	310.92	311.27	309.7	312.02	307.77	308.68	305.08	310.07	308.98	306.22	308.96	311.61	310.13	308.7	309.12	308.3	310.37	311.03	306.76	308.05	313.74	313.13	310.45	307.41	312.43	306.17	309.78	313.32	308.49	307.83	304.47	313.82	310.13
318.95	310.89	314.57	313.03	320.42	313.16	308.79	314.09	314.15	318.34	312.99	312.05	312.91	312.93	313.53	310.77	310.85	313.82	309.85	311.2	306.35	314.64	316.2	315.22	312.71	307.86	313.36	314.77	311.81	311.39	316.94	312.97	318.52	313.87	306.92	312.41	317.43	309.04	317.07	312.16	317.04	313.77	311.97	313.09	314.46	314.72	310.21	312.81	312.01	314.99
302	302.72	307.97	305.69	300.15	297.23	300.52	303.11	303.54	300.52	307.88	304.28	305.56	303.15	304.49	301.6	304.45	299.9	303.89	306.9	301.16	305.23	302.65	307.71	304.74	302.63	302.36	300.38	302.65	306.25	306.11	301.95	306.96	302.19	303.03	303.23	304.13	307.63	301	309.75	300.73	304.93	304.92	307.4	306.42	299.95	303.67	307.98	302.35	300.79
291.58	291.17	297.47	299.93	296.02	293.93	294.58	295.54	291.4	294.71	294.73	292.24	295.08	297.95	294.8	296.47	292.66	291.89	292.01	291.87	290.03	286.26	294.28	293.36	294.27	297.89	289.33	296.13	294.8	298.11	299.33	292.47	296.93	295.63	293.34	297.17	292.9	297.71	292.92	290.68	290.48	292.73	294.44	295.74	294.9	294.06	292.32	293.99	291.56	299.11
296.95	301.52	296.37	303.79	307.06	294.9	301.1	298.49	297.25	299.94	301.48	299.51	308.28	291.99	301.33	302.09	298.3	300.99	298.5	304.8	304.16	306.58	299.89	302.95	302.78	293.75	301.12	299.52	304.7	295.05	300.99	300.63	300.32	302.3	306.18	300.48	297.04	299.85	299.47	301.45	300.25	302.08	299.26	299.52	306.52	300.98	297.11	300.09	299.82	301.17
320.15	319.88	315.68	317.04	316.58	321.02	316.77	321.29	318.45	321.06	318.24	321.19	319.17	314.89	317.17	316.55	319.88	317.31	318.45	319.84	317.29	319.12	319.27	313.4	315.37	315.18	316.61	320.68	313.74	317.08	316.23	323.52	312.84	316.49	316.13	316.3	318.19	318.58	317.53	320.73	317.54	317.41	317.92	320.81	321.93	318.86	317.87	321.16	313.1	316.3
301.62	303	300.95	301.76	306.71	300.57	302.92	305.64	298.17	301.5	304.89	305.95	300.76	298.57	300.38	303.89	301.65	306.6	298.31	298.83	300.54	297.89	307.02	301.95	303.16	302.32	305.09	301.41	304.48	304.76	300.17	301.47	303.43	310.16	303.7	296.22	296.48	304.81	305.1	305.21	298.21	305.28	296.5	301.63	305.79	302.14	300.45	300.21	299.78	305.78
301.08	303.03	303.88	301.47	300.64	303.79	299.54	306.56	304.92	302.86	301.35	295.1	304.85	297.88	303.14	305.73	303.07	310.04	308.1	309.39	307.85	301.17	301.58	298.98	304.83	304.62	301.42	304.29	304.04	303.11	305.72	304.38	307.65	302.41	299.91	303.18	301.06	305.17	299.39	307.56	305.35	308.47	304.57	303.65	304.89	304.93	306.56	308.07	304.23	300.31
315.3	312.98	311.45	314.15	312.72	318.36	309.44	313.44	310.77	311.9	309.87	316.77	313.64	313.98	317.94	310.43	314.71	317.07	315.65	309.5	314.92	314.75	312.57	318.64	316.48	312.57	312.71	309.96	313.25	314.46	314.07	313.15	312.91	309.83	314.54	315.43	315.73	310.35	315.42	316.13	313.07	311.02	317.27	313.98	315.06	311.7	314.27	313.07	316.75	309.6
317.1	315.28	312.01	315.99	314.71	311.51	316.29	316.21	315.44	312.7	320.29	312.07	313.19	312.46	314.95	310.2	312.87	308.91	315.42	312.16	315.49	313.01	307.59	318.75	309.09	319.4	313.62	310.26	314.87	310.44	316.82	318.46	318.07	318.95	315.26	308.46	315.17	313.67	309.07	316.95	312.96	317.88	310.33	312.44	309.54	315.83	318.36	313.86	316.65	315.41
304.23	305.42	307.45	309.89	308.47	309.63	309.12	307.49	307.5	305.21	304.05	307.19	303.53	308.93	303.86	306.6	306.28	307.33	306.35	301.21	306.69	304.18	305.74	305.04	309.56	306.4	303.99	309.33	307.83	302.56	307.12	305.64	307.5	310.67	307.59	305.57	301.91	307.75	306.11	305.6	306.53	301.32	306.83	307.17	307.97	302.86	309.65	310.8	306.38	304.55
306.27	308.48	311.8	308.48	308.19	304.55	307.02	307.56	302.7	308.09	304.53	301.79	301.9	308.85	306.69	310.41	308.15	309.48	309.82	307.05	306.96	303.29	303.9	307.98	308.03	307.06	304.59	303.29	307.46	306.71	311.04	305.94	306.95	309.36	309.67	304.26	305.55	306.99	312.11	309.4	305.37	309.78	309.86	307.14	307.84	309.35	313.14	309.33	311.14	308.6
315.38	313.84	312.96	314.5	314.11	312.78	316.02	315.75	315.41	315.6	313.01	316.3	319.13	313.09	320.4	314.23	316.64	313.68	314.17	308.92	316.71	312.93	315.59	313.78	316.29	311.67	312.16	309.84	315.7	314.54	314.71	313.03	312.57	316.79	313.91	318.34	316.99	314.09	317.29	311.02	315.56	323.23	312.86	316.86	312.13	317.37	315.67	313.3	316.54	313.47
293.11	299.9	302.93	301.57	300.48	298.8	298.6	303.92	301.46	305.19	296.89	298.77	301.5	301.48	298.06	303.01	307.06	296.5	305.6	298.04	301.99	296.39	303.14	302.71	301.88	303.07	300.74	298.72	298.66	302.87	297.76	300.73	298.26	300.71	295.31	304.64	298.44	302.65	296.71	302.95	299.21	299.06	299.29	300.56	305.87	296.55	302.22	300.42	301.27	297.53
315.45	314.62	311.01	314.15	321.13	315.54	312.33	313.28	319.89	317.65	313.61	313.19	312.28	315.77	317.84	314.66	313.17	311.57	311.61	305.62	312.62	314.94	315.65	314.71	312.82	314.51	310.64	315.22	321.17	318.11	311.13	315.22	313.6	316.43	313.43	312.47	317.04	312.75	313.25	311.22	310.34	315.37	315.4	317.28	316.46	316.93	315.6	311.8	320.32	313.56
314.79	310.04	316.46	318.79	311.43	314.43	320.67	314.18	316.24	314.67	314.65	315.33	314.01	315.7	314.44	318.47	311.53	313.51	312.37	316.07	313	316.79	315.78	314.72	316.45	310.78	317.45	317.41	313.91	319.12	314.28	311.02	313.25	316.4	314.97	312.45	321.36	316.92	314.7	319.56	315.09	311.35	312.01	312.71	315.32	311.3	312.24	316.46	312.82	315.98
325.87	322.01	325.24	322.4	321.25	325.45	319.97	323.78	322.79	322.51	322.97	324.59	319.7	322.73	325.24	329.32	323.6	321.41	324.43	324.29	329.83	329.79	325.79	320.63	325.85	324.39	324.3	328.94	319.81	323.06	330.3	321.88	320.83	322.57	328.02	327.99	324.85	322.82	327.71	321.94	324.51	328.46	328.24	325.24	323.66	329.74	324.93	327.22	321.13	321.17
327.2	323.78	328.72	329.9	325.61	322.92	326.55	323.06	326.65	326.71	325.36	319.07	323.86	324.17	330.29	325.22	325.57	325.96	325.61	322.61	330.58	328.11	325.68	330.37	329.19	322.93	326.85	324.78	333.52	319.2	326.6	324.61	322.37	324.9	324.33	324.58	325.23	326.45	325.1	325.64	326.03	328.37	324.24	320.99	326.94	324.67	325.13	326.48	324.73	323.88
309.49	313.72	313.8	314.62	318.88	315.59	314.83	314.86	314.41	318.62	317.51	308.96	315.67	311.38	315.14	315.67	317.53	321.69	312.07	312.31	315.8	310.35	313.24	313.43	314.25	316.89	316.54	314.4	318.61	312.98	312.89	316.42	313.63	311.96	319.46	313.31	314.81	309.48	311.49	314.97	313.65	316.5	312.38	314.74	317.61	314.89	317.91	313.49	318.8	313.88
310.17	304.83	308	310.81	312.89	307.22	306.71	307.82	306.97	309.54	306.82	301.73	306.11	307.74	305.89	307.81	308.65	313.64	303.73	308.09	310.07	306.05	309.63	310.47	304.19	312.33	308.43	309.46	311.04	307.25	309.93	309.33	306.25	305.22	303.83	310.24	305.15	315.19	310.96	305.97	306.07	308.95	309.67	305.91	310.05	311.07	309.66	311.69	305.11	308
316.16	315.76	312.92	314.91	314.45	316	313.22	314.01	315.13	310.44	318.43	316.15	311.41	315.07	309.49	315.97	322.2	310.48	313.38	313.95	311.21	317.26	319.47	319.47	312.58	315.74	318.1	314.28	316.58	315.78	316.08	317.62	316.3	316.16	310.63	311.28	314.06	317.23	309.66	315.1	318.64	314.25	309.12	316.82	317.21	311.68	315.25	315.18	312.69	319.37
315.41	313.76	313.34	313.15	312.03	309.07	313.53	313.69	314.6	312.33	312.42	308.67	316.28	314.47	315.89	313.13	309.72	310.75	316.09	310.55	316.34	316.15	314.18	314.44	312.61	307.98	316.48	316.69	312.57	314.35	311.48	307.15	315.16	307.22	313.16	313.36	310.82	311.78	314.57	312.8	314.7	307.03	315.42	310.72	306.37	313.75	314.71	315.21	311.53	311.32
316.89	312.4	315.77	314.09	312.58	314.44	307.7	313.16	315.77	313.74	313.77	314.72	314.37	316.52	314.7	313.23	313	315.21	314.75	316.79	308.62	314.56	311.92	310.99	316.03	313.45	314.72	316.54	313.5	314.27	313.48	311.46	313.04	311.09	313.38	313.64	313.82	320.3	313.94	321.09	310.81	312.52	317.03	315.2	310.52	311.24	315.46	316.23	308.88	312.36
310.87	310.15	308.6	315.66	311.79	308.67	311.77	311.58	311.8	311.29	310.36	309.4	307.98	315.74	309.34	308.02	310.87	312.91	316.93	311.8	312.95	314.44	313.06	308.54	310.63	309.74	311.34	312.93	308.66	314.15	311.11	308.7	311.75	310.06	312.41	312.86	309.96	307.56	309.74	310.86	315.32	314.59	313.9	311.93	312.53	308.87	315.89	307.85	316.36	319.23
329.3	323.33	330.55	329.99	327.02	324.04	330.32	328.4	331.05	327.79	325.51	326.27	326.47	327.25	330.83	327.98	330.76	328.31	332.03	328.64	325.54	326.84	327.61	331.44	327.39	330.48	328.33	329.01	330.16	327.35	327.55	331.12	334.58	325.63	329.85	324.1	332	333.28	328.19	325.72	325.3	328	328.49	330.93	326.22	325.56	329.15	326.92	325.58	330.07
309.67	302.96	305.94	304	304.02	308	308.3	301.2	301.1	304.68	300.67	311.2	306.39	304	298.51	305.84	307.44	310.02	305.65	306.04	301.82	305.77	300.95	303.54	302.09	303.31	303.12	306.84	303.99	305.99	307.61	301.23	303.74	306.17	303.42	305.83	307.17	303.62	305.58	300.36	310.45	306.75	308.17	306.18	309.84	307.37	297.2	306.22	306.24	303.36
308.97	309.54	309.21	308.54	309.21	309.23	309.25	317.28	312.77	310.38	314.43	307.99	314.19	309.22	308.01	313.81	309.28	308.32	313.11	310.25	305.71	313.39	309.09	310.87	312.31	308.07	304.95	311.73	313.73	305.44	308.49	312.22	311.7	313.02	311.72	311.81	306.56	309.74	307.1	312.52	307.21	309.92	307.6	308.76	316.53	309.21	306.31	313.96	309.19	306.16
313.22	312.76	315.19	308.43	309.03	314.7	313.81	311.28	315.75	308.98	316.26	307.61	313.97	306.62	309.12	307.79	311.07	318.77	308.95	314.42	307.12	313.23	317.54	308.37	312.36	312.49	308.21	310.75	309.84	310.92	308.71	312.15	310	311.6	316	311.38	310.44	313.63	317.77	308.64	313.34	312.06	308.36	306.97	312.12	313.11	312.22	309.48	312.87	310.6
303.15	302.05	307.23	303.02	310.95	304.92	304.84	305.62	303.51	303.98	305.51	302.81	298.52	307.19	303.35	306.82	301.52	306.61	303.67	304.62	311.95	299.95	306.24	299.33	303.67	301.13	299.42	307.62	302.79	306.14	307.63	305.31	299.9	299.04	303.88	302.3	310.42	298.62	301.81	303.34	301.3	307.15	303.13	306.61	305.76	308.93	304.83	302.12	306.33	302.4
291.08	292.65	292.58	292.95	292.1	293.81	289.16	296.79	297.94	294.05	290.84	292.95	296.89	295.23	293.28	293.43	286.88	292.24	291.99	295.78	296.29	296.16	292.08	291.01	293.76	295.57	292.02	297.92	293.35	296.39	291.67	297.84	293.28	288.87	291.37	296.2	298.06	294.49	293.18	295.37	296.84	297.62	295.28	293.41	295.4	290.59	297.13	295.01	290.28	297.24
292.32	294.68	298.01	294.47	297.98	297.1	294.39	291.75	297.51	293.55	297.34	300.93	297.54	296.42	295.5	294.12	298.27	298.64	297.91	301.07	297.72	294.03	293.12	299.34	299.6	298.58	293.94	296.6	299.56	301.42	296.74	299.24	301.29	294.56	296.01	300.76	296.71	296.43	294.47	302.76	301.05	297.93	297.09	297.83	297.26	292.85	293.09	299.18	297.97	289.15
313.58	314.03	315.38	315.45	314.56	318.43	312.94	309.99	312.62	313.15	310.7	311.59	312.87	309.29	318.67	316.91	312.9	309.74	312.97	314.64	314.29	316.84	311.9	311.41	309.69	311.44	311.11	311.49	313.75	312.15	312.8	314.68	310.48	310.79	315.01	314.33	315.7	312.29	317.43	313.06	315.79	306.79	317.53	309.39	314.52	316.71	313.35	312.43	311.32	311.86
316.87	317.37	327.93	319.17	323.4	317.37	319.16	316.71	314.95	315.79	319.8	319.01	318.04	320.76	321.87	314.05	317.18	316.92	318.1	317.56	316	318.1	317.64	326.34	317.83	319.01	320.13	318.23	314.47	321.73	315.69	317.4	317.89	322.97	315.46	318.71	318.27	315.78	316.68	316.12	320.75	319.58	316.98	318.47	322.07	316.63	319.08	321.38	317.3	320.57
308.02	309.55	313.77	314.76	312.51	310.13	308.68	309.79	311.3	308.12	310.12	311.85	309.67	305.86	309.07	314.89	310.27	312.93	311.98	309.1	309.97	309.89	307.84	313.09	315.21	308.55	310.42	309.56	311.77	310.06	316.09	314.57	311.81	306.15	312.33	308.79	312.24	310.53	310.94	316.61	309.82	313.46	312.67	307.14	311.61	308.82	314.78	310.34	313.72	309.58
304.57	307.07	306.63	304.88	305.03	307.04	305.75	308.4	308	304.79	308.24	299.4	306.08	303.93	302.61	306.86	306.67	305.44	303.26	302.21	305.16	303.13	306.96	308.1	304.09	305.08	308.64	303.08	308.37	306.68	304.17	308.94	304.57	309.96	303.69	305.52	300.45	304.12	307.58	308.26	307.11	304.48	308.24	306.92	304.32	305.85	305.67	304.91	310.19	306.56
307.6	314.74	316.75	310.19	314.1	316.47	313	311.27	312.5	314.82	309.3	314.56	310.68	315.17	313.47	313.02	304.91	309.66	311.1	312.34	309.59	309.31	306.24	308.13	308.61	313.43	307.3	310.43	311.67	308.39	306.61	312.88	309.1	312.4	309.6	308.53	311.36	314.85	304.89	306.95	309.66	312.03	308.01	309.82	314.12	306.3	308.11	314.19	310.55	309.54
327.44	329.36	327.88	320.62	332.57	328.47	332.36	328.33	333.27	329.39	330.22	327.28	329.19	328.33	328.47	327.22	328	328.43	325.13	330.15	326.9	330.32	332.65	327.13	334.07	327.02	329.27	327.45	332.46	322.58	325.38	332.21	329.66	332.12	330.63	328.03	326.5	330.71	323.82	324.38	327.64	329.37	327.21	329.67	325.66	331.73	324.35	329.04	330.9	325.08
301.23	303.89	305.53	305.7	305.74	304.55	302	305.51	306.71	305.85	302.08	306.91	302.28	305.82	300.24	303.72	306.15	301.92	303.76	300.63	304.17	309.63	303.58	306.83	306.33	305.72	304.6	309.78	304.1	303.31	306.06	300.33	306.53	299.58	306.57	305.32	304.98	302.59	306.96	306.53	308.81	305.5	307.92	300.91	301.52	305.11	298.95	300.74	303.49	304.77
315.44	315.86	312.48	313	316.71	313.99	315.53	310.47	314.88	314.43	312.36	313.51	309.77	310.54	317.62	317.53	309.02	314	311.2	310.49	310.61	310.48	310.23	313.57	313.29	315.58	311.91	319.83	319.28	317.47	313.92	318.94	309.63	314.16	309.33	307.68	317.53	312.27	317.02	316.17	313.94	306.69	310.99	312.97	312.85	311.76	312.82	311.95	311.8	310.68
310.58	309.89	309.64	314.48	307.36	313.33	310.28	311.49	309.72	308.52	310.32	311.19	306.03	310.53	310.19	311.63	310.81	310.87	308.92	311.6	307.65	310.79	310.09	315.1	314.44	313.01	310.28	311.75	313.3	311.92	305.42	310.85	310.04	308.59	307.49	312.83	310.84	309.32	314.18	311.12	309	313.06	309.76	309.73	308.05	308.03	306.67	308.18	308.69	308.42
302.41	298.42	302.9	298.49	297.2	301	304.04	298.18	296.88	299.35	299.58	298.71	306.3	302.71	302.92	291.62	300.58	300.67	306.5	297.32	299.03	303.43	300.33	301.22	303.24	296.23	301.05	300.81	300.1	300.27	305.39	300.33	300.16	299.12	300.77	301.47	294.55	301.57	298.88	298.64	303.25	298.98	302.25	303.86	304.73	308.46	306.02	301.62	303.83	299.88
313.14	312.83	314.88	312.44	316.22	313.72	311.93	311.21	310.25	314.74	310.07	314.61	310.74	313.69	314.96	315.34	312.29	319.03	314.67	309.51	309.12	316.52	317.4	313.29	321.14	312.29	312.14	315.85	315.47	316.37	314.48	311.86	312.14	314.65	311.19	314.7	314.51	316.1	313.22	311.5	312.9	314.26	308.67	314.1	315.67	314.41	316.54	314.44	316.23	318.09
312.43	312.4	312.44	305.25	309.67	314.94	314.81	308.28	315.94	314.01	317.84	313.56	316.26	314.06	309.52	318.47	310.69	312.87	312.6	314.91	311.74	312.27	314.84	312.59	312.31	315.45	311.2	311.85	309.8	314.29	315.56	315.29	314.77	317.41	316.43	315.15	317.26	316.93	315.32	311.96	316.22	318.5	309.33	312.85	322.47	311.63	316.74	312.63	313.52	316.32
314.36	318	312.39	316.55	309.51	316.99	312.9	313.11	316.49	312.87	317.22	313.43	314.68	311.74	314.63	318.02	318.21	312.85	316.08	312.86	316.01	317.89	318.57	317.96	316.19	316.79	316.15	312.11	315.66	317.01	318.63	313.6	317.04	316.15	319.77	318.65	318.56	316.68	322.17	313.63	313.72	319.92	316.94	315.8	316.41	320.53	315.99	312.53	314.91	314.62
310.5	306.45	303.45	304.43	305.9	311.8	302.85	302.3	307.2	308.95	307.72	301.64	306.7	312.25	303.09	309.97	308.71	309.19	309.43	308.33	302.49	301.2	302.43	303.62	304.19	303.53	306.11	305.99	305.87	306.87	306.31	308.83	310.59	305.77	304.32	306.02	307.73	305.61	306.39	310.65	306.68	305.54	303.46	305.2	303.94	307.92	310.5	305.63	304.02	302.47
323.06	321.89	320.24	320.4	314.33	318.28	316.71	316.95	317.82	319.53	320.6	314.27	316.37	321.69	314.32	315.38	320.18	319.35	318.06	322.36	315.1	316.89	316.19	315.25	324.66	319.96	321.38	321.55	319.29	319.86	316.55	324.33	316.94	320.75	319.41	320.61	316.37	322.95	318.42	319.64	314.75	313.9	323.97	318.52	319.93	320.81	320.79	321.88	318.96	319.62
308.49	311.34	310.05	315.14	311.48	308.01	311.95	312.87	315.33	311.88	312.5	307.47	308.45	309.68	311.68	309.81	314.84	311.15	310.34	310.18	309.34	309.18	310.09	311.39	305.62	307.16	309.07	307.08	312.59	313.64	309.97	308.57	305.16	307.02	313.41	315.42	310.72	308.73	312.64	311.98	312.91	311.67	306.37	311.89	308.2	312.95	311.62	309.79	308.45	310.09
315.02	310.3	317.09	311.7	313.86	311.16	308.33	311.8	316.78	313.43	313.82	310.26	310.11	317.07	310.03	310.49	311.48	312.76	316.77	309.28	307.46	316.09	315.33	312.64	311.74	305.97	315.27	308.93	316.09	318.14	315.66	310.15	314.71	313.33	311.16	315.16	312.88	311.93	309.84	313.05	311.57	311.27	311.44	307.48	310.91	314.2	311.41	310.13	312.89	313.85
312.14	316.35	313.77	314.15	318.02	309.72	314.6	312.56	304.81	314.47	313.33	311.78	317.99	309.8	309.66	314.06	316.11	311.98	314.63	316.53	313.09	311.92	316.59	309.55	315.4	314.71	316.19	314.48	313.29	315.06	317.25	313.24	311.35	314.8	309.87	317	312.57	314.34	316.62	312.36	312.28	314.17	310.57	311.58	311.65	312.2	312.95	313.62	313.36	311.35
303.23	307.44	304.43	305.52	302.8	303.23	300.09	303.6	304.88	300.48	297.45	302.87	306.1	303.38	312.61	303.29	305.17	302.36	306.77	310.89	302.23	300.09	300.47	303.92	295.79	301.7	302.83	304.67	299.62	304.77	299.21	300.68	301.58	300.29	301.77	300.37	305.95	305.35	304.13	307.45	295.89	307.32	303.58	306.05	302.98	308.56	302.66	306.34	303.02	303.16
298.53	305.72	304.58	306.31	304.24	307.65	307.68	306.86	304.93	310.19	308.45	305.02	309.1	302.26	310.59	303.41	305.32	306.51	305.58	301.74	306.01	301.04	302.02	308.18	305.88	301.42	303.25	306.21	304.44	307.97	306.23	301.85	309.3	303.84	306.12	304.46	301.48	302.29	305	308.85	307.34	308.19	304.24	306.74	302.83	307.87	302.02	303.88	306.36	301.66
327.82	327.75	330.08	329.39	334.78	330.96	325.45	326.65	330.16	328.34	329.08	328.84	328.22	326.07	329.49	324.56	325.63	326.7	326.6	326.87	322.54	323.6	334.5	324.22	329.35	325.81	327.68	329.78	322.7	322.65	327.21	329.49	329.79	330.83	327.58	323.73	327.69	325.59	324.45	330.74	325.27	330.39	330.17	325.45	329.76	328.65	328.3	329.11	329.24	326.34
304.49	303.71	305.75	307.32	303.54	304.73	303.81	305.35	302.88	307.1	307.58	305.62	306.31	306.5	304.08	303.4	302.57	303.32	306.21	304.61	309.63	298.17	302.52	305.95	301.65	306.88	304.28	306.82	301.41	299.64	306.31	304.14	306.1	301.8	300.51	304.93	301.56	311.86	301.41	300.14	306.22	307.8	310.07	303.26	307.68	304.39	303.94	302.43	310.37	303.76
315.64	315.02	308.55	313.83	312.08	312.05	310.24	315.59	313.52	315.02	316.31	315.81	313.74	316.01	316.09	312.51	317.98	313.38	312.59	312.15	314.67	312.93	316.9	310.51	315.44	305.87	315.39	313.88	312.04	317.27	317.72	309.73	313.09	310.41	308.87	311.12	309.54	317.79	309.03	311.27	311.14	314.87	318.29	313.02	314.94	313.15	315	312.64	311.81	315.74
320.47	321.37	316.17	314.03	316.13	314.88	320.93	321.77	321	324.26	320.05	319.02	319.58	320.48	317.56	318.79	315.91	322.05	314.16	320.06	316.08	316.62	315.84	316.03	317.46	312.85	317.62	314.36	313.65	315.97	313.82	320.31	317.55	317.92	318.68	317.87	316.64	313.55	317.84	316.32	323.68	316.42	320.73	317.31	316.45	317.13	317.84	316	317.86	316.79
313.85	319.76	317.59	320.46	317.49	314.88	312.06	312.38	317.06	310.73	314.68	314.04	313.13	314.58	313.72	310.07	305.3	314.82	312.71	317.37	319.63	316.12	314.76	318.32	313.53	318.8	309.5	318.04	317.81	316.83	313.66	314.85	310.66	314.1	320.94	315.72	316.25	311.63	312.32	315.46	313.41	311.79	313.25	314.91	314.81	310.67	314.97	315.9	313.6	312.75
307.29	305.27	302.42	305.03	307.31	301.47	304.73	305.74	305.96	302.65	307.33	300.01	300.5	300.46	305.71	307.34	304.48	306.32	305.71	307.62	307.15	301.24	301.43	301.36	303.28	307.02	307.73	311.96	308.89	302.14	305.99	307.89	300.43	299.03	304.54	306.19	307.14	305.72	301.31	307.28	305.58	302.44	306.79	306.52	306.37	304.26	308.93	301.37	301.82	304.22
319.41	318.88	314.02	322	323.4	320.07	314.52	316.33	315.34	323.03	317.42	321.7	321.75	319.37	317.53	318.62	315.17	316.11	314.94	317.72	313.89	314.1	317.12	319.56	320.09	317.92	319.48	320.05	315.59	319.82	321.48	316.06	318.42	321.2	321.26	319.11	319.48	320.43	325.51	314.4	322.89	315.24	318.71	318.29	319.37	314.69	323.88	320.75	312.66	318.52
290.27	295.99	293.43	292.9	296.46	290.31	294.37	298.42	294.79	292.19	297.3	295.92	289.5	291.19	294.22	296.69	292.43	294.73	299.39	294.66	294.66	291.92	292.73	290.85	289.33	293.55	297.84	288.61	299.17	296.95	292.43	293.75	295.86	293.4	297.1	290.06	294.81	298.07	296.01	290.9	290.5	295.25	291.69	295.65	297.02	293.03	293.12	296.12	292.7	294.78
309.72	315.53	308.27	312.09	306.64	315.28	310.86	310.38	309.88	313.57	310.06	308.58	311.52	308.37	310.24	310.13	311.95	308.78	310.86	308.07	308.68	306.7	309.57	312.43	312.09	313.08	312.1	309.33	312.6	309.73	317.8	309.86	303.07	309.28	312.38	311.25	312.28	311.86	311.4	308.28	309.13	308.94	311.22	312.61	310.85	311.33	313.15	313.34	307.88	309.93
312.58	304.23	305.86	301.27	303.91	297.53	307.6	302.81	302.22	305.65	304.6	307.63	306.49	302.88	305.58	307.98	303.81	306.52	305.46	302.22	300.65	306.36	306.65	306.08	309.21	303.95	308.49	303	306.28	298.02	301.93	304.55	298.71	309.07	310.24	306.24	304.44	305.17	299.88	305.7	305.6	307.92	303.5	302.64	300.34	303.12	301.96	301.33	305.5	308.17
313.67	307.98	309.26	311.27	315.48	310.89	311.83	315.13	313.56	311.64	306.05	313.06	312.87	316.34	311.39	306.65	312.18	311.28	312.37	310.91	309.67	312.65	312.51	316.26	314.01	308.76	310.93	312.51	311.38	313.08	312.04	313.98	309.77	314.82	308.29	311.19	309.09	319.25	312.46	311.13	312.31	312.44	309.16	305.9	313.59	318.57	310.91	310.24	312.12	313.16
296.67	299.56	299.44	302.88	299.35	305.18	300.63	296.06	305.49	298.33	300.18	304.22	301.88	299.79	299.37	303.8	294.78	300.17	296.68	303.26	299.14	301.73	301.72	303.86	302.05	302.99	301.53	299.03	300.68	298.09	301.08	302.97	297.97	304.69	302.37	307.81	303.07	301.21	304.29	300.94	305.71	299.67	297.67	300.13	304.79	303.17	299.93	306.3	297.85	299.12
296.07	290.03	296.44	292.09	301.15	301.9	300.5	293.72	296.68	292.9	303.7	293.63	298	293.79	293.91	297.85	301.24	296.97	297.66	292.45	296.28	296.81	295.56	294.15	300.53	297.66	299.13	299.51	300.92	300.96	297.51	297.55	299.42	297.01	294.71	296.08	298.24	291.25	301.81	295.57	297.2	295.29	297.24	298.23	299.44	296.29	294.69	296.23	299.35	294.33
311.02	313.09	307.82	309.17	307.39	315.64	308.73	315.22	314.45	310.68	316.91	313.35	313.73	311.11	310.88	307.88	308.95	310.5	314.69	311.2	308.8	311.71	312.68	311.77	311.13	315.38	317.14	313.98	307.62	311.07	313.5	306.6	310.19	309.33	305.61	309.18	311.53	311.88	308.54	302.51	310.1	313.57	314.88	312.15	310.98	307.62	308.14	309.54	309.11	312.17
303.51	303.8	308.62	309.15	306.47	303.07	305.99	309.07	306.36	305.46	301.27	303.52	303.82	303.36	304.24	307.98	304.52	301.57	300.91	307.81	304.88	305.36	304.48	307.85	302.94	304.81	304.34	301.19	303.88	303.12	304.13	303.42	297.77	309.5	303.49	304.98	303.34	302.11	309.55	304.99	307.89	307.07	304.04	302.77	303.91	299.55	301.61	304.73	301.48	302.48
319.5	320.29	314.15	318.17	315.51	316.39	317.43	311.78	313.72	316.17	315.23	315.78	314.81	313.25	309.49	308.65	312.22	311.43	316.43	316.82	315.42	311.46	308.79	315.5	318.13	307.36	312.87	309.37	310.33	315.71	315.02	315.78	318.72	314.32	315	312.67	315.73	313.42	310.1	316.19	312.6	312.79	310.77	310.55	314.89	312.87	314.94	316.84	311.06	312.99
304.76	305.28	302.52	304.24	307.54	303.87	304.35	307.05	297.07	297.76	298.99	305	303.92	300.9	307.36	302.92	304.3	301.71	305.75	301.9	298.52	303.7	302.99	302.05	304.6	307.96	303.58	307.09	303.77	307.13	306.33	306.36	306.77	305.77	309.46	309.33	305.4	300.09	302.75	302.73	307.63	297.79	305.37	304.58	306.49	305.88	304.21	300.5	303.21	305.63
308.71	312.61	307.99	311.74	314.29	309.77	309.71	311.01	306.84	305.29	307.02	309.37	315.75	307.48	312.33	311.19	310.69	308.69	306.59	312.54	314.32	310.23	309.18	313.75	312.23	308.71	307.36	310.36	311.45	312.63	307.14	313.16	306.67	313.46	310.4	308.17	310.96	306.77	309.93	309.14	306.52	310.83	309.1	312.23	311.44	313.98	311.41	312.04	309.36	306.87
295.83	296.52	293.35	300.39	299.52	301.26	295.38	296.11	290.96	294.68	295.09	296.73	294.25	296.83	294.17	299.63	293.04	297.42	294.35	298.42	303.15	301.92	299.05	295.05	297.66	296.34	293.42	293.12	296.65	294.81	294.63	300.66	296.59	298.39	295.65	294.82	296.68	292.78	297.1	294.72	291.69	293.35	301.87	298.97	298.92	296.69	300.29	295.62	295.27	295.33
311.63	317.19	317.25	311.46	315.49	313.56	319	316.09	316.52	316.03	316.05	310.45	314.2	307.01	315.69	316.61	313.08	316.87	315.15	308.63	311.83	318.65	311.16	316.54	314.86	313.62	313.05	319.76	319.57	315.59	312.88	313.92	312.17	309.84	312.98	311.71	312.99	311.8	313.16	316.43	311.85	316.98	318.61	317.56	318.98	317.14	314.2	315.08	312.58	315.74
316.25	312.4	312.55	312.65	312.77	313.96	313.32	312.57	314.12	311.19	316.9	312.33	315.08	317.8	315.12	317.83	314.67	314.97	312.9	314.24	314.69	316.72	309.74	310.41	314.34	315.36	315.64	315.25	310.62	315.49	316.18	315.37	314.62	313.49	314.61	312.16	311.54	314.22	314.97	315.86	318.71	318.95	312.85	317.47	314.09	315.27	312.65	313.58	315.73	315.12
313.31	310.77	311.94	314.04	311.13	313.38	315.99	312.89	311.67	314.78	315.82	316.05	314.29	317.34	312.36	318.23	313.49	308.11	311.4	317.19	310.52	317.74	308.77	315.58	309.37	310.57	316.69	313.85	312.79	314.68	317.86	315.45	307.84	313.22	310.85	312.08	314.06	308.83	312.08	309.92	313.99	312.11	315.05	310.86	312.83	312.99	314.03	312.95	315.28	314.46
315.5	313.24	314.15	309.59	315.52	313.39	316.92	313.01	317.29	311.85	316.32	308.61	312.55	314.56	317.98	316.43	315.99	315.25	313.27	310.99	313.74	311.23	308.78	311.91	313.84	308.52	311.35	313.15	313.89	320.05	311.99	310.82	313.93	313.35	314.11	316.57	313	316.2	315.06	305.46	315.61	310.93	317.55	314.76	315.49	312.6	313.92	310.32	312.92	315.14
314.25	318.24	313.95	312.57	312.1	310.9	318.34	317.76	318.7	316.71	314.53	311.6	315.96	315.24	308.88	315.83	314.48	316.27	310.39	316.61	312.18	317.02	312.53	312.53	315.94	311.75	315.48	309.67	316.81	318.53	314.1	316.2	315.81	309.8	312.67	314.77	314.15	317.65	316.76	310.69	315.92	311.97	313.5	313.97	312.4	311.33	314.03	315.5	317.79	316.98
310.39	314.83	311.17	314.67	314.06	320.85	321.92	321.57	310.19	317.41	314.9	319.95	314.81	314.04	312.47	308.9	313.28	314.34	316.5	311.64	309.46	308.8	310.64	314.98	317.76	313.12	317.29	314.64	316.47	313.28	317.53	315.25	312.85	317.81	315.5	314.86	311.58	315.13	310.94	307.64	317.96	310.62	313.89	310.89	316.51	317.31	316.86	313.86	316.5	313.14
308.18	304.5	310.39	304.71	304.3	305.22	309.44	306.57	301.12	306.28	304.89	311.13	306	310.82	308.99	304.82	308.36	301.38	310.01	305.47	306.33	308.1	314.22	310.28	305.36	306.03	308.54	306.57	308.53	302.15	309.48	303.19	307.5	306.63	307.38	304.21	306.66	303.45	306.54	308.63	307.56	308.86	307.69	309.05	301.47	307.63	306.96	304.58	308.89	302.45
305.03	309.18	311.16	307.96	306.66	308.35	305.52	311.49	307.26	310.99	310.32	309.73	313.48	307.14	303.6	302.1	308.74	304.49	309.67	308.12	311.6	305.47	305.22	310.59	303.8	310.22	316.1	304.84	313.5	307.27	304.72	314.87	311	307.33	311.97	305.88	314.66	307.95	304.87	309.67	307.44	301.85	312.3	309.15	307.01	305.26	311.99	312.04	311.6	310.63
300.11	305.74	305.87	300.84	305.12	303.99	303.58	304.45	303.24	299.51	302.49	307.64	302.96	304.2	303.47	296.91	302.68	302.8	305.91	303.07	304.46	302.38	302.83	302.75	304.56	304.28	299.42	298.4	311.85	299.86	302.94	298.43	304.19	303.05	301.37	305.82	304.66	302.1	306.96	304.54	301.01	305.71	306.46	307.17	303.54	302.24	301.72	303.72	305.15	301.33
315.68	318.49	308.74	317.79	314.84	314.06	312.3	313.89	318.58	312.22	311.96	314.69	314.18	313.87	315.17	310.94	313.76	316.88	316.73	316.44	312.89	311.96	319.03	315.97	317.09	315.45	312.96	308.93	314.85	316.35	312.13	311.88	315.17	317.26	318.77	318.69	317.65	315.44	307.57	315.98	312.3	312.58	316.23	312.62	318.61	310.03	314.44	314.27	319.38	313.86
305.08	303.81	306.02	304.55	304.07	308.72	304.81	301.35	300.13	305.25	302.52	300.77	302.52	302.87	307.19	300.93	300.12	304.12	303.99	300.51	300.02	304.26	300.81	303.78	305.25	301.18	301.55	301.64	307.05	299.47	304.92	298.53	305.47	303.68	305.48	304.3	300.91	307.94	304.01	297.79	307.09	308.99	305.61	300.88	298.77	306.42	304.85	299.97	302.44	304.29
301.84	300.76	308.93	308.62	305.46	304.93	300.64	308.61	303.72	303.24	302.74	305.8	301.29	304.3	310.19	304.92	304.37	297.37	300.53	298.1	304.18	303.91	301.85	303.25	302.86	306.57	304.11	308.78	303.8	304.01	305.21	300.73	303.34	300.84	302.81	306.48	300.98	304.62	299.11	303.97	301.16	302.86	308.99	305.52	307.79	300.35	307.5	304.53	303.28	301.87
312.78	311.92	315.55	317.74	317.21	314.75	313.74	313.91	312.77	308.68	310.23	311.28	310.81	310.76	307.78	309.63	318.14	311.74	311.12	311.4	316.03	313.66	313.46	311.19	308.56	313.56	313.2	309.52	311.6	311.81	309.36	313.75	310.15	307.77	309.32	314.53	316.08	315.89	308.94	314.06	313.15	314.6	316.49	315.45	311.26	314.37	311.85	315.82	316.39	311.33
298.96	299.08	300.2	294.73	296.9	295.02	290.93	296.36	290.64	293.36	300.47	292.85	299.71	291.64	295.76	295.51	296.09	296.6	298.76	293.57	292.32	296.67	296.9	295.39	295.09	298.96	295.96	293.91	296.42	293.87	294.34	298.46	294.85	296.68	295.88	299.28	294.15	296.83	298.25	296.9	302.78	299.85	294.99	302.45	298.66	300.5	295.25	298.99	297.78	301.48
322.81	325.15	315.99	322.54	315.68	316.42	316.55	318.1	317.25	322.47	318.51	323.16	319.78	323.93	322.93	316.8	325.22	320.51	324.67	320.25	317.05	318.89	315.59	315.78	315.43	318.4	317.59	318.53	320.09	321.73	315.13	320.39	319.5	326.18	322.21	321.28	315.61	317.2	317.18	317.08	323.81	318.63	325	320.01	321.08	318.11	324.65	319.01	321.76	318.49
312.57	311.22	311.83	316.3	317.79	313.55	310.32	318.32	315.51	316.22	310.47	311.79	308.54	313.21	313.41	310.69	315.85	317.26	312.19	315.88	319.28	314.17	310.87	315.17	315.87	316.32	320.4	317.91	317.18	313.21	313.57	315.19	316.63	308.54	311.87	313.6	317.77	313.96	318.66	316.17	311.5	314.4	314.28	304.98	311.56	311.99	309.74	312.18	319.3	313.84
314.94	316.88	318.55	315.13	315.07	316.36	315.16	318.95	316.32	317.87	317.92	315.36	319.47	319.55	314.87	321.05	318.69	322.55	318.23	311.9	320.98	312.82	318.42	322.33	318.76	313.9	316.67	314.87	320.4	319.13	317.99	316.82	316.36	317.18	311.07	310.83	315.73	316.52	315.86	315.24	314.69	321.66	320.03	315.1	317.87	322.09	317.76	316.11	313.45	320.03
310.4	305.27	310.5	308.06	308.32	306.7	313	313.23	303.54	312.79	312.63	308.22	314.14	310.08	309.76	306.15	307.15	309.45	308.32	307.61	308.52	307.5	305	306.32	308.6	312.78	305.62	310.47	311.74	312.39	309.55	312.97	305.86	311.32	308.28	309.26	309.16	309.57	310.72	310.02	306.66	309.1	307.84	307.27	310.04	303.89	309.19	308.97	308.59	315.07
310.53	314.1	323.77	315.9	311.37	315.73	314.14	313.38	313.28	315.99	318.73	312.52	314.13	313.2	317.09	318.73	317.89	312.43	312.84	311.58	316.33	317.92	314.44	317.68	313.6	313.08	313.08	314.76	310.05	316.8	317.09	315.38	314.58	315.12	316.47	317.2	315.23	317.8	317.09	316.3	312.36	315.1	316.45	316.09	319.24	316.66	311.19	314.72	315.12	312.04
311.8	308.14	309.68	312.6	311.11	311.75	312.04	314.31	308.77	308.72	312.83	313.14	310.82	312.8	314.94	307.67	307.51	313.77	308.34	309.66	309.3	308.54	312.61	304.91	312.39	309.48	307.01	314.58	309.82	310.7	308.81	309.36	316.25	316.78	311.85	312.06	315.87	309.69	313.4	308.24	312.36	310.84	307.26	311.09	310.24	313.17	310.64	308.68	311.27	308.49
301.63	305.92	303.51	303.29	303.22	307.2	307.42	304.55	308.23	303.36	307.13	311.71	305.23	307.5	304.9	303.77	302.56	306.35	306.78	308.99	303.69	304.39	304.12	310.31	304.33	305.57	306.57	300.17	302.46	304.15	303.83	309.16	306.46	305.34	306.67	302.8	302.37	304.6	304.9	306.09	303.39	303.56	306.51	308.95	304.25	304.37	305.67	307.06	303.87	307.44
316.55	316.11	317.75	315.07	319.65	314.48	311.01	312.16	317.67	313.92	313.28	318.49	315.07	314.04	312.92	316.8	317.61	316.27	313.18	314.99	313.98	321.69	319.02	311.83	311.7	317.82	314.73	312.79	312.56	312.47	313.72	314.63	310.75	312.56	316.02	316.23	316.73	312.1	309.84	311.33	318.95	313.68	315.02	310.99	310.23	317.97	311.78	309.81	311.07	312.32
320.4	316.69	320.1	317	318.25	320.52	316.64	322.52	317.08	320.3	320.76	320.15	318.49	313.26	314.91	320.23	318.02	320.52	323.45	319.51	319.42	319.23	314.22	322.64	325.73	317.59	320.55	314.93	323.81	321.45	321.82	320.79	316.89	318.29	320.74	320.72	312.81	318.92	317.84	316.95	315.11	323.6	322.47	318.54	321.48	311.69	325.51	322.39	313.79	319.32
313.13	315.67	312.12	312.6	318	314.03	313.97	318.93	311.67	316.98	316.39	318.07	311.75	309.1	311.82	314.67	318.14	316.57	311.79	318.38	317.86	315.11	312.93	315.02	311.99	309.78	316.81	318.92	313.23	313.08	316.24	312.35	311.78	309.21	316.05	311.61	313.51	312.1	307.67	310.32	318.19	314.56	313.72	315.25	314.88	319.66	309.5	315.86	312.08	311.88
303.7	307.5	305.91	305.78	301.91	306.03	305.6	306.52	307.11	307.04	305.75	307.12	307.41	302.56	300.66	305.61	309.42	308.37	297.89	304.35	301.17	303.59	303.93	304.9	306.92	303.83	306.84	307.97	304.79	305.06	302.47	302.93	302.2	304.32	303.12	310.02	304.14	309.85	306.37	304.64	307.55	306.25	307.09	309	305.12	304.13	306.25	307.54	304.94	305.33
312.32	309.41	305.44	313.59	305.8	312.34	314.15	314.96	317.47	316.84	315.32	308.27	314.54	314.65	315.35	317.95	315.42	315.72	315.01	317.57	319.74	314.64	313.52	311.05	318.83	315.86	316.14	313.66	314.28	313.62	313.38	313.95	316.69	313.8	311.83	315.45	313.31	316.95	309.4	315.47	315.69	316.09	315.41	311.29	311.34	312.59	309.96	310.95	317.95	312.16
292.89	300.41	292.1	287.71	293.25	293.15	291.91	293.89	286.69	292.42	294.87	293.84	293.4	293.89	294.96	294.06	292.46	292.55	296.82	293.24	293.37	293.43	292.44	292.72	293.48	298.37	294.02	294.28	290.21	292.55	293.81	296.58	296.7	299.48	295.28	296.81	298.68	293.69	291.92	298.52	292.48	296.95	293.81	290.59	293.98	290.64	295.74	293.03	291.68	291.44
305.36	300.05	308.12	303.21	303.81	305.95	303.46	302.79	301.91	308.2	301.37	305.41	305.56	301.58	301.13	303.62	302.09	305.62	300.29	306.25	305.12	302.68	304.46	303.31	301.8	301.84	304.07	300.49	301	302.33	305.42	303.86	302.69	305.32	304.32	302.48	304.92	308.07	304.77	302.24	307.04	301.92	301	302.74	301.92	298.39	302.73	303.69	300.37	306.09
311.72	311.53	316.16	313.75	315.87	315.57	316.65	311.96	313.13	312.61	311.06	312.31	310.09	312.19	319.08	314.84	311.14	310.79	314.86	314.49	310	318.53	311.94	314.41	315.22	318.01	312.61	322.25	312.84	307.92	310.97	315.2	315.77	311.97	315.11	312.47	318.33	311	315.74	311.52	309.13	313.73	315.3	309.43	312.56	312.77	315.3	316.91	312.68	321.19
316.58	317.28	312.17	313.17	319.2	309.63	313.07	313.5	316.28	307.25	309.91	313.09	310.65	311.98	310.5	309.18	315.28	315.03	314.02	311.36	313.45	313.26	311.34	316.08	315.88	315.7	317.72	311.4	314.14	311.17	315.39	310.56	315	314.73	311.1	310.13	312.03	316.68	314.79	312.87	313	316.98	316.32	313.04	310.66	319.3	314.17	313.67	314.57	311.07
310.62	305.99	313.35	305.47	308.29	312.83	316.25	314.42	311.7	306.2	308.21	305.76	308.47	303.07	302.95	310.67	307.57	311.01	310.16	309.32	315.25	308.01	310.33	314.58	313.16	312.42	311.91	311.1	311.88	307.73	309.7	305.7	309.14	310.87	309.24	304.25	310.36	308.14	305.85	311.74	307.57	310.55	310.42	315.93	307.35	307.3	307.85	310.56	309.42	306.49
309.23	303.46	297.25	308.17	301.48	301.18	301.85	308.53	301.03	305.45	306.16	303.22	307.06	302.09	302.86	309.15	302.12	303.93	303.24	304.13	307.56	308.87	303.92	298.46	298.98	305.08	301.56	304.53	305.81	300.42	303.13	306.06	301.49	307.94	306.96	303.89	306.52	308.39	304.94	301.88	306.98	302.86	304.23	302.13	305.52	306.12	302.08	306.6	303.98	306.58
312.11	318.52	312.76	309.19	313.72	312.47	312.59	312.58	312.01	313.68	305.21	316.7	311.82	312.57	316	316.99	306.23	310.28	311.74	312.26	314.85	311.13	313.88	314.18	314.52	312.61	309.07	309.98	310.5	310.49	313.66	307.09	319.57	311.85	312.99	311.1	310.49	313.93	315.43	315.09	312.87	313.32	312.43	312.58	312.6	309.7	310.71	312.28	311.61	316.99
296.93	303.8	303.49	299.87	308.66	300.02	305.11	305.24	300.73	301.73	306.21	303.8	301.51	300.69	304.4	303.07	305.64	302.26	299.11	305.86	300.92	303.16	300.3	300	303.6	303.53	297.49	300.22	301.98	295.43	301.65	300.56	304.05	304.39	305.16	301.76	305.81	303.39	301.11	295.88	304.67	304.84	300.65	300.15	308.12	301.11	300.38	304.28	303.33	303.19
324.19	330.34	321.76	325.12	326.19	320.44	321.37	325.84	321.68	327.6	328.08	324.87	324.28	320.97	322.43	321.5	324.64	324.91	322.67	327.77	323.38	322.53	324.84	323.88	324.62	327.16	324.31	322.97	323.52	328.77	325.81	324.88	323.46	325.46	327.16	323.75	325.07	323.56	326.91	330.08	322.28	320.69	325.56	318.69	325.16	329.45	319.51	322.25	325.04	327.23
313.91	312.22	315.54	313.4	319.33	310.36	311.38	317.19	319.28	308.77	318.47	311.29	311.15	314.19	318.28	320.29	314.71	315.99	319.08	314.6	314.42	311.41	309.33	316.77	313.53	312.76	314.6	316	315.74	308.98	310.95	317.89	315.32	316.1	313.5	316.3	313.07	314.03	313.35	315.86	312.19	310.18	309.45	311.04	311.17	315.46	313.77	315.42	314.53	315.87
304.7	301.8	308.5	301.81	305.49	306.69	302.34	306.25	311.11	301.36	303.09	306.53	302.04	304.02	304.87	308.44	304.78	306.16	307.81	308.05	303.18	305.08	311.68	305.81	307.69	305.35	307.04	304.03	305.53	310.32	305.29	309.33	305.26	306.58	302.54	308.68	303.02	308.55	307.64	300.01	303.06	299.39	310.74	304.87	306.84	303.6	305.04	306.34	304.08	304.55
320.52	318.44	312.46	317.49	313.6	313.92	314.39	308.15	316.31	314.17	312.01	311.8	314.82	317.43	318.28	314.82	312.52	318.99	316.53	315.83	311.68	310.49	312.17	315.74	317.65	308.43	317.04	318.29	316.99	315.15	315.46	317.42	311.2	321.06	315.92	312.31	315.72	313.83	316.22	318.42	318.37	314	312.26	315.87	310.49	314.82	314.72	315.25	313.32	311.75
311.74	313.98	311.81	308.17	310.99	310.83	312.53	310.09	311.47	311.75	310.92	310.06	312.7	312.76	309.34	308.52	310.61	315.05	316.28	310.8	315.93	310.02	312.27	307.56	313.2	310.32	308.13	315.1	313.96	309.58	311.45	312.77	314.34	310.79	314.43	311.54	309.83	308.07	315.06	312.67	308.45	308.6	314.76	318.58	312.72	311.94	311.24	308.24	314.76	305.49
300.89	297.87	302.36	303.43	302.07	298.7	302.73	304.14	298.77	304.26	303.79	303.7	305.77	303.51	302.5	304.17	301.66	300.12	304.97	300.93	299.79	304.34	305.57	301.88	299.93	306.54	305.51	301.95	304.21	303.75	304.08	294.84	303.65	303.88	301.3	303.49	302.03	302.43	304.54	301.89	304.94	295.88	306.59	299.15	300.38	300.52	302.71	302.68	308.26	298.67
327.07	325.73	329.61	326.63	326.64	324.89	324.25	324.04	327.39	321.54	326.79	325.6	329.84	331.63	330.57	329.64	327.04	329.16	330.14	327.28	325.34	328.25	328.13	325.32	326.24	331.64	326.38	327.29	331.61	330.92	322.93	330.09	322.06	330.92	325.31	324.96	325.46	329.64	328.13	326.92	325.19	325.27	327.22	325.16	328.35	327.34	336.41	325.34	328.4	327.41
300.06	294.9	303.21	308.25	301.92	301.31	307.89	304.28	305.28	308.94	298.76	304.59	303.94	304.43	304.21	305.98	306.33	306.1	296.39	301.9	301.08	304.23	304.32	305.93	298.72	302.1	300.34	306.13	298.79	305.11	299.44	306.79	299.93	307	299.68	306.79	302.57	303.97	307.4	300.34	303.91	304.76	299.3	299.81	302.48	305.53	305.44	303.62	303.04	302.81
302.75	301.4	302.19	297.87	296.47	305.82	305.18	302.76	302.96	298.71	300.09	300.43	296.48	304.02	301.27	304.17	304.87	298.98	298.46	295.53	301.56	303.22	303.31	302.87	301.16	303.77	294.67	296.08	301.77	305.52	299.96	302.2	302.55	302.7	303.06	301.64	299	301.05	301.98	297.66	302.53	302.03	298.41	294.12	301.19	302.61	295.18	302.57	300.58	303.38
295.19	293.19	296.85	293.85	294.77	293.77	296.66	291.74	296.76	296.7	294.57	291.61	294.71	296.3	294.78	292.28	298.95	294.39	297.49	295.39	294.04	293.65	291	296.13	292.64	295.94	289.72	290.79	286.88	294.34	298.68	293.9	294.33	297	292.28	293.34	296.61	293.85	293.96	293.02	293.39	296.12	296.23	294.3	293	298.03	295.97	296.46	294.08	298.58
309.68	305.06	306.17	301.11	308.05	304.81	305.69	307.4	304.11	300.45	301.1	304.09	305.47	305.03	304.78	301.31	302.37	296.47	306.79	304.76	300.18	302.77	303.76	306.09	299.68	305.11	304.22	302.57	308.45	301.31	303.97	306.61	302.21	303.62	302.45	302.96	308.55	304.33	299.9	301.61	299.35	295.08	303.82	306.09	304.96	298.9	304.47	307.87	302.66	301.35
304.95	299.33	300.01	301.85	304.44	306.61	303.21	305.6	303.42	306.44	305.12	302.77	296.09	305	307.48	298.92	306.09	303.88	301.76	302.27	304.76	306.03	304.29	303.79	300.51	303.38	304.36	304.83	302.17	301.09	298.3	302.76	307.86	303.46	303.99	308.23	302.44	305.45	301.68	299.82	301.15	296.67	300.98	302.26	305.78	300.57	310.39	302.65	301.16	299.77
298.94	302.33	305.05	301.52	307.34	304.21	306.25	305.24	307.9	303.16	301.69	305.12	306.79	307.42	305.43	300.39	302.11	306.4	306.64	303.57	305.45	307.97	307.88	303.86	307.8	301.25	303.91	306.07	301.06	302.62	308.05	303.45	302.62	305.27	302.72	305.9	307.03	302.62	310.15	304.12	303.49	302.27	302.76	301.51	306.34	304.67	308.04	303.84	309.78	309.36
313.76	311.87	312.56	313.94	306.73	308.72	313.41	309.13	311.84	306.78	307.28	307.76	309.1	309.67	309.81	304.95	303.68	310.07	308.98	312.93	304.72	305.23	310.27	305.64	310.09	308.8	314.02	312.75	310.13	309.26	308.46	303.78	305.84	307.37	306.78	308.13	310.72	305.55	309.93	308.45	309.87	310.86	303.35	309.12	310.01	311.6	306.44	310.12	311.72	315.43
315.96	310.25	316.74	315.74	312.71	312.05	315.38	313.85	317.21	309.57	313.18	312.41	312.58	314.09	312.19	306.27	306.53	313.18	307.04	312.02	316.44	314.64	312.68	311.95	316.17	317.66	315.16	314.26	312.36	312.27	314.97	316.39	310.51	312.16	314.46	315.55	314.8	312.59	315.63	310.05	315.79	311.71	310.38	312.53	313.49	314.29	313.38	314.55	312.83	307.44
312.91	308.92	311.26	309.98	307.93	309.43	309.48	312.16	307.22	306.9	310.82	309.63	309.32	308.93	307.8	308.58	306.59	311.6	307.91	313.09	308.84	311.29	312.45	305.22	307.56	305.96	312.2	315.25	304.92	310.66	306.26	303.05	308.92	307.83	311.3	311.65	308.69	307.17	312.38	310.11	304.58	310.64	311.25	303.5	308.71	309.14	312.69	311.03	310.6	310.23
296.39	294.2	303.37	297.81	299.28	295.59	298.38	293.27	298.53	296.72	302.4	296.92	300.68	295.38	298.9	296.57	300.07	296.68	293.15	298.65	297.93	292.88	296.71	295.63	299.59	296.59	293.22	297.81	299.94	300.04	298.75	296.18	295	297.2	297.16	294.18	298.09	296.11	296.14	299.12	296.12	291.65	299.79	294.14	296.19	297.7	295.65	295.85	297.88	298.17
317.31	312.68	311.29	313.5	310.32	313.09	308.47	311.17	314.46	309.29	317.59	312.43	311.16	310.16	307.74	313.76	315.13	313.32	314.8	311.37	316.55	314.1	313.97	312.05	314.54	310.45	313.06	310.39	311.83	314.72	312.84	311.18	310.93	312.18	309.62	316.52	313.3	310.97	310.98	315.03	311.56	307.94	314.29	309.66	314.51	315.29	309.97	314	307.29	310.22
306.17	305.11	305.53	304.14	308.41	306.95	297.56	304.15	302.95	301.62	303.77	307.93	299.94	307.61	302.73	306.87	305.92	303.58	305.18	306.75	305.13	302.16	307.32	301.96	301.41	304.24	307.53	299.63	302.55	307.22	305.7	305.07	309.18	306.97	301.49	304.77	309.3	302.1	301.85	306.63	304.34	306.08	305.09	305.45	304.67	304.26	299.53	298.75	307.21	307.06
310.85	311.89	313.83	316.97	315.14	314.51	315.61	316.36	317.71	314.44	310.05	317.41	314.8	314.31	314.91	319.73	315.3	308.22	312.36	312.81	311.93	316.81	319.61	314.9	318.48	312.3	312.86	316.71	313.57	312.98	314.1	316.73	315.35	313.19	317.66	311.73	316.47	315.57	313.02	317.73	315.58	314.11	320.19	315.99	306.76	318.24	310.2	316.61	315.53	314.88
313.8	315.05	318.77	312.52	314.18	311.38	318.3	315.85	319.01	319.02	317.13	317.06	314.24	315.68	316.25	318.86	318.76	317.49	316.03	316.84	314.56	315.57	318.37	317.51	311.1	315.49	315.08	314.9	311.9	314.91	315.62	316.19	316.15	313.61	319.79	316.74	315.03	319.16	318.4	316.16	316.67	319.66	320.46	318.85	310.94	312.96	314.7	316.77	317.1	318.15
307.55	307.41	308.74	307.73	305.55	307.64	302.67	302.25	304.7	306.94	301.57	307.54	302.71	304.3	305.39	308.62	305.92	309.25	304.15	303.88	305.63	304.7	305.97	307.57	303.72	302.62	305.53	301.83	310.75	300.6	300.62	310.25	304.29	301.14	304.12	303.87	301.98	305.51	305.11	305.85	307.03	303.25	303.06	303.6	305.34	304.22	303.05	301.68	302.27	303.22
309.37	305.32	303.54	303.44	301.38	305.57	306.72	307.13	308.79	305.23	303.3	302.56	307.39	306.6	295.96	304.57	309.51	303.46	302.56	303.72	306.45	308.66	306.64	306.73	306.87	302.65	313.24	304.26	302.74	296.18	307.06	304.28	307.78	301.07	300.64	305.17	307.09	306.14	300.52	307.63	309.89	306.2	311.79	306.47	301.61	298.17	301.57	303.41	303.22	306.86
302.9	305.69	304.48	303.91	307.93	302.85	302.22	303.9	305.89	307.63	306.11	302.47	303.52	300.74	302.78	311.16	308.2	306.28	306.37	305.88	300.78	301.45	304.33	305.49	305.62	303.34	298.36	302.78	305.16	306.33	299.51	304.66	307.4	307.19	303.6	305.26	296.78	309.53	306.45	305.3	302.18	302.84	309.65	301.83	305.42	300.31	301.34	307.92	303.6	305.67
322.76	321.93	324.13	324.88	328.91	328.56	328.36	324.73	324.43	322.97	324.2	324.11	327.59	328.47	321.49	335.42	330.3	326.84	329.62	329.42	325.7	321.44	325.22	325.52	326.87	326.58	329.35	331.56	325.85	327.77	326.37	325.76	323.5	330.89	325.57	330.95	327.77	323.24	327.18	332.92	326.02	325.62	328.05	324.45	325.63	328.82	327.32	329.32	321.32	330.27
317.81	313.98	311.78	309.91	317.17	316.1	310.97	316.6	308.2	309.87	315.91	315.62	310.95	313.52	312.22	309.36	314.37	315.36	314.94	312.48	311.46	315.08	316.95	316.37	312.4	312.77	317.97	309.33	314.76	316.96	308.36	316.68	312.45	314.3	312.82	314.24	315.65	307.58	311.37	316.68	314.22	309.74	318.6	308.62	307.13	311.45	314.4	312.46	312.71	312.72
302.79	302.2	300.11	302.45	304.2	300.84	308.16	304.14	306.21	302.05	300.9	304.77	305.41	302.7	301.29	309.22	300.65	299.97	306.26	302.66	302.98	303.57	305.19	305.28	303.61	303.26	302.73	303.93	298.2	303.43	297.47	308.54	308.44	301.6	302.62	302.15	303.1	306.74	300.97	308.4	302.59	307.28	299.32	304.47	305.6	301.01	305.54	305.32	308.32	305
311.41	314.17	312.73	311.07	318.9	318.35	313.65	312.77	319.62	313.44	308.75	316.54	316.34	315.56	313.86	308.88	314.84	312.39	315.58	310.73	310.02	311.07	312.57	308.21	310.86	313.62	316.99	316.45	310.76	310.41	310.21	303.02	313.63	315.06	314.43	310.77	318.09	309.06	314.52	313.44	316.72	315.14	312.18	310.48	311.61	313.24	316.15	310.03	314.98	314.55
311.06	310.58	315.11	311.33	308.05	305.32	307.01	307.09	311.47	312.73	311.26	308.54	306.71	312.88	309.19	307.86	309.31	306.69	306.47	310.6	309.48	308.98	308.44	309.51	305.15	309.68	305.43	310.73	307.8	310.83	310.26	309.57	309.22	310.98	315.23	312.87	307.54	309.33	307.5	308.15	312.07	301.59	308.38	310.85	310.47	311.6	311.93	308.12	306.22	307.47
319.09	321.5	317.41	318.3	315.9	319.8	314.41	317.43	312.38	318.84	321.74	323.53	317.62	318.23	319.11	317.82	314.34	318.83	321.75	318.02	317.54	315.92	316.71	316.36	319.52	319.85	321.74	311.04	315.34	317.04	322.18	319.55	315.29	318.57	319.7	319.15	318.33	321.12	321.73	314.12	318	318.91	318.34	317.5	320.51	319.74	314.3	320.13	315.49	319.78
306.58	307.17	308.76	304.48	304.45	306.87	302.15	303.25	310.18	302.86	301.5	303.75	302.31	303.48	310.89	303.32	304.54	302.66	308.08	308.18	306.64	304.12	311.81	308.82	307.87	304.76	305.2	307.75	300.7	305.44	304.01	303.62	305.34	312.49	302.22	310.09	304.25	306.55	302.79	308.91	307.8	301.2	306.99	305.39	311.65	304.17	307.64	308.74	302.12	304.81
312.38	308.08	308.86	312.02	314.14	315.21	311.99	309.68	306.89	314.13	314.67	311.98	315.2	314.88	314.14	310.84	308.63	316.27	311.22	311.98	314.38	316.08	311.51	314.43	313.89	312.15	308.57	312.54	304.62	314.27	317.4	315.97	311.16	306.98	311.73	313.03	313.1	309.61	319.03	312.78	312.99	309.85	313.27	311.46	308.88	312.1	312	314.16	314.12	315.22
319.44	316.04	317.9	314.54	318.69	314.14	312.81	317.81	317.54	320.58	315.76	311.52	311.01	315.04	316.17	313.12	315.96	313.71	316.1	314.21	315.84	317.1	313.63	311.46	312.5	317.22	320.94	315.69	315.73	314.75	314.26	321.4	313.79	313.78	311.45	315.74	314.6	314.81	317.7	315.95	314.19	319.51	315.92	310.94	317.61	310.64	315.76	316.18	309	313.41
305.57	304.96	306.34	303.05	303.47	297.91	303.09	303.53	300.83	303.95	304.73	301.01	308.18	301.23	304.71	306.04	304.11	297.62	302.81	301.44	307.14	299	301.94	299.6	305.92	302.74	305.08	303.1	302.77	302.61	306.5	299.39	306.89	304.6	303.35	298.86	302.68	303.14	298.11	300.81	310.07	304.86	298.81	304.61	302.11	303.7	302.38	303.95	301.79	301.72
318.67	309.58	312.41	312.42	313.8	314.22	310.73	310.11	313.7	312.55	318.65	311.29	306.36	310.9	314.51	315.42	309.43	314.61	311.02	309.08	311.89	308.44	304.79	310.64	311.75	313.53	309.45	311.74	311.1	309.49	310.95	310.06	314.36	312.98	315.14	314.68	313.1	310.38	310.81	312.53	312.82	309.78	311.03	309.63	313.42	317.89	316.21	310.16	312.03	307.66
305.74	302.14	306.75	306.78	308.33	304.45	311.87	304.6	303.4	308.4	307.8	303.61	308.4	305.6	302.09	303.61	309.37	308.88	305.06	306.34	311.56	303.39	306.79	305.39	310.35	305.2	302.68	298.99	304.99	302.39	306.13	304.41	302.96	302.22	303	307.55	305.26	307.01	303.7	308.85	310.07	308.92	303.71	306.69	302.34	307.07	305.21	311.72	312.81	308.42
314.84	314.53	312.43	315.99	313.49	312.49	318.14	310.51	314.34	315.17	315.14	313.29	315.81	318.13	319.6	310.27	314.66	313.75	310.51	315.44	312.47	311.1	317.92	306.18	314.15	311	316.21	313.49	316.6	315.05	312.45	316.62	316.55	309.73	311.72	309.92	313.26	311.33	314.88	310.47	313.13	314.26	312.08	311.08	312.99	309.92	314.72	314.13	317.03	318.05
310.92	308.3	307.33	305.12	307.3	310.81	311.23	308.43	303.12	308.34	304.62	310.12	304.28	311.7	300.91	311.73	302.23	304.51	309.25	308.27	302.85	307.76	310.49	304.13	309.06	307.08	304.55	306.38	307.8	312.37	310.43	309.2	309.68	305.75	301.97	309.7	302.12	303.24	308.93	307.35	300.09	303.1	305.3	306.67	316.68	302.21	309.05	304.21	303.63	306.96
312.51	314.21	309.6	305.12	306.71	310.17	307.63	308.18	308.17	310.59	315.86	310.28	313.33	310.9	311.02	307.57	305.93	306.45	304.2	311.01	303.9	307.26	308.78	310.77	313.86	312.24	307.24	305.27	306.5	308.35	304.52	309.74	309.01	308.02	309.57	306.42	309.36	307.35	311.17	310.57	308.16	309.08	308.31	313.01	307.67	301.99	316.22	305.1	311.6	311
323.66	329.18	327.28	325.37	325.52	326.71	324.13	324.6	323.47	325.66	325.71	326.43	325.64	324.63	321.03	327.3	319.72	321.91	322.9	323.71	325.82	327.84	324.76	327.93	330.08	325.89	326.01	324.53	322.56	325.24	324.4	322.54	320.15	321.17	325.77	325.3	324.66	324.34	324.27	321.55	322.26	324.26	320.97	331.15	326.3	324.83	326.53	329.86	329.1	323.57
317.23	314.5	310.25	316.2	314.43	315.4	314.18	316.19	311.47	314.26	316.39	314.6	311.97	309.01	315.41	312.39	315.14	312.31	312.2	309.08	311.98	312.62	312.97	316.58	318.74	314.61	309.43	316.19	310.28	314.8	317.88	314.04	314.78	316.51	312.09	312.83	315.78	317.68	317.61	311.91	313.15	313.05	312.11	311.46	316.71	313.68	314.87	316.04	312.45	313.72
293.04	291.63	290.43	294.98	294.78	295.48	292.19	290.86	294.1	290.22	294.38	292.57	293.14	298.5	292.65	295.89	294.53	293.13	292.41	292.98	289.86	292.22	289.01	292.62	292.95	292.25	293.31	296.6	294.21	294.07	297.86	296.33	296.2	293.25	295.16	294.19	288.24	295.44	295.2	290.47	290.01	293.07	294.8	291.52	298.87	292.78	296.53	297.76	292.89	297.78
311.92	318.05	316.53	313.36	315.8	316.22	316.19	321.13	319.75	318.85	316.85	314.06	316.08	320.06	317.9	321.16	316.77	319.66	317.54	316.66	319.57	317.03	316.98	316.74	317.8	320.88	314.09	319.41	312.36	315.01	317.87	320.41	320.44	313.29	318.11	322.06	316.9	314.21	316.91	317.78	316.42	315.65	321.83	315.29	315.03	318.64	320.61	319.41	313.53	322.91
306.19	304.24	306.65	307.49	309.55	306.55	310.52	303.25	312.06	309.38	308.01	303.79	304.13	308.87	303.69	305.46	307.2	306.05	314.03	305.91	307.54	309.39	307.09	304.2	305.58	309.15	308.37	306	306.45	311.12	303.93	308.37	304.07	307.67	312.06	307.79	307.1	305.89	306.23	311.03	307.18	300.22	313.41	308.02	305.28	307.86	301.49	307.76	309.45	307.16
313.88	315.09	315.19	318.75	319.26	313.11	313.55	305.04	313.42	315.64	313.94	313.91	321.62	314.84	313.58	314.69	320.15	315.33	313.24	315.93	311.67	307.85	316.91	313.78	315.19	315.29	317.58	311.71	316.02	317.51	312.09	317.66	314.59	309.95	322.77	312.69	313.44	313.58	315.16	314.62	316.47	312.07	315.57	319.78	314.38	311.87	315.9	313.04	313.22	314.44
311.33	313.48	313.05	316.25	313.99	312.07	311.25	315.63	312.53	311.72	315.05	316.3	315.72	316.71	310.82	310.49	314.05	311.93	312.92	313.61	311.73	314.12	312.14	315.24	311.18	315.58	312.06	313.67	314.86	314.59	311.3	316.81	311.4	315.32	312.5	316.34	319.9	307.31	314.67	314.71	310.68	313.18	315.41	311.22	315.07	310.94	310.81	313.32	311.49	315.93
321.29	316.86	314.22	317.56	314.38	315.23	313.52	317.46	313.99	317.4	317.1	320.13	315.74	316.42	315.73	319.95	313.82	315.58	315.12	310.23	313.59	316.55	316.54	315.35	314.05	311.82	316.03	315.42	314.47	310.31	322.71	316.63	325.34	319.74	317.02	315.68	314.07	314.38	314.89	315.81	315.27	316.23	312.75	315.41	315.05	312.5	317.56	318.84	314.71	320.53
312.39	312.88	312.38	308.41	312.94	312.07	314.55	307.54	311.89	310.22	314.69	307.22	314.49	312.82	314.36	313.44	308.01	310.43	312.24	314.25	308.97	318.95	313.07	313.42	313.96	316.05	310.16	319.01	315.75	313.34	313.53	307.34	313.04	313.19	312.72	313.44	313.19	313.08	304.35	311.69	310.13	312.57	315.07	305.59	312.51	306.97	312.92	312.81	311.81	309.25
297.86	306.34	301.07	303.69	308.87	300.5	305.13	298.8	301.92	303.86	305.03	306.34	304.76	310.05	303.25	306.65	305.58	300.88	301.45	302.53	303.8	301.09	305.77	303.14	305.38	303.92	308.27	306.67	299.64	304.99	303.55	308.83	303.83	301.05	298	302.9	305.13	306.6	303.13	301.19	301.84	302.03	299.35	300.6	303.26	302.79	303.36	303.07	304.23	303.65
313.01	315.05	315.27	310.34	316.74	319.88	313.99	313.73	315.09	318	311.29	312.82	312.66	314.05	314.4	308.43	315.72	321.17	314.63	313.82	316.79	315.3	318.49	310.96	316.23	314.65	312.74	308.32	315.33	312.96	310.86	313.18	315.26	311.93	311.62	312.13	313.41	312.23	310.91	314.83	318.89	312.71	315.51	310.93	311.89	317.06	313.79	312.79	309.76	312.41
313.22	322.85	314.48	315.21	319.44	317.77	318.91	314.95	314.61	316.66	312.99	316.4	320.95	314.8	313.48	312.37	321.69	313.51	308.96	315.53	314.35	316.71	318.58	314.37	315.85	317.04	318.39	314.16	316.1	315.38	317.17	314.86	317.52	317.62	316.55	317.96	318.22	316.46	315.52	315.04	315.9	318.33	319.92	316.87	312.71	315.75	319.92	320.52	316.3	316.76
308	305.51	302.69	310.35	309.77	303.15	309.22	306.7	301.99	307.24	308.26	306.49	303.95	298.15	306.72	303.05	302.71	305.47	302.59	302.4	303.2	300.89	309.06	300.34	302.44	307.77	306.15	310.47	309.3	302.06	304.73	299.15	304.97	307.52	303.06	306.37	297.89	305.64	304.22	308.61	308.19	306.27	302.57	306.22	305.22	304.51	303.23	304.38	301.47	303.97
306.24	311.62	308.15	303.47	307.94	305.74	303.01	308.03	307.73	303.85	305.94	306.86	305.73	305.48	310.39	309.62	304.78	304.53	311.82	307.07	308.97	309.74	303.96	310.24	306.54	303.12	308.51	305.63	307.06	307.49	309.2	304.79	307.29	309.91	305.78	308.2	305.11	308.44	308.02	308.31	306.92	302.51	309.72	308.6	302.62	304.96	304.92	307.49	302.28	303.9
327.05	327.03	328.95	326.13	321.28	332.16	330.63	324	326.86	328.74	328.02	326.34	324.44	330.3	326.58	323.76	328.01	327.07	329.03	327.3	325.14	326.35	323.46	324.58	324.28	323.93	326.71	330.36	332.27	326.31	328.47	329.05	327.5	332.62	327.09	326.48	328	327.36	326.49	329.75	325.94	321.96	327.58	328.66	328.75	330.92	323.68	325.51	325.56	324.01
303.26	306	303.22	302.6	301.31	302.36	303.1	305.35	302.65	306.19	298.81	304.64	306.73	301.74	310.51	300.73	303.81	304.55	301.73	305.09	301.5	301.72	298.1	306.6	304.49	301.54	309.32	302.18	307.21	303.23	301.59	300.65	303.73	305.7	302.96	304.75	305.6	303.56	303.76	301.39	304.23	307.29	306.46	301.95	303.41	305.55	304.14	302.68	303.8	302.55
332.09	330.59	333.2	331.59	332.76	327.01	330.79	330.98	331.92	331.61	332.17	330.84	326.26	331.15	330.43	329.36	330.43	328.9	326.6	328.14	328.25	330.28	327.89	329.46	331.24	327.32	327.89	326.95	328.68	332.49	329.52	328.58	330.4	325.47	331.63	332.29	329.65	328.35	326.55	326.23	326.6	326.24	331.46	328.45	331.1	324.97	327.77	330.06	324.29	333.94
303.14	307.54	304.67	304.05	301.12	303.77	305.38	301.01	306.44	298.85	298.31	304.4	303.55	304.38	301.48	302.09	306.15	296.83	301.11	299.62	301.34	301.64	299.68	307.94	304.27	304.17	304.71	303.52	304.64	302.41	301.13	303.61	302.17	300.77	301.3	303.19	304.05	304.66	299.5	302.58	305.65	299.32	300.28	303.7	299.79	304.76	307.56	300.84	305.26	302.45
313.81	318.8	310.57	311.76	310.63	314.11	316.33	315.25	317.69	314.57	314.3	312.61	313.06	313.42	315.75	311.93	317.78	317.85	315.14	313.04	315.3	313.99	314.3	313.4	314.74	312.55	312.98	312.46	312.16	315.51	318.89	317.59	313.28	314.61	311.75	318.8	314.85	315.27	309.8	320.33	312.79	314.5	314.72	316.79	313.34	315.28	315.67	315.36	317.46	311.37
299.99	296.33	297.3	294.88	292.52	291.45	296.93	298.36	298.25	299.71	295.21	295.2	298.44	301.22	298.32	298.52	293.71	300.88	299.64	301.18	295.3	294.99	299.28	299.23	300.31	296.86	303.53	301.13	295.48	298.56	298.39	293.62	295.95	297.47	295.56	294.2	296.2	294.89	298.77	299.43	298.14	296.61	292.47	293.49	294.62	295.64	297.68	294.41	300.42	297.25
299.07	299.49	301.27	300.53	304.1	302.25	303.46	306.73	300.5	296.91	306.13	297.32	305.14	299.59	305.78	302.2	302.73	301.81	305.34	299.95	308.95	299.3	297.66	306.71	304.36	303.55	298.08	299.42	302.39	305.67	305.33	300.06	302.16	303.78	303.63	304.15	301.71	300.9	302.21	306.07	308.83	301.19	296.42	297.51	302.2	302.7	300.82	303.04	307.05	304.72
315.07	319.2	316.77	320.48	315.58	314.53	310.11	323.7	315.2	319.61	315.26	317.3	318.09	317.86	317.79	317.33	318.75	316.65	318.94	315.14	313.71	318.87	316.05	316.52	314.65	317.97	319.3	316.69	316.29	319.34	310.53	314.01	317.09	317.07	316.16	316.36	319.16	319.63	312.02	318.83	322.15	316.53	317.96	319.35	320.11	316.66	315.82	317.4	314.67	315.02
311.7	315.93	311.27	315.79	319.88	317.49	316.44	316.5	312.77	314.08	308.78	314.71	312.66	317.68	309.84	315.76	316.28	312.24	313.03	305.36	312.53	314.7	316.82	318.55	317.07	313.16	322.04	313	316.7	311.39	313.11	318.46	313.2	316.11	318.39	316.46	321.24	309.94	310.78	317.46	311.62	314.64	317.85	308.58	317.44	311.94	318.88	312.76	310.99	315.41
299.65	299.22	296.22	298.2	297.82	298.29	298.75	294.49	295.9	294.33	298.37	290	298.46	298.57	298.17	298.85	295.88	294.51	293.77	299.27	294.63	294.81	298.23	301.57	298.71	294.68	292.11	294.1	294.56	292.55	293.1	296.45	293.68	295.26	299.33	294.83	294.09	297.81	294.02	294.68	295.85	295.55	297.41	296.31	296.93	298.01	298.87	294.9	298.37	294.83
303.06	303.93	299.8	300.76	306.72	305.95	308.97	301.22	301.76	308.23	301.11	304.08	303.68	299.53	305.19	305.06	301.91	304.2	304.21	300.57	306.87	303.96	300.6	305.32	304	302.37	302.61	302.03	301.51	304.82	301.9	306.5	305.81	303.65	305.07	306.03	307.31	300.84	301.52	307.31	301.18	301.71	299.11	305	299.17	308.25	303.51	307.35	302.2	299.01
300.51	297.48	299.73	300.96	303.01	299.95	305.51	298.36	302.07	304.9	300.51	299.2	300.01	302.25	301.52	300.28	302.02	300.38	306.31	299.34	300.69	302.41	301.03	304.03	302.05	298.05	305.23	301.08	297.06	302.89	303.79	300.78	301.56	301.26	293.03	297.88	303.88	304.02	304.31	300.24	295.45	305.88	297.49	298.68	303.79	298.83	301.76	302.1	299.37	298.62
315.07	321.92	315.05	318.55	319.33	316.3	317.98	318.75	317.49	317.54	318.41	320.84	318.58	319.26	317.64	316.94	321.71	322.75	320.45	319.16	323.92	317.19	324.75	324.22	323.19	320.78	320.2	320.65	316.93	315.79	316.24	322.01	318.62	325.22	324.08	317.94	321.96	320.77	318.72	317.22	325.16	319.79	319.99	319.45	321.76	319.6	322.35	319.11	319.29	319.79
311.76	311.47	307.42	314.41	308.5	315.84	307.7	310.52	316.5	312.8	307.52	313.6	311.63	310.17	310.4	313.29	310.79	305.99	307.73	308.13	312.95	308.15	312.58	316.25	308.61	310.42	313.99	312.07	310.71	311.02	308.58	309.67	307.06	311.75	313.21	313.96	309.68	312.05	305.06	309.46	316.31	311.55	310.03	308.27	311.87	311.79	313.52	318	308.33	317.04
315.49	312.04	316.07	315.18	314.43	319.68	317.41	314.45	319.82	316.3	317.09	311.96	312.22	317.31	314.99	318.41	311.12	317.78	316.19	318.66	311.65	308.67	319.76	312.32	316.43	314.89	312.19	310.58	314.2	307.21	317	318.46	315	313.32	311.59	318.99	316.72	309.71	315.27	313.94	314.5	318.46	317.06	317.86	316.77	312.18	312.08	316.08	315.64	314.84
293.53	292.13	294.99	298.45	298.14	300.27	297.72	298.11	295.32	296.32	297.97	294.3	299.26	294.05	295.84	299.44	292.59	299.37	296.91	296	301.44	294.52	296.31	298.29	298.68	297.96	300.94	297.61	293.48	298.58	298.67	300.74	294.5	299.37	296.35	295.46	296.24	299.48	294.94	297.98	301.72	301.37	294.74	297.87	294.53	303.85	293.7	298.29	297.41	295.61
303.8	306.64	303.8	302.3	304.11	300.58	308.48	303.82	302.46	302.12	305.26	296.12	307.42	304.41	302.74	309.74	304.22	303.49	307.12	304.39	304.99	298.66	305.71	307.64	302.98	303.54	305.53	304.49	302	304.05	304.27	299.04	303.16	307.17	300.14	302.75	305.44	303.3	300.38	300.12	303.64	310.68	306.11	302.54	307.64	305.93	301.54	303.24	305.36	305.24
308.38	309.12	309.28	307.9	313.8	310.85	309.54	313.89	309.22	311.7	311.21	308	309.4	313.44	308.33	311.78	311.88	311.6	312.14	312.89	309.62	308.12	316.15	313.77	310.13	312.32	312.35	309.02	310.4	309.15	307.85	313.13	310.19	309.86	308.62	310.38	310.67	312.58	307.03	307.06	304.37	314.66	314.91	305.84	312.72	315.07	309.28	311.59	313.47	310.83
304.56	311.23	311.42	307.02	306.29	310.49	306.29	311.52	313.15	310.82	312.16	314.21	305.81	311.18	305.5	314.85	315.84	306.29	308.19	310.19	304.92	308.42	308.16	311.94	312.03	305.96	311.9	308.56	309.96	306.98	308.36	307.32	307.36	312.15	306.28	311.32	310.94	307.75	307.95	308.67	313.72	317	311.31	309.08	308.7	307.07	311.43	311.51	310.76	311.97
307.04	306.46	304.84	302.03	304.24	305.03	305.13	303.07	307.05	305.01	301.86	305.63	305.17	306.82	305.76	305.69	302.71	307.76	300.83	308.99	302.16	309.11	306.18	308.26	308.09	305.39	302.36	302	310.43	303.88	305.17	307.63	306.2	302.61	304.96	305.82	309.83	302.34	308.51	304.11	302.01	307.98	305.62	306.09	306.52	304.32	304.84	305.81	304.61	307.39
314.25	316.26	319	307.61	310.54	319.69	315.52	314.92	315.58	317.81	318.78	317.84	318.97	311.14	318.24	314.38	313.2	317.88	316.15	323.52	314.78	311.37	316.36	314.6	316.84	313.19	312.47	314.54	317.74	315.3	314.85	321.34	316.37	311.44	316.16	312.71	318.82	313.35	315.03	312.06	316.14	309.78	319.16	320.01	311.48	316.69	313.1	310.41	314.44	312.92
296.82	301.14	306.73	299.48	300.68	306.84	303.42	304.63	300.6	295.47	306.92	303.8	298.53	305.39	304.91	299.97	300.42	306.32	295.61	303.98	303.95	302.31	301.73	306.53	301.25	300.2	303.31	298.44	305.78	304.5	303.85	299.92	300.2	302.4	301.48	306.51	307.11	299.58	300.95	302.26	303.36	298.95	300.99	299.3	306.51	299.51	305.71	301.39	303.57	301.46
297.14	293.89	295.44	298.85	297.8	290.11	298.48	300.44	294.87	297.28	297.33	300.23	299	294.02	297.92	294.18	296.92	294.35	295.65	296.87	297.39	295.47	296.64	297.82	295.93	302.44	296.34	294.71	294.92	299.76	293.15	299.9	298.93	299.23	298.67	291.44	299.2	300.75	294.82	299.41	293.71	298.6	302.42	293.5	295.04	299.92	298.46	297.8	296.46	298.26
323.79	325.93	323.35	325.47	322.07	327.49	326.13	327.18	323.62	323.28	324.54	321.97	322.7	324.05	330.08	328.78	323.37	326.34	329.56	325.79	323.94	327.44	322.51	324.98	324.49	325.85	323.65	330.02	320.8	322.93	319.51	325.88	323.57	327.97	323.42	321.01	325.47	325.27	327.25	324.02	321.93	324.75	326.71	325	325.2	325.99	319.62	328.96	324.07	318.66
311.12	309.45	314.06	315.78	312.95	315.06	314.22	311.73	312.66	311.35	316.31	306.14	315.12	311.16	313.4	312.05	317.83	315.43	312.48	310.17	315.38	313.71	313.09	309.74	312.3	313.44	315.45	309.41	314.29	309.82	311.77	315.93	314.25	309.98	310.15	311.23	309.38	310.07	315.24	310.84	315.12	309.19	312.49	313.38	315.07	312.82	312.61	318.99	316.29	310.32
304.38	301.91	304.18	299.22	303.99	301.43	306.94	309.51	301.78	298.49	305.93	307.81	307.1	308.81	299.75	303.23	301.66	305.45	303.2	301.23	302.23	301.49	302.86	301.19	302.6	310.77	305.18	300.07	300.88	308.66	303.51	303.63	304.88	301.15	299.66	302.39	308.54	306.07	303.21	302.86	301.43	302.77	302.83	304.66	302.16	302.21	302.53	304.74	304.2	308.98
294.3	291.55	293.48	292.57	296.38	295.01	291.12	295.4	293.41	293.15	289.68	295.86	297.53	298.5	294.65	290.74	292.03	300.18	295.83	294.05	293.27	293.33	293.77	292.51	290.47	294.53	291.95	293.94	292.16	292.78	291.21	289.37	293.48	292.29	300.61	296.99	291.37	292.26	292.54	289	294.17	290.81	293.03	291.87	297.01	293.64	291.98	294.21	296.6	292.92
307.97	306.59	300.13	304.55	304.77	306.54	301.48	302.31	303.04	307.35	303.88	306.14	302.36	307.32	307.72	304.24	302.92	306.67	305.83	300.26	310.56	305.59	304.42	300.59	306.3	300.07	298.79	297.02	300.07	300.97	303.25	300.74	304.01	301.79	302.36	304.51	301.57	306.68	302.09	300.57	302.11	304.72	301.61	305.59	300.14	297.63	298.85	307.65	299.88	303.87
304.52	295.96	306.45	301.59	302.88	305.14	302.79	302.96	299.13	298.46	306.44	301.44	301.49	303.8	303.87	300.39	304.95	305.49	306.07	305.56	303.19	299.5	303.45	298.13	302.21	304.5	301.3	303.05	303.01	300.75	308.78	306.54	300.73	300.62	304.89	306.22	304.73	299.25	302.8	301.21	301.82	303.16	303.84	303.64	302.91	307.57	301.64	299.72	309.29	301.05
306.69	301.95	302.04	309.26	301.68	304.95	304.59	304.53	296.17	302.96	307	301.68	304.49	303.58	301.97	303.58	299.15	302.45	306.06	306.47	305.43	301.17	299.76	306.34	303.48	302.42	301.78	303.35	304.95	304.12	301.81	306.66	301.47	301.2	302.75	307.87	301.06	306.07	300.5	304.46	305.97	307.3	300.88	299.98	302.32	302.85	303.88	297.84	304.92	305.34
319.99	313.33	316.37	319.17	316.19	318.56	313.11	315.14	316.1	317.91	313.52	314.89	315.55	315.43	315.29	313.55	310.61	310.13	317.24	319.24	314.29	315.8	318.39	317.25	313.61	312.63	314.26	314.5	313.83	312.97	312.49	311.89	315.78	318.15	323.54	312.24	314.29	310.53	314.35	312.51	315.43	314.42	320.73	316.53	311.48	321.89	314.44	317.75	314.57	315.01
299.75	306.72	304.62	301.14	304.7	301.88	297.83	305.53	295.48	297.21	306.53	304.1	295.66	301.69	301.81	301.75	300.55	303.94	302.33	300.11	300.01	303.39	303.79	300.8	302.07	303.98	307.2	303.31	311.83	304.33	295.23	304.93	302.11	302.94	299.63	303.42	301.49	302.95	305.8	301.27	304.73	302.02	302.97	300.58	305.19	303.84	304.85	300.85	304.05	303.49
306.02	307.43	301.73	304.7	302.96	305.94	294.39	308.25	304.89	306.8	303.41	310.2	305.57	308.42	303.94	303.55	307.45	305.28	302.61	302.91	302.4	305.23	304.27	309.16	304.5	304.76	305.58	306.17	306.92	309.3	306.99	304.22	302.55	303.56	305.35	299.25	302.87	302.44	301.44	305.01	303.56	307.81	302.49	303.75	301.07	302.47	303.28	302.64	304.72	308.43
300.85	300.04	302.32	304.12	297.02	305.45	298.65	304.13	299.91	302.75	301.54	303.87	298.91	301	300.07	300.91	306.94	302.97	300.06	300.12	298.3	301.37	302.39	301.68	297.02	298.58	298.57	300.69	297.89	294.52	302.56	301.56	295.63	303.06	298.86	300.27	305.48	298.83	302.9	293.48	298.26	300.95	298.04	299.17	297.1	297.02	299	299.97	299.14	298.6
315.68	316.45	314.34	311.82	314.4	312.66	312.85	316.34	313.95	320.15	311.87	312.98	317.14	313.9	316.28	320.56	313.62	314.87	312.74	316.98	314.66	315.56	311.18	311.98	310.23	313.35	316.65	308.12	313.72	311.37	311.87	315.27	319.16	312.79	313.51	315.02	312.12	311.07	313.18	310.73	312.64	312.03	310.41	316.18	314.51	312.59	313.42	313.16	313.97	307.74
296.24	290.29	289.83	289.64	293.72	288.23	296.84	293.1	293.97	291.75	289.86	296.79	294.28	290.56	287.93	296.87	295.67	293.71	297.64	291.26	294.93	298.88	295.96	293.1	297.16	299.6	294.56	293.25	293.93	293.83	294.68	290.45	295.59	294.53	295.17	293.33	291.67	294.14	289.67	295.86	294.83	295.31	300.47	293.02	295.71	293.09	297.47	292.94	296.53	292.65
324.88	329.56	324.98	323.08	322.08	330.3	330.08	329.13	329.11	326.53	331.58	330.73	325.38	327.64	327.28	336.01	332.43	324.77	329.65	331.41	327.29	331.43	324.06	326.62	328.54	328.79	327.28	326.65	330.46	324.48	323.5	327.87	330.61	329.94	327.87	329.44	327.72	330.23	324.11	327.6	327.01	334.68	330.15	326.93	328.07	327.96	334.2	328.38	330.92	326.01
321.85	323.87	324.05	324.17	327.85	328.29	322.51	328.31	327.29	322.81	321.85	326.6	329.46	325.57	318.52	326.22	322.72	324.14	324.39	325.24	320.58	326.76	325.78	326.11	321.74	323.39	318.42	322.9	322.43	327.05	324.26	327.78	323.87	328.31	326.35	322.04	322.05	327.72	322.57	324.07	322.58	322.71	328.64	326.31	322.94	320.88	324.64	327.38	325.29	327.86
294.26	295.68	293.11	289	294.91	294.1	295.55	294.92	296.59	295.89	294.98	298.09	295.55	293.8	296.75	296.28	295.87	291	295.73	295.06	292.71	293.35	296.58	293.12	294.61	293.78	292.15	298.35	294.03	293.24	292.04	293.28	292.61	293.09	293.39	297.23	296.74	292.11	289.88	297.02	301.6	299.2	294.34	297.02	294.5	298.21	298.26	297.88	298.38	297.2
307.5	307.49	304.28	305.91	302.69	303.34	309.44	304.55	308.42	301.85	302.92	305.87	301.06	301.29	307.96	306.16	309.57	305.13	308.04	303.43	305.19	302.44	309.62	305.87	308.98	303.78	305.52	307.56	307.59	307.41	300.52	310.05	307.17	307.24	303.8	304.99	305.87	299.51	304.04	304.49	306.42	304.07	302.27	304.95	302.42	301.36	308.59	311	307.31	304.16
320.26	322.77	311.18	318.35	317.12	314.09	317.15	315.67	317.71	319.64	315.34	310.73	318.48	317.78	321.27	314.26	314.77	319.07	319.57	316.43	316.42	311.07	319.31	318.31	318.64	313.55	318.69	314.98	318.14	320.16	320.15	320.13	314.63	312.9	319.13	318.33	320.1	313.53	317.87	316.62	310.97	319.27	317.43	314.19	315.85	315.37	321.75	317.92	317.63	314.62
317.07	316.59	320.79	318.64	308.24	316.62	314.94	317.63	316.64	316.6	312.82	316.21	316.82	313.71	315.9	310.27	308.54	314.41	315.54	313.82	309.19	313.11	312.48	311.59	311.26	313.11	313.2	315.39	313.82	312.41	315.26	314.84	314.47	311.04	313.37	309.36	310.58	313.06	311.19	309.67	313.85	308.15	317.27	315.2	310.94	316.99	312.93	311.08	313.41	312.09
314.44	308.05	311.15	313.97	310.94	315.93	309.06	316.75	315.69	312.25	318.79	309.02	318.56	311.42	312.85	312.41	311.35	314.03	311.88	313.56	311.28	313.11	308.56	313.42	312.26	309.69	314.56	313.5	312.54	310.81	310.96	311.61	309.28	313.4	310.85	312.89	309.92	314.47	307.9	314.73	315.41	313.01	310.46	314.03	313.39	309.56	309.97	312.72	311.64	308.71
302.9	302.47	303.08	305.95	306.38	299.86	298.5	309.18	306.83	302.35	304.83	311.94	302.78	302.74	302.88	302.69	307.55	301.94	298.29	305.74	300.58	302.78	302.72	304.1	308.07	305.84	303.39	305.35	304.2	304.99	305.13	299.02	302.57	301.76	308.96	303.15	304.49	306.69	306.32	297.59	299.48	304.11	304.68	302.44	304.16	305.39	305.99	306.43	307.5	304.01
305.98	305.92	304.67	306.38	307.64	303.31	309.47	304.97	307.75	310.64	305.16	305.87	312.9	307.63	307.65	310.13	307.16	305.51	307.15	311.56	305.27	304.2	308.71	303.46	309.11	305.39	309.36	305.46	303.12	311.05	308.37	307.67	305.31	310.56	307.82	307.14	307.05	308.68	304.82	310.25	307.08	309.18	302.89	304.29	308.79	308.53	304.18	301.79	306.44	303.3
321.37	331.76	324.68	327.85	323.9	330.96	325.19	325.92	326.78	325.37	328.54	329.77	327.69	327.31	328.79	326.96	326.89	326.97	322.74	322.81	330.64	331.64	327.06	328.74	326.64	327.89	325.93	326.82	325.1	327.33	321.58	330.71	328.36	327.41	330.79	323.32	330	326.48	324.42	324.39	324.87	326.88	331.92	328.73	327.87	329.34	327.46	329.16	324.95	329.25
317.15	314.56	316.28	318.44	320.54	311.88	321.8	318.76	320.36	312.52	313.06	313.02	310.42	311.6	318.99	319.91	318.62	314.56	315.37	316.1	316.06	318.25	317.83	320.68	315.73	307.31	315.66	313.14	313.07	317.97	315.1	317.11	316.15	313.68	315.56	318.37	311.95	318.69	316.79	316.3	310.47	314.81	315.68	320.56	319.45	322.25	317.43	315.06	308.53	308.94
309.13	316.57	309.22	302.65	308.17	309.06	306.13	312.79	307.91	309.78	314.16	308.54	308.6	311.82	306.24	310.76	310.77	311.15	308.22	315.47	314.59	310.67	311.48	311.44	313.82	308.88	310.75	308.67	313.61	313.68	309.89	307.52	314.01	311.33	307.43	309.28	312.46	310.84	307.47	309.68	306.81	308.21	309.66	312.37	309.94	308.6	309.61	310.71	305.6	310.45
309.24	310.79	307	307.04	306.31	310.47	311.28	308.75	311.35	308.48	311.63	312.76	314.32	313.47	310.44	310.68	313.98	313.83	308.72	316.5	311.15	310.08	314.19	307.5	308.82	311.79	306.84	311.89	308.62	313.68	308.87	309.64	306.48	316.25	307.35	308.07	315.58	305.06	311.35	313.7	309.47	313.26	313.25	316.37	312.81	312.51	311.28	315.11	311.43	315.58
309.11	303.13	306.37	308.6	311.3	309.93	309.24	307.03	304.48	305.51	307.68	304.76	306.75	305.22	303.86	303.25	306.05	309.17	304.35	305.98	304.49	304.7	306.48	305.34	307.8	310.11	306.46	307.15	305.98	304.13	307.77	303.32	305.99	307.41	303.92	307.18	302.9	306.38	307.12	311.16	303.22	306.62	307.72	305.06	310.3	310.47	309.5	309.97	308.39	307.88
314.79	321.08	320.41	318.87	319.3	323.15	315.55	312.9	320.51	315.07	314.31	318.54	321.13	318.99	315.22	321.1	323.33	323.99	320.39	313.71	322.2	315.99	317.6	315.31	320.46	317.72	315.06	314.53	316.99	316.39	321.2	315.76	317.83	321.82	315.61	320.08	318.17	320.25	316.2	317.86	317.24	313.73	314.89	314.33	318.73	315.2	318.37	318.42	314.93	317.8
307.53	306.03	310.64	313.82	314.96	308.2	305.62	311.26	311.12	309.08	308.96	308.34	312.69	308.86	310.54	308.2	307.9	308.91	309.26	319.24	309.96	307.19	309.21	313.05	304.85	307.55	311.75	312.48	310.49	311.53	307.98	306.06	310.5	308.26	311.29	309.24	312.14	310.34	310.34	310.83	306.86	310.86	312.1	309.98	314.02	302.7	307.56	312.52	310.35	311.61
309.38	310.05	307.52	303.11	312.16	309.43	310.58	304.82	316	309.91	314.07	308.27	306.86	305.23	309.02	309.85	310.31	311.85	306.94	306.16	306.97	310.51	309.98	310.99	310.05	306.65	308.43	308.27	310.32	304.61	304.69	309.33	310.66	313.12	312.02	307.07	310.6	306.71	309.11	312.33	313.39	307.4	312.34	308.58	306.77	301.16	300.78	313.4	306.55	308.77
306.98	306.91	303.6	306.19	307.36	309.11	304.27	304.97	304.09	305.06	303.89	303.19	306.02	309.21	307.43	304.73	305.34	302.63	308.4	305.13	307.87	311.05	306.67	306.01	307.56	302.21	304.13	299.79	308.57	309.48	305.06	304.41	306.48	307.6	306.67	309.29	304.17	306.27	304.83	307.9	311.45	310.29	303.45	304.07	308.69	300.89	303.34	305.88	307.88	306.88
306.11	309.12	304.92	311.14	303.79	306.42	307.95	310.75	308.55	310.99	309.75	312.94	308.97	307.75	309.93	312.79	309.24	310.4	311.89	310.38	305.74	308.92	305.59	307.62	303.31	305.54	307.38	307.96	305.17	307.91	306.64	302.97	309.9	308.46	309.08	304.38	307.68	310	307.85	312.78	309.73	314.42	311.24	312.47	311.46	309.04	315.05	307.13	303.63	303.58
316.31	321.37	313.5	318.58	314.96	314.81	318.16	317.46	317	316.57	317.36	317.87	319	319.76	317.4	322.2	322.31	317.55	318.7	317.56	316.96	314.87	315.75	320.46	319.5	318.18	321.92	323.04	316.01	317.98	314.03	319.03	319.34	315.85	318.58	313.98	317.48	321.04	313.38	316.16	314.67	316.19	319.02	317.45	316.73	315.36	318.48	319.94	319.03	315.04
301.24	297.45	303.54	302.48	303.17	304.59	301.76	303.75	301.46	308.26	302.46	292.68	305.12	306.25	306.84	302.26	298.39	297.75	305.64	299.5	303.4	299.82	305.25	299.35	301.36	301.83	302.71	301.81	304.41	303.65	303.69	300.74	304.1	304.4	306.67	308.06	303.41	305.13	307.82	304.61	305.66	304.77	306.44	305.11	296.54	307.27	304.32	302.65	307.22	301.49
312.02	316.16	316.32	314.06	312.58	315.35	314.69	318.39	315.43	310.14	315.34	317.71	312.01	315.79	315.09	309.27	318.89	310.73	310.51	315.78	312.26	314.28	316.59	312.44	315.74	318.36	317.65	313.47	314.24	315.43	315.77	313.42	317.79	316.32	314.19	310.83	317.54	314.06	319.31	314.27	318.61	311.64	312.71	310.63	312.81	320.11	312.22	309.41	315.57	311.85
316.11	312.96	309.83	313.8	315.47	315.29	314.7	316.66	311.31	311.08	314.6	309.09	309.48	316.69	314.3	310.59	308.52	312.69	306.68	309.75	312.51	304.23	312.51	312.95	312.38	316.66	309.82	312.73	310.42	312.27	317.61	312.83	312.92	314.67	307.18	307.63	311.46	309.43	309.27	307.22	313.83	311.71	309.06	311.46	314.82	310.28	309.36	313.94	311.1	312.3
310.62	311.69	305.21	308.96	307.47	310.28	303.48	308.83	307.73	302.28	306.98	310.23	301.65	303.95	303.63	306.38	308.08	305.72	305.85	302.83	301.36	308.2	308	304.5	301.84	304.87	306.11	305.66	298.73	307.39	303.05	304.53	306.3	303.67	302.72	305.65	305.2	310.11	299.88	304.69	303.2	309.79	305.15	308.64	307.56	304.39	302.94	305.53	308.78	309.57
306.09	307.69	303.61	305.12	309.33	301.22	305.37	307.83	304.76	305.87	304.37	306.69	308.16	309.78	304.86	309.68	305.76	307.27	310.22	306.44	309.57	309.56	304.85	305.67	305.32	304.85	311.91	310.76	305.81	304.91	305.19	311.77	305.88	301.57	306.4	312.23	301.3	303.81	306.48	312.54	311.19	307.7	311.45	309.64	307.04	306.41	311.35	304.72	311.87	312.61
308.22	315.92	309.66	311	316.24	314.2	309.09	318.28	314.93	307.03	312.12	312.61	319.13	313.38	305.25	316.15	315.43	314.69	314.7	311.17	313.09	311.33	313.36	312.57	315.58	311.91	311.56	310.07	304.93	310.25	314.23	315.77	313.09	311.73	311.26	316.8	311.71	313.4	321.7	311.24	316.34	318.44	310.89	315.89	309.35	312.53	312.86	312.54	309.53	315.47
303.5	298.77	302.34	305.17	304.26	302.3	302.64	300.34	304.63	306.71	300.88	301.45	302.96	300.71	298.14	296.5	302.53	302.89	307.44	302.27	307.61	302.9	301.33	299.98	301.7	299.33	304.25	301.46	303.05	299.12	305.73	299.25	301.21	307.46	300.96	304.11	303.92	303.07	300.11	303.29	304.99	301.69	303.04	302.49	306.43	302.26	300.65	299.16	301.15	303.16
314.86	313.65	317.01	314.19	317.84	316.91	313.72	317.45	314.8	314.58	311.96	314.15	313.9	315.3	319.68	316.49	311.53	319.36	314.8	315.31	321.18	316.82	317.41	316.37	315.66	319.99	311.85	310.1	317.56	313.68	312.79	311.44	316.94	317.53	313.58	315.16	317.92	313.01	312.31	314.44	316.23	312.53	315.2	314.56	314.01	315	314.61	322.52	313.57	312.4
293.47	295.78	295.92	294.22	296.6	296.89	294.19	293.75	293.73	295.22	293.6	295.28	294.92	291.72	299.68	297.87	297.11	292.97	296.56	298.47	296.56	293.18	295.71	297.58	294.07	293.73	300.05	294.19	294.62	296.16	294.87	291.72	295.37	291.81	297.46	297.71	294.58	299.36	292.36	293.16	297.91	290.98	295.98	296.79	299.35	292.47	293.83	291.87	293.95	299.79
303.79	303.5	303.48	306.19	302.83	301.52	303.65	301.81	305.97	301.58	307.39	300.46	297.89	302.84	306.09	304.83	306.57	300.96	304.73	304.85	308.09	304.12	299.53	299	308.07	303.07	300.95	302.65	303.34	301.99	302.89	307.06	303.96	302.25	303.88	302.36	301.54	305.96	304.34	305.92	305.16	301.27	299.37	303.28	305.84	298.58	300.67	302.57	299.18	304.23
306.94	300.34	309.1	306.69	301.05	297.7	295.83	300.97	301.28	304.53	308.07	305.55	303.53	304.18	299.69	300.44	306.23	300.44	308.2	307.14	304.91	298.89	300.56	301.66	297.98	298.4	303.88	301.36	299.37	300.27	300.62	300.48	299.13	300.98	300.53	299.77	301.55	299.89	301.23	302.06	302.78	301.56	306.26	304.88	302.82	305.29	304.4	302.81	301.46	301.01
300.74	303.73	300.8	305.17	299.06	303.23	305.57	304.25	308.75	306.12	302.51	301.19	305.79	306.39	305.56	302.96	302.43	303.22	299.32	301.11	304.08	307.73	304.25	299.49	301.87	304.68	302.28	307.31	303.03	302.95	307.52	302.38	301.5	305.72	304.89	298.85	301.89	299.79	304.08	303.94	309.6	305.35	307.99	300.59	305.56	300.1	306.11	303.61	302.14	300.56
305.88	305.57	311.1	308.74	309.22	308.64	302.74	305.33	309.51	307.9	305.51	305.68	308.28	306.76	305.56	306.95	306.47	310.83	306.48	305.1	303.42	309.13	302.96	306.6	306.51	308.29	307.92	306.09	304.73	303.53	304.57	307.61	305.04	309.58	307.67	306.33	306.62	301.66	305.51	311.2	307.88	303.8	308.57	308.18	302.48	308.98	306.55	308.36	306.69	307.11
319.02	314.9	321.24	317.85	320.83	318.03	318.65	319.79	325	315.33	319.18	318.93	320.94	316.86	320.49	321.38	318.66	316.19	321.82	317.93	317.5	325.68	320.82	318.07	318.28	317.72	320.14	322.49	315.61	320.49	315.66	317.94	322.99	319.58	312.46	325.66	319.17	322.65	321.55	318.99	319.71	313.35	321.32	319.11	318.77	317.92	318.34	318.31	321.71	320.14
306.13	305.88	304.81	305.1	305.61	309.45	305.51	310.1	310.03	306.06	303.39	307.06	304.93	311.16	305.64	308.72	301.45	307.98	305.78	305.39	307.41	302.7	306.65	303.73	305.49	301.59	303.59	306.9	309.63	307.47	305.93	303.1	311.26	305.42	302.44	302	305.26	308.59	308.14	303.6	307.68	309.6	301.92	306.85	303.78	302.24	309.06	307.46	300.36	306.76
304.4	305.36	303.57	301.16	307.67	302.6	303.22	303.98	309.34	312.53	304.38	308.19	309.24	302.84	305.9	306.85	311.53	302.48	305.33	310.31	304.31	307.84	303.55	306.74	306.78	308.06	301.09	305.04	308.45	305.57	300.34	305.71	308.52	304.53	303.45	305.73	300.29	307.65	308.35	306.46	303.61	306.31	310.38	304.55	308.03	305.64	302.37	304.69	310.61	307.45
309.79	309.31	304.33	311.14	310.11	307.95	310.37	309.4	307.61	307.63	308.78	312.37	304.85	306.89	301.67	307.92	308.63	307.56	311.08	312.96	311.31	304.26	311.17	309.14	307.64	314.35	304.12	308.92	310.48	307.49	312.66	300.87	315.55	309.27	313.03	305.98	304.03	311.88	308.31	310.72	312.11	306.67	305.85	308.29	308.28	307.2	306.54	307.24	312.31	310.03
303.57	307.13	307.5	307.01	302.29	307.89	304.5	300.44	308.07	303.22	311.71	308.14	304.41	309.74	302.94	302.5	304.27	306.71	303.66	306.12	304.75	309.19	306.86	302.43	301.18	310.56	305.27	304.69	306.12	302.16	301.37	303.79	303.33	299.36	302.3	309.83	306.6	305.04	304.83	302.49	309.98	307.7	305.26	306.9	306.7	305.12	306.19	305.53	305.75	306.62
293.95	289.87	294.34	294.07	294.9	297.36	295.08	293.01	301.93	286.95	297.53	296.61	294.26	291.83	293.33	293.64	296.24	295.58	291.7	292.25	294	292.99	297.31	291.01	294.78	296.23	291.68	292.53	292.84	299.11	291.44	290.71	295.64	289.99	296.77	291.24	289.43	298.43	291.91	294.43	291.5	290.75	294.54	290.54	299.49	293.08	300.68	291.75	294.11	291.62
301.26	298.49	296.54	297.86	303.77	301.41	299.53	299.53	301.35	296.18	301.1	298.42	302.52	296.62	301.81	299.07	301.89	303.01	300	304	296.72	300.19	301.89	299.62	301.15	298.5	299.84	302.17	301.29	294.82	302.52	302.27	299.44	302.94	299.87	297.32	295.49	300.61	303.45	301.37	299.18	298.84	298.83	298.32	301.26	296.79	295.85	299.28	302.15	297.76
318.05	313	320.58	311.12	318.98	315.67	317.13	314.84	314.88	314.34	312.17	313.7	311.25	310.45	317.79	313.04	316.21	317.6	314.72	318.56	312.37	315.62	315.54	310.29	314.54	313.16	313.26	313.01	317.02	312.93	316.12	314.04	317.38	316.68	315.91	314.94	317.66	313.65	317.11	313.43	313.87	319.7	316.18	315.79	313.01	313.6	315.47	314.8	311.1	320.04
325.39	329.32	328.99	328.33	331.5	328	322.58	328.27	325.94	327.38	328.25	333.04	329.45	326.02	331.95	324.8	330.48	325.71	327.58	328.68	325.35	329.31	326.98	333.75	324.76	327.17	323.74	324.38	330.92	321.13	333.05	325.37	329.35	330.57	325.63	328.67	328.25	325.36	325.83	326.3	332.84	325.98	333.82	329.08	333.34	331.14	323.19	326.93	332.39	324.28
302.4	305.13	303.62	310.59	306.4	303.79	306.43	303.68	302.71	301.62	301.99	308.02	300.22	305.57	303.53	303.45	304.46	303.91	300.59	299.29	303.89	305.16	304.58	306.58	302.6	302.32	301.19	301.42	303.11	302.9	303.45	306.69	300.78	305.55	301.1	297.86	303.8	299.89	301.05	301.88	301.89	306.63	303.55	305.47	301.14	303.55	305.63	302.73	307.05	302.94
299.59	312.18	307.05	304.86	304.04	305.38	303.8	307.21	302.53	305.49	305.49	305.16	307.73	302.95	304.43	304.03	301.32	301.52	305.7	306.23	299.27	302.7	306.37	303.67	304.41	305.11	303.14	301.2	309.23	304.86	302.63	308.03	305.8	304.01	300.57	308.11	307.29	301.8	304.24	304.77	306.14	307.19	301.92	304.66	307.51	308.31	300.62	301.61	310.52	304.24
329.73	327.24	326.48	326.49	328.11	328.92	328.98	325.49	322.57	324.78	327.7	328.52	332.06	329.12	329.09	327.16	328.75	329.22	325.13	325.79	328.94	328.69	330.52	329.69	326.15	325.69	332.04	326.89	323.31	329.01	326.16	329.45	327.9	328.47	325.26	331.31	330.42	323.43	324.72	321.91	333.12	328.72	323.17	328.58	327.99	327.77	333.46	324.01	330.38	329.97
318.56	317.75	312.26	316.29	314.46	314.7	312	311.58	320.59	315.57	315.77	314.62	317.2	313.3	313.22	310.58	311.64	306.81	315.1	312.25	315.15	310.98	314.93	310.64	317.86	312.78	312.43	309.05	314.47	317.71	314.08	312.87	313.82	309.71	310.9	314.86	311.36	316.21	312.21	307.2	308.22	311.79	320.81	313.21	311.92	315.03	311.2	310.97	311.91	312.91
322.21	310.37	311.79	310.82	317.76	314.31	311.37	311.78	311.58	309.67	317.2	316.69	310.82	309.24	316.56	312.65	312.93	312.48	313.59	308.43	314.3	315.32	315.79	314.12	316.34	313.56	309.57	309.67	312.73	311.9	310.72	309.34	315.34	314.83	317.02	309.23	318.53	315.51	315	311.44	318.45	310.4	308.4	316.16	308.54	307.24	313.77	312.15	313.07	309.29
304.25	303.33	301.36	306.97	307.2	307.36	302.61	305.47	303.65	305.98	308.34	307.94	308.16	300.74	303.22	300.89	303.38	311.8	306.53	302.53	304.14	306.91	303.69	304.23	297.63	303.68	304.97	303.75	300.88	306.65	308.12	306.25	308.86	307.57	309.31	309.4	305.11	303.68	306.23	301.89	304.28	310.19	307.44	305.92	308.01	303.28	310.67	305.04	305.44	309.75
311.65	314.02	310.4	317.49	315.18	312.16	313.83	311.49	309.85	314.85	317.47	312.71	312.28	310.22	311.77	315.25	310.81	311.84	310.39	316.52	309.16	315.94	316.09	311.42	313.62	309.63	314.59	308.46	317.72	313.79	312.87	309.5	310.6	312.65	314.75	314.3	312.38	311.84	309.34	313.19	315.85	314.6	310.69	316.18	312.09	317.55	312.04	312.34	311.17	312.95
318.68	315.98	316.59	320	313.02	319.94	317.8	318.87	318.72	315.79	315.66	320.93	325.93	320.35	315.4	321.03	319.46	318.53	313.22	319.69	316.41	320.72	325.06	318.49	322.02	319.51	319.78	317.05	317.81	320.82	319.61	318.8	322.5	323.33	314.2	322.92	318.1	318.45	318.6	322.27	314.51	318.79	318.02	324.4	321.21	317.86	318.5	313.1	318.04	317.8
310.43	316.57	307.23	314.83	318.03	315.23	312.27	311.28	315.78	313.17	310.2	314.82	314.38	312.8	313.51	312.94	310.8	310.04	318.47	308.14	308.92	310.36	315.11	316.1	310.59	311.7	315.84	317.75	311.45	311.3	308.16	312.07	309.9	311.28	316.17	312.77	310.06	315.5	311.14	312.76	308.56	310.03	312.73	312.71	309	309	309.9	311.58	312.36	313.35
316.6	310.47	316.42	317.3	312.34	317	320.34	319.07	320.51	313.42	316.9	313.44	316.62	317.11	309.79	317.33	311.45	312.9	312.33	314.74	313.53	306.95	318.62	313.05	314.43	312.07	315.74	316.25	317.96	314.26	314.2	316.78	310.47	315.2	310.36	315.39	317.78	312.64	315.65	311.52	313.74	312.39	314.76	313.49	313.72	318.17	309.68	312.06	313.71	316.74
310.73	304.67	308.58	308.36	311.8	311.57	310.48	303.5	310.59	311.29	307.71	303.56	302.15	307.37	310.57	306.72	310.8	307.97	310.44	309.22	304.81	307.39	316.22	310.22	304.16	306.41	305.1	303.89	313.58	308.74	315.66	304.43	311.96	308.48	309.36	306.74	312.56	311.2	309.85	307.91	312.32	304.97	308.41	308.36	306.9	311.1	309.37	311.12	304.96	305.87
299.38	303.08	305.37	301.71	307.9	306.06	304.02	303.95	303.64	306.03	302.74	303.98	309.33	304.58	303.02	304.32	311.42	306.13	307.25	304.62	300.8	306.62	304.57	303.66	311.04	308.24	302.49	302.36	308.82	305.09	304.72	301.71	309.99	306.59	301.64	307.14	306.14	309.33	307.3	304.58	305.89	307.48	306.39	301.36	306.19	303.45	308.72	302.64	306.84	306.42
329.17	327.14	328.62	328.44	325.98	327.86	330.16	323.32	328.95	324.3	326.56	326.92	333.76	328.81	322.87	323.92	327	323.67	324.71	324.43	324.46	328.43	329.83	330.2	324.96	325.71	327.3	325.64	322.44	330.8	326.56	328.85	324.68	325.95	326.82	327.49	332.12	325.12	335.58	330.05	325.64	326.21	326.41	326.93	326.58	323.89	327.75	326.7	328.57	327.81
301.59	300.14	301.63	300.5	303.18	302.53	302.36	301.92	305.96	305.65	301.88	305.61	302.21	305.34	304.39	304.8	300.59	304.29	303.06	301.82	301.13	307.9	301.14	301.45	305.77	304.55	296.08	301.08	303.15	303.4	302.94	299.85	302.4	299.27	299.95	299.85	301.42	307.61	303.76	304.1	306.01	298.32	303.26	301.23	304.19	302.52	306.09	302.11	305.94	299.58
302.07	306.94	304.26	307.68	301.02	303.43	305.33	306.72	304.46	303.56	304.04	303.14	305.19	306.38	302.38	305.85	306.17	305.86	307.8	299.21	305.16	306.8	303.64	303.91	301.16	304.59	305.06	304.83	306.96	302.98	307.71	299.48	300.94	304.25	301.81	304.25	306.1	302.83	299.82	300.81	307.63	304.45	303.71	301.01	302.73	308.52	305.81	303.68	301.03	301.86
324.73	326.98	330.41	325.23	328.46	327.23	329.26	328.26	333.66	326.99	330.75	325.03	329.32	328.31	334.48	321.13	327.15	329.66	329.2	327.13	329.55	332.06	326.57	329.97	328.33	325.97	329.67	328.72	325.19	328.4	330.22	326.95	324.78	328.11	328.3	326.84	325.64	326.11	333.98	326.53	328.82	328.72	329.22	330.43	326.24	321.87	325.35	326.21	324.09	331.4
300.47	297.78	299.46	295.98	302.31	297.41	300.01	298.74	303.28	300.8	298.53	301.24	298.6	295.16	302.09	303.43	303.61	300.89	299.38	294.56	302.71	304.34	299.06	300.63	298.06	303.16	296.93	302.04	301.44	301.46	302.57	297.37	297.75	299.47	298.95	302.47	306.41	302.5	301.55	300.74	294.39	298.74	296.92	299.77	302	298.03	300.22	299.49	296.61	298.11
328.85	328.31	323.53	328.38	327.5	327.1	328.72	328.64	326.92	327.92	331.49	332.86	330.08	334.39	330.59	331.09	325.45	327.14	332.28	337.6	328.26	327.56	326.58	332.71	328.14	327.8	331.58	327.72	333.51	327.2	327.98	330.74	328.93	330.64	329.48	331.47	325.48	326.12	325.5	326.21	326.48	330.03	333.24	331.04	326.42	326.68	326.53	324.95	331.69	328.83
305.13	300.43	307.12	309.28	306.04	304.03	313.49	308.09	303.71	303.16	297.93	299.6	307.37	306.9	307.97	305.47	305.56	300.86	303.46	306	302.16	303.49	307.8	301.94	302.66	301.15	310.95	303.07	302.05	301.57	300.84	307.9	300.15	308.9	304.87	308.09	301.36	301.74	301.4	301.41	305.41	306.36	303.18	300.81	302.8	300.2	308.09	304.81	303.5	306.45
315.86	312.34	314.07	314.04	313.39	314.2	312.48	312.7	311.53	313.38	313.37	317.68	318.32	312.87	309.54	314.69	314.12	313.46	311.36	307.96	314.87	316.83	312.28	314.17	317.4	310.13	309.75	314.39	313.65	309.09	309.87	311.03	310.94	314.65	314.8	317.33	310.88	310.2	316.75	314.1	315.45	310.42	312.12	314.22	313.65	311.09	314.93	312.97	311.45	314.76
313.73	308.04	315.17	312.41	314.54	311.87	313.23	309.55	314.71	313.68	312.69	309.22	312.49	312.19	317.17	309.58	313.86	310.28	313.42	315.1	313.23	308.61	315.73	313.72	316.98	311.58	310.3	313.6	310.38	315.5	315.61	312.54	311.85	310.4	310.01	306.06	311.98	313.03	307.9	316.37	312.44	314.4	315.45	310.32	314.96	310.42	312.26	312.13	310.96	312.36
304.95	305.35	302.26	304.21	301.9	303.56	304.16	308.7	307.83	299.07	307.26	310.72	298.19	304.69	307.07	305.43	306.87	304.63	302.02	301.52	303.88	300.7	305.04	308.66	311.57	310.72	308.33	299.7	309.65	304.87	304.65	304.71	301.91	308.33	303.63	305.52	306.68	304.7	305.56	305.27	308.67	301.68	309.14	304.29	300.53	301.86	304.94	299.58	306.86	307.37
325.64	328.23	326.13	326.31	324.63	329.06	328.42	328.33	328.15	323.05	324.33	330.48	328.7	327.45	329.17	324.84	327.29	327.46	330.52	330.72	329.47	326.75	331.42	331.95	330.62	324.94	326.48	327.76	331.95	330.29	328.55	332.4	333	329.92	329.93	329.29	328.95	330.09	325.2	325.66	323	328.51	324.07	326.06	328.43	327.69	328	326.71	329.89	326.64
313.15	310.14	312.09	310.86	309.57	315.29	310.99	313.73	314.25	310.29	316.71	310.65	317.06	314.76	313.38	311.26	309.27	315.68	308.68	314.23	309.79	311.55	312.34	313.27	312.32	310.47	317.01	313.33	316.17	310.34	309.13	311.47	313.49	313.99	315.71	310.43	310.49	311.31	311.79	306.87	310.4	306.4	310.42	311.78	312.29	310.43	307.04	309.73	310.18	313.9
303.7	308.89	306.32	309.42	307.47	306.6	303.16	307.84	307.05	300.59	304.83	304.51	300.8	301.35	300.6	301.27	309.28	305.67	304.47	305.73	307.24	307.59	301.87	301.8	303.96	312.82	301.48	302.26	297.72	309.24	303.96	304.05	306.38	303.37	299.43	303.16	309.43	307.86	309.95	304.79	304.59	302.04	303.46	303.53	304.67	305.41	304.43	300.34	306.64	302.42
303.82	307.11	302.54	302.84	304.16	306.45	302.98	300.31	305.63	302.43	306.81	304.15	305.79	306.18	302.86	305.12	304.32	302.4	299.82	304.48	305.48	303.43	302.42	299.21	306.58	301.03	305.99	305.96	298.4	303.18	299.06	301.78	303.06	299.28	305.07	305.92	303.42	302.99	305.04	303.46	305.85	304.91	303.55	306.53	300.69	302.39	301.81	303.09	304.79	299.36
296.81	288.07	300.12	298.82	296.7	297.32	292.71	297.89	292.78	290.22	294.08	298.45	298.13	294.77	295.99	297.52	298.75	297.12	293.41	295.39	297.27	295.07	289.64	296.91	290.15	294.07	295.79	297.38	290.71	294.19	295.24	298.06	291.52	295.55	289.63	293.21	295.43	290.67	295.3	291.9	295.36	299.66	292.51	289.15	291.35	293.16	292.65	296.19	295.26	298.69
305.61	303.38	306.92	306.65	310.26	308.33	304.84	310.74	305.22	305.89	307.23	308.24	302.43	303.17	301.64	305.61	308.76	305.55	304.02	307.67	303.81	306.67	305.43	303.49	305.78	303.46	304.54	306.39	304.36	305.95	303.85	303.73	304.22	307.6	305.58	310.11	302.9	306.54	303.71	308.97	304.82	302.14	307.17	307.25	304.55	312.72	306.44	303.61	303.03	302.35
298.9	308.68	301.9	305.51	305.73	308	302.79	302.3	302.74	306.98	302	302.76	306.92	303.45	304.53	298.74	304.21	308.52	300.61	308.87	303.02	304.64	305.48	306.06	298.5	304.34	307.88	302.32	301.53	310.1	303.7	301.84	305.08	302.31	305.51	301.69	299.93	299.02	305.22	306.41	308.85	305.38	299.85	306.72	304.04	302.73	304.06	296.29	304.91	308.39
306.71	306.04	304.62	308.98	304.43	305.68	294.72	305.63	302.06	304.34	303.97	305.32	304.15	306.4	308.65	306.71	305.01	307.02	301.51	307.95	306.48	307.52	303.54	299.74	303.68	307.61	301.13	304.1	306.2	306.98	304.09	302.68	303.06	301.51	298.51	304.96	302.14	302.9	305.9	304.22	302.29	305.11	303.48	301.53	302.77	302.64	302.34	301.37	303.7	305.07
315.42	311.2	314.08	309.73	315.02	320.32	317.54	313.17	316.3	315.21	312.37	313.48	311.17	315.45	309.78	311.97	312.88	307.1	313	314.38	312.02	315.3	310.66	312.31	316.3	316	315.78	315.49	314.75	310.85	313.8	314	314.55	314.66	316.69	311.99	315.46	312.25	316.39	311.83	309.66	314.57	313.98	318.38	314.39	316.73	309.76	311.63	313.73	311.07
305.26	299.2	300.77	302.23	300.67	303.9	305.29	303.52	302.94	303.2	300.32	299.73	302.99	300.03	305.02	300.16	303.78	302.73	303.02	302.2	298.91	306.74	300.14	305.63	305.94	305.17	305.5	305.24	296.28	308.35	305.04	301.63	301.34	301.42	302.38	304.6	301.56	309.16	303.11	304.8	304.34	305.17	301.12	301.52	304.26	302.91	298.11	305.37	299.5	305.99
292.82	289.89	299.54	295.09	297.71	293.53	296.13	292.54	294.03	296.85	292.65	296.57	292.84	295.33	293.03	293.13	291.97	288.08	294.24	296.98	290.32	291.8	293.68	287.25	291.09	293.49	296.56	290.93	289.51	293.23	293.57	293.28	291.75	296.98	292.28	294.37	293.7	295.74	290.34	297.18	289.03	293.39	300.57	292.88	297.23	293.1	292.72	294.88	289.92	294.75
302.61	304.92	297.38	305.76	306.73	303.13	304.51	303.27	301.55	299.3	301.28	301.9	302.97	301.24	304.09	301.28	303.17	306.1	298.52	305.05	307.47	306.44	300.97	303.9	299.32	308.29	309.34	306.49	304.69	305.23	297.55	298.32	303.69	297.6	299.2	300.8	304.59	302.59	309.65	301.01	306.33	305.94	301.3	306.72	303.32	302.87	301.25	307.42	300.17	306.89
321.72	322.83	317.03	322.51	315.09	316.34	321.08	316.11	319.19	317.71	321.44	320.61	318.56	326.23	315.55	319.39	318.63	325.95	323.65	323.87	320.04	317.96	319.57	318.46	319.72	317.65	325.11	316.49	318.84	320.36	320.19	318.84	321.04	323.21	316.97	323.25	316.85	321.88	327.18	320.24	325.94	321.64	316.81	321.01	322.78	321.35	323.29	320.1	320.71	318.68
296.32	297.76	297.1	298.18	296.72	296.72	299.01	299.14	300.38	292.93	302.17	300.56	296.01	296.9	297.12	293.37	302.62	299.38	291.27	291.68	296.88	296.41	299.07	297.07	301.83	302.89	294.3	296.47	296.57	297.11	294.38	297.94	295.47	299.52	298.88	296.89	291.49	297.9	298.37	295.26	292.62	299.85	297.62	293.58	296.72	295.07	295.39	293.96	297.63	289.68
299.32	307.17	302.38	297.1	301.61	307.66	300.05	300.26	301.95	301.02	299.12	301.75	298.94	295.31	302.96	294.92	300.57	293.76	297.05	300.05	302.5	297.15	303.05	301.17	296.91	304.41	297.04	298.33	295.32	299.68	298.77	298.14	299.47	296.92	299.88	299.3	303.88	297.69	303.7	302.27	294.3	299.41	303.9	297.79	302.43	296.83	303.16	300.73	293.37	300.07
295.79	297.85	294.39	294.6	294.78	295.35	294.84	300.49	299.7	299.15	296.69	296.45	296.4	299.01	295.72	297.36	288.85	294.35	288.47	295.16	296.38	297.98	290.01	296.44	296.06	294.62	298	299.41	292.87	294.18	300.66	295.94	296.04	295.36	295.72	293.97	297.06	293.8	302.02	297.45	299.7	292.8	296.49	300.26	295.4	294.42	301.32	296.7	295.75	297.22
307.88	304.65	304.01	307.32	301.9	305.6	302.07	306.69	305.54	304.42	303.57	302.55	298.75	305.56	301.61	306.22	306.22	302.68	304.73	302.78	306.44	305.87	302.52	304.04	303.49	305.21	304.26	311.18	300.94	303.41	306.61	305.22	303.77	307.38	306.43	307.63	304.8	304.12	303.27	308.55	304.67	309.79	306.52	305.33	307.63	305	304.34	302.28	310.55	304.48
318.65	314.23	319.17	314.58	320.24	311.73	314.22	313.58	314.41	312.07	315.22	315.96	320.18	315.71	316.84	314.41	314.52	320.53	311.26	312.4	311.77	316.76	319.4	314.64	311.6	316.19	316.21	313.69	315.88	314.23	312.07	309.3	320.07	313.76	319.3	320.63	321.01	313.03	316.86	316.14	313.95	312.89	317.1	311.04	314.08	313.96	315.34	315.3	320.8	316.49
316.13	315.36	317.33	319.66	313.03	314.66	313.52	316.1	314.32	322.47	318.28	317.53	317.51	318.65	314.4	319.75	311.29	312.53	316.51	310.38	315.15	311.55	314.5	312.28	320.91	317.42	312.61	319.24	315.39	313.02	317.5	309.06	314.29	316.01	319.08	312.61	314.48	313.16	313.37	316.78	316.72	318.03	310.14	316.11	312.4	312.42	316.22	317.88	312.85	312.98
314.93	310.15	320.69	315.27	314.26	312.9	317.71	313.99	311.42	315.94	317.98	314.29	312.97	315.11	317.8	315.18	316.03	314.43	309.94	319.49	316.84	316.97	316.55	317.98	319.85	311.04	311.46	312.14	313.12	315.13	313.03	313.92	317.85	322.87	316.29	314.5	315.05	317	314.89	316.49	312.76	313.22	309.32	318.43	318.59	315.53	311.88	316.2	315.08	319.49
301.48	303.05	301.22	307.27	301.62	307.16	302.14	300.41	307.61	307.54	297.44	299.25	305.26	305.35	306.53	307.11	299.58	308.24	303.44	303.08	303.76	304.33	302.31	306.41	299.35	304.83	302.74	306.74	301.77	303.32	305.65	304.29	305.97	303.15	301.7	301.74	304.53	306.73	306.85	300.24	305.53	305.28	305.3	300.81	304.43	302.69	302.28	302.63	306.49	303.48
328.25	326.48	325.59	327.82	330.63	324.57	326.74	325.14	321.82	326.84	328.12	327.07	328.48	332.96	329.89	325.13	325.99	328.44	325.55	325.22	331.43	327.04	325.82	323.39	326.66	330.61	328.3	326.15	329.82	330.81	327.63	328.11	332.04	324.46	325.49	322.22	327.1	324.93	331.68	326.65	325.87	326.32	325.3	326.25	328.34	329.97	326.4	327.6	328.05	326.97
294.06	293.06	294.8	295.48	290.5	294.02	292.93	296.84	294.24	293.08	295.84	292.37	294.39	293.86	288.78	294.88	288.23	293.23	294.87	289.93	284.39	296.61	291.91	292.52	291.3	295.03	292.84	295.99	297.22	293.41	295.79	294.74	294.06	293.98	298.49	296.29	290.71	291.48	291.52	299.45	293.52	295.06	292.53	292.06	293.4	293.11	298.6	292.08	297.65	296.88
302.49	300.53	300.27	300.64	302	301.22	301.71	300.79	303.59	299.79	295.44	302.59	302.39	296.53	302.44	301.18	299.98	301.48	300.85	299.28	305.22	304.48	301.5	306.37	304.41	298.11	296.4	299.36	295.41	302.11	304.06	293.83	298.97	297.74	302.24	299.65	298.15	298.15	300.76	301.45	303.18	301.95	291.47	296.32	301.68	302.68	304.68	298.81	300.22	299.98
313.53	313.01	315.74	322.82	315.03	312.59	318.92	316.3	318.86	313.19	315.42	316.62	314.93	315.44	315.29	314.28	314.13	317.02	318.93	320.06	318.51	316.58	312.74	320.57	314.57	318.75	317	317.67	313.79	319.01	322.43	316.3	315.44	316.76	316.3	318.3	316.8	315.38	315.08	317.52	319.69	309.6	318.4	314.4	316.59	316.13	313.58	322.42	319.26	318.38
307.62	305.17	308.88	307.17	304.94	303.82	299.8	306.32	305.93	305.31	303.02	301.14	310	304	312.34	301.73	299.14	301.7	304.45	302.72	303.18	302.52	304.56	306	301.21	301.07	305.02	301.95	302.94	305.24	305.96	307.64	304.8	305.24	306.54	304.27	305.27	308.29	311.22	304.99	300.43	302.81	303.83	307.26	297.98	310.74	305.6	300.74	306.88	300.76
299.77	292.13	297.09	297.9	294.58	291.24	294.54	293.09	296.34	295.89	292.98	295.93	293.14	293.26	298.36	297.92	293.96	293.38	293.9	294.42	291.24	295.8	297.19	295.47	287.93	294.44	288.1	295.84	295.78	293.7	293.3	295.43	292.5	291.42	291.78	289.92	298.84	290.64	296.15	293.77	286.77	296.16	297.48	295.03	294.15	295.53	292.12	294.09	296.35	294.53
315.62	316.71	313.15	318.64	321.37	317.78	315.65	317.64	313.88	316.6	316.19	319.79	316.67	317.99	314.9	317.12	316.97	317.2	318.19	319.14	314.09	321.59	313.41	316	319.38	317.75	323.39	315.51	314.8	317.55	314.65	317.35	316.7	318.72	315.66	319.1	312	316.82	314.62	317.24	315.11	320.31	315.24	319.4	315.67	319.77	315.06	322.27	314.59	318.17
310.44	306.79	310.07	310.76	306.84	308.73	312.14	309.61	313.21	308.57	308.16	308.95	303	312.6	302.32	309.38	305.26	313.73	314.91	308.46	308.02	308.76	309.82	306.54	309.6	311.08	309.17	307.6	308.83	306.46	305.44	304.47	308.39	308.9	307.55	310.3	310.16	307.68	309.32	306.15	313.94	307.83	306.66	304.69	308.05	311.3	306.2	309.63	304.4	310.25
312.21	310.52	303.45	308.73	308.98	307.74	312.72	309.25	308.36	311.24	308.31	314.63	309.59	310.29	311.78	304.59	306.57	311.38	307.66	310.71	313.38	310.68	303.47	309.77	314.64	307.76	309.87	309.23	309.97	313.22	314.38	310.04	310.49	308.1	309.43	310.12	308.98	315.23	309.91	308.63	309.66	313.8	308.83	312.26	311.63	308.98	309.13	308.04	312.83	311.56
302.78	301.78	303.36	299.31	302.05	301.76	306.21	304.2	298.33	304.1	302.36	304.66	301.56	300.57	303	304.42	301.83	305.11	307.46	299.22	306.16	306.25	300.82	300.8	301.69	299.78	304.5	301.4	301.84	300.47	296.81	301.42	308.1	307.18	305.11	299.92	304.4	304.29	300.45	306.18	304.86	303.49	305.45	304.61	306.29	302.11	298.48	304.7	301.74	297.72
314.15	319.07	317.94	323.3	310.47	321.33	319.34	318.5	325.24	319.26	318.42	318.67	317.48	320.01	318.21	322.5	321.63	318.51	323.05	319.47	321.46	315.4	319.56	319.23	318.02	318.68	321.99	320.02	317.96	307.88	315.54	317.49	317.36	318.89	321.42	326.55	318.58	322.06	314.19	317.41	322.24	323.1	316.61	317.4	315.16	319.54	323.16	317.57	320.87	320.54
329.29	331.26	325.88	331.34	329.35	327.27	326.06	324.9	334.17	328.93	329.98	327.57	325.14	332.8	324.45	325.66	326.67	326.47	327.47	330.63	329.72	327.35	329.68	328.5	327.2	324.86	326	329.5	326.91	328.75	327.85	334.55	330.66	328.69	329.57	333.45	330.72	326.97	329.83	328.17	326.63	323.33	331.07	328.17	329.51	331.07	322.77	327.25	330.65	329.11
314.92	313.19	315.58	315.36	316.07	316.05	312.54	314.34	312.42	316.74	315.97	313.46	318.14	315.78	315.57	318.86	313.89	320.07	311.24	317.67	317.06	317.83	319.24	312.75	317.22	318.95	315.7	314.74	313.25	313.25	321.28	321.97	313.16	313.49	320.66	322.28	316.48	316.26	316.2	317.52	316.79	322.55	319.57	316.98	314.85	317.59	315.47	318.98	318.26	319.77
314.98	313.19	318.39	315.61	317.3	314.64	316.43	314.12	311.83	314.87	317.48	309.39	318.38	313.46	310.74	312.16	312.82	316.86	309.91	313.45	312.56	313.45	313.73	310.77	312.41	306.91	314.21	311.47	311.47	318.08	309.95	318.39	312.14	316.75	314.91	313.97	314.8	311.97	312.75	317.04	312.13	312.61	315.67	316.95	313.25	311.74	318.26	315.69	314.54	314.58
319.12	319.21	318.59	320.21	313.31	318.65	319	325.22	319.57	324.49	315.96	320.95	321.58	322.28	317.38	319.06	322.9	314.32	319.07	314.01	320.48	321.71	319.74	321.54	326.61	320.67	319.14	318.26	319.46	320.52	315.42	322.11	317.46	318.86	320.05	323.35	316.58	313.84	321.73	320.2	319.66	321.67	315.92	322.44	323.73	316.18	317.45	318.53	321.42	313.32
298.32	292.41	292.13	293.48	294.04	294.86	292.05	294.05	290.83	294.57	294.52	290.42	296.22	288.42	293.27	298.43	290.66	291.28	287.89	290.17	299.61	291.11	295.03	293.61	289.95	288.82	299.41	295.28	291.37	289.35	295.59	294.62	293.08	291.03	297.96	294.91	294.5	298.05	292.12	297.83	294.66	292.43	294.79	295.13	293.98	294.72	299.01	299.53	294.84	288.86
314.23	313.95	314.71	313.18	316.82	317.74	313.74	317.44	313.75	314.73	314.78	316.54	314.92	308.57	315.76	317.51	316.84	310.54	318.65	310.04	318.78	316.18	314.08	315.83	314.55	313.06	317.89	320.22	314.25	319	320.07	318.07	321.27	316.89	316.46	316.03	321.54	313.96	314.19	314.77	315.6	317.37	312.33	323.41	318.14	313.06	318.06	316.64	317.6	314.09
302.74	302.18	304.66	302.71	303.05	299.51	307.32	302.48	307.64	302.68	302.5	300.61	302.39	309.38	303.12	303.81	294.74	301.53	300.78	307.06	299.81	307.54	302.7	298.09	306.82	301.79	297.9	301.14	298.92	300.34	296.4	305.18	300.28	299.86	300.45	303.19	299.47	299.38	301.1	296.73	297.7	300.15	304.35	302.63	298.74	304.19	298.91	307.5	299.94	300.7
319.67	315.81	309.22	314.34	313.64	314.34	317.49	317.94	311.42	313.99	318.26	317.2	314.31	315.43	316.53	322.44	314.11	313.94	310.62	319.03	312.08	318.11	315.56	309.15	313.31	312.89	311.9	312.82	314.72	315.68	320.71	311.93	312.8	312.99	316.11	317.12	309.92	318.55	313.79	314.78	311.49	317.92	318.66	314.42	314.5	314.83	308.12	309.59	315.26	315.9
306.47	297.78	306.07	298.63	303.8	305.72	301.93	300.91	304.82	297.13	304.3	304.49	302.43	298.88	301.4	301.11	305.85	302.36	304.41	303.07	303.69	304.49	300.26	304.26	297.74	297.92	301.44	296.49	299.7	298.29	300.36	298.92	300.35	299.71	300.7	299.26	297.4	304.01	303.83	299.49	306.94	301.52	305.14	303.74	305.39	300.37	304.75	309.28	301.55	299.67
309.84	311.7	313.4	317.16	313.35	306.04	313.24	311.2	315.91	316.63	314.34	309.45	312.43	315.96	314.73	316.55	312.86	313.62	310.86	313.58	316.94	315.63	313.69	311.63	309.39	314.95	316.29	314.38	313.67	312.36	313.87	307.72	310.8	310.88	308.6	311.26	312.88	313.05	314.78	311.69	309.25	311.76	315.22	314.25	313.89	307.72	316.45	313.02	312.2	311.48
317.1	316.54	313.69	313.92	319.62	315.22	312.72	317.23	315.68	317.03	316.37	319.97	315.5	313.17	316.39	322.61	318.74	320.57	318.42	319.54	312.1	315.35	319.87	316.54	317.03	317.12	319.82	310.4	316.77	315.83	312.21	317.49	313.95	321.63	318.22	319.69	315.33	319.35	316.04	317.01	318.01	317.8	316.03	317.15	317.94	317.54	317.57	318.78	317.83	316.33
312.56	319.02	316.51	313.12	318.2	319.3	317.41	319.23	310.43	319.93	320.65	319.94	319.74	313.92	311.93	317.55	315.89	314.6	318.59	320.79	311.46	316.09	317.5	314.59	316.79	314.97	322.2	317.35	316.14	322.05	317.79	318	318.16	319.62	312.45	313.62	320.93	320.25	316.33	317.21	320.38	313.41	318.28	312.08	317.04	317.52	315.07	321.84	317.43	318.92
313.29	312.28	310.19	310.56	310.02	308.75	306.25	313.81	310.54	309.18	314.92	310.27	311.38	311.1	310.56	310.82	311.38	307.34	312.22	311.72	307.5	312.77	311.87	304.75	314.82	310.99	308.59	311.51	306.61	311.78	306.73	313.79	308.04	306.07	316.15	309.57	310.65	309.29	311.79	314.19	305.84	311.14	302.53	310.7	313.09	309.8	311.3	310.49	306.76	309.35
319.86	316.04	318.66	320.99	317.21	317.34	318.57	320.72	315.65	317	317.08	317.4	315.27	316.56	324.24	315.77	315.67	320.74	318.94	310.05	315.61	312.8	317.02	320.65	316.15	321.75	317.9	316.92	318.49	316.91	315.61	317.73	313.61	317.74	318.23	319.57	320.45	312.07	319.49	319.62	316.71	313.28	311.77	321.74	315.61	320.24	313.69	318.32	314.14	318.39
304.25	300.95	309.84	302.55	304.59	304.32	297.03	308.52	303.64	308.01	302.92	303.21	300.36	300.43	303	296.44	307.47	301.1	297.79	300.39	300.92	300.3	303.39	297.45	307.72	303.94	302.74	306.22	304.87	303.37	306.79	300.34	306.33	299.91	302.26	300.84	304.87	304.54	306.45	304.32	304.74	300.85	303.29	303.09	300.29	302.88	301.24	306.04	303.27	308.96
301.85	308.49	308.41	307.7	306.47	311.36	308.85	306.89	305.2	302.41	308.03	305.05	306.16	303.75	300.85	303.82	304.37	303.33	305.55	306.87	304.95	303.54	307.52	305.8	305.53	307.6	306.35	310.68	305.48	305.63	308.94	304.61	299.47	305.58	304.45	302.82	303.01	304.5	307.6	305.12	305.02	309.07	306.41	310.66	308.45	305.16	303.49	303.63	303.85	303.76
310.01	314.41	317.39	315.27	318.91	318.57	314.64	318.77	318.26	317.56	315.39	315.89	316.18	317.6	320.33	318.03	314.88	320.66	315.45	316.24	317.03	315.95	319.49	316.62	314.28	316.17	318.78	314.96	320.86	312.47	319.09	316.16	319.49	316.53	313.3	316.39	316.79	314.15	317	314.86	316.8	319.26	317.13	313	317.34	321.57	316.99	318.33	318.41	319.49
310.82	312.81	312.71	309.54	315.66	309.76	312.03	314.61	315.8	316.14	308.61	310.83	310.32	313.53	308.9	314.46	313.5	310.49	313.49	300.27	314.55	311.41	311.62	310.34	312.98	313.75	313.78	315.2	315.61	309.27	312.64	315.86	317.91	315.12	314.6	312.72	313.5	311.55	311.79	312.09	315.82	315.12	314.82	312.84	312.12	312.28	308.41	315.68	311.01	319.83
297.32	301.85	306.14	303.83	298.3	301.96	304.12	301.69	304.83	306.47	302.24	302.76	297.37	302.53	306.69	304.12	305.9	308.25	297.53	303.93	302.39	303.1	303.01	303.58	300.62	307.52	302.65	304.64	303.77	305.36	304.82	301.68	305.54	300.1	300.42	300.85	304.06	304.87	303.99	296.09	303.49	304.17	308.39	302.77	300.05	308.32	299.81	305.51	300.14	306.5
304.47	311.37	301.8	307.19	305.7	306.79	301.42	304.85	306.39	311.07	298.78	306.82	308.38	306.11	301.3	302.96	304.95	305.62	304.87	304.8	304.58	307.7	305.15	306.9	307.68	304.59	305.8	300.9	304.51	303.67	304.76	305.46	307.84	303.47	309.31	306.84	304.26	305.16	305.07	304.08	305.86	304.89	305.16	310.76	307.34	308.17	302.31	302.44	306.45	304.14
312.72	313.16	308.56	312.47	312.67	313.63	312.12	306.18	317.46	310.3	314.2	314.05	314.46	316.68	316.23	315.73	316.63	313.94	312.35	308.5	311.07	311.98	313.3	315.66	311.96	319.04	313.79	307.15	308.51	310.11	312.32	313.81	316.92	309.89	311.21	314.81	314.45	313.85	311.91	311.15	313.43	313.05	311.97	313.17	308.87	315.17	310.19	312.2	312.96	316.2
330.73	329.67	329.35	326.94	325.84	326.8	335.56	325.48	332.8	327.37	327.04	328.27	330.85	329.68	328.81	327.61	334.02	326.09	326.69	327.21	325.34	330.93	330.34	329.98	330.88	331.55	324.04	332.86	328.72	329.55	326.28	329.73	325.27	331.64	329.88	334.24	326.1	327.03	330.72	327.96	327.51	331.98	324.63	326.71	323.2	324.57	332.26	326.75	325.47	324.61
295.17	301.13	298.87	298.05	300.84	302	304.29	302.81	300.72	303.74	297.9	305.59	302.78	298.95	302.25	300.02	301.68	303.09	296.6	291.62	299.36	300.39	301.91	298.99	304.51	299.08	300.64	300.27	300.87	297.84	294.43	302.26	295.04	300.61	304.27	302.44	297.52	299.22	299.77	300.53	302.97	299.17	299.62	304.24	302.72	295.21	300.48	303.59	295.47	299.67
305.27	299.86	298.72	303.27	306.19	301.7	297.28	302.27	305.65	302.02	298.05	305.39	305.8	307.34	304.74	306.02	300.16	307.83	305.26	303.15	304.98	300.79	305.28	300.31	300.96	301.07	306.36	306.65	302.59	302.93	301.95	302.63	307.17	305.56	300.58	298.58	302.63	308.32	304.72	300.58	302.96	309.81	308.07	307.98	304.2	299.48	304.58	299.21	305.06	303.24
303.7	308.39	302.77	304.56	307.72	304.51	309.97	307.91	310.66	305.06	307.77	302.9	307.32	308.93	306.83	301.3	307.74	304.33	308.95	308.47	302.16	302.78	310.39	303.39	308.83	309.05	308.43	309.12	307.23	309.86	304.43	300.73	311.11	302.79	304.53	304.21	307.74	305	305.52	308.96	299.47	308.2	300.15	302.71	305.89	307.2	305.83	308.83	303.64	303.65
315.55	312.81	318.31	315.65	313.72	317.66	322.17	317.1	314.58	314.31	318.07	316.65	320.88	316.93	317.46	322.04	318.26	312.46	315.91	314.11	319	318.41	315.69	316.59	318.99	324.84	324.4	314.58	318.65	319.95	322.21	317.29	319.03	319.29	313.44	321.63	318.64	317.54	319.16	317.72	320.46	320.87	317.17	320.21	320.39	313.39	320.87	317.33	319.91	314.09
292.81	296.2	295.54	296.62	298.51	297.83	293.37	295.63	292.18	293.36	293.09	290.77	299.18	293.81	297.12	295.13	297.14	295.82	293.66	296.88	295.44	299.27	291.41	294.37	296.83	296.21	292.7	297.14	290.18	298.34	291.96	296.23	289.99	299.58	303.23	294.49	299.53	294.83	291.36	295.31	294.39	298.78	292.49	292.91	295.4	293.41	298.63	292.86	289.87	294.47
291.01	301.13	293.42	289.72	294.38	294.29	294.82	294.08	294.57	288.77	299.78	293.01	297.22	302.13	296.74	293.13	294.12	297.52	293.69	297.17	298	296.15	293.14	295.81	295.04	300.67	293.31	300.12	296.96	292.26	300.86	295.55	300.14	298.02	291.45	291.88	295.87	294	302.21	291.94	299.5	297.41	300.13	293.48	292.04	297.54	293.72	297.85	299.54	292.24
304.37	300.61	304.97	303.24	300.85	305.33	308.4	302.43	300.05	296.83	302.86	300.33	308	302.84	304.57	305.76	295.54	304.18	304.66	306.45	304.18	303.99	306.37	305.82	302	303.52	304.15	303.7	304.83	298.42	304.13	301.01	307.17	302.14	303.57	306.09	305.71	301.92	306.24	299.04	302.77	304.04	304.36	304.15	305.7	306.47	307.5	304.03	306.05	305.21
297.36	296.4	293.62	297.92	294.42	298.46	295.06	290.53	294.78	300.07	291.32	298.99	292.48	295.34	303.85	294.93	295.18	298.28	291.4	296.85	291.12	295.67	295.38	294.99	296.64	296.71	293.03	295.43	293.15	295.13	296.26	295.7	294.56	294.16	298.09	297.77	291.85	297.01	298.73	289.94	290.63	296.15	298.66	292.89	294.75	296.68	294.86	295.8	298.06	302.19
318.61	319.48	317.31	314.53	314.46	319.19	315.96	314.83	316.37	318.32	311.67	317.76	317.81	316.96	317.99	320.65	317.41	315.89	313.33	320.8	318.4	313.46	314.94	322.07	318.59	312.51	315.6	319.92	316.45	321	320.29	316.63	321.82	314.56	314.12	314.13	319.83	316.18	319.44	320.44	313.63	321.15	317.9	317.21	316.07	315.82	320.09	315.19	316.72	318.26
319.07	318.75	316.49	317.24	315.22	312.37	317.25	313.98	313.12	318.43	307.19	317.97	314.02	319.05	317.31	316.46	314.24	316.06	322.22	312.34	314.89	314.34	315.51	315.64	311.45	315.73	318.86	313.57	312.4	315.72	316.1	315.84	316.46	321.89	311.5	319.2	318.44	309.64	314.15	319.44	310.14	316.65	312.63	314.09	312.35	311.26	313.16	313.95	314.1	314.03
323.22	325.67	327.55	321.5	328.66	323.27	326.78	329.91	324.99	324.84	326.13	327.15	316.94	326.55	324.68	325.75	324.27	323.89	321.55	325.29	325.58	329.12	321.62	326.74	323.55	323.31	326.15	327.91	324.28	323.17	321.92	323.58	324.15	324.24	323.95	324.27	323.11	322.03	325.63	326.86	326.3	324.87	328.05	321.78	327.82	325.19	320.06	318.92	322.3	316.73
304.33	303.07	302.81	304.44	302.85	303.32	307.07	303.76	304.09	308.99	305.94	308.88	294.72	303.48	304.24	306	298.46	305.91	300.49	303.19	299.52	300.24	308.09	303.75	305.9	298.15	303.12	303.17	300.67	302.38	307.16	298.29	305.95	299.87	306.27	300.28	307.82	300.6	298.72	304.81	305.57	296.91	304.11	309.6	300.37	306.8	301.67	307.17	303.66	299.45
308.92	301.82	305.25	305.24	307.41	303.54	307.42	307.15	304.45	304.05	305.27	301.58	307.84	307.92	299.26	305.94	299.51	303.41	307.68	300.3	298.85	303.79	303.78	307.75	303.84	307.51	304.33	306.16	302.08	306.8	306.07	299.67	304.23	298.91	301.73	307.51	303.16	303.95	303.33	305.71	303.79	305.23	303.58	301.88	300.42	308.29	305.37	310.03	299.19	310.1
313.28	316.87	315.09	316.72	313.64	314.39	321.42	314.01	314.35	312.31	310.34	315.47	315.31	317.21	316.49	318.59	318.88	314.65	312.67	316.94	316.68	309.53	311.23	310.31	314.77	313.84	321.07	313.26	312.6	308.96	320.34	319.84	313.97	317.28	319.42	317.02	312.59	319.04	313.92	313.55	317.48	305.48	316.97	313.23	316.42	319.47	313.35	318.89	309.53	318.21
305.31	303.6	304.91	304.9	302.55	302.18	304.44	301.71	309.07	301.62	297.64	303.76	306.89	301.74	296.42	299.45	306.75	303.68	305.91	300.34	304.25	308.24	302.16	298.69	301.67	300.93	299.47	301.22	301.69	305.05	304.38	304	302.98	305.14	304.71	305.31	305.34	300.28	304.38	301.01	300.76	299.1	302.35	299.01	299.28	303.04	303.18	306.04	302.25	301.21
303.77	301.12	305.23	301.31	303.91	301.01	300.78	304.67	303.79	299.28	299.81	302.14	303.27	297.09	304.08	303.78	298.06	302.17	302.05	304.91	304.89	302.11	298.68	303.11	300.3	298.07	301.29	306.75	303.53	304.76	302.7	306.99	299.38	304.5	303.09	302.19	302.57	305.97	302.77	303.87	306.8	300.36	300.89	303.59	300.81	295.56	306.36	305.02	298.7	303.41
300.54	305.63	304.31	304.91	304.11	304.22	300.38	307.22	304.7	302.23	302.25	301.65	307.69	298.15	304.95	302.23	306.36	299.9	306.56	300.68	303.37	302.47	306.12	304.16	302.62	301.6	305.72	300.87	303.32	302.28	307.52	301.74	304.83	306.99	302.49	305.15	301.27	304.41	301.06	304.78	306.03	305.5	304.22	305.64	300.76	303.11	302.65	300.67	301.61	302.62
313.11	313.3	314.34	307.61	313.65	317.91	312.01	313.32	304.57	313	308.5	306.21	311.89	314.59	312.62	306.34	309.1	311.35	314.41	310.63	310.47	312.78	316.08	313.83	307.34	312.07	310.76	309.02	309.99	310.32	308.22	314.62	311.45	311.81	308.3	314.26	312.27	312.05	312.27	312.39	308.17	309.3	314.49	310.46	309.75	308.91	309.79	307.21	315.89	305.95
308.41	302.75	303.97	302.73	302.37	297.66	300.08	303.2	304.62	296.33	305.21	309.38	303.88	303.82	307.57	300.9	303.09	305.94	302.68	300.74	310.78	305.17	302.02	301.27	308.77	307.57	296.73	306	305.66	302.83	305.99	299.91	300.54	303.46	303.54	302.77	300.49	305.92	305.18	300.34	302.99	309.78	304.88	305.59	303.75	301.27	304.38	302.97	302.81	302.27
302.75	303.68	307.41	298.4	302.3	304.25	301.46	304.76	300.84	301.61	300.47	306.22	304.58	310.29	306.66	304.05	299.7	303.93	298.94	297.97	305.18	300.59	301.51	301.01	302.47	301.31	306.21	297.97	295.91	303.13	309.41	301.02	305.96	303.14	305.46	302.76	300.8	302.92	304.3	300.08	302.52	305.16	303.44	303.23	307.81	300.61	307.89	308.13	303.64	306
314.51	307.69	307.64	309.87	310.95	306.39	310.44	310.84	313.51	310.7	305.69	315.49	307.71	309.58	317.53	311.97	316.26	315.27	312.22	310.9	309.41	310.25	311.59	314.3	310.22	313.94	307.93	309.25	311.96	311.35	309.16	317.74	317.92	312.42	309.35	315.96	311.34	311.58	314.09	312.69	313.44	318.65	309.53	311.15	310.42	311.88	318.77	308.94	309.65	314.45
323.27	318.27	314.12	315.64	319	320.32	316.49	316.27	321.27	317.49	316.95	320.82	323.26	313.4	323.47	322.82	315.26	316.74	320.7	315.83	324.61	314.45	323.3	319.4	318.55	314.13	317.21	317.49	316.87	318.22	311.43	316.24	316.73	314.74	316.25	317.89	318.29	313.99	315.74	314.28	321.42	313.26	313.74	313.58	323.05	317.78	324.09	315.15	318.26	320.4
313.27	318.83	317	317.81	322.72	316.83	320.07	318.93	316.98	321.28	322.23	318.89	317.75	314.35	318.36	316.32	319.3	312.34	319.99	317.39	317.84	325.94	319.32	318.78	321.24	317.4	313.4	323.34	316.53	317.98	313.39	323.1	317.41	321.31	318.12	319.84	322.76	318.11	320.23	319.26	317.07	315.06	316.58	317.42	320.68	321.46	315.38	319.35	319.48	316.75
304.67	303.25	305.67	306.58	307.14	305.12	301.92	308.63	302.47	308.06	308.31	305.1	303.28	310.63	303.62	309.09	307.22	305.34	307.17	305.09	298.78	305.47	301.65	303.93	305.94	304.05	307.03	305.11	305.16	304.96	306.74	304.69	300.58	309.83	307.97	302.14	308.94	303.5	305.99	299.99	308.81	303.92	305.69	304.18	308.75	307.77	305.95	307.25	310.97	303.47
317.36	309.55	307.32	310.6	316.3	317.45	316.97	312.27	316.78	312.77	311.58	313.64	316.08	310.92	315.08	314.01	311.92	317.39	314.7	313.53	312.64	312.84	315.16	312.95	316.57	310.76	311.76	318.83	310.46	309.04	317.98	314.68	317.85	312.63	313.9	318.36	316.44	312.37	313.57	315.37	313.57	310.38	312.96	312.15	318.25	313.98	314.03	313.56	315.99	313.82
298.64	305.79	299.95	301.08	300.86	302.75	301.6	301.8	296.71	302.59	301.15	304.48	305.02	300.4	305.53	301.74	302.03	298.09	301.66	304.61	299.55	299.09	304.13	301.44	305.07	304.66	303.19	299.97	298.16	299.13	302.29	298.87	306.88	305.07	300.14	296.06	295.22	303.01	302.17	304.79	305.82	300.83	299.01	297.54	300.89	300.87	305.6	300.62	303.25	299.02
316.69	310.13	309.2	313.5	316.71	314.72	312.84	309.77	313.2	314.23	306.83	312.24	310.42	313.76	311.27	308.93	314.8	312	311.36	309.53	313.4	312.59	313.62	308.63	316.35	313.66	313.17	314.76	306.02	309.44	309.82	309.93	309.24	312.15	316.03	305.8	311.02	312.45	314.56	310.61	311.03	305.35	309.37	312.71	306.93	313.6	315.48	314.12	317.27	312.53
312.1	315.31	310.87	314.17	310.34	312.52	313.6	309.8	309.67	309.2	316.17	307.2	309.91	308.24	313.38	315.32	314.79	311.85	309.28	314.47	313.56	310.11	312.23	310.04	311.55	312.64	310.93	313.13	315.59	315.45	316.74	310.08	310.98	310.08	310.09	311.29	313.12	310.88	312.89	312.68	309.7	315.74	309.02	312.53	312.7	312.32	313.39	313.43	316.19	314.12
319.62	316.4	319.02	313.92	315.89	317.54	318.93	319.14	323	320.87	316.21	314.98	317.79	314.86	317.43	319.36	317.69	317.41	315.34	319.47	320.97	319.92	319.21	323.81	318.71	318.66	321.35	316.51	319.17	317.37	322.83	316.98	316.21	317.06	318.47	320.28	322.81	318.85	319.04	319.01	315.04	315.75	315.65	319.18	316.91	319.83	316.94	318.21	314.8	319.71
314.85	314.91	313.28	312.53	319.28	313.55	312.75	312.32	313.33	314.01	317.55	312.16	309.82	311.31	313.12	316.85	310.57	308.37	317.93	315.53	312.47	315.93	313.94	306.84	309.88	309.38	312.13	318.22	313.61	312.97	313.38	316.2	313.52	309.06	313.11	313.82	310.3	317.81	309.49	315.31	312.18	313.52	315.52	317.31	311.97	313.04	314.75	313.7	312.54	313.6
306.36	307.15	303.33	301.89	305.63	301.34	304.16	309.78	301.8	306.57	301.73	307.81	310.9	303.83	304.99	301.64	310.67	307.59	307.18	306.16	308.93	304.17	303.21	303.55	305.34	303.75	305.56	308.37	307.86	303.5	309.04	305.37	303.78	306.1	304.77	307.24	299.78	306.19	308.6	305.05	305.34	306.51	308.25	304.23	303.63	304.48	305.43	310.51	310.36	304.55
291.41	293.86	294.68	294.87	301.34	296.75	293.17	296.71	295.2	295.34	297.03	301.39	291.79	297.16	298.23	296.59	297.18	293.93	294.12	295.36	302.05	294.56	295.64	297	297.72	300.26	299.05	296.53	295.98	293.29	298.02	297.29	291.19	296.05	297.54	292.94	299.09	294.79	293.56	294.66	300.6	299.61	297.4	300.3	295.68	295.48	294.33	299.25	298.53	297.94
314.01	318.34	318.31	320.49	312.94	317.47	314.06	317.64	319.63	317.97	316.42	317.89	314.92	318.76	311.73	321.66	312.7	319.39	312.52	318.8	311.75	312.48	316.48	308.24	313.75	317.43	314.69	308.18	312.96	314.32	314.68	314.45	312.57	317.17	318.05	313.39	312.64	315.16	311.28	316.25	316.51	321.98	319.56	315.09	319.09	312.78	318.75	316.8	318.67	314.37
313.14	312.31	313.55	314.87	314.51	312.71	313.67	311.8	315.78	312.07	312.2	316.19	312.51	305.28	314.39	312.89	313.37	314.66	318.54	313.38	311.24	311.53	312.47	316.12	309.06	311.88	318.66	312.54	312.17	319.06	316.13	314.57	318.81	313.31	315.8	319.39	315.84	312.09	311.37	315.09	311.16	311.61	318.63	317.03	314.8	313.95	313.42	311.02	313.82	316.42
298.2	306.74	303.62	305.3	303.33	303.77	303.84	303.29	303.23	299.44	297.95	300.52	300.25	302.23	298.88	301.97	298.05	303.46	304.4	308.15	306.06	299.51	303.99	307.19	301.67	300.4	304.78	298.03	302.85	299.13	300.25	302.61	301.87	302.56	301	304.74	304.73	304.58	297.96	301.63	301.96	307.13	297.85	302.41	298.82	303.42	300.31	299.97	302.52	301.69
318.62	321.81	320.05	317.47	319	318.82	319.32	318.94	322.48	317.88	316.53	316.81	317.58	321.04	313.96	317.01	320.7	321.5	316.41	319.3	316.07	315.83	316.31	317.7	317.12	316.83	318.56	311.16	319.67	319.09	315.75	317.08	320.24	319.08	313.99	317.23	318.42	321.42	316.54	316.66	313.91	319.2	315.03	319.92	322.66	315.67	319.43	316.4	316.46	318.63
303.54	304.6	302.45	300.36	300.5	305.48	303.24	300.44	303.99	303.62	297.37	302.09	303.4	305.85	307.58	300.3	301.52	296.31	299.42	299.37	302.98	306.24	305.32	303.36	305.4	300.68	299.33	308.28	304.51	301.94	300.39	300.17	301.46	302.58	295.99	302.54	298.67	302.93	305.36	305.45	299.64	302.52	308.03	309.33	306.92	303.81	298.44	304.95	306.86	304.52
301.65	295.73	294.37	296.16	299.99	301.34	299.35	297.34	303.91	296.35	301.05	298.15	295.7	292.58	292.76	295.79	299.41	295.77	295.96	294.63	298.75	294.76	294.6	292.98	291.94	294.52	298.99	298.64	302.05	295.63	291.4	297.47	295.67	295.32	293.59	297.75	291.61	294	298	295.27	301.43	293.18	294.18	298.34	295.67	299.12	299.29	295.72	297.48	295.86
318.92	324.47	315.7	316.24	316.29	318.14	315.55	316.11	314.45	313.43	311.08	313.65	309.98	315.42	313.78	315.53	314.4	315.85	313.07	312.06	317.51	314.25	312.03	313.24	313.14	309.8	310.05	313.08	319.87	313.84	314.96	315.32	309.61	315.16	310.05	313.68	315.13	314.93	315.27	314.29	316.18	316.1	316.31	315.89	313.96	314.8	314.25	320.57	315.95	313.34
300.33	295.67	297.23	296.69	293.02	294.98	291.93	297.69	295.73	299.48	293.31	293.62	292.45	296.29	297.33	296.87	297.79	300.21	287.43	294.05	295.66	294.47	294.51	294.87	299.29	292.58	301.32	290.15	297.81	298.83	298.18	297.02	294.76	295.47	294.18	290.39	298.26	296.64	292.99	292.54	293.94	294.49	295.51	299.4	293.13	295.59	297.31	294.64	294.55	291.51
306.73	306.02	304.41	306.66	306.03	301.47	303.1	301.49	301.22	303.69	304.37	306.13	302.45	305.31	309.78	312.27	306.3	307.08	303.84	302.56	306.61	306.51	310.93	301.35	306.15	303.09	305.64	309.94	307.98	301.74	307.35	303.96	307.52	304.57	306.34	302.74	305.1	304.57	305.18	304.8	307.26	307.4	304.98	308.9	304.93	307.56	301.69	305.2	300.49	305.81
313.95	317.73	315.99	315.69	319.68	317.62	320.03	317.28	315.92	311.76	315.05	324.44	316.01	317.28	318.4	315.59	313.82	319.24	311.56	313.37	316.98	318.61	315.28	320.09	318.61	321.18	320.79	315.57	317.62	318.2	316.71	321.27	321.06	316.3	317.99	322.29	317.03	317.15	315.14	319.39	315.35	317.84	319.35	315.67	317.25	321.31	323.46	314.6	315.82	317.67
298.35	298.23	294.49	292.89	293.96	293.02	299.7	299.92	287.29	290.32	295.4	292.81	293.44	300.42	295.43	293.4	295.4	294.54	296.68	295.2	296.55	289.57	297.08	298.99	290.9	296.16	295.8	289.57	296	296.13	292.13	293.45	291.08	288.42	294.6	293.73	290.52	295.63	296.5	296.66	297.3	291.8	298.46	291.82	299.72	292.26	292.14	295.66	294.56	295.84
300.98	302.03	295.85	302.64	303.87	297.34	303	299.64	300.33	303.34	298.94	300.95	300.21	300.74	299.22	300.33	301.1	302.99	301.36	303.25	297.4	301.3	305.99	301.42	301.56	302.65	301.21	299.82	297.53	298.89	302.9	297.68	297	301.71	300.62	301.96	296.95	302.57	304.75	304.45	303.03	302.2	303.87	296.22	303.08	298.55	297.54	302.28	302.63	301.74
316.84	310.94	312.36	308.54	311.11	312.51	309.16	313.81	311.98	308.63	309.05	312.32	309.92	310.75	316.15	311.74	314.71	313.23	318.88	314.26	310	308.93	311.34	308.2	307.88	314.18	308.11	318.3	314.44	309.1	312.77	312.68	317.65	313.29	308.03	310.39	312.57	314.12	311.16	313.82	315.26	313.36	315.06	311.72	314.13	311.89	311.2	314.66	313.47	312.55
306.46	306.07	303.56	303.18	307.34	304.94	310.94	309.12	304.97	303.4	304.84	307.5	310.43	305.02	305.17	303.46	306.78	304.19	303.85	303.11	303.9	305.02	309.61	307.04	310.69	306.9	305.89	307.86	309.38	304	309.5	307.52	308.62	306.66	306.53	310.21	304.65	311.51	306.76	306.43	304.16	306.33	304.82	310.13	305.63	305.97	304.15	308.81	304.2	307.25
308.37	315.12	310.16	314.75	314.63	312.99	307.18	315.43	307.69	313.86	317.63	317.21	314.88	313.46	311.54	315.93	319.49	311.63	314.94	312.23	313.72	309.56	312.18	312.84	312.62	314.35	310.69	313.4	308.08	309.01	313.78	312.66	315.56	312.02	313.43	309.49	316.05	310.73	310.42	312.63	317.57	312.4	315.58	313.13	307.01	314.58	312.35	305.82	313.95	312.34
306.64	300.01	302.4	308.38	297.65	308.55	306.91	306.6	301.33	304.46	306.72	305.77	305.71	299.83	306.66	305.33	310.47	299.34	308.13	301.3	307.28	304.11	305.08	301.86	304.8	303.48	308.76	304.2	301.24	306.85	301.61	304.16	308.06	305.29	302.25	302.34	302.51	308.43	306.03	310.76	304.83	306.42	305.48	305.05	299.9	298.29	306.49	299	306.69	311.04
314.67	311.84	313.98	311.01	311	316.11	315.63	316.24	312.06	312.2	314.98	312.83	312.46	312.61	317.14	312.33	312.6	318.02	311.86	310.92	315.25	315.12	317.04	312.57	315.39	310.64	317.88	313.9	315.16	313.76	315.09	321.56	319.55	314.97	314.72	314.3	316.79	319.65	314.56	318.3	313.42	318.05	314.3	315.85	313.75	311.8	317.66	316.53	313.63	314.57
307.78	314.41	310.55	316.33	307.2	309.63	306.46	304.87	310.84	303.44	308	309.66	314.3	313.67	313.13	319.02	308.33	302.45	308.98	313.13	309.67	311.03	307.13	309.02	312.71	311.23	311.92	309.75	314.66	309.18	312.35	312.13	309.69	310.27	310.9	313.28	314.61	303.98	312.72	304.14	313.05	316.41	312.83	309.37	310.78	305.39	309.87	310.29	310.95	310.74
334.42	324.02	322.36	330.94	323.5	324.81	328.57	324.53	329.51	321.78	321.57	329.68	324.77	326.24	319.78	327.3	321.7	322.07	321.44	322.71	323.32	324.17	324.18	324.59	328.72	325.56	327.53	322.81	324.04	328.6	319.24	323.22	326.12	323.62	326.05	325.04	325.36	329.98	329.24	331.88	326.02	324.22	326.67	328.17	321	325.17	322.91	322.86	325.44	325.95
304.9	308.16	309.29	306.72	306.56	303.86	302.96	299.01	309.01	310.11	301.88	306.94	303.19	308.85	305.15	307.48	304.15	308.18	308.24	305.43	303.83	307.3	309.92	308.7	306.28	308.34	299.48	308.21	308.18	305.8	308.04	309.87	307.33	306.25	307.23	305.22	306.6	307.78	308.49	308.18	305.07	304.67	307.16	305.18	304.39	308.31	310.2	300.71	303.09	305.81
301.4	303.31	301.38	300.98	305.57	296.55	298.56	303.74	298.89	302.7	303.28	305.55	307.39	301.12	303.46	300.52	303.53	308.69	301.67	302.28	304.15	303.78	306.42	307.78	300.92	299.48	305.34	306.15	300.59	295.25	303.41	300.51	304.59	298.08	298.85	306.45	302.48	304.51	304.33	301.51	301.92	304.11	298.79	296.23	303.88	305.16	300.08	307.57	303.92	300.64
306.14	306.84	303.4	299.72	307	300.52	305.28	302.77	307.56	302.31	310.71	304.91	307.73	301.89	302.51	308.09	304.03	304.44	304.23	304.96	306.32	304.76	298.48	304.23	302.24	304.2	307.72	307.2	308.1	302.42	305.21	303.07	302.42	308.71	303.43	311.49	309.76	304.44	304.32	302.71	303.12	302.11	307.93	302.57	305.84	306.39	305.1	304.5	308.54	303.59
307.31	310.65	311.9	303.4	310.38	304.18	307.06	307.51	301.08	308.24	308.34	311.84	306.78	304.37	306.67	305.69	311.38	308.39	312.3	312.5	306.06	307.66	312.59	311.32	307.58	310.86	303.53	303.83	309.56	309.02	311.96	310.29	308.04	309.05	310.53	308.6	303.87	307.9	310.18	306.24	308.66	307.52	307.91	309.47	308.56	303.35	309.25	313.99	305.76	308.31
295.23	286.98	296	301.5	295.58	293.95	291.46	294.87	294.74	294.45	297.1	299.95	293.56	291.78	292.93	292.08	295.23	295.83	292.91	293.56	300.34	293.07	300.14	294.37	294.12	297.97	296.34	295.04	293.14	294.42	294.03	296.45	295.06	294.39	295.96	295.17	291.16	292.9	293.91	296.41	295.52	294.83	292.84	299.58	293.17	294.86	293.54	294.02	294.39	293.35
308.12	309.13	303.12	306.75	311.53	307.67	300.97	303.72	303.22	309.59	308.37	312.64	303.34	308.38	312.38	310.13	309.6	305.14	305.11	307.37	307.8	307.06	306.76	310.85	305.63	305.6	312.69	306.88	306.59	310.14	306.48	310.21	304.8	303.56	306.05	311.46	302.7	306.42	308.88	303.44	306.96	303.97	310.16	306.62	306.14	311.75	307.58	306.71	303.56	307.44
294.86	288.25	293.38	294.16	288.28	293.26	293.64	293.31	294.74	289.2	296.58	292.64	300.58	294.94	299.03	296.83	299.96	293.08	290.9	294.71	295.33	292.41	292.24	294.6	297.49	295.74	294.43	294.26	300.51	300.11	299.14	302.24	292.69	296.5	301.6	293.49	289.51	293.94	293.38	294.21	300.65	299.5	296.62	296.26	297.65	291.52	294.32	298.03	292.63	293.5
317.63	307.28	316.13	312.46	313.86	318.97	318.45	314.26	313.95	312.69	316.88	320.48	312.35	313.29	312.36	315.51	313.5	314.63	315.73	317.03	316.36	314.29	320.11	318.46	320.12	311.65	311.51	317.6	313.52	312.41	313.1	314.72	315.91	313.3	312.31	314.18	319.91	312.05	314.73	314.5	314.03	317.76	314.94	315.26	317.12	313.6	314.87	309.88	316.25	310.24
313.88	312.86	306.03	307.24	312.58	307.66	310.56	310.17	309.48	305.8	310.19	309.85	313.45	316.28	312.07	313.71	311.34	310.24	311.09	310.85	315.41	313.59	309.48	311.71	311.84	308.81	310.52	311.07	311.31	309.12	314.91	310.91	308.02	309.96	309.81	313.54	310.62	308.27	311.53	311.12	311.36	312.77	312.08	311.21	314.11	314.17	310.03	316.31	310.62	310.98
313.43	310.29	316.94	311.26	309.38	315.29	310.06	312.55	307.01	310.82	315.17	315.74	314.21	312.05	311.32	316.07	311.84	311.14	313.93	315.82	315.07	313.57	314.84	314.32	317.53	314.07	314.53	316.52	311.58	313.22	318.82	313.84	314.52	313.31	315.38	309.28	308.77	312.1	311.27	311.24	310.88	318.59	321.67	313.27	308.69	308.58	311.83	307.16	312.23	317.5
298.32	298.46	296.66	295.7	298.68	293.86	296	299.4	297.92	293.81	297.15	298.3	297.38	296.49	295.66	297.74	296.06	296.6	301.36	297.43	294.34	302.24	301.4	300.22	296.55	295.42	294.82	294.7	296.61	294.4	297.78	297.48	293.49	301.74	295.77	298.19	297.95	293.29	298.45	297.77	295.47	295.73	292.63	296.92	297.29	294.24	297.28	296.73	293.2	293.64
300.31	304.21	303.07	304.01	299.64	306.55	300.16	302.92	302.73	298.85	305.26	301.92	301.3	304.05	301.43	303.97	304.45	307.45	297.99	306.62	305.54	300.83	306.67	301.76	303.83	305.43	299.5	299.87	301.19	300.55	298.58	299.36	306.78	303.87	298.88	310.7	302.95	305.02	307.46	304.69	298.52	301.61	301.35	301.64	305.46	302.82	303.56	300.19	305.86	302.86
307.22	307.39	309.7	313.44	314.15	311.47	313.71	310.54	306.01	315.86	312.75	309.89	308.87	313.67	311.24	314.21	307.15	316.47	312	312.12	310.17	316.68	309.21	313.17	309.47	306.45	310.26	309.77	308.2	310.83	311.26	314.56	310.16	313.38	310.67	313	307.21	319.3	310.82	309.73	310.41	311.11	306.76	314.3	312.04	308.22	314.97	306.04	315.82	312.5
305.9	302.27	309.54	306.06	302.92	307.57	307.8	305.7	310.13	304.81	307.16	302.23	306.05	304.96	304.22	306.47	301.45	307.69	305.42	307.43	310.22	312.33	303.65	312.92	308.94	304.42	301.91	303.87	306.64	307.05	301.75	306.89	306.86	304.62	306.41	306.22	307.48	305.11	300.1	305.89	308.94	304.24	307.65	305.83	307.7	306.14	313.33	307.98	306.29	305.67
305.86	309.5	306.67	307.08	300.05	305.24	305.59	309.8	304.04	305.77	302.14	300.9	303.13	304.87	307.32	309.51	310.11	304.94	304.15	311.46	308.77	308.05	306.61	306.41	306.82	304.14	304.35	306.15	305.03	311.6	312.15	302.83	305.05	307.57	306.22	309.72	302.84	309.44	307.82	308.71	310.37	307.95	308.22	308	306.55	307.79	306	302.73	305.11	303.15
306.06	303.15	301.54	299.05	301.67	302.18	298.55	299.74	305.73	303.78	295.64	306.48	302.88	303.53	300.87	303.2	303.61	308.6	302.21	301.1	304.84	299.55	300.79	300.82	306.17	299.92	293.15	300.33	306.47	297.73	303.8	300.04	300.97	305.14	304.5	304.82	300.37	304.59	302.69	302.25	303.7	301.94	303.31	298.84	301.72	303.23	302.12	303.42	303.29	299.94
312.51	309.36	313.46	314.9	314.38	315.36	315.2	316.51	311.59	309.76	311.16	304.04	312.31	316.68	315.27	312.52	309.07	313.63	308.97	311.25	313.34	318.12	311.24	311.02	312.87	316.89	312.79	313.98	319.16	310.95	312.48	311.57	314.09	310.73	315.4	313.38	314.87	318.45	311.84	313.87	310.95	318.25	316.48	314.23	311.97	313.49	317.42	312.16	312.02	313.88
311.24	313.92	316.92	310.61	309.97	310.66	311.66	314.96	308.23	311.84	313.85	309.19	313.45	309.12	312.49	313.03	311.91	313.29	310.11	306.8	315.99	312.67	306.21	312.69	311.37	310.3	308.05	315.1	310.65	312.59	311.56	307.68	312.73	311.08	314.12	309.22	306.91	312.48	310.65	307.97	313.97	314.3	312.25	309.25	309.51	315.53	311.84	314.3	314.47	310.09
296.86	289.2	297.4	290.06	296.89	293.36	295.03	296.02	288.04	289.67	292.75	294.73	293.21	295.62	292.94	291.84	299.95	299.5	293.9	291.47	290.93	292.18	292.62	294.35	293.86	296.35	292.91	291.57	294.1	297.18	291.07	296.5	292.52	292.11	298.6	292.31	297.55	296.01	295.06	291.13	290.53	299	295.63	298.19	297.2	294.9	293.93	291.91	294.88	290.29
307.75	300.55	305.39	306.8	297.09	301.23	304.41	301.82	302.97	306.09	302.7	302.11	304.34	301.71	302.48	307.23	300.03	298.48	297.11	304.17	300.46	302.11	306.27	307.22	305.5	305.06	302.49	299.91	305.59	300.06	301.85	303.97	305	308.96	297.97	303.45	302.27	311.91	301.33	299.18	301.61	300.56	303.54	299.85	305.48	305.05	300.73	303.66	304.75	303.65
330.51	324.75	330.02	331.48	326.17	329.09	331.29	325.34	326.21	331.54	328.14	327.64	328.29	323.98	339.06	324.55	325.24	329.83	327.67	331.73	333.5	326.13	324.61	330.43	333.23	329.84	332.07	327.01	327.38	330.97	328.72	323.15	329.4	324.69	328.54	326.54	332.03	336.88	327.66	330.97	330.75	330.36	329.46	334.45	331.86	331.17	328.95	328.73	331.13	328.53
328.93	325.53	324.61	328.02	324.49	329.09	327.52	326.88	324.77	330.07	324.51	323.17	325.57	329.67	328.2	328.1	325.61	327.8	324.58	323.39	329.16	332.31	323.42	328	330.72	328.45	327.22	335.44	322.8	329.97	328.01	327.54	323.88	331.03	326.49	324.66	329.31	326.95	329.36	326.01	331.13	326.5	323.79	329.06	327.75	326.74	327.71	326.12	328.82	323.42
311.24	308.62	312.46	310.49	313.89	312.79	312.94	311.72	317.8	311.77	314.42	313.79	315.26	312.36	311.58	310.65	311.6	316.44	310.45	316.71	315.85	311.66	318.04	314.83	314.16	309.64	309.26	312.45	310.25	314.75	311.03	309.42	310.52	317.03	315.01	310	313.24	317.57	311.09	310.75	311.95	315.88	305.1	310.91	310.99	312.49	312.79	314.48	308.73	310.69
320.16	320.08	315.49	314.73	324	318.55	319.19	317.24	319.82	320.37	318.21	317.77	315.61	314.81	318.25	320.65	319.6	322.67	322.48	315.02	311.72	322.6	318	316.06	317.79	319.68	318.39	318.75	312.6	326	318.29	319.03	319.94	316.8	312.95	317.25	314.94	317.52	315.13	315.53	317.04	315.64	316.71	318.7	318.2	319.28	315.22	314.5	319.92	321.14
304.06	301.24	301.74	299.51	302.27	307.97	308.18	305.19	300.84	298.95	304.49	302.5	308.43	305.03	303.28	309.14	304.73	301.28	299.08	303.52	296.32	306.92	300.66	307.3	305.83	304.93	302.28	298.9	303.21	304.71	301.34	300.25	300.29	304.99	304.86	303.28	301.56	304.11	301.74	304.37	303.29	297.67	303.49	302.7	302.78	302.64	302.92	303.26	303.52	299.55
299.04	301.68	296.82	298.51	304.31	300.92	300.6	300.26	296.96	303.58	299.7	301.39	299.1	307.62	302.36	304.08	303.46	299.45	296.24	298.86	300.71	304.52	299.24	302.73	304.48	307.43	300.96	302.83	296.2	304.84	301.5	302.34	307.61	305.14	303.55	296.22	302.46	300.66	307.72	299	298.88	301.07	301.78	301.24	294.66	297.23	305.21	297.68	299.71	296.67
317.41	313.88	310.34	309.96	310.72	313.28	314.59	311.51	316.5	320	312.64	313.69	312.93	307.83	312.11	309.8	313.23	314.55	308.15	312.52	308.49	314.95	312.82	308.01	312.01	316.78	310.52	314.6	313.67	313.3	311.43	311.39	304.86	313.78	310.79	315.55	317.81	312.33	308.99	315.58	309.84	313.46	313.51	304.88	308.31	315.03	315.35	309.45	310.49	313.41
302.54	313.14	309.68	301.13	304.36	299.05	296.85	307	308.12	309.57	308.05	304.43	303.64	304.12	307.82	307.13	301.4	302.24	304.72	305.24	307.57	299.42	306.09	307.7	301.87	302.48	301.98	310.42	300.06	308.57	311.25	304.52	302.84	304.7	303.34	308.61	304.34	302.66	302.21	307.74	301.65	307.37	303.05	307.23	300.89	301.96	307.34	301.05	304.46	308.77
316.33	318.14	313.39	314.04	313.64	312.23	315.26	315.01	317.77	317.02	313.17	316.11	312.21	314.36	314.18	314.5	312.72	311.55	311.93	311.63	314.99	313.02	311.48	309.8	315.17	312.17	314.19	314.59	317.71	314.69	314.14	313.82	312.94	317.89	316.09	310.38	316.03	314.89	315.26	313.44	316.59	318.3	318.9	308.23	312.61	313.87	312.6	313.67	315.96	317.2
303.39	303.23	300.15	300.42	303.64	303.04	302.58	303.54	299.41	301	298.49	304.04	302.23	309.16	303.2	303.84	305	298.65	299.77	306.72	297.48	303.14	299.56	306.07	307.51	303.18	300.9	302.03	299.12	302.58	298.02	302.82	303.16	301.88	305.82	302.74	306.17	302.26	304.19	306.94	300.65	304.95	299.49	299.99	298.46	303.46	305.18	298.54	306.37	306.8
297.93	297.84	301.57	299.26	297.39	297.44	293.44	301.33	299.59	298.98	293.23	293.75	297.83	295.82	296.5	297.34	297.68	299.62	292.36	292.79	297.5	297.48	290.91	301.6	298.57	297.42	297.22	298.92	295.26	299.37	299.66	297.93	295.12	302.92	291.52	295.06	295.97	293.98	294.89	295.48	293.29	295.41	297.37	292.43	298.28	297.18	298.15	299.25	296.74	293.67
316.45	321.59	315.38	322.29	316.89	324.6	320.65	322.91	321.99	322.86	317.7	317.17	318.34	318.3	314.29	321.18	321.8	319.15	317.03	318.63	320.87	320.92	318.43	321.24	321.58	322.78	316.3	323.3	321.53	321.06	315.35	320.3	316.54	323	320.83	319.47	321.29	315.56	319.98	316.85	319.89	316.39	329.91	316.43	314.67	318.13	320.85	317.96	318.25	321.63
316.26	316.04	318.49	312.66	313.49	311.29	313.54	318.13	309.72	316.75	315.76	314.09	313.08	313.06	312.46	310.55	314.08	312.14	309.07	312.95	314.35	316.04	308.59	318.16	312.51	317.35	311.23	310.86	307.31	313.79	314.97	315.67	314.77	310.87	316.01	311.07	316.15	312.86	313.87	311.98	315.86	316.76	314.56	312.15	315.23	314.16	311.78	312.98	313.09	309.67
318.9	318.55	320.33	318.72	316.49	322.97	316.91	320.58	320.48	320.34	316.87	323.12	314.29	318.93	318.97	318.82	324.41	321.07	320.74	317.44	315.5	316.62	314.8	315.67	319.48	318.57	316.94	320.65	320.87	316.16	317.49	319.16	312.59	321.35	319.93	319.13	324.49	320.65	318.18	319.93	317.19	315.96	319.97	318.45	318.55	322.43	316.44	319.02	317.4	320.89
328.96	327.12	325.85	325.16	329.19	328.61	327.62	326.24	329	332	331.31	332.79	323.85	328.03	327.9	325.62	327.76	327.57	329.51	329.86	326.16	330.45	330.68	321.67	326.09	324.09	326.47	323.08	325.98	324.51	329.02	327.06	325.61	329.26	327.04	325.72	327.58	326.81	329.18	328.14	325.75	324.86	326.9	328.98	333.04	329.23	322.7	330.44	327.03	330.18
296.38	303.61	299.39	304.06	307.02	308.87	309.9	306.56	309.78	299.08	306.38	304.43	304.29	306.39	307.75	309.67	306.52	303.36	308.44	304.7	308.47	304.23	306.77	308.9	311.54	311	307.47	307	309.4	305.96	302.12	306.12	307.77	309.71	310.44	303.21	306.92	299.62	306.76	308.45	304.2	307.85	309.77	308.91	302.44	305.46	309.4	302.25	311.93	306.77
327.04	328.81	327.23	327.14	326.84	329.27	328.73	335.29	331.09	325.66	327.89	329.91	326.37	326.32	328.17	327.7	326.21	330.76	323.37	326.6	326.99	324.65	331.58	328.21	329.25	317.67	324.64	327.42	327.91	329.7	328.2	325.6	325.01	323.61	327.9	326.98	330.02	331.19	324.29	328.62	327.69	326.88	328.04	327.64	323.76	331.02	325.91	327.06	329.73	328.93
308.58	316.97	312.66	312.43	310.93	318.32	313.29	306.15	310.8	322.73	311.93	310.38	313.19	314.23	314	316.29	321.52	310.1	309.66	310.9	315.5	311.14	316.12	312.53	315.63	320.82	314.58	317.66	311.42	314.78	312.45	314.18	311.88	313.05	314.49	311.43	316.52	312.62	312.18	312.33	309.49	317.31	316.26	319.41	314.54	316.13	309.9	312.98	307.41	313.94
318.64	310.06	314.62	314.29	314.96	315.55	311.27	313.34	314.48	317.22	314.24	312.98	313.2	314.36	316.99	314.34	308.01	313.29	315.03	314.83	318.49	313.49	314.38	316.39	317.18	311.59	318.93	318.02	311.27	315.2	316.54	315.23	314.98	318.68	317.31	315.78	312.74	312.63	316.61	314.27	311.11	314.51	316.81	316.38	313.99	314.4	317.18	320.83	314.14	319.31
306.14	306.03	312.89	299.95	305.29	307.54	306.79	307.37	308.5	309.16	309.3	308.4	310.12	309.3	313.62	303.74	310.14	307.94	311.32	307.69	309.47	309.46	310.68	307.8	308.13	314.55	307.35	313.02	312.96	305.33	309.15	304.87	308.01	306.47	304.39	313.58	309.26	305.23	307.32	307.95	313.48	306.79	311.51	313.23	305.78	308.75	308.49	308.62	307.2	311.63
298.18	294.09	293.03	297.54	291.47	294.26	294.79	293.07	296.5	294.18	291.49	296.49	298.02	293.5	293.22	288.85	292.72	291.72	298.99	294.67	296.08	291.03	298.24	292.64	292.88	300.41	295.71	296.21	295.36	300.85	296.16	295.47	294.56	294.46	295.39	295.57	295.18	293.26	293.89	291.13	293.74	288.22	295.49	292.2	288.05	295.63	292.49	290.56	292.96	295.03
303.73	301.22	306.18	302.92	307.42	302.7	303.79	308.52	307.77	307.35	304.16	300.39	300.85	303.13	300.42	306.21	308.21	301.57	305.14	310.45	303.42	307.66	304.88	298.9	305.72	302.66	303.43	312.02	306.01	308.21	309.78	313.82	302.55	305.02	304.04	306.65	305.8	305.82	304.99	304.96	302.43	303.77	303.08	300.01	304.6	302.86	307.82	306.14	306.78	305.02
300.31	310.32	310.38	314.44	312.72	311.67	310.8	308.52	312.63	307.6	310.38	308.7	313.74	309.63	306.69	307.8	308.81	305.32	316.66	310.84	309.22	311.07	317.47	313.93	315.06	308.08	310.4	312.29	311.74	309.66	310.32	310.71	314.82	310.82	308.97	309.99	308.11	314.42	308.5	309.65	307.19	312.79	311.06	310.41	305.41	311.94	307.65	311.6	313.33	305.34
305.18	301.69	302.33	303.69	307.59	301.33	306.54	303.55	307.65	305.06	307.24	307.39	305.85	305.06	302.3	307.01	304.31	306.46	298.93	303.23	303.08	302.91	302.16	308.08	304.19	304.71	303.96	304.41	301.69	302.38	303.34	296.47	307.17	308.95	308.38	305.17	300.22	301.47	305.13	300.66	304.69	300.51	305.41	305.19	308.69	299.89	303.38	304.36	299.1	302.16
308.47	305.41	303.83	306.66	305.17	304.97	305.86	303.69	303.7	304.96	305.07	304.43	304.44	307.96	304.78	308.97	307.73	306.22	308.29	307.34	303.25	308.64	308.67	310.82	304.95	302.55	309.83	307.81	304.31	303.91	307.87	311.9	304.86	307.87	304.72	309.93	308.4	306.83	303.01	305.83	307.36	308.7	303.86	309.26	305.69	306.5	306.9	305.12	303.75	305.18
303.59	307	304.4	303.27	301.1	305.89	305.11	302.5	307.93	305.79	303.31	302.25	304.48	304.28	303.14	310.07	303.65	300.61	306.64	306.56	307.52	305.54	304.77	307.06	302.23	307.37	297.62	309.53	298.43	307.69	301.02	305.48	305.34	301.63	301.09	308.71	304.15	312.62	305.56	307.62	303.78	308.79	300.15	300.93	303.67	302.61	303.27	300.99	301.12	306.4
300.94	307.58	300.07	301.19	300.79	305.6	307.44	301.17	303.2	302.37	304.4	303.13	305.5	304.14	304.65	302.21	301.4	304.04	306.5	306.68	299.95	303.68	306.35	300.93	303.63	304.27	302.6	301.33	305.14	302.59	301.86	301.47	303.88	309.2	301.85	305.03	305.94	301.52	298.72	300.36	304.74	300.71	302.83	301.98	304.87	305.52	303.95	302.22	302.85	301.82
307.15	306.37	307.44	302.64	309.66	306.58	308.54	313.93	309.36	312.89	306.68	308.3	302.61	311.8	311.81	314.3	304.35	309.14	307.45	312.49	310.41	308.9	310.2	309.9	307.53	309.18	308.28	305.75	305.38	302.86	310.91	310.84	309.49	310.7	307.41	312.2	307.08	308.53	311.03	305.27	308.52	308.29	311.45	306.12	311.95	305.87	304.9	307.9	306.81	313.3
302.92	306.05	303.49	303.49	299.54	312.12	307.51	306.47	306.91	306.55	301.11	306.82	309.58	301.59	304.13	302.59	301.54	304.79	304.2	301.77	301.13	303.34	301.44	305.8	311.02	302.14	304.34	308.2	305.91	303.33	303.03	303.9	299.87	306.31	303.36	303.67	304.42	304.4	300.46	304.94	306.81	307.58	301.5	303.4	301.25	301.72	306.01	302.8	302.19	297.56
300.95	298.55	303.72	298.41	300	304.22	296.71	306.72	302.21	305.69	304.07	301.54	302.99	298.63	293.7	301.15	301.52	298.97	304.4	302.79	298.08	295.05	304.02	301.53	302.35	299.58	301.24	300.96	299.72	301.63	304.99	303.84	304.15	299.71	301.21	301.28	301.65	303.99	302.51	300.65	301.67	302.61	304.16	301.1	302.93	302.55	300.8	304.8	297.61	302.57
299	304.4	300.56	301.95	302.03	301.94	308.4	307.2	301.82	301.37	304.75	301.93	299.26	306.77	304.41	301.68	301.54	304.23	301.49	297.22	300.67	302.04	306.44	298.99	299.36	302.18	303.71	306.64	305.91	305.59	303.1	304.51	308.28	306.88	305.99	302.53	304.53	300.41	304.78	303.5	303.78	304.91	302.88	303.57	301.36	303.71	301.2	304.71	309.72	304.39
316.01	315.52	324.02	315.43	317.18	316.9	318.28	312.79	318.29	315.32	318.74	314.73	313.99	313.48	313.76	313.51	310.79	316.66	315.77	316.28	314.31	312.11	317.07	314.04	313.83	310.63	318.51	316.14	310.52	314.75	308.69	312.38	318.16	314.73	314.7	318.81	319.78	316.28	318.38	315.95	311.43	318.14	316.96	315.82	309.91	312.03	318.59	318.09	323.6	313.93
309.94	312.53	312.68	315.05	314.65	313.54	313.56	316.79	313.44	309.78	316.37	313.92	311.37	313.98	317.98	320.31	315.56	311.37	315.91	309.03	313.61	311.54	313.06	314.51	315.5	312.32	314.07	315.06	312.84	317.15	312.43	318.33	311.56	313.82	315.24	314	311.79	311.36	318.31	316.23	314.14	319.96	313.95	308.45	308.65	312.86	313.88	315.24	314.5	315.82
313.46	315.82	314.03	312.9	310.13	315.12	319.66	312.24	313.05	316.89	315.1	316.02	314.64	317.86	320.66	315.52	314.31	312.96	313.37	314.66	312.59	312.51	317.64	318.18	317.19	311.71	317.14	318.96	315.52	312.52	318.52	315.43	320.67	313.81	313.76	308.64	315.15	317.32	313.15	311.69	313.4	319.41	317.9	318.14	315.07	311.04	316.5	312.54	315.62	315.64
315.49	310.73	308.61	317.02	314.06	323.31	316.94	316.77	318.43	316.1	321.94	314.32	312.21	314.92	318.93	312.33	317.39	316.88	315.49	315.86	320.41	319.03	314.97	319.62	311.79	315.06	315.76	313.12	317.62	318	313.27	322.47	318.4	319.76	319.33	316.04	324.97	317.52	319.72	318.24	318.85	314.9	321.54	321.14	319.35	320.54	318.82	316.84	316.33	320.37
300.09	302.5	305.14	306.49	307.91	302.13	302.9	301.8	302.91	301.63	304.5	307.28	308.1	298.52	302.1	305.04	306.21	304.27	308.85	306.04	300.45	302.72	308.07	301.88	303.58	306.64	303.28	299.87	302.89	307.76	303.6	301.02	309.58	301.09	306.39	303.49	306.15	301.61	302.12	303.31	297	303.73	303.81	310.03	302.86	305.86	298.95	298.89	309.53	297.31
323.86	326.5	326.45	329.73	332.5	323.89	325.58	336.07	325.69	324.7	326.61	327.24	326.7	325.93	326.56	323.19	324.79	328.59	324.96	326.7	326.04	326.2	328.62	323.73	330.72	327.83	325.89	321.31	325.71	331.74	332.1	327.3	329.94	329.74	324.33	322.6	326.11	327.83	326.04	330.61	328.79	327.18	325.61	327.79	327.32	327.17	324.13	329.27	326.78	319.24
314.78	320.14	317.5	318.71	317.06	320.4	321.79	320.32	320.94	316.97	319.61	319.5	314.58	318.7	316.78	318.75	312.75	321.86	317.39	316.28	318.2	319.18	317.23	322.97	319.25	317.8	319.4	320.78	318.82	316.19	318.29	316.55	325.4	315.58	318.3	319.63	316.14	318.23	315.54	313.94	319.45	312.26	319.37	321.64	321.84	316.69	316.95	318.79	320.53	319.13
318.91	313.48	315.42	310.43	314.39	305.83	316.76	310.7	320.11	310.73	315.35	309.76	314.32	315.84	308.34	311.9	311.14	313.33	310.9	313.25	312.09	309.49	307.49	313.17	313.54	315.87	313.36	306.43	313.49	309.18	312.56	314.34	312.12	313.93	313.33	312.14	317.65	311.16	315.38	315.92	316.79	312.26	314.43	308.98	313.54	307.51	312.03	311.15	311.03	309.73
290.04	297.19	292.18	300.63	295.07	290.79	293.18	293.51	297.67	293.14	296.57	294.8	293.01	293.97	294.44	296.16	298.08	297.43	293.81	291.05	298.03	296.99	295.88	296.61	288.74	295.75	295.29	293.21	290.96	294.42	292.15	301.98	295.07	293.55	293.38	295.17	295.23	295.77	293.53	294.95	292.94	297.35	294.68	290.71	295.04	297.46	293.24	301.2	294.98	297.7
302.39	303.16	295.16	302	300.32	302.78	302.51	303.17	303.71	308.05	296.86	300.76	303.54	304.49	298.37	303.81	301.01	305.84	298.37	307.28	300.25	295.42	298.23	299.4	300.81	305.08	300.47	305.29	306.91	299.25	300.74	296.65	299.74	301.07	302.18	299.76	299.91	302.17	304.97	303.35	302.94	301.34	303.19	301.28	306.54	301.12	303.36	300.58	303.24	301.85
312.13	315.04	315.03	314.9	312.12	320.16	317.44	312.93	317.25	320.19	313.18	313.31	320.4	315.31	317.96	315.49	321.09	321.62	320.18	314.41	314.88	317.59	320.1	319.26	318.79	314.52	317.42	323.31	315.54	317.26	318.44	313.47	318.96	322.16	318.01	317.77	319.38	315.51	317.08	319.25	317.02	320.24	321.54	315.84	321.46	316.02	320.48	316.18	316.96	322.67
302.35	304.76	301.38	306.16	302.55	301.32	305.6	301.23	300.31	298.51	302.47	301.83	306.54	302.32	307	304.61	302.52	301	303.51	302.58	300.74	300.75	305.76	302.64	301.94	307.96	301.24	300.72	301.39	300.48	303.58	297.08	299.75	305.03	301.89	300.53	301.71	303.79	304.64	305.86	300.1	297.71	299.65	304.46	301.62	305.64	301.01	301.79	305.87	303.4
307.96	301.58	303.56	303.5	303.53	306.64	304.14	302.32	301.72	305.4	304.93	304.59	302.79	300.04	302.98	302.1	306.93	303.02	301.6	305.25	302.21	302.93	304.39	302.23	302.94	306	302.08	302.78	305.67	303.33	305.86	299.88	298.9	305.92	309.4	305.88	300.84	300.42	304.51	303.66	303.72	304.55	300.95	310.62	304.37	301.88	303.35	307.1	304.85	299.12
290.19	292.17	296.17	291.49	288.88	295.48	296.97	295.5	297.58	297.2	296.66	289.33	296.1	297.42	295.15	289.64	294.04	292.6	287.76	292.24	290.52	293.2	292.79	295.48	288.7	296.64	297.81	292.61	292.15	295.42	293.19	296.82	295.32	289.25	297.73	293.59	298.81	295.85	295.07	294.48	293.53	294.22	294.95	293.35	290.4	290.98	296.04	286.28	296.75	297.5
307.14	303.34	303.57	303.18	306.55	303.86	303.46	307.81	306.78	308.13	306.04	304.66	308.29	301.37	307.77	301.96	307.14	304.8	309.43	305.58	302.47	305.24	304.19	309.58	306.17	301.19	304.02	307.31	307.23	305.28	307.23	306.78	306.19	301.53	305.56	305.77	305.14	305.48	305.11	304.3	302.88	302.02	301.76	303.95	305.46	302.1	305.01	306.99	303.26	298.39
313.23	307.76	312.36	312.92	309.37	313.67	306.44	311.98	313.04	312.12	307.36	312.94	307.34	312.33	310.19	313.12	309.21	310.17	314.32	313.55	307.37	309.8	308.49	310.57	314.6	313.87	307.91	313.2	314.39	310.85	310.02	313.58	307.89	307.93	308.65	306.97	313.48	310.35	312.98	314.09	308.04	312.75	309.26	316.91	308.38	316.5	309.33	307.99	310.75	308.19
293.25	295.07	290.48	292.77	295.73	298.46	300.66	291.43	293.56	293.07	294.82	294.22	291.13	296.56	299.74	294.51	295.87	292.51	298.46	297.34	296.15	297.99	301.36	291.94	297.08	299.94	291	296.88	294.71	296.39	293.15	295.73	294.92	291.68	292.81	294.17	293.87	294.37	298.98	300.73	295.4	293.58	298.49	294.73	299.24	289.73	299.33	294.32	296.96	292.55
300.29	302.47	307.05	302.98	303.66	303.6	301.68	302.91	307.51	305.21	302.29	302.57	306.67	306.53	302.02	300.9	302.41	307.01	296.87	297.74	304.18	299.07	298.77	306.93	298.51	299.64	306	299.56	303.07	299.63	306.71	302.45	303.07	300.47	302.2	299.79	303.04	298.01	302.67	302.64	301.12	305.63	304.95	303.53	302.92	303.4	305.12	302.39	306.21	304.82
308.7	313.15	308.77	310.77	311.39	311.18	314.32	308.69	310.7	314.68	312.38	315.68	308.58	308.64	306.7	308.17	310.59	308.92	315	307.15	315.23	310.85	308.71	310.31	305.12	312.21	309.29	310.37	308.25	307.81	314.75	307.68	310.9	310.6	313.96	311.8	310.93	310.49	311.03	309.02	310.14	313.79	312.63	312.06	303.21	311.17	308.84	312.47	316.52	309.45
314.6	316.33	312.9	313.4	314.61	315.37	312.1	318.13	319.99	321.18	314.21	311.77	313.74	311.49	318.87	310.24	316.12	312.51	315.7	314.26	316.27	314	317.85	318.23	314.3	315.4	316.81	314.53	312.76	315.1	317.3	311.24	316.13	309.12	318.76	316.82	318.03	314.36	313.14	317.23	314.65	315.69	313.95	315.52	312.96	310.25	321.55	312.73	315.01	311.48
320.79	318.13	319.63	318.96	318.12	319.99	316.25	313.7	311.28	313.66	319.08	314.4	312.89	318.76	317.2	313.8	321.37	320.44	312.81	318.27	315.04	314.66	314.18	317.49	318.5	314.85	315.73	312.72	321.38	314.06	306.71	317.79	312.31	316.46	316.8	313.26	323.05	315.97	313.81	317.21	319.43	321.23	320.92	319.81	313.77	319.3	317.96	318.33	314.07	315.38
297.27	302.05	297.24	301.43	298.48	306.72	302.92	299.92	305.46	297.52	302.98	302.07	300.45	297.05	300.83	298.34	299.44	305.01	298.48	299.14	301.94	298.17	305.32	303.28	297.65	302.97	297.97	300.23	302.15	298.89	301.32	302.83	297.78	303.82	306.08	304	302.16	301.33	298.86	299.11	301.68	299.54	299.25	300.14	302.11	298.72	301.04	306.26	300.61	305.52
313.03	317.55	316.15	317.62	317.85	310.68	316.91	317.39	315.16	314.6	313.7	311.45	316.72	312.52	318.6	321.84	317.57	316.18	316.89	314.32	316.66	317.25	315.58	314.66	315.67	318.08	314.67	312.67	315.33	312.72	315.89	314.69	313.55	318.8	312.61	314.04	314.08	316.63	312.58	308.31	316.69	312.73	316.61	314.57	312.12	314.27	313.44	314.07	315.5	313.71
330.33	329.33	324.74	326.77	327.14	327.22	327.92	331.15	326.49	328.59	330.64	329.33	323.68	325.79	327.86	325.4	325.29	325.31	328.24	322.06	326.69	325.17	331.6	326.75	328.11	329.68	325.17	328.96	327.95	326.6	331.83	322.11	329.02	321.14	327.31	329.02	321.8	328.88	327.05	323.73	321.15	322.81	330.1	326.1	322.68	329.35	328.75	326.73	329.21	321.94
315.68	322.84	316.65	318.75	313.8	319.08	316.35	313.32	320.65	318.68	316.2	318.65	314.79	317.1	316.4	311.52	315.57	314.57	318	312.23	316.33	317.03	317.05	313.58	314.41	319.2	315.17	316.32	315.57	318.71	315.71	319.67	318.12	312.72	318.82	317.39	313.7	318.27	317.24	317.76	316.69	318.67	318	313.55	317.86	315.79	313.06	319.04	318.79	325.36
303.1	299.77	299.06	303.61	300.62	298.84	299.56	300.15	303.18	300.38	299.79	297.97	294.55	298.03	300.88	300.49	296.41	300.47	298.1	298.99	296.25	302.86	302.61	299.48	301.38	298.6	300.19	304.99	304.03	303.4	301.57	303.94	297.18	302.18	296.63	297.88	299.96	304.11	300.5	297.55	301.46	302.65	300.37	300.56	297.63	300.63	296.55	294.62	301.35	298.64
295.63	305.8	305.35	301.71	302.17	303.55	306.26	305.06	302.31	300.38	305.73	307.16	302.42	310.15	308.42	304.03	311.72	307.46	308.9	305.62	303.43	305.57	303.69	302.45	303.17	301.79	297.92	308.51	303.04	309.8	306.96	302.76	306.53	307.56	305.09	302.05	304.08	306.79	303.57	301.64	302.31	303	304.79	305.48	302.64	303.55	303.41	300.82	306.08	304.29
306.5	309.79	306.34	308.1	312.3	300.77	304.87	303.62	303.65	306.13	305.93	308.26	305.3	302.87	304.91	308.64	303.64	304.84	305.38	307.01	305.42	301.48	302.98	306.96	307.64	305.21	305.32	304.69	305.65	312.47	305.92	302.9	298.89	303.81	305.42	303.42	305.59	305.82	310.81	309.8	303.08	304.58	302.62	306.47	308.43	307.79	309.01	309.57	306.28	301.9
292.92	293.61	294.44	293.71	295.74	291.47	298.92	295.88	291.76	297.32	293.38	289.54	294.79	296.1	296.62	296.23	294.02	290.37	296.45	293	292.52	288.34	289.91	293.26	289.49	294.1	294.14	293.71	293.68	294.26	291.23	296.23	294.54	296.55	291.69	295.18	292.63	293.07	293.18	292.06	294.41	299.13	293.36	298.09	298.99	291.83	295.28	291.26	293.19	294.01
297.85	294.51	295.48	298.61	299.18	301.97	297.24	297.54	300.86	302.21	293.39	295.82	300.04	302.62	297.89	301.77	293.71	296.39	299.23	298.8	292.44	296.18	297.14	297.04	291.16	291.69	298.4	297.06	292.71	295.46	298.87	293.74	293.99	294.25	297.02	298.11	298.88	299.65	294.66	293.98	295.15	296.49	295.53	297.63	298.2	300.97	299.6	301.31	300.63	297.75
317.35	318.33	320.59	313.71	314.59	313.57	313.55	317.34	315.31	315.6	314.64	314.12	315.93	315.82	311.51	316.39	313.41	317.17	317.98	322.57	317.41	315.95	319.33	316.99	319.39	314.97	317.9	317.75	312.05	317.11	314.49	317	313.81	313	315.97	311.14	318.38	319.55	316.71	317.62	322.43	315.79	308.44	318.21	317.31	311.31	312.6	321.85	311.23	315.44
311.82	308.21	308.71	314.33	309.82	310.45	308.94	311.65	310.64	306.24	310.86	310.14	306.83	312.15	306.24	309.8	310.84	307.59	312.05	306.88	310.71	313.36	313.3	309.49	312.2	311.97	312.82	310.44	308.09	307.06	309.53	311.75	311.49	310.06	311.45	311.94	316.47	310.56	312.37	310.09	309.41	309.37	314.7	312.77	308.19	314.84	312.52	308.55	311.43	309.82
301.38	304.53	306.18	311.78	307.35	309.88	303.63	301.95	303.67	307.65	305.48	301.86	310.17	308.61	306.32	303.34	310.04	308.8	310.72	305.85	303.09	303.26	305.49	304.86	305.2	308.06	308.89	305.89	306.59	307.14	306.6	308.29	306.72	308.37	307.94	307.51	306.39	301.58	310.17	306.93	306.72	310.27	298.02	302.07	306.87	301.92	304.05	304.25	307.87	302.83
313.39	318.19	313.76	316.68	312.49	315.66	317.77	313.37	319.01	313.78	313.61	316.63	320.94	314.67	311.85	317.02	311.34	314.15	320.52	317.17	314.97	314.49	314.24	318.23	319.78	318.13	317.87	318.34	315.96	318.89	322.83	315.35	320.63	310.74	314.2	306.62	311.54	316.7	311.53	317.29	316.44	323.62	314.67	312.83	313.84	315.83	317.13	321.5	317.07	315.8
294.19	296.45	300.38	293.35	294.48	294.79	296.52	295.28	290.86	297.31	295.64	294.04	295.34	297.12	293.08	295.18	297.99	291.17	297.32	297.28	297.59	293.93	299.01	293.57	295.77	294.06	293.63	297.37	293.87	298.76	291.94	297.97	296.2	295.78	296.65	294.25	293.19	292.11	294.71	301.2	296.39	292.59	294.73	293.4	295.74	297.02	297.15	289.29	293.38	295.23
305.06	301.01	307.52	302.88	303.63	303.71	308.49	302.63	298.86	302.39	304.16	303.38	303.31	303.23	306.97	304.59	306.76	303.09	307.31	301.12	306.98	303.69	304.34	304.58	310.43	305.2	301.48	301.11	300.76	304.29	304.77	303.96	303.9	302.07	305.34	308.7	304.9	302.35	302.9	303.13	304.74	306.71	302.8	298.25	304.39	307.83	299.19	308.12	301.97	299.83
320.16	313.39	319.75	316.65	313.58	317.64	311.74	312.34	308.2	312.28	313.31	312.93	312.26	309.98	319.45	318.83	318.99	315.36	314.83	317.09	314.86	315.73	311.15	317.35	307.39	313	320.31	319.24	315.11	315.31	310.25	314.78	311.23	314.85	315.64	316.24	310.52	313.29	317.49	312.53	314.65	315.45	314.37	320.55	314.25	319.16	318.86	313.89	318.27	313.75
304.57	304.55	306.65	307.73	302.65	304.57	304.92	305.34	310.29	305.41	305.16	304.78	303.23	304.77	300.66	306.89	304.37	308.38	307.23	302.52	302.81	301.96	300.51	304.77	305.13	308.22	311.26	305.48	306.92	304.59	299.62	307.45	305.2	301.84	298.61	306.04	305	305.43	307.26	305.12	304.95	298.74	302.91	307.01	303.28	303.47	305.43	302.88	301.99	305.22
301.94	305.01	304.9	299.64	305.91	306.4	301.25	302.93	308.3	303.18	303.18	303.46	302.66	301.78	307.44	308.37	301.26	302.12	306.88	299.49	299.92	303.19	305.68	309.15	302.92	303.35	303.98	305.59	300.54	303.62	301.93	303.52	305.68	302.75	301.85	303.07	303.52	302.29	300.87	306.69	304.65	303.2	299.53	300.02	302.63	305.86	304.42	307.38	299.27	304.79
315.9	312.83	311.35	312.36	311.98	317.93	313.83	312.67	318.75	313.68	307.63	315.67	316.3	311.1	315.96	318.51	314.53	313.25	318.43	313.88	314.28	312.11	311.64	315.95	310.61	318.02	314.06	319.12	309.38	316.28	315.78	308.27	317.32	316.3	315.35	320.73	313.54	315.28	313.16	312.89	313.89	315.51	317.66	313.85	315.07	315.01	318.53	317.77	313.64	315.1
305.81	306.04	305.26	308.12	302.56	303.68	304.7	303.36	305.51	302.08	306.33	302.33	305.81	306.41	305.82	306.19	309.41	304.52	304.78	301.65	308.83	300.69	305.32	308.13	310.83	301.74	307.62	309.12	307.83	306.99	307.93	305.12	302.63	303.26	304.41	304.1	308.17	305.75	301.68	307.44	304.68	300.65	307.16	300.13	301.92	305.92	303.14	307.45	304.98	300.78
322.87	327.76	327.84	320.58	329.48	322.88	323.98	323.82	326.67	321.34	326.72	325.17	327.66	327.82	323.08	331.33	329.64	327.12	327.13	321.97	326.57	329.22	328.08	329.38	324.72	326.17	326.45	326.84	326.06	327.96	321.75	328.75	329.5	324.46	323.88	320.81	322.18	321.56	330.86	325.8	326.14	332.02	325.11	328.23	324.41	326.98	320.61	330.15	329.29	326.8
312.35	307.45	304.37	310.1	308.59	308.57	311.1	310.52	306.87	305.11	299.66	308.19	303.95	304.92	309.52	305.57	308.69	303.59	305.37	309.28	306.17	302.24	306.48	311.51	303.77	305.25	307.43	302.79	305.4	309.33	304.11	308.95	307.55	307.87	302.9	307.52	302.89	307.77	307.29	305.03	302.9	306.24	303.46	308.87	302.77	306.41	305.09	305.83	306.56	307.11
302.82	307.52	302.45	306.22	297.59	310.17	301.84	304.48	303.14	301.69	304.56	303.62	302.24	303.61	303.15	303.22	303.31	302.54	305.42	306.97	307.22	299.94	303.48	305.22	302.52	306.88	308.73	306.12	304.23	299.57	299.98	307.01	300.54	302.78	305.59	301.77	305.26	303.3	302.27	303.2	303.49	308.35	309.01	301.84	301.04	302.93	305.23	306.55	307.17	306.08
301.68	302.39	306.23	301.58	294.41	302.4	306.76	303.2	297.24	300.36	301.82	303.9	302.88	300.03	298.96	300.47	300.75	293.96	305.73	302.64	305.66	299.96	305.38	302.93	299.51	301.73	300.93	299.88	299.06	300.31	297.08	302.31	304.84	301.24	300.66	299.7	294.83	298.27	300.59	301.31	298.13	299.17	304.93	306.36	293.62	304.4	300.01	298.58	297.99	301.12
306.1	307.3	302.97	307.68	304.64	314.07	308.21	308.86	305.18	305.89	312.35	307.88	313.28	306.43	306.57	305.21	308.53	308.68	309.34	304.84	305.84	307.59	305.21	303.88	305.19	310.89	307.3	304.18	309.99	300.99	304.31	306.67	308.97	303.39	309.64	305.69	308.81	305.8	310.58	310.94	306.22	306.81	302.83	311.33	305.54	302.4	306.15	311.78	309.01	306.34
306.01	302.93	304.1	304.9	305.55	306.55	305.17	301.79	303.14	310.69	302.51	305.16	304.78	310.85	307.92	308.47	305.27	303.13	311.5	306.78	304.9	305.52	303.22	304.01	307.9	308.2	308.16	303.65	305.22	307.48	301.16	299.01	301.84	304.07	307.24	305.16	302.22	306.61	301.74	306.5	305.99	306.26	307.97	305.4	302.65	303.65	302.28	302.59	301.9	302.7
302.71	309.81	302	302.55	303.92	299.51	302.68	295.46	303.32	303.55	304.97	298.91	306.55	302.74	297.68	302.14	304.62	301.13	302.82	304.06	303.79	303.43	301.27	307.93	306.11	307.43	303.5	304.91	303.5	305.54	304.53	300.25	301.01	300.67	304.8	304.86	303.4	305.85	301.44	296.41	305.8	307.42	300.39	299.49	300.32	303.06	303.44	300.09	306.68	302.23
301.01	301.31	303.78	304.27	299.97	303.28	301.11	301.94	305.34	297.64	302.17	303.37	302.07	303.27	305.22	303.75	303.39	299.91	297.05	299.3	301.2	299.29	299.93	307.86	298.54	301.29	299.34	294.22	303.65	300.32	302.16	301.97	306.29	302	306.07	304.49	304.77	306.69	303.39	303.24	297.55	302.36	301.21	302.78	302.77	302.17	295.72	301.08	305.45	301.75
311.67	316.86	310.97	312.63	310.84	312.05	312.43	313.67	314.72	313.85	315.66	312.94	313.18	314.94	310.81	307.18	314.76	309.2	315.65	315.13	311.8	316.61	313.93	314.88	315.31	309.35	323.48	315.94	318.59	311.36	317.41	316.4	315.36	317.36	313.52	317.49	314.52	313.86	314.21	314.33	316.43	316.66	312.81	311.1	313.57	308.23	316.06	310.39	316.79	313.9
306.34	304.93	303.31	306.23	302.79	307.99	301.82	304.02	300.49	303.64	308.03	305.83	307.11	299.57	308.3	307.97	305.35	303.83	302.01	305.09	304.1	306.27	305.14	303.91	301.44	304.12	302.94	305.19	304.63	299.11	305.17	304.62	306.68	302.82	303.65	302.51	305.42	305.13	304.26	305.99	307.51	304.48	304.46	305.96	306.64	306.02	303.82	301.8	304.3	303.81
308.69	313.92	313.12	313.68	312.83	310.43	309.36	314.41	313.41	313.41	309.79	310.57	312.67	308.33	314.88	312.3	314.96	311.08	308.32	309.21	316.05	306.87	309.37	308.15	311.81	309.89	308.42	314.52	307.45	306.74	308.13	313.73	309.4	313.64	311.5	313.49	310.38	308.28	309.44	313.71	310.43	313.04	314.73	311.84	308.52	315.06	312.34	310.25	308.95	314.87
314.7	314.89	313.24	313.03	318.98	319.32	316.12	314.15	312.68	317.18	311.51	316.92	315.16	315.8	318.26	317.53	314.73	316.72	311.63	316.57	313.57	312.95	315.07	312.98	315.93	312.71	313.09	318.6	317	314.72	311.65	317.51	313.94	314.89	317.22	319.84	313.3	312.96	310.2	320.62	313.76	318.6	311.87	315.15	316.25	313.41	315.57	323.66	312.2	312.02
302.58	300.41	299.15	304.52	304.43	296.05	303.97	304.03	304.45	296.58	304.94	305.16	305.45	302.81	299.06	300.47	301.7	299.43	302.23	303.17	303.52	305.19	302.78	302.64	300.43	302.65	301.75	303.47	303.82	292.41	306.72	299.74	301.1	300.1	302.81	303.06	304.6	300.96	305.9	301.03	303.36	305.35	300.78	302.47	300.08	305.74	302.28	300.43	305.52	300.78
311.89	314.9	313.88	312.35	309.44	316.26	310.63	309.51	310.8	309.08	311.32	309.67	311.8	315.02	309.86	313.97	313.02	311.02	313.55	313	315.87	315.24	315.45	312.96	315.64	316.42	310.52	311.93	309.69	310.47	315.55	314.4	314.81	316.95	308.83	311.68	313.09	313.93	311.38	316.6	315.96	313.85	315.66	308.95	312.17	314.47	313.74	315.69	311.54	313.06
308.28	309.42	308.31	310.74	301.18	305.51	306.89	308.24	315.1	303.77	306.4	309.18	310.89	307.06	311.88	307.84	309.72	307.92	312.13	307.79	306.02	311.19	305.21	309.1	308.05	308.17	309.36	310.7	308.86	306.89	309.72	314.02	308.61	307.54	304.89	308.06	302.83	302.94	306.03	308.74	306.84	305.78	307.87	307.01	305.72	309.99	307.78	304.91	310.03	306.79
306.94	300.79	305.08	300.57	301.14	304.18	299.61	303.49	307.33	304.52	300.51	304.46	303.97	303.14	302.55	296.59	303.88	302.69	303.63	302.71	302.25	300.62	305.43	308.06	304.89	302.48	304.64	298.77	305.45	307.05	305.75	305.91	304.68	303.67	303.21	306.99	306.33	309.45	309.33	306.04	303.18	298.98	306.79	301.44	303.31	302.15	302.65	305.26	301.65	303.63
301.54	302.23	304.26	304.37	296.85	302.41	299.12	304.88	305.98	302.85	304.77	301.15	300.66	303.6	298.89	304.67	298.72	299.37	305.16	302.73	298.3	303.72	302.36	301.71	300.16	302.32	302.05	297.68	301.07	304.69	305.21	300.31	299.03	297.64	305.03	300.13	302.76	301.55	305.29	301.89	303.09	298.76	300.06	303.56	297.59	301.17	296.97	301.49	300.8	301.67
308.96	311.47	305.11	311.17	303.97	311.26	307.2	302.11	306.63	307.25	308.23	305.6	309.4	310.59	307.69	309.13	308.58	308.31	312.71	307.91	310	310.35	310.37	310.87	309.92	308.83	307.13	305.79	308.64	308.6	307.53	305.1	312.69	310.58	311.09	311.3	314.92	308.54	306.94	304.42	309.3	306.65	312.12	308.08	309.69	314.97	312.58	309.27	312.72	310.36
326.87	326.67	330.99	329.49	327.48	329.99	332.55	331.58	329.02	327.49	330.68	323.83	331.75	334.31	322.54	330.09	322.75	331.01	325.22	324.9	333.25	332.97	328.27	325.32	327.94	325.89	327.59	330.8	325.81	332.01	332.2	327.79	333.14	329.43	323.64	331.57	329.7	331.23	324.52	319.98	330.2	325.03	325.65	326	329.33	323.94	328.48	323.4	329.67	329.5
304.67	306.53	297.66	301.67	301.25	299.98	296.87	299.55	303.95	300.47	298.9	300.51	296	300.99	298.32	304.85	299.59	302.62	300.8	303.39	304.28	300.82	296.98	303.16	304.72	299.84	305.92	301.98	300.05	304.31	300.04	300.02	304.03	303.36	296.25	297.91	303.97	300.37	299.71	298.39	299.37	298.5	300.73	302.64	294.71	299.03	299.81	295.96	301.14	305.5
316.35	310.98	319.25	312.84	311.07	313.65	315.44	316.44	318.96	309.33	317.79	311.13	312.82	312.2	317.56	318.02	315.22	311.98	315.53	316.09	317.86	311.78	312.55	314.99	316.61	319.97	315.26	313.51	316.1	313.19	309.58	314.49	309.38	316.57	317.74	317.75	315.37	318.4	314.02	319.41	315.21	316.53	313.08	312.38	309.22	313.4	313.01	315.56	309.98	316.93
317.04	317.12	308.52	317.93	314.96	312.05	313.95	311.13	312.63	311.14	317.73	317.1	314.97	310.05	310.95	319.03	311.21	313.51	313.91	310.01	312.63	313.16	315.49	311.16	310.32	308.93	315.45	313.78	315.75	308.89	310.98	315.45	316.68	311.71	314.5	310.68	311.29	312.58	312.6	319.32	312.58	307.23	316.77	313.32	318.47	316.79	312.02	315.39	319.71	309.96
301.83	302.31	299.37	308.36	303.78	301.88	309.51	305.3	304.14	302.61	302.15	306.26	303.52	301.09	301.93	307.07	303.08	303.92	304.49	302.93	303.5	300.7	302.63	306.07	302.23	303.35	303.77	307.05	303.13	299.01	303.16	308.86	307.46	302.81	303.44	301.99	300.57	307.77	303.56	305.22	306.27	302.38	306.37	304.67	298.61	307.8	309.94	307.3	302.96	301.96
299.4	291.17	291.69	290.67	288.96	296.84	289.38	296.22	298.84	291.55	295.25	293.7	291.67	291.38	296.05	295.05	288.53	296.78	296.04	291.85	294.92	295.13	292.6	295.35	299.62	292.89	293.46	297.58	294.38	293.51	291.64	295.21	294.8	289.86	293.9	294.53	292.27	296	294.47	295.04	293.99	290.84	295.17	293.17	298.66	290.29	297.09	284.62	295	286.78
295.74	295.73	296.39	300.93	297.05	291.98	295.57	292.54	300.6	297.77	299.14	291.24	299.49	296.36	295.32	293.86	294.31	296.15	296.67	290.63	297.87	294.77	294.59	297.15	297.91	292.83	293.85	289.93	295.06	294.11	290.82	293.38	292.61	296.08	291.58	297.24	289.82	295.84	299.83	296.62	292.18	296.95	293.38	295.75	297.3	295.67	292.61	297.09	296.36	297.54
303.65	306.15	302.65	298.83	303.74	298.62	299.65	304.73	301.77	305.18	301.19	300.12	306.72	304.33	305.16	302.01	297.64	301.27	300.68	304.52	302.6	302.13	303.12	304.8	300.87	306.92	302.47	301.83	304.31	299.83	306.45	302.55	301.19	300.17	296.4	297.94	302.99	304.28	301.66	300	299.47	301.88	306.54	304.5	302.59	304.73	300.64	300.86	303.69	298.96
295.01	298.69	299.64	294.8	296.63	294.11	302.08	294.9	287.26	294.98	294.7	295.43	298.69	294.73	296.59	293.2	295.7	294.62	295.61	297.29	296.24	296.93	293.41	297.57	295.65	295.46	292.72	295.21	297.17	300.27	295.87	296.93	300.37	295.71	290.02	293.97	291.96	294.41	297.74	292.91	300.31	293.26	295.3	295.11	293.41	295.17	299.03	292.36	295.33	298.1
326.69	327.81	326.77	328.19	324.97	326.29	327.26	322.65	330.88	323.01	324.39	322.74	327.59	327.49	325.47	322.89	324.27	323.57	326.68	321.35	323.56	328.12	324.82	323.58	325.55	326.07	323.04	322.94	317.69	323.2	323.72	327.25	330.97	325.45	328.19	323.98	324.87	323.79	331.82	329.19	326.51	324.72	319.22	326.64	325.87	324.77	325.63	326.71	327.08	326.51
306.19	314.95	306.08	307.13	308.1	308.13	309.27	320.29	310.98	307.48	311.67	309.72	317.04	312.13	308.93	310.74	309.16	312.04	312.77	306.07	310.36	307.93	312.3	313.95	312.73	309.4	310.7	307.14	305.83	303.53	306.42	311.47	312.71	309.96	311.83	307.18	310.17	311.08	313.28	307.82	311.02	308.85	306.23	309.95	307.65	315.01	313.08	308.36	312.19	314.34
313.63	307.64	310.24	306.86	308.37	307.71	315.94	306.28	311.59	310.94	308.44	311.75	312.5	310.42	311.68	310.8	305.4	308.04	312.08	310.26	310.28	312.75	310.63	313.46	310.96	314.54	314.02	310.08	312.25	310.26	308.39	308.55	308.56	308.02	307.03	309.71	307.92	308.05	308.89	309.52	312.81	305.16	308.66	303.52	314.34	313.31	310.81	310.82	309.58	313.18
305.94	306.79	304.81	303.62	304.85	310.85	308.12	306.12	307.9	306.64	308.43	302.12	304.71	311.15	308.82	307.01	302.03	307.02	307.12	305.65	308.87	303.85	305.5	305.58	307.35	302.41	302.95	307.93	310.05	303.29	303.2	300.78	310.3	308.32	313.44	312.9	303.23	305.33	309.45	305.82	307.01	301.88	306.21	308.49	307.65	303.63	305.67	307.91	302.76	311.2
326.78	327.58	325.04	322.82	325.06	326.59	325.1	328.57	318.68	320.59	322.85	326.15	325.59	326.07	328.72	326.51	324.2	328.22	324.25	319.63	325.21	324.2	328.47	325.1	333.36	328.87	324.74	323.9	329.87	322.12	320.66	323.56	327.29	329.49	325.41	322.9	326.64	329.21	325.41	319.57	325.36	325.67	322.1	324.52	328.69	325.55	324.33	331.09	322.74	322.7
295.14	290.48	299.24	297.51	293.11	302.04	291.24	291.93	299.07	296.28	294.28	297.91	298.34	291.13	298.5	292.12	298.07	300.15	293.88	298.11	299.41	301	293.57	289.98	294.62	302.52	301.72	297.41	296.54	292.47	298.65	294.54	298.26	293.77	297.76	294.33	297.04	295.75	295.15	290.86	296.04	294.77	298.07	292.42	298.91	298.47	296.45	294.08	295.15	293.54
301.63	304.39	295.98	303.82	308.15	305.59	302.52	303.91	304.29	304.29	303.86	297.68	302.11	305.14	301.12	305.64	305.4	301.64	305.05	303.35	301.71	302.32	295.73	303.38	306.17	301.11	303.21	305.81	305.29	304.83	301.93	307.27	307.7	301.52	305.66	302.66	299.7	301.85	308.95	303.97	305.38	301.67	304.84	302.52	301.27	300.11	301.03	303.88	305.1	307.37
308.91	312.17	312.08	310.48	312.93	309.77	315.69	311.97	312.34	315.13	313.57	313.75	313.47	309.4	308.2	313.45	309.15	312.12	306.74	311.52	314.74	310.7	318.92	315.74	310.2	314.52	304.45	315.75	315.44	309.08	309.46	313.83	314.43	314.12	310.75	314.15	315.84	310.52	320.02	311.59	317.16	312.4	308.76	316.08	315.08	317.28	313.92	313.01	315.06	316.78
320.13	319.18	318.04	320.83	319.53	317.35	311.78	319.69	316.93	318.66	313.51	324.13	318.18	317.4	316.77	314.2	320.04	316.7	316.73	318.38	319.98	318.54	319.99	317.46	320.06	318.78	315.24	316.13	316.27	317.74	316.6	313.87	316.41	316.65	317.5	317.23	318.34	319.76	311.26	312.89	316	314.74	321.46	312.9	319.66	315.52	315.87	322.71	319.09	321.16
316.66	319.88	319.77	315.25	315.49	319.03	311.57	317.78	317.13	321.79	320.51	318.5	315.98	322.29	322.78	315.91	320.23	320.31	319.23	318.13	320.89	314.53	318.32	326.17	317.89	319.85	321.14	314.46	315.25	315.52	313.1	315.8	318.89	314.95	322.28	316.31	323.09	314.87	316.32	319.08	319.73	320.17	321.62	316.65	318.88	313.96	315.12	315.77	319.89	317.39
317.65	313.76	310.74	313.59	312.83	314.48	304.63	307.53	310.89	312.73	318.63	310.81	311.4	315.17	312.31	310.76	311.91	311.2	311.47	315.41	310.57	319.31	314.97	310.45	313.55	308.77	317.7	313.6	311.82	311.25	311.95	315.8	314.6	314.88	310.82	312.73	314.04	313.91	314	311.82	310.82	312.67	320.38	313.95	312.3	309.11	313.45	315.48	316.51	311.07
293.15	294.18	292.04	291.97	290.17	296.01	295.8	296.3	290.74	293.44	294	300.45	292.57	290.5	293.42	298.74	294.83	295.66	298.25	294.94	287.49	290.14	292.76	295.19	298.46	295.84	297.58	290.28	294.47	292.92	295.69	296.79	292.95	292.86	290.52	293.64	294.18	292.23	298.96	294.15	294.08	294.01	298.97	296.78	294.54	295.58	291.09	290.09	292.73	290.62
318.38	317.62	313.77	322.47	318.24	315.69	316.21	316.62	321.53	314.87	318.95	319.63	316.23	318.82	315.41	307.91	317.13	318.31	318.29	321.1	313.36	319.1	319.81	315.29	320.13	315.45	317.79	315.08	320.52	319.11	321.12	323.05	315.42	319.42	309.46	316.8	320.67	314.55	316.5	314.5	317.95	314.48	320.34	311.22	317.36	311.93	318.17	313.71	314.34	316.2
312.96	316.32	314.48	316.27	318.03	314.57	316.5	314.84	313.17	312.18	310.18	311.46	310.72	312.21	316.68	316.43	321.4	308.42	317.53	315.24	315.25	314.9	317.38	318.58	315.26	315.77	312.03	316.16	312.31	315.44	318.68	312.67	315.46	316.98	316.95	316.24	313.57	309.44	315.15	310.81	309.98	318.75	324.07	317.92	310.4	311.5	314.34	313.48	310.26	308.88
298.11	297.48	304.49	302.12	300.15	303.49	303.35	300.95	298.93	304.64	302.46	298.9	302.01	300.69	301.33	300.41	298.14	304.43	301.19	301.75	302.51	298.13	300.11	295.12	302.03	299.97	298.31	301.31	300.26	301.22	298.83	297.64	304.85	300.66	302.06	302.19	301.41	299.9	301.57	301.82	304.59	298.6	295.19	298.39	299.79	301.75	299.95	304.03	300.52	300.63
305.47	307	304.46	303.86	305.81	307.28	305.7	307.19	310.03	305.9	303.43	300.27	304.66	303.82	304.77	305.22	305.51	311.37	309.14	309	302.76	310.66	304.2	302.07	303.33	309.12	307.24	308.57	301.53	305.14	301.05	303.53	304.49	300.51	303.24	309.03	302.47	305.04	308.69	301.18	300.44	305.79	308.33	307.44	304.23	298.57	305.03	310.08	307.27	307.08
302.56	306.83	303.92	304.15	301.62	302.26	303.66	309.04	302.99	299.84	303.44	304.7	304.45	304.34	299.86	297.71	305.64	304	298.14	302.28	306.07	304.68	301.13	307.51	301.96	306.34	305.19	304.99	305.11	306.77	305.59	304.21	306.81	302.46	304.04	299.37	304.83	302.74	301.6	304.61	302.99	305.76	306.06	309	304.51	301.57	306.92	302.58	306.4	303.57
302.2	306.55	314.93	300.06	303.55	307.64	302.33	305.97	305.18	305.93	306.66	312.3	303.26	304.47	301	306.82	305.82	302.85	306.58	298.64	304.23	301.72	304.48	306.98	305.99	304.67	309.75	301.74	303.53	307.01	305.16	303.85	305.49	307.34	302.71	306.42	306.88	304.44	303.02	300.96	304.31	301.69	301.77	303.07	308.08	306.78	305.51	300.51	303.15	307.6
307.4	308.51	312.76	314.82	307.91	304.8	311.81	312.37	307.77	313.31	309.75	312.37	310.98	313.76	308.61	312.28	310.92	313.49	311.83	310.17	309.81	314.94	314.67	306.26	305.53	309.51	315.07	311.17	311.84	311.65	313.58	307.92	306.2	312.38	311.36	314.33	312.44	307.48	310.7	313.87	313.07	314.4	307.73	313.68	311.7	311.06	310.81	313.37	311.39	309.96
305.97	306.41	315.13	312.99	311.96	310.5	313.11	312.72	310.04	309.97	310.02	313.33	312.12	311.48	314.81	310.28	316.69	310.48	305.69	309.02	310.81	309.67	307.13	307.81	305.03	309.67	311.79	311.02	306.22	308.49	308.46	309.64	309.92	310.2	311.79	308.5	314.44	311.15	310.37	312.12	314.18	311.67	312.2	311.23	317.04	312.88	309.56	311.03	311.52	311.44
301.89	300.39	302.24	300.25	298.28	300	301.05	301.99	301.88	304.33	303.81	302.42	299.78	297.95	298.13	304.55	295.2	302.17	306.01	301.86	301.81	301.25	301.75	304.57	294.7	305.84	300.07	304.7	300.66	305	301.22	300.27	298.75	303.25	304.15	299.98	302.05	297.95	300.81	302.69	299.39	302.08	304.19	302.51	298.23	301.54	301.63	297.7	300.16	297.38
320.56	317.15	317.25	311.23	316.37	322.36	318.44	316.2	316.83	313.12	312.51	311.7	315.77	313.48	319.5	319.17	318.59	313.76	312.08	321.71	315.11	314.73	313.22	312.61	311.66	315.35	316.21	319.79	319.15	314.12	315.35	311.66	314.95	317.48	319.29	316.53	319.11	316.84	315.66	315.58	321.16	316.17	319.6	317.73	319.78	321.72	318.74	314.16	315.46	312.53
304.15	299.79	299.2	303.61	299.96	297.22	301.01	299.02	295.91	299.55	300.29	298.56	298.13	294.5	301.14	302.86	298.56	301.47	303.59	301.15	304.1	303.53	292.89	302.83	299.48	296.58	298.04	297.2	299.19	304.82	301.23	297.84	296.85	306.75	302.17	298.07	304.13	304.87	299.34	295.38	299.2	297.36	301.27	300.29	298.85	301.3	297.64	307.81	295.88	303.28
313.18	310.44	313.13	308.92	317.63	312.1	309.68	312.05	310.37	315.66	313.3	314.81	312.93	311.7	317	313.29	314.45	309.34	312.68	308.69	313.12	315.45	309.84	310.91	316.4	314.78	311.74	313.29	312.14	316.99	312.13	309.73	310.14	317.57	311.77	312.67	309.2	311.78	315.16	314.74	313.88	314.1	314.68	309.59	311.03	313.01	315.7	309.83	311.81	311.58
304.6	307.33	308.33	306.8	311.93	305.89	310.95	306.43	310.98	311.25	308.1	307.46	305.23	308.24	307.54	305.7	306.25	306.24	306.92	313.64	308.01	307.67	311.2	310.14	313.61	309.66	313.99	311.52	312.05	311.33	309.12	309.48	311.76	308.33	308.47	306.24	305.41	305.28	311.48	310.25	306.01	307.96	306.44	308.44	313.44	311.03	317.64	312.55	308.19	305.79
307	304.09	294.3	305.5	302.58	303.38	307.15	303.54	306.15	302.2	304.63	305.63	305.51	306.03	307.21	300.66	296.17	300.12	305.96	302.82	301.62	302.6	299.94	304.46	301.46	298.59	300.65	307.82	303.03	305.52	301.54	309.44	300.9	302.29	302.03	303.29	305.07	305.04	299.03	303.48	303.53	301.84	304.62	300.46	305.22	301.18	302.17	298.4	304.3	300.98
292.3	294.73	292.22	292.72	293.76	293.95	295.73	293.13	297.03	297.99	295.39	292.76	288.75	293.42	299.63	295.5	294.41	293.81	292.95	296.75	295.74	290.69	297.48	288.27	293.66	294.6	295.08	291.8	293.85	290.66	291.14	295.43	290.54	297.09	295.78	294.12	294.92	291.94	298.31	290.68	291.86	297.42	292.79	295.63	291.69	287.68	292	291.26	294.29	296.1
315.43	315.82	318.41	316.39	317.86	315.14	313.4	315.85	312.69	318.65	315.74	319.5	317.15	313.13	318.96	319.53	315.86	318.91	319.11	315.04	319.58	317.82	317.97	317.46	312.33	315.93	316.98	317.53	314.92	316.85	317.54	317.97	317.88	317.58	319.95	312.67	322.39	323.11	313.3	320.45	318.41	315.32	318.35	315.33	321.82	320.25	323.67	315.97	318.21	318.35
313.58	314.27	313.68	315.35	315.23	311.99	316.23	313.38	315.25	313.39	315.93	316.66	311.58	311.38	313.75	314.31	315.93	311.23	313.07	311.94	310.21	313.26	308.24	311.36	311.32	310.75	311.78	311.94	309.91	314.28	319.67	318.35	317.62	311.95	311.66	314.61	319.18	309.25	314.88	312.4	311.71	313.55	314.18	311.74	311.17	305.95	313.12	315.57	309.96	308.72
314.63	315.32	312.19	316.47	307.94	313.38	314.74	313.8	311.92	312.82	306.99	313.62	315.85	314.6	313.41	311.83	312.85	316.33	313.24	316.69	314.76	317.66	312.53	314.14	309.86	315.25	318.76	315.55	316.27	314.88	315.98	313.32	315.3	312.4	315.48	316.89	314.08	311.93	312.05	310.48	315.11	314.52	311.91	316.28	315.67	316.56	316.72	316.77	315.94	312.45
319.83	320.37	319.81	320.75	312.92	318.7	317.62	318.12	317.53	319.43	321.9	320.66	315.13	314.07	319.66	318.36	315.47	321.96	318.55	315.96	309.91	315.36	318.98	316.83	321.61	320.68	319.45	315.11	316.71	322.99	318.28	319.09	316.37	320.79	322.61	322.27	317.67	314.82	320.08	313.16	314.64	317.7	318.05	317.93	314.74	316.15	320.68	318.68	317.65	320.27
313.2	312	312.87	316.33	312.82	313.43	315.04	314.74	314.9	316.4	316.47	316.17	311.29	313.05	318.04	314.12	314.92	313.35	315.8	318.73	315.67	309.31	314.79	316.25	317.46	311.63	313.46	317.12	316.46	313.79	314.49	315.52	313.05	311.42	316.92	309.23	309.78	314.83	314.46	309.05	313.48	316.94	315	310.78	316.2	311.35	315.32	317.62	314.79	316.43
326.13	330.18	330.93	329.49	328.92	326.56	322.76	330.1	333.75	328.77	326.28	328.68	329.67	335.36	328.28	322.38	327.03	331.76	327.41	326.75	327.02	329.27	328.5	327.79	329.76	330	331.38	328.62	331.93	328.74	327.54	326.39	332.48	330.46	331.69	331.14	325.11	325.73	327.99	332.28	331.55	328.34	331.27	328.68	333.85	335.03	329.76	325.98	326.98	324.3
312.8	310.54	309.84	311.04	312.83	310.32	318.09	317.41	309.68	313.49	312.08	308.14	310.91	314.8	315.77	312.81	314.4	308.68	315.64	312.02	313.6	309.05	313.69	313.87	312.15	311.1	317.51	312.53	314.7	313.37	315.83	313.87	313.75	307.72	308.55	315.09	312.68	309.63	313.43	315.87	314.87	316.76	310.2	309.03	315.15	312.43	311.44	314.86	316.92	317.65
308.73	308.07	304.09	305.15	305.34	304.67	309.24	307.39	305.75	305.92	303.72	301.44	298.34	304.06	305.64	300.7	299.38	308.72	302.61	302.94	300.56	299.18	310.45	304.72	302.71	303.4	303.24	303.89	309.03	303	304.24	306.58	309.64	305.21	307.7	306.48	305.78	301.12	304.08	304.37	303.37	305.35	300.05	303.68	303.92	300.3	308.5	302	303.27	301.04
317.84	314	317.02	319.8	316.85	312.65	318.04	314.96	313.65	315.03	315.94	315.76	316.03	314.22	315.09	311.09	310.08	314.22	313.18	315.94	315.92	312.94	314.56	316.69	315.84	311.73	311.28	316.11	314.86	315.13	310.28	314.02	315.75	313.75	314.42	321.18	317.22	316.05	317.34	314.37	313.67	309.2	314.59	312.99	311.87	313.57	318.43	313.29	315.03	316.99
304.84	301.65	303.51	301.09	308.02	298.8	307.06	301.44	305.19	298.49	303.15	302.87	307.53	304.49	302.75	304.98	298.75	309.58	304.24	301.62	308.47	305.03	299.66	303.91	306.49	307.54	297.76	305.77	304.11	304.16	304.56	307.18	299.77	305.05	304.79	301.2	303.95	301.21	303.96	305.2	306.02	300.72	300.58	306.2	303.71	306.93	306.44	308.62	308.51	301.75
310.43	311.35	310.6	308.34	313.13	310.11	313.98	308.57	311.01	309.26	304.43	308.37	304.02	309.61	307.25	302.65	308	306.49	306.34	308.09	311.45	308.81	308.31	306.46	312.36	306.64	305.89	310.81	310.35	304.37	305.37	307.2	304.97	308.24	304.33	309.48	311.58	309.37	309.79	304.63	307.99	308.68	313.39	308.6	310.79	304.57	310.06	305.17	303.65	310.63
319.78	319.78	322.27	316.21	320.4	319.6	320.93	317.12	318.58	318.3	317.14	316.77	320.71	320.67	321.12	320.34	319.45	319.1	321.64	315.72	318.41	312.97	313.28	319.84	318.01	320.38	316.54	320.9	314.85	321.78	319.18	317.15	317.08	318.57	321.52	320.87	314.33	314.14	318.29	318.66	320.04	319.17	315.25	319	312.13	317.85	320.14	317.92	319.51	317.5
304.3	304.37	306.18	300.32	303.48	302.58	301.25	304.32	309.6	303.03	304.52	303.23	301.66	307.01	306.52	308.14	306.77	306.56	301.56	306.8	305.87	295.61	300.59	305.07	304	304.31	308.74	306.41	307.46	301.58	308.67	300.53	309.63	304.28	303.31	308.17	304.82	301.19	300.47	303.48	304.32	306.04	301.42	302.27	303.92	305.6	302.12	300.49	299.31	301.73
290.56	296.17	296.14	291.53	296.56	294.32	295.58	295.51	298.84	297.04	291.82	297.57	292.65	293.81	292.02	294.98	292.76	295.06	290.31	292.85	295.95	297.97	292.45	295.12	292.94	293.54	293	295.55	297.06	291.61	293.65	296.96	293.1	299.11	298.03	295.54	296.43	299.27	295.76	293.21	296.47	295.87	292.12	290.54	296.56	293.64	291.51	294.58	296.59	294.03
300.7	304.97	305.9	305.6	305.65	311.05	307.23	303.7	308.45	303.91	298.67	306.7	300.82	305.57	309.11	304.86	303.91	305.01	306.41	305.41	302.21	302.43	305.3	303.81	303.27	301.78	301.79	303.53	300.76	306.52	302.84	306.17	304.61	302.25	304.18	306.67	306.01	304.34	306.13	305.18	308.57	304.49	303.74	303.93	306.34	306.8	299.66	310.3	303.25	304.83
316.74	319.88	317.99	320.91	315.45	319.04	321.99	323.81	318.35	316.63	318.15	313.09	317.18	319.98	315.61	316.9	319.44	321.6	318.81	322.7	320.57	318	317.99	324.91	317.11	317.22	323.14	319.46	317.8	317.03	318.9	318.49	320.59	317.86	322.82	319.01	317.63	318.91	323.3	320.57	319.22	318.28	318.91	317.71	317.05	319.89	319.14	318	317.77	317.53
296.71	301.9	305.32	306.77	303.73	298.48	298.64	298.34	304.41	300.75	298.13	302.53	304.51	301.8	301.94	303.07	303.48	308.4	307.19	304.92	302.38	301.37	299.79	300.14	304.56	301.24	301.57	302.7	302.32	303.08	299.48	298.75	303	302.88	307.25	299.98	299.66	303.28	301.5	306.96	297.1	301.43	302.62	298.75	300.81	300.48	302.9	297.34	301.74	305.43
318.18	316.96	320.32	315.44	315.21	324.7	312.9	321.34	315.66	315.18	322.06	314.81	317.63	317.66	322.62	313.86	320.46	316.26	313.18	316.03	317.88	317.85	322.39	317.17	320.59	318.48	319.03	321.59	316.27	320.5	317.32	315.69	318.69	322.26	318	317.56	313.07	315.33	318.18	321.6	318.46	318.39	317.25	318.85	317.84	322.27	318.23	320.84	319.81	316.47
312.41	312.79	315.46	306.36	317.36	311.28	312.38	312.32	321.09	314.7	308.42	313.74	316.12	312	311.11	307.99	308.6	308.55	317.58	310.72	314.15	317.32	310.13	309.52	312	312.89	312.69	311.2	313.26	304.94	310.44	311.43	314.73	313.6	312.8	313.74	312.32	307.47	313.14	314.03	315.8	310.77	315.37	311.84	312.94	316.19	310.09	315.69	311.07	304.96
308.21	307.87	306.97	312.78	307.47	307.7	306.85	310.22	305.59	304.71	304.59	301.68	303.75	305.71	308.77	305.9	306.28	307.38	302.09	306.69	307.63	311.44	308.13	305.27	306.1	306.2	303.24	305.94	305.82	300.39	305.14	308.28	307.91	310.54	305.69	305.81	305.13	307.43	309.31	306.38	302.81	308.39	306.61	302.65	305.74	302.47	305.62	308.24	306.09	302.96
319.03	315.58	318.69	320.45	318.24	320.19	321.53	318.46	320.07	317.69	321.96	322.29	316.72	317.87	319.78	318.77	328.17	320.98	319.83	317.64	319.94	315.56	312.01	319.95	313.27	318.65	318.32	319.04	318.29	321.72	317.27	312.74	319.38	324.34	318.19	322.87	321.59	323.74	322.16	320.58	323.46	318.37	320.05	315.44	318.8	320.74	320.76	318.46	317.57	318.74
[truncated: 250 more rows]
[truncated: 150 more columns]
