# Supplementary material for: Genetic dissection of main and epistatic effects of QTL based on augmented triple test cross design
Source: PLoS One. 2017 Dec 14;12(12):e0189054. doi: 10.1371/journal.pone.0189054 (PMC5730204; doi:10.1371/journal.pone.0189054)
Supplement: S9 Supporting Information — (ZIP) [file pone.0189054.s009.zip › z5_1400_0.2_5.csv]

319.54	319.54	315.92	319.45	315.06	319.3	319.78	317.89	317	325.04	314.39	321.7	315.07	313.59	318.96	314	321.51	314.71	317.17	318.28	321.26	317.8	315.44	319.03	314.06	311	317.82	312.56	316.29	314.5	318.94	320.68	318.4	314.18	316.46	313.09	316.36	319.07	320.17	310.99	320.31	318.27	317.86	315.98	321.18	318.13	315.78	325.15	316.45	319.24
307	303.66	299.58	301.3	299.83	305.33	307.4	307.36	303.7	311.23	306.15	307.98	312.9	304.4	304.62	309.38	307.98	311.09	310.68	301.46	306.28	311.7	313.49	305.93	313.83	304.18	300.75	309.72	306.73	312.64	306.74	306.14	308.1	307.7	307.56	312.53	307.65	315.47	306.57	302.33	304.55	302.37	308.41	307.59	303.24	307.58	305.66	302.81	310.75	305.92
314.68	322.26	315.04	318.96	324.69	319.62	313.36	324.22	318.98	311.97	323.79	329.68	312.43	318.97	317.28	321.2	317.29	325.87	320.48	318.15	316.93	316.36	317.91	323.35	315.39	322.71	322.73	318.21	311.23	318.38	318.98	322.31	327	315.98	317.78	322.33	310.77	323.36	319.11	313.58	314.03	326.72	318.3	323.42	307.17	321.97	319.85	315.03	318.04	310.67
288.7	295.71	290.11	293.54	290.85	294.61	292.15	291.55	292.8	293.26	294.46	288.55	293.65	294.99	297.87	298.21	305.31	288.49	290.51	292.32	294.03	303.17	297.4	293.44	291.19	285.93	289.96	289.05	291.86	294.94	291.6	297.97	295.23	296.46	292.61	293.96	289.24	295.66	291.75	296.36	301.06	296.37	299.8	296.6	291.9	295.57	294.15	290.3	289.27	297.33
298.21	295.83	294.27	298.21	304.85	297.68	293.09	303.91	302.78	305.17	299.35	296.23	297.14	300.57	297.7	297.82	293.33	302.91	306.14	295.91	299.76	300.36	302.51	294.48	289.99	301.34	298.32	300.14	298.19	299.77	298.42	294.57	301.49	298.74	307.41	295.37	299.71	293.1	308.26	301.72	295.44	303.81	297.98	304.56	299.61	300.96	304.25	295.2	300.25	304.93
299.78	292.71	289.68	292.34	296.63	296.76	287.68	292.39	294.84	293.51	290.99	294.64	293.43	289.62	296.94	292.93	289.02	289.06	294.15	287.93	297.99	295.57	289.4	303.65	299.63	298.79	298.58	297.16	300.24	292.66	289.42	294.47	296.97	293.72	293.71	299.7	294.97	298.38	294.02	294.69	301.1	297.81	293.62	296.94	293.06	300.12	295.51	296.23	295.79	294.47
322.17	311.41	319.12	309.65	307.17	315.49	311	316.46	312.29	317.25	310.45	314.5	309.48	312.71	311.8	314.27	317.47	318.2	317.86	321.51	317.08	312.57	312.59	319.15	318.64	308.37	305.72	311.47	309.43	310.34	315.51	310.04	312.24	311.18	317.52	310.35	316.38	319.16	314.47	305.1	319.3	314.79	322.65	318.05	310.8	313.47	311.37	310.83	310.29	308.24
317.03	321.04	326.03	308.71	314.16	311.72	313.9	316.03	332.34	309.89	314.79	312.87	318.14	307.79	315.18	314.03	315.32	323.06	315.25	324.6	316.37	320.68	312.63	314.18	318.52	315.48	314.32	311.84	313.41	316.06	313.75	310.7	321.36	311.66	312.02	320.48	316.95	322.82	317.89	320.93	324.34	315.38	314.11	316.79	316.91	320.82	317.5	318.37	315.5	311.34
325.31	311.14	318.61	312.78	310.96	311.28	307.84	317.14	313.9	319.83	306.56	311.48	316.09	309.12	306.2	316.23	317.18	316.59	307.85	310.25	317.34	311.9	317.92	314.72	315.45	312.98	307.56	308.63	315.72	314.03	309.39	306.32	309.07	308.58	307.15	308.73	310.99	318.4	315.72	317.49	314.18	314.11	318.21	316.36	312.88	312.1	306.66	316.85	305.22	313.09
301.5	291.09	307.88	302.59	299.77	293.96	305.84	302.56	301.86	299.43	301.52	300.41	301.38	300.89	303.57	308.06	298.14	306.94	302.69	307.08	306.34	301.62	306.87	302.07	296.83	306.2	301.86	302.36	305.11	302.82	302.07	300.16	307.25	298.57	300.33	304.46	297.62	308.4	292.6	302.41	302.05	315.34	297.84	308.7	303.96	300.24	294.56	297.29	302.06	302.61
287.33	296.26	300.58	300.49	293.41	301.43	293.33	304.52	300.57	301.35	295.89	301.93	304.44	304.58	298.52	299.21	306.36	299.72	295.27	296.33	302.68	307.07	296.78	293.15	301.55	300.55	300.89	298.89	297.73	305.86	299.11	295.85	299.11	291.72	294.35	302.82	298.75	293.24	297.79	303.19	302.66	296.42	299.23	303.74	298.46	308.87	309.05	293.4	301.67	301.63
314.75	316.44	309.95	311.63	315.5	313.09	307.84	315.59	308.74	315.52	319.57	322.14	309.96	321.32	326.25	319.4	318.65	312.33	313.71	316.5	309.97	314.77	320.53	315.4	311.31	315.88	311.36	311.6	317.96	319.3	321.48	314.35	319.69	314.22	316.25	311.5	312.92	310.3	313.78	317.47	319.27	312.78	314.41	314.06	308.51	316.61	311.88	311.09	311.38	314.02
308.89	304.03	309.19	305.52	303.83	310.48	303.27	297.96	301.25	298.77	298.79	302.4	308.21	302.86	305.65	304.47	303.38	297.16	300.45	303.8	302.82	296.98	302.51	308.94	304.19	300.96	306.46	302.25	304.65	302.57	306.26	303.06	300.96	298.36	298.07	299.91	304.24	298.62	297.53	307.67	300.12	300.94	293.77	301.43	298.36	299.59	302.63	299.38	302.71	300.25
324.36	315.19	327.91	328.27	320.68	320.64	322	316.57	331.6	322.74	326.93	319.07	329.2	315.71	333.35	328.29	312.52	319.77	326.17	326.47	324.68	319.18	321.99	320.67	320.13	323.85	322.92	331.35	318.01	323.11	327.41	329.79	326.03	325.77	330.24	324.45	330.48	319.03	321.35	318.48	321.86	324.7	324.15	331.22	325.53	332.59	323.87	320.33	332.6	327.65
307.47	300.93	307.76	303.41	300.88	305.84	301.9	309.48	306.38	297.94	303.57	300.1	310.43	304.32	304.5	310.05	304.18	307.9	306.77	302.47	302.31	304.77	314.13	304.57	302.27	304.79	304.98	306.65	310.28	304.31	299.99	304.07	303.31	310.73	303.93	299.31	306.71	299.01	304.61	307.87	308.99	308.82	309.49	299.17	298.21	304.55	307.29	296.67	307.19	315.51
300.14	297.87	299.54	305.5	312.07	308.99	299.45	303.07	304.98	312.6	301.57	306.19	302.88	310.38	303.06	308.59	302.48	300.45	304.61	306.98	304.36	303.86	297.24	304.14	304.29	305.13	305.67	306.35	303.2	301.99	300.78	314.11	304.37	306.08	305.51	304.7	304.71	298.98	306.19	299.72	308.54	306.29	297.83	301.63	300.83	310.8	304.51	314.25	305.01	302.34
298.28	297.52	302.43	303.3	300.62	306.59	310.55	306.63	312.35	308.31	301.61	310.93	304.94	306.2	312.86	307.91	311.96	308.33	304.19	309.08	302.26	307.91	309.85	309.04	309.13	303.94	310.68	308.83	303.01	303.27	305.79	299.01	307.15	304.01	303.99	311.32	307.44	308.15	298.45	303.69	303.8	307.65	309.29	301.45	305.36	309.87	313.66	299.88	302.73	302.49
303.54	301.83	298.15	304.93	302.14	298.79	295.1	297.61	299.02	296.1	293.58	298.15	300.64	308.99	299.83	310.17	298.19	304.98	302.35	304.33	299.01	307.26	299.52	294.86	302.44	311.89	299.76	301.8	306.48	300.9	296.53	300.51	297.22	286.98	301.51	301.57	301.31	300.51	298.41	301.02	296.45	299.64	293.4	298.2	299.01	289.77	294.37	295.3	300.17	302.04
307.1	296.97	303.65	304.12	299.19	305.13	295.01	301.44	308.07	297.42	300.3	298.98	305.28	301.19	311.53	297.2	300.95	305.11	293.72	305.53	303.62	299.9	305.06	298.88	303.68	302.95	298.27	304.28	306.15	308.48	299.29	300.21	300.67	304.84	309.8	300.3	302.21	300.18	301.6	300.05	300.01	299.97	306.2	301.69	301.07	306.62	305.93	302.74	308.19	307.09
319.52	308.97	309.03	309.22	311.37	316.31	315.33	311.8	321.36	310.11	325.18	312.44	307.93	311.1	314.63	316.37	318.88	315.56	309.52	310.56	308.77	316.28	308.48	315.13	319.06	313.94	317.39	309.08	315.81	313.57	320.89	308.5	314.05	314.53	318.65	307.93	317.23	322	315.31	316.58	313.54	310.41	311.78	318.35	315.54	318.12	320.65	311.06	307.75	316.22
312.01	318.21	307.48	311.44	312.38	311.21	308.87	308.9	306.06	315.79	309.57	311.08	309.42	307.33	313.31	308.26	314.21	310.77	309.48	315.75	312.19	314.25	309.15	303.25	307.81	318.44	315.93	307.5	307.84	311.28	316.86	312.04	306.32	311.13	311.33	310.17	316.68	303.03	306.45	319.77	308.87	310.96	317.28	313.13	311.15	312.89	312.46	314.25	313.75	309.81
295.88	292.19	284.49	296.82	293.69	300.46	294.87	298.3	295.73	290.25	296.67	297.8	294.19	290.16	300.69	292.61	288.77	296.83	292.71	295.37	294.53	291.22	285.85	289.36	301.64	293.33	298.86	293.68	306.39	292.31	294.04	298.23	300.29	282.2	295.99	287.11	290.62	292.61	295.78	296.17	289.65	292.23	289.66	294.05	298.88	296.31	291.34	295.51	290.58	292.72
317.08	317.54	315.08	313.27	315.59	321.78	318.73	316.97	317.01	312.81	314.13	316.64	310.88	318.51	316.46	319.92	319.95	321.36	310.15	319.16	321.1	321.66	319.54	316.28	320.02	318.77	321.7	321.09	323.09	320.01	321.39	313.84	319.74	322.85	316.73	317.54	318.65	318.84	315.59	312.71	316.5	324.12	326.71	321.45	318.33	308.75	322.48	318.5	321.89	322.56
319.45	324.86	314.2	308.93	316.71	316.24	319.44	316.66	317.79	312.04	322.54	309.15	318.54	315.81	318.08	318.99	319.56	313.35	313.13	317.92	324.63	320.21	319.23	315.81	317.31	315.89	320.73	314.8	324.38	322.22	324.59	312.68	317.15	328.14	310.81	322.04	316.8	318.7	317.32	310.59	318.07	318.37	307.89	317.02	314.51	313.58	317.35	318.98	320.35	316.99
321.53	314.06	313.52	318.06	311.02	313.87	317.11	312.14	312.86	308.58	314.55	311.54	312.31	312.83	307.93	308.98	314.89	314.34	315.87	314.22	310.6	315.18	318.88	312.53	324.9	311.07	315.72	313.88	316.05	315.81	318.24	319.21	312.63	311.74	305.67	314.71	317.67	317.42	312.91	313.88	312.65	318.85	310.23	312.47	314.97	312.09	320.62	311.64	317.35	314.45
301.7	304.07	308.21	304.92	298.11	305.98	305.12	299.66	300.95	303.73	305.95	305.92	300.14	309.39	303.9	305.09	307.51	309.37	309.6	306.08	299.15	303.29	292.53	304.98	303.2	302.34	304.61	304.85	303.81	298.21	302.71	305.67	300.69	304.97	302.04	303.36	306.38	307.86	301.48	297.02	302.37	303.82	303.43	302.37	296.79	305.99	307.52	297.42	307.46	304.87
314.22	318.46	313.74	311.93	316.97	310.53	322.06	316.86	317.12	312.11	317.69	317.22	313.27	313.4	321.91	316.95	320.2	316.43	321.02	326.42	321.47	317.49	315.99	317.52	317.11	316.56	311.36	310.67	317.32	317.78	316.52	316.67	319.89	311.12	315.86	323.27	322.46	321.93	320.15	316.3	311.99	314.24	316.79	320.78	314.55	322.13	320.81	317.06	331.73	315.16
312.63	302.65	298.7	304	317.28	306.01	311.09	299.66	305.47	298.03	307.22	310.3	308.99	306.32	303.32	305.36	305.36	299.84	309.07	298.78	308.93	301.27	311.31	303.21	307.22	304.7	307.34	302.37	307.34	297.12	311.67	299.22	312.46	306.61	289.62	305.84	310.89	302.63	300.69	308.15	309.62	313.34	308.87	309.58	302.19	298.24	299.63	306.06	304.79	302.75
316.19	323.07	311.74	314.15	320.42	314.74	315.45	317.12	309.82	317.49	309	315	322.66	312.28	322.45	317.55	317.63	318.03	320.63	320.67	316.7	312.66	323.88	319.07	316.06	312.19	307.47	310.31	316.99	314.08	312.77	306.6	314.8	318.86	308.13	314.23	317.52	323.15	314.31	311.79	320.04	322.78	313.08	319.49	319.76	315.58	315.58	312.44	315.87	316.91
312.57	314.68	319.35	312.56	311.02	320.26	314.45	313.8	315.71	316.43	317.38	319.46	316.62	317.67	311.49	318.51	316.83	313.64	312.2	317.52	312.34	308.73	310.47	319.79	319.5	325.93	317.37	317.23	309.48	318.64	313.59	308.8	311.96	312.55	318.18	309.77	312.16	311.17	318.31	313.62	315.29	321.4	315.96	316.75	319.63	315.76	311.43	316.81	315.46	311.38
303.03	300.35	306.81	293.66	295.8	299.76	303.61	304.32	298.99	303.75	304.09	302.63	297.87	297.78	302.05	302.66	298.86	298.57	304.79	297.49	303.61	301.52	305.23	290.5	303.28	299.42	298.77	300.29	306.39	295.33	298.44	297.79	301.55	301.24	298.14	304.35	308.11	295.77	307.09	298	300.72	298.34	300.55	296.81	298.84	307.69	292.79	300.69	304.26	298.78
308.02	315.86	319.11	316.64	319.37	315.4	306.68	317.18	321.91	315.65	316.33	310.82	312.75	316.44	311.58	315.78	313.41	312.89	319.74	314.05	315.34	318.9	310.99	306.59	322.55	313.01	317.19	322.96	309.65	311.86	306.13	321.26	311.7	314.1	316.19	314	309.7	320.56	324.65	319.39	314.92	314.2	317.49	307.05	310.82	314.86	321.96	314.29	316.84	313.73
305.75	296.36	299.05	302.77	294.74	303.24	299.56	301.72	301.35	300.9	301.77	308.72	308.28	307.85	299.73	307.62	302.51	301.05	303.02	304.79	301.56	304.86	306.56	302.42	306.72	311.99	301.88	306.46	301.74	308.06	301.64	302.12	308.01	302.59	301.15	309.43	302.23	310	293.4	297.09	300.27	302.06	303.3	298.6	307.31	299.69	305.09	301.81	300.44	303.92
309.38	304.81	302	310.15	301.39	304.11	309.13	304.07	313.03	302.91	305.86	310.87	308.6	302.08	302.93	298.19	305.67	304.97	306.07	301.18	304.3	311.69	302.1	301.32	313.47	303.2	307.65	304.1	308.31	301.64	302.72	309.23	311.24	299.76	304.85	304.93	303.21	299.28	306.71	303	308.31	301.22	303.66	299.36	298.81	301.45	306.58	306.66	311.95	312.97
320.93	314.06	312.55	323.8	317.97	314.63	320.6	319.36	316.43	314.65	309.77	310.29	320.1	312.73	317.18	320.78	315.5	321.95	312.45	317.9	316.38	305.5	321.27	308.25	322.15	314.96	314.53	311	311.41	316.97	312.24	319.36	311.98	315.9	315.1	322.57	311.78	320.24	316.83	307.26	314.35	317.11	315.7	316.8	313.84	312.11	315.92	315.69	315.15	313.14
303.23	300.94	301.99	301.48	304.9	300.82	297.54	313.52	305.21	298.72	296.5	288.71	298.47	295.49	305.72	296.01	298.59	305.15	298.63	296.56	301.99	297.25	305.11	295.37	300.51	295.08	300.57	296.36	300.02	293.89	293.34	300.47	294.65	297.17	295.57	302.26	293.27	301.71	301.04	298.7	294.59	297.24	304.38	291.59	298.3	306.15	300.41	298.31	300.34	306.87
332.74	327.4	330	328.02	328.02	325.68	337.8	330.54	322.63	322.42	329.1	336.51	331.64	323.82	326.15	335.59	324.24	329.46	328.73	331.12	329	328.95	332.35	334.08	328.62	328.96	328.78	325.49	323.68	322.83	332.04	323.76	331.88	330.16	329.34	333.42	333.62	325.63	333.06	330.76	322.88	331.46	325.48	329.49	330.63	325.43	328.6	329.24	327.18	328.81
299.4	301.85	299.89	302.6	311.97	303.71	300.68	309.41	307.12	302.89	305.7	306.18	306.79	304.91	304.77	308.13	311.55	297.01	308.55	306.17	305.08	311.62	302.49	305.48	302.49	308.75	309.29	307.29	310.33	306.73	308.27	306.42	305.37	304.43	301.32	306.47	310.35	301.41	299.16	306.08	311.27	306.39	314.42	312.61	305.92	308.43	305.65	306.43	309.95	297.11
309.9	319.35	310.01	315.12	313.75	318.45	312.29	305.98	314.45	308.28	316.62	309.96	313.99	314.69	315.89	309.99	308.22	313.91	317.23	317.25	306.59	318.45	315.99	314.95	319.84	305.42	312.91	315.65	314.05	308.5	313.42	316.35	316.93	316.18	311.67	314.24	313.42	318.68	308.98	310.67	314.47	315.46	316.91	310.95	310.1	309.66	312.74	315.93	319.59	311.31
298.95	292.29	294.44	304.69	296.26	298.55	297.37	298.51	289.48	294.72	295.97	295.9	299.95	295.92	289.76	307.76	299.59	298.22	303.62	292.85	293.43	295.39	297.04	299.47	299.2	300.87	293.63	295.06	296.68	299.96	289.8	295.24	294.21	299.03	297.59	296.65	291.37	285.5	300.92	292.68	299.75	294.66	303.73	292.21	301.24	293.8	290.18	294.48	287.9	296.7
297.34	308.91	304.9	307.49	296.47	301.04	306.52	306.85	305.59	297.9	305.14	303.81	307.62	311.04	310.61	304.57	305.87	304.36	307.31	309.19	305.96	307.86	299.32	301.8	300.95	299.08	304.15	310.65	309.8	305.81	308.6	307.93	309.78	304.84	306.73	309.37	309.76	310	308.06	316.26	308.87	308.26	305.75	307.23	305.72	302.72	299.36	303.77	312.36	310.56
304.34	309.83	307.25	307.3	303.15	314.41	306.49	313.91	306.52	314.2	311.9	311.22	311.79	312.02	304.8	306.61	304.57	314.3	307.56	311.8	310.79	304.42	306.84	306.54	308.74	302.58	311.45	301.91	313.31	312.14	306.91	303	309.66	306.65	312.15	307.58	306.72	313.83	308.07	307.62	308.12	305.5	313.38	305.12	310.94	305.53	309.45	306.57	309	310.77
309.1	303.11	305.23	309.77	299.36	306.16	306.04	304.65	299.38	306.04	309.13	304.67	305.62	298.43	295.5	303.57	303.45	307.92	299.9	313.24	303.88	306.44	305.34	297.48	302.55	305.2	313.46	301.91	308.78	301.17	309.46	305.46	306.2	306.22	302.79	307.48	306.47	296.31	305.19	308.35	299.88	307.55	297.52	306.78	298.78	310.61	298.84	301.96	308.56	302.93
306.42	312.72	308.46	305.51	300.69	301.52	312.89	301.39	300.12	302.72	299.42	307.61	302.14	303.02	311.07	307.53	309.49	309.29	308.83	310.68	299.44	311.19	319.48	307.61	311.21	303.81	307.59	305.41	301.71	308.42	310.95	302.09	305.62	307.23	304.7	309.69	309.19	304.15	297.02	304.58	308.66	303.22	302.74	308.13	302.57	307.55	307	306.52	306.45	301.34
302.85	305.01	298.29	297.6	306.1	304.82	302.4	301.88	304.85	306.11	303.55	306.08	304.77	307.22	303.77	306.4	302.37	305.6	302.93	304.26	306.32	300.72	302.98	306.49	302.76	304.06	302.49	300.24	304.23	304.54	301.32	305.19	302.57	307.52	307.21	310.53	306.18	313.07	299.88	304.64	310.46	314.03	301.23	301.67	298.52	311.15	305.91	297.57	299.06	300.21
326.19	321.72	321.01	323.93	320.16	321.95	327.51	323.14	319.94	325.64	319.57	321.41	320.08	330.24	319.87	327.92	322.36	318.9	321.31	319.97	325.53	325.51	318.51	322.76	321.98	320.04	320.85	324.9	329.64	318.3	321.4	321.24	324.83	320.29	330.99	328.41	320.65	319.74	312.17	327.22	320.4	320.16	318.1	323.96	326.75	320.88	324.45	325	325.41	326.19
302.18	302.27	310.09	301.22	304.68	302.08	304.52	308.86	304.47	301.77	300.82	304.74	301.31	308.07	300.16	304.07	307.39	305.21	297.95	302.04	301.29	299.81	303.1	299.67	296.71	306.76	305.97	312.32	303.47	306.81	300.75	304.93	306.56	296.78	298.75	302.7	304.6	303.78	297.78	302.61	308.09	311.73	304.71	303.89	296.69	306.05	304.92	301.86	300.64	299.9
304.72	305.3	312.06	310.26	312.35	304.75	306.64	307.37	310.14	306.69	309.45	304.91	311.67	302.31	306.33	310.92	307.91	301	308.41	309.7	307.06	303.27	302.37	307.46	301.96	300.74	303.27	308.99	310.28	304.24	304.99	309.95	310.19	305.3	306.41	306.18	305.11	298.45	315.17	302.58	304.38	303.62	304.34	314.13	300.63	309.62	306.92	310.56	308.5	309.17
309.77	305	298.79	304.18	309.54	305.19	301.48	305.02	302.48	304.24	307.35	303.62	304.27	303.08	302.45	307.05	307.22	308	302.15	301.84	311.08	309.26	306.48	299.93	307.14	301.2	308.96	302.04	302.02	302.2	300.61	299.31	301.19	304.96	308.58	305.36	297.71	302.89	311.21	305.59	308.41	308.17	309.13	304.94	310.98	313.29	308.41	308.73	303.66	299.44
327.77	326.38	316.31	324.21	317.31	325.3	324.85	319.07	320.38	318.5	319.64	318.81	320.02	308.51	309.19	318.18	318.46	316.67	322.98	321.51	321.27	322.2	315.46	315.99	312.48	319.76	319.46	317.78	325.07	310.79	309.92	316.07	315.51	315.19	318.97	314.19	315.82	315.94	323.34	322.6	317.9	318.21	314.26	314.37	316.04	318.08	319.68	321.61	317.53	314.13
301.82	304.92	303.2	303.17	304.18	302.64	315.56	306.91	303.3	305.14	305.36	306.34	303.4	311.4	307.05	304.7	305.71	303.81	301.1	301.17	296.57	299.46	308.24	307.33	307.42	305.9	309.78	303.82	305.28	302.48	303.32	302.73	310.18	306.4	302.43	304.18	311.12	305.99	303.37	311.42	304.54	304.05	299.57	305.63	304.06	306.45	309.28	305.98	300.68	310.85
304.4	304.64	299.58	306.17	303.45	307.32	305.64	304.16	301.72	300.01	300.46	305.32	310.05	299.12	309.88	295.34	312.78	305.57	315.04	304.53	303.7	311.63	302.24	298.72	302.33	304.42	301.89	303.9	302.09	301.47	304.56	309.01	302.73	303.22	308.01	297.04	299.54	304.41	307.54	298.54	305.81	308.97	298.52	302.92	303	295.46	305.04	302.73	302.89	307.37
316.38	310.72	300.95	306.23	313.19	309	307.83	306.68	303.55	304.41	301.91	305.57	301.35	301.73	305.07	304.18	306.45	300.95	304.33	305.71	303.65	299.49	303.59	308.07	306.08	307.05	308.29	303.95	300.18	315.9	300.17	305.29	304.36	310.16	295.94	306.28	302.9	301.14	311.57	301.62	304.61	304.09	301.85	305.9	308.67	304.09	301.36	308.66	310.65	302.22
308.64	314.07	313.19	312.28	318.57	314.9	313.47	313.56	304.93	318.27	320.15	313.48	307.35	312.03	312.39	315.12	313.98	313.19	317.32	315.88	307.32	315.33	314.7	310.27	310.93	312.92	312.43	312.73	319.57	314.5	307.41	312.06	307.91	313.22	324	310.91	315.37	314.65	315.34	313.3	314.62	312.55	298.04	313.05	320.51	313.39	318.68	311.75	316.08	317.7
309.44	296.99	293.73	307.45	302.73	301.3	300.53	305.97	307.05	304.29	303.44	303.89	304.14	298.96	304.11	304.93	304.51	308.25	298.72	294.76	302.57	305.54	307.81	296.52	305.57	303.29	298.83	296.19	297.49	303.36	304.66	306.68	305.68	301.2	308.15	309.6	305.07	303.3	298.12	306.31	303.95	299.67	304.26	303.98	304.22	308.18	311.13	296.43	304.14	295.51
304.34	315.75	306.89	310.07	309.27	306.41	303.33	310.59	309.99	309.38	314.42	311.95	312.26	314.97	314.86	313.56	309.15	309.21	305.03	311.19	307.86	308.31	318.21	313.09	313.65	314.54	316.8	304.49	315.26	314.39	312.65	313.1	309.2	302.59	308.82	309.73	312.56	309.52	308.29	313.31	319.18	304.92	309.51	309.32	310.96	306.95	315.86	310.59	304.65	310.31
293	292.17	296.38	295.26	294.58	294.14	297.87	290.22	298.38	289.04	294.91	293.44	290.1	298.31	298.17	291.92	290.58	292.67	291.35	292.87	291.98	293.43	299.33	284.41	296.34	298.79	300.88	292.94	289.89	292.27	298.02	290.41	291.46	295.61	297.31	287.14	294.69	298.42	293.08	296.39	305.22	294.02	293.91	294.92	292.52	300.89	298.57	296.88	298.05	294.7
294.99	304.16	289.7	293.81	300.58	297.9	292.35	301.76	291.57	294.39	297.82	289.95	301.36	293.64	292.73	290.62	291.77	293.07	295.85	297.86	300.9	300.52	292.52	293.24	297.25	296.28	294.38	292.19	296.13	291.99	283.71	300.19	290.97	293.17	304.97	291.71	299.7	293.41	295.7	292.91	297.02	296.2	298.8	295.65	293.61	293.22	297.27	291.16	306.97	295.08
326.98	324.32	324.99	316.48	323.82	334.52	322.05	324.86	327.41	330.98	329.38	330	326.63	330.07	331.51	320.36	330.35	331.81	334.08	323.23	327.46	331.33	327.05	325.15	332.71	333.07	327.08	329.95	331.94	328.79	327.99	323.97	331.59	325.19	327.3	326.95	330.96	319.75	322.24	331.44	324.68	333	322.52	334.44	330.58	328.93	332.52	325.82	330.91	327.53
304.06	300.21	304.56	307.82	304.5	306.46	304.52	296.07	302.95	304.45	298.4	301.36	301.02	294.95	303.05	301.3	304.46	298.98	297.21	299.44	297.26	303.77	300.06	301.57	296.58	301.33	303.5	304.99	302.08	296.13	298.27	301.62	308.26	298.42	310.02	297.49	307.38	302.33	302	311.65	302.49	307.63	303.86	306.26	305.99	300.67	304.05	298.77	305.4	296.02
311.76	312.11	313.91	309.33	305.39	313.06	313.85	315.64	312.74	312.41	310.69	311.65	320.73	311.6	317.85	312.55	313.73	310.9	312.46	315.49	312.95	315.69	306.24	318.35	319.22	309.48	315.32	312.13	305.85	315.01	309.47	314.13	315.56	315.38	318.75	307.72	312.87	308.28	314.05	315.91	318.06	314.42	316.49	313.75	310.47	308.41	319.39	313.81	312.89	317.94
323.11	315.65	320.17	312.1	318.82	313.64	316.32	318.12	319.63	318.28	321.53	318.96	323.54	320.22	323.66	318.45	315.88	318.8	321.41	315.93	323.91	323.65	319.3	321.56	318.17	321.33	317.66	319.62	321.69	317.52	324.29	319.83	317.63	318.9	318.11	321.4	320.28	323.09	314.05	325.59	324.9	319.01	321.33	319.22	325.48	315.98	322.72	319.51	316.59	318.53
316.53	313.38	307.44	315.67	309.95	313.03	320.27	300.5	315.1	316.42	313.38	312.49	311.58	307.48	316.43	315.29	318.01	314.64	316.36	314.14	318.05	313.89	308.81	318.9	316.47	317.06	312.62	311.98	314.98	319.79	316.11	313.48	310.89	308.15	306.65	310.47	307.07	317.3	308.16	321.94	317.36	313.61	321.71	320.23	312.85	312.46	317.93	312.57	316.76	317.84
320.19	326.82	316.84	319.61	321.7	313.66	314.49	315.49	319.92	320.86	317.77	316.05	319.47	315.25	317.48	321.66	319.73	313.03	323.05	316.04	314.66	322.67	318.41	318.21	318.06	316.74	315.6	310.67	324.89	309.58	321.06	322.54	323.64	323.69	324.81	322.54	319.05	320.65	323.52	318.59	315.67	312.6	310.59	319.8	314.41	312.12	321.28	321.24	320.67	315.42
325	325.77	325.25	329.6	332.22	329.48	323.79	325.58	332.57	325.14	335.66	327.85	326.66	332.66	328.77	327.82	331.06	330.13	331.65	325.29	331.11	328.31	326.38	323.74	327.82	321.34	325.18	325.03	324.11	330.59	325.41	326.61	335.32	329.07	320.82	332.02	326.54	334.83	325.78	330.26	320.69	329.2	324.23	331.85	322.62	333.35	327.1	334.4	331.52	326.23
303.76	313.25	304.89	308.67	305.34	306.1	317.27	305.6	311.8	318.5	310.94	309.5	312.83	309.77	319.32	310.47	311.91	306.72	308.3	309.27	305.79	309.22	314.28	310.08	316.5	311.29	311.43	313.2	311.03	313.7	316.73	309.36	309.33	319.11	311.15	307.46	308.68	313.9	312.68	310.3	315.17	312.75	311.04	322.39	315.23	309.09	315.12	315.78	301.39	311.76
315.26	310.65	307.77	315.2	308.9	315.16	313.51	318.15	314.81	315.34	312.24	314.56	310.94	313.18	312.04	312.29	312.1	314	314.34	313	315.62	312.21	314.08	318.62	314.55	314.85	316.34	309.82	310.39	314.72	317.22	312.93	315.97	308.85	308.71	319.48	311.9	307.1	323.84	311.81	311.81	321.63	312.3	315.63	317.34	316.97	307.3	314.87	318.63	317.67
291.08	292.62	295.36	293.28	294.6	298.09	296.26	292.5	297.31	298.46	286.42	288.99	292.72	291.22	296.66	292.52	294.36	302.6	287.98	292.4	293.39	295.11	297.94	292.59	286.44	289.64	297.12	296.35	298.95	288.34	287.51	294.32	294.01	298.28	289.56	286.54	298.14	296.14	294.96	299	306.07	298.6	298.75	296.55	294.94	291.76	296.24	292.76	291.27	286.34
299.11	300.17	293.89	292	298.53	299.88	294.35	298.24	296.9	298.65	297.64	303.52	296.55	290.99	297.01	298.38	295.88	299.59	300.15	303.58	298.81	294.79	298.49	300.68	289.85	295.47	292.58	292.85	294.85	294.2	300.38	299.35	295.95	296.6	296.02	296.25	290.24	299.45	294.86	300.48	294.29	299.95	290.09	295.37	287.83	295.96	297.19	297.65	296.36	295.88
325.79	317.81	321.78	324.27	324.58	315.46	313.45	317.85	318.32	321.61	315.36	321.27	324.67	311.04	315.02	314.15	312.55	320.97	320.58	319.87	323.25	316.63	322.8	322.75	315.12	319.5	322.4	317.33	315.94	318.27	325.69	323.22	320.41	316.18	317.56	323.41	321.91	314.77	322.65	320.51	323.54	323.08	315.24	317.31	315.34	312.97	315.36	318.81	316.94	315.69
306.28	296.89	304.63	306.37	304.59	305.78	295.5	303	301.75	297.65	305.99	297.09	306.83	300.62	299.62	302.23	305.46	301.75	295.84	303.05	303.32	306.45	298.6	296.21	307.53	304.37	308.7	306.93	304.48	304.68	305.32	303.34	313.32	311.92	305.22	305.81	305.44	296.89	301.13	300.47	302.09	306.87	305.1	299.95	294.53	308.07	302.6	298.67	304.28	312.41
309.89	308.36	310.92	302.45	308.81	309.79	308.01	316.1	312.16	304.25	308.78	307.69	311.37	308.73	304.54	310.38	311.09	305.16	307.74	313.03	310.29	307.72	311.34	310.12	314.54	309.68	310.76	311.63	308.03	312.97	315.16	302.52	316.21	307.09	304.6	309.32	318.16	310.76	309.96	302.54	311.49	312.06	305.08	313.57	317.61	311.16	307.13	302.48	306.06	308.76
314.58	310.62	310.28	318.71	314.62	309.36	312.88	314.35	313.62	310.55	311.51	319.14	311.69	306.15	309.66	318.42	307.88	314.64	313.75	317.66	310.33	313.6	313.12	305.2	313.18	310.99	314.89	308.04	318.38	318.43	312.22	324.6	313.47	313	316.8	319.11	309.04	313.01	316.04	309.78	315.26	307.28	315.58	314.59	309.14	306.28	315.01	311.38	317.68	315.41
291.84	294.45	293.42	293.14	293.6	294.42	287.46	293.61	292.27	290.03	295.13	296.98	297.58	297.92	301.73	292.71	294.18	295.36	288.3	291.87	295.24	288.77	295.78	295.78	286.35	298.32	291.7	289.92	297.16	298.71	292.69	291.22	299.79	290.06	284.98	290.68	301.84	299.26	286.8	294.59	299.46	291.39	297.37	292.63	298.24	293.12	298.63	296.34	290.18	296.58
311.94	299.55	304.38	305.37	300.86	302.92	310.17	305.69	296.83	299.96	309.71	300.73	296.4	305.87	303.14	305.75	300.33	297.33	301.72	306.89	301.53	308.16	299.44	302.02	293.17	305.1	299.31	297.11	298.99	302.65	297.39	298.94	299.24	306.26	307.71	299.81	300.33	304.42	300	301.94	307.89	307.46	304.98	308.34	310.69	306.96	301.74	304.9	304.17	302.51
313.78	313.18	316.55	321.69	321.68	319.15	314.69	321.72	324.05	323.02	321.15	318.34	315.15	327.84	320.53	320.56	317.64	324.1	318.87	310.71	321.86	314.03	320.14	317.84	313.96	315.74	314.45	322.3	322.53	321.94	328.61	314.88	315.93	312.3	318.31	319.64	323.25	313.43	316.01	320.06	322.26	311.51	324.18	317.84	316.94	313.58	317.16	312.78	317.31	319.79
314.38	316.54	310.41	318.88	321.92	318.14	311.35	316.76	318.33	318.97	317.87	315.71	313.19	319.54	311.67	316.07	313.28	316.48	307.57	316.69	307.57	319.15	323.24	319.49	311.74	318.3	316.98	316.86	313.93	315.68	313.47	315.3	314.82	313.06	319.13	318.29	323.37	316.21	319.25	311.41	317.45	314.66	317.14	320.7	320.72	313.89	317.06	312.44	317.78	315.12
297.43	299.6	297.74	293.13	300.86	294.96	296.91	300.64	301.62	302.13	296.21	294.86	307.07	291.43	304.1	307.17	300.68	302.4	305.79	302.8	304.64	297.07	301.42	311.47	297.6	299.62	296.72	298.2	291.09	301.01	293.38	297.5	299.16	302.68	298.25	296.38	302.28	303.41	303.03	301.3	296.26	302.93	296.35	294.98	292.65	304.14	303.3	303.21	299.76	298
312.72	303.37	308.61	307.2	298.38	303.99	305.54	303.63	310.51	305.02	305.8	307.09	294.84	307.34	304.99	306.54	302.48	309.82	305.19	306.28	307.49	300.94	309.72	304.85	304.08	315.02	310.73	312.77	304.78	303.99	303.65	302.65	314.52	303.54	303.25	306.74	305.41	310.48	303.36	313.11	310.37	307.71	301.84	304.92	314.98	299.79	304.2	313.06	305.92	299.87
295.27	301.05	310.14	303.58	301.14	305.19	303.12	301.12	298	306.89	311.1	300.05	306.72	296.85	305.98	303.13	304.61	302.27	304.47	297.8	301.24	298.73	301.97	298.28	301.7	298.64	298.25	299.42	298.4	304.11	307.99	298.73	306.89	304.47	300.78	296.82	301.78	307.34	310.32	293.93	306.76	291.43	303.59	301.42	296.72	307.06	299.23	300.36	303.51	309.76
314.8	307.57	317.07	319.18	312.1	308.61	313.2	305.87	311.04	307.49	313.23	305.92	304.87	310.3	305.62	310.05	308.64	308.78	307.69	311.65	318.2	306.44	311.1	313.88	317.47	312.39	309.98	311.44	311.37	307.42	301.86	309.75	300.19	301.22	305.58	306.81	303.67	318.96	312.26	311.92	313.66	311.46	303.85	306.83	313.55	315.54	301.28	313.28	309.53	313.11
306.84	301.42	312.19	312.78	312.22	306.75	303.34	308.56	307.45	307.79	304.45	310.12	307.72	311.61	310.58	305.01	309.43	298.39	304.03	309.07	310.78	312.71	310.83	309.81	310.85	305.4	304.64	305.73	302.41	307.32	305.93	309.92	306.05	310.71	310.62	303.74	307.5	304.16	302.3	307.79	304.2	305.98	305.43	299.8	307.85	302.85	302.52	310.36	297.32	302.68
299.83	301.86	303.29	305.53	296.21	291.12	298.07	299.15	305.25	295.34	298.21	303.18	304.37	300.99	304.61	308.81	303.81	297.09	296.45	301	302.28	308.51	299.01	301.58	296.02	299.78	299.45	299.82	302.98	305.08	304.91	299.75	306.32	304.32	298.5	300.8	299.26	302.38	294.29	300.45	297.34	305.96	300.09	291.29	292.23	296.58	300.26	310.34	303.86	302.32
296.82	294.38	294.97	292.21	298.31	295.37	291.48	299.75	293.44	305	300.96	294.6	301.66	298.1	297.4	293.84	299.35	296.43	292.81	302.1	294.66	295.33	288.55	303.26	297.18	297.32	293.23	295.55	298.9	295.81	299.07	293.46	304.09	299.07	289.75	304.96	289.87	290.38	294.93	293.79	300.38	295.16	300.4	291.15	293.71	300.44	294.61	294.63	285.91	301.05
309.94	309.47	316.8	311.06	323.22	312.49	320.12	320.43	321.58	308.23	310.27	311.63	319.63	308.65	306.58	317.07	308.9	320.02	313.08	318.98	306.25	312.71	314.48	314.2	319.05	317.1	319.75	322.9	314.51	318.41	305.32	316.07	315.26	307.83	314.68	311.41	315.98	316.32	311.71	313.53	309.78	315.42	315.99	311.17	316.27	317.19	308.35	315.45	317.16	312.13
323.87	323.82	331.4	330.44	334.94	329.56	331.19	327.83	325.84	332.34	330.09	328.57	330.18	330.2	330.26	328.14	325.62	322.99	328.48	324.06	333.05	325.8	330.87	329.85	326.04	328.32	322.35	327.53	327.47	330.53	328.23	326.87	326.76	333.96	324.37	324.7	328.55	331.51	327.06	330.9	330.52	335.26	322.29	333.59	332.48	326.21	338.05	323.43	323.66	329.12
309.19	305.57	303.2	302.56	306.34	301.35	300.37	307.99	301.37	301.06	309.77	303.1	303.54	306.32	306.15	306.18	307.15	305.49	306.47	307.82	305.28	307.74	309.77	308.72	301.63	306.84	302.37	306.29	308.95	311.47	303.51	307.94	304.92	310.81	312.62	303.71	305.61	307.01	302.75	307.04	300.07	303.76	309.86	306.23	304.99	302.14	307.8	303.68	305.66	309.96
291.15	302.7	295.81	300.98	294.36	292.61	300.4	298.28	298.86	296.52	298.68	304.35	302.06	304.17	304.64	307.09	296.61	297.29	303.74	300.51	305.59	296.68	292.65	301.51	298.37	296.64	297.46	296.11	308.91	303.21	303.96	295.88	303.03	303.46	298.06	301.2	302.24	297.41	305.1	304.14	297.65	305.14	299.21	303.62	297.56	298.89	297.71	299.04	303.41	299.79
303.18	301.31	305.27	304.08	307.61	306.25	307.7	309.5	308.36	314.2	304.29	297.63	302.47	300.93	305.24	311.48	307.44	310.61	310.04	311.73	302.94	306.91	306.12	303.93	302.59	304.66	308.46	305.77	306.08	308.76	306.89	304.84	307.8	303	308.76	307.47	311.75	310.43	312.35	304.73	308.45	302.48	304.43	310.36	308.68	299.41	308.46	312.06	309.25	309.14
298.87	297.85	297.6	298.07	298.72	295.17	297.15	297.42	297.43	296.8	294.27	305.55	293.87	294.59	297.99	292.2	296.35	295.2	297	296.88	297.82	296.21	302.06	298.93	289.86	298.12	303.67	293.99	302.7	299.77	292.48	300.49	294.07	304.55	301.14	296.34	300.29	288.81	301.67	291.86	297.69	290.72	297.48	302.81	293.04	305.74	296.72	292.53	299.17	296.91
308.52	313.2	309.84	311.47	311.26	303.97	313.27	312.39	314.43	309.99	310.91	316.2	310.88	314.29	320.26	315.56	310.18	313.49	314.12	308.02	318.8	308.11	308.86	319.2	321.17	323.9	309.35	315.14	318.51	316.69	313.31	319.9	310.65	315.58	309.06	314.78	308.89	312.2	311.94	315.53	310.52	311.22	311.2	313.56	312.18	314.17	315.8	306.16	322.83	317.86
310.81	310.27	301.64	307.71	304.92	301.64	308.55	300.12	303.93	309.59	311	305.26	306.27	305.2	296.28	306.72	301.23	305.03	297.05	301.56	305.44	307.37	307.76	298.96	308.02	300.35	305.79	314.98	298.75	304.53	299.34	306.03	304.19	304.22	306.07	303.2	296.11	310.1	305.8	307.4	301.82	305.29	304.15	306.21	304.76	304.97	300.8	301.29	300.54	305.81
318.93	312.83	318.55	305.02	318.74	320.29	317.72	321.52	312.65	309.82	318.78	313.03	313.93	310.55	316.61	306.51	315.22	313.6	310.91	304.69	314.31	312.79	312.63	311.18	317.41	316.07	313.44	314.14	322.3	313.94	308.46	319.39	316.25	314.87	315.24	313.01	316.07	317.36	314	312.75	310.39	317.78	309.17	311.27	310.58	314.89	311.61	316.65	317.12	315.69
302.76	306.6	308.12	299.7	302.74	298.8	299.43	299.69	300.51	300.53	303.62	306.6	299.94	303.35	295.41	302.07	298.84	302.21	305.51	311.15	303.51	300.11	308.55	303.07	302.08	299.99	301.67	304.68	299.92	307.23	299.85	305.46	305.38	298.1	299.44	304.3	300.67	302.37	301.91	297.19	300.1	303.44	301.79	302.02	302.65	307.93	298.47	299.38	302.59	300.53
317.99	322.11	319.2	319.29	311.02	313.03	312.26	310.26	313.31	301.71	311.12	316.65	317.81	314.9	318.75	313.61	314.55	308.08	314.14	313	312.69	314.57	311.84	317.92	311.86	312.07	316	312.12	311.11	311.6	313.66	313.63	314.26	312.78	309.35	308.71	315.73	312.79	311.71	314.72	312.91	317.83	318.95	313.91	317.55	318.37	316.26	314.3	313.87	317.51
298.62	305.33	306.16	296.5	307.4	295.94	301.03	298.84	300.91	299.01	304.21	300.03	298.14	305.48	303.89	303.39	298.79	306.2	312.22	308.1	302.67	301.43	297.15	302.33	301.68	297.07	303.5	299.46	299.72	301.64	306.78	304.96	307.99	312.38	304.5	311.62	310.77	302.06	303.44	307.99	304.82	304.89	301.51	304.62	295.45	301.68	301.37	294.17	301.97	310.07
305.15	305.81	308.68	308.13	303.94	308.25	302.03	303.75	305.83	307.48	305.86	314.23	304.33	312.41	308.48	307.36	300.15	304.66	302.3	306.7	305.43	310.22	306.06	310.58	308.81	307.06	310.87	306.21	304.29	304.16	304.22	310.36	301.1	300.6	309.04	307.43	306.6	301.83	307.39	305.08	304.68	307.3	308.64	306.35	311.41	306.08	301.77	311.98	307.33	311
304.53	300.86	307.31	306.2	301.05	305.27	300.69	305.75	300.01	299.12	301.32	295.2	303.81	302.05	301.49	298.44	301.73	305.79	302.75	299.18	303.67	300.26	297.17	309.92	301.47	299.77	300.14	295.7	300.67	300.79	292.92	303.43	300.32	302.13	297.48	301.87	303.37	302.47	301.46	304.56	302.4	302.16	298.93	300.07	301.15	308.82	297.67	304.85	301.57	304.23
293.44	295.27	294.16	297.6	292.51	293.1	293.56	295.02	297.13	289.51	296.33	292.5	292.46	299.27	297.86	289.17	289.07	297.71	292.79	296.56	299.85	289.98	296.85	295.89	303.3	301.22	298.15	298.63	288.86	295.9	289.44	299.05	293.8	293.55	297.65	295.09	293.02	292.62	290.56	289.15	298.05	294.75	292.64	293.8	298.86	298.07	295.49	298.9	295.81	298.35
288.99	289.61	286.36	295.11	299.55	293.43	291.82	292.34	290.55	296.83	291.17	292.11	297.41	292.57	297.7	292.83	294.78	295.9	299.78	304.48	292.43	294.25	291.49	289.44	292.27	297.27	296.67	292.19	293.93	298.12	292.88	289.91	288.14	292.24	297.35	293.44	287.92	295.54	293.2	299.49	294.27	290.85	294.28	293.68	298.69	295.5	295.73	290.43	289.41	288.85
334.49	326.52	331.98	328.38	330.16	327.73	327.08	331.32	333.86	331.19	337.24	328.11	328.75	331.6	340.19	318.94	328.93	324.01	329.22	322.97	337.47	329.09	331.33	331.54	331.02	333.05	325.83	324.89	330.96	326.52	328.74	323.88	332.66	328.9	331.45	314.87	318.51	328.89	327.61	328.19	320.5	320.11	325.12	326.27	328.15	321.92	326.72	327.23	331.2	324.89
326.36	328.14	328.32	329.51	327.37	330.9	325.31	325.01	332.05	329.96	329.35	324.77	324.01	330.84	326.48	328.07	330.1	329.83	332.48	330.03	328.63	327.91	331.05	329.2	328.81	328.9	327.78	323.8	331.86	325.37	324.04	324.96	319.09	329.53	324.65	331.48	322.29	326.3	324.87	335.85	329.55	321.76	329.44	328.39	333.21	333.67	331.37	330.67	328.97	328.74
300.96	306.21	308.77	308.04	302.2	304.69	302.34	307.51	303.94	303.8	304	305.98	303.25	310.99	302.93	302.5	307.26	302.51	299.81	306.64	302.16	302.22	308.5	309.69	296.22	303.61	299.84	301.15	301.15	308.01	305.89	294.94	305.1	312.14	299.03	305.33	304	304.99	307.23	305.72	302.91	304.9	299.93	309.54	301.93	303.02	300.47	301.35	299.1	305.19
314.2	316.28	313.55	315.7	318.21	310.05	316.01	315.17	309.3	316.69	314.42	317.16	311.03	318.79	312.43	310.8	307.18	316.58	314.83	313.67	310.14	310.42	312.75	309.05	312.74	306.61	310.78	310.36	316.82	308.58	313.43	315.95	315.21	316.4	316.75	310.78	310.48	310.17	310.73	319.78	308.98	318.77	314.5	316.96	315.01	315.87	321.6	321.11	310.65	308.74
297.61	302.42	294.02	293.07	293.68	300.43	304.46	296.21	293.21	296.76	299.31	294.16	294.27	297.34	291.76	294.15	292.32	292.56	290.23	284.63	294.21	298.58	284.63	292.51	289.29	301.02	292.97	294.88	300.38	295.16	292.87	291.99	298.1	298.35	300.25	298.8	294.46	293.04	289.31	296.35	292.71	293.04	294.24	298.71	296.12	297.75	289.5	295.9	293.89	296.26
300.62	301.34	297.71	300.31	299.37	302.06	297.37	300.97	296.64	298.41	306.76	302.42	287.53	298.79	293.61	296.75	295.35	291.68	291.87	296.96	295.98	297.34	290.32	295.84	297.41	291.87	288.23	292.77	294.58	303.51	300.09	291.58	297.27	298.9	303.43	297	299.94	293.35	295.83	301.28	291.47	297.92	299.51	296.9	291.2	302.17	304.98	298.27	287.52	298.07
314.1	319.84	311.87	312.23	314.8	311.73	309.32	318.91	313.31	312.53	320.36	318.67	310.85	319.35	307.62	314.8	321.52	308.93	314.75	316.42	318.94	310.72	315.65	309.92	316.47	316.76	316.93	312.04	319.27	312.8	311.01	316.53	313.48	316.01	312.45	312.92	309.21	313.13	320.16	312.58	308.88	314.42	318.89	308.09	315.51	316.37	311.64	318.18	310.43	309.48
327.88	318.79	322.86	319.8	328.96	326.86	320.87	316.6	323.34	331.34	328.66	325.78	322.33	321.71	326.5	324.93	317.74	316.16	324.54	321.56	330.24	325.39	322.49	329.54	329.86	323.37	316.8	324.56	319.07	318.77	322.41	330.33	324.8	322.66	330.82	324.32	320.22	327.82	330.4	327.06	320.54	323.47	315.37	321.82	317.96	317.8	332.49	320.75	332.26	320.76
327.92	324.68	333.19	327.97	322.95	320.65	323.95	324.33	329.78	333.92	324.86	327.77	325.24	328.26	326.67	325.42	325.4	330.55	325.22	327.43	322.95	327.78	323.72	324.61	331.62	332.04	327.53	328.96	331.31	326.07	328.2	325.34	330.32	333.23	325.52	327.78	327.78	317.6	325.14	326.86	326.75	330.07	325.35	332.38	322.88	325	326.89	324.79	328.78	332.54
314.72	314.39	308.72	321.25	305.45	307.24	303.75	311.75	317.53	313.42	311.29	311.87	307.34	315.81	319.65	317.53	304.93	304.28	309.85	311.95	314.06	313.48	313.43	307.59	315.03	315.71	312.11	316.87	311.8	319.78	313.96	314.86	312.87	312.97	312.74	317.59	318.4	306.76	317.11	311.48	307.6	316.08	304.78	303.65	308.99	314.81	313.03	316.39	310.59	321.41
311.17	309.99	317.51	310.05	314.02	310.56	309.75	314.85	303.64	312.51	312.9	315.03	315.21	314.67	314.95	317.66	308.27	312.49	310.31	316.12	310.12	312.84	316.98	309.12	311.74	310.73	317.61	306.64	303.94	309.45	305.43	310.22	315.96	321.09	315.06	312.05	317.69	304.14	315.17	307.77	307.09	311.34	311.59	314.79	317.09	316.43	311.76	313.95	311.03	309.31
314.56	311.94	307.67	309.83	301.15	307.02	306.87	311.87	308.44	304.81	308.9	310.82	304.6	308.7	316.24	314.41	306.22	308.85	311.6	313.6	311.56	310.6	301.83	314.89	310.56	313.86	307.84	303.9	308.83	304.93	304.98	311.76	308.91	317.82	312.54	305.86	305.64	304.84	316.46	303.88	310.31	314.86	314.14	307.46	304.93	306.22	302.95	313.69	314.57	304.58
326.1	321.78	333.69	326.97	328.26	335.94	333.09	324.35	327.91	334.43	321.5	329.7	327.47	328.25	329.93	334.26	322.75	321.89	332.17	324.52	331.39	319.6	322.66	330.16	332.18	329.95	325.58	331.99	326.8	323.23	323.34	331.52	321.32	333.18	326.52	324.13	326.77	323.43	333.51	325.53	326.05	320.34	333.22	331.86	320.88	331.35	331.19	325.57	325.72	329.82
299.72	302.13	295.85	302.66	293.79	302.16	297.14	302.57	308.7	300.79	299.27	301.8	308.95	297.88	300.97	297.66	303.91	299.47	291.49	293.68	302.28	299.48	292.46	302.78	303.09	302.43	294.43	301.49	304.67	300.32	305.06	291.81	303.44	302.46	301.51	304.58	299.16	301.04	297.42	300.57	299.73	297.5	301.6	296.42	304.54	304.36	298.51	296.17	299.93	297.22
307.43	312.46	318.74	315.36	314.13	305.86	325.2	304.58	312.44	320.09	314.68	313.06	316.58	319.39	316.75	314.79	314.33	312.93	319.15	309.39	315.46	310.04	318.56	306.86	314.84	311.68	312.38	311.08	315.37	315.79	318.88	316.59	318.87	310.68	311.58	318.63	304.49	312.96	319.13	319.66	312.02	320.19	317.51	315.93	309.26	311.01	315.62	314.04	313.96	313.54
310.11	317.19	311.71	314.42	312.35	315.37	313.92	313.37	307.13	315	315.82	320.23	313.42	309.3	313.43	314.33	302.44	309.03	316.68	310.63	306.09	310.61	302.53	314.88	314.16	313.42	312.57	310.61	310.38	308.01	308.88	318.7	310.19	306.24	310.79	313.7	310.11	308.93	316.19	309.77	312.8	309.97	307.86	308.05	314.66	315.45	312.03	314.04	306.75	310.27
304.61	304.11	306.33	306	306.86	314.16	306.77	306.77	312.29	308.82	309.1	306.28	312.35	317.46	308.25	305.65	310.05	302.11	311.17	307.83	308.47	311.69	307.51	307.56	306.52	306.15	310.89	303.8	306.09	311.37	301.66	306.94	300.46	310.47	306.19	302	314.37	310.05	311.04	308.8	306.89	306.3	305.24	302.47	308.81	299.76	298.96	305.8	302.87	303.5
309.76	301.23	308.16	302.54	299.85	303.38	305.79	298.59	305.02	309.26	301.11	309.48	307.1	297.23	300.78	304.6	304.28	309.64	307.41	308.9	304.41	296.02	306.18	302.29	302.84	306.39	303.68	304.12	308.29	306.44	307.51	298.02	297	306.62	307.61	301	299.11	302.88	306.31	307.3	309.15	310.51	304.85	308.44	304.8	301.63	298.85	298.7	305.01	300.91
302.63	308.12	302.99	304.04	311.9	306.65	307.76	308.13	303.9	304.79	307.79	302.94	305.19	299.08	305.19	307.93	300.88	312.5	297.2	306.36	307.54	312.07	303.57	303.57	297.79	306.29	306.04	300.27	302.96	303.73	299.06	302.66	309.91	307.06	314.43	303.92	307.73	296.68	309.09	299.56	307.05	303.67	306.6	301.35	304.05	302.89	309.14	300.19	304.7	304.6
298.2	300.53	296.61	305.81	294.91	305.15	299.92	298.39	297.98	300.15	304.51	305.85	298.86	299.35	299.35	299.88	302.78	301.74	310.02	293.17	298.48	301.05	305.68	299.81	305.39	300.51	298.41	303.26	307.77	297.43	301.02	300.64	300.43	301.08	299.4	298.23	304.11	292.89	295.92	303.76	294.8	302.44	302.92	299.8	296.45	298.91	297.65	292.97	302.05	304.71
316.9	315.09	318.05	309.45	325.16	310.28	311.01	316.31	312.86	311.68	306.36	308.03	313.89	313.05	309.07	308.41	315.7	316.12	311.2	312.52	314.2	317.46	312.44	308.79	308.09	311.09	310.48	318.76	310.16	305.77	310.12	315.71	317.67	316.27	319.49	313.75	313.72	309.87	316.29	314.99	306.02	308.11	317.42	309	312.57	311.11	310.9	316.75	310.18	315.56
301.57	306.25	310.8	303.39	312.4	307.25	300.92	308.03	310.21	307.59	306.1	304.51	307.93	305.7	312.37	309.88	308.12	307.3	308.39	306.33	302.54	316.08	319.07	312.13	306.08	311.04	305.47	312.2	313.37	306.86	308.63	314.15	309.84	296.95	304.28	308.98	306.34	306.61	302.62	314.21	309.87	303.58	312.94	303.6	312.78	304.03	304.98	314.13	305.78	315.51
298.64	294.46	298.15	294.84	297.38	296.85	294.81	295.97	290.91	291.99	298.21	288.94	292.34	297.79	290.06	296.35	290.96	291.55	301.86	299.01	295.2	297.69	302.2	297.52	292.04	297.49	300.17	291.25	295.15	299.16	297.64	293.68	294.37	300.53	296.45	296.15	292.68	297.26	291.59	294.75	298.8	290.58	293.16	294.8	293.96	284.96	300.91	296.06	281.93	289.11
311.77	311.26	314.24	310.98	309.26	309.49	315.42	307.55	314.72	309.14	314.19	312.83	308.73	310.22	310.41	303.43	307.21	310.21	309.65	311.71	314.83	318.19	306.66	312.59	312.01	307.03	312.38	307.97	317.96	304.16	317.7	309.21	306.96	305.47	312.1	312.94	310.13	311.32	315.62	313.05	306.03	312.2	312.59	310	306.43	315.35	312.57	309.32	319.85	314.23
332.45	337.38	331.84	336.19	335.73	327.02	328.84	327.87	323.41	330.67	333.63	336.87	333.52	326.77	326.55	329.59	322.77	327.73	332.23	321.1	326.29	328.01	320.97	323.76	326.36	328.3	324.56	324.28	320.36	324.04	321.36	326.25	333.07	329.2	335.1	322.21	329.1	318.66	326.66	335.76	325.74	330.94	326.45	316.92	329.42	332.06	328.19	326.92	328.84	329.34
297.51	304.52	296.96	304.09	299.95	306.49	301.49	303.5	305.44	296.86	308.28	312.01	301.09	307.23	296.6	304.92	298.56	309.35	306.34	296.93	300.32	306.26	308.89	297.07	302.42	304.03	309.56	298.88	307.28	301.62	303.15	300.47	305.45	300.87	299.27	293.64	297.85	303.86	301.9	296.36	308.44	303.59	301.62	300.64	297.32	303.22	304.58	299.81	308.62	309.5
305.28	305.29	304.85	304.09	302.91	298.42	301.57	303.7	304.2	297.8	302.91	305.57	305.97	312.19	305.17	308.07	301.28	299.69	306.74	305.23	296.92	309.22	298.65	305.64	301.57	309.68	310.25	305.74	303.36	305.11	307.65	301.98	307.91	306.45	305.46	298.5	308.41	311.92	301.68	306.08	304.58	309.15	309.77	307.1	305.46	304.08	312.84	301.38	305.34	302.34
315.12	316.41	317.91	319.29	313.67	319.33	315.95	313.07	306.84	317.84	310.71	324.24	315	313.15	312.18	312.59	317.96	313.4	317.84	311.08	314.21	317.26	319.57	309.76	316.45	316.69	320.82	317.13	313.46	319.61	321.24	315.15	315.28	309.46	321.95	310.9	314.2	320.56	317	321.85	319.94	311	312.45	321.37	319.01	325.96	322.12	307.36	314.45	317.68
304.16	303.4	296.32	296.26	297.41	293.9	300.45	301.71	303.14	301.95	299.45	297.58	307.6	299.36	298.42	299.53	297.96	298.06	299.29	307.07	301.83	292.2	301.2	303.36	292.65	292.56	301.28	301.45	297.11	294.25	297	305.5	299.81	297.41	300.6	300.24	306.88	304.71	298.62	302.23	295.75	292.55	302.84	298.61	294.2	302.14	303.65	312.25	304.05	298.14
300.26	303.72	303.86	299.84	300.6	300.88	302.97	293.35	300.58	309.89	296.77	296.68	308.24	297.47	303.35	306.1	298.7	297.45	294.45	302.02	306.75	304.74	301.97	301.07	299.53	297.68	302.48	299.09	307.94	302.09	303.91	308.25	302.05	305.87	301.89	302.97	308.72	303.04	302.27	303.22	299.05	302.89	302.7	307.34	300.76	307.83	299.66	306.29	297.07	299.34
294.6	300.18	293.66	305.27	295.31	299.18	300.28	298.62	302.74	299.62	298.21	301.87	297.3	301.76	302.27	295.33	293.25	303.97	304.22	304.29	305.18	305.06	293.81	291.75	303.93	298.4	307.78	295.87	299.14	297.17	303.52	302.37	290.27	297.06	304.67	301.61	298.47	296.15	299.5	296.14	294.75	297.51	300.01	301.62	298.39	299.69	299.57	296.22	301.55	294.09
309.87	315.09	318.12	315.26	322.4	306.41	317.3	318.25	319.14	322.4	309.03	314.67	306.17	321.66	320.69	316.11	317.43	314.94	311.38	322.45	312.77	316.07	313.52	316.14	317.12	316.51	313.06	317.9	310.9	308.43	311.91	312.62	310.09	308.78	314.59	312.57	308.78	311.61	314.88	319.73	315.73	308.37	314.22	310.01	318.82	320.01	310.66	317.64	309.84	312.84
309.08	303.35	307.76	300.59	300.74	308.95	307.92	304.68	303.38	305.79	309.54	314.02	303.55	305.65	303.1	301.3	303.27	304.42	301.74	299.38	309.81	307.9	300.35	297.48	306.4	302.08	303.91	300.42	308.3	310.82	308.64	307.77	299.53	302.79	295.68	305.4	308.33	305.61	294.4	297.28	300.6	300.75	301.14	303.38	302.9	308.95	302.97	309.14	303.18	303.99
308.93	305.56	312.1	304.35	304.48	299.13	316.29	302.11	308.44	300.06	306.77	304.89	310	301.16	307.45	301.33	313.52	307.53	306.22	309.18	313.04	309.41	307.64	299.78	310.07	310.31	305.17	308.38	303.73	305.08	306.44	301.77	303.29	301.98	299.35	300.4	305.66	306.13	302.45	301.33	308.96	303.91	298.15	299.01	300.88	310.87	301.26	309.16	304.51	301.47
290.88	292.76	290.97	295.62	301.31	295.83	290.49	300	292.08	289.71	296.7	292.55	291.83	291.53	288.33	290.58	291.63	294.04	291.13	288.81	293.26	297.73	296.54	295.68	284.71	295.24	287.21	296.92	289.89	293.47	293.98	294.12	301.13	297.75	294.09	294.69	297.14	298.3	293.53	295.56	304.27	290.36	298.63	288.03	296.36	292.21	290.54	292.5	297.11	294.28
295.53	301	309.48	308.36	303.43	297.38	307.07	298.08	299.13	303.52	299.3	303.75	305.16	308.15	303.06	294.41	299.62	303.3	297.79	300.5	300.86	311.94	305.28	302.93	308.06	307.44	297.65	303.59	307.38	308.09	300.58	304.61	304.16	293.45	302.7	302.32	299.89	300.46	302.28	299.43	303.11	310.67	304.14	308.51	296.43	307.68	299.73	305.36	296.14	299.18
308.17	310.1	313.63	315.17	305.06	303.44	310.58	310	304.76	313.18	302.25	305.96	310.6	310.26	305.35	308.46	308.27	309.5	309.33	300.24	309.28	303.53	310.1	306.8	303.32	305.29	308.71	309.27	310.79	304.18	313.46	314.28	310.41	311.67	303.45	311.48	310.34	304.53	309.89	310.51	312.45	306.96	309.41	310.74	302.43	309.07	302.75	310.27	308.59	307.51
326.66	315.12	319.11	323.69	312.12	316.35	318.32	315.25	318.57	316.87	315.7	324.17	316.34	314.23	316.9	312.85	320.5	322.93	324.25	317.99	330.73	313.03	320.05	324.05	318.46	315.53	323.4	325.28	316.67	314.32	322	319.53	322.27	321.39	316.64	317.43	325.06	318.36	317.35	318.01	311.71	317.76	316.67	315.45	323.15	312.95	316.62	321.45	325.48	324.74
305	302.93	309.26	296.85	305.51	301.95	304.25	306.76	301.96	304.59	298.91	308.19	304.46	306.18	305.65	302.09	304.42	306.08	303.29	308.29	299.84	306.51	304.45	303.28	305.79	300.68	304.87	301.46	297.6	305.49	300.05	304.91	311.24	302.96	304.32	311.34	303.62	305.86	305.06	299.26	301.16	306.36	302.15	301.77	305.91	302.9	304.32	301.16	307.47	302.9
297.51	299.35	311.05	299	302.47	300.46	299.82	306.17	298.91	301.6	298.13	300.95	308.61	298.76	303.66	301.78	311.75	307.57	296.17	301.98	296.75	305.33	303.95	298.08	300.95	305.78	305.89	299.75	305.23	295.16	302.94	303.2	303.28	300.57	302.46	294.4	309.81	301.41	299.67	303.81	296.75	295.12	305.04	303.18	308.27	298.75	302.42	301.94	304.8	298.92
314.14	310.56	303.13	304.21	299.28	309.6	305.77	308.21	301.78	310.47	301	304.23	304.42	300.98	308.77	305.4	305.58	302.16	308.18	304.05	303.03	303.39	304.18	307.72	304.04	313.42	308.55	304.46	304.26	312.16	310.9	304.86	307.83	306.47	311.14	312.32	310.02	305.39	304.71	311.48	306.22	306.77	303.66	306.24	302.88	312.53	300.49	303.01	310.3	307.95
311.32	307.67	304.63	312.89	305.54	304.7	312.95	300.38	297.75	308.23	313.79	307.15	311.37	304.67	303.87	316.52	307.18	308.98	309.21	303.73	303.07	304.73	305.24	308.98	307.42	312.95	314	314.12	307.68	307.52	311.55	309.63	309.11	305.37	305.54	301.56	310	311.57	307.57	311.58	307.59	309.42	307.37	308.14	304.31	307.87	298.27	304.53	307.45	313.13
312.48	311.2	311.13	318.09	316.34	312.22	315.74	309.29	308.06	310.4	310.12	312.14	311	307.56	311.69	322.94	312.43	317.82	312.37	316.2	311.17	304.07	311.6	310.41	315.2	307.03	308.66	313.34	307.44	317.88	313.36	317.63	313.6	315.1	309.29	314.17	309.14	313.07	305.69	318.67	309.87	308.09	306.52	314.96	312.84	310.65	310.02	311.59	310.96	309.62
305.35	307.64	306.82	308.67	304.2	311.91	305.52	306.71	305.31	306.01	305.1	308.88	308.85	305.9	312.03	307.09	296.72	308.3	305.57	302.26	302.5	309.8	303.9	309.05	307.69	312.24	302.74	307.96	305.14	305.59	306.43	298.91	307.23	298.78	309.58	310.65	313.99	307.65	307.54	307.45	307.82	306.56	310.34	303.95	307.93	299.96	304.76	308.76	310.08	312.11
303.53	306.44	302.31	308.3	303.02	299.68	298.9	302.16	292.47	305.44	303.79	298.55	309.58	305.79	300.07	295.2	306.16	304.99	310.87	307.68	305.2	303.85	294.29	303.5	306.84	303.38	294.26	302.9	311.53	301.24	308.22	307.14	296.92	307.81	309.06	303.14	305.37	302.49	305.34	301.41	297.85	302.83	308.11	302.71	305.03	304.61	312.14	304.9	302.23	305.13
306.41	300.4	308.08	301.22	307.31	304.63	313.13	314.62	314.92	303.94	305.95	306.07	307.72	299.32	298.37	309.78	296.99	300.97	306.96	298.64	309.17	306.32	308.16	305.03	307.39	308.08	309.84	310.47	304.81	309.22	310.94	307.65	311.08	304.19	315.96	303.37	306.2	310.08	313.19	304.64	309.94	311.35	302.34	311.47	311.61	297.54	310.26	308.94	299.86	300.45
332.21	327.05	326.45	324.52	319.72	333.62	328.9	327.31	333.73	326.8	326.24	330.1	332.74	331.87	328.11	329.15	330.08	334.56	324.73	329.04	323.34	329.18	333.22	331.1	330.42	331.01	335.04	332.52	330.14	339.45	330.27	325.48	324.03	328.28	321.81	336.67	325.28	331.65	330.32	328.76	329.7	323.9	326.99	323.78	330.77	323.83	321.01	330.14	323.1	335.94
332.38	327.12	324.44	329.56	323.99	324.63	321.21	323.54	331.35	329.42	331.75	322.3	325.79	325.8	329.74	321.64	318.48	320.01	317.96	320.85	333.99	332.36	327.69	328.5	326.35	332.41	323.35	320.47	324.45	328.7	321.77	324.46	325.15	318.79	326.23	313.43	328.67	320.95	328.19	327.91	328.92	328.36	325.94	331.42	325.84	322.51	324.02	322.97	324.58	328.09
312.06	306.56	299.3	307.28	311.57	303.15	306.19	306.6	306.17	311.71	302.68	308.36	307.69	313.2	303.94	308.41	313.88	310.68	313.2	313.12	300.2	308.99	312.48	300.62	309.57	310.17	310.76	307.12	311.29	304.84	312	303.25	307.41	301.37	311.85	308.6	312.72	307.25	305.57	312.73	305.27	309.74	313.15	311.9	305.4	310.38	307.28	314.81	311.12	307.42
299.91	299.68	305.43	302.39	305.33	301.79	296.86	304.26	306.65	301.92	298.15	298.56	296.17	304.07	303.23	306.52	305.79	306.15	297.65	312.6	300.08	299.69	305.49	312.2	301.22	298.96	305.93	308.45	304.77	307.96	296.83	300.71	296.17	299.87	305.73	307.77	297.03	297.18	306.52	308.59	302.41	303.01	300.52	302.62	307.32	304.79	304.41	307.01	295.25	303.23
302.58	315.65	311.82	314.49	313.5	320.85	312.43	320.36	314	313.71	315.81	310.01	313.68	307.9	314.28	317.66	311.92	319.81	307.24	308.88	311.99	316.8	309.86	311.32	313.07	312.52	308.26	316.31	313.73	310.04	311.85	311.9	317.39	321.05	311.96	316.11	316.52	320.86	310.22	316.09	309.26	309.86	308.29	313.16	315.57	310.76	309.34	320.87	314.59	312.7
319.76	313.55	316.48	314.42	319.99	316.14	317.58	308.4	316.91	314.04	313.41	315.26	313.65	321.77	316.16	313.28	311.65	316.65	317.35	316.7	314.28	310.82	316.55	317.58	315.58	315.14	314.14	319.32	318.14	315.97	309.66	316.43	312.65	322.71	322.39	312.31	321.02	320.24	317.51	317.86	313.59	321.36	322.81	319.35	317.74	314.01	317.28	315.54	315.18	320.85
306.26	305.15	314.19	306.09	307.67	310.33	310.82	310.08	309.86	313.98	311.12	312.36	306.92	317.56	308.54	312.51	302.04	308.98	307.99	321.06	311.61	309.22	311.21	305.43	315.83	312.46	303.33	314.3	308.79	306.16	315.95	308.48	312.91	308.76	311.68	306.25	307.53	309.62	314.3	305.93	313.31	316.27	307.24	307.87	309.93	312.74	311.97	314.34	315.67	302.46
325.15	334.93	326.51	327.34	338.45	321.99	327.22	322.17	330.62	330.2	330.17	325.33	331.51	316.16	323.71	335.38	334.88	320.96	330.04	321.52	334.3	328.48	326.48	329.85	332.76	330.33	328.62	326.07	328.15	320.23	335.64	330.27	333.25	329.17	331.02	328.18	319.8	329.13	322.91	328.48	328	322.19	322.96	338.6	325.85	322.71	329.95	329.22	325.92	326.75
314.33	308.47	312.97	307.31	313.33	307.72	313.21	307.66	309.33	308.8	312.79	314.62	312.67	312.42	318.02	306.56	310.45	313.32	310.26	309.22	314.31	304.66	310.45	302.19	313.88	300.48	313.83	311.72	314.85	311.49	308.45	299.97	308.98	310.11	317.09	310	308.13	305.8	307.75	312.72	307.14	310.27	317.05	307.99	310.63	311.5	312.72	313.92	310.95	313.04
326.42	329.53	330.28	328.81	331.4	329.27	327.76	329.15	329.92	335.96	327.51	323.64	329.04	331.67	325.22	326.51	329.17	320.8	330.51	336.55	331.58	325.37	326.77	329.71	321.82	322.9	325.55	329.82	323.87	319.96	326.92	326.39	321.92	330.2	337.7	331.72	333.42	329.08	329.72	329.26	329.14	327.45	331.02	331.99	331.42	327.75	335.43	326.44	335.18	323.53
334.99	329.74	321.15	326.11	330.85	328.88	332.45	328.08	322.95	324.16	331.37	324.43	322.06	334.98	334.2	329.82	325.67	326.26	330	330.23	331.09	324.99	329.28	328.64	329.48	331.15	330.38	334.23	330.17	323.98	326.63	332.27	336.43	317.61	325.6	326.91	329.94	327.14	331.8	334.82	327.78	326.44	328.35	333.9	326.5	329.72	326.9	324.99	331.51	328.23
309.39	315.96	310.52	316.2	315.02	318.69	313.2	314.06	317.82	306.89	320.15	312.58	311	308.53	311.34	313.33	318.85	314.41	311.35	313.15	304.22	313.98	313.68	316.08	322.31	309.2	316.52	313.77	318.36	316.84	307.84	318.32	316.13	309.39	309.36	306.94	320.42	316.42	313.1	313.19	315.51	312.88	308.87	314.52	320.09	310.52	307.54	306.58	314.68	316.36
311.61	313.05	308.21	308.99	315.86	313.48	314.68	309.55	313.27	312.38	302.37	307.94	307.97	307.59	312.88	311.22	310.02	304.38	300.04	305.93	312.73	307.27	305.27	308.22	312.3	302.86	309.53	306.68	304.95	310.46	309.02	313.11	314.35	309.33	308.68	305.41	313.44	312.91	307.58	311.79	301.81	307.64	304.31	307.27	301.63	311.36	311.05	308.39	310.3	307.66
310.93	314.1	315.06	306.1	305.5	314.37	308.33	314.99	316.54	308.88	304.95	312.52	313.14	313.79	315.62	320.78	314.92	313.81	311.27	308.55	323.11	315.63	312.99	309.76	308.06	306.38	311.31	310.71	314.51	305.2	317.59	311.56	310.49	314.98	310.05	316.1	307.47	314.63	319.69	317.15	307	317.11	311.95	311.81	311.75	311.86	309.52	316.27	315.06	316.26
314.84	310.37	314.71	310.06	303.44	307.45	298.23	309.26	311.51	307.32	304.84	316.98	307.18	310.25	307.67	307.09	310.16	305.04	303.75	311.86	303.99	307.36	314.59	306.93	308.33	314.66	306.97	307.23	309.39	308.71	305.39	306.72	304.83	311.13	302.05	314.35	312.11	306.89	312.44	304.53	307.56	312.84	308.04	315.02	306.58	309.19	310.53	310.08	310.86	311.15
302.27	295.26	303.41	311.61	304.48	306.19	305.46	303.11	302.45	307.81	311.01	302.84	304.48	304.64	299.48	308.75	307.1	297.34	309.24	299.72	304.46	305.34	304.85	303.61	303.02	298.58	305.01	309.2	305.1	303.38	302.47	307.35	304.96	295.56	302.63	301.77	296.09	305.48	309	304.55	300.03	299.09	299.07	302.54	302.24	302.57	300.2	302.08	304.4	305.5
314.16	313.85	313.49	312.29	314.91	311.99	317.07	313.02	313.45	320.5	317.97	314.77	311.52	310.83	316.99	304.54	315.95	308.72	319.34	311.94	312.39	312.75	307.49	310.74	311.5	315.79	310.74	303.15	311.49	311.3	308.07	319.64	312.9	308.89	317.68	312.63	317.05	307.47	315.11	319.99	305.85	317.98	307.32	310.69	319.46	316.53	312.68	310.03	306.15	315.3
312.03	319.68	320.17	317.96	319.34	315.27	310.11	316.42	313.74	315.81	315.43	318.94	313.12	323.69	323.56	320.44	313.35	314.94	317.54	315.11	312.75	314.96	317.26	319.78	313.57	316.84	326.47	310.98	313.91	318.27	313.85	321.44	320.79	315.82	321.49	315.63	318.12	314.93	314.11	315.31	312.69	314.61	312.28	314.82	315.14	309.87	315.72	321.86	315.74	306.83
315.6	316.73	320.6	314.78	326.04	328.5	318.35	322.85	318.61	313.62	319.46	316.69	321.44	319.88	312.25	318.65	316.65	317.47	319.18	316.81	320.17	318.95	317.73	323.14	319.24	319.03	314.02	319.4	318.03	315.58	316.26	318.76	317.96	318.84	321.54	322.51	316.44	321.94	322.04	316.16	311.11	316.14	315.74	315.24	313.23	317.86	324.54	319.52	323.84	321.46
307.59	314.65	311.02	313.05	311.04	304.76	305	321.05	306.23	316	312.64	313.79	319	315.16	314.71	314	306.73	304.44	311.39	316.05	319.05	311.91	314.52	313.25	308.91	309.41	307.41	315.09	313.44	303.84	309.17	310.54	313.41	315.1	317.02	310.02	307.48	316.47	310.85	315.95	312.05	313.3	312.78	312.4	314.11	307.26	312.46	308.56	314.72	313.66
303.5	306.22	303.59	309.7	303.33	302.35	308.55	305.33	302.34	308.19	301.93	307.89	305.94	305.19	301.4	298.18	303.47	302.23	306.19	305.76	310.95	303.71	308.63	305.96	305.35	314.87	301.36	307.98	307.69	296.35	306.07	304.05	305.64	303.71	304.66	298.86	303.48	309.07	308.7	308.24	302.19	307.37	305.77	306.53	300.76	298.24	303.46	305.41	301.58	306.95
300.44	304.49	302.93	301.13	299.66	307.17	307.85	307.02	299.03	301.86	302.26	301.19	304.86	312.1	302.31	297.85	306.22	307.91	306.86	298.74	301.15	302.7	306.63	305.52	304.42	297.49	302.1	306.83	302.57	301.06	298.51	308.71	308.85	302.34	303.87	305.13	296.85	293.82	302.36	299.51	299.25	303.46	304.41	301.9	307.51	301.03	299.04	302.37	296.59	303.12
296.36	294.07	300.96	292.44	299.02	299.1	298.75	293.71	297.9	293.56	298.11	293.05	300.31	302.2	297	295.96	302.8	294.93	291.26	298.49	295.25	293.52	299.59	292.19	301.41	303.69	298.18	301.59	290.57	292.21	293.87	296.28	291.49	291.35	306.83	299.81	303.27	290.85	299.04	300.41	300.19	296.48	298.01	294.19	291.23	293.35	291.34	291.63	297.16	299.41
307.68	303.66	303.51	305.29	298.15	296.02	306.36	301.55	303.37	303.17	305.69	305.69	302.36	304.59	304.26	295.96	304.43	300.53	301.85	311.79	296.29	306.3	303.34	307.63	307.12	310.24	306.04	297.47	305.87	302.04	298.96	309.13	304.1	300.94	301.82	298.71	301.57	299.53	301.85	302.03	305.67	303.84	296.26	307.64	302.08	308.79	304.14	290.36	306.65	307.49
321.98	324.08	325.47	325.4	313.78	318.6	329.32	327.19	317.43	329.78	322.62	323.49	328.12	323.69	318.36	319.74	326.03	321.94	327.98	324.16	323.71	325.26	327.4	322.59	322.97	320.67	324.37	330.14	320.1	320.27	327.73	316.94	322.76	326.12	331.44	323.03	321.98	327.03	321.18	320.75	324.26	320.9	329.62	325.2	322.7	314.55	324.08	323.28	324.61	323.73
320.77	312.63	308.5	311.26	311.77	312.99	307.84	325.17	311.09	311.18	314.09	307.38	313.04	310.18	314.95	310.3	313.95	319.9	307.36	314.03	318.58	311.68	312.82	308.04	310.29	312.34	308.39	310.66	308.66	318.87	309.49	307.47	320.14	314.7	311.94	308.45	310.05	312.54	316.07	316.74	310.97	310.24	313.29	309.98	306.7	309.67	311.44	305.51	313.94	309.78
311.89	309.61	304.28	313.98	297.04	302.49	310.2	301.66	308.49	301.72	305.55	302.32	312.04	304.62	305.31	310.96	321.84	297.5	303.83	306.71	309.16	305.95	313.37	304.15	313.41	303.68	306.16	311.71	310.44	306.83	300.28	301.31	306.81	310.81	308.4	302.25	306.81	304.77	307.62	297.74	302.75	314.21	309.02	307.78	306.96	307.93	303.75	312.29	307.91	313.8
316.98	318.55	320.23	312.41	321.48	316.6	313.77	313.94	318.61	312.05	321.21	327.68	312.93	315.86	316.97	308.94	311.77	315	322.14	313.88	315.03	318.25	320.25	320.2	323.92	316.06	312.75	323.54	312.57	321.03	311.99	316.59	313.98	311.34	321.45	315.36	319.06	316.45	316.99	316.83	317.43	315.61	319.57	318.03	321.86	314.52	316.06	318.01	318.57	317.59
308.4	314.76	317.06	318.14	315.54	320.92	321.52	324.32	321.96	320.89	314.17	312.49	321.54	312.31	315.03	316.53	316.83	314.27	315.33	313.07	317.4	315.07	322.67	312.71	316.6	322.06	311.37	312.57	313.43	313.36	313.1	317.88	312.51	319.52	309.84	310.05	314.66	316.94	318.82	315.86	317.94	319.51	307.49	321.09	319.02	317.11	318.14	312.06	318.31	315.32
304.76	305.41	304.77	304.34	308.3	295.57	305.43	296.3	297.3	301.34	310.77	311.55	312.58	303.71	312.8	306.46	306.28	299.38	306.44	306.2	304.37	308.34	311.05	301.52	306.3	306.25	309.6	303.39	313.83	312.3	305.13	306.7	307.13	308.36	301.03	301.92	307.29	303.36	307.65	309.7	306.68	309.52	305.29	308.08	307.65	307.81	302.7	303.2	307.61	307.94
317.21	310.86	310.93	309.38	309.51	312.72	313.07	312.16	313.36	309.37	316.81	310.19	309.19	307.71	315.13	311.06	315.61	304.06	312.87	303.33	311.83	312.56	316.03	315.97	314.75	314.16	312.57	316.61	308.29	314.48	314.98	307.45	311.77	318.44	316.02	306.83	311.7	311.17	313.54	315.66	316	315.76	318.25	308.74	307.97	315.28	305.07	320.84	312.99	311.95
315	308.29	311.31	315.7	309.53	310.96	310.28	316.7	315.81	318.91	324.26	312.78	312.18	321.1	320.38	309.28	309.97	317.08	314.73	314.93	315.87	313.01	313.96	312.7	308.92	321.29	316.18	313.9	319.15	309.5	320.85	320.28	323.16	317.75	317.41	311.39	316.19	307.44	310.78	314.56	320.54	312.02	312.95	309.95	311.66	313.46	310.71	311.32	322.55	321.24
314.3	315.28	315.74	316.51	317.47	317.6	312.65	316.32	315.76	321.57	313.31	311.51	320.12	318.39	320.74	316.67	314.4	309.72	321.86	323.97	318.6	314.86	321.11	315.56	318.86	313.2	313.98	317.11	315.03	309.69	316.56	318.34	313.59	311.24	317.14	315.31	316.3	308.68	316.06	315.81	320.91	318.8	316.34	319.05	323.69	313.29	311.99	323.28	318.98	309.96
301.87	299.94	297.3	301.26	300.67	303.35	305.4	297.38	303.36	310.59	298.63	304.49	306.61	295.24	301.83	298.51	298.05	305.36	299.52	307.17	301.26	302.78	301.38	301.01	298.49	296.73	302.47	301.54	307.33	305.39	307.42	303.05	300.41	303.72	306.51	298.31	295.92	298.35	304.45	301.21	298.25	299.3	294.48	300.26	296.82	304.28	303.97	303.07	299.28	305.26
296.38	307.53	296.46	295	298.13	297.81	295.59	295.81	301.72	294.56	293.82	295.02	296.46	304.28	295.51	292.47	303.24	304.64	300.5	294.97	297.31	303.02	296.11	295.04	297.17	295.89	301.19	291.17	291.57	301.31	293.01	300.92	296.76	296.01	294.3	293.75	295.54	295.8	296.38	296.75	299.4	294.04	298.37	298.79	291.46	293.13	291.48	295.26	294.76	291.64
303.73	306.76	313.82	311.64	297.12	313.02	306.62	308.2	304.54	303.37	319.14	307.88	305.38	313.33	314.62	312.04	309.29	307.1	304.51	309.13	304.95	311.35	312.88	307.9	312.39	302.67	311.06	304.75	306.72	311.5	305.27	309.64	310.11	306.78	315.6	311.66	303.84	305.93	308.54	313.26	314.9	312.57	311.54	306.75	312.91	301.23	308.84	312.96	314.38	315.68
307.89	310.37	305.66	306.11	312.31	307.7	310.12	303.67	308.12	305.84	306.66	305.32	300.57	307.95	307.92	305.38	311.85	308.22	309.2	305.27	311.98	314.33	308.04	296.52	308.36	307.32	300.05	309.08	305.46	306.11	313.23	301.03	307.32	301.76	308.46	311.42	309.3	304.74	295.78	303.9	310.78	303.91	301.28	312.27	295.4	301.66	312.09	303.72	311.15	311.14
302.79	298.14	306.14	303.49	311.55	301.34	301.53	306.77	300.47	305.61	307.12	299.18	303.1	298.13	305.07	310.37	300.38	303.06	297.58	302.59	300.47	300.2	303.49	298.1	311.54	299.97	295.19	301.72	307.42	298.79	306.18	311.94	308.33	307.73	308.84	300.84	296.11	301.17	303.99	300.11	307.25	303.84	303.31	300.33	302.53	307.6	305.52	301.88	298.46	311.87
308.94	312.2	310.32	308.54	304.37	308.51	311.7	312.9	307.17	308.34	302.84	307.1	308.19	307.56	309.99	311.84	308.73	311.6	302.37	309.42	312.03	312.08	306.68	307.65	308.3	310.69	315.16	312.51	311.79	311.89	310.35	305.04	311.39	318.06	307.91	305.38	311.95	309.98	307.14	311.38	306.5	305.21	307.22	306.93	309.34	310.51	313.37	306.43	310.01	312.33
313.25	313.16	310.21	315.15	316.84	308.57	310.96	311.58	316.67	312.34	313.15	317.19	314.37	311.34	313.13	316.51	311.53	315.68	316.25	315.95	316.14	315.88	317.25	310.12	314.19	312.37	309.42	315.55	307.44	311.5	311.5	315.73	316.74	314.81	314.71	312.51	318.22	316.81	314.27	309.97	308.82	319.2	316.14	313.73	312.53	313.97	314.67	314.27	306.46	313.27
322.92	322.44	325.93	321.49	326.42	327.3	326.94	326.82	319.49	320.24	324.21	327.21	326.22	327.12	323.12	333.24	326.62	328.89	318.61	322.54	322.63	322.15	327.29	327.74	327.09	320.89	316.01	321.29	323.95	325.02	319.14	319.63	316.66	328.23	324.52	325.46	327.58	330.22	327.59	329.23	329.8	324.31	323.75	323.76	323.89	325.11	327.56	327.16	321.76	315.89
312	314.75	307.17	315.86	316.99	311.75	307.57	308.33	318.73	318.64	310.95	315.65	309.48	309.77	315.2	314.67	307.07	312.11	310.9	315.18	310.76	308.62	311.16	310.95	312.29	317.59	313.04	318.63	311.13	320.82	319.3	315.46	319.19	309.32	316.76	317.02	317.36	309.82	315.11	312.2	313.61	312.73	320.56	315.24	314.49	315.7	318.05	308.33	323.75	311.73
312.07	313.91	313.99	312.82	312.9	307.05	304.97	313.46	309.05	315.58	305.09	303.66	313.47	308.62	310.65	310.52	309.67	316.94	313.02	314.71	315.04	304.18	310.28	308.86	309.92	309.62	322.87	308.01	312.6	311.68	314.92	317.9	301.47	315.4	311.75	314.65	316.28	305.11	309.95	304.46	308.06	317.01	308.65	303.21	310.92	310.77	304.33	317.68	314.23	314.64
304.18	294.64	307.45	299.1	304.54	305.91	293.23	310.99	304.2	303.26	301.67	299.45	306.48	293.58	300.08	300.95	309.82	305.25	295.49	300.47	307	312.25	301.99	309.84	299.87	304.7	302.7	302.95	302.85	311.34	309.58	305.77	303.44	299.7	302.28	307.52	303.39	300.75	307.56	302.23	296.42	304.83	303.88	304.68	303.68	301.02	304.94	296.1	305.78	303.35
302.05	298.19	297.94	297.6	297.54	302.12	304.6	301.86	303.96	294.37	301.52	310.32	307.46	300.89	301.38	299.74	298.3	301.92	300.26	305.55	305.15	305.18	301.8	304.04	303.87	299.17	300.11	298.17	304.66	296.5	300.19	304.24	300.46	302.92	299.05	303.4	298.2	303.89	301.24	305.81	307.33	301.78	307.42	301.62	303.47	308.65	297.99	304.39	304.92	299.46
314.2	317.08	319.3	317.5	311.06	315.89	311.1	310.33	303.88	307.66	316.68	313.93	319.98	315.56	310.87	316.7	300.68	312.72	314.64	316.87	304.18	317.13	305.22	314.23	314.45	309	318.53	316.82	311.58	311.38	310.58	309.27	318.74	313.93	315.84	317.74	314.37	314.55	308.85	303.81	309.08	314.06	307.36	317.3	311.13	307.42	315.23	304.99	314.15	310.4
303.83	302.17	297.88	300.23	306.02	301.67	298.21	297.54	305.8	297.92	301.84	302.51	308.58	302.98	306.3	305.16	297.04	307.66	303.68	300.32	307.37	300.92	307.31	304.41	309.23	305.1	306.88	304.86	299.37	299.12	295.62	306.77	303.09	294.82	298.84	302.99	298.36	302.58	306.52	307.67	303.23	296.89	300.59	297.97	293.52	306.52	303.01	304.09	298.37	298.75
297.78	303.88	298.32	301.86	298.98	301.64	303.65	303.27	297.35	301.48	297.72	310.73	300.8	299.72	301.24	298.07	306.97	303.83	301.11	300.36	300.37	296.88	298.94	293.66	300.92	306.09	306.03	299.34	294.48	305.22	306.65	297	299.08	300.63	296.38	295.46	297.99	297.92	297.2	299.75	296.83	296.66	289.43	296.91	298.68	297.33	299.12	301.27	292.84	297.21
306.44	312.04	317.94	322.44	312	307.06	312.79	314.77	310.89	311.8	308.94	320.04	315.59	316.11	314.39	312.83	316.81	317.96	315.12	318.5	320.79	313.04	317.66	319.7	314.61	310.16	316.13	313.37	319.33	313.22	312.12	314.78	314.41	315.92	312.83	307.97	320.6	312.38	311.08	304.96	310.93	304.48	311.11	314.67	311.16	313.83	312.07	315.29	309.96	314.9
311.5	308.19	313.35	311.55	307.96	313.91	304.93	312.37	312.52	306.75	309.76	305.78	315.21	306.13	306.55	314.75	311.82	308.62	308.63	314.47	307.26	309.66	307.71	310.03	307.2	312.06	298.9	308.07	302.27	307.84	308.46	308.16	313.83	311.3	308.93	312.57	312.59	312.95	315.33	305.02	316.21	302.51	312.81	305.53	308.13	309.14	310.01	314.09	310.95	303.09
302.29	303.55	302.41	300.45	308.28	298.59	303.06	310.65	300.93	304.8	303.73	308.55	302.59	299.58	300.74	301.91	298.07	303.22	299.49	301.37	300.33	304.95	294.53	303.51	299.65	301.93	292.96	310.04	300.21	303.92	298.03	303.84	302.24	301.96	305.34	299.83	299.29	302.16	313.48	303.76	293.38	303.94	309.45	310.91	303.1	301.15	300.5	301.33	305.08	305.14
300.66	308.64	302.28	306.06	306.62	311.41	304.62	301.96	305.09	300.62	309.75	304.35	305.51	308.32	310.11	308.5	307.98	305.6	300.5	306.78	300.8	301.04	309.98	303.85	301.19	300.07	305.77	302.74	307.27	304.27	301.1	304.75	304.03	299.69	301.23	309.02	305.22	302.93	300.24	306.8	301.6	307.99	305.33	316.31	308.56	307.75	310.35	299.23	308.65	305.27
299.49	303.4	303.69	301.13	303.1	305.96	295.87	305.22	302.77	302.85	299.46	297.73	299.97	305.27	295.12	298.05	301.83	304.6	303.05	300.66	303.69	302.58	303.45	297.51	307.6	303.34	300.41	307.45	303.1	296.56	304.96	306.03	305.57	293.11	297.59	297.75	300.42	306.74	304.77	299.97	298.31	305.04	304.66	298.18	310.17	307.8	304.33	298.31	303.33	300.8
293.02	296.28	301.66	301.69	290.41	300.71	298.6	298.14	303.43	300.29	293.02	302.26	302.43	297.26	301.6	303.62	301.22	304.82	299.57	305.25	298.23	300.73	299.37	295.18	300.54	300.31	296.44	299.36	298.34	298.06	290.95	302.22	295.05	297.32	291.54	303.55	302.04	310.62	305.01	298.08	299.9	308.2	301.62	294.25	304.2	299.19	297.05	297.36	306.78	299.41
301.3	293.43	300.92	307.72	299.86	295.41	296.5	299.03	306.05	301.81	299.97	298.16	299.5	300.41	300.43	301.63	296	303.17	293.08	299.46	299.8	300.12	300.29	295.63	294.09	303.5	296.16	301.09	304.27	301.08	303.55	296.06	305.07	295.56	296.98	298.99	302.14	303.89	304.92	298.37	300.15	301.98	301.14	314.32	297.43	300.46	296.58	298.27	298.62	304.78
300.46	308.57	304.54	306.55	305.73	307.58	307.44	301.83	303.78	304.3	300.84	303.5	306.93	304.34	307.31	310.96	303.43	301.45	307.52	301.98	301.05	303.97	302.6	297.3	314.35	307.95	306.02	291.98	305.89	309.24	304.65	302.92	293.55	307.66	301.39	297.39	306.67	306.34	306.21	308.7	304.76	309.05	306.16	310.09	298.12	309.3	308.63	307.99	305.77	301.74
304.72	310.13	312.8	309.4	313.48	308.65	313.47	309.71	308.34	311.52	306.84	306.57	306.48	314.24	303.94	305.51	307.91	306.14	300.21	308.17	311.36	313.08	313.53	311.47	311.85	311.91	305.52	314.13	307.57	305.51	311.07	300.83	309.5	306.57	309.77	312.68	304.79	309.37	304.98	308.67	311.89	307.55	310.08	313.94	311.91	311.13	314.98	302.67	310.06	304.42
293.67	299.23	297.61	291.95	294.5	292.96	293.91	296.7	293.16	296.03	294.84	288.1	292.09	287.62	302.76	290.42	289.49	288.97	300.47	296.84	292.61	294.86	289.03	298.41	295.6	297.38	296.65	296.68	295.2	288.27	293.97	295.26	294.87	297.49	302.57	289	293.88	289.39	299.04	294.83	298.14	295.74	287.73	295.07	291.77	296.08	296.17	296.14	288.58	296.45
307.5	298.99	301.46	303.22	299.17	304.14	304.2	306.15	307.61	304.5	295.75	298.63	303.37	303.91	309.97	305.97	294.35	301.77	302.42	303.57	305.69	299.04	301.96	304.59	302.44	305.52	303.38	306.24	300.2	308.27	297.49	302.73	306.05	302.1	298.84	306.49	299.31	298.26	305.02	308.7	301	305.61	295.98	300.04	309.77	297.36	308.69	307.36	296.44	299.09
320.22	316.44	319.01	316.88	318.4	316.39	312.06	319.45	315.2	311.31	318.15	315.77	318.19	312.84	313.44	315.41	311.87	314.88	311.35	312.63	315.69	309.9	308.39	314.94	317.06	304.96	314.07	314.72	310.05	320.48	318.89	315.12	304.81	317.98	317.77	308.32	315.78	311.63	308.15	315.65	316.52	313.7	318.23	314.38	318.08	316.46	316.72	317.72	320.2	316.8
320.93	320.06	313.38	318.09	314.3	314.35	320.18	320.21	317.85	319.48	313.25	310.79	326.67	324.8	317.59	312.25	315.7	312.54	318.38	321.7	317.35	314.94	312.31	317.07	317.62	321.56	313.53	312.04	320.03	316.57	314.39	314.18	314.9	314.99	319.34	316.53	322.19	314.8	313.57	313.9	311.09	315.96	317.17	320.94	320.84	310.17	315.99	324.43	316.38	312.24
301.45	310.25	302.1	303.62	300.98	302.94	302.99	307.13	305.1	303.91	300.17	309.99	306.71	302.31	310.1	301.87	306.89	298.14	300.25	307.47	306.49	306.29	299.81	303.69	303.74	304.34	305.44	300.95	300.3	291.71	304.47	295.78	304.95	308.62	308.56	309.46	302.31	299.25	309.69	306.89	307.89	305.75	300.76	299.18	307.71	299.43	305.94	305.33	294.74	303.78
299.82	305.05	308.54	302.16	309.56	301.38	303.94	304.69	303.66	297.26	306.93	302.7	294.95	298.45	302.27	294.15	305.38	302.93	302.85	301.06	302.2	307.92	309.82	297.74	308.79	306.59	305.45	307.61	298.25	307.09	300.23	302.76	300.72	304.46	303.43	305.91	307.94	304.11	304.55	301.69	309.95	302.18	300.49	303.05	296.41	298.88	304.07	309.96	300.88	299.2
317.28	320.54	314.4	327.03	317.57	327.2	323.21	323.44	322.59	324.49	315.1	318.1	328.53	332.79	329.21	324.45	319.8	324.51	317.16	326.97	328.41	328.78	322.92	330.67	323.51	319.63	327.22	313.74	322.08	318.1	327.01	328.48	319.99	325.75	320.88	326.54	324.43	315.68	329.42	329.67	323.99	330.68	329.9	323.46	323.62	319.04	325.77	325.37	324.05	320.42
316.34	322	317.27	323.48	308.32	312.84	314.96	311.26	317.07	316.96	323.34	316.89	312.74	312.61	318.82	309.22	304.91	313.97	310.62	318.4	315.75	313.54	315.08	308.71	314.14	317.97	313.33	311.75	312.02	312.89	315.74	308.96	322.81	321.76	306.6	310.81	316.33	311.21	314.47	318.77	310.21	311.34	313.72	319.95	313.37	311.59	314.86	311.89	314.46	313.4
314.4	307.29	305.27	312.94	310.82	313.09	318.55	312.54	308.4	313.88	313.38	313.68	315.65	303.3	308.34	313.67	317.94	312.01	312.41	317.04	313.62	319.45	314.71	313.48	307.1	310.22	316.05	315.02	312.9	314.07	313.44	310.33	315.62	305.68	311.82	316.17	319.06	312.65	312.96	314.13	305.31	308.13	317.36	312.3	312.74	316.29	304.43	312.97	316.93	309.32
305.75	312.18	315.11	315.18	308.44	315.84	312.24	308.51	313.24	310.99	316.65	312.28	314.15	309.62	315.8	309.95	311.98	316.2	313.7	312.13	307.72	309.38	304.72	311.02	318.25	311.27	309.24	302.45	304.72	315.18	313.29	311.96	314.83	314.78	308.52	304.63	311.96	314.93	309.51	314.64	316.14	316.43	311.84	311.17	313.31	314.67	313.78	308.99	309.17	310.86
312.98	317.32	318.02	316.93	320.75	324.92	322.19	320.31	331.5	320.8	316.84	315.38	321.83	318.98	315.4	314.83	313.39	319.95	324.94	322	324.87	316.49	317.23	315.93	327.41	314.64	319.67	316.04	321.5	318.29	313.57	320.06	316.96	324.17	318.59	318.28	322.09	325.26	320.45	314.94	315.28	325.5	321.81	315.64	321.09	316.2	306.21	314.73	321.35	321.61
302.02	296.83	291.09	296.92	302.93	296.03	293.43	290.55	293.99	294.53	297.81	301.08	293.33	300.07	302.86	299.24	302.2	294.65	302.71	295.04	296.32	292.18	304.88	300.89	295.42	297.85	302.28	293.43	301.43	291.35	301.54	294.98	296.11	295.9	291.29	289.28	293.2	294.69	300.91	292.22	298.83	300.96	294.82	293.29	289.86	292.87	299.95	294.69	295.88	296.97
302.68	297.94	301.29	300.09	307.32	302.84	306.39	296.43	307.04	298.62	307.24	298.31	300.5	301.42	303.9	302.73	304.21	305.41	299.8	300.36	295.91	298.92	299.34	301.74	298.15	300.63	302.7	304.33	294.95	301.54	299.67	296.61	298.49	294.62	302.11	301.03	303.04	301.1	296.98	304.84	299.67	297.47	298.14	300.12	299.42	297.53	299.07	302.54	295.27	297.95
309.46	303.67	298.64	302.65	306.99	300.82	305.33	308.65	303.09	302.68	306.77	302.97	298.82	300.68	302.58	299.42	303.1	301.08	302.17	299.6	305.82	306.95	303.7	304.26	296.94	296	307.6	306.26	308.38	306.61	296.75	297.4	302.24	294.52	300.6	298.75	294.69	301.47	303.03	298.5	308.62	302.28	297.65	306.91	297.88	305.02	298.44	301.21	303.36	299.22
299.72	299.65	302.56	304.06	308.46	307.39	314.99	307.27	300.59	299.91	300.63	304.78	300.57	298.43	305.66	309.22	302.59	307.91	300.54	301.78	292.92	302.84	305.78	304.19	303.25	307.79	311.52	306.68	303.01	308.17	298.02	304.07	304.76	307.9	306.74	304.34	310.05	307.08	301.74	299.37	306.06	303.19	313.39	311.53	300.63	309.8	299.26	305.96	300.27	305.68
322.29	331.61	330.39	325.33	329.81	323.57	335.6	324.16	323.91	325.46	323.7	327.18	325.09	320.95	331.56	330.93	331.7	329.36	333.37	326.48	327.88	321.21	335.34	328.02	330.06	324.28	327.1	334.96	337.67	332.98	326.58	329.74	326.25	337.57	323.94	328.93	332.1	329.36	338.49	331.24	328.41	331.33	335.28	323.42	335.57	328.86	330.24	333.16	327.26	326.16
328.01	321.56	322.62	319.78	328.62	328.79	328.17	331.73	324.14	327.33	324.72	322.59	315.34	327.36	326.26	324.82	328.84	332.26	324.67	332.5	332.08	330.49	324	330.2	324.05	323.67	321.46	329.44	326.13	327.69	320.1	318.39	320.19	323.1	323.69	332.8	328.3	321.42	326.71	324.26	324.84	333.53	321.05	334.14	318.74	323.65	323.63	328.03	326.89	328.29
309.26	297.29	307.45	306.98	306.1	300.5	306.41	299.12	300.73	303.21	301.89	305.5	300.22	309.56	311	300.31	308.68	307.2	303.65	302.21	307.52	308.71	300.42	305.6	309.97	306.08	300.65	294.19	300.49	310.15	305.53	302.08	295.21	308.23	302.46	299.48	304.14	308.09	307.53	302.2	310.04	304.37	305.82	305.88	304.35	300.99	307.32	295.95	300.21	302.86
300.72	300.57	293.47	297.5	306.46	302.15	299	292.41	303.45	296.99	293.29	294.78	299.96	302.37	300.54	300.72	300.73	306.48	304.25	300.32	299.85	303.92	298.06	295.97	307.11	298.47	306.69	294.53	298.18	304.18	303.5	297.64	299.54	299.28	301.29	303.74	300.12	305.2	303.88	295.67	298.57	303.81	300.72	297.31	294.6	304	296.53	305.67	303.16	295.43
325.52	325.42	324.67	330.74	328.32	324.01	327.62	323.26	323.13	327.1	329.81	333.18	329.22	333.83	326.81	326.85	324.98	331.34	322.48	330.62	329.82	331.73	333.5	324.35	323.88	329.42	327.28	333.58	327.69	326.45	328.55	330	329.13	329.48	334.85	331.42	322.38	329.66	327.57	328.14	326.97	326.18	324.27	324.61	319.04	323.53	328.34	324.77	317.8	326.13
300.34	296.59	308.48	305.92	300.84	304.78	311.98	305.31	300.34	301.99	302.52	302.14	306.74	302.02	298.55	304.94	304.27	309.07	302.29	306.37	308.16	296.14	302.71	302.19	306.98	297.18	314.62	304.21	294.18	299.77	305.64	299.95	310.82	304.91	309.96	302.86	298.36	299.98	303.39	304.46	306.22	303.58	300.56	301.53	303.36	301.55	303.95	308.78	309.59	307.13
300.69	300.54	303.47	300.26	309.38	314.45	302.98	303.79	301.54	298.81	307.08	301.63	305.39	305.06	302.49	304.52	306.67	311.1	302.73	306.87	299.3	307.3	297.48	306.7	306.12	303.56	300.74	306.67	311.78	306.16	306.7	311	299.15	305.01	302.84	306.82	309.38	300.85	305.56	307.07	299.51	301.65	299.82	311.13	307.25	308.3	304.15	308.06	302.78	300.74
324.55	329.02	325.8	324.56	325.54	322.24	326.82	328.89	327.59	329.97	329.3	328.65	327.28	331.88	327.33	326.35	328.28	326	325.88	326.11	327.99	332.22	330.19	329.47	324.59	324.69	325.52	323.1	323.34	325.57	326.01	323.9	333.3	331.84	328.31	331.01	328.98	325.89	329.51	329.58	329.11	319.32	324.92	326.97	327	322.14	327.5	328.71	325.46	323.52
317.77	318.7	322	314.37	311.85	310.63	320.29	326.62	311.84	320.8	319.05	313.05	310.98	311.4	320.64	318.49	309.42	315.28	308.44	311.84	314.88	323.64	310.44	321.11	317.43	314.14	313.08	314.18	322.3	323.73	315.94	320.16	314.31	314.39	322.51	316.75	314.37	315.25	308.87	318.11	320.48	310.85	321.05	315.74	313.47	313.73	309.99	311.63	316.76	316.41
325.47	322.84	327.55	322.95	319.08	328.19	328.69	328.52	330.2	321.67	327.27	323.58	323.04	316.7	319.51	319.96	323.58	329.56	330.65	322.59	328.41	322.09	319.94	328.39	319.08	326.12	319.53	322.46	321.54	322.18	326.68	329.47	319.2	323.09	324.05	321.49	326.39	316.94	316.81	325.56	325.54	331.42	320.38	325.08	327.38	328.41	329.64	330.77	316.69	323.73
298.01	303.8	309.08	298.88	301.41	298.07	312.61	296.07	297.47	302.44	301.86	294.42	301.45	304.63	301.95	303.01	306.02	301.24	306.51	299.35	301.69	307.83	302.07	297.85	307.03	301.86	302.3	301.7	305.89	302.03	297.8	298.99	293.5	299.37	301.62	298.75	298.94	307.33	299.82	303.66	311.72	303.89	302.57	306.15	294.43	304.47	303.36	305.17	300.25	300.61
299.94	293.29	289.04	287.03	297.68	293.39	298.23	297.53	296.21	287.47	295.46	292.74	287.86	293.82	280.4	293.45	294.33	285.87	291.03	297.77	291.34	292.65	302.62	294.17	293.03	293.76	305.14	289.44	289.11	298.36	293.96	297.32	298.39	287.25	290.66	291.23	301.89	293.47	298.22	291.37	297.22	295.32	293.33	292.58	291.29	295.24	296.14	297.28	294.44	294.37
312.61	313.72	312.41	309.93	311.34	319.63	312.62	311.73	315.86	312.23	307.57	309.81	316.05	315.26	319.85	315.43	312.88	310.43	309.58	313.34	308.75	314.34	311.45	308.06	312.24	307.8	309.95	311.42	314.92	312.98	311.29	306.11	314.72	312.17	310.32	311.61	315.94	312.92	310.59	309.43	305.41	316.39	315.74	309.62	304.89	305.03	308.21	309.52	318.25	307.12
294.6	298.3	301.39	303.39	301.69	302.52	308.77	301.75	303.76	297.78	296.9	298.24	301.98	297.91	302.16	299.19	298.2	294.1	305.91	306.46	313.88	311	301.04	300.95	305.32	296.1	300.43	302.64	299.95	306.84	304.66	295.43	301.42	303.23	305.39	298.1	303.68	306.48	306.22	302.72	302.23	297.13	295.79	296.59	298.82	301.46	298.19	292.07	300.54	294.73
320.54	317.09	301.78	319.82	314.81	312.37	311.56	315.12	323.74	308.89	321.26	312.45	317.19	319.25	310.39	318.32	316.16	322.35	322.63	314.61	311.43	315.39	315.64	313.5	309.54	316.53	314.29	313.59	311.93	308.45	313.39	312.07	316.86	316.11	317.49	309.21	314.85	316.58	316.74	321.3	318.81	312.1	317.26	319.6	314.87	316.43	317.26	303.5	319.87	313.92
319.75	305.85	321.88	315.08	308.35	315.55	317.2	313.63	311.84	311.16	320.66	317.67	311.03	321.22	314.82	312.98	322.43	314	314.81	313.49	316.53	323.48	319.81	317.54	316.86	313.39	319.03	309.64	316.61	323.07	313.92	315	316.8	312.71	313.04	315.39	323.8	316.2	315.05	310.71	310.7	320.23	316	310.1	317.19	318.04	320.26	314.37	314.85	318.6
297.42	303.47	306.29	303.6	310.01	299.21	307.33	310.43	311.3	309.59	305.32	300.07	307.06	303.45	305.09	300.53	301.39	303.22	298.69	298.15	307.2	297.16	306.73	304.61	303.83	301.84	297.74	299.21	305.11	308.9	305.93	305.94	308.11	303.49	302.22	310.86	303.57	292.77	299.8	302.18	297.99	306.84	301.36	297.4	304.86	304.93	303.03	295.95	301.82	300.74
293.94	303.35	310.44	296.53	298.52	309.58	308.26	306.89	295.76	301.59	294.77	296.28	295.73	305.07	302.15	302.16	302.57	303.19	298.78	309.08	303.34	298.02	295.18	301.17	299.65	302.02	303.11	299.61	299.48	301.79	302.37	306.58	300.57	297.15	306.75	306.92	302.39	299.07	305.16	301.26	299.93	302.21	303.91	301.24	300.22	304.82	303.67	305.35	305.39	305.77
306.43	306.58	314.77	309.28	308.56	313.36	305.63	314.38	309.3	312.95	304.97	303.44	308.47	301.02	306.63	313.37	322.76	311.08	311.88	318.03	308.21	307.83	307.7	304.52	307.83	302.86	307.73	309.48	307.55	309.62	308.12	309.85	305.2	308.31	306.58	303.21	304.5	305.88	318.78	301.97	317.84	303.35	313.96	304.49	303.4	313.1	310.62	313.99	301.79	302.46
318.98	309.39	313.85	310.78	311.13	323.14	315.58	310.29	314.18	314.01	315.53	315.19	316.34	311.88	327.31	313.72	320.23	308.49	315.27	305.88	312.65	311.46	314.3	315.39	319.65	317	313.06	316.72	313.28	308.78	313.53	316.66	309.71	311.08	312.49	311.69	313.96	310.71	311.59	321.88	310.34	319	317.37	314.86	305.82	317.3	316.39	319.25	317.95	317.17
315.19	313.66	314.16	319.16	318.98	316.6	310.95	312.57	315.86	315.5	312.94	321.54	311.85	317.22	324.39	318.84	315.36	315.42	312.48	318.03	312.61	324.12	309.57	321.32	317.15	315.44	312.22	316.37	314.99	321.8	314.45	312.02	312.1	318.87	316.99	313.13	313.61	312.65	317.16	322.66	307.91	308.48	310.22	314.82	314.85	316.26	304.09	316.53	321.24	314.97
306.62	309.91	303.47	298.75	306.26	301.12	306.66	297.21	307.36	303.3	310.71	311.24	304.63	308.9	301.43	306.92	305.47	305.91	310.66	303.58	308.91	308.34	303.55	304.09	301	308.14	301.19	303.35	306.03	311.64	310.55	305.22	303.5	308.76	306.15	302.26	302.38	307.2	301.78	305.62	302.7	301.08	302.87	300.3	308.04	305.5	305.48	299.59	302.83	299.83
312.35	315.63	314.3	313.98	316.67	317.98	318.01	316.86	316.05	320.97	314.91	320.04	317.17	322.86	320.38	318.51	313.57	313.97	315.07	310.12	313.62	315.34	319.97	314.85	311.24	313.88	318.7	312.87	320.29	316.1	312.37	313.78	317.2	315.74	315.28	312.53	316.08	313.23	313.48	322.71	317.3	312.14	312.12	322	317.71	313.22	316.77	320.89	316.05	322.62
311.33	313.99	306.37	297.45	307.62	306.07	299.66	312.53	307.66	308.07	307.6	301.06	307.94	307.07	311.21	307.03	304.9	304.03	301.52	309.29	295.56	301.77	302.36	307.84	309.7	308.58	299.31	305.31	304.44	306.19	304.56	301.59	304.32	303.66	300.6	313.03	307.72	304.91	297.45	306.84	302.62	308.08	299.78	306.25	305.15	306.94	310.6	305.7	310.56	306.25
307.26	298.33	307.01	294.21	305.36	309.24	313.48	300.54	301.27	306.68	303.66	304.71	302.6	302.03	305.05	299.35	305.81	297.36	303.22	302.58	302.96	305.75	305.67	304.69	300.54	296.17	304.76	302.06	301.17	303.42	300.86	302.21	301.11	310	304.84	298.02	305.13	296.53	300.93	302.04	304.33	296.14	309.58	303.59	307.79	306.13	305.21	300.41	305.4	311.61
309.23	307.19	310.62	317.74	308.25	307.9	312.36	312	312.96	307.15	306.69	310.83	310.78	303.79	318.55	307.84	315.44	309.18	314.21	308.41	312.58	310.41	311.67	305.91	303.43	308.61	310.31	311.51	310.6	306.24	312.08	315.74	313.07	311.78	312.93	306.64	308.08	305.94	308.87	306.4	314.02	308.9	309.2	307.72	313.5	311.82	306.64	314.68	308.69	306.3
292.34	300.78	294.03	292.78	293.9	295.6	292.47	290.56	286.41	304.07	290.6	287.09	293.29	289.91	291.38	298.76	293.69	288.72	288.31	292.59	298.56	296.02	295.54	293.05	282.51	291.81	293.76	298.03	298.03	289.67	292.9	294.75	297.83	293.82	293.4	293.43	302.71	298.84	291.23	294.8	303.59	293.06	296.86	296.91	291.22	300.4	295.56	293.13	296.42	298.15
297.6	297.8	300.63	299.54	297.05	295.7	302.6	293.46	287.37	300.04	293.48	295.72	297.23	297.77	296.36	292.23	296.52	295.74	288.08	294.32	289.5	297.67	289.78	292.06	301.93	294.21	290.59	298.22	293.17	300.29	301.04	297.61	291.53	292.88	296.39	303.78	296.71	296.18	301.23	294.72	298.91	296.85	299.58	300.58	294.55	293.91	297.87	298.4	300.38	300.3
295.34	296.19	291.15	291.38	284.05	294.02	298.64	296.01	299.57	288.54	292.07	297.72	292.6	294.27	294.66	294.28	289.97	296.5	297.91	294.46	302.26	288.02	298.64	292.97	291.7	298.98	293.74	292.51	298.26	303.03	299.47	288.94	299.97	293.14	299.38	293.05	298.3	285.11	283.01	292.12	297.71	296.33	290.75	300.8	288.77	295.09	301.6	296.67	300.14	295.18
296.95	304	297.05	293.56	302.83	299.32	296.89	298.98	294.88	297.83	295.33	294.81	304.55	294.75	295	299.28	297.58	298.91	304.16	303.13	296.92	296.59	299.13	302.88	303.32	304.53	296.7	301.95	298.36	304.54	300.12	292.3	302.04	310.77	300.6	302.92	306.95	312.72	297.98	298.02	289.63	299.89	298.89	307.07	304.7	293.56	296.07	301.82	293.78	295.16
304.38	307.79	304.08	314.94	310.32	312.64	311.09	311.72	307.88	305.42	306.29	305.6	303.1	308.78	311.13	305.16	308.25	314.38	308.85	308.94	309.41	313.49	306.58	308.23	307.73	302.16	306	309.89	309.69	308.7	308.72	305.97	310.36	304.17	310.19	302.14	303.42	316.23	314.73	306.34	312.06	316.88	305.36	311.33	312.23	310.4	310.26	308.32	307.34	312.64
308.61	314.19	308.77	312.11	315.96	316.77	311.68	311.91	312.34	313.32	311.41	311.89	320.71	309.65	307.66	307.55	312.2	319.57	308.77	313.53	313.52	304.81	318.92	307.5	303.81	316.06	318.08	312.09	315.07	318.35	315.32	315.25	307.02	318.6	312.82	312.98	308.11	314.02	314.23	309.69	323.91	316.07	313.01	318.93	314.07	316.21	310.86	311.99	318.57	312.13
315.48	315.19	319.83	319.17	322.38	313.6	315.62	321.79	315.01	314.56	311.57	315.5	311.26	316.85	315.54	316.04	323.3	324.78	317.79	312.98	314.87	317.61	319.62	318.3	318.29	322.21	319.03	318.88	314.85	310.47	318.39	316.52	314.27	314.42	318.19	310.37	314.95	318.99	313.77	319.37	314.76	317.58	319.63	322.98	313.27	315.85	323.03	321.65	316.63	314.48
306.33	302.03	302.98	306.42	305.1	300.75	302.67	292.42	306.71	307.17	302.33	303.54	308.47	306.71	302.24	310.71	309.38	304.95	300.45	298.55	303.27	303.29	299.6	304.33	301.4	301.46	306.32	303.46	310.31	297.46	305.29	307.29	301.09	308.88	303.93	306.03	305.69	301.84	305.21	304.28	302.42	303.75	295.6	305.28	302.44	303.95	302.1	298.87	302.87	308.13
313.92	309.31	309.76	310.89	314.06	309.7	318.49	313.6	310.65	311.88	311.41	304.38	320.36	308.14	313.85	317.45	314.32	317.81	312.38	310.44	306.21	314.46	318.99	308.7	308.88	311.44	305.17	313.94	315.66	312.47	310.72	315.84	311.12	311.84	316.76	306.75	319.29	314.36	308.57	319.56	314.06	315.79	319.81	310.04	316.74	310.62	308.59	313.1	311.58	313.79
309.35	307.43	309.98	310.29	315.97	313.19	314.44	310.68	309.28	314.25	309.13	312.87	309.74	312.82	306	319.88	312.82	307.52	314.58	312.47	316.48	318.91	313.39	316.14	314.13	309.35	305.54	317.92	307.23	318.1	313.55	311.61	314.46	310.4	312.24	306.05	314.61	311.06	308.78	302.18	314.32	312.62	307.8	307.27	314.17	309.56	310.38	315.07	312.3	311.81
318.66	319.28	309.69	324.18	311.24	311.22	314.33	312.79	316.55	311.47	307.03	317.6	310.83	315.48	320.47	313.1	313.99	312.02	318.95	315.58	316.88	311.19	307.36	316.19	316.48	314.24	309.81	315.74	312.67	320.56	312.19	318.98	313.4	313.62	314.03	313.39	322.15	313.36	311.2	317.94	315.65	309.76	312.81	321.67	310.02	309.41	321.69	311.95	311.69	315.29
318.49	317.58	313.75	316.2	316.05	314.44	313.41	314.95	318.88	316.91	312.14	319.92	311.78	316.45	316.38	314.86	321.74	321.96	315.25	318.16	317.48	316.98	316.42	320.23	316.8	312.67	317.26	311.28	315.89	314.33	311.65	317.66	316.89	317.16	310.55	311.64	314.16	316.67	315.17	308.19	315.98	306.12	310.69	323	310.85	317.2	316.53	314.13	318.03	311.71
304.17	301.67	306.46	305.59	301.03	294.85	304.38	303.7	311.04	311.04	300.11	298.74	296.29	296.08	297.36	296.01	305.91	303.94	304.04	303.26	302.92	298.23	302.46	302.28	298.29	302.09	306.1	304.19	299.39	301.02	302.59	298.77	305.54	309.05	301.61	300.86	303.03	302.53	307.74	299.04	298.44	301.56	305.23	305.36	307.54	295.96	301.92	301.5	298.03	299.54
293.01	291.17	292.69	291.39	297.74	286.02	300.77	291.47	301.24	289.73	297.21	294.67	291.42	299.99	291.86	293.09	292.96	299.15	301.32	289.46	294.56	298.03	292.77	304.67	300.36	290.97	289.58	293.3	294.78	297.17	299.45	294.37	290.99	295.63	295.68	293.52	293.32	296.04	295.6	290.47	294.17	293.17	294.46	291.86	296.61	295.2	287.14	292.9	298.69	287.38
302.81	304.99	310.18	299.39	301.64	307.13	304.1	298.68	300.87	302.62	296.3	304.22	303.75	300.69	301.65	306.21	306.98	304.82	302.31	302.67	304.27	309.47	301.47	304.52	306.99	302.34	305.01	294.73	303.07	309.68	301.37	302.92	304.51	304.64	305.35	302.93	303.54	302.47	306.23	304.18	305.36	303.16	298.81	299.17	304.8	308.59	298.29	303.94	305.06	315.07
320.84	322.13	311.44	317.93	320.72	318.26	319.96	315.1	318.12	321.16	310.29	324.92	316.2	314.5	317.71	313.64	319.01	320.11	320.31	318.5	322.56	313.68	317.25	317.84	313.59	320.77	313.57	325.51	329.31	310.31	319.69	322.52	320.73	311.74	325.02	317.62	318.34	318.49	315.41	322.69	314.62	325.24	314.68	315.24	319.16	321.13	324.09	314.01	322.69	319.62
295.76	298.36	295.42	289.77	291.99	300.25	295.55	296.32	298.25	292.4	298.58	290.91	294.74	295.18	294.55	297.76	285.62	291.68	292.9	293.57	293.49	295.33	302.62	288.14	290.8	291.34	290.75	293.19	289.87	297.59	294.62	298.97	291.06	304.2	291.39	292.76	288.53	292.75	298.76	290.41	299.68	298.45	300.41	291.7	291.62	292.1	287.55	292.58	299.76	290.34
296.18	300.86	302.47	307.64	302.55	302.41	303.39	306.26	302.64	302.66	305.79	302.08	297.72	294.46	294.86	298.24	300.89	302.13	303.36	297.12	301.03	303.38	301.81	297.49	305.06	301.79	301.42	298.97	295.69	301.34	303.79	303.85	298.72	301.25	301.21	300.18	297.45	295.47	304.72	298.65	300.74	305.81	303.94	296.56	294.76	295.03	306.57	299.63	294.09	305.27
312.98	314.68	313.35	322.61	320.73	315.92	318.74	310.95	317.61	316.48	315.12	317	319.33	316.19	314.57	318.9	316.37	315.03	322.44	320.52	318.1	322.82	318.92	321.43	320.64	319.46	314.06	309.29	319.56	316.73	311.57	314.9	317.39	312.56	324.12	316.1	308	317.42	316.56	322.57	307.8	319.07	315.45	315.5	319.1	323.53	320.52	310.77	316.48	319.77
308.66	305.2	304.12	309.8	312.94	318.48	310.9	307.83	313.78	311.32	311.56	318.36	315.08	309.21	312.28	307.02	308.49	306.94	307.32	306.56	307.58	307.78	313.78	308.62	304.37	307.83	314.7	310.83	312.39	312.17	313.34	305.82	308.38	315.83	311.08	310.21	317.75	312.18	307.04	309.22	317.53	310.24	311.12	316.64	307.31	316.43	308.84	313.55	307	316.21
308.95	308.66	313.91	312.47	319.17	308.59	319.59	312.45	308.79	309.09	308.7	310.76	310.5	319.37	307.82	315.49	310.33	317.57	315.8	310.93	305.91	312.21	314.59	311.43	310.24	313.94	322.32	316.87	317.82	313.45	307.53	312.72	314.14	316.95	312.98	305.76	320.43	311	306.81	307.29	312.64	315.85	310.38	311.95	315.69	317	318.48	316.22	319.82	305.38
302.93	311.06	304.32	308.25	303.04	301.46	303.98	298.14	304.09	299.25	306.92	305.11	306.8	305.01	303.78	299.67	308.07	304.43	298.25	298.16	303.24	295.19	304.73	304.98	300.94	297.52	301.25	303.68	307.55	306.6	303.41	304.6	311.89	308.06	301.14	299.2	302.89	303.74	299.31	302	299.47	307.55	306.87	302.55	302.34	308.67	302.39	305.56	310.97	300.27
303.9	303.71	302.34	299.27	308.69	301.92	305.74	299.92	298.15	307.42	305.6	302.94	302.36	302.98	301.33	300.63	300.09	297.86	308.63	299.47	298.26	297.25	298.78	305.03	301.95	301.01	301.21	301.39	294.04	306.13	304.8	305.26	303.19	306.99	307.62	301.73	298.02	303.07	301.37	306.66	304.24	304.1	304.3	304.03	302.49	300.21	304.53	306.88	296.5	303.97
322.81	310.44	307.21	312.61	319.22	306.07	316.51	308.67	306.42	312.89	310.84	306.66	313.89	311.66	314.76	310.82	305.85	310.33	314.86	311.07	312.04	307.82	317.44	313.78	308.46	318.66	303.29	308.57	318.03	306.91	309.55	316.99	308.44	317.61	317.44	316.74	313.61	309.17	309.71	318.19	311.35	312.59	312.38	314.08	310.77	306.03	313.17	309.39	309.29	318.48
300.17	311.18	300.57	304.25	303.5	305.29	299.94	304.49	300.58	303.48	297.36	306.3	314.16	300.35	297.44	301.35	301.6	308.77	303.01	307.21	305.35	297.97	307.49	297.76	302.91	301.15	306.3	306.15	307.69	298.61	300.07	302.06	305.87	307.59	300.42	312.62	305.87	301.84	305.98	301.66	297.62	305.17	303.32	300.44	306.24	310.02	300.45	305.08	296.16	301.06
300.89	298.08	302.62	300.29	303.21	300.15	302.51	304.09	305.85	297.05	309.3	303.84	303.67	302.71	307.28	300.67	301.21	301.53	300.49	302.35	302.06	303.77	297.78	309.35	304.29	308.66	305.72	298.92	307.58	308.23	299.88	302.28	307.84	296.98	296.75	304.16	303.39	299.79	291.54	301.67	298.66	300.17	298.97	308.44	305.65	307.25	301.54	301.64	313.04	303.17
302.41	307.95	309.77	298.19	299.39	311.7	305.92	311.78	308.76	305.51	308.41	302.51	301.3	300.95	306.35	300.61	301.64	306.13	307.04	307.86	302.63	311.68	293.53	300.37	302.22	303.41	298.32	305.88	307.4	304.28	298.5	307.45	304.55	308.37	302.7	302.69	302.55	309.59	308.7	310.72	303.75	316.25	305.21	303.65	302.67	303.92	308.61	308.53	302.39	307.6
303.29	305.44	310.29	307.08	307	305.7	311.61	310.68	312.67	299.69	305.11	300.57	313.21	303.22	310.89	301.3	306.15	311.64	310	308.94	309.37	305.45	307.7	304.67	309.72	302.67	303.15	300.26	300.54	305.2	312.26	313.47	309.47	309.82	305.35	308.79	308.55	304.11	307.59	309.12	305.11	304.29	302.11	301.17	312.71	298.77	310.32	299.91	302.3	308.66
305.09	310.86	301.58	308.79	303.55	299.22	298.16	302.12	313.14	299.04	299.22	307.23	295.24	303.29	313.3	302.14	307.87	309.3	301.29	299.68	308.31	301.98	305.41	298.28	298.75	299.15	298.41	309.55	305.99	299.9	297.97	309.32	293.53	306.54	303.99	302.38	305.05	300.97	301.26	299.4	299.95	305.49	312.34	295.31	306.66	302.77	305.77	294.15	306.39	298.77
316.49	306.58	312.39	310.16	313.59	312.49	316.27	308.78	316.67	312.63	311.36	312.23	311.9	312.15	312.52	312.18	314.65	318.98	313.17	308.9	316.39	312.98	313.45	311.4	315.73	310.77	315.51	315.65	316.43	315.42	319.24	310.65	315.31	313.95	305.3	311.56	314.2	311.4	311.62	315.09	319.35	306.57	316.01	304.15	312.88	311.37	311.71	316.52	313.25	309.52
312.19	313.77	304.01	306.12	307.43	309.31	304.79	306.57	310.21	312.62	306.79	300.7	310.55	306.15	304.36	304.49	308.5	302.41	301.59	302.01	303.45	301.13	309.34	308.34	297.93	313.93	304.25	305.57	297.73	304.52	299.75	307.44	315.21	302.9	305.52	297.97	309.39	304.58	310.85	307.86	311.37	304.5	306.72	306.15	306.43	311.64	307.03	306.25	304.39	298.84
310.33	309.38	309.2	301.01	304.71	307.11	306.55	304.17	309.98	304.25	307.06	303.89	307.72	301.67	297.03	303.79	303.95	302.38	308.61	306.77	305.84	303.63	306.63	308.32	305.05	308.42	304.74	300.35	302.89	311.67	309	300.24	301.94	306.74	309.22	302.51	300.86	302.08	301.87	307.71	303.69	304.41	302.67	304.85	302.87	307.82	306.24	309.69	307.58	302.96
306.74	304.83	301.15	317.25	310.99	304.13	298.02	299.75	311.25	305.01	302.62	305.2	308.47	302.76	309.09	305.71	300.14	310.59	303.47	307.64	305.84	309.64	301.68	304.34	302.16	310.36	301.16	304.06	297.93	302	309.04	303.34	300.19	300.01	304.75	299.51	301.35	301.06	295.55	307.01	308.8	308.49	302.5	304.94	299.44	313.49	300.79	309.15	302.9	298.74
302.19	309.41	304.41	306.69	298.83	302.97	309.45	303.77	303.09	309.4	306.05	303.58	306.16	308.7	306.84	308.33	300.48	303.88	304	305.09	304.61	311.2	310.43	303.87	309.07	303.21	307.59	301.16	307.11	298.76	305.63	306.27	310.06	304.65	301.61	300.89	302.92	306.77	307.17	302.19	311.02	304.44	299.01	305.33	298.55	307.94	299.71	302.97	303.81	298.22
311.87	314.79	305.96	313.85	318.5	314.75	314.67	319.66	309.96	309.88	314.77	310	317.77	312.77	317.64	315.27	318.63	311.66	321.03	316.18	314.09	313.76	314.66	317.65	319.05	318.93	322.19	314.92	305.49	316.04	324.47	311.42	318.6	313.14	312.88	314.58	314.51	315.06	314.16	309.08	315.55	312.01	308.54	311.15	312.99	310.27	310.92	315.96	309.97	310.95
311.87	318.21	305.86	311.59	305.73	310.76	313.6	316.01	320.13	310.31	317.34	320.56	322.53	313.29	316.15	319.68	322.81	318.1	314.15	317.88	315.89	316.35	317.09	308.51	316.9	316.4	315.38	315.09	315.01	319.82	320.75	320.88	308.8	319.11	310.88	325.86	317.94	314.57	318.81	319.03	310.35	315.78	321.75	319.39	318.6	317.29	312.94	323.49	323.82	309.53
303.44	305.64	304.39	309.82	299.6	301.95	299.8	303.15	302.87	302.29	300.34	297.48	298.62	308.33	293.1	301.94	299	305.11	299.94	296.28	308.27	302.27	297.68	299.49	308.54	307.93	298.79	301.21	301.76	292.86	303.87	299.47	300.4	301.41	304.98	306.38	300.56	296.1	295.22	308.42	298.2	299.18	303.31	295.53	299.62	300.18	301.96	314.31	294.52	301.44
324.79	326.26	331.17	325.85	329.53	334.91	330.34	316.65	326.36	329.73	319.69	324.38	330.29	330.06	332.8	327.13	323.62	333.14	323.56	330.1	320.98	323.19	312.93	327.64	317.01	331.01	325.9	322	332.43	329.84	322.59	318.93	321.93	323.88	325.05	326.13	328.79	323.36	326.7	327.42	325.62	328.1	328.02	322.29	329.29	329.67	324.81	324.45	321.13	328.46
303.49	305.52	299.33	305.39	302.1	302	311.18	302.44	301.86	306.33	308.73	307.34	300.64	304.66	297.71	307.82	308.61	303.94	307.52	315.61	303.7	309.97	307.27	302.12	305.74	300.41	300.27	308.99	310.15	308.18	306.75	310.35	306.84	301.61	297.84	304.83	303.81	301.53	300.78	305.67	310.19	300.19	311.46	305.24	309.59	310.45	301.2	306.42	307.69	311.53
304.98	310.24	312.66	305.87	310.26	313.48	307.69	299.49	305.49	302.38	301.83	305.41	298.49	308.57	302.61	309.23	300.01	305.11	305.86	308.23	304.47	315.83	309.92	308.86	304.89	308.27	305.36	308.21	303.33	304.56	311.89	301.2	307.16	309.06	307.61	313.99	311.5	309.64	303.69	307.02	303.43	305.44	306.88	308.98	306.07	310.21	303.79	307.84	308.96	308.02
306.28	306.27	309.16	300.35	303.95	305.5	303.55	306.61	306.57	310.17	304.61	305.22	306.38	306.25	303.99	309.08	298.65	300.43	302.04	307.65	307.4	298.1	297.77	310.6	308.47	308.89	301.79	305.22	311.69	306.89	304.85	305.15	306.57	310.98	308.59	299.97	305.45	300.29	310.81	308.95	309.19	303.7	305.35	302.18	303.74	304.27	313.91	301.97	303.49	312.72
304.53	299.26	309.22	308.87	301.6	305.55	305.13	304.88	304.47	307.66	303.45	298.86	297.86	294.98	300.61	299.42	300.37	295.65	304.85	301.67	296.61	306.8	297.81	304.83	305.81	304.28	306.53	299.39	303.7	292.97	305.25	299.96	297.29	299.99	303.02	294.23	305.94	304.56	296.6	303.25	298.73	307.88	307.58	299.12	297.7	303.91	298.36	314.41	302.4	296.73
309.39	303.02	302.58	301.4	301.18	303.86	304.16	301.04	310.35	301.49	300.11	311.26	303.21	309.78	308.44	302.04	296.29	303.82	305.26	304.89	301.23	300.61	302.61	303.08	304.02	302.65	296.09	304.47	295.63	305.95	299.21	307.69	307.73	300.74	302.64	295.1	301.38	300.45	299.4	300.75	311.18	298.42	304.47	306.13	295.25	313.74	310.44	305.02	309.39	306.66
302.22	302.52	309.71	306.48	299.6	307.06	307.08	302.71	302.44	299.64	301.96	289.29	299.98	299.99	303.32	299.78	304.01	302.71	302.24	298.05	295.31	305.14	299.62	301.06	304.41	306.27	294.42	304.86	300.51	302.58	300.69	294.38	292.05	301.2	307.01	299.67	301.33	303.19	295.93	297.67	303.71	300.45	305.39	300.09	299.29	297.83	300.83	309.65	302	287.97
303.57	305.91	299.59	307.94	306.02	297.5	304.03	304.99	306.62	300.4	304.84	305.65	312.39	305.16	301.89	308.1	306.02	300.2	312.81	304.14	302.24	307.06	304	301.2	303.72	301.86	306.92	301.45	303.47	310.05	308.62	300.78	310.26	306.33	299.53	309.42	303.08	307.66	300.3	305.38	302.87	304.61	298.59	301.65	303.54	303.09	308.12	299.89	306.77	307.59
306.48	313.11	305.82	314.49	319.91	318.93	312.32	312.98	308.54	309.64	317.91	313.23	315.49	310.68	310.33	313.04	315.97	309.79	313.87	311.68	324.15	315.43	312.44	306.55	319.27	309.09	316.34	310.22	320.93	316.96	313.38	311.27	307.45	305.98	312.58	319.59	311.1	309.65	314.41	312.82	323.19	310.61	311.4	315.25	313.26	305.21	326.42	308.08	319.23	314.73
307.47	302.04	305.52	303.37	309.85	305.08	308.94	302.15	305.88	308.1	301.92	302.77	297.61	301.52	296.05	305.21	302.66	307.8	308.86	300.47	304.54	302.09	303.48	312.89	309.65	310.92	298.66	306.73	302.03	304.22	309.01	307.79	313.47	298.42	298.47	305.43	299.08	306.87	304.72	306.36	302.58	307.98	301.16	303.35	310.76	304.35	295.28	302.35	303.74	303.16
310.22	296.3	307.11	302.84	304.95	298.05	298.27	298.02	297.81	299.79	292.32	299.3	303.23	295.16	304.52	301.35	299.24	299.52	300.79	302.33	303.32	302.6	301.23	309.94	302.79	299.44	306.38	303.49	304.22	302.31	300.04	301.75	303.64	311.98	292.98	298.66	296.65	293.29	305.91	304.52	296.3	295.57	304.18	297.78	303.99	305.53	302.21	307.8	301.19	294.91
317.25	320.44	316.32	310.59	313.17	310.94	315.62	317.15	316.61	314.36	313.91	314.43	318.43	308.94	314.12	308.32	312.71	307.72	325.97	318.32	312.11	311.72	311.78	311.35	317.98	307.95	311.32	309.03	311.23	317.41	312.11	311.59	319.98	319.82	312.38	310.1	308.16	318.94	313.52	319.96	327.55	313.83	311.68	320.3	312.68	318.08	311.23	317.81	312.71	312.98
320.31	322.51	320.04	314.09	319.86	316.04	321.51	313.1	316.58	310.58	316.85	317.76	324.73	319.69	315.66	311.94	315.76	316.59	321.73	311.94	318.46	314.91	317.16	315.04	315.27	320.08	314.48	317.16	314.05	315.55	322.9	319.04	310.16	318.35	314.25	319.29	317.71	320.38	324.01	320.64	316.11	319.02	315.08	314.74	314.85	315.57	315.03	323.5	323.84	314.27
321.03	314.39	313.75	317.24	321.03	325.46	311.88	322.15	318.88	320.93	313.81	320.34	316.36	323.17	316.03	314.87	314.29	322.9	320.65	314.32	321.2	319.36	316.06	323.71	311.72	313.49	321.67	319.24	321.14	326.18	311.93	323.96	312.88	315.72	317.49	314.47	319.03	313.64	316.4	322.55	320.53	313.6	317.43	315.83	323.44	316.45	318.46	321.92	315.41	317.11
320.73	311.88	316.53	321.11	315.38	316.98	316.49	314.47	317.51	312.13	320.69	317.65	319.48	322.72	314.49	325.7	313.24	312.91	315.54	317.71	317.58	318.3	312.33	319.44	319.12	311.28	312.25	321.74	318.55	323.2	313.86	316.23	320.43	319.09	314.15	323.5	316.67	314.41	324.03	312.09	323.15	318.04	311.04	329.02	316.31	321.92	320.96	312.17	320.32	315.74
316.85	318.59	311.57	311.24	317.43	315.6	309.5	320.91	319.23	315.5	313.58	319.04	308.8	326.77	309.85	312.78	314.63	321.11	321.46	314.31	314.05	319.65	320.83	317.46	313.46	319.73	319.53	308.86	310.71	312.98	311.88	321.58	316.83	309.22	307.16	319.13	313.52	313.8	317.23	311.93	314.1	319.04	316.98	317.09	312.49	316.52	312.13	318.66	314.01	319.02
321.76	313.78	322.69	310.44	312.57	316.69	319.78	313.85	315.8	324.4	317.06	320.93	316.03	324.67	319.85	314.41	317.55	320.28	327.16	319.9	310.17	316.03	320.07	316.12	304.63	318.07	313.74	319.66	315.3	313.98	320.73	315.6	315.64	321.39	327.04	312.88	317.35	322.3	315.63	326.01	318.31	320.15	319.79	319.41	318.49	314.87	320.31	321.84	314.95	318.44
300.37	301.22	300.7	296.83	299.91	301.35	293.71	309.78	300.44	297.97	305.13	299.65	296.5	303.86	300.91	303.6	306.75	294.48	301.23	303.72	309.03	304.6	295.11	292.59	296.26	300.45	304.79	300.72	299.77	302.35	308.66	309.56	301.5	299.59	298.82	303.84	305.32	300.17	303.89	303.69	301.13	307.72	299	303.53	304.37	301	298.8	301.16	303.87	302.47
310.55	302.97	301.24	308.65	308.73	306.29	305.24	293.37	309.49	303.47	301.53	301.27	303.63	311.32	303.38	305.38	302.61	294.51	295.45	298	303.01	302.45	298.44	300.32	295.04	306.51	301.77	309.16	303.5	304.52	302.25	302.39	301.91	299.52	301.53	307.66	308.43	300.97	294.25	310.44	301.56	306.15	298.56	295.7	307.76	303.48	291.85	294.7	307.68	305.31
293.43	306.59	295.46	299.55	297.41	298.23	295.53	297.78	289.76	294.79	290.39	293.91	287.46	295.73	298.29	291.02	295.11	295.07	289.26	294.77	295.56	294.73	295.78	290.61	293.22	287.78	290.94	296.23	291.6	289.7	294.27	293.31	293.27	297.32	293.18	287.04	294.4	291.92	287.2	292.21	296.67	294.32	292.02	293.68	291.68	288.16	291.39	293.58	299.58	293.54
305.11	295.38	294.96	295.55	301.75	297.04	300.02	301.66	304.67	302.73	299.83	304.44	300.81	302.23	298.73	297.78	303.1	304.74	305.44	308.5	295.58	300.17	296.61	303.01	303.08	299.11	295.6	307.18	301.33	301.77	302.34	297.29	303.63	307.41	302.07	302.55	299.63	304.24	296.47	294.55	298.56	298.02	300.23	299.5	302.62	302.92	301.18	304.86	298.83	304.18
304.83	310.47	310.99	302.42	305.39	303.83	308.4	302.89	311.39	302.9	305.72	308.21	304.72	307.06	306.46	308.1	299.44	300.38	303.95	306.35	308.83	311.04	304.92	313.44	305.78	308.04	304.27	304.58	299.64	305	298.46	306.27	303.59	300.16	295.62	298.26	303.38	306.81	301.42	308.26	311.35	301.94	305.84	310.09	304.95	321.35	311.65	300.93	310.08	304.63
326.54	334.9	329.12	327.53	326.03	325.54	325.97	323.71	322.98	328.6	330.76	326.18	328.63	327.45	328.53	324.68	325.17	332.72	328	334.6	325.83	331.21	322.16	328.32	330.42	329.39	327.97	326.27	328.82	324.22	329.78	329.13	327.67	332.22	324.13	323.58	324.63	334.5	332.82	330.9	326.98	323.33	329.2	327.91	332.89	332.55	326.97	326.89	320.07	327.8
299.2	298.35	300.54	303.3	297.05	303.7	299.52	309.22	309.56	304.98	305.37	304.79	303	306.15	300.86	303.22	303.22	306.86	300.64	302.17	302.37	300.09	299.05	304	304.06	311.19	309.3	301.07	301.23	307.62	302.3	308.34	303.96	297.88	298.93	305.6	308.6	304.77	309.89	303.13	304.66	301.28	302.14	304.98	297.29	311.66	305.17	303.67	303.09	302.24
320.43	315.25	314.36	311.43	320.49	314.78	316.1	314.22	318.27	319.33	316.62	312.05	308.73	321.69	316.24	317.17	318.37	315.23	314.37	324.98	312.05	320.23	320.28	319	313.09	317.82	316.65	317.72	319.56	314.24	319.9	320.95	314.37	320.31	312.71	317.1	316.02	320.08	323.39	318.77	320.65	307.84	313.24	317.38	311.64	325.76	314.96	317.65	312.43	318
301.39	305.85	306.28	305.6	307	303.43	311.57	305.51	303.79	302.4	296.19	306.75	295.72	305.12	302.26	303.58	306.72	304.38	295.2	303.85	297.99	295.93	308.65	297.17	296.24	299.95	294.38	301.6	303.6	298.63	307.21	308.15	303.74	305.08	300.45	304.37	306.69	300.38	299.34	300.74	307.14	308.34	305.24	303.01	295.41	294.12	307.31	308.34	304.45	301.08
313.2	312.67	312.09	313.18	312.4	309.18	313.07	316.89	313.42	312.08	315.98	315.82	320.34	313.71	313.61	314.64	315.15	313.46	313.39	314.55	315.03	313.11	310.45	314.64	315.35	313.65	310.47	306.57	309.69	316.81	315.69	315.66	313.91	309.29	303.56	312.72	311.04	324.15	308.64	312.82	316.28	310.65	315.97	317.27	308.23	310.62	306.92	305.01	320.19	315.08
316.49	306.44	323.79	315.01	320.12	321.72	323.94	321.83	314.62	323.66	313.59	316.93	316.63	322.44	321.17	318.29	318.16	319.67	323.4	317.82	315.58	321.75	319.05	313.27	323.14	322.6	318.48	319.12	317.63	312.86	312.16	316.86	316.31	314.42	321.05	319.86	322.31	316.91	313.24	312.12	315.86	312.21	320.62	313.14	315.54	317.11	314.56	314.14	311.84	313.58
311.01	314.25	315.44	313.19	310.86	315.72	306.61	313.08	315.23	304.82	316.85	315.13	315.88	315.99	316.71	315.43	320.69	312.83	320.97	312.88	317.08	321.4	312.47	319	308.25	323.8	307.13	309.9	315.55	311.05	311.11	314.36	320.44	319.43	311.88	315.13	314.23	309.11	316.01	309.19	309.75	315.71	315.05	318.26	313.16	319.31	315.98	320.81	323.79	313.97
319.91	313.61	315.91	312.51	318.29	314.82	308.5	315.5	311.7	313.27	320.97	315.19	310.22	318.23	318.47	310.25	323.93	317.65	313.98	319.61	310.94	319.25	308.28	316.17	314.15	320.6	315.09	315.71	313.91	316.07	310.27	314	313.7	318.8	318.4	312.58	310.89	312.86	315.48	319.98	308.56	325.39	308.42	312.71	320.77	312.54	315.35	314.32	313.68	316.95
315.43	318.95	312.06	318.12	318.16	316.17	321.83	318.84	314.87	313.81	309.29	311.4	317.74	312.89	316.67	318.7	312.23	306.27	311.08	317.5	310.27	315.15	312.12	309.31	312.06	312.91	312.95	312.62	310.53	312.32	312.26	314.32	317.19	310.79	319.49	313.44	310.42	317.37	312.05	307.95	310.78	310.19	311.04	317.56	301.88	318.95	316.53	312.23	317.61	314.5
311.29	312.3	309.06	313.49	309.72	324.27	310.83	316.93	312.25	314.36	305.79	317.8	308.1	306.06	312.41	315.04	319.92	314.21	313.73	312.54	314.12	318.86	309.88	310.09	321.22	306.1	313.26	306.56	311.75	318.56	316.15	311.28	314.53	313.4	308.49	312	312.29	312.14	312.68	314.48	311.92	319.34	315.33	309.33	322.23	312.47	314.59	310.82	315.25	311.85
307.43	297.84	302.7	304.52	303.96	306.49	304.32	308.74	299.83	301.63	300.78	307.24	304.92	305.6	299.52	294.61	305.5	300.51	303.05	310.83	301.75	303.47	300.3	300.05	303.31	309.23	306.84	303.6	306.1	305.73	298.25	303.61	297.6	311.28	304.35	310.93	300.74	302.43	299.34	301.77	296.45	303.29	304.55	306.4	304.84	298.47	308.35	299.28	303.04	301.06
302.25	289.58	301.91	300.86	304.77	304.42	301.04	299.51	307.17	303.15	301.44	300.44	298.89	303.1	306.21	294.8	295.02	298.19	297.29	293.59	301.31	303	298.92	307.28	299.9	303.7	305.11	304.53	299.27	299.4	296.89	301.51	299.78	293.53	300.69	306.89	303.6	301.78	298.56	299.64	301.34	301.62	299.73	305.96	300.94	297.47	297.69	304.43	305.23	299.21
313.19	311.52	317.17	317.41	307.13	317.64	318.61	312.55	308.72	322.62	316.66	315.59	315.88	324	320.46	318.42	312.61	311.76	319.37	311.62	318.37	322.28	314.03	313.92	319.89	325.22	320.88	319.38	314.69	314.23	316.6	319.91	321.96	314.17	309.57	321.14	316.83	311.77	316.38	306.26	312.5	317.24	316.4	314.17	320.1	318.02	317.84	314.45	319.14	308.77
307.5	311.69	315.13	313.04	315.56	315.03	308.14	310.62	316.85	306.35	315.25	308.18	312.09	313.93	315.11	318.12	315.73	319.42	316.45	311.57	308.25	304.61	313.37	315.24	304.25	310.99	313.54	308.92	310.65	312.16	305.99	312.99	322.7	309.55	309.43	312.03	311.25	315.38	312.55	310.44	316.07	316.02	316.7	312.61	313.26	313.43	315.53	318.84	315.43	310.64
307.87	302.88	299.42	303.49	304.18	304.75	306.48	305.69	305.11	300.75	311.73	304.55	309	304.8	304.01	307.34	308.27	300.2	301.92	303.91	300.48	298.82	307.47	299.52	305.14	303.17	307.87	311.29	306.31	302.09	309.51	304.96	304.33	295.73	301.31	302.87	307.04	307.32	305.31	303.19	306.13	304.79	300.27	303.91	304.02	303.38	301.45	301.75	311.19	307.06
300.34	303.54	307.03	297.66	291.1	309.18	298.33	304.15	297.2	295.45	296.26	307.83	302.44	288.41	299	295.52	303.7	299.61	298.65	292.03	301.65	305.74	300.04	297.8	305.44	304.24	297.38	297.41	307.02	297.52	305.18	303.83	303.48	298.47	300.51	298.3	304.32	295.83	295.6	295.42	298.33	302.73	296.93	308.31	295.78	303.34	304.17	305.07	301.59	302.61
328.94	326.24	320.25	318.32	323.07	328.42	327.15	325.69	325.47	329.27	323.29	323.73	334.31	330.1	322.3	325.6	327.97	325.4	325.74	332.5	324.62	326.35	334.58	333.21	326.99	331.44	325.92	324.77	328.47	328.35	323.09	326.5	315.97	332.19	329.54	321.8	332.04	319.35	327.46	332.07	325.67	332.67	325.54	338.76	335.71	330.48	326.57	329.25	328.19	326.86
315.38	317.34	304.75	312.82	308.5	311.33	311.71	314.13	314.24	307.47	311.32	314.77	308.42	315.8	312.56	317.07	309.52	312.38	309.2	318.24	309.43	314.78	315.09	313.11	312.58	308.51	311.63	318.71	309.43	310.13	313.5	318.36	307.99	311.55	310.18	317.56	315.84	312.92	317.29	312.39	316.69	308.68	318.61	313.58	316.8	315.62	306.67	315.68	312.41	315
300.8	305.39	305.98	295.15	307.01	297.82	298.98	300.64	299.2	299.62	292.39	298.51	300.33	299.01	295.56	308.46	307.35	309.89	307.43	307.16	310.68	300.52	301.55	300.28	298.86	308.78	295.32	301.36	301.52	298.64	298.76	300.35	302.3	303.32	309.05	305.21	297.86	305.15	311.3	301.22	305.84	304.18	300.63	302.89	307.77	298.74	307.51	300.39	301.63	302.58
303.72	300.52	297.04	313.13	303.83	308.13	300.11	305.2	303.31	306.68	310.55	301.99	303.51	306.76	303.36	307.56	303.13	303.07	307.83	305.69	305.96	310.67	303.56	305.86	303.33	302.15	305.02	313.24	304.96	304.06	305.24	306.11	305.67	304.46	298.58	305.17	301.41	307.24	302.12	305.27	297.75	303.55	300.97	304.09	295.85	305.89	300.41	301.31	303.48	300.44
292.01	292.58	293.96	290.24	308.29	292.64	293.27	303.52	297.54	297.54	293.87	288.37	302.23	301.36	298.66	301.09	295.7	297.7	301.24	297.21	299.7	293.4	302.38	296.46	292.64	296.33	301.08	297.86	285.03	304.42	289.1	291.08	292.42	298.46	296.01	295.11	297.81	299.4	295.66	289.96	299.41	300.22	294.16	298.05	293.82	298.07	300.14	297.41	291.89	289.6
303.22	301.67	305.73	304.34	303.35	297.87	299.57	304.88	311.99	309.08	310.63	304.49	301.18	306.19	304.2	310.41	305.96	306.15	301.2	302.87	297.14	303.53	302.63	300.63	313.84	310.39	298.73	308.71	287.39	304.97	301.62	299.43	307.52	305.87	296.35	304.2	297.17	299.97	308.51	309.55	306.4	306.41	306.13	297.49	302.01	312.13	306.22	308.89	305.11	310.51
307.61	302.17	313.13	312.23	312.11	304.07	314.34	308.21	311.68	307.04	306.04	318.64	309.84	319.64	305.65	304.83	307.98	311.57	314.61	320.17	308.46	312.47	315.15	309.97	312.18	312.31	306.99	311.24	312.12	313	311.13	308.39	301.12	315.62	307.03	306.9	310.85	307.78	306.03	307.78	305.28	305.93	312.06	307.95	311.45	308.12	311.01	310.49	311.28	304.8
301.42	307.37	309.09	300.8	296.54	307.24	302.16	299.8	307.68	308.15	306.87	311.76	304.28	304.09	312.16	299.58	301.24	304.49	299.66	300.18	305.87	308.52	305.94	306.19	309.22	302.76	307.31	310.82	314.04	301.93	312.5	303.95	301.14	304.58	296.76	303.46	305.59	308.48	303.17	302.07	301.2	306.97	304.17	300.1	301.43	303.25	303.81	304.92	303.9	308.63
321.16	316.79	315.37	316.31	312.2	309.2	317.63	311.02	315.48	311.55	311.8	312.27	320.58	311.95	312.77	310.07	319.02	317.41	310.73	319.14	307.85	310.36	312.41	315.89	304.82	314.76	315.57	308.74	311.47	312.49	314.71	313.53	312.69	311.28	319.66	315.98	310.93	317.01	315.47	316.09	312.58	317.74	309.79	301.82	309.01	310.31	311.17	316.35	309.9	315.6
309.1	310.73	309.21	307.65	296.58	309.04	299.97	309.75	309.97	302.45	304.16	298.11	303.51	309.54	304.62	303.85	304.11	304.4	299.11	300.51	301.15	309.87	307.77	306.32	305.46	304.95	303.21	310.17	308.91	311.52	310.22	309	300.05	299.55	299.11	305.3	300.58	302.04	312.81	298.82	299.44	296.95	304.07	303.85	306.54	300.18	308.74	302.94	305.72	303.05
303.13	304.95	303.66	297.68	298.15	303.79	303.38	308.26	301.93	302.79	308.28	308.94	309.24	302.54	307.89	296.26	306.42	300.05	305.61	298.01	310.27	304.7	295.9	299.48	305.25	301.27	302.41	301.46	301.75	307.41	300.78	303.77	303.35	306.63	305.53	303.54	309.51	302.18	299.31	300	306.52	303.92	297.86	299.08	298.95	303.55	297.84	305.02	291.28	303.2
307.15	315.09	317.1	315.37	315.21	310.75	307.48	317.29	308.28	311.03	311.19	307.74	310.23	311.07	311.2	305.93	302.82	307.08	308.18	305.51	310.28	309.7	308.75	307.85	305.18	315.48	307.72	302.76	308.69	317.22	311.29	313.12	304.93	308.55	312.87	307.66	306.63	307.2	316.35	312.53	308.82	317.98	314.76	316.02	319.41	307.66	312.18	313.02	310.96	318.03
302.62	302.59	303.73	305.6	301.77	297.05	297.18	305	311.12	303.35	299.33	306	306.09	292.26	304.75	301.63	307.27	309.82	313.25	301.2	298.86	302.71	302.88	303.93	304.38	300.15	296.65	300.98	303.73	306.64	307.84	309.65	299.85	301.69	301.83	303.17	308.1	299.28	299.72	304.19	301.45	302.15	304.46	301	301.26	301.81	307.8	305.15	307.98	298.44
326.66	317.88	322.1	314.59	317.91	315.18	314.02	316.81	327.02	322.09	309.01	319.1	316.49	320.18	318.05	318.49	312.76	315.73	321.42	318.13	317.17	315.79	316.37	311.74	324.78	320.37	316.86	311.78	316.2	322.46	318.4	313.19	312.68	325.11	318.35	312.21	321.21	313.65	315.14	318.46	310.95	318.7	322.04	317.3	318.63	319.67	317.13	315.99	316.34	314.19
321.51	319.55	320.3	325.35	315.33	314.37	320.51	318.5	321.16	323.48	311.95	316.4	332.58	316.27	320.88	316.31	321.48	320.08	320.81	321.56	326.32	320.29	312.6	315.51	320.62	317.18	326.37	316.75	318.75	320.88	324.62	321.11	322.56	315.97	318.85	321.25	326.41	314.62	321.36	313.21	323.53	315.44	324.35	321.16	318.32	316.51	325.36	324.92	313.2	321.74
322.14	318.12	307.91	318.39	318.21	318.97	317.73	316.8	324.48	313.35	311.28	321.25	318.57	317.78	304.67	323.32	315.11	315.22	315.64	315.04	312.06	321.33	318.67	315.2	321.41	315.34	321.15	317.24	317.75	316.39	324.88	321.33	316.25	321.47	317.83	313.5	319.95	314.35	309.73	318.41	320.12	321.46	313.02	323.28	319.6	320.27	316.17	321.87	313.08	317.59
302.4	316.24	296.69	300.51	299.36	295.09	303.55	301.16	302.83	299.37	308.77	298.14	300.95	305.07	307.67	301.5	295.07	306.01	305.83	299.41	306.41	301.68	296.31	301.69	298.18	298.71	304.08	305.67	304.48	302.91	298.23	302.95	300.45	300.08	306.12	305.66	302.1	301.45	300.79	296.97	308.23	301.18	305.76	305.62	299.17	301.59	305.05	296.91	300.35	301.56
303.19	309.15	308.27	307.48	309.51	309.24	310.35	301.21	302.23	310.69	302.32	308.36	306.21	309.59	305.08	308.72	302.41	303.34	302.27	309.85	309.72	302.25	309.14	308.03	312.6	303.71	305.98	304.88	299.88	314.15	301.81	308.92	305.54	305.56	302.81	310.97	306.6	298.55	303.94	310.13	304.48	303.87	308.47	306.59	300.82	308.6	300.06	306.24	298.56	300.62
310.05	308.66	313.68	314.46	314.56	313.7	312.63	313.4	313.9	305.43	310.44	304.01	307.58	307.7	313.02	311.32	312.86	308.86	306.44	317.09	313.51	311.72	305.64	309.21	313.03	313.84	314.79	310.93	311.04	314.16	311.07	314.28	310.79	304.57	313.69	313.14	309.11	314.02	313.17	314.92	316.64	315.47	299.76	311.47	307.16	313.11	306.09	303.73	308.61	309.53
292.35	295.5	295.06	297.57	298.25	290.28	290.51	296.83	296.06	297.05	297.09	300.02	295.62	297.14	292.27	293.66	291.56	288.92	297.55	295.73	297.66	300.04	288.57	304.52	292	288.92	299.06	300.5	293.44	293.94	297.72	297.23	295.83	296.49	299.78	306.1	303.39	295.55	295.72	294.99	295.46	296.21	295.02	298.13	291.6	282.98	297.4	291.58	294.71	293.49
303.73	307.24	307.33	307.14	305.6	303.64	309	300.28	303.47	303.59	305.05	299.84	301.73	303.39	305.46	300.32	303.76	302.32	303.22	309.06	301.37	310.81	300.71	303.05	311.27	305.05	310.04	304.32	303.56	308.21	303.25	305.8	302.57	306.76	304.4	301.45	304.46	307.22	306.99	300.2	304.98	304.22	310.2	303.28	300	309.11	300.23	305.09	303.31	307.94
309.69	315.01	315.86	319.44	313.09	314.97	320.91	311.7	307.92	313.81	313.2	319.01	316.06	316.95	310.31	319.96	315.46	318.16	313.61	320.6	320.69	322.57	309.49	318.53	317.23	316.13	312.71	320.46	316.33	311.34	318.54	311.23	318.64	314.25	317.05	314.59	315.86	316.82	314.45	318.2	314.42	317.82	317.06	310.17	318.3	318.46	316.92	319.35	312.34	317.42
303.1	301.11	307.18	301.65	304.96	306.99	308.06	298.11	305.51	301.99	300.83	303.31	308.87	304.54	305.38	302.84	301.1	305.4	301.58	302.39	301.45	308.32	309.47	306.72	308.36	303.89	304.93	301.8	307.09	298.86	301.27	304.13	306.9	307.12	305.25	306.38	303.54	301.25	296.65	308.87	305.7	310.57	307.96	300.39	307.81	306.09	311.78	307.16	302.79	300.85
309.75	298.91	311.94	307.04	305.75	301.02	304.51	298.92	303.31	310.44	303.43	304.62	306.57	305.11	305.91	307.33	302.02	304.79	301.9	304.1	299.86	306.96	301.04	311.33	301.71	303.3	302.18	301.09	306.29	306.56	305.81	308.56	305.18	303.3	304.71	310.27	309.68	305.6	302.23	305.56	306.52	306.35	308.36	304.35	301.12	304.83	309.35	301.28	309.4	300.11
299.44	305.52	304.57	303.19	302.53	308.24	306.08	302.82	310.83	303.77	303.78	311.02	302.66	313.47	304.68	305.62	313.03	307.06	310.68	306.59	306.83	301.51	305.17	306.13	309.45	303.24	313.42	302.64	297.58	306.31	312.13	302.76	304.9	312.41	307.67	303.95	303.95	308.3	312.12	311.7	303.65	308.11	302.63	307.21	304.47	313.02	311.2	308.03	307.2	305.98
296.46	292.83	289.5	287.86	295.02	296.1	292.92	294.94	299.26	288.07	292.88	293.87	300.2	289.9	301.52	291.43	289.41	298.79	303.98	297.65	293.71	293.92	293.42	294.13	293.7	299.85	304.68	293.89	292.16	293.25	294.28	292.91	296.9	291.97	290.01	292.27	295.28	294.25	292.42	291.88	291.67	294.09	299.1	295.17	292.16	296.69	293.99	298.18	295.01	300.92
313.98	306.83	310.86	310.31	301.53	311.38	313.76	306	309.91	306.01	307.25	306.38	311.51	314.44	308.44	309.35	301.53	304.75	312.37	314.87	308.73	309.63	312.23	310.22	310.95	306.17	313.13	317.07	312.95	309.58	313.09	306.01	312.37	303.29	307.77	306.48	308.68	310.15	307.35	313.44	301.76	306.52	301.62	302.94	311.5	311.67	310.01	311.97	306.17	311.5
315.01	307.1	298.5	311.41	319.9	312.93	315.28	313.07	309.07	316.08	313.04	307.02	316.6	307.58	313.32	308.31	312.24	311.8	312.21	309.31	309.65	311.09	302.37	301.46	309.18	311.27	309.71	308.27	309.33	313.19	312.34	305.04	311.78	306.83	303.57	309.17	307.3	308.43	313.35	310.32	306.36	300.51	305.31	309.49	310.86	308.95	307.38	313.22	307.19	308.19
329.1	327.86	328.76	329.38	323.61	323.76	328.87	325.18	326.37	333.27	332.04	320.52	325.14	328.31	333.25	328.15	321.03	324.31	331.45	328.52	325.88	320.28	325.04	328.13	321.74	323.78	328.67	324.61	327.49	325.29	331.51	334.38	328.33	326.54	327.06	328.71	334.01	329.81	327.16	323.52	328.88	326.8	330.79	331.87	328.93	325.75	332.17	331.67	333.88	329.93
314.12	299.22	313.36	306.9	315.68	304.12	302.99	305.43	309.99	300.49	301.35	308.36	305.59	304.91	305.12	306.33	302.97	313.27	304.02	307.57	306.9	304.78	309.16	304.21	310.99	299.69	307.1	304.45	306.02	302.33	301.06	307.72	304.54	314.99	313.08	306.39	310.46	300.73	309.85	303.3	303.87	301.08	304.23	311.35	304.08	305.86	301.64	311.22	305.28	298.76
322.31	319.41	316.35	321.44	311.17	313.88	313.69	314	320.8	315.03	315.06	317.87	313.49	323.42	318.56	317.41	324.77	314.77	317.4	318.58	314.31	315.86	324.95	313.25	314.68	318.82	311.46	316.49	316.57	314.81	320.49	309.67	318.8	317.07	317.45	319.43	318.8	318.46	315.83	318.38	320.91	312.46	323.21	319.32	318.98	315.41	315.6	313.54	316.21	321.92
308.47	301.19	305.12	307.03	313.76	311.05	307.45	309.34	312.34	306.49	307.54	305.82	302.37	306.05	309.87	301.62	304.07	309.16	305.89	300.76	306.59	306.85	302.75	305.48	305.23	306.76	306.46	302.83	315.19	303.61	309.69	303.34	310.69	310.95	306.95	309.68	304.82	301.5	316.43	305.79	299.5	306.61	302.16	305.52	304.02	310.68	304.59	305.22	305.93	312.13
323.69	322.8	316.6	325.11	330.2	322.81	321.38	317.66	320.16	328.83	329.12	322.39	322.96	315.29	324.13	327.51	327.32	320.13	322.33	328.2	321.51	325.74	325.86	327.67	328.25	326.39	324.71	321.55	323.62	316.72	322.5	329.2	323.8	320.34	326.35	320.73	325.14	319.56	316.81	326.67	324.75	324.33	318.97	326.38	326.93	323.73	324.77	332.41	335.95	323.8
320.73	320.47	314.35	319.77	307.86	311.64	319.78	316.2	316.51	324.36	317.41	316.9	317.98	316.89	321.02	320.15	316.24	321.28	319.24	320.65	313.31	328.5	318.77	317.11	314.1	321.93	319.71	318.67	315.87	318.04	315.78	322.71	318.32	322.02	320.34	321.69	313.95	310.33	318.33	318.15	319.19	315.15	313.71	318.8	324.87	323.29	316.96	315.84	313.29	324.54
324.89	324.81	335.43	321.88	330.06	329.6	329.16	327.25	325.95	323.72	323.94	329.2	329.23	325.42	326.48	319.18	329.71	329.21	320.96	331.12	327.65	328.55	330.77	332.56	328.39	332.41	326.7	321.71	327.32	325.73	320.57	321.62	325.45	324.05	330.96	325.86	324.29	322.58	333.48	323.09	334.62	320.06	322.27	319.69	326.98	331.1	330.34	322.87	330.95	318.04
309.61	299.37	296.73	305.71	308.55	300.75	306.51	301.59	295.69	303.17	308.72	304.76	298.9	313.34	304.63	306.42	303.76	309.14	302.07	297.19	296.87	303.4	302.19	304.35	302.44	302.56	297.89	308.82	304.81	301.21	296.65	305.57	309.52	304.55	307.91	302.75	303.76	309.8	298.34	304.55	308.46	300.03	308.89	304.13	308.78	306.54	307.01	306.96	299.96	305.49
305.3	318.15	313.21	312	315.44	312.18	308.06	303.95	312.57	308.2	305.66	306.87	313.08	309.52	309.66	304.43	311.75	307.79	310.12	302.11	311.55	311.07	299.54	306.18	317.3	309.82	307.64	303.4	314.44	301.76	306.99	307.25	307.83	310.86	306.05	312.69	314.69	301.63	308.92	302.95	313.98	302.56	309.23	310.76	305.53	306.94	310.93	306.13	301.63	313.39
315.42	313.4	318.5	315.55	319.59	318.13	317.51	315.47	320.7	308.11	307.84	312.11	315.58	307.9	313.38	312.78	312.6	312.54	311.3	315.64	310.9	312.82	307.71	309.3	307.82	314.68	313.75	313.52	310.87	312.44	311.88	311.12	313.15	310.85	310.77	308.13	316.39	305.58	312.87	307.68	312.31	320.24	314.65	311.04	311.81	311.82	319.16	312.19	309.73	311.39
308.33	305.9	310.28	297.21	298.05	306.6	302.18	297.34	307.65	301.8	300.74	308.84	311.32	306.63	302	303.6	301.09	300.57	308.91	300.03	301.61	304.61	306.05	307.19	301.68	302.73	299.01	301.03	309.35	311.11	308.33	302.1	307.12	302.66	304.95	299.07	308.78	301.7	302	303.52	303.55	294.92	300.81	306.96	298.54	304.21	306.53	298.58	307.75	303.37
297.6	293.28	301.82	304.08	304.4	295.71	301.33	307.13	303.22	300.41	299.47	311.68	297.29	306.65	300.79	295.65	297.57	302.34	303.38	310.99	306.13	300.16	297.14	302.51	306.24	305.36	302.01	305.64	303.84	305.73	304.05	307.38	306.09	309.05	298.3	307.41	306.46	303.42	301.76	306.95	306.78	302.24	303.83	306.04	296.31	302.65	304.32	306	307.81	300.64
310.98	311.05	316.77	307.55	305.2	315.82	309.65	301.89	306.48	308.65	314.2	308.81	307.88	313.27	303.74	315.53	311.57	316.87	314.34	315.09	308.67	308.08	310.73	312.6	314.92	310.99	307.79	311.05	307.84	307.66	312.91	312.5	318.88	310.38	313.23	312.56	308.58	311.1	317.87	311.61	304.8	310.23	311.16	313.63	312.74	313.03	307.35	307.99	305.78	301.96
331.55	325	327.3	329.94	332.14	333.03	320.9	333.78	325.18	329.01	328.32	329.33	319.67	324.17	331.24	325.49	327.93	332.74	327.52	316.72	333.21	324.85	327.17	332.65	333.84	325.39	327.66	330.64	328.71	332.86	335.48	328.97	320.34	329.87	325.46	329.1	329.57	323.58	325.71	334.09	339.25	328.67	327.11	322.77	336.67	328.92	328.79	327.41	332.37	323.37
315.74	307.61	303.59	301.32	309.7	306.77	309.65	297.73	309.67	303.73	310.84	298.06	306.52	306.95	297.63	308.79	305.23	301.21	317.81	297.79	317.85	302.82	303.09	305.2	305.73	301.69	303.03	307.93	304.76	313.64	304.11	303.89	308.81	302.31	307.15	302.02	305.67	306.01	304.2	300.99	307.01	309.72	302.88	306.76	308.71	306.66	299.27	302.92	303.05	304.44
298.69	296.16	299.59	305.43	307.99	300.87	299.96	299.41	305.17	295.67	298.11	300.99	298.08	297.29	306.22	298.17	296.17	298.89	301.04	296.67	305.11	300.61	308.71	298.05	297.24	302.33	305.97	302.81	308.68	298.2	304.15	303.19	306.61	306.74	298.54	300.31	296.63	296.43	299.57	302.32	311.84	300.7	311.28	296.56	304.13	297.45	295.86	301.03	302.22	300.91
294.35	287.99	299.86	288.44	292.51	287.04	295.57	294.56	293.92	291.27	298.08	293.25	291.45	296.84	296.4	300.5	290.69	291.96	289.26	293.07	289.7	291.34	291.57	294.27	305.12	287.94	291.29	296.61	294.14	296.88	302.78	291.18	294.14	292.53	285.24	296.82	288.89	293.69	306.65	282.81	292.28	288.5	288.6	299.73	298.99	296.48	288.07	290.94	293.8	295.22
305.86	305.82	302.99	306.14	298.86	299.45	302.51	299.79	308.52	306.32	306.31	298.49	309.66	313.33	306.96	307.39	307.44	307.99	300.66	304.43	302.97	310.75	305.33	301.85	306.58	310.25	310.81	306.07	303.75	309.1	306.83	299.94	297.86	306.03	308.65	305.48	306.29	310.41	304.68	297.89	299.34	302.98	302.22	308.69	302.55	300.89	296.83	310.64	300.27	313.59
326.05	320.16	325.64	321.8	328.83	321.05	325.13	326.49	330.96	330.06	322.76	328.54	328.41	329.76	323.86	326.76	324.16	326.69	330.95	323.16	326.32	318.85	326.29	320.39	328.56	318.65	324.77	316.31	318.91	325.34	326.87	327.45	319.72	321.95	324.89	324.37	323.19	324.8	323.51	325.76	318.87	324.09	321.9	325.83	325.72	324.58	335.8	330.65	323.87	325.52
304.74	305.8	298.55	306.38	304.46	311.68	309.39	302.46	309.3	303	306.82	300.33	309.15	305.95	305.55	302.26	306.99	303.98	303.24	306.61	304.94	306.61	307.3	296.84	305.54	302.28	305.79	304.59	307.83	303.36	305.84	311.84	310.09	304.25	310.42	305.27	296.63	309.74	309.07	302.84	304.48	306.61	304.41	309.42	309.08	312.11	308.73	300.99	313	301.11
320.36	326	330.84	322.43	324.8	320.15	331.42	323.18	323.97	321.77	325.49	324.84	330.93	322.32	328.72	320.6	325.45	322.17	323.27	324.3	323.97	329.52	320.99	324.7	318.07	329.78	326.58	329.07	319.26	325.82	324.69	321.02	328.48	324	322.67	328.22	323.28	319.28	328.65	318.54	321.61	320.2	322.64	329.21	331.46	323.73	319.99	322.23	314.32	328.64
328.54	330.83	329.21	331.37	332.25	322.31	333.24	323.58	326.53	331.41	327.85	325.79	331.83	328.08	326.82	329.56	332.97	333.56	329.95	330.04	332.75	327.86	330.38	332.16	332.54	327.15	327.88	333.72	326.54	326.6	334.58	332.39	322.4	321.1	331.14	322.59	327.18	329.9	327.06	325.37	325.05	325.07	325.78	330.73	324.57	325.6	329.52	326.95	324.64	325.03
309.38	303.78	294.82	305.2	304.04	304.21	298.53	297.65	296.46	292.41	301.7	298.29	309.82	305.5	306.64	304.18	300.78	303.13	304.35	302.29	304.3	301.52	301.77	305.5	305.16	309.53	301.16	307.45	306.79	298.12	293.37	306.53	295.42	300.5	305.04	295.01	302.16	301.23	307.92	307.98	296.13	303.49	300.77	298.25	311.41	299.28	304.82	305.99	306.25	302.53
297.82	311.71	303.61	304.34	304.62	302.33	298.13	305.5	301.67	303.66	303.7	306.12	305.07	305.36	299.68	305.79	301.98	300.32	307.82	304.71	299.25	309.29	301.07	303.29	303.43	308.71	299.74	309.5	301.28	299.68	303.34	305.95	303.46	296.22	300.54	289.37	307.87	306	303.58	307.73	299	297.08	299.16	300.68	305.01	303.45	303.37	306.05	301	300.8
306.74	308.29	298.63	306.1	303.96	305.24	306.29	309.8	306.53	308.95	309.78	313.99	311.8	308.77	310.56	308.85	310.58	309.18	309.37	316.74	304.12	306.54	302.13	307.27	299.9	307.38	302.53	314.08	306.23	308.25	305.85	303.81	306.49	310.93	307.57	305.89	313.12	310.79	306.57	309.8	309.27	312.31	308.94	308.71	302.41	301.32	304.04	306.57	306.56	309.6
306.77	307.22	300.25	309.71	305.72	300.1	300.84	305.92	295.26	305.58	302.88	306.81	308.22	305.94	306.94	306.59	307.96	306.41	307.16	309.64	307.2	303.81	298.17	308.4	307.95	299.63	309.99	308.69	305.96	306.59	303.78	307.39	306.08	305.74	299.63	298.49	303.25	309.49	303.61	301.37	312.31	307.49	307.46	303.34	304.9	310.08	301.63	301.17	305.99	298.64
305.7	307.32	308.02	305.75	300.85	302.87	304.04	294.94	308.96	299.53	307.44	310.82	300.1	304.85	308.96	303.35	301.9	302.3	302.98	302.93	306.25	308.18	308.63	296.68	306.91	300.93	298.62	305.64	304.09	310.07	310.52	308.55	306.35	307.71	310.47	310.17	305.23	309.19	311.31	301.21	305.48	299.14	303.95	305.13	302.2	306.18	308.53	302.12	305.92	313.24
302.87	306.26	305.18	311.16	302.72	307.33	304.89	306.33	312.29	300.99	314.6	302.25	302.92	301.91	304.95	305.71	298.22	307.91	309.45	303.68	306.7	309.1	309.81	301.7	303	303.34	299.89	302.76	306.59	302.75	304.07	305	299.11	300.89	306.23	302.1	307.32	304.67	298.06	298.56	310.1	306.48	301.84	303.49	305.24	298.21	308.55	307.93	301.71	308.44
309.16	304.77	303.67	309.63	297.44	297.01	308.7	308.95	311.67	308.23	304.96	313	306.56	307.69	315.04	302.95	309.03	303.91	304.23	308.45	308.33	302.24	302.24	305.84	304.8	313.94	307.03	302.32	301.01	297.35	315.64	309.93	312.21	309.24	303.88	309.42	299.36	307.82	301.25	297.37	312.31	310.08	301.13	306.2	307.75	305.99	300.31	305.96	307.22	304.73
307.13	300.21	309.67	306.31	303.68	292.76	309.35	309.64	303.51	301.67	303.56	300.25	306.67	307.77	305.11	306.12	309.52	301.78	302.53	306.73	308.24	300.9	301.77	304.45	302.88	299.1	301.15	302.15	304.63	305.76	302.29	305.13	300.53	303.03	306.45	299.95	306.9	307.91	303.1	296.05	310.14	307.14	301.24	303.1	303.32	298.86	305.2	300.39	292.85	299.27
313	313.41	311.91	314.52	302.36	312.36	321.9	315.42	313.95	310.42	314.12	312.35	311.99	308.61	316.02	319.25	316.08	308.08	310.16	310.88	312.83	317.17	315.25	308.93	309.79	313.48	310.57	314.43	313.83	309.56	307.93	313	314.2	310.16	315.05	310.85	312.69	313.33	313.24	308.25	307.41	311.53	312.85	316.25	311.2	319.53	310.67	308.82	316.26	312.63
307.48	301.74	307.17	300.31	302.42	307.65	306.72	307.22	298.01	305.52	306.62	311.86	307.09	307.55	313.31	300.34	307.88	307.23	305.62	300.98	301.22	309.8	300.47	310.13	303.09	298.58	306.08	303.53	309.9	303.79	305.09	298.91	307.51	304.3	307.18	297.6	300.04	304.41	308.66	306.61	303.24	295.19	302.9	307.41	300.82	298.32	301.23	311.09	301.22	301.43
313.13	308.74	298.7	304.99	303.41	305.87	305.16	304.27	303.02	312.95	308.68	305.01	300.18	304.72	300.81	303.25	305.08	314.24	308.53	309.67	304.52	307.48	303.58	306.44	301.73	299.21	307.38	310.54	300.39	299.69	310.28	302.86	308.4	305.54	306.78	301.69	300.83	306.07	301.99	305.87	303.06	311.27	305.3	301.94	298.92	310.62	302.91	305.62	314.71	299.4
311.16	310.32	316.98	312.46	315.47	320.58	314.32	309.12	310.67	315.56	309.63	308.53	308.65	314.2	306.41	316.49	310.59	312.19	308.4	317.89	314.63	308.35	316.6	315.4	313.74	323.41	306.89	317.04	310.86	311.8	311.17	314.27	315.52	311.1	317.78	315.55	314.17	320.64	313.58	312.39	317.31	311.44	314.47	311.35	315.54	312.18	312.68	317.01	307.11	314.01
313.64	313.67	317.32	316.38	316.3	308.39	311.08	322.9	320.42	310.11	314.89	319.66	314.13	315.21	318.11	320.69	321.33	315.39	313.17	313.71	313.67	321	317.21	315.17	316.53	317.28	319.83	323.48	307.88	319.74	316.1	317.52	312.09	311.24	312.67	318.1	312.21	318.19	321.39	318.2	312.82	312.66	309.82	317.08	314.35	313.89	311.25	318.54	317.27	317.41
287.15	290.85	296.47	297.15	288.82	304.21	295.77	297.02	299.92	296.56	294.76	294.03	287.67	292.63	295.98	296.89	299.83	293.3	292.73	296.08	293.46	295.28	291.83	297.33	296.49	292.08	301.82	292.1	290.92	294.26	291.71	300.51	295.1	289.45	293.5	301.62	299.32	298.36	293.61	299.89	296.59	289.83	298.23	295.39	299.17	298.39	293.15	292.61	301.24	300.04
309.48	302.18	310.01	304.89	303.73	303.68	307.41	302.84	301.91	305.18	306.18	302.82	302	302.65	309.43	308.72	308.43	304.7	305.7	306.66	303.35	301.72	305.66	300.54	301.66	305.06	307.76	307.72	305.06	305.41	307.14	296.78	297.2	305.33	302.2	308.54	297.65	302.18	304.78	306.23	306.7	298.96	294.64	297.46	306.24	306.02	309.3	303.65	302.61	298.31
306	302.1	311.05	307.27	310.54	299.92	301.5	303.12	310	300.57	302.27	304.13	302.59	301.63	311.55	305.11	302.83	307.95	306.33	309.61	305.29	305.05	297.95	306.4	304.96	307.84	301.41	304.1	299.15	304.63	305.03	308.88	312.28	304.39	306.9	300.34	309.53	307.01	301.9	304.04	304.52	303.1	299.24	304.36	306.76	305.19	305.36	296.24	300.8	303.47
316.03	313.2	306.19	315.93	314.14	315.41	320.12	311.87	312.35	310.85	314.77	303.08	310.97	312.32	307.89	305.96	318.59	307.47	308.26	307.11	317.93	303.58	311.39	301.97	316.21	311.97	310.27	307.22	310.29	315.6	311.68	310.46	309.4	306.21	311.49	308.07	313.29	308.66	306.34	311.28	311.91	311.63	306.41	308.95	317.23	311.47	310.3	307.66	315.29	310.25
295.69	288.59	294.1	293.55	303.42	293.09	295.48	295.94	288.5	302.39	293.47	288.84	291.35	298.9	288.89	293.05	296.89	298.8	300.87	294.98	299.7	293.09	297.81	293.85	290.05	300.94	292.78	294.62	295.66	295.46	297.13	292.53	286.55	290.12	294.72	286.59	291.16	291.74	289.77	297.07	297.52	301.46	291.45	289.05	289.94	294.5	292.26	295.97	302.38	297.46
318.29	304.12	311.07	315.2	315.72	307.43	308.82	306.19	309.46	312.18	309.4	308.94	307.82	317.48	312.12	316.1	306.32	309.33	308.27	310.12	308.03	302.57	310.68	311.96	317.38	309.77	310.99	303.78	306.36	315.96	313.16	310.77	303.28	309.98	314.19	307.92	306.19	313.06	307.24	307.01	308.15	313.54	316.93	312.1	313.25	309.84	307.37	317.54	310.26	308.03
295.66	298.84	293.39	299.98	300.2	291.65	295.41	299.03	299.4	295.89	299.8	298.97	294.25	295.78	298.1	297.87	295.75	294.22	301.95	299.31	299.37	299.34	296.35	299.16	295.83	298.19	299.13	292.25	299.93	288.4	296.17	297.19	297.17	298.43	289.15	300.19	296.09	300.92	297.88	303.11	284.31	294.12	293.67	298.9	287.95	298.55	296.41	294.07	292.79	294.2
314.19	305.62	310.26	316.33	309.37	317	319.03	312.46	316.9	307.85	315.31	311.55	313.36	316.37	308.53	307.87	314.09	317.2	317.85	314.68	310.17	315.51	313.85	307.61	310.36	310.06	311.96	319.59	310.39	318	314.91	308.48	311.59	312	310.11	315.54	304.27	315.85	310.19	310.39	308.26	312.11	313.03	314.37	316.49	312.84	313.75	319.01	317.56	302.39
306.73	301.7	311.12	300.72	303.77	303.8	302.68	307.99	304.19	301.8	306.01	311.42	313.97	298.32	303.73	308.46	307.28	302.1	302.9	303.86	304.7	304.46	302.29	307.23	297.62	307.76	308.59	307.8	306.29	303.78	311.07	306.63	303.76	299.4	312.63	304.17	316.81	299.18	311.94	303.16	308.61	299.64	304.65	306.85	311.61	310.47	306.55	298.82	302.63	305.97
326.33	326.02	329.9	323.21	330.4	334.41	329.34	326.21	324.39	321.19	330.74	328.89	327.82	326.95	324.85	335.63	328.95	325.96	330.67	328.25	323.62	327.72	326.4	332.82	329.35	330.9	331.25	335.5	332.59	325.95	323.96	322.54	325.24	329.98	328.27	329.75	322.83	337.6	327.41	329.8	329.87	326.72	324.68	334.15	324.13	328.19	326.64	326.16	327.75	329.69
324.8	324.73	325	333.19	326.65	330.74	328	328.76	329.44	328.02	329.07	324.74	328.99	327.08	327.88	332.35	325.4	321.51	329.68	332.84	325.95	331.52	334.04	329.25	326.31	326.26	327.07	327.56	325.84	331.87	332.37	323.72	323.63	329.81	329.97	328.45	326.98	331.85	327.22	324.58	338.72	331.29	326.25	328.5	329.57	328.92	326.14	333.33	326.48	337.33
319.61	320.52	316.42	314.03	320.14	310.89	311.33	317.29	307.77	317.83	308.99	316.71	317.4	312.33	313.54	313.85	310.92	315.18	314.36	319.71	315.14	314.62	313.85	312.17	316.1	321.54	308.64	313.09	311.48	316.42	315.57	316.7	316.2	316.15	312.51	314.86	309.72	309.49	311.09	320.92	317	312.81	315.65	315.5	317.34	316.85	318.51	311.43	314.16	315.32
304.76	312.55	307.63	314.97	306.31	309.56	312.77	305.06	308.94	307.6	309.98	313.48	307.1	310.49	309.08	307.37	308.9	311.4	316.44	306.57	309.65	318.18	309.17	306.08	314.29	305.64	313.1	315.7	310.61	307.96	309.92	310.08	314.85	309.85	308.57	312.25	314.14	312.02	306.1	308.28	318.23	307.4	311.96	309.48	307.57	304.74	314.74	312.66	308.84	300.33
311.01	311.45	323.95	317.82	327.97	323.96	319.12	318.11	316.63	312.36	313.61	314.63	317.84	315.03	320.2	313.23	315.77	316.7	308.69	315.16	321.67	309.68	311.07	325	313.68	311.98	315.92	314.86	316.83	313.2	316.25	315.04	318.07	324.65	312.32	313.14	311.86	315.69	312.03	318.18	315.94	317.49	321.82	320.7	313.1	317.46	316.24	315.1	311.62	319.81
315.35	315.76	318.92	313.2	320.38	317.49	315.82	317.04	315.82	313.8	327.47	319.94	318.1	315.18	319.46	322.84	320.56	314.22	322.62	321.55	310.7	321.13	313.47	318.12	314.64	318.64	313.56	318.51	325.53	319.95	313.99	313.85	318.5	319.17	323.49	314.38	318.92	311.16	319.04	315.59	312.31	311.67	318.5	317.95	313.5	314.78	318.2	322	329.21	322.08
294.95	289.07	286.87	305.71	286.68	289.88	294.34	296.25	302.15	298.47	287.66	300.56	294.14	299.41	290.55	295.73	298.76	292.44	294.53	295.84	289.6	289.68	293.35	296.36	292.62	292.57	289.12	296.01	297.54	295.92	296.06	296.26	300.63	301.73	298.24	298.17	299.92	290.64	298.82	295.46	292.55	291.82	292.68	296.23	294.33	300.88	303.43	300.47	297.54	298.2
312.84	311.76	314.56	314.39	315.77	317.93	316.35	306.81	310.54	313.76	317.26	308.31	324.01	317.45	316.78	310.44	318.34	314	311.37	316.77	307.83	317.97	311.54	319.42	311.07	308.71	318.5	320.25	314.53	316.75	311.23	313.23	319.07	314.88	312.88	307.72	307.86	311.68	319.03	313.44	307.17	311.13	309.13	315.1	319.01	310.64	317.7	312.43	317.11	308.17
315.01	316.14	310.36	317.05	313.82	321.24	313.84	315.26	312.69	310.03	313.81	312.73	311.97	316.29	323.05	308.8	312.1	314.26	315.94	319.92	315.59	311.78	310.14	307.56	316.49	316.37	307.72	314.72	319.39	308.62	314.91	312.23	316.83	315.16	313.14	317.5	314.02	316.26	314.05	313.15	314	317.68	315.88	309.62	314.34	321.26	313.78	311.94	313.36	311.73
300.68	301.78	305.69	305.01	308.8	299.17	298.18	303.26	296.51	303.01	298.31	305.82	297.11	305.07	296.01	301.31	307.63	307	307.26	303.04	304.57	301.06	309.21	305.12	302.54	308.35	297.51	296.21	304.43	298.74	304.71	302.77	304.17	299.94	299.04	310.71	298.05	295.96	308.93	306.53	298.71	303.19	307.96	297.42	315.25	304.54	295.33	302.91	301.69	301.28
328.62	326.77	325.46	334.55	331.11	325.7	327.09	327.67	330.67	329.15	325.35	332.51	326.6	326.07	331.31	327.79	332.71	324.6	331.55	333.35	331.86	328.04	325.02	324.82	324.9	328.9	322.56	324.14	324.12	325.17	328.08	326.13	327.6	323.08	337.57	325.52	329.06	328.93	330.92	330.24	322.39	324.06	322.92	327.65	329.55	337.94	329.27	330.69	330.15	333.03
321.87	320.58	335.35	325.02	325.4	327.32	329.57	329.25	330.5	334.89	321.92	327.28	321.91	322.01	329.87	330.11	328.74	324.92	329.68	326	326.74	324.7	327.86	324.83	331.61	323.35	323.04	333.37	329.67	330.61	323.84	328.35	325.16	322.1	334.89	330.11	327.27	331.84	334.91	327.8	328.21	330.93	336.15	331.85	328.66	331.71	328.42	328.44	335.04	325.38
322.79	316.76	318.64	317.5	314.67	311.67	316.74	315.6	315.49	316.2	323.84	308.44	312.1	324.73	315.65	311.62	313.1	322.79	318.5	307.38	315.77	314.65	313.22	310.6	318.54	313.9	313.19	310.77	310.76	316.62	315.7	313.18	312.2	312.77	313.94	318.04	311.08	319.44	310.51	313.18	316.05	321.66	318.6	317.3	318.34	319.03	317.64	322.15	317.13	306.37
297.91	293.4	301.28	289.93	296.8	287.58	294.07	290.44	291.34	289.74	298.95	296.46	291.62	283.48	294.42	297.9	293.75	302.15	291.19	296.99	294.67	292.11	294.33	290.2	290.46	294.09	293.87	291.33	293.85	298.58	293.24	295.1	293.66	297.74	291.96	289.76	291.43	290.91	302.77	297.07	290.85	294.35	293.01	293.23	294.24	303.77	290.57	292.33	290.69	289.67
314.33	315.62	315.86	312.11	316.03	314.79	314.77	311.35	315.58	311.11	314.36	307.82	309.57	315.01	310.77	313.45	309.66	314.28	314.24	317.86	309.29	314.77	317.23	313.47	315.62	312.26	317.69	314.18	313.95	326.66	307.84	311.21	310.47	318.26	313.58	319.52	315.98	310.45	313.37	310.7	316.7	306.88	319.1	314.31	311.37	316.02	309.95	317.37	313.27	314.74
307.65	299.02	301.43	296.52	300.39	303.42	306.05	309.75	307.16	306.92	302	302.96	302.52	305.54	305.19	307.99	300.04	300.26	305.97	304.81	301.43	303.57	310.96	311.66	307.42	306.88	292.59	302.36	298.98	301.44	300.87	313.54	306.7	305.62	301.78	302.12	301.51	317.27	307.91	298.38	299.58	299.8	305.54	303.5	304.31	304.85	301.38	307.46	309.07	304.38
307.56	319.47	300.3	311.61	298.31	310.65	301.62	304.83	308.23	310.21	303.97	312.11	311.36	302.26	298.64	304.08	305.92	310.47	304	314.97	298.69	304.36	306.75	312.31	305.14	317.12	303.57	310.33	301.96	304.7	305.01	310.34	307.82	305.43	305.17	309.55	310.62	311.32	311.25	304.15	299.47	304.55	308.33	304.7	311.22	308.1	306.44	306.75	307.63	305.98
327.9	323.86	327.38	328.89	323.75	335.45	324.47	327.96	325.35	332.14	330.24	328.89	323.18	333.21	326.68	322.18	330.08	326.29	324.6	329.16	328.29	327.94	329.76	336.53	326.92	327.32	324.49	327.37	327.62	327.54	331.03	326.29	329.24	325.52	324.62	319.47	329.75	326.72	330.94	322	331.69	328.21	325.39	332.39	325.67	335.42	329.28	325.35	323.67	322.08
298.51	295.66	305.68	308.04	309.49	306.45	300.27	301.74	300.53	305.13	294.89	302.23	304.04	308.47	296.92	311.1	299.37	299.04	304.05	309.16	298.3	298.41	301.31	304.36	300.07	302.61	301.96	311.34	304.2	304.37	308.12	308.65	297.54	300.64	303.96	305.5	301.27	302.76	301.56	297.4	300.52	303.53	302.84	302.01	295.64	305.14	299	306.1	301.73	302.68
293.59	309.23	302.59	296.34	304.15	307.05	297.74	303.25	303.05	301.31	300.11	306.25	306.18	299.67	305.07	302.97	304.98	304.55	309.43	306.83	307.67	305.95	302.83	301.48	304.07	295.99	299.57	297.07	300.63	303.21	304.4	298.61	300.91	300.64	301.57	303.62	305.62	293.82	307.55	301.32	305.61	301.15	302.09	300.22	304.63	301.36	303.29	297.87	292.65	306.95
299.49	303.19	305.23	307.79	308.08	305.52	302.68	308.34	309.15	302.29	307.12	314.59	302.16	307.73	310.34	303.86	305.44	301.11	305.75	306.74	303.81	305.6	301.72	305.37	311.4	312.66	307.93	317.15	308.11	309.39	308.56	312.34	306.66	309.77	308.72	303.96	305.29	303.33	296.04	308	308.69	304.5	309.58	307.12	308.1	304.09	307.87	303.66	300.27	309.38
304	299.65	304.16	302.84	306.74	297.65	305.78	304.59	306.3	306.23	301.35	300.46	310.13	305.81	303.87	294.54	305.51	307.99	309.86	299.04	308.98	309.29	305.91	307.16	305.97	299.27	305.1	307.24	305.6	301.17	304.47	296.47	301.82	303.27	306.98	304.54	303.09	308.79	308.63	310.12	304.56	302.69	295.97	306.43	302.72	300.58	300.81	301.01	301.59	304.78
296.58	302.17	301.49	310.69	293.25	303.21	304.61	297.08	306.39	294.04	306	298.15	304.52	296.78	297.61	298.35	305.52	300.32	302.47	301.01	307.59	304	297.72	307.14	308.24	296.59	305.82	296.49	309.4	309.6	301.71	307.17	299.85	303.19	299.27	300.67	299.9	297.15	298.75	298.1	306.42	304.68	297.53	301.91	298.38	295.44	302.37	303.42	301.04	292.81
304.38	304.46	305.5	303.09	304.16	305.51	307.93	304.27	302.61	310.82	307.47	303.53	301.56	306.89	307.37	310.03	309.77	305.92	306.45	315.08	310.42	307.69	302.5	307.85	306.54	305.82	310.35	298.41	303.08	313.09	297.83	313.59	308.41	300.35	303.95	312.84	305.37	310.52	306.88	299.91	310.12	308.42	304.81	308.69	305.9	305.85	300.59	304.62	300.75	309.58
306.46	308.61	308.27	307.19	307.96	310.34	299.17	305.08	303.58	306.83	309	307.96	309.49	311.58	311.8	305.82	301.89	304.07	306.53	311.26	304.79	306.84	314.84	308.77	305.76	310.44	300.55	308.43	305.42	306.99	300.42	296.26	307.31	310.46	315.23	307.06	304.91	310.93	308.88	308.6	306.88	317.14	306.58	309.68	308.2	303.9	306.81	302.7	303.48	304.64
328.85	324.19	321.66	330.58	320.38	324.44	331.23	319.55	325.6	321.59	327.46	326.03	321.72	328.97	327.9	323.43	321.28	332.71	327.91	324.14	325.75	326.95	326.43	329.57	321.99	326.28	325.17	328.75	328.48	334.28	331.32	322.01	328.69	317.45	327.59	323.5	326.79	323.58	320.75	325.68	327.13	326.5	328.74	326.83	322.35	323.61	331.39	321.93	322.79	317.64
297.23	290.53	294.83	292.7	291.59	290.05	298.29	293.36	298.72	292.3	301.79	293.99	294.61	295.18	295.81	305.49	300.02	300.27	298.8	296.74	294.92	299.03	295.92	301.46	291.83	298.62	298.24	298.86	301.65	301.22	301.29	295.19	297.96	298.17	299.42	294.32	298.65	296.12	292.51	306.12	300.11	304.13	304.15	295.1	293.84	294.78	298.66	296.29	293.03	299.26
306.79	300.63	302.38	304.94	297.21	298.44	300.91	305.33	307.47	307.06	300.27	310.05	304.49	306.53	304.73	301.75	305.33	301.65	300.28	308.81	309.43	303.25	310.84	304.85	304.65	303.32	300.54	309.75	303.54	296.36	313.93	306.63	298.45	300.98	302.24	301.49	301.6	307.4	313.66	301.92	298.7	300.76	304.18	300.5	308.29	310.6	307.41	296.01	300.53	307.33
293.03	304.23	298.61	306.71	303.38	305.17	297.62	303.71	301.27	305.55	298.73	301.78	300.52	304.65	298.73	298.42	302.93	303.11	300.56	299.8	302.37	294.82	300.13	306.63	303.52	307.56	301.38	304.09	303.7	300.29	297.86	306.2	301.27	302.77	307.43	301.78	300.75	299.72	296.25	300.78	298.68	301.28	304.58	299.72	307.68	292.77	305.76	297.71	296.55	302.4
313.91	312.96	312.38	309.15	309.09	313.38	311.97	317.05	319.17	312.68	320.45	323.78	309.27	315.96	316.31	311.41	313.13	314.08	314.65	313.46	312.85	312.27	313.02	314.32	314.44	314.72	317.19	309.1	313.05	312.95	318.11	315.76	313.71	313.33	319.52	312.33	313.39	317.01	312.69	309.93	316.72	310.49	309.66	310.49	320.97	310.65	315.79	317.76	320.24	320.93
296.69	294.23	294.25	293.12	297.56	297.9	291.76	298.19	293.46	298.39	297.27	298.23	289.61	290.17	297.26	290	300.74	294.83	295.96	293.36	292.73	297.63	294.33	288.91	294.07	294.67	292.77	303.91	297.57	297.99	302.57	291.68	292.46	299.16	298.99	294.1	294.55	290.15	290.86	294.46	290.32	297.62	292.66	293.92	288.96	301.83	292.99	292.57	299.22	299.92
311.55	300.74	312.44	307.67	311.66	313.76	309.48	308.41	315.89	308.5	308.78	315.31	304.35	313.2	310.39	302.82	306.19	307.38	310.24	313.77	306.18	311.7	310.27	311.72	319.67	305.7	312.39	306.29	305.81	315.29	309.59	311.03	314.69	309.91	304.78	311.74	318.6	311.32	310.85	299.66	308.45	314.2	297.49	312.44	307.97	309.42	304.56	310.34	310.3	304.63
304.89	301.56	307.31	304.98	301.21	307.56	305.23	298.8	301.06	302.75	303.33	307.18	302.87	298.28	301.3	309.51	307.18	294.79	304.62	308.18	304.91	302.78	302.68	308.67	309.6	304.73	302.01	305.66	295.48	304.48	308.17	301.57	300.65	312.82	300.04	308.02	304.18	305.13	306.19	302.43	304.62	302.24	308.3	302.4	305.9	303.97	309.81	312.13	303.29	309.05
309.89	317.36	314.53	314.62	316.36	313.62	314.48	317.57	309.12	312.93	318.64	314.18	308.76	315.1	316.05	309.75	309.91	318.68	312.01	310.78	312.23	316.9	319.37	312.46	307.12	311.17	307.9	311.59	311.85	311.74	311.1	314.7	321.08	308.62	316.7	312.91	308.11	320.89	308.61	308.05	311.03	311.61	319.85	309.5	307.9	315.56	310.03	311.27	316.64	312.79
300.39	299.2	298.01	298.5	303.12	304.79	304.16	299.89	298.33	305.81	307.42	295.81	303.4	308.33	299.24	298.25	300.89	299.67	296.25	294.64	301.8	306.37	301.54	305.31	305.2	298.9	301.82	300.36	294.01	304.13	298.68	298.03	314.9	294.62	302.41	301.24	301.8	298.79	296.3	302.86	303.22	296.79	297	300.41	304.28	299.04	297.08	301.97	303.99	301.4
318.91	318.28	318.51	320.83	321.46	320.5	318.3	310.98	317.19	322.1	317.09	312.19	310.56	327.62	317.63	317.61	316.66	324.34	322.77	321.55	314.28	312.51	314.81	317.58	314.03	318.95	318.11	319.99	317.7	306.05	317.45	315.46	313.74	323.48	315.07	317.38	317.3	323.75	317.83	318.63	317.7	323.76	313.42	326.93	318.18	322.98	324.53	316.13	318.49	312.2
307.9	300.61	314.8	312.33	316.13	302.28	313.83	315.34	311.57	318.5	305.48	313.86	314.64	309.92	317.13	313.94	313.41	314.89	312.87	309.51	310.45	318.74	313.21	311.77	310.31	317.49	313.88	319.42	317.8	316.19	308.04	317.5	307.28	308.67	308.54	306.46	311.04	302.82	310.78	314.79	309.26	316.98	313.19	316.74	309.45	305.45	319.47	314.12	313.64	317.56
295.12	305.52	295.03	307.21	301.62	306	304.19	301.42	306.62	304.18	307.89	307.19	306.6	295.81	300.02	305.79	301.46	303.05	308.87	297.42	307.68	305.2	304.77	300.67	308.85	304	307.14	306.95	310.15	303.7	304.17	302.23	303.32	307.96	312.12	303.51	300.74	302.32	303.73	305.89	309.48	309.39	310.17	306.74	312.49	302.38	310.41	301.23	308.45	302.18
308.88	309.7	307.55	308.03	308.44	300.8	304.7	312.61	306.55	302.63	311.21	302.04	306.2	305.13	310.88	306.31	317.1	303.23	301.07	304.49	304.52	300.83	302.73	312.43	306.11	306.14	308.15	309.95	304.77	308.3	308.58	307.04	299.75	307.13	303.76	301.82	301.21	304.84	301.83	310.6	307.27	301.43	307.16	309.77	302.39	306.15	304.56	309.87	305.4	310.15
318.23	319.27	309.96	318.55	315.98	314.46	313.21	321.97	314.8	311.81	319.27	319.36	316.82	314.91	320.97	316.94	318.57	316.65	313.91	311.65	320.66	308.17	319.51	317.59	312.89	311.02	312.74	313.66	323.98	316.78	321.31	316.07	317.33	320.75	319.68	308.6	319	316.49	315.96	308.1	315.11	317.8	310.58	321.39	320.93	321.47	317.67	323.47	316.31	320.08
296.67	299.59	301.12	298.56	305.01	299.85	301.85	301.78	299.19	299.12	297.77	302.03	298.67	306.82	301.71	299.67	300.46	291.92	299.38	301.26	298.44	297.6	300.71	292.8	304.49	310.32	297.84	305.9	297.29	301.32	308.88	300.87	297.29	299.88	301.36	298.22	300.35	298.23	294.45	298.12	294.83	301.79	300.16	301.79	299.24	294.69	299.11	292.38	302.9	303.89
311.98	307.09	311.54	316.09	308.08	310.94	311.4	314.31	310.43	313.72	315.83	314.8	310.73	318.98	308.17	310.72	314.89	313.13	312.2	311.35	309.34	311.59	310.56	308.1	313.51	310.12	312.1	314.43	311.41	312.67	311.18	314.05	307.87	314.55	307.22	312.82	312.09	309.99	316.87	311.81	311.87	314.73	312.71	321.33	319.69	316.11	311.8	315.71	310.19	310.94
320.07	315.91	317.81	321.95	315.39	316.81	313.93	318.16	316.9	309.34	318.54	323.7	321.02	320.78	313.56	320.77	311.9	308.72	321.45	314.78	315.28	314	317.04	311.94	319.39	318.17	315.1	318.86	321.19	312.82	310.62	316.41	314.03	309.61	318.39	314.65	319.02	320.13	320.51	309.9	319.63	315.59	313.85	311.18	319.9	315.42	319.67	316.82	321.18	319.02
320.49	331.62	331.23	323.9	315.92	330.5	326.05	321.81	325.03	324.63	327.92	326.81	318.21	321.31	327.99	315.83	326	322.47	321.71	321.98	328.14	324.05	324.72	323.58	330.22	326.8	317.7	325.06	321.91	321.51	330.66	325.53	328.11	321.46	321.83	332.58	321.95	330.01	323.9	329.11	328.7	323.44	320.45	324.78	330.43	319.83	325.98	329.56	331.48	322.68
312.12	323.71	316.76	311.49	309.29	312.13	316.09	313.16	324.63	321.56	318.57	323.06	313.7	309.61	315	308.83	309.24	309.3	315.77	314.23	315.29	318.93	311.12	316.09	313.22	319.42	316.13	317.7	317.63	318.85	313.65	310.42	319.74	311.21	314.19	315.82	316.78	320.34	313.49	317.68	312.16	309.65	313.42	312.39	315.06	320.72	312.6	312.08	313.59	311.15
304.37	310.71	308.9	306.07	311.51	314.61	309.57	301.31	313.2	312.41	310.1	317.56	310.15	304.29	308.55	310.51	315.26	308.93	317.86	310.77	314.27	309.99	310.74	309.53	305.57	312.68	312.1	308.23	314.91	306.19	310.01	319.53	311.19	312.1	302.81	305.47	312.88	319.73	311.86	314.42	307.06	307.38	306.83	306.75	313.06	315.44	308.8	311.26	309.12	313.69
312.34	311.95	308.99	309.97	300.44	307.99	302.09	309.2	306.74	312.06	306.32	303.01	310.31	308.14	311.64	315.84	309.98	313.9	313.25	309.06	315.57	311.44	313.56	309.26	312.77	307.98	310.65	316.9	309.17	310.38	303.89	305	312.29	306.87	315.86	315.34	304.27	305.82	312.97	308.05	307.26	312.39	305.66	308.51	309.22	311.87	309.15	309.88	303.47	312.3
308.71	310.41	301.1	309.99	312.11	307.54	313.01	301.93	308.01	310.31	314.82	303	311.59	311.35	313.76	311.34	301.88	307.57	315.36	305.38	313.47	310.45	314.85	310.04	312.85	301.25	305.02	311.76	306.13	310.43	304.81	303.62	308.77	305.81	309.03	307.18	310.44	310.23	314.42	310.16	316.5	310.87	307.01	308.42	305.91	313.86	306.39	308.21	306.31	308.6
311.44	310.32	306.79	319.24	313.99	311.35	309.26	317.27	312.37	315.91	316.93	317.38	312.61	308.25	311.03	314.33	311.76	308.69	316.3	314.38	315.6	312.56	314.67	308.82	320.71	311.73	315.4	309.55	316.65	314.69	313.45	312.81	315.26	308.95	312.6	310.23	313.13	315.33	314.46	315	308.78	309.46	312.04	312.6	314.88	306.65	313.77	312.91	315.95	315.9
305.68	300.35	309.34	308.93	308.26	302.81	300.13	301.33	305.46	307.12	308.88	298.17	297.87	305.46	306.95	304.91	316.44	301.62	309.43	300.65	298.73	304.4	304.53	299.67	302.17	304.24	304.53	300.23	300.94	314.81	299.43	310.38	305.63	302.27	304.08	297.4	300.7	298.11	305.69	303.44	297.02	307.66	309.71	309.07	304.99	303.88	305.09	301.44	306.58	296.75
315.63	314.24	317.74	311.18	320.57	312.86	309.14	314.52	316.41	313.76	310.98	315.09	325.06	318.04	316.37	317.11	313.99	307.21	318.6	317.85	313.23	310.99	323.33	316.67	314.67	314.99	320.22	322.85	322.36	320.29	314.02	313.56	314.76	311.07	317.73	315.95	317.15	310.71	316.64	317.68	312.16	315.02	315.25	310.49	315.78	315.76	315.49	309.57	320.04	320.43
306.49	309.9	308.45	302.71	306.43	297.56	300.21	297.89	307.89	307.76	305.24	302.52	302.45	305.03	300.93	311.25	309.12	303.86	309.68	299.13	301.96	300.65	301.72	307.59	295.35	303.96	298.67	309.43	306.06	304.91	302.8	310.32	304.95	303.21	306.99	299.38	305.42	306.78	312.1	306.57	306.65	302.99	297.84	305.7	304.28	306.97	306.7	310.86	304.18	304.57
293.26	289	288.88	292.88	296.37	293.54	295.93	289.09	291.41	295.63	295.42	295.72	290.99	289.88	294.19	294.33	294.22	296.6	291.1	295.74	297.7	291.12	291.72	299.64	294.62	291.66	295.31	302.63	298.94	293.68	300.7	292.57	294.49	290.04	289.71	295.45	291.15	288.83	301.78	291.11	293.27	292.2	299.23	292.77	298.14	295.6	297.57	287.26	296.47	284.6
318.18	316.65	313.94	318.18	316.86	319.63	316.39	320.31	312.98	314.76	318.62	312.99	316.13	315.71	318.46	311.66	323.03	319.4	317.97	315.38	320.87	319.29	317.71	320	323.95	318.1	319.11	320.8	311.86	311.39	315.03	314.57	314.58	311.6	313.35	311.1	318.62	314.48	322.78	315.8	313.51	316.15	312.83	313.2	316.72	319.43	313.43	315.72	322.83	316.19
311.62	310.59	306.52	319.04	307.31	314.67	310.8	310.66	316.85	305.68	312.73	309.37	314.47	316.37	313.84	306.66	315.14	314.32	311.06	323.24	309.88	318.23	311.95	316.51	310.03	316.68	319.25	306.8	318.12	312.82	314.7	323.6	315.05	305.03	310.3	307.75	309.46	312.31	310.85	314.02	317.15	314.81	313.11	315.89	312.01	311.33	311.12	318.6	320.08	307.1
313.8	315.84	312.65	313.39	310.02	312.69	313.69	311.46	309.05	315.86	310.64	308.68	310.22	316.24	309.94	316.87	309.84	306.31	311.87	313.2	307.66	312.61	312.37	310.25	310.02	314.22	320.86	310.88	310.45	312.84	317.74	316.48	313.62	321.64	314.74	306.61	319.39	309.09	314.42	315.96	318.73	311.86	312.06	313.97	312.67	308.94	311.71	317.4	309.59	315.37
299.41	297.23	301.84	296.24	287.19	303.35	300.45	300.86	299.82	301.34	304.61	299.69	307.72	297.43	305.11	297.6	299.15	302.68	305.38	299.99	299.73	303.09	301.63	302.53	297.75	304.26	302.95	303.37	297.54	293.29	303.26	305.29	297.35	299.47	295.24	303.4	303.55	298.42	299.08	301.15	310.14	297.59	304.58	303.86	299.22	297.49	300.53	293.39	300.27	300.48
314.73	303.4	300.82	310.08	301.24	304.62	305.99	303.29	301.46	307.68	306.61	305.78	311.12	301.99	303.65	301.78	304.24	307.54	304.11	311.01	304.14	301.51	307.6	306.8	305.93	307.71	298.03	301.54	303.07	298.56	297.41	307.87	307.84	307.64	308.96	300.67	309.21	304.56	304.97	303.62	305.05	304.53	303.92	307.47	306.32	299.7	301.93	309.08	308.08	309.25
311.89	314.66	313.01	315.16	317.97	309.85	310.17	311.52	303.48	314.01	307.79	316.69	304.14	306.87	305.9	306.85	307.56	310.91	302.34	315.69	307.76	306.51	312.52	310.17	305.98	306.91	312.1	305.81	308.46	312.77	314.7	320.02	305.07	315.53	305.45	308.53	304.69	317.01	311.17	307.65	306.16	310.47	310.05	309.52	306.53	306.46	308.12	312.19	307.97	314.11
309.67	300.85	305.43	302.86	307.66	304	305.64	308.3	305.34	309.85	306.86	304.86	309.55	305.06	303.44	307.8	301.6	306.48	305.02	308.7	310.81	303.26	306.52	306.74	304.3	305.55	304.3	307.84	303.16	307.09	306.59	301.11	316.03	302.48	313.25	305.05	304.33	307.28	305.82	315.04	309.87	308.25	296.94	308.76	300.35	311.9	309.61	306.38	302.88	304.54
298.45	296.24	296.09	292.3	297.8	284.18	293.8	292.61	293.66	293.33	297.95	295.49	297.17	295.18	292.52	296.86	293.71	292.09	292.48	292.42	294.99	298.46	290.61	288.22	294.99	295.01	292.93	292.57	297.14	289.1	288.5	296.99	307.98	297.38	296.81	290.51	301.83	293.1	294.99	296.44	300.14	297.76	303.69	292.52	295.95	298.32	304.01	300.33	296.14	294.8
303.33	307.58	302.82	301.14	306.12	304.4	297.65	300.53	301.55	306.67	306.78	298.64	299.5	308.24	309.93	299.4	299.02	304.39	303.69	300.36	309.61	304.47	294.16	305.91	304.5	303.01	300.59	299.83	305.93	303.7	304.29	309.73	303.17	298.31	306.97	297.08	303.34	303.17	304.72	308.59	301.14	301.67	300.97	305.64	304.91	310.03	302.63	306.76	298.08	304.1
315.17	312.81	315.13	315.72	317.4	306.02	319.11	314.17	318.79	317.32	313.55	318.88	318.68	318.67	322.89	314.1	309.35	310.47	312.49	319.28	315.65	320.6	317.58	320.11	328.6	316.78	314.78	318.88	308.72	312.97	318.16	318.32	331.78	325.84	311.82	313.83	312.03	315.34	313.85	314.19	316.54	316.52	310.9	322.33	317.2	316.81	318.47	315.86	316.85	312.29
313.46	314.62	306.41	316.12	321.37	312.3	316.77	307.66	312.32	310.98	305.5	312.58	309.46	316.27	313.56	308.69	308.83	313.11	313.53	307.07	310.16	308.92	314.9	309.41	315.55	311.24	315.21	312.38	313.82	311.69	314.03	314.2	313.04	309.17	317.41	319.72	309.3	318.77	306.18	324.03	315.54	309.29	304.64	310.62	317.1	315.55	313.24	312.71	312.69	312.64
298.68	301.95	306.03	298.36	306.16	301.99	306.74	297.76	301.31	309.99	304.6	307.62	302.69	299.12	298.61	305.63	307.73	295.72	300.48	300.67	297.88	306.52	310.07	312.95	298.89	300.27	301.14	299.44	303.21	312.51	296.41	298.63	305.45	305.73	309.44	303.25	298.26	293.43	312.03	301.15	306.15	299.59	303.56	306.64	303.89	306.29	298.54	300.08	303.33	304.06
305.19	304.38	303.76	302.14	301.46	311.12	301.6	305.55	303.48	302.56	302.23	307.26	304.13	300.54	306.71	303.56	302.7	299.22	306.91	302.07	302.98	308.56	308.25	308.2	309.08	299.16	308.61	301.11	300.74	307.27	305.03	309.01	307.4	302.29	294.32	300.14	306.48	304.08	302.75	304.3	304.45	301.51	302.05	304.19	310.94	306.69	306.99	298.17	300.27	300.86
304.61	308.77	311.28	306.27	307.79	304.37	305.34	303.59	306.41	304.53	310.69	307.5	305.52	308.58	310.17	307.86	307.99	310.43	309.22	307.95	306.49	310	310.65	316.67	312.96	303.13	308.46	305.54	314.73	307.61	312.87	308.58	306.67	305.8	313.57	316.18	305.49	312.51	308.02	308.06	300.98	307.59	309.11	300.96	313.22	303.71	311.31	310.06	309.42	312.74
331.56	329.77	328.95	321.58	324.75	325.19	330.12	329.42	329.22	330.04	328.07	323.3	331.02	328.02	330.28	333.2	332.04	329.68	323.76	325.89	329.72	334.31	325.09	323.23	328.16	333.42	333.17	321.41	328.8	326.12	323.33	329.95	334.4	330.74	322.43	324.33	322.87	333.98	329.52	327.8	333.46	329.91	328.81	334.18	330.58	326.17	329.23	330.25	330.66	328.52
299.94	302.07	306.1	305.12	304.61	307.76	310.75	311.09	307.47	312.44	309.41	307.47	308.99	308.51	306.73	305.93	312.86	310.97	307.98	310.37	306.97	313.63	303.05	309.28	309.65	307.79	304.63	300.29	312.5	310.86	303.79	307.26	311.49	312.15	308.2	304.49	304.47	311.98	301.39	303.4	300.96	313.43	302.47	304.77	311.44	307.35	307.14	309.77	304.78	310.85
318.91	311.94	319.65	318.08	316.29	324.4	310.92	314.37	319.35	312.56	312.04	312.62	311.94	311.39	318.41	317.97	324.7	315.57	313.16	323.02	305.51	309.9	317.31	312.8	316.93	318.98	309.26	317.51	314.32	313.19	310.77	313.72	312.86	322.22	311.47	308.16	311.92	317.85	318.33	318.79	319.37	321.94	315.52	315.05	315.88	310.51	309.22	310.28	317.76	318.12
321.51	313.59	316.77	324.3	321.89	316.64	321.2	320.23	321.56	318.86	318.05	312.13	320.07	315.61	317.78	320.23	316.3	318.22	325.21	321.08	319.56	324.96	322.54	320.81	318.45	319.82	316.41	320.11	318.99	312.72	316.15	319.98	323.05	318.4	323.79	315.28	319.56	318.74	319.1	320.56	315.6	319.16	321.91	319.47	321.52	317.34	312.56	317.3	318.75	318.21
308.95	308.72	310.49	308.56	310.23	315.29	295.74	316.46	309.04	309.91	307.05	308.96	308.25	296.63	308.02	302.04	311.16	301.29	308.28	307.34	304.88	307.17	305.5	310.42	305.23	306.72	306.81	308.99	308.7	300.07	309.85	308.35	306.76	306.6	311.81	307.21	308.45	307.99	304.67	306.39	307.19	306.38	307.99	303.14	302.97	315.17	297.99	305.86	312.48	304.64
309.25	306.27	302.42	293.29	305.95	307.92	302.61	303.56	304.1	299.81	303.82	306.15	297.92	293.83	295.04	299.49	303.22	307.95	307.18	302.88	301.71	300.1	305.22	301.07	301.81	302.83	300.01	301.69	296.53	307.61	305.59	303.5	307.45	304.12	303.23	297.46	302.37	298.4	301.4	304.83	301.5	301.4	296.39	296.34	303.09	300.2	297.9	304.16	303.79	301.25
287.81	294.27	291.91	290.62	294.26	289.34	295.14	290.49	296.42	290.59	293.99	293.88	296.51	292.64	293.04	291.71	286.69	295.4	291.75	288.14	286.52	287.34	295.57	292.14	293.88	292.31	291.34	297.3	294.27	298.02	292.8	293.86	296.51	296.58	289.87	289.78	292.79	294.7	285.96	293.68	298.94	299.19	285.6	294.79	287.46	291.11	292.53	297.15	292.71	296.59
319.08	316.05	318.28	316.75	314.98	316.45	315.37	314.78	313.69	317.44	311.36	315.52	318.35	321.74	309.65	315.52	318.33	322.26	320.54	311.8	314.84	320.01	316.44	315.54	319.43	316.15	321.28	315.35	314.71	312.12	308.72	312.53	311.86	314.44	314.59	314.8	318.09	321.95	319.89	316.63	309.06	311.86	312.52	314.2	308.64	318.76	318.96	311.62	312.77	315.09
319.79	322.97	321.71	319.94	319.45	319.75	311.54	317.55	317.69	316.45	321.8	317.58	321.98	320.63	314.94	318.55	320.1	317.37	320.72	315.62	312.85	323.85	315.96	314.26	310.61	316.8	316.84	318.27	320.08	319.03	313.42	315.96	319.39	322.84	314.89	323.07	323.44	316.09	321.29	323.82	319.83	326.51	321.31	323.19	317.54	313.95	321.04	323.55	316.67	326.87
305.95	302.16	304.65	304.89	304.82	306.7	308.56	304.32	310.36	303.54	303.89	303.15	304.43	304.03	308.36	307.2	302.41	311.32	301.04	305.52	306.51	300.61	307.07	306.49	310.08	309.17	311.4	302.2	305.6	297.57	305.14	305.75	303.29	312.76	306.9	302.87	306.07	302.76	302.75	298.41	301.95	297.83	308.07	301.95	305.95	305.57	299.28	300.39	305.17	308.25
301.72	300.87	306.16	310.5	303.37	296.59	299.51	304.26	300.34	304.34	298.64	295.6	301.57	300.21	296.06	305.08	303.41	298.86	299.72	297.39	300.32	299.72	299.93	302.7	305.74	295.87	298.45	295.86	298.41	295.01	301.55	298.58	293.48	299.66	288.59	301.46	304.75	298.94	312.78	298.69	298.16	301.65	301.9	305.99	304.53	304.13	303.95	298.81	304.45	295.14
300.33	300.42	310.97	300.93	300.09	301.38	307.06	309.04	303.61	305.61	310.72	299.28	301.74	301.3	302.46	294.64	297.46	304.16	305.1	302.09	309.2	301.54	300.44	302.5	309.25	309.32	304.47	295.12	301.34	305.66	310.87	302.3	302.66	308.38	299.63	303.73	300.06	314.58	302.94	302.07	301.88	302.23	302.6	310.31	310.09	302.67	317.76	301.21	297.57	304.81
299.17	310.94	307.11	301.06	305.2	306.35	307.33	306.58	308.52	306.18	309.62	313.3	307.01	307.67	307.19	307.6	299.9	309.13	309.55	307.29	306.16	310.82	304.03	305.44	304.15	304.3	304.93	292.48	310.44	306.15	301.12	302.43	305.41	310.44	306.34	302.12	304.57	309.39	304.77	311.49	312.91	300.37	300.96	305	305.61	304.6	302.93	305.95	302.44	308.32
308.27	302.27	308.22	305.11	310.04	307.14	304.63	292.02	307.04	305.26	302.78	304.33	307.12	308.25	310.33	300.77	298.96	306.17	306	304.51	299.53	306.2	311.4	306.21	305.65	301.63	309.79	305.95	310.17	304.91	307.04	295.77	304.35	309.84	312.06	306.86	307.16	304.63	302.29	297.95	304.9	301.51	302.77	303.59	312.25	308.17	303.33	314.11	305.42	315.59
297.54	301.96	300.65	294.72	301.57	294.96	296.81	298.48	300.12	296.86	297.75	294.8	297.36	297.47	294.62	302.51	294.25	304.39	299.06	301.44	299.18	295.72	306.62	304.28	300.58	294.75	302.27	305.66	300.16	298.82	302.3	296.33	305.41	299.29	303.43	299.84	302.97	300.79	300.08	296.81	301.17	297.57	297.32	304.46	305.42	297.94	301.46	299.27	304.35	299.14
312.42	294.13	302.26	306.35	304.31	303.43	307.18	303.11	302.06	304.22	307.24	309.88	303.3	302.62	298.04	302.18	303.13	292.98	303.58	303.62	302.22	308.17	314.48	300.68	300.18	303.85	307.11	308.05	307.56	310.01	303.78	300.78	306.56	302.45	312.39	307.04	307.57	305.22	299.47	299.64	302.38	306.34	300.67	305.69	301.53	301.67	310.64	301.44	295.15	297.88
319.76	318.26	318.86	318.03	317.09	312.64	317.09	303.61	318.26	317.05	319.52	320.21	321.11	312.38	318.46	322.76	321.53	310.11	319	316.56	321.07	313.1	319.95	314.11	317.76	314.02	317.28	321.09	315.7	315.42	315.81	320.63	312.39	318.88	317.15	310.75	315.34	320.86	316.48	315.47	319.8	315.97	315.96	311.97	311.23	311.92	318.86	316.51	320.65	316.44
300.82	303.98	307.14	297.86	304.31	304.75	297.48	301.28	303.19	298.31	307.36	303.21	296.72	300.91	305.14	297.03	295.12	298.09	307.42	302.78	298.66	302.4	303.86	295.75	303.97	307.19	305.05	305.72	297.16	305.58	311.41	302.3	303.52	297.73	297.69	295.93	297.01	305.34	299.29	300.56	300.79	295.78	295.76	300.8	303.65	298.78	298.08	304.68	307.77	313.51
303.27	310.42	315.78	304.3	305.56	303.21	306.93	299.66	307.67	308.17	302.59	305.04	304.62	312.75	307.27	311.94	304.51	303.58	300.68	309.09	299.75	305.85	302.04	303.55	305.46	308.13	301.72	301.83	304.97	301.55	298.14	304.14	298.76	306.26	300.92	302.92	309.46	307.75	307.27	300.82	307.76	302.81	308.59	302.21	308.13	303.93	301.19	304.71	303.77	309.64
330.52	328.05	328.85	328.05	322.99	328.06	327.29	326.6	328.66	328.94	319.67	328.94	325.96	328.73	332.98	331.16	327.92	322.94	325.89	325.46	322.31	325.37	330.89	332.4	323.17	326.48	326.01	329.16	330.12	335.12	322.06	329.58	328.02	327.08	330.19	324.78	318.45	326.1	331.47	324.54	328.82	327.8	331.94	322.72	329.92	329.92	332.37	329.66	327.42	323.88
328.08	329.49	327.24	318.44	327.96	317.94	326.38	333.05	323.22	327.53	324.27	327.75	325.03	319.04	326.69	330.07	330.63	331.87	335.98	323.55	329.4	330.95	328.89	332.06	329.54	330.13	334.09	325	337.28	329.49	324.02	336.48	323.92	326.28	332.06	326.99	332.03	325.54	321.14	327.68	324.93	328.71	327.25	331.72	320.24	327.36	328.78	329.8	319.43	329.71
307.39	305.32	304.82	309.96	311.45	310.67	308.03	308	308.03	312.25	309.47	317.16	309.53	313.71	312.87	311.74	308.77	306.23	310.12	315.23	318.75	311.76	310.23	310.96	305.51	306.88	310.51	312.99	315	312.09	312.01	307.48	305.92	310.53	316.16	306.65	308.72	311.83	311.89	298.18	314.77	313.34	312.77	312.44	316.36	306.32	312.22	308.14	308.24	306.88
325.43	329.92	325.72	324.23	325.8	327.22	331.25	324.27	328.69	330.32	325.05	329.42	314.03	330.63	328.47	323.82	326.63	327.65	334.86	334.29	324.68	324.28	336.25	323.26	325.68	333.55	326.39	323.45	326.8	320.89	332.31	328.43	324.34	328.53	322.2	327.63	325.82	323.01	320.76	325.53	331.13	321.89	329.15	325.96	329.74	330.81	334.72	319.92	330.66	329.11
306.01	311.82	304.54	303.97	307.85	306.82	308.02	309.49	305.29	309.52	311.43	304.93	307.06	306.89	301.96	305.13	309.58	311	304.59	308.69	300.44	301.62	311.46	300.71	307.96	307.43	304.87	305.12	308.12	303.41	306.09	306.83	302.21	303.53	309.29	307.34	309.79	307.44	315.01	312.2	301.78	306.47	309.37	298.12	304.55	302.2	305.92	306.53	303.94	304.09
314.55	313.34	312.91	317.77	309.05	321.34	316.19	305.89	309.4	313.98	312.96	314.2	307.81	309.6	310.41	308.81	316.97	312.93	312	316.2	315.79	314.64	317.98	318.25	313.94	311.64	314.93	318.54	311.65	317.49	310.74	312.28	309.34	309.87	312.1	323.71	308.76	306.43	308.67	318.85	311.39	311	305.56	314.42	309.81	312.78	310.19	313.93	311.26	308.81
306.35	308.26	312.62	308.84	311.15	314.13	315.65	315.63	314.78	321.07	315.34	316.18	310.42	315.79	316.61	309.83	314.84	310.7	309.39	303.19	310.5	308.9	308.48	307.19	314.97	311.77	322.47	317.33	312.59	312.54	313.1	306.31	315.28	316.04	309.49	317.76	319.92	316.96	311.19	309.86	312.07	314.19	309.75	316.74	318.09	311.2	305.58	310.48	316.04	320.94
314.19	309.13	308.32	306.38	315.06	306.66	312.52	306.67	300.32	312	303.49	308.35	308.14	309.09	312.37	314.24	299.18	308.42	311.29	310.02	309.91	313.64	304.66	298.91	309.27	304.06	304.56	305.28	308.35	300.05	308	304.24	317.83	314.37	307.73	311.75	313.05	301.83	303.85	308.29	310.03	306.5	306.01	305.35	304.44	302.7	306	311.14	312.41	303.09
306.73	314.4	309.92	311.53	311.54	309.06	310.4	309.84	300	312.46	308.15	313.98	309.23	316.36	304.68	310.16	312.54	310.13	309.32	311.88	310.29	313.06	307.08	309.87	309.87	310.89	314.38	314.49	304.55	309.76	307.92	309.48	304.23	313.09	315.58	308.08	305.1	310.67	314.39	317.57	308.39	314.01	314.93	308.14	308.76	302.3	314.9	319.47	310.77	309.41
310.79	307.99	308.69	304.07	307.41	309.23	314.32	311.26	313.17	309.65	307.15	311.48	316.97	310.58	313.19	311.65	311.21	309.37	310.2	316.26	312.81	306.34	308.46	317.2	313.12	310.65	310	310.47	316.32	308.76	301.49	311.05	305.58	315.84	305.77	309.56	311.55	306.97	313.84	308.82	304.72	318	313.89	308.05	316.3	324.31	303.15	307.18	309.95	306.21
318.51	308.7	303.38	313.95	321.83	309.44	317.71	314.53	311.19	314.87	315.86	316.82	314.96	318.65	318.14	319.08	314.19	312.1	316.86	312.07	314.88	310.61	311.97	314.86	309.75	316.51	312.26	314.01	318.2	314.24	309.33	317.34	315.89	312.41	318.99	311.5	316.49	312.04	320.08	316.08	314.98	309.46	315.89	311.15	317.16	316.35	307.74	312.42	320.12	313.29
299.75	313.61	312.14	306.15	321.54	313.47	310.36	304.98	305.25	311.13	309.17	310.08	303.01	315.13	313.46	311.34	311.48	310.89	307.15	308.22	309.9	311.73	312.29	307.63	315.02	303.41	312.85	307.49	314.63	303.75	316.08	308.93	312.44	310.85	306.04	311.42	303.29	305.96	313.02	308.85	308.91	302.35	308.65	314.78	310.19	312.75	310.57	311.08	314.53	309.46
306.06	302.18	300.86	304.12	302.31	303.55	301.08	301.57	307.03	301.72	294.8	300.88	302.66	301.78	295.67	307.23	305.93	303.3	303.56	299.96	299.2	304.4	300.25	300.41	298.69	299.49	303.34	298.39	300.02	297.09	304.47	295.92	296.68	305.12	315.2	312.58	305.02	292.65	306.57	298.48	305.28	299.76	301.86	306.1	309.39	300.86	296.77	311.9	303.18	303.51
314.63	315.01	314.34	314.37	310.03	316.1	314.66	311.1	309.22	313.77	311.29	316.39	313.02	312.77	313.08	311.57	309.7	312.27	306.13	319.45	313.04	312.74	311.52	311.48	314.06	310.19	311.88	315.85	314.44	312.9	316.5	319.6	313.6	314.51	316.32	317.48	317.13	309.66	318.13	318.98	317.19	307.79	315.16	301.17	317.48	308.5	310.53	319.07	312.25	313.71
318.94	310.14	310.7	314.36	313.75	317.12	314.63	319.75	311.56	312.44	315.13	319.78	312.95	314.6	311.24	313.64	312.07	309.61	315.55	312.14	310.58	311.88	312.91	317.81	310.66	317.31	310.92	314.52	313.34	316.01	315.97	312.7	311.32	311.69	312.42	313.42	311.34	308.31	311.96	317.69	307.53	312.36	312.23	315.82	311.16	310.58	313.13	314.59	313.64	314.39
290.44	293.24	294.98	291.01	295.91	295.67	298.8	295.62	289.75	292.63	301.56	292.12	295.4	296.71	291.93	303.14	295.26	294.99	293.97	292.55	298.67	288.96	299.43	291.42	301.71	286.39	295.9	284.9	298.68	295.23	304.37	298.94	291.31	296.08	296.24	299.29	299.25	294.61	298.81	288.81	290.86	296.72	301.23	292.05	293.11	299.04	295.89	297.93	294.64	290.55
327.37	332.33	325.96	326.07	337.16	332.69	332.93	325.51	326.83	335.9	321.53	328.75	324.09	331.13	331.32	326.47	329.74	333.22	327.16	329.16	326.79	331.29	324.67	328.6	329.13	328.54	330.34	331.06	333.29	324.51	324.31	322.06	331.19	327.24	323.36	326.74	327.05	329.46	331.56	331.28	322.67	329.88	331.47	328.87	325.12	323.4	324.75	326.11	324.14	329.66
312.51	308.89	315.22	319.69	314.53	317.8	311.41	319.58	308.73	308.13	312.18	315.71	312.22	316.37	310.16	309.51	313.14	314.24	314.3	308.91	309.39	309.94	309.95	318.72	309.82	310.95	314.26	314.59	320.54	317.05	310.31	308.28	308.98	309.28	315.61	309.26	312.58	317.88	317.24	310.47	313.29	311.71	316.73	312.1	312.73	310.07	314.35	310.53	310.4	313.5
304.02	309.48	310.16	309.62	305.67	300.7	297.79	302.2	309.02	301.34	303.27	303.32	306.2	312.96	307.68	302.61	304.42	308.38	309.16	300.09	308.58	303.01	308.34	310.05	303.78	302.17	303.87	305.43	309.96	306.36	300.1	298.6	310.62	303.93	306.91	305.6	307.37	303.75	306.98	309.26	299.94	309.14	304.19	297.39	299.91	309.41	305.51	304.24	302.99	306.72
300.01	303.68	309.75	306.39	303.38	299.99	303.59	305.35	300.52	304.74	299.87	300.71	309.16	306.33	301.73	295.42	299.07	299.29	302.66	304.06	302.28	307.63	309.08	300.47	299.4	302.71	300.26	302.15	303.48	306.02	303.19	304.52	296.17	304.42	298.66	308.47	297.79	301.88	304.48	300.4	299.15	297.93	297.22	299.47	299.39	304.17	303.47	307.14	300.21	306.62
330.52	332.62	330.18	323.08	325.27	330.33	330.71	325.6	327.33	333.98	329.4	324.57	332.52	327.55	321.8	323.77	331.39	332.3	328.7	329.06	327.02	333.97	331.22	321.5	330.08	328.88	326.59	329.29	328.36	328.91	332.23	329.52	326.63	326.61	327.61	319.78	338.72	330.19	335.22	328.36	325.96	332.45	323.16	322.93	331.67	326.11	330.49	325.28	327.59	327.13
309.6	313.83	311.13	315.58	314.1	318.33	311.2	309.04	317.16	317.52	311.97	317.95	319.33	315.09	314.7	316.55	311.7	316.52	312.66	308.82	317.68	307.38	314.54	312.69	319.17	311.65	321.07	314.82	321.11	315.03	314.52	314.77	318.82	321.59	315.26	316.82	321.93	321.11	313.62	320.75	315	317.7	312.34	314.4	320.45	314.92	306.82	314.56	318.28	321.58
297.92	291.86	303.38	296.18	301.63	295.36	304.53	298.84	300.04	297.41	301.2	301.52	302.03	306.09	298.65	299.96	299.31	302.63	306.27	296.98	302.11	295.14	305.45	298.57	303.12	301.47	295.42	293.78	300.76	298.99	300.41	305.89	301.44	294.86	300.22	295.9	303.87	302.59	302.85	292.26	302.65	300.06	301.51	296.77	299.45	301.05	300.61	297.88	300.36	307.39
299.79	298.81	304	302.53	304.3	306.73	300.39	295.21	298.2	296.95	302.18	295.14	302.89	296.96	294.5	295.82	295.71	305.45	298.03	302.59	298.56	295.1	307.42	300.06	301.89	302.43	305.77	304.92	302.22	298.07	303.58	290.94	301.54	305.65	303.3	299.88	293.07	299.71	300.56	303.8	300.62	298.2	303.81	300.95	298.22	303.85	292.38	304.23	295.69	293.64
311.08	312.09	312.36	310.31	309.15	313.01	315.07	314.49	318.35	318.91	317.56	322.18	313.93	305.75	310.4	309.88	313.89	311.55	310.15	314.23	313.75	308.99	317.45	314.57	313.76	316.48	319.34	318.03	318.35	314.43	315	315.1	318.49	317.56	312.8	317.95	308.37	320.89	314.85	315.07	317.78	311.16	306.87	316.88	314.72	301.05	311.68	311.18	310.47	311.69
303.14	313.99	304.62	305.81	308.66	306.51	305.21	305.89	305.44	308.59	309.71	305.3	304.76	297.15	308.78	298.07	306.9	307.22	302.52	301.7	305.32	303.25	302.87	301.9	306.32	307.29	294.81	304.76	295.93	300.21	301.56	297.78	300.43	306.23	307.83	298.47	304.02	305.19	294.95	303.99	300.06	299.86	297.79	302.8	308.02	308.87	305.26	303.16	300.16	302.7
307.71	306.37	302.94	303.14	304.51	297.19	302.77	301.44	302.68	300.66	295.42	304.19	301.46	306.97	302.53	307.4	296.99	303.11	307.85	301.34	303.99	297.47	311.42	296.61	304.11	304.38	301.54	300.98	300.08	299.63	305.29	297.31	308.5	303.78	294.74	302.17	298.82	302.49	302.29	299.32	302.56	299.96	306.48	299.28	300.33	307.66	307.65	295.44	304.37	300.19
310.31	310.06	311.7	316.32	305.1	309.52	313.75	311.49	311.86	315.58	315.96	308.2	310.45	316.26	317.43	320.16	314.57	313.15	309.71	307.7	316.76	315.65	309.78	309.98	317.75	310.16	318.95	306.09	314.69	315.03	314.43	311.95	314.42	312.71	314.04	311.03	310.02	312.85	321.27	312.83	315.15	311.26	313.75	319.01	307.05	310.38	309.73	310.59	305.39	313.71
305.1	308.74	311.58	310.97	307.75	304.38	311.22	309.51	307.6	306.64	310.27	306.46	301.05	309.71	305.59	306.59	311.45	303.38	311.46	308.82	310.98	315.76	309.06	318.4	311.35	308.08	319.86	306.41	310.08	309.39	310.97	306.67	305.45	312.95	312.16	307.97	308.45	303.96	305.78	310.27	309.29	305.51	306.79	313.64	318.02	312.51	314.11	305.65	307.47	314.1
294.74	291.49	296.15	291.32	297.83	293.62	301.43	296.34	281.4	295.53	297.39	297.63	300.9	288.48	289.83	295.67	293.79	295.75	300.02	291.8	299.15	298.73	300.51	289.59	297.16	300.08	290.08	292.19	301.39	307.9	294.98	297.11	293.24	303.78	300.67	295.65	291.43	299.96	291.74	293.71	293.85	298.88	296.31	290.6	297.84	295.72	294.69	290.63	287.17	295.87
308.17	320.52	313.05	320.32	310.78	312.8	314.99	309.07	316.05	309.01	312.05	312.91	315.31	317.84	304.16	305.91	315.23	314.6	306.98	310.49	308.58	305.57	311.96	314.14	314.6	320.44	306.22	315.08	309.45	311.45	311.61	323.03	310.15	312.03	309.97	311.97	310.54	315.06	307.73	311.25	309.12	303.85	313.14	314.62	310	307.32	311.03	309.72	318.51	319.05
316.22	316.93	316.89	315.25	321.38	313.88	315.73	318.22	309.82	309.45	315.2	314.3	314.93	315.97	313.4	317.58	312.52	311.63	314.46	321.35	315.45	312.54	317.39	314.05	317.53	316.78	304.61	311.95	307.87	311.49	312.2	316.46	316	311.06	315.72	313.03	306.48	313.71	313.13	320.92	316.55	315	311.88	315.9	309.12	317.64	315.63	315.05	312.61	309.29
297.85	301.5	301.88	306.29	307.88	303.85	296.64	303.55	304.7	300.22	306.98	301.74	298.66	304.26	304.91	294.91	306.98	310.06	300.94	306.78	300.35	298.06	305.38	297.11	301.91	294.02	300.08	304.85	301	305.61	303.1	307.36	305.87	305.27	297.68	303.7	299.37	298.05	313.94	301.98	303.08	300.68	300.69	298.59	302.2	294.54	301.25	304.07	299.8	301.6
313.52	313.54	311.21	311.75	322.41	311.61	316.35	311.36	311.69	316.13	319.18	315.71	315	310.48	306.96	320.57	313.24	315.45	317.63	313.37	312.21	318.09	316.78	310.81	311.75	316.14	313.29	309.22	320.09	324.56	314.56	314.54	314.38	310.27	315	320.69	316.27	312.5	312.97	317.85	314.2	313.62	316.84	313.51	308.58	318.58	309.56	313.53	310.56	317.93
326.15	319.33	325.28	317.88	319.58	319.83	321.38	314.4	320.98	320.1	317.59	310.56	322.48	327.81	317.67	322.37	318.84	323.5	316.89	315.6	327.38	313.71	313.82	315.93	318.09	312.9	320.86	326.58	311.67	317.18	323.26	319.57	319.22	322.04	324.14	318.97	316.68	321.64	321.65	318.53	324.78	321.92	307.63	313.69	321.9	322.1	321.74	319.36	324.56	319.25
303.52	295.6	292.16	297.42	298.98	298.01	301.74	289.16	293.88	295.45	292.83	301.48	293.65	296.71	290.53	291.36	298.45	293.95	295.39	289.59	289.26	295.27	295.27	293.26	291.98	292.57	288.63	292.96	292.57	286.26	299.12	292.2	293.31	299.43	295.44	294.49	296.27	297.08	295.67	292.02	291.59	293.36	293.97	298.52	300.89	299.47	300.41	297.1	288.97	294.52
308.7	302.99	299.94	304.01	302.65	305.17	304.7	303.95	306.02	300.51	307.95	301.85	302.46	305.69	293.86	302.29	304.24	304.85	305.68	304.99	308.76	311.7	309.14	308.17	298.62	309.15	304.26	304.52	302.31	303.03	305.22	300.84	316.45	303.27	307.66	298.65	303.47	308.26	302.46	305.73	304.32	305.05	299.86	306.04	301.33	305.27	305.63	311.2	307.84	301.39
297.95	292.39	299.36	292.56	299.45	294.71	297.08	294.53	295.55	293.55	300	296.95	299.26	292.24	293.42	290.48	295.82	292.88	293.37	297.75	301.38	307.71	293.03	294.88	295.11	293.93	300.83	291.83	300.15	292.52	296.03	299.59	297.5	302.41	291.31	292.72	294.27	288.11	299.99	298.91	300.03	302.39	295.78	294.96	296.04	297.17	296.54	289.12	294.04	295.19
318.06	316.5	314.72	314.58	319.59	319.73	308.23	322.97	324.14	316.27	313.19	325.81	314.39	314.51	316.08	316.93	320.04	312.47	311.55	316.08	317.74	317.93	319.35	312.54	318.9	318.33	317.74	310.97	318.31	319.14	311.34	315.81	311.21	318.65	315.75	313.55	322.03	317.21	312.58	317.58	318.17	309.59	317.82	321.33	317.49	316.41	315.49	319.73	310.4	316.51
299.16	302.19	298.42	299.26	302.3	299.81	300.59	295.89	306.49	298.9	293.1	295.17	295.55	300.22	296.75	294.56	298	298.46	289.7	299.43	305.41	297	298.5	297.8	294.49	298.13	292.78	296.8	294.03	299.8	296.49	301.6	302.86	305.78	293.09	299.2	298.73	295.44	294.28	302.92	301.25	297.07	294.23	299.09	299.16	306.28	293.57	308.29	286.79	300.16
313.26	314.12	316.27	311.14	312.78	313.02	316.93	319.8	313.02	313.27	302.34	306.42	314.4	311.01	314.81	308.45	312.92	308.65	304.48	320.01	311.1	320.45	310.24	310.03	311.92	313.46	312.11	311.45	311.22	313.19	314.99	311.69	314.9	309.96	313.71	311.06	310.85	319.71	309.55	309.91	312.18	315.83	311.87	320.55	316.5	318.04	316.96	313.08	314.82	312.97
303.92	312.76	302.04	316.41	308.57	306.24	310.7	301.04	308.06	305.65	310.87	303.71	313.61	312.51	313.17	309.31	311.12	310.28	305.41	305.67	310.53	316.42	309.59	317.38	311.37	301.74	304.43	307.97	312.59	307.86	303.34	306.63	304.64	312.24	306.01	304.57	306.51	313.39	314.2	311.64	301.29	304.87	305.82	303.47	308.21	306.96	316.49	310.29	306.83	309.86
293.28	299.02	307.91	309.33	305.02	306.31	303.64	300.78	295.85	297.59	303.55	300.36	305.26	297.11	303.04	297.12	306.53	306.41	300.39	301.23	298.52	300.54	300.48	302.22	295.5	304.88	301.56	302.63	306.59	306.88	301.34	304.66	304.23	303.05	299.91	306.53	301.06	301.84	303.13	306.17	298.54	297.79	297.94	301.32	305.35	302.91	300.97	299.29	305.19	305.61
317.72	318.39	318.83	313.18	308.73	316.79	316.8	316.44	320.3	316.3	310.22	319.18	315.88	323.85	311.69	321.77	312.53	319.8	315.53	311.58	322.19	322.42	317.25	317.02	315.63	317.89	319.26	314.26	318.96	317.5	310.63	314.61	320.64	313.45	313.61	318.43	319.82	315.23	313.19	323.92	319.86	313.11	316.06	318.54	313.64	319.79	315.19	311.03	321.19	315.01
301.87	305.41	311.78	299.7	299.1	306.49	300.55	303.09	304.93	302.93	300.8	299.46	312.54	309.74	295.72	314.6	304.19	300.86	295.1	312.43	303.02	307.9	303.39	304.01	300.27	298.66	297.53	311.26	305.89	300.41	304.67	311.27	301.27	302.47	301.32	310.98	300.71	307.89	300.81	301.73	301.35	301.31	305.08	299.32	303.39	300.3	307.95	303.28	307.6	303.78
308.82	300.48	303.2	299.94	306.54	298.02	304.75	308.82	301.19	306.14	296.93	303.84	306.66	300.55	305.57	306.92	304.77	312.52	301.12	301	299.66	299.9	303.05	302.52	302.49	310.15	311.75	307.01	299.14	302.87	301.41	304.66	302.28	299.09	302.94	303.8	295.38	304.78	312.07	303.23	295.6	303.2	307.87	301.75	298.48	301.7	302.97	304.75	293.39	306.3
323.21	325.69	317.21	319.44	319.39	316.53	319.42	313.17	321.05	321.29	318.55	313.88	317.72	319.77	314.61	318.6	310.43	312.75	317.25	322.02	318.82	317.56	321.56	320.83	312.96	318.14	324.07	314.37	313.33	315.37	318.63	319.59	316.52	322.32	324.62	311.95	314.48	318.68	313.7	319.55	314.07	322.49	322.38	318.26	317.69	315.1	321.76	315.06	325.17	323.82
313.99	321.14	309.32	313.26	307.49	315.82	309.46	317.48	313.16	318.78	317.51	309.13	311.3	315.38	311.56	312.71	309.01	310.42	313.99	314.7	312.98	314.47	311.9	317.64	312.12	319.21	314.28	313.6	308.09	314.05	316.89	315.26	307.12	318.79	313.77	313.87	312.82	318.29	316.03	311.98	310.66	309.05	321.41	321.14	318.22	317.8	308.95	315.36	310	314.83
304.77	301.1	307.2	307.41	304.12	302.75	302.36	297.77	297.22	304.96	306.08	313.1	301.46	306.65	301.67	304.35	302.28	299.33	299.94	303.38	297.81	304.34	304.78	304.95	309.7	302.44	308.27	307.72	303.87	310.7	304.54	304.72	303.8	299.79	310.2	303.25	292.6	299.98	312.51	302.17	305.13	301.06	297.73	296.55	308.04	312.17	304.29	302.8	306.52	309.13
302.02	301.46	298.94	299.36	308.33	303.85	305.75	304.41	303.28	305.94	298.85	301.72	299.72	297.34	298.72	297.72	303.44	292.34	301.24	302.45	301.51	298.34	302.49	296.86	306.31	310.51	307.01	297.43	302.38	304.66	293.61	306	293.83	303.23	301.88	294.51	301.42	296.02	297.51	296.45	303.4	296.93	299.46	303.18	303.02	306.42	299.25	301.61	308.85	305.86
309.47	308.34	299.82	313.15	312.63	306.37	306.29	312.04	302.59	306.87	310.71	310.07	309.39	304.74	306.3	308.56	312.3	308.44	314.94	308.05	307.36	312.63	305.49	305.08	306.46	303.17	312.86	312.75	303.34	304.87	305.44	304.69	311.54	295.56	303.29	295.64	308.03	308.52	308.23	309.18	303.91	309.67	303.38	306.24	309.26	305.47	306.32	304.68	310.77	303.65
329.14	325.23	326.39	322.62	323.68	327.07	326.47	326.97	321.57	323.1	332.21	324.64	319.49	327.17	327.06	325.25	326.07	320.57	324.12	323.25	325.49	321.24	323.64	322.74	321.17	322.48	326.48	323.48	319.43	326.57	325.32	323.85	328.95	317.68	325.1	329.67	322.56	321.4	321.86	321.8	329.35	321.27	320.49	333.47	318.02	322.85	318.48	322.35	319.76	321.66
322.98	330.85	326.64	322.89	325.9	319.14	320.98	324.91	324.34	323.74	318.73	330.49	329.45	329.88	322.84	328.67	320.84	320.37	327.74	323.99	321.03	332.84	328.54	322.37	317.89	320.59	322.38	329.19	330.13	322.56	321.25	325.09	324.37	318.28	329.19	319.9	331.85	324.83	332.51	328.44	322.25	327.39	326	326.94	323.1	324.59	330.15	328.39	322.84	318.29
297.12	309.83	310.79	303.51	300.61	316.31	307.63	309.05	311.07	306.58	302.95	306.91	299.63	306.56	302.2	316.99	309.37	302.92	303.42	300.42	301.29	312.24	305.35	309.21	312.4	303.21	301.16	307.22	311.1	304.6	312.64	304.76	311.43	303.6	308.54	300.42	306.86	305.05	312.42	309.07	308.99	301.8	310.17	314	310.79	304.14	310.11	309.5	311.51	307.65
297.96	298.37	297.47	288.33	299.75	293.39	294.78	299.88	291.25	291.71	292.34	292.07	297.99	292.29	297.21	293.03	294.64	287.35	295.12	296.13	294.65	294.27	286.81	298.25	292.02	287.35	296.48	295.73	288.74	295.61	296.09	294.77	297.51	291.26	301.44	300.06	286.67	295.03	295.32	292.48	293.01	293.86	294.45	294.48	294.16	294.3	293.93	301.66	290.52	294.55
313.21	316.73	311.31	309.01	319.1	314.34	317.44	316.72	317.63	317.77	310.79	313.59	314.58	320.23	311.56	315.95	324.02	309.42	311.28	317.98	310.65	311.46	312.74	312.45	320.54	310.28	311.49	316.43	327.67	314.89	317.35	318.95	315.6	314.94	314.23	312.12	309.72	314.88	320.11	310.23	312.53	315.03	309.81	310.4	311.06	313.1	312.02	312.46	317.34	307.78
323.7	329.31	329.43	328.55	329.46	326.34	330.86	327.08	332.27	326.26	326.68	330.2	326.75	329.64	328.61	329.52	328.6	321.88	324.56	318.36	324.45	332.76	321.06	329.68	322.26	328.25	338.45	323.5	322.98	325	320.57	326.14	328.26	326.6	317.09	317.52	335.51	331.33	327.66	327.36	329.16	332.08	320.45	323.24	324.75	324.26	326.38	323.26	331.41	326.99
298.8	302.84	305.16	304.07	306.71	304.49	306.25	306.42	310.32	308.93	305.84	299.4	313.33	309.6	305.86	306.03	304.25	305.35	307.03	311	305.21	305.1	313.74	307.83	306.76	300.42	305.26	315.17	310.85	300.78	310.54	303.21	308.88	312.49	305.5	307.41	313.74	309.41	315.36	313.5	300.82	300.66	308.26	312.76	307.14	309.44	298.2	307.08	314.4	304.95
309.53	307	304.51	307.41	305.55	302.28	306.84	302.57	296.5	305.06	299.78	301.15	301.99	297.01	308.09	307.6	303.59	316.15	302.94	303.59	303	307.99	307.05	303.36	308.21	301.76	306.19	301.88	302.31	306.2	300.59	312.15	301.06	301.4	300.43	300.09	304.88	304.46	298.58	302.55	300.87	305.3	308.62	307.56	305.27	304.25	308.52	305.12	305.04	310.05
309.76	304.02	300.35	305.39	299.16	296.26	294	302.41	296.24	293.27	302.74	305.3	306.13	295.17	303.21	306.02	301.93	302.19	302.79	298.25	295.19	298.4	301.82	303.83	308.26	300.56	298.82	302.49	303.13	308.02	299.47	301.51	304.86	299.92	298.05	298.53	297.71	301.93	300.49	301.86	301.56	301.23	310.08	308.42	299.9	302.81	307.2	304.08	303.82	301.13
301.11	304.65	309.3	308.61	304.49	301.87	293.23	305.29	296.28	301.28	303.57	298.79	301.01	302.98	295.49	296.61	304.26	302.87	303.74	303.51	306.29	303.91	296.45	299.5	304.55	300.59	294.27	306.11	299.16	299.84	299.07	307.78	301.78	304.24	301.03	301.91	302.31	307.74	306.01	301.56	305.85	306.16	303.58	308.65	303.75	298.53	299.14	310.18	300.31	305.83
313.37	298.98	303.08	302.44	304.49	303.97	301.04	300.17	305.45	297.49	304.36	305.98	300.32	302.74	300.48	295.84	299.01	301.79	308.72	296.98	302.38	301.22	299.66	299.99	306.87	292.51	302.89	306.2	302.41	300.09	310.6	299.46	301.83	298.99	296.17	306.5	308.98	307.38	302.05	300.8	301.27	305.44	304.02	310.2	303.65	297.67	306.12	303.43	307.3	306.25
305.17	296.71	294.66	300.35	292.64	306.84	299.04	299.01	302.07	295.84	297.26	298.49	303.08	302.75	298.81	292.63	303.69	298.85	302.19	304.43	297.14	294.51	299.45	300.81	298.98	292.09	296.03	295.4	304.3	301.2	300.11	311.52	309	295.06	310.43	307.03	292.3	303.2	295.97	299.92	301.29	296.2	303.95	302.73	304.22	307.33	302.97	294.1	300.59	306.5
296.71	299.13	302.6	306.84	313.65	303.76	308.26	302.2	306.99	297.94	302.19	303.22	305.1	295.74	308.58	309.44	301.81	305.27	301.71	305.74	307.93	302.02	306.41	308.2	307.29	302.86	303.28	307.67	301.1	306.83	306	303.29	304.54	300.88	298.3	302.45	308.49	308.75	310.37	312.23	309.35	299.97	299.95	305.02	302.45	303.17	303.95	308.76	308.88	306.59
312.37	301.27	306.74	307.76	309.06	313.74	308.23	311.94	307.95	309.29	307.88	307.88	305.71	310.6	308.17	303.35	312.93	309.72	309.4	305.11	310.86	316.16	302.19	307.96	303.72	305.35	300.98	308.57	301.66	305.92	309.31	308.06	301.81	303.61	308.23	315.84	301.04	306.18	314.29	306.89	305.56	309.13	299.39	297.3	298.04	308.23	308.16	304.6	312	305.07
306.39	305.76	301.18	295.73	308.2	307.68	304.38	299.83	303.56	298.22	300.6	310.39	302.56	306.4	308.54	295.68	300.62	311.5	303.46	298.43	316.98	304.75	299.94	301.16	303.22	310.46	303.61	301.6	301.85	296.89	297.71	305.86	306.15	304.76	297.66	301.23	301.94	305.56	298.08	307.31	305.25	310.31	307.21	305.58	302.57	304.91	303.33	304.02	305.36	301.21
307.65	309.19	311.16	305.61	308.98	305.49	304.3	306.27	312.39	307.95	309.87	315.64	303.55	306.06	315.05	311.35	310.37	305	309.88	310.07	307.73	299.56	306.62	313.64	304.21	312.99	307.83	310.57	305.86	312.46	308.97	304.64	304.6	310.5	305.76	310.21	305.41	310.65	303.07	301	308.69	307.26	303.8	309.35	302.91	311.75	307.03	308.59	302.68	302.73
311.95	302.4	310.81	303.58	315.64	301.78	310.56	311.04	308.3	313.93	311.75	309.38	308.02	314.04	304.35	311.28	309.23	310.19	308.69	317.44	309.98	308.04	305.19	307.55	308.11	308.15	307.72	310.77	305.83	301.56	307.25	308.75	307.03	312.21	310.21	306.85	310.6	314.01	308.82	308.64	301.7	311.48	305.17	309.65	305.98	312.03	307.85	303.27	309.41	310.66
318.42	316.64	316.61	319.27	317.1	325.57	317.01	316.27	313.15	316.95	321.86	317.27	320.19	317.77	318.93	327.19	319.61	317.81	322.81	311.64	316.04	315.17	314.47	316.27	317.11	323.36	322.92	322.64	318.09	322.43	320.56	320.17	318.44	319.79	320.73	314.16	318.1	313.82	316.94	311.01	321.01	318.5	316.52	311.33	317.62	321.35	324.91	318.11	318.98	321.85
287.43	297.85	296.18	293.21	291.48	291.89	293.52	290.47	293.7	292.24	292.91	293.97	299.92	289.21	293.03	297.4	293.94	286.76	292.21	301.91	291.93	300.44	293.16	297.19	297.37	297.69	295.19	291.35	299.03	302	293.98	286.17	295.12	296.81	289.98	299.3	294.51	290.46	290.77	298.38	297.1	292.18	302.21	289.99	289.07	297.55	293.35	296.24	299.09	288.33
303.66	302.54	303.99	298.23	300.76	303.59	304.26	300.45	305.84	304.32	300.57	303.44	300.31	304.13	308.22	300.75	307.73	302.17	300.8	307.61	300.57	300.12	300.13	307.36	304	308.86	305.44	307.12	299.88	306.86	303.32	295.51	307.88	300.85	305.67	299.25	303.48	303.46	300.82	311.51	304.66	301.86	301.98	309.47	309.23	290.28	307.04	304.2	305.74	302.04
302.93	294.67	305.47	301.26	296.9	305.99	301.92	302.54	300.44	303	303.27	300	299.89	295.34	308.42	306.04	298.14	301.8	298.8	304.48	310.22	297.48	298.71	306.32	299.98	303.22	303.75	303.17	294.5	304.89	301.39	308.86	296.24	302.87	303.81	301.95	299.3	302.65	305.13	303.97	304.03	300.15	296.9	302.42	302.18	302.71	303.69	293.41	312.98	293.38
311.73	310.48	314.94	312.87	306.34	308.73	314.18	309.82	312.01	310.51	310.62	304.73	315.89	312.56	308.02	312.12	317.78	316.79	313.13	304.61	312.37	308.62	311.94	308.14	316.8	311.71	311.92	307.53	305.28	313.12	314.84	308.26	315.53	308.79	307.4	308.28	311.2	307.16	311.65	309.49	312.1	313.13	317.27	309.31	311.95	308.69	310.43	313.42	308.42	319.71
302.04	296.41	300.14	297.5	298.14	299.11	303.94	304.29	301.04	300.63	311.34	303.8	309.58	309.62	304.46	304.82	298.66	301.45	302.12	305.35	302.66	300.24	300.25	302.01	298.36	306.33	297.38	304.74	302.67	305.22	300.72	305.53	306.81	296.66	303.81	303.53	302.5	303.83	306.3	299.51	300.79	306.91	307.93	298.4	300.45	304.26	300.22	303.63	300.18	303.16
328.31	334.22	325.36	326.79	318.58	324.94	330.6	332.29	332.1	335.64	329.35	334.88	328.41	327.45	329.63	325.26	329.09	326.53	334.05	329.03	328.53	330.03	329.14	331.37	329.09	323.58	326.53	323.95	326.47	331.76	330.23	329.64	325.22	328.76	325.32	331.98	327.22	332.09	328.27	323.88	329.4	329.36	333.66	329.63	326.45	324.54	325.76	329.9	327.33	322.94
312.57	308.86	302.34	302.13	301.71	304.64	299.91	293.2	304.44	296.13	295.96	300.36	310.01	293.08	304.94	302.48	304.59	299.52	305.13	297.85	302.36	299.49	302.98	309.36	300.83	299.2	300.02	302.75	297.47	299.33	305.45	310.37	300.64	302.8	299.82	303.89	314	306.66	295.19	304.96	297.43	298.15	303.8	300.05	301.82	300.89	303.84	302.75	301.33	299.99
308.77	303.01	309.37	309.16	306.79	306.32	308.15	302.16	300.56	308.34	305.9	308.86	305.95	307.29	311.71	310.06	310.93	303.05	311.92	307.76	311.32	307.12	311.96	304.47	305.46	301.78	301.25	305.21	306.73	300.54	306.99	308.15	306.78	305.54	310.63	312.36	310.07	312.85	299.9	302.48	303.97	309.79	299.89	311.63	310.24	305.98	311.1	308.96	307.21	304.85
313.22	311.59	309.21	303.34	306.56	314.25	305.77	309.84	317.12	309.32	313.03	308.16	312.03	309.54	311.91	313.46	315.13	309.47	313.03	313.12	309.27	317.8	313.99	310.46	316.04	306.04	313.74	309.52	313.4	310.63	309.77	310.61	314.78	310.83	319.7	303.66	314.1	312.48	308.07	313.36	308.51	311.18	312.04	317.52	314.09	316.01	309.18	315.31	310.9	313.5
312.18	320.15	317.11	318.99	317.65	320.8	304.77	310.14	309.88	310.82	313.04	318.86	312.92	314.98	309.88	311.47	318.04	314.88	311.94	313.14	314.15	317.71	317.46	313.23	311.47	319.13	311.66	312.64	315.69	312.28	309.95	306.37	311.82	316.16	319.76	310.42	307.42	309.27	314.36	311.4	315.84	314.37	312.95	307.77	315.91	313.46	316.62	320.3	309.5	309.59
331.46	325.98	326.91	330.12	330.56	331.6	328.61	325.67	327.08	323.75	331.9	323.93	331.87	329.6	328.05	328.45	327.64	322.98	326.74	327.73	326.61	323.44	325.92	331.03	324.45	329.12	323.95	334.46	324.95	327.31	326.32	325.27	325.44	325.94	327.49	326.47	323.61	316.67	326.98	331.64	335.94	320.11	335.75	322.07	334.59	332.14	323.51	325.02	329.3	326.36
307.45	309.74	316.06	311.99	318.64	319.54	311.32	319.24	312.18	313.64	315.5	313.42	310.63	311.54	309.98	314.8	319.54	310.65	306.39	308.57	307.21	312.33	311.01	313.5	320.52	300.94	309.26	311.75	319.36	318.07	317.6	311.66	304.74	313.04	311.52	310.98	321.8	310.04	312.87	315.93	316.13	307.8	309.54	309.09	316.74	313.21	306.76	315.86	309.35	310.71
306.74	306.48	311.94	312.44	305.5	306.36	309.71	308	307.07	309.26	311.18	310.47	305.1	311.4	306.26	318.51	309.72	306.13	311.75	312	306.78	310.09	311.43	304.7	313.93	300.69	304.92	307.49	304.06	308.8	309.38	304.07	304.42	303.92	312.36	307.57	308.89	311.54	307.01	306.68	312.96	309.22	299.27	307.31	310.03	304.01	308.45	300.97	306.15	309.39
298.89	302.4	301.18	310.26	305.62	298.66	297.14	303.78	298.18	296.49	305.44	303.07	301.12	294.05	312.62	298.39	300.63	301.42	296.21	299.75	298.6	300.65	303.33	308.08	300.69	297.57	297.76	303.78	302.17	299.42	306.27	303.85	296.51	297.56	302.22	300.61	300.75	294.85	296.48	296.96	309.41	304.74	302.67	302.48	301.44	301.32	299.03	302.19	297.66	303.07
304.86	307.97	312.69	302.2	307.83	312.57	313.16	315.19	307.55	312.99	314.17	306.27	313.39	308.23	308.88	309.49	310.82	302.01	308.11	318.67	309.4	306.91	308.67	312.88	310.2	313.67	309.45	308.84	311.17	304.41	309.79	307.5	308.66	304.52	306.47	308.01	310.93	315.21	313.09	309.07	310.95	306.85	309.42	315.39	309.43	305.56	314.38	307.71	307.08	304.41
310.81	311.68	310.49	317.34	312.1	317.03	311.07	320.66	316.67	312.32	312.21	314.49	316.89	321.77	315.01	317.48	315.71	311.48	308.95	316.5	311.54	306.4	315.62	313.59	319.13	307.13	316.65	319.57	308.39	314.43	308.48	316.1	308.95	309.53	306.37	309.31	317.22	308.63	318.18	319.03	317.37	321.8	309.87	308.6	324	316.29	317.33	311.79	315.7	313.73
302.63	307.14	303.03	299.59	302	307.05	311.72	309.22	310.7	303.09	309.17	298.47	307.92	296.98	301.6	303.99	300.56	306.75	310.65	300.42	305.55	305.49	302.28	300.56	305.11	303.68	309.76	300.36	308.52	302.41	304.39	303.26	296.19	306.96	308.37	302.59	301.84	300.38	309.64	303.83	300.17	303.01	308.99	299.42	298.74	302.88	300.9	312.39	305.59	302.2
304.26	311.43	300.09	301.74	302.75	302.47	299.23	301.72	306.28	301.84	298.64	312.05	307.49	301.91	304.74	299.09	298.27	301.93	298.22	297.46	307.49	302.9	306.25	311.72	305.65	308.78	299.91	302.82	301.62	304.79	306.08	299.33	304.8	301.27	303.39	305.36	305.96	293.55	305.41	306.9	305.68	304.62	302.71	303.44	303.11	299.72	308.5	297.86	299.73	303.56
320.28	313.23	319.32	317.86	321.07	316.41	314.67	320.89	311.73	319.53	325.8	316.85	316.86	319.42	316.16	319.25	312.63	320.35	313.29	315.38	313.5	317.37	322.29	314.4	318.19	319.42	323.12	318.05	320.61	313.67	318.91	318.77	316.45	315.92	316.61	315.87	320.13	318.83	321.37	313.84	312.06	317.42	314	309.04	317.74	319.06	328.68	314.02	318.84	322.21
322.09	314.11	308.51	321.84	325.18	315.54	322.02	315.98	318.31	323.72	312.39	314.61	318.71	324.9	313.55	313.71	316.97	313.96	314.43	329.08	313.63	317.82	323.14	321.29	318.1	316.52	322.38	317.4	320.2	320.49	319.6	317.37	315.87	324.48	323.28	320.43	318.74	316.44	318.06	329.31	319.49	312.69	314.08	316.8	323.92	323.88	318.84	324.54	319.36	315.05
316.77	313.62	317.18	318	325.69	316.29	316.77	314.14	314.38	318.61	315.3	313.91	315.17	312.94	315.25	314.49	318.05	315.75	312.19	318.04	316.36	308.44	310.22	320.58	320.29	308.64	311.7	317.61	317.29	317.07	315.96	317.46	311.45	311.22	320.15	311.24	313.92	319.66	313.56	311.42	315.1	303.56	319.85	310.07	314.88	311.45	312.53	319.12	319	313.37
305.9	318.37	302.6	307.83	312.19	311.7	305.9	303.92	315.39	309.97	307.95	309.36	306.19	306.57	306.63	310.55	311.39	312.1	315.93	304.6	311.5	308.96	312.27	309.08	303.98	301.34	309.27	311.2	308.93	302.5	303.14	304.88	309.67	309.72	309.93	309.8	300.09	306.15	307.64	301.54	312.49	305.35	303.19	314.75	310.59	310.36	303.53	304.02	305.25	303.48
300.84	300.66	304.39	303.9	301.77	303.89	308.49	296.28	306.42	305.14	298.55	302.08	301.85	307.32	307.98	304.22	307.08	301.76	304.02	303.17	302.19	300.57	293.46	303.44	299.82	305.61	296.91	308.2	304.07	315.79	298.7	292.75	301.99	301.42	308.59	302.68	310.62	300.29	300.47	295.65	303.01	298.06	302.93	305.54	305.28	302.25	304.72	308.43	299.49	304.38
312.35	317.17	312.63	321.95	315.97	324.41	320.3	326.47	319.89	311.64	321.93	317.5	317.93	317.91	321.63	317.92	314.34	319.45	321.92	322.73	325.29	314.35	318.33	318.03	313.84	316.64	330.51	320.67	318.53	320.85	319.71	318.86	320.4	322.3	320.71	317.39	319.55	318.28	325.81	324.08	329.91	319.29	315.19	313.16	323.25	319.98	322.2	321.78	324.3	318.48
302.78	304.67	303.54	309.5	300.78	299.03	301.81	300	310.4	309.07	309.86	301.12	305.77	303.19	302.72	303.96	304.38	304.93	306.02	306.9	299.7	303.51	304.21	300.48	304.26	308.43	300.94	305.52	307.54	306.14	305.37	301.79	314.72	302.93	311	300.06	299.88	303.53	305.96	308.51	301.06	304.48	302.45	305.32	304.6	307.45	306.53	301.27	308.62	306.52
312.82	316.37	306.95	310.41	308.9	309.42	314.09	310.62	305.89	304.18	308.14	316.16	305.87	310.27	311.39	312.31	319.17	304.57	311.02	309.81	312.75	304.82	308.75	310.27	315.05	303.27	308.77	312.32	309.38	307.12	310.65	318.17	314.55	310.22	309.86	309.79	314.7	311.64	305.76	307.13	316.4	319.29	305.95	311.24	311.68	309.33	313.4	309.6	306.49	305.72
313.79	314.55	319.44	314.89	323.03	320.89	315.74	319.09	319.48	316.06	317.91	317.81	319.13	322.93	326.57	315.26	312.41	314.31	311.84	315.85	318.14	315.79	319.02	310.4	310.68	321.74	315.82	325.07	314.34	320.42	313.12	320.73	316.4	321.62	319.3	328.45	320.85	320.14	316.43	316.81	316.01	315.74	314.28	316.57	312.1	315.11	321.22	312.37	319.61	317.09
311.71	310.1	306.01	317.55	311.7	312.17	310.63	308.54	314.42	314.91	312.79	307.89	303.87	311.06	312.98	317.26	310.77	308.01	312.14	313.21	313.15	321.82	321.43	316.99	312.88	309.34	317.54	305.03	316.75	315.05	316.69	313.69	306.48	310.5	317.45	309.33	311.87	315.64	309.94	313.15	313.84	316.27	311.23	317.07	313.72	314.07	311.19	318.87	307.35	317.34
290.83	288.52	297.45	300.18	298.3	291.01	288.94	289.01	297.12	296.43	295.3	298.32	297.12	292.9	292.81	288.37	290.65	288.74	293.45	293.41	301.96	294.27	294.41	299.86	292.15	290.7	296.59	293.38	290.69	298.77	290.33	292.32	296.38	288.62	292.68	296.75	297.04	289	294.08	305.81	289.83	290.45	298.48	293.82	297.13	296.03	289.31	294.75	292.69	289.83
314.29	315.83	315.09	324.93	311.42	323.3	318.51	319.78	316.68	316.37	319.5	312.07	315.91	314.35	311.28	312.12	324.96	316.58	313.88	313.99	312.46	323.34	322.84	315.4	319.78	313.42	314.77	309.33	311.06	315.92	319.54	317.41	316.32	318.39	320.37	317.42	315	318.59	317.44	315.36	312.54	313.53	321.85	310.29	311.68	316.18	312.62	326.17	315.03	315.11
303.83	309.44	311.5	309.53	298.37	306.78	307.53	308.32	311.8	298.98	307.92	306.66	306.86	305.74	304.72	301.2	305.33	302.02	299.37	306.86	303.26	310.63	306.51	305.49	302.5	294.36	305.83	305.81	306.49	307.84	306.5	307.57	309.49	301.68	301.76	313.37	304.64	304.34	302.9	309.98	302.29	303.93	310.38	305.35	299.08	298.56	304.48	312.14	303.83	305.89
311.16	318.12	321.58	317.26	311.82	319.74	315.37	316.37	318.29	325.32	315.78	315.51	317.07	324.58	315.51	313.8	316.79	318.73	319.12	317.61	315.37	316.48	316.16	316.35	320.2	317.4	317.04	321.3	321.54	314.08	321.37	315.31	310.93	319.55	317.77	315.63	329.18	319.33	312.79	312.76	310.26	314.31	316.8	316.03	309.71	312.92	316.44	318.37	323.5	320.89
291.61	289.41	292.38	295.35	290.21	292.65	296.66	293.06	292.43	294.3	303.12	297.07	293.45	298.97	294.43	292.04	294.9	294.07	291.18	290.11	303.5	295.33	300.44	290.25	291.4	290.38	295.02	290.65	298.21	284.48	295.85	294.1	299.74	296.48	291.32	287.85	297.29	296.45	291.23	294.17	286.98	289.89	297.06	297.24	289.1	300.27	293.11	293.56	289.21	292.31
296.83	285.35	291.41	295.68	288.83	295.18	293.3	291.2	297.71	290.05	289.74	293.4	289.84	290.89	289.83	299	290.93	299.21	300.46	292.11	294.85	292.76	290.41	295.24	295.34	288.74	300.16	287.07	290.08	295.22	296.83	290.84	288.77	297.38	287.57	292.82	291.15	291.79	287.02	288.16	291.5	297.66	294.99	291.31	296.06	292.2	297.08	295.96	297.37	286.89
311.59	307.06	305.76	305.05	309.37	309.59	315.73	311.29	305.43	307.72	314.21	312.68	305.53	314.62	314.23	304.32	310.77	305.51	305.59	309.35	313.77	319.74	313.36	311.9	305.04	307.91	304.6	306.04	314.53	314.33	312.27	310.25	306.72	312.56	307.35	307.84	309.6	300.56	302.43	307.64	310.8	308.27	312.15	308.61	316.77	302.72	307.48	312.1	302.9	308.66
313.25	313.21	308.38	311.56	319.84	318.82	319.65	308.78	309.92	318.77	311.57	314.67	308.26	311.49	310.71	318.73	313.65	315.79	322.32	311.74	314	309.34	314.56	309.71	315.89	310.69	313.64	311.15	307.22	315.53	313.34	313.82	310.01	317.64	313.32	313.71	309.57	314.75	306.01	309.57	312.69	324.22	317.31	310.73	310.31	308.86	309.78	312.73	305.59	312.77
307.26	298.8	293.44	296.31	301.78	296.04	302.05	299.74	307.89	302.41	295.42	298.26	302.43	303.37	293.02	304.84	307.05	301.79	301.74	294.57	304.99	301.4	302.23	298.45	303.36	306.67	300.39	296.36	302.06	301.79	305.53	309.2	300.75	299.5	295.38	304.43	305.79	294.59	303.16	298.67	300.89	305.92	302.51	297.65	299.42	308.08	304.41	309.15	301.69	299.39
311.85	316.72	310.67	315.51	321.2	309.39	309.42	317.37	311.68	318.17	308.23	311.88	309.67	313.92	314.69	307.24	308.59	310.28	309.09	316.37	308.28	314.37	305.67	311.64	311.56	318.33	312.75	312.41	306.86	308.03	308.19	310.52	309.56	316	318.04	313.98	306.74	317.05	309.75	312.97	308.36	312.82	315.19	312.41	307.46	311.58	312.98	309.08	316.61	301.26
314.14	318.08	322.17	323.56	317.13	321.53	325.35	322.67	313.31	315.81	318.84	323.95	319.89	322.78	315.98	317.11	308.01	313.98	317.28	317.82	316.28	318.44	315.3	315.05	324.02	315.17	313.41	314.51	313.22	321.23	312.13	316.85	319.72	312.49	316.98	313.52	308.9	321.71	321.32	317.68	317.41	310.84	316.39	320.44	317.9	324.38	315.65	316.96	315.88	320.69
292.05	289.59	292.27	293.58	297.19	291.19	300.34	288.38	291.29	296.97	301.1	298.83	295.33	290.97	286.43	296.17	286.02	292.09	293.21	292.97	292.23	292.3	288.36	293.69	296.51	292.89	291.43	295.23	291.39	295.88	292.79	297.58	293.05	289.17	299.76	294.85	291.42	303.34	291.43	293.25	288.19	300.72	287.7	298.83	292.76	296.8	293.85	289.68	299.34	297
301.52	309.82	314.03	307.26	305.28	306.45	305.18	301.99	307.05	309.11	304.36	297.53	302.09	301.19	310.96	301.96	311.98	306.66	311.32	305.07	302.69	310.91	306.98	305.28	302.54	304.64	309.34	306.8	307.35	309.44	304.03	301.95	303.82	300.35	308.5	306.86	308.88	308.88	305.27	307.4	313.02	302.71	305.45	309.65	306.68	302.69	309.12	305.14	308.44	301.51
299.47	303.97	303.57	303.38	300.5	304.52	308.67	299.88	299.42	298.16	309.45	297.82	298.5	295.74	300.73	306.16	301.02	295.91	298.3	301.81	304.18	294.48	299.67	302.27	303.01	294.26	303.16	296.51	296.18	297.59	302.23	295.1	300.37	297.88	304.99	298.57	301.41	295.76	304.05	303.31	300.42	299.41	296.08	296.06	301.31	300.65	300.07	296.32	301.99	301.74
301.17	305.34	305.1	300.49	309.43	305.17	304.53	301.41	302.04	302.73	307.15	301.43	301.3	308.14	295.21	306.14	301.88	301.25	301.74	300.74	305.37	306.82	306.34	305.4	306.4	308.37	300.86	298.86	302.67	311.44	309.19	306.16	304.17	304.87	309.54	308.43	307.8	308.13	305.78	305.6	305.89	304.12	305.85	308.55	314.39	304.11	300.62	311.13	301.98	303.15
310.22	308.8	305.15	305.73	308.32	303.92	305.11	304.13	309.91	303.88	307.2	309.72	305.19	314.73	306.39	309.2	307.65	306.29	304.46	314.44	306.55	302.36	307.21	306.5	312.11	309.3	314.65	309.33	305.83	305.42	313.67	302.94	301.13	302.25	301.75	306.11	306.02	311.9	309.95	303.97	302.44	307.92	304.69	302.78	315.7	297.27	304.41	308.2	303.71	308.26
323.47	326.37	329.7	326.95	326.84	326.88	330.41	328.41	328.28	334.6	323.98	334.94	326.75	326.6	324.35	325.1	324.54	329.54	322.32	330.16	330.04	329.18	333.6	335.48	332.04	328.36	330.6	327.58	331.12	325.31	329.68	328.92	333.78	330.27	327.05	325.76	324.54	324.64	326.66	329.57	326.57	339.77	328.67	330.9	330.71	335.94	330.39	332.36	326.56	330.37
301.99	304.22	302.81	305.73	301.78	298.31	309.76	304.8	300.57	304.68	306.62	300.13	309.05	303.55	303.81	301.83	303	302.99	302.26	305.3	303.34	302.7	304.98	300.74	311.84	310.86	303.06	300.54	298.39	306.82	304.67	313.99	304.49	302.12	303.27	303.52	313.78	304.55	303.61	303.2	312.07	305.53	306.45	306.72	308.47	303.63	307.24	305.77	295.47	295.74
324.56	329	324.25	328.64	327.18	330.63	327.76	327.62	332.35	328.95	325.94	335.26	332.93	326.87	326.63	331.22	324.63	330.2	332.27	326.04	327.01	334.76	334.46	323.12	329.14	326.51	328.83	325.37	325.04	325.97	325.26	333.05	329.97	328.42	322.68	322.84	340.36	329.34	324.27	323.8	331.52	327.41	329.77	331.22	324.71	322.59	325.9	326.51	332.85	326.5
320.49	330.32	323.72	332.2	324	325.75	330	327.98	326.86	326.06	325.46	330.56	330.32	333.6	332.75	324.62	329.92	332.69	323.66	323.35	327.45	329.56	330.59	328	322.26	326.45	324.44	329.99	331.07	332.78	333.38	334.81	326.14	324.77	330.23	326.18	331.96	323.55	317.95	332.18	330.65	329.79	327.74	325.6	328.28	324.51	331.96	323.24	331.14	320.58
292.86	298.02	290.72	295.71	285.09	291.05	295.67	299.81	294.01	294.76	293.73	299.48	292.88	293.85	297.11	301.33	292.59	295.07	293.29	293.21	292.17	287.03	293.18	293.59	298.69	298.18	291.5	287.37	299.4	295.35	295.58	295.21	296.18	295.04	294.64	288.84	291.32	292.87	295.55	294.02	289.06	292.51	289.84	292.7	293.07	295.13	290.85	286.74	291.97	294.32
307.91	297.46	313.37	302.51	305.34	305.91	295.31	301.89	306.46	307.25	305.58	303.54	300.94	300.97	307.75	298	302.07	296.41	302.22	298.35	299.58	302.23	300.42	304.55	311.36	303.7	302	305.68	300.76	305.98	304.9	306.35	308.34	293.79	302.52	297.41	301.58	307.94	305.86	302.19	303.14	304.37	300.58	300.37	302.7	291.44	303.45	301.44	308.71	302.25
298.65	305.42	308.59	299.55	298.85	312.83	303.32	307.56	307.43	305.17	311.16	299.19	303.94	302.04	307.99	304.11	302.51	306.08	302.43	305.53	299.43	298.67	298.84	306.27	307.22	305.65	305.76	306.3	309.23	296.49	301.87	300.42	308.12	305.39	313.93	309.62	306.12	304.72	303.44	304.64	303.18	304.29	307.45	305.16	308.13	308.44	298.99	298.31	304.7	302.93
314.97	313.38	315.34	315.55	313.54	320.11	313.23	314.26	318.85	319.17	317.01	307.23	306.71	315.91	312.39	308.2	313.18	315.7	316.28	315.08	314.56	316.73	312.1	309.6	310.01	317.89	313.65	308.32	318.09	315.13	317.13	320.29	310.83	315.26	311.74	314.37	314.07	318.82	310.57	313.87	314.59	316.33	314.1	314.63	308.84	314.62	316.37	311.76	316.07	316.14
318.18	320.55	315.42	311.64	314.97	320.05	318.98	308.17	316.13	315.41	323.48	317.48	319.95	311.75	317.48	312.44	310.42	314.48	311.9	313.53	320.42	312.26	312.5	311.85	312.76	315.19	319.54	314.32	311.62	320.04	316.3	323.97	313.43	308.39	315.71	312.07	312.97	309.5	322.97	304.48	317.19	310.93	317.1	316.43	309.49	310.8	316.89	312.33	310.87	322.02
303.17	305.92	304.36	308.7	299.08	296.68	297.51	297.67	307.63	299.62	306.42	299.09	296.36	301.83	306.96	300.48	304.4	297.25	300.95	299.26	308.56	302.26	297.5	304.05	299	303.57	298.65	295.19	300.96	301.22	302.3	308.23	302.55	304.32	302.64	299.53	302.81	299.53	298.63	293.37	294.47	301.64	304.82	305	304.82	298.79	295.49	299.81	307.66	304.09
303.13	291.86	289.93	292.99	293.38	294.66	292.32	297.54	295.21	291.3	296.83	297.77	292.64	291.23	296.28	297.17	291.99	298.3	295.74	289.68	295.92	294.48	290.57	298.56	297.49	293.85	298.88	291.9	299.81	289.65	296.12	297.12	289.69	294.05	294.08	291.76	300.15	295.34	295.53	294.3	288.77	294.18	295.42	292.39	294.35	295.18	297.44	299.63	292.25	292.58
326.11	322.34	320.57	322.01	332.65	321.97	328.2	328.79	325.61	324.69	327.15	324.56	334.11	326.13	325.23	317.49	328.27	325.05	332.72	328.26	328.06	325.39	319.22	329.43	323.33	326.24	329.33	327.43	321.7	329.57	321.33	322.9	326.11	316.17	325.31	325.21	319.77	324.65	317.51	323.46	322.5	314.72	321.11	332.45	317.04	324.97	318.41	324	325.42	319.3
305.77	304.31	312.3	306.85	307.08	302.41	300.53	305.04	306.91	303.51	299.34	302.75	310.03	303.09	303.04	303.12	305.48	306.8	307.96	312.35	304.09	306.05	300.57	300.53	304.5	304.57	315.56	303.48	305.29	302.54	301.85	301.65	299.22	296.54	299.8	303.9	298	307.39	300.41	295.75	302.47	305.48	303.23	296.88	305.63	296.16	297.89	306.85	301.94	302.83
311.89	314.45	319.92	311.59	316.58	311.68	311.75	313.79	307.57	305.29	312.83	309.03	313.34	309.29	313.6	311.73	310.25	314.35	311.12	306.29	311.79	302.21	313.29	313.89	309.97	314.44	311.28	310.06	316.82	306.94	313.23	311.66	309.6	314.94	317.44	310.83	311.04	313.21	311.8	317.16	311.68	315.47	315.12	310.75	313.35	313	312.36	311.4	305.46	316.61
298.48	300.45	307.5	302.28	298.29	307.68	301.17	306.06	302.39	302.87	300.54	305.07	299.15	304.67	307.71	305.9	304	305.33	300.74	301.24	305.73	302.73	303.51	300.82	300.78	296.78	301.83	297.04	302.17	303.66	304.34	300.46	304.19	307.9	304.25	300.05	304.09	309.23	300.71	300.92	302.45	300.33	299.02	304.7	303.04	300.84	302.64	309.86	297.64	306.07
306.21	310.86	301.3	301.55	303.04	304.17	302.03	304.06	306.81	303.05	307.92	302.51	302.14	305.84	298.6	302.65	304.99	297.43	309.36	303.93	297.35	303.77	306.16	311.56	299.31	307.26	299.89	305.48	306.86	307.13	298.29	295.33	301.99	304.42	304.68	304.19	303.22	302.48	304.53	300.54	312.72	296.78	301.36	302.91	305.13	296.78	298.33	310.92	308.86	306.32
307.19	307.63	309.94	310.86	306.09	310.28	310.11	317.13	308.86	307.3	308.1	317.85	318.02	312.33	310.46	318.98	310.55	312.55	305.14	308.42	307.82	323.17	309.61	310.29	308.11	303.65	307.36	308.43	306.44	304.81	310.53	312.86	313.28	305.25	312.78	310.53	310.71	309.53	313.25	310.32	316.07	312.75	309.98	316.95	313.27	307.4	308.69	313.2	309.4	307.18
296.05	298.37	297.05	298.18	310.77	296.03	301.7	308.18	301.17	297.89	305.82	302	301.03	304.31	303.22	307.93	304.25	299.03	302.61	301.35	298.05	303.89	305.49	308.25	298.75	300.73	303.51	302.91	297.52	303.19	300.57	302.48	293.52	307.3	301.33	303.38	304.26	301.07	300.61	303.14	300.43	311.32	297.44	300.31	301.41	300.49	303.01	308.13	299.32	293.4
303.11	305.89	304.93	305.04	300.5	299.1	301.65	306.86	299.72	306.04	303.36	305.53	298.72	300.92	306.37	300.19	302.79	300.51	299.44	304.4	306.4	301.75	302.08	302.78	301.62	309.73	303.5	309.87	296.95	302.78	298.04	301.64	295.89	301.67	304.01	303.34	309.06	302.71	299.61	305.23	304.34	302.78	303.48	304.86	306.15	306.88	302.14	299.24	296.81	305.47
300.63	301.33	302	300.39	298.39	296.17	305.53	307.74	302.41	303.15	304.39	302.84	301.9	300.9	302.17	303.89	305.4	299.55	302.26	296.03	298.7	306.31	302.75	302.78	305.42	303.72	301.57	300.73	301.48	302.78	301.75	301.05	294.27	303.01	302.25	305.1	303.8	296.67	298.42	303.81	303.65	295.71	304.05	292.3	301.85	301.24	302.38	299.15	298.33	295.88
324.19	330.21	323.16	325.81	321.06	324.11	329.69	320.62	330.45	331.28	324.35	325.13	332.72	330.55	327.89	326.16	325.09	329.4	323.8	319.86	326.99	324.79	321.57	328.57	331.42	327.06	331.9	330.16	334.01	329.08	325.93	327.39	329.58	331.95	328.27	326.65	328.31	326.3	323.95	327.2	332.01	324.31	323.96	326.06	326.15	323.71	330.85	323.78	325.07	334.98
311.29	309.13	309.83	303.68	307.3	308.12	299.54	310.46	309.05	306.72	307.84	301.33	303.56	298.71	301.2	302.53	298.36	301.39	301.46	313.24	305.38	308.85	309.63	304	306.43	299.74	299.93	309.02	310.28	304.63	304.11	302.76	310.05	300.86	303.11	304.01	305.15	305.65	305.18	303.54	299.5	305.2	298.18	303.14	307.68	305.47	305.62	305.09	305.86	299.36
303.11	306.97	303.71	308.49	310.43	306.2	307.84	299.92	296.38	303.41	307.31	303.31	310.18	299.85	304.63	305.66	312.74	309.84	309.01	307.25	315.22	303.83	302.82	305.22	303.22	311.61	301.25	303.16	304.17	300.17	304.63	305.59	307.14	304.02	308.89	304.65	304.97	307.46	303.12	299.82	308.27	309.29	310.46	303.13	308.21	301.79	305.01	307.97	294.15	305.39
326.85	331.84	330.94	314.65	323.92	328.05	325.56	320.77	334.56	324.8	324.66	324.68	324.25	324.78	319.3	323.74	324.68	327.76	317.78	317.11	327.97	315.05	323.54	320.79	328.15	321.07	324.2	334.46	327.41	322.86	318.56	325.57	325.5	328.09	321.44	326.76	328.44	326.28	327.94	322.25	318.19	324	325.33	321.24	324.3	321.15	324.97	321.16	324.44	325.05
330.88	326.92	326.72	325.15	329.04	327.56	328.61	336.47	329.98	335.59	332.27	327.98	327.83	329.52	331.85	322.87	333.53	324.36	325.89	330.32	326.72	326.42	327.45	325.7	324.18	328.31	332.67	329.51	326.43	325.07	327.72	325.08	322.63	324.04	322.94	327.46	329.72	332.68	325.85	323.59	327.48	321.44	326.91	324.19	330.29	330.15	327.22	327.28	322.7	325.06
288.58	298.2	291.21	291.79	296.3	291.95	291.69	289.96	296.15	299.33	296.04	298.55	291.39	295.36	298.57	297.67	292.71	304.66	291.93	300.28	300.14	294.22	304.18	296.75	294.54	297.23	295.61	300.28	295.16	298.02	307.3	298.63	294.87	295.08	296.53	298.53	295.98	298.61	297.94	294.78	295.19	292.38	293.45	293.74	303.86	307.71	302.27	295.43	299.94	303.43
305.12	304.48	299.79	304.45	307.44	305.74	305.81	301.6	295.38	296.17	303.8	306.25	304.31	299.55	304.94	303.24	307.95	301.1	308.14	302.4	306.49	303.96	302.26	299.91	311.02	302.75	308.85	295.52	310.34	309.32	309.31	300.45	304.85	300.03	300.26	304.96	308	304.7	304.82	304	300.27	300.16	304.43	301.23	304.74	299.01	304.47	306.08	306.29	307.3
304.11	308.18	306.51	301.17	301.71	302.97	306.26	303.66	311.97	298.72	301.68	304.45	308.16	305.94	303.16	305.98	302.64	303.67	305.19	307.25	303.23	301.22	306.01	301.78	307.01	301.91	301.69	308.49	310.9	304.37	306.17	304.11	307.45	306.02	305.08	308.15	302.08	305.22	307.41	304.84	302.76	304.59	300.55	304.67	299.17	306.54	301.79	301.15	303.41	310.66
297.18	296.59	295.69	289.38	295.6	292.6	294.95	298.06	294.52	292.2	288.22	296.5	303.59	293.1	290.92	294.27	297.55	295.36	289.25	292.04	288.29	290.41	297.56	289.6	289.36	294.09	296.64	299.45	294.94	293.9	297.07	297.36	293.37	297.34	298.45	297.27	294.11	288.85	287.33	294.82	294.02	283.13	295.35	287.43	293.12	292.97	294.55	294.14	294.9	285.67
306.51	303.37	307.9	309.46	309.77	298.75	305.66	301.59	305.36	306.54	308.13	301.77	310.88	308.2	303.63	312.81	305.9	304.49	306.54	303.17	302.68	306.87	302.77	301.96	298.78	312.77	306.32	310.99	303.83	307.41	303.2	309.46	311.04	304.6	305.55	306.64	314.04	312.77	307.67	301.23	302.17	306.19	304.85	301.26	311.78	309.21	317.55	303.34	310.93	307.95
308.8	303.43	302.99	298.33	307.09	309.52	302.05	304.68	306.5	306.47	301.88	299.29	313.38	307.61	303.73	304.98	307.12	300.16	308.32	305.6	307.65	309.79	302.23	295.4	293.89	293.52	306.36	306.18	299.67	307.08	304.51	301.6	306.52	304.14	304.15	296.74	292	308.15	300.11	307.31	303.14	306.21	306.74	305.29	300.33	301.58	308.41	301.39	304.63	301.5
310.66	313.48	312.44	310.46	313.47	316.62	314.58	315.82	319.17	312.31	317.07	316.18	315.89	318.67	318.81	318.6	315.23	319.11	312.74	311.04	310.37	308.65	314.87	318.22	308.27	316.6	314.42	313.09	312.06	311.9	308.7	304.36	312.28	316.91	309.31	315.11	312.75	314.28	317.28	313.66	314.47	319.09	314.88	318.93	310.77	302.23	317.65	313.39	314.4	314.78
304.45	308.59	304.59	302.31	301.26	307.58	309.25	307.1	310.19	301.95	307.19	303.25	294.38	309.2	307.19	297.92	307.05	304.55	309	306.34	310.21	311.01	299.87	307.48	312.82	307.21	305.75	302.52	298.85	300.62	301.93	311.34	308.3	313.92	302.91	306.82	309.43	304.42	300.59	306.63	307.28	293.37	302.12	300.92	301.89	302.26	307.01	302.52	305.75	301
312.83	317.05	313.04	318.05	315.77	327.59	315.44	320.87	313.2	310.82	314.54	317.25	313.64	316.18	312.63	313.38	320.26	314.09	314.79	310.14	311.7	312.56	314.77	309.27	316.54	317	314.28	321.15	315.48	324.83	311.13	328.82	324.62	317.25	316.3	313.45	315.01	313.53	319.56	325.05	317.14	322.68	312.74	311.31	320.11	316.04	314.29	317.07	313.69	316.59
305.69	303.4	303.18	303.76	308.98	302.23	302.54	309.18	304.93	304.08	303.1	300.56	299.86	296.59	303.23	302.83	311.08	305.34	310.18	303.51	302.2	300.55	312.79	305.76	308.28	309.76	309.88	305.66	297.39	306.26	308.58	306.77	310.37	299.85	303.89	303.84	304.18	304.08	302.49	304.22	309.23	308.77	311.45	310.18	310.31	303.33	308.81	306.99	305.98	295.08
312.29	311.78	313.28	315.52	311.8	312.19	315.24	312.94	309.75	307.43	311.96	311.3	313.85	307.78	313.51	306.74	317.05	311.56	307.8	310.31	307.26	311.65	314.67	311.64	306.62	312.34	312.76	306.99	310.73	307.21	314.65	316.27	310.95	314.82	313.98	305.87	309.93	313.03	302.85	310.34	316.9	316.72	311.49	312.59	305.68	305.57	305.27	306.82	305.24	316.03
303.56	307.99	306.64	294.29	304.55	302.02	308.53	305.3	305.88	303.73	299.13	302.29	302.26	297.91	300.24	304.07	300.11	305.14	302.47	306.35	306.65	299.93	296.06	300.64	303.12	300.85	302.09	304.02	298.44	309.11	308.99	310.68	306.46	300.01	299.67	299.43	298.8	297.85	302.38	296.4	311.12	298.94	301.32	307.27	304.92	305.4	306.21	296.43	302.59	304.93
296.45	301.23	304.24	300.18	305.12	303.15	302.06	304.21	306.07	302.06	297.79	301.45	296.9	299.8	299.11	301.19	298.59	296.38	300.04	309.51	305.29	304.82	307.95	294.78	305.87	299.94	307.71	302.78	305.68	300.88	298.19	304.94	299.53	303.86	299.75	302.07	306.3	294.52	303.2	306.77	303.31	299.59	292.42	307.76	306.01	311.45	302.92	307.36	310.37	305.5
299.46	296.9	300.24	296.85	291.38	297.8	292.33	297.92	297.8	297.66	291.06	294.94	295.12	297.29	297.13	291.92	297.27	293.67	297.78	295.58	295.61	292.88	300.27	297.91	301.15	303.84	299.76	299.25	296.01	296.09	287.88	288.32	295.46	293.76	295.97	295.08	296.73	291.09	294.08	295	296.55	294.67	291.13	290.83	290.34	289.95	290.96	300.41	294.45	294.83
313.69	316.49	310.32	308.82	311.26	307.84	308.34	307.94	308.67	310.9	312.75	314.06	308.6	311.94	311.99	309.89	311.45	308.29	309.5	310.08	306.46	312.87	306.97	311.94	306.69	314.86	309.75	310.62	315.15	315.25	308.04	308	311.98	306.49	312.16	307.48	312.3	303.67	313.47	310.19	312.93	308.66	320.15	307.21	310.01	307.88	312.06	311.04	304.43	312.35
322.76	320.38	306.54	319.52	318.54	315.34	325.06	315.82	314.86	311.32	316.2	319.9	309.86	310.15	315.57	312.82	317.17	312.97	317.94	316.32	314.14	311.03	322.31	317.47	318.46	315.68	318.75	311.46	318.02	320.48	309.58	315.44	317.65	320.67	312.48	316.13	317.39	314.18	314.27	315.1	322.12	313.32	317.88	313.68	314.07	316.96	310.71	316.49	314.18	316.36
302.17	305.23	300.57	304.54	300.19	292.72	300.87	294.79	308.84	299.82	298.78	292.53	302.74	295.78	304.22	300	296.76	304.97	302.46	300.27	307.07	299.44	302.36	299.99	299.68	299.79	306.01	301.48	303.6	290.92	310.11	298.4	300.96	305.27	298.33	301.11	300.09	295.39	301.62	293.79	293.19	301.89	301.89	295.81	296.94	301.52	296.24	296.97	300.69	293.37
307.64	307.08	312.86	311.93	309.83	312.22	307.26	309.95	304.76	310.89	313.33	311.16	303.95	307.27	309.93	310.86	314.14	311.07	314.14	306.62	303.87	311.01	309.99	309.95	304.55	311.65	314.93	311.15	306.45	303.44	316.82	310.72	304.92	307.36	310.67	310.1	298.73	313.63	307.43	316.48	309.78	306.64	305.43	308.22	311.47	312.25	309.63	311.53	309.37	310.16
302.27	307.66	306.86	303.99	308.12	305.2	304.25	303.41	302.14	296.17	298.55	301.52	305.59	296.93	303.08	305.27	313.99	302.54	297.95	306.13	307.1	306.34	312.17	298.74	308.59	300.4	299.57	309.6	298.7	305.35	300.05	302.92	300.63	300.93	313.12	302.52	306.23	309.22	307.82	308.06	304.56	306.52	299.91	303.56	307.83	296.17	301.9	302.6	298.63	300.95
301.34	306.6	299.21	292.75	306.52	305.69	301.37	298.73	297.57	303.33	306.99	309.32	302.98	309.11	309.92	297.43	305.39	304.48	308.5	294.75	298.86	298.53	308.58	304.47	302.45	306.25	292.79	309.8	305.19	299.03	309.06	306.14	297.5	298.47	308.32	298.14	307.36	296.51	308.2	299.74	303.17	302.34	300.42	303.53	310.44	311.38	298.11	298.26	306.11	304.67
310.21	309.39	312.2	312.71	311.96	313.13	307.47	313.98	306.97	311.45	315.38	308.96	313.97	314.27	314.01	316.87	320.63	311.92	311.4	303.42	314.76	310.41	303.28	314.52	311.79	318.42	305.06	313.31	314.84	311.93	317.28	318.26	313.13	309.73	308.85	311.15	315.5	313.69	312.8	316.3	319.95	316.5	314.09	308.16	309.61	318.25	311.88	315.28	314.22	315.96
314.33	305.84	317.38	313.97	305.15	307.29	310.94	307.8	304.37	309.49	302.63	309.06	308.81	312.28	306.99	315.31	309.79	311.95	304.28	301.92	304.93	308.57	299.98	315.26	306.61	310.02	304.87	305.65	302.95	307.87	311.65	311.37	301.72	309.55	312.13	308.57	304.82	309.49	309.84	309.71	307.03	309.26	312.8	301.81	301.72	305.24	305.62	310.61	305.5	303.87
303.28	294.87	300.69	300.68	303.08	298.51	299.53	301.89	300.57	296.07	299.2	299.09	301.05	304.14	299.28	301.71	302.67	294.29	303.19	301.32	299.97	298.07	298.6	304.11	303.37	300.52	296.74	298.48	307.79	298.43	295.01	311.13	297.05	298.42	292.87	302.16	297.87	304.76	305.85	301.68	304.52	297.83	300.77	306.33	305.59	299.62	299.06	302.78	298.6	298.53
313.4	322.25	318.34	312.99	314.5	319.62	324.57	312.07	311.18	317.33	312.2	316.16	312.58	308.4	316.71	322.41	318.02	320.03	313.92	307.3	314.93	313.21	317.77	318.99	320.65	313.69	316.51	317.03	311.17	314.65	306.67	314	309.67	315.83	312.79	311.13	309.79	314.11	309.91	312.19	308.96	309.53	307.39	315.56	314.78	310.97	309.28	306.1	321.63	325.44
324.77	323.39	324.17	328.01	317.28	325.4	326.74	324.3	330.7	327.55	324.11	329.08	325.13	325.56	325.03	328.66	323.55	321.86	328.21	318.13	322.18	326.56	320.18	323.55	315.31	322.85	327.15	327.56	321.8	322.22	321.47	327.41	321.61	325.11	326.2	325.52	324	323.8	323.54	321.64	320.7	327.27	322.13	323.03	319.24	328.81	326.67	323.81	324.35	330.81
306.25	302.53	302.58	302.53	300.44	304.27	305.75	305.89	304.26	306.57	298.88	304.48	304.82	305.05	298.13	304.58	307.41	306.23	305.66	302.6	307.73	298.77	292.05	303.52	307.71	305.85	306.89	308.43	298.68	300.5	305.86	302.81	303.24	307.2	302.4	295.63	303.62	313.58	304.57	302.63	303.79	303.74	303.43	307.27	305.43	295.41	300.6	306.77	308.31	295.52
327.9	334.3	323.28	330	332.93	326.22	328.73	326.41	334.4	328.28	327.07	323.47	335.49	329.69	330.07	327.99	327.18	325.34	326.24	327.81	332.12	330.51	324.98	331.58	321.22	327.84	323.76	324.58	329.3	326.87	328.41	328.74	332.52	330.44	329.46	325.39	320.75	328.87	323.36	325.18	330.85	328.93	325	330.02	322.26	322.53	327.12	333.38	323.88	325.72
300.86	310.11	308.26	307.49	303.03	314.09	301.65	299.81	304.49	304.72	309.22	304.1	311.39	304.93	302.23	305.49	299.2	303.31	307.97	301.91	307.19	318.08	308.65	304.64	305.81	302.24	304.57	303.15	306.95	304.97	306.24	314.12	310.95	304.01	308.6	306.21	303.49	301.92	307.1	311.82	306.15	299.83	304.4	301.71	306.87	304.27	304.1	301.36	299.57	304
308.47	311.16	317.7	314.87	308.24	315.52	313.69	316.45	310.54	316.98	316.44	306	320.11	319.21	325.26	311.99	308.89	314.88	306.73	318.95	312.9	314.93	305.08	309.44	312.59	308.84	321.06	316.79	318.61	310.6	315.3	319.21	312.63	311.18	309.83	317.63	309.36	309.57	309.83	321.26	312.55	313.41	311.47	316.1	318.6	319.31	315.58	310.22	316.43	307.11
316.06	317.25	315.76	316.15	317.83	315.83	312.55	311.96	313.04	307.23	319.29	308.66	310.86	315.31	309.47	311.34	318.27	317.68	324.17	311.45	317.89	313.48	311.5	308.6	315.32	315.24	310.08	313.87	320.73	317.93	317.93	311.39	307.65	316.01	314.73	318.41	315.06	309.63	311.16	314.76	315.6	318.16	303.18	308.41	311.16	311.11	320.03	319.58	316.68	318.4
299.84	310.96	310.74	307.83	299.4	303.99	305.82	307.49	303.88	307.82	301.16	297.78	308.52	296.2	301.38	298.77	310.56	314.06	302.02	307.79	308.59	298.36	304.81	306.1	313.02	302.76	306.78	302.77	302.91	297.07	303.54	305.16	304.15	301.23	306.29	303.18	303.46	309.09	305.01	299.6	302.19	306.34	304.82	297.82	299.15	301.62	308.95	305.67	307.11	298.07
317.72	322.59	312.29	310.45	312.76	310.79	319.86	310.3	317.06	313.53	315.24	317.2	310.83	313.34	323.6	314.77	319.85	316.64	313.98	320.3	314.97	315.2	317.16	311.57	319.4	309.76	316.11	319.87	317.61	322.19	322.68	322.12	319.28	316.22	315.18	320.14	319.79	317.87	316.87	311.33	313.44	317.8	316.86	313.33	317.04	317.33	318.72	320.83	318.72	313.17
299.63	302.32	300.51	303.05	303.67	308.11	301.09	308.55	314.16	302.54	304.49	303.41	300.99	296.51	306.12	311.63	306.06	305.95	308.02	310.81	311.23	306.96	304.69	310.46	300.94	311.25	310.21	305.2	309.82	302.72	300.81	302.69	311.72	308.62	305.59	312.1	307.07	308.32	301.3	306	297.81	301.51	306.69	306.97	302.97	309.92	307.7	300.43	301.88	308.37
301.82	303.5	307.8	304.35	300.28	300.42	307.34	296.79	312.98	298.86	309.9	307.49	309.18	308.66	312.09	302.41	299.72	308.22	300.72	296.73	304.44	311.05	300.44	311.15	299.13	301.18	306.94	303.95	300.49	303.69	306.45	303.24	309.62	308.35	312.01	298	303.74	313.22	303.91	304.59	302.61	307.56	307.26	303.14	310.24	310.2	310.93	302.41	301.39	297.08
304.26	303.91	303.02	300.31	301.94	296.71	303.32	296.78	301.32	301.27	300.73	296.62	301.03	302.88	296.71	303.97	300.47	296.98	299.82	302.89	300.44	303.36	297.33	301.23	300.09	306.19	295.49	301.12	293.94	308.34	303.72	300.51	303.98	309.17	299.64	301.29	303.02	304.03	298.04	305.25	308.94	304.58	291.49	303.57	299.14	292.25	312.58	307.2	300.02	300.06
306.1	308.36	308.9	304.56	304.42	303.87	306.62	311.13	306.13	301.8	299.55	304.4	303.14	312.44	301.95	303.58	306.09	311.89	305.49	303.8	306.66	306.35	302.3	311.54	302.75	300.06	305.88	304.4	310.59	314.85	299.68	307.39	308.31	308.67	298.99	305.75	306.75	303.52	304.49	304.65	299.73	303.3	306.52	306.41	303.93	299.99	309.58	300.5	307.07	300.31
331.56	327.11	332.88	325.14	320.77	329.76	333.09	325.28	334.67	333.57	330.84	326.68	334.2	327.79	323.64	324.14	331.67	334.13	329.88	329.83	322.08	320.02	329.1	329.18	331.97	327.8	326.13	328.42	324.21	330.17	326.8	328.98	324.8	329.19	330.29	324.76	326.21	328.07	332.72	325.14	327.2	330.69	321.46	320.56	330.4	326.17	324	323.73	329.43	332.28
304.23	303.25	299.13	305.56	307.49	300.62	296.8	304.48	294.21	304.04	305.41	300.54	301.11	300.75	302.67	302.04	313.74	298.87	299.67	302.16	299.94	311.41	302.71	307.49	296.6	297.76	307.52	296.57	297.31	306.32	306.37	304.19	310.95	306.61	301.21	301.02	303.55	303.33	301.93	306.14	300.51	304.37	302.35	308.92	296.94	301.83	308.74	300.09	303.82	307.57
297.83	300.8	300.34	304.2	301.08	299.24	296.92	307.36	303.26	299.79	296.49	310.08	294.04	301.57	298.95	299.59	294.95	302.89	301.22	303.3	303.01	291.5	296.49	297.48	296.82	303.78	297.78	300.45	305.76	302.08	297.84	300.84	302.77	303.31	297.39	300.11	296.51	298.96	305.12	298.49	300.37	300.21	306.51	304.54	301.9	301.9	299.52	298.3	302.11	301.13
320.24	317.18	307.63	308.49	316.12	310.16	312.65	318.3	314.3	305.35	313.96	308.51	311.09	317.63	317.51	313.12	313.97	317.5	304.65	319.58	315.05	315.29	324.07	310.42	318.47	311.95	311.84	312.53	318.89	318.1	315.97	308.93	320.05	316.55	322.02	321.38	315.53	316.61	321.46	310.15	320.06	314.59	312.42	315.62	317.64	318.51	310.8	311.53	315.24	318.05
304.21	308.5	293.39	303.53	310.2	303.5	305.16	306.86	300.86	304.87	296.36	311.26	297.37	304.7	299.93	310.27	306.8	305.61	308.15	306.45	307.44	303.47	303.5	297.74	306.6	308.91	301.57	298.21	306.39	304.39	310.46	305.13	307.8	302.59	304.06	298.73	308.37	306.01	297.87	302.26	303.21	295.25	307.79	300.27	307.95	310.47	307.04	305.01	301.88	307.05
318.39	313.3	312.7	315.76	318.82	314.65	314.33	311.52	315.88	315.8	318.65	313.96	317.17	313.18	312.22	316.11	317.05	317.79	314.95	310.02	314.05	317.02	312.84	311.18	305.07	318.89	311.15	319.56	306.24	316.68	322.06	305.81	318.72	319.44	315.17	319.6	312.2	314.05	316.25	319.21	313.69	317.31	319.56	313.68	311.64	314.84	314.79	314.52	309.79	318.55
314.62	313.3	313.31	313.28	316.62	311.94	311.88	321.43	315.16	317.68	312.85	323.1	316.88	310.6	315.84	311.16	315.03	315.99	313.92	304.77	310.32	306.77	318.63	311.89	317.95	314.25	317.99	316.52	317.82	313.09	309.78	313.33	316.29	309.49	312.88	309.88	316.94	318.13	314.38	306.77	320.31	313.8	313.73	312.68	310.09	309.52	316	317.35	314.45	315.52
309.63	305.59	315.1	305.33	309.93	313.36	305.37	313.03	313.74	315.72	308.43	308.15	302.09	312.19	316.01	312.52	304.08	304.58	305.6	309.82	309.28	304.85	312.11	308.85	311.74	309.11	309.68	310.72	315.42	312.87	308.28	316.85	311.08	309.66	308.92	318.32	305.79	311.94	307.89	304.13	304.84	308.78	307.76	303	307.38	308.4	304.98	308.49	308.66	312.94
309.54	301.46	302.01	299.26	304.4	295.73	308.91	305.52	298.14	302.32	307.68	300.76	306.09	304.64	301.42	296.06	305.35	304.24	306.09	314.54	301.32	301.35	300.43	305.45	302.72	298.2	304.5	306.53	296.91	310.8	294.37	306.56	304.83	306.98	309.95	300.54	296.47	304.59	303.86	307.92	305.32	305.9	307.49	309.69	297.24	311.21	300.54	297.27	303.61	300.75
298.29	292.76	297.72	292.89	298.34	303.37	289.05	287.61	295.66	296.6	291.18	288.01	293.35	298.42	293.12	296.11	289.97	285.14	299.6	295.47	291.76	287.24	284.7	295.62	292.95	293.17	291.33	291.74	296.51	296.35	293.26	298.68	289.23	299.99	288.95	293.82	291.84	291.03	295.24	292.54	291.23	294.04	297.75	293.53	297.98	293.57	295.66	287.82	295.1	300.55
313.99	314.47	323.08	318.48	323.24	316.8	319.88	315.3	318.46	314.6	324.72	316.6	320.63	317.76	315.43	318.32	322.37	315.86	320.92	321.98	323.46	318.49	317.61	314.02	319.65	316.39	328.95	319.87	327.37	314.43	318.3	318.79	317.78	316.56	315.67	322.9	320.75	322.56	321.57	314.06	313.53	319.68	315.43	314.1	316.13	312.87	316.13	324.98	319.26	317.85
303.36	305.67	308.56	308.38	302.81	302.38	297.04	308.54	307.63	304.3	307.27	296.81	298.32	308.83	301.24	304.43	307.11	300.93	308.8	305.53	302.97	315.55	300.89	300.67	306.33	309.8	303.07	291.4	295.68	299.52	297.79	306.16	303.07	303.75	295.58	303.91	305.7	307.66	302.54	301.75	304.81	306.84	296.19	305.57	302.64	298.68	307.75	298.91	309.5	299.21
317.11	320.02	312.68	320.37	312.3	305.09	312.46	316.46	313.36	317.94	309.7	313.17	318.16	310.5	309.94	312.91	309.21	309.03	312.33	311.62	312.38	305.75	312.98	313.35	308.83	310.15	311.16	316.18	313.57	319.52	312.34	314.04	309.76	310.57	312.37	311.58	314.73	308.15	309.82	312.07	315.71	319.16	311.31	313.45	320.59	314.74	313.87	317.41	311.08	306.6
294.21	294.42	296.6	293.43	286.06	303.18	291.01	291.36	296.33	287.76	293.55	295.96	295.18	302.36	290.32	290.73	292.06	292.08	282.95	295.2	297.59	283.44	293.98	293.78	288.49	292.59	298.07	295.55	291.15	300.37	293.06	291.93	294.54	296.07	293.28	294.17	294.01	299.62	292.91	291.45	299.31	294.81	295.43	285.13	302.24	298.81	294	293.15	299.36	294.32
311.01	327.54	318.51	319.5	315.93	317.87	323.11	318.49	312.6	316.73	311.38	314.65	311.12	319.68	317.16	321.53	322.93	310.38	319.12	317.59	316.63	320.32	322.02	314.73	319.59	313.25	313.93	317.16	314.33	312.23	320.96	319.1	318.51	317	316.44	320.99	322.24	311.17	312.91	321.65	318.89	316.24	316.39	314.98	315.82	317.51	318.15	320.84	313.07	317.77
309.44	319.6	312.21	311.68	308.79	309.28	316.6	312.19	307.38	312.21	308.8	318.06	311.19	314.44	310.95	310.69	306.64	315.74	309.99	311.55	311.94	308.34	308.77	319.57	315.59	315.14	311.27	304.35	323.44	313.67	317.94	312.31	313.21	310.98	311.67	316.26	313.44	307.54	306.55	315.09	311.77	305.45	313.54	310.92	311.97	311.01	309.51	312.71	314.8	317.41
294.73	285.69	301.63	291.19	302.62	295.26	293.36	297.49	290.64	296.04	290.15	293.77	291	299.74	300.03	293.58	294.6	291.27	293.82	292.65	294.06	288.13	291.14	296.44	287.36	294.2	292.82	297.98	291.05	298.44	298.96	289.32	295.79	293.95	294.86	295.43	305.01	294.99	295.37	296.59	285.57	302.62	300.92	297.42	288.11	297.71	293.35	286.5	294.73	284.95
310.03	321.23	300.84	306.02	309.59	311.61	311.92	315.85	308.15	319.88	312.34	307.91	312.22	311.62	314.92	314.21	313.66	315.42	317.22	320.23	309.67	311.54	311.62	319.52	311.01	315.86	313.94	309.01	308.63	311.9	307.76	314.34	315.45	317.51	308.67	315.04	313.59	314.49	309.83	316.23	313	314.55	312.49	314.14	311.22	305.51	307.5	309.06	308.14	316.74
310.68	312.8	311.21	302.01	300	307.2	298.89	305.79	307.71	297.08	307.22	303.32	306.64	309.04	306.22	306.97	300.17	298.11	306.31	294.88	294.81	306.39	307.87	311.74	306.05	307.86	296.67	307.84	306.28	304.3	298.06	311.53	309.32	301.51	294.75	299.38	310.66	298.82	310.42	301.62	304.78	309.76	303.61	303.55	310.12	304.08	309.12	307.68	299.9	303.39
317.97	317.18	318.25	316.15	318.35	320.91	313.75	316.1	325.6	316.62	315.73	324.52	317.77	320.5	320.37	317.05	321.65	317.16	311.4	320.17	317.23	318.19	328.35	327.17	321.07	314.95	312.92	320.61	318.46	320.3	318.14	329.57	323.34	316.3	312.55	315.93	320.1	322.34	316.34	312.7	318.05	326.01	312.78	319.89	320.31	314.24	317.73	315.56	320.53	314.49
317.65	311.8	316.44	321.01	314.9	321.33	321.8	313.21	320.37	318.2	313.85	317.39	321.01	312.64	315.42	316.28	319.78	312.82	311.45	322.67	320.02	311.22	322.33	319.8	314.95	315.93	326.68	311.4	323.14	320.25	312.2	309.67	323.93	309.65	314.99	319.06	318.34	317.12	316.35	319.02	315.3	317.41	321.87	319.94	315.48	312.65	323.95	316.84	321.01	308.53
313.43	320.46	323.95	315.29	313.94	318.09	315.38	323.05	315.46	309.4	316.9	316.77	312.99	313.26	314.73	318.76	310.63	316.21	314.9	317.49	321.22	323.42	320.73	319.4	317.72	313.37	313.8	322.39	313.52	318.34	319.12	312.65	320.86	319.37	321.8	320.26	315.98	313.78	315.26	314.29	316.48	317.63	317.64	318.13	322.53	313.08	317.76	321.07	315.25	316.41
314.11	313.15	311.17	308.36	311.42	305.38	315.22	316.46	299.74	308.97	307.37	308.84	315.05	315.71	311.11	311.45	308.54	319.59	309.45	312.34	305.99	317.02	305.83	314.72	311.29	315.96	311.82	306.6	313.07	307.32	311.34	310.89	311.77	306.37	318.45	306.97	304.98	316.67	308.15	311.34	312.56	313.82	314.81	306.68	308.34	309.45	315.25	303.68	311.35	306.9
310.85	311.08	307.54	317.14	315.79	310.86	313.6	312.32	310.91	304.98	309.9	316.59	311.16	309.91	314.53	312.86	315.61	310.2	311.97	314.12	308.18	309.19	308.91	306.74	314.65	306.99	309.54	310.13	308.5	306.23	305.24	310.61	303.25	309.81	313.34	310.87	314.78	313.33	310.15	306.25	315.42	304.2	308.4	314.16	318.88	308.79	318.32	310.55	305.8	306.67
310.03	300.1	288.82	289.5	289.95	291.49	298.88	294.64	291.25	292.87	285.81	302.73	296.45	297.25	294.93	294.14	292.6	300.47	301.15	296.89	292.53	293.79	294.74	294.88	296.7	294.23	293.94	296.75	299.2	295.49	293.44	297.7	303.45	296.5	302.13	292.71	301.65	295.33	295.62	295.12	300.44	300.82	293.4	298.19	302.24	292.38	293.07	297.39	303.11	298.96
321.17	314.63	323.53	320.47	323.8	315.39	312.16	319.62	314.75	313.04	322.59	319.74	311.94	320.18	310.03	316.88	312.02	310.56	323.89	319.53	316.05	318.76	325.66	316.46	316.5	318.32	320.96	317.9	315.25	315.89	324.69	320.68	315.79	324.02	313.17	330.22	316	317.26	317.69	322.7	325.92	310.01	317.35	318.43	316.36	313.32	321.47	314.81	317.59	319.94
291.41	295.2	288.83	297.58	287.91	296.61	294.47	294	287.02	292.29	300.85	302.23	298.64	303.87	304.09	288.47	297.92	299.47	298.24	298.62	296.12	297.01	304.28	288.69	296.62	301.76	298.11	299.49	294.19	301.02	293.9	297.61	300.23	288.83	297.23	294.07	298.56	305.82	295.33	294.65	299.7	299.43	292.85	296.98	296.44	294.3	289.99	296.31	297.97	290.14
307.5	308.02	303.7	307.15	301.09	305.76	301.96	309.41	304.88	310.67	312.55	301.01	305.91	307.78	302.64	308.53	309.5	304.97	311.32	299.82	312.1	298.09	306.32	305.22	304.59	299.03	299.89	297.26	301.66	308.31	305.1	301.25	305.31	304.36	301.68	307.42	301.61	299.19	302.3	306.18	310.87	300.13	303.45	296.34	302.2	303.81	304.43	301.38	302.28	301.11
304.64	299.24	296.91	294.36	299.83	301.86	297.46	298.75	301.96	296.14	298.72	302.87	297.33	299.94	298.59	298.24	306.4	296.27	303.62	298.86	295.42	297.53	299.35	302.38	293.45	306.67	303.77	296.23	301.08	300.94	300.84	306.31	301.62	306.52	297.01	299.11	301.57	303.11	303.22	295.71	294.62	297.1	294.07	296.24	296.46	294.43	302.42	308.48	304.27	297.37
302.37	300.33	299.34	301.15	297.35	297.12	303.22	305.14	295.94	300.23	305.26	301.41	298.73	296.26	305.02	309.05	306.36	302.76	304.67	299.22	306.16	297.69	300.24	305.82	297.89	298.8	300.27	302.33	299.04	302.62	299.87	293.26	302.75	297.87	294.88	302.73	306.41	296.06	298.74	299.01	308.58	295.18	301.68	304.2	301.71	304.29	298.11	299.21	301.55	305.62
316.5	313.02	319.83	312.02	318.14	319.68	315.83	323.69	310.07	320.92	320.8	322.79	316.71	316.99	316.25	320.42	320.83	316.09	317.29	313.1	320.46	316.72	318.92	321.63	318.43	319.8	312.62	315.99	318.67	315.67	318.31	315.23	314.7	322.76	313.49	314.44	321.95	317.21	315.42	315.57	322.22	318.27	317.94	319.87	314.76	315.32	315.68	318.68	315.17	317.9
317.74	319.76	309.88	310	308.35	312.08	307.56	313.09	310.43	314.23	310.74	307.78	304.65	308.16	313.79	318.88	310.05	314.1	313.61	311.71	316.81	314.42	308.49	312.83	314.19	315.16	315.36	317.81	315.96	314.6	315.79	306.9	315.55	312.7	311.41	308.68	312.7	313.22	315.88	312.23	310.85	314.93	318.88	313.24	318.06	316.88	311.47	315.2	317.18	309.27
308.38	311.55	315.09	319.92	313.49	306.41	322.38	314.08	314.37	319.11	317.77	310.16	318.86	319.45	315.46	309.24	318.27	309.93	311.31	313.59	315.31	310.41	310.37	312.19	313.87	321.88	327.77	314.24	316.92	315.19	326.12	320.22	311.18	317.19	316.92	317.77	323.99	311.07	319.16	316.77	311.6	314.53	312.4	313.52	316.73	321.18	317.18	313.5	317.35	320.31
314.35	318.01	307.57	306.64	309.2	317.71	316.6	308.05	320.13	312.61	314.26	309.17	315.19	314.39	313.02	316.55	318.99	316.66	322.59	312.32	324.57	314.85	314.46	313.61	310.79	314.73	316.05	307.36	317.77	316.97	312.63	318.49	310.72	312.18	316.35	313.13	312.58	313.63	309.55	310.15	308.91	313.9	310.06	315.83	311.06	311.8	317.51	317.4	315.14	311.3
306.53	299.87	297.01	299.73	300.18	302.02	298.52	297.89	304.02	300.34	303.18	298.18	297.02	296.14	300.66	303.02	301.44	303.71	302.17	298.38	309.65	294.24	291.79	298.22	295.83	294.51	299.16	301.83	295.51	300.39	307.22	297.32	303.55	298.32	305.43	294.34	300.98	306.12	294.54	302.43	298.11	302.34	298.62	302	298.01	301.38	302.06	293.82	306.27	300.42
291.23	291.4	288.17	298.61	294.36	291.54	293.93	298.57	291.22	291.39	296.38	294.42	293.44	295.82	301.8	290.63	291.97	295.43	299.82	295.03	294.5	289.59	293.84	286.59	292.9	298.81	293.06	294.33	287.65	296.77	297.51	292.53	292.29	289.22	288.25	298.51	299.25	297.03	295.25	293.9	299.2	291.4	297.13	302.28	290.55	294.37	297.11	297.04	294.15	297.23
310.23	316.45	313.36	310.91	311.07	314.12	317.1	314.92	312.74	316.88	317.98	318.04	316.95	309.96	318.76	316.48	315.21	307.71	325.81	319.21	314.83	310.68	317.34	313.24	313.6	315.29	311.42	317.86	310.49	311.51	323.67	302.33	310.44	311.89	316.45	308.13	314.83	310.43	314.33	318.24	315.14	312.4	315.9	314.32	318.97	312.11	312.2	318.48	317.56	313.62
310.14	311.91	320.12	308.86	316.39	315.16	313.07	316.67	316.01	316.44	307.83	315.82	315.02	320.33	315.82	313.26	311.95	317.47	310.28	310.84	316.26	314.67	310.6	319.87	321.14	317.64	314.66	317.4	317.35	310.1	313.84	320.11	308.97	315.28	316.33	309.41	312.79	321.49	317.19	318.74	315.26	308.66	316.31	312.1	307.45	322.18	317.48	314.5	316.54	315.53
307.72	318.75	317.78	308.12	314.15	325.99	315.04	313.98	314.28	313.36	320.46	311.24	318.16	319.84	315.15	313.93	313.92	317.21	311.02	314.57	322.08	308.92	318.1	317.72	318.11	316.83	316.6	321.5	311.1	307.77	317.75	311.37	313.6	317.78	321.81	312.5	315.6	309.23	313.25	312.75	311.97	319.73	315.11	312.88	311.35	312.45	318.44	318.22	313.36	317.3
306.43	303.85	302.82	301.67	305.46	304.93	306.44	297.89	301.55	298.68	308.45	304.96	303.32	302.52	300.43	315.34	304.29	298.11	305.02	304.15	303.91	301.77	301.56	303.16	307.34	296.66	311.88	301.18	300.53	300.13	306.8	307.76	304.59	298.05	308.96	299.13	305.45	306.44	302.28	303.33	297.93	300.69	306.44	305.26	308.9	304.53	302.09	300.12	300.55	300.36
296.29	305.24	301.15	305.2	305.62	307.19	306.65	303.62	307.72	301.15	305.18	297.24	293.6	301.69	304.09	307.63	303.33	299.57	299.69	304.14	298.51	302.1	300.66	306.45	305.44	296.92	301.82	306.01	302.14	302.68	298.96	302.16	300.39	311.47	300.53	306.38	305.11	302.55	305.37	308.13	304.34	298.13	294.06	309.78	308.47	297.35	302.11	303.08	307.93	299.02
316.99	317.63	320.99	317.59	320.47	319.56	320.05	319.36	322.21	323.08	309.68	316.58	317.73	317.17	320.48	315.86	323.27	318.84	308.15	312.9	312.2	318.96	318.82	325.71	312.26	322.41	318.1	312.07	317.61	315.79	319.64	322.91	322.48	323.2	316.75	317.35	313.14	315.05	314.12	317.22	325.61	320.71	324.8	318.09	320.7	313.57	316.65	313.33	322.27	321.99
306.82	306.36	304.56	305.11	297.74	306.15	305.37	302.17	305.44	309.95	299.41	306.54	304.71	303.18	308.57	303.36	306.34	307.6	302.59	303.29	305.75	300.24	306.7	304.93	311.17	307.61	299.78	303.85	304.9	302.8	301.14	300.94	306.8	298.7	300.95	300.84	305.78	303.45	306.74	298.74	300.03	303.99	303.73	309.4	301.15	300.61	307.96	295.75	303.92	304.57
312.46	313.57	313.98	314.19	312.63	315.24	321.08	314.63	319.07	316.09	314.04	318.05	317.37	316.72	310.61	320.44	320.12	327.85	314.23	315.71	313.49	322.03	320.36	309.51	311.42	303.03	318.11	317.35	313.19	317.51	323.85	314.45	313.59	322.36	314.78	310.06	308.83	315.83	314.02	314.93	321.73	310.18	316.73	314.71	319.17	319.69	309.76	315.91	309.54	312.63
300.91	304.49	301.01	300.92	303.5	308.25	301.99	302.94	305.93	300.36	307.52	305.39	303.21	307.64	307.63	307.96	296.75	298.35	308.57	301.76	306.22	301.57	300.69	302.25	299.24	311.35	299.38	298.45	306.32	304.3	302.96	309.19	313.19	309.94	308.3	301.05	298.26	300.94	296.43	303.88	301.44	307.33	300.28	314.07	303.5	299.79	297.16	306.54	296.41	303.69
301.78	301.21	295.16	295.95	296.64	300.45	295.88	295.74	305.91	301.43	305.37	302.65	301.62	309.24	299.34	302.12	304.01	303.49	297.66	298.33	297.81	290.67	299.15	300.46	302.72	304.99	294.47	298.97	292.86	301.53	302.65	292.35	290.7	299.48	293.78	303.31	298.64	306.43	296.72	303.94	295.61	304.67	292.07	295.18	299.57	292.47	301.01	294.12	294.93	302.44
312.19	313.82	316.42	315.84	309.69	315.29	319.59	316.13	316.45	312.2	306.06	309.58	318.49	317.38	303.76	327.91	311.24	314.58	319.74	312.23	310.52	306.79	316.02	312.66	312.27	312.25	315.04	308.44	312.24	315.31	314.31	314.62	312.89	315.96	317.63	313.15	316.07	320.76	312.91	313.29	323.07	308.04	309.78	309.62	309.96	311.1	310.48	312.3	313.81	314.46
304.81	301.74	295.66	300.55	308.92	296.12	303.4	304.08	311.28	297.81	302.95	300.62	307.06	298.95	309.2	303.58	303.13	306.77	303.8	305.81	305.66	302.14	299.2	300.73	298.44	304.75	295.74	296.58	300.24	305.38	309.42	303.08	308.3	303.92	302.14	301.61	308.29	300.91	302.92	306.01	304.68	303.48	297.95	299.75	304	303.62	305.93	307.22	305.87	307.57
310.19	304.56	300.42	307.68	307.31	302.28	303.21	308.03	305.83	304.24	303.26	302.68	303.68	306.7	306.97	295.46	300.61	302.07	308.98	302.95	300.83	300.47	308.99	296.57	303.3	307.01	302.59	296.21	296.15	296.58	302.19	292.85	303.26	303.28	299.5	304.97	300.51	304.24	302.91	301.64	305.4	301.55	305.94	306.57	305.54	303.8	306.41	299.22	301.16	299.27
330.48	327.28	323.39	329.36	333.29	334.6	328.78	335.96	334.47	324.63	338.19	324.8	332.41	325.76	331.56	326.63	325.75	325.47	338.53	328.32	331.76	322.67	331.66	330.33	321.58	321.03	334.8	329.8	332.15	331.57	329.9	330.79	324.3	326.58	334.26	322.49	329.01	331.31	322.84	323.95	332.87	327.2	321.46	331.52	331.49	337.58	327.77	321.52	332.6	338.08
322.37	313.91	314.25	315.82	316.32	315.92	311.77	320.55	315.81	318.25	318.06	315.13	316.61	315.75	313.58	322.46	322.66	320.14	317.23	307.07	321.45	316.95	316.26	316.48	320.54	316.8	313.31	313.48	317.89	315.91	310.81	318.88	314.59	311.42	314.33	308.05	310.25	321.95	321.2	313.93	314.3	318.55	315.02	308.6	310.52	316.5	316.6	314.56	318.25	314.56
314.51	314.31	320.78	311.88	316.3	313.76	314.59	320.63	315.1	317.14	310.38	313.89	315.51	315.28	314.92	314.25	313.2	315.99	314.57	318.06	314.42	316.44	318.72	319.56	310.68	310.67	308.73	311.16	315.98	314.94	316.45	314.17	321.81	319.39	318.48	319.08	317.4	310.34	311.95	305	299.09	313.92	306.91	316.72	310.21	312.27	313.74	316.14	313.62	314.43
315.81	315.57	313.95	320.33	319.55	322.73	304.71	316.14	319.5	310.32	309.32	318.95	310.96	317.26	309.22	316.74	309.16	313.76	309.42	320.59	312.81	309.36	312.05	306.92	308.59	309.94	320.37	307.24	314.44	316.97	313.45	305.16	312.67	303.61	308.48	312.69	308.54	315.01	312.04	315.99	318.11	316.39	314.95	311.28	314.87	314.15	308.08	311.16	311.09	310.86
299.69	304.45	310	307.51	301.27	302.58	304.79	304.06	303.92	299.96	303.74	300.45	302.24	302.51	301.6	309.29	306.72	297.98	300.18	302.42	305.88	306.98	312.38	303.58	304.92	299.66	302.09	300.12	309.72	312.67	301.97	300.8	299.26	305.71	303.28	304.17	304	300.29	295.01	309.49	299.87	309.84	304.82	302.65	306.36	305.71	306.22	306.09	311.06	308.22
304.19	299.11	302.02	299.14	293.49	303.71	295.53	298.91	296.43	300.04	306.19	305.44	297.09	299.38	299.14	301.04	301.43	302.93	302.94	304.39	306.28	303.71	296.91	298.3	302.21	305.24	292.31	299.26	307.34	303.61	303.65	301.16	302.85	303.71	298.17	298.11	305.74	295.1	299.15	302.61	297.39	295.19	297.55	299.61	298.88	300.19	299.49	299.5	298.25	308.84
312.94	309.47	305.83	309.66	308.19	307.06	318.12	310.5	306.11	314.15	307.64	311.11	308	308.65	307.94	305.93	312.36	312.08	305.83	311.24	308.4	312.95	304.34	307.14	316.3	314.8	303.36	310.92	312.42	305.02	320.39	306.19	305.19	310.16	310.75	315.91	311.36	311.11	315.04	307.3	305.24	309.74	311.77	312.5	308.27	308.76	308.83	316.24	305.07	302.48
329.44	326.66	318.41	321.37	331.01	323.31	323.7	323.18	319.42	329.57	319.9	325.43	325.96	316.33	318.91	325.45	326.28	322.91	323.38	320.49	318.54	325.23	324.77	335.76	321.9	330.21	330.45	318.2	324.12	323.64	333.71	322.29	324.68	323.96	321.84	319.62	326.44	320.48	327.21	324.26	328.86	328.37	328.71	323.82	327.66	327.11	318.54	322.41	326.35	325.14
306.54	298.03	304.4	306.25	305.91	306.44	306.62	299.87	306.3	302.52	298.67	300.33	306.32	303.09	313.73	297.94	303.91	300.55	302.04	304.22	295.49	303.62	304.63	307.86	301.76	298.06	309.51	305.53	308.64	303.54	307.95	308.4	297.08	306.11	301.6	311.48	300.43	303.97	301.52	304.33	304.74	300.81	303.7	303.45	307.47	302.57	306.42	303.16	309.18	299.31
301.08	293.67	299.73	302.74	294.46	302.29	310.99	304.6	299.66	303.3	306.06	298.31	302.62	299.08	308.47	303.02	307.04	293.14	301.66	299.13	300.23	303.03	301.3	303.76	299.58	297.32	301.36	302.29	308.61	302.69	303.59	299.85	308.82	296.59	303.22	308.72	304.7	302.28	306.25	306.09	305.72	301.67	295.3	307.84	300.63	300.16	309.43	309.25	307.88	298.26
307.77	305.08	313.62	308.86	306.1	305.23	303.14	306.64	299.89	304.4	313.61	305.93	305.05	303.31	309.9	310.25	312.95	299.24	307.64	309.45	303.25	303.87	307.71	310.52	301.52	311.22	312.5	316.36	308.36	303.27	309.01	307.32	298.02	302.77	300.16	307.7	308.97	313.95	301.96	300.17	310.39	304.64	308.67	305.33	304.06	310.36	303.14	306.86	301.8	300.53
320.21	323.56	327.83	324.67	325.88	326.38	319.38	326.89	320.85	328.41	323.93	321.33	322.28	328.22	321.41	320.42	319.16	321.9	329.72	331.52	325.12	322.69	323.97	322.87	321.6	327.05	336.28	324.39	326.07	322.8	324.38	327.26	320.65	335.44	328.45	315.63	323.73	329.54	323.58	324.14	313.96	326.27	323.85	324.5	331.31	326.33	328.55	329.86	330.73	320.06
299.63	306.4	303.81	301.43	308.08	302.22	299.25	302.1	299.64	304.52	306	302.04	304.02	306.9	300.72	300.94	304.35	310.58	305.68	309.09	301.58	311.25	314.7	304.32	307.22	304.59	303.32	306.43	301.41	301.48	304.19	302.74	301.54	307.39	301.41	310.03	306.91	301.54	302.94	307.87	305.15	311.84	308.2	296.93	304.77	303.89	310.27	303.47	308.28	309.24
323.45	312.94	318.91	313.23	319.78	316.31	316.58	313.67	314.31	312.12	327.21	314.61	316.48	318.74	318.77	323.39	316.54	314.99	318.6	312.34	317.17	315.53	325.72	319.36	326.16	319.18	320.59	320.67	319.61	323.48	316.8	311.4	317.84	313.94	316.89	320.07	318.61	320.77	325.97	313.26	322.1	324.43	330.2	322.41	315.35	321.99	322.54	314.19	312.58	316.76
305.74	307.34	300.25	303.51	302.31	308.23	309.02	300.97	308.52	309.66	303.79	302.59	303.1	297.94	305.28	310.41	303.98	305.98	303.02	304.78	306.26	297.61	297.37	307	308.94	309.49	300.44	310.37	305.99	302.48	298.62	302.53	310.55	304.6	306.06	302.01	298.85	293.91	304.25	299.55	309.88	304.08	307.06	305.57	302.97	305.99	304.71	302.82	303.76	299.56
304.63	306.43	310.28	301.21	304.23	307.1	301.27	302.23	307.45	301.34	302.07	302.23	308.41	306.38	304.56	299.67	296.68	308.1	304.4	308.99	305.2	312.24	308.24	302.96	302.89	297.15	300.59	307.17	307.96	308.77	313.65	298.05	304.26	304.95	307.21	303.13	303.27	311.32	307.38	305	296.24	309.48	308.11	318.06	305.06	305.25	301.2	310.66	300.75	305.24
313.99	311.58	306.17	312.03	314.77	314.52	312.94	310.41	312.79	305.05	314.36	308.83	309.22	313.14	316.01	308.99	316.35	310.74	316.3	307.19	317.66	314.86	313.84	317.53	316.78	314.8	316.91	309.4	316.1	308.64	315.24	314.4	314.94	316.94	316	313.17	316.69	310.7	320.58	311.14	306.39	319.14	315.79	316.07	312.9	312.62	316.31	307.96	313.51	312.89
325.77	328.6	327.75	328.42	329.92	324.16	325.65	325.22	329.97	322.97	338.66	322.42	328.73	326.56	327.9	324.79	327.09	325.47	339.16	324.27	334.29	324.06	330.89	332.99	327.65	324.87	324.89	320.86	326.43	333.05	323.71	325.17	333.59	330.72	325.4	334.86	330.18	329.83	332.21	326.61	326.7	327.68	325.47	323.27	330.85	333.65	335.13	324.12	323.67	326.85
299.03	300.17	301.82	305.91	297.72	296.17	296.17	297.23	300.32	299.65	298.87	305.7	303.91	300.08	299.53	300.19	300.43	303.54	306.74	301.56	296.28	305.58	304.54	296.26	299.39	296.49	301.16	300.46	301.23	310.39	301.01	302.81	305.52	302.86	296.92	300.6	304.09	303.83	301.24	304.76	294.85	298.76	300.82	305.99	292.19	298.21	292.96	304.35	300.43	302.11
314.57	318.52	317.74	320.95	319.29	317.91	316.64	320.88	311.27	324.14	321.13	317.79	315.13	322.93	322.16	319.61	321.38	315.55	314.3	319.99	319.55	316.32	312.09	316.25	317.56	313.46	322.37	320.11	318.13	316.12	318.73	328.99	318.13	320.6	310.75	325.3	310.47	322.69	313.34	314.04	315.77	319.11	321.65	315.71	314.92	324.59	320.03	318.83	310.61	320.33
299.25	307.91	303.13	305.02	307.09	304.53	296.48	295.17	302.62	305.24	306.29	307.77	305.34	297.56	297.79	304.43	302.86	295.83	303.56	301.03	300	310.4	304.57	307.04	305.64	300.27	298.47	301.6	302.75	300.76	296.06	294.05	309.76	303	309.08	300.27	305.77	298.4	299.71	303.14	307.92	299.84	305.31	302.47	304.77	304.73	305.07	302.87	299.93	294.46
316.55	315.21	316.67	314.35	314.67	320.96	319.94	318.11	317.93	320.39	311.49	316.25	324.61	324.6	317.39	320.8	311.6	323.37	324.87	319.4	317.78	315.6	327.05	316.28	311.52	314.66	325.41	315.99	318.47	317	320.63	316.12	314.26	313.24	316	322.85	313.61	319.02	320.77	318.19	313.28	318.92	319.61	315.06	324.76	318.63	312.94	309.51	323.37	313.71
297.08	302.9	301.18	300.85	307.02	307.31	301.23	302.66	304.99	302.54	304.06	289.83	301.56	301.3	302.86	299.31	296.16	303.35	299.11	298.58	299.43	303.31	298.07	296.6	303.23	303.64	302.12	301.43	307.72	307.19	295.22	298.18	299.39	298.48	308.04	296.32	300.98	294.85	306.3	304.27	301.78	300.27	302.41	298.97	295.46	292.49	302.57	298.73	303.77	300.93
323.69	331.15	326.72	324.12	330.47	325.3	330.13	327.86	325.27	323.6	326.55	328.09	331.55	322.7	327.26	327.43	334.28	326.09	326.81	330.88	330.19	321.3	321.47	329.56	327.76	327	329.6	336.01	338.77	323.78	326.34	338.64	328.9	329	326.55	327.53	327.92	325.51	333.24	331.39	326.08	325.61	327.08	328.41	329.41	326.13	329.85	336.82	334.03	328.48
306.93	302.27	306.2	305.77	304.71	298.71	297.57	304.54	302.74	309.58	299.95	308.49	303.73	307.14	307.2	296.82	307.18	298.33	308.2	305.29	306.67	301.63	303.99	305.84	306.28	300.42	303.75	303.78	296.95	307	299.54	306.36	301.47	299.23	304.25	303.72	300.23	302.91	304.05	298.04	304.89	307.53	303.63	297.23	305.58	303.46	309.08	298.8	308.11	301.66
328.39	329.14	329.83	329.82	329.78	326.24	326.88	327.01	329.98	331.5	331.6	323.03	329.11	327.25	322.62	328.21	329.17	323.63	330.43	328.02	329.29	331.7	331.62	330.93	331.34	319.14	326.63	324.33	326.91	331.55	317.84	330.11	330.82	321.76	328.43	326.91	333.2	331.85	325.62	324.2	332.76	320.92	330.93	328.02	324.32	332.73	324.35	326.16	334.67	335.26
304.6	303.94	302.61	297.44	302.73	305.47	305.76	311.3	300.32	309.01	303.36	300.32	299.15	299.47	305.93	309.25	300.73	300.32	298.72	298.76	294.47	300.83	298.6	300.46	302.7	301.32	303.49	303.55	299.62	300.96	292.9	308.76	301.13	301.13	294.25	303.21	304.21	308.92	300.15	304.26	302.05	300.39	298.84	298.9	305.73	296.75	302.93	313.77	297.25	295.38
308.05	302.33	304.5	311.4	304.68	302.69	304.99	307.53	301.65	307.24	300.11	299.1	305.54	296.52	301.44	302.08	306.07	302.93	301.64	302.33	300.72	301.83	306.24	298.85	307.55	303.33	298.6	308.77	299.97	309.52	303.49	306.25	299	305.57	300.45	298.28	303.57	304.91	304.88	305.59	304.22	308.56	301.78	300.74	306.21	298.23	306.95	309.37	300.39	303.83
298.12	293.76	294.2	295.94	297.04	296.15	299.95	296.52	294.88	297.71	304.33	297.6	291.73	300.81	299.22	299.4	296.74	297.2	291.14	295.14	300.32	296.99	295.79	295.66	294.51	295.51	296.97	296.69	298.02	290.51	305.54	295.98	296.92	303.93	292.95	292.41	300.2	292.54	302.99	291.96	300.44	299.58	293.45	299.88	297.49	292.74	298.67	292.44	296.17	302.74
315.52	330.23	316.91	329.34	328.86	326.46	330.78	323.8	321.03	318.9	321.21	324.15	320.78	330.74	330.46	323.9	323.39	327	321.96	318.33	330.46	325.27	326.4	324.45	323.77	323.29	320.27	327.33	321.88	323.01	323.06	330.2	326.17	327.15	322.97	324.45	325.96	322.78	328.18	316.05	321.56	318.14	324.6	322.41	326.53	323.91	321.05	323.76	320.63	322.86
301.47	306.03	299.41	295.63	303.86	304.76	298.11	309.29	305.08	304.83	304.41	302.23	302.77	298.8	305.49	300.56	301.74	308.68	302.91	301.23	304.94	298.37	303.13	305.28	298.83	300.03	303.47	301.36	298.18	305.18	300.53	306.55	305.73	303	301.03	305.68	308.77	297.43	303.72	310.4	309.95	301.95	305.49	304.96	307.17	301.64	301.73	303.32	306.66	293.77
308.51	316.41	307.63	320.7	310.66	303.6	305.63	310.54	306.47	315.21	317.03	308.93	305.22	307.56	311.73	306.75	309.82	308.55	315.72	305.93	309.2	310.29	307.08	307.36	312.85	309.11	309.79	311.44	308.31	307.11	309.41	310.7	306.83	314.15	313.72	309.26	320.37	306.42	314.99	316.35	313.48	308.57	308.12	307.13	312.91	318.51	310.4	305.2	310.8	313.64
312.83	314.18	308.04	314.62	308.44	313.05	311.72	314.1	304.82	312.68	310.78	312.28	311.2	317.31	314.2	316.07	313.6	310.49	313.45	317.31	311.5	310.21	317.54	312.08	313.87	314.42	314.85	316.99	309.93	310.97	315.7	315.17	319.41	308.5	311.82	317.87	310.65	313.43	313.74	306.23	316.97	308.94	310.14	314.79	311.94	318.98	314.59	310.63	307.1	319.88
307.2	314.39	313.05	306.59	311.69	310.41	305.83	307.32	311.44	304.5	314.37	307.36	311.14	310.15	307.45	304.63	312.37	309.92	312.05	308.88	308.85	304.76	315.2	310.77	302.33	316.09	305.05	307.87	310.57	312.81	307.03	313.76	308.22	303.71	315.56	314.24	308.31	308	305.94	305.63	312.19	310.7	307.04	309.63	300.18	305.14	308.64	311.64	311.39	306.18
319.55	304.83	310.11	308.85	314.07	318.12	320.18	316.3	313.6	320.65	310.98	310.68	319.05	319.4	318.82	321.57	309.28	312.86	318.29	315.59	319.91	312.81	311.7	309.4	314.07	315.91	316.36	313.2	317	313.59	314.35	314.64	320.45	314.72	318.87	313.66	321.41	312.39	318.34	313.34	317.21	317.27	313.83	320.73	310.61	309.66	308.58	315.07	310.01	311.91
314.68	312.01	314.63	314.2	309.63	317.18	311.75	314.94	315.99	317.03	319.03	313.23	325.5	313.56	321.57	313.4	310.76	317.84	318.05	313.47	316.32	319.17	311.79	310.95	317.87	317.62	321.28	312.01	321.05	320.96	311.75	319.15	309.85	312.66	316.56	315.8	315.25	310.12	312.55	318.86	317.02	311.3	319.13	314.84	317.59	316.01	313.96	316.65	311.88	315.69
319.59	309.16	317.9	310.27	307.26	313.79	316.36	313.12	315.82	316.25	309.09	313.42	315.43	313.61	317.19	314.96	318.71	322.48	315.75	312.07	313.93	315.06	316.46	317.69	310.53	316.77	306.68	316.22	313.87	313.28	311.37	306.58	316.92	316.48	313.65	313.67	308.8	319.38	312.01	310.06	309.21	316.48	315.18	310.66	321.99	312.89	321	312.97	321.66	314.98
310.19	313.79	318.07	310.06	313.6	325.4	323.77	316.33	316.7	317.07	313.46	321.27	316.99	315.85	324.34	319.33	314.15	317.96	321.09	317.24	317.48	316.34	322.2	313.06	322.04	313.14	313.77	321.11	314.37	314.62	317.27	313.85	319.58	314.39	314.9	308.61	309.64	318.25	319.19	311.09	313.23	317.72	318.78	325.26	310.21	322.99	318.4	323.44	311.96	326.47
310.08	310.25	314.06	315.93	313.45	324.47	322.93	315.43	316.46	310.8	313.16	318.16	320.59	312.75	315.76	319.8	317.89	320.8	318.74	307.39	315.39	313.34	321.07	313.83	315.87	314.08	314.59	312.37	315.64	313.43	310.37	316.16	314.37	313.19	320.95	316.95	311.98	315.75	313.93	317.13	322.59	314.3	319.21	313.71	316.51	315.78	307.29	322.51	312.35	313.07
304.93	308.57	308.67	298.81	300.7	310.91	304.27	306.12	297.57	313.68	298.17	300.18	309.06	301.66	299.99	302.31	299.45	302.49	295.8	302.68	295.36	308.54	299.11	304.46	298.85	301.45	300.07	301.36	302.24	301.91	295.85	298.71	308	305.85	298.82	305.13	299.5	308.31	303.95	303.17	298.91	302.19	307.59	304.35	299.87	306.79	305.34	296.77	302.69	309.08
316	313.83	315.52	311.51	321.89	315.76	313.38	319.01	317.83	310.61	320.66	314.17	308.19	318.55	317.19	321.68	311.83	315.93	316.36	323.21	316.91	315.44	312.14	311.01	308.25	317.76	311.98	318.85	318.87	318.29	315.23	319.98	308.14	315.12	311.14	315.54	308.4	318.14	309.63	311.61	315.96	314.09	306.34	320.24	321.19	312.04	320.95	319.35	311.28	310.75
309.97	315.16	316.09	314.1	307.91	305.84	307.97	315.78	309.85	313.09	305.53	309.33	306.94	313.73	316.73	309.19	318.91	311.7	310.64	320.57	305.3	312.02	311.75	310.51	312.77	311.02	315.23	305.93	310.03	314.63	313.25	310.21	310.07	312.53	311.32	312.69	311.67	320.28	307.46	310.61	315.01	313.3	307.94	309.68	316.87	316.18	305.6	307.55	307.9	314.84
301.51	295.95	304.52	300.06	309.32	301.3	300.13	303.63	306.04	302.69	301	299.35	293.92	300.19	299.14	299.06	300.3	295.77	304.33	300.61	299.85	299.5	293.49	300.17	300.67	299.51	302.43	300.64	297	294.64	305.02	300.2	303.95	297.68	301.57	303.39	303.68	303.87	298.83	297.19	302.27	299.6	303.28	300.8	306.37	300.81	305	304.61	298.15	301.26
326.96	323.33	326.15	327.8	326.26	324.92	320.78	318.71	317.92	329.65	326.08	318.99	322.91	323.25	323.44	325.74	328.83	334.45	325.66	329.57	325.5	323.81	329.88	327.87	322.23	330.72	326.02	322.46	319.12	321.43	313.97	325.09	319.64	322.28	327.77	331.11	329.15	333.57	322.16	328.94	327.94	329.13	321.67	325.39	319.3	324.11	326.18	323.88	321.07	324.09
306.24	305.65	314.02	311.58	304.79	300.55	304.05	306.68	307.99	306.94	307.96	308.35	310.67	303.55	305.58	304.88	304.17	293.96	305.65	301.82	304.84	305.88	306.97	299.97	304.9	297.44	295.38	297.24	302.22	307.92	305.02	301.77	305.66	305.8	305.67	303.95	298.87	298.56	297.13	306.6	297.07	299.94	300.63	308.65	308.65	302.01	314.49	313.34	307.44	300.72
308.22	314.87	318.01	317.37	310.89	318.72	316.79	313.45	313.94	314.57	310.34	314.33	311.12	313.31	312.68	306.41	323.17	316.56	312.19	314.07	312.83	313.82	313.61	314.48	314.9	318.21	313.46	319.55	314.07	313.01	312.07	315.61	319.32	318.12	313.2	313.89	311.91	317.73	312.51	314.73	319.09	311.23	314.09	319.28	317.09	311.92	310.24	317.85	319.64	309.33
306.8	311.18	304.54	300.63	302.69	308.53	305.46	307.84	302.22	308.06	299.81	303.86	309.41	309.54	308.47	304.94	308.08	307.73	304.58	309.5	306.93	300.38	305.88	306.94	305.15	311.76	306.63	300.07	303.72	305.24	299.66	314.66	307.09	307.68	305.97	306.55	308.57	304.96	317	309.09	308.14	308.01	299.61	311.57	302.35	306.94	305.3	308.73	303.97	315.79
295.69	305.53	299.95	301.03	307.78	304.31	298.95	304.72	307.54	302.05	296.55	305.69	304.49	308.06	298.97	309.01	303.06	303.06	303.61	304.24	303.6	304.64	302.45	301.35	303.82	303.41	306.09	308.6	302.73	299.72	293.44	302.08	313.47	301.18	302.79	300.08	306.08	301.68	309.84	310.26	308.82	304.75	313.19	305.61	301.44	303.44	304.93	304.8	297.98	302.33
308.73	314.01	321.4	319.37	313.54	313.61	319.23	310.8	312.92	317.98	314.9	312.1	317.72	322.51	314	318.04	310.89	313.44	312.89	318.07	316.92	314.57	308.83	314.55	320.01	320.35	318.51	317.87	317.16	318.46	309.38	313.58	314.16	308.87	317.67	312.26	322.69	318.07	312.9	312.57	322.1	318.24	321.63	316.57	315.4	311.85	314.12	318.65	312.07	315.05
306.87	310.74	306.93	309.76	311.04	302.21	300.39	301.79	303.65	306.62	295.48	310.64	302.89	298.91	298.81	312.15	300.21	308.31	304.81	307.21	296.93	305.12	304.11	302.65	304.7	303.85	303.63	310.82	309.6	306.08	305.37	305.36	304.24	303.93	306.51	305.02	301.62	304.85	302.68	301.32	301.37	299.22	305.78	303.28	302.07	305.78	296.09	307.36	301.33	305.76
309.12	306.61	304.69	312.51	312.84	321.37	307.69	312.32	319.49	307.91	315.32	308.47	307.01	311.6	309.27	313.58	311.82	313.35	308.51	315.64	312.66	312.14	310.79	305.08	312.65	307.02	310.53	310.88	308.78	313.17	311.03	309.57	313.21	307.87	316.64	305.46	316.5	311.54	311.5	304.75	304.54	303.42	308.77	314.5	312.26	308.81	308.39	309.82	308.17	317.62
307.54	307.23	312.22	311.52	311.14	310.55	307.87	303.75	310.14	310.87	310.45	311.32	322.08	304.76	313.57	314.23	305.66	306.7	311.57	315.21	307.22	314.66	308.27	313.56	304.16	311.01	316.22	313.19	312.89	312.95	314.16	303.56	311.75	308.52	309.76	317.73	309.44	313.66	317.55	312.32	315.21	302.28	310.04	319.15	314.13	308.76	304.73	313.52	308.88	310.96
303.27	308.13	313.75	304.53	303.59	314.05	307.44	317.62	310.26	308.37	310.72	313.52	305.48	312.05	310.56	311.02	308.32	305.8	316.01	313.1	318.36	310.94	303.73	316.06	304.41	309.39	318.74	311.5	311.81	311.66	314.38	306.4	303.46	307.47	313.02	308.26	315.16	311.06	309.37	317.34	308.47	315.49	313.76	314.73	310.61	305.99	317.76	307.86	314.69	310.87
291.56	291.18	287.74	300.1	292.09	297.08	296.34	293.35	291.7	287	290.47	296.94	295.09	299.2	289.82	300.23	297.19	290.3	294.36	291.91	294.28	290.93	287.53	293.72	298.17	295.43	287.92	291.93	295.13	294.4	300.49	290.48	293.61	290.71	294.6	287.69	300.06	291.29	298.57	294.32	290.71	293.08	292.04	298.6	298.94	292.67	290.08	293.37	293.89	299.68
308.04	310.15	302.58	299.43	303.22	306.1	295.52	304.65	303.43	304.72	296.58	301.25	303.91	307.01	312.08	308.49	311.48	305.55	308.52	299.44	310.29	300.57	303.07	305.14	308.42	308.32	305.56	305.29	307.4	305.19	298.35	307.9	306.44	311.38	304.3	307.63	306.83	306.38	306	309.45	300.58	305.57	295.3	309.82	308.63	301.54	301.27	306.07	305.16	298.42
316.62	313.42	313.26	315.38	315.63	313.1	314.65	311.75	305.83	313.82	316.86	310.25	316.11	312.88	312.35	309.85	310.92	320.75	314.5	307.54	318.4	311.54	314.66	315.81	311.01	311.25	315.96	309.08	312.26	312.2	310.77	310.78	316.14	311.92	312.51	318.37	310.6	311.89	310.28	320	318.8	311.48	310.27	308.87	309.18	311.58	322.78	317.97	313.61	313.28
305.03	312.54	311.71	318.48	307.74	298.45	307.15	310.86	303.34	308.32	305.81	312.43	315	306.44	312.93	310.95	306.84	314.03	311.13	308.81	303.58	308.15	311.81	313.87	315.56	318.47	312.29	303.53	313.2	313.14	310.11	308.91	309.53	311.61	314.26	310.96	305.16	310.74	312.7	312.64	309.29	312.4	315.83	300.41	310.02	310.42	308.9	309.12	316.73	319.27
293.66	285.85	289.3	285.28	280.49	292.97	297.95	293.46	291.87	294.06	292.8	294.57	294	299.4	290.18	296.62	294.93	290.07	296.48	299.42	294.77	290.8	293.8	286.95	288.79	294.9	298.63	295.54	284.07	302.03	289.15	291.56	288.59	289.78	293.18	294.27	291.13	288.82	291.63	288.95	290.88	291.6	284.45	288.81	297.35	293.35	291.7	301.02	295.24	293.92
327	329.58	325.11	328.74	324	330.79	324.27	325.68	324.69	317.89	324.35	321.49	326.43	317.05	323.55	325.74	323.3	322.6	319.95	322.67	327.98	325.31	326.79	324.81	326.66	323.59	326.55	326.81	323.32	320.82	324.5	317.69	325.29	333.66	324.07	329.97	326.92	330.84	325.63	325.72	321.89	324.44	333.12	320.81	325.47	324.65	324.57	322.89	328.41	322.74
304.15	306.13	298.58	296.72	303.07	299.03	299.75	293.94	295.31	301.06	300.34	306.58	303.98	306	294.31	298.69	298.76	306.99	305.1	296.28	305.38	304.08	299.26	302.49	296.81	293.98	299.84	304.39	294.41	301.43	300.57	304.66	302.71	294.04	296.74	301.21	295.16	302.74	297.3	294.23	300.12	298.17	298.76	308.98	304.16	302.15	309.39	296.83	298.58	300.22
319.09	316.21	320.79	317.7	313.49	318.06	313.39	318.09	320.65	316.23	318.08	312.38	319.67	316.9	314.55	318.37	311.33	318.1	315.03	318.25	317.45	309.92	308.31	311.74	312.79	314.2	319.12	325.48	312.07	321.79	318.19	317.88	320.05	313.25	316.07	318.14	316.76	315.95	312.48	315.08	312.02	317.98	312.46	318.13	318.93	318.68	320.29	314.66	313.82	316.01
319.19	313.33	320.23	314.03	312.04	319.72	311.79	309.25	315.46	311.29	312.85	310.18	318.51	314.37	314.79	310.98	314.82	312.72	314.57	312.79	313.78	312.39	311.45	310.44	317.6	310.61	315.43	313.78	318.02	315.51	311.88	306.77	317.13	320.49	318.76	316.13	314.41	318.97	316.83	320.37	316.76	312.73	314.95	307.17	314.49	310.98	313.82	313.47	313.11	317.77
304.76	306.64	308.31	307.93	317.56	301.92	307.53	307.07	305.98	306.42	303.54	303.69	312.07	305.22	310.25	305.91	304.36	310.34	303.09	304.53	305.64	309.06	305.61	307.64	304.49	308.08	314.25	301.45	311.05	305.88	309.8	309.23	302.61	311.08	307.69	306.17	298.66	306.44	307.85	305.9	308.68	304.08	301.12	307.93	302.74	302.74	301.73	304.92	300.97	308.02
306.84	309.49	308.06	310.03	300.03	308.85	307.42	306.41	306.31	304.34	304.74	300.42	304.53	308.9	304.67	304.12	304.88	300.26	306.9	312.66	307.91	309.62	303.08	297.1	306.7	303.45	305.56	302.14	310.93	304.85	307.99	302.3	308.78	306	314.69	301.15	304.85	304.45	306.12	312.68	302.83	312.14	306.52	303.75	308.68	303.73	306.78	307.92	307.41	308.12
313.72	316.77	314.28	315.17	315.65	308.96	310.89	312.47	317.73	315.9	312.43	309.33	314.53	318.36	319.99	309.39	313.12	312.6	314.98	315.77	321.88	316.93	308.65	305.45	313.58	313.15	307.39	318.09	317.69	316.97	311.66	309.28	313.42	307.89	316.14	320.45	308.19	305.46	311.63	313.29	311.61	315.72	321.52	312.52	308.52	317.84	311.94	307.39	308.48	315.98
303.14	300.67	303.97	304.93	301.88	306.01	303.06	305.78	312.5	312.46	305.03	300.6	314.92	311.98	309.06	303.1	311.32	304.81	309.72	311.86	302.84	301.88	306.68	304.61	306.13	297.14	305.36	296.41	311.25	306.96	311.29	304.24	307.19	301.15	302.21	306.51	307.46	308.56	304.02	305.13	310.57	305.37	308.83	312.96	304	303.61	309.37	305.26	304.68	305.3
312.34	313.63	316.29	311.59	314.39	308.71	309.05	312.92	308.28	313.71	309.47	315.35	312.76	309.54	315.03	311.03	311.33	315.33	314.04	312.4	309.61	316.2	310.8	308.44	302.2	307.52	310.48	314.73	313.55	311.37	314.39	304.66	310.37	309.73	300.2	315.07	315.37	305.92	308.9	313.95	316.13	314.37	311.55	313.52	312.44	307.74	307.62	307.33	306.76	308.17
328.4	325.25	319.65	314.47	320.4	322.43	326.73	319.63	321.47	322.87	330.73	320.68	322.3	319.39	328.61	322.64	330.09	328.29	325.15	324.1	324.22	326.97	325.68	328.43	327.01	323.97	318.91	328.17	320.35	325.3	321.9	325.5	320.17	330.39	323.33	318.7	323.95	318.22	321.66	319.43	329.13	325.21	318.92	320.27	325.05	323.59	328.3	320.55	325.2	322.1
317.28	323.45	319.5	314.68	322.94	319.47	318.98	314.87	318.32	319.79	318.76	323.73	317.98	318.9	318.11	320.67	321.14	317.28	319.41	319.79	321.22	321.19	315.75	324.48	318.99	319.2	316.59	320.77	318.99	318.34	313.88	309.18	316.52	319.59	314.94	317.99	323.57	318.95	312.4	318.3	320.61	325.26	319.26	318.4	313.57	329.15	322.01	320.97	315.98	314.95
303.05	317.7	319.16	311.72	317.05	312.09	315.12	315.04	311.43	314.29	312.06	319.43	308.05	311.29	319.82	320.37	306.7	315.01	313.1	318.11	311.59	317.35	321.12	313.43	318.06	314.64	314	323.1	307.11	322.52	319.51	314.34	317.88	309.09	312.97	319.69	311.79	316.05	311.64	313.77	311.56	314.9	313.83	312.45	316.76	308.09	314.59	314.35	315.39	317.36
313.21	310.77	305.58	320.41	308.61	315.19	313.8	304.2	313.18	306.29	314.78	315.44	318.71	307.89	304.73	315.37	313.89	316.39	306.39	315.77	312.24	311.55	311.2	300.64	312.44	310.42	311.49	317.16	315.19	311.83	314.06	316.41	309.98	314.66	312.24	323.38	312.01	309.03	309.79	307.07	314.31	311.88	312.79	312.63	302.48	305.76	312.78	315.05	315.42	311.67
311.28	317.62	319.67	311.84	310.99	315.83	316.22	311.72	311.53	312.2	320.82	313.26	311.33	314.39	318.19	311.74	319.19	318.02	308.91	316.12	311.43	314.08	315.72	316.12	312.72	305.75	320.21	310.03	310.76	325.82	317.38	312.17	315.98	319.28	313.74	315.3	316.9	317.35	322.66	313.8	312.48	315.49	311.27	316.69	318.34	320.08	321.44	311.48	312.28	313.12
290.48	294.9	298.14	292.25	298.84	296.5	297.17	299.33	303.91	296.83	291.57	297.61	292.18	294.15	302.36	302.57	295.47	297.2	302.11	295.48	294.46	296.9	298.88	284.53	289.56	296.88	299.12	290.04	302.94	297.76	298.66	297.86	291.47	293.64	290.87	299.64	293.81	294.28	303.39	303.52	296.23	297.64	298.83	294.65	304.1	297.4	294.54	301.42	292.93	292.63
300.68	302.75	296.39	312.06	303.49	302.45	286.68	299.96	306.93	299.11	301.07	299.03	297.13	293.62	297.44	301.94	301.32	303.59	303.99	303.16	293.3	295.07	300.83	304.01	300.26	298.85	295.13	301.09	303.77	299.27	294.43	297.24	297.03	305.76	298.58	303.83	296.21	293.6	296.62	308.23	293.98	303.91	306.05	303.93	294.07	308.67	307.23	302.53	310.49	299.32
329.93	325.75	325.28	326.82	328.01	328.33	329.86	320.5	331.57	319.21	325.1	329.55	325.16	328.11	327.48	329.04	334.23	321.83	324.76	330.25	327.59	324.58	329.69	333.79	320.52	323.3	328.75	333.4	331.95	328.4	324.99	324.76	325.81	329.98	327.88	334.05	331.28	326.63	329.31	329.53	328.88	326.12	326.93	328.74	326.73	327.1	325.53	330.1	324.66	322.41
311.93	314.29	315.78	303.85	302.59	314.18	317.68	307.35	308.79	314.2	302.95	301.16	306.52	309.15	310.42	309.77	312.34	315.2	303.21	309.19	313.77	308.85	313.43	312.61	310.16	310.51	306.6	305.77	311.57	306.98	311.8	308.32	303.57	307.05	311.05	305.5	299.6	315.62	308.4	312.56	306.94	300.42	308.19	310.36	304.34	305.39	307.67	310.9	309.61	321.7
302.84	304.98	301.69	301.97	307.82	307.39	308.13	298.74	309.87	308.31	298.79	306.41	301.29	302.42	303.33	306.85	298.83	301.82	304.37	304.45	303.82	309.73	306.23	301.66	311.82	311.19	306.69	309.23	307	309.71	304.24	301.38	307.69	299.41	304.33	303.87	307.05	301.43	300.63	304.62	301.98	301.22	305.42	297.72	297.45	302.58	297.24	295.35	297.95	305.14
317.11	309.41	312.95	308.82	309.85	305.29	314.12	310.85	309.27	315.15	312.74	311.7	313.23	308.51	315.03	315.75	308.73	308.71	309.86	309.48	318.07	311.42	308.35	306.86	314.4	313.68	310.04	309.67	306.81	310.22	309.04	315.19	315.62	310.86	313.26	311.93	306.65	312.4	311.81	309.49	312.67	304.95	308.59	312.73	306.49	310.9	312.57	313.55	307.86	310.86
304.72	305.19	296.6	306.11	303.17	292.24	298.78	308.98	306.05	295.01	300.31	302.14	295.07	307.97	299.1	298.75	296.18	303.93	301.16	302.62	301.92	307.33	306.47	301.47	302.35	303.72	304.8	306.86	309.88	296.26	302.74	298.58	305.9	307.33	301.16	299.19	299.66	304.87	306.31	301.55	299.69	298.75	302.36	302.55	306.99	304.9	310.43	301.65	298.72	301.52
288.12	286.26	293.05	300.85	294.16	296.13	287.94	296.22	296.78	300.16	295.93	287.87	295.74	290.43	293.12	296	293.38	296.78	291.93	289.71	298.11	296.28	296.15	296.98	287.32	291.86	294.3	287.54	294.15	293.82	287.75	298.55	299.48	298.92	291.63	293.1	294.6	297.61	296.58	290.67	294.1	296.27	293.02	297.55	295.98	299.36	299.64	293.7	298.68	296.82
300.98	300.63	307.74	299.61	298.61	303.15	299.39	301.06	303.33	300.41	302.95	301.75	308.61	306.6	300.72	307.92	306.86	308.52	299.9	300.13	302.03	310.3	306.65	300.66	305.62	299.92	305.89	302.32	301.83	307.06	296.87	300.72	303.38	304.34	304.06	302.02	308.49	303.81	302.78	298.18	300.45	297.78	307.76	305.03	300.57	304.97	304.71	308.2	309.59	299.16
306.51	302.45	306.53	300.11	304.96	298.31	306.02	295.52	298.27	308.96	300.17	310.46	303.29	299.14	300.9	298.94	307.98	297.28	300.3	303.29	300.33	301.66	300.43	302.08	302.85	299.56	297.42	303.03	304.7	307.7	299.4	305.73	303.63	300.49	296.91	295.16	296.9	310.4	310.99	306.66	301.66	304.63	303.92	303.54	292.04	306.67	303.53	309.05	298.77	301.19
319.45	316.21	313.06	310.38	313.96	308.09	322.26	312.45	311.56	308.89	315.72	319.13	316.61	312.99	309.81	320.75	315.91	318.91	313.89	311.15	317.29	310.23	313.84	314.74	319.34	313.67	311.69	321.71	313.09	308.88	313.53	311.46	315.64	314.69	317.02	313.76	316.81	309.81	316.49	308.35	307.68	311.53	304.43	314.64	308.89	312.1	316.83	317.57	314.59	312.51
327.62	326.17	332.18	329.98	323.23	319.35	330.96	329.76	330.54	328.71	325.2	330.62	327.66	332.9	323.22	332.07	329.71	321.46	332.92	325.18	330.87	330.59	324.27	321.69	325.22	321.45	329.93	327.61	325.15	329.8	324.8	323.5	331.59	327.12	322.33	325.1	324.89	320.95	328.81	328.06	330.66	322.59	320.34	324.34	325.92	327.98	319.41	329.62	323.46	332.37
312.25	312.23	315.28	313.47	310.75	315.1	317.11	311.84	313.03	317.12	312.72	320.55	316.08	316.28	313.04	312.46	316.34	311.54	313.58	310.21	315.66	316.07	312.21	312.53	309.99	311.47	314.01	315.92	315.24	319.92	317.42	315.24	312.78	311.12	322.44	316.11	317.92	315.05	317.71	318.59	306.3	310.83	310.71	317.63	305.09	318.31	307.46	309.83	319.39	315.92
312.77	314.13	313.69	313.13	308.06	312.13	309.13	316.44	313.6	309.61	308.41	309.88	318.04	320.29	315.9	313.47	311.26	304.79	313.47	304.32	307.69	308.24	310.1	308.68	306.86	301.21	312.32	307.83	315.63	307.86	311.27	309.96	309.34	311.82	305.85	302.26	306.45	310.01	308.61	295.2	314.32	304.34	315.95	312.54	309.24	308.44	311.47	310.27	318.92	307.6
303.94	307.23	309.57	298.76	304.58	298.04	298.43	297.93	302.53	306.68	309.21	298.1	299.31	309.09	298.18	300.75	306.23	300.33	304.49	299.9	305.14	310.51	306.26	297.53	304.61	304.41	309.14	302.52	315.93	302.62	302.92	301.26	295.67	312	300.09	303.39	301.45	306.51	298.26	302.92	303.41	303.24	304.72	301.46	305.49	303.13	299.8	306.17	312.58	301.86
316.45	315.71	311.66	318.71	318.57	314.79	319.69	318.93	312.77	319.05	316.07	307.01	313.43	314.37	312.47	317.02	312.93	321.61	319.79	316.17	318.58	312.85	312.99	320.28	319.71	312.03	313.39	328.52	317.06	314.77	316.65	319.42	320.49	323.27	321.98	311.38	315.31	323.76	314.21	322.49	312.51	318.14	319.63	325.84	321.38	319.1	307.12	312.64	317.18	322.96
308.05	313.26	305.05	307.23	306.53	303.53	311.51	307.04	312.34	304.19	303.51	302.71	308.5	305.18	300.11	308.29	307.75	303.67	307.94	308.48	302.16	303.06	298.06	304.67	306.96	299.75	309.39	309.8	310.02	307.02	302.53	302.21	303.38	303.78	311.92	309.14	308.17	308.95	305.61	307.15	312.6	314.73	303.26	315.99	307.58	306.09	309.46	306.14	306.17	303.06
309.52	309.35	307.97	321.35	312.95	311.28	310.86	316.64	303.8	315.5	318.35	314.07	309.92	312.23	315.86	313.21	309.02	312.33	307.75	311.44	307.83	311.49	313.21	301.86	313.76	311.67	316.01	311.27	308	320.9	313.84	311.1	310.91	314.53	311.51	315.52	315.03	302.91	310.82	312.41	310.14	312.93	309.29	311.08	315.35	314.3	316.07	316.67	309.85	312.75
303.68	306.27	309.8	303.77	308.92	308.13	310.22	308.06	303.79	304.25	304.25	303.27	303.93	308.03	307.34	308.77	304.98	312.05	304.8	307.36	306.38	308.46	305.62	302.98	306.06	305.4	310.2	310.45	306.08	307.74	311.78	305.58	311.43	303.16	310.77	304.11	302.63	301.39	308.23	310.37	306.13	301.42	306.3	304.55	305.31	305.36	306.76	303.44	306.05	299.85
332.72	326.02	327	320.36	329.33	326.47	319.12	328.68	322.6	321.02	328.66	324.32	320.93	331.79	322.7	332.14	328.79	327.08	324.04	327.73	332.83	332.25	324.05	326.8	329.78	333.74	331.95	330.02	322.8	334.82	330.31	331.76	324.43	328.36	329.53	329.73	324.78	338.14	327.05	329.41	326.34	328.88	326.03	327.58	333.96	319.32	332.24	326.89	326.54	320.19
312.13	311.02	305.69	311.8	310.86	312.46	314.68	309.21	308.42	311.38	304.52	313.22	313.46	306.43	308.54	314.14	311.33	313.43	307.6	315.03	321.22	315.48	309.13	312.69	310.49	310.21	310.57	312.67	315.84	309.72	319.36	316.28	308.35	302.83	312.72	303.32	306.68	311.32	314.06	316.4	310.35	315.07	313.51	310.86	311.65	313.65	314.55	315.78	309.06	311.03
308.43	302	300.52	311.42	308.7	310.16	307.79	306.44	309.59	307.06	307.64	306.48	310.87	308.19	301.98	309.07	310.2	306.32	316.59	300.04	316.37	307.17	309.09	307.14	317.04	311.28	314.09	311.56	306.49	312.26	314.15	307.49	305.4	312.79	308.65	305.8	305.98	304.06	303.39	308.38	308.27	301.01	306.61	305.45	311	310.71	305.46	308.39	310.25	308.02
317.02	316.01	314.96	322.18	323.34	317.19	313.12	316.64	320.87	307.68	320.75	314.06	319.29	316.43	320.4	315.3	320.96	317.78	316.77	319.03	316.68	315.8	316.31	321.65	309.84	318.12	312.94	313.44	326.08	317.77	308.62	308.88	316.72	316.64	314.65	314.62	317.54	320.13	313.47	317.11	313.88	316.39	323.69	312.92	322.96	318.65	314.25	316.17	317.16	308.58
314.5	308.14	308.81	305.64	305.27	308.77	307.43	307.86	311	306.84	313.95	310.04	308.7	308.14	307.79	311.54	307.12	307.61	305.51	303.2	310.34	307.69	300.77	314.57	307.15	304.53	309.46	312.87	301.19	310.95	310.52	307.76	301.26	311.93	300.96	307.68	303.24	309.07	310.1	313.22	308.88	309.15	311.35	308.09	305.04	310.41	309.04	303.08	311.96	313.88
318.57	312.39	310.65	314.43	312.24	317.19	316.52	308.86	309.74	317.58	308.2	317.83	314.54	323.6	317.4	310.24	319.67	309.27	314.93	314.27	322.3	312.42	314.98	314.34	315.81	320.6	316.23	314.98	318.5	314.93	313.07	314.66	311.02	314.68	316.31	317	311.09	314.37	320.83	310.27	314.9	311.41	311.33	317.47	312.16	317.74	313.56	306.38	309.89	316.51
326.11	326.65	319.84	331.51	332.21	330.36	328.78	323.57	327.3	337.5	326	333.84	322.79	323.62	323.3	328.38	324.5	327.05	325.03	327.72	318.94	322.5	328.5	329.53	334.78	331.82	329.97	335.76	328.1	327.28	324.61	329.89	320.82	333.9	328.34	336.7	328.48	324.4	328.05	324.43	330.69	323.9	320.83	317.33	327.55	330.3	327.87	322.2	323.25	327.95
296.38	297	298.29	296.77	299.82	298.72	290.34	301.47	289.93	297.7	295.67	295.66	290.56	295.53	295.73	288.14	301.29	290.94	294.57	290.82	293.19	298.32	300.09	291.71	297.31	296.74	296.56	298.93	290.42	298.43	294.77	298.32	293.17	290.28	292.17	293.33	292.33	300.76	288.89	292.03	296.11	290.1	283.31	294.49	294.74	293.84	295.38	296.54	290.92	297.96
331.27	328.25	321.82	322.95	325.07	322.34	321.51	319.41	321.41	322.67	324.72	322.38	326.44	327.05	322.28	322.35	328.07	327.7	327.42	322.53	326.14	332.72	319.27	331.3	324.68	320.4	324.9	324.88	328.58	328.89	313.23	320.39	330.77	319.4	324.51	323.98	322.84	323.2	331.51	329.21	330.83	320.8	327.62	326.15	326.06	319.91	330.53	323.91	336.05	332.47
307.14	303.48	305.43	308.99	308.64	302.68	303.56	306.36	307.3	312.42	304.76	308.18	309.55	305.24	304.43	299.4	301.9	309.27	303.08	307.68	304.05	311.49	302.98	302.46	306.28	307.13	308.31	313.25	307.41	307.34	306.97	305.06	297.36	302.2	306.47	303.12	312.2	311.6	308.78	309.75	301.72	298.83	307.9	303.79	306.5	306.66	305.29	311.43	310.93	307.3
321.44	316.24	320.51	316.56	320.87	321.11	317.12	313.15	312.98	318.26	325.33	312.95	314.61	315.6	315.88	312.92	316.79	318.44	326.05	316.59	318.56	312.06	308.52	319.84	312.29	315.93	313.95	314.65	313.66	319.12	314.06	320.86	312.53	319.38	318.18	312.28	314.81	319.54	314.32	312.37	316.91	318.82	323.6	320.27	325.47	322.42	318.35	325.12	311.5	317.28
293.77	303.37	299.99	306.86	301.81	299.02	310.42	309.85	292.42	306.35	301.21	304.33	300.27	298.69	302.7	299.43	304.92	306.55	301.02	306.87	302.7	300.28	301.34	305.31	307.87	305.39	305.78	297.34	306.28	304.52	302.33	298.44	302.76	301.16	297.38	308.43	296.43	297.85	297.83	300.76	297.74	304.16	304.86	302.1	304.98	306.75	299.62	297.16	305.92	302.04
305.13	302.8	300.1	300.25	309.66	303.27	301.99	298.7	312.09	299.34	303.59	308.31	307.79	305.42	304.05	301.7	307.21	311.33	300.33	300.9	302.48	297.29	298.78	309.11	307.31	307.65	302.38	303.04	301.93	306.71	312.16	303.64	311.86	307.7	295.8	304.93	298.1	298.48	308.81	295.26	308.67	309.62	309.97	309.97	299.79	308.11	307.22	306.86	312.1	306.03
303.9	302.24	303.68	304.86	301.89	305.05	306.67	308.55	306.97	304.85	308.38	299.9	308.77	309.07	306.78	300	301.57	310.85	308.72	307.21	307.68	307.2	300.51	306.49	298.09	297.74	312.31	293.66	300.98	305.72	301.29	308.47	302.15	299.95	296.49	310.27	309.79	305.01	299.05	302.19	300.05	306.65	307.17	305.29	300.53	302.25	308.46	299.68	301.7	299.41
317.39	315.3	325.88	314.23	313.65	309.3	319.13	315.2	317.4	324.02	317.02	308.33	322.61	313.06	319.74	312.68	317.46	315.99	312.5	321.69	316.41	315.39	314.54	313.81	316.59	319.1	315.81	318.98	317.37	313.94	314.3	322.24	309.41	319.53	310.43	314.73	319.39	317	314.63	318.96	322.36	312.34	320.44	326.52	320.75	325.67	311.93	319.55	318.94	323.73
320.53	319.39	322.79	321.92	324.52	315.13	319.04	316.13	318.04	319.48	312.86	318.05	314.86	314.87	315.13	315.99	319.44	315.79	314.31	314.64	319.92	312.39	319.5	321.24	317.97	319.69	318.4	318.05	324.92	316.27	318.13	319.47	314.89	312.47	316.27	316.24	317.08	317.16	319.82	318.69	319.1	314.7	322.27	321.58	320.29	316.48	311.87	321.56	319.76	323.95
308.87	304.42	302.13	313.16	304.68	311.43	307.68	306.35	300.66	307.68	307.46	309.18	305.88	305.36	301.39	298.11	306.78	309.87	305.82	304.39	298.17	306.65	308.36	306.91	307.95	311.53	304.84	300.36	303.85	307.51	309.99	301.03	308.6	305.34	307.71	303.35	311.96	304.59	303.96	311.17	301.24	309.68	315.78	312.5	303.49	307.18	310.79	309.96	316.22	302.48
328.34	325.12	331.02	328.24	325.36	327.11	329.06	330.46	321.75	322.95	328.18	327.96	331.52	326.66	327.29	328.92	331.66	323.12	333.8	330.36	333.19	324.63	329.93	336.41	330.58	329.73	331.2	324.77	325.7	331.2	322.04	331.14	333.73	332.36	326.11	320.07	332.97	321.23	332.34	332.51	335.94	327.22	316.4	324.31	335.3	335.83	329.79	327.96	318.15	334.58
305.47	309.8	310.72	307.02	304.04	306.51	308.7	303.43	303.99	300.96	304.08	302.52	306.31	301.98	302.34	306.48	303.43	306.77	298.03	309.4	309.62	313.9	308.28	309.22	299.68	302.83	297.63	310.41	310.21	303	310.31	306.62	310.75	311.15	300.84	305.75	302.1	301.06	302.6	302.11	310.73	304.88	302.17	309.85	302.47	306.82	303.2	311.07	309.27	311.61
308.95	304.55	302.62	301.88	300.94	307.15	303.82	304.91	305.18	305.36	297.65	302.11	309.52	308.82	309.58	306.41	310.08	302.3	303.31	303.42	302.97	307.38	305.24	303.84	305.26	313.67	302.9	304	305.74	309.8	307.77	299.26	301.81	302.8	299.11	303.82	305.39	302.9	305.34	312.08	304.69	309.22	306.3	308.59	309.13	298.59	305.67	314.57	313.59	305.95
304.3	310.85	315.26	310.57	308.35	302.7	308.41	310.75	307.56	325.32	314.8	313.95	306.23	309.98	311.87	306.67	307.8	311.4	299.79	308.47	314.97	315.83	302.13	314.51	313.95	311.28	308.51	312.34	309.72	307.03	311.38	307.23	312.8	308.89	309.8	312.52	310.34	314.11	305.77	314.41	318.96	306.33	300.26	309.41	304.03	308.32	308.92	309.79	304.39	310.38
305.32	311.49	307.02	309.66	304.33	308.44	310.58	306.04	308.93	307.44	307.33	310.62	305.11	313.61	305.45	307.87	306.3	310.28	308.42	307.52	304.11	309.26	308.48	306.34	316.99	310.21	309.7	304.85	303.02	311.56	306.27	310.34	312.72	308.5	309.23	307.09	305.63	310.48	304.77	304.06	304.59	310.55	305.19	301.89	305.23	306.96	311.59	304.39	305.87	303.67
299.42	300.31	295.36	300.27	288.72	295.35	293.61	294.88	298.09	296.91	291.75	296.52	297.42	284.2	293.55	287.6	295.46	293.53	290.94	299.8	299.84	293.11	288.18	296.21	296.3	283.7	299.79	293.63	289.11	295.89	289.94	304.28	294.72	298.88	294.2	295.21	285.55	296.29	293.88	294.79	293.23	290.52	295.91	293.46	294.7	302.34	287.5	291.57	297.07	303.66
305.91	303.82	307.57	305.53	306.91	301.41	309.51	304.17	311.53	307.27	307.27	297.13	305.51	308.19	305.04	308.04	303.16	304.96	306.22	305.19	309.04	301.71	302.01	298.67	306.26	308.53	302.44	303.26	307.52	309.05	303.34	305.22	301.93	303.51	302.36	296.2	300.51	305.9	300.3	301.73	306.2	303.36	300.59	306	306.88	303.13	307.35	298.63	308.22	303.25
303.94	300.28	309.4	300.34	303.86	306.54	294.53	301.53	304.89	302.67	302.27	305.34	298.08	313.01	305.21	303.92	310.93	307.09	309.44	304.47	303.95	306.6	302.1	303.97	306.25	303.61	293.71	309.08	305.34	302.68	300.06	305.25	307.37	302.62	304.67	301.62	296.05	304.13	304.12	293.9	304.11	300.36	306.33	305.38	301.63	301.88	298.29	295.46	300.16	307.15
306.54	314.08	310.55	309.83	311.43	318.4	318.26	311.77	308.95	314	309.52	318.64	313.55	314.75	318.03	314.06	309.67	312.26	317.62	318.09	321.42	316.34	311.68	312.34	316.03	312.9	312.45	307.06	320.59	312.74	315	314.52	318.34	316.92	314.51	321.29	312.2	315.59	306.76	315.68	322.47	318.97	311.73	306.23	316.37	314.9	318.38	319.33	318.6	312.43
303.29	305.04	305.64	294.61	304.52	298.67	301.24	305.16	298.75	301.37	301.48	301.16	308.77	300.83	298.66	307.36	298.59	294.66	301.36	295.71	299.66	298.95	304.63	297.97	303.64	296.32	301.84	306.84	296.52	296.14	305.47	300.24	303.87	296.86	295.31	299.51	308.33	300.01	301.73	304.14	298.11	301.3	303.08	301.52	298.37	293.68	302.43	305.23	303.21	303.81
311.32	305.05	311.42	300.58	303.61	306.31	309.5	301	300.76	304.55	309.71	306.67	304.79	310.03	299.72	301.7	306.99	305.88	310.77	302.6	304.33	304.93	304.45	308.27	305.94	309.83	303.13	306.31	302.84	307.03	300.07	303.01	308.88	304.37	309.3	302.6	303.36	310.08	300.95	302.16	305.5	305.64	302.02	301.68	301.41	302.89	305.77	304.79	309.87	301.29
302.75	307.7	312.48	309.77	307.69	312.09	308.2	313.61	312.81	309.91	313.46	306.59	310.08	311.69	317.8	310.74	308.6	317.22	310.38	313.08	312.91	303.58	309.96	312.63	308.1	296.93	305.28	309.13	305	312.26	308.76	311.7	307.25	309.85	305.96	311.89	308.03	303.34	313.32	306.43	311.5	313.25	310.94	313.49	310.21	307.52	317.71	310.46	314.45	310.94
320.38	316.75	320.8	323.86	307.36	319.95	315.73	319.77	322.49	317.46	320.12	314.62	315.33	315.95	313.79	311.08	310.97	313.8	316.99	314.3	323.13	316.37	317.42	308.36	315.51	319.16	314.45	316.49	314.56	320.28	321.53	311.24	313.89	313.15	319.52	314.16	313.71	316.36	317.38	319.79	309.06	323.29	313.11	317.17	310.11	319.17	315.37	323.01	316.67	317.11
310.3	314.78	315.93	316.15	312.64	318.34	311.43	309.89	320.32	313.36	316.34	313.32	318.11	311.87	309.9	313.34	317.19	312.72	312.87	315.04	309.9	312.94	318.5	306.45	305.88	303.04	310.92	308.14	311.31	313.56	302.15	307.24	313.46	311.79	313.49	313.59	315.79	304.74	308.13	312.07	317.81	314.88	314.78	315.55	307.4	313.76	313.16	311.01	308.84	313.81
315.57	317.09	311.07	316.61	319.27	319.26	317.42	318.15	304.6	316.59	316.69	313.83	315.56	313.87	318.84	312.85	304.85	314.53	305.89	314.53	310.49	310.13	313.27	315.52	311.28	314.98	320.16	307.19	316.64	313.77	315.27	313.01	305.85	317.87	317.81	313.7	305.31	312.81	309.89	313.96	320.81	317.9	314.56	318.22	317.92	315.68	310.01	315.85	315.75	318.61
303.49	303.41	302	305.98	305.03	310.27	308.1	308.86	306.88	302.41	302.6	299.7	310.75	309.51	305.3	306.15	308.18	310.38	305.17	306.65	310.37	302.36	306.41	302.17	309.32	302.05	307.12	307.26	298.61	304.67	304.88	313.55	307.65	305.65	302.93	300.48	313.62	305.82	303.17	302.65	305.22	311.8	305.91	301.97	300.91	305.4	311.66	299.47	296.82	304.15
311.73	312.72	316.83	321.5	312.55	320.98	314.45	314.49	315.22	314.46	307.35	317.87	316.4	320.27	327.12	317.18	315.99	320.86	317.66	318.35	310.57	324.16	320.81	315.84	313.84	317.3	321.41	315.69	316.92	315.19	316.08	319.98	316.44	321.53	317.51	314.91	311.23	314.84	311.74	314.36	321.18	314.31	313.06	312.62	311.36	318.94	313.19	310.48	322.54	315.1
326.92	328.29	324.57	328.98	332.11	327.49	324.01	325.78	324.5	328.18	330.52	324.72	328.53	328.23	333	326.7	325.76	329.09	330.68	333.82	323.76	328.09	332.21	332.98	328.11	324.32	329.71	321.07	327.9	326.01	324.74	327.01	328.77	329.46	326.76	328.6	337.06	330.59	339.59	326.91	323.85	329.61	326.27	321.71	323.57	337.57	317.84	325.52	324.93	325.24
320.55	308.67	306.43	299.05	311.21	311.12	321.56	312.45	304.71	316.44	313.23	308.92	310.96	304.52	316.47	307.8	302.93	306.79	309.79	309.36	309	313.13	312.65	306.48	305.35	309.14	305.73	310.33	309.27	313.69	313.36	307.16	314.21	304.95	308.71	305.41	306.02	308.46	312.31	311.78	315.62	309.46	307.04	310.31	313.23	310.89	301.58	305.11	309.68	308.74
304.53	301.81	301.69	302	306.09	308.19	295.29	305.84	304.21	302.39	296.96	301.59	303.59	304.95	305.51	296.8	297.87	307.69	302.01	302.88	303.86	304.87	302.72	301.79	306.65	300.9	302.62	304.82	298.03	302.08	310.07	301.23	302.71	308.08	301.68	311.4	296.42	303.35	299.42	298.07	310.41	298.24	305.03	298.13	310.7	301.11	297.09	305.18	307.24	301.74
328.72	330.67	326.57	324.3	321.87	325.39	328.43	328.32	328.84	333.35	332.83	339.78	330.33	328.66	326.19	331.47	335.1	331.48	332.3	331.67	327.58	322.98	330.53	323.22	327.9	329.26	324.31	329.47	324.06	331.38	328.66	325.93	325.96	327.91	326.54	326.86	328.9	330.26	331.68	329.13	326.92	325.57	328.15	327.21	332.85	322.98	326.84	327.52	326.61	335.68
308.3	300.47	305.11	299.72	302.84	302.88	297.74	302.23	302.5	298.91	306.79	303.65	300.6	303.32	299.41	307.3	297.06	304.3	299.82	298.72	295.35	304.14	298.27	304.12	306.1	296.87	297.9	301.4	299.99	299.16	301.31	298.27	303.35	291.93	304.92	299.75	302.03	307.77	301.62	303.66	302.57	302.73	308.91	302.23	300.37	310.59	301.31	303.87	298	303.67
309.1	302.68	308.34	310.68	308.52	296.16	305.56	300.12	304.31	300.17	309.49	300.26	304.01	311.89	306.76	301.56	305.3	307.23	309.51	306.29	306.27	299.83	304.27	308.56	302.05	306.43	302.21	300.49	298.28	306.14	303.77	301.42	306.88	305.32	307.26	303.86	308.31	308.68	311.11	310.16	308.31	309.9	307.37	306.02	311.99	306.52	300.94	300.04	300.42	297.75
327.65	329.7	329.73	323.67	332.36	319.25	328.88	326.39	327.83	329.77	329.75	332.09	331.37	330.92	329.83	326.15	330.7	328.42	329.95	321.74	326.69	334.68	325.8	331.03	327.35	319.7	325.34	332.82	330.55	332.78	338.68	323.95	329.98	330.75	322.39	331.26	324.91	334.82	327.19	321.35	330.66	330.57	330.38	335.28	325.44	329.63	321.72	322.77	322.29	323.87
303.55	305.09	314.06	306.51	312.32	303.83	304.91	309.11	310.41	310.18	311.46	307.3	312.01	309.82	312.99	303.16	307.54	301.95	312.41	317.09	304.04	311	312.95	309.81	306.04	308.28	306.48	313.2	311.02	318.54	308.78	315.96	304.99	309.67	305.93	306.66	306.22	310.49	313.32	309.61	304.14	312.47	314.09	307.44	316.33	308.3	308.62	307.92	312.36	307.83
304.11	312.85	299.63	305.98	296.57	310.5	304.7	297.75	299.94	305.65	301.49	304.11	299.69	308.55	309.52	300.02	308.74	302.54	309.29	303.64	305.73	308.52	300.83	303.18	308.86	304.65	310.27	308.97	303.78	303.62	307.65	300.58	311.62	296.36	303.91	303.81	304.88	300.67	306.63	302.14	301.67	306.58	304.77	294.7	313.68	305.21	309.41	310.56	301.74	302.67
306.77	308.4	299.35	298.32	312.79	299.46	301.89	296.76	301.16	298.78	307.38	305.48	309.64	303.82	299.65	300.16	301.29	305.89	296.4	305.91	303.4	303.81	306.73	301.01	312.55	300.6	304.15	301.68	305.31	300.35	300.1	298.89	300.79	304.27	296.41	305.08	298.56	308.53	304.62	298.93	303.37	306.01	305.36	292.7	304.09	299.13	294.9	298.89	301.12	302.12
316.37	316.39	313.9	317.89	320.08	320.7	318.52	319.39	318.28	321.52	322.51	318.08	321.45	315.93	315.85	311.77	323.84	325.61	313.39	312.64	324.05	320.47	313.58	312.88	322.69	312.97	316.69	312.11	315.22	314.87	316.18	313.26	320.37	321.81	322.95	320.68	324.02	314.76	318.31	316.19	323.26	313.6	312.41	304.42	319.16	315.16	308.85	319.32	315.81	320.69
313.99	311.52	311.72	312.96	313.75	318.92	308.09	315.67	311.13	311.07	313.59	310.82	314.19	311.58	312.23	316.59	314.88	310.89	312.42	315.75	313.86	313.06	317.92	313.23	311.02	310.43	319.85	312.83	321.41	311.95	313.76	314.87	308.04	308.65	314.63	316.44	315.24	316.27	308.96	311.13	309.3	309.32	319.65	310.32	316.77	320.71	313.24	316.38	316.26	311.74
295.58	296.94	305.52	303.24	303.49	304.45	301.08	304.73	304.93	304.81	303.42	306.91	297.4	304.03	299.28	305.71	298.38	313.57	296.4	299.5	309.71	303.21	300.97	303.75	310.47	299.22	314.05	304.56	303.81	298.36	300.99	304.86	297.72	306.89	303.81	302.91	301.47	296.21	303.71	305.79	297.29	312.24	302.13	299.58	302.2	298.89	301.8	300.85	304.2	300.66
299.19	306.34	306.28	306.73	311.18	304.77	303.23	310.61	307.35	307.88	303.33	308.51	304.31	300.26	304.9	314.91	309.15	304.24	303.36	305.18	305.18	302.26	307.11	312.15	307.1	304.96	309.02	306.49	305.34	309.33	309.21	308.9	308.13	301.65	306.54	307.68	305.71	304.67	304.34	303.74	307.44	308.86	305.94	312.05	310.97	301.57	300.86	305.3	312.62	306.68
332.09	330.73	328.49	330.6	325.02	320.56	329.57	330.12	332.76	327.92	328.32	329.71	327.21	327.83	332.01	321.8	327.61	326.56	319.79	325.21	335.46	331.24	331.74	335.95	326.83	331.96	325.08	326.38	324.1	327.52	322.34	333.27	327.96	325.28	325.55	324	320.86	330.85	328.88	322.07	323.11	328.08	329.38	327.79	332.02	323.49	325.75	328.46	327.32	326.4
310.29	314.93	317.38	314.97	316.02	311.54	304.08	312.58	315.65	316.73	320.49	312.64	316.49	312.6	305.69	316.79	318.69	317.2	315.04	320	315.51	314.39	306.41	310.2	307.27	310.91	314.27	315.36	313.11	312.42	309.25	313.44	313.29	310.94	322.72	312.44	304.4	313.75	313.13	302.75	315.67	319.71	313.38	313.32	312.63	315.66	305.86	312.03	308.44	316.52
325.06	328.74	330.86	326.38	322.16	322.36	327.6	322.97	322.63	323.59	321.83	325.01	323.02	322.23	328.94	324.25	322.02	326.33	328.07	327.41	326.75	329.36	316.48	323.43	319.81	327.79	328.93	322.14	327.07	325.02	328.75	322.8	325.06	324.17	329.3	318.52	329.18	326.01	323.52	328.52	321.57	329.23	318.42	329.81	326.38	326.65	321.53	321.51	319.03	325.81
297.93	302.07	301.36	311.64	297.11	299.73	304.16	299.66	302.35	299.98	298.39	304.14	298.59	297.94	306.65	296.98	296.9	294.42	300.78	303.73	298.93	300.36	297.86	298.41	292.46	302.05	295.91	300.01	302.35	298.56	291.16	297.46	305.01	300.52	296.56	295.55	299.24	297.91	300.04	301.85	305.42	303.17	293.94	296.57	303.04	289.91	301.06	296.41	305.79	301.69
307.52	304.97	305.85	307.26	303.92	302.78	304.37	302.34	314.02	303.16	304.28	307.52	305.82	300.06	307.88	310.98	303.22	308.46	304.58	304.29	312.56	308.48	308.33	304	309.7	302.76	307.16	303.92	297.63	304.26	303.53	307.66	300.77	313.81	301.93	306.47	303.03	311.16	310.78	307.67	304.65	308.69	308.38	312.06	305.74	310.48	304.45	305.93	303.15	308.9
305.81	295.12	297.97	297.43	295.6	305.49	304.23	297	303.68	298.77	301.97	293.12	303.01	293.96	293.2	293.32	303.37	299.45	304.11	293.64	297.13	305.77	294.78	296.71	300.37	292.77	313.31	301.61	306.9	304.96	300.64	301.88	301.64	298.08	301.96	302.11	306.24	309.76	305.77	299.92	294.69	304.45	301.89	301.56	297.76	301.38	301.06	308.72	296.44	297.09
333.56	329.32	329.48	324.31	330.05	324.77	333.31	325.45	330.85	337.47	327.59	317.55	324.88	329.57	329.05	335.75	329.22	328.12	319.96	329.32	325.11	331.85	325.75	331.32	332.18	330.12	321.65	331.43	320.36	325.81	333.89	335.07	337.81	327.18	325.45	330.78	325.33	326.66	323.37	320.77	326.78	329.4	333.12	324.49	327.1	327.13	325.27	328.64	321.62	328.47
304.11	305.36	300.53	304.4	301.5	305.62	306.23	306.67	303.64	303.24	305.97	303.65	309.54	305.71	293.89	303.75	310.47	309.25	304.82	306.06	308.51	305.36	310.55	307.41	297.42	301.52	304.18	294.92	304.99	309.15	299.17	298.55	299.17	301.76	298.72	301.14	306.26	301.44	308.5	301.35	310.9	306.38	297.16	304.64	307.02	301.92	314.13	302.59	312.55	302.97
324.88	313.93	325.2	323.07	324.3	321.44	316.79	315.97	318.29	318.67	319.06	322.1	317.6	311.16	321.83	315.89	322.93	312.14	320.19	324.92	324.07	312.64	318.79	325.69	316.77	327.26	319.81	319.73	317.67	318.67	320.54	320.32	314.99	317.64	315.68	324.5	314.83	324.2	321.73	314.37	322.71	313.93	317.98	318.35	322.24	321.67	318.92	324.47	313.09	313.77
309.47	303.74	306.74	305.9	299.11	311.15	305.25	302.26	309.27	299.21	307.22	310.78	302.73	304.74	315.98	305.51	310.57	300.88	307.75	308.31	312.75	305.19	299.72	304.8	305.68	305.86	304.37	309.85	305.6	308.18	300.57	304.06	305.3	302.92	311.28	299.7	310.61	304.33	305.31	299.59	299.72	302.8	303.72	305.84	311.31	306.02	299.52	304.78	309.11	306.54
322.57	312.5	313.48	314.43	311.04	316.13	312.1	313.77	313.87	310.27	309.66	316.16	321.71	314.13	318.18	316.73	311.13	314.13	314.73	306.58	319.26	316.89	315.14	310.77	315.32	314.7	312.08	318.34	313.31	310.34	312.76	313.86	309.62	316.96	307.2	313.43	313.61	323.89	316.1	310.19	314.78	313.27	313.51	313.27	311.8	323.04	320.85	303.91	311.13	314.88
313.66	323.25	314.78	320.28	317.26	311.56	316.49	310.96	317.98	313.57	315.07	309.74	312	312.78	311.26	314.4	314.16	318.19	319.34	316.92	322.37	318.03	319.44	314.43	315.41	315.65	317.86	311.65	311.92	313.39	312.48	308.79	313.94	319.32	314.44	318.56	313.36	317.32	317.77	308.03	315.38	314.97	310.44	317.09	320.09	313.28	315.27	314.32	319.79	318.04
301.26	308.18	302.2	304.96	303.45	297.95	300.6	302.65	301.14	301.13	305.54	306.76	299.26	305.17	305.3	308.04	308.34	310.94	298.36	296.57	300.67	295.98	303.72	303.23	304.5	299.71	305.98	305.78	295.47	300.82	306.4	295.99	305.16	312.57	304.98	297.25	299.58	303	301.43	303.22	303.79	298.95	312.09	304.56	308.43	306.33	302.95	305.22	305.38	304.13
309.11	306.63	311.72	308.16	305.39	301.5	305.13	313.75	304.01	306.66	301.19	305.89	310.68	307.35	310.37	305.82	301.51	302.45	303.67	300.7	310.6	306.11	309.29	298.14	302.23	308.05	308.83	310.54	304.32	307.57	301.84	300.38	306.02	305.76	305.7	306.99	313.7	306.42	304.6	310.13	307.45	303.96	305.97	307.76	301.72	307.92	309.23	308.92	317.55	307.38
313.88	308.39	320.36	320.3	317.45	310.06	313.34	310.97	319.56	314.32	306.49	320.51	315.56	316.78	318.02	318.07	320.23	312.71	320.34	317.67	315.34	323.95	316.66	319.01	313.19	313.38	315.7	319.64	317.07	320.6	319.78	318.71	315.7	314.69	317.02	321.15	317.74	316.66	320.88	318.46	312.8	314.65	317.35	315.51	321.21	314.89	309.13	316.26	309.39	322.24
303.2	301.61	293.91	305.35	305.42	297.83	305.54	302.81	299.96	298.28	305.17	304.03	298.39	297.9	294.04	308.8	305.18	304.2	306.46	299.72	306.24	303.76	305.22	306.02	307.5	300	304.53	309.68	302.25	312.53	308.8	307.05	294.5	302.6	301.81	303.15	304.56	298.09	294.69	299.65	303.44	304.95	300.05	299.73	299.22	304.64	301.24	300.68	310.65	303.93
316.61	313.64	321.48	311.38	318.22	312.47	315.25	317.97	314.08	316.25	317.18	312.76	317.42	311.57	313.02	311.66	310.8	306.53	316.65	312.98	317.34	318.65	312.33	315.58	315.4	315.13	315.89	313.51	317.9	318.37	301.01	315.99	315.76	313.58	312.08	313.54	310.47	320.15	304.63	320.08	313.98	320.48	314.52	321.37	318.1	307.97	313.88	317.23	312.51	313.58
308.93	303.53	316.06	305.42	316.45	314.63	320.4	308.35	312.36	312.32	316.47	311.08	309.33	308.28	314.26	315.32	314.86	313.16	317.13	315.09	315.86	317.12	318.36	318.17	309.28	313.52	306.51	311.35	314.72	310.75	305.66	317	317.24	309.66	312.78	312.33	315.71	309.98	315.56	307.08	313.06	314.16	305.29	316.14	315.77	311.23	317.21	313.83	315.94	314.05
304.73	302.61	297.95	304.07	306.54	303.78	308.09	304.28	298.08	299.35	307.49	308.73	301.22	302.44	310.3	306.24	302.21	306.73	304.64	301.64	307.26	303.14	303.54	305.79	301.5	304.92	306.81	301.17	299.47	304.78	306.49	300.74	300.51	298.93	301.47	298.07	307.07	304.27	299.19	302.04	299.46	301.2	307.28	296.81	306.93	311.81	306.82	296.72	300.58	304.16
297.81	298.31	299.1	298.89	299.44	298.15	298.87	294.88	303.97	300.44	297.4	302.9	295.34	294.79	299.76	303.01	306.9	301.42	308.84	302.31	295.22	304.71	293.36	296.92	297.53	299.84	301.39	308.99	303.34	295.59	306.19	295.23	305.09	312.89	298.16	301.48	299.57	300.7	292.68	306.65	293.11	297.39	296.26	301.42	297.15	291.33	299.56	299.86	297.41	300.39
313.4	315.34	301.04	311.48	313.59	312.08	312.21	304.23	307.34	311.23	315.09	313.9	311.73	310.74	313.71	317.26	307.56	310.71	309.42	314.07	304.26	304.33	308.24	312.37	313.14	306.89	307.85	306.63	309.72	301.72	312.56	307.79	307.9	309.64	303.62	300.26	303.45	311.05	308.9	309.07	306.31	311.23	309.57	310.06	314.95	309.52	316.22	307.89	310.66	314.85
305.32	311.04	303.87	303.75	295.83	309.92	296.52	304.88	300.96	304.49	296.37	304.39	294.59	303.81	301.82	300.83	307.47	299.97	304.11	299.44	305.2	308.34	301.15	306.35	292.81	293.6	300.98	305.24	300.98	306.83	311.03	303.27	297.95	298.46	304.6	302.9	299.97	303.76	302.89	297.85	303.41	305.42	297.2	305.55	298.62	297.84	295.97	308.07	300.49	309.67
304.09	313.88	306.26	306.39	312.47	304.76	310.1	311.19	305.13	309.18	313.41	301.8	313.01	302.55	306.4	307.05	311.63	308.51	305.94	309.81	300.27	312.56	314.97	307.98	310.56	301.38	313.4	302.01	303.98	307.19	311.52	304.01	310.91	313.89	300.74	309.95	307.9	306.34	311.07	308.56	307.67	309.14	300.78	307.19	307.87	301.52	312.38	304.6	310.99	302.68
302.76	293.91	305.18	300.64	300.17	303.76	297.94	309.35	300.89	297.99	300.79	302.9	299.9	301.73	298.21	298.14	296.95	297.05	304.28	293.77	312.18	297.29	301.12	300.65	304.19	300.41	307.44	295.52	298.4	296.21	305.5	304.25	303.07	296.73	301.75	304.7	307.06	310.7	297.86	302.56	295.42	305.49	306.74	300.46	297.68	303.24	303.29	303.53	299.3	293.5
323.51	316.07	321.3	320.02	320.76	315.33	323.19	322.19	317.76	313.18	316.42	320.17	316.98	319.96	329.33	315.43	326.54	315.46	323.59	320.98	321.02	313.6	324.68	314.56	320.21	330.11	324.62	318.41	315.05	318.71	321.09	323.75	315.6	313.15	320.42	320.96	315.48	317.07	315.64	318.66	313.64	319.92	319.92	318.27	305.77	316.19	317.32	319.78	319.82	316.5
311.14	309.67	309.2	308.06	314.53	312.85	319.57	314.25	315.67	314.44	311.4	321.83	314.42	320.46	307.59	306.05	307.61	316.99	303.63	311.01	313.37	314.74	314	319.75	303.74	313.34	316.25	315.38	314.17	310.13	313.36	313.93	309.71	314.44	318.14	322.98	314.42	308.04	312.55	312.98	310.96	305.51	307.67	309.1	319.07	315.73	319.01	317.27	308.99	311.99
314.52	313.55	319.19	319.85	316.09	315.91	318.58	317.81	321.52	317.46	315.14	325.34	322.05	318.37	320.23	320.83	320.83	316.83	323.63	316.82	317.46	314.22	317.14	317.57	321.62	316.51	314.98	318.15	319.83	318.27	316.83	314.02	318.11	317.36	319.92	309.29	316.32	314.33	313.75	315.21	320.58	321.93	318.41	321.62	318.2	311.29	319.69	323.27	320.46	320.05
310.34	317.83	310.07	316.97	307.99	309.88	321.65	311.87	315.78	315.88	308	309.04	311.65	311.39	306.95	317.65	309.18	315.37	316.14	307.51	314.73	314.27	311.84	312.74	309.05	308.7	313.76	311.11	317.19	318.3	315.78	310.47	316.83	318.55	316.69	316.89	320.54	311.63	307.71	314.06	306.14	322.93	318.17	310.65	317.96	308.42	309.6	312.18	305.85	313.61
297.73	304.7	310.03	295.92	302.33	301.28	309.19	307.84	306.47	315.61	307.95	301.13	310.14	308.18	301.67	303.99	303.16	302.7	297.96	298.67	298.62	307.24	303.46	303.35	309.38	306.24	298.07	299.62	307.7	300.27	298.11	299.09	294.05	305.67	307.84	306.57	313.54	309.09	302.52	301.07	306.73	303.23	293	302.07	302.72	301.14	301.12	290.39	305.05	299.78
311.04	302.05	303.43	305.77	299.02	298.93	297.27	304.42	303.85	301.97	299.38	303.17	307.81	307.68	303.76	304.15	299.83	297.23	302.09	306.02	300.31	302.84	316.87	300.17	296.51	299.13	304.42	303.96	307.92	301.15	305.33	302.97	299.08	293.05	303.78	301.49	302.9	302.08	300.49	299.19	301.91	310.45	294.57	305.86	304.24	299.12	308.93	301.66	299.66	307.15
316.83	313.51	308.75	315.7	312.22	313.93	311.97	312.87	308.28	316.86	315.56	318.11	309.31	309.23	314.29	314.46	310.69	308.74	311.76	309.46	316.41	313.08	314.27	310.52	306.64	311.53	312.34	308.02	313.09	310.4	311.91	313.87	315.84	313.14	311.91	311.79	315.41	313.87	309.38	309.69	308.88	312.75	310.54	310.84	308.61	313.77	314.03	310.92	308.92	320.68
309.14	304.67	308.26	303.66	299.41	303.4	309.46	296.85	306.3	312.51	308.13	297.96	305.27	306.84	303.42	303.87	307.03	309.44	302.82	305.78	306.65	302.53	305.02	306.59	310.77	303.65	300.69	293.26	304.26	297.24	305.6	299.22	312.84	301.15	302.8	304.13	301.78	303.81	300.01	300.7	302.28	301.57	297.09	301.66	303.3	303.85	306.96	302.7	303.57	306.24
313.89	319.71	320.61	315.86	321.71	317.91	319.18	319.63	324.33	312.55	320.78	319.67	313.84	315.46	315.71	318.42	319.49	312.46	313.08	317.66	319.23	321.08	317.58	317.96	323.75	321.16	318.43	320.96	318.83	320.12	321.19	309.22	317.84	320.39	328.22	322.04	313.45	318.35	315.63	315.79	314.85	321.13	311.15	320.67	317.92	316.65	318.3	322.5	319.1	314.39
331.67	333.07	325.93	330.24	332.13	333.57	326.39	330.98	326.64	340.93	331.92	324.34	328.02	327.47	332.57	331.36	319.37	327.02	329.53	330.33	328.02	323.16	334.71	330.44	326.69	325.75	324.93	324.72	328.65	326.87	322.17	328.16	335.68	327.84	323.28	329.4	328.72	327.82	324.19	331.99	330.06	331.26	328.53	318.69	326.29	329.32	329.86	333.26	330.45	329.18
319.13	315.96	323.23	310.25	320.61	317.11	322.89	319.03	322.07	324.67	319.9	321.67	310.09	321.3	315.26	321.43	321.46	314.88	315.68	325.61	319.6	320.62	325.4	318.8	317.32	320.29	324.75	316.39	316.87	317.75	314.85	319.74	312.34	325	316.49	316.89	321.34	321.33	316.29	318.63	312.11	321.92	318.49	318.87	324.31	324.43	321.52	321.91	322.31	323.54
327.45	329	328.27	326.81	330.83	329.02	330.32	325.88	327.09	324.63	327.06	324.76	324.55	326.28	328.86	330.42	332.94	323.44	329.96	321.11	327.76	324.32	327.51	325.72	324.54	330.04	336.44	327.98	317.63	332.56	330.22	329.08	325.4	324.78	325.84	328.63	331.97	321.97	331.14	321.54	321.18	328.74	327.96	326.22	328.38	328.21	330.5	333.37	318.33	327.07
319.66	313.76	313.41	313.47	311.73	317.56	312.98	313.16	318.69	320.8	318.13	316.79	318.62	311.6	318.27	319.96	309.05	317.96	318.09	320.09	314.58	309.64	308.63	316.34	316.78	316.89	314.64	316.47	320.98	312.7	312.77	320.89	318.82	315.89	314.3	313.86	309.2	314.68	314.65	318.36	313.04	318.67	324.1	316.67	316.07	312.43	321.71	317.09	314.14	319.78
309.31	309.97	300.39	301.96	309.83	305.78	303.26	305.53	301.37	306.58	303.7	307.06	304.12	302.23	304.69	302.97	309.69	299.08	306.95	306.22	308.77	311.08	306.19	305.51	309	299.42	305.38	301.73	303.91	303.87	304.88	306.74	303.46	307.85	297.57	306.19	311.25	307.9	304.73	300.55	299.14	310.07	305.85	308.89	308.84	302.36	306.33	302.11	305.58	306.85
312.73	316.91	308.07	311.6	311.54	312.3	317.75	323.23	318.16	312.58	310.18	316.29	319.74	312.73	304.09	310.92	315.25	305.24	315.48	313.95	319.23	312.88	311.92	309.49	308.59	311.25	301.56	316.4	314.06	317.84	311.89	313.18	313.11	311.67	313.31	317.65	313.2	318.67	308.04	323.36	312.1	312.58	306.34	312.14	317.16	307.47	308.51	313.93	312.99	316.51
306.26	315.3	312.16	309.85	316.29	317.19	311.41	312.81	312.11	307.66	311.61	313.67	309.46	309.23	314.49	309.66	319.75	312.56	309.87	309.15	307.94	313.08	312.64	315.25	311.69	311.84	308.44	316.58	312.85	312.99	311.59	310.26	317.79	314.08	312.09	313.49	320.38	305.93	317.65	308.84	316.21	308.57	322.52	318.62	312.94	307	317.72	311.55	313.07	309.65
315.36	306.53	309.65	307.76	306.33	312.56	314.2	313.03	309.63	305.25	313.08	305.9	312.64	308.08	306.44	308.91	313.69	309.58	312.85	302.91	309.57	306.68	311	315.65	307.37	302.81	304.09	307.73	308.96	305.33	304.54	308.92	306.56	311.91	313.61	315.89	311.56	315.37	309.34	315.28	315.93	312.78	315.2	307.01	309.03	308.57	310.15	303.38	312.42	312.66
299.4	306.24	304.95	307.12	309.35	309.74	308.7	303.57	310.45	303.26	303.64	305.66	306.66	304.38	304.7	298.84	306.98	310.78	305.4	305.22	307.96	310.27	305.79	304.93	301.87	312.87	306.81	298.6	308.68	307.71	311.19	309.99	305.74	299.62	295.88	298.69	308.95	306.36	303.82	308.39	303.81	307.54	304.85	302.8	305.36	307.7	302.34	304.23	307.85	305.36
310.9	298.65	302.49	304.53	308.33	307.59	303.06	307.1	304.41	309.64	301.88	300.93	304.21	300.05	300.21	311.66	305.43	300.9	308.81	304.63	304.58	308.9	307.86	317.39	312.98	298.49	310.03	301.38	299.2	304.25	301.74	307.38	303.45	305.74	310.28	306.59	308.32	306.28	309.52	312.64	310.9	300.37	300.03	304.41	301.92	308.79	305.67	301.37	309.31	303.88
308.65	299.43	309.05	306.18	304.19	306.23	308.23	310.28	301.54	298.29	305.05	311.57	307.04	307.85	307.09	304.33	305.26	307.66	311.1	309.19	304.71	310.43	296.38	306.48	302.5	308.35	298.97	299.77	299.21	305.36	308.56	304.19	307.2	309.71	303.11	304.55	306.41	304.78	306.93	306.28	299.28	309.93	304.11	302.7	307.02	304.48	304.18	310.96	304.13	312.7
308.01	312.72	308.46	314.45	316.87	309.62	308.85	309.58	309.24	313.17	310.14	307.79	311.01	312.4	309.26	311.31	311.2	312.47	310.28	313.73	308.8	308.81	312.46	319.49	313.93	312.74	306.77	307.24	315.8	310.74	310.18	313.91	311.94	307.39	310.72	315.62	302.47	307.44	306.3	313.41	306.51	310.29	313.98	308.82	309.6	310.82	311.25	312.85	310.68	315.69
318.3	316.79	311.14	321.43	319.34	310.84	316.99	319.3	321.71	316.71	318.11	314.23	318.05	318.8	326.3	324.16	318.65	318.33	321.31	313.35	320.74	319.84	319.63	319.06	318.37	323.55	314.22	310.26	317.88	315.11	321.82	319.71	318.62	319.21	315.79	312.59	319.93	318.4	320.24	321.46	314.44	321.52	312.09	319.87	316.27	319.28	317.69	317.81	310.72	321.6
301.69	305.17	300.38	307.77	306.14	311.79	305.14	304.1	302.33	305.64	297.06	304.12	306.54	303.15	304.94	304.94	298.57	303.37	296.51	293.47	309.48	307.57	309.78	297.32	300.01	302.92	308.29	304.16	305.49	307.82	306.36	306.92	306.54	300.38	306.69	310.43	310.24	304.92	305.35	303.89	300.15	303.61	308.06	309.98	298.45	299.06	308.33	296.84	303.85	300.59
315.68	320.83	321.59	326.65	310.02	317.8	323.28	313.76	319.81	321.93	316.78	320.7	310.04	314.03	322.72	324.25	312.03	312.75	320.37	316.05	319.57	328.18	317.87	309.84	322.36	315.03	315.04	315.07	321.92	316.19	312.67	319.01	317.53	315.27	323.13	319.41	314.79	319.25	321.49	314.21	315.71	322.04	318.9	315.7	315.94	315.38	315.79	309.25	311.69	309.42
308.77	301.02	301.79	303.23	311.55	308.51	309.65	310.6	303.1	306.25	305.35	305.73	309.13	301.92	307.98	309.95	308.97	306.16	309.8	307.75	303.76	306.08	307.49	301.77	312.56	310.55	305.05	303.43	302.45	306.78	303.91	309.26	300.61	301.1	292.75	300.5	305.4	305.95	304.26	307.22	307.51	308.42	308.11	300.06	298.22	303.75	306.62	303.62	301.81	306.3
305.25	296.41	310.37	313.51	307.97	305.69	312.18	298.32	316.01	306.5	303.86	304.09	304.27	312.29	303.51	296.8	305.91	300.94	305.3	314.04	310.09	303.59	307.77	308.32	304.54	310.06	309.62	305.44	300.57	307.2	298.28	310.96	304.12	308.59	306.03	303.33	306.97	311.04	304.85	303.84	303.06	294.73	303.3	305.77	305.21	300.64	302.75	304.26	303.02	308.43
316.46	310.37	323.43	321.22	322.75	321.78	322.92	318.99	320.11	322.86	319.08	319.94	319.19	324.28	321.06	318.35	325.56	317.18	327.19	317.31	315.97	323.88	324.45	321.79	320.62	313.52	320.73	315.3	317.45	317.46	315.6	317.72	316.78	319.76	315.95	316.98	318.5	316.03	320.7	321.38	322.86	316.59	318.72	314.75	311.97	320.11	318.37	316.67	316.09	319.4
304.1	311.12	298.5	297.18	300.63	303.61	302.7	296.13	297.81	305.9	306.92	304.03	303.58	299.95	302.27	302.83	304.71	308.12	302.97	301.67	303.77	306.59	302.3	303.99	302.97	303.35	304.15	300.08	299.71	302.34	306.8	304.47	297.19	302.1	301.09	303.47	297.04	304	299.87	304.57	307.29	302.02	298.3	304.2	297.99	307.9	299	297.94	298.68	295.62
306.55	308.65	310.84	311.43	306.32	304.78	311.76	307.43	306.66	307.88	302.54	310.14	306.64	305.47	310.39	309.54	306.61	311.82	306.58	308.61	300.05	311.93	313.66	303.26	304.46	312.81	300.6	308.45	306.71	306.79	309.24	307.97	295.41	306.06	306.6	305.82	305.71	303.86	305.61	307.57	302.08	303.34	309.1	312.51	309.62	306.71	309.32	309.36	309.04	309.23
314.6	313.08	315.52	317.21	310.7	313.18	307.95	312.91	313.58	309.89	313.33	316.2	319.79	313.83	313.65	313.09	308.28	306.88	317.12	321.15	316.03	319.38	312.86	309.42	309.32	311.57	312.72	314.36	314.32	313.32	306.62	312.47	309.69	315.1	313.04	315.1	310.33	304.14	315.67	312.07	318.09	312.22	312.41	316.98	316.59	313.83	313.94	310.24	308.96	309.99
299.52	302.18	300.75	300.18	298.22	301.12	304.58	306.51	300.11	304.26	301.72	305.87	299.53	298.04	303.78	305.99	302.22	302.35	298.17	308.71	297.1	302.49	304.08	304.59	304.69	301.83	301.4	303.06	301.01	305.84	297.25	312.94	306.34	302.13	306.99	305.82	298.13	306.63	308.44	303.92	308.75	305.41	302.87	300.86	302.63	297.65	306.04	309.13	307.53	300.67
313.07	313.82	316.53	314.8	308.41	313.39	315.69	311.87	321.98	316.56	317.48	319.21	317.16	320.52	318.99	317.26	314.55	311.68	326	322.24	317.28	312.93	316.26	309.3	308.51	316.93	320.45	317.41	304.46	310.92	319.07	321.29	316.94	315.51	321.97	314.77	310.66	314.02	317.89	320.36	312.32	320.49	317.78	315.63	309.96	318.51	316.46	316.55	311.09	319.58
304.36	305.07	300.71	308.97	318.54	307.57	301.38	303.48	308.39	308.59	309.56	308.63	305.6	307.47	307.07	307.28	309.13	307.31	306	309.01	309.86	307.91	307.88	302.16	307.55	313.49	303.91	303.03	303.42	301.06	301.13	304.01	302.28	305.61	304.77	307.53	310.78	299.56	305	306.25	308.3	311.16	307.62	308.51	304.8	306.56	304.61	310.79	302.03	304.7
305.15	301.09	298.7	302.61	312.34	302.96	307.43	307.55	299.36	301.27	300.19	303.93	300.02	300.5	298.55	300.96	295.5	305.66	296.16	306.97	311.88	302.3	303.14	300.04	307.94	307.02	302.64	304.81	299.25	301.41	300.02	302.56	313.32	304.92	298.66	306.72	304.79	300.98	298.6	299.41	297.35	303.81	308.99	302.74	299.5	308.07	306.1	303.07	305.95	304.28
293.23	298.26	301.08	294.37	292.72	301.44	297.02	291.91	296.12	289.41	291.29	290.89	290.7	300.8	296.86	290.24	296.83	299.79	295.68	297	296.18	294.13	290.82	300	296.79	299.05	290.39	299.47	296.16	300.65	296.74	295.92	292.28	292.72	303.63	286.69	293.42	294.55	297.25	295.31	293.31	298.89	295.06	307.37	290.09	288.58	293.38	293.44	292.45	298.2
314.12	311.9	308.55	312.6	310.15	311.85	315	312.73	315.16	314.83	314.71	312.1	313.69	318.18	319.31	311	310.24	312.27	314.3	317.55	312.7	309.52	308.81	320.29	319.71	312.73	310.62	312.38	309.22	303.43	308.85	312.35	312.31	315.3	316.59	311.59	313.75	312.18	305.69	311.77	318.33	317.71	320.68	313.93	309.27	307.61	314.12	309.53	313.57	314.41
295.09	300.89	293.34	296.71	295.29	293.19	304.12	295.62	298.3	294.86	300.61	299.59	295.53	301.18	298.54	292.58	296.26	302.25	298.22	298.18	296.93	296.37	299.18	291.79	299.05	293.79	297.65	296.14	288.98	302.26	295.82	295.1	296.26	298.58	298.18	287.27	298.54	294.76	302.2	288.94	300.46	291.44	300.7	297.02	300.63	303.34	296.05	300.62	296.26	300.08
322.55	321.78	327.91	330.71	326.65	329.86	324.64	324.36	323.7	329.45	329.52	330.32	330.88	326.68	329.93	324.53	327.77	327.66	328.44	326.52	328.24	331.1	330.37	326.21	324.08	324.27	323.8	328.94	329.14	324.5	328.8	326.13	329.23	327.91	326.44	329.16	329.25	332.77	328.59	327.61	326.02	330.43	325.17	329.42	325.11	320.07	326.36	323.89	320.84	328.15
329.66	331.89	332.05	324.68	328.42	332.16	334.13	330.55	328.3	325.25	324.85	337.44	330.41	326.6	328.85	327.22	332.75	327.47	327.71	329.15	328.28	328.7	329.9	328.72	335.14	322.05	331.01	333.42	327.41	326.76	324.21	326.5	335.93	327.84	325.7	333.84	326.36	329.58	329.01	329.1	326.83	326.79	327.91	327.52	323.06	317.86	332.77	332.92	334.52	326.31
315.36	311.09	309.91	320.81	312.97	315.17	309.94	310.78	318.06	319.83	308.61	315.03	313.8	308.51	324.14	312.74	319.41	318.3	315.52	317.87	318.1	314.49	311.08	314.69	310.69	316.9	312.9	313.65	313.58	317.34	309.37	315.85	318.47	304.57	317.34	320.51	315.61	313.35	313.39	308.01	316.38	319.51	316.86	312.97	320.64	315.02	316.13	315.21	317.58	317.71
328.43	329.42	323.84	323.15	318	323.58	326.96	322.86	324.35	321.58	326.14	329.3	328.37	320.88	316.89	322.04	323.22	326.8	325.1	317.15	326.66	322.97	328.08	324.76	330.45	323.2	325.19	318.64	328.65	322.78	324.85	329.87	322.23	334.82	324.69	328.69	326.59	329.61	327.87	329.94	326.75	327.37	319.88	323.56	321.87	321.1	321.72	322.36	325.51	327.31
313.37	317.74	316.79	321.89	318.59	313.18	314.67	313.42	315.05	309.34	323.93	313.46	317.04	315.49	318.31	318.26	314.64	309.79	309.39	308.8	310.9	316.24	317.69	317.09	314.12	315.87	313.17	315.94	311.87	315.54	321.19	306.19	310.8	313.47	308.88	315.23	316.69	317.41	314.64	310.61	320.52	316.79	313	314.62	317.56	316.15	313.43	315.08	309.07	323.89
286.69	299.51	295.1	295.51	293.53	291.3	299.59	296.98	288.36	296.7	294.97	286.34	302.21	295.23	296.63	292.85	294.94	288.86	295.09	295.88	296.35	290.72	299.94	289.56	289.69	300.02	290.49	290.06	299.43	292.44	295.59	285.71	302.42	293.48	294.13	297.73	285.78	292.85	291.54	295.31	280.72	292.96	288.78	290.34	285.28	293.4	290.56	297.36	289.08	295.7
313.56	310.7	316.19	308.54	308.36	312.97	301.5	316.34	309.26	309.92	310.2	310.06	307.07	309.71	312.12	305.39	318.35	313.27	312.81	305.87	310.43	315.4	305.38	309.92	311.57	310.56	315.23	319.31	316.18	309	310.62	317.82	319.44	307.67	315.04	308.86	310.53	312.98	318.49	305.81	308.12	301.27	309.93	305.94	311.44	311.28	316.5	311.37	312.44	308.24
295.09	298.11	297.99	300.34	286.89	298.85	294.85	292.27	300.23	295.44	294.16	294.24	299.9	300.43	292.69	296.9	291.77	295.29	297.54	297.43	297.08	290.19	295.13	302.24	291.92	290.77	294.58	294.7	295.89	293.58	290.54	303.77	296.54	290.59	294.02	298.76	297.88	295.59	301.91	290.34	299.93	291.81	292.14	294.53	291.06	295.72	297.08	292.21	289.67	297.86
312.98	317.16	315.45	310.28	308.06	308.87	313.5	312.83	316.22	309.65	310.97	319.1	320.14	307.61	314.67	317.97	309.04	320.08	309.53	320.8	314.65	319.68	308.59	312.54	313.31	321.09	312.91	315.27	310.28	312.94	313.59	307.77	304.75	310.3	309.18	316.84	312.09	312.47	309.47	315.37	315.79	318.91	314.02	314.56	310.78	317.51	313.59	316.74	309.72	311.63
310.45	300.96	308.35	307.1	306.65	307.89	309.38	311.74	308.52	312.88	313.92	309.21	313.66	315.98	307.24	310.77	312.15	309.32	309.32	309.32	305.48	311.06	301.69	315.51	295.02	301.67	306.71	314.23	308.44	308.21	309.56	313.49	309.57	310.42	313.76	314.21	308.03	312.81	315.36	309.14	315.33	310.48	306.18	308.86	313.48	316.46	316.06	305.64	311.45	302.22
309.47	311.46	309.82	310.74	304.05	307.14	298.38	310.32	308.04	310.79	310.17	309.45	302.62	311.14	307.11	300.44	306.13	299.46	308.25	312.57	306.84	307.35	307.65	305.6	308.32	303.82	310.15	303.88	304.43	298.85	306.48	307.72	305.94	307.02	306.67	305.47	302.14	304.65	314.15	300.48	307.11	309.13	304.35	307.54	313.1	306.11	304.39	301.88	309.71	308.69
309.66	307.86	297.94	302.56	305.09	307.02	308.25	300.11	311.93	312.71	303.62	295.43	301.6	304.62	301.71	308.17	307.33	305.84	313.35	308.9	300.89	301.39	311.94	305.24	301.96	310.03	302.76	305.42	306.61	305.41	300.52	311.72	305.6	304.91	303.25	307.65	302.38	306.11	295.23	307.28	302	302.58	302.8	301.8	297.73	304.13	306.31	302.07	299.59	307.3
333.5	337.24	327.54	331.01	328.43	325.08	326.39	322.53	330.91	330.17	322.76	328.72	330.22	329.77	321.19	333.8	334.79	326.6	330.46	328.86	327.39	328.14	323.8	334	331.34	324.72	330.68	327.21	331.18	324.47	326.31	332.38	324.85	318.62	326.74	326.04	327.96	328.23	331.62	327.01	318.33	327.66	331.89	328.67	327.39	325.47	331.86	326.03	326.94	329.92
313.07	319.95	314.69	323.23	310.84	317.26	310.52	313.4	313.94	313.77	322.7	316.52	314.25	317.54	318.31	320.02	313.81	313.36	314.84	313.04	313.26	316.34	313.45	308.79	316.03	311.19	319.75	311.46	312.01	317.33	321.11	319.37	312.99	312.47	318.09	312.48	308.07	319.02	315.16	315.77	312.38	316.36	317.93	319.28	320.34	320.16	318.48	318.24	318.48	304.98
307.69	310.65	309.51	314.88	314.23	312.34	309.08	307.83	312.71	313.81	316.14	310.76	313.83	317.4	316.6	313.88	307.97	309.81	316.78	312.75	314.82	312.81	307.18	309.04	311.28	314.09	309.19	313.43	313.72	309.75	317.94	307.65	302.63	309.73	306.86	309.28	298.5	315.36	312.21	311.58	313.69	306.34	308.12	314.23	318.51	308.56	310.12	306.46	310.87	314.54
319.28	320.28	321.69	313.77	325.67	312.51	323.14	318.84	313.14	312.43	321.09	314.91	317.92	320.86	319.79	316.01	329.38	312.38	317.99	322.12	320.41	316.87	321.89	326.7	316.71	316.5	323.65	317.66	313.99	318.33	318.45	316.83	318.33	319.42	322.16	325.62	322.19	318.38	317.62	316.75	325.22	322.14	313.2	307.74	325.22	317.42	315.56	316.86	315.17	320.5
316.27	313.24	313.22	314.42	313.5	309.49	313.11	312.41	310.75	310.21	314.77	316.38	315.06	312.94	312.91	312.14	312.25	315.38	313.67	319.63	314.89	314.88	312.32	311.69	317.24	313.37	313.63	315.55	303.34	311.54	307.66	309.72	313.64	318.84	317.03	307.85	314.41	313.42	308.5	313.99	312.76	312.84	307.75	315.89	309.91	312.03	316.57	312.52	318.14	306.97
321.54	314.93	313.46	321.01	320.34	318.93	312.84	316.08	320.44	317.97	318.55	320.86	318.67	307.47	317.82	322.6	316.18	312.77	315.83	312.45	315.39	311.24	327.51	320	321.58	312.39	318.47	319.87	311.92	319.91	316.02	322.14	310.13	320.76	311.58	324.16	318.45	327.84	318.38	311.05	314.59	319.4	309.67	320.44	315.44	319.31	316.3	316.75	310.7	321.79
311.44	305.96	311.92	309.9	309.42	312.48	300.19	307.81	311.33	308.66	306.31	307.76	313.58	306.13	306.2	311.43	310.14	307.38	309.12	313.13	314.15	308.84	305.42	306.7	314.6	306.62	305.71	307.66	303.5	302.76	311.75	313.43	309.8	307.92	310.04	314.79	314.29	316.12	309.16	309.07	305.73	307.61	312.03	309.17	303.53	315.35	312.81	309.7	305.36	314.58
310.73	306.9	309.19	308.49	302.63	311.89	310.03	306.32	309.45	309.59	306.64	306.11	309.3	309.46	304.53	307.99	301.11	317.19	310.56	304.21	310.68	308.37	303.58	303.86	305.91	307.14	306.21	311.43	310.58	300.9	310.64	309.61	304.92	308.3	300.82	312.63	315.25	305	310.35	305.68	307.18	315.75	307.81	303.54	308.55	309.38	307.94	310.37	306.26	309.15
314.34	306.14	322.31	319.85	317.84	321.08	318.04	326.13	324.57	316.56	315.79	319.77	318.43	311.96	315.85	316.37	321.74	324.03	320.8	324.05	320.77	315.51	321.97	320.33	317.03	318.95	322.99	323.79	323.47	317.48	314.56	318.34	318.53	320.34	320.96	308.71	315.64	312.95	324.19	311.08	324.36	319.21	320.09	321.54	315.62	326.66	318.51	314.7	320.21	326.48
332.91	315.18	325.2	321.17	327.21	334.12	328.49	323.27	334.91	326.37	330.27	328.24	329.26	331.06	330.47	332.19	333.87	331.09	323.58	324.77	328.04	329.29	331.31	332.32	326.73	324.43	333.6	328.23	326.84	335.54	326.82	326.82	334.5	327.09	316.88	319.48	328.14	324.44	327.98	328.69	329.19	324.78	317.46	327.7	331.64	325.91	330.61	337.29	332.4	329.22
327.39	326.34	324.65	319.75	329.19	328.59	331.4	332.05	321.75	322.84	325.82	332.11	328.9	326.89	326.82	323.74	326.62	325.92	332.6	325.79	324.02	329.82	328.92	332.17	334.71	333.97	328.39	327.45	320.47	329	328.34	334.61	325.93	329.39	324.08	329.47	326.17	326.83	324.24	327.44	326.75	321.79	313.3	325.51	319.96	326.2	329.52	323.9	333.26	322.02
314.25	314.16	308.42	308.55	307.8	312.92	313.59	307.92	315.16	314.07	309.35	318.56	312.2	308.91	310.21	313.38	311.21	306.27	306.8	315.06	308.8	308.89	303.83	315.97	302.75	308.6	318.15	310.63	314.86	308.96	311.1	310.26	316.58	312.82	310.86	318.03	307.54	307.54	314.67	304.02	315.96	309.71	310.14	312.97	311.76	314.52	304.72	310.65	315.19	310.35
306.14	303.14	300.3	303.46	300.29	304.46	312.89	309.61	302.52	300.52	301.02	307.55	305.1	306.71	305.09	303.59	306.7	300.31	306.81	297.19	307.81	303.01	299.33	303.12	301.14	301.83	307.25	303.79	298.83	301.52	300.4	305.55	305.28	309.81	303.92	308.12	302.59	302.22	311.47	299.26	302.08	300.83	303.31	306.75	306.43	304.15	297.89	302.56	301.27	305.06
302.25	300.52	301.58	312.9	307.99	302.24	304.77	304.25	301.17	304.73	306.98	302.24	306.77	303.52	299.48	310.38	298.41	298.05	309.36	304.51	303.85	299.99	306.19	307.7	298.93	304.73	308.92	311.02	305.04	308.12	303.61	303.05	308.02	303.07	301.88	307.29	300.38	301.03	306.84	309.78	302.76	314.11	296.66	296.29	300.07	302.77	297.71	315.62	300.02	300.88
301.28	298	302.61	296.06	291.97	296.12	298.14	300.5	296.42	303.24	298.03	298.21	304.4	294.92	297.7	302.27	297.52	297.63	304.58	298.47	307.08	297.92	307.93	298.25	305.24	301.39	302.54	293.66	301.56	301.2	296.92	300.65	298.77	306.17	307.09	296.3	296.88	306.61	315.24	300.67	295.5	301.94	306.96	296.38	301	302.5	301.72	307.38	297.67	302.55
307.92	305.33	304.31	306.04	307.9	308.1	307.33	311.8	315.15	307.52	306.09	307.08	305.25	298.6	303.56	309.55	301.14	307.72	306.26	309.87	303.41	302.87	307.14	303.51	309.22	307.21	303.55	307.86	300.98	309.26	308.96	311.46	298.36	296.49	309.62	309.86	303.4	309.31	304.86	297.27	309.86	306.67	307.02	308.41	311.64	302.05	302.47	308.71	305.73	307.38
314.62	310.02	305.27	314.19	309.22	313.34	304.98	307.25	314.86	303.03	315.7	310.54	310.78	309.33	305.47	308.74	313.46	306.33	310.97	302.57	304.34	312.36	309.96	310.67	303.83	314.6	303.87	308.65	317.49	301.14	311.76	316.94	301.54	308.93	307.39	302.58	308.6	305.57	312.33	313.25	312.72	306.57	312.31	311.1	299.49	310.9	303.96	305.32	310.98	308.16
309.61	317.42	314.42	309.36	313.86	318.28	312.48	322.9	312.21	309.96	317.17	304.93	309.66	313.44	319.38	313.95	314.25	316.02	311.02	317.59	321.61	313.01	318.35	313.47	307.1	318.76	318.27	320.86	311.62	315.33	318.46	312.3	316.13	316.57	316.85	312.38	312.3	323.52	314.58	308.5	310.04	316.65	314.38	320.88	315.55	309.6	313	316.57	318.35	308.38
315.7	317.07	305.7	317	318.78	321.08	309.76	313.12	318.47	312.07	310.43	312.97	313.17	313.42	312.13	313.14	319.46	307.97	314.88	309.23	317.04	306.82	320.68	308.8	310.79	308.97	310.3	308.17	311.74	313.54	312.68	313.52	315.96	319.16	317.73	312.29	307.15	316.77	310.16	315.41	306.3	315.43	311.93	311.26	313.29	303.74	316.46	312.8	309.79	322.6
296.5	302.56	304.14	299.72	300.82	299.82	305.43	299.01	299.07	295.81	309.63	298.58	296.64	304.98	305.8	292.5	304.87	296.91	300.29	299.26	300.63	303.64	306.63	300.43	303.9	306.49	296.49	300.68	304.67	299.48	300.89	299.21	303.36	300.1	306.02	299.3	300.43	302.89	303.44	307.27	300.12	300.55	304.53	296.79	296.2	300.15	296.07	300.81	308.34	300.62
313.05	317.62	307.24	311.89	315.34	316.18	306.29	322.69	314.34	312.37	311.28	322.65	319.7	311.65	311.38	310.27	310.63	313.95	311.06	313.06	314.76	313.15	315.65	312.43	310.08	311.65	322.2	313.33	314.67	312.96	311.87	310.41	308.55	313.17	308.65	309.67	307.52	315.85	321.53	312.43	316.77	314.15	311.92	318.19	308.74	310.37	310.54	309.49	313.46	310.14
316.77	310.97	305.36	315.86	313.55	314.52	308.24	314.77	316.27	300.36	312.23	313.45	311.63	312.71	309.82	321.46	318.67	308.65	309.8	315.21	317.89	310.25	314.96	321.81	300.14	309.46	306.39	318.06	320.46	309.69	314.91	313.36	315.14	313.47	306.26	316.17	315.51	308.44	317.55	315.93	324.96	314.92	317.83	307.69	318.2	310.43	314.17	313.01	308.5	304.78
307.7	317.57	309.95	316.71	313.52	304.14	312.5	319.34	318.76	310.95	312.5	308.68	314.12	314.31	312.18	305	314.18	314.38	311.66	308.53	319.67	307.51	310.45	311.38	307.78	311.05	316.99	315.17	314.84	316.95	310.62	313.24	311.25	310.02	321.35	321.61	312.68	322.23	303.17	320.45	312.14	308.38	308.94	315.13	318.68	314.53	313.37	310.68	314.02	319.72
308.71	304.48	299.6	305.55	306.9	310.76	303.61	300.02	305.07	302.95	303.27	306.31	302.48	298.39	302.76	309.13	302.16	307.59	304.88	306.15	316.21	306.15	304.88	303.88	307.85	305.53	306.62	300.76	308.61	310.7	308.95	305.57	299.42	303.29	304.17	307.07	296.7	305.08	302.11	296.6	299.39	300.76	308.06	306.21	309.51	303.8	300.64	305.31	301.28	306.37
295.22	299.08	294.51	294.98	289.76	296.89	296.49	294.99	293.16	297.62	286.45	295.52	297.94	288.39	296.83	282.42	292.37	291.81	292.46	292.62	291.66	289.52	294.97	286.8	294.42	299.06	304.18	294.41	296.38	297.12	296.23	293.44	293.06	295.37	296.45	299.45	293.94	291.43	297.46	295.21	293.83	291.84	287.93	289.33	296.58	293.58	295.47	292.46	297.13	298.29
309.79	302.84	308.81	308.42	304.6	309.08	295.99	304.38	300.72	303.59	299.21	308.33	299.72	305.34	308.99	305.34	301	302.94	302.12	308.14	308.21	302.93	296.7	300.91	297.62	308.83	302.07	307.44	307.63	303.03	301.06	309.31	309.33	307.24	301.58	308.86	303.91	307.51	305.71	311.37	304.99	303.08	302.06	313.23	294.76	307.57	298.81	300.77	305.71	307.88
296.6	290.43	291.01	296.53	290.28	288.62	292.21	299.44	296.12	288.76	294.2	293.05	294.01	298.95	295.72	293.47	296.66	293.42	293.66	295.86	285.85	291.16	293.06	289.66	296.06	298.22	299.98	290.94	303.13	296.34	290.95	296.64	286.55	289.72	293.97	295.45	300.42	295.84	293.65	299.07	297.13	296.88	302.88	299.9	299.55	291.48	294.05	293.37	292.82	303.48
307.11	297.92	302.38	308.77	301.87	309.71	302.33	299.48	311.07	302.21	301.46	303.68	302.26	310.18	298.21	301.44	292.69	302.25	308.55	306.83	307.27	302.49	298.57	303.37	309.53	311.11	301.82	311.03	304.58	306.53	299.19	305	307.22	307.99	301.42	303.89	305.45	300.72	303.64	302.59	305.83	302.48	295.63	297.78	297.38	304.07	304.41	292.58	307.96	300.43
306.39	311.04	310.58	306.14	315.45	317.09	313.04	304.74	313.75	312.76	312.8	310.26	318.53	311.48	315.75	304.91	312.96	310.27	312.29	311.97	312.97	318.83	305.4	310.48	314.11	314.48	314.16	310.66	312.69	312.29	311.56	308.12	312.17	315.53	310.05	307.93	310.02	308.96	306.05	311.01	311.82	310.2	312.06	313.36	311.79	308.96	315.01	315.57	307.89	317.64
306.24	313.31	305.53	307.02	308.79	306.93	300.56	294.45	301.18	314.62	306.76	307.89	304.66	306.32	311.19	299.74	306.68	301.58	302.43	303.98	306.76	311.83	306.56	301.05	304.08	298.65	301.97	309.07	311.17	303.95	308.82	301.13	295.6	299.5	299.91	310.04	304.65	299.43	306.5	298.23	309.93	303.7	301.42	305.34	308.57	308.38	300.85	299.91	300.93	303.63
314	307.71	315.43	314.3	312.39	310.01	318.65	311.88	317.72	308.33	313.91	305.37	317.56	312.06	312.66	320.42	301.41	313.02	313.13	314.14	305.44	306.2	302.49	311.91	319	316.72	308.69	305.08	308.2	299.29	308.28	316.23	311.66	307.88	313.33	318.84	303.61	312.82	308.07	305.34	316.31	311.59	315.05	314.51	315.66	312.21	312.15	318.21	312.66	309.72
313.98	307.66	312.34	307.36	313.03	317.74	309.25	317.66	311.16	321.73	317.35	315.17	306.15	309.57	305.74	311.25	314.31	309.5	313.97	316	311.03	313.89	319.22	309.81	317.84	305.92	313.34	315.19	309.67	317.23	316.86	313.66	307.76	310.82	311.83	316.53	306.3	315.74	312.86	311.61	309.06	314.18	321.97	315.64	313.26	314.94	316.94	315.34	312.96	310.35
319.45	319.12	309.7	311.19	313.48	317.14	304.76	320.17	312.99	311.77	315.2	317.72	318.81	309.69	311.45	325.48	312.4	313.86	313.09	312.88	320.26	317.69	316.37	318.6	317.38	319.82	312.34	312.83	313.65	314.01	324.03	318.39	316.83	314.87	318.5	308.42	314.9	324	313.4	314.92	316.17	314.16	310.5	317.99	314.7	317.38	317.37	319.41	316.82	315.45
313.09	310.84	313.86	314.15	306.74	310.9	312.94	316.8	319.25	309.86	309.35	312.21	319.3	306.79	308.61	307.83	312.25	304.73	315.33	307.27	310.49	315.41	309.75	304.68	309.73	309.3	319.87	308.23	311.72	315.59	311.13	312.12	304.03	308.77	311.68	309.62	310.4	310.7	311.71	312.14	310.85	314.07	309.52	306.86	316.45	313.6	314.48	314.74	307.35	311.97
310.69	309.15	305.36	313.06	314.55	317.44	312.86	307.13	308.39	308.84	303.09	300.52	306.03	309.27	308.74	308.96	309.57	317.66	311.41	309.98	315.26	311.31	316.46	311.75	307.55	311.21	312.76	310.49	315.34	315.5	311.28	302.05	311.37	307.17	313.67	312.71	309.34	309.46	308.25	311.75	309.91	308.26	303.93	308.02	303.62	307.53	314.2	307.37	315.76	310.14
309.78	304.99	305.33	307.71	300.09	311.65	306.74	316.68	312.52	314.46	316.49	307.5	308.31	312.13	315.12	304.95	307.13	308.3	305.71	309.64	305.04	310.44	304.87	309.77	317.89	301.82	310.89	301.99	314.24	304.11	309.23	309.45	308.13	309.99	314.25	315.11	313.01	303.23	313.07	304.19	309.53	306.63	313.29	307.23	310.34	305.94	310.27	305.76	309.21	307.62
313.33	316.57	325.09	313.92	316.68	326.74	321.07	318.01	316.43	317.19	316.34	307.65	306.8	318.96	315.55	314.31	322.74	311.23	318.64	319.15	317.06	318.14	319.36	320.98	310.08	315.21	312.65	307.65	315.98	321.19	317.32	316.32	314.5	318.82	321.61	317.38	314.78	313.36	320.42	313.14	315.82	317.4	314.44	315.19	324.26	317.27	314.05	317.8	317.11	314.74
326.26	324.75	336.28	334.16	328.73	326.41	333.9	332.78	326.46	329.56	326.79	324.94	322.43	333.1	320.29	337.55	325.58	328.65	333.49	323.47	334.8	331.74	326.39	324.89	325.74	330.06	329.09	325.66	327.42	325.84	321.14	323.98	328.87	326.55	334.37	333.39	324.86	328.24	324.56	321.41	330.92	319.1	330.88	323.68	331.79	321.64	330.73	323.2	330.49	330.65
300.38	307.9	310.68	309.34	307.26	303.41	308.94	316.99	311.85	308.95	311.54	312.46	312.74	311.78	311	309.55	304.65	306.14	308.64	310.36	314.54	309.66	313.66	315.07	314.46	316.75	313.22	308.98	309.71	308.57	307.38	306.66	309.36	310.99	306	308.35	311.33	313.28	317.76	311.95	304.28	308.41	313.6	305.32	311.26	309.72	309.91	309.22	309.81	307.26
301.77	296.41	296.7	301.14	295.71	299.39	302.75	300.35	305.69	304.24	300.01	295.43	312.04	303.58	292.25	298.57	307.74	307.08	300.84	296.59	301.88	301.92	301.25	297.9	301.94	297.67	299.2	301.63	310.34	305.87	299.04	305.08	303.62	297.19	308.9	299.63	292.99	308.14	305.17	305.56	299.07	296.1	309.05	294.82	301.31	312.02	296.09	291.93	300.59	297.32
295.85	302.1	297.45	295.82	306.76	301.04	300.07	299.88	293.39	296.2	300.24	302.59	296.53	300.22	305.04	298.45	304.78	301.71	299.52	295.55	303	304.52	300.55	304.31	293.8	297.76	300.74	299.97	306.05	304.57	305.21	306.62	296.57	303.59	306.97	302.1	304.97	297.48	300.15	298.28	303.03	303.26	304.25	302.66	295.47	304.79	297.84	305.25	303.6	299.97
325.03	316.46	311.47	315.21	317.8	318.03	312.71	319.11	313.61	314.7	311.01	316.29	307.02	320.96	305.46	317.15	318.76	311.18	315.11	309.06	317.27	314.97	311.61	318.34	314.35	317.46	312.85	307.08	317.33	305.01	318.14	320.51	319.06	312.82	316.44	318.5	310.93	322.08	318.54	315.01	316.28	306.85	311.99	318.69	320.59	324.3	312.54	318.05	309.67	312.31
296.85	297.21	306.62	290.68	304.76	296.45	305.35	300.36	301.62	303.33	302.53	296.71	301.42	298.96	301.76	301.6	298.59	297.88	296.48	294.35	301.41	299.27	295.82	303.96	303.79	295.54	299.23	302.87	295.14	302.52	304.55	302.47	292.83	295.14	296.51	295.39	301.72	297.91	301.86	296.62	308.26	307.39	305.55	308.61	300.22	302.4	303.72	301.27	294.71	295.81
303.75	308.11	305.4	304.68	306.44	306.72	304.1	300.59	305.64	302.55	308.17	303.21	311.12	306.14	302.36	307	307.96	305.34	305.82	306.92	314.2	303.76	306.65	301.71	299.12	308.99	295.14	307.63	304.01	304.53	302.45	308.38	298.93	306.9	291.65	299.47	304.55	298.96	305.76	307.39	305.88	304.12	301.35	306.13	311.16	310.36	306.34	312.74	304.37	306.09
306.67	298.83	306.8	307.84	307.6	298.64	306.68	303.79	306.44	304.55	296.6	304.54	298.64	303.45	304.89	306.69	307.11	298.25	303.75	302.63	301.19	310.32	306.78	295.45	305.71	301.05	304.32	300.72	308.45	295.8	295.15	302.54	311.48	309.87	303.84	300.34	304.72	302.71	300.85	306.77	298.4	302.22	309.38	300.43	303.23	308.69	303.05	304.33	310.9	305.63
309.07	322.25	313.41	316.33	317.62	318.25	318.31	319.67	314.86	311.64	319.59	316.79	314.66	312.63	326.3	313.54	310.01	314.18	310.01	320.63	320.64	313.3	316.11	319.75	320.95	315.71	315.31	314.96	311.9	314.5	318.65	318.85	316.47	322.75	319.43	317.22	324.28	310.29	315.93	319.08	318.46	313.6	315.26	317.49	313.78	319.74	318	319.85	317.37	317.45
299.79	301.72	294.65	302.5	302.32	305.89	309.49	304.24	301.95	300.43	306.16	305.78	296.18	304.61	308.35	300.95	302.87	298.6	296.82	297.06	305.11	295.36	299.14	300.51	303.17	297.83	299.31	293.74	306.8	298.99	300.09	300.28	304.2	295.02	300.37	299.55	301.56	298.47	297.28	295.46	304.72	297.86	307.24	297.46	299.7	297.27	299.46	302.58	292.85	307
315.85	316.93	305.97	311.37	312.37	309.58	306.36	318.34	313.57	307.99	314.63	306	309.41	319.43	319.96	314.92	311.33	312.99	314.11	315.2	306.01	309.66	308.44	315.43	311.27	315.51	308.94	312.11	312.93	312.13	305.73	311.64	313.92	306.74	315.18	311.73	311.34	313.15	313.39	312.54	315.84	309.53	322.23	312.58	310.56	320.59	312.12	310.05	312.38	309.2
321.9	322.01	323.92	325.79	328.4	316.61	316.68	320.82	320.53	323.43	318.45	313.23	317.87	313.59	322.78	318.68	328.32	319.91	319.81	318.53	318.04	321.71	314.46	327.51	318.33	322.83	326.44	318.23	318.11	309.29	319.46	314.7	314.46	315.58	318.59	326.27	313.11	310.95	318.77	322.36	324.37	320.74	321.09	325.15	320.95	328.31	318.1	319.58	322.42	320.59
302.98	297.08	290.57	295.87	303.45	301.26	306.72	310.38	301.35	302.33	295.2	298.35	301.4	306.39	309.59	305.28	302.93	297.72	298.68	295.3	300.22	306.62	301.24	299.5	294.93	294.44	300.95	301.65	303.97	301.31	304.92	304.01	307.47	306.96	310.06	302.31	305.24	290.84	297.68	299.08	300.78	297.62	307.61	303.65	308.43	308.45	300.47	300.79	307.82	301.56
315.29	312.51	315.43	322.47	318.11	323.63	317.26	319.3	316.64	317.69	316.36	321.25	323.01	318.66	322.73	314.88	319.03	319.41	316.56	319.44	320.07	321.48	321.38	320.48	307.18	318.49	322.04	314.4	316.79	316.34	319.16	321.99	314.59	323.49	322.59	318.56	315.62	321.39	316.54	309.56	317.32	315.35	315.77	322.2	318.9	310.65	316.55	316.03	319.68	315.58
302.32	298.04	302.05	297.54	302.84	301.73	299.42	293.22	300.63	301.43	298.71	301.95	302.43	297.54	299.42	304.8	299.93	299.3	301.99	300.12	302.6	303.32	305.36	300.08	297.88	288.35	304.83	301.4	293.25	303.43	299.15	300.73	302.36	305.31	302.48	307.84	301.08	297.9	303.71	299.94	298.12	297.95	296.56	301.66	299.17	296.57	301.63	305.79	298.28	304.69
302.39	297.4	301.84	298.53	308	300.43	308.38	300.52	297.18	301.98	308.35	308.71	304.65	306.77	306.27	302.42	303.02	300.24	303	301.84	298.61	303.41	313.93	299.71	305.17	307.62	299.63	302.07	300.92	306.9	307.61	303.67	302.12	309.32	301.97	308.37	307.49	305	305.14	300.97	300.59	303.52	296.03	301.88	300.36	295.31	298.98	301.25	296.88	303.7
305.45	298.92	299.29	299.08	304.34	303.3	301.97	302.06	299.64	305.41	301.89	307.98	298.99	300.68	307.69	299.62	301.49	302.09	308.51	308.16	301.98	299.98	310.49	307.04	301.25	306.9	304.59	295.26	296.53	303.12	305.06	307.83	306.29	303.86	299.58	304.6	300.91	299.27	297.25	307.22	303.71	303.27	302.05	304.8	297.01	305.74	302.71	302.99	306.08	302.24
316.26	327.9	312.11	323.81	317.61	320.86	325.28	316.08	316.21	321.6	317.15	323.81	320.18	321.85	319.82	319.51	319.14	321.77	319.11	318.2	320.68	319.65	315.1	316.51	320.51	318.97	325.5	322.04	318.28	321.42	321.09	331.05	317	317.98	316.91	316.93	310.07	321.75	326.97	320.4	324.07	319.32	329.28	324.58	317.31	317.16	319.05	313.73	315.23	320.56
306.69	303.74	307.29	305.08	295.24	298.43	301.38	308.54	310.57	304.24	310.52	297.42	302.05	305.57	308.57	307.7	303.69	298.27	300.53	302.23	310.57	308.58	304.65	305.01	299.67	300.65	305.73	303.8	303.77	305.93	306.72	299.86	300.23	309.35	308.21	305.98	301.91	312.39	302.6	300.98	304.05	302.22	305.75	311.09	297.69	306.96	302.24	308.12	301.54	299.58
307.33	305.61	304.41	307.7	303.56	307.14	303.74	305.8	302.3	308.69	299.81	306.05	303.15	309.58	303.7	304.57	306.77	310.45	302.07	300.07	304.53	302.69	297.56	307.3	300.87	301.42	307.29	302.52	304.02	303.41	305.45	300.17	302.71	296.53	300.49	305.27	304.07	295.55	304.88	305.52	300.72	306.29	300.58	301.24	300.6	311.46	305.34	311.56	304.39	304.68
306.98	304.22	304.33	303.23	308.33	300.91	297.63	305.84	300.79	306.73	301.25	299.55	301.41	305.8	294.08	303.73	309.53	299.42	302.41	305.65	299.6	307.79	307.7	304.36	305.02	302.3	297.09	312.51	309.72	302.74	306.51	305.96	306.34	302.07	304.65	299.94	310.7	303.77	310.34	309.25	305.67	310.65	307.5	307.48	309.23	302.87	302.58	307.26	304.34	307.52
312.57	315.04	318.5	313.79	307.96	319.05	318.62	316.09	310.18	318.83	310.92	311.71	311.28	305.86	308.47	318.89	305.91	312.3	308.32	316.79	316.09	316.36	311.27	314.98	305.64	317.01	305.62	304.9	312.33	309.03	313.24	312.43	310.62	306.39	315.38	305.33	310.55	311.4	309.41	310.76	314.38	306.13	314.42	310.54	317.99	312.13	320.1	312.88	316.55	316.87
308.33	296.6	300.17	300.21	302.98	300.88	307.52	306.82	301.5	296.74	301.61	311	308.6	306.31	310.07	309.37	306.59	301.42	297.48	297.69	302.57	310.29	306.54	309.68	304.65	303.49	302.48	300.33	302.22	303.8	298.93	305.76	305.58	309.22	302.54	301.44	304.98	304.82	301.06	301.61	302.88	301.2	307.53	307.33	308.96	305.47	306.7	313.43	300.8	298.76
290.16	293.62	291.63	289.91	294.88	293.84	297.41	291.73	292.36	302.52	299.78	287.08	297.14	295.57	304.43	294.94	297.5	295.74	291.69	294.72	292.63	295.43	294.56	297.13	291.24	296.04	295.23	294.48	290.6	298.17	292.28	302.18	296.36	298.62	286.67	295.24	297.5	296	293.73	289.75	302.63	294.98	294.58	291.78	302.13	293.82	288.38	292.16	299.45	293.64
294.66	290.8	294.54	291.58	297.65	293.02	297.78	298.2	297.69	299.05	293.63	294.98	300.75	306.06	292.01	295.9	301.29	298.99	290.95	289.45	299.23	303.07	290.32	300.01	291.41	287.87	292.97	297.52	300.17	296.52	298.24	296.93	298.87	292.07	297.45	299.49	301.43	302.51	294.1	300.39	299.88	294.77	295.42	299.6	294.35	291.96	294.57	297.99	295.21	295.53
314.59	313.65	316.79	313.22	311.61	319.24	315.32	306.38	311.7	318.9	309.97	325.29	313.96	317.44	307.22	311.05	314.43	311.33	314.38	316.85	311.02	312.29	315.43	311.23	313.39	311.22	316.6	310.82	307.52	316.09	315.72	312.97	310.71	313.04	302.85	320.05	316.83	313.6	321.91	308.99	312.48	314.85	315.87	318.35	303.12	313.18	315.33	314.69	312.71	312.33
301.38	306.31	301.82	310.07	303.85	301.43	305.42	300.87	302.18	297.15	303.26	303.1	296.03	298.66	302.56	296.14	303.99	305.61	301.6	297.12	307.77	299.07	304.72	302.54	300.86	305.39	299.83	304.25	305.14	302.42	306.91	306.28	305.53	299	305.99	306.88	301.91	304.51	298.19	312.94	300.48	302.86	299.82	305.38	300.59	299	299.14	302.02	307.32	302.12
315.52	321.97	316.39	317.5	317.72	306.78	316.95	314.46	314.59	310.01	314.51	313.77	319.29	306.11	316.69	324.3	318.45	323.82	311.53	309.61	317.91	313.59	313.6	309.46	317.39	315.1	315.76	314.41	311.84	314.8	317.71	317.26	314.68	318.45	315.06	319.83	321.68	311.09	316.83	320.59	322.99	321.51	313.65	318.8	318.98	315.24	319.75	317.09	318.91	316.44
324.94	318.4	311.53	316.12	311.21	318.35	317.63	311.16	323.75	317.67	322.13	319.33	320.39	312.54	313.39	320	317.26	313.19	323.3	314.63	319.99	320.71	317.49	317.33	318.58	314.49	319.89	312	316.39	318.82	318.35	310.42	304.64	315.99	313.54	314.47	312.31	317.84	323.35	309.73	319.91	316.31	315.75	324.22	319.19	318.42	314.67	321.24	314.62	309.87
312.81	315.17	310.44	305.9	314.89	311.56	314.01	303.91	314.05	307.5	321.32	305.93	309.32	309.96	304.3	308.89	310.59	312.26	316.84	308.46	315.14	312.62	311.4	319.67	307.7	309.49	308.91	308.25	311.58	312.48	305.99	302.17	308.93	311.59	318.87	311.84	312.08	312.91	317.78	311.7	321.53	314.81	311.33	311.25	310.31	314.94	309.32	312.25	306.72	303.96
302.92	305.64	300.75	296.16	303.02	309.68	299.12	309.6	301.48	293.43	305.1	302.79	312.65	310.31	300.04	299.96	304.21	300.72	303.12	313.16	298.25	304.15	301.76	297.76	303.02	303.03	302.74	302.34	294.72	303.06	301.48	300.23	311.5	294.84	307.7	300.31	295.95	302.27	303.35	302.62	298.26	303.3	305.85	299.24	300.42	303.34	312.01	300.87	307.43	301.85
309.11	306.3	309.72	308.85	317.71	310.04	306.35	305.04	307.67	312.2	309.93	311.94	304.97	306.08	306.36	308.96	304.75	306.09	305.88	309.12	305.39	311.71	305.82	303.84	304.17	307.1	301.78	308	299.54	310.16	312.48	317.93	299.84	307.89	304.35	310.54	297.62	309.93	312.53	307.31	309.7	305.98	300.67	309.26	309.45	303.63	309.54	310.67	305.05	303.69
317.47	324.53	325.02	318.5	319.67	321.73	317.75	320.22	318.84	322.03	313.32	320.18	317	314.73	319.04	326.91	317.61	312.55	314.74	318.64	314.86	321.8	320.35	312.79	316.73	318.02	307.91	314.66	313.54	319.42	316.35	317.93	324.92	317.63	315.71	322.27	319.62	322.15	324.33	313.33	315.2	326.51	320.5	320.21	320.26	315.95	319.11	317.99	317.58	316.77
323.22	323.05	329.55	327.28	324.84	323.36	324.52	327.85	323.1	328.62	322.95	326.8	324.39	336.15	328.89	318.28	324.64	323.87	319.46	324.36	319.82	322.16	321.27	325.1	323.27	322.98	325.29	319.44	325.93	319.91	333.49	320.73	324.74	324.52	322.66	316.06	322.03	326.57	319.68	327.29	322.63	322.23	322.43	325.47	320.03	327.69	328.19	325.7	321.36	324.87
317.36	317.68	319.12	312.87	313.99	316.95	316.36	309.38	315.41	314.09	315.97	320.94	318.57	321.69	313.34	308.55	316.84	318.83	312.77	315.12	315.93	323.51	313.24	319.48	320.03	315.98	321.17	315.54	317.99	310.01	316.9	318.06	316.21	318.96	316.72	321.66	312.64	314.53	323.42	314.8	315.11	317.18	314.33	318.61	316.51	316.04	320.56	310.04	323.39	310.91
308.67	310.33	309.13	313.79	303.68	315.52	312.83	313.55	315.51	312.2	314.51	313.21	320.62	312.51	311.53	310.39	308.06	308.88	316.56	317.35	313.49	313.01	313.15	309.97	311.98	310.38	311.79	316.85	312.26	310.16	307.7	307.44	316.17	321.08	310.76	314.1	309.53	314.05	320.57	315.84	305.41	310.35	316.05	314.45	310.99	314.49	308.03	310.03	302.62	316.73
315.82	313.22	317.69	315.1	316.32	314.87	316.29	313.24	318.3	317.24	312.85	316.87	316.66	312.59	312.52	311.13	312.31	316.21	309.63	313.84	314.27	309.32	316.76	316.6	324.1	311.79	317.02	310.96	311.55	316.17	313.9	315.7	313.05	309.84	310.93	314.5	315.31	306.3	313.11	311.28	320.28	311.3	315.9	316.54	306.64	314.94	313.57	319.09	318.76	319.92
306.57	300.02	304.34	305.18	305.44	307.02	298.51	305.34	297.66	302.1	305.44	294.47	300.28	307.06	301.9	305.76	305.24	299.42	297	305.87	307.02	296.87	303.73	303.04	307.32	299.35	310.42	304.28	307.47	306.48	291.35	300.22	303.58	308.18	306.41	297.84	307.17	298.82	302	303.7	293.56	304.7	301.58	306.45	300.08	310.89	300.03	297.59	298.94	300.6
305.54	307.09	301.9	305.48	306.03	299.64	315.02	302.6	303.49	308.21	310.86	303.4	306.67	306.86	309.58	302.91	303.69	304.5	306.28	301.83	308.83	308.56	313.21	297.58	302.71	304.17	309.3	304.49	309.57	306.22	299.86	304.42	311.8	307.01	302.64	308.21	310.02	300.9	305.94	310.49	308.86	304.95	307.82	307.36	310.61	305.26	305.22	311.55	299.17	311.46
307.77	311.67	306.34	301.81	302.31	305.51	305.66	305.25	303.68	306.65	308.65	290.77	297.59	301.28	303.58	303.15	297.58	300.54	297.76	301.21	292.81	307.55	303.08	302.45	305.81	303.7	304.39	305.07	306.47	306.14	309.91	302.56	304.66	298.36	311.18	294	299.99	305.86	299.29	302.4	301.35	299.31	306.59	307.3	303.27	302.9	300.93	308.19	305.98	302.33
318.24	309.96	308.45	318.01	307.61	316.4	318.88	319.13	313.04	313.89	313.45	315.75	319.83	318.41	324.39	307.84	319.1	316.42	309.47	306.98	316.71	324.55	316.77	313.6	311.31	314.82	316.19	311.08	314.79	312.22	314.31	319.31	313.84	314.52	314.72	303.92	308.59	315.33	323.48	321.79	313.95	311.58	316.44	310.83	313.3	304.26	309.8	308	314.72	318.41
311.4	296.22	301.79	300.44	306.95	306.78	304.4	297.69	303.77	309.09	297.96	298.25	300.18	303.46	305.87	302.22	304.52	304.46	303.49	304.57	304.89	293.9	305.12	304.21	304.86	300.64	305.17	294.62	297.62	299.83	303.15	299.01	296.34	300.99	296.86	298.08	298.66	302.09	298.13	304.84	303.52	299.9	300.79	301.86	308.91	292.79	296.74	297.34	300.81	301.95
314.09	309.52	316.97	318.8	314.01	313.46	313.74	321.15	316.88	314.9	311.28	313.84	314.95	320.69	320.24	318.59	314.91	318.03	313.85	312.87	312.37	318.58	308.26	318.58	310.98	315.6	307.62	310.89	311.04	307.4	309.27	313.35	314.88	312	313.14	318.29	315.56	319.99	314.74	315.17	312.77	314.25	309.84	314.6	306.56	309.67	317	311.17	317.48	319.54
305.54	305.64	298.32	309.4	299.52	307.08	300.27	304.83	292.99	307.52	309.21	305.95	297.26	303.56	300.12	299.99	308.57	303.32	311.65	298.72	293.85	296.6	303.7	301.95	308.49	306.07	300.8	307.11	307.28	303.09	306.62	302.54	300.85	300.44	304.69	308.79	297.17	298.57	304.92	296.69	305.48	303.72	298.78	298.36	306.9	306.5	305.52	306.52	304.4	309.07
315.93	320.23	309.51	315.66	316.32	316.87	322.55	311.31	309.73	311.21	314.58	314.87	314.84	312.71	315.32	316.7	315.45	317.24	312.9	317.39	320.61	315.43	310.49	315.51	317.33	312.07	315.66	318.58	314.44	311.2	313.06	313.22	311.06	307.48	311.48	314.34	318.65	316.41	317.58	318.91	316.72	312.27	318.74	315.79	311.12	311.73	312.82	313.98	316.18	322.69
321.33	319	318.44	319.6	314.1	314.81	315.7	320.85	316.22	318.74	326.11	314.04	315.42	318.14	321.7	320.96	319.09	317.71	314.18	320.67	315.12	313.99	318.76	315.15	314.33	315.65	314.62	320.41	319	319.96	316.64	316.07	315.96	322.18	318.37	319.49	319.78	323.53	317.07	314.79	317.91	316.86	314.33	322.66	314.25	324.44	319.27	321.04	318.31	320.98
315.34	321.33	314.03	310.25	314.42	313.64	308.59	316.97	310.62	311.81	312.68	315.74	315.12	310.55	313.99	319.07	317.01	309.77	316.34	311.36	313.15	308.86	312.74	320.34	318.86	309.63	317.5	318.85	312.05	318.29	318.59	321.42	312.05	311.68	315.25	312.83	309.91	319.65	317.99	315.91	315.05	313.84	319.58	323.26	319.23	310.78	309.49	320.97	314.28	310.86
313.21	315.66	312.53	310.87	314.38	314.32	312.44	313.75	312.69	318.57	313.31	309.24	310.2	306.47	307.14	309.59	318.01	313.25	315.42	317.66	317.29	306.07	310.93	310.75	312.95	314.12	311.33	316.64	314.31	317.04	314.54	315.66	306.31	311.09	307.22	317.89	314.13	316.83	313.54	314.45	312.7	314.72	310.93	314.3	307.41	305.78	311.75	307.38	311.08	314.46
315.01	319.74	304.18	315.74	309.79	318.27	311.56	314.42	309.3	317.58	317.88	316.07	315.56	316.49	309.07	316.65	314.28	314.03	317.63	312.08	313.47	317.79	312.38	313.82	309.04	309.35	317.41	312.36	308.83	314.64	312.34	315.25	305.66	308.81	310.28	311.45	315.45	311.43	309.97	323.18	313.79	320.92	318.29	316.92	314.27	324	316.91	314.22	316.11	312.15
326.11	326.88	325.16	327.57	329.85	327.61	326.3	324.75	324.53	331.96	328.82	329.8	324.84	329.05	326.95	333.79	325.45	328.55	327.05	320.44	324.43	326.07	326.65	322.8	322.12	323.61	326.6	321.55	327.9	330.74	325	329.42	334.29	325.42	333	321.72	323.25	330.53	329.16	329.44	330.34	322.32	330.02	324.66	324.18	327.84	323.98	322.79	324.75	317.49
298.47	292.56	287.47	293.83	286.29	295.88	297	283.84	294.18	292.03	293.75	291.07	282.89	297.35	296.75	290.74	289.32	289.42	292.71	289.51	300.1	300.79	291.81	294.18	290.76	292.18	286.25	286.29	295.19	295.05	297.32	291.52	300.01	297.68	295.05	295.89	293.79	298.23	296.51	302.57	296.15	292.36	294.82	294.19	301.17	282.55	292.32	293.75	298.88	293.73
309.2	311	304.68	320.41	307.76	310.34	314.63	304.04	310.96	317.38	312.31	312.1	316.48	312.18	308.91	309.3	307.64	312.96	312.73	308.63	310.45	308.31	318.17	313.02	309.93	311.38	314.06	316.73	312.55	306.7	312.88	315.96	306.81	312.95	313.38	314.08	318.57	316.45	311.45	310.09	318.53	312.56	314	316.89	313.44	315.31	311.25	306.39	316.35	315.03
317.92	318.83	312.96	316.36	318.89	314.88	323.77	317.77	318.19	324.26	316.17	320.61	315.13	318.9	316.82	313.4	326.51	318.27	323.01	320.69	326.45	317.34	318.39	313.89	320.1	324.18	318.7	315.38	317.82	322.28	322.41	309.05	327.09	322.26	323.61	322.55	312.58	317.89	315.89	320.83	315.82	321.56	318.01	323.53	320.44	321.19	313.9	317.56	313.62	318.81
299.91	295.76	295.68	285.69	300.47	295.87	286.12	296.6	290.69	299.9	292.96	293.14	293.98	292.46	284.77	296.93	298.55	297.16	291.14	294.52	291.67	291.83	293.19	297.86	295.37	293.66	295.44	290.43	296.68	284.08	296.43	295.54	302.65	296.18	292.77	284.07	299.13	300.46	293.96	288.29	298.09	304.03	296.54	288.98	298.26	290.27	285.76	295.13	290.41	295.12
305.67	302.22	302.92	309.24	305.67	302.09	293.29	305.31	298.55	304.8	302.91	311.49	305.7	301.95	308.86	299.6	306.73	305.11	303.41	298.11	297.35	302.25	307.19	307.29	306.52	298.8	304.53	307.71	301.08	307.1	302.74	301.67	299.86	304.33	305.19	304.71	303.85	302.09	306.07	299.08	303.6	305.02	296.44	302.85	301.59	306.08	303.73	300.58	301.69	305.39
315.67	308.29	301.47	308.68	313.6	320.21	315.55	314.6	310.7	306.46	313.89	306.39	308.16	304.07	304.46	307.67	314.39	313.69	316.55	309.62	310.87	313.15	314.14	309.48	307.12	313.32	307.75	308.68	308.57	303.97	307.52	310.75	305.63	310.57	317.75	312.3	314.16	311.23	312.31	314.25	312	303.53	313.86	310.5	307.49	312.12	310.47	309.8	311.86	309.76
295.8	297.34	295.14	300.57	291.84	289.19	297.76	291.18	301.52	291.32	292.29	299.15	284.77	298.67	298.54	296.75	290.38	292.01	300.69	296.29	295	293.61	296.11	290.51	294	293.28	302.28	291.67	297.91	300.93	298.17	292.86	291	300.79	299.94	298.7	304.47	299.48	292.93	290.09	290	290.68	291.54	286.18	290.69	301.01	301.89	288.4	297.14	280.97
304.56	305.4	311.17	308.85	311.12	308.85	310.2	315.28	303.39	307.51	312.12	298.17	312	299.16	305.39	305.44	302.41	305.07	310.33	302.39	307.63	308.36	304.97	303.13	309.67	301.03	307.89	304.94	315.13	310.99	310.35	317.21	310.77	305.72	305.87	303.44	306.4	309.04	303.65	308.69	307.83	308.15	307.88	309.06	309.74	307.43	308.17	306.07	303.46	309.75
302.23	303.66	309.97	310.09	305.62	305.69	307.12	304.97	302.43	304.49	305.58	308.81	310.42	309.47	306.95	302.61	305.74	299.97	308.49	307.71	304.68	311.96	307.22	304.67	300.38	297.59	302.29	306.13	302.54	298.84	306.07	307.52	303.77	307.86	305.58	308.85	308.45	307.12	307.65	306.71	300.42	300.16	312.76	306.03	305.03	307.77	310.58	305.54	305.25	309.56
305.74	299.72	301.02	306.23	303.6	302.25	297.26	307.19	292.63	303.04	295.53	298.49	301.26	302.2	304.85	300.56	306.73	314.2	308.08	301.16	306.01	299.99	305.5	300.45	305.3	304.7	303.09	305.6	305.24	304	301.63	305.27	298.25	308.59	305.08	299.17	300.39	309.66	297.01	303.08	301.49	303.84	300.41	301.05	301.88	303.58	296.31	309.63	301.91	298.49
309.09	307.37	305.77	307.05	311.89	314.88	307.18	310.36	316.4	310.48	308.51	308.48	305.38	305.97	310.09	315.29	310.31	303.65	311.3	316.32	309.41	310.54	308.22	302.59	308.41	306.96	310.53	299.29	295.81	310.92	306.62	309.38	312.36	307.94	307.01	307.49	308.83	319.23	303.44	306.62	313.69	306.56	312.17	307.39	306.07	302.15	308.93	313.8	311.8	305.82
313.12	312.72	311.55	310.9	320.24	313.27	315.91	315.61	309.69	314.37	312.45	313.16	317.42	314.41	312.02	317.81	314.28	312.31	316.94	314.79	321.38	315.84	318.56	312.85	317.22	310.04	320.55	311.14	313.39	318.12	315.8	319.89	314.28	319.29	314.57	308.74	317.79	311.91	318.98	312.56	312.3	313.4	316.39	314.73	315.34	316.18	323.28	312.4	312	318.27
305.71	310.9	311.07	310.67	304.25	310.98	309.4	323.71	308.09	312.46	308.61	313.7	308.83	302.87	316.6	313.5	302.59	312.11	310.58	313.87	309.74	311.22	318.03	307.44	309.16	311.22	308.95	308.8	305.81	305.74	308.55	309.12	311.21	313.68	314.88	307.77	308.38	302.8	309.75	302.08	310.04	315.19	314.9	307.05	310.77	311.67	313.07	306.39	317.22	308.1
293.53	294.51	294.17	299.98	290.41	294.31	292.21	298.96	298.12	298.46	296.22	297.33	293.58	300.16	291.68	295.03	299.83	286.16	295.24	289.8	293.18	293.44	301.97	295.76	291.88	296.12	291.08	298.12	294.88	293.2	295.4	293.46	295.92	289.33	295.71	295.46	296.98	287.5	293.63	302.31	292.87	292.01	293.82	293.51	293.01	289.99	295.94	297.71	289.73	298.45
318.81	309.64	314.98	319.25	322.39	321.76	315.77	320.44	312.87	313.14	322.52	325.45	319.1	314.85	319.81	318.13	321.45	312.09	316.01	321.74	317.61	323.45	325.87	314.93	319.53	325.89	319.64	316.23	315.1	323.5	314.71	317.73	322.04	314.32	316.08	324.42	319.47	318.02	320.01	320.42	316.56	320.18	312.16	318.99	323.79	326.1	315.32	323.04	315.99	315.37
305.45	306.84	304.63	301.22	306.37	311.57	300.43	307.91	304.14	313.2	302.92	307.81	303.08	307.03	308.35	295.28	302.51	299.82	313.39	299.84	302.79	306.99	300.7	307.57	302.49	311.37	307.89	305.67	301.63	302.1	305.66	311.1	307	307.54	301.14	305.3	304.7	303.11	301.4	302.31	297.11	303.49	307.43	304.15	297.26	301.61	305.3	302.58	304.53	302.74
316.87	313.64	316.05	324.88	320.5	315.27	312.66	321.32	314.87	317.87	310.31	314.57	320.67	320.89	315.77	315.35	327.38	317.65	326.75	325.87	317.91	326.87	319.53	308.4	317.8	313.81	312.17	322.06	324.2	321.25	316.38	316.44	317.45	320.22	314.29	319.69	316.38	321.03	320.94	325.48	323.44	320.65	327.41	323.17	314.38	316.41	315.82	322.14	320.55	324.9
292.63	297.59	296.01	299	296.44	298.07	287.68	289.73	293.56	292.75	306.89	299.53	298.13	290.34	296.42	298.23	291.87	298.66	302.35	302.39	292.98	297.9	292.43	300.33	288.5	298.22	293.92	305.21	294.74	290.85	298.14	296.93	300.26	301.63	292.6	293.81	300	300.55	297.44	303.02	296.92	303.4	290.13	295.86	297.32	302.47	297	291.14	304.19	300.66
300.42	289.14	302.35	294.8	289.52	297.58	297.63	296.33	290.32	295.23	292.18	292.25	298.13	293.47	295.06	301.02	287.72	299.83	302.51	293.14	293.41	291.65	296.35	295.53	292.86	292.45	292.36	296.76	302.06	294.82	288.57	298.2	291.51	288.75	296.83	289.74	294.44	288.12	291.55	297.34	299.62	293.11	296.08	292.35	296.67	302.43	303.03	297.28	297.21	296.07
306.16	303.22	310.65	309.13	301.8	305.05	299.93	306.59	305.43	299.16	304.39	298.86	304.4	310.74	305.6	305	306.69	309.15	301.24	296.22	308.38	304.73	305.39	308.78	313.75	298.35	306.71	300.73	299.25	311.42	308.09	309.3	300.91	304.68	311.24	307.97	301.55	297.26	298	298.53	296.26	305	308.53	308.86	307.03	302.64	308.18	302.51	307.65	298.15
318.43	315.28	312.36	315.69	309.05	303.55	311.58	316.52	314.11	312.38	313.07	316.83	313.85	310.71	316.76	314.32	315.76	317.64	310.16	313.26	313.76	316.03	312.2	313.76	311.73	313.15	313.92	312.1	313.73	313.73	318	307.13	309.95	320.27	309.94	315.64	316.09	316.97	312.94	317.45	320.76	311.38	312.03	312.37	316.64	317.03	310.79	310.77	312.65	315.12
305.05	302.44	310.47	296.66	303.06	307.53	305.72	303.4	302.86	309.99	297.39	303.11	305.63	299.74	297.5	301.73	311.3	304.63	302.08	304.56	305.31	303.26	307	303.06	305.52	304.61	304.32	303.9	301.38	301.25	299.64	303.07	304.57	308.45	302.99	306.75	300.6	302.13	301.92	305.09	306.72	303.39	310.46	302.37	294.96	310.76	305.63	307.71	308.26	298.41
306.96	297.75	309.82	307.27	310.64	311.84	308.42	311.13	302.28	307.18	304.06	308.93	302.03	305.8	312.28	305.83	307.05	314.72	307.55	313.75	312.67	306.32	303.12	306.76	303.32	302.46	308.43	312.41	304.64	310.94	308.43	307.98	306.74	312.42	303.83	313.04	311.87	304.61	310.31	308.41	312.37	309.2	297.33	307.54	306.69	306	312.02	313.58	305.32	319.28
310.63	318.02	316.29	316.96	309.04	304.92	317.13	317.96	315.63	308.58	309.94	309.39	315.2	309.48	323.26	316.48	306.46	311.34	312.07	308.44	313.06	311.03	313.38	315	309.77	313.91	308.14	315.66	312.64	309.65	318.22	314.06	301.9	313.76	318.99	312.92	313.4	317.63	310.78	311.55	314.84	310.41	314.88	316.76	314.86	315.38	313.11	309	310.01	312.35
317.15	335.05	323.39	331.38	322.61	325.14	332.61	329.36	331.66	320.91	330.03	324.83	330.09	327.51	329.25	320.86	328.5	330.96	331.21	326.12	335.33	323.43	331.64	325.33	327	333.58	329.1	333.14	328.7	332.97	320.47	322.08	330.08	325.15	330.39	325.96	327.59	329.2	326.46	335.77	322.02	326.48	326.77	327.83	324.64	333.25	328.99	324.66	327.58	326.17
317.86	322.54	318.89	307.97	317.44	319.22	314.48	315.63	325.22	312.68	315.91	309.03	319.87	308.58	319.34	322.35	316.7	324.7	312.91	317.62	323.41	320.39	321.29	316.86	320.17	320.93	315.96	317.52	319.94	317.31	320.05	313.42	323.63	320.68	321.86	315.42	315.85	322.6	319.95	320.38	308.74	322.81	322.1	313.63	319.38	319.29	321.31	327.88	322.58	324.06
304.8	320.44	316.26	307.61	312	311.91	311.88	317.51	307.89	312.52	315.59	319.65	316.54	316.11	314.15	314.7	313.78	315.13	310.71	314.35	319.83	314.25	316.56	309.72	313	316.96	309.26	323.45	316.38	311.23	314.15	314.38	311.03	304.42	313.95	313.68	310.24	310.74	313.98	308.85	312.5	312.76	317.38	319.36	312.75	310.25	312.06	314.56	318.57	317.84
309.29	309.85	302.52	304.16	304.67	305.83	305.17	308.24	295.38	300.86	313.81	305.72	295.26	307.03	301.82	306.61	303.79	305.95	299.95	302.83	302.76	298.2	300.04	304.62	302.09	305.81	308.64	306.45	303.77	299.78	300.41	308.4	301.87	299.59	302.73	303.62	303.69	307.64	301.62	298.17	304.29	307.44	298.36	312.52	306.79	306.25	301.19	300.57	299.2	304.77
296.7	295.76	291.09	293.82	298.14	292.41	292.12	299.79	297.11	293.42	295.35	290.02	292.97	286.45	292.72	297.3	301.35	295.67	295.35	290.35	298.8	290.03	295.15	291.01	291.46	290.01	297.35	297.51	289.91	294.12	292.32	300.86	297.64	295.76	297.6	292.83	299.01	290.62	299.94	294.41	294.32	294.69	288.23	290.44	289.36	298.35	294.93	291.01	297.52	299.04
314.38	318.86	316.31	304.96	314.34	311.83	312.49	310.15	317.63	309.92	316.64	310.14	317.63	314.66	316.88	315.14	313.01	311.25	309.04	305.75	313.82	311.76	315.38	315.1	310.07	316.37	313.06	314	309.69	303.43	319.49	313.09	315.07	317.73	313.47	310.19	314.61	312.71	314.31	320.85	313.45	315.06	316.46	319.26	314.32	310.75	312.64	318.69	313.61	309.45
315.16	326.41	329.69	325.81	317.91	321.41	330.34	324.92	325.3	322.99	327.34	321.91	323.25	328.99	322.75	324.36	324.7	325.99	323.34	325.58	327.07	321.61	321.09	329.1	323.63	322.66	324.3	319.94	326.16	317.39	331.26	322.78	321.89	325.05	324.56	321.43	317.99	321.4	323.46	324.21	324.6	328.56	328.66	325.05	320.09	329.79	326.29	320.46	328.18	322.75
291.08	296.26	289.1	290.59	280.43	295.83	294.81	293.66	305.88	296.88	298.25	298.42	294.22	289.46	295.09	294.16	294.82	294.88	289.21	293.8	294.96	294.62	298.4	292.89	293.44	292.86	300.8	288.69	302.97	300.1	297.02	295.85	291.52	291.67	289.79	293.01	291.1	291.64	296.9	295.91	288.67	293.74	302.61	288.59	294.16	297.93	289.96	288.66	287.47	287.73
303.9	303.99	301.18	305.63	309.02	303.05	306.57	301.82	300.68	301.35	300.16	307.57	305.47	299.67	307.61	302.46	304.06	301.6	300.08	304.12	301.2	304.08	303.09	306.52	310.61	306.3	298.34	307.27	302.4	298.72	302.7	309.77	302.44	302.74	307.46	298.32	301.45	302.82	302.36	302.78	301.86	308.8	300.59	303.68	307.42	296.78	305.19	304.69	301.07	304.73
312.92	303.59	306.15	307.44	302.82	309.97	307.68	307.8	311.96	304.25	307.19	306.8	304.52	314.84	302.89	313.09	308.96	309.13	306.72	307.95	316.18	304.95	308.54	317.04	308.36	309.88	309.17	306.67	302.6	308.47	309.77	306.12	306.86	298.81	308.31	300.2	307.39	306.53	302.15	317.37	307.75	309.92	307.01	310.65	304.89	300.74	310.49	310.48	307.84	302.49
294.01	289.33	291.53	298.92	296.96	299	293.65	295.92	299.01	294.03	291.65	295.08	287.11	295.04	299.05	297.46	293.39	296.03	287.72	296.07	296.31	292.57	296.6	288.31	293.88	294.32	299.67	297.65	288.18	300.35	289.75	290.19	298.05	294.12	293.08	294.99	291.37	291.83	296.9	291.79	297.06	297.5	293.3	290	295.7	295.05	301.73	297.67	300.32	295.7
308.18	302.19	301.2	297.21	293.38	302.51	304.9	303.62	307.09	306.21	301.64	299.86	296.5	301.55	300.28	304.18	308.8	300.87	305.91	302.21	308.32	296.42	297.2	298.11	289.35	298.53	300.95	303.23	303.16	302.99	307.61	304.56	299.95	295.3	304.43	297.08	300.32	299.54	302.12	305.39	293.53	301.67	298.14	294.84	299.68	300.23	299.89	304.53	304.19	299.76
309.92	305.64	304.71	301.5	303.29	303.85	299.4	295.84	302.18	303.55	306.79	308.77	307.83	305.55	300.59	298.32	310.8	305.71	299.27	303.02	299.94	305.72	308.65	304.94	304.99	304.19	303.33	301.85	304.85	310.88	306.2	299.81	299.4	307.16	301.98	297.46	301.68	309.2	312.83	296.24	308.46	307.62	296.76	303.36	297.55	300.04	306.98	304.51	300.44	307.48
318.92	306.24	306.11	307.33	304.96	311.79	304.05	316.61	302.96	305.97	308.57	309.78	309.08	311.74	314.56	313.96	310.34	307.06	310.41	307.03	311.16	306.2	312.4	312.4	316.95	308.4	315.5	317.48	312.97	302.85	312.42	308.35	306.57	310.7	310.86	311.65	304.61	309.52	305.91	307.23	308.23	307.49	311.57	306.62	313.36	307.16	307.41	302.51	309.73	308.3
310.27	313.94	311.68	310.09	310.97	310.61	313.49	311.08	318.81	312.07	315.85	313.29	309.87	311.78	314.79	302.17	309.82	316.05	315.14	322.46	307.52	309.2	313.12	312.63	320.12	314.5	308.49	318.52	312.72	313.71	309.23	313.01	308.15	316.56	316.18	311.51	307.82	307.01	305.21	314.33	313.02	316.18	314.53	317.24	312.36	311.31	312.63	311.31	306.3	314.11
297.22	306.07	309.5	306.57	298.57	307.48	299.77	308.72	313.98	305.67	307.2	313.89	307.33	306.3	309.68	308.45	302.29	308.16	308.36	309.46	310.14	307.54	303.72	315.04	307.65	306.66	306.83	307.34	303.9	299.37	305.43	309.77	298.09	303.74	302.69	307.42	311.23	308.47	308.55	309.04	308.79	305.74	309.81	309.25	308.92	307.7	309.82	309.73	314.31	299.67
328.83	330.27	328.45	328.43	326.78	323.89	326.33	329.17	333.12	329.32	331.2	330.01	322.17	328.27	324.09	327.38	324.54	327.42	326.63	335.75	330.04	324.98	327.49	327.88	324.59	332.18	330.67	330.06	319.91	328.22	327.02	332.29	336.39	328.75	333.56	332.41	331.04	331.16	319.04	327.62	322.15	329.99	326.46	327.2	332.9	327.23	329.11	326.56	335.11	329.59
323.51	324.21	323.25	331.02	328.9	326.97	332.54	334.64	331.15	328.32	333.08	328.81	326.13	328.01	332.31	331.64	330.9	326.53	330.04	325.54	328.82	327.71	332.42	324.08	325.87	319.52	332.25	327.59	328.81	323.18	328.95	331.5	327.65	332.69	330.74	322.87	329.89	331.17	332.53	333.52	325.86	327.84	332.39	332.56	330.72	332.08	328.26	324.37	331.71	333.86
312.26	314.95	311.49	311.34	317.16	321.07	308.39	308.03	310.39	314.34	310.05	308.62	309.35	311.59	313.95	317.71	311.59	314.23	308.2	316.43	312.58	316.95	316.6	309.78	312.84	313.74	318.94	306.82	314.9	316.01	313.85	317.14	316.96	314.69	306.39	320.94	312.85	316.74	313.02	314.72	314.94	309.53	311.2	313.6	319.56	312.92	320.78	312.17	317.43	307.11
323.36	333.33	326.91	324.5	324.3	327.13	326.73	333.44	320.36	324.37	329.08	322.02	328.63	333.27	332.75	323.35	325.36	327.92	322.84	331.04	330.1	326.62	326.35	331.34	331.92	323.98	330.91	327.96	324.54	333.91	326.3	323.52	326.7	325.82	329.09	329.84	325.41	330.54	331.86	328.44	324.25	318.59	331.5	330.56	327.62	327.19	324.87	327.04	323.55	330.43
312.72	309.43	305.67	306.15	312.38	308.46	305.77	315.15	305.68	308.97	308.86	309.71	306.87	313.57	307.78	312.58	314.85	307.07	319.15	317.06	311.42	308.51	310.13	311.99	309.34	310.82	308.35	308.5	311.48	306.07	309.51	306.14	310.4	309.43	308.6	303.08	309.72	305.47	311.37	308.75	309.22	307.34	319.3	306	319.97	311.06	314.83	314.93	309.7	307.78
318.34	317.81	306.9	312.05	307.91	303.99	311.46	314.23	315.88	306.52	304.87	312.83	308.68	310.44	311.29	310.49	307.73	301.54	312.53	311.42	313.17	310.1	308.73	308.22	309.37	313.89	307.78	311.24	317.3	309.37	310.83	315.67	314.17	307.05	309.09	319.61	311.37	309.91	308	306.66	310.31	310.68	316.21	314.89	305.09	311	315.45	313.14	310.6	311.54
309.38	308.08	316.43	314.23	313.58	307.69	309.94	312.15	315.73	314.77	308.94	307.88	307.78	318.5	310.15	309.06	314.94	312.71	307.63	305.08	307.08	303.56	304.52	320.18	309.59	311.71	311.48	305.44	309.33	311.36	308.04	307.52	309.02	309.75	321.74	310.69	305.24	309.78	308.37	301.3	305.74	306.53	311.71	310.1	309.09	308.86	309.25	313.63	312.2	302.61
316.35	321.22	308.74	311.56	316.64	313.29	322.28	313.63	308.58	321.21	310.59	311.43	315.07	315.84	313.91	309.33	309.52	308.97	319.29	318.4	319.78	319.1	310.36	321.26	317.62	317.1	311.62	314.85	312.92	315.25	309.14	318.02	309.68	309.52	315.02	306.93	320.63	312.18	317.13	311.88	312.79	311.55	310.64	315.13	311.1	315.98	314.1	314.93	308.49	312.81
292.03	301.1	289.57	300.71	300.6	299.29	297.25	287.41	299.94	292.31	296.81	299.33	295.64	295.23	301.77	294.44	296.39	297.21	300.58	295.38	295.91	292.45	294.24	298.8	292.67	296.89	292.09	292.87	295.18	296.8	293.3	300.2	302.04	295.88	289.91	296.52	296.23	296.1	298.37	292.36	300.13	290.47	299.37	295.2	292.97	299.34	295.22	296.95	296.29	295.85
318.01	313.02	309.91	310.06	311.25	313.77	310.36	306.41	309.08	308.32	314.9	306.16	305.62	306.28	311.74	308.56	309.53	309.45	315.32	308.8	315.39	313.68	308.33	316.86	312.14	311.84	305.5	311.54	304.77	309	311.57	317.36	302.26	307.72	310.53	314.66	311.25	312.3	310.93	309.69	306.31	315.45	311.19	303.04	294.48	311.9	316.39	312.61	305.36	312.26
302.76	305.62	298.33	303.92	305.52	303.13	302.07	302.59	312.03	304.27	310.09	300.76	319.73	304.78	311.74	309.15	307.11	293.99	306.46	301.6	313.18	301.88	309.24	304.26	305.18	305.74	302.76	308.72	306.36	300.66	307.68	297.34	308.15	306.73	304.91	307.63	303.64	306.05	312.37	304.71	303.58	308.03	306.5	308.24	305.57	301.6	309.98	303.6	304.59	302.74
310.63	318.06	318.23	314.2	313.53	316.64	320.7	309.79	312.24	320.25	322.67	321.84	320.11	319.35	323.48	313.85	319.27	319.54	316.59	314.49	323.07	318.63	316.92	312.58	317.4	316.78	313.89	320.3	315.94	314.92	317.06	307.94	311.91	317.73	322.56	306.06	311.7	318.01	315.83	317.17	320.06	312.45	314.83	321.22	311.1	310.64	315.74	316.22	319.61	310.65
305.45	302.94	300.99	308.2	302.03	302.18	299.62	302.79	299.18	308.11	299.28	298.16	304.08	305.52	302.99	305.19	307.69	306.09	300.08	306.53	302.57	308.01	303.02	309.56	304.43	313.36	303.96	301.14	298.39	309.97	304.9	301.75	303.81	307.26	303.6	305.35	305.96	305.76	310.84	305.69	301.93	302.43	301.95	303.73	297.97	306.55	311.35	310.59	305.47	307.93
313.54	309.82	315	307.76	309.62	315.41	313.41	312.22	304.75	315.21	311.74	311.97	313.26	318.99	311.24	317.22	306.29	309.82	308.36	310.94	315.61	312.27	312.93	311.99	314.07	320.85	304.18	312.51	318.69	320.14	313.91	310.54	314.03	314.42	309.67	309.53	303.57	318.55	309.36	311.8	309.37	311.9	309.57	310.39	311.06	310.45	305.49	313.54	311.56	317.48
322.1	323.28	317.98	319.11	314.47	320.98	314.91	317.44	319.13	314.92	319.19	323.56	315.19	324.68	316.69	319.36	319.43	315.93	318.64	321.47	314.62	319.37	323.66	315.91	314.92	313.52	316.92	316.07	317.44	320	323.37	317.47	315.18	318.01	322.62	317.83	318.73	315.57	314.57	321.34	318.66	309.59	315.12	315.45	323.09	317.85	312.95	328.34	313.21	317.03
313.9	309.29	307.97	311.15	311.12	310.82	311.9	313.09	312.05	310.5	306.31	316.33	315.61	309.63	312.25	320.06	314.79	316.81	304.83	311.71	314.67	311.4	312.7	311.14	318.92	310.61	317.18	310.33	311.2	312.96	313.61	317.26	309.73	314.46	311.56	323	310.6	312.83	316.31	312.22	313.12	313.41	308.59	317.47	314.57	314.04	315.62	310.43	313.68	318.43
297.04	300.68	305.12	303.94	301.25	304.43	299.79	297.2	303.11	303.02	301.66	304.43	307.76	297.29	295.93	298.08	301.52	302.31	300.6	297.46	304.75	303.19	297.31	302.96	307.39	300.7	313.95	297.91	294.33	306.21	298.73	295.7	300.85	297.53	303.54	303.66	302.76	299.83	299.28	310.21	299.77	299.49	312.08	299.79	301.39	305.88	299.08	307.52	303.92	304.02
322.42	320.34	322.27	323.25	317.65	318.08	315.81	314.23	321.48	314.59	320.17	322.28	316.69	325.29	316.12	318.64	315.38	312.12	316.63	316.97	320.29	319.22	314.11	317.62	312.72	322.05	319.56	316.11	320.83	314.43	321.41	315.66	317.33	322.43	313.39	324.24	319.21	315.07	314.37	319.05	312.75	322.54	315.18	314.93	314.44	324.34	318.05	313.01	311.87	323.54
319.47	309.48	315.74	309.2	322.65	316.6	316.23	317.09	308	317	314.15	312.06	318.14	311.67	321.53	316.24	319.61	318.61	307.04	320.24	310.98	305.04	312.2	313.68	311.51	312.42	316.27	314.61	318.31	309.32	312.8	312.26	313.64	311.54	312.21	312.03	316.81	313.38	313.16	311.28	316.57	315.08	316.59	314.95	314.37	316.37	318.24	320.59	313.37	313.61
311.18	311.24	306.38	307.42	307.12	307.2	305.22	296.89	307.06	308.49	307.88	309.65	304.73	303.67	304.05	303.16	296.77	307.16	305.08	307.3	307.08	307.81	302.24	307.82	305.94	301.51	301.77	299.94	301.85	304.93	304.36	305.69	303.28	299.99	307.79	296.56	301.26	309.01	311.3	307.2	316.63	306	310.82	309.11	307.87	299.47	309.19	303.5	304.94	307.67
304.09	303.48	306.7	310.1	308.94	308.26	304.98	300.05	302.03	312.37	309.25	310.77	300.14	300.2	304.37	309.15	303.95	302	303.75	299.05	303.09	307.75	304.94	300.29	298.78	302.99	306.28	306.29	301.78	302.1	301.13	308.17	303.48	307.66	303.22	309.06	307.16	305.86	307.85	311.75	300.29	305.6	310.11	296.96	306.55	299.44	300.06	301.89	303.11	303.07
312.63	318.41	309.88	311.68	312.98	306.6	306.59	309.67	312.22	311.18	300.87	306.44	308.63	307.08	306.85	315.12	311.46	317.29	311.39	306.64	311.54	310.65	300.15	307.29	306.81	309.33	303.99	307.56	309.45	307.27	309.03	312.14	316.79	308.48	313.51	315.84	313.14	308.25	312	306.62	305.37	317.93	309.91	301.96	316.17	313.51	302.75	311.45	310.66	298.43
321.28	310.63	321.04	318.37	311.93	320.28	318.67	314.7	318.57	316.05	327.13	320.74	316.58	326.01	320.58	320.18	322.08	320.67	320.2	319.87	317.4	317.74	309.68	318.02	319.7	317.08	315.86	315.96	313.13	312.56	313.6	320.51	325.22	318.03	312.68	319.46	321.01	321.86	317.01	315.08	318.33	320.89	326.37	317.07	318.2	315.38	325.15	318.33	320.36	316.76
310.57	315.7	316.45	310.69	312.42	319.83	319.34	311.04	313.65	312.51	311.73	309.78	310.96	307.41	312.11	315.03	307.14	313.72	317.36	313.11	317.51	316.67	309.95	318.68	315.85	324.24	316.2	318.32	310.02	318.28	310.3	310.9	310.5	313.36	310.78	314.55	317.45	320.02	309.51	321.39	314.54	312.06	317.24	312.63	308.03	314.82	306.75	308.4	306.63	316.87
310.2	309.23	307.41	310.33	309.87	310.24	316.84	304.93	305.37	306.38	304.67	311.3	308.39	306.68	310.44	305	308.11	310.53	311.82	311.88	308.43	306.68	307.52	316.27	305.02	310.4	308.5	301.65	303.03	306.9	306.56	306.94	303.47	312.65	310.61	311.59	311.65	306.17	308.97	305.9	312.53	311.64	308.42	309.78	307.05	307.91	307.13	320.44	311.74	307.99
313.5	314.55	309.35	313.51	317.88	306.64	318.31	302.35	308.93	315.97	310.7	317.93	319.98	311.15	315.61	318.2	317.41	314.53	308.04	314.93	309.65	309.74	313	316.99	310.58	312.69	311.55	311.35	321.62	322.2	315.99	305.61	312.34	312.89	318.05	312.48	313.62	314.22	318.7	317.31	310.32	313.4	312.57	314.6	312.74	321.15	313.79	320.65	315.92	312.1
315.04	316.66	314.43	314.66	321.11	316.16	316.14	310.51	312.7	312.82	313.77	309.39	310.68	315.86	313.88	312	310.16	312.58	308.16	316.44	316.18	309.96	315.38	313.9	311.28	313.76	316.84	321.28	310.76	314.74	315.05	314.32	318.97	313.24	317.93	314.82	312.58	314.07	315.15	307.83	313.86	310.88	314.95	318.56	317.67	315.21	315.13	318.06	307.32	307.46
294.04	291.86	300.62	298.31	296.19	296.94	296.97	294.62	294.35	295.03	301.66	295.71	287.97	285.97	290.45	301.37	299.25	297.47	301.53	298.7	289.62	296.02	296.53	301.66	292.36	300.27	297.76	293.05	304.01	291.31	291.71	291.63	287.83	293.59	295.03	291.86	293.56	289.76	288.26	297.89	301.01	295.34	292.22	298.22	294.97	295.05	291.44	291.19	297.6	296.87
312.68	306.75	311.61	307.91	308.8	306.97	299.17	307.51	311.73	311.99	314.06	312.21	304.26	313.76	310.42	307.24	313.45	306.83	304.27	298.74	317.73	306.41	313.04	308.4	312.87	316.06	305.4	308.66	306.54	306.03	308.43	311.07	317.74	306.76	318.05	309.2	304.09	303.73	307.08	310.27	312.67	311.46	314.34	306.19	305.83	309.37	306.56	313.5	308.46	301.46
301.84	303.27	300.3	299.92	301.37	304.37	300.29	303.38	305.95	302.74	299.63	297.45	297.47	302.03	297.87	302.41	307.3	306.14	299.51	293.33	302.01	298.23	297.76	297.42	301.28	302.81	297.81	304.33	293.07	301.44	310.33	293.72	296.79	301.78	304.85	293.47	299.89	292.09	297.2	297.75	300.8	303.15	301.39	295.27	304	304.57	295.73	306.6	301.47	299.26
301.87	305.87	305	299.88	301.91	308.78	303.04	300.89	294.98	303.11	305.39	309.21	306.91	303.73	301.04	301.46	300.41	306.43	303.65	301.06	308.2	302.19	306.01	299.35	305.32	301.36	307.59	303.04	304.4	301.57	303.48	302.52	301.99	306.13	303.76	301.73	306.34	302.46	305.52	306.99	304.68	308.56	307.82	298.04	306.08	308.44	299.9	303.57	300.11	306.28
313.83	309.5	311.23	310.35	312.04	314.95	307.62	312.18	315.73	319.3	315.32	318.37	320.64	314.69	318.61	313.55	317.83	314.86	317.47	313.44	312.09	311.24	308.86	314.19	315.39	314.25	309.53	315.85	313.02	308.68	318.32	308.31	312.59	311.34	319.12	305.16	311.94	307.96	314.88	313.24	310.26	305.67	310.14	318.04	311.52	312.83	312.68	314.65	309.39	306.87
309.68	315.02	316.3	313.44	315.55	319.93	319.19	321.85	313.22	317.27	317.21	313.56	326.27	315.85	318.61	319.52	316.06	318.58	315.71	318.53	311.55	319.25	316.57	318.22	315.91	319.1	314.39	316.45	319.29	315.86	317.27	316.06	317.75	317.35	315.9	321.34	322.86	319.51	314.38	311.18	317.55	321.19	322	314.25	313.51	325.02	317.68	317.94	314.74	317.7
303.87	306.67	304.71	301.58	307.92	307.07	300.13	308.59	308.57	302.28	307.55	301.88	298.79	302.3	303.85	309.83	303.33	301.22	295.81	301.41	305.58	304.35	306.98	304.49	304.16	306.19	299.9	304.05	306.05	301.23	302.53	307.54	302.46	306.16	304.91	304.39	313.07	306.36	296.75	303.46	301.74	299.91	304.81	300.06	295.39	305.63	305.11	300.61	304.05	299.43
307.03	308.11	303.26	316.86	307.48	308.79	312.99	316.27	307.5	306.45	314.5	312.15	308.53	300.43	311.02	309.27	310.98	309.95	306.21	314.36	307.48	313.15	305.69	310.7	313.02	313.54	313.03	310.98	311.53	312.53	314.48	307.2	304.79	315.09	308.02	311.93	311.7	312.89	299.8	306.72	311.3	308.69	308.18	310.61	307.94	311.43	308.93	304.29	314.46	312.44
302.24	300.04	296.94	303.63	296.39	309.77	299.63	303.19	301.97	307.16	300.56	295.09	297.65	295.03	298.62	300.53	301.76	301.66	298.15	304.47	294.1	308	297.27	298.21	295.2	306.55	301.69	303.27	301.25	296.2	301.83	301.05	297.02	296.99	305.71	298.56	296.51	292.43	298.74	295.06	299.41	308.1	297.83	300.63	299.35	308.28	288.59	299.08	307.05	305.94
306.67	311.62	297.92	306.5	303.03	305.79	311.46	304.4	302.12	309.1	318.09	302.8	308.89	300.71	297.65	306.83	307.86	305.45	305.26	306.77	307.06	303.18	309.99	312.55	301.82	304.04	301.23	303.02	302.34	302.61	302.9	306.62	306.78	304.91	315.35	301.2	308.2	310.45	312.93	311.43	303.15	303.86	301.53	302.76	299.75	311.15	312.19	307.4	314.18	305.9
317.93	315.99	322.28	321.35	315.3	311.48	321.31	313.62	310.48	313.67	308.47	313.56	311.26	313.88	315.06	314.31	314.52	313.34	308.49	305.76	318.11	313.59	310.94	316.02	322.06	316.37	311.16	314.87	315.42	315.48	313.75	310.73	316.64	313.54	311.08	318.76	313.56	320.82	312.37	317.52	322.3	319.58	314.42	309.38	311.74	310.46	315.22	310.24	314.45	312
311.65	314.94	321.14	310.49	315.31	313.45	318.86	317.81	314.52	324.25	318.62	321.07	311.89	314.13	317.61	320.14	315.49	316.91	317.86	320.38	318.13	311.85	309.52	310.35	313.86	316.42	313.38	313.79	318.71	313.44	313.76	303.98	309.8	312.55	313.47	311.51	311.64	311.03	318.64	316.71	317.97	319.68	309.01	316.46	311.18	312.1	319.26	314.5	310.74	314.19
315.48	312.07	316.42	318.47	316.64	309.23	311.71	318.74	319.61	317.39	314.04	321.14	322.72	317.9	321.5	316.55	320.06	323.85	317.84	312.23	312.19	315.31	317.13	316.89	317.52	320.31	316.15	318.39	314.5	312.46	322.3	316.12	317.22	314.86	316.15	314.18	317.37	316.28	319.86	317.69	323.1	318.99	317.84	314.38	315.08	319.01	311.93	317.93	317.38	313.78
299.33	304.74	307.05	301.25	308.31	299.38	319.33	310.32	307.02	310.74	308.53	318.6	306.55	308.54	304.87	305.21	310.68	305.83	311.66	302.75	299.22	310.72	311.61	310.04	303.42	309.39	307.31	308.65	303.3	313.24	306.48	302.69	305.69	309.06	305.41	306.37	305.36	306.69	300.5	300.74	306.49	302.15	307.04	303.73	303.59	315.9	303.74	303.69	311.38	309.23
308.8	307.99	309.59	304.92	307.28	303.53	303.77	311.73	309.77	299.34	305.7	315.49	307.76	311.01	304.75	302.89	304.93	299.03	303.41	303.13	304.46	307.09	304.08	307.05	302.31	303.53	303.42	306.92	311.3	307.34	306.4	302.95	306.83	307.83	314.98	303.48	298.57	305.61	298.99	305.01	309.38	312.5	306.51	305.37	309.22	306.13	306.93	301.55	308.64	301.37
305.59	310.22	298.86	301.17	304.21	300.39	299.82	306.42	302.38	305.65	306.83	301.94	298.28	300.26	309.07	304.2	307.02	311.42	299.91	311.62	308.8	300.37	303.45	302.29	311.35	304.25	305.93	302.56	304.19	303.82	303.62	306.8	308.4	306.55	304.74	307.43	308.39	302.61	304.44	301.45	306.39	299.7	305.38	309.82	302.77	310.96	310.63	304.19	302.25	297.69
315.76	310.55	318.82	318.94	309.56	311.65	316.19	311.3	312.06	314.91	311.89	313.99	308.9	316.16	309.78	315.99	312.5	318.62	311.13	308.02	314.16	305.3	313.44	318.39	314.44	314.59	315.57	309.35	316.43	317.09	311.36	306.8	304.12	312.83	303.98	310.79	312.79	316.44	309.26	316.95	314.47	317.93	316.87	318.47	311.34	314.92	317.72	318.63	313.82	317.02
315.69	319.39	320.31	319.91	311.91	317.74	320.58	309.78	320.46	317.14	311.38	318.92	312.91	315.35	317.02	318.25	316.75	317.17	316.67	320.91	314.35	318.07	321.63	317.15	321.21	320.62	311.43	312.72	321.54	320.17	319.06	316.12	317.83	315.97	308.17	320.07	319.02	312.51	325.65	315.83	322.41	320.96	318.33	317.38	316.56	313.92	320.03	322.92	318.15	313.44
304.47	299.43	308.95	301.93	303.86	302.39	303.22	305.3	308.86	297.75	308.35	306.35	309.95	304.04	298.16	300.57	303.91	301.43	306.47	308.54	305.09	308.62	297.69	305.32	297.79	303.61	299.19	306.15	303.76	304.89	303.93	307.23	295.93	301.03	302.38	306.05	299.84	299.33	294.76	303.5	298.59	299.13	303.63	302.09	307.07	303.73	301.6	301.79	309.89	310.98
294.49	291.14	295.69	291.16	289.72	293.35	294.44	297.39	298.12	291.39	290.51	287.08	294.3	291.44	288.95	289.73	291.05	284.95	300.3	292.16	293.24	292.53	301.56	284.81	297.58	296.54	292.83	290.83	299.51	290.44	288.58	293.09	297.11	297.41	297.45	292.98	296.66	291.08	295.88	297.68	293.73	287.96	292.42	296.32	291.2	296.92	295.75	295.13	303.38	295.82
311.27	313.38	319.3	326.01	316.27	322.35	324.77	316.92	315.01	320.81	309.59	311.66	314.11	317.16	316.95	319.68	319.4	310.06	324.55	317.9	314.34	322.53	317.66	317.7	312.47	316.05	318.5	317.35	324.4	313.69	320.35	316.29	321.49	315.4	321.4	310.34	318.5	321.6	317.74	319.37	316.94	310.05	312.24	318.06	319.12	307.43	320.15	311.97	324.12	307.74
294.68	296.99	300.92	296.87	299.28	296.92	304.23	300.76	305.19	291.97	305.4	295	306.67	295.32	298.07	295.66	304.87	302.71	298.97	294.16	301.21	293.57	299.64	304.9	305.19	303.51	299.95	301.5	300.82	302.4	307.29	299.09	301.09	301.79	298.57	296.77	304.48	305.48	308.38	303.35	299.99	306.69	297.56	299.7	302.39	302	293.34	299.69	301.08	296.21
299.44	300.04	311.22	300.72	297.05	297.5	301.39	301.42	306.05	303.18	299.62	304.92	309.22	303.99	302.34	305.78	303.85	300.97	305.34	299.28	303.83	303.17	304.3	299.02	300.95	307	306.44	299.64	299.99	302.93	299.05	311.74	304.17	304.31	307.89	308.16	299.39	293.68	300.77	301.1	303.72	306.17	303.64	307.81	300.37	293.1	299.13	301.94	305.95	302.01
292.22	300.49	291.49	289.25	287.87	294.59	296.24	291.01	290.86	292.44	290.2	290.53	291.21	292.09	283.33	295.93	294.72	294.3	307.18	300.61	296.26	296.82	301.23	296	297.89	297.03	292.17	296.01	299.34	293.28	288.97	288.23	295.05	292.28	295.52	298.57	293.38	292.31	289.23	292.65	290.91	289.65	299.3	299.43	292.84	287.12	289.67	301.68	291.23	294.95
320.64	323.65	331.31	327.29	325.12	321.89	325.1	330.04	326.87	324.99	330	325.85	324.23	325.1	328.61	331.69	327.24	326.85	329.65	331.74	329.47	325.74	330.75	327	323.46	324.24	323.73	327.26	324.97	324.93	325.16	322.81	322.28	334.96	323.37	322.14	332.23	335.52	324.71	327.15	322.63	321.1	328.02	325.18	330.76	324.95	332.39	332.8	333.15	334.59
323.27	328.28	323.78	325.77	328.98	327.1	318.28	327.24	324.04	330.24	327.91	323.62	327.32	317.66	319.06	324.06	327.87	326.99	320.45	323.2	330.97	320.38	319.03	327.57	321.99	332.87	328.07	325.77	324.87	323.64	330.97	320.14	320.82	322.06	326.55	325.88	316.44	326.29	319.9	328.16	317.88	328.92	329.4	321.07	323.1	332.04	326.96	316.27	322.41	327.66
306.69	311.14	307.83	305.36	303.34	309.39	306.19	308.43	296.84	310.14	306.33	312.88	306.52	305.52	310.35	303.11	305.58	305.76	310.37	296.76	302.14	307.86	305.76	302.31	301.31	308.27	308.83	308.05	305.85	303.51	306.57	310.77	297.57	302.18	310.17	308.67	307.48	309.62	305.17	304.2	303.81	307.64	305.72	303.28	305.01	309.48	306.73	305.2	300.52	309.52
321.01	315.07	314.89	313.07	319.03	316.22	318.23	313.83	317.19	313.29	303.45	320.07	315.53	315.94	314.66	314.92	318.77	313.48	314.84	313.82	312.81	313.56	314.69	315.43	313.78	308.16	319.34	313.68	313.89	315.9	311.53	315.04	315.66	313.72	308.29	314.92	312.52	315.01	311.1	311.98	320.5	314.75	315.3	312.16	316.1	318.45	320.82	314.38	316.39	319.88
325.97	330.48	330.79	330.87	330.41	325.72	334.92	327.3	333.57	333.46	325.13	332.9	330.97	332.11	327.06	326.37	325.91	329.63	329.2	331.06	329.43	326.68	324.69	327.16	330.88	325.52	325.7	325.56	331.32	332.96	335.25	329.44	327.4	323.77	325.9	326.85	328.06	329.42	325.82	326.96	325.35	331.83	331.92	324.77	321.63	328.3	333.06	324.18	325.26	325.12
327.08	311.82	321.1	314.42	322.26	319.06	320.04	319.83	317.3	314.74	318.86	316.59	333.99	313.53	322.96	322.15	322.49	319.6	313.96	318.51	322.31	319.6	325.32	314.55	318.85	320.17	314.51	322.83	317.53	326.47	327.85	313.89	324.34	324.36	320.84	313.45	326.17	318.78	315.09	319.12	321.54	321.04	321.49	315.11	316.12	322.89	317.6	320.17	322.6	318.17
292.92	292.56	295.7	298.27	288.7	293.61	294.27	299.45	287.32	295.09	293.13	293.53	296.82	292.37	296.69	294.24	301.3	290.05	291.19	290.73	291.67	295.78	284.44	288.28	293.15	293.98	299.14	294.75	293.03	293.19	295.69	296.79	289.37	295.01	296.61	295.29	295.54	293.25	296.72	293.52	297.67	287.91	299.98	287.57	291.14	294.27	291.73	304.67	291.02	300.09
322.31	325.03	320.72	329.56	334.99	326.77	331.01	326.56	329.13	323.97	328.97	326.52	335.01	323.83	328.76	320.86	321.79	330.65	333.37	324.66	331.27	322.95	334.99	326.73	327.01	327.65	327.2	330.2	327.17	322.88	329.6	332.83	333.61	326.99	324	326.01	324.39	327.44	332.01	325.81	333.87	331.29	328.76	324.54	324.27	328.15	328.22	328.29	322.18	328.45
315.96	308.06	312.15	323.42	319.73	314.04	321.05	316.07	321.9	315.12	320.82	307.95	316.09	310	317.36	318.22	313.89	319.08	321.57	319.45	311.81	322.07	313.5	310.26	311.51	312.09	315.13	308.42	315.41	324.6	318.35	313.64	309.89	315.63	316.32	311.75	312.21	316.52	322.33	316.27	317.68	319.77	320.5	320.65	320.84	319.04	320.23	316.61	323.74	314.12
318.21	321.71	317.12	319.94	319.04	312.06	320.39	321.61	320.61	314.57	311.62	313.26	308.47	318.24	312.03	317.57	314.57	315.35	313.51	310.62	317.17	319.39	317.95	314.28	315.71	311.05	321.16	321.24	316.08	319.65	318.01	322.07	316.53	314.62	311.94	314.1	316.83	321.69	315.51	320.04	313.91	314.26	320.83	319.1	319.78	317.14	315.48	318.3	314.53	316.09
293.49	297.11	295.9	293.54	296.63	295.81	299.15	295.51	293.93	296.08	297.84	295.75	297.18	293.02	293.13	299.68	291.99	301.18	293.39	297.41	299.48	292.42	292.36	291.69	296.89	305.42	299.99	295.26	290.21	295.49	288.73	296.78	291.24	297.2	302.79	296.04	301	297.1	292.16	302.87	298.92	302.14	297.73	295.76	299.09	292.29	295.81	291.1	297.67	298.3
318.07	313.63	308.18	319.93	315.07	318.1	315.79	311.21	312.89	310.23	312.79	317.98	318.81	312.35	306.54	315.27	312.94	310.69	316.89	311.45	314.75	318.55	314.11	313.28	313.8	313.57	313.45	309	310.05	320.64	311.4	315.52	303.28	313.44	306.02	306.5	311.35	303.82	315.57	307.42	312.87	317.35	309.75	312.2	313.12	325.46	309.89	312.21	312.03	308.63
317.32	313	320.69	323.55	317.08	320.8	316.13	321.86	316.22	313.39	318.97	318.44	317.35	318.39	320.27	322.92	318.71	321.13	323.86	311.39	320.07	307.7	313.28	317.74	318.35	318.93	311.54	314.23	315.3	319.62	316.33	308.73	321.52	318.4	319.58	319.9	321.21	320.62	315.96	310.28	316.86	316.26	319.5	316.5	319.99	320.87	320.25	320.5	319.81	318.72
306.77	309.8	306.1	305.72	312.01	303.63	302.05	307.78	308.5	314.7	312.24	308.53	305.76	311.2	313.55	310.64	300.18	309.04	302.71	306.1	302.18	303.94	307.36	305.78	306.61	304.4	303.99	305.86	307.32	307.3	310.35	305.31	306.7	301.63	308.98	300.19	307.58	306.76	305.05	311.36	309.19	309.21	302.01	308.4	308.43	305.32	306.22	305.5	308.65	306.52
306.19	302.89	301.86	304.98	300.12	304.7	304.05	295.51	302.77	303.61	307.73	304.83	305.74	303.96	306.74	307.6	304.78	304.41	301.8	302.22	300.33	299.87	295.32	301.83	307.09	302.18	300.13	307.07	297.99	307.1	301.78	300.56	300.96	308.56	306.79	300.55	298.37	306	296.09	302.66	306.23	298.74	315.86	311.02	303.78	309.42	306.08	296.91	304.15	303.98
317	319.72	319.53	320.11	320.26	319.64	316.14	314.53	320.09	314.9	312.2	305.77	306.47	311.74	319.38	320.48	320.12	319.57	318.04	321.25	316.93	323.1	317.2	320.84	321.31	317.65	317.8	318.84	322.6	319.82	314.89	311.65	311.19	322.82	322.14	315.5	321.7	315.51	320.74	315.88	318.67	315.53	317.27	325.37	317.53	315.01	325.64	322.55	324.46	321.26
315.29	319.49	314.57	307.91	316.75	303.09	313.13	316.69	320.79	312.84	315.96	312.31	318.45	311.23	311.14	315.6	312.19	312.59	316.8	317.55	309.67	317.41	306.58	312.49	312.08	315.07	310.59	317.25	303.94	314.28	313.77	318.57	319.26	311.8	312.32	314.07	313.1	313.83	313.21	312.94	315.87	313.1	311.66	315.17	320.15	315.77	314.27	311.36	318.43	309.06
321.54	314.25	316.19	309.62	311.52	314.69	310.51	307.69	315.36	309.84	315.08	312.26	309.72	321.42	308.86	309.15	310.41	315.46	312.27	307.99	317.24	309.88	314.23	321.74	311.52	313.33	315.66	307.94	310.03	311.29	310.81	312.6	308.01	314.18	303.73	313.01	310.48	313.04	312.42	314.57	315.04	323.6	316.37	317.81	302.6	310.82	313.3	311.07	312.33	315.41
306.2	312.98	313.09	308.46	313.71	316.26	309.1	310.53	310.69	309.18	312.95	315.91	310.85	313.11	313.38	315.44	305.97	315.41	315.36	314.29	315.9	307.11	314.38	307.87	305.3	309.66	313.79	309.3	305.86	311.69	307.12	316.24	312.08	316.52	307.72	308.94	312.64	311.07	314.03	311.93	313.37	305.11	310.77	315.62	310.25	316.49	311.36	316.56	317.55	316.67
319.89	320.01	320.03	318.07	319.24	315.04	328.4	315.2	323.24	316.14	313.67	313.6	317.83	318.08	314.01	317.92	316	313.14	316.87	315.41	317.85	319.91	323.99	321.08	313.31	317.91	316.26	316.72	313.61	316.83	315.63	316.86	320.34	312.72	324.35	319.75	321.12	316.88	322.42	316.79	316.39	316.42	303.05	318.67	309	317.28	323.48	315.86	307.75	318.45
316.22	326.24	317.87	310.75	320.48	316.03	321.15	315.51	319.02	318.6	320.1	317.97	319.71	310.84	317.66	325.39	325.5	312.61	314.74	320.18	314.23	317.31	317.48	319.76	313.49	320.05	315.77	317.24	318.82	320.97	305.42	315.22	314.25	319.57	314.61	322.14	311.65	313.9	318.95	319.64	316.17	315.21	317.33	319.22	313.11	319.98	325.89	317.55	313.36	313.37
307.01	312.77	307.56	304.75	305.68	309.62	314.69	312.61	308.45	311	305.02	309.17	311.4	309.76	316.17	308.87	305.94	309.91	308.41	315.9	318.1	314.87	311.72	307.1	310.09	310.84	312.87	309.91	304.11	312.08	312.48	314.51	311.02	306.93	320.68	305.15	305.78	306.11	313.96	309.87	310.48	307.82	309.46	312.96	308.89	311.93	308.43	315.44	310.93	318.87
319.17	319.87	313.06	321.44	322.16	317.64	321.1	317.36	319.59	319.51	315.46	312.7	317.25	317.93	322.11	320.27	318.81	313.1	319.48	319.42	320.42	325.46	314.88	318.77	322.51	308.07	320.5	317.37	319.43	310.85	324.39	312.87	324.9	319.54	312.54	318.85	313.97	317.53	318.35	322.09	318.11	318.05	315.6	315.13	314.89	308.96	311.07	322.33	316.78	318.26
303.79	299.19	304.79	299.96	300.1	302.97	304.74	294.49	301.53	304.18	298.34	299.94	301.73	302.46	301.36	301.23	301.43	300.01	309.89	305.7	296.51	309.11	303.78	301.16	295.31	303.76	303.06	302.63	296.88	300.04	306.14	306.59	305.7	302.42	300.85	307.5	298.3	313.38	307.18	302.67	302.29	301.77	298.26	300.29	305.64	302.25	303.48	300.59	304.91	307.24
303.63	297.22	313.21	305.18	303.75	308.82	299.29	298.16	300.88	300.45	298.66	300.58	306.59	299.14	304.5	311.15	303.6	295.67	303.79	303.1	315.12	301.58	301.16	300.54	299.46	298.8	299.87	304.07	307.95	303.63	299.46	301.12	308.3	307.02	296.73	298.48	302.1	301.66	301.57	302.5	309.28	306.78	304.31	301.73	305.75	304.21	303.05	307.47	298.02	301.09
311.83	306.4	308.71	311.06	304.53	307.89	306.6	309	301	310.39	314.72	301.69	314.99	304.04	307.3	304.84	308.08	313.74	313.22	308.75	302.11	314.93	304.69	316	308.78	308.06	312.4	307.88	304.94	306.37	309.28	310.1	309.81	303.22	305.73	305.73	301.39	307.86	310.87	312.35	309.88	316.67	306.55	307.33	302.94	309.54	310.13	309.56	312.39	307.48
323.19	330.53	325.12	324.18	327.69	324.17	325.34	325.35	326.77	326.96	326.34	329.64	318.25	321.93	329.31	319.18	328.58	328.2	327.56	328.91	326.34	323.43	325.98	325.46	331.41	318.15	323.65	319.9	322.97	333.29	326.76	333.27	321.3	331.5	329.18	322.07	327.18	327.67	319.26	324.14	329.89	316.11	326.25	325.94	324.15	328.92	324.83	326.36	327.39	327.13
310.76	308.82	304.83	310.49	313.34	319.47	306.09	317.68	314.79	314.04	316.06	308.29	308.82	318.64	312.6	314.09	316.68	316.24	312.87	313.83	318.36	315.35	306.42	313.02	308.07	314.53	310.45	314.22	313.9	313.79	311.49	314.59	307.44	314.49	317.93	312.71	318.22	313.79	315.8	315.13	311.17	312.59	309.32	312.59	311.37	313.11	311.59	310.87	312.44	316.86
300.62	293.33	289.4	298.23	293.12	295.97	292.76	295.16	289.85	294.46	298.66	300.41	296.58	290.3	292.26	294.92	287.46	294.09	296.13	300.52	295.21	290.37	294.3	301.48	292.83	300.27	291.94	299.46	290.19	290.32	280.92	287.17	296.1	300.2	287.17	288.88	295.35	294.79	295.58	293.08	300.31	293.76	297.29	296.05	299.08	295.46	294.93	296.54	289.2	297.76
312.21	317.74	313.22	317.69	306.86	312.39	311.63	318.5	315.9	314.03	316.67	310.33	314.93	317.24	308.85	324.24	310.29	312.99	321.32	312.94	313.01	316.95	319.12	315.48	307.7	310.59	311.19	312.74	309.82	315.96	310.02	315.5	313.4	309.7	306.8	310.91	315	314.66	320.16	315.24	310.76	311.31	309.15	308.8	323.25	313.19	310.97	312.87	313.54	319.04
309.22	313.41	307.68	315.49	307.85	306.77	308.07	305.21	314.49	312.44	311.96	315.39	315.26	302.26	305.55	311.25	310.64	307.28	308.91	314.6	306.9	316.05	314.45	305.54	310.65	303.39	304.68	310.91	308.6	313.73	304.97	313.71	298.71	308.87	309.08	301.77	309.53	308.17	310.02	308.01	308.52	305.64	305.6	311.46	307.72	307.03	314.35	313.07	308.17	308.29
311.21	311.92	307.26	301.54	304.04	311.39	299.26	303.98	301.73	307.71	290.35	303.84	295.17	300.65	301.66	304.73	303.29	312.84	306.4	303.79	301.12	302.58	297.79	308.03	307.38	305.54	305.77	299.25	298.94	303.98	306.37	299.06	302.58	305.51	301.18	308.49	301.85	302.17	299.62	298.67	298.29	302.2	304.01	296.95	303.89	309.97	309.89	305.85	295.39	298.87
310.94	314.66	304.59	306.85	311.03	310.84	306.23	308.96	306.69	295.57	310.06	300.46	302.18	308.21	306.99	305.99	313.6	304.18	301.61	308.93	301.21	307.56	309.29	308.41	302.57	303.17	311.42	305.54	308.14	303.71	304.87	302.65	304.72	309.66	301.27	309.78	303.65	307.68	305.91	307.68	305.56	303.02	306.38	316.9	310.79	306.11	309.4	306.41	308.61	305.32
302.7	304.2	301.98	298.53	298.74	309.35	306.5	301.55	304.47	300.39	304.97	300.91	301.05	300.97	303.22	299.31	301.9	298.49	302.89	303.27	302.95	312.79	305.24	301.8	298.74	306.78	302.36	305.87	301.77	303.69	297.9	306.52	300.62	306.7	298.72	304.63	303.17	306.77	302.24	307.38	304.27	304.11	304.14	299.66	304.54	301.6	302.58	304.35	303.44	299.34
313.87	314.6	317.67	314.14	319.07	315.41	312.26	311.05	311.44	309.44	310.13	316.15	310.54	308.9	307.82	313.24	313.36	311.89	313.99	310.42	313.06	313.29	313.92	317.57	315.82	320.11	307.83	314.91	316.73	313.83	308.68	312.81	312.28	307.13	310.07	309.83	316.75	306.94	318.03	317.4	311.52	308.91	312.66	319.74	315.13	314.56	318.06	320.72	315.43	310.23
302.16	305.29	306.35	298.35	307.9	307.58	301.35	303.77	304.53	300.31	303.87	308.57	310.53	307	298.81	306.68	303.85	310.48	307.39	306.81	305.64	305.98	308.67	311.56	306.27	304.83	311.18	300.01	298.2	307.6	309.17	310.59	312.26	306.53	298.25	307.57	302.48	297.79	304.54	304.97	306.15	300.1	305.25	301.7	312.09	302.52	297.85	306.43	305.92	305.62
293.57	299.48	293.27	296.89	301.81	306.72	289.82	312.11	298.9	301.01	304.34	297.87	303.11	300.11	297.73	299.53	304.21	305.61	295.52	296.82	303.39	306.65	300.95	299.58	291.59	303.1	299.9	295.14	301.91	301.71	291.6	303.46	300.13	293.02	301	306.6	303.05	304.12	297.4	301.25	298.87	300.89	302.95	296.8	295.6	297.69	297.17	300.75	301.41	294.75
319.65	319.81	319.88	327.05	324.49	322.71	323.18	311.09	315.12	318.44	328.07	315.1	319.25	318.67	315.06	317.92	323.17	316.49	315.45	319.18	319.28	323.08	319.39	316.8	312.5	315.03	320.76	316.19	320.15	321.98	318.8	320.22	318.48	313.24	317.12	326.02	312.48	311.24	321.28	322.99	325.96	319.93	312.62	317.99	320.75	323.06	314.11	323.02	315.42	317.47
326.71	328.12	327.47	321.02	324.86	332.21	325.49	320.71	317.8	324.06	330.55	334.68	331.52	331.4	320.28	325.5	329.7	325.67	324.57	337.65	324.02	328.48	328.06	317.43	332.67	317.8	324.66	328.3	327.38	326.33	329.74	322.93	323.23	325.36	326.01	326.66	327.91	328.36	322.14	325.83	336.09	323.53	328.49	328.94	326.25	314.5	324.18	318.89	319.58	329.51
321.26	316.35	310.47	312.71	315.75	306.08	323.44	314.88	314.35	315.79	316.62	317.25	320.7	314.73	315.26	320.51	313.23	316.1	311.62	310.73	324.18	312.03	307.32	312.08	312.55	319.08	321.75	313.33	310.88	313.85	309.17	315.61	315.35	310.7	312.99	315.52	309.99	317.23	320.61	318.36	319.78	311.52	314.17	313.21	314.38	316.62	316.68	321.08	309.37	314.14
326.25	326.51	331.72	327.99	330.95	322.33	334.87	317.93	334.93	328.94	324.6	332.29	336.08	323.18	335.57	332.56	332.13	335.09	330.08	325.57	322.96	318.03	323.94	329.62	326.68	322.99	326.28	330.35	329.69	323.37	336.47	330.44	329.37	324.31	328.5	324.28	322.51	332.33	325.86	325.35	334.54	332.94	327.49	329.84	326.3	324.92	328.38	335.23	331.44	337.07
306	309.66	313.24	305.44	305.88	303.77	300.2	298.36	299.85	300.16	304.41	306.37	308.46	306.67	302.83	310.41	305.55	309.86	299.61	303.56	309.01	302.88	305.17	305.15	310.56	302.36	300.58	303.93	308.51	304.07	302.65	311.84	303.89	303.48	303.63	310.38	300.91	298.63	301.57	304.08	307.55	315.66	301.24	303.89	302.67	302.63	303.02	313.9	310.79	309.94
312.64	311.12	310.5	321.62	318.43	313.54	326.16	320.48	316.9	321.21	324.32	316.99	318.78	322.5	316.09	314.26	315.93	320.37	317.81	314.97	317.26	317.37	323.04	313.81	316.67	323.09	322.75	316.39	321.28	313.13	314.09	318.55	317.66	315.77	314.69	315.31	315.91	317.67	312.4	321.4	315.54	317.59	311.4	315.17	323.1	312.21	317.05	319.44	307.92	313.68
304.06	311.7	309.83	314.84	313.8	312.45	312.88	308.86	306.17	294.53	312.44	311.87	311.07	307.97	306.96	309.51	302.31	310.39	300.46	312.34	304.06	311.77	308.71	309.63	309.56	299.02	304.13	313.23	310.15	311.44	309.66	313.21	309.53	307.57	310.03	311.18	305.87	309.18	303.64	306.42	307.55	310.25	311.66	310.34	303.73	318.62	311.3	306.18	315.95	302.12
308.24	306.08	304.56	308.59	302.87	305.19	295.44	300.31	310.66	308.36	308.73	309.98	302.96	300.76	308.8	310.02	298.87	308.52	305.47	313.18	315.22	305.83	302.83	302.64	308.14	306.9	311.95	305.51	307.99	300.03	306.61	310.85	305.24	313	311.78	313.3	303.06	308.36	302.98	306.8	306.36	305.88	306.85	308.15	310.92	302.5	310.69	304.19	315.08	302.87
314.65	314.03	310.71	310.77	312.64	309.16	319.33	313.73	313.33	309.89	306.95	316.02	318.19	315.92	305.52	316.68	313.11	317.75	309.2	315.2	312.62	320.1	314.49	317.58	316.09	323.95	317.39	319.78	315	311.59	317.25	304.61	313.16	310.52	317.27	314.77	315.75	315.99	317.72	311.35	311.68	319.29	312.51	316.78	319.73	317.26	314.85	314.06	315.89	318.41
314.51	309.02	311.6	317.53	311.31	310.01	311.73	308.1	314.09	315.89	316.26	312.56	308.54	313.62	309.59	306.66	317.4	319.95	315.01	316.01	314.59	311.21	315.16	312.6	311.45	316.23	319.45	313.24	312.69	315.27	314.22	309.97	313.23	316.82	312.85	311.09	318.74	310.91	313.34	312.27	305.14	311.99	315.34	309.55	307.48	319.64	315.6	315.22	319.7	311.04
314.37	308.64	317.04	311.55	318.57	313.96	323.4	311.87	319.92	316.38	316.4	306.77	317.3	315.46	312.36	314.62	309.71	312.17	316.26	309.66	319.17	318.06	311.57	309.17	307.39	315.42	315.24	317.96	314.08	315.26	310.76	318.5	312.13	312.03	319.03	310.81	314.39	318.91	312.27	317.07	312.25	307.18	315.65	316.47	311.81	315.72	312.77	310.25	307.83	314.5
312.61	315.64	309.94	316.46	317.56	310.3	319.59	318.26	311.62	322.98	314.25	308.27	315.88	311.86	312.47	328.19	314.93	312.75	310.57	314.74	314.9	318.47	311.06	316.26	311.01	310.76	311.34	316.83	315.19	317.01	311.79	318.8	316.4	309.79	323.83	316.25	316.54	319.72	319.62	316.86	321.36	311.87	310.34	317.31	316.87	309.38	323.05	320.67	318.23	315.48
309.91	310.93	307.55	310.25	308.79	301.16	301.16	301.37	309.86	299.41	302.71	303.3	298.71	304.04	307.53	306.67	306.21	303.71	304.59	307.28	300.5	301.4	298.78	301.33	297.5	308.28	299.53	311.47	300.88	308.07	302.33	302.45	301.23	307.67	305.08	301.73	312.32	296.93	305.87	295.87	307.85	301.53	307.32	304.28	305.59	299.33	302.81	298.69	304.07	307.84
295.54	302.11	289.42	294.17	291.72	289.81	296.14	290.68	302.17	293	297.16	299.37	297.81	289.92	297.74	293.15	293.98	292.94	289.14	299.49	293.07	295.17	289.57	291.73	290.42	300.78	292.53	291.83	301.58	289.23	300.15	292.14	289.73	293.65	292.47	290.03	298.86	301.85	297.1	289.88	286.53	292.15	292.16	298.13	296.2	294.75	291.99	301.44	297.24	289.91
332.09	329.95	333.8	324.81	329.32	334.28	330.22	331.63	327	324.12	320.93	328.68	329.17	328.49	326.15	332.94	324.14	329.82	334.51	333.65	325.58	323.71	336.68	325.93	327.86	329.3	329.26	333.52	326.91	331.29	324.64	324.22	328.79	324.34	327.97	334.43	325.03	322.84	330.34	326.2	332.65	330.4	324.88	330.03	331	322.6	326.29	334.34	326.96	324.81
323.85	322.42	324.05	323.71	320.99	324.94	323.78	324.91	323.3	328.04	320.66	324.37	329.42	326.39	323.88	319.23	326.26	323.78	331.65	321.72	317.17	326.33	322.48	320.79	323.1	329.75	321.89	326.95	324.48	321.79	325.27	328.95	316.75	319.33	322.43	328.77	322.65	326.68	323.11	330.28	323.33	318.95	331.06	322.45	325.19	321.2	330.02	321.45	315.84	328.57
306.1	305.79	306.83	306.22	306.48	305.75	304.96	314.49	304.25	309.37	310.8	307.93	306.46	300.74	313.39	306.55	304.32	304.01	307.19	307.63	305.76	306.36	305.59	300.82	306.48	309.62	307.46	313.64	305.91	311.5	306.7	305.78	305.74	308.35	308.13	306.14	297.19	308.8	312.6	310.2	305.6	313.72	307.77	309.82	307.23	302.71	302.52	309.71	308.42	311.88
297.3	306.27	305.33	300.73	303.29	304.44	308.52	307.9	295.48	301.25	303.25	308.29	304.43	299.84	298.28	305.22	303.01	301.81	300.85	295.81	301.41	306.86	301.19	310.17	307.29	297.11	306.48	306.81	303.37	299.45	302.27	299.28	307.69	307.62	299.19	301.4	304.61	296.59	304.27	309.1	309.79	298.65	304.42	299.81	296.16	304.42	308.13	305.08	309.17	300.15
309.57	311.77	305.15	311	311.08	306.78	317.6	306.35	309.11	306.66	318.58	317.6	307.43	306.35	307.78	313.36	314.06	315.11	311.83	312.88	308.75	311.29	309.1	310.14	316.53	308.98	314.12	306.97	312.41	315.87	303.98	308.88	312.02	304.21	312.69	305.29	311.59	308.23	309.52	313.16	314.73	313.68	313.07	312.31	316.03	314.52	316.31	310.74	308.9	307.18
310.82	313.88	313.39	302.73	314.21	316	314.92	312.53	323.43	322.96	313.15	313.06	317.62	311.07	317.34	311.42	317.1	324.24	306.56	316.18	317.02	320.24	320.14	314.93	311.52	316.42	311.05	325.29	320.26	316.14	317.74	313.44	319.06	321.22	318.68	312.33	314.26	320.27	313.72	306.83	312.32	310.83	323.63	309.16	312.64	309.88	319.99	315.44	311.03	313.98
305.61	311.16	302.29	304.68	305.64	303.27	303.3	306.47	312.73	308.17	300.56	307.05	311.96	303.12	300.81	301.39	300.21	309.8	310.93	302.81	305.2	304.45	306.88	304.2	308.44	304.41	310.56	311.18	303.21	306.11	311.36	306.64	298.79	308.11	308.86	307.96	310.37	303.83	304.73	311.09	299	309.73	306.07	303.43	304.81	307.63	299.93	307.93	301.19	304.37
322.82	319.85	319.48	320.54	320.14	316.05	319.36	319.55	324.42	318.89	318.04	322.44	315.21	309.04	319.97	316.83	321.15	317.73	311.97	314.41	324.31	321.11	318.64	320.07	317.2	316.83	323.09	325.44	321.78	317.76	318.57	317.15	312.21	321.53	320.94	314.31	315.22	317.09	320.43	320.73	312.21	315.72	319.11	311.7	319.73	317.32	312.6	313.52	319.49	314.47
310.37	316.53	307.32	317.64	318.01	318.04	304.9	308.02	315.87	320.05	320.42	318.94	310.34	313.89	313.79	319.15	311.72	309.13	314.49	320.13	315.47	317.27	316.7	314.89	314.5	316.62	317.75	318.06	320.17	312.27	312.82	313.61	310.62	317.18	316.24	317.53	317.8	316.28	308.9	310.45	308.9	320.75	315.89	317.12	309.55	318.26	316.35	315.59	319.11	314.21
[truncated: 250 more rows]
[truncated: 150 more columns]
