# Supplementary material for: Genetic dissection of main and epistatic effects of QTL based on augmented triple test cross design
Source: PLoS One. 2017 Dec 14;12(12):e0189054. doi: 10.1371/journal.pone.0189054 (PMC5730204; doi:10.1371/journal.pone.0189054)
Supplement: S9 Supporting Information — (ZIP) [file pone.0189054.s009.zip › z5_1400_0.5_10.csv]

306.93	302.67	302.9	306.01	303.7	305.17	304.74	304.92	301.41	305.25	303.15	303.88	303.94	305.06	303.1	302.16	304.59	305.66	306.13	302.58	302.97	305.77	303.8	305.32	304.66	304.23	304.14	306.25	305.5	303.6	305.55	304.94	304.3	305.16	305.27	305.42	303.43	303.56	303.44	302.13	306.7	304.19	300.99	305.06	305.03	305.71	303.97	305.15	301.79	305.5
303.49	304.44	302.05	302.54	302.5	303.33	301.65	301.6	303.09	301.96	303.13	304.48	304.91	304.25	303.23	304.22	303.34	303.38	305.64	304.9	303.31	302.33	302.95	303.52	303.71	303.5	304.18	306.36	305.49	303.46	301.93	302.44	302.76	302.22	303.34	301.59	306.52	303.19	304.45	303.05	304.02	303.77	303.52	302.28	301.2	303.8	302.83	304.71	304.32	303.31
300.63	299.35	303.94	302.12	297.54	301.11	299.9	300.72	301	301.34	301.55	303.14	300.1	302.69	304.01	298.57	299.83	297.46	300.42	301.16	302.33	300.33	299.9	303.46	300.07	300.42	299.39	300.45	303.32	302.05	299.53	302.06	299.78	302.55	298.82	300.14	299.13	302.44	302.59	302.14	301.48	299.52	300.01	300.63	300.74	300.21	302.86	299.83	301.31	303.89
326.6	328.27	326.03	326.35	327.22	327.05	327.92	326.2	330.56	327.99	327.84	322.62	323.78	326.84	327.95	328.73	326.38	327.86	326.02	325.92	326.18	327.44	328.5	326.22	327.08	324.4	325.68	330.78	325.44	329.12	327.38	325.82	328.81	324.47	326.46	326.81	325.16	324.38	328.96	326.54	325.86	329.39	325.71	325.65	328.98	326.07	325.31	326.38	325.29	324.38
316.33	314.61	316.3	311.66	316.03	313	316.27	313.97	316.12	316.9	314.41	315.71	314.6	313.82	316.58	316.19	315.22	314.96	312.81	313.72	315.48	312.79	316.98	315.92	314.12	315.21	316.66	316.98	313.64	315.53	316.33	314.46	315.03	315.37	314.86	315.91	313.53	314.57	314.12	313.07	313.23	315.46	316.61	315.94	315.25	313.75	318.01	315.29	316.62	310.97
316.4	313.85	315.94	312.45	312.87	313.6	313.94	314.38	312.27	314.14	312.36	310.54	314.26	313.82	313.46	312.56	312.48	315.28	311.05	311.34	312.24	313.6	314.65	310.57	314.72	316.13	313.36	313.57	313.18	313.61	311.96	314.21	313.68	312.45	311.77	316.63	313.91	313.86	312.39	313.18	312.41	310.2	311.47	313.85	314.29	311.77	313.04	315.63	314.38	315.1
312.97	313.43	314.19	313.88	313.37	313.96	310.11	312.33	313.1	313.02	313.85	313.28	313.56	311.52	313.06	312.69	314.31	313.84	314.17	312.12	312.39	311.75	312.07	313.34	311.11	311.09	312.23	312.5	313.85	315.75	313.81	312.48	313.68	311.06	313.23	311.9	311.63	312.84	314.62	314.35	311.39	313.9	314.39	313.6	311.29	312.13	312.25	314.11	313.86	312.65
301.42	302.03	305.17	305.6	304.1	301.73	304.75	305.07	305.71	303.1	304.41	303.77	307.33	302.92	303.22	304.2	301.01	302.3	304.97	304.47	305.07	305.8	302.49	304.95	304.31	303.49	305.68	303.3	304.9	306.96	303.63	307	303.36	304.79	303.86	305.17	303.3	304.28	302.96	305.16	305.33	303.26	304.63	303.64	305.99	304.64	304.61	304.91	304.46	305.3
304.83	303.55	309.29	307.2	307.67	305.61	304.52	303.53	304.84	305.56	305.22	303.97	307.13	305.52	305.46	304.36	307.01	305.11	306.92	306.61	305.12	306.05	306.27	303.96	305.07	305.79	304.27	305.26	304.18	305.64	307.57	307.45	304.3	304.33	304.4	303.11	305.79	307.51	304.1	307.42	306.8	306.06	306.93	308.21	308.29	307.27	306.27	305.55	306.23	303.09
304.01	305.44	305.51	301.44	303.29	303.93	302.28	303.2	305.36	303.87	302.48	300.66	305.03	302.23	300.63	302.37	303.12	302.8	300.99	303.8	301.91	303.63	303.09	302.1	304.21	300.22	304.29	304.33	302.17	302.93	301.05	302.46	303.94	302.14	303.59	303.89	301.42	303.94	305.39	304.13	301.73	300.46	305.79	303.55	304.84	300.92	303.21	303.51	301.31	301.6
316.17	312.23	313.42	316.73	313.49	314.4	316.04	313.79	316.84	314.38	315.83	315.29	317.56	316	313.71	317.05	314.98	315.6	316.66	312.94	314.34	315.84	315.17	313.41	316.75	316.34	315.82	316.31	314.94	314.43	313.22	313.91	314.87	315.58	313.55	318.01	315.7	313.78	316.49	311.64	312.92	313.05	314.79	317.85	314.66	314.54	316.15	313.17	312.63	313.4
318.23	317.36	319.82	319.48	315.64	318.5	318.29	317.2	318.92	317.65	315.67	315.22	318.29	318.25	317.69	316.2	314.84	314.77	317.47	318.43	318.39	317.78	317.48	316.56	317.92	317.85	317.18	315.65	317.88	315.73	318.67	317.56	316.2	315.14	321.71	318.5	318.03	317.53	313.92	316.59	319.54	315.29	319.87	319.9	318.77	316.74	315.77	319.03	317.51	315.42
301.72	303.04	304.52	301.28	300.09	302.6	304.26	302.82	301.75	303.37	306.31	302.47	302.94	302.63	304.73	300.17	302.18	300.21	303.25	303.24	303.24	302.24	305.26	302.73	303.48	303.15	301.02	303.24	303.95	302.85	304.47	300.84	301.92	301.16	302.5	301.42	302.85	302.12	304.18	302.04	301.61	303.41	304.48	302.7	304.27	300.96	305.44	305.05	304.07	303.83
300.78	301.69	303.89	301.16	300.99	302.39	300.24	302.67	301.07	302.23	302.15	300.48	301.55	300.07	298.36	302.12	299.67	299.4	301.76	300.89	302.37	300.65	302.08	300.18	301.75	302.61	299.87	303.04	298.8	300.18	298.48	300.79	300.2	302.74	301.55	302.13	299.94	300.81	302.64	298.73	302.4	300.72	301.06	300.89	302.48	303.9	297.91	300.29	302.2	300.61
303.11	303.81	301.32	307.3	301.26	304.23	302.38	304.84	302.96	301.92	301.14	303.21	303.82	304.71	303.66	304.16	304.57	302.19	302.39	305.8	305.15	301.49	300.33	304.31	304.56	302.38	301.96	302.5	301.2	301.84	302.23	304.3	302.57	303.98	302.54	306.52	303.36	303.23	304.87	303.43	303.43	304.29	301.99	302.56	305.12	302.88	303.44	304.91	303.22	305.19
294.73	293.64	295.12	292.71	295.66	291.73	293.77	293.7	296.21	295.49	295.59	294.57	295.94	295.73	294.82	296.87	295.12	295.6	293.84	294.19	294.82	294.68	292	293.28	293	294.73	295.16	294.44	293.79	292.17	292.59	292.63	295.28	292.69	294.31	294.92	295.84	294.31	294.97	293.77	293.09	293.15	296.9	291.03	295.73	294.47	292.39	292.74	291.92	293.62
311.63	311.5	313.3	312.21	310.1	311.47	313.06	312.8	314.45	312.91	312.42	311.78	311.91	312.12	311.58	309.76	309.54	311.52	309.01	311.14	313.69	309.08	312.52	314.11	310.87	311.8	311.76	311.11	311.5	310.71	311.83	309.38	310.16	310.63	310.32	312.04	313.17	312.82	309.47	314.58	313.05	309.69	313.76	313.09	312.21	311.62	311.46	311.08	312.6	310.21
304.32	305.89	305.92	304.95	306.83	307.76	304.88	307	306.78	307.71	308	307.06	308.73	306.08	305.94	307.32	306.6	305.47	306.32	305.39	306.51	307.03	307.73	308.18	307.15	306.82	305.73	305.65	305.14	309.2	306.09	306.9	304.94	306.29	308.63	306.29	307.97	308.44	307.76	306.67	308.19	308.65	308.21	306.4	305.7	304.75	310.55	307.64	306.76	307.02
312.56	312.12	312.61	315.01	312.25	312.88	314.17	314.33	310.97	314.25	313.18	312.89	314.4	311.41	313.14	311.02	311.52	310.7	311.66	310.97	313.72	309.86	313.67	312.75	310.05	312.67	312.53	314.31	313.35	313.09	313.75	314.16	311.4	314.09	312.35	315.29	312.51	313.09	311.19	310.66	311.41	313.92	312.63	311.7	312.67	312.75	310.43	312.48	313.23	312.14
305.88	307.14	304.88	305.78	304.39	307.92	304.71	305.79	305.49	307.17	305.32	308.38	303.32	305.19	305.39	308	303.51	305.95	304.74	304.84	304.12	306.86	304.61	303.92	305.96	304.27	305.3	306.45	304.43	305.53	305.62	303.82	304.2	302.65	308.25	304.21	306.59	306.42	305.1	306.02	302.77	303.16	305.63	305.35	307.04	307.39	306.89	304.87	305.1	306.66
304.57	307	310.08	305.69	307.56	303.5	303.4	305.33	305.09	307.32	307.13	303.21	303.48	305.55	306.3	305.87	304.59	305.44	305.07	302.73	302.34	305.94	308.75	304.98	306.47	306.4	304.95	306.59	305.77	306.15	305.48	304.14	304.93	304.59	303	305.26	305.24	304.72	305.1	305.43	305.34	304.12	305.63	307.94	305.68	304.42	306.08	303.96	307.01	306.73
304.31	306.27	304.77	304.96	305.38	303.24	305.79	304.84	304.75	302.61	304.88	302.66	304.8	302.12	307.36	305.02	305.12	304.39	304.86	304.82	304.08	305.99	303.68	304.18	304.41	303.42	302.91	305.5	307.16	304.61	303.31	305.77	306.79	305.35	305.6	305.5	302.17	304.83	305.9	306.31	300.81	304.11	302.12	304.18	305.12	305.23	303.47	305.5	304.52	305.57
306	305.14	302.9	303.67	306.24	307.12	306.56	304.99	304.64	304.44	304.13	307.55	306.01	305.48	307.34	306.98	307.07	304.34	305.45	303.15	304.1	303.85	307.36	307.68	306.38	305.92	305.94	304	304.96	304.23	307.35	308.03	305.1	304.11	302.37	306.24	307.84	304.99	306.13	303.87	306.14	303.21	306.65	303.65	303.24	305.05	307.74	304.58	304.08	304.9
293.85	295.71	294.83	293.33	295.81	294.01	292.97	292.6	296.02	295.22	289.67	291.56	294.46	293.98	292.46	291.89	291.93	293.73	293.53	295.12	295.53	292.81	294.91	294.5	293.07	294.37	292.56	294.95	294.02	292.7	293.25	293.35	293.81	294.36	293.38	295.52	295.81	293.31	292.58	294.87	294.76	296.21	291.58	292.51	294.72	293.99	294.07	293.78	295.37	293.3
314.3	313.24	311.1	313.84	313.53	312.12	311.28	311.54	310.79	311.98	310.39	315.6	309.78	313.68	313.58	312.55	312	311.07	311.94	312.67	310.02	310.5	310.66	312.9	311.62	315.71	311.83	312.17	311.81	314.82	312.54	313.6	309.61	314.06	312.23	313.36	311.73	307.54	314.82	309.19	310.82	310.69	311.45	310.6	313.98	311.49	311.66	311.77	312.82	310.52
326.77	329.16	329.88	329.24	329.49	330.8	327.21	327.87	328.31	330.88	329.4	329.22	326.69	330.23	328.1	329	329.28	328.45	326.72	327.28	327.21	327.04	326.25	326.38	327.87	330.42	329.18	328.8	329.7	328.58	329.19	329.41	329.04	328.86	329.46	331.18	327.48	326.44	329.51	328.5	329.22	329.3	327.72	326.82	330.28	329.89	328.81	327.56	328.73	327.79
316.81	311.7	315.31	314.14	315.3	315.07	315.68	315.93	316.38	314.92	313.25	315.49	314.31	315.01	315.09	315.06	312.95	316.54	314.84	312.17	314.99	313.09	316.96	316.19	313.88	314.21	314.23	315.1	312.42	314.25	314.27	313.72	313.81	313.61	314.06	313.61	317.35	312.91	312.73	316.2	315.64	315.16	316.44	313.04	316.63	312.34	313.93	314.45	313.02	315.73
304.97	303.08	306.02	306.97	307.2	306.86	305.42	304.64	303.51	308.3	303.66	307.06	305.6	305.72	305.58	308.7	304.77	303.8	305.02	304.73	305.38	304.15	305.35	306.64	306.71	305.35	307	305.78	305.23	302.88	305.41	306.1	303.71	302.37	303.78	304.54	303.26	306.24	306.92	306.35	302.23	305.71	306.04	303.18	304.47	305.24	308	305.47	306.89	304.2
300.25	298.42	300.33	301.07	299.74	298.79	297.04	299.8	299.64	299.28	299.36	301.28	298.3	300.49	303.74	299.79	302.5	299.62	298.97	299.22	300.93	300.57	301.52	301.48	299.93	299.11	299.63	299.88	300.47	299.28	300.68	298.93	299.92	303.43	300.78	299.61	300.82	300.21	299.24	299.91	301.2	300.73	298.73	299.35	299.05	299.91	299.75	301.56	299.92	299.68
303.64	304.23	304.72	307.36	304.78	304.57	304.39	303.59	302.78	307.69	304.57	304.38	305.17	307.83	305.67	304.92	303.79	305.62	304.49	304.19	306.76	304.52	303.92	305.72	305.91	303.04	303.19	302.61	302.66	306.31	301.39	304.93	304.44	301.8	304.23	305.98	305.36	304.69	303.86	302.37	303.93	305.23	303.47	302.84	307.57	305.66	304.85	305.62	306.41	303.58
320.72	319.41	318.9	317.86	320.32	319.38	320.61	318.51	318.94	317.98	317.22	317.67	318.82	323.27	322.29	318.81	317.78	319.04	319.12	317.53	320.03	321.48	319.12	318.47	319.01	320.56	316.53	317.72	316.22	320.3	318.25	320.95	316.96	317.47	317.86	318.42	318.04	318.35	321.1	317.28	319.45	316.8	319.2	317.81	318.91	317.82	317.99	318.03	320.29	319.42
303.01	302.63	304.1	302.48	304.85	305.11	303.11	304.96	303.39	306.05	303.56	302.61	304.53	304.19	304.26	304.13	304.93	303.99	302.78	304.46	304.76	306.58	304.21	303.78	303.59	303.77	305.69	305.36	303	303.73	305.85	301.96	303.72	300.92	304.92	303.36	302.97	302.56	302.48	304.8	301.54	306.46	303.73	305.5	303.56	305.24	304.44	304.27	302.44	303.32
302.65	305.88	305.53	304.69	301.57	300.09	302.67	303.61	306.42	302.45	302.83	303.35	303.11	304.81	304.19	300.89	303.67	304.89	305.24	301.4	303.98	303.69	302.12	303.48	304.38	302.84	303.58	302.5	301.82	303.58	304.06	303.45	304.54	301.23	302.82	303.44	301.92	300.17	304.48	303.02	302.32	303.9	304.16	302.87	304	302.45	301.94	300.4	303.93	302.37
300.94	303.25	302.57	303.47	303.52	302.34	299.73	303.49	303.64	303.17	302.61	302.87	302.58	301.78	302.9	302.55	303.84	303.92	304.76	303.26	304.15	303.52	302.02	303.69	305.16	302.01	305.09	302.62	301.65	302.72	302.37	301.9	300.65	300.83	301.88	302.75	300.86	302.73	304.98	302.43	300.61	302.06	303.54	303.25	303.59	303.43	303.47	302.93	301.78	302.95
303.5	304.6	303.25	302.62	302.56	305.3	303.92	305.89	307.05	302.38	303.76	302.75	304.09	300.89	302.95	304.36	304.19	303.85	302.3	303	302.64	301.96	301.13	305.02	302.21	300.74	306.33	304.16	305.55	304.56	302.04	303.27	304.04	302.86	301.64	303.47	300.38	301.71	304.53	305.29	301.45	303.34	303.38	302.65	303.84	304.46	305.39	302.54	302.89	305.01
311.94	309.51	308.81	310.41	310.54	310.22	306.98	311.1	309.87	314.09	311.52	306.55	312.71	309.66	314.4	309.04	312.59	310.19	309.14	310.81	311.81	310.09	312.06	310.66	310.15	314.51	309.9	312.71	312.22	309.58	311.49	310.93	311.88	310.88	309.49	307.62	311.12	308.18	310.58	309.98	312.04	310.94	309.74	311.89	310.67	312.13	312.61	312.56	309.8	312.43
306.75	305.5	305.15	305.74	305.62	306.1	307.14	308.07	306.65	304.06	305.87	304.94	305.27	306.18	305.61	305.73	305.22	307.05	308.41	304.68	307.14	304.87	302.58	308.01	307.38	306.98	305.58	307.61	306.61	304.96	307.09	305.1	305.72	310.56	306.06	307.3	303.75	306.35	305.12	306.4	305.58	307.68	305.01	305.89	305.17	305.05	302.86	306.83	304.74	306.6
307.65	305.91	301.24	307.05	304.37	305.23	307.84	305.62	304.48	303.83	303.4	304.59	307.22	304.46	306.54	304.12	303.56	305.98	304.8	306.42	304.52	303.84	306.52	305.95	305.19	307.2	305.62	303.9	305.16	305.24	305.9	306.57	305.5	307.45	305.43	303.72	304.96	306.57	305.11	303.35	306.68	305.22	304.93	304.62	303.35	305.73	305.65	308.75	303.8	305.51
297.7	299.6	297.89	299.35	299.93	300.98	299.71	300.27	299.33	300.84	300.05	298.53	297.58	300.02	298.41	300.67	300.99	301.4	299.67	298.41	299.21	299.81	299.28	301.16	301.21	298.22	298.87	303.46	301.12	300.09	303.87	296.53	299.46	298.52	300.03	298.74	302.05	302.92	299	299.31	300.03	299.66	298.22	301.55	299.62	299.05	299.4	298.28	297.59	296.15
320.1	318.38	317.27	318.69	321.48	318.53	320.91	319.66	320.6	320.26	319.21	316.94	320.5	319.48	319.41	319.2	317.26	320.69	320.33	323.02	318.5	321.91	318.82	317.91	320.23	320.89	320.67	319.37	317.42	318.47	318.06	317.06	318.78	317.62	320.18	318.5	317.95	318.39	317.51	318.6	319.45	318.76	318.47	318.55	318.78	316.17	317.01	319.24	322.34	320.27
324.27	325.8	328.03	328.94	325.06	327.74	327.53	327.02	324.95	327.02	324.79	326.29	328.17	327.78	322.46	326.8	327.03	326.96	323.79	327.24	323.92	326.45	327.22	325.44	325.87	328.64	326.34	327.92	326.8	324.51	325.58	329.34	326.02	326.31	326.84	326.19	327.94	327.67	330.08	326.87	325.2	327.34	328.63	325.91	330.26	329.29	326.95	326.11	326.04	328.9
305.12	303.25	304.59	305.29	301.69	303.54	303.04	302.3	304.16	302.58	303.98	304.88	303.54	305.1	304.64	304.23	303.4	304.21	301.09	303.08	303.23	302.39	305	303.81	302	305.93	302.99	304.97	304.7	306.57	303.75	302.53	303.21	302.61	302.76	303.8	302.67	302.84	304.67	304.72	299.31	303.02	302.47	305.36	301.62	303.82	306.93	304.1	303.62	302.22
317.2	317.24	317.13	317.62	319.96	319.22	318.65	318.65	317.06	316.44	318.29	321.64	317.27	318.35	316.61	318.86	318.78	318.81	318.97	317.5	318.3	317.3	319.76	318.96	319.27	316.78	320.86	319.71	318.03	318.91	319.2	320.66	318.73	318.09	315.51	318.19	318.94	317.38	320.38	319.1	318.72	318.87	317.11	318.16	320.03	317.5	319.53	317.44	318.5	318.47
303.01	306.18	302.85	303.78	306.62	304	303.11	305.16	303.31	303.78	306.58	306.36	303.96	304.41	305.05	304.69	307.06	304.25	303.73	302.92	303.2	305.67	304.93	304.82	305.11	305.43	305.39	306.43	304.65	304.57	307.93	302.13	304.85	306.96	304.47	306	306.58	303.38	307	307.45	303.63	306.36	304.94	305.87	303.62	304.54	299.79	304.91	304.88	302.53
308.3	300.48	302.74	303.65	301.75	303.86	302.68	304.88	303.23	302.75	303.73	301.41	303.6	304.09	303.38	302.62	302.61	301.99	299.72	305.34	303.05	301.95	302.88	302.37	302.2	301.8	303.8	301.6	300.98	303.12	303.82	303.55	305.44	303.85	303.94	300.61	301.35	303.09	303.96	302.58	301.77	302.02	303.64	304.63	302.88	302.95	302.87	303.45	302.66	303.23
317.42	315.86	315.44	313.73	315.31	315.15	313.5	314.24	311.28	314.38	313.79	315.41	315.48	314.08	313.98	315.68	314.68	313.4	311.37	317.07	310.69	313	316.68	313.67	314.74	314.22	314.83	315.25	312.7	313.37	313.47	313.29	314.83	315.59	315.02	313.9	315.56	313.3	314.16	315.33	315.35	314.3	314.87	313.6	312.97	316.95	314.68	316.93	316.04	314.93
304.25	304.09	302.83	302.87	304.08	303.84	302.73	301.95	303.08	302.9	303.3	300.1	304.17	301.21	302.86	303.41	304.92	302.22	300.23	302.44	301.51	302.43	303.84	298.63	304.41	302.71	303.34	303.53	303.73	302.97	301.72	301.48	304.46	302.11	303.41	303.19	300.6	303.18	300.98	299.73	301.98	302.27	302.89	303.86	303.6	306.29	305.76	302.67	301.43	302.6
304.67	305.15	303.88	305.59	305.97	303.46	306.95	304.87	305.31	305.66	306.55	302.65	304.75	305.73	305.83	306.59	305.01	306.39	304.83	303.64	306.92	306.35	308.68	308.68	304.35	305.17	307.15	304.81	305.99	304.09	307.48	306.63	305.91	306.86	305.48	306.07	305.48	302.81	305.12	307.46	302.95	305.57	304.17	305.61	303.66	305.63	307.48	308.18	306.8	303.91
299.32	301.25	300.14	303.28	299.5	299.23	300.2	300.87	300.48	302	301.96	301.11	300.11	300.23	298.74	303.33	301.48	301.18	299.73	300.96	302.46	302.08	302.44	300.43	299.72	301.4	302.55	302.11	301.06	300.73	300.85	302.29	301.76	301.32	300.47	299.21	303.92	299.2	301.66	301.61	300.95	299.04	301.28	300.14	300.67	299.42	302.25	303.4	301.44	302.49
317.07	312.52	313.47	317.75	315.09	316.36	315.9	316.04	317.16	312.27	314.51	314.09	314.07	314.17	315.49	315.68	313.73	315.48	315.76	315.57	315.3	315.92	315.91	314.39	315.96	316.6	316.25	310.66	313.95	317.47	315.77	315.47	312.17	316.1	313.51	317.5	316.92	313.18	317.3	315.9	313.51	315.94	315.94	313.43	316.63	314.29	315.06	313.51	314.81	315.8
317.69	316.86	317.39	316.93	317.71	317.3	315.68	316.18	316.96	317.28	318.16	316.98	316.15	316.06	317.09	317.6	316.16	316.06	318.84	315.81	317.78	317	317.05	317.16	315.48	316.28	317.91	314.21	317.86	316.45	318.27	320.63	317.04	317.1	318.42	316.44	315.56	316.83	318.8	316.5	317.16	317.32	317.46	315.73	317.72	315.9	316.39	317.78	316.82	315.51
308.62	310.75	306.66	307.99	311.26	308.11	305.98	309.71	310.62	308.48	306.94	308.22	307.43	310.76	307.94	308.15	307.92	306.71	308.87	308.69	307.39	310.37	307.96	309.13	307.33	310.49	308.61	307.65	309.04	306.74	309.57	305.01	310.01	310.27	308.62	307.62	307.5	306.56	308.53	308.05	304.46	308.53	308.16	307.59	308.3	309.44	309.93	308.67	309.61	307.64
313.23	310.06	312.51	311.78	314.02	309.43	312.44	313.59	311.54	312.25	313.4	312	312.17	311.78	313.32	311.84	313.15	311.48	310.75	310.88	314.86	312.8	312.78	312.6	312.35	311.07	310.7	313.99	313.07	311.12	311.17	311.49	312.18	312.27	313.11	312.19	310.38	311.51	312.38	314.86	312.16	309.82	312.48	313.21	312.31	312.09	314.53	312.31	313.9	314.75
295.04	295.11	292.94	293.81	296.62	296.05	295.13	295.01	296.05	294.81	293.69	297.88	298.48	294.82	294.47	295.94	295.74	294.93	293.54	294.37	294.87	295.2	293.16	294.99	296.43	293.49	295.96	294.02	297.55	296.19	294.33	295.21	294.33	296.77	296.86	294.24	296.98	294.97	294.78	291.59	292.81	293.8	295.83	295.28	296.53	295.4	293.36	296.72	294.49	297.37
295.38	292.39	294.29	293.57	295.38	293.96	296.1	293.68	294.98	296.65	295.43	295.61	294.62	294.79	294.43	293.3	297.05	292.59	296.76	296.7	293.82	295.09	292.13	295.5	297.81	297.07	295.68	292.38	295.06	294.04	295.91	292.57	295.05	295.16	293.08	295.28	295.07	296.2	295.81	297.62	292.78	296.9	295.39	294.31	295.22	295.79	292.42	294.49	294.4	293.95
314.54	314.92	311.76	312.84	313.12	313.01	313.24	313.59	311.1	314.07	313.36	314.97	309.42	312.37	315.33	312.85	313.51	313.68	313.53	310.78	313.63	314.31	314.3	314.44	314.26	312.99	313.04	313.74	312.83	314.7	314.51	312	313.69	314.75	317.22	313.07	313.89	313.5	315.24	312.79	311.6	314.69	314.94	313.36	313.94	315.76	311.76	311.84	313.83	313.5
316.08	313.79	315.01	311.18	313.33	313.59	313.07	313.14	311.56	311.86	311.7	313.99	313.13	314.05	314.31	311.56	313.27	313.73	314.93	313.86	314.31	312.22	314.79	314.44	313.12	316.45	312.94	314.6	315.07	315.29	315.81	314.27	314.32	313.33	312.33	313.06	314.6	312.74	312.33	312.93	315.02	313.52	312.41	311.33	313.16	311.88	312	315.8	313.91	314.13
326.57	327.23	327.21	326	325.13	326.96	330.23	326.38	326.46	327.99	324.14	326.1	329.33	328.59	326.66	327.16	328.45	327.18	329.19	326.75	328.03	327.4	326.64	329.56	328.99	325.58	327.73	330.44	326.92	324.66	327.6	326.83	329.03	327.67	326.71	324.66	325.81	326.39	328.09	325.37	325.84	326.25	327.52	326.45	327.86	325.07	327.51	328.3	328.06	327.92
301.51	305.16	300.63	301.29	302.69	302.37	305.16	304.74	303.63	305.65	305.29	303.52	305.83	302.41	304.36	302.51	306.31	303.29	302.26	302.56	302.84	303.21	305.14	301.82	303.96	301.97	303.34	302.86	299.92	302.59	303.24	301.04	303.99	302.72	302.12	303.32	304.22	301.38	302.58	303.96	302.11	303.14	303.33	302.9	302.91	304.18	302.28	302.39	302.34	301.2
318.06	312.89	317.82	314.05	315.16	313.65	315.41	316.08	316.01	311.16	313.19	313.83	316.05	314.46	315.93	314.24	316.52	312.54	313.04	314.46	316.21	315.85	314.13	317.5	315.39	315.12	313.97	312.7	316.17	312.7	313.52	314.59	310.94	312.58	313.68	313.09	312.61	314.45	314.3	314.56	314.61	314.37	317.53	315.83	315.15	315.56	314.09	316.48	314.71	314.78
328.05	323.38	326.06	323.32	327.68	324.66	325.45	326.15	324.28	324.68	324.28	322.72	322.53	324.63	323.45	327.37	324.46	324.25	323.68	324.68	325.55	327.98	325.23	324.77	324.81	326.93	324.97	324.97	322.87	326.33	326.34	323.89	325.75	326.79	325.82	325.85	326.76	325.6	325.44	324.99	324.24	321.51	325.57	326.22	323.22	324.96	323.93	323.5	327.54	326.15
305.98	306.35	305.76	306.72	305.67	306.95	306.71	306.51	304.75	303.97	306.12	304.46	305.85	305.32	304.64	307.15	306.19	305.81	305.58	304.43	306.23	305.48	307.95	305.63	306.85	305.72	305.93	305.61	305.02	304.65	306.36	304.87	305.45	303.15	306.14	306.06	304.38	306.1	304.24	306.76	305.52	303.65	305.02	306.77	305.54	304.74	304.71	303.53	306.54	306.58
312.59	314.71	313.26	314.92	316.63	313.23	315.44	315.37	315.3	314.64	313.8	317.28	315.69	311.29	313.61	312.82	313.63	312.37	314.56	312.69	316.2	314.08	314.84	314.03	313.03	314.79	315.6	316.36	314.62	316.29	316.46	313.18	313.62	315.34	315.19	315.15	314.03	318.15	316.01	315.03	317.58	317.76	316.88	313.39	314.36	311.23	315.55	315.46	314.57	315.83
306.71	306.45	307.95	304.47	303.03	303.16	302.77	305.89	304.19	304.47	306.23	303.63	304.68	307.89	305.16	303.45	307.3	306.82	304.29	303.79	306.45	306.98	304.36	304.32	304.76	304.65	305	303.06	304.63	305.76	304.55	305.34	304.02	305.63	305.08	306.41	305.07	306.55	305.35	307.43	306.05	306.12	307.62	305.88	305.06	302.58	304.78	305.04	306.71	308.19
308.16	304.69	305.56	303.12	307.12	306.61	306.22	307.9	309.01	306.52	305.31	304.96	306.59	305.67	308.62	304.46	303.97	306.62	305.57	304.34	305.58	307.24	306.14	303.39	304.34	305.83	308.91	308.33	305.81	304.36	305.19	306.45	305.02	306.59	304.11	308.55	309.52	307.4	306.84	308.01	305.34	306.06	304.5	305.03	306.27	306.76	307.06	304.87	308.27	306.69
307.75	305.15	306.51	306.76	306.28	306.97	303.7	303.77	304.51	306.56	307.29	303.51	305.88	306.68	306.46	307.41	309.76	308.11	306.72	309.19	305.42	308.46	303.82	306.19	305.96	304.74	304.69	305.13	308.21	310.11	304.94	305.51	307.18	306.18	304.88	306.91	308.49	306.64	308.14	307.21	304.73	307.46	306.88	304.73	307.21	305.7	306.81	308.88	306.57	306.48
319.59	320.06	319.08	319.05	317.14	321.77	319.2	319.26	318.13	318.7	319.13	318.49	319.11	318.89	316.35	318.85	320.93	317.43	318.36	319.06	320.42	315.88	317.41	319.38	317.71	320.54	318.58	319.35	316.44	319.83	319.7	320.01	318.86	318.66	318.58	318.09	316.51	315.19	319.01	318.24	318.88	317.24	316.16	317.31	317.56	321.45	317.5	316.81	318.51	317.04
305.62	306.06	305.88	306.59	304.74	305.3	306.65	308.02	304.69	306.24	307.1	304.32	304.51	305.35	302.53	305.32	306.98	306.16	304.86	305.2	304.78	305.49	306.08	304.91	303.31	304.3	303.28	305.48	304.79	304.25	308.61	305.89	305.68	305.67	306.35	304.82	307.58	306.3	303.94	305.09	306.39	304.13	304.81	307.07	307.51	301.64	306.21	305.1	301.9	304.21
312.22	311.79	315.48	312.19	316.37	311.85	314.44	315.22	314.13	311.57	313.67	315.28	313.24	315.78	315.28	315.13	314.73	314.24	313.02	313.7	315.12	314.87	311	315.47	312.35	312.3	314.09	313.32	316.09	313.76	315.96	312.16	314.8	314.75	314.11	312.49	313.85	314.39	316.05	312.31	312.49	313.04	311.78	314.89	314.77	316.17	313.04	312.46	313.17	313.02
314.43	312.32	311.57	315.85	312.45	312.12	312.78	311.42	315.55	314.08	311.4	315.32	311.69	311.13	311.58	314.63	312.01	311.68	314.72	312.56	312.99	312.45	314.49	310.81	312.04	313.59	310.21	311.75	311.35	310.26	313.46	312.59	311.9	314.17	311.88	313.02	312.33	311.42	309.93	311.31	313.04	313.79	312.83	313.67	313.21	311.11	311.14	313.17	313.45	311.81
295.48	295.52	292.83	295.4	294.71	294.89	293.83	295.87	296.84	297.11	298.43	297.09	295.93	295.84	296.35	296.32	297.32	295.3	296.78	295.73	295.53	296.29	294.37	295.66	294.01	296.51	293.31	293.48	293.48	298.13	294.13	294.68	295.34	295.43	296.23	295.01	297.7	294.89	296.76	294.49	294.84	295.31	294.1	297.67	294.47	296.42	293.3	294.79	296.49	297.02
325.18	328.86	326.21	328.03	328.93	326.06	328.57	329.28	327.56	328.75	326.58	329	326.14	328.31	326.75	328.95	328.15	330	328.39	328.26	329.52	327.19	329.66	326.03	330.07	328.75	326.26	327.94	328.67	330.37	327.71	328.71	326.24	327.93	323.93	328.47	328.34	325.69	326.35	328.49	329.4	327.2	325.05	329.88	327.68	325.28	327.3	328.75	328.31	328.73
303.16	304.67	303.93	305.37	306.17	303.34	301.87	304.55	306.79	305.22	304.83	302.22	303.6	302.87	304.94	301.11	304.07	307.31	301.4	304.6	304.71	302.33	304.92	301.89	301.63	303.43	302.78	304.07	303.22	303.07	303.97	302.26	303.17	302.57	303.02	301.29	304.93	303.4	301.73	306.09	300.49	301.19	303.64	304.2	302.98	305.48	302.23	305.15	302.73	303.54
313.95	311.57	314.06	314.29	314.32	311.78	311.31	313.51	310.87	314	312.08	313.69	312.63	312.26	312.45	312.79	311.83	312.98	314.09	311.59	312.21	314.16	312.24	311.63	314.97	312.16	314.39	316.26	313.79	311.56	310.93	313.74	311.17	311.5	312.79	313.56	313.64	312.53	314.8	312.42	316.42	314.26	311.51	313.44	310.53	313.54	312.05	310.57	312.16	313.23
314.46	314.81	313.34	316.59	314.82	315.68	315.33	311.94	314.58	313.27	313.61	313.54	316.5	314.51	314.29	316.12	313.2	314.33	316.09	314.28	315.18	314.61	313.44	313.22	314.15	314.62	316.97	316.06	315.82	316.12	315.16	314.68	316.73	315.15	316.38	314.77	312.22	315.08	314.05	315.87	315.12	315.6	311.39	315.27	312.33	314.77	314.81	314.27	315.45	314.42
302.04	303.19	301.6	301.61	300.66	301.39	302.81	301.59	298.47	298.98	302.04	300.85	299.08	298.13	301.28	298.42	299.1	301.23	301.65	301.09	300.46	301.64	302.76	301.31	298.88	299.17	300.54	301.33	297.12	300.27	301.94	299.36	300.86	301.41	301.84	300.29	301.45	301.04	301.31	301.1	302.4	300.51	303.77	301.17	300.48	301.73	302.22	301.14	302.17	299.64
298.18	298.44	296.84	297.77	295.12	298.26	298.95	294.65	296.68	298.47	295.82	296.92	296.09	297.39	296.34	297.15	295.95	298.89	294.62	297.12	296.83	297.6	297.3	297.18	296.14	299.39	297.86	296.46	297.15	296.92	295.46	295.38	297.55	297.66	296.07	298.05	296.79	297.7	296.59	297.75	296.37	295.37	294.91	301.16	299.17	296.65	298.79	297.15	298.4	297.42
318.82	317.68	318.34	320.74	319.54	318.67	317.65	320.42	319.12	318.64	319.08	318.19	319.83	319.68	318.63	318.68	318.55	320.62	318.06	319.16	321.53	319.57	318.61	318.5	319.41	320.21	318.26	319.9	316.84	319.96	321.18	321.41	321.26	317.73	320.04	320.6	320.22	321.26	321.05	320.93	318.29	319.3	316.95	320.22	317.32	318.25	319.74	320.95	320.77	318.63
315.66	314.27	312.1	314.67	313.98	314.08	315.53	313.28	312.89	312.26	314.12	314.06	314.95	313.83	314.48	313.81	316.28	312.83	313.31	313.2	314.07	316.19	316.67	314.42	313.85	313.5	315.54	315.11	314.62	312.6	315.34	315.72	313.43	314.88	313.15	312.99	313.92	314.26	314.78	315.45	312.77	315.25	316.85	316.19	315.32	314.69	314.97	314.14	314.49	313.82
302.87	301.95	303.04	303.9	302.42	303.14	304.57	302.22	302.22	300.3	302.92	302.33	302.55	302.45	303.2	304.91	302.36	303.25	302.7	303.08	305.37	302.34	302.43	301.69	302.46	304.28	303.18	301.68	303.43	301.61	304.49	304.82	302.82	301.26	303.76	301.75	303.96	302.63	304.87	302.7	301.58	304.97	302.32	304.57	305.26	303.2	302.66	303.51	303.7	302.94
309.2	305.74	309.87	309.02	310.82	308.5	310.14	308.34	308.95	306.39	309.06	307.14	309.11	309.45	308.14	312.52	308.36	309.27	310.86	308.84	307.49	308.71	311.14	308.23	305.11	308.06	309.49	308.19	309.7	307.73	310.53	309.5	308.45	308.73	308.75	308.12	310.53	307.62	309.73	309.42	308.5	311.32	309.56	308.03	310.83	307.29	306.21	310.34	310.57	311.07
314.46	315.72	313.86	314.33	317.14	313.15	315.63	315.67	315.65	315.02	314.68	316.46	314.5	315.15	315.2	315.47	315.66	316.14	316.57	316.85	317.16	315.87	314.55	315.26	315.43	315.39	315.5	313.06	314.85	317.61	315.3	315.32	311.78	313.87	314.78	316.98	315.09	315.74	314.94	314.41	313.33	315.18	316.33	313.94	313.68	315.63	314.65	314.78	314.76	312.78
296.31	298.99	298.05	299.38	295.48	298.09	296.63	297.33	296.27	296.41	299.05	298.78	297.21	296.23	298.78	295.61	296.64	298.43	296.37	299.05	296.55	295.23	300.7	296.39	296.92	297.88	296.35	297.58	295.78	297.02	295.81	295.16	294.98	296.94	297.14	296.66	296.52	295.89	297.17	296.14	296.74	294.75	296.8	295.95	297.31	296.78	296.77	297.11	296.85	297.45
315.63	317.03	315.85	315.26	315.54	315.38	316.32	314.87	315.61	315.56	316.07	314.63	317.63	315.23	314.67	315.91	317.47	316.57	318.12	316.04	316.3	314.53	315.35	316.31	315.89	313.95	316.35	316.29	316.24	317.2	313.46	315.09	315.17	317.26	314.72	316.82	317.76	315.26	316.17	316.64	313.68	315.1	316.85	316.21	316.2	318.12	316.15	316.68	316.58	315.28
310.13	309.28	309.44	307.76	307.3	306.8	307.7	308.69	306.46	308.63	307.97	309.52	307.66	308.15	308.81	306.2	306.33	310.17	309.19	308.58	308.73	308.95	308.38	308.31	308.26	309.72	309.83	308.14	309.71	311.23	308.3	309.79	310.75	308.67	307.62	312.33	308.37	307.82	307.85	306.46	308.97	310.37	307.41	309.78	310.15	309.14	306.76	309.28	309.87	308.63
299.95	301.23	299.37	300.79	299.75	303.83	301.9	299.29	300.51	300.84	300.27	300.83	301.48	299.67	302.56	300.55	300.19	301.78	299.56	301.39	303	299.48	303.5	299.12	300.81	301.57	303.75	301.02	300.69	298.86	302.03	299.15	301.78	303.13	300.49	302.73	303.43	302.62	302.71	298.62	299.43	299.7	300.28	302.15	303.18	299.95	303.34	299.86	300	298.53
311.42	312.49	310.7	311.51	310.07	311.35	311.49	314.68	311	310.99	312.68	310.79	312.46	313.55	311.83	309.81	312.88	312.51	311.66	311.83	315.49	310.51	311.82	310.59	310.98	311.51	311.33	311.61	310.69	310.9	311.44	310.53	311.09	311	313.64	312.02	310.05	311.11	310.08	310.32	312.74	312.22	311.53	311.35	310.8	313.7	312.85	312.07	312.74	313.39
305.29	301.28	305.35	301.85	304.72	301.36	300.49	301.18	302.76	301.7	301.65	302.99	302.35	302.73	302.06	301.92	302.96	301.38	303.3	302.54	301.21	306.14	301.62	301.47	302.36	304.63	303.65	304.97	303.27	304.19	302.98	301.56	305.31	302.66	303.45	302.23	304.03	306.89	302.64	304.42	303.73	302.24	304.17	305.56	301.81	302.84	304.02	302.46	302.93	305.22
302.73	306.84	304.17	306.35	302.83	302.43	303.47	302.22	303.94	300.33	304.08	303.69	301.66	304.81	303.5	304.39	302.78	304.24	304.57	304.05	303.72	303.94	304.13	305.63	302.76	303.36	307.28	303.9	305.22	304.69	303.47	304.55	301.01	303.82	302.58	302.78	304.29	305.72	304.22	303.17	304.1	301.48	305.66	303.01	301.11	304.67	303.8	305	302.81	305.19
315.78	316.22	314.75	313.87	314.96	316.47	315.66	317.08	318.06	316.23	314.45	315.64	316.58	318.06	312.53	315.62	316.88	316.14	314.95	316.76	315.99	316.58	317.55	314.77	314.04	316.02	315.54	317.35	316.89	315.44	316.01	314.56	317.21	315.46	313.14	316.38	315.56	313.56	315.51	315.48	316.36	313.9	314.81	318.54	316.48	314.48	316.7	314.98	316.82	316.28
306.93	306.66	307.83	307.42	308.87	307.6	305.93	305.85	305.2	308.65	307.74	305.77	308.47	308.47	304.57	304.64	307	310.1	304.51	307.74	305.96	308.65	307.35	306.87	307.72	307.96	304.85	306.14	307.14	307.17	305.44	306.33	305.9	307.68	306.29	305.36	305.26	304.71	306.17	307.02	305.15	307.31	307.11	306.43	305.77	305.43	304.31	306.45	308.97	305.14
319.59	317.87	317.09	318.81	317.69	316.66	318.14	315.2	317.99	318.44	317.5	317.55	319.36	320.2	319.55	320.23	316.7	314.51	317.88	318.71	318	319.79	315.41	317.09	317.31	316.66	317.72	315.98	318.18	317.73	318.99	317.73	318.79	320.18	316.87	318.06	317.47	319.1	316.26	319.54	318.77	318.88	319.13	318.62	318.78	316.75	316.57	317.69	317.24	318.67
327.95	323.35	323.4	323.47	324.56	326.72	324.81	325.16	324.2	322.68	324.36	325.05	326.29	325.77	324.93	324.77	326.62	326.7	325.46	325.02	324.95	324.69	325.1	326.72	323.97	324.51	326.95	323.16	323.77	325.77	322.9	325.7	323.62	324.64	326.73	326.8	325.72	323.46	326.03	325.7	324.85	325.91	325.96	325.37	325.52	325.96	324.99	325.38	326.49	327.44
316.19	317.21	318.19	315.73	317.6	315.52	315.4	317.81	317.04	316.14	317.93	317.43	316.7	314.97	314.36	318.3	315.82	316.23	313.94	315.42	316.51	317.08	316.19	317.17	317.11	319.82	317.53	317.25	317.14	317	315.79	317.23	317.6	316.62	317.5	315.2	319.07	318.04	315.83	318.48	316.89	316.95	316.07	320.75	318.5	317.13	314.34	319.13	314.08	315.88
302.67	299.75	305.26	306.09	305.15	302.95	303.8	301.95	303.15	303.09	302.54	301.75	300.29	304	300.34	302.9	304.08	304.73	304.17	302.35	303.51	303.59	299.46	303.67	302.26	302.37	302.41	303.06	301.78	306.08	302.07	303.44	305.32	303.58	300.2	301.71	305.63	303.6	303.55	301.22	305.25	298.58	302.79	301.52	301.63	303.03	301.5	301.84	300.33	303.28
309.2	305.09	309.49	310.35	306.74	308.67	308.4	309.92	310.03	307.28	308.16	311.07	308.78	311.74	309.43	308.19	308.12	307.16	309.59	309.72	309.26	308.81	310.27	306.02	308.54	308.6	306.33	308.87	308.56	308.87	308.02	309.25	307.89	307.4	307.18	309.91	309.3	308.79	309.28	308.49	309.05	310.14	306.92	307.85	310.81	308.59	308.91	308.83	311.55	307.14
311.6	312.38	315.8	310.6	314.95	313.44	313.18	313.29	312.32	314.38	312.48	314.84	314.53	314.06	313.72	312.77	313.27	314.21	313.09	310.59	315.72	313.49	313.89	312.34	317.03	312.19	313.1	314.28	316.37	316.58	312.29	311.75	315.15	314.57	314.78	314.22	312	313.05	313.93	312.42	312.24	314.19	314.16	313.35	314.73	310.99	315.07	314.34	314.26	314.06
302.37	304.03	306.22	302.7	303.53	305.87	306.12	303.66	304.77	304.56	299.81	303.56	302.86	305.51	303.91	302.55	305.32	304.61	305.6	304.72	305.87	305.93	304.16	303.71	304.19	304.62	303.53	302.96	305.41	303.8	303.62	303.89	306	305.93	305.54	303.72	306.6	304.54	305.68	304.05	305.27	304.37	302.67	303.5	301.88	305.48	304.15	305.81	306.25	303.93
304.57	303.96	304.08	303.18	304.38	303.41	303.56	303.27	304.2	301.92	302.65	304.48	302.54	302.37	304.28	302.74	299.3	303.98	301.91	304.15	302.97	301.97	305.44	300.58	302.29	302.61	305.58	301.78	301.44	303.99	303.6	305.38	303.18	305.17	303.76	303.46	303.84	303.38	302.94	302.62	304.51	303.99	304.98	305.03	301.11	300.86	303.42	306.46	302.23	302.65
309.16	309.47	309.29	308.09	309.37	310.42	311.46	310.64	311.24	311.17	311.59	306.74	310.32	312.68	312.29	308.73	309.75	315.12	311.09	311.71	309.68	311.7	310.68	310.32	313.29	309.35	309.6	308.95	308.95	311.09	312.82	309.76	310.04	312.39	311.21	309.54	312.58	310.62	311.77	307.06	308.4	313.29	310.99	307.82	311	311.98	309.09	312.35	310.04	309.52
308.35	311.28	310.16	311.31	307.15	308.75	308.85	309.9	308.92	305.2	309.43	311.49	311.4	309.91	310.34	311.36	310.03	311.59	310.44	308.71	310.25	309.49	310.56	310.19	309.12	305.6	305.05	312.05	308.9	306.71	311.15	312.27	310.3	309.24	311.43	307.21	310.57	311.26	311.33	311.5	307.81	312.06	310.98	310.75	310.73	309.66	308.65	312.03	312.78	308.69
289.97	292.77	294.77	294.41	293.31	294.77	295.85	292.57	292.74	293.26	294.62	294.21	293.89	294.42	291.75	294.85	293.39	293.71	291.5	293.26	294.04	293.58	291.33	295.68	294.06	293.12	294.67	294.75	292.23	295.73	294.42	295.31	293.45	294.85	293.73	296.12	293.4	294.15	294.01	296.15	295.26	292.2	295.63	294.59	292.74	294.35	294.11	294.11	292.94	293.92
295.24	296.09	296.19	296.86	295.67	297.38	295.83	296.32	294.27	299.78	293.98	295.7	294.75	299.34	296.18	295.67	298.78	293.25	294.65	293.83	296.45	295.35	295.07	294.67	295.07	295.7	294.61	292.87	295.16	294.17	292.94	294	295.27	295.78	293.52	295.7	293.95	293.98	294.79	295.25	297.01	294.17	293.78	293.61	296.62	296.21	296.6	295.32	293.39	294.12
302.57	304.08	304.82	305.44	304.18	305.48	303.53	304.65	305.44	300.17	305.68	301.84	304.59	304.09	304.29	303.31	304.67	303.48	301.86	300.06	307.01	303.01	301.51	304.99	303.59	305.39	304.6	302.72	304.2	304.76	302.87	303.28	301.36	304.63	304.85	306.07	303.7	303.77	302.4	301.95	303.15	303.28	303.4	304.66	305.02	305.74	304.83	301.9	300.55	304.36
318.75	317.82	318.07	317.8	320.3	321.54	319.39	318.45	318.84	318.77	319.29	318.59	320.57	320.35	320.62	318.76	316.93	318.75	321.55	318.98	318.57	317.73	316.57	317.72	320.61	319.55	318.31	316.89	316.11	319.73	319.3	318.15	317.26	319.52	320.01	320.63	318.23	320.05	317.54	318.94	319.81	318.98	314.38	316.84	322.13	321.3	316.75	318.48	317.98	317.35
307.58	307.33	305.78	306.43	307.98	306.57	308.17	307.7	307.23	304.67	309.83	307.97	307.13	307.64	308.6	306.77	306.08	306.92	308.67	307.04	307.76	306.35	307.6	309.02	306.2	308.41	308.2	306.24	305.39	307.84	309.27	307.24	305.71	305.85	305.93	306.28	306.94	305.63	307.59	307	308.28	307.18	307.58	305.66	305.92	308.43	305.85	309.03	307.09	307.63
327.28	325.02	323.68	327.61	328.02	327.17	327.93	326.28	330	327.78	327.9	327.29	326.52	326.51	329.79	328.46	327.28	326.53	327.89	327.98	328.6	328.44	328.02	328.58	328.08	326.74	326.36	329.59	327.88	327.42	327.17	327.48	328.01	328.97	328.66	329.2	327.97	323.95	326.61	329.91	326.52	327.49	329	329.94	327.68	327.34	328.45	327.38	330.88	327.81
307.34	303.72	306.11	307.35	305.16	305.21	302.88	309.38	305.39	306.77	305.47	306.64	306.5	307.87	306.74	305.09	305.77	304.96	305.3	307.65	306.11	304.48	305.98	307.53	305.93	303.96	305.98	306.01	305.17	306.13	308.04	305.06	304.61	305.58	306.44	306.44	306.18	304.76	308.05	305.25	307.09	307.26	304.93	305.12	306.77	305.4	307.62	305.99	303.57	306.13
329.17	328.41	330.16	327.87	328.17	326.16	329.55	327.77	327.91	329.23	330.05	327.95	327	329.79	328.35	327.83	327.75	329.38	327.88	328.09	331.03	325.9	329.35	329.84	329.16	326.5	330.32	330.06	329.01	327.26	328.5	329.2	326.69	327.26	328.48	328.02	330.55	328.91	326.62	328.63	329.38	325.65	326.45	327.26	326.63	328.76	329.2	332.24	329.78	329.27
313.04	314.84	316.11	312.48	315.31	313.52	314.36	314.48	313.63	317.78	316.91	315.78	313.37	316.08	315.33	315.25	314.97	315.34	313.99	314.17	313.06	312.84	313.77	315.51	315.25	314.09	313.37	315.04	316.33	316.34	313.04	314.37	316.57	315.61	317.37	311.64	317.93	317.47	313.42	316.65	317.58	314.58	313.08	316.08	314.33	313.06	312.95	318.05	316.68	315.39
304.72	303.67	305.11	305.01	307.83	306.07	303.45	307.12	308.36	304.46	304.41	302.52	304.35	302.35	301.7	305.24	303.2	307.82	303.89	303.49	305.67	302.45	304.22	306.3	302.61	306.84	307.51	305.41	306.81	305.24	304.4	304.6	305.76	304.93	301.22	306.56	305.2	307.32	303.56	306.01	306.53	307.74	302.33	302.01	304.41	302	305.77	306.28	305.03	307.34
292.34	292.87	293.94	294.34	293.62	294.53	294.34	293.42	294.36	294.02	293.74	293.31	293.65	295.19	296.06	293.6	293.85	293.78	292.35	295.35	295.92	292.57	293.81	294.78	292.96	295.37	293.41	291.06	294.01	292.48	294.41	293.94	296.06	294.07	295.65	293.7	292.62	292.78	295.01	296.04	294.38	292.26	295.53	293.99	294.63	296.28	293.46	297.56	295.03	293.31
302.98	301.15	304.32	301.8	302.39	302.5	304.21	303.14	303.68	301.71	304.75	303.11	303.02	303.09	302.43	303.07	302.88	302.75	303.3	304.66	303.03	301.13	303.29	304.55	303.25	303.05	301.74	304.9	301.19	301.43	304.66	300.78	302.07	302.06	303.46	300.76	303.24	302.09	302.11	303.25	302.31	301.86	305.67	303.32	303.58	302.5	303.73	304.98	303.85	303.64
328.71	324.54	330.08	327.82	327.34	330.24	327.44	330.29	326.82	329.02	328.87	329.93	329.09	326.54	328.55	328.3	327.98	328.78	328.53	328.69	328	327.59	326.73	329.21	323.58	327.9	326.6	330.58	328.61	328.87	329.03	328.81	328.22	329.6	326.32	330.24	329.81	327.39	326.25	330.17	329.06	325.63	327.25	327.58	326.34	330.26	328.48	328.03	329.78	327.85
304.03	304.55	302.19	302.68	302.15	301.6	302.07	304.08	305.01	303.61	303.49	303.77	304.89	301.34	304.16	304.56	304.42	304.63	304.02	305.92	303.97	302.46	306.79	304.57	301.52	303.92	302.9	304.52	303.08	303.49	303.73	303.88	305.66	305.81	305.93	303.22	306.11	302.07	303.79	302.67	303.15	300.42	302.39	302.13	302.15	300.94	304.18	305.13	303.34	303.28
309.28	310.21	311.77	307.77	309.08	310.69	309.88	311.1	313.22	312.74	310.22	310.96	310.77	311.45	312.02	310.42	310.77	309.1	311.29	307.99	310.21	310.06	312.52	311.37	309.8	311.47	309.23	310.13	310.33	309.87	310.41	309.92	311.67	309.96	310.74	309.4	311.3	308.71	310.78	310.75	312.27	310.76	310.76	312.38	307.51	307.43	310.26	309.19	309.95	309.15
301.3	302.54	303.49	305.92	302.72	301.29	302.18	302.41	302.81	299.77	300.18	302.72	301.53	303.05	302.95	302.89	300.87	305.21	302.31	304.05	299.21	301.69	301.77	303.87	302.24	301.47	303.29	303.36	299.82	301.81	301.85	302.32	301.61	305.42	304.14	302.86	299.15	303.39	302.28	301.88	302.14	303.11	301.76	302.83	304.91	302.24	303.92	304.6	304.48	303.43
322.82	327.72	325.01	325.38	326.44	325.13	326.35	326.95	326.25	323.77	321.86	324.5	325.35	324.01	325.07	328.68	326.39	324.98	324.27	324.21	327.99	326.86	325.24	325.67	327.53	324.18	324.8	324.85	326.78	324.93	324.75	325.24	326.71	326.43	324.05	323.94	325.7	325.26	324.94	326.95	325.27	324.26	324.8	324.04	324.94	324.6	324.92	326.27	325.02	324.36
311.15	312.56	314.27	313.86	311.03	312.91	311.14	313.97	315.1	311.72	310.4	314.73	312.16	314.68	312.25	312.39	312.31	311.76	312.26	315.83	312.98	313.36	310.39	312.17	313.01	312.82	313.43	313.65	313.64	311.99	314.61	314.04	311.97	311.28	312.61	312.39	313.42	313.05	314.53	313.74	313.57	313.24	312.87	311.96	312.5	313.55	312.88	315.14	310.73	313.45
329.16	329.55	326.74	329.08	324.87	327.13	325.88	328	328.97	326.54	328.47	328.81	324.69	328.91	329.57	328.8	326.3	326.77	327.16	325.46	328.12	325.98	326.62	329.33	330.15	328.05	326.69	329.14	327.24	329.94	329.62	325.6	328.65	328.35	327.88	326.26	327.84	326.12	327.48	325.89	329.1	330.18	324.57	326.89	328.58	325.3	329.35	328.63	328.53	329.29
317.26	319.78	318.72	320.35	316.25	320.19	316.12	317.64	318.16	320.11	316.83	316.99	317.31	318.4	319.57	317.82	318.47	315.33	316.26	317.76	319.8	319.14	319.48	318.03	319.29	317.99	317.43	318.29	315.16	318.46	316.96	316.85	319.4	315.25	316.24	317.24	319.17	316.67	317.95	315.62	319.96	318.36	318.72	317.41	315.02	316.5	318.47	317.6	316.24	319.3
304.5	304.69	304.85	302.53	303.84	301.12	307.34	303.03	305.96	303	306.93	303.48	304.07	303.86	304.63	303.89	304.47	303.39	305.22	303.61	302.46	304.64	303.49	303.66	302.48	302.38	303.09	300.48	305.83	304.19	303.84	305.82	303.25	304.55	304.46	303.87	306.25	304.72	302.63	304.21	303.54	303.18	304	304.41	305.94	304.79	304.32	302.22	304.5	305.97
309.38	312.61	310.31	311.08	313.15	312.4	308.65	312.23	309.89	308.1	309.85	313.02	312.43	309.74	311.28	311.11	310.66	311.65	313.21	310.73	313.56	312.41	310.95	309.52	311.8	309.2	311.53	308.96	311.57	310.08	311.16	309.65	312.39	310.33	310.12	309.64	308.71	310.94	310.37	311.1	311.56	309.72	309.16	309.75	310.73	309.64	309.34	311.45	310.78	311.14
329.25	323.48	327.04	328.76	322.67	327.13	326.4	324.04	326.05	327	328.55	326.97	324.99	326.48	329.14	324.14	325.85	328.06	323.88	325.24	328.8	326.46	327.68	325.8	326.48	326.64	326.81	323.18	328.71	329.07	326.31	330.45	323.98	327.7	326.48	326.84	325.34	326.71	325.39	325.67	326.67	328.12	327.25	326.93	326.69	329.19	327.61	326.02	325.44	326.39
303.65	304.77	304.84	303.45	305.91	304.38	303.06	305.65	304.67	304.21	306.7	304.3	308.18	304.38	305.97	301.75	304.19	308.72	306.51	305.36	305.18	306.74	306.19	307.01	305.41	301.73	304.79	305.35	305.27	305.44	304.39	302.46	306.81	306.63	304.88	306.56	308.87	307.4	303.81	303.47	304.3	306.17	304.24	306.09	304.79	306.57	303.28	303.81	304.95	302.42
329.48	328.9	327.2	327.91	327.21	328.93	328.43	328.34	325.41	328.98	326.95	327.52	327.7	330.7	327.71	329.54	326.87	327.44	326.94	327.82	325.57	325.31	328.68	327.51	327.91	329.01	324.68	325.36	325.82	326.66	328.24	325.56	327.71	326.97	328.97	326.16	327.28	327.46	329.06	326	325.87	329.03	326.94	330.52	327.96	328.09	328.91	327.69	327.71	330.55
298.61	304.26	300.5	304.06	303.83	303.43	301.84	302.46	303.42	301.76	301.05	304.6	303.31	302.59	304.18	304.73	303.62	303.89	303.35	304.43	302.2	304.39	303.09	302.39	300.43	305.28	302.06	303.82	299.69	303.73	301.01	303.31	300.96	302.31	304.4	302.83	303.95	302.06	300.46	304.03	300.08	302.7	301.73	303.74	301.63	301.43	302.04	303.11	301.78	300.24
299.67	301.45	300.92	300.88	298.31	299.39	301.39	299.16	300.72	299.87	299.79	298.59	297.36	303.26	302.03	301.32	300.86	300.51	300.87	299.84	299.87	300.42	299.7	301.89	301.57	303.03	301.25	299.82	299.56	301.04	302.69	300.26	300.22	301.9	300.47	302.3	299.21	303.83	300.31	302.91	300.44	300.38	301.58	301.95	299.79	299.06	300.92	303.87	302.22	301.75
318.65	316.77	316.53	318.35	316.61	320.36	318.74	318.76	316.98	319.35	319.51	319.88	317.57	316.24	318.63	316.88	317.81	317.27	317.35	318.78	317.51	316.3	318.61	319.01	321.77	316.95	319.2	316.46	319.48	320.39	320.5	319.16	317.73	319.64	319.03	318.56	319.4	318.74	318.43	317.84	320.68	317.54	318.77	317.87	317.36	319.58	317.46	316.83	322.03	318.31
304.29	305.24	303.69	302.93	303.75	303.8	300.78	304.25	302.55	303.65	305.91	303.46	303.84	305.07	302.6	305.61	303.95	303.98	303.75	301.57	301.39	307.22	303.81	305.32	304.17	304.83	302.61	304.72	305.49	302.76	303.89	302.75	304.42	303.61	303.04	303.17	302.76	304.57	304.26	303.27	305.13	303.54	304.06	303.66	303.68	301.93	305.14	303.23	306.47	302.88
300.84	299.89	301.19	300.73	300.25	297.71	299.15	299.63	301.4	298.44	300.47	299.49	302	300.42	299.12	298.92	301.12	298.03	303.73	299.91	300.75	299.35	299.08	302.32	299.34	299.98	302.74	300.36	300.89	299.37	301.05	299.39	299.49	298.28	300	300.33	297.4	299.94	301.1	301.76	300.41	300.56	300.26	301.69	300.65	300.3	303.99	300.94	302.21	300.12
300.78	303.24	301.94	304.72	302.41	302.27	302.54	304.14	303.83	301.75	304.22	304.68	302.98	301.82	304.62	300.82	303.7	304.73	303.06	306.78	304.49	305.03	303.14	303.48	302.15	303.89	302.82	302.41	303.8	302.79	301.41	303.02	301.8	300.42	301.65	302.72	306.08	305.55	303.38	304.8	304.08	303.3	303.3	302.59	305.59	303.66	303.77	303.73	303.92	303.95
314.16	315.79	314.02	315.83	313.2	314.17	315.47	316.13	314.91	315.02	314.48	314.65	312.71	314.11	315.96	313.54	312.13	315.08	311.18	314.5	316.58	313.25	313.19	316.89	314.43	312.46	313.67	314.37	312.45	313.71	312.62	312.79	308.9	315.66	314.79	313.99	312.44	315.41	311.62	314.26	313.81	315.93	314.47	314.01	314.46	315.18	314.81	311.22	314.3	313.31
303.76	302.69	305.1	303.85	307.45	304.38	302.91	303.26	304.15	305.34	304.53	301.7	303.34	302.87	305.19	301.84	304.27	302.67	303.78	303.55	306.44	304.73	304.48	304.36	302.63	304.45	303.9	303.99	302.61	304.77	302.9	303.66	303.86	301.82	301.91	303.55	304.24	303.73	304.28	303.12	303.2	302.62	302.71	304.74	303.93	301.35	304.9	304.83	305.92	304.75
312.13	311.18	314.07	310.24	313.48	311.83	310.26	311.74	312.61	310.73	310.89	311.12	312.53	313.57	310.06	313.93	312.56	313.12	312.66	312.88	311.63	308.9	311.14	308.09	311.03	311.68	312.66	311.78	313.03	311.74	310.38	310.34	313.73	312.98	312.19	309.83	311.41	310.78	311.84	309.22	310.77	312.61	312.42	314.04	311.85	311.59	311.83	312.46	314.1	310.81
301.4	302.28	301.02	303.01	300.7	297.99	299.4	298.82	302.71	300.04	301	300.17	302.84	299.34	302.81	301.26	300.58	304.02	298.95	300.63	301.48	299.81	299.33	299.2	299.49	300.46	300.98	300.06	300.64	300.62	302.31	302.21	300.69	299.97	302.78	300.05	302.13	299.36	304.2	302.08	300.44	301.26	302.39	301.77	300.06	299.42	300.62	302.22	300.25	300.95
303.77	306.69	303.36	304.72	304.76	302.89	308.19	305.26	305.66	302.73	302.04	306	306.47	303.97	304.66	303.72	303.52	305.99	304.86	304.22	303.88	303.94	304.4	303.22	306.75	305.28	302.95	303.89	304.65	304.6	305.08	304.01	306.55	304.44	305.76	304.11	302.88	304.12	306.77	302.36	305.44	304.31	304.4	307.71	304.1	305.04	304.46	304.65	302.78	304.89
304.1	304.52	301.74	301.44	305.61	302.1	304.42	302.09	300.12	302.34	300.78	300.99	300.9	302.35	302.34	304.82	301.84	302.75	301.86	302.95	301.82	301.83	301	306.41	302.9	300.68	302.53	301.38	299.7	303.34	302.81	302.62	302.75	300.01	302.4	302.52	302.48	302.79	300.11	301.68	303.12	302.4	302.15	302.06	301.63	303.36	299.56	301.87	303.74	303.22
304.11	302.59	299.69	302.43	303.72	304.86	303.77	302.81	302.96	306.08	305.42	303.59	303.99	301.07	304.22	299.87	303.31	304.06	303.96	301.12	305.2	303.32	304.58	305.36	304.21	304.12	300.93	302.61	302.22	304.98	304.94	304.1	303.97	302.17	303.33	304.78	301.52	305.77	301.76	304.39	306.43	304.03	302.95	303.94	303.64	302.27	301.56	303.77	301.15	300.58
325.47	324.25	325.35	324.14	323.77	324.23	324.31	323.16	325.15	324.26	323.5	321.2	327.1	325.56	321.72	326.52	324.67	324.15	320.17	322.75	324.04	323.63	324.06	324.14	327.06	325.32	325.16	327.08	324.81	322.99	322.88	325.52	325.67	325.54	321.7	322.56	325.46	326.36	322.72	326.81	326.58	325.25	325.48	324.43	323.3	324	323.3	323.62	325.49	322.03
313.11	313.6	311.69	312.39	311.21	312.17	311.73	312.15	311.58	312.3	312.71	314.42	310.67	310.3	315.69	311.97	314.12	312.96	313.38	312.29	310.96	311.13	312.02	313.65	311.3	311.41	310.05	310.35	311.65	309.99	312.97	311.77	311.65	314.07	313.64	310.66	311.51	313.57	312.35	315.42	313.55	312.18	311.14	309	310.82	312.49	312.36	311.57	316.38	312.54
304.15	305.1	305.36	304.97	306.38	304.02	306.01	304.95	305.89	307.9	303.66	305.39	306.51	304.52	307.55	305.74	307.59	304.18	306.31	307.97	306.78	304.99	304.84	304.93	302.9	303.03	307.37	307.38	304.84	304.5	306.03	306.05	306.04	308.16	303.98	305.43	302.83	304.55	306.9	306.41	303.94	306.06	307.57	305.26	305.39	305.44	306.19	305.81	307.25	306.22
317.64	316.65	320.35	318.72	319.38	318.18	318.42	315.62	318.44	317.92	319.14	318.14	319	318.24	318.25	318.3	317.49	316.07	317.31	318.74	319.11	321.14	316.24	318.01	321.2	320.69	317.54	318.57	317.6	320.45	317.75	318.32	318.05	321.96	321.98	319.3	317.66	318.92	317.33	319.28	317.62	319	318.93	319.49	319.29	319.12	318.91	321.46	316.78	318.66
305.46	304.05	302.2	303.2	303.44	300.35	301.05	303.74	303.67	303.01	302.67	304.55	302.47	304.09	302.19	302.88	300.9	303.37	302.36	302.47	305.14	303.83	304.99	303.13	301.27	304.92	304.47	302.16	303.06	302.13	304.54	302.79	304.76	303.01	301.76	302.9	302.89	303.68	303.29	304.55	301.86	302.41	303.95	303.47	303.32	303.31	305.15	304.31	300.93	304.3
304.05	299.62	304.5	301.44	299.13	299.71	300.93	302.59	303.53	301.12	301.65	298.68	301.08	302.7	302.9	297.46	301.69	301.61	298.41	298.39	302.95	301.03	300.32	301.98	302.66	301.8	300.3	299.82	300.8	301.72	300.67	300.19	302.23	302.08	302.02	299.92	300.28	302.39	301.17	303.33	298.16	298.54	300.36	297.18	302.73	300.98	300.56	300.84	300.16	299.26
317.3	317.38	316.79	315.82	317.26	316.47	319.57	318.35	317.75	320.39	318.46	318.05	314.91	317.55	319.41	319.19	321.96	317.77	315.91	317.51	318.46	314.8	319.15	318.19	318.23	318.2	317.58	316.95	320.9	318.26	317.79	316.57	319.51	318.7	315.07	316.69	318.32	319.54	317.47	319.23	317.75	317.8	316.31	317.79	319.35	318.69	318.58	318.36	317.16	317.52
293.66	295.84	294.01	294.59	296.97	295.84	296.23	293.02	294.97	298.3	293.75	296.86	295.03	296.64	292.34	296.15	296.38	297.03	298.48	295.8	293.15	294.63	295.05	295.47	294.33	295.12	293.91	294.17	293.81	291.46	294.12	296.48	294.47	295.23	295.92	295.88	294.96	295.44	294.43	296.3	294.74	296.99	296.52	295.74	294.46	296.39	295.82	293.94	296.41	295.77
306.85	304.42	305.9	306.33	306.17	304.63	306.09	307.96	306.02	306.62	305.65	305.94	305.42	305.64	306.55	305.78	306.6	303.74	306.75	306.19	303.99	304.33	306.23	305.71	307.33	304.37	305.76	305.08	303.36	305.1	303.69	304.25	304.58	306.28	306.84	304.68	305.2	305.01	306.99	305.32	307.24	305.42	306.79	303.21	306.39	302.37	303.57	304.26	306.51	304.44
305.71	302.19	305.55	303.87	308.2	304.78	303.53	306.84	302.44	303.84	304.97	304.18	304.44	306.33	304.38	304.88	304.69	305.71	304.92	305.8	307.84	304.03	303.98	303.49	303.77	304.97	305.13	304.59	303.75	305.69	301.04	303.43	304.08	304.36	302.7	303.19	307.75	303.1	302.61	305.51	303.27	304.42	305.64	304.37	305.59	305.15	303.96	305.53	302.94	302.5
304.19	305.96	306.11	306.46	302.75	305.91	304.35	302.82	305.1	307.12	304.16	308.31	303.82	306.44	303.98	304.38	305.27	302.79	304.3	304.52	302.5	301.97	304.17	304.86	306.17	304.78	306.18	302.38	301.89	304.11	306.2	307.25	303.27	304.86	304.18	305.16	304.66	300.64	304.75	305.22	306.89	304.87	303	303.71	305.43	305.35	301.99	304.46	303.98	304.65
313	313.23	315.97	314.92	313.16	314.06	314.75	311.8	312.77	313.64	313.57	312.54	312.32	313.2	313.65	311.66	311.35	316.79	315.07	313.09	312.66	311.63	313.98	311.6	313.52	312.97	313.38	314.87	313.83	315.02	314.23	312.48	311.13	310.76	313.34	311.39	315.52	312.04	313.42	312.94	311.99	314.11	312.28	314.93	313.52	310.68	314.55	315.03	312.62	311.71
304.12	305.93	307.06	304.89	304.2	304.18	305.07	303.81	302.76	307.81	305.02	305.72	305.72	302.33	303.24	301.77	306.27	304.39	305.21	303.22	305.82	306.42	304.77	304.18	306.14	301.8	305.74	305.93	303.94	304.39	304.78	303.9	305.87	304.96	301.81	304.05	305.39	306.6	304.89	305.69	305.13	305.44	305.59	304.93	302.19	302.05	305.35	305.08	305.5	303.51
318.29	318.35	318.57	317.24	315.9	316.72	319.17	317.26	316.56	317.24	316.25	316.84	316.01	319.62	316.82	316.77	315.58	317.92	317.6	316.02	318.28	316.37	316.74	318.67	319.19	316.5	316.68	319.31	315.51	317.16	320.66	318.98	319.18	317.91	316.7	318.19	317.64	318.85	318.73	316.03	315.41	317.22	315.5	315.26	320.07	318.08	316.89	318.66	316.14	318.81
304.48	301.79	300.09	301.62	300.07	301.65	300.59	301.15	300.44	300.94	300.36	301.82	303.43	301.2	301.42	298.17	299.83	298.96	303.31	300.88	304.38	302.72	301	298.06	300	299.42	300.52	300.3	300.92	299.23	300.34	300.84	300.13	298.41	302.42	302.52	301.81	300.05	301.67	301.99	299.4	299.04	302.31	301.45	302.16	299.91	301.63	298.91	298.23	297.98
313.54	313.1	311.04	312.32	311.98	313.42	314.62	312.1	313.68	313.07	313.58	314.91	312.92	311.95	315.13	312.13	313.32	315.03	314.66	314.42	313.48	312.15	314.42	312.06	309.86	313.47	310.83	313.71	312.55	314.15	313.46	313.64	313.41	313.29	313.31	312.69	312.95	312.56	312.26	312.12	313.61	313.91	312.93	314.86	312.28	313.98	312.67	314.97	314.86	314.63
307.98	307.76	310.85	307.94	308.45	309.76	309.12	308.12	310.4	306.9	306.41	309.68	307.4	308.33	309.06	307	310.58	310.31	309.92	308.14	306.09	312.16	311	308.98	309.05	309.3	308.37	308.37	307.93	308.22	307.38	307.34	308.93	306.88	307.26	311.13	310.17	309.4	307.77	307.55	307.54	308.15	305.87	307.11	307.91	307.54	309.6	309.53	307.57	310.18
317.64	313.72	313.86	313.75	314.52	316.61	315.46	317.45	315.38	315.58	312.56	312.93	315.98	315.1	313.73	315.12	314.42	315.89	314.28	314.12	314.65	314.84	314.54	314.77	315.41	315.46	315.21	315	316.85	315	317.42	316.85	314.71	315.85	315.51	313.66	317.23	314.45	317.68	314.48	317.33	315.49	315.05	314.11	318.64	316.57	314.2	315.82	315.47	315.15
311.53	311.43	314.33	311.42	310.55	310.5	313.98	313.06	311.49	310.51	311.17	311.24	310.53	310.54	312.57	313	310.93	313.13	313.03	310.85	311.17	311.3	310.5	311.91	309.87	311.07	309.53	309.62	313.2	312.64	312.84	312.31	311.53	312.82	311.44	314	310.48	314.21	311.17	313.16	312.3	312.45	308.94	311.01	311.17	312.34	309.83	313.68	311.75	313.33
318.69	318.5	319.18	317.09	317.22	318.74	318.19	318.7	318.57	316.85	316.66	317.57	319.12	318.62	319.29	317.83	319.32	316.5	320.01	317.79	320.04	316.02	319.56	318.06	318.66	319.47	316.75	317.96	317.13	318.07	317.57	317.53	316.63	317.83	316.14	316.93	316.52	315.97	317.84	321.21	317.03	316.07	315.02	317.6	320.4	317.28	318.65	319.09	318.31	318.92
294.31	294.78	295.4	296.1	292.69	294.81	293.53	295.88	294.22	295.82	294.65	293.68	296.05	295.26	296.8	293.67	295.24	293.45	294.33	296.89	294.53	294.92	297.79	295.54	293.52	295.13	293.86	295.96	295.93	294.54	294.95	292.4	294.74	293.97	293.87	293.46	296.27	296.04	295.63	294.73	297.82	297.59	296.76	296.48	296.61	298.48	293.45	295.2	296.19	294.91
322.38	324.66	325.85	322.58	325.26	324.51	326.67	326.34	325.93	324.66	325.61	323.42	325.51	323.64	326.54	324.68	324.64	323.66	321.31	323.67	325.44	324.38	327.62	321.18	325.65	325.14	322.03	320.63	326.13	324.77	324.13	324.3	324.35	324.67	323.07	325.51	326.36	321.23	322.65	325.59	327.37	325.62	323.86	322.79	324.04	324.44	325.92	325.93	327.13	324.68
313.54	312.06	315.35	313.2	314.89	312.51	315.21	312.46	317.9	315.83	314.77	314.99	315.43	314.45	314.56	313.4	314.3	313.32	313.71	317.24	317.1	311.07	315.76	315	313.43	312.78	315.84	311.34	314.22	313.27	310.78	314.53	313.59	314.16	313.03	313.14	315.33	311.26	314.91	313.18	311.53	313.97	313.17	314.59	312.21	314.22	314.9	313.68	313.05	317.8
304.34	305.85	303.05	302.38	304.7	304.39	303.59	304.92	302.06	301.02	302.85	304.75	305.61	303.91	307.01	303.38	304.01	301.21	302.49	304.14	302.31	302.89	306.24	304.17	302.83	299.99	303.01	301.53	304.78	303.46	304.43	304.83	303.71	303.45	301.68	301.73	302.89	301.18	303.96	302.9	302.97	304.96	303.29	304.55	304.58	302.76	304.76	303.25	303.7	304.96
313.92	311.08	313.57	312.76	309.63	313.3	313.04	312.93	310.29	312.74	314.35	312.73	311.95	312.99	311.1	310.6	315.54	314.02	313.18	311.79	310.85	312.86	314.88	312.26	312.79	312.2	313.61	314.44	312.71	312.87	310.84	311.15	314.24	310.97	311.32	314.74	311.46	312.14	312.09	314.88	311.04	311.08	312.62	311.21	313.01	311.54	312.85	313.35	312.84	313.58
301.07	303.96	303.06	301.67	305.09	304.87	304.8	304.1	303.75	303.81	303.52	301.61	301.22	304.4	303.16	304.68	305.11	305.53	301.23	302.83	304.3	303.29	301.38	302.21	303.16	302.95	304.58	305.58	302.76	302.15	305.77	305.08	303.23	301.37	303.56	303.89	302.18	301.64	302.05	304.52	303.63	302.64	303.72	302.51	302.55	302.83	302.47	304.03	304.06	302.45
308.56	311.51	309.88	308.33	310.57	311.57	311.07	311.8	309.16	312.05	310.05	314.43	312.05	310.94	313.02	311.75	310.1	312.67	309.07	310.37	312.04	308.56	310.16	308.57	310.07	312.05	313.08	311.06	310.84	312.3	308.75	309.6	309.62	308.46	308.78	308.05	308.85	310.38	311.88	311.28	308.91	310.82	308.46	309.91	308.67	309.38	312.38	311.8	311.2	310.69
304.41	303.98	304.68	304.08	303.42	305.23	303.25	303.19	305.06	301.38	305.22	302.58	303.23	303.8	305.01	303.94	304.31	304.6	304.76	305.01	302.28	303.54	306.17	304.19	303	301.32	303.92	303.97	303.73	303.56	302.8	304.53	301.62	301.2	303.88	302.53	304.23	303.86	302.05	302.96	302.7	302.39	302.6	305.24	304.13	302.81	304.8	303.47	301.32	302.94
327.73	329.5	326.15	328.01	328.48	326.83	326.77	330.04	329.87	326.92	329.59	328.68	326.47	328.62	329.67	329.39	328.67	326.54	326.31	329.81	328.51	329.41	328.36	329.91	329.76	328.16	329.69	328.6	328.89	326.61	332.27	327.91	330.11	328.28	327.84	325.01	328.46	329.81	328.09	327.94	326.1	329.89	326.68	330.67	328.05	328.51	329.93	329.08	325.37	328.55
296.35	298.01	298.19	297.9	296.69	295.29	300	297.74	298.6	297.1	297.51	297.8	295.96	298.81	297.41	297.16	295.74	296.68	299.86	296.61	297.81	298.17	297.48	296.82	294.15	298.25	297.95	296.15	297.02	299.1	297.03	294.45	297.08	297.27	296.46	296.58	297.07	297.32	297.44	297.05	296.29	297.7	296.74	297.77	297.55	297.42	293.97	295.96	295.37	296.47
305.17	306.77	305.6	303.78	307.39	305.12	300.54	303.52	306.19	303.32	303.63	303.11	303.15	304.39	301.75	301.32	302.48	304.36	302.95	304.6	302.8	302.2	307.27	304.88	303.88	306.09	306.54	302.87	302.59	301.04	304.52	306.02	304.48	302.13	303.81	305.12	303.27	306.26	302.93	306.24	305.49	302.45	305.2	301.93	304.58	302.81	302.52	306.08	303.77	304.96
301.68	305.31	304.85	301.57	301.58	304.01	302.21	302.08	304.18	301.95	301.56	304.74	303.12	302.62	303.53	303.16	304.09	303.51	303.31	302.99	303.01	302.85	304.87	300.65	305.42	303.8	303.31	305.59	303.4	300.91	302.79	303.76	302.51	304.62	300.76	302.57	303.32	302.8	302.82	302.61	307.97	305.75	304.25	302.81	302.1	302.75	305.54	302.5	307.1	302.16
316.59	316.32	321.44	316.94	317.2	317.31	316.09	319.19	318.12	317.16	319.62	317.44	316.95	318.6	318.5	320.02	316.4	318.54	317.46	319.23	316.49	318	317.95	321.27	317.93	315.45	319.64	317.84	320.45	319.79	318.43	318.71	317.42	318.59	319.93	315.98	316.32	317.5	317.12	319.77	319.89	317.74	319.06	318.58	318.63	316.8	318.61	320.49	318.86	318.72
312.91	314.05	313.18	312.08	312.16	312.83	314.26	313.3	311.57	311.27	313.91	314.05	315.35	315.17	313.04	312.5	312.58	312.64	314.15	314.32	313.43	313.04	311.32	314.7	313.62	312.31	312.45	311.67	311.61	313.5	311.86	312.61	313.29	311.79	312.11	313.33	313.78	312.19	314.78	311.08	314.49	313.86	312.64	315.9	310.89	311.19	313.96	314.33	311.04	312.31
304.06	307.84	306.43	303.91	303.86	303.86	305.91	307.78	308.24	303.24	303.72	303.87	304.44	303.71	304.87	308.41	304.55	305.59	305.78	306.76	307.12	305.52	305.13	304.25	304.74	305.97	304.06	303.41	305.39	305.06	305.39	305.05	302.97	304.46	304.04	305.18	304.5	307.37	303.37	304.56	302.59	305.99	303.17	304.39	303.73	306.79	303.29	306.9	304.16	305.52
317.45	316.52	317.44	317.69	316.33	314.89	315.87	317.34	317.85	317.77	315.42	318.48	314.74	314.87	314.17	315.04	316.17	317.59	316.96	318.59	316.47	316.35	315.61	314.68	314.44	314.72	315.44	315.84	315.84	316.16	315.31	315.2	317.31	316.59	318.15	319.32	315.94	316.08	317.17	317.31	316.87	317.2	317.72	317.18	315.27	316.93	318.02	317.25	313.55	318.64
308.52	306.4	305.52	306.64	305.46	303.55	306.89	303.7	303.55	303	306.57	306.18	304.2	305.17	309.09	302	303.8	305.91	305.76	304.73	306.73	307.96	306.01	306.85	302.15	304.34	304.41	306.51	305.03	306.11	307	305.94	307.63	307.16	303.32	305.22	307.92	305.78	305.79	304.33	304.22	304.42	306.34	303.66	304.38	305.91	305.43	304.82	303.94	303.52
299.37	300.65	302.65	300.73	300.86	301.23	300.72	298.22	301.64	299.03	300.82	302.03	298.29	301.79	301.12	303.07	300.83	299.36	299.72	303.01	300.54	301.57	300.82	300.24	299.62	301.42	300.3	298.48	301.44	298.12	300.44	303.06	301.39	299.79	303.6	302.74	301.44	300.64	301.75	300.69	304.31	301.35	301.11	301.03	302.43	300.4	299.39	300.36	300.08	301.65
319.87	317.55	320.24	318.06	318.74	319.9	318.38	322.04	316.81	318.56	320.04	317.78	321.17	318.85	319.71	320.74	317.92	318.39	320.04	318.9	320.63	319.63	318.97	318.9	321.8	320.67	317.25	318.2	318.68	320.69	320.08	318.37	320.63	319.31	320.42	319.12	321.05	320.07	318.81	319.29	319.32	318.73	317.35	316.4	320.43	318.21	318.41	318.44	320.05	321.47
304.52	303.76	302.72	305.35	303.47	304.11	302.76	302.8	303.78	303.18	303.59	305.03	304.08	304.27	302.12	306.06	301.68	303.74	304.17	304.56	301.94	305.57	305.42	303.61	302.55	302.27	305.7	304.11	302.81	303.96	305.13	301.95	303.26	304.62	301.9	305.64	303.85	304.26	300.6	303.84	305.49	305.17	302.57	306.44	302.96	303.3	304.93	302.9	303.12	301.51
330.34	327.61	325.74	329.26	325.54	327.55	327.86	327.33	329.48	327.97	325.43	328.09	326.45	328.54	328.43	326.89	327.52	325.4	326.36	325.79	329.64	329.38	327.57	326.85	327.26	326.56	326.77	330.72	329.75	327.69	327.73	328.84	330.3	328.47	329.27	328.15	329.52	330.73	328.7	328.47	328.03	327.52	328.39	326.98	325.99	326	325.28	329.29	327.11	328.98
301.54	303.17	304.04	306.84	302.75	302.9	301.99	304.11	303.77	302.71	306.34	303.08	304.42	304.67	305.51	303.13	304	301.02	302.22	305.31	303.71	304.14	303.23	303.62	303.31	302.23	301.86	302.7	302.56	303.64	303.06	304.37	302.56	303.99	304.36	303.54	301.62	303.7	306.04	303.26	302.16	303.83	302.49	304.8	303.91	305.66	302.06	302.64	302.17	302.15
314.76	311.54	313.17	316.55	312.68	310.7	314.9	314.7	313.08	313.12	314.93	311.69	313	313.64	312.3	312.28	313.18	312.39	312.06	313.22	314.77	312.43	311.68	312.35	312.8	312.48	311.05	310.82	312.45	312.21	314.41	315.15	312.86	313.39	313.35	312.22	312.67	313.57	314.02	311.97	313.54	314.37	312.66	312.73	311.89	311.12	311.52	309.65	313.78	310.9
305.37	302.95	306.57	305.55	300.83	304.35	302.32	301.85	301.34	302.99	301.89	304.98	306.15	303.64	303.64	303.93	301.87	305.42	306.47	301.75	303.62	304.31	306.5	303.36	302.55	302.27	301.03	303.54	303.08	305.48	303.07	303.38	301.71	303.71	303.61	304.56	307.26	305.14	301.9	304.04	301.51	301.44	305.37	305.85	302.23	303.3	304.2	305.17	304.85	304.25
314.91	310.31	312.59	313.89	311.6	312.98	314.33	311.2	313.25	310.6	314.47	312.16	313.24	313.32	311.81	313.88	312.41	309.9	311.85	312.6	311.58	315.25	313.37	315.73	314.65	313.95	309.8	312.69	313.75	313.52	314.65	312.47	313.04	314.12	311.25	311.6	313.13	312.97	313.05	312.02	315.36	313.12	311.48	312.46	311.56	309.68	313.97	313.24	313.98	314.74
316.77	315.07	315.88	317.01	316.98	316.01	314.8	315.94	318.47	316.15	317.15	315.14	315.33	316.47	317.5	315.97	318.17	315.94	317.35	318.61	317.22	316.59	316.04	315.58	317.41	315.47	315.43	316.69	316.55	316.35	317.4	314.47	317.46	316.33	318.15	314.22	316.88	317.44	317.36	317.86	317.68	318.34	317.44	318.44	318.93	317.05	316.83	314.82	317.5	315.99
304.09	305.48	305.5	304.24	303.45	303.96	306.32	300.8	301.12	304.24	305.34	305.07	304.25	301.84	303.03	306.17	303.73	305.19	301.62	305.7	303.21	303.58	303.75	304.17	305.04	304.5	304.71	303.69	304.93	304.3	305.63	303.75	304.93	303.61	305.89	304.03	303.8	307.27	306.3	305.66	304.6	305.2	304.26	303.79	306.67	305.19	305.13	302.74	305.1	304.55
295.38	294.04	293.87	294.31	292.92	297.26	295.49	295.92	294.86	294.3	296.21	296.65	296.3	295.45	296.05	294.65	294.27	294.14	298.33	294.5	295.62	295.65	294.68	294.92	293.83	291.16	293.99	294.8	298.05	293.95	296.04	296.18	292.51	293.99	297.16	294.76	297.05	293.95	295.24	296.18	293.21	295.31	295.95	297.3	293.57	297.37	294	294.75	296.08	295.31
317.18	316.86	319	321.15	318.22	315.61	318.56	318.42	318.28	316.46	320.68	318.26	317.36	316.33	317.32	319.01	317.85	316.5	318.75	318.74	318.77	318.52	315.12	318.1	317.88	317.76	317.62	316.73	316.49	317.58	318.35	320.7	317.91	318.28	316.4	316.93	317.73	316.87	318.11	317.74	321.19	319.73	320.16	319.17	317.2	320.53	315.77	320.32	319.44	320.27
326.41	329.03	327.84	327.99	325.72	327.25	329.1	328.91	327.78	326.16	326.56	325.37	327.56	326.51	327.59	329.63	327.42	328.48	329.32	329.18	325.26	328.73	324.89	327.63	327.68	327.89	325.98	326.72	328.53	329.53	326.39	326.75	327.75	327.3	327.97	328.18	329.85	327.43	328.34	326.37	325.86	328.21	326.99	327.09	325.1	329.56	326.69	327.8	325.87	330.35
315.29	312.51	313.67	314.99	314.31	313.22	310.01	312.63	314.76	311.11	311.56	312.27	313.29	312.13	316.51	313.26	313.74	312.23	313.13	313.98	313.64	312.04	312.36	314.44	312.27	312.58	310.81	315.12	313.51	311.45	313.25	311.98	316.16	313.02	314.07	310.28	315.18	313.26	315.67	312.69	310.78	312.08	314.64	314.83	312.95	311.84	313.94	313.34	313.99	313.44
302.28	304.11	302.24	302.18	301.57	302.4	301.31	299.55	302.48	302.55	302.45	302.42	302	303.24	303.26	300.24	301.16	304.25	302.85	301.7	303.49	304.4	302.52	302.07	303.35	302.29	300.03	301.27	300.52	303.69	303.03	303.28	303.55	302.38	302.5	300.89	301.99	304.41	301.29	304.65	303.99	300.78	301.31	300.74	301.58	302.75	303.69	301.64	303.09	304.19
309.19	307.28	311.12	304.63	311.1	307.09	307.56	308.83	310.93	310.71	309.11	309.67	309.61	311.02	307.02	308.91	308.9	307.91	310.84	309.37	307.43	311.54	310.09	309.67	306.51	306.1	308.93	307.5	310.12	309.03	309.96	307.17	308.73	307.94	310.26	307.28	309.69	309.24	307.85	307.09	307.44	309.11	306.69	308.13	308.91	308.4	309.56	307.26	307.46	307.28
307.41	309.91	310.13	307.18	307.5	308.3	307.03	307.11	308	309.65	309.51	309.61	308.9	307.19	310.36	310.16	310.12	306.05	306.49	306.8	309.43	308.28	309.56	307.18	309.35	309.11	310.37	309.12	308.81	308.36	309.44	308.28	310.56	308.53	308.66	310.98	306.74	307.89	310.25	309.01	308.7	309.48	308.73	305.08	312.21	307.78	310.14	312.5	307.27	307.55
313.78	314.53	312.34	312.89	315.19	315.02	315.9	317.41	313.01	314.17	315.64	315.5	316.08	316.28	315.93	317.7	315.02	316.24	314.84	317.27	315.49	315.43	313.15	315.01	313.79	313.37	314.52	314.57	313.7	314.46	313.99	313.15	313.92	314.15	315.46	314.4	315.97	316.25	312.94	316.96	316	314	315.16	315.94	313.67	316.4	314.32	314.79	314.8	314.87
316.05	315.41	315.74	314.22	316.89	314.66	316.65	317.29	315.58	316.7	314.96	316.03	316.49	316.37	319.5	316.49	314.7	316.89	315.82	316.53	314.99	318.15	317.18	316.78	315.46	317.86	318.32	315.39	317.64	318.27	317.23	319.31	317.03	316.77	316.38	314.98	317.87	316.42	315.95	315.93	314.94	316.87	317.68	315.96	316.99	317.22	316.36	317.6	318.41	316.7
318.47	318.61	319.19	318.09	317.48	318.51	318.47	320.01	318.8	318.77	318.13	316.37	318.94	318.04	320.48	318.12	317.88	317.85	315.71	319.19	317.6	320.11	320.43	317.31	316.66	319.51	319.85	318.8	315.07	320.04	321.18	321.68	316	315.76	320.93	317.18	317.14	317.76	322.02	319.28	317.53	317.23	320.37	321.54	317.55	318.39	319.08	317.52	317.65	319.49
302.49	303.25	302.52	303.72	304.16	302.16	301.32	301.72	303.57	303.74	304.21	300.45	302.89	303.89	301.82	303.81	303.39	301.43	304.59	302.61	302.16	303.42	301.56	300.66	301.72	303.55	303.51	303.29	304.95	303.03	302.77	298.48	303.65	301.55	301.34	305.62	302.98	304.09	301.16	303.25	302.01	301.84	301.59	301.76	302.67	302.9	304.76	304.18	303.38	304.01
305.23	306.71	307.77	307.21	305.16	306.05	306.38	306.95	308.46	309.21	308.44	305.02	305.26	304.33	305.72	305.31	307.64	305.64	304.38	308.06	307.4	304.01	303.54	305.14	308.43	307.03	307.67	303.35	304.4	306.6	308.37	306.28	304.65	306.09	307.43	306.4	305.47	303.95	306.77	303.81	307.04	305.32	307.04	306.54	307.88	306.02	303.69	305.16	307.12	306.46
312.54	312.2	314.62	311.53	311.96	311.71	313.37	312.59	313.5	310.72	312.72	311.6	312.45	314.61	314.26	313.85	311.26	313.84	313.92	313.55	315.44	311.64	311.48	314.51	314.97	316.57	314.38	312.12	310.92	311.36	313.04	312.23	314.33	312.04	313.61	313.56	315.06	311.38	314.13	311.85	312.68	313.05	314.82	313	311.86	312.64	314.91	312.31	312.3	314.08
327.43	327.02	332.44	330.33	329.21	326.63	329.27	328.57	328.88	327.97	326.44	327.8	328.75	327.46	327.47	328.84	327.09	328.65	327.62	329.43	330.12	330.7	327.52	328.5	328.48	327.65	327.36	329.67	327.15	329.37	326.04	328.48	328.55	325.74	325.02	328.63	329.13	332.3	329.69	328.84	328.64	328.68	329.74	330.12	330.19	324.02	329.72	325.64	331.32	327.99
305.78	307.91	305.65	305.16	309.34	306.5	304.11	305.34	307.93	304.63	307.19	307.37	305.65	306.37	306.74	308.67	305.9	307.31	306.69	308.16	307.24	309.52	308.1	308.39	307.74	306.02	306.88	304.88	304.22	307.63	307.07	305.15	305.76	306.38	306.66	306.7	307.31	307.32	307.02	306.1	304.21	308.4	304.71	308.09	303.92	306.52	302.95	307.56	307.02	306.6
315.8	314.15	316.6	314.36	315.22	316.82	314.46	315.5	313.7	313.44	316.86	314.56	317.28	315.58	317.17	313.69	313.55	313.55	314.81	314.43	313.69	315.82	314.61	314.78	313.62	315.28	316.37	316.64	315.34	315.08	316.15	314.36	314.2	316.99	313.49	315.38	313.9	314.35	315.81	316.52	315.3	314.79	315.45	313.27	314.93	316.29	316.02	313.74	316.3	312.89
315.02	311.84	315.22	315.4	314.45	314.69	313.38	315.01	315.19	312.3	311.78	314.41	314.31	312.73	318.16	314.43	314.47	313.55	315.36	318.13	312.53	314.42	317.05	315.16	314	314.43	313.52	313.53	315.75	315.38	316.02	314.41	314.56	314.09	315.72	313.41	316.66	314.62	315.69	316.18	314.99	316.52	313.45	314.1	314.46	317.45	315.19	317.14	316.11	316.85
302.7	301.36	304.34	301.66	302.29	304.07	301.35	303.49	302.07	306.36	303.17	305.16	302.8	302.39	304.54	300.88	302.42	302.69	304.58	301.89	304.41	301.94	302.65	302.87	301.97	304.06	304.12	303.33	302.56	303.57	301.36	302.24	300.59	302.15	302.99	302.71	302.64	299.05	302.27	303.58	302.13	303.72	302.84	304.23	304.37	301.99	302.78	303.83	301.88	304.92
306.02	303.15	303.23	303.9	304.49	302.49	302.63	305.04	302.84	305.61	304.1	304.77	301.68	303.64	303.72	304.73	303.31	305.14	303.59	304.24	304.67	302.83	304.43	304.51	301.1	304.59	302.34	302.31	304.51	302.27	305.05	306	303.86	303.2	304.98	303.94	302.05	305.53	303.44	302.41	305.59	305.9	303.57	302.92	304.11	304.9	303.89	305.92	302.87	303.81
302.87	304.81	304.61	305.71	305.95	303.29	303.94	305.61	305.93	301.62	305.33	305.61	305.19	305.29	303.91	305.04	304.51	305.03	304.71	304.32	305.07	307.23	305.92	305.45	303	304.29	301.53	306.08	304.74	304.13	304.58	303.63	306.32	304.86	304.31	305.92	306.22	304.71	304.82	305.17	303.85	302.85	304.46	303.71	303.48	303.17	305.29	306.27	306.61	302.74
294.58	293.96	294.42	293.11	294.6	293.35	293.94	296.12	292	291.99	294.56	295.77	295.1	294.59	294.92	297.01	293.93	295.67	293.72	294.75	294.97	292.75	294.32	294.13	295.45	295.09	294.11	295.75	293.43	292.3	293.29	295.22	293.91	294.87	295.37	295.12	294.69	294.63	291.68	294.53	293.75	294.6	293.03	296.18	296.58	294.9	294.93	292.04	294.5	294.39
311.45	312.4	315.14	315.23	313.81	314.03	314.38	314.64	313.64	312.43	314.71	311.59	313.39	314.48	312.56	313.89	312.89	314.26	314.89	311.55	312.36	310.86	312.37	313.69	314.67	312.2	313.54	314.54	313.19	314.15	311.24	311.72	313.41	314.26	312.39	312.54	315.08	310.85	312.31	312.57	312.44	313.96	314.21	312.68	316.72	312.08	314.72	314.18	314.07	314.92
305.37	303.96	304.32	304.98	302.74	300.26	302.42	304.36	306.5	307.24	305.96	302.61	305.33	306.44	305.96	303.32	302.86	307.39	305.55	304.08	305.03	305.39	303.42	305.05	303.71	303.72	304.35	305.69	303.68	304.8	303.11	305.37	301.55	304.93	304.84	303.68	303.11	305.89	304.58	304.9	305.32	304.24	299.88	305.35	302.11	304.32	304.06	306.14	306.03	303.35
306.29	301.49	304.35	305.43	304.02	305.34	302.96	305.73	304.16	302.57	303.1	305.7	303.48	304	302.33	302.87	304.14	302.65	303.61	303.96	299.58	302.02	303.8	304.43	300.76	303.75	302.15	303.19	302.93	302.41	302.58	303.56	301.74	298.64	303.66	304.28	300.57	302.16	303.87	303.89	303.44	304.84	303.6	304.88	303.49	302.59	303.06	300.17	305.61	304.47
315.63	316.12	314.41	312.33	316.2	313.45	313.85	314.3	313.09	312.32	316.84	315.71	315.66	314.79	314.79	316.36	316.66	314.62	315.05	315.48	313.09	314.35	315.19	313.88	314.31	316.95	316.52	315.87	316.7	314.74	316.98	314.05	311.63	315.13	311.23	316.21	312.92	315.92	312.84	315.51	316.5	315.66	316.1	314.37	313.22	315.35	316.66	316.21	313.97	314.81
302.96	300.57	302.91	303.24	303.16	306.27	303.88	304	304.85	304.08	304.48	303.92	303.49	303.45	304.26	303.34	303.75	306.61	305.07	304.51	304.77	304.56	302.81	306.93	303.05	304.98	303.41	303.33	304.18	304.7	303.63	302.97	306.59	305.71	306.86	305.05	302.57	303.6	304.95	302.97	303.95	306.19	301.71	304.76	306.55	305.44	304.61	304.34	305.4	305.23
327.82	330.4	327.04	325.47	328.61	327.23	329.14	326.89	326.71	329.2	327.59	327.22	328.13	329.76	327.4	326.82	327.24	329.73	329.62	327.84	327.03	326.75	329.09	329.36	329.79	327.07	330.97	328.3	329	325.99	329.22	324.56	326.25	327.57	327.78	327.76	326.73	328.52	329.41	327.99	327.63	328.14	329.44	326.85	327.23	326.38	328.84	328.96	329.51	325.01
312.21	312.52	311.97	312.99	312.61	313.7	314.13	314.37	311.85	313.11	311.71	314.16	311.26	314.26	313.22	312.89	314.3	312.58	312.29	312.99	311.2	314.15	309.54	314.2	312.62	312.47	313.1	313.55	315.31	312.1	312.45	314.31	314.71	314.07	312.72	314.59	314.78	315.22	312.43	310.41	312.14	314.58	312.69	314.11	315.87	313.22	317.11	311.15	314.35	314.32
295.07	293.14	293.76	294.56	295.59	295.2	296.05	296.34	293.69	293.77	292.71	293.11	290.97	295.61	295.48	293.78	294.2	293.91	292.19	294.01	292.3	294.33	294.98	295.29	293.3	294.63	295.41	296.66	295.22	293.38	291.73	294.2	293.81	295.39	295.17	293.98	294.35	292.67	293.11	291.18	294.85	295.93	293.94	292.74	295.92	292.76	292.54	292.86	293.72	296.16
325.54	324.69	325.83	327.83	326.15	325.78	324.96	324.22	323.34	324.95	324.79	325.5	326.04	325.4	323.97	325.5	324.67	325.03	325.14	323.67	325.45	325.23	323.2	323.28	324.11	324.29	325.4	324.69	325.97	325.79	328.41	326.68	327.66	325.23	325.07	324.31	323.46	325.51	326.38	325.94	325.64	324.64	324.22	325.47	323.1	324.31	326.95	325.31	326.2	323.81
303.2	300.89	302.8	301.63	302.36	305.31	301.86	301.19	302.31	302.25	303.59	297.42	301.64	303.33	302	302.12	303.35	302.52	304.95	303.41	302.1	301.09	300.55	300.55	301.16	302.55	302.35	301.39	300.21	304.11	303.02	303.17	300.26	302.64	304.84	303.27	304.04	303.95	301.67	303.54	304.74	302.4	302.88	301.7	302.49	303.05	304.36	303.83	301.79	302.29
300	301.52	299.82	302.18	302.39	300.33	301.86	300.81	301.75	300.44	301.31	300.47	299.03	298.82	300.88	302.87	298.42	299	299.65	300.94	299.62	301.83	301.36	302.15	300.93	302	301.64	299.6	303.82	300.5	299.3	299.43	302.04	300.06	301.05	300.47	300.03	302.54	299.76	301	299.53	300.16	301.13	302.98	304.59	300.47	302.55	300.12	300.09	303.33
308.66	309.86	309.65	311.26	311.96	311.69	312.38	313.1	312.57	311.45	311.2	312.56	311.2	309.79	311.23	309.72	311.39	309.03	310.58	311.81	311.11	312.01	310.17	310.03	310.24	310.61	310.22	313.44	311.41	308.42	311.49	309.37	309.52	311.03	309.58	309.15	309.78	312.47	311.2	311.25	311.63	310.42	311.38	309.94	310.75	313	310.66	310.7	308.9	312.24
315.54	316.17	315.45	318.44	317.71	318.74	316.12	317.34	317.67	318.04	317.06	315.48	317.63	317.88	315.79	316	318.92	315.82	319	316.71	317.18	316.39	317.29	314.55	314.87	317.35	316.15	317.18	317.79	316.76	317.28	317.63	318.97	317.18	317.37	316.79	316.27	314.86	318.75	314.91	317.11	320.4	316.6	315.21	317.48	317.85	319.31	318.05	317.93	316.31
318.71	314.42	312.85	316.34	312.21	316.15	315.22	316.71	315.2	316.93	312.36	314.47	318.25	316.39	313.65	313.32	314.68	315.17	316.54	313.17	313.78	315.02	312.86	312.98	314.2	315.43	314.54	315.56	315.54	314.38	314.12	315.14	314.16	312.98	313.57	312.78	315.03	314.04	316.04	314.31	314.64	314.48	314.8	317.54	315.2	318.12	312.54	315.55	316.07	314.83
319.26	318.72	318.12	317.78	317.31	318.78	317.53	319.74	319.85	315.47	315.74	319.75	319.22	319.28	318.64	319.41	320.55	318.77	319.26	318.23	318.15	319.78	318.13	320.39	319.73	317.26	318.49	320.38	318.27	318.34	320.01	320.6	320.49	317.84	318.08	320.21	318.08	319.76	317.13	316.13	317.91	320.28	319.65	318.81	319.69	320.86	320.06	318.31	319.32	318.23
327.14	323.04	326.22	326.95	327.14	326.6	327.74	326.31	328.79	327.75	325.92	325.62	328.37	327.65	326.49	325.33	327.8	328.57	329.08	328.94	324.91	328.53	326.59	327.46	326.96	327.32	325.37	326.23	326.57	326.6	327.75	325.25	323.69	326.79	326.61	327.7	326.48	326.53	327.19	324.57	325.2	326.53	327.33	327.17	326.91	327.36	326.17	327.49	327.59	326.85
326.99	324.48	327.58	326.84	324.84	325.32	326.18	327.92	326.98	326.97	326.91	327.81	327.76	328.6	324.45	326.99	329.86	325.47	325.66	326.64	327.58	328.7	330.44	326.72	328.24	327.12	325.12	328.7	328.42	327.19	328.1	328.25	329.08	326.48	325.29	326.31	326.66	329.13	326.7	328.56	328.37	329.58	326.91	327.74	327.77	327.11	327.29	327.59	325.88	325.8
305.21	304.18	301.16	303.36	303.35	304.09	302.18	303.73	303.32	301.81	304.11	302.45	303.29	302.25	304.89	304.52	303.75	301.69	303.97	301.4	300.29	303.29	302.11	304.35	304.9	301.8	301.41	301.89	302.75	303.63	301.4	301.88	301.8	303.43	301.95	302.59	302.86	301.5	302.88	303.85	303.37	302.76	300.89	305.16	301.8	304.5	302.33	303.73	303.84	301.75
313.42	312.36	317.54	312.87	314.45	313.59	312.05	315.85	313.05	311.46	312.26	313.72	316.31	314.22	314.14	312.75	314.49	314.03	309.87	310.91	311.94	314.5	313.41	315.08	313.32	313.81	314.09	311.71	313.33	313.48	312.29	314.06	312.41	315.93	314.58	311.57	310.29	312.6	313.81	314.44	313.31	312.12	313.95	313.09	310.15	316.91	312.93	312.1	313.7	313.7
309.79	311.56	313.18	311.27	314.5	311.25	313.12	313.95	308.99	309.87	313.01	312.17	310.83	310.97	308.9	310.98	309.38	313.89	310.68	310.71	311.86	312	312.17	316.56	311.73	311.23	309.72	309.12	311.88	311.93	310.73	311.28	311.18	311.96	311.67	312.04	309.33	310.65	311.43	311.91	312.31	312.11	312.5	312.43	312.63	311.91	310.49	311.86	312.97	313.36
295.46	294.81	296.68	294.36	294.16	294.64	294.03	293.69	296.63	295.43	295.68	294.67	294.86	295.16	295.33	292.29	294.42	294.25	298.27	295.81	294.23	296.66	296.24	296.37	297.07	295.03	295.63	292.24	296.75	295.52	297.12	293.93	294.38	296.64	293.47	294.19	295.57	292.21	296.11	295.4	293.58	294.25	293.4	296.08	291.92	293.48	295.4	297.48	293.29	295.61
301.62	301.37	305.32	300.96	305.34	305.5	303.49	302.22	302.9	303.57	303.84	302.25	304.51	302.9	303.03	304.52	306.75	302.87	301.34	306.3	302.83	304.69	303.72	304.94	304.75	306.36	302.78	304.94	302.22	303.42	301.68	303.59	305.05	305.31	303.55	302.2	304.33	302.48	301.27	302.57	304.17	301.4	303.56	304.03	305.79	303.08	304.31	304.8	304.01	304.31
304.71	300.04	301.91	301.82	301.63	303.56	301.19	301.11	303.76	302.3	303.7	303.98	303.71	301.25	302.28	301.63	303.58	299.65	300.14	301.81	303.71	304.67	305.66	300.95	304.23	301.5	305.41	300.84	300.06	302.07	304.03	302.92	301.98	301.66	305.62	302.11	302.26	303.81	303.65	298.78	303.94	301.74	302.55	302.5	302.39	301.96	302.82	302.81	301.04	303.24
304.07	308.55	306.69	307.79	306.46	308.19	304.58	305.59	305.87	306.06	306.37	301.65	305.68	306.5	304.12	306.54	308.82	305.29	305.55	305.95	302.37	307.27	307.58	306.73	306.98	308.72	309	307.47	306.61	307.66	306.7	303.01	305.79	303.18	304.57	304.96	306.27	308.13	307.88	304.18	305.93	308.24	306.81	307.06	309.84	306.7	304.66	306.4	306.46	308.29
299.25	298.01	299.96	299.56	298.69	301.38	303.18	301.72	299.8	299.13	300.04	300.37	300.54	300.24	302.02	300.64	299.65	300.7	301.14	299.19	301.45	299.51	297.49	300.83	300.79	298.35	300.63	300.33	300.21	298.01	297.84	301.39	300.89	298.18	298.33	301.26	300.53	300.05	303.57	299.61	298.75	299.53	298.49	299.41	300.36	299.57	301.88	301.29	299.91	299.6
303.36	305.71	303.43	303.98	304.13	302.93	305.38	304.56	306.97	304.82	305.21	306.48	304.31	305.05	304.55	305.44	306.72	306.13	303.47	305.04	304.7	304.7	304.68	303.26	304.79	305.4	305.25	306.08	307.73	303.85	307.33	304.29	306.08	305.56	305.04	303.02	305.89	304.34	305.11	306.29	307.53	305.98	305.66	303.73	301.82	304.67	306.5	303.15	304.93	305.35
303.3	304.92	302.87	306.15	303.48	302.9	303.81	305.2	304.94	299.84	302.47	302.79	303.49	304.94	304.97	303.92	303.96	304.09	305.9	305.68	303.94	303.97	301.24	302.95	302.99	304.69	303.88	304.58	302.93	304.56	305.73	303.24	304.98	305.08	305.24	304.26	304.25	303.65	305.44	303.16	304.89	306.75	302.56	305.65	303.53	304.85	302.04	301.64	304.6	304.38
329.42	328.64	327.85	328.81	329.13	325.07	328.07	328.53	332.37	328.68	324.93	328.3	328.03	330.23	327.32	328.86	331.46	329.97	329.38	329.95	327.06	328.61	330.55	327.28	329.25	327	330.6	328.22	327.33	328.57	328.76	329.85	327.71	328.67	329.16	329.85	330.37	329.69	329.57	326.99	328.3	326.65	328.15	328.39	329.32	328.38	327.13	328.88	329.98	325.85
302.06	302.02	301.95	302.14	301.89	301.22	298.63	299.22	301.15	304.56	297.65	300.39	301.5	298.68	302.01	299.23	301.87	299.31	303.28	302.66	302.44	301.39	297.05	303.52	302.13	300.75	300.73	298	297.48	300.93	300.7	301.6	300.76	298.66	298.49	299.8	302.56	300.79	300.95	302.47	305.49	301.33	299.51	300.92	299.29	300.06	300.95	302.26	301.47	303.2
305.64	302.62	301.65	303.61	302.59	304.14	300.98	304.51	304.44	302.5	305.88	301.33	303.32	302.1	303.34	306.51	304.2	304.05	301.79	303.1	303.34	303.41	304.19	304.4	302.96	305.6	303	303.56	304.46	304.09	303.42	303.4	304.55	305.97	302.06	304.94	306.3	306	307.05	305.77	300.66	303.34	302.22	304.32	306.3	303.39	300.13	304.86	302.31	305.46
310.23	308.86	309.97	310.88	309.66	309.96	309.37	310.33	310.58	307.58	310.86	309.67	308.45	309.8	313.11	308.69	310.07	309.96	311.23	311.76	309.6	310.24	306.22	309.9	310.1	310.7	311.58	308.92	309.39	307.71	308.26	313.98	308.75	306.7	310.62	310.37	309.71	308.59	309.96	310.28	312.35	309.45	309.97	309.47	312.73	311.93	311.21	310.32	310.24	312.02
305.57	303.95	306.08	307.2	304.86	306.81	307.01	304.15	304.63	305.14	306.17	304.17	306.13	304.86	305.69	304.33	304.07	304.8	306.29	304.78	304.45	308	307.23	306.86	303.81	303.37	305.26	304.55	306.18	307.07	304.49	304.95	302.62	304.19	306.11	303.56	303.76	307.93	305.06	303.47	306.51	305.48	306.85	306	305.51	304.97	303.82	306.03	304.36	305.91
321.78	321.71	318.7	317.08	320.28	319.8	318.88	316.93	317.95	317.07	318.13	318.98	319.83	317.42	318.8	321.09	319.27	319.54	320.27	320.28	318.7	321.44	319.64	319.76	319.49	320.94	319.67	317.9	321.34	320.49	318.93	320.13	318.13	320.64	320.72	321.56	317.93	317.69	320.64	319.36	318.57	318.83	318.03	319.7	319.05	317.24	316.94	319.48	321.46	320.13
312.8	313.19	315.27	313.21	313.78	312.71	313.74	313.53	316.12	312.99	310.15	311.4	313.89	312.59	313.81	310.96	314.53	311.68	312.33	314.54	311.87	312.29	313.76	311.49	310.58	313.76	313.23	314.43	313.52	315.26	311.58	314.65	313.83	313.33	315.71	313.33	314.25	311.85	314.34	313.27	313.98	314.38	313.42	311.65	312.92	314.23	312.15	312.77	315.06	310.25
302.47	301.22	301.47	302.9	301.31	304.17	302.85	302.39	303.68	303.46	304.15	302.51	304.16	301.68	303.18	304.49	300.47	301.65	301.45	301.97	301.84	303.2	302.56	304.39	303.77	302.79	302.83	303.51	302.7	301.83	302.08	303.36	303.52	303.65	302.47	303.1	301.27	300.11	302.44	303.11	300.54	301.98	304.95	301.64	302.68	300.3	303.08	301.94	302.41	301.17
327.04	328.21	327.35	328.14	323.26	328.82	327.3	324.84	326.4	328.67	326.12	327.29	326.71	328.49	325.21	327.62	327.94	326.61	327.58	327.63	326.81	326.23	325.8	326.54	326.79	326.98	328.86	326.56	328.57	325.18	325.9	325.22	324.43	326.33	328.14	328.87	327.31	326.27	328.68	328.74	329.35	324.75	326.16	325.44	328.56	328.24	327.95	328.68	328.45	328.26
316.51	317.88	315.35	314.71	318.09	316.11	318.51	317.05	317.41	316.51	314.74	318.34	317.16	315.73	317.12	317.42	318.53	316.42	319.8	317.87	317.7	318.22	318.58	315.19	318.45	317.67	316.03	319.05	315.79	317.39	317.14	316.25	316.84	317.34	317.58	318.33	317.59	315.54	316.95	318.32	316.05	318.34	319.35	314.73	320.01	317.3	318.57	316.62	314.2	316.36
292.46	294.34	294.58	294.07	293.44	293.46	295.18	291.89	296.15	294.36	291.58	295.48	294.21	296.35	294.87	291.7	291.24	294.61	295.41	294.69	294	294.93	294.17	292.65	293.63	294.4	296.09	293.3	293.54	293.57	292.56	295.44	293.65	293.87	295.91	292.9	297.13	293.2	295.93	294.12	296.11	293.76	292.66	294.7	293.74	293.23	291.35	293.17	294.86	293.07
313.84	313.88	313.9	312.71	314.46	315.96	310.97	315.35	314.14	313.84	310.71	312.91	314.95	314.96	312.09	313.51	313.67	313	313.01	314.19	315.37	312.1	314.6	313.27	312.84	314.14	314.7	314.93	315.49	313.08	315.63	311.22	314.46	312.64	317.82	310.69	314.19	315.27	310.97	311.99	313.29	313.13	312.71	315.63	314.48	313.42	312.6	313.78	313.69	312.75
315.76	318.75	318.2	317.32	318.56	315.53	315.41	318.11	316.37	314.97	314.59	315.31	318.53	316.11	316.31	315.19	314.28	318.09	317.85	317.03	316.12	319.89	316.58	314.83	319.09	317.37	316.63	315.45	318.87	317.68	317.45	318.68	313.53	319.12	318.1	318.11	317.12	315.82	315.49	316	315.53	316.56	318.11	315.78	317.21	316.24	318.11	319.71	317.11	316.16
326.7	324.25	325.06	324.54	323.05	326.05	323.63	326.21	325.45	327.17	323.7	328.6	324.03	325.13	325.07	325.35	322.95	327.5	321.91	323.29	324.7	325.08	323.21	325.99	325.82	322.58	324.28	325.53	323.53	325.02	323.51	324.96	323.74	324.09	322.52	326.21	327.39	325.7	325.62	325.11	325.56	324.8	324.3	326.42	323.35	324.98	325.81	323.95	324.47	322.86
314.86	313.25	313.52	313.84	314.41	316.38	313.84	313.67	314.08	315.11	312.32	315.43	315.19	313.21	315.38	312.37	312.85	315.61	314.28	314.68	314.88	314.64	312.87	312.76	314.8	314.55	313.8	316.47	311.85	314.81	315.55	314.02	314.94	315.26	314.79	315.31	311.47	315.38	314.47	316.46	316.11	310.89	315.44	315.61	313.45	316.12	312.71	315.54	315.97	313.37
305.79	303.72	303.2	304.6	303.81	303.94	305.28	305.07	305.41	306.4	303.48	304.82	303.43	303.33	303.59	304.16	306.82	305.28	305.26	303.81	302.41	307.49	304.01	303.23	306.13	304.55	303.76	303.41	303.31	306.38	304.39	304.59	307.12	302.26	303.86	304.89	306.47	305.72	303.9	305.39	307.15	306.03	304.19	301.35	304.14	303.39	305.4	305.81	304.34	306.1
308.64	308.18	306.21	305.82	307.16	306.4	308.31	305.3	305.46	308.14	305.51	307.45	306.13	306.7	307.2	306.87	305.02	305.07	307.45	305.76	304.19	307.57	305.47	307.9	307.36	308.04	308.17	307.55	307.28	307.89	306.25	305.18	307.21	306.34	307.45	305.79	306.96	308.09	303.87	305.26	308.64	304.05	306.66	308.27	308.39	306.95	306.59	305.78	306.8	308.2
316.3	316.53	314.35	317.54	314.66	313.75	315.42	315.82	314.39	315.22	312.07	314.5	314.84	311.45	313.98	315.43	312.53	314.3	316.92	315.41	315.13	314.42	314.97	316.84	313.07	313.44	314.71	315.57	311.81	316.74	313.07	314.12	317.79	314.95	315.03	315.41	317.55	317.16	313.54	316.37	316.46	313.55	314.12	315.67	313.43	315.25	316.01	315.59	313.68	312.06
311.94	314.69	314.57	314.86	310.49	314.94	310.89	312.58	312.03	314.46	311.41	310.59	312.68	313.53	312.43	314.67	311.51	313.53	311.51	311.46	313.67	313.63	311.74	314.96	311.31	312.71	311.89	314.17	313.45	311.15	311.69	310.58	314.45	314.67	311.49	311.82	314.57	313.07	315.1	312.75	314.23	313.69	313.19	310.11	312.01	313.93	310.99	314.67	310.7	315.55
314.37	317.49	315.96	318.87	315.31	314.29	313.8	315.54	317.91	312.09	317.14	315.64	316.26	316.6	315.15	313.58	313.88	313.54	313.31	315.82	316.15	315.75	317.47	315.41	315.33	313.91	314.67	316.67	314.71	312.54	313.8	313.66	315.61	318.48	316.22	315.94	313.46	314.43	314.85	315.01	314.62	313.19	316.25	313.69	316.52	314.88	314.75	315.11	316.88	315.65
317.38	318.58	320.18	317.68	320.41	320.39	319.82	321.17	320.63	318.69	317.62	319.34	319.33	319.65	317.28	320.01	319.51	320.04	317.6	316.91	320.04	319.65	320.51	322.51	321.1	316.99	317.98	319.98	318.22	319.26	320.49	319.57	316.51	318.68	320.3	319.07	318.94	318.74	318.62	319.7	320.55	316.73	318.29	317.23	318.29	320.75	316.41	318.54	318.9	317.27
312.33	311.76	311.59	309.53	309.75	312.46	311	310.08	309.93	310.35	311.49	310.63	311.82	312.88	311.98	311.96	311.51	313.07	312.18	309.48	308.55	310.78	311.46	309.3	313.54	311.67	309.61	313.04	312.6	310.3	312.68	312.53	312.7	311.3	313.08	311.1	311.3	312.15	311.32	312.71	310.97	311.5	309.24	313.01	309.22	310.34	309.49	311.09	314.59	311.39
306.53	305.63	304.92	307.24	306.33	306.37	305.8	305.01	304.19	304.09	308.72	307.79	307.7	308.31	307.43	308.59	308.95	309.06	306.69	308.37	304.93	307.1	309.22	308.2	306.82	304.03	304.87	306.58	306.17	307.83	307.5	306.07	305.08	306.2	305.52	308.99	308.22	310.03	305.7	306.18	306.2	307.58	305.95	305.58	306.11	305.79	304.25	306.18	304.61	307.16
302.66	303.92	304.21	302.41	302.64	304.45	302.24	305.88	304.07	303.64	301.32	302.37	302.9	300.28	303.27	303.1	301.96	302.01	302.56	301.67	305.34	304.95	299.4	300.69	304.05	305.45	304.26	305.01	302.39	303.01	304.33	303.49	301.46	302.85	302.33	303.43	304.37	300.13	300.89	300.38	305.53	300.96	302.06	304.02	302.55	304.59	302.31	301.76	301.97	304.94
330.05	327.46	327.63	325.87	327.08	326.07	327.19	327.36	327.43	329.65	327.19	325.29	326.88	329.16	327.36	326.16	328.86	325.27	324.7	328.66	326.58	327.28	327.49	327.95	326.08	328.9	327.75	328.04	327.35	327.17	328.17	325.06	324.19	328	326.66	324.49	328.34	328.72	328.26	325.49	326.66	329.16	324.53	326.59	329.49	327.7	326.8	327.8	326.54	329.43
307.45	305.6	308.11	308.31	309.9	307.09	307.47	307.62	305.85	309.2	305.59	305.57	306.98	305.54	308.09	305.54	309.1	307.6	307.13	304.86	307.96	305.87	307.58	304.74	306.15	308.41	306.28	305.06	309.69	309.81	309.12	308.09	307.58	307.21	308.71	307.23	304.89	304.7	306.65	308.53	308.3	307.75	304.64	307.42	308.18	308.63	304.62	306.15	307.98	308.23
313.27	310.84	315.27	314.23	311.51	313.78	312.88	314.43	312.71	310.13	313.47	315.44	314.47	312.67	314.97	312.17	311.35	311.23	311.55	309.35	312.17	314.02	312.03	311.92	310.96	314.88	311.08	310.73	315.24	311.36	313.74	313.41	316.76	312.53	311.68	313.89	312.09	313.39	313.83	315.41	311.58	313.86	311.33	313.47	312.12	312.96	312.94	314.62	312.28	314.08
303.2	306.2	305.5	306.22	304.45	307.37	304.81	306.02	307.4	306.95	305.02	308.08	305.94	306.52	304.47	304.22	303.79	306.86	305.89	306.53	307.82	306.6	306.78	302.89	308.06	307.27	305.98	305.36	308.82	304.08	307.47	304.58	306.53	306.05	303.63	305.65	305.22	306.54	307.93	306.24	307.06	309.1	308.23	305.89	305.63	305.85	303.08	305.79	306.06	305.17
302.76	299.8	300.34	302.79	303.46	304.3	303.89	299.95	302.6	302.13	303.58	301.19	299.95	304.11	302.08	303.55	301.07	304.88	302.5	303.57	304.29	302.7	303.06	300.51	303.68	301.71	304.17	302.35	302.45	302.32	302.21	302.31	304.44	303.18	304.1	303.82	301.26	301.24	300.17	301.32	299.56	301.79	302.11	302.74	301.6	301.41	302.71	302.71	301.75	299.94
318.87	316.38	319.54	315.2	316.37	316.99	317.31	315.37	316.96	315.45	317.56	317.24	316.32	315.07	319.43	317.88	317.04	315.88	318.38	317.36	317.2	316.99	315.13	314.56	317.01	314	317.67	315.65	318.71	315.24	315.59	315.51	316.74	317.82	317.39	315.7	316.37	315.56	315.65	318.19	318.99	316.24	316.74	314.21	316.24	317.81	313.82	316.97	317.07	315.52
307.83	312.13	310.14	310.66	312.42	310.2	310.11	311.76	309.85	311.87	311.82	311.5	309.97	310.99	311.61	309.66	312.41	311.97	309.43	309.46	309.34	307.23	310.44	312.42	312.17	312.01	309.71	310.67	314.73	309.04	312.72	311.18	311.23	311.39	307.97	313.08	308.87	311.08	311.54	310.33	310.65	310.91	313.83	311.66	308.61	311.46	307.99	309.9	312.78	312.13
326.09	326.8	327.71	329.4	328.08	327.22	325.82	327.67	327.36	328.04	327.02	326.42	328.37	329.15	326.62	328.66	325.92	326.13	328.91	330.22	326.71	329.55	328.52	327.31	328.89	326.83	326.96	328.03	325.99	328.11	327.29	324.98	326.17	325.1	328.9	328.41	327.44	327.32	327.31	323.29	326.3	326.61	326.85	327.55	328.63	325.32	328.05	327.42	327.1	329.87
310.69	310.49	311.11	309.11	308.19	310.36	312.62	310.67	309.39	310.92	312.6	305.6	311.55	311.23	308.05	310.9	309.74	311.13	308.11	306.26	310.38	310.26	310.48	310	310.43	307.81	312.14	311.38	308.07	311.13	308.61	311.69	310.58	310.77	309.66	309.47	309.42	310.7	311.6	307.04	309.71	311.13	308.97	307.54	308.01	310.87	308.69	310.31	308.68	310.13
311.71	310.7	311.2	315.23	311.27	310.05	314.45	313.47	313.36	312.19	311.2	313.56	313.2	313.87	313.61	314.08	313.04	311.25	314.74	312.73	310.25	312.26	312.95	312.42	310.38	314.54	311.45	312.39	309.95	311.7	313.5	313.37	312.27	311.37	310.56	312.78	310.34	309.9	313.12	313.28	312.66	312.34	313.89	311.75	313.5	310.05	314.25	313.07	313.62	312.55
295.76	298.46	298.87	295.87	295.62	296.52	297	299.09	298.61	295.87	296.88	295.64	297.67	298.43	296.49	298	295.32	298.84	296.47	299.65	299.47	298.72	295.89	296.46	297.2	296.86	296.33	297.42	298.22	296.42	296.17	295.27	297.44	297.39	298.06	295.69	297.3	295.67	297.78	295.83	295.63	296.83	296.24	293.68	298.4	296.59	295.7	298.36	295.94	296.71
295.27	294.11	294.36	294.43	293.31	292.24	294.24	294.77	297.64	294.73	294.06	295.58	293.4	292.67	294.42	293.29	290.91	293	291.16	292.87	295.42	294.96	293.15	296.38	296.83	292.92	295.18	293	296.35	293.58	291.12	293.16	292.14	292.21	294.56	292.41	293.21	293.05	290.7	293.01	294.36	292	294.9	290.63	294.61	296.16	295.32	294.93	293.73	292.14
319.19	315.3	319.21	320.28	318.84	317.72	317.25	317.59	315.47	320.29	316.49	318.39	320.96	319.01	319.36	318.62	319.14	318.97	316.22	319.03	319.57	318.3	316.95	316.39	318.38	318.2	319.11	317.65	319.88	316.59	317.76	316.72	320.22	320.47	316.45	318.92	316.63	315.33	319.31	317.34	317.75	320.47	318.69	318.36	319.29	317.34	319.73	322.49	316.06	316.16
312.55	311.01	313.72	313.48	312.5	314.43	315.04	314.48	313.58	314.23	311.87	311.59	311.5	310.82	313.77	313	314.41	316.44	312.06	315.61	311.71	314.04	312.77	314.44	313.01	315.62	312.19	312.72	312.38	315.33	312.61	313.74	313.04	312.71	312.54	313.63	312.31	312.94	313.76	317.41	314.01	313.26	312.48	312.41	312.89	313.14	312.65	315.03	314.66	314.01
295.18	293.68	297.21	298.83	296.62	294.69	294.62	294.58	295.41	294.74	294.45	295.01	295.97	297	295.44	297.38	295.16	294.42	294.88	293.3	293.39	296.75	293.19	294.24	293.53	296.97	294.99	296.46	298.15	292.37	297.73	295.35	294.36	295.14	295.24	295.79	295.03	294.87	294.15	295	294.43	293.67	295.17	296.29	295.24	296.72	296.74	297.26	294.26	296.29
304.2	307.09	306.48	304.3	305.06	303.59	303.05	306.11	303.81	303.38	303.91	305.58	304.64	305.13	304.83	304.77	305.63	304.09	305.17	305.19	309.12	304.69	303.25	305.14	306.09	301.35	305.28	304.62	304.71	306.23	304.19	305.67	306.36	305.65	304.84	305.36	304.59	305.7	303.55	306.75	305.27	303.76	305.34	303.41	304.2	306.67	305.73	306.75	302.17	302.74
304.57	307.68	306.82	306.62	307.13	304.54	308.07	305.38	305.38	303.65	305.53	305.71	306.34	304.3	304.95	304.35	307.63	306.28	306.35	305.71	305.38	303.71	307.06	304.03	307.3	302.95	307.56	306.13	306.67	307.05	305.41	306.93	308.09	307.77	304.32	306.14	305.6	306.32	304.58	304.83	307.73	307.31	305.39	307.12	305.67	305.8	304.4	305.11	304.79	308.32
314.31	317.4	318.25	316.02	316.97	318.82	316.47	315.29	317.3	317.16	316.94	313.46	314.18	316.31	316.18	317.43	316.68	317.32	314.59	313.86	315.55	315.96	317.05	315.34	317.23	318.14	318.66	318.2	315.61	318.81	316.64	319.35	317.62	315.6	315.19	316.44	317.83	316.22	318.31	318.28	313.46	315.18	315.55	318.2	315.49	316.62	315.82	318	316.58	317.46
312.19	308.98	311.1	308.41	310.09	309.26	309.02	309.87	309.74	309.97	311.53	310.16	311.4	311.06	310.49	309.63	309.09	309.96	309.69	311.19	310.44	310.32	310.69	310.31	310.46	311.46	313.21	310.61	311.09	310.41	310.85	310.8	310.32	310.07	308.85	310.5	308.78	310.81	309.97	311.13	311.11	310.45	312.5	310.71	311.03	310.63	309.67	311.14	310.83	310.22
292.72	295.58	295.42	294.81	296.45	294.91	296.99	294.26	292.82	297.56	294.86	295.4	293.13	296.75	296.54	295.13	296.12	294.97	292.78	294.3	296.72	294.79	295.54	294.79	294.53	295.7	295.35	297.85	293.57	295.14	294.04	295.39	294.31	296.76	295.22	292.76	295.45	297.64	292.55	293.56	294.63	294.38	298.06	293.16	296.19	294.77	296.26	293.97	296.66	296.1
314.77	316.79	315.13	311.59	315.57	315.38	316.76	314.39	314.44	314.31	316.99	313.66	316.45	311.66	317.55	315.77	316.94	315.73	315.95	314.43	313.71	316.17	311.27	315.82	316.97	314.35	315.67	312.29	315.29	312.57	314.66	315.12	314.83	313.67	314.79	313.52	315.2	311.77	313.84	314.74	315.82	317.21	316.72	315.39	311.85	315.42	310.64	312.56	316.09	315.4
315.77	319.54	321.36	319.82	318.31	319.35	319.9	318.86	321.38	320.12	318.08	318.52	317.45	319.16	318.98	315.85	319.13	314.38	320.96	317.62	318.78	321.88	319.27	316.28	317.6	316.5	318.62	318.95	317.54	319.59	317.2	315.51	317.39	317.54	319.32	318.64	316.57	316.06	316.69	319.76	318.39	315.41	320.04	320.31	318.21	319.54	318.43	315.51	318.01	317.68
315	312.18	311.97	313.3	313.2	312.33	308.92	313.72	314.17	312.13	313.54	313.45	313.73	313.49	310.6	311.77	314.89	314.01	314.22	311.67	314.8	311.26	312.58	313.09	312.32	312.57	313.4	311.13	311.73	313.63	313.65	314.99	311.65	311.7	314.17	310.54	313.96	309.5	312.67	314.15	314.82	313.13	312.79	312.81	313.49	314.96	312.5	313.12	314.69	313.74
316.86	318.55	314.39	314.86	315.14	315.9	317.19	316.02	316.72	315.03	315.33	315.19	313.88	314.88	315.1	315.68	315.1	316.82	316.35	318.84	315.87	319.15	316.45	314.67	316.95	317.54	312.57	317	315.86	317.08	315.23	312.02	315.37	315.56	315.58	313.42	317.68	315.25	316.27	315.19	315.27	315.51	314.97	315.98	316.41	313.67	314.73	315.88	314.91	315.75
306.26	306.91	305.93	306.73	305.13	309.53	307.01	304.07	305.33	306.52	303.29	306.68	304.81	305	308.15	304.99	307.23	306.83	304.63	306.08	308.25	307.05	306.98	307.51	305.37	307.51	305.23	307.11	306.97	304.76	304.78	306.54	308.07	304.84	306.92	306.26	304.12	308.68	307.24	307.14	306.02	305.49	306.67	306.06	306.79	306.44	304.14	303.98	304.59	305.49
305.56	307.14	307.7	307.05	303.73	307.39	307.45	304.28	305.92	307.63	304.82	307.39	308.37	306.23	308.29	307.43	310.31	305.14	307.11	305.9	306.33	305.05	306.88	305.18	307.11	305.72	304.45	305.6	304.99	304.06	305.18	307.04	306.97	304.4	305.57	309.79	305.26	306.62	306.5	305.33	304.92	307.14	305.09	306.65	304.8	309.69	303.25	306.06	306.58	309.17
326.17	328.59	326.32	328.97	325.59	326.89	328.44	326.32	327.11	326.84	329.17	325.53	329.26	326.76	327.54	325.24	327.16	326.96	328.11	326.4	326.99	327.1	327.17	326.3	328.04	327.19	327.97	326.97	324.6	327.6	327.78	328.23	327.87	326.65	327.84	328.05	327.87	326.97	327.52	326.36	326.56	325.56	327.41	328.25	326.88	328.41	326.26	327.15	329.8	327.09
302.46	302.09	303.9	302.44	305	303.73	302.49	302.34	300.22	303.01	304.38	305.17	304.66	301.99	302.21	303.5	303.31	302.98	301.71	304.16	302.37	304.2	301.19	303.87	304.28	302.25	301.72	300.97	300.61	302.71	302.94	304.44	301.91	301.91	302.69	303.45	301.95	300.61	303.66	301.55	303.84	300.69	300.34	300.65	301.29	303.38	302.27	302.08	304	303.78
309.69	311.51	309.35	311.88	309.58	308.65	310	309.91	311	311.15	311.99	311.07	311.79	312.25	312.31	311.62	311.39	311.02	309.55	308.69	311.15	306.5	308.55	310.43	310.06	312.36	309.01	307.45	309.3	311.08	309.35	309.99	308.86	311.89	309.98	310.43	312.76	310.69	309.11	310.02	310.96	310.54	310.01	311.44	309.4	310.83	309.2	313.02	310	312.08
314.15	314.61	315.48	313.52	316.26	317.08	314.13	315.72	314.36	315.35	314.93	313.36	313.28	312.61	317.51	313.99	315.13	316.23	315.92	317.71	313.47	315.2	317.89	317.93	314.26	315.91	315.31	314.75	319.3	316.8	315.81	314.35	315.2	315.35	315.89	315.33	315.65	315.69	314.81	315.73	317.69	315.11	313.98	316.04	316.2	315.02	317.69	316.85	315.3	316.57
312.2	312.82	313.09	313.07	313.29	313.43	311.89	314.28	313.02	312.7	313.47	311.06	310.73	314.43	315.64	311.73	313.43	310.82	311.16	313.54	310.36	314.39	313.94	311	314.33	313.58	311.66	311.68	313.33	313.36	311.04	311.72	311.75	315.41	312.74	312.72	315.11	315.32	314.03	309.1	313.06	313.98	309.45	312.36	313.05	314.43	311.96	312.41	309.53	314.4
309.91	307.72	305.89	308.56	308.12	311.27	307.33	308.95	309.68	305.73	310.25	308.33	307.82	309.6	309.01	308.26	308.72	310.57	308.24	307.86	309.25	309.2	307.2	307.54	307.31	307.67	309.27	309.53	308.09	309.99	308.79	307.99	310.38	309.45	308.19	310.48	307.92	309.14	307.49	309.98	311.8	308.47	309.34	308.44	308.18	307.18	307.28	311.65	307.55	307.22
304.8	307.68	305.37	306.16	306.29	303.41	305.12	305.68	303.81	307.12	306.25	309.02	307.29	305.16	306.49	305.84	305.65	309.78	306.78	304.82	304.29	306.02	305.48	307.48	306.4	306.92	305.45	305.38	308.03	306.48	305.12	308.81	305.61	305.56	306.65	305.84	304.48	305.51	305.98	307.7	305.36	304.63	308.59	307.5	306.94	304.77	305.59	309.27	303.68	307.16
318.62	317.21	320.13	319.85	318.01	317.91	319.16	318	315.04	318.99	317.38	319.27	316.2	319.38	317.71	318.34	316.86	318.92	320.61	318.17	320.36	320.47	320.13	317.59	316.88	319.57	317.6	318.27	318.6	320.3	320.41	319.49	317.48	319.05	322.69	319.3	319.93	314.63	317.63	318.62	316.49	317.07	317.55	318.54	318.88	317.8	320.01	318.24	319.88	319.09
314.09	315.45	314.08	315.16	313.52	315.14	316.34	315.01	311.21	313.85	312.7	312.12	313.83	313.78	314.03	314.02	314.31	312.61	314.21	313.47	312.46	313.97	313.03	314.41	313.67	315.01	313.58	315.85	313.89	315.18	314.77	316.29	315.74	312.16	314.45	313.35	314.4	314.35	314.47	312.39	316.31	314.75	314.36	311.98	314.42	313.14	313.78	313.85	314.75	312.21
304.27	303.95	302.07	302.96	304.29	302.07	304.5	303.16	303.8	303.05	302.71	300.69	302.59	304.46	304.56	305.38	304.75	304.98	304.83	300.6	302.4	305.77	302.95	303.19	302.8	302.6	301.96	303.45	303.44	303.52	301.18	304.15	305.29	303.2	303.74	303.72	305.71	306.53	304.87	301.43	304.38	302.93	303.14	301.57	303.64	302.51	303.57	303.61	305.07	306.55
307.52	308.07	309.95	310.6	309.26	310.68	310.99	309.73	311.72	310.55	311.21	310.46	310.08	311.32	309.84	308.97	312.1	312.09	311.01	311.27	310.66	309.71	312.13	309.57	310.24	311.14	309.59	311.17	310.48	313.66	311.16	309.68	310.3	309.83	311.58	310.12	307.69	313.36	311.57	310.97	310.12	311.37	311.29	308.6	311.26	309.57	311.65	310.3	307.61	310.32
319.73	317.71	318.61	320.55	318.45	315.57	319.74	318.32	317.18	318.02	319.66	317.9	316.5	319.03	320.41	317.95	318.72	317.56	315.28	317.63	318.16	317.4	319.94	318.04	317.03	317.27	319.11	318.64	318.93	318.77	317.59	318.62	318.85	319.13	318.94	318.26	318.71	320.49	320.04	318.41	317.04	320.27	318.14	318.69	317.7	318.89	316.47	318.91	316.71	317.37
304.35	305.36	302.68	303.44	305.92	301.73	302.36	302.49	304.26	305.87	304.93	302.47	304.07	301.96	304.8	304.28	302.62	304.17	304.55	304.38	304.74	303.51	303.63	306.06	304.43	303.5	305.72	305.09	303.42	304.79	302.52	305.78	303	304.27	304.15	302.11	303.48	304.16	300.54	302.15	302.13	302.5	303.17	304.69	302.78	303.39	301.35	305.08	302.39	303.64
303.27	302.39	300.96	302.49	304.15	301.04	304.09	302.51	302.86	305.22	305.17	304.95	302.56	302.09	302.43	301.12	304.24	302.07	304.82	301.28	302.27	301.79	303.77	305.73	301.74	303.56	301.01	303.39	301.34	305.25	303.22	302.41	304.28	301.99	303.53	303.64	304.03	302.93	301.68	304.6	303.63	304.52	302.8	302.37	305.15	303	299.71	304.89	304.31	304.66
303.36	302.68	302.22	304.31	301.83	303.26	304.23	306.28	304.57	304.19	302.96	304.4	307.3	308.1	304.75	303.64	304.48	303.34	304.56	305.14	305.76	302.51	304.78	303.52	305.44	303.08	302.95	305.11	305.63	304.49	305.92	304.9	303.14	303.43	305.66	303.46	303.81	305.49	305.32	302.83	302.86	305.48	303.76	303.95	304.1	304.43	306.84	304.55	305.12	302.38
303.75	303.1	303.34	303.31	301.55	302.8	302.89	305.38	303.64	302.81	301.84	304.44	305.19	303.14	302.42	304.28	302.8	306.26	302.55	303.51	303.12	304.15	301.97	304.98	304.19	302.25	303.01	303.28	303.2	305.87	306.44	301.55	304.36	303.1	302.57	304.73	304.69	305.27	306.1	302.69	300.97	302.5	304.51	302.94	303.9	304.41	301.93	298.77	302.74	302.29
315.92	313.93	317.05	317.76	317.42	315.68	312.92	313.96	315.69	316.18	313.86	312.5	316.15	316.01	316.45	316.43	317.11	317.63	316.46	315.13	319.97	316.37	317.03	315.82	316.62	313.23	316.2	312.29	317	316.54	315.37	314.43	315.28	317.95	319.11	314.88	318.3	315.61	312.94	316.84	314.74	315.38	316.14	314.86	316.89	312.23	313.4	315.06	316.31	313.88
304.02	297.17	302.1	301.28	299.56	300.87	298.83	299.4	297.89	298.79	300.42	301.31	302.47	299.83	301.9	301.27	299.55	301.52	298.65	303.4	300.3	299.64	299.98	299.57	302.4	297.6	299.75	300.11	298.53	297.38	298.52	298.47	301.12	299.66	300.92	298.4	298.67	300.84	298.83	300.89	299.63	299.78	299.85	297.92	300.1	299.27	301.77	300.98	301.07	301.36
303.53	303.43	301.44	303.9	301.52	300.56	299.78	300.04	302.07	301.74	299.67	301.64	301.39	298.83	301.92	299.41	302.36	303.91	300.03	299.68	300.09	299.89	303.1	300.6	302.28	299.91	302.15	300.57	299.85	299.12	300.23	301.64	302.84	299.97	301.9	301.68	301.01	301.05	299.76	302.52	299.49	304.04	299.72	301.06	301.39	303.74	301.22	301.08	302.46	303.74
311.72	311.31	310.63	310.65	311.41	310.75	314.3	311.91	313.5	313.52	310.16	309.33	311.06	309.76	313.28	313.25	312.72	313.84	311.74	310.49	311.03	312.18	313.49	310.7	311.67	310.53	309.19	309.84	311.07	311.94	311.4	309.23	311.95	313.55	309.91	312.2	311.69	312.55	310.68	314.7	311.2	314.15	313.58	312.24	313.2	312.71	315.05	307.9	308.63	313.95
318.47	317.83	317.75	316.03	317.66	319.97	315.63	317.55	318.81	316.79	317.78	319.07	319.04	318.24	317.34	318.22	319.84	318.69	317.85	317.66	316.74	316.78	317.26	317.75	316.33	316.35	319.6	318.82	320.12	319.03	316.07	317.06	319.91	319.78	318.47	318.39	319.47	317.71	316.39	319.23	320.03	316.71	318	317.41	319.65	317.86	319.41	317.65	320.32	316.06
311.1	304.78	306.88	307.89	307.36	306.53	308.02	307.43	310.79	307.5	306.97	310.01	307.6	308.04	309.53	310.22	306.18	308.49	310.05	309.02	307.48	309.88	309.86	308.75	307.7	308.26	308.5	308.77	309	306.44	308.69	308.99	309.01	308.72	307.17	308.25	310.16	308.29	306.67	307.11	308.28	309.88	308.69	307.98	308.15	308.89	310.53	310.56	309.65	311.46
296.46	298.26	297.29	295.96	299.67	295.12	296.94	298.23	296.37	297.41	296.51	298.35	296.96	294.31	297.99	297.93	299.54	297.22	298.65	297.83	298.09	298.94	299.16	298.75	298.02	296.79	298.33	296.56	296.01	294.19	294.28	296.8	297.49	296.04	297.87	296.04	293.96	295.7	297.36	296.23	296.35	297.86	297.46	296.83	295.89	295.86	299.22	297.84	294.15	296.49
304.61	302.43	302.74	305.77	305.79	305.91	305.53	305.96	302.77	303.66	302.05	304.19	304.46	302.85	304.13	305.17	303.67	304.82	304.39	302.71	303.61	302.51	306.17	302.66	303.17	303.21	302.53	305.29	302.97	303.37	305.28	300.91	305.57	307.34	305.03	305.55	302.14	306.66	301.78	305.21	303.31	300.87	305.38	303.43	304.76	303.85	302.43	301.88	302.94	306.53
312.14	312.29	313.5	317.88	313.67	312.69	313.21	314.18	312.76	315.58	314.95	314.77	315.57	315.24	312.81	315.89	312.3	311.42	314.23	312.69	315.26	313.38	313.58	313.75	316.11	314.75	313.22	313.55	311.31	312.86	314.49	312.83	314.07	313.03	312.39	315.73	314.01	312.81	314.16	316.23	314.25	313.48	316.06	312.65	313.08	314.54	314.37	311.8	311.49	313.25
315.19	315.72	314.51	316.14	314.06	317.75	314.76	317.61	316.16	318.28	316.69	316.21	316.4	316.03	318.23	314.23	316.27	314.18	315.91	318.23	317.5	315.67	315.97	317.19	316.03	317.35	316.68	316.01	313.97	318.76	316.17	315.55	317.89	315.91	314.71	317.63	315.03	315.16	313.77	315.07	316.87	315.35	313.9	318.57	315.93	317.08	316.1	315.93	315.03	319.94
315.94	312.87	312.92	314.4	312.68	316.03	315.22	314.59	313.84	314.28	315.26	312.15	312.4	312.66	314.41	313.76	314.83	312.33	312.68	315.07	313.98	315.26	312.98	316.21	314.2	312.5	314.76	313.79	315.38	312.26	312.48	314.85	313.27	314.7	315.02	311.24	315.37	313.4	315.92	313.89	313.33	316.32	315.92	314.4	313.32	314.49	310.5	314.35	313.13	314.01
293.18	294.71	296.69	292.17	294.68	294.78	292.92	294.67	295.53	295.86	294.61	293.77	293.17	293.01	292.89	294.57	293.98	293.86	294.38	293.49	296.12	293.3	294.03	293.69	294.89	293.47	294.54	296.28	293.74	293.7	294.93	294.46	294.38	292.26	292.49	295.44	294.97	292.42	294.72	292.85	292.32	293.23	294.93	294.69	295.41	290.6	292.4	292.67	295.71	293.77
316.51	317.16	314.06	314.18	316.4	314.72	312.47	315.32	314.18	315.63	312.04	314.61	315.28	313.68	315.61	315.5	316.77	317.82	314.16	315.19	314.32	315.78	316	315.8	316.95	316.55	317.51	314.19	315.01	315.1	314.69	314.44	314.33	314.14	314.98	315.2	314.58	314.75	314.62	315.96	314.58	313.78	315.9	315.23	313.48	316.2	314.22	318.3	315.31	314.87
302.51	306.67	304.44	301.86	304.36	305.11	302.04	303.56	304.1	303.42	305.13	305.11	304.58	302.54	304.98	303.36	301.77	303.11	304.76	301.91	303.35	305.12	304.89	305.41	304.32	303.97	305.54	304.74	306.34	302.14	305.03	304.25	305.16	304.56	305.81	300.93	305.82	305.29	304.48	303.14	305.44	305.43	302.59	307.15	300.53	307.05	303.9	306.03	303.94	303.1
309.78	305.29	303.82	305.37	306.51	306.07	304.9	304.94	306.32	306.23	306.69	304.64	305.89	306.5	305.08	305.51	305.1	305.35	308.15	304.17	307.4	307.48	306.02	303.65	305.92	306.85	305.27	306.37	305.75	308.7	308.08	307.04	306.13	305.98	306.36	306.92	303.99	303.89	309.32	304.62	306.65	307.73	308.5	305.26	306.97	306.39	303.51	307.67	308.11	305.73
301.07	300.43	301.87	300.85	301.68	298.64	299.36	299.47	301.6	300.54	300.72	301.27	303.55	300.21	303.05	299.14	300.82	303.28	302.04	301.47	300.67	301.78	302.2	301.35	300.3	302.96	299.42	301.42	301.45	303.35	299.31	299.04	299.68	301.28	301.4	302	300.47	301.71	298.72	301.84	300.34	298.17	301.82	300.27	301.2	300.41	301.27	299.95	303.44	302.45
300.03	302.22	302.11	301.01	301.57	301.21	300.44	301.84	300.78	303.24	301.72	302.82	302.72	301.89	304.72	306.05	301.53	301.98	303.5	302.94	302.72	302.04	300.25	301.08	302.02	302.08	304.14	302.84	304.01	301.69	301.69	300.08	302.32	304.72	302.36	303.9	303.45	301.64	302.14	300.64	302.74	303.33	303.84	303.71	303.01	302.75	302.09	301.31	304.51	301.57
318.2	315.46	320.05	318.06	318.59	318.3	318.36	318.72	318.35	318.55	318.08	318.57	316.78	319.3	316.9	318.59	320	317.71	317.65	317.45	317.76	319.17	319.83	317.9	318.95	319.77	320.96	318.7	318.2	317.64	319.75	316.97	319.71	319.43	315.83	318.13	318.52	317.84	322.21	317.95	320.79	318.01	320.3	319.01	315.72	317.74	314.58	316.43	316.94	317.54
312.09	311.32	310.75	312.97	313.58	312.85	313.88	313.26	310.23	315.31	314.08	311.35	314.48	314.68	310.02	312.42	314.71	311.05	312.5	310.71	313.11	311.27	313.27	311.65	311.49	312.37	311.97	313.64	311.46	311.93	311.15	312.75	309.37	312.25	311.37	308.84	310.71	310.63	314.88	311.43	314	311.6	311.37	313.07	312.84	311.29	314.89	311.67	312.97	310.62
314.88	310.65	311.85	313.31	313.63	313.47	312.16	315.08	311.69	313.24	312.56	311.05	314.35	312.36	314.17	314.23	311.6	312.16	312.07	310.67	312.34	315.27	313.02	314.03	313.53	312.24	314.47	313.08	311.62	314.04	315.81	312.39	315.09	313.79	314.17	313.3	317.33	312.8	312.28	311.17	311.71	313.13	313.81	314.85	312.43	312.68	315.39	311.95	310.45	313.38
313.51	315.17	319.05	315.94	316.32	316.81	314.95	314.55	316.84	315.33	317.85	316.01	316.38	318.66	315.74	314.18	316.8	315.16	314.36	316.85	314.59	314.08	319	316.9	315.74	313.77	317.8	313.53	318.21	317.47	315.21	314.06	318.09	317.99	316.75	314.11	315.43	317.52	315.69	317.13	317.39	316.36	314.38	317.4	317.24	314.35	315.96	316.79	315.12	317.2
310.92	313.23	312.43	313.09	312.41	310.28	311.73	311.23	311.68	310.57	312.62	311.75	313.44	312.13	311.03	312.29	310.2	313.55	314.11	312.81	312.97	310.84	316.37	311.35	309.56	314.13	313.74	312.82	312.38	313.08	312.38	312.56	315.44	311.13	311.95	315.17	311.79	309.71	309.73	313.87	313.29	313.26	311.48	310.31	311.88	312.45	312.35	312.22	314.26	312.98
328.36	325.77	326.98	328.41	327.56	326.73	327.32	326.73	327.23	328.55	328.32	328.24	329.58	329.77	327.09	326.75	328.11	327.67	328.46	328.06	327.79	327.09	327.98	328.32	327.31	327.11	328.53	326.4	328.23	329.14	326.68	328.32	325.85	327.48	328.82	327.54	327.68	328.11	326.7	329.78	326.03	325.76	327.67	326.41	325.03	328.04	329.26	328.9	328.47	325.63
314.26	312.92	313.56	313.87	314.04	312.7	315.05	312.68	312.64	314.69	311.72	311.73	314.06	313.29	312	313.83	311.6	310.75	313.51	314.06	310.93	316.93	315.05	313.14	315.18	313.58	312.7	313.18	313.86	312.34	313.29	313.33	314.01	311.89	311.11	312.44	311.82	313.7	315.53	313.18	312.41	312.7	315.33	312.76	315.03	309.62	312.72	312.33	313.07	312.89
301.71	301.79	301.2	300.13	299.03	301.93	301.61	298.8	299.16	298.62	300.34	300.84	300.08	300.22	300.5	301.72	300.28	300.27	300.38	302.48	300.98	301	300.26	303.51	300.19	299.38	300.82	301.39	301.61	303.2	298.66	300.3	302.81	301.67	299.94	299.1	298.26	300.73	302.46	299.22	302.49	301.72	299.53	299.52	299.69	301.22	300.91	301.06	300.39	299.27
320.82	318.16	316.77	317.59	317.24	318.51	318.6	319.36	317.54	317.52	317.35	318.32	319.24	319.88	317.98	318.04	316.51	319.43	320.1	319.99	317.47	319.85	320.77	319.43	319.32	318.63	323.2	320.59	317.72	318.41	319.54	319.64	318.53	319	319.44	316.93	319.29	316.32	319.98	320.34	318.77	315.85	319.24	317.6	320.46	316.24	316.71	320.62	318.6	318.32
309.19	312.69	309.96	310.92	308.3	312.91	307.48	308.51	310.17	309.83	312	309.14	311.68	308.53	309.56	312.09	310.85	311.23	310.2	312.13	308.06	310.47	310.49	310.57	312	308.47	312.13	309.88	313.14	310.21	309.34	311.06	310.27	313.28	308.49	308.81	311.18	312.37	307.43	312.63	306.67	310.72	310.74	310.31	311.94	308.32	312.7	312.61	306.44	310.4
295.3	292.48	295.14	292.06	294.77	295.07	294.55	293.18	294.91	293.59	294.32	292.38	291.76	296.02	292.9	292.37	296.02	293.3	294.1	295.28	292.92	292.91	297.48	292.9	291.97	295.11	294.95	294.13	295.61	294.8	294.36	295.99	292.49	292.74	294.03	294.23	292.19	296.45	294.48	294.68	293.54	294.69	295.09	293.99	297.91	293.61	295.52	294.92	296	295.99
316.67	315.23	313.9	315.74	316.96	316.38	315.96	315.26	317.4	316.37	315.72	315.27	315.56	317.19	316.3	317.48	317.35	314.56	319.14	316.09	317.77	316.24	317.12	317.71	317.5	319.84	319.06	317.15	317.41	318.08	317.76	315.51	315.18	317.28	314.08	314.78	317.04	314.37	318.86	319.2	316.72	316.91	316.57	314.72	315.22	318.45	315.39	315.6	318.62	315.37
328.39	325.88	328.41	326.34	328.34	323.88	328.39	325.78	326.48	326.79	328.95	328.36	327.36	327.81	327.39	325.59	327.52	326.72	325.1	327.03	327.54	324.57	327.76	328.17	327.06	327.19	325.61	327.85	326.35	326.99	329.5	326.55	325.22	325.59	329.27	325.68	326.85	326.43	326.15	325.74	326.72	327.27	324.48	328.84	327.38	326.25	329.31	327.09	323.47	327.98
305.69	306.38	306.07	305.27	305.14	307.61	308.22	306.72	304.6	305.97	306.62	305.89	303.67	305.46	305.56	304.81	306.04	308.3	303.97	306.26	307.68	305.84	307.02	307.4	306.73	304.09	307.25	306.37	306.73	306.1	306.55	307.63	307.3	309	306.58	305.34	305.62	303.48	308.51	308.3	303.64	307	304.22	305.73	306.87	306.72	308.03	307.47	305.19	306.09
305.3	302.12	302.51	301.39	303.41	302.78	303.24	302.86	301.94	302.06	304.42	305.56	300.79	303.24	304.66	304.96	303.95	303.67	302.25	306.45	300.25	303.58	303.17	302.78	306.26	305.39	305.88	303.36	304.05	304.97	304.19	304.52	301.83	303.27	302.89	304.82	305.99	303.07	302.59	302.96	304.23	302.95	304.27	302.72	304.1	303.87	302.03	305.05	304.4	303.83
305.37	305.18	301.18	301.37	303.15	303.72	303.46	300.91	301.26	300.25	302.2	304.63	302.99	301.73	302.2	303.53	304.02	303.3	300.23	301.73	304.9	300.91	303.16	299.92	302.12	303.3	303.64	302.42	304.4	304.26	302.11	303.92	301.89	305.95	303.67	301.15	301.88	304.04	303.6	300.99	300.54	304.54	304.51	298.13	302.82	300.57	303.23	302.06	299.28	301.23
316.35	318.35	315.84	316.95	315.09	317.07	315.95	318.95	315.78	318.14	319.04	315.91	315.61	316.66	316.58	315.1	316.39	319.06	314.17	318.52	316.31	317.06	314.09	319.42	318.12	312.76	317.26	317.75	315.54	314.85	317.14	313.3	312.73	317.65	315.83	316.77	314.75	317.14	315.84	316.99	318.36	316.86	314.81	319.19	314.05	315.65	315.47	318.49	315.38	315.66
299.1	303.27	301.77	300.24	302.08	300.15	302.07	301.9	301.01	302.6	301.67	302.64	302.57	299.61	299.51	302.92	301.19	300.73	300.48	301.94	301.08	299.67	299.63	301.85	303.39	300.05	300.34	299.63	301.39	299.35	303.51	300.22	301.71	300.65	304.52	299.57	301.64	302.06	300.6	298.67	299.16	299.31	302.15	300.16	297.82	300.1	303.11	302.99	298.24	300.68
313.46	313.34	315.3	313.83	314.57	312.76	313.74	313.25	313.63	313.08	312.95	313.62	315.41	313.31	315.94	312.68	312.6	312.64	312.99	314.41	314.43	313.96	313.98	313.32	314.03	314.48	311.72	313.9	312.16	313.95	313.34	314.14	313.14	315.79	312.05	314.44	312.98	314.07	312.65	312.85	314.4	313.93	313.25	314.02	313.06	309.96	313.91	313.03	312.44	315.04
314.43	314.18	313.07	315.01	313.28	313.81	316.05	314.06	315.25	314.34	312.3	315.26	316.41	315.24	313.72	313.99	314.62	314.8	318.16	317.44	314.31	316.17	315.66	314.82	314.4	315.88	315.62	314.34	315.35	313.36	315.15	317.92	314.92	315.9	314.21	313.66	315.61	312.13	314.02	314.75	315.3	314.03	316.11	315.03	313.32	315.02	314.01	313.77	317.66	314.88
302.75	302.17	305.58	306.31	304.52	302.95	303.88	301.77	305.42	303.18	304.19	305.33	303.33	306.99	306.3	305.02	305.09	304.97	303.26	304.96	304.08	302.91	300.14	304.05	305.21	302.7	304.59	303.96	304.76	304.7	302.92	305.01	304.48	304.84	304.28	305.42	303.81	303.53	304.39	305.75	303.4	304.43	304.6	304.76	301.81	303.42	303.92	302.72	303.28	305.29
316.43	313.37	314.22	314.72	312.84	312.75	316.04	315.79	314.25	314.48	314.11	314.23	312.67	318.02	314.45	315.58	312.93	316.4	312.73	313.25	316.22	314.3	315.87	313	314.42	313.69	314.09	314.16	315.17	314.45	316.68	312.73	313.62	316.67	315.46	314.42	312.88	313.64	314.25	315.15	317.83	315.44	312.78	313.6	314.76	314.21	316.53	314	316.32	313.2
329.21	329.61	328.4	328.16	327.7	326.86	328.59	327.2	326.24	327.09	328.46	326.02	327.82	328.63	327.43	327.1	330.08	330.49	328.69	325.05	326.97	327.68	330.54	328.73	326.32	327.95	325.04	328.78	326.65	326.74	327.63	327.42	331.47	328.69	327.5	327.21	327.35	327.59	327.2	327.21	326.83	325.48	328.42	324.98	328.31	326.5	328.94	326.21	328.43	328.57
314.32	312.91	312.24	315.62	313.6	312.9	314.98	314.48	315.18	315.68	314.15	313.66	314.24	314.24	313.24	313.79	313.1	314.36	312.7	315.11	314.03	312.36	315.77	314.48	312.57	314.81	312.56	314.41	312.77	316.67	312.4	313.72	315.89	313.79	314.69	315.23	315.3	313.7	314.49	315.51	313.12	313.5	312.28	313.88	315.63	314.34	313.98	312.61	318.07	313.17
302.26	303.82	302.03	304.05	304.65	304.82	305.27	302.11	302.65	301.26	303.66	303.4	304.71	303.17	300.57	304.03	300.72	304.94	302.33	304.61	301.1	304.69	302.21	304.65	303.56	303.86	302.86	303.34	302.11	303.48	302.57	301.38	305.05	302.73	303.64	305.92	304.17	301.66	299.93	305.55	305.05	301.35	300.33	305.47	300.59	304.28	305.51	302.49	303.99	301.35
302.41	299.92	300.5	300.57	301.51	296.68	299.5	299.79	300.63	299.6	302.28	301.24	297.77	300.52	300.15	299.07	303.86	298.94	300.88	298.91	300.52	300.34	302.61	301.59	302.18	301.73	302.28	299.34	300.83	298.22	300.66	301.33	298.33	298.49	299.93	300.19	299.79	304	298.63	299.64	302.39	300.36	300.22	298.51	300.86	299.14	299.28	298.45	300.82	300.52
315.37	314.72	314.56	314.43	315	313.49	314.21	314.77	313.65	314.13	315.63	315.77	310.78	312.06	315.46	316.38	315.12	312.81	313.66	313.85	314.52	316.44	315.13	311.87	313.15	315.53	315.57	314.38	314	313.53	315.95	316.97	316.64	310.41	314.33	315.96	316.33	312.61	315.37	314.74	314.59	312.16	314.94	312.52	313.76	313.7	314.75	315.28	316.32	314.52
311.22	313.57	311.11	313.85	314.05	313.9	310.69	313.62	311.76	311.18	309.35	312.85	311.74	312	312.54	313.84	311.47	311.57	310.98	314.73	312.95	312.91	312.05	314.11	313.82	311.14	312.01	312.64	309.78	312.45	312.3	313.08	310.33	311.89	312.03	314.03	312.35	314.3	313.89	314.61	310.89	313.42	312.62	312.19	314.06	312.48	313.08	314.76	313.32	313.87
328.9	329.64	327.6	328.79	331.36	330.48	329.05	329.91	329.08	325.88	328.1	327.97	328.28	326.17	325.61	327.12	327.66	327.19	329.73	328.26	327.63	327.09	327.18	329.76	324.9	329.66	328.74	330.05	329.57	325.66	327.45	329.37	330.23	326	327.87	328.06	329.92	328.32	327.99	327.62	328.23	327.17	328.44	325.59	330.1	326.63	326.63	327.57	326.54	328.23
327.88	331.61	328.36	327.73	328.54	327.75	329.17	330.02	328.01	330.4	329.88	328.42	328.82	327.38	328.54	330.68	331.35	328.74	328.34	329.39	325.75	329.36	327.66	325.92	327.42	330.59	327.68	329.59	329.29	329.01	329.28	329.78	329	328	329.96	328.92	329.54	328.6	328.74	327.24	329.07	326.51	329.83	330.33	325.93	329.35	328.47	329.21	326.89	327.09
303.96	305.8	304.18	303.36	303.58	304.37	303.93	306.08	304.61	308.04	307.26	304.99	305.02	304.25	302.26	305.48	304.95	301.57	306.16	304.38	304.41	306.05	303.76	306.12	303.57	305.03	303.28	304.84	305.57	303.66	305.4	304.34	305.96	303.47	304.81	303.03	305.18	304.32	304.68	304.56	303.89	305.06	305.02	302.22	304.53	305.03	304.63	302.97	305.84	304.72
316.98	318.71	318.58	318.63	315.76	319.65	319.25	318.64	317.33	317.08	319.52	316.93	317.01	317.94	319.54	318.06	316.69	316.62	316.58	318.2	318.93	317.75	318.05	317.23	315.51	317.79	316.8	317.41	318.57	317.02	317.69	316.33	316.76	318.09	315.67	316.58	316.49	318.26	318.41	318.88	319.73	316.1	319.74	316.11	316.85	319.36	318.88	315.62	317.39	314.85
296.28	295.87	295.79	298.28	296.59	294.47	296.42	298.35	292.3	294.45	298.59	297.86	297.3	294.93	296.15	296.32	299.88	296.78	295.39	293.7	295.57	298.55	295.88	297.27	297.15	297.8	297.29	297.17	296.16	297.7	296.17	296.25	297.79	294.65	296.05	295.49	296.55	299.18	297.13	296.51	296.9	297.21	296.07	298.79	295.68	296.95	296.31	295.31	297.18	297.25
312.87	312.51	314.43	315.2	313.08	312.98	314.51	313.35	310.21	311.76	313.25	313.83	310.7	313.03	311.63	312.63	312.11	311.63	312.24	315.39	311.97	312.11	311.98	311.39	312.13	311.41	313.04	312.87	312.12	311.84	312.08	312.26	310.78	310.32	309.73	310.09	313.93	313.25	313.67	314.68	311.15	314.62	313.55	315.44	312.76	312.67	313.15	312.14	312.71	310.87
301.57	302.05	303.22	301.81	302.03	300.19	301.6	307.09	303.07	302.86	300.66	302.95	303.92	306.22	302.56	305.4	303.51	303.73	300.48	304.93	300.86	305.21	304.93	303.54	304.27	302.07	303.04	304.34	302.97	304.29	303.43	303.72	301.74	303.93	301.69	301.46	306.09	302.19	301.44	299.22	301.93	303.63	303.39	302.92	303.36	302.89	302.16	303.92	302.92	304.38
293.49	298.23	293.08	293.75	294.44	296.96	295.61	295.55	294.87	296.02	295.38	294.5	295.51	294.74	295.17	295.71	294.61	297.36	295.03	294.81	298.11	296.85	294.64	297.84	296.42	296.64	297.8	294.47	295	294.72	294.89	294.36	295.46	297.18	295.36	293.71	295.15	297.32	295.78	295.04	294.64	296.12	297.2	295.87	295.86	296.48	297.73	294.27	296.47	295.44
307.67	304.85	305.29	306.93	305.22	307.25	309.21	304.7	307.27	307.75	309.37	307.21	309.16	307.21	308.28	305.83	309.27	310.17	307.07	303.51	306.81	305.84	307.78	304.92	306.17	309.08	306.13	307.13	307.82	305.96	308.02	307.37	305.93	308.18	304.59	308.78	309.57	307.41	306.11	305.52	304.94	310.26	308.08	307.52	307.9	307.19	307.1	308.29	308.57	308.34
327.29	331.63	328.04	329.07	329.14	330.39	330.94	327.6	327.12	327.77	328.81	328.49	330.42	329.76	328.41	329.56	329.24	327.21	328.3	328.12	330.2	326.86	329.13	326.9	330.16	329	327.59	328.2	327.47	326.98	329.81	328.8	325.8	329.25	328.65	327.81	326.84	329.42	328.66	331.92	329.27	327.46	326.82	326.32	328.71	329.38	329.61	326.12	328.71	327.37
291.82	296.89	294.38	293.89	294.96	295.03	294.96	293.73	293.6	294.18	291.84	293.68	292.51	295.02	293.8	294.71	291.98	291.06	294.6	293.63	293.49	294.17	294.29	294.84	293.8	296.37	292.13	292.68	295.64	292.28	294.14	296.87	294.1	295.32	295.26	295.53	294.41	291.41	296.38	293.59	294.74	291.59	293.82	296.44	295.25	295.3	293.6	293.25	293.15	294.8
301.22	298.61	300.77	300.06	301.28	302.53	301.35	301.65	299.56	302.36	300.32	302.14	298.06	302.41	301.78	302.26	301.49	302.73	301.25	301.4	303.24	301.65	301.31	301.03	302.39	301.02	302.87	300.18	299.07	301.29	300.01	301.07	299.49	302.53	302.2	299.4	302.13	303.37	302.54	304.43	300.21	300.89	303.22	300.79	301.5	301.62	303.21	299.69	303.54	304.24
295.91	298.65	297.2	297.54	298.21	297.22	297	295.1	295.74	296.13	297.82	296.93	295.22	296.74	297.23	297.14	297.29	299.33	294.59	296.6	295.67	297.31	299.57	297.07	297.66	297.05	297.64	295.33	296.78	296.59	294.04	294.3	296.54	297	297.61	296.76	297.42	298.31	297.96	296.06	297.78	296.13	295.47	295.94	297.21	299.06	297.59	299.32	296.5	296.3
310.81	311.02	309.92	313.92	310.55	309	310.62	310.82	309.73	310.93	311.23	309.54	308.3	311.11	309.9	310	307.94	310.68	308.74	313.06	312.1	311.94	311.35	311.65	311.58	311.93	310.77	310.6	308.53	313.29	311.38	312.56	313.1	309.72	311.43	311.1	311.16	309.12	312.08	313.55	309.27	312.06	312.79	312.4	308.79	310.55	310.03	309.66	310.81	311.55
314.04	315.53	313.98	314.39	314.74	311.26	314.62	313.33	314.11	313.44	314.83	315.63	313.63	314.99	314.73	314.95	314.69	312.59	313.78	314.62	312.94	313.73	315.04	313.92	311.33	314.98	315.51	312.23	313.75	313.76	315.14	313.44	316.16	313.46	312.3	313.96	314.34	312.93	312.3	313.06	315.09	311.02	314.18	316.1	312.79	314.45	314.81	313.09	314.61	311.56
313.14	312.7	313.21	313.41	313.05	311.78	313.36	312.03	311.87	314.07	310.11	313.75	312.5	313.38	312.34	313.9	314.75	312.86	311.53	312.16	313.41	312.71	311.51	313.72	310.38	313.83	311.91	311.61	312.26	312.03	311.51	314.19	313.97	312.94	313.51	312.43	312.95	315.27	313.34	314.02	312.12	314.07	311.65	313.46	315.52	311.94	315.14	314.05	312.05	313.55
314.84	313.76	314.45	316.06	316.27	312.14	315.74	314.95	314.81	315.4	313.66	313.77	316.85	315.21	314.46	315.78	315.48	318.09	314.78	315.53	315.1	314.3	315.51	317.08	317.54	315.04	313.55	315.79	315.22	315.36	315.61	315.38	313.16	312.91	315.44	313.74	314.35	313.92	313.87	316.04	314.66	316.21	316.44	316.25	315.36	314.54	314.34	313.69	311.41	315.68
306.63	304.09	306.15	306.95	304.77	303.68	304.68	302.89	305.69	306.08	305.68	303.15	304.28	303.69	305.93	305.77	305.37	303.22	304.26	303.16	307.47	304.35	306.76	304.95	306.61	304.12	308.28	305.81	303.77	304.85	304.9	304.44	305.78	302.4	305.21	307.65	305.3	303.68	303.08	305.21	304.62	304.87	304.67	303.39	306.43	306.17	303.51	305.54	301.64	305.7
303.93	302.63	301.18	300.29	301.94	305.05	301.77	302.57	303.44	303.39	304.79	302.24	302.66	302.28	301.94	302.37	302.08	303.07	301.98	299.34	301.58	303.12	302.96	301.46	303.98	304.02	304.09	304.28	300.93	303.2	302.89	301.07	298.62	304.86	302.02	301.65	300.37	301.95	302.14	301.96	303.84	302.84	300.15	303.62	300.69	303.14	303.65	302.86	301.74	304.43
309.27	311.72	311.35	312.15	309.1	311.11	312.33	312.32	309.18	310.59	308.8	310.5	313.33	310.04	311.42	313.05	309.27	310.85	313.45	311.05	309.75	311.06	312.09	309.22	312.34	312.29	310.92	308.26	309.9	310.46	307.8	307.7	311.41	312.06	309.27	311.07	311.55	308.42	310.02	309.08	310.46	311.39	310.89	309.01	312.16	310.67	310.79	310.28	310.45	310.67
312.1	316	318.28	316.83	316.06	318.34	317.46	315.32	316.24	316.13	318.28	317.87	316.49	317.24	317.47	317.61	315.94	316.84	316.73	317.79	316.13	316.08	316.94	317.92	316.7	318.04	315.62	319.34	316.02	316.12	315.26	317.83	315.31	318	319.7	316.1	317.06	317.16	315.37	316.1	316.97	318.37	318.18	318.06	317.26	317.88	315.2	315.23	316.11	319.2
301.57	300.14	303.13	300.52	301.97	301.04	299.29	298.47	299.2	301.42	299.24	302.23	299.94	302.6	301.31	300.03	301.53	302.08	300.87	301.38	301.33	298.04	301.67	299.6	300.79	302.32	302.53	300.11	301.73	300.45	301.34	302.13	301.17	300.14	300.55	298.72	301.67	300.77	302.69	302.22	299.28	300.2	296.57	301.32	297.84	301.45	299.74	303.15	302.31	301.31
312.11	314.1	313.59	312.64	312.91	313.28	313.3	310.56	313.4	313.41	314.03	316.26	313.54	311.22	313.63	311.01	310.91	313.83	310.52	312.1	312.47	312.18	312.01	311.61	311.57	312.55	313.98	313.76	314.1	313.1	312.34	313.64	312.73	314.32	310.91	314.88	314.82	312.07	311.97	311.85	316.19	311.38	314.32	313	315.19	312.97	311.22	311.88	314.61	311.29
293.31	294.41	291.08	292.74	294.32	294.8	291.84	293.74	295.06	295.05	292.25	295.78	295.22	291.97	293.3	293.61	291.87	293.51	296.12	294.15	296.26	294.2	295.05	293.05	294.21	294.73	295.25	293.18	293.1	294.58	294.73	292.46	292.82	293.44	295.31	293.31	293.12	294.64	294.17	295.31	294.23	294.45	292.7	293.64	295.21	293.87	293.88	294.97	293.61	294.37
307.12	303.86	305.17	305.06	304.33	305.43	304.87	305.3	302.79	299.78	306.68	303.65	304.5	303.12	303.98	302.89	305.48	302.43	301.92	304.42	305.74	302.8	302.96	303.86	304.54	304.43	303.51	302.57	304.14	301.54	305.36	303.05	306.82	302.91	304.15	306.33	303.27	306.47	303.63	303.38	303.4	304.21	304.8	303.03	303.85	306.78	305.31	304.61	303.81	304.87
313.37	313.22	312.88	315.23	314.49	313.56	312.84	313.88	313.61	313.29	312.98	316.3	314.72	311.57	314.93	315.17	312.21	315.2	314.45	315.41	313.27	314.4	314.44	314.22	314.06	319.3	314.58	311.17	314.67	312.37	314.72	314.96	315.62	315.25	314.55	314.72	315.11	312.02	313.6	312.58	310.73	314.05	313.5	315.76	314.34	315.47	315.17	310.57	311.9	316.16
318.27	317.98	318.07	320.14	318.57	317.38	318.51	316.77	318.75	315.69	319.73	317.02	321.44	318.2	319.56	317.58	318.98	317.28	319.29	317.01	318.84	320.01	313.91	318.4	319.69	318.98	319.93	318.87	318.72	320.22	320.21	319.55	321.5	316.53	319.65	319.84	316.97	318.52	318.69	317.49	319.81	319.46	318.56	318.26	318.88	318.53	318.22	315.96	319.49	316.8
302.96	303.59	305.69	303.51	301.58	304.22	307.92	302.67	307.81	303.79	303.07	305.01	301.51	304.93	302.94	302.45	302.74	304.97	303.34	304.97	302.6	302.49	301.88	304.78	305.11	304.61	305.25	303.59	304.99	302.12	300.84	305.72	304.19	303.74	303.51	303.9	302.9	303.22	302.95	302.89	303.61	304.79	303.12	303.75	303.93	298.43	302.68	302.26	301.81	304.76
296.21	296.84	296.55	295.63	296.15	296.88	298.21	298.8	297.55	296.45	301.84	297.19	295.9	297.31	297.7	298.17	297.32	299.35	296.18	295.94	295.17	296.16	298.19	299.44	296.37	298.93	296.7	294.57	297.71	296.68	299.56	296.84	294.99	297.18	298.48	297.85	294.49	296.05	295.98	298.3	297.09	297.84	299.07	296.77	297.08	295.41	294.89	297.96	297.41	297.38
312.57	311.7	314.04	311.96	312.06	312.74	311.59	312.22	312.2	310.86	310.54	311.53	311	311.54	314.81	313.24	310.05	313.68	313.06	313.31	311.84	312.44	310.78	310.9	311.38	312.89	313.39	313.41	311.64	312.12	309.69	312.67	312.68	309.86	314.66	312.86	310.28	311.74	310.82	312.48	309.9	311.25	313.95	312.41	313.3	311.2	313.07	311.46	311.42	313.26
313.77	313.93	314.79	313.58	314.27	315.69	314.54	312.41	311.36	311.67	311.93	312.15	312.35	313.6	314.34	312.69	313.03	312.72	310.22	314.88	311.26	314.81	312.49	315.37	310.64	312.98	315.73	313.3	310.43	313.54	313.37	312.88	311.89	314.15	315.53	314.04	314.66	315.46	310.55	315.08	312.93	314.36	313.65	314.21	311.2	314.05	310.36	313.7	313.81	312.79
317.97	316.14	318.1	316.18	318.61	316.3	320.81	318.86	316.29	319.84	317.13	316.47	319.16	317.31	319.22	316.21	321.11	319.01	317.06	317.64	317.28	317.99	316.94	316.78	317.67	320.33	317.3	319.65	319.7	319.2	318.28	318.47	317.89	318.87	319.44	318.1	317.69	318.7	318.86	316.32	321.25	319.68	319.27	318.31	317.34	319.58	318.28	317.09	319.32	318.02
302.11	307.66	304.77	305.76	306.19	304.16	310.57	305.99	308.16	305.37	305.98	306.69	305.36	307.17	305.97	305.49	305.2	305.05	305.14	304.56	305.4	305.78	306.25	307.03	304.68	304.36	307.71	306.34	304.47	305.83	307.22	307.54	305.17	304.65	309.25	303.42	304.87	306.45	308.4	305.99	306.95	305.46	309.55	306.96	305.08	305.48	306.22	305.39	306.48	303.92
310.94	314.67	314.17	314.84	313.09	313.52	316.43	312.47	311.57	312.31	311.76	312.28	312.53	315.43	314.71	314.91	312.96	314.27	312	314.01	313.9	313.35	312.96	312.12	312.09	313.06	311.4	313.39	313.68	313.18	310.96	312.43	309.21	315.05	312.52	314.63	313.36	311.75	314.23	312	311.8	311.98	313.76	313.34	313.8	316.33	312.3	312.39	315.06	312.84
313.02	310.26	311.21	310.59	309.22	310.53	311.11	313.68	311.91	311.95	311.06	312.5	310.58	312.33	309.39	310.39	309.95	311.62	311.84	311.64	307.88	312.54	313.37	310.52	311.1	310.81	310.58	312	310.15	311.74	309.27	310.41	309.99	312.32	309.48	312.84	312.72	309.49	311.7	309.75	311.04	311.01	307.09	310.43	312	310.07	309.73	310.29	312.44	309.17
310.84	310.76	312.31	311.81	314.27	313.83	308.17	312.05	310.48	311.13	311.62	307.74	311.96	312.8	313.44	313.15	311.6	310.46	311.71	313.72	313.5	312.29	313.43	313.78	311.98	312.91	313.24	314.3	310.12	309.76	308.8	311.69	313.65	311.72	314.77	310.76	314.05	310.29	310.82	312.08	310.72	309.57	311.29	311.98	310.26	313.36	310.15	309.38	311.29	312.7
314.19	314.23	315.77	314.92	315.59	314.18	311.18	310.48	311.35	312.53	313.83	311.15	311.19	312.16	313.99	312.36	313.71	312.88	310.48	311.93	312.02	312.99	310.87	311.71	313.38	313.29	311.82	313.85	312.13	315.44	312.33	312.81	313.93	314.19	310.36	314.05	314.32	312.36	312.97	313.6	312.9	313.17	313.04	311.61	312.58	313.2	311.81	313.06	313.47	313.08
328.72	327.91	327.38	330.14	328.18	328.94	326.92	326.55	325.22	328.76	327.86	327.82	327.15	328.86	327.73	328	326.51	327.78	327.54	329.68	328.71	329.25	325.87	327.67	325.85	330.05	329.43	326.48	329.39	327.4	328.55	329.95	328.26	329.31	327.46	325.47	328.01	329.05	326.02	329.16	327.69	329.37	328.28	327.12	325.53	327.52	326.7	329.4	326.22	326.76
295.8	295.49	296.77	294.24	294.58	296.07	296.37	296.77	294.44	293.49	292.81	292.31	296.43	292.6	296.54	296.14	293.41	295.29	295.46	296.36	295.18	293.38	292.83	294.27	295.42	294.31	295.12	294.12	293.49	292.65	292.15	293.99	295.19	293.08	295.68	296.75	293.65	292.19	295.69	294.68	295.91	291.79	294.15	293.36	290.66	294.91	295.88	293.51	295.59	293.73
295.19	292.29	294.77	291.85	293.84	294.5	294.81	294.25	292.45	293.08	292.31	291.75	296.85	293.03	293.76	294.01	293.17	292.99	295.99	296.05	292.16	292.79	295.2	292.45	293.71	294.56	293.65	296.43	295.7	297.26	295.53	293.93	294.51	292.78	292.11	293.84	296.4	295.8	292.35	291.24	294.55	293.72	291.71	297.26	292.48	294.42	293.24	294.12	294.02	294.81
304.96	303.13	306.83	304.97	306.57	306.64	303.97	304.14	302.58	305.46	304.14	303.39	305.33	305.97	304.75	303.34	305.44	303.8	305.34	304.94	303.4	304.43	305.06	308.35	305.77	304	306.64	306.57	303.04	302.28	305.76	304.9	305.14	304.67	303.05	305.7	306.16	303.51	304.57	305.01	306.11	304.5	306.96	307.03	304.11	304.34	303.69	303.35	303.4	305.2
325.84	327.94	327.75	324.87	327.54	324.49	328.22	324.61	325.12	326.29	326.8	325.33	330.12	327.55	330.55	325.86	326.49	324.06	327.51	327.79	327.77	326.89	325.47	326.55	331.31	325.82	329.16	327.12	328.59	328.52	324.41	325.33	326.8	327.05	325.37	326.53	327.76	328.81	327.85	327.56	327.84	325.71	330.07	327.45	327.41	327.42	330.9	327.67	327.03	328.31
315.2	313.69	311.83	312.37	313.75	315.52	314.82	311.01	312.51	314.84	310.25	314.33	313.99	313.42	311.15	312.99	311.36	310.36	312.97	311.86	313.35	314.52	313.19	314.77	313.19	314.39	315.81	313.92	314.65	315.29	313.39	314.42	314.7	311.62	311.02	313.93	313.93	314.25	312.81	314.52	313.25	313.99	311.02	312.86	313.48	313.81	312.75	313.77	314.27	312.45
302.65	307.14	304.2	304.67	302.18	306.4	305.05	306.31	307.08	301.71	307.03	304.07	304.48	302.1	302.62	305.69	305.63	301.95	304.19	301.83	305.17	302.56	305.67	305.35	305.04	304.31	304.24	302.83	302.95	303.81	302.03	305.14	303.09	303.83	302.84	305.53	306.07	305.52	305.92	305.4	303.96	303.78	302.99	305.4	304.67	303.27	305.72	304.63	305.67	302.44
310	309.28	313.63	309.09	310.45	311.01	309.46	310.01	311.47	310.86	311.12	308.77	311	311.26	309.36	310.89	310.91	310.7	311.77	311.6	311.98	310.09	310.13	312.22	308.5	312.71	311.78	310	313.07	311.21	312.17	311.78	313.01	311.05	309.17	311.26	310.33	310.79	311.37	311.38	311.63	309.72	311.12	308.36	308.56	312.51	312.54	312.8	311.34	312.93
320.78	316.96	317.17	318.71	320.24	317.52	315.09	316.83	317	319.27	318.24	315.37	316.77	317.44	315.72	319.14	319.55	317.63	320.52	318.65	319.18	318.25	315.54	316.91	317.82	320.98	316.25	319.15	316.67	320.18	316.36	319.68	318.15	315.9	315.33	315.83	315.72	317.76	317.15	318.36	317.83	320.08	315.78	318.01	320.13	320.03	317.35	318.68	318.52	314.14
293.01	295.54	294.25	294.08	296.02	295.47	294.89	294.87	294.56	296.58	294.72	292.46	295.33	295.2	294.28	292.68	295.17	294.23	296.91	294.56	292.8	296.42	293.3	296.25	296.62	295.17	294.59	294.04	294.1	295.55	294.97	292.59	293.63	294.6	293.41	295.02	296.96	295.13	293.74	295.9	296.97	293.42	298.06	294.38	295.56	293.9	293.13	297.13	295.61	292.99
315.18	316.26	314.06	316.47	314.83	315.44	314.23	312.62	316.59	314.25	315.54	316.45	315.82	313.83	317.66	315.64	315.32	313.62	316.63	313.21	316.52	316.9	317.33	314.8	316.54	316.66	314.94	314.96	315.1	313.88	314.6	315.01	315.68	317.88	316.49	316.92	315.18	316.66	315.84	315.15	312.82	316.72	318.9	315.82	318.72	315.77	319.71	316.26	315.47	316.27
306.42	308.01	308.11	305.54	307.13	306.62	305.46	305.36	306.44	306.81	305.05	307.28	306.8	304.85	304.93	306.82	306.48	307.31	306.74	305.11	306.34	306.31	308.82	308.74	304.33	307.94	308.68	306.45	305.36	304.26	307.77	308.23	305.53	305.92	304.97	304.88	309.88	305.91	306.05	306.75	308.94	309.73	305.4	304.87	306.04	306.52	308.7	307.27	305.94	306.08
326.99	325.08	327.41	325.14	325.46	327.13	323.95	324.38	323.47	327.11	325.2	323.84	325.3	325.68	324.63	320.85	324.2	324.94	322.43	324.07	324.95	325.25	324.59	323.97	323.27	322.66	324.21	326.07	324.72	322.4	324.61	323.87	324.4	322.65	326.76	323.93	324.2	326.12	325.83	324.36	324.02	321.54	323.3	324.93	324.76	324.88	325.03	322.41	325.67	325.26
316.51	318.89	320.72	317.83	320.57	319.97	317.7	317.29	320.46	318.88	317.89	319.84	323.4	320.5	320.69	320.4	319.64	319.5	321.57	320.02	318.84	319.11	320.46	319.06	319.59	319.38	319.32	319.36	321.06	318.65	316.31	319.88	320.31	316.58	318.81	317.89	319.44	319.56	318.75	318.08	318.05	319.34	319.7	319.35	318.11	318.18	320.9	319.81	319.08	320.82
306.84	307.29	307.54	306.16	308	307.03	308.02	305.45	306.77	307.96	305.16	306.39	305.82	307.27	304.37	306.49	306.98	309.05	307.28	309.2	307.46	305.89	305.34	306.95	309.39	307.05	306.74	306.93	307.56	305.91	306.03	305.52	306.05	306.95	302.56	304.85	306.62	307.21	305.31	307.26	304.77	308.03	304.86	306.95	308.36	308.71	304.82	301.98	306.65	304.64
303.78	304.82	304.96	305.23	303.92	307.05	306.48	304.44	304.98	304.19	305.62	304.64	304.19	303.93	304.13	304.17	305.52	306.96	302.86	307.33	308.95	306.04	305.8	305.21	303.63	306.79	305.36	306.9	304.05	306.25	303.12	306.11	305.17	307.6	305.41	304.85	305.62	304.45	303.42	305.46	309.17	304.77	305.89	307.52	305.91	306.83	303.14	306.31	307.51	307.87
304.06	304.88	302.77	303.23	301.36	301.69	300.14	302.58	301.35	302.16	303.37	303.17	304	300.66	302.55	304.29	300.64	300.59	302.51	301.59	303.01	304.39	303.29	303.36	302.35	301.57	301.2	301.49	302.76	301.25	302.96	300.81	301.12	303.81	299.81	302.02	303.87	301.77	301.98	302.2	302.39	303.61	303.65	304.4	302.3	301.98	301.51	300.31	301.13	303.82
306.81	308.58	306.16	304.03	307.5	308.81	304.68	307.85	308.91	307.28	304.46	308.06	309.32	306.44	308.98	303.21	306.87	307.43	306.92	307.33	306.7	307.64	304.62	307.19	304.36	304.78	307.14	308.65	307.02	307.1	304.95	306.7	303.96	305.44	305.35	306.66	306.21	306.97	307.75	306.63	306.81	310.19	308.18	306.32	304.79	307.36	306.39	308.62	309.12	309.49
327.94	326.08	327	326.51	326.73	324.68	326.09	330	327.69	325.06	326.82	326.52	327.75	327.25	327.93	327.11	327.75	330.18	328.17	329.11	324.89	328	328.13	326.52	326.09	326.93	327.91	328.26	328.65	325.66	329.5	328.16	330.4	326.17	328.55	326.4	328.74	327.55	328.04	327.08	325.31	326.5	329.19	328.27	325.56	326.89	326.89	327.92	328.4	325.67
314.34	315.42	313.35	316.05	312.83	315.96	314.06	314.87	314.12	313.12	312.97	314.92	313.93	315.05	315.05	313.75	316.77	315.97	314.77	317.79	314.18	316.24	317.06	313.44	314.76	314.02	314.51	317.11	315.48	313.36	312.17	314.66	315.33	315.22	315.8	314.33	318.19	317.05	317.79	314.21	313.62	314.01	318.1	312.71	316.38	314.1	315.89	315.15	315.18	315.79
303.37	306.5	303.67	304.3	308.37	304.25	304.14	304.01	305.09	305.52	304.85	305.26	303.63	304.49	305.58	307.19	304.24	302.96	304.02	305.46	306.35	306.69	306.78	305.73	305.97	304.12	306.83	305.17	306.37	305.01	304.59	307.32	304.4	304.17	308.01	304.16	308.75	304.79	307.48	308.6	303.97	303.02	305.42	304.74	304.41	304.38	305.98	304.79	303.28	306.12
299.05	296.1	297.97	299.9	299.44	297.4	298.44	296.99	297.95	296.25	297.82	298.13	298.46	297.4	299.28	297.35	294.85	297.28	294.42	296.48	293.94	296.49	297.47	295.66	296.92	299.33	298.12	298.27	297.98	298.59	298.92	295.42	295.67	296.31	296.98	297.29	297.84	296.16	294.84	297.3	297.84	298.03	296.08	297.84	300.22	298.03	298.4	296.56	295.96	295.49
295.92	296.91	295.13	294.13	296.58	292.09	293.7	293.15	294.41	292.52	294.33	295.27	291.23	294.66	295.85	294.91	290.88	295.4	293.05	292.62	294.09	294.32	292.26	293.49	293.37	292.47	292.1	292.92	294.06	293.79	295.02	294.31	294.23	292.78	293.32	293.98	297.57	295.41	293.17	293.39	294.22	293.91	292.72	293.77	294.81	293.7	292.89	293.51	294.8	292.85
309.68	312.53	313.35	311.05	310.14	312.68	313.14	311.84	312.44	310.07	311.94	313.02	311.98	312.43	313.01	310.44	312.78	313.76	314.01	315.64	312.64	308.83	312.73	312.17	313.71	313.29	311.06	312.47	311.48	312.89	310.86	310.48	311.84	312.59	311.81	311.76	309.7	313.18	309.53	314.97	311.5	309.64	314.54	312.31	310.83	310.81	311.88	309.36	311.56	311.29
294.76	296.04	293.12	296.4	296.64	295.55	294.16	291.73	296.89	296.32	295.87	297.39	295.09	294.78	296.36	295.15	296.9	294	294.98	293.33	296.96	295.96	295.17	297.07	296.09	296.29	296.74	295.43	295.76	295.31	294.79	293.88	294.14	294.81	295.83	291.43	295.39	295.21	294.5	297.37	294.48	295.49	295.11	296.3	295.25	292.08	294.95	295.25	292.89	293.84
299.68	299.3	298.65	298.29	300.68	299.74	298.91	302.93	301.65	298.6	299.47	298.42	299.77	300.67	299.5	297.64	301.3	297.62	301.06	298.08	299.91	300.56	299.52	299.94	302.1	300.59	301.33	298.98	299.31	298.73	298.5	299.3	299.17	299.63	299.17	302.27	301.85	298.51	299.46	301.12	299.45	299.76	299.42	300.64	300.89	299.34	297.77	300.2	298.17	299.79
311.99	309.27	310.43	309.87	312.08	312.73	309.85	311.33	311.27	310.08	311.01	310.36	310.58	311.45	309.61	309.64	312.48	311.25	309.07	311.84	313.98	310.66	309.24	309.83	308.59	311.12	308.22	310.22	309.56	310.13	310.75	309.75	311.01	309.16	310.93	312.95	309.32	310.03	309.56	311.84	311.76	311.09	304.96	310.53	312.23	309.36	311.04	310.48	311.78	307.38
302.37	301.13	304.74	305.66	306.01	301.3	304.14	305.04	303.03	301.87	303.15	300.35	301.16	303.61	302.48	305.05	303.5	301.53	302.83	303.23	302.39	302.06	302.04	302.69	301.24	303.64	301.17	301.31	304.49	301.94	303.32	301.86	304.85	302.31	302.58	303.66	305.17	303.46	302.03	303.94	300.41	302.91	303.34	303.21	302.97	305.78	301	302.33	300.03	304.33
309.89	310.64	308.07	310.8	309.21	310.22	312.54	311.06	311.88	310.25	311.85	310.66	312.96	309.88	311.8	312.28	309.91	309.17	310.49	307.92	310.79	310.5	309.62	311.68	311.84	310.59	312.94	310.23	308.32	312.18	311.14	314.34	312.47	308.86	310.72	310.34	310.41	311.22	307.67	308.93	310.58	311.64	312.97	309.51	311.36	309.32	309.03	310.46	309.66	311.64
293.61	293.97	295.33	290.35	295	294.17	293.9	295.47	295.29	293.88	291.32	293.56	294.45	297.26	294.47	291.84	293.19	290.77	294.66	293.07	295.81	294.66	294.3	290.57	292.35	293.99	295.32	295.45	295.56	293.22	296	296.27	294.77	293.4	294.56	294.29	295.33	292.69	294.13	295.97	294.22	294.22	293.97	293.7	294.81	293.77	292.13	294.9	291.77	293.48
313.51	312.26	310.59	313.04	314.12	315.3	310.49	315.81	315.59	309.99	314.95	314.51	312.58	311.74	313.44	313.69	314.76	313.69	313.11	313.72	314.5	311.95	314.27	314.24	312.06	315.14	313.42	313.88	311.51	315.08	311.88	314.42	315.42	315.35	313.61	314.74	314.51	314.28	312.73	312.95	313.8	312.92	315.82	316.44	312.41	314.3	314.84	312.49	317.39	312.1
312.81	314.51	312.04	314.63	312.3	314.56	314.01	313.87	312.38	314.28	312.65	311.92	312.93	311.96	313.08	312.51	316.49	314.78	314.32	310.43	316.35	314.56	314.34	314.87	315.08	316	314.05	312.79	314.78	315.46	314.33	313.28	314.82	312.15	312.8	315.52	314.1	314.16	312.15	315.66	313.6	315.48	313.62	313.61	311.77	313.63	314.44	313.86	316.71	312.19
310.61	311.16	314.57	312.21	313.6	312.25	312.44	310.61	309.75	314.24	312.98	311.36	311.82	311.3	310.83	311.83	311.62	313.09	311.76	314.27	311.8	313.36	308.52	311.72	312.32	313.18	311.59	314.35	312.96	311.54	311.68	312.03	311.8	314.07	311.9	311.58	310.13	310.47	312.03	311.77	309.95	313.44	312.37	313.57	312.44	312.44	312.04	310.92	313.97	314.16
313.9	315.24	315.86	311.16	315.63	314.98	312.48	313.21	317.08	315.48	315.8	314.99	314.67	316.08	314.91	312.87	312.8	311.31	314.62	315.03	312.2	314.15	314.49	316.27	314.1	315.58	316.16	312.46	314.14	315.33	316.65	314.29	315.46	317.33	317.01	311.39	315.04	315.42	314.4	314.18	314.52	314.5	316.85	316.27	316.28	313.16	314.26	315.44	314.11	313.56
310.22	311.99	308.75	310.99	310.79	308.35	310.13	307.7	310.67	309.63	310.46	308.33	310.77	308.89	308.78	310.6	308.6	309.57	307.73	309.93	310.15	309.96	309.46	308.83	309.72	308.06	310.32	309.57	308.23	307.86	309.73	308.85	310.59	309.17	309.77	311.61	309.45	310.92	309.33	310.2	310.56	307.96	307.9	308.43	307.24	312.19	308.67	311.43	308.79	309.04
325.95	326.05	322.62	328.26	323.35	325.39	325.32	326.44	324.03	327.61	326.33	329.07	326.83	328.46	329.67	326.11	327.79	327.19	328.35	326.22	324.52	324.55	326.38	328.29	328.98	328.07	328.19	326.92	328.64	326.64	325.77	326.77	327.94	324.79	325.76	326.74	327.96	327.8	329.53	327.46	327.24	329.56	327.39	327.18	327.08	325.93	328.05	326.44	326.72	327.49
315.46	317.01	316.03	314.95	315.26	317.72	311.5	314.32	317.74	316.42	316.26	314.02	313.59	317.2	314.21	314.46	315.56	313.17	313.28	314.56	315.09	315.22	312.72	314.81	313.23	313.46	315.42	312.64	317.27	315.87	312.83	316.11	315.59	314.48	315.94	312.7	315.15	314.3	314.15	314.36	314.63	314.57	314.6	314.8	313.92	314.19	316.69	314.59	313.32	315.04
315.21	314.47	316.25	315.96	314.31	312.98	312.99	315.89	315.76	313.6	315	315.04	319.3	313.69	316.69	314.55	314.01	312.76	313.44	313.86	314.35	314.81	315.56	314.09	315.32	313.87	317.08	316.11	318.37	315.26	315.53	314.46	314.93	313.03	315.78	314.92	315.51	312.89	317.33	314.98	315.84	312.86	314.27	315.39	312.1	315	315.77	313.78	315.57	314.27
302.79	303.09	304.07	302.96	305.06	304.65	300.63	304.57	306.51	304.15	306.98	304.96	305.56	304.53	303.43	306.62	305.09	303.72	303.26	304.75	304.61	307.03	303.68	301.83	302.26	304.78	301.88	302.95	304.95	303.48	302.54	304.71	301.87	304.78	304.03	303.44	303.55	303.38	305.5	304.07	305.4	305.06	304.64	304.47	302.86	304.56	306.05	304.3	302.82	305.68
301.86	307.21	304.69	306.04	304.16	303.3	301.82	304.91	307.98	305.2	304.13	305.02	306.47	304.91	302.15	304.13	304.83	306.7	305.03	306.14	305.23	303.46	306.02	302.95	303.3	302.79	302.83	304.42	306.01	305.78	304.71	306.97	303.44	303.93	303.84	303.65	303.93	305.69	305.02	304.25	305.81	303.75	302.19	305.48	303.31	305.43	303.76	305.81	306.3	304.29
308.28	310.24	310.99	310.59	310.41	309.83	310.73	311.21	312.04	309.67	310.37	309.23	309.68	310.35	307.7	311.44	310.14	311.41	311.67	309.96	310.74	310.22	310.5	309.95	310.55	310.81	312.16	309.53	309.94	309.95	312.36	310.54	309.61	311.26	311.45	309.46	310.73	312.19	309.46	311.31	313.34	309.35	311.48	312.04	311.44	311.12	311.07	310.41	311.75	311.62
315.15	313.46	314.24	316.17	314.37	312.16	316.04	314.28	310.99	315.15	314.64	312.05	315.65	310.86	312.51	313.24	314.4	314.69	313.74	313.59	313.55	314.48	314.48	312.8	316.47	316.31	312.44	313.32	315.4	314.78	311.97	309.98	313.21	314.39	313.06	314.02	314.52	311.42	313.01	313.9	317.66	315.85	312.03	312.94	314.04	314.14	313.49	313.34	315.77	315.65
303.43	305.3	304.27	306.47	305.08	307.23	303.74	305.84	306.11	305.45	305.88	305.62	304.41	304.1	303.07	305.03	306.25	304.84	305.1	305.72	301.96	304.01	305.8	304.69	303.91	306.62	304.26	303.71	302.85	300.59	304.73	303.89	302.91	305.69	302.9	304.09	305	307.29	303.86	304.61	307.12	307.86	305.66	305.55	305.3	302.06	304.88	305.28	305.67	303.42
314.56	313.16	312.94	314.98	311.12	314.19	311.12	312.26	313.06	312.4	314.57	312.92	313.19	315.73	313.97	312.12	314.77	315.47	313.48	312.67	313.42	314.33	312.88	314.46	313.95	314.23	313.17	315	314.32	312.61	313.73	311.3	314.76	313.98	312.11	312.64	315.84	314.94	312.88	312.83	314	313.16	312.34	315.28	314.05	312.99	314.17	314.27	315.95	311.71
318.11	314.42	314.32	314.45	312.69	313.19	314.25	313.42	313.44	312.57	313.63	311.9	315.17	312.81	313.97	312.43	312.2	313.22	313.09	314.21	314.22	314.99	310.76	313.72	311.86	315.31	314.13	315.12	315.22	314.96	315.19	313.59	315.59	314.82	314.03	314.35	314.7	314.94	316.37	313.67	314.45	312.67	310.98	314	314.26	314.46	313.5	313.5	315.03	312.36
309.21	307.53	307.2	309.55	310.36	309.7	307.91	309.24	308.48	308.47	307.99	306.62	308.72	305.3	308.53	308.08	308.6	306.32	310.55	310.13	308.75	310.16	308.87	310.02	311.06	309.79	310.46	312.81	307.89	311.26	309.19	307.88	307.51	307.7	304.59	310.26	308.83	306.89	309.38	308.1	310.69	308.63	308.99	309.19	309.17	308.07	308.08	308.97	309.09	307.59
311.53	309.48	312.02	310.85	312.39	313.09	314.6	313.05	312.79	312.48	312.96	311.36	313.5	314.4	313.41	313.8	314.33	314.06	314.62	313.76	314.36	310.01	313.64	314.19	314.97	312.04	312.88	313.37	315	314.74	310.94	312.47	313.59	312.5	313.95	310.15	310.86	313.14	312.33	315.12	313.03	313.2	312.28	312.5	312.41	312.15	312.74	312.8	315.29	310.22
316.31	317.05	321.28	318.88	317.31	318.12	317.07	314.99	315.05	315.89	317.65	318.5	319.8	317.44	319.69	316.38	320.09	317.31	315.38	316.92	321.7	319.41	320.36	316.13	318.59	316.17	318.39	317.94	319.72	315.17	316.29	319.3	317.44	317.33	318.58	316.7	317.86	317.39	318.72	317.8	317.34	320	317.66	319.85	320.56	320.36	316.1	319.89	317.53	318.05
299.47	301.35	298.42	299.84	299.03	300.42	298.54	298.64	302.48	301.53	298.87	299.25	300.07	298.71	299.11	300.78	300.22	302.1	299.1	298.53	300.16	302.51	300.35	300.09	302.38	300.59	299.85	301.79	296.11	300.89	299.04	300.95	298.2	300.14	300.63	299.65	301.58	301.81	299.28	301.3	299.86	298.34	297.86	300.17	299	301.22	298.61	299.42	302.64	300.08
301.04	301.11	299.78	300.17	300.67	300.93	299.01	302.76	299.58	302.46	300.52	302.1	301.15	299.85	301.94	302.19	298.47	301.17	301.54	299.3	303.43	298.61	301.31	302.26	303.3	300.25	299.49	300.41	300.81	299.87	299.88	298.76	300.33	302.17	300.23	299.56	300.11	300.42	298.92	299.75	302.75	301.65	298.53	301.04	301.82	300.75	300.19	302.76	300.23	300.59
301.92	301.2	301.5	303.56	302.96	305.62	303.01	303.58	304.72	302.67	303.86	302.71	303.41	305.58	304.43	303.61	304.94	304.19	302.58	302.72	303.35	302.47	303.55	304.39	303.33	304.76	305.51	302.78	302.88	301.43	300.83	304.33	302.15	301.7	304.26	301.14	303.35	302.96	303.84	303.87	302.94	303.81	303.26	301.86	302.86	301.86	301.91	301.58	304.3	301.3
305.09	306.68	303.31	305.92	303.9	305.17	301.76	304.35	305.32	303.89	303.76	303.59	304.54	302.49	303.4	305.24	304.09	305.15	303.51	304.56	304.78	307.35	303.64	301.63	303.45	304.61	301.92	303.38	306.33	305.73	303.68	303.21	304.61	303.18	306.46	304.12	302.93	304.51	306.79	304.42	302.28	304.64	306.09	304.7	304.12	303.17	304.38	304.8	304.8	305.03
300.92	301.13	300.29	301.16	300.58	301.18	300.9	299.87	301.2	302.75	300.52	303.55	302.98	303.49	300.9	302.23	302.34	300.03	300.44	301.54	300.51	300.18	299.77	301.37	300.88	299.07	303.01	298.03	303.68	301.57	302.28	298.54	298.97	299.5	300.38	301.22	301.37	299.14	301.05	302.95	303.37	300.84	301.77	298.26	300.09	301.33	300.42	299.79	300.97	301.62
301.16	304.55	303.48	303.05	302.77	303.23	301.65	304.84	302.34	302.85	301.1	301.79	303.07	302.51	301.37	303.45	303.99	303	302	304.47	303.98	301.75	303.51	306.04	301.91	301.92	304.07	303.32	303.01	305.2	303.08	303.13	304.75	301.56	302.58	303.03	304.97	303.67	302.22	303.42	304.7	302.14	304.9	303.44	302.35	302.61	305.26	304.85	305.52	303.14
317.47	316.63	314.72	314.72	317.07	317.67	318.12	318.12	313.92	315.05	316.33	316.29	318.7	313.86	317.32	315.21	318.06	317.12	318.53	314.47	315.87	318.13	318.1	315.38	315.57	314.23	317.85	315.02	315.58	314.69	316.53	317.27	316.71	317.03	317.73	317.9	318.2	316.85	318.6	315.78	315.15	317.3	317.15	315.31	316.04	316.19	314.99	317.41	317.19	315.68
305.07	305.37	304.37	304.59	305.64	305.43	305.46	305.36	302.2	304.95	305.82	306.15	304.64	307.91	304.15	305.76	305.24	305.46	306.99	305.59	304.22	306.77	307.02	305.61	303.35	307.24	305.9	305.54	305.74	304.38	308.12	305.54	304	305.4	306.72	306.72	305.17	304.38	305.61	304.37	303.56	304.62	306.1	304.87	306.59	304.63	304.45	306.03	306.7	308.71
304.05	304.19	303.52	306.62	305.64	304.26	306.1	305.84	303.4	303.02	302.17	304.17	303.51	304.06	302.7	304.44	303.27	304.37	307.29	304.68	306.49	303.35	304.17	305.71	304.55	302.5	304.9	303.88	305.43	300.9	305.83	306.14	304.25	304.65	304.05	306.74	303.81	302.32	305.51	305.39	304.66	303	304.35	304.85	307.04	303.09	303.66	305.25	304	305.17
316.66	313.27	316.19	313.98	314.38	315.64	312.66	314.08	314.66	315.85	316.95	314.9	312.14	315.27	315.4	313.55	316.71	314.09	311.02	316.55	315.55	313.33	315.53	313	316.73	315.04	313.89	316.31	315.59	313.93	313.45	313.47	314.11	317.35	311.97	317.43	316.3	315.17	315.03	315.49	314.54	315.4	314.22	314.29	312.92	312.39	313.14	316	316.14	315.48
305.79	303.37	303.12	303.3	302.6	301.85	301.05	302.95	303.77	302.93	304.94	302.54	304.57	300.78	305.57	304.73	303.1	305.19	303.24	303.8	303.63	303.31	301.31	302.9	304.07	304.16	302.32	301.64	303.58	302.84	303.82	303.51	302.16	301.09	304.47	303.03	302.77	301.23	300.73	304.88	302.63	303.11	301.75	301.12	304.32	301.96	304.97	301.32	302.99	303.16
327.98	328.47	329.06	328.41	328.38	328.68	328.37	327.43	328.55	329.74	328.6	329.92	329.32	329.19	327.85	327.34	327.55	329.87	328.24	328.24	330.24	327.7	331.44	328.19	324.62	328.41	327.07	329.22	327.97	327.86	329.61	327.93	327.73	330.24	329.37	326.72	328.34	326.23	327.54	328.83	328.94	328.65	328.93	329.69	329.4	330.01	329.87	326.24	330.2	327.83
315.6	314.62	315.01	313.91	313.74	312.22	314.2	314.43	314.84	315.6	313.89	315.16	314.6	316.54	313.13	314.61	314.58	314.24	316.15	313.14	313.49	318.03	316.04	315.38	314.32	315.08	315.88	313.41	312.64	314.6	313.79	316.55	314.19	314.66	315.26	315.77	315.56	314.27	316.23	313.85	315.56	313.1	313.86	315.76	317.48	314.69	315.92	314.57	315.19	313.58
327.97	328.62	328.97	325.99	327.93	329.14	329.41	326.6	328.09	327.99	329.3	327.3	326.17	325.89	329.11	323.87	330.31	328.53	329.56	329.85	325.61	328.47	324.82	328.68	327.4	328.67	325.93	328.02	329.18	325.65	328.86	328.02	328.42	326.91	328.72	328.51	328.65	327.93	328.95	328.87	326.55	328.35	325.78	324.84	328.07	327.87	327.32	326.73	325.76	328.73
304.2	304.85	304.11	306.02	302.79	306.57	302.91	305.64	305.06	307.7	305.53	303.41	306.84	305.75	305.22	306.02	306.71	304.19	306.39	306.94	303.11	306.81	304.7	305.56	304.98	304.05	302.55	304.78	306.49	304.45	305.04	305.73	305.45	304.83	305.2	303.8	305.99	305.67	304.57	303.81	307.16	304.55	303.44	304.04	305.57	305.28	305.03	305.16	305.03	302.71
294.77	293.4	294.26	293.31	292.87	297.6	294.1	292.83	296.28	294.1	294.96	295.72	294.7	294.81	296.42	293.87	295.21	294.77	290.21	295.06	296.1	294.61	294.63	294.54	295.79	293.73	292.7	295.34	295.05	293.82	291.43	296.03	292.79	292.7	294.14	292.03	295.49	293.39	292.66	294.25	294.7	293.43	292.06	293.81	293.75	292.53	295.14	291.55	293.5	293.35
307.45	309.71	308.04	308.85	309.61	307.84	309.02	307.89	309.72	311.42	308.87	308.68	309.41	307.32	307.38	306.49	308.49	310.54	310.49	307.57	311.36	309.71	308.73	308.88	309.14	309.12	310.22	308.42	309.75	309.27	309.14	309.88	308.64	309.38	305.75	308.32	310.62	309.75	308.73	307.89	308.81	307.86	306.05	309.15	308.91	308.94	308.37	308.73	309.96	310.5
310.15	311.64	310.28	311.31	310.05	309.14	312.44	309.71	312.6	313.05	310.11	311.93	309.75	312.99	312.02	310.14	309.49	310.12	310.86	308.97	312.21	310.83	309.97	311	311.77	310.36	310.95	310.5	310.03	312.09	311.19	313.81	310.95	309.38	310.58	311.86	310.37	311.6	311.55	314.02	308.55	310.45	310.28	311.13	311.57	310.37	310.66	309.56	307.52	311.22
326.57	326.43	325.15	323.59	324.56	324.97	327.14	323.58	323.67	326.83	326.72	322.35	323.68	323.33	323.26	327.31	326.74	323.89	324.16	325.76	324.91	323.4	325.89	325.15	325.96	322.45	322.63	326.29	324.25	326.35	324.67	323.92	324.71	325.52	323.98	327.11	325.78	326.32	327.88	324.31	324.21	324.66	324.47	328.13	325.9	326.43	324.69	325.44	325.36	325.35
306.29	306.82	308.29	306.67	307.95	308.34	304.48	307.95	303.91	306.41	306.98	304.53	306.68	305.87	305.93	308.05	305.72	306.79	306.29	308.17	307.49	304.6	304.57	308.18	306.93	305.4	303.69	309.19	306.55	308.51	304.92	307.01	306.54	306.04	305.56	307.57	306.46	304.61	305.18	306.02	306.07	307.13	303.34	304.42	303.47	306.75	308.57	307.47	307.78	307.4
304.31	305.98	305.67	305.11	305.99	306.63	304.86	305.02	303.7	304.22	306.37	305.88	305.01	305.78	306.4	305.46	306.07	305.29	305.83	306.34	303.1	304.46	302.82	303.75	307.03	306.91	307.5	303.59	305.75	305.45	304.62	305.35	308.79	304.99	304.69	304.77	306.49	304.83	306.18	304.26	307.61	305.85	305.09	305.29	306.05	306.91	305.54	300.77	306.65	303.68
292.97	292.24	293.66	296.7	293.08	295.39	294.23	295.49	292.41	293.3	292.33	293.71	295.24	293.21	297.3	291.73	295.72	295.77	297.2	295.63	295.43	292.94	292	291.73	294.95	293.85	292.24	295.81	293.9	294.51	293.41	294.15	294.15	293.05	294.53	290.4	292.56	295.07	292.24	293.87	292.34	294.66	292.19	295.23	294.75	296.86	291.78	294.24	294.57	296.44
304.59	306.49	304.9	304.77	303.75	308.38	305.38	305.04	306.05	304.3	305.98	305.64	305.38	304.64	305.59	304.49	304.29	306.38	304.98	306	306.25	306.23	308.04	304.98	306.57	305.97	304.61	305.16	306.32	303.23	307.92	305.74	304.43	307.19	303.14	303.54	304.06	306.18	307.66	306.37	304.55	306.88	305.36	302.93	304.58	307.53	307.47	302.71	302.55	304.67
312.59	314.42	312.89	311.43	313.07	314.56	316.27	314.15	314	313.61	313.69	313.21	313.7	314.25	316.6	314.36	315.38	314.76	314.24	315.01	312.95	315.69	313.95	315.51	313.59	315.59	311.92	314.12	312.63	313.57	315.36	313.42	314.01	313.76	315.18	316.99	316	316.47	312.96	314.99	315.01	313.33	314.84	313.69	314.07	314.32	315.33	317.64	315.82	313.63
300.23	299.78	299.63	301.83	301.4	300.62	299.34	300.48	300.41	300.51	301.11	300.75	302	303.06	301.37	301.73	302.12	300.59	302.03	299.9	303.06	302.36	298.58	301.53	299.45	301.01	300.94	302.5	298.49	300.79	298.47	302.3	302.17	301.97	302.26	300.58	301.1	299.09	302.81	302.43	299.72	302.52	304.53	300.53	298.11	299.35	301.41	302.54	301.44	300.06
319.01	316.6	316.91	318.25	317.93	317.31	316.62	315.92	319.58	320.06	317.39	318.33	319.62	319.32	317	318.96	320.77	316.53	317.03	318.57	317.08	317.29	316.94	319.82	318.16	317.86	316.4	316.61	318.37	319.07	316.22	318.34	316.8	319.34	317.15	319.97	318.7	315.88	318.11	317.89	319.09	315.84	318.6	318.75	318.31	317.87	318.74	318.75	315.68	319.16
302.53	299.83	301.05	296.66	300.13	300.25	301.63	300.16	300.13	299.85	300.32	300.55	298.47	299.56	298.32	301.98	301.33	302.36	300.24	301.52	295.44	297.72	298.67	301.89	300.1	302.45	300.79	298.15	298.92	302.17	299.83	302.64	298.17	300.3	299.78	301.06	302.27	301.47	300.9	298.08	301.61	299.33	298.37	299.38	298.22	301.02	298.22	297.19	299.28	301.57
303.84	300.93	299.98	301.67	302.45	300.48	303.42	301.79	303.29	303.51	300.88	300.98	303.45	300.73	300.64	303.44	302.36	305.13	303.27	303.05	305.66	300.92	302.11	302.6	304.98	303.96	301.89	303.25	303.46	301.92	304.1	300.46	301.7	303.42	302.84	303.02	303.74	302.27	300.93	298.6	303.18	301.42	302.7	303.21	305.36	302.11	302.72	303.71	299.62	302.55
304.53	304.53	302.56	302.7	302.13	305.3	303.74	303.98	301.67	302.79	303.85	303.19	304.64	303.88	301.12	304.55	301.74	302.66	304.21	302.39	303.5	302.26	303.53	302.89	304.92	301.75	304.23	302.23	303.42	301.91	302.92	302.69	302.56	302.04	302.68	304.64	303.02	304.23	301.18	300.82	302.46	300.28	302	306.74	304.73	303.49	302.55	300.61	305.05	300.96
302.73	305.22	303.64	304.43	304.45	301.8	300.92	302.19	302.96	307.1	303.58	302.14	301.23	302.44	301.29	302.12	300.63	301.54	304.1	300.96	304.21	303.73	302.04	302.56	302.82	302.68	303.22	302.24	302.54	303.73	302.49	301.22	301.29	301.73	302.68	302.64	300.07	303.61	303.4	303.24	301.73	301.09	302.99	301.41	303.18	301.12	299.58	303.69	303.32	303.66
295.62	292.98	292.22	295.86	293.06	291.67	293.82	293.31	295.95	293.63	294.58	293.87	293.52	294.95	293.59	292.92	294.56	294.01	291.63	294.26	295.36	293.71	294.36	293.33	294.48	296.82	293.88	295.82	294.26	295.07	294.83	292.4	292.4	294.55	294.11	293.19	296.31	291.83	293.57	293.94	294.12	292.07	294.32	292.32	294.94	293.87	294.22	292.39	292.05	292.51
307.09	307.86	308.88	307.91	307.49	308.2	307.82	307.4	306.53	307.5	308.45	305.27	307.54	307.6	305.77	307.48	304.98	304.39	306.14	309.88	306.81	309.03	308.27	309.36	306.01	308.62	307.33	307.09	306.71	306.96	304.32	308.47	306.47	306.21	308.84	308.75	305.42	306.9	305.77	308.18	307.04	309.1	311.64	309.69	306.13	305.54	308.22	306.57	306.88	307.33
318.33	316.36	316.69	317.64	317.73	320.47	318.47	319.13	317.78	316.23	316.34	319.53	317.75	317.97	318.34	317.1	316.5	317.66	318.69	315.43	318.97	318.58	316.14	314.92	319.82	319.31	318.62	317.21	316.7	317.75	319.56	322.63	316.83	316.45	318.12	318.61	317.25	314.84	317.61	319.16	316.14	316.27	321.13	321.51	315.58	319.59	317.82	319.18	320.2	321.12
313.01	314.09	315.37	315.11	315.43	312.16	316.16	313.44	311.93	313.46	313.1	312.96	314.4	316.02	312.75	313.95	312.7	312.8	313.91	312.82	315.53	313.3	314.38	313.87	314.61	311.55	313.81	311.89	316.09	314.45	316.31	316.05	315.57	314.64	314.55	314.65	314.03	314.18	314.87	314.58	315.03	314.31	312.12	314.28	313.21	315.01	316.49	317.26	316.43	312.55
305.06	307.3	304.53	305.25	306.12	301.19	302.32	302.89	303.03	301.06	303.85	304.39	304.52	303.64	305.64	304.25	305.44	306.3	304.07	304.03	304.25	304.2	304.73	306.43	306.22	305.47	304.66	306.03	305.02	304.47	304.87	303.83	303.01	305.03	302.47	303.11	300.51	306.45	303.87	302.85	304.69	305.92	304.63	303.91	304.6	301.37	302.22	304.58	303.15	304.72
319.41	319.87	316.98	320.75	319.14	317.86	318.62	321.87	318.86	318.76	320.63	318	319.5	319.62	320.33	320.75	319.37	320.52	319.2	318.76	316.95	320.5	317.4	319.87	321.35	319.67	321.41	319.64	319.11	318.76	318.22	318.85	318.49	321.08	321.77	321.29	318.16	319.32	319.24	320.62	322.03	317.91	317.97	319.05	322.31	318.47	320.62	318.2	321.09	319.11
314.87	314.9	313.92	314.93	312.47	316.99	315.76	314.51	314.43	315.67	315.18	317.76	315.65	315.35	313.48	316.34	314	311.88	314.34	314.39	315.68	313.37	315.62	316.27	317	315.67	315.02	314.59	316.96	317.57	314.77	312.88	314.03	316.87	314.54	314.02	314.27	314.94	313.48	315.48	313.77	314.57	316.89	313.87	313.87	314.17	314.05	315.7	314.84	314.45
314.28	317.34	317.49	313.03	313.51	315.38	315.29	312.17	314.74	316.76	316.41	315.79	314.99	314.22	315.98	315.21	313.81	315	316.1	314.61	313.68	312.8	316.07	313.58	315.77	313.65	315.35	314.57	313.22	315.46	314.91	313.56	313.29	315.47	315.22	316.98	315.93	312.15	315.07	312.92	315.03	314.75	314.77	314.2	316.36	314.48	313.96	313.25	314.3	314.33
307.17	304.74	306.12	307.13	306.69	308.44	306.37	305.82	305	306.76	307.43	306.8	305.09	304.32	307.18	303.3	306.71	306.41	303.18	305.62	305.64	305.27	306.38	303.51	305.64	304.88	305.11	306.54	306.44	306.12	300.97	305.82	304.57	304.99	304.86	304.19	304.66	307.75	305.17	306.06	305.13	303.45	305	306.74	302.42	304.56	306.68	303.03	304.61	309.24
312.13	313.7	311.65	313.04	314.08	315.24	312.62	311.46	311.29	311.97	312.02	312.4	312.88	313.49	309.81	313.05	316	311.44	309.93	314.29	311.78	314.28	311.96	312.36	313.18	312.63	312.91	313.93	311.79	314.36	310.44	312.81	313.53	314.88	311.16	311.61	312.4	313.9	314.26	313.02	312.27	314.84	313.14	313.78	315.01	311.66	313.61	313.73	311.7	314.77
295.93	292.69	294.77	294.76	294.6	295.5	294.02	292.54	294.51	295.33	295.33	296.14	295.52	293.32	294.42	292.02	295.36	294.82	292.34	295.13	296.95	295.05	296	295.03	295	294.21	292.87	295.71	294.3	294.53	296.67	293.88	295.02	294.65	293.92	294.38	295.71	295.97	294.64	296.29	295.72	295.13	296.01	296.27	296.53	294.08	296.31	297.1	296.24	293.99
313.43	316.27	316.13	315.08	316.75	314.27	314.69	314.34	315.37	316.74	316.28	315.34	314.7	314.63	314.6	316.83	315.05	314.5	313.2	314.62	314.51	313.52	316.03	315.3	316.53	313.35	314.6	316.42	315.36	316.58	314.62	318.01	315.32	317.86	314.18	315.52	312.97	313.17	314.23	316.96	315.87	315.99	313.15	315.77	314.3	315.5	314.56	313.55	315.02	313.81
328.2	328.53	331.27	330.03	329.46	326.17	330.08	329.94	330.91	327.45	328.81	326.72	330.28	329	328.94	329.29	328.02	326.95	328.14	330.96	329.78	330.54	327.64	329.96	329.59	329	329.17	328.81	331.23	327.87	329.56	327.61	327.07	327.22	326.88	330.55	327.04	326.06	330.13	329.6	327.55	327.36	330.13	329.85	327.64	327.83	330.14	330.48	330.03	328.99
301.74	306.66	302.41	302.78	302.58	304.02	306.14	303.96	305.18	305.96	304.38	304.71	306.25	306.22	304.1	305.47	302.31	305.16	304.86	304.41	304.71	302.97	303.69	305.66	308.47	305.27	304.59	305.98	304.79	303.65	303.95	303.44	306.43	303.81	303.83	305.06	302.11	303.25	303.17	305.31	302.82	304.33	304.57	302.5	307.87	305.58	304.15	306.97	306.82	302.5
305.93	304.14	304.53	302.42	302.09	302.07	304.67	303.86	305.92	302.53	306.27	303.25	305.14	304.45	303.83	304.74	305.29	305.18	299.27	305.41	304.98	301.82	302.71	305.47	304.77	303.81	302.78	304.44	301.97	304.98	302.44	306.45	302.36	306.15	300.83	302.17	302.19	303.72	301.95	304.04	302.7	303.38	303.89	302.4	304.2	304.86	304.72	301.94	304.72	304.73
313.21	311.86	310.94	313.46	311.21	313.91	313.05	313.25	312.1	313.51	315.51	311.16	313.55	314.59	310.08	315.25	311.21	313.64	313.58	310.95	314.89	316.3	314.77	311.34	313	312.72	311.31	312.7	313.52	313.31	314.53	311.43	313.56	311.82	311.5	312.56	312.63	314.95	312.79	314.57	313.29	313.44	311.52	316.14	313.49	314.65	313.44	311.89	313.26	311
305.34	307.01	303.62	304.02	305.05	305.52	305.48	305.41	307	305.06	306.5	305.38	308.22	305.96	307.98	306.37	305.15	305.48	305.55	305.23	304.99	305.9	305.48	306.37	305.92	308.1	307.22	303.18	306.89	304.66	304	306.89	307.39	307.59	306.61	305.74	307.35	305.23	309.09	307.03	305.98	305.09	304.1	306.25	308.45	307.5	307.83	306.55	305.71	308.82
296.23	296	295.98	295.84	295.83	296.64	296.97	296.09	296.37	298.66	299.1	297.93	298.67	297.73	295.39	296.01	296.46	296.27	297.24	299.29	298.14	296.35	296.67	295.44	295.68	296.13	296.19	296.1	296.7	297.82	297.19	295.82	296.33	297.28	297.83	296.38	298.48	295.88	295.94	297.57	298.14	297.83	296.53	298.08	297.76	297.54	296.7	296.43	298.88	297.7
302.54	305.12	302.44	303.53	303.58	304.17	304.67	304.01	303.4	303.38	303.58	302.69	302.07	306.31	302.71	305.61	305.92	305.88	304.37	303.14	305.2	303.51	303.44	304.56	303.5	305.48	303.18	302.14	305.19	306.41	304.23	308.22	304.94	303.88	304.78	303.04	303.34	303.62	303.86	305.43	302.83	302.94	302.35	302.1	304.3	304.38	306.56	304.65	302.16	303.41
295.92	295.91	299.16	297.04	297	296.81	297.65	297.54	294.42	297.04	296.8	296.7	295.27	294.6	297.24	295.39	297.32	300.45	297.82	296.76	296.34	295.96	296.77	295.92	297.45	299.11	298.15	297.58	295.62	298.25	298.74	297.5	296.13	296.53	297.08	296.97	296.17	297.94	296.37	298.77	300.62	296.87	295.3	298.31	296.43	298.55	295.68	297.72	293.29	296.62
307.02	305.88	305.97	303.78	304.63	304.29	304.08	305.88	305.68	303.74	303.79	306.53	302.88	304.02	305.84	302.37	302.01	304.08	302.82	304.56	306.66	306.11	303.39	303.51	304.5	305.83	306.51	302.88	302.99	302.27	301.79	304.56	303.81	305.85	305.2	305.51	304.24	303.73	306.12	305.87	304.75	303.49	304.49	304.38	302.68	303.53	305.16	304.13	303.96	304.46
305.52	304.17	303.73	305.05	306.76	307.68	305.36	308.47	303.81	306.49	306.86	307.3	305.59	307.9	307.4	307.84	303.74	306.26	305.03	306.42	305.63	307.47	304.98	304.08	304.43	307.92	304.16	305.33	304.8	307.42	302.18	304.83	305.33	304.91	307.62	303.28	306.51	307.13	305.95	305.43	303.45	305.4	306.21	307.83	306.17	305.71	305.29	306.93	306.82	305.59
305.31	305.31	307.98	305.4	306.9	308.34	308.91	306.25	306.37	305.91	307.97	309.6	307.95	305.99	308.76	304.16	306.06	305.01	304.72	308.13	306.61	306.45	307.77	308.38	305.53	306.51	307.13	307.27	304.28	305.98	307	307.31	309.62	306.43	306.53	306.83	310.09	305.67	307.28	305.87	306.76	306.19	307.69	305.98	307.48	305.73	304.97	306.8	307.4	306.23
305.52	305.3	304.64	305.49	306.35	304.37	306.97	302.83	305.3	305.6	304.66	305.3	306.74	306.18	305.35	305.22	303.93	304.41	304.37	305.04	302.32	301.83	304.49	306.59	305.9	307.4	306.91	304.23	303.28	304.07	303.86	305.53	308.6	306.21	302.65	304.98	304.58	303.53	303.58	306.21	305.72	303.96	306.28	305.76	303.69	306.29	306.37	304.16	305.81	304.87
314.93	314.9	312.88	314.19	316.2	313.99	315.77	315.54	315.09	315.89	315.24	315.83	312.98	316.56	317.12	314.79	313.24	314.09	317.25	316.77	315.78	314.9	314.67	318.52	316.99	315.39	316.34	316.29	313.3	315.83	315.09	313.83	320.96	316.7	316.25	317.58	317.1	317.9	314.92	317.55	314.96	315.61	314.72	315.94	314.41	316.21	317.15	317.59	315.21	317.42
318.84	318.4	318.28	318.62	317.84	319.56	318.98	318.62	316.1	317.69	318.03	319.8	317.93	316.51	318.19	317.71	318.24	317.04	316.75	317.61	317.28	317.46	316.45	318.92	319.39	317.55	318.18	316.95	317.15	320.39	319.94	317.65	317.1	319.49	320.34	317.25	319.45	319.86	318.28	317.59	318.72	316.56	318.96	317.51	319.97	316.59	316.94	317.04	318.25	317.65
297.96	298.04	295.81	297.22	296.83	295.98	296.98	296.79	296.18	296.8	296.66	293.79	296.93	294.96	298.93	295.54	296.46	297.06	296.74	298.38	297.9	298.88	296.83	299.61	297.2	296.72	296.8	297.63	297.83	297.67	294.05	297.83	296.78	298.96	298.49	298.34	297.45	296.41	295.16	296.9	296.46	295.91	294.7	292.64	298.68	296.17	299.64	296.85	296.29	298.34
325.93	324.5	327.83	325.18	326.98	324.97	326.3	327.74	323.47	326.73	327.04	328.2	325.71	323.38	325.21	325.09	325.41	325.41	324.83	322.95	326.5	325.85	324.36	326.97	325.21	324.92	326.79	324.95	325.67	327.21	326.35	324.96	325.37	327.8	326.43	327.23	323.79	326.81	325.24	325.93	324.29	323.5	323.16	327.5	324.56	324.32	326.56	325.74	324.8	328.37
310.27	311.18	307.63	309.81	309.81	311.81	312.1	312.07	312.5	312.23	308.99	309.97	310.36	309.66	308.19	310.58	310.34	308.24	312.47	308.88	310.97	311.05	310.8	308.95	309.93	308.05	311.75	310.27	311.52	312.21	312.04	309.16	311.28	310.94	309.19	307.56	311.58	312.25	310.98	309.79	310.49	311.2	309.03	311.51	310.8	309.58	310.1	312.58	314.12	310.63
312.86	313.13	316.28	313.47	314.74	315.7	314.03	311.45	314.97	315.02	314.95	313.68	313.46	315.1	313.06	315.18	315.04	312.29	313.43	314.23	315.48	314.88	313.46	314.64	313.91	315.19	312.54	314.64	311.94	313.12	316.33	316.16	314.24	312.61	310.85	314.16	312.61	315.65	314.51	316.29	314.49	314.42	313.94	311.41	313.6	312.95	312.73	313.26	312.39	315.27
304.81	304.99	305.85	305.77	304.84	307.82	302.74	306.62	304.82	305.3	305.35	302.58	304.85	307.87	304.06	302.7	303.45	303.46	305.56	304.24	304.82	303.98	305.88	306.25	302.59	306.09	303.44	303.45	304.07	304.19	303.71	304.52	305.1	302.81	304.9	304.78	306.92	305.56	302.3	308.64	305.56	306.52	304.78	303.8	304.29	304.6	304.39	304.77	304.94	300.53
314.99	315.13	312.79	314.48	314.78	314.63	311.91	313.84	310.67	312.88	315.53	314.06	315.2	317.83	312.47	315.02	315.39	312.81	313.72	315	314.78	313.96	314.27	314.41	313.8	315.14	314.56	315.74	315.24	316.66	315	312.54	313.02	315.13	316.53	315.75	315.07	316.21	315.37	313.29	313.16	314.67	315.09	316.37	315.87	316.75	315.54	315.21	314.76	315.3
305.2	304.78	304.79	304.04	302.3	303.19	303.91	302.92	305.78	303.99	305.17	304.51	307.57	302.59	303.93	306.72	301.47	304.75	304.46	304.2	305.88	302.55	305.31	304.61	303.83	301.5	303.82	302.8	303.63	304.31	303.56	303.69	303.04	303.7	307.05	303.36	303.02	305.13	305.57	304.54	305.39	304.4	302.97	303.57	306.58	303.15	306.61	304.68	303.2	305.41
313.55	314.84	315.15	314.51	313.55	315.24	315.95	314.78	313.97	314.46	313.53	310.68	313.49	312.98	314.22	316.14	313.18	315.43	314.68	314.63	310.78	315.6	313.13	315.52	313.89	312.97	313.25	312.18	314.34	314.26	314.56	312.03	313.65	313.59	311.43	314.82	313.61	310.87	313.56	313.18	312.12	315.14	314.49	314.08	315.03	313.65	313.35	314.85	313.45	316.88
330.1	330.09	328.37	329.05	331.89	330.73	326.3	327.46	328.52	327.42	326.82	328.38	328.29	328.03	328.46	329.21	328.41	328.11	328.17	327.89	327.54	326.42	325.98	326.09	328.51	327.8	328.26	327.79	327.99	330.64	329.1	328.18	329.12	329.23	328.43	327.92	328.36	327.18	328.06	326.71	326.27	328.63	327.01	328.77	329.09	326.51	327.16	326.19	327.32	326.75
301.92	302.75	300.43	300.83	302.59	302.45	301.69	302.21	303.49	305.44	300.23	302.18	302.29	303.53	303.34	303.82	303	302.65	304.71	301.35	303.66	303.31	304.2	303.2	304.36	300.3	303.2	305.71	300.09	303.18	304.29	304.04	304.63	302.84	304.07	303.29	305.91	302.59	304.1	302.85	304.42	305.17	305.03	305.02	303.39	301.38	303.72	304.24	302.13	302.53
327.4	324.89	326.86	325.8	324.14	324.19	325.95	327.45	324.73	324.07	324.43	324.54	324.47	324.48	324.35	326.2	325.08	323.35	325.52	323.06	327.69	325.14	324.59	324.83	326.12	325.73	324.35	325.4	325.82	325.13	324.15	325.31	325.97	323.98	322.4	325.83	326.77	325	328.25	324.7	324.97	324.39	323.51	326.02	325.19	325	326.46	326.49	324.04	324.34
304.03	303.89	303.09	302.73	304.77	303.77	304.01	303.24	304.02	302.49	303.85	305.41	303.51	304.76	302.76	306.05	302.37	304.63	302.88	306.39	303.32	302.25	302.63	300.33	303.2	305.55	304.23	304.52	303.12	302.48	306.32	303.37	304.24	301.4	305.47	303.28	304.51	306.88	303.44	305.03	302.84	304.66	301.74	300.4	302	304.58	302.77	304.14	301.79	302.25
307.37	308.9	306.33	306.47	306.45	309.06	306.9	306.6	304.44	304.83	305.6	306.36	306.98	306.99	307.25	304.08	305.51	307.69	306.11	304.23	305.92	304.4	305.87	306.91	309.73	304.47	306.16	304.23	307.57	304.01	305.9	307.88	305.71	306.26	307.62	304.39	305.56	304.24	304.23	304.19	306.91	305.84	305.68	305.41	307.52	304.39	305.73	309.03	308.69	306.24
309.23	310.69	311.05	308.92	309.95	310.55	311.19	311.37	310.78	311.23	308.93	311	311.88	310.11	311.6	309.51	310.58	308.17	305.39	307.36	308.91	309.8	309.07	311.16	311.33	310.35	307.13	310.67	308.86	308.57	309.49	309.42	308.89	308.25	310.89	308.26	308.83	309.75	307.88	309.37	312.68	309.91	311.77	308.98	309.24	308.64	310.2	308.2	311.07	308.95
300.07	300.23	300.16	300.48	303.87	300.48	298.64	302.3	301.13	301.19	300.04	302.88	299.45	301.24	302.16	301.58	299.53	300.83	301.1	302.37	301.22	299.97	301.59	301.51	302.88	302.15	299.79	299.75	301.36	300.28	299.75	301.94	301.31	301.12	302.04	299.69	299.5	302.8	299.92	301.15	299.69	300.13	300.16	303.14	300.28	301.46	301.42	299.65	298.97	300.75
306.82	305.46	305.22	307.29	308.27	304.18	306.47	307.32	306.68	306.28	306.86	306.09	305.45	308.04	306.96	308.25	304.13	306.39	306.12	305.38	308.03	305.43	308.3	304.79	304	305.68	307.19	305.84	305.18	306.11	307.39	310.19	307.38	308.08	307.2	304.66	306.56	307.86	306.3	307.49	305.53	307.62	306.33	306.12	305.52	308.29	306.32	308.13	306.78	306.25
309.36	309.4	308.16	308.96	307.36	310.42	309.04	309.02	307.55	306.45	308.06	310.5	308.59	309.69	307.01	309.09	308.2	308.02	308.93	309.01	310.8	308.64	312.23	306.3	312.02	309.41	308.54	307.1	308.48	308.39	310.73	309.45	311.2	310.18	309.48	307.18	308.9	306.18	309.27	307.95	309.09	310.04	305.92	310.33	309.97	307.97	306.34	308.75	309.94	309.94
311.41	312.06	308.95	309.03	312.33	312.16	311.38	311.74	309.76	311.06	311.68	308.32	312.04	311.75	313.74	307.72	309.21	311	311	310.88	309.86	311.79	311.92	309.36	309.79	311.9	311.13	313.43	309.95	308.52	311.44	308.93	310.02	310.45	310.25	312.15	308.84	311.81	312.4	309.09	309.59	310.49	311.85	310.26	308.82	308.55	308.61	309.89	310.33	313.2
300	303.92	305.47	302.88	305.2	302.13	302.26	304.17	301.51	300.22	304.49	304.2	304.51	301.92	303.03	304.96	303.2	302.36	302.44	302.98	305.47	302.35	303.56	303.99	301.08	303.92	302.52	302.99	302.73	302.94	302.49	301.68	304.67	302.91	299.61	303.47	303.64	302.35	300.56	301.9	301.93	303.5	301.15	302.18	302.16	302.2	302.18	301.95	303.9	304.98
301.59	306.16	304.83	305.04	305.05	304.81	305.19	301.96	305.53	302.05	304.56	304.31	303.25	304.25	304.81	304.55	302.46	303.83	303.78	304.05	304.69	302.57	306.4	305.88	302.86	303.69	305.52	302.98	304.82	306.86	305.77	302.42	304.67	304.27	303.98	300.52	302.68	305.03	303.53	306.02	302.27	305.8	304.66	303.45	304.45	305.17	302.41	304.5	304.05	302.16
306.17	307.06	306.28	304.98	305.07	304.2	303.93	307.75	301.64	303.02	302.97	303.72	307.63	303.65	306.73	303.6	305.46	303.02	303.48	306.81	303.58	304.86	304.91	306.71	307.77	302.82	304.21	304.21	305.77	305.91	305.49	308	305.86	306.52	305.15	303.63	305.57	304.28	305.62	305.99	305.76	306.64	306.38	306.07	303.58	305.9	305.29	307.2	306.89	303.41
322.91	324.51	324.36	325.11	325.79	324.19	324.81	324.77	322.14	327.43	325.52	327.19	323.07	323.93	325.62	326.62	323.81	324.41	324.79	327.58	323.1	326.38	324.33	324.33	327.74	325.03	326.58	325.37	327.43	323.72	325.65	325.02	323.54	323.48	328.39	322.64	325.98	326.14	324.59	326.81	325.73	326.41	324.81	325.99	325.72	325	325.48	326.26	325.23	325.21
303.14	300.39	303.28	301.82	302.93	301.4	301.49	302.87	302.83	302.88	304.78	302.64	301.89	300.86	302.2	302.75	303.44	301.2	302.74	303.07	301.91	303.42	304.28	302.19	303.09	303.73	301.11	300.82	302.64	302.62	303.23	300.91	301.75	303.38	299.67	303.28	301.57	302.07	304.2	302.37	301.27	300.59	303.97	302.08	303.42	301.83	302.96	305.14	300.89	300.79
304.99	305.54	303.59	304.11	306.32	305.24	304.08	305.93	305.47	305.56	305	303.35	301.46	305.63	307.31	305.61	304.51	305	303.49	306.38	304.78	301.51	305.3	306.28	305.24	303.24	304.88	305.35	304.52	304.6	304.42	305.13	306.33	305.44	304.73	303.17	305.98	303.37	305.23	302.76	306.27	304.94	302.42	303.12	303	305.52	303.06	305.66	303.65	302.15
306.25	307.16	306.11	308.73	307.61	305.37	306.2	305.83	303.82	304.97	305.97	304.18	306.74	303.64	307.99	305.58	306.4	309.54	304.4	306.09	307.01	308.18	306.78	307.73	304.54	307.5	306.02	307.07	306.12	308.89	305.53	307.03	307.3	307.43	309.26	308.54	305.86	308.1	308.1	307.62	305.78	304.58	305.38	305.69	307.6	303.44	304.75	304.53	305.29	306.49
301.59	297.93	301.65	299.7	301.29	298.85	299.62	300.67	300.47	299.32	301.56	298.03	299.97	301.33	299.04	298.14	302.6	300.25	300.26	299.36	299.45	300.9	302.58	298.21	301.05	300.42	298.4	299.48	300.58	297.8	298.49	297.72	300.77	301.25	301.39	298.4	301.04	301.2	297.89	299.61	300.04	299.37	301.57	301.45	299.87	300.21	300.2	300.69	299.35	300.34
318.06	317.33	318.43	318.42	318.43	320.83	320.18	318.78	319.23	319.72	319.56	317.83	319.25	315.87	318.69	316.43	317.51	318.82	317.78	315.77	318.14	320.22	319.61	320.03	317.89	319.71	317.28	316.41	320.27	317.93	318.16	317.84	318.23	319.54	316.26	320.08	319.35	316.41	317.48	318.89	319.78	319.35	319.67	321.18	316.73	319.88	319.23	316.41	318.62	316.8
312.43	312.34	315.39	314.85	314.99	310.47	314.64	313.82	311.34	314.12	314.44	313.15	315.74	313.41	314.23	313.87	312.97	310.96	313.14	312.67	311.89	312.28	311.07	311.8	311.39	316.15	313.13	314.45	312.92	313.77	315.49	311.66	312.42	309.87	311.27	312.26	316.21	313.57	312.32	312.08	315	309.59	315.05	312.86	310.13	313	312.65	313.42	310.78	314.71
317.57	316.78	318.14	318.6	316.24	318.61	317.11	317.35	318.22	316.36	316.48	319.04	318.62	316.97	317.27	318.16	318.1	318.45	316.86	316.68	316.54	316.28	317.81	315.76	318.03	316.87	315.52	318.9	315.08	317.24	316.62	318.23	317.08	318.33	316.48	317.59	320.66	317.25	318.56	317.1	318.38	316.66	320.98	315.65	318.17	316.57	318.21	317.88	316.65	315.84
297.37	294.96	294.56	300.8	296.86	296.6	297.79	294.2	297.56	298.21	297.07	296.7	297.91	293.67	298.92	295.89	300.86	296.69	296.66	293.09	295.13	296.21	297.13	299.53	299.5	294.3	298.49	298.19	296.98	297.34	296.04	294.94	293.79	299.83	298.23	299.51	295.93	297.18	298.67	299.36	296.23	298.01	292.99	295.63	297.1	297.5	298.05	294.77	295.73	296.87
302.45	303.18	300.94	302.68	302.4	300.98	303.33	302.47	301.97	302.04	303.33	299.77	305.52	302.77	302.88	303.81	302.15	300.96	304.48	301.93	303.18	304.65	302.78	300.94	302.91	304.3	302.81	303.95	304.42	305.21	304.47	304.1	303.51	302.26	301.87	303.91	300.28	304.07	303.64	303.14	301.01	304.55	302.83	304.3	301.89	303.15	302.25	302.18	300.91	301.06
295.81	296.08	295.55	295.04	294.8	294.36	295.73	294.39	293.51	294.61	294.05	293.83	292.91	294.19	293.74	292.15	296.47	293.98	293.05	294.19	294.53	293.53	296.17	295.08	294.19	293.39	294.04	296.3	295.74	295.76	295.06	296.49	294.34	293.99	294.44	294.8	295.3	296.82	295	297.72	294.98	295.19	295.5	295.14	293.12	297.47	292.32	296.26	295.03	293.82
327.15	324.32	326.46	323.86	326.3	325.58	322.7	324.25	326.09	326.25	325.31	328.48	328.62	326.16	324.43	327.75	325.24	325.16	324.76	326.91	323.57	325.03	325.37	325.27	326.46	324.5	326.43	325.4	323.35	327.03	325.29	324.54	326.77	325.03	325.76	322.66	324.21	324.77	324.92	325.7	326.56	325.6	324.48	327.5	324.02	323.53	328.51	326.58	323.86	325.84
310.78	307.85	311.53	307.7	309.16	310.35	310.83	308.26	311.26	308.3	312.05	309.09	310.61	306.31	309.82	307.99	312.08	308.97	309.04	312.79	313.5	308.67	310.38	311.61	309.94	311.45	312.08	309.15	308.66	311.93	305.07	310.3	311.09	308.89	307.71	309.08	309.5	310.96	309.88	312.14	310.34	308.98	310.77	309.65	310.08	309.85	309.03	311.22	311.01	310.57
305.82	307.37	305.5	308.41	306.84	309.12	306.36	303.98	308.22	306.09	306.25	306.92	308.3	304.54	306.96	307.06	304.4	306.07	307.21	305.67	305.77	305.29	306.75	306.16	305.66	305.87	309.21	306.53	305.36	308.14	308.5	304.89	306.89	303.96	303.79	304	304.44	305.85	306.62	306.08	307.39	307.91	304.73	307.41	308.14	304.82	303.44	308.19	306.46	306.81
305.89	303.75	304.65	305.43	302.82	302.92	303.3	302.74	304.39	303.01	302.54	305.76	303.99	304.4	303.9	304.61	303.34	303.52	304.76	305.76	304.92	304.18	302.82	302.36	303.9	305.6	303.55	303.99	302.04	306.67	303.05	307.42	301.61	302.49	304.49	302.69	302.02	303.64	303.25	302.97	302.09	304.56	303.18	303.87	304.04	305.27	303.73	303.02	302.52	306.39
310.75	314.22	313.47	312.52	313.37	312.73	312.69	314.6	313.67	311.37	312.73	314.15	313.71	313.2	313.97	316.2	314.68	313.14	313.58	313.16	314.92	315.34	314.04	314.91	314	315.2	313.47	312.82	312.51	314.24	314.49	314.82	314.3	313.28	311.91	311.43	310.62	312.87	313.41	312.99	312.2	314.7	313.23	313.49	312.67	315.08	313.61	314.89	314.9	314.53
309.28	310.29	308.84	309.58	308.47	311.42	309.2	307.11	309.91	309.98	311.63	309.83	308.84	308.72	310	311.82	310.02	310.77	312.02	309.59	309.03	311.1	311.67	310.87	310.73	310.81	307.47	312.82	310.5	308.13	307.57	308.06	309.65	309.79	307.34	308.97	308.77	310.52	310.25	309.81	312.27	309.64	309.83	309.55	309.16	308.09	311.42	308.48	311.76	310.44
303.02	303.37	301.21	303.69	304.75	304.57	301.5	302.1	302.31	301.93	302.63	302.9	302.13	303.76	302.48	300.21	301.86	300.33	303.81	303.05	305.3	303.87	302.57	304.18	300.61	302.49	303.95	301.79	304.4	303.84	302.34	305.19	303.11	302.43	303.3	301.07	302.59	302.07	302.57	305.52	304.66	300.52	303.08	302.88	300.32	302.59	303.81	305.74	301.95	302.06
306.1	306.97	307.09	305	308.11	305.42	306.64	306.83	308.19	306.07	305.26	304.79	305.7	306.87	307.69	304.5	306.65	303.43	305.69	305.92	306.51	305.77	307.4	306.5	306.15	306.29	308.7	308.14	306.4	304.96	305.23	307.94	305.5	303.25	306.06	305.51	304.79	307.25	306.56	307.96	304.69	305.94	306.79	304.53	305.97	306.98	306.52	306.33	306.59	304.68
301.21	301.91	305.1	301.97	304.16	302.21	301.02	302.51	304.52	305.03	304.95	303.55	301.36	305.56	303.12	303.65	304.88	301.23	303.13	300.51	305.37	304.51	305.77	302.06	306.44	303	302.12	304.31	303.51	303.69	304.23	302.85	303.58	304.26	302.88	303.23	300.47	304.96	304.73	303.79	303.36	303.94	305.5	302.99	301.76	302.02	305.26	302.88	306.11	303.59
319.85	318.43	318.97	318.84	317.35	316.54	319.23	317.79	318.61	317.63	319.34	318.22	314.72	320.12	318.97	320.16	318.49	316.65	317.95	322.37	316.21	319.83	321.47	319.28	319.11	319.05	315.72	318.89	318.9	318.29	318.44	317.79	319.27	321.05	318.47	319.78	316.75	318.59	317.3	319.79	316.94	319.74	317.93	315.15	318.6	317.98	318.3	317.59	318.63	317.49
303.62	302.1	304.06	303.92	303.1	301.89	302.51	301.63	307.74	301.89	303.23	300.99	303.54	307.19	303.29	302.24	303.37	303.64	303.51	303.91	304.3	302.86	304.01	301.13	303.39	303.33	305.55	301.08	305.36	304.78	303.67	304.42	302.9	302.25	303.32	303.63	303.65	302.73	300.38	301.76	302.13	304.27	303.5	300.38	302.19	301.77	303.36	302.05	304.54	303.12
322.62	317.5	318.19	318.63	320.39	316.34	321.71	319.54	319.73	320.27	317.11	320.52	317.32	319.55	321.26	322.22	316	319.53	318.98	318.4	318.69	317.91	318.03	319.11	318.34	320.48	320.39	318.11	317.25	319.86	320.46	318.54	317.81	318.41	319.48	320.55	319.36	318.77	319.6	320.13	319.58	321.13	317.28	320.27	321.22	317.12	320.25	317.45	316.86	319.82
319.73	318.5	319.7	317.67	318.2	319.71	318.26	319.53	318.1	318.52	317.63	320.56	319.16	318.95	319.34	322.31	318.84	317.77	316.88	316.83	317.12	317.66	318.41	317.78	320.92	320.42	318.19	318.39	319.46	319.83	316.47	319.02	320.15	322.03	318.28	318.06	318.07	319.32	319.91	318.25	319.57	320.26	320.12	318.46	319.79	319.28	318.12	318.52	316.3	320.53
316.54	315.59	316.6	316.09	316.71	315.49	318.22	317.07	315.99	314.59	313.99	316.24	316.23	317.38	317.35	315.06	317.67	316.87	316.48	317.43	314.83	316.61	317.39	316.37	316.04	315.23	314.96	317.58	312.69	315.5	316.51	316.03	316.67	316.14	314.44	312.99	314.81	312.75	316.48	317.89	317.23	315.83	317.12	314.08	315.19	313.76	316.83	315.81	310.86	313.56
300.86	302.91	304.42	304.11	302.99	303.24	302.22	300.72	301.71	303.88	303.65	301.58	306.87	304.41	305.65	304.98	301.55	303.36	304.42	301.48	304.7	303.85	299.71	302.47	303.85	302.75	304.6	302.59	304.4	303.93	301.6	302.33	305.74	302.17	303.22	303.23	303.35	303.62	301.4	302.16	303.89	301.23	304.82	304.45	304.39	301.77	303.67	304.37	303.59	305.7
312.82	314.37	315.82	314.13	313.63	315.83	314.67	318.21	312.72	313.98	315.15	314.54	315.09	313.32	316.51	315.85	312.6	314.07	316.06	314.92	316.54	314.79	317.19	314.45	313.87	313.95	315.54	315.66	314.12	316.48	313.2	313.36	316.25	314.43	314.5	315.84	318.05	315.73	313.47	315.19	313.74	313.93	314.77	313.24	315.28	314.07	312.96	314.72	312.44	314.82
295.49	294.58	292.58	296.24	295.49	292.19	297.51	295.94	294.24	293.32	295.31	294.3	291.83	293.82	294.38	295.67	293.89	295.39	295.36	296.11	295.55	298.23	295.55	293.4	295.86	294.83	295.82	293.46	297.43	295.62	295.66	296.72	295.15	295.44	296.1	294.79	293.92	295.8	292.81	294.96	298.26	295.7	297.13	294.93	296.49	296.24	295.46	293.24	295.77	296.15
307	303.14	305.84	306.34	305.78	304.67	306.04	307.36	308.98	304.86	306.05	307.28	307.93	305.48	306.7	301.93	304.51	307.31	304.75	307.14	306.22	306.54	304.84	307.51	304.26	306.49	304.64	306.21	304.1	307.05	308.06	307.87	306.72	304.73	307.31	310.81	307.17	308.55	304.35	306.08	306.23	305.95	307.57	304.4	306.23	306.48	307.4	306.41	306.63	304.62
302.94	303.28	304.76	302.26	305.79	301.83	301.65	302.5	302.6	303.22	304.92	301.18	301.32	304.6	302.28	302.59	302.93	302.17	304.37	304.27	300.92	302.2	302.78	303.45	301.81	303.75	303.89	304.54	301.71	303.15	304.37	304.04	301.61	303.05	303.89	305.83	302.91	301.92	301.39	303.38	300.3	302.73	304.11	300.94	303.39	303.09	306.63	305.5	301.69	305.83
296.93	294.9	296.33	297.92	295.97	294.86	295.69	298.26	295.85	295.22	294.42	298.35	297.16	298.03	297.92	296.89	295.97	298.05	295.38	298.2	298.84	297.85	296.39	294.45	295.69	296.6	295.19	296.72	294.47	296.92	293.28	296.1	295.57	296.87	295.41	295.98	296.99	294.7	298.49	293.76	296.75	298.61	297.57	295.75	295.57	298.1	297.43	296.95	297.45	296.19
304.73	305.47	307.27	308.08	307.36	307.39	308.19	308.79	308.5	305.59	309.6	308.32	309.36	307.82	309.76	309.07	307.34	306.42	306.07	307.49	308.13	305.88	307.48	308.11	308.38	307.99	308.38	306.8	308.06	311.13	307.45	306.81	307.63	306.37	308.82	306.9	306.32	309.63	307.47	308.07	307.72	305.91	306.12	307.32	305.55	304.82	307.3	308.8	308.06	306.66
311.99	312.4	311.18	312.09	314.51	314.45	310.91	310.01	312.24	313.17	312.78	312.9	314.12	312.35	312.45	313.93	315.07	313.44	312.57	312.23	314.38	314.47	314.23	309.59	312.19	314.08	312.98	313.01	312.82	313.16	313.52	313.57	310.88	313.45	312.49	314.47	312.89	315.24	314.09	310.1	314.58	311.4	312.42	312.39	312.81	313.03	314.12	311.79	314.55	312.89
313.01	308.22	309.58	310.7	311.34	311.26	309.62	311.41	312.25	310.66	310.58	311.16	311.83	311.11	312.04	308.34	309.06	310.09	309.09	310.28	312.41	308.91	308.75	314.28	309.37	310.86	310.49	311.95	311.35	310.14	308.56	309.74	310.49	311.76	311.54	314.94	310.93	308.98	308.85	310.53	311.44	310.37	310.9	310.8	309.41	308.78	308.82	308.84	311.29	309.88
317.3	316.32	317.99	317.63	317.53	315.98	315.6	318.11	315.8	317.92	315.54	317	317.12	318.45	316.45	318.48	317.69	314.73	315.57	316.74	316.19	317.54	318.43	316.97	316.63	316.55	315.52	316.02	315.46	315.94	316.65	317.17	316.61	316.11	319.76	318.9	314.78	317.23	317.44	314.31	315.29	317.44	315.52	316.07	316.75	314.32	316.81	316.2	318.21	318.18
313.39	311.57	312.16	312.37	311.66	311.5	313.76	313.94	311.93	314.22	314.69	312.13	314.44	311.46	313.77	313.12	313.94	311.26	314.24	311.07	315.62	312.54	313.71	311.76	313.62	313.31	309.65	314.84	311.36	312.15	314.97	313.34	313.78	311.98	310.46	314.3	311.41	312.15	312.42	315.48	312.66	312.5	312.16	314.73	312.46	313.33	311.03	313.06	314.87	311.52
309.43	308.09	307.97	308.85	307.58	308.39	310.96	308.19	309.39	310.45	306.86	310.23	308.79	306.95	306.9	306.96	308.53	306.56	309.64	307.83	310.54	305.77	308.44	310.6	310.01	311.38	309.46	307.83	305.11	310.58	306.46	310.67	308.5	309.84	309.43	309.78	309.83	309.08	309.1	308.06	305.95	309.67	309.52	309.29	307.34	309.67	307.03	309.44	306.93	311.5
326.77	327.21	325.06	327.4	327.81	328.02	326.48	328.85	324.75	325	326.96	327.9	328.59	327.5	326.8	329.29	326.42	329.42	323.74	326.8	325.6	326.2	328.01	330.94	326.5	327.41	329.11	327.04	325.63	327.05	325.99	325.89	329.51	328.38	326.25	325.95	325.55	328.24	329.06	331.77	327.52	327.75	328.7	327.35	324.75	329.05	328.38	326.6	327.4	327.29
303.68	303.87	302.29	302.41	301.72	302.81	301.42	304.99	303.76	304.18	303.2	302.62	303.68	305.31	303.61	301.97	303.45	301.38	305.61	305.42	303.27	304.11	303.94	303.75	300.45	301.54	303.4	304.52	302.2	303.67	303.79	304.97	305.13	304.89	304.35	305.37	303.58	303.31	306.2	302.52	303.8	300.71	300.15	306.34	304.39	305.08	305.37	305.06	303.83	303.02
313.23	310.42	310.7	312.6	312.68	312.22	314.81	311.4	313.33	311.44	312.43	311.66	313.34	310.61	310.98	310.44	311.05	312.82	312.71	314.42	310.61	312.61	313.43	311.68	312.04	311.41	311.31	312.41	310.44	312.07	310.5	313.29	310.91	309.9	314.9	314.11	314.17	314.09	312.82	313.61	313.18	313.4	314.12	313.84	314.04	311.25	310.27	313.94	310.7	315.97
314.56	315.53	319.02	316.46	315	317.74	318.54	316	316.73	316.34	315.84	316.88	317.42	315.12	319.09	316.68	317.14	315.55	315.73	316.93	315.69	315.18	317.87	316.18	317.58	318.15	316.12	317.82	316.5	318.72	316.89	317.42	315.68	315.05	318.31	315.97	317.94	315.2	314.37	318.53	317.34	315.45	315.4	316.52	316.23	316.22	317.63	312.5	319.11	315.94
315.54	315.44	313.86	317.14	314.9	314.47	315.36	314.74	314.34	313.97	315.13	314.96	314.54	314.56	313.99	313.66	314.49	313.79	314.05	315.74	315.5	312.68	316.58	312.59	315.4	314.78	313.68	313.23	314.46	312.2	314.24	315.75	314.55	315.74	313.83	312.97	313.6	313.79	315.71	318.31	315.86	313.09	314.34	315.21	315.66	315.68	314.09	316.11	311.32	317.29
325.56	325.85	324.95	324.7	324.43	325.43	326.58	321.92	324.18	323.44	325.42	323.33	322.44	325.64	326.5	325.94	323.99	323.82	324.1	323.53	322.72	321.9	323.15	324.76	323.52	325.08	323.43	323.25	324.05	321.96	325.84	324.08	325.53	324.56	326.04	325.93	323.45	323.56	323.64	323.33	323.54	324.73	324.09	322.54	324.43	325.27	323.62	324.02	325.53	324.85
306.22	305.57	304.11	303.16	303.87	302.43	302.43	302.88	304.46	302.5	302.08	304.22	306.23	304.86	305.42	303.5	302.51	305.4	301.9	304.51	303.95	304.12	305.74	304.32	307.18	304.99	306.47	303.96	301.9	304.75	303.15	300.42	305.01	302.75	302.1	305.68	304.21	302.08	305.55	303.48	302.71	302.68	302.79	304.95	303.01	301.27	303.86	305.19	305.66	305.43
311.22	310.58	309.69	310.26	310.09	309.58	310.93	311.63	311.77	308.73	311.52	310.15	312.02	313.26	310.08	309.33	311.56	310.52	310.18	309.49	309.82	309.05	310.74	309.28	313.05	309.81	312.14	308.26	309.35	311.19	309.42	311.6	313.54	311.19	310.34	309.19	307.11	311.94	309.64	311.69	309.95	310.31	314.64	308.92	312.44	312.28	308.58	310.56	310.89	307.83
325.63	323.12	323.85	326.7	326.96	326.21	326.07	325.5	324.45	324.99	325.08	328.95	323.63	328.17	328.02	327.49	325.95	325.41	325.38	327.55	324.79	327.93	325.88	324.05	323.77	325.34	324.54	329.13	325.12	323.73	326.19	323.68	325.21	328.75	324.63	324.65	322.55	325.06	324.68	326.22	326.08	325.5	325.34	326.08	324.87	327.19	326.37	326.01	325.84	325.99
311.53	311.9	312.84	310.39	311.04	311.62	311	309.88	308.23	311.86	311.82	311.89	309.49	310.97	309.12	310.68	310.84	308.74	309.22	312.18	309.12	311.11	312.92	312	310.88	310.06	312.76	309.92	312.36	310.29	310.74	310.69	308.86	312.03	313.43	310.9	309.68	310.82	311.93	312.28	309.54	310.1	311.05	311	311.17	310.18	309.56	309.59	309.42	309.97
300.94	301.65	302.64	301.37	304.47	301.16	300.67	300.64	298.86	302.35	299.86	298.69	302.42	299.96	299.97	301.48	300.21	300.63	303.24	299.76	301.6	297.4	300.94	300.04	301.79	300.46	302.92	299.64	301.15	299.84	301.01	300.31	298.72	301.21	301.65	300.24	302.04	300.91	301.74	301.43	298.99	301.1	301.61	301.27	300	302.86	299.76	300.79	301.35	302.35
295.11	292.65	293.33	293.06	294.8	294.59	293.49	295.23	294.81	292.61	293.95	295.11	291.79	293.57	293.14	293.55	293.94	291.8	294.15	295.15	293.18	295.58	297.22	293.88	293.9	295.85	296.84	292.17	292.38	294.79	293.4	294.53	293.48	294.37	292.87	295.51	293.87	293.74	295.07	292.73	294.76	293.34	292.77	294.02	293.15	295.25	292.06	293.08	296.48	293.63
320.15	319.15	319.39	318.02	320.75	319.58	319.9	318.19	318.26	318.21	318.76	320.44	319.17	321.81	321.24	321.27	318.57	317.79	319.51	321.43	319.58	316.7	319.83	321.4	319.44	316.93	317.89	321.06	318.27	319.24	315.64	318.5	319.83	317.52	321.96	320.62	320.72	317.08	318.99	318.51	321.07	321.01	318.64	318.89	317.33	320.13	320.18	319.23	320.17	321.54
312.05	313.22	314.86	315.5	313.47	316.93	312.81	315.73	315.03	314.98	314.76	315.69	317.19	313.91	314.33	317.09	316.14	315.17	313.56	312.46	313.87	314.51	315.16	314.07	314.76	316.2	314.03	316.05	315.93	314.92	315.24	313.45	314.37	315.41	315.73	315.19	314.26	315.1	317.78	313.2	313.72	315.72	317.85	312.48	314.37	316.34	314.62	314.38	315.65	316.73
306.9	308.03	307.02	302.89	306.25	304.26	304.7	306.78	307.85	303.06	307.08	306.53	303.76	305.81	305.39	305.23	306.24	305.43	306.29	305.03	304.94	305.44	306	305.87	306.94	306.69	305.26	307.12	307.13	305.31	302.85	303.88	304.11	307.9	305.34	305.55	308.84	308.74	304.8	307.87	308.12	307.31	303.8	307.59	306.56	304.12	304.94	307.65	304.02	303.73
303.82	304.92	305.28	305.22	306.81	308.11	305.94	305.03	307.23	303.85	304.29	305.83	306.78	303.63	305.78	307.05	303.05	303.52	305.22	304.1	305.18	305.1	302.48	305.87	304.18	305.94	305.57	305.53	306.67	303.98	304.41	304.95	306.77	304.63	305.46	305.33	305.61	304.37	303.15	301.97	306.14	302.42	306.23	305.9	303	303.27	305.32	306.27	307.59	306.28
326.65	329.16	328.24	330.55	328.76	331.16	327.96	326.09	329.03	328.87	329.49	326.13	325.73	327.74	328.1	329.61	328.76	331.45	330.5	327.88	329.77	328.92	328.7	329.39	328.63	326.22	329.63	329.77	327.12	329.38	330.05	326.8	329.38	327.91	329.92	328.74	330.01	326.65	329.61	328.61	328.44	328.46	327.9	327.7	330.26	327.4	328.24	327.55	329.24	328.38
313.62	314.01	312.59	310.27	314.1	310.04	312.95	314.48	312.44	314.18	312.1	313.72	310.9	311.89	313.15	309.78	313.23	312.23	312.82	312.23	313.79	312.29	313.94	312.16	313.14	310.02	312.96	315.49	312.38	316.65	309.77	313.7	314.51	311.77	312.53	312.32	312.82	310.68	311.61	312.22	316.27	312.47	310.17	310.98	310.89	313.71	311.45	311.73	309.88	313.07
306.71	303.99	302.25	301.99	304.65	301.93	300.82	302.8	305.57	301.53	304.16	304.79	302.27	303.82	303.88	301.35	305.31	302.89	304.04	303.93	301.2	303.49	304.67	303.36	301.68	302.61	303.02	302.9	304.75	303.94	302.53	302.58	304.39	304.12	301.22	304.54	303.71	303.66	303.64	303.14	304.91	302.08	304.88	303.07	303.07	307.9	306.7	306.57	303.67	302.68
294.92	292.17	291.4	294.9	295.16	293.27	292.26	294.69	293.9	292.84	296.88	294.17	295.55	296.94	293.23	296.18	293.74	291.71	292.53	293.13	293.19	294.05	294.14	294.5	291.85	294.07	294.83	292.16	293.41	293.96	293.91	292.74	295.25	295.15	293.35	294.84	293.33	293.15	296.6	293.85	291.19	293.32	295.31	296.66	294.67	293.08	294.95	294.13	295.12	294.1
310.71	309.36	309.93	309.6	308.01	308.08	309.02	309.78	309.28	310.01	310.84	309.56	306.56	312.39	310.5	310.31	311.82	310.47	310.73	311.73	309.89	308.5	310.5	309.9	309.72	309.3	311.66	309.17	309.46	307.83	309.79	311.73	308.43	309.63	310.21	306.31	311.14	308.99	311.04	310.8	308.85	308.86	306.42	310.39	309.96	308.09	312.14	308.28	309.92	308
325.28	330.25	326.93	327.04	326.3	327.62	327.43	329.15	327.33	329.39	325.07	325.6	327.82	329.42	327.88	327.8	329.41	327.83	330.48	326.82	328.37	328.13	329.96	326.68	326.33	326.43	329.06	330.77	325.58	327.52	327.48	327.41	329.41	325.12	328.37	326.24	329.34	327.38	327.68	329.52	327.09	328.8	328.94	328.52	326.92	328.22	326.92	326.72	326.21	327.97
300.45	301.16	299.31	298.19	300.53	297.24	300.6	303.44	302.07	299.64	297.84	299.7	298.55	300.35	300.67	299.42	300.79	300.75	300.55	298.83	299.2	301.18	300.39	298.97	298.15	302.18	303.05	299.41	300.49	301.11	301.29	299.8	299.28	299.38	297.76	299.88	299.25	302.27	300.47	301.08	298.79	299.35	299.96	300.78	300.51	302.19	302.01	298.28	300.7	299.65
303.27	299.13	302.97	302.02	301.43	302.67	303.77	302.71	302.97	303.53	301.97	301.86	302.88	304.49	300.95	303.01	302.66	303.25	300.2	301.55	302.76	303.83	303.74	303.02	304.8	304.36	304.2	305.72	301.33	302.44	304.21	302.45	303.09	304.39	301.04	302.5	300.58	303.75	307.06	303.65	302.68	302.9	303.9	301.77	302.15	301.9	299.86	301.35	302.73	302.3
325.42	324.23	322.19	324.07	325.67	325.42	322.07	323.53	324.55	321.86	323.25	326.06	324.47	327.55	324.57	326.96	323.42	323.46	324.94	324.66	326.67	324.19	324.36	322.81	324.84	326.76	323.59	322.27	323.97	326.72	327.11	326.11	325.27	324.25	324.42	323.58	321.4	325.28	323.61	322.68	324.75	325.84	323.75	326.9	322.62	324.44	325.14	324.02	322.93	323.39
301.48	300.29	301	303.11	301.03	299.19	302.65	300.54	300.99	300.47	301.6	302.77	298.27	301.39	302.05	300.8	301.54	301.17	302.12	301.6	301.69	303.31	302	299.27	302.78	302.16	302.85	297.76	300.2	299.72	299.99	300.67	301.01	299.95	301.41	301.3	301.31	301.4	301.07	299.43	301.06	300.35	302.61	302.19	300.29	301.69	300.28	302.1	301.94	300.9
297.16	296.2	297.43	296.93	294.89	297.21	297.07	297.61	296.47	299.59	296.97	297.96	297.33	297.22	298.95	297.02	294.5	295.56	295.45	296.62	295.77	297.03	294.49	296.07	296.35	298.93	298.89	297.82	296.95	296.15	296.11	296.01	299.87	296.25	295.57	299.03	294.4	295.75	295.46	295.03	297.77	296.62	296.53	296.58	295.63	298.15	296.9	299.12	297.06	296.69
312.38	313.01	314.06	313.52	311.77	314.24	313.11	315.55	314.12	313.48	312.38	311.67	316.21	312.27	314.21	312.74	314.02	315.97	313.51	311.38	311.87	311.72	314.12	311.95	312.94	312.61	312.98	313.03	314.95	313.07	313.97	313.62	311.09	312.29	312.12	311.88	312.92	313.24	308.96	311.84	314.03	312.63	315.89	313.94	315.67	314.38	315.64	314.89	313.76	313.28
316.68	320.53	319.05	316.76	316.95	318.4	320.21	318.7	320.21	318.88	318.34	317.04	319.2	318.1	320.58	318.49	318.88	318.71	319.36	318.89	318.09	319.63	321	320.55	318.59	319.97	318.46	319.52	319.32	317.5	319.83	317.73	318.06	318.6	319.85	317.81	318.42	320.53	319.77	319.86	319.2	318.38	321.99	316.33	319.2	321.54	320.85	317.58	318.06	320.33
317.43	318.99	313.49	317.52	316.17	316.44	318.1	317.9	317.34	314.51	316.42	314.38	316.78	315.72	315.65	314.97	315.93	316.07	319.57	315.95	316.26	314.27	318.18	320.18	312.66	319.53	315.51	315.41	314.93	317.19	316.44	315.27	318.29	316.87	317.44	316.69	318.17	319.02	319.07	316.79	316.42	318.3	318.22	316.73	313.43	316.41	320.69	315.32	317.26	314.67
313.75	313.35	314.2	315.25	313.92	315.35	313.95	312.72	312.24	314.76	314.19	316.26	314.31	315.27	312	314.12	315.85	315.96	313.37	315	312.26	314.67	313.09	314.18	313.31	312.87	316.42	314.1	312.58	312.44	314.45	312.94	312.85	313.48	314.37	313.96	313.31	314.68	315.93	311.51	314.12	314.25	313.25	313.26	313.28	313.49	315.37	314.94	314.69	316.75
313.14	312.95	313.7	312.86	312.22	313.54	312.53	313.69	313.98	313.96	310.99	312.99	313.37	313.13	313.77	311.87	311.62	314.22	313.44	312.51	311.59	313.29	310.98	310.78	313.32	312.09	311.87	310.25	314.57	313.67	313.05	314.22	315.93	314.81	316.04	314.39	311.87	313.54	314.22	311.24	313.08	315.42	312.98	314.12	314.64	312.89	309.83	313.08	314.83	312.59
320.05	319.38	317.39	317.93	318.29	319.31	319.4	318.37	315.57	321.3	316.92	317.26	317.98	317.76	318.13	318.46	316.82	318.89	317.88	319.25	316.8	316.85	317.84	319.8	319.77	320.38	318.08	318.35	318.75	320.63	320.92	316.83	316.7	318.62	318.64	316.97	319.37	318.13	317.39	317.51	317.65	319.15	316.42	320.07	319.31	318.56	316.39	317.28	318.8	321.64
320.83	319.06	319.57	318.53	319.49	318.05	319.72	320.15	320.2	321.5	317.66	317.83	318.65	319.37	319.56	319.09	318.76	320.22	320.45	319.85	317.42	318.63	315.42	320.09	320.55	319.28	320.69	320.14	318.1	317.81	321.09	319.71	318.84	319.07	317.79	319.56	320.14	319.98	319.94	319.7	319.75	317.95	318.52	319.56	318.68	316.78	319.94	323.52	319.6	316.74
312.74	317.13	315.44	314.75	315.06	310.24	312.19	314.49	311.44	311.82	312.76	313.05	315.25	315.14	314.5	312.59	315.24	312.97	314.14	314.63	312.34	315.88	313.79	314.29	313.28	313.24	315.31	311.27	312.95	314.63	313.47	316.9	314.44	314.29	315.5	313.94	313.37	315.15	310.58	311.44	312.89	315.36	314.24	315.42	315.09	315.91	313.47	315.3	312.35	314.35
314.11	315.18	312.88	315.14	314.26	313.86	316.52	310.27	314.34	316.45	315.46	313.98	313.2	313.38	313.02	314.04	316.31	314.54	313.74	315.34	314.71	313.83	313.17	312.46	314.15	314.03	313.05	311.22	313.64	313.06	316.37	312.02	312.71	312.5	315.07	311.15	315.34	312.21	312.58	314.37	314.7	314.8	310.96	311.71	315.45	312.91	311.46	314.44	313.63	313.53
327.52	325	328.9	330.4	327.57	326.39	327.06	328.19	323.89	328.53	324.47	326.11	328.77	325.17	326.51	326.3	327.42	327.8	325.09	327.47	327.39	329.23	324.12	328.79	326.73	325.08	327.16	328.54	325.68	327.59	326.81	328.35	327.1	325.76	327.98	327.88	328.24	325.67	326.55	328.49	327.08	327.64	327.29	327.16	326.62	326.99	328.07	328.23	327.79	327.49
316.49	319.07	318.79	317.18	316.79	316.69	317.28	316.2	315.64	317.19	316.67	320.98	316.58	315.1	317.63	316.78	317	315.5	316.3	319	319.51	319.14	315.78	317.11	315.34	315.58	315.53	317.88	317.71	316.18	316.75	317.57	316.71	315.83	316.23	318.05	318.49	317.11	318.36	317.95	315.05	317.08	316.26	318.01	318.54	314.84	318.33	315.88	320.17	318.87
315.09	318.25	318.75	318.51	315.4	317.5	319.3	317.25	317.07	317.05	318.37	315.27	316.45	318.97	317.3	317.97	316.29	315.47	318.67	319.65	318.31	318.16	316.02	317.67	317.08	315.03	317.63	317.43	315.36	314.79	316.4	318.09	316.28	315.97	318.26	317.92	316.93	315.42	317.74	315.26	315.98	315.9	319.97	315.84	315.51	319.09	317.18	319.86	315.46	320.18
301.22	299.53	303.72	303.25	303.48	303.41	303.37	303.32	303.23	302.8	302.03	301.91	302.42	303.75	303.86	302.16	300.2	304.18	301.77	303.31	302.84	304.85	301.32	302.55	302.41	303.93	302.91	304.65	303.29	302.93	305.45	301.11	304.28	301.87	302.53	302.87	301.81	301.66	302.82	301.59	302.95	303.95	302.96	303.25	304	304.18	303.59	304.2	302.87	299.95
305.92	305.47	306.39	310.19	307.04	307.55	306.82	305.78	309.45	308.12	306.98	305	308.83	304.99	304.86	306.77	306.54	306.73	309.38	307.37	310.25	305.62	307.58	306.12	307.05	308.07	309.59	305.5	307.69	304.92	307.16	309.55	304.04	307.9	306.59	309.96	306.33	308.91	307.76	308.42	308.22	307.06	308.16	306.77	307.37	306.59	305.1	305.79	306.87	309.04
312.08	312.67	312.12	313.53	313.09	312.42	310.86	312.21	311.13	315.24	314.13	314.87	310.9	312.58	313.73	312.35	313.83	311.58	313.28	314.66	314.96	311.05	313.34	314.99	313.43	314.88	315.19	315.3	312.2	315.74	310.12	312.53	312.51	312.33	313.58	312.25	313.45	313.13	311.85	312.23	313.97	312.94	314.63	313.94	309.96	311.69	312.99	314.06	313.99	314.84
312.68	309.89	311.49	313.28	309.49	309.32	309.43	309.01	310.21	311.04	308.92	311.55	312.37	306.22	309.35	310.56	312.24	308.96	311.64	309.91	311.54	309.76	311.66	311.82	310.48	312.86	310.41	310.31	308.84	311.86	313.69	307.31	312.41	310.5	311.52	309.93	310.26	310.66	310.32	309.16	311.24	310.81	310.11	307.78	308.45	309.05	309.33	309.01	311	310.13
300.73	299.82	301.04	300.75	301.22	300.7	299.6	302.31	300.57	299.04	301.14	300.39	298.08	300.9	301.21	301.17	300.21	298.45	302.91	298.16	299.94	300.8	298.77	298.44	301.2	301.37	301.61	302.87	299.57	301.36	301.81	300.09	300.73	303.39	300.31	300.85	303.38	300.74	301.32	303.38	302.75	299.39	300.39	301.45	302.13	303.02	299.86	300.93	301.71	301.06
312.17	313.47	313.58	314.33	313.63	313.25	311.79	309.19	312.28	312.26	311.5	311.65	312.52	311.58	312.75	312.61	314.78	312.46	313.1	313.62	311.2	313.88	311.64	311.75	311.87	311.88	314.04	309.97	312.49	314.28	313.52	313.54	313.31	311.43	315.28	316.29	311.96	312.7	312.12	313.57	317.66	313.61	311.51	312.43	312.38	313.55	313.32	315.57	313.25	316.82
298.24	296.18	298.41	298.71	298.66	299.53	296.79	295.72	295.41	297.85	295.37	296.9	294.85	295.49	295.5	298.76	297.82	295.89	298.68	297.31	298.73	297.01	295.57	296.18	296.15	297.71	293.18	296.4	296.61	298.2	294.91	298.14	297.11	299.67	297.73	296.98	298.51	298.99	294.59	296.53	297.49	295.22	296.14	296.83	298.39	298.8	299.43	299.24	298.47	298.65
306.96	308.37	306.76	306.69	306.86	309.03	305.26	307.63	307.47	305.33	307.91	311.09	307.59	308.9	307.3	308.32	308.55	307.74	307.1	305.58	307.21	308.24	306.01	309.18	305.15	306.51	308.88	305.33	306.99	307.76	307.4	305.98	305.82	307.06	309.49	308.15	309.19	306.85	305.1	307.86	304.75	305.23	307.15	307.42	308.5	306.44	307.29	306.66	308.19	307.98
328.66	328.42	330.01	327.07	328.36	327.16	325.85	328.27	327	328.61	328.16	325.82	327.82	331.14	328.51	330.3	327.66	330.69	327.56	329.97	329.1	327.67	328	328.95	326.56	327.98	329.64	325.83	328.87	329.13	327.7	326.92	330.17	327.39	329.01	328.57	328.69	325.38	329.74	326.16	326.97	328.9	326.02	328.03	325.53	329.2	323.81	328.62	328.25	328.08
316.85	317.53	317.45	318.15	318.99	315.65	317.19	314.8	316.44	315.28	318.48	316.28	316.9	316.17	316.01	312.99	316.95	318.28	316.97	315.03	316.27	317.01	318.76	316.68	317.47	316.46	315.44	317.93	317.89	314.56	317.19	319	316.2	316.58	316.68	313.92	316.12	317.04	315.56	317.84	318.38	314.38	316.08	316.8	316.43	316.32	316.61	318.05	317.47	315.18
317.85	320.59	318.29	318.44	314.95	322.17	315.16	317.99	316.96	318.05	317.85	315.82	318.81	316.48	318.02	314.85	316.6	316.23	316.02	316.23	319.53	319.44	316.39	315.37	319.52	318.35	315.8	318.37	317.12	319	316.93	316.37	314.87	319.37	315.28	318.76	317.38	314.99	318.1	319.57	318.49	316.31	319.98	317.66	318.66	319.46	317.41	318.05	317.02	318.05
306.52	306.5	306.34	304.36	304.04	305.1	304.57	304.48	302.46	305.84	306.84	304.37	307.23	305.34	303.29	307	304.89	305.46	304.05	305.86	305.35	307.28	305.51	301.95	306.14	306.23	303.47	306.16	303.41	302.69	306.63	308.97	304.6	303.93	307.57	304.5	305.19	304.27	303.1	303.94	304.23	305.19	305.47	307.14	303.66	307.71	305.57	305.54	306.76	305.78
302.75	301.34	299.05	302.53	300.38	298.14	301.65	301.63	300.37	298.66	300.14	300.37	302.45	302.07	299.99	298.9	299.52	303.1	301.38	297.97	300.53	298.15	301.7	302.23	298.41	301.36	304.3	302.04	301.92	300.16	299.87	296.5	301.23	300.59	302.89	301.48	301.64	302.77	302.59	301.69	302.06	300.93	302.16	302.65	304.01	302.02	299.43	303.93	302.95	300.01
298.76	303.74	303.59	302.62	301.31	301.55	301.92	300.46	300.01	298.92	303.98	301.92	301.19	301.74	300.93	299.06	301.64	300.42	299.69	299.76	300.65	302.63	300.33	300.67	300.62	300.28	301.48	298.23	302.88	300.58	301.13	300.34	299.75	300.57	300.84	304.13	301.64	299.15	300.3	301.29	300.84	302.18	301.58	301.7	300.11	301.67	299.1	300.78	301.21	299.88
327.37	326.99	327.55	327.73	330.42	327.44	328.43	326.57	326.84	327.76	326.25	327.94	329.12	326.72	326.01	329.59	331.42	327.78	327.64	329.78	328.8	330.79	331.26	326.75	328.36	327.24	327.79	328.14	326.55	327.94	328.47	327.15	329.16	326.91	328.2	328.02	328.07	328.56	329.26	328.71	326.74	328.18	328.43	329.81	326.65	327.44	326.55	327.91	327.21	327.22
320.92	320.44	319.82	318.35	317.87	318.84	321.41	320.43	318.82	320.58	320.07	320.24	318.33	321.74	319.67	321.23	319.24	320.94	319.63	318.02	320.85	319.88	318.83	319.24	318.82	318.42	317.65	318.38	316.8	319.04	319.21	319.61	317.27	318.34	317.19	320.9	319.57	316.6	318.86	319.05	318.51	319.17	319.96	318.98	318.72	319.8	319.68	320.52	321.1	315.98
317.6	319.72	317.89	317.29	317.01	318.53	321.88	319.21	319.99	318.07	318.09	316.45	317.54	318.28	318.94	316.97	317.56	316.81	317.32	317.21	318.59	318.26	316.1	317.7	319.47	314.4	318.11	317.2	316.4	317.46	319.17	317.44	316.56	317.73	319.15	320.16	319.18	319.43	321.81	318.59	319.18	317.69	317.34	317.97	317.83	317.29	315.24	319.01	318.56	319.81
312.22	315.29	314.24	313.3	314.07	314.88	314.01	309.94	313.92	314.59	314.79	312.22	311.65	313.72	312.09	310.74	311.89	316.37	315.41	312.64	310.51	311.56	312.95	311.61	313.68	313.09	313.37	313	309.48	314.43	315.06	313.65	315.05	311.45	311.64	312.36	314.59	312.34	313.9	316.24	314.05	311.47	311.69	314.24	310.9	311.42	313.86	312.24	313.69	314.07
306.46	309.86	311.39	310.74	308.25	310.77	309.69	309.5	308.5	308.39	308.52	309.8	308.78	311.13	308.56	309.52	308.76	310.86	309.69	310.65	310.11	308.34	308.84	312.34	308.28	309.17	310.83	311.39	307.13	309.53	309.53	309.17	308.08	312.05	307.97	310.04	308.3	308.9	307.52	307.48	310.01	307.21	309.79	307.25	311.28	309.55	309.93	310.74	311.1	309.42
307.92	308.55	309.81	309.65	308.61	310.05	309.5	308.55	307.68	309.19	306.46	305.69	309.58	306.64	307	307.2	309.26	307.14	308.99	310.33	308.44	309.64	310.06	309	308.31	307.98	307.95	306.91	308.4	309.86	311.17	309.85	310.17	308.68	307.46	307.96	307.15	309.27	311.83	309.49	308.93	310.16	307.29	308.14	310.04	312.26	309.47	309.32	307.2	309.75
304.89	305.24	306.49	303.44	304.63	306.71	305.57	305.97	304.33	305.21	303.88	303.13	306.39	303.67	304.58	304.62	306.95	306.17	303.19	302.07	305.24	306.32	305.37	304.37	302.41	303.76	305.23	304.26	305.69	306.42	304.26	305.48	307.04	305.2	306.8	305.95	305.01	303.96	308.1	307.67	305.26	306.55	305.83	305.62	306.74	304.16	306.88	305.53	306.25	305.52
306.49	309.04	307.1	306.95	308.14	306.15	306.17	306.38	307.12	305.83	307.39	307.44	309.04	307.83	308.92	304.73	306.64	308.12	306.81	304.42	306.34	308.86	304.86	309.47	307.57	307.81	305.83	305.5	307.69	306.11	305.58	304.7	307.38	305.48	304.94	306.01	307.2	307.52	307.67	307.78	306.39	307.58	306.32	307.77	307.63	307.32	306.96	306.35	304.04	306.15
306.42	304.94	302.95	305.7	303.34	305.67	303.67	302.07	303.44	304.44	306.38	304.49	303.35	303.19	303.83	301.34	305.94	303.19	306.4	303.14	306.32	305.55	303.65	305.22	306.74	308.28	304.36	303.03	303.88	305.14	306.5	304.71	304.37	306.51	306.45	305.61	306.42	305.56	305.54	306.98	302.35	306.13	304.06	303.12	306.38	305.29	304.24	306.28	304.54	305
309.38	310.33	310.6	310.13	308.64	309.43	308.67	310.43	311.37	306.79	309.78	309.97	309.41	309.25	308.58	308.77	309.81	309.14	309.22	310.63	310.77	310.46	310.81	311.43	310.53	310.35	309.11	309.49	307.91	309.42	310.87	312.7	311	313.02	310	309.81	311.69	309.41	310.13	310.73	309.47	310.53	308.64	310.21	311.5	311.18	309.9	311.51	309.87	310.45
315.65	317.18	315.75	316.61	317.98	319.73	316.32	318.81	317.69	317.63	317.21	320.26	316.95	319.61	321.65	316.07	319.29	317.72	317.99	316.41	317.82	319.63	318.45	318.04	318.14	317.63	318.28	317.33	315.91	317.73	317.71	318.98	319.01	318.45	317.59	318.06	319.28	319.4	318.26	318.9	316.99	317.31	319.65	317.11	315.11	317.41	318.58	317.76	318.17	317.67
294.85	295.76	294.28	295.93	294.08	295.88	295.25	296.61	297.23	297.36	295.71	295.35	293.09	294.59	294.53	293	296.51	296.89	296.5	295.32	297.47	294.4	292.66	296.43	295.59	294.6	295.11	295.5	295.62	297.44	292.8	293.98	298.52	292.89	294.46	296.81	295.33	295.78	291.58	295.62	295.82	295.39	293.27	296.09	295.03	294.12	295.81	296.75	295.02	293.25
305.56	305.92	305.81	304.36	305.5	302.62	306.25	301.21	302.15	306.91	306.82	305.13	305.28	305.43	304.39	305.02	303.64	302.88	304.81	301.12	304.67	304.56	304.7	306.04	306.69	304.06	303.54	302.88	303.22	304.88	304.01	303.8	303	305.99	306.03	304	306.27	306.29	302.81	304.21	305.62	305.84	303.69	304.76	305.89	303.5	304.54	307.36	302.01	304.36
302.36	303.04	300.85	301.32	301.15	303.5	304.93	302.74	300.75	305.06	300.67	303.52	301.35	304.56	301.39	302.08	301.96	302.49	299.23	301.81	303.03	300.92	303.79	302.76	300.45	302.98	301.22	302.21	304.22	301.23	300.71	302.14	300.04	299.83	302.54	303.98	303.64	303.72	301.47	301.23	300.84	301.25	304.23	301.6	303.08	300.52	302.4	304.19	303.64	302.55
327.52	329.64	329.18	327.53	329.68	328.02	329.82	328.09	329.78	329.65	328.1	329.07	330.03	328.3	327.94	331.59	328.89	328.52	328.12	328.14	326.85	328.23	326.49	328.35	327.96	329.15	326.73	328.98	329.84	330.65	327.91	327.96	326.64	326.79	326.39	330.27	329.42	330.73	326.99	328.44	329.55	330.33	327.79	327.66	328.38	326.93	329.19	331.33	329.48	330.31
301.13	305.12	302.66	304.33	300.9	303.11	303.64	304.56	300.77	303.98	303.2	303.22	301.81	301.57	302.25	305.76	303.03	304.03	302.33	305.35	305.66	304.4	304.45	304.04	304.75	302.03	302.68	306.22	304.93	304.73	302.98	304.25	303.74	304.04	300.11	304.97	303.01	305.12	303.96	301.62	303.45	305.19	303.19	303.43	301.74	302.17	302.42	302.83	303.08	302.11
327.03	326.66	327.75	326.32	330.46	328.4	328.99	330.23	325.98	329.4	328.9	330.77	325.75	326.93	327.63	329.1	328.12	327.29	326.83	328.95	327.76	329.46	328	324.52	327.96	328.13	329.56	330.98	326.44	329.52	328.61	328.81	330.91	327.35	328.39	328.42	327.64	328.36	325.76	330.2	332.26	329.94	329.53	329.2	326.63	328.61	329.38	326.31	329.93	328.93
294.5	294.86	293.58	296.14	292.17	291.53	294.97	296.9	297.92	295.32	293.68	295.62	294.81	290.79	293.13	293.49	295.44	294.55	293.96	294.97	295.72	294.06	290.01	293.47	294.34	295.9	294.01	293.35	293.74	295.58	294.86	294.85	294.54	294.32	293.23	290.67	292.01	295.88	292.94	294.03	294.36	295.07	295.76	294.94	293.67	294.98	296.11	292.19	293.18	292.52
302.1	305.06	305.11	302.47	306.36	306.31	305.51	305.03	306.07	305.35	302.5	305.96	306.74	307.11	304.74	304.92	302.84	306.42	306.17	306.19	305.97	303.12	306.49	304.54	305.27	303.36	306.54	304.18	307.08	305.51	305.82	306.68	305.37	304.07	305.07	305.19	306.83	304.37	303.12	303.63	305.01	307.37	304.73	306.76	303.54	303.79	303.65	306.16	304.72	303.6
306.58	307.8	307.49	307.68	306.43	306.71	305.64	305.69	306.59	303.86	308.59	308.35	308.99	308.63	304.45	308.23	304.59	308.67	307.19	307.17	304.33	306.07	304.45	306.63	306.51	304.59	304.55	305.88	306.82	307.28	308.01	307.36	303.82	305.71	306.17	306.61	306.59	307.56	306.41	304.89	306.48	304.11	304.68	307.57	306.98	306.23	307.11	305.69	305.54	306.57
293.42	293.58	293.81	295.82	294.21	292.67	293.88	292.85	295.57	293.11	292.56	296.8	293.26	294.37	294.29	293.86	292.95	292.4	293.9	294.38	293.25	295.14	291.25	292.67	293.29	292.92	292.96	293.49	293.72	294.62	294.94	291.88	294.4	295.05	293.74	294.26	292.73	293.01	290.36	293.21	294.01	293.79	294.58	293.6	293.03	294.76	294.49	293.24	295.02	293.15
317.81	316.24	315.31	316.06	315.39	317.48	316.59	314.42	317.34	314.73	316.57	317.97	316.57	316.91	316.77	316.52	315.6	317.21	315.85	316.38	319.09	317.88	315.73	319.46	320.41	315.14	317.47	314.92	318.01	316.09	319.15	317.7	318.21	317.81	316.77	317.1	317.86	317.59	319.81	316.95	317.77	315.62	316.18	314.82	315.53	317.34	318.88	314.71	317.42	318.49
301.44	300.74	302.67	302.66	302.09	303.89	300.23	302.02	301.98	303.76	301.07	303.53	301.4	302.57	302.66	301.24	303.66	304.16	302.68	302.64	300.34	303.25	301.72	301.78	302.92	300.56	301.8	302.5	303.29	302.86	301.87	303.99	300.44	301.78	303.77	302.83	302.81	303.2	300.53	302.24	300.98	300.52	301.41	304.14	304.1	303.33	303.06	302.49	303.52	301.46
314.36	315.33	312.78	313.43	315.12	312.71	315.48	313.87	315.8	313.89	312.46	312.55	317.13	314.7	316.21	314.13	313.83	312.02	311.02	312.22	314.99	312.11	314.94	312.6	311.09	314.36	314.7	313.5	312.57	316.99	315.61	312.12	312.35	315.24	312.38	315.07	312.5	314.31	314.55	314.37	312.57	312.91	312.79	315.47	312.69	314	312.9	314.47	313.79	314.77
318.88	317.28	317.23	314.18	314.47	317.12	317.69	318.5	317.63	320.06	318.94	314.24	318.36	319.39	316	317.79	316.88	317.29	314.99	320.41	317.3	318.93	318.01	317.93	316.98	314.38	313.9	318.69	317.12	320.24	320.42	318.31	318.88	316.98	316.72	315.81	319.82	316.82	316.21	317.82	319.85	317.76	318.32	316.89	316.95	314.26	317.18	316.17	319.41	318.64
305.09	302.24	302.59	304.84	302.5	306.03	302.43	303.6	301.36	302.93	304.39	302.18	303.89	307.19	300.3	303.53	303.49	302.64	300.78	302.63	302.36	302.07	302.13	301.89	304.61	302.13	301.39	305.66	300.59	303.75	303.7	302.27	305.07	301.17	305.6	301.1	303.92	303.7	302.99	301.66	304.34	304.03	301.17	300.67	302.99	305.23	302.62	303.88	304.05	307.65
315.8	314.68	316.16	314.68	315.69	314.93	314.55	317.05	316.74	314.43	316.68	316.87	316.52	314.29	316.14	314.59	315.29	318.46	315.2	315.77	315.42	314.34	314.04	318.22	315.27	317.22	316.65	314.84	314.97	314.19	314.91	314.41	315.33	312.49	315.06	313.94	317.6	315.7	316.58	316.24	312.62	314.6	314.22	314.15	313.07	316.92	315.03	316.37	314.83	317.7
305.43	306.96	305.02	306.68	304.86	306.12	305.71	304.47	307.44	304.19	307.29	308.1	308.6	306.24	307.9	307.18	305.75	305.58	307.12	306.54	306.9	306.29	306.63	303.45	306.43	307.48	308.08	304.84	304.74	305.05	307.95	307.13	307.03	306.13	306.95	307.71	308.17	304.94	305.82	305.11	305.97	306.67	304.09	307.84	305.75	305.01	306.97	305.81	305.76	306.65
329.49	328.7	327.61	330.38	327.08	328.2	326.79	330.04	329.04	327.08	327.23	328.19	327.47	328.25	323.72	325.25	328.44	326.53	327.59	326.34	328.34	328.07	327.3	326.49	329.35	327.95	328.77	329.35	329.88	327.58	328.78	327.37	327.28	324.56	324.86	327.96	328.49	329.08	328.66	328	327.43	328.12	326.67	326.63	329.16	328.98	330.38	327.28	327.57	328.26
308.13	305.57	306.27	306.17	303.43	305.02	303.55	304.97	303.4	306.64	303.63	305.48	304.38	304.74	305.88	305.41	305.39	304.81	305.78	305.71	305.47	301.29	302.32	302.4	304.64	305.62	305.98	304.39	304.08	304.04	305.5	303.32	305.2	303.51	304.87	305.18	304.1	305.91	303.94	303.2	304.54	305.3	304.76	303.53	303.96	302.81	304.6	303.29	305.68	303.28
304.09	305.21	304.8	303.67	304.38	305.21	307.38	305.41	304.34	306.36	304.39	306.14	305.74	305.96	302.88	304.56	306.59	305.59	307.12	303.33	306.33	305.34	306.62	304.84	303.64	303.51	305.62	305.08	306.47	305.82	306.07	305.19	306	306.18	302.97	303.78	307.08	305.36	303.65	306.23	306.07	307.28	305.32	304.9	306.26	304.39	303.87	304	304.03	303.85
327.16	330.52	326.06	327.73	328.88	326.67	328.23	328.69	327.95	327.87	324.85	327.74	325.37	327.78	326.06	327.82	328.87	327.99	325.65	327.33	328.53	326.47	328.85	326.07	330.01	329.62	328.5	330.03	326.86	327.27	324.89	327.05	326.54	327.55	329.69	327.23	329.66	329.14	326.21	326.23	325.85	328.82	328.47	325.98	327.04	325.59	326.12	326.82	328.59	328.1
302.38	302.71	302.38	300.51	302.45	302.2	304.77	303.46	303.22	302.71	299.91	303.39	303.81	303.12	303.94	302.14	304.47	300.62	301.51	304.46	300.85	303.84	298.67	301.76	302.59	303.54	302.23	302.05	305.9	303.93	303.11	301.02	301.85	303.56	302.87	299.59	304.45	304.37	301.58	302.87	300.68	301.34	301.19	303.39	303.63	303.08	301.51	302.15	301.68	301.02
308.33	307.77	305.95	306.47	309.09	306.96	305.35	306.39	305.25	304.96	307.64	307.02	305.33	307.07	307.23	305.23	304.98	305.49	307.64	305.41	307.35	306.48	305.53	303.8	309.06	305.88	305.96	303.79	307.01	305.61	302.28	306.96	306.69	304.45	305.66	307.38	308.25	306.38	307.8	306.79	304.49	306.68	305.08	306.49	309.52	307.26	307.21	308.15	306.55	309.65
303.51	302.1	304.95	304.21	302.25	304.67	302.73	302.34	300.78	303.52	302.63	302.17	302.74	300.99	300.95	301.16	302.19	302.13	304.97	304.06	300.47	302.27	305.26	303.32	304.49	302.16	303.67	303.08	304.05	303.82	303.95	301.62	305.06	301.47	300.87	303.24	303.2	303.99	301.09	303.4	304.46	302.22	303.56	302.06	303.59	302.12	301.62	304.51	303.9	302.41
325.27	324.21	327.15	326.79	327.2	326.66	325.5	326.39	327.03	327.51	323.31	325.96	327.56	325.39	325.8	327.85	326.58	324.4	326.53	327.15	324.18	326.02	322.82	326.48	322.62	325.89	325.47	328.57	326.61	326.3	325.22	326.26	325.95	325.7	326.49	325.32	324.76	325.54	323.67	327.4	327.25	325.44	323.4	327.82	322.61	327.53	324.36	323.26	324.65	324.88
319.14	317.56	318.83	315.66	318.04	319.21	315.54	319.5	316.89	318.43	319.55	317.44	318.43	316.82	319.62	318.22	319.45	316.92	317.58	318.9	315.95	318.03	319.06	316.85	318.01	318.72	317.65	318.57	316.51	315.77	316.62	318.14	317.89	318.88	315.8	319.29	316.03	317.88	317.02	317.04	318.05	317.54	319.45	318.71	315.68	320.83	316.09	317.63	319.1	317.44
305.1	306.03	304.52	304.94	307.95	303.73	303.32	305.63	305.53	307.82	306.65	307.07	306.16	304.8	305.07	308.07	304.17	304.54	304.46	305.47	307.89	304.82	307.8	305.78	307.21	304.9	304.14	306.44	306.67	307.75	304.04	305.81	305.82	306.16	306.43	304.04	306.92	306.83	305.13	302.88	307.65	304.19	306.61	306.58	305.6	306.58	305.05	303.51	303.89	305.27
297.89	301.58	300.41	300.33	301.22	303.09	298.77	300.53	300.13	299.25	300.26	302.56	301.42	299.26	300.47	303.15	297.8	300.98	300.86	301.18	302.1	300.24	302.09	300.54	299.42	300.05	297.85	300.98	299.54	298.36	303.36	300.3	299	299.46	300.61	300.66	298.12	300.69	300.28	301.01	301.6	303.79	303.18	300.55	300.09	298.48	297.67	300.49	301.79	300.48
326.62	325.77	328.3	325.75	326.59	327.22	329.32	326.27	326.15	328.32	328.6	323.15	327.48	327.99	327.15	328	326.7	325.79	326	327.71	327.65	326.75	329.8	327.31	326.63	328.67	326.22	327.59	326.68	325.12	325.94	327.72	325.78	326.31	326.23	326.4	327.36	324.5	328.96	328.7	329.77	328.39	326.9	325.53	326.48	329.3	329.55	327.24	325.68	326.62
325.2	326.26	325.95	324.88	330.02	325.63	326.55	326.46	328.44	326.37	327.27	326.3	328.12	325.31	325.51	327.28	325.79	325.43	329.64	328.11	326.02	326.99	325.69	326.56	327.88	329.51	326.85	327.23	328.65	327.31	327.69	324.59	329.71	327.84	325.51	326.21	326.15	327.43	326.23	325.72	325.91	327.1	328.07	327.95	326.03	327.45	327.92	326.57	325.79	325.73
318.99	319.66	320.08	318.09	318.12	317.22	317.81	317.83	317.11	318.11	319	319.93	319.9	320.25	316.23	320.5	317.65	321.6	316.13	317.45	319.98	317.76	317.1	318.83	316.6	316.86	316.94	317.44	315.88	315.81	318.45	320.19	317.99	317.7	319.72	317.19	318.18	316.88	317.17	316.32	318.42	317.26	319.79	319.86	317.24	319.93	321.23	319.26	319.04	318.53
298.46	299.8	302.03	298.27	302.26	300.25	301.11	297.93	298.64	299.03	301.02	302.13	298.2	301.09	298.39	301.2	300.26	299.5	298.87	299.35	299.44	299.74	301.18	299.77	298.53	296.9	301.3	299.56	299.02	297.19	299.25	298.54	299.89	301.39	299.56	302.73	301.33	299.11	300.49	300.33	302.97	298.67	299	300.06	300.84	301.11	298.84	300.67	299.45	300.39
295.26	294.21	296.16	295.98	295.43	296.32	294.55	296.79	295	292.26	294.2	295.21	295.51	294.46	293.46	294.94	294.91	295.54	294.96	294.41	295.99	293.85	295.09	293.18	295.3	295.9	294.3	294.72	296.39	295.29	291.3	296.46	294.82	294.44	295	296.58	294.05	293.96	294.29	297.64	294.79	294.26	296.23	296.71	294.34	293.26	294.61	295.33	294.97	295.43
300.54	304.76	299.41	303.57	301.9	302.62	302.42	303.58	300.55	299.88	300.16	298.83	301.05	302.94	301.2	303.34	298.64	299.82	301.21	299.58	301.3	301.18	300.55	300.67	303.02	301.68	300.32	304.27	300.11	300.83	302.54	299.95	301.45	299.99	301.5	299.64	301.47	300.1	299.93	300.11	301.26	302.95	298.61	300.8	300.77	300.21	299.11	301.03	301.03	302
314.72	318.49	315.35	312.96	315.06	313.47	313.7	316.74	314.3	317.13	314.44	314.97	314.09	315.68	314.74	313.98	313.9	316.16	315.15	316.03	313.95	314.89	314.69	316.04	317.47	314.4	313.54	314.9	314.14	316.2	314.3	314.24	315.23	316	313.18	314.69	315.9	314.34	314.73	314.09	313.62	316.23	314.09	315.35	316.15	313.76	317.57	313.16	314.67	315.89
309.27	312.84	310.23	311.13	309.99	310.36	308.74	309.57	311.82	311.14	311.26	309.03	309.83	312.93	313	309.62	310.26	312.52	310.15	312.02	310.66	308.46	308.41	310.03	308.92	310.49	308.47	308.31	308.38	311.84	311.96	306.98	308.51	311.19	310.31	313.53	311.31	308.84	308.12	310.39	309.95	309.43	309.59	310.8	309.18	311.74	308.97	308.68	308.91	308.7
319.54	319.83	318.59	317.42	318.35	317.87	316.35	317.1	320.53	318.01	319.15	317.28	321.55	318.95	315.85	319.22	319.01	318.67	318.61	318.7	319.39	319.12	317.25	320.37	318.33	319.54	317.59	318.17	318.5	317.52	319.35	318.21	318.51	319.62	318.64	317.71	318.58	318.89	318.61	317.87	318.76	317.34	318.34	320.74	318.03	320.6	319.45	319.58	318.05	318.92
315.65	316.41	316.54	312.5	313.77	315.31	316.78	315.9	313.9	314.8	316.82	315.28	315.2	316.02	317.04	314.11	315.19	316.13	313.76	314.76	316.1	315.23	314.76	314.89	316.42	314.42	315.93	314.27	314.59	316.22	311.97	313	314.13	318.54	315.48	315.37	314.06	314.91	312.87	314.31	312.94	316.17	315.13	313.76	318.15	316.2	316.23	313.36	312.93	313.02
309.49	310.01	306.07	306.41	310.17	306.08	308.68	309.37	310.19	309.84	309	309.44	308.01	309.68	310.01	308.93	308.57	308.07	307.63	306.37	312.25	309.43	309.25	308.49	307.16	306.9	307.51	307.98	307.02	309.46	307.04	306.59	310.45	309.09	306.19	308.78	309.06	311.38	310.31	309.69	309.72	307.66	311.54	308.72	308.94	310.96	311.31	306.88	308.2	308.86
329.17	327.04	325.76	328.17	325.28	327	326.98	328.11	326.51	326.38	326.55	327.44	325.02	328.47	325.27	329.08	327.4	329.85	329.18	326.09	326.36	328.48	326.64	327.4	328.84	324.46	327.84	327.06	326.55	324.66	327.61	328.6	328.55	327.44	325.81	325.07	327.53	330.25	324.87	327.62	325.52	325.96	326.56	326.95	323.68	327.58	326.92	327.63	329.03	325.54
329.55	328.91	328.32	328.24	328.36	329.51	331.31	329.41	327.44	330.16	329.25	328.44	329.22	328.29	326.07	328.36	327.38	329.33	330.39	329.94	330.81	326.6	327.38	328.62	325.55	326.3	329.19	328.58	327.12	327.8	330.67	331.53	328.66	327.66	328.87	327.7	329.37	327.49	330.52	329.68	326.32	327.83	328.94	328.35	328.55	326.71	330.05	329.28	329.33	329.9
325.61	327	330.08	327.45	329.83	328.1	327.03	326.67	326.39	325.62	328.56	329.27	326.44	328.76	326.73	330.84	327.1	327.05	327.45	328.04	326.65	329.85	327.36	326.23	326.99	328.93	326.36	329	328.17	327.73	326.38	327.35	329.16	329.2	326.96	329.19	326.49	328.24	326.11	330.49	331.42	327.7	327.37	329.19	326.76	329.19	327.43	328.45	327.58	326.49
302.88	305.15	303.14	304.31	302.83	303.65	304.1	305.33	303.57	304.47	303	304.38	302.96	303.37	303.34	303.04	304.06	301.43	302.41	299.58	302.32	304.06	302.7	301.79	303.24	300.63	303.68	301.06	303.88	305.3	302.09	303.39	305.24	300.74	303.31	302.43	305.4	304.15	302.51	302.98	303.85	304.25	301.97	301.47	303.02	299.48	304.23	303.69	304.89	304.16
318.25	319.14	319.88	319.81	319.52	319.81	319.32	320.46	319.86	318.64	320.15	318.33	321.34	320.14	318.25	320.37	319.54	319.66	319.91	317.79	319.35	320.41	318.84	319.49	322.59	318.71	319.07	318.72	318.16	321.65	318.54	318.55	321.06	319.25	319.93	318.2	320.15	319.22	320.25	320.17	320.8	321.91	318.29	319.83	318.19	321.63	321.31	319.11	318.98	319.79
318.15	317.89	318.98	319.32	319.59	316.88	315.53	318.87	317.61	316.97	319.86	320.01	318.96	318.74	316.87	317.91	317.41	317.77	320.46	318.3	318.52	318.73	320.75	318.69	319.41	319.88	318.83	315.96	320.72	317.51	317.54	317.77	320.33	318.73	319.67	317.6	319.23	317.46	320.26	318.64	316.24	317.91	322.14	320.91	317.03	316.81	320.38	319.74	319.04	319.9
307.49	303.88	305.95	305.73	302.68	306.48	305.18	303.31	305.52	306.42	305.45	304.69	304	304.89	306.02	306.55	303.75	307.14	303.43	305.33	304.27	307.33	304.26	304.71	305.85	305.54	304.03	305.4	305.89	305.37	305.75	307.44	303.4	306.54	304.37	307.42	305.72	306.09	302.35	308.23	307.91	305.69	306.79	303.34	307.14	302.8	305.2	304.16	304.72	303.4
314.47	314.44	314.01	312.84	315.55	314.34	314.69	317.22	316.67	314.67	313.76	316.55	315.27	316.58	313.12	318.42	316.77	314.44	315.01	315.38	314.23	316.34	314.55	315.53	314.87	316.39	316.18	315.99	316.37	312.55	317.09	315.9	316.1	316.51	315.9	315.85	316.58	314.92	315.41	314.74	317.38	317.7	318.35	314.01	314.23	313.95	314.72	316.21	315.79	316.33
295.84	291.83	295.34	293.87	293.75	294.24	294.33	296.4	294.44	295.26	292.54	293.76	293.17	292.89	295.25	293.96	293.08	295.36	293.2	294.03	292.63	293.23	294.94	296.68	293.98	294.33	291.86	294.16	292.99	292.12	293.28	293.77	294.52	290.84	293.14	293.97	294.53	295.77	295.53	293.64	295.24	295.12	294.87	294.53	294.58	293.69	292.64	296.79	294.31	293.66
303.52	302.81	304.96	302.94	301.51	303.67	301.29	305.42	304.06	303.73	303.02	306.82	303.33	303.63	305.04	304.28	303.24	305.51	304.41	303.41	303.09	303.61	302.96	304.7	304.75	302.38	304.64	302.51	303.61	302.5	305.57	304.05	302.27	303.39	305.07	303.26	301.97	304.57	305.53	301.94	302.35	303.64	304.41	302.47	302	304.02	304.75	303.96	300.94	301.14
294.08	295.5	295.68	298.11	296.81	295.78	295.23	296.49	297.39	296.29	297.08	298.45	297.57	298.51	296.55	297.36	295.98	297.65	297.35	296.3	295.59	299.29	297.89	297.25	294.86	297.38	297.23	296.78	298.41	297.99	297.59	294.96	297.02	295.97	297.9	297.44	296.96	299.76	295.34	292.6	298.56	298.1	293.44	296.35	297.71	294.12	299.9	296.34	297.14	296.97
308.13	308.61	306.83	306.96	307.46	306.45	306.26	305.68	307.01	303.76	305.35	305.99	308.6	303.16	305.3	304.91	303.97	304.93	307.07	306.88	305.36	307.78	305.28	304.47	306.09	304.91	306.53	304.34	305.69	302.06	306.18	304.43	307.86	307.22	304.64	308.3	307.93	304.5	305.83	306.87	304.54	304.64	303.38	304.52	304.19	305.62	305.49	303.1	306.44	308.43
315.9	316.99	318.73	317.71	318.76	317.11	316.51	317.03	317.38	318.35	317.14	318.16	316.74	317.46	317.28	315.73	316.97	316.98	318.69	313.59	318.03	317.34	317.69	314.82	316.46	315.44	315.49	318.78	318.69	316.52	316.71	316.02	316.43	317.09	316.13	317.42	317.25	317.5	315.99	315.78	317.06	315.23	319.36	316.82	315.63	318.61	312.59	317.8	314.47	318.04
311.56	310.04	308.97	310.51	311.02	312.53	311.37	308.04	309.29	307.97	308.12	308.32	306.64	311.68	310.42	310.59	309.7	312.29	307.93	309.56	307.75	310.35	309.17	307.78	310.54	311.42	309.46	309.56	310.49	310.41	310.37	312.97	308.93	312.99	309.38	310.7	310.6	309.53	310.41	311.4	312.21	311.47	307.19	308.9	308.87	309.88	309.53	310.18	309.34	311.34
313.9	308.4	312.48	314.14	313.16	315.23	315.31	312.15	313.28	310.44	315.23	309.82	315.21	312.47	313.18	313.39	314.34	313.42	313.07	311.5	314.04	312.8	310.92	310.25	316.34	311.79	313.97	311.61	312.35	315.41	313.8	312.16	312.39	313.31	311.92	309.88	313.03	313.53	314.31	312.32	312.83	312.58	312.06	315.27	314.66	313.04	313.31	314.45	314.33	314.04
327.21	327.11	326.42	327.62	327.18	326.66	323.68	327.78	325.74	325.04	325.11	326.09	328.9	327.97	327.28	326.52	324.49	328.16	327.14	328.72	328.1	327.48	323.3	324.85	328.46	326.12	325.57	328.94	325.94	327.26	327.07	327.01	327.04	326.61	326.5	325.02	326.66	324.58	328.54	326.85	326.09	328.9	327.97	325.58	326.65	326.45	326.61	327.05	327.93	326.3
294.1	293.72	294.5	296.06	295.55	295.57	293.58	293.83	295.44	294.39	295.84	294.12	296.27	296.42	296.34	296.17	297.46	295.74	293.14	293.7	296.25	293.67	295.4	296.18	295.8	294.68	296.95	294.73	297.77	292.99	293.74	294.49	295.2	295.17	295.75	293.21	293.57	297.3	296.72	295.19	294.23	294.18	294.41	293.8	296.58	294.77	295.02	294.71	295.97	297.01
313.18	315.65	315.06	312.57	315.22	316.46	315.8	315.84	313.89	312.9	312.57	314.31	313.59	314.44	316.08	313.68	314.36	316.21	314.44	315.72	314.45	314.89	314.1	314.37	314.59	311.58	317.08	315.8	314.63	315.84	315.85	314.81	315.18	316.78	314.36	316.56	315.28	316.75	313.81	316.05	316.99	314.23	316.62	314.65	315.35	316.1	316.07	315.07	313.34	314.81
313.79	316.32	315.18	318.77	315.8	315.09	313.92	315.15	312.57	312.57	311.9	317.19	312.5	313.11	316.02	314.64	315.78	314.05	312.4	316.58	315.59	314.9	312.99	317.27	316.47	313.6	315.1	315.59	313.82	314.87	314.02	314.78	315.69	314.92	313.16	313.41	314.23	315.5	313.25	317.06	315.81	317.56	316.24	317.29	316.49	314.77	314.03	313.88	315.89	316.35
316.55	315.3	316.21	317.5	315.75	314.64	318.25	315.95	312.87	316.18	316.69	315.92	317.01	317.36	317.53	316	318.08	315.72	317.7	316.25	317.05	317.13	315.42	316.93	318.41	316.14	314.27	318.09	316.64	316.41	315.91	318.42	316.85	317.19	316	317.41	317.86	318.82	315.63	313.54	315.64	316.58	319.74	316.83	316.21	316.8	319	316.11	317.87	315.91
302.86	305.41	302.36	303.06	305.48	302.4	303.36	305.14	303.23	302.92	302.78	304.22	302.66	305.55	305.72	301.29	305.04	306.13	305.47	304.18	303.2	308.4	303.06	301.86	304.93	303.52	304.85	303.88	304.99	304.05	301.09	306.89	302.6	301.98	303.34	302.76	302.5	303.68	301.56	304.46	305.22	303.7	303.31	302.53	304.07	303.65	302.71	303.64	304.72	308.08
315.26	318.41	316.44	318.75	314.91	319.34	315.94	316.58	316.66	316.7	314.78	316.56	316.02	317.45	317.55	318.72	317.82	317.55	318.32	316.11	317.03	317.59	316.2	314.61	315.22	317.43	318.6	316.42	315.38	318.4	313.81	316.45	316.84	317.68	319.41	315.38	317.68	316.79	316.47	314.46	313.08	320.08	319	317.66	316.37	315.77	317.06	319.83	318.64	318.27
315.5	313.36	312.17	312.98	313.93	314.38	311.33	312.18	313.05	311.76	314.21	314.99	315.19	313.3	313.44	313.44	314.68	315.83	313.04	315.04	315.85	314.67	312.04	313.52	313.18	313.76	313.08	315.29	311.92	314.09	314.07	315.15	312.92	315.6	316.2	313.97	313.32	315.87	312.73	314.46	312.68	314.25	314.49	314.97	313.38	309.66	313.53	313.01	311.87	314.08
317.61	316.53	313.5	317.79	315.94	315.86	314.73	314.99	319.17	316.08	314.84	315.83	317.33	313.98	314.12	316.45	315.51	316.33	315.57	314.89	314.93	316.18	314.72	316.54	315.34	317.99	315.49	312.27	315.21	315.08	315.31	315.01	316.27	315.19	312.79	315.32	312.26	317.18	315.12	315.77	315.54	319.02	316.31	314.3	315.55	317.49	314.94	318.46	316.82	316.22
309.37	310.35	309.69	307.86	309.33	307.19	309.68	308.61	308.85	308.22	307.96	306.91	309.41	309.84	309.23	310.87	308.49	309.99	309.28	311.83	308.24	308.62	309.3	311.65	308.47	308.3	307.12	308.02	312.61	308.96	310.4	308.58	307.86	307.48	310.21	311.76	307.85	310.98	307.82	308.47	310.16	308.29	310.57	307.19	305.48	308.65	309.31	308.11	305.86	310.16
309.27	309.04	307.51	308.49	309.44	308.81	307.93	307.02	309.46	310.06	307.68	308.59	308.63	310.42	307.57	310.86	309.69	309.87	309.48	307.96	310.76	308.81	308.75	309.1	309.59	307.81	305.77	309.43	312.58	309.73	309.96	307.98	309.73	308.32	310.63	309.1	311.08	308.46	312.32	309.58	308.69	311.32	307.14	307.31	308.19	309.34	311.53	310.21	306.45	310.65
330.35	325.8	328.29	327.92	327.1	328.81	329.84	327.08	331.36	328.36	328.27	328.92	329.03	327.71	328.04	327.54	328.58	330.05	326.18	329.35	328.11	330.29	329.81	326.65	328.83	329.38	330.21	328.5	329.68	329.67	328.53	330.35	329.48	330.5	332.03	327.76	328.88	328.68	327.79	327.04	329.76	330.6	327.23	329.8	329.97	326.19	330.78	327.7	327.85	326.74
317.42	314.36	313.64	313.06	315.54	313.57	313.32	314.44	314.84	317.2	314.39	314.33	311.81	314.64	314.95	315.07	317.11	314.58	313.56	315.75	315.47	318.09	315.17	314.87	313.89	311.67	311.91	313.18	314.06	313.79	314.28	313.61	314.65	315.17	313.73	314.91	314.73	316.4	316.18	317.78	317.48	315.82	315.95	314.37	314.86	316.07	314.59	317.15	313.78	314
317.39	318.66	316.66	318.69	318.74	316.64	316.89	315.88	317.35	317.2	318.49	316.04	317.83	318.54	315.35	317.44	315.08	317.11	318.89	316.8	315.05	318.92	315.96	320.08	318.72	314.45	316.33	319.16	316.92	315.66	318.66	316.68	317.46	317.03	318.39	317.82	318.17	316.27	317.78	317.95	316.67	314.18	315.28	317.56	316	319.32	316.34	316.65	317.13	317.59
308.01	308.8	308.7	308.06	309.26	308.87	309.86	309.46	309.57	308.89	309.84	310.7	307.66	309.89	311.17	310.29	311.29	310.84	308.38	306.82	309.84	310.49	311.65	308.97	309.56	309.01	309.64	309.68	309.43	311.03	308.39	309.32	309.06	310.02	310.48	311.68	309.4	311.44	309.58	308.16	310.17	306.3	307.67	308.05	307.87	311.58	309.78	310.33	309.57	309.86
301.36	302.56	302.57	301.49	300.02	301.19	303.12	301.13	299.16	302.13	300.57	301.29	303.98	302.27	302.12	302.42	299.09	299.93	301.53	300.22	300.06	299.81	300.52	302.68	301.95	300.79	301.65	301.65	302.32	301.66	305.59	300.57	301.82	299.96	301	301.24	302.54	302.04	301.53	301.97	299.58	300.43	300.16	300.89	299.67	301.1	300.15	301.39	302.42	299.38
316.26	313.27	313.41	317.52	312.12	314.22	315.7	315.24	314.42	317.28	316.11	313.56	311.61	313.74	315.64	317.71	318	314.86	313.26	314.97	315.76	315.37	313.19	313.64	315.45	315.17	314.46	315.25	314.88	314.34	315.45	314.85	311.75	317.4	314.22	317.14	315.71	315.8	316.39	313.5	315.44	316.03	315.51	312.26	315.22	315.3	314.69	315.65	315.56	313.43
326.63	326.29	322.88	325.64	325.69	327.49	324.84	324.59	327.31	326.16	327.5	324.13	323.62	325.12	327.22	324.15	323.51	324.98	325.15	324.69	325.38	325.38	322.11	327.87	325.36	326.34	322.76	327.93	325.17	323.51	325.31	325.27	326.38	326.37	325.09	325.34	327.88	325.22	325.38	325.42	324.82	324.05	325.92	324.16	325.28	327.2	325.12	324.05	325	326.32
317.34	318.77	317.81	318.32	319.98	316.77	320.47	317.36	318.04	316.97	319.8	318.73	317.94	319.22	316.27	318.18	319.31	318.15	317.8	317	316.11	319.88	316.62	316.45	318.9	317.24	318.17	318.79	316.2	318.31	320.28	316.77	315.45	319.71	322.18	318.36	316.72	316.94	319.2	318.84	320.31	319.55	318.99	319.12	317.42	317.29	315.82	318.34	313.94	318.44
308.64	311.16	315.09	313.44	312.55	312.37	313.61	312.7	313.28	311.76	313.75	314.03	316.2	313.36	310.32	314.16	314.9	311.62	314.08	312.15	313.7	313	310.67	311.58	313.86	312.09	313.01	314.36	313.86	310.33	313.01	311.69	311.34	313.46	313.51	314.53	313.03	312.93	311.19	314.14	313.48	314.13	312.14	312.53	312.04	314.23	315.06	316.29	313.85	312.92
304.83	305.59	303.5	306.44	304.93	306.82	304.7	305.02	305.89	304.49	305.27	304.74	304.62	304.05	305.43	305.64	302.79	304.35	305.27	305.57	304.78	304.46	301.94	306.95	302.94	303.83	304.24	303.27	304.69	302.61	303.07	305.26	305.4	306.14	303.23	305.36	302.54	305.33	303.41	303.78	304.06	302.7	305	304.5	303.32	306.67	304.02	305.72	304.07	303.77
325.16	327.16	322.92	324.35	324.37	325.51	324.75	324.66	326.12	326.65	324.94	323.93	322.54	324.91	326.92	325.8	325.46	323.75	324.16	324	325.29	325.81	323.72	325.88	327.33	326.54	324.92	326.43	322.6	325.91	327.48	323.56	324.68	326.88	324.98	324.78	326.6	325.55	322.24	324.23	324.22	324.01	323.32	324.7	327.37	328.27	325.09	321.64	324.96	328.1
307.87	307.75	307.01	307.4	306.68	308.36	306.82	307.56	308.61	306.48	306.9	307.46	306.11	307.19	310.14	307.72	309.66	306.77	305.99	307.33	306.66	306.41	307.85	307.14	307.47	307.57	306	308.11	305.42	308.31	308.14	308.33	306.42	305.64	309.27	306.91	306.11	309.97	306.09	309.44	309.65	309.03	307.78	306.83	308.67	305.42	306.1	308.37	309.37	307.76
311.16	314.61	312.55	315.35	314.21	313.6	313.77	311.05	314.49	314.96	312.91	314.93	308.95	316.76	315.33	315.71	316.28	314.32	316.21	313.95	315.97	313.97	316.57	316.06	314.27	311.29	315.02	314.32	316.65	311.62	314.09	313.56	312.19	313.3	314.34	312.5	312.74	316.97	314.56	314.63	315.54	317.73	314.82	314.74	316.49	314.43	315.34	313.85	313.03	316.19
303.8	304.44	304.79	300.87	303.4	303.15	300.29	304.05	302.08	305.98	300.65	302.74	302.31	305.82	301.22	303.91	305.36	304.65	304.34	303.08	305.35	304.03	304.09	302.46	304.07	301.72	305.64	304.78	303.2	303.69	301.97	302.63	304.47	302.92	304.06	304.35	304.01	304.25	304.29	302.64	303.69	304.14	303.07	304.27	302.74	302.74	303.97	305.26	304.19	304.75
294.12	295.3	296.99	293.91	294.51	295.81	295.29	296.18	295.42	295.1	292.21	295.98	293.04	295.54	296.99	297.51	295.95	295.23	294.21	298.22	295.55	294.84	293.44	294.81	296.02	292.52	296.38	293.33	297.22	295.66	294.68	294.96	296.52	296.46	293.9	293.65	295.87	293.12	294.42	295.76	295.94	295.75	296.18	296.02	293.55	298.24	295.47	293.12	294.02	294.49
301.33	300.11	299.31	296.9	299.07	296.93	299.86	301.06	299.4	298.97	299.12	301.36	299.9	303.32	299.77	296.29	297.63	301.64	301.63	300.63	299.08	301.14	301.17	301.74	300.65	301.13	299.42	300.12	300.42	298.48	299.33	300.39	299.99	300	301.17	299.75	299.34	298.56	300.77	299.75	302.55	298.82	301.49	300.41	301.41	300.47	301.94	299.46	299.8	299.77
304.32	301.82	301.87	304.51	301.99	300.42	301.15	302.17	303.88	303.06	304.1	301.25	304.26	301.99	302.39	303.53	302.36	301.11	303.02	302.51	304.24	302.22	301.03	304.9	301.56	304.2	301.98	304.42	302.9	304.27	303.28	301.73	302.82	299.63	301.76	302.04	301.2	303.66	301.09	300.9	302.57	302.61	301.36	302.73	303.23	303.59	303.36	302.26	302.57	303.33
311.02	310.27	313.48	314.38	312.45	311.67	313.18	313.05	312.21	313.07	314.09	312.96	312.73	309.53	309.44	311.62	311.76	315.78	311.82	311.66	312.43	310.34	313.93	312.45	310.57	312.65	311.67	312.31	313.67	311.51	313.11	313.46	312.64	313.07	311.39	312.18	312.03	312.02	313.54	312.65	313.55	313.58	310.46	312.89	313.2	314.82	314.5	312.06	312.9	313.63
311.92	312.87	310.08	311.21	311.4	308.99	310.73	309.91	310.57	309.67	310.11	310.7	309.87	310.19	310	310.8	312.39	311.27	311.44	310.87	310.78	311.11	313.03	312.58	311.78	313.27	309.24	310.22	310.22	310.55	309.96	312.51	312.03	309.9	310.01	310.4	312.47	310.86	313.19	311.18	309.1	307.04	309.73	310.8	311.4	309.75	310.29	312.97	309.53	309.38
306.32	306.35	305.24	306.04	305.88	306.91	305.6	307.7	304.64	303.09	307.44	307.27	309.07	306.87	305.72	308.37	307.04	306.31	308.88	306.61	309	305.47	306.42	304.76	304.09	305.12	308.02	305.47	307.63	304.97	307.1	306.89	305.88	306.69	304.63	307.62	306.03	306.89	306.41	305.76	307.13	307.01	307.28	306.89	306.34	303.01	305.03	306.9	306.97	307.34
303.09	301.08	302.81	301.6	304.25	301.53	303.45	300.66	302.52	303.07	301.71	303.18	303.97	304.1	301.88	299.57	299.88	302.94	302.58	302.53	303.34	302.89	302.14	300.04	301.14	302.2	304.18	304.21	304.74	304.95	301.28	301.79	304.78	303.12	303.53	301.33	302.34	303.87	302.74	303.09	302.67	300.05	304.05	302.26	303.9	302.77	302.55	302.93	301.71	303.55
305.11	306.2	306.16	306.64	305.52	307.68	305.76	304.92	305.5	304.11	306.07	307.23	307.09	306.15	304.23	304.42	306.19	305.92	305.57	305.37	305.01	306.95	303.85	304.86	305.84	305.77	306.06	306.41	306.82	304.26	305.95	305.53	304.67	305.72	305.27	304.15	303.41	304.5	308.16	306.63	302.97	308.46	304.61	303.65	307.09	306.28	304.89	305.31	304.93	304.75
304.77	304.91	303.54	307.17	305.63	304.58	304.48	305.37	307.3	306.08	304.38	307.58	306.78	303.76	303.97	304.45	304.82	305.28	303.94	303.79	305.94	307.22	305.7	308.62	306.45	303.43	304.34	302.23	304.76	302.85	303.4	306.37	304.84	306.11	305.03	306.04	304.49	305.04	304.2	303.13	306.14	301.64	304.93	306.19	305.25	306.05	307.55	306.44	308.74	304.2
313.54	312.22	311.85	311.43	313.14	314.02	313.34	308.67	314.54	314.17	310.94	313.8	311.84	312.61	313.1	314.64	314.21	313.48	313.56	312.81	313.94	311.93	312.55	312.56	312.88	312.91	313.12	313.7	314.73	312.96	313.24	314.49	311.63	313.89	309.06	313.92	314.13	311.34	314.51	312.96	311.77	313.6	312.28	309.77	314.18	315.02	312.59	311.89	311.96	311.26
314.43	313.01	313.01	314.55	315.57	313.38	314.82	312.17	315.5	314.35	314.53	315.72	313.75	316.74	316.8	313.97	314.59	312.99	313.48	312.36	313.56	313.74	314.54	314.9	315.21	315.02	314.5	313.04	311.47	313.11	315.78	313.01	313.41	315.13	312.94	311.89	313.41	313.07	315.29	315.05	314.94	314.97	311.11	315.53	313.95	312.26	312.21	312.76	315.1	314.62
303.74	300.68	300.61	303.39	304.77	301.79	299.45	301.9	302.98	301.04	302.1	302.06	301.1	303.52	300.45	300.14	300.46	301.9	303.32	303.66	302.17	306	300.79	302.23	299.86	303.61	302.62	301.23	302.15	303.17	301.77	300.23	303.44	300.64	304.29	303.68	302.45	302.7	302.98	303.65	302.72	303.74	302.48	300.28	303.25	301.27	303.85	303.78	302.52	303.36
312.41	312.58	313.84	312.63	313.95	311.28	315.01	313.85	314.88	314.18	315.95	315.56	315.98	312.21	315.46	315.11	314.85	312.62	314.62	314.12	313.87	314.69	312.38	315.07	313.14	312.84	315.17	312.04	313.05	314.79	314.51	315.29	311.45	314.54	313.45	311.76	311.39	313.46	315.87	314.14	314.08	314.35	313.34	314.82	312.98	312.37	312.54	313.62	313.67	314.32
315.84	315.95	313.87	316.79	315.69	314.04	310.86	314.53	313.75	313.87	313.77	315.63	313.24	314.34	316.2	313.93	313.33	313.93	317.72	316.34	315.05	316.91	314.76	313.99	315.02	313.1	316.26	315.26	315.27	314.81	316.56	313.14	314.97	313.23	314.75	316.05	314.21	315.48	315.4	314.54	312.56	313.14	313.43	314.94	313.73	313.87	316.11	314.2	312.62	315.3
310.57	311.04	309.32	309.75	310.35	310.16	310.05	309.83	309.62	308.95	309.82	308.31	309.71	308.52	308.97	311.18	309.17	306.41	310.59	307.3	307.96	309.41	310.57	308.42	310.7	308.59	308.35	309.33	306.69	308.94	309.48	311.84	306.54	305.38	307.82	311.28	307.67	308.12	308.72	311.53	307.26	307.79	308.64	308.67	308	309.14	310.31	308.47	305.9	309.16
301.59	299.28	302.99	298.87	301.59	301.9	300.76	304.17	301.4	300.56	300.44	301.39	301.22	301.4	301.31	303.04	303.85	299.89	301.39	301.65	299.01	300.56	302.18	302.44	299.73	302.6	301.69	302.86	297.88	302.39	300.52	300.28	301.01	300.12	301.43	298.28	299.78	300.51	298.76	302.39	300.61	298.74	301.67	300.19	300.37	301.23	299.89	301.65	301.31	298.47
316.49	313.1	312.11	313.1	312.24	313.34	316.73	313.84	311.7	313.13	311.81	314.94	314.23	312.8	314.21	315.85	312.55	312.99	313.43	313.07	313.98	313.39	313	313.94	314.58	313.18	314.2	311.6	312.49	312.8	312.1	314.6	314.8	310.95	313.88	312.12	315.11	314.53	314.39	311.07	313.18	314.81	314.22	313.06	312.12	310.5	314.2	313.95	313.05	311.95
317.51	314.18	314.71	317.45	316.44	315.58	316.2	314.41	318.95	320.28	315.46	317.19	317.08	315.16	314.95	316.59	315.91	316.56	318.46	318.04	318.68	318.58	315.46	316.55	315.41	317.5	315.47	315.57	316.81	316.89	315.41	316.73	316.46	316.06	315.05	315.4	317.61	317.16	317.16	316.71	318.95	317.54	316.91	315.12	314.33	316.3	316.14	315.56	316.14	314.69
326.05	327.55	328.85	327.8	326.48	325.52	328.43	327.37	326.23	328.32	326.56	329.75	327.16	330.49	329.73	328.57	326.42	327.03	328.93	326.24	326.9	329.79	328.02	328.4	328.27	328.09	330.95	327.59	327.41	329.3	326.89	328.76	329.91	327.68	326.37	329.14	327.85	328.01	326.86	328.4	329.32	326.1	327.1	329.58	328.16	326.7	326.14	326.53	328.6	326.98
329.94	328.43	327.59	327.19	326.69	327.29	329.89	328.5	327.75	326.72	326.78	326.73	325.33	330.07	326.4	326.8	327.71	327.64	329.12	328.09	329.23	326.17	326.37	329.2	326.88	327.34	327.57	327.51	327.12	327.41	328.59	325.87	326.49	328.39	330	326.31	325.76	327.51	325.15	327.75	327.08	328.76	327.25	326.39	328.26	327.41	328.84	327.25	329.02	327.1
307.15	307.14	305.19	308.53	306.93	305.59	306.32	304.49	305.4	306.31	305.01	304.85	307.27	308.1	306.62	306.18	304.91	306.16	307.28	307.18	305.37	305.03	304.66	304.83	305.92	305.48	303.62	304.87	303.82	307.78	304.42	304.48	304.87	306.74	302.97	308.42	307.02	305.73	302.32	305.65	303.75	305.13	307.48	306.53	306.58	307	307.57	308.56	304.26	303.75
318.06	316.41	319.12	319.85	315.92	319.22	318.5	316.41	319.06	319.13	317.18	318.25	320.49	314.78	317.84	320.1	316.59	317.83	318.52	316.73	316.83	317.93	318.47	316.1	316.47	317.49	317.14	316.52	319.25	317.06	316.67	316.47	316.29	316.13	317.52	317.02	318.05	315.17	317.34	316.21	317.17	319.02	319.41	317.34	319.09	313.72	317.73	315.51	319.13	318.58
294.3	293.78	295.72	295.22	295.07	292.8	293.77	295	294.54	295.21	294.94	295.47	295.4	292.67	294.32	296.1	292.52	292.85	294.7	293.26	295.34	292.39	292.02	294.15	295.73	294.74	295.54	292.03	293.05	293.66	296.22	292.84	294.39	294.28	295.8	294.09	295.05	294.08	294.66	295.32	291.61	294.6	294.65	293.33	292.98	294.32	293.79	296.22	292.86	294.37
306.14	305.05	306.6	306.56	304.74	306.84	308.84	307.66	303.62	305.17	307.49	306.64	307.4	309.46	307.4	304.05	306.82	304.01	305.17	304.11	308.9	305.06	305.72	304.71	305.46	308.62	305.27	308.4	307.73	304.7	305.9	305.2	305.91	304.88	305.78	304.67	307.59	307.35	306.65	306.96	306.98	304.15	308.32	306.86	306.13	307.96	305.19	306.06	306.08	305.54
327.32	328.51	326.94	327.03	326.45	329.08	329.83	325.95	330.17	327.72	328.62	327.22	328.48	327.51	327.35	328.99	326.09	328.75	328.88	329.02	327.89	326.96	329.17	328.13	327.33	326.51	330.44	324.48	327.8	325.73	326.93	326.66	329.75	328.09	328.36	329.64	326.59	326	328.25	327.93	328.32	326.53	328.32	327.62	327.86	327.89	327.1	328.1	327.06	325.48
326.74	325.25	324.78	324.09	323.87	324.24	325.4	325.42	324.43	323.48	323.18	324.47	325.96	322.88	326.48	324.74	324.61	325.57	328.09	329.89	324.07	322.59	324.55	325.49	327.62	324.16	324.83	323.12	325.01	326.39	324.98	322.72	323.98	324.87	324.14	324.56	326.04	324.36	322.14	325.34	322.97	324.7	322.19	322	323.95	321.35	324.14	323.5	326.49	324.6
302.28	303.07	303.05	305.12	303.45	300.24	303.6	301.92	305.18	306.77	304.1	302.32	303.35	302.05	304.28	301.41	302.28	304.51	303.5	301.74	303.34	304.45	304.09	304.18	304.89	302.6	304.23	304.75	302.75	304.88	302.53	302.45	303.42	304.14	303.54	303.35	305.82	304.49	302.07	304.04	302.48	303.7	303.83	305.96	301.47	302.24	302.52	302.06	303.23	301.49
312.69	315.44	312.42	309.16	311.69	312.67	312.8	314.07	313.08	314.95	312.29	312.8	314.06	310.02	314.17	314.3	312.59	311.43	314.49	310.88	311.01	313.73	313.06	314.05	314.69	313.69	314.97	313.43	315.57	312.82	309.84	311.21	312.18	311.98	312.27	313.36	311.08	314.28	310.99	309.86	315.71	314.23	312.7	314.14	310.87	313.31	313.74	311.94	313.02	311.76
306.52	306.57	304.49	307.22	305.27	306.55	306.56	308.19	305.37	304.95	308.58	305.82	305.56	303.74	304.61	309.64	307.15	303.36	305.95	303.75	305.21	306.02	303.67	307.45	307.7	303.38	302.83	304.95	304.14	306.74	304.22	305.33	306.46	306.6	305.99	306.09	306	305.83	306.62	305.44	305.88	306.05	304.31	305.17	304.26	305.09	304.59	304.51	304.38	305.74
303.59	303.67	303.26	303.65	304.55	303.91	304.84	305.73	304.1	303.56	306.53	303.39	303.47	307.28	306.78	305.04	306.13	305.24	302.95	305.06	306.6	304.14	305.33	303.74	307.5	304.59	304.62	305.27	304.72	307.04	304.26	305.22	301.94	306.06	305.23	306.11	305.25	305.24	305.39	304.8	305.95	303.69	305.5	305.34	305.78	303.12	307.06	303.33	304.39	305.98
327.4	327.75	325.78	326.93	327.31	327.44	324.57	326.55	325.95	328.78	327.07	327.97	327.04	325.94	327.23	327.26	331.16	328.91	327.02	329.85	328.85	325.64	325.24	324.74	325.25	328.36	329.03	326.96	325.56	327.58	328.33	325.79	328.35	328.17	325.43	329.15	325.52	327.55	327.85	325.46	325.77	324.29	326.89	326.9	322.99	328.21	326.82	324.85	325.99	327.3
310.57	310.03	310.25	313.87	313.38	314.06	312.59	310.88	311.77	310.35	313.24	313.55	314.08	313.53	311.59	312.56	313.87	315.08	310.01	310.76	310.87	313.3	309.38	310.86	312.36	313.06	310.49	310.8	309.61	314.6	310.23	310.16	313.3	310.73	310.96	311.88	310.14	311.16	311.34	310.41	311.81	310.75	313.15	310.36	312.38	311.28	311.64	312.17	311.83	310.95
303.36	301.51	302.63	303.89	298.68	302.41	301.93	301.16	301.07	299.4	302.03	301.99	302.65	300.11	299.67	302.11	299.91	301.89	301.85	301.69	300.32	299.19	302.45	301.97	300.78	299.01	300.55	299.48	302.76	300.42	302.69	299	302.08	299.06	301.68	300.72	301.93	300.09	300.28	300.48	303.1	302.28	301.06	301.23	302.17	302.16	299.43	299.89	302.26	300.09
308.5	305.9	304.44	305.54	307.38	310.2	306.8	308.71	308.17	306.61	305.8	306.42	308.42	303.81	306.69	307.93	306.77	306.42	305.75	307.88	309.38	305.63	306.66	302.97	306.31	305.73	306.1	308.55	306.48	304.85	306.98	308.66	306.9	308.28	307.09	306.57	304.18	308.75	305.41	306.58	306.07	305.6	307.18	304.49	307.15	308.93	308.57	304.87	304.36	305.28
303.75	306.95	303.16	305.28	307.91	304.71	303.59	304.23	304.11	304.02	302.93	303.38	303.88	304.6	304.03	306.56	304.33	307.37	303.3	305.23	306.73	302.3	300.97	303.75	303.4	305.61	302.66	302.52	305.05	303.08	304.8	301.84	304.21	304.75	306.53	302.65	303.16	302.88	307.32	304.96	306.92	304.46	304.35	307	303.09	302.11	303.92	304.35	304.31	302.8
315.39	315.59	313.54	314	314	314.12	315.91	314.37	313.72	315.6	317.21	313.1	314.8	315.4	312.07	314.67	315.04	314.74	314.26	314.95	314.94	316.49	312.78	316.49	314.05	312.66	314.95	317.22	313.08	315.95	313.61	315.64	315.75	315.68	314.34	315.03	316.54	317.05	314.56	313.78	315.3	314.86	313.88	316.16	313.64	316.19	315.71	314.35	314.92	316.32
326.37	326.26	331.6	329.65	326.22	329.13	329.65	331.19	327.48	329.39	327.85	329.4	326.97	327.32	329.5	328.1	329.12	324.92	328.33	327.15	326.65	326.93	327.63	327.15	326.71	327.44	326.85	329.18	327.55	327.13	328.7	328.7	326.48	325.25	331.06	329.41	326.1	324.75	330.24	328.32	326.71	326.34	328.06	329.19	327.5	327.35	329.24	328.26	327.66	327.62
305.59	305.35	305.65	306.03	308.68	305.14	303.71	304.3	302.65	303.12	303.17	303.62	303.27	304.6	301.68	303.61	303.99	304.27	305	304.83	302.77	304.19	304.43	304.87	303.68	305.87	308	304.51	305.75	305.53	306.01	304.64	305.46	304.55	303.56	304.38	303.88	304.52	303.97	305.7	304.04	304.81	305.47	305.28	304.07	307.01	306.29	302.36	303.91	303.52
313.26	314.04	312.64	309.23	312.49	311.75	310.82	312.09	313.73	313.06	312.35	313.13	312.41	312.95	314.64	313.55	312.73	314.36	312.15	311.12	311.7	318.13	315.54	312.76	314.42	311.09	311.63	312.84	312.91	311.09	308.29	314.59	312.82	315.33	312.17	313.61	314.46	314.38	311.86	313.74	312.93	312.66	313.9	312.36	313.81	314.1	315.22	313.05	314.24	311.91
312.07	313.83	310.98	313.28	313.43	313.92	313.1	313.65	312.32	314.3	312.39	316.2	314.76	314.53	314.46	312.96	314.52	315.25	317.5	315.07	313.14	317.4	315	312.82	317.04	314.16	313.89	313.62	313.68	311.74	311.41	314.67	312.15	314.66	316.94	314.79	313.62	311.81	315.73	314.33	314.12	314.07	315	313.63	313.52	313.65	312.95	315.09	311.98	314.91
291.41	293.75	295.4	298.71	294.48	294.09	293.86	294.2	294.63	295.72	296.55	292.77	295.37	292.58	295.36	294.93	293.8	294.58	293.51	292.63	293.63	295.86	292.8	294.98	293.24	294.42	295.92	293.66	296.79	295.08	295.53	296.38	295.68	294.49	294.6	290.58	296	295.66	295.06	294.77	293.73	294.62	291.65	293.69	294.69	295.05	292.61	295.46	295.29	294.28
306.83	306.96	305.8	304.01	302.9	306.07	305.64	306.58	306.11	305.53	304.23	303.8	305.56	307.91	305.71	304.68	303.12	306.38	306.77	305.83	304.05	305.16	304.97	301.82	307.44	306.92	307.01	303.45	307.53	308.11	304.56	306.65	306.43	304.68	305.55	306.54	306.23	306.92	304.44	305.09	306.06	305.35	304.5	305.39	306.7	306.54	308.01	305.36	305.78	305.25
305.84	303.1	306.67	303.98	305.92	309.2	304.63	306.01	306.57	307.58	304.29	302.95	307.08	307.35	308.55	307.66	308.87	306.83	305.69	303.16	305.27	303.52	306.89	304.27	306.98	306.01	307.9	305.72	306.43	307.5	305.57	306.89	304.59	306.46	304.79	308.76	304.98	307.4	305.19	305.32	306.78	304.55	303.99	310.06	307.24	306.85	305.03	307.4	307.37	306.39
326.09	325.53	326.36	327.93	328.13	325.2	327.91	325.86	328.78	328.37	328.07	329.24	327.43	325.76	326.88	326.73	329.77	327.49	325.59	327.38	328.06	328.56	327.26	326.42	328.09	328.11	327.46	327.25	328.63	327.1	328.72	325.41	329.69	329.6	325.73	327.17	326.33	329.78	326.74	327.99	327.29	328.05	325.81	327.22	329.69	328.3	326.89	327.6	327.06	328.85
303.4	307.27	307.44	305.85	305.3	304.97	305.88	307.78	304.36	304.45	306.89	306.83	306.65	305.76	305.84	306.5	306.68	305.8	303.99	304.87	307.18	304.66	308.3	305.41	305.32	306.8	307.47	305.4	307.43	304.54	303.85	305.01	306.17	305.59	306.8	306.6	306.45	304.83	306.07	305.14	304.18	305.91	307.11	303.89	305.06	308.08	306.93	306.91	306.33	308.31
306.63	304.43	306.95	306.66	305.74	305.1	306.05	307.07	307.2	304.88	307.43	305.61	306.06	307.54	305.79	306.71	305.08	305.56	305.82	306.64	308.12	304.89	304.27	307.21	306.26	305.79	304.55	305.11	305.41	306.21	306.65	306.2	304.74	306.35	304.66	305.43	307.05	306.73	303.67	307.13	307.07	303.17	305.78	303.92	303.75	304.77	307.49	309.37	308.85	307.9
294.63	293.23	295.33	296.31	295.56	294.68	292.57	293.92	293.21	293.41	296.59	292.93	294.84	292.54	293.37	296.35	293.46	294.81	294.18	294.25	291.05	294.76	297.07	294.04	294.64	294.69	293.24	292.22	293.71	294.77	294.01	291.5	295.61	295.76	291.88	294.23	293.77	292.64	294.53	293.17	291.61	293.83	292.8	292.1	292.63	293.97	293.49	292.75	293.93	294.76
316.2	319.01	319.77	317.04	317.32	317.38	316.72	318.1	319.07	317.97	317.06	317.23	318.29	318.17	317.59	315.66	317.5	318.18	316.18	319.08	316.06	319.4	315.64	316.92	319.83	317.83	316.89	319	317.83	318.58	320.31	315.9	316.93	317.01	316.65	314.71	319.06	317.05	318.96	317.97	321.32	315.61	318.05	319.19	317.53	316.72	316.25	319.31	316.49	318.1
303.81	302.52	302.28	305.74	305.42	304.11	305.2	305.31	304.46	305.49	306.1	303.5	307.61	306.98	306.22	304.26	304.36	305.46	302.59	303.69	304.03	304.04	303.05	305.17	302.83	306.42	304.18	305.26	307.11	305.36	305.11	305.62	305.14	305.67	305.83	306.14	303.38	304.34	302.99	305.24	306.55	307.85	306.24	304.96	304.78	306.73	305.53	304.69	305.75	301.5
324.14	324.51	322.79	324.41	326.01	324.5	322.04	326.44	325.08	327.24	324.73	324.99	324.14	325.05	326.77	324.62	324.97	324.82	324.65	324.13	325.57	325.12	325.43	326.41	324.96	324.68	323.16	324.68	326.1	324.45	322.69	324.47	325.55	323.82	323.78	323.72	324.72	327.16	323.41	322.64	325.27	324.07	325.02	324.46	325.31	324.47	324.74	324.44	324.42	323.42
301.96	301.71	302.55	300.09	303.81	299.98	300.6	301.64	302.22	301.03	301.84	299.91	302.9	302.12	300.86	302.78	299.86	300.93	300.33	301.69	300.18	300.17	302.68	302.23	301.76	301.59	301.63	301.18	304.51	302.43	301.52	301.44	299.78	302.25	303.5	301.15	300.25	301.72	300.03	303.13	303.52	300.94	301.18	302.27	299.51	300.09	300.62	301.82	300.97	300.19
326.84	326.14	323.67	323.66	325.1	324.24	325.44	322.28	323.92	321.58	325.27	326.01	326	324.02	324.52	323.36	322.65	324.85	322.85	325.51	322.74	325.49	325.11	323.69	326.49	325.07	324.63	322.35	324.63	324.39	326.8	324.67	324.94	327.05	324.47	324.77	324.8	323.21	322.95	324.8	324.47	321.66	324.54	324.43	324.53	324.38	325.62	327.51	325.92	325.28
313.48	313.64	314.49	313.29	313.2	312.7	313.33	311.53	312.5	312.66	313.15	311.46	311.76	315.84	310.68	313.72	313.1	313.23	312.83	311.2	315.1	313.7	314.41	314.8	315.1	313.73	313.46	313.83	313.39	315.67	314.82	316.8	312.16	310.46	315.16	315.56	311.87	312.13	313.07	312.84	314.26	313.77	310.72	314.42	310.76	313.34	310.35	315.26	312.59	312.13
304.42	304.69	301.75	304.05	303.46	303.8	304.11	306.64	304.57	303.51	305.95	304.59	304.05	303.59	303	302.85	302.27	304.75	307.06	305.1	305.56	302.87	303.98	306.04	304.32	302.53	307.87	303.81	304.7	305.6	303.6	305.15	305.85	301.81	302.53	303.32	305.11	306.88	304.85	306.19	303.44	304.42	303.41	304.45	303.24	305.98	303.78	305.67	307.3	302.34
306.76	305.44	308.57	304.81	305.66	302.96	304.82	305.21	300.82	303.22	305.12	306.63	302.34	303.62	306.23	304.76	306.96	307.36	306.04	303.82	306.3	305.89	306.22	304.9	306.75	304.42	301.62	304.64	302.72	302.9	304.62	303.26	306.64	303.99	305.38	304.49	305.41	305.71	304.06	301.31	305.18	304.57	303.1	303.99	304.58	303.39	305.41	304.46	305.89	304.11
317.38	318.03	318	318	318.74	317.66	319.28	318.57	318.51	317.73	319.23	317.24	319.36	320.01	316.65	319.11	317.23	318.35	316.39	314.6	318.92	316.38	317.77	319.69	318.43	318.11	320.64	318.24	317.25	318.31	316.63	316.59	316.95	318.96	317.32	316.06	318.11	317.83	318.89	317.5	320.01	318.99	317.99	319.73	317.87	318.8	317.04	318.27	318.79	317.2
311.99	311.5	312.73	309.97	314.16	311.09	314.52	314.19	314.14	311.42	312.47	311.75	314.33	313.01	312.91	314.17	311.19	312.13	312.46	309.04	312.77	312.21	308.7	312.06	311.75	310	311.43	309.59	313.07	313.74	314.29	311.55	313.44	311.83	314.01	310.26	311.99	310.72	314.22	313.18	315.6	311.76	310.41	312.8	312.27	310.99	311.89	314.13	313.5	314.84
317.76	320.3	317.41	317.92	317.73	319.07	318.51	320.97	319.92	318.73	319.29	320.44	318.29	316.96	317.43	319.12	319.2	320.17	319.75	319.31	317.23	316.54	320.51	317.35	317.79	317.05	319.35	321.43	318.32	318.38	317.46	318.12	314.92	317.74	317.53	316.41	317.71	319.13	318.3	319.5	317.71	318.99	320.21	317	319.76	316.44	320.17	317.85	318.7	318.27
304.38	304.39	305.03	303.61	308.06	304.94	304.79	305.57	304.85	303.59	304.21	305.97	304.62	305.27	305.08	302.71	303.28	307.66	307.49	303.07	303.21	306.36	305.33	304.28	307.34	304.1	300.95	304.04	304.86	304.87	306.36	305.86	304.51	305.24	304.87	305.86	307.27	304.16	304.29	304.64	305.66	305.12	303.31	305.94	305.69	306.52	306.45	304.74	305.96	303.64
293.74	295.63	292.44	295.53	293.75	294.67	295.93	295.62	295.52	294.63	293.07	293.23	293.84	294.9	296.52	295.8	295.19	292.66	293.69	293.39	292.52	294.37	294.96	292.92	292.78	292.44	295.43	295.08	292.17	294.94	294.16	296.35	291.38	296.44	291.42	294.91	295.98	296.45	294.11	293.38	293.49	292.36	295.57	295.06	291.63	293.66	294.38	294.68	293.74	293.52
309.93	312.8	310.65	307.15	309.24	312.79	310.47	309.25	310.04	310.94	310.96	311.43	309.98	307.5	311.62	313.62	310.22	310.24	310.41	308.68	312.75	311.43	313.27	311.23	311.43	309.96	310.99	310.1	312.55	310.44	310.01	310.28	309.89	309.69	311.56	311.67	311.57	313.74	308.25	310.03	309.9	311.08	312.88	310.99	313.78	314.1	310.56	308.67	311.36	307.99
316.37	316.29	316.29	316.83	316.3	317.55	317.43	316.87	319.68	318.71	319.89	320.54	318.06	320.45	318.87	316.5	318.82	319.31	316.85	316.92	318.01	319.32	319.25	316.74	317.22	318.94	318.72	317.24	318.56	319.01	319.89	318.1	316.88	321.24	317.4	317.89	318.46	319.48	319.62	319.15	317.08	318.2	318.72	318.05	317.37	321.75	318.12	316.47	314.9	314.69
300.72	296.56	302.18	301.44	300.5	300.58	300.3	300.35	301.4	300.72	301.98	298.81	298.84	299.87	300.51	300.82	298.12	300.32	299.08	300.42	300.57	299.12	299.56	299.4	299.57	300.84	299.28	299.79	298.23	300.19	300.07	298.94	301.56	300.58	298.69	300.14	299.93	300.1	299.5	299.11	298.98	298.78	300.01	299.35	300.43	300.66	298.99	299.55	300.8	300.75
302.85	301.25	303.43	300.26	301.66	302.01	300.8	301.53	301.96	299.72	301.43	303.79	304.37	303.55	302.71	301.34	305.19	304.9	303.2	303.29	300.02	300.31	301.97	300.22	303.71	302.1	300.96	301.91	300.71	302.38	301.8	300.75	301.98	303.22	301.6	305.12	302.96	302.34	303.27	302.57	300.85	304.07	301.7	302.98	301.76	303.28	304.23	301.64	302.01	303.45
316.41	320.04	315.34	319.06	319.01	318.72	319.9	318.1	318.82	319.48	317.6	319.42	317.5	317.68	317.86	316.74	317.88	320.6	320.34	321.47	320.37	316.28	318.14	319.87	318.38	318.72	315.51	319.32	318.54	322.06	319.7	318.64	319.1	319.51	319	319.16	318.34	318.77	319.65	318.97	320.52	319.3	318.24	317.65	317.05	316.67	320.71	317.8	317.92	319.42
312.22	316.42	310.23	312.9	313.08	313.4	313.28	313.08	311.63	315.44	313.88	312.06	312.34	312.66	314.5	315.76	313.7	312.75	312.01	313.31	310.4	315.11	309.34	313.29	312.76	312.06	311.84	313.7	310.57	312.47	314.6	312.43	315.39	315.22	313.46	312.33	314.67	311.2	311.75	314.78	311.66	312.74	311.91	313.74	314.2	309.43	313.28	311.67	315.25	310.03
300.3	301.28	301.71	303.29	300.75	302.89	304.29	303.09	303.02	303.47	304.38	303.71	304.69	303.86	300.87	304.89	301.28	305.34	305.83	305.22	303.35	302.62	302.59	304.29	301.76	302.58	304.17	304.16	305.1	301.62	302.96	299.79	302.67	303.48	301.66	303.2	301.93	301.95	304.84	303.98	302.24	302.57	300.16	300.68	303.73	301.57	303.16	301.47	303.61	301.41
317.91	316.03	318.38	320.26	319.53	319.44	318.38	316.4	318.56	319.33	316.85	317.05	317.38	316.63	316.85	319.42	318.36	316.88	316.12	319.69	317.2	315.67	316.65	317.05	316.84	316.95	318.7	318.11	316.22	319.4	314.82	318.56	320.05	317.24	320.56	316.76	317.12	319.1	315.75	317.91	317.2	317.39	314.88	318.03	319.08	317.19	318.16	316.57	318.79	318.89
315.97	315.63	314.79	316.44	317.54	315.34	315.53	316.47	317.98	315.08	317.04	313.87	314.54	316.4	315.77	315.99	315.62	314.11	315.49	316.34	317.4	317.4	318.93	316.54	317.55	314.55	316.64	316.92	314.56	317.65	314.69	313.82	311.52	313.82	318.22	313.77	316.28	315.52	318.91	314.76	313.12	315.86	317.08	316.79	314.3	315.31	315.35	315.98	317.62	314.38
293.66	294.78	293.58	294.69	293.85	293.49	291.29	292.08	294.68	293.81	294.03	293.05	292.04	296.16	294.12	294.08	294.34	294.63	293.13	295.23	294.01	291.69	293.14	295.33	293.65	293.42	292.52	293.91	295.16	291.53	292.47	292.81	293.26	293.61	294.63	292.95	294.73	293.17	294.9	293.26	293.8	293.43	294.21	293.38	295.62	294.79	295.55	296.24	295.39	291.21
313.65	312.24	315.78	312.86	311.25	314.27	314.02	314.43	314.9	313.31	312.92	313.82	311.85	315	313.14	313.92	316.31	315.53	314.2	315.26	314.45	315.41	313.71	315.11	312.32	315.62	315.03	313.06	312.39	314.94	313.43	315.03	313.8	314.72	312.09	314.77	315.04	316.01	315.39	312.93	314.2	313.28	314.16	314.29	313.73	313.58	313.98	313.61	313.95	315.01
316.16	315.45	314.96	316.54	315.83	318.68	316.68	313.65	318.46	317.01	317.52	315.34	316.33	318.79	315.29	319.35	313.72	316.45	317.03	316.5	318.12	315.74	314.94	313.62	317.28	316.8	315.87	317.37	317.95	317.48	316.58	316	315.19	315.46	317.5	318.3	317.12	317.44	315.92	316.17	314.87	317.33	317.63	317.09	314.72	315.97	314.71	317.22	315.93	313.66
312.99	312.67	314.21	313.77	313.29	312.62	312.75	311.62	313.11	311.02	311.74	313.06	313.04	313.8	311.98	312.75	314.12	311.98	312.38	311.39	315.03	312.15	310.43	312.07	312.89	312.23	311.94	314.05	315.4	310.82	312.95	311.72	312.3	311.8	313.35	315.65	312.59	312.51	312.12	311.89	313.18	310.89	312.44	313.26	313.8	311.74	314.19	312.07	312.55	309.96
304.45	304.07	304.69	302.38	301.38	304.99	303.99	303.18	301.63	303.15	304.51	304.03	301.14	303.38	304.8	305.88	303.59	305.6	302.2	304.27	302.1	305.19	301.87	304.4	305.33	301.51	302.53	304.33	304.74	303.89	303.05	304	304.47	302.29	304.64	302.9	302.7	305.09	303.67	303.94	302.91	302.83	304.19	304.74	302.91	305.13	304.25	303.54	303.68	304.53
314.46	315.96	314.63	312.07	314.22	314.41	315.48	312.93	316.5	314.79	315.95	316.25	313.45	313.36	314.62	313.72	314.96	314.67	314.55	315.4	316.84	313.89	313.88	315.17	314.85	314.47	315.04	314.7	313.57	315.1	315.41	311.72	314.49	313.79	316.51	315.65	315.96	315.21	312.98	311.65	314.51	314.63	316.44	315.89	315.38	316.21	314.28	315.4	313.94	315.23
303.95	304.31	302.14	303.89	305.84	305.78	304.92	304.55	304.57	303.85	305.14	304.14	301.75	304.31	306.61	300.3	301.45	304.7	305.68	304.16	304.48	307.32	304.13	305.83	305.49	306.27	304.09	302.72	302.27	304.12	304.31	304.83	303.72	303.06	304.27	303.45	304.53	302.48	302.86	303.53	305.79	304.54	305.79	304.28	306.2	303.71	304.62	305.73	303.22	302.57
327.02	327.97	327.51	326.91	326.33	326.36	325.56	326.19	327.3	326.68	327.34	327.15	329.18	325.66	326.38	328.61	328.85	327.94	327.53	325.92	327.17	327.05	325.21	326.45	327.4	325.52	327.68	326.65	325.62	329.79	328.37	326.6	327.99	328.33	326.24	328.71	326.18	328.91	324.19	325.26	326.68	325.69	323.39	328.71	325.81	324.57	327.61	327.23	326.89	327.85
312.5	314.62	314.67	314.46	315.47	316.14	312.83	314.81	314.11	315.95	313.41	312.83	314.57	314.52	313.24	315.42	312.91	316.68	315.08	313.79	316.21	314.41	315.37	313.65	314.7	315	314.64	315.76	314.78	314.07	313.41	315.42	316.52	314.27	313.16	314.78	313.78	316.36	313.44	314.4	316.13	315.27	313.48	316.73	314.56	313.42	317.13	314.01	317.55	312.61
303.48	302.33	302.28	302.13	302.01	302.04	301.15	302.03	304.37	303.67	299.49	303.24	304.07	303.58	300.43	307.14	301.41	306.42	300.11	301.51	300.28	301	303.11	302.77	301.52	303	301.98	302.24	301.61	303.35	301.34	301.95	305.01	301.86	300.29	300.16	301.21	301.98	304.66	303.56	303.25	303.25	302.22	302.93	299.14	302.94	301.34	304.81	303.37	300.89
306.69	305.16	306.24	307.85	305.45	307.77	303.99	307.68	306.41	305.6	305.27	306.75	304.97	304.34	306.88	305.91	305.21	307.01	305.44	305.55	305.37	305.42	304.12	305.91	306.86	306.39	306.66	306.07	306.51	306.39	304.3	306.8	303.37	307.2	304.35	305.63	306.36	305.6	305.99	306.2	305.44	305.92	304.73	305.94	308.15	305.35	306.18	306.69	305.58	305.75
315.81	318.71	315.86	317.87	315.34	315.79	315.52	317.85	314.93	316.1	316.6	316.81	317.03	317.58	315.09	317.65	314.63	316.55	316.37	315.92	316.29	316.1	319.45	315.14	317.88	317.36	316.42	315.89	317.06	316.93	317.63	317.9	318.77	317.2	316.87	318.63	313.74	316.06	318.33	318.63	315.84	319.47	317.04	318.41	315.14	317.64	315.85	318.69	317.47	318.32
294.64	294.92	295.25	294.31	294.48	295.24	293.6	296.33	291.65	294.16	294.65	294.75	292.38	293.66	294.15	294.01	292.58	292.5	294.86	295.67	293.67	294.65	290.75	293.4	293.97	292.99	293.63	294.51	298.56	295.19	294.44	292.57	294.71	295.63	294.1	293.83	294.97	295.03	294.43	294.29	294.25	295.36	291.81	291.72	292.54	294.12	294.48	295.37	294.95	293.81
301.79	302.34	305.4	301.79	303.26	303.19	301.25	304.24	303.8	303.85	305.08	302.64	302.74	300.41	302.64	305.83	303.12	301.76	303.13	303.59	304.29	303.89	303.81	305.21	304.01	303.8	302.46	302.44	305.02	303.44	303.74	304.16	304.64	303.15	303.1	303.7	303.96	303.16	301.56	301.57	301.99	302.56	302.21	305.24	303.73	305.22	303.47	302.39	303.53	306.46
307.47	309.81	307.99	306.47	308.7	308.44	310.09	305.5	308.81	307.42	308.67	309.17	309.32	307.57	311.56	308.62	304.41	309.33	310.8	307.4	309.92	310.64	308.42	308.36	310.49	310.01	306.82	307.07	309.04	309.07	307.93	310.71	312.82	311.71	308.3	306.62	309.83	307.49	310.46	309.58	308.31	309.27	308.52	308.13	308.76	307.58	309.43	308.32	306.9	308.85
315.76	315.46	315.96	315.24	314.56	315.12	315.44	314.15	315.6	313.27	312.44	312.98	315.23	314.82	315.77	312.96	315.43	316.32	311.72	315.48	312.65	314.37	314.26	314.58	315.3	314.18	315.21	315.25	312.98	313.18	313.94	313.1	315.57	314.08	314.3	315.15	315.53	313.31	311.98	313.18	313.4	314.67	315.88	313.35	316.16	314.86	314.91	313.73	311.29	311.44
303.87	302.81	303.36	302.89	301.88	302.44	302.87	302.01	298.74	303.39	301.74	303.91	300.29	299.65	304.82	300.69	302.35	303.12	302.92	302.83	303.37	301.45	302.48	304.67	302.72	302.73	301.88	302.86	303.93	301.12	300.1	302.76	303.19	302.48	303.28	302.55	303.18	302.21	300.68	304.89	303.2	303.17	302.48	300.49	300.21	303.91	303.2	303.14	305.08	303.65
294.51	293.36	292.74	293.23	295.88	293.83	293.63	294.06	292.81	295.32	290.4	294.56	293.52	299.63	294.47	296.4	293.45	294.66	296.53	295.61	293.93	291.38	293.95	295.94	290.83	290.98	296.43	292.99	291.08	294.32	294.56	293.15	293.05	296.06	294.42	292.66	293.31	294.08	294.53	293.61	294.14	296.23	292.72	293.25	293.38	294.47	291.29	295.43	293.36	294.31
312.19	310.59	311.54	312.79	312.85	311.71	312.71	312.99	313.51	311.33	312.17	314.74	313.17	310.34	311.1	314.29	310.96	313.7	314.34	311.77	313.4	314.37	312.36	313.02	313.08	315.36	314.12	314.1	313.87	314.28	313.77	313.28	313.81	313.36	311.35	313.33	312.76	316.05	314.33	311.91	312.73	311.9	312.49	312.82	313.1	313.59	316.1	311.23	311.39	313.37
319.15	317.26	315.49	316.69	316.57	316.13	315.52	315.78	314.55	318.27	314.54	318.64	316	317.24	317.5	316.12	317.49	317.46	314.53	315.95	316.97	315.01	314.77	316.98	316.18	317.24	316.18	316.87	318.55	317.53	315.86	313.31	316.54	317.22	314.45	312.88	313.77	315.03	316.59	313.37	316.15	315.48	317.96	314.78	313.76	316.5	316.71	317.34	316.14	317.12
300.97	301.69	302.83	299.56	303.3	300.75	303.95	300.97	300.58	302.59	301.96	302.57	301.33	300.11	303.12	302.82	302.48	304.03	301.96	299.87	300.42	301.47	302.86	301.44	305.43	301.59	303.68	300.06	304.16	300.6	303.02	302.32	302.15	302.04	302.97	300.3	302.55	303.56	303.59	303.57	300.71	302.18	302.2	300.54	302.62	299.65	303.83	300.41	303.88	299.1
295.61	297.7	296.89	294.62	295.28	293.45	298.42	297.04	300.09	298.02	295.69	296.39	296.57	297.2	294.36	295.56	297.04	296.77	294.99	296.46	297.85	297.59	296.65	299.91	295.82	298.63	299.46	295.06	296.36	295.83	296.56	296.9	297.21	296.24	296.21	297.86	296.12	296.98	297.34	297.18	294.62	296	297.32	298.76	295.38	294.98	296.72	298.95	294.7	294.96
304.16	304.12	304.47	302.74	302.31	304.31	305.28	303.35	306.04	304.35	307.03	305.56	300.83	305.48	301.5	304.24	303.7	305.74	304.67	305.1	305.77	303.13	303.7	303.01	304.79	305.69	303.34	305.04	305.16	306.01	303.63	303.53	306.9	305.3	304.64	303.92	305.22	302.78	303.82	305.15	302.46	304.93	303.83	305.22	304.51	306.81	304.43	305.11	303.09	302.58
314.89	313.55	314.65	315.48	314.29	315.62	314.44	315.18	313.46	315.64	314.68	313.99	314.19	315.69	313.82	312.96	317.38	315.18	316.61	317.27	314.45	315.38	317.19	312.64	311.51	317.01	314.12	313.1	314.33	317.81	313.53	314.91	314.29	311.88	316.33	312.02	314.73	314.89	313.52	314.23	316.7	312.99	314.79	314.94	315.65	315.88	313.91	316.48	314.07	314.95
314.24	315.31	317.76	316.66	316.19	315.93	316.02	314.39	316.98	314.77	315.82	314.38	315.33	315.49	317.04	314.09	315.71	317.24	318.71	316.15	316.5	317.92	316.92	315.44	314.06	315.66	316.38	315.05	316.05	314.51	316.06	316.59	316.02	315.48	317.51	316.79	316.5	315.07	314.52	317.24	316.56	317.69	317.71	317.25	317.32	315.7	316.07	317.67	315	316.06
305.25	306.57	302.87	305.34	306.57	308.24	307	304.93	307.15	303.84	306.02	306.5	305.4	306.26	303.26	306.68	304.3	306.77	302.62	307.16	305.85	305.96	306.56	303.37	304.88	304.79	308.73	307.67	309.23	305.52	306.43	305.04	307.18	305.36	305.71	305.68	303.68	306.37	304.46	306.35	305.49	304.4	303.69	306.46	304.43	303.41	306.5	304.24	308.82	304.95
318.53	314.12	315.09	315.07	315.43	314.97	315.55	315.03	312.99	315.35	315.95	313.78	314.79	314.18	316.24	313.84	315.63	314.29	315.63	314.4	313.02	315.35	315.36	314.77	314.27	314.62	313.27	311.51	315.52	313.83	314.15	314.26	313.47	313.6	315.2	315.37	313.35	315.02	314.3	314.16	313.75	315.56	314.75	316.59	314.74	315.04	315.07	315.5	316.6	315.35
314.03	315.51	313.7	319.12	318.22	315.48	316.84	318.41	317.6	318.84	316.32	315.87	314.15	318.26	317.71	319.65	318.86	318.05	317.65	316.34	314.84	321.01	319.19	317.13	314.49	319.02	317.1	318.42	316.45	316.26	318.52	318.16	313.21	316.86	317.94	316.31	318.7	317.79	319.79	316.44	315.69	318.99	315.08	317.18	318.92	316.63	318.47	318.71	317.21	317.8
317.16	318.28	317.7	317.13	314.48	317.24	317.28	315.96	317.66	317.68	313.97	320.26	317.29	317.29	315.31	316.32	317.19	319	318.54	316.66	317.37	316.6	316.33	315.53	315.65	317.86	317.42	316.1	317.35	316.35	314.86	316.99	315.03	316.41	317.46	317.98	315.5	317.77	318.27	316.56	317.83	317.58	318.03	316.73	317.32	315.53	316.06	317.39	315.62	315.3
304.57	306.82	303.41	303.11	303.65	300.03	302.86	304.25	303.58	304.05	303.94	302.54	302.97	304.57	303.37	303.32	307.43	302.08	304.49	301	304.42	303.07	305.69	305.53	303.5	304.99	303.66	301.85	304.09	304.37	304.52	302.23	302.66	303.24	303.61	302.16	301.1	303.64	304.11	302.62	302.32	301.86	301.47	304.84	300.95	302.22	306.09	303.63	304.31	304.04
293.64	295.27	295.6	291.29	295.37	294.88	298.41	296.14	296.33	294.58	295.93	296.96	293.55	296.64	295.78	295.97	293.89	293.54	295.73	294.39	292.94	292.77	295.43	294.35	296.33	296.69	297.41	295.31	295.7	295.34	297.47	294.29	294.38	294.16	293.1	293.46	295.27	295.91	296.09	294.24	296.9	295.47	294.06	295.83	294.59	297.84	295.82	297.34	297.29	296.73
304.18	302.7	298.81	302.05	303.58	299.44	303.18	303.27	304.75	301.7	301.23	303.02	302.85	303.63	302.62	301.53	302.1	301.79	300.62	303.12	304.36	304.29	303.35	300.73	304.53	302.27	301.24	302.47	302.05	302.42	302.6	302.6	301.28	301.42	301.77	302.53	302.51	303.55	301.6	302.36	301.48	301.14	303.27	305.27	302.18	301.69	302.77	303.06	302.4	303.19
304.76	301.34	305.01	305.07	304.37	302.56	301.19	299.73	304.29	304.61	302.28	303.54	303.19	303.3	303.12	302.28	302.4	305.26	304.01	299.66	301.6	304.17	303.64	302.45	303.94	303.28	304.52	301.65	302.79	305.68	302.38	301.56	303.44	303.55	305.68	301.28	302.18	300.76	302.11	299.34	304.25	300.68	305.25	301.71	302.72	305.77	303.76	303.77	300.44	301.85
314.75	315.44	314.09	313.01	315.42	313.71	312.72	314.49	313.26	313.75	313.74	315.09	315.24	313.99	313.35	314.68	313.02	315.09	315.24	313.97	314.56	313.67	312.5	314.14	310.18	312.39	313.54	316.92	312.22	315.43	315.42	313.93	314.8	313.51	315.62	314.24	313.27	313.43	312.7	312.37	310.04	316	314.01	312.57	313.96	313.56	313.1	313.49	314.11	313.92
300.89	304.16	302.15	302.28	301.91	302.76	301.06	302.19	302.97	301.17	303.81	301.5	303.6	302.02	301.93	301.96	303.08	302.17	302.89	304.74	301.55	302.08	302.97	303.85	302.25	303.09	301.63	301.71	303.14	302.26	299.89	303.91	302.14	304.9	302.6	302.94	303.25	305.6	303.69	301.83	300.59	303.19	303.18	302.35	304.76	304.88	303.29	304	303.87	301.52
316.68	316.09	316.99	316.11	316.83	317.95	315.92	315.57	317.53	317.13	318.31	317.09	318.05	316.32	317.35	317.59	317.44	314.2	316.18	319.43	316.73	317.86	318.3	315.46	317.08	316.69	317.02	319.62	316.08	314.33	317.57	317.5	315.62	319.28	318.57	315.63	316.36	317.5	316.05	316.31	316.67	316.71	319.05	316.79	316.84	316.93	314.95	317.4	315.48	315.55
304.18	304.32	304.1	305.91	303.25	302.03	305	303.39	304.56	303.98	303.78	304.96	304.04	304.39	302	307.78	302.7	303.62	303.32	304.23	304.31	306.73	303.97	307.33	304.86	302.53	303.82	303.32	307.71	305.11	305.29	303.13	303.71	306.41	303.46	303.31	307.11	304.73	305.24	304.67	304.29	305.37	301.78	304.23	305.35	303.09	305.21	307.14	304.63	302.81
302.16	300.73	300.14	301.63	301.94	304.47	301.83	302.65	303.74	302.46	301.53	304.87	302.31	303.68	305.53	305.19	303.79	302.02	303.4	302.56	302.17	302.14	301.29	304.35	300.82	304.68	303.89	302.62	303.53	303.02	303.06	306.71	303.63	302.49	303.23	302.88	304.75	304.38	299.29	302.37	303.23	304.26	299.2	302.82	303.61	303.86	301.22	304.44	303.62	302.47
313.12	309.01	309.93	311.83	313.17	312.31	312.25	311.36	312.75	314.22	311.66	312.09	314.26	311.36	314.65	309.65	311.29	311.52	312.37	313.21	311.37	311.64	311.71	311.03	312.08	311.6	311.41	310.89	311.07	312.09	309.46	309.51	312.09	311.17	312.52	311.49	312.32	312.59	309.59	311.47	312.24	312.18	310.87	311.85	313.06	308.13	310.97	309.61	311.56	310.67
296.26	293.52	294.43	296.43	296.38	294.97	295.49	293.53	292.33	296.41	295.32	295.12	296.88	293.91	294.46	296.63	294.42	292.57	293.95	294.33	294.05	297.36	292.85	294.72	296.53	293.75	294.59	297.77	296.8	299.19	296.02	293.91	292.65	291.68	295.47	296.04	293.61	294.6	295.55	293.22	294.92	292.37	293.22	295.62	293.75	295.27	294.7	296.82	294.63	293.17
306.57	307.9	309.19	308.19	307.92	310.19	308.74	309.26	306.21	307.9	309.88	308.75	308.07	309.59	309.41	311.83	309.06	307.82	307.79	308.49	310.78	308.66	306.49	306.95	308.03	307.7	310.39	308.52	310.9	306.75	309.07	307.01	307.17	308.05	309.22	306.97	311.05	307.74	309.18	307.68	310.45	309.09	308.02	306.96	306.79	309.31	310.14	309.39	311.38	310.8
304.28	307.22	308.27	308.12	303.69	307.6	304.82	306.17	303.03	305.84	304.73	304.28	304.22	306	304.39	305.02	305.21	308.35	303.7	305.59	305.16	307.18	304.97	303.68	305	301.61	303.85	305.3	307.58	305.49	305.36	306.47	305.1	306.6	304.06	305.01	305.36	306.93	304.37	307.28	305.33	301.54	303.73	306.62	305.54	305.67	305.11	304.16	305.97	305.33
319	318.59	321.23	318.37	318.95	320.28	320.83	318.54	319.94	319.2	318.17	320.32	316.5	320.86	319.18	318.04	317.9	319.21	318.21	319.1	316.98	317.88	316.35	318.14	317.47	321.56	317.91	317.89	320.14	317.88	319.7	319.59	318.43	320.04	318.2	319.27	317.42	321.03	318.22	318.1	317.19	318.91	321.1	317.35	319.43	319.56	321.08	319.06	317.16	319.11
317.84	318.67	315.25	318.1	314.62	318.39	315.17	318.54	320.18	315.36	318.15	315.78	317.6	316.23	316.32	317.44	318.99	319.58	316.2	313.26	318.62	315.57	315.92	317.05	317.17	316.06	315.91	318.22	315.68	316.18	317.5	316.41	319.34	317.04	318.81	316.68	315.15	318.6	317.36	318.44	317.86	315.73	314.63	318.61	317.75	316.45	319.53	316.74	316.46	317.51
324.69	323.66	325.8	326.34	323.49	325.48	326.11	323.3	322.29	324.14	324.44	324.92	323.56	322.61	323.9	323.67	325.44	323.46	323.73	325.7	323.68	325.28	320.64	323.72	324.44	326.11	323.73	323.84	323.69	326.85	323.88	323.73	325.57	325.9	324.85	325.76	325.69	322.9	323.72	322.23	325.35	323.21	324.16	326.92	326.42	325.13	324	324.1	324.39	326.26
302.2	301.01	303.45	302.54	303.07	304.39	300.52	302.31	302.05	303.12	303.78	301.84	304.01	299.11	304.01	304.08	303.92	302.25	302.86	303.28	300.84	302.67	302.05	304.25	303.31	303.8	302.44	303.03	301.39	303.74	302.21	302.25	300.3	301.83	300.95	301	300.91	302.31	300.06	301.42	303.67	301.34	304.15	301.56	302.64	303.6	300.8	303.35	302	304.81
303.59	303.24	306.73	304.18	303.55	306.37	305.57	304.07	308.73	305.78	304.55	306.5	305.86	304.69	304.72	307.65	301.49	304.01	303.45	304.27	302.81	305.59	306.54	305.55	303.63	304.35	307.16	304.85	304.42	305.85	306.25	305.62	305.4	304.22	305.47	306.42	304.34	302.92	305.57	304.59	303.25	305.02	303.33	304.99	302.5	303.8	305.03	304.67	306.54	305.11
302.56	305.34	303.78	302.58	303.48	306.24	304.41	303.21	303.77	303.95	301.69	302.49	301.05	305.1	303.58	302.15	304.08	302.69	304.71	302.67	302.83	303.82	304.84	302.62	302.83	305.11	302.79	304.14	302.66	302.08	303.01	303.32	302.48	303.73	303.67	305.34	304.56	305.11	302.06	303.69	304.24	302.21	302.99	303.36	305.91	304.21	304.35	306.38	305.73	305.54
312.27	314.37	311.36	313.4	313.05	312.56	312.39	313.01	312.24	315.15	311.67	311.54	310.78	309.91	311.4	314.17	312.33	312.81	312.61	314.72	309.41	312.72	312.99	311.11	311.87	312.11	316	311.15	311.42	315.75	313.1	312.36	309.31	311.37	314.03	310.61	311.39	312.72	314.62	315	314.77	313.72	310.75	311.44	311.57	312.87	312.64	314.53	314.83	312.23
306.93	309.29	309.46	309.56	309.91	311.49	309.45	309.3	307.74	307.83	308.1	309.22	306.43	310.32	309.41	310.83	309.24	308.52	310.12	310.52	307.91	309.25	309.76	309.66	310.85	307.14	308.24	310.28	308.84	307.25	307.38	310.01	308.99	309.93	307.78	306.52	308.82	309.28	304.52	310.06	310.22	309.92	309.29	307.32	309.22	308.24	306.37	306.89	309.67	307.27
314.94	313.61	312.97	312.88	313.68	311.71	314.73	317.45	312.09	316.08	313.37	315.43	314	313.11	313.43	312.77	311.37	312.47	314.38	313.77	313.41	316.64	313.52	312.8	314.83	311.25	315.79	316.81	314.42	311.66	314.93	315.62	315.2	312.32	315.82	315.13	311.45	317.58	314.43	313.76	313.88	312.99	314.27	313.34	315.1	313.31	312.18	312.82	314.21	312.21
311.88	311.53	315.03	311.68	313.77	312.99	313.43	314.08	313.86	316.16	314.52	313.21	313.58	315.03	314.31	313.2	313.16	313.36	311.14	312.04	311.2	314.7	313.99	315.75	313.71	311.65	315.87	310.21	312.93	314.35	314.02	312.3	314.94	313.19	311.92	314.47	312.75	312.95	312.56	311.93	312.75	312.11	312.21	313.45	314.43	312.4	312.66	314.14	313.13	313.2
324.32	324.86	327.97	326.71	326.81	325.3	328.65	325.12	325.09	327.98	326.15	328.97	326.36	327.02	326.57	327.81	324.65	328.17	325.12	325.71	327.77	327.62	327.63	327.04	327.04	325.24	327.45	326.47	326.37	327.08	326.79	328.21	325.64	326.41	326.57	326.11	328.28	327.71	324.6	328.1	325	325.86	325.6	327.1	327.91	327.6	327.08	326.5	326.68	327.62
309.33	309.48	306.23	305.7	307.79	306	307.1	307.71	305.63	307.9	305.81	308.07	306.46	308.95	306.31	307.58	305.99	309.58	308.99	306.04	306.98	308.86	304.5	308.5	306.06	307.42	304.94	304.93	308.1	305.33	306.03	304.52	307.3	305.92	308.16	306.79	304.23	308.17	307.46	305.21	306.51	306.83	306.84	307.96	309.04	305.94	304.97	306.86	307.72	306.65
314.21	315.62	314.34	313.85	316.43	314.34	317.32	314.96	316.51	314.45	316.18	312.43	313.58	315.96	316.4	313.36	314.84	314.88	312.09	314.57	315.83	313.85	314.86	316.28	316.5	316.63	317.4	314.58	314.88	315.57	317.22	316.29	315.7	315.33	315.49	316.41	313.07	315.14	317.99	314.05	316.08	317.53	315.27	315.16	315.24	313.29	314.84	316.16	315.16	314.84
305.36	305.13	303.84	307.47	304.84	306.5	305.41	304.97	307.79	305.44	305.96	305.07	307.38	304.87	304.03	303.6	306.02	306.19	306.42	305.42	307.09	303.05	306.8	305.82	304.77	305.38	308.22	306.02	306.26	304.25	304.06	307.18	306.27	304.39	304.07	303.57	307.15	305.47	304.54	304.41	303.27	306.65	306.67	303.94	302.61	305.62	306.54	303.65	305.4	303.57
303.03	302.38	303.64	302.79	301.63	304.36	302.68	302.88	305.08	302.37	304.98	302.72	304.9	304.67	302.53	304.95	304.42	302.7	302.14	306.85	303.57	303.02	303.32	303.41	304.38	306.9	305.54	304.45	303.28	305	303.75	304.67	305.6	305.72	304.42	304.72	303.62	300.42	304.64	304.67	301.8	303.42	305.72	304.28	301.89	304.64	303.2	301.34	302.69	301.55
316.12	313.05	316.85	316.45	315.12	316.07	314.21	315.03	314.18	313.15	316.5	315.46	314.26	314.19	317.68	315.91	316.07	316.72	314.09	314.07	312.51	316.87	317.16	313.25	315.25	316.18	313.82	311.81	314.84	314.48	312.96	313.03	315.17	313.66	316.35	315.06	316.25	315.92	315.05	315.3	315.13	315.19	315.78	317.07	313.2	314.2	315.2	317.82	315.47	315.96
304.65	305.17	301.88	303.66	303.31	303.01	305.6	304.41	304.09	303.07	303.62	304.32	301.38	306.2	302.65	305.59	304.52	301.47	303.96	304.17	304.21	304.63	308.12	308.68	306.5	301.41	305.19	303.54	306.34	303.92	306.02	305.38	306.83	303.7	304.75	304.75	304.21	306.14	304.03	307.55	303.56	303.52	301.65	302.31	305.21	303.82	304.23	305.45	305.28	302.88
302.28	303	302.28	302.13	302.39	302.28	303.69	305.22	303.12	299.95	301.93	303.76	301.94	303.26	302.81	303.71	303.31	301.25	305.15	303.1	301.9	305.53	304.26	304.73	302.82	305.77	304.05	304.85	307.16	304.48	302.51	304.54	302.48	303.36	305.26	302.68	302.38	304.65	301.39	303.47	305.33	302.21	304.14	303.59	303.05	303.42	303.78	303.53	303.83	302.68
328.73	329.97	327.61	329.65	328.42	331.2	329.67	326.92	327.39	328.21	328.38	327.7	329.57	327.2	327.9	327	330.15	329.88	330.33	326.33	326.87	328.27	329.35	327.88	329.86	328.34	327.13	329.14	329.04	327	328.34	330.02	327.5	327.11	326.65	330.27	328.63	328.53	327.33	328	330.85	326.39	327.85	329.57	329.68	325.65	329.22	330.15	329.01	326.99
318.84	319.18	318.41	320.54	318.59	317.84	319.89	319.22	316.72	317.34	317.43	317.14	317.7	320.19	316.57	318.46	318.14	318.9	315.82	319.53	318.3	321.77	318.88	319.21	317.95	319.1	318.79	319.23	317.45	318.96	316.13	318.86	318.78	320.22	320.12	316.33	319.32	319.3	319.18	318.04	318.24	319.26	320.36	318.14	319.94	316.8	319.25	318.43	319.02	316.34
314.87	314.23	312.38	311.05	314.21	313.89	315.85	314.57	316.16	312.98	312.52	312.15	314.82	315.43	312.8	313.67	315.11	312.24	316.33	312.77	313.64	311.22	313.25	310.53	313.55	313.39	311.55	311.81	313.57	311.37	313.09	313.39	311.13	312.71	311.99	312.26	313.27	313.08	312.41	314.81	311.6	312.57	311.78	311.08	314.03	312.65	311.95	313.03	315.1	314.11
314.95	311.63	312.28	313.07	313.81	314.28	313.36	312.82	312.18	311.84	313.35	311.53	311.81	312.6	312.27	311.92	315.58	312.6	313.61	311.73	316.84	315.35	314.44	311.16	314.21	312.3	310.87	313.41	312.22	313.91	312	312.64	312.32	312.43	312.81	315.02	311.41	310.85	312.2	312.83	313.17	311.95	313.5	312.79	313.65	309.71	313.45	312.32	312.27	311.52
293.52	294.7	296.02	294.65	294.22	293.72	296.48	294	294.55	295.57	294.65	290.11	294.52	295.77	293.83	292.82	293.19	293.32	294.22	293.23	292.02	295.93	293.29	294.62	293.48	295.44	293.41	294.45	293.76	294.51	294.27	293.49	296.5	294.51	296.12	294.51	295.01	291.51	294.55	296.81	295.26	292.3	293.75	294.57	291.6	294.22	293.17	290.85	292.91	294.67
301.3	301.83	300.35	300.5	301.37	301.15	301.5	301.2	301.01	302.03	301.99	300.91	299.28	300.9	302.44	300.16	300.02	301.75	299.93	301.05	302.05	299.49	299.71	301.81	301.84	300.32	300.35	301.33	301.67	297.87	298.65	300.89	300.15	299.73	299.96	302.39	302.58	301.55	299.2	299.41	299.07	301.86	301.3	298.94	299.78	301.14	302.77	300.87	305.45	301.59
314.59	316.8	316.95	316.91	318.09	313.79	312.81	317.17	314.23	315.3	316.08	315.42	315.69	315.6	315.06	314.37	317.11	313.09	314.98	315.98	315.54	313.86	313.49	312.66	314.02	314.38	315.77	312.57	315.22	312.31	315.13	314.97	314.24	317.46	316.66	313.75	315.71	315.45	314.04	316.73	314.19	314.94	316.05	313.32	315.58	315.5	314.69	314.92	315.87	314.79
314.95	314.54	314.62	313.28	312.82	315.15	315.23	314.82	313.5	313.62	311.71	313.3	315.25	312.91	313.18	313.6	314.45	313.82	313.43	312.98	314.34	312.57	314.93	314.8	314.38	310.94	313.63	313.15	315.08	313.93	311.12	312.22	315.31	314.23	314.18	315.15	314.56	312.51	313.35	312.81	313.12	313.69	313.63	315.36	311.8	314.46	313.54	313.9	313.98	316.44
297.74	299.13	299.53	296.66	298.27	300.36	296.76	296.76	296.39	297.57	298.09	297.42	297.48	295.17	296.04	296.33	295.28	297.27	296.8	297.75	296.59	296.11	297.53	297.99	298.84	296.7	295.62	296.67	297.11	298.62	296.58	298.32	297.93	294.95	297.52	298.3	295.78	297.11	295.87	298.27	296.69	296.87	297.24	296.63	295.12	299.47	295.4	296.85	297.58	296.79
301.88	303.27	301.18	303.67	301.31	302.21	304.32	302.94	302.59	301.7	305.49	302.52	302.07	303.61	302.94	304.41	303.98	301.04	302.25	303.65	302.86	304.08	299.79	303.16	303.25	302.07	301.28	303.4	299.32	301.28	302.47	299.8	302.88	303.5	302.81	302.61	304.39	301.29	300.37	301.99	301.4	301.14	301.47	304.61	302.15	300.68	304.23	304.47	300.17	300.31
304.54	302.54	303.31	301.93	303.82	304.24	305.47	305.49	302.71	304.14	303.28	302.95	305.4	302.67	303.41	302.5	305.73	304.12	303.72	302.15	301.38	303.66	305.36	303.08	304.46	303.46	301.78	305.33	305.57	301.09	300.32	307.25	304.6	301.87	304	304.49	302.53	304.48	301.61	303.95	306.12	304.46	301.78	305.94	304.49	301.85	304.41	304.89	302.62	303.66
316.34	316.58	316.76	317.67	316.58	316.79	315.98	314.16	317.73	318.82	315.26	315.78	318.86	316.75	317.56	316.24	318.59	316.76	318.04	316.77	316.55	316.29	314.92	315.63	316.02	318.18	317.79	317.28	318.63	314.97	316.22	312.6	317.07	316.5	318.88	317.48	315.25	316	318.53	316.16	317.43	316.31	317.03	317.25	319.02	318.33	316.07	315.58	315.15	318.56
308.36	306.6	309.1	306.88	306.58	310.79	310.67	309.9	309.03	309.55	307.77	307.17	308.57	308.31	306.39	309.73	307.85	308.47	308.39	308.39	312.03	311.77	308.82	310.11	310.2	308.45	308.85	307.33	309.35	310.07	308.4	307.87	307.06	309.58	307.83	308.87	307.78	307.07	309.29	310.46	308.53	312.12	305.84	311.88	310.91	307.27	310.49	308.41	309	309.49
306.5	307.63	309.2	306.24	306.27	308.57	305.76	307.28	307.02	305.44	306.72	304.76	307.25	306.78	307.38	307.72	303.9	306.46	307.59	306.65	307.2	306.64	308.25	307.36	306.44	305.44	306.23	307.02	307.74	304.22	305.83	307.59	306.55	308.47	306.82	304.11	306.45	307.97	308.71	308.83	306.63	308.02	308.74	306.43	306	309.86	309.11	308.42	306.47	306.95
328.28	329.18	326.65	326.91	327.64	326.48	329.61	328.85	328.02	327.83	327.77	326.59	328.04	327.08	326.03	324.77	328.31	327.97	326.97	327.04	326.91	324.73	328.47	325.35	328.81	327.17	326.98	327.9	327.25	326.58	328.08	326.7	325.56	324.49	327.89	327.67	326.47	329.53	326.9	324.47	328.35	328.04	327.37	326.79	328.93	325.51	327.69	327.94	326.81	325.61
311.02	310.59	309.77	308.85	309.12	311.85	306.93	312.59	311.09	309.39	307.12	310.61	309.23	311.11	308.65	312.33	310.8	310.9	310.97	310.53	310.69	310.2	310.61	310.3	312.78	311.4	310.01	311.8	309.48	313.36	310.42	309.16	312.35	313.38	309.65	311.29	310.8	310.3	309.75	309.68	311.76	313.94	308.73	311.71	310.64	309.04	308.54	309.08	308.33	310.28
308.82	308.17	308.45	308.65	309.99	309.67	307.94	308.05	311.16	310.48	306.6	310.02	308.55	310.87	308.34	304.2	308.48	308.99	309.97	308.42	308.4	308.55	310.06	308.91	305.39	306.41	308.25	306.12	310.02	305.29	310.6	309.09	307.74	309.6	308.26	310.25	306.71	308.27	310.88	310.44	311.13	310.13	309.14	310.66	310.45	308.92	310.96	308.64	309.38	307.67
297.74	301.86	301.72	299.9	303.15	300.05	301.18	301.27	300.74	301.66	298.45	298.68	299.82	301.54	301.41	300.47	300.04	302.7	303.11	299.29	302.42	301.46	301.12	301.65	301.47	303.74	300.89	302.22	299.43	299.85	304.15	302.77	303.79	302.05	302.75	299.5	302.81	299.68	299.01	300.03	299.56	300.87	300.02	303.11	300.73	300.87	299.78	302.15	301.28	301.59
302.56	300.65	303.4	298.48	300.34	301.87	301.06	299.92	298.67	303.66	301.32	299.74	301.26	301.62	302.34	300.86	299.54	302.74	300.79	301.84	300.71	300.21	301.05	300.65	302.55	301.22	302.42	303.25	301.69	302.05	303.21	300.73	301.48	303.64	302.86	301.05	299.6	300.24	299.72	297.98	301.48	300.21	301.08	301.74	300.17	301.08	300.79	301.54	300.27	302.28
307.84	308.02	306.82	304.88	308.82	308.22	306.25	305.71	307.52	307.44	306	309.04	306.99	309.37	308.92	307.76	307.43	306.85	308.54	307.76	308.03	308.71	305.72	305.72	306.57	305.78	307.7	304.81	308.41	306.81	308.71	306.35	308.27	307.76	306.85	308.25	306.67	309.48	306.42	308.94	307.36	306.01	306.83	307.21	305.75	305.47	307.77	307.44	307.63	305.82
315.12	311.38	316.27	315.41	314.61	316.9	314.71	316.85	315.82	316	314.82	314.72	314.05	314.03	315.38	313.44	317.11	316.22	316.43	313.3	315.15	318.01	313.12	317.55	316.19	310.89	314.3	314.34	314.36	314.22	313.36	313.75	316.59	317.36	315.24	316.19	314.68	315.58	315.67	315.4	314.99	315.3	314.7	314.96	315.96	313.24	315.5	316.1	316.79	315.01
311.13	310.7	309.66	309.39	308.99	309.96	308.79	311.42	310.79	310.28	307.5	312.08	308.22	309.86	309.35	310.4	309.55	309.46	312.27	310.62	309.96	309.5	310.29	309.88	308.29	308.96	310.39	309.91	310.7	308.6	308.82	311.36	312.14	308.68	311.1	308.43	309.74	309.11	310.38	311.93	311.19	310.41	310.47	307.24	310.02	310.44	308.43	308.03	308.68	308.67
305.29	303.81	304.48	305.18	305.55	305.3	306.06	308.5	306.1	302.39	306.57	304.73	304.9	304.52	304.93	304.8	305.51	305.07	302.02	306.24	306.45	306.11	304.21	305.32	304.95	305.74	306.45	304.93	303.75	305.17	303.15	304.6	305.74	304.98	304.73	305.09	303.15	303.51	303.87	303.95	305	304.14	304.41	303.9	304.85	306.84	305.27	307.7	303.66	306.86
313.79	315.55	312.58	315.24	316.08	312.83	314.16	315.71	316.53	314.38	314.34	313.18	312.64	317.19	315.98	313.38	312.48	315.95	315.81	313.8	316.3	314.28	315.1	312.4	317.45	314.86	313.09	315.47	312.4	313.88	316.07	315.19	313.49	312.81	314.81	311.41	315.24	314.74	316.84	316.74	315.96	311.76	314.94	317.73	315.01	313.78	315.26	313.13	315.62	312.91
306.41	304.65	307.31	306.94	305.33	307.05	307.87	306.51	304.42	304.29	307.15	306.71	307.34	306.98	307.83	309.89	308.46	307.6	306.78	307.45	307.48	306.09	304.37	305.6	306.75	306.67	307.54	309.13	306.42	307.04	306.71	306.08	307.33	305.55	305.43	306.44	304.96	307.02	304.35	306.33	306.1	308.68	306.46	308.28	306.49	307.14	303.78	305.61	306.35	304.87
301.96	298.73	299.53	302.97	302.18	300.3	302.46	300.25	304.4	302.6	303.84	301.23	299.13	301.1	299.26	303.66	301.61	303.52	301.65	302.26	304.71	299.87	302.49	302.31	301.54	302.43	301.16	304.37	302.82	302.31	304.05	304.6	303.82	303.91	302.44	301.06	301.65	302.96	304.05	302.36	303.3	300.65	300.48	302.6	303.15	300.85	304.08	302.99	303.06	300.99
295.06	293.22	296.68	294.41	295.15	293.72	294.51	296.88	294.61	296.36	296.01	295.9	295.09	293.73	296.39	295.87	297.16	296.01	294.76	297.55	294.29	294.12	294.73	294.12	293.91	296.34	295.85	298.06	295.53	295.26	297.73	297.23	297.41	293.94	295.01	293.57	293.56	295.19	293.12	294.31	296.6	293.28	294.25	292.51	292.73	295.77	294.37	293.27	295.88	290.69
314.09	314.7	313.99	315.01	312.77	313.95	315.82	315.62	312.14	313.3	313.5	314.7	313.66	312.04	312.22	312.33	314.3	315.23	314.45	313.71	312.12	311.24	315.84	316.27	312.61	310.95	314.71	313.31	312.83	314.8	313.35	314.46	315.03	311.65	313.01	313.93	313.02	315.04	314.93	312.33	311.96	314.52	313.09	314.67	315.36	312.88	312.16	312.45	314.23	311.81
300.15	300.19	300.98	299.11	297.76	301.43	298.64	298.57	299.68	296.12	300.61	297.81	298.08	301.14	301.64	299.12	299.5	299.24	299.39	301.56	301.07	300.07	301.74	300.73	300.4	299.11	300.36	300.71	299	301.13	299.66	300.74	298.46	300.1	300.51	300.5	299.24	299.98	299	298.73	300.29	297.87	299.23	299.55	300.76	300.49	301.91	298.02	298.05	299.94
307.47	308.71	308.56	309.26	310.67	310.42	309.21	306.04	306.86	308.76	309.14	308.43	310	310.32	308.18	305.25	308.26	311.82	311.28	307.26	307.92	310.59	308.19	307.19	307.3	308.41	307.26	309.07	308.27	309.96	309.38	307.33	311.28	307.68	308.5	308.74	306.01	309.68	310.66	311.69	309.76	307.23	309.37	310.21	309.29	309.51	306.32	309.33	307.01	308.54
311.46	310.78	309.88	310.64	306.11	308.99	310.09	309.35	312.09	309.49	310.21	309.65	312.41	313	310.12	310.61	311.7	311.53	312.32	311.31	311.81	308.9	311.31	312.37	310.54	312.49	309.81	311.55	309.17	311.02	310.11	312.21	310.53	307.02	308.69	309.94	312.4	309.1	308.93	312.81	309.33	312.04	308.59	311.46	311.87	312.28	312.78	309.21	311.11	309.84
314.69	315.92	316.11	314.4	317.8	315.38	315.29	314.64	314.93	316.08	315.99	316.99	315.35	317.38	314.67	314.61	315.25	316.97	315.17	315.02	316.29	314.97	314.31	313.72	317.16	317.59	315.34	318.18	313.44	317.2	317.24	316.23	315.16	316.87	317.35	316.14	315.13	319.4	313.61	314.59	316.67	313.8	315.47	316.07	316.07	317.09	315.54	314.94	317.06	314.28
310.2	309.88	307.82	310.75	312.67	309.4	312.87	311.25	311.2	309.6	311.01	311.41	307.98	311.59	311.15	311.54	309.3	311.56	310.17	311.83	309.17	311.03	311.09	312.53	309.76	309.58	311.13	308.67	310.17	309.39	310.32	310.94	310.48	311.68	309.3	309.36	310	310.24	312.75	311.55	310.72	309.01	311.51	310.85	312.01	313.13	308.29	311.21	310.04	309.69
302.5	303.58	302.46	303.29	302.83	305.92	302.52	301.94	302.22	303.09	302.47	301.42	301.87	307.09	302.58	299.95	303.87	304.15	302.15	301.94	304.04	303.97	301.75	302.27	303.95	303.19	303.32	303.66	301.93	303.76	299.7	303.02	303.99	302.86	305.57	301.84	302.69	302.57	304.24	301.33	303.7	302.03	304.4	304.33	302.73	301.69	303.29	303.07	304.64	303.55
304.88	305.45	305.47	306.29	305.26	305.11	305.08	306.51	304.66	303.82	304.95	306.92	303.53	303.44	304.29	303.78	304.25	305.48	306.97	305.31	304.43	304.06	303.51	303.2	304.52	304.15	305.9	304.52	303.71	305.72	303.99	308.65	306.33	305.46	306.88	304.35	303.9	305.41	306.88	304.71	306.14	304.59	303.11	304.22	305.08	306.53	305.96	305.2	306.49	307.29
304.34	304.46	304.22	304.9	302.34	304.29	305.61	303.72	304.33	302.46	303.86	304.41	302.94	305.8	299.94	303.11	301.67	303.82	302.78	304.32	304.15	304.56	303.41	301.96	302.1	303.22	303.44	305.4	304.08	305.09	302.89	304.59	305.54	304.64	301.21	304.79	303.61	305.01	302.01	302.66	301.49	302.65	301.64	306.26	306.43	302.74	302.66	304.73	303.04	300.5
309.82	308.64	305.66	308.2	310.06	308.51	307	307.66	306.34	307.72	304.32	306.31	306.23	309.69	304	308.78	306.15	307.46	306.98	307.34	306.67	305.72	307.6	309.59	307.99	309.41	307.01	306.73	306.43	306.63	309.18	306.31	308.26	306.62	306.29	308.04	306.58	306.84	305.54	308.31	304.64	305.79	309.52	308.96	306.16	305.42	308.2	307.85	309.46	307.41
318.34	320.46	320.31	319.14	321.02	319.68	320.54	319.09	321.1	318.11	318.28	320.99	317.95	320.52	318.51	319.95	318.5	320.65	321	321.09	318.17	319.72	319.28	320.01	321.65	318.58	317.93	321.86	319.81	320.62	321.01	316.27	317.25	319.94	318.25	320.37	319.07	317.26	319.22	317.87	319.07	318.48	321.14	320.47	318.37	321.43	319.34	321.34	320.22	319.82
306.49	306.56	307.34	307.23	304.45	305.25	303.36	305.6	306.88	308.11	306.4	305.65	305.56	306.79	305.4	303.88	305.53	306.21	303.45	301.84	306.16	303.35	303.73	307.25	306.94	305.84	305.3	304.12	306.1	308.73	303.57	306.09	305.14	306.49	303.86	302.62	304.4	304.93	305.34	306.09	304.77	305.6	306.08	305.77	305.03	304.31	304.7	303.94	304.8	307.29
316.92	314.36	320.73	321.37	317.99	319.29	318.45	319.8	319.74	318.02	318.04	316.81	318.19	317.4	319.23	317.96	316.84	320.52	316.83	319.29	318.68	318.25	316.28	318.84	317.38	317.62	316.71	317.25	320.24	318.45	319.21	316.62	319.84	317.53	317.01	316.72	321.16	318.79	315.2	315.79	319.16	319.78	317.72	315.42	318.49	316.43	317.35	313.84	318.45	316.03
305.55	307.7	310.73	305.15	305.17	309.03	305.45	306.51	309.06	307.13	306.75	308.36	308.45	305.51	306.31	305.42	308.79	305.84	307.31	309.35	307.66	306.27	304.86	307.83	309.77	307.07	309.37	307.55	307.53	306.42	308.89	305.91	309.33	307.42	305.46	308.33	307.48	307.3	306.98	308.24	306.21	305.7	306.96	308.69	307.12	306.52	305.57	308.23	306.2	308.29
304.81	305.89	304.35	305.22	304.77	303.62	304.36	303.37	301.93	303.72	303.27	305.82	303.9	301.95	304.5	305.44	303.55	304.26	303.48	304.03	302.02	303.56	304.36	304.51	301.89	302.51	303.92	302.09	302.09	304.04	303.57	303.89	305.91	304.43	306.23	304.16	303.3	300.45	305.57	304.85	301.05	302.55	306.62	302.83	302.72	304.48	305.66	302.46	304.14	303.98
312.53	313.11	313.65	312.19	313.32	312.58	310.07	311.76	313.9	314.25	311.47	313.26	308.95	313.66	312.28	312.61	311.54	312.09	314.28	314.61	311.54	311.97	314.27	312.29	312.28	314.26	315.27	313.71	316.05	314.08	315.45	312.48	312.28	314.99	316.46	313.42	312.63	311.63	314.51	312.24	311.32	312.78	315.39	313.22	311.76	315.23	312.31	313.95	314.87	312.09
300.25	303.05	302.71	302.94	301.15	301.4	302.47	301.38	303.08	303.05	302.61	303.22	304.85	303.45	304.18	301.6	301.66	302.37	303.71	303.56	302.38	301.14	301.79	301.53	301.53	303.57	304.3	304.1	304.44	304.59	301.75	302.36	301.79	302.66	301.68	304.44	302.6	302.38	300.55	300.72	300.8	304.58	303.96	303.04	302.59	304.41	302.62	303.35	302.4	302.19
294.29	293.88	295	295.79	291.93	294.31	293.66	294.5	292.98	292.47	294.29	291.85	293.6	294.33	294.87	293.25	292.66	291.03	294.19	293.88	292.99	291.83	296.13	292.82	292.74	296.48	295.74	292.11	296.76	296.12	294.62	292.43	295.09	294.27	296.51	295.22	291.9	295.08	293.22	293.21	293.71	294.7	292.84	292.7	295.69	294.5	294.47	295.04	294.27	295.11
304.84	306.93	305.1	304.01	307.47	305.67	303.99	304.78	302.97	303.81	302.5	302.71	305.26	305.96	304.21	302.94	303.57	302.91	305.73	304.45	305.56	303.49	304.68	305.79	305.94	307.46	302.69	303.56	304.04	304.48	303.42	305.41	303.46	305.51	305.23	305.79	302.72	305.83	305.08	304.95	305.41	305.23	306.09	304.26	304.95	304.84	307.42	303.3	304.5	306.33
305.15	303.23	305.86	307.57	302.97	305.55	303.43	304.06	306.71	305.5	303.68	306.65	306.72	305.78	308.16	306.32	305.32	306.55	305.58	304.75	305.55	305.16	305.76	306.41	302.86	304.82	305.74	304.94	306.54	307.32	302.92	304.44	306.85	302.82	307.45	304.95	304.87	304.09	305.96	305.68	306.17	306.16	301.72	304.58	306.67	304.41	306.56	307.38	305.64	307.49
310.65	315.64	315.49	317.3	314.33	312.97	314.35	311.97	314.72	313.33	315.62	314.87	311.79	313.51	313.44	315.49	313.56	314.19	313.52	311.35	315.42	314.57	311.32	314.88	313.58	310.77	312.51	316.31	315.68	312.89	315.39	313.74	313.63	315.15	313.26	313.94	310.35	313.47	317.38	312.63	314.53	314.78	310.87	315.46	313.38	313	312.93	312.08	313.71	312.65
297.71	295.5	296.61	295.78	295.81	294.45	294.38	295.61	295.38	293.12	296.92	293.68	294.85	295.63	295.85	293.65	294.7	295.89	294.79	296.82	294.55	293.24	296.19	295.17	293.43	293.43	294.09	293.52	295.35	295.27	295.41	294.12	296.63	296.14	293.33	295.8	293.26	296.65	291.79	294.86	296.75	296.48	293.45	293.35	297.28	296.59	297.78	296.3	295.62	295.6
329.1	327.46	330.68	325.99	327.65	328.08	328.82	328.67	327.58	328.5	330.18	328.98	326.44	327.69	327.1	326.34	329.42	328.06	328.45	325.98	329.35	327.45	327.41	328.03	326.84	328.34	328.39	330.28	328.17	326.23	329.46	327.46	329.05	325.45	327.18	326	327.67	325.96	328.06	328.08	328.19	326.88	326.15	326.9	327.52	326.2	328.2	327.56	326.74	329.89
311.97	315.1	313.28	313.1	312.72	312.51	311.72	311.63	313.76	312.77	314.21	311.93	313.76	314.71	314.95	313.03	311.34	313.69	314.23	311.24	310.58	311.86	314.24	314.9	311.99	315.66	312.79	313.28	313.89	314.17	313.49	312.23	313.1	312.81	312.93	313.13	310.76	310.56	311.28	311.88	311.12	311.51	311.96	311.43	311.26	311.62	312.22	313.55	314.91	311.88
302.75	298.18	302.39	301.15	300.03	299.36	300.36	299.85	301	302.99	300.79	297.84	302.58	300.51	300.49	299.12	299.8	298.14	297.43	302.06	299.79	299.06	300.42	298.35	299.45	296	298.35	300.7	299.25	301.28	301.56	301.3	301.37	301.49	297.52	300.5	300.8	299.07	299.76	300.22	301.66	299.29	298.64	300.04	300.3	299.52	298.03	301.8	302.17	299.36
316.04	315.07	315.92	316.49	316.36	314.37	315.93	315.59	317.88	317.83	315.75	315.64	315.87	316.93	316.13	314.35	316.55	317.56	316.9	315.16	315.83	315.82	315.37	317.39	316.75	319.42	316.55	317.73	314.31	315.99	314.78	316.14	315.79	315.41	314.67	314.23	315.9	316.23	316.98	317.72	316.94	315.55	312.77	314.75	315.17	314.17	315.69	316.25	314.47	315.27
303.95	305.09	303.92	302.32	304.55	301.44	303.96	305.54	306.55	302.84	303.39	302.54	302.47	307.06	304.65	305.03	302.21	303.04	304.55	302.15	306.3	302.56	302.95	303.24	303.3	306.38	303.52	300.43	304.99	302.86	303.85	306.89	303.37	302.33	303.65	303.32	303.04	304.64	303.37	305.37	302.24	303.86	304.22	302.1	304.81	301.55	303.03	305.67	305.92	303.22
306.08	300.77	300.3	305.12	301.12	303.17	302.58	303.71	301.58	302.15	302.04	302.1	303.26	302.26	302.78	301.12	299.73	304.56	300.41	302.49	303.12	300.91	301.5	303.57	303.29	301.52	302.13	301.01	301.45	302.33	301.91	302.29	303.14	303.8	302.51	302.6	302.51	303.36	302.46	302.19	301.01	303.91	303.33	304.38	303.27	301.62	302.22	302.92	304.57	302.7
325.46	324.61	325.34	326.57	327.82	327.73	325.42	328.44	326.99	327.5	328.66	328.62	325.56	325.57	326.31	328.33	326.69	325.82	326.28	325.21	327.73	325.81	327.94	327.16	324.25	328.17	326.87	324.39	326.77	327.03	326.33	326.91	327.66	327.93	327.38	328.31	326.91	326.65	327.11	326.77	328.93	327.8	326.33	328.79	327.26	326.95	327.98	328.26	328.23	325.94
303.18	300.9	298.35	301.28	300.64	299.69	299.45	302.26	300.37	301.58	298.55	298.47	300.75	298.56	302.4	300.56	301.26	300.04	296.92	300.08	301.8	299.17	301.87	301.11	300.46	303.62	301.25	299.1	302.9	301.15	302.55	302.79	302.79	303.43	301.02	302.43	301.67	300.26	302.26	299.75	301.81	300.94	299.77	300.5	300.68	301.88	303.43	299.42	302.64	299.55
297.79	292.49	294.13	293.73	296.3	297.36	294.41	295.16	293.61	294.06	296.13	294.94	295.13	294.47	294.81	292.78	292.05	294.89	294.46	296.58	296.3	292.89	292.1	296.95	294.43	295.01	294.61	294.57	296.38	294.45	295.98	294.33	297.48	295.43	295.14	296.62	294.76	295.6	295.65	295.58	294.83	295.4	296.04	293.49	295.06	293.46	297.09	296.25	295.02	295.54
313.2	315.86	313.17	318.78	313.56	314.87	316.84	314.82	314.78	315.98	315.7	314.23	313.23	314.98	315.93	315.18	314.98	313.21	314.57	315.02	313.67	314.16	312.93	315.14	316.14	316.17	315.31	314.96	315.91	313.61	315.44	316.41	313.99	316.47	316.01	315.78	315.23	314	314.56	314.64	314.97	316.12	315.47	316.35	315.66	317.22	315.6	314.4	314.65	313.9
300.26	300.08	300.94	300.28	297.23	299.63	299.85	296.92	301.34	300.51	300.76	301.28	300.05	301.01	301.9	301.07	301.44	300.97	298.51	300.78	300.18	298.94	300.8	301.31	299.39	302.01	301.09	298.88	297.5	302.19	299.51	299.31	302.36	300.97	299.01	300.05	300.16	301.02	297.05	301.59	299.38	299.15	300.53	299.27	301.48	300.59	299.31	300.18	300.15	299.06
312.92	312.26	313.81	312.9	314.45	313.4	312.27	312.13	314.59	311.72	312.44	315.35	313.77	313.04	313.25	312.85	316.04	314.65	312.78	312.22	314.24	315.07	312.42	313.5	313.82	312.08	312.94	316.5	311.06	315.03	312.65	312.65	314.96	313.62	311.25	313.66	314.77	312.47	312.93	315.03	313.13	315.62	312.96	312.16	316	312.32	313.44	314.12	312.22	311.35
310.76	309.45	310.11	308.18	308.7	309.12	308.95	309.82	309.17	309.45	312.04	311.73	311.45	308.46	309.88	309.37	311.69	309.55	312.7	308.16	311.41	310.34	308.79	308.42	309.11	311.73	309.61	308.2	311.35	308.52	309.08	309.74	310.85	309.06	310	310.42	308.13	309.83	309.9	310.36	310.45	314.19	308.6	308.54	311.41	314.97	309.58	309.93	308.49	310.41
301.68	303.36	305.19	303.32	303.69	302.26	303.62	303.36	304.37	301.28	303.4	302.09	301.67	302.46	304.05	302.45	303.31	301.75	303.28	302.19	302.61	302.82	302.77	302.62	303.25	302.71	302.05	302.95	302.67	301.25	303.72	303.58	303.66	300.08	301.89	301.69	303.5	301.46	303.74	305.22	300.46	304.15	301.42	299.3	302.4	302.79	304.01	302.1	300.38	301.37
309.09	312.12	311.52	310.4	311.6	312.28	310.98	308.83	307.41	311.06	311.56	310.37	308.68	311.15	310.2	311.82	312.26	311.58	311.15	309.16	311.25	307.72	308.8	310.34	312.62	310.4	310.46	313.24	309.73	309.99	308.67	310.19	315.03	311.22	312.6	312.23	308.16	310.27	312.88	313.33	310.99	308.1	312.11	310.74	311.83	312.06	310.91	312.53	310.31	310.78
307.77	306.13	305.97	304.44	304.61	302.09	303.52	305.16	304.24	305.17	304.29	306.23	305.33	305.69	307.37	304.66	305.03	305.37	304.52	305.37	307.21	304.13	304.85	303.7	307.58	306.52	305.68	303.9	303.41	305.78	303.65	303.78	306.09	302.91	305.03	304.83	305.16	302.59	304.04	305.28	306.24	305.44	305.19	303.82	304.91	302.74	305.29	304.92	304.94	304.03
315.23	313.82	313.5	314.88	316.7	314.76	313.54	315.77	314.87	313.44	315.72	315.01	314.9	318.03	312.06	314.03	313.05	316.28	315.2	315.23	313.78	317.95	316.32	315.16	315.29	314.35	315.03	314.46	315.18	315.65	315.55	314.12	314.42	315.97	313.78	313.4	315.35	314.74	315.31	313.79	313.36	314.73	314.91	315.49	315.82	315.65	316.29	313.12	317.25	316.71
314.38	317.46	315.71	315.93	318.34	318.06	314.71	316.47	316.22	317.44	314.85	313.9	314.74	313.75	314.36	316.2	313.31	316.58	315.68	314.78	315	312.71	316.18	318.69	314.43	314.4	315.76	317.21	316.77	314.05	315.52	314.76	315.63	315.49	314.77	314.66	315.36	318.02	315.13	315.5	314.58	315.77	318.09	313.67	319.05	318.06	315.71	315.37	317.09	316.93
309.8	312.8	310.02	310.88	310.04	308.89	312.3	308.22	310.4	310.87	312.78	311.02	311.26	312	312.09	309.04	312.03	309.53	310	312.6	310.5	311.8	311.32	308.37	311.55	310.23	309.61	309.08	309.84	308.82	312.12	310.81	311.19	310.56	310.86	311.71	310.84	310.68	309.78	309.07	310.35	310.65	310.07	310.21	309.98	311.84	310.07	311.51	311.26	311.35
305.44	307.01	303.19	305.99	306.75	305.6	304.38	304.87	306.75	305.76	307.11	306.92	302.84	305.32	301.2	304.77	306.2	306.71	305.77	302.79	307.84	307.44	304.25	304.64	308.52	308.07	306.53	307.31	304.98	306.7	306.39	306.21	305.91	305.72	303.95	305.67	305.09	305.62	305.28	303.56	306.71	307.15	304.92	306.67	304.62	308.42	309.15	305.83	307.68	304.01
325.18	324.54	323.24	323.79	326.74	323.69	325.11	325.85	326.84	324.39	324.22	324.65	322.93	326.37	324.4	325.17	325.65	322.42	327.49	327.39	327.06	324.39	325.54	325.73	327.72	324.64	327.75	326.51	323.13	326.51	324.91	324.46	326.36	327.09	327.2	324.97	323.4	322.1	323.35	326.05	326.59	324.02	323.73	327.21	325.34	325.53	326.12	325.54	326.34	326.4
315.1	314.86	315.12	313.93	313.04	317.28	317.05	315.83	313.83	314.81	314.82	315.76	313.84	315.68	316.83	317.99	315.29	315.44	312.82	315.82	318.07	313.02	315.98	315.55	314.89	313.05	313.72	314.74	313.17	315.49	315.53	316.64	315.06	315.8	314.98	314.63	313.78	315.78	314.51	315.36	313.89	315.94	315.44	313.46	314.58	314.69	314.38	314.02	314.98	313.32
305.54	306.29	307.91	307.08	306.88	304.92	306.59	306.24	309.1	305.9	307.07	307.43	305.69	304.29	307.41	306.7	304.69	306.33	305.44	304.86	307.41	306.17	306.7	308.06	308.23	303.57	305.85	305.66	307.87	305.17	304.68	307.45	306.72	305.05	307.62	306.77	307.88	304.33	310	305.36	306.94	304.45	308.12	307.46	305.49	307.18	307.34	307.44	306.3	306.04
312.65	312.67	312.99	312.82	315.04	315.85	314.06	315.28	313.35	311.88	310.91	314.18	314.75	314.65	314.86	315.28	313.86	313.93	313.17	313.77	314.28	314.62	312.8	316.82	313.27	312.4	315.97	311.57	314.65	313.84	313.67	313.16	312.72	313.66	312.48	313.87	314.53	311.25	314.55	312.94	313.92	313.37	312.04	313.12	314.79	315.3	313.69	315.04	313.79	314.6
330.17	327.33	326.89	329.23	327.69	326.44	327.52	328.03	325.48	325.99	330.75	328.22	327.01	327.16	327.39	328.25	331.17	327.24	328.46	326.68	326.65	326.7	326.71	326.49	328.65	326.34	329.15	328.73	328.31	327.77	325.22	326.84	326.48	328.4	328.67	328.23	328.02	324.7	327.69	325.75	325.58	328.82	326.54	328.72	324.71	330.11	326.11	327.22	329.67	328.87
317.86	318.8	319.11	320.03	315.57	316.53	319.38	320.65	317.32	320.24	318.04	318.83	318.48	318.09	320.42	317.59	320.29	319.89	318.54	317.62	317.75	318.97	317.35	320	320.4	316.95	321.02	317.62	319.53	322.29	317.72	315.31	320.54	318.05	316.43	319.05	318.07	315.71	320.31	316.93	317.64	318.67	320.94	319.94	319.53	317.91	319.58	319.11	318.97	317.61
315.1	315.91	315.01	314.97	314.65	317.11	314.6	314.76	316.76	315.57	316.69	317.7	315	315.97	315.1	315.44	318.47	315.39	314.59	315.8	316.23	313.58	313.84	313.78	314.44	317.61	315.83	316.2	315.45	317.91	314.67	313.72	313.43	315.4	316.65	312.3	315.15	314.59	313.01	312.98	317.27	316.38	316.49	314.4	315.24	314.74	313.11	315.13	314	317.75
328.27	323.9	326.99	323.15	325.22	325.85	325.73	326.23	324.1	327.96	325.22	325.51	327.27	326.23	325.45	325.46	326.56	324.66	326.98	329.21	325.97	324.91	326.3	323.51	324.41	324.52	323.99	325.68	327.19	326.18	325.67	325.03	322.76	324.89	327.32	324.58	322.36	324.72	326.66	324.85	325.32	326.45	324.99	326.37	326.23	323.36	325.72	325.43	326.24	324.25
298.61	301.1	302.83	301.36	300.6	300.77	299.2	300.87	301.92	300.21	298.63	301.99	301.73	301.52	300.63	303.26	301.75	302.76	303.76	301.31	303.95	300.48	301.71	303.77	300.36	301.48	299.7	303.14	301.8	301.07	301.62	301.89	299.9	299.64	302.8	300.93	300.72	301.81	301.43	302.8	300.6	298	299.87	301.68	299.87	302.52	300.76	301.61	300.25	301.36
318.63	317.66	315.96	316.94	319.54	317.86	317.9	318.54	319.54	315.91	320.08	317.61	317.32	317.08	318.62	316.42	317.14	317.67	315.61	318.22	317.25	317.53	316.8	318.74	316.14	318.23	317.79	317.38	315.4	317.47	314.5	316.86	319.03	315.42	318.97	317.57	317.64	317.98	318.04	318.36	316.29	315.37	317.36	316.37	316.27	317.14	318.42	318.41	316.84	318.71
318.67	315.5	317.89	320.17	316.89	315.04	316.7	317.9	318.81	316.26	318.17	317.13	314.58	315.54	317.12	319.04	316.84	319.7	317.03	315.31	317.5	318.57	317.78	316.68	316.49	315.71	317.56	317.06	316.85	317.85	316.53	316.25	319.14	317.89	316.78	316.51	316.7	317.42	317.36	315.65	316.09	316.85	314.99	317.98	317.87	316.83	318.03	317.94	316.87	316.38
300.87	305.53	304.47	305.04	303.47	301.99	301.23	303.66	304.46	303.38	304	304.34	304.84	304.11	304.89	304.48	303.06	304.85	306.12	301.42	303.31	302.01	303.82	304.94	304.55	303.72	304.31	302.72	302.46	304.86	305.49	303.1	304.94	304.24	304.88	306.18	302.94	303.62	305.18	303.92	305.46	305.97	302.7	306.43	304.13	302.41	302.01	305.29	304.24	303.11
313.9	316.2	319.64	315.5	313.43	314.82	312.99	318.62	317.97	317.69	314.87	314.58	316.78	313.13	315.54	314.68	317.46	316.23	315.09	315.55	312.68	315.75	313.51	318	314.74	315.56	317.09	316.79	314.64	316.17	314.66	316.33	315.82	317.22	312.93	316.27	317.24	314.04	314.77	316.22	317.3	317.06	314.76	316.38	316.55	316.24	315.05	314.6	314.63	315.37
312.29	311.08	312.48	311.5	314.3	314.27	313.4	314.29	312.79	314.69	311.4	311.19	314.79	313.72	315.47	310.62	311.05	314.72	313.5	312.9	312.14	313.68	311.47	313.92	314.99	312.8	313.95	313.3	313.4	310.52	313.74	314.1	313.31	312.11	310.83	314.27	314.06	315.49	312.97	311.45	315.56	312.4	314.4	311.3	312.99	313.96	314.7	312.3	313.05	311.17
311.45	312.2	309.65	307.96	310.28	311.85	312.07	308.45	311.93	310.15	311.4	310.08	312.21	309.13	309.01	314.07	311.84	309.97	311.44	313.06	315.2	310.93	310.32	312.06	312.47	310.27	311.43	310.92	308.43	311.76	310.68	309.58	310.71	311.7	309.31	310.34	312.12	312.22	310.82	313.03	308.58	311.91	311.86	310.73	312.23	312.29	310.81	312.14	311.67	312.14
319.19	320.37	315.72	317.14	318.67	321.67	318.79	319.41	319.1	318.3	322.13	319.35	321.54	320.2	321.12	321.15	319.55	318.11	321.86	319.46	318.56	320.25	320.44	318.59	317.16	319.17	319.12	321.24	320.06	319.83	322.18	322.16	321.06	316.97	318.62	321.66	319.31	321.55	317.69	319.87	319.49	321.34	316.94	321.26	316.68	320.16	316.9	318.25	319.51	320.48
298.91	295.07	298.74	295.59	296.91	298.63	296.48	297.11	294.89	297.05	296.8	297.56	295.8	295.14	295.85	294.97	297.03	296.67	298.41	295.93	295.67	294.44	296.02	297.27	297.64	299.32	296.49	298.98	295.63	296.81	297.19	295.48	297.22	298.95	297.17	294.9	295.95	295.24	294.13	297.95	295.81	296.99	295.4	295.75	296.89	294.37	296.9	294.98	299.2	296.82
302.79	301.7	299.51	299.87	298.74	300.33	301.78	301.15	301.82	302.05	299.53	300.32	298.86	301.08	301.42	298.08	302.08	302.04	299.89	300.23	301.26	304.07	301.16	303.62	302.76	300.69	301.39	300.77	301.83	301.24	303.01	301.28	302.06	300.56	300.86	298.86	301.27	300.66	301.51	302.17	300.22	301.44	300.6	301.64	299.01	299.03	301.31	300.33	301.55	302.25
302.09	299.85	303.02	302.68	302.41	302.63	302.69	300.99	302.78	300.92	304.53	303.87	301.94	305.67	302.14	303.16	304.83	300.75	302.09	301.04	304.91	302.25	302.67	302.53	303.63	304.34	304.06	302.94	301.13	302.14	302.35	304.31	304.65	302.29	305.19	303.93	301.88	304.03	303.52	303.43	303.9	304.63	302.64	302.32	303.34	305.49	304.48	300.28	300.7	301.04
299.78	301.15	301.3	298.03	298.77	298.23	301.07	300.13	299.51	301.12	301.78	303.12	299.28	300.26	301.05	299.06	297.9	298.73	299.27	299.91	299.62	299.91	299.61	297.89	301.35	298.9	299.49	300.47	298.35	298.95	301.02	301.59	298.76	299.33	299.91	302.19	300.76	301.88	302.3	300.73	298.73	300.74	301.05	300.56	301.16	300.33	301.52	300.66	300.99	301.69
326.49	329.63	327.24	328.62	327.75	328.94	327.65	328.09	329.36	328.56	327.73	328.93	327.54	328.71	326.31	329.36	326.43	326.05	327.47	326.11	325.33	329.09	328.35	323.69	327.75	326.84	329.2	327.86	330.1	327.73	328.03	329.55	326.42	325.23	328.31	324.83	326.71	327.31	330.28	326.51	329.77	327.43	327.42	329.17	328.88	326.99	328.11	325.05	325.73	329.35
302.88	302.91	303.6	303.82	303	303.72	303.8	304.34	304.76	305.28	301.89	303.48	304.69	304.71	303.58	304.78	303.88	301.28	305.65	302.73	302	303.15	304.05	302.52	302.27	303.1	301.38	302.04	304.32	304.31	301.46	302.96	303.76	304.97	304.9	300.43	303.8	306.32	302.71	303.1	303.1	304.63	302	303.96	303.02	305.27	299.62	304.19	301.02	301.06
314.23	313.68	314.13	315.18	312.12	314.76	314.94	312.7	314.7	315.65	316.97	314.41	314.12	315.85	316.92	312.77	313.66	314.78	316.55	311.59	314.44	316.95	315.2	317.91	315.68	316.16	316.31	316.9	313.03	316.44	312.94	316.5	316.29	314.75	313.8	315.3	313.42	313.96	315.59	313.72	316.77	314.07	314.99	314.26	316.13	314.93	313.5	314.22	314.34	314.39
314.45	314.63	317.37	315.25	316.69	316.06	316.07	314.39	315.55	317.07	317.16	316.98	314.86	316.35	313.85	316.17	316.78	316.36	317.91	314.07	313.71	317.68	316.07	315.89	316.66	315.43	315.11	315.6	317.77	316.66	316.66	316.85	317.71	318.36	315.77	315.9	314.32	314.33	316.53	318.21	312.32	317.29	314.49	315.51	317.91	312.88	315.09	316.75	315.53	317.52
325.23	327.89	323.82	326.11	325.75	325.28	324.3	325.12	326.44	327.02	326.27	328.75	325.28	326.68	324.35	325.79	324.9	327.49	325.77	322.47	327.36	326.73	326.39	326.38	325.53	327.94	327.47	326.07	322.86	324.28	322.56	325.81	324.66	324.97	325.96	325.66	324.7	323.66	322.47	325.28	327.56	325.52	323.35	324.57	325.32	324.39	326.3	327.2	325.79	327.12
306.86	299.29	305.23	305.85	304.27	303.09	304.62	303.14	305.32	304.32	303.91	302.18	305.37	303.1	306.53	303.27	305.83	307.73	304.38	304.99	303.62	301.45	306.64	304.2	307.16	304.14	306.15	307.45	304.91	303.04	302.78	305.64	304.35	306.35	307.03	305.9	303.91	303.55	306.81	304.34	304.34	304.54	306.18	303.72	305.51	301.87	305.84	303.64	305.45	304.79
305.42	303.05	304.54	304.12	303.79	305.73	305.26	308.57	304.35	305.37	302.64	303.3	304.7	305.94	305.53	303.91	305.94	305.56	307.79	303.73	306.21	305.79	303.11	304.95	302.31	306.14	305.44	304.34	302.92	304.77	305.86	304.34	305.14	303.47	303.48	305.15	303.83	304.47	305.37	305.69	305.33	303.81	302.71	302.46	305.78	302.99	304.61	303.38	304.17	304.77
314.4	315.67	314.19	314.61	315.67	314.28	312.91	312.2	313.29	313.63	314.83	313.39	312.8	311.17	314.23	315.73	314.01	312.66	312.78	311.72	314.41	314.21	315.22	312.12	314.47	311.93	313.58	313.53	314.59	314	314.1	313.17	311.36	313.54	315.19	316.42	313.08	312.51	314.47	314.4	312.47	316.77	314.52	314.42	314.89	313.81	315.29	315.19	311.03	315.97
324.92	324.21	325.32	327.76	328.94	324.27	324.75	327.6	325.74	324.87	326.72	325.79	325.81	324.32	328.72	325.07	326.08	321.19	324.12	328.24	325.58	325.43	325.22	324.94	323.35	326.51	325.3	326.39	324.69	324.86	324.54	324.66	326.27	322.82	324.23	323.96	323.58	323.7	328.69	323.59	323.36	326.69	328.35	328.7	327.55	326.91	325.07	324.41	328.62	325.29
299.48	300.56	303.34	302.13	303.78	301.09	299.06	300.23	300.59	301.47	300.33	299.93	303.79	299.17	299.84	299.87	300.46	302.5	300.85	299.26	301.55	301.16	299.67	301.55	300.52	301.87	301.53	301.49	300.57	300.55	303.41	301.46	302.17	300.62	297.79	300.43	302.4	299.2	297.88	298.98	298.88	299.08	302.31	301.45	301.67	297.36	300.48	300.01	302.84	300.65
311.08	311.03	307.15	310.63	311.53	308.2	308.46	306.71	309.9	311	308.4	308.92	307.05	309.6	308.75	309.5	307.74	308.99	309.77	309.5	309.59	309.39	307.63	308.72	310.66	311.5	307.67	307.98	310.82	311.47	307.35	306.57	307.42	310.44	312.12	309.98	307.03	308.45	309.07	311.23	311.66	307.23	309.28	310.56	309.51	309.26	309.81	307.27	308.02	308.97
312.36	310.11	311.88	310.8	310.73	310.96	308.4	308.65	309.42	310	311.31	311.6	312.59	312.24	311.43	312.14	310.26	312.23	312.21	310.94	310.49	313.25	311.34	310.89	309.23	312.38	311.1	310.16	311.44	312.45	309.81	310.83	310.86	310.51	312.93	311.77	313.27	311.83	311.36	310.63	310.7	312.75	312.72	312.8	311.4	309.98	311.55	307.99	309.58	311.2
317.9	318.74	316.31	315.72	318.47	320.69	318.19	317.79	317.38	319.75	319.72	317.4	320.4	317.78	314.37	320.01	316.8	319.52	319.13	316.98	316.64	318.65	320.12	319.65	317.83	316.96	319.7	317.97	318.6	316.42	315.46	320.66	318.62	317.84	319.59	319.48	313.78	319.26	315.75	319.02	318.48	318.34	317.64	315.96	316.38	316.77	318.14	317.92	318.95	317.19
309.46	306.39	310.03	310.11	311.43	307.97	308.9	308.19	310.02	308.75	308.88	308.19	308.48	309.9	308.06	311.32	309.63	307.99	307.75	312.71	308.54	307.24	307.85	309.67	309.86	308.9	307.95	306.06	307.87	307.97	310.41	308.71	308.37	308.56	311.3	309.59	307.94	307.86	307.87	308.98	309.53	306.73	311.23	310.75	309.88	306.68	308.21	309.97	310.1	307.95
302.56	302.78	305.21	304.25	302.99	303.2	303.97	303.63	302.54	301.72	301.93	304.81	303.02	301.48	301.63	303.26	301.1	302.21	304.06	303.13	303.5	302.05	304.71	300.07	304.07	304.96	305.5	302.93	301.28	301.89	306.14	303.68	302.69	302.23	305.84	302.38	303.79	303.25	303.25	302.97	305.67	303.45	302.73	304.57	305.72	303.75	301.68	306.2	302.36	304.12
318.44	317.65	316.33	320.48	318.87	319.21	317.12	317.79	316.51	318.87	316.43	315.08	318.15	318.09	314.73	319.08	318.75	316.87	317.89	317.22	318.22	319.06	317.07	319.1	319.1	317.6	317.93	318.68	321.17	321.17	317.45	318.23	317.19	318.36	317.36	316.73	316.52	318.51	319.68	319.25	317.32	319.6	316.52	319.43	318.56	318.03	318.05	318.3	319.01	320.52
303.92	303.49	303.36	302.16	304.81	303.95	302.86	304.21	303.92	305.61	303.72	301.64	301.23	301.32	300.38	301.58	303.25	305.89	303.19	304.23	302.95	302.33	303.24	301.71	304.02	302.33	302.73	302.85	303.95	303.55	303.97	304.24	303.79	302.78	303.11	302.84	304.33	302.07	305.4	306	305.23	305.53	306.36	302.36	304.5	301.68	305.27	301.98	304.58	305.41
329.3	327.3	327.22	327.97	328.6	326.22	328.49	331.38	327.76	329.08	326.8	329.88	327.53	326.89	328.18	324.75	329.06	327.87	326.06	326.42	326.29	328.74	327.45	325.89	328.52	328.32	326.63	325.3	330.14	326.5	328.47	326.88	327.79	326.46	327.61	328.17	328.59	331.44	327.26	330.47	329.02	326.61	327.54	326.25	327.47	325.82	329.62	328.67	327.07	329.07
316.36	316.55	314.48	311.39	313.78	316.41	315.07	313.06	313.49	315.54	314.42	313.96	312.11	313.15	313.61	313.62	315.06	312.82	313.9	313.57	313.21	314.09	315.13	315.92	313.6	313.6	315.79	315.03	314.65	314.24	312.47	313.44	314.36	312.87	312.68	315.69	314.41	313.42	314.14	313.73	313.99	314.89	313.74	312.96	316.15	314.76	313.44	311.19	315.69	315.21
302.77	303.81	306.85	303.51	305.16	304.96	305.58	305.28	302.27	305.21	302.75	305.26	303.34	303.79	302.92	304	304.07	305.37	305.78	304.8	303.75	304.72	304.34	307.56	305.96	304.95	305.39	305.03	304.86	302.31	304.66	303.36	303.53	303.9	303.79	303.99	304.22	301.8	304.54	306.56	302.94	304.9	302.94	304.81	307.81	304.6	303.54	302.99	302.04	301.89
327.34	326.92	327.75	329.46	327.9	329.38	330.37	330.22	329.92	329.84	328.49	328.87	328.4	326.22	326.89	329.26	326.71	326.95	327.23	325.43	326.65	328.13	328.4	325.58	329.1	328.83	326.66	325.77	326.36	328.5	326.65	328.26	326.91	326.77	331.44	326.54	329.99	327.41	324.03	328.07	325.68	327.58	329.11	326.78	325.84	329.97	326.28	327.3	328.42	326.46
297.57	296.89	297.17	297.31	294.55	297.22	293.72	297.12	299.74	296.48	295.82	293.65	299.28	297.22	296.1	298.19	294.23	295.09	298.91	295.65	298.05	298.27	296.48	296.9	299.23	297.3	297.37	295.37	295.72	295.64	296.17	297.3	295.15	296.91	293.74	296.21	296.9	295.92	300.56	296.6	298.74	295.68	297.61	295.3	297.52	295.88	298.2	294.98	298.5	299.19
318.18	317.17	317.13	316.24	318.56	316.79	317.82	315.17	316.22	317.39	314.97	316.05	316.42	319.5	315.5	318.08	317.16	317.35	317.9	316.88	317.73	316.26	317.04	318.95	317.4	319.16	316.25	317.56	317.74	317.28	319.51	316.36	318.02	316.42	316.86	317.84	316.36	315.21	315.63	317.73	317.17	317.89	317.21	319.01	319.84	318.97	316.77	316.98	316.9	316.64
316.24	320.02	317.26	316.29	316.83	319.25	321.01	318.26	315.83	318.07	317.14	317.91	318.8	316.08	317.94	317.9	318.05	318.86	317.19	316.8	317.28	318.32	317.14	317.04	316.2	314.64	317.49	319.01	319.16	316.73	319	316.66	317.79	318.9	319.77	319.29	318.71	318.61	317.54	317.61	317.07	319.64	316.97	317.3	316.17	318	317.26	318.38	317.2	318.26
305.75	305.02	305.15	303.72	302.14	305.16	304.32	303.6	307.23	306.77	306.08	305.05	303.29	301.87	302.66	302.71	304.16	302.8	305.55	306.67	303.49	303.89	306.22	304.65	302.3	303.59	301.61	305.72	304.61	304.96	304.45	305.04	303.87	305.11	304.87	304.17	304.83	302.45	301.22	304.19	307.48	300.5	300.5	303.8	303.48	304.57	307.41	305.43	305.72	304.12
312.42	311.85	309.44	311.54	310.99	311.35	310.01	311.98	309.61	312.61	312.79	312.13	310.85	310.43	308.81	311.55	310.26	309.21	312.23	308.72	307.74	312.83	312.25	311.29	314.19	313.02	312.03	311.44	310.69	312.13	308.56	311.68	311.66	312.09	311	311.69	312.54	309.6	312.03	311.41	312.63	311.55	313.15	310.44	311.95	308.42	309.67	313.77	311.9	310.72
320.72	317.92	318.68	316.53	319.53	319.12	318.61	318.47	317.65	319.39	318.73	317.76	318.01	317.1	318.73	317.96	316.83	316.23	318.66	318.18	319.98	316.67	318.11	321.3	316.11	317.71	318.53	317.09	315.51	318.67	317.8	317.2	318.53	317	317.75	319.39	316.2	318.45	321.46	317.54	319.28	315.82	317.06	319.02	317.94	318.41	317.64	317.35	319	317.47
304.46	301.15	304.17	302.24	300.8	303.6	302.19	301.64	301.71	302.13	299.47	302.61	303.66	301.86	303.05	302.77	303.66	303.64	302.09	303.05	301.29	300.01	301.87	302.05	300.92	304.03	303.28	303.35	302.6	303.8	301.96	301.35	301.55	302.04	299.76	302.76	302.35	302.74	302.82	303.9	302.47	304.87	301.96	302.78	304.18	302.22	302.68	303.95	302.17	300.86
296.22	294.67	295.76	294.39	292.8	297.55	294.33	298.61	293.04	292.82	298.01	293.71	296.66	294.28	293.84	297.78	296.78	293.96	298.11	294.09	294.6	295.16	295.01	293.42	295.6	294.45	298.93	293.96	295.84	297.62	294.39	292.94	295.77	294.84	293.99	296.6	293.41	294.74	295.37	296.76	294.28	295.59	293.79	295.54	294.67	295.03	295.8	295.86	294.76	297.74
314.34	312.33	314.49	312.12	313.9	312.34	313.77	312.79	312.86	314.4	309.38	314.53	312.88	313.11	312.99	311.14	313.51	311.11	312.86	310.28	313.55	313.34	311.69	315.22	311.72	313.53	314.37	313.9	312.58	312.22	312.04	313.47	312.79	312.45	313.08	316.67	314.92	315.19	313.49	312.68	312.28	308	312.54	315.8	315.15	311.58	310.86	312.4	310.62	314.56
312.58	311.63	313.62	314.9	311.16	312.36	315.01	312.95	313.49	310.49	313.11	312.2	312.8	312.46	313.38	312.96	311.95	313.68	312.62	314.1	312.49	313.22	313.01	313.49	314.17	313.72	311.19	314.65	314.93	314.08	314.3	314.49	313.65	312.99	312.1	310.81	311.56	311.46	315.81	313.96	313.39	314.27	311.78	312.87	313.21	313.68	312.68	311.96	313.43	312.69
302.14	303.37	303.77	302.9	305.42	304.57	302.27	304.43	304.9	306.1	303.95	303.49	303.53	304.77	306.69	305.34	306.01	302.86	305.43	303.65	305.68	304.17	305.48	305.53	304.86	305.86	303.7	303.59	305.28	304.69	303.69	304.18	306.53	302.81	299.8	302.71	305.96	303.33	303.88	305.59	306.52	303.1	303.3	304.3	305.66	303.53	301.35	303.8	303.18	306.16
314.64	313.04	315.19	316.85	314.65	314.28	315.41	317.04	317.09	314.53	313.42	313	313.62	317.5	316.69	314.88	316.96	313.53	313.22	313.07	312.25	312.99	314.51	314.38	315.89	314.16	315.97	316.59	311.27	315.48	316.2	314.17	314.6	314.06	316.06	314.35	316.65	317.01	315.4	314.33	315.16	314.81	316.73	313.45	315.22	314.62	314.57	312.36	314.03	315.59
317.45	317.38	314.9	313.57	313.67	313.84	316.31	318.06	315.64	313.68	313.89	317.54	314.62	314.65	314.83	313.35	314.45	313.85	313.48	313.24	317.7	315.61	315.4	313.92	317.07	312.32	312.9	315.16	312.55	315.46	315.37	313.39	315.38	314.83	313.62	315.84	316.34	316.67	315.72	315.69	313.35	315.93	312.05	314.25	315.62	315.57	314.06	316.39	314.93	314.05
315.94	316.65	318.13	319	316.95	316.21	317.29	316.6	315.86	318.04	318.54	316.02	317.06	316.64	314.02	318.89	319.31	319.06	314.55	320.6	317.46	317.26	317.89	317.94	316.96	315.54	317.6	319.38	318.88	317.28	316.66	319.64	316.63	315.28	316.79	315.14	317.67	317.67	316.95	319.98	319.25	317.85	318.96	317.55	317.61	317.38	319.04	316.15	316.3	315.58
303.67	304.28	304.55	305.4	305.17	304.13	306.09	303.41	302.65	304.1	305.01	302.83	304.55	304.45	306.67	305.44	304.83	304.76	303.97	302.2	304.13	307.72	307.62	304.77	304.49	306.72	303.83	303.93	307.76	305.77	304.64	301.99	304.92	308.14	305.06	304.91	305.36	303.4	304.2	306.37	307.29	304	304.26	303.59	302.44	305.94	303.18	303	303.32	303.42
304.74	304.75	305.78	305.58	304.72	304.18	307.88	305.62	306.91	305.04	302.02	303.2	304	303.31	306.53	303.15	305.47	304.9	304.29	305.02	304.82	307.22	305.27	307.24	303.91	304.25	306.35	305.7	305.86	305.08	307.01	307.14	303.9	307.62	307.63	307.32	305.55	305.34	305.47	306.36	306.06	304.73	306.23	304.33	305.86	303.41	308.08	304.86	307.04	305.58
305.84	308.16	308.32	307.05	306.54	306.22	306.5	306.45	305.49	308	304.56	304.42	307.34	309.76	307.74	306.25	303.53	307.34	304.66	304.73	304.31	305.92	307.86	305.98	305.57	305.81	305.54	305.27	305.4	307.58	306.15	307.26	305.92	306.46	308.16	306.02	305.23	307.97	306.09	305.24	307.13	305.72	306.5	306.59	304.99	303.57	308.78	305.74	306.26	306.83
306.24	304.74	305.95	305.98	304.34	303.61	304.97	302.93	302.22	303.37	304.12	305.61	303.06	302.17	302.07	304.21	306.01	303.32	304.27	303.56	305.79	303.85	304.85	303.88	307.03	303.58	302.84	303.18	303.31	305.77	304.04	306.87	303.75	304.14	305.58	304.25	306.69	302.68	304.24	304.67	302.06	303.46	301.79	305.17	305.28	301.6	304.31	303.94	306.72	306.63
314.94	316.93	314.28	316.24	313.55	313.7	314.88	316.23	314.55	312.94	313.33	315	313.83	315.66	314.32	314.19	318.31	314.32	313.33	315.45	312.31	313.54	316.89	315.19	313.88	314.95	315.04	316.51	316.53	314.12	315.94	312.75	314.25	318.55	314.06	312.35	314.11	318.5	317.68	315.14	315.46	314.78	312.4	314.3	314.43	318.11	315.52	315.49	315.15	314.26
305.58	304.36	303.51	307.22	306.36	304.8	302.39	308.14	305.52	302.93	303.71	304.03	304.46	305.99	303.37	306.12	306.33	306.18	305.2	304.45	304.77	304.51	304.43	306.1	305.76	304.12	302.7	306.9	305.86	306.44	305.43	305.19	305.16	304.24	306.66	306.57	307.12	305.19	304.83	304.71	304.75	304.77	306.53	304.28	304.48	307.41	303.16	305.88	304.71	303.25
302.32	301.82	303.67	302.06	301.84	302.82	305.24	304.58	304.35	304.41	302.75	302.87	304.2	302.68	303.63	302.5	302.39	304.03	303.31	303.64	303.67	304.32	302.96	304.08	305.67	305.37	306.91	303.09	301.91	303.17	302.3	300.83	302.89	302.87	306.01	305.27	304.22	303.15	303.89	303.99	302.05	303.84	306.82	303.66	305.37	304.77	304.13	303.05	307.13	303.7
303.05	303.05	301.17	307.33	303.57	307.08	306.17	305.17	307.54	303.13	302.04	304.29	304.36	301.82	302.23	303.75	305.28	302.76	303.83	303.21	303.81	301.41	305.54	302.98	302.61	302.79	303.69	304.26	303.74	304.89	304.22	301.45	304.67	305.89	305.71	303.24	303.72	302.34	301.69	304.92	303.66	301.36	305.14	305.72	302.58	305.47	302.72	303.47	303.45	303.27
306.86	303.97	307.05	306.05	308.59	308.04	305.84	307.26	307.34	306.38	304.38	305.83	306.31	304.77	304.08	303.05	303.43	305.89	305.49	304.24	305.31	305.91	304.5	305.11	303.62	307.44	303.6	306.52	306.39	308.56	301.8	304.21	307	304.31	305.21	306.33	304.64	304.54	306.02	307.55	304.77	306.82	306.54	305.74	305.27	307.9	305.36	304.27	303.77	305.02
313.11	314.76	313.72	317.14	314.7	314.52	315.32	314.76	315.53	314.53	314.5	313.83	317.2	317.33	315.71	318.02	314.49	314.51	316.33	315.35	313.97	312.76	313.08	313.43	314.65	316.59	313.68	315.87	316.47	313.35	314.05	315.28	315.49	317.22	313.94	318.22	315.21	314.14	315.45	315.17	314.75	316.28	312.07	316.14	313.88	316.77	316.49	316.92	313.99	314.85
317.65	321.66	318.6	317.77	318.95	319.12	318.48	316.78	318.88	319.13	316.41	322.56	319.27	319.24	317.03	319.03	320.18	317.11	318.26	318.17	320.45	318.69	317.72	317.69	318.54	317.41	318.6	321.26	318.59	318.52	318.92	317.78	319.24	317.2	318.79	319.18	316.31	317.64	318.83	317.84	318.18	318.27	320.25	319.45	319	319.3	318.67	317.48	317.84	318.98
325.71	327.59	328.06	324.99	328.07	325.84	326.67	326.54	328.87	327.01	326.37	325.35	326.21	326.58	328.56	329.85	327.95	328.66	326.87	325.49	325.22	327.78	328.88	327.4	326.29	326.23	326.75	326.29	330.21	327.3	327.77	324.65	326.56	326.79	326.93	327.45	328.74	325.65	326.14	326.25	325.98	326.02	328.52	325.3	328.98	328.12	328.56	325.23	328.46	327.17
305.16	304.02	305.12	306.76	303	305.19	303.65	307.2	306.06	308.33	303.69	305	304.05	306.09	306.07	305.26	302.74	308.22	305.88	305.99	307.32	307.28	303.95	306.95	304.55	305.45	305.13	302.24	307.44	303.53	304.08	303.13	301.52	305.03	303.93	304.04	305.06	307.75	306.44	306.34	303.93	305.49	305.91	307.5	304.32	304.22	306.33	304.9	308.45	307.88
299.61	300.24	301.23	299.28	301.18	300.18	300.74	300.47	303.66	297.62	298.06	301.47	297.71	297.33	300.81	299.9	298.34	302.2	297.97	302.46	300.04	303.39	299.2	299.69	301.16	300.5	301.39	301.9	300.09	299.83	299.23	300.27	303.85	300.6	300.36	299.74	299.51	298.51	299.73	299.76	299.04	297.08	298.35	299.78	297.89	301.94	299.86	300.73	299.61	300.68
293.4	294	296.06	296.13	297.52	294.72	296.48	293.11	296.17	294.74	295.13	295.49	297.25	296.72	293.64	294.43	292.98	295.23	295.21	292.15	295.69	295.13	291.88	292	295.94	294.91	293.23	294.6	295.45	297.23	293.09	297.4	293.4	294.21	295.32	296.33	295.63	294.49	296.73	297.61	293.55	295.03	295.45	298.12	294.75	292.35	298.76	298.78	293.47	294.38
298.63	296.68	295.53	296.55	297.54	297.79	298.25	297.3	296.55	296.47	296.29	295.94	296.52	299.42	295.57	296.89	295.25	298.15	298.1	297.89	298.59	296.69	296.7	295.19	298.36	296.93	299.29	299.23	295.93	296.08	299.08	298.82	297.75	297.71	296.46	295.62	297.23	297.9	297.04	294.87	296.89	297.61	297.74	294.13	295.87	296.98	296.46	295.16	297.07	298.62
295.94	291.82	294.82	296.55	294.04	295.64	295.64	295.62	294.72	295.37	297.08	295.46	292.84	295.07	297.1	295.35	294.41	294.08	294.59	296.18	297.27	290.87	296.68	295.78	296.62	295.45	294.67	297.87	293.86	293.68	294.42	295.76	294.7	295.32	295.2	296.49	297.31	295.78	294.92	295.72	298.33	295.85	294.5	297.19	295.33	298.05	297.1	297.09	293.7	293.61
301.57	300.84	300.56	304.27	302.61	302.77	303.57	300.91	303.41	303.85	304.13	303.05	305.85	300.56	302.43	303.86	299.59	300.16	301.9	302.13	300.76	300.22	301.98	299.82	301.85	302.53	304.54	299.89	300.46	302.58	300.84	301.57	304.38	302.64	302.08	302.45	302.11	300.07	303.59	300.32	302.54	304.6	301.87	300.66	302.42	302.62	302.81	302.44	300	301.31
312.84	311.07	314.16	312.83	313.54	314.03	309.78	310.7	312.61	315.02	314.05	314.18	315.3	309.55	312.26	312.61	313.87	313.03	312.82	312.33	313.61	314.53	312.86	312.62	313.8	311.08	310.54	314.27	312.85	314.55	314.37	311.83	312.19	313.19	311.01	312.11	312.69	312.98	312.76	312.81	310.22	312.96	310.05	312	313.39	311.68	313.57	310.11	313.88	313.34
304.66	305.31	308.58	308.96	307.79	307.97	304.31	308.09	306.74	302.07	305.51	304.85	305.42	304.15	307.72	304.32	306.81	307.45	304.53	309.45	308.07	306.71	304.2	308	305.56	303.43	306.12	306.41	308.47	308.23	304.43	305.4	305.98	306.11	306.48	305.68	306.16	305.35	307.96	305.01	306.08	307.65	306.93	302.65	303.15	304.82	304.98	305.71	304.22	304.32
313.24	314.25	313.01	313.55	315.23	314.47	313.7	313.52	314.56	314.38	314.98	314.17	314.12	314.77	313.29	317	314.84	316.38	316.12	316.09	314.46	313.56	313.24	315.88	315.3	314.33	316.66	317.14	314.4	313.09	316.89	313.81	314.85	314.01	314.86	314.34	316.27	316.1	315.83	314.73	316.26	313.02	316.95	315.09	316.38	317.34	317.08	314.34	314.38	315.75
299.78	304.43	303.42	305.05	301.09	303.49	302.96	302.82	301.77	299.05	304.17	307.51	302.21	302.95	304.2	302.99	304.19	302	304.68	300.74	306.31	303.12	302.63	304.21	302.13	301.74	301.77	304.53	302.39	301.8	304.61	305.91	302.58	303.92	303.13	303.12	302.35	306.01	302.4	303.68	302.24	304.54	302.79	304.94	303.11	302.67	303.6	304.68	301.26	302.84
320.92	317.72	318.95	317.66	320.54	318.57	317.85	317.93	315.98	317.96	314.9	316.74	316.52	317.17	316.13	319.43	319.09	318.19	317.56	317.51	316.85	317.17	316.69	319.5	317.45	315.67	316.88	317.76	313.13	316.1	318.4	318.59	319.65	319.31	316.92	318.51	318.48	317.68	320.85	320.83	319.4	319.03	319.67	317.7	317.91	320.38	318.78	316.92	318.63	320.14
306.53	307.36	306.35	306.17	304.71	308.75	304.71	305.35	306.18	306.02	307.5	302.62	304.09	307.05	305.32	305.2	304.33	306.56	304.67	304.76	303.83	307.35	306.74	305.65	305.31	305.11	304.15	304.25	305.97	305.43	306.73	303.08	303.26	306.06	304.71	303.69	304.78	307.02	305.88	307.5	302.99	304.51	305.72	305.22	307.16	304.73	306.45	306.51	305.53	305.59
310.69	311.72	312.26	309.35	314.19	314.89	313.44	315.38	313.13	313.48	311.14	314.87	312.57	311.38	312.29	312.98	316.19	314.22	313.24	314.24	313.09	313.04	312.69	313.33	313.97	312.97	311.85	313.93	311.88	313.37	311.13	311.19	313.73	314.76	313.97	312.19	311.94	311.85	313.08	314.03	312.78	313.48	311.84	314.93	313.04	314.61	314.16	314.42	313.3	313.33
324.73	324.48	325.25	324.79	328.02	326.98	326.81	324.72	323.88	324.69	325.22	323.99	327.14	325.52	324.26	324.87	325.37	324.74	325.44	327.2	323.52	325.67	325.19	327.3	324.26	324.07	322.77	325.45	325.25	328.09	327.15	323.28	324.44	321.12	324.13	323.32	324.14	325.45	323.76	322.98	326.71	326.47	327.27	324.86	324.11	327.52	323.49	324.77	323.03	323.14
303.66	302.13	305.6	303.82	302.49	306.06	305.25	303.68	306.36	304.45	309.77	304.34	304.3	307.2	302.35	305.92	303.45	306.36	307.46	305.35	306.7	304.83	302.92	303.94	302.73	305.88	307.09	303.69	305.26	301.85	304.61	304.93	303.53	303.67	309.13	305.23	305.64	304.96	306.25	303.28	305.42	303.02	305.9	303.84	305.93	307.86	304.92	305.32	303.2	305.86
309.69	310.02	311.84	309.67	309.34	309.25	312.16	313.38	311.39	308.77	309.6	313.1	309.92	315.57	309.37	307.45	309.55	313.28	309.54	310.8	312.18	311.5	311	311.67	308.8	310.83	308.58	308.1	309.75	314.28	309.57	312.13	309.58	308.36	310.66	312.72	310.2	312.63	309.91	311.2	308.55	308.18	308.71	310.57	310.34	307.2	309.06	313.9	311.58	311.82
293.57	294.31	295.21	293.6	293.83	295.48	292.8	297.91	294.01	295.15	292.71	296.28	294.65	296.76	294.22	295.87	295.19	295.86	295.87	295.42	292.68	294.26	293.47	295.96	294.24	293.13	291.45	294.58	295.19	292.19	295.25	294.48	293.93	293.55	295.74	297.38	296.19	295.95	296.83	293.62	293.12	295.7	296.77	296.14	295.16	294.94	294.45	293.22	293.15	294.21
315.01	313.89	315.54	316.36	316.24	312.76	316.76	313.97	315.05	316.16	314.38	315.43	312.84	316.01	313.37	311.6	313.69	314.98	315.24	315.48	315.5	317.82	314.15	314.77	314.2	315.46	314.65	314.51	313.52	314.08	316.8	314.23	314.54	316.17	315.25	314.77	316.05	317.22	317.88	312.91	315.44	314.17	313.21	315.45	316.88	316.81	314.31	313.86	311.64	316.73
300.91	301.23	299.78	301.5	303.38	303.35	303.4	303.32	301.85	302.54	303.11	300.12	301.54	302.5	302.89	303.21	301.35	301.62	301.87	301.78	301.39	298.66	303.5	303.87	303.57	304.91	303.14	301.94	302.12	303.3	303.24	301.87	301.61	299.69	300.42	301.59	304.83	302.72	300.09	299.21	302.06	303.26	301.98	305.09	303.33	303.98	303.31	302.89	302	302.33
308.14	309.55	307.78	309.94	307.76	308.61	311.39	308.31	307.34	307.91	305.8	310.06	309.74	309.6	307.32	309.4	309.64	308.84	309.2	308.35	307.79	310.01	308.17	307.28	308.29	308.27	310.03	309.19	309.51	309.19	306.73	308.52	310.13	307.4	309.81	308.83	309.16	308.65	307.87	307.76	308.12	308.6	309.71	306.28	309.02	307.48	309.1	306.4	308.88	311.45
297.12	294.92	298.12	295.91	295.97	296.88	296.59	296.09	297.23	298.12	297.64	297.56	296.24	295.77	296.53	297.78	295.88	296.41	298.05	297.94	295.55	295.89	296.94	296.13	297.45	295.18	296.46	298.39	295.54	295.13	298.29	293.32	299.28	296.4	297.72	298.13	298.62	295.25	295.99	298.52	296.25	296.77	297.61	297.06	294.71	295.75	296.73	297.57	297.69	297.41
301.39	300.2	299.6	301.06	301.48	299.93	302.54	300.27	302.54	299.49	299.97	300.48	298.67	301.17	302.92	301.88	299.85	300.45	300.97	300.67	302.82	301.21	302.22	300.28	301.47	302.43	298.46	302.92	302.73	301.05	301.26	301.86	298.99	302.67	302.68	302.49	299.9	301.09	299.17	302.24	304.26	304.16	301.39	300.09	300.99	301.88	297.17	299.99	300.29	301.95
311.22	314.75	312.47	314.17	315.78	314.44	310.83	313.33	313.38	312.68	313.09	311.45	313.29	313.82	311.07	312.9	312.25	312.73	313.23	314.09	314.97	313.56	315.98	313.4	313.76	313.96	312.43	315.91	309.86	313.31	311.74	314.91	312.89	313.44	312.55	313.93	314.47	312.06	313.85	313.98	314.99	315.42	315.2	315.96	311.98	313.21	313.69	315.63	314.8	311.62
302.18	300.04	302.98	302.75	302.29	300.82	301.86	300.71	299.29	303.57	298.97	301.68	303.53	302.52	300.78	303.03	300.52	300.42	302.2	301.41	302.46	299.15	300.24	299.04	298.74	301.6	301.28	301.75	299.66	299.9	302.05	301.28	300.78	301.94	300.75	304.09	301.98	301.71	301.94	303.02	301.23	300.22	299.91	299.72	299.3	299.81	299.81	301.44	301.79	301.24
312.95	312.31	312.34	311.89	315.81	313.71	313.22	311.85	314.97	314.13	312.47	312.77	315.61	313.7	313.73	314.52	314.26	315.74	313.58	311.06	310.53	313.04	314.76	315.12	312.96	312.34	312.18	312.79	313.33	314.52	312.78	314.44	312.03	311.42	313.51	310.49	314.42	314.07	312.12	312.47	313.3	314.07	309.33	312.83	314.92	313.01	314.76	315.01	312.97	312.79
311.98	308.51	309.12	312.16	310.91	310.49	310.04	308.65	310.45	310.26	309.24	311.15	311.99	309.54	308.96	311	313.62	310.83	309.88	310.01	314.23	308.7	311.77	311.2	310.51	311.37	311.28	311.14	312.93	309.84	311.02	309.97	310.65	309.9	310.78	309.74	312.25	310.18	310.8	310.49	312.62	311.82	311.68	309.14	311.4	309.77	311.32	311.97	310.32	310.05
315.35	317.82	315.25	315.88	317.22	314.29	317	315.35	316.91	314.99	316.18	316.47	314.6	316.65	316.63	316.12	315.99	316.42	315.54	314.74	316.84	315.85	318.77	314.16	317.82	317.53	318.65	315.88	315.82	314.9	315.11	317.37	318.35	313.99	319.41	318.73	316.16	317.44	315.22	315.63	315.31	316.94	315.38	316.69	316.6	318.21	316.74	316.74	316.49	315.17
294.79	297.07	297.13	296.36	296.5	294.71	299.14	299.16	296.62	295.47	297.48	297.79	297.81	297.95	297.99	295.78	294.99	296.55	296.88	298.42	295.41	297.67	294.65	296.71	295.01	295.69	295.62	297.31	297.39	296.62	296.11	297.04	297.5	297.02	297.89	299.37	297.89	297.58	297.12	299.36	298.82	297.05	295.76	297.15	296.34	296.33	297.01	295.18	299.82	298.98
293.51	295.03	293.76	294.59	294.89	294.44	295.19	295.17	293.36	296.66	297.08	292.01	294.93	292.7	294.63	295.21	295.83	293.93	293.91	295.79	295.48	293.63	295.3	295.71	294.75	297.13	297.17	295.49	295.94	293.3	294.06	293.79	293.77	294.32	294.99	292.62	297.94	297.2	296.62	295.18	297.18	294.51	299.02	295.31	297.88	296.56	295.64	294.71	296.36	294.76
306.66	306.47	303.77	305.62	305.02	304.16	305.55	302.53	300.85	304.79	305.17	304.2	303.39	304.51	300.65	303.63	305.24	305.83	303.96	304	306.08	304.3	303.55	302.52	303.52	305.69	303.73	306.54	303.25	306.16	303.34	301.81	303.86	306.38	302.47	305.76	305.78	306.27	306.68	305.74	303.02	305.72	302.54	303.39	303.56	304.7	305.54	305.37	305.49	305.24
299.22	298.8	298.35	300.23	297.89	298.7	300.84	299.45	302.3	300.08	300.46	300.72	300.47	298.57	299.77	299.22	300.6	299.2	300.14	299.92	300.71	300.72	297.83	298.71	301.77	299.47	300.82	300.29	300.31	298.35	300.09	297.87	303.08	299.34	298.69	298.7	301.84	297.06	297.99	300.57	302.5	298.64	299.82	298.2	298.45	301.27	300.83	301.1	300.54	302.01
305.32	306.02	306.5	305.62	303.96	305.22	305.41	306.97	306.71	308.13	307.3	307.88	306.27	307.51	305.06	305.91	306.23	305.8	308.52	306.42	308.97	309.16	307.43	305.93	307.53	305.92	305.02	306.7	307.61	305.97	307.47	306.86	309.15	304.55	304.62	307.45	306.43	305.69	303.95	306.71	309.64	307.33	303.89	306.16	306.42	308.29	304.07	306.01	304.69	307.11
313.45	313.29	315.05	313.37	313.79	314.21	315.46	313.33	312.84	315.34	316.95	314.15	315.32	310.91	314.18	313.2	312.54	314.56	314.41	315.22	315.47	313.49	312.84	314.32	313.93	311.3	314.18	317.22	312.62	314.98	315.91	313.99	314.61	316.1	316.18	314.42	313.78	312.98	314.11	315.43	314.62	312.55	313.44	313.97	313.21	316.08	313.92	315.78	312.7	312.83
308.66	305.6	304.89	304.07	303.63	306.83	306.84	305.65	304.89	303.12	306.86	306.42	303.84	308.51	304.92	306.56	305.14	305.9	305.89	304.02	306.51	306.4	305.99	305.26	306.08	303.78	308.31	303.68	305.54	304.49	304.42	304.05	306.9	303.33	303.79	304.04	304.4	303.51	302.6	303.96	303.41	307.46	305.2	304.44	305.4	303.83	302.62	304.37	306.81	306.18
312.53	313.78	314.22	313.22	312.24	311.58	313.33	314.38	311.86	314.69	315.49	312.72	314.69	314.42	312.92	312.91	315.03	314.83	315.64	313.58	317.94	313.06	314.95	312.34	312.86	315.88	313.93	314.67	312.83	313.44	313.13	313.79	314.36	311.39	312.81	312.95	312.03	313.37	314.64	313.96	311.67	313.23	311.9	312.48	314.18	312.69	314.48	314.61	313.28	313.69
315.12	315.56	317.81	317.98	317.63	318.42	315.42	317.24	319.26	316.93	315.76	319.09	318.3	317.03	315.52	318.09	316.25	315.94	317.62	318.07	316.97	317.15	320.16	317.87	317.91	318.41	317.76	316.87	316.85	316.71	315.5	315.69	318.45	320.04	316.79	319.66	319.52	316.18	316.14	316.79	315.74	317.2	315.29	317.83	316.82	314.18	317.77	315.23	318.12	316.68
303.72	303.29	304.52	303.97	307.36	306.33	305.44	306.73	305.5	301.54	306.17	303.84	305.65	301.26	306.28	304.07	302.44	304.24	302.51	305.36	302.13	305.08	306.84	301.55	302.7	306.98	304.23	304.69	304.58	304.03	305.55	306.32	304.25	303.35	305.31	304.49	302.55	304.65	306.98	303.53	303.49	306.39	305.97	303.77	304.51	303.37	306.06	307.02	303.58	304.01
300.71	298.65	301.21	299.91	303.58	300.82	303.27	300.11	302.8	301.21	300.28	299.39	301.9	301.71	301.01	299.8	302.26	305.08	299.81	303.38	302.44	300.92	300.48	299.72	300.48	300.93	302.58	302.45	302.23	300.58	302.63	300.42	302.08	303.11	301.49	295.52	300.87	299.9	300.44	298.26	300.04	300.91	304.03	300.1	301.55	300.05	300.01	301.07	301.21	303.18
325.84	324.53	326.32	324.07	329.42	323.47	325.92	323.48	326.98	324.23	324.16	324.36	326.6	324.87	325.99	325.89	325.79	324.81	326.81	324.7	325.65	326.73	326.44	327.83	323.4	323.35	323.94	327.1	326.46	326.52	321.86	325.87	326.1	326.1	325.2	324.05	324.4	324.12	324.69	322.33	326.86	325.61	323.73	323.99	325.57	325.28	325.88	326.28	324.25	327.52
302.89	302.34	301.79	301.36	305.59	302.43	302.23	302.46	302.77	304.44	304.37	300.47	303.91	300.71	301.67	301.34	303.22	301.48	303.17	301.92	303.07	304.41	305.67	302.96	303.58	304.59	299.33	301.15	301.28	303.19	301.34	303.03	303.45	304.06	302.83	301.42	299.77	302.69	301.91	302.93	304.52	300.68	304.06	302.29	301.02	302.21	301.86	302.15	303.58	302.2
318.7	319.79	320.31	318.21	318.54	318.62	320.69	319.47	319.33	316.97	317.07	318.81	317.03	319.03	322.16	316.43	320.28	318.86	317.95	318.5	319.42	318.13	319.89	320.78	318.11	319.47	318.4	315.99	317.35	317.27	316.58	320.9	317.86	319.28	318.08	317.74	318.24	318.68	317.81	317.12	318.7	317.9	318.76	318.83	316.76	317.87	318.38	316.64	318.7	319.14
309.96	310.84	311.44	309.92	311.64	309.86	309.96	311.16	312.33	310.15	310.1	310.62	312.84	310.5	310.64	308.92	313.06	312.5	310.78	309.49	310.14	312.8	309.82	312.03	310.24	309.53	307.63	312.03	311.53	310.6	309.62	308.79	308.52	309.07	311.18	310.86	309.3	311.04	310.98	311.97	309.89	307.16	311.1	309.92	310.94	313.61	311.59	310.4	311.77	310.78
318.69	319.76	317.65	318.87	318.09	318.09	317.87	317.66	315.33	318.22	317.9	317.55	315.19	316.58	316.73	317.53	316.06	318.76	317.35	318.99	317.38	319.44	318.93	317.69	318	319.12	318.46	318.82	318.22	318.97	315.9	316.17	317.84	316.9	317.78	318.26	318.34	319.6	317.93	315.87	315.12	319.46	317.11	318.58	319.12	317.72	320.56	318.45	317.38	318.59
306.55	304.72	304.76	305.38	306.98	302.8	306.71	304.34	305.74	303.79	304.73	306.02	303.4	307.27	306.05	306.84	304.37	306.9	305.87	304.77	303.01	303.14	306.13	306.31	305.04	304.31	303.62	305.65	306.11	305.81	306.52	303.87	306.31	305.32	306.58	305.22	305.98	304.66	305.86	306.55	305.37	305.22	305.3	306.08	301.96	306.12	305.56	305.02	304.98	307.63
300.29	302.17	301.85	301.55	302.38	299.7	301.36	302.42	303.35	300.47	301.24	301.05	301.33	300.82	300.39	304.07	301.71	304.3	300.95	299.07	302.57	301.3	301.28	299.06	298.52	303.15	300.81	297.28	302.94	302.67	303.65	302.36	300.59	302.82	299.34	301.62	300.85	301.03	301.37	300.92	299.73	299.57	299.51	299.17	301.44	301.11	300.89	301.07	301.31	298.48
291.88	294.23	295.65	294.63	292.4	292.73	296	295.85	294.67	293.48	296.21	292.29	295.07	294.33	295.96	293.79	292.49	292.48	292.09	294	294.71	295.65	291.71	293.69	294.87	293.55	293.69	295.63	291.78	296.92	293.12	295.02	291.05	293.78	292.07	293.06	294.27	292.51	293.94	294.48	292.44	293.67	296.12	294.24	293.46	292.23	295.53	293.93	293.85	292.52
307.09	303.04	306.31	303.66	306.46	304.36	304.06	302.86	305.68	307.97	303.93	306.33	304.07	303.42	302.38	306.01	301.83	305.53	305.32	309.12	305.68	305.82	304.6	306.69	307.6	305.37	306.35	302.69	306.78	307.87	306.49	303.93	306.65	304.48	306.41	303.62	303.6	307.75	302.85	303.55	305.97	306.73	305.83	305.42	305.27	301.42	304.66	304.93	306.47	302.75
305.81	304.87	304.82	307.88	306.3	305.9	308.73	307.18	303.99	306.6	306.79	305.9	307.09	305.08	307.24	305.06	308.47	306.22	307.68	305.04	307.65	306.98	306.16	307.88	305.26	307.41	306.51	306.68	306.99	305.89	306.43	308.03	307.89	306.7	304.68	307.17	306.5	307.45	306.15	307.9	307.19	306.87	307.35	304.82	306.24	306.58	306.7	305.92	307.24	305.76
308.09	310.75	307.83	310.24	309.29	308.6	310.54	308.96	306.5	308.53	310.54	310.1	309.08	310.17	309.38	309.66	309.01	310.35	307.63	307.38	310.17	309.17	307.09	308.46	309.25	309.27	308.64	308.19	308.26	309.68	308.09	309.4	308.86	308.95	309.2	309.87	307.99	307.69	310.81	311.66	309.74	311.41	307.9	310.38	308.5	310.53	309.12	309.63	307.42	307.09
311.99	310.87	312.6	312.53	311.31	313.81	310.13	310.87	311.62	309.89	313.34	312.26	314.1	313.53	310.38	312.39	313.48	312.29	312.49	315.11	314.54	313.81	313.51	314.23	312.15	313.01	313.15	310.86	314.22	313.65	311.31	313.01	313.35	311.82	313.81	313.11	312.02	311.7	312.96	313.98	312.36	313.07	311.42	312.81	312.92	314.33	314.05	315.33	312.68	312.36
293.79	294.19	295.01	294.57	292.1	293.29	295.36	292.56	295.55	294.01	292.87	294.86	293.44	294.42	296.25	293.17	294.16	291.7	291.4	293.14	293.9	294.4	293.62	296.37	293.78	295.72	295.36	295.66	295.94	295.5	292.24	293.49	293.17	293.38	291.97	293.32	292.75	292.41	294.56	293.94	293.87	294.65	293.46	291.44	295.77	294.72	294.78	292.42	296.97	295.77
304.7	301.72	301.33	300.35	300.46	299.31	300.04	301.37	300.48	301.68	303.25	297.57	299.13	301.09	301.96	299.59	301.3	301.44	300.81	302.22	301.74	302.67	298.76	299.54	300.38	302.24	299.32	298.86	300.74	303.28	302.68	303.26	300.94	300.04	298.87	300.45	301.59	300.34	301.6	300.8	301.99	299.27	302.27	299.21	299.81	301.9	300.21	299.96	303.06	299.81
296.1	295.77	297.55	295.76	292.46	290.65	295.66	291.98	296.48	294.96	296.12	294.56	293.55	295.5	296.82	297.31	294.1	296.32	294.83	294.37	293.25	296.87	293.83	293.36	291.39	296.11	293.24	294.72	292.65	294.04	296.71	293.19	296.97	294	293.19	294.75	294.39	298.17	294.14	295.42	294.35	293.33	295.73	293.7	295.83	295.08	293.55	296.72	296.65	293.87
306.18	307.14	306.78	306.79	304.26	307.23	306.72	307.57	305.9	307.4	303.79	305.37	308.19	304.01	306.41	308.08	307.67	305.75	306.92	306.33	309.26	304.64	305.33	307.95	303.14	304.71	304.72	304.32	307.91	308.78	304.83	306.98	308.23	306.88	307.86	305.29	306.15	306.45	306.13	307.45	307.11	305.87	305.99	305.27	308.58	306.11	307.37	308.67	306.23	306.35
319.57	319.78	319.07	317.13	319.95	317.91	314.69	317.96	317.88	318.93	317.73	315.85	318.2	319.38	319.11	318.62	317.14	317.46	316.75	318.04	318.82	319.66	316.72	317.75	316.03	320.85	318.17	316.63	318.74	316.74	317.68	319.95	318.18	319.99	316.91	320.31	318.97	317.62	318.2	318.06	317.71	319.43	318.24	317.05	316.95	319.55	318.11	316.58	317.17	317.04
325.1	327.67	329.53	327.77	327.47	327.53	328.95	325.82	325.78	327.63	328.95	328.27	327.69	327.38	328.94	327.71	326.37	328.21	326.93	328.56	327.27	327.73	326.04	326.79	328.57	330.73	326.7	326.81	327.21	328.64	328.34	326.07	328.21	327.49	327.4	328.53	325.42	327.8	327.48	326.99	324.5	326.74	327.35	327.1	325.42	329.72	327.12	326.58	326.14	326.51
303.43	306.08	306.02	302.25	303.12	304.61	305.94	305.33	307.66	305.86	302.24	301.81	303.38	304.34	304.63	306.84	302.38	303.26	303.45	302.97	307.39	304.26	305.32	304.84	304.84	303.26	304.11	305.81	307.17	304.85	305.24	304.68	303.44	308.99	304.81	303.65	304.88	304.64	305.99	303.04	303.56	302.15	304.2	304.17	305.33	302.3	307.16	302.55	304.14	305.27
310.18	312.6	312.45	308.22	309.99	311.23	307.68	310.59	312.61	312.25	311.57	312	312.59	313.29	312.23	312.28	309.58	310.4	309.55	310.17	312.3	311.94	313.28	311.34	311.08	311.57	308.65	311.04	312.15	313.55	311.63	312.34	313.77	312.03	310.35	312.92	312.88	312.97	310.37	310.37	310.15	309.4	313.91	311.81	311.55	310.95	311.41	312.19	311.45	312.81
312.38	312.19	312.02	309.16	310.13	313.75	310.72	310.86	311.11	310.94	309.67	312.26	310.75	310.45	309.47	310.62	313.27	312.35	311.15	309.31	308.12	310.13	310.35	311.07	311.81	308.88	309.37	310.41	312.65	308.92	310.12	310.07	312.81	311.39	312.3	308.5	311.44	311	310.92	309.98	310.44	308.87	312.3	312.1	310.08	313.37	311.52	311.6	311.53	310.35
313.36	316.82	318.1	316.89	317.13	315.84	317.42	315.45	318.4	317.21	315.7	318.27	317.22	317.02	317.75	317.25	315.81	315.04	314.93	315.18	317.91	319.39	319.79	317.17	316.23	316.81	314.31	316.08	316.57	315.79	317.96	315.13	315.45	315.23	316.2	315.83	315.37	313.61	315.09	316.67	315.17	315.62	317.15	317.14	314.94	314.74	315.16	316.74	316.04	313.39
309.88	312.76	309.2	311.58	310.01	311.87	310.42	310.27	308.46	311.41	311.81	309.81	310.41	308.75	311.11	309.55	309.29	312.34	310.64	309.92	310.26	309.53	311.26	309.72	310.24	308.32	309.04	310.75	310.17	311.12	311.29	311.18	309.45	311.2	311.26	311.51	310.14	309.47	309.79	309.85	312.08	308.43	312.81	312.22	312.62	311.51	308.33	312.09	311.73	311.23
315.75	317.97	316.48	314.17	315.19	315.36	315.55	313.53	316.24	315.48	314.32	314.16	316.45	315.18	316.49	316.91	313.63	316.27	316.33	313.88	315.57	314.39	312.96	316.03	314.49	313.25	315.43	313.26	315.21	315.11	314.56	316.21	316.5	315.94	314.21	316.52	315.95	314.78	315.48	316.95	315.67	314.62	314.97	314.38	313.1	316.21	316.05	315.6	316.42	314.07
314.47	314.35	315	314.76	313.19	313.05	314.16	314.22	312.86	310.28	314.1	312.26	311.5	311.28	311.92	313.82	312.14	311.41	315.33	314.74	312.94	312.49	311.37	313.6	311.8	312.37	313.25	312.76	313.8	311.9	315.35	314.7	313.07	313.44	312.67	312.95	312.03	315.28	314.81	315.14	310.93	312.78	312.81	313.47	310.85	312.82	312.16	311.48	311.19	312.01
309.18	308.69	309.54	308.73	310.21	307.13	310.37	309.51	310.91	310.47	310.5	307.79	307.34	308.77	310.83	311.36	306.76	309.71	310.58	310.35	310.01	310.81	308.55	308.98	311.14	310.88	307.65	309.11	309.87	309.31	310.79	308.53	310.16	309.95	310.35	308.17	308.56	309.27	309.79	308.36	309.03	311.36	309.78	308.33	309.55	309.53	310.39	309.3	309.84	310.62
319.78	318	314.44	318.08	317.08	318.07	316.99	316.64	316.39	316.29	318.83	317.74	319.84	316.49	317.82	316.79	318.38	318.23	319	318.24	316.95	316	320.31	317.27	318.38	317.65	318.14	317.59	316.31	319.44	320.19	317.82	317.67	317.54	315.38	321.03	318.7	319.14	320.3	318.04	317.06	317	318.5	318.79	319.56	316.88	317.14	316.73	318.33	319.09
300.7	305.06	301.63	304.01	307.75	303.98	303.87	304.2	305.61	304.08	304.98	306.7	304.54	305.46	305.64	302.86	305.4	304.29	303.28	303.44	304.69	303.51	302.23	302.11	305.9	304.82	304.12	301.91	303.13	304.42	303.1	301.84	307.42	305.3	303.24	304.19	303.02	305.41	304.56	303.26	304.53	305.24	305.9	303.82	305.75	305.32	305.67	304.36	305	306.19
300.65	301.7	301.3	298.21	300.72	301.26	300.11	304.22	300.91	300.32	303.03	299.27	302.12	300.3	304.03	299.98	303.9	300.74	301.31	303.18	302.12	303.65	299.95	300.53	300.59	299.61	301.95	301.81	302.47	303.67	298.62	302.59	303.82	300.45	300.18	302.94	301.57	298.11	299.09	304.15	299.39	299.63	303.24	299.89	301.61	301.46	299.35	301.83	300.79	301.78
312.81	309.04	311.47	315.54	310.96	313.39	312.78	312.27	313.87	310.63	311.57	313.22	311.99	313.49	313.15	310.99	310.72	312.9	312.58	315.06	311.97	312.87	309.15	312.78	312	313.86	311.61	310.63	312.53	312.22	311.87	315.96	313.49	312.43	311.65	311.47	313.07	309.09	313.33	312.61	313.61	312.25	310.64	312.78	311.59	310.49	311.36	312.23	311.3	313.91
296.02	296.67	293.43	297.24	294.41	295.86	294.21	297.2	296.15	295.14	296.34	292.93	294.33	296.03	293.6	296.16	294.74	296.69	294.91	296.99	294.34	295.34	293.61	295.52	293.8	294.9	295.3	294.4	295.17	295.78	295.65	293.75	298.44	293.88	293.65	294.2	296.13	295.58	294.2	293.96	295.51	295.64	295	295.25	295.78	293.19	293.61	293.5	293.83	296.47
295.06	293.37	294.69	295.73	293.17	293.96	293.66	295.2	293.65	291.52	293.74	295.23	294.85	292.69	293.86	293.38	294.16	294.09	294.13	291.53	291.82	295.19	293.75	293.61	291.55	294.65	293.34	296.04	292.07	292.79	294.81	293.16	295.13	293.74	294.01	294.88	295.04	293.95	296.77	295.53	295.97	294.08	293.93	294.54	291.46	294.8	294.57	293.97	293.39	295.19
310.67	315.93	311.78	313.08	312.24	313.85	314.35	311.77	311.66	309.65	316.48	311.35	313.58	311.97	310.77	312.36	309.2	312.52	313.2	312.03	314.74	314.05	311.44	312.01	311.38	315.36	311.28	312.53	315.07	312.82	315.44	311.36	313.43	311.84	313.68	316.12	315.01	311.11	312.33	312.44	313.82	313.98	312.07	312.96	311.08	312.28	314.64	313.35	312.82	313.78
304.54	302.81	302.56	303.03	302.65	301.99	300.57	300.02	301.24	303.3	299.95	304.41	302.31	305.43	302.84	303.9	305.2	303.61	302.61	303.14	300.45	303.24	301.52	302.81	305.35	299.44	301.59	303.06	302.69	304.14	301.87	303.8	301.68	305.84	301.95	302.53	302.09	301.98	301.67	303.3	301.09	301.93	302.4	303.13	303.33	302.08	305.14	302.71	302.23	302.59
309.37	312.02	312.77	312.5	308.43	310.28	309.3	310.13	308.59	310.33	309.8	310.13	311.01	311.02	310.44	310.67	311.38	310.78	307.25	310.44	309.69	312.35	311.49	310.72	312.87	311.29	311.48	309.62	311.68	308.61	309.1	310.99	311.08	309.33	311.73	308.2	310.24	309.83	310.48	309.04	309.15	310.45	312.93	310.44	311.98	310.96	310.37	310.21	311.69	311.09
310.26	311.23	310.64	312.73	315.64	310.05	312.23	312.14	312.65	311.2	312.18	312.64	310.43	310.8	311.58	310.82	311.17	310.41	311.42	310.38	313.05	312.83	311.34	311.83	312.21	312.31	311.3	310.13	309.94	311.86	311.1	312.96	310.91	311.82	310.83	310.42	312.53	309.13	314.11	313.4	310.52	311.13	309.78	311.14	311.95	311.91	312.1	311.15	310.34	311.05
312.09	312.5	311.84	311.76	315.51	315.93	311.29	313.6	314.66	312.26	310.74	312.84	313.8	313	310.73	312.68	314.55	316.75	313.52	312.34	313.52	314.56	312.49	313.22	312.94	314.01	311.82	312.78	313.03	312.96	312.67	315.58	313.22	314.28	311.56	311.47	312.12	312.7	312.08	312.9	313.08	312.27	314.27	313.25	312.21	311.85	313.43	311.38	312.67	311.21
302.48	301.64	300.78	300.13	302.05	301.27	300.27	301.34	303.27	301.5	300.4	301.79	299.94	302.89	300.06	298.93	302.12	301.56	301.1	302.63	297.9	300.35	302.1	301.61	299.05	299.85	299.19	302.87	300.41	298.25	301.04	299.73	300.75	302.49	302.29	301.17	300.45	301.29	299.63	302.68	300.37	303.14	299.98	301.63	300.39	303.24	301.78	299.73	300.84	301.01
308.03	307.47	305.68	305.81	305.83	304.11	308.01	307.82	305.92	303.61	305.23	306.37	303.22	307.22	305.38	303.35	306.51	304.38	303.82	306	304.77	304.07	304.99	305.07	304.13	307.84	302.45	305.75	305.01	305.72	308.11	305.38	305.55	305.89	306.73	302.99	305.79	305.44	306.51	305.2	303.22	304.4	304.57	305.67	305.74	307.07	305.7	304.23	306.67	303.43
294.89	294.2	294.67	293.81	297.04	296.31	295.33	293.63	296.75	295.39	294.46	295.98	295.94	292.86	295.7	296.81	293.93	295.65	294.11	296.73	292.08	295.91	293.64	293.32	293.61	294.65	293.6	294.7	295.04	293.89	292.66	293.58	295.14	297.79	295.18	296.47	295.9	296.78	294.89	295.64	295.78	295.24	295.51	294.36	295.75	294.58	294.93	296.64	296.21	295.13
312.64	317.75	313.02	311.49	316.57	315.63	314.65	315.15	313.78	314.13	314.15	311.55	312.81	316.37	314.4	313.49	314.38	313.67	315.18	312.6	313.78	315.73	315.45	314.19	315.36	313.32	312.9	314.58	315.71	314.57	312.67	312.8	315.39	312.97	314.98	314.46	311.83	313.93	315.89	314.67	316.2	313.82	313.08	314.36	317.34	313.27	313.31	315.45	313.78	313.56
303.94	306.29	303.16	303.9	305.27	303.73	306.07	305.76	303.62	306.97	301.98	304.96	305.99	305.51	303.27	304.13	305.65	306.17	305.85	306.82	305.26	305.88	304.94	306.87	304.47	304.12	305.56	303.53	306.02	307.51	303.92	302.71	304.52	306.96	305.72	304.95	303.04	304.92	305.62	304.75	304.76	302.81	304.7	304.49	306.78	306.77	306.92	304.77	307.15	306.24
324.72	327.48	324.89	322.83	323.42	324.06	325.64	324.75	324.48	326.88	325.58	326.73	328.6	325.94	324.83	325.33	326.65	326.49	326.55	326.65	325.25	324.1	325.63	323.69	326.51	325.26	324.7	324.09	326.4	325.53	323.34	325.1	324.46	326.98	327.08	323.81	324.83	323.93	321.7	323.37	328.54	326.86	325.87	324.83	326.71	321.92	325.98	325.57	326.31	325.25
304.29	303.13	304.14	303.59	301.49	302.85	303.35	301.88	301.09	302.63	299.26	303.06	303.94	303.84	302.13	300.85	299.87	302.84	301.51	300.84	300.47	301.63	302.34	303.11	304.62	305.11	302.28	303.45	304.93	302.38	302.33	299.59	302.1	299.97	301.8	303.59	299.55	303.97	301.93	301.07	300.7	302.04	301.79	301.39	302.96	301.68	302.93	303.1	304.67	299.52
295.56	296.26	298.55	295.68	296.35	294.09	297.36	295.4	294.88	295.14	295.4	295.61	293.7	297.82	293.77	295.57	294.89	295.36	295.82	295.76	292.1	294.56	294.18	292.65	296.03	294.76	295.56	295.49	295.7	296.23	294.82	296.75	295.73	293.97	297.97	294.1	292.28	292.92	296.82	292.86	294.97	296.79	297.34	296	296.33	295.55	294.12	293.7	294.55	294.87
317.57	317.88	319.79	319.35	316.35	318.11	317.31	316.12	313.04	319.78	318.05	319.85	317.58	319.53	318.87	316.66	316.41	318.71	319.01	319.06	316.65	317.24	317.25	319.02	320.75	317.64	317.91	317.13	318.5	318.04	320.44	317.71	318.64	320.45	317.14	318.54	316.96	319.61	315.97	318.48	316.16	318.86	317.84	317.31	317.81	318.04	318.25	316.07	316.17	314.73
309.93	312.5	310.36	314.81	310.63	312.34	312.67	312.4	312.97	313.84	311.98	312.77	312.39	313.71	312.82	311.89	311.88	311.03	309.4	311.43	313.23	312.38	313.5	311.78	312.99	312.26	310.3	311.77	313.42	311.22	311.48	311.58	313.18	309.47	310.39	312.05	313.89	311.93	313.53	309.36	311.99	315.5	312.02	311.35	314.19	309.32	313.4	311.41	313.7	310.29
313.13	311.95	315.03	313.49	311.5	314.26	311.48	315.38	312.87	314.46	312.48	311.22	313.44	310.75	313.13	312.73	313.29	311.03	314.41	314.52	311.76	314.29	312.54	310.83	313.01	313.55	310.46	312.23	313.09	311	310.34	312.3	311.67	310.97	311.86	308.61	313.75	313.12	313.99	310.78	312.61	312.8	311.79	312.37	312.5	310.61	313.06	313.94	312.35	311.69
305.82	303.95	303.21	303.67	302.41	306.41	303.02	305.71	304.64	304.55	303.93	304.58	306.9	304.44	302.05	300.58	303.06	304.97	304.96	308.12	302.41	304.23	303.26	303.99	303.06	303.2	306.14	305.65	303.95	304.13	307.07	306.4	307.86	304	302.4	308	305.64	302.95	303.74	305.11	303.37	308.09	305.34	304.57	303.12	306.44	300.95	307.42	306.62	305.09
303.4	302.54	302.91	302.74	300.62	301.83	303.27	302.22	305.15	302.95	304.22	303.64	302.62	301.36	301.32	302.5	301.95	303.28	301.57	300.36	301.23	304.88	301.35	304	299.86	300.53	301.12	302.73	303.12	305.58	303.18	303.95	304.66	302.66	303.42	305.58	303.71	301.59	304.29	303.41	303.24	300.93	304.43	303.07	303.45	300.19	303.41	303.38	304.05	301.66
301.97	303.13	301.69	301.26	302.88	300.24	302.44	300.8	302.82	304.72	302.05	302.2	304.64	302.77	305.04	301.97	303.07	301.45	302.84	306.19	303.62	302.68	303.27	301.37	301.36	303.63	305.89	303.25	304.67	302.08	302.04	302.25	302.54	305.83	302.07	301.18	300.86	299.61	304.79	301.5	300.54	302.87	302.69	302.79	303.54	304.06	302.2	301.73	301.16	301.75
308.53	307.34	308.12	308.49	309.3	311.03	309.63	310.96	310.26	312.96	310.12	307.07	309.21	310.11	309.05	307.69	310.65	309.12	310.7	309.04	310.18	306.13	308.51	308.15	307.69	312.79	310.13	310.79	308.37	309.67	309.32	309.66	308.95	310.75	312.32	314	310.21	307.52	308.02	310.06	309.02	309.12	311.35	309.28	309.44	310.53	308.75	310.38	308.58	310.1
306	304.28	306.79	305.13	304.75	306.77	308.56	307.26	307.39	306.2	306.73	304.3	305.53	305.64	305.71	305.21	305.29	306.27	307.22	306.88	306.85	304.66	307.95	308.78	305.52	305.16	306.12	306.29	305.31	306.27	305.45	305.86	306.43	305.61	305.86	305.34	303.82	307.86	306.53	308.66	308.46	303.43	305.31	305.13	306.23	305.19	306.75	306.43	303.46	305.9
318.31	314.2	314.11	316.68	315.27	315.97	313.35	315.56	318.67	316.66	315.88	314.39	316.99	316.89	316.44	314.72	315.01	318.45	314.47	316.78	314.89	314.59	317.11	314.38	316.18	314.89	316.4	313.79	317.46	317.49	313.5	315.66	315.37	316.71	313.13	315.94	317.46	317.08	315.88	316.46	316.69	315.5	313.4	314.09	316.9	316.05	315.69	315.16	315.3	313.36
306.56	309.99	307.33	306.79	309.1	307.47	305.5	307.65	307.04	308.28	307.64	309.02	309.35	309.2	305.65	307.46	308.78	308.61	306.62	305.36	307.62	308.35	307.42	307.36	309.48	308.51	306.78	306.36	307.4	307.63	307.79	306.63	305.44	307.95	306.86	307.3	309.37	304.45	307.34	309.41	309.78	305.94	308.22	312.1	306.41	307.1	305.56	307.17	306.86	305.12
303.05	303.17	305.37	305.31	303.26	303.46	302.87	303.85	303.22	302.09	300.58	302.32	302.7	306.37	304.13	303.39	304.4	303.91	305.73	301.87	301.72	302.65	302.4	300.22	305.6	302.54	303.5	302.91	302.62	303.61	302.25	302.42	303.07	299.33	302.69	301.97	305.09	307.02	304.67	301.65	302.74	303.71	305.13	301.14	304.86	302.8	304.89	298.5	301.99	303.99
298.1	296.64	297.17	298.04	295.99	297.18	297.16	296.15	296.58	295.12	296.57	296.59	295.35	295.18	296.61	296.28	296.95	294.99	295.39	296.1	297.37	297.01	297.83	295.25	292.08	296.46	296.57	295.07	295.86	297.52	297.9	295.75	297.27	299.08	295.47	298.24	295.82	297.71	296.89	294.07	299.03	297.99	296.47	296.27	297.85	296.09	296.21	296.7	297.35	299.07
306	302.07	301.31	305.19	305.18	304.99	305.54	305.57	304.63	305.06	303.87	304.11	300.67	303.53	305.71	303.82	303.94	305.43	303.42	306.1	303.88	306.3	304.11	302.09	303.1	303.37	303.14	304.52	304.88	303.36	302.7	305.47	303.44	304.96	302.34	303.77	305.27	302.75	302.88	304.03	305.23	303.03	304.93	304.69	307.05	305.37	305.21	300.72	305.12	304.23
318.64	316.99	317.85	319.41	314.27	317.26	317.3	318.21	317.32	317.86	318.2	318.15	319.06	318.06	317.34	319.39	318.1	316.53	318.16	319.7	316.84	317.94	314.77	317.91	318.04	318.67	319.67	318.56	320.09	318.85	318.55	317.2	320.62	319.08	317.02	318.83	319.72	318.91	317.97	318.82	315.9	319.33	317.93	316.62	317.77	320.14	318.85	319.07	320.06	315.54
316.13	316.23	315.22	317.77	313.34	318.1	316.5	315.58	315.59	315.93	315.46	317.44	316.07	315.03	315.9	313.57	317.31	316.13	313.9	314.1	312.24	315.18	316.06	317.27	317.12	313.89	317.18	314.35	317.66	316.75	314.56	315.83	315.38	314.92	316.33	315.26	315.93	314.89	314.33	313.62	316.09	314.96	314.97	315.58	315.85	315.23	317.96	315.28	316.83	316.81
306.74	305.6	304.42	304.08	305.31	305.37	305.41	307.8	305.55	307.5	309.31	304.31	307.99	302.98	304.41	304.58	304.14	305.22	305.17	305.25	304.05	307.57	304.89	305.35	305.42	304.15	303.83	302.67	306.32	302.75	305.46	304.82	302.59	306.34	307.21	303.39	304.38	306.47	305.95	306.15	304.87	302.63	303.14	304.49	304.81	304.22	305.05	306.65	306.57	304.96
305.87	303.74	305.59	309.07	306.29	306.95	305.86	305.7	303.75	304.14	305.82	304.31	303.54	307.03	305.62	306.34	307.59	305.09	305.94	306.34	303.5	307.61	306.8	306.89	305.09	304.41	305.33	305.49	304.6	304.98	306.86	304.01	305.34	306.12	306.07	303.44	303.2	306.17	304.76	306.57	306.09	305.87	305.89	303.76	303.93	303.49	304.58	306.08	306.18	306.61
302.41	298.53	299.67	299.95	298.97	299.2	301.13	300.62	302.41	298.88	298.39	298.13	300.91	300.58	299	301.06	302.8	300.66	298.88	300.4	298.27	301.99	298.32	298.7	301.6	301.81	300.69	300.14	300.31	298.33	299.06	299.28	302.57	300.91	300.68	301.93	299.59	300.49	297.69	303.57	300.73	302.12	301.92	300.52	300.84	301.29	299.7	301.57	301.72	298.19
304.49	306.5	304.57	303.43	304.58	304.89	303.12	307.6	302.95	305.03	305.23	303.65	304.41	307.63	305.4	306.93	303.26	303.17	302.9	305.86	308.01	303.67	306.8	305.1	303.96	306.31	306.29	305.81	305.21	305.08	302.93	304.37	305.84	305.2	305.21	306.24	304.07	302.32	302.96	302.74	304.04	303.12	305.42	302.42	305.08	305.34	303.56	301.36	303.68	303.79
293.95	296.7	293.32	293.33	296.02	293.85	292.39	293.72	296.73	293.77	296.19	295.11	293.55	292.88	293.97	292.56	294.05	293.18	295.87	293.26	293.23	293.2	293.92	293.61	294.05	294.82	293.67	295.24	294.37	292.8	297.03	290.2	293.79	292.38	292.28	294.24	292.16	292.29	296.01	292.85	292.18	294.26	294.1	295.88	294.04	293.99	292.94	294.39	293.96	293.3
315.5	315.73	315.64	317.81	315.85	315.62	316.94	315.02	318.31	315.05	315.2	314.98	315.98	317.41	317.28	317.35	316.08	317.3	317.28	316.5	315.6	317.48	315.72	316.98	314.7	316.34	314.87	315.73	314.62	314.74	316.91	314.56	316.25	315.9	315.65	314.37	315.76	313.25	316.16	314.54	315.55	314.98	315.61	313.46	314.45	315.9	315.27	316.89	318.41	314.99
317.02	319	316.22	316.04	317.81	317.17	318.63	314.78	317.16	317.34	317.12	316.83	317.39	319.86	318.7	315.83	316.65	317.36	318.6	317.34	318.19	316.77	316.12	316.92	316.73	317.23	318.59	317.91	316.36	316.49	316.88	319.88	315.39	315.14	318.59	315.33	316.82	317.63	317.43	316.06	318.98	317.43	319.81	315.26	318.55	315.63	315.67	316.01	316	315.77
314.16	313.96	315.81	316.96	317.97	315.65	315.58	317.91	315.39	318.38	316.95	316.66	317.66	316.62	317.06	320.53	315.32	314.76	315.49	315.7	315.16	317.02	316.64	316.33	316.77	317.29	314.66	317.81	316.34	316.73	316.63	319.3	320.15	316.5	314.83	317.53	316.99	316.41	315.54	316.66	316	317	319.23	318.25	316.48	318.57	319.32	314.86	318.29	313.9
302.06	301.53	301.73	300.1	301.64	303.44	300.76	302.95	301.66	300.22	301.94	302.57	301.68	300.6	301.81	304.32	298.83	301.13	300.36	302.69	301.96	301.48	305.28	303.19	301.08	303.05	302.02	302	301.27	303.75	304.45	302.39	302.94	301.55	305.65	302.97	301.26	302.3	303.72	304.51	302.4	302.19	301.77	302.65	303.23	303.76	301.67	302.2	303.94	302.24
311.09	315.06	319.03	317.46	316.33	312.88	316.21	315.75	316.68	314.79	315.8	315.54	312.74	315.54	314.78	316.49	314.33	317.05	316.23	315.28	317	315.9	316.37	317.94	314.15	314.74	316.57	315.48	313.4	317.91	315.32	316.41	318.01	320	313.66	314.74	316.32	317.29	314.48	317.18	315.11	316.59	314.56	315.93	315.33	314.46	316.24	313.35	315.48	317.26
305.94	305.56	306.16	303.71	304.53	305.87	305.91	306.55	306.24	305.84	306.52	301.17	306.49	305.29	307.18	309.18	307.24	304.46	304.19	304.39	306.32	304.82	302.95	305.71	305.73	306.28	304.5	307.24	305.2	303.3	306.29	305.32	305.97	306.19	303.86	306.3	305.39	304.22	305.18	304.98	303.65	306.2	305.21	306.26	306.84	305.64	306.05	306.13	305.99	303.71
301.49	303.3	304.48	305.23	304.1	304.6	302.01	303.57	303.34	301.57	305.97	304.46	303.85	303.2	304.8	303.54	303.33	303.3	303.86	303.91	303.7	305.19	302.97	305.44	301	302.21	305.6	303.71	302.85	305.01	303.48	304.46	302.45	304.87	302.7	304.13	302.84	305.07	302.68	304.32	304.69	301.78	301.1	301.62	303.64	303.52	303.14	304.63	304.23	303.52
315.45	313.81	314.66	312.87	315.02	313.35	316.77	314.52	310.34	313.7	313.59	316.72	316.29	315	313.28	315.43	316.51	315.36	313.92	314.2	314.96	315.7	314.61	318.55	314.65	315.77	315.04	314.32	314.54	313.58	316.24	314.61	315.81	315.97	315.98	316.61	312.08	316.01	315.36	315.18	312.74	315.95	313.7	314.15	313.36	313.21	314.19	311.84	314.07	315.11
326.33	325.69	325.17	328.61	324.64	326.02	329.59	327.64	327.27	327.92	326.36	327.95	326.98	326.97	326.24	327.48	328.35	326.51	325.48	329.73	325.48	328.31	328.33	329.12	327.13	324.99	326.19	329.81	328.37	326.7	327.98	327.33	326.18	325.56	328.79	325.87	327.86	329.46	328.76	329.54	326.48	327.72	328.08	327.93	327.83	328.36	327.8	326.27	324.88	326.42
303.58	302.09	301.57	300.65	302.94	303.82	302.35	304.15	302.47	305.23	301.38	303.32	301.26	303.71	303.6	302.84	304.71	303.03	302.62	305.61	301.83	303.39	301.93	303.04	304.1	303.47	303.27	305.22	304.89	304.58	303.27	300.5	305.54	304.51	302.58	300.04	302.94	303.11	303.7	302.61	305.06	304.03	308.12	305.61	301.92	304.32	301.67	302.71	305.15	303.27
315.8	313.28	311.04	313.88	313.88	312.61	316.72	313.95	313.78	314.32	316.2	314.94	313.51	314.7	314.9	312.55	313.6	316.16	314.71	311.63	311.29	315.74	315.21	316.12	313	315.81	313.77	312.89	313.48	312.52	313.73	314.34	314.68	312.61	314.02	313	314.65	314.61	313.55	315.2	313.32	315.95	313.33	313.18	311.87	314.99	314.92	313.32	310.91	313.48
302.02	304.1	303.74	302.24	301.52	303.25	300.99	305.31	300.61	301.05	303.22	302.82	304.25	301.89	300.98	303.74	305.02	300.79	302.22	306.39	301.3	302.63	302.57	301.02	301.38	301.96	302.84	302.3	302.34	300.83	302.46	303.25	303.2	302	303.14	301.71	300.33	302.67	302.77	302.86	302.36	303.04	302.22	303.35	300.95	300.98	301.13	303.95	301.21	302.39
316.29	319.8	319.76	321.39	318.84	318.11	318.68	315.85	320.79	317.61	319.25	316.1	320.71	320.92	316.6	318.68	319.5	319.83	318.31	320.08	315.62	319.7	319.79	318.44	316.34	318.88	322.36	317.59	319.9	317.15	318.93	320.31	317.21	319.17	320.2	317.48	317.79	316.83	319.82	318.1	317.43	318.86	318.75	317.43	319.17	318.86	319.47	317.37	318.51	319.17
319.27	317.54	317.63	318.64	315.91	317.66	319.19	318.83	317.41	317.94	321.99	320.36	319.95	316.96	320.65	316.71	321.23	319.6	318.03	320.02	318.93	318.07	318.49	320.1	319.6	321.16	321.48	319.52	319.93	318.64	320.49	320.04	319.22	317.92	316.03	321.5	320.89	318.67	321.2	317.68	318.52	320.82	319.31	315.58	318.18	319.31	317.44	320	318.49	316.86
298.79	301.5	297.81	301.89	298.14	300.37	301.54	298.15	300.09	301.23	301.29	300.34	299.2	298.86	300.6	301.46	299.25	298.22	300.5	299.85	298.17	298.53	299.23	301.23	299.18	297.78	300.14	301.15	300.58	301.91	300.31	298.78	302.33	298.71	299.92	302.6	297.67	298.33	300.47	300.46	302.26	300.14	299.77	299.82	301.81	299.51	300	301.89	300.96	298.21
295.76	297.91	297.93	298	297.38	295.03	298.04	295.9	294.88	296.32	297.3	294.54	297.71	299.92	296.86	296.27	297.7	295.44	299.17	295.73	298.09	295.82	299.68	297.44	294.82	297	296.88	296.99	295.63	296.1	295.69	296.3	297.08	295.89	297.86	297.04	298.31	296.78	297.77	298.31	295.9	298.42	296.41	294.45	295.41	295.78	297.86	296.97	296.11	295.86
292.75	293.46	295.41	292.82	295.24	292.22	295.62	296.4	294.47	294.64	294.89	295.04	295.64	294.89	292.22	295.23	296.63	293.14	292.55	293.47	294.7	295.4	296	293.28	295.21	295.93	293.46	293.2	295.96	293.47	295.59	296.6	295.68	296.11	294.64	296.27	297.01	293.1	296.33	295.57	296.1	295.32	293.53	297.85	294.9	293.53	294.08	297.53	295.25	295.91
295.56	298.89	296.74	297.28	297.68	298.1	296.59	296.12	292.95	296.84	296.74	296.33	295.99	296.04	296.47	295.57	295.81	298.73	295.23	298.67	297.64	295.3	295.53	296.56	298.1	296.09	295.21	298	294.51	298.41	295.45	297.97	295.14	298.15	297.15	298.17	296.79	297.82	296.71	295.32	294.75	293.02	295.87	298.24	297.52	296.77	296.3	298.65	298.81	295.57
328.78	330.45	326.51	326.87	329.62	327.95	327.01	327.04	329.03	327.69	326.5	327.63	329.82	328.17	328.13	326.34	327.75	328.26	327.69	327.22	328.67	328.95	327.03	328.27	330.13	325.86	326.21	328.47	327.42	327.93	327.9	330.58	329.28	327.74	329.59	326.95	327.62	327.25	325.37	329.18	326.82	329.72	329.95	328.55	326.03	330.14	327.07	327.62	326.33	327.27
316.93	316.66	320.1	318.37	318.13	318.33	321.71	318.11	318.33	317.46	318.52	315.75	318.44	318.62	316.5	314.8	320.79	318.53	318.16	317.5	315.28	320.43	320.55	316.96	317.86	318.85	318.35	319.07	319.66	318.48	317.47	321.21	319.4	317.97	315.75	318.2	317.05	321.41	318.49	317.92	318.87	316.29	319.79	320.19	320.07	317.95	317.08	316.91	319.11	319.87
303.72	304.86	307.26	309.66	307.67	305.45	305.18	306.77	307.62	304.7	307.73	309.3	305.1	308.87	307.06	306.44	308.42	305.76	308.98	305.03	305.98	307.67	305.88	305.07	306.31	305.64	304.75	305.51	306.2	308.06	304.47	306.12	307.08	306.77	308.17	309.35	306.44	305.61	309.55	308.06	307.44	306.43	305.2	306.41	307.05	306.5	306.82	303.67	307.02	308.66
296.42	294.9	294.21	293.77	292.71	290.81	296.93	297.18	296.23	294.81	292.36	292.51	292.94	294.93	295.09	294.51	294.57	293.77	293.46	292.91	292.4	292.71	294.65	295.44	295.47	294.6	293.97	294.46	294.6	295.77	293.85	291.86	292.76	291.58	293.55	293.63	294.58	296.73	295.06	295.04	294.17	294.96	293.79	292.52	293.44	293.96	293.95	292.86	294.16	293.84
303.22	298.93	301.04	302.61	301.48	303.65	304.47	303.09	302.87	303.25	302.83	304.5	305.49	303.91	301.63	302.77	302.68	304.1	301.63	302.45	304.24	303.79	304.08	305.05	301.4	299.33	304.65	304.18	301.91	303.12	303.92	303.89	302.78	302.79	302.64	303.23	302.36	300.39	302.43	303.44	304.36	300.59	301.27	303.61	303.13	299.23	304.49	303.16	304.12	304.67
304.83	305.5	305.76	305.37	305.21	303.32	305.95	304.54	306.79	307.27	304.75	304.21	306.5	302.37	304.46	304.57	304.46	305.08	306.41	303.64	308.39	305.33	303.52	304.89	306.03	305.29	306.6	304.33	302.81	304.87	306.98	303.68	304	304.82	303.08	305.23	306.11	307.61	304.56	304.92	306.1	307.38	304.34	305.05	305.29	306.43	307.59	304.89	305.09	304.07
296.28	297.18	296.09	291.45	293.57	296.76	294.93	294.31	293.18	294.18	293.08	294.41	292.29	294.56	296.69	294.56	297.02	293.54	294.66	295.72	295.89	296.12	293.96	295.17	296.06	294.08	295.54	295.11	295.7	295	294.19	293.42	296.28	292.34	295.32	295.15	294.95	294.64	294.42	294	295.57	293.54	294.09	292.87	294.44	295.38	298.84	293.58	296.3	296.42
302.42	303.06	302.97	302.69	301.68	303.54	302.85	301.26	301.34	301.78	301.48	304.37	302.17	302.83	300.04	301.74	303.31	301.24	301.53	303.53	302.18	304.23	301.13	302.25	304.22	300.52	302.94	303.43	303.09	305.2	301.39	302.37	303.4	305.34	302.43	303.41	306.34	303.11	300.5	302.92	304.25	300.03	302.52	300.91	301.18	303.16	302.37	302.41	300.31	304.99
306.37	305.89	307.61	306.66	306.98	307.24	308.43	303.33	306.32	304.36	307.38	304.56	305.61	306.1	303.65	304.67	307.32	306.01	306.47	305.28	305.75	305.44	303.65	304.71	306.75	304.98	306.35	307.14	305.22	306.51	305.31	306.89	303.99	305.7	304.37	307.29	304.6	304.8	306.48	306.16	305	305.16	305.7	306.8	305.99	304.63	307.27	303.04	307.21	305.09
305	304.84	303.17	305.17	306.19	302.68	304.91	305.9	306.17	306.01	308.34	309.24	307.31	306.51	307.48	303.97	307.51	305.39	307.24	307.64	306.03	306.26	308.18	304.25	304.49	305.09	304.28	303.85	305.71	303.97	304.93	304.33	304.23	306.19	307.95	306.43	306.62	304.8	304.26	306.39	307.31	306.23	302.68	308.36	308.19	307.51	305.76	306.08	306.94	304.11
316.85	319.69	319.09	318.49	317.32	317.83	320.16	317.67	316.11	320.4	319.41	319.1	319.38	320.3	319.05	318.86	319.41	322.39	320.04	318.59	319.79	318.48	318.7	320.35	317.53	321.63	317.84	320.46	319.11	320.79	317.73	318.04	319.19	319.39	319.66	319.15	317.74	322.47	318.42	319.82	319.57	316.76	316.46	317.84	319.64	319.36	319.65	317.68	320.37	317.6
313.64	314.35	314.68	313.89	311.66	314.72	312.93	313.74	315.41	314.93	314.88	313.52	311.69	312.52	313.68	314.12	315.09	313.25	314.08	312.2	313.93	316.64	316.39	312.33	312.32	315.93	315.55	313.67	315.96	313.37	312.69	314.7	314.13	314.16	314.24	317.63	314.49	317.35	315.98	312.94	310.33	313.96	314.3	317.2	311.38	312.48	311.7	314.77	313.06	312.89
305.84	307.31	304.66	306.84	305.16	306.1	306.52	304.32	307.47	305.2	308.76	306.12	306.71	307.04	305.1	305.26	304.34	305.74	303.85	306.69	304.82	306.72	309.98	307.73	305.22	304.92	302.64	306.65	306.48	306.34	307.07	306.87	306.75	305.22	304.97	305.77	305.37	307.73	307.56	307.63	306.57	306.9	305.62	306.59	303.4	306.06	304.47	306.76	304.63	305.84
300.94	302.87	300.17	302.33	305.54	304.46	301.57	304	303.16	303.97	302.85	302.62	302.19	301.85	301.9	301.87	302.36	303.88	301.18	300.63	300.55	303.37	300.62	299.16	303.74	301.95	303.15	301.84	303.07	301.12	303.32	303.34	304.65	301.36	302.42	300.5	303.11	304.4	301.16	300.94	303.22	301.58	304.46	302.77	303.7	302.27	300.83	304.64	304.89	303.37
297.33	298.14	297.58	303.35	300.13	300.34	299.57	299.84	298.54	301.93	301.75	301.34	299.61	301.23	300.29	301.13	301.93	298.94	299.54	301.5	301.32	301.66	300.17	302.03	301.84	300	300.69	298.89	303.06	300.33	297.88	298.9	300.95	300.35	301.15	300.82	298.35	301.23	300.7	303.47	299.41	302.67	299.25	301.42	301.45	303.56	301.4	300.47	301.32	302.96
308.36	312.27	311.36	311.73	308.64	311.02	308.41	313.05	312.62	312.57	310.32	310.97	312.08	313.8	310.45	312.53	310.79	313.5	313.44	312.06	311.02	313.74	314.48	311.18	310.34	309.6	312.08	312.11	314.07	310.77	310.25	313.27	312.12	313.26	310.38	311.5	313.85	310.59	313.16	312.28	310.4	310.06	311.71	311	313	312.5	312.18	313.41	309.34	311.63
311.87	310.79	313.43	308.26	311.1	310.18	308.29	309.78	306.98	312.12	312.32	310.11	309.84	308.77	309.39	311.15	309.73	311.45	310.59	309.44	311.5	308.56	312.84	311.26	311.47	309.84	310.52	310.33	310.27	311.98	310.26	311.64	309.75	313.46	312.32	308.7	312.21	309.4	307.85	311.9	308.97	310.72	311.74	309.35	310.44	311.67	309.75	311.7	307.38	310.53
302.19	304.3	301.06	303.41	301.21	304.16	303.58	302.98	302.78	302.92	302.9	304.7	303.58	304.13	304.49	304.22	303.5	302.85	302.96	303.01	304.8	305.8	303.48	305.49	304.27	302.4	303.99	303.01	305.51	304.83	305.26	301.8	305.29	304.95	304.38	303.45	301.92	305	300.47	307.65	304.41	304.15	303.13	301.53	302.09	303.94	305.76	303.52	302.96	303.31
305.6	305.19	304.34	306.57	306.22	305.41	307.41	303.02	303.5	305.15	307.35	306.42	306.92	304.35	300.26	307.16	307.41	306.35	306.98	304.73	307.06	305.96	306.12	306.11	308.44	304.06	304.57	307.35	306.31	305.45	303.73	305.6	304.49	305.76	301.53	306.77	307.71	303.36	304.76	305.93	308.11	307.16	305.92	305.89	305.18	305.75	307.39	303.78	307.76	306.12
301.47	300.12	297.52	299.83	299.37	298.35	300.25	301.56	299.41	296.7	299.38	301.23	301.2	297.75	298.44	300.08	297.38	299.06	299.49	303.62	300.98	300.52	298.69	301.11	300.31	301.37	299.61	300.5	299.57	301.94	299.59	297.15	302.61	299.28	299.15	301.16	300.3	298.53	299.98	298.69	301.42	301.31	299.06	301.07	303	300.91	300.27	301.05	299.73	298.26
301.05	301.42	302.3	302.74	300.64	302.45	300.45	300.02	301.82	303.54	302.65	300.41	301.43	298.4	299.4	299.8	303.9	303.32	301.31	299.76	301.76	299.96	301.49	301.14	300.5	301.79	303.87	300.5	300.33	303.52	301.15	301.08	302.44	304.75	302.34	299.91	300.41	300.14	301.18	302.13	302.86	302.19	302.55	300.66	299.17	299.33	301.96	300.52	303.5	300.69
294.53	295.07	294.78	294.99	293.57	298.53	294.49	296.35	293.65	293.63	295.63	299.14	296.15	297.15	296.04	294.12	296.52	294.91	296.87	295.75	292.76	293.88	296.34	293.37	297.73	294.74	296.61	293.12	295.3	292.5	295.37	292.99	296.4	294.8	295.53	293.53	297.46	294.98	295.34	294.14	295.96	296.87	293.3	292.92	294.19	295.41	295.04	294.99	294.41	294.48
313.97	316.01	313.26	313.37	314.77	316.67	314.35	313.98	316.87	315.66	314.71	314.07	315.29	315.86	315.3	312.9	317.01	317.52	316.63	314.3	316.53	316.73	315.35	314.05	316.76	312.26	315.69	314.7	316.6	315.6	315.09	316.24	313.49	312.21	316.32	313.88	313.31	317.32	316.07	313.61	314.04	313.39	314.93	313.12	315.14	314.29	314.64	313.7	317.56	313.46
310.9	312.6	308.69	306.85	309.93	309.93	312.83	309.7	309.76	309.92	310.14	310.07	306.94	309.5	312.08	310	311.36	310.29	309.74	309.51	309.88	312.07	313.21	310.83	308.98	312.22	310.68	306.85	309.12	311.38	311.29	313.56	309.21	311.43	308.32	312.37	312.94	309.82	312.78	310.52	307.53	309.27	311.41	310.68	311.54	312.31	310.7	310.78	311.52	312.29
302.72	299.49	298.49	299.91	299.96	300.96	299.88	301.16	301.41	301.67	302.63	300.3	302.82	301.8	300.1	301.43	301.15	299.64	300.3	299.6	300.81	301.67	302.44	299.67	301.3	303.09	300.29	301.04	302.54	301.12	299.41	298.86	300.62	301.56	301.19	302.98	300.01	298.62	302.17	299.88	298.73	300.62	302.6	299.14	302.12	300.29	302.79	301.13	300.83	297.76
304.51	305.81	303.59	300.92	305.56	301.16	303.93	303.68	303.05	303.58	304.56	304.4	303.26	301.65	303.52	302.8	302.28	301.12	303.32	302.96	304.62	300.59	302.01	302.63	303.4	301.01	299.33	301.61	303.19	304.39	303.34	299.49	308.83	301.97	303.9	303.02	303.1	303.05	304.92	302.63	305.31	303.64	299.36	301.55	305.7	303.91	301.99	304.68	304.4	302.34
302.98	304.91	304.92	304.11	303.81	304.27	303.89	307.5	303.28	303.77	306.08	306.68	306.08	304.87	303.19	305.1	303.41	302.93	304.92	305.66	302.39	304.4	305.68	302.32	302.85	304.18	305.06	306.72	304.04	303.43	304.01	303.63	303.87	304.71	305.57	304.86	303.35	303.14	305.07	302.92	302.7	305.57	301.64	303.2	304.81	301.22	303.95	306.29	303.74	304.48
302.52	303.26	303.24	301.11	304.65	303.22	303.9	303.31	305.03	302.59	304.14	303.57	303.98	301.79	302.29	304.25	304.73	300.4	304.84	303.85	301.91	305.19	305.12	303.39	302.61	305.19	303.08	301.7	300.97	305.26	305.36	304.3	300.17	301.69	303.97	299.78	304.59	303.5	305.5	302.1	304.04	303.33	302.41	303.64	304.27	302.68	303.99	305.84	304.88	301.8
305.32	305.23	305.36	301.95	303.57	302.3	305.7	302.46	304.76	306.57	303.67	303.19	304.91	300.78	303.23	304.87	303.93	304.99	303.64	302.82	304.28	303.53	304.3	306.14	306.08	303.72	304.45	305.91	303.12	304.9	300.76	304.94	304.86	304.58	302.04	305.14	304.84	305.57	302.32	303.73	305.61	307.8	302.93	306.32	305.17	302.69	303.65	305.14	304.86	304.77
312.78	311.52	311.77	314.48	313.85	312.14	313.79	313.89	313.55	311.12	310.91	312.45	314.2	315.26	314.08	312.31	311.16	312.93	311.98	313.45	315.67	313.35	314.79	313.21	312.49	313.86	312.55	312.22	311.81	311.35	311.25	310.34	312.23	314.8	313.8	312.54	312.41	311.2	314.09	313.12	311.89	312.35	314.2	314.09	311.85	314.1	312.69	311.78	312.07	313.82
303.18	304.01	302.82	303.78	303.81	302.94	305.18	303.87	300.63	306.08	304.55	304.24	303.83	302.04	303.04	302.68	305.16	303.75	302.51	305.09	302.61	302.91	306.12	301.83	303.19	303.21	302.9	302.95	302.39	304.97	303.63	301.02	304.53	301.58	304.61	302.28	302.82	303.86	303.84	304.5	301.48	300.88	304.08	305.3	302.48	305.83	302.06	302.32	303.9	300.81
310.66	310.15	314.03	311.12	311.97	312.04	312.84	312.22	311.43	312.01	311.67	311	309.46	311.21	310.47	311.5	311.42	311.93	310.3	310.57	312.23	310.87	309.49	312.13	310.01	310.09	311.95	311.55	309.16	311.29	309.56	312.32	309.88	310.11	311.81	309.46	310.28	309.86	313.6	307.87	311.29	312.03	309.22	310.3	312.05	311.34	309	310.86	312.39	311.62
312.01	311.65	311.09	312.81	311.05	312.38	311.77	312.13	312.07	311.2	311.8	312.26	315.06	313.81	313.97	313.92	312.6	313.11	309.13	313.12	311.66	314.69	314.1	313.97	314.63	313.76	309.87	311.44	314.26	311.99	310.71	314.03	312.5	311.99	312.76	311.79	312.28	313.11	310.97	313.62	312.61	314.43	314.68	312.46	312.07	313.3	312.19	312.94	314.46	315.18
328.04	329.99	329.62	328.06	328.32	327.74	328.54	330.23	328.6	329.89	328.87	329.13	330.52	331.02	326.85	329.79	329.65	327.68	329.77	329.11	327.69	328.57	326.3	329.34	328.83	329.47	326.33	328.46	328.23	328.83	326.81	330.54	329.56	329.94	326.77	329.36	327.98	328.59	327.82	329.87	330.93	325.67	328.52	329.08	330.07	328.45	328.92	327.75	328.62	327.41
307.96	307.25	309.71	309.01	311.14	306.81	307.47	308.61	309.28	307.16	306.23	308.29	311.28	310.48	309.34	309.85	307.1	309.69	305.51	307.88	310.74	309.78	308.88	307.52	307.62	305.44	310.07	308.49	308.91	310.02	308.68	310.09	309.37	310.16	308.83	306.94	308.48	308.13	309.59	308.4	309.66	311.11	308.51	308.97	309.09	309.11	308.82	310.26	306.78	308.25
304.86	300.76	303.66	302.34	302.6	303.47	302.79	304.37	301.38	303.46	304.04	304.08	300.64	304.47	302.97	302.99	304.07	301.84	299.95	303.95	304.84	301.46	301.41	302.4	304.58	305.77	302.6	305.23	302.99	305.17	305.27	305.81	300.97	302.71	303.73	301.25	302.25	302.03	302.05	303.78	302.87	306.58	302.39	304.28	303	304.34	301.08	302.25	303.03	303.67
319.3	316.73	317.27	315.7	319.72	317.32	317.5	316.7	315.54	318.21	317.69	317.25	314.89	318.96	316.49	315.3	316.31	320.73	316.41	315.82	316.26	316.13	317.31	313.78	319.73	315.95	319.23	319.67	316.9	318.66	317.91	316.68	316.35	315.38	317.78	316.67	317.04	316.49	317.06	318.1	316.91	319.63	318.23	314.85	317.19	318.11	316.02	317.43	319.18	316.07
304.28	303.44	304.35	303.98	304.08	304.34	304.15	303.92	303.79	307.46	305.59	303.6	305.07	304.02	302.87	302.5	302.64	306.34	302.94	303.81	305.48	304.37	303.78	303.03	304.5	303.22	303.63	300.75	303.32	303.17	304	300.76	305.81	305.24	302.49	303.13	303.48	303.81	302.03	305.19	306.74	303.48	304.63	305.45	303.22	304.16	305.12	303.88	305.08	303.83
315.78	314.21	312.56	316.07	312.61	314.61	315.5	313.72	313.23	311.89	312.7	315.15	313.7	315.34	316.02	313.55	313.76	314.11	313.49	313.88	314.05	311.96	311.27	314.3	311.87	314.06	315.56	316.18	313.55	313.07	314.92	313.18	313.7	311.64	314.72	312.44	314.46	314.05	314.7	315.42	314.66	311.91	314.56	314.53	316.88	313.16	314.84	315.46	314.37	315.97
314.6	312.33	311.72	309.41	311.92	310.53	312.36	313.18	310.67	312	310.04	312.15	309.89	311.05	312.12	310.22	309.34	312.89	310.23	310.89	311.43	308.96	310.93	312.17	309.52	309.54	313.85	313.2	311.77	311.14	311.04	310.29	312.61	313.58	313.47	312.34	311.15	311.99	308.54	311.13	312.48	309.12	312.21	308.66	311.61	312.23	312.71	310.64	311.09	314.28
314.94	314.82	314.9	313.15	313.47	315.23	316.05	310.79	311.3	310.66	312.66	313.29	315.2	312.94	314.18	310.76	313.34	315.71	313.35	316.23	314.51	314.87	312.28	314.71	314.13	313.12	315.9	315.13	313.12	312.98	311.73	313.46	313.65	313.55	313.42	312.66	313.71	313.36	311.26	315.21	313.67	315.16	315.8	312.08	312.08	311.97	313.15	313.84	314.85	315.49
303.24	306.76	305.54	304.44	305.02	307.59	303.4	303.03	304.18	304.48	302.38	303.4	302.79	304.07	304.61	304.04	303.58	303.4	304.87	305.46	303.96	302.99	303.72	304.57	304.16	302.85	305.55	302.89	303.54	303.42	303.14	301.25	304.37	306.06	303.68	304.88	302.48	304.05	303.1	301.58	304	301.15	304.47	303.25	302.2	303.12	304.16	305.17	302.88	304.6
303.21	300.9	302.68	302.26	305.99	304.66	305.26	302.62	301.91	303.99	306.1	303.19	300.79	303.68	300.15	303.09	301.47	303.6	301.25	302.74	303.97	300.49	302.6	302.6	301.76	307.05	303.84	301.56	302.03	302.91	303.13	302.47	301.21	304.74	305.05	301.66	304.13	301.52	300.89	303.86	300.5	300.83	302.53	303.54	303.2	306.73	301.85	303.21	304.82	302.47
304.78	306.47	304.35	306.3	306.98	305.95	305.91	305.65	308.42	308.54	305.57	306.17	306.34	305.88	306	304.77	306.69	306.37	306.61	306.7	306.55	306.4	306.91	304.14	304.59	304.04	304.14	305.17	307.62	306.47	305.77	307.75	305.57	303.23	306.61	304.69	306.2	305.82	306.13	303.2	306.87	305.41	304.77	306.7	306.8	305.37	305.37	307.61	305.52	306.77
323.48	326.92	323.27	324.56	323.78	323.69	324.67	324.72	326.4	325.03	325.95	324.44	325.55	323.41	325.75	323.72	324.26	322.39	324.96	325.88	323.32	324.19	324.96	326.22	325.98	323.14	324.78	323.05	324.14	325.95	323.68	325.14	326.25	323.27	323.96	324.81	326.17	324.16	326.87	325.37	324.8	323.47	323.97	324.11	323.53	324.43	325.5	323	325.23	323.5
311.7	313.76	313.33	314.78	313.31	316.11	314.09	313.84	312.19	312.26	313.18	311.07	313.07	313.33	312.72	310.99	312.15	312.11	312.25	312.24	312.72	312.59	312.44	312.66	311.47	312.13	312.92	310.41	312.4	310.27	311.71	311.71	313.16	310.92	311.58	311.6	310.45	310.42	311.82	312.09	309.8	313.68	313.72	313.74	310.97	311.62	313.05	309.86	314.09	313.58
305.47	304.19	304.13	300.57	306.37	302.46	303.03	301.3	303.72	304.6	305.58	302.35	303.49	303.9	305.3	302.6	304.92	304.93	306.57	302.29	303.74	302.63	306.18	303.99	302.61	303.94	303.5	302.85	303.27	304.22	302.7	302.85	303.42	304.66	302.99	301.13	303.37	302.87	305.37	299.31	304.66	306.58	305.07	302.32	298.53	301.36	303.25	305.35	303.89	305.02
308.06	307.54	307.48	311.46	308.85	309.21	310.16	310.07	308.99	312.83	309.48	310.32	311.47	311.94	308.82	308.73	310.85	314.13	304.89	312.99	310.13	308.48	311.71	311.45	311.43	310.25	311.4	311.28	310.74	309.5	310.44	309.41	309.54	311.15	311.53	312.68	313.91	312.8	309.53	310.1	309.88	309.33	310.57	310.54	310.21	310.69	313.62	308.75	310.64	309.37
312.86	311.29	313.28	313.32	311.97	310.58	312.87	311.08	312.21	311.96	311.67	312.82	314.12	313.06	312.25	311.07	313.51	313.44	312.14	313.24	314.09	312.5	314.58	311.63	313.67	311.9	313.1	312.56	313.41	312.77	312.84	313.87	311.28	312.19	312.6	310.7	313.61	310.87	314.05	314.9	310.71	312.8	311.8	312.32	313.41	314.07	314.28	310.37	308.78	315.31
305.79	307.77	305.43	307.99	304.69	305.96	304.07	306.48	308.11	305.56	306.4	305.42	308.45	304.93	307.56	304.81	305.5	304.93	305.73	306.28	304.51	306.54	307.88	306.47	303.22	302.75	306.03	302.55	305.25	303.71	304.57	303.87	303.4	304.26	304.66	304.59	307.3	307.11	306.67	306.44	307.4	306.27	306.01	306.5	305.27	305.9	306.89	305.13	306.42	306.83
305.26	304.24	305.11	306.62	303.81	305.2	307.29	306.18	304.02	303.89	305.43	304.09	306.34	307.06	305.66	304.3	304.2	302.12	307.01	307.3	304.87	305.95	304.63	303.75	305.7	305.77	305.7	307.46	306.54	305.05	307.25	304.68	306.77	305.46	304.2	302.02	305.15	304.73	304.98	303.13	304.3	303.96	306.16	304.35	304.57	302.43	306.74	302.27	306.04	305.21
309.66	310.56	311.28	308.76	310.98	312.36	312.71	312.53	310.1	313.77	311.72	308.88	312.78	311.36	311.29	312.66	312.24	311.13	310.8	310.87	313.51	313.36	310.99	312.43	312.39	313.24	311.79	310.58	310.74	311.73	310.05	309.61	311.21	310.63	313.9	311.48	310.13	310.97	313.57	309.22	312.57	313.53	310.62	311.22	311.91	312.77	308.49	310.75	311.15	311.76
327.5	324.29	324.53	323.55	325.85	325.36	323.22	326.98	325.3	322.4	323.86	322.07	324.91	323.08	322.29	325.8	324.14	324.56	322.89	322.49	324.25	324.62	324.02	323.93	324.12	326.98	323.85	322.72	325.98	325.23	324.19	323.52	326.07	324.18	324.77	323.48	324.46	323.89	321.94	324.83	325.37	325.01	323.31	324.83	326.3	322.91	324.11	325.64	327.33	327.43
307.21	305.73	303.94	305.72	307.01	303.83	306.29	304.3	307.54	306.7	306.95	304.49	307.01	305.57	303.11	304.4	307.7	305.33	306.84	305.02	306.51	307.42	304.43	304.1	307.03	302.38	306.65	303.79	304.23	307.63	303.98	301.4	303.63	303.8	307.19	306.13	304.62	304.73	306.15	303.89	305.16	305.62	307.21	306.89	307.09	305.18	302.48	304.55	304.93	305.42
312.7	314.53	311.94	314.18	311.33	312.37	315.17	313.49	311.29	311.72	314.68	310.64	312.53	311.69	312.13	314.47	314.34	313.22	313.98	312.45	313.75	311.6	312.6	311.5	313.14	311.39	313.09	314.12	311.36	315.97	310.78	312.16	312.02	313.84	313.3	312.19	313.83	311.75	312.81	313.24	311.51	313.71	313.33	312.26	314.02	313.61	312.71	312.52	311.06	311.01
300.22	303.94	304.75	307.09	306.17	304.31	305	307.5	305.41	305.63	302	305.67	305.76	303.09	306.34	305.32	304.73	303.9	304.75	305.46	305.69	305.41	305.57	304.56	304.82	305.35	303.93	304.67	303.15	303.5	305.33	301.85	304	305.47	304.93	303.91	306.48	303.2	303.92	306.36	304.6	307.25	305.28	302.29	305.94	305.67	303.59	305.08	304.94	305.11
311.87	312.52	311.37	313.56	310.35	312.49	310.52	313.6	313.12	311.6	310.41	313.5	310	311.83	311.39	310.64	313.35	310.41	313.25	314.05	314.11	316.78	313.12	313.11	311.53	312.51	313.49	311.5	313.67	312.67	311.45	310.61	312.58	312.19	314.26	311.78	312.69	310	313.56	314.27	312.92	313.13	311.04	311.78	314.08	315.56	312.96	311.09	310.93	312.39
302.58	300.14	306.47	303.21	302.27	300.94	301.77	301.47	303.22	302.71	303.39	298.87	302.36	301.18	303.95	302.95	304.73	302.32	304.45	302.86	302.64	303.69	299.94	300.79	302.99	303.27	303.11	301.55	302.15	304.54	304.28	304.41	303.57	303.44	303.34	301.85	303.03	303.78	302.07	300.91	302.15	300.88	301.42	305	305.08	302.46	302.38	301.16	301.57	299.96
313.78	314.27	310.35	314.66	313	312.55	314.79	310.32	310.8	316.83	314.16	311.29	311.99	312.83	314.1	312.99	313.33	313.89	310.84	312.61	313.34	310.78	312.99	315.23	312.62	313.25	312.6	314.17	311.74	313	311.27	314.61	314.62	316.52	313.9	310.79	313.99	312.95	311.93	313.18	310.6	313.22	314.02	312.86	310.8	313.56	311.05	312.27	313.19	314.57
316.17	313.75	313.79	313.84	317.08	314.55	315.87	312.75	314.66	316.22	315.14	315.33	313.1	314.33	317.24	314.65	316.11	315.85	314.37	315.72	313.84	316.14	313.52	316.05	315.29	316.4	314.94	313.88	313.1	314.58	314.26	314.22	313.82	316.75	315.34	314.99	314.91	314.82	315.64	315	313.76	314.46	314.41	313.4	317.33	315.69	314.18	313.66	315.12	314.99
314.32	312.96	313.15	313.87	312.87	311.39	314.44	315.51	313.61	310.33	312.53	312.9	311.79	313.8	313.79	311.44	313.45	311.34	312.54	311.14	313.82	313.41	313.61	314.33	312.21	310.61	313.21	314.03	311.49	314.52	311.91	311.39	312.21	312.1	311.59	314.73	312.06	310.26	312.96	313.23	313.87	311.49	312.36	312.85	316.12	314	311.48	311.76	312.82	314.71
309.47	308.39	305.55	310.56	307.94	309.41	307.79	306.71	309.09	305.07	308.34	309.35	307.64	308.97	309.67	308.94	308.36	309.07	307.95	309.37	308.43	310.25	308.5	309.99	309.1	309.68	310.53	308.45	307.8	308.13	309.54	308.4	308.17	311.75	310.81	309.41	308.09	309.24	309.99	308.58	306.41	308.42	309.2	310.19	308.41	310.17	310.91	308.55	309.78	308.65
318.68	318.23	315.15	316.45	316.81	317.44	315.68	318.22	317.28	314.99	315.43	315.99	316.8	315.88	317.36	316.78	317.38	318.64	317.86	315.1	318.43	316.08	317.39	317.87	317.92	316.83	317.77	316.65	316.9	314.64	316.71	317.32	315.33	315.03	318.74	317.69	316.53	318.34	317.65	314.19	318.28	315.83	317.12	316.61	314.91	317.35	316.85	315.24	316.63	315.69
323.14	324	326.23	325.55	322.66	325.42	322.69	324.41	323.46	325.62	326.02	325.63	323.22	322.35	323.63	324.09	324.33	324.19	325.58	324.89	323.18	323.8	326.95	325.75	325.85	324.5	325.24	325.51	322.65	323.78	325.18	322.97	323.95	328.25	322.5	327.24	326.65	323.77	326.67	324.43	324.82	327.17	324.88	324.48	326.7	326.86	325.91	324	325.08	322.04
302.88	303.57	302.96	303	302.33	303.15	301.93	302.55	300.41	301.11	303.87	306.17	302.83	300.38	302.98	303	303.64	304.78	299.95	300.52	301.11	301.84	302.57	301.77	301.64	299.95	302.12	303.77	300.7	304.78	301.29	305.46	301.26	301.73	302.48	303.1	304.39	304.3	302.97	302.97	302.83	303.13	302.6	302	302.66	303.2	304.2	303.36	301.88	303.81
316.33	317.6	317.27	314.86	318.69	315.66	317.23	318.87	318	318.05	315.99	316.12	317.71	317.97	317.35	316.06	319.54	317.99	315.42	319.23	316.99	317.12	316.73	316.86	317.17	316.98	318.89	315.48	319.76	316.74	317.53	318.11	315.21	318.54	317.9	317.29	317.91	318.28	317.34	317.85	319.78	320.27	316.28	317.17	319.18	317.63	318.29	316.89	317.08	319.76
306.2	302.21	307.92	304.57	305.94	308.12	308.08	306.21	306.05	305.2	306.38	306.2	307.41	304.95	306.78	304.36	308.61	306.08	306.61	305.43	307.11	305.22	306.47	308.15	305.3	307.27	304.7	308.83	305.8	302.64	310.07	307.69	309.54	305.5	306.93	307.27	303.54	305.32	305.19	305.25	307.32	305.42	305.36	302.23	306.02	305.65	308.1	303.86	303.3	306.59
304.55	305.01	307.05	302.46	306.98	305.71	305.45	303.8	305.71	306.1	301.85	306.13	303.49	302.75	305.32	306.22	305.92	305.4	304.45	304.74	305.15	304.13	305.02	305.84	306.33	303.13	305.32	305.27	305.09	303.53	306.13	302.3	304.2	305.04	307.03	305.9	304.76	306.46	304.91	304.06	304.42	306.4	304.86	307.17	309.41	303.84	303.93	303.96	302.66	305.65
292.58	294.46	294.02	294.35	291.7	296.21	294.1	295.2	292.46	293.11	297.68	295.05	294.37	293.33	294.6	296.83	294.15	293.68	293.11	291.92	295.97	293.59	293.79	295.72	294.24	294.35	295.82	294.39	292.61	295.75	296.63	294.02	295.96	294.23	295.25	294.32	292.93	294.07	296.74	293.33	293.54	292.89	293.97	293.74	292.68	293.17	293.95	297.01	293.35	293.12
299.28	298.6	300.68	301.58	299.49	299.79	300.45	302.13	299.07	301.55	298.46	298.32	299.8	300.74	299.95	301.03	299.59	299.82	302.26	298.35	300.91	302.28	302.01	301.09	301.66	300.89	298.45	299.11	299.03	301.69	296.94	299.67	299.94	299.96	299.13	298.99	298.82	301.86	299.47	299.58	297.61	300.78	298.73	299.55	299.27	297.55	298.89	300.03	300.88	303.49
329.11	330.51	327.7	326.29	328.54	327.2	328.92	330.68	329.22	328.54	326.59	327.12	328.55	326.77	325.75	327.76	326.64	326.77	328.99	327.37	328.23	328.47	330.07	328.12	330.86	327.03	329.09	328.22	328.89	324.44	327.32	328.37	326.77	327.7	326.82	328.84	327.02	327.36	327.03	327.83	328.8	326.86	328.95	325.97	325.76	328.69	327.97	328.04	325.38	328.34
309.43	312.81	309.32	307.99	308.57	311.67	309.06	311.47	307.16	309.31	309.47	312.49	309.05	311.09	313.26	308.97	312.59	310.16	306.86	309.47	308.91	309.46	308.61	308.62	309.83	312.82	307.14	310.92	310.25	310.41	308.43	308.95	308.95	310.49	304.85	308.64	310.99	307.39	309.84	308.81	307.37	309.56	308.68	311.08	309.08	311.74	308.85	308.22	308.92	309.17
307.7	309.98	308.55	309.59	307.5	309.85	309.76	309.98	308.41	308.39	308.81	309.6	310.55	309.25	308.96	311.13	308.04	309.89	309.43	308.99	306.97	307.5	307.34	308.09	308.99	307.82	310.79	308.06	308.44	307.38	309.46	309.27	310.05	306.94	306.86	310.2	309.02	307.93	307.83	307.6	309.83	306.82	308.56	310.22	309.86	309.56	307.92	307.93	308.89	307.93
303.75	305.08	302.87	308.17	307.96	303.7	307.26	305.88	306.98	302.89	305.88	304.53	303.61	306.29	304.8	305.71	305.78	302.55	304.97	304.64	305.69	304.56	306.82	305.2	307.43	305.3	304.98	306.74	305.99	303.7	307.26	302.8	305.77	306.33	305.98	302.39	305.31	305.56	304.95	305.62	305.78	304.66	305.46	304.97	307.81	305.95	307.6	305.56	304.91	305.15
303.33	301.77	302.45	301.71	302.98	304.35	304.76	300.74	301.9	305.11	301.81	301.07	304.4	302.23	301.96	302.29	302.24	300.93	302.33	304.03	302.4	301.3	301.42	303.16	303.46	302.4	303.62	305.31	304.02	302.8	303.92	303.21	301.86	304.14	303.25	303.21	302.15	299.58	299.91	301.58	302.35	302.68	305.03	303.34	305.32	301.64	303.48	302.1	301.64	304.71
313.86	313.06	311.83	313.96	316.44	314.16	313.9	315.26	313.11	312.52	313.52	312.31	312.64	312.76	313.9	313.83	313.04	310.73	313.55	315.56	312.2	312.75	314.47	313.93	314.14	313.27	314.64	312.26	314.65	315.33	315.77	312.8	315.84	315.09	313.03	311.52	314.88	314.07	316.26	314.4	314.57	314.64	315.5	312.66	313.34	313.29	314.27	317.15	313.66	312.89
302.04	303.89	302.32	303.88	304.24	301.08	303.82	304.95	302.5	303.27	304.13	303.93	303.13	302.69	302.14	303.75	304.11	307.21	303.32	303.27	301.51	304.31	303.55	302.64	304.22	303.98	302.15	305.04	304.06	300.21	305.1	304.63	306.45	303.99	304.35	302.51	306.57	303.83	302.4	305.81	301.8	302.61	302.8	304.21	305.48	301.15	303.9	301.04	304.48	302.42
[truncated: 250 more rows]
[truncated: 150 more columns]
