# Supplementary material for: Genetic dissection of main and epistatic effects of QTL based on augmented triple test cross design
Source: PLoS One. 2017 Dec 14;12(12):e0189054. doi: 10.1371/journal.pone.0189054 (PMC5730204; doi:10.1371/journal.pone.0189054)
Supplement: S9 Supporting Information — (ZIP) [file pone.0189054.s009.zip › z5_1400_0.5_5.csv]

312.1	314.28	314.5	313.57	313.49	314.73	310.89	313.53	313.36	315.23	315.14	312.63	314.79	314.06	315.46	314.18	316.77	309.79	313.27	315	316.39	311.95	316.23	310.3	311.97	314.77	312.77	311.61	311.97	316.94	314.34	316.91	308.74	312.24	315.67	315.38	313.27	313.28	315.2	314.17	313.68	315.92	312.11	316.37	307.8	314.22	314.84	313.47	312	308.58
297.97	299.83	299.43	302.75	301.77	299.17	299.89	297.95	299.85	298.91	300.25	300.73	304.36	298.72	300.24	297.57	302.03	299.65	299.34	300.51	301.31	301.11	299.62	299.82	297.45	301.74	300.9	299.28	302.06	300.69	298.49	298.98	299.88	303.42	299.87	299.52	300.6	298.41	304.16	299.91	295.86	301.53	302.22	300.74	298.11	302.14	298.98	301.74	301.62	305.03
318.19	319.45	316.27	316.21	319.65	315.97	318.05	320.11	318.53	318.24	317.81	312.47	318.2	316.54	319.36	316.96	317.1	318.63	314.83	318.65	316.73	317.73	318.67	316.63	318.34	317.8	315.65	315.66	318.39	316.98	319.1	317.26	318.93	316.62	316.38	316.86	316.99	315	315.44	317.57	317.6	316.08	315.03	319.15	318.03	317.57	317.94	319.08	322.01	318.88
298.76	299.75	302.16	301.25	301.97	299.5	299.95	302.54	301.42	301.77	301.42	302.54	299.67	300.22	302.04	300.18	303.1	300.09	298.02	299.51	296.83	293.79	296.59	297.67	299.38	300.89	304.51	302.81	298.72	305.16	302.9	301.08	300.35	301.45	300.49	297.62	301.97	298.84	298.56	298	297.82	301.04	300.66	297.07	304.51	303.09	298.65	300.27	298.28	301.08
309.89	310.38	312.24	309.17	309.49	307.69	311.59	308.17	307.67	309.22	308.03	311.98	307.49	309.17	307.64	309.3	309.6	309.73	309.29	312.6	310.65	310.57	310.73	310.25	309.65	313.2	312.19	308.84	312.63	306.86	312.91	313.91	312.96	313.32	311.27	311.51	311.61	308.76	308	309.47	311	310.51	307.61	310.4	311.93	312.97	309.58	310.9	314.33	313.33
311.5	307.12	304.41	302.14	307.91	305.06	306.35	305.32	308	305.41	306.17	304.73	309.92	307.12	309.67	305.54	308.55	309.3	305.64	307.6	304.35	306.31	309.4	310.15	307.67	304.98	307.67	306.36	307.02	302.93	305.17	310.59	309.87	309.09	306.52	306.43	307.43	305.85	305.92	308.55	308.76	305.56	304.91	305.39	302.45	307.34	306.03	308.62	308.1	308.87
309.08	307.15	310.47	309.12	306.56	314.16	307.02	310.21	307.89	311.01	311.19	311.88	310.45	308.62	309.87	314.08	310.29	311.15	310.98	309.93	310.22	309.92	314.84	309.31	314.24	312.61	309.16	313.17	309.86	310.38	312.15	309.65	310.71	309.11	307.3	309.47	310.24	312.43	309.24	311.93	315.55	311.86	311.32	312.01	311.84	309.18	312.75	312.01	307.18	311.19
325.71	325.58	323.01	321.76	321.69	324.17	325.35	322.99	325.14	327.91	324.28	325.37	323.89	326.79	324.16	327.42	325.53	325.54	323.12	322.42	322.41	324.87	320.52	323.93	322.55	325.42	323.48	322.39	321.22	327.45	326.02	330.24	323.83	323.54	326.64	321.16	325.02	325.67	327.49	323.68	324.95	325.8	323.26	325.12	320.85	320.93	323.75	325.48	322.48	324.78
326.33	328.36	329.75	327.22	329.51	328.33	329.1	327.38	327.31	329.36	327.3	331.44	328.42	324.49	325.55	329.22	328.51	328.38	330.36	328.05	326.86	327.41	327.11	328.37	327.09	328.32	329.66	329.05	330.83	326.64	328.93	331.05	329.26	327.68	328.02	331.31	326.31	332.11	329.17	326.89	324.93	326.58	331.14	324.77	331.97	328.73	328.66	329.36	328.13	327.75
305.65	301.95	300.08	302.54	303.17	300.52	301.91	300.81	305.97	304.11	301.76	302.08	302.81	303.01	305.64	303.45	304.64	302.23	305.42	303.8	302.29	301.45	303.04	305.58	302.35	300.49	304.63	302.91	303.1	304.77	304.06	302.66	303.45	304.51	304.41	304.73	303.01	302.45	301.63	302.86	307.63	302.23	303.79	299.93	301.69	300.2	302.44	305.93	301.36	304.68
326.32	331.02	327.85	328.64	328.55	329.94	327.31	329.54	330.07	329.42	329.27	331.63	327.86	329.4	327.83	324.82	327.26	329.03	327.88	327.73	329.27	327.2	325	325.97	325.14	329.37	328.58	331.84	327.07	328.5	329.58	331.27	327.19	324.65	328.26	327.36	329.81	327.99	327.12	328.07	326.38	329.91	328.7	330.5	328.58	330.69	327.1	327.46	329.49	329.19
307.6	311.74	309.29	308.39	309.61	310.4	311.64	310.29	311.18	305.64	309.74	306.92	311.76	308.53	309.6	309.11	309.48	307.18	306.33	313.41	308.9	310.28	308.41	305.09	312.83	310.1	305.69	311.74	308.06	309.38	308.77	307.44	308.36	307.2	307.77	311.31	310.39	311.67	305.97	307.27	308.66	309.87	305.32	308.99	311.99	308.33	307.15	308.78	315.38	307.41
313.66	318.35	310.71	315.68	310.76	315.74	314.3	313.27	315.07	311.15	312.92	310.49	313.08	308.29	311.88	311.96	311.02	311.34	309.13	312.85	313.82	310	311.62	311.2	316.25	315.62	314.84	310.71	310.98	313.12	311.73	313.48	310.46	314.75	318.68	312.16	315.23	313.78	315.81	313.85	310.66	312.4	314.09	311.52	309.79	315.58	316.25	312.36	314.69	310.62
313.69	314.64	311.8	315.2	313.34	313.11	313.17	315.18	312.76	310.74	311.47	314.35	314.98	313.97	313.95	313.73	315.91	313.03	311.9	314.21	313.83	312.18	313.99	312.12	313.59	315.55	310.21	312.87	313.23	313.51	312.16	312.73	316.67	313.82	311.44	313.15	311.13	310.09	314.42	311.16	316.49	312.24	313.24	311.94	314.08	313.3	312.76	311.88	314.8	313.8
306.27	307.23	311.1	310.02	310.8	311.35	310.11	310.76	310.78	309.25	313.12	312.26	311.4	311.41	308.49	309.4	309.07	305.17	310.83	305.72	310.33	314.75	308.96	310.64	312.96	312.26	307.63	310.99	304.96	309.57	313.55	312.71	313.35	311.21	312.56	310.69	306.65	307.27	310.17	310.2	310.51	307.93	314.89	312.97	311.68	311.76	311.77	311.51	309.49	306.67
318.53	319.35	320.36	316.25	318.96	316.52	317.53	318.31	315.43	317.02	317.32	314.04	319.27	317.41	318.17	317.1	318.83	315.96	317.46	317.25	318.29	316.71	316.87	316.26	314.93	320.09	318.31	316.02	319.21	316.37	316.64	317.51	320.85	313.86	314.36	314.6	314.23	315.21	317.23	313.88	317.13	318.02	317.31	317.73	317.9	317.48	318.28	312.99	317.78	316.7
321.06	325.62	327.82	325.85	320.75	326.12	327.9	325.19	327.52	325.08	324.1	325.06	327.09	326.03	324.09	324.84	321.34	325.72	325.16	326.62	325.31	325.24	320.64	324.66	326.13	320.52	326.33	321.98	324.09	326.07	325.4	327.54	324.93	329.65	326.9	324.16	326.35	326.84	325.32	323.35	326.4	324.95	325.6	326.96	325.14	324.21	328.15	327.85	321.49	323.89
303.38	304.25	305.63	304.32	307.19	303.1	305.86	301.57	306.45	305.76	303.99	304.82	303.68	301.42	305.96	303.4	306.47	306.87	305.36	303.83	304.92	305.71	304.27	303.18	302.1	304.52	305.62	302.97	301.73	304.27	305.85	307.92	303.56	303.02	305.01	300.84	304.56	306.06	307.13	307.03	298.97	305.65	307.09	306.28	307.4	300.08	302.57	303.91	304.14	304.82
310.27	314.1	316.17	314.66	312.98	312.47	310.47	315.39	311.25	308.94	314.36	311.78	314.79	316.45	318.25	313.72	310.74	309.66	316.66	312.65	312.87	317.87	312.54	313.69	314.65	315.99	310.79	313	311.75	313.2	314.52	314.97	314.41	311.78	317.91	315.16	316.43	314.16	313.91	313.98	314.77	313.5	313.52	313.78	312.12	313.13	310.96	311.64	315.34	315.43
303.28	303.97	305.46	305.13	311.2	303.6	306.27	305.79	302.32	302.02	306.7	306.53	307.45	302.3	305.19	307.59	306.49	303.79	303.96	302.23	303.1	303.48	307.33	301.28	305.31	303.63	301.07	303.88	306.17	302.64	306.21	306.2	303.64	306.23	303.7	306.2	307.18	307.34	305.32	303.27	300.69	302.18	302.12	304.68	304.19	303.47	301.04	306.25	302.99	304.69
306.67	304.24	305.98	305.29	301.17	303.85	302.95	305.3	305.08	301.37	303.61	304.32	304.64	302.81	301.84	302.32	303.71	302.82	304.93	301.05	302.05	302.28	302.98	304.61	303.65	298.85	305.98	308.28	301.45	303.2	305.23	303.57	302.01	302.84	300.43	301.18	304.33	306.9	301.48	303.16	304.83	303.11	301.6	304.38	303.7	304.57	303.54	304.71	303.84	304.18
314.57	315.1	309.98	314.91	313.79	317.73	314.9	311.09	314.34	312.69	314.43	313.89	313.67	312.79	313.49	318.18	313.39	314.33	310.41	315.47	311.35	313.13	313.21	310.28	312.65	316.64	312.83	313.6	314.2	314.02	310.27	310.8	315.52	315.2	310.38	316.97	315.86	313.47	316.64	315.31	314.01	314.65	314.97	312.13	314.06	313.62	312.85	312.29	315.55	319.35
313.85	313.89	314.34	313	312.56	316.57	315.78	314.28	310.55	315.52	312.18	314.77	315.29	312.86	315.77	310.82	314.54	313.79	313.2	312.32	314.87	311.96	313.44	313.21	314.41	312.54	314.06	314.22	310.94	312.29	319.06	313.25	313.2	312.89	312.4	314.17	317.4	314.53	314.02	314.9	314.35	312.5	313.3	312.9	314.71	315.17	312.85	314.62	315.58	313.47
312.39	312.12	313.94	311.28	314.79	313.45	313.95	312.32	316.38	310.83	314.15	313.23	312.63	312.59	315.45	313.79	315.69	307.62	313.61	313.81	313.74	310.05	313.25	311.78	313.88	313.36	315.11	314.8	312.54	315.09	313.48	312.86	314.82	310.04	315.12	316.92	311.61	310.39	315.09	315.71	315.55	313.1	313.7	312.67	312.6	313.17	313.98	312.59	314.63	312.74
311.24	308.99	309.23	309.36	310.37	308.4	310.98	309.94	308.91	312.31	308.86	308.36	312.02	310.46	312.92	310.43	309.5	310.66	310.14	310.48	311.22	310.58	309.34	311.55	310.54	307.47	308.27	312.42	310.29	310.97	310.46	309.81	310.52	309.05	308.86	309.41	311.31	311.1	314.25	308.37	314.72	309.64	311.74	309.63	311.32	310.11	308.26	311.92	312.19	309.82
312.32	310.13	310.84	309.41	313.09	311.14	314.73	312.52	312.34	312.22	311.46	308.82	312.41	308.28	313.65	312.48	310.31	312.67	312.76	309.78	308.67	311.34	309.8	310.37	312.3	311.19	312.32	312.73	311.38	313.93	307.88	312.77	310	311.31	311.06	308.18	311.13	312.58	309.23	308.9	311.07	310.63	312.04	306.7	311.97	310.63	309.09	310.94	311.81	306.6
304.96	303.77	303.59	303	299.68	306.62	304.45	307.74	303.5	302.05	304.86	304.75	303.38	300.91	305.35	304	304.84	305.58	304.88	304.08	303.63	304.72	303.61	305.43	306.72	303.95	303.2	304.26	307.45	303.8	305.94	303.9	307.13	305.98	303.84	300.87	301.14	301.73	303.44	303.02	298.91	303.86	304.12	305.36	304.76	305.28	302.62	306.68	304.01	300.07
315.49	312.43	315.07	313.64	318.95	313.19	313.11	315.23	317.33	313.25	314.54	314.71	313.88	314.18	314.13	316.14	314.91	314.26	314.73	314.31	315.15	312.21	312.34	315.79	314.78	314.39	315.76	311.97	310.34	315.17	313.8	314.79	318.34	318.52	313.67	314.73	319.04	316.87	317.5	312.18	315.92	312.77	315.45	314.64	315.16	315.97	313.71	313.07	315.36	314.88
294.65	299.47	297.73	296.12	300.71	296.16	295.15	297.07	296.9	297.43	296.02	299	295.46	298.37	297.31	294.44	295.47	296.79	298.62	299.23	295.16	298.75	294.29	294.93	297.26	294.82	297.48	291.71	297.95	299.99	297.36	294.78	295.99	297.61	298.91	296.51	298.32	300.4	294.77	297.5	294.92	294.83	291.71	298.87	297.34	294.55	295.51	301.34	299.69	296.67
298.16	297.08	299.42	294.13	297.09	296.58	296.57	298.98	300.56	296.04	299.25	298.86	298.55	298.25	299.47	294.35	296.08	299.87	297.7	296.67	296.11	298.37	295.62	296.46	296.81	294.06	291.35	294.28	297.8	296.04	296.22	297.73	295.92	292.36	298.13	294.75	297.13	295.89	295.08	297.18	297.16	298.51	295.41	295.11	294.45	298.05	295.46	298.98	297.39	295.87
295.61	297.64	295.52	298.73	294	294.51	296.39	298.26	293.47	297.91	296.31	300.17	296.8	294.96	297.9	300.49	300.51	294.3	295.88	301.58	292.29	294	296.78	296.01	296.35	294.4	300.32	298.04	296.1	297.35	298.41	296.83	299.17	296.41	299.53	299.96	295.06	297.14	299.79	297.28	294.06	297.34	296.73	301.29	298.82	293.86	296.69	296.94	294	300.58
300.69	302.51	302.81	299.37	299.69	301.12	303.98	300.38	302.87	303.17	298.4	303.47	305.44	303.35	301.75	300.43	302.93	302.05	307.03	299.6	301.4	304.02	301.66	301.33	302.44	300.17	304.31	303.71	298.54	300	296.56	302.19	299.67	304.32	300.59	300.59	301.24	301.19	302.13	299.88	300.22	302.14	302.3	304.49	305.15	304.51	303.27	301.76	301.86	300.08
311.36	309.19	307.15	310.52	308.3	310.71	310.02	308.65	305.4	311.63	309.17	310.46	308.85	311.7	308.68	309.14	312.37	308.19	307.31	306.75	310.87	307.13	310.95	304.75	307.78	309.52	309.78	310.53	308.94	309.54	312.24	307	308.83	312.57	313.97	309.74	302.68	308.89	309.24	307.84	305.22	308.36	305.57	308.07	310.7	304.17	309.46	306.16	308.7	307.89
316.2	317.82	314.89	313.79	312.69	316.7	314.76	309.05	317.45	315.17	317.08	313.7	314.46	316	315.32	314.87	310.71	314.11	313.09	314.15	315.5	314.35	313.24	315.39	316.34	314.37	312.83	314.07	314.93	312.93	315.39	313.46	313.79	315.8	314.04	314.68	314.38	314.49	315.89	315.49	315.42	315.54	317.47	316.15	315.4	311.72	317.57	317.3	315.69	316.33
318.79	314.89	317.89	315.14	319.31	316.78	320.48	316.8	315.71	315.93	314.42	316.97	316.17	317.2	317.73	317.54	315.28	319.08	319.23	316.84	319.08	318.18	315.89	318.57	319.21	314.14	316.8	316.13	317.39	318.39	317.49	315.19	316.18	318.07	314.86	318.33	318.75	314.66	317.25	316.04	318.26	315.67	317.64	316.05	317.2	314.1	319.2	320.06	315.79	317.54
326.42	331.39	328.72	328.46	327.63	330.93	327.18	323.3	324.23	326.99	325.52	328.52	323.45	326.88	325.75	328.49	325.66	327.84	329.12	328.29	329.38	327.93	327.71	323.21	331.47	327.67	328.53	324.3	327.71	329.39	328.31	330.94	326.86	327.26	328.46	324.91	327.89	324.91	328.83	330.31	327.04	327.94	328.8	333.3	324.46	328.55	327.88	327.79	328.43	330.08
308.68	302.97	300.74	304.2	300.74	300.27	305.8	303.59	301.64	304.45	303.96	304.08	305.75	301.47	301.85	299.38	304.78	301.47	303.95	304.94	304.77	304.28	302.72	303.91	306.08	302.35	300.68	307.31	302.35	302.61	301.25	305.58	303.68	304.52	301.73	302.21	304.16	302.23	299.91	303.35	299.16	304.35	302.29	304.23	299.99	304.09	304.09	304.75	304.98	302.74
314.55	312.73	316.36	314.29	314.02	314.64	313.39	314.6	319.07	319.47	317.91	317.42	318.96	315.68	313.27	315.87	316.95	312.57	312.72	318.44	315.04	315.96	318.26	317.23	314.6	315.32	312.49	317.56	320.1	314.43	314.38	319.25	314.85	318.96	313.98	318.83	315.76	316.22	320.96	314.95	314.39	315.74	319.11	315.42	317.74	316.48	317.64	314.43	312.52	319.16
294.33	299.33	296.23	294.05	297.84	293.81	293.17	293.02	294.07	295.47	296.91	294.35	294.8	298.09	290.87	293.18	293.9	293.01	292.83	298.56	294.16	294.46	297.53	299.23	302.24	295	297.42	293.07	298.14	293.03	297.1	293.79	290.86	292.5	291.97	295.94	296.21	296.36	296.22	294.42	291.84	297.05	298.55	293.12	291.39	296.65	297.94	295.61	296.7	290.8
310.11	312.05	313.88	310.27	316.43	312.61	311.52	310.25	309.25	307.08	308.69	311.8	311.61	311.29	309.88	306.44	311.5	312.22	314.48	313.39	307.75	311.35	310.29	310.3	309.86	313.22	308.98	313.4	309.82	310.38	310.05	313.31	310.33	311.01	310.27	309.68	313.39	308.48	306.36	309.87	310.7	309.99	308.52	309.23	308.99	309.78	313.43	310.19	311.06	309.29
329.15	328.85	325.66	330.14	327.62	328.96	328.55	329.63	327.38	327.55	329.68	322.99	328.53	330.1	330.68	325.3	330.41	329.67	326.59	330.45	327.01	328.31	328.33	326.47	330.22	328.77	326.22	327.57	329.18	326.08	328.91	323.73	326.66	328.85	328.68	327.74	329.49	326.38	328.17	325.64	324.64	329.02	330.3	329.71	329.06	329.17	328.25	332.61	326.67	326.91
290.65	293.87	293.09	293.75	294.6	295.51	298.3	292.65	295.44	293.57	295.27	294.27	291.76	293.05	294.57	294.98	294.83	297.9	293.89	292.6	295.59	293.6	295.91	292.77	291.18	294.03	293.63	293.08	294.4	296.4	294.27	293.38	293.15	293.33	295.87	294.35	296.29	294.05	294.07	293.7	293.17	292.9	293.17	294.79	291.99	289.59	291.71	293.48	292.74	294.47
313.58	312.44	313.46	313.72	312.63	313.44	310.42	309.74	310.57	312.28	310.61	311.65	312.58	308.47	311.88	314.81	307.8	309.11	307.92	307.99	312.73	312.37	310.53	312.77	312.15	311.9	313.53	310.62	312.05	312.39	314.07	311.35	311.28	309.71	311.36	315.24	307.41	311.08	308.41	310.71	310.26	313.62	311.62	314.16	310.36	311.69	305.83	310.9	311.83	311.35
309.23	313.15	313.92	307.87	310.98	311.49	312.72	309.79	310.33	310.41	310.72	309.69	315.61	308.81	309.99	312.78	309.48	313.39	311.32	312.4	309.61	311.31	310.61	307.25	311.13	314.6	309.37	314.74	307.19	310.59	312.83	310.84	311.13	309.54	307.27	309.14	311.43	308.48	312.91	311.15	308.07	307.54	308.9	309.05	311.8	310.66	310.65	312.68	308.27	311.92
302.57	303.97	305.11	303.13	305.08	302.69	303.98	304.28	305.06	302.49	301.94	306.97	303.85	305.07	300.84	301.11	302.33	303.07	303.72	304.9	302.13	302.06	300.76	304.47	304.94	305.74	306.1	298.49	306.05	308.84	303.2	305.03	303.78	304.68	301.93	303.54	305.87	302.25	302.7	304.61	304.51	307.05	303.8	303.89	301.66	302.92	301.67	301.16	303.67	304.74
314.64	317.71	315.92	319.68	314.84	317.28	316.08	314.75	314.94	317.28	313.27	318.22	315.29	319.15	317.36	318.23	319.57	316.62	316.72	319.88	318.35	313.94	316.15	313.48	317.97	318.18	316.45	317.31	319.54	317.43	313.53	315.85	312.3	314.01	318.35	316.84	317.44	316.92	319.89	317.02	321.06	316.59	317.77	317.83	317.48	316.59	317.37	314.59	317.79	317.29
319.73	317.19	317.17	315.79	315.22	314.63	317.76	316.74	316.46	315.68	317.29	316.63	319.04	312.78	317.14	314.73	313.68	319.01	313.81	315.65	317.25	315.81	312.32	317.09	317.47	316.53	318.01	314.88	316.08	318.86	314.07	315	315.94	313.31	319.78	317.29	317.96	316.28	315.66	316.21	319.21	312.07	316.95	313.06	319.56	318.37	319.44	313.14	318.73	315.28
305.47	301.63	306.35	300.71	303.34	303.05	306.46	303.93	306.02	302.38	305.23	301.77	302.49	304.15	303.73	304.92	302.67	306.04	301.95	306.36	303.11	304.34	301.54	303.32	304.47	303.09	305.66	305.03	302.93	305.02	309.36	308.34	305.54	302.7	305.12	305.82	303.72	305.15	305.26	305.25	303.92	303.45	304.97	304.3	302.19	304.77	301.28	308.54	305.29	301.46
308.91	306.58	312.02	310.66	305.86	309.17	310.83	308.75	306.83	306.95	308.94	309.27	306.71	310.21	310.69	311.42	311.35	309.15	312.11	309.49	310.41	313.95	309.26	306.67	310.1	308.08	310.34	311.82	308.15	307.36	308.75	307.38	311.3	309.33	309.14	305.72	312.77	309.64	309.86	307.05	305.17	306.65	311.19	311.74	310.21	310.37	309.6	308.17	311.2	308.28
317.47	311.2	317.67	312.33	312.88	317.77	315.86	316.39	315.24	315.19	314.47	313.83	313.61	316.97	314.09	314.72	317.81	316.94	316.54	314.57	311.23	314.6	317.22	312.95	318.54	318.74	314.08	313.75	317.5	315.63	315.04	311.77	313.09	313.9	318.6	315.44	314.75	315.88	313.44	314.95	314.76	313.42	311.55	314.74	314.3	314.08	314.4	314.76	313.56	314.7
310.2	311.51	313.86	304.15	310.81	309.14	307.46	306.74	310.91	307.66	309.42	310.48	309.8	308.39	306.04	308.61	308.73	308.69	308.75	306.88	312.58	307.72	308.47	309.58	306.91	310.46	310.53	311.35	306.48	307.91	309.57	304.91	307.43	309.35	309.62	307.72	307.72	309.56	309.92	308.55	305.34	310.03	309.73	311.17	305.16	306.44	310.06	306.05	308.77	310.1
294.53	295.45	294.92	296.64	295.88	297.32	297.62	295.01	300.48	294.77	298	295.53	297.71	295.86	296.78	292.8	296.07	294.54	297.81	297.03	298.25	297.08	297.65	294.72	295.1	299.34	296.18	294.73	299.46	298	297.15	294.85	293.63	295.86	299.35	295.37	297.74	298.11	298.92	298.54	293.64	298.57	298.24	298.55	297.97	297.56	294.8	296.78	295.36	293.21
312.56	309.27	316.46	312.12	312.8	314.27	315.7	311.89	317.66	314.55	315.41	312.44	312.92	311.87	316.51	313.39	319.19	316.31	312.43	314.92	311.17	314.23	314.56	312.71	314.2	310.73	312.07	317.4	316.35	313.03	317.05	317.54	316.03	314.55	312.63	314.08	310.75	314.45	312.07	312.89	313.65	316.58	311.67	312.51	311.67	312.91	313.06	313.64	312.55	313.97
325.13	324.09	330.68	327.65	328.23	325.54	326.53	322.72	323.02	323.31	327.22	328.29	327.81	324.73	321.77	324.53	327.63	327.29	326.35	321.83	324.98	324.75	323.65	327.34	325.76	321.53	326.08	325.48	330.89	323.64	323.91	323.33	324.95	327.25	327.38	327.43	323.95	321.8	323.16	330.12	322.39	325.85	321.53	324.82	325.02	323.98	323.63	328.34	322.99	323.58
306.04	305.27	303.43	302.54	304.62	304.74	301.33	302.51	301.75	305.83	298.86	302.48	302.84	301.39	302.95	306.05	304.38	304.97	305.78	305	298.1	301.83	300.87	306.11	301.86	303.52	307.53	306.24	304.59	304.05	302.23	301.51	302.77	300.44	299.84	304.07	304.1	303.78	303.45	303.7	304.01	305.21	303.51	303.48	304.12	308.05	306.32	306.06	306.88	302.66
312.39	310.08	311.71	312.75	310.89	309.4	311.74	311.75	314.04	309.87	310.67	314.73	310.61	314.1	312.9	313.48	308.89	313.05	310.25	311.71	311.41	308.64	310.44	313.68	307.21	309.7	313.06	310	310.97	312.59	309.07	309.76	312.26	309.32	311.5	312.35	310.91	313.4	311.31	314.5	311.11	311.44	312.45	307.6	312.57	311.68	308.95	310.13	313.71	311.28
323.14	320.55	324.94	323.96	325.89	328.07	329.58	324.3	324.02	322.97	326.48	326.24	321.97	323.94	324.34	324.66	328.14	320.86	327.36	324.34	326.07	323.42	325.66	322.34	325.48	323.15	328.34	320.8	323.19	328.4	325.11	321.65	325.32	321.45	328.78	323.12	322.42	321.42	327.01	324.68	323.03	323	323.53	322.66	326.41	325.95	323.3	325.32	323.98	327.24
305.17	305.56	307.39	304.64	304.18	303.59	303.89	309.3	303.09	305.27	306.34	304.08	302.11	305.59	306.22	311.79	302.96	305.94	305.15	307.78	308.1	303.1	305.66	302.24	303.08	303.98	306.24	304.37	303.41	307.36	304.54	307.08	306.86	303.15	307.42	302.74	302.62	304.79	306.51	305.14	305.08	303.76	306.04	306.63	307.52	307.28	308.16	306.72	304.51	306.38
328.44	329.49	327.32	327.05	330.38	324.5	329.96	327.13	327.16	327.04	328.63	328.26	326.58	328.73	329.9	327.44	328.7	327.3	328.76	327.7	329.55	325.52	327.42	328.4	329.47	330.57	329.16	326.75	323.93	328.01	328.08	329.15	326.66	321.69	327.27	324.74	326.24	326.19	327.61	328.99	325.36	328.34	329.48	328.54	326.79	327.79	327.4	328.83	322.42	328.42
301.91	305.3	304.44	301.4	303.53	300.82	304.66	304.23	302.35	308.27	303.67	304.36	306.26	303.83	303.76	303.45	301.51	301.98	301.61	304.04	303.69	299.55	303.99	304.59	301.71	301.26	304.8	301.67	304.13	301.41	306.12	304.85	305.64	304.14	299.89	306.78	304.79	305.61	303.45	304.47	302.98	302.59	301.24	304.23	304.22	303.97	302.81	300.92	303.05	303.59
324.49	324.53	323.95	323.26	326.59	324.9	321.63	326.22	326.05	326.43	324.07	322.79	322.97	324.51	327.06	324.41	325.54	324.93	321.99	324.97	321.72	322.45	328.3	324.23	328.57	325.44	323.48	321.55	326.07	327.14	326.5	324.65	323.22	323.45	322.84	328.34	326.04	325.97	328.07	322.64	325.82	325.46	326.14	327.86	324.84	323.06	325.16	327.04	326.17	324.03
302.51	302.75	304.35	303	307.97	307.17	300.83	303.35	301.1	307.5	300.51	303.27	301.3	304.14	302.89	303.32	302.06	299.34	302.21	304.07	301.54	303.13	302.29	304.26	302.83	303.81	299.3	305.16	303.09	301.31	299.27	304.55	302.14	304.55	300.86	307.05	303.4	300.22	303.23	305.07	302.12	304.75	302.05	302.55	300.84	299.96	301.63	296.41	300.69	302.65
316.5	314.95	316.56	317.35	317.32	317.97	318.5	320.32	320.21	316.17	317.98	319.04	318.17	319.28	316.46	315.19	319.87	317.32	312.62	315.81	317.99	317.08	315.72	316.08	317.34	317.14	319.51	318.97	318.46	319.97	317.59	318.6	319.61	321.63	319.78	319.6	314.64	319.6	315.49	318.61	313.07	318.39	317.41	318.18	317.53	317.54	316.6	318.04	316.21	318.4
309.66	311.76	309.16	311.35	311.05	309.9	310.61	314.24	308.91	311.44	309.19	308.78	310.56	311.63	309.81	307.72	305.37	310.63	309.92	309.95	307.79	307.73	312.13	306.08	310.8	309.29	311.13	309.97	304.11	311.47	310.37	313	310.07	309.54	308.49	308.6	310.05	310.57	307.95	313.96	307.87	310.11	308.17	313.73	311.57	308.63	308.31	308.32	309.08	311.08
300.43	302.87	304.9	307.03	302.37	307.01	303.84	304.15	303.36	301.95	301.96	303.53	302.57	301.81	305.88	303.8	300.7	301.37	302.74	306.29	301.93	301.17	305.67	308.53	300.19	304.37	302.16	302.9	303.35	302.47	303.12	304.75	305.16	302.87	303.54	302.59	300.64	305.95	305.53	307.51	301.5	301.77	306.89	304.17	305.51	304.84	304.08	303.5	305.48	305.4
326.99	327.07	329.97	330.23	326.29	327.03	327.4	329.52	330.53	328.77	327.7	327.31	326.65	330	329.47	328.71	331.08	329.57	325.86	327.2	328.35	325.23	325.99	332.11	328.69	329.1	327.63	329.6	328.42	327.77	329.56	327.91	330.72	326.89	329.61	327.23	329.48	331.1	329.11	327.83	331.09	330.92	329.11	331.35	326.88	328.3	326.12	326.01	328.15	331.84
307.33	316.66	313.88	314	314.01	311.66	312.42	313.53	310.35	314.51	313.43	314.1	311.28	316.08	312.39	310.76	315.86	310.38	315.01	316.17	312.1	316.68	314.16	313.62	316.46	316.29	310.39	310.4	313.87	314.88	313.21	311.27	315.89	316.9	312.72	315.52	308.57	314.27	312.51	310.93	312.23	308.46	314.24	312.14	313.35	313.36	312.29	315.02	310.16	317.5
307.9	309.16	309.96	306.69	311.75	308.67	311.05	314.34	309.94	308.86	309.24	311.37	310.71	309.04	312.38	310.87	309.49	310.1	315.38	310.18	312.43	314.01	311.27	309.23	311.27	313.34	310.49	314.26	311.54	312.37	312.8	310.6	307.02	310.94	311.75	311.29	303.91	307.99	307.96	307.98	312.08	310.64	308.25	310.99	309.68	310.68	309.72	307.55	311.61	307.75
312.72	313.71	311.56	312.99	312.65	314.33	317.23	316.82	315.82	314.56	318.55	312.4	314.92	316.25	311.2	313.88	312.05	313.23	312.22	316.82	312.5	311.43	311.16	311.16	314.26	313.65	317.05	311.99	315.6	316	310.95	312.17	310.63	316.87	314.28	312.9	313.02	314.48	315.32	313.85	316.91	313.99	313.8	309.66	312.98	312.26	315.95	314.37	315.77	316.7
310.91	309.76	313.07	316.86	315.03	317.87	315.25	317.92	312.7	316.23	313.27	315.71	314.91	314.05	318.54	315.73	313.99	314.98	315.13	315.92	312.73	317.9	314.99	312.58	317.54	314.56	314.38	313.66	313.87	316.39	314.25	313.13	314.42	314.78	311.48	316.52	313.78	315.88	313.22	315.13	316.62	314	314.78	311.57	312.67	318.24	311.04	315.86	314.35	310.89
306.35	310.06	304.36	305.5	302.35	305.02	303.19	305.35	305.89	308.7	302.81	306.28	310.67	305.7	303.25	303.99	301.76	305.49	303.03	309.51	306.05	303.9	305.99	303.49	304.88	305.46	307.92	301.73	308.12	305.17	306.17	306.57	301.94	304.12	305.56	304.76	306.72	308.07	303.86	303.93	304.96	304.49	304.1	304.42	303.85	304.69	308.49	303.13	306.18	301.05
301.12	297.76	300.05	300.47	300.7	298.93	299.55	302.7	296.99	303.35	299.59	299.92	301.39	300.76	303.22	301.82	301.77	297.63	299.7	304.43	300.76	301.92	297.71	304.21	302.14	303.26	297.65	300.53	297.81	301.84	301.3	299.15	301.84	301.46	301.5	301.69	301.42	301.18	300.52	298.24	299.53	300.77	306.56	299.87	296.49	301.49	299.12	298.68	303.72	305.59
303.27	303.83	304.5	305.42	305.18	302.95	304.89	305.23	303.78	301.14	302.59	305.91	305.34	305.34	302.57	304.5	305.61	304	304.2	304.88	305	303	303.45	306.06	301.73	305.63	307.05	302.76	304.39	303.06	303.82	301.56	299.18	302.37	302.8	302.73	304.21	302.23	299.6	304.37	302.78	304.41	304.27	302.78	302.32	302.56	302.81	305.51	306.32	307.32
304.38	301.9	303.9	308.63	306.41	307.01	306.1	307.25	306.14	307.24	309.62	302.95	307.6	304.45	306.51	306.01	302.6	306.19	307.62	303.71	306.42	302.72	303.34	306.99	302.56	305.78	307.7	303.76	303.35	304.99	310.72	304.59	305.34	305.66	303.75	306.36	304.25	305.92	307.78	305.36	309.54	302.46	303.46	307.3	309.08	302.94	300.8	305.3	307.64	303.43
316.61	312.72	312.57	311.01	316.22	313.64	312.52	317.07	314.28	314.36	310.74	313.01	315.93	309.69	311.15	310.06	314.16	315.17	311.38	312.89	310.79	317.47	309.61	314.6	313.07	311.8	315.2	315.1	313.54	311.93	315.77	314.93	314.18	314.02	311.81	312.72	311.42	314.7	310.97	311.5	313.05	315.42	314.92	314.06	312.4	314.63	306.48	315.9	313.75	311.21
318.88	319.47	320.28	320.52	321.84	317.89	318.54	316.49	318.52	320.3	321.61	318.43	316.37	320.78	320.17	320.09	315.73	317.42	316.38	316.43	320.11	318.67	313.6	319.32	318.94	317.47	316.44	320.07	313.59	319.78	315.66	314.81	315.69	318.38	316.14	317.05	320.76	318.77	318.74	320.32	321.65	316.32	316.45	321.57	318.19	317.34	320.61	318.74	318.45	316.31
305.13	303.4	301.38	304.91	304.29	300.17	302.34	302.06	303.13	304.96	301.28	300.9	304.31	302.68	302.63	305.84	301.49	302.43	303.58	305.13	303.31	304.15	305.23	302.44	302.41	304.06	303.91	304.2	304.59	306.1	303.81	302.61	307.43	304.45	300.92	305.43	302.03	304.98	306.77	302.87	304.32	301.53	302.34	303.97	304.54	304.81	304.96	302.43	303.36	303.47
314.66	316.29	314.37	318.44	313.93	315.3	314.1	311.69	310.16	314.39	316.74	313.3	315.38	314.97	315.17	315.67	311.97	313.22	314.19	313.02	314.66	314.18	313.47	309.5	313.67	310.99	312.49	311.91	313.44	318.8	314.89	317.35	315.95	316.64	312.67	313.49	312.4	313.81	315.58	316.32	313.38	313.67	315.57	312.21	314.18	311.9	316.97	315.19	313.54	313.2
308.55	306.53	312.91	303.7	308.93	308.89	306.52	307	310.48	309.72	309.31	308.98	312	308.16	307.27	307.43	309.64	309.66	308.69	309.24	309.46	312.89	309.06	306.11	308.23	305.99	308.06	309.38	305.53	311.05	310.21	308.67	309.86	307.87	304.95	305.55	310.47	309.01	308.63	311.58	307.88	304.75	305.65	310.94	305.93	310.84	307.7	310.09	314.25	307.22
300.76	299.47	301.3	302.39	298.66	301.83	303.03	301.8	302.23	299.66	301.96	299.82	301.52	296.6	298.78	301.5	304.29	299.5	299.93	297.72	301.89	302.06	301.01	302.38	299.53	303.98	300	300.12	298.91	304.29	300	301.96	300.41	303.48	300.97	301.65	301.25	301.57	302.13	306.44	301.53	301.54	301.14	300.74	303.35	299.67	300.75	305.72	301.65	304.9
317.85	316.58	322.17	319.7	316.64	323.46	317.36	316.98	320.85	317.17	322.75	316.99	317.55	315.45	316.3	319.77	319.02	318.2	314.06	318.13	320.12	317.68	320.96	316.17	320.21	318.28	317.31	319.52	319.06	322.06	318.86	320.89	316.95	314.71	319.95	319.04	315.3	320.49	316.71	318.02	319.85	318.3	317.22	316.62	318.02	317.59	317.52	319.01	318.84	316.17
295.18	296.83	295.3	298.08	299.97	296.03	297	292.57	293.94	294.18	297.42	295.65	300.99	294.48	297.14	296.64	294.54	296.39	291.12	293.97	296.8	296.26	294.67	294.55	295.87	296.41	293.56	294.69	297.66	294.02	297.92	293.03	296.25	293.37	296.31	296.03	292.88	293.71	298.97	294.87	294.52	295.34	294.24	292.32	295.38	292.66	293.95	294.99	296.86	297.9
294.74	298.21	292.98	294.64	293.87	293.79	295.69	298.48	295.12	293.95	295.67	296.89	291.53	294.98	298.19	293.71	296.53	293.41	294.46	292.38	294.65	295.22	295.16	295.32	296.16	298.18	295.44	294.38	297.58	295.99	296.8	296.1	297.12	293.37	293.46	294.22	298.11	294.03	293.13	297.05	297.04	296.66	292.43	297.26	293.3	297.06	296.76	297.7	296.19	294.41
317.88	316.26	316.95	314.98	317.27	315.87	318.41	318.54	315.82	321.97	316.86	316.46	315.3	315.05	314.13	314.75	316.18	313.34	313	314.18	317.06	315.02	312.48	314.49	317.76	314.88	312.06	311.93	314.41	318.24	317.33	312.78	315.26	316.83	313.22	314.95	311.67	315.47	315.32	313.11	314.16	316.8	318.1	314.44	316.09	316.59	313.73	317.57	313.69	315.32
316.84	316.3	319.54	319.76	318.73	320.98	321.66	320.15	319.47	320.38	317.16	321.15	319.7	321.52	321.14	321.9	321.11	319.46	316.96	321.14	319.32	320.32	319.89	318.36	318.4	317.24	319.92	318.34	316.63	318.61	318.41	319.38	320.25	322.74	318.53	318.03	321.27	319.2	320.42	316.14	315.52	315.92	315.48	320.09	320.62	321.01	320.58	318.49	316.66	319.54
301.74	296.19	300.52	298.83	301.2	300.76	300.88	297.94	296.79	299.91	299.71	297.9	299.41	300.06	300.44	307.82	300.25	297.68	301.38	307.67	300.42	301.07	301.33	299.3	297.49	299.82	298.61	301.09	302.52	298.56	298.89	302.52	300.54	303.37	299.66	298.01	296.64	299.31	302.99	296.86	298.68	300.85	304.59	300.76	302.97	301.7	299.62	302.67	302.03	299.59
323.39	326.43	326.91	327.16	330.15	329.1	326.37	321.44	321.28	328.31	324.04	325.17	321.94	323.86	328.58	324.24	325.45	324.79	325.77	325.67	326.77	323.15	322.05	323.12	327.09	325.57	321.88	327.27	325.21	326.96	324.86	325.93	327.66	325.32	322.37	327.69	323.24	322.82	325.2	323.59	325.93	325.97	327.57	321.85	322.44	323.46	327.8	325.38	327.49	325.22
312.14	311.34	314.77	316.6	314.47	311.37	315.8	316.85	311.47	312.08	315.69	311.3	314.22	314.3	314.27	312.57	315.02	311.48	313.5	313.16	315.2	312.17	312.66	315.77	313.13	316.38	310.52	313.79	314.31	312.49	314.01	311.86	310.77	317.35	311.16	313.21	309.75	315.41	312.56	314.37	310.56	311.77	313.03	316.03	311.83	311.5	315.17	313.94	312.66	310.81
297.54	298.44	299.95	298.09	301.03	298.81	298.91	304.43	302.13	304.7	302.53	301.08	297.21	306.38	302.09	303.43	302.67	299.26	299.82	297.98	299.77	302.03	299.8	298.97	302.04	300.78	299.84	299.89	301.06	304.85	300.08	298.03	301.81	301.34	301.91	299.61	301.03	300.52	300.72	300.88	303.51	299.15	301.67	302.31	301.47	300.13	297.86	300.84	301.43	303.29
312.88	311.43	310.79	315.71	316.57	311.05	312.24	313.46	312.74	312.77	309.44	314.28	312.15	313.75	311.32	316.57	312.65	312.74	316.25	313.36	313.06	309.78	314.62	313.04	308.27	315.36	311.11	308.95	310.05	313.31	314.16	318.58	314.55	313.7	312.39	312.92	313.26	313.36	310.49	311.64	316.14	317.3	310.1	309.86	311.49	314.18	313.12	313.24	313.27	314.29
309.13	306.64	302.74	308.39	307.48	307.61	305.87	304.08	302.69	306.07	308.36	307.67	304.12	309.38	304.87	305.46	307.99	305.56	306.45	304.39	304.3	304.07	304.39	306.59	306.84	305.52	302.85	305.56	305.43	306.41	304.58	307.58	302.69	304.59	307.31	306.8	303.62	303.02	302.42	305.33	306.86	302.44	306.46	303.28	303.86	306.87	304.04	302.51	303.03	304.61
303.32	303.96	301.1	300.94	306.44	301.83	306.21	305.04	302.72	301.56	302.75	305.93	297.72	304.5	302.37	301.32	302.59	304.33	302.81	298.13	303.97	303.67	302.5	302.76	306.38	299.99	305.2	301.41	304.34	306.61	302.41	304.19	303.91	305.3	303.62	306.12	302.21	300.43	302.03	299.93	301.91	299.88	301.84	302.94	302.8	301.59	304.43	301.21	301.68	302.04
319.71	314.79	315.77	318.22	314.82	318.1	316.34	317.78	318.66	319.18	317.13	319.51	318.95	321.13	321	316.26	315.9	319.08	318.57	316.18	313.25	315.78	316.04	321.79	315.33	319.57	318.8	319.79	317.35	317.12	317.06	315.3	318.22	313.1	316.39	315.57	314.3	315.4	321.82	318.76	314.9	319.28	317.75	315	313.39	317.75	319.36	314.79	317.38	317.89
298.25	300.44	300.51	296.6	297.95	296.33	296.21	296.04	296.89	294.35	296.84	298.82	295.28	297.21	298.39	296.42	297.88	296.63	296.59	294.06	294.58	303.18	296.78	297.63	293.84	297.94	294.77	297.5	298.39	296.35	297.7	295.18	298.63	296.54	294.57	297.62	298.38	294.57	298.36	297.36	298.37	295.47	296.35	296.53	300.07	297.81	300.27	297.53	295.36	297
301.69	302.34	302.73	304.37	303.67	305.49	299.79	302.04	305.31	303.06	303.29	305.98	305.1	304.25	300.1	300.99	306.58	304.38	301.97	306.94	305.67	303.86	303.17	304.37	304.66	302.13	302.01	304.4	306.09	302.78	298.44	302.82	300.79	302.54	304.43	303.71	307.08	304.26	301.04	303.67	302.98	305.31	305.45	304.98	303.9	302.53	304.89	305.86	301.84	300.71
309.14	307.85	307.61	308.45	307.86	306.46	308.46	310.01	306.71	308.66	303.59	310.16	303.88	302.94	307.51	306.96	307.96	303.86	308.52	301.37	310.37	308.08	305.51	311.43	306.28	307.75	305.21	299.99	309.69	302.92	309.07	306.88	301.39	306.56	307.99	307.53	308.6	305.39	305.36	305.81	306.77	305.51	306.62	308.23	307.38	304.22	308.02	306.74	305.15	307.48
299.05	300.88	303.37	304.79	300.99	304.12	303.34	301.7	302.18	301.54	306.43	304.21	303.66	306.2	301.33	301.92	303.79	304.11	303.01	302.17	304.24	303.48	307.04	305.49	298.87	306.21	302.42	304.19	302.34	300.09	302.06	304.25	300.08	305.41	301.55	305.01	301.92	303.46	301.99	302.1	305.34	303.49	300.15	300.53	301.94	303.44	303.7	301.77	304.08	305.97
305.58	304.33	304.94	305.53	305.99	300.9	307.8	302.29	300.98	304.61	305.61	304.67	305.61	308.13	303.17	304.99	304.96	303.08	305.22	306.69	303.25	305.02	307.41	306.04	303.5	302.66	301.77	306.84	303.73	304.32	305.25	302.68	302.69	304.61	300.83	304.34	305.06	301.46	304.02	305.73	305.87	303.43	307.83	302.12	304.33	305.14	308.65	307.49	304.09	305.38
314.78	313.8	317.4	313.48	315.98	315.06	314.06	314.92	313.32	316.18	313.04	314	314.64	311.82	311.86	314.69	313.84	315.57	313.45	317.53	315.11	315.73	312.52	314.3	314.79	316.2	312.58	314.97	315.36	313.02	311.77	315.1	314.56	311.53	311.46	315.26	314.04	316.32	315.69	314.8	317.17	316.47	311.55	314.19	312.93	317.49	315.55	315.76	311.97	314.69
315.3	317.94	318.63	320.37	319.79	318.53	318.6	319.78	315.62	318.22	318.68	319.64	317.3	320.91	319.91	314.24	318.85	318.02	320.31	318.27	316.08	316.22	314.02	318.81	319.61	318.67	319.2	317	318.95	315.07	319.83	318.2	318.71	315.86	317.27	323.68	319.8	317.21	317.55	319.73	321.9	319.58	318.99	319.65	317.61	316.24	319.38	321.31	316.2	317.94
318.24	318.76	320.29	322.59	318.96	319.21	316.51	317.55	319.92	317.42	320.72	317.19	320.96	318.93	317.26	318.4	319.54	318.07	316.66	320.95	318.45	314.55	318.85	320.25	317.38	321.06	320.96	315.87	318.42	315.79	320.6	319.01	317.38	315.95	319.56	321.44	312.81	318.15	316.47	318.32	316.55	316.85	320.43	318.69	318.75	320.83	318.86	316.93	318.17	318.67
317.64	313.12	318.3	316.25	316.27	316.44	317.54	318.4	314.97	315.55	315.11	318.52	319.53	317.81	314.33	316.92	314.13	317.44	313.97	314.5	317.22	313.45	318.29	314.76	316.67	314.09	318.41	319.42	314.19	315.28	315.99	314.44	319.28	317.97	314.16	312.72	318.72	316.19	315.33	317.03	318.62	316.8	315.2	313.3	317.81	315.12	313.88	317.2	318.24	315.28
295.57	294.21	295.94	298.11	293.73	296.1	296.92	299.34	298.11	293.42	293.8	296.12	293.77	298.09	297.07	297.26	299.31	291.19	294.85	297.3	297.92	298.51	297.1	295.04	293.78	296.19	299.39	298.7	296.37	297.24	294.87	297.39	299.07	295.76	297.8	297.91	296.36	296.89	295.22	297.13	298.1	296.71	295.19	296.9	295.65	297.18	298.15	294.82	295.91	298.75
316.7	316.56	318.49	318.93	316.98	320.23	318.41	318.45	319.68	317.63	319.64	318.4	319.07	316.67	315.52	317.21	317.19	319.11	315.89	317.1	320.74	316.87	317.12	317.3	317.91	318.91	315.96	320.27	314.37	319.1	316.87	317.65	317.56	319.04	321.08	318.21	318.06	319	317.31	315.54	318.41	319.25	317.85	315.98	318.57	322	317.75	315.05	316.9	315.12
297.53	297.01	296.23	296.74	296.15	297.98	297.05	295.51	295.08	296.24	296.52	293.88	298.43	294.5	293.66	298.3	298.74	294.57	297.33	295.83	300.62	294.67	296.15	297.96	292.54	300.53	295.74	296	301.97	300.04	298.57	294.9	295.74	297.72	297.59	294.33	297.65	296.89	296.35	293.28	297.08	299	297.91	295.89	296.75	293.92	296.46	298.62	297.76	292.55
303.98	308.22	300.64	304.81	305.05	306.62	300.93	302.19	302.98	299.37	303.29	304.89	305.94	302.23	304.03	304.8	300.58	305.49	304.11	300.91	302.64	302.1	304.12	303.18	301.91	302.08	300.89	299.97	303.54	302.53	302.5	303.5	301.01	304	298.01	299.32	303.83	303.71	298.41	305.46	300.1	306.3	303.35	304.87	304.07	305.63	303.47	305.86	301.24	305.96
313.52	312.6	313.67	316.11	315.86	316.14	312.84	311.41	314.31	316.3	316.05	310.67	312.01	315.25	316.75	313.19	310.38	313.97	313.72	311.26	316.21	312.98	312.81	317.73	315.6	311.77	315.88	310.74	311.63	310.77	317.86	309.1	313.55	313.85	313.5	313.58	314.62	311.07	316.83	314.34	319.46	312.41	310.74	313.26	313.04	312.52	314.73	315.61	316.34	312.82
302.86	302.51	302.84	301.19	307.97	306.57	306.36	304.74	300.76	302.82	304.61	306	300.6	300.07	304.61	302.55	307.69	300.46	303.06	300.36	301.34	299.95	299.02	302.55	302.3	303.56	301.17	302.1	301.35	303.13	303.2	301.86	307.69	300.37	302.41	305.35	301.07	303.08	303	306.27	307.02	305.45	305.04	302.23	304.49	304.17	302.62	300.96	300.71	307.2
307.8	306.42	307.84	309.43	310.23	307.7	310.73	308.35	308.73	308.21	312.69	309.71	308.63	309.2	305.33	309.32	308.65	309.18	310.52	305.65	307.16	303.97	308.57	307.84	312.91	313.01	306.86	310.83	304.43	309.89	308.28	309.17	307.79	305.66	308.02	310.12	309.46	310.62	310.05	307.9	312.47	313.12	308.19	308.35	310.85	306.83	312	308.87	310.78	312.21
311.65	311.64	311.87	308.69	311.03	313.42	313.39	315.64	309.5	311.07	311.66	314.06	313.05	309.01	310.28	312.1	309.25	311.66	309.48	313.04	313.9	314.16	309.22	310.41	309.96	311.33	309.45	309.28	312.77	311.16	312.34	308.91	313.33	313.44	308.48	312.23	312.25	314.42	311.19	313.04	311.47	308.34	312.79	308.51	310.06	309.83	315.65	309.33	312.84	309.81
296.05	296.4	294.03	292.33	291.68	299.97	294.97	294.88	294.45	296.48	296.01	301.46	297.68	297.86	298.29	296.46	295.58	296.04	295.75	298.04	297.52	297.03	293.92	298.53	291.49	298.36	294.64	296.2	296.68	300.2	298.69	297.72	297.56	295.95	297.18	294.86	298.43	299.6	297.28	295.25	301.09	300.06	298.45	297.94	296.44	297.92	296.79	295.95	297.84	298.54
306	304.56	302.39	304.21	301.43	302.37	302.77	301.7	299.14	301.71	303.16	306.22	302.88	302.21	303.12	306.1	302.44	302.27	307.15	300.59	306.8	305.14	303.16	302.73	305.21	299.72	300.35	304.03	306.1	305.44	304.4	302.19	304.52	300.99	304.36	304.12	302.22	303.65	301.01	306.7	301.21	303.03	301.99	303.66	304.12	304.4	303.58	304.19	303.41	303.43
298.3	296.99	302.85	300.36	300.62	300.92	301.76	300.18	300.64	297.19	299.36	298.72	302.45	298.45	302.62	301.09	300.64	297.66	300	299.56	301.78	299.38	299.1	299.68	298.41	296.78	298.54	299.16	297.42	300.9	298.7	299.8	299.7	298.23	297.24	298.83	295.62	301.51	299.03	297.94	301.34	295.19	305.34	298.82	300.57	300.06	300.58	298.46	298.56	300.96
302.7	299.21	298.94	302.41	299.37	301.34	297.27	301.33	303.56	297.25	299.92	301.11	298.51	296.02	301.41	301.62	300.92	302.66	299.42	302.1	303.04	301.13	297.43	299.87	299.04	305.67	303.14	301.24	300.85	301.77	298.1	298.59	302.37	298.55	298.88	298.79	301.7	301.9	300.97	299.59	298.35	298.52	298.81	298.53	300.87	298.67	300.21	300.3	297.08	299.07
298.72	298.4	300.34	302.34	302.79	303.08	301.03	296.7	299.43	301	300.85	300.38	299.34	301.47	301.82	302.02	300.88	298.17	299.65	301.61	299.66	301.84	300.61	301.03	299.29	296.25	300.51	300.59	301.04	303.61	298.49	298.7	300.04	298.83	300.15	300.09	303.14	306.26	298.46	297.1	299.73	298.59	300.03	300.03	299.2	300.81	301.01	302.14	299.23	295.74
304.48	300.87	313.2	305.58	308.08	307.07	305.08	306.76	304.59	302.4	306.26	304.24	300.91	305.61	304.64	305.88	303.99	305.8	306.05	301.55	309.11	304.73	310.35	307.38	305.52	306.37	309.78	308.24	306.38	304.28	306.85	305.97	306.05	304.87	304.48	303.25	306.98	306.79	306.81	302.96	304.15	305.86	305.98	309.54	306.2	306.66	305.23	307.17	304.02	306.58
300.7	304.01	302.41	300.61	303.62	304.98	300.95	304.56	302.59	306.45	300.22	304.41	301.67	305.1	303.79	306.78	303.76	304.25	303.42	304.73	303.46	301.4	301.32	301.06	305.5	303.93	302.16	299.28	300.03	302.65	302.71	303.3	303.77	302.3	303.73	305.05	301.23	303.46	301.51	305.96	305.97	306.46	305.49	304.38	303.01	303.37	302.17	302	303.2	303.31
304.42	303.38	301.49	297.98	299.33	305.33	307.24	305.07	304.26	306.19	300.31	302.58	304.17	303.9	303.14	305.15	305.77	304.13	301.1	302.91	303.76	306.34	302.11	305.01	306.82	300.73	301.56	301.67	306.21	302.25	300.57	305.11	305.65	302.68	304.61	303.43	300.85	304.12	305.36	302.89	305.09	300.23	304.6	303.08	300.95	305.51	304.57	305.08	299.97	305.18
310.28	310.89	313.94	314.7	316.65	309.61	312.98	311.47	312.55	313.98	306.08	311.85	310.94	313.15	312.07	313.22	311.37	311.23	313.08	311.08	309.74	312.61	310.5	314.55	312.14	311.93	311.99	310.79	311.76	312.54	311.6	310.36	310.08	312.29	311.59	315.31	312.17	310.66	312.47	312.87	313.16	307.57	312.78	314.69	310.03	312.38	311.75	310.25	311.54	312.33
305.49	308.02	309.46	308.75	308.99	306.07	307.16	307.82	310.15	306.48	307.6	306.66	304.34	306.05	308.91	308.07	306.8	305.5	307.18	306.72	306.01	306.88	306.8	304.64	305.35	305.92	305.36	306.9	308.13	306.23	311.13	305.07	304.85	305.78	306.08	306.38	308.57	308.93	306.29	309.72	307.88	304.97	302.77	307.77	308.63	305.5	308.67	309.47	305.94	310.4
294.69	294.52	294.69	295.48	294.49	295.99	292.44	297.43	296.51	294.65	292.06	295.86	293.12	291.83	295.65	298.31	293.58	296.06	294.94	294.17	295.37	287.92	294.97	297.54	293.57	294.32	293.86	292.19	295.14	295.5	291.04	294.1	292.22	297.07	295.74	297.42	293.49	291.3	295.56	292.84	296.01	295.42	294.89	296.39	295.06	294.02	296.43	293.64	293.06	295.1
309.85	318.1	314.52	313.09	312.61	314.83	313.73	314.15	311.84	314.69	310.75	313.64	315.95	314.5	310.78	313.84	312.94	311.65	315.08	312.38	315.93	313.34	314.91	312.66	314.58	315.74	313.08	310.06	315.07	314.36	313.66	312.93	313.52	316.63	313.36	311.82	312.61	313.99	313.94	311.8	313.05	315.31	317.32	313.05	313.41	314.59	313.63	315.75	311.77	315.06
312.7	311.69	314	314.75	313.18	314.18	310.77	315.76	314.89	314.72	315.63	313.6	311.5	311.37	315.56	315.04	313.41	310.38	313.97	310.96	312.18	317.34	312.8	314.96	314.64	310.95	315.36	315.05	317.07	312.8	314.22	314.75	313.78	314.75	314.2	311.6	312.15	312.65	312.25	313.79	314.3	310.17	312.07	311.88	311.98	315.2	311.12	317.3	312.92	313.89
306.74	310.01	308.44	313.69	312.21	313.92	307.91	306.3	309.68	315.18	311.05	314.29	309.7	309.74	310.81	311.43	310.33	311.41	308.24	312.85	311.84	310.64	308.28	310.42	309.91	312.82	312.03	313.03	309.4	308.88	311.13	310.55	310.75	308.4	314.47	312.49	307.55	313.91	310.64	313	313.63	310.24	310.54	308.86	314.37	312.94	309.14	311.53	310.5	307.22
316.01	316.2	312.63	315.46	314.4	312.17	316.55	318.14	315.67	319.13	315.58	318.49	315.8	315.94	313.08	316.45	313.96	316.48	314.91	315.35	318.75	315.18	314.08	317.54	314.88	313.84	317.03	313.04	317.67	317	317.59	314.81	318.02	318.42	310.81	313.32	314.32	316.59	313.32	312.29	316.07	314.57	315.25	313.26	316.87	314.78	315.68	312.58	317.37	318.23
316.98	316.18	317.63	316.33	315.38	315.06	313.78	313.45	317.4	312.52	314.17	315.29	317.87	317.13	319.33	314.3	312.98	314.99	317.88	313.94	312.24	315.36	315.07	316.93	314.86	314.6	315.76	315.75	313.45	315.2	317.17	314.48	316.4	317.37	316.78	317.58	315.65	315.59	314.18	314.68	311.9	317.92	315.86	314.77	318.13	315.26	318.77	312.19	315.62	316.27
329.25	329.99	331.33	328.77	328.31	329.03	328.72	326.54	327.91	328.57	328.72	331.18	331.33	327.96	329.82	327.75	326.83	331.05	329.43	329.61	330.16	326.58	332.16	329.6	329.05	328.45	328.55	330.49	331.22	329.15	329.95	325.95	328.11	328.85	325.44	328.8	327.89	329.02	322.16	326.9	326.73	328.54	325.74	331.52	328.43	332.08	325.64	331.75	330.21	328.82
320.43	316.43	321.94	315.11	317.49	313.88	317.45	318.61	314.32	317.45	313.89	316.08	316.98	317.08	314.61	316.22	315.26	316.14	319.02	316.37	316.44	318.68	316.16	318.39	316.6	317.78	316.97	316.47	316.36	321.67	313.99	313.57	314.6	318.61	315.64	312.85	315.03	318.2	315.56	315.95	315	318.44	314.43	317.27	321.35	318.06	320	315.72	311.83	316.5
309.19	306.22	309.34	308.72	313.09	306.49	308.16	310.86	309	307.6	310.07	308.49	306.04	313	311.41	305.83	308.82	309.19	311.1	307.87	308.81	308.98	309.97	312.4	308.17	311.27	307.76	307.92	307.78	308.44	310.57	313.61	308.75	310.21	307.81	313.05	310.09	308.37	308.7	307.99	312.4	308.12	309.72	311.46	308.54	313.94	307.7	312.87	311.42	311.85
310.15	311.12	309.56	313.77	308.1	306.78	306.21	312.05	312.97	308.85	308.45	310.85	309.9	310.09	308.55	311.62	312.32	307.26	308.77	307.19	313.02	310.43	310.19	310.28	309.35	313.6	309.58	311.65	309.23	312.07	312.91	306.72	309.6	309.69	310.86	303.91	312.7	314.07	308.9	306.58	307.94	309.63	309.71	309.56	313.42	310.29	310.56	307.95	310.98	310.19
291.54	298.76	292.46	297.15	297.18	295.85	295.15	293.3	296.06	293.61	296.17	295.14	295.47	295.38	296.71	293.02	294.78	292.93	294.34	294.5	294.83	293.13	294.31	296.03	299.22	298.37	290.99	292.85	295.37	292.4	294.91	296.05	296.76	297.32	295.28	295.37	295.56	294.31	295.51	291.89	291.49	295.69	294.59	295.83	296.04	297.45	296.09	293.56	293.55	294.83
313.76	308.86	312.39	310.3	311.57	311.51	313.08	307.08	311.98	308.07	313.59	310.89	308.86	314.38	312.46	312.17	315.84	315.65	312.86	311.28	313.36	310.3	310.04	309.4	313.5	309.85	311.37	310.04	311.73	310.5	310.2	310.28	308	311.67	310.55	312.5	311.01	309.36	310.99	312.94	312.94	308.17	308.49	312.33	314.49	311.29	312	306.71	316.03	308.91
327.87	328.84	326.89	330.35	330.29	325.54	329.32	331.25	330.96	328.11	327.2	327.07	332.19	331.4	331.79	329.96	332.08	325.45	327.45	327.24	331.64	328.86	330.05	331.72	327.89	329.77	328.01	323.28	326.99	327.07	330.58	330.38	328.12	329.95	326.35	326.7	327.87	327.81	329.01	325.8	324.74	332.43	326.98	326.65	324.62	326.04	330.24	330.03	330.95	328.58
315.83	315.89	316.15	316.25	314.33	310.28	316.31	318.23	314.93	313.6	315.66	316.52	313.65	315.18	315.83	312.44	314.19	312.49	313.86	315.05	311.48	314.15	314.63	312.36	312.26	314.89	314.56	314.95	315.85	313.36	314.6	316.56	311.56	314.08	316.64	315.89	316.06	316.78	315.86	316.62	317.37	315.23	314.26	315.22	315.23	313.82	316.27	315.62	316.47	311.69
306.09	305.27	304.83	303.23	304.6	302.82	308.06	302.78	302.76	305.2	302.68	309.7	304.9	305.49	301.66	307.88	305.04	302.97	303.15	309.43	304.43	305.83	305.31	305.44	306.86	303.54	304.97	303.33	304.76	306.83	304.26	305.88	301.59	301.1	302.45	303.76	304.61	301.97	304.57	303.11	303.92	304.31	305.56	304.16	303.6	304.71	306.63	304.05	303.77	304.31
307.3	305.96	306.99	303.63	306.89	303.9	308.32	304.55	308.91	306.67	305.8	305.87	309	304.83	307.93	307.58	305.11	305.69	307.99	303.8	308.09	308.85	306.85	308	307.09	306.78	303.64	305.98	305.77	307.7	304.12	303.86	307.13	307.44	304.91	311.57	307.26	303.44	308.4	311.57	304.97	304.98	307.01	303.21	305.21	306.43	306.41	305.85	306.89	307.05
306.23	307.93	301.43	303.53	305.62	305.93	304.39	304.56	308.1	305.32	305.55	306.68	303.42	307.68	303.59	305.84	306.06	302.75	305.73	306.3	304	305.22	305.04	303.46	302.28	306.78	307.46	307.73	305.37	302.92	305.8	305.29	303.26	307.63	305.79	304.72	306.69	301.03	304.93	306.14	304.59	302.84	309.22	307.4	307.26	303.28	303.48	309.5	306.96	308.38
295.92	293.38	295.56	295.96	299.24	297.39	299.91	298.95	297.62	300.14	295.06	298.34	296.82	294.76	294.73	297.4	295.84	297.48	297.4	298.37	298.53	295.41	297.83	297.59	294.04	292.96	293.1	296.53	297.96	293.64	298.48	297.83	294.85	299.4	297.47	298.6	292.49	298.56	296.31	293.51	295.79	298.11	293.1	295.87	298.24	297.09	298.4	296.43	292.94	297.19
314.62	313.09	312.7	312.5	315.51	315.32	312.97	312.97	309.76	314.36	317.26	314.86	317.53	312.98	312.85	312.34	309.93	312.74	313.59	315.85	312.01	317.17	314.23	308.99	308.94	310.35	309.28	313.53	313	314.82	310.86	313.08	313.06	313.12	316.38	316.23	312.85	312.65	313.42	311.18	313.43	312.02	311.41	311.53	313.93	315.72	312.69	309.6	316.19	313.04
317.06	319.02	316.22	318.11	319	317.41	316.09	320.42	317.51	314.36	318.89	317.29	316.51	317.47	321.11	318.08	320.5	318.45	315.89	316.79	317.91	318.93	318.5	317.67	320.95	319.61	321.66	314.05	320.22	317.21	319.57	316.38	318.02	317.43	318.18	318.49	319.45	322.58	316.21	318.41	319.36	316.33	320.16	316.86	318.32	314.97	315.86	317.42	317.39	317.05
298.91	299.74	300.97	299.02	300.5	296.09	300.2	295.13	298.5	300.75	302.03	302.19	303.39	300.14	301.7	302.84	304.5	303.01	301.08	299.8	300.69	303.41	297.8	298.62	299.82	300.37	299.88	302.6	299.41	302.73	295.5	300.78	300.22	301.1	300.1	298.4	295.61	298.52	306.14	303.74	299.55	302.69	299.22	301.66	305.75	299.15	298.27	298.85	302.88	299.27
303.55	306.76	304.13	302.12	301.81	305.38	306.51	307.99	306.92	302.13	304.09	306.92	305.6	303.98	304.51	307.16	304.86	303.58	306.15	308.59	303.96	307.46	304.56	305.46	306.84	306.46	305.87	306.08	307.72	305.24	305.28	303.11	306.82	305.37	306.72	306.36	302.61	303.94	307	303.75	304.69	306.89	307.59	303.26	308.56	307.93	301.71	306.12	302	303.84
317.41	318.9	316.33	316.58	321.44	315.95	318.62	316.48	319.04	319.9	314.8	314.2	316.5	317.25	318.38	319.47	316.75	315.92	320.52	320.43	317.64	315.88	317.01	316.85	315.38	319.04	320.66	321.38	319.15	317.07	315.62	316.43	320.26	317.53	318.12	316.01	316.15	317.91	313.95	318.14	317.33	317.16	318.22	319.22	317.83	317.64	315.98	317.22	319.64	316
314.61	312.33	310.23	315.82	314.5	315.12	312.96	314.99	316.41	314.23	313.76	316.56	316.86	313.2	307.85	314.74	316.64	316.62	317.92	313.15	315.3	314.27	315.9	314.81	313.42	311.46	316.93	315.12	313.12	313.5	316.11	311.23	315.88	314.67	316.8	311.66	316.57	313.89	313.99	311.43	312.12	311.15	312.77	318.96	316.14	315.84	315.12	314.88	312.51	316.09
307.12	302.63	308.93	304.66	304.95	305.85	305.36	305.7	304.6	303.31	306.78	303.6	305.47	303.43	303.96	302.32	304.57	306.95	305.14	305.12	303.95	305.3	308.35	304.59	306.72	302.24	306.4	302.67	303.04	305.7	309.1	305.85	301.42	306.48	305.33	303.83	305.51	302.64	301.27	306.77	306.11	306.17	301.74	305.09	305.53	306.16	305.73	303.8	305.5	306.24
305.18	305.65	305.84	307.56	309.12	306.11	303.67	308.25	306.03	307.18	302.86	311.05	304.9	307.39	306.46	304.95	308.78	307.83	307.76	305.95	304.87	305.89	307.2	302.26	309.1	303.51	306.29	306.98	307.27	303.38	301.15	305.64	307.36	305.72	306.23	304.74	304.87	306.98	309	304.87	308.99	306.2	308.13	307.58	307.56	307.18	307.95	306.7	305.36	304.94
301.07	304.85	302.32	303.26	300.46	300.25	305.9	301.33	304.24	302.7	305.91	303.63	300.77	304.06	303.05	303.3	300.76	303.93	304.14	303.66	299.9	301.27	304.45	302.58	305.08	303.82	306.11	304.43	304.56	306.03	302.85	304.67	303.46	302.97	303.89	299.78	308.31	302.09	304.96	303.01	301.65	307.68	303.93	306.64	306.28	300.65	302.4	302.26	305.14	303.58
317.39	317.2	317.59	320.94	314.21	320.59	315.81	321.96	323.55	319.62	319.34	318.69	314.61	319.08	314	318.92	320.78	315.61	320.41	314.31	317.07	316.35	317.48	315.18	318.82	320.34	320.29	316.32	319.92	318.34	315.22	317.88	320.11	319.05	317.44	317.12	317.67	322.28	318.24	314.08	315.8	318.73	314.94	315.38	319.4	319.64	314.8	318.81	314.37	320.61
326.65	323.27	324	326.34	324.69	323.81	330.66	323.98	326.44	328.23	323.52	323.3	326.83	322.53	324.23	326.4	328.01	323.9	323.54	325.95	324.17	323.06	326.22	320.36	328.64	325.05	325.88	324.86	323.68	321.74	320.94	319.84	322.15	328.88	323.91	322.92	324.33	325.18	324.37	327.7	321.9	324.7	328.54	321	324.64	326.56	329.21	325.45	325.25	327.49
304.86	303.66	304.35	302.6	304.16	302.78	304.28	304.59	304.62	303.05	299.13	304.59	304.71	302.24	298.58	301.42	300.47	303.39	303.06	301.99	305.02	303.55	302.76	301.76	302.98	305.09	302.81	303.13	298.72	303.26	303.84	300.9	304.79	302.2	301.92	306.93	303.38	302.33	304.47	303.09	306.54	307.02	305.01	301.32	304.1	301.67	303.55	302.67	300.11	302.99
303.86	303.89	304.5	304.41	306.4	302.25	301.03	306.48	302.09	306.83	304.88	303.21	301.47	303.83	303.09	302.39	303.79	303.81	306.84	304.14	302.38	303.33	304.48	305.08	303.99	304.74	304.08	302.89	304.8	303.32	302.79	298.91	303.12	302.86	304.92	302.5	303.85	301.21	303.52	301.99	298.79	303.79	304.05	304.08	303.43	305.34	303.27	302.52	302.34	305.53
313.14	312.16	311.16	312.06	312.01	311.6	311.58	310.54	311.94	313.33	311.08	312.89	314.05	316.41	314.47	310.55	307.58	314.32	313.07	311.55	312.31	313.97	314.43	311.62	313.67	311.44	311.79	311.87	312.88	310.2	313.62	311.22	312.13	315.98	313.9	313.01	313.32	311.5	313.46	314.35	311.46	310.29	313.92	311.86	312.25	312.63	314.28	314.16	312.73	316.52
302.94	302.81	302.56	303.18	301.32	301.39	302.93	301.3	305.9	302.63	302.8	301.71	301.01	300.79	300.38	300.54	302.15	304.88	304.42	305.77	306.06	302.62	304.08	300.66	300.16	305.55	304.23	300.74	307.93	303.78	301.46	305.18	302.46	304.88	303.97	306.32	303.27	300.47	306.4	302.76	303.15	305.58	300.21	302.29	302.4	298.45	301.37	303.99	302.96	300.65
319.91	316.85	316	316.16	317.57	314.61	316.19	315.02	317.5	316.53	317.09	317.72	319.32	320.02	319.53	314.79	314.83	318.97	319.03	319.66	317.08	319	320.84	318.65	317.86	317.15	318.12	320.49	322.65	319.19	319.82	316.9	313.32	318.88	320.14	315.01	316.5	318.56	318.7	317.84	319.55	319.45	316.67	318.75	319.9	317.54	319.25	317.55	318.95	315.48
296.39	300	296.07	293.7	297.64	297.91	295.74	297.94	297.79	295.88	294.17	296.24	296.86	296.78	293.67	295.81	297.45	297.08	300.46	296.2	298.6	299.16	297.83	296.64	294.36	296.68	296.6	300.57	298.91	296.44	297.52	300.11	294.52	293.01	297.84	299.47	295.06	296.83	300.98	295.84	296.48	298.82	296.43	293.95	295.28	298.22	297.23	298.37	297.36	293.81
295.96	294.16	296.74	292.84	292.9	290.96	293.34	295.99	290.2	296.28	297.3	294.15	294.99	297.08	293.75	295.46	293	294.11	295.2	293.75	292.9	293.34	295.45	292.4	294.94	295.19	293.64	294.14	291.54	294.48	295.8	291.95	290.82	294.26	294.31	292.93	292.42	292.91	291.54	295.17	292.82	294.82	294.41	293.99	290.83	295.81	291.76	298.45	293.43	296.3
294.53	292.84	293.72	291.87	292.28	294.87	294.29	290.43	298.61	297.38	294.45	294.72	294.9	294.5	296.5	290.14	293.62	296.35	296.66	293.12	294.23	296.44	293.68	291.7	293.79	293.46	295.82	291.45	294.4	294.07	292.59	293.8	294.69	293.83	297.03	293.47	295.17	296.04	294.99	292.99	292.96	295.95	291.59	295.99	295.79	296	296.19	293.3	294.72	292.21
317.54	318.29	320.12	321.96	316.84	320.96	319	319.47	321.19	319.76	317.91	317.05	318.01	317.44	319.54	319.94	316.68	320.9	320.91	318.82	321.75	318.09	317.9	322.12	321.78	319.35	320.53	321.6	320.17	318.14	318.99	320.4	314.75	320.34	318.52	320	321.7	321.57	317.14	316.45	318.74	314.89	316.81	316.96	321.82	322.48	319.75	318.09	321.17	319.6
316.74	315.81	316.62	316.98	315.31	319.69	317.13	316.71	316.94	316.45	317.79	315.93	321.17	315.83	317.47	314.79	322.15	315.57	314.9	318.48	315.45	314.18	321.28	312.52	315.39	321.79	312.96	314.23	319.85	317.18	317.49	315.51	314.05	318.61	314.45	318.04	317.89	315.09	318.26	316.7	320.59	315.09	315.16	319.89	317.89	316.08	313.65	314.77	316.72	315.63
318.73	317.39	317.42	316.91	317.83	319.85	317.27	317.99	320.59	315.09	319.79	318.31	319.56	319.18	316.83	317.94	321.73	318.08	321.42	321.53	315.94	321.04	317.95	317.79	320.11	317.9	322.17	316.21	320.86	320.79	316.55	319.35	318.39	323.16	314.8	317.35	320.83	317.65	318.12	322.18	322.49	320.62	318.69	320.15	319.83	319.87	313.05	322.26	320.52	319.15
319.07	315.54	317.15	318.07	315.21	316.09	316.67	318.31	317.04	317.66	316.67	316.45	318.52	316.53	312.48	319.58	319.75	314.03	315.08	316.32	314.83	319.68	315.43	317.54	318.63	314.75	317.13	313.79	319.82	316.51	315.55	313.96	315.89	318.37	315.47	321.25	319.25	318.69	317.03	321.13	321.94	310.99	317.98	316.87	315.86	312.96	315.73	315.92	315.9	315.74
314.76	315.56	315.8	312.14	312.43	315.5	313.08	312.41	314.8	311.51	306.51	313.07	311.72	317.15	316.75	311.93	314.28	315.76	314.53	312.49	312.07	311.98	312.09	312.92	314.72	316.59	315.02	309.08	314.95	314.47	312.72	310.95	310.62	313.38	316.2	313.48	312.06	316.48	312.81	314.24	315.67	315.12	314.9	315.71	312.43	314.02	314.77	306.96	312.97	315.42
329.02	327.64	325.82	329.27	328.42	329.3	326.4	326.91	328.72	327.2	330.5	327.13	332.72	329.13	330.41	325.96	329.51	325.12	327.76	324.97	327.7	326.39	328.82	324.86	327.87	323.87	326.55	327.84	329.5	328.25	328.76	328.3	327.17	325.37	326.89	325.33	328.68	328.18	325.35	330.24	324.98	329.71	326.65	327.58	327.73	328.49	328.95	326.72	328.69	326.3
310.26	306.2	309.11	308.5	306.18	307.47	307.96	309.31	307.27	308.88	306.76	309.3	306.21	309.31	309.2	307.15	309.15	308.63	305.86	307.13	307.7	308.77	307.02	309.09	308.74	309.19	307.01	306.29	303.35	308.26	305.29	307.82	307.46	310.45	307.07	304.28	306.92	307.48	307.87	305.64	307.11	308.2	306.44	307.23	301.27	307.4	309.98	306.53	307.18	308.59
309.91	309.18	308.97	307.98	307.7	307.34	310.58	309.49	309.7	311.56	305.13	308.76	309.39	305.53	305.9	310.16	308.28	308.89	306.49	309.9	309.88	311.03	306.9	312.5	311.26	308.88	309.03	304.39	310.79	306.75	310.07	309.89	306.79	307.17	309.91	307.83	311.85	308.68	309.01	307.96	310.24	305.42	311.83	308.45	308.93	308.58	309.96	313.92	306.86	308.81
293.92	293.37	297.36	293.29	293.4	292.98	295.9	294.74	292.95	291.67	293.76	294.64	291.02	291.72	298.01	295.57	289.94	291.23	293.54	295.33	295.45	293.41	294.56	293.47	295.14	293.56	292.28	292.41	290.63	294.9	293.95	293.53	294.69	292.52	295.04	294.32	294.35	299.63	294	291.3	295.11	295.36	294.14	295.91	295.16	293.38	296.41	293.7	294.58	296.31
327.46	326.13	326.68	327.69	327.11	324.65	329.35	324.88	328.39	327.19	329.52	327.34	324.06	325.42	328.03	329.51	326.75	327.91	326.13	326.53	330.49	326.41	326.15	328.93	328.49	328.99	323.9	324.83	327.14	326.46	329.88	329.16	326.46	324.96	331	325.92	328.17	325.96	325.03	326.89	327.44	324.22	324.26	328.98	324.69	328.76	327.58	324.52	325.23	325.78
319.5	317.69	316.92	319.94	319.15	317.3	318.19	317.97	315.68	319.87	317.13	320.23	315.64	318.69	314.62	316.07	314.47	317.57	316.33	321.3	320.67	315.17	316.52	315.43	320.5	319.75	316.57	315.01	321.01	322.19	319.84	314.33	316.72	317.1	316.42	317.31	314.95	314.05	321.63	320.87	317	320.87	321.4	318	316.7	317.69	319.52	318.09	316.98	315.96
291.67	295.94	289.62	298.98	294.52	299.23	296.59	298.19	293.77	296.18	297.54	294.32	293.33	296.42	291.79	298.36	299.36	297.42	298.91	296.82	296.75	295.82	300.68	297.84	297.78	296.27	296.58	296.11	297.26	293.41	295.91	296.06	295.93	297.32	299.96	296.8	296.77	295.58	296.9	297.53	297.25	295.49	298.62	295.31	297.75	296.24	297.49	294.36	297.21	296.28
316.61	320.1	315.18	314.08	319.54	316.41	319.05	315.93	318.03	314.94	318.69	320.25	320.28	315.62	318.66	319.37	314.77	317.75	315.75	321.24	317	321.48	317.07	316.28	319.76	317.93	315.39	319.56	318.74	317.41	314.83	318.77	318.11	319.82	315.16	318.95	316.91	320.95	318.68	321.3	320.27	315.01	314.51	315.72	322.42	319.3	320.48	317.25	319.53	319.37
304.24	297.05	301	302.2	302.39	301.29	300.19	299.37	301	298.57	300.23	297.64	300.35	301.41	299.62	302.95	298.3	298.4	302.41	298.01	298.49	300.06	296.73	298.73	298.39	300.13	299.26	298.88	298.99	300.67	299.63	302.11	298.94	300.58	298.9	301.63	301.41	299.29	302.78	300.12	303.68	300.53	298.02	302.97	300.19	301.36	302.08	301.24	296.21	301.33
317.04	317.6	315.74	317.3	321.91	315.24	318.01	315.19	318.38	319.65	318.29	315.61	317.65	319.26	316.68	319.1	319.12	317.69	320.35	318.22	320.14	319.03	317.01	316.35	319	316.72	317.62	317.5	319.82	317.85	318.61	321.66	319.45	315.71	317.96	322.61	315.36	318.4	318.43	319.29	318.48	321.16	317.76	316.23	318.9	320.4	319.05	318.76	320.38	316.74
305.61	311.38	310.86	313.96	309.14	309.05	311.23	312.71	311.62	309.99	313.64	309.03	308.65	312.13	310.85	311.64	308.44	308.94	310.67	311.55	314.23	307.23	311.59	311.83	309.42	311.9	309.6	309.07	311.55	308.79	312.98	314.19	309.24	311.6	309.59	312.08	309.48	310.64	312.18	311.25	312.65	313.46	311.59	310.55	311.8	312.87	312.69	310.19	310.06	309.78
304.8	304.48	305.73	303.59	302.46	305.72	306.42	300.56	303.67	304.84	304.85	308.06	303.8	305.91	309.46	302.45	304.53	303.13	303.92	302.08	302.28	306.29	300.94	307.99	303.72	300.26	302.24	303.39	305.31	304.65	302.93	302.64	301.87	302.42	304.25	304.97	305.06	303	302.77	304.61	303.92	304.64	306.28	303.32	303.52	303.63	308.08	305.02	304.56	301.76
327.53	328.11	328.02	326.51	325.21	326.54	326.84	321.99	325.27	327.68	325.96	323.78	325.11	324.59	323.99	325.51	326.17	326.89	325.42	321.83	326.55	329.59	322.4	327.25	323.1	326.26	322.08	324.73	326.68	324.28	324.19	325.31	323.37	327.15	322.87	327.63	322.87	324.17	322.32	325.02	323.71	326.87	327.39	326.18	325.97	324.83	325.48	326.86	320.74	322.73
304.39	303.7	299.38	307.24	301.08	298.85	307.39	300.78	301.24	303.05	300.6	304.33	300.45	306.55	305.39	304.39	303.57	304.34	301.5	304.96	304.39	305.69	305.08	308.02	304.43	303.2	306.86	303.6	301.37	303.02	301.48	300.69	303.71	302.5	303.46	299.05	301.16	299.38	304.8	304.36	302.45	299.83	301.41	302.93	302.93	304.14	301.86	303.66	301.84	305.04
303.57	308.7	305.36	303.61	304.28	301.09	303.08	303.07	303.35	306.65	302.88	303.4	306.01	302.81	303.69	303.41	306.28	303.95	301.14	301.47	300.82	308.45	305.86	301.43	305.1	303.26	304.42	303.42	306.62	303.79	304.91	304.57	303.42	303.32	306.68	304.28	303.4	305.61	306.45	306.98	306.53	303.9	303.03	304.55	302.31	303.34	304.72	302.57	306.03	301.81
302.62	297.41	301.18	302.75	304.43	296.2	301.57	304.54	298.85	303.18	303.11	302.61	304.81	299.85	300.8	299.26	299.08	305.22	298.93	301.87	304.1	300.88	300.39	304.44	302.12	302.68	301.08	300.16	299.61	297.28	301.06	300.44	301.49	302.28	298.81	299.32	305.05	301.63	302.37	300.03	304.69	303.16	301.35	302.02	300.3	299.96	300.56	302.03	300.81	302.8
306.66	308.79	304.18	307.63	306.84	308.19	306.88	307.97	302.93	306.55	304.19	306.15	305.37	304.13	306.1	307.96	306.34	308.57	311.18	304.78	307.28	306.21	308.56	306.33	310.32	307.28	303.06	310.84	305.15	305.37	309.15	307.8	304.53	303.59	308.14	306.02	305.9	306.92	305.2	305.85	306.56	305.76	305.54	303.73	307.04	312.48	306.56	306.05	308.86	307.76
302.4	302.4	303.7	301.86	304.81	304.92	302.52	301.68	305.51	306.09	304.6	301.29	305.13	304.1	305.03	303.03	301.81	303.93	303.66	303.09	299.95	301.93	302.27	302.67	303.59	301.68	305.71	305.08	302.13	305.41	305.02	302.35	298.75	303.28	305.63	303.35	304.91	301.24	299.64	304.03	303.27	300.72	303.13	305.45	302.13	310.21	301.42	305.01	301.16	303.35
315.91	318.1	311.92	314.51	316.44	312.8	314.04	316.24	316.4	316.19	317.91	310.07	317.56	316.88	315	316.32	317.28	313.45	316.89	313.23	311.79	317.87	316.35	318.14	313.44	317.34	313.26	314.47	319.17	313.31	314.8	317.75	315.68	315.59	318.18	316.06	314.53	315.18	312.9	315.15	318.75	314.91	316.26	318.53	314.62	316.66	315.81	318.39	316.51	315.4
312.9	313.87	314.02	313.49	316.69	315.24	313.1	313.72	311.24	313.45	314.9	313.57	313.41	314.59	310.16	312.8	311.43	313.73	312.69	312.11	316.84	311.06	312.64	310.36	316.04	317.64	311.43	312.98	315.97	314.49	311.15	311.71	315.63	312.07	313.44	312.17	311.68	312.18	316.53	313.92	313.21	312.14	318.72	314.58	312.22	313.46	312.08	312.8	314.24	312.58
304.38	305.94	308.54	305.15	306.04	305.91	301.63	304.32	307.6	306.11	305.19	303.93	306.1	308.7	303.54	306.94	307.09	303.23	301.13	303.78	306.57	303.8	307.95	300.97	307.95	301.89	304.52	306.76	306.43	306.73	305.94	306.97	303.69	304.77	303.64	303.88	307.45	306.31	303.03	305.95	306.1	304.03	306.06	303.28	300.7	308.42	307.56	303.88	302.08	305.06
328.73	330.52	328.01	328.3	330.25	327.97	326.74	324.78	328.31	327.42	327.88	330.08	327.04	330.19	322.12	325.07	329.08	322.28	330.15	331.02	327.52	326.52	329.37	322.92	325.35	331.15	328.65	329.68	328.32	328.81	325	326.61	325.9	331.27	329.94	328.01	325.77	326.46	328.14	324.81	326.28	329.39	326.28	327.42	327.25	327.56	329.14	328.76	329.41	328.18
317.23	316.18	315.41	315.02	313.01	309.36	312.53	315.51	313.56	312.82	314.1	314.26	312.45	313.79	311.11	314.07	311.1	314.82	318.07	315.82	316.21	312.79	314.19	316.27	314.85	314.48	316.08	316.69	311.42	314.93	313.9	314.87	313.48	312.82	315.26	315.11	310.32	312.83	311.23	313.29	315.08	316.21	310.97	311.39	312.66	312.7	313.67	313.52	313.19	314.69
298.83	296.83	295.82	305.11	302.05	298.7	299.23	297.94	297.27	297.43	301.05	299.98	302.29	296.12	300.38	300.4	299.83	302.19	297.26	296.54	298.56	297.84	299.43	299.54	295.7	301.22	297.47	296.42	296.92	301.73	298.46	300.87	300.96	300.53	296.9	304.34	302.19	300.81	298.51	300.61	298.51	301.96	301.38	298.21	300.75	301.23	297.71	298.72	298.02	298.7
321.11	321.12	317.9	321.01	319.33	321.04	318.17	319.76	317.93	314.11	320.55	319.33	318.99	321.97	320.05	321.36	320.48	321.97	318.27	319.73	315.08	322.22	317.67	320.41	318.95	318.97	320.76	318.21	319.3	323.54	318.89	321.39	322.5	319.97	318.76	315.6	319.47	317.57	319.15	319.41	320.91	316.91	316.69	320.29	315.36	315.01	317.69	320.08	321.01	320.98
298.3	299.03	300.26	300.17	298.38	300.68	299.51	299.86	298.32	299.8	302.69	303.22	301.75	299.29	300.63	301.92	302.97	302.34	300.38	301.39	299.92	298.51	300.34	300.04	301.09	300.08	300.2	302.97	304.45	303.09	301.92	301.47	304.39	297.05	302.66	300.37	296.82	298.99	299.87	299.14	301.9	299.15	300.36	303.3	301.4	303.06	300.98	302.47	299.53	296.57
317.36	316.54	317.55	317.22	316.95	315.53	312.1	313.35	315.93	314.28	313.44	315.44	317	315.03	317.6	315.62	316.65	317.24	316.84	315.95	316.29	312.02	314.92	317.83	313.88	315.4	314.51	314.41	315.6	315.21	317.68	317.37	313.71	314.96	313.74	311.65	312.22	315.14	315.97	314.74	312.24	317.21	312.21	312.51	313.78	313.27	314.62	313.56	316.58	316.21
311.43	308.93	311.52	309.71	309.84	313.59	306.87	307.94	313.22	311.94	308.82	311.19	312.79	308.73	309.4	309.43	311.75	307.6	309.5	309.04	307.31	307.54	310.19	310.63	311.54	308.62	307.99	311.93	309.95	308.17	312.94	308.24	308.1	309.98	308.89	308.83	310.49	311.5	307.33	309.49	312.31	308.35	309.3	310.39	310.02	311.6	312.45	306.15	314.1	309.81
290.63	294.47	294.45	293.92	295.95	298.6	295.22	297.71	296.35	294.45	295.43	293.75	293.18	290.77	291.69	292.31	293.34	292.63	296.21	294.73	292.91	298	293.62	294.48	294.32	293.75	294.17	290.23	296.03	295.62	294.8	292.87	297.49	292.08	293.78	292.65	297.6	295.3	293.76	297.54	292.53	293.28	295.63	290.49	294.3	295.09	293.22	295.38	291.11	293.26
299.05	300.74	302.91	300.13	304.62	298.71	301.66	302.41	299.77	302.7	298.24	298.2	299.02	299.38	299.58	300.49	299.57	297.66	300.17	300.67	297.8	301.32	296.09	300.87	300.07	298.34	296.29	299.2	298.88	302.09	297.9	302.14	296.53	300.46	301.33	302.07	299.35	300.08	302.79	300.75	294.94	297.74	297.96	297.27	303.29	299.05	296.76	301.13	300.46	297.91
314.2	309.8	309.65	310.47	308.56	312.54	313.76	307.04	312.72	308.16	309.13	311.54	309.72	311.15	311.88	314.45	312.63	315.19	313.01	312.64	313.16	308.65	312.58	308.09	312.94	306.35	308.9	311.58	308.06	306.33	309.83	311.81	309.46	309.43	311.14	307.07	314.07	314.63	310.47	311.95	309.49	310.5	309.7	311.44	307.77	314.34	312.6	312.05	311.1	311.23
319.13	320.1	316.89	318.58	317.17	317.07	323.81	318.28	319.13	319.74	318.69	321.45	316.03	318.62	319.87	322.71	320.4	318.4	315.69	319.87	316.64	318.47	318.96	316.81	318.37	319.12	318.16	320.9	316.15	319.73	319.78	320.64	318.89	317.22	319.7	316.48	318.54	317.63	317.58	319.85	319.12	320.5	319.64	319.18	317.73	320.03	316.68	314.49	317.33	314.59
306	306.15	309.07	305.55	306.4	302.86	308.22	302.11	305.62	308.32	303.51	302.39	307.37	306.03	303.98	303.29	307.73	308.05	306.62	307.21	306.11	308.59	305.26	308.07	306.92	306	308.95	304	307.36	306.98	308.61	307.06	307.78	306.72	307	302.02	309.62	308.9	306.56	307.01	306.85	308.35	308.06	304.64	306.4	307.51	307.02	304	307.78	304.95
305.81	301.82	303.17	301.4	298.54	303.88	303.1	301.27	303.86	306.71	304.56	302.86	302.46	301.5	300.94	302.21	305.78	303.56	300.97	299.71	302.82	302.14	299.76	305.03	303.35	303.71	305.94	304	301.61	303	304.06	304.74	303.15	304.47	305.59	301.67	302.85	304.57	299.91	303.59	297.46	301.49	304.11	300.14	304.51	304.61	302.24	302.52	301.59	303.98
325.91	325.93	326.76	327.97	328.39	324.79	325.28	325.04	329.4	325.39	326.74	329.49	328.01	327.25	327.56	327.65	327.77	324.74	328.33	325.92	328.4	326.02	330.4	328.09	328.9	328.88	328.03	329.23	327.22	327.43	328.83	326.44	323.34	325.43	327.5	327.44	324.87	326.83	331.42	326.62	326.6	326.32	326.86	326.4	327.42	321.91	328.93	328.53	325.15	329.84
302.84	303.3	303.75	302.15	304.08	301.93	300.16	302.14	300.92	303.56	301.95	303.91	306.81	302.37	303.17	300.17	299.82	301.24	308.19	301.88	301.34	306.66	305.94	305.72	303.4	300	305.33	304.24	300.26	299.45	303.75	305.37	299.11	305.09	302.81	304.91	300.55	303.15	302.46	299.46	301.44	302.73	303.32	300.92	302.9	302.17	300.42	306.06	303.17	303.56
315.15	317.85	312.79	319.35	317.68	317.77	316.66	320.74	321.54	315.96	315.37	315.03	318.11	321.44	317.89	318.31	320.56	316.61	322.06	318.69	320.19	319.1	319.16	315.95	316.51	317.82	314.08	315.13	314.99	317.56	318.89	316.86	318.75	316.7	319.3	318.32	319.36	314.68	314.56	319.88	318.88	321.84	320.42	318.51	317.72	317.82	317.31	319.11	315.49	318.57
323.54	322.87	326.73	325.15	322.32	323.79	323.68	323.78	329.56	321.45	325.34	324.76	326.74	323.83	326.9	325.27	322.58	329.74	328.24	326.33	325.37	319.45	328.04	325.32	326.51	322.85	321.42	327.69	329.14	326.62	325.25	327.74	322.56	323.52	327.74	325.34	328.72	319.66	330.35	328.09	324.86	325.82	321.81	326.8	325.8	322.57	325.35	327.17	323.51	323.95
297.93	302.23	300.3	297.45	299.15	302.65	299.3	304.19	301.98	300.63	301.07	303.24	301.94	302.07	302.4	303.7	300.89	306.09	303.15	306.98	301.4	299.68	305.44	301.39	301.55	301.75	300.69	301.87	300.96	297.54	298.57	299.14	301.67	300.25	299.56	301.95	304.99	301.24	296.48	302.4	300.53	299.4	301.16	300.15	300.65	300.68	301.74	301.86	302.53	296.86
319.69	313.77	317.59	316.97	318.31	318.89	316.79	318.42	318.58	320.69	315.05	317.52	317.69	315.8	315.1	317.24	317.83	318.01	314.22	318.71	320.92	316.03	318.35	313.13	319.36	320.33	315.22	315.94	316.29	318.71	320.38	319.89	318.05	316.66	319.99	316.21	317.31	319.82	318.26	315.18	319.37	320.57	314.65	316.01	317	316.32	319.59	318.98	320.95	318.77
316.94	316.75	317.6	320.18	319	316.81	316.88	319.36	318.38	317.19	317.85	317.01	318.89	320.82	320.42	314.44	316.31	317.42	315.75	323.21	319.14	320.08	312.34	318.47	318.5	317.51	314.79	319.7	320.79	322.92	317.03	319.82	317.72	317.35	317.58	316.35	319.4	318.37	319.47	317.27	316.96	317.24	316.91	322.29	317.1	320.99	320	318.73	318.04	315.97
319.29	314.42	317.9	315.8	316.53	313.54	319.52	313.05	315.54	314.54	311.2	314.19	314.03	321.65	317.71	317.26	315.59	314.75	314.42	315.95	313.45	318.5	319.39	317.72	312.17	319.08	318.38	314.32	318.6	314.64	316.88	313.4	317.11	315.36	316.44	315.71	315.58	319.69	315.16	318.98	315.65	317.33	317.57	317	315.41	315.02	316.39	316.22	313.45	316.56
306.82	301.82	302.08	307.91	304.8	301.53	306.52	303.99	302.34	303.55	302.42	300.95	304.31	303.05	303.12	305.09	300.51	298.25	302.31	304.87	301.71	301.28	300.07	307.03	303.47	301.94	306.05	300.09	298.42	302.68	304.74	300.24	301.68	306.82	304.42	301.29	306.08	301.52	307.02	303.79	306.11	304.29	303.46	301.88	300.16	301.92	305.98	301.97	302.58	303.73
324.53	323.19	325.26	319.3	327.42	327.04	326.69	325.63	328.31	323.07	322.85	326.49	323.32	324.61	324.99	323.17	326.21	326.08	327.06	323.32	322.92	323.31	327.8	324.59	325.54	323.89	324.34	324.16	323.08	327.57	324.5	324.9	321.85	327.29	326.19	325.2	324.19	326.72	326.29	327.17	325.42	327.58	326.66	325.14	327.44	324.96	325.88	324.63	323.88	325.55
311.66	311.19	309.69	307.6	306.13	309.78	312.22	306.59	307.74	309.85	307.99	310.25	305.7	308.09	306.51	311.41	308.58	309.88	308.55	308.05	310.13	309.46	311.1	307.82	310.82	306.2	306.77	310.58	310.64	305.9	307.64	308.44	312.56	308.93	310.67	307.43	310.03	309.05	309.85	306.54	307.06	310.12	309.11	310.83	310.2	309.25	306.75	308.54	306.69	308.17
311.47	310.68	314.71	316.26	313.44	315.17	316.05	315.64	314.69	316.71	313.46	313.67	315.72	312.91	315.6	314.99	313.36	313.36	314.8	314.82	314.29	315.92	315.39	312.87	317.17	309.25	315.03	316.76	314.92	317.48	314.53	313.85	312.09	317.82	314.73	310.2	317.87	316.71	314.23	313.81	313.84	314.43	311.74	312.49	311.51	314.67	313.72	312.27	314.83	317.09
309.86	310.63	310.84	309.61	311.45	312.65	310.43	311.73	311.95	310.5	307.72	310.72	309.87	315.71	311.9	312.44	310.59	315.32	310.26	313.96	313.41	312.39	311.43	313	311.22	311.13	310.61	316.11	310.62	309.8	312.68	310.13	314.98	313.73	311.94	314.61	309.94	310.23	311.93	313.08	311.02	314.99	310.05	311.59	314.81	312.25	313.54	312.58	312.41	316.11
290.8	294.81	295.72	296.72	294.67	292.6	292.2	292.43	295.82	294.58	295.12	298.22	293.72	292.72	296.63	296.31	295.32	293.37	294.9	293.45	291.91	295.94	294.33	296.28	292.78	296.68	294.16	295.7	294.47	295.57	296.65	290.86	291.6	293.9	296.54	297.38	291.97	297.46	293.72	297.61	295.71	297.94	295.28	294.32	296.13	299.36	294.73	291.74	295.94	293.61
308.91	308.93	306.34	304.69	305.67	309.47	312.27	306.13	308.51	310	309.84	310.75	310.42	307.58	310.15	310.7	307.44	312.72	311.72	307.31	311.15	310.32	309.35	308.28	305.65	309.02	306.76	308.1	309.73	309.21	307.74	307.62	307.2	312.21	310.33	307.47	310.53	309.94	306.77	309.67	307.98	308.75	307.84	307.41	309.48	312.85	306.65	311.47	305.44	308.94
326.09	328.84	327.38	325.59	328.06	329.58	330.16	328.9	326.59	330.7	326.23	328.67	327.76	326.95	325.84	324.27	327.81	326.55	326.35	326.56	330.49	328.96	325.63	326.83	327.55	326.94	327.49	329.03	330.04	327.61	327.2	330.45	327.46	328.9	329.9	328.95	327.79	326.72	327.47	330.92	327.37	331.05	327.52	327.94	327.82	331.18	330.35	327.69	326.91	322.88
299.02	299.13	300.74	296.16	298.87	298.75	301.36	303.29	299.17	299.21	297.97	296.34	301.46	299.9	303.44	300.55	301.43	299.99	305.06	300.77	298.9	298.79	298.1	299.13	303.83	300.46	304.93	299.66	302.27	301.37	299.36	299.24	301.42	301.92	299.1	297.5	301.16	297.7	295.9	300.53	300.71	296.99	299.19	299.56	298.66	300.14	299.23	300.47	299.03	300.69
301.72	307.61	302.49	305.46	306.74	306	306.69	304.99	305.62	307.94	305.45	306.86	302.97	303.56	305.17	307.78	307.91	302.17	303.71	304.9	305.2	305.56	303.56	306.32	298.75	303.72	304.73	303.88	304.01	305.71	304.98	300.75	308.06	304.4	305.86	307.14	301.87	305.33	306.5	304.16	306.17	302.73	303.84	305.33	304.73	304.67	306.44	304.11	307.89	306.17
313.61	310	309.79	309.69	309.57	313.23	310.49	309.76	309.88	312.63	313.87	310.99	309.89	311.25	311.46	306.44	311.4	311.82	312.11	310.24	309.27	308.73	311.13	313.84	308.9	307.93	310.03	310.28	311.49	312.58	311.26	309.46	312.74	312.69	313.51	311.06	311.75	309.03	313.45	309.76	307.26	308.36	311.07	311.37	309.42	310.2	311.83	311.8	306.87	309.9
320.34	318.77	321.73	316.31	317.6	322.81	314.98	320.27	320.23	316.8	315.95	317.9	319.95	315.84	320.47	320.3	323.02	316.96	319.8	317.03	318.53	317.88	320.25	317.57	317.45	317.25	318.62	315.73	318.44	315.51	318.71	318.5	316.59	318.39	318.25	314.44	320.1	319.75	318.03	317.45	319.6	319.09	317.87	321.5	319.13	319.08	322.95	320.12	315.57	322.12
315.91	316.52	313.66	315.52	315.3	313.79	316.49	315.55	311.85	314.49	318.26	315.83	315.4	315.31	312.37	314.91	317.38	314.35	317.9	316.71	315.29	318.16	316.3	315.69	318.22	315	317.07	314.5	313.12	315.29	314.58	317.73	316.07	314.57	312.7	316.53	316.89	312.76	314.92	315.26	313.19	314.83	318.04	317.26	317.96	315.49	313.08	317.49	316.78	318.28
315.87	317.42	318.88	317.9	317.28	317.24	315.55	317.37	317.73	318.58	317.61	315.39	319.89	318.11	320.83	316.8	315.71	317.5	314.58	319.32	315.71	315.44	318.21	316.76	313.54	318.19	315.52	313.62	317.1	315.16	318.35	317.19	314	318.74	316.51	318.58	319.58	318.97	317.53	317.9	319.86	315.37	320.06	317.83	313.87	318.64	317.2	319.5	319.35	320.46
305.85	308.83	304.48	304.92	309.69	307.66	307.29	310.51	307.39	306.23	310.13	306.59	307.8	309.56	306.01	307.11	310.41	303.09	305.32	303.82	307.72	307	308.68	308.01	303.81	309.54	310.45	306.3	309.47	303.51	303.93	310.54	306.58	307.7	304.97	306.32	306.27	307.55	308.6	306.35	305.27	308.81	310.15	306.79	307.9	309.84	309.44	306.43	305.1	307.24
302.43	305.28	305.01	304.52	300.07	306.59	299.92	304.77	300.66	301.91	305.28	301.77	299.05	305.29	305.29	305.53	300.52	305.72	309.9	304.72	299.56	302.64	304.24	305.47	300.94	303.26	303.41	304.7	302.3	304.95	300.85	303.23	299.89	303.07	305.16	304.07	302.88	301.2	299.63	301.54	303.6	300.69	306.41	303.64	304.88	305.4	303.77	301.58	304.24	306.47
304.27	297.66	303.75	305.34	311.29	306.79	305.7	302.95	303.7	307.43	300.71	302.91	304.13	302.29	304.43	305.69	300.92	305.38	302.78	305.68	301.76	303.9	306.97	304.65	303.09	304.3	301.5	305.74	303.43	305.23	304.49	302.87	306.44	303.44	304.03	303.45	303.73	303.44	301.48	303.84	305.51	305.08	303.21	305.87	306.75	308.76	303.64	305.52	303.99	302.42
295.2	294.55	293.48	294.57	290.48	296.53	299.59	291.6	294.19	298	294.88	296.15	294.43	292.31	295.4	289.55	290.02	290.87	293.84	291.54	293.59	293.2	292.59	293.08	291.96	292.01	294.17	294.49	295.1	294.46	294.45	293.81	293.5	296.48	293.17	292.22	295.89	291.58	292.23	294.2	299.64	293.89	295.14	294.02	296.15	293.68	294.09	295.52	295.3	295.75
313.64	314.11	316.4	315.25	312.35	315.92	315.75	316.25	315.18	315.79	317.33	319.26	315.5	311.06	315.93	314.42	313.07	314.04	314.94	317.17	315.13	318.31	318.33	319.56	317.38	314.47	314.25	315.15	318.72	316.3	316.93	316.41	314.92	316.14	317.41	317.19	314.2	314.51	312.17	313.43	314.29	317.38	319.17	314.53	312.96	315.83	314.95	317.95	317.94	317.72
301.3	300.19	295.49	300.8	299.08	299.25	303.11	295.12	300.01	298.34	301.02	299.55	298.83	304.89	298.49	296.2	300.97	300.98	301.24	300.49	301.77	300.89	300.71	300.3	300.05	300.45	301.36	302.74	298.96	300.43	296.73	302.16	298.65	298.44	300.14	299.8	296.75	300.82	299.45	299.02	297.54	300.17	301.91	302.09	300.16	300.35	302.14	296.9	300.22	300.63
316.66	309.74	313.04	315.18	314.89	315.73	314.35	311.97	312.48	314.66	313.71	312.88	311.97	312.51	315.81	315.88	310.42	314.2	313.36	313.98	315.67	314.5	313.01	311.18	314.04	315.44	316.81	315.7	309.42	314.46	315.01	315.1	315.45	312.49	309.76	312.07	312.34	314.77	311.89	315.46	313.96	312.34	313.87	309.98	313.6	312.89	313.42	311.97	314.73	316.44
295.81	305.41	299.13	298.27	299.3	301.34	297.41	302.05	298.22	301.26	296.92	300.93	298.89	302.48	303.01	296.27	301.02	303.04	299.22	299.08	301.06	297.62	302.12	298.85	301.3	300.55	301.45	300.34	295.78	299.83	296.6	301.66	303.7	300.4	302	299.63	299.07	301.44	300.66	300.4	302.21	297.1	302.11	298.81	301.32	298.73	302.61	299.82	302.17	300.38
307.33	301.17	304.14	306.46	303.67	302.76	306.78	306.49	303.81	308.13	307.01	305.47	306.14	306.4	305.63	305.79	304.68	302.12	307.93	305.99	301.94	301.52	307.79	306.6	307.04	305.54	307.44	306.95	305.16	304.1	306.08	304.92	303.46	308.08	310.98	306.42	305.53	303.35	303.39	307.43	305.53	303.5	302.21	302.64	305.9	308.32	303.99	305.18	305.64	304.75
314.19	307.56	312.49	309.88	311.21	312.5	316.09	311.97	311.15	308.72	315.38	312.02	313.09	314.21	313.35	312.53	310.85	315.1	313.56	314.45	312.38	313.9	315.02	310.87	312.02	312.39	315.99	311.57	312.61	313.78	311.48	313.47	306.7	311.22	316.64	312.42	313.35	311.88	314.96	312.7	315.88	312.87	315.22	314.49	314.53	312.61	317.13	313.23	310.81	314.32
316.06	317.33	316.42	312.78	311.76	312.68	315.99	318.43	310.86	312.83	315.21	314.36	314.08	312.99	315.24	315.96	317.62	314.78	316.31	313.58	317.87	318.71	316.25	314.46	315.75	317.08	318.81	317.74	313.69	315.52	315.52	314.45	315.01	314.32	312.03	314.61	315.45	314.47	314.2	316.66	314.7	315.31	310.42	315.26	314.01	313.53	315.24	309.45	314.21	314.11
312.23	318.44	314.37	315.9	313.88	314.29	313.2	313.94	315.5	312.72	310.51	314.72	315.08	316.62	316.32	315.84	315.6	318.62	314.83	310.83	315.56	312.06	316.3	314.38	314.97	312.23	316.47	312.15	317.02	313.5	314.35	316.92	312.78	316.55	314.66	315.61	314.78	314.91	314.46	316.38	312.96	315.73	312.59	314.94	318.37	313.6	317.76	317	316.24	314.55
316.3	322.67	321.93	317.37	316.27	318.01	320.71	317.34	315.86	321.04	316.88	320.23	314.69	317.14	322.67	315.67	318.06	319.5	317.55	315.73	311.01	317.26	316.17	317.92	315.45	316.85	318.52	318.44	319.37	320.19	320	317.67	320.98	315.21	321.57	318.76	316.69	317.13	318.08	316.69	319.52	319.59	318.44	317.67	316.95	317.63	313.91	313.94	318.27	315.93
321.61	320.63	320.07	322.44	317.36	318.92	320.34	319.28	321.46	317.44	319.43	320.66	313.9	319.03	318.56	320.13	322.95	319.73	316.78	317.82	318.39	319.03	321.1	317.98	321.56	319.94	320.02	318.2	318.63	319.08	320.67	315.52	319.77	315.46	318.28	317.24	319.51	318.9	316.65	319.15	318.31	318.68	321.97	316.82	322.18	318.43	318.65	320.06	319.32	318.57
299.37	294.72	296.13	298.73	296.05	293.27	297.02	295.14	297.86	295.06	298.03	296.24	298.26	294	297.64	296.18	295.99	296.64	295.48	294.3	297.88	297.33	299.23	295.47	295.87	300.06	295.96	294.97	298.44	293.75	299.05	293.58	295.42	296.84	301.52	295.39	300.46	296.48	297.72	295.38	298.29	298.57	295.97	297.7	294.93	295.92	292.47	297.92	295.32	297.45
314.35	314.05	314.04	312.76	316.83	315.17	315.26	316.46	316.58	315.2	315.13	315.28	314.64	317.46	315.28	315.1	318.94	312.71	312.19	313.1	315.55	315.25	317.01	314.36	316.66	315.66	319.14	313.95	315.18	315.23	315.48	318.02	311.68	311.03	315.94	317.97	317.27	316.58	314.23	316.01	318.56	316.16	314.44	317.75	314.87	312.77	318.7	313.95	316.93	314.26
300.12	301.54	300.66	304.36	299.19	302.67	302.25	304.89	301.44	301.48	299.08	303.44	302.77	296.15	300.9	301.69	302.19	297.03	299.17	298.95	299.67	299.1	295.89	296.95	300.95	298.55	300.05	302.69	299.4	301.07	298.33	300.21	298.67	302.43	300.1	302.67	297.44	300.42	300.33	299.7	298.49	300.03	302.14	300.17	297.8	303.29	301.75	301.62	302.13	299.12
327.59	326.03	326.85	329.58	326.4	329.39	331.31	328.87	329.14	326.45	329.84	328.4	330.39	327.09	328.56	330.15	326.67	330.34	323.77	329.64	329.8	326.37	330.31	326.97	330.49	330.73	329.48	329.3	329.14	328.19	328.61	326.57	329.68	329.43	329.73	332.12	327.99	330.41	330.7	330.81	327.43	329.83	326.25	328.44	330.42	329.29	332.82	328.46	328.01	329.62
303.7	305.83	305.92	307.09	305.86	305.86	310.12	307.98	308.17	306.4	306.49	305.19	305.53	306.44	306.99	304.75	302.8	303.97	310.5	303.86	305.38	307.57	305.64	308.62	305.36	307.3	303.89	306.1	312.27	305.25	306	307.12	303.39	309.87	303.79	305.24	305.32	305.67	306.92	305.83	305.14	302.78	304.71	307.75	306.78	307.27	309.16	306.81	305.08	305.24
309.26	307.36	308.42	312.44	311.62	310.82	309.27	308.37	309.07	308.02	310.9	310.36	307.8	307.26	308.17	311.92	312.43	308.34	312.18	306.66	308.54	307.4	306.05	307.67	308.58	314.42	309.08	308.99	308.89	310.44	308.32	311.52	308.69	307.86	310.04	304.92	305.48	308.43	308.27	306.77	308.41	312.26	310.01	309.15	308.51	309.63	306.89	311.95	305.68	306.56
302.34	299.38	302.62	300.68	300.93	302.2	299.98	302.59	301.44	303.64	307	300.2	299.79	300.36	301.53	301.39	304.39	302.62	303.89	300.34	305.54	298.74	303.37	299.82	301.28	299.52	299.61	304.89	302.66	302.76	301.98	300.21	300.01	299.88	299.41	302.45	300.75	305.68	301.52	304.74	300.63	299.86	300.38	301.46	302.43	304.73	304.54	303.46	302.57	302.49
314.95	312.99	312.97	316.65	314.25	314.96	312.59	315.5	310.95	314.36	316.32	312	317.7	315.83	310.15	311.69	315.83	313.29	312.72	313.81	317.43	314.8	315.05	314.51	313.44	312.23	310.84	312.51	313.95	314.38	317.88	313.17	312.84	313.57	313.14	315.1	312.61	315.09	312.02	313.96	312.22	313.79	312.02	314.4	313.39	313.22	311.6	314.39	308.27	315.66
315.42	315.04	315.34	316.72	317.72	315.14	314.87	314.04	310.97	318.69	313.48	315.41	314.04	312.36	314.3	312.1	309.94	315.78	313.09	318.48	316.55	319.06	316.33	318.56	316.29	316.21	314.89	315.7	313.32	313.68	311.29	311.36	312.24	313.39	314.53	312.39	314.76	313.69	317.89	312.89	315.46	316.84	313.81	313.11	313.97	316.44	316.7	315.27	315.81	317.18
303.36	306.41	305.18	302.13	303.68	304.67	307.99	305.79	301.41	307.24	303.2	306.95	306.63	306.74	308.98	307.35	305.44	303.9	303.59	305.38	303.53	305.74	306.12	304.43	302.57	305.92	303.99	303.55	305.18	304.54	303.39	307.92	302.61	307.14	304.66	306.95	304.69	306.15	306.47	308.53	304.84	305.83	304.05	307.4	306.02	305.92	305.85	304.92	304.19	303.22
304.61	305.37	310.69	313.11	313.03	311.85	310.8	308.72	308.59	312.57	309.42	307.92	310.26	309.58	309.5	310.12	309.68	306.58	311.09	308.47	313.26	305.96	309.85	309.73	309.31	306.91	311.67	309.95	312.59	312.22	310.33	313.27	310.79	306.51	309.9	309.46	308.3	308.35	310.42	308.44	304.49	309.91	311.32	310.32	308.84	307.24	309.05	310.36	306.11	309.13
315.47	314.67	315.65	314.36	311.58	316.58	314.13	313.62	313.46	314.59	317.07	316.13	313.69	312.62	314.99	313.3	315.73	311.5	310.91	313.11	309.54	315.62	316.35	315.31	317.01	313.42	314.54	313.9	313.69	313.94	310.23	314.71	317.28	311.94	313.31	313.92	314.77	311.58	313.71	316.84	313.05	313.12	316.04	313.06	312.68	315.8	313.69	313.7	316.32	314.99
329.43	326.56	329.66	332.46	327.06	329.94	326.72	327.22	325.7	327.79	331.69	327.29	329.42	331.1	327.31	326.31	329.19	326.12	323.81	325.41	328.94	329.92	326.67	329.59	327.94	327.93	325.35	328.1	326.29	325.04	329.65	327.72	327.23	326.61	326.44	334.91	328.42	326.43	327.11	325.32	327.52	328.3	328.19	326.66	327.68	329.18	330.07	324.14	326.71	328.6
310.55	313.96	310.89	313.16	311.66	314.2	311.34	312.08	310.75	312.44	312.65	310.79	308.28	309.36	312.54	309.71	315.23	313.67	310.25	313.6	311.57	310.92	312.19	308.18	310.7	312.64	312.89	312.2	310.68	315.14	312.68	313.38	310.69	310.89	312.57	311.07	313.8	316.47	311.18	312.74	313.79	311.34	310.9	307.47	311.9	314.71	315.17	314.77	309.56	311.12
312.1	310.37	308.15	312.49	312.07	308.49	310.6	309.89	308.82	307.69	308.99	307.71	309.46	309.17	311.61	310.81	310.09	311.89	308.63	307.04	309.8	310.67	308.1	310.84	309.21	307.05	310.77	310.15	308.36	309.37	309.87	310.79	309.98	311.02	310.14	308.9	310.99	304.92	309.29	311.73	307.84	310.38	307.17	311.85	313.32	309.81	307.87	309.33	308.71	307.28
317.72	315.33	316.08	318.67	318.85	319.04	321.52	314.58	317.51	314.33	320.88	318.29	323.62	317.8	317.25	317.77	316.29	321.48	318.94	316.02	318.04	318.3	317.85	317.54	316.43	321.88	316.88	315.98	319.63	321.14	319.02	317.38	317.02	321.78	319.27	314.44	318.36	322.26	317.23	317.79	317.65	317.01	315.17	317.64	318.09	317.51	318.7	313.34	318.03	316.3
304.94	306.52	306.59	303.48	308.64	302.3	304.2	301.08	306.48	305.63	304.07	304	305.5	305.73	304.94	307.09	305.52	302.76	307.26	305.89	304.52	301.89	304.44	307.07	304.89	306.88	305.73	304.29	300.82	305.39	306.43	302.75	302.39	307.3	304.16	305.08	305.84	304.69	304.3	302.99	302.6	303.6	304	303.93	304.87	305.72	306.93	304.57	303.2	305.62
325.71	325.45	323.66	325.8	323.59	324.83	327.97	321.57	325.2	319.71	326.86	324.72	324.02	327.58	325.57	323.89	324.12	325.57	327.1	324.48	324.24	326.99	324.05	322.87	321.81	324.17	323.59	322.38	322.34	325.89	326.49	324.32	325.48	322.64	325.83	324.64	325.32	324.03	323.42	328.28	322.99	324.55	321.66	322.62	323.59	324.97	329.74	323.89	323.38	325.95
303.87	298.97	301.7	302.97	302.74	303.61	302.16	299.95	302.09	300.14	301.49	305.97	304.62	302.88	303.47	302.84	303.17	304.86	305.33	299.28	307.6	302.11	306.85	301.95	306.68	302.08	302.93	303.59	304.82	302.75	304.11	304.26	302.23	304.21	299.78	302.07	303.17	302.67	304.85	300.38	304.33	304.47	300.09	305.05	302.74	303.38	304.73	302.37	300.74	306.14
326.78	325.19	329.66	329.33	330.62	328.61	327.66	327.94	327.62	326.77	329.38	328.13	327.86	327.4	325.28	327.48	329.47	328.01	329.94	329.28	331.11	329.41	330.45	327.7	326.51	329.49	328.47	325.4	328.83	328.25	327.92	328.32	326.49	325.48	326.87	332.65	330.36	328.16	327.46	330.57	325.62	332.5	328.73	327.69	327.12	325.35	328.3	328.2	324.73	325.57
325.31	326.83	328.15	326.07	326.76	330.52	326.94	330.02	329.85	331.16	327.65	327.42	325.92	331.18	327.38	326.57	330.38	329.29	328.22	330.1	330.54	328.19	328.32	327.26	327.91	327.66	331.24	329.44	325.91	328.16	330.46	326.82	328.33	326.96	330.29	329.91	329.09	329.06	328.58	325.67	328.58	324.71	330.06	330.87	327.8	332.01	324.31	330.67	333.19	327.97
312.32	313.2	313.62	312.13	313.27	318.98	312.57	314.93	314.7	313.32	314.59	311.03	311.75	312.77	309.41	314.29	316.61	313.31	312.34	310.64	313.72	308.75	315.27	314.14	308.81	316.27	317.07	315.75	311.49	310.8	316.69	311.44	310.99	314.11	310.1	314.84	315.77	314.21	312.96	314.45	312.89	311.45	315.1	311.42	313.75	311.72	312.68	313.63	314.1	312.16
301.2	304.95	298.34	304.19	304.77	300.61	302.27	305.01	307.83	303.48	303.9	302	302.54	306.45	302.35	304.21	304.52	299.79	303.12	302.45	304.56	302.55	304.47	303.55	303.8	303.19	299.03	305.74	299.5	301.6	303.87	300.82	302.85	303.63	304.55	304.71	299.05	303.63	301.91	304.39	304.77	303.32	302.15	302.54	301.17	305.66	302.43	301.82	304.65	302.45
304.8	305.2	304.04	304.58	304.18	302.77	305.91	305.41	306.32	305.68	302.87	307.8	304.08	307.33	305.11	305.73	303	303.99	303.39	304.75	306.67	300.99	303.45	303.34	305.45	302.02	305.39	305.49	302.73	303.03	302.25	305.21	303.29	305.28	303.01	305.03	304.08	304.46	306.46	307.25	308.54	303.56	305.61	302.3	307.06	303.51	308.08	306.7	305.31	304.76
300.13	300.47	304.01	304.73	303.71	303.51	303.12	304.84	302.63	300.7	301.45	300.37	304.24	300.29	299.96	305.5	301.75	300.57	301.12	301.9	300.06	303.91	299.83	300.62	302.65	299.87	302.28	302.47	303.67	303.67	302.35	301.7	307.91	302.15	305.27	303.35	301.93	301.01	301.75	303.24	303.09	303.52	301.99	303.07	300.74	303.67	304.71	303.22	302.64	303.39
303.45	305.44	303.6	298.43	303.82	305.94	306.05	302.48	300.68	303.38	302.27	304.55	301.5	305.23	307.86	306.28	304.05	305.27	302.38	304.17	300.75	304.45	301.77	303.62	303.36	306.27	304.49	306.94	306.87	306.97	301.01	304.38	303.91	304.01	300.9	305.32	304.39	303.76	304.52	304.79	301.31	305.12	301.12	305.67	305.73	302.52	306.33	302.34	304.39	303.64
302.96	302.5	305.27	301.15	302.03	302.08	305.35	302.4	302.46	301.67	303.12	305.64	302.6	306.21	304.14	304.31	300.52	299.54	302.51	303.06	302.74	301.42	303.17	305.18	302.59	305.95	304.37	301.75	304.78	300.85	302.16	301.91	302.1	301.91	304.16	302.82	302.47	304.63	306.13	303.87	302.22	301.97	302.63	305.18	304.08	305.21	303.91	303.18	301.45	304.74
310.77	309.42	309.81	311.18	312.02	310.2	313.45	317.13	311.55	313.4	311.94	317.32	311.87	312.47	313.02	312.9	311.61	309.78	308.97	312.16	312.41	313.54	309.78	314.59	311.56	313.57	308.73	312.91	312.19	310.2	312.73	308.86	310.33	310.61	314.44	308.97	310.58	310.87	307.57	310.31	312.45	310.71	311.82	312.5	312.19	312.39	311.38	311.54	311.11	312
304.84	304.8	304.05	304	307.87	306.83	306.81	305.69	303.38	308.37	304.71	307.59	302.04	304.6	303.08	306.02	306.88	301.56	303.86	307.37	305.61	304.87	304.24	303.64	304.04	306.63	303.46	303.36	305.29	308.59	304.02	307.75	305.26	306.94	302.45	304.91	301.48	299.57	304.76	303.86	304.65	305.22	305.43	302.49	300.61	305.42	306.29	303.83	304.92	304.56
302.2	303.97	304.48	300.84	301.56	302.72	302.73	303.04	302.82	303.57	303.16	307.92	301.77	305.85	303.65	304.32	306.89	302.69	301.83	306.49	302.31	304.16	303.52	304.54	305.51	304.37	304.88	302	303.46	301.44	304.65	300.8	306.5	303.49	305.39	304.34	299.31	302.24	304.74	302.92	305.26	303.36	302.09	303.02	301.05	301.49	305.56	302.17	305.14	299.13
312.39	316.42	311.8	317.01	314.52	313.7	312.5	314.93	313.79	315.32	312.44	314.32	314.05	314.12	319.73	315.38	316.5	316.87	312.41	315.17	314.27	315.72	310.72	316.9	315.61	313.33	313.27	314.08	315.26	315.85	312.57	312.94	311.51	314.59	314.01	310.67	312.63	312.47	315.19	317.96	313.98	310.44	309.35	315.61	313.7	310.83	316.94	313.38	316.31	312.46
296.39	297.91	295.34	295.53	295.48	292.66	295.68	292.25	296.48	295.84	294.37	293.78	293.81	291.99	293.29	294.17	290.18	294.75	295.15	294.56	297.06	293.93	290.97	294.5	294.61	293.51	289.83	294.71	292.2	295.24	298.74	295.84	291.74	292.42	298.55	295.53	297.05	296.69	292.13	295.35	295.71	298.2	294.66	294.08	293.31	292.45	292.48	297.01	296.84	294.28
317.14	315.11	317.39	315.54	318.91	315.98	317.4	316.4	314.18	319.71	318.4	314.26	319.57	315.49	320.22	316.79	320.53	314.96	316.64	318.31	316.62	320.32	316.87	320.37	314.56	317.19	314.24	316.46	319.78	316.63	314.66	314.57	320.79	317.72	317.97	316.08	318.35	315.91	316.8	314.01	318.75	317.91	316.31	317.32	317.84	318.58	314.24	319.1	319.37	319.86
308.83	308.98	310.94	311.04	309.84	315.31	314.07	311.65	311.41	308.47	311.48	309.69	310.45	313.25	311.01	309.14	314.4	311.65	313.09	309.15	316.09	312.17	311.33	312.21	311.4	312.96	312.73	309.21	311.14	313.07	310.06	308.81	310.82	309.48	314.27	311.05	312.34	311.58	307.94	311.96	311.62	314.74	313.16	310.89	311.02	312.8	312.93	312.24	311.19	317.11
305.32	305.35	309.16	304.71	306.64	307.7	305.52	306.51	310.59	304.04	306.37	305.24	307.29	300.84	303.3	306.24	306.45	307.7	307.71	308.25	307.88	308.53	306.98	307.21	305.89	309.14	305.73	307.4	304.32	305.6	304.96	308.96	305.62	307.37	306.14	309.39	305.39	302.21	305.81	304.68	302.6	301.12	305.59	304.79	309.62	306.96	302.8	306.93	306.52	306.79
307.39	301.65	306.42	306.59	307.43	305.27	303.8	304.54	304.8	304.98	309.24	303.8	306.65	306.64	306.14	306.71	303.81	306.41	307.59	308.95	306.41	308.32	307.33	302.07	306.04	305.82	304.24	308.01	304.95	308.39	303.47	305.17	307.02	305.81	308.48	308.29	304.05	302.13	306.75	306.49	305.65	308.78	308.11	304.45	305.46	307.19	303.15	307.97	305.31	306.87
300.47	303.27	298.41	302.96	300.33	300.97	301.93	300.51	303.62	299.68	299.32	297.66	302.34	302.86	299.59	301.72	296.22	299.68	299.03	299.6	300.83	297.92	302.64	301.35	301.66	300.91	304.76	302.9	300.35	298.82	303.41	302.28	300.73	299.45	300.79	299.59	297.78	301.35	302.35	300.06	302.52	298.06	300.65	300.22	300.06	300.33	305	302.28	299.8	299.18
305.99	303.66	306.45	301.43	302.57	304.64	302.23	305.46	302.36	305.92	305.64	307.72	305.89	303.34	304.48	305.69	303.58	306.15	304.53	304.5	302.83	300.49	305.03	303.39	307.76	304.03	305.8	302.88	304.61	304.46	305.11	306.84	306.46	306.87	306.63	301.21	305.02	307.34	303.19	305.87	304.11	302.25	304.26	304	304.14	307.67	303.54	303.56	307.51	305.34
302.19	306.82	303.42	306.74	306.67	305.46	304.21	305.38	303.18	306.04	303.16	305.68	305.47	302.95	301.03	303.63	307.31	307.8	304.07	303.93	304.93	304.67	306.77	305.87	303.7	306.75	305.53	303.87	305.08	304.68	304.47	305.11	304.95	304.7	305.4	304.37	306.43	307.11	304.11	305.94	305.27	304.94	304.81	304.36	306.45	307.69	306.96	302.78	302.85	307.58
313.52	312.27	315.63	315.93	316.64	316.09	313.3	314.37	317.91	316.8	311.49	311.53	311.92	317.3	311.36	314.74	316.67	315.26	312.35	316.19	315.77	314.1	316.51	314.11	312.36	313.7	313.01	314.73	316.3	316.52	318.73	313.66	317.96	313.59	313.33	316.9	314.23	313.14	315.38	316.3	315.35	317.77	313.1	314.12	313.41	314.83	314.48	315.26	313.12	313.36
330.64	325.56	328.67	328.01	326.88	330	328.37	324.97	328.54	327.91	330.85	324.98	331.77	329.26	329.25	329.76	327.06	329.75	328.62	328.94	326.23	327.56	329.62	326.86	327.13	323.34	328.54	326.59	327.33	325.54	329.12	330.04	326.66	324.12	331.91	326.05	327.98	327.72	330.3	331.21	326.76	331.37	326.4	328.9	324.61	325.59	328.18	332.63	327.39	330.63
308.01	307.12	305.34	304.18	305.66	301.86	306.72	308.21	305.62	304.15	308.58	307.11	306.01	305.44	308.03	306.15	307.35	307.13	306.18	303.94	303.26	305.93	305.46	309.97	302.42	307.42	306.22	302.06	305.22	305.48	304.79	306.62	304.93	304.45	306.67	306.24	307.44	301.82	306.12	302.82	304.88	304.6	304.49	303.42	303.96	306.13	305.63	303.26	304.14	306.02
315.7	312.75	312.55	317.33	314.73	311.2	312.16	316.05	316.13	312.61	316.54	313.52	315.64	309.86	313.78	317.38	314.89	317.16	314.14	315.37	314.01	315	312.07	314.95	314.4	316.07	313	315.21	313.32	315.45	311.72	313.66	316	318.75	313.88	313.06	313.45	314.34	314.45	313.57	313.15	315.26	314.27	316.07	312.28	316.41	314.73	312.14	320.41	313.84
306.79	304.21	304.85	304.37	303.27	305.3	304.17	303.44	308.37	301.17	303.63	302.56	300.4	303.44	304.11	304.45	301.65	304.42	304.74	307.85	305.94	302.42	304.64	302.3	306.46	300.82	305.63	303.54	303.63	304.33	303.8	305.23	304	304.2	305.81	304.57	303.4	307.29	302.47	306.23	305.93	302.67	304.82	307.02	305.82	307.34	301.55	306.71	305.64	307.7
306.4	304.76	304.92	304.97	303.37	305.93	302.06	306.87	299.65	303.28	305.2	306.23	305.25	304.76	303.09	304.55	306.51	306.17	305.37	308.84	302.48	300.77	302.99	304.5	306.27	308.37	306.37	305.77	305.05	304.37	301.39	304.02	308.49	303.03	305.31	307.33	305.75	302.96	306.79	299.89	305.6	304.63	307.91	300.55	304.04	307.14	304.46	303.21	299.7	301.31
301.65	302.56	299.25	300.12	301.7	299.4	299.61	302.98	301.2	300.29	302.82	301.18	302.83	302.76	301.62	301.59	298.11	296.45	299.67	300.21	300.66	302.22	303.31	302.34	299.86	297.64	304.8	301.55	302.71	303.11	300.53	301.36	302.7	303.65	302.17	304.87	298.04	302.86	302.82	300.32	299.38	303.67	302.7	300.81	298.84	304.54	301.67	300.86	303.16	303.33
307.05	308.47	302.47	304.76	307.66	304.89	304.3	305.33	305.5	309.78	307.14	305.85	300.44	306.01	308.74	308.88	307.22	305.16	305.02	305.37	305.84	306.94	306.96	305.71	307.7	306.53	305.2	305.77	305.57	309.68	305.14	307.35	304.18	309.25	307.94	308.23	305.03	306.96	303.13	303.75	301.52	301.29	304.76	307.38	308.08	306.01	305.5	306.22	306.07	306.71
303.09	304.18	304.55	306.29	299.21	304.69	301.16	303.14	301.5	298.84	305.01	302.63	303.59	306.69	303.88	303.32	304.81	302.2	302.38	304.13	304.12	304.04	303.36	300.81	300.77	303.23	301.36	301.42	300.13	304.89	301.83	302.1	302.07	306.83	303	305.4	301.64	305.94	303.75	306.25	301.79	302.2	302.95	306.32	300.11	305.99	302.49	302.24	301.24	303.66
302.95	301.07	304.45	304.43	304.43	302.88	301.94	302.36	303.2	298.89	306.05	303.09	301.21	301.81	301.79	303.23	302.17	300.12	299.95	302.04	303.32	299.73	299.91	304.19	300.83	304.24	303.06	302.51	303.15	301.18	301.84	303.44	303.75	301.04	302.39	302.14	301.68	304.62	301.02	303.99	306.15	302.57	302.48	304.57	304.03	298.84	298.44	303.06	304.18	307.73
314.31	311.76	312.73	315.06	314.88	315.66	313.85	314.43	316.3	317.6	316.72	316.32	319.13	315.72	316.48	316.19	316.49	316.79	313.7	312.54	315.97	319.33	317.04	317.83	314.23	312.56	318.24	317.1	314.02	316.06	315.06	313.38	313.12	314.17	317.78	316.87	314.9	315.68	313.11	315.26	311.96	317.34	314.2	316.65	318.12	316.35	312.12	317.47	320.35	314.55
292.78	292.53	292.67	294.06	297.83	292.76	293.15	291.19	294.36	293.1	293.84	294.28	293.87	293.64	292.49	291.79	297.55	293.45	299.18	294.81	296.92	294.02	292.69	293.84	295.4	297.29	293.66	293.37	291.72	294.13	293.8	295.39	291.9	295.94	292.17	293.67	289.25	294.34	296.66	292.74	291.69	292.04	293.28	291.2	299.11	290.6	297.37	292.89	295.27	295.8
311.19	310.11	311.24	316.71	315.19	313.47	314.56	313.33	314.11	314.08	315.48	317.15	314.08	311.18	315.01	318.68	315.66	316.09	313.69	316.16	311.72	314.49	312.62	316.34	311.43	313.17	311.3	312.17	314.31	317.25	313.72	310.75	315.56	312.98	312.89	314.77	317.01	309.06	315.86	313.29	312.64	313.84	313.3	311.08	313.75	312.04	315.21	311.01	314.13	314.67
301.69	300.26	300.29	300.76	303.88	301.13	304.85	303.14	298.45	302.97	301.24	301.44	301.53	299.82	301	300.38	305.26	302.68	302.3	302.09	305.69	297.23	302.7	304.93	299.34	302.04	298.51	301.86	300.84	301.43	302.02	301.6	302.13	301.52	298.41	307.91	299.43	302.13	303.61	304.36	303.51	301.22	299.68	301.3	296.92	302.16	303.41	301.31	302.17	300.75
307.45	301.89	303.34	310.68	305.47	303.35	306.96	306.65	304.85	305.17	306.07	301.2	304.89	303.32	307	303.17	301.96	307.83	307.88	304.95	306.86	305.52	305.92	304.36	304.93	304.35	302.81	308.49	304.82	300.9	302.03	307.97	306.71	306.92	305.21	308.31	310.44	303.86	306.01	306.7	307.22	308.54	305.89	302.35	305.79	306.08	304.78	305.86	303.74	303.82
303.65	303.37	300.6	303.8	302.75	304.21	303.38	300.84	299.28	302.38	303.67	302.84	301.59	305.05	303.52	300.65	302.4	303.92	300.36	301.93	306.31	302.18	297.9	302.47	302.46	302.68	302.94	301.39	305.39	302.16	302.71	304.24	303.9	301.27	304.8	303.23	302.97	302.77	303.66	301.94	303.37	302.27	298.86	304.04	300.6	300.52	303.33	300.76	300.83	301.71
299.74	297.68	297.3	295.45	295.11	297.03	297.75	298.26	296.57	297.52	294.92	294.57	295.67	297.22	298.14	294.93	296.86	297.36	298.96	298.77	295.26	294.23	301.92	296	295.92	297.84	296.55	294.78	300.49	296.29	294.83	297.08	294.45	299.81	298.42	294.38	292.7	299.34	296.39	293.46	299.72	299.32	300.52	293.58	297.71	298.07	296.2	297.49	298.66	295.58
317.26	316.84	311.29	315.53	317.54	312.5	312.22	314.2	318.67	314.5	316.34	314.42	321.84	312.8	315.67	313.61	314.88	319.38	317.02	315.54	318.67	314.86	317.53	316.54	314.44	318.88	314.51	316.33	320.5	317.75	316.03	319.34	317.94	311.8	315.21	318.34	312.84	318.6	316.84	317.02	319.12	315.32	313.23	317.12	316.29	315.43	320.82	307.88	313.94	314.19
325.52	325.69	328.19	324.07	327.09	325.9	324.41	323.46	324.88	323.38	321.83	324.22	325.51	324.4	325.74	325.68	322.89	323.84	324.5	324.24	326.81	324.23	320.5	323.83	325.08	326.17	324.47	323.81	325.53	327.61	326.05	328.49	329.52	324.28	322.33	325.28	324.4	327.11	325.76	325.82	325.83	326.35	330.12	324.15	326.69	324.2	324.69	326	324.58	326.92
314.44	314.06	315.13	317.35	318.18	315.44	318.44	314.97	315.02	317.31	314.01	315.49	317.86	316.26	314.77	318.16	314.56	314.47	318.02	314.47	317.01	313.63	317.06	313.27	319.11	315.39	316.12	315.06	313.4	318.01	314.07	314.64	316.31	316.88	316.04	314.03	314.68	315.51	313.33	318.09	313.85	315.31	319.03	318.44	316.22	316.29	315.42	317.34	316.86	313.38
311.64	311.4	318.26	315.02	314.64	309.14	314.58	314.94	312.72	313.81	316.93	311.52	313.66	315.65	313.88	313.05	314.42	313.87	314.22	314.43	312.94	314.08	314.02	313.91	310.52	311.54	314.3	314.37	313.69	313.11	316.89	315.39	315.83	311.5	312.02	316.3	313.09	311.56	315.33	312.36	311.23	313.88	313.7	314.42	314.55	313.57	309.8	314.56	314.4	311.64
312.84	312.23	314.22	313.23	315.11	315.32	312.85	317.69	317.76	317.57	317.86	316.26	314.93	316.64	317.36	317.25	316.76	312.92	317.75	316.09	314.2	315.97	317.59	314.46	315.09	310.82	316.5	318.51	313.65	318.66	314.13	319.96	313.24	318.55	312.62	316.57	312.86	315.28	315.91	318.1	316.21	317.72	316.45	313.45	317.39	317.62	316.34	317.36	318.72	312.23
308.75	313.41	309.91	312.12	318.16	311.79	314.82	311.78	313.05	311.92	311.1	311.79	312.42	309.83	314.28	313.82	315.27	312.23	313.48	314.21	312.12	309.59	314.57	315.25	312.82	309.46	312.52	311.81	312.38	313.7	313.39	310.49	311.72	310.15	307.15	315.39	313.56	312.32	311.56	312.87	314.29	309.55	307.96	315.29	311.06	310.24	309.89	309.24	315.72	313.85
301.32	301.59	304.22	301.78	303.96	299.08	302.97	304.36	301.57	306.04	303.33	300.6	301.1	301.21	304.55	302.8	301.37	302.08	302.71	304.99	302.84	300.78	298.73	302.19	300.77	302.15	299.8	304.51	301.59	299.85	301.37	300.69	303.13	302.44	304.69	303.02	299.73	299.98	301.3	302.2	302.42	302.07	302.06	304.17	304.9	303.68	300.49	307.01	297.89	304.58
310.15	312.56	312.5	313.51	312.94	314.56	315.25	315.25	313.15	312.94	311.48	312.98	313.98	311.48	311.23	309.01	311.48	314.19	315.11	315.22	314.01	314.39	318.84	316.89	316.22	313.83	314.52	313.15	313.27	314.8	316.03	313.51	316.66	316.74	311.61	316.51	314.35	316.53	315.25	314.22	314.4	314.79	312.45	314.07	314.73	311.26	314.98	312.99	316.51	310.02
315.75	313.55	308.57	313	313.44	312.7	313.44	311.73	316.3	313.81	315	313.41	315.7	314.83	314.34	311.68	313.55	312.36	313.69	313.81	314.34	312.77	312.48	312.42	316.75	314.45	313.57	313.09	315.44	313.69	316.77	314.48	313.47	312.79	317.15	313.77	311.53	318.28	319.37	315.21	313.3	315.33	314.02	313.12	314.08	314.38	313.09	311.47	314.43	313.13
304.88	306.26	302.99	304.07	306.04	303.49	303.5	301.88	306.03	304.09	302.2	303.26	308.8	301.14	301.05	302.33	306.42	300.67	303.49	301.6	304.98	302.82	305.63	301.79	304.08	301.89	305.98	301.47	302.01	300.22	302.88	306.26	304.11	304.09	302.82	305.59	307.51	305.18	298.79	303.91	301.34	303.79	304.58	301.63	307	303.37	300.56	302.4	302.45	300.64
306.07	303.01	301.37	302.31	303.36	305.94	299.57	303.59	305.13	303.16	304.37	303.82	306.45	303.64	307.21	306.28	306.41	303.19	304.83	306.07	306.42	304.88	303.35	305.44	307.37	304.4	303.49	306.44	305.4	304.6	304.64	305.55	305.31	306.42	303.98	302.97	305.61	302.73	305.44	303.07	306.79	305.77	303.01	304.09	304.36	302.44	304.77	300.69	303.58	307.19
302.68	298.91	298.85	299.87	301.34	299.69	299.21	296.08	299.68	299.28	299.54	302.07	299.35	300.71	302.36	301.41	301.32	300.36	298.58	301.06	302.29	299.68	300.84	299.3	302.88	299.71	306.77	298.53	298.03	297.91	300.76	299.17	299.17	298.34	302.5	300.33	298.51	299.41	301.95	298.84	298.35	299.21	300.09	302.31	297.41	301.14	295.54	298.3	300.42	299.93
298.1	298.34	295.91	294.02	294.65	292.46	298.71	295.24	294.99	292.53	296.94	295.82	295.69	294.47	296.55	294.45	292.83	296.82	297.8	293.99	292.21	297.57	293.53	296.08	292.37	299.67	293.34	294.64	292.26	292.38	294.33	297.01	293.44	291.24	296.33	295.26	296.65	294.18	293.99	293.44	291.09	293.41	290.62	293.9	297.54	293.87	293.52	295.2	292.32	293.97
326.8	329.69	328.14	328.41	327.96	326.86	325.84	332.34	328.32	326.76	331.38	325.4	326.86	332.27	330.85	328.07	328.32	329.79	326.42	328.56	326.79	325.71	329.3	328.53	324.47	329.59	328.87	328.3	331.58	328.94	326.76	328.76	327.41	329.82	323.68	325	328.94	327.44	331.06	328	326.41	328.27	329.49	325.62	328.17	329.5	328.87	328.16	328.03	329.33
315.77	314.33	314.96	312.35	315.98	311.96	315.62	311.91	314.68	314.85	309.04	313.2	313.59	316.15	315.42	314.32	312.71	310.22	315.71	314.64	314.97	311.68	314.39	316.31	315.29	312.14	310.84	312.63	317.4	316.95	312.96	313.12	312.02	311.73	313.59	312.97	313.79	317.35	319.34	311.56	318.85	314.7	314.41	313.79	316.57	315.47	314.81	315.07	316.27	313.47
314.18	313.93	318.96	314.27	313.93	314.84	314.31	314.23	317.09	313.83	316.5	314.81	316.54	317.34	316.11	313.78	316.94	317.25	316.85	315.36	312.75	315.03	314.07	314.34	313.75	314.84	316.87	319.46	315.91	317.7	316.47	316.6	317.21	315.18	315.05	313.8	318	315.34	317.91	314.42	317.88	319.82	313.73	314.14	314.75	315.98	312.82	311.64	317.01	316.4
317.72	316.25	317.23	317.34	315.05	316.56	318.41	316.15	318.58	319.75	315.93	319.76	316.58	314.63	318.32	319.81	318.65	314.45	318.77	316.69	317.94	315.07	319.82	317.63	318.08	316.44	317	319.14	315.98	318.31	318	316.96	319.16	316.78	317.65	316.32	317.09	316.19	317.41	322.64	320.33	316.79	316.18	315.47	319.41	317.16	315.69	318.6	319.9	314.98
309.98	311.35	313.43	310.6	309.62	313.1	310.39	310.31	310.06	312.25	311.9	313.32	311.75	311.52	308.51	311.38	313.03	311.76	314.77	311.54	314.93	310.03	314	309.9	310.88	309.07	313.25	311.29	313.77	311.34	314.79	311.91	311.34	313.09	308.82	312.79	314.59	314.28	311.32	308.18	314.49	309.28	310.18	312.07	311.2	312.98	308.76	312.5	313.98	310.96
314.64	311.71	313.18	313.9	315.56	317.28	315.84	315.19	313.91	311.91	313.87	317.46	317.56	313.86	315.69	316.18	315.29	313.37	313.59	315.18	315.88	312.14	314.12	315.4	313.74	314.18	313.87	316.2	317.5	317.31	314.89	314.6	311.57	317.87	316.73	317.13	315.91	315.59	313.83	314.12	315.68	314.34	313.61	313.93	315.97	313.89	317.28	315.27	314.06	314.39
315.6	315.7	312.35	315.65	314.04	314.22	316.24	313.72	314.78	317.48	313.77	313.84	312.6	316.29	316.84	313.87	312.19	317.3	313.88	313.09	310.3	317.28	315.94	311.03	315.25	318.15	310.48	317	316.09	314.97	313.28	313.78	316.57	314.43	315.91	318.86	315.01	315.78	313.1	317.53	313.6	314.61	314.92	314.68	313.6	315.69	315.07	314.27	314.97	316.51
294.52	295.24	296.24	293.06	290.76	296.13	293.36	299.09	295.72	299.79	295.92	296.99	295.18	292.98	295.23	293.29	294.52	294.89	294.66	295.58	293.61	295.96	297.21	291.62	294.34	298.35	293.56	296.22	296.87	292.1	295.8	292.86	293.98	298.33	297.58	293.48	295.28	296.68	296.4	294.11	296.57	295.73	300.9	295.34	297.29	292.31	292.09	295.95	297.59	295.94
311.16	309.84	313.4	308.63	312.11	309.17	307.84	310.68	311.67	310.95	312.99	310.76	308.44	310.6	311.26	312.54	310	311.5	309.93	310.22	311.43	312.36	310.5	311.08	310.73	309.64	310.57	311.73	314.38	311.69	308.39	310.7	312.41	314.7	310.12	306.51	310.81	308.59	314	308.54	311.05	310.08	311.4	312.43	311.48	310.96	313.03	311.87	308.42	313.18
325.95	325.2	327.79	325.99	328.34	329.35	328.59	327.26	328.15	329.78	329.66	322.12	328.74	329.56	325.59	326.9	327.77	330.77	327.92	328.29	326.88	329.16	329.63	325.22	326.6	326.21	325.53	328.73	327.91	328.16	327.54	325.34	326.88	327.28	329.43	327.25	325.25	328.2	327.4	325.13	323.21	327.01	327.44	328.51	328.44	325.09	327.21	328.86	325.41	325
301.02	302.16	302.78	299.34	302.09	301.63	302.1	299.87	306.09	301.98	303.98	304.89	305.11	306.58	305.65	302.77	299.87	305.56	300.9	302.33	303.63	299.6	303.4	301.25	298.66	297.93	303.03	303.67	304.53	299.07	303.53	305.76	301.64	303.24	304.17	299.76	300.4	302.81	303.69	306.93	298.99	302.01	306	305.89	302.1	303.95	299.15	301.24	304.9	304.04
305.18	308.75	307.17	305.9	308.97	309.62	309.15	306.38	309.2	306.19	304.98	307.4	308.86	305.2	306.68	306.93	309.33	308.59	308.64	307.38	304.42	309.29	308.55	307.65	304.9	305.65	305.31	306.44	306.93	306.39	308.17	304.74	305.94	309.19	310.18	307.55	305.83	309.6	309.55	304.6	307.13	310.59	309.8	308.7	306.53	308.88	307.9	307.01	304.89	307.19
316.62	319.82	319.13	318.62	317.02	318.85	320.14	316.73	320.99	319.19	317.11	316.57	315.7	316.81	316.47	317.33	318.41	322.17	318.1	319.03	314.56	318.94	321.64	319.56	316.19	316.01	316.26	316.6	318.07	320.87	317.64	317.84	317.37	316.35	318.54	316.2	321.41	317.85	319.84	315.47	319.24	316	320.65	323.78	317.24	320.69	316.2	320.11	318.51	319.25
314.75	310.32	312.72	314.33	313.07	313.84	311.72	314.39	312.73	315.76	314.31	313.25	312.68	311.81	311.75	310.97	314.26	309.45	314.76	313.32	314.38	312.38	311.92	311.9	314.98	315.94	309.57	311.86	312.34	310.12	316.07	308.41	314.01	313.46	312.26	311.31	317.06	315.72	314.4	312.07	314.11	313.04	312.65	311.67	311.53	310.99	313.09	313.71	317.08	314.84
294.35	292.81	296.61	295.4	293.76	296.65	290.48	296.6	293.24	292.72	295.64	295.06	295.14	297.57	294.17	299.75	293.09	294.66	298.09	295.06	294.25	297.11	296.1	295.16	296.57	294.86	297.56	292.25	294.17	294.51	294.9	294.28	294.35	295.76	290.77	293.51	296.14	294.2	295.59	296.77	293.71	293.4	294.43	295.94	294.11	294.41	295.94	297.32	294.43	298.21
295.53	295.32	295.99	296.39	295.44	290.5	291.75	293.55	295.41	295.14	297.12	294.35	295.99	291.29	293.04	297.32	296.37	291.24	294.77	293.35	295.16	293.78	296.24	298.53	298.41	295.33	292.65	291.95	294.46	295.25	295.58	294.73	295.66	295.99	299.99	294.9	294.87	293.51	295.34	295.56	297.58	296.31	296.01	294.11	294.45	296.06	292.5	296.19	293.98	294.93
310.26	315.73	315.14	313.12	311.47	313.64	311.84	313.62	312.35	315.7	311.45	315.53	310.14	314.55	315.6	311.93	311.57	310.72	312.25	312.06	315.23	314.05	312.49	317.24	312.62	314.64	310.17	313.38	312.32	315.8	310.93	312.15	314.19	313	312.83	312.79	311.56	313.63	314.81	313	314.64	311.91	316.06	314.67	315.52	314.33	310.7	313.61	316.4	307.3
304.46	303.57	305.25	307.2	307.38	304.79	303.58	305.28	299.92	304.63	307.39	304.44	301.56	308.98	307.79	302.84	308.39	304.01	306.76	304.8	305.37	309.62	308.67	304.94	305.56	304.9	307.39	306.44	304.24	306.16	304.1	304.55	308.47	305.5	308.77	306.91	304.88	304.15	308.54	305.94	306.84	307.4	308.87	305.04	307.33	306.32	305.13	308.33	307.88	308.13
325.86	327.14	330.43	328.33	330.19	326.63	328.65	327.23	324.73	329.53	329.7	326.03	324.06	328.7	327.28	329.97	325.43	328.73	329.27	329.21	327.89	326.75	329.76	325.15	328.9	328.53	327.49	327.6	326.81	327.67	327.96	330.5	330.32	326.25	328.66	329.96	324.57	327.25	331.23	325.22	331.36	323.6	327.81	328.24	327.45	330.2	326.31	331.37	328.23	330.22
311.36	319.26	316.1	316.5	312.91	312.63	316.24	313.11	314.59	314.09	316.76	312.24	314.88	314.64	313.21	314.38	312.68	313.67	315.35	315.4	317.68	314.35	314.6	316.47	314.87	312.87	315.93	317.73	314.32	314.54	314.09	312.79	317.93	312.98	317.85	315.11	310.34	314.33	318.31	313.92	314.54	312.79	315.12	315.75	315.22	313.66	314.08	313.8	316.05	313.86
306.14	306.69	310.94	304.69	308.07	308.82	308.22	306.11	306.64	303.97	304.69	303.21	307.39	308.15	306.07	305.85	308.04	306.59	307.05	305.81	307.93	305.57	311.52	305.22	307.71	305.01	306.77	306.19	305.22	299.57	308.55	308.43	304.63	308.6	304.79	306.12	307.27	307	308.93	308.96	305.49	308.23	302.89	306.17	306.66	304.87	309.59	305.28	309.42	308.32
299.86	299.3	296.92	295.74	295.62	292.75	295.63	297.9	292.75	292.52	291.66	293.82	294.31	294.61	293.07	294.4	298.79	293.45	294.29	292.9	295.84	296.58	291.56	291.91	297.55	295.21	299.57	295.46	294.35	295.51	295.65	292.97	296.42	295.96	297.81	292.11	295.73	299.1	296.03	292.99	295.02	292.76	289.84	295.81	297.66	294.56	297.12	294.54	293.04	298.68
301.37	305.01	303.7	303.79	303.19	303	305.05	305.14	302.97	300.65	304.9	305.71	302.91	300.12	305.21	301.79	304.38	300.36	302.95	300.97	306.35	305.5	302.75	300.9	302.6	303.17	302.8	302.78	297.83	301.68	301.76	302.85	303.98	303.37	301.84	301.66	298.86	303.99	302.54	302.89	304.95	303.69	303.7	301.86	305.66	306.26	299.92	301.93	299.39	303.6
299.83	296.35	303.19	300.92	298.64	300.47	302.09	300.61	301.36	302.33	294.93	301.89	298.98	300.47	296.75	297.47	300.57	297.95	302.12	300.68	301.33	300.35	301.83	300.22	300.51	301.11	303.84	301.01	298.77	300.37	303	300.67	301.62	298.25	303.51	301.31	300.27	300.44	298.91	303.26	303.72	302.93	300.76	299.13	300.24	301	301.04	303.07	298.23	300.61
310.12	310.52	306.9	314.66	312.73	307.77	310.91	312.26	311.51	309.24	309.26	312.81	308.92	307.67	310.07	307.27	310.18	311.6	309.4	310.78	306.12	312.27	310.74	311.94	309.36	312.81	310.88	311.03	314.1	310.3	309.98	309.74	310.87	308.22	309.89	310.27	308.5	312.95	311.48	309.05	310.79	310.58	309.79	311.48	314.04	312.48	309.56	309.74	309.91	309.96
300.76	304.08	301.59	302.33	304.59	304.54	303.03	304.27	300.54	308.78	304.46	305.05	303.63	304.56	299.85	304	305.21	302.23	306.08	305.33	299.64	301.16	302.3	302.32	301.33	301.31	303.78	306.05	301.34	305.6	301.34	301.71	306.45	299.05	305.02	304.88	300.41	302.48	299.56	305.27	301.88	302.39	301.66	304.61	300.19	300.3	305.1	304.39	304.66	303.66
304.64	303.37	303.31	304.7	304.03	299.3	306.02	304.33	305.76	303.42	305.57	306.63	302.52	306.09	305.81	306.94	305.1	303.34	303.29	304.03	306.69	303.16	306.65	303.5	308.69	304.08	309.5	306.01	301.61	302.3	303.21	304.24	303.96	306.28	303.13	304.12	300.74	304.12	302.16	303.72	302.53	304.01	304.71	307.59	303.12	301.76	302.15	305.96	303.97	307.94
303.52	306.11	301.46	301.15	303.2	302.2	303.59	300.31	301.28	301.12	303.41	301.77	303.99	301.26	302.28	302.9	298.6	303.28	302.39	303.99	304.74	303.31	303.62	301.33	301.28	301.54	303.28	303.99	303.37	303.04	303.07	301.79	300.87	303.19	301.27	301.43	302.03	308.51	303.54	301.4	303.53	305.7	303.74	302.15	301.39	304.62	300.92	301.25	303.55	300.04
311.61	312.03	314.71	315.88	311.85	310.75	312.92	316.17	315.8	313.05	312.36	311.14	313.87	313.63	314.36	313.23	313.51	310.95	312.3	312.58	312.88	311.41	312.07	312.06	312.37	310.26	310.54	311.9	314.6	312.95	312.46	311.23	307.75	313.59	314.43	312.06	311.56	311.51	308.86	315	308.73	312.09	311.76	312.67	311.09	313.97	311.16	315.19	313.31	312.95
315.47	314.74	318.2	313.53	313.93	313.7	314.1	313.86	316.07	312.9	313.74	318.06	313.71	313.46	315.75	315.25	317.18	313.66	311.95	311.78	314.04	315.76	315.87	318.87	317.66	314.22	318.83	314.94	319.02	316.27	319.56	319.23	315.7	312.42	315.9	314.82	314.16	314.89	315.21	313.49	314.33	316.75	314.69	317.34	316.96	312.71	312.63	316.72	315.81	313.62
319.52	321.52	317.37	318.22	315.63	315.1	320.22	318.8	316.17	318.94	317.84	314.08	318.53	317.46	316.8	317.44	315.72	316.25	319.05	317.18	318.65	315.9	315.57	315.79	317.35	314.87	318.67	314.32	312.64	316.25	318.02	316.13	316.11	316.58	315.99	317.61	318.6	318.77	320.9	315.95	314.68	314.01	319.3	313.7	317.64	313	318.89	317.9	316.83	313.83
294.68	294.77	294.21	294.3	295.06	293.55	296.37	295.22	294.14	297.53	292.71	298.83	293.66	291.27	293.76	293.44	289.13	293.72	296.14	292.47	292.06	293.2	290.68	291.81	294.31	296.12	296.89	294.83	294.76	293.31	294.7	295.54	293.5	296.94	293.45	297.59	291.09	292.94	296.72	291.12	294.57	294.28	294.9	295.59	291.43	294.55	291.47	291.8	295.35	296.3
318.08	316.72	315.03	318.82	316.56	316.07	316.35	317.43	319.07	318.19	315.78	318.89	317.06	315.94	318.66	317.94	316.47	319.76	317.39	317.5	317.66	320.67	313.04	316.93	318.43	312.33	318.44	315.11	317.57	318.29	315.78	320.28	318.85	315.09	315.03	318.34	314.04	320.8	314.5	317.61	313.13	319.28	317.32	315.8	318.99	312.62	317.62	318.55	321.17	319.63
320.89	316.05	317.32	320.63	318.4	319.48	316.5	319.12	317.72	316.18	319.37	321.16	319.33	319.58	319.06	321.54	320.37	319.43	317.79	318.26	320.25	318.3	318.97	318.5	316.49	322.15	321.16	317.61	318.23	320.04	322.45	316.81	316.51	315.78	320.13	316.75	318.17	317.81	322.96	319.85	317.25	319.64	318.04	320.6	318.94	317.78	322.89	321.38	320.47	319.27
327.05	329.88	327.94	328.61	329.31	328.52	330.66	329.09	332.46	330.88	329.3	328.37	331.43	325.13	331.55	326.15	328.11	328.28	328.13	327.05	329.06	325.73	329.31	331.17	329.48	329.06	328.18	326.31	328.72	329.78	328.88	328.35	327.87	327.77	328.01	328.14	330.71	328	328.33	330.13	332.1	329.83	329.74	327.87	329.34	326.22	330.32	327.28	326.11	328.14
315.62	313.06	312.99	316.25	317.65	315.11	318.01	314.63	317.02	315.98	312.78	316.35	311.59	318.55	316.63	315.64	312.59	316.4	310.79	316.26	314.71	315.84	318.02	315.99	317.54	314.99	314.45	315.28	314.42	316	313.14	313.19	317.29	314.28	317.18	312.77	316.22	318.63	318.68	317.87	314.14	316.14	313.51	312.98	312.9	314.75	312.37	316.02	317.25	315.11
307.24	308.24	306.84	306.8	308.23	305.64	308.3	305.44	305.59	308.34	306.92	303.86	308.74	305.95	304.18	303.42	306.35	302.98	304.25	306.42	304.82	305.81	305.99	303.58	309.88	312.72	305.08	304.86	303.22	304.17	306.3	307.09	301.79	304.76	310.22	308.11	308.29	306.31	308.21	302.52	307.19	306.95	308	308.16	305.59	304.41	309.83	306	308.36	310.88
306.93	305.41	303.17	307.42	308.4	303.56	306.31	307.84	307.81	303.8	308.25	306.36	302.99	304.2	304.27	305.72	303.89	308.63	310.81	306.74	306.98	302.65	305.75	306.02	308.48	307.4	308.54	308.89	307.23	305.35	305.35	307.46	309.43	308.2	302.7	305.41	304.98	303.79	304.92	306.73	309.32	306.06	308.31	303.36	306.3	304.69	303.79	307.57	306.55	308.01
304.73	305.71	308.86	306.38	305.61	304.85	303.52	302.27	300.12	302.2	303.03	303.22	306.41	304.08	303.76	304.59	302.64	301.99	305.01	304.25	304.63	302.03	302.51	305.95	302.59	306.91	304.76	303.61	300.99	300.41	305.68	302.19	302.94	301.34	303.71	303.51	310.14	304.07	304.73	302.57	305.1	305.68	304.14	305.05	303.08	303.83	301.81	301.92	303.4	302.25
312.66	310.87	310.58	314.6	312.6	314.22	312.93	316.26	313.11	314.8	312.6	310.62	314.76	312.42	314.16	312.28	314.85	313.07	314.62	316.07	310.9	317.94	315.73	316.68	307.18	311.19	313.54	313.79	315.1	313.51	313.97	313.95	309.96	315.48	313.97	310.84	312.42	314.38	311.22	315.08	312.43	311.35	314.59	313.48	310.36	312.85	311.15	314.75	314.75	312.08
315.76	314.6	315.66	315.29	311.5	316.75	312.2	317.28	312.78	315.44	313.76	313.67	312.43	315.12	317.03	313.22	316.46	313.31	313.3	308.6	314.68	316.27	315.76	310.64	314.22	313.87	310.47	314.52	315.77	315.28	312.7	311.14	313.15	315.26	308.63	312.58	313.99	316.99	311.94	312.73	313.76	312.59	313.16	312.06	313.09	317.05	314.37	312.94	308.68	311.94
293.59	296.02	298.1	299.46	297.95	294.97	299.34	296.84	300.48	295.62	296.74	295.48	297.57	297.98	296.57	298.17	294.41	294.7	297.48	296.75	301.96	295.47	296.75	295.49	297.06	296.46	293.86	294.37	294.44	298.94	297.72	298.12	295.11	296.95	296.32	299.23	294.59	296.54	298.4	297.8	295.7	298.07	300.76	298.41	298.43	293.74	296.91	294.17	298.54	292.39
299.07	299.95	297.86	295.39	297.86	297.06	297.75	299.82	295.36	297.56	298.78	297.22	299	296.65	296.79	296.19	298.38	300.02	296.89	299.09	297.51	294.61	298.85	295.51	295.25	298.8	295.99	296.41	293.6	296.7	297.38	296.29	297.86	296.41	295.93	295.19	298.64	294.95	297.9	297.51	294.48	294.99	298.08	296.07	296.19	296.14	295.4	301.82	299	295.86
317.28	320.38	319.45	317.82	317.12	318.22	318.63	319.42	321.32	318.06	316.88	318.79	316.23	317.49	318.94	315.26	318.24	318.51	317.19	315.58	316.38	319.13	317.72	318.88	320.42	316.8	319.99	320.51	318.48	315.12	320.01	319.96	317.93	320.08	318.4	315.19	316.85	315.79	320.46	316.18	318.44	316.44	322.28	316.41	318.31	318.36	317.13	315.26	314.87	319.17
316.05	317.63	315.96	318.56	320.08	317.61	315.97	315.92	316.19	322.53	318.06	316.1	320.11	318.29	320.06	320.49	317.53	314.31	315.24	312.81	319.51	317.7	318.18	316.58	316.07	317.13	318.59	317.01	318.69	320.4	314.51	314.65	318.1	320.25	315.05	319.24	318.13	315.24	314.49	317.16	313.78	317.74	323.77	316.7	315.87	317.87	316.62	316.51	316.86	321.12
326.97	332.44	326.3	329.61	329.29	326.78	331.34	330.45	330.18	326.79	331.37	331.99	326.22	328.36	329.39	327.95	330.27	329.62	324.81	331.88	327.79	325.46	330.32	328.72	329.82	327	328.56	330.09	331.78	327.7	329.45	324.54	325.43	329.88	325.7	327.85	325.69	333.59	326.98	329.19	328.41	325.52	323.22	330.37	330.3	326.9	330.03	331.05	327.44	325.97
316.4	312.11	314.07	312.16	316.55	316.68	311.12	309.76	315.34	315.1	313.43	313.61	314.11	316.22	312.29	314.56	315.33	317.35	315.71	311.89	312.88	312.42	317.81	317.97	315.19	313.01	315.25	315.78	318.99	315.32	321.43	312.33	311.73	311.93	311.37	311.03	315.36	317.5	314.72	319.16	315.37	315.38	312.63	315.65	311.01	316.7	310.69	311.04	312.28	314.98
317.48	318.5	317.76	316.12	316.97	318.5	314.1	319.61	321.37	317.07	315.14	315.47	317.54	314.53	314.65	319.98	321.29	319.19	314.33	315.22	315.71	316.32	320.17	313.8	317.26	317.53	315.52	316.39	314.77	316.63	318.28	321.29	319.71	316.99	314.73	315.52	318.67	316.19	312.55	316.59	317.24	315.62	314.2	312.5	313.39	317.31	319.87	318.26	318.38	314.35
309.77	306.95	307.23	306.57	311.06	307.38	307.52	305.43	310.39	309.43	308.22	309.6	312.12	308.49	306.94	307.82	309.14	309.23	306.72	310.99	309.57	310.53	309.49	310.32	303.96	309.94	308.73	303.94	307.9	308.61	309.74	312.06	307.5	310.39	310.4	308.2	308.99	308.97	311.52	309.04	310.65	307.27	307.29	306.46	309.5	310.75	309.58	311.61	311.57	309.33
300.22	300.83	301.8	300.92	301.59	300.27	302.91	301.09	300.58	306.19	302.17	299.42	302.18	298.34	300.96	302.01	302.79	302.18	304.47	302.22	303.45	302.82	303.23	301	305.39	302.93	304.32	301.98	306.74	302.88	300.61	305.02	304.95	303.24	306.67	304.74	302.99	304.52	301.35	301.47	302.19	303.9	304.53	299.81	301.91	300.42	300.22	300.42	304.49	300.68
303.37	305.13	305.16	307.06	302.87	305.76	305.88	306.58	306.07	309.61	303.54	303.51	303.17	303.86	305.21	302.6	299.49	306.62	303.13	304.07	300.16	306.28	303.75	304.17	304.63	304.46	303.77	304.54	304.31	304.57	302.39	306.06	303.23	303.95	302.68	305.49	302.71	307.55	303.59	303.99	305.58	301.85	306.71	302.31	301.75	303.04	305.83	304.41	301.86	304.3
314.22	317.86	312.75	316.42	313.74	312.84	312.91	312.27	313.58	314.27	311.92	315.26	309.86	316.56	316.37	315.81	311.54	310.74	309.56	310.88	312.96	313.45	313.31	312.96	314.74	314.75	311.54	315.19	315.24	310.56	313.47	316.76	309.8	312.46	317.04	315.9	312.24	316.46	318.52	315.29	312.72	313.81	314.39	316.5	313.08	310.36	312.85	316.6	312.58	311.36
318.72	314.41	315.49	314.91	315.87	316.79	317.59	317.49	316.57	317.27	314.94	314.32	316.51	315.67	317.4	317.65	313.64	318.81	316.49	316.41	318.71	316.07	317.14	314.81	318.35	317.58	315.28	317.53	319.68	319.27	317.75	313.5	315.82	313.67	314.39	315.28	316.83	316.17	320.99	318.43	317.61	315.69	313	318	317.05	315.45	315.49	314.47	315.59	315.13
313.85	314.94	313.93	318.96	313.06	313.71	314.75	314.22	313.33	314.12	314.27	311.84	314.91	312.67	313.79	314.57	313.4	316.69	308.89	312.64	310.76	316.84	311.35	312.56	314.29	311.29	316.32	314.57	313.84	314.57	314.61	314.97	317.22	314.73	313.79	315.7	312.04	313.08	314.84	314.23	316.48	313.95	315.24	319.4	315.53	312.56	314.48	316.24	313.5	312.54
312.57	312.38	310.19	315.72	309.69	310.15	308.94	311.66	312.3	313.12	311.53	314.18	314.42	312.97	318.53	310.27	316.69	315.06	315.72	310.84	311.46	310.77	312.48	313.71	311.13	313.62	312.68	311.24	307.48	315.76	315.1	313.73	310	313.39	312.7	310.42	312.63	313.12	311.37	313.5	313.16	314.42	314.35	313.28	312.42	314.11	312.07	317.63	312.21	311.96
291.9	299.82	287.88	296.66	299.1	297.12	293.59	295.67	291.8	295.58	295.62	294.57	293.45	289.85	291.89	296.4	291.67	294.17	296.19	291.27	291.91	292.82	294.07	293.5	291.76	294.49	292.04	294.29	294.2	292.76	292.85	295.7	294.55	291.87	292	295.53	298.26	293.26	291.08	296.52	292.08	292.55	291.62	294.92	291.97	292.4	293.8	295.13	291.88	293.4
312.35	311.41	310.98	309.04	312.27	309.01	311.71	310.85	312.28	310.84	311.05	310.87	308.7	309.09	312.9	313.01	312.01	313.97	313.59	311.46	314.07	309.83	311.52	309.73	311.66	309.75	311.53	308.71	310.93	311.94	311.77	310.42	309.42	311.51	311.85	310.59	306.79	313.63	312.06	308.57	311.22	311.48	312.06	309.15	309.38	312.27	311.98	309.73	311.55	306.98
301.01	301.54	303.25	303.58	297.57	300.65	302.77	300.69	299.17	302.18	306.57	302.42	302.74	300.59	300.62	298.47	302.72	299.02	301.04	300.07	303.31	300.83	303.6	302.27	301.95	299.28	301.18	298.92	301.3	301.11	301.02	299.58	299.85	303.44	301.39	303.21	298.55	298.06	301.57	301.36	300.95	302.44	299.23	302.91	301.63	299.61	301.66	298.11	293.77	299.13
301.4	305.64	303.41	302.06	300.94	303.94	302.29	305.12	303	298.03	302.45	303.56	302.78	301.88	301.2	301.61	301.45	301.85	301.63	303.57	301.36	300.5	299.57	301.3	302.03	304.82	303.25	303.69	301.92	300.29	304.18	300.96	304.94	300.24	305.73	303.37	303.83	301.8	302.35	305.15	300.47	302.41	300.85	300.59	303.61	301.71	298.91	303.32	301.03	302.41
312.2	316.63	317.55	312.94	317.68	317.98	312.3	318.07	313.34	313.11	316.37	315.78	313.75	313.7	315.58	314.68	314.39	314.46	313.72	315.9	319.01	314.6	317.3	314.54	316.64	312.49	317.31	313.04	314.75	311.71	311.54	314.12	313.91	315.28	313.51	317.39	315.04	309.67	319.31	317.71	317.65	316.08	314.54	315.29	315.04	313.76	315.07	316.9	317.45	314.95
296.73	297.9	296.76	296.37	298.73	296.22	300.44	293.58	295.6	298.9	296.99	299.49	296.52	294.37	296.57	293.14	294.31	297.6	297.41	298.07	295.36	298.46	298.37	294.72	296.4	295.35	297.49	294.86	295.71	294.31	299.94	297.93	299.55	296.52	295.96	298.81	298.74	297.09	297.54	297.39	296.23	297.06	297.91	299.27	301	298.85	297.43	300.16	299.06	296.87
315.29	317.11	314.41	315.89	313.58	312.04	314.01	316.14	314.75	313.78	316.12	311.58	313.95	312.2	315.68	312.14	316.38	314.33	312.35	312.88	315.34	314.69	312.55	312.73	314.58	314.21	312.24	313.55	315.61	311.9	315.57	312.94	314.76	309.76	312.43	312.4	311.47	318.43	315.95	311.73	314.52	316.5	313.6	313.09	311.62	314.59	316.46	317.27	314.79	314.06
304.84	300.63	301.6	301.13	300.16	303.55	300.86	302.37	304.44	306.56	300.34	298.34	303.53	302.16	303.48	303.39	301.77	302.53	305.2	306.79	303.28	298.08	303.2	302.15	300.73	302.24	301.67	300.53	303.42	301.19	299.28	301.33	306.22	299.05	304.7	298.97	304.5	299.78	301.12	305.04	304.87	302.85	301.43	303.72	304.52	301	303.2	302.14	303.67	301.15
317.75	317.29	318.7	320.32	318.83	315.82	321.23	318.45	315.74	316.64	315.36	319.78	314.93	314.17	315.86	316.45	313.59	316.4	315.43	317.71	315.53	317.76	319.21	317.75	313.85	314.64	319.17	320.11	313.45	314.03	312.43	318.03	316.5	316.51	315.64	319.45	320.47	315.29	317.6	316.85	318.89	316.76	318.75	322.67	319.25	316.61	317.99	317.5	314.01	319.35
318.28	318.26	315.99	318.35	321.36	317.42	320.96	316.19	316.77	313.54	319.6	316.81	319.16	317.11	317.14	316.08	317.43	316.83	315.15	318.94	321.24	319.47	315.96	317.82	319.41	315.14	320.01	317.96	320.01	317.61	319.46	320.27	321.04	320.23	314.7	319.92	319.06	313.42	317.25	320.63	318.03	321.26	317.96	316.84	315	319.2	321.51	319.34	317.81	320.39
314.13	316.42	311.62	316.75	311.1	310.85	310.28	313.78	310.99	309.33	311.34	313.77	316.71	310.93	314.51	317.51	316.19	311.37	314.66	312.37	310.41	310.41	311.02	312.16	313.12	311.78	309.89	314.85	310.4	318.54	312.67	311.68	316.13	310.64	316.41	312.18	311.79	310.54	313.59	309.36	315.14	314.51	312.91	311.51	312.23	313.95	312.95	310.7	314.04	313.49
317.76	319.64	317.89	322.76	319.45	317.05	320	319.65	314.05	317.45	316.78	317.57	317.47	317.16	319.83	319.21	319.46	317.89	318.83	316.56	318.22	319.31	316.2	318.05	314.97	320.88	317.01	318.53	321.14	319.01	318.31	321.41	319.66	318.63	319.39	320.51	318.78	319.68	320.82	319.46	314.38	321.61	320.03	315.2	318.78	317.83	314.34	313.97	316.15	319.44
313.05	314.3	314.95	311.28	313.81	311.16	313.29	313.94	311.91	314.99	314.48	311.59	313.34	312.35	316.24	309.31	310.78	307.81	313.73	310.72	314.24	309.03	312.78	314.04	314.94	312.26	313.02	310.89	312.14	313.52	312.26	312.41	315.55	316.85	314.96	311.3	314.73	315.87	311.06	313.51	311.57	313.64	311.32	312.59	310.41	310.99	313.97	315.87	312.86	310.25
317.38	314.93	316.8	315.23	315.44	316.61	316.42	315.65	310.59	314.24	312.54	316.09	318.53	314.86	315.84	318.12	314.72	317.06	314.79	315.26	318.29	313.68	318.47	317.99	314.57	316.07	315.86	315.43	315.9	316.13	319.19	317.77	314.39	315.31	315.41	314.13	317.83	316.52	313.33	315.97	318.38	316.98	315.32	312.69	316.93	315.83	315.4	314.06	314.34	316.22
298.37	295.48	297.01	294.15	297.95	296.68	296.73	297.29	296.18	299.9	299.87	295.37	298.05	299.25	296.31	292.87	295.61	294.21	296.58	295.94	292.33	293.8	294.66	300.32	295.83	297.22	298.39	298.05	295.45	296.58	296.84	296.74	299.77	299.4	295.82	295.72	297.54	298.02	299.07	299.89	296.86	302.13	294.86	295.2	297.51	294.19	299.53	296.4	297.79	298.66
305.13	306.38	306.1	305.24	304.67	302.57	305.06	303.8	303.64	305.32	303	303.36	304.31	301.98	305.44	304.31	303.91	305.17	305.74	305.53	305.2	303.08	307.05	304.11	305.59	304.32	302.6	300.58	306.94	310.3	303.86	303.96	306.7	304.23	302.6	304.14	306.93	302.93	307.29	308.98	303.13	306.78	306.83	302.13	301.41	305.29	310.95	306.81	305.57	305.9
321.59	330.56	327.63	324.45	328.68	326.49	324.78	324.53	325.7	325.27	326.13	326.07	321.56	324.95	323.11	325.06	323.54	324.98	325	322.07	323.8	324.04	323.43	326.45	323.05	325.44	327.67	327.81	323.07	327.98	321.81	326.13	322.52	324.6	320.16	324.2	327.5	325.44	321.22	328.1	327.64	327.32	324.41	325.35	325.74	326.05	327.37	324.81	324.6	324.48
313.05	313.48	309.22	308.94	311.21	313.45	311.87	307.83	310.59	308.56	314.74	307.81	310.92	308.21	310.61	307.7	310.9	310.65	311.43	310.71	311.29	309.8	312.52	313.76	312.43	310.93	310.26	310.18	312.33	313.46	312.88	307.47	312.66	311.29	307.21	311.18	309	310.75	307.51	311.46	307.74	312.18	307.3	311.24	312.3	311.34	310.85	309.38	307.29	310.39
328.33	329	328.23	327.36	323.87	325.01	329.54	326.51	328.99	327.01	327.03	326.13	328.64	327.51	328.57	326.61	327.22	326.27	324.5	329.67	327.95	327.71	329.93	329.37	327.74	329.68	325.37	325.85	329.54	326.93	328	326.38	325.08	326.17	326.86	330.79	324.16	328.14	326.23	324.97	328.96	327.26	323.33	325.79	327.68	325.18	329.63	324.41	326.06	325.57
312.8	315.29	314.88	312.31	313.4	311.77	313.32	313.94	319.51	311.27	317.48	314.37	310.2	314.46	314.11	313.37	313.52	314.99	312.75	314.55	315.4	315.75	313.16	314.08	312.85	316.78	315.39	313.74	311.02	314.06	317.36	312.5	314.94	317.03	315.35	315.95	310.29	315.7	314.16	310.18	315.1	314.02	312.97	315.44	310.82	311.97	314.74	314.02	314.74	310.38
307.23	303.68	299.7	305	300.34	304.97	304.48	304.64	304.49	303.5	304.23	306.63	303.08	304.8	304.81	302.91	304.1	301.21	303.53	304.35	304.07	300.92	301.6	301.59	303.53	305.16	302.56	299.59	302.85	300.51	304.23	305.13	301.19	304.73	304.68	304.35	300.96	304.06	301.78	301.76	301.57	303.9	301.25	308.08	304.88	303.26	304.13	302.7	303.99	302.75
314.76	313.83	311.49	318.24	314.98	317.07	316.35	314.2	318.9	314.49	318.67	313.32	313.66	321.02	315.56	314.53	314.41	313.73	315.36	317.59	318.56	318.03	313.57	316.16	312.51	317.46	317.22	313.94	315	313.87	312.74	313.97	314.54	315.8	313.87	314.87	315.04	315.68	315.95	315.62	315.09	314.15	318.13	316.41	313.81	320.62	316.96	317.34	313.4	316.08
315.42	313.18	314.73	314.4	316.97	314.5	315.34	316.79	319.07	315.35	313.03	317.5	315.79	315.87	316.06	314.16	315.93	311.08	316.53	317	315.58	320.8	317.75	317.38	313.36	311.09	312.54	313.96	316.77	313.6	314.68	318.72	312.11	315.37	315.41	314.14	312.41	316.82	316.37	317.06	316.47	314.4	317.62	316.25	314.3	313.85	312.93	314.67	312.46	314.52
329.49	326.15	329.16	323.99	324.53	328.4	323.74	329.83	327.94	325.63	329.05	329.34	325.67	329.76	330.58	327.17	325.58	327.1	325.69	327.01	329.66	328.85	327.85	329.85	331.01	326.78	328.34	330.58	330.43	327.79	327.47	325.75	327.88	325.97	328.04	325.67	327.63	328.25	328.65	326.78	326.7	331.32	325.92	332.09	330.81	327.98	330.16	327.22	327.92	323.86
314.2	315.42	323.42	317.58	320.09	318.47	321.19	323.42	317.63	320.28	319.78	317.3	317.73	319.67	317.19	319.03	320.68	320.22	318.27	320.11	319.09	315.19	319.71	316.31	317.34	312.81	319.1	320.1	318.54	318.88	317.64	320.46	316.06	317.03	321.28	319.89	319.97	319.4	322.07	320.03	314.01	318.96	318.95	319.9	316.42	320.38	319.12	320.69	320.05	316.64
307.51	307.69	307.26	305.92	303.07	311.83	309.66	304.73	305.36	307.63	310.44	306.04	306.95	307.5	308.35	313.15	305.35	305.31	306.09	307.35	308.03	307.79	307.86	306.9	306.97	311.39	306.97	308.34	307.54	305.1	313.43	308.6	310.46	306.72	305.71	305.8	309.64	308.2	305.3	310.48	306.53	305.25	308.44	311.1	305.93	308.61	307.92	307.09	307.56	308.45
302.37	300.34	301.56	300.76	301.29	303.3	298.18	298.04	302.6	302.93	299.61	300.11	300.95	301.14	298.28	297.53	299.88	302.47	303.32	302.38	300.23	297.41	303.81	303.91	302.64	298.47	301.8	305.2	298.7	305.22	301.39	299.85	301	300.14	301.65	296.36	302.46	303.36	301.21	302.09	299.46	302.71	299.95	301.08	303.37	298.23	298.6	301.86	302.19	300.48
319.44	316.82	317.81	317.82	318.37	316.72	318.33	315.01	316.97	316.17	318.15	315.58	314.51	319.23	315.25	317.69	319.22	317.58	317.98	316.43	317.6	316.32	317.44	317.18	313.9	320.41	318.06	314.91	318.41	316.68	315.42	315.44	320.88	317.63	317.29	318.12	319.3	319.06	318.39	315.77	317.18	313.58	318.12	321.1	316.13	318.04	315.2	315.14	316.42	315.08
300.52	303.96	300.85	303.23	297.23	300.49	301.02	300.38	302.77	300.25	299.98	301.2	301.44	302.59	300.69	300.41	298.51	296.65	302.18	303.33	300.63	305.97	301.47	301.13	303.76	298.29	298.87	299.83	302.07	304.5	301.23	300.83	304.55	299.46	302.32	299.81	303.71	297.25	302.57	300.4	306.34	301.53	297.86	303.36	304.44	299.83	306.24	300.81	301.36	302.38
317	312.2	311.14	316.29	313.35	316.16	313.71	313.19	313.33	310.16	313.57	313.86	313.25	315.81	315.1	312.37	311.16	312.89	313.55	312.63	315.37	314.96	314.66	313.68	310.87	312.29	313.75	310.68	318.32	313.31	314.4	312.95	314.82	310.64	311.21	312.42	314.73	314.3	313.32	312.85	313.31	311.66	312.12	310.36	315.38	311.79	315.72	315.57	313.2	315.91
316.23	311.19	310.88	312.1	314.32	314.17	314.23	312.59	313.29	312.82	314.69	311.63	307.32	311.81	312.87	309.38	313.22	315.63	313.79	313.15	313.23	313.68	312.68	312.08	315.45	311.85	315.47	310.2	312.51	314.62	313.78	312.34	309.58	313.45	313.26	313.43	315.84	314.54	312.31	314.98	311.04	315.85	311.64	314.51	310.79	313.95	314.1	312.17	310.68	313.89
302.53	297.09	301.86	300.69	302.58	297.92	300.82	299.93	300.34	300.84	305.07	297.04	300.98	303.41	299.95	299.94	304.42	305.74	299.41	299.8	298.66	300.02	303.3	302.7	299.2	300.65	303.72	299.33	300.94	304.71	301.36	298.63	304.99	299.56	303.36	301.28	303.46	300.18	301.01	301.12	302.28	301.47	298.86	300.35	300.22	303.12	301.69	300.9	299.58	299.2
311.05	310.07	311.9	313.71	311.76	314.62	313.23	314.53	314.8	313.23	311.56	313.75	313.54	311.67	313.7	313.62	311.57	312.11	312.68	315.99	314.28	312.31	315.91	314.01	311.87	310.15	307.84	313.77	313.3	314.2	310.99	313.05	314.69	309.42	313.56	313.52	310.16	315.02	309.15	309.83	312.48	314.91	318.64	313.59	313.37	310.05	311.15	314.62	311.14	317.22
310.73	315.65	311.13	312.92	312.96	309.62	313.48	307.97	313.15	312.88	312.25	313.31	310.51	312.38	312.93	312.14	317.9	312.03	311.16	309.64	311.4	309.26	308.67	310.71	311.32	317.1	313.27	312.33	312.62	311.32	314.35	312.44	311.59	314.19	312.09	314.63	314.41	307.93	311.53	311.08	311.63	313.83	314.4	313.28	313.03	310.63	308.62	312.07	312.63	311.78
302.9	304.74	301.79	305.17	301.37	304.61	307.14	302.71	301.03	301.78	302.52	304.19	306.05	302.81	303.05	300.4	302.2	301.95	302.3	304.77	302.2	303.16	306.23	301.82	303.68	305.99	303.92	301.98	303.85	302.27	304.44	303.57	299.67	300.4	306.26	304.61	301.09	302.2	301.87	304.55	302.14	301.06	301.71	302.65	305.36	299.83	301.51	302.59	304.54	303.61
320.35	317.28	315.8	316.89	320.43	314.73	317.69	319.69	314.7	319.08	313.71	316.23	316.62	321.69	318.65	317.4	319.77	314.48	317.33	319.81	322.08	318.21	316.63	317.84	318.83	320.26	319.22	319.93	319	317.22	317.28	315.05	318.42	314.61	318.03	315.87	314.68	317.17	319.13	316.31	315.17	317.38	315.33	316.78	319.12	318.36	312.32	318.56	320.4	317.63
330.38	326.2	329.09	328.33	329.56	329.21	330.61	328.81	327.48	329.49	326.74	328.63	330.52	327.24	328.65	330.13	330.81	326.03	328.34	327.2	328.06	329.33	331.47	325.68	331.47	325.01	327.65	327.74	328.38	330.36	332.21	327.81	330.52	326.68	328.64	328.81	327.88	328.67	327.29	331.01	332.38	328.86	329.41	327.26	331.79	329.26	328.57	329.21	326.13	328.31
304.53	298.39	301.97	302.98	304.89	302.18	300.91	300.75	303.02	301.86	300.98	305.74	302.77	304.55	302.2	303.98	303.75	301.96	304.18	303.21	300.68	300.35	299.19	304.36	304.26	299.18	303.36	303.1	301.4	303.96	305.3	299.71	305.1	303.13	302.59	300.26	300.66	303.74	302.88	302.8	301.57	298.55	302.94	302.03	301.39	299.79	303.69	305.9	301.85	302.67
306.04	309.28	307.05	307.51	310.33	311.29	309.52	309.5	310.48	306.77	308.62	307.9	308.28	312.71	308.77	311.89	312.47	310.9	311.18	310.55	310.52	307.2	305.84	306.74	308.4	311	311.08	303.93	311.05	310.41	309.07	306.47	309.83	308.6	309.81	306.89	309.05	306.86	310.72	306.87	308.98	307.33	307.6	310.04	311.37	307.3	308.62	306.25	308.45	310.17
297.34	297.42	293.63	292.39	292.54	294.8	294.79	295.34	297.57	293.2	296.48	295.24	292.01	290.59	295.03	293.87	294.08	292.2	295.93	292.59	294.08	293.26	292.61	295.03	295.42	294.97	290.39	295.05	293.16	298.3	289.95	293.27	294.96	295.08	295.08	293.9	295.23	296.32	294.14	293.12	296.1	299.35	295.24	292.1	295.78	293.81	291.86	295.97	293.66	294.4
297.26	292.98	298.04	293.48	293.42	290.87	294.17	292.24	293.48	292.7	294.99	294.58	296.11	291.36	293.31	293.81	291.45	292.11	293.72	292.92	295.08	292.47	289.68	292.53	294.52	293.55	293.27	297.31	292.53	292.21	294.98	293.18	292.43	292.59	292.86	297.25	291.94	293.88	293.82	294.69	293.88	292.67	294.55	296.74	295.81	295.74	293.53	294.38	290.05	295.32
303.97	300.79	304.33	303.53	300.81	301.75	301.88	304.38	302.27	304.58	303.64	304.55	302.74	305.79	303.62	303.74	305.49	301.74	301.43	302.86	304.76	302.11	304.4	303.77	304.4	305.49	301.62	304.8	304.21	302.07	302.65	304.81	300.52	301.79	301.03	304.83	300.56	302.02	302.46	305.9	302.38	301.85	301.17	301.96	303.19	304.63	307.36	304.92	300.14	301.19
309.74	312.79	313.35	312.49	310.34	313.96	310.93	313.38	316.95	313.41	312.24	309.19	312.24	316.29	312.41	313.9	312.31	310.2	311.7	314.14	314.94	311.84	312.32	312.4	315.53	312.77	314.76	315.22	310.65	311.28	312.08	310.93	314.45	312.21	311.68	314.42	316.74	311.22	313.19	314.53	312.96	312.16	313.86	311.43	314.23	316.71	311.06	311.24	312.67	311.49
302.44	304.57	302.26	306.8	303.42	303.95	307.64	303.2	305.79	304.77	303.8	301.6	303.97	305.05	302.74	305.39	306.94	302.65	302.4	304.07	302.57	305.74	305.4	301.78	304.81	304.31	306.63	302.13	303.93	303.72	303.39	303.33	306.47	306.63	303.2	307.39	303.9	302.71	302.74	305.69	304.07	303.43	303.24	307.48	301.15	302.61	301.8	303	304.78	304.31
303.82	305.63	300.62	310.87	303.11	305.05	305.73	300.86	305.5	303.45	304.76	304.73	304.84	298.52	301.44	304.86	306.33	303.66	303.31	304.73	307.04	302.6	308.56	308.48	305.47	305.27	306.43	305.14	305.27	306.31	303.98	306.43	305.91	305.96	307.35	305.58	305.06	303.61	305.52	304.44	303.12	303.38	307.44	304.81	305.15	302	301.53	302.48	302.94	304.06
301.56	301.35	302.15	300.81	301.37	300.9	300.5	297.75	298.16	299.61	300.01	301.87	298.63	297.65	303.43	302.43	297.6	296.4	301.65	300.25	300.06	301.05	302.11	298.65	297.7	303.69	298.86	302.78	303.54	301.56	300.54	301.52	297.39	301.63	298.37	299.73	303.76	302.76	301.8	299.79	298.1	299.84	297.89	298.85	301.13	297.18	300.17	300.87	301.91	302.16
300.47	296.23	300.78	301	296.15	298.95	300.78	302.73	301.79	298.03	299.46	299.1	298.71	301.96	300.22	306.56	298.97	302.57	297.96	299.2	300.99	299.93	300.22	300.6	300.31	300.73	297.16	302.14	300.67	299.25	300.42	298.79	302.79	301.28	302.6	298.7	298.78	298.78	300.7	304.4	300.52	297.54	303.51	297.12	300.59	300.83	298.48	299.93	298.66	298.42
304.14	303.52	304.16	305.7	301.84	307.06	299.64	302.78	303.65	301.76	301.68	301.93	308.44	302.16	302.79	302.42	303.43	303.07	298.88	305.38	303.89	301.29	300.26	301.97	303.75	307.43	302.26	303.97	300.24	303.14	306.68	307.57	300.93	306.68	299.2	304.41	303.61	299.68	303.55	303.21	302.24	303.45	303.16	306.03	304.41	305.42	305.13	306.45	302.99	304.83
315.92	316.03	315.04	313.6	320.76	318.14	316.69	318.34	314.44	318.84	320.69	320.52	316.74	314.9	316.9	318.38	316.89	317.99	315.73	315.39	315.44	317.66	315.34	318.18	317.48	319.06	314.99	321.4	317.53	319.75	314.88	315.37	315.55	318.18	314.21	317.77	315.34	316.84	313.1	314.68	316.25	316.37	316.42	315.93	315.4	321.13	316.14	314.88	317.75	317.43
327.53	329.01	322.61	325.11	329.04	327.42	328.49	330.12	326.75	332.08	329.69	328.76	325.55	326.63	324.05	325.95	327.27	327.38	327.66	325.27	326.62	327.23	328.22	325.42	324.53	327.76	328	329.61	324.33	325.25	328.37	324.74	325.24	322.46	329.33	325.79	325.1	322.59	326.77	329.3	329.25	328.17	327.19	328.35	326.37	326.65	327.28	326.2	327.05	326.77
313.72	314.28	311.06	313.69	313.05	313.16	312.06	316.24	315.34	311.74	312.62	310.13	313.26	310.93	310.27	315.75	315.1	312.91	314.23	313.12	306.68	311.62	315.23	312.61	312.93	312.5	312.4	311.94	313.74	313.23	309.85	312.01	311.87	313.24	309.06	309.82	314.31	313.13	314.86	312.32	315.03	313.67	316.09	311.59	309.43	310.14	310.59	312.97	314.52	316.51
314.12	312.09	312.31	311.74	311.48	319.17	311.17	317.94	316.91	315.06	315.82	310.03	310.66	311.01	312.45	313.15	310.34	313.32	312.43	312.19	313.36	314.39	314.33	313.03	314.88	314.88	314.41	312.7	311.98	313.36	315.06	309.02	310.12	313.34	312.2	315.02	312.61	310.36	315.54	316.41	312.66	311.98	313.9	316.3	312.18	310.28	314.03	313.08	310.81	314.51
310.57	310.93	311.4	307.59	308.75	306.65	309.85	308.03	308.61	310.78	307.66	308.21	307.54	310.57	308.69	306.76	313.46	310.94	308.82	311.49	308.89	309.57	310.06	312.39	311.75	309.74	310.02	305.47	311.51	308.42	308.97	308.48	310.79	310.17	306.26	311.54	309.46	312.88	304.82	306.44	309.7	306.67	309.64	309.37	311.53	308.02	307.48	311.19	309.43	305.7
309.99	308.5	313.06	310.96	308.98	308.5	310.65	307.27	307.59	310.06	306.3	309.9	310.55	306.37	308.88	304.66	310.8	307.95	310.39	309.75	309.42	307.23	310.28	312.18	304.98	308.81	308.93	309.22	310.63	306.66	307.56	309.79	308.57	308.7	310.71	308.26	309.04	306.83	311.48	309.89	311.16	306.64	306.83	306.06	307.21	311.83	308.45	304.48	310.21	310.1
318.98	320.26	314.71	317.78	311.23	315.11	319.77	317.02	318.18	316.47	319.71	314.63	318.37	315.19	318.8	319.6	316.18	318.66	317.16	317.35	316.02	317.7	319.53	314.39	320.61	317.63	317.33	319.11	316.63	317.46	316.14	319.27	318.11	319.5	317.47	314.33	315.57	316.54	315.74	321.05	316.77	318.31	318.7	315.58	317.08	318.73	317.15	315.76	316.2	317.86
328.98	330.33	326.02	325.78	328.54	330.39	330.08	329.6	327.57	327.05	328.22	331.8	328.95	326.67	326.45	329.02	326.27	325.33	331.04	330.46	328.09	326.39	323.97	326.65	330.85	327.97	328.47	329.81	327.27	328.74	329.61	328.58	329.82	328.78	329.35	327.45	327.6	326.4	322.47	332.14	328.61	331.51	330.76	327.85	333.29	329.07	326.6	327.15	330.42	328.93
299.33	300.85	302.66	299.75	303.1	301.51	300.86	300.2	298.6	300.44	298.66	298.51	304.8	301.52	302.57	300.3	305.32	303.22	303.8	300.66	300.06	299.37	302.5	301.7	300.39	302.63	301.23	303.72	302.4	299.4	299.01	299.41	300.86	296.05	298.02	299.88	299.41	299.68	298.16	305.21	301.75	304.13	304.95	303.39	302.14	296.64	299.22	300.93	298.27	302.35
303.06	305.1	304.74	302.87	304.26	307.37	307.02	304.68	305.05	309.11	306.84	304.63	303.23	306.46	310.18	305.18	304.16	307.59	302.87	306.9	307.86	307.33	306.78	303.77	307.22	306.24	302.22	304.85	304.8	304.58	306.57	304.22	303.32	303.8	302.55	306.37	300.09	305.24	305.44	301.76	306.5	305.87	306.01	306.03	306.9	308.55	304.5	303.77	305.94	303.06
307.71	305.17	304.98	307.9	304.68	303.34	305.2	306.71	301.87	303.55	310.35	304.13	309.46	305.57	304.64	308.31	304.16	306.69	302.68	307.94	309.66	306.39	306.19	304.11	306.45	304.74	307.01	308.96	309.33	306.99	304.35	303.92	303.94	305.43	309.43	308.56	305.1	307.04	310.75	309.64	307.82	307.07	307.12	304.25	306.92	307.58	303.1	307.35	306.91	308.99
294.93	292.69	293.57	295.26	297.54	289.96	293.25	298.93	293.95	295.93	293.51	298.47	296.77	292.6	294.92	293.19	293.78	293.46	295.5	295.08	295.92	293.87	295.41	295.14	291.83	293.37	295.68	297.12	296.44	295.97	293.46	296.64	294.31	295.63	296.66	293.6	296.35	293.62	298.7	293.33	295.74	293.63	294.19	299.01	292.07	295.65	294.75	293.09	297.53	293.14
309.93	306.23	310.23	310.16	309.62	309.06	309.42	310.74	307.98	311.42	309.18	307.7	310.2	310.85	306.83	310.3	308.5	311.26	309	309.74	311.74	309.58	309.62	311.71	307.03	308.97	310.38	307.64	310.33	307.57	310.02	307.86	304.94	307.49	311.98	307.4	310.64	309.42	307.93	308.08	308.96	312.53	307.99	310.9	308.58	307.11	310.18	309.33	309.24	311.49
318.07	313.16	313.97	316.36	314.75	316.04	313.97	316.4	320.29	313.26	316.3	316.76	313.08	316.6	316.78	310.91	312.5	319.49	314.86	318.48	316.05	313.36	318.77	315.33	317.13	315.15	313.07	316.03	314.32	317.92	314.09	312.38	312.45	314.6	313.68	317.32	312.76	313.19	313.9	315.86	312.81	313.57	317.48	316.71	317.94	311.73	316.8	315.47	315.71	313.26
320.36	315.67	316.05	320.29	317.71	317.89	316.33	320	317.98	320.97	317.39	321.63	319.4	317.57	323.08	319.18	322.4	320.78	319.98	320.81	316.95	319.54	321.54	320.18	315.25	323.57	320.69	316.33	322.12	318.43	322.45	321.35	319.62	315.59	320.69	316.26	320.76	323.42	320.9	317.79	317.96	322.41	319.87	319.25	318.99	321.33	318.4	319.15	319.06	321.02
318.02	316.07	318.55	314.09	315.97	315.58	319.15	317.11	320.95	315.79	319.25	321.1	316.79	319.27	319.19	319.06	318.74	315.62	315.97	317.99	316.65	316.41	315.41	316.41	318.67	319.56	313.54	318.6	317.38	317.66	320.32	320.79	319.99	316.14	316.76	321.6	321.57	319.28	318.05	318.84	313.27	316.57	319.96	318.9	319.09	319.86	319.35	321.45	315.05	315.52
306.27	305.25	303.64	303.87	306.44	303.7	305.67	306.24	302.56	302.41	302.36	305.54	298.46	302.8	301.13	302.49	307.34	301.8	303.44	301.59	302.81	303.27	298.39	300.71	304.13	304.45	300.4	306.64	304	300.85	303.93	300.14	299.95	298.2	302.19	300.66	298.69	305.23	304.86	301.42	301.65	300.23	306.71	308.67	304.43	297.85	301.76	306.11	300.01	304.6
298.62	298.86	296.35	297.93	297.98	298.54	296.41	296.43	297.22	297.97	300.93	300.4	296.7	297.79	294.2	300.02	299.48	295.86	295.89	294.03	297.88	296.2	297.45	298.84	304.39	299.91	293.1	297.55	299.73	293.05	296.71	296.67	294.94	294.45	295.87	296.97	297.27	299.25	295.93	299.85	298.44	295.96	297.52	297.22	295.24	298.45	299.98	295.93	297.52	296.09
308.15	310.21	309.84	310.23	308.37	313.83	313.43	313.18	306.02	312.44	315.53	314.81	313.44	309.18	312.86	308.96	314.02	310.12	308.37	311.36	311.81	313.08	314.02	311.49	312.09	307.22	312.18	311.91	312.98	310.79	310.2	308.61	311.06	309.89	312.11	312.94	310.87	311.77	312.52	309.87	310.5	310.4	309.62	313.39	311.03	313.27	313.86	315.37	309.7	315.36
305.42	300.59	308.95	302.15	306.57	305.03	305.06	306.16	306.48	303.66	305.17	301.9	303.4	306.58	305.85	306.42	307.74	304.07	306.41	307.3	308.73	304.08	303.32	306.12	304.53	304.32	305.64	304.64	305.88	304.8	307.71	307.87	307.18	304.33	305.21	304.47	307.92	305.43	305.22	308.63	304.88	303.7	306.98	307.8	305.66	306.67	306.01	303.61	305.96	304.63
313.04	311.68	314.97	313.4	311.3	316.69	317.6	310.43	313.63	318.28	317.16	315.49	314.86	317.45	316.04	314.01	312.79	314.31	313.96	314.28	314.05	313.68	313.72	317.91	313.64	314.72	316.7	313.7	315.67	313.81	313.95	319.55	315.2	317.95	316.22	315.22	319.57	313.82	313.47	313.9	315.85	317.31	310.69	315.56	314.27	317.61	315.04	315.08	315.51	314
310.45	311.17	310.7	310.07	307.28	305.82	309.15	308.18	310.98	308.47	310.26	312.54	309.25	313.14	309.55	311.44	310.4	306.41	307.56	310.14	309.48	310.13	313.16	311.75	306.33	310.77	310.94	308.74	310.3	309.21	311.74	306.2	308.78	309.75	308.11	310.21	309.82	308.53	309.68	313.66	308.89	309.99	310.17	309.08	314.06	311.51	308.26	308.95	310.51	310.19
306.8	301.31	304.99	305.2	301.69	305.77	304.6	304.24	303.41	304.81	305.83	305.19	300.55	303.8	302.24	308.44	304.4	306.6	303.05	308.04	303.84	307.15	304.62	305.67	305.46	303.95	303.17	301.93	300.86	305.4	301.7	307.81	309.75	303.58	304.87	301.69	301.22	303.13	308.75	305.23	300.62	305.99	304.62	306.28	301.08	306.47	300.6	307.88	302.26	305.74
302.15	298.25	303.94	308.35	305.05	304.19	306.4	303.78	303.2	305.87	302.86	304.48	303.98	303.11	303.69	304.01	300.62	299.48	300.39	300.5	304.47	303.2	305	303.8	304.44	299.08	302.25	306.49	303.75	302.25	307.51	306.68	303.18	305.18	303.66	304.45	304.19	303.49	303.41	303.61	304.41	306.52	301.78	302.39	303.34	303.38	304.17	307.59	303.81	303.89
304.99	300.76	305.77	304.36	302.73	305.6	303.94	305.6	305.87	306.89	300.91	305.65	305.15	305.89	305.83	303.37	305.52	306.11	304.17	299.65	304.61	304.12	305.11	306.89	309.13	306.16	306.19	306.06	303.63	302.5	308.54	304.04	304.73	308.62	304.9	303.02	304.38	306.25	305.1	305.35	301.04	305.54	303.49	305.43	302.7	305.06	305.02	305.07	306.96	301.4
302.14	300.91	300.55	303.64	298.93	303.85	303.75	304.8	303.99	303.95	304.89	301.83	302.11	302.98	304.51	303.74	303.88	304.33	303.08	303.68	301.21	302.83	305.59	304.28	303.99	300.74	303.41	303.27	301.45	302.06	299.88	301.85	304.31	300.15	300.76	302.97	304.84	302.17	299.79	301.57	302.06	303.75	306.59	304.29	305.11	305.58	302.52	301.95	303.06	301.84
308.14	307.15	303.22	305.98	306.76	305.32	309.02	305.57	306.11	306.06	307.4	302.06	306.81	308.54	309.56	305.34	308.4	306.32	309.92	307.12	304.08	305.79	307.56	311.49	308.07	307.58	306.28	303.94	303.55	305.31	307.35	305.17	304.28	304.85	308.57	307.36	307.24	305.15	308.08	304.04	309.5	307.6	308.41	309.2	305.87	304.5	308.07	303.47	309.64	305.88
307.42	307.75	307.21	308.11	307.15	308.68	304.66	303.85	305.36	306.56	306.31	307.01	307.66	308.38	308.91	307.3	303.65	310.85	305.04	308.78	305.98	307.52	305.18	307.58	310.24	306.99	303.72	306.67	307.56	311.74	308.29	305.85	307.28	308.44	308.56	308.36	304.85	306.44	308.67	306.7	308.58	308.37	304.94	308.72	307.61	302.36	307.67	306.51	305.01	308.49
301.05	304.43	305.75	302.2	305.75	302.52	299.77	305.17	302.55	303.51	302.28	304.96	306.05	303.4	305.12	300.45	302.65	301.91	304.79	303.46	303.66	302.04	306.46	303.93	304.62	303.83	304.37	303.98	301.94	301.55	301.68	305.53	301.9	301.16	306.26	300.98	303.48	300.9	305.25	307.09	300.92	300.71	300.17	304.32	303.22	297.35	302.07	301.45	301.84	301.5
304.13	305.37	306.88	306.16	306.18	304.31	308.64	310.04	304.8	303.55	308.29	305.14	305.83	310.35	306.76	309.89	307.67	305.28	305.7	307.7	307.97	304.85	306.38	307.42	306.4	305.35	305.74	304.6	305.03	307.73	307.16	307.04	302.91	306.56	309	307.82	305.42	307.73	305.75	309.96	305.11	308.69	310.28	301.38	305.21	305.12	309.63	306.74	303.84	305.05
298.11	302.22	304.6	301.78	306.67	303.65	302.44	301.62	303.48	302.74	302.43	301.94	304.85	299.47	302.73	299.35	303.92	307.6	301.28	304.63	302.74	302.73	305.07	303.6	304.21	304.59	301.28	301.48	305.59	301.49	304.74	302.66	304.75	297.18	304.76	305.44	303.57	304.31	305.45	302.71	303.86	304.67	307.72	302.88	308.46	305.74	308.88	305.02	305.1	304.14
307.92	308.06	305.57	304.42	306.01	306.96	308.12	305.72	307.14	307.45	304.26	303.14	305.53	308.98	309.49	306.77	307.84	305.76	306.52	305.87	307.58	310.45	310.6	305.52	308.86	309.27	308.45	306.84	308	306.88	309.53	305.96	307.74	306.39	307.35	305.5	309.39	309.08	304.39	308.25	308.15	310.64	306.91	309.94	307.8	305.83	304.93	307.46	307.52	303.07
311.38	310.41	308.31	308.07	308.91	305.86	309.48	306.55	308.79	307.06	306.61	306.27	308.88	308.69	310.66	310.47	310.6	306.2	303.14	308.29	309	311.09	308.78	306.91	313.58	307.14	308.21	305.33	307.5	312.79	313.34	305.83	309.12	308.22	309.76	310.84	310.12	305.91	305.76	307.04	305.68	307.82	307.23	304.63	314.22	304.88	312.02	309.8	310.69	306.33
312.72	311.59	309.3	311.66	309.28	311.4	312.98	311.02	308.84	308.94	312.44	307.99	309.11	309.75	314.76	312.92	309.68	311.5	310.68	308.16	310.71	312.11	309.29	306.65	312.06	308.53	313.05	306.92	307.82	307.2	311.17	309.91	311.24	309.2	308.76	308.73	312.28	309.31	312.43	310.34	312.67	308.88	311.7	311.35	308	313.34	312.61	312.79	312.91	307.61
306.83	302.39	304.01	303.45	302.64	305.1	305.24	305.37	304.05	306.53	305.35	306.8	308.41	304.7	304.41	306.49	308.31	301.86	305.64	306.21	302.96	304.4	305.62	309.46	305.21	304.8	305.44	306.62	306.55	306.44	304.77	303.16	304.63	303.29	305.87	302.98	308.78	304.44	306.65	302.39	303.71	306.45	304.85	309.65	303.9	304.46	308.9	303.55	305.97	305.93
318.16	316.98	317.42	318.58	316.75	319.23	317.77	317.38	319.16	317.32	322.21	318.88	320.12	313.87	319.78	320.8	318.18	314.85	319.52	317.71	318.99	318.72	318.68	316.24	321.81	316.54	317.33	320	318.98	318.82	315.64	317.43	320.6	320.38	318.82	317.87	318.73	322.01	318.54	316.12	316.37	319.6	314.68	314.2	319.6	312.79	318.88	316.24	319.99	315.81
322.89	325.62	323.45	323.97	325.82	324.22	324.72	326.34	327.22	326.2	326.43	321.71	323.67	322.14	327.37	327.46	328.73	327.2	324.64	320.36	327.32	323.95	323.74	326.88	327.92	325.81	325.98	324.2	329.03	327.21	323.34	325.63	327.55	327.8	325.02	322.61	326.07	325.42	321.98	325.01	324.32	326.2	327.04	325.47	325.46	326.1	321.41	326.48	326.37	323.28
319	318.15	318.97	320.68	318.32	320.26	319.98	318.69	319.18	318.34	315.39	318.07	322.45	322.25	318.1	316.11	320.15	320	321.06	316.43	315.07	317	320.21	326.02	322.51	317.93	323.85	317.63	317.92	318.45	318.46	319.51	321.22	318.65	319.56	318.52	317.15	317.45	320.17	316.91	322.24	314.68	319.66	321.57	317.25	316.37	319.22	314.04	317.55	320.63
328.46	324.98	322.82	324.88	319.63	323.89	326.01	323.65	327.2	324.7	326.64	327.11	325	323.36	324.49	325.34	328.5	324.57	322.5	326.34	324.25	325.35	328.65	324.61	325.84	325.02	325.54	327.89	326.12	324.51	322.28	322.65	325.09	325.58	321.86	324.6	325.25	323.57	323.46	322.15	325.02	326.6	326.68	321.33	325.59	323.2	327.5	328.24	322.45	325.36
328.6	328.45	328.67	326.96	329.25	327.05	325.9	329.95	327.7	323.78	326.12	329.95	327.26	332.64	326.72	329.98	326.66	324.34	326.53	328.05	327.64	327.79	329.6	328.06	327.71	328.77	327.83	326.28	328.07	329.19	326.56	325.17	331.22	326.94	330.01	325.58	327.01	327.59	328.89	328.37	324.59	323.49	328.83	324.15	326.46	328.92	325.4	331.23	329.41	326.84
297.26	293.49	298.39	299.18	298.76	299.31	297.11	295.88	293.56	297.7	298.32	296.83	295.3	298.19	294.95	299	300.16	297.71	295.37	294.02	297.63	297.27	296.33	296.41	297.01	296.5	293.28	298.59	295.37	297.95	297.33	297.14	296.61	299.44	299.68	300.78	299.26	293.05	295.93	296.92	298.69	295.88	295.97	295.95	292.31	299.76	294.94	296.77	296.05	297.7
304.99	300.82	302.3	302.81	305.76	300.31	305.93	302.07	300.68	303.39	304.22	303.78	303.85	303.04	303.2	304.95	301.85	301.9	303.36	299.02	302.97	300.81	301.17	299.11	298.66	304.12	299.36	305.51	303.71	302.62	301.64	303.76	306.43	303.26	300.58	303.69	304.25	303.58	303.69	301.57	302.04	299.16	301.76	300.75	303.59	302.25	304.63	305.1	303.25	305.72
301.62	302.03	305.03	305.35	301.83	300.82	304.87	303.94	304.42	300.61	306.38	303.23	300.67	301.3	306.09	304.96	301.01	303.21	301.69	306.12	302.43	299.8	303.47	304.04	300.26	306.9	301.86	301.56	302.58	304.47	305.19	300.02	300.73	299.71	301.1	302.91	299.07	304.25	302.16	303.29	304.91	304.49	299.48	302.15	299.11	302.58	303.64	302.17	305.72	304
292.57	293.3	292.85	294.96	294.39	296.38	296.71	293.37	291.99	290.63	293.79	295.59	293.68	294.4	293.09	294.99	296.27	292.64	295.09	293.21	292.2	294.59	294.23	293.29	294.03	291.88	291.05	294.47	295.03	290.2	291.33	293.31	293.75	294.73	292.69	290.31	292.48	292.75	292.37	293.98	294.03	294.39	294.35	292.34	296.7	295.93	291.99	294.99	293.43	294.86
290.62	294.53	296.09	291.62	291.87	290.9	295.18	293.43	292.8	294.91	289.9	296.74	292.32	294.86	294.74	294.58	295.41	291.73	296.39	291.4	294.42	291.9	295.74	296.75	295.62	292.14	292.13	291.31	293.14	295.49	293.6	294.12	292.45	294.56	290.84	297.27	298.44	293.86	292.05	293.19	296.57	294.15	292.94	293.5	291.27	291.5	300.32	292.36	291.45	291.11
323.56	323.36	322.45	326.97	323.72	321.08	324.48	323.66	325.48	321.92	320.83	324.29	325.45	322.63	327.9	325.86	325.23	323.43	322.97	325.2	325.18	325.01	323.64	323.58	328.59	325.88	326.74	328.62	321.97	323.29	324.53	324.84	327.8	327.34	324.51	324.71	325.6	323.81	325.48	327.94	322.64	320.05	324.39	323.26	324.16	321.68	326.15	324.05	325.58	324.89
299.03	305.36	304.88	304.19	304.37	302.65	298.24	302.04	300.97	304.37	307.73	302.28	305.92	300.94	300.65	304.36	303.67	301.37	302.24	305.36	304.97	302.01	303.03	304.9	305.97	303.84	304.08	304.44	303.05	302.25	301.71	301.87	302.33	305.02	302.78	304.79	303.65	300.56	303.33	306.79	304.02	305.88	305.47	299.33	304.17	302.69	302.8	303.77	303.43	308.99
307.01	297.98	305.34	305.88	302.19	302.96	302.99	302.69	305.98	301.2	305.37	300.62	301.87	302.16	303.65	303.86	302.79	304.92	303.05	304.43	303.6	305.55	302.2	303.39	305.35	306.2	300.77	303.43	298.29	305	304.13	305.74	306.33	301.88	302.26	302.63	303.02	306.04	303.88	302.61	306.93	303.05	305.79	303.55	306.13	300.87	306.07	301.82	301.43	302.83
306.59	305.93	308.46	309.13	304.13	308.81	303.09	306.8	304.41	311.3	305.75	308.36	307.07	306.04	308.59	306.29	309.11	304.63	306.7	309.72	308.01	305.59	306.7	306.8	312.24	311.08	306.89	305.2	307.81	304.89	308.67	310.02	307.5	305.29	304.15	305.63	311.43	305.1	310.46	303.92	305.06	307.47	306.83	306.29	306.59	303.63	307.49	305.92	307.16	312.38
308.14	311.81	312.02	312.11	309.47	309.95	312.57	313.17	311.53	307.62	314.17	311.22	312.47	312.17	310.59	308.69	309.5	308.57	306.88	311.52	305.81	309.14	309.22	306.88	309.73	306.83	309.58	308.64	312.58	306.53	312.61	310.92	308.98	308.03	311.57	309.01	313.45	310.29	305.74	311.07	310.45	309.57	306.47	308.27	310.95	312.09	312.58	311.14	310.3	306.06
303.12	306.66	308.16	306.65	304.66	305.57	307.14	303.61	308.33	307.56	305.48	307.27	309.79	308	310.93	304.87	307.49	304.33	304.45	309.09	309.67	307.78	306.17	310.73	303.46	307.03	304.44	305.91	309.56	305.37	303.9	304.12	304.57	307.37	306.43	305.56	307.86	304.52	304.92	307.81	306.82	309.75	305.06	303.41	305.07	309.02	306.64	305.18	304.47	306.42
296.25	299.55	298.02	300.35	297.44	298.85	300.99	302.08	304.32	298.76	297.91	299.6	304.9	299.43	298.02	300.37	301.33	298.55	301.53	299.81	298.79	298.73	297.42	296.02	300.81	299.26	299.32	301.59	300.71	300.51	299.94	299.09	299.91	299.73	300.56	301.36	304.06	300.46	300.05	298.18	298.83	296.69	298.15	300.05	301.12	300.99	299.51	298.79	302.3	298.91
302.87	308.4	307.58	306.03	305.43	304.98	307.01	307.48	305.49	312.09	303.51	307.26	303.15	302.95	305.05	305.86	304.15	303.15	304.64	305.02	309.94	302.98	302.8	306.51	304.94	304.95	304.48	305.24	303.73	304.68	303.16	305.79	306.1	305.58	306.35	303.57	302.2	303.8	306.27	304.58	305.69	306.21	307.54	305.5	304.63	306.14	301.3	305.54	301.35	304.51
302.49	303.75	303.8	301.13	304.82	304.78	303.42	302.81	303.58	303.75	302.4	306.43	305.49	302.41	302.42	300.92	306.35	305.96	307.02	300.57	304.24	305.53	303.03	307.79	302.7	303.33	304.4	304.36	303.47	303.87	299.79	306.38	304.85	304.98	301.91	304.7	306.96	304.54	303.91	306.48	303.72	306.18	304.55	305.5	302.02	304.51	304.6	307.84	304.2	306.27
316.97	312.39	319.85	315.08	318.1	315.7	315.52	314.54	318.36	312.49	316.01	315.51	316.86	314.38	311.52	316.96	313.17	316.8	318.22	313	314.88	314.99	315.11	314.08	315.67	318.98	314.47	316.81	316.03	312.74	314.81	314.86	314.86	312.71	316.37	316.43	316.8	315.88	318.4	313.67	313.99	313.61	311.85	314.27	314.13	313.13	315.92	320.49	317.64	316.81
316.52	314.28	313.27	311.66	310.33	311.8	311.86	312	312.94	309.79	310.03	314.32	312.28	311.73	311.33	312.74	313.3	315.4	311.85	313.79	312.71	312.66	310.38	309.59	311.77	315.96	311.63	310.51	314.64	312.49	314.99	316.84	309.53	312.62	312.8	316.21	314.47	309.86	314.77	314.02	314.89	311.6	312.23	312.56	313.3	313.67	314.03	314.33	315.14	319.19
307.06	309.54	307.02	308.75	308.44	307.8	311.16	304.87	307.48	306.47	305.77	304.6	305.75	308.83	306.41	307.7	304.98	308.15	308.09	305.21	308.81	309.42	308.37	302.41	305.74	304.61	309.99	306.73	307.08	307.77	305.92	307.04	305.95	310.06	308.24	304.38	308.52	306.73	308.32	305.75	310.26	309.92	306.92	303.73	308.32	305.19	308.85	301.93	308.98	308.21
305.73	304.34	307.75	307.43	307.18	307.75	306.57	306.29	306.74	301.81	305.09	299.94	303.99	303.74	303.63	305.31	308.2	307.84	304.67	308.37	304.2	303.99	302.75	306.81	307.57	305.58	308.19	306.92	304.4	309.76	304.31	306.58	303.69	308.64	307.1	304.24	303.94	301.19	307.59	307.64	306.41	305.19	308.13	308.12	308.42	306.29	306.08	307.54	307.17	307.28
311.25	315.18	315.33	314.42	318.27	318.48	316.34	308.16	313.18	315.09	314.81	318.45	315.76	317.35	315.72	314.69	314.38	316.5	316.94	315.4	315.29	313.46	313.91	312.01	312.01	315.4	317.38	311.35	313.16	315.68	318.45	313.45	317.54	316.53	314.84	318.05	313.7	314.76	317.84	311.07	315.74	311.24	316.41	316.6	313.11	313.07	317.58	311.36	313.68	314.33
305.11	303.1	305.03	306.4	304.72	304.74	304.85	307.7	303.39	303.9	300.69	306.74	307.2	304.87	307.09	307.61	307.68	304.24	307.67	303.43	307.99	305.78	306.71	304.64	303.99	305.22	303.4	303.31	307.67	308.32	301.29	305.53	305.2	309.02	304.43	304.97	304.19	305.34	303.93	305.41	305.97	305.69	305.25	308.55	304.78	303.24	303.97	307.12	304.67	301.19
314.45	317.85	314.84	314.39	317.15	319.76	318.32	318.47	316.33	320.79	320.94	319.23	317.57	317.26	320.77	315.79	317.48	315.02	314.47	315	315.12	314.27	316.91	318.74	317.63	317.08	318.85	316.69	319.04	316.59	314.42	319.46	317.94	314.77	315.99	317.42	317.57	316.08	319.47	318.83	315.45	318.05	321.47	317.23	319.11	314.74	315.06	317.81	311.53	318.31
318.31	314.6	315.1	310.99	308.99	311.64	313.7	315.69	313.71	314	317.19	318.28	311.8	313.53	315.45	313.4	312.29	314.03	312.56	314.14	315.44	313.25	312.88	314.14	312.76	312.7	316.36	309.13	309.67	313.92	312.84	313.46	316.72	312.44	313.4	312.35	310.62	312.02	312.85	313.8	312.2	313.04	313.22	315.23	316.16	315.13	314.98	315.72	314.8	315.4
319.49	315.6	320.73	318.83	316.84	320.17	316.86	318.61	322.75	317.38	320.4	317.35	322.29	318.88	317.42	321.8	317.72	317.36	316.42	320.18	319.61	315.65	319.39	322.49	320.72	314.92	315.12	318.87	319.3	316.29	320.61	320.08	318.34	317.57	317.46	320.27	319.11	316.82	318.72	318.72	315.12	319	316.67	317.32	320.75	317.32	319.31	317.54	313.76	316.35
299.45	293.88	297.53	295.54	295.61	297.78	299.28	296.75	299.4	297.22	296.32	295.98	293.23	296.94	296	297.66	295.97	297.46	296.4	294.58	298.05	296.9	299.02	294.72	296.59	297.69	298.95	296.86	295.46	296.16	297.16	297.25	297.55	294.78	301.22	300.17	297.69	297.67	302.41	297.26	295.56	296.41	298.81	299.12	294.45	298.98	296.25	298.66	297.61	301.18
310.72	305.55	313.39	308.01	310.37	310.71	305.18	311.25	309.92	310.2	309.69	309.72	306.59	311.67	308.68	308.35	307.44	311.7	311.94	305.6	314.07	308.09	314.61	306.54	311.6	311.24	309.03	310.54	309.82	308.02	312.59	309.72	311.63	313.42	310.72	308.59	309.3	311.98	309.71	309.41	311.92	308.57	311.54	313.05	310.05	310.07	306.75	306.74	311.38	308.16
307.66	307	299.23	303.38	303.01	298.14	303.37	302	303.29	300.36	298.78	304.21	305.13	303.64	302.62	299.54	298.51	304.46	301.21	303.85	304.04	305.96	305.19	304.45	302.66	299.85	305.41	305.62	306.07	301.41	302.55	301.62	303.92	304.79	303.49	307.64	303.64	305.41	306.13	305.91	302.68	301.59	304.9	302.47	304.98	302.23	303.89	301.56	304.21	305.13
303.52	302.83	301.07	305.58	303.51	301.44	301.06	301.42	304.23	303.55	301.58	302.57	304.82	300.63	299.96	301.27	302.85	304.01	300.58	302.91	305.56	300.2	306.26	301.77	301.65	303.88	304.96	301.82	300.62	301.39	300.59	302.71	302.35	304.08	304.08	302.51	304.23	303.87	300.47	300.62	301.15	307.53	306.25	302.74	304.23	296.6	303.14	299.83	302.77	302.61
295.24	294.96	296.98	300.22	296.85	295.27	292.42	293.39	294.6	298.38	293.8	293.36	295.97	297.02	296.56	291.24	294.86	296.68	295.37	295.94	296.68	298.44	298.29	293.74	295.22	294.62	293.41	296.46	296.72	294.84	297.76	295.24	296.58	294.41	294.96	293.81	295.87	295.1	293.97	296.27	292.61	295.77	295.11	296.15	292.12	296.38	296.21	296.62	296.09	296.66
313.34	315.35	313.94	310.05	315.37	312.8	310.12	312.98	312.23	313.55	315.69	314.28	314.72	310.44	312.95	312.07	314.4	314.87	313.21	311.78	310.9	313.03	314.27	314.96	316.15	310.5	313.13	310.66	316.84	316.91	311.06	312.66	315.81	315.17	317.29	316.01	316.58	311.62	312.58	312.46	314.39	312.28	314.78	314.78	309.68	314.24	316.75	314.74	314.24	312.94
305.45	302.01	306.25	307.75	305.88	307.68	304.27	304.28	306.98	305.28	303.7	304.22	304.64	306.69	306.99	304.24	305.04	303.61	307.77	306.72	302.01	311.46	305.5	305.06	303.99	307.26	308.63	308.84	302.77	303.75	305.87	306.29	308.16	306.48	308.8	307.85	302.96	304.79	306.24	304.37	307.31	306.53	309.95	303.87	306.88	308.89	304.15	304.79	306.82	305.25
328.71	327.94	330.54	328.5	327.21	324.82	328.8	328.31	325.64	328.04	327.67	327.94	325.85	324.75	328.54	329.93	329.04	323.91	325.19	325.67	326.8	325.35	326.54	329.59	324.49	326.37	327.54	327.29	327.53	328.17	325.7	330.02	323.57	328.54	322.9	328.26	325.34	331.15	327.65	324.41	324.86	328.68	322.34	328	326.13	323.15	324.94	325.18	328.12	325.76
325.81	327.52	320.76	323.6	323.54	326.47	323.77	322.66	322.98	324.6	324.22	325.16	325.55	322.07	323.07	326.7	325.56	321.69	326.48	323.65	322.84	324.36	323.31	325.29	323.27	324.72	321.62	321.03	325.41	326.23	322.7	324.09	323.92	324.89	322.4	324.72	324.3	325.67	329.37	324.17	325.37	325.65	324.21	321.53	324.91	324.92	325.11	326.66	325.52	324.41
296.53	295.91	293.97	294.89	298.95	293.04	293.83	295.16	293.17	297.15	293.6	296.99	294.63	293.93	288.92	295.9	290.23	296.65	292.46	297.29	296.75	293.21	295.76	299.55	292.96	295.25	294.87	295.84	293.35	296.86	295.61	293.76	295.14	299.49	293.98	291.02	297.31	295.07	294.04	296.9	294.95	295.25	296.8	295.92	293.64	296.31	296.31	295.82	296.12	295.18
305.38	306.3	305.28	305.58	308.59	310.33	306.91	304.8	304.53	308.03	309.87	307.92	307.94	302.9	309.44	304.89	306.88	306.16	306.08	307.85	305.83	308.66	305.78	305.68	304.65	307.82	306.94	308.15	304.13	307.26	304.59	300.94	305.01	306.16	307.05	307.76	303.64	301.29	304	305.87	306.22	305.87	305.59	306.28	305.99	307.15	304.87	305.99	306.13	308.88
295.96	293.9	294.6	291.7	294.01	291.85	291.71	292.26	292.55	291.12	291.79	295.08	296.25	293.51	294.01	293.67	293.94	291.31	295.58	293.18	293.87	294.81	294	295.83	289.23	290.89	293.73	294.52	295.69	293.89	292.29	294.53	291.89	295.84	289.46	292.54	295.25	294.98	294.96	294.02	291.3	296.4	290.11	292.7	295.53	291.97	290.94	297.06	295.05	298.03
324.83	329.28	328.72	327.08	328.18	326.65	327.65	329.5	328.59	329.25	327.54	326.55	329.3	331.4	328.22	329.12	330.74	326.88	328.43	326.27	327.62	329.63	331.54	327.99	329.45	328.19	329.62	323.14	325.47	323.96	326.48	324.32	326.37	325.88	327.86	327.97	329.5	328.78	323.41	330.84	326.28	329.65	329.76	331.1	326.41	329.83	327.24	328.25	326.1	329.85
327.04	328.39	327.15	326.01	326.41	329.06	326.63	327.29	326.35	325.17	329.12	327.62	327.86	326.23	327.5	325.39	325.01	326.89	326.55	327.3	327.81	326.73	330.39	323.68	329.5	326.03	326.36	329.47	327.53	328.85	327.4	329.34	328.18	323.92	329.46	327.8	327.49	329.26	326.25	325.76	328.91	331.21	326.94	327.07	323.67	327.89	329.82	326.85	327.33	326.26
311.6	308.06	302.9	307.92	306.52	309.38	310.31	307.99	304.82	305.55	307.74	309.02	308.05	306.71	304.6	306.02	309.06	307.47	306.17	309.75	303.4	306.87	306.18	303.97	309.38	306.19	305.52	307.67	308.59	306.17	306.88	306.63	306.96	306.06	306.81	304.92	306.78	304.25	304.1	304.72	306.83	309.77	308.12	305.63	309.31	306.61	308.24	306.24	308.1	304.57
313.18	313.46	314.85	317.24	315.6	312.32	313.89	316.52	313.55	314.19	310.82	314.92	313.09	314.42	314.36	311.22	316.03	317.78	315.94	312.65	315.18	313.17	314.51	315.34	317.58	314.12	317.03	316.28	317.17	312.81	313.21	311.23	313.89	315.31	313.91	314.14	314.82	318.51	318.65	315.14	315.25	314.65	314.62	314.28	313.24	309.71	317.33	316.27	318.2	316.67
324.04	325.52	325.02	323.03	323.89	325.52	326.73	325.43	326.23	324.54	321.02	324.55	325.39	328.52	327.95	325.5	325.8	325.15	321.64	326.09	325.9	323.66	327.67	323.53	321.29	325.42	323.52	327.47	325.09	325.95	323.27	324.03	326.32	325.89	324.38	330.19	328.98	325.3	324.86	326.53	323.67	327.4	327.85	323.04	324.97	329.55	324.49	327.31	326.4	327.11
304.56	306.39	305.76	304.89	305.16	303.21	307.47	305.11	305.2	304.65	304.92	301.99	306.8	303.96	307.92	308.2	305.55	302.12	304.56	301.18	305.51	304.2	302.57	306.64	304.7	306.33	300.92	304.11	307.8	307.66	304.47	304.44	303.79	304.04	304.86	304.11	308.94	303.37	300.87	303.59	308.39	303.83	302.12	306.4	303.53	305.65	304.88	304.12	307.11	304.91
301.66	300.45	299.95	298.46	302.08	299.91	303.98	300.78	300.72	297.86	300.76	298.57	301.45	299.76	305.63	300.83	299.2	300.06	298.17	300.15	299.32	299.6	299.04	298.53	301.01	304.49	301.14	297.14	300.42	303.85	300.28	298.84	300.47	301.89	301.12	300.02	301	301.86	298.85	302.15	301.73	302.04	302.09	302.28	301.08	300.03	298.95	303.94	297.28	299.06
303.6	304.32	304.44	304.06	303.85	307.01	306.76	300.79	303.49	308.74	302.22	307.42	306.29	304.38	304.94	303.06	305.25	303.72	304.79	306.73	303.51	301.59	300.62	302.44	303.53	303.36	302.26	306.38	308.55	302.41	304.52	305.09	303.34	302.94	306.69	304.65	302.68	302.23	303.97	307.37	300.52	304.22	303.29	301.04	303.53	304.61	302.67	303.48	303.7	302.24
300.99	302.15	301.77	306.93	301.73	304.15	306.35	301.74	303.38	304.18	303.34	305.88	305.94	306.59	302.44	304	307.17	301.55	302.9	308.03	305.43	305.19	306.2	299.8	309.05	308.85	305.68	305.7	303.09	304.98	301.9	303.32	306.8	301.22	300.31	304.25	304.35	305.1	302.77	304.55	304.54	305.15	304.71	307.79	301.65	306.76	300.21	303.78	305.07	303.81
316.76	313.53	314.23	314.88	316.77	316.23	314.65	313.55	313.22	317.7	315.32	315.12	318.85	315.46	315.96	316.06	314.97	315.36	313.68	314.55	317.41	318.07	316.65	315.75	312.81	314.31	316.51	312.49	313.33	317.94	315.44	314.73	312.56	315.31	313.89	317.53	316.86	315.87	315.21	316.89	312.91	313.62	315.35	312.15	314.03	314.73	310.5	316.29	312.51	315.78
289.59	292.77	290.6	292.54	293.9	299.95	294.48	296.01	293.65	292.8	294.97	294.17	296.24	293.73	296.89	289.83	293.22	292.53	296.33	292.27	293.24	296.38	295.72	290.43	296.77	294.6	295.33	296.34	293.74	296.84	294.43	290.73	297.87	297.28	294.19	295.69	295.02	294.79	295.95	292.18	297.6	294.89	297.56	296.73	292.71	294.97	293.1	293.07	292.18	293
303.08	306.07	306.35	307.64	309.93	305.87	307.91	305.06	306.95	305.92	303.49	309.17	307.46	310.41	306.63	304.93	306.19	303.51	307.22	305.84	309.08	302.81	306.75	309.37	306.75	303.66	306.33	305.71	307.71	308.08	308.63	306.97	302.85	311.36	306.64	307.05	305.63	304.37	306.16	306.33	306.61	304.7	308.95	306.41	304.31	304.27	307.29	306.86	304.95	307.15
301.79	302.97	302.31	305.26	307.08	301.17	298.22	305.15	304.5	298.98	303.68	300.69	302.76	303.85	304.37	302.33	302.39	302.51	300.01	302.9	303.83	302.44	305.77	300.71	305.08	302.54	301.49	299.71	301.52	302.4	300.49	302.69	301.87	299.62	303.17	305.12	303.03	302.7	303.14	299.67	297.65	305.14	303.76	303.76	306.26	306.2	299.27	303.65	304.26	301.01
310.09	307.35	309.26	308.83	306.62	308.98	314.61	307.35	307.84	307.42	304.26	304.89	307.1	308.73	311.12	306.6	306.47	312.31	311.16	308.63	310.28	308.57	312.15	308.46	311.79	309.68	305.24	306.6	305.4	305.67	308.26	308.51	312.5	307.75	311.96	306.44	306.33	308.39	308.73	309.86	309.97	308.72	305.57	306.9	308.7	305.73	308.41	309.34	308.77	307.56
324.76	324.5	321.97	321.32	323.87	327.83	323.73	320.83	327.76	328.96	324.33	326.86	328.19	324.24	324.55	326.88	325.53	325.59	325.45	325.68	328.32	324.79	324.99	327.01	324.91	323.36	322.35	325.6	329.59	326.03	327.25	328.91	323.82	326.76	328.37	324.56	325.69	325.51	324.2	325.25	327.61	322.84	323.09	327.6	327.62	321.43	325.26	324.54	326.66	322.73
299.99	301.73	301.19	298.99	299	297.31	296.03	300.91	302.71	302.14	301.52	303.89	298.94	303.18	298.39	300.86	300.94	300.63	299.3	296.97	301.59	301.58	300.59	300.16	300.95	302.01	303.98	300.1	300.91	300.14	302.38	302.09	300.84	298.74	298.48	301.23	300.05	302.79	298.49	298.33	301.4	301.42	302.77	301.55	296.72	299.51	303.61	300.33	299.83	299.4
296.95	296.38	296.2	297.85	295.92	297.05	297.83	298.56	296.62	295.27	298.5	297.2	295.3	296.71	298.12	296.79	294.4	295.45	296.09	295.41	298.42	295.13	298.04	298	297.55	294.58	301.05	297.79	293.56	296.41	299.48	295.16	297.77	297.94	295.22	300.17	292.04	295.97	294.93	297.89	296.14	296.53	295.88	297.29	299.74	294.02	296.97	299.46	296.33	296.47
312.02	310.41	311.24	310.21	309.63	312.16	307.45	311.39	311.32	310.3	313.21	313.63	312.87	309.18	312.42	313.48	309.92	314.42	311.7	312.04	311.2	311.36	306.03	314.4	312.72	313.13	310.9	312.14	308.6	311.92	312.62	310.89	311.8	312.1	315.88	310.39	311.1	309.09	311.12	311.03	312.82	310.16	311.77	310.57	310.91	308.98	313.67	311.68	308.36	310.24
324.77	329.85	326.11	330.18	327.78	330.19	329.57	332.13	327.63	330.18	330.99	327.88	329.68	328.19	330.07	330.54	326.66	326.82	330.83	326.45	331.09	328.31	332.38	328.95	327.86	327.55	327.67	327.63	328.35	328.25	328.72	329.69	328.86	328.24	331.77	326.75	332.65	331.36	328.92	326.99	331.88	328.07	327.89	327.26	325.95	328	326.83	330.85	333.22	329.23
318.12	317.76	316.89	316.29	317.43	316.36	317.56	313.76	320.79	316.39	317.67	318.24	314.62	318.44	320.78	319.75	317.36	318.62	318.2	316.26	315.93	317.65	316.67	315.11	317.5	316.26	315.74	316.18	316.19	317.66	316.06	315.11	316.05	316.02	317.77	315.08	314.59	316	318.4	317.58	315.81	317.75	317.66	315.17	314.68	316.82	319.39	318.06	321.18	318
315.31	315.98	313.1	314.95	313.57	315.94	312.98	315.42	313.64	315.19	313.26	315.55	314.92	314.32	311.68	314.12	316.6	313.63	318	318.51	311.64	314.87	316.26	312.45	315.44	315.54	317.32	315.47	312.35	316.53	314.46	315.8	312.32	312.84	316.33	315.87	312.96	318.93	313.45	313.92	312.26	313.44	313.73	314.85	312.63	318.62	314.77	321.23	316.09	314.82
302.08	304.63	301.03	300.9	304.59	303.21	302.22	304.59	302.3	308.11	299.69	299.59	305.81	303.8	303.68	304.2	302.74	302.81	303.29	301.05	303.13	301.53	299.95	302.34	301.77	301.87	304.68	304.78	302.22	301.36	306.59	303.65	301.74	302.78	303.78	305.59	298.98	304.52	305.88	302.83	303.99	301.11	306.03	297.89	301.99	303.85	300.67	299.64	298.65	304.55
300.83	301.53	301.19	299.7	302.77	300.28	300.39	300.37	299.03	299.95	300.58	298.38	297.34	300.23	299.64	302.43	300.32	298.73	298.61	299.66	298.19	299.39	300.83	296.91	297.69	298.82	296.51	304.9	297.81	295.56	297.21	297.98	301.53	299.04	298.71	299.82	300.63	299.51	301.83	301.34	298.1	298.05	300.46	298.24	297.43	297.83	298.05	299.73	297.87	297.2
302.25	303.83	302.7	302.52	305.04	304.61	302.99	303.41	305.16	305.49	303.69	304.92	303.23	302.25	304.7	300.27	305.35	300.5	302.03	301.73	304.17	307.27	303.77	306.87	303.07	303.61	301.28	306.86	302.83	303.41	301.09	302.88	306.35	302.28	303.15	301.73	304.78	302.01	304.18	304.86	303.59	304.9	301.46	304.79	300.36	308.22	302.57	305.01	302.68	301.33
311.91	312.12	311.55	315.02	311.7	315.61	312.24	309.34	313.08	312.05	310.15	312.9	316.68	318.01	314.01	311.88	308.13	312.33	312.37	312.3	307.75	314.1	313.3	311.08	316.18	314.34	314.95	314.19	315.14	312.12	312.6	313.04	309.85	314.41	312.83	314.3	312.2	312.96	319.26	316.09	311.57	310.35	315.38	314.51	313.67	310.48	311.27	314.19	311.78	312.59
299.93	296.34	300.33	302.44	301.61	306.71	300.85	305.03	302.76	303.31	300.65	298.73	304.01	302.8	304.3	300.67	298.79	300.3	302.64	303.26	300.06	303.53	302.38	300.18	299.67	301.48	301.68	302.48	299.66	299.02	301.91	298.56	304.24	302.4	299.9	304.42	301.7	300.42	302.29	301.34	304.6	301.95	302.4	306.33	299.64	294.96	301.46	300.46	297.73	303.73
313.5	311.99	311.97	312.64	309.67	311.87	312.37	310.45	313.99	312.79	312.96	311.57	315.07	316.34	314.09	311.91	313.94	315.03	311.2	314.05	313.58	312.2	314.54	314.6	312.59	314.94	310.78	312.13	312.91	314.28	311.64	309.5	313.62	312.19	313.97	312.08	315.67	309.71	314.79	310.51	310.39	311.79	312.59	313.12	313.91	313.44	316.48	314.23	314.49	312.84
311.02	310.5	310.63	311.18	310.75	313.33	310.6	311.25	311.2	313.66	308.36	314.49	311.85	310.32	310.48	314.26	311.16	313.33	313.23	314.83	311.48	308.82	313.68	313.62	314.78	310.88	311.8	310.34	314.92	313.19	310.78	317.44	310.23	314.66	315.28	313.67	311.41	311.2	317.29	308.75	308.49	308.56	313.39	310.38	308.97	311.43	309.79	313.01	312.83	312.79
314.78	315.84	315	316.03	315.59	318.4	317.79	315.79	313.58	313.41	313.05	315.28	314.12	315.02	317.2	312.77	314.29	316.76	313.98	315.53	314.26	318.19	317.99	316.8	320.62	315.18	314.57	316.1	316.41	313.12	318.41	316.24	312.48	315.5	315.83	315.57	313.91	313.79	315.35	315.81	314.28	313.03	316.27	315.35	317.16	315.86	315.73	317.47	314.01	311.76
299.18	298.89	303.17	302.73	301.07	300.43	298.51	302.69	302.41	296.75	302.03	300.34	302.81	298.64	300.85	296.75	303.52	301.46	303.39	302	298.71	300.74	297.07	298.59	299.51	299.3	300.35	300.47	300.99	303.13	302.33	300.51	303.2	298.95	298.55	302.07	299.74	300.53	301.46	299.83	302.28	301.58	301.22	299.12	301.27	303.46	298.93	297.4	297.98	302.32
306.12	306.73	304.82	307.92	302.07	306.27	306.73	306.05	309.95	305	306.09	301.76	305.95	308.63	306.66	309.37	308.04	306.84	304.65	309.54	305.66	306.44	306.76	305.63	305.92	312.1	310.33	309.25	307.12	304.89	304.4	310.93	302.12	304.62	308.97	306.75	300.22	308.71	306.86	306.95	302.8	305.83	305.87	305.78	303.37	309.51	309.17	304.22	307.03	306.95
296.62	296.53	293.5	295.48	297.58	296.53	291.76	296.67	291.45	293.89	296.74	293.79	294.27	294.8	295.86	293.63	294.47	298.19	293.99	294.7	295.22	291.99	293.09	296.11	295.23	293.22	292.68	294.31	295.27	295.41	294.68	297.22	296.8	294.9	297.1	294.64	297.55	291.64	295.54	292.87	292.19	299.57	292.12	297.52	294.24	298.13	298.29	296.27	295.25	295.19
325.6	322.54	324.82	326.06	324.82	326.08	323.79	323.37	327.32	323.1	325.54	324.54	326.31	322.99	326.99	325.91	324.07	331.62	326.07	322.75	324.92	323.83	324.2	324.18	323.67	322.41	327.98	323.1	324.75	326.04	326.17	323.65	322.4	326.07	325.03	328.82	322.01	326.43	325.76	325.75	323.89	323.97	325.16	327.12	325.06	328.52	321.96	323.95	324.16	328.16
315.92	317.34	313	315.05	318.7	316.8	316.6	314.43	314.94	314.35	315.84	312.99	317.33	312.8	319.96	316.72	314.39	312.32	317.16	315.95	315.81	315.79	317.68	316.71	318.15	314.54	315.1	315.31	312.34	317.08	315.39	312.26	316.35	315.03	318.64	318.54	315.72	315.94	319.6	316.2	314.91	315.89	319.48	317.9	316.05	315.7	319.2	313.34	315.85	315.33
323.55	325.17	326.95	324.2	324.34	321.1	325.07	321.92	322.67	325.25	320.33	325.54	324.94	326.28	327.57	321.14	323.3	324.21	320.77	325.11	323.53	322.79	322.41	326.04	321.84	325.35	325.73	325.94	327.03	324.22	325.66	327.19	320.96	324.62	326.09	326.7	324.72	324.57	326.19	323.93	325.48	322.6	330.06	322.69	322.78	322.61	323.86	324.44	324.72	320.06
308.44	307.07	302.71	308.12	306.59	306.67	309.18	303.3	305.28	309.91	310.34	306.51	303.38	306.12	305	309.59	305.48	304.13	308.56	305.44	309.05	306.84	306.76	307.72	304.92	308.71	309.94	309.55	307.42	310.1	307.43	308.27	310.41	311.64	303.91	304.32	305.02	306.49	306.49	306.04	304.1	303.91	308.31	306.11	305.48	310.37	307.9	306.87	308.92	308.8
300.01	300.77	304.12	300.45	299.24	300.07	297.81	300.63	302.2	297.7	300.93	299.62	301.77	299.65	297.28	296.58	303.41	301.95	300.61	299.22	300.39	302.29	298.51	301.31	298.42	303.84	300.03	298.72	303.22	301.62	299.26	301.47	301.26	298.46	301.18	296.7	297.81	302.37	298.47	299.67	301.08	300.1	299.51	300.35	298.38	298.65	299.48	298.17	300.07	301.93
312.08	312.18	313.24	314.04	313.87	314.13	315.44	311.97	314.24	314.54	313.59	315.33	317.44	313.8	314.57	314.63	312.8	310.03	312.76	310.76	311.93	312.54	310.3	314.87	314.6	310.61	311.95	314.26	312.01	314.39	312.28	315.2	317.23	311.78	313.62	310.93	314.27	316.21	312.4	313.32	312.46	310.84	313.17	312.99	315.3	310.75	309.13	312.42	313.65	313.54
317.3	314.96	317.8	314.98	315.29	314.61	313.41	317.83	313.55	313.31	314.1	317.41	314.41	315.71	318.12	318	317.46	315.29	313.04	315.89	321.12	317.04	315.68	317.12	312.76	317.06	319.16	317.49	314.58	319.14	317.12	312.86	312.6	316.19	316.17	311.04	321.05	319.47	315.96	318.66	314.85	319.15	313.26	315.12	317.66	314.34	317.24	314.88	313.67	315.55
303.12	307.54	304.78	301.99	303.27	307.39	304.86	305.34	303.17	304	304.21	305.15	302.87	300.06	307.12	304.34	305.75	308.02	304.65	306.29	304.06	307.43	301.83	304.84	299.6	307.62	302.72	303.86	300.63	306.51	307.32	305.41	305.18	306.89	306.77	303.82	305.42	305.17	305.58	305.79	308.01	304.19	303.98	302.92	303.76	304.85	304.81	305.61	303.02	305.44
297.82	295.91	297.48	294.99	298.64	295.67	295.29	294.71	296.67	298.19	297.25	298.68	300.09	296.35	296.93	301.12	295.36	296.13	294.63	298.78	298.36	297.53	298.44	295.98	295.73	294.92	296.22	296.98	296.95	297.96	298.34	301.3	294.6	297.42	297.46	296.5	296.23	298.22	294.68	298.85	296.63	294.7	294.01	296.2	296.76	300.21	295.5	296.41	296.21	298.36
301.82	298.25	303.21	305.62	306.6	301.53	301.32	304.03	304.74	303.93	304.75	306.4	304.65	307.62	305.13	304.37	304.84	303.22	304.89	306.72	305.43	303.78	303.63	303.92	301.69	305.78	303.97	301.26	303.12	304.49	306.67	300.26	305.33	301.65	304.27	301.53	305.66	304.11	308.52	307.84	303.4	303.09	304.41	303.41	301.1	306.03	303.7	305.4	300.66	304.28
325.46	322.44	325.73	322.17	324.92	323.05	318.11	319.44	322.3	326.18	328.75	325.79	326.77	323.61	327.83	324.64	322.91	321.58	325.33	326.25	328.12	320.14	322.13	320.99	324.69	323.56	324.48	325.55	325.31	325.39	321.62	326.43	325.83	323.38	325	326.77	323.28	323.35	325.91	322.77	321.93	324.88	322.85	323.91	325.47	323.95	319.6	328.1	327.24	321.82
305.77	305.95	304.54	306.57	307.98	303.28	301.32	302.36	304.23	303.64	306.5	303.13	303.35	307.09	304.86	303.74	306.04	303.65	301.84	302.15	303.96	302.88	305.44	304.5	304.87	306.21	309.48	303.87	307.2	306.86	305.41	303.8	305.27	304.25	305.41	303.27	306.01	307.27	303.03	307.57	304.2	303.29	302.14	303.96	303.1	307.13	302.09	305.98	302.56	303.62
313.16	317.38	316.37	311.94	317.57	316.83	312.37	314.57	312.49	313.25	316.75	313.13	314.98	315.66	314.54	315.99	313.54	314.61	314.79	316.65	312.55	310.61	312.94	314.48	315.19	313.49	315.98	313.33	311.23	313.44	311.38	317.38	310.36	315.07	311.35	313.3	310.23	317.44	317.58	312.66	315.08	312.11	311.91	311.88	311.34	315.08	313.64	315.69	312.42	315.24
305.83	303.22	304.52	310.26	308.95	303.53	308.29	303.21	309.02	303.14	306.23	306.82	303.79	304.82	309.9	308.99	308.41	303.91	307.85	306.88	305.57	305.27	305.7	304.63	303.76	307.16	307.74	304.16	307.69	303.97	307.97	307.67	306.24	306.61	305.39	307.84	309.41	305.06	307.79	306.4	305.99	301.87	305.15	306.2	305.2	307.48	307.49	308.21	305.73	304.94
313.77	309	310.13	312.2	308.82	311.93	313.96	312.21	311.36	311.72	309.43	312.6	311.94	310.02	311.26	309.98	311.38	312.37	308.75	311.19	309.41	307.21	307.61	310.31	313.69	313.88	308.42	304.86	310.86	310.72	310.89	311	310.7	310.83	310.37	310.55	307.57	312.88	308.68	312.09	311.63	310.31	311.78	313.72	312.39	312.63	311.46	308.2	311.91	309.18
317.65	321.52	318.35	314.4	318.3	318.61	317.45	318.73	320.78	320.97	320.34	318.5	317.05	316.88	316.61	316.57	319.17	320.86	319.16	321.1	318.29	318.76	320.58	320.41	319.28	320.12	318.3	320.07	316.29	317.46	322.4	318.65	319.41	322.89	320.36	320.95	321.86	319.67	318.78	316.71	320.66	319.99	315.97	316.71	316.97	318.92	314.94	318.33	318.59	319.54
314.4	311.13	312.61	313.14	316.47	313.29	317.14	310.07	313.61	311.79	311.11	313.37	311.4	313.17	312.42	312.84	312.73	314.01	314.71	313.7	316.87	315.68	311.27	314.51	317.95	314.23	315.97	313.06	316.02	314.02	311.77	315.76	311.66	316.01	314.43	311.59	312.34	314.76	316.15	312.47	313.54	312.52	317.83	312.94	313.75	311.1	314.27	317.11	312.54	316.69
317.62	318.79	319.33	320.19	320.17	317.13	320.07	320.8	317.03	317.42	320.7	317.8	318.17	321.89	321.42	315.82	319.15	318.25	317.4	313.49	320.33	320	318.06	319.69	321.15	319.4	318.34	319.87	317.82	319.79	318.68	322.52	319.32	318.88	319.03	321	316.91	319.25	317.06	318.92	318.44	320.64	323.05	318.96	321.32	319.58	321.27	319.46	315.91	320.62
299.03	300.43	297.75	298.97	297.59	303.02	298.82	298.31	297.61	295.52	297.52	298.06	296.72	295.19	298.5	297.37	299.24	298.87	294.63	293.58	298.59	295.57	299.84	293.86	295.5	297.44	297.45	297.57	295.42	298.33	298.41	297.69	297.04	295.8	295.82	293.59	299.5	298.71	298.15	296.85	297.89	296.12	293.84	297.38	294.61	296.71	294.02	298.15	302.05	298.28
300.01	302.98	302.99	300.13	304.9	302.82	303.75	303.22	302.5	302.1	303.84	305.29	302.64	303.68	301.92	305.27	302.38	300.26	300.93	300.88	302.99	302.61	302.08	302.47	304.07	302.83	304.3	302.56	304.92	304.06	303.89	303.14	302.19	305.09	302.76	301.2	305.32	305.4	305.05	302.72	300.35	304.79	304.1	306.16	303.13	303.86	303.38	306.54	304.79	301.81
305.36	306.29	308.1	306.35	306.46	304.36	305.19	306.57	303.17	304.3	302.67	307.07	305.27	306.46	307.86	306.08	309.32	304.18	304.56	306.05	306.9	306.68	309.98	305.95	304.97	308.01	305.58	306.24	301.62	304.89	307.13	305.1	307.13	304.26	303.68	304.79	308.03	305.02	306.33	305.35	308.44	305.74	307.98	304.09	304.99	307.36	308.48	306.64	306.84	307.39
308.83	310.4	306.37	307.04	310.49	311.37	309.46	304.78	306.38	311.65	310.62	309.66	310.68	310.1	308.78	311.65	310.56	308.82	304.75	308.39	310.25	313.12	307.85	309.06	313.87	308.17	308.66	308.05	311.26	308.24	310.14	309.65	312.79	312.39	310.25	307.46	314.25	306.54	307.37	310.33	310.17	305.92	310.55	310.55	310.16	310.7	310.56	305.93	306.81	310.36
319.92	316.5	315.62	316.63	315.93	314.36	317.19	317.03	315.88	316.3	315.78	320.82	316.08	316.3	315.32	319.52	314.88	317.99	318.66	316.12	314.16	319.17	320.52	317.42	318.79	318.71	313.36	320.53	315.99	318.93	316.38	318.27	316.85	316.58	317.93	317.98	318.16	317.84	316.92	318.08	315.5	316.58	319.79	315.8	318.3	319.73	320.96	318.25	318.32	316.77
302.76	303.1	301.28	305.6	302	301.49	303.84	302.53	302.7	301.81	301.54	303.78	302.34	300.97	304.15	303.61	300.19	302.52	303.61	305.93	304.31	304.02	301.9	300.58	300.78	299.86	300.92	304.98	301.77	300.96	305.76	301.79	300.83	306.68	300.59	306.64	304.37	302.11	302.36	304.52	303.04	301.12	305.73	302.84	302.18	300.75	301.98	304.04	303.8	298.17
314.72	313.93	314.26	313.98	311.43	317.34	314.47	315.12	316.69	313.51	314.43	312.83	314.2	312.73	312.01	312.14	314.11	312.79	316.34	313.32	312.27	314.59	320.68	311.75	313.07	311.58	312.53	309.99	315.28	315.71	316.87	315.11	315.19	317.42	309.94	316.14	315.58	309.88	314.44	316.21	312.16	315.19	315.96	311.83	314.56	316.81	312.79	313.02	316.87	313.95
308.23	308.8	308.54	305.64	303.74	308.81	310.65	306.11	306.37	306.97	304.49	308.3	309.15	310.68	308.79	311.35	305.78	307.19	308.44	308.09	305.25	306.15	302.71	305.58	307.59	303.46	306.18	307.69	305.37	303.54	306.31	305.88	302.67	306.25	308.49	304.04	304.41	306.11	302.85	308	308.22	308.46	306.96	304.61	308.36	306.22	309.29	301.76	307.65	303.89
308.24	309.81	306.18	313.65	308.76	308.4	309.26	309.21	310.78	305.69	308.41	311.83	310.04	306.2	306.58	307.2	308.99	307.07	308.65	306.65	312.32	309.07	314.08	306.89	309.14	310.15	308.82	310.27	308.73	309.18	307.07	309.42	307.92	312.36	309.88	311.09	308.89	310.85	310.6	308.13	311.93	309.59	307.16	309.51	304.75	311.28	308.87	308.49	310.02	310.53
295.82	294.53	293.5	293.92	296.26	292.82	293.43	292.15	295.64	295.62	293.73	295.22	293.44	297.23	296.33	292.45	293.75	295.72	294.78	294.86	293.75	292.46	292.06	298.67	291.18	291.71	291.32	294.92	290.89	297.01	298.78	292.83	293.23	294.02	295.9	296.38	291.43	293.91	288.68	292.9	293.74	291.95	291.67	288.91	297.05	292.96	294.62	289.99	294.31	293.2
304.18	304.31	305.93	305.07	304.45	304.76	299.17	302.92	303.81	305.32	306.85	305.74	303.58	308.06	303.84	305.32	302.44	305.64	301.36	304.4	307.14	307.22	304.45	307.83	304.84	306.57	307.22	302.45	303.03	307.88	300.46	305.93	304.17	304.73	305.13	304.26	305.07	305.63	304.97	302.67	305.31	305.75	306.64	304.57	302.32	302.87	303.25	303.02	304.2	305.47
311.45	313.22	313.9	314.98	317.15	312.28	313.82	311.51	314.95	314	311.21	311.39	311.12	309.29	309.88	314.05	313.62	313.1	312.7	310.93	314.93	310.88	315.05	317.78	314.07	312.52	313.26	314.16	310.88	314.62	313.2	315.05	315.09	311.94	314.15	315.8	313.72	312.05	315.35	314.56	313.72	314.01	311.02	313.05	315.36	315.12	314.04	313.7	316.25	313.07
326.02	332.01	325.99	332.44	328.57	329.12	328.17	328.02	328.11	328.21	326.87	328.4	325.33	329.1	326.09	327.34	329.74	330.52	327.34	328.53	331.54	326.29	326.78	329.18	326.9	326.24	331.33	329.09	329.81	331.34	331.2	330.27	329.47	328.6	328.14	328.81	325.75	329.92	327.8	331.73	326.67	330.18	328.29	327.38	329.18	329.94	325.04	330.32	328.72	326.47
296.17	294.02	295.54	293.66	297.84	294.85	293.97	294.97	293.38	296.53	295.12	293.46	293.87	296.49	294.57	294.69	295.37	298.56	289.46	292.77	295.15	296.29	296.07	294.92	296.48	292.61	294.5	294.85	294.4	293.68	294.8	292.19	297.11	295.05	298.18	295.35	292.19	292.97	294.95	294.77	293.44	294.5	293.69	291.85	294.49	298.16	296.81	295.53	293.72	296.37
306.71	310.17	304.06	308.19	304.62	304.57	304.72	300.89	306.01	302.43	304.37	308	306.87	307.41	301.62	303.03	304.73	305.04	309.45	302.62	307.94	303.01	307.65	305.75	305.19	305.74	305.87	307.26	307.43	307.17	307.42	308.99	307.37	309.15	304.37	309.42	303.32	308.27	308.9	305.3	305.84	307.46	303.94	306.57	306.91	305.44	308.57	306.33	306.69	308.62
300.59	299.87	303.04	301.51	304.31	302	303.28	302.68	304.84	306.82	302.87	302.59	303.79	305.57	304.97	305.43	305.36	297.29	302.39	304.29	301.33	301.59	304.11	306.93	302.1	302.27	306.49	304	302.18	300.06	303.17	303.53	302.79	302.72	304.36	301.45	301.63	305.93	306.79	304.41	305.7	302.24	303.51	299.55	303.28	305.97	307.48	303.65	303.34	299.55
305.93	304.34	307.87	309.94	311.5	307.18	307.51	309.53	312.85	309.73	308.72	307.3	310.71	310.94	309.8	309.69	309.93	306.74	307.52	306.46	309.02	311.19	305.81	310.04	308.23	306.44	309.5	308.1	305.82	312.64	307.86	311.93	306.71	308.24	308.58	305.61	307.55	310.36	308.63	305.95	309.45	309.49	308.78	306.96	307.62	311.5	309.71	305.11	311.25	307.51
300.12	303.43	301.79	306.64	302.08	301.03	301.56	302.9	304.23	304.27	303.02	301.7	308.08	299.58	305.31	302.36	302.34	299.57	305.27	303.71	300.51	305.79	302.22	302.77	297.69	300.7	301.64	304.66	303.03	299.23	305.52	301.96	304.14	302.98	298.42	301.75	303.7	303	303.05	304.44	301.72	300.65	301.52	305.74	303.56	302.23	300.72	303.16	304.63	302.93
301.02	300.62	301.84	298.61	298.4	299.47	300.49	302.53	298.77	301.95	300.11	297.85	300.94	298.25	296.96	299.95	301.28	302.54	296.89	298.49	299.6	295.58	301.61	303.09	299.34	298.22	300.42	299.26	297.23	300.72	301.69	300.37	298.93	301.4	300.06	298.65	298.31	299.27	296.1	302.06	297.52	299.11	301.23	301.25	298.59	295.46	299.26	306.2	302.36	301.94
327.9	326.7	326.71	328.22	326.81	327.58	326.01	328.9	328.34	324.03	328.26	322.9	326.36	326.6	327.43	323.31	330.73	323.12	327.82	327.6	327.48	329.3	328.97	329.52	327.56	326.49	327.1	327.82	329.69	329.52	329.63	329.53	324.96	329.58	328.96	326.99	328.96	326.03	328.46	326.51	327.39	325.89	328	326.37	324.48	327.55	325.81	327.05	327.69	329.36
325.86	329.93	330.88	325.83	326.4	329.08	326.13	321.93	326.98	327.59	329.8	327.26	331.2	329.11	328.69	326.02	328.73	330.18	328.72	327.81	328.64	327.87	328.27	327.84	327.5	328.75	328.71	324.88	325.59	326.63	325.7	330.71	327.29	331.82	327.83	327.33	325.98	327.06	329.93	331.42	327.08	329.87	326.67	328.68	327.15	327.05	329.26	327.02	328.76	327.3
316.24	315.19	309.8	313.99	311.15	315.73	312.4	314.29	313.56	311.57	315.59	317.22	313.5	316.61	317.41	314.26	317.5	313.34	314.03	314.43	316.47	311.75	316.97	314.1	315.99	312.12	314.92	316.65	313.33	312.6	312.99	316.15	314.23	315.72	315.24	313.07	313.92	313.82	314.98	312.84	313.64	314.94	318.16	313.37	314.71	312.7	314.55	313.29	315.47	315.52
317.98	315.32	318.09	318.65	321.02	320.05	316.96	316.43	324.41	318.67	321.53	317.62	316.66	322.78	315.31	318.29	316.99	315.57	321.04	315.35	318.62	318.84	317.05	318.79	323.94	318.26	314.46	317.27	320.75	317.44	314.97	317.21	315.94	317.91	318.05	317.15	315.19	318.83	317.55	319.91	317.58	317.15	316.76	319.16	316.89	316.83	318.7	316.34	317.66	318.37
299.89	302.02	303.56	303.54	301.42	299.8	304.8	302.42	302.01	302.4	305.92	302.39	304.04	303.13	303.46	302.82	306.63	304.98	303.69	302.57	303.36	302.37	305.19	304.41	305.15	300.16	304.67	301.23	302.35	303.99	303.88	300.93	302.37	302.52	301.16	305.44	306.01	305.76	300.77	304.21	295.16	299.79	303.19	303.61	305.74	305.72	306.22	303.2	304.3	303.71
318.62	316.74	318.05	313.37	316.71	312.66	315.11	318.2	323.14	316.6	317.8	319.49	315.99	318.71	316.61	317.39	318.47	317.8	314.27	314.34	318	317.69	318.85	316.59	316.85	315.73	317.28	314.99	315.99	316.88	315.25	319.02	315.54	317.5	316.58	317.88	317.6	315.61	317.99	319.78	320.3	320.37	320.63	318.96	320.24	317.99	314.79	318.03	317.81	319.35
302.34	300.54	304.58	304.72	306.79	305.82	303.25	301.92	301.06	298.64	305.56	305.95	300.55	302.1	306.22	304.85	302.57	303.6	301.48	300.94	304.68	302.87	302.91	302.41	307.64	302.33	306.16	302.31	301.51	302.49	301.65	304.49	301.58	304.59	306.52	303.3	306.59	302.24	302.34	301.87	301.89	302.07	298.93	306.45	307.52	302.39	304.24	304.1	302.97	305.75
317.86	315.08	315.84	312.27	317.82	316.16	317.01	316.64	315.92	320.69	316.05	316.81	320.19	314.53	316.36	317.33	314.55	316.24	318.75	316.49	314.86	313.61	318.1	313.66	318.13	314.82	314.9	312	314.07	313.85	314.67	311.56	314.17	320.04	315.46	318.5	312.83	312.23	315.27	315.73	312.16	316.95	317.05	314.15	310.64	317.33	314.19	317.97	313.73	317.69
303.6	304.91	305.37	300.84	304.16	306	303.96	303.59	300.46	301.31	301.42	301.28	305.26	298.2	302.39	299.8	301.53	301.51	300.9	301.2	299.35	302.84	304.04	299.46	303.34	299.58	305.99	300.13	304.67	300.51	301.73	304.01	303.07	301.72	300.28	304.55	303.12	298.41	302.09	303.73	302.08	297.55	303.1	299.55	303.53	304.48	304.59	302.79	301.18	300.01
306.77	304.74	302.59	307.02	306.31	304.3	303.29	303.52	305.28	305.78	302.63	304.65	301.01	303.08	303.96	305.2	306.81	304.98	306.54	302.18	308.05	304	304.47	309.28	307.01	305.17	305.37	306.07	304.23	301.82	306.56	304.25	307.13	300.95	306.33	307.56	305.01	309.23	306.6	300.47	305.38	306.19	303.89	305.34	306.72	301.12	305.84	304.95	307.39	301.34
306.35	302.64	304.14	302.75	305.25	306.89	305.7	303.52	302.88	306.9	308.56	305.62	304.41	306.67	304.1	305.1	304.55	308.39	306.04	301.63	305.36	305.55	307.15	305.7	308.71	305.42	300.25	300.14	303.9	305.35	305.01	303.19	307.54	308.02	308.9	304.63	304.89	304.97	306.24	304.88	304.03	304	307.45	305.06	306.21	303.81	304.7	302.34	307.35	308.57
303.11	306.66	303.95	304.33	303.43	304.61	304.1	304.17	300.43	302.53	302.99	303.71	303.86	302.99	307.9	304.62	303.59	303.2	302.93	302.54	304.24	305.02	303.19	302.89	301.01	302.59	303.23	307.32	306.29	306.2	305.04	300.48	305.75	304.53	302.09	304.47	302.79	303.71	304.93	302.36	304.07	302.13	304.8	300.44	298.8	304.04	304.06	303.03	303.71	301.38
308.7	308.28	308.8	308.74	308.28	307.1	310.05	309.41	306.15	311.33	310.2	311.33	311.66	311.06	311.13	309.59	310.83	309.88	311.22	311.83	308.73	307.85	305.89	308.9	309.58	311.76	308.28	311.9	311.53	308.58	307.91	313.12	304.75	307.77	312.52	306.82	309.07	309.99	305.76	308.95	308.27	310.65	308.21	311.6	307.64	307.16	311.84	313.88	313	310.05
313.9	317.29	317.58	316.63	311.85	313.25	312.58	314.63	317.72	316.67	313.51	317.06	315.28	314.6	315.79	314.67	316.29	315.25	313.99	316.43	316.3	315.67	316.39	313.31	314.89	314.52	314.26	314.21	311.32	311.95	313.91	319.12	313.01	314.47	312.7	314.18	314.25	316.52	316.32	318.57	312.84	312.06	316.23	315.88	314.37	313.46	315.78	315.01	312.43	316.3
315.27	315.61	316.31	314.19	314.28	313.89	315.44	317.17	315.71	315.11	318.74	312.85	312.47	314.11	312.49	313.88	316.89	313.63	315.45	313.11	313.17	313.61	316.96	316.47	312.54	314.93	314.48	314.18	314.62	318.41	315.7	316.64	311.74	312.4	314.72	311.18	315.99	317.86	313.09	309.21	316.88	312.45	317.38	317.21	313.33	319.39	313.01	314	316.3	313.58
318.82	315.6	314.88	321.07	320.2	313.33	323.69	318.75	316.78	319.19	319.88	313.89	320.03	315.77	319.67	319.05	317.79	315.92	318.65	319.28	322.53	316.7	321.42	317.78	320.79	318.2	317.07	320.18	318.55	317.55	316.36	320.73	317.94	314.37	318.13	319.14	317.33	316.88	318.79	319.58	317.63	315.5	317.42	319.37	318.52	317.67	316.41	318.79	319.43	318.12
312.39	311.98	313.82	311.24	312.4	309.46	314.61	309.41	313.87	311.05	315.25	313.24	310.85	314.67	310.97	311.53	314.22	315.68	313.29	314.51	313.09	311.12	312.61	315.55	311.65	312.43	316.06	318.47	312.27	310.89	315.03	312.17	311.05	314.5	312.65	315.56	313.82	316.05	308.45	314.53	311.56	311.36	312.37	315.62	313.15	313.97	315.26	312.22	314.78	312.84
293.74	299.78	297.62	296.75	297.11	299.19	295.75	294.96	297.06	296.81	296.84	298.88	298	300.73	300.07	296.55	296.92	293.84	296.03	296.13	298.55	293.16	300.08	295.67	298.35	299.3	295.72	294.75	294.73	297.16	295.69	293.66	297.15	297.17	300.02	295.49	294.46	299.13	296.38	298.24	296.64	294.29	298.87	295.99	298.35	296.45	293.23	295.57	295.93	295.58
306.3	305.2	307.05	306.46	304.44	306.38	302.99	304.05	309.11	305.97	304.46	305.79	308.05	304	303.11	303.71	308.74	306.76	304.79	307.01	310.17	307.31	303.74	306.36	302.06	309.18	303.78	303.57	306.55	304.15	308.65	303.59	305.89	308.02	309.13	305.33	308.8	302.46	305.78	308.76	306.72	306.97	304.17	304.6	304.39	306.26	303.28	308.04	305.34	306.36
308.76	306.64	306.61	306.57	306.71	304.77	305.81	306.79	308.25	309.33	306	304.42	308.7	306.52	304.51	309.32	307.19	303.97	306.57	311.45	305.8	307.34	306.89	309.75	308.8	304.4	305.61	313.21	304.33	307.99	304.16	308.11	307.9	307.42	308.82	302.39	304.43	306.3	304.43	306.03	304.29	307.42	308.15	308.29	307.78	305.52	308.62	309.7	306.83	309.91
308.96	308.58	310.47	314.17	310.36	311.47	308.25	310.88	310.05	306.84	310.48	312.12	310.86	313.57	309.85	313.47	310.84	308.64	312.41	310.44	311.6	312.03	310.91	310.69	312.29	307.86	312.48	309.46	309.95	309.01	311.15	310.72	308.93	310.15	311.24	307.42	313.43	312.69	312.55	312.38	309.74	305.93	309.58	311.59	309.03	311.42	310.65	309.19	310.62	310.59
324.22	323.88	324.41	325.69	322.93	322.54	324.21	323.54	326.97	326.81	324.83	325.52	320.55	326.09	325.68	321.86	324.89	324.98	322.38	323.38	325.83	328.19	324.81	326.23	325.83	321.87	324.8	324.76	328.09	320.19	323.2	324.09	324.09	322.67	322.4	326.41	325.76	330.12	322.54	324.5	327.46	324.51	328.82	320.19	326.28	326.37	325.86	321.83	325.53	324.92
301.25	307.39	306.71	306.59	306.23	305.08	305.95	302.42	307.19	304.27	307.31	306.14	303.69	304.77	306.36	307.86	306.32	304.28	310.52	304.22	307.47	306.73	308.33	306.37	306.55	306.53	305.71	305.52	305.78	306.86	308.17	307.8	306.43	302.88	305.33	308.07	306.77	306.68	307.84	307.23	305.39	306.22	306.17	304.89	307.17	305.05	305.64	303.31	303.7	305.19
315.29	312.34	314.24	313.14	316.67	315	315.04	311.47	316.69	313.58	313.61	313.69	313.29	315.36	313.54	313.36	314.25	312.95	312.42	312.68	311.89	313.94	314.44	313.37	311.84	314.46	311.5	315.76	311.73	314.14	312.14	315.47	315.5	312.3	313.18	315.89	312.27	310.01	310.51	313.41	316.07	316.06	317.38	314.3	314.33	312.6	308.92	313.93	312.37	309.99
313.26	312.13	311.17	310.36	312.36	314.57	312.64	307.18	309.58	312.89	312.68	311.4	312.04	312.8	308.57	310.65	310.58	311.12	309.84	310.59	310.15	310.51	311.4	310.45	310	312.54	309.05	308.67	307.75	310.3	308.74	309.6	311.36	311.06	312.37	311.39	308.08	308.43	308.14	312.02	309.78	310.83	313.3	312.9	316.02	309.37	311.64	307.69	309	310.67
304.53	306.38	308.16	309.41	302.97	305.71	307.07	308.2	305.31	307.94	306.58	305.56	307.78	304.65	309.04	302.9	306.2	302.85	304.21	305	306.17	308.16	303.78	307.9	304.24	306.94	306.34	303.16	306	306.59	307.93	304.7	308.52	307.25	302.77	308.68	307.67	301.6	305.25	305.86	304.89	305.62	307.49	309.65	304.07	307.52	309.57	305.62	303.57	304.9
310.04	310.3	309.52	314.24	316.6	312.26	314.48	312.44	308.13	311.37	313.29	314.59	314.11	311.25	312.36	311.04	311.68	311.13	312.81	312.74	313.02	313.66	313.76	316.12	313.75	312.15	310.6	310.16	310.01	310.61	311.7	310.87	308.62	313.82	313.59	313.59	309.73	312.08	312.65	315.16	311.42	311.19	316.51	310.08	310.17	315.62	312.24	312.42	312.77	313.1
305.42	301.47	303.56	301.87	301.35	306.54	300.39	301.86	301.76	302.71	303.72	305.33	306	304.44	301.09	301.53	303.12	305.78	304.28	303.12	301.56	299.28	303.63	302.6	301.7	304.71	301.9	304.88	303.45	305.6	300.24	302.18	302.95	305.27	303.02	300.48	305.65	303.54	301.02	301.64	304.77	300.73	297.9	302.01	301.82	302.64	300.99	303.22	301.77	301.07
316.84	316.65	318.85	318.48	318.28	315.92	315.17	317.47	315.89	318.35	318.56	316.71	317.08	316.79	316.97	313.71	317.42	317.61	319.4	316.69	315.23	314.15	316.81	314.06	316.14	315.56	316.67	319.06	315.96	313.83	319.66	316.36	318.65	315.99	317.14	319.11	317.74	314.05	314.36	317.4	323.42	320.12	320	315.87	317.29	315.34	316.64	318.2	316.54	319.37
303.68	303.16	306.68	301.84	307.01	302.34	304.24	304.19	302.03	301.68	306.77	304.44	301.55	303.65	302.2	303.5	303.75	303.32	303.34	301.18	307.16	301.09	304.01	300.97	304.8	304.82	307.99	302.89	304.51	307.26	303.43	303.2	303.92	299.66	303.41	305.14	301.67	302.41	305.52	306.04	302.61	302.66	300.47	308.33	303.67	305.66	303.24	303.76	301.27	305.38
295.19	295.09	294.84	292.36	295.5	294.01	294.02	297.81	297.79	295.37	295.69	296.97	294.36	292.36	295.65	295.89	293.09	294.17	292.04	296.72	292.95	295.88	298.67	297.29	294.88	294.16	297.67	292.8	295.74	294.76	292.05	295.98	295.63	298.19	292.3	290.63	292.88	294.92	293.26	296.02	293.28	293.46	295.81	294.92	291.52	291.08	294.18	297.16	290.63	293.88
325.13	327.4	328.54	328.59	326.85	327.73	325.29	329	328.21	327.03	323.59	327.39	328.23	326.86	330.55	325.5	332.44	327.51	328.31	326.47	328.66	327.47	324.36	329.3	325.29	324.08	325.26	324.74	324.77	330.44	328.8	327.52	325.55	330.13	328.68	330.51	329.05	329.85	331.85	326.96	326.38	327.65	328.28	325.58	325.19	327.94	327.76	327.94	326.3	329.35
313.01	312.51	318.63	316.08	313.55	315.77	313.05	315.47	316.42	314.49	313.65	319.02	311.81	313.59	312.22	314.21	315.14	314.79	315.85	313.21	313.8	317.59	316.24	314.42	311.67	312.71	316.41	315.1	315.49	317.94	312.78	313.37	315.96	315.28	315.94	316.13	316.04	314.5	315.78	316.22	317.54	313.2	313.48	313.92	314.13	317.77	313.62	315.89	315.8	317.1
305.34	302.57	302.18	304.21	301.64	304.51	299.97	302.88	302.71	304.02	299.61	302.81	302.37	303.39	302.2	302.47	302.03	300.34	299.09	302.58	302.25	298.54	302.6	299.01	302.24	302.69	299.87	303.17	302.35	299.72	303.67	299.22	305.45	302.37	303.09	301.56	301.42	300.78	303.78	305.78	303.31	303.26	301.31	303.26	303.7	304.27	302.51	300.91	298.86	302.04
314.76	315.44	314.86	311.15	314.89	314.27	317.03	318.72	312.88	316.83	317.21	316.93	313.4	318.32	315.83	314.58	317.44	314.4	312.01	310.2	316.64	314.72	312.24	317.56	315.92	311.06	315.99	312.61	315.42	316.29	312.53	315.29	317.53	313.24	315.63	314.89	314.05	316.39	315.6	311.95	317.65	313.1	314.83	311.91	311.23	314.39	313.97	314.9	314.24	319.21
303.35	309.29	309.23	303.7	311.31	304.76	306.23	304.81	308.56	312.76	303.87	305.27	306.24	304.68	308.3	308.88	301.73	304.27	307.23	305.2	309.14	308.29	304.35	302.54	304.78	305.12	306.36	307.11	306.39	308.21	308.15	305.49	305.88	307.52	308.39	306.01	305.75	309.58	303.3	305.86	305.95	306.65	308.96	310.52	307.76	309.02	307.39	309.77	312.45	308.85
314.69	310.99	310.74	311.74	313.82	311.16	313.96	312.82	312.82	311.75	320.16	315.45	308.6	318.04	312.41	311.33	315.33	313.44	315.07	313.64	310.22	310.72	314.09	310.58	315.04	312.55	311.42	313.09	313.64	309.2	316.01	314.56	315.6	313.3	313.57	315.45	311.52	312.38	310.4	313.21	311.05	314.89	318.18	314.89	311.47	312.78	313.71	309.63	312.89	317.09
311.1	311.29	312.46	315.78	318.07	313.71	313.12	313.91	315.11	312.26	311.76	317.49	315.52	316.11	312.14	310.16	314.8	314.6	314.46	314.21	314.54	315.26	312.33	315.11	313.71	315.25	313.07	313.75	316.55	312.25	311.57	314.59	314.36	312.37	313.88	310.63	313.46	315.32	314.71	316.5	313.3	315.1	314.44	312.07	316.61	313.61	311.99	312.6	314.47	315.31
306.46	304.82	306.06	304.61	309.29	305.5	302.28	299.84	302.91	306.87	302.46	304.76	307.89	301.95	306.5	303.62	303.29	303.45	302.5	305.91	305.43	306.58	308.57	305.01	304.18	304.38	307.17	307.07	304.99	306.7	304.64	307.09	302.66	306.15	305.79	306.07	304.13	305.54	305.14	305.67	308.91	304.59	306.07	299.67	302.79	306.04	308.34	304.9	304.47	305.17
307.9	305.17	307.64	305.71	305.15	306.04	306.25	307.33	309.16	305.37	304.61	305.83	306.04	300.36	307.44	310.15	304.45	304.18	307.62	305.56	307.91	307.86	303.52	308.55	307.42	307.47	308.4	304.37	310.28	306.58	309.51	307.8	306.31	309.13	306.98	307.63	307.37	305.68	309.91	304.86	307.46	304.67	307.25	306.93	309.59	306.6	309.17	303.26	311.12	304.1
300.26	298.57	302.04	300.02	298.85	301.16	298.4	302.72	302.76	305.21	298.82	299.81	300.16	301.28	301.01	296.86	301.69	298.28	306.04	299.46	298.12	301.64	297.99	301.99	301.45	299.04	298.76	296.66	301.48	301.74	297.48	298.29	299.37	300.19	300.72	300.41	301.68	302	298.15	302.04	301.82	300.95	295.82	299.22	297.4	300.08	301.63	299.32	302.07	302.68
311.41	312.18	309.54	303.9	309.78	314.58	309.68	309.45	312.26	308.82	313.05	307.4	306.8	308.97	309.35	307.08	309.58	306.54	309.31	309.14	307.99	309	309.01	309.55	308.23	315.79	315.86	307.65	308.99	308.25	309.37	311.13	310.29	309.66	305.59	308.9	313.81	308.37	307.25	306.93	311.49	308.63	311.06	309.05	311.73	310.86	309.17	307.81	307.16	311.67
329.61	330.96	331.53	326.94	327.03	332.53	330.08	325.98	330.16	325.11	325.54	330.73	328.04	328.41	330.99	332.81	328.07	333.58	329.34	331.34	330.24	329.8	325.24	326.02	330.41	330.18	328.87	331.24	326.29	329.44	327.56	328.52	330.17	329.5	324.15	332.16	332.47	328.11	326.38	332.84	325.14	329.59	330.04	329.57	331.06	327.66	329.04	328.8	325.11	331.29
305.87	303.09	302.49	306.5	304.83	303.14	306.93	306.83	305.24	302.53	305.4	303.3	303.95	308.29	301.27	305.03	305.43	302.3	304.33	304.5	301.09	302.63	304.49	307.47	304.97	301.73	303.53	302.74	305.84	305.75	299.44	303.04	307.82	302.35	305.75	303.49	300.8	302.99	301.6	304.85	303.48	307.32	304.81	302.52	301.69	300.6	304.93	302.64	304.78	303.79
313.16	314.5	314.63	311.05	311.8	307.66	305.31	309.12	309.23	309.83	309.86	311.54	307.79	310.44	311.76	310.44	311.27	309.67	308.9	311.01	311.26	310.41	311.3	307.97	311.52	312.33	310.22	313.06	307.89	311.91	311.47	309.26	311.26	311.66	309.39	313.72	308.6	309.93	309.51	309.5	313.31	309.96	310.86	310.99	308.36	308.35	307.37	311.8	306.83	309.06
307.26	307.95	305.14	308.72	307.26	305.76	309.9	308.14	305.94	310.8	304.81	306.73	309.76	307.9	309.33	309.94	308.24	307.93	305.91	307.96	307.1	303.65	305.31	306.69	307.89	304.76	306.94	310.46	310.2	307.45	310.42	306.87	305.9	307.5	308.41	305.17	308.2	305.46	308.96	305.74	308.19	310.7	307.59	307.5	308.33	304.59	309.55	305.33	304.43	309.22
328.56	325.71	328.54	329.93	327.26	326.08	331.99	330.13	326.24	325.91	327.62	327.83	328.19	328.04	327.05	327.2	327.76	332.87	327.32	328.56	331.7	328.65	328.77	328.36	331.17	327.42	325.07	325.65	328.64	328.67	327.92	328.85	327.61	325.77	327.32	330.39	330.5	329.46	327.33	329.74	328.7	325.93	327.02	327.85	323.22	332.49	326.66	327.09	325.93	329.31
315.82	314.63	316.47	323.38	319.16	315.94	316.44	317.9	321.65	315.37	319.16	316.47	322.43	318.71	319.72	317.56	319.98	320.68	316.86	317.27	319.77	321.04	318.79	319.57	316.14	317.12	317.83	318.51	320.5	316.44	316.81	318.11	316.83	319.37	318.9	320.02	320.35	315.25	313.84	314.19	315.65	319.16	314.85	314.22	322.18	317.01	317.87	317.13	319.11	318.65
315.27	315.7	311.49	317.35	316.11	312.39	313.67	316.73	314.81	313.91	313.95	316.64	317.47	309.91	315.28	315.79	313.68	317.2	316.12	316.03	314.2	316.91	313.76	313.54	313.35	311.69	319.66	317.06	314.99	310.48	316.99	315.72	316.12	312.73	316.61	307.94	314.06	314.77	315.36	315.15	316.66	319.28	312.59	318.26	316.91	316.19	317.78	313.28	315.64	318.06
303.95	306.66	303.48	301.55	305.04	305.08	305.43	306.04	304.3	303.01	301.7	301.71	305.57	305.47	304.68	308.2	303.34	303.12	308.54	300.6	306.9	304.97	305.55	300.69	303.04	302.26	306.43	304.8	304.43	305.76	305.04	305.42	303.09	303.23	305.12	301.89	308.2	306.07	307.9	304.45	305.11	302.38	302.6	301.7	303.93	303.66	302.83	303.77	303.97	306.81
301.21	302.83	305.31	300.32	301.34	304.18	304.11	303.06	303.99	307.61	301.55	303.47	304.29	303.83	305.4	302.09	302.61	299.68	300.58	302.13	304.97	300.73	301.13	303.38	301.73	305.13	303.14	302.11	303.63	301.78	301.33	304.49	301.33	304.75	301.19	307.67	301.59	301.65	304.2	303.89	302.31	301.7	302.5	300.93	303.98	305.37	301.52	303.93	306.86	304.22
304.21	304.36	301.32	308.2	305.16	307.7	307.78	302.45	304.57	303.94	305.57	305.17	302.76	302.56	302.71	302.46	305.93	307.92	304.54	303.32	301.28	301.83	304.46	304.62	304.2	306.02	299.8	304.38	306.12	304.7	300.21	305.48	306.71	304.9	302.72	301.26	303.13	304.1	304.99	301.67	304.2	306.86	307.94	305.09	304.48	305.08	302.25	307.71	305.88	305.48
299.68	297.51	300.18	300.78	299.38	300.16	298.34	302.41	299.68	304.46	299.05	300.91	298.54	301.49	301.65	299.18	301.75	302.58	297.51	300.24	300.2	303	299.41	300.67	299.76	303.07	296.43	297.6	299.39	301.43	302.08	298.54	301.32	299.07	304.84	299.97	303.41	299.94	303.29	296.6	302.46	299.69	301.54	299.41	301.69	302.25	302.48	296.66	303.02	302.72
307.29	307.4	305.78	304.07	306.42	309.45	310.96	304.56	304.85	306.24	310.05	307.27	310.56	309.32	307.37	309.32	309.98	304.88	307.5	309.45	309.23	312.11	309.61	308.07	307.36	302.61	307.18	312.27	305.83	310.12	305.41	311.92	306.86	309	309.35	311.47	308.38	307.7	308.63	308.95	309.53	308.57	306.21	308.43	305.02	310.62	309.83	309.53	308.98	310.77
293.93	295.86	296.95	293.53	296.5	294.75	295.9	294.7	292	295.02	293.49	294.18	296.05	291.69	295.14	297.4	294.12	295.73	294.11	292.25	295.32	293.89	296.37	293.53	293.96	293.46	294.84	292.48	294.12	295.14	291.91	292.61	294.09	294.48	294.7	294.68	293.06	294.06	293.41	296.08	291.63	293.11	294.7	293.5	292.88	295.83	295.02	293.87	292.92	293.26
313.13	313.99	305.66	310.62	311.09	313.22	311.78	313.91	316.89	312.71	312.61	316.29	311.73	313.77	312.3	313.71	312.05	311.52	312.85	313.99	315.64	312.78	312.7	312.26	315.87	314.51	311.15	312.09	312.24	315.73	312.96	315.36	313.54	312.91	312.74	311.75	313.95	314.27	317.75	311.69	310.61	314.66	313.38	312.5	312.17	314.01	315.86	311.72	314.37	310.56
300.85	301.78	305.07	302.58	303.94	301.04	305.43	303.38	305.83	305.06	304.77	305.24	307.56	304.51	307.05	304.09	302.43	304.46	306.03	306.67	304.36	307.85	306.12	305.74	307.44	309.41	305.25	304.87	305.24	306.36	303.98	303.42	307.93	303.53	304.48	303.1	302.8	303.12	303.16	305.1	306.31	305.71	303.43	302.13	306.02	305.06	304.48	304.39	305.69	302.83
305.04	306.99	304.9	307.5	303.37	308.87	304.16	308.26	306.61	306.38	310.65	303.13	304.37	303.79	306.25	305.99	303.16	307.16	305.27	310.23	307.38	305.61	306.48	303.09	310.24	304.32	305.16	306.62	305.23	302.85	306.68	304.35	307.9	304.78	304.5	309.16	306.77	306.4	304.48	308.67	306.76	306.33	306.18	306.76	303.2	306.29	303.51	306.86	306.99	310.61
304.09	305.99	299.6	305.7	300.29	303.29	303.14	302.65	307.99	302.19	306.59	302.99	308.4	304.89	301.02	301.21	303.94	308.26	304.23	305.56	301.81	304.78	303.75	301.58	303.81	300.95	304.33	302.61	303.79	303.96	305.86	303.16	300.6	304.22	306.4	303.76	304.33	305.58	303.56	305.26	304.24	302.12	306.3	301.57	304.5	302.7	304.34	301.52	304.05	300.83
304.9	302.54	301.92	302.77	301.22	301.18	305.97	301.89	306.83	302.85	302.71	305.32	301.92	301.8	300.01	305.59	302.01	301.65	300.62	303.25	299.92	302.13	307.51	303.74	305.64	307.29	300.7	301.26	304.45	303.7	300.69	306.21	301.29	304.97	302.15	305.37	300.45	308.88	305.84	304.42	302.95	302.29	301.75	303.66	301.07	305.19	301.22	301.4	300.47	301.14
302.9	301.41	302.38	306.81	308.59	307.78	305.49	303.49	305.27	307.97	303.76	306.31	306.26	305.57	308.32	309.24	305.33	308.34	305.01	307.43	308	309.68	307.43	303.82	303.66	305.97	302.92	309.59	307.5	305.77	303.98	307.96	303.26	305.75	306.61	303.62	304.59	307.29	304.24	302.81	305.89	303.41	304.21	305.27	304.26	305.67	305.58	301.86	302.36	306.69
307.08	302.44	303.84	298.27	304.9	303.38	305.32	303.57	301.73	303.12	305.01	302.25	301.66	304.23	307.48	302	303.31	303.96	305.75	299.75	303.71	303.24	299.23	299.92	303.51	302.1	300.37	301.57	304.45	300.1	302.24	304.23	299.88	300.72	300.47	299.57	300.57	301.81	301.99	305.94	304.42	302.42	304.1	301.23	301.88	301.16	299.9	303.64	298.96	298.66
315.46	317.47	314.85	314.16	318.3	317.36	314.86	313.72	313.57	313.11	314.3	315.45	312.96	317.77	315.15	312.13	317.09	317.53	317.8	312.01	317.38	317.06	312.36	314.84	317.45	315.78	314.68	314.06	317.9	313.86	315.03	312.58	311.39	317.08	314.27	317.47	312.85	316.07	314.19	313.72	316.6	317.35	319.28	313.26	315.79	312.2	314.43	311.34	315.84	317.18
311.88	308.16	311.8	310.71	308.74	308.31	309.12	307.56	311.71	311.47	312.6	305.71	307.37	311.02	307.07	310.1	311.16	311.49	310.8	309.51	308.39	308.35	308.62	310.44	310.08	308.79	309.1	311.84	311.51	311.09	309.83	310.09	308.21	310.16	309.89	307.71	313.36	308.6	310.82	312.35	307.32	310.11	309.36	304.82	306.34	309.85	311.16	308.68	307.61	310.59
300.84	298.69	296.96	295.59	302.46	301.08	301.11	299.23	298.41	299.99	301.17	304.41	297.56	295.24	300.67	302.86	295.27	299.41	301.73	298.53	298.59	302.16	300.46	301.14	300.3	300.67	294.97	301.1	301.44	303.58	301.43	301.33	303.11	299.8	300.62	299.19	297.18	299.28	299.93	297.61	296.25	300.66	302.25	307.46	297.52	303.71	300.07	302.14	301.55	301.47
308.36	308.24	308.88	307.68	308.78	313.58	305.31	308.41	310.22	308.19	307.37	308.48	311.1	308.95	310.88	308.24	308.36	309.73	305.92	313.42	307.97	309.23	309.4	311.7	311.84	305.3	305.62	309.56	306.84	306.48	310.82	310.26	308.03	310.29	308.15	307.35	308.51	306.86	310.23	310.47	310.06	308.09	308.92	309.35	312.1	306.26	305.79	306.94	310.22	308.51
307.49	307.43	307.44	306.9	306.61	302.31	306.63	303.84	305.18	305.69	306.17	306.69	309.54	307.83	306.61	309.34	304.57	308.18	309.46	304.7	307.57	307.03	307.43	303.6	310.53	307.18	305.19	308.15	306.45	306.09	306.87	304.59	310.19	306.44	308.06	307.19	304.73	301.37	306.16	305.64	304.6	307.83	310.79	305.09	305.5	306.39	309.56	309.64	306.28	306.26
311.63	306.49	311.91	312.47	308.72	309.06	309.99	311.44	309.25	311.49	314.68	310.91	309.93	310.99	309.78	310.49	310.01	313.38	311.92	310.32	313.71	312.34	312.31	306.65	312.81	312.35	314.56	310.89	314.93	312.8	310.47	311.92	313.94	308.11	309.78	309.5	306.22	311.92	309.01	313.6	309.69	306.04	309.2	309.27	314.28	311.11	311.52	309.73	307.11	309.98
314.87	316.64	316.15	316.41	316.66	317.15	317.65	314.13	315.18	315.09	318.69	314.95	315.59	315.56	316.82	312.62	316.59	320.2	315.57	314.8	313.86	314.84	316.25	315.08	315.09	319.08	317.89	316.56	317.49	316.22	317.21	313.43	317.08	311.73	313.7	312.49	315.13	316.26	313.09	311.03	316.31	317.46	316.28	312.02	316.32	316.89	313.95	313.3	314.49	318.43
303.57	304.14	301.81	306.46	307.05	305.52	303.98	307.2	305.22	304.16	301.93	307.28	303.27	303.8	304.12	301.79	304.01	304.76	309.5	303.2	304.76	299.04	302.36	305.43	304.95	306.76	307.3	302.66	307.73	311.78	303.03	308.39	307.61	307.14	303.37	303.62	304.36	303.21	307.09	309.35	302.9	302.2	303.26	300.55	303.32	304.31	302.68	305.17	306.56	302.86
316.76	318.77	317.3	314.54	315.77	320.28	318.27	320.9	320.56	319.47	318.96	315.74	315.21	314.98	318.28	320.58	319.7	315.59	319.53	315.67	318.8	319.46	319.04	317.87	319.46	316.25	318.15	317.43	313.28	318.54	318.91	318.24	317.08	319.78	316.42	318.79	317.92	316.12	320.99	317.58	314.8	316.71	320.16	319.26	316.54	317.92	319.82	315.9	320.11	316.81
304.78	304.46	303.31	303.29	298.74	302.54	305.43	301.98	301.19	305.63	305.28	304.95	302.92	301.44	302.63	303.93	304.96	300.42	301.41	301.7	302.43	298.52	304.12	302.61	300.93	303.41	301.4	303.19	300.59	302.54	306.95	299.68	300.35	303.48	303	301.82	302.7	301.69	305.54	307.82	301.69	303.04	302.61	305.51	304.6	300.61	302.36	304.37	304.46	305.02
324.89	327.23	325.47	323.23	327.08	327.16	323.41	325.95	324.04	323.5	324.97	326.91	325.06	328.7	328.86	327.81	326.81	326.68	326	321.75	323.88	321.75	329.46	323.51	325.39	324.91	323.73	329.93	327.46	329.9	326.65	325.68	322.16	325.62	327.16	325.58	323.54	324.7	325.24	325.6	328.64	327.03	326.53	327.27	325.72	326.96	323.76	323.96	326.01	321.77
304.69	304.33	306.11	305.89	307.19	302.56	302.28	306.6	306.77	309.04	306.42	303.21	305.87	306.23	306.64	303.9	303.86	303.94	306.73	304.48	304.97	302.84	302.8	302.78	305.03	300.77	309.65	308.11	306.15	307.3	302.31	307.42	303.17	303.12	304.51	305.13	308.14	302.77	306.7	305.5	302.79	304.93	306.99	302.99	306.92	307.78	306.72	305.72	305.48	304.58
316.9	314.66	312.74	314.34	317.02	315.12	313.28	313.21	315.92	310.85	314.48	314.89	314.89	313.21	315.69	316.64	312.81	313.49	313.87	317.27	316.04	313.08	315.46	316.87	311.92	317.19	312.99	314.45	314.57	316.82	316.18	311.59	316.45	317.05	316.59	318.37	314.87	315.75	313.97	315	316.13	314.36	314.6	313.13	316.73	321.15	314.15	314.42	313.04	313.9
293.69	295.84	295.37	296.25	294.42	294.33	295.1	299.31	292.59	293.94	295.42	294.77	295.93	294.62	296.59	292.39	295.33	294.49	294.8	292.57	291.35	293.77	292.04	293.03	295.89	294.71	292.34	293.59	295	294.57	296.58	289	294.4	292.86	293.93	292.78	294.42	296.11	297.79	293.06	294.75	291.44	295.01	294.94	295.72	289.27	294.25	291.9	292.82	292.74
304.7	304.15	308.4	309.49	308.26	303.94	303.32	302.32	305.41	308.01	308.74	308.37	303.44	305.63	306.01	303.58	306.55	305.06	303.94	308.24	305.32	300.06	304.26	307.32	309.59	306.01	307.01	306.41	309.13	307.05	308.08	304.75	307.29	306.29	306.71	304.66	306.47	306.73	307.16	309.76	306.47	308.62	305.41	306.54	305.89	310.11	305.11	306.38	306.62	304.12
303.23	304.24	299.19	306.03	303.33	301.55	300.11	302.76	305.11	302.04	302.03	305.21	306.71	305.42	299.91	300.23	305.19	303.89	304.73	303.99	306.04	301.16	302.79	303.87	301.35	303.35	305.58	301.8	304.86	304.38	301.87	304.99	302.36	305.52	304.37	301.06	306.26	304.06	301.41	300.09	302.47	300.29	300.56	304.37	304.41	302.87	304.55	302.83	302.62	305.76
295.72	294.99	298.14	295.28	293.33	294.47	294.93	295.2	295.23	291.73	294.08	291.41	293.41	295.66	292.26	297.82	298.47	296.42	297.87	297.48	297.51	294.34	294.41	295.3	295.79	299.13	297.34	298.59	292.81	293.73	295.89	293.27	293.8	296.51	296.2	292.73	293.16	299.36	295.56	293.32	294.8	293.9	294.93	296.59	293.42	295.6	294.19	292.61	296.24	295.43
314.97	312.9	314.01	312.51	314.67	313.83	313.54	315.81	313.74	318.02	314.58	315.14	316.4	315.15	312.06	316.9	317.6	312.64	315.73	315.25	315.95	314.14	312.92	314.43	316.3	315.55	314.37	315.53	313	314.44	313.9	311.61	316.63	318.74	313.58	314.47	313.35	313.33	317.79	315.71	313.77	313.17	318.73	318.38	317.08	313.54	314.99	316.21	315.02	317.87
293.06	290.54	297.53	294.98	294.2	294.42	294.31	294.2	293.09	294.3	293.65	293.45	296.39	294.88	291.41	291.84	291.1	289.95	296.13	293.85	294.38	293.22	293.6	294.64	295.53	297.51	297.8	294.85	296.16	298.32	294.3	294.22	293.46	292.48	293.58	293.31	294.03	294.31	293.46	291.8	295.2	295.72	296.75	293.75	294.6	293.25	292.65	297.77	294.61	293.3
295.14	299.24	295.24	295.5	297.32	294.21	294	296.04	295.92	295.77	294.13	293.71	294.49	297.54	298.15	293.28	295.33	296.09	296.91	293.49	295.54	297.9	295.08	293.39	295.6	296.86	294.46	292.54	295.64	295.32	298.75	297.62	296.14	291.65	295.28	294.07	293.87	294.18	294.71	294.52	295.47	294.12	291.71	293.43	293.54	296.21	294.65	295	295.22	297.34
308.31	307.7	304.31	304.05	306.84	306.54	307.57	307.27	303.77	306.17	306.26	305.84	303.25	305.05	306.82	306.53	303.97	304.56	306.5	302.81	304.01	305.25	303.63	301.73	303.05	306.96	305.13	301.39	304.35	304.94	305.47	300.56	308.17	303.84	302.38	303.69	303.64	306.94	304.79	304.94	306.77	305.6	303.05	303.28	306.95	305.1	304.81	302.27	303.78	304.35
305.72	307.99	304.36	309.93	308.08	307	307.98	308.81	304.32	306.09	307.3	308.97	309.57	307.16	305.69	305.1	306.68	307.49	307.31	307.89	308.61	309.1	306.12	305.59	307.43	308.11	311.61	304.61	306.32	304.07	305.24	304.26	306.74	306.99	308.41	306.77	304.56	309.27	306.47	307.36	307.87	307.6	308.46	307.27	303.84	301.56	307.04	307.83	305.95	307.75
311.9	311.68	310	310.07	307.64	309.18	309.48	312.34	311.69	309.51	307.96	308.29	309.38	311.21	312.56	312.32	312.32	306.78	310.24	312.97	310.14	313.07	312.07	310.94	312.62	307.74	310.92	308.92	309.58	305.25	313.75	309.26	310.04	308.93	308.66	308.87	311.75	309.11	310.36	313.1	307.14	312.14	309.66	305.9	308.22	309.6	310.16	306.46	306.34	309.58
302.14	307.24	304.29	303.01	301.89	302.11	299.92	301.53	300.77	302.94	303.29	300.89	301.95	300.86	307.52	305.65	300.22	301.47	300.2	304.98	307.19	301.92	304.35	301.81	299.38	298.46	300.64	301.15	303.75	302.59	302.89	300.08	304.37	302.86	302.44	302.67	300.59	303.42	302.8	303.77	301.47	301.98	298.64	302.22	300.53	299.92	300.78	301.04	300.3	299.95
312.46	311.99	310.36	310.55	310.99	311.19	310.38	311.42	311.97	313.4	311.75	312.44	311.94	307.96	313	309.26	312.03	310.98	310.46	311.25	306.75	311.32	310.27	312.97	311.85	310.49	309.52	315.49	311.09	309.63	310.92	311.83	309.77	308.69	309.01	311.54	310.78	315.11	308.79	308.79	306.07	308.06	310.72	311.4	311.29	309.16	311.65	312.73	309.05	310.75
308.52	312.07	311.95	312.38	312.2	311.99	311.14	314.42	310.87	312.75	311.99	310.78	311.83	313.33	309.12	313.07	313.59	310.69	313.5	308.73	309.67	312.46	311.89	313.67	313	313.6	314.4	310.86	312.13	311.29	311.53	311.91	315.56	312.45	312.14	313.45	314.42	316.54	312.09	312.52	311.36	312.7	309.7	314.09	310.28	313.63	313.64	312.83	314.68	312.07
322.71	318.89	318.12	312.25	316.69	317.64	320.03	317.15	316.08	316.3	317.36	320.07	319.05	318.24	316.54	313.03	320.97	318.49	318.19	317.9	316.39	319.44	317.18	315.12	316.41	320.17	316.93	317.36	318.09	317.54	317.16	316.95	319.59	318.47	320.94	318	315.76	318.71	320.5	320.43	319.31	319.03	320.25	318.35	318.39	320	317.08	317.07	317.35	318.13
303.05	301.46	302.49	301.66	306.65	302.45	303.14	303.64	304.69	303.59	305.14	302	304.49	303.6	298.74	303.57	301.45	302.85	299.98	304.31	299.37	304.28	302.59	302.16	303.75	298.91	300.92	304.02	305.28	307.17	302.42	297.81	299.92	304.49	309.06	305.65	301.22	299.41	303.73	302.34	303.55	299.83	301.34	304.58	307.21	300.36	299.25	304.96	305.69	302.2
310.35	310.3	310.49	311.52	307.41	309.93	308.16	307.47	309.66	306.27	307.55	310.35	307.15	307.69	309.5	306.66	306.46	309.88	307.23	305	307	307.91	304.65	308.83	305.25	309.63	305.72	305.27	311.64	308.2	305.97	310.48	307.11	309.73	306.54	306.53	311.45	308.09	308.66	307.37	309.05	308.56	306.15	305.93	311.07	308.96	311.62	307.17	308.49	310.28
326.39	327.62	327.62	329.1	328.36	328.76	329.74	329.3	328.24	330.74	329.24	328.51	327.43	328.55	325.12	328.21	329.07	329.32	328.13	328.29	329.17	327.95	326.49	324.31	323.51	326.93	327.93	328.4	326.23	329	327.44	325.07	327.03	325.59	322.16	324.91	329.27	326.62	329.75	328.55	328.99	325.42	326.14	326.5	327.46	326.51	324.5	327.34	327.04	325.48
326.85	326.56	326.63	328.94	330.55	324.67	329.01	328.03	327.89	327.3	330.15	326.86	328	326.7	332.7	328.5	327.11	325.57	331.63	326.77	326.37	327.17	327.37	329.72	328.09	326.13	328.37	325.85	324	327.6	328.07	328.04	329.96	328.32	330.96	326.53	331.28	329.19	328.46	328.46	328.16	328.59	325.52	328.35	331.04	329.19	328.52	327.05	327.42	331.97
303.6	299.27	299.85	297.01	297.81	297.69	299.01	305.83	301.65	298.89	295.13	301.3	299.74	298.44	303.31	298.67	300.55	305.68	300.33	300.27	299.98	301.34	301.2	299.66	299.61	302.73	301.05	298.59	295.65	298.36	301.91	300.91	305.41	300.75	302.89	293.61	302.43	299.52	295.75	300.08	297.36	303.16	300.59	298.3	296.64	303.29	301.21	299.92	297.34	298.56
301.3	304.15	303.82	304.11	303.67	302.37	302.77	305.1	303.51	299.46	303.96	302.6	302.38	305.57	305.62	302.61	304.99	302.07	304.49	305.34	299.62	304.12	303.2	303.01	303.41	304.65	302.43	299.27	301.45	306.45	301.07	304.01	306.58	303.99	305.6	302.05	302.31	306.03	305.27	304.18	301.98	301.15	302.84	301.87	302.64	301.43	304.85	299.38	301.33	302.03
313.78	311.98	312.29	313.29	314.31	312.96	311.74	312.24	312.61	311.03	315.79	312.67	313.16	308.31	313.19	312.12	311.63	311.39	310.23	316.16	311.11	311.58	315.47	314.79	311.5	313.67	312.44	314.54	312.06	312.5	311.88	312.65	314.28	312.26	313.21	314.97	313.07	314.85	317.06	310.53	314.53	314.81	315.98	308.76	312.98	311.75	313.88	312.37	314.75	311.27
313.68	311.57	308.23	312.35	312.49	310.33	312.65	312.37	311.01	315.26	310.14	311.52	311.04	312.64	310.16	313.46	312.17	312.03	310.57	311.52	313.44	314.01	312.65	310.48	309.1	313.55	310.12	311.74	313.1	313.68	310.09	318.28	314.58	312.16	309.78	311.6	312.28	309.85	310.47	313.94	311.5	312.5	315.05	311.73	312.04	313.12	311.08	315.05	310.65	312.31
311.9	310.92	309.89	312.09	310.81	309.87	309.89	311.81	310.67	313.01	309.87	311.58	315.16	309.96	312.09	310.69	313.2	309.36	313.46	311.22	312.3	311.17	311.3	310.91	309.65	313.3	309.14	310.45	309.99	311.99	307.28	310.26	308.18	308.9	310.47	310.19	313.99	310.46	309.67	311.16	312.61	307.92	311.32	310.39	312.48	311.32	311.07	313.3	311.63	309.59
300.79	299.61	300.9	299.34	298.92	300.93	295.53	298.04	298.43	301.56	299.54	301.69	299.85	295.41	298.75	304.15	301.07	303.11	299.77	300.16	303.52	301.29	298.31	298.86	298.69	299.66	303.18	299.34	300.22	298.19	304.54	300.88	298.95	297.18	300.67	297.35	299.92	301.66	296.59	299.64	301.19	299.16	300.16	299.52	300.59	301.17	298.87	303.23	300.93	300.35
304.03	309.4	303.04	307.25	308.06	306.77	306.07	307.85	307	310.31	310.06	310.76	309.02	302.34	307.4	306.82	309.29	306.71	310.65	303.89	308.3	305.03	305.12	305.87	307.19	305.63	305.07	307.34	303.52	305.02	311.32	307.72	307.89	307.44	305.32	306.71	304.89	304.92	306	304.48	307.49	310.17	310.95	306.97	311.38	305.28	306.17	308.6	307.99	305.79
299.81	296.74	294.1	298.12	299.68	295.68	295.71	294.86	296.12	298.94	300.01	299.02	299.23	300.83	298.43	297.07	297.32	297.25	295.99	294.88	297.6	299.2	296.39	297.68	292.36	298.15	296.67	296.96	292.05	297.45	297.12	300.72	298.07	294	296.9	296.28	299.41	299.61	293.91	297.72	296.16	296.3	293.82	298.57	297.29	298.76	295.64	296.95	294.89	295.51
311.42	313.49	315.76	312.53	309.68	310.82	312.76	312.82	314.1	310.97	311.61	311.77	312.85	310.24	312.34	312.24	314.07	313.22	310.22	309.96	313.25	310.42	315.39	312.19	308.39	311.08	310.16	312.62	313.66	313.66	314.04	313	312.29	314.05	310.76	312.09	312.99	316.24	309.73	309.3	313.58	309.95	313.16	315.3	312.46	315.39	311.45	316.64	311.12	311.35
304.69	306.27	305.21	303.3	304.32	304.34	302.86	300.08	306.02	306.09	306.59	304.32	303	303.51	302.86	301.73	301.1	303.25	302.12	308.81	306.01	306.8	305.59	302.64	304.17	303.95	302.44	305.4	301.14	304.41	301.09	303.4	302.65	301.33	298.84	305.07	302.76	303.77	303.83	308.46	305.66	305.85	302.78	306.63	301.85	301.82	303.18	301.06	303.86	301.46
317.55	318.36	317.39	317.18	317.36	317.52	319.64	318.42	318.65	317.68	318.82	317.97	321.09	321.51	319.88	317.79	317.76	317.53	315.96	319.05	317.47	318.21	323.39	321.45	321.32	320.61	316.83	314.14	316.56	316.35	316.99	317.74	324.14	319.8	314.88	317.87	321.96	321.8	319.06	318.78	318.24	318.98	321.56	316.7	319.26	316.46	315.64	316.55	317.92	316.9
300.68	300.93	301.28	298.01	300.89	299.36	301.21	299.95	299.64	299.37	304.11	299.99	303.7	300.65	302.4	301.97	300.17	301.38	301.9	304.17	303.51	302.59	301.97	299.17	302.32	301.17	300.15	301.77	304.98	301.79	299.94	298.22	304.09	300.81	301.21	303.01	299.25	300.07	301.59	299.12	300.22	300.39	301.27	297.14	304.86	304.79	300.35	297.81	301.03	299.47
319.35	317.08	318.57	318.11	318.43	315.92	318.07	317.21	322.29	317.67	314.97	314.63	314.89	317.81	312.14	313.78	319.43	317.08	318.86	319.15	313.5	317.46	318.15	316.15	310.32	316.54	320.12	317.04	315.66	317.84	315.43	316.73	315.54	314.26	316.68	314.1	318.4	313.02	315.75	317.62	314.16	314.86	318.53	319	316.99	320.61	315.65	315.62	314.32	319.61
321.34	318.6	320.58	317.38	320	316.61	315.95	320.11	315.83	318.78	317.2	319.54	319.47	320.07	316.64	317.36	315.64	317.25	318.41	315.79	319.45	319.3	320.35	318.9	318.28	315.29	318.63	321.61	320.46	319.56	319.12	316.64	315.92	317.05	322.35	317.57	319.85	319.08	316.92	317.81	319.66	319.07	316.22	316.77	320.89	319.33	318.57	320.31	319.69	322.87
313.93	313.9	310.54	309.28	315.11	312.9	315.52	314.23	314.18	313.8	312.3	313.62	311.16	310.36	313.99	312.57	312.33	308.78	311.63	311.7	311.23	311.69	314.8	313.2	312.44	314.77	309.96	312.65	314.02	311.89	313.21	314.12	312.52	313.51	313.49	310.62	312.64	313.66	316.04	313.39	310.21	312.78	312.61	312.05	311.77	313.25	311.12	316.09	311.23	315.43
328.57	324.82	328.49	329.44	325.4	326.26	323.79	329.52	330.14	330.17	328.8	331.15	326.7	329.77	327.71	325.5	325.92	327.77	331.57	328.66	332.06	329.23	326.8	324.71	325.41	333.6	329.21	326.42	330.61	328.03	327.72	328.58	327.53	324.11	328.12	330.1	328.77	330.69	329.41	327.4	327.28	328.17	325.61	327.63	323.15	327.79	329.02	325.57	328.51	325.99
302.21	303.83	303.12	298.25	304.79	305.22	300.71	305.35	304.44	301.19	304.87	301.16	301.57	301.04	301.43	298.71	301.79	300.62	302.71	303.96	304.4	303.58	302.12	302.52	301.33	301.41	302.47	302.9	303.84	295.08	302.38	304.12	298.9	302.32	299.68	301.44	300.37	303.04	303.77	300.2	300.05	303.07	301.33	299.97	300.86	300.39	304.23	302.25	300.17	303.43
300	296.31	302.41	300.03	300.04	300.75	300.59	299.38	299.1	300.69	301.33	300.71	300.34	299.3	303.15	301.53	301.01	299.22	300.63	298.21	299.3	296.02	301.07	298.16	298.78	298.85	300.63	300.61	298.41	303.88	301.68	302.15	299.32	298.71	300.09	299.66	299.89	302.78	300.23	299.48	301.63	303.75	300.69	299.17	300.78	298.9	298.56	300.06	297.36	302.14
299.21	297.87	303.89	301.17	301.63	303.97	297.96	299.1	300.37	302.29	295.81	300.34	301.3	301.73	302.71	300.31	299.39	299.29	297.42	301.24	301.77	299.36	304.44	300.95	298.65	298.5	300.26	303.9	297.74	300.48	301.86	303.93	302.52	303.18	301.67	297.69	299.9	304.96	300.84	300.81	302.23	308.19	298.8	303.13	301.6	302.95	298.77	297.06	299.93	301.86
306.14	303.92	303.14	302.98	305.21	302.34	303.73	305.43	307.14	304.58	300.25	304.85	304.74	304.82	301.41	304.13	305.68	301.92	303.47	302.37	304.71	300.13	302.69	302.34	304.76	300.72	305.15	303.27	305.06	307.99	303.03	304.55	302.96	300.23	302.93	305.64	305.03	301.44	304.26	308.27	305.27	308.87	308.37	302.39	307.31	300.56	305.17	307.43	304.62	308.69
304.87	303.16	304.54	304.69	302.27	307.77	305.11	301.29	304.21	306.51	304.83	305.62	303.34	304.97	304.48	305.46	301.51	304.41	301.85	301.49	303.12	305.26	305.44	306.91	301.75	303.34	304.36	306.78	306.12	304.27	301.59	306.05	305.82	304.94	303.55	306.32	304.95	304.28	305.12	305.54	303.16	305.17	306.93	304	305.39	309.13	305.28	303	305.83	305.57
303.45	304.39	302.07	305.39	305.01	302.63	304.03	303.45	301.67	305.63	303.18	302.44	303.44	303.16	302.41	303.87	302.53	301.26	302.92	301.6	301.57	301.41	301.59	303.76	304.8	299.59	302.43	303.29	303.82	301.94	304.82	304.59	301.39	303.49	304.58	303.54	303.02	299.79	304.67	302.62	299.87	304.4	300.18	305.68	302.54	306.9	302.18	305.01	300.1	306.06
306.16	302.54	305.23	302.55	306.58	305.26	306.81	300.65	306.2	305.56	304.52	307.16	304.14	303.52	301.32	307.18	301.03	306.11	301.97	303.93	304.3	303.54	308.12	306.09	304.03	306.13	300.33	304.3	302.37	302.18	306.38	303.77	305.41	300.93	300.21	305.17	302.72	304.75	304.66	304.16	302.61	306.57	303.22	306.34	304.37	303.23	306.18	302.35	303.43	306.87
302.3	304.44	305.46	304.04	306.84	301.44	301.36	306.89	303.62	300.71	301.71	301.36	299.13	306.64	300.15	301.41	304.24	304.29	302.48	301.22	301.68	304.96	299.78	301.84	306.24	299.94	298.73	302.79	299.17	302.88	303.02	305.27	303.57	304.94	301.64	303.43	300.49	304.25	300.27	302.51	302.67	301.15	304.75	303.93	301.66	301.75	303.43	301.93	300.44	303.23
301.52	303.26	303.91	302.05	304.03	303.18	306.2	306.17	306.99	305.55	306.97	304.93	305.06	306.25	301.53	302.77	303.22	300.02	303.29	305.32	301.75	306.19	302.16	305.62	305.41	305.62	302.49	302.68	302.79	304.22	307.07	302.73	301.82	303.6	301.69	303.53	306.04	300.97	304.35	302.14	304.24	301.77	303.04	305.87	299.86	304.16	305.58	300.8	309.91	303.98
306.12	302.28	306.85	300.47	304.97	302.39	303.54	303.46	302.14	305.37	306.99	304.28	302.42	302.49	304.02	302.65	305.07	305.52	302.24	299.92	303.41	300.55	304.55	305.17	304.51	304.78	300	305.71	302.4	305.58	303.65	307.23	302.64	301.99	307.92	304.51	307.45	305.52	302.52	305.19	303.93	306.41	304.78	304.05	301.57	305.57	302	304.59	302.27	303.13
294.94	296.09	290.81	293.63	293.27	293.67	298.23	294.72	293.58	292.14	292.36	293.41	292.6	295.3	292.86	293.86	291.71	294.14	295.43	296.26	298.17	291.87	294.51	292.94	293.77	292.22	295.17	290.23	293.91	293.06	297.84	295.29	295.2	294.89	293.84	297.31	293.97	299.55	298.55	288.56	292.19	291.37	295.18	297.08	293.67	290.6	296.76	295.53	293	297.13
313.67	310.73	310.25	313.85	310.9	313.79	309.31	313.2	313.07	315.87	314.14	311.6	312.23	313.51	309.94	315.38	311.72	313.38	313.08	313.38	315.04	314.58	312.81	311.66	312.97	317.1	312.48	315.96	314.47	312.01	315.14	312.08	312.99	316.46	311.72	313.46	312.37	315.15	312.05	316.87	308.65	315.93	314.78	316.64	311.79	311.86	312.01	315.39	313.59	314.61
307.15	307.71	305.94	309.42	308.26	308.19	305.83	303.37	307.39	305.81	303.26	308.68	308.73	309.57	307.33	303.9	305.93	305.87	307.03	309.03	304.06	308.13	305.89	303.79	304.72	306.75	304.53	305.18	306.54	307.13	308.22	309.58	305.64	304.79	308.05	305.63	303.96	310.87	308.81	307.35	308.68	306.45	309.83	304.92	303.64	302.36	306.74	305.09	303.65	305.53
329.07	327.96	326.75	326.04	326.94	327.14	326.71	324.81	328.34	326.31	327.76	327.36	331.31	328.6	327.98	329.19	325.35	329.76	328.72	327	329.77	329.57	328.57	327.67	331.88	325.33	325.6	329.46	329.18	329.05	326.02	328.3	328.7	326.35	324.6	327.24	327.88	327.17	325.94	325.79	329.47	328.03	327.28	331.46	327.58	325.94	328.34	326.84	328.51	330.27
311.25	312.59	309.7	311.43	306.79	315.58	313.31	315.38	311.62	310.74	312.27	312.41	314.38	314.6	313.81	314.24	309.77	313.12	310.8	311.74	309.46	313.26	311.24	311	310.89	316.36	308.94	313.21	311.56	313.41	314.82	311.59	312.74	315.09	311.44	311.05	313.96	312.88	313.99	308.7	311.32	314.64	309.81	312.82	314.65	312.35	311.49	313.68	313.92	309.29
317.65	318.17	317.77	314.33	314.74	316.39	319.03	316.97	317.76	315.78	320.55	316.3	319.77	316.36	317.34	316.12	319.92	316.39	317.35	319.41	317.47	317.55	314.2	317.51	316.87	319.81	318.44	317.4	314.75	317.95	317.38	313.21	318.44	316.78	314.86	318.3	318.47	320.83	319.62	315.72	316.09	313.46	317.54	317.22	316.62	319.28	315.31	317.77	315.87	318.3
311.79	314.01	316.87	316.43	315.63	313.68	313.16	311.4	312.86	315.29	316.94	311.86	315.63	313.46	315.66	311.73	315.88	313.04	317.19	314.78	312.13	316.64	316.24	313.93	315.08	315.24	312.68	314.74	317.88	313.93	317.35	313.35	316.97	314.95	316.74	314.97	314.83	316.01	312.65	316.41	313.93	317.61	316.58	314.51	315.97	316.19	316.38	315.32	315.93	314.56
310.53	304.59	306.46	307.77	306.89	305.04	308.89	305.58	305.94	304.33	305.65	303.37	306.24	305.85	303.76	310.49	305.35	306.42	304.15	306.8	307.73	308.58	306.4	307.27	308.4	306.85	306.7	307.54	310.07	304.81	303.32	304.29	304.22	303.79	303.38	304.75	306.62	303.14	304.97	309.07	309.19	305.31	304.57	307.21	305.83	304.68	305.31	310.52	305.28	309.29
314.88	318.12	317.36	315	318.21	319.85	315.92	320.06	317.26	321.77	320.13	317.97	315.16	319.23	318.02	313.97	317.87	316.3	319.38	317.56	315.74	316.07	316.51	317.02	317.11	315.81	317.54	315.91	319.47	316.88	318.3	318.81	317.47	319.02	316.37	319.05	313.47	315.93	316.27	312.1	317.81	318.93	318.2	313.7	314.44	318.76	318.34	317.98	318.22	317.31
314.85	316.52	316.9	319.31	315.4	316.24	315.64	320.77	318.25	320.02	317.66	317.18	318.78	321.69	316.86	318.34	317.47	320.74	319.61	316.38	319.28	318.2	323.43	322.62	316.76	320.74	315.14	318.84	319.62	318.92	316.15	324.77	319.75	320.11	318.28	319.01	320.02	318.55	316.4	317.97	317.7	317.76	321.13	317.22	317.57	315.63	318.12	321.93	320.37	316.78
315.2	315.47	312.77	314.39	310.23	317.14	316.56	312.96	315.7	312.87	312.85	317.03	313.91	319.55	314.6	310.92	316.75	315.04	315.81	314.12	314.33	314.68	314.7	313.57	311.53	317.79	313.36	316.11	313.95	311.02	315.45	315.62	316.76	316.12	318.23	315.65	314.39	313.54	316.96	317.36	314.92	315.9	311.75	315.26	313.13	311.52	317.38	313.62	314.07	314.21
308.23	309.75	309.91	310.95	314.64	310.11	312.3	309.84	311.53	308.79	313.44	313.04	307.78	310.84	309.12	310.1	311.42	312.98	310.91	313.04	310.44	311.52	313.96	309.47	309.7	306.26	309.81	311.57	308.81	309.44	309.31	305.79	309.01	310.75	311.35	314.87	310.65	308.82	307.94	308.93	310.2	311.75	313.56	310.52	313.3	310.27	312.73	309.71	313.22	309.5
315.7	315.01	310.87	312.42	316.81	316.44	312.79	312.84	312.63	311.64	314.97	311.75	319.92	312.69	315.85	313.2	317.7	307.7	309.68	316.06	313.84	314.95	309.65	310.54	314.37	310.53	311.85	314.49	317.18	315.36	312.68	312.48	313.95	319.33	315.6	314.14	316.26	314.24	315.06	315.54	317.13	312.13	313.2	314.64	310.92	311.87	312.74	312.25	314.72	313.84
318.65	317.73	316.8	318.85	314.78	317.62	321.96	317.23	319.97	315.48	321.43	321.87	321.24	317.71	318.88	321.57	320.54	323.76	321.61	318.77	315.36	314.7	318.21	319.66	318.04	316.91	321.83	317.71	318.31	317.3	321	319.11	320.4	319.18	319.89	318.86	319.92	319.79	316.3	318.02	319.74	317.81	320.54	320.2	318.88	320.44	317.26	318.09	318.85	317.8
305.7	302.54	302.81	306.74	304.58	306	304.95	302.8	306.42	304.11	302.3	305.08	300.78	307.93	304.13	306.54	309.62	305.8	303.92	303.64	307.31	304.53	303.73	303.91	306.52	304.04	305.77	307.32	300.01	304.22	305.25	306.57	306.6	305.67	303.66	306.34	307.36	305.58	305.19	308.37	302.77	306.25	302.38	300.44	302.88	303.72	304.84	304.76	310.84	309.83
327.02	324.83	326.31	325.88	325.96	324.22	324.19	324.77	322.88	324.65	323.47	327.73	322.74	325.05	322.31	323.34	328.56	325.76	325.11	324.86	322.79	325.35	327.06	324.73	324.79	319.79	330.03	327.02	323.05	324.75	325.44	323.68	323.91	326.51	328.86	322.05	324.78	327.44	322.58	320.52	324.62	324.79	325.31	324.27	328.45	323.25	322.63	326.07	323.19	326.04
296.16	294.56	297.57	300.55	298.14	296.44	297.91	295.9	296.63	296.14	298.38	299.03	297.13	297.05	299.55	294.32	293.98	296.84	301.02	295.69	296.43	298.39	296.23	297.12	300.61	295.78	298.99	295.28	298.74	294.51	298.46	298.51	298.71	300.11	295.24	297.39	296.72	295.45	298.19	296.57	296.42	292.67	292.92	300.23	299.01	297.97	297.23	296.76	297.03	295.97
301.24	298.51	300.44	302.57	299.56	300.19	300.3	299.5	302.64	299.82	305.86	300.42	300.31	295.56	300.07	298.1	299.09	296.51	299.84	299.16	295.1	301.26	297.85	302.54	300.66	299.3	302.05	299.13	301.11	299.79	301.45	299.08	299.23	304.07	298.46	299.91	300.72	300.22	301.81	300.85	304.37	298.86	302.81	301.55	301.04	301.3	300.94	303.46	301.3	301.66
303.74	308.34	305.02	310.47	308.72	307.65	308.72	309.97	307.99	311.34	314.28	307.99	307.24	308.8	307.37	309.59	306.45	311.43	307.63	307.45	307.28	307.67	309.98	308.4	309.53	311.42	309.37	313.06	309.4	308.16	310.09	310.99	310.09	306.31	311.39	309.73	309.78	311.14	308.77	309.37	306.83	310.7	306.53	312.62	310.53	312.29	307.01	309.55	310.66	310.58
315.96	318.04	319.92	315.21	315.31	315.08	319.36	317.46	318.48	315.89	311.64	315.92	310.96	315.75	314.5	316.6	317.22	315.72	316.91	317.43	318.21	317.83	319.89	315.73	317.54	318.72	319.95	317.23	318.08	320.09	317.11	315.06	314.28	317.71	312.91	314.14	318.07	315.56	320.84	318.53	316.57	310.77	315.01	317.69	319.65	317.51	315.46	317.69	318.73	314.48
306.16	309.2	311.31	303.02	309.07	306.02	308.12	311.26	305.35	309.28	310.31	306.19	302.34	308.38	305.73	307.95	311.05	308.04	308.45	305.4	306.09	306.11	307.06	304.08	306.88	307.82	309.02	307.95	305.9	305.14	304.32	308.77	306.63	307.15	306.97	307.96	305.01	305.04	311.6	307.44	306.8	306.18	308.54	310.18	308.42	307.91	306.45	307.28	306.02	308.62
328.02	327.41	329.14	330.27	328.29	328.77	330.62	326.75	324.87	327.86	328.36	327.44	328.66	324.04	328.89	327.61	328.5	325.65	326.59	325.4	328.07	325.72	327.53	323.44	328.82	328.47	326.31	329.34	330.52	332.2	326.82	327.69	330.51	327.82	327.06	330.21	328.29	327.19	327.67	329.61	325.16	328.71	327.88	327.14	329.73	323.99	328.93	329.26	329.85	327.04
309.2	313.23	313.77	308.11	312.53	311.28	311.24	313.11	311.19	308.56	310.43	311.2	311.57	315.33	308.82	316.34	307.96	313.76	313.9	311.99	313.8	308.74	310.45	311.43	308.06	311.07	313.37	310.78	313.25	313.99	310.08	306.85	312.44	313.7	311.63	311.95	310.67	309.24	309.83	311.17	312.51	309.27	309.27	313.32	308.78	310.84	314.09	311.12	313.74	309.02
325.87	329.44	326.34	324.87	326.92	327.76	332.43	325.95	328.49	329.28	328.19	328.21	329.39	326.55	328.61	328.78	329.64	328.78	333.01	326.46	332.47	330.5	330.95	327.71	329.26	325.07	328.96	325.45	328.17	326.3	325.59	329.41	327.73	328.13	328.02	328.98	324.16	328.05	326	330.82	325.39	328.19	324.84	332.14	326.35	329.13	325.96	328.84	329.12	329.89
297.44	293.85	293.79	297.29	296.3	292.7	294.02	295.04	294.79	292.48	292.61	294.42	295.3	295.64	298.76	293.94	291.49	292.96	298.23	297.83	294.15	294.85	292.55	293.14	295.53	295.1	294.13	295.35	294	295.98	291.37	293.92	292.78	297.5	297.46	297.37	295.41	295.03	295	295.17	290.54	293.48	296.23	293.31	297.35	294.99	290.88	291.77	295.18	295.48
317.15	316.8	314.65	319.81	315.16	312.29	315.98	312.33	314.81	315.01	314.52	314.45	316.63	316.69	318.35	316.02	314.3	314.21	309.5	313.79	319.33	309.85	313.75	311.66	314.06	310.94	313.9	314.65	316.49	314.92	313.12	317.62	314.98	314.13	312.96	317.58	314.59	310.6	314.49	316.62	315.51	311.59	314.71	316.05	315.47	317	317.04	311.1	318.45	316.91
316.86	318.01	320.03	318	319.45	312.97	315.51	318.38	316.55	313.41	323.22	316.66	315.09	315.84	319.35	315.11	316.95	318.96	316.96	316.79	313.81	316.88	314.93	315.46	317.25	318.06	318.89	317.54	315.23	315.7	316.16	316.95	317.71	318	315.98	318.01	318.54	319.06	318.94	313.37	315.04	317.05	317.96	319.19	316.73	316.61	315.03	319.21	313.52	317.84
301.58	301.26	298.88	303.69	303.59	298.25	304.05	303.14	299.3	303.4	297.57	300.89	299.68	301.45	299.97	298.49	305.06	300.24	306.25	304.43	299.61	300.31	299.44	302.28	299.71	302.36	302.26	301.23	300.63	296.95	294.89	302.55	299.21	299.91	300.99	297.95	303.68	304.84	297.89	300.92	300.88	302.4	301.59	300.35	300.21	301.53	301.52	302.93	301.07	300.3
298.56	292.61	296.01	296.82	299.28	297.12	296.33	300.1	292.9	295.39	293.25	298.48	294.97	301.59	296.93	294.53	295.85	298.09	298.17	296.49	296.87	295.16	294.72	299.2	295.38	296.17	298.5	297.25	296.95	298.91	296.25	293.29	298.43	297.13	298	296.11	296.48	292.68	294.2	297.34	295.84	296.51	295.11	299.18	298.08	299.18	299.47	295.42	295.49	291.4
302.88	298.86	303.28	306	297.51	297.51	301.08	303.29	298.85	299.36	300.8	301.54	300.36	301.26	303.05	303.25	296.31	301.79	299.52	301.27	301.28	296.35	298.96	304.67	297.51	299.62	301.95	300.55	298.61	300.54	301.7	300.31	302.81	303.36	300.93	301.26	295.31	299.98	301.86	298.38	296.33	300.32	301.16	301.94	298.81	298.97	300.05	298.94	302.58	296.14
329.66	325.99	330.48	328.03	327.03	326.87	332.17	328.04	328.11	330.8	328.46	327.06	324.44	331.71	328.84	329.57	328.34	328.38	325.55	325.86	330.34	325.76	330.59	333.18	327.95	327.31	328.79	328.19	329.12	330.33	328.97	323.84	330.73	330.62	329.8	327.19	326.99	330.27	329.33	329.11	326.53	327.88	328.93	326.28	326.23	326.77	329.04	328.89	329.37	325.42
307.1	303.4	305.26	306	306.65	305.68	302.14	306.48	304.7	306.33	304.18	304.99	306.55	305.55	303.76	304.89	309.71	303.09	305.67	308.11	310.32	303.23	304.08	304.49	307.1	305.83	305.75	305.06	306.59	306.62	303.94	303.96	306.58	310.76	307.41	305.93	306.49	309.28	305.07	303.81	305.74	305.35	303.72	303.93	305.73	303.27	305.88	306.45	308.11	306.2
306.63	302.14	302.63	304.57	304.37	303.34	303.22	297.82	300.8	299.94	303.01	305.55	300.14	302.29	300.18	300.05	301.98	302.36	299.59	305.3	300.97	299.77	304	300.14	301.65	303.61	307.58	302.42	302.81	301.44	300.74	302.81	302.37	303.26	303.17	300.08	301.83	300.85	300.92	303.56	303.13	306.79	301.16	303.32	302.18	306.59	302.97	300.17	306.15	303.8
313.02	312.13	311.04	310.53	311.76	312.22	314.76	312.76	316	309.19	312.99	307.84	313.06	308.82	311.09	311.08	313.91	316.91	313.96	312.3	314.51	309.5	313.48	314.16	313.79	314.24	313.23	311.63	309.75	310.26	308.51	313.56	310.92	310.01	314.6	313.07	311.41	313.14	310.76	310.34	312.75	308.73	312.24	312.27	314.17	316.57	311.84	311.95	312.03	314.45
305.3	299.57	307.11	306.51	303.84	302.76	304.58	301.96	304.78	305.62	304.52	303.02	304.3	301.55	301.39	305.12	303.92	305.81	302.05	304.32	305.16	304.75	300.44	301.01	301.25	303.15	304.36	302.19	302.64	305.33	304.93	301.92	303.97	304.21	298.91	304.91	301.82	307.18	306.63	302.32	304.15	303.12	309.69	302.33	303.55	304.06	303.43	300.46	301.31	302.01
312.26	310.34	312.11	315.52	315.11	311.47	314.13	313.07	314.53	309.94	312.27	312.3	311.02	314.02	313.93	313.55	312.22	310.95	311.47	314.01	312.38	315.98	313.4	309.87	315.01	316.77	312.92	313.79	315.72	313.14	312.24	313.17	310.48	313.29	315.8	316.05	311.06	314.19	314.37	311.95	313.39	311.31	313.24	315.77	313.34	312.7	313.77	315.29	314.9	314.72
310.22	315.05	309.56	313.3	313.33	310.31	314.03	317.08	311.33	313.7	311.36	313.08	312.24	308.92	312.4	308.7	315.38	311.38	311.85	316.34	312.91	312.27	314.84	312.99	314.37	316.45	313.13	314.47	313.72	310.2	314.36	314.16	312.87	313.59	314.88	315.45	314.95	310.81	315.59	313.92	312.59	312.09	313.32	311.63	315.57	313.91	313.72	312.84	311.83	311.4
312.44	310.67	313.26	313.13	316.55	311.79	311.26	314.15	313.94	314.97	316.42	314.14	315.59	316.04	316.65	314.52	315.23	309.88	310.79	311.49	314.5	315.98	314.68	310.98	315.64	317.39	316.22	309.97	309.87	313.43	310.62	314.66	315.12	314.91	315.08	314.89	315.55	313.07	317.67	316.83	312.67	317.2	312.48	312.34	311.8	315.7	315.43	316.77	316.95	315.23
315.15	314.65	312.52	315.11	315.16	313.54	315.06	313.43	314.54	309.89	310.7	314.47	315.07	316.43	311.62	314.04	313.31	311.19	313.14	313.52	314.66	314.79	315.67	310.8	312.54	317.88	312.85	314.16	312.85	311.89	315.8	314.18	311.44	308.17	312.88	315.05	312.73	312.67	311.88	313.31	314.39	317.4	313.15	315.17	316.32	315.1	312	313.34	312.71	314.96
304.92	308.31	309.25	307.13	303.18	308.77	305.8	307.99	305.8	305.93	308.74	307.2	306.59	306.28	310.73	307.4	305.69	305.93	307.57	305.07	307.38	308.23	306.18	306.37	308.23	303.34	308.37	307.87	308.69	307.3	307.31	305.68	304.39	304.58	305.37	305.73	302.03	308.5	306.59	309.55	303.52	305.34	303.93	306.25	306.89	310.45	307.36	311.29	306.22	303.37
310.73	314.3	315.01	313.53	317.02	316.95	313.14	310.74	311.11	312.9	311.87	311.65	311.42	310.47	312.7	308.9	315.97	312.25	310.22	310.39	314.26	314.76	311.56	311.05	307.06	314.2	312.35	314.37	312.27	310.79	308.06	311.2	313.67	312.6	317.31	313.27	311.61	314.31	311.7	308.79	315.95	308.3	311.81	312.89	311.12	314.65	310.07	313.04	312.01	313
293.84	291.94	292.26	295.32	292.15	295.66	295.42	294.99	294.43	295.85	293.91	291	294.35	296.07	292.06	295.41	292.84	297.41	295.33	293.05	294.18	293.02	292.02	296.92	291.1	292.29	297.37	293.97	295.51	289.1	293.3	293.27	292.59	294.41	292.09	291.41	290.82	294.33	294.68	291.74	292.41	292.57	291.95	293.7	293.32	294.27	295.37	290.75	296	299.29
321.67	321.39	318.76	316.29	316.73	319.81	322.23	318.5	320.22	316.56	321.13	319.27	318.31	316.09	319.6	321.09	314.7	319.34	314.66	318.9	320.28	318.81	319.57	320.45	317.63	314.96	321.25	319.86	320.01	321.39	316.67	320.63	320.56	317.75	316.73	317.91	317.86	319.08	317.93	322.23	318.1	320	318.62	317.12	320.43	315.93	317.32	318.4	317.15	317.74
308.48	304.77	308.06	308.36	304.09	305.31	307.08	309.29	309.14	302.98	307.21	308.48	308.51	306.77	302.78	305.74	308.21	305.35	303.95	307.79	310.5	309.29	306.74	311.48	309.74	308.14	308.4	306.65	303.78	309.18	308.72	308.51	307.15	305.92	308.12	303.37	307.74	310.38	307.98	307.39	309.22	307.74	307.71	308.96	304.97	305.14	303.72	304.23	304.81	309.35
294.43	294.08	295.14	296.03	300.09	292.91	291.42	294.77	298.54	293.12	295.02	292.09	296.09	294.2	293.13	297.47	297.77	294.96	295.93	295.36	297.04	295.99	294.41	296.34	295.52	292.95	292.77	295.97	296.85	294.69	294.52	292.42	294.69	297.07	296.28	296.67	294.97	294.74	295.55	296.08	292.52	296.75	293.87	296.49	294.22	291.19	295.99	291.51	296.87	292.33
318.09	315.1	317.46	318.93	316.3	319.19	314.11	316.46	313.81	314.92	316.45	315.96	314.93	318.31	314.94	316.84	319.57	316.32	317.06	313.69	316.64	316.35	318.68	317.62	319.46	317.04	317.75	315.13	315.9	317.59	316.14	318.16	316.37	315.41	316.91	315.2	319.74	313.36	316.92	317.39	313.27	320.67	316.7	317.71	317.7	316.14	320.38	317.65	320.27	317.78
327.3	327.12	325.26	329.2	327.39	329.78	326.52	330.1	328.98	327.88	327.72	332.2	327.85	327.98	329.99	326.52	329.92	330.08	326.93	326.87	328	325.16	329.06	328.63	327.46	323.89	325.7	328.82	328.39	328.75	328.47	327.52	331.03	326.21	330.26	328.39	328.79	327.64	327.86	327.84	328.42	332.57	327.82	327.97	327.7	331.64	329.71	326.94	324.5	331.96
296.64	294.14	288.47	296.07	295.36	298.25	297.94	295.83	295.32	293.19	295.3	292.21	296.22	294.58	296.46	292.42	296.08	294.21	290.81	293.8	292.4	292.79	293	293.58	293.82	293.6	291.95	293.97	296.7	297.31	294.49	293.14	293.45	299.62	296.04	293.82	294.84	292.07	293.69	293.9	295.89	297.84	293.81	291.06	293.52	294.78	290.38	291.71	295.23	295.24
305.8	305.19	308.05	307.08	306.65	309.39	308.81	304.11	304.54	306.81	305.83	305.08	302.41	307.16	303.77	307.32	305.22	310.31	308.75	304.27	305.09	306.73	306.82	308.81	308.28	307.83	302.43	305.9	302.17	305.66	303.54	305.48	303.81	307.61	307.91	306.59	309.33	307.96	305.83	305.32	304.45	307.96	308.85	310.72	303.47	307.99	307.28	309.9	307.33	305.07
306.4	301.83	304.67	304.05	302.26	304.34	304.89	302.63	306.65	304.01	302.99	301.29	304.41	302.61	304.92	304.32	304.14	304.51	310.23	304.67	303.65	302.78	302.77	304.46	298.74	303.36	306.75	305.72	303.93	307.98	302.21	306.58	303.4	304.54	302.06	299.54	299.26	305.97	305.39	302.44	299.54	302.12	301.37	303.57	303.31	302.07	308.59	301.83	303.35	304.25
296.29	294.24	293.95	296.75	289.88	294.68	294.96	292.02	292.52	294.57	293.85	294.16	294.8	290.93	292.83	293.82	291.94	293.19	298.23	292.26	295.23	291.83	293.49	296.12	293.22	292.79	294.73	293.88	295.68	294.94	293.16	299.49	292.76	294.73	297.27	293.55	292.98	292.76	291.24	295.58	293.25	292.1	298.05	295.69	292.09	295.22	296.77	295.33	293.39	292.93
303.54	303.36	304.43	302.74	302.62	304.18	305.33	300.54	307.22	303.49	298.99	303.5	299.14	303.22	300.99	300.62	302.39	303.1	304.78	302.15	302.61	302.63	304.13	303.24	301.44	300.9	302.51	304.66	302.71	304.28	299.31	304.33	303.12	303.98	300.56	303.63	302.38	299.88	307.38	306.22	298.97	301.94	301.52	300.75	297.48	299.59	304.86	301.34	300.05	303.56
324.9	327.22	328.06	325.39	322.98	326.25	325.99	327.23	326.69	327.97	327.61	324.22	326.21	325.57	326.46	323.4	328.04	325.4	324.96	328.64	328.74	322.08	325.41	324.57	323.97	325.15	324.51	325.41	325.56	329.07	325.06	327.09	327.04	323.67	326.42	322.52	329.56	325.56	326.2	323.91	323.86	328.4	327.17	326.77	324.74	325.73	326.13	323.12	327.06	329.03
299.06	301.52	298.79	301.09	301.2	301.39	300.55	298.97	297.21	302.42	299.57	299.73	296.59	299.74	300.32	299.7	300.28	300.31	298.82	302.85	299.01	299.27	302.98	300.02	297.17	302.86	305.12	297.44	303.01	300.01	299.95	299.44	299.72	299.03	298.71	302.28	299.84	300.04	300.06	298.4	299.83	299.43	300.88	303.81	299.23	297.86	299.12	300.19	300.56	299.82
305.06	302.52	302.82	305.89	303.22	304.56	303.13	304.84	307.96	308.36	306.55	303.18	302.42	305.8	303.79	306.16	307.48	308.11	305.28	308.08	303.9	302.04	308.79	307.17	306.23	302.89	305.05	307.44	305.5	305.61	303.49	307.07	306.36	305.28	307.87	302.7	301.76	305.18	301.52	307.45	303.83	309.58	305.4	303.5	304.33	303.52	302.11	308.25	306.19	307.8
303.75	303.31	307.36	302.22	305.95	307.06	304.61	304.69	306.88	306.5	307.38	302.35	304.2	304.62	306.15	306.33	305.79	305.14	303.71	306.71	304.34	306.81	302.6	306.73	307.16	305.03	305.61	305.73	304.64	301.54	302.09	307.35	305.96	306.95	305.97	307.07	304.79	303.71	305.67	305.84	306.96	304.5	305.43	305.67	304.03	308.25	303.17	304.44	311.95	307.49
301.45	301.39	299.66	302.95	305.83	303.76	298.97	307.18	305.33	306.7	305.95	304.45	304.78	307	303.58	303.13	308.76	301.99	304.16	304.35	305.46	305.75	301.63	306.26	304.04	302.95	304.73	303.53	299.44	305.82	306.67	301.95	308.42	299.81	305.44	305.2	305.7	307.35	302.61	303.32	306.21	297.7	307.07	306.65	305.86	307.63	301.94	302.55	305.43	310.21
290.78	292.87	292.9	294.95	294.87	294.17	296.58	293.88	293.36	293.26	291.69	293.89	293.68	295.09	293.09	290.34	291	295.21	295.6	287.73	297.98	292.61	293.42	290.7	290.18	294.5	291.28	295.8	292.58	294.53	293.95	293.34	294.84	296.26	295.83	297	295.33	292.61	292.21	297.33	293.01	291.62	290.27	293.65	294.63	295.89	293.1	293.58	297.78	295.27
305.5	300.13	305.77	305.92	302.68	299.08	301.94	304.46	305.66	305.97	301.72	304.05	301.95	303.07	303.12	304.07	301.82	303.78	302.45	303.05	303.68	303.19	303.93	302.57	309.74	299.2	304.84	301.67	301.03	304.07	304.73	305.28	298.03	307.47	299.53	304.14	303.62	301.18	303.88	302.51	301.58	301.65	304.17	302.03	299.2	303.14	303.41	303.14	305.9	301.1
309.51	311.53	308.14	311.52	308.61	311.48	309.68	310.93	307.35	308.12	305.78	308.43	308.75	310.16	309.61	308.92	308.99	308.54	309.81	309.94	308.12	308.86	310.68	308.87	306.87	309.91	309.44	307.75	309.29	311.06	310.72	310.21	305.42	310.22	311.23	308.18	309.82	308.89	310.19	308.13	312.21	310.94	312.19	306.51	310.4	307.4	310.41	309.16	309.66	309.19
292.57	296.95	293.06	293.28	292.32	295.13	293.93	294.18	296.88	294.28	295.35	294.3	293.66	292.93	293.63	292.26	295.98	291.71	292.26	295.47	296.08	295.1	292.55	293.23	295.03	292.7	292.72	293.83	295.5	293.09	294.45	293.85	292	293.99	295.3	293.63	295.75	298.36	294.89	295.8	295.99	292.33	290.41	291.31	294.6	295.62	297.45	295.95	292.04	295.02
313.49	309.43	309.42	310.09	310.42	315.04	313.08	312.07	312.68	311.85	311.86	314.15	312.83	314.71	313.75	313.26	311.28	308.94	311.3	311.37	313.95	312.55	312.58	308.38	311.46	313.73	309.96	312.72	312.11	311.61	311.7	315.81	310.44	309.96	315.99	317.88	311.04	312.6	310.72	310.64	314.7	311.64	313.99	312.49	311.54	309.76	315.36	309.49	312.69	310.54
319.31	317.87	317.27	316.59	313.04	316.82	317.21	314.24	319.37	315.29	315.71	320.83	316.87	316.55	315.32	316.09	316.48	314.54	319.25	313.63	313.8	314.6	315.55	321.26	313.47	314.63	311.02	317.14	314.77	316.47	318.2	318.47	317.87	316.21	314.82	318.06	316.65	320.19	313.04	316.27	316.29	317.39	316.18	314.47	317.2	317.93	313.97	313.49	317.38	313.09
300.98	299.22	301.76	298.73	300.16	301.96	299.22	296.13	303.17	299.29	299.47	300.69	297.89	303.97	299.77	301.36	303.48	300.25	302.96	296.5	297.27	295.32	303.42	302.09	300.73	301.27	299.11	301	297.74	302.71	299.46	300.82	302.24	297.43	299.78	301.27	296.53	299.81	299.93	296.25	298.49	303.03	305.39	302.29	300.6	298.32	302.72	304.41	302.49	301.43
310.32	306.1	310.02	307.14	309.08	306.49	311.23	311.17	309.65	308.51	307.46	310.68	315.12	307.82	309.97	305.31	308.48	303.47	307.32	307.01	308.36	309.47	310.32	310.49	309.56	310.41	308	309.14	308.38	309.67	312.51	306.01	310.05	308.36	309.93	311.69	306.81	310.4	309.56	308.75	308.98	313.74	306.41	308.88	314.24	307.44	311.64	309.04	310.88	308.96
310.59	312.33	312.61	309.15	313.76	312.49	308.84	312.15	309.48	312.55	313.94	310.45	311.23	309.73	308.48	313.07	311.83	313.51	308.81	310.16	315.31	311.91	314.16	313.45	314.21	316.68	310.47	313.67	311.15	311.31	311.98	309.95	310.24	308.51	307.03	311.3	313.65	311.07	310.51	313.47	314.17	310.01	311.79	310.72	311.12	314.55	312.06	312.78	310.94	309.42
317.31	313.71	313.2	315.75	314.24	311.94	314.02	313.34	312.94	313.48	311.6	313.38	313.78	318.98	312.51	314.17	312.38	313.4	313.34	315.04	314.63	313.91	316.33	315.37	309.89	315.05	315.02	312.5	312.85	313.06	316.44	308.52	313.02	315.84	317.82	314.02	315.78	316.72	315.09	314.59	314.91	311.22	314.02	309.73	316.4	313.26	315.04	315.16	315.6	314.02
305.58	304.03	305.28	303.51	307.16	300.51	300.43	301.79	302.75	303.23	303.77	303.38	302.2	300.93	303.27	299.73	304.79	302.28	305.03	297.15	301.22	304.8	303.28	303.51	302.57	298.97	300.29	304.38	301.95	304.24	303.78	306.14	301.59	299.29	304.57	303.53	302.85	304.53	302.77	303.62	304	306.96	303.3	302.06	302.14	302.51	305.18	301.76	305.33	301.45
293.32	294.33	294.31	291.97	290.94	295.67	295.77	288.66	295.99	292.7	294.17	294.03	293.01	292.61	292.65	297.26	291.5	292.11	295.48	292.33	294.4	293.96	293.96	292.88	290.07	292.6	292.66	294.39	293.93	296.99	296.73	292.94	294.19	296.7	295.09	297.55	297.62	297.63	296.26	295.64	294.65	293.6	291.58	295.34	292.97	294.28	294.57	295.35	296.38	293.03
312.49	311.77	308.12	311.76	308.64	309.94	312.04	309.71	307.59	313.85	309.99	307.53	308.89	307.36	312.69	308.12	304.27	311.63	312.14	308.23	308.99	310.91	312.03	307.14	309.16	315	306.13	309.31	311.35	306.75	307.7	312.12	310.96	307.2	308.39	311.94	308.16	312.41	311.03	311.69	309.03	309.3	311.61	304.79	311.93	307.8	310.84	311.86	310.42	309.8
305.74	306.22	311.76	311.24	314.72	308.31	306.39	308.39	310.2	310.65	305.42	312.27	308.7	304.98	308.86	313.75	308.77	305.57	308.61	304.48	307.24	305.81	309.33	308.18	306.91	310.03	311.04	306.66	307.43	307.14	309.35	306.51	307.37	305.54	309.47	310.43	310.37	308.95	312.23	309.51	309.07	308.31	310.85	309.06	308.03	309.14	308.57	313.48	305.5	308.03
293.04	296.88	295.89	294.04	295.59	293.31	293.03	294.11	296.18	293.4	295.15	294.93	292.38	295.92	296.56	294.91	297.45	291.49	290.98	296.22	293.79	292.67	293.01	295.95	295.43	294.72	297.09	294.73	296.44	296.39	291.1	292.64	293.45	293.6	296.01	290.73	294.54	295.73	293.47	294.79	295.63	291.43	297	292.52	293.31	294.09	290.13	292.3	297.17	291.31
304.57	304.92	302.41	306.45	304.37	306.47	305.89	306.02	302.05	305.54	303.42	299.74	302.2	303.75	307.43	302.72	305.93	306.93	306.51	303.67	302.6	303.45	302.25	305.63	305.23	301.54	303.77	306.49	304.7	300.14	304.8	303.24	304.41	304.12	309.66	308.5	306.54	304.88	305.56	305.03	305.51	305.86	303.3	305.51	305.5	303.61	303.97	304.76	308.74	303.69
313.31	311.99	314.68	311.89	316.27	314.18	311.99	315.82	315.21	311.56	315.26	315.12	314.87	315.59	315.66	317.83	314.31	318.72	315.84	313.95	317.13	312.77	316.42	314.13	311.7	314.02	316.78	317.66	316.44	313.64	312.87	317.83	314.37	315.15	314.6	313.43	313.36	315.37	314.38	319.25	315.98	314.66	314.86	314.6	315.97	312.31	314.17	315.05	312.18	313.25
289.06	287.59	293.27	293.25	294.98	294.21	295.68	297.86	293	294.52	291.98	294.14	293.73	293.31	290.44	292.73	294.19	293.3	290.58	294.96	292.35	295.78	292.89	295.22	293.77	295.42	289.79	294.29	290.79	293.52	290.52	294.65	295.55	293.7	294.72	293.58	291.98	293.67	299.66	293.8	294.58	292.81	291.26	294.45	295.31	291.74	294.84	292.7	292.79	293.88
304.29	307.94	307.28	307.59	306.66	305.96	307.76	307.68	300.42	305.39	306.55	306.6	305.46	305.67	306.66	305.46	307.23	305.61	306.14	310.42	308.05	304.51	303.58	306.7	307.83	305.67	305.43	305.98	306.44	305.95	305.14	307.33	305.93	309.16	304.44	304.94	302.7	306.59	302.9	303.65	308.42	305.58	307.08	306.78	306.49	304.07	305.21	305.64	306.86	305.22
304.41	303.41	306.16	306.42	307.88	307.53	306.29	304.74	310.59	305.2	307.54	302.6	307.74	308.29	305.59	306.88	306.6	307.5	304.48	304.81	310.14	306.34	306.5	306.83	308.18	307.24	308.1	308.11	308.34	306.54	305.08	306.07	308.41	304.24	308.87	302.74	305.99	306.1	302.46	303.97	306.16	305.89	300.61	306.55	305.49	304.71	307.15	303.42	305.49	308.4
300.36	301.78	301.3	301.55	299.89	298.16	301.78	299.36	300.48	299.32	302.96	298.11	301.33	301.63	301.39	304.1	301.09	302.63	298.4	302.7	302.75	303.14	305	300.14	301.31	301.18	303.32	305.19	301.59	300.03	302.56	304.39	302.21	299.87	298.41	303.69	302.52	301.42	299.51	298.96	302.61	304.12	300.96	299.84	298.91	299.63	299.4	300.05	299.64	301.39
306.15	304.94	306.07	305.49	303.71	306.62	304.93	307.76	306.62	306.58	306.23	308.38	304.37	302.87	303.72	302.44	305.68	308.6	306.98	309.49	306.94	305.87	303.92	304.88	305.38	307.17	308.76	307.33	306.27	308.45	307.55	306.42	303.59	304.76	305.67	310	305.57	305.74	307.17	306.98	305.08	308.24	311.2	309.32	302.52	305.68	309.23	307.94	306.67	304.45
307.87	305.72	308.33	304.6	307.14	305.05	306.65	305.07	307.98	306.1	303.39	309.87	309.57	310.32	304.81	306.27	306.35	308.08	308.44	306.39	307.19	309.71	304.65	307.21	302.43	304.89	307.57	308.73	306.79	307.58	305.34	307.86	308.04	304.55	305.46	310.23	306.25	307.83	308.18	305.06	306.57	306.94	308.44	308.19	305.88	306.03	307.13	306.17	305.19	306.79
301.67	302.85	303.81	306.46	305.2	302.49	302.1	303.66	303.81	304.04	304.54	303.88	303.93	302.19	304	303.28	305.81	305.94	301.4	302.87	303.06	301.29	304.45	304.33	300.75	306.12	301.41	305.91	301.9	308.83	305.17	304.18	304.84	302.42	306.81	308.85	299.54	302.34	303.48	302.81	302.64	303.35	305.07	305.79	302.4	304.01	306.47	305.36	304.95	302.51
302.4	300.33	304.51	299.96	304.23	302.51	299.6	303.43	304.28	306.13	304.49	305.29	303.39	304.98	301.38	304.24	302.86	304.2	306.55	301.31	303.5	301.87	299.73	303.83	302.27	301.43	303.23	300.78	303.62	303.63	305.33	301.62	302.14	303.44	300.82	303.17	302.82	303.2	304.9	302.2	301.03	299.66	303.94	305.57	303.77	303.61	302.9	309.37	302.63	301.93
312.09	311.31	315.62	313.89	314.55	314.08	309.83	315.73	311.84	307.07	313.78	312.4	312.69	310.22	312.5	310.73	311.7	315.2	312.64	314.87	312.16	312.55	312.62	315.17	312.27	312.91	311.11	315.16	312.45	313.6	310.01	310.84	314.79	311.92	312.57	311.9	316.01	315.1	311.99	312.9	314.74	312.59	312.12	314.19	314.26	316.91	314.37	309.74	312.97	312.58
314.45	320.11	315.17	315.26	315.3	315.11	320.01	318.45	317.2	321.97	317.92	318.36	319.22	318.59	314.64	315.71	320.81	315.02	319.84	316.95	319.96	315.24	314.88	315.85	317.84	316.72	319.66	315.43	314.99	320.43	316.37	316.62	318.17	317.75	311.95	317.66	316.74	315.42	315.23	320.11	315.87	317.61	316.01	317.24	317.58	314.22	316.57	318.92	314.8	317.44
315.36	314.66	316.9	315.37	318.63	313.02	318.55	316.85	314.72	315.28	312.02	314.5	315.79	313.53	313.43	312.96	311.84	315.06	316.68	314.26	318.6	312.93	315.08	315.18	315.7	315.83	316.72	313.46	311.88	314.5	318.27	315.38	314.41	314.66	316.85	313.6	315.44	315	311.87	315.53	315.12	314.33	312.7	317.12	314.46	312.41	315.45	317.72	315.43	315.56
324.75	327.37	323.85	325.55	324.91	326.05	324.6	324.4	327.83	323.84	324.36	328.03	323.57	321.03	324.82	325.53	324.19	322.72	325.43	324.37	324.37	329.71	326.29	322.84	326.21	326.43	321.61	323.42	323.53	324.84	323.66	327.37	324.91	321.83	324.34	323.65	321.03	323.7	326.44	327.24	327.34	325.93	326.03	327.32	325.08	322.76	325.75	322.74	327.71	325.56
318.17	317.79	313.94	316.11	315.95	319.5	315.95	318.54	314.84	317.46	317.65	314.43	314.52	316.93	316.99	318.95	318.73	314.35	318.43	315.96	315.25	318.49	320.44	313.72	317.78	316.32	318.82	316.48	317.97	317.15	314.66	314.87	314.19	316.74	317.29	314.13	315.54	316.14	317.74	315.79	314.24	315.38	319.99	319.39	316.6	322.19	317.64	320.51	313.77	315.37
310.29	307.12	306.25	306.7	307	311.59	306.83	308.44	308.46	306.7	307.05	305.75	304.86	305.69	309.28	306.07	307.01	305.09	306.37	306.87	308.38	306.19	305.11	306.83	305.86	308.01	306.41	307.48	305.31	304.75	303.83	305.05	307.09	307.13	305.61	305.6	306.86	302.93	303.09	304.08	306.63	306.9	306.92	305.63	303.94	308.73	306.4	305.94	305.53	304.44
305.36	303.64	300.87	302.9	305.03	302.93	300.13	304.01	300.06	303.64	305.78	302.98	303.87	303.22	304.72	302.99	306.8	305.82	301.31	306.35	305.24	302.84	303.74	303.92	302.55	303.11	299.56	302.28	303.28	303.11	305.12	301.06	303.88	300.18	303.95	302.06	301.6	300.67	304.8	303.27	304.68	299.5	304.7	301	303.38	304	303.46	303.49	301.3	301.6
309.18	310.7	307.4	309.4	308.44	308.75	310.47	313.19	310.75	310.03	309.58	307.54	307.4	310.85	309.83	310.03	310.16	312.26	307.32	308.9	308.35	309.86	310.95	308.25	313.46	308.9	306.68	312.68	308.01	307.71	309.01	311.38	310.33	307.16	311.12	311.3	308.48	313.74	310.37	310.67	307.89	309.72	311.2	308.28	308.62	310.13	313.11	307.2	308.28	309.33
304.02	302.77	308.72	304.47	307.39	306.72	307.73	307.38	306.99	307.22	303.58	305.94	306.07	305.72	306.89	306.83	304.4	305.97	305.73	301.97	305.31	307.73	307.54	301.19	306.35	303.55	306.68	303.77	311.29	307.25	303.38	305.02	305.79	305.57	304.46	304.62	303.71	304	303.8	305.42	304.81	307.91	304.09	303.82	305.74	304.73	307.72	309.39	304.03	307.14
295.8	297.11	297.3	296.1	296.4	299.2	297.02	297.25	295.69	298.6	293.31	298.59	294.78	296.55	292.44	295.54	301.39	300.73	296.81	299.05	300.33	298.28	297.11	295.99	297.53	296.9	295.73	297.24	294.63	298.46	301.04	299.44	299.05	298.01	294.56	300.14	296.99	296.45	295.52	297.84	298.28	296.19	295.99	295.08	297.68	296.63	296.53	298.08	296.28	299.16
295.92	294.37	296.04	292.43	298.82	298.5	297.38	295.44	295.15	292.77	295.67	295.38	294.14	291.23	296.69	295.05	297.6	297	295.61	294.49	296.47	291.23	295.04	295.73	292.59	292.86	295.56	298.52	295.75	293.14	294.74	298.38	294.92	293.55	296.81	293.67	295.54	293.37	294.81	294.94	297.11	295.78	291.71	297.21	296.15	294.53	292.84	292.88	294.62	295.91
304.68	307.54	302.33	303.69	304.68	307.19	308.09	304.22	304.73	310.94	305.95	305.39	311.91	308.29	307.9	307.16	306.67	308.19	303.16	304	308.69	302.22	307.42	306.33	307.35	307.24	305.52	306.46	306.54	308.5	306.47	305.17	305.82	306.84	304.77	307.37	306.91	308.74	305.85	306.08	305.95	308.33	305.22	305.39	310.37	304.41	302.86	307.64	309.47	307.4
303.46	304.28	305.42	299.51	303.66	303.21	300.22	302.68	300.28	304.14	307.13	302.54	303.42	305.06	301.28	305.57	303.34	304.47	303.92	299.06	301.69	304.57	301.08	303.62	303.05	302.32	304.33	304.09	301.32	303.09	307.5	301.74	304.88	304.41	301.06	304.63	303.33	304.12	300.84	302.79	304.07	302.87	302.42	303.76	302.95	301.04	304.01	304.09	302.33	305.27
323.94	326.14	322.59	325.27	322.83	326.9	325.82	322.96	323.33	322.95	324.78	324.59	325.15	325.01	324.55	324.84	327.23	326.8	325.1	325.06	325.13	323.13	329.67	322.24	323.81	327.68	329.66	326.16	328.69	323.77	324.01	324.46	324.62	327.15	328.17	323.89	326.4	324.74	323.81	326.18	326.54	324.59	325.02	322.7	326.18	326.15	324.89	323.22	325.31	319.94
312.73	311.94	311.86	307.6	309.66	311.53	311.06	311.46	306.67	310.91	307.71	310.28	307.69	310.32	311.4	305.21	307.87	309.38	310.24	309.73	310.32	309	310.51	305.7	307.29	310.96	315.04	311.01	307.43	308.54	312.19	309.78	311.43	308.6	312.7	310.46	312.03	313.2	308.61	308.38	309.71	308.88	309.27	310.15	310.59	311.96	307.32	309.66	309.57	308.91
313.22	313.3	313.67	314.69	311.98	315.73	311.98	311.07	311.42	312.55	315.9	313.13	310.74	312.43	311.8	312.86	312.51	309.27	310.9	315.33	310.03	311.23	311.18	314.91	309.62	312.1	310.22	314.36	313.17	313.2	312.03	313.75	313.45	313.6	313.96	312.74	312.18	315.76	312.95	313.63	315.49	312.35	310.83	312.42	312.02	312.14	310.42	314.85	313.16	312.3
300.26	299.08	302.59	301.21	299.44	299.78	301.86	298.86	300.44	301.26	298.47	300.54	300.78	299.02	301.97	301.18	297.1	300.85	302.58	301.54	298.07	300.11	300.38	301.75	303.14	302.39	303.11	299.43	303.84	306.21	298.8	297.27	301.8	303.94	302.47	301	301.75	299.51	298.71	299.87	302.18	298.85	302.22	297.08	300.48	298.5	306.25	301.04	295.43	300.91
303.59	304.61	304.46	302.38	305.28	301.88	307.28	307.33	301.95	301.94	306.36	304.86	302.48	304.17	300.09	304.51	306.62	304.71	304.88	306.7	307.49	305.73	301.95	306.14	303.23	303.78	306.28	301.71	305.62	298.87	302.93	310.14	306.78	307.31	304.66	302.13	305.28	299.55	307.41	300.43	301.82	306.3	301.65	302.33	305.56	305.35	306.16	304.5	304.5	303.29
325.96	325	327.49	329.71	328.92	325.33	327.51	328.77	329.1	323.98	324.79	330.42	329.42	326.58	324.84	328.65	325.1	326.77	324.94	329.33	327.26	327.97	329.02	330.53	329.19	327.34	327.45	328.26	328.88	323.23	326.92	328.41	329.09	329.44	326.72	323.71	322.82	327.51	324.09	328.68	324.62	329.27	327.71	324.75	327.23	323.28	327.16	326.57	329.32	326.79
317.44	312.03	309.65	312.62	309.91	313.55	310.84	312.2	313.83	316.9	314.07	312.06	314.22	310.88	312.63	313.37	314.06	314.37	312.53	313.24	312.88	316.43	317.25	313.16	314.03	313.8	313.19	313.38	311.15	316.73	312.52	312.88	314.94	313.42	310.44	310.61	312.04	313.35	313.47	312.35	315	313.41	313.77	314.78	316.26	310.88	313.92	314.82	313.45	312.12
317.86	319.54	318.65	317.36	320.27	320.96	321.99	318.69	317.61	316.93	316.71	320.42	319.97	320.64	318.44	316.68	324.44	323.33	314.96	316.19	317.9	318.79	312.57	322.37	319.78	323.14	317.88	318.15	318.48	316.34	320.73	322.96	319.96	319.77	317.34	316.88	322.36	320.82	317.39	319.82	317.68	319.15	320.92	320.4	321.52	319.4	322.21	318.46	318.51	320.72
331.71	331.13	330.98	326.76	328.96	326.65	330.77	329.65	329.54	328.9	327.97	327.63	330.01	328.72	329.69	329.89	327.25	328.86	328.91	330.14	330.98	327.83	330.5	326.57	328.4	331.09	328.31	326.79	330.49	325.9	327.95	328.71	328.97	328.26	332.35	328.06	326.27	328.8	327.79	326.79	332.47	328.27	330.89	327.68	330.06	329.53	329.5	329.54	326.62	329.57
306.96	300.49	303.92	306.35	304.62	301.85	304.23	303.38	300.9	304.04	304.8	301.07	307.02	305.09	302.37	300.8	299.96	304.94	304.66	303.08	303.08	306.03	304.27	300.37	304.75	305.65	306	303.17	303.78	305.41	303.26	303.07	306.29	307.54	302.46	301.96	301.46	303.63	309.15	302.2	304.67	304.43	305.94	303.99	304.89	303.51	304.09	303.97	305.41	300.57
315.15	313.25	314.29	315.27	311.12	313.13	311.93	315.28	312.17	318.5	319.13	310.93	311.53	312.45	312.5	312.73	308.63	312.72	314.85	315.77	315.64	314.98	313.14	312.62	312.13	314.17	306.27	317.4	313.67	311.5	309.96	312.68	311.22	311.5	313.67	315.78	312.94	310.35	313.44	315.5	312.31	313.32	313.51	311.49	314.23	312.86	313.34	317.2	310.59	313.87
295.31	297.86	296.16	295.76	296.94	293.37	295.76	297.23	296.83	297.1	298.25	295.96	297.91	296.16	299.39	297.95	297.84	295.43	294.69	296.14	295.61	297.44	296.56	298.53	294.21	296.24	295.1	297.27	298.61	297.45	296.75	295.73	299.93	295.87	295.27	299.11	297.74	296.32	295.4	297.17	297.39	297.87	297.55	298.42	301.05	294.47	296.47	298.48	296.92	294.85
300.3	303.23	303.36	306.22	307.02	305.38	305.2	306.4	301.46	301.71	305.56	302.26	302.61	303.15	304.58	302.82	304.88	303.77	302.66	302.42	305.53	303.16	302.25	298.71	303.63	306.11	302.01	304.78	303.32	301.19	305.8	302.57	300.8	305.38	301.71	306.03	304.88	300.05	303.04	306.31	306.44	302.13	305.94	303.44	308.24	304.7	306.78	303.16	304.84	303.66
307.32	304.1	305.52	306.52	306.43	304.78	303.37	304.59	306.64	302.74	304.6	306.66	304.9	306.2	305.67	305.81	309.89	303.73	306.67	304.89	302.04	306.82	304.44	302.83	302.22	302.75	301.98	305.67	304.31	303.67	302.01	298.33	303.04	304.53	303.6	306.25	300.88	305.17	302.41	302.53	299.47	301.27	303	303.07	302.11	301.45	305.83	305.64	302.83	304.53
304.87	310.45	304.85	309.24	304.57	306.41	304.11	306	303.23	305.94	302.43	305.04	302.67	304.75	304.49	307.66	302.24	303.62	307.8	305.81	303.68	305.47	307.77	305.61	306.33	305	308.84	302.55	305.93	307.69	309.14	306.18	302.27	305.5	307.29	305.22	302.27	301.75	307.2	306.63	304.44	304.94	302.26	305.61	305.74	305.66	307.58	304.72	305.83	306.31
310.37	303.66	309.09	306.48	309.1	305.11	308.85	309.36	307.05	306.68	306.11	304.32	308.86	306.09	305.88	307.08	310.36	308.78	305.61	302.91	308.99	305.41	304.56	306.22	307.52	309.64	304.54	306.08	307.9	306.48	302.77	307.64	306.8	306.51	307.57	307.57	308.27	307.45	304.22	306.09	307.11	306.9	307.05	304.06	308.86	306.14	305.39	306.9	305.8	306.44
310.67	313.85	311.39	310.02	311.21	313.32	315.09	313.82	318.36	310.28	314.21	312.66	311.08	313.51	311.87	314.42	314.05	310.2	312.84	312.12	313.65	311.74	310.9	311.65	313.02	315.85	312.27	312.21	311.73	311.74	313.38	311.68	314.44	307	309.45	311.82	312.2	311.26	312.25	313.33	314.25	311.4	313.61	314.2	313.01	315.58	314	309.67	313.88	310.74
308.11	307.22	306.35	304.04	302.5	307.71	305.77	301.69	307.71	307.47	309.47	305.99	305.42	306.83	305.76	308.53	305.25	305.1	308.17	304.31	308.03	305.99	308.17	306.61	305.96	304.86	303.96	304.08	308.09	305.68	301.83	306.9	306.26	307.81	303.41	308.35	304.96	308.27	306.55	307.13	303.39	310.59	305.82	306.45	305.34	305.33	307.28	305.31	306.57	303.87
310.78	313.44	307.64	311.89	310.28	309.55	310.65	313.07	311.06	312.16	308.88	313.65	311.08	312.01	311.66	309.16	310.17	311.11	311.05	311.74	311.06	312	311.12	311.65	308.28	313.07	309.86	310.34	311.36	310.37	309.68	311.14	308.39	310.68	309.68	310.21	310.85	314.1	306.47	311.2	309.67	312.19	310.03	309.53	313.63	310.44	309.98	315.23	311	310.87
312.06	312.33	312.25	318.89	313.06	318.69	315.74	313.96	314.7	315.24	315.6	314.19	313.27	312.42	314.62	316.2	310.59	316.2	314.41	319.39	313.67	314.9	313.44	315.27	313.42	311.15	314.8	312.57	312.74	309.88	314.18	311.22	315.87	312.97	312.01	312.76	316.89	311.52	313.24	311.36	313.52	313.31	314.4	312	314.54	317.14	311.78	312.38	311.57	310.79
313.62	311.92	313.75	313.09	311.13	313.76	312.5	314.36	315.98	309.5	313.91	312.6	312.93	313.28	311.04	317.08	312.59	314.82	313.49	312.69	312.43	313.38	315.33	315.17	307.12	312.19	314.22	313.49	308.39	311.77	312.72	315.2	315.65	314.46	313.55	311.32	318.09	312.97	314.64	310.65	311.33	314.31	315.41	315	309.44	313.46	311.86	313.32	312.73	311.39
303.97	308.54	308.9	308.17	309.34	305.17	306.61	308.47	307.72	307.09	307.51	305.34	309.62	306.44	307.69	307.47	309.61	306.66	309.27	306.08	307.25	306.84	305.73	303.47	307.77	306.75	304.12	308.06	303.3	308.31	308.86	310.82	307.56	305.56	309.13	308.05	313.79	307.01	308.3	303.14	308.02	305.82	305.03	308.26	305.88	307.45	309.46	309.39	304.78	306.41
310.4	310.14	308.68	310.57	308.75	311.12	309.03	308.26	309.06	311.08	312.71	307.09	309.77	304.76	309.67	309.5	311.1	313.74	310.11	311.56	310.34	312.74	309.85	310.13	312.02	306.97	309.89	314.55	309.03	305.48	310.1	311.45	308.15	312.44	313.33	308.57	311.38	311.8	309.74	310.91	308.7	309.82	308.39	310.83	311.5	312.78	312.44	308.75	313.09	312.15
303.82	306.42	305.09	307.06	302.29	308.03	301.41	301.83	303.27	304.62	302.18	308.31	301.84	304.87	303.26	303.73	302.83	305.63	305.62	305.16	302.99	302.3	305.95	306.07	305.5	304.29	304.95	305.67	302.1	304.65	302	304.98	304.77	303.92	302.31	302.95	304.77	303.2	301.91	307.12	302.99	304.56	304.71	303.33	304.24	306.73	303.53	303.81	307.93	306
306.43	306.43	307.83	306.14	310.18	307.65	305.84	304.18	304.76	307.66	306.79	304.67	305.05	307.76	306.53	304.8	306.05	306.31	309.03	308.06	308.74	305.47	309.47	310.64	306.14	307.79	306.2	305.57	303.83	303.61	306.46	306.83	303.3	304.78	305.5	304.35	303.83	303.9	308.32	305.93	304.92	304.77	303.02	305.43	306.13	307.76	308.08	306.3	307.08	304.87
295.17	295.03	295.33	290.75	294.43	297.37	297.06	298.41	296.88	295.96	291.84	295.75	298.17	294.06	293.26	290.86	294.7	294.6	291.47	292.1	293.65	294.15	295.98	296.06	295.38	296.91	292.38	294.8	294.86	292.88	298.28	295.51	295.87	295.52	293.71	295.71	299.55	299.08	294.7	296.1	296.81	296.45	294.76	293.21	293.39	291.41	294.72	290.6	292.32	293.45
329.76	324.11	325.98	328.05	328.47	328.19	327.83	327.58	325.14	324.21	328.4	329.58	330.43	327.17	328.22	326.02	329.24	328.65	327.85	329.18	330.58	322.95	329.11	327.12	329.29	328.59	328.03	327.79	326.71	323.67	326.76	328.31	324.71	326.09	328.48	326.36	329.48	327.84	327.55	327.25	330.57	331.42	327.23	324.77	327.62	327.29	326.95	329.46	328.08	334.32
319.66	318.13	316.2	318.99	314.22	315.28	313.68	315.96	313.95	312.74	316.01	313.68	316.04	315.24	314.98	316.34	311.34	315.61	313.58	314.51	314.12	316.57	315.44	312.24	316.77	314.03	314.27	314.61	317	319.31	311.71	316.44	316.28	315.49	316.85	316.74	313.19	313.03	317.64	314.21	314.95	313.45	311.68	318.43	313.57	316.11	317.98	313.41	313.57	312.78
312.71	317.13	312.74	316.43	317.11	315.05	315.11	312.89	311.78	313.42	312.39	315.49	316.59	308.63	312.32	316.39	312.77	315.52	312.89	314.08	316.76	314.54	312.25	315.51	312.96	318.88	314.32	315.07	310.92	316.87	314.61	313.47	309.92	313.91	315.03	310.99	318.28	313.24	313.48	312.16	314.1	311.49	315.51	311.87	317.96	312.67	315.37	316.46	312.79	313.71
307.49	304.06	305.54	305.29	301.04	301.29	303.48	303.37	303.62	301.24	304.73	305.5	301.29	302.87	305.33	303.76	304.35	305.64	303.56	303.9	300.23	304.27	302.8	303.57	300.15	304.26	303.8	304.28	308.48	304.07	305.43	306.84	303.13	308.62	305.49	299.81	302.11	302.19	305.38	301.72	302.52	305.05	305.31	303.57	306.45	300.26	304.11	303.25	305.31	302.04
315.03	314.16	315.86	309.81	314.01	316.71	313.69	315.61	317.48	309.18	312.04	312.45	310.74	312.38	310.41	314.44	313.37	315.05	311.63	313.94	312.06	316.28	312.73	313.43	314.62	314.44	312.62	312.92	312.35	313.66	312.02	314.77	313.16	317.16	315.4	312.31	313.24	312.84	313.99	312.25	315.58	314.37	316.11	312.83	312.91	314.08	317.25	313.4	316.51	312.03
315.9	312.23	314.4	312.46	311.79	312.06	311.03	314.27	312.03	315.96	311.55	310.68	315.61	314.56	314.14	314.52	316.85	314.98	318.08	312.84	316.35	312.43	311.73	314.56	311.73	313.14	310.73	311.59	313.91	313.37	312.49	312.63	309.82	316.2	312.59	316.52	312.52	313.94	313.75	315.62	310.89	312.31	313.93	311.44	314.98	314.14	314.79	313.38	311.59	311.14
328.63	330.83	326.8	326.89	328.48	326.21	327.75	327.99	327.45	325.81	326.7	327.58	325.53	330.28	326.71	325.02	328.17	329.46	326.91	326.8	329.82	330.55	326.74	325.26	329.42	324.93	329.01	328.18	328.66	328.1	328.54	330	328.81	330.17	329.14	327.31	328.52	331.82	325.22	328.26	327.17	330.2	328.95	327.92	329.85	327.34	327.98	323.15	325.82	326.28
312.11	308.37	311.19	313.45	308.72	312.62	314.05	309.93	308.72	308.32	310.59	310.24	314.63	311.83	310.84	311.18	313.14	310.44	312.6	311.31	310.98	309.97	309.75	310.65	311.44	310.65	311.95	313.08	309.37	310.6	313.44	312.07	310.18	310.81	311.65	308.01	308.83	310.05	307.3	310.23	308.44	313.13	311.68	308.74	309.31	309.86	311.31	309.34	309.75	308.04
307.19	303	304.45	306.37	304.8	305.19	306.55	306.13	304.69	304.08	308.51	303.63	304.47	308.29	303.04	303.54	304.25	301.5	302.12	304.28	306.23	303.5	301.69	303.82	306.4	305.28	306.47	305.14	307.38	305.26	305.2	304.32	304.53	304.98	299.72	302.7	302.93	300.5	303.91	303.74	305.92	306.79	304.6	303.5	306.58	306.41	306.28	309.56	302.69	306.24
307.18	305.2	307.02	304.68	303.12	300.33	304.53	300.65	306.02	302.92	305.85	301.01	303.43	304.71	305.44	303.78	306.08	305.67	303.75	306.75	303.87	306.76	304.53	301.07	303.55	305.24	305.59	304.74	305.93	305.21	303.31	303.71	304.89	304.06	304.12	303.71	305.24	307.12	302.52	307.26	300.43	306.37	303.74	304.24	305.08	304.06	307.35	305.33	301.94	304.66
306.06	307.62	306.33	309.12	307.07	307.78	305.98	301.95	308.1	308.28	307.3	306.67	306.16	306.95	310.93	302.89	305.49	304.63	307.78	304.55	309.66	307.26	304.83	302	310.01	304.2	307.5	305.6	302.67	304.26	312.05	304.46	306.73	307.3	309.44	305.71	308.45	307.81	308.45	302.56	305.22	306.19	304.51	305.86	305.9	308.03	305.71	305.67	306.82	306.15
325.75	329.24	329.8	327.01	328.23	325.12	325.33	326.76	328.5	324.39	331.16	328.24	328.13	325.2	324.53	327.35	329.5	326.19	327.13	327.57	326.62	326.41	327.59	332.27	326.98	332.83	327.63	327.34	330.01	326.41	326.27	328.24	327.51	330.16	326.5	326.02	328.81	323.65	324.56	328.86	324.39	326.07	329.9	329.71	327.94	329.34	328.69	325.18	327.02	327.6
318.58	318.3	319.98	317.24	318.12	319.82	318.72	316.04	316.17	318.08	319.85	319.43	318.43	316.67	320.1	320.67	318.47	315.14	320.33	319.24	318.35	317.43	316.31	317.36	316.59	320.58	315.51	320.49	324.27	316.24	321.23	322.52	321.25	315.11	321.7	318.25	318.26	316.69	318.14	317.25	319.38	319.77	318.88	319.5	317.43	318.14	318.92	319.19	318.16	318.9
326.63	325.76	327.6	324.15	326.48	327.52	325.12	324.52	327.68	327.53	327.41	324.11	327.88	327.77	326.93	325.24	329.17	326.64	329.85	326.1	326.4	326.54	327.51	327.45	327.86	325.3	327.99	326.5	326.51	325.21	329.24	327.4	327.64	327.49	328.19	326.84	325.2	327.62	323.86	327.33	331.16	325.1	323.87	326.49	329.36	327.77	331.34	328.41	329.7	329.04
301.2	297.72	301.15	302.18	304.1	301.54	301.77	299.42	299.28	302.23	301.59	303.39	302.29	300.14	300.41	298.55	298.71	300.54	302.77	298.85	302.75	302.71	299.24	299.09	303.42	300.09	300.81	302.62	300.48	302.93	299.24	301.84	303.11	297.62	303.12	303.98	299.96	300.69	301.19	302.16	303.49	300.78	301.1	301.21	302.67	296.26	298.5	301.28	299.77	300.94
314.93	314.88	314.04	313.3	315.43	312.42	312.66	315.14	316.82	317.13	316	318.28	310.28	316.66	314.59	313.36	316.42	317.98	316.62	315.38	314.56	314.12	315.46	314.1	314.45	314.68	315.79	313.15	314.77	314.71	316.54	314.48	314.51	312.07	314.67	314.44	314.65	312.84	312.26	316.48	316.68	314.88	313.71	313.38	311.99	312.89	313.92	314.2	316.23	315.78
298.12	297.05	293.16	297.95	295.19	298.3	294.21	297.36	296.81	296.07	295.71	297.14	296.05	299.19	296.6	293.13	296.3	296.17	297.23	294.05	297.4	298.87	298.76	296.48	297.73	296.3	296.73	297.85	293.36	297.14	295.8	294.27	294.35	297.68	298.19	295.28	299.29	299.87	295.57	297.98	292.6	294.91	296.03	296.57	298.1	298.25	296	298.3	296.96	296.57
304.46	310.11	309.13	310.58	309.01	305.71	306.67	307.73	311.4	307.81	310.73	308.68	303.82	309.06	307.08	302.27	307.58	305.61	307.95	307.99	306.35	306.42	307.57	308.63	307.02	307.66	309.47	305.49	307.82	307.89	307.57	309.31	307.75	312.51	304.65	306.56	312.39	304.89	306.85	304.16	306.91	312.54	303.4	305.02	309.55	308.23	307.01	307.69	308.85	306.29
296.51	295.97	294.18	297.53	300.03	292.64	293.21	296.81	296.25	295.06	299.44	295.02	293.01	298.14	292.63	296.63	295.18	295.37	294.76	300.27	295.57	291.85	290.32	293.44	293.8	297.25	295.57	292.68	299.56	299.02	293.27	296.4	298.02	296.9	293.54	293.05	294.5	298.7	293.34	296.2	296.67	295.06	295.43	299.33	297.11	294.41	296.69	296.96	289.85	296.01
294.22	297.74	296.96	295.91	297.41	296.77	297.6	298.14	297.42	297.94	299.27	300.98	295.1	298.03	295.13	297.92	298.5	295.01	295.75	298.69	297.78	296.66	298.66	298.82	298.5	296.49	296.2	294.76	301.61	296.67	296.75	297.43	295.54	295.79	294.31	297.96	297.84	293.86	298.64	296.17	295.21	301.19	298.18	296.58	296.46	298.09	295.45	293.42	295.26	298.38
307.19	306.15	304.41	303.34	305.39	300.66	301.78	305.06	304.67	301.83	305.31	302.76	304.64	306.66	305.7	301.15	304.97	303.59	302.03	306.4	300.8	305.89	300.36	307.58	307.48	304.65	303.7	306.57	303.01	301.79	304.56	302.51	302.72	303.81	303.65	303.18	304.91	305.95	305.32	305.54	301.45	300.89	306.1	303.47	306.66	306.13	303.57	302.59	303.63	304.56
313.07	318.76	312.56	317.02	309.49	312.44	315.98	314	314.12	314.49	312.32	315.54	315.27	312.4	314.27	312.36	315.32	316.11	318.2	312.93	310.82	316.37	316.42	314.65	317.68	316.26	317.48	316.01	311.48	318	314.4	315.15	314.25	312.89	314.2	317.76	316.9	311.55	316.38	315.6	317.43	315.48	313.82	311.54	315.54	314.4	312.22	312.8	314.77	314.03
304.33	302.86	303.93	301.23	304.49	301.65	304.03	300.28	306.01	301.38	304.96	305.3	302.7	304.75	303.5	302.48	304.17	306	303.62	301.4	303.89	304.9	305.53	303.56	302.65	302.37	304.48	308.02	306.27	301.23	303	304.41	302.57	300.76	303.77	305.94	307.71	304.39	307.24	306.94	307.99	303.6	305.32	303.16	304.75	307.55	304.35	304.93	301.83	304.53
319.26	319	318.66	318.87	316.72	321.66	319.77	316.05	321.09	317.14	316.4	315.61	317.08	316.88	316.09	315.54	318.27	319.97	318.75	317.36	317.78	317.66	318.87	319.42	318.38	318.48	316.86	315.76	317.91	315.96	319.9	317.46	317.12	317.8	319.95	317.81	315.39	317.43	319.28	318.9	316.62	320.03	318.59	320.52	317.08	319.18	319.54	320.58	316.93	319.09
302.04	302.74	302.43	306.36	306.71	301.39	303.25	304.82	303.55	305.14	304.19	306.14	301.64	302.14	300.74	303.94	302.35	300.44	301.65	301.04	304.25	300.5	300.46	304.09	303.2	301.34	298.59	301.6	305.83	304.14	307.07	304.08	306.13	302.13	300.93	302.74	299.25	304.5	301.05	305.89	300.3	302.65	306.69	302.27	300.66	306.1	301.89	303.39	301.56	301.48
302.19	302.18	302.84	301.74	304.33	301.18	303.71	303.25	303.81	301.37	304.69	303.03	303.61	302.18	300.74	301.85	304.93	304.02	299.76	302.62	300.36	303.91	300.76	298.15	303.99	304.79	302.79	303.35	299.27	303.9	302.27	301.34	302.34	303.38	301.71	301.52	301.79	302.59	301.38	302.67	305.82	301.39	304.46	302.94	301.05	302.87	300.56	302.55	301.88	301.41
305.38	305.36	303.21	302.04	300.43	303.78	301.73	304.55	302.56	302.76	303.48	303.46	301.82	300.37	301.6	302.6	302.06	301.34	303.95	303.7	302.91	302.32	305.44	302.59	299.94	302.06	301.91	306.55	301.46	302.63	303.62	303.73	303.76	304.02	305.39	304.71	304.86	305.18	303.41	307.05	305.21	303.69	301.69	303.74	302.53	303.76	301.07	304.2	303.79	306.44
316.82	311.41	314.38	315.03	315.04	320.41	314.21	317.04	311.24	311.69	315.92	317.42	318.68	318.7	315.27	315.01	316.85	316.36	313.61	313.58	315.59	314.32	315.11	317.3	313.22	314.84	314.06	316.74	313.38	315.25	312.06	309.05	312	314.2	318.99	314.25	311.82	314.85	313.03	316.64	316.59	313.46	314.61	317.2	314.96	313.79	312.6	316.64	311.98	315.81
325.51	323	324.14	324.82	326.75	324.59	322.72	324.99	325.78	325.9	326.69	323.34	325.28	330.32	326.63	325.16	325.51	323.02	324.97	328.84	327.13	327.95	326.75	328.12	323.57	322.87	325.91	325.21	328.05	324.63	325.3	326.89	327.02	327.45	323.87	324.25	327.58	327.58	324.87	328.65	322.65	325.98	326.33	325.56	324	328.88	326.4	326.69	328.66	326.81
310.81	311.51	316.42	313.11	314.48	317.27	311.79	308.15	314.94	313.69	314.49	314.85	311.3	312.65	314.08	317.75	315.68	312.16	312.02	311.84	314.81	311.04	314.91	314.95	313.67	313.54	316.24	314.72	313.49	313.3	313.94	313.95	311.34	312.41	313.88	313.63	311.97	309.94	308.36	313.44	310.32	307.27	317.63	314.4	314.13	311.29	314.48	312.58	314.53	316.9
300.74	302.41	300.91	304.29	302.35	307.87	303.04	303.31	305.49	307.69	304.55	302.74	300.97	301.01	303.25	303.82	302.87	303.18	302.36	300.85	299.19	307.39	306.64	301.72	304.58	304.36	302.25	302.91	303.09	301.74	302.84	306.5	303.12	302.24	303.12	302.89	300.88	301.21	307.05	301.12	303.69	303.4	301.98	302.98	301.14	299.58	300.63	305.17	304.4	305.2
314.71	317.47	311.83	316.75	312.39	313.87	312.29	314.52	313.38	314.79	311.55	314.55	312.46	314.03	316.45	312.82	311.93	312.43	317.37	314.4	311.53	316.23	315.32	315.04	312.52	313.16	313.42	314.17	315.76	313.29	313.6	316.31	316.94	313.99	314.47	314.77	314.75	316.22	314.3	314.73	312.39	311.39	310.73	316.27	319.43	313.45	312	312.18	313.69	311.4
303.34	303.05	305.44	305.99	303.49	302.94	302.38	305.91	305.22	304.57	302.05	308.45	304.97	306.36	304.74	310.19	305.76	303.39	302.9	304.23	299.68	306.34	303.81	301.34	306	309.29	305.11	300.01	303.37	303.77	305.64	306.07	302.69	303.7	305.04	305.19	308.84	306.83	303.6	306.13	309.31	303.25	303.96	301.51	306.38	305.18	303.42	303.77	303.67	305.48
315.95	314.08	313.9	315.04	313.75	316.01	316.91	312.13	312.23	312.63	312.12	313.7	314.48	310.36	312.19	313.42	310.09	315.53	314.99	310.38	314.15	316.07	313.47	313.29	314.67	316.01	313.33	311.63	314.66	313.06	312.36	315.13	315.42	313.1	313.83	313.47	313.93	312.56	313.91	312.7	314.08	312.79	313.16	313.37	314.7	315.27	318.46	315.33	313.3	316.45
299.09	294.59	295.27	295.98	290.93	295.27	298.81	293.99	292.39	292.43	295.78	297.13	293.47	291.53	292.24	288.34	294.87	289.86	294.84	292.91	295.19	294.95	295.11	294.22	294.8	294.39	297.74	291.9	294.8	295.22	292.34	291.86	294.77	296.24	291.81	293.36	294.45	294.83	291.65	293.68	290.98	292.32	293.95	292.06	292.72	292.35	295.22	293.43	291.22	291.44
298.95	298.88	299.18	299.66	292.97	298.06	295.17	299.86	294.46	298.12	298.37	297.64	297.27	294.11	296.6	297.35	296.79	297.84	294.61	294.98	298.96	295.45	294.15	297.72	295.22	297.08	298.56	297.93	295.33	299.75	295.35	293.95	295.5	293.63	295.82	295.2	295.64	298.45	298.54	296.24	294.23	297	293.89	297.01	295.18	295.33	295.86	294.35	294.96	297
297.48	293	293.06	295.4	294.18	294.91	294	293.68	291.98	296.68	290.96	294.59	297.68	295.7	297.29	294.43	295.81	295.65	295.79	293.58	295.63	292.88	294.85	293.03	297.49	294.31	295.81	295.05	295.08	293.66	295.2	291.99	296.53	293.8	295.22	295.25	294.85	294.9	296.95	291.93	300.05	296.8	295.54	298.32	292.77	294.26	294.2	294.59	293.52	292.25
297.49	294.17	292.23	294.15	292.31	291.14	291.97	296.23	298.77	293.61	294.92	295.32	291.59	292.75	296.43	295.07	291.61	288.12	292.93	293.48	293.5	293.76	295.82	294.35	292.54	294.4	292.31	293.6	291.38	295.22	293.47	294.54	289.88	293.53	291.86	292.38	295.82	294.24	295.18	293.07	294.64	295.66	291.87	296.14	293.04	295.87	292.37	293.38	292.72	294.87
305.71	304.43	303.06	303.99	305.65	304.39	302.02	302	304.54	302.8	305.55	303.75	303.09	304.23	303.56	303.16	303.06	300.84	309.33	305.7	304.31	303.67	303.72	303.28	305.21	304.75	303.44	304.09	302.14	305.27	305.23	305.5	304.24	303.48	303.78	304.91	304.05	305.03	305.71	304.08	303.98	304.12	306.06	304.87	307.02	303.6	306.89	302.71	303.57	303.77
319.17	320.51	317.85	318.83	319.43	316.63	317.21	318.42	317.53	318.44	318.27	317.16	319.79	317.78	317.29	318.32	318.95	318.97	321.06	316.06	320.88	320.67	316.08	321.68	320.86	317.24	315.35	317.82	317.83	321.16	319.67	320.15	320.35	316.63	313.89	318.42	318.9	317.09	320.54	321.16	319.19	323.03	318.03	319.55	316.2	319.43	321.94	323.29	320.79	318.06
327.62	328.4	326.37	326.41	332.93	328.84	326.41	325.52	327.56	328.29	329.21	327.74	326.67	332.89	324.91	329.85	325.47	325.95	327.87	325.52	326.13	327.15	329.2	326.38	327.64	326.1	324.05	325.05	332.67	327.7	327.33	328.01	325.68	324.44	330.39	331.08	329.2	325.46	326.17	329.27	330.18	329.93	328.18	326.31	324.81	328.46	326.26	327.43	327.1	330.68
318.63	315.17	315.06	318.33	316.88	315.25	317.79	314.86	317.53	318.91	320.86	313.2	317.46	316.47	316.47	316.06	318.8	316.51	316.41	314.27	317.41	318.42	314.81	316.15	315.26	314.14	320.81	316.49	318.44	317.66	315.88	317.67	316.88	316.22	320.71	316.84	318.05	318.08	315.5	312.11	313.08	313.2	315.29	318.85	316.04	317.1	319.55	315.79	318.91	318.1
307.19	307.52	309.65	304.29	302.77	302.96	303.18	305.05	307.53	309.02	307	306.65	305.14	305.71	307.94	305.84	303.12	307.13	303.58	304.03	306.03	302.25	306.76	307.1	306.59	304.17	303.05	302.09	302.01	305.35	307.5	303.41	303.65	306.31	302.4	303.03	301.04	305.43	305.11	305.62	303.89	304.65	306.35	303.39	304.63	305.73	303.53	305.34	305.28	307.55
316.81	315.39	315.33	314.35	314.31	315.49	310.59	314.44	315.45	316.57	316.4	317.61	314.29	315.29	315.86	315.5	314.08	314.09	316.14	313.48	315.7	314.94	315.11	314.26	314.62	314.35	317.84	310.7	314.15	312.66	314.55	313.15	316.65	317.74	313.91	315.8	313.26	317.34	318.67	316.78	316.49	315.39	312.72	313.06	316.32	313.07	317.53	319.26	313.6	314.51
320.11	316.24	316.47	319.98	317.26	317.8	317.38	319.15	317.01	316.15	315.94	313.59	315.04	317.58	316.42	316.86	321.21	315.04	317.14	317.17	315.4	316.44	315.69	316.57	319.13	316.65	317.91	314.41	318.55	316.91	316.97	320.2	317.12	319.63	319.98	316.19	318.73	317.77	317.01	318.66	319.36	316.05	318.87	317.97	317.05	318.26	313.44	316.25	317.72	319.3
304.37	302.85	304.58	300.13	303.49	302.34	303.84	302.29	306.04	302.8	304.53	303.3	302.37	303.85	301.62	301.17	303.61	301.8	302.53	301.78	303.52	304.58	302.76	304.83	302.39	302.71	303.81	305.39	301.97	303.45	303.34	304.39	302.72	301.85	306.83	302.17	298.6	305.36	307.91	304.99	300.99	304.39	303.67	303.94	302.11	307.91	302.6	303.93	300.93	302.06
330.16	327.05	327.8	326.58	329.58	326.92	325.82	331.37	331.43	329.32	327.08	324.51	327.17	326.89	326.13	326.27	328.44	330.29	324.47	324.75	329.28	330.26	326.37	328.02	329.13	328.46	325.89	328.02	324.79	328.26	325.34	328.53	329.14	329.12	329.38	326.98	330.68	326.18	326.62	326.83	327.17	327.68	326.06	325.16	329.82	327.39	327.04	326.95	326.51	328.31
312.36	311.89	314.29	310.77	312.59	310.7	314.05	314.33	316.52	313.59	313.42	313.48	310.97	314.58	314.57	313.48	311.38	313	311.99	315.92	314.72	310.38	309.86	313.14	311.02	308.51	317.6	314.73	314.18	313.34	310.11	310.61	312.52	312.97	313.77	312.29	311.18	311.11	314.21	313.8	313.41	313.25	313.63	314.83	315.68	309.5	316.17	312.92	309.89	312.59
304.72	307.69	305.87	307.34	305.24	304.86	302.69	306.62	305.52	304.59	303.51	302.35	301.95	304.52	310.76	307.15	306.64	304.84	304.2	306.78	304.76	302.58	306.32	304.3	307.09	304.68	307.41	309.94	306.42	305.23	307.63	303.86	307.2	306.56	303.42	307.7	304.7	302.37	309.96	303.5	303.9	303.8	306.42	306.71	305.78	301.32	305.86	303.8	309.5	301.61
309.64	315.7	311.83	313.87	310.69	312.87	310.46	310.68	315.55	315.61	313.34	314.78	311.87	312.79	311.48	308.93	317.13	314.49	314.8	312.89	316.63	314.58	316.86	312.16	313.27	312.37	315.63	316.15	312.35	311.43	316.74	314.05	311.27	312.85	314.11	314.77	315.82	313.87	310.75	314	317.06	312.6	310.67	313.3	315.32	312.08	312.14	314.6	311.85	315.34
305.03	302.67	303.22	301.98	302.48	304.47	302.12	303.28	302.82	303.92	304.75	301.2	299.08	301	304.35	303.33	303.79	304.37	304.22	303.01	307.51	303.88	307.43	302.29	303.58	304.04	300.41	304.2	303.05	303.35	302.04	301.87	304	306.16	304.24	302.23	304.12	306.52	302.68	302.44	298.64	306.43	301.7	304.51	305.42	305.4	302.01	302.52	306.37	305.49
300.71	304.23	305.07	302.28	304.68	303.89	303.43	304.77	306.61	305.45	301.99	303.7	304.94	303.78	303.33	305.81	305.2	304.62	302.73	306.2	302.8	306.46	305.1	303.47	298.43	302.5	307.42	304.06	303.77	301.96	307.02	302.08	301.85	305.34	303.34	303.5	302.41	306.11	303.58	305.42	302.21	306.83	305.45	304.11	305.17	305.93	304.4	304.37	306.42	307.3
320.75	324.72	324.27	325.34	324.63	323.39	326.43	327.76	325.26	324.55	324.21	325.31	326.33	325.42	323.77	324.92	326.72	323.07	323.96	322.67	321.2	325.95	323.29	322.79	323.1	325.74	324.21	323.62	324.43	325.64	324.99	324.31	324.49	328.61	324.61	325.41	326.05	323.6	329.02	324.08	323.55	322.34	324.5	327.19	325.05	324.51	323.7	322.03	326.17	324.01
327.4	325.86	330.49	326.5	330.89	327.03	330.02	325.56	326.12	328.54	327.94	330.52	329.95	326.03	327.57	324.97	322.94	328.86	327.3	328.95	328.53	327.66	328.74	328	329.33	327.45	328.31	328.83	324.41	327.22	328.14	326.82	326.55	327.73	325.6	330.64	328.61	325.54	327.15	329.56	326.95	328.07	330.74	328.95	328.04	328.73	328.42	329.24	328.16	327.9
330.62	329.14	329.84	325.75	328.1	328.24	327.26	326.59	328.12	325.43	326.55	325.94	329.19	329.3	326.95	330.06	326.38	329.19	326.42	330.74	326.57	327.77	327.85	328.49	331.65	325.94	328.67	328.68	326.56	329.51	323.62	325.37	325.93	329.59	324.69	329.45	328.86	325.39	324.76	326.22	329.57	323.56	333.45	329.18	329.28	328.17	330.39	328.05	327.66	330.62
327.08	325.88	323.68	324.46	325.1	321.93	324.44	325.68	326.46	324.53	330.85	328.78	323.12	322.56	321.06	322.12	325.88	324.24	326.69	324.89	324.35	323.93	323.27	324.56	326.09	326.07	329.8	327.82	326.48	325.43	324.32	326.24	322.31	326.04	322.06	324.08	324.27	324.2	324.16	323.4	323.7	327.02	322.08	323.2	322.63	326.86	322.59	322.37	322.63	323.69
304.56	305.84	306.24	299.33	303.29	303.18	303.76	302.16	301.2	300.16	302.3	304.56	308.39	302.14	304.78	297.26	304.51	303.7	305.24	300.04	304.63	303.8	302.38	301.81	306.2	302.39	304.43	302.62	301.57	304.71	301.82	302.44	304.4	305.41	303.66	301.1	303.82	304.9	301.39	305.21	299.61	307.95	303.48	303.69	302.5	307.25	304.47	302.22	304.12	302.07
298.68	302.96	300.46	302.49	304.21	301.14	300.11	302.71	306.84	305.91	304.4	302.93	302.57	302.17	302.55	300.43	301.88	303.68	303.7	302.11	304.81	304.12	304.45	298.94	303.39	303.74	305.88	303.07	303.43	302.73	302.71	304.12	301.38	304.24	307.37	301.42	304.78	300.39	303.1	302.78	304	302.21	301.63	309.32	304.49	304.22	301.45	306.87	303.38	303.59
327.1	326.73	323.76	326.76	328.9	326.7	331.58	325.73	326.84	326.48	329.17	329.94	329.12	330.09	327.49	327.08	325.46	327.83	328.58	326.09	329.92	326.07	327.46	329.64	327.26	326.77	330.7	325.7	326.96	326.68	325.47	331.62	327.28	329.15	329.53	325.74	329.08	324.99	325.75	328.1	334.37	326.72	326.98	329.48	326.23	324.69	331.2	328.85	327.38	329.97
304.6	307.62	308.06	306.27	307.4	306.37	305.7	304.38	303.49	306.12	305.2	309.11	303.13	303.04	301.22	306.34	302.58	303.81	305.06	302.18	304	305.13	303.69	304.78	308.89	303.56	306.65	307.92	304.99	305.36	308.18	304.97	306.36	308.02	306.38	307.85	307.37	304.75	306.51	305.65	304.49	303.16	305.62	310.47	307.4	307.18	305.29	303.81	304.45	304.51
304.2	309.65	305.16	302.08	305.13	301.92	307.96	302.7	305.54	303.59	304.52	303.44	304.22	299.67	302.22	303.16	302.37	304.74	304.27	306.04	301.92	301.99	301.9	304.09	302.17	303.48	300.73	304.73	303.51	302.56	307.53	303.1	305.75	302.76	303.66	303.48	303.15	303.47	305.1	302.69	304.59	303.34	303.14	304.79	302.59	303.91	306.45	303.06	304.89	305.39
297.21	299.49	301.62	298.67	297.92	302.73	296.55	303.62	298.03	299.88	296.88	301.6	297.47	298.75	299.96	299.47	300.64	299.13	302.09	301.01	301.41	299.64	299.58	300.12	300.75	299.28	302.27	302.72	301.43	301.32	301.57	298.19	301.03	301.6	300.09	299.39	299.44	299.9	302.64	298.83	302.43	299.14	299.63	304.13	298.36	299.11	296.48	299.86	298.56	300.48
302.24	303.56	305.26	304.78	304.34	301.49	299.42	299.89	302.32	305.21	304.79	301.87	305.71	304.11	301.16	303.08	301.78	301.91	301.5	305.7	303.71	302.53	303.25	304.79	306.98	302.33	303.79	305.21	302.28	300.92	304.3	303.73	302.79	301.28	300.71	304.85	303.05	303.47	305.66	300.81	300.3	305.88	300.26	302.66	300.15	307.06	301.09	302.65	303.5	301.08
306.67	303	304.02	304.08	305.65	307.96	301.6	307.97	301.66	303.63	303.46	302.7	307.77	301.33	303.85	301.42	304.13	297.48	303.49	304.12	303.15	306.19	306.59	303.99	296.74	303.64	304.92	305.17	302.63	305.99	303.95	303.34	304.31	306.49	308.23	304.42	298.11	305.51	301.23	304.75	306.59	303.75	305.21	305.34	303.96	303.34	301.57	304.25	304.28	302.41
307.21	302.86	306.06	304.12	305.54	306.53	303.72	304.34	309.7	305.14	303.84	306.49	310.17	301.24	307.01	306.68	305.91	304.86	303.71	302.76	304.81	304.82	304.98	308.04	305.05	304.33	307.67	304.7	303.22	308.36	303.37	303.82	301.97	308.81	305.87	304.59	302.14	306.09	303.21	307.83	303.36	307.4	305.11	306.02	304.03	303.84	305.08	307.04	304.8	305
294.37	293.6	295.78	298.83	295.6	296.6	295.86	294.81	297.07	293.09	296.52	295.88	294.15	299.32	292.37	291.02	294.46	292.6	296.01	293.95	296.29	296.12	295.44	293.66	297	295.99	296.11	293.81	291.38	294.54	299.55	296.44	295.91	297.06	294.78	292.58	294.47	295.08	294.45	295.57	295.96	297.44	293.95	294.88	297.7	295.3	294.17	295.21	296.77	294.74
305.04	307.52	304.65	302.74	305.43	303.72	300.64	302.85	303	301.68	305.23	301.96	301.24	304.14	300.92	307.8	300.17	305.11	305.05	305.19	307.03	306.27	303.9	301.76	303.83	303.72	304.03	304.04	302.5	304.66	299.44	305.38	305.53	304.63	302.72	303.04	301.88	304.12	303.01	300.82	303.17	305.35	303.37	302.75	303.22	305.37	305.88	303.49	302.74	305.36
318.33	318.44	321.52	314.63	315.53	318.25	321.25	319.23	318.8	318.63	313.48	317.78	317.47	316.25	317.84	314.93	313.83	318.24	318.79	317.22	321.44	318.74	320.85	319.55	322.2	313.92	319.86	320.55	315.3	320.82	314.95	316.02	315.91	316.27	316.89	319.87	317.65	318.5	318.45	319.09	321.59	319.65	317.31	317.18	320.43	319.66	320.44	316.75	318.77	318.57
303.15	300.55	297.41	302.08	295.89	298.81	302.16	299.68	297.66	297.77	302.55	296.71	299.31	301.42	300.61	298.56	300.21	302.87	300.64	304.72	301.26	299.61	300.23	303.55	301.42	301.41	298.61	296.65	299.27	296.47	300.46	299.11	298.44	301.68	299.17	299.05	301.14	297.06	298.81	301.05	299.91	298.72	301.31	299.1	304.45	303.6	300.8	299.47	300.04	298.09
303.79	302.54	304.22	306.77	304.07	306.13	302.15	303.01	306.72	305.99	306.58	304.74	303.76	304.89	303.02	299.6	304.58	305.59	305.36	302.29	301.42	306.32	298.09	305.47	304.15	301.34	307.26	306.18	302.05	305.56	305.03	300.87	305.68	306.47	304.13	304.79	304.55	304.07	305.94	302.61	302.2	308.65	305.81	308.71	305.86	299.73	306.4	304.74	304.76	306.27
298.66	299.06	299.98	300.83	296.2	299.3	299.1	300.21	295.12	293.02	298.2	299.86	297.26	294.09	293.39	297.43	297.7	292.95	297.81	298.15	299.19	297.78	296.89	297.66	293.86	299.31	299.12	300	296.82	295.37	298.61	300.36	297.56	296.8	296.18	297.53	295.22	296.44	299.11	295.18	292.36	299.65	297.08	298.06	297.6	296.89	299.28	292.57	297.21	298.29
315.27	317.52	313.39	317.23	317.42	318.48	318.88	315.63	312.81	314.77	318.73	318.65	311.29	318.09	319.64	314.6	315.62	319.19	314.51	317.04	318.48	315.66	315.32	318.91	314.93	314.34	314.96	319.04	314.12	313.74	315.56	315.33	315.38	313.65	318.42	315.38	311.08	314.13	316.73	321.87	314.18	316.31	320.08	318.96	317.31	318.04	318.2	317.44	317.32	317.22
314.73	318.81	319.07	315.46	311.5	314.74	316.56	315.05	316.12	316.95	316.11	313.03	311.45	314.68	316.05	309.9	316.51	316.06	312.53	316.85	313.69	314.47	316.08	318.73	316.4	312.89	319.92	313.63	313.44	311.78	314.26	316.61	314.7	312.92	316.23	317.89	312.74	317.62	315.14	317.67	314.32	317.96	316.62	313.39	313.49	318.3	319.34	315.23	314.88	315.24
303.79	301.48	302.21	304.55	306.55	302.45	301.47	303.26	303.17	300.66	304.8	301.63	303.41	304.79	301.08	300.31	304.88	303.94	302.18	298.78	300.82	302.65	302.61	303.38	300.98	304.33	303.05	302.26	305.63	303.65	300.74	299.81	300.91	301.76	301.14	301.39	302.54	302.57	304.22	303.44	302	302.95	301.7	302.21	302.36	305.72	300.81	299.37	302.25	301.16
319.79	318.25	322.58	319.46	318.93	320.71	321.72	317.99	320.96	317.92	320.33	319.71	320.41	324.49	319.17	316.67	322.64	317.98	320.48	317.44	321.94	320.01	320.76	318.27	318.57	317.14	319	317.02	320.56	321	316.96	316.7	320.34	318.54	320.85	320.62	318.93	318.13	320.54	319.62	320.51	317.67	320.18	321.26	319.38	318.56	322.42	317.69	317.57	318.08
290.89	296.8	297.49	297.13	293.83	298.21	299.09	301.6	294.69	292.51	297.02	296.24	293.3	297.79	294.61	297.34	299.64	291.05	297.21	298.31	293.46	297.52	297.8	295.4	297.44	298.4	296.8	295.06	295.85	297.2	296.28	297.29	297.37	300.69	297.71	296.32	295.97	296.82	298.33	297.59	298.18	298.51	299.48	294.51	295.67	296.16	298.66	299.12	298.34	295.75
301.14	299.08	302.23	303.1	302.59	296.62	300.56	299.74	302.19	301.44	302.6	297.52	301.09	299.97	298.21	300.86	300.76	304.11	303.5	298.01	298.91	301.85	296.11	302.28	298.82	295.99	299.5	296.64	298.81	301.05	300.22	299.8	293.25	301.57	302.34	300.3	298.46	296.48	300.14	300.79	301.47	300.86	302.14	298.94	299.7	298.63	298.2	297.16	300.18	299.36
310.23	309.66	304.99	308.13	307.8	308.23	311.58	305.06	312.46	306.76	303.92	309.69	309.83	308.08	309.35	308.32	308.47	310.34	308.34	310.18	312.52	309.33	309.37	306.75	303.55	312.73	306.79	306.56	308.75	309.98	306.77	312.13	305.18	305.74	309.96	312.04	310.63	305.72	308.04	306.37	309.4	310.75	308.47	308.04	307.91	305.84	310.42	308.88	308.62	308.92
309.32	312.39	312.77	310.86	313.61	313.93	312.18	314.67	314.52	315.41	316.61	312.56	314.93	317.16	312.33	315.01	314.55	316.24	312.61	312.44	309.59	314.69	309.37	309.73	315.33	311.76	312.71	312.18	311.78	307.15	311.53	313.36	314.37	311.04	311.85	309.5	311.83	310.79	314.18	315.16	310.06	311.57	311.69	313.4	313.13	310.02	314.89	315.61	311.84	311.59
306.25	307.44	309.57	303.74	305.29	305.41	305.78	304.89	308.71	305.07	306.17	306.53	307.68	307.87	305.63	305.45	305.25	308.8	306.27	306.87	308.36	305.65	307.39	307.3	306.71	307.23	306.64	303.13	303.37	303.41	301.94	305.77	302.09	302.61	305.63	304.54	305.55	304.49	305.86	304.47	308.14	305.12	309.16	308.97	303.86	306.39	306.4	308.22	305.54	308.47
311.14	308.1	314.67	313.26	314.59	310.02	315.53	310.88	315.16	312.74	313.23	314.88	312.78	314.16	313.82	314.95	316.36	312.13	311.43	312.38	310.6	311.9	311.7	313.46	315.54	314.46	312.03	314.33	313.72	310.73	314.67	314.14	317.78	310.68	311	312.9	312.93	315	316.03	313.56	313.82	312.95	311.89	310.15	314.45	312.87	315.26	314.57	313.85	311.27
314.36	308.48	307.14	309.88	310.42	311.72	308.73	311.26	307.97	309.42	307.55	310.96	308.19	310.62	307.61	309.47	312.95	312.11	309.28	311.58	310.15	309.18	311.01	306.92	311.88	311.11	308.39	312.45	309.34	308.99	310.74	310.12	309.25	309.38	309.92	308.53	312.05	308.34	311.37	307.64	309	311.56	308.52	310.89	311.07	310.1	309.9	311.43	307	310.55
311.84	313.2	315.95	314.64	314.42	314.58	314.8	313.16	318.55	316.06	315.95	315.1	315.11	315.15	314.9	312.25	314.67	317.04	315.38	309.01	315.67	318.83	313.81	315.32	314.43	313.04	310.34	313.53	312.64	317.16	314.4	312.71	312.66	315.43	311.66	313.19	318.85	318.8	314.71	319.29	313.68	317.43	316.38	316.72	313.69	315.64	312.31	313.8	315.06	313.04
302.1	304.84	303.41	301.35	303.98	303.37	304.39	301.85	301.01	304.18	303.7	303.01	304.94	306.3	306.97	304.25	304.31	302.25	301.62	302.6	301.91	305.79	304.58	303.17	301.18	301.01	307.95	303.07	302.77	300.88	301.35	303.28	299.76	299.4	301.59	303.58	305.93	305	303.69	305.51	303.23	303.8	301.46	301.89	303.61	303.42	304.9	306.04	301.28	301.92
310.28	308.61	305.68	307.31	311.2	308.54	307.37	306.26	309.02	307.34	306.66	312.27	309.72	307.03	309.42	306.44	306.17	309.81	310.32	309.71	311.23	307.15	311.05	307.47	304.56	309.38	308.88	311.32	309.27	308.95	309.43	306.39	310.51	306.75	306.27	309.75	306.62	306.52	309.08	304.1	311.35	310.96	305.46	307.52	308.06	310.6	308.56	309.14	311.25	308.07
314.36	318.29	320.39	318.61	317.8	316.62	314.66	316.36	315.45	316.83	317.89	319.74	319.18	320.56	318.12	319.09	314.87	318.62	319.01	316.13	315.97	317.56	316.12	323.25	321.85	320.48	317.33	320.09	318.3	316.61	318.35	316.45	315.06	318.53	321.75	319.95	314.61	317.94	316.98	316.08	317.96	317.59	317.21	317.46	316.99	317.71	317.72	318.4	316.36	316.56
304.53	306.33	303.65	308.16	303.56	302.28	303.11	305.94	307.89	302.7	306.82	305.14	301.37	301.88	304.93	305.72	303.75	305.64	304.5	304.05	308.11	303.48	304.99	305.52	299.96	306.65	302.3	305.35	304.31	306.26	304.34	304.95	305.45	305.58	306.34	305.16	303.4	303.88	308.64	305.11	307.54	307.92	305.05	302.31	307.6	304.76	303.84	301.53	305.82	304.63
304.9	302.07	302.53	299.11	306.3	301.09	303.04	296.39	301.82	304.08	301.83	304.05	299.56	301.52	304.2	307.28	304.31	301.08	303.98	301	304.68	306.1	299.82	304.09	303.47	301.67	300.81	303.46	298.72	302.06	302.49	301.01	296.67	299.81	302.19	300.79	302.76	301.56	301.08	301.44	303.53	302.19	300.79	305.87	300.55	302.27	301.2	301.71	301.63	306.26
308.44	307.56	309.17	305.77	304.65	308.45	310.06	307.71	305.08	305.45	305.21	305.26	304.67	308.34	303.91	306.18	306.75	306.79	305.92	306.92	305.59	307.56	307.01	309.07	305.92	309.08	306.88	308.21	307.34	309.23	309.27	303.94	303.31	309.2	307.13	305.15	305.4	306.11	304.79	301.74	305.36	306.97	310.28	307.11	304.96	306.94	302.06	307.28	309.34	310.92
308.18	303.28	305.65	306.57	306.47	307.32	304.11	308.45	301.18	306.07	306.76	305.89	303.66	303.22	305.13	307.49	307.12	304.98	306.09	305.07	307.9	310.27	306.21	306.22	304.84	308.16	306.87	308	307.09	303.43	304.84	308.49	306.95	303.5	306.86	303.04	306.76	308.84	305.82	306.8	309.45	305.24	306.54	308.44	303.67	302.22	307.7	303.4	305.87	304.94
315.16	315.77	313.26	312.75	311.87	313.63	309.62	309.78	312.64	310.76	314.26	312.2	313.14	311.24	314.94	312.89	314.8	311.78	311.98	314.99	315.61	312	309.75	314.72	314.45	315.55	315.51	315.59	312.99	312.57	315.14	312.56	314.67	313.32	312.01	309.85	313.18	313.98	310.97	315.14	309.55	315.12	316.37	313.04	315.89	314.47	315.33	316.74	312.64	313
313.78	311.48	312.47	312.39	314.72	310.78	313.84	316.49	313.38	313.93	312.13	316.06	316.95	314.98	313.84	316.03	311.23	313.99	310.85	308.27	315.23	315.01	317.99	316.41	310.44	313.44	318.84	315.29	309.74	315.72	309.58	310.95	312.52	311.66	311.02	313.07	313.48	312.15	310.49	316.96	313.89	312.52	312.49	313.22	312.54	316.28	313.91	311.01	311.67	315.57
301.8	304.96	304.12	308.12	305.44	302.02	302.56	303.18	306.18	306.74	305.83	302	305.94	308.48	304.94	306.31	303.59	306.29	306.11	304.61	304.74	306.41	301.52	308.42	303.21	304.88	308.07	306.11	305.33	300.41	306.81	306.57	306.1	302.59	304.15	307.48	304.58	306.68	308.21	306.14	305.55	305.28	308.26	304.55	306.07	310.93	304.34	302.2	303.68	304.61
300.65	302.67	302.06	301.21	301.11	298.91	301.28	302.77	297.66	298.81	300.18	299.85	301.42	302.21	299.78	304.32	297.01	301.32	297.46	297.51	299.81	301.14	302.75	302.4	298.55	302.49	301.74	299.8	302.8	303.28	301.59	300.3	302.87	300.71	301.86	297.97	300.39	302.83	300.11	302.93	300.28	300.81	300.36	296.9	303.32	300.55	299.12	302.93	302.35	300.05
297.12	292.08	294.36	294.92	296.14	293.16	295.68	293.73	294.13	291.9	296.48	290.73	295.37	297.03	292.01	295.57	293.73	296.48	290.96	294.43	295.38	296.48	294.07	296.34	295.27	293.2	297.68	292.13	295.2	295.57	294.31	293.96	295.85	292.41	296.4	297.88	292.76	294.95	293.07	293.6	294.06	293.61	297.37	296.27	294.99	296.41	293.58	295.59	298.08	296.25
300.09	298.45	300.08	301.95	300.13	299.22	296.64	301.19	299.59	301.76	301.74	299.46	297.48	304.01	305.94	301.2	296.96	302.03	297.99	299.77	299.99	302.8	300.53	299.14	302.82	297.26	303.1	300.87	299.62	297.12	304.48	300.03	303.63	303.49	300.84	303.73	299.44	302.25	303.28	301.05	298.28	300.09	300.13	304.42	302.15	297.9	304.77	300.01	301.19	303.1
313.21	314.13	309.94	317.32	313.37	311.76	311.71	312.63	313.59	311.95	309.64	311.5	311.08	311.85	314.02	315.67	313.84	313.4	311.12	309.04	312.14	316.43	311.36	311.97	314.37	311.78	310.82	312.9	312.03	310.85	313.07	311.95	312.82	315.65	312.44	309.39	315.5	317.67	312.22	311	311.09	313.32	315.21	317.12	312.52	313.98	314.29	313.37	314.24	314.16
314.24	312.13	310.13	315.78	313.54	313.23	314.83	314.64	312.22	315.39	312.49	311.63	313.71	315.53	318.11	310.74	314.96	314.82	317.41	315.12	311.48	311.74	316.07	316.79	315.29	315.62	311.53	312.94	316.11	313.69	309.7	313.17	314.24	310.76	312	310.71	313.68	310.96	314.08	316.14	316.13	312.48	312.9	310.67	310.47	316.56	315.46	313.53	314.67	318.5
317.69	320.17	316.23	314.93	317.43	315.09	318.06	312	316.55	312.21	315.95	317	317.27	315.84	317.21	314.77	317.01	317.21	318.92	317.93	320.74	318.74	318.1	315.91	314.01	314.82	318.08	318.43	318.02	317.68	316.82	318.04	312.55	317.34	313.55	316.61	319.1	316.06	318.7	317.89	317.46	313.76	315.68	315.39	320.61	319.16	312.27	317.98	314.67	317.55
317.83	319.62	320.05	318.27	316.81	319.17	319.6	317.71	320.24	318.94	320.93	321.59	317.11	318.25	317.53	316.15	319.77	318.67	318.82	316.4	321.04	318.91	320.99	316.1	315.89	317.07	319.16	315.42	318.18	316.26	316.79	318.81	318.39	319.88	316.82	319.66	318.33	320.54	316.5	318.33	314.13	316.21	320.7	318.58	317.32	317.75	317.73	317.85	321.72	315.22
303.15	306.11	305.29	307.61	307.44	301.81	306.65	303.94	301.96	306.21	306.69	302.98	307.48	305.77	302.42	304.47	304.85	304.31	303.68	302.92	307.15	302.54	302.36	303.48	303.28	304.52	304.26	304.96	301.89	303.91	304.74	306.14	307.83	306.67	305.53	304.99	307.4	303.42	304.02	301.42	303.99	301.77	305.48	303.87	307.22	303.53	303.49	304.05	306.01	306.87
312.9	304.25	309.01	307.91	313.79	307.64	312.16	309.32	308.66	309.67	309.31	308.83	310.24	308.27	308.66	311.7	310.05	309.21	309.93	309.73	309.94	311.78	309.15	306.33	310.05	312.63	308.89	307.75	308.91	309.74	310.74	308.3	306.66	306.51	312.34	310.44	309.57	307.12	306.87	306.28	309.39	309.85	311.54	310.34	311.82	305.33	311.84	306.49	309.7	308.72
310.78	315.17	317.31	312.83	314.08	314.53	313.01	314.4	313.31	315.92	314.4	315.12	314.07	309.59	316.76	311.69	312.28	311.8	313.86	312.86	314.69	314.32	311.53	318.69	310.84	310.54	316.68	312.44	316.08	312.99	313.64	315.76	316.55	313.41	312.68	315.89	313.71	313.35	317.04	313.4	312.37	311.49	310.42	314.22	317.23	311.62	312.74	314.22	313.14	314.22
326.01	326.73	325.13	326.53	322.25	328.63	329.06	323.27	323.57	323.19	323.28	326.8	325.71	323.8	321.34	324.96	324.84	320.56	322.18	323.53	326.2	323.37	321.46	320.14	322.82	323.14	324.83	327.57	325.1	324.28	322.12	321.93	323.31	325.46	321.1	329.89	327.08	325.52	322.15	324.1	324.94	322.57	324.73	324.97	325.52	327.66	325.4	326.03	322.77	327.69
329.9	326.79	331.12	329.55	329.95	326.43	325.9	328.57	330.14	325.11	329.68	329.18	329.33	330.93	327.81	328.91	328.36	329.94	325.35	325.73	332.9	329.53	328.29	329.57	327.77	329.03	328.41	330.21	328.27	326.64	327.63	329.12	328.97	332.21	328.7	323.28	328.09	329.33	329.02	326.73	331.98	328.45	324.01	325.99	328.58	330.57	329.12	328.93	328.36	328.42
311.84	312.62	312.6	309.08	309.12	315.81	309.35	310.44	311.73	312.1	305.17	311.51	313.63	311.15	310.09	310.17	307.83	309.77	310.45	311.13	312.6	310.88	310.01	313.36	314.3	307.18	308.81	310.63	310.03	308.81	309.49	311.52	312.65	310.83	313.32	312.03	311.45	309.84	309.39	310.32	310.29	311.39	309.57	310.94	312.2	310.36	311.39	312.14	312.17	312.48
319.02	320.92	319.14	320.72	317.88	318.85	319.61	319.12	319.95	321.84	320.13	319.31	317.14	320.12	323.7	320.17	320.01	323.05	318.87	318.45	321.16	319.16	316.88	323.19	320.83	319.02	320.77	321.7	319.5	317.14	322.14	315.03	319.59	318	318.09	320	320.47	319.76	317.47	316.04	319.06	318.34	322.28	319.7	321.71	322.04	318.72	319.66	317.65	315.67
327.94	326.68	327.9	326.5	328.92	329.62	328.07	330.51	330.07	327.39	332.27	329.22	328.07	328.58	328.59	325.47	326.98	328.01	327.19	323.85	326.7	326.45	328.18	324.6	326.78	329.91	331.64	326.17	330.25	327.9	330.95	328.09	332.48	325.73	328.76	328.47	328.78	329.08	328.38	330.11	329.17	327.5	324.75	330.24	326.17	324.14	324.23	327.94	326.37	328.06
312.45	314.75	313.37	314.74	313.96	310.96	312.82	315.03	308.63	310.45	310.19	315.46	311.85	312.55	310.49	311.96	314.09	313.91	314.78	312.17	313.55	312.76	311.65	313.62	314.89	315.34	309.72	313.43	314.96	315.11	312.54	317.49	315.36	309.73	312.57	313.04	311.64	312.16	316.63	314.4	315.72	315.93	312.1	311.95	309.03	312.03	313.01	311.73	314.71	316.16
308.81	306.28	309.58	309.38	308.99	307.77	311.65	310.37	308.72	312.36	308.81	310.77	310.51	313.54	305.88	308.33	310.6	309.32	311.36	306.56	307.4	308.94	309.7	314.33	307.74	310.9	311.79	306.59	307.06	311.65	307.44	310.84	308.86	306.46	312.22	308.39	306.69	308.98	312	309.27	310.85	311.16	305.36	312.92	311.37	310.14	309.54	309.9	314.74	309.37
318.67	320.23	321.71	318.74	319.05	318.66	314.84	318.91	317.67	318.19	319.67	320.53	319.84	320.1	318.05	316.49	319.06	317.72	315.97	321.91	318.19	320.13	320.04	319.15	317.91	319.78	317.97	319.29	317.01	319.56	319.86	319.12	318.55	318.64	317.19	317.08	315.46	319.03	317.66	319.1	321.52	319.47	320.24	319.42	322.81	317.16	321.42	316.12	316.6	320.13
298.57	298.22	300.2	301.06	301.87	302.34	301.95	303.89	298.05	302.77	299.69	299.44	300.89	297.84	300.8	302.73	298.6	302.44	302.09	299	303.08	301.02	300.6	304.62	302.91	303.12	299.54	299.36	303.06	299.85	301.38	299.17	302.04	304.54	302.95	301.17	300.99	304.62	303.44	298.86	301.55	301.42	301.02	302.33	303.33	300.99	307.98	301.08	305.68	305.53
311.11	309.54	305.96	309.36	308.85	306.66	307.17	311.05	311.56	311.75	311.05	309.85	312.63	307.92	309.63	311.91	309.78	310.48	308.04	306.3	310.09	308.08	307.84	306.67	306.97	307.89	311.63	312.27	311.42	310.13	308.76	315.8	308.34	313.44	309.78	310.69	311.12	309.95	311.28	311.44	315.21	306.68	308.56	309.98	306.35	312.65	305.3	307.11	311.03	310.09
304.53	302.85	303.4	307.53	305.29	303.34	303.69	305.1	302.61	304.21	303.84	304.22	306.35	305.51	303.82	303.56	303.24	306.67	305.87	307.66	305.04	305.49	308.52	305.06	307.7	301.7	303.04	308.69	307.22	303.69	304.91	299.75	304.12	301.71	301.6	306.7	304.82	307.28	305.3	303.83	299.01	304.07	306.31	304.46	307.34	303.26	305.39	304.91	299.93	304.39
313.87	312.93	314.63	311.93	310.9	307.09	314	308.34	309.15	308.31	310.96	309.82	310.03	309.54	310.67	306.86	311.06	309.56	315.12	306.89	311.58	310.38	308.32	311.79	309.41	311.16	312.4	308.39	307.26	312.07	309.78	310.52	315.04	314.41	312.96	311.03	313.13	309.01	309.44	314.27	313.32	306.91	310.42	311.65	310.92	309.39	309.87	311.22	311.8	309.84
293.69	290.83	294.92	294.06	293.6	294.93	291.79	295.42	296.98	297.34	293.86	293.79	288.01	291.17	291.04	294.85	292.69	298.51	293.07	295.86	293.5	293.65	292.4	295.91	295.34	295.9	296.2	292.15	296.13	293.71	292.38	294.21	297.66	293.77	295.96	295.96	295.66	292.55	292.58	295.91	293.74	294.89	295.21	294.04	293.29	295.23	295.76	291.78	290.56	297.89
305.63	304.93	302.27	306.46	303.26	306.72	303.44	301.19	304.05	302.5	304.75	302.75	304.48	305.67	306.25	301.5	301.52	302.42	306.47	302.88	305.81	303.51	302.26	303.7	306.26	303.41	307.38	304.08	305.8	305.35	304.73	303.89	305.82	307.04	303.15	304.03	301.69	303.32	304.96	305.37	304.54	303.13	304.14	303.83	302.87	301.26	305.3	306.64	300.46	303.52
305.1	306	302.73	302.74	301.32	301.69	305.44	302.67	302.74	298.16	300.88	301.1	304.51	303.54	302.92	302.36	304.43	302.9	304.54	303.69	304.14	305.84	305.48	298.96	303.33	302.57	302.64	303.14	303.56	305.48	302.28	305.69	304.36	303.42	301.41	301.35	306.14	302.77	304.76	303.22	302.16	300.72	301.26	302.97	305.63	301.96	304.78	306.65	304.83	305.29
317.41	317.86	314.2	316.77	313.65	316.46	314.7	312.18	316.24	315.82	317.56	311.53	313.48	318.53	314.28	316.38	312.4	317.58	311.97	314.81	311.3	316.91	319.4	313.16	312.99	313.44	315.19	314.48	315.51	314.83	313.83	313.92	313.28	315.96	316.93	315.95	314.07	312.62	314.71	315.52	320.51	315.39	315.97	311.94	314.38	315.83	312.44	314.18	316.81	315.06
318.99	315.66	320.99	314.84	319.66	318.75	318.11	314.57	316.17	317.35	320.7	316.79	315.95	318.28	320.43	316.03	315.54	318.5	315.23	319.47	317.11	316.09	314.97	318.8	317.35	317.06	316.29	319.66	318.42	314.1	317.39	319.31	321.74	317.78	314.43	316.83	316.55	317.76	319.7	317.98	315.6	320.29	317.02	317.93	318	318.58	316.87	321.82	317.91	319.36
324.59	328.48	326.32	324.47	325.25	326.05	322.36	326.52	330.42	328.11	327.29	324.38	325.13	325.61	324.7	327.15	325.11	327	327.8	326.27	328.91	326.53	326.86	325.92	325.17	325.86	326.31	328.53	326.28	328.08	327.79	326.43	328.36	326.32	325	324.76	330.18	323.4	326.96	326.41	327.42	326.69	326.62	327.65	327.5	325.21	325.01	327.26	327.92	327.17
314.88	316.25	316.03	315.65	313.73	316.48	315.31	312.38	315.24	316.39	312.78	311.6	318.85	316.9	317.94	316.17	313.37	316.25	315.34	316.3	312.51	313.33	315.18	315.39	316.55	314.73	317.35	316.72	313.1	317.28	313.61	313.1	314.73	314.68	315.36	315.2	315.36	315.52	316.44	320.44	314.07	315.25	314.44	314.13	314.52	314.78	311.91	313.55	313.95	312.5
299.37	301.17	301.48	301.16	299.83	299.54	304.42	296.46	301.06	299.53	304.37	303.16	303.32	301.13	298.43	300.72	299.45	299.53	298.92	304.24	303.35	304.61	301.15	299.73	297.75	300.47	300.83	298.19	300.35	300.1	301.89	304.93	297.78	300.47	299.18	300.31	301.16	302.45	301.67	299.34	300.07	299.89	301.17	300.04	297.09	302.57	299.43	300.2	301.14	301.44
307.23	307.96	303.51	309.52	311.78	306.7	313.08	307.17	308.97	307.69	306.57	308.78	308.76	307.9	310.3	308.39	309.75	310.97	310.92	307.31	308.86	306.34	307.91	310.26	305.97	306.21	310.71	311.75	308.08	314.18	304.83	310.85	307.55	309.49	312.68	310.63	311.86	309.95	310.34	304.38	309.34	308.19	308.92	309.35	310.22	308.74	304.7	307.3	307.53	309.35
312.4	313.81	311.91	313.83	315.51	312.54	314.08	314.08	316.41	313.58	312.86	313.16	313.46	311.53	314.66	314.38	315.04	312.94	310.27	314.22	315.18	311.49	314.95	313.39	312.4	314.22	312.11	314.82	312.57	314.89	319.26	313.83	313.46	316.22	315.44	308.71	316.03	315.21	313.1	314.81	315.29	313.64	314.2	316.87	313.38	313.05	314.88	308.87	318.02	318.15
313.84	315.52	317.28	315.76	314.47	313.98	310.68	313.97	313.27	312.14	316.75	315.6	314.9	313.6	315.51	318.37	316.57	314.81	315.2	312.26	314.16	313.1	317.41	315.61	313.57	318.96	314.87	314.58	312.36	315.71	318.51	314.75	311.28	312.82	313.93	314.98	316.5	314.24	316.41	317.66	315.18	314.83	313.48	312.85	318.85	310.92	314.19	313.8	314.28	316.12
311.66	308.76	316.18	316.76	316.82	317.7	314.44	318.07	313.86	311.95	316.39	313.77	315.61	315.15	319.36	309.78	315.13	312.86	315.23	314.92	317.85	313.66	309.82	311.77	312.83	314.69	316.28	315.19	316.28	317.59	315.16	312.16	316.73	317.95	313.38	313.16	313.82	314.04	313.51	314.68	315.23	316.11	316.54	314.44	315.06	311.77	313.5	313.75	312.55	312.9
327.87	327.8	329.83	323.87	325.61	328.57	328.53	327.95	324.96	327.4	324.58	330.08	329.67	324.2	327.58	327.03	327.17	325.35	328.62	325.79	327.01	327.27	324.94	329.36	325.9	329.97	327.68	330.14	330.44	331.83	325.42	327.64	329.34	323.82	328.47	325.57	332.23	326.83	326.59	326.94	327.77	329.19	333.54	326.99	326.62	328.55	328.7	329.58	325.73	329.46
304.81	306.83	307.18	303.67	303.54	309.34	306.39	305.84	307.77	304.98	305.96	308.66	300.38	306.65	302.45	306.29	305.78	304.78	303.78	305.02	302.89	303.46	303.15	305.1	301.99	304.55	304.36	306.31	303.55	305.65	305.36	308.24	304.91	303.91	306.31	306.86	305.34	304.93	305.55	302.09	303.83	305.91	306.25	304.98	301.75	305.91	304.89	307.95	309.69	305.7
294.78	296.06	296.37	292.75	296.88	296.54	297.13	299.11	301.99	296.77	300.15	295.78	298.65	295.51	300.17	299.4	292.46	299.82	298.12	296.3	294.66	296.55	297.13	299.09	297.4	298.12	296.04	297.81	297	295.01	296.28	299.74	298.15	297.03	296.42	297.1	300.47	297.87	296.06	296.37	296.1	299.62	292.62	300.06	299.07	297.14	299.34	297.56	296.74	294.65
316.03	310.39	314.97	315.63	314.86	314.1	312.17	315.5	313.77	314.54	314.27	312.84	312.05	312.43	315.26	311.37	313.49	314.39	313.57	315.28	313.06	312.99	310.42	312.75	314.45	309.75	311.62	311.5	314.94	312.92	310.99	311.45	309.47	312.67	314.44	315.72	314.49	311.38	315.82	312.46	318.53	310.77	311.28	314.27	313.96	316.87	313.21	316.04	313.28	310.98
311.54	319.44	319.48	317.71	318.03	315.89	320.39	317.66	318.38	310.38	313.75	314.25	317.86	314.19	317.69	313.5	312.67	312.17	318.94	312.72	312.89	316.42	314.98	313.44	319.2	318.65	314.45	314.93	316.33	316.59	318.1	315.42	314.34	311.55	313.98	313.84	314.14	317.09	312.81	316.82	316.47	315	317.17	315.76	317.3	318.91	317.36	316.14	314.97	312.92
321.04	314.35	320.1	320.32	318.23	314.62	319.34	321.49	319.93	314.72	316.81	316.21	315.99	317.39	319.04	315.72	316.84	317.91	315.72	318.52	316.98	314.4	319.64	321.31	322.13	319.1	315.15	317.35	315.45	316.65	319.75	319.05	316.55	317.65	316.73	316.43	315.71	314.82	316.74	317.2	317.43	318.6	321.8	317	319.42	316.17	315.46	315.73	316.52	320.64
309.03	311.57	312.37	310.5	310.28	310.72	309.67	312.84	313.73	308.87	309.17	310.37	310.1	312.93	310.72	313.35	313.13	311.76	317.25	310.89	313.82	310.91	315.99	310.09	309.53	313.13	307.42	308.94	311.49	309.75	311.71	313.88	313.14	309.77	314.7	309.6	310.74	310.45	314.55	307.89	315.99	308.47	309.9	309.69	308.13	311.45	315	311.09	308.76	309.39
300.78	299.11	299.84	301.35	300.96	302.33	304.1	301.87	301.03	298.93	303.36	301.4	299.07	298.33	299.06	302.63	302.08	303.43	300.6	301.44	299.02	298.61	303.37	301.04	299.23	301.29	302.4	300.73	299.48	299.11	301.43	299.81	302.7	300.04	304.93	303.18	302.13	298.89	303.69	301	300.24	305.12	299.59	299.32	301.48	299.41	299.81	299.38	303.38	297.52
305.46	303.85	306.12	304.19	307.73	307.25	301.17	306.74	307.42	303.94	304.45	305.77	307.75	305.48	307.76	304.54	302.9	307.57	308.16	307.9	305.21	307.67	303.99	307.79	304.78	305.56	305.64	304.83	306.02	304.49	302.49	308.62	301.86	306.33	307.86	307.04	304.89	307.77	304.91	310.25	305.15	306.31	305.87	305.98	305.77	306.31	307.75	304.09	305.57	305.6
309.47	304.06	305.03	305.78	303.74	305.93	307.63	303.93	304.59	308.17	308.22	303.86	307.17	305.8	300.28	308.27	303.73	301.65	309.57	307.41	304.14	304.97	307.58	307.07	306.36	311.95	307.38	307.42	304.99	304.48	302.54	304.31	302.46	305.16	305.63	304.96	305.97	305.9	304.49	306.24	305.74	306.8	308.23	306.44	308.92	305.23	305.4	303.92	306.73	307.39
326.24	327.45	327.92	328.31	326.31	324.1	325.97	328.04	328.27	327.23	328.45	325.15	326.1	328.63	327.81	328.52	327.03	327.2	330.11	329.49	328.57	325.68	327.8	328.79	326.21	326.84	327.33	328.51	329.67	322.99	329.05	327.13	327.97	325.91	326.95	327.58	328.86	325.06	332.46	324.62	330.16	329.22	326.92	330.52	328.18	326.53	326.3	330.57	329.03	331.11
299.43	299.29	298.66	296.36	299.93	292.82	293.43	300.32	299.08	298.35	294.45	294.79	297.17	300.16	296.53	297.55	295.39	294.84	301.58	300.46	298.15	300.6	297.82	295.5	296.82	299.55	296.07	295.77	301.34	295.31	301.28	299.11	295.35	295.53	293.94	296.48	294.9	296.74	296.63	293.02	296.34	295.91	297.22	296.79	299.21	298.19	293.9	300.33	299.38	295.57
307.95	312.91	314.25	317.42	313.15	313.01	313.05	314.35	316.63	313.3	318.14	312.95	310.15	310.76	310.56	312.99	315.88	309.84	312.01	316.65	309.78	310.53	313.45	312.77	313.52	311.92	312.05	309.95	312.26	310.99	312.59	313.9	312.61	314.37	308.82	312.11	314.05	312.04	311.63	312.16	311.61	311.89	314.07	313.42	315.2	315.06	313.45	312.3	312.78	313.43
307.57	308.56	304.6	308.3	308.08	308.77	303.31	308.75	304.33	306.37	305.56	309.33	304.06	308.26	307.09	307.82	303.31	305.71	307.58	303.63	305.48	302.7	306.41	306.32	306.79	309.99	304.44	308.07	305.02	307.11	305.59	304.81	306.43	304.43	304.34	306.16	304.28	308.96	307.78	309.45	309.19	305.03	307.17	308.31	306.95	306.76	303.64	305.36	304.76	302.34
318.42	315.36	313.84	315.21	317.85	313.02	315.26	317.94	315.26	314.91	315.65	313.03	318.45	317.1	315.55	316.37	313.75	313.9	318.09	316.15	317.62	313.65	314.84	316.04	317.52	314.64	314.47	318.02	313.98	310.15	315.8	317.84	315.29	314.91	316.55	316.68	318.41	317.8	315.8	317.24	316.6	316.6	317.03	317.21	316.46	317.35	316.81	313.82	319.84	316.95
312.27	311.69	315.73	314.9	314.74	311.86	314.92	312.71	314.57	315.53	311.86	313.59	308.68	314.3	313.14	311.08	315.87	315.15	315.99	315.06	312.83	314.5	313.49	313.71	312.03	313.6	316.51	314.78	317.63	312.38	314.3	314.29	314.15	309.86	312.95	313.08	308.38	317.17	313.42	314.87	313.6	312.25	313	313.22	317.02	311.32	312.08	312.62	312.09	312.57
318.39	319.49	317.51	319.17	318.09	321.38	317.41	318.61	318.43	317	318.25	314.82	319.35	313.72	316.32	316.49	313.62	316.26	317.3	317.51	315.64	318.31	315.07	317.56	314.66	323.26	316.82	315.91	319.31	312.34	313.96	315.82	312.26	321.32	315.15	320.45	315.78	319.53	319.4	320.23	315.76	312.17	316.2	316.4	315.27	318.55	317.63	317.43	318.15	314.74
303.5	304.07	304.11	298.88	305.34	303.31	304.4	299.99	303.71	304.81	302.18	302.55	302.49	299.69	302.48	305.61	301.23	303.7	300.99	303.63	303.15	304.1	303.21	302.04	301.4	303.91	303.97	303.6	306.26	302.22	301.78	301.86	304.38	304.4	306.53	302.83	300.5	303.38	303.71	305.62	302.89	303.42	303.22	303.26	303.23	302.32	304.6	305.76	302.26	304.79
309.98	310.39	311.17	309.25	309.94	308.51	313.14	311.27	311.48	309.35	309.58	312.65	310.75	307.89	310.53	311.98	309.15	314.35	310.88	313.02	311.35	311.6	309.55	308.36	312.38	310.64	311.91	314.37	308.58	311.14	315.5	309.48	309.14	312.63	311.33	308.16	314.83	311.79	311.89	307.88	311.55	310.68	309.6	309.09	315.37	313.17	313.14	309.18	312.58	308.59
312.31	308.71	310.58	310.61	311	309.82	312.14	310.23	313.36	309.54	313.55	309.64	309.2	313.7	307.99	313.33	313.63	309.9	308.31	313.61	312.98	305.44	310.2	309.14	313.47	312.06	313.73	304.97	310.41	308.69	310.48	309.25	310.33	312.55	312.25	312.37	308.34	311.29	307.62	311.05	310.04	309.41	308.23	312.13	311.02	308.27	309.69	312.67	311.99	306.37
311.03	308.23	308.66	312.62	304.5	308.84	311.99	312.14	311.57	310.71	309.45	312.91	306.71	306.27	309.26	310.34	311.23	311.55	310.57	308.63	309.54	309.87	311.15	317.36	313.57	310.19	308.2	307.87	311.71	311.83	312.38	307.7	308.06	308.66	308.17	309.03	309.8	310.15	311.52	310.78	309.51	307.93	308.52	312	310.63	308.47	307.66	311.94	310.05	311.22
311.21	310.38	315.11	313.63	314.84	312.43	311.04	312.72	311.3	318.06	311.15	313.73	313.09	313.43	313.45	308.95	316.24	316	315.63	316.13	313.81	317.93	317.48	311.3	315.54	314.98	314.09	315.27	313.44	313.04	316.41	315.15	318.49	312.64	310.75	315.7	316.18	313.16	314.87	311.67	313.84	314.81	311.43	312.24	309.75	313.44	315.87	314.75	315.85	311.5
311.86	312.76	314.11	314.69	317.58	314.93	318.17	318.3	315.48	317.01	317.49	315.48	313.46	314.4	315.66	313.42	314.46	314.36	315.98	313.12	317.28	314.67	316.2	318.63	316.44	315.84	315.81	316.58	315.3	316.35	316.25	316.4	310.42	319.04	314.07	315.07	313.41	318.01	316.3	318.72	311.92	316.84	313.99	318.73	316.28	318.18	316.98	314.02	317.24	311.94
302.8	301.88	302.41	300.9	305.2	305.51	299.66	300.96	301.32	303.24	305.74	302.88	306.28	302.36	301.26	301.38	303.15	307.23	302.4	300.71	301	301.57	306.35	305.38	302.82	305.8	300.74	302.4	301.97	304.38	301.58	297.23	302.06	305.11	306.03	302.95	302.01	301.36	301.62	300.38	302.19	301.85	299.3	305.19	302.56	302.63	300.61	303.3	302.5	302.49
319.26	315.22	316.97	311.82	313.5	314.26	316.47	314.06	315.06	314.17	320.01	314.7	311.9	320.84	316.52	318.59	317.49	317.15	313.8	315.71	316.91	316.31	313.68	316.19	314.18	315.29	313.76	313.02	312.84	315.25	314.8	315.24	316.79	315.22	315.58	317.12	316.43	315.57	315.88	317.66	316.29	317.28	315.42	316.93	317.1	313.74	315.45	316.01	317.98	314.76
329.3	328.92	331.19	323.44	324.78	327.29	329.2	329.63	325.39	331.79	326.29	327.69	326.16	327.04	327.43	326.09	327.88	326.57	324.33	327.87	327.04	330.46	327.8	326	328.64	327.54	329.62	327.54	326.89	327.63	331.65	327.08	326.75	328.03	328.58	325.13	325.37	326.66	329.38	328.15	331.15	325.27	329.71	326.31	333.07	328.36	326.65	325.37	327.92	330.81
305.56	304.95	302.09	301.63	302.7	300.26	305.44	300.86	302.75	304.48	304.41	300.6	303.12	302.27	304.6	304.66	304.96	304.02	302.27	305.31	302.43	301.71	301.91	302.81	305.37	302.76	305.56	303.72	302.67	304.22	304.38	305.51	303.15	305.22	302.21	302.26	305	304.43	304.61	306.61	303.52	308	305.37	303.66	304.97	303.38	303.77	301.44	305.56	303.06
312.92	311.94	312.04	312.67	311.95	313.91	313.09	316.76	312.98	314.49	314.97	314.24	317.87	317.1	313.76	314.84	313.43	312.94	313.53	311.81	315.5	310.69	312.9	314.17	313.51	315.03	312.91	314.03	310.87	316.75	310.58	314.78	311.51	314.14	315.6	316.39	311.63	314.9	311.02	312.72	310.7	309.98	315.65	312.28	313.78	312.42	312.49	312.25	313.98	313.72
303.89	299.89	303	298.22	302.48	304	302.09	302.25	300.7	303.69	305.24	299.32	302.06	300.6	302.45	299.22	301.05	297.08	297.75	299.81	300.13	302.1	300.92	304.26	300.82	302.36	299.63	301.95	301.8	299.13	299.04	298.53	302.74	300.72	302.52	299.41	303.64	301.05	300.33	301.18	299.97	303.06	298.88	300.2	301.19	300.26	301.69	299.5	302.86	301.45
312.67	313.92	311.99	314.81	312.45	311.22	312	311.61	316.27	310.22	312.62	312.44	315.53	312.73	310.12	311.27	313.9	312.99	310.76	314.85	312.27	313.54	315.03	313.82	312.06	314.54	310.89	314.44	309.12	319.18	311.82	312.13	313.24	313.32	315.06	313.23	317.75	314.4	313.16	313.8	313.6	314.63	315.21	315.19	314.67	311.56	309.44	310.52	310.47	313.13
299.73	302.78	302.89	302.19	302.72	306.78	302.56	307.03	305.08	306.26	305.78	307.38	301.87	302.48	302.87	305.73	306.84	302.47	305.36	306.63	304.8	302.42	304.32	304.7	303.88	300.61	300.82	301.19	304.14	303.74	302.71	304.46	302.11	302.11	301.48	301.18	304.22	304.51	304.43	303.8	302.54	300.52	302.04	306.47	299.76	301.31	306.85	301.04	305.32	304.25
324.79	324.44	327.81	329.06	328.27	323.2	326.91	326.21	324.95	324.8	329.04	328.07	327.45	328.47	327.23	324.74	326.99	326.84	328.61	327.85	327.58	325.26	328.06	330.11	327.48	327.62	326.1	328.04	325.86	326.38	328.07	325.16	328.45	327.7	323.6	327.26	326.42	323.92	329.96	326.94	326	329.42	324.95	324.92	323.03	327.79	329.91	324.89	328.81	327.98
316.48	319.31	320.18	316.75	316.25	316.29	315.88	316.82	316.07	317.09	315	315.97	315.78	317.67	316.38	317.3	315.98	317.54	314.65	315.94	313.71	318.91	315	313.87	318.18	316.12	315.21	315.24	313.1	319.74	313.57	318.53	314.74	314.18	319.23	319.54	317.33	315.62	315.03	318.42	314.6	314.53	317.44	315.43	315.23	317.25	315.23	316.92	314.6	316.86
303.37	303.92	300.81	307.17	301.72	301.15	303.93	301.55	303.79	304.87	303.56	304.71	299.41	301.68	301.89	303.27	302	303.77	300.15	304.15	298.16	302.88	303.38	303.86	300.55	305.18	304.1	304.03	302.96	302.58	301.6	305.48	305.67	305.02	301.92	302.9	301.01	302.76	303.64	305.78	304.66	304.23	302.1	301.5	300.59	305.38	303.31	305.26	302.88	302.85
316.19	314.7	314.56	319.65	317.42	319.64	318.73	317.17	317.1	318.38	320.16	318.94	320.78	318.46	317.44	317.55	320.39	317.42	314.92	320.02	315.99	318.47	314.62	315.83	319.66	317.83	314.59	317.24	318.95	318.79	317.26	317.49	318.33	319.26	316.07	317.3	317.68	318.3	320.19	319.43	316.74	317.12	321.23	316.2	321.22	317.5	323.05	318.75	320.03	320.54
306.48	304.77	308.02	307.18	303.33	307.49	309.5	306.92	309.46	306.97	304.51	304.77	306.97	306.97	305	303.19	305.46	306.35	303.62	305.33	306.51	307.44	308.81	306.29	306.99	305.25	311.64	309.39	302.63	306.98	306.7	303.33	306.38	304.09	310.93	304.79	307.66	309.07	307.64	310.24	309.89	309.17	305.63	308.08	309.76	311.42	307.79	307.74	308.31	304.51
306.08	301.59	304.98	304.72	305.41	307.14	300.6	306.95	306.73	305.32	305.32	303.24	301.54	304.93	301.59	305.6	304.03	303.35	301.81	308.89	301.8	303.71	306.62	306.38	301.79	306.47	306.22	303.66	301.72	298.21	305.19	303.28	306.14	304.8	306.29	306.73	305.24	303.23	302.51	304.04	302.43	305.79	301.56	307.09	305.51	306.76	302.01	303.64	303.93	305.63
301.21	304.78	302.25	300.15	304.71	300.31	302.26	305.57	302.57	300.01	302.24	304.93	302.11	300.89	301.16	302.59	302.24	303.89	297.98	303.38	303.27	300.57	301.75	304.88	301.99	302.73	303.02	303.02	303.86	299.88	304.32	303.19	299.88	300.55	303.02	301.76	305.18	303.59	305.25	304.76	306.8	305.13	304.75	304.74	299.69	303.51	303.58	306.42	301.21	301.84
302.24	302.98	304.94	307.47	307.55	304.69	306.96	303.26	304.99	305.71	301.6	307.59	307.43	305.78	307.57	305.76	306.28	304.34	307.24	304.96	305.42	306.15	307.26	307.34	305.98	301.72	310.57	304.12	305.66	308.13	306.96	303.94	303.57	305.7	305.71	307.66	304.4	304.25	302.17	303.87	305.53	306.06	306.41	306.34	307.16	308.9	305.87	308.47	306.82	307.29
293.91	292.75	297.64	294.81	295.49	296.77	294.8	295.03	292.91	292.47	295.99	293.5	291.41	295.84	293.25	293.96	293.79	295.94	298.05	294.39	298.06	294.64	293.22	294.32	295.29	297.14	297.17	294.86	290.69	293.95	296.34	295.43	293.99	292.95	299.74	291.56	290.86	299.59	296.59	291.51	292.69	295.27	294.04	293.66	292.41	293.15	293.79	294.69	295.22	293.58
318.91	316	312.45	317.51	314.43	317.12	314.37	316.27	314.95	316.17	313.22	313.62	313.15	313.36	315.14	316.69	317.74	317.5	313.8	314.51	316.62	315.71	312.73	313.63	315.62	316.49	315.83	316.37	313.75	314.61	314.22	315.96	317.56	315.75	314.15	314.12	313.18	316.33	319.82	317.45	313.31	316.16	313.8	313.83	315.64	317.74	317.43	315.37	317.14	314.55
329.6	328.28	329.44	329.36	326.37	328.22	327.46	325.13	329.6	329.19	321.32	331.43	326.36	325.47	327.3	326.14	328.03	327.98	328.76	325.99	323.28	326.34	324.45	328.84	326.83	326.76	324.46	327.1	326.85	326.3	328.72	326.71	329.81	327.99	325.81	327.55	326.37	326.29	327.25	326.68	330.63	326	327.61	328.12	329.36	326.04	328.97	323.46	326.17	328.66
303.13	302.48	300.87	298.96	301.36	303.47	297.71	299.02	297.95	304.96	299.42	302.69	298.78	302.5	303.45	296.95	299.94	301.79	304.99	300.39	299.46	297.7	302.47	302.67	300.42	301.39	300.84	299.58	304.73	303.95	300.28	299.03	300.72	298.93	302.03	301.53	300.59	302.08	302.35	302.5	305.79	301.55	300.31	299.09	299.75	300.22	300.67	301.65	299.97	301.52
301.08	301.25	304.22	300.97	304.3	301.95	298.9	300.06	301.82	301.63	297.68	301.25	301.6	299.51	300.54	302.88	302.83	299.83	297.19	302.96	304.84	302.92	303.03	300.23	302.24	300.6	300.12	301.72	302.2	300.38	299.42	301.35	302.69	300.51	301.97	301.94	300.93	300.74	303.4	301.9	300.43	300.67	306.14	299.5	304.9	300.75	300.78	298.92	302.56	302.17
306.19	302.77	304.22	303.35	303.49	303.67	305.52	304.09	305.84	304.67	301.65	304.46	304.08	302.07	304.51	303.79	303.03	304.66	306.24	302.76	302.96	308.5	302.61	305.69	304.34	304.53	304.97	305.46	303	304.92	304.94	301.47	303.47	303.47	303.83	307.6	301.37	302.99	308.02	305.69	308.06	304.43	301.9	304.8	303.27	303.18	301.95	302.01	303.8	304.66
318.35	317.33	319.01	319.68	318.59	317.04	315.7	314.88	317.28	317.31	316.6	318.69	319.2	312.08	315.65	316.68	316.74	316.87	316.35	320.77	317.54	315.6	317.21	315.5	314.55	316.3	319.39	318.18	319.91	316.71	313.13	317.14	316.91	316.16	316.45	317.98	318.51	313.99	316.01	317.56	315.96	318.81	317.86	317.93	320.47	318.97	318.69	319.21	316.22	319.23
301.72	302.23	302.55	301.96	304.59	302.16	302.81	304.95	304.85	303.22	301.89	306.69	298.66	302.25	304.73	307.13	303.1	302.98	303.24	304.09	304	303.38	303.37	305.56	304.03	304.57	300.44	303.92	302.96	304.37	302.48	303.25	301.69	301.63	303.71	301.63	302.29	301.72	304.56	303.94	303.17	302.19	308.01	304.15	301.4	305.2	303	303.07	302.35	299.98
327.56	326.33	324.18	328.97	329.59	327.75	325.68	327.86	328.54	327.41	324.54	326.71	326.54	326.07	324.57	328.52	325.3	322.44	327.74	323.04	323.49	327.48	328.88	325.55	326.23	329.1	326.1	327.76	326.48	329.51	328.23	326.58	322.61	326.54	327.48	325.6	329.73	326.14	324.93	328.55	326.98	328.48	329.28	327.83	324.45	334.59	329.29	330.11	327.9	328.35
307.98	303.18	303.37	306.44	304.1	300.39	308.07	298.62	304.31	308.43	303.04	303.94	298.89	304.25	302.96	308.05	302.7	304.75	305.05	304.15	306.79	300.25	303.11	302.41	303.57	302.8	305.22	301.81	304.59	304.82	302.94	304.35	303.3	305.23	303.18	305.58	305	302.92	305.79	305.11	303.06	302.74	305.04	306.05	303.38	305.75	304.35	302.94	302.91	303.18
310.17	310.03	311.54	309.71	312.15	309.7	311.08	311	313.32	308.99	311.47	310.38	309.38	311.71	312.37	306.63	309.54	310.12	312.89	310.66	309.58	310.28	313.12	312.38	310.63	309.19	310.44	310.12	311.02	309.46	310.22	312.8	312.6	314.36	308.96	309.59	309.5	310.13	310.3	309.62	311.07	312.25	306.92	308.24	311.05	311.72	309.8	313.29	310.37	306.84
318.23	318.37	317.16	321.55	316.32	319.01	317.8	320.48	316.93	316.04	317.23	316.92	319.21	320.03	316.13	319.01	315.31	315.91	316.61	321.51	314.27	320.28	317.74	316.32	316.2	320.5	316.95	313.1	318.59	316.48	317.54	317.83	322.7	317.25	316.22	316.89	317.04	317.57	315.99	317.36	316.13	316.94	318.82	318.88	318.24	315.29	316.28	317.71	319.57	319.47
303.95	301.64	299.84	301.43	298.02	299.99	301.65	298.41	300.81	301.01	301.61	300.26	300.96	302.24	298.58	298.53	302.46	302.23	303.47	301.46	300.13	300.89	306.61	301.15	299.34	299.02	303.32	300.04	302.81	299.77	302.28	303.66	299.32	301.69	303.04	301.3	298.89	299.5	303.01	301.48	303.36	297.61	299	302.43	305.45	304.11	301.11	301.67	301.73	305.88
298.33	298.87	295.47	294.93	297.1	297.57	298.01	299.62	299.26	294.16	298.41	296.66	299.93	293.14	298.77	299.03	299.83	294.28	295.94	293.58	296.88	297.28	298.63	296.37	296.19	299.72	300.24	293.96	295.76	293.05	294.82	296.99	299.98	296.2	297.51	298.54	297.22	292.04	298.25	299.71	294.17	298.69	294.8	296.67	296.89	297.41	298.36	296.98	295.86	298.75
315.71	315.78	315.86	312.2	316.86	314.11	314.32	317.44	316.02	312.48	316.88	312.7	316.87	316.4	314.87	314.78	311.55	314.37	316.2	312.16	318.34	314.95	313.88	311.3	312.45	313.81	315.31	311.98	316.48	314.69	315.13	315.84	315.35	316.65	314.9	315.51	314.27	315.28	318.47	315.75	315.14	317.49	310.94	314.89	316.37	314.25	313.58	312.58	317.04	314.24
313.39	315.21	316.16	318.49	313.05	314.97	314.79	311.45	316.81	314.84	315.64	314.98	311.49	313.16	313.77	314.5	316.04	315.33	320.66	313.75	314.49	316.18	316.21	314.8	312.44	316.73	316.11	315.53	316.82	310.98	313.51	311.07	318.11	315.13	314.58	312.64	313.76	316.13	311.45	315.53	312.75	310.59	316.81	314.87	321.47	314.6	316.27	312.6	316.33	312.83
315.5	317.36	316.67	313.17	313.41	319.05	313.73	311.95	316.18	312.54	312.87	314.98	316.63	313.99	311.97	314.41	314.07	317.7	313.68	315.9	313.57	310.53	315.78	311.99	317.34	311.43	312.91	313.5	314.98	315.53	313.53	316.4	311.19	309.85	314.85	313.65	315.96	312.37	315.58	317.83	314.85	315.15	319.81	316.93	317.86	315.49	309.91	315.54	316.32	316.54
313.53	318.45	312.71	314.64	312.88	314.31	311.34	317.14	314.85	313.28	311.08	311.14	316.94	309.83	310.72	312.92	309.1	310.09	317.5	315.4	316.01	318.89	314.27	312.67	313.68	315.41	313.47	313.37	313.73	314.21	314.65	314.81	314.5	313.83	310.74	316.8	316.7	312.84	315	314.44	310.98	314.85	312.51	313.37	314.33	315.75	311.8	310.67	310.52	314.03
303.05	303.65	306.09	299.46	306.53	307.63	306.73	303.89	303.98	303.03	304.05	306.57	302.39	303.92	305.08	304.26	306.15	303.45	306.53	302.38	302.08	303.06	303.6	306.27	304.75	305.78	302.5	305.69	306.15	304.25	303.16	305.78	303.06	303.87	304.69	304.99	306.93	303.87	306.79	299.88	305.64	307.24	304.26	300.46	300.75	304.55	305.3	305.7	304.29	303.84
305.17	303.33	307.65	304.63	303.3	300.09	306.32	303.53	305.49	308.48	305.99	301.71	303.15	302.23	302.41	301.1	301.13	305.18	303.97	306.22	301.33	303.41	304.75	302.69	307.85	300.14	303.29	304.34	297.45	301.59	302.09	309.08	300.03	303.19	302.56	305.84	308	305.26	303.83	304.96	302.19	305.66	300.84	301.6	302.9	304.51	302.06	303.86	301.32	306.45
307.28	306.42	307.4	309.19	302.84	307.25	306.42	310.81	306.8	308.81	304.92	306.72	308.18	306.69	305.45	306.94	304.97	305.11	304.06	308	304.85	311.84	305.54	304.9	308.5	306.56	310.02	308.55	305.53	307.11	307.24	307.38	306.97	310.09	312.91	309.21	304.29	307.56	308.78	312.84	305.5	309.27	308.34	307.33	307.32	306.04	306.6	308.24	308.87	306.9
307.51	308.56	307.33	306.61	307.75	308.67	310.39	308.94	309.82	306.31	306.56	308.1	304.62	305.49	312.86	306.36	308.41	307.58	308.96	305.31	305.36	307.96	309.32	308.45	310.56	310.76	307.58	307.76	306.62	302.33	305.83	309.43	308.94	306.25	308.75	304.7	304.3	306.99	308.82	310.59	308.46	306.68	304.5	305.68	310.77	307.32	309.87	306.55	305.89	306.46
328.1	324.99	325.51	325.52	325.49	331.26	326.97	330.88	329.87	325.02	329.27	329.26	326.21	325.41	326.95	323.13	329.42	328.22	329.59	326.16	325.12	328.43	327.93	325.64	329.45	327.82	328.91	328.72	327.67	328.78	327.73	326.61	328.84	325.13	331.37	329.27	325.04	325.16	329.23	328.9	326.17	328.33	328.28	326.68	325.21	327.49	329.94	328.24	326.79	325.56
325.51	327.35	329.37	326.54	326.99	327.51	327.73	325.92	328.36	325.7	328.51	326.21	326.42	327.94	327.13	325.82	329.1	327.51	327.69	327.45	327.94	329.83	328.59	329.21	328.73	328.46	329.21	327.29	327.21	326.41	326.99	328.77	327.34	324.71	328.75	327.92	325.55	325.51	328.35	329.58	325.97	329.94	326.19	331.54	328.38	329.08	331.74	331.23	330.89	325.29
315.51	315.49	313	314.17	314.77	315.44	314.04	312.98	315.6	312.36	314.93	313.37	311.79	316.47	313.93	312.32	311.66	314.69	315.04	315.58	314.89	313.69	311.41	312.19	313.21	315.4	316.29	315.1	314.13	314.4	316.68	311.95	308.68	312.21	313.92	315.41	315.35	310.48	315.47	314.36	317.38	315.98	315.45	312	314.17	314.73	314.18	310.74	312.23	312.5
302.76	303.94	304.43	308.47	307.89	305.66	304.56	305.13	304.56	304.21	306.94	307.8	307.39	306.22	304.28	306.11	307.5	306.45	306.78	307.7	305.6	307.15	304.33	307.83	305.94	304.81	303.02	306.73	306.81	302.29	306.21	304.4	307.8	303.82	309.58	306.8	304.41	303.94	304.49	306.45	304.89	304.91	303.73	304.38	309.18	304.1	304.13	306.49	304.32	306.64
301.27	300.36	303.62	305.63	303.44	300.12	305.68	307.14	305.86	300.07	300.85	301.95	303.37	303.56	304.33	306.34	302.56	301.78	303.59	301.25	300.15	306.55	303.72	302.15	304.26	301.06	301.74	303.54	305.12	301.76	304.05	302.53	303.86	302.3	301.5	306.13	305.14	301.28	303.3	301.78	300.36	303.18	303.47	303.38	304.52	306.63	302.41	301.98	307.15	301.18
299.83	299.92	301.56	304.21	303.49	305.39	302.26	303.96	302.38	305.86	303.27	301.69	301.3	302.89	303.89	303.22	300.13	304.64	301.24	299.64	301.56	304.74	302.07	305.09	302.67	302.11	301.9	299.54	300.83	299.61	303.25	300.9	305.24	302.22	301.09	301.11	302.89	301.38	303.69	302.32	299.94	300.44	304.3	300.36	300.58	302.37	305.9	302.62	303.3	303.26
315.97	313.84	315.63	313.11	311.93	314.8	310.83	315.08	314.75	316.9	314.65	316.22	312.78	312.93	316.06	317.38	313.21	316.82	313.28	313.9	314.97	314.42	313.61	317.82	310.28	313.71	314.42	315.64	313.66	315.93	315.36	313.15	317.5	315.21	313.18	317.5	317.92	311.74	313.46	315.87	313.61	315.87	315.26	317.87	317.48	312.85	316.17	312.54	314.28	312.63
301.56	298.17	297.79	301.56	302.47	300.63	302.44	302.23	302.78	304.41	300.1	297.94	302.42	306.03	303.53	302.38	302.72	300.19	299.26	300.87	300.85	297.86	300.77	303.1	300.92	300.26	299.68	301.76	299.96	301	301.61	298.39	294.45	301.17	304.03	299.89	300.12	300.5	302.22	302.26	298.3	298.92	300.23	303.36	297.71	299.13	303.33	303.32	305.25	300.34
295.01	289.64	290.33	295.11	292.23	294.9	293.76	294.65	291.91	293.08	291.71	290.25	294.57	290.71	292.77	294.28	294.37	294.64	290.75	291.9	294.98	293.09	293.85	293.72	293.2	293.91	295.03	294.96	293.28	292.77	297.36	294.24	298.29	292.22	296.62	292.25	292.49	291.95	295.46	293.24	294.02	294.27	292.2	294.92	297.78	295.79	294.48	294.81	294.14	295.37
311.99	304.91	305.63	311.2	310.92	306.88	308.43	307.91	307.53	307.42	308.96	306.69	309.18	310.1	312.05	308.32	309.09	310.07	311.79	307.33	306.81	309.94	308.01	311	310.71	304.85	309.23	308.77	306.19	307.48	310.37	307.77	308.21	310.36	309.74	308.73	309.35	308.36	310.83	307.67	307.25	306.78	310.23	308.09	309.49	310.37	308.23	310.95	305.6	307.46
312.69	314.57	310.1	312.09	315.1	314.12	310.63	317.52	314.13	312.36	310.62	313.33	314.13	313.5	314.1	308.95	313.49	307.53	310.91	315.78	313.47	311.47	314.98	315.12	310.75	313.91	315.08	317.9	309.62	313.86	310.82	310.91	313.09	315.81	313.87	313.44	313.59	316.88	316.66	316.77	313.14	314.96	310.63	308.48	313.34	313.51	316.52	313	317.92	316.28
304.07	308.58	303.85	302.87	302.72	303.15	307.02	299.77	304.55	300.11	305.02	302.37	301.16	300.39	304.93	302.81	305.94	302.85	304.11	302.41	300.49	303	302.4	303.11	301.08	303.48	302.4	299.57	301.65	299.97	306.21	309.35	302.8	305.54	304.95	301.62	307.08	303.02	302.79	301.91	305.02	301.84	304.5	299.74	303.29	304.9	303.22	304.6	303.73	304.95
315.49	317.43	320.02	319	320.29	318.14	318.15	318.52	318.44	317.62	315.48	319.04	317.82	319.37	317.26	316.31	318.76	319.5	318.79	316.56	315.58	316.38	315.92	315.27	315.17	319.78	312.55	317.47	317.12	314.79	320.22	312.43	316.93	319.71	322.14	319.39	318.79	312.19	316.4	317.13	318.72	321.5	317.76	316.43	314.38	318.81	317.56	318.91	316.89	319.24
314.08	315.79	316.88	314.92	315.06	313.37	318.91	318.24	313.94	316.79	315.57	311.56	310.79	317.93	319.39	317.35	315.29	316.4	317.17	316.54	316.42	313.01	313.63	312.63	318.44	314.21	315.09	315.14	317.04	315.86	313.33	310.24	312.15	315.31	315.79	317.54	317.96	315.16	313.63	314.33	318.01	314.34	313.69	313.73	312.92	315.61	315.52	315.07	317.46	315.12
305.39	302.71	306.69	302.53	305.8	305.36	308.11	308.48	308.83	305.21	306.94	306.22	306.85	308.23	303.91	308.04	309.35	307.78	310.11	303.72	306.49	305.66	305.59	307.9	304.89	305.19	307.37	308.16	310.95	307.81	304.9	303.03	303.37	303.54	305.27	306.52	306.66	308.9	304.38	308.71	309.05	303.92	305.67	307.75	308.72	304.86	306.91	308.72	305.9	306.95
315.19	308.8	308.46	313.64	313.71	311.91	312.83	312.07	312.36	316.28	312.77	310.16	309.41	311.65	309.98	313.5	315.19	313.28	309.5	312.17	314.85	310.1	310.68	314.67	315.79	311.53	310.72	315.47	313.83	310.46	311.45	316.19	310.95	309.94	312.63	315.14	309.64	314.37	310.71	314.27	314.07	313.15	314.96	311.12	313.39	315.76	312.23	317.07	314.24	314.86
308.41	307.02	309.63	311.57	309.98	310.17	310.51	310.94	308.97	310.65	311.71	310.1	308.08	307.33	305.26	305.08	306.16	310.1	305.64	311.33	308.18	309.26	307.74	305.18	303.81	310.37	306.68	307.96	309.59	309.88	311.35	309.08	310.94	310.08	307.02	308.46	310.29	305.54	309.36	307.94	308.01	307.36	312.93	307.61	312.67	304.6	308.73	310.12	307.58	308.77
297.96	302.21	304.62	304.42	298.39	298.27	297.89	296.68	301.72	300.62	304.03	301.65	299.68	298.65	302.45	302.9	300.83	303.83	301.56	298.2	301.11	298.42	303.17	302.12	297.74	304.27	304.71	301.78	302.32	299.64	301.48	301.83	295.07	301.82	302.18	301.9	297.52	300.57	302.01	302.9	301.92	303.01	300.98	301.2	299.18	303.5	299.01	303.55	302.6	306.22
294.88	297.51	293.61	297.51	298.22	297.63	297.5	298.07	296.35	296.6	293.3	295.08	296.49	298.55	296.56	297.18	293.66	300	296.92	295.48	293.74	298.7	296.26	296.13	297.57	295.39	293.32	295.54	298.11	298.04	299.17	296.48	292.46	299.84	297.23	296.35	298.28	294.47	295.64	295.49	295.08	297.97	296.21	302.39	298.41	292.91	297.92	293.77	299.06	300.39
324.63	327.25	325.94	328.18	324.42	325.91	327.32	327.04	324.61	323.26	326.45	324.2	325.6	322.9	324.67	324.17	326.54	325.47	324.6	325.07	321.57	325.46	325.49	325.82	324.7	323.88	326.04	324.25	326.35	324.43	325.64	326.28	322.78	324.28	324.02	321	324.83	321.97	324.36	326.68	325.56	324.74	325.01	324.73	326.26	323.57	325.61	325.21	326.39	327.58
310.66	313.68	312.06	314.45	310.98	310.84	314.12	307.85	306.44	313.33	307.9	308.55	310.46	312.31	312.06	309.78	308.98	312.66	314.98	310.81	311.07	310.63	310.58	309	309.36	309.78	313.34	307.46	306.94	317.04	308.78	308.58	308.55	310.85	310.73	309.17	313.42	311.19	309.25	309.96	311.45	312.74	309.53	312.59	313.93	313.31	309.23	312.28	311.52	312.61
302.73	302.87	300.96	298.4	296.17	298.84	298.53	299.47	298.86	299.66	300.67	301	296.55	300.11	299.8	298.07	299.1	301.32	299.88	301.27	303.45	299.74	296.26	301.44	300.52	299.36	303.32	299.86	297.94	298.88	297.59	300.32	300.19	297.95	298.24	299.18	302.61	297.89	299.01	301.48	300.81	300.99	299.53	299.52	299.57	301.97	300.28	298.61	299.18	296.88
309.23	308.28	306.77	307.32	312.36	309.33	308.2	310.06	307.11	310.1	308.69	309.56	309.92	307.47	309.74	308.51	310.18	310.22	306.18	310.09	306.62	309.65	308.26	308.58	303.86	306.37	311.05	311.04	311.84	311.33	312.19	308.35	310.91	307.2	309.57	313.4	310.27	309	308.07	309.08	305.44	307.93	307.66	308.1	310.24	310.21	312.99	303.91	313.05	310.7
307.05	305.33	306.61	308.67	306.76	305.01	304.87	305.71	303.4	304.86	307.05	308.75	306.18	305.33	305.64	304.35	305.32	308.47	306.31	305.02	305.33	306.36	307.86	306.47	308.2	308.34	305.61	302.88	307.07	304.56	305.64	305.48	304.57	303.01	305.65	307.1	304.19	304.73	307.73	306.98	304.34	308.89	309.42	304.91	307.91	307.46	307.42	304.35	302.89	307.02
310	303.95	305.44	309.12	307.2	307.2	303.62	308.48	306.59	306.1	308.07	308.35	304.67	308.97	307.9	306.9	306.4	308.41	302.9	308.97	305.59	304.26	304.47	308.28	304.58	303.93	305.2	306.17	302.49	304.66	304.87	307.23	301.99	306.03	304.74	306.62	305.53	304.48	309.45	303.73	302.31	305.93	306.43	309.74	306.1	307.61	302.32	306.07	306.96	305.28
323.8	327.67	325.85	325.09	325.87	325.16	324.62	322.16	324.88	324.65	322.18	323.55	324.36	328.72	322.24	323.26	325.63	325.01	322	323.01	326.75	323.06	324.52	325.43	324.03	324.64	326.52	320.16	326.07	324.25	326.3	323.05	323.01	327.23	326.94	322.65	324.12	324.11	323.75	321.66	324.63	327.26	321.21	323.12	326.16	322.69	325.45	325.12	322.92	323.85
330.09	325.21	326.61	329.71	331.84	328.05	328.14	327.77	325.68	325.89	328.37	326.18	324.57	324.37	327.93	324.32	329.2	325.65	328.2	327.41	330.6	325.5	328.19	326.98	330.55	327.8	328.09	325.75	328.7	327.1	327.01	328.72	328.79	328.43	326.19	326.52	330.56	327.33	326.46	328.67	330.27	326.53	328.94	326.76	326.36	326.58	330.97	329.37	329.66	327.08
322.45	321.34	318.34	319.07	320.31	313.34	316.15	318.23	317.41	316	318.05	317.92	319.29	316.89	320.2	317.94	318.96	320.41	316.4	319.2	318.62	318.38	320.24	314.98	320.04	322.27	318.27	313.19	320.44	315.93	316.97	325.6	318.25	319.92	319.52	319.13	319.53	320.53	317.54	319.36	319.1	317.31	317.57	316.54	316.57	317.42	316.76	318.63	316.49	317.04
295.91	297.13	293.44	293.7	295.16	294.92	294.64	296.48	296.76	292.24	293.41	290.51	295	294.55	289.93	295.53	294.79	294.04	296.84	294.24	295.08	296.92	295.61	295.36	296.36	293.1	300	292.52	294.68	291.78	291.08	294.21	296.22	292.79	291.82	293.84	291.77	294.74	293.38	293.14	293.36	293.15	296	295.29	296.14	294.09	290.04	294.51	296.86	295.33
312.5	312.8	314.12	311.03	310.3	310.99	311.9	313.59	312.99	308.95	313.06	311.13	314.12	309.78	316.3	311.71	309.44	308.72	310.58	309.1	308.99	309.68	314.2	312.47	307.97	309.03	315.73	311.08	310.23	311.47	316.89	313	313.62	310.38	311.63	309.44	309.39	313.75	310.99	312.89	309.55	311.76	311.79	315.6	313.2	312.75	316.87	308.46	312.64	307.39
300.47	305.06	301.19	301.12	299.89	301.62	301.67	301.88	302.52	307.21	304.94	303.43	304.39	300.84	304.3	304.22	303.08	303.06	304.65	303.26	302.66	301.64	302.01	302.47	306.55	302.55	304.03	301.29	302.1	305.3	304.14	299.57	304.67	303.04	302.01	303.56	304.97	304.59	302.68	302.54	303.53	301.98	303.84	302.63	304.4	301.45	301.16	300.59	304.81	300.74
316.76	317.52	318.16	319.08	315.09	317.68	315.17	315.8	319.81	316.99	313.62	318.84	315.78	314.98	316.89	316.56	312.78	317.52	314.03	317.06	312.28	319.21	313.01	314.4	315.42	315.78	313.04	314.36	316.47	319.1	316.12	318.87	313.6	315.71	315.88	311.8	315.33	310.63	317.22	316.78	312.35	314.84	316.33	313.71	316.17	317.01	314.67	315.1	315.41	317.16
303.15	303.28	304.88	302.59	303.3	299.89	301.47	300.42	304.07	304.65	305.57	304.53	302.65	304.69	303.34	302.79	306.86	303.15	302.35	303.33	303.98	302.39	307.13	300.43	305.82	305.38	303.95	303.87	303.2	304.66	303.71	307.04	305.79	302.95	303.29	301.51	305.37	304.33	300.86	303.28	303.07	303.78	306.49	301.27	303.85	303.73	299.11	306.8	304.83	304.27
314.57	312.8	311.88	310.89	310.71	309.52	310.86	310.33	311.39	308.51	308.95	311.93	312.33	312.71	306.8	311.09	315.32	308.09	309.51	312.16	309.78	311.89	311.49	314.73	312.19	311.59	308.31	309.42	311.54	308.73	310.32	307.31	308.77	307.22	311.79	310.25	309.02	314.28	311.36	309.06	312.77	309.89	309.68	311.85	310.05	309.58	310.06	312.48	309.31	312.42
326.73	325.39	327.33	322.28	327	322.8	327.6	328.71	327.86	320.83	323.97	322.84	321	325.96	322.85	324.79	322.66	325.24	323.04	322.94	325.24	324.24	326.78	327.89	325.41	326.75	322.85	323.44	326.35	326.69	324.87	330.46	321.61	324.97	326.64	324.8	326.46	324.3	325.7	325.54	324.85	323.76	321.48	323.46	324.85	320.2	321.75	325.87	327.58	323.16
310.78	315.11	312.51	312.43	311.45	310.98	309.54	310.49	312.01	310.05	312.57	311.66	304	314.85	311.61	311.03	310.38	315.4	315.48	311.18	310.88	314.89	308.69	315.36	313.35	310.28	310.15	311.52	309.45	311.18	310.62	310.86	313.78	313.72	313.38	315.23	311.67	306.58	313.45	311.22	311.42	310.88	312.99	310.39	314.61	310.32	310.95	313.17	311.73	311.56
306.42	302.82	307.16	306.18	301.73	305.12	302.57	305.43	304.49	302.78	307.53	303.38	304.66	303.46	304.69	303.29	304.51	303.82	300.89	301.31	307.13	303.75	302.01	305.94	300.34	303.01	300.53	303.2	306.73	305.64	304.73	304.54	309.88	303.7	306.79	300.95	305.12	302.84	303.99	309.4	300.9	307.47	304.81	304.61	303.91	304.06	303.99	302.62	303.51	305.63
302.29	303.56	307.32	303.28	301.38	303.46	303.53	302.3	303.16	301.25	303.43	304.73	303.66	300.34	302	300.76	304.74	305.94	306.36	305.16	303.73	302.28	300.67	299.2	301.87	299.18	301.73	299.7	301.16	300.38	303.46	302.02	301.95	305.69	303.13	300.96	299.83	302.67	301.97	302.55	304	302.58	299.93	302.15	304.19	301.54	302.29	304.25	302.05	303.89
313.63	311.81	312.15	312.01	311.97	309.31	313.02	308.59	309.45	311.5	311.89	312.1	314.47	313.42	312	313.5	312.17	308.73	314.18	314.73	316.69	310.74	313.64	316.27	312.06	306.36	311.84	310.85	311.67	309.95	313.13	309.92	311.99	312.97	314.02	310.67	311.46	313.01	311.47	313.34	315.87	309.57	307.49	316.42	315.37	313.65	311.88	311.13	310.69	316.41
300.88	300.38	301.57	309.67	303.87	300.82	301.11	303.46	302.18	303.88	301.21	303.91	300.79	305.01	302.81	304.2	301.68	301.48	301.26	305.11	299.82	303.41	304.07	302.61	303.21	305.45	302.91	302.09	304.57	300.01	301.93	305.57	303.52	304.25	299	302.2	300.92	301.52	298.39	303.22	300.57	301.41	301.37	305.16	301.06	302.64	302.4	304.64	303.02	309.81
323.44	328.4	323.33	326.95	325.25	323.81	325.14	323.93	326.38	324.11	325.8	327.06	327.87	323.94	325.8	324.47	326.18	325.34	323.34	327.02	325.2	326.28	327.19	323.54	323.19	324.42	324.47	323.29	323.23	324.2	328.22	324.11	326.93	325.2	324.64	325.36	324.91	321.09	325.83	326.76	326.11	326.41	325.53	320.17	327.13	325.28	322.31	327.43	327.72	325.27
304.74	302.78	304.36	305.38	303.43	306.47	305.84	302.95	304.54	304.65	303.55	305.85	302.8	303.94	306.03	303.72	306.9	301.08	301.54	302.29	303.62	305.52	303.53	303.96	301.94	302.39	306.42	304.96	303.2	303.67	303.96	305.74	303.23	303.5	304.95	302.99	300.83	301.29	299.54	302.26	302.79	303.2	302.69	303.84	303.58	305.58	304.4	304	302.62	302.11
316.42	319.34	317.4	316.33	318.02	319.73	319.61	317.6	318.33	316.66	318.91	321.39	321.25	318.33	317.91	318.75	316	319.98	323.16	317.39	320.91	320.08	317.34	320.11	318.74	319.54	319.63	320.76	318.62	322.31	318.94	317.31	318.76	321.35	319.2	317.77	318.46	319.94	317.22	319.27	320.8	319.89	319.29	319.03	316.74	317.96	315.25	319.79	318.28	316.65
313.45	317.22	313.56	316.96	310.25	313.86	314.47	314.95	317.09	315.09	313.32	316.29	315.63	314.18	312.95	311.96	316.21	313.66	314.96	314.22	317.32	313.5	313.19	315.63	311.96	313.81	312.87	312.62	315.08	315.33	313.46	314.62	316.24	311.31	313.46	313.51	317.08	315.93	312.93	317.13	316.24	315.79	312.37	313.76	312.84	315.97	313	311.18	313.1	312.8
296.13	295.23	299.34	293.92	295.03	294.64	293.16	295.17	293.16	291.25	291.86	296.02	295.19	291.66	293.78	292.76	294.34	296.13	295.81	294.63	294.12	293.62	292.85	295.24	295.51	294.43	294.49	295.6	294.39	298.39	293.3	295.41	294.86	294.04	294.91	293.08	297.32	294.64	295.44	295.89	297.74	293.85	296.62	292.61	295.43	292.16	296.24	296.18	297.08	299.86
302.02	304.42	304.89	304.98	303.67	304.28	306.19	308.63	302.94	300.98	306.62	305.65	301.74	309.35	307.19	305.73	305.36	305.87	308.28	302.63	304.68	306.96	307.35	308.43	307.97	301.64	305.32	304.74	305.18	304.8	306.54	304.97	305.34	301.22	306.14	304.74	305.84	305.97	301.55	307.94	303.56	308.34	304.82	302.54	303.73	305.31	303.95	311.8	302.67	304.98
310.89	315.17	313.8	315.31	314.09	314.62	311.92	315.38	315.08	314.32	310.82	314.82	314.66	311.75	315.55	315.29	314.79	311.42	310.03	319.22	309.82	315.22	312.31	311.53	310.99	311.74	316.02	314.77	313.47	313.53	312.98	313.93	311.73	315.9	315.15	313.27	314.3	312.32	315.04	312.62	313.88	313.03	312.13	312.36	313.2	312.51	309.42	314	313.56	313.3
315.24	312.08	314.28	314.22	318.83	316.57	315.09	314.5	317.19	314.42	313.44	314.13	314.45	316.59	313.93	315.04	315.14	307.88	314.72	317.82	314.15	310.87	315.96	313.27	312.01	315.92	314.61	314.52	306.85	309.6	313.68	309.15	314.08	315.11	315.53	314.63	318.59	313.81	316.01	311.25	319.35	316.18	314.71	311.67	314.99	311.2	313.12	314.97	314.41	317.7
316.41	318.17	318.11	321.22	322.06	320.67	320.16	319.28	321.61	317.81	317.57	321.45	316.16	316.62	318.55	317.07	320.33	318.57	319.95	317.89	320.92	316.86	319.59	318.87	319.55	318.35	317.91	314.91	319.05	320.25	319.27	317.6	317.33	317.29	319.46	316.4	315.9	320.69	318.71	317.79	319.68	319.72	320.48	320.91	315.64	317.5	318.37	317.25	315.79	316.06
313.62	313.78	310.88	314.27	311.87	315.13	313.74	312.33	313.5	313.64	309.48	311.1	312.91	313.45	309.07	314.13	314.92	310.74	310.81	314.82	317.45	315.76	314.42	313.75	312.88	312.98	312.86	312.48	313.54	313.4	313.06	313.35	310.2	310.36	317.73	310.41	314.34	312.43	312.35	313.51	313.93	314.21	313.44	314.83	315.56	314.37	311.22	312.85	316.12	310.14
305.79	305.13	305.54	303.16	304.01	303.6	307.1	305.57	304.87	304	307.59	305.28	305.55	309.8	303.19	302.12	305.31	306.04	306.5	301.53	304.13	304.66	302.74	306.98	302.29	307.63	302.48	303.91	305.85	309.94	305.92	309.25	304.7	305.2	305.72	304.11	305.29	307.75	302.91	304.96	307.05	303.6	303.49	305.13	305.26	304.4	304.03	302.88	307.26	304.45
314.58	312.68	311.35	313.97	313.31	315.45	312.35	315.52	315.3	314.06	316.66	314.23	315.33	316.64	315.78	316.56	315.51	314.52	311.72	315.94	315.89	316.29	315.04	312.21	318.56	312.25	315.06	317.89	315.54	312.07	313.95	314.29	313.94	315.76	316.71	315.94	313.37	314.09	316.75	316.64	316.12	316.03	314.4	312.87	317.35	312.57	310.21	317.19	314.79	314.2
294.27	295.2	292.77	296.86	293.63	296.25	298.56	295.03	297.91	297.07	296.26	295.4	295.39	298.73	296.67	296.72	299.2	292.92	298.96	292.46	298.23	296.62	300.98	301.45	297.21	295.92	298.97	298.98	301.42	298.46	296.97	297.18	295.21	293.71	295.07	297.02	300.55	295.31	293.67	293.46	296.65	300.03	296.66	292.2	293.07	295.45	295.29	296.71	296.96	296.58
320.48	325.1	317.64	318.67	320.98	319.1	317.35	319.52	321.79	322.62	322.06	316.7	318.16	318.58	319.43	317.67	324.25	320.26	318.04	320.97	317.75	317.06	318.61	317.89	321.32	316.69	320.77	324.73	318.55	320.42	319.79	320.61	320.03	316.93	318.97	316.88	319.18	317.24	317.72	320.59	320.92	316.97	318.7	319.94	321.4	316.28	319.3	317.72	319.98	317.46
328.1	328	323.47	326.77	327.83	328.63	330.27	326.62	328.57	332.73	328.19	328.48	325.63	327	331.24	330.46	327.31	328.3	330.39	326.17	325.06	327.75	327.99	328.37	328.64	327.08	330.93	325.37	327.19	327.62	323.66	331.62	326.18	327.24	326.9	328.25	329.4	326.56	329.12	331.12	326.39	331.95	325.77	328.44	330.41	327.41	325.6	327.31	326.3	330.65
317.27	318.56	317.15	322.72	316.81	319.45	316.65	318.74	316.11	318.16	317.11	318.67	319.2	316.27	315.94	319.69	319.64	320.07	316.6	320.23	318.8	316.94	319.02	317.94	320.86	317	319.89	313.55	315.8	316.18	317.67	318.37	318.73	317.15	318.06	319.61	318.03	314.91	314.22	316.86	319.07	317.04	317.83	319.05	319.32	318.52	317.29	317.8	316.41	318.27
302.21	299.37	298.46	303.29	301.73	299.93	299.79	300.6	303.96	303.3	302.22	302.09	300.2	301.35	302.99	296.02	298.78	301.42	299.15	299.15	301.33	301.76	301.68	306.26	303.01	300.54	302.35	299.7	298.02	298.44	300.9	297.83	301.13	303.74	302.19	300.96	295.16	303.6	297.34	301.29	299.05	303.21	304.03	302.6	298.19	298.14	302.9	301.61	303.49	300.37
309.67	304.76	307.25	305.94	304.47	303.51	308.09	302.46	300.14	304.07	306.05	308.26	307.5	308.6	303.33	308.34	305.07	305.06	310.41	305.82	307.09	306.79	306.4	303.92	308.65	306.89	307.92	308.42	304.85	303.93	306.74	303.97	307.94	307.09	306.87	303.57	303.94	308.12	305.18	304.85	308.64	308.59	304.11	305.43	305.68	308.62	304.9	308.12	309.05	302.36
312.2	311.8	310.59	308.75	309.51	309.25	309.12	315.37	308.85	309.03	308.8	308.95	312.43	310.33	310.31	313.02	309.91	307.82	310.18	314.02	306.9	312.37	312.53	312.67	314.06	309.8	310.7	311.58	309.06	309.23	308.09	313.51	309.62	309.03	310.87	310.93	313.15	311.36	312.68	310.97	310.48	310.14	309.64	311.43	306.69	314.26	309.05	309.89	311.84	312.24
326.11	330.79	329.18	326.14	329.45	326.82	323.97	326.46	326.82	328.58	324.6	326.41	328.82	329.24	326.37	329.05	330.87	328.41	330.3	327.98	325.49	329.25	325.76	325.84	328.99	327.17	330.69	327.5	329.23	326.83	323.39	326.42	331.05	326.64	328.75	325.95	327.75	328.11	331.28	330.56	325.77	332.18	330.7	331.31	330.35	329.25	326.31	324.53	327.49	329.04
311.14	317.87	313.97	316.83	310.51	314.17	313.88	317.67	311.7	315.28	315.17	311.04	312.49	313.71	314.08	313.24	312.93	313.18	312.6	314.02	317.71	312.02	315.67	316.33	314.8	314.57	315.26	314.05	312.92	314.08	316.75	309.84	314.52	313.18	313.34	311.46	313.51	310.09	313.47	312.59	314.8	314.77	313.4	311.16	312.2	312.95	312.47	314.05	314.12	314.83
315.67	312.81	315.42	312.45	310.2	312.78	311.98	311.25	310.25	312.84	315.08	314.93	314.61	312.61	311.03	314.06	311.31	313.18	313.19	311.58	312.6	312.83	310.94	314.04	311.49	312.55	315.25	314.18	312.58	311.91	309.84	313.78	315.04	313.39	310.66	312.36	312.81	312.22	313.8	313.13	308.58	312.45	314.83	314.26	311.15	313.26	310.64	313.53	315.25	308.28
320.32	320.62	320.63	318.32	321.76	321.63	318.82	318.47	321.88	318.87	315.55	319.54	321.54	321.3	320.59	318.02	318.43	317.68	317.89	320.15	317.47	318.11	320.64	319.12	316.69	323.05	319.11	322.37	318.84	320.87	318.18	320.16	319.09	321.22	320.67	316.48	324.12	319.05	322.59	318.94	322.23	319.66	322.98	318.62	318.67	317.7	320.4	318.32	319.91	317.17
304.22	305.57	304.22	302.87	306.8	305.42	303.43	304.16	305.64	303.04	305.34	307.06	302.13	309.82	301.31	302.54	306.61	305.53	305.75	306.91	307.18	303.67	303.54	304.68	303.38	303.42	303.02	302.17	306.94	306.98	302.69	303.96	300.4	305.42	309.81	304.93	304.12	304.32	300.76	303.85	306.12	305.26	301.41	303	307.17	306.6	305.97	304.01	304.39	308.93
311.33	314.14	312.56	314.11	314.62	314.51	314.41	314.71	314.25	311.87	316.73	309.14	315.59	312.98	311.63	314.83	314.51	311.43	315.94	313.13	315.36	310.76	315.41	315.56	313.51	315.99	312.87	319.09	312.01	310.88	312.35	311.82	313.94	313.81	312.82	315.25	315.01	310.81	316.01	312.9	313.17	312.19	311.78	313.3	314.85	314.21	316.58	314.97	312.31	311.66
321.27	319.42	319.29	319.2	319.69	321.02	319.21	319.98	319.6	320.14	318.02	318.3	318.68	318.5	320.21	321.3	315.65	322.8	318.63	316.66	319.21	320.15	320.39	322.48	318.34	317.49	320.98	316.29	318.29	319.29	318.34	323.65	321.94	318.49	318.84	318.89	317.43	318.91	316.35	318.96	319.37	317.28	321.54	320.42	318.86	319.83	321.74	316.29	318.72	319.1
316.72	313.97	313.95	313.16	316.87	313.88	314.53	314.29	311.02	318.38	315.62	314.25	316.07	315.04	311.64	318.77	316.67	316.86	316.88	313.8	315.8	312.37	312.22	316.46	315.39	316.44	314.04	314.3	315.21	316.83	317.65	313.22	315.14	318.42	318.16	311.29	315.78	316.55	313.03	315.5	312.44	315.14	314.78	312.73	312.19	312.66	316.68	314.04	319.69	313.05
303.93	301.79	302.88	302.43	305.28	297.78	301.03	302.25	301.12	301.91	302.87	302.5	303.56	304.25	302.7	300.49	301.65	304.07	300.87	305.64	303.72	306.08	300.71	300.93	304.67	300.45	305.67	299.52	304.79	302.11	298.03	300.35	299.2	300.18	302.79	302.95	298.22	298.31	302.56	306.02	300.76	304.12	303.24	302.48	299.38	302.49	302.8	296.03	298.72	299.9
299.05	297.65	302.08	299.38	304.74	297.67	298.07	298	300.8	299.91	300.93	302.89	295.71	298.15	297.92	301.9	300.27	296.12	302.25	298.49	302.56	301.27	300.92	300.56	297.81	300.54	302.15	292.92	302.24	300.6	300.76	297.55	298.1	300.25	298.9	299.4	301.8	300.67	302.57	301.3	297.01	302.56	303.79	300.53	298.33	300.18	299.18	300.88	300.52	300.5
312.91	316.43	316.45	317.48	314.19	314.64	317.45	317.65	318.07	312.3	318.26	318.43	313.27	312.25	314.25	313.07	317.07	313.77	314.5	314.36	314.73	315.55	317.35	313.44	316.35	312.01	311.57	316.43	313.75	312.75	313.34	316.66	315.96	310.78	313.64	318.38	314.02	314.44	315.95	315.91	314.87	314.28	312.29	314.53	314.38	314.64	315.08	316.44	317.79	317.99
305.15	303.56	303.89	304	306.39	302.22	301.66	301.92	300.9	302.59	303.8	300.33	302.59	301.55	303.06	303.11	303.83	305.65	299.28	303.28	301.98	303.15	302.7	302.54	306.57	303.86	307.21	301.75	300.18	300.78	305.25	302.2	303.99	304.25	306.42	304.77	302.27	302.8	301.18	301.14	300.27	302.33	303.31	303.04	303.03	304.31	304.42	302.61	303.2	303.21
324.67	326.46	330.52	326.37	325.5	328.49	325.93	329.08	330.33	333.48	328.72	323.85	328.72	326.12	329.18	329.84	326.18	327.88	328.27	326.48	324.91	327.87	328.21	328.37	324.38	325.92	325.98	329.48	323.07	329.45	326.67	328.75	327.39	327.55	327.59	326.78	331.41	327.37	324.62	324.72	329.7	328.83	327.71	329.4	326.63	328.33	327.37	325.5	327.41	326.2
306.56	306.14	305.97	303.78	303.24	305.74	307.81	310.11	308.74	308.27	305.99	305.7	306.08	306.43	306.31	305.42	302.31	307.84	307.57	306.99	309.17	306.88	304.16	310.92	303.11	308.6	306.86	306.29	310.29	304.09	308	304.23	306.18	308.38	306.42	304.2	306.83	307.46	304.56	302.06	303.3	307.95	305.23	304.19	304.62	306.89	308.58	308.45	307.03	307.37
314.68	311.47	313.59	313.25	313.18	314.74	315.54	317.81	315.01	311.71	313.37	312.98	309.05	312.13	311.4	312.35	311.73	312.27	310.53	313.55	311.33	311.11	311.08	313.13	314.21	313.59	311.55	311.07	313.4	311.75	312.01	313.82	315.2	313.33	307.52	313.57	316.3	310.47	313.16	314.2	317.21	315.15	313.94	311.57	313.51	312.43	311.6	315.14	313.51	308.38
324.64	327.09	323.75	326.16	324.82	324.42	324.69	328.78	324.17	322.94	328.04	324.71	324.94	323.61	323.92	323.58	323.34	326.6	323.9	324.83	324.26	324.23	321.96	323.12	322.83	325.44	326.65	325.31	326.84	323.84	327.97	324.94	324.08	326.04	322.83	325.92	324.76	325.25	324.33	327.05	324.92	325.35	327.76	327.71	320.88	322.92	324.81	323.96	322.86	326.42
309.06	312.75	311.19	309.89	310.88	311.85	312.15	309.31	310.96	309.59	314.05	306.52	309.51	309.08	312.71	311.18	307.45	310.52	313.36	312.03	308.78	312.36	312.77	312.32	310.44	311.14	308.94	314.61	312.14	309.63	306.55	311.78	311.87	310.75	308.77	311.37	308.16	312.45	310.67	309.89	311.35	308.4	312.2	310.87	309.22	309.36	309.94	307.72	312.37	313.52
294.78	291.51	298.96	295.09	293.59	298.13	296.98	296.6	292.98	295.66	297.78	294.38	293.98	296.21	295.36	291.97	293.23	294.67	297.33	294.29	296.97	292.52	292.31	295.23	296.37	290.83	296.9	295.34	294.94	291.53	294.29	295.01	294.57	295.25	297.26	291.95	295.85	294.16	296.79	297.53	294.58	295.35	294.87	297.4	295.37	293.41	295.3	296.03	295.1	294.48
305.81	311.51	309.45	306	309.03	308.37	311.24	312.53	310.47	311.88	310.89	308.9	308.14	308.14	309.93	310.94	306.16	311.75	308.94	309.27	308.59	308.13	307	308.99	306.63	308.03	310.26	306.73	310.53	307.08	308.18	308.92	308.69	308.69	307.14	310.15	305.97	308.59	309.11	307.8	307.85	309.34	310.02	312.22	307.14	307.14	309.33	308.63	308.66	310.16
304.77	300.99	302.12	303.15	301.37	303.18	303.64	305.21	300.69	305.15	302.2	303.09	304.74	300.33	302.09	301.04	302.6	306.56	306.02	303.35	302.75	304.63	304.24	304.75	302.5	298.94	301.84	304.54	306.99	298.77	302.27	302.66	306.66	302.47	307.23	300.95	302.62	302.31	301.09	306.42	301.03	299.86	305.77	303.11	306.06	305.91	302.76	300.99	303.76	305.45
303.15	304.11	300.26	300.49	296.97	301.88	301.99	300.98	297.44	302	300.81	300.15	301.91	305.34	298.99	298.6	300.55	299.92	301.87	302.58	299.29	298.59	301.07	295.92	300.11	303.54	302.59	300.84	301.05	302.13	301.5	304	301.68	304.21	301.5	305.73	307.48	294.68	300.83	302.08	304.18	302.16	300.31	298.87	301.16	299.1	302.66	302.13	301.79	302.3
295.18	293.63	295.48	292.69	295.95	292.38	296.04	295.53	295.85	294.2	290.73	293.23	291.41	292.23	294.08	293.58	295.83	295.5	294.13	298.57	297.96	294.77	292.56	292.32	293.8	291.63	294.78	294.5	296.98	294.43	295.17	292.47	292.27	293.11	295.37	294.93	291.66	295.05	292.47	297.68	292.79	297.53	295.15	292.96	291.65	292.38	294.13	291.74	296.33	291.03
295.8	296.96	292.74	291.93	298.88	295.36	300.74	292.98	294.42	297.04	296.36	290.85	295.15	296.16	296.16	294.6	297.41	295.03	297.27	293.64	299.77	294.29	294.13	295.17	291.48	299.65	297.34	294.77	297.28	295.04	292.9	296.98	295.94	294.45	291.59	293.33	293.46	295.07	293.13	293.99	293.93	297.05	298.46	295.56	292.15	293.45	293.35	294.7	298.09	294.25
318.75	319.9	321.69	317.69	320.25	317.91	319.64	318.48	320.81	319.39	317.61	320.88	322.11	320.12	319.45	318.79	315.13	321.38	320.97	319.34	319.32	321.53	320.34	319.67	317.87	315.5	316.63	317.23	315.78	316.8	319.84	320.84	316.49	318.07	317.54	316.66	317.27	319.59	319.19	318.58	314.69	319.24	318.7	316.48	320.85	322.67	320.02	321.59	321.52	321.14
304.6	304.81	303.99	303.21	300.93	303.65	302.78	301.72	304.42	306.35	301.6	301.33	304.39	308.35	302.85	299.01	300.99	306.02	304	303.62	302.4	304.65	300.68	301.75	306.48	305.17	302.1	303.32	303.05	302.28	303.24	303.82	304.47	305.71	300.57	304.63	302.36	304.03	303.72	299.41	304.66	304.59	302.02	302.98	300.57	299.71	306.26	302.94	302.81	303.27
316.34	314.03	313.79	313.27	315.55	314.75	314.85	314.71	314.35	314.17	314.2	316.55	315.19	314.26	312.41	312.96	314.76	313.55	313.53	315.08	315.4	312.82	311.38	310.4	313.15	309.88	313.55	312.16	312.29	310.14	313.37	314.47	313.16	315.34	315.25	312.66	311.06	312.02	310.44	313.1	314.27	310.86	313.66	318.24	314.05	313.94	312.83	313.79	313.45	314.42
297.89	297.02	301.01	301.34	299.48	301.69	301.17	297.75	300.27	299.28	296.43	299.91	302.93	302.61	300.41	299.8	295.16	302.26	303.01	302.82	299.66	294.49	296.75	303.16	298.71	300.68	296.32	304.68	297.81	297.53	300.92	300.61	301.31	299.98	295.11	299.29	301.34	301.33	301.12	297.83	297.75	300.89	300.34	299.57	301.46	301.04	302.3	297.67	295.79	295.49
302.79	306.53	306.49	307.05	308.07	303.79	305.27	304.76	303.83	306.28	305.73	307.22	301.76	304.08	306.51	306.01	305.4	306.83	306.77	303.47	304.19	307.71	308.03	305.25	307.5	307.3	306.87	303.26	305.28	306.63	305.22	305.85	302.5	301.98	305.62	305.92	307.41	308.78	305.88	303.5	301.66	304.69	306.48	306.87	305.86	309	303.05	302.92	306.63	309.44
308.59	307.52	304.93	304.47	303.18	306.3	305.63	303.62	301.55	305.68	305.53	308.87	299.39	306.09	303.31	307.03	304.81	306.03	304.06	303.86	304.11	303.83	305.73	301.71	307.42	307.23	306.01	305.01	306.68	306.06	304.44	306.64	304.78	302.9	300.72	306.12	302.88	305.38	304.5	304.55	303.21	304.49	304.51	302.06	306.63	305.19	304.13	306.83	301	303.62
311.63	317.34	311.16	311.47	311.16	315.24	314	319.45	313.64	316.31	313.89	316.57	310.9	317.38	309.88	314.8	316.57	312.96	315.9	314.72	316.17	314.87	314.3	315.98	312.65	314.78	310.52	312.38	314.14	316.1	315.81	313.99	314.68	316.37	312.14	313.3	315.83	313.21	313.73	313.17	312.11	314.3	311.91	315.67	313.04	313.69	313.27	314.13	314.08	308.47
303.75	310.38	308.19	306.96	308.99	309.08	304.08	303.48	304.44	309.23	306.45	305.79	306.47	306.41	301.5	309.84	304.6	307.01	309.55	308.44	301.95	307.47	307.73	306.56	306.01	307.85	309.02	307.49	308.46	303.29	307.27	309.5	307.98	309.86	308.57	306.38	305.26	306.49	304.72	305.87	304.83	306.33	303.67	306.58	303.18	304.08	306.49	307.87	306.37	309.32
309.98	313.16	313.34	311.87	312.11	313.78	311.74	312.84	310.56	307.85	309.89	310.05	313.51	309.61	307.68	312.27	310.74	314.15	312.17	312.11	310.34	310.72	312.52	312.56	310.03	313.22	312.68	311.87	314.81	308.82	306.78	312.97	312.67	314.28	310.81	311.67	312.53	310.3	309.21	310.92	310.38	312.12	310.42	313.42	308.72	310.78	310.76	309.02	312.52	312.31
312.97	311.79	312.17	314.24	313.75	311.25	313.13	314.03	310.63	310.02	312.05	314.14	312.2	313.14	315.48	311.55	314.72	312.68	314.22	309.13	313.45	311.09	312.29	315.92	312.77	314.51	313.1	311.97	316.32	311.92	314.53	311.65	318.11	312.62	314.65	311.79	316.26	308.89	311.61	312.49	313.73	312.32	309.12	315.59	316.22	315.05	314.1	311.7	313.74	316.38
306.39	303.79	307.4	300.94	306.59	301.15	304.25	302.17	306.03	305.3	305.92	306.49	306.09	305.21	304.18	306.59	304.37	307.66	303.41	307.97	307.31	301.5	305.07	302.36	304.65	302.21	305.47	305.93	305.26	301.89	307.14	306.61	301.64	302.92	307.93	302.95	304.16	306.69	304.92	303.18	308.18	303.2	303.8	305.67	303.35	304.44	301.95	303.25	305.84	304.55
311.72	312.76	315.11	315.05	310.87	312.67	313.35	313.14	312.48	310.39	313.24	312.63	312.46	309.43	316.33	312.47	316.35	309.47	316.11	310.84	309.76	311.99	312.9	309.75	313.02	313.23	314.16	312.5	312.99	307.8	312.63	310.56	311.04	311.29	314.43	313.51	312.05	312.25	314.08	312.4	311.87	310.96	310.54	312.19	310.86	310.42	312.03	310.23	310.67	309.44
314.36	316.14	312.94	315.63	312.42	314.82	318.77	316.27	316.88	312	318.75	311.38	313.92	316.97	317.14	318.67	315.41	314	313.58	314.05	315.03	313.29	312.68	313.91	311.55	314.16	316.13	313.15	315.45	312.61	312.88	313.56	316.03	316.29	316.41	315.61	315	313.67	314.05	314.57	315.31	314.01	314.86	315.73	313.66	312.79	313.36	313.47	312.63	318.37
301.42	306.15	303.34	306.42	305.82	305.72	305.38	305.79	304.61	303.53	303.9	301.87	305.9	305.79	303.82	303.57	306.48	302.18	304.86	302.61	307.51	305.89	305.17	307.21	304.41	305.66	308.29	303.66	305.02	308.2	303.5	302.02	307.49	306.14	305.3	300.68	302.6	305.74	303.09	305.2	307.4	308.83	305.06	303.08	305.91	303.67	300.39	301.67	301	304.87
326.61	328.26	325.62	330.53	332.46	325.54	327.74	330.84	327.55	329.25	326.94	327.42	330.27	328.62	328.76	324.94	328.98	330.15	327.58	326.83	330.16	329.92	329.26	326.94	328.83	331.88	325.87	330.3	329.32	329.31	330.12	328.47	326.58	327.43	331.51	330.44	325.09	328.61	330.08	331.71	327.5	330.66	330.54	327.81	329.03	328.11	331	327.97	328.59	327.29
305.2	303.27	305.01	309.19	307.9	307.04	306.01	307.8	305.38	307	304.42	306.31	305.35	305.88	306.96	306.51	303.72	304.04	306.76	306.47	308.46	305.79	306.97	308.21	306.08	305.59	305.02	310.85	306.3	307.1	302.98	303.36	306.38	306.87	309.09	307.89	303.7	304.97	308.07	305.02	306.42	304.22	307.88	307.28	306.96	307.22	304.55	304.71	305.35	306.98
329.77	327.09	323.86	324.57	324.85	326.61	323.97	324.14	325.13	325.18	324.13	328.7	327.67	326.84	329.32	324.62	322.24	325.89	326.18	327.29	327.95	327.25	324.41	323.18	325.69	323.28	325.99	325.48	326.22	325.98	322.62	324.02	325.57	320.84	321.81	324	323.26	322.95	324.39	324.45	322.55	327.47	324.11	326.44	328.66	327.16	325.06	327.25	328.84	325.56
303.37	301.42	304.49	305.99	305.78	306.56	306.48	308.73	304.33	310.34	307.56	305.8	307.16	306.32	305.16	301.84	308.73	310.26	305.98	303.98	307.2	304.79	304.24	305.85	306.62	301.58	309.65	307.12	305.5	304.17	308.88	304.94	306.15	308.88	305.17	306.11	305.08	310.68	308.48	303.79	304.72	304.31	308.72	309.89	305.09	306.52	307.72	304.31	307.6	309.84
308.34	311.52	311.24	311.16	308.51	311.43	309.01	304.95	311.48	307.58	306.89	310.37	310.17	307.48	311.68	308.86	312.69	310.28	314.3	308.97	309.78	310.47	313.46	310.85	309.43	312.31	313.14	313.92	310.24	311.32	311.2	314.02	309.5	308.32	307.62	308.99	310.17	310.52	310.88	307.73	311.73	306.6	310.16	312.22	311.1	312.09	309.76	312.08	311.9	308.67
316.4	317.55	315.56	314.4	319.66	316.21	317.81	315.85	316.54	316.83	316.7	316.95	316.46	318.84	309.44	318.8	313.64	316.52	317.77	317.11	317.93	316.54	318.03	317.95	313.41	318.15	315.84	316.19	317.75	317.45	318.46	317.53	316.66	316.5	319.54	320.05	314.73	318.29	317.97	315.98	318.75	319.71	314.77	318.68	316.87	314.02	316.64	316.66	316.59	317.49
315.3	311.7	314.89	316.96	312.11	317.84	316.55	314.58	316.69	314.07	315.14	314.08	314.11	315.29	315.71	315.41	313.12	314.84	313.14	311.62	310.95	316.59	312.98	314.37	315.61	315.07	313.75	314.02	311.7	312.24	313.96	312.43	315.25	314.74	314.66	313.45	313.26	316.1	314.78	313.93	312.48	313.98	312.25	312.27	316.66	313.6	314.52	308.97	316.51	311.78
307.59	306.99	304.46	308.96	306.29	307.72	307.13	304.11	304.29	302.99	304.09	306.87	305.23	306.3	309.1	305.34	305.42	309.41	305.56	306.19	308.84	307.86	307.16	308.2	310.48	310.83	310.1	307.38	302.18	307.28	309.04	303.23	305.59	305.25	306.05	309.48	304.76	309.36	309.12	308.61	306.52	306.87	307.63	309.69	308.3	304.68	305.27	307.32	300.71	308
306.6	305.03	306.47	307.07	302.48	304.12	304.83	304.9	305.75	301.91	303.63	301.62	303.23	305.92	303.01	305.23	305.41	305.25	302	309.6	306.37	307.63	304.56	301.91	306.75	307.02	303.16	307	305.9	306.69	302.82	302.41	305.48	303.92	303.81	304.45	307.97	302.9	300.66	306.2	303.13	304.67	305.07	304.49	304.5	305.29	307.17	304.81	306.71	307.63
304.73	306.81	304.39	303.33	305.67	303.9	304.5	307.02	305.67	306.09	304.56	305.78	305.7	306.16	305.33	304.41	306.83	306.5	302.41	305.25	305.65	306.66	303.69	301.83	306.06	304.14	304.51	302.45	305.77	307.18	306.42	307.57	303.58	306.78	305.99	306.67	305.67	307.47	302.99	304.74	308.67	307.79	303.34	304.95	305.57	305.85	305.92	306.8	304.48	306.94
315.16	318.47	315.23	314.02	314.64	315.57	312.88	313.46	316.14	311.86	316.62	309.53	311.46	316.95	313.23	312.71	309.39	313.67	316.04	313.85	312	313.01	316.26	312.65	312.39	313.8	315.11	311.98	314.39	319.55	317.16	312.97	317.49	311.37	314.13	314.9	313.73	316.76	312.27	311.09	314.37	309.92	313.09	315.27	313.68	311.08	313.92	314.89	313.6	315.77
327.74	327.78	328.81	331.5	330.38	328.14	329.3	330.76	329.62	326.16	324.65	325.89	330.75	332.36	328.27	331.12	329.25	329.26	326.55	324.92	328.92	329.99	325.94	326.65	329.92	330.42	330.38	329.03	329.69	332.8	325.62	328.01	328.8	327.14	330.14	333.04	329.76	325.43	329.07	331.63	331.99	329.7	325.88	326.96	327.78	326.73	329.58	329.3	330.44	328.09
316.3	319.32	321.22	320.3	320.06	318.14	318.49	317.11	319.83	315.79	319.81	320.02	318.33	317.28	317.14	316.1	317.82	319.57	317.28	317.98	320.09	317.12	319.04	320.85	318.81	316.72	319.57	319.41	318.14	318.55	318.67	317.95	319.14	317.79	321.67	321.56	321.62	318.61	317.02	319.77	317.41	316.52	318.21	317.25	321.86	317.32	317.37	314.83	318.77	316.96
321.16	320.14	317.12	317.32	318.16	318.53	319.14	314.41	319.8	320.78	317.57	318.79	315.02	316.3	316.07	320.53	320.11	317.56	318.79	318.37	316.16	317.69	318.74	319.48	319.98	317.35	319.98	319.26	318.4	315.97	319.59	318.06	317.58	316.16	320.25	318.92	322.21	319.01	317.24	319.59	319.21	318.43	316.45	320.8	320.61	316.12	319.07	318.96	314.64	316.42
304.68	299.2	299.2	303.8	300.47	305.26	300	302.64	297.49	301.07	304.32	301.85	300.06	303.28	300.01	298.29	300.3	300.4	301.57	301.64	304.11	301.62	303.67	298.87	300.92	302.33	301.32	302.54	297.96	302.85	300.34	303.83	297.27	299.84	294.73	300.62	298.45	299.18	303.77	298.34	303.75	305.15	300.99	300.84	302.23	301.22	303.06	302.51	301.81	303.5
319.92	317.34	321.96	320.55	318.11	317.04	319.01	321.04	320.67	320.15	318.95	320.3	322.78	318.1	315.23	317.36	322.66	318.81	320.32	320.95	321	319.5	317.56	323.32	318.87	317.28	318.95	317.21	320.17	316.84	319.83	318.09	317.77	318.12	322.15	321.04	319.45	318.01	320.61	319.95	319.3	320.46	321.8	320.64	315.75	322.34	321.09	316.75	318.27	318.7
313.2	313.91	313.22	314.8	317.55	315.72	316.76	314.83	313.42	315.22	318.83	311.58	315.65	311.72	316.64	313.82	314.42	314.91	315.27	314.27	315.15	314.21	314.71	315.72	314.12	312.72	319.17	314.23	316.95	316.51	315.95	312.18	316.78	317.04	310.63	313.16	312.61	316	315.89	315.77	311.78	310.42	312.12	315.03	316.63	317.39	314.57	313.77	314.95	316.2
312.98	317.8	315.59	313.56	312.21	308.76	312.9	312.54	314.64	312.51	312.62	313.72	316.6	309.64	311.31	315.03	311.73	312.27	315.57	316.17	314.01	309.42	312.36	312.36	314.3	312.71	313.14	314.82	312.28	310.77	314.79	311.49	310.31	309.24	314.25	312.99	316.35	317.15	316.44	313.48	312.6	314.31	311.34	314.16	314.47	313.67	314.14	314.22	308.23	312.78
319.54	317.71	316.84	318.44	319.59	320.77	320.79	318.49	317.91	319.88	315.7	318.62	317.8	319.54	318.77	317.97	318.89	320.21	323.52	319.07	322.82	318.37	318.58	320.43	318.28	321.85	317.59	316.5	320.86	318.96	315.85	317.97	315.57	323.37	320.15	317.43	317.42	316.93	316.54	313.48	318.25	318.08	318.74	320	320.7	319.34	322.86	316.87	322.04	317.13
316.67	316.44	313.39	318.85	314.35	317.29	313.73	312.97	317.25	313.32	312.01	313.37	315.76	317.22	317.34	309.67	315.93	316.48	311.8	317.28	316.28	317.3	316.94	315.47	313.65	315.01	314.85	312.8	315.73	313.56	315.36	313.86	316.7	315.4	319.99	312.65	312.76	314.96	316.46	316.26	313.6	317.95	314.06	316.1	312.49	313.9	316.73	314.29	318.73	316.36
318.05	313.52	317.38	316.4	314.77	315	315.94	316.66	317.97	319.03	318.36	319.99	317.01	316.68	316.17	315.7	321.82	317.68	318.36	319.59	318.06	316.11	316.85	317.17	318.88	320.48	317.76	320.01	323.74	316.55	317.91	317.21	317.96	319.43	317.27	318.44	317.57	315.72	316.07	318.58	321.16	317.31	321.89	317.79	316.71	320.95	319.91	320.84	319.69	317.74
310.69	312.56	310.42	305.86	315.53	312.04	310.78	309.87	311.64	312.2	312.19	311.91	311.92	311.45	308.44	312.2	307.12	310.33	310.64	312.41	316.12	308.02	312.88	308.52	311.99	312.16	309.55	309.66	309.32	310.36	313.18	309.54	312.01	308.63	315.5	311.31	313.31	310.86	313.01	313.62	310.44	314.74	310.48	315.17	311.65	310.73	307.41	311.15	314.06	311.99
296.77	293.23	295.22	294.23	295.51	295.6	296.72	293.3	294.79	297.74	297.28	295.75	295.5	294.64	292.96	293.25	297.93	293.9	296.58	291.52	295.52	295.48	291.58	296.58	296.47	296.39	296.68	294.21	296.52	297.1	295.65	292.18	296.15	296.78	296.98	293.96	295.59	295.34	295.16	294.89	296.76	296.49	299.72	295.62	293.8	295.28	296.15	298.33	295.02	299.26
302.42	300.95	301.45	302.55	301.01	301.24	301.8	304.1	298.92	302.76	301.35	300.5	299.4	300.75	296.9	298.1	301.8	302.4	298.42	302.49	301.84	300.14	300.28	304.05	301.23	301.23	303.02	299.4	305.72	306.06	301.58	301.72	299.84	303.21	298.98	303.83	305.12	300.54	301.01	306.3	300.24	303.1	304.3	301.45	299.65	303.23	301.64	300.67	301.29	302.64
324.91	330.82	327.16	331.56	327.88	326.19	330.88	325.89	326.47	330.33	329.62	328.7	325.13	326.67	327.97	326.38	330.74	331.67	329.78	327.8	331.89	331.33	328.18	329.48	326.05	327.11	330.76	326.58	329	325.48	327.71	327.62	332.18	327.31	325.63	332.73	325.89	326.59	323.96	325.28	326.63	328.3	327.67	327.3	328.61	330.83	327.06	329.21	331.7	326.57
312.84	314.5	314.84	312.75	314.71	312.65	314.87	314.66	312.08	313.05	312.17	316.88	315.72	311.86	314.1	313.86	313.03	315.73	313.97	311.29	313.31	315.51	311.07	312.37	319.07	311.94	312.77	312.91	309.55	313.28	311.55	315.45	310.1	312.49	312.9	312.47	313.33	312.29	308.08	312.21	316.07	312.59	312.1	309.67	311.68	311.18	313.58	313.77	310.85	310.95
312.4	313.55	308.87	311.25	311.26	312.83	317.47	317.91	310.74	312.75	310.57	316.28	314.63	315.21	313.97	311.7	313.23	312.18	311.02	314.74	316.45	315.25	316.01	315.81	318.97	312.45	316.07	312.12	312.23	316.34	314.04	313.09	318.81	313.39	314.1	314.35	315.14	317.91	311.86	312.98	316.13	315.79	314.92	312.57	314.93	316.95	314.7	310.01	315.24	316.33
328.09	328.07	325.36	326.45	325.16	327.7	331.59	329.07	330.06	327.13	329.82	328.44	327.02	330.49	327.68	327.93	326.14	331.31	330.23	325.93	327.64	326.42	330.21	325.26	329.32	332.73	329.39	330.9	327.27	328.86	323.36	326.65	325.39	328.87	326.27	329.8	326.86	328.78	325.51	327.2	325.7	329.02	328.1	329.07	330.99	329.3	328.98	327.55	328.48	328.3
315.07	318.17	315.88	317.92	315.11	315.07	316.59	310.09	316.09	314.54	317.62	315.86	313.28	313.74	316.1	315.81	315.75	316.79	316.01	314.01	318.29	314.51	315.43	313.92	316.45	312.54	314.44	316.41	314.04	316.94	317.02	315.89	315.93	313.39	316.2	316.7	317.45	315.35	317.05	317.07	320.39	311.87	314.84	313.95	319.1	314.64	315.58	312.71	316.88	316.09
318.73	315.29	321.48	316.38	319.71	317.82	318.63	318.55	317.17	317.87	315.72	317.09	318.85	319.14	317.36	317.17	317.72	321.37	318.67	318.94	319.34	322.65	319.19	320.15	319.08	321.78	316.48	314.98	317.96	318.45	318.18	317.96	318.04	317.13	320.52	319.59	317.19	318.97	317.58	320.7	316.6	318.36	321.48	317.56	318.16	320.68	318.83	318.7	317.3	317.65
317.27	317.39	319.83	319.25	318.81	317.19	317.87	322.94	318.93	316.47	320.76	317.26	320.53	323.57	315.58	319.66	317.48	322.23	318.1	318.71	322.46	318.15	318.76	320.94	316.99	316.62	320.12	319.02	318.48	318.53	319.12	318.34	319.35	317.41	317.83	321.3	319.6	321.42	319.8	319.1	318.06	319.23	317.59	316.05	319.41	319.25	317.98	318.86	319.43	319.65
306	305.47	308.55	310.04	314.24	313.08	312.92	311.84	310.97	315.04	311.33	311.4	308.26	309.75	307.27	310.47	311.88	312.26	308.42	311.23	311.37	309.78	308.23	312.33	311.52	310.02	309.21	310.97	310.37	310.16	313.24	312	311.92	307.97	309.15	307.99	307.24	312.53	310.4	312.41	310.35	313.5	308.02	308.8	312.33	313.25	311.07	309.62	310.02	309
304.7	305.93	302.44	301.12	303.95	306.14	303.25	306.26	301.91	304.5	301.31	303.14	306.69	303.06	302.89	303.63	306.81	301.27	302.55	304.52	304.86	304.32	303.2	303.8	301.89	303.87	307.28	307.35	303.49	302.66	303.06	301.69	305.11	302.3	306.76	302.53	307.01	303.49	302.53	303.24	306.86	302.31	303.52	306.06	304.46	301.13	305.07	302.32	306.73	305.5
325.41	327.38	328.27	330.47	327.91	332.16	330.97	328.86	330.53	331.2	327.04	329.48	329.73	327.38	328.28	328.28	324.82	327.28	330.48	329.8	328.71	324.29	328.82	327.74	325.69	327.42	328.86	330.11	333	331.51	326.92	329.05	328.18	326.96	327.7	328.96	329.1	328.09	329.63	328.2	324.52	330.97	326.56	327.83	327.55	324.54	329.64	327.63	329.43	324.36
319.5	315.91	317.6	319.4	315.49	314.67	318.96	317.02	317.72	315.79	314.24	316.13	316.97	317.09	317.17	314.64	316.8	319.12	314.12	318.45	316.48	318.44	317.92	312.01	314.92	318.8	314.79	319.42	316.46	317.68	317.45	319.02	314.43	318.88	317.28	318.48	316.41	315.75	316.33	316.94	314.2	319.42	322.05	316.15	320.99	316.89	318.55	318.75	318.4	316.57
315.22	313.14	307.86	316.07	310.66	309.33	311.61	310.95	312.94	312.48	311.91	312.55	309.41	309.93	314	312.11	311.83	312.13	309.58	311.43	309.88	310.9	310.68	311.73	312.24	311.82	314.13	312.06	311.49	314.28	310.05	308.39	313.43	309.88	312.82	312.91	309.92	309.79	313.76	312.4	316.22	315.07	310.09	311.08	306.23	313.24	314.47	309.54	313.51	312.2
316.76	318.59	317.19	317.51	315.14	316.99	317.82	318.84	315.4	312.88	319.9	316.72	316.85	320.18	315.82	319.16	317.97	317.04	313.23	314.23	315.29	314.29	313.99	316.26	316.15	313	317.33	317.26	316.39	316.19	316.4	315.97	317.86	317.95	318.2	317.88	316.3	315.93	318.08	318.01	317.09	317.42	317.16	313.9	317.2	316.82	315.5	318.53	313.19	315.06
313.84	314.16	312.58	316.93	311.09	312.49	306.97	310.24	312.39	308.76	312.59	310.56	309.18	309.53	311.06	312.08	313.42	309.25	308.95	314.76	311.82	306.76	309.54	313.13	308.63	311.82	311.11	313.35	313.04	311.14	310.64	312.92	307.85	309.79	306.35	311.11	311.36	312.03	309.31	312.03	317.54	311.34	312.92	312.12	313.08	309.16	309.67	310.37	308.91	308.4
314.96	315.04	316.75	317.23	312.43	316.21	317.65	315.42	314.39	313.87	314.62	318.71	315.75	315.05	316.64	311.92	313.67	316.26	319.92	315.56	315.58	314.46	315.23	316.8	317.34	318.29	314.89	313.42	320.36	313.44	314.35	315.93	313.57	318.64	313.45	317.05	311.66	314.68	313.47	309.87	318.43	316.83	320.43	313.31	316.53	317.36	315.2	314.12	321.15	311.82
316.37	314.75	318.4	317.43	313.81	312.43	316.24	318.41	318.03	318.93	316.88	315.29	317.1	321.28	315.48	318.46	319.13	313.9	318.12	316.89	316.35	320.15	317.59	317.87	316.01	315.89	317.53	318.12	317.03	314.83	313.12	315.53	314.29	317.65	315.77	314.98	318.46	319.48	316.05	313.9	312.83	316.9	312.92	314.51	317.55	318.93	316.6	317.84	315.48	319.45
312.79	308.72	311.01	306.76	308.55	311.71	308.3	308.41	310.06	310.54	308.6	308.06	312.43	312.42	307.03	308.02	311.25	308.68	309.63	305.91	309.55	312.93	310.06	308.81	309.2	311.33	312.32	310.15	313.45	306.95	313.6	307.69	312.34	309.04	311.37	308.85	308.15	309.02	308.96	311.96	308.82	309.84	311.77	308.67	309.54	309.7	313.37	310.25	309.17	311.03
314.09	310.21	314.81	312.09	309.95	311.35	313.76	311.34	312.52	312.51	311.78	311.29	311.1	312.21	313.94	308.64	313.01	311.19	312.63	312.43	308.57	312.36	315.94	315.05	315.17	317.14	310.61	313.3	312.65	314.01	309.13	314.2	314.5	312.41	314.3	312.31	313.28	313.74	311.91	313.31	314.32	311.57	315.06	315.89	312.04	310.99	311.03	312.32	309.44	310.78
318.68	317.47	315.5	317.25	319.13	317.73	317.74	315.63	315.55	316.26	318.28	318.17	319.04	319.17	314.89	318.96	317.03	316.23	317.6	317.92	317.73	318.9	315.54	322.33	316.18	319.06	321.05	314.92	315.29	314.45	315.66	316.65	318.59	319.71	319.04	320.03	318.62	322.43	317.45	318.5	317.3	313.34	313.61	314.72	318.92	315.9	317.75	320.96	319.95	318.31
315.07	315.22	311.37	315.14	311.25	310.91	313.65	312.91	312.38	312.45	312.74	312.8	316.51	312.87	313.36	315.52	308.13	309.23	311.96	311.66	311.62	313.77	311.86	310.56	313.23	311.55	312.12	309.95	313.22	313.4	314.35	314.72	309.22	311.87	310.09	312.72	313.48	310.55	310.39	314.99	309.99	310.62	311.66	308.02	308.8	312.32	312.54	314.86	313.58	312.4
312.58	313	310.99	312.3	315.48	314.3	314.61	314.16	313.48	313.88	314.26	313.64	314.21	315.94	312.23	315.04	311.19	313.9	311.25	313.61	313.52	314.54	313.48	313.15	316.21	315.12	314.13	315.95	312.67	312.3	309.24	313.81	317.45	313.02	309.55	310.75	313.43	314.13	312.69	312.88	315.56	311.96	312.37	312.86	315.29	318.37	315.61	316.09	315.4	314.01
305.15	303.08	305.97	303.86	306.31	302.75	303.52	302.75	304.34	302.15	305.36	305.95	303.03	309.65	302.69	304.85	299.91	301.7	306.42	306.07	301.9	308.42	303.61	306.22	305.21	306.08	304.55	307.38	304.77	304.65	306.06	303.48	306.68	309.07	306.99	301.44	306.37	303.8	305.15	306.43	301.57	302.53	301.82	304.32	305.09	303.89	300.2	305.35	301.46	305.24
313.27	319.74	314.04	314.47	314.19	317.63	313.26	319.7	312.66	315.22	314.61	318.37	315.09	315.3	319.77	315.1	314.55	312.3	314.83	314.1	316.46	316.9	314.33	314.43	319.44	319.4	317.83	316.26	318.12	315.79	314.8	315.92	308.57	315.23	314.99	319.28	313.33	317.96	318.07	319.4	313.96	316.14	312.41	314.83	314.75	317.65	318.6	315.23	316.22	313.16
313.28	318.96	319.06	314.76	315.96	318.07	317.26	319.51	321.17	313.6	314.57	315.93	317.39	317.54	316.42	318.2	313.96	316.99	314.68	315.71	315.64	316.13	314.13	317.63	317.14	315.46	317.1	316.61	318.28	316.72	317.02	316.98	314.97	314.37	319.48	314.7	316.09	319.41	316.63	316.02	315.88	322.84	314.99	313.95	318.92	317.37	316.11	318.25	317.27	317.6
296.89	295.26	299.5	294.51	300.47	297.56	300.7	293.99	295.52	295.07	296.42	296.91	294.98	299.21	298.48	295.79	299	299.52	298.06	299.34	298.66	294.58	296.38	293.47	299.36	300.61	295.18	296.1	296.52	296.86	293.46	298.32	296.43	295.36	299.4	295.29	293.6	299.41	293.99	293.74	296.65	299.91	295.82	295.15	299.24	297.9	298.84	298.65	294.01	297.04
316.17	311.95	313.04	315.2	314.32	313.97	315.13	316.24	314.68	312.55	314.49	309.27	312.23	312.7	312.69	310.72	313.53	312.64	312.49	314.28	313.41	312.3	314.07	311.45	311.12	318.07	312.7	315.49	312.34	312.61	313.68	310.03	311.41	315.43	317.18	317	309.68	313.14	311.63	311.57	313.63	311.72	315.72	311.9	312.27	310.91	313.74	313.32	310	315.32
306.36	303.25	306.72	302.09	306.64	304.56	306.5	303.35	303.93	303.01	305.09	302.7	302.85	305.36	306.97	305.43	303.57	304.25	303.59	304.95	308.5	303.47	307.33	305.74	304.9	306.47	304.82	304.76	304.71	309.69	305.8	304.69	303.49	307.59	302.9	303.63	305.82	304.71	304	303.81	303.94	300.82	302.31	308.56	303.75	303.91	304.21	304.62	303.7	306.07
314.83	317.35	315.74	317.15	316.51	314.63	319.24	319.03	314.03	320.72	316.46	317.86	317.95	319.44	314.76	318.06	320.8	316.15	314.86	315.37	318.74	318.29	316.11	316.95	314.41	317.5	312.86	317.29	318.19	319.28	317.39	315.81	319.55	315.59	314.35	318.6	316.76	319.52	315.82	320.68	319.82	318.78	314.58	315.05	315.68	317.59	314.91	318.31	314.93	317.42
309.13	307.96	310.4	308.55	309.44	311.27	309.94	308.26	307.05	310.97	311.29	312.2	307.49	309.46	309.63	307.21	311.5	310.08	307.41	306.2	305.16	309.7	306.3	312.01	308.18	309.92	307.49	307.7	306.99	303.92	308.87	306.77	309.04	310.45	308.21	309.69	310.84	308.89	309.38	309.61	310.13	310.09	306.88	303.66	310.31	308.51	309.96	306.93	306.38	309.28
322.84	317.79	319.82	321.16	320.45	315.64	321.33	317.37	319.5	322.82	320.73	317.06	319.73	320.66	320.14	318.01	318.07	321.29	318.33	317.11	319.35	322.49	320.81	317.17	321.49	318.54	319.56	321.09	320.44	320.37	322.73	316.46	315.62	319.94	319.44	318.05	319.19	319.18	320.74	322.94	318.36	318.43	319.66	321.24	320.39	319.08	318.67	321.17	313	315.56
313.91	310.44	308.68	311.34	304.39	310.71	308.89	309.48	308.73	312.44	311.45	309.34	309.97	306.89	310.95	307.07	310.41	312.42	308.2	309.39	313.45	307.29	309.79	312.76	309.31	309.38	312.12	309.98	311.61	312.03	307.45	306.5	314.48	311.5	307.92	310.07	308.98	311.32	310.53	309.42	311.53	309.62	308.66	309.55	311.86	306.65	312.23	311.05	310.77	310.74
310.78	311.64	314.67	313.35	311.15	312.4	312.44	311.39	310.24	309.11	313.1	312.51	312.64	313.47	311.21	309.75	309.58	305.8	309.22	312.9	312.31	311.53	309.94	313.13	308.1	312.95	310.17	310.88	314.2	311.42	312.11	312.52	310.79	306.65	309.94	311.71	312.34	309.32	308.63	312.56	313.63	313.4	309.33	308.32	310.8	309.18	309.69	313.15	310.96	308.52
320.79	314.62	315.83	321.22	319.01	313.21	317.84	320.65	318.57	317.66	318.31	316.05	315.97	319.64	318.67	316.98	317.08	317.51	314.54	317.91	318.07	318.66	316.01	316.15	315.69	316.06	317.16	316.95	316.58	318.05	315.64	315.8	316.23	315.87	316.13	319.21	319.5	314.14	315.25	315.32	316	319.13	317.98	310.46	313.73	320.89	317.99	318.55	317.67	315.06
327.05	325.77	329.05	328.4	326.82	331.13	323.56	330.11	329.58	328.8	326.42	328.38	328.17	327.33	330.32	329.44	331.21	325.67	325.92	330.98	330.18	330.02	328.76	327.4	328.28	328.23	331.5	325.79	325.22	329.04	329.24	326.13	327.02	325.8	327.4	328.54	324.85	327.98	325.83	328.57	326.3	325.64	330.46	330.04	327.43	325.82	322.41	324.91	329.01	331.49
316.76	314.15	318.42	317.35	316.96	316.77	316.53	319.21	318.86	318.83	317.08	319.16	317.31	317.54	318.73	319.5	318.13	318.98	320.61	318.6	319.16	316	320.78	321.1	317.9	313.05	315.71	319.08	312.59	317.67	315.39	320.04	315.1	316.32	318.3	317.63	316.14	319.87	316.67	317.92	319.02	314.71	318.89	318.71	317.98	316.58	314.65	316.4	319.96	318.54
313.42	310.46	318.14	312.33	312.98	312.13	311.61	312.48	311.68	312.99	313.65	318.56	309.5	316.13	314.14	313.64	313.51	311.52	319.09	311.77	315.2	313.32	314.43	312.07	312.57	314.28	315.61	312.33	313.92	311.46	314.1	311.13	316.98	316.38	312.5	318.3	312.99	311.5	308.09	311.98	312.13	316.58	313.07	314.36	313.24	315.1	313.52	313.02	314.86	312.63
317.92	315.49	320.21	318.2	318.86	319.52	318.25	317.92	316.74	316.78	317.47	318.49	317.09	317.33	318.33	313.49	317.39	319.15	320.2	317.59	317.97	317.36	320.38	313.64	318.95	319.67	314.34	321.95	317.36	319.87	317.95	317.31	316.38	317.91	317.45	317.45	316.5	315.38	318.99	321.26	317.67	321.06	315.52	319.35	317.64	319.43	318.66	315.86	319.19	318.45
297.06	296.62	297.39	296.62	297.56	299.47	296.59	298.54	297.74	292.79	298.09	294.7	296.95	295.43	297.48	298	298.25	298.38	297.18	295.98	300.97	298.83	295.43	294.7	296.96	296.22	298.06	297.31	296.33	296.1	296.14	296.27	299.14	299.35	297.76	298.84	298.56	295.16	296.26	295.08	295.66	295.55	296.9	298.23	300.2	298.29	295.05	293.05	297.37	298.14
329.57	325.92	328.55	325.81	330.13	329.2	322.96	329.28	325	329.85	330.33	331.11	329.59	325.04	328.54	327.96	328.2	325.75	328.57	324.46	326.17	327.69	325.92	327.51	329.1	328.77	330.54	328.9	328.39	325.13	328.01	329.95	328.14	327.81	326.86	328.01	326.42	327.36	328.2	327.78	326.46	328.29	327.3	329.09	327.74	333.15	325.76	325.95	327.15	328.98
303.8	301.91	308.59	306.25	304.25	305.38	302.78	307.83	305.24	301.64	307.42	306.32	302.68	305.93	303.66	306.46	304.73	307.13	305.4	306.2	301.97	309.28	308.37	304.36	305.19	306.04	305.44	303.85	304.68	300.02	303.63	306.66	307.28	306.99	304.57	306.06	305.53	305	306.77	304.3	308.47	306.11	306.98	305.26	309.97	306.04	308.55	308.79	306.03	303.69
317.42	316.62	318.2	315.65	318.81	315.85	314.21	318.08	314.97	315.61	314.5	316.42	317.69	314.86	314.97	315.59	317.07	317.62	316.89	315.53	320.38	317.38	311.43	316.56	316.41	316.4	317.88	315.51	315.9	314.69	312.65	320.12	312.46	317.89	313.78	312.55	316.02	320.15	310.3	314.1	315.6	315.61	315.32	317.73	315.66	316.02	315.85	312.99	317.57	314.78
300.14	301.43	297.25	299.81	297.21	298.61	302.76	300.85	298.55	298.19	302.78	298.94	300.47	297.93	299.04	302.65	300.59	303.59	304.17	299.81	297.89	299.27	298.68	303.13	301.16	300.26	300.44	295.89	299.57	300.85	300.92	299.41	300.53	297.35	299.65	297.62	300.98	304.09	298.06	298.82	302.43	299.65	299.7	299.85	299.67	300.48	297.35	298	300.61	296.86
315.23	313.74	313.77	314.12	312.77	311.69	316.99	313.16	314.01	311.09	314.7	316.1	314.26	310.6	312.66	315.43	312.95	311.45	314.36	316.29	315.26	313.64	314.95	315.77	316.84	314.89	311.96	315.42	314.22	310.31	315.18	314.07	314.79	313.34	311.92	314.52	315.99	310.95	312.24	312.14	313.29	316.13	316.89	315.5	314.58	313.43	315.88	310.9	309.17	311
320.55	318.84	319.68	317.22	319.62	322.77	321.77	319.14	319.09	316.93	316.9	320.71	317.67	320.46	318.68	318.59	321.91	317.42	320.4	319.16	320.13	320.11	317.53	318.67	318.98	320.58	318.1	317.62	321.67	315.09	315.23	317.96	316.02	319.26	314.52	318.62	319.27	318.42	317.23	317.82	317.31	316.96	314.56	316.03	318.63	317.03	316.86	319.08	319.93	318.3
316.59	314.71	314.12	316.41	315.11	317.93	310.65	312.11	316.17	313.06	313.05	313.68	316.28	314.2	314.93	312.83	317.77	316.61	314.83	313.42	311.18	312.86	315.92	311.81	312.32	312.9	312.96	311.23	312.86	316.56	311.99	313.2	313.61	310.53	313.32	314.93	314.42	310.37	312.87	315.63	311.32	315.19	313.21	313.13	313.19	314.38	311.25	312.64	317.48	315.79
323.72	327.75	325.29	325.81	326.14	322.24	323.62	327.24	327.31	327.27	328.4	328.52	327.52	329.87	325.3	323.32	326.95	327.69	325.03	325.54	326.15	329.41	326.6	328.86	331.87	325.6	325.09	328.99	327.21	325.25	330.12	327.63	330.05	326.82	328.72	330.09	329.71	329.28	328.62	325.84	326.21	327.54	323.8	325.58	325.68	325.72	326.66	327.03	325.84	328.67
305.19	302.24	306.81	304.91	302.84	302.89	303.37	302.26	303.84	303.95	303.25	303.5	302.72	304.29	302.25	303.45	308.68	304.68	304.85	304.27	300.9	306.09	305.39	298.88	303.5	303.17	304.73	301.62	303.38	304.42	304.41	302.4	296.81	308.62	299.85	302.49	303.23	303.72	302.29	301.29	299.7	304.99	303.58	302.21	301.12	307.69	307.43	305.29	303.16	301.35
316.35	312.39	316.72	315.36	312.56	313.09	316.14	311.21	314.44	313.55	312.77	312.94	314.54	312.45	314.17	317.4	312.6	312.83	310.75	315.23	313.6	318.3	317.82	319.09	316.82	317.19	313.32	314.66	313.61	315.82	315.89	311.36	316.07	310.96	315.57	311.03	315.19	315.39	312.42	313.42	315.68	317.81	314.02	316.03	316.67	315.1	314.19	316.36	312.76	312.18
312.01	310.85	310.81	309.26	312.41	308.21	307.99	310.01	307.96	307.73	310.23	306.7	310.63	313.06	311.64	307.71	309.45	307.68	308.23	309.89	310.88	312.14	308.21	312.11	309.1	308.54	311.1	310.28	309.83	310.27	311.98	306.96	309.85	310.41	311.41	307.81	311.22	307.93	310.95	309.54	313.07	308.89	308.55	309.4	308.37	315.84	310.55	305.9	308.32	311.96
317.11	317.27	318.12	321.51	315.27	318.72	315.89	318.56	317.98	316.34	316.81	320.58	315.79	319.49	315.1	318.68	314.19	316.97	318.3	319.67	318.31	316.51	318.08	317.14	316.08	320.42	315.24	319.2	318.94	314.9	318.6	314.86	318.51	316.85	312.76	319.42	318.62	316.75	317.85	316.6	312.59	317.12	317.06	317.84	311.34	315.95	317.22	318.98	316.45	311.77
313.9	313.78	314.09	314.9	314.14	311.21	312.11	315.04	314.08	313.63	313.67	312.24	312.73	314.71	310.27	312.72	313.35	314.43	314.46	313.8	314.99	313.85	312.94	313.86	315.46	313.57	311.62	311.05	313.03	313.67	310.57	312.66	313.92	311.08	317.21	313.03	316.66	313.06	311.43	311.99	313.68	314.37	311.54	311.24	312.39	310.2	315.57	317.86	314.54	316.43
310.14	307.18	306.72	309.17	308.18	306.58	309.35	306.24	309.79	308.58	310.25	308.34	309.2	309.18	309.7	311.02	307.66	308.41	307.58	309.16	309.14	308.84	309.94	303.85	306.91	308.31	309.39	305.74	306.98	309.22	309.25	309.19	306.53	310.13	310.36	307.99	307.47	307.5	306.12	312.99	308.28	309.98	309.11	305.73	310.24	310.24	309.15	308.65	307.72	308.2
312.22	311.55	311.97	310.07	307.91	314.91	309.23	310.3	312.94	312.44	312.24	308.68	311.03	311.74	308.21	311.79	308.66	312.05	311.65	308.3	312.81	311.89	312.06	315.25	313.8	310.14	314.63	313.38	310.16	311.01	314.67	314.29	311.57	310.41	314.97	312.14	313.66	310.51	314.21	311.93	312.74	312.6	312.11	311.37	314.31	309.1	311.45	314.98	310.91	311.6
306.71	304.99	302.42	304.17	301.53	301.25	304.92	300.26	304.51	298.06	305.89	302.19	303.63	306.23	305.97	300.12	303.56	300.66	303.68	302.01	302.18	302.61	307.43	299.74	298.14	301.32	305.23	300.38	302.3	301.68	302.01	301.25	303.48	304.61	302.76	302.41	306.85	301.61	302.75	303.43	303.03	301.36	304.14	302.26	304.26	303.56	302.48	303.51	305.68	306.83
[truncated: 250 more rows]
[truncated: 150 more columns]
