# Supplementary material for: Genetic dissection of main and epistatic effects of QTL based on augmented triple test cross design
Source: PLoS One. 2017 Dec 14;12(12):e0189054. doi: 10.1371/journal.pone.0189054 (PMC5730204; doi:10.1371/journal.pone.0189054)
Supplement: S9 Supporting Information — (ZIP) [file pone.0189054.s009.zip › z5_1400_0.8_10.csv]

293.98	294.29	294.52	294.85	293.39	294.71	293.97	294.63	292.75	293.99	294.08	295.86	294.49	294.22	294.58	293.95	293.89	294.14	293.28	293.71	294.3	294.73	294.58	294.73	294.37	295.32	293.53	294.11	294.85	294.43	295.08	292.81	294.84	294.38	293.9	294.37	294.76	294.23	294.38	294.15	294.03	294.15	294.38	292.84	294.54	294.62	294.29	292.69	293.79	295.27
300.49	298.16	299.68	299.84	298.86	300.73	300.7	299.27	299.98	299.3	299.72	300.16	299.49	300.99	301.81	298.68	299.2	299.42	300.41	300.16	300.22	299.9	300.11	299.75	300.92	301.12	299.71	300.44	300.08	299.67	299.6	300.69	299.37	300.69	300.1	300.05	300.18	300.48	298.24	300.75	300.63	299.75	300.54	299.82	299.3	301.59	299.53	300.73	299.23	299.99
297.47	296.97	296.24	296.93	295.17	296.32	297.73	296.64	297.63	296.63	297.6	296.53	296.95	296.78	295.83	296.89	297.15	296.36	296.53	296.85	297.18	297.27	297.18	297.14	298.28	297.08	296.75	296.15	298.12	296.73	295.07	296.87	296.28	297.01	295.48	296.85	297.17	296.5	296.78	297.65	296.37	298.47	296.56	297.56	296.35	296.75	297.36	297.53	297.32	297.57
309.83	309.09	310.57	310.12	310.31	310.97	311.22	309.49	310.85	311.12	310.91	310.98	310.39	310.49	309.66	309.43	310.8	309.95	310.24	311.41	310.44	311.38	310.57	309.84	310.26	310.05	311.22	311.48	310.14	309.94	310.02	310.46	310.29	311.39	310.08	309.52	310.26	310.76	309.79	310.29	311.95	309.78	311.18	309.69	311.44	309.98	310.63	309.99	311.08	310.07
301.6	300.17	301.24	302.1	301.19	300.67	301.06	300.2	300.73	301.24	301.97	300.91	301.94	302.35	301.1	302.44	300.54	301.38	300.88	301.74	301.22	301.47	300.02	301.01	301.11	301.72	300.45	299.89	300.44	300.19	301.69	300.91	301.34	300.99	301.58	301.6	301.16	301.15	301.61	301.21	300.51	301.35	300.99	301.44	300.65	300.83	302.05	301.79	300.31	300.2
315.45	315.76	316.45	315.94	316.27	315.26	316.15	315.92	316.25	315.11	314.98	316.21	315.03	317.06	316.89	315.54	316.1	315.15	316.53	316.99	315.49	316	314.77	315.57	314.9	314.94	315.39	316.25	314.45	316.34	317.25	314.79	315.89	316.66	315.72	315.46	315.4	315.85	315.41	317.01	315.5	315.71	316.27	314.87	315.85	316.14	315.56	315.33	316.48	316
312.49	313.75	312.14	312.27	311.91	311.68	312	313.18	312.56	312.4	312.72	312.3	313.11	312.87	311.36	312.11	313.77	312.83	312.83	313.87	311.92	312.49	312.5	312.17	312.22	313.3	311.76	312.68	311.52	312.32	311.87	312.18	313.15	312.76	312.85	313.53	311.53	312.46	312.32	312.92	312.82	312.3	314.11	312.32	313.88	312.21	312.08	312.22	312.38	313.15
309.07	308.6	309.15	309.07	309.31	308.79	308.88	308.96	306.76	309.22	309.01	309.15	308.27	308.04	307.3	308.88	308.97	308.67	308.88	307.45	309.6	308.68	309.2	308.54	309.91	309.49	309.22	309.5	308.62	308.54	308.28	308.89	307.96	308.7	307.9	309.52	309.2	307.74	308.82	310.17	309.41	309.19	309.7	308.68	308.39	308.94	309.05	308.56	307.9	308.58
317.2	317.17	317.45	316.49	315.99	317.95	318.17	318.49	316.26	317.29	317.71	317.06	317.97	316.54	317.06	317.35	316.58	317.76	318.52	317.51	315.6	317.93	317.35	315.94	316.9	316.91	316.56	316.29	318.16	317.56	316.59	317.08	316.51	316.48	318.18	317.93	317.89	317.68	318.58	317.53	317.23	317.15	317.17	317.72	318.32	317.62	317.95	318.1	318.11	317.02
312.67	312.5	312.68	311.88	311.99	313.02	313.97	313.83	312.18	312.93	313.19	311.94	313.39	312.07	312.29	313.4	312.77	313.28	313.5	312.67	313.29	312.14	312.04	312.55	312.68	313.24	312.71	312.65	313.46	313.18	311.65	312.88	313.49	313.24	312.02	312.87	312.58	311.77	312.64	312.39	313.55	312.77	313.27	312.78	313.26	312.47	312.93	314.39	311.66	312.61
312.37	313.65	313.66	313.21	311.96	313.81	312.96	312.86	312.44	313.6	312.88	312.46	313.63	313.51	313.26	312.59	311.64	313.48	312.63	311.64	313.16	312.5	312.8	314.58	313.03	313.78	312.12	312.69	312.12	313.11	312.7	312.86	314.28	312.52	312.49	314.57	312.56	313.96	313.05	313.23	312.74	312.13	314.32	312.14	314.41	313.67	313.91	312.36	311.87	314
319.65	317.12	320.03	319.05	318.46	318.62	319.59	319.98	318.77	318.73	319.61	318.21	317.83	318.37	318.71	319.09	318.74	318.7	319.3	318.8	320.08	319.3	318.61	317.93	319.24	319.39	319.03	319.79	317.77	318.89	317.8	318.99	318.34	319.67	320.22	319.65	320.78	319.77	319.93	319.08	318.9	318.88	319.87	320.27	319.11	319.43	319.15	319.23	319.36	319.25
301.37	303.08	301.96	302.43	301.49	302.5	302.1	302.48	301.49	302.81	303.83	302.15	303.65	302.84	302.15	301.3	303.22	302.83	302.78	301.57	301.3	302.61	302.41	304.13	303	303.14	302.28	301.42	302.08	302.19	302.7	301.94	301.48	302.44	301.54	301.2	302.78	303.14	301.38	302.68	302.59	302.62	302.73	301.59	304.31	300.58	302.78	303.57	302.65	302.55
303.54	304.33	304.44	302.93	302.85	303.86	303.44	303.95	303.59	303.29	304.45	303.79	303.57	302.91	302.92	302.24	302.42	304.11	302.04	302.22	303.98	303.65	304.19	302.98	302.25	302.97	303.86	303.96	303.58	303.66	303.45	303.55	304.12	304.05	303.1	303.35	302.32	304.28	303.76	302.15	302.71	301.63	302.49	303.73	302.8	303.1	302.84	302.97	302.8	303.85
327.33	327.59	328.05	327.76	327.2	327.31	327.56	327.49	327.71	328.13	326.72	326.73	327.48	328.12	327.85	326.99	327.8	327.86	328.45	327.49	328.87	327.95	328.24	328	327.96	327.75	327.84	327.05	328.48	328.18	326.56	327.78	328.82	326.64	327.43	328.47	327.35	327.89	327.34	327.36	328.76	326.55	327.48	327.76	327.63	328.1	328.85	327.15	326.85	328.15
314.4	314.13	314.65	313.83	313.51	315.4	315.56	315.22	314.82	314.97	315.64	314.37	315.89	315.4	315.73	314.91	314.66	314.95	315.99	314.67	315.08	314.96	315.69	315.67	314.72	314.5	315.9	315.27	314.14	315.16	315.5	313.78	314.95	315.24	314.66	316.47	315.54	315.06	314.93	314.93	314.59	314.57	316.29	314.21	315.29	315.09	314.88	316.2	316.49	315.06
315.34	315.05	313.6	314.37	315.11	315.36	315.19	314.62	314.46	315.34	313.35	315.44	315.79	315.94	315.89	313.94	313.79	314.19	315.32	314.9	315.99	314.88	314.96	314.44	315.34	315.16	314.31	314.2	314.93	315.13	315.03	314.84	314.78	315.76	315.58	316.11	315.2	314.83	314.76	314.12	314.92	314.25	315.29	315.54	314.11	314.66	313.56	315.01	315.37	315.19
303.59	303.69	302.49	302.44	302.75	302.65	302.83	302.52	302.17	302.92	303.1	304.47	302.16	303.59	303.01	303.29	304.03	304.1	302.54	303.01	302.78	301.79	302.98	303.44	304.17	303.48	303.25	302.63	303.76	304.11	302.35	302.92	302.33	303.54	303.94	304.01	301.75	303.54	303.64	301.73	302.24	303.49	304.42	302.98	303.31	303.89	302.78	303.06	302.41	302.42
295.16	294.91	295.73	294.82	294.51	294.54	294	296.06	294.29	296.1	294.67	294.63	295.22	294.8	294.62	295.28	295.45	294.87	294.87	294.93	294.27	295.62	294.62	294.18	295.51	295.7	293.8	295.15	294.46	294.86	295.46	294.6	295.21	294.57	294.92	294.25	296.14	295.38	294.15	294.42	295.03	294.41	294.96	295.84	295.96	295.42	294.1	295.38	295.24	295.77
300.36	300.49	300.88	300.87	301.21	301.15	300	301.56	301.34	300.85	301.22	301.68	300.68	301	301.78	301.23	300.7	300.44	300.78	300.85	300.39	300.57	302.05	301.69	301.24	299.9	300.47	300.72	300.1	300.24	300.84	302.14	300.97	300.25	301.67	300.37	301.12	301.07	299.51	301.78	300.4	301.57	301.45	300.74	301.71	301.19	300.55	301.69	301.47	301.94
317.31	317.72	317.08	317.81	317.17	317.09	317.83	316.58	318.27	317.73	318.36	318.31	318.41	316.72	318.41	318.46	317.28	318.14	317.9	317.15	317.15	316.93	316.92	317.52	317.57	318.35	316.19	316.49	316.49	316.23	316.82	317.16	317.49	317.7	316.82	317.9	317.12	317.62	317.25	316.67	316.1	317.6	316.94	317.01	317.58	317.32	318.51	316.56	317.66	316.3
303.07	303.11	301.98	303.48	302.8	303.54	302.4	302.48	302.45	302.89	302.97	302.6	303.63	301.56	304.06	302.62	303.25	302.14	302.81	303.39	301.87	303.6	302.48	303.8	303.01	303.45	302.96	302.97	302.86	304.34	303.32	302.46	302.63	302.53	303.56	302.42	304.17	303.26	302.68	303.86	302.73	304.53	303.14	302.37	302.11	302.39	303.05	304.19	302.3	302.5
319.03	318.76	318.51	318.54	317.8	317.92	317.55	318.51	318.49	318.8	318.91	317.87	318.83	319.39	318.97	317.62	317.89	317.86	318	318.28	319.47	317.13	318.84	318.24	318.28	317.45	317.96	317.81	318.11	317.57	318.79	317.75	317.59	318.13	318.21	318.27	317.33	318.67	319.62	317.38	318.04	317.39	317.82	318.26	318.04	318.71	318.98	318.16	318.11	317.9
300.01	301.16	300.57	300.29	300.88	300.55	300	300.19	300.86	300.62	299.94	301.81	302.37	302.18	301.37	300.23	300.63	300.17	300.82	302.08	300.45	300.54	301.43	300.3	301.81	300.76	299.71	301.22	300.11	300.45	299.56	301.59	301.1	300.26	300.57	302.03	301.59	301.34	300.55	301.4	300.92	300.39	301.44	300.5	300.56	301.25	301.47	302.16	299.77	301.36
315.25	314.78	315.2	314.99	314.95	315.81	315.31	315.42	314.7	314.12	314.41	314.5	314.65	315.04	315.69	314.88	315.5	314.63	314.96	314.97	314.48	315.85	314.85	315.02	315.06	314.8	315.21	316.42	314.18	313.91	315.54	315.03	315.99	315.44	314.72	314.53	314.32	314.11	315.61	314.97	313.62	314.34	314.32	315.66	315.86	314.79	314.69	315.24	314.21	314.2
296.7	297.09	296.67	296.37	296.74	297.42	296.66	296.16	296.48	297.77	295.92	296.83	297.17	296.5	297.2	297.05	298.04	296.72	296.81	296.64	295.97	296.33	296.8	296.08	297.57	297.57	296.37	296.81	297.32	296.74	297.74	298.27	297.19	296.48	296.95	297.16	297.35	296.53	296.31	296	297.43	297.1	297.12	298.11	295.43	297.35	296.06	297.3	296.68	296.34
316.67	317.22	314.65	315.72	314.87	316.84	315.86	316.27	315.82	316.27	314.83	315.34	317.26	315.61	316.68	316.28	315.46	316.95	314.53	316.09	316.31	315.38	317.09	315.72	316.7	315.47	315.64	315.55	315.62	317.18	315.1	316.41	315.61	315.52	316.11	316.54	315.77	316.53	315.79	316.37	314.4	315.49	316.62	317.13	316.39	315.91	316.27	315.08	315.11	315.88
300.23	300.01	300.8	300.18	300.11	300.15	300.8	300.25	299.52	300.11	300.19	299.82	301.16	299.43	300.47	299.87	300.54	299.95	300.3	299.99	300.33	299.75	300.24	300.08	300.31	299.56	298.82	301.33	299.61	298.88	299.21	300.14	300.33	299.85	299.83	300.55	300.7	300.53	300.85	301.17	299.2	300.46	300.42	299.78	300.5	299.48	300.16	301.15	300.63	299.65
307.46	308.09	307.56	309.7	308.73	308.85	308.04	309.98	309.97	309.3	308.59	307.78	309.37	307.94	308.6	309.22	309.52	308.04	308.57	307.2	309.61	309.39	307.84	309.33	308.17	309.07	309.57	307.61	307.46	308.94	309.37	309.65	308.76	308.66	309.63	308.86	307.9	309.76	307.93	309.12	308.15	308.96	309.04	307.62	308.74	308.05	309.6	309.37	309.02	308.98
304.95	304.39	305.35	304.33	305.97	305.82	305.04	304.93	304.99	304.54	305.09	304.41	306.66	306.32	305.29	305.15	304.33	304.57	304	306.58	304.83	305.66	305.13	304.49	304.69	306.07	304.82	305.97	304.02	305.26	305.03	304.55	304.73	303.18	305.59	305.64	305.98	305.65	305.97	304.77	305.41	304.55	304.8	305.4	306.17	305.32	304.18	304.53	305.54	305.48
294.89	295.15	294.72	295.33	295.54	294.31	293.37	295.22	294.31	293.52	295.47	294.81	296.38	293.9	295.3	295.76	296.13	295.13	296.91	294.87	294.22	294.31	294.58	294.26	293.45	295.14	295.02	294.99	294.2	294.13	294.74	295.11	294.55	294.49	294.9	294.33	295.47	294.28	293.99	295.78	294.73	294.24	295.57	295.02	294.56	295.16	293.61	295.29	294.54	296.92
311.91	311.84	310.92	312.21	312.29	311.94	311.81	311.22	311.58	312.45	311.5	312.07	312.41	313.56	311.86	312.83	312.99	311.25	312.26	311.78	312.66	312.45	311.62	311.26	312.63	311.41	311.28	311.66	311.95	311.94	313.28	312.52	312.69	312.54	312.59	312.19	311.82	311.24	312.08	311.42	312.18	312.86	311.72	311.76	312.8	312.08	311.89	313.34	312.93	311.73
328.13	325.68	327.48	326.84	325.81	327.16	328.09	327.51	327.08	325.17	328.27	328.17	326.58	327.33	327.79	326.39	327.73	329.13	327.9	326.4	326.76	327.5	328.05	327.33	326.56	326.56	328.02	326.29	327.03	327.38	327.83	326.54	327.57	326.64	326.96	326.38	327.32	326.66	326.42	327.18	328.07	326.79	327.87	326.17	327.54	327.54	328.47	326.98	327.17	327.79
308.53	307.63	309.32	309.01	309.29	307.94	308.85	309.68	308.76	309.3	309.2	308.5	308.39	308.71	308.75	310.8	309.09	308.52	308.89	307.95	309.72	307.72	309	308.68	308.47	308.68	308.06	308.95	307.48	308.68	309.29	307.54	308.25	308.56	307.98	309.28	309.9	308.39	307.9	310.3	307.91	309.41	308.58	308.44	308.69	309.52	309.53	308.86	308.77	309.02
310.2	309.36	308.16	307.66	308.96	308.49	309.26	310.39	308.84	309.04	308.97	309.43	309.02	308.98	308.83	308.61	309.96	308.28	309.09	308.92	309.13	309.07	308.7	308.02	309.13	307.51	310.2	309.09	308.63	309.26	308.01	308.8	309.74	308.74	308.11	309.81	309.04	308.64	309.39	309.63	309.48	308.79	309.93	310.32	307.97	309.67	309.33	309.72	309.2	308.65
294.61	294.05	294.45	294.2	295.54	293.9	293.27	293.87	293.96	294.79	293.85	294.93	292.53	294.63	294.51	294.06	294.67	294.97	293.84	294.19	294.22	294.54	293.67	293.95	295.61	294.84	294.05	294.49	294.66	294.52	294.27	294.25	293.09	293.75	293.01	293.31	295.25	294.66	294.12	294.36	294.56	294.13	294.29	293.91	293.11	293.12	294.23	293.54	293.86	294.33
301.11	300.96	301.02	302.07	301.39	300.03	301.61	302.95	301.25	300.56	302.27	300.26	301.47	300.69	300.82	302.44	301.38	301.41	300.54	299.76	301.98	301.3	302.77	301.23	301.49	301.3	300.34	300.68	300.58	300.49	300.25	301.62	300.97	300.79	300.78	301.64	300.31	301.38	301.33	299.95	300.78	302.1	300.99	301.65	300.91	301.13	301.79	300.55	299.65	301.36
305.08	303.1	305.89	305.08	305.06	304.29	304.98	304.59	306.54	305.96	305.49	306.02	305.78	305.07	306.6	305.97	306.62	306.62	305.43	305.79	305.06	304.58	306.43	306.62	304.07	306.03	306.58	306.35	305.59	304.74	305.96	305.89	305.89	306.24	305.37	305.18	304.19	304.81	305.16	305.83	306.12	305.99	305.95	304.93	306.19	305.12	306.31	305.46	306.35	305.64
305.73	305.34	304.67	303.17	305.36	304.09	304.47	305.28	307.15	305.4	304.89	304.34	305.01	305.17	304.62	303.96	303.65	305.52	304.63	307.02	306.45	304.06	304.24	304.51	304.58	304.49	304.1	304.64	305.69	304.5	302.97	304.48	303.52	304.95	304.95	306.1	305.76	304.76	304.58	304.34	305.53	304.5	305.11	304.98	305.1	304.8	305.15	303.76	303.32	303.9
311.4	309.41	309.22	309.97	310	309.53	311.24	309.79	311.53	311.5	309.93	310.74	310.46	311.36	309.77	310.53	311.44	310.8	310.57	310.34	310.41	310.24	311.09	310.85	310.45	310.99	310.84	310.21	310.27	311.06	311.49	311.15	310.29	310.11	310.64	310.23	310.61	310.52	310.01	310.32	310.3	311.17	309.41	310.31	310.33	310.29	310	311.25	309.31	309.61
294.62	294.26	293.2	294.19	293.47	293.64	295.17	293.55	293.95	294.69	293.17	295.13	293.34	294.21	295.26	294.53	293.34	294.42	293.92	293.69	294.22	294.12	293.52	293.95	293.33	294.72	294.43	294.42	294.39	293.98	294.15	294.37	292.56	294.8	294.14	292.93	292.75	294.33	293.44	293.97	293.93	293.3	294.74	295.35	295.3	293.88	294.12	293.71	293.7	294.54
305.34	306.33	305.95	305.7	307.2	305.97	306.44	306.08	306.02	306.5	305.5	306.55	305.98	305.7	306.36	305.43	306.41	305.55	305.21	305.12	306.47	307.4	304.78	306	306.89	306.4	307.23	306.48	307.36	306.29	305.31	305.53	305.24	305.62	304.57	305.99	306.54	306.57	306.98	305.03	306.78	305.66	303.78	304.97	304.54	307.38	305.79	306.09	305.87	306.07
309.36	309.76	310.5	309.33	308.94	309.57	309.1	310.18	310.52	309.93	309.33	309.55	310.06	310.26	310.07	310.36	310.19	308.86	309.67	309.51	309.36	310.43	308.13	308.9	311.58	310.66	309.66	309.43	309.01	309.54	310.01	310.7	309.81	309.89	309.91	310.45	311.46	310.06	310.41	309.56	310.82	310.99	310.32	308.34	309.38	308.42	309.64	309.87	310.53	310.19
293.81	294.17	294.17	293.4	293.91	294.71	293.5	294.78	294.25	294.39	293.23	293.64	294.38	294.45	293.08	294.6	294.47	295.41	294.8	295.8	294.95	294.4	294.41	294.85	295.11	293.93	294.29	295.17	293.63	294.85	294.51	293.72	294.08	293.55	293.3	294.62	295.01	294.26	293.4	294.16	293.51	294.42	294.46	295.11	294.09	294.5	294.19	294.93	294.61	294.62
316.82	316.2	316.43	315.08	316.03	316.01	315.35	317.01	317	314.94	314.91	316.1	314.75	316.15	314.68	316.3	315.08	316.33	315.75	316.25	317.01	316.88	315.63	316.1	317.12	316.48	315.57	316.5	315.7	315.64	315.91	317.47	315.66	316.61	315.3	315.37	315.7	316.49	315.31	314.55	315.39	315.58	316.04	316.28	315.9	315.83	315.82	316.45	315.36	315.92
312.96	313.35	312.31	313.76	312.72	313.28	313.27	313.93	314.95	313.17	312.5	312.98	314.5	312.28	313.2	311.74	312.29	314.09	312.33	311.94	312.35	312.47	313.48	313.17	313.39	313.33	312.91	314.09	312.1	313.63	313.6	312.43	313.51	313.5	312.48	312.03	313.71	313.77	312.99	312.41	313.45	313.35	314.02	313.18	312.55	313.42	313.6	313.04	313.37	313.33
306.14	306.96	306.66	305.04	306.03	305.91	307.11	307.03	305.87	305.3	305.23	307.13	306.76	305.5	306.16	305.24	305.02	306.76	305.38	306.73	305.08	305.43	306.26	305.97	306.16	305.7	306.17	305.46	305.96	305.78	306.8	305.74	306.52	306.19	307.75	305.81	306.23	304.66	307.7	305.23	306.03	306.92	306.26	306.22	306.02	306.56	305.98	305.55	305.57	306.71
315.42	313.63	314.85	314.9	315.58	313.83	314.97	314.22	315.8	314.23	314.83	313.62	314.55	314.96	315.6	314.3	314.11	316.06	315.81	315.43	313.75	314.55	314.43	314.92	315.48	315.46	314.08	315.28	314.24	314	314.79	314.88	315.22	314.86	314.06	314.62	314.96	314.69	315.63	314.66	314.7	315.14	314.93	315.09	314.94	313.9	314.41	314.21	314.38	314.97
326.69	325.81	326.14	324.52	325.52	325.73	325.38	326.66	325.2	325.86	324.95	323.9	325.91	326.09	324.05	326.03	324.76	325.27	326.1	325.68	324.64	324.72	324.49	325.76	325.31	325.11	324.84	325.29	324.27	324.36	324.37	325.3	324.62	325.26	324.73	324.74	325.65	324.43	325.22	325.61	324.96	326	325.57	325.03	324.49	323.74	325.29	325.81	326.29	324.44
305.45	304.91	303.71	304.82	304.14	304.73	304.57	303.66	304.94	304.6	304.81	305.32	304.3	304.99	304.49	304.09	305.19	303.81	303.65	305.4	304.1	303.84	303.13	303.86	304.25	304.01	303.46	303.23	304.63	303.82	304.64	305.27	304.53	305.34	304.64	304.69	304.74	303.85	302.99	303.9	304.63	304.38	304.82	304.13	303.99	304.51	304.04	302.95	305.03	304.03
318.36	317.83	317.99	317.51	318.04	316.99	317.05	318.03	316.26	317.62	318.05	316.4	315.1	317.55	318.39	316.8	317.36	317.63	316.35	318.5	317.77	317.05	315.98	317.55	316.56	317.57	317.02	316.9	316.69	317.45	317.18	316.96	318.44	318.09	317.92	316.28	318.05	318.39	317.04	318.26	317.24	316.75	318.32	316.51	316.72	316.67	317.36	317.34	317.13	317.57
311.15	310.92	312.24	311.33	311.65	312.12	312.69	312.02	312.19	313.1	312.32	312.39	313.36	311.25	313.42	313.08	311.12	312.14	313.42	310.02	312.21	311.45	311.83	310.79	312.18	312.5	311.51	312.79	312.84	312.68	312.41	311.69	312.03	312.16	312.52	313.27	312.72	312.87	312.86	311.53	312.32	313.29	312.57	313.59	313.31	313.06	311.59	313.35	312.54	311.54
327.41	325.99	326.26	327.43	326.37	326.41	326.37	327.33	326.09	327.27	325.87	327.91	326.67	327.5	326.84	327.39	326.01	326.76	326.85	326.44	327.53	326.14	326.51	327.1	326.04	328.26	326.85	326.91	326.54	326.96	326.72	326.05	327.1	326.97	327.49	327.49	327.43	327.24	326.72	327.63	326.95	326.47	327.67	327.44	326.86	327.11	326.34	325.83	326.74	328.02
304.08	303.56	303.34	303.16	303.99	302.42	304.69	303.6	302.87	303.65	303.63	303.11	304.18	303	302.89	303.46	302.94	303.79	303.38	305.35	304.22	304.27	303.88	303.5	304.15	303.45	303.01	304.55	303.13	302.21	303.39	303.87	302.92	303.91	302.76	302.93	303.57	304.16	302.14	303.97	302.83	302.69	303.88	303.8	303.27	303.26	302.59	304.07	303.72	303.58
313.05	312.34	313.38	311.98	313.19	314.15	313.37	313.81	312.23	313.85	313.81	313.05	312.28	313.29	312.46	312.97	313.38	313.48	314.48	313.02	313.23	313.29	313.76	313.4	312.54	313.31	311.67	312.38	313.97	313.55	312.44	313.62	313.49	312.97	313.34	313.81	313.9	312.72	312.58	312.82	312.09	313.16	311.58	314.74	314.36	313.21	312.94	314.08	313.34	312.44
311.42	311.55	311.74	309.71	311.1	313.38	311.19	311.04	311.38	311.01	311.93	311.3	312.58	311.11	311.67	311.73	312.3	311.09	311.09	311.01	311.55	312.75	310.17	311.96	311.14	309.56	311.61	311.89	311.94	310.96	310.93	310.31	311.82	312.39	311.24	311.62	310.78	312.8	311.89	311.18	310.17	311.99	310.92	311.12	310.4	311.53	311.16	311.49	311.64	312.96
314.04	314.11	314.98	313.98	314.08	313.98	314.06	313.78	313.96	313.6	316.15	313.14	313.84	314.23	313.17	313.93	313.56	313.62	314.52	313.61	313.54	313.49	314.18	313.81	315.18	312.91	315.16	313.46	313.82	313.55	313.3	313.71	313.79	313.5	315.24	313.43	314.75	313.86	313.8	313.91	315.18	313.96	313.55	314.73	313.88	313.77	313.39	313.47	314.08	314.3
314.2	315.5	315.03	315	316.08	314.52	315.23	315.05	314.71	314.1	315	313.59	317.29	315.8	314.89	314.77	314.63	315.01	314.39	315.06	314.74	314.25	314.93	315.6	313.82	314.62	316.07	315.73	313.25	315.73	314.81	314.9	313.83	313.65	315.23	315.85	316.25	314.37	315.3	315.33	316.08	314.96	314.52	314.75	314.82	315.6	315.01	315.86	314.61	315.09
309.54	309.99	310.1	309.34	310.2	308.79	309.62	309.61	310.37	309.68	309.5	309.98	309.08	309.86	309.62	309.17	308.41	309.68	310.35	309.71	308.44	308.75	309.41	310.09	309.78	308.73	310.42	309.55	308.71	308.53	308.82	309.95	310.13	308.82	308.07	309.71	309.23	309.27	310.61	309.09	309.54	309	308.68	309.41	310.23	309.27	310.5	309.91	310.07	309.89
313.64	313.93	313.95	313.17	312.7	315.08	313.52	313.81	312.51	314.13	313.34	313.06	313.86	314	314.51	314.51	313.41	313.58	313.12	314.67	314.19	313.62	313.1	313.02	312.4	313.91	313.73	314.21	312.56	312.53	314.75	313.38	311.66	312.66	314.36	314.16	313.3	314.67	314.48	313.01	313.55	313.75	313.21	312.59	312.85	313.33	313.07	313.24	313.49	313.28
302.91	304.5	304.08	305.26	304.84	304.81	304.55	304.28	304.28	302.43	305.44	303.12	305.51	303.15	304.99	304.11	304.41	304.06	304.37	304.34	304.7	304.35	303.79	304.89	303.82	303.78	304.77	303.86	303.85	303.36	303.79	305.62	304.41	304.64	304.55	303.8	304.32	304.13	304.4	303.74	304.74	303.84	304.77	305.48	303.87	304.33	304.36	303.98	305.23	304.61
317.48	317.11	317.97	317.64	318.14	317.33	317.66	318	316.86	317.51	318.2	317.56	316.69	317.34	318.18	317.54	316.51	317.22	317.64	317.92	316.82	318.13	316.5	317.02	316.74	316.58	317.14	317.63	317	317.27	317.13	316.24	316.98	316.88	317.55	318.08	316.26	317.05	317.5	316.77	317.01	317.95	316.99	317.66	317.06	316.97	316.94	316.95	317.98	317.63
306.6	305.78	306.9	306.61	306.12	305.33	306.8	304.62	304.31	305.97	306.69	306.07	306.26	305.76	306.03	305.92	304.38	306.28	306.44	306.43	305.84	305.66	307.06	306.11	306.6	305.57	307.15	306.4	305.7	306.18	306.67	306.04	305.62	306.69	306.38	305.41	306.16	307.04	306.89	305.77	305.65	306.78	306.21	306.13	306.4	304.5	306.56	307.52	306.2	306.83
300.99	300.39	301.14	300.18	301.82	300.85	300.82	300.89	300.5	299.86	301.7	302.44	301.1	301	300.69	300.27	300.77	301.77	301.23	299.56	300.51	299.67	302.02	300.34	300.73	301.87	300.76	302.33	300.76	300.22	300.87	301.9	302.27	300.77	301.24	300.77	301.83	300.8	301.45	299.94	301.41	300.67	300.86	299.58	300.83	300.35	301.6	301.64	301.17	300.61
315.87	315.72	316.04	315.23	316.93	316.03	315.29	315.01	315.34	315.93	316.22	315.03	314.9	315.67	316.15	316.46	316.08	316.93	315.55	316.19	316.01	315.76	315.2	315.15	315.97	315.83	316.76	315.51	314.19	315.25	315.39	315.52	316.38	315.98	316.25	316.32	316.23	316.42	316.24	315.61	316.49	316.74	315.49	316.07	315.93	315.38	314.97	315.04	317.18	315.63
307.75	309.11	309.08	310.2	309.12	307.99	309.59	307.98	308.13	309.53	308.62	309.18	309.54	308.87	308.28	308.52	309.91	307.72	308.11	308.9	309.06	308.01	308.6	308.81	308.45	308.96	309.51	308.62	310.17	309.49	310.11	308.47	307.72	307.72	309.06	309.42	308.1	308.72	309.63	308.97	309.22	309.34	309.99	309.06	307.58	309.62	309.62	308.95	309.3	308.46
302.32	303.44	303.53	302.48	304.54	303.86	304.11	303.29	302.83	304.42	302.46	303.38	304.82	304.06	302.75	304.94	303.18	303.02	303.47	303.15	303.22	303.56	303.15	303.16	303.05	302.67	303.9	302.11	304	304.26	302.88	304.01	303.93	303.69	302.97	302.82	303.55	303.65	303.15	303.63	303.55	303.12	302.08	302.83	304.15	303.86	303.64	304.28	302.62	303.67
313.8	313.75	314.53	312.49	314.58	313.52	313.6	313.56	313.76	312.77	313.76	314.99	313.64	313.71	313.9	314.67	314.29	313.2	314.44	314.96	314.47	313.61	313.4	313.47	312.93	315.36	314.88	315.05	315	312.85	312.69	314.24	314.64	315.31	314.65	314.28	315.27	313.6	313.01	313.97	313.44	314.18	314.55	314.77	313.22	314.34	313.57	314.11	314.27	313.61
311.38	310.81	311.19	310.26	310.62	310.12	311.91	311.18	310.69	310.59	310.08	310.24	310.18	311.29	311.31	310.29	311.81	311.99	310.44	311.19	310.29	310.38	311.52	311.45	310.62	311.31	310.6	311.04	309.76	311.83	309.74	311.42	310.98	310.28	311.29	310.92	309.07	311.08	311.28	310.56	311.22	310.91	310.21	311.5	309.7	310.68	310.86	310.66	309.97	311.67
314.39	314.15	314.3	313.39	314.69	314.01	312.82	312.75	314.35	313.31	313.62	314.2	314.01	313.26	313.18	314.29	312.9	313.74	313.08	313.55	313.57	313.15	315.1	314.36	315.44	314.52	313.89	314.4	314.73	312.92	314.53	313.25	315.44	313.34	314.89	314.36	314.21	313.13	313.23	313.61	313.35	314.49	314.88	314.05	314.04	313.69	313.91	312.42	314.44	314.76
312.62	313.55	312.25	312.68	312.85	314.3	313.44	312.27	312.88	313.63	313.47	313.27	313.75	313.75	311.56	312.19	312.39	312.83	313.26	313.25	313.04	312.9	312.02	311.84	313.58	312.49	312.53	312.95	313.09	312.84	313.33	312.15	312.93	312.92	312.91	313.46	312.28	312.49	313.27	313.19	314.05	312.28	313.31	313.76	313.17	313.52	314.27	313.99	312.63	312.82
303.61	303.93	303.85	304.92	303.19	302.54	302.66	303.76	302.61	303.83	303.85	303	303.94	304.02	302.41	303.32	304.02	305.11	303.08	303.09	302.81	302.13	302.74	303.92	304	304.76	303.13	304.11	303.55	303.42	303	304.14	301.85	303.7	303.57	304.05	303.69	304.18	302.82	303.94	301.82	303.8	303.91	303.61	302.83	303.82	303.38	302.47	302.8	303.61
295.32	294.22	295.81	295.49	295	294.18	295.29	295.11	295.06	295.1	295.66	295.04	295.4	295.65	293.9	295.18	294.97	295.62	294.45	295.58	295.34	293.52	295.73	295.29	294	294.13	295.4	294.64	294.99	295.14	294.78	294.81	294.56	294.25	295.09	293.93	295.73	295.27	294.82	294.66	293.7	295.21	295.29	294.71	295.15	295.65	295.09	293.72	295.1	296.07
296.01	295.2	295.84	293.29	294.4	294.81	295.56	294.74	296.29	295.12	294.8	294.75	295.03	295.51	295.56	295.04	294.74	294.56	294.39	295.61	295.41	295.21	297.48	296.61	295.69	295.02	295.2	294.76	295.59	295.11	294.64	296.22	294.32	295.13	295.81	294.48	294.06	295.33	295.07	294.21	294.78	295.42	294.02	295.75	295.81	295.18	294.96	294.68	294.46	295.31
305.88	306.36	305.9	306.82	305.27	306.15	306.72	307.44	306.38	304.69	305.83	306.68	306.96	305.85	307.79	306.05	306.48	305.84	306.27	305.59	305.77	306.73	306.34	306.1	306.58	305.84	306.35	306.03	305.22	306.75	307.15	305.54	306.25	305.37	307.03	305.87	306.1	306.51	306.4	306.75	306.74	305.24	307.69	307.09	307.17	306.1	306.43	307.04	305.33	305.67
293.46	293.99	293.86	293.82	292.19	293.07	293.27	294.26	293.57	293.96	294.3	294.75	294.18	293.28	294.51	293.97	294.09	292.51	294.73	293.51	294.24	293.09	294.7	294.46	294.33	293.41	293.76	294.25	295.04	293.14	293.41	293.41	292.85	294.18	294.83	293.72	293.81	294.67	294.22	294.01	293.86	293.61	294.33	294.01	293.46	294.24	293.16	295.08	294.43	295.07
314.01	313.36	313.28	311.9	314.41	312.3	312.22	313.92	314.31	313.22	314.48	313.22	313.25	314.48	312.71	312.34	312.87	313.76	312.63	313.04	313.39	312.15	313.8	312.46	311.77	313.01	313.05	313.13	313.32	313.16	312.77	313.39	313.47	314.35	313.3	312.58	312.45	313.17	313.43	313.75	312.83	313.12	313.7	313.49	312.73	312.36	313.45	313.93	311.77	312.69
313.09	314.61	315.06	312.95	315.12	314.04	313.82	313.82	314.76	312.9	313.46	314.41	314.35	313.82	313.87	314.73	314.19	313.36	313.88	313.15	314.08	312.84	313.47	313.6	312.68	313.41	313.07	312.41	315.01	313.36	312.66	313.67	313.72	313.53	314.26	312.91	314.03	315.25	314.39	312.6	314.79	315.6	313.32	313.61	313.57	312.23	312.68	313.25	312.9	314.49
305.77	306.76	306.68	307.13	306.67	306.86	306	306.66	306.3	305.67	306.15	306.85	307.54	306.36	305.93	307.35	307.24	306.29	306.53	307.41	306.29	306.67	306.99	307.24	307.65	307.56	306.51	307.06	306.74	305.77	306.86	306.46	307.47	306.61	306.26	307.22	305.84	306.29	306.03	305.25	307.34	306.47	306.37	306.25	307.11	306.8	306.07	306.54	306.64	307.44
314.71	315.05	314.76	313.92	316.63	315.19	315.97	315.03	315.22	315.31	315.08	313.75	316.54	315.44	315	314.26	314.23	314.57	317.19	313.13	315.53	314.04	315.49	314.9	314.85	314.46	315.63	315.86	315.01	315.42	314.99	316.04	314.97	315.69	315.14	314.99	314.1	316.61	315.07	315.35	314.58	314.67	314.79	314.14	314.64	316.01	315	315.37	316.12	314.35
313	312.86	313.15	313.33	314.2	313.82	312.95	313.64	313.67	311.31	312.2	311.97	313.84	313.35	313.69	313.18	313.12	313.25	314.15	313.03	313.06	312.29	314.58	313.11	312.33	313.22	313.06	312.81	314.17	313.16	314.32	314.65	314.74	312.57	313.5	312.13	313.5	312.42	313.56	313.29	313.49	313.32	313.13	312.25	313.07	313.26	313.36	312.62	313.7	313.4
294.72	293.05	294.36	293.09	292.93	294	295.4	293.71	295.64	294.54	293.59	293.86	293.91	294.25	292.06	294.58	293.91	293.44	293.35	294.38	295	293.71	294.91	293.5	293.81	293.16	292.44	292.65	293.7	293.91	293.53	295.56	295.05	293.67	293.28	294.46	293.62	293.96	294.53	293.02	293.87	294.54	294.55	292.93	293.84	295	294.29	294.69	294.06	293.98
319.84	319.64	317.8	319.28	318.15	317.22	318.23	318.81	318.69	318.42	318.75	319.82	318.76	319.02	318.82	319.94	318.76	318.41	319.18	317.39	317.46	320.01	318.12	317.97	318.65	319.83	317.56	318.67	319.02	319.54	319.86	317.85	318.5	318.9	318.45	319.97	317.06	318.11	318.43	318.41	318.77	318.06	318.92	318.21	318.59	319.13	318.26	318.38	317.94	318.02
325.08	326.1	325.33	324.07	324.04	324.61	324.32	324.14	323.92	324.17	324.44	324.2	324.74	324.88	323.97	325.32	325.78	324.87	323.91	324.68	324.34	324.92	323.92	324.38	325.09	323.71	324.28	324.61	324.34	324.35	323.73	324.77	325.05	324.4	323.46	325.53	324.23	323.64	323.7	325.75	324.82	324.52	324.48	323.29	324.12	325.11	325.1	323.97	323.68	323.66
316.48	316.33	317.38	316.36	317.31	316.47	316.8	316.98	317.14	316.38	314.74	316.34	316.27	316.17	316.88	317.68	314.81	316.64	316.8	317.78	316.88	316.31	316.75	317.19	317.23	317.1	316.98	318.03	315.18	317.01	317.2	316.08	317.51	317.3	316.84	316.74	316.8	316.44	316.1	315.76	317.07	315.37	316.68	317.54	316.97	316.66	316.33	316.42	316.52	315.89
302.18	303.5	301.43	302.52	302.67	302.58	302.19	302.67	301.84	302.82	302.99	302.36	302.68	302.3	302.22	301.63	303.22	302.84	302.97	301.49	302.39	302.29	301.82	301.57	301.93	302.12	301.79	300.96	301.78	303.46	302.31	302.93	302.64	303.94	303.4	302.93	302.61	304.33	301.95	302.98	302.75	301.57	302.9	302.3	301.36	302.22	303.28	302.94	303.2	302.41
317.11	317.69	317.79	317.65	317.37	317.42	317.02	317.71	316.22	317.31	317.38	315.93	316.48	315.96	317.42	318.05	318.29	316.97	317.45	318.16	317.95	316.46	317.98	318.23	316.59	316.62	317.32	318.24	317.47	317.88	317.89	317.18	317.46	318.01	318.73	316.86	315.81	316.76	317.11	317.99	317.29	316.59	318.12	316.45	318.01	316.86	317.03	318.07	317.3	318.55
327.88	327.61	326.97	327.67	328.75	328.14	328.61	326.81	327.85	329.93	327.85	328.35	327.91	328.23	327.7	328.43	327.52	327.29	328.34	327.84	328.02	328.87	327.15	328.1	327.41	327.9	329.34	328.09	326.89	328.47	327.75	327.62	329.39	328.03	327.08	327.32	325.87	328.25	328.57	327.39	329.05	328.67	328.16	328.09	327.95	329.25	327.45	327.47	328.09	328.14
313.99	313.8	314.55	312.28	313.85	314.72	314.35	314.5	313.38	314.15	314.22	313.72	314.57	314.91	313.53	313.22	313.94	312.82	314.11	314.1	313.59	313.53	314.15	312.97	315.32	313.64	314.36	314.5	314.09	314.19	313.27	312.58	312.92	314.11	313.53	314.03	312.51	314.18	314.37	314.02	313.53	314.05	312.84	314.21	313.62	315.31	313.58	313.52	313.08	312.35
317.2	318.05	318.74	317.37	316.07	316.45	317.49	317.7	317.14	317.49	316.67	316.25	316.88	317.13	316.52	317.18	317.28	317.18	317.92	318.97	317.29	317.33	316.93	317.55	315.8	316.86	317.17	316.34	316.85	317.38	316.74	316.82	318.07	316.73	318.07	317.81	317.1	317.28	317.01	317.71	317.19	317.17	316.54	316.61	316.24	316.59	317.02	317.17	315.87	315.94
305.72	306.4	307.49	305.8	306.14	308.1	305.82	305.48	307.15	306.12	303.4	305.75	305.12	306.29	306.45	306.4	305.4	307.14	307.07	306.17	306.6	306.65	306.76	306.8	306.08	307.13	306.53	305.78	306.28	307.03	307.05	306.6	306.3	305.49	307.29	305.49	306.41	305.65	306.1	304.01	305.95	306.07	306.33	305.66	306.03	305.8	307.1	305.57	306.33	305.9
310.26	309.02	308.79	309.53	308.59	308.53	309.26	309.15	309.53	308.92	309.58	308.53	308.3	309.26	308.84	309.62	309.03	308.16	307.89	309.22	309.04	309.16	308.52	308.36	308.01	308.51	307.97	310.01	308.49	309.17	309.44	308.38	308.77	308.65	308.59	309.02	308.61	308.25	308.93	309.16	308.37	309.8	309.94	308.49	308.48	307.87	309.7	308.51	307.59	308.88
314.23	313.29	315.11	314.5	314.19	314.23	313.64	315.61	313.48	314.59	313.59	311.66	312.45	313.43	314.55	313.42	314.93	313.55	314.82	313.93	313.63	313.85	314.62	314.09	313.94	314.53	314.64	314.56	313.78	313.21	314.47	313.51	314	313.82	313.76	314.16	314.62	314.33	313.24	314.56	314.64	314.27	314.57	314.72	312.64	314.39	313.78	314.84	314.24	314.31
296.8	297.77	296.33	296.33	297.29	297.81	297.03	297.06	296.98	297.05	297.54	296.65	297.13	297.61	296.27	296.6	296.5	296.63	298	297.29	295.53	298.02	298.57	296.2	297.25	297.65	297	295.84	296.73	296.99	297.56	297.54	297.23	296.12	296.82	296.87	296.07	297.38	298.25	298.21	296.57	298.27	296.38	297.13	296.98	297.07	299.49	296.37	296.31	298.01
303.17	305.36	303.51	303.58	303.5	303.9	302.89	302.62	302.43	302.97	303	302.85	303.7	303.01	302.72	302.31	303.36	302.09	302.29	303.39	302.28	303.04	302.72	301.8	301.46	301.42	302.77	302.83	301.24	303.02	302.08	304.08	302.26	303.63	302.5	301.98	303.64	301.62	302.28	302.75	302.54	302.5	303.26	304.03	303.11	303.62	302.28	303.12	303.3	300.94
300.86	300.12	299.76	299.27	299.86	301.16	300.67	298.51	301.21	299.76	298.98	300.41	298.71	300.26	301.51	299.06	300.93	299.91	299.83	299.04	299.34	301.47	298.98	299.63	300.06	300.52	300.88	299.68	299.49	299.16	299.56	300.11	299.78	299.93	302.68	300.28	299.68	299.39	299.91	299.88	301.38	300.42	300.33	300.18	299.05	301.15	299	300.13	300.4	300.41
302.63	302.83	302.94	301.94	302.79	302.84	302.98	302.69	303.09	301.93	303.53	303.7	302.15	301.41	302.87	302.89	302.64	301.68	301.89	302.92	303.51	302.48	303.44	303.14	302.53	303.2	303.29	303.34	302.84	301.33	302.15	301.85	300.19	303.34	302.64	303.85	302.98	302.1	303.16	303.79	302.82	302.8	303.03	302.82	303.11	303.1	302.8	302.88	301.46	302.82
309.17	310.28	310.41	310.52	311.22	309.96	310.21	309.26	310.68	310.63	309.49	309.04	310.66	311.04	311.16	310.26	310.33	311.71	311.15	310.67	309.74	310.82	310.37	310.59	311.59	309.43	310.23	309.61	311	310.68	310.08	311.13	310.63	309.96	309.95	311.15	309.87	310.26	311.24	310.25	311.06	310.11	310.45	310.38	310.22	310.48	310.44	311.1	310.52	309.58
310.02	311.95	311.13	309.76	311.05	311.61	311.53	312.14	310.86	310.42	311.89	310.19	311.91	311.03	311.74	309.85	312.44	311.03	312.42	312.45	311.18	312.19	310.76	311.95	311.27	313.35	311.27	311.03	311.69	311.8	311.96	311.16	310.79	311.43	311.47	311.81	312.93	311.5	311.39	311.74	311.02	312.65	311.93	311.57	311.09	312.08	310.99	310.97	310.82	312.71
312.61	310.79	311.88	311.68	311.58	311.54	311.93	311.07	310.34	310.54	311.3	311.35	311.6	312.45	311.64	311.19	311.85	311.62	311.21	311.54	311.49	312.45	310.11	312	311.86	311.9	310.54	311.67	311.93	312.87	311.69	310.69	312.06	311.55	312.41	310.36	312.11	311.86	311.5	312.11	312.57	311.71	311.89	312.06	311.63	310.46	311.48	311.35	312.18	311.74
302.77	302.7	302.85	302.15	303.01	303.48	301.61	302.8	303.47	302.9	302.69	302.33	301.35	303.11	301.98	303.06	303.21	302.94	302.43	302.17	301.45	301.74	302.37	303.61	302.19	303.07	303.39	301.74	303.14	303.1	301.72	302.11	301.67	303.04	303	303.79	301.95	301.66	302.55	303.43	302.05	302.87	302.2	302.14	302.47	302.25	302.09	302.13	302.96	303.14
295.58	294.82	294.5	295.95	294.48	294.94	296.12	294.64	295.11	295.75	294.19	296.02	295.05	296.04	293.57	294.66	295.18	296.19	294.64	296.45	295.77	294.2	295.05	295.28	296.11	294.47	296.28	294.88	294.9	293.11	295.87	294.55	295.53	295.31	293.96	294.69	295	295.43	295.49	295.37	294.49	295.94	294.64	295.14	293.61	294.37	294.72	295.37	294.75	296.07
327.74	327.55	326.76	328.38	329.56	327.21	327.52	328.53	328.97	327.06	327.76	328.19	328.61	327.78	329.4	328.1	327.76	328.49	326.86	328.02	327.87	328.42	327.05	327.7	327.01	328.54	327.33	327.2	330.08	327.26	326.79	327.9	328.12	327.37	328.24	327.6	327.31	328.31	327.85	327.34	327.09	328.19	328.66	327.44	327.39	327.11	328.84	328.33	328.14	328.13
312.29	312.55	313.28	312.95	312.6	312.95	311.74	312.4	313.72	312.9	314.49	312.55	312.93	312.6	312.05	314.72	313.46	313.95	312.37	312.47	313.83	312.57	312.79	313.74	312.46	312.42	313.14	312.94	312.8	312.85	313.21	311.6	313.08	312.49	313.29	313.23	312.54	312.59	312.12	312.99	313.29	311.61	313.17	311.95	312.39	314.76	312.33	311.48	312.75	312.88
306.42	306.11	305.24	305.91	306.13	306.38	306.26	306.02	306.64	308.15	307.01	306.44	305	306.95	305.4	304.74	307.17	306.26	305.35	306.56	306.19	304.83	306.01	304.91	306.39	306.22	306.16	305.46	306.97	305.95	305.51	305.05	306.12	306.19	306.2	306.2	306.03	305.89	305.59	306.46	306.1	306.49	305.5	306.56	306.56	306.88	304.51	306.17	306.44	306.94
301.8	302.67	302.38	302.54	303.54	303.51	303.63	303.78	302.86	303.23	302.26	302.69	302.99	303.98	302.95	303.49	302.92	303.06	302.16	303.29	302.72	301.52	302.02	302.38	302.75	301.69	301.61	302.16	301.8	303.59	302.78	303.47	303.01	301.69	303.58	303.77	302.04	303.76	302.8	302.11	302.27	302.54	303.7	302.74	301.09	303.69	302.08	303.41	302.83	302.93
305.27	304.98	304.78	304.79	305.31	304.04	303.5	304.12	304.25	305.6	304.07	304.69	305.18	304.74	306.22	304.21	304.62	305.1	304.68	305.47	305.05	306.04	306.36	306	305.53	305.54	304.11	304.67	305.95	304.92	304.92	304.64	303.81	304.19	306.02	304.95	305.25	304.66	305.03	305.12	304.59	305.71	305.71	305.57	304.13	304.69	307.38	305.86	304.77	304.73
314.64	314.95	314.63	314.52	316.11	314.97	314.14	314.44	314.58	314.24	315.11	315.43	313.92	315.01	314.79	314.53	314.99	314.03	315.06	314.87	315.05	315.85	313.66	316.13	315.17	314.11	314.51	315.01	315.93	315.11	314.75	316.39	315.84	312.76	314.76	314.73	314.13	315.84	313.84	315.32	314.8	313.11	315.76	315.25	315.09	314.82	315.62	314.94	315.09	314.06
313.66	313.25	314.33	314.38	314.3	313.19	313.64	314.13	313.04	313.78	314	312.86	314.1	314.03	313.94	314.05	314.22	314.73	313.9	315.43	313.9	313.38	314.85	313.47	314.24	314.23	314.03	313.54	313.66	314.05	313.02	314.63	314.28	313.7	315.06	313.89	313.33	314.69	314.24	313.17	314.27	312.99	315.01	313.03	314.48	313.99	313.99	314.93	314.11	313.59
299.67	301.72	301.12	301.71	300.94	301.99	301.28	300.63	301.1	301.56	300.26	300.01	301.53	301.67	301.47	301.69	300.5	302.17	301.73	301.35	301.67	301.81	301.52	302.51	300.12	301.94	299.51	300.25	301.06	301.42	301.95	301.8	300.34	300.86	299.82	301.73	301.18	300.84	301.82	301.67	300.31	302.26	301.24	301.49	300.06	301.27	301.52	299.38	301.11	300.59
319.85	319.39	319.35	319.14	318.64	318.47	319.88	320.54	318.38	319.86	319.95	318.8	319.37	318.85	319.2	319.69	318.25	320.07	318.22	318.23	319.79	319.85	319.2	318.53	319.43	319.02	319.3	320.11	319.67	320.74	320.51	319.78	319.04	318.64	319.23	318.57	319.68	320.14	319.6	317.75	319.13	319.44	319.11	319.32	319.59	319.07	319.49	319.63	318.81	319.2
316.83	317.2	317.72	317.6	318.59	318.6	316.69	317.14	318.92	317.95	316.4	316.46	317.84	317.41	315.91	316.37	317.16	316.59	317.27	317.04	317.39	317.45	317.85	317.82	316.76	317.15	317.24	315.99	316.72	317.23	317.65	317.45	317.33	316.54	315.66	316.39	317.08	317.65	316.69	317.35	317.82	316.07	316.96	318.16	316.02	315.59	318.89	317.58	317.64	318.03
303.8	303.21	303.68	302.32	303.44	303.4	303.26	302.42	303.69	303.57	302.88	303.13	301.42	302.54	303.71	304.26	302.53	304.13	302.29	302.44	303.87	303.53	304.75	303.02	303.47	302.32	303.12	303.55	304.8	303.29	303.83	303.06	302.57	303.64	301.93	302.9	303.71	304.39	304.2	303.98	304.1	303.85	304.13	303.94	304.62	303.79	303.82	304.33	303.49	304.71
325.12	324.64	325.4	324.83	326.88	325.28	327.09	325.99	326.2	325.65	324	324.26	324.52	325.55	325.5	325.14	326.69	325.41	324.17	324.41	325.17	325.03	324.79	325.33	325.31	324.15	326.31	324.77	324.7	326.03	324.14	325.98	324.94	325.75	324.91	324.13	325.44	325.29	325.37	325.08	325.23	325.49	325.2	325.96	324.04	323.95	325.01	325.21	325.05	325.78
293.46	293	293.38	292.96	293.74	293.77	294.98	294.58	295.08	293.26	294.35	294.21	294.46	295.01	293	294	293.55	293.24	294.6	294.62	293.96	294.78	294.14	292.95	294.29	294.78	293.33	293.07	293.82	294.62	295.74	293.96	293.42	294.81	293.6	294.01	291.93	293.35	294.67	294.28	294.05	294.18	293.95	294.39	292.45	294.6	295.45	295.08	294.12	292.38
308.17	309.47	310.42	309.52	310	308.89	309.59	310.52	310.17	309.08	310.23	310.33	309.1	307.89	310.16	309.6	309.78	310.37	310.17	310.7	309.76	308.98	308.84	310.56	309.63	309.78	311.25	309.16	308.96	310.06	308.73	309.61	309.59	308.26	308.54	310.92	309.13	309.79	308.96	309.55	310.56	307.82	309.17	309.11	309.09	309.43	310.14	311.57	309.93	308.93
309.33	310.13	309.81	310.8	310.09	310.13	311.09	311.55	311.15	310.21	311.24	311.35	311.43	311.57	310.77	310.13	310.49	310.05	310.26	312.46	310.37	311.12	310.66	310.74	310.69	309.7	311.22	312.06	311.33	312.23	310.66	312.34	311.05	311.03	311	310.44	311.22	309.55	310.91	309.91	310.51	310.33	309.8	310.39	310.68	311.73	311	310.7	311.21	310.2
314.83	314.37	315.56	315.71	315.86	313.4	314.84	315.02	315.77	316.08	315.65	315.39	315.55	315.12	315.07	314.74	315.33	314.29	315.07	315.55	313.92	315.25	314.83	316.02	316.19	314.42	315.53	315.11	315.81	314.93	315.54	315.25	314.72	315.02	315.56	314.66	314.86	314.58	315.3	314.19	314.56	315.24	314.23	314.49	315.54	316.18	315.04	314.16	314.13	315.64
304.02	301.94	302.19	302.55	302.5	303.9	302.53	302.59	304.15	302.57	302.21	302.05	302.95	303.24	302.02	302.25	303.45	303.15	303.7	302.92	303.03	302.73	302.91	303.33	302.82	302.36	302.42	302.97	301.6	302.17	303.51	303.05	302.6	302.83	303.28	303.03	301.8	304.01	302.13	303.95	302.34	303.35	303.87	303.62	302.25	301.51	301.97	303.3	303.1	303.97
314.1	314.61	313.52	315.16	313.96	313.54	314.2	314.96	315.31	313.69	314.11	313.63	314.4	314.19	314.58	314.43	315.01	314.09	314.96	313.59	315.17	314.96	313.23	315.22	313.96	314.28	315.29	313.06	313.73	315.14	314.89	314.69	313.16	314.67	313.72	313.36	313.76	313.38	313.54	312.43	313.43	313.46	315.5	313.52	314.62	314.56	314.85	314.33	315.5	313.28
312.9	312.32	314.35	312.17	313	311.59	313.17	312.58	312.4	313.23	312.46	312.83	312.65	313.34	312.28	313.4	312.52	312.97	313.22	312.91	313.16	312.43	311.68	311.99	313	312.96	313.29	314.08	312.81	312.93	313.64	311.41	312.56	313.52	313.8	313.12	312.96	314.63	312.33	313.34	313.04	313.05	313.55	312.5	313.02	313	313.37	313.07	314.33	312.51
294.1	294.06	293.35	293.5	294.83	293.74	294.32	293.8	292.82	294.01	293.08	294.25	293.72	294.54	294.76	294.13	293.48	292.74	294.22	294.6	295.37	294.15	292.78	293.08	294.32	294.43	294.48	295.02	294.33	293.65	293.35	293.8	293.83	292.95	293.55	293.63	294.98	292.78	294.42	295.25	292.93	295.13	294.18	294.03	294.17	293.43	293.16	293.72	293.15	293.52
308.38	309.25	308.58	309.51	308.94	308.56	308.87	309.76	308.26	308.09	310.07	308.09	308.32	309.43	309.18	308.1	308.87	308.54	308.13	309.6	307.82	308.89	309.51	308.46	308.81	309.23	308	308.68	308.32	309.62	308.31	307.64	309.5	307.45	308.39	309.13	309.34	308.81	308.89	308.96	309.45	308.64	309.36	309.4	308.19	308.96	309.52	309.19	308.38	308.52
298.96	299.19	300.42	300.38	300.79	300.18	299.38	299.73	299.77	300.6	300.06	300.72	300.02	299.64	299.91	298.71	298.78	299.3	299.65	300.27	298.48	300.59	299.59	300.52	300.45	299.31	299.94	300.1	299.43	300.45	300.04	300.17	300.18	298.98	301.55	299.59	300.18	299.76	300.79	300.69	300	300.05	299.26	299.39	299	300.13	299.07	298.56	300.51	300.34
302.9	302.38	302.15	302.63	302.5	303	304.41	301.59	302.58	302.79	301.54	303.78	303.12	301.49	303.18	302.46	302.71	302.67	301.74	302.88	302.85	302.58	302.38	303.09	303.82	302.32	304.1	302.57	302.69	303.17	301.61	303.39	301.53	302.55	301.89	302.28	302.79	303.3	302.42	303.17	301.34	303.42	302.42	302.36	301.89	303.09	301.58	302.38	303.15	302.91
307.91	307.95	307.38	307.39	307.31	307.57	308.12	307.44	308.24	307.33	306.61	306.41	307.09	307.16	306.97	308.75	306.4	306.76	306.83	306.4	306.95	306.49	306.51	307.25	307.57	307.67	306.17	307.68	306.47	307.67	307.41	307.87	305.9	306.84	307.86	306.5	307.72	306.47	306.44	307.87	307.13	307.64	307.55	308.07	306.05	307.96	306.66	306.34	306.87	305.37
302.69	300.79	302.94	303.42	303.32	303.8	302.49	302.86	303.81	304	303.78	303.4	303.48	302.71	302.17	303.51	303.31	303.24	303.29	303.84	302.85	303.31	302.26	302.81	303.31	303.74	302.77	302.47	303.26	304.58	304.77	303.03	303.29	304.38	301.55	302.3	302.71	303.04	302.63	302.6	303.34	302.93	303.05	303.95	303.05	302.39	303.5	304.16	303.05	304.3
301.06	300.63	300.12	299.97	300.62	298.79	299.81	300.58	300.15	299.99	299.09	300.57	300.46	300.39	300.19	300.2	300.02	300.46	299.26	300.1	299.36	300.35	300.36	300.44	301.57	300.3	300.37	299.21	300.12	299.99	300.32	299.72	301.14	299.78	299.08	300.26	301.03	300.36	301.39	300.65	301.43	300.25	301.35	299.97	299.8	299.88	298.58	299.96	300.52	300.03
293.51	294.24	293.81	293.96	294.44	293.93	294.85	294.07	293.89	292.22	295.61	294.19	293.55	294.04	294.42	293.71	293.86	293.83	294.49	294.08	293.33	295.18	293.47	292.37	293.43	293.86	293.57	293.81	294.16	294.05	295.48	294.15	294.12	294.12	293.51	293.42	294.12	294.62	293.75	295.63	292.73	294.8	295.1	294.37	292.81	294.39	293.93	292.76	293.46	293.65
303.71	303.79	302.72	303.8	303.53	303.21	302.79	304.13	303.09	303.51	303.17	304.05	303.48	303.43	303.2	302.79	303.55	303.28	303.66	304	303.08	304.23	304.27	304.35	303.7	303.92	302.97	303.58	303.42	303.59	304.01	301.91	303.61	303.61	304.36	304.32	303.54	303.41	303.05	304.3	304.42	302.16	303.44	304	303.66	302.86	304.09	302.87	303.13	303.43
325.92	327.66	328.64	326.24	327.06	327.23	327.57	327.54	326.98	326.9	325.94	326.26	327.77	327.47	326.19	327.13	326.6	327.61	326.17	326.4	327.97	326.17	326.95	327.83	328.07	326.91	327.27	327.01	327.18	327.04	326.63	326.53	326.19	326.6	326.68	326.38	326.51	327.77	327.67	326.88	326.69	326.16	327.1	328.65	326.88	326.9	327.13	327.48	328.23	326.85
326.78	326.72	327.03	326.95	327.05	326.63	326.13	327.66	327.1	326.47	327.06	327.64	326.54	326.47	327.04	326.28	326.17	326.06	327.54	326.98	327.17	327.46	326.45	326.58	327.13	327.78	326.61	327.4	327.59	327.4	326.02	326.97	327.6	327.09	327.89	326.46	327.49	325.93	327.13	327.52	327.44	326.99	325.99	325.82	327.21	327.54	327.77	326.57	325.92	325.91
302.34	301.93	301.45	303.72	302.13	301.36	302.36	302.64	303.83	303.38	301.03	302.44	302.43	301.74	303.32	301.73	302.15	302.54	302.97	302.64	302.46	300.96	302.3	302.02	302.04	302.24	303.72	301.9	301.31	302.41	303.54	301.88	300.94	301.96	303.19	301.44	302.48	303.12	303.41	302.03	302.61	302.72	302.27	301.14	301.92	302.39	302.96	303.46	302.07	301.24
305.91	305.9	305.69	305.75	305.13	305.58	306.5	306.15	305.26	305.69	305.45	304.22	305.32	306.54	305.26	305.84	305.57	305.75	304.59	306	304.56	306.76	305.79	306.18	305.85	305.06	305.49	305.13	305.73	306.32	305.64	305.43	305.97	305.47	304.47	305.86	305.79	305.63	305.07	306.09	303.39	305.58	305.21	305.21	305.85	305.62	304.79	306.05	305.51	305.93
310.8	311.86	311.08	312	312.07	310.06	310.39	310.38	311.06	309.07	311.26	310.61	309.68	310.4	309.9	310.38	309.81	311.07	309.63	311.63	311.49	309.46	312.44	311.56	310.47	310.43	310.35	310.2	310.63	310.42	310.65	310.41	309.37	309.86	310.51	310.66	309.78	311.25	310.2	310.62	310.61	309.79	309.61	310.28	310.81	310.77	311.63	311.33	310.5	311.11
293.72	293.7	294.47	294.15	294.72	293.97	293.47	294.66	293.49	294.33	295.38	293.33	294.89	294.77	293.99	293.91	294.75	295.14	293.62	293.49	293.48	294.02	294.56	294.95	294.57	293.92	295.02	295.52	293.88	294.21	294.56	293.79	293.41	294.06	295.52	292.11	293.06	293.48	294.17	293.54	293.51	293.78	294.62	293.25	294.25	293.85	293.54	294.79	293.61	293.01
314.55	313.89	314.16	314.22	313.96	314.59	314.45	312.69	313.94	314.83	314.76	313.82	313.74	314.4	312.98	313.41	313.75	313.11	313.38	313.8	313.98	313.07	313.79	314.32	313.21	314.48	314.86	314.42	312.6	313.69	313.42	314.64	314.63	315.06	313.43	313.83	313.05	312.19	314.82	313.47	314.98	313.87	313.88	314.53	313.21	312.9	314.57	314.39	311.54	314.02
314.38	314.77	314.38	314.56	314.62	316.46	315.59	315.46	315.48	314.58	314.61	315.75	316.18	315.08	315.3	314.05	313.76	314.34	313.71	313.92	314.35	315.64	314.8	314.2	315.52	314.52	314	315.42	315.08	313.97	315.24	313.45	316.09	314.55	313.68	315.94	314.65	314.06	314.44	314.52	315.44	314.61	314.48	314.34	315.16	315.88	313.82	315.2	313.63	314.11
297.27	296.58	296.92	296.75	297.16	296.53	297.26	297.33	298.45	296.43	296.83	295.91	296.62	296.67	297.05	297.24	296.36	296.98	296.99	296.56	298.66	296.53	297.14	296.98	297.69	296.02	297.23	296.32	296.33	296.77	297.13	296.98	296.7	295.58	296.69	296.73	297.02	296.79	297.34	297.53	296.38	296.07	297.39	296.24	298.04	297.61	297.14	297	296.37	295.91
314.83	314.8	314.37	313.79	316.05	314.47	314.23	314.37	314.69	314.49	314.67	315.3	314.5	315.04	314.06	314.57	314.53	315.43	313.44	314.34	314.3	315.28	314.23	314.66	314.09	314.8	316.1	315.12	315.04	313.96	313.39	315.25	314.82	314.61	315.57	314.98	314.79	314.04	314.39	313.7	313.77	313.94	314.44	314.53	314.12	316.46	314.57	314.17	314.45	314.04
317.77	317.09	317.1	317.5	318.31	316.49	318.53	316.13	315.72	316.87	317.81	316.02	318.21	317.17	318.21	317.98	317.09	317.07	317.9	317.54	318.11	317.45	317.51	317.13	317.24	318.34	317.25	317.2	317.68	317.55	317.06	316.96	317.48	317.51	317.11	316.92	316.85	317.47	317.81	317.38	316.84	317.28	317.76	317.6	316.6	318.24	316.99	316.83	317.9	317.53
307.16	308.56	306.89	307	306.26	307.14	306.48	307.5	306.69	306.37	306.83	306.51	307.61	306.76	307.41	306.46	307.65	307.54	306.8	307.26	308.24	308.73	306.5	307.57	307.17	306.27	307.73	306.5	306.62	307.05	307.48	307.87	307.73	306.97	307.8	308.98	307.39	306.18	306.29	306.6	307.01	307.48	307.8	306.63	307.63	306.53	307.28	307.94	306.85	307.2
305.93	305.9	307.39	305.98	306.14	306.68	307.28	306.25	305.95	305.78	307.55	305.5	306.34	306.89	305.65	307.7	306.33	305.34	305.93	306.79	306.54	306.92	305.82	307.18	305.89	306.25	306.6	306.04	306.05	307.08	304.75	305.99	306.56	307.04	306.1	305.55	305.96	307.44	307.62	307.04	308.12	305.19	304.3	305.45	307.75	305.81	306.36	306.16	306.52	305.7
315.98	317.81	316.35	316.14	316.29	316.99	317.85	317.29	317.94	317.31	318.56	317	317.48	317.31	318.4	317.4	317.39	317.89	317.14	318.01	316.31	317.1	317.79	318.44	318.2	316.65	317.33	317.51	317.65	317.96	316.05	318.05	318	317.27	317.27	315.78	317.84	317.37	317.56	316.68	316.82	317.26	316.69	317.94	316.65	317.84	317.43	316.18	315.5	315.43
300.79	301.51	300.82	301.66	302.1	300.58	302.02	301.21	300.8	301.65	301.54	301.84	301.06	300.82	301.05	299.8	301.45	300.28	301.05	300.08	301.29	301.69	302.18	300.53	300.15	301.59	301	301.93	301.27	300.06	301.01	301.4	300.46	300.38	301.06	300.06	301.23	302.35	300.99	301.57	300.79	302.58	301.14	301.7	301.17	302.15	301.7	300.88	302.69	302.7
293.33	294.45	295.01	295.03	294.03	293.44	294.32	294.94	293.28	293.42	293.01	292.79	293.92	293.67	294.11	294.39	294.67	292.95	293.1	293.88	293.79	293.39	293.47	294.2	292.82	293.58	294.78	293.44	293.12	294.66	295.05	293.13	295.17	294.02	294.52	294.16	294.79	293.4	293.85	292.7	292.28	292.94	293.51	293.85	294.32	294.68	294.45	294.74	295.11	293.87
327.57	328.34	328.07	326.94	327.98	329.86	328.1	326.9	327.78	327.6	327.93	328.46	329.12	326.74	327.8	327.97	328.57	328.17	327.21	328.27	327	327.86	327.95	327.26	327.7	327.69	326.92	327.71	328.02	327.84	327.51	327.55	327.76	327.64	327.46	328.74	326.79	327.66	327.19	327.75	327.77	327.23	327.39	327.98	328.77	328.67	327.28	328.29	327.42	327.6
305.82	306.23	305.75	305.66	306.29	306.44	305.99	305.22	306.95	304.73	305.51	305.99	305.43	306.61	306	304.76	306.42	305.77	306.3	305.69	305.79	305.55	305.94	305.37	306.87	305.48	305.41	305.87	305.02	305.85	308.53	306.43	306.25	306.24	306.21	305.61	305.69	306.83	305.73	307.04	307	305.45	306.06	306.34	306.54	305.16	306.25	306.56	305.84	305.38
305.13	304.74	304.23	305.69	305.86	304.01	303.33	304.85	304.35	304.33	305.11	305.07	304	305.42	303.51	304.02	305.03	306.39	303.55	304.56	303.96	305.68	303.81	304.55	304.94	303.93	304.92	306.3	305.02	304.97	305.16	304	305.2	304.89	303.87	304.62	305.56	304.12	304.88	304.77	304.93	305.78	304.61	305.17	303.68	306.01	304	304.81	304.5	304.11
294.24	291.87	294.4	293.23	293.52	293.01	292.83	293.06	293.08	293.83	294.8	293.58	294.91	294.19	293.87	293.76	294.55	294.65	295.34	293.98	294.11	294.45	293.81	294.21	295.13	294.02	293.54	294.76	294.46	293.97	295.15	294.53	293.84	294.75	293.97	293.62	294.8	293.99	293.47	292.96	295.39	293.94	294.82	293.85	295.71	293.62	293.52	293.24	294.57	294.57
305.77	307.65	307.75	306.44	306.9	306.5	305.96	306.33	306.7	305.44	306.33	307.3	307.58	306.03	305.54	306.42	306.98	306.06	307.19	307.78	308	305.86	306.52	307.21	307.58	306.71	306.6	306.88	307.59	306.37	305.79	306.48	308.12	307.95	306.96	306.4	306.44	307.77	307.49	306.53	305.4	306.31	307.82	307.06	306.28	307.4	307.62	307.34	307.84	308.26
327.95	328.81	329	328.29	327.28	328.55	327.88	329.36	328.41	329.04	328.49	328.32	327.61	328.35	328.48	327.1	328.7	328.91	328.38	328.08	328.81	329.05	328.31	328.97	329.64	328.52	327.87	329.2	328.47	328.29	328.06	329.6	327.98	328.07	328.14	328.49	328.33	328.11	329.12	329.01	329.51	328.46	328.19	328.89	329.36	328.68	329.97	328.86	328.14	330.08
314.47	313.58	314.73	315.46	313.52	313.87	313.78	313.89	314.33	313.97	313.74	313.94	313.67	314.6	313.63	313.88	314.96	314	314.51	313.28	312.63	313.72	313.33	314.83	313.25	314.35	313.17	314.52	313	313.75	313.01	313.61	313.87	313.76	315.93	313.48	314.48	314.92	315.21	314.85	314.87	313.63	314.18	314.6	314.12	314.28	314.32	313.2	312.62	314.2
315.36	315.69	316.27	316.3	316.09	315.61	315.19	316.02	314.75	315	315.83	317.3	315.84	315.92	314.32	317.03	314.87	314.23	316.87	316.55	315.59	316.3	313.92	316.13	316	316.01	316.03	316.3	317.65	314.75	316.01	315.47	316.41	317.15	315.64	314.66	315.93	315.52	315.53	314.57	316.34	314.53	316.8	314.77	316.02	316.48	315.71	316.5	317.56	314.66
319.4	317.66	319.11	318.2	319.84	318.07	319.47	319.04	318.36	319.74	316.94	318.6	318.64	318.54	318.18	319.14	319.46	318.63	318.82	318.81	318.59	319.17	319.11	319.18	318.36	317.79	319.25	318.63	318.75	318.83	319.11	318.09	319.07	319.28	317.2	318.43	318.74	318.01	318.48	318.08	318.62	318.99	319.9	318.96	318.96	318.49	319.14	318.06	319.33	319.21
313.97	314.77	315.55	314.88	313.63	316.1	315.02	313.91	315.56	315.26	313.33	316.02	314.2	314.71	314.92	315.35	315.29	313.74	314.94	315.02	315.05	315.71	314.38	315.24	313.75	315.62	314.6	314.17	314.39	313.49	314.92	313.87	314.89	313.51	313.83	315.6	315.13	313.99	314.45	314.81	315.35	314.46	314.15	313.9	314.19	314.45	315.04	315.17	313.99	314.28
308.82	309.03	308.88	309.27	308.95	309.5	309.44	309.33	308.11	307.67	308.35	309.21	309.12	308.91	309.5	309.49	308.17	309.95	307.54	309.05	309.18	307.82	308.33	308.75	309.18	307.82	308.17	309.72	309.21	308.36	308.3	308.7	309.67	311.11	309.42	309.53	309.53	309.37	307.81	308.8	308.07	308.97	308.94	309.27	308.7	308.82	308.66	308.74	309.13	309
294.87	294.25	294.82	294.27	294.06	292.99	294.08	293.9	293.65	293.63	292.91	294.95	293.92	293.53	293.91	291.85	294.19	294.51	293.99	294.5	293.93	294.71	294.2	295.26	293.67	294.63	295.47	293.37	292.81	294.55	294.23	293.25	294.36	292.94	293.37	293.04	293.14	293.51	294.48	294.13	294.43	293.72	294.63	293.7	293.87	294.27	294.3	293.98	293.32	294.29
301.26	301.37	302.21	302.14	301.41	300.78	300.65	301.86	300.57	301.31	301.1	301.11	301.2	301.38	298.73	302.03	300.35	300.52	301.09	301.22	300.85	301.61	300.95	302	301.53	301.58	301.83	301.06	300.78	300.69	300.9	301.42	302.23	300.51	300.9	300.5	301.01	300.3	301.45	301.45	300.93	300.66	300.43	300.04	301.32	301.8	301.77	300.74	301.11	301.9
311.82	312.21	312.72	312.27	311.36	311.85	311.62	312.27	312.8	312.6	311.54	312.53	311.49	312.04	311.97	311.51	312.47	311.91	312.55	312.66	312.24	312.56	312.06	313.49	313.15	313.65	312.62	311.65	313.36	312.73	311.83	311.52	311.88	313.37	312.71	313.32	312.93	313.38	312.88	312.09	312.84	313.3	313.32	312.74	311.19	312.67	312.75	311.55	311.81	313.23
314.53	313.29	312.88	313.41	313.11	313.49	313.27	313.34	312.92	313.96	314.43	313.46	314.61	314.95	313.76	313.94	313.93	313.21	313.03	313.04	313.16	314.26	314.6	313.19	313.13	314.84	313.7	313.67	313.68	314.82	313.71	313.14	313.57	314.58	314.39	314.63	313.18	315.03	314.33	314.43	313.23	313.89	313.22	314.19	312.91	312.39	313.17	314.56	313.61	314.69
304.94	304.88	304.3	305.04	305.64	305.75	304.97	304.75	305.53	306.99	305.13	304.45	305.71	306.57	304.37	305.65	305.19	305.69	305.99	304.63	304.89	305.44	305.79	305.1	306.88	304.22	305.68	304.48	304.43	304.93	306.03	305.37	304.84	304.77	305.94	304.08	306.47	304.73	305.69	304.5	304.29	305.2	304.64	304.33	305.43	304.12	307.59	305.37	305.18	305.34
310.28	310.01	309.19	310.72	310.32	309.17	309.94	308.87	310.07	309.56	309.45	310.96	310.01	310	309.14	308.2	308.89	309.56	309.88	309.98	310.15	309.34	310.43	310.42	309.52	310.7	308.74	310.83	309	309.46	310.86	309.98	310.76	310.12	310.42	309.29	310.63	309.27	309.33	309.07	310.15	310.04	308.27	308.51	309.31	310.61	310.39	310.61	309.19	310.04
303.82	304.02	303.99	303.98	302.99	302.03	303.42	304.01	303	303.93	305.23	303.48	303.3	302.83	303.83	303.94	304.87	303.95	303.47	304.83	303	304.49	304.01	303.6	303.38	304.19	303.21	303.47	304.02	305.34	302.76	303.97	303.66	304	303.81	303.91	303.99	303.14	303.98	304.06	303.95	302.84	303.85	303.89	303.2	304.56	304.24	303.73	303.43	303.47
303.06	303.23	304.49	302.29	303.07	303.01	303.25	302.33	303.19	304.34	303.78	303.35	304.67	304.65	303.45	303.68	302.84	303.02	303.14	303.63	303.68	303.55	302.79	303.32	304.91	303.74	303.86	303.77	303.53	302.32	302.81	303.38	303.58	302.13	302.53	301.62	302.39	302.92	303.02	303.72	301.1	304.59	303.48	302.68	303.04	303.2	302.65	302.38	303.93	303.44
314.24	311.54	312.74	313.69	313.57	313.15	313.14	312.76	314.6	312.85	313.02	313.68	314.36	313.29	312.21	313.94	314.04	312.1	312.53	313.27	313.1	312.23	313.33	312.43	313.82	312.11	312.9	313.46	312.56	313.6	313.28	314.13	313.31	312.69	313.19	313.47	312.37	313.47	312.69	313.98	313.42	312.96	313.39	313.82	312.9	313.45	312.71	314.14	312.84	312.28
314.96	314.94	314.51	314.63	315.17	315.37	315.67	315.18	316	314.25	312.9	314.89	315.84	314.17	313.9	314.04	314.83	315.18	314.18	315.08	314.94	313.37	314.43	314.41	314.62	314.67	314.47	314.94	315.42	315.1	314.71	314.41	315.38	314.72	314.41	315.51	314.49	315.71	314.37	314.34	315.34	314.57	314.82	315.75	314.17	314.89	314.91	314.09	316.44	313.91
315.73	315.19	315.37	315.94	314.89	315.2	316.11	315.32	315.57	316.09	316.41	316.44	315.1	315.67	316.33	315.65	316.5	316.25	315.93	315.67	316.46	315.71	315.07	316.19	315.69	316.88	316.45	315.27	315.94	315.84	316.66	315.66	315.98	315.51	315.91	316.21	316.57	316.32	315.65	314.8	314.76	315.86	316.83	314.74	316.15	314.34	316.95	315.22	316.93	315.5
304.89	304.89	304.62	304.8	305.22	304.44	305.77	304.74	304.62	304.87	305	303.99	304.67	305.09	304.62	304.79	304.72	304.08	303.55	304.37	305.28	305.71	304.54	303.62	303.94	304.24	305.35	304.13	303.98	305.68	303.58	305.11	304.75	306.12	303.75	303.57	304.87	304.73	306.33	304.77	305.33	304.53	304.95	305.57	305.06	304.27	304.56	304.75	303.72	304.4
328.23	327.68	327.71	327.78	327.12	329.37	326.41	327.32	328.17	328.67	327.57	329.19	327.87	327.65	326.59	325.62	327.11	327.5	328.27	327.26	326.93	329.35	328.42	327.89	327.45	327.44	327.3	327.86	327.82	326.09	328.83	326.19	328.84	326.04	329.32	327.92	327.9	328.17	327.94	327.3	327.58	328.08	327.54	327.89	328.34	327.94	326.89	328.13	328.25	328.63
305.41	306.75	305.5	306.49	305.38	305.92	305.5	305.68	305.68	306.75	305.51	307	306.63	306.02	305.64	305.82	306.33	305.66	305.73	307.1	305.94	305.85	306.32	305.57	305.1	305.46	305.23	306.25	305.49	306.59	306.45	305.86	306.53	305.7	305.95	305.27	305.22	306.34	306.23	306.39	306.79	304.4	307.46	306.21	305.07	306.01	305.47	306.79	306.14	306.43
302.47	301.95	303.23	301.93	302.13	301.77	302.4	301.32	302.99	302.51	303.17	302.08	303.04	302.36	300.66	302.11	303.64	302.57	303.15	301.52	301.54	303.33	301.72	302.31	302.17	301.31	301.58	302.07	301.93	301.17	302.13	303.01	302.55	301.63	303.62	302.43	302.5	302.41	301.3	302.07	302.45	301.56	301.15	301.44	303.77	303.04	302.49	303.83	302.32	302.43
297.42	297.32	297.1	296.34	296.19	296.14	297.09	296.7	297.42	295.47	295.33	296.14	297.54	296.66	296.85	296	296.37	296.55	297.56	297.94	296.29	295.52	297.95	296.4	298.03	296.43	296.33	296.07	296.54	297.65	296.55	296.29	298.5	296.52	297.57	296.31	297.9	297.11	297.28	296.74	297.98	295.93	295.98	295.84	296.28	296.7	298.79	296.65	297.52	297.29
293.97	294.6	293.04	292.26	294.33	293.77	295.65	294.6	295.28	294.12	294.4	293.02	293.39	292.26	294.61	294.08	293.01	293.43	292.42	295.88	293.71	295.01	292.62	294.78	293.47	294.7	294.76	293.96	294.55	294.01	293.46	294.99	294.5	293.9	293.68	295.77	294.14	294.28	294.39	294.49	294.94	294.63	295.16	293.66	294.78	294.76	294.05	294.18	293.72	294.06
327.4	328.45	327.76	327.6	328.34	327.76	326.65	327.07	328.62	327.63	327.78	328.14	327.31	327.68	328.07	329.12	327.97	327.48	327.85	328.49	327.69	328.1	328.36	328.37	328.24	328.08	328.11	327.79	327.77	327.75	327.54	327.95	329.52	327.88	326.9	328.16	326.74	327.23	327.55	329.02	327.87	327.35	327.21	327.78	328.91	328.08	327.2	329.44	327.13	328.72
303.64	303.6	302.71	303.7	304.28	302.71	303.41	305.02	302.53	303.56	304.53	303.84	303.71	304.74	303.89	301.86	302.73	304.62	303.3	303.98	304	303.05	304.16	305.35	302.52	302.17	301.83	303.76	302.94	304.9	303.12	304.2	303.27	304.14	303.79	302.8	303.96	302.71	302.86	303.08	302.91	303.73	302.89	302.76	303.79	303.86	303.95	303.61	302.72	301.67
316.44	316.31	316.97	318.17	317.52	316.8	317.62	318	317.09	317.19	317.54	316.69	315.86	317.19	317.91	316.89	317.15	317.33	316.66	317.87	317.17	317.5	316.75	316.16	316.64	318.9	317.76	315.8	317.47	318.2	316.39	317.03	316.71	318.06	316.51	316.16	317.68	317.14	316.13	317.73	316.37	318.23	316.79	316.53	317.45	317.3	317.05	317.74	317.24	317.54
315.23	314.77	315.59	314.58	317.14	316.04	315.8	315.01	313.84	315.3	316.96	316.87	315.69	316.64	315.51	315.07	317.04	315.03	317.02	314.59	315.77	316.07	316.76	315.84	317.26	317.09	316.4	315.59	315.8	315.22	314.7	315.16	315.22	315.78	315.22	315.54	314.79	315.32	315.92	315.97	315.29	315.2	315.71	314.9	315.8	314.99	314.04	315.62	316.8	315.75
314.99	314.24	314.65	314.25	314.92	313.66	313.79	316.25	314.08	314.02	315.22	314.8	314.55	314.18	314.46	315.19	314.9	315.26	314.01	315.38	315.91	314.78	314.13	314.24	315.28	315.29	314.37	314.49	315.71	314.53	315.32	315	315.53	314.59	315.36	316.4	314.83	314.25	315.08	314.66	314.76	313.98	315.52	314.07	314.73	314.08	314.48	315.24	313.88	314.4
305.78	304.62	305.93	304.29	304.16	304.13	305.99	305.51	305.68	305.28	305.2	306.46	306.96	305.48	305.3	306.66	304.97	305.01	305.91	305.91	305.52	305.16	304.33	305.91	304.67	306.46	307.06	305.68	305.73	306.54	304.89	304.31	304.94	306.11	305.05	305.62	305.06	305.84	305.49	304.41	305.67	304.14	305.65	305.88	305.47	304.98	304.52	305.46	304.55	304.65
313.64	312.17	313.94	314.54	313.22	313.59	314.22	315.63	314.19	313.1	314.32	313.9	313.19	313.16	313.72	312.7	313.66	313.24	313.45	314.55	313.29	313.1	314.89	314.83	313.78	314.86	313.21	314.08	313.96	313.06	314.69	314.27	314.19	314.11	313.04	313.71	314	314.04	314.83	313.23	314.71	313.7	314.2	313.41	315	313.54	313.33	313.52	313.93	313.85
315.91	315.74	314.2	314.52	315.3	314.09	314.97	314.45	312.87	314.55	315.05	314.64	314.94	314.71	315.76	313.92	315.61	315.15	314.41	314.33	315.23	314.27	313.68	314.58	314.91	315.63	315.06	314.24	313.05	315.33	314.03	315.57	314.56	315.08	315.79	314.16	315.21	315.4	315.27	314.41	314.49	316.11	315.64	313.65	315.22	314.96	314.44	314.77	314.86	315.69
311.07	312.39	310.32	310.72	309.88	311.07	308.83	310.67	308.92	311.72	310.73	309.99	310.73	310.24	310.95	310.82	310.51	310.75	311.74	310.81	311.35	310.43	311.69	310.83	310.71	312.3	310.07	311.35	310.4	310.75	310.67	311.11	310.09	309.51	310.94	310.32	309.66	311.72	311.14	312.14	310.31	310.94	310.7	310.87	310.33	310.5	310.82	310.16	310.51	310.68
325.28	324.01	325.67	324.98	324.92	326.55	325.42	325.65	325.75	326.63	325.59	324.91	323.82	325.81	324.52	323.88	325.03	324.68	325.14	325.55	325.28	325.29	324.51	324.07	326.56	324.9	325.18	325.53	325.45	324.89	325.55	323.57	325.5	325.48	325.09	325.94	325.47	324.64	324.63	326.01	325.78	325.1	325.16	324.99	325.32	324.47	325.73	325.59	323.65	325.16
306.77	306.81	306.51	307.7	305.61	304.96	305.54	306.52	304.5	308.23	305.51	307.32	306.1	305.43	305.69	306.5	306.54	306	306.66	306.08	306.9	306.03	306.2	304.25	305.84	306.49	306.74	305.59	306.79	306.18	305.21	307.57	306.77	306.09	305.03	307.22	306.88	306.83	306.51	305.88	307.07	307.19	307.18	306.22	305.89	306.17	306.13	306.21	304.55	306.45
314.62	315.01	314.62	314.7	314.59	315.21	314.36	315.68	314.48	315.93	314.64	314.64	314.66	314.07	314.57	314.65	314.97	314.23	314.65	313.71	314.95	314.94	314.8	315.24	313.95	315.43	315.1	315.1	315.14	314.66	314.6	314.75	313.7	314.01	314.53	314.44	313.77	316.42	315.07	314.98	314.31	314.54	316.31	314.59	315.35	314.45	315.69	315.05	314.06	315.12
311.31	310.76	309.9	311.44	310.03	310.82	310.69	311.36	310.03	310.49	310.3	309.96	309.77	311.09	311.4	310.54	309.09	309.87	313.03	309.96	311.47	311.55	310.85	311.45	309.9	309.74	310.78	311.48	310.66	310.97	310.25	310.33	310.47	310.67	310.76	310.3	310.7	310.84	310.77	310.41	310.67	310.46	310.76	311.41	311.49	310.67	311.06	310.63	310.77	310.28
306.1	305.59	307.35	307	305.55	306.33	306.72	306.26	305.89	305.06	304.81	305.52	305.97	305.39	306.06	305.91	305.45	306.03	306.09	306.02	306.86	306.43	306.01	306.28	306.47	306.38	306.15	305.76	305.87	305.58	305.71	305.17	305.76	305.26	307.11	305.33	306.96	306.53	306.35	305.21	306.19	306.46	307.01	307.43	306.21	304.72	308.02	307.32	305.86	307.03
301.57	300.44	300.28	300.05	299.9	300.14	301.31	301.22	301.96	300.92	301.26	300.64	301.74	300.96	299.49	300.67	300.5	300.46	300.89	300.59	300	300.04	302.02	300.53	299.68	300.1	300.15	299.93	302.18	300.95	301.37	300.9	300.9	300.61	300.94	300.7	301.41	300.6	300.37	301.3	300.71	301.47	300.32	301.44	300.78	300.95	301.5	301.22	299.72	301.2
313.81	316.12	313.99	315.18	314.19	315.04	314.7	314.94	315.19	314.15	315.55	316.12	314.29	315.6	315.74	314.69	315.9	315.13	315.29	314.71	315.59	314.29	315.84	316.01	314.32	315.83	314.66	315.52	315.81	314.95	313.67	315.09	316.59	314.95	315.15	313.71	313.7	316.17	315.53	313.91	315.04	314.94	314.23	315.34	315.75	315.24	314.4	314.38	315.55	314.67
310.98	310.05	310.15	309.38	308.98	309.87	310.16	310.17	310.23	308.75	308.55	309.04	310	309.5	308.6	310.42	310.4	309.31	309.87	309.37	308.5	309.67	310.72	308.97	310.37	308.71	308.67	310.68	309.62	309.99	309.76	309.95	310.9	311.43	310.43	308.94	309.57	309.47	309.3	309.36	309.33	309.42	309	310.52	309.42	309.47	308.72	309.79	309.26	308.88
297.03	296.51	297.66	296.69	296.89	297.64	296.78	296.82	295.45	296.15	297.24	295.94	297.39	297.53	296.03	297.09	298	297.32	296.31	296.56	296.03	297.64	297.09	298.57	296.47	297.85	298.04	297.34	297.25	296.65	296.54	295.86	297.11	298.18	296.68	298.11	297.64	296.37	296.92	297.57	296.85	296.87	297.6	297.35	297.77	297.49	296.74	297.91	298.02	297.04
303.65	303.91	304.64	303.69	304.17	303.56	303.44	303.33	303.66	302.79	303.86	304.02	302.32	303.77	303.02	301.85	303.45	303.31	303.71	303.71	304.35	304.12	303.64	304.12	303.15	303.93	303.07	303.98	303.18	302.84	304.74	304.26	303.49	304.01	303.59	304.22	302.41	303.31	304.29	303.47	303.01	303.95	303.96	302.45	302.76	304.08	304.2	304.21	302.64	304.66
302.36	303.51	302.58	301.9	302.38	303.74	302.47	302.94	303.13	301.95	302.78	303.33	304.5	302.26	303.43	302.97	302.37	302.25	303.82	303.02	303.24	302.73	302.45	303.5	302.64	302.76	302.57	302.98	302.99	303.29	302.24	303.35	302.39	302.22	303.18	301.92	302.08	301.09	302.37	303.39	302.67	302.59	302.37	302.52	303.84	303.89	303.26	302.47	303.11	302.63
316.97	317.26	317.49	316.49	317.55	316.33	317.15	316.98	316.5	317.35	317.3	316.23	318.69	318.1	316.77	317.67	318.1	317.75	316.1	317.51	317.44	317.37	316.79	316.9	316.4	317.14	316.88	315.34	317.72	318.14	317.45	318.53	316.7	316.87	317.63	317.09	317.37	316.9	317.6	316.73	317.34	317.09	316.99	316.95	316.24	316.9	318.28	316.66	317.19	317.44
301.52	301	299.89	299.86	299.77	300.22	300.38	300.71	299.93	299.57	300.72	299.65	300	300.82	300.17	300.17	300.73	299.74	300.6	300.83	300.41	299.61	300.29	299.83	301.02	299.87	300.53	299.01	299.42	299.29	299.85	299.77	300.08	299.25	300.58	299.36	299.96	299.06	299.45	299.88	299.25	301.08	300.54	300.09	299.34	300.28	301.1	300.49	300.65	298.7
294.76	295.79	295.69	295.41	294.53	295.19	295.2	294.85	295.05	295.3	294.78	295.05	294.37	295.39	296.82	295.6	295.49	295.46	293.84	295.01	296.4	295.62	294.49	295.25	295.42	295.49	294.96	296.29	294.71	295.39	293.71	296.76	295.39	294.77	295.1	294.75	294.63	293.8	295.59	293.74	294.38	296.63	295.89	296.92	295.52	294.79	295.81	294.72	295.21	295.46
315.3	317.35	316.67	318.02	316.71	318.49	316.73	318.92	316.08	317.15	316.75	316.92	317.45	316.89	318.02	316.77	316.76	317.2	316.35	317.64	315.67	316.57	317.48	316.58	316.11	317.4	316.78	316.14	317.52	317.46	317.04	318.12	316.98	317.96	317.1	318.21	316.6	316.13	317.71	316.25	317.55	317.55	316.71	316.82	316.97	316.86	317.81	316.99	317.24	318.37
314.23	314.13	314.76	316.15	316.76	316.18	315.79	314.32	314.69	313.85	314.97	314.81	315.21	314.05	315.38	316.32	315.33	314.99	313.72	314.48	315.56	316.33	315.26	315.53	315.04	314.04	316.16	314.06	314.5	314.39	316.44	315.48	315.83	314.88	315.25	314.74	315.88	315.31	314.7	312.99	314.96	314	314.98	314.93	316.54	314.56	313.66	314.85	314.59	315.68
313.45	315.01	315.52	312.43	314.62	313.04	314.2	313.83	314.24	314.91	313.51	314.66	314.22	314.28	313.84	314.18	314.24	314.69	314.55	313.96	314.47	313.61	314.13	314.51	313.96	313.42	314.6	314.36	314.5	315.02	314.02	313.75	313.96	313.8	313.53	314.6	312.93	314.06	313.78	313.96	314.3	312.81	313.63	313.73	313.35	313.72	313.49	313.27	313.56	313.68
294.72	294.48	294.36	294.32	295.17	294.6	295.34	293.52	295.58	294.6	294.81	292.16	295.15	294.4	294.27	293.88	293.2	294.47	294.77	292.25	294.07	294.86	293.09	293.9	293.38	293.64	294.2	294.25	293.54	294.36	293.38	293.34	294.04	293.86	293.78	292.55	294.3	293.84	293.97	293.44	293.71	294.04	294.77	294.68	294.69	295.29	293.49	294.01	294.65	294.62
303.92	304.62	304.76	304.66	304.34	304.4	304.05	305.32	305.05	304.83	304.64	305.31	305.84	304.58	303.89	305.5	304.68	304.59	303.37	304.56	303.74	304.04	304.46	304.26	303.63	304.08	303.75	303.71	305.43	305.73	304.98	305.55	304.23	306	304.81	304.75	303.38	304.07	304.04	304.05	304.54	305.09	305.07	303.49	305	303.75	303.93	305.51	304.86	304.36
302.99	300.5	303.24	302.92	302.14	303.87	301.43	302.64	302.29	302.29	303.29	302.13	302.85	303.01	303.31	302.63	303.61	302.6	303.02	302.53	302.25	302.46	303.91	301.71	303.01	302.38	302.24	302.77	301.47	303.07	303.17	302.86	302.45	303.32	303.76	302.69	302.87	302.68	302.84	302.82	302.8	301.33	302.75	302.87	303.73	303.11	302.36	303.91	304.75	302.21
314.84	314.65	313.84	313.8	313.28	313.68	314.35	314.87	314.45	315.09	314.96	314.21	313.06	313.5	314.23	315.88	314.49	313.29	313.42	314.45	314.26	312.59	314.16	314.31	313.61	314.3	313.56	313.09	314	312.53	313.06	314.54	313.79	314.27	313.63	314.27	314.62	313.7	314.63	313.67	314.18	315.03	313.86	314.01	313.19	314.53	313.94	313.62	315.04	316.05
313.09	314.26	315.09	314.59	315.63	314.11	315.38	314.66	314.81	315.32	314.72	314.08	314.8	316.25	315.17	315.76	314.44	314.51	315.27	315.25	315.13	315.01	314	314.5	315.19	315.06	313.91	315.47	315.22	314.37	315.52	314.06	314.23	313.81	315.11	315.65	314.82	315	314.05	314.12	314.68	314.38	314.4	315.66	314.95	314.77	314.8	315.63	315.64	315.16
303.62	305.47	305.36	305.11	304.77	304.54	304.59	303.55	304.06	304.41	304.01	304.53	304.85	303.99	303.96	305.12	305.55	304.61	305.07	305.1	305	305.03	304.83	303.52	304.91	303.86	305.91	304.95	304.92	303.03	305.33	304.25	304.4	305.26	303.94	304.04	305.82	304.33	304.18	303.41	304.82	305.49	304.94	305.04	304.86	303.83	304.71	304.53	303.66	304.33
302.66	303.01	302.82	303.64	302.38	302.71	302.07	303.64	304.34	302.57	303.54	301.86	302.14	302.64	302.42	302.55	302.56	302.04	302.73	302.41	301.84	303.53	302.13	303.64	302.61	302.55	304.29	303.92	302.84	304.09	302.31	303.71	302.43	301.35	302.62	303.8	302.79	302.8	303.22	303.49	302.13	302.94	303.59	303.2	302.27	302.38	302.74	302.07	301.37	302.89
315.83	313.88	315.53	314.48	315.55	315.58	314.21	315.73	315.02	314	312.94	315.66	316.23	314.94	315.4	315.42	315.65	315.05	312.87	313.51	314.42	314.56	314.04	316.33	314.74	314.94	314.52	314.76	316.27	314.4	314.96	314.4	315.1	314.67	313.71	314.8	314.17	315.43	314.97	315.36	314.67	314.96	315.12	315	315.07	314.92	314.73	314.53	315.29	316.08
304.3	304.61	303.91	303.79	304.58	305.3	305.02	302.9	304.28	304.06	304.79	304.21	305.53	304.98	303.51	303.75	303.79	303.7	303.46	304.89	304.2	305.3	304.45	304.63	303.16	303.71	303.32	304.25	305.03	304.87	304.54	305.05	304.12	304.26	303.52	304.21	304.13	305.22	304.41	304.51	304.37	305.31	304.01	304.64	303.79	303.74	304.71	304.85	304.63	303.38
310.74	311.84	310.15	310.04	310.46	309.79	310.69	310.44	310.69	311.43	310.88	309.98	310.92	311.07	311.13	310.76	311.08	310.33	309.87	309.92	311.24	310.26	309.9	310.47	309.48	310.17	311.17	310.48	309.76	310.53	311.22	310.93	311.45	311.19	309.31	311.91	310.19	310.46	310.71	309.78	309.32	310.67	310.29	310.93	311.5	310.37	309.96	309.68	311.23	309.83
312.69	311.96	314.06	312.58	312.34	311.45	313.4	312.5	311.76	312.73	313.44	313.66	312.09	312.49	312.56	312.61	311.56	312.12	311.95	312.58	311.39	313.39	311.33	313.72	312.75	314.08	312.33	312.73	313.16	312.88	313.58	313.94	312.01	312.72	312.46	312.95	314	312.46	313.83	312.13	310.92	314.04	312.15	311.93	312.94	312.5	311.91	313.02	312.45	313.03
294.42	294.22	294.83	294.49	294.11	294.27	296.06	295.06	295.38	295.25	295.71	294.76	294.13	296.37	295.17	295.21	294.29	294.71	295	294.91	294.37	294.98	294.46	294.63	295.68	295.61	294.6	295.58	295.2	295.61	294.31	294.5	294.23	294.72	294.68	294.36	295.77	297.17	293.98	294.98	295.09	295.81	294.85	295.12	295.55	294.97	294.32	295.15	294.66	293.96
295.53	295.02	294.64	294.97	295.89	294.76	293.88	294	294.51	294.65	295	295.16	295.98	295.95	294.38	295.76	294.75	294.6	294.67	295.72	294.53	296.05	294.99	295.46	295.15	295.02	295	294.79	295.16	295.1	294.39	295.09	295.09	294.72	294.24	295.15	294.81	294.82	295.18	294.64	294.66	294.33	294.33	294.35	295.65	295.75	294.21	293.23	295.55	295.08
313.35	314.88	312.57	313.16	314.16	314.16	312.94	314.18	313.27	312.36	313.58	313.41	313.32	312.99	314.17	313.88	314.28	313.79	311.64	312.97	313.96	313.94	313.05	313.48	314.3	313.33	312.79	312.3	313.02	314.01	313.4	313.77	312.83	314.39	312.74	313.55	313.26	313.67	314.24	314.47	313.05	312.98	313.81	313.35	313.3	315.22	312.41	313.51	314.47	312.31
318.84	318.97	320.14	318.83	319.6	318.51	319.1	319.02	319.03	318.3	319.62	319.42	320.54	318.31	319.41	318.59	319.47	318.76	319.36	320.48	319.8	318.81	320.7	319.29	318.54	318.74	319.25	319.26	318.89	318.97	319.2	318.94	319.03	319.24	319.01	318.77	318.65	319.26	319.42	319.29	320.52	318.49	319.35	318.8	317.33	318.65	319.67	320.74	318.94	319.94
306.01	305.41	306.76	305.8	305.97	305.98	305.49	305.33	305.57	306.74	304.64	305.59	305.83	306.53	304.22	306.22	305.8	306.25	306.5	306.59	306.37	306.67	305.7	305.06	305.13	306.16	306.32	306.18	304.88	306.15	307.25	307.16	305.68	307.52	306.2	306.53	305.59	305.33	305.42	305.86	306.24	307.26	306.54	305.45	307.02	306.77	307.01	305.04	306.32	306.06
305.85	306.28	306.73	307.14	305.82	307.1	305.66	306.38	305.61	305.87	306.4	305.69	306.1	306.34	307.99	305.52	307.2	305.88	306.07	305.39	306.33	306.06	306.86	306.18	305.54	305.5	306.41	306.11	305.22	306.62	306.39	307.21	305.16	306.51	306.38	305.86	306.79	305.37	305.82	306.16	305.63	307.73	306.38	305.94	307.88	305.68	305.95	307.36	307.04	305.79
307.35	306.74	308.82	306.92	307.38	307.45	307.92	307.02	307.37	306.75	308.09	308.41	307.31	307.14	307.28	307.69	306.9	307.78	308.42	306.66	306.04	306.89	307.25	306.69	307.45	306.83	308.36	307.52	308.02	305.98	307.56	306.26	306.33	306.25	306.79	307.6	306.25	306.95	307.45	307.81	306.74	307.67	307	307.03	306.94	306.8	308.02	309.01	306.59	306.68
328.72	328.38	328.83	328.72	327.34	326.79	329.55	329.75	328.88	328.98	327.7	328.02	328.69	328.71	327.69	328.23	329.62	330.43	328.85	327.85	329.55	329.65	328.15	328.91	327.56	329.16	328.98	329.12	329.3	327.97	327.41	327.85	328.58	327.55	329.78	329.11	327.88	328.31	328.09	328.7	327.98	327.42	328.71	328.85	327.99	328.73	328.85	329.61	328.75	327.25
311.1	312.93	313.15	313.13	314.51	311.94	314.36	312.6	311.74	313.55	312.38	313.14	312.86	313.22	313.08	312.61	313.96	312.44	313.57	312.81	312.07	314.46	311.16	311.51	312.63	311.58	313.74	313.58	312.86	312.08	312.14	313.06	311.5	312.01	313.16	312.21	312.72	312.43	313.14	312.27	312.29	312.65	313.24	313.25	313.25	312.2	312.47	313.5	313.14	312.71
313.05	313.38	314.06	313.48	313.85	312.77	312.94	313.03	312.64	311.74	312.09	313.94	314.1	312.61	312.18	312.62	314.03	313	313.29	313.61	312.83	312.96	313.5	312.35	313.95	314.2	312.19	311.63	314.79	313.48	313.12	313.94	312.37	313.61	312.91	313.54	313.2	313.84	313.19	312.23	313.71	311.69	312.23	313.61	313.33	313.37	313.11	313.54	314.36	313.04
306.26	306.55	306.45	305.78	306.17	305.99	306.52	306.2	306.43	306.64	305.9	305.33	306.84	306.69	305.74	306.7	305.71	306.16	306.27	305.74	306.14	306.67	307.05	306.11	307	307.17	306.49	306.27	305.86	306.31	306.24	306.79	305.74	305.85	305.62	305.32	305.99	305.13	307.12	306.14	305.65	306.52	305.01	306.16	306	305.82	306.82	306.64	306.22	306.53
308.61	308.79	309.01	309	308.73	309.85	309.22	308.43	308.7	309.65	307.79	308.72	310.13	308.78	308.78	307.79	308.89	309.6	306.9	308.47	309.47	308.87	308.41	308.25	307.06	308.72	307.86	309.03	308.89	308.52	308.5	308.85	307.88	308.88	307.68	309.89	309.45	308.71	308.41	309.04	308.7	309.85	308.32	308.21	309.02	307.72	308.05	308.39	309.26	308.71
306.2	306.11	305.63	306.61	305.48	306.08	305.79	305.31	306.97	305.61	307	305.06	306.15	307.1	306.26	304.86	305.43	305.28	305.73	305.24	306.68	306.02	306.53	306.01	306.22	305.85	306.39	306.06	307.16	305.79	307.57	306.01	305.85	306.2	305.23	306.34	305.59	305.29	306.14	307.23	305.61	307.31	307.04	305.65	306.29	304.93	305.53	304.89	306.89	307.14
309.4	309.31	310.56	309.33	310.41	310.69	308.91	310.02	308.82	309.21	309.69	309.84	308.67	309.85	311.19	309.83	310.65	310.47	309.25	310.07	310.9	310.29	310.45	310.18	309.23	309.53	309.31	309.88	310.51	310.48	309.65	310.55	309.65	309.83	310.71	310.35	309.62	309.65	310.03	308.57	309.35	309.62	310.05	309.49	309.48	309.5	308.84	309.52	309.45	310.66
317.87	317.16	318.44	315.95	316.78	317.08	316.82	317.58	317.83	316.98	316.82	318.43	317.9	316.94	316.92	316.4	318.03	318.09	316.94	317.34	317.06	318.47	317.13	316.67	317	315.83	316.93	318.3	315.91	315.96	316.07	318.02	316.54	316.91	316.58	316.87	317.91	317.14	316.64	317.2	316.77	315.85	316.28	317.46	317.7	317.19	316.72	317.54	318.13	318.11
303.8	304.49	303.72	304.74	303.51	303.91	303.58	303.94	303.01	303.34	302.71	303.99	303.73	303.24	303.61	302.91	304.44	303.41	302.62	303.92	303.32	303.73	303.18	302.64	303.89	303.45	302.48	303.16	303.16	304.29	303.63	302.79	303.64	303.71	302.86	302.61	303.29	302.24	303.44	303.6	303.65	303.66	302.84	302.17	304.43	302.97	304.94	301.92	303.45	303.36
309.22	308.08	308.63	310.14	308.99	307.95	309.56	309.14	309.56	309.35	308.9	307.69	309.32	308.8	308.83	309.05	308.38	308.07	309.34	309.61	307.23	307.37	308.6	309.75	309.36	307.97	308.76	308.14	306.88	307.74	308.56	308.66	308.07	309.38	309.63	308.79	309.06	307.94	309.12	308.7	309	309.12	310.48	308.62	308.83	310.5	310.13	309.81	310.54	308.2
313.88	313.43	314.23	314.22	313.78	313.47	313	313.19	313.19	313.19	313.79	314.99	314.26	313.74	313.64	313.26	314.46	313.89	313.17	313.51	314.44	313.89	314.3	313.88	314.4	312.59	312.83	313.15	314.12	313.7	313.52	314.42	314.63	314.19	314.6	314.37	312.46	314.4	314.83	313.89	313.89	313.38	314.57	314.22	314.15	313.97	313.03	313.66	312.72	314.45
295.26	295.84	295.5	294.73	294.78	295.26	294.55	295.65	294.37	295.78	294.64	294.21	294.99	294.47	294.24	294.84	295.15	294.93	295.62	296.15	295.45	295.8	295.51	295.64	294.56	294.87	295.49	295.67	295.36	295.01	294.64	295.98	294.16	294.59	295.53	295.72	295.03	294.56	295.49	295.18	294.77	295.49	295.65	294.34	295.12	294.91	295.25	295.28	294.48	296.15
317.41	317.73	317.18	318.86	318.07	318.28	319.45	318.09	318.82	318.77	317.83	317.82	318.07	318.33	318.13	316.9	318.7	317.08	317.11	319.32	318.35	319.29	318.55	317.95	318.4	318.28	317.67	317.94	318.08	317.08	317.33	318.81	318.18	318.28	318.76	317.22	318.03	317.93	317.64	318.74	318.08	318.44	319.75	319.19	319.02	317.79	318.2	318.28	318.49	317.41
309.05	308.34	308.76	310.24	309.33	308.91	309.93	309.75	308.45	309.94	309.46	309.23	309.3	310.37	309.58	309.26	308.32	308.91	308.5	308.98	308.39	308.56	309.26	308.66	308.86	309.12	309.78	308.06	309.83	309.78	308.27	308.42	308.88	307.76	308.74	308.9	309.19	308.8	309.84	309.7	309.11	309.84	308.36	308.87	309.58	309.33	309.19	309.71	308.83	308.27
326.24	326.45	327.24	328.1	327.98	327.48	326.15	326.21	326.46	327.04	328.05	326.21	326.72	327.88	325.66	326.6	325.83	326.36	327.46	326.85	327.23	327.07	326.05	326.86	327.59	327.86	328.16	327.61	326.52	327.51	326.91	327.06	326.44	326.97	325.66	326.45	327.25	327.28	327.45	325.93	326.53	326.7	326.11	327.69	327.67	326.58	326.17	327.18	327.1	326.54
314.45	315.35	314.61	313.81	314.48	315.06	315.29	314.66	315.58	313.98	315.53	315.17	315.66	315.24	315.5	315.09	315.03	313.98	314.73	315.38	315.15	315.59	315.04	315.49	314.05	315.05	314.74	312.64	315.05	315.2	315.17	314.89	314.74	314.53	315.68	315.82	314.28	316.16	315.09	315.36	314.43	314.8	315.33	314.98	315.53	315.93	315.16	314.07	315.65	314.2
293.08	295.28	295.09	295.26	294.45	296.42	295.02	295.16	295.2	295.59	295.68	293.92	295.64	294.91	295	294.71	293.99	294.14	295.56	294.48	296.69	294.88	294.5	295.41	295.15	293.88	295.19	295.64	294.7	296.25	294.58	294.63	294.54	295.65	295.21	294.69	294.93	294.59	295.75	296.47	294.67	295.96	295.32	295.09	295.22	293.65	294.67	294.88	294.38	295.03
328.41	329.82	329.27	328.52	328.32	329.17	327.14	329	328.88	328.16	328.84	329.03	329.57	327.96	328.91	329.07	328.84	328.83	328.53	328.88	328.96	328.3	326.99	327.51	327.36	329.08	329.48	330.08	328.39	328.57	328.76	328.6	329.17	329.11	328.23	327.53	328.62	328.27	327.21	327.82	328.71	329.17	328.05	328.73	327.6	328.13	327.76	328.69	329.72	329.05
302.33	303.65	303.23	303.3	303.05	304.66	302.37	304.47	304.12	303.45	303.61	302.17	304.66	303.63	303.97	303.25	304.66	304.17	303.79	303.47	304.08	302.83	303.18	304.47	303.47	302.06	303.27	304.34	303.62	304.2	301.93	302.88	303.68	303.06	303.6	304.41	303.35	303.43	303.21	302.73	303.49	303.77	303.88	303.6	304.74	304.08	303.61	303.02	302.78	302.77
318.02	316.84	316.9	317.86	315.77	316.18	317.35	317.42	317.72	317.76	317.91	317.19	317.84	317.11	317.4	316.74	316.86	317.65	318.09	317.17	317.33	316.72	317.42	318.41	316.81	317.42	318.47	317.15	316.6	317.03	318.05	316.66	316.28	316.49	317.93	317.3	316.21	317.67	316.83	316.16	316.9	316.72	317.13	317.04	316.43	316.88	316.71	316.74	317.91	317.02
294.1	295.92	294.46	295.73	294.28	294.7	295.13	296.01	295.73	295.88	296.12	295.04	296.27	295.02	294.94	295.63	294.91	295.09	294.03	293.69	295.32	294.87	294.61	295.52	296.53	296.14	293.69	294.79	295.16	295.95	294.86	295.18	293.41	294.85	295.77	296.65	295.01	294.46	295.16	295.24	295.41	295.88	294.41	296.1	294.71	295.09	294.55	296.42	294.13	295.23
305.6	305.41	304.81	305.2	305.91	305.7	305.43	305.4	305.85	305.84	305.44	307.3	305.66	305.88	305.39	305.98	304.59	303.84	305.29	305.11	304.27	306.09	305.45	305.23	305.25	304.91	305.24	305.81	305.37	305.49	305.88	304.9	305.72	305.33	305.16	305.83	304.9	305.22	305.27	306.01	304.68	304.89	305.03	305.14	306.24	305.47	305.84	305.99	304.3	306.02
317.57	317.8	317.66	316.93	317.56	316.9	317.88	318.09	316.7	318.61	316.31	317.73	316.33	317.85	317.68	316.44	316.88	318.2	316.48	315.78	316.7	316.96	317.65	317.43	317.58	317.69	317.94	316.71	317.45	316.82	317.55	317.36	317.63	316.13	318.42	317.32	317.59	316.76	316.88	316.29	316.95	317.51	317.2	317.8	316.39	317.14	318.07	315.77	316.19	315.95
305.98	304.75	304.83	303.04	303.09	305.38	303.33	303.34	304.11	304.73	304.61	304.68	304.56	304.28	304.83	303.85	304.49	305.05	304.14	304.83	303.72	304.14	303.94	304.08	305.31	304.97	303.37	303.73	304.92	304.49	304.11	305.01	303.88	305.36	303.53	304.53	304.37	304.64	305.83	304.65	302.56	304.17	303.94	305.14	303.75	304.93	304.96	303.75	305.25	304.35
302.8	303.04	302.39	301.64	302.44	302.08	301.1	302.99	301.64	301.87	301.36	302.05	303.16	301.99	302.89	303.32	302.58	302.8	301.25	303.35	302.3	302.13	303.03	301.73	302.84	302.23	302.52	302.04	302.1	301.89	303.82	302.58	302.8	304.26	302.11	301.81	301.93	303.46	301.76	304.49	302.58	301.16	302	302.18	302.37	301.57	302.37	302.97	302.05	302.62
326.42	326.2	326.98	326.93	326.44	326.18	326.14	327.02	327.4	327.04	326.36	327.68	326.41	327.67	326.66	327.16	327.4	327.95	326.9	326.34	327.11	326.74	328.62	326.33	327.82	325.61	326.25	326.92	326.19	327.26	326.62	326.98	327.84	327.33	327.11	325.57	326.88	327.29	326.46	328.09	327.02	328.04	325.72	326.8	326.59	325.68	327.51	326.74	327.76	328.38
306.12	305.86	307.5	305.8	306.49	307.32	306.84	307	306.39	306.68	306.94	306.7	306.57	305.32	307.05	308.1	306	306.29	306.82	306.59	307.8	306.32	306.17	307.6	306.92	305.99	306.73	305.91	307.42	306.18	307.03	305.9	306.54	306.94	306.47	307.34	306.67	306.33	306.89	306.94	305.04	307.05	307.38	306.04	305.8	306.81	305.44	306.64	308.01	306.29
312.82	311.54	311.81	311.14	311.82	312.12	312.38	312.74	312.03	312.59	311.17	311.52	311.84	311	311.07	311.13	311.99	312.13	311.55	312.36	310.94	310.59	311.77	312.76	310.62	310.39	311.39	311.92	311.33	311.54	312.12	311.21	311.7	311	311.78	313.42	311.67	310.82	310.49	311.35	312.49	311.58	311.8	310.64	310.17	312.2	311.45	311.44	312.61	313.01
304.44	303.82	303.22	303.72	303.57	304.33	304.15	303.46	302.61	303.12	303.86	303.22	302.31	303.1	302.3	303.93	301.93	303.9	302.57	302.61	302.3	302.12	303.33	302.12	301.44	303.83	303.82	302.34	303.3	302.93	302.14	302.71	302.31	303.98	304.12	302.79	303.26	303.07	303.88	302.79	302.21	302.51	304	302.88	303.06	303.13	302.13	303.5	302.92	303.09
299.75	299.39	300.07	300.35	299.54	301.17	300.31	300.89	299.03	300.63	301.02	300.63	299.49	300.17	300.9	299.88	299.73	300.23	299.73	299.25	300.43	300.06	299.51	299.43	299.44	300.49	300.54	300.84	299.09	299.72	300.26	300.14	300.33	300.01	300.98	299.02	299.66	299.66	299.58	299.23	299.52	299.47	300.6	299.68	299.76	300.34	301.56	300.23	299.94	298.65
324.5	324.15	325.56	325.13	324.05	324.28	324.87	324.97	323.67	323.32	325.25	324.62	324.19	323.61	324.59	323.99	325.12	325	324.08	324.88	324.74	324.62	325.08	323.92	323.27	324.39	324.8	323.89	322.9	324.98	325.65	325.22	324.77	324.74	324.11	324	324.08	324.49	325.81	325.18	324.41	324.19	324.11	325.31	324.95	324.85	324.84	324.87	325.24	324.75
310.68	310.42	311.02	310.03	309.66	309.64	310.96	309.75	309.5	309.94	310.75	310.07	310.57	309.98	310.29	310.68	310.38	309.48	311.72	310.03	310.83	311.54	310.31	310.56	310.84	309.77	310.69	309.73	311.3	310.27	310.69	310.59	310.96	310.8	310.34	310.3	311.61	310.78	311.19	310.5	310.76	311.28	310.85	310.37	311.01	311.1	309.99	310.79	310.85	311.37
319.49	318.63	319.15	319.28	318.71	319.02	319.68	318.46	318.16	318.66	319.46	318.5	319.5	318.79	317.92	318.07	317.53	319.11	318.44	318.51	318.17	318.77	317.89	317.97	318.45	317.93	318.22	319.66	318.66	318.12	318	319.89	318.95	318.1	317.89	317.84	318.91	319.81	317.01	318.63	318.92	317.95	319.12	318.28	318.99	318.41	318.28	317.48	319.67	318.7
329.02	328.47	328.09	328.26	328.3	327.72	327.48	327.91	327.61	327.56	327.44	329.02	328.48	327.55	328.08	327.47	327.88	327.99	328.03	328.63	327.79	328.74	328.44	327.72	327.81	328.19	327.65	327.31	327.09	328.23	327.52	328.2	328.13	327.18	327.69	327.64	326.34	328.7	326.51	326.55	329.02	327.01	327.53	327.94	326.71	327.99	328.92	326.49	327.67	327.74
316.43	316.61	316.26	315.87	317.95	315.07	316.52	316.76	317.28	316.26	316.25	317.03	315.92	316.01	316.33	316.98	315.73	316.09	316.36	316.21	316.52	317.49	317.05	316.99	315.91	316.74	316.74	316.65	317.43	316.39	315.29	316.51	317.36	315.71	315.78	317.1	315.6	316.19	317.53	316.31	316.8	316.35	316.45	316.21	316.57	317.36	316.46	316.22	315.61	316.62
302.11	301.94	302.92	303.22	302.18	302.38	303.11	302.86	303.12	303.2	303.21	302.3	303.13	302.43	302.56	301.86	303.23	303.62	302.45	302.02	302.88	302.7	303.37	302.44	304.46	303.05	302.82	302.78	302.74	301.18	301.66	302.94	301.65	301.66	302.48	302.62	302.81	301.85	301.7	302.9	303.14	302.07	304.03	302.04	303.94	302.8	302.39	303.02	301.9	303.16
300.19	299.63	300.08	299.75	299.61	299.7	300.07	301.25	300.59	300.94	300.76	300.1	299.07	299.79	300.36	300.87	301.11	300.62	300.42	299.93	298.65	299.24	300.82	300.61	299.35	300.17	300.14	299.54	300.21	299.86	299.88	300.57	300.27	300.41	301.8	299.33	299.81	298.95	301.75	298.98	300.52	300.1	300.87	301.02	299.99	300.04	299.34	301.25	300.05	298.82
306.98	304.91	306.12	306.27	306.38	305.39	305.52	306.28	306.67	305.47	306.46	305.33	306.41	306.29	305.27	305.06	306.11	304.77	305.37	306.71	306.96	305.98	305.52	305.69	305.27	306.45	306.28	305.72	305.92	305.73	306.19	306.03	306.26	305.4	305.02	305.47	304.66	305.56	306.02	307.09	306.41	305.53	306.85	305.82	305.42	305.93	306.26	305.49	305.99	304.91
305.41	305.6	304.57	305.38	305.93	305.28	305.77	306.41	304.33	304.63	304.99	305.12	304.97	306.24	306.35	306.31	304.82	305.92	304.96	305.52	304.12	305.49	305.59	305.74	305.06	304.29	304.76	305.14	304.87	305.3	304.24	305.57	305.92	306.48	306.41	305.29	306.02	304.59	304.74	304.95	305.15	305.75	305.19	306.02	305.5	305.4	304.29	305.5	306.08	304.93
303.47	303.74	303.1	303.02	303.99	303.79	303.9	303.82	303.85	303.77	304.22	303.56	302.76	304.04	303.9	303.53	304.62	304.23	305.08	304.63	303.98	304.66	303.89	302.76	303.68	304.12	303.2	303.76	303.29	302.95	304.47	304.41	303.71	303.52	304.54	302.37	303.38	304.07	303.36	304.97	303.18	304.36	303.28	302.7	304.01	304.64	303.61	302.63	304.15	304.24
327.71	328.16	327.84	327.57	327.23	327.61	327.89	328.67	327.68	328.67	326.98	326.9	328.51	328.03	328.55	327.41	327.07	327.14	328.42	328.1	328.84	327.62	327.29	327.33	328.3	328.27	327.44	326.55	326.88	328.49	327.95	328.35	328.67	327.57	326.98	327.47	328.87	328.86	328.9	328.4	328.81	326.99	328.87	327.69	326.78	326.28	328.9	327.59	328.62	328.73
314.82	315.46	315.57	315.58	314.73	313.91	315.56	315.08	314.09	315.61	314.71	314.98	315.69	313.92	313.83	316.15	314.28	314.13	314.65	315.21	314.48	315.31	315.27	315.4	314.74	314.92	314.64	315.09	314.22	314.82	315.12	314.13	315	315.02	316.58	315.14	315.31	315.36	314.56	313.98	315.06	314.9	313.57	314.96	315.11	315.68	315.17	316.14	314.32	314.79
320.18	318.66	319.88	319.44	318.27	318.5	319.28	318.92	318.86	319.57	318.76	319.77	318.69	319.83	318.89	319.09	318.98	320.37	317.57	318.96	319.5	319.44	320.14	319.09	321.14	319.74	320.12	318.05	319.38	319.31	318.57	319.28	319.68	320.55	319.42	318.74	319.47	318.95	318.8	320	319.24	319.13	320.79	318.41	320.09	319.96	319.16	318.46	318.47	319.51
305.99	303.59	306.69	305.34	305.28	305.14	305.21	305.81	304.93	304.82	304.67	305.85	305.36	305.32	304.87	304.72	306.83	306.22	305.67	304.83	306.31	305.31	305.06	304.25	304.98	305.25	305.74	305.73	306.54	305.79	305.15	306.26	305.34	305.46	305.88	305.57	305.76	306.88	306.81	304.32	304.85	304.4	305.66	305.74	305.83	305.84	305.17	305.66	305.21	305.89
296.05	294.75	296.2	295.22	294.91	295.23	294.8	295.56	294.29	293.89	294.46	294.33	294.89	294.3	294.82	294.85	294.42	294.34	294.15	294.86	294.9	295.31	294.35	296.01	294.41	295.42	294.05	294.1	293.89	295.25	294.25	294.57	294.55	294.51	294.67	294.15	294.83	295.05	295.44	294.68	294.4	295.13	293.71	294.46	294.71	295.31	295.15	294.71	295.55	296.24
299.97	299.07	300.22	300.71	301.08	301.89	299.99	299.44	300.66	299.05	300.21	299.81	299.2	300.49	300.36	299.93	300.34	299.7	300.04	298.92	299.99	299.41	299.94	299.92	300.41	301.29	300	300.33	300.34	299.59	299.76	301.19	300.4	300.33	300.86	301.26	300.32	300.44	300.22	299.36	299.74	301.05	300.56	299.74	298.24	300.61	299.16	300.67	299.6	299.95
303.02	302.5	302.98	301.43	302.95	303.76	302.23	302.23	303.29	301.61	301.91	302.25	301.95	302.55	303.01	302.52	303.09	302.82	303.1	302.07	303.58	302.43	302.35	302.62	302.77	302.62	302.42	302.64	301.98	305.21	302.37	303.65	302.32	302.56	302.89	302.05	302.79	302.33	303.04	301.79	302.45	301.86	303.54	302.3	301.72	302.46	303.07	303.56	302.6	302.53
293.81	293.66	292.87	294.6	293.45	293.44	294.41	294.08	294.09	293.9	293.81	294.63	293.7	293.98	294.57	293.81	295.17	295.12	293.67	294.26	294.2	293.84	294.41	294	295.06	295.51	292.4	292.06	293.59	293.5	294.25	294.71	293.99	294.79	293.67	294.09	293.98	294.06	293.11	294.68	293.54	294.73	293.39	294.05	293.36	293.31	294.77	295.19	295.17	293.91
319.26	317.91	319.89	318.1	319.13	318.81	318.41	319.29	319.16	318.55	319.71	319.19	318.69	318.39	318.09	319.12	316.88	318.4	317.36	317.97	318.61	317.62	318.76	317.58	319.32	318.34	318.95	318.52	318.6	318.47	318.92	317.81	318.74	318.76	318.52	317.35	317.66	318.87	318.58	318.36	319.48	318	318.26	319.96	318.48	319.27	318.03	319.07	318.4	319.3
305.08	305.57	304.9	306.46	304.42	305.74	304.68	305.05	306.73	306.04	305.92	305.17	304.36	305.23	305.02	305.34	305.87	305.56	305.94	305.19	305.81	304.96	304.79	306.18	305.2	304.25	305.34	304.49	306.73	304.77	305.77	304.29	304.56	305.15	305.48	304.94	305.54	304.63	305.6	305.84	305.3	305.36	304.68	305.4	305.31	305.36	305.39	306.36	305.46	304.76
304.23	303.95	304.07	303.77	303.97	303.94	304.53	304.33	303.51	305.94	305.49	305.31	303.86	305.09	303.9	304.69	303.74	304.44	304.39	304.4	303.8	303.88	303.98	305.11	303.65	303.87	303.78	303.07	303.46	304.59	305.07	305.17	304.38	304.81	305.11	304.7	304.5	303.92	305.56	305.33	303.92	303.99	303.77	304.89	304.17	303.46	305.5	304.81	303.66	303.68
304.35	303.07	303.32	303.58	303.87	304.25	303.61	304.07	304.86	303.45	302.54	302.62	303.95	304.83	303.71	304.06	303.11	304.74	302.9	304.04	303.96	303.12	303.68	303.25	304	303.53	302.76	303.17	303.82	303.3	303.77	304.49	304.8	303.82	303.57	304.28	303.16	303.92	304.61	304.47	305.24	303.85	303.45	302.61	305.17	303.02	304.88	304.5	304.89	304.05
300.53	298.95	300.61	299.63	299.25	301.21	299.61	300.29	300.01	299.26	300.77	298.79	300.13	299.9	300.07	300.91	300.12	299.96	300.03	299.61	299.46	299.97	299.86	299.72	300.62	299.8	300.23	299.84	300.8	299.94	299.68	300.75	299.76	301.87	299.71	300.13	300.04	300.83	299.47	299.99	300.93	299.7	298.94	300.26	299.65	300.56	300.16	300.36	300.77	299.08
306.43	307.42	306.45	306.07	308.31	305.34	305.55	305.87	306.29	305.42	306.4	305.92	306.33	307.22	307.82	306.39	306.95	306.2	307.94	305.88	307.07	306.78	306.7	307.03	306.68	305.98	306.25	307.02	305.9	306.25	307.05	306.46	307.08	308.25	306.3	305.79	306.68	306.36	306.16	306.23	305.76	305.94	306.5	305.41	306.78	305.68	307.17	308.17	307.1	306.9
327.35	326.87	327.15	327.34	327	327	327.11	327.33	327.73	326.2	327.07	327.81	327.08	326.88	328.17	327.9	327.26	327.3	325.69	325.79	327.67	327.73	326.92	327.15	327.28	327.66	326.55	327.33	327.79	327.63	327.04	327.38	326.14	327.04	327.25	326.81	326.89	327.11	326.81	326.6	325.87	326.03	325.78	326.97	326.39	327.31	326.73	327.19	326.61	327.01
301.06	301.47	301.19	300.98	300.67	301.53	300.27	301.08	301.39	300.99	302.08	300.8	300.73	302.19	302.04	302.73	302.21	301.51	299.68	301.34	300.42	301.61	300.08	300.6	302.04	300.12	300.67	300.26	302.16	300.43	300.28	300.53	300.53	300.19	301.92	299.99	300.46	301.46	301.51	302.38	300.1	299.77	300.13	301.37	300.8	299.84	301.21	301.05	301.21	300.99
316.46	315.78	315.68	316.78	315.26	316.84	316.28	316.67	315.52	315.07	315.08	315.52	315.59	316.09	317.27	316.54	316.01	316.07	317.18	316.07	315.14	315.39	314.86	314.76	314.93	316.13	315.49	316.21	315.79	316.33	315.59	316.53	315.62	315.02	315.8	317.72	316.91	315.96	315.55	316	315.78	316.02	316.28	315.35	317.63	316.58	315.79	317.09	316.02	316.64
302.11	300.24	300.81	300.51	302.82	302.1	301.15	302.22	300.73	301.67	301.38	299.99	300.32	302.78	302.99	301.51	301.22	300.05	301.51	301.24	302.1	301.06	301.73	301.04	299.97	299.57	300.63	300.52	300.57	301.76	301.21	300.14	300.73	301.98	301.72	301.2	301.76	301.61	300.79	301.74	300.31	301	300.99	301.19	302.84	301.51	301.7	300.78	300.26	301.49
311.96	310.87	312.39	312.51	311.8	312.08	313.07	312.76	313.06	311.89	311.69	311.38	311.7	312.33	312.38	312.39	311.97	311.71	313.13	312.78	311.62	312.28	312.23	312.4	312.56	312.84	311.53	311.22	312.25	311.96	312.36	311.69	311.77	312.73	313.05	312.67	312.44	312.7	312.77	310.63	312.39	313.06	312.69	312.81	311.68	312.57	312.1	311.06	312.83	313.18
303.44	302.71	305.08	303.73	303.83	303.56	304.45	303.86	303.87	304.58	304.23	304.13	304.6	303.31	302.89	303.23	303.25	303.95	302.35	303.42	303.08	303.78	303.19	305.02	304.07	303.66	303.75	303.66	303.18	303.62	302.71	303.49	304.43	303.31	302.42	304.34	305.05	303.44	304.99	303.45	302.79	303.18	303.99	304.26	303.78	304.41	303.73	303.43	303.31	304.11
305.19	303.61	304.21	304.83	305.23	304.21	303.34	304.02	304.19	304.8	304.18	303.21	303.97	305.49	304.4	303.88	302.95	303.55	304.52	304.79	304.43	303.51	303.35	304.08	304.43	303.58	304.56	303.83	303.52	303.44	304.44	304.25	303.62	303.31	303.28	303.39	304.01	304.53	303.76	304.88	303.47	304	304.53	304.01	303.71	303.49	305.76	303.29	305.54	304.52
310.84	310.28	311.11	311.25	310.82	311.72	310.48	311.07	311.18	310.81	311.92	311.21	310.26	310.7	311.11	310.15	311.09	311.38	310.94	311.35	312.07	311.25	310.94	310.49	310.72	310.51	310.53	310.72	310.57	310.8	308.82	310.42	310.72	310.62	310.18	311.68	310.95	310.57	309.98	309.83	310.61	309.98	311.05	311.64	309.87	310.69	310.51	310.83	312.25	310.5
305.48	304.89	305.73	305.61	305.21	304.92	305.4	304.29	306.13	305.82	305.81	306.21	304.96	305.82	305.36	304.53	306.11	306.2	305.47	304.76	304.2	303.99	307.21	305.41	305.5	306.69	305.68	304.45	306.57	305.28	306.05	305.52	305.13	305.79	306.55	304.88	306.09	305.1	306.71	305.63	306.24	305.75	305.12	305.2	305.23	305.07	306.44	306.42	305.67	304.09
304.78	305.38	302.52	304.41	303.9	304.38	304.63	304.11	305.15	306.05	303.84	304.72	304.44	303.92	304.71	304.3	305.71	304.71	305.16	304.83	303.9	304.91	304.5	305.14	304.65	304.19	305.18	304.85	304.85	304.2	305.73	304.24	304.8	304.86	304	303.71	303.97	304.26	304.83	305.91	305.38	304.19	304.3	306.11	306.16	303.55	305.33	304.96	303.53	304.99
310.36	312	311.42	311.49	311.35	310.41	311.43	311.77	310.17	311.19	311.18	311.42	310.87	311.44	311.65	310.74	311.48	312.22	309.69	311.19	311.26	309.89	311.38	311.91	312.87	312.17	310.86	311.71	311.43	311.31	312.12	312.02	311.01	311	311.77	312.87	312.35	311.93	311.69	312.01	312.16	311.64	310.65	310.38	310.77	310.47	311.64	311.14	311.19	310.44
325.12	325.11	322.98	324.89	324.52	325.05	325.41	324.28	324.7	324.41	325.28	323.7	325.08	325.71	322.89	324.61	324.46	324.42	324.01	325.58	324.47	324.07	324.76	325.9	324.78	324.69	324.99	325.77	324.93	324.84	324.9	324.67	325.7	325.5	324.45	323.88	325.34	324.51	325.37	323.18	325.43	325.08	326.21	325.22	324.12	324.58	323.66	324.7	324.57	324.31
313.35	313.05	313.46	313.8	314.23	313.01	312.84	313.26	312.82	313.85	313.61	312.93	313.48	313.41	312.24	314	313.79	313.51	312.08	313.61	313.08	312.11	313.2	311.72	313.79	313.18	313.55	312.98	313.2	312.97	312.6	312.85	312.57	313.72	312.04	314.04	312.55	314.11	313.39	312.7	313.05	314.31	312.73	313.09	313.19	312.92	313.58	313.75	313.15	313.92
314.92	315.09	315.76	314.89	315.2	315.01	315.39	314.68	314.12	313.34	315.34	314.08	314.7	314.47	313.52	314.26	315.89	315.64	315.87	314.57	314.8	314.77	314.41	313.84	315.07	316.1	314.52	315.16	314.93	315.27	315.53	315.4	315.89	315.4	315.52	315.41	313.41	314.76	314.66	315.68	314.58	313.7	314.72	315.18	314.06	313.58	314.99	314.89	315.23	316.03
297.02	295.66	297.07	296.89	296.36	297.84	296.38	295.12	297.19	296.07	297.29	296.99	296.98	296.55	297.57	297.67	295.57	296.45	296.46	296.58	296.87	296.17	296.32	296.21	297.06	296.34	297.54	296.51	297.28	297.68	296.59	295.9	296.75	296.61	296.51	297.72	297.94	296.23	296.24	297.62	296.51	297	296.75	296.43	298.21	296.48	297.9	296.76	296.36	296.37
308.73	308.6	309.01	307.85	309.29	309.2	309.52	308.16	307.54	309.87	309.13	308.47	309.09	309.73	309.43	310.31	309.49	308.44	309.18	309.02	308.56	308.71	309.09	309.88	308.17	309.26	307.69	308.4	308.78	309.4	308.14	307.44	306.4	309.67	307.17	308.91	310.09	308.15	308.14	307.81	309.12	309.2	307.76	308.56	308.57	307.61	308.83	307.78	308.56	308.68
316.04	316.1	315.1	315.98	316.28	315.2	313.8	316.03	316.56	315.35	315.92	315.91	315.84	315.73	315.91	314.99	315.15	316.16	314.8	316.57	315.01	315.05	315.63	316.33	315.32	316.34	314.38	315.07	315.1	315.81	315.26	316.54	313.84	314.68	316.98	315.81	316.32	315.96	315.82	315.55	316.23	316.21	315.08	315.95	314.72	315.82	315.54	315.09	315.31	315.79
315.57	314.05	313.22	315.11	314.17	314.05	314.27	314.36	313.14	314.91	313.61	314.18	314.12	314.05	314.54	314.62	313.71	314.11	314.06	312.71	314.71	313.11	314.77	312.89	313.94	314.52	314.55	314.25	314.69	311.91	313.44	313.91	313.83	313.93	313.31	314.21	313.28	312.1	313.19	314.33	314.38	315.48	314.27	313.75	313.71	313.91	314.83	314	315.14	313.52
304.74	304.47	305.67	304.95	304.77	304.4	305.35	304.85	307.22	304.18	303.86	304.97	304.25	305.28	304.93	305.39	303.81	305.55	305.36	304.15	304.29	305.76	305.17	304.94	304.63	304.74	306.59	306.12	306	304.81	305.07	305.77	306.1	305.32	304.72	305.55	304.54	306.25	304.17	304.37	305.41	305.42	305.67	306.13	306.94	304.38	304.53	305.72	305.27	304.27
294.7	295.38	295.13	294.26	295.29	295.91	295.99	295.51	295.37	295.84	293.69	294.12	295.6	295.2	296.03	295.17	295.34	296.49	292.54	295.04	293.46	294.1	295.26	295.71	294.13	294.48	295.85	294.18	293.71	294.38	293.97	294.7	295.35	296.15	293.84	294.74	295.04	295.57	295.11	294.73	294.76	294.87	294.84	295.04	294.04	295.33	294.79	295.67	294.82	295.42
296.97	297.41	296.03	296.53	298.45	297.16	297.32	296.95	297.08	298.03	297.68	296.92	295.82	296.53	295.86	296.83	295.93	296.8	297.18	296.43	297.29	296.73	297.29	297.29	296.94	296.79	296.73	296.62	297.93	297.28	296.51	296.61	295.91	297.03	296.25	295.66	294.71	296.7	296.62	295.52	297.52	297.33	297.76	297.1	297.67	297.42	296	295.95	296.46	297.6
294.7	295.56	294.26	295.84	294.07	295.37	294.48	294.42	295.43	295.54	294.39	295.76	295.2	294.73	295.44	295.14	295.06	294.19	295.06	294.15	294.92	293.87	294.99	295.17	294.87	295.02	295.02	295.36	293.82	294.23	295.63	295.94	295.53	294.39	294.96	294.69	295.2	295.2	295.12	295.71	295.07	295.8	295.58	294.9	294.67	295.1	295.57	296.21	295.27	295.93
305.82	304.04	304.75	305.03	304.84	305.28	305	305.08	304.9	304.66	304.8	304.34	304.75	305.25	304.33	306.16	305.67	305.5	304.83	305.33	304.26	304.07	305.8	303.94	304.49	304.6	304.98	304.25	304.48	305.45	306.16	304.37	305.46	304.33	303.44	305.23	305.6	303.66	305.27	305.8	305.09	304.6	304	304.03	303.25	305.95	304.73	304.58	303.78	305.17
316.17	317.39	316.45	316.35	316.71	316.15	316.85	317.23	316.81	317.5	317.56	316.39	317.25	317.97	317.83	316.63	317.74	316.54	318.83	317.5	318.3	317.1	316.97	317.47	316.89	317.67	316.29	316.73	317.6	317.4	316.91	316.13	316.55	317.67	316.94	318.5	316.39	316.8	315.96	317.48	317.91	317.98	318.21	317.04	316.85	317.3	318.13	317.3	317.07	317.02
316.66	315.88	315.5	314.24	316.08	315.36	316.76	316.32	315.51	315.47	315.7	314.67	314.31	315.98	317.07	315.94	315.38	314.91	315.28	315.76	315.2	316.17	314.72	314.99	315.33	315.55	316	315.36	315.75	314.51	315.37	315.68	315.51	315.41	315.31	316.54	316.26	316.2	315.01	316.73	316.26	314.06	315.07	316.55	315.1	316.24	315.33	315.28	315.91	316.33
312.71	314.39	313.4	313.1	313.5	313.44	312.88	312.39	313.32	313.02	313.08	312.13	312.79	313.45	312.77	312.54	313.69	312.71	313.73	311.98	312.9	312.65	312.1	313.95	313.38	312.82	313.21	313.5	312.84	314.09	312.78	312.99	313.32	312.2	312.58	313.41	312.9	312.55	313.18	313.83	312.94	311.98	313.38	313.07	312.53	312.85	312.5	312.13	312.71	311.75
304.32	303.15	303.02	303.67	304.27	302.84	303.5	304.81	303.53	303.3	303.36	303.43	303.15	303.68	303.24	303.26	303.5	303.74	303.25	303.46	302.87	303.41	303	302.1	303.29	304.6	304.62	304.61	303.12	302.09	303.28	303.1	303.53	303.14	303.68	304.65	303.55	304.02	303.29	302.67	303.78	303.07	303.06	304.15	304.05	302.33	303.5	302.89	303.22	303.01
303.27	302.02	303.08	302.6	305.24	303.34	302.36	303.22	303.83	302.55	303.66	303.38	303.26	303.97	303.2	303.63	303.56	303.4	303.51	303.67	303.41	303.63	303.06	302.32	303.68	302.84	304.4	302.43	303.12	303.08	302.42	302.78	303.14	303.38	305.05	304.5	303.11	303.56	302.72	302.51	303.25	303.93	304.09	304.39	302.89	301.55	302.4	303.43	302.9	302.73
301.61	302.97	303.15	301.78	302.76	303.29	300.95	302.18	302.56	302.77	302.05	301.89	302.03	302.01	301.89	303.76	301.85	300.91	302.6	302.46	303.04	303.02	302.61	302.59	302.11	303.65	302.78	302.76	302.39	301.83	301.56	302.23	301.72	302.15	301.55	301.76	302.55	301.87	302.2	301.98	302.07	302.71	301.76	302.95	302.46	301.48	301.94	302.33	302.53	302.66
318.13	319.07	320.2	318.49	318.75	318.94	318.23	319.17	319.59	319.73	318.48	318.74	319.74	319.31	319.36	318.51	320.17	318.39	318.48	318.61	320.21	319.76	319.79	318.82	318.92	318.92	319.3	318.47	317.91	318.65	319.05	318.27	318.78	319.58	318.28	318.91	321.12	317.94	319.28	318.7	319.22	319.06	318.72	319.15	318.88	318.62	319.79	319.5	319.62	319.09
300.94	301.55	300.61	301.82	302.12	301.92	301.95	300.83	301.18	300.71	300.36	300.86	301.9	302.25	301.33	301.55	301.04	301.26	300.04	300.65	301.63	301.01	300.35	300.69	301.35	300.05	300.41	300.83	300.63	301.4	300.35	301.28	300.33	301.94	301.07	300.42	300.18	300.89	301.27	299.96	300.39	299.31	301.45	301.03	300.12	301.57	300.65	301.66	300.52	301.82
318	318.94	317.12	318.22	317.78	318.89	317.5	317.31	318.79	318.67	317.36	317.98	318.43	318.57	318.04	318.12	317.37	318.97	317.8	318.37	317.73	317.79	317.49	317.81	318.26	319.17	317.83	318.04	317.62	318.39	317.71	318.21	318.88	317.78	317.8	318.84	317.78	317.74	317.46	317.93	317.07	317.49	318.11	316.97	318.99	318.1	318.08	317.74	317.72	317.55
315.96	316.2	316.07	317.7	315.78	316.08	314.96	315.89	316.33	316.54	316.99	314.76	314.76	315.71	315.2	315.92	315.84	317.49	316.3	316.95	316.09	316.05	315.34	316.15	315.17	315.99	317.11	316.12	317.52	315.52	315.65	315.04	315.86	314.88	314.22	316.52	315.23	316.1	315.82	316.28	317.51	314.97	315.84	316.37	314.58	315.86	316.57	316.03	316.21	314.83
317.83	317.19	317	317.29	317.1	318.24	317.28	316.65	317.7	317.67	319	317.58	316.64	316.46	316.74	316.9	317.02	317.67	317.56	317.71	317.76	316.87	318.29	316.72	317.42	316.81	316.14	316.9	317.32	318.06	316.39	317.97	317.59	318.21	317.05	316.64	317.02	316.81	318.28	316.96	317.5	317.03	317.29	317.65	317.39	317.13	317.22	317.18	316.01	317.1
303.41	302.73	303.43	303.31	302.6	303.55	302.94	303.8	303.16	304.09	303.28	302.8	303.82	302.7	302.88	303.38	303.05	302.93	302.77	302.22	303.87	303.06	304.43	303.07	302.35	303.65	303.91	303.07	303.46	304.82	303.66	302.84	303.08	303.83	303.01	303.99	304.95	302.41	304.88	302.69	302.88	303	303.15	303.82	303.68	303.7	303.57	303.74	304.75	303.6
305.66	305.42	305.71	304.59	306.93	306.25	305.76	304.73	304.9	305.69	304.59	305.2	304.1	304.94	305.04	304.92	305.97	305.25	305.57	305.19	306.07	305.66	305.48	305.97	306.6	305.97	305.7	304.5	305.01	305.6	306.51	305.93	305.1	305.09	305.5	304.98	305.43	304.25	303.5	306.19	306.26	304.3	305.62	305.17	304.76	305.09	305.25	305.32	305.11	305.08
315.1	314.4	313.48	313.68	313.17	313.59	314.94	314.58	312.82	314.41	313.96	313.44	315.13	314.51	313.94	314.33	315.24	313.25	313.89	314.25	314.02	313.62	314.11	312.75	313.68	314.71	314.56	314.24	314.5	312.49	314.4	313.03	314.42	313.94	313.95	314.82	316.07	313.61	314.06	314	314.88	314.19	313.13	313.6	314.25	312.48	313.91	313.3	314.95	311.95
304.99	304.77	304.89	305.52	304.92	304.67	305.12	304.77	305.34	304.93	304.08	304.39	305.54	304.47	305.31	305.3	305.18	304.91	305.06	306.55	304.83	305.23	304.09	304.93	305.03	304.9	304.6	303.88	304.79	305.54	305.22	305.67	304.92	305.47	304.19	303.85	304.6	305.44	304.61	306.13	305.25	304.4	304.4	304.68	304.67	305.15	304.74	305.33	306.28	305.77
304.24	302.46	301.69	302.84	302.78	302.64	303.38	302.99	303.06	302.94	302.7	302.69	302.53	301.77	302.92	302.85	302.96	302.94	302.39	302.93	303.45	302.24	302.24	304.23	303.06	303.65	302.59	303.66	303.97	304.52	302.09	302.73	303.16	303.39	303.16	301.49	303.36	303.38	303.24	303.12	302.57	303.03	303.61	303.12	302.79	303.66	302.06	301.92	302.36	303.58
312.44	313.16	312.4	313.12	312.84	311.85	313.23	313.83	312.03	314.22	313.83	313.35	312.99	313.42	313.59	313.28	313.51	313.04	314.24	312.66	313.61	313.07	313.46	312.5	313.45	312.27	313.66	313.24	311.81	313.4	313.6	312.71	312.07	312.96	314.12	314.02	313.07	313.78	312.11	313.44	313.69	313.22	312.6	313.03	313.59	312.31	313.86	311.47	314.76	314.02
314.46	313.88	312.24	314.26	314.33	313.88	313.81	314.3	313.62	313.55	312.77	314.23	315.04	314.18	314.05	313.94	313.02	314.18	313.33	313.14	313.96	314.44	315.28	314.36	313.45	314.02	312.79	313.49	313.32	315.05	314.27	311.93	314.42	313.97	314.19	314.56	314.86	314.3	314.79	313.62	312.25	313.63	312.91	314.89	313.74	314.48	314.27	312.6	314.23	312.7
310.74	310.56	310.17	310.24	309.79	311.75	311.29	310.54	310.92	309.84	309.59	311.42	310.68	310.31	311.65	309.7	310.35	310.71	311.3	309.83	310.15	309.07	310.36	310.36	310.14	310.81	309.68	309.9	309.41	310.15	311.99	311.04	311.63	310.48	310.17	309.44	309.7	310.94	309.07	309.02	309.93	310.53	309.9	310.06	309.74	310.6	309.59	310.23	310.96	310.17
316.59	317.2	317.04	317.06	316.92	316.11	317.42	316.74	317.16	317.29	316.96	318.51	316.98	317.33	317.73	316.69	318.84	316.63	317.42	317.79	316.57	316.01	318	318.35	317.81	317	317.09	318.33	316.8	316.94	318.55	317.6	316.94	318.03	317.93	319.1	317.49	315.58	317.98	317.97	316.49	317.19	318.44	316.21	317.54	317.07	316.37	317.04	317.62	317.68
317.87	318.62	317.63	318.15	318.26	318.95	318.89	318.98	319.27	319.3	318.08	319.45	318.44	318.51	319.13	318.22	318.96	318.02	318.49	319.57	320.42	319.41	319.26	319.41	319.51	319.09	318.73	318.65	318.52	317.92	318.87	317.95	318.29	318.66	317.64	318.83	319.2	319.73	317.59	318.83	319.27	320.37	317.64	318.24	317.9	319.45	317.71	318.96	319.1	317.92
314.88	314.56	315.42	315.31	315.27	314.96	314.44	315.02	314.82	314.45	315.09	314.9	314.6	315.47	316.23	315.3	314.43	314.73	315.48	314.92	314.49	314.23	314.52	313.45	314.47	314.73	314.1	314.77	316.24	314.75	314.94	315.64	314.6	315.26	314.99	314.67	314.12	314.25	315.04	315.71	313.58	316.3	315.78	314.16	316.31	314.62	314.98	314.32	314.55	315.1
297.62	296.63	297.01	298.04	296.53	297.23	297.27	297.45	295.5	296.4	296.56	296.61	297.71	296.52	296.34	295.55	296.22	296.87	296.28	296.43	296.22	297.09	298.22	296.14	296.97	296.59	297.02	296.48	296.87	296.21	296.21	297.13	297.02	296.34	296.87	295.91	296.64	296.19	297.01	297.41	295.95	296.12	295.99	297.32	295.99	296.19	296.37	297.61	297.12	298.1
314.77	313.66	315.62	313.82	314.33	313.47	314.25	313.85	314.38	314.36	314.1	313.63	313.92	314.1	312.89	314.62	312.93	313.36	312.75	314.18	314.13	313.02	314.41	313.36	313.1	314.01	314.49	313.91	313.81	314.58	313.64	313.44	314.32	314.04	313.85	314.06	314.25	313.76	314.4	314.07	313.65	314.97	313.94	314.4	314.52	312.95	313.13	314.2	313.52	313.34
312.96	314.04	313.04	314.17	313.89	314.09	314.8	313.53	313.81	314.36	313.91	314.3	314.29	314.8	314.18	313.82	313.35	313.98	315.4	313.84	313.61	314.68	314.49	313.53	313.79	312.54	314.2	314.23	314.62	312.31	313.96	314.12	314.7	314.12	314.81	312.92	313.96	314.35	315.18	314.25	313.16	312.91	314.47	313.69	314.05	314.8	314.29	313.06	313.19	312.39
314.08	313.77	313.76	315.35	314.01	315.41	314.64	314.58	315.49	314.54	314.91	315.02	313.33	313.81	314.7	316.04	315.51	314.92	314.06	315.11	314.07	313.85	314.72	315.72	315.16	314.86	314.14	316.04	314.33	314.87	314.9	314.55	315.26	314.56	313.94	314.2	314.9	314.44	314.56	314.59	315.03	315.73	314.7	316.7	313.99	313.43	314.3	315.34	314.68	314.35
327.45	326.77	327.69	327.9	327.95	328.24	327.18	328.35	327.92	326.05	327.34	328.03	328.38	329.14	327.71	327.34	327.04	328.28	327.95	328.98	327.39	326.86	328.41	327.85	328.18	328.89	328.19	327.7	328.91	327.86	327.95	328.45	328.84	327.88	329.37	329.03	329.34	327.98	328.25	327.95	327.39	328.03	328.33	327.36	327.55	326.47	327.42	327.83	327.95	328.21
302.07	302.47	303.07	302.84	302.68	302.21	301.94	302.31	302.76	302.85	303.72	302.96	301.64	302.4	302.94	301.28	303.17	302.12	303.47	303.56	301.9	302.56	301.96	302.27	302	302.71	303.7	302.99	302.56	302.16	301.56	303.13	302.17	303.87	301.52	302.31	302.43	302.19	301.62	302.82	301.36	301.85	302.84	301.64	302.32	303.67	302.73	301.78	303.95	302.03
304.43	303.41	304	304.85	305.76	304.63	303.6	303.83	304.46	304.31	304.41	303.66	304.31	304.23	303.47	304.15	303.75	303.36	304.08	304.1	304.66	304.77	304.49	303.38	305.44	304.34	304.66	303.29	303.93	305.8	305.11	304.28	305.22	304.09	304.28	303.58	303.07	305.54	304.36	304.69	304.55	304.39	304.89	303.51	304.79	303.71	303	304.83	304.41	303.73
315.46	316.13	316.73	315.92	315.35	315.55	315.92	314.66	316.16	315.88	316.49	316.89	315.11	315.25	315.53	313.73	316.13	315.43	316.81	316.55	315.32	316.67	316.44	316	314.91	315.16	315.05	316.63	316.11	316.3	316.1	316.21	316.82	315.38	314.82	315.75	316.65	316.04	316.62	315.54	316.73	316.08	315.76	316.29	316.6	316.41	315.98	315.76	315.76	315.63
304.35	303.37	304.02	304.35	302.89	304.49	303.73	305.25	304.05	303.73	303.49	303.22	303.23	304.43	303.39	304.41	305.35	305.1	305.6	304.04	306.01	303.43	303.2	305.76	304.83	303.8	304.55	303.45	304.3	302.93	305.36	305.55	304.02	304.74	304	304.83	304.7	304.62	303.48	303.64	304.91	303.81	303.96	304.68	303.58	303.52	304.13	303.63	303.99	304.7
326.41	328.65	327.17	326.12	327.77	325.93	326.49	327.52	326.66	328.41	327.04	327.36	326.21	326.58	327.66	327.76	325.67	327.31	327.51	326.94	327.03	327.73	328.51	327.01	326.13	326.28	328.88	326.18	328.12	325.56	327.06	327.09	326.27	326.12	328.1	326.21	327.62	326.42	326.67	326.66	327.65	327.34	327.73	326.85	328.08	327.09	327.67	327.7	326.7	326.3
303.18	302.05	302.88	301.09	302.01	301.99	302.8	303.21	302.19	301.26	301.2	302.75	301.77	302.69	303.07	301.63	302.04	301.58	302.76	302.7	303.34	302.03	301.85	302.6	301.58	302.85	301.21	301.08	302.53	302.98	302.11	301.9	302.38	303.07	301.69	301.46	301.67	302.54	302.2	303.27	302.47	302.48	301.8	302.02	301.87	303.33	302.48	302.66	302.71	302.45
311.36	310.11	310.28	309.36	309.28	309.95	310.27	311.05	310.61	309.04	309.66	310.76	311.18	311.29	309.64	310.26	310.67	310.46	311.14	310.68	311.22	310.96	311.38	310.47	310.36	310.06	310.2	310.74	311.39	310.23	310.14	310.85	310.26	310.17	309.67	310.23	310.25	311.69	312.04	311.52	310.39	310.52	310.12	310	310.33	311.6	311.32	311.38	310.34	309.83
305.72	304.21	304.24	304.89	304.63	304.91	304.32	304.02	304.65	304.77	304.8	304.5	305.2	305.57	304.13	304.89	304.91	305.83	305.32	303.77	304.89	304.65	304.07	304.15	305.22	304.84	305.21	304.57	304.74	305.27	304.23	305.28	303.77	306.29	306.1	304.68	305.9	305.07	304.21	303.67	305.64	305.24	304.74	305.2	304.25	305.34	305.69	305.66	304.29	304.87
306.83	306.39	306.56	306.88	306.29	305.89	306.99	307.45	306.82	307.57	306.45	306.79	307.83	307.54	306.3	305.62	306.16	305.37	305.18	306.62	305.37	305.28	305.99	306.83	306.36	307.15	306.03	306.09	307.24	305.62	305.88	305.72	306.08	306.38	305.45	306.83	306.42	307.52	306	307.58	307.37	306.28	306.58	306.69	307.71	307.58	306.35	307.43	306.23	306.63
302.44	302.04	304.77	303.54	302.56	302.46	302.64	302.65	304.32	303.55	302.47	302.1	301.43	303.31	302.79	302.86	302.69	301.79	303.45	304.3	303.14	302.46	303.06	301.97	302.41	302.46	302.13	302.7	303.17	303.12	302.59	301.91	303.33	302.9	300.9	302.32	302.47	302.1	301.98	302.64	302.23	302.91	303.66	302.17	302.43	302.63	301.95	302.27	302.68	302.37
315.83	316.53	315.53	316.7	315.43	316.28	315.76	314.64	315.76	316.06	315.62	315.25	316.05	315.41	316.61	315.53	315.29	314.98	316.22	315.82	315.08	315.1	315.81	315.7	315.43	314.97	315.86	315.37	316.11	315.99	316	315.72	315.39	315.92	315.81	315.52	316.67	315.76	315.91	314.9	315.22	315.39	314.66	315.65	315.07	315.63	315.37	316.8	316.01	315.89
305.27	304.91	304.71	304.9	305.36	304.59	306.69	303.43	305.04	305.85	304.45	304.91	305.29	305.51	305.19	306.17	306.63	305.97	305.94	304.8	304.12	305.43	303.93	305.63	304.89	305.28	305.18	304.63	305.87	305.06	304.68	306.07	306.13	304.53	304.82	305.27	305.49	305.41	303.34	305.04	306.48	305.39	306.46	304.6	305.54	305.05	306.19	306.03	306.02	305.21
314.03	312.97	314.74	313.49	314.4	313.68	314.37	314.46	313.52	315.55	313.92	315.15	315.07	314.21	313.13	314.94	313.45	314.93	313.98	314.19	314.06	315.15	314.95	314.74	313.55	314.22	315.02	314.37	313.76	313.81	314.4	313.63	314.21	313.19	314.65	314.44	313.48	313.86	313.04	314.63	313.29	314.29	314.68	313.7	315.19	313.66	314	314.21	313.24	313.02
311.7	313.15	313.59	313.4	312.71	312.55	313.4	313.06	313.58	312.59	312.28	313.11	313.01	313.04	312.36	313.75	312.83	312.22	312.61	313.15	312.05	313.87	313.69	312.43	312.17	311.91	313.1	312.13	312.37	313.04	314.09	311.04	312.93	311.52	312.77	312.39	311.45	312.97	314.39	312.62	312.81	311.37	312.58	312.32	313.41	311.88	312.52	312.18	313.04	312.63
310.63	312.43	311.18	311.4	310.71	310.33	311.99	312.45	311.09	312.3	310.71	312.13	310.96	312.78	311.96	311.68	311.48	311.41	312.85	312.48	309.72	311.32	311.78	311.09	311.72	310.86	312.05	311.3	311.07	312.06	311.09	311.24	312.46	311.98	311.67	311.99	311.45	310.54	311.68	311.31	311.18	311.04	312.99	310.58	311.85	311.42	310.39	310.07	311.65	310.25
327.19	327.09	328.25	327.13	327.45	327.64	328.68	326.72	327.68	326.46	328.67	328.34	327.45	326.71	327.13	328.2	327.86	327.81	327.42	329.14	328.51	328.09	328.4	327.97	327.76	327.62	328.42	326.32	328.31	326.58	328.35	327.59	328.06	327.5	327.4	327.7	327.86	326.75	326.97	328.88	327.23	328.56	327.86	326.79	327.67	327.65	329.95	328.65	326.45	327.9
297.4	296.81	296.36	296.92	298.38	297.67	297.41	295.78	296.25	298.2	297.11	298.29	296.15	296.95	297.89	296.24	296.84	296.77	296.61	297.01	296.76	298.02	296.47	295.98	298.15	296.62	298	296.31	296.13	296.35	296.66	296.25	298.32	297.43	296.66	297.47	296.59	297.35	296.4	295.65	297.02	298.09	295.3	297.62	296.61	296.85	297.67	297.24	298.24	296.27
314.6	314.84	314.33	314.46	314.84	313.91	315.04	313.86	315.13	314.23	315.96	315.1	314.62	315.86	315.75	316.16	314.98	315.1	316.53	314.46	313.84	315.02	314.96	315.7	315.74	313.46	313.97	314.58	313.82	314.99	314.51	315.62	315.41	315.18	314.97	314.84	314.99	315.86	314.96	314.35	314.78	315.84	314.76	315.39	313.48	314.96	314.78	312.92	315.62	313.99
316.79	315.58	314.32	316.28	314.08	316.73	315.16	316.46	316.46	314.92	316.19	314.06	314.79	316.05	315.52	315.16	315.83	315.16	315.34	314.83	315.52	314.73	315.97	317.41	316.56	316.46	314.79	315.99	315.5	316.01	316.06	316.42	316.02	315.34	315.92	315.53	316.16	316.78	315.05	314.66	316.07	314.67	316.02	316.86	315.53	315.6	315.57	315.44	317.12	315.9
302.94	302.38	304.12	301.78	303.26	302.74	302.01	302.41	302.13	304.21	303.72	303.36	302.31	301.13	302.16	302.8	304.8	302.7	303.18	302.28	303.16	302.37	302.37	302.88	302.73	302.13	302.05	302.01	303.03	303.62	302.08	302.55	303.02	303.24	303.1	302.33	302.65	303.14	303.67	302.57	303.05	303.76	302.58	303.35	303.49	303.18	303.35	303.37	302.86	303.12
313.02	313.94	314.14	314.05	313.85	314.84	313.73	313.54	314.07	312.73	312.63	313.22	313.52	314.13	313.85	312.85	312.97	313.5	312.34	313.21	312.95	312.09	313.78	313.45	312.71	314.02	312.55	312.54	313.56	313.01	313.56	312.75	312.76	312.48	314.07	313.77	313.83	312.64	313.35	313.13	314.35	313.88	311.47	312.6	313.86	312.81	313.41	312.21	313.26	314
304.76	305.93	306.59	305.91	305.83	305.58	306.47	305.28	305.66	305.35	304.15	306.11	304.45	305.55	305.39	304.24	304.13	304.43	304.94	305.53	305.55	306.08	304.9	306.06	305.46	305.58	305.14	305.81	304.52	305.3	306.13	305.39	305.58	304.44	306.27	305.18	304.36	304.66	306.37	305.27	306.21	303.2	305.41	305.97	304.43	305.52	304.79	304.62	304.71	305.2
295.64	294.04	296.06	296.1	295.23	295.43	294	294.3	295.09	296.35	295.32	294.96	295.16	296.32	296.04	294.53	294.84	295.84	295.23	295.35	295.59	296.22	296.11	295.05	293.91	294.56	296.07	295.63	296.69	295.04	295.43	295.53	294.89	295.44	294.99	295.61	294.98	295.14	295.4	295.08	295.68	294.45	295.08	295.25	294	295.72	295.27	295.28	295.36	293.79
319.29	319.6	319.01	317.91	318.36	317.24	317.95	318.95	317.74	317.63	317.5	318.94	318.36	318.01	319.45	317.63	317.88	317.64	317.64	317.77	317.9	317.55	317.95	317.52	318.29	318.33	317.98	319.11	318.8	317.94	316.72	318.94	316.98	318.11	318.35	318.45	318.52	317.37	319.22	316.94	319.74	317.37	318.15	318.31	318.42	318.23	318.07	319.84	319.08	317.55
306.23	306.99	306.83	306.99	305.3	307.18	306.28	307.06	306.88	306.26	307.15	305.62	307.04	306.49	306.11	307.06	306.43	307.66	306.18	306.88	307.22	307.12	307.8	306.4	307.29	306.1	306.36	305.49	307.96	306.64	305.04	307.38	307.46	307.97	307.61	307.04	307.98	306.15	306.09	305.44	305.53	306.43	307.13	306.61	306.79	306.77	305.17	306.85	306.2	306.66
304.67	303.97	304.37	305.25	304.94	304.6	304.47	304.85	303.57	302.78	304.5	305.29	304.91	304.88	303.82	303.94	305.19	304.99	303.36	304.88	304.08	304.08	304.45	303.49	304.79	303.58	305.42	304.57	303.55	303.73	304.51	304.82	302.47	303.58	304.3	304.26	303.82	304.94	303.56	306.2	303.76	305.51	304.68	304.5	303.33	304.8	304.22	304.25	305.03	304.82
326.37	326.37	327.4	327.42	328.54	326.8	326.38	327.28	326.79	327.96	326.93	326.65	327.82	325.78	326.93	326.28	325.89	326.93	327.38	328.35	327.53	328.24	327.17	326.99	326.33	326.55	327.9	326.37	326.91	327.34	326.06	326.95	326.8	325.78	326.16	326.42	326.83	326.4	327.15	327.48	326.26	326.98	327.32	328.89	326.82	327.86	327.38	325.32	325.29	328.18
325.7	326.65	327.01	325.6	327.12	327.51	326.51	326.11	326.85	325.62	328.08	327.13	327.54	326.91	327.94	326.68	327.16	326.85	326.5	325.85	326.86	327.02	326.28	326.51	326.88	325.55	326.92	327.19	326.82	328.23	326.56	327.36	328.07	327.08	325.43	326.01	326.86	326.83	326.81	327.03	326.86	326.95	327.99	326.69	328.26	326.78	327.03	326.68	328.13	327.31
302.58	302.43	302.17	302.12	302.16	301.73	302.6	302.48	301.39	303.36	302.57	302.39	301.88	302.83	301.6	302.79	301.97	302.7	303.1	302.88	301.32	303.21	303.48	302.79	303.8	302.6	301.92	302.01	302.04	302.03	303.25	303.56	302.73	302.63	303.19	302.59	302.72	301.59	302.74	301.29	302.19	303.12	302.87	302.6	301.71	302.05	302.46	302.98	302.4	301.26
309.86	310.38	310.3	310.42	309.81	310.05	309.43	310.22	311.44	309.63	308.48	309.3	310.53	310.53	311.29	309.5	310.7	309.62	309.29	310.18	310.26	308.02	309.06	310.96	310.99	309.8	309.97	309.22	310.08	309.86	310.17	309.22	309.33	308.89	310.4	309.12	310.42	310	310.41	309.46	309.79	309.78	309.7	309.82	309.26	310.4	310.79	310.17	308.51	310.04
327.83	326.79	326.64	327.69	326.13	326.98	326.23	326.51	327.51	326.61	326.82	327.22	327.39	326.33	326.11	326.2	326.5	326.67	327.03	326.37	327.27	326.77	327.05	326.69	327.05	327.01	327.18	327.5	327.05	326.27	327.3	326.79	326.78	327.98	326.28	327.32	326.89	326.33	326.11	326.66	326.59	326.33	325.81	327.55	326.96	328.53	326.94	326.94	326.71	326.87
298.59	300.01	299.48	300.09	298.81	299.67	299.2	299.44	301.38	298.47	299.54	299.74	299.23	300.56	300.18	299.9	299.64	298.31	300.96	299.68	300.38	299.36	300.37	298.97	298.96	299.72	298.91	299.82	299.6	299.63	299.51	300.22	299.08	299.7	300.38	300.19	300.19	300.3	300.19	300.66	300.8	300.03	298.31	300.72	299.73	300.61	299.96	299.79	299.68	299.69
309.14	309.61	308.84	309.62	309.52	308.66	309.49	309.59	309.13	309.03	310.02	309.62	309.93	309.19	309.75	308.53	309.75	309.74	310.16	310.73	309.22	309.39	310.5	308.56	309.51	310.31	309.52	310.03	309.36	309.43	310.5	310.49	308.93	310.6	309.22	311.43	310.05	309.55	308.25	310.48	310.69	310.02	309.19	310.55	309.92	308.72	310.23	309.45	309.56	309.08
312.71	313.18	312.98	312.51	312.32	313.07	313.5	311.96	312.7	313.38	313.91	314.09	312.64	312.84	313.06	312.25	312.71	312.11	312.54	313.34	313.49	313.44	313.52	314.06	313.58	311.81	312.39	313.09	313.2	312.9	313.03	312.13	312.28	312.77	313.76	312.72	313.93	313.97	313.45	313.15	312.78	313.49	312.65	313.15	312.77	312.95	313.16	314.03	313.41	314.32
299.77	298.49	298.88	300.76	299.13	299.89	299.19	300.02	299.4	301.38	300.19	301.02	299.78	301.24	299.66	300.38	299.61	299.21	299.77	300.5	299.5	299.4	300.09	300.03	299.5	298.85	300.36	300.64	300.35	300.03	299.44	300.08	300.15	300.09	300.49	298.51	300.91	299.22	300.09	300.77	298.92	301.19	299.34	300.89	299.7	299.38	300.44	299.88	299.85	299.08
304.37	303.38	301.91	303.74	304.34	302.56	303.41	303.17	302.25	303.61	303.34	304.48	302.97	302.65	302.51	302.79	303.01	303.6	303.46	303.53	302.95	303.55	303.13	303.52	302.52	303.42	303.09	303.64	303.27	302.3	304.39	301.17	301.73	303.53	303.11	304.35	303.64	303.63	302.5	304.74	302.91	304	303.99	302.99	302.46	303.29	303.44	303.44	303.22	302.09
316.65	315.53	316.83	317.09	316.57	316.09	317.14	317.2	316.44	316.44	316.87	316.68	316.86	316.64	316.49	317.22	317.05	318.28	316.24	316.58	317.06	317.07	316.31	316.69	317.15	315.55	315.38	316.65	317.71	316.97	316.59	316.75	316.57	316.69	316.65	315.55	317.56	316.99	317.51	314.92	317.27	315.12	316.72	317.87	316.56	317.66	316.54	315.9	316.09	316.49
303.78	304.47	304.32	304.55	302.79	304.22	304.16	302.76	304.5	304.03	304.89	304.72	304.1	304.73	303.83	302.85	303.91	303.11	303.96	303.37	303.14	304.22	305.21	305.08	304.72	303.43	305.44	303.5	304.84	303.85	304.28	305.74	304.03	304.25	304.34	302.77	305.54	302.77	304.18	304.3	303.17	304.37	305.67	305.36	303.91	303.65	304.98	305.04	303.98	305.53
314.53	314.03	315.23	314.77	314.1	315.11	315.13	315.04	314.14	314.89	315.47	314.23	314.01	313.4	314.66	315.64	314.61	315.56	313.73	315.26	313.74	314.81	314.02	314.17	314.6	315.92	314.75	315.41	315.09	316.18	314.92	315.7	314.98	315.18	314.67	313.33	315	315.08	315.16	315.12	312.75	313.25	315.28	315.24	314.1	315.43	314.71	314.64	314.26	313.86
308.88	309.58	308.61	309.88	310.42	309.2	307.95	310.06	309.7	308.24	308.56	307.66	308.59	309.13	308.29	308.59	309.62	308.99	308.98	310.15	308.26	309.89	309.25	308.94	309.25	310.52	309.42	308.51	309.5	309.45	308.86	309.09	309.12	308.77	309.94	308.29	307.99	309.7	309.62	309.75	308.94	309.42	308.18	308.53	309.01	309.13	308.36	308.7	307.79	309.88
302.88	303.04	302.84	303.61	303.12	303.31	303	302.96	304.36	303.93	303.22	302.4	302.61	303.03	303.84	303.09	303.24	303.41	302.63	304.61	302.97	302.08	302.29	303.92	304.17	303.39	304.33	303.58	302.4	302	303.2	303.77	303.41	304.08	302.98	303.96	302.21	304.99	303.47	303.46	303.12	304.81	303.93	302.91	303.91	302.68	303.57	304.12	303.65	303.54
325.26	326.28	326.65	327.12	326.67	325.74	326.29	325.11	327.85	327.71	326.89	327.11	327.68	327.72	326.22	326.35	327.17	326.81	327.35	326.85	325.66	327	326.89	326.68	326.81	327.02	326.29	326.83	327.17	326.9	328.33	326.9	326.92	327.95	326.28	327.9	327.42	326.88	328.02	327.73	326.85	327.01	326.38	326	327.59	326.97	326.21	327.31	327.04	326.1
304.97	305.16	305.56	305.76	305.59	306.58	306.53	305.82	305.35	306.42	307	305.74	305.9	305.52	306.58	305.87	306.79	306.25	307.09	306.49	306.94	307.24	305.41	304.74	306.19	305.86	305.94	306.21	305.55	305.82	306.64	306.27	307.73	306.32	305.77	307.03	305.55	306.32	305.71	306.82	306.83	307.04	306.04	306.19	307.05	306.07	306.57	306.05	304.74	305.67
303.15	301.8	303.25	304.6	302.35	303.9	302.65	304.42	303.59	302.61	304.25	303.4	301.49	304.16	304.31	304.51	302.8	303.07	303.83	304.56	303.76	303.52	303.22	302.71	303.41	303.69	303.77	303.92	304.08	305	304.89	304	303.24	303.1	303.05	303.48	303.29	303.69	302.99	302.53	304.29	304.18	303.06	305.37	304.56	303.09	303.55	303.68	303.82	304.26
310.18	310.4	309.61	309.46	309.46	308.41	309.7	309.6	310.33	309.47	309.42	309.2	309.69	310.73	308.7	309.91	309.68	309.99	309.84	309.85	310.47	310.14	310.2	309.9	310.05	308.6	309.37	310.22	309.3	310.91	310.27	310	309.99	310.56	310.23	308.9	308.13	310.93	310.42	310.62	309.6	309.42	310.05	308.7	310.82	309.23	308.25	309.25	310.81	309.6
312.09	313.46	313.75	311.96	313.35	314.21	312.03	312.46	313.96	312.47	312.89	313.8	312.23	312.31	314.28	313.35	313.22	312.55	311.93	313.47	313.22	312.34	313.48	313.02	312.91	312.14	313.65	313.04	312.25	313.24	312.5	312.96	314.38	312.13	310.77	312.15	311.8	312.65	313.53	313.99	313.62	311.99	313.41	312.53	312.31	311.97	314.38	313.2	313.2	312.54
312.03	312.07	314.13	314.08	312.71	312.98	313.98	311.91	313.06	313.27	313.73	311.83	313.27	313.09	312.49	313.16	313.31	313.92	313.4	312.58	312.51	313.89	313.22	312.49	313.95	313.38	311.98	312.66	313.44	313.06	314.97	313.34	312.74	312.44	313.48	313.57	312.79	312.56	313.48	313.58	312.94	314.11	312.71	312.29	313.27	313.65	312.39	312.33	313.21	314.19
299.93	299.59	300.31	299.46	299.81	301.33	300.18	299.87	300.48	300.11	301.31	299.66	300.33	299.44	299.72	299.62	300.2	299.71	299.29	301.27	299.85	299.96	299.67	300.07	299.06	301.76	299.73	299.86	299.97	299.4	299.33	300.17	299.17	300.06	300.89	300.59	299.91	299.94	300.35	299.53	300.04	300.77	300.14	298.76	300.79	299.92	300.96	299.57	300.17	300.31
317.71	316.89	317.95	316.28	317.52	317.81	317.3	317.5	318.59	316.75	317.53	317.1	318.42	317.3	317.59	317.35	317.19	317.33	318.01	316.18	316.69	316.86	317.75	315.6	316.45	317.6	318.09	316.81	317.72	317.35	317.34	317.56	316.43	317.3	318.16	317.12	316.9	317.16	317.28	316.45	317.96	317.3	316.84	317.81	316.6	315.92	316.93	317.9	316.47	317.76
316.27	318.22	316.55	317.32	317.14	317.51	317.56	315.79	318.57	317.02	317.71	317.03	316.87	317.49	318.32	317.08	316.29	317.69	317.26	317.35	317.65	317.66	317.7	318.78	317.4	317.77	316.98	317.69	317.63	318.61	316.36	316.58	317.42	317.39	316.9	318.09	316.45	317.99	316.45	317.86	317.22	316.97	317.7	318.79	317.2	317.12	317.65	317.17	317.33	317.41
301.67	302.1	303.62	303.88	303.06	302.53	303.94	303.79	304.32	303.59	303.56	302.13	303.06	303.97	302.66	304.33	302.18	303.57	303.4	304.24	303.77	303.07	303.29	302.81	304.32	303.11	303.96	303.7	303.56	302.83	302.13	303.43	304.2	305.07	303.49	304.51	303.74	304.99	304.78	302.45	303.38	305.25	303.79	302.75	303.86	301.59	303.11	304.24	303.29	303.85
297.38	296.85	298.03	296.41	296.16	297.17	297.3	297.39	296.1	297.68	296.19	297.56	296.52	297.07	297.08	297.33	297.05	296.22	297.1	296.77	298.17	296.89	296.14	295.91	298.52	297.49	296.96	296.69	295.93	297.14	295.93	296.83	297.42	296.73	296.16	296.39	296.51	296.93	295.87	296.36	296.26	296.39	297.8	298.24	297.39	297.93	297.8	296.16	297.68	297.53
302.41	302.63	303.19	302.94	303.84	301.94	302.33	302.11	303.24	302.81	302.5	302.42	302.97	303.3	303.26	302.17	302.82	302.96	302.94	303.31	302.68	303.45	302.64	303.13	302.22	302.09	304.27	303.18	303.34	304.28	301.53	302.14	302.78	301.58	303.59	303.21	302.37	303.41	302.95	303.52	303.16	303.48	302.3	304.05	303.23	302.07	301.86	303.14	303.76	303.36
312.37	311.83	313.56	312.62	311.51	312.8	311.93	312.96	313.61	312.94	312.24	312.75	313.16	312.45	314.7	312.37	312.94	311.66	313.67	313.2	313.43	314.1	313.72	312.5	312.32	312.67	312.65	313.73	314.47	313.18	312.3	313.29	313.77	311.93	314.13	312.48	312.67	312.54	312.77	312.23	312.85	312.36	311.9	313.17	312.38	314.09	313.83	312.89	313.06	312.63
304.69	305.13	304.68	305.39	305.87	305.47	306.71	306.17	305.38	304.91	304.98	304.32	306.31	305.74	305.45	305.16	304.83	304.93	304.67	305	305.77	305.2	305.08	304.8	306.53	305.54	304.26	306.29	305.27	305.74	304.59	305.57	305.54	305.27	305.2	304.98	304.81	303.65	304.94	305.03	305.66	304.76	304.6	305.19	306.28	305.91	305.74	306.12	306.02	305.84
294.54	295.08	294.92	295.58	295.57	295.13	295.14	294.67	296	294.86	294.29	295.47	294.85	295.56	294.44	294.75	294.52	295.21	295.91	294.15	294.71	296.04	295.2	295.87	295.94	295.67	295.38	295.84	295.55	294.62	295.23	295.35	294.22	295.89	296.91	294.47	295.02	295.15	294.66	294.94	295	294.65	295.3	295.21	294.65	295.25	293.94	296.28	294.71	295.29
301.83	304.42	302.54	304.49	303.92	302.37	304.25	303.74	302.07	303.12	303.17	303	301.93	303.02	301.4	301.86	302.74	301.73	301.88	302.23	301.87	301.92	302.48	301.91	303.72	301.54	302.03	302.34	302.54	302.32	303.08	303.99	302.91	303.57	303.51	302.73	302.71	302.78	303.98	303.55	301.37	301.88	302.86	302.37	303.79	302.8	302.39	301.91	302.92	301.65
309.59	311.02	311.22	311.35	310.83	310.76	310.63	310.05	310.22	311.11	310.15	310.02	310.36	312.02	311.12	310.46	309.92	310.59	310.11	311.76	310.04	310.67	311.8	310.19	311.36	310.51	310.55	311.09	310.61	311.14	310.9	311.67	309.22	309.68	311.09	309.26	310.4	311.03	311.8	310.5	310.28	310.42	311.32	309.58	310.82	311.25	309.58	308.62	311.52	311.36
316.2	316.17	316.73	316.92	315.41	316.44	316.49	317.06	315.85	316.56	315.91	317.3	316.37	315.17	316.36	316.52	316.57	315.81	316.49	316.72	316.33	316.91	316.75	316.76	315.52	316.77	316.08	317.24	316.64	316.35	315.71	317.21	317.46	317.09	318.18	316.03	317.13	316.29	316.62	316.44	316.66	315.65	316.87	315.53	316.37	316.6	316.48	316.7	315.46	317.86
312.62	312.49	313.86	314.79	312.34	313.15	313.53	313.73	313.48	312.74	312.45	313.58	313.5	313.39	312.43	314.13	312.73	313.83	313.97	312.1	312.89	312.55	312.87	312.57	313.21	312.6	311.96	312.83	313.51	312.89	313.4	312.35	312.96	312.87	313.02	314.02	312.72	313.88	313.09	313.81	313.09	313.58	312.73	311.49	313.01	313.53	313.93	312.41	313.67	313.91
304.59	305.07	305.28	305.01	306.64	306.71	305.41	304.6	304.61	304.49	305.35	304.93	305.84	304.98	306.1	305.2	304.61	305.71	305.51	305.13	304.97	305.79	306	305.45	305.43	304.95	303.01	305.25	304.93	304.71	304.26	305.26	304.6	305.05	305.02	304.43	304.27	304.88	304.79	305.04	304.31	304.18	305.27	305.21	304.81	304.91	304.84	305.6	306.07	304.47
302.65	302.56	302	301.75	303.11	303.03	302.25	303.57	302.83	302.26	302.2	303.5	302.43	303.31	302.14	302.2	301.54	302.52	303.93	302.68	303	301.86	303.07	302.75	304.01	303.28	303.01	302.68	302.47	303.89	301.08	302.53	303.26	302.18	303.36	302.88	302.53	303.64	302.74	302.34	302.51	303.95	302.48	302.79	303.36	302.69	303.39	301.65	302.36	302.98
313.11	312.64	313.24	311.15	313.01	312.43	312.18	312.32	311.15	312.08	312.13	312.63	312.36	312.61	311.83	313.24	311.63	313.27	312.55	311.83	312.7	313	314.19	312.52	312.77	313.11	312.99	312.7	312.23	312.43	312.92	312.19	311.72	311.82	312.15	314.3	312.33	311.69	312.66	312.23	311.35	313.27	312.74	312.3	312.31	313.18	313.53	313.04	311.58	311.71
304.73	304.22	305.83	305.72	304.58	303.43	306.28	304.64	304.3	304.14	304.62	305.19	304.32	303.81	304.36	304.3	303.23	304.28	305.04	303.94	302.71	304.17	306.11	305.1	304.18	303.88	303.83	305.11	304.41	304.55	304.35	303.78	304.22	304.66	302.89	303.99	304.43	303.74	304.49	304.05	304.33	303.63	303.96	305.68	304.35	303.95	304.81	304.12	304	304.39
301.36	299.87	300.48	301.32	299.82	300.85	300.31	300.72	301.29	300.14	300.21	300.3	301.87	301.5	301.6	302.27	301.61	301.29	301.23	299.93	301.45	302.59	301.53	301.39	301.49	301.43	301.75	299.96	301.3	301.67	300.8	302.76	300.87	301.23	301.19	300.32	301.83	301.82	301.68	300.77	302.13	301.11	301.15	301.49	301.97	299.48	300.8	300.2	300.78	301.8
304.46	304.02	304.48	304.57	305.19	304.02	305.67	304.38	304.79	305.81	304.94	304.73	303.8	304.57	303.98	303.31	303.47	303.75	304.58	303.66	304.67	303.86	304.53	305.58	304.62	303.3	304.67	305.54	305.12	305.43	304.8	305.5	304.56	304.07	304.91	304.97	304.1	303.08	304.34	304.4	304.2	304.93	303.75	303.41	303.63	305.1	304.12	304.86	304.38	305.57
313.39	314.62	315.64	312.82	312.92	313.57	314.11	313.7	314.26	314.01	314.11	313.65	314.14	313.81	313.52	315.81	314.43	315.22	313.82	313.92	313.33	313.9	314.62	313.25	313.78	314.12	313.56	313.16	315.12	313.47	314.68	314.8	313.95	314.2	314.05	314.71	313.89	315.76	313.87	314.61	313.05	314.09	314.44	314.61	314.07	315.34	313.64	314.19	313.31	313.01
302.25	302.48	303.46	302.91	302.57	303.51	303.58	304.31	304.2	303.49	304.28	303.3	304.08	304.28	303.6	302.49	302.51	302.64	302.99	302.48	302.48	303.09	303.29	303.79	302.96	301.87	304.42	304.53	302.78	304.17	303.91	302.28	302.22	301.95	304.54	303.99	302.51	302.73	303.6	302.15	303.81	303.24	303.2	304.45	304.36	303.54	303.1	302.84	302.72	303.41
309.81	308.45	308.28	308.81	309.17	309.86	309.98	309.36	308.39	308.39	308.07	309.13	309.57	308.56	308.68	309.86	309.13	310.17	308.92	308.91	307.84	307.76	308.56	308.65	309.28	308.52	308.95	308.31	308.95	307.95	309.68	308.98	309.96	309.3	309.75	308.07	309.91	310.24	309.05	309.15	308.91	308.77	308.44	309.45	309.39	309.63	308.51	308.97	308.62	308.76
328.59	326.97	327.47	328.62	328.04	327.92	328	327.55	327.63	327.51	328.12	326.05	325.82	329.2	326.71	326.56	328.6	327.19	328.25	327.15	327.67	328.02	328.24	327.52	328.56	328.32	326.37	327.56	327.17	327.55	327.31	327.77	328.31	327.46	326.67	327.42	327.05	327.91	327.61	326.74	327.32	328.34	327.46	325.86	327.94	326.4	327.36	326.29	327.51	328.37
303.23	303.31	302.32	302.91	303.07	303.02	302.32	304.48	302.48	302.19	301.5	302.69	303.07	302.99	302.43	304.08	301.5	303.44	302.8	302.56	301.76	304.24	303.11	302.58	302.56	302.51	302.94	303.72	303.19	302.62	302.76	302.63	302.31	303.93	302.73	302.63	303.27	302.17	302.8	302.18	301.89	302.59	302.75	303.02	302.97	301.75	302.78	303.61	303.14	302.24
327.11	327.66	328.5	326.01	326.83	327	327.76	325.39	327.35	325.97	326.79	326.91	327.01	326.8	327.04	327.82	327.43	325.44	326.61	327.01	326.73	326.36	328.31	328.21	326.43	326.83	327.88	326.98	326.68	326.57	327.19	326.65	326.76	326.94	327.91	326.75	327.26	327.02	327.88	327.56	326.87	327.3	326.86	326.44	327.28	327.75	327.64	327.98	327.28	327.4
294.66	295.83	295.55	295.34	295.18	293.37	295.97	294.75	295.09	294.89	294.52	294.24	295.08	295.21	294.02	294.39	294.47	294.2	294.05	295.9	295.88	293.96	295.88	294.03	295.25	296.4	294.09	294.13	294.5	294.77	295.39	294.56	295.89	293.9	294.19	295.33	295.65	295.59	294.74	295.51	294.02	294.6	294.81	295.13	295.16	295.33	293.84	295.53	294.96	295.07
304.21	304.85	305.37	304.76	304.46	305.11	304.29	303.73	303.85	304.54	304.98	305.06	304.43	305.33	305.23	304.91	305.48	304.99	303.81	304.84	304.44	304.31	304.38	306.05	304.64	303.53	306.14	305.89	304.86	305.26	303.97	305.59	304.51	305.09	305.03	305.39	304.43	305.16	305.46	305.68	304.29	305.24	304.9	304.47	304.99	304.42	304.98	305.65	304.74	305.63
301.88	301.16	302.74	300.57	300.24	302.47	301.01	301.71	300.59	301.14	300.41	301.87	300.94	301.75	300.41	301.6	300.63	301.71	300.96	300.41	301.43	300.84	300.72	299.85	300.25	300.85	301.08	301.23	301.19	301.95	300.7	299.79	300.18	301.48	301.27	300.88	300.97	301.24	301.48	300.12	300.14	301.53	300.8	299.91	302.46	300.43	301.43	300.91	301.46	301.17
305.56	304.28	305.25	303.93	303.8	305.66	303.55	303.89	303.42	304.82	304.08	304.72	304.29	305.43	304.47	304.23	303.96	304.26	304.08	303.45	305.17	304.57	303.56	303.8	304.74	304.64	303.85	303.69	304.1	305.48	304.59	304.58	306.07	303.35	304.04	304.4	303.76	305.02	304.17	304.29	305.22	304.86	304.4	304.18	305.66	304.31	305.12	304.91	303.37	304.51
315.11	315.51	315.24	314.23	314.23	315.8	314.27	314.67	315.33	315.38	314.62	314.54	314.85	313.92	314.61	316.03	314.81	314.49	315.67	315.63	313.43	314.98	315.38	315.23	314.45	314.59	315.97	315.31	314.82	315.02	314.68	314.25	315.28	314.78	314.15	315.72	315.01	314.9	314.72	314.97	314.81	314.41	314.25	315.04	314.86	314.55	316.59	314.82	314.64	315.6
295.66	295.33	293.99	295.24	294.4	295.74	293.81	294.72	295.02	294.77	295.86	296.02	294.23	295.88	295.73	294.47	295.34	295.38	294.63	294.82	295.83	295.89	294.53	295.42	294.11	294.94	294.76	293.56	295.68	295.09	295.18	294.61	295.1	295.03	294.05	295	295.04	295.65	295.12	295.09	295.41	294.29	294.3	294.35	294.02	294.72	295.33	294.5	295.48	295.46
299.92	299.04	299.43	298.48	299.83	299.77	299.33	299.99	299.78	300.68	299.76	299.76	300	300.36	300.5	298.8	301.25	300.81	300.61	299.59	300.68	298.51	300.06	299.82	299.84	300.98	299.88	300.36	301.08	300.26	301.24	300.08	300.36	300.21	297.85	300.98	300.6	299.28	299.2	300.07	300.99	299.32	300.1	299.84	300.04	300.2	301.28	300.63	299.48	301.1
309.05	309.44	309.51	309.17	308.46	307.93	309.19	309.17	307.71	308.31	309.72	309.27	308.7	309.21	309.25	309.71	308.07	309.16	309.32	309.55	307.75	309.36	309.29	309.1	309.04	309.31	308.5	308.68	308.57	310.2	309.29	308.46	309.46	307.6	309.26	308.95	309.45	308.72	308.32	309.36	310.49	308.43	310.17	309.18	307.29	307.87	308.86	307.93	307.79	309.24
303.01	302.03	302.79	302.63	302.64	303.82	302.85	304.37	302.92	302.32	302.51	303.05	302.46	302.47	304.54	302.69	302.11	301.58	302.33	303.43	302.37	301.52	302.82	302.94	302.69	303.21	302.3	303.3	302.8	303.26	303.71	303.05	303.08	303.73	302.38	302.42	302.08	303.24	302.85	301.57	303.95	302.67	302.99	303.28	301.91	302.63	303.4	303.55	302.53	302.48
325.78	324.74	326.19	325.22	325.11	324.51	324.47	324.73	324.76	324.73	324.95	325.05	324.83	325.05	326.06	326.81	325.14	325.07	325.56	324.54	324.08	325.3	326.45	325.03	326.55	325.23	324.54	324.64	324.16	325.34	326.2	324.8	325.33	324.92	324.51	325.46	325.33	325.67	325.61	324.5	325.59	326.03	326.07	325.86	324.74	325.97	325.27	324.21	325.3	325.56
304.41	305.39	303.61	304.53	305.19	304.83	305.2	305.61	303.91	304	305.47	305.18	302.01	303.47	304.95	305.03	303.8	304.29	304.06	304.26	304.79	304.54	304.2	305.71	304.12	304.29	304.09	304.38	303.38	305.67	304.06	304.86	304.58	305.69	304.18	304.06	303.47	304.27	303.72	304.85	304.86	304.95	304.46	304.01	304.55	305.68	304.09	304.26	304.47	304.19
305.35	305.66	306.21	305.13	304.56	305.38	304.53	304.79	305.41	306.93	306.31	305.19	305.6	305.41	305.49	305.43	305.03	305.3	306.14	305.23	305.16	304.83	304.21	304.86	305.49	303.57	305.51	305.23	305.97	305.41	306.48	305.4	305.63	306.16	304.99	305.83	305.79	305.65	305.9	306.56	304.94	305.48	304.95	305.31	304.68	304.37	306.57	305.98	304.87	303.96
319.7	318.67	318.97	319.98	318.23	318.78	320.07	318.65	319.92	319.75	318.44	318.91	319.03	319.09	318.81	319.22	318.24	319.06	320.43	319.15	318.71	320.62	318.94	319.74	318.51	319.35	318.63	318.6	320.67	319.12	319.16	319.58	319.41	318.44	319.65	319.48	319.22	319.97	319.94	318.7	320.22	318.88	318.97	318.61	317.32	320.59	319.22	319.14	319.38	318.92
303.58	305.49	305.22	304.6	305.28	304.78	306.08	305.13	304.11	306.96	304.21	306.86	305.25	305.3	305.02	304.61	304.78	305	305.67	305.65	304.51	303.86	306.24	305.81	304.22	305.26	306.13	304.72	306.24	306.38	306.15	305.31	306.08	306.26	304.07	303.74	306.18	304.72	304.94	304.35	305.04	304.12	304.6	304.79	305.47	306.34	305.78	305.49	305.26	305.88
319.73	318.95	318.94	319.39	318.69	318.88	318.97	319.34	318.9	318.02	320.18	317.99	320.12	319.88	318.46	319.19	318.54	318.99	321.17	320.27	318.66	319.28	318.5	319.72	319.47	317.24	319.87	319.7	318.66	319.37	319.54	319.22	318.35	318.84	321.05	319.34	320.53	318.96	318.87	319.37	319.18	319.96	321.01	319.73	318.39	319.67	320.5	319.61	318.31	319.99
303.86	304.37	303.1	304.91	302.31	302.39	303.25	302.24	304.3	303.58	302.64	304.5	303.28	303.67	303.73	302.46	303.54	303.28	304.27	303.62	304.09	303.28	304.96	304.06	302.46	303.44	303.13	304.04	303.27	303.9	304.31	303.95	305.16	302.6	303	303.89	304.26	303.94	303.82	302.34	303.14	301.99	303.12	302.84	303.56	303.52	303.17	303.94	302.97	303.45
316.9	317.53	317.6	317.7	317.15	318.48	316.79	317.54	316.72	316.88	316.88	316.33	315.94	316.88	318.1	316.02	317.4	317.79	316.41	318.38	315.9	317.58	317.94	317.44	316.58	317.26	316.75	315.87	318.14	318.71	316.71	318.32	317.84	317.03	317.5	317.54	317.1	316.89	317.94	317.4	316.95	317.05	317.31	317.05	317.14	317.28	317.78	318.55	318.21	317.35
302.48	301.4	302.08	303.36	302.06	302.55	301.78	301.86	302.32	302.65	303.86	302.7	302.63	303.09	302.08	302.94	302.7	302.96	302.27	302.43	303.54	302.72	302.01	302.62	302.07	302.62	302.6	301.93	302.13	302.71	301.18	302.03	303.43	302.93	302.27	303.26	302.91	302.04	302.63	301.91	303.39	302.92	302.84	301.12	302.01	300.47	301.87	302.76	302.21	303.84
315.64	315.2	315.89	315.94	316.79	315.86	314.39	317.11	316.6	315.58	315.37	315.21	316.32	315.35	316.17	315.53	315.17	315.49	316.11	316.33	314.82	314.59	316.55	315.1	315.8	315.91	315.73	315.85	314.4	315.3	314.74	315.73	314.53	315.84	316.35	315.7	314.91	315.11	317.01	315.92	315.97	316.04	315.84	314.18	315.17	315.08	315.42	316.45	313.99	315.69
316.16	315.54	317.32	317.48	317.06	316.62	317.31	316.41	316.37	315.85	316.75	317.38	316.7	314.88	317.7	316.81	316.74	316.13	316.51	317.61	315.92	316.88	317.13	315.54	315.49	316.8	316.14	316.13	316.09	316.31	316.18	316.16	316.52	317.92	316.01	316.78	315.83	317.83	317.85	317.53	316.11	316.54	316.71	316.33	316.78	318	316.87	316.57	316.57	316.2
301.76	303.1	303.68	302.84	302.21	302.55	303.35	301.21	302.23	302.28	301.25	302.66	301.98	303.07	303.03	303.02	302.6	303.03	302.78	303.28	302.43	301.43	303.35	302.21	302.29	303	301.7	302.88	303.27	303.2	301.48	302.05	302.13	302.41	302.11	302.72	300.77	302.33	302.23	301.83	302.49	302.24	300.95	302.75	302.6	302.54	303.14	302.31	303.97	301.3
314.87	314.96	314.92	314.86	314.55	314.62	315.57	314.81	315.26	315.2	315.07	315.26	314.1	316.35	315.34	314.54	316.02	314.94	314.42	315.16	315.18	315.18	315.49	315.01	316.26	316.6	315.29	315.28	315.75	315.46	315.68	316.07	316.41	315.52	315.07	315.63	316.05	315.67	315.08	314.88	316.4	315.69	313.53	314.66	314.04	315.68	315.5	314.89	315.06	316.09
315.17	315.06	315.73	315.26	315.23	315.68	315.28	314.26	316.21	315.59	315.03	316.29	314.21	314.62	314.71	315.9	313.96	314.86	315.93	316.49	314.99	314.87	316.95	316.11	314.9	315.83	314.53	315.18	316.68	313.75	315.57	315.58	315.42	315.33	315.25	315.28	315.66	315.37	314.47	314.67	314.71	315.86	314.93	315.99	314.42	314.46	314.97	315.64	314.39	315.73
318.86	319.33	317.59	318.96	318.69	319.27	319.37	319.74	318.35	319.12	319.5	317.45	319.32	318.8	319.37	318.14	317.86	320.36	319.47	318.58	318.61	317.27	318.76	318.48	317.39	318.2	318.02	317.84	318.98	318.26	319.46	319.05	319.37	319.25	318.11	318.91	317.45	319.19	318.43	318.13	318.94	319.49	318.25	318.23	319.03	319.81	317.78	318.88	317.04	317.53
328.27	326.61	327.63	326.91	327.44	327.24	326.48	326.18	327.52	326.76	327	326.88	326.89	325.95	326.54	327.17	327.23	327.57	326.28	326.11	325.74	327.5	326.91	327.08	327.18	326.75	327.36	327.44	326.4	326.63	326.43	326.44	327.3	326.64	327.37	327.49	326.75	325.58	325.96	327.69	327.63	326.89	327.41	327.99	327.25	326.37	327.03	327.03	326.06	326.55
306.41	306.02	305.54	306.4	306.34	305.71	305.25	307.19	306.01	306.53	304.54	304.31	305.67	306.11	305.94	306.16	306.37	306.68	306.45	305.5	306.1	306.58	306.54	307.38	306.14	307.28	306.58	305.36	306.03	305.58	305.86	306.24	307.13	305.32	307.38	306.21	303.75	306.31	306.08	304.75	305.39	305.93	306.33	305.99	306.24	306.18	306.41	306.29	305.89	306.8
314.65	313.92	316.46	314.71	314.34	315.26	314.98	314.06	314.23	314.54	315.07	315.44	315.25	315.38	313.56	314.63	315.53	314.6	315.27	315.67	315.75	315.68	313.95	314.63	315.43	315.39	315.11	315.27	313.62	315.52	314.69	314.72	314.88	316.27	315.48	314.71	314.88	314.06	314.28	315.69	315.12	314.27	316.17	314.6	314.56	314.19	314.27	315.31	316.85	316.52
312.71	314.3	315.2	313.5	312.59	314.05	314.38	313.17	312.9	314.05	312.86	313.87	313.72	313.83	314.37	313.43	314.36	313.78	313.56	313.41	313.89	313.55	314.14	313.77	314.01	313.93	313.35	313.76	314	313.45	314.73	314.9	312.9	313.78	314.44	313.8	313.73	313.83	314.04	314.76	314.8	314.2	313.66	314.06	313.49	314.26	314.15	313.87	313.31	313.76
312.36	313.11	313.84	313.1	312.93	312.34	314.51	312.21	312.86	312.73	313.13	313.37	313.84	312.75	313.79	313.62	311.9	312.39	313.9	312.86	313.58	312.46	313.74	312.49	313.85	312.67	314.31	313.41	314.05	313.65	312.38	314.2	314.55	312.91	311.93	312.61	313.02	313.4	313.47	313.72	312.25	313.84	311.94	313.18	312.88	313.36	314.13	313.73	313.11	313.51
308.68	309.1	309.03	308.38	308.98	308.78	308.63	308.68	308.94	309.57	308.33	309.72	309.56	309.71	309.72	309.77	309.69	309.58	308.32	308.83	309.62	309.33	309.33	309.14	308.28	308.96	308.97	309.44	309.43	309.49	308.66	308.77	309.3	309.07	309.67	308.77	309.49	309.05	309.36	308.18	308.55	310	308.71	309.8	306.97	309.44	308.87	309.32	308.63	308.6
316.04	315.92	316.16	315.69	315.81	315.84	316	316	314.31	315.21	315.25	316.1	314.96	317.16	316.44	316.44	316.69	315.19	316.17	315.43	315.56	315.64	315.74	316.39	315.41	316.45	315.32	315.26	316.5	316.8	314.91	315.07	314.9	314.91	316.07	314.99	316.72	315.51	314.72	315.35	315.55	316.72	315.62	314.41	315.41	315.47	316.18	316.24	315.39	316.19
309.67	307.79	309.19	308.83	308.34	308.46	308.78	308.51	307.33	307.25	308.9	308.84	308.81	308.15	308.72	309.32	309.64	308.91	308.5	308.5	308.76	308.02	309	307.76	308.15	309.19	308.42	308.92	308.78	310.24	308.56	309.72	307.7	308.75	309.79	310.12	307.28	308.78	308.46	308.87	309.39	309.08	309.31	309.97	308.29	308.3	308.32	308.57	308.17	308.01
303.47	304.04	304.04	303.74	304.04	304.06	302.73	303.47	303.37	304.38	303.86	303.64	304.4	303.03	302.87	302.89	303.33	303.48	303.87	303.68	303	302.38	303.49	303.88	303.66	304.32	303.28	304.43	303.43	303.88	303.8	304.62	303.28	303.27	303.64	303.2	302.11	303.73	304.2	303.57	304.08	302.97	302.94	303.27	302.32	303.12	302.9	303.6	302.44	303.56
313.04	313.65	312.35	312.46	313.81	314.99	312.68	313.79	312.59	313.67	313.34	314.29	313.55	314.65	313.16	313.48	314.4	312.52	312.6	314.1	312.88	312.6	312.43	314.09	313.39	313.82	314.3	314.09	313.18	313.16	312.39	312.75	313.62	312.7	314.25	313.01	314.61	313.4	313.49	313.21	312.75	314.33	312.84	312.78	313.13	313.81	313.13	313.19	314.49	312.18
313.36	314.16	313.01	313.85	313.9	313.97	313.56	312.68	314.45	313.72	313.29	313.62	314.5	314.41	314.17	313.16	314.52	313.61	313.49	313.5	313.75	313.86	314.28	313.33	314.52	313.14	313.82	312.74	314.2	314.4	313.89	313.36	314.32	315.11	314.4	313.49	315.44	313.51	313.46	313.59	313.81	313.99	313.37	314.31	313.96	314.15	313.61	312.79	313.09	313.92
326.88	327.78	326.43	327.07	327.47	327.09	328.24	327.07	327.4	327.49	327.29	327.47	327.55	325.63	326.46	326.63	327.45	326.96	328.61	326.84	325.73	325.9	326.95	326.37	327.04	327.66	326.84	327.9	326.77	327.88	325.98	326.52	325.97	327.33	327.19	325.77	326.54	326.58	326.2	327.96	327.79	325.56	327.25	327.53	326.04	326.91	326.43	326.51	327.82	326.59
328.8	328.03	326.7	329.21	326.65	327.17	329.43	328.69	328.15	327.56	328.05	326.65	328.85	326.48	327.74	327.27	327.39	329.22	326.79	328.08	328.05	328.38	328.05	328.11	328.3	327.91	327.11	327.79	327.47	327.98	328.21	327.71	327.78	328.6	329.61	328.22	327.12	328.16	328.56	327.58	327.62	327.81	329.24	327.04	327.39	327.77	327.54	327.79	328.74	328.53
305.59	306.49	307.05	306.53	306.32	306.27	306.38	305.81	306.06	304.67	307.49	304.62	306.58	305.9	306.33	305.92	306.09	306.19	306.37	305.77	307.43	305.72	306.77	305.56	306.52	306.35	306.62	306.56	305.48	306.2	307.18	306.74	308.19	306.42	305.77	306.14	305.53	307.22	306.51	306.09	306.24	307.22	305.99	305.98	306.47	305.43	305.9	306.42	305.74	306.32
303.79	303.37	303.08	302.03	303.01	304.24	303.96	301.43	303.67	302.18	304.19	303.35	303.43	303.05	303.65	303.76	303.24	302.95	303.03	303.69	302.56	304.99	304.12	302.97	303.36	303.86	302.22	303.6	302.72	303.36	303.25	302.43	303.82	302.34	302.3	303.41	302.82	304.52	303.69	304.04	303.4	304.1	303.62	302.08	303.45	303.62	303.93	301.86	303.14	302.82
312.33	312.94	314.1	312.2	312.15	312.78	312.72	313.54	314.32	312.4	312.55	311.85	312.21	313.62	313.23	312.34	312.92	313.82	312.27	312.37	311.83	312.89	311.95	312.35	312.06	313.5	314.27	311.58	312.39	312.62	313.5	313.8	312.8	312.59	312.88	313.89	313.77	312.02	311.78	312.29	312.03	312.67	313.61	313.32	313.62	313.78	312.43	312.74	313.83	313.65
303.9	303.06	303.22	302.4	303.78	302.94	303.41	303.23	303.21	302.99	304.01	303.98	303.21	303.22	304.25	303.13	303.36	302.73	302.75	303.23	303.46	303.16	302.69	303.91	303.2	302.52	303.23	302.99	304.52	303.26	302.37	303.8	305.45	303.65	303.39	304.01	303.91	303.41	303.05	302.41	303.56	303.99	303.47	304.69	303.32	303.18	302.67	303.82	303.24	302.2
313.92	313.21	314.34	314.38	314.15	314.41	313.41	314.69	314.7	313.63	314.56	314.49	313.96	313.95	313.57	313.68	312.76	314.19	313.92	313.45	313.95	314.82	314.43	314.77	314.26	313.57	313.91	314.47	313.6	313.53	314.44	313.83	314.32	314.81	314.29	314.12	314.19	313.39	312.09	313.08	313.12	314.32	314.06	313.43	313.75	312.86	313.86	312.23	315.88	314.61
305.36	305.55	306.3	305.97	305.7	306.52	305.93	305.7	305.57	306.65	304.84	305.79	305.46	305.8	305.66	305.69	305.61	304.49	305.59	304.39	306.19	305.57	305.96	304.96	306.05	304.84	305.09	305.63	305.96	304.91	306.41	304.13	305.88	307	305.63	305.38	305.22	305.48	305.15	304.23	306.54	305.69	305.58	304.74	306.7	305.1	305.51	305.8	305.96	306.72
314.3	315.56	315.19	315.25	314.27	314.92	313.46	314.37	315.14	315.54	315.57	314.13	314.29	313.73	314.9	315.03	314.25	314.55	314.78	315.69	314.93	313.7	315.12	314.46	315.95	313.45	314.1	314.25	314.78	314.48	315.26	314.43	314.67	314.19	314.14	315.26	314.08	315.17	314.23	313.88	314.97	314.55	314.38	316.24	316.69	315.17	314.48	314.84	314.63	314.11
301.37	301.69	302.91	302.75	302.27	302.9	302.16	303.69	302.44	303.05	302.9	303.6	301.68	302.83	301.99	304.56	303.29	302.4	302.45	301.96	303.09	301.2	301.85	302.73	302.52	302.64	301.64	303.23	304.17	301.91	302.69	301.99	302.9	302.32	300.89	302.91	302.41	302.39	302.59	302.34	302.2	302.7	303.07	302.79	302.95	304.11	301.78	302.34	303.51	302.13
301.34	300.97	300.82	302.58	301.65	302.26	300.54	302.6	302.06	301.94	299.25	301.22	300.75	301.08	301.11	301.99	301.9	300.69	300.2	301.05	300.7	301.76	302	301.71	300.15	301.1	302.3	299.63	299.71	300.21	300.32	301.01	300.26	301.17	300.65	301.25	300.69	300.46	301.5	302.45	301.86	300.06	300.49	298.87	300.66	299.9	300.21	301.04	300.85	302.27
319.88	319.3	318.64	318.17	318.36	318.69	319.22	317.39	318.55	318.86	318.74	317.96	318.36	317.88	318.63	318.37	318.53	319.08	319.6	320.04	319.9	319	317.78	320.16	319.23	319.9	318.94	318.85	319.35	317.83	318.68	317.62	319.16	317.92	319.24	319.55	318.57	318.7	317.59	318.29	318.54	319.6	319.28	319.18	317.78	318.69	319.21	319.16	318.88	317.32
304.14	303.27	305.33	304.15	303.12	304.22	304.43	304.27	303.36	304	303.8	303.91	304.84	303.42	303.55	304.2	303.75	304.48	302.84	303.78	303.46	304.25	303.65	304.73	303.9	304.18	304.06	304.14	304.89	305.45	304.39	305.24	304.07	303.23	303.55	303.29	303.33	305.44	303.85	303.81	304.48	303.76	305.15	303.41	303.71	304.93	304.4	303.8	303.77	304.73
315.9	315.59	314.57	315.35	315.59	315.42	315.91	315	317.34	316.13	316.24	315.48	315.75	316.8	315.8	315.48	316.77	315.92	313.87	315.92	314.82	316.15	316.03	315.64	316.72	316.3	316.39	316.83	316.74	315.36	316.84	315.98	315.54	316.72	314.92	316.1	316.66	317.08	316.42	316.15	317.48	316.07	315.79	315.78	316.29	316.56	315.89	315.62	315.84	315.48
297.84	297.38	297.22	295.8	297.28	297.54	296.13	296.31	297.78	296.15	297.37	296.49	297.13	297.31	297.16	297.31	296.8	298.14	297.12	297.58	295.54	296.62	296.88	296.98	297.01	298.28	296.6	297.18	296.54	296.98	296.88	296.76	297.59	296.05	296.41	297.06	296.72	297.06	297.16	295.79	295.56	297.6	297.76	297.02	295.22	295.39	296.77	297.17	297.31	297.17
324.27	323.98	325.43	324.91	324.14	325.31	323.7	324.66	325.04	324.91	322.88	324.43	325.92	324.59	324.86	324.71	324.84	325.47	325.16	323.13	324.29	324.69	324.99	324.79	324.84	323.77	326.51	324.23	325.23	325.25	323.97	325.97	324.55	324.13	324.88	324.57	323.71	324.4	323.65	325.03	324.84	324.61	325.54	324.13	324.18	323.95	323.48	324.95	323.99	324.44
304.78	303.48	304.15	304.28	304.23	305.08	304.08	303.6	305.02	305.29	304.97	304.48	305.63	305.71	303.68	306.32	304.81	304.76	305.67	304.67	303.54	303.89	304.15	304.98	305.01	303.61	303.31	302.63	305.17	303.4	304.43	303.88	304.97	304.61	304.91	303.72	304.96	304.34	304.16	303.41	303.33	303.86	304.62	303.82	304.89	304.74	304.15	304.58	303.55	303.34
304.24	303.61	304.48	303.31	303.22	302.42	303.83	302.46	303.3	303.06	302.76	303.31	303	303.29	303.88	303.83	303.59	303.15	304.43	303.48	303.68	303.03	305.07	303.12	303.9	303.77	303.99	304	303.31	302.49	302.73	303.57	305.04	302.94	303.59	302.97	303.15	303.93	304.1	304.3	303.47	302.1	304.72	304.78	302.18	301.9	303.05	303.46	303.84	304.41
303.86	304.07	303.89	302.83	303.48	303.24	305.02	303.5	303.77	303	302.2	303.45	302.8	302.72	303.14	303.45	303.39	303.43	303.56	304.27	302.39	303.99	304.79	303.52	303.16	304.08	304.11	302.1	303.95	304.77	302.74	305.12	304.19	303.79	304.67	302.86	304.46	303.7	304.11	303.12	303.87	301.28	302.16	303.56	303.01	303.11	304.17	303.42	303.67	302.68
304.22	303.88	302.69	302.65	303.64	304.01	301.42	303.18	303.87	303.24	304.91	304.41	304.15	303.7	304.15	303.87	303.83	302.48	302.66	303.16	303.92	304.64	304.77	303.44	303.75	303.06	303.5	304.69	304.41	303.73	304.41	303.92	303.49	304.05	302.7	302.94	303.5	303.28	303.4	302.67	303.16	302.79	303.27	303.49	303.43	302.49	303.46	302.84	303.09	302.89
316.59	316.71	317.79	318.68	317.59	318.04	316.96	317.96	318.71	317.25	317.18	318.36	317.33	317.7	317.73	318.67	317.91	317.46	317.64	316.64	317.69	319	317.89	318.49	317.55	317.13	318.13	317.04	318.03	317.31	318.92	318.29	318.43	318.96	317.8	318.16	317.01	316.16	318	317.37	318.28	318.23	316.91	318.65	318.41	318.24	318.64	317.17	319.27	317.04
305.42	304.96	304.39	305.43	304.79	303.89	304.99	305.36	306.19	304.47	305.67	306.09	305.98	304.44	304.91	304.59	306	304.49	305.22	304.6	305.53	305.25	304.61	304.69	304.7	304.64	305.32	304.13	304.04	305.38	305.6	305.35	304.77	304.6	305.96	304.73	304.93	304.53	304.94	306.03	304.85	304.92	305.18	306.22	304.06	305.26	305.09	305.8	306.5	306.07
304.07	303.04	303.23	303.75	303.53	302.45	304.1	303.61	302.49	303.96	304.18	303.2	303.54	302.47	303.31	304.18	302.67	303.14	304.77	302.51	303.28	304.05	303.32	304.27	303.89	303.91	302.28	302.98	303.39	302.99	303.76	302.41	303.33	303.06	304.47	303.7	302.83	302.66	303.92	303.31	303.13	303.25	302.62	301.97	303.41	304.56	302.58	303.51	302.82	303.23
314.29	312.18	313.22	312.48	313.29	312.37	312.67	313.66	313.99	312.91	313.55	312.19	314.02	313.06	312.67	311.6	312.88	312.59	313.28	312.96	314.51	312.76	312.8	313.56	312.95	312.48	312.42	311.23	312.42	312.33	314.13	313.09	314.07	312.94	313.5	313.98	313.57	312.73	312.66	313.01	312.22	314.18	313.86	311.16	313.25	313.18	312.9	312.25	312.99	314.62
306.89	307.64	305.68	306.24	307.11	306.45	307.04	307.28	305.45	307.46	306.05	306.26	306.42	307.8	307.04	305.75	304.71	305.71	306.87	307.09	306.8	306.86	305.51	306.6	306.52	308.06	306.6	306.98	306.19	306.34	306.67	307.04	306.63	305.29	306.8	306.98	308.02	305.01	306.01	306.56	305.81	306.9	306.43	306.57	307.96	306.69	306.36	307.72	308.36	307.38
314.96	315.98	315.08	316.56	315.64	314.33	314.58	316.12	314.84	315.74	316.36	314.81	316.87	314.72	316.43	315.93	315.68	315.71	316.08	316.04	315.61	316.17	314.84	315.22	315.49	314.67	315.58	316.39	315.62	316.16	316.19	314.36	314.84	315.58	315.6	315.65	316.3	316.83	315.39	315.11	316.22	315.36	316.98	316.07	314.74	315	315.96	315.13	315.65	314.98
317.37	318.04	316.99	318.74	318.6	318.72	318.1	317.61	318.44	316.6	318.26	318.98	317.77	318.42	316.8	316.88	316.88	317.75	318.69	318.24	316.85	318.35	316.5	317.92	318.08	317.81	318.86	318.42	317.76	318.77	318.41	317.87	317.48	318.68	319.14	319.07	317.58	318.92	318.6	317.42	318.56	318.31	317.45	317.98	319.3	319.16	319.87	316.91	318.73	318.02
292.74	293.46	294.3	293.69	293.66	293.97	294.11	292.69	292.6	294.48	294.03	293.53	294.47	294.26	293.25	294.44	294.16	292.93	294.21	292.83	293.25	294.5	294.3	294.57	293.72	294.08	293.26	294.04	294	293.3	293.35	293.87	292.94	294.16	293.39	293.96	295.02	294.59	294.54	294.85	292.89	294.73	295.28	294.17	293.48	294.59	294.55	294.22	293.6	294.29
314.8	312.96	312.79	313.21	313.02	312.42	313.09	312.35	314.51	313.53	313.8	312.62	312.94	314.2	312.68	313.79	313.27	313.22	313.06	313.03	313.34	314.06	312.89	313.73	313.13	312.69	312.64	314.14	313.84	312.84	313.38	314.34	313.99	314.39	311.83	313.31	313.27	313.05	313.29	313.4	312.88	313.57	314.47	313.02	313.71	312.73	314	312.22	312.77	313.81
310.48	311.04	310.73	311.97	312.58	311.04	311.68	311.67	310.63	311.8	311	311.44	311.43	311.28	311.36	310.89	312.94	311.92	311.18	310.87	313.27	310.91	311.11	311.77	311.92	310.76	313.22	312.17	311.45	311.16	311.84	311.7	311.13	311.59	311.79	311.67	312.02	311.29	311.02	312.41	310.7	312.02	312.22	311.03	311.63	310.91	310.57	311.31	310.92	311.39
313.98	313.25	313.35	315.37	314.66	312.84	313.1	313.69	314.37	312.66	314.29	313.71	313.84	312.04	313.92	314.63	314.07	313.72	314.24	313.18	313.41	312.62	314.67	313.95	313.17	314.49	313.37	312.75	313.75	313.09	313.66	313.69	314.13	313.35	314.07	313.53	313.5	313.31	313.77	313.23	314.04	314.28	314.42	312.52	314.49	313.14	313.28	313.98	312.84	312.15
313.77	313.98	314.71	315.59	316.22	314.9	315.05	314.84	313.78	314.73	314.18	315.63	316.5	314.77	315.12	315.98	314.83	314.92	314.75	314.84	315.7	315.71	313.59	316.03	314.73	315.14	315	314.37	313.9	314.84	316.27	314.76	314.47	315.4	314.75	315.73	314.1	315.13	315.17	315.64	314.52	315.07	314.62	314.53	315.69	314.94	314.88	315.43	315.02	315.88
311.99	312.88	314.3	312.07	313.43	313.95	314.55	312.37	311.64	313.65	312.52	311.66	313.52	311.78	313.35	313.58	313.75	313.71	312.53	312.22	312.84	312.62	311.86	313.28	313.59	313.93	314.17	313.03	313.4	312.89	313.55	313.13	312.84	312.92	312.51	312.87	312.68	312.74	312.79	312.02	312.69	312.4	312.75	312.91	313.1	314.11	312.43	311.93	313.5	312.32
305.36	305.32	305.09	304.9	305.73	305.26	306.7	304.92	304.09	305.77	305.58	304.54	304.36	304.86	305.62	304.75	306.1	305.35	305.81	306.57	305.44	304.73	304.88	305.5	305.66	305.71	306	305.73	305.77	305.33	305.08	306.02	305.77	305.23	305.21	305.85	304.82	305.53	303.89	304.95	305.83	304.51	304.25	304.89	305.04	304.73	304.19	304.17	305.04	304.89
300.29	301.72	301.35	300.3	303.04	301.55	301.56	299.91	301.09	302.14	300.25	300.59	301	301.29	300.73	300.17	300.13	302.01	300.35	301.57	300.77	300.27	300.62	301.73	302.04	300.59	301.79	300.64	300.71	301.06	302.14	300.57	300.11	300.75	301.73	300.77	300.58	302.06	300.51	300.44	300.5	300.95	300.27	302.08	301.4	301.39	301.46	301.61	301.52	300.76
302.31	303.2	303.39	304.16	302.43	303.1	303.96	303.68	303.19	302.74	303.46	302.63	301.92	301.95	303.3	303.3	303.18	303.6	302.37	303.12	302.32	302.92	303.27	302.34	303.71	303.77	302.34	302.48	302.66	303.36	302.96	303.55	303	303.42	303.43	303.11	303.42	302.85	302.21	303.44	302.02	302.09	303.4	303.01	302.89	302.72	303.82	302.77	303.75	303.93
310.18	308.73	310.39	310.99	309.71	309.66	309.03	309.3	308.99	309.46	309.72	309.34	310.53	310.78	309.37	309.8	308.43	311.26	308.21	309.83	309.82	309.1	309.77	309.57	309.58	309.24	309.6	310.5	308.91	309.01	310.88	308.87	310.84	309.97	310.38	308.92	308.46	310.85	310.35	308.64	308.6	308.79	308.84	310.18	308.83	310.05	309.56	309.31	309.15	309.47
318.39	319.07	320.43	319.47	318.33	319.67	318.35	318.27	319.62	319.26	318.47	319.42	318.81	318.53	319.21	319.86	319.56	318.75	319.79	318.58	319.68	318.74	319.1	318.74	319.71	318.8	318.93	318.9	320.02	319.41	319.65	319.17	319.64	319.92	320.02	317.42	318.96	319.82	319.29	319.59	319.28	319.65	319.32	319	319.96	318.52	319.87	318.41	319.07	319.12
318.86	317.38	317.78	318.8	317.93	318.93	319.05	317.48	318.92	317.32	318.14	317.85	317.54	318.03	318.29	319.52	318.16	317.57	319.19	318.03	318.44	317.6	318.12	316.61	317.49	318.08	318.16	318.27	318.4	317.32	319.02	317.19	318.22	318.41	319.5	317.79	317.8	317.58	318	317.5	318.41	317.25	319.11	318.64	317.3	317.77	318.05	318.53	317.65	317.56
308.95	308.7	310.08	308.81	310.12	309.24	308.02	308.89	309.38	308.93	308.3	308.47	309.3	309.56	308.5	307.42	309.5	309.7	308.82	310	307.61	308.84	309.43	310.02	307.8	308.56	309.23	309.26	308.55	308.73	309.28	309.3	308.74	309.35	308.42	309.97	308.35	309.46	308.57	308.51	309.26	309.08	308.76	308.89	308.09	308.57	309.16	309.35	308.1	307.8
297.54	296.43	296.31	297.45	296.78	296.91	295.68	296.19	297.33	296.93	296.69	296.63	296.6	296.65	296.5	297.05	296.59	297.43	297.06	296.63	297.53	296.79	298.02	298.15	297.29	297.24	296.8	296.71	295.71	297.62	296.5	296.08	296.19	297.39	297.17	296.32	296.4	298	295.86	296.31	297.06	296.59	296.39	296.58	294.7	296.97	297.65	296.22	297.32	297.93
319.03	320.01	318.59	318.78	319.69	318.92	320.01	317.49	318.94	318.77	318.53	319.91	320.47	320.02	318.95	319.48	321.41	318.81	320.76	318.64	319.63	318.29	319.84	319.64	321.12	318.47	318.91	318.6	319.26	318.99	319.85	319.23	319.85	320.04	319.13	318.34	320.74	318.37	319.64	320.68	319.67	318.33	318.74	319.43	319.58	319.02	318.9	319.17	319.19	319.74
303.02	302.57	304.62	303.51	303.22	303.04	303.55	302.33	301.81	302.9	304.18	304.59	302.66	303.31	303.27	303.33	305.97	303.77	303.49	303.91	304.67	303.89	303.71	303.14	304.63	303.42	302.35	302.22	303.94	302.86	303.8	303.73	304.83	303.31	303.04	303.14	303.23	302.69	302.74	304.55	304.63	302.86	302.57	303.2	303.69	303.23	303.41	302.56	302.96	302.94
310.52	310.52	310.09	310.4	310.41	310.32	310.95	310.91	311.95	310.64	310.54	312.26	311.66	310.91	311.09	311.07	311.06	310.58	310.39	310.32	311.03	310.71	311.65	311	311.32	309.35	311.18	311.8	310	311.16	310.03	309.97	311.52	310.28	310.74	311.45	311.09	310.91	311.09	310.4	309.88	309.77	310.22	309.54	312.7	310.85	313.83	311.41	309.71	310.59
318.99	319.84	318.44	319.38	319.69	318.61	319.65	319.14	318.99	320.19	318.61	319.77	320.09	319.51	319.92	319.52	319.05	318.99	318.31	320.21	319.03	318.55	320	318.9	319.93	318.66	318.25	319.49	319.42	318.91	318.57	318.57	319.48	319.03	319.42	319.19	320.27	319.71	318.83	319.6	318.95	319.05	318.29	320.19	319.18	319.82	318.51	319.46	319.25	319.31
316.86	316.78	317.27	316.45	317.67	318.39	318.1	318.42	317.23	316.6	316.56	316.21	316.94	316.82	316.28	317.45	317.55	317.09	317.83	318	316.17	317.35	316.79	317.39	317.02	316.03	317.06	317.63	318.37	316.33	317.23	316.77	317.43	316.81	317.36	315.95	317.22	316.67	317.73	317.53	316.62	318.01	317.64	316.51	316.86	316.87	317.93	316.92	316.92	316.94
302.83	303.89	302.95	303.64	302.46	302.79	303.4	303.06	301.94	303.06	303.67	302.97	303.12	303.6	303.85	302.57	304.09	303.88	302.88	303.6	303.82	302.81	304.1	304.2	304.03	303.7	303.71	303.12	304.15	303.62	303.22	303.51	301.62	304.15	303.23	302.85	304.3	303.65	303.08	304.43	303.06	303.45	303.4	303.17	303.41	302.87	303.3	302.67	304.77	303.38
313.34	312.43	313.5	313.02	311.73	314.69	313.91	312.57	313.9	313.89	314.08	314.21	314.75	314.16	313.25	314.78	312.95	313.74	313.11	314.59	313.86	314.17	315.07	314.48	313.96	313.49	314.41	314.57	315.2	313.38	313.18	314.17	313.61	314.33	313.32	314.29	314.03	313.85	313.94	313.16	314.05	314.68	314.49	313.86	313.54	312.82	314.15	313.39	314.39	313.67
328.19	328.25	328.34	326.81	327.5	328.25	328.88	327.29	326.54	327.14	327.66	327.98	328.36	328.71	327.61	327.12	327.61	327.26	329.06	326.41	329.31	327.33	326.86	327.88	326.42	326.9	327.03	328.76	328.93	328.78	328.06	328.05	327.32	327.72	328.09	327.26	327.82	327.76	328.67	326.48	327.19	327.78	326.71	326.45	327.28	328.35	327.31	327.64	327.75	328.22
327.03	327.21	328.02	327.66	326.23	327.47	327.21	327.05	327.77	326.6	326.99	326.02	327.47	327.06	326.05	327.65	326.43	327.03	326.49	328.22	325.41	327.93	327.47	325.95	327.44	326.64	327.28	327.36	326.74	327.07	328.53	326.88	327.72	325.51	326.73	327	326.75	326.32	328.4	326.93	326.51	326.98	327.91	326.82	327.59	327.18	327.1	327.47	324.87	325.33
312.26	313.18	314.27	313.4	311.68	313.25	313.05	312.48	313.07	313.48	313.04	311.74	313.18	312.71	311.77	313.3	311.83	311.93	312.03	313.33	312.05	312.34	312.25	312.26	313.24	312.38	312.54	312.27	313.35	312.54	313.23	313.13	312.68	311.95	312.01	311.8	311.97	312.41	312.54	312.77	313.03	311.93	311.5	312.8	312.55	311.81	312.43	311.77	311.86	312.3
315.6	315.85	314.97	315.15	313.44	316.05	315.19	314.92	315.74	314.17	315.67	314.39	315.81	315.79	315.77	314.93	313.6	315.07	315.39	314.55	315.68	313.98	314.93	314.28	314.37	314.83	315.09	314.66	315.55	314.89	314.05	313.76	313.99	314.97	315.32	316.2	313.28	314.13	315.59	315.05	315.11	314.5	315.19	314.51	314.76	314.65	315.34	314.7	315.43	314.5
328.25	327.8	327.3	327.59	328.11	327.02	327.56	327.78	328.15	328.22	327.71	328.27	326.96	327.75	327.92	329.09	327.02	329.06	326.21	329.08	328.33	327.66	326.66	328.12	328.43	329.3	329.31	328.83	328.2	327.53	328.11	327.84	328.15	327.66	327.58	327.66	327	327.23	329.04	328.69	327.57	328.16	328.12	329.08	327.04	327.18	327.66	327.6	328.3	327.28
301.99	304.21	301.55	302.35	303.39	303.07	303.98	302.56	302.91	302.72	303.66	301.9	302.06	302.19	302.32	304.57	303.01	302.56	302.43	302.64	302.1	302.53	301.6	303.09	303.12	301.65	301.47	302.64	303.29	303.26	302.42	302.24	302.19	303.11	302.32	302.61	302.83	303.53	302.7	302.43	302.71	302.85	303.79	303.17	303.32	302.68	303.11	303.42	303.28	302.03
316.42	317.34	317.55	316.01	316.84	317.82	316.7	316.69	316.18	316.25	314.9	316.06	315.39	316.01	316.53	315.86	317.54	316.72	316.56	315.11	316.17	317.22	316.68	316	316.99	316.51	317.36	317.29	317.03	316.69	317.41	316.38	315.57	315.61	315.58	317.16	318.06	315.69	316.92	316.48	316.76	318.03	316.4	316.28	315.45	316.41	317.07	316.52	316.69	315.86
307.52	307.54	307.62	308.42	306.81	307.51	306.96	306.61	307.55	307.31	307.25	308.14	306.96	307.81	306.81	307.38	307.59	307.54	306.65	306.97	307.01	307.85	306.82	307.12	308.41	307.22	306.74	306.87	307.14	307.36	306.72	307.58	306.71	306.87	306.69	307.69	307.88	307.35	307.53	308.19	307.38	306.89	306.79	305.9	306.56	307.48	308.09	306.79	308.25	306.08
318.37	317.44	319.74	318.44	316.57	317.57	317.54	318.66	317.95	318.02	318.1	318.23	318.75	318.15	317.79	318.55	318.42	319.3	318.95	318.25	318.91	317.9	317.72	318.23	318.39	318.45	318.86	319.01	317.95	318.3	318.82	317.25	318.43	316.72	319.61	317.21	318.51	317.04	319.15	318.04	318.1	319.27	317.78	317.78	317.6	319.22	317.92	318.42	318.41	318.07
295.79	297.58	296.17	297.15	297.55	296.99	296.28	297.23	296.24	296.09	297.78	296.36	297.83	296.1	296.31	296.4	296.65	296.12	297.99	297.55	298.01	296.83	297.82	297.9	296.72	296.6	296.93	296.34	296.43	296.6	297.69	296.72	296.39	297.38	296.86	296.5	296.87	296.43	297.51	296.89	296.71	297.64	297.57	296.52	296.6	296.36	297.28	296.88	296.12	296.23
302.89	303.05	303.32	303.24	303.45	303.55	303.76	302.87	302.45	302.3	302.55	304.14	303.4	302.33	303.43	302.38	303.82	303.2	302.67	303.74	304.17	303.03	303.24	303.33	303.99	302.96	305.01	302.67	304.17	303.27	302.63	303.27	303.09	302.91	302.45	302.35	302.5	302.67	302.44	303.41	303.64	303.54	302.46	304.62	302.8	302.41	302.51	301.77	303.46	302.69
299.77	300.72	300.15	299.62	300.98	299.72	298.7	299.64	300.64	299.28	299.48	299.97	300.58	300.05	300.16	300.07	299.78	301.03	299.19	299.44	300.18	298.95	299.49	300.18	299.77	301.56	299.93	300.57	300.27	300.7	300.3	301.07	299.91	299.29	299.97	301.23	301.11	301.3	299.15	299.28	299.95	300.62	299.27	299.95	300.11	300.61	299.26	299.24	300.05	300.09
309.5	309.77	310.85	309.72	309.47	309.15	309.79	309.65	309.87	309.55	310.45	310.75	308.29	310.32	308.92	309.24	309.3	310.81	307	309.48	309.31	309.81	309.15	309.04	309.47	308.93	308.98	310.52	308.93	310	309.87	309.6	309.17	309.36	311.06	309.44	310.23	309.15	308.79	308.82	309.3	309.93	309.93	310.51	309.62	309.87	310.68	309.97	308.81	309.25
303.07	302.75	302.78	303.04	303.24	303.9	304.08	305.13	303.43	303.03	303.26	303.32	303.92	302.11	304.28	302.6	304.13	302.45	304.06	304.42	302.96	304.2	303.91	303.67	303.23	304.25	303.38	303.65	302.37	303.56	302.9	302.71	302.76	303.77	303.86	303.72	303.14	303.94	302.91	302.36	303.04	302.58	305.27	303.99	303.61	302.51	303.27	303.5	302.2	304.21
317.48	317.96	317.68	316.49	317.75	317.24	316.42	316.62	316.24	316.23	316.73	316.94	317.3	316.12	318.85	317.42	315.82	317.32	317.19	317.15	317.66	317.1	318.27	317.53	317.84	316.87	317.75	317.2	316.79	316.94	317.01	318.11	316.54	317.23	317.38	317.15	317.14	318.39	317.5	317.56	316.24	317.79	316.72	317.1	317.65	316.25	317.03	317.56	317.02	316.53
303.7	304.28	303.38	305.83	303.77	303.88	304.06	303.62	303.84	304.2	303.19	305.01	305.31	304.62	304.65	304.36	305.11	304.63	304.45	304.73	303.54	306.06	304.58	305.08	304.89	304.75	304.42	305.87	304.62	304.34	304.34	304.82	303.72	303.4	305.07	304.11	304.38	304.84	304.77	304.96	303.35	305.56	304.38	305.38	304.41	304.92	303.99	304.58	303.98	304.79
315.45	315.18	315.24	315.77	316.93	316.25	315.23	315.7	316.57	315.19	316.22	316.05	316.17	316.43	316.54	315.6	316.34	316.18	315.97	314.24	315.35	316.49	314.51	316.25	316.95	315.8	315.92	316.13	316.63	314.53	315.34	315.94	315.95	316.18	316.64	316.58	314.56	316.72	314.38	315.89	315.6	316.76	314.83	316.9	316.83	314.66	315.74	315.5	315.23	316.73
302.7	302.09	301.41	302.76	300.96	304.06	302.3	302.11	301.59	302.5	303.16	301.84	302.14	302.71	302.78	302.53	301.6	301.05	301.96	302.28	302.57	303.77	301.94	303.67	302.83	302.73	302.31	302.91	302.16	303.62	302.97	302.58	303.32	303.32	302.81	302.76	303.43	303.51	301.43	303.88	303.82	301.85	301.52	301.56	302.2	302.55	302.26	302.87	303.12	302.29
316.35	315.84	317.11	317.33	317.8	315.52	316.03	315.87	316.68	315.94	316.15	316.79	315.85	316.78	315.14	315.7	315.41	316.27	316.03	316.15	316.14	315.17	316.01	315.47	317.39	315.48	315.13	314.78	314.79	316.28	315.21	316.16	315.24	315.56	315.61	316.11	314.61	315.91	316.46	315.6	315.88	316.27	315.93	316.06	315.7	316.01	314.69	316.24	315.25	315.95
304.34	305.67	305.35	304.74	304.51	304.04	305.23	305.17	304.17	304.97	304.73	305.58	306.48	305.05	305	306.1	306.19	305.78	304.48	304.28	305.55	304.52	304.22	304.92	305.49	304.54	305.71	305.6	306.27	306.88	303.55	304.82	305.35	305.54	305.02	305.09	303.55	304.96	304.36	305.16	305.92	303.53	304.36	306.48	304.65	305.61	305.41	304.29	304.6	305.24
328.28	327.32	327.51	328.08	328.28	327.43	327.28	327.68	327.8	327.14	327.36	328.09	326.51	328.38	328.26	327.99	327.76	327.78	328.22	326.47	327.92	328.28	327.72	327.69	327.99	327.87	329.08	328.49	328.07	327.43	329.91	326.9	328.75	326.68	327.62	327.77	327.73	329.13	327.75	327.2	328.23	326.21	327.63	327.74	327.35	328.27	327.77	328.35	327.85	328
318.18	319.15	316.4	318.83	317.09	319.88	317.69	318.35	319.25	316.41	318.51	317.81	319.01	317.93	317.93	318.03	317.87	318.04	318.79	319.25	319.19	318.72	318.39	319.1	319.36	318.12	318.74	317.59	318.11	318.22	317.68	317.6	317.94	318.72	318.67	318.59	318.18	316.72	318.15	317.03	318.12	317.58	318.14	317.39	319.36	317.66	318.17	317.39	319.24	318.2
304.3	302.88	303.76	303.07	302.66	303.53	302.94	303.85	303.07	303.37	302.33	304.84	302.96	303.88	304.01	301.88	303.64	303.16	305.46	304.3	304.67	303.59	303.28	303.41	303.99	301.99	303.1	303.36	303.5	303	303.29	303.21	303.63	303.49	303.07	304.91	302.58	303.15	302.92	302.36	303.31	302.5	303.31	303.96	302.86	303.08	302.74	304.2	304.25	303.9
300.32	300.51	301.6	302.42	302.28	300.87	302.1	301.17	300.21	300.56	300.74	300.79	301.77	301.8	300.81	302.09	301.25	301.12	300.07	300.95	300.87	300.28	301.25	300.47	299.85	301.07	300.89	299.85	301.09	301.85	301.51	301.3	299.97	301.36	300.75	301.35	301.41	300.07	299.83	299.92	300.26	301.07	301.12	300.34	302.56	302.56	300.05	302.03	301.35	301.23
327.74	327.99	327.53	328.12	327.94	326.98	326.92	327.22	326.95	328.5	326.19	327.95	329.02	327.81	328.59	328.3	327.76	328.09	327.41	327.77	327.11	328.89	327.42	326.96	328.85	327.26	327.12	327.88	327.46	328.79	329.18	326.82	328.51	327.95	327.99	327.07	328.07	328.79	328.21	326.88	327.75	327.02	326.56	326.76	329.13	327.17	328.04	327.57	327.14	327.56
302.16	302.31	303.43	302.26	302.85	303.62	303	302.14	303.17	303.16	302.96	302.81	302.9	301.98	302.66	303.58	303.83	301.35	302.42	302.4	303.11	302.93	302.33	303.12	303.72	302.63	303.67	302.79	304.05	302.66	303.28	303.61	302.07	302.53	302.35	302.38	302.36	303.29	303.13	303.42	302.36	301.86	302.58	303.34	302.87	302.92	302.15	302.51	302.38	302.07
302.31	302.27	301.39	303.72	303.07	302.3	302.44	303	301.59	302.2	302.75	301.64	303.3	302.28	302.93	301.85	303.53	301.76	301.53	303.25	303.27	302.78	304.07	302.03	303.55	303.42	303.44	302.71	302.12	302.83	303.47	302.11	302	302.78	303.4	302.26	302.46	303.46	303.73	303.35	303.02	301.18	303.35	303.08	302.12	302.92	302.58	300.79	302.96	303.34
308.73	309.3	307.43	310.05	309.41	308.82	307.8	309.06	308.31	308.7	309	308.78	310.95	309.41	309.24	309.44	310.15	308.78	309.26	308.96	309.03	309.23	309.06	309.59	309.32	309.51	308.72	308.26	308.53	309.19	309.19	309.12	309.32	309.69	308.97	308.81	309.95	308.04	309.05	308.95	308.19	309.73	308.11	308.99	309.41	308.32	308.02	308.84	306.89	308.44
305	304.23	304.27	305.49	303.88	305.56	304.23	304.73	304.34	304.2	302.92	304.07	304.96	303.98	305.51	305.27	304.12	304.48	304.31	304.13	303.92	304.2	304.61	303.7	304.87	303.91	303.75	304.06	304.26	304.68	304.62	304.81	304.09	305.67	302.78	304.91	303.51	304.93	303.17	304.71	303.61	304.68	305.75	304.62	304.52	305.54	305.03	303.82	305.49	304.37
317.7	318.03	318.72	318.18	317.52	319.24	317.2	318.18	316.44	319.5	317.83	319.31	317.72	317.12	318.14	318.55	317.23	318.53	316.44	318.09	318.75	318.09	318.51	317.51	318.42	317.43	318.38	317.68	318.13	317.96	318.97	318.1	318.53	318.32	318.96	317.88	317.99	318.29	318.75	317.96	318.75	318.14	317.63	318.16	319.32	319.9	318.47	317.54	318.37	318.15
306.01	305.85	305.6	305.07	307.13	305.82	304.59	305.42	305.85	306.18	305.08	305.8	305.84	305.65	305.5	306.22	306.97	306.01	306.4	306.18	307.21	305.2	305.42	305.89	305.5	306.66	305.76	306.07	305.62	305.44	306.73	305.66	305.99	306.28	304.98	308.13	307.53	306.44	305.29	307.54	307.35	305.33	306.34	305.2	305.97	305.52	305.91	305.75	305.93	306.4
319.76	319.36	318.95	318.68	318.77	319.42	319.03	319.33	316.81	318.56	319.55	319.7	319.62	319.3	319.17	320.62	319.13	319.26	318.82	320.1	319.47	319.27	317.81	319.61	318.41	319.02	318.33	319.8	318.81	319.75	319.71	319.54	317.67	319.72	320.92	318.74	319.05	320.18	320.36	317.71	319.68	319.2	319.62	318.63	319.51	318.14	319.57	318.69	318.74	318.64
315.08	314.72	316.09	316.19	314.75	316.09	316.05	314.99	315.09	315	315.18	315.39	316.56	315.66	315.69	313.09	315.99	314.92	314.72	314	315.23	314.66	315.51	315.07	315.35	314.69	314.92	315.28	314.69	314.75	315.43	314.47	314.8	313.96	316.4	314.87	315.43	314.93	314.19	315.25	314.61	314.8	314.94	315.48	314.8	314.4	314.44	313.56	314.92	313.8
312.73	312.41	314.77	313.92	313.01	313.18	314.63	312.99	312.73	313.72	313.27	313.32	314.22	312.21	312.44	313.73	314.09	313.62	312.75	313.56	313.04	314.12	312.3	312.57	313.22	314.16	313.1	313	314.08	313.15	313.31	313.64	312.78	314.39	313.58	312.45	312.57	311.98	313.48	312.76	312.76	311.7	313.38	313.34	313.02	312.84	313.77	312.81	313.11	312.23
311.94	311.81	313.1	312.17	312.27	313.93	311.1	311.39	311.94	311.68	311.62	311.41	311.63	311.67	310.73	312.35	312.45	311.15	310.56	310.87	311.27	311.51	311.43	311.02	312.37	312.83	311.21	311.93	312.07	312.23	311.99	310.89	310.39	311.58	311.1	311.35	311.07	312.83	311.72	311.77	311.36	310.89	311	312.85	310.92	310.84	310.98	310.84	311.79	311.75
312.93	311.72	311.29	312.01	312.8	313.03	312.64	313.22	313.28	313.14	312.44	314	312.96	313.52	313.99	313.37	311.45	312.57	313.12	312.35	313.35	312.88	312.93	312.53	312.72	313.49	312.36	313.64	311.99	311.88	312.14	313.11	313.05	312.91	313.38	313.28	312.54	312.21	313.05	313.58	312.2	311.45	311.37	314.92	311.39	312.37	311.65	313.65	311.52	312.89
304.17	304.93	303.94	305.35	304.87	303.51	304.93	304.97	304.04	304.36	303.28	305.03	303.98	305.61	304.53	304.31	304.86	304.58	304.24	305.05	305.46	304.13	305.06	304.11	304.28	303.34	304.43	305.59	304.41	304.38	303.67	304.89	303.32	305.5	304.85	304.02	303.94	305.25	304.25	306.6	304.12	305.3	304.86	305.35	304.9	304.32	304.84	305.27	304.35	304.33
305.35	304.89	303.76	305.11	304.56	306.29	305.28	305.37	304.71	305.98	305.46	305.79	304.69	304.57	305.67	304.09	305.4	304.44	305.21	306.1	304.36	305.7	306.24	305.86	305.18	305.91	304.01	304.45	305.94	305.09	304.59	305.24	305.45	305.64	304.47	305.08	305.05	305.63	304.81	304.7	305.59	304.23	305.44	305.52	306.03	304.59	306.53	306.4	304.75	303.87
305.61	305.37	305.02	304.29	305.5	306.3	306.34	304.74	303.83	306.13	304.33	306.75	304.56	306.05	305.24	306.21	306.07	305.09	305.77	306.79	305.99	304.73	305.16	305.72	306.84	305.44	305.85	305.85	304.55	305.25	306.74	306.75	304.83	306.56	305.29	305.59	306.27	306.58	306.04	304.96	307.35	306.29	306.02	305.11	305.84	304.86	304.97	306.54	305.21	306.63
314.56	315.12	315.32	314.69	313.9	315.18	314.92	316.39	314.57	314.29	313.62	314.03	315.08	314.89	314.51	314.23	315.11	314.16	315.34	314.36	315.39	314.42	316.89	314.12	314.99	315	314.08	315.37	315.25	314.13	313.08	314.71	315.39	315.41	315.18	314.91	315.65	314.46	314.73	316.58	314.44	315.93	314.32	314.5	314.96	314.71	314.75	314.78	313.63	314.37
305.53	305.64	305.54	305.45	306.73	305.59	305.54	306.23	305.53	306.97	305.44	305.67	305.94	305.74	306.07	305.82	306.75	306.51	306.35	306.17	305.99	306.36	306	305.28	306.33	307.04	306.15	305.49	306.01	306.4	305.73	305.04	305.67	307.39	307.17	307.1	305.74	306.9	305.61	304.46	305.97	306.07	307	305.64	306.34	305.82	307.25	307.36	306.52	306.2
302.06	302.42	302.79	303.77	301.63	302	303.39	303.05	301.95	302.71	302.1	302.77	302.86	302.07	304.19	303.02	301.77	304.03	301.47	301.93	302.46	303.48	302.44	303.08	303.43	302.48	303.13	302.14	303.06	303.7	303.19	303.89	302.56	302.89	303.48	302.48	302.33	303.1	302.24	301.78	301.25	302.85	303.41	302.7	301.84	302.95	301.16	303.4	303.32	303.37
303.91	302.76	302.61	303.61	303.31	302.09	304.5	303.28	303.58	304.23	303.73	303.62	303.9	303.83	303.3	304.73	302.98	302.68	304.85	303.48	302.31	303.69	304.92	302.99	304.06	303.51	304.14	303.74	302.96	303.27	303.14	302.6	304.22	303.26	303.55	301.77	304.17	303.55	303.46	304.19	303.54	303.1	303.14	303.04	303.71	304.23	302.73	303.95	304.39	302.95
306.33	305.87	305.17	305.88	305.39	304.55	305.68	304.92	305.53	304.98	306.44	305.2	306.52	305.24	305.05	304.66	305.52	305.94	305.47	305.15	304.16	305.59	304.1	305.13	304.08	305.65	305.8	304.7	306.92	305.4	305.55	305.9	305.73	304.5	305.95	305.59	305.98	304.99	306.22	305.73	303.94	306.11	306.02	303.51	304.3	305.17	306.16	306.06	305.88	305.12
324.08	325.37	325.16	324.96	323.89	324.88	324.72	324.37	324.66	324.08	325.15	324.9	324.91	324.81	324.58	325.03	324.91	324.73	325.11	324.33	325.01	323.94	324.04	323.46	324.26	324.72	325.92	323.16	325.86	324.31	324.13	323.16	324.12	323.01	324.95	324.63	325.85	324.59	323.67	324.74	324.36	325.28	323.73	325.69	324.64	324.82	323.67	322.79	326.21	323.74
309.64	308.81	307.96	309.07	309.08	309	308.07	308.57	310.49	307.86	308.6	307.81	307.87	308.97	308.71	308.97	308.42	308.64	307.44	308.91	308.59	307.62	308.65	309.21	309.37	309.72	309.53	309.27	308.27	308.44	308.12	307.96	310.02	308.95	308.76	308.87	308.75	309.31	308.34	308.38	309.56	308.31	309.83	306.89	309.11	308.43	309.63	309.21	309.21	309.82
310.91	310.16	309.77	309.97	309.65	310.15	310.39	310.25	310.36	310.14	309.36	311.13	308.75	309.71	309.14	310.35	309.26	310.35	310.83	310.18	310.9	310.41	310.61	309.68	311.51	310.88	311.42	310.24	311.16	310.59	311.19	310.81	310.54	311.53	310.86	310.81	310.56	309.9	312.13	311.46	311.44	311.18	310.28	310.23	309.65	309.79	310.86	309.71	311.41	309.92
303.94	304.09	304.53	302.91	303.16	302.91	303.13	303.57	304.19	304.57	304.3	304.05	303.82	303	304.2	303.62	303.07	303.54	303.21	303.4	303.82	302.95	302.55	304.51	302.63	304.59	303.48	304.84	303.73	303.66	303.46	303.59	304.74	303.65	304.61	304.54	303.38	303.42	303.67	303.52	304.38	304.53	304.05	304.23	303.99	303.28	303.66	304.15	304.43	303.19
313.51	313.15	313.82	313.94	312.47	313.35	313.78	313.82	312.78	313.45	313.15	312.32	313.09	312.01	314.41	314.38	312.8	313.3	314.51	313.06	312.89	314.1	312.03	313.15	314.62	314.23	312.68	312.97	312.35	312.52	313.16	313.79	313.28	313.69	313.64	312.33	312.91	312.27	312.98	314.31	313.26	312.21	314.19	313.96	312.96	312.62	313.21	312.25	313.54	312.73
313.44	311.67	313.14	312.03	311.43	312.44	313.5	312.35	312	311.84	311.85	311.67	311.39	311.87	311.52	312.57	311.69	311.73	312.35	310.89	311.15	311.86	310.26	312.21	311.8	311.1	313.31	312.03	312.59	311.88	311.83	312.13	312.74	311.97	311.46	312.04	311.48	312.55	311.14	311.69	312.4	312.92	313.38	311.84	310.76	311.74	312.38	313.49	311.48	311.15
300.02	299.03	300.03	302.1	300.6	299.55	300.87	299.66	299.16	299.51	299.95	301.2	301.08	299.35	300.66	300.77	300.97	300.39	301.03	300.88	300.51	300.08	299.7	299.32	299.49	300.16	299.16	300.99	300.03	300.65	299.83	300.53	300	300.99	300.23	299.06	299.94	299.65	299.5	299.79	300.43	299.76	299.83	299.76	299.08	300.45	300.26	300.15	300.5	299.81
320.55	318.57	319.9	318.93	319.59	318.83	319.41	319.19	318.12	319.53	319.81	319.78	319.32	318.69	319.36	319.28	318.92	320.56	319.48	318.89	319.28	318.76	320.52	319.67	320.38	319.45	318.19	318.64	318.67	318.94	320.62	319.04	319.88	318.87	318.5	319.36	319.2	319.24	318.22	319.46	319.05	319.73	320.06	319.98	319.29	319.91	318.04	318.8	318.88	318.17
312.42	313.72	312.58	314.13	313.95	312.83	314.14	314.02	313.56	312.6	314.19	311.89	312.53	313.39	313.17	312.5	311.78	312.56	312.36	313.46	313.61	313.95	312.62	313.28	312.88	313.69	313.18	313.1	313.11	314.01	314.12	313.52	313.36	313.79	313	312.86	313.42	314.11	312.8	312.93	313.01	312.93	313.17	313.7	313.71	313.37	312.66	312.54	312.93	312.97
311.44	313.15	314.06	313.1	312.06	312.55	313.03	313.3	311.97	312.78	311.72	311.68	312.35	312.67	312.4	313.01	312.9	313.01	312.33	312.91	312.24	313.48	312.22	311.9	312.7	311.48	311.76	312.41	311.95	311.7	311.82	312.89	312.68	311.25	313.67	313.23	312.3	312.59	312.83	312.88	311.85	313.2	313.01	313.3	312.93	312.92	311.1	312.61	312.7	311.01
324.98	324.81	325.16	323.95	323.66	324.64	325.15	324.87	325.05	325.85	324.7	323.2	325.01	324.66	324.87	324.72	324.94	325.1	324.87	323.43	324.66	325.01	325.25	323.09	324.25	324.97	324.23	325.49	324.75	322.93	326.44	325.01	325.66	325.84	324.71	324.75	324.24	323.69	324.16	324.91	324.77	323.66	323.87	324.22	323.49	324.21	324.17	325.08	324.85	323.69
305.93	306.07	306.34	306.11	306.56	306.61	306.77	306.69	307.55	307.05	306.99	306.39	307.59	306.09	306.52	307.32	307.78	306.62	306.52	307.35	306.15	307.12	305.49	305.95	306.86	306.15	306.83	305.64	305.65	306.37	306.01	305.7	307.35	305.61	307.01	307.29	307.01	306.78	308.51	307.41	307.26	307.27	306.97	306.53	307.02	306.14	305.81	307.39	306.49	307.08
302.06	303.6	301.77	302.75	302.3	303.45	302.57	302.49	303.04	301.9	301.97	302.55	302.63	303.89	302.79	303.49	303.64	303.17	303.3	303.06	303.5	302.14	302.84	301.56	303.28	303.33	302.99	301.16	303.23	304.05	303.62	302.44	303.43	303.12	302.22	302.06	303.77	302.92	303.03	301.68	302.73	302.24	303.88	302.75	303.3	302.14	301.32	302.19	303.18	302.87
315.65	313.67	314.3	315.17	314.69	313.7	315.18	313.98	314.75	314.32	315.48	314.46	315.42	313.98	315.75	315.33	314.2	316.05	315.8	315.7	314.95	314.92	316.12	315.5	315.06	315.58	313.46	314.71	315.4	314.12	314.89	314.55	314.01	314.26	314.56	315.21	314.49	315.98	315.51	314.34	314.71	315.6	316.48	314.66	313.27	314.06	314.01	314.55	315.39	314.58
299	299.28	300.34	298.97	299.73	300.57	299.81	299.92	300.07	299.13	299.47	300.33	300.57	298.89	299.08	300.04	299.86	301.95	298.78	301.13	300.32	300.01	298.69	299.68	300.67	299.73	300.57	298.54	300.33	300.08	300.48	300.97	298.89	299.18	299.91	299.27	299.96	299.62	299.75	300.46	299.26	300.75	299.2	299.66	299.44	300.46	299.86	300.83	300.51	300.57
313.51	312.56	312.24	313.31	313.42	313.39	313.53	314.65	313.9	313.32	312.78	313.18	313.4	313.87	313.98	314.72	313.79	312.83	314.13	313.57	314.62	312.74	312.82	312.41	314.05	315.39	312.27	313.1	312.46	311.82	312.96	313.54	312.08	313.95	312.79	312.44	312.57	313.59	312.17	312.89	313.52	313.51	313.4	313.22	313.49	312.88	313.07	312.04	312.41	312.02
312.91	313.81	312.32	313.9	313.99	313.66	313.13	314	314.36	313.24	313.12	312.95	312.7	312.98	313.12	312.86	313.3	314.66	312.92	313.61	312.34	313.23	313.46	313.69	313.07	314.01	313.02	313.48	312.86	312.73	312.57	313.21	314.14	313.04	313.9	312.68	313.79	312.02	314.01	315.23	313.84	313.82	314.14	313.38	313.49	313.37	313.16	313.16	313.33	312.5
303.79	304.67	305.7	304.4	303.97	303.09	304.71	304.19	303.04	303.95	303.78	304.29	303.57	304.92	304.93	304.8	305.03	304.18	304.38	303.99	304.48	303.13	303.89	304.55	304.16	303.4	304.45	304.36	304.61	304.81	303.68	304.2	305.17	303.69	305.32	304.23	303.64	304.27	304.07	303.89	303.72	304.7	304.24	304.49	304.59	305.06	306.52	304.16	303.9	304.64
303.34	303.71	302.41	302.73	303.27	303.19	302.83	302.97	302.03	302.09	302.61	302.59	303.82	304.02	303.21	302.79	301.88	303.4	303.29	302.55	302.98	303.78	302.14	301.91	302.78	302.56	302.43	302.78	302.67	303.92	302.48	303.9	304.05	303.48	303.23	302.67	302.54	303.16	301.69	303.15	302.67	302.31	301.82	301.66	302.63	303.84	303.28	302.49	301.29	302.86
304.2	302.41	302.63	303.32	303.82	301.83	301.39	303.56	302.89	303.61	301.68	303.7	301.75	302.31	302.39	302.13	303.44	303.32	302.38	302.86	302.26	302.43	302.1	302.53	302.85	302.08	303.38	302.96	301.55	302.12	303.48	303.37	302.17	302.41	303.74	303.28	302.12	303.32	303.44	302.79	302.27	301.4	301.95	302.56	302.45	302.58	303.12	303.47	303.69	302.39
294.2	294.65	294.24	294.18	295.33	294.71	295.73	294.32	293.45	294.07	295.13	294.62	294.31	296.14	293.75	295.49	294.8	295.61	294.82	295.61	294.77	295.76	294.26	294.7	295.07	294.53	294.6	295.72	294.37	294.77	294.88	294.33	295.33	295.13	295.5	295.03	296.03	294.71	295.35	295.42	293.97	296.23	294.86	294.9	295.67	295.4	293.85	295.22	295.19	295.44
305.8	305.32	304.58	306.1	306.17	304.62	306.39	305.53	305.4	306.25	305.32	305.49	306.08	304.76	305.14	306.02	304.57	305.78	305.68	306.3	305.18	305.42	305.16	306.17	305.42	305.61	304.84	304.75	305.41	306.15	305.91	304.67	307.34	304.72	306.17	306.24	304.72	305.51	305.53	305.23	305.77	304.42	304.43	305.38	305.67	305.55	304.36	305.94	307.37	306.3
306.5	306.74	307.84	306.38	306.1	306.44	306.44	306.97	306.5	306.1	306.12	306.61	305.78	304.84	306.85	305.42	306.15	305.71	305.99	306	304.49	305.05	306.03	306.51	306.36	306.25	306.64	305.31	305.71	306.93	307.81	306.55	305.87	306.99	305.86	305.39	305.95	306.54	307.13	306.84	305.58	305.54	307.06	306.16	305.08	305.72	306.28	305.97	306.01	306.05
302.55	303.89	304.55	301.65	303.55	303.15	303.45	303.48	301.9	304.28	303.15	302.57	302.9	303.62	303.2	304.04	301.83	302.51	303.36	303.59	303.29	302.54	302.89	302.22	303.47	302.32	303.81	303.3	302.58	304.7	303.24	304.1	303.88	301.83	304.08	303.68	303.02	303.75	303.26	303.28	303.21	303.05	303.26	302.37	304.29	302.84	302.01	303.44	304	303.65
313.36	312.26	312.02	313.62	313.25	312.95	314.17	312.92	310.7	312.21	313.75	313.49	312.28	313.33	314.08	312.92	312.37	312.6	313.03	314.01	311.43	311.6	313.17	313.3	313.16	313.1	311.91	311.98	312.29	313.66	312.36	311.65	313.18	312.02	312.55	313.39	312.5	312.91	312.86	312.02	312.5	313.8	312.6	313.47	312.9	312.79	311.73	314.44	312.57	313.66
298.88	299.39	301.25	301.29	301.02	299.2	299.66	298.58	300.65	298.99	300.59	299.14	299.96	299.31	301.03	299.81	300.03	300.71	300.29	298.95	299.78	300.49	299.75	300.45	301.42	300.15	299.82	299.97	300.07	300.28	299.63	299.67	300.23	299.5	299.46	300.06	298.98	300.18	301.1	300.06	299.66	299.92	300.4	300.26	300.74	300.66	301.89	299.39	299.94	301.17
305.33	305.73	305.92	306.53	306.46	306.79	306.23	305.72	305.76	306.56	306.95	307.18	305.59	305.62	306.13	304.89	305.11	306.41	306.23	305.78	305.06	305.28	306.19	305.81	307.68	304.99	305.65	305.91	306.22	306.9	306.08	305.94	305.68	307	305.2	305.69	307.39	306.65	306.02	304.82	306.69	305.94	306.03	306.22	305.32	306.77	305.66	305.62	305.47	306.49
306.44	306.41	306.01	306.63	305.02	305.66	307.05	305.68	306.21	306.47	306.91	306.36	306.61	306.74	308.22	307.16	307.18	306.39	305.85	307.03	306.71	307.06	306.07	306.97	307.18	307.25	305.14	305.67	306.18	305.56	306.84	306.56	307.21	306.28	306.42	307.61	305.31	307.13	305.83	306.19	307.27	305.88	306.36	306.6	306.6	305.95	307.17	306.95	306.31	306.24
299.72	302.03	301.39	301.79	300.94	301.02	300.8	300.37	300.86	299.82	300.06	300.81	301.4	300.08	301.62	300.54	301.29	301.16	300.69	300.65	301.81	302.24	300.47	300.61	301.12	300.44	301.23	301.63	300.7	301.07	299.82	302.09	301.42	301.04	300.41	301.74	300.27	301.5	301.04	300.7	299.7	300.94	300.99	301.15	301.82	300.52	301.73	300.72	301.98	300.76
310.74	311.7	311.97	310.59	312.45	311.52	312.07	313.11	311.68	312.13	312.13	311.82	312.63	312.45	311.54	312.31	311.71	312.32	311.93	311.39	312.81	312.63	313.14	312.71	312.25	312.56	312.08	311.66	311.46	310.48	312.48	310.81	312.26	312.44	312.87	312.35	312.17	312.44	313.99	312.12	311.72	312.29	313.27	312.3	311.29	312.96	313.1	312.5	311.72	311.45
303.5	303.83	304.87	303.7	304.84	304.56	304.7	304.44	304.45	303.59	303.26	304.83	303.97	304.66	304.91	304.72	304.21	304.89	303.83	304.32	303.81	303.97	303.21	304.66	305.54	304.03	304.67	305.47	304.28	304.19	305.14	304.09	303.95	305.41	304.25	304.59	304.25	304.11	304.32	304.77	303.69	303.36	304.53	305.3	305.2	303.31	304.04	304.38	305.09	303.48
315.88	315.41	316.53	316.16	314.8	316.36	315.51	315.28	316.68	317.33	316	314.56	315.52	315.81	315.49	315.33	315.05	315.87	316.12	315.7	314.5	316.3	316.36	315.65	315.87	316.12	315.73	314.38	315.56	316.54	314.33	314.7	315.3	316.36	315.56	316.8	317.02	315.45	315.54	315.6	315.27	315.11	314.85	315.95	315.29	315.16	316.15	317.05	316.03	315.34
306.46	306.32	306.71	304.84	305.23	305.29	306.51	306.31	306.83	306.09	305.06	305.54	306.74	306.09	306.71	306.89	305.56	305.73	305.79	305.47	306.19	306.71	306.88	306.75	306.38	306.2	306.97	305.78	306.98	306.03	306.1	305.93	307	306.17	306.14	306.5	305.13	306.84	306.68	306.07	305.59	304.53	304.96	306.58	305.88	305.87	305.27	305.75	304.75	305.9
318.87	319.13	319.38	318.7	318.94	318.29	320.38	319.19	319.73	318.4	320.3	319.24	318.8	319.61	319.36	320.23	320.24	319.2	318.77	318.05	319.91	318.88	318.3	318.97	319.85	317.85	320.35	318.97	319.8	319.78	318.88	320.1	318.54	320.21	320.02	320.26	320.36	320.19	318.33	319.71	319.53	320.26	319.03	318.84	318.35	319.88	319.26	319.86	318.48	318.99
301.45	300.66	299.46	300.07	300.14	301.24	300.98	300.86	301.54	300.07	300.07	300.95	300.87	300.13	300.44	301.98	301.15	301.84	300.72	301.03	300.71	301.92	301.41	302.48	301.14	300.74	300.49	299.83	300.52	301.11	300.08	301.9	301.41	300.97	301.67	300.33	300.38	300.47	302.11	302.16	300.94	301.6	300.69	300.7	301.24	302.16	300.93	301.63	301.01	301.82
311.53	311.4	310.68	311.26	312.85	311	310.72	310.94	310.84	311.46	310.91	312.57	312.23	311.18	312.32	311.12	311.3	312.13	311.83	312.37	310.98	312.38	311.64	311.44	310.66	311.96	311.1	311.61	310.22	310.29	311.21	312.66	311.12	311.14	311.33	311.66	312.2	312.32	311.17	311.93	312.21	311.17	311.97	311.08	312.44	313.48	311.55	311.41	312.66	311.23
314.38	312.95	314.81	314.17	315.01	314.18	314.99	314.64	315.04	314.62	315.54	313.01	313.63	315.11	314.27	314.37	314.84	314.73	314.67	315.38	313.94	314.3	313.84	316.06	314.9	314.06	315.06	314.81	314.48	314.6	314.21	314.44	313.33	313.59	315.72	314.23	313.63	315.7	314.45	315.25	314.66	314.94	315.01	314.68	315.28	314.44	316.44	314.7	314.3	312.94
305.24	305.29	306.55	306.67	307.39	305.61	305.78	306.44	306.3	305.53	305.14	304.79	305.04	305.43	305.96	305.94	305.63	305.52	305.48	306.9	307.02	305.35	306.05	307.41	306.74	306.53	305.38	306.02	306.74	305.96	306.76	306.1	305.77	305.31	304.74	306.4	306.72	306.13	308.02	305.94	305.64	304.79	306.61	306.5	306.83	305.02	306.62	305.69	307.02	306.95
309.82	307.46	308.89	310.27	308.28	308.9	310.25	308.37	308.68	308.87	308.69	309.83	308.49	309.59	309.34	308.92	308.84	309.62	308.79	309.24	308.9	309.15	308.25	309.22	308.71	308.52	308.43	308.37	308.91	309.46	307.87	309.7	309.27	308.79	308.55	308.16	309.13	308.74	309.81	308.38	308.81	308.41	308.98	309.09	309	309.06	309.34	307.76	310.11	307.91
319.02	319.27	318.26	317.46	318.19	318.71	319.38	318.03	317.22	318.52	317.79	318.56	317.63	318.17	318.64	317.79	318.31	318.7	318.19	317.97	318.24	318.35	318.64	319.29	318.67	318.91	318.52	318.13	319.91	317.91	318.62	319.35	319.33	318.62	318.11	319.45	318.1	318.7	320.48	318.15	317.67	318.4	318.49	318.93	318.28	318.96	319.08	317.96	318	318.04
305.71	304.96	304.27	304.98	304.41	303.91	304.84	304.95	304.39	303.31	304.62	304.32	303.8	304.02	305.03	305.07	305.06	305.29	305.49	304.95	304.36	304.28	304.6	304.61	304.88	304.29	303.05	304.81	303.86	303.55	304.33	304.11	305.74	304.41	304.11	304.02	303.66	306.1	305.81	303.64	303.39	304.85	304.11	304.4	304	304.51	305.26	304.1	304.3	303.47
318.42	317.77	317.58	318.53	318.08	318.97	319.52	318.58	317.92	318.86	318.79	319.34	317.93	318.53	318.73	318.17	319.05	318.91	318.91	319.33	320.98	319.68	318.2	317.82	318.79	318.89	318.04	319.51	317.92	318.31	317.92	318.72	319.43	318.8	318.75	317.43	318.28	318.61	318.89	318.46	319.08	318.09	318.98	319.05	318.96	317.8	318.94	317.7	318.92	319.53
324.86	325.77	324.74	325.52	324.39	324.87	325.68	324.74	325.47	325.06	324.79	326.84	325.03	324.75	325.47	327.23	326.38	324.18	325	325.8	325.69	324.67	325.1	325.04	325.19	326.71	325.54	326.01	324.61	325.8	325.96	325.99	325.06	326.38	324.02	325.95	324.92	326.08	325.85	325.38	324.45	324.53	325.93	325.92	325.89	325.88	325.17	326.3	324.73	325.04
311.87	311.4	310.9	311.38	311.86	312.76	311.25	312.3	312.17	311.78	311.55	311.09	311.23	312.4	311.9	310.45	312.52	312.16	311.58	311.77	312.66	311.87	312.37	313.35	311.13	314.51	311.66	312.26	312.3	313.3	312.3	312.06	311.79	313.48	312.24	312.65	313.44	312.75	312.56	311.6	313.5	312.67	311.21	312.47	312.2	312.98	312.71	312.75	312.83	312.74
306.19	304.69	304.74	305.65	304.79	305.54	304.52	305.12	305.64	304.91	305.59	305.17	306.09	304.76	304.44	305.84	305.13	305.06	304.53	305.74	305.53	306.21	304.88	304.33	305.16	304.96	306.32	305.48	305.55	305.66	303.85	304.02	304.46	304.84	304.99	305.15	305.79	304.63	304.76	305.54	304.76	305.93	304.79	306.11	306.12	305.9	306.4	305.24	305.73	304.71
312.04	314.02	312.36	312.93	311.44	313.27	313.66	312.24	313.92	314.29	314.14	313.98	312.43	312.91	312.37	313.94	312.71	313.19	312.37	313.6	312.73	313.27	313.01	313.51	313.64	311.83	312.48	312.86	313.37	313.8	312.42	312.55	312.9	312.22	313.06	313.06	313.92	312.18	313.76	312.69	312.95	313.37	313.22	311.5	313.19	313.13	312.99	313.42	312.29	313.13
317.54	316.68	317.2	317.45	318.42	317.77	317.88	317.88	316.59	317.03	317.01	317.44	316.65	317.67	317.6	317.4	318.3	316.54	316.61	317.37	317.15	316.35	317.77	318.08	317.76	316.32	316.67	316.98	317.22	318.4	315.82	316.07	318.12	316.7	316.91	316.57	318.26	317.61	317.39	318.04	317.78	318.17	316.56	316.64	317.76	317.53	315.77	316.27	318.16	316.6
311.64	310.58	312.04	314.41	312.67	312.21	312.37	312.88	312.07	312.76	312.84	312.17	313.52	311.94	312.73	312.65	311.51	312.63	310.7	312.08	313.48	311.88	312.1	312.63	311.98	311.83	311.91	312.62	313.18	312.82	312.21	312.71	312.96	312.72	312.16	311.27	311.25	312.42	311.42	312.78	312.53	312.36	311.76	312.37	312.66	312.45	312.49	312.27	312.48	312.48
306.32	305.15	307.18	306.62	305.92	306.51	308.13	307.29	305.95	306.71	306.59	307.07	307.54	307.28	306.4	306.7	307.21	306.22	306.13	306.14	306.58	305.96	307.75	307.54	306.15	306.32	307.36	308.26	306.22	307.23	307.67	306.98	306.49	307.46	306.38	306.02	307.39	306.63	306.06	306.22	306.27	305.24	306.9	308.07	306.55	306.46	306.54	306.68	306.08	306.11
327.7	328.98	328.92	329.37	328.65	329.1	328.28	328.21	327.65	329.31	328.8	328.34	327.51	330.25	328.56	328.13	328.6	328.62	328.77	330.12	329.65	328.73	328.92	328.04	328.68	328.75	328.39	328.44	329.3	328.64	330.37	328.03	328.78	329.92	329.06	328.87	328.08	329.2	329.42	327.55	328.64	328.45	328.5	327.75	328.33	329.51	328.67	328.08	328.07	328.97
302.63	302.09	301.93	302.56	302.16	303.04	303.02	302.19	303.83	302.8	303.17	302.11	303.89	302.13	302.54	301.86	301.79	302.98	302.68	302.28	302.4	300.9	300.52	302.24	301.85	302	303.27	301.66	302.18	302.06	302.87	301.86	301.68	302.11	301.79	302.11	302.35	303.02	302.55	302.52	302.03	302.51	302.15	302.38	302.32	303.63	302.14	301.67	301.42	302.25
312.54	313.83	314.07	314.21	313.26	313.8	311.84	313.18	312.52	313.76	312.96	314.24	313.18	314.31	312.45	313.75	313.72	314.56	314.27	313.71	313.22	313.55	312.45	314.37	314.06	313.56	312.69	312.81	312.33	311.58	313.17	312.98	312.06	314.15	312.72	313.1	313.28	314.01	312.26	312.91	312.62	313.09	313.68	313.1	312.63	313	313.34	313.19	312.12	311.31
309.54	310.16	310.95	310.37	310.64	310.37	310.2	311.41	309.6	310.7	311.6	310.44	310.88	309.16	310.68	309.8	309.45	310.33	311.29	310.6	311.35	310.25	309.6	310.35	310.02	310.7	311.58	309.24	310.17	311.16	310.09	311.19	310.68	311.53	309.49	310.5	310.88	309.64	310.04	309.5	311.32	310.9	310.1	309.45	310.66	310.04	310.27	312.05	310.89	310.2
308.68	308.86	309.99	309.03	309.53	308.47	309.03	308.36	308.96	309.22	307.77	308.15	309.49	309.44	308.92	309.25	307.92	310.37	308.79	308.68	309.8	308.12	309.6	308.67	307.92	308.71	310.05	309.34	309.33	307.81	308.83	309.1	309.01	308.57	309.42	308.27	309.39	308.95	308.71	309.42	307.67	308.45	307.31	308.92	309.51	308.9	309.74	308.5	308.43	308.86
318.72	318.88	318.76	318.69	318.09	318.93	318.03	319.2	319.66	318.55	318.62	320.18	319.23	316.82	318.19	317.67	317.28	319.08	318.75	318.43	318.66	318.82	317.65	319.63	318.41	319.06	318.69	319.13	318.27	319.5	316.63	318.33	319.06	317.79	317.77	318.98	319.01	318.76	318.44	318.77	318.94	318.77	318.32	318.77	318.68	320.2	318.09	318.48	317.48	318.8
312.33	313.04	313.46	313.34	313.81	313.37	314.38	313.13	313.92	312.65	313.45	312.72	313.08	314.43	314.08	314.35	314.03	313.91	313.78	313.09	314	312.91	313.78	313.03	312.88	312.13	313.65	313.61	314.47	313.99	311.79	311.82	313.7	313.01	313.34	312.54	313.26	311.51	312.22	313.91	312.7	313.76	313.51	313.99	313.87	312.51	313.7	312.8	312.87	314.02
328.43	327.45	327.32	327.96	327.98	328.86	328.73	327.98	328.15	329.3	327.44	328.14	328.33	327.34	328.41	326.77	328.16	327.8	328.02	328.3	327.92	327.41	328.3	328.78	327.88	328.18	326.99	327.49	327.89	328.23	328.57	327.05	327.86	326.77	328.14	329.16	327.02	327.38	328.43	328.34	327.59	328.33	327.48	328.53	328.8	328.13	327.82	327.91	328.27	327.65
312.01	313.52	313.73	313.46	312.62	313.16	313.26	312.64	314.18	312.18	314.39	313.78	313.71	314.41	314.06	312.94	313.02	312.26	312.84	312.62	312.84	312.93	313.37	313.91	313.67	312.92	313.52	313.64	312.47	314.33	312.41	313.3	313.34	312.77	314	314.15	311.99	313.32	312.87	313.07	312.3	312.47	313.39	313.39	314.4	313.51	312.93	313.18	313.31	311.67
312.18	313.66	312.01	311.72	312.88	313.4	312.61	312.6	310.38	312.66	312.7	312.4	313.16	312.95	313.75	312.42	312.35	311.22	312.81	312.51	313.95	313.45	312.25	311.78	314.3	312.5	312.28	312.93	312.56	312.55	313.74	312.08	311.5	312.55	313.43	314.78	312.76	312.17	312.31	312.63	312.73	312	312.55	313.92	312.93	313.84	312.8	311.97	312.1	313.54
306.02	306.73	307.17	307.3	306.14	305.78	307.41	308.23	307.12	305.09	307.78	305.66	307.14	306.09	308.23	308.02	306.57	307.03	306.14	306.12	307.09	306.82	306.89	305.8	306.56	305.14	307.41	306.54	307.5	305.69	308.38	308.04	306.71	306.65	306.39	306.91	306.84	306.53	306.21	306.61	305.59	307	306.41	306.23	306.63	305.88	306.8	306.23	305.7	306.93
305.11	302.51	302.96	301.46	301.94	302.67	303.47	302.14	301.63	303.35	302.46	302.31	304.41	302.35	303.13	302.79	301.18	303.23	301.36	302.69	302.93	302.88	302.74	302.48	302.38	303.13	302.95	301.97	303.43	302.28	301.8	303.83	302.5	302.94	303.47	302.27	302.48	301.97	302.9	302.34	301.78	302.6	303.03	301.86	302.28	302.87	301.95	302.15	303.34	303.94
305.64	305.84	306.16	305.45	305.75	305.86	306	306.07	307.42	306.29	305.27	305.89	305.61	306.11	305.98	306.88	305.95	305.39	305.26	304.95	306.13	306.23	306.67	305.7	305.97	306.36	305.32	305.78	306.17	306.56	305.75	306.92	306.46	305.24	305.98	306.66	305.08	306.51	305.9	306.77	306.74	306.29	306.13	306.39	306.05	304.78	306.64	306.92	307.59	306.31
303.5	303.65	303.14	303.07	303.78	303.09	303.57	303.7	302.51	302.86	303.95	302.88	302.59	303.42	303.74	303.6	303.89	303.97	302.76	303.45	303.71	303.95	304.19	304.21	303.77	304.33	303.51	303.38	303.66	303.5	303	303.27	303.7	303.03	302.47	301.92	303.33	302.91	302.37	304.22	303.68	303.57	302.42	303.11	304.18	302.95	303.44	302.53	303.06	303.71
311.76	312.21	310.08	311.37	310.95	311.32	311.84	312.14	311.84	311.13	311.91	311.11	310.5	311.83	311.43	311.39	311.51	310.68	310.74	312.39	311.72	311.87	310.96	311.39	311.89	311.46	311.35	310.87	310.59	312.05	313.16	312.35	312.03	311.78	312.26	310.81	311.91	312.2	312.43	310.43	311.63	310.48	311.54	311.66	311.29	311.55	311.98	311.87	312.7	311.89
315.4	315.22	316.63	314.9	315.25	315.6	316.61	315.63	316.78	315.82	315.95	316.48	316.51	315.9	317.07	316.48	315.59	315.49	315.57	315.48	316.04	315.65	315.73	316.5	315.22	316.7	316.02	316.55	315.85	316.75	315.03	315.11	314.96	315.58	316.21	315.63	315.93	317.02	316.86	315.91	315.15	315.86	315.32	315.44	317.15	315.23	316.3	316.91	315.83	314.61
308.86	310.9	309.81	310.47	309.86	309.11	310.86	310.35	311.1	310.34	311.2	311.03	310.51	309.81	310.34	310.7	311.04	309.32	310.84	310.82	310.74	310.43	311.01	310.5	308.37	312.14	309.96	310.48	311.61	310.02	309.95	310.15	310.48	309.87	308.74	310.14	310.99	310.3	310.03	310.71	309.48	310.76	311.45	310.53	310.18	309.48	310.26	310.85	311.02	310.82
318.4	317.25	319.05	317.93	319.26	317.65	319.21	318.71	316.91	317.15	318.62	318.47	318.62	317.97	317.94	319.21	318.37	317.95	317.38	317.22	317.93	318.61	317.53	318.38	318.28	317.97	318.64	319.01	317.76	316.34	317.21	319.4	319.26	319.05	318.58	317.27	318.98	318.09	319.34	318.62	317	318.59	317.46	317.11	318.29	318.39	319.45	318.34	317.39	317.97
305.74	306.28	306.2	306.26	306.06	306.56	306.87	307.14	306.05	305.35	307.98	306.19	305.47	305.82	305.8	307.02	305.36	305.76	306.09	306.44	305.39	306.68	304.69	306.05	306.39	307.53	305.17	305.36	307.77	305.87	306.35	304.94	304.31	305.77	306.58	305.18	307.61	305.4	306.66	305.28	306.67	305.67	306.57	304.25	305.98	307.17	306	306.65	305.42	306.47
297.38	296.38	297.01	296.97	297.25	296.5	297.37	296.83	296.49	297.21	297.27	296.82	296.96	295.44	296.41	297.64	296.53	295.84	297.05	297.75	296.91	297.13	296.72	296.2	296.15	297	296.78	297.96	295.98	295.7	296.22	296.74	297.38	297.02	297.83	296.65	297.13	297.23	296.78	297.56	296.3	296.07	296.74	296.78	295.3	296.61	296.86	298.25	296.3	296.47
295.19	295.23	295.45	293.88	295.43	294.96	295.68	295.56	295.47	295.29	294.95	295.86	296.07	293.65	295.53	296.14	294.21	295.31	294.93	296.51	294.87	295.08	295.87	295.54	294.98	294.68	296.26	294.9	295.9	294.82	294.32	295.24	295.32	295.16	294.21	295.41	294.7	295.29	294.86	295.1	293.74	294.83	294.9	294.74	295.01	294.52	295.53	296.06	295.5	296.18
316.72	316.77	316.24	316.43	316.43	316.1	316.1	316.81	316.01	315.75	315.88	316.33	316.3	315.75	315.56	318.34	315.86	318.07	316.61	316.12	316.54	316.3	316.51	316.69	315.84	314.4	316.05	317.44	316.24	316.3	316.94	316.25	316.62	316.38	316.89	316.81	315.45	316.75	316.18	317.46	316.37	317.77	315.26	315.73	315.44	316.68	316.56	316.73	316.4	316.9
328.1	328.73	327.6	328.44	328.14	328.03	329.6	328.76	328.05	328.31	328.12	327.94	328.17	328.04	329.31	328.75	328.02	329.48	327.57	328.36	329.98	328.11	327.72	328.97	328.43	328.33	329.09	328.5	328.18	329.36	330.33	328.13	327.62	328.44	328.85	328.12	329.17	328.45	326.9	327.85	327.71	328.37	328.63	328.77	328.21	328.32	328.47	326.72	328.06	326.91
316.18	314.82	314.02	315.45	315.65	315.24	315.31	314.87	313.42	316.82	316.07	313.44	315.71	315.26	313.4	315.09	315.49	316.2	313.81	315.75	315.18	316.19	313.57	314.93	315.85	313.73	314.69	316.07	314.25	314.25	315.03	316.42	313.62	316.72	316.22	314.86	314.76	314.33	314.67	314.08	314.47	315.48	314.44	315.39	314.88	314.94	316.15	314.96	315.97	315.32
304.09	304.78	305.52	305.13	305.56	306.84	305.91	304.48	305.13	305.31	306.26	306.03	305.9	304.59	306	306.55	306.19	305.51	305.89	305.68	305.8	304.64	305.1	306.11	306.99	304.41	304.84	304.54	305.29	306.34	306.24	305.17	304.81	305.36	305.13	305.75	306.01	305.66	305.45	304.93	305.3	304.79	306.84	305.12	305.46	304.96	305.92	304.41	305.64	305.43
313.25	313.81	313.67	313.69	314.21	315.42	312.99	313.8	313.52	314.98	314.33	314.28	313.44	313.33	314.07	314.31	313.41	312.87	314.26	314.3	312.71	313.06	313.21	313.28	312.76	314.04	313.58	314.14	314.34	314.6	314.78	313.96	313.43	313.35	314.06	313.95	312.72	313.71	315.08	313.15	314.07	314.06	313.73	314.36	314.61	314.3	314.19	313.6	313.08	314.84
294.1	294.34	294.12	293.93	293.24	294.58	294.89	294.38	293.3	294.11	294.37	293.61	293.84	294.23	292.99	293.8	294.49	294.33	293.06	294.08	291.88	294.57	295.04	293.37	294.69	294.05	293.95	293.74	294.95	294.52	294.87	293.83	294.44	295.36	293.99	294.2	294.08	293.67	293.54	294.83	293.16	293.83	294.05	294.34	293.72	292.91	292.82	294.55	293.73	295.66
319.14	318.03	317.21	317.06	318.1	318.01	318.08	318.51	318.43	317.32	317.67	318.24	319.48	319.07	318.17	317.93	318.93	317.07	318.31	318.38	318.02	318.38	317.56	318.19	317.03	318.31	318.22	317.51	318.64	318.94	319.24	318.36	318.38	318.13	318.22	317.54	318.32	318.71	318.01	317.77	318.28	318.54	318.75	317.69	318.17	318.09	316.29	318.49	318.33	318.46
305.2	305.41	305.02	305.09	305.58	306.54	304.71	305.46	304.61	305.55	305.73	304.78	305.45	305.48	304.72	304.06	305.19	305.6	306.11	304.77	305.54	304.74	305.15	306.19	303.43	303.87	304.62	304.39	305.4	305.96	304.98	304.88	304.33	305.57	305.99	307.01	305.01	305.76	304.85	304.7	305.37	305.79	306.23	304.16	305.72	304.6	304.47	304.77	305.7	304.71
294.1	294.36	294.98	294.69	295.6	294.03	295.5	296.36	295.47	296.42	295.26	296.31	294.74	295.56	295.38	294.35	295.24	294.11	295.08	295.86	295.61	295.45	294.46	295.27	294.57	294.76	294.54	293.59	296.29	295.28	296.38	294.36	294.2	295.28	294.82	295.77	295.23	294.94	294.95	294.33	295.19	295.98	295.38	294.57	294.64	294.62	296.17	295.23	295.21	294.56
306.5	306.73	305.17	306.81	304.47	305.69	305.74	305.91	306.93	305.59	305.81	305.94	305.48	305.72	305.8	306.09	305.77	305.88	306.95	306.33	305.85	306.61	306.17	306.84	306.5	307.08	305.34	306.76	306.12	305.88	306.03	306.62	306.18	306.76	305.88	306.06	306.6	306.06	305.59	306.68	305.8	306.35	305.01	306.25	306.2	306.82	305.34	307.08	306.87	306.43
303.65	303.6	303.34	303.6	302.91	303.87	302.39	303.76	301.47	303.68	304.57	303.15	303.7	302.96	302.59	303.89	303.22	303.59	303.48	303.59	304.24	303.42	303.62	302.35	303.49	304.05	302.92	303.1	302.58	303.28	303.95	303.54	302.45	302.17	302.81	303.41	303.39	303.27	303.05	303.71	303.15	304.04	303.79	303.85	302.28	303.45	303.59	303.62	303	304.41
303.71	303.15	303.06	302.62	302.39	303.2	303.79	303.73	304.3	303.41	303.3	302.57	303.58	304.44	305.43	302.74	303.67	303.57	303.46	302.56	303.41	302.7	302.69	303.93	304.28	302.89	304.61	303.52	303.8	303.64	305.15	303.52	304.69	302.53	303.14	302.9	303.28	303.28	303.47	303.71	303.05	303.2	302.74	303.43	303.63	302.85	303.62	302.43	303.6	302.49
294.15	293.51	294.94	295.09	293.77	293.24	294.49	294.46	294.09	294.7	293.73	293.83	294.38	294.28	293.85	294.69	293.88	294.88	294.41	294.2	294.22	294.03	293.51	293.65	293.61	293.73	292.16	295.67	296.24	294.08	294.26	294.7	294.41	294.91	293.73	293.43	293.3	293.85	294.27	293.8	293.39	292.59	294.24	293.38	293.84	294.23	293.27	293.5	294.66	294.71
307.43	305.43	306.01	304.55	304.67	305.69	305.89	306.32	305.41	305.39	305.43	306.44	303.63	304.65	305.42	306.17	305.8	306.46	305.76	305.13	304.82	304.95	305.07	305.04	305.44	305.9	305.76	304.31	305.5	306.09	304.64	306.39	305.7	305.45	303.97	306.23	304.64	304.2	305.75	304.88	304.92	304.9	305.24	305.97	305.41	304.7	304.79	304.41	304.99	304.94
327.47	327.01	327.79	327.87	327.11	327.84	327.14	328.54	327.88	327.78	328.39	326.91	328.62	327.52	328.75	326.97	327.63	327.18	326.77	326.66	327.45	328.53	326.46	326.54	328	328.61	327.89	327.97	327.74	327.58	326.52	327.06	327.36	328.43	329.39	328.28	328.43	328.9	328.26	329.4	327.71	328.16	328.77	327.63	328.41	328.61	328.45	327.66	328.5	327.22
307.28	305.92	307.34	307.28	307.37	307.46	306.91	306.68	306.56	306.62	307.69	307.07	307.41	308.23	307.45	307.09	307.07	306.9	307.84	306.81	307.28	306.85	307.12	307.46	307.33	307.24	306.87	308.13	307.65	307.17	306.4	307.04	308.21	307.15	308	307.96	307.91	307.59	306.86	307.16	307.71	305.84	305.72	306.57	306.7	307.29	306.51	307.36	307.36	307.34
314.86	315.14	315.32	313.95	315.5	314.48	314.51	313.87	314.2	314.28	315.2	314.33	315.35	314.76	315.21	315.1	315.02	314.52	315.34	315.16	315.88	314.04	315.58	314.92	313.57	314.01	315.08	315.52	313.22	315.71	314.12	314.71	315.57	315.99	315.77	314.63	314.41	315.26	315.27	315.44	315.88	314.48	314.54	315.42	314.21	314.97	313.62	314.42	314.95	314.34
306.28	306.19	304.22	305.31	305.7	305.27	305.06	305.9	304.46	304.96	305.79	304.88	304.72	304.26	304.11	304.94	306.36	304.26	304.24	304.45	304.93	305.89	305.75	304.91	305.82	304.96	305.44	306.27	303.91	305.45	306.43	304.93	305.31	305.54	305.1	306.36	305.94	304.98	305.32	305.19	306.21	304.99	306.19	305.31	305.94	305.77	305.42	305.68	303.86	306.86
312.65	312.18	313.97	313.34	313.42	313.97	312.99	313.9	311.92	313.04	314.18	311.99	312.1	313.59	312.93	314.7	313.55	314.1	311.94	314.46	313.74	312.53	313.54	313.75	312.73	313.41	312.14	312.47	313.5	313.3	312.61	313.2	313.2	313.12	312.46	312.19	313.66	311.77	313.46	313.72	312.87	312.51	312.02	313.63	312.25	312.39	312.02	313.72	313.84	313.94
314.13	314.42	314.42	315.71	314.96	314.96	314.39	314.04	313.86	315.14	314.48	315.66	315.25	314.46	314.62	314.71	314.42	316.67	314.48	314.89	315.31	315.03	314.56	314.88	315.6	314.69	316.08	315.39	313.8	314.86	315.29	316.32	314.47	314.35	315.31	315.36	314.47	315.27	315.74	313.73	313.17	313.93	314.62	315.3	314.39	314.71	314.97	315.6	314.99	313.56
302.72	302.6	304.06	303.89	303.63	303.63	303.58	304.31	303.27	303.89	302.88	304.57	304.21	303.15	302.22	304.53	303.14	303.99	304.34	303.46	302.66	303.54	303.49	305.13	303.7	302.58	304.69	303.33	303.05	302.86	302.6	304.46	303.89	303.83	303.57	302.97	302.72	304.96	302.41	303.29	303.88	303.07	302.95	302.34	302.5	303.81	303.65	302.86	302.14	304.93
304.27	303.88	304.52	303.79	304.56	304.34	305.24	304.05	304.81	303.7	305.03	303.29	304.56	303.86	303.93	304.95	304.15	304.74	303.91	305	305.6	304.93	304.63	304.3	304.37	303.84	304.99	303.85	305.02	305.26	304.77	304.4	303.58	304.62	304.19	303.61	304.54	303.54	304.76	305.3	304.86	303.06	303.08	304.43	305.02	303.61	303.73	304.98	305.08	306.36
310.61	309.88	310.68	309.61	310.44	309.56	309.42	309.83	309.84	310.17	309.99	309.13	309.37	309.21	309.99	310.33	309.74	310.34	309.83	309.64	310.04	308.82	311.06	308.56	308.94	309.93	310.27	308.71	309.54	309.76	308.52	308.48	309.32	308.58	309.4	308.96	309.68	309.78	308.5	311.12	309.21	309.25	309.34	310.53	311.52	309.28	309.03	309.63	309.44	309.59
296.15	295.53	295.23	293.74	295.48	296.13	294.66	295.38	295.35	294.81	295.87	294.06	293.51	295.05	296.06	294.8	295.5	294.75	295.24	295.38	294.34	294.5	294.6	294.56	293.64	295.37	294.39	295.49	295.29	294.92	294.34	294.84	296.44	294.76	295.24	294.59	293.94	295.07	295.12	294.18	294.44	294.82	294.7	295.65	296.34	295.58	295.41	295.64	294.98	295
304.96	303.64	303.91	305.03	303.9	305.79	304.19	304.34	303.99	304.16	305.31	304.88	303.71	302.86	303.74	304.16	304.44	304.86	305.06	303.45	304.58	304.45	305.04	304.84	305.3	305.08	305.27	304.61	303.01	305.1	305.08	304.31	304.7	305.81	304.68	304.52	304.41	304.04	304.12	303.53	303.49	304.65	303.91	305.57	304.55	304.92	304.67	304.93	304.59	305.62
317.78	317.66	316.43	317.65	317.67	317.98	318.02	317.28	317.64	316.26	317.58	316.07	317.35	318.56	317.1	317.6	316.71	316.45	316.93	317.19	317.56	316.71	317.16	317.04	317.31	317.07	316.88	317.36	317.33	317.16	317.18	317.44	317.23	316.82	317.33	317.56	317.02	316.22	316.23	318.36	316.41	318.22	315.89	316.34	315.75	317.52	317.92	317.13	315.56	317.42
318.45	318.13	319.2	317.86	316.84	318.84	316.78	318.97	318.23	318.72	318.67	317.47	317.97	319.09	317.75	318.9	318.34	318.23	319.37	318	317.79	318.89	318.37	317.92	318.6	318.31	317.75	317.9	317.44	317.92	317.22	318.49	318.49	318.08	318.44	317.06	318.78	317.41	317.8	319.05	317.62	319.57	317.89	317.73	319.16	317.98	318.55	319.1	319.16	318.3
299.85	300.57	300.81	302.07	300.82	299.6	302.33	301.79	301.35	300.64	300.1	301.82	301.02	300.52	300.52	302.42	300.46	300.5	300.36	300.36	301.58	302.12	301.82	299.73	301	301.08	300.42	300.87	303.03	301.11	301.96	302.79	301.35	300.26	300.26	300.89	301.09	301.87	300.06	301.57	300.59	300.63	300.37	299.95	299.93	301.22	300.21	300.2	300.56	301.21
305.11	304.89	306.3	306.08	305.18	305.2	305.44	305.21	304.92	305.4	305.03	306.07	305.51	304.78	306.56	304.36	305.83	305.94	305.74	306.24	305.83	305.03	304.42	303.64	306.5	304.98	305.18	305.26	305.35	304.64	306.04	303.96	305.79	306.42	305.53	304.53	304.89	304.95	306.03	304.43	305.45	304.92	305.8	305.42	305.91	306.14	305.12	306.35	304.41	304.95
317.5	318.08	317.97	318.61	318.91	318.36	316.62	318.73	317.34	318.52	318.67	317.9	317.4	317.87	318.09	318.49	316.74	316.82	318.07	317.77	316.95	318.34	318.54	318.61	318.4	318.63	318.01	318.92	318.12	318.44	317.82	318.97	317.59	317.28	318.12	319.22	317.43	317.24	318.99	318.21	317.84	318.61	317.23	318.8	317.45	319.51	318.6	318.92	318.43	318.94
315.02	314.05	313.34	313.07	313.61	314.88	314.16	314.46	312.67	313.43	313.86	313.33	313.36	312.81	314.11	313.49	313.94	314.16	314.13	314.09	313.89	314.85	314.04	314.72	311.67	315.32	313.84	314.47	313.48	314.26	313.78	313.03	314.04	313.95	313.89	314.63	313.85	313.1	314.23	314.67	313.35	313.82	313.38	314.11	314.31	314.13	313.17	313.94	314.27	313.66
303.48	302.94	303.71	302.76	304.71	303.44	303.7	303.9	303.46	303.14	305.5	304.21	304.65	303.23	303.99	303.35	303.49	304.33	305.15	303.93	302.98	304.39	303.86	303.67	303.83	303.45	303.08	304.52	304.94	303.91	303.71	304.66	303.87	303.11	303.75	303	304.05	303.35	302.91	304.67	302.13	303.2	304.25	304.58	303.66	303.56	304.91	303.32	303.13	303.96
303.26	303.1	302.78	303.28	303.19	303.46	303.03	303.66	303.41	304.67	304.44	303.11	303.85	303.4	303.65	303.43	303.29	303.35	302.76	304.03	303.49	303.27	304.47	303.59	304.1	303.07	302.22	302.96	303.81	301.98	302.67	303.81	303.33	303.14	304.29	303.68	304.87	304.84	303.79	303.25	303.36	304.29	302.86	305.49	304.55	304.18	303.75	304.2	303.51	303.63
317.82	318.54	318.47	318.26	318.73	319.37	317.93	319.56	318.64	317.66	319.28	318.57	319.29	318.9	318.59	317.35	318.21	318.49	318.68	319.09	318.16	318.74	317.88	318.02	318.64	318.61	318.18	319.01	318.15	317.72	318.58	317.79	317.73	318.36	318.86	318.13	319.33	318.54	319.55	318.03	320.45	319.29	319.13	318.61	319.48	318.04	319.11	319.4	318.29	319.12
311.97	311.34	312.58	312.99	310.66	311.14	312.2	311.78	312.35	311.9	312.75	312.49	312.27	310.81	312.04	312.79	311.54	312.79	311.91	311.58	312.28	312.5	312.95	312.48	311.92	312.27	312.66	313.66	312	312.27	312.28	312.84	312.25	311.82	313.23	312.02	312.31	312.4	311.91	312.07	310.95	311.49	311.92	312.51	313.01	312.05	312.16	312.34	311.03	312.01
311.41	312.43	312.98	312.18	312.9	312.39	312.59	314.24	311.01	312.72	312.6	312.67	312.13	312.75	313.41	313.12	312.06	312.56	312.22	312.7	313.02	312.03	312.77	312.16	311.29	311.82	312.17	312.86	312.17	312.58	312.23	311.08	313.75	313.07	311.97	311.46	312.29	313.11	311.93	312.42	312.91	313.01	312.81	312.91	313.16	313.38	312.73	311.76	312.1	313.41
294.92	294.78	294.16	294.36	295.82	296.48	294.89	294.94	294.13	295.48	295.03	296.08	294.74	294.84	294.21	294.29	295.16	294.18	295.65	295.11	295.66	293.51	296.26	294.72	295.18	295.39	294.47	294.43	295.51	294.53	295.37	294.78	295.16	296.1	294.76	295.19	294.9	294.65	295.28	294.96	294.98	295.22	295.51	295.71	294.78	294.27	295.05	295.45	294.11	295.12
316.16	318.04	316.99	318.02	318.1	317.81	317.31	318.15	318.04	316.31	317.5	316.98	317.65	317.39	318.37	316.73	316.19	317.74	318.08	317.18	317.86	318.52	317.82	315.67	317.26	317.96	317.54	316.03	317.81	316.83	317.01	317.46	318.04	315.53	317.15	317.19	318.07	317.09	317.51	316.6	317.02	317.36	316.49	318.39	317.62	317.78	318.24	316.36	315.6	316.81
317.41	319.23	317.91	317.94	317.78	319.8	318.69	317.49	318.56	318.2	318.37	317.48	317.1	316.36	318.12	318.55	317.38	317.6	317.77	318.48	318.3	318	319.88	317.99	318.06	318.87	317.52	318.56	318.53	318.33	318.84	318.8	317.8	318.4	317.54	317.79	318.33	317.58	318.85	318.65	317.36	318.52	317.7	317.74	319.17	318.31	318.35	317.95	319.1	319.37
313.74	312.76	313.16	312.96	313.39	314.61	314.56	314.15	315.17	314.35	314.6	313.52	313.14	314.69	312.57	313.91	313.87	314.83	313.02	313.21	314.15	314.04	313.13	313.69	313.62	314.11	314.07	314.87	314.31	313.49	314.03	312.63	313.83	313.99	314.76	313.2	314.49	315.09	314.69	313.79	314.48	314.14	313.32	314.3	313.43	312.3	313.41	313.4	313.72	313.11
302.7	303.59	304.79	303.85	302.99	303.62	302.71	304.35	303.55	303.62	303.52	303.06	303.5	303.96	302.5	302.63	303.29	303.93	303.29	303.31	302.98	302.69	303.12	302.81	303.05	305.33	303.33	303.58	304.17	302.67	302.6	304.09	303.04	303.75	303.04	303.36	303.15	303.25	303.55	302.89	303.4	303.03	302.75	303.41	304.06	304.48	303.47	304.72	303.25	302.6
328.78	328.69	327.24	328.21	327.37	327.59	327.56	328.91	328.06	328.06	327.52	328.15	327.4	327.39	327.17	325.9	327.63	327.25	328.4	328.32	328.02	328.17	326.83	326.94	326.53	326.35	328.8	328.09	327.16	328.5	326.81	328.99	326.87	327.71	328.8	327.75	328.02	327.74	326.86	328.63	327.91	326.74	327.35	329.48	327.54	327.31	328.36	327.39	328.76	328.44
304.05	305.26	304.98	304.21	304.09	304.15	305.57	305.13	304.65	305.33	304.68	303.47	305.17	304.46	303.55	302.99	303.49	302.79	303.24	304.54	304.77	304.55	305.3	305.3	306.11	304.77	303.77	304.27	305.2	304.3	304.04	304.73	304.64	303.33	304.81	303.42	304.07	302.9	304.1	304.35	303.71	305.46	304.75	304.41	304.91	304.84	303.92	304.76	304.3	305.16
314.23	316.88	314.85	315.89	315.16	315.4	316.27	315.87	316.18	315.46	315.86	314.88	315.54	315.62	315.85	315.5	316.08	315.77	315.58	315.97	316.43	316.18	316.4	316.06	316.11	315.64	315.12	316.32	315.39	314.96	315.4	316.37	313.91	316.22	315.28	316.64	316.8	315.41	316.55	315.54	316.55	315.37	316.46	316.71	315.32	316.34	315.9	315.86	315.03	315.71
303.03	302.7	302.48	301.81	302.42	302.34	301.62	302.03	303.55	301.53	303.34	302.85	302.59	302.98	302.8	303.08	301.82	302.78	303.13	302.99	301.68	303.26	302.9	301.65	301.66	303.28	302.24	302.79	301.91	301.95	301.98	301.77	301.87	301.59	302.62	302.6	302.8	302.54	302.06	302.86	301.52	302.04	302.86	302.51	303.27	301.46	303.71	302.5	301.83	303.56
315.8	315.45	317	315.7	315.92	316.21	315.91	315.37	315.45	316.63	314.95	314.67	315.03	315.73	314.73	315.05	316.51	316.58	315.68	316.33	315.95	315.37	315.2	316.26	315.98	315.59	315.86	315.92	316.22	315.39	315.1	316.41	315.98	315.56	316.52	314.76	316.28	315.91	314.57	316.81	316.46	315.71	315.65	315.56	316.11	315.04	315.81	314.03	316.68	315.43
313.43	312.61	312.38	313.13	312.99	312.18	313.55	311.64	313.44	312.92	312.54	313	312.56	313.37	313.66	313.52	313.38	313.73	314.24	313.64	312.99	312.96	313.12	312.78	312.99	311.81	312.69	313.06	312.49	313.36	313.31	314.46	312.96	312.33	312.02	312.62	313.52	314.4	313.6	312.95	312.87	311.79	312.75	312.62	313.36	312.59	314.36	312.79	312.54	313.12
315.66	314.93	314.12	312.96	313.95	313.85	313.06	313.54	314.66	314.79	313.54	313.82	313.26	314.76	314.36	314.18	313.34	313.29	313.89	314.15	315.1	314.64	314.26	314.4	312.96	313.18	314.42	312.38	314.49	313.15	313.11	313.92	313.51	313.72	314.77	313.59	313.8	313.66	315.01	313.58	313.31	314.46	314.09	315.62	314.21	313.62	313.25	313.77	313.34	313.06
294.37	295.49	295.49	294.41	295.1	294.4	293.48	294.77	295.46	294.57	295.12	295.58	295.01	295.68	294.76	295.2	295.73	294.38	295.25	294.25	295.12	295.82	295.65	294.59	295.06	295.25	295.46	295.87	295.47	296.44	294.65	294.63	294.59	295.33	294.9	295.27	294.37	295.02	294.06	295.97	293.92	295.23	294.59	295.31	295	294.35	295.14	294.84	295.31	294.96
312.01	311.89	314.9	312.71	312.1	314.75	313.08	312.82	313.05	312.89	312.28	313.08	313.97	312.11	313.58	312.93	312.93	312.99	313.49	311.33	312.66	312.21	314.34	311.94	312.05	313.38	313.5	313.39	312.16	312.77	313.37	313.48	311.51	313.96	313.25	312.74	312.31	312.35	311.94	312.71	313.67	312.97	313.26	312.88	313.66	312.63	313.27	312.93	312.04	311.81
315.02	315.8	313.51	315.7	314.47	314.24	315.66	314.51	315.35	313.27	314.62	315.31	313.93	315.49	314.07	315.28	314.64	313.79	315.76	314.4	315.99	315.55	314.81	314.54	315.21	314.53	314.32	315.5	314.19	314.29	314.49	315.94	314.47	314.92	315.29	315.56	315.85	314.48	315.55	314.42	315.63	315.26	314.8	314.09	314.8	316.34	313.84	314.45	314.47	315.87
317.28	318.43	318.81	320.14	317.49	318.81	318.58	318.26	317.58	317.68	319.83	318.24	317.76	319.1	317.53	318.85	319.7	319	318.26	318.9	319.19	317.6	318.27	319.02	318.43	318.26	319.86	317.88	318.68	318.38	318.94	317.24	318.33	318.03	318.66	319.38	317.29	319.62	319.42	317.32	318.82	318.84	321.09	318.96	318.25	319.41	318.17	319.27	318.65	318.72
313.51	312.96	313.16	312.69	312.9	315.23	313.25	314.17	312.95	314.52	314.62	314.54	313.01	314.13	312.97	313	312.65	313.52	314.18	314	314.43	314.88	313.73	313.78	313.52	314.11	313.62	314.25	313.49	311.89	314.11	314.02	313.2	313.06	314.36	313.99	313.98	314.34	313.23	314.55	314.27	314.52	313.9	313.33	314.52	313.77	314.77	313.09	313.62	313.24
314.46	315.34	314.6	314.54	313.41	316.41	313.94	315.45	314.74	314.54	315.38	316.27	313.84	313.54	316.08	314.01	315.17	314.86	315.04	314.97	314.66	314.95	315.97	314.76	315.23	315	314.7	315.38	315.19	315.1	313.93	314.43	315.65	313.52	313.75	314.13	316.51	315.83	315.06	314.73	314.86	314.76	314.86	314.81	314.96	313.78	314.61	315.03	313.58	314.04
316.9	316.63	318.06	316.44	316.24	316.48	317.86	316.29	317.27	316.5	316.41	316.6	317.52	317.19	317.54	316.18	317.06	316.45	316.39	316.74	315.29	314.94	316.24	316.44	316.01	317.33	317.1	315.67	315.75	316.99	315.73	317.16	317.73	316.55	316.89	316.1	317.11	316.67	315.37	316.4	315.42	315.24	316.65	315.53	316.71	316.75	317.07	316.75	317.31	318.14
308.84	309.21	308.44	308.56	308.67	309.23	309.07	309.25	308.91	308.65	307.72	308.35	308.56	309.28	309.26	308.22	309.29	307.19	307.58	309.9	309.24	308.97	309.96	309.02	307.62	309.58	308.64	309.98	308.4	309.96	308.28	309.44	309.24	309.29	308.64	310.44	308.66	309.92	307.83	308.11	309.11	308.67	308.73	308.03	308.44	308.62	309.22	309.61	308.88	308.72
312.63	312.16	312.25	310.91	311.59	311.64	310.97	312.55	311.89	311.92	311.34	311.68	311.78	311.37	312.98	311.81	311.16	311.71	311.1	312.76	312.01	311.47	310.22	310.17	311.47	311.32	310.76	312.53	311.64	309.46	310.81	310.06	311.5	312.55	311.62	310.47	311.9	311.45	311.97	311.76	312.02	311.62	312.58	311.05	312.12	311.88	311.34	311.68	312.24	311.83
304.45	305.06	304.44	303.79	305.29	305.48	305.37	303.37	304.1	303.29	304.55	304.33	305.54	304.66	303.2	304.7	304.44	304.66	305.5	303.84	303.98	304.4	303.85	304.02	305.01	304.81	303.31	303.09	305	304.37	303.14	304.42	304.92	304.78	303.71	304.72	303.94	304.21	303.81	305.05	303.74	304.91	303.66	303.8	304.59	302.65	304.93	304.86	304.57	305.1
294.35	294.03	293.08	294.58	294.22	294.62	292.34	292.55	293.27	293.81	294.22	294.82	295.54	293.14	294.85	294.57	294.36	294.44	294.87	293.24	293.19	293.33	294.94	293.77	293.36	293.67	294.2	293.33	294.1	295.12	293.79	293.08	294.35	294	294.08	293.73	294.22	294.85	294.37	293.76	294.04	293.57	293.89	293.63	294.81	292.95	293.11	293.17	293.41	295.09
315.25	315.85	315.18	315.51	316.69	315.22	316.56	315.41	316.53	314.76	315.06	316.45	317.01	315.13	315.25	314.41	316.11	315.45	315.47	315.73	315.43	315.09	315.87	315.26	315.89	316.45	314.81	315.23	316.59	315.72	316.31	315.96	316.3	316.45	315.32	316.4	316.22	315.68	315.74	316.19	315.42	315.74	315.29	314.6	316.23	315.93	315.17	315.31	315.33	315.11
325.22	324.84	326.25	325.86	325.2	325.91	325.48	323.97	325.66	324.27	324.7	325.03	325.69	324.61	325.21	326.01	323.9	323.41	326.34	326.13	324.78	325.17	325.35	325.89	326.65	324.89	325.55	324.31	324.91	325.11	325.43	325.2	325.93	325.14	326.17	325.04	325.56	325.6	324.55	324.62	325.82	325.47	325.96	324.99	324	324.93	325.51	326.35	324.91	324.9
307.54	307.4	307.93	306.96	307.43	306.95	306.16	306.4	307.48	307.19	307.7	308.21	306.86	307.73	307.91	307.18	307.91	306.96	307.78	307.71	308.61	307.78	308.26	306.82	306.8	307.78	307.32	307.8	307.41	307.02	306.53	306.49	308.41	306.67	306.53	307.68	305.8	308.36	306.67	308.46	308.1	306.3	307.06	307.69	306.16	307.01	306.65	306.75	306.05	307.35
305.27	305.69	303.54	304.36	305.14	304.29	304.87	305.45	304.51	304.26	304.6	305.86	304.31	304.35	304.55	304.89	305.64	304.76	306.43	304.88	305.01	304.62	304.17	304.31	305.59	305.58	304.62	305.43	305.22	305.92	304.32	304.53	304.44	303.59	304.78	306.21	304.71	304.34	305.22	304.77	304.85	304.39	305.18	304.63	305.7	304.61	304.35	304.82	304.18	305.66
314.84	317.08	315.51	316.78	316.97	316.2	314.91	315.73	314.07	317.45	314.89	316.38	316.24	316.15	316.09	314.78	317.57	314.97	315.12	316.53	315.86	316.14	316.88	315.62	315.6	315.75	315.81	315.28	314.68	314.7	315.19	315.55	315.84	315.12	314.08	316.86	315.9	316.37	316.06	315.59	315.08	315.28	315.44	315.92	315.68	314.95	316.12	316.52	317.06	316.04
328.28	327.95	327.94	327.84	327.59	327.82	326.81	326.97	328.53	327.86	326.56	328.65	326.75	328.26	326.31	329.2	327.64	327.86	328.57	327.5	329.44	327.71	327.2	327.76	327.87	327.66	327.11	326.6	327.78	326.23	327	326.82	328.48	328.64	327.67	327.34	328.39	327.57	329.41	328.51	328.59	328.84	327.34	328.11	328.37	328.07	328.44	327.81	328.03	326.39
314.07	315.4	315.29	315.63	314.11	315.87	315.63	314.3	315.09	315.73	314.45	315.15	315.48	315.33	315.29	313.89	314.81	316.27	314.8	315.75	315.12	314.9	314.76	314.47	313.76	314.98	314.86	314.71	313.14	314.92	315.75	314.62	314.83	315.01	315.32	315.48	314.14	315.13	316.21	315.41	316.4	315	314.34	313.84	313.78	315.18	314.82	315.04	314.46	315.89
300.91	299.05	299.33	299.97	300.68	299.74	298.98	299.45	299.86	298.65	299.96	300.78	299.46	300.93	300.03	299.88	299.12	301.69	299.36	299.72	298.93	299.98	299.62	299.85	300.33	300.57	299.35	298.26	300.44	298.79	300.29	300.58	301.27	300.01	300.43	300.68	300.16	300.45	299.41	300.11	299.98	299.5	300.28	300.88	299.65	300.24	300.12	299.7	300	299.89
309.99	310.08	310.84	310.02	309.73	308.57	308.95	309.17	308.72	308.84	310.22	307.75	310.04	309.9	310.39	308.3	310.31	309.93	310.95	309.28	310.06	310.18	310.51	311.06	309.65	309.77	308.56	310.51	310.79	310.88	308.93	309.68	310.16	310.26	310.22	308.77	309.17	310.45	311.27	311.12	309.84	310.45	309.37	309.57	309.97	311.32	309.77	309.58	309.78	310.11
302.09	302.73	302.74	303.83	303.91	302.8	304.17	302.95	303.43	302.11	303.83	301.82	303.25	303.32	301.94	302.9	302.83	302.76	303.41	303.68	305.05	302.44	302.18	304.23	302.99	302.79	302.34	302.9	303.04	303.96	302.64	303.39	302.67	303.74	303.85	302.23	303.61	302.91	303.62	302.94	302.33	302.99	303.03	303.74	302.9	303.22	302.33	302.55	302.41	302.76
295.88	297.72	296.92	296.43	297.24	296.75	297.02	297.6	296.44	297.26	296.94	296.81	296.63	296.05	295.59	297.24	297.34	297.42	297.2	297.4	297.63	297.27	297.73	296.06	297.09	296.47	296.09	296.53	297.59	298.15	297.39	297.4	296.66	296.88	296.5	296.76	296.72	297.56	297.34	296.23	297.24	296.38	297.11	296.11	297.57	296.37	297.08	296.79	296.56	295.74
295.55	294.65	295.73	295.04	295.41	295.95	294.94	295.69	296.09	295.03	295.92	294.15	294.12	294.17	293.5	295.41	294.81	295.55	295.04	295.31	295.18	294.41	293.87	296.12	296.28	296.29	296.32	295.2	295.98	294.58	294.83	294.94	295.13	295.75	294.58	296.37	295.15	295.31	293.88	295.04	295.84	295.39	294.51	294.38	295.22	295.05	295.02	296.74	295.45	294.69
294.38	295.6	296.19	295.36	295.72	295.4	296.25	294.06	294.66	295.45	294.77	295.89	296.48	294.67	293.89	295.67	294.97	294.72	295.81	294.78	295.19	296.49	293.71	295.05	295.63	295.18	294.52	294.82	294.29	295.68	294.27	293.86	294.31	295.23	294.26	294.91	296.09	293.96	295.96	295.79	296.43	293.5	294.96	294.91	295.55	295.65	295.46	295.44	295.25	294.57
305.5	304.16	305.08	304.41	304.88	303.39	306.19	304.45	305.05	305.85	304.04	304.71	306.02	306.48	304.87	305.92	304.33	305.87	306.35	304.86	304.94	305.18	305.77	305.81	303.84	305.56	305.73	305.67	305.82	306.14	305.39	304.26	306.51	305.36	304.38	304.56	304.48	306.23	305.58	304.72	305.51	304.41	305.97	304.9	306.12	305.26	304.46	306.44	305.6	305.52
314.56	314.47	313.93	314.25	313.93	312.97	314.37	315.5	313.57	314.89	313.64	313.93	313.23	314.6	314.16	311.8	313.31	314.8	313.29	314.79	314.23	313.67	313.74	313.7	314.45	313.54	313.51	315.27	314.32	315.1	313.61	314.22	313.91	313.88	314.71	314.46	315.52	314.1	312.38	314.21	313.2	312.72	314.37	313.9	314.29	312.97	313.27	314.06	313.68	314.49
328.46	326.87	326.78	326.94	327.06	327.99	326.71	326.98	326.93	326.81	327.82	327.39	327.55	326.47	327.91	326.89	326.91	327.1	327.66	327.84	327.65	326.76	326.79	327.19	326.9	326.92	326.16	326.43	327.64	327.85	326.38	327.31	327.23	326.59	326.98	326.72	326.61	328.16	327.07	326.07	326.55	326.67	327.25	327.06	326.84	327.77	327.42	327.3	328.04	326.63
296.22	296.73	295.79	297.45	295.92	298.11	296.88	296.54	297.53	296.51	296.43	296.93	296.54	296	296.64	296.23	297.13	296.94	296.46	296.62	297.48	297.72	297.7	297.62	297.45	297.11	297.77	297.1	296.4	297.26	296.61	296.7	296.71	297.69	297.17	295.99	296.96	296.4	297.2	296.18	296.4	296.49	297.62	297.3	297.1	296.83	298.01	295.84	296.99	297.15
319.15	319.82	317.76	318.09	318.92	319.57	318.12	319.05	317.44	318.65	317.91	319.6	317.75	318.42	318.83	318.44	317.99	318.68	318	319.39	319.7	318.72	318.63	320.07	319.24	318.71	318	319.43	319.06	319.25	318.8	318.13	319.18	318.18	319.52	317.03	318.6	319.62	317.09	318.97	319.54	318.43	318.28	318.74	318.71	319.41	318.28	317.85	319.51	318.4
303.41	303.8	303.79	304.17	304.58	303.47	302.72	303.66	303.2	304.44	303.35	302.12	303.46	303.88	303.44	303.26	304.04	303.39	303.13	303.18	302.93	303.71	303.79	302.32	303.8	303.77	303.58	303.03	303.57	304.17	303.37	302.73	303.78	303.01	302.27	303.54	303.18	303.92	304.21	302.54	303.67	305.07	303.98	303.3	303.73	303.82	304.02	303.16	304.33	303.43
311.24	311.37	311.16	311.74	310.4	312.43	313.76	312.54	311.96	310.63	310.4	311.73	311.46	311.09	310.36	312.03	312.05	313.02	312.15	311.57	311.59	311.61	311.48	312.77	311.14	312.52	311.13	311.49	310.75	311.96	312.15	311.58	310.97	312.09	312.19	313.08	311.37	312.13	311.19	311.88	311.28	311.42	311.81	310.77	312.12	312.13	311.03	310.97	311.59	312.43
318.17	317.45	317.27	317.66	316.09	316.56	317.28	318.21	316.66	317.29	317.06	318.12	316.35	317.42	316.89	317.87	317.67	316.64	317.09	316.38	318.09	318.52	316.97	318.23	318.23	317.06	317.01	315.95	317.01	318.12	318.43	316.64	317.4	316.59	317.5	316.1	316.45	316.77	317.47	317.34	316.92	316.46	317.44	317.09	315.73	316.9	317.53	316.49	316.76	316.99
304.1	303.51	304.05	304.17	304.12	302.92	304.72	305.81	303.64	304.01	303.57	303.94	303.64	302.36	304.67	303.12	302.43	304.1	303.52	304.68	304.08	303.05	304.99	304.66	304.46	304.02	304.45	303.4	304.5	303.59	303.69	303.62	304.5	304.28	304.06	303.17	304.08	304.24	303.88	304.03	304.24	304.81	303.6	302.19	304.49	303.79	302.99	303.14	303.19	304.67
307.07	305.58	306.4	306.51	306.88	306.07	305.69	305.88	306.04	307.17	306.02	305.96	306.83	307.25	307.01	307.59	306.42	305.81	306.66	307.22	306.37	306.51	306.12	305.76	306.26	305.48	305.86	306.28	306.18	305.14	306.3	306.48	306.05	305.37	306.4	305.56	305.56	306.86	306.36	306.23	305.47	305	306.16	305.46	305.86	305.78	304.92	306.19	306.57	304.91
299.9	300.13	299.68	298.94	299.54	300.47	299.62	299.82	299.69	300.63	300.8	301.11	300.82	300.33	299.6	299.86	298.9	301.29	299.18	300.93	299.87	299.94	301.19	300.35	300.17	299.52	300.39	299.42	300.58	299	300.2	300.37	300.08	299.68	300.01	300.47	299.4	300.53	299.32	301.08	299.35	300.88	298.93	300.26	300.82	300.06	300.73	300.3	300.9	300.56
326.63	327.27	326.56	328.82	328.05	328.17	329.93	328.07	328.03	329.09	327.87	327.83	327.68	328.64	328.24	328.68	327.56	327.93	328.97	327.8	327.82	328.44	326.41	327.3	328.15	327.52	328.51	327.56	327.72	327.48	327.95	328.72	327.85	326.78	328.6	327.51	327.25	326.89	328.63	328.15	329.41	327.8	327.74	328.09	328.72	327.61	326.64	328.23	327.95	327.79
315.81	317.18	315.82	315.07	316.19	316.33	315.4	315.08	315.1	315.91	316.5	315.53	315.95	316.05	315.79	315.7	315.36	317.09	315.41	315.95	315.9	315.63	316.01	316.99	315.36	317	316	316.54	315.37	316.25	315.7	315.34	315.13	316.26	315.64	315.95	315.77	315.43	315.17	314.82	316.94	316.13	314.73	314.53	316.16	315.4	316.49	316.46	316.27	315.47
311.8	313.84	313.69	314.05	312.76	313.39	313.23	313.81	313.83	312.72	313.67	312.8	313.05	313.31	312.89	312.73	313.62	312.92	311.93	312.38	312.23	312.51	311.82	313.9	312.44	313.2	311.83	314.31	313.11	313.27	312.95	313.74	313.12	314.06	313.13	314.11	313.89	313.59	313.2	313.29	313.1	311.89	313.26	312.77	313.19	314.23	312.38	311.89	312.59	313.46
296.51	297.15	296.71	297.23	296.36	296.13	296.09	296.55	297.37	296.33	296.23	297.24	297.31	296.86	297.5	298.57	297.16	297.14	297.6	297.3	297.47	296.28	295.83	295.97	296.53	296.31	297.43	297.93	295.79	297.87	296.45	298.45	296.88	296.81	296.44	298.17	297.31	295.59	296.86	295.78	296.58	296.1	297.99	296.9	297.74	295.85	296.85	297.08	296.86	295.57
327.37	328.28	328.54	326.8	326.92	327.78	328.47	326.99	329.12	327.75	328.5	328.15	327.56	327.85	327.6	327.69	328.37	326.86	326.78	328.24	328.99	328.04	327.42	329.78	328.12	327.3	327.83	327.62	327.8	327.12	326.67	327.27	326.97	328.29	326.23	328.11	328.42	327.35	327.43	329.07	328.83	329.3	328.82	328.05	326.97	328.56	326.56	328.05	327.04	327.52
302.49	303.02	303.91	303.39	302.45	303.74	303.1	302.43	303.49	302.15	303.6	302.69	303.2	302.3	303.84	302.25	303.36	302.07	302.1	302.25	303.27	302.53	303.37	301.97	302.49	302.72	303.11	303.21	302.83	302.68	303.09	303.1	304.03	303.13	302.41	301.9	302.07	302.64	303.43	302.66	302.53	302.1	302.83	302.35	301.5	304.32	302.57	302.03	303.23	303.03
305.31	305.61	304.27	305.45	305.55	305.08	306.19	305.27	304.57	304.72	305.58	306.31	306.23	306.16	305.46	304.83	305.28	305.95	305.05	305.97	305.55	305.63	307.7	305.68	305.16	305.57	305.43	304.97	305.89	304.59	306.88	305.42	305.61	305.91	305.62	305.62	304.84	306.23	305.55	304.64	304.56	306.33	304.81	304.58	306.2	306.52	305.58	305.83	305.26	305.56
305.46	303.51	304.32	304.76	304.75	303.44	304.31	303.93	304.79	304.5	303.89	304.05	304.37	305.74	303.29	304.65	303.72	305.04	304.93	303.46	304.09	305.4	305.13	303.81	303.26	305.41	305.22	304.97	304.06	304.88	304.55	304.55	304.71	304.61	303.77	305.27	305.09	305.01	304.51	306.12	304.5	304.18	304.03	304.57	304.97	305.36	304.55	303.06	303.96	304.24
304.2	302.5	302.21	302.53	301.66	302.74	302.33	303.04	303.45	303.18	301.72	303.7	303.29	301.96	303.66	303.31	303.3	302.84	303.32	301.82	304	302.8	302.53	304.39	303.12	302.93	302.71	302.73	303.37	302.52	302.68	302.68	302.96	304.03	301.75	302.1	303.63	302.21	301.53	302.42	302.54	303.63	304.57	302.22	304.3	303.15	303.4	302.82	301.68	301.83
303.18	303.58	303.11	303.29	302.62	302.34	302.61	302.5	302.77	302.34	302.81	302.91	302.81	301.23	302.41	303.03	302.87	302.06	301.97	303.17	302.36	301.28	302.47	301.99	301.45	302.16	302.01	303.34	302.37	301.46	303.5	302.65	301.17	302.02	302.06	300.37	303.34	301.39	302.75	301.69	302.95	303.91	302.1	303	301.79	302.3	302.62	301.72	302.68	302.39
324.31	325.74	324.7	323.23	326.16	325.01	325.18	324.3	325.02	323.76	324.42	324.61	324.48	324.93	325.13	325.89	324.76	325.01	323.69	324.49	325.21	324.71	324.98	325.13	325.15	325.14	325.01	324.32	325.07	324.54	324.31	324.51	325.41	325.11	325.46	323.92	324.68	324.79	323.15	324.65	325.48	323.88	324.66	323.33	325.57	324.28	325.14	324.59	325.53	325.04
313.03	313.44	314.1	313.26	312.88	313.87	313.67	313.31	312.65	313.12	312.53	312.03	313.8	313.13	313.06	312.15	312.55	312.89	312.73	313.21	312.78	312.79	313.65	312.54	312.89	313.01	313.14	312.7	313.1	313.31	311.79	314.18	312.48	312.91	313.67	313.6	313.33	312.69	313.39	312.69	313.64	312.82	313.21	313.5	313.98	313.3	312.45	313.12	313.81	313.59
310.17	310.53	309.03	309.61	309.95	310.66	308.55	309.5	310.26	308.33	310.28	308.57	308.61	310.62	309.25	309.79	310.29	310.79	311.07	309.43	309.08	310.3	311.15	310.34	309.21	309.41	309.74	309.39	309.65	310.11	309.94	310.03	310.43	311.59	309.46	308.92	310.43	310.22	309.85	309.8	310.35	310.03	310.22	309.43	310.82	310.48	309.57	310.07	309.22	309.41
308.85	306.94	307.47	306.84	307.14	307.78	307.42	306.83	308.02	307.79	308.01	307.91	307.5	307.78	307.06	307.99	306.91	306.47	306.47	308.12	307.31	307.16	307.02	306.51	306.45	307.66	307.87	307.52	306.45	307.28	307.3	307.07	307.52	307.74	307.27	306.9	307.83	308.88	306.63	308.23	307.31	307.73	307.64	307.25	307.4	307.32	307.85	307.49	306.44	308.63
319.49	318.98	319.55	316.77	318	319.27	319.1	319.05	318.68	318.13	318.77	318.31	318.82	318.09	319.34	318.39	318.85	318.04	317.62	319.23	318.42	319.21	318.41	319.52	319.29	319.07	318.33	318.56	318.81	318.92	319.34	318.38	320.24	318.76	320.31	317.3	319.05	318.37	318.24	318.9	318.91	317.58	318.8	318.31	317.51	319.49	318.87	317.84	320.4	319.04
303.53	302.94	301.78	303.53	303.23	301.95	303.1	303.48	303.77	301.71	302.02	303.09	302.82	302.94	303.5	302.18	303.37	303.25	302.66	301.44	303.44	301.7	301.97	302.47	303.37	302.27	303.05	303.36	301.92	303.87	303.16	303.06	303.48	302.84	302.8	303.73	303.47	302.51	303.88	302.76	303.4	303.13	302.89	302.46	303.14	302.88	303.74	301.9	302.33	303.43
300.16	300.69	300.44	299.17	299.5	299.25	299.31	300.32	299.94	299.72	300.86	300.67	299.68	301.91	300.72	300.78	300.21	299.96	299.61	300.17	300.27	299.64	299.82	300.35	299.01	300.7	300.21	299.41	300.56	300.58	300.19	300.04	299.18	300.19	300.66	300.15	299.77	299.62	299.98	300.52	299.39	301.06	300.82	299.62	300.05	300.56	300.03	301.62	300.02	300
317.92	316.16	315.94	316.1	314.89	315.3	315.44	315.22	316.25	315.14	316.55	315.52	317.25	315.13	315.02	316.37	316.23	316.14	316.61	315.49	316.94	315.36	316.62	315.53	316.3	316.69	315.6	315.29	315.4	316.36	316.94	316.16	314.18	316.17	315.97	315.93	316.06	315.18	317.81	314.75	314.35	317.47	316.25	316.23	315.99	315.83	315.9	315.77	315.13	315.98
316.96	318.67	317.01	316.15	316.67	317.31	316.66	317.94	317.56	319.73	317.23	316.69	317.53	317.46	316.65	317.61	316.95	317.01	317.2	317.12	317.4	316.93	316.85	317.91	317.81	315.86	318.86	316.77	317.65	317.23	316.35	317.37	317.18	316.68	316.57	316.69	317.48	316.69	317.77	317.54	316.88	316.75	316.95	318.12	315.65	318.32	317.44	316.5	315.78	317.38
304.41	302.84	303.82	303.01	302.11	303.63	303.34	303.75	303.13	303.58	302.85	303.9	303.11	303.22	304.39	303.87	303.92	303.03	302.39	303.02	303.26	304.07	304.08	303.38	303.26	302.75	303.65	303.51	304.16	303.4	304.12	304.03	303.32	303.29	304.82	303.27	301.86	303.32	302.7	302.75	303.67	303.56	302.51	303.76	303.02	303.09	303.1	304.45	302.74	303.42
295.38	294.61	294.16	296.55	294.69	295.32	295.73	295.19	294.46	294.69	294.9	296.29	295.2	295.31	295.84	294.78	294.66	295.68	294.58	295.25	295.25	295.24	294.11	294.67	295.8	295.79	294.33	294.94	295.02	295.57	294.86	295	296.29	294.33	294.85	295.09	293.93	295.05	295.48	295.62	295.33	295.9	294.26	294.98	294.01	295.57	295.04	294.83	294.97	294.58
314.04	313.79	313.23	313.07	312.43	312.41	312.67	313.4	315.2	313.5	314.2	313.45	313.25	313.99	313.64	314.1	313.66	314.74	312.68	312.46	312.61	311.33	312.6	313.63	314.14	313	313.39	312.51	312.69	313.53	313.51	314.14	314.06	313.34	313.08	313.1	312.86	313.25	313.69	313.92	313.28	311.7	313.61	313.74	313.62	312.43	310.38	312.16	312.91	313.71
294.11	294.82	294.52	295.31	293.66	295.79	295.38	294.75	294.9	293.14	294.55	294.16	294.56	294.88	294.37	296.19	295.19	296.77	295.12	294.93	295.53	294.55	294.98	295.31	295.29	295.56	295.63	295.95	295.12	294.45	294.3	295.4	295.45	295.45	295.5	294.15	295.25	294.39	294.85	294.59	295.48	295.19	295.93	296.71	294.6	296.23	294.14	295.43	294.9	293.47
303.83	303.31	303.32	303.09	304.72	303.63	304.14	303.51	303.03	303.15	303.18	303.03	304.21	303.84	303.29	302.84	303.65	302.88	303.73	303.92	302.74	304.33	303.37	304.32	303.3	303.18	303.3	304.32	302.96	303.59	303.95	303.6	303.38	304.4	302.59	303.54	302.73	303.56	303.64	303.71	302.46	304.09	304.03	303.55	303.1	303.79	303.15	302.79	303.28	304.01
310.6	311.46	311.42	310.35	311.81	310.84	310.62	310.81	311.98	309.7	310.28	310.7	311.33	310.16	310.94	310.78	310.21	312.58	310.24	310.81	311.42	311.86	311.69	309.72	311.14	311.32	309.93	311.78	312.03	309.56	311.17	311.07	310.61	310.84	311.91	311.74	311.24	311.79	310.73	310.94	310.21	310.15	310.23	310.07	310.54	311	311.81	309.77	310.92	311.28
303.1	303.35	303.13	302.96	302.83	302.35	302.44	302.61	302.46	302.6	302.86	303.85	303.54	304.04	302.26	302.25	303.11	303.08	303.04	301.42	303.3	304.25	302.62	302.04	303.43	302.79	302.83	302.4	303.67	303.79	302.15	303.07	303.18	301.45	302.38	302.53	301.93	302.41	303.62	303.42	302.23	300.74	303.26	301.96	302.73	303.52	302.87	302.42	302.79	302.56
302.6	304.17	303.39	303.53	303.26	302.72	304.07	303.33	303.41	302.54	303.12	302.12	303.46	304	302.69	303.28	303.97	303.41	303.59	303.79	302.44	304.35	302.86	302.15	303.64	304.13	304.15	304.45	303.59	303.13	303.49	303.14	302.81	304.05	303.23	303.89	303.69	303.47	303.34	302.89	302.72	303.31	303.12	303.77	302.88	303.64	303.15	302.64	303.86	303.8
302.74	302.23	302.51	302.39	302.58	302.27	302.44	302.84	303.06	302.31	302.61	302.23	303.76	303.04	302.57	302.88	303.68	302.04	301.84	301.68	303.43	301.95	302.75	303.09	302.88	301.25	302.71	302.42	302.69	303.06	302.7	303.05	304.07	302.03	301.82	301.26	301.36	302.43	303.07	302.96	302.79	302.31	302.93	302.97	301.79	302.23	301.08	303.44	303.32	302.02
304.72	305.81	305.29	304.36	306.34	305.95	306.23	305.83	305.52	306.32	304.46	306.17	305.61	305.15	306.09	306.06	303.97	304.49	304.97	304.72	306.82	304.5	305.64	304.32	306.05	306.48	305.76	305.92	304.94	305.41	304.73	305.88	306.27	304.59	306.21	305.27	305.25	306.47	305.18	305.04	306.74	305.8	306.79	304.77	304.58	304.19	304.5	305.11	305.6	304.25
313.53	311.76	312.71	312.68	313.11	314.34	312.76	313.34	313.24	313.68	314.32	311.7	311.88	312.04	313.1	313.27	313.87	313.32	312.3	312.43	312.56	312.63	312.18	313.24	314	314.14	313.31	312.45	312.17	314.09	312.97	311.19	314.13	312.84	313.83	312.73	313.39	313.4	312.56	312.11	314.26	312.5	313.03	313.3	314.02	312.55	313.45	312.42	313.73	312.38
301.32	301.39	301.81	302.2	303.87	302.81	303.04	302.5	303.56	302.5	303.66	302.11	303.19	303.93	302.91	301.8	302.41	303.06	301.6	302.37	302.6	302.42	302.8	304.18	302.53	302.66	302.41	301.84	301.99	304.11	303	302.16	303.31	303.31	303.24	301.61	303.6	302.55	302.9	302.35	302.58	303.33	302.55	302.8	303.08	302.49	301.32	303.24	302.45	303.07
325.19	324.44	324.58	324.24	324.27	324.65	324.67	324.28	324.13	324.88	323.86	325.19	324.91	324.45	325.46	325.02	322.77	324.28	324.27	324.09	324.65	324.91	325.52	323.84	324.06	324.87	324.15	325.53	323.68	325.39	324.72	325.83	324.45	324.44	324.08	324.99	323.8	324.53	324.75	323.87	324.58	322.72	323.56	324.09	324.64	324.67	326.24	324.87	324.55	324.98
307.84	310.26	309.67	309.86	308.14	309.14	307.83	308.3	308.64	309.34	308.48	308.9	308.62	308.89	308.69	308.26	309.51	309.32	309.04	309.41	307.45	307.86	308.43	308.35	308.25	309.54	308.19	308.69	308.01	309	308.02	309.97	307.93	307.99	308.04	307.99	309.44	309.18	309.06	308.22	308.62	308.67	308.43	307.99	309.6	307.59	308.32	309.29	309.04	309.43
307.91	306.96	307.65	306.22	306.92	308.02	307.33	308.02	307.18	306.17	306.48	308.57	306.56	307.23	307.05	306.67	308.07	308.84	306.39	308.13	305.97	307.32	306.49	307.08	308.06	307.74	306.92	306.96	308.06	307.79	307.89	307.43	307.19	307.21	306.54	307.75	307.53	307.35	306.98	306.55	306.93	307.54	307.95	307.29	306.45	306.37	308.44	307.82	307.69	308.39
296.43	296.61	295.49	295.05	294.27	295.45	295.53	294.92	294.36	295.96	296.2	295.5	293.96	295.16	295.63	294.77	295.56	294.77	294.4	294.73	294.7	294.34	295.5	294.92	294.89	295.54	295.97	293.79	295.07	295.55	295.08	295.05	294.31	294.25	295	295.41	295.3	295.14	294.83	294.01	294.14	295.37	294.63	295.19	294.25	295.74	296.42	294.64	295.8	294.61
314.96	313.95	314.57	316.58	315.73	313.95	314.08	314.85	315.11	315.72	315.7	314.01	315.55	314.42	314.96	314.24	315.61	314	315.87	314.93	315.55	313.98	314.98	315.3	316.71	313.65	315.06	314.38	314.71	315.56	313.71	313.94	313.89	316.33	314.76	315.28	314.61	314.72	315.15	314.65	315.99	315	315.82	315.08	314.95	314.81	315.4	314.3	314.82	315.71
319.23	319.98	318.63	318.11	317.37	319.05	318.65	317.81	319.44	319.18	317.79	317.9	318.83	318.22	317.94	318.15	318.15	317.03	318.35	318.87	318.64	318.45	319.73	318.59	318.35	319.02	318.94	319.56	319.58	317.59	319.88	317.62	319.62	318.45	319.21	318.46	317.46	319.85	318.1	318.59	317.73	318.97	318.76	317.6	318.37	317.83	319.29	316.97	318.12	318.65
308.52	308.13	308.74	309.38	309.02	310.18	310.33	308.61	308.01	310	309.83	309.11	308.99	308.25	308.9	309.94	308.76	307.35	308.75	308.24	309.04	309.26	309.8	310.25	307.61	310.58	308.7	308.75	309.92	309.82	308.1	309.18	307.79	307.94	310.08	309.51	308.17	309.86	310.12	309.33	309.76	308.95	309.38	308.05	309.57	308.48	309.09	307.22	308.75	309.03
312.98	312.9	311.64	312.63	312.38	312.7	313.29	313.32	313.34	313.21	312.84	312.19	311.49	312.61	313.04	312.97	312.96	313.02	312.51	312.48	312.83	312.32	313.07	312.6	312.69	312.4	313.14	312.99	312.79	312.86	312.98	313.29	313.09	312.73	313.4	313.05	313.37	313.76	313.3	312.04	313.02	312.01	313.47	313.73	313.53	313.12	314	312.96	312.56	313.11
303.8	304.32	304.79	303.45	303.42	303.26	303.93	302.79	302.29	304.01	302.81	303.38	303.19	303.14	303.51	303.45	301.67	303.55	302.51	303.65	304.19	304.15	304.67	304.93	303.77	303.87	303.64	302.28	303.04	302.3	303.13	303.49	304.47	303.07	303.43	303.18	302.3	303.44	303.39	303.7	302.81	303.75	303.05	302.91	302.87	304.32	303.84	304.41	303.51	303.57
315.82	315.16	316.49	317.3	315.77	314.59	315.54	315.25	315.09	315.68	316.08	316.16	315.92	316.06	315.43	315.62	316.71	315.66	315.98	315.53	315.36	315.82	315.45	316.05	314.85	315.63	316	315.85	315.93	316.71	315.81	316.75	315.7	315.39	315.65	315.7	316.88	315.74	315.31	316.53	317.62	315.81	315.12	316.4	315.38	316.3	316.11	315.34	315.51	316.59
313.22	312.99	312.25	312.49	312.78	313.29	311.58	313.13	313.26	313.3	312.91	313	313.71	312.74	314.44	312.34	313.06	311.97	313.56	313.07	313.53	313.74	313.62	314.18	312.99	313.39	312.28	313.18	312.81	313.87	313.8	313.32	312.76	313.98	313.7	312.45	313.44	313.53	313.48	312.5	313.42	312.49	311.94	312.81	313.47	312.54	313.87	313.27	314.47	314.59
318.62	320.03	318.92	317.07	319.35	319.14	318.93	318.97	318.44	318.87	316.46	318.75	318.15	318.04	319.23	318.88	318.84	317.56	319.31	318.18	318.37	318.99	319.99	318.83	319.2	318.62	317.94	317.45	317.77	318.86	318.09	318.77	318.36	318.34	319.59	317.13	317.42	318.42	319.64	318.61	317.78	317.19	318.54	317.81	318.14	318.32	318.11	317.62	317.54	317.82
328	327.54	327.42	327.34	327.89	328.81	327.74	328.03	328.79	327.54	327.48	327.08	326.19	328.26	327.92	328.28	327.31	327.64	327.48	327.21	328.67	328.97	328.26	328.42	327.59	327.21	327.08	327.19	327.78	327.86	328.55	327.44	327.94	327.49	327.11	328.72	326.54	328.19	326.7	328.38	328.79	326.76	325.27	328.58	327.21	328.46	328.04	326.98	329.02	327.03
302.82	302.97	301.66	302.19	301.58	302.23	301.73	303.19	301.99	302.67	302.18	302.33	302.1	302.68	302.62	302.12	302.31	303.82	301.78	302.38	302.32	302.24	302.95	302.18	302.62	303.19	302.19	302.69	302.37	302.64	300.99	301.7	302.85	301.66	303.28	303.14	301.89	301.63	301.65	302.47	302.66	303.33	302.93	302.64	301.98	303.05	303.7	303.54	300.29	302.31
317.5	316.52	316.7	316.51	316.63	317.98	316.62	317.73	315.82	317.25	317.78	317.24	318.12	318.45	316.83	317.7	316.75	316.38	317.57	316.45	317.84	317.31	316.9	317.71	317.04	318.55	315.23	317.58	317.86	317.01	317.06	317.92	316.95	316.95	316.73	316.64	316.76	317.79	316.6	317.56	315.82	316.75	316.98	316.51	316.06	317.81	317.62	317.47	317.2	316.03
309.09	309.21	310.89	309.3	308.31	309.76	308.69	310.63	309.05	308.97	308.01	308.75	309.17	308.48	309.55	308.93	309.48	308.74	309.01	309.17	309.55	308.58	308.57	308.41	308.96	308.52	308.72	308.49	308.96	309.27	308.56	308.66	309.33	308.95	307.85	309.66	308.6	309.27	307.93	307.87	310.22	308.98	309.4	308.24	309.68	308.75	308.75	309.31	309.09	308.65
316.9	315.65	314.75	316.76	316.14	316.2	315.03	315.77	315.26	315.31	316.51	314.81	316.4	315.39	314.92	315.62	315.1	315.36	314.85	316.1	316.33	316.71	314.88	316.18	316.68	315.72	316.05	316.21	316.23	314.59	315.94	316.28	315.99	315.73	316.36	316.14	316.48	316.3	315.72	314.76	315.68	314.91	315.77	316.67	315.54	317.08	316.29	316.42	315.17	316.2
302.37	303.16	302.85	302.55	301.27	303	301.73	303.42	304.18	302.16	302.81	303.16	303.14	303.48	302.7	303.34	303	302.93	303.03	302.46	302.28	302.85	302.67	302.48	301.87	303.14	303.25	303.52	302.14	302.88	303.7	303.22	302.08	302.51	302.94	302.16	302.46	302.13	302.81	302.73	302.29	302.39	302.87	302.71	303.53	302.18	303.12	302.34	302.54	303.06
301.59	301.61	301.17	301.64	300.66	301.36	300.83	301.17	300.7	300.4	300.42	300.77	301.92	300.96	300.99	300.55	300.76	299.99	302.9	301	301.06	301.91	301.02	301.01	302.84	299.68	301.71	301.29	300.54	300.61	299.31	300.29	301.57	301.95	302.07	299.8	300.66	301.17	302.16	300.64	300.68	301.28	300.75	300.48	302.58	301.52	300.39	301.42	301.66	301.25
296.42	296.07	297.15	297.69	296.6	297.41	296.31	294.96	296.95	297.42	296.49	297.47	297.3	295.9	296.21	296.6	296.79	295.74	296.26	298.09	296.37	296.69	296.73	297.42	297.31	296.64	297.61	295.55	296.89	297.46	296.74	295.16	296.25	298.57	297.62	297.16	297.2	296.05	296.15	297.04	297.64	296.6	295.61	296.42	297.95	296.76	297.29	297.1	297.79	296.17
293.5	293.78	294.44	294.07	294.47	293.42	292.97	293.27	293.05	293.26	293.36	293.09	294.48	294.65	293.99	292.99	294.32	293.04	294.3	293.48	294.44	293.93	293.45	294.03	294.02	293.19	293.36	294.64	294.17	293.79	293.96	295.23	292.99	293.24	294.77	294.31	295.98	294.29	294.09	293.85	294.36	293.98	294	294.09	292.96	293.91	293.92	293.99	293.64	295.03
319.57	318.36	318.76	318.56	318.26	318.37	318.1	318.56	319.59	318.88	318.26	317.95	319.34	318.08	318.84	318.47	318.28	316.75	317.32	319.01	318.94	317.73	317.42	318.77	319.52	318.72	318.83	318.23	319.27	318.8	318.79	317.34	318.73	317.27	318.79	317.93	318.15	318.84	319.28	318.46	318.04	319.84	317.7	317.95	318.34	317.51	318.34	318.87	317.56	318.38
326.93	328.26	327.91	328.79	328.24	328.44	328.28	327.83	327.78	328.47	329.02	328.01	328.48	328.44	328.53	328.29	327.42	328.82	328.82	328.21	328.66	328.18	327.37	327.23	327.78	327.29	328.16	328.15	328.33	328.74	326.74	326.88	328.25	328.58	328.34	328.34	327.16	327.17	327.87	327.75	328.35	327.63	327.03	328.42	328.31	328.46	326.57	328.33	327.52	328.09
315.74	315.09	315.12	315.07	314.15	314.1	313.86	315.49	314.81	314.92	315.37	314.39	315.39	314.95	315.91	313.68	315.8	315.3	314.88	313.7	315.52	314.32	314.69	313.85	315.37	316.03	314.75	314.99	315.54	314.8	315.29	315.1	314.58	315.46	316.55	314.81	314.26	314.43	315.68	313.9	315.71	315.15	314.06	314.95	315.16	314.62	315.95	316.2	314.23	315.12
304.13	303.47	304.39	303.46	303.32	304.4	303.99	304.22	304.37	303.83	304.16	304.19	303	303.89	304.45	304.39	303.87	303.4	302.87	303.4	303.79	303.58	303.7	302.76	302.54	303.07	303.74	302.91	304.36	303.54	303.27	303.18	301.75	303.21	302.98	303.45	303.15	303.59	303.17	304	303.99	303.48	302.69	303.89	303.98	303.35	303.17	304.59	305.42	303.34
314.59	313.1	312.16	313.41	313.75	314.35	312.44	312.62	313.32	313.62	313.21	313.44	313.96	312.93	314.04	313.88	313.07	313.27	312.88	313.38	313.78	314.05	312.49	312.98	313.65	313.87	313.59	314.7	313.32	313.41	314.33	313.69	314.53	313.76	312.5	313.57	314.63	313.19	313.23	312.68	312.24	314.2	313.62	314.01	312.88	314.05	313.35	314.11	313.09	313.5
296.85	295.6	296.79	295.6	298.05	296.83	296.38	298.01	297.46	295.87	296.72	296.09	296.23	296.01	297.01	296.67	295.75	295.92	296.78	296.96	296.85	298.32	296.97	298.25	297.42	297.09	297.51	296.39	296.93	296.08	296.25	296.38	296.26	296.11	296.36	297.01	297.21	297.18	297.09	297.42	297.23	296.48	295.56	296.65	296.64	296.3	296.85	296.6	296.43	297.23
303.34	303.37	303.52	303.28	302.53	302.75	302.75	303.34	303.61	302.97	302.47	302.8	302.87	303.31	304.23	302.5	302.47	303.95	303.09	303.22	302.56	303.98	302.6	302.63	304.13	301.68	303.15	302.84	303.15	303.33	302.48	303.12	301.63	302.38	303.11	303.3	304.25	302.98	302.72	303.01	303.05	303.56	303.02	302.55	303.46	304.17	304.29	302.6	302.35	302.04
317.57	317.19	317.41	316.64	316.27	316.68	315.91	318.75	317.17	317.61	316.74	317.42	317.17	317.81	317.79	317	316.64	316.7	316.99	317.43	317.74	316.73	316.81	317.27	315.98	318.17	318.29	317.39	318.04	317.34	316.91	316.22	317.43	318.3	317.05	316.96	316.72	316.05	317.57	316.31	317.58	316.88	318.04	317.45	317.51	316.43	317.44	318.72	316.49	316.56
307.18	308.12	306.72	305.78	307.84	307.2	305.49	306.24	305.6	308.19	306.25	306.55	306.67	306.29	305.4	305.21	306.55	305.99	305.28	306.28	306.9	306.18	306.4	305.05	306.6	305.54	307.3	306.16	305.56	305.75	306.97	305.35	306.08	305.84	305.28	305.79	306.23	306.22	306.79	306.17	305.99	306.42	307.14	306.37	306.4	305.96	305.59	306.04	305.92	306.27
312.71	311.26	314.19	311.51	312.04	312.76	312.92	312.24	312.74	313.13	312.51	311.58	311.83	313.07	311.96	312.21	311.21	313.13	312.92	313.11	312.04	312.8	311.9	312.93	312.1	313.23	313.07	312.15	312.07	313.23	312.42	311.95	312.09	312.41	313.09	311.18	313.47	312.25	311.24	313.32	313.23	312.54	313.01	311.69	313.17	312.68	311.86	312.47	313.41	311.88
316.11	314.68	315.77	315.77	315.51	315.76	316.64	315.09	316.01	314.36	316.43	315.81	314.71	315.01	315.59	315.61	315.96	315.95	315.9	315.73	315.94	316	315.83	315.36	314.94	315.99	315.13	317.25	316.65	315.68	315.71	316.7	315.82	314.96	316.29	316.26	315.63	316.06	316.13	315.24	316.25	314.72	315.94	315.75	315.57	316.3	316.48	316.1	315.17	315.46
296.56	296.99	298.56	297.14	297.15	296.6	297.05	296.38	297.57	296.38	296.46	297.09	296.67	296.25	296.03	297.27	297.15	296.38	296.1	295.93	296.64	298.25	296.11	296.56	296.1	295.99	296.89	297.19	296.88	296.51	295.72	296.37	295.84	295.82	297.73	295.49	296.52	297.75	296.85	297.88	296.28	297.27	296.76	297.16	294.82	296.73	296.03	296.8	296.72	296.59
300.47	301.06	300.27	301.75	300.94	299.37	302.99	301.93	301.12	300.2	300.37	301.5	301.95	301.33	301.48	301.38	300.89	300.01	300.29	300.94	301.9	299.24	301.69	300.96	301.58	300.33	300.38	300.15	300.47	301.31	300.47	302.31	300.03	301.16	300.08	302.05	301.5	301.24	301.94	302.27	301.69	301.91	299.12	301.64	301.43	300.96	300.88	300.7	301.94	302.55
299.74	302	302.14	300.68	299.89	301.68	300.97	300.55	301.95	300.68	300.76	300.63	302.37	301.56	300.32	301.58	300.57	300.66	302.11	300.49	302.04	301.29	301.45	300.45	302.15	301.38	300.96	300.45	300.12	300.68	301.94	300.76	301.05	300.65	301.77	300.82	301.11	301.16	301.59	301.56	301.98	301.12	300.56	300.63	300.64	302.6	302.2	302.89	300.66	301.29
312.18	314.17	312.6	312.22	312.53	313.53	312.48	312.06	314.41	312.75	313.28	313.58	313.43	312.47	314.03	311.67	312.35	312.42	313.7	311.88	312.63	311.86	312.02	314.09	313.03	312.91	311.8	312.84	313.62	312.92	313.25	312.89	312.88	312.92	313.34	314.65	313.53	313.51	312.39	312.82	312.42	314.14	313.11	313.51	312.5	313.21	314.56	313.6	313.08	312.75
317.14	316.96	317.33	316.47	317.04	316.7	317.6	317.65	317.43	318.06	317.36	317.89	317.53	317.14	316.65	316.94	317.75	317.34	317.62	316.42	316.48	316.5	317.21	316.78	317.29	316.33	318.19	317.62	317.92	317.43	316.97	317.76	316.93	316.53	317.96	316.94	315.82	316.64	317.61	316.33	317.26	317.15	316.31	317.44	317.91	316.7	318.79	316.61	318	317.24
304.55	304.18	304.17	303.35	303.47	304.16	304.09	302.51	302.13	303.36	303.99	302.75	302.34	303.06	303.51	303.15	301.63	303.87	302.82	303.01	304.13	304.19	303.42	302.63	303.14	303.25	304.13	303.62	303.76	304.29	303.6	304.62	303.14	303.19	303.81	304.04	303.1	303.1	303.74	305.61	303.4	302.59	302.75	302.19	303.26	303.23	303.67	302.3	303.81	304.2
294.84	294.65	294.14	294.13	293.6	294.68	293.59	295.31	294.63	293.16	294.47	292.31	293.14	294.09	294.25	295.33	292.89	292.57	294.89	293.1	294.76	295.44	294.45	294.36	293.87	294.72	294.21	293.86	294.89	293.95	293.61	294.17	293.73	293.62	294.23	293.16	294.24	294.15	292.58	293.73	293.07	293.06	293.72	293.27	295.56	294.17	294.05	294.81	294.79	294.07
305.41	306.42	305.1	305	305.03	304.5	304.62	306.37	305.4	304.75	305.27	306.32	304.45	304.71	304.84	305	304.98	305.82	304.72	305.48	306.19	305.56	306.21	304.98	305.54	304.26	305.66	306.28	306.05	304.97	304.93	304.65	305.5	305.66	306.03	305.32	305	306.03	305.08	304.12	305.17	305.68	304.27	305.24	305.44	305.95	305.02	305.24	306.74	304.16
295	294.72	294.36	294.4	295.28	293.62	295.03	294.19	296.19	294.3	294.75	294.13	295.19	295.01	295.45	295.59	295.78	293.94	294.78	294.55	296.62	295.54	294.41	295.4	295.26	294.85	295.38	294.84	295.65	295.68	295.13	297.01	295.36	294.95	295.84	294.71	295.76	295.88	295.22	296.18	294.01	295.31	295.37	295.17	294.91	295.04	295.66	295.5	293.88	294.16
319.09	317.81	318.38	318.36	318.13	317.72	318.69	319.45	318.24	319.29	319.48	317.38	317.39	318.19	318.73	317.84	318.66	318.27	317.73	318.69	317.49	317.91	318.16	318.36	317.99	318.29	318.96	317.51	318.56	317.25	318.1	318.01	318.35	318.37	318.22	318.36	318.53	318.91	317.72	317.38	317.7	318.18	318.1	317.52	318.21	316.67	317.77	318.79	317.81	318.07
305.61	305.58	306.2	305.89	305.59	305.08	305.98	305.76	305.72	303.47	305.64	304.14	304.49	305.98	305.55	305.31	305.88	305.94	306.1	306.5	304.77	304.94	307.76	305.7	305.04	304.79	305.01	305.71	306.77	305.87	304.93	306.85	305.78	304.61	304.56	305.61	305.11	305.09	305.83	306.39	304.79	304.85	304.73	305.17	305.77	303.48	304.84	303.85	305.97	306.15
299.86	301.04	299.36	299.64	301.37	299.76	299.64	300.3	300.14	299.24	299.17	299.62	300.02	300.9	299.59	300.09	300.51	300.99	299.38	300.33	301.17	298.6	301.47	300.52	300.46	300.75	300.32	300.69	300.07	299.87	300.78	300.61	299.63	300.42	299.69	300.01	299.83	300.12	299.19	300.9	300.3	300.51	299.27	300.37	301.32	300.85	298.08	297.96	299.67	300.03
304.78	306.3	305.48	306.03	305.44	305.35	304.79	306.18	305.47	305	304.96	305.98	305.6	305.24	305.08	304.21	305.54	304.71	304.72	307.12	304.6	306.12	306.08	305.02	305.03	305.36	306.1	305.13	306.2	305.53	304.6	304.53	305.02	305.12	305.17	305.93	305.12	304.4	305.81	306.27	306.77	305.06	305.6	305.59	304.12	306.15	305.14	305.39	305.42	304.17
324.58	325.17	322.66	324.26	324.58	326.04	324.72	325.04	324.4	324.84	323.54	325.38	324.49	323.29	324.94	324.38	324.59	324.46	323.88	325.53	325.31	324.36	324.34	324.46	323.76	323.88	323.51	324.27	324.97	324.1	325.89	324.29	324.3	324.39	325.96	324.17	324.3	325.23	325.63	324.58	325.6	324.8	325.27	323.99	325.48	325.09	324.65	325.95	323.78	324.55
328.24	329.36	328.26	329.51	327.92	329.63	328.19	329.2	329.1	328.04	330.35	328.4	327.85	327.98	328.2	329.55	328.28	330.32	328.8	328.31	327.95	327.91	329.19	326.71	329.54	328.56	327.12	328.34	328.1	328.2	329.57	329.26	329.26	328.57	327.36	328.72	328.2	327.84	328.85	328.03	327.99	328.6	328.93	328.37	329.46	330.18	327.78	329.11	327.75	328.79
303.13	304.25	303.09	302.34	304.14	301.88	302.14	303.12	302.99	302.62	303.17	303.75	303.75	302.52	303.24	304.8	303.85	303.02	303.56	302.45	303.08	303.11	303.17	304.13	302.24	303.57	304.12	304.13	302.7	303.33	304.96	303.3	302.26	303.8	303.79	302.44	303.17	304.13	302.81	302.16	304.48	302.67	303.44	303.45	302.65	302.86	303.84	302.76	302.77	303.77
312.89	313.23	313.64	312.97	311.58	312.75	312.72	312.83	312.95	313.43	313.22	312.41	311.4	312.6	311.86	313.03	311.17	311.5	312.37	312.18	312.62	313.61	312.18	312.29	314.19	312.62	313.1	312.42	313.61	311.87	313.04	313.86	311.69	313.37	312.88	312.34	313.46	311.6	313.11	313.26	312.79	312.33	311.85	312.8	313.31	313.17	314.41	313.46	312.77	312.15
317.35	319.07	318.65	318.11	319.05	318.75	319.02	318.05	318.01	317.6	317.82	320.02	318.19	318.77	318.39	318.84	317.6	318.83	317.88	319.01	319.28	318.72	318.33	318.82	318.81	318.48	318.44	317.42	318.71	317.51	318.76	318.93	318.31	319.07	319.09	318.78	318.41	318.97	317.7	318.05	319.43	317.84	318.71	318.78	319.1	318.78	320.05	318.99	318.79	318.96
315.3	316.05	314.49	315.1	314.25	315.18	315.05	314.76	315.18	315.12	315.86	314.44	315.03	315.09	314.96	315.07	315.65	314.86	315.54	314.63	314.51	315.43	314.47	314.67	315.41	315.83	313.34	314.94	314.82	314.54	314.94	314.85	313.88	315.67	314.53	315.43	315	314.55	315.24	314.71	315.81	314.49	313.74	314.81	314.85	314.69	314.46	314.45	314.93	315.5
314.98	316.39	314.98	316.74	316.36	315.86	316.63	315.84	316.93	317.35	317.13	315.39	317	316.71	315.18	316.26	317.09	316.03	316.44	316.92	315.93	316.94	316.51	316.91	317.75	316.34	316.95	316.47	317.89	318.4	318.01	316.87	317.67	316.71	316.61	317.09	317.43	315.66	315.48	317.02	316.34	316.99	316.29	317.35	316.81	317.09	315.37	315.23	317.62	316.17
323.76	325.97	325.44	325.23	326.96	324.89	325.97	326.76	324.83	325.76	324.55	325.63	325.41	325.38	325.41	324.18	325.17	324.92	326.02	326.17	325.86	327.07	325.88	324.28	326.12	325.87	325.43	325.44	324.8	325.49	325.47	324.95	324.67	324.59	325.25	324.54	325.84	324.46	325.62	326.13	325.52	324.14	323.99	325	325.63	326.07	326.07	326.11	326.58	325.76
318.4	317.43	318.01	318.22	316.86	318.97	316.96	317.97	318.41	317.32	316.83	319.3	318.41	318.13	316.82	317.93	317.94	318.45	318.16	317.02	318.18	317.61	319.19	318.81	317.91	317.58	318.36	318.83	318.3	318.09	317.72	318.36	318.9	317.89	318.7	317.19	318.12	316.47	318.04	318.52	317.14	317.17	317.87	318.98	318.32	317.16	317.26	316.63	318.68	318.45
314.79	314.62	313.42	312.66	313.34	313.17	313.29	312.68	312.83	313.35	313.62	312.78	312.99	314.19	313.61	313.4	314.5	313.25	314.46	314.08	312.69	313.93	312.15	313.78	313.66	311.75	313.32	312.42	313.13	313.81	313.88	313.96	314.16	313.33	312.74	313.14	312.62	312.58	312.44	313.81	313.71	312.6	314.63	314.24	312.57	311.99	314.15	313.16	313.39	314.29
325.91	324.52	325.01	326.11	325.58	325.24	325.14	324.96	325.55	326.73	326.18	325.34	325.49	325.62	324.4	325.82	326.27	325.17	324.96	325.74	325.84	324.93	324.52	325.06	324.1	326.18	324.19	324.9	325.04	323.92	324.09	324.94	324.76	324.54	324.93	324.52	324.96	324.46	324.46	324.89	326.62	326.07	324.52	325.8	325.04	325.56	325.98	323.99	324.91	326.41
327.67	326.88	328.11	327.62	327.09	328.43	327.18	327.79	327.52	327.02	328.05	327.92	328.75	327.59	327.15	327.08	327.41	327.34	327.99	327.62	328.34	328.3	327.06	328.19	327.52	326.05	327.92	328.36	327.57	327.97	328.19	327.77	327.63	327.75	326.42	328.25	328.92	327.56	328.01	328.64	328.37	327.21	327.92	327.53	328.36	327.27	327.9	328.46	328.17	327.36
313.87	314.6	314.2	312.65	313	312.95	314.63	313.84	314.65	312.9	313.67	313.4	313.19	312.71	313.75	314.15	313.53	313.69	313.14	313.36	313.66	313.83	314.12	314.11	314.17	313.4	312.79	313.07	314.02	314.19	312.86	315.08	313.19	314.58	313.65	314.51	311.52	313.87	314.41	313.19	314.37	312.99	313.62	313.2	313.21	314.52	313.97	315.12	313.55	312.52
303.98	305.06	303.4	304.75	304.93	305.33	303.73	304.11	304.17	304.04	304.31	305.18	303.52	304.85	304.43	304.83	303.01	303.74	304.86	305.39	304.11	303.2	304.42	305.08	304.4	305.05	304.55	305.23	304.13	304.04	304.86	305.69	304.92	304.65	305.2	304.1	305.39	304.46	305.06	304.91	304.96	302.54	304.6	304.64	304.53	303.83	305.05	303.79	304.55	305.86
316.85	316.52	316.98	316.31	317.18	317.08	316.43	316.87	317.2	317.18	316.9	316.29	315.3	316.44	316.41	316.14	317.06	316.94	317.08	316.54	316.64	317.07	317.39	315.92	316.76	315.51	317.2	317.8	316.16	317.05	316.38	317.22	316.52	318.56	315.66	317.12	316.54	316.29	316.19	317.4	315.79	316.24	316.65	316.26	318.11	316.1	317.19	316.55	317.06	316.62
293.84	293.18	293.94	293.89	293.12	293.98	294.74	293.9	294.66	293.66	294.58	293.93	294.26	294.16	295.11	294.18	294.26	296.36	294.71	293.09	294.45	293	293.75	293.96	294.77	293.52	294.46	293.92	294.96	294.51	295.61	293.54	294.19	294.85	294.42	293.6	294.91	295.16	293.58	295.78	294.35	294.72	294.58	293.56	294	293.96	293.05	293.88	293.18	293.76
304.12	303.81	304.84	305.53	304.88	304.91	304.84	305.35	304.6	305.09	305.86	304.56	303.03	304.86	305.03	304.91	305.35	304.4	305.24	302.96	304.73	304.57	305	305.48	304.82	304.14	304.39	303.43	305.03	304.25	304.83	304.47	305.43	303.23	304.26	305.16	305.41	305.82	305.29	304.42	303.43	305.06	305.88	304.73	304.2	304.81	303.8	305.23	304.12	303.47
311.62	310.97	311.36	311.93	312.09	311.77	312.39	311.27	312.15	311.46	312.93	312	311.82	311.88	311.87	313.72	312.12	312.63	312.24	311.92	313.3	312.08	310.71	312.58	312.56	311.55	311.38	314.23	312.07	312.27	312.53	312.11	311.74	311.65	311.74	311.36	312.54	312.7	311.83	311.85	313.41	312.14	312.21	312.67	311.97	311.6	310.88	310.51	312.36	312.13
314.75	313.42	314.58	313.46	314.76	313.95	313.33	313.7	314.56	314.19	314.05	313.83	314.41	313.61	313.08	314.33	314.32	312.63	314.15	314.1	313.33	314.42	313.97	315.04	313.94	313.57	314.69	313.53	315.18	313.5	313.18	314.09	314.55	314.45	313.41	313.83	313.47	314.54	313.2	313.92	315.22	314.42	314.23	314.48	314.78	315.2	315.21	313.04	314.94	313.41
313.21	311.44	311.54	311.49	311.14	311.64	311.38	312.22	311.85	312.06	311.67	311.78	311.97	310.49	312.15	312.05	310.88	311.08	311.5	311.63	311.01	310.95	311.11	310.05	311.75	312.61	311.64	311.5	312.07	312.19	310.81	311.35	311.76	311.85	310.95	311.74	310.8	310.96	311.74	312.47	311.11	310.43	312.82	311.24	311.75	310.87	312.34	312.05	311.75	310.36
303.27	304.04	304.4	304.29	304.96	303.71	304.76	304.14	303.48	304.67	305.14	304.18	303.31	303.4	305	303.7	304.68	303.43	304.73	304.41	304.91	303.54	305.49	305.14	304.35	304.45	303.69	304	304.35	305.04	304.24	304.09	304.05	303.2	304.22	304.85	304.64	304.05	304.52	303.89	305.02	306.13	304.81	302.33	304.62	304.43	303.44	303.75	305.2	302.71
303.26	303.29	301.76	303.27	303.59	301.37	302.52	302.08	303.8	302.01	302.99	303.11	303.26	302.74	303.8	302.75	303.29	302.32	302.4	301.6	301.69	303.72	302.85	301.62	302.3	302.14	303.4	303.16	302.07	301.84	302.36	301.98	302.87	302.74	302.76	302.13	302.4	301.43	303.31	303.38	302.6	302.43	302.8	303.42	303.73	302.46	301.78	302.52	302.88	303.16
328.06	326.7	327.08	327.01	327.82	327.72	327.89	328.2	327	326.85	327.4	326.62	327.17	327.04	326.48	326.26	327.66	327.26	328.23	326.59	326.89	326.15	327.12	327.04	327.41	325.4	327.16	328.38	327.95	326.64	326.17	327	325.9	327.84	326.51	326.57	327.8	326.78	328.22	326.8	328.44	327.35	327.71	326.37	327.34	326.91	326.34	326.15	326.86	327.07
294.14	294.26	293.65	294.72	295.87	293.89	295.52	294.44	293.77	294.71	292.77	293.69	294.53	293.61	292.94	293.82	295.67	294.5	294.66	294.48	294.89	294.51	295.22	294.33	293.39	293.27	294.09	293.33	294.71	293.84	294.37	293.37	294.22	293.9	293.5	294.73	293.16	293.96	294.25	294.65	295.16	294.16	293.66	293.67	293.43	293.46	293.8	293.58	293.51	294.36
323.77	324.68	324.78	325.47	324.38	325.51	325.14	324.87	324.47	324.32	324.72	323.92	324.97	324.73	324.4	324.32	322.86	324.53	323.68	324.01	324.1	323.66	324.56	324.75	324.37	324.21	325.34	323.62	323.51	325.86	325.21	323.58	324.92	324.67	326.24	325.39	325.63	324.88	324.86	323.4	324.38	324.53	325.61	324.98	324.81	324.06	323.93	324.2	324.55	324.14
293.62	294.77	294.72	293.68	294.26	294.17	294.24	294.1	293.32	293.73	295.28	294.7	295.03	296.08	294.02	294.46	294.54	294.14	294.25	293.83	293.57	293.83	294.44	294.83	293.87	294.82	294.15	294.74	293.25	295.17	293.96	292.22	294.39	295.64	294.27	293.25	292.92	295.08	294.68	294.37	295.39	293.39	294.82	293.95	293.64	294.86	295.02	294.85	294.02	293.64
313.94	313.87	313.74	314.28	315.37	313.38	312.58	313.12	313.61	312.65	313.2	314.09	314.71	314.16	314.8	314	314.01	315.04	313.96	313.75	314.36	314.05	314.3	313.91	314.09	313.42	314.33	313.6	314.66	314.1	313.2	312.4	313.37	314.3	313.26	314.22	314.15	312.22	314.41	313.17	315.38	313.46	313.91	313.93	313.09	313.06	313.4	312.86	313.78	312.52
328.38	328.54	329.02	327.72	330.02	329.84	327.76	329.98	328.73	328.84	328.58	328.68	328.84	328.94	329.8	329.08	327.55	329.06	328.18	328.57	329.22	329.29	329.68	329.26	328.02	327.95	328.94	328.22	327.96	329.03	329.41	327.61	328.54	328.6	328.89	329.1	329.36	329.65	328.92	327.83	328.54	328.25	327.49	329.56	328.41	327.14	329.3	328.59	327.98	328.27
301.76	301.41	300.49	301.44	300.4	301.72	299.83	301.2	301.15	300.94	301.85	301.97	301.64	300.68	301.38	300.86	300.71	302.54	300.73	301.3	300.13	301.06	301.73	300.91	301.37	301.36	301.6	301.3	300.66	300.83	300.91	301.35	301.07	301.34	301.73	300.92	300.94	302.01	301.35	300.71	300.27	301	300.43	300.69	299.7	300.89	299.89	300.15	300.35	302.01
317.63	318.22	318.12	318.1	318.21	320.05	319.31	318.93	317.81	318.89	318.67	317.53	318.7	318.41	318.29	317.9	318.09	319.11	317.91	319.03	320.02	318.42	319.77	318.19	318.16	317.7	318.18	318.17	318.57	318.45	319.18	317.79	318.52	319.22	318.95	318.72	318.99	318.96	318.97	319.87	318.48	318.88	318.91	318.82	319.38	319.17	319.24	317.55	318.36	317.83
317.06	317.82	317.62	318.64	317.3	318.1	318.15	317.52	318.51	317.71	319.26	318.86	318.51	317.94	317.33	318.33	319.02	317.63	318.53	317.78	318.61	318.97	317.5	318.34	318.3	318.28	317.7	318.73	317.56	318.88	318.19	318.51	318.67	317.94	318.13	317.79	317.67	316.99	317.85	317.98	317.96	318.76	318.23	318.49	318.57	317.55	318.64	317.12	319.42	318.75
316.55	316.11	315.67	314.65	317.05	315.7	316.56	315.14	315.7	316.4	316.41	315.09	315.51	315.67	317.07	315.89	315.92	315.59	315.75	315.75	315.72	316.3	316.82	315.87	315.11	315.78	317.28	315.37	315.03	316.07	315.77	316.27	315.71	315.81	315.92	316.85	315.96	315.24	315.18	316.52	315.82	316.14	315.44	316.87	316.35	315.21	316.5	316.03	315.32	315.65
305.64	303.67	304.51	304.12	304.15	304.1	303.59	304.78	304.06	304.16	305.62	305.49	303.84	304.78	304.3	305.33	304.67	303.85	305.35	304.23	304.35	304.69	302.52	304.14	304.77	304.23	304.57	304.65	305.04	304.59	304.86	304.46	303.26	305.59	304.32	305	304.21	305.08	303.99	304.11	304.82	305.03	302.64	305	304.01	305.83	303.61	305.81	304.94	305.4
327.17	329.57	329.16	327.29	328.8	328.2	328.53	328.67	328.9	328.3	328.29	328.53	328.04	329.53	327.96	329.04	329.39	329.93	329.7	328.31	328.48	328.56	327.75	327.73	328.37	329.81	329.15	330.02	329.6	328.34	328.25	329.21	327.83	328.95	327.88	329.3	328.31	327.82	327.97	328.18	330.01	328.93	328.12	329.04	329.44	328.24	328.18	327.58	327.79	329.33
299.99	300.32	300.35	300.4	299.67	299.5	300.4	300.9	300.71	299.66	299.84	297.9	299.93	298.99	298.63	298.78	299.91	300.2	300.33	300.16	300.22	300.69	300.04	301.38	299.51	301.59	300.44	298.84	301.35	299.18	299.42	299.41	298.31	300.51	299.74	299.75	300.89	300.37	299.96	299.82	299.83	299.36	300.03	300.13	300.02	299.68	300.37	299.85	300.71	300.16
313.57	314.54	314.57	314.86	314.77	315.45	315.24	315.88	313.83	314.4	315.4	314.16	316.14	314.82	315.08	313.03	314.17	315.29	314.69	314.77	315.39	314.15	314.74	315.51	314.65	315.73	313.89	316.35	314.65	314.94	315.26	314.65	313.34	315.21	315.36	314.01	313.9	315.12	313.47	315.48	314.12	314.01	314.45	314.21	314.5	314.35	314.28	312.9	313.79	314.69
294.02	293.37	293	293.77	295.08	292.6	293.97	294.53	292.7	294.1	293.38	293.42	293.64	292.93	293.84	294.25	293.75	296.15	294.48	292.5	294.08	294.34	292.79	293.38	293.35	293.93	294.11	293.71	293.91	294.45	294.31	294.38	294.28	293.22	293.77	293.71	293.39	295.19	293.71	293.4	294.82	294.48	293.67	294.25	293.36	293.76	293.77	294.78	294.33	293.49
314.08	313.2	312.97	313.12	312.41	312.8	310.9	313.49	311.51	314.5	313.52	312.35	313.4	312.74	313.6	314.9	312.47	313.81	312.28	314.14	312.49	312.97	313.85	312.48	314.63	314.03	313.22	314.01	312.83	311.39	312.74	313.31	313.24	312.28	313.2	313.81	312.56	313.04	313.36	313.61	313.01	312.8	312.87	313.09	312.88	313.7	313.15	313.63	313.32	312.6
328.41	327.59	327.58	328.2	327.81	327.89	327.72	328.32	328.32	327.53	327.66	327.57	328.35	327.8	327.54	328.17	327.96	327.89	328.16	328.15	327.72	327.24	328.86	327.2	327.72	328.05	327.8	327.92	327.95	328.51	327.57	327.67	328.63	327.11	328.14	327.44	327.89	327.6	328.07	327.14	328.03	328.75	328.14	326.97	329.56	327.97	326.68	328.32	327.4	326.94
323.76	325.47	324.36	325.91	323.15	324.47	325.86	325.42	323.89	323.57	324.82	325.61	325.26	324.08	324.55	323.57	324.98	323.53	324.16	324.68	325.14	324.53	325.13	324.72	324.81	325.42	324.26	324.46	325.01	325.57	324.66	324.06	324.8	323.91	324.31	325.38	325.17	324.43	326.74	323.66	324.28	324.79	324.72	323.35	325.39	325.66	324.45	324.43	324.05	324.4
305.53	307.04	306.53	307.22	305.28	306.69	306.87	306.4	305.92	306.39	306.06	304.85	306.81	305.66	306.65	305.56	306.12	305.57	305.3	306.31	306.1	306.19	305.71	306.08	306.14	306.5	306.14	306.58	306.74	306.83	306	306.64	306.15	305.51	306.23	306.21	305.5	305.91	305.85	305.64	306.21	304.75	305.64	306.41	305.14	305.63	305.73	305.56	305.79	306.54
306.18	306.2	306.4	306.53	304.8	305.21	305.8	306.66	305.85	307.68	304.94	304.94	306.87	305.76	305.6	306.63	305.18	305.87	306.9	306.59	306.86	307.72	305.86	306.76	306.86	306.03	305.7	306.91	307.96	305.49	305.88	305.37	306.63	306.05	305.58	306.03	306.47	307.05	305.11	306.84	306.9	306.15	305.02	306.06	306.12	306.68	306.29	306.26	305.33	306.71
307.3	303.66	305.5	305.39	305.21	307.9	306.67	305.27	306.35	307.04	306.96	305.37	305.06	307.18	304.6	306.18	305.88	305.94	307.54	307.43	306.26	305.84	307.18	305.98	305.74	306.67	306.03	307.23	305.45	306.24	306.06	306.22	306.74	307.28	307.6	305.29	306.87	306.3	306.18	305.47	306.06	305.84	306.03	305.13	306.02	306.09	306.49	306.66	305.82	307.06
297.7	296.79	296	297.55	298.42	296.93	296.83	296.17	295.3	297.17	297.75	296.3	296.84	296.06	297.79	297.49	295.31	297.16	297.25	297.46	297.2	296.44	297.66	296.98	297.52	295.78	296.94	297.17	298.24	295.97	296.94	296.21	297.06	296.67	297.39	297.49	297.43	296.14	297.37	297.06	296.27	295.95	297.7	297.44	296.22	297.15	297.04	296.23	296.22	296.31
308.65	309.13	309.35	307.97	308.56	307.56	308.5	308.87	307.68	308.84	308.33	308.5	309.61	308.07	307.56	308.9	308.52	309.02	309.06	309.27	309.21	309.7	309.36	309.15	308.38	308.65	309.61	308.54	309.33	309.36	307.69	309.14	309.38	308.51	308.69	309.05	308.13	308.7	309.72	309.59	309.23	309.42	307.45	308.11	308.93	308.83	309.31	309.47	307.87	309.1
306.28	306.55	307.76	305.82	307.11	305.69	305.35	307.4	305.97	306.16	307.04	307.65	306.47	307.44	307.23	306.48	307.17	306.81	306.77	306.81	306.5	305.68	307.13	306.3	306.22	307.63	307.27	306.37	306.76	307.3	307.25	307.35	307.49	306.23	307.41	306.52	306.26	305.47	307.24	305.96	307	305	306.22	306.39	306.84	305.89	306.58	306.21	306.07	306.23
299.52	300.4	300.94	300.92	299.51	301.01	299.35	300.74	299.92	300.6	299.97	300.05	298.83	299.56	299.65	300.41	300.16	300.75	299.87	299.73	299.74	300.02	298.66	299.14	299.4	299.34	300.52	300.38	299.46	299.65	299.61	299.66	299.3	298.88	300.87	299.89	300.89	299.54	299.59	300.9	300.45	299.46	300.18	300.08	300.41	299.76	299.67	299.9	299.73	300.97
304.58	307.21	305.97	306.43	305.07	305.63	304.88	304.87	306.55	305.43	305.67	305.03	305.19	304.29	303.98	306.45	305.43	305.67	305.4	305.57	303.91	305.42	305.81	304.95	305.2	305.04	305.84	306.08	305.31	304.9	305.23	305.2	304.83	305.73	304.65	306.02	304.74	305.04	304.78	304.87	305.49	306.03	305.06	304.87	305.19	305.34	305.66	305.31	305.31	304.81
312.7	311.6	311.46	312.33	313.62	313.84	312.99	310.71	312.47	313.38	312.41	313.51	313.1	312.42	312.28	312.75	312.36	312.31	313.59	312.9	310.47	313.11	313.79	311.72	313.44	311.73	312.31	312.7	311.3	312.2	311.16	313.62	311.78	310.96	311.85	313.95	314.06	312.7	312.51	312.92	313.49	313.84	310.37	313.09	313.84	312.33	312.85	312.18	312.43	312.51
305.95	305.28	306.49	305.6	305.41	305.96	305.78	306.4	306.88	306.31	306.21	305.36	306.59	306.28	305.56	306.25	305.27	306.64	306.78	305.22	306.77	305.05	307.19	306.94	306.66	305.78	305.84	306.75	306.72	306.02	304.08	306.69	306.73	306.47	307.69	306.67	306.67	306.52	306.2	306.91	306.05	305	305.39	307.21	305.97	305.43	305.1	306.13	305.75	305.06
328.29	328.46	327.95	327.17	328.79	328.41	327.08	327.67	327.59	327.76	328.54	328.49	326.97	327.02	328.48	327.61	328.67	328.05	328.32	327.76	328.28	327.69	326.63	327.71	328.31	327.89	327.51	327.94	328.4	328.53	327.55	328.36	327.3	327.96	327.43	327.88	327.14	327.22	327.83	328.44	328.19	327.65	326.91	327.99	327.51	327.29	327.8	327.45	328.9	327.5
314.89	314.5	315.68	314.96	315.18	314.03	314.69	315.05	315.86	315.29	315.01	314.44	315.65	314.49	315.54	314.87	314.28	315.73	314.27	314.74	314.43	314.71	315.81	314.64	312.31	315.83	314.12	313.76	314.42	314.43	315.19	314.23	315.51	315.29	315.21	315.51	314.91	315.29	315.13	315.18	315.36	314.75	315.72	315.52	315.74	314.86	315.45	315.68	316.34	315.82
302.32	301.11	301.93	302.97	301.66	301.73	301.58	303.77	303.03	302.31	302.2	301.64	303.14	303.29	301.92	302.32	300.58	302.72	301.6	302.54	302.49	301.2	302.71	303.47	303.22	303.41	302.72	303.08	302.14	302.6	302.85	302.38	302.41	301.67	301.49	303.74	302.85	302.48	302.63	302.29	301.85	302.41	303.14	302.19	302.55	301.92	303.06	301.86	302.36	301.42
316.41	314.94	315.12	315.58	313.99	315.8	314.96	314.37	314.48	315.64	313.71	313.35	313.49	314.62	314.42	314.04	316.01	315.24	314.28	315.25	315.16	313.73	314.01	315.55	314.38	313.36	314.05	316.33	314.53	315.46	315.31	314.94	315.19	314.74	314.98	314.13	314.73	315.77	314.48	312.92	314.65	315.83	314.33	314.76	315.17	314.16	315.17	313.83	314.73	314.95
310.29	310.74	310.13	311.22	310.3	310.66	310.82	311.11	311.22	310.2	310.06	310.64	310.37	311.79	310.38	310.31	309.86	309.81	311.07	311.29	310.75	310.74	311.27	310.58	310.14	311.34	309.5	311.42	310.47	309.71	310.07	311.23	310.22	310.75	309.86	310.45	309.76	310.78	311.11	310.7	310.27	311.39	309.81	310.4	310.99	310.41	310.1	312.45	310.63	311.8
313.9	313.94	313.92	314.32	315.79	314.67	313.67	314.19	313.79	314.54	314.02	314.3	314.88	313.87	312.37	314.58	314.03	314.26	312.94	313.08	314.44	313.37	314.85	313.54	313.27	313.35	314.94	314.46	313.38	313.54	312.58	313.95	313.39	314.84	312.54	312.72	313.04	315.15	313.32	313.22	312.85	314.26	314.36	314.03	314.36	313.94	314.33	313.3	313.24	314.02
314.95	315.13	315.41	314.89	314.88	315.48	316.75	315.64	314.99	314.67	316.22	315.57	315.79	315.17	314.47	314.96	315.1	314.45	314.25	312.99	314.87	315.05	315.35	313.23	315.01	315.68	314.99	314.27	315.89	315.35	315.47	315.04	314.94	316.32	315.8	315.75	314.4	314.66	315.51	314.84	315.21	314.1	313.35	313.48	315.17	315.1	314.46	314.95	314.91	313.61
317.92	318.38	317.61	318.12	319.31	318.32	319.05	318.71	318.69	318.79	318.61	319.5	318.15	319.83	317.25	318.38	318.26	319.12	317.93	319.4	317.95	318.9	318.86	318.37	319.02	319.45	319.18	318.26	318.15	318.17	318.57	317.77	318.71	318.39	319.09	317.98	318.24	319.61	317.6	317.93	317.87	317.99	318.32	318.75	318.82	318.86	318.88	317.96	319.16	318.27
309.02	309.1	309.33	307.78	309.32	306.56	307.81	308.05	308.26	309.4	309.53	309.03	307.54	310.57	306.98	310.09	308.24	308.81	308.31	309.68	307.82	308.26	308.38	308.29	308.72	309.86	307.52	309.55	308.91	308.45	308.65	307.15	307.8	307.75	309.38	309.36	308.26	308.82	308.69	308.98	308.25	309.02	309.1	309.39	308.1	307.83	308.45	309.21	308.14	309.14
311.41	311.9	311.38	311.47	312.34	310.63	311.91	310	311.38	312.17	310.63	312.26	311.77	311.12	311.59	312.12	310.55	310.67	313.3	311.04	312.23	311.67	311.42	312.83	310.72	312.03	309.9	311.33	311.46	310.3	311.81	311.19	312.21	310.57	310.6	310.87	310.8	310.89	310.59	310.61	310.95	310.28	311.59	311.74	311.57	311.97	311.51	311.84	311.15	311.51
313.89	312.12	313.86	313.32	313.71	312.01	312.32	313.76	312.6	313.83	312.62	312.07	313.32	313.03	314.01	313.33	313.41	314.62	313.62	311.68	313.83	314.16	313.51	312.19	312.21	313.42	313.84	313.53	313.23	312.11	313.25	312.37	313.76	312.84	314.1	313.98	314.4	313.63	313.86	312.74	313.7	314.24	312.62	311.94	312.88	312.01	314.35	313.2	313.78	313.75
312.58	312.92	312.5	313.74	312.13	312.32	313.15	312.9	314.14	313.58	311.19	312.87	314.53	313	313.14	313.79	313	312.31	313.43	311.65	313.24	313.35	313.61	312.33	310.12	311.79	313.19	311.78	312.04	312.29	312.62	313.13	313.59	312.11	312.68	311.44	312.81	312.31	311.3	313.29	311.57	313.8	312.14	313.55	312.39	311.7	312.88	312.79	311.56	312.59
317.39	317.33	317.53	317.81	318.43	319.76	317.72	319.46	317.44	318.8	318.48	317.8	318.2	317.53	318.62	317.37	317.65	318.86	317.03	317.65	318.7	318.01	318.99	317.46	318.46	317.84	317.42	317.95	319	318.46	317.95	317.82	318.17	318.17	317.45	317.96	318.58	318.84	317.95	318.04	319.21	318.58	318.3	318.1	318.88	319.26	318.09	317.51	317.79	318.55
297.25	297.21	296.91	296.25	296.85	297.54	296.9	295.34	296.96	297.7	297.11	296.26	296.46	297.08	297.03	297.04	297.03	297.34	295.4	296.17	296.74	297.15	296.48	296.57	297.31	295.95	296.5	297.22	297.29	296.06	296.05	295.78	297.23	297.36	297.14	296.61	296.87	295.82	297.78	295.96	297.3	297.23	297.31	296.85	297.78	296.58	297.97	297.02	295.93	298.95
305.73	307.13	307.24	307.28	307.48	307.79	308.38	307.33	307.51	306.28	308.36	306.22	307.71	308.38	307.7	307.85	306.13	307.92	307.69	308.29	307.7	307.13	306.91	307.8	307.63	307.97	307.61	307.56	307.18	305.82	307.39	306.48	305.91	306.78	306.99	307.5	308.08	308.28	307.2	307.52	307.84	307.33	307.1	308.76	307.82	307.29	306.97	307.63	307.29	305.8
309.1	310.07	308.79	309.5	308.82	308.63	309.75	309.3	308.43	309.09	308.78	308.99	308.95	308.63	308.18	308.15	309.26	307.69	310.68	309.32	309.91	308.96	310.47	308.94	308.28	308.64	308.06	308.72	308.87	308.87	309.92	309.78	308.85	309.83	308.31	307.93	307.83	308.54	309.91	308.45	310.83	309.89	307.97	308.15	309.82	307.62	308.02	308.9	310.14	309.49
315	315.79	314.68	314.06	314.92	313.94	314.84	315.22	314.66	314.97	314.31	314.52	315.84	314.94	313.81	313.98	315.12	314.62	315.95	314.23	315	315.41	314.24	314.77	315.14	314.64	315.74	313.88	315.52	315.09	315.1	315.06	315.38	314.45	314.82	314.62	315.46	315.57	315.13	314.98	314.76	315.39	316.05	316.32	316.33	314.94	314.08	313.11	315.18	315.79
306.35	307.67	307.24	307.9	306.75	306.58	305.74	306.38	305.73	306.32	306.2	304.31	308.02	306.39	305.66	307.03	305.85	307.47	306.42	308.66	307.08	307.37	306.93	306.92	307.1	306.4	307.17	307.22	304.94	306.62	306.37	306.94	306.56	306.16	306.64	306.08	308.21	305.86	306.19	305.72	306.83	307.43	306.2	306.09	306.4	307.11	306.84	307.28	308.42	306.96
316.59	316.63	316.47	315.83	317.27	317.18	316.37	317.19	315.87	316.47	316.12	316.39	316.98	316.48	316.33	316.51	315.03	314.93	317.17	316.72	317.15	316.13	317.16	315.31	315.43	316.58	317.47	317.23	316.97	317.36	315.59	316.3	316.57	316.87	316.38	316.8	317.24	316.16	317.35	316.57	317.8	315.93	316.9	316.79	315.8	316.23	317.04	317.18	317.62	316.42
305.58	304.27	306.44	304.6	306.3	305.67	305.21	304.29	305.67	305.22	305.25	305.03	305.96	304.44	305.92	306.79	305.37	306.11	306.85	304.7	304.19	304.73	304.6	305.95	305.09	305	306.29	305.68	306.53	304.26	304.09	307.12	306.09	305.98	306.13	305.27	306.19	304.09	305.83	306.42	304.87	305.17	305.33	305.34	304.28	304.78	305.36	304.43	306.01	305.5
302.66	302.04	302.27	303.75	303	303.31	301.8	304.02	302.98	303.37	302.54	304.41	303.54	303.17	303.06	302.1	302.64	302.26	303.79	301.67	303.46	302.92	301.88	302.95	302.55	302.47	303.95	302.4	303.63	303.3	302.26	302.37	302.38	303.04	302.82	302.67	302.69	302.53	301.57	302.08	303.7	303.12	303.02	302.81	303.95	302.92	302.23	303.78	302.7	303.38
303.54	303.24	303.12	303.12	303.96	302.91	303.31	303.39	303.32	302.67	302.89	302.88	303.91	304.17	303.77	304.23	302.57	302.82	303.55	303.98	304.59	302.64	304.25	304.42	303.13	302.75	303.67	303.22	303.21	302.88	301.6	303.47	303.57	304.4	303.47	303.02	303.12	302.84	302.83	302.61	304.76	303.87	303.98	303.44	302.49	303.08	303.66	303.37	303.26	303.13
315.76	315.34	314.07	316.23	315.02	315.16	315.5	315.11	314.81	314.4	316.03	315.43	314.64	315.05	313.9	315.15	314.46	313.95	315.53	315.26	316.02	314.86	315.66	315.73	314.19	315.24	316.03	313.87	315.39	315.01	314.2	314.29	313.99	314.05	315.35	314.55	315.17	314.75	313.96	314.52	315.79	314.93	314.62	313.3	314.37	314.98	314.73	314.56	315.49	314.14
303.38	302.71	303.86	303.39	303.15	303.95	302.48	303.06	303.72	303.47	304.61	303.3	302.79	303.19	304.71	302.46	303.59	303.74	302.43	303.62	304.19	303.28	304.26	302.65	301.54	302.6	304.36	303.12	303.17	303.06	302.18	302.91	302.92	302.86	303.13	302.83	302.73	303.4	304.46	304.04	303.11	303.09	303.8	303.7	302.78	303.51	304.29	302.95	303.37	304.21
305.55	305.17	304.31	303.62	305.35	304.83	304.41	304.49	304.51	304.1	305.22	303.96	303.52	305.92	303.63	305.21	305.9	305.14	304.84	304.33	304.79	303.59	303.94	304.5	305.04	304.39	304.54	305.83	304.12	305.29	304.48	304.39	305.47	305.71	305.37	305.26	305.39	304.7	304.2	303.85	303.44	305.83	303.89	305.61	304.48	304.13	303.91	305.22	304.01	304.99
317.28	318.26	317.89	318.02	318.83	317.51	318.02	317.6	318.11	317.57	318.2	317.78	317.9	318.44	318.38	318.69	319.31	317.5	318.61	317.91	317.1	316.62	318.03	318.97	317.1	319	318.08	317.67	317.94	318.84	317.79	318.8	318.46	317.19	319.4	318.87	318.25	317.36	317.59	317.66	318.53	317.98	317.4	317.03	319.26	318.25	318.19	318.74	318.03	318.25
315.64	317.81	317.08	318.16	315.13	317.49	316.62	318.03	316.7	315.66	317.02	317.46	316.42	318.23	317.62	317.86	315.57	317.65	315.97	316.46	317.39	316.9	318.07	317.87	316.11	317.88	317.26	316.75	316.49	317.54	316.35	316.47	318.08	318.11	317.6	318.69	316.57	317.18	317.18	317.87	317.59	317.98	317.06	316.41	316.1	316.78	317.54	316.06	317.24	316.41
300.42	300.45	300.8	300.78	300.2	299.87	300.83	299.13	299.58	299.63	299.43	299.99	300.35	301.15	299	300.01	300.08	301.09	299.98	299.92	298.71	300.39	300.47	299.24	300.38	298.87	300.54	300.98	299.9	300.52	299.73	300.52	298.35	300.21	300.51	300.37	299.58	300.87	300.02	300.09	299.56	299.04	301.84	300.75	299.88	299.7	299.65	299.56	301.09	300.07
305.16	305.26	304.63	304.82	303.95	303.77	305.11	306.09	303.99	304.88	303.54	304.39	304.43	304.34	306.58	304.88	304.12	305.18	305.57	303.42	304.72	304.12	305.65	305.61	305.03	304.4	304.88	304.84	304.35	304.52	304.29	305.44	305.81	304.3	303.88	304.87	305.09	305.88	304.53	304.95	305.32	305.74	306.05	306.2	303.85	304.74	305.2	304.97	305.27	304.88
293.65	294.01	294.13	294.41	293.97	293.8	294.36	294.33	292.31	294.34	293.26	294.69	293.24	294.5	294.07	294.74	294.7	294	295.01	293.54	294.16	295.14	294.68	295.39	293.56	292.99	293.56	294.93	295.52	294.43	294.26	293.75	293.3	294.28	293.76	292.77	295.12	295.12	293.68	294.43	292.85	294.97	293.67	294.43	293.42	294.9	293.66	294.49	293.76	294.37
295.26	296.26	294.65	295.13	294.39	295.41	294.8	295.64	295.41	295.28	295.44	295.16	295.1	294.4	294.81	295.67	295.17	296.25	295.3	294.69	295.64	294.4	295.59	296.55	294.56	295.02	294.76	296.08	294.54	295.74	295.17	295.48	294.61	295.24	295.51	294.72	295.21	294.51	295.17	294.82	294.58	295.2	295.16	295.5	295.81	294.46	294.68	295.06	294.41	295.48
306.97	306.02	306.04	307.09	304.91	306.18	307.25	306.66	306.55	305.61	305.17	306.74	305.6	306.04	306.52	306.05	305.52	306.24	306.85	306.32	306.83	306.96	306.17	306.23	306.54	305.92	306.28	304.97	307.05	306	306.06	306.14	307.12	306.27	306.08	305.6	305.1	306.09	307.18	307.33	306.12	306.21	306.19	306.21	306.34	306.28	305.32	305.41	307.43	307.05
314.73	316.03	314.44	314.4	315.18	314.91	314.9	314.49	314.21	314.3	316.35	315.85	314.97	315.22	313.84	315.09	315.04	316.63	313.94	316.14	314.86	314.19	315.15	315.04	314.91	314.54	315.02	314.65	316.18	313.99	314.78	315.11	314.97	315.83	314.46	313.59	315.54	314.57	314.74	313.95	314.7	315.04	314.34	315.65	314.86	314.43	315.38	316.06	316.02	314.46
312.24	313.65	314.4	314.76	313.64	313.4	313.41	313.92	313.62	314.9	314.42	313.78	314.82	314.44	313.03	313.53	315.11	313.89	314.68	314.21	315.3	314.86	314	313.44	314.43	313.1	314.35	313.3	315.34	314.89	313.68	314.26	313.15	313.8	314.32	313.49	313.7	313.9	313.32	313.15	315.05	314.82	313.77	313.47	314.38	313.37	313.64	313.7	314.1	314.71
299.49	300.86	299.64	300.04	299.6	300.39	299.82	301.13	300.31	299.89	300.71	298.73	300.08	300.75	299.64	299.85	299.38	300.08	299.79	299.76	299.33	300.96	299.48	299.51	299.84	300.72	300.14	299.2	300.14	299.78	299.79	299.75	300.46	301.52	299.43	301.34	298.35	299.98	300.84	301.22	299.07	300.28	299.52	300.09	301.35	300.33	299.89	299	301.18	299.66
327.97	329.18	328.21	330.03	328.94	327.78	329.26	328.29	328.22	327.97	329.95	328.78	328.04	328.52	328.76	328.05	329.13	329.31	329.16	328.56	329.01	327.72	327.69	328.49	328.26	328.95	326.97	329.08	328.84	327.33	329.11	329.06	328.95	328.26	329.04	328.31	328.04	328.33	328.75	328.62	328.63	329.8	328.67	327.31	329.03	328.73	328.3	328.66	328.5	326.78
307.75	307.53	308.01	308.17	306.49	307.53	307.03	307.3	306.99	307.5	306.89	307.41	306.36	308.05	306.09	307.09	308.3	307.22	308.39	307.4	308.05	306.38	305.8	306.84	306.46	307.68	307.38	305.97	306.24	306.26	307.27	306.95	308.8	306.83	306.86	308.05	306.98	307.2	306.89	306.29	307.79	306.28	307.33	306.96	306.61	306.02	308.52	306.37	307.25	305.85
309.3	308.9	309.53	307.83	308.48	309.09	307.97	309.37	310.51	309.6	309.43	309.39	309.24	308.52	308.82	310.51	309.99	308.7	310.41	309.19	308.94	309.4	309.49	308.67	309.1	308.79	308.49	309.39	307.65	309.62	307.97	308.45	308.4	310.5	308.51	309.14	308.38	308.17	309.61	309.75	308.28	308.49	307.71	310.5	308.59	309.66	309.11	310.12	308.72	309.22
324.66	323.38	324.8	325.25	324.13	323.59	324.85	324.65	325.21	324.55	325.15	325.01	324.96	324.97	324.87	325.3	324.1	324.7	325.7	323.22	326.1	324.32	326.02	324.63	325.74	324.9	324.29	324.82	323.69	324.2	324.37	325.06	324.96	324.56	324.56	323.59	325.02	325.03	325.47	324.59	324.05	326.16	325.45	324.37	324.53	324.05	324.4	323.61	325.59	324.48
297.01	297.76	296.27	296.15	297.39	296.54	295.62	297.81	296.83	297.09	297.77	296.78	296.46	297.15	297.3	294.75	297.01	296.19	296.37	297.58	296.84	297.17	296.93	298.29	297.07	295.35	296.7	296.56	297.64	296.91	297.89	297.01	296.11	296.62	298.18	298.27	297.41	296.15	296.5	296.3	296.48	294.94	296.6	297.07	296.26	296.87	297.16	296.15	297.58	298.51
301.37	301.12	300.2	301.66	300.88	301.69	301.7	301.27	300.63	300.16	301.67	301.27	301.36	301.14	301.3	299.25	301.22	301.7	300.48	301.66	300.75	300.86	301.24	302.62	302.38	302.04	300.69	299.9	302.18	300.45	300.62	300.42	301.05	300.39	300.76	301.23	301.62	300.17	301.46	301.17	301.35	300.93	301.73	300.47	301.53	299.56	300.98	300.73	300.26	301.6
318.73	316.95	317.61	317.93	317.86	317.29	317.2	318.14	318.17	317.59	316.88	317.5	316.97	317	318.12	318.09	316.34	316.8	317.72	318.31	317.19	317.18	317.58	316.64	317.26	316.85	317.7	317.06	317.37	318.2	319	316.9	318.07	317.63	317.45	317.67	316.17	316.2	316.4	317.36	317.2	316.7	318.06	315.65	318.29	316.99	316.54	317.26	317.38	316.9
300.27	301.07	300.92	301.47	301.02	300.88	301.56	300.54	301.04	301.38	302.15	300.21	300.04	299.76	300.58	301.19	301.26	300.81	300.89	301.01	302.16	300.99	299.5	301.12	301.38	300.15	300.05	301.72	300.67	301.89	299.7	300.19	301.8	302.12	300.41	301.28	302.37	301.23	300.8	300.97	300.67	300.52	301.23	301.37	300.78	300.74	299.71	300.03	301.23	300.94
305.14	305.64	305.68	303.93	306.14	305.94	304.99	305.39	304.26	304.51	302.73	305.25	304.64	303.47	304.68	304.5	305.22	305.14	303.55	303.73	304.79	305.07	304.55	304.97	305.08	304.74	304.49	304.74	305.58	304.94	305.52	303.47	304.77	304.33	304.04	305.2	304.97	306.12	305.95	305.48	304.89	304.52	304.93	305.16	303.2	304.23	305.64	303.52	304.48	305.44
318.26	318.38	317.25	317.8	318.9	317.73	318.75	316.77	318.53	317.92	317.7	319.95	317.9	318.47	317.63	316.2	318.74	317.82	318.23	317.55	318.38	317.79	319.45	318.29	317.62	317.7	317.37	319.06	318.55	318.76	317.65	318.02	318.73	319.72	318.31	318.49	318.41	316.34	319.36	319.53	318.31	317.78	317.62	318.85	318.52	319.29	317.47	317.89	319.16	317.58
302.98	303.12	302.5	303.09	302.42	302.69	302.88	302.84	300.92	302.01	302.03	302.32	302.26	302.98	302.65	302.42	302.74	302.44	301.91	301.82	303.52	302.3	301.89	302.02	301.79	301.05	302.27	302.54	301.66	301.97	303.44	303.32	302.16	301.51	303.22	302.89	301.91	302.48	304.47	302.7	302.1	302.6	302.18	302.53	302.06	303.89	302.73	303.1	303	302.24
326.23	326.75	326.06	325.69	326.28	327.13	325.75	326.24	326.53	327.82	326.99	325.89	328.26	326.13	327.64	326.12	326.53	326.02	326.11	327.87	327.83	326.04	326.96	327.31	326.27	325.89	327.21	327.36	327.62	325.8	326.5	326.74	327.25	327.67	327.62	326.63	326.99	327.52	326.58	326.78	327.74	326.42	326.76	327.34	325.85	327.8	327.23	326.41	326.68	326.17
295.3	294.33	294.35	295.88	294.74	295.18	294.34	294.92	293.99	295.24	296.6	295.08	294.34	294.79	295.09	295.21	296.16	295.72	296.14	295.07	295.28	294.58	295.1	295.38	294.55	294.57	295.17	295.38	295.54	295.51	295.39	295.92	294.78	295.56	295.55	295.43	295.63	294.38	295.11	294.91	296.14	295.84	294.21	295.71	294.2	294.43	294.44	295.33	293.34	296.22
304.46	302.28	302.05	303.5	302.79	304.05	303.25	304.19	303.1	303.03	303.57	302.52	302.83	304.32	302.66	303.8	302.2	304.29	302.34	303.61	304.04	303.09	304.13	303.16	303.53	303.92	302.87	304.38	304.84	303.28	304.24	303.99	304.68	302.86	302.88	302.36	304.15	304.2	303.01	303.12	305.11	302.79	303.24	304.69	304.98	302.83	303.39	303.97	304.48	304.61
326.87	327.97	326.63	327.88	326.94	326.56	326.95	328.34	326.31	327.22	326.55	326.95	325.64	328.3	327.11	327.37	326.9	326.71	327.08	326.59	327.28	326.86	327.55	326.4	327.21	326.89	326.78	327.55	326.76	325.99	326.72	326.58	326.33	327.57	326.62	327.39	327.61	326.27	326	327.79	326.92	326.94	327.64	327.26	328.52	328.1	326.8	326.58	326.83	326.94
305.97	306.15	306.02	305.32	305.03	307.19	306.47	306.57	305.44	307.25	305.17	305.75	305.86	305.18	306.41	304.82	306.37	305.52	304.78	305.16	305.36	305.74	304.48	304.2	306.63	304.19	304.99	305.22	306.24	306.62	304.81	305.48	306.16	305.04	304.63	304.39	305.23	306.33	305.4	307.05	306.74	304.57	305.51	305.01	305.57	305.92	306.12	305.87	305.43	304.33
303.05	302.08	304.06	302.21	302.24	302.87	303.69	301.6	302.53	303.47	303.2	302.04	302.76	303.37	303.05	304.47	303.19	303.81	302.4	302.4	301.87	303.37	303.57	302.84	302.34	303.16	303.17	303.38	302.93	302.56	301.79	302	303.26	303.27	302.53	303.7	302.18	303.76	303.12	302.59	303.71	303.2	303.77	302.55	303.75	303.4	303.63	302.47	303.38	303.3
328.06	328.61	326.69	329.35	328.2	329.41	328.96	328.17	329.73	329.5	329.4	328.69	328.37	328.78	328.03	328.71	329.76	329.54	329.02	328.48	328.15	327.46	328.96	326.14	327.72	327.95	328.31	328.78	329.33	329.92	328.62	328.68	328.97	328.37	328.59	328.42	329.72	327.65	329.2	328.12	328.16	328.5	329.25	328.45	326.93	329.26	329.3	328.52	327.79	330
307.24	307.23	306.86	306.08	306.2	306.34	307.86	306.41	307.01	305.98	306.35	305.85	305.87	305.1	305.67	307.36	305.95	305.97	307.14	305.59	307.12	306.02	306.78	305.94	306.24	306.58	305.87	306.04	306.61	306.29	306.58	305.67	306.05	306.6	305.92	306.65	306.45	305.57	305.99	306.65	306.89	306.73	306.3	306.88	306.67	306.95	308.17	306.74	305.49	307.07
313.15	312.45	313.35	313.46	313.06	312.29	312.15	312.78	313.23	312.77	313.05	314.27	312.2	312.7	311.64	313.25	312.51	313.74	312.71	313.74	313.08	310.91	311.42	313.49	312.21	314.23	313.26	312.93	312.79	313.1	313.11	313.05	312.66	313.4	313.52	313.43	315.04	311.85	313.63	312.9	312.72	312.75	312.39	312.17	311.93	313.18	312.96	313.01	312.47	312.48
312.37	311.04	310.39	310.96	312.42	312.08	311.29	310.5	311.72	310.62	311.2	310.66	311.34	312.28	311	310.95	310.9	312.72	309.81	311.96	312.74	310.45	312.18	311.44	313.09	311.14	310.9	311.86	311.58	311.8	311.93	311.98	312.06	311.75	311.45	312.11	312.23	310.31	311.67	312.09	311.41	311.75	311.27	311.57	311.63	310.68	309.93	311.19	312.01	311.21
307.11	306.87	305.83	305.57	305.38	306.14	307.46	305.46	306.62	305.83	305.35	306.52	306.47	304.41	306.87	306.03	305.17	306.25	307.2	307.54	306.73	306.57	307.13	306.45	305.73	305.93	307.28	305.27	307.66	306.55	307.39	306.61	305.78	307.13	306.1	306.47	305.74	306.82	307.11	306.09	306.33	305.59	306.12	306.3	306.4	305.76	305.09	306.57	304.82	305.8
307.71	307.32	308.19	305.38	307.72	306.97	308.07	306.68	306.31	307.39	306.96	307.78	307.82	306.97	307.51	306.85	307.46	307.83	307.42	306.41	307.92	307.85	307.22	307.64	306.14	307.89	305.87	308.68	306.6	305.65	307.49	306.88	307.09	307.29	307.31	308.5	307.86	306.83	306.16	307.38	307.39	307.42	307.32	306.76	306.86	306.72	306.99	308.92	305.82	308.11
310.58	311.46	310.06	309.86	309.8	311.1	310.73	310.28	311.03	310.34	310.63	310.57	310.41	310.76	310.49	310.37	309.52	312.4	310.95	310.62	310.55	311.01	309.31	309.95	309.5	311.69	310.03	310.75	310.8	310.48	311.03	310.59	309.84	310.63	311.15	309.59	311.53	311.57	310.92	311.47	310.71	310.5	312.56	311.49	310.47	312.21	311.05	310.22	312.12	311.31
313.55	315.9	315.33	314.97	313.54	315.07	313.42	315.3	315.26	314.56	315.09	314.59	314.89	314.09	316.61	314.9	315.73	314.82	314.69	314.65	314.7	315.34	314.64	315.44	314.98	315	314.33	314.98	313.54	315.8	314.39	314.48	314.74	314.63	313.78	314	315.19	314.8	315.36	316.47	314.71	314.3	315.44	315.15	314.86	313.98	315.11	315.3	313.97	314.42
303.37	303.05	302.93	302.43	303.04	303	302.25	302.92	303.57	304.22	303.38	303.66	302.97	302.66	302.39	302.8	302.58	302.56	301.2	302.21	301.17	303.2	301.85	303.33	303.76	302.23	301.81	303.1	302.63	302.26	301.93	303.47	302.95	302.03	302.67	303.16	302.51	303.32	302.35	303.14	303.02	302.26	301.95	303.89	302.65	302.89	302.8	301.68	303.05	303.3
293.73	294.14	293.92	293.73	294.2	294.07	294.36	293.55	294.46	292.64	294.5	294.56	293.81	293.67	294.21	295.22	293.28	294.29	293.79	295	294.33	294.7	295.21	294.39	294.08	294.05	294.05	293.97	294.21	293.26	293.98	294.99	292.72	294.34	294.94	293.83	292.84	294.13	294.66	294.1	293.16	293.79	294.63	293.92	293.31	293.12	294.84	294.77	293.6	293.59
329.16	328.48	329.35	327.72	328.03	329.6	328.99	328.04	328.6	327.78	328.82	329.25	327.52	328.82	328.42	328.85	328.67	328.62	329.07	329.88	328.96	328.4	329.39	328.89	328.12	328.57	328.76	328.95	328.96	328.59	328.45	328.03	327.45	327.92	329.21	327.68	328.68	327.13	327.34	326.71	329.82	328.13	329.09	328.29	328.26	328.14	329.82	327.89	328.27	329.38
296.93	297.47	296.81	297.6	295.8	297.12	296.97	297.32	296.81	296.58	296.1	297.58	295.83	296.92	296.22	296.49	297.72	296.45	296.07	296	296.9	296.96	296.32	296.99	297.37	297.24	297.86	297.23	296.11	296.56	295.79	296.75	296.54	296.49	296.59	297.57	298.29	296.37	296.42	297.1	295.87	297.19	297.19	296.61	296.54	296.37	297.38	297.11	296.85	297.51
309.68	308.51	308.75	308.15	308.68	308.35	309.08	308.43	309.51	308.31	308.55	308.39	309.4	308.71	307.44	308.7	309.01	308.71	307.76	308.74	309.26	308.19	309.26	308.94	308.74	309.22	309.54	309.75	307.97	309.28	308.67	308.73	308.77	308.21	308.06	309.49	309.17	309.38	308.36	309.17	308.28	308.52	308.02	310.2	308.39	309.38	308.84	307.37	308.15	308.97
324.87	323.36	323.46	325.16	324.61	324.13	325.01	324.75	324.52	324.18	324.13	323.78	326.2	324.15	324.12	323.77	324.03	324.84	325.17	323.39	325.1	323.93	324.93	324.28	323.71	325.65	324.9	324.81	325.11	325.13	324.76	324.99	326.22	324.27	325.17	325.24	324.65	324.79	324.06	325.64	325.23	325.18	325.71	325.05	324.38	324.38	324.36	324.38	324.97	325.22
316.03	316.72	317.18	316.29	316.16	316.34	317.01	315.41	316.23	315.9	316.5	316.91	317.31	316.6	315.76	317.34	316.89	315.56	317.42	316.32	316	315.41	316.34	317.02	315.68	316.6	315.66	316.73	316.91	316.8	316.67	317.3	316.75	315.85	316.99	316.87	316.67	317.18	317.18	315.88	316.52	316.91	316.35	316.21	316.09	316.16	316.16	314.43	317.37	316.15
305.34	306.04	305.79	304.66	305.69	304.56	304.54	305.32	305	305.03	304.05	305.48	305.95	304.8	305.55	305.37	305.12	306.04	304.3	304.41	304.62	306.03	305.29	305.25	305.07	304.75	305.56	303.89	304.34	304.3	305.26	305.44	305.12	304.08	305.04	305.52	304.38	306.14	304.03	303.95	305.33	304.67	305.24	304.55	303.19	302.92	303.83	304.16	305.05	306.15
307.78	307.96	308.43	309.13	309.47	307.6	308.28	309.38	308.45	308.35	307.56	310.01	307.62	309.25	308.99	308.48	309.07	308.58	310.11	309.21	309.8	309.16	308.91	308.49	308.19	307.71	307.82	308.94	307.97	308.89	308.28	308.5	307.36	310.04	308.55	308.41	308.3	309.56	308.74	309.45	308.52	308.87	309.94	309.79	307.87	308.15	309.9	309.04	308.77	308.75
312.36	312.93	312.67	312.64	312.46	312.66	313.4	313.43	311.99	313.48	311.57	313.56	312.99	312.25	313.6	313.03	312.96	312.01	313.26	312.73	312.74	312.42	314.33	312.4	313.1	312.61	312.32	312.75	312.09	313.64	312.59	313.83	313.21	312.81	312.4	312.58	311.99	311.85	312.21	312.02	312.45	312.3	312.12	311.75	312.04	311.71	312.55	313.77	313.43	312.4
312.24	312.35	312.6	313.53	313.19	313.08	313.3	313.2	313.13	313.08	313.2	313.11	314.14	314.04	312.72	313.45	312.9	314.36	313.36	313.32	313.75	311.97	312.85	313.69	312.9	313.91	312.51	314.26	314.68	313.29	313.37	313.97	313.08	313.58	312.22	312.93	312.29	312.31	313.97	312.73	312.99	313.12	312.53	312.85	314.1	313.56	312.78	312.88	313.14	313.46
294.01	293.59	293.99	294.01	294.54	293.84	293.39	295.47	294.86	294.36	293.56	293.57	293.83	293.75	294.01	293.21	294.63	293.31	293.67	293.9	294.48	294.54	293.22	294.91	293.42	294.87	294.87	294.29	295.8	293.02	295.38	294.45	294.67	294.98	293.65	293.85	294.41	293.31	293.32	293.36	294.68	293.35	294.84	293.72	293.31	294.47	294.68	294.17	294.12	293.35
326.77	326.48	327.82	328.05	326.12	327.44	328.28	327.92	327.5	329.43	328.13	327.45	327.43	327.12	327.73	328.23	328.3	328.29	326.96	327.4	327.35	327.62	326.98	327.57	327.38	328.5	328.61	328.19	327.81	326.75	327.14	328.29	327.63	327.93	327.84	327.86	326.73	327.11	328.39	327.57	327.39	325.74	328.1	328.48	326.85	329.08	328.45	328.67	327.24	327.16
305.7	307.47	306.07	305.98	307.16	306.02	304.74	305.28	306.41	305.66	305.72	305.27	306.17	306.65	305.48	306.58	306.15	304.54	306.35	305.78	306.03	305.47	306.86	305.45	306.11	306.62	306.91	306.57	306.11	306.28	306.04	305.7	307.66	305.45	306.07	305.45	304.63	305.47	306.36	306.15	304.19	304.57	306.33	306.1	306.93	307.07	306.2	307.42	306.55	306.49
306.64	307.38	306.74	306.05	305.92	306.37	307.34	306.32	308.77	306.44	306.15	305.43	306.35	306.53	307.49	305.94	306.29	305.31	307.62	307.13	307.43	306.73	306.88	305.36	307.24	307.72	307.58	305.74	305.5	306.47	306.83	306.23	307.07	305.65	308.52	306.06	306.56	306.38	307.4	306.89	306.27	307.65	307.06	307.08	306.57	306.67	306.39	306.86	306.2	305.73
303.06	304.38	305.08	304.15	305.12	304.07	303.07	303.49	304.33	304.5	305.05	303.57	305.99	304.52	304.71	304.49	304.37	304.81	305.32	304.64	304.1	304.07	304.17	303.62	303.96	305.05	304.61	304.51	304.16	303.85	305	304.55	305.09	305.5	304.85	303.59	304.85	305.12	304.58	303.08	304.96	303.98	304.66	304.34	304.56	305.29	305.2	303.29	305.31	303.16
314.12	315.29	315.42	316.22	316.34	314.22	313.42	314.67	314.87	314.11	314.43	315.23	315.72	315.8	316.06	315.16	314.89	315.13	313.85	314.64	314.57	315.56	315.45	314.1	314.29	314.86	315.58	314.43	315.07	314.81	315.47	314.96	315.4	315.3	314.63	314.68	315.59	315.67	313.78	314.33	315.43	314.5	314.48	315.51	315.09	315.24	315.19	314.08	315.56	313.83
307.36	305.31	305.38	306.44	306.4	306.38	305.61	306.28	306.22	307.31	306.07	306	305.82	307.06	306.35	306.59	305.38	307.17	305.07	306.73	306.39	307.12	306.82	306.79	305.8	306.23	305.24	307.32	306.96	305.1	306.86	306.61	305.94	305.42	304.38	306.39	306.17	307.84	306.41	305.52	305.71	305.31	305.81	306.5	305.44	307.27	305.45	305.15	305.64	306.14
306.18	307.25	306.53	306.88	307.98	306.44	307.59	306.27	307.86	307.8	306	306.1	306.12	306.78	306.99	306.61	308.67	306.57	309.39	307.51	307.38	306.3	307.29	307.32	308.8	306.55	306.29	307.79	307.64	306.49	306.49	308.08	307.29	308.46	306.61	307.32	306.99	306.2	307.67	307.51	307.83	306.71	307.95	307.52	307.75	307.75	307.97	306.88	306.44	306.64
313.41	313.51	312.96	312.81	313.32	313.31	313.68	312.9	312.78	312.66	312.63	313.23	313.72	313.4	312.51	314.05	313.22	314.1	313.15	311.35	312.53	313.66	313.1	313.31	312.37	312.63	313.31	313.69	312.64	314	312.11	313.34	313.56	313.89	312.57	313.42	313.32	313.27	313.11	312.63	313.8	314.24	314.13	313.76	311.89	313.39	312.76	313.17	313.29	313.95
295.09	294.62	294.52	294.21	295.58	295.44	294.31	293.83	295.09	295.31	295.67	295.39	294.7	294.86	295.08	295.56	295.57	295.21	295.67	295.19	295.64	293.4	295.56	295.18	295.33	296.14	294.93	295.09	296.06	294	295.37	294.94	295.77	294.53	295.26	294.58	296.06	296.06	295.34	295.17	296.94	294.55	295.46	296.34	296.15	295.46	295.15	295.45	296.66	295.53
313.18	314.31	313.45	313.88	312.91	313.56	314.1	313.23	314.4	313.21	315.39	312.96	314.12	314.17	314.42	313.63	314.6	314.71	313.74	313.59	314.33	313.98	314.58	313.48	314.19	315.23	313.66	313.3	313.5	313.93	314.11	314.15	314.14	313.05	314.24	314.31	313.08	313.52	313.5	313.64	314.89	313.65	314.21	313.47	313.49	312.94	313.82	314.58	313.44	314.29
309.05	309.52	308.3	309.38	309.02	309.42	309.15	308.22	308.37	309.17	308.34	309.49	309.72	308.47	309.13	308.18	309.99	309.21	308.59	308.73	310.24	307.87	308.62	307.75	308.48	309.5	309.99	309.69	308.47	308.15	308.87	307.79	308.69	309.06	308.78	309.21	309.35	308.4	308.03	308.8	308.63	308.83	308.34	308.86	308.69	308.66	308.47	308.03	308.23	308.25
318	317.48	316.61	318.32	318.66	317.17	317.64	317.43	317.35	316.89	317.45	317.03	316.23	317.81	316.15	317.41	317.03	316.57	316.68	316.27	317.06	316.38	316.96	316.28	317.19	318.68	317.41	318.34	317.11	318.32	317.38	317.45	316.92	316.38	318.41	317.12	316.24	317.85	317.76	318.23	318.91	317	317.2	316.92	316.21	316.61	316.36	316.82	317.13	317.45
300.55	300.1	299	299.67	298.5	299.99	299.62	300.42	298.99	299.54	300.39	299.84	300.24	300.44	299.58	299.37	300.21	301.25	300.22	299.84	298.77	299.77	300.15	299.7	299.29	301.09	300.2	299.97	299.51	298.39	299.85	299.27	300.35	300.59	300.6	299.78	299.68	300.43	300.49	300.82	299.31	300.86	299.68	300.3	299.91	299.78	300.71	300.56	300.64	300.53
314.78	314.81	314.47	313.96	315.76	315.06	315.31	314.04	315.64	313.99	314.65	314.72	315.36	313.65	314.95	314.41	315.12	313.69	313.9	315.04	314.6	314.56	314.3	315.7	314.54	314.96	316.08	314.83	313.45	314.06	313.79	315.2	315.44	314.49	313.88	315.83	315.91	315.47	314.64	314.78	314.76	315.98	314.22	314.67	314.64	313.53	314.74	314.27	315.4	314.6
303.87	304.58	303.37	303.74	304	303.62	303.38	304.36	303.26	304.35	304.14	303.38	304.28	303.35	301.7	304.44	302.85	303.67	302.64	302.95	304.29	304.15	302.52	303	303.59	303.51	302.58	303.1	302.58	303.88	302.41	303.03	303.97	301.61	303.9	303.79	303.7	302.72	302.59	302.96	303.32	304.71	302.66	303.44	302.51	303.62	303.65	303.67	303.47	302.72
317.22	317.19	317.68	316.85	317	316.46	318.09	318.99	316.82	317	316.86	318.47	317.44	315.97	317.99	317.78	316.66	317.51	317.64	317.22	317.01	317.25	317.17	317.49	317.66	316.38	317.37	316.82	317.38	317.38	318.28	317.31	316	317.33	316.97	316.95	316.91	317.54	318.62	316.95	317.28	316.6	317.15	317.77	317.58	317.76	317.25	317.24	317.99	316.73
302.81	303.29	303.31	303.02	302.57	302.66	303.44	303.38	303.16	304.04	302.86	302.35	302.78	303.64	303.81	302.78	303.78	302.16	304.21	303.09	301.67	303.18	304.4	302.87	302.7	303.45	303.19	303.57	304.1	302.26	303.19	303.87	303.26	302.74	305.08	303.73	304.35	302.7	303.64	303.69	304.38	304.77	304.08	302.9	302.74	302.96	303.1	303.26	302.53	302.46
317.43	316.92	317.04	318.16	317.08	318.91	317.61	316.93	318.07	316.53	316.03	317.2	315.88	318.62	317.17	317.42	317.76	316.13	317.67	317.92	317.72	317.09	317.19	317.47	316.56	316.68	317	316.92	317.97	317.89	315.92	317.47	318.6	316.56	316.46	316.48	317.7	316.51	317.54	317.46	317.78	316.49	317.21	317.22	318.15	316.87	316.72	317.03	317.1	317.18
327.98	327.57	327.87	328.49	327.33	327.74	328.39	328.09	327.38	327.9	328.01	328.21	327.57	328.19	327.53	326.64	327.15	328.61	327.69	326.71	328.29	329.03	327.3	327.62	327.86	327.35	328.81	329.05	327.11	328.15	327.15	327.64	328.01	328.8	327.91	326.79	327.67	328.48	328.77	327.85	326.76	328.37	327.04	327.79	328	328.93	327.08	328.67	328.53	327.52
313.66	311.61	314.06	313.59	313.06	313.19	312.93	312.93	313.9	313.04	313.41	314.38	312.72	312.44	311.81	315.27	313.16	312.94	313.72	313.5	311.67	312.37	312.91	313.93	314.05	313.15	313.25	312.63	313.12	313.73	313.75	313.07	312.5	314.42	312.26	313.14	313.55	312.45	312.84	313.08	313.01	312.92	313.77	312.95	313.91	312.92	313.45	313	311.83	313.21
296.24	297.35	296.33	295.63	297.64	297.53	295.8	296.12	295.91	295.83	294.94	298.14	296.76	296.31	297.1	295.99	295.91	298.22	297.35	296.47	297.03	296.39	296.53	296.5	296.88	296.26	296.41	296.11	296.48	296.65	296.61	295.59	296.13	296.95	297.85	296.96	296.76	296.62	297.05	296.31	298.04	295.86	296.73	297.93	296.3	295.56	296.27	297.36	295.95	295.65
315.4	315.33	315.62	316.08	315.55	316.3	315.95	315.64	315.29	315.33	316.13	314.1	315.35	315.34	315.78	315.89	316.29	315.54	315.51	314.85	316.16	317.19	315.71	314.68	315.57	316.25	315.63	316.31	316.99	315.53	315.02	316.21	315.14	315.67	315.28	315.03	316.19	316.05	316.26	315.75	314.96	315.61	316.57	315.98	316.24	315.44	316.05	315.07	315.56	315.83
303.58	303.15	304.13	303.36	304.27	304.73	304.21	304.26	304.31	305.06	303.65	303.56	303.61	305.65	303.14	304.03	304.03	303.37	303.24	304.48	303.9	304.14	304.76	304.32	303.41	304.21	303.08	303.1	303.86	304.8	303.83	304.85	303.64	303.11	302.84	304.93	303.94	304.03	302.34	303.61	302.2	304.06	303.06	304.37	304.59	303.36	303.86	304.67	304.61	303.9
315.36	313.26	315.62	314.05	315.33	313.87	314.35	313.91	313.94	313.5	313.9	314.54	314.6	315.22	314.68	313.56	314.1	314.1	315.42	313.38	313.19	315.83	313.82	313.21	312.88	314.77	314.59	314.67	315.42	314.75	313.34	313.24	314.95	315.21	313.03	314.65	315.34	313.55	315.09	314.09	315.54	314.15	314.54	313.55	313.82	313.62	315.04	314.37	314.8	314.89
309.85	309.75	307.69	308.95	309.51	308.77	309	308.82	308.62	309.93	308.47	309.48	309.47	308	307.84	309.14	309.46	308.07	309.56	308.81	308.13	308.72	310.18	309.41	308.86	308.81	308.99	308.61	307.55	309.13	308.34	308.52	308.51	310.49	308.42	307.81	308.79	308.52	308.45	309.11	310.12	309.11	309.06	309.72	308.9	308.08	308.88	309.15	308.25	308.92
305.04	305	305.51	305.87	303.4	304.91	305	304.37	303.17	305.56	304.7	305.41	305.02	305.18	305.25	304.58	304.57	304.54	304.35	304.6	304.24	303.75	303.26	304.34	303.98	303.27	304.66	304.34	305.08	303.31	304.47	305.3	303.92	302.61	303.9	303.51	305.51	304.08	303.19	303.87	303.22	305.16	304.34	304.15	304.58	304.5	304.59	304.98	303.88	303.73
303.76	303.55	304.25	302.85	305.17	303.74	303.4	303.61	304.01	303.71	303.65	304.42	303.58	303.28	304.92	304.52	305.09	303.91	304.52	303.89	304.47	303.81	302.41	304.67	304.11	303.65	304.45	302.44	304.23	303.94	303.88	303.7	303.75	304.9	303.55	305.04	303.96	303.35	303.84	302.59	303.28	302.81	303.93	303.9	304.73	305.15	304	304.18	302.38	302.66
328.77	326.86	328.88	329.06	328.21	328.82	327.75	328.85	327.63	327.64	328.59	329.24	327.61	328.17	329.78	327.75	329.25	328.47	327.93	327.54	329.42	329.73	327.78	329.23	328.42	328.33	327.67	329.18	329.33	329.55	329.89	328.16	327.25	328.05	328.42	327.77	328.59	328.8	329.49	327.64	327.92	328.72	329.41	327.17	328.73	328.34	328.72	328.08	328.35	328.49
293.48	294.12	293.37	293.43	294.11	294.08	293.88	294.28	295.19	294.13	294.34	295.98	292.84	293.83	292.19	294.94	295.42	293.62	294.94	293	293.5	295.21	293.46	294.08	293.14	295.12	294.17	293.78	295.18	295.29	293.92	294.56	294.03	294.91	293.43	294.31	293.63	294.81	294.59	294.53	294.42	294.85	293.19	293.13	293.88	293.48	294.29	294.34	292.85	293.43
315.08	316.43	314.88	317.07	315.88	315.86	315.52	314.99	316.7	317.17	316.58	316.37	316.02	316.21	316.61	316.12	315.65	316.94	316.37	316.45	316.27	316.46	314.91	314.4	316.2	315.25	315.38	316.73	315.08	316.28	317.52	316.61	315.38	315.5	314.75	315.24	316.67	315.75	315.79	314.84	316.72	316.09	316.07	315.57	314.89	315.79	315.59	315.6	317.44	314.38
302.27	303.77	303.75	303.32	303.7	303.48	304.85	304.45	303.54	303.32	304.3	304.41	304.15	303.97	304.43	301.85	303.97	304.38	304.4	303.56	303.63	303.45	304.31	303.3	304.73	303.64	303.62	302.36	303.95	303.35	303.5	304.03	303.4	303.69	304.64	303.35	304.67	302.3	305.12	304.04	305.49	303.86	303.3	303.45	304.05	304.17	303.59	303.81	304.46	303.75
314.17	315.6	315.12	315.46	314.65	315.63	315.39	316.23	316.62	316.48	315.56	316.2	315.69	315.67	315.47	314.54	316.53	315.87	315.86	315.99	315.34	316.11	315.3	316.6	315.53	316.24	316.63	316.61	315.23	316.93	316.84	316.07	314.71	315.38	315.96	315.6	316.39	315.19	316.21	315.27	316.49	315.87	315.93	316.28	314.64	317.43	315.19	316.11	315.53	315.72
302.35	302.81	303.35	301.87	303.35	303.84	303.02	302.53	303.04	302.63	303.74	304.2	303.18	302.26	303.26	302.83	302.73	303.08	302.77	301.74	302.27	301.09	302.26	302.86	302.7	303.63	303.23	302.92	302.41	302.93	301.94	303.57	302.66	302.54	302.97	301.91	302.49	302.45	303.22	301.76	303.37	303.89	303.56	301.63	302.65	303.16	303.52	302.93	303.63	303.44
304.9	305.04	305.68	305.76	306.07	304.49	306.63	305.32	306.37	305.75	305.38	306.28	306.21	304.79	306.49	306.73	305.96	305.91	305.19	305.38	305.18	306.48	304.14	304.71	304.37	305.25	304.88	305.25	306.54	305.27	305.5	305.91	305.21	305.31	305.97	305.34	305.95	307.13	305.24	305.24	305.77	305.11	304.6	305.43	304.5	305.89	305.84	305.99	305.38	306.01
299.24	300.8	302.15	300.05	300.68	301.31	302.21	300.94	301.55	301.74	301.06	301.37	301.22	300.97	299.91	300.89	300.12	300.6	301.33	302.26	301.32	301.42	303.29	301.13	299.53	300.38	301.4	301.17	300.34	301.11	300.93	300.96	302.38	300.31	300.79	300.89	301.21	299.57	301.87	299.67	301.73	301.61	301.78	301.78	302.64	302.11	301.5	301.16	301.78	300.57
302.77	302.84	301.45	300.95	302.12	303.18	303.48	302.76	303.29	302.44	302.23	303.49	301.81	302.34	303	302.39	302.66	303.06	302.38	302.35	301.63	302.13	302.5	303.53	302.25	302	303.36	303.82	302.8	302.82	303.77	303.32	302.68	302.33	301.37	303.19	302.65	302.61	301.87	303.43	301.94	303.32	302.12	301.55	303.32	303.32	303.87	302.5	301.83	303.71
315.19	316.09	316.6	316.29	315.89	315.68	316.37	316.58	316.27	316.43	315.14	315.98	315.9	315.71	315.93	316.15	316.11	314.79	316.25	316.24	315.87	316.53	315.5	316.38	314.99	317.13	316.8	315.57	316.39	315.59	315.05	315.23	315.3	315.31	315.67	315.83	314.79	315.21	315.89	316.06	315.54	315.78	315.62	316.05	315.77	315.76	317.11	317.1	315.97	315.81
313.9	314.17	313.83	314.51	313.27	312.67	312.82	312.79	313.78	312.82	312.48	314.12	314.61	313.81	313.77	313.86	313.87	312.81	313.05	313.11	313.69	313.58	314.73	312.44	313.28	312.96	312.8	312.11	314.18	314.15	314.09	312.94	314.84	312.78	313.59	312.05	313.04	312.95	313.29	312.68	312.78	314.11	313.27	313.41	313.09	313.56	313.58	312.65	314.32	313.5
309.25	308.85	309.54	308.55	308.82	309.87	308.44	307.63	308.22	309.12	308.97	309.42	308.32	308.63	309.89	308.33	309.7	308.97	310.03	308.63	308.11	308.91	309.67	308.39	308.41	309.67	308.13	309.16	309.88	308.5	309.68	308.46	308.51	309.33	308.4	309.24	309.05	309.41	309.31	309.23	309.58	310.1	309.18	308.1	308.73	307.95	307.68	308.84	309.58	309.38
303.85	303.85	303.23	303.44	304.09	304.37	303.66	303.41	303.44	303.76	304.5	303.5	304.04	302.75	303.79	303.05	303.93	304.07	305.04	303.19	303.59	305	304.36	303.25	304.02	302.68	303.3	304.41	304.61	304.25	304.34	304.49	304.05	304.08	305	305.28	302.46	303.66	303.52	303.66	303.46	304.51	304.14	303.97	303.7	304.1	304.06	304.18	303.98	304.68
299.99	299.88	298.8	299.49	299.99	300.13	299.19	300.84	299.35	300.92	300.26	299.62	299.45	301.58	300.17	299.52	299.03	300.08	299.89	299.72	299.22	299.71	301.09	300.09	299.91	299.25	299.42	300.03	301.12	300.21	299.32	299.69	300.54	299.8	301.31	298.63	301.14	300.53	299.29	300.5	300.11	300.7	300.3	299.48	301	299.38	300.82	299.15	300.61	298.77
310.92	311.41	310.78	311.24	312.14	311.93	311.92	310.91	311.98	310.37	311.48	311.42	312.02	311.01	312.7	312.78	311	311.55	311.18	311.63	311.66	312.21	312.89	310.13	312.14	310.58	310.66	312.3	310.37	311.93	311.51	310.37	311.29	311.35	310.75	311.53	310.23	311.6	312.48	311.71	310.76	310.91	311.09	311.72	312.53	311.64	311.11	311.87	310.7	311.55
303.77	304.01	304.47	303.77	302.96	302.85	302.92	303.45	303.78	304.22	304.78	302.59	304.68	303.39	302.74	304.66	302.25	302.79	303.68	304.01	302.5	302.89	303.61	303.58	303.51	303.48	304.1	303.25	303.51	303.03	303.38	303.68	303.88	302.97	303.85	302.74	303.55	303.63	304.16	303.45	304.02	304.02	302.84	303.13	303.71	304.08	304.35	303.51	302.87	302.83
302.44	303.69	304.06	302.33	303.85	303.35	303.96	304.61	302.35	303.51	303.84	303.78	303.23	302.53	304.61	302.59	302.47	302.92	304.21	303.27	303.9	303.18	302.58	302.45	303.26	302.42	302.99	305.08	303.61	303.28	302.79	303.68	303.78	303.97	303.77	303.48	303.61	303.3	303.95	304.05	303.85	303.63	305.58	303.16	303.99	303.17	304.07	303.86	302.4	303.11
311.87	313.54	313.14	314.29	313.14	313.05	314.99	312.06	312.48	313	312.1	312.03	313.84	313.93	312.43	312.2	312.14	313.53	313.49	313.12	312.76	312.99	314.12	312.98	313.05	312.95	313.62	311.87	312.77	312.88	313.76	312.27	312.54	312.46	313.34	313.54	312.51	312.96	312.71	312.64	313.48	312.09	312.26	311.28	312.34	312.87	313.14	312.96	312.34	313.12
303.01	302.51	303.56	302.92	303.46	301.59	302.78	303.38	302.75	303.57	303.5	302.51	303.07	302.1	301.41	302.69	302.99	303.32	303.23	302.19	302.75	301.81	303.17	302.07	302.91	302.58	302.43	302.79	304	302.02	302.69	302.73	302.62	302.18	303.3	303.73	303.24	303.5	302.44	302.71	303.47	303.08	302.58	302.08	302.82	303.09	302.46	302.67	302.63	302.65
329.25	328.63	328.69	328.03	329.42	329.46	328.5	328.45	328.01	329	328.22	329.73	328.8	328.99	328.03	329.1	328.19	328.25	327.9	329.02	328.11	328.79	328.26	328.29	327.82	328.18	328.16	329.11	329.45	327.88	327.66	328.25	328.02	328.36	329.71	328.62	328.49	328.62	328.97	328.1	328.78	329.3	329.1	329.17	328.64	328.57	327.99	328.83	327.78	327.31
309.46	307.88	309	308.44	309.25	308.51	309.07	307.55	308.93	308.77	309.45	308.24	308.37	308.84	309.54	309.64	308.99	308.8	308.96	308.5	309.8	308.09	309.19	308.75	308.97	307.86	308.15	310.03	308.69	309.09	308.49	308.5	310.23	308.74	309.52	309.02	308.61	309.8	308.59	309.02	308.68	308.75	308.32	309.21	309.43	309.27	309.54	309.81	307.73	308.56
314.28	315.14	314.71	315.2	315.77	315.64	314.63	313.21	314.37	314.23	315.1	314.36	315.16	314.13	316.05	313.17	315.3	314.08	313.59	314.8	313.25	315.44	314.88	315.34	314.55	314.2	315.71	314.14	315.73	314.76	315.75	316.39	315.13	314.09	315.06	315.31	315.03	314.52	315.68	315.56	316.04	314.1	314.48	314.72	314.98	315.09	314.71	314.39	315.06	314.12
311.98	312.89	312.78	314.25	313.65	312.57	313.46	312.54	312.49	312.57	312.5	313.28	313.47	312.04	312.76	312.47	313.35	313.04	312.55	312.83	313.09	312.37	312.78	311.93	312.89	311.98	311.88	312.23	312.36	312.4	313.23	313.18	313.67	312.9	312.87	312.86	312.53	312.73	313.49	312.32	312.14	312.73	311	311.72	313.49	312.17	312.92	312.1	313.03	313.11
303.85	304.08	302.7	301.84	302.46	303.64	302.61	303.36	302.02	302.53	302.14	303.95	301.95	303.22	302.65	304.7	304.77	302.5	303.5	303.95	302.4	303.14	302.55	303.51	302.17	303.68	302.63	303.62	302.6	302.81	303.4	303.79	303.37	302.39	302.47	302.77	302.91	302.5	302.64	303.21	303.21	303.41	304.26	303.65	302.77	301.6	303.53	302.38	304.18	302.43
313.82	314.36	313.01	312.83	312.05	314.07	312.87	313.69	312.91	313.6	313.88	313.85	312.66	312.69	314.19	314.11	314.83	313.95	312.79	313.26	313.32	313.64	314.04	312.85	312.2	313.3	313.04	313.3	313.48	313.28	313.6	314.49	312.14	313.53	313.69	313.75	313.14	313.91	313.52	313.27	313.78	312.87	312.68	313.72	313.79	314.02	313.11	311.9	313.08	312.83
316.99	317.58	316.17	315.74	315.12	314.35	315.51	315.99	316.26	315.21	317.28	315.32	316.51	315.99	314.91	315.77	315.88	316.55	316.11	315.19	315.56	317.23	315.05	316.95	316.32	315.79	315.59	315.71	316.65	316.58	315.65	316.47	316.07	314.97	316.08	315.92	316.1	316.19	317.35	316.19	316.29	316.35	315.76	313.92	317.4	315.61	316.97	316.27	316.27	316.31
305.89	305.74	305.31	305.6	305.5	305.81	304.85	304.59	305.81	305.01	304.58	306.4	305.38	305.63	305	305.52	306.35	305.51	304.4	305.63	305.85	305.01	305.92	305.88	305.64	305.4	304.45	305.28	305.88	306.12	306.01	306.13	305.7	306.8	305.31	306.46	305.31	307.13	304.85	305.17	305.38	305.82	306.05	305.75	304.82	305.85	305.4	304.79	304.89	306.51
299.62	300.87	300.42	301.76	299.62	300.95	301.09	301.26	299.8	300.55	300.24	300.98	302.35	300.03	300.61	299.66	301.02	300.69	300.32	301.31	302.26	299.03	301.17	301.63	300.49	300.49	300.14	301.13	302.08	300.42	301.63	301.31	299.4	300.7	302.27	301.72	301.19	301.02	301.51	300.65	301.11	301.71	301.29	300.33	300.63	301.14	300.52	300.81	300.64	301.24
306.63	305.67	306.11	306.79	305.71	305.95	306.31	306.49	305.49	306.23	306.66	305.22	305.28	305.5	308.26	304.65	305.38	305.86	305.49	307.25	307.48	305.72	306.85	306.56	305.73	306.88	306.16	304.84	306.29	305.43	307.04	305.32	306.92	305.01	306.08	307.55	306.14	306.71	305.95	306.83	306.79	307.83	304.88	306.61	306.01	307.36	305.49	306.16	305.55	307.28
312.82	313.8	313.36	313.92	314.11	313.64	313.99	314.41	313.28	314.18	314.11	312.89	313.94	314.02	313.69	313.59	312.64	313.9	314.33	313.91	313.38	314.17	315.32	313.49	315.18	314.04	313.72	313.84	314.74	313.86	314	313.04	312.74	312.7	313.19	313.3	314.35	314.62	314.61	314.69	313.63	314.13	312.57	314.17	313.71	311.72	313.51	314.73	313.03	313.8
301.76	301.9	302.28	302.5	302.44	301.79	303.83	301.55	302.24	302.05	302.24	301.53	301.45	302.55	301.93	302.7	302.99	302.69	302.88	302.33	302.35	302.01	302.32	303.17	303.78	302.83	302.51	302.69	302.14	302.64	302.71	301.41	302.67	301.72	302.9	304.06	302.31	302.9	302.33	301.86	303.68	301.29	301.89	302.6	301.38	302.85	302.47	302.82	301.81	303.53
303.95	302.38	301.74	303.2	301.72	302.39	302.66	302.96	303.09	303.17	303.11	302.76	302.55	303.12	301.1	301.63	301.96	302.15	303.2	302.41	303.36	302.8	303.02	304.12	302.48	301.61	303.57	303.31	303.48	303.44	302.55	301.54	302.09	302.09	303.2	301.45	302.42	302.31	302.09	301.66	301.51	302.01	302.78	301.89	303.02	302.18	301.8	303.68	301.89	302.39
314.09	314.85	314.55	312.72	314.42	313.29	313.76	314.22	315.51	315.58	313.09	314.15	313.73	312.98	314.35	313.57	313.77	314.11	313.32	314.98	313.11	314.76	313.74	314.07	313.46	312.82	314.58	314.01	313.47	315.53	314.68	313.98	312.83	315.1	313.36	314.33	312.95	314.87	314.21	315.37	313.38	313.76	312.86	313.96	313.59	314.67	313.55	313.06	314.41	313.21
309.26	307.95	309.06	309.35	308.83	308.51	308.68	308.95	308.55	309.72	308.16	309.3	309.54	310.08	308.78	308.61	308.93	309.81	308.28	308.46	309.28	309.03	308.9	310.11	308.8	309.53	310.08	308.37	307.41	308.82	308.93	308.72	309.53	309.41	309.28	308.05	308.78	308.7	309.37	309.13	308.96	308.3	309.24	308.34	309.23	308.3	308.46	308.79	308.42	308.56
303.2	304.57	303.9	303.22	304.46	302.74	302.47	303.13	303.01	303.08	304.07	304.44	303.2	302.88	304.18	303.03	302.52	304.1	304.18	303.5	302.99	304.46	302.91	303.68	304.77	303.2	303.07	303.68	304.6	303.46	304.6	303.92	304.17	302.77	303.41	303.31	302.38	303.01	302.98	303.62	304.89	303.74	302.58	304.22	303.39	302.69	303.61	304.56	304.72	302.62
315.23	314.71	315.73	313.71	315.58	316.45	315.5	314.12	316.06	314.17	315.14	316.42	314.25	314.75	314.62	314.32	314.49	314.42	315.37	314.39	315.05	315.41	315.07	315.25	315.22	314.72	314.74	315.03	314.84	315.23	314.79	314.92	314.87	313.92	314.39	315.54	315.7	315.88	315.53	315.88	315.1	314.11	314.01	314.42	314.43	314.67	314.53	314.64	314.95	314.69
314.3	315.35	313.77	313.66	313.98	313.63	314.27	314.38	312.87	312.75	314.85	312.31	313.88	314.47	314.14	313.53	311.83	314.83	315.04	313.09	314.01	314.25	314.44	313.3	313.74	313.45	313.18	314.53	314.25	313.16	313.25	314.02	314.85	315.29	313.89	314.01	314.32	312.86	313.55	314.76	314.23	313.7	314.41	313.67	313.72	313.65	313.27	314.56	314.6	314.2
295.35	295.58	295.54	294.61	295.29	294.86	296.57	295.16	295.81	293.7	294.98	294.45	294.91	294.83	296.12	294.64	294.75	293.72	295.58	294.58	293.98	295	294.71	295.04	295.69	294.97	296.1	294.56	293.89	295.53	295.76	294.97	296.22	294.91	294	294.56	294.36	294.52	293.73	295.66	296.4	295.22	295.14	295.18	295.29	295.47	295.14	295.52	294.83	293.93
293.47	293.84	292.99	294.94	294.61	293.65	293.65	295.21	294.83	293.95	295.42	293.61	295.84	294.68	294.3	293.78	293.37	294.54	293.96	295.27	294.87	293.87	293.86	294.79	295.07	293.97	294.01	294.09	293.04	293.39	293.16	294.39	294.65	292.73	293.86	294.72	293.28	293.91	295.24	294.25	294.92	293.78	294.13	294.51	295.36	293.82	294.25	293.36	294.52	294.02
302.82	303.04	303.52	305.06	302.57	302.01	303.45	302.37	302.73	302.82	302.46	303.92	303.37	302.45	303.38	303.41	301.95	302.53	302.39	302.14	303.59	303.15	302.95	303.47	303.24	301.9	303.54	303.02	301.2	302.03	304.25	301.51	304.4	301.96	303.82	303.34	303.34	303.6	302.15	302.95	304.19	303.05	303.94	303.48	301.33	302.69	301.31	303.8	303.12	303.26
311.44	312.77	310.58	311.27	310.63	311.6	311.61	311.51	310.08	310.45	311.36	312.26	311.05	312	311.75	310.69	312.49	313.12	311.78	311.34	311.5	311.72	312.61	311.99	311.17	310.92	311.6	311.34	311	311.68	310.94	310.08	311.93	311.3	312.24	310.73	311.59	310.2	311.82	311.11	311.24	311.35	311.19	310.65	310.94	310.12	311.64	310.09	311.86	310.83
314.18	314.97	313.12	315.3	315.22	314.42	314.81	315.59	314.17	315.19	314.17	314.79	313.99	313.82	315	314.35	315.96	314.9	315.37	314.05	316.54	314.44	315.25	315.35	315.31	314.57	314.65	315.24	314.82	314.81	314.32	315.63	314.99	315.31	315.61	315.6	314.61	314.6	315.14	313.83	314.2	315.3	316.18	314.92	316.02	314.23	313.79	315.31	315.57	314.89
296.16	296.28	296.17	296.86	296.32	297.11	295.78	296.03	297.45	296.68	294.67	296.97	297.07	296.59	296.36	297.71	297.15	297.9	295.82	297.13	297.36	296.88	297.45	296.19	296.46	296.39	296.67	296.21	298.27	296.15	297.64	297.16	297.45	297.23	297.07	296.02	296.12	297.04	297.66	296.7	297.89	297.14	296.84	297.37	297.04	296.59	296.21	298.08	297.91	297.01
328.06	328.39	328.16	327.98	328.96	329.2	327.68	327.82	328.5	328.44	328.75	327.62	327.67	326.22	327.97	327.77	327.97	327.99	326.88	328.45	327.91	327.64	327.26	327.27	327.99	328.99	327.71	327.57	328.95	327.48	328.11	326.9	328.26	328.76	327.59	328.13	328.27	328.59	327.91	328.9	327.6	327.94	327.39	327.2	327.99	328.78	328.11	328.11	328.24	328.32
311.12	309.96	310.03	311.64	310.18	310.2	310.65	309.65	310.79	310.64	310.73	310.38	310.33	310.6	311.18	312.39	311.33	311.71	311.73	310.23	310.9	310.77	310.76	311.19	310.36	310.89	310.19	310.73	311.17	310.72	310.81	311.18	310.45	310.84	309.62	311.14	311.47	312.03	310.54	310.79	311.27	311.69	312.41	312.15	311.13	310.61	311.05	310.68	310.92	311.08
318.67	318.98	319.09	319.24	318.32	317.97	316.83	318.29	318.2	317.91	319.82	320.18	318.97	318.43	317.73	318.52	318.27	318.86	318.48	318.18	319.01	317.96	319.19	318.23	318.03	319.27	319.55	318.79	318.82	317.32	318.9	319.43	317.02	318.14	318.3	318.11	319.14	318.01	318.22	318.43	318.02	318.49	319.77	318.46	318.09	318.09	318.26	318.84	318.55	319.67
310.72	310.76	309.92	308.92	310.38	310.24	311.55	310.1	311.6	311.07	311.21	311.12	309.56	311.42	310.79	309.3	310.81	311.2	310.03	310.05	311.33	311.02	310.2	310.62	311.73	310.96	310.86	310.77	309.03	310.26	310.94	311.04	310.77	310.85	311.27	310.47	310.61	310.14	309.56	310.73	309.42	310.4	309.11	310.08	309.92	310.19	311.11	308.13	310.12	311.77
296.14	295.4	294.31	295.17	295.15	294.58	294.42	293.87	295.42	295.26	294.95	294.59	294.76	294.14	295.51	294.67	294.45	294.22	293.93	294.05	295.08	295.35	295.18	294.87	295.01	295.13	295.57	296.19	293.6	296.44	295.61	293.04	294.52	294.83	295.67	294.69	295.39	295.08	295.63	296.11	296	295.44	295.18	294.47	295.02	294.72	294.92	294.4	294.21	294.5
310.52	309.66	309.33	311.78	309.36	312.09	310.4	310.8	310.42	309.61	310.99	310.99	308.93	309.64	311.04	310.43	310.96	311.22	310.91	310.49	309.61	310.42	312.62	310.97	309.43	311.25	310.3	310.18	310.73	310.29	309.79	311.02	310.92	310.76	311.1	312.21	309.5	310.85	310.86	310.03	309.57	311.56	311.02	311.33	310.72	310.57	308.67	310.95	310.76	310.42
307.86	309.13	309.13	309.44	308.22	308.03	309.52	309.01	309.83	308.15	309.41	308.34	308.55	308.89	309.86	308.94	308.72	309.47	309.19	309.77	308.91	307.98	308.18	308.26	308.6	309.08	307.57	307.25	309.28	309.22	308.17	307.68	309.65	308.22	308.46	308.65	309.06	308.23	307.66	308.73	309.34	307.58	309.36	308.48	308.83	309.31	309.05	308.27	310.12	309.23
312.94	313.98	314.42	314.11	314.18	312.54	314.58	312.43	314.78	313.96	313.46	313.77	313.41	312.81	313.58	314.01	313.57	312.63	314.87	313.15	313.25	313.19	312.89	313.31	312.73	312.67	312.68	313.08	313.15	313.45	313.71	313.1	313.31	313.42	313.17	314.42	313.64	313.29	313.64	313.98	312.86	313.78	313.84	312	314.33	313.41	312.79	313.4	312.63	313.37
323.81	325.33	324.08	324	324.25	325	323.98	324.73	323.83	324.7	324.72	324.12	323.95	324.93	324.41	324.78	323.73	326.27	324.03	325.51	324.3	324.77	325.3	324.93	324.95	325.66	324.65	325.67	324.43	323.98	325.17	324.35	324.36	324.13	325.77	325.1	323.94	326	323.68	324.81	326.15	325.59	324.74	325.26	325.37	324.96	326.32	325.28	323.62	325.27
305.32	306.76	305.1	305.39	305.8	305.44	305.61	303.47	306.11	306.57	306.26	305.74	306.51	304.57	304.99	306.92	305.17	305.15	305.6	303.81	305.61	306.5	305.25	305.55	304.97	306.74	304.98	305.38	303.71	305.3	305.1	305.77	305.9	305.5	304.4	306.66	305.3	306.15	305	305.68	305.9	305.53	304.81	304.88	304.94	304.92	305.5	305.24	304.32	305.02
317.52	319.17	318.3	319.55	318.04	319.44	317.84	318.77	318.45	317.74	317.65	317.31	318.88	319.19	318.42	318.79	318.53	318.11	318.72	319.34	318.1	318.91	316.89	317.36	319.59	317.95	317.93	318.51	318.23	319.69	319.19	318.25	318.63	319.85	317.75	318.23	317.91	319.53	319.95	319.87	317.59	318.78	319.35	318.2	319.19	319.07	318.93	319.69	317.44	318.82
317.34	315.9	317.34	318.26	316.58	316.89	317.09	316.84	316.58	317.52	317.58	317.22	316.88	316.97	316.9	317.83	318.7	316.98	317.62	317.09	317.22	318.28	317.76	315.78	315.89	317.83	317.44	317.87	318.01	317.81	317.59	317.83	317.18	317.93	317.35	316.7	318	317.62	317.83	316.74	317.91	316.11	317.35	316.21	316.23	317.37	317.21	315.59	317.78	317.2
314.97	315.95	316.36	317.01	315.34	315.41	315.51	315.99	315.73	315.92	316.38	315.34	317.27	316.85	316.89	315.31	314.74	315.65	315.43	316.64	315.82	315.46	316.93	316.05	315.3	314.73	315.53	314.79	314.93	315.7	315.66	315.61	316.4	315.74	316.12	316.15	316.13	316.32	316.24	317.25	316.15	316.18	314.74	316.24	315.98	315.67	316.3	316.41	316.28	315.26
306.07	305.72	306.2	305.55	305.62	305.9	304.93	305.97	305.21	305.13	305.78	307.08	305.87	306.16	304.96	304.23	304.77	305.59	305.71	305.67	306.7	305.49	306.21	304.25	304.79	304.88	306.15	305.71	305.62	305.47	305.04	305.21	305.95	305.28	306.23	306.33	305.5	306.28	306.2	306.23	303.94	305.41	305.62	305.56	305.77	304.58	304.73	304.86	304.97	306.25
305.68	307.03	307.55	306.26	306.86	306.42	307.73	306.31	307.67	306.2	306.46	306.6	306.74	306.15	306.42	305.56	305.52	306.32	306.08	306.47	306.79	307.23	305.26	305.86	306.4	307.97	306.41	306.7	305.91	307.15	306.38	305.43	305.57	306.56	305.57	306.1	305.64	305.57	306.9	306.9	306.88	307.1	306.36	306.8	306.02	306.78	307.57	306.12	307.77	307.37
307.43	306.25	307.02	306.87	306.63	306.18	308.47	307.38	306.77	308.88	307.71	307.5	308.04	307.06	307.59	308.08	307.37	306.66	307.62	306.54	307.62	308.04	308.69	306.43	306.82	307.45	307.06	307.84	307.84	308.67	307.05	307.13	308.09	308.06	307.13	306.89	308.27	307.31	307.08	307.52	307.58	307.95	306.96	306.69	306.78	306.93	307	306.07	308.4	307.78
304.54	304.49	304.38	305.45	304.83	304.86	303.9	304.12	304.11	306.67	303.65	305.09	304.99	304.87	304.79	304.39	305.07	304.74	304.47	304.72	304.74	304.62	305.4	305.89	304.64	305.33	305.92	305.23	304.69	304.53	305.25	303.59	305.69	304.81	304.79	305.77	305.38	305.47	305.27	303.87	303.14	303.75	303.59	305.22	305.26	305.22	303.58	305.27	304.51	305.52
294.96	294.73	295.23	295.96	294.93	294.94	293.76	294.69	295.32	295.25	295.22	294.77	294.34	294.5	294.99	294.62	295.74	293.72	295.96	295.86	293.49	293.96	294.72	296.28	295.57	294.66	294.72	294.71	295.87	294.76	295.3	295.49	295.66	294.94	295.19	294.88	295.77	295.78	295.55	294.55	293.75	295.05	295.16	295.32	295.5	294.78	295.14	295.27	294.78	294.87
302.85	301.98	303.64	301.88	303.91	302.97	302.58	301.62	303.41	303.13	302.19	302.9	303.37	303.99	303.14	303.52	301.49	302.65	303.19	303.84	302.99	303.06	302.47	302.61	303.36	302.4	302.82	303.05	301.95	300.67	301.84	302.36	302.77	304	301.87	303.38	302.43	302.78	302.8	303.24	302.24	301.83	303.72	302.2	302.39	303.98	303.17	302.22	302.22	303.11
301.49	303.32	302.8	302.67	302.6	300.88	303.28	301.93	303.6	302.91	302.54	303.55	303.01	302.99	302.9	303.62	302.59	302.23	302.19	303.51	303.45	303.45	303.16	302.88	302.65	301.81	301.15	302.6	304.03	302.53	302.61	301.87	301.53	301.97	303.53	303.16	304.61	303.12	304.56	302.45	302.51	303.29	301.21	302.26	302.46	302.54	302.68	303.01	302.79	302.94
299.96	301.43	299.36	300.85	299.73	299.61	299.43	300.49	300.94	300.4	300.59	299.67	299.08	300.41	299.53	300.07	299.8	300.16	300.45	300.6	299.8	300.94	299.32	299.32	299.89	299.87	300.99	299.99	299.61	300.69	300.79	300.21	299.5	299.54	300.06	300.04	299.51	299.58	299.3	299.4	300.35	300.29	299.97	300.64	298.3	301.23	299.42	299.93	300.6	299.86
300.36	301.15	301.04	299.97	298.72	301.05	300.09	300.05	298.94	299.77	300.38	300.11	300.2	299.55	300.21	298.64	300.36	300.46	300.48	299.81	300.07	299.78	298.78	301.1	300.38	300.23	301.12	299.3	300.32	298.92	299.55	300.04	300.09	300.4	300.07	300.67	298.37	299.41	299.24	301.16	299.99	300.52	300.02	299.52	300.71	299.47	299.25	300.78	300	299.76
308.75	309.16	309.42	308.67	307.41	308.49	309.14	308.6	309.66	307.86	308.79	309	309.44	308.34	309.17	308	309.81	309.07	308.46	308.29	307.93	309.26	309.52	308.28	309.27	309.21	308.09	308.79	310.29	309	307.6	308.1	308.23	308.21	308.04	309.73	309.92	308.65	308.01	308.43	309.38	307.41	308.62	308.6	308.91	308.91	309.03	307.64	308.41	307.72
309.17	308.12	309.5	308.64	308.6	308.61	308.64	309.62	309.42	308.69	309.31	308.48	308.07	307.93	309.35	308.63	309.7	308.63	308.54	309.36	309.33	309.47	307.95	308.36	307.93	308.25	309.28	307.42	309.03	308.97	308.74	309.24	309.32	308.06	309.1	309.75	307.9	309.01	308.7	309.13	309.73	309.57	308.68	308.87	308.07	308.23	309.24	308.62	308.63	308.56
309.76	310.09	310.64	310.77	311.43	309.69	310.89	310.39	310.42	311.19	310.4	310.17	310.16	309.93	310.82	310.81	311.04	311.35	310.62	310.81	310.8	310.47	310.43	309.99	310.07	311.45	309.76	311.84	309.93	310.5	309.83	310.43	310.88	310.6	310.69	309.99	309.83	310.27	310.6	310.5	311.63	310.24	311.42	309.74	310.61	310.75	310.17	310.77	310.06	309.04
324.96	325.72	326.33	325.95	325.61	325.04	326.96	325.06	325.22	325.22	324.79	325.01	324.6	324.44	325.29	324.75	324.57	325.23	325.08	326.3	325.57	325.76	325.09	326.6	326.59	325.27	325.04	325.38	324.96	325.05	326.02	325.33	325.77	325.12	324.07	324.82	325.43	325.75	324.44	325.76	324.82	325.74	324.97	324.66	325.14	324.93	325.91	325.1	325.57	325.31
302.59	301.32	304.19	302.18	302.62	302.19	303.14	302.78	301.69	302.73	302.55	302.14	302.32	302.65	303.16	302.25	302.65	301.14	302.21	303.44	301.1	302.25	304.22	301.83	302.7	302.85	302.45	302.85	302.14	303.31	301.12	301.91	302.66	303.17	301.53	302.19	303.27	303.17	303.23	302.82	302.53	301.93	302.9	303.73	302.05	301.1	302.76	302.76	302.95	302.21
308.19	308.73	309.05	308.08	309.71	307.85	308	308.4	309.71	308.53	308.47	308.36	308.71	307.48	309.17	308.99	308.79	308.22	309.02	309.06	310.44	308.73	309.51	309.37	308.04	308.98	308.08	308.03	308.42	309.97	308.28	309.24	308.55	308.65	308.64	310.17	309.05	309.3	309.21	308.45	308.2	307.17	308.49	308.14	308.89	309.41	309.05	308.31	308.48	309.74
304.71	305.47	304.42	305.48	305.49	305.23	304.54	305.03	305.57	304.81	305.47	305.32	305.2	305.43	306.13	305.19	306.16	306.65	305.29	305.74	305.85	305.45	305.43	304.89	305.24	304.98	306.27	306.22	305.53	306.31	304.85	306.39	304.36	306.51	305.39	305.26	305.24	306.17	305.43	305.03	304.39	306.19	306.08	305.44	305.43	306.37	306.17	304.43	304.82	304.86
308.55	308.71	307.95	309.08	309.13	309.15	308.89	309.68	308.78	307.48	308.25	309.85	308.91	309	309.51	309.08	308.61	309.38	307.96	308.55	309.66	309.57	308.58	308.38	309.26	309.04	307.71	309.34	310.1	308.95	309.01	309.53	310.34	308.94	308.96	308.61	309.43	310.43	308.43	308.59	308.72	308.88	309.76	308.06	309	308.43	309.48	309.45	309.7	309.58
293.73	294.22	293.78	294.84	296.11	294.49	293.95	294.1	293.42	293.06	291.46	294.31	293.56	294.47	294.28	293.91	292.8	295.48	294.93	293.49	293.65	293.97	294.43	294.52	295.85	294.24	294.76	294.46	294.15	294.61	294.67	293.75	294.61	292.85	293.24	294.52	294.02	294.45	295.02	294.47	293.65	295.18	295.51	295.11	293.88	294.69	294.73	294.13	294.48	293.21
324.87	325.33	325.74	323.89	323.23	324.91	324.76	324.07	324.47	324.45	324.44	326.27	324.47	324.28	324.1	324.13	324.95	324.53	325.14	324.25	323.76	323.81	324.82	325.13	324.16	324.43	323.42	324.33	323.91	324.25	325.19	324.11	324.28	324.21	322.61	324.03	324.41	324.76	325.17	325.28	325.44	324.42	323.88	324.26	324.34	324.63	324.29	324.48	324.3	324.28
315.65	316.01	315.43	315.07	315.77	316.09	315.36	315.79	315.26	314.74	314.91	315.03	314.27	315.8	314.4	315.05	314.83	314.81	314	315.41	313.05	315.43	314.5	314.51	314.65	314.94	316.05	314.62	314.93	313.84	314.66	314.4	315.45	314.56	315.06	315.29	313.12	315.03	315.27	313.92	314.41	315.07	315.82	315.04	315.58	315.33	316.45	315.91	315.29	315.46
304.16	305.73	305.1	306.25	304.9	305.24	305.68	304.8	306.51	304.64	303.78	305.11	305.58	304.97	306.08	304.93	303.93	305.42	304.88	304.07	303.62	306.98	305.83	305.07	305.6	304.84	304.97	305.01	305.31	305.8	306.09	305.12	303.48	305.65	305.75	305.2	304.16	304.82	305.78	305.26	305.15	305.61	304.29	305.37	304.32	305.26	305.58	305.47	303.6	306.45
305.02	303.86	304.96	304.46	305.13	305.3	303.75	303.69	304.23	304.24	303.9	303.76	305.87	304.43	304.7	304.23	304.81	304.33	303.51	305.3	304.17	304.3	304.86	305.24	304.51	303.93	304.77	304.01	305.33	303.83	304.65	303.94	304.43	303.27	305.23	304.32	304.66	304.8	304.19	304.83	304.82	304.47	305.72	304.11	304.83	304.08	304.79	305.17	302.58	304.08
313.29	313.95	314.84	313.99	313.84	313.36	312.97	313.42	314.44	313.67	314.11	313.1	314.12	314.6	313.13	315.27	313.96	312.88	314.33	313.88	314.25	314.97	313	313.84	314.18	314.24	311.77	314	313.34	313.99	312.94	313.87	313.12	313.96	314.51	313.77	313.21	313.36	313.74	314.84	313.86	313.35	313.94	313.98	314.58	313.73	313.26	312.57	313.69	314
316.73	317.14	317.85	316.87	316.27	315.61	317.32	317	317.4	317.04	316.91	317.91	317.62	318.02	316.98	316.14	316.21	316.38	316.71	318.15	316.58	317.05	318.01	317.53	316.87	316.68	316.31	318.39	317.43	316.64	318.26	318.03	316.62	316.78	316.89	317.51	317.54	316.71	318.62	317.58	317.06	316.61	317.15	317.29	316.66	317.61	318.22	317.4	317.19	317.25
306.61	306.33	308.89	305.41	306.11	306.97	306.97	306.98	307.33	305.35	307.1	305.72	306.4	307.26	306.83	306.76	307.12	306.63	306.66	307.05	306.79	306.11	306.77	305.59	306.12	307.26	306.36	307.12	306.23	307.08	306	308.09	306.62	306.71	305.77	306.44	306.33	306.9	306.48	308.12	305.8	308.45	306.03	306.72	305.27	306.46	307.39	306.12	307.8	306.67
317.32	316.58	317.91	317.15	316.84	316.26	318.16	317.71	316.29	317.67	317.65	316.71	316.92	315.83	318.2	317.77	318.36	317.65	318.71	317.48	317.49	316.48	316.64	317.55	317.37	317.35	317.49	318.21	318.2	316.8	316.72	315.96	318.39	316.66	318.58	317.11	317.08	317.64	318.47	316.99	316.85	318.24	316.76	318.05	316.85	317.7	316.93	316.69	316.96	318.35
316.88	317.53	317.5	317.21	317.66	318.19	317.63	316.11	316.22	317.25	317.43	317	315.81	317.49	317.82	316.69	316.27	316.01	315.08	316.46	316.71	316.67	317.54	316.5	316.25	316.13	317.12	316.41	317.08	317.17	316.18	317.34	315.49	316.66	316.73	317.29	317.73	317.03	316.08	317.56	316.22	316.69	317	316.01	316.51	316.02	318.16	317.06	317.53	316.45
301.19	300.57	300.39	300.74	300.56	301.48	301.57	300.62	300.45	299.57	300.39	301.16	300.02	301.57	300.85	300.21	301	300.78	301.59	300.73	300.41	301.78	301.84	300.67	301.36	300.94	300.86	300.98	300.32	299.94	301.53	300.84	300.95	302.11	301.68	301.45	300.21	301.26	300.7	302.03	301.59	301.49	301.45	301.99	302.5	301.17	301.52	299.06	301.09	302.33
294.74	292.85	293.82	294.85	293.39	294.02	293.04	293.92	295.55	295.13	292.68	295.51	294.7	293.17	294.88	293.71	294.13	293.94	293.23	293.74	293.13	294.51	293.78	293.12	293.8	294.21	293.61	294.15	294.18	294.33	292.85	293.07	295.05	293.34	294.28	294.18	294.86	292.7	294.59	293.44	293.76	293.75	292.06	294.01	294.15	293.34	294.77	293.78	293.62	295.34
314.04	313.79	314.93	314.52	315.19	314.94	314.72	313.98	313.8	315.33	314.45	314.59	314.31	315.68	315.03	315.19	315.67	314.59	316.18	313.75	314.97	314.63	315.58	315.83	314.81	315.09	315.55	314.07	313.38	315	315.19	315.74	314.56	314.63	313.55	315.5	314.72	314.73	313.74	314.35	314.82	315.89	315.22	315.01	316.05	314.44	315.51	314.74	314.84	314.39
296.5	297.2	298.52	296.56	297.92	297.03	295.86	296.79	296.62	296.11	296.15	296.56	296.09	297.08	296.17	296.23	296.34	296.76	296.77	297	296.86	297.82	297.28	295.3	297.05	296.62	296.68	297.06	297.28	295.93	295.76	296.34	297.55	296.07	296.4	296.11	296.43	296.3	295.42	297.45	296.41	297	296.57	296.41	296.59	297.89	296.87	297.78	296.32	297.64
312.55	312.78	313.41	312.53	311.87	313.58	312.36	312.71	312.57	312.63	313.77	312.08	313.91	312.57	313.76	312.51	313.35	313.1	312.4	313.03	313.25	312.87	312.47	313.68	312.99	313.8	313.02	312.55	312.17	313.05	312.09	313.58	312.63	313.74	313.21	314.56	313.14	313.4	313.76	313.38	312.93	312.53	312.64	312.72	312.34	312.51	313.03	312.03	312.99	313.23
315.21	315.94	315.26	313.93	314.52	315.83	314.3	315.15	315.04	315.26	316.12	315.63	314.84	315.01	314.97	314.4	315.57	315.14	314.28	314.41	314.26	315.72	314.47	314.89	314.93	314.97	314.88	314.72	316.62	315.73	316.35	314.74	313.72	316.13	314.81	315.35	314.57	314.51	315.99	314.16	315.09	314.9	315.71	314.79	315.33	314.6	314.76	314.25	314.67	315.58
300.06	300.11	298.97	300.3	299.95	299.82	300.66	301.14	300.63	300.79	299.98	300.48	299.12	298.88	300.12	299.64	299.4	299.49	300.09	301	300.17	301.04	300.95	299.84	298.77	299.72	300.66	300.58	299.72	299.81	299.78	299.6	301.34	300.59	300.35	299.93	299.56	298.78	300.43	299.53	300.51	300.45	299.63	300.83	301.86	300.58	300.86	299.4	300.67	299.91
327.78	327.15	329.59	327.17	326.97	327.62	328.62	328.56	327.8	327.38	327.7	327.58	327.53	327.81	327.88	328.01	327.77	328.16	326.74	327.62	328.7	327.9	326.47	329.52	327.71	328.11	327.06	328.61	328.47	327.76	326.63	328	327.22	327.8	328.57	326.49	326.61	326.69	326.99	327.67	327.03	327.28	328.19	328.27	328.09	327.5	327.81	328.87	326.99	326.79
311.49	310.46	310.86	311.15	311.25	311.08	310.68	310.4	310.13	310.1	310.14	311.12	312.49	308.44	310.57	309.45	309.99	309.35	311.2	310.2	311.39	310.52	310.66	309.51	310.54	310.3	311.11	311.33	309.37	310.78	310.47	310.3	310.92	310.7	311.16	310.54	310.43	310.8	309.95	310.57	311.06	310.54	310.1	311.32	309.72	310.25	309.79	311.46	310.64	311.38
296.87	297.19	298.1	297.18	297.29	296.48	296.04	296.42	296.21	296.57	296.71	297.65	295.96	296.9	296.32	296.9	296.12	296.62	297.88	297.16	296.54	297.69	296.23	296.98	296.25	296.05	296.96	297.97	295.81	296.76	296.78	296.26	297.95	297.06	296.43	297.66	296.57	296.35	296.89	295.79	297.14	295.84	297.17	297.1	295.92	298.02	296.67	297.04	296.5	296.86
308.92	309.68	308.66	307.58	307.83	308.86	308.22	309.17	309.37	308.34	308.17	309.84	309.74	309.36	309.76	310.48	308.25	307.33	309.36	307.98	307.81	308.23	306.56	308.43	308.48	308.14	308.44	308.53	308.28	309.44	309.16	308.16	308.88	308.4	308.14	310.13	309.02	309.59	308.94	307.75	308.77	309.75	309.04	309.14	308.72	309.12	308.29	308.47	308.46	308.88
306.6	306.42	305.32	305.57	305.41	304.53	306.24	305.35	305.35	305.01	304.42	305.63	305.02	305.29	305.44	305.63	304.1	306.57	304.64	304.56	305.72	305.34	305.3	305.57	304.98	304.51	305.48	304.2	305.27	306.01	304.85	305.41	305.27	306.1	304.71	303.83	305.7	305.07	305.68	306.13	305.78	305.53	305.42	304.51	305.49	305.89	305.45	304.53	306.01	305.8
316.48	316.21	315.43	317.4	315.57	317.06	315.98	316.94	317.48	316.71	316.71	316.73	317.11	317.36	317.49	317.11	317.03	316.35	315.67	315.95	316.86	316.52	317.02	317.18	315.23	317.04	316.74	316.26	315.72	317.73	316.07	316.91	316.32	317.22	317.05	317.45	317.99	315.08	317.48	316.99	315.97	318.18	316.01	317.64	316.79	317.14	316.17	317	315.95	316.95
301.75	303.76	302.37	302.4	302.01	302.31	302.59	302.97	301.77	302.93	302.47	303.32	302.36	302.57	301.79	303.53	302.65	303.15	300.6	301.92	301.78	303.78	301.3	303.27	301.68	301.75	302.57	301.19	301.1	302.91	302.33	301.9	302.06	302.52	302.07	302.97	301.88	302.44	302.88	302.74	302.56	302.78	303.57	302.01	301.99	302.6	303.59	302.41	302.43	303.11
313.93	313.14	314.42	312.15	311.78	311.73	312.9	313.22	313.86	313.42	313	314.69	312.74	313.03	313.39	313.88	313.28	313.8	313.62	312.77	313.71	314.42	313.62	313.39	313.41	313.23	313.72	313.83	313.72	314.31	312.52	312.74	313.36	313.34	313	313.92	312.93	313.17	312.31	312.47	313.14	313.32	314.26	312.33	312.05	313.26	314.07	312.73	313.4	313.18
315.36	315.03	314.88	315.07	315.16	315.68	315.94	315.85	314.5	314.91	315.74	315.1	315.63	314.14	315.6	312.93	315.45	315.16	314.85	315.57	315.23	315.03	314.89	315.91	315.19	315.37	314.69	314.32	314.85	314.14	313.88	314.05	315.25	315.27	315.46	316.7	315.35	314.47	315.56	315.02	314.49	314.35	314.23	315.74	315.69	314.71	316.69	314.62	315.16	316.22
304.9	304.46	304.79	305.19	304.22	304.94	305.6	303.86	304.99	305.47	303.84	304.77	304.7	304.56	304.83	306.3	304.23	305	305.98	304.62	304.79	304.86	305.23	305.17	304.71	304.52	305.05	305.14	305.71	304.81	303.91	305.33	305.53	305.12	305.01	304.66	304.2	304.13	303.05	304.07	304.81	304.83	304.35	304.67	304.07	304.42	304.47	304.75	304.01	304.98
300.44	299.95	298.97	300.04	300.93	299.7	300.39	300.23	301.19	300.68	299.09	301.1	299.86	300.18	299.33	300.03	300.38	299.56	299.33	299.05	299.09	300.21	300.04	297.66	299.51	300.47	300.37	299.67	299.63	299.95	299.81	301.03	299.83	299.17	299.94	299.96	300.88	300.76	299.3	300.34	300.81	299.7	301.08	299.1	300.37	300.35	299.8	300.01	300.09	299.83
293.66	293.22	294	294.28	294.25	295.16	293.57	294.92	293.2	294.41	295.43	292.9	292.7	293.8	293.02	293.59	293.77	295.01	295.32	293.77	293.66	293.79	294.19	294.04	294.3	295.28	294.56	294.38	294.24	294.27	293.47	293.96	294.52	295.35	293.74	293.78	294.82	293.57	293.63	293.97	295.02	295.64	294.24	293.68	294.42	294.03	293.81	292.05	295.12	294.46
310.64	310.9	310.2	309.93	309.54	310.69	311.49	310.1	311.56	311.03	310.63	311.63	310.66	310.06	309.75	311.2	310.32	310.27	310.2	310.51	311.06	310.89	309.95	308.27	309.98	310.95	311.33	310.78	311.31	310.91	310.54	310.62	310.64	310.65	309.19	310.88	310.02	309.82	309.96	310.48	309.65	309.98	310.71	309.61	310.9	310.22	310.83	309.25	310.29	311.4
306.23	307	307.26	304.04	306.92	306.85	306.04	305.53	306.3	306.37	306.24	307.02	306.05	306.72	305.97	305.92	305.77	304.92	306.86	305.56	306.27	305.17	305.23	306.2	306.47	306.82	307.4	306.86	307.9	306.08	306.82	306.34	306.06	306.92	305.44	305.49	306.17	305.58	305.63	307.22	306.5	305.79	305.17	306.91	305.27	306.18	306.25	305.96	306	307.44
315.96	315.81	316.7	315.76	315.06	315.43	316.72	315.05	315.04	316.64	315.88	316.2	315.71	314.97	316.47	315.14	314.6	315.49	314.58	315.07	315.93	315.94	315.64	316.25	318.41	315.14	316.61	315.32	315.4	315.69	316.41	316.54	316.54	316.21	315.53	316.06	316.31	314.57	315.85	315.27	314.39	314.51	314.98	316.1	315.24	315.46	315.99	315.92	314.2	317.43
298.78	299.85	300.82	299.41	300.31	299.38	299.13	300.03	300.53	299.83	298.33	299.34	300.38	299.31	299.55	300.1	299.57	300.23	300.07	300.54	300.04	300.45	300.49	300.41	299.33	299.86	299.93	299.99	300.95	299.58	300.21	299.61	300.05	299.59	300.18	299.42	299.14	300.61	300.71	299.17	298.96	299.47	299.66	300.43	300.56	299.48	300.74	300.34	299.34	299.72
328.24	327.24	327.58	328.59	327.06	327.21	328.53	329.44	328.32	326.57	327.7	328.82	327.52	328.36	327.81	328.01	328.45	328.11	328.37	328.07	328.48	327.89	328.05	327.61	327.5	327.48	328.43	328.81	328.74	328.31	328.29	328.43	327.67	326.6	328.23	326.37	327.61	327.21	326.55	327.94	328.94	328.79	328.56	328.19	328.21	327.56	329.25	327.98	327.75	328.27
313.23	313.13	311.89	313.37	312.67	313.13	312.8	312.95	313.25	312.24	313.3	312.07	313.82	314.3	313.28	313.66	314.03	312.73	312.31	312.42	313.3	313.36	313.51	313.4	312.6	314.03	314.15	312.37	313.31	313.33	311.35	313.49	312.76	312.98	313.99	313.7	312.75	312.33	313.21	312.03	312.15	313.69	313.7	312.87	313.27	312.53	313.87	313.66	313.13	312.55
293.41	293.74	293.59	293.12	294.71	293.54	293.94	293.65	293.38	293.21	293.75	293.37	293.95	293.71	293.96	294.21	293.54	294.53	294.32	293.66	292.8	294.17	293.6	293.72	294.1	293.06	293.85	295.33	293.66	293.39	294.41	293.8	293.82	294.02	294.11	292.98	294.72	295.18	294.49	293.83	295.1	294.14	295.16	293.98	295.29	294.34	294.73	294.11	293.21	295.46
315.25	314.45	314.1	316	313.7	314.12	313.47	315.21	315.08	314.9	313.49	315.17	314.86	314.97	315.33	316.1	314.47	314.96	314.18	315.33	314.68	315.55	314.44	313.51	313.69	314.3	315.19	315.18	315.08	313.1	315.41	316.21	314.33	314.88	313.64	314.75	315.95	315.1	315.71	314.68	315.67	314.6	314.81	315.4	314.66	315.07	315.12	314.71	314.89	314.35
311.45	309.58	309.69	310.72	310.04	310.74	310.13	310.4	310.89	309.55	309.51	309.51	310.76	310.48	309.26	310.43	309.53	310.32	308.95	308.63	309.8	309.3	309.89	309.26	310.66	310.64	309.58	309.11	309.78	309.85	308.85	309.29	310.42	310.04	310.17	309.13	309.1	309.59	310.54	309.74	309.18	310.93	309.89	310.27	308.56	309.42	310.45	310.36	309.16	310.88
327	328.64	328.21	328.08	327.97	328.17	328.1	327.35	327.19	327.76	326.62	328.74	328.42	326.72	327.52	328.06	327.49	327.13	328.05	327.14	328.81	327.42	327.79	328.5	327.4	327.91	327.73	327.35	328.7	329.87	329	328.14	328.72	327.53	327.03	328.46	329.02	327.08	328.14	328.81	328.56	328.41	327.53	327.24	327.4	328.92	327.64	328.14	328.34	328.71
294.99	295.74	293.96	295.19	294.24	296.3	294.22	295.5	294.39	295.36	295.89	293.9	295.05	294.27	294.92	293.93	295.59	294.97	294.69	295.54	294.68	295.35	294.84	294.58	294.66	294.49	295.26	295.75	294.8	294.79	294.18	294.83	294.64	295.48	295.76	295.96	294.38	294.55	294.07	295.77	295.28	294.87	296.36	295.24	295.97	294.09	295.11	294.46	294.86	296.19
317.66	318.75	318.12	318.36	318.01	317.88	318.53	317.77	316.69	319.7	318.7	317.5	318.05	318.35	317.14	319.12	317.75	319.08	318.43	318.19	318.56	318.26	317.03	318.66	317.94	318.14	317.91	317.88	318.12	318.6	318.4	318.03	318.21	316.89	318.88	318.35	318.39	317.22	318.91	318.85	316.91	318.52	317.38	318.86	319.29	317.76	317.9	317.84	317.23	317.79
308.25	308.99	308.19	308.46	309.09	307.36	309.05	309.48	309.07	309.46	307.86	308.43	309.69	308.29	309.49	308.93	308.68	308.24	309.02	309.28	308.76	309.5	309.64	308.57	309.32	309.27	308.76	309.39	308.04	307.02	308.89	309.29	309.32	308.71	308.81	307.61	309.61	308.93	308.19	309.34	308.59	309.15	308.59	309.01	309.06	309.08	309.77	308.28	308.63	309.62
301.21	302.07	301.83	301.29	301.2	300.27	300.27	302.53	300.94	301.9	301.52	301.18	300.75	301.21	300.8	299.74	301.8	301.82	300.64	301.97	301.57	301.45	302.37	299.88	300.87	301.05	302.72	300.61	302.27	300.41	302.34	301.09	300.65	300.09	302.12	300.47	301.36	302.35	301.46	301.87	301.51	300.34	300.44	299.62	301.07	301.78	301.21	300.31	301.34	301.54
302.2	300.68	301.5	301.47	301.48	301.6	300.64	300.61	301.52	301.83	301.15	300.09	301.95	301.25	300.93	301.83	302.03	300.82	301.08	300.59	301.01	300.3	301.68	299.63	301.64	300.35	300.55	301.18	300.07	299.94	300.22	300.82	300.12	302.37	301.71	300.95	302.7	302.27	300.73	300.59	301.89	301.02	301.48	300.62	301.13	301.35	301.28	301.18	301.28	301.12
313.19	313.84	314.63	313.16	313.05	315.54	313.1	313.95	315.42	313.95	313.66	313.62	315.15	314.94	313.86	314.07	313.7	314.44	314.73	313.6	313.85	313.4	314.17	314.39	314.21	315.24	314.48	314.54	313.47	314.57	314.19	314.9	312.63	313.39	313.23	313.69	314.63	314.53	314.49	313.58	314.31	313.7	313.58	314.36	315.27	314.28	314.39	315.11	313.51	314.3
307.45	307.23	307.06	306.69	307.22	307.65	307.09	307.89	307.26	308.26	307.21	307.14	306.89	307.37	307.53	307.2	307.95	307.94	306.02	306.95	307.8	308.09	307.65	307.77	307.43	307.23	306.37	306.86	307.78	308.19	307.64	308	307.03	307.76	307.15	307.07	308.21	307.52	307.32	307.36	308.33	306.84	306.78	307.07	306.31	306.92	307.45	307.53	306.24	306.71
307.63	307.96	308.95	309.99	310.55	309.36	308.93	309.37	308.71	310.43	308.97	308.17	308.12	308.96	308.78	308.67	310.1	309.92	309.7	309.5	307.46	308.49	308.68	308.96	307.75	309.11	308.22	308.82	308.97	308.99	308.38	307.99	310.55	308.73	309.48	307.6	308.05	309.01	308.69	308.5	308.49	309.1	309.2	309.28	308.4	307.86	308.23	309.18	307.56	307.38
314.68	314.36	313.2	312.68	314.52	312.29	313.45	313.06	313.67	314.65	314.24	314.28	313.78	314.81	313.79	312.78	312.91	313.43	314.36	315.35	315.01	313.7	314.76	314.24	314.23	314.15	312.67	314.42	312.78	313.64	314.89	314.06	314.08	314.01	313.7	313.81	315.2	314.86	313.11	313.15	314.31	312.86	312.39	312.24	315.1	313.01	313.49	314.99	313.13	313.01
325.65	326.39	325.15	325.91	325.12	324.54	324.46	325.18	325.86	326.27	325.2	324.93	324.52	323.78	325.18	325.03	324.52	325.44	325.21	325.33	323.85	325.95	325.21	326.21	325.48	325.51	325.79	325.9	324.86	325.43	325.22	325.5	325.32	325.29	325.78	325.52	325.52	325.55	325.17	324.99	325.82	326.12	325.09	325.81	325.78	325.76	325.66	325.68	325.01	326.51
309.6	310.31	310.44	311.88	310.61	310.59	311.45	310.71	311.32	309.58	310.18	310.32	311.41	310.75	311.37	310.39	310.61	311.93	311.78	311.28	310.75	310.13	311.52	309.87	310.49	308.45	309.61	311.25	310.93	311.18	310.41	310.7	311.03	310.71	311.47	311.2	310.38	311.02	310.75	310.34	309.66	311.3	310.43	310.75	311.16	311.43	311.85	311.14	310.9	311.33
303.12	302.68	302.26	302.4	303.54	301.78	303.44	303.59	303.03	303.36	302.37	302.84	302.67	302.68	302.42	301.87	302.49	303.44	303.84	302.03	303.71	302.21	302.48	303.83	302.7	302.46	302.97	302.15	303.23	302.43	302.36	302.52	303.36	302.32	303.01	303.05	302.25	303.74	302.84	303.12	301.84	302.13	303.36	302.94	302.23	302.83	302.5	304.04	302.66	303.69
310.87	310.82	310	311.11	311.68	311.09	310.86	309.39	310.69	310.33	310.16	310.52	310.27	310.35	309.81	309.34	310.88	310.01	310.89	311.06	309.39	311.35	309.15	310.75	311.91	311.37	310.52	310.39	311.05	309.22	311.56	309.6	310.37	310.43	310.36	310.11	311.1	309.82	310.18	310.83	310.04	310.35	311.2	309.86	310.25	310.72	310.49	311.51	309.68	310.62
309.7	310.14	309.65	310.56	309.53	309.57	309.85	309.95	310.25	309.44	309.77	310.43	310.22	309.97	309.21	309.89	309.79	309.9	310.57	308.87	310.11	311.24	309.05	309.08	309.07	309.46	309.17	309.61	309.53	309.14	308.19	309.6	309.3	310.42	308.93	309.44	308.75	310.39	310.29	309.77	310.22	309.17	310.33	309.34	310.58	310.27	310.29	308.34	309.71	309.4
301.57	300.6	301.1	300.97	300.38	301.04	301.42	300.33	301.07	299.95	301.16	301.92	301.88	300.83	301.3	299.96	301.09	301.01	302.28	302.11	300.74	300.58	302.21	300.41	300.83	300.68	301.88	301.05	300.1	300.86	301.59	300.06	300.4	300.69	301.2	301.96	301.84	300.35	300.87	301.11	300.82	301.42	300.08	300.5	301.33	300.48	301.13	301.08	301.4	301.16
318.56	317.67	318.25	318.38	317.68	318.43	318.44	317.09	317.47	320.41	319.22	318.08	317.49	318.78	318.73	317.55	318.71	318.87	318.57	318.9	317.63	319.9	318.33	317.92	317.75	317.65	317.69	318.1	319.26	318.6	317.69	318.68	319.58	318.48	318.12	318.67	318.24	318.07	317.6	316.7	318.26	318.57	317.34	318.37	318.8	317.42	318.87	318.61	318.04	318.65
293.67	293.74	292.61	292.91	293.93	293.99	293.09	294.3	293.93	293.52	294.16	293.71	294.6	295.38	294.74	292.89	292.98	296.26	294.02	293.56	294.07	294.95	295.38	294.93	294.53	294.57	294.07	294.02	293.43	293.46	294.84	293.16	294.03	293.52	293.55	293.99	293.23	293.34	294.09	294.03	294.57	293.7	292.67	294	294.3	293.64	293.56	293.9	292.83	294.36
319.67	319.61	320.52	320.12	318.42	319.54	318.96	319.22	318.94	318.86	320.14	320.02	319.09	318.79	320.35	318.5	319.04	318.53	319.33	318.93	320.14	320.56	318.42	317.97	318.43	319.35	319.59	320.38	319.16	319.09	318.95	319.87	319.01	320.14	319.42	319.69	319.29	319.71	318.88	319.06	321	319.01	319.68	321.72	319.62	319.38	319.36	318.98	318.8	318.44
296.11	294.07	295.6	294.63	293.63	294.77	294.46	295.54	295.77	296.04	295.5	294.74	294.71	296.83	294.99	296.83	295.4	296.66	295.21	295.09	295.11	295.23	296.35	295.6	296.09	294.8	294.59	294.77	296.07	294.43	296.45	295.23	294.26	294.49	295.34	295.41	295.11	295.37	294.55	295.64	295.81	295.57	293.85	294.17	294.58	296.03	295.21	294.3	296.25	295.42
308.96	310.85	308.96	310.43	308.87	310.6	308.98	308.94	310.45	309.55	309.71	310.19	309.7	309.61	309.29	309.22	309.63	310.15	311.2	310.59	310.17	310.4	309.45	310.52	308.85	309.61	309.49	309.93	309.24	309.44	310.79	310.14	309.78	310.83	310.38	309.25	309.08	309.57	309.04	309.64	308.89	309.61	310.49	309.75	308.93	309.07	311.36	309.52	309.73	309.42
302.11	302.09	301.36	302.33	301.42	301.45	302.66	302.52	302.93	303.5	301.4	302.34	302.41	301.31	303.14	303.53	303.85	302.1	304.2	302.15	302.86	302.89	303.25	302.17	301.97	302.45	301.9	303.01	302.23	302.12	301.87	302.82	303.07	303.54	301.18	301.73	302.18	302.65	301.84	302.94	302.21	302.26	302.96	302.13	302.65	302.1	302.64	302.9	303.14	302.58
315.4	316.73	315.06	314.41	314.45	313.98	315.57	314.54	315.79	313.96	315.13	315.42	314.66	314.76	315.02	314.49	315.48	314.01	314.53	313.85	315.57	315.76	315.36	314.74	313.02	314.92	314.39	315.85	314.97	314.01	315.34	315.26	315.79	313.32	313.79	314.39	314.31	314.53	314.92	315.54	314.29	315.9	313.47	314.94	314.51	315.21	314.82	314.96	312.9	315.03
319.08	317.54	318.97	318.53	317.55	317.68	318.83	318.68	317.26	317.61	318.48	318.16	319	317.86	318.88	316.88	318.75	318.11	317.59	319.15	318.43	318.05	317.87	318.24	317.32	317.96	319.04	318.72	318.62	318.14	318.54	317.77	319.18	318.62	317.77	318.73	317.76	317.62	318.09	318.89	318.75	318.26	317.55	317.38	318.15	317.96	318.55	318.06	318.86	318.29
311.52	310.42	311.86	310.52	311.11	311.21	312.02	311.36	311.01	310.55	310.45	312.25	310.77	311.45	311.91	311.57	311.34	311.8	310.89	311	311.95	311.85	310.58	311.84	311.64	310.51	311.47	311.58	311.67	311.63	312.12	312.03	311.3	311.53	312.07	311.79	310.91	310.99	311.2	312.26	310.87	311.78	312	310.75	310.02	312.35	311.61	311.79	312.06	311.57
296.58	296.75	295.89	297.12	297.58	297.04	297.02	295.44	295.59	297.97	296.96	296.14	296.14	296.52	296.8	298.68	297.53	296.07	296.84	298.39	296.31	297.08	296.17	296.84	297.32	297.64	296.2	297.02	296.98	297.95	296.41	296.74	296.64	295.1	296.11	297.55	295.94	297.86	295.78	297.68	296.71	297.37	297.56	296.45	296.91	296.99	296.15	296.94	297.49	296.01
297.66	297.39	297.12	296.65	296.86	296.09	297.09	297.34	297.28	296.82	296.47	296.66	296.3	295.92	296.98	296.88	296.2	296.72	296.01	297.03	297.27	297.22	297.22	296.1	296.73	297.24	296.01	296.98	297.65	297.41	297.05	296.52	295.94	298.18	297.01	296.53	296.04	296.86	297.6	297.19	297.2	297.01	297.13	295.33	296.68	297.05	297.2	297.38	296.07	297.03
313.29	312.41	312.82	313.68	312.68	314.18	312.83	313.01	313.89	312.98	312.35	313.61	313.68	314.19	312.83	312.85	311.47	311.79	313.7	314.42	313.06	312.81	313.38	312.01	313.53	314.07	313.09	312.64	313.41	314.21	313.41	313.08	312.47	312.35	312.84	313.17	313.43	312.85	311.65	313.53	314.9	311.51	312.69	312.21	313.62	312.08	313.06	313.81	313.62	313.48
306.58	307.26	305.95	305.95	307.62	306.15	306.16	305.9	307.74	306.18	305.53	306.46	307.17	306.97	305.38	307.87	307.54	306.26	306.54	305.94	306.26	307.93	304.93	306.71	308.28	305.92	305.4	306.32	306.22	306.38	307.66	306.6	306.3	307.38	307.35	306.98	306.58	306.88	305.76	308.77	306.1	306.33	307.13	306.25	306.42	306.46	306.2	307	305.52	306.45
313.7	314.46	313.95	315	315.27	314.38	314.2	313.55	313.88	314.05	314.22	313.31	314.01	314.23	314.99	314.97	313.62	313.87	314.49	313.5	315.72	314.46	314.04	314.7	315.03	312.96	313.95	314.76	313.69	314.29	313.74	313.89	314.13	314.72	313.06	314.99	314.93	313.95	315.29	314.79	314.5	313.48	313.61	313.55	314.24	314.07	315.3	313.37	315.68	313.49
304.93	305.29	304.08	304.96	304.75	305.97	305	306.38	306.85	305.34	305.13	304.95	305.32	304.33	305.14	306.1	304.81	305.72	304.67	305.32	305.98	306.21	303.71	305.48	305.01	306.16	306.68	304.55	304.72	306.41	305.02	305.42	306.35	305.53	305.9	305.62	304.56	305.24	303.74	305.67	306.45	304.18	305.05	304.32	304.89	305.33	304.66	306.19	306.66	305.93
311.69	312.88	311.97	312.85	313.21	313.61	313.9	311.82	312.3	312.17	313.14	311.63	312.14	312.68	311.86	311.94	314.21	313.87	312.92	311.6	312.42	312.87	313.35	312.96	311.13	312.1	311.56	312.65	312.44	311.45	312.63	312.84	312.54	311.61	313.06	311.83	312.94	311.88	313.15	312.98	311.61	313.19	311.95	311.45	312.51	312.38	313.39	313.97	311.88	313.33
305.26	305.97	305.45	305.91	305.39	306.67	304.28	306	304.61	305.9	304.21	305.93	305.23	305.09	305.59	305.16	306	305.27	304.69	305.4	305.84	305.67	306	304.3	307.09	304.15	305.18	304.68	304.78	306.08	305.63	306.49	304.79	304.68	305.31	305.57	305.01	304.9	304.87	305.83	304.83	305.35	303.96	305.14	305.06	306.39	305.45	305.02	306.17	305.89
317.46	318.89	319.02	317.66	318.52	318.03	319.48	317.62	318.05	318.85	318.19	317.85	318.35	318.71	317.2	318.46	317.65	318.22	318.33	317.86	319.03	317.21	318.51	317.69	317.56	318.3	319.12	318.11	318.53	318.8	319.22	318.21	318.19	318.62	318.76	319.35	318.43	318.06	319.41	318.15	317.94	317.54	319.05	318.6	319.54	317.59	318.18	318.44	317.94	319.14
315.02	313.75	316.47	315.82	314.61	315.68	314.8	315.47	314.94	315.69	314.47	314.61	315.51	315.03	315.31	315.57	314.77	314.03	315.4	314.24	314.69	315.85	315.23	315.36	314.19	313.99	315.62	315.8	313.74	314.82	315.05	314.72	313.94	314.61	315.01	314.41	313.72	314.43	313.95	315.28	314.97	316.19	315.26	314.89	315.47	314.55	315.77	314.9	315.19	315.28
312.4	311.88	312.87	313.08	311.87	313.63	314.79	311.75	311.89	312.47	311.29	312.28	311.62	312.31	312.06	311.76	311.51	312.87	312.46	311.47	312.49	313.08	311.72	312.09	312.19	312.07	313.26	312.04	310.62	312.16	313.38	312.18	311.95	312.06	313.28	312.05	312.27	312.05	314.55	312.9	312.25	311.82	312.45	312.44	311.74	311.62	311.75	312.49	313.3	312.93
310.15	310.52	310.9	310.82	310.12	311.04	310.35	310.48	310.87	309.93	310.91	310.52	310.47	310.08	310.38	310.71	309.94	312.39	310.3	309.48	310.13	310.47	308.3	311.11	309.6	310.74	310.26	310.45	310.9	310.65	308.6	311.23	311.27	310.43	310.91	310.97	310.37	310.49	311.52	310.18	309.32	310.45	310.2	310.21	311.64	310.09	311.43	309.76	310.25	310.5
308.76	309.74	308.66	308.18	310.34	309.12	308.78	309.08	307.51	307.58	307.77	308.49	309.74	308.09	309.13	307.84	308.86	308.62	310.25	309.7	307.95	309.71	308.49	308.57	309.92	308.97	309.18	307.55	308.57	308.35	308.19	308.83	308.37	307.89	308.99	309.28	309.15	308.28	309.07	308.86	309.36	307.77	309.7	308.37	308.48	308.89	308.51	309.12	309.78	308.25
307.16	306.21	305.74	306.56	307.1	306.84	306.72	306.78	307.88	305.95	307.2	308.36	305.82	306.51	307.17	306.94	307.22	306.46	307.83	307.23	305.95	306.83	306.05	308.23	306.35	307.08	305.66	307.22	307.39	306.79	305.97	306.58	306.86	306.63	306.28	307.81	306.46	307.16	306.88	307.12	305.71	306.76	307.93	307.21	307.92	307.12	307.06	306.35	306.84	306.94
300.91	300.51	300.19	299.06	299.31	300.03	300.09	300.84	300.01	300.21	300.22	298.95	299.56	299.58	299.61	301.83	300.14	301.59	299.47	300.72	299.83	299.23	299.73	299.3	300.33	300.48	300.24	300.15	300.17	299.3	299.26	300.2	299.37	299.36	300.59	299.56	300.23	300.64	299.87	299.43	300.26	300.22	298.76	300.22	300.54	300.92	300.51	299.76	299.69	299.05
311.39	311.98	311.32	312.11	312.71	312.8	311.3	311.67	311.71	312.52	312.17	311.07	311.78	312.69	312.12	312.68	313.4	312.57	312.13	312.44	312.92	311.5	310.96	312.61	312.44	311.65	312.05	313.89	311.78	312.61	312.18	313.96	312.02	312.17	313.23	312.48	312.01	313.33	312.07	313.2	311.05	311.5	313.35	312.37	312.64	311.7	312.98	312.21	311.95	313.27
304.01	303.86	305.84	306.02	304.35	304.6	304.23	303.73	303.74	303.97	305.21	305.34	303.76	304.06	304.84	304.2	304.49	304.58	303.08	303.85	304.85	304.38	304.07	304.77	304.5	303.49	304.19	304.49	304.2	303.69	304.09	303.62	303.26	304.73	304.3	302.39	305.18	305.6	304.09	304.29	304.86	304.87	304.33	303.37	304.29	305.93	303.97	304.04	303.05	305.21
293.56	294.98	294.5	294.75	295.23	294.57	294.04	292.84	294.9	293.49	294.08	293.97	294.45	293.67	295.15	293.95	295.69	295.26	293.77	293.82	294	294.37	294.05	295.62	295.78	294.03	292.96	294.23	294.7	294.28	295.18	294.1	294.27	294.13	294.63	293.14	294.09	294.73	293.67	294.61	293.42	294.3	293.67	293.11	295.21	293.19	293.96	293.91	294.33	294.71
325.48	325.06	324.39	325.43	324.96	325	325.6	324.54	325.18	323.7	325.9	325.21	324.13	325.36	324.82	325.55	324.87	325.76	324.15	326.39	325.96	325.38	326.1	324.82	324.88	324.83	323.63	325.29	324.1	325.29	323.71	324.45	325.17	324.57	325.46	325.44	325.23	325.06	326.15	324.54	325.19	325.5	325.51	325.61	326.63	325.23	324.29	324.6	326.04	325.79
312.72	311.84	312.72	313.94	312.86	312.34	312.33	313.6	313.57	312.26	314.3	313.77	313.89	312.44	313.41	312.71	312.66	313.4	312.7	312.64	313.73	313.74	313.32	313.01	313.84	313.8	312.27	311.5	313.43	314.15	312.36	313.06	313.24	314.04	313.28	312.22	312.97	312.8	312.96	312.66	313.71	312.81	313.31	313.04	313.22	311.72	312.6	313.82	312.48	313.64
296.22	297.56	296.11	296.93	296.81	297	297.76	296.01	297.59	297.2	297.14	295.14	296.43	295.8	297.81	296.83	297.25	297.11	296.24	296.49	296.3	296.99	297.27	296.8	297.87	296.12	296.5	296.66	296.37	296.97	296.96	297.21	297.51	296.74	296.58	296.54	296.94	297.13	296.01	297.03	296.28	296.49	296.45	295.82	297.34	296.84	297.53	296.87	295.85	297.79
304.77	305.34	305.53	305.81	304	304.34	304.82	305.06	305.42	304.5	305.2	304.16	303.75	305.27	304.44	303.49	303.48	304.02	303.92	304.78	304.44	303.65	303.8	304.37	304.96	304.7	303.92	304.42	305.02	304.53	303.81	303.25	305.1	305.41	305	304.2	303.13	304.73	304.82	305.07	304.85	304.66	304.85	304.63	304.87	304.18	303.62	304.11	304.38	305.05
314.81	314.09	313.65	314.22	313.73	313.98	313.71	313.5	313.94	313.09	314.28	314.17	314.97	313.71	313.27	314.22	314.04	314.01	313.48	314.13	313.97	312.73	313.94	313.49	313.51	314.56	312.59	314.48	313.37	314.02	313.55	313.61	312.66	314.25	313.7	313.76	314.56	313.86	314.31	313.98	314.86	313.32	314.37	312.85	312.22	314.86	313.68	313.88	313.27	313.69
313.95	312.41	312.16	313.38	312.2	313.13	312.39	312.37	310.73	312.59	312.2	311.87	313.16	311	312.09	311.93	312.22	310.75	313.12	312.38	312.36	313.36	312.2	312.72	313.77	311.38	310.97	311.47	312.41	311.74	312.12	311.42	311.86	311.27	311.24	311.6	312.53	311.47	311.77	313.42	312.5	311.51	313.13	312.71	311.5	312.33	312.35	312.85	312.53	311.2
295.65	295.66	295.12	294.45	295.09	295.43	294.83	295.52	296	293.43	295.43	293.49	294.17	295.56	295.62	294.47	295.4	296.4	294.94	295.05	295.54	295.93	296.23	294.55	294.26	295.71	295.17	295.16	295.8	295.49	295.28	294.99	294.87	295.24	294.86	294.78	295.84	295.55	294.44	295.17	294.98	294.07	296.06	295.1	295.36	295.04	294.98	296.33	295.19	294.91
310.29	310.39	311.32	310.49	310.74	310.85	311.29	312.14	311.18	311.39	311.75	311.84	312.06	311.44	312.28	310.79	309.26	310.95	310.35	311.44	311.25	311.33	310.55	310.7	311.23	310.61	311.27	311.23	310.4	311.33	310.7	310.91	311.45	310.54	312.07	311.31	311.72	310.58	310.17	311.45	311.46	310.48	309.49	310.57	310.84	310.18	311.16	310.37	310.76	311.14
315.37	315.05	315.54	314.53	314.42	315.18	315.5	314.18	314.1	315.66	315.18	314.11	313.97	314.83	315.43	313.99	314.52	314.39	314.48	313.82	315.05	314.65	314.47	314.62	313.93	314.61	315.23	315.64	314.69	315.32	316.07	315.67	315.98	315.64	314.67	315.86	314.32	313.92	314.17	314.93	315.47	315.84	314.35	315.24	316.28	315.44	315.5	314.96	314.39	315.77
318.01	318.12	317.87	317.63	317.63	318.74	318.3	317.67	319.06	317.97	318.31	319.21	317.57	318	317.91	317.91	318.59	319.23	318.75	318.57	318.19	317.43	317.85	317.93	319.18	317.91	319.16	318.93	319.08	317.85	318.08	318.35	317.16	319.21	318.29	317.73	318.08	316.59	318.71	318.91	317.5	316.84	318.23	318.19	318.43	319.39	317.86	317.89	317.93	317.8
305.11	306.26	306.42	304.83	304.68	307.34	305.5	305.96	306.88	304.69	305.65	305.61	306.56	305.05	305.82	305.87	306.18	305.89	305.52	305.11	306.06	307.85	305.55	305.81	306.03	305.16	307.12	307.27	307.99	306.45	305.54	305.85	305.12	306.02	307.09	305.7	306.55	305.74	306.2	305.68	305.57	305.94	306.1	306.6	305.48	305.73	305.47	304.92	305.79	305.97
313.52	312.97	313.83	313.24	312.64	312.68	311.59	312.73	312.75	313.11	312.59	312.37	313.13	311.98	313.16	313.18	311.7	313.37	313.11	312.89	312.73	313.22	313.2	312.36	314.4	313.13	312.99	313.52	311.27	312.03	312.5	312.37	313.35	311.76	312.78	312.4	313.26	312.57	312.03	313.17	311.77	313.08	312.84	312.44	312.73	313.16	312.77	313.09	313.15	312.35
303.46	302.31	301.94	301.79	301.76	302.93	302.71	302.29	302.9	302.57	303.04	302.96	302.32	302.75	302.2	303.16	303.55	302.96	301.88	302.79	303.39	303.67	301.96	302.47	303	302.09	300.85	302.67	302.64	302.91	302.45	302.93	303.41	302.66	303.01	303.78	301.96	302.5	302.74	303.4	301.71	302.62	302.06	302.26	302.4	302.32	302.44	303.08	302.48	303.63
314.59	313.6	312.69	313.04	312	312.05	313.97	311.61	314.09	313.27	314.87	312.33	312.95	313.5	313.65	312.95	313.37	314.1	313.17	313.32	313.23	312.71	312.74	313.75	312.78	313.6	314	312.62	312.82	313.47	312.51	314.54	312.48	313.19	313.15	312.7	313.19	313.09	313.52	311.62	313.15	313.19	313.51	312.98	312.85	314.18	312.3	313.66	311.15	314.13
323.93	325.1	325.04	324.87	324.07	324.19	324.55	324.47	324.41	325.73	323.76	324.43	324.23	324.73	325.24	323.38	324.39	323.74	322.4	326.19	324.92	323.71	324.62	324.98	323.76	325.67	324.58	325	324.47	325.52	325.49	323.8	325.1	325.88	325.25	324.45	324.79	325.22	324.43	325.84	323.99	324.73	325.33	325.26	325.46	324.05	324.96	324.57	324.63	325.07
311.7	312.65	313.92	312.58	312.66	313.37	312.77	313.49	312.4	313.8	313.96	312.64	313.39	312.3	312.66	313.36	311.46	312.62	311.56	314.43	312.73	312.34	313.53	312.98	312.32	311.34	313.43	313.53	313.35	313.45	313.29	311.88	311.98	312.5	311.9	312.4	312.94	312.72	313.23	312.71	313.47	313.16	312.81	312.96	311.98	312.52	314.08	313.5	311.94	314.18
303.7	304.25	303.37	304.54	303.44	303.15	302.35	303.19	303.41	302.03	302.67	302.63	305.02	303.63	303.97	302.7	303.22	303.76	303.91	303.45	303.61	304	304.61	302.84	304	303.8	303.67	304.29	303.12	304.22	304.18	304.33	303.65	302.9	303.57	302.79	302.22	303.14	304.86	302.58	303.21	303.35	303.12	304.29	303.16	304.65	303.78	304	303.37	305.13
305.34	305.98	306.04	305.46	306.32	305.6	305.29	306.4	305.82	304.75	305.14	306.37	306.04	306.49	305.11	305.1	304.87	305.45	306.59	304.85	305.17	305.03	306.01	306.09	306.22	304.84	304.93	304.75	306.5	305.79	305.39	307.32	304.92	306.59	306.11	306.95	305.37	305.62	305.65	305.86	304.88	305.89	306.71	305.18	305.2	304.81	306.02	303.69	305.89	306.8
312.26	313.16	313.94	313.49	312.94	313.34	312.77	312.9	311.95	312.63	313.16	312.48	313.04	311.96	312.35	312.71	313.56	313.41	313.1	313.39	313.39	313	313.96	313.15	313.44	312.07	312.87	313.41	312.76	313.35	313.35	313.51	312.99	313.56	313.15	312.48	311.78	313.39	312.44	312.86	312.73	313.06	312.65	313.09	313.8	312.35	313.01	313.77	314.02	312.68
316.28	316.41	316.95	317.09	316.93	316.56	316.83	317.41	315.62	317.38	316.01	317.24	316.42	316.71	317.24	317.37	316.22	315.94	316.54	316.84	317.36	316.77	316.89	316.75	316.28	316.42	316.35	317.49	316.45	316.97	316.17	315.74	316.02	316.94	315.54	316.56	316.59	315.24	316.46	316.38	318.1	315.82	316.87	316.46	317.1	316.33	317.26	316.78	317.72	316.98
313.14	314.15	313.6	312.94	314.93	314.12	313.43	314.08	313.64	312.87	313.89	314.74	313.93	314.79	313.87	313.39	313.56	312.82	313.57	313.14	312.4	313.15	314.47	313.68	314.05	314.41	314.53	314.39	314.05	312.14	314.72	314.18	313.18	313.72	313.77	314.63	312.41	313.6	314.51	313.78	313.76	313.55	314.37	314.15	313	313.27	313.13	314.27	312.72	312.65
303	302.59	301.66	303.27	302.27	301.43	303.33	302.66	301.77	302.15	301.81	302.29	302.73	303.03	302.31	302.35	300.4	302.55	302.49	302.55	301.82	302.55	301.79	301.45	302.29	301.81	302.8	301.97	301.66	302.28	302.17	302.4	302.64	301.82	302.64	302	302.38	302.6	302.57	302.56	301.99	303.15	302.99	302.9	302	302.39	303.85	302.06	301.66	302.25
312.32	311.57	312.93	312.64	312.98	312.91	313.16	313.57	313.17	313.53	313.37	312.74	312.65	314.08	311.89	312.65	314.05	314.43	313.26	313.98	313.14	312.54	313.21	312.23	312.47	312.35	312.94	312.72	311.69	312.64	312.29	312.76	313.17	312.04	312.41	314.02	313.44	313.28	312.16	312.86	312.67	312.39	311.1	312.6	312.47	313.5	312.16	313.28	312.19	313.72
324.38	323.45	323.99	324.67	325.07	323.83	324.5	324.56	323.12	325.24	324.51	323.65	324.47	325.63	323.59	324.35	325.36	323.87	325.45	322.69	324.19	323.36	324.36	325.31	325	324.03	324.75	325.18	324.38	325.43	323.29	324.81	325.16	323.83	324.27	323.18	323.6	325.65	325.31	325.25	324.19	323.41	324.78	324.35	324.42	324.88	325.88	323.79	323.94	324.78
298.14	297.53	296.49	296.52	297.26	296.77	296.11	296.85	297.9	295.55	297.53	296.77	298.07	297.31	297.69	296.67	297.81	298.92	297.11	297.75	296.3	296.08	297.24	297.73	296.65	296.94	296.18	297.24	297.35	297.15	296.92	296.21	297.41	296.74	296.92	297.15	295.82	296.87	296.49	296.35	297.29	296.16	297.71	295.35	296.63	297.66	297.22	296.07	297.58	297.74
315.01	314.86	315.09	315.75	314.76	314.88	315.37	314.04	315.46	315.3	315.89	315.22	315.61	314.58	315.37	313.19	314.23	316	315.38	315.14	316.71	316.49	314.34	314.82	315.99	314.58	314.67	314.87	315.53	314.02	313.59	315.02	312.66	315.06	314.45	315.59	315.6	315.76	314.3	313.92	314.76	313.54	315.5	314.74	314.52	315.4	314.89	314.52	315.09	315.72
317.77	316.57	318.07	317.69	317.78	317.11	317.19	317.11	315.8	317.51	316.46	317.32	316.82	317.68	317.21	318.46	318.28	317.56	316.78	316.92	316.06	317.36	317.2	317.66	316.66	317.34	317.91	317.16	316.23	317.2	317.16	316.94	316.51	317.78	317.5	317.33	317.87	317	317.42	317.68	318.07	317.3	317.33	318.42	316.93	317.23	318.03	316.64	317.67	317.46
311.9	313.11	313.05	314.75	312.89	313.64	314.23	314.23	314.56	313.53	314.18	313.56	312.63	314.18	313.68	313.63	314.92	314.58	314.09	313.95	315.57	313.13	313.38	313.31	314.49	313.06	314.51	313.48	313.69	314.02	314.06	313.52	313.03	313.58	313.72	314.54	314.73	314.01	313.06	313.61	314.06	313.59	314.48	312.85	314.91	313.7	313.75	313.35	313.67	313.47
302.51	301.85	302.66	303.71	302.13	302.17	301.65	303.11	303.35	302.75	301.96	301.44	302.87	302.41	302.62	302.77	301.98	302.74	302.41	302.71	303.84	302.71	300.92	301.67	302.18	302.98	303.26	302.21	302.37	301.62	301.29	302.18	302.59	303.02	303.14	303.45	302.79	303.3	302.16	302.12	302.16	301.71	303.22	302.25	302.93	303.17	301.62	302.86	302.28	303.18
300.76	301.04	301.67	300.05	300	300.12	301.31	301.06	302.08	300.8	300.88	300.76	300.24	301.33	301.55	299.92	300.21	301.1	300.81	301.92	301.11	302.05	300.39	301.41	302.11	300.76	300.91	301.01	301.74	301.4	299.91	301.88	301.66	300.73	301.3	300.02	299.88	301.29	300.98	301.21	300.37	301.11	301.28	302.19	300.86	300.95	301.31	300.95	300.53	300.61
303.73	303.99	303.53	304.58	305.18	305.25	304.03	303.95	304.6	303.68	305.13	304.37	303.08	305.57	303.02	303.71	303.69	303.11	303.29	304.32	304.87	304.5	305.05	304.85	304.89	304.29	304.75	305.19	304.69	305.13	305.36	304.92	304.04	303.82	303.89	303.44	304.35	304.23	303.93	305.49	304.18	304.38	306.24	304.03	304.26	304.93	304.05	304.28	304.07	304.95
295.01	294.78	295.16	294.07	293.74	294.21	294.55	292.93	294.7	294.05	293.51	294.2	295.27	294.6	294.01	293.3	294.1	293.56	294.5	294.85	294.27	294.44	294.57	294.29	294.84	294.3	294.93	294.29	292.81	293.98	293.69	294.39	295.1	293.96	293.39	292.84	294.35	294.32	293.52	294.45	294.18	293.97	294.58	293.55	294.05	294.07	294.14	294.21	294.02	294.38
317.9	317.43	317.32	318.47	317.14	316.77	317.43	316.8	317.5	317.27	316.63	318.58	317.38	316.28	316.86	316.34	317.01	318.44	317.25	317.82	316.52	316.94	316.81	317.49	316.28	317.34	318.12	318.09	317.61	317.01	316.88	317.27	317.69	316.05	317.17	317.36	318.01	317.44	318.13	316.89	317.9	317.59	315.82	317.04	317.36	317.67	315.89	318.26	316.1	316.93
308.97	305.63	307.09	306.23	307.54	308.06	306.83	307.67	307.41	307.52	307.65	307.23	307.65	307.95	307.14	307.24	307.77	308.77	307.03	308.21	308.56	307.97	305.93	308.08	308.21	307.67	307.22	307.63	306.99	307.75	306.88	307.64	307.29	308.77	306.82	307.21	307.81	307.68	307.64	307.55	305.53	306.69	307.07	307.72	306.76	307.57	308.52	308.93	308.34	306.84
307.14	306.4	305.98	305.75	306.4	306.3	304.72	306.18	305.62	306.2	305.95	305.98	307.09	306.37	306.34	305.95	305.12	306.43	307.1	305.89	306.23	305.76	306.59	305.94	307.46	305.75	305.99	305.87	306.87	305.72	304.77	306.96	306.79	305.97	306.84	306.11	306.59	307.68	306.72	306.3	305.13	307.17	306.69	306.87	306.2	306.36	306.29	305.09	304.9	305.36
314.82	313.67	314.53	314.38	313.89	312.51	313.43	313.73	313.97	313.7	313.91	314.63	314.18	313.41	315.05	313.62	313.33	314.38	313.94	313.11	313.97	313.58	313.6	314.08	313.65	314.36	314.02	314.51	313.96	314.05	313.77	313.51	315.08	314.42	313.85	313.45	313.35	313.92	313.45	313.67	313.82	314.24	313.49	313.02	313.75	313.97	314.38	313.34	312.69	315.4
305.15	303.32	303.75	302.48	302.88	303.73	303.85	304.79	302.56	303.97	303.44	302.99	304.13	304.51	304.63	303.67	303.82	303.35	302.98	303.41	303.53	302.24	304.4	301.87	304.47	304.35	303.42	303.43	303.78	302.99	303.21	303.17	303.35	303.46	303.02	303.81	303.94	303.05	304.51	303.89	303.06	303.43	302.87	304.17	303.61	304.71	303.68	304.48	303.21	303.3
315.76	316.1	315.72	315.65	315.61	315.53	314.31	315.81	313.95	315.77	314.52	316.28	315.74	314.22	315.71	315.08	315.6	316.16	316.77	316.14	315.69	315.33	315.25	315.85	316.51	315.94	317.25	315.78	317.53	315.89	314.66	316.01	315.17	315.12	315.72	316.59	314.14	315.94	315.44	317.04	315.8	316.19	316.43	316.57	315.45	315.55	315.73	315.82	315.52	315.26
313.41	314.98	314.55	314.72	313.6	313.71	314.46	313.55	314.6	312.93	313.58	315.06	314.3	315.44	314.1	313.81	314.76	314.15	314.75	313.1	314.8	313.95	312.35	312.29	314.45	313.57	313.16	313.64	314.82	314.19	313.69	312.32	313.33	314.31	314.65	312.4	314.81	314.46	313.03	312.92	313.5	314.46	315.14	312.09	313.82	313.22	313.66	312.95	314.12	314.04
304.06	304.2	302.63	302.68	302.95	302.95	303.52	303.88	303.57	303.53	303.36	304.16	303.77	303.86	303.28	303.42	303.99	303.72	303.77	304.2	304.6	303.13	303.69	304.14	303.25	303.18	303.59	303.08	303.38	302.34	304.18	303.7	302.35	302.48	304.12	302.9	302.82	303.55	304.09	303.49	303.51	303.01	303.68	303.25	303.26	303.21	302.47	303.03	303.18	303.45
312.46	312.48	311.31	311.1	313.21	312.64	311.72	312.68	313.19	311.87	313.18	312.57	312.48	313.08	311.57	313.16	313.97	313.31	312.23	312.78	313	312.48	311.4	313.75	312.54	313.43	312.99	313.66	311.05	314.29	312.18	311.44	311.75	313.14	312.47	312.36	313.56	313.65	310.96	311.79	311	312.48	312.21	312.92	312.45	312.59	311.56	312.64	311.85	313.63
307.41	305.44	305.67	307.47	306.72	307.07	306.63	304.9	306.32	305.81	305.96	305.83	307.07	304.52	306.42	306.55	307.2	305.62	306.61	306.01	306.31	306.95	305.83	306.67	306.17	307.25	307.82	306.61	306.48	306.42	307.07	307.64	306.03	306.6	306.64	305.35	306.46	304.51	306.31	305.54	307.53	306.49	305.3	306.54	305.24	306.59	305.77	306.07	306.28	306.14
315.14	315.86	315.58	313.67	315	316.73	315.82	316.04	315.34	314.86	315.54	315.51	314.57	314.13	316.33	316.11	316.21	316.26	316.9	316.48	315.84	316.01	316.32	316.35	316	315.22	316.33	315.32	316.51	315.27	315.68	314.13	316.45	316.09	315.59	316.67	315.96	316.33	315.56	315.14	316.28	315.44	316.49	315.51	317.3	315.42	315.54	315.66	316.17	315.33
307.52	306.78	308.41	306.69	306.91	307.55	307.31	306.54	306.85	307.83	306.91	308.1	308.56	307.59	306.29	308.54	307.6	307	306.45	306.74	307.27	306.99	306.9	308.31	308.16	306.76	306.14	307.67	306.45	306.84	306.97	307.19	307.16	307.14	307.47	306.97	307.15	307.34	306.92	306.5	306.15	306.61	307.16	307.55	307.92	306.82	306.64	307.62	308.28	307.53
313.57	313.24	313.22	314.86	314.19	313.33	314.3	313.44	314.14	314	314.38	312.93	312.92	313.65	313.43	314.8	314.05	313.5	314.28	313.65	314.51	313.91	314.02	314.59	313.9	314.96	313.57	314.49	312.82	313.39	313.63	314.43	314.32	314.26	314.34	313.62	315.41	312.46	313.67	313.6	313.92	314.26	314.39	314.42	313.45	312.16	312.19	314.15	314.51	314.11
304.28	305.23	305.81	304.4	304.81	304.18	305.18	305.2	305.52	304.97	306.42	305.18	305.23	305.12	306.15	304.61	306.31	305.04	303.96	305.72	305.09	305.33	304.34	305.38	305.59	305.41	304.8	305.73	304.98	304.9	305.23	305.68	304.67	305.68	305.29	305.66	303.29	305.13	305.61	304.5	304.31	304.93	304.82	306.49	305.41	306.5	305.84	305.15	305.42	305.23
316.36	318.2	317.58	317.23	316.23	316.22	316.76	317.06	316.85	317.02	317.94	315.75	316.17	316.82	316.59	316.9	315.23	316.7	316.36	316.79	316.35	316.46	315.76	315.91	316.33	316.42	316.55	317.23	315.8	316.31	317.36	315.62	316.23	316.81	315.34	316.93	316.86	316.31	316.9	317.43	316.27	317.25	317.45	316.04	316.97	317.33	315.38	318.23	317.21	316.01
311.06	313.22	312.71	312.62	313.21	313.08	311.06	312.16	314.61	313.05	312.35	311.8	313.13	312.92	313.56	312.47	312.09	312.69	312.02	313.62	311.86	313.39	313	311.68	312.22	312.94	313.08	313.07	312.84	311.76	312.69	312.28	313.11	311.85	310.62	312.53	312.21	312.84	312.08	311.58	311.99	312.58	312.58	312.2	312.64	312.25	311.94	314.06	312.57	311.76
314.63	314.62	315.25	313.72	314.38	314.58	314.71	315.42	314.79	315.19	313.87	315.41	315.7	313.38	314.07	315.15	314.21	314.35	314.45	314.13	315.66	315.05	316.63	315.04	314.66	315.05	314.1	313.92	316.23	314.16	315.88	314.2	314.62	315.45	313.68	314.92	314.1	315.73	314.69	314.74	315.4	315	314.55	315.41	316.48	314.06	315.33	314.97	313.84	313.52
325.08	325.49	325.8	324.43	326.36	325.89	323.76	325.87	324.1	325.62	325.14	325.58	324.23	325.72	324.73	325.71	325.74	325.96	324.11	324.39	326.72	325.85	325.2	325.78	326.4	325.42	325.09	325.51	326.93	324.32	325.16	326.3	324.54	325.96	324.91	325.72	326.22	325.56	322.95	326.18	326.3	324.45	325.49	322.95	325.82	324.71	325.1	326.14	324.82	325.75
301.91	301.28	301.63	302.12	302.35	301.66	302.69	303	302.87	302.35	302.9	302.09	303.66	302.26	302.48	302.81	303.05	302.06	301.76	302.34	302.67	302.32	303.16	301.64	303.32	303.17	302.97	301.25	303.54	302.06	302.83	303.77	301.92	301.82	302.65	302.09	302.35	302.62	303.04	301.26	302.57	301.45	303.23	303.94	303.32	302.41	303.55	302.7	303.73	303.16
313.79	313.88	313.86	314.25	313.89	314.39	313.39	314.13	314.16	314.57	314.44	314.62	313.67	314.49	313.24	314.25	313.29	315.48	313.04	315.31	314.32	314.08	313.09	313.39	314.52	313.53	315.03	313.32	314.69	314.82	313.21	314.08	313.66	313.37	315.48	313.88	314.54	312.97	314.53	314.23	314.95	313.9	313.4	313.09	312.5	313.88	313.72	313.13	313.8	314.5
329.5	329.41	329.92	327.92	328.69	329.16	328.95	328.27	328.55	328.95	328.08	329.37	329.14	328.57	329.19	328.53	329.49	328.18	328.61	328.8	328.93	328.49	328.86	328.9	328.3	329.28	328.29	328.88	328.61	328.09	328.57	328.98	328.19	327.19	326.94	327.73	327.86	329.13	327.85	328.7	329.2	328.66	329.08	328.79	328.34	328.65	327.28	328.43	328.57	329.16
305.28	303.88	304.83	304.39	305.19	304.79	304.65	303.95	304.62	304.51	302.83	303.84	304.54	303.51	304.12	305.6	303.83	302.83	304.43	305.9	306.23	303.75	304.57	304.52	304.09	303.72	303	304.64	305.27	303.49	304.65	305.15	303.83	303.33	303.86	304.8	304.21	303.42	304.45	304.75	303.57	305.57	304.36	304.01	304.46	303.23	304.73	304.12	304.37	304.34
304.19	303.95	304.27	303.49	303.9	303.13	303.77	303.83	303.36	303.7	305.7	305.87	304.82	303.8	303.13	304.1	304.29	303.85	304.21	304.17	303.88	304.43	304.67	305.69	302.95	304.83	303.71	303.43	304.68	305.24	304.23	304.48	304.75	304.32	303.59	304.68	304.86	304.55	304.83	305.2	304.13	305.21	304.56	304.07	303.96	303.9	303.51	304.17	304.44	303.39
318.63	318.23	320.58	319.52	319.38	318.45	320.04	319.04	319.64	319.17	318.21	318.31	319.87	319.75	320.18	318.88	320.22	319.59	320.49	319.1	318.98	319.18	319.08	319.44	319.04	318.35	320.07	318.98	318.88	319.52	319.8	317.76	320.17	317.84	319.57	319.62	318.77	319.21	319.68	319.12	319.61	320.53	318.53	319.75	319.68	318.16	319.66	318.81	318.85	319.64
311.25	310.54	309.98	310.29	310.38	309.57	311.28	309.65	310.32	310.09	310.6	311.46	311.1	308.99	310.1	309.83	312.12	308.92	311.48	310.94	309.71	310.42	310.28	310.84	311.79	311.53	310.51	310.92	309.88	310.66	311.87	309.89	312.04	310.24	310.77	310.48	309.87	308.97	310.6	310.33	309.98	310.93	310.77	310.25	309.57	310.95	309.66	310.18	311.08	310.67
306.97	306.82	306.91	305.8	306.21	306.53	306.21	307.79	306.39	307.38	306.86	306.96	307.1	306.45	306.87	306.49	306.37	305.89	307.02	308.25	306.52	307.37	307.18	307.51	307.71	307.55	306.65	307.71	306.78	305.91	307.31	307.25	306.14	307.79	306.52	305.86	307.36	307.39	307.34	308.12	306.05	306.43	306.87	306.65	307.55	306.21	306.41	307.57	307.97	306.05
328.84	328.1	328.2	328.91	327.2	328.25	327.97	327.37	327.36	328.04	328.31	327.42	327.15	326.52	327.59	327.52	327.49	326.73	327.42	328.5	327.19	329.02	326.6	327.08	328.76	328.93	327.63	327.64	328.12	328.17	327.06	327.5	327.71	327.85	327.89	327.11	327.49	327.77	327.85	327.89	328.07	328.28	327.98	327.19	327.85	328.35	327.72	327.46	327.14	327.81
294.84	294.57	295.93	295.9	294.51	294.91	295.54	295.74	294.46	296.36	294.94	295.21	295.03	294.42	295.09	295.01	295.21	295.35	294.9	295.65	294.69	295.11	294.93	293.59	295.41	295.15	295.61	294.72	295.54	294.56	294.32	294.94	295.46	294.08	294.96	295.1	296.92	294.38	294.86	295.57	294.67	294.75	294.23	294.73	295.61	293.94	295.54	295.37	295.05	295.64
310.31	309.18	309.92	309.43	309.76	310.36	308.36	309.07	309.79	309.62	310.64	309.26	309.22	309.91	309.29	309.45	310.63	308.99	308.95	310.31	310.48	309.55	309.53	310.93	310.21	310.02	309.2	309.13	310.49	311.22	309.95	310.2	309.6	309.95	308.64	309.56	309.75	310.43	308.6	310.52	309.41	310.28	309.31	310.34	310.74	310.5	309.59	310.3	312.15	309.69
303.8	303.21	303.6	302.4	301.86	303.23	304.1	302.84	303.31	303.81	302.85	302.85	301.89	302.3	301.74	302.47	302.02	302.28	302.47	302.77	302.64	302.65	302.91	302.9	301.61	302.22	303.08	302.09	302.3	301.88	303.1	303.98	302.91	301.86	302.81	303.4	302.16	301.21	302.45	302.41	302.3	302.36	303.98	304.06	301.97	303.14	301.99	302.56	303.01	302.98
306.09	306.55	305.95	305.31	306.51	305.85	307.06	304.81	307.01	306.94	306.42	306.04	306.04	306.69	306.96	305.34	305.74	307.08	306.69	306.85	306.05	306.43	305.82	306.35	305.31	305.83	306.25	306.62	305.41	307.16	306.02	306.45	306.6	306.97	306.22	306.91	306.64	305.78	305.86	306.58	306.18	305.77	306.89	307.27	306.69	306.38	305.53	306.39	307.28	306.68
302.87	303.64	302.22	302.67	302.74	302.27	301.72	302.65	302.29	301.84	302.82	302.21	302.8	302.76	303.42	302.22	302.74	303.24	302.78	302.44	302.65	302.3	303.41	302.59	301.99	302.11	301.93	303.03	302.57	303.23	303.35	301.94	303.12	302.9	301.71	301.74	303.19	302.7	303.63	303.23	301.45	304.08	302.47	301.6	301.59	301.58	301.88	302.49	302.09	304.4
301.47	299.64	300.26	302.71	301.11	301.31	300.57	301.72	300.24	300.24	301.23	301.09	299.78	300.46	300.6	301.5	300.58	301.73	300.93	301.85	298.67	301.66	301.08	300.48	300.62	301.2	301.25	300.9	299.87	301.67	301.33	300.72	300.79	299.92	300.59	300.1	300.52	301.91	301	300.4	300.56	300.34	301.33	300.85	301.04	300.59	301.55	299.99	300.3	300.77
301.34	298.68	301.06	299.97	299.95	301.12	300.12	298.41	300.87	298.6	299.71	300.45	299.79	300.93	299.37	300.43	300.2	300.38	299.99	300.46	300.76	300.78	300.96	301.17	300.59	300.19	300.4	300.39	299.57	300.57	299.03	299.29	301.26	298.91	300.14	298.87	300.26	299.87	300.15	299.08	300.76	299.79	299.41	299.39	300.01	299.31	299.03	300.23	301.27	300.88
295.51	294.92	295.54	294.72	294.35	295.96	294.85	294.69	295.81	296.18	294.47	294.81	294.6	295.8	296.22	294.67	294.91	296.6	295.59	294.79	295.62	295.52	295.09	295.13	295.14	295.02	295.13	294.91	296.21	295.06	295.2	294.46	296.03	295.03	295.25	294.43	294.83	295.94	296.43	295.34	295.68	295.69	295.44	294.36	294.68	295.75	294.88	295.68	295.21	295.38
306.06	305.19	306.69	305.28	305.25	306.56	306.26	304.73	306.12	304.82	304.23	304.72	305.51	304.61	305.51	304.71	305.66	305.68	305.22	305.49	306.1	305.73	305.13	305.74	305.13	305.13	304.87	305.56	305.36	304.82	305.33	305.35	304.91	305.09	305.37	304.39	304.99	305.61	304.83	305.12	305.62	304.54	305.6	303.97	305.52	304.64	306.16	305.88	305.13	305.67
313.48	313.49	312.05	311.52	312.58	312.48	313.26	312.36	313.33	311.87	313.34	313.43	312.02	312.11	312.63	313.12	312.11	312.7	313.8	312.45	312.16	312.93	311.54	313.26	312.35	312.66	313.18	313.47	312.26	312.6	313	312.06	312.28	311.95	312.62	312.34	312.8	314.07	313.32	313	313.01	311.77	313.99	311.85	313.06	312.43	311.94	312.94	311.65	312.82
314.47	313.87	313.44	314.34	314.61	313.31	312.94	314.43	313.91	313.93	314.6	314.23	313.32	312.72	313.49	313.23	315.56	314.55	314.23	314.3	314.39	314.45	313.94	312.32	312.64	314.12	314.13	314.28	314.13	313.5	313.81	314.2	314.73	313.95	314.38	314.16	314.17	314.87	312.97	314.65	315.09	313.77	314.64	314.45	313.97	313.59	315.39	313.51	315.13	314.45
300.73	300.35	300.72	301.91	301.65	301.33	300.59	301.38	301.89	300.75	301.24	301.24	300.55	301.59	299.94	300.24	301.23	301.46	300.67	301.76	300.01	301.37	300.9	301.65	300.09	301.17	301.04	301.24	300.7	299.97	301.29	300.55	300.28	301.1	300.36	300.94	301.27	302.04	301.62	301.2	300.76	300.85	300.96	301.95	301.68	301.13	301.14	301.31	299.77	300.19
326.71	327.32	326.23	326.96	326.9	327.39	327.8	327.62	326.22	327.65	327.11	327.48	326.76	326.95	326.72	326.1	327.3	326.33	327.4	327.59	328.43	328.99	327.29	327.06	328.66	327.78	326.91	327.06	326.8	327.72	327.72	325.43	328.49	326.36	326.86	327.44	326.1	327	327.63	326.41	326.6	325.88	327	327.27	327.43	327.04	327.69	327.82	327.91	326.63
310.74	309.41	310.51	309.19	309.96	311.35	309.75	308.76	309	310.16	310.09	310.11	311	309.9	310.98	309.81	311.06	309.87	311.11	308.98	310.44	309.71	310.66	309.75	310.4	310.09	310.1	310.08	309.58	310.4	309.77	310.4	310.17	309.75	309.45	309.09	308.07	309.27	311.04	309.53	309.73	309.54	309.38	311.85	309.93	310.19	310.07	309.67	309.88	309.84
304.32	306.01	305.15	305.76	304.25	305.34	304.69	304.64	305.71	305.36	304.86	304.43	305.02	304.9	303.09	305.1	304.09	304.81	306.22	304.39	304.98	306.18	305.29	304.1	304.5	304.61	303.74	304.37	305.26	306.3	303.65	305.31	305.06	303.89	304.61	304.51	305.19	305.53	304.64	305.59	306.82	304.93	304.04	304.75	305.78	306.28	305.41	305.04	304.28	305.34
314.54	315.98	314.28	314.7	315.28	315.58	315.37	313.3	315.49	315.46	314.69	315.19	314.05	314.18	313.7	314.45	316.4	314.68	315.21	315	313.8	314.02	314.9	314.26	314.85	315.47	314.67	315.04	313.55	315.06	315.06	314.68	314.88	314.75	313.97	314.12	315.04	314.98	315.4	316.72	313.96	314.29	315.37	315.83	314.87	314.7	314.39	314.88	313.72	314.91
312.06	312.26	311.55	311.44	311.9	312.42	312.08	313.15	313.52	312.73	312.17	312.43	311.95	312.23	312.33	310.95	311.78	311.41	311.75	312.01	311.09	312.92	313.05	312.01	313.82	311.25	311.93	313.57	312.86	312.78	312.77	312.9	311.46	312.64	311.89	313.34	311.69	311.51	312.64	313.05	311.2	312.29	311.55	313.54	312.4	311.25	311.57	311.28	312.34	311.79
314.44	315	313.9	314.18	311.85	313.59	313.62	314.51	313.41	314.01	312.64	314.06	313.87	315.91	314.54	314.24	314.31	314.46	313.36	313.76	314.08	314.14	313.25	313.7	313.51	313.98	314.56	313.36	314.98	314.06	314.14	313.52	313.65	313.74	314.46	314.1	313.91	314.3	312.73	313.09	314.33	315.2	315.52	314.4	313.44	314.97	314.44	314.45	313.87	313.9
328.28	327.94	327.75	328.43	326.71	326.51	328.49	327.63	328.12	328.66	328.1	327.44	327.99	328.43	327.96	328.29	327.05	328.76	328.19	327.69	327.86	328.06	328.67	327.51	328.57	328.22	327.88	326.76	327.26	328.69	328.56	328.08	327.29	328.19	327.82	328.54	327.68	328.41	327.36	327.68	327.77	328.5	327.94	328.59	327.5	328.72	326.94	327.93	328.46	328.19
303.46	305.35	304.21	305.8	304.64	305.98	305.15	304.33	306.2	304.6	304.46	306.29	304.48	303.79	304.25	303.8	305.6	304.03	305.63	305.64	305.26	303.98	304.66	305.42	305.3	304	305.29	305.15	305.9	305.42	305.29	304.74	306.45	304.37	305.86	305.61	305.39	305.49	305.61	304.68	305.62	305.45	306.46	304.44	305.11	305.29	304.41	305.86	305.11	304.41
311.05	310.62	310.08	311.38	311.11	310.15	310.68	310.68	310.64	310.7	309.95	310.92	310.64	311.94	310.03	310.12	309.79	310.29	309.57	310	311	310.41	310.97	309.89	310.76	311.14	310.56	311.15	309.8	312.4	310.33	310.12	309.34	310.66	310.92	309.96	309.54	309.88	311.3	311.01	311.34	311.07	310.01	310.5	311.69	309.69	311.08	309.85	310.7	311.68
311.89	311.35	312.99	311.95	313.77	311.72	312.93	313.85	312.7	311.51	312.44	311.65	311.63	312.72	311.88	313.67	312.68	313.3	311.47	313.33	312.71	312.85	313.75	312.23	311.75	313.26	312.03	312.99	312.48	312.76	312.42	311.87	312.74	312.71	311.85	312.7	312.5	311.17	312.31	313.24	312.03	313.08	312.37	313.09	311.12	313.21	311.81	312.63	313.27	311.94
318.96	319.45	319.37	318.65	319.43	319.19	319.24	319	319.89	318.42	318.94	318.41	319.04	320.04	319.43	319.34	318.59	318.79	319.63	319.06	319.1	319.53	319.25	319.61	319.99	318.79	318.57	318.94	318.68	319.95	319.48	318.99	319.79	320.25	319.17	318.4	319.57	319.69	319.84	320.62	319.25	320.56	320.04	318.39	318.95	319.02	319.6	319.77	318.15	317.57
314.72	313.94	314.93	314.76	315.84	314.35	313.8	315.21	314.79	316.44	314.82	315.3	314.4	315.15	314.7	315.34	315.53	315.29	315.62	313.98	315.16	315.01	314.5	315.15	313.81	314.92	314.85	315.32	314.89	315.57	315.17	316.01	315.86	314.63	314.87	315.79	315.8	315.36	315.42	315.97	314.52	315.99	315.73	315.36	315.29	314.33	315.69	315.53	314.53	314.82
295.83	297.78	295.84	296.71	296.43	296.31	297.99	296.53	297.7	297.56	297.12	295.96	296.08	296.53	298.47	297.08	295.99	297.85	297.04	296.33	296.36	296.54	297.82	296.65	298.23	297.09	297.1	297.63	297.59	298.03	296.67	297.42	296.25	295.66	297.44	295.91	295.77	296.78	297.01	297.7	297.04	297.7	296.61	297.45	295.79	296.57	297.46	297.05	296.59	297.07
313.49	314.14	313.93	314.37	314.3	313.52	314.96	313.59	314.96	313.63	314.21	314.48	313.99	313.4	314.29	313.52	314.48	313.45	313.83	314.3	312.97	315.38	314.22	314.08	314.4	313.38	313.25	313.83	313.5	313.91	316.14	313.14	313.82	314.03	314.55	313.35	314.46	313.58	313.44	314.25	314.32	312.96	314.11	314.77	314.23	314.44	313.95	313.29	313.74	314.64
306.98	306.3	305.36	306.66	306.93	306.93	307.62	307.01	305.39	307.3	307.78	305.78	306.96	306.81	307.03	306.67	306.9	306.72	305.45	306.55	306.19	305.58	307.48	306.61	306.4	306.92	306.53	305.88	306.02	306.88	307.23	306.7	306.66	306.33	307.06	306.41	307.44	308.12	305.49	307.81	306.4	306.83	306.78	305.41	306.23	306.51	305.93	307.18	306.32	307.11
294.12	293.62	295.11	294.16	294.16	294.02	294.02	295.11	294.33	294.98	294.17	293.34	295.46	294.81	295.14	293.94	294.32	292.57	294.12	294.4	293.65	294.97	294.73	294.24	294.88	293.08	294.33	294.8	293.98	294.52	293.81	293.95	293.92	293.55	293.04	294.93	294.06	294.7	294.15	293.25	294.09	293.15	294.58	294.61	295.48	294.5	294.65	294.07	292.03	293.81
293.28	294.15	292.7	293.65	293.11	295.48	294.16	293	294.68	293.1	293.11	293.94	293.6	293.7	294.03	294.34	293.86	294.09	293.83	293.18	294.98	293.81	295.7	294.44	293.41	293.72	293.66	294.29	294.83	294.47	294.31	295.13	294.07	292.97	293.33	294.27	294.27	293.55	293.8	294.26	293.57	294.2	296.19	294.45	293.96	293.47	294.53	294.84	294	294.67
317.76	317.82	318.07	317.81	318.34	319.73	318.51	317.55	317.91	318.08	318.31	318.86	317.98	318.16	317.44	318.58	318.07	318.52	318.46	319.01	318.47	318.48	318.81	319.06	318.74	318.77	317.51	317.38	317.97	318.4	319.09	319.16	319.06	319.08	317.25	318.74	317.29	317.43	318.07	317.31	318.07	318.43	317.91	318.16	318.63	318.81	318.56	317.76	318.43	318.24
314.73	315.18	315.04	315.05	314.28	314.59	314.94	316.35	314.28	315.13	313.65	315.1	315.54	314.22	314.64	314.46	314.76	313.87	314.97	315.62	315.81	314.99	314.55	315.45	315.78	315.73	315.94	314.47	314.87	314.49	314.55	314.49	315.66	313.97	315.21	316.32	315.04	314.47	313.33	313.63	315.42	314.47	315.08	316.54	316.26	314.33	315.31	316.08	315.51	315.61
294	295.05	294.31	294.8	293.62	294.68	292.92	294.25	294.13	293.92	294.24	294.63	294.47	294.69	293.43	294.24	293.82	293.14	294.71	293.46	293.4	293.08	294.07	295.06	293.87	292.84	293.66	293.82	294.23	293.38	294.72	293.58	293.49	294.19	292.98	293.47	295.14	294.01	293.67	294.14	293.66	292.87	294.7	294.32	293.98	295.01	293.52	293.54	293.48	294.88
302.86	303.44	303.81	302.46	303.6	301.81	301.98	302.84	302.22	302.54	302.97	303.31	303.63	302	303.56	303.15	301.89	302.76	301.9	302.71	302.14	303	302.9	302.98	303.33	303.97	303.17	302.05	303.64	303.41	303.68	303.48	302.89	302.96	303.53	303.49	303.58	302.4	301.93	302.38	303.48	303.12	302.25	302.22	302.4	301.77	302.34	302.9	303.02	302.35
312.52	311.51	312.26	312.28	311.61	312.45	313.15	312.51	312.84	312.26	312.72	310.33	312.35	312.48	312.72	312.18	311.92	313.2	312.58	311.24	312.39	312.25	313.67	311.4	311.83	312.41	312.8	311.88	311.77	309.99	311.3	312	312.25	312.28	312.54	312	312.43	312.01	311.74	312.55	311.9	311.27	312.48	311.48	312.22	312.77	312.51	311.89	311.04	310.87
311.9	309.47	310.75	310.46	311.08	311.08	308.28	310.63	310.43	308.67	310.21	308.59	310.19	309.74	309.66	309.75	309.63	310.06	308.6	308.96	309.58	310.04	309.5	309.05	310.91	309.88	309.22	309.59	310.9	310.15	310.15	309.69	309.93	309.7	309.75	308.86	310.51	310.55	311.05	310.23	308.75	308.82	309.03	308.88	310.18	310.43	310.41	309.87	309.19	309.46
300.43	299.73	299.47	301.09	299.5	300.94	298.85	300.37	299.57	299.94	299.43	299.59	299.63	299.91	299.61	299.98	300.73	299.33	298.9	299.85	300.38	300.68	300.16	299.26	300.97	300.16	301.06	300.01	301.12	300.38	300.18	299.96	300.43	299.22	299.52	301.69	300.79	300.7	300.54	300.9	301.01	299.85	299.43	299.73	300.26	299.26	301.18	300.49	299.52	301.06
305.27	305.63	305.33	306.93	304.2	305.66	305.39	305.35	305.99	305.25	304.93	305.29	305.79	305.13	305.77	306	305.97	305.2	304.74	303.77	304.28	305.07	306	305.85	307.07	304.6	304.53	306.43	306.42	305.27	304.81	303.91	305.5	305.06	306.32	305.1	305.11	305.09	305.66	306.04	307.14	305.96	305.41	305.05	307.16	304.02	303.86	304.48	305.69	304.43
314.82	315.35	314.67	314.02	314.79	314.74	316.36	315.28	314.62	314.94	316.08	314.78	314.17	315.24	315.72	314.81	314.74	314.55	316.12	315.23	314.43	315.12	313.56	314.46	314.18	316.27	314.41	314.51	315.39	315.42	315.32	314.63	316.11	315.44	314.62	315.02	314.97	314.28	314.87	313.82	315.65	315.63	314.78	314.35	316	314.5	314.75	313.85	314.4	314.71
[truncated: 250 more rows]
[truncated: 150 more columns]
