# Supplementary material for: Genetic dissection of main and epistatic effects of QTL based on augmented triple test cross design
Source: PLoS One. 2017 Dec 14;12(12):e0189054. doi: 10.1371/journal.pone.0189054 (PMC5730204; doi:10.1371/journal.pone.0189054)
Supplement: S9 Supporting Information — (ZIP) [file pone.0189054.s009.zip › z5_1400_0.8_5.csv]

304.4	306.53	304.72	305.38	304.76	305.45	305.33	306.3	305.81	305.42	306.1	305.72	305	305.61	306.17	306.36	305.44	306.09	307.23	304.69	305.59	305.4	305.53	305.32	304.92	305.34	306.66	306.14	306.76	306.25	306.21	304.01	304.98	305.05	305.63	304.61	305.24	305.46	304.12	304.37	305.3	305.07	307.09	304.61	306.92	303.97	305.54	304.39	306.07	306.31
304.06	301.47	304.51	304.19	303.9	304.18	302.55	304.53	302.98	303.21	304.3	303.45	304.04	304.06	304.84	303.49	305.51	303.75	302.41	303.96	304.78	304.14	303.72	301.8	302.84	303.87	304.65	304.36	305.23	303.82	302.73	303.91	303.14	303.46	303.02	304.23	304.39	302.46	302.13	302.26	303.69	302.64	304.57	303.47	304.84	302.85	303.34	304.42	303.27	303.39
311.03	310.66	310.37	311.13	311.59	309.5	308.55	307.92	310.92	310.96	310.52	309.89	311.33	312.68	310.07	310.42	313.14	310.02	310.24	311	311.91	310.01	311.76	311.35	312.25	311.46	310.77	310.61	310.96	310.34	308.79	311.1	312.86	310.07	309.84	310.07	311.89	312.4	312.55	310.89	310.74	309.7	311.07	311.23	311.56	311.32	309.7	311.61	312.11	308.92
301.76	302.31	301.83	300.47	303.16	302.74	303.14	301.91	300.34	302.57	302.89	301.97	300.72	301.21	301.97	303.03	303.62	301.3	302.1	301.78	302.13	303.04	304.46	302.47	301.5	302.14	302.57	302.21	301.31	302.29	301.85	304.33	302.6	302.47	302.14	302.59	303.13	303.8	301.54	302.75	301.48	300.86	303.08	302.6	304.12	302.01	302.17	303.12	301.88	304.12
308.42	308.36	309.58	308.79	310.48	309.26	309.57	308.5	308.96	307.99	310.48	309.15	310.38	308.67	308.89	308.86	307.47	309.41	309.35	309.18	309.16	309.17	309.54	308.61	310.02	309.38	309.12	309.35	308.92	308.48	309.51	309.5	307.04	307.8	309.02	308.68	307.13	310.36	306.8	308.47	307.45	307.03	308.34	309.6	309.33	307.99	308.93	310.53	307.72	309.54
319.16	318.09	315.76	319.42	316.9	317.38	316.21	315.46	316.13	315.32	316.81	317.98	316.76	317.6	318.28	314.91	318.19	315.95	317.83	317.63	316.8	316.87	317.48	319.36	320.64	317.47	318.49	317.86	316.54	317.56	317.52	316.22	318.05	315.18	317.37	317.62	317.25	317.8	319	315.64	316.67	315.98	318.9	316.24	318.44	317.03	319.18	319.24	315.91	316.76
328.91	326.25	327.16	327.3	327.98	325.62	326.56	326.36	328.02	329.76	326.78	324.87	327.65	327.43	328	329.67	326.8	327.06	326.88	327.18	328.55	329.04	326.44	326.97	327.26	329.32	327.75	328.16	326.91	326.95	326.74	328.13	326.73	327.63	327.46	327.25	327.02	328.43	331.51	327.32	328.86	326.83	328.06	326.45	328.58	327.71	328.34	327.07	328.18	328.27
318.24	317.69	318.72	317.57	320.22	318.62	317.01	316.82	316.08	318.34	317.85	319.17	317.69	316.35	318.49	316.57	317.05	318.47	318.78	316.19	317.54	317.62	318.45	317.45	317.5	318.7	318.66	318.17	319.24	318.38	319.34	317.94	316.68	318.13	319.42	317.55	316.84	317.43	318.87	318.77	316.58	319.35	318.03	317.46	316.92	317.66	318.49	316.5	317.77	317.77
309.6	311.69	309.52	311.31	309.82	308.94	310.03	308.49	309.51	311.72	310.55	309.5	308.88	310.5	308.13	308.6	309.34	307.48	310.38	310.59	309.52	310.98	308.34	310.62	309.21	309.34	310.12	308.5	309.93	309.45	310.32	309.32	310.25	308.44	310.66	308.34	311.54	311.44	310.75	307.34	310.4	307.87	309.17	310.74	309.95	309.6	309.19	308.66	310.94	311.25
302.71	302.4	302.83	303.16	302.72	303.41	302.59	303.7	303.08	302.64	301.67	302.7	301.74	302.89	303.73	302.68	301.12	300.51	302.11	302.5	301.24	303.77	302.14	302.53	302.5	302.75	302.48	303.32	301.93	304.06	302.81	301.2	300.59	301.77	302.03	300.7	303.48	303.18	303.28	302	300.69	301.86	300.34	301.03	303.55	302.14	301.7	305.43	301.91	302.83
313.18	314.9	312.33	314.86	313.26	310.84	313.29	313.64	312.25	314.18	311.9	313.11	313.47	312.15	312.68	312.02	313.77	312.35	312.52	311.91	312.14	312.87	314.26	312.07	310.99	312.49	311.09	311.67	314.31	313.2	313.27	312.69	315.3	310.77	312.79	314.61	312.64	313.26	312.19	313.47	313.65	312.31	311.17	311.65	312.51	313.63	312.21	313.19	314.21	313.87
304.44	305.39	304.69	304.39	304.8	303.35	304.22	304.47	303.61	305.27	304.42	306.84	304.32	305.32	304.88	305.72	304.77	305.56	304.7	305.42	306.02	305.21	306.26	304.62	305.47	306.15	304.63	305.08	305.37	306.65	306.02	305.92	304.67	304.09	305.94	303.86	305.7	305.45	304.14	301.33	306.47	305.73	304.41	304.69	305.94	304.89	305.26	304.71	305.78	305.37
327.83	326.61	326.21	325.91	328.28	327.78	326.32	326.93	326.87	328.12	326.14	327.12	327.61	326.47	326.76	325.77	328.29	327.94	329.69	328.51	325.32	326.47	327.21	326.76	327.42	326.2	328.03	326.79	328.4	326.29	326.86	327.58	325.73	327.99	325.69	327.19	326.2	327.56	326.64	327.75	327.55	327.1	327.14	326.29	328.38	328.46	327.02	325.45	327.23	326.8
302.26	302.57	303.47	300.69	302.56	302.89	303.7	302.98	304.62	301.36	301.62	303.58	304	302.44	303.9	301.24	303.8	302.31	302.66	304.17	302.57	301.38	303.23	303	302.96	304.61	304.16	303.41	303.22	301.65	303.45	304.18	301.95	304.23	302.11	304.05	301.66	303.95	300.44	303.66	303.71	302.47	303.46	303.08	303.52	302.43	304.21	301.79	303.31	301.68
314.87	314.42	312.61	313.14	313.95	312.48	312.04	313.91	314.73	312.9	314.6	312.88	312.78	316.58	312.55	312.05	314.6	313.33	316.05	312.9	314.3	312.07	312.97	314.27	314.14	313.67	312.48	314.04	315.38	314.4	312.71	314.09	314.95	313.44	313.24	311.16	314.5	312.08	314.73	314.32	313.21	314.45	312.92	312.15	313.84	313.74	315.33	315.43	313.18	313.14
316.81	316.2	316.28	315.85	316.03	314.41	315.12	314.88	315.95	315.44	315.32	314.13	313.66	315.14	313.94	314.63	314.99	314.8	312.87	313.01	315.7	315.13	315.64	313.95	314.76	313.97	315.74	315.29	314.99	315.6	316.44	315.25	314.31	315.68	315.21	313.91	313.38	312.99	314.6	313.54	316.76	316.13	315.03	313.48	314.61	313.65	313.85	314.41	314.3	314.7
316.18	317.86	318.18	316.72	317.45	317.65	317.56	317.21	317.5	316.9	316.07	315.62	316.9	317.55	316.71	317.29	316.93	314.47	316.15	317.57	317.9	315.98	317.52	319.69	315.86	317.45	318.08	318.36	316.7	316.35	318.68	315.88	318.88	317.06	317.8	315.61	316.76	317.62	317.07	316.27	316.43	315.76	316.94	316.06	316.12	317.69	320.3	317.6	317.75	317.1
306.84	304.72	306.38	305.1	305.98	304.89	304.92	305.15	305.21	305	305.95	304	305.41	306.62	303.03	306.02	305.33	305.83	306.32	306.62	306.22	306.29	304.3	304.4	304.03	303.66	303.56	306.52	305.95	305.2	306.12	305.59	304.91	304.64	306.29	305.04	306.09	306.49	305.19	305.73	304.47	306.75	306.32	305.34	304.29	305.22	303.82	303.74	305.3	305.63
312.7	313.29	312.24	314.55	313.74	314.49	313.64	312.57	311.68	313.01	313.82	313.06	313.39	312.77	311.47	311.98	313.04	312.62	314.65	311.77	312.85	312.72	311.23	312.62	314.22	311.93	313.59	311.57	313.24	312.27	312.93	310.15	313.68	312.21	313.22	312.93	312.86	312.08	312.67	313.74	313.37	312.39	313.06	312.3	312.05	313.47	313.56	313.87	312.12	312.94
316.76	319.24	317.23	319.03	319.46	319.33	317.92	318.66	317.82	320.83	317.55	317.94	319.87	318.9	319.07	318.78	316.7	318.27	316.8	318.86	316.2	320.77	316.8	320.27	318.84	317.68	318.88	317.53	318.02	320.37	320.57	319.21	319.81	319.79	320.34	318.88	319.29	321.3	318.47	319.04	318.22	318.61	320.38	317.65	317.59	320.55	319.49	318.02	317.91	318.11
305.88	307.76	306.43	304.57	303.8	305.76	305.13	305.93	306.61	302.35	305.8	306.73	306.02	305.05	305.34	304.64	306.35	305.37	304.44	304.7	304.98	305.79	303.78	305.06	304.15	305.25	306.18	305.75	304.6	304.49	304.44	305.38	305.5	306.64	305.28	305.42	304.05	305.83	304.85	305.03	305.16	305.76	304.81	304.24	307.53	307.27	304.88	305.31	307.37	304.91
304.3	304.67	305.83	305.96	304.07	302.48	305.48	303.85	305.84	304.44	306.23	303.2	304.71	303.69	304.43	302.13	304.07	304.18	302.9	305.46	305.09	302.72	305.55	304.55	304.22	303.9	302.4	305.56	307.24	304.04	304.97	304.86	308.12	303.73	305.31	304.32	305.08	304.73	303.27	304.96	303.42	304.93	303.68	304.28	305.39	304.18	303.7	304.27	304.63	305.01
304.83	304.57	303.96	306.32	306.37	304.73	304.72	304.48	305.35	303.22	306.96	306.68	306.52	304.5	304.38	304.84	305.5	307.22	303.29	302.93	305.09	305.14	305.67	305.38	305.54	307.43	306.37	306.03	306.33	305.15	305.75	306.5	303.72	305.29	307.16	304.03	307.15	306.18	305.61	306.26	304.8	303.31	305.58	306.62	306.46	303.79	306.05	305.52	305.12	304.9
314.87	314.68	315.18	315.57	315.29	312.53	313.92	313.6	314.17	314.49	314.41	314.4	313.3	314.28	313.18	314	315.14	313.72	316.43	315.07	312.22	315.09	315.78	315.81	314.39	314.87	315.07	314.89	314.5	312.18	316.78	315.31	315.35	314.7	315.13	315.62	314.68	314.26	314.16	315.46	313.23	313.98	314.81	312.64	314.29	314.8	315.72	314.94	316.31	314.62
312.06	312.21	314.3	312.52	312.37	312.71	313.31	312.6	312.6	311.52	312.62	313.08	312.38	313.7	313.41	313.68	311.75	313.34	313.23	313.5	312.13	312.73	313.33	314.74	312.95	312.84	312.48	312.24	311.64	314.26	313.17	313.14	313.74	313.2	312.83	311.23	312.52	312.72	311.94	313.34	313.91	311.48	314.61	313.73	312.3	311.17	312.1	311.97	311.61	312.03
300.44	301.54	300.71	300.99	299.8	299.92	299.71	301.03	301.15	301.18	303.08	302.64	300.99	303.51	300.63	300.59	299.97	302.19	301.08	300.28	299.59	300.02	301.58	301.38	301.87	300.72	302.16	300.43	301.66	300.28	302.43	302.04	301.15	301.19	300.9	302.1	300.65	300.88	302.8	302.05	300.27	300.41	302.35	300.65	300.99	301	299.96	299.63	299.85	302.29
328.79	326.04	329.26	328.17	330.01	327.96	328.37	329	329.29	330.18	328.11	329.13	327.97	329.65	327.97	328.11	328.77	327.99	329.6	329.83	329.2	328.09	328.49	329.53	329.88	329.77	329.17	328.82	327.94	328.76	327.29	328.87	326	329.01	327.49	329.01	329.08	330.38	329.34	328.45	330.08	329.22	328.02	328.39	329.68	329.46	326.84	328.14	327.68	327.73
303.77	302.14	304.82	302.82	302.77	302.45	303.09	302.31	303.17	305.02	303.81	302.82	304.3	303.02	303.48	302.58	301.79	303.89	302.9	301.31	304.72	303.39	303.91	301.42	301.42	302.22	305.08	301.38	302.14	303.01	302.86	301.57	304	304.24	303.75	304.98	303.82	303.76	303.12	301.97	302.96	304.77	302.88	302.97	303.77	303.13	303.5	302.3	303.9	303.2
327.34	327.72	326.98	327.39	327.14	327.22	327.29	328.18	328.85	328.03	328.14	328.29	327.81	326.19	326.01	325.97	327.72	329.81	328.14	327.27	329.43	328.67	326.89	327.94	329.22	327.9	327.93	329.11	328.03	327.74	327.95	326.57	327.38	329.33	330.26	327.9	327.88	326.98	328.46	326.43	328.94	327.55	328.41	327.06	330.03	327.83	328.55	326.15	325	327.89
316.18	316.81	316.44	315.65	316.49	317.64	315.46	315.56	316.41	316.41	317.24	315.13	315.66	315.61	315.42	317.16	317.05	315.74	315.81	315.72	316.46	316.07	314.76	317.31	317.05	317.85	315.05	317.9	315.76	316.81	315.51	316.46	313.62	313.66	316.02	315.58	315.25	314.07	315.35	315.19	315.23	314.98	314.88	315.8	315.18	314.21	314.53	315	314.66	315.58
302.02	305.32	303.61	301.45	304.25	302.1	304.53	302.34	301.73	301.13	303.1	304.17	302.36	303.03	302.05	302.16	303.1	303.81	302.81	302.86	302.87	303.5	302.54	302.34	302.95	303.3	301.35	304.2	304.27	303.57	303.18	302.48	303.66	302.93	300.51	302.11	303.01	303.67	300.88	302.11	303	302.72	306	302.09	303.61	302.33	302.55	302.37	302.92	303.06
313.34	315.66	313.09	312.37	312.76	313.45	314.84	313.99	313.56	313.98	312.45	313.28	316.16	314.84	312.75	314.37	314.75	315.79	314.78	313.2	312.82	314.45	315.14	312.5	314.16	314.38	312.85	314.39	314.61	314.46	314.27	315.04	314.29	313.76	314.33	313.81	312.81	312.3	314.53	312.65	312.97	315.69	314.55	313.29	315.03	313.19	313.95	313.75	313.07	314.12
319.78	319.3	318.98	321.16	318.5	319.97	318.1	317.82	320.57	319.4	318.76	320.29	318.65	318.52	317.5	319.07	317.14	320.01	320.14	318.04	318.59	320.62	317.32	317.99	320.67	321.05	319.59	319.98	318.67	320.3	321.35	318.59	320.29	320.43	318.7	319.24	320.33	318.62	319.87	319.2	319.65	317.75	318.41	318.77	319.2	318	318.97	320.73	319.93	320.17
330.31	328.21	328.37	329.32	327.93	328.85	328.81	328.75	328.77	327.33	327.92	329.1	329.35	327.64	328.61	327.53	327.34	329.27	327.94	327.72	329.92	330.17	328.8	329.16	326.34	328.17	328.79	330.01	328.75	330.23	328.84	329.32	328.04	329.68	328.54	327.44	327.29	328.26	330.35	328.05	326	330.17	329.13	328.47	328.75	328.21	329.34	329.11	328.39	328.66
303.61	305.18	305.02	305.04	303.18	306.74	303.86	304.31	306.36	304.86	306.83	303.41	303.74	306.34	304.26	303.57	305.41	304.28	305.69	304.3	304.38	303.29	305.74	304.12	304.86	305.31	304.86	305.84	307.17	305.57	305.33	305.69	305.2	303.2	305.48	306.26	305.78	306.07	304.56	305.89	303.66	303.58	304.4	306	303.71	303.4	306.35	304.85	304.04	303.51
304.61	304.26	303.93	304.58	304.78	305.6	303.3	303.98	306.76	305.68	304.33	305.51	303.93	302.42	304.56	304.62	303.37	303.09	305.42	302.58	303.83	304.92	305.09	305.36	302.04	303.76	304.32	303.07	304.64	305.34	304.66	304.19	304.01	302.38	304.14	303.16	304.27	304.55	304.44	303.25	305.36	303.76	305.01	304.53	304.5	304.84	305.33	303.95	305.59	304.38
318.39	317.53	319.84	318.42	319.92	318.15	317.64	318.8	317.86	317.84	319.07	318.31	317.18	318.7	317.39	319.33	317.18	318.72	319.04	317.28	316.32	318.57	317.18	317.44	316.42	318.53	317.5	318.82	317.06	319.19	318.44	317.09	318.59	318.67	317.39	317.28	318.27	318.33	317.88	318.65	317.65	317.92	317.57	319.58	319.3	319.28	317.99	316.98	317.35	318.52
304.24	307.37	304.63	305.97	306.87	304.11	306.14	304.32	305.46	306.96	305.39	304.36	304.93	304.5	305.07	304.84	306.3	304.89	304.94	304.3	306.22	306.99	305.35	306.23	305.88	305.59	304.79	306.08	305.43	305.41	305.76	304.55	305.57	303.06	302.92	304.53	305.86	307.25	305.88	305.38	305	302.76	303.8	305.69	305.86	305.4	305.53	305.39	306.46	304.3
304.47	303.75	304.49	302.71	302.52	304.86	304.83	304.16	305.76	304.81	304.94	303.26	306.98	304.4	304.76	304.27	305.06	304.74	303.97	303.8	303.25	303.57	305.14	306.4	302.93	305.17	303.36	303.39	303.77	305.43	306.24	304.84	304.44	304.12	304.71	305.74	302.41	304.54	302.79	304.82	305.58	305.51	304.96	305.83	303.2	302.95	303.27	305.01	304.25	302.16
302.39	302.96	301.73	301.91	302.88	303.86	304.43	302.83	302.71	303.38	302.77	305.98	305.5	303.39	304.53	302.87	303.39	302.61	303.18	303.39	303.79	303.68	302.02	303.84	303.92	303.75	304	304.5	303.85	302	303.56	302.81	302.73	303.63	304.01	303.35	302.19	303.4	302.44	303.07	302.61	304.17	303.92	304.37	300.93	304.12	304.18	304.1	302.44	303.77
330.47	330.21	328.79	328.22	328.7	327.02	327.98	328.54	329.18	327.12	329.39	328.38	328.09	330.23	328.7	329.11	328.36	327.48	328.61	327.82	329.21	331.1	330.22	327.43	328.94	327.69	330.08	326.83	328	327.58	328.46	329.57	330.37	329.28	328.98	328.44	329.5	330.01	328.97	330.49	328.06	327.29	330.21	328.9	326.76	328.23	328.64	328.98	328.34	327.05
325.78	323.49	326.86	325.03	325.66	325.12	324.12	325.51	323.75	324.79	324.75	324.99	326.52	325.29	326.44	325.39	324.44	328.26	325.92	325.63	324.41	326.34	326.48	324.82	326.86	325.29	326.2	326.26	325.77	325.73	324.89	324.71	323.83	326.71	325.47	324.61	325.61	326.39	326.37	326.09	325.77	325.14	328.68	323.34	325	325.99	325.04	322.78	323.79	324.7
314.47	314.2	313.22	314.46	314.84	315.12	314.18	313.62	312.72	312.94	315.42	314.12	316.02	313.23	315.65	313.77	314.42	315.14	313.84	315.19	314.18	315.09	315.53	314.7	314.07	315.36	315.91	314.3	312.59	314.14	314.13	315.69	313.78	314.33	313.79	313.67	313.87	313.39	312.01	313.84	314.31	312.98	314.47	316.2	314.47	314.29	313.56	314.87	314.11	314.16
328.67	327.76	327.42	327.64	326.87	328.76	327	329.31	328.86	328.67	327.73	326.06	327.66	326.6	326.2	328.41	326.71	327.11	327.37	328.67	328.07	328.33	329.44	328.49	327.87	327.58	328.55	327.6	329.15	329.41	327.82	327.46	327.23	327.58	329.28	327.61	326.96	327.11	328.04	327.27	326.91	324.99	327.02	327.66	328.05	329.6	327.95	327.66	328.9	326.68
324.76	327.86	326.82	324.13	325.41	323.18	326.6	325.05	324.69	323.76	324.92	324.52	324.17	325.43	323.82	324.14	325.97	326.72	326.77	323.7	325.64	323.54	326.68	325.98	324.67	326.35	325.73	326.98	325.6	325.69	325.94	324.53	325.57	324.94	325.82	325.45	326.1	326.23	326.45	326.31	324.05	324.31	323.95	324.96	324.5	323.51	323.37	327.73	325.34	326.26
315.28	315.12	316.97	314.82	313.82	314.21	315.6	314.36	313.78	314.2	313.69	314.55	315.02	313.93	316.74	317.73	313.71	317.34	315.97	313.95	315.04	315.56	314.82	315.19	314.57	314.41	316.1	316.64	314.67	314.88	315.28	314.26	313.3	313.03	314.67	314.18	314.98	315.49	315.6	313.3	315.96	314.31	315.46	313.91	314.72	316.51	314.5	315.65	316.35	315.6
303.88	303.48	305.33	303.77	302.45	304.23	304.04	304.94	302.1	303.27	303.14	303.47	303.47	303.39	303.57	303.49	303.77	304.47	303.51	303.31	304.8	302.04	303.6	302.7	303.34	304.26	304.67	304.55	303.93	303.28	304.26	301.44	305.06	302.54	303.73	303.78	304.53	303.49	303.98	304.6	303.18	303.25	301.79	304.5	304.1	305.16	303.36	303.27	306.19	301.91
318	318.06	317.71	317.9	319.31	319.56	316.74	316.45	317.36	318.63	320.16	316.85	318.73	317.78	317.59	317.32	317.3	318.94	318.56	317.86	319.75	318.18	319.62	319.81	319.56	318.33	318.6	316.71	316.33	317.49	316.22	315.94	318.29	318.12	318.55	319.15	318.54	317.91	317.78	318.65	316.76	320.58	319.07	317.52	318.56	318.17	318.05	319.01	317.7	318.32
314.32	314.61	315.03	314.08	316.17	314.74	316.96	314.86	314.68	316.35	314.93	314.8	314.5	315.35	316.08	313.23	315.36	315.29	313.17	316.72	315.64	316.14	314.78	315.39	315.16	313.39	316.26	313.4	316.88	314.01	313.48	314.42	314.43	317.29	315.52	315.38	315.1	315.25	313.48	312.76	315.58	316.18	315.67	313.57	315.5	314.57	315.61	312.96	315.74	314.65
313.96	312.94	310.94	313.03	311.98	310.55	313.71	313.2	310.45	313.38	312.55	313.53	315.02	312.3	313.49	312.06	312.92	312.58	313.44	313.32	311.84	313.46	311.61	313.03	310.82	313.48	312.68	312.27	311.97	313.82	312.16	313.37	314.15	312.55	312.95	313.85	314.35	312.64	313.4	313.85	313.13	314.05	312.77	310.81	310.9	312.83	311.64	311.78	310.83	313.2
306.79	303.8	303.11	303.24	304.14	303.52	303.12	303.51	302.59	302.69	302.37	305.46	301.72	303.31	304.18	304.9	303.77	303.77	303.68	302.23	304.58	302.34	304.02	302.95	303.87	302.32	303.52	304.16	303.72	302.21	301.89	303.18	303.06	302.75	301.81	303.2	302.09	304	303.86	305.32	302.8	302.9	304.23	302.48	302.64	304.17	302.94	304.13	304.32	304.17
294.72	296.41	295.87	294.68	293.24	294.87	293.57	295.53	294.47	294.13	295.78	294.92	294.66	294.77	295.35	293.43	294.82	295.66	295.24	293.95	294.65	294.07	294.19	294.2	294.22	295.31	295.17	293.7	294.78	294.71	293.71	295.78	295.21	294.69	295.82	295.21	297.32	294.61	294.85	295.02	294.63	296.41	295.62	295.47	295.41	297.11	297.5	296.03	295.08	294.14
303.38	301.21	301.81	300.97	303.16	301.89	302.25	302.36	302.73	303.88	303.17	302.07	302.82	303.18	302.81	303.07	303.71	301.5	302.59	303.49	303	303.55	303.14	302.17	301.32	304.64	302.93	302.96	302.42	302.06	302.66	301.06	303.92	303.44	299.97	302.7	303	301.42	302.07	303.78	303	302.25	304.04	300.84	304.88	303.59	302.78	302.5	303.51	301.75
302.79	302.49	303.79	301.9	302.5	303.01	303.07	303.33	303.24	304.05	302.78	303.75	303.95	301.89	302.51	303.54	303.52	303.77	301.35	304.01	303.37	301.2	302.5	301.57	303.56	302.08	304.19	302.75	301.75	304.43	305.49	303.42	300.63	304.24	303.1	301.85	303.58	303.35	303.57	304.39	303.19	303.68	304.25	301.87	302.44	302.16	303.92	301.57	303.6	303.75
294.12	293.47	292.97	296.33	295.42	295.33	295.32	295.71	294.79	293.79	294.16	294.49	293.18	295.11	293.84	295.44	295.37	295.42	294.1	295.02	295.33	295.86	295.14	294.67	294.82	295.29	295.44	296.62	294.45	295.71	295.54	294.6	295.15	294.85	295.82	294.78	293.74	295.13	294.27	295.38	293.24	294.28	295.61	294.9	294.91	296.69	295.57	294.08	294.9	295.54
301.52	302.15	302.31	303.66	302.53	302.58	303.61	303.62	302.86	305.27	301.66	302.88	301.98	304.32	301.82	302.6	303.85	302.13	300.97	303.12	303.1	302.96	303.46	302.42	301.53	303.91	301.01	304.41	303.47	304.24	302.35	303.11	302.91	302.4	301.71	302.01	303.47	301.45	301.91	303.55	303.27	301.32	303.45	301.74	301.41	303.05	303.22	304.5	301.2	301.31
306.4	307.72	306.36	304.57	305.04	306.27	305.47	304.58	303.57	304.85	307.08	305.84	304.89	303.85	303.88	305.49	304.94	306.2	304.49	307.15	306.93	306.51	306.42	306.25	305.96	305.29	305.43	306.39	305.1	305.34	304.63	306.64	305.13	306.16	306.73	306.77	305.18	306.53	305.65	305.9	304.1	306.67	304.79	305.05	304.29	306.67	306.59	305.07	307.43	303.98
306.56	304.97	306.52	304.42	305.11	303.99	304.16	304	304.87	306.57	303.27	304.34	305.66	305.27	304.13	305.31	305	305.32	306.92	304.26	304.97	306.91	304.83	306.5	304.65	306.22	304.26	305.55	304.5	306.11	303.85	306.57	305.45	304.39	304.66	303.39	305.16	307.25	306.3	306.49	305.6	305.09	305.13	305.9	304.59	304.58	304.77	304.89	304.45	305.35
311.88	313.16	312.1	312.75	311.11	312.13	311.31	313.87	311.45	311.31	312.82	312.7	312.85	310.64	311.65	312.32	312.12	311.01	310.66	313.95	312.71	311.61	312.99	310.79	310.93	310.33	313.39	313.44	312.9	313.06	311.9	311.7	311.35	310.77	311.13	312.1	312.38	312.46	312.33	311.76	313.59	310.99	312.91	312.73	313.13	311.38	311.9	313.11	312.4	312.29
300.93	300.64	300.3	301.46	300.68	300.29	302.02	298.56	297.87	298.44	301.51	300.2	300.42	301.32	300.04	299.83	299.9	300.13	300.29	300.7	303.82	300.86	299.83	300.17	299.6	301.6	301.22	299.6	299.31	300.93	299.73	300.15	299.44	299.55	300.54	300.73	300.97	297.61	300.43	298.89	299.43	300.34	298.98	300.47	299.98	299.4	300.55	300.93	299.57	300.89
308.18	309.62	309.17	307.91	309.9	310.07	309.13	307.85	309.31	307.94	305.85	308	309.43	307.78	309.28	308.68	309.09	309.08	308.64	306.1	309.48	307.96	309.22	308.56	309.17	307.37	309.68	308.98	308.51	308.63	308.44	309.91	308.4	308.82	308.78	308.99	309.83	311.06	309.23	307.36	309.51	308.58	308.93	309.24	307.23	308.35	308.53	307.4	310.06	309.12
293.24	293.25	291.96	294.42	294.92	294.77	291.84	293.79	294.05	294.88	294.28	295.82	295.18	294.14	293.53	294.41	292.72	293.89	293.31	294.09	294.58	293.24	293.2	292.26	295.78	293.75	294.26	293.35	293.75	293.55	295.66	294.44	293.57	294.21	293.85	294.55	292.59	293.77	294.19	294.83	292.28	293.31	293.33	295	291.96	291.95	293.28	293.21	293.39	293.57
308.9	306.05	308.24	307.71	308.24	307.74	307.25	307.23	307.74	310.78	309.56	308.84	306.75	308.28	307.4	307.72	306.75	307.61	307.91	307.28	307.39	304.57	308.32	305.57	307.48	307.07	306.36	307.75	307.99	307.02	307.64	306.25	308.26	308.02	307.4	308.1	308.04	307.3	308.58	307.89	307.38	306.32	308.36	307.26	306.26	306	307.98	306.93	306.66	309.33
306.64	307.25	303.89	304.77	304.53	305.78	306.38	305.92	305.31	307.68	306.1	305.9	305.44	305.03	305.25	303.49	306.31	307.23	307.24	306.63	307.17	306.87	304.7	306.26	307.31	305.45	305.62	306.66	306.67	307.27	305.97	305.8	306.51	306.55	305.11	307.25	305.21	305.52	306.69	305.2	304.55	306.5	307.11	307.51	305.86	306.19	307.25	306.16	305.53	307.37
312.93	313.79	312.4	313.22	312.12	310.19	313.51	315.09	313.39	313.76	311.07	312.72	313.44	312.16	314.44	314.22	314.12	313.55	312.32	312.99	313.58	313.35	311.86	313.3	314.2	312.64	312.69	312.34	314.9	312.89	312.25	311.86	311.72	311.94	314.68	313.17	313	312.92	314.75	312.03	314.79	313.3	312.5	314.44	312.27	313.42	312.14	313.22	313.68	314.2
313.47	314.71	315.59	314.08	314.73	313.42	314.42	316.06	313.88	315.16	314.16	315.81	313.53	315.19	315.64	314.06	314.09	314.77	315.4	315.18	314.68	316.31	313.96	315.18	314.88	312.51	314.46	316.3	313.42	316.13	314.52	314.02	313.75	314.79	315.23	317.7	316.01	317.3	312.98	314.28	315.62	314.41	317.27	316.03	315.22	315.79	315.55	314.23	314.52	315.35
314.78	316.91	317.93	318.21	315.19	318.15	315.57	318.96	317.35	319.7	317.29	317.1	316.57	318.47	318.44	317.71	316.65	317.92	317.63	318.04	317.72	317.11	317.96	315.58	316.68	316.97	317.91	317.4	317.26	317.01	315.43	318.32	315.18	316.07	317.82	317.05	316.53	317.23	318.64	317.19	315.95	317.05	317.93	316.41	318.84	315.36	316.02	316.7	316.83	318.8
329.67	328.32	327.65	328.92	325.5	328.09	328.2	326.11	327.83	327.81	329.37	328.01	329.98	327.06	327.34	327.3	326.46	327.88	328.42	327.93	326.92	328.09	326.43	327.6	328.18	328.94	328	328.01	327.76	328.36	328.29	328.56	329.82	328.06	327.12	326.06	327.84	328.43	327	326.94	327.79	326.71	326.5	327.5	327.66	326.5	328.27	328.56	328.1	326.72
295.89	296.86	296.39	297.91	297.55	297.75	297.42	295.12	296.88	296.21	296.13	296.02	295.63	296.62	294.68	296.99	296.56	295.71	295.57	298.05	297.17	295.78	297.1	296.97	296.68	297.77	297.57	296.58	297.3	295.53	296.32	296.03	298.25	295.77	297.28	297.57	298.86	295.57	296.07	297.25	296.45	295.85	297.32	296.19	296.84	297.57	296.31	296.76	296.76	297.31
310.22	309.11	309.03	307.07	308.52	309.18	307.39	307.85	309.03	308.6	309.79	307.94	308.41	310.54	310.15	308.29	311.17	308.39	307.79	309.91	307.64	307.18	308.94	308.05	309.16	308.33	310.25	309.75	309.64	309.05	307.32	307.54	308.05	309.82	309.18	310.46	310.26	308.33	310.5	309.61	308.45	310.16	308.88	309.71	308.63	308.99	308.01	308.21	309.05	309.75
313.92	314.44	316.8	316.49	313.88	315.35	314.91	316.14	313.27	314.29	315.22	315.7	313.81	314.45	314.06	316.08	314.13	315.58	314.67	314.77	313.35	314.7	314.22	315.98	316.81	315.34	315.69	315.12	314.68	317.12	315.48	315.14	313.62	315.35	314.51	314.5	315.88	314.61	314.27	315.58	314.54	314.39	315.77	314.15	314.71	314.52	315.76	314.54	316.75	313.16
306.32	305.84	306.57	305.97	306.95	305.43	306.77	307.29	305.58	305.33	305.26	305.74	305.42	304.57	305.01	303.6	306.63	304.81	305.07	305.9	304.56	306.37	306.53	304.32	305.36	306.61	304.86	304.83	308.19	305.67	303.81	305.82	305.68	305.73	304.75	305.36	307.34	305.31	304.91	304.35	305.03	305.25	304.07	305.18	304.17	306.02	307.01	306.66	307.44	305.03
306.74	306.64	307.55	305.36	307.83	307.64	306.65	307.47	306.94	306.45	308.61	308.57	307.75	305.7	307.81	308.56	307.13	306.26	306.71	306.02	307.66	308.55	308.27	309.33	308.37	307.01	307.76	307.43	308.68	309.77	306.36	306.33	306.85	305.72	308.33	306.05	307.52	305.97	307.82	308.59	307.68	307.04	306.29	307.03	308.69	306.64	306.69	307.72	307.33	308.37
306.58	304.87	305.07	306.6	305.83	305.59	305.89	305.19	304.96	306.43	307.18	305.38	307.19	307.71	305.62	304.75	305.61	306.64	305.04	305.62	306.39	304.93	304.49	305.05	306.05	306.88	306.22	307	306.71	306.16	306.11	306.84	304.67	304.93	305.9	306.32	306.14	305.67	306.83	307.11	307.67	305.32	305.84	304.75	306.31	306.46	305.12	306.89	304.35	305.02
300.41	300.24	300.15	299.14	299.2	300.4	299.32	299.5	299.06	300.5	299.17	299.08	300.65	302.09	299.91	300.42	297.6	299.92	298.7	298.88	299.58	299.44	299.49	300.25	300.1	299.89	299.32	298.57	299.78	300.28	298.04	301.04	298.58	300	300.05	300.89	300.55	301.43	301.02	298.3	299.25	299.38	299.63	301.73	300.59	300.86	299.05	301.23	301.03	298.36
314.12	315.39	315.26	312.88	314.84	313.98	315.22	315.04	313.42	313.66	314.37	314.5	313.72	315.57	314.58	313.46	313.91	313.89	313	315.13	311.12	315.18	314.78	313.35	313.87	315.86	314.78	315.39	313.15	313.53	314.48	316.35	315.18	313.12	314.53	313.8	312.56	311.96	314.24	313.53	314.29	314.35	312.88	315.37	312.28	315.45	313.63	314.95	315.22	315.39
312.65	311.93	313.02	315.22	313.76	313.53	312.89	311.93	313.84	313.11	313.41	312.68	313.37	314.65	313.84	312.07	313.48	312.95	312.57	313.93	311.86	312.29	313.97	313.62	313.11	313.46	314.11	314.58	312.75	313.39	311.5	313.25	314.06	312.98	312.28	313.96	312.56	312.58	314.4	311.52	311.45	311.91	312.54	313.49	313.94	314.13	313.97	314.03	312.98	313.32
302.33	301.07	303.81	301.52	301.78	301.96	304.02	302	301.27	301.78	302.64	301.5	302.73	302.28	301.41	302.98	302	304.46	301.6	301.84	303.12	302.35	302.46	301.52	302.66	303.03	299.68	303.09	304.37	301.8	301.03	303.19	301.47	302.89	301.86	301.66	302.73	302.59	303.15	302.35	302.85	300.53	301.75	302.1	303.22	302.12	303.47	303.26	303.61	302.27
327.44	328.09	326.74	327.53	327.65	325.78	327.23	327.35	326.61	326.56	326.83	328.06	327.51	327.15	327.96	327.97	327.55	326.72	327.1	328.46	325.88	328.65	325.51	325.09	326.24	325.42	326.8	326.62	326.26	327.69	326.25	327.65	327.78	328.07	326.9	327.05	325.19	326.04	326.37	326.02	327.04	325.84	327.3	326.83	327.55	327.33	327.56	328.18	326.96	326.05
302.24	302.43	302.69	300.36	300.64	301.4	300.6	304.48	300.69	302.73	302	301.56	302.4	302.35	303.32	303.07	304.08	301.03	302.4	302.6	301.82	302.4	302.43	303.6	302.71	300.74	301.73	299.77	302.44	300.25	302.51	300.54	303.8	302.19	299.72	301.96	300.17	301.12	302.32	302.77	303.64	301.08	302.87	300.77	303.9	302.04	303.98	301.76	300.14	300.15
305.5	305.62	306.46	305.13	305.87	304.98	306.38	305.56	306.31	308.54	307.08	304.86	307.6	308.53	304.8	306.25	306	306.13	308.09	307.84	306.12	306.24	306.32	306.06	307.17	306.89	306.35	305.42	304.69	305	305.43	305.73	305.76	306.4	307.09	304.68	305.8	306.52	305.36	306.16	305.41	308.45	308.09	304.74	305.05	306.95	306.46	307.28	304.45	305.1
313.41	314.88	314.88	312.51	312.42	312.92	314.59	314.56	313.63	313.19	311.86	314.24	311.91	314.01	312.89	312.14	314.14	314.17	312.34	314.13	315.25	312.71	315.41	313.36	314.26	313.8	314.93	314.95	314.11	313.12	314.04	313.59	312.44	311.17	313.76	315.81	312.98	313.85	312.58	312.49	316.19	312.62	313.57	315.69	313.42	313.72	312.94	313.94	313.11	314.02
303.12	302.64	300.63	301.58	303.01	301.66	302.35	304.32	304.05	300.69	302.01	302.45	303.27	300.43	303.99	302.07	302.53	301.35	302.88	304.43	302.14	301.98	302.67	302.69	302.43	302.6	301.72	301.79	303.03	302.97	300.28	301.58	301.51	303.2	301.95	302.45	301.58	304.32	302.6	302.35	302.11	302.69	302.81	303.28	301.51	301.41	301.57	300.94	302.62	302.04
327.93	327.8	324.83	327.39	326.69	325.54	326.52	323.85	327.82	328.29	326.47	326.64	328.28	327.18	326.45	327.65	326.64	328.61	327.8	325.99	326.62	326.38	327.99	324.98	328.22	328.28	328.06	326.08	326.42	327.89	327.24	326.66	327.96	326.15	328.6	326.59	326.04	326.4	326.16	326.42	326.03	326.95	325.98	326.77	328.27	326.92	326.73	326.99	326.16	327.89
316.16	315.12	314.13	314.03	314.83	315.13	313.08	314.78	314.51	315.73	315.56	314.51	315.26	311.76	313.9	315.45	314.79	315.09	315.51	315.77	313.13	314.24	314.63	312.77	314.09	314.72	314.81	317.4	314.82	312.68	315.07	314.16	316.55	314.91	314.43	316.2	316.01	315.31	314.11	315.15	313.2	314.47	316.82	316.29	313.98	316.79	316.04	315.27	314.2	316.41
313.09	313.22	312.91	313.03	312.4	313.8	312.75	313.07	313.48	313.95	314.09	315.49	313.11	315.12	312.28	313.11	315.57	312.53	314.12	313.79	312.09	314.98	312.28	315.79	312.21	314.98	313.12	313.76	314.18	314.16	312.74	312.89	312.96	313.56	312.6	312.72	314.27	314.72	313.6	314.3	314.8	312.75	314.16	314.21	314.93	314.69	314.03	313.15	313.44	313.71
310.11	309.53	309.8	309.65	309.98	309.61	308.61	310.85	310.08	310.35	308.84	308.64	309.51	308.74	309.29	308.52	310.68	309.23	309.62	309.14	310.43	308.31	309.83	309.78	312.01	308.16	311.07	309.93	307.8	309.93	311.04	309.09	309.87	311.27	309.49	309.76	309.35	309.16	309.65	308.84	310.04	308.34	309.76	309.07	307.95	309.14	309.45	308.39	307.7	310.03
312.64	314.82	313.12	313.35	313.54	312.85	312.45	313.17	313.12	311.09	312.48	313.48	313.1	310.96	312.98	312.53	314.89	311.05	313.04	311.37	313.36	313.08	315.46	313.44	313.18	311.17	311.73	311.26	312.42	313.4	313.08	312.74	314.43	312.94	314.84	311.82	312.41	313.86	313.33	313.41	312.96	313.16	313.85	311.5	313.7	312.59	313.11	312.05	311.29	313.43
317.45	317.82	317.14	317.26	317.65	319.04	318.89	318.08	319.42	318.24	318.62	319.06	318.09	317.11	318.98	319.1	317.93	318.12	317.34	319.06	317.79	318.57	318.07	319.09	319.31	317.65	318.56	319.12	318.78	319.55	317.63	317.85	315.05	318.51	318.69	319.81	320.21	317.83	318.22	321.4	316.94	317.19	318.83	318.97	318.1	317.43	318.61	319.54	318.35	318.56
309.56	308.84	308.68	309.02	310.08	310.66	308.49	308.69	306.99	308.35	307.6	308.76	307.83	309.61	310.74	308.2	308.35	309.1	311.64	308.94	310.05	307.7	310.07	308.12	308.95	308.91	308.97	308.43	308.83	308.18	308.23	308.52	309.66	309.31	311.92	306.99	308.22	309.52	309.44	309.96	308.26	308.14	310.07	309.18	308.74	309.3	310.16	307.42	308.46	308.8
295.73	294.37	295.52	294.24	297.22	294.75	295.04	295.86	297.23	295.55	293.5	294.87	293.8	295.74	295.01	294.85	295.61	292.72	295.4	293.51	294.6	295.24	297.1	294.09	295.43	295.06	293.9	294.7	296.4	294.52	294.72	294.61	295.99	293.31	295.45	294.51	294.04	293.51	297.38	294.21	297.38	295.02	295.95	295.7	296.21	294.23	294.98	293.53	295.25	294.4
303.5	304.26	306.58	304.44	304.76	306.5	303.63	304	306.04	305.36	305.21	304.46	304.67	304.42	306.33	305.65	304.21	305.58	303.59	305.35	305.62	306.69	304.94	306.4	304.7	305.61	306.23	305.59	304.18	305.55	304.57	306.2	305.83	304.83	304.7	303.94	305.58	305.26	306.01	304.42	306.03	304.28	305.01	303.86	306.77	304.51	305.93	304.5	305.77	306.38
304.61	304.08	303.13	302.87	302.09	304.72	302.75	299.79	303.32	302.41	302.54	304.4	304.95	300.6	302.88	301.3	303.04	303.02	301.36	305.9	301.95	301.74	303.87	302.74	303.36	300.78	303.62	303.27	303.09	303.09	303.83	303.97	303.91	303.87	304.99	302.24	303.73	303.95	302.61	303.01	303.37	302.55	304.13	302.27	304.5	303.86	305.27	303.07	303.05	303.14
302.63	302.11	302.29	302.36	302.52	304.25	303.99	301.75	300.9	303.67	303.03	304.01	304.43	303.51	302.89	304.46	303.95	302.82	301.36	303.59	302.41	303.53	302.94	303.25	302.62	305.17	303.64	304.74	303.25	303.45	305.24	303.13	302.83	304.28	303	304.14	304.26	304.24	303.78	303.5	305.5	303.17	303.55	304.66	303.23	304.49	304.25	302.35	303.15	304.7
304.92	304.49	303.66	304.39	305.69	303.45	304.37	304.5	304.18	305.77	305.25	304.25	302.96	306.62	305.34	305.84	304.82	304.39	302.46	304.49	305.02	304.99	303.9	304.74	304.21	304.94	305.28	304.15	304.88	302.71	303.24	305.51	304.49	305.48	304.44	305.39	304.62	303.88	305.09	305.03	305.38	304.59	302.87	305.48	304.35	303.82	305.04	303.44	304.69	303.81
301.1	301.61	302.28	299.33	299.65	299.16	301.24	302.68	299.95	299.63	299.64	301.84	302.03	303.07	300.64	302.06	301.8	299.22	300.16	302.11	301.69	299.49	301.31	300.27	300.51	300.59	301	300.57	302.25	302.93	302	301.24	300.94	302.79	300.63	301.8	301.86	301.25	302.66	302.41	300.85	300.82	300.24	301.79	301.61	300.41	300.05	301.43	302.53	299.75
312.28	314.57	314.08	316.4	315.28	316.3	315.94	315.9	315.67	315.18	316.83	315.55	315.68	316.14	316.25	314.85	317.2	315.28	314.96	314.9	314.84	313.49	316.38	315.51	316.59	314.87	317.34	314.49	314.08	315.6	314.62	316.04	315.01	317.21	316.45	314.55	317.06	315.56	316.08	315.16	315.13	315.85	316.11	314.09	316.92	315	314.86	313.22	316.06	314.31
311.37	313.68	313.12	313.05	314.26	311.66	310.57	313.43	312.1	312	314.39	310.88	311.86	312.05	312.66	314.06	313.35	314.22	313.37	313.28	311.63	311.72	311.81	312.39	313.18	313.61	312.03	312.87	311.24	311.06	313.31	312.67	312.84	313.57	311.98	312.52	314.74	312.62	312.68	313.52	312.24	313.21	312.15	310.37	313.24	313.49	311.52	312.17	312.58	311.26
315.96	312.95	315.68	316.43	313.95	312.71	316.35	316.45	315.49	313.89	315.93	314.2	315.4	313.81	313.9	314.74	315.77	313.28	313.29	314.89	311.77	314.23	314.35	316.02	314.35	315.62	315.35	313.45	315.04	314.07	313.3	314.8	315.78	315.33	314.28	315.38	314.19	315.7	313.64	315.14	314.98	315.08	316.04	316.56	316.02	316.47	316.17	315.09	314.81	314.89
305.91	305.09	305.26	305.3	306.33	305.53	305.89	305.73	306.15	306.05	307.08	304.44	305.83	305.84	305.69	305.9	306.53	306.1	306.85	304.91	305.17	306.6	306.4	303.5	306.25	305.51	304.59	307.19	305.72	305.09	306.41	304.63	305.1	304.71	304.19	305.97	306.51	306.62	305.81	307.27	305.6	305.6	306.99	305.76	306.51	304.39	304.48	305.73	308.03	304.53
328.25	327.41	326.48	327.01	329.15	328.62	328.44	327.29	328.04	327.74	328.2	326.63	327.91	326.99	327.93	327.79	328.56	328.05	326.44	329.2	329.1	327.42	328.42	326.97	328.38	327.46	328.05	328.55	326.22	328.72	327.52	328.05	328.2	329.37	327.01	327.29	328.41	327.2	327.75	327.34	327.7	327.91	327.09	327.2	330.36	327.82	328.45	328.53	328.26	329.02
316.03	320.24	317.41	317.3	317.88	319.27	319.18	317.37	318.74	319.7	319.4	318.75	317.23	317.53	319.52	318.02	318.53	320.89	319.5	319.96	317.53	318.52	316.85	319.29	319.32	319.89	319.18	318.73	320.68	317.32	318.6	319.26	318.13	317.98	318.69	317.27	317.83	317.5	318.19	318.99	319.47	317.59	317.33	319.23	316.56	319.52	318.49	317.72	317.47	317.9
310.41	308.9	307.74	308.98	308.13	308.76	309.9	308.2	310.05	308.41	309.1	308.56	309.32	308.18	309.53	310.79	309.19	309.61	307.33	309.41	309.24	309.63	309.79	309.05	308.15	308.49	307.88	307.74	310.01	308.9	306.35	308.88	310.19	307.59	311.12	310.08	309.35	308.2	309.41	307.72	306.54	307.21	308.75	309.55	308.49	308.29	308.91	309.46	307.35	307.95
303.51	305.89	306.23	305.97	308.16	307.36	306.85	307.17	306.98	306.11	308.12	306.16	307.27	307.99	307.54	306.46	305.95	306.92	306.14	305.16	306.19	304.94	306.59	305.35	307.35	306.26	305.4	307.3	306.08	306.75	307.01	307.24	305.75	305.72	305.43	307.4	305.55	306.13	305.55	307.41	306.16	308.32	308.82	307.73	306.37	305.46	307.74	307.18	305.52	307.06
309.68	311.23	310.41	309.05	310.13	310.39	311.2	310.71	310.56	311.03	310.1	310.54	312.29	312.34	311.08	310.87	311.36	309.57	308.49	309.24	310.42	309.65	310.65	311.49	311.26	309.79	309.09	310.16	309.87	310.59	311.04	310.25	311.4	310.71	311.15	309.14	312	311.4	310.4	310.61	311.56	311.19	310.85	309.09	310.69	311.73	311.66	311.21	312.54	309.65
320.44	318.97	317.86	318.59	318.58	317.95	318.55	318.44	317.27	319.09	319.4	316.89	321.25	318.16	318.4	319.87	319.49	318.49	317.29	320.09	320.21	318.44	319.61	318.1	320.49	318.88	318.62	318.66	316.91	317.54	319.18	318.73	317.51	320.07	319.15	319.47	319.1	320.85	320.35	321.31	318.5	317.53	318.2	318.73	318.71	319.77	319.08	319.46	318.67	319.08
303.13	304.45	306.53	306.44	305.05	305.62	304.33	306.4	306.38	304.95	307.38	305.92	305.18	305.69	306.87	304.5	305.3	305.67	305.18	304.98	305.94	302.75	305.32	306.21	305.42	305.61	305.39	306.29	306.19	306.77	306.43	307.36	303.78	306.77	306.17	304.33	304.65	305.03	307.06	305.58	307.64	305.83	307.01	307.27	306.84	305.3	305.72	305.68	305.94	304.69
302.64	301.97	301.46	302.65	303.96	303.65	302.99	302.96	302.6	302.62	304.06	303.32	302.33	303.8	302.81	304.52	305.49	303.31	304.06	304.59	305.21	299.73	302.29	302.14	303.75	303.53	304.47	302.52	303.07	301.79	303.58	304.48	303.72	302.98	303.29	302.22	302.24	304.51	303.09	302.37	302.85	303.62	303.53	302.19	302.21	301.75	303.83	302.68	302.17	303.41
306.48	305.04	305.81	304.93	305	306.98	304.4	304.36	305.84	304.21	305.11	307.46	305.86	305.14	304.99	305.08	304.42	303.82	304.38	304.44	304.39	306.11	303.31	306.21	304.5	304.44	304.72	307.13	304.01	305.5	305.84	305.08	304.5	305.96	303.73	305.23	306.54	304.57	305.18	304.29	305.47	305.85	305.62	306.25	304.76	305.6	306.61	305.62	304.96	306.37
302.62	302.09	300.84	300.02	301.81	300.26	299.49	301.55	300.2	304.43	300.58	302.32	300.69	300.84	299.33	299.24	300.98	301.46	301.22	300.72	300.67	302.12	300.56	300.14	300.79	300.76	300.56	300.11	301.79	299.97	301.63	301.72	301.2	301.52	302.1	302.16	300.42	302.43	301.17	302.38	302.73	301.22	300.97	302.19	301.37	300.86	301.58	299.43	299.73	301.24
316.56	316.49	318.45	316.79	315.56	312.78	314.53	316.15	313.9	315.46	314.35	314.51	315.43	314.2	314.39	316.04	315.41	314.62	315.57	316.15	315.49	316.26	314.13	315.29	313.56	314.76	315.21	313.29	315.53	314.01	314.35	313.3	314.59	316.1	315.41	316.93	315.63	314.51	312.99	314.89	314.18	316.08	315.66	314.66	315.22	315.28	314.75	315.95	316.52	316.6
303.5	305.02	303.3	303.64	304.12	302.9	302.47	303.35	303.89	304.58	303.76	302.36	302.59	302.86	304.05	303.54	304.96	303.17	303.47	303.83	302.11	304.5	303.68	302.96	302.36	303.62	302.55	303.84	303.32	304.76	304.76	301.69	303.51	303.91	303.25	303.23	302.79	303.25	302.22	301.97	302.59	301.9	303.37	304.57	301.94	301.89	302.77	304.16	303.68	302.87
299.57	300.29	300.78	299.85	299.58	301.29	301.96	300.17	301.45	298.4	301.15	299.43	300.12	300.7	300.85	300.4	300.73	299.7	299.41	299.9	300.3	299.54	299.4	299.98	299.2	301.4	300.79	299.46	299.23	298.83	301.13	299.26	296.39	300.44	298.72	300.08	299.39	300.08	299.36	298.37	302.68	299.95	300.5	297.98	300.73	299.78	298.37	300.36	301.46	300.15
295.78	297.92	296.31	295.89	296.15	297.56	298.46	298.17	296.14	296.5	295.58	296.12	298.21	297.54	296.31	297.11	296.62	298.29	296.96	296.56	297.15	297.54	297.37	295.42	297.65	298.19	297.42	296.14	295.11	297.67	298.55	294.98	295.92	297.94	295.73	296.95	294.86	297.24	298.8	298.77	295.88	297.55	296.2	298.09	295.46	296.77	295.61	298.36	297.12	296.75
301.71	303.53	303.31	303.44	302.2	302.09	304.04	302.42	304.07	302.37	302.33	302.31	302.69	303.33	301.86	300.91	303.77	303.22	304.51	301.19	304.41	302.72	301.67	302.37	302.8	303.35	302.23	303.53	302.03	303.51	303.56	305.54	301.25	304.49	302.24	303.67	303.03	302.47	301.92	302.73	301.81	303.63	302.32	303.32	303.94	303.78	302.97	304.26	303.68	301.39
311.05	308.88	311.5	311.87	311.16	310.69	310.74	309.53	311.42	310.53	309.75	312.45	310.56	311.35	311.21	310.7	311.69	312.08	312.34	311.26	309.96	309.44	310.91	308.87	308.83	310.54	311.45	311.25	308.9	310.16	311.19	311.33	311.41	311.36	310.78	310.51	310.32	310.48	311.11	311.14	311.39	312.2	308.86	310.85	309.79	312.47	310.4	309.38	311.27	309.88
328.96	327.45	328.04	329.11	328.06	328.68	326.6	327.49	329.37	329.28	329.14	329.55	328.22	327.03	326.54	327.19	326.91	328.58	326.87	328.57	325.98	327.06	327.48	326.96	327.12	327.11	327.28	327.66	326.88	326.76	328.22	327.37	327.81	328.79	328.18	327.84	326.37	326.99	326.3	326.14	328.12	327.54	327.41	329.87	328.62	326.06	327.98	328.94	329.73	326.43
315.15	314.12	312.54	313.96	313.87	313.6	313.84	313.74	312.82	314.14	316.08	313.78	316.13	314.06	312.5	314.5	314.79	313.52	313.58	315.42	314.51	314.64	313.98	313.43	313.62	313.88	314.56	315.31	314.06	315.44	312.98	313.74	315.28	313.85	313.72	315.32	313.95	314.93	312.79	312.48	313.98	312.85	314.95	314.88	315.75	315.1	313.66	313.09	314.6	316.09
300.5	301.85	302.62	303.88	303.73	303.2	303.51	303.16	301.61	301.97	301.3	303.6	302.31	301.12	302.96	303.9	303.96	302.29	301.97	301.54	303.61	303.23	302.78	304.46	301.09	301.03	301.66	303.87	304.61	303.57	302.84	302.38	302.03	301.47	301.98	301.81	303.04	301.22	302.61	302.72	303.54	303.09	303.98	303.39	302.19	301.95	301.77	301.62	303.22	302.41
303.06	300.94	301.95	302.12	303.26	303.53	302.79	302.81	303.68	301.17	302.35	300.7	302.09	303.66	303.71	301.18	304.54	301.65	304.57	302.8	303.24	302.25	300.62	303.14	303.31	303.08	303.19	303.47	302.56	301.91	302.89	301.99	301.5	303.19	302.68	300.83	302.89	304.9	301.8	302.78	301.48	301.35	300.51	303.86	302.13	302.79	301.63	302.99	300.85	301.86
317.97	316.33	318.74	319.28	318.57	318.2	317.23	317.14	317.14	319.55	318.03	318.82	316.55	319.28	318.94	319.82	317.03	318.18	318.03	318.49	319.03	316.3	316.45	317.87	318.95	317.45	318.4	318.42	315.89	317.53	316.89	318.26	317.81	316.72	317.09	316.91	317.92	318.39	317.65	317.14	317.49	317.83	318.44	317.5	319.96	316.66	318.86	316.77	317.4	318.31
309.06	307.54	308.72	308.34	306.78	309.88	310.16	308.9	307.76	309.48	307.48	309.4	308.89	307.47	308.7	308.68	310	308.37	308.66	306.66	307.67	307.69	310.63	307.75	310.71	309.08	307.7	309.11	309.25	309.5	309.35	308.83	309.27	305.7	309.69	308.95	310.63	309.09	308.7	309.7	308.69	308.66	310.14	309.14	308.63	308.9	307.2	309.05	308.49	308.6
307.23	306.01	305.25	306.19	307	305.81	307.37	307.26	305.37	308.12	303.98	304.79	305.96	306.71	308.15	304.31	306.88	305.9	306.34	305.47	306.41	306.6	305.85	306.62	304.8	307.91	307.3	306.16	307.36	304.66	306.85	304.86	305.87	307.07	306.68	306.62	307.26	306.16	305.48	306.32	306.86	309.14	305.11	304.37	307.2	304.2	305.44	306.52	306.34	306.04
303.34	302.49	301.37	302.32	301.73	302.46	302.2	301.19	302.64	303.21	301.18	303.24	301.7	301.94	302.47	301.78	302.46	302.14	302.69	301.18	302.2	303.98	303.93	302.21	302.57	301.84	302.22	302.59	304.36	304.07	302.77	302.7	303.88	303.18	302.39	301.37	302.44	301.91	301.48	301.43	302.86	302.46	302.98	302.79	300.63	302.23	301.73	302.54	301.36	301.68
311.57	315.05	313.97	314.13	312.73	313.75	314.98	312.43	312.57	313.51	315.04	314.02	313.72	313.66	314.26	313.66	315.5	314.68	312.44	313.7	313.78	313.39	314.58	314.47	313.62	314.07	312.96	314.05	314.32	313.81	313.76	314.89	314.01	312.57	316.04	314.78	313.91	312.08	311.86	314.41	314.01	313.76	313.94	313.74	312.01	314.4	317.29	313.97	313.09	314.76
306.61	307.17	305.89	305.33	307.83	305.11	308.04	307.21	307.15	305.79	304.4	305.53	305.83	304.78	304.42	305.16	306.26	306.25	305.87	307.74	307.13	306.3	307.22	305.26	305.25	306.06	306.43	304.92	306.86	306.4	306.66	305.55	305.95	305.56	305.18	305.09	305.2	307.07	308.81	305.97	306	307.28	305.33	306.38	306.17	305.8	306.03	306.38	305.14	306.63
304.08	303.15	305.61	304.75	305.31	304.91	305.43	304.92	304.4	303.9	302.87	303.58	305.08	304.94	305	305.38	303.11	302.3	303.89	305.13	305.3	304.85	305.19	304.68	304.83	303.95	304.24	304.66	303.24	303.7	304.59	304.31	304.6	304.02	302.8	304.78	302.95	303.85	303.5	304.73	305.11	305.15	306.86	304.65	304.53	304.2	304.69	304.43	302.63	304.06
314.74	314.09	314.21	314.52	315.57	314.95	314.96	315.4	315.71	313.5	316.55	314.1	314.69	314.64	315.88	314.51	313.96	315.01	313.95	315.51	315.41	314.25	313.67	314.63	315.81	316.04	313.51	316.56	314.28	315.82	313.75	315.61	315.01	316.47	314.47	315.88	316.6	314.79	315.38	316.52	315.87	315.17	316.33	314.79	315.2	314.69	314.06	316.76	314.73	314.96
328.01	326.44	327.99	328.68	329.13	327.81	326.78	328.08	326.99	326.66	328.16	326.74	326.37	326.14	328.51	326.1	327.68	327.03	325.08	328.11	326.38	329.12	329.06	327.5	325.38	327.17	327.26	325.95	325.68	328.7	326.65	325.61	327.29	326.98	326.33	327.11	327.16	326.53	326.72	328.31	328.57	326.59	325.26	328.3	327.12	327.29	325.65	326.25	327.07	327.62
310.07	312.53	309.77	311.89	311.4	308.71	309.05	310.71	311.95	309.93	310.04	310.72	309.94	312.31	311.05	311.96	311.41	309.38	311.92	312.03	311.88	312.37	310.67	309.15	310.5	312.27	310.25	311.5	311.01	310.22	310.83	312.51	310.56	309.72	309.79	312.12	310.28	309.84	310.81	308.64	311.56	310.77	310.02	312.2	310.6	313.51	309.78	310.3	311.31	309.86
316.94	317.26	317.94	317.63	317.18	316.15	317.06	317.39	319.6	318.67	315.9	316.66	318.91	316.64	316.97	316.16	316.92	316.88	318.19	318.09	319.15	317.05	316.92	318.18	315.67	317.09	316.6	316.52	316.01	318	316.74	317.72	316.5	318.29	317.17	316.38	317.56	316.84	317.08	318.3	317.81	316.66	315.93	316.55	317.54	316.31	318.44	316.63	317.68	317.92
304.37	304.93	305.7	304.68	304.08	302.89	305.66	304.67	305.79	302.22	305.42	304.54	304.34	305.41	304.5	306.45	305.33	303.68	303.72	304.27	304.67	305.16	304.18	307.27	304.86	304.86	306.52	302.92	304.97	305.47	305.84	304.73	303.84	304.02	305.83	305.79	305.91	305.37	304.33	304.78	304.98	305.3	306.04	303.84	305.45	305.11	306.52	305.27	306.19	304.39
326.07	325	325.22	324.5	326.08	324.44	326.06	323.93	325.98	323.96	324.88	325.21	324.54	325.17	324.4	322.85	324.84	327.38	324.37	325.26	324.47	327.13	325.6	326.92	326.37	325.59	325.88	324.83	326.07	327.52	326.4	326.02	325.04	324.53	326.62	325.08	325.31	324.66	325.48	327.18	325.68	327.08	325.28	325.23	326.18	323.89	324.92	326.93	326.58	324.68
304.59	304.35	303.99	303.93	302.98	303.94	304.06	305.36	304.36	303.41	303.15	304.5	304.58	305.36	304.96	305.74	303.75	305.35	303.48	303.09	303.97	303.3	302.18	304.3	302.58	302.43	302.63	304.08	304.61	304.79	302.52	304.1	305.62	302	304.73	303.66	303.11	303.87	304.33	303.7	302.95	304.91	303.9	303.62	303.22	303.06	303.49	304.42	302.04	303.55
302.09	302.74	301.65	301.71	301.71	302.09	298.52	303.03	304.21	303.02	300.5	301.69	303.16	302	301.84	303.81	301.82	301.29	301.81	300.23	303.1	302.52	302.4	304.57	304.57	301.99	303.23	302.35	301.4	301.91	302.56	304.76	303.08	302.07	302.94	300.59	303.97	302.71	303.9	302.52	302.82	301.73	303.46	301.61	301.72	303.77	302.95	300.75	302.39	303.25
307.56	305.36	306.02	306.25	305.87	307.15	306.03	306.4	307.03	308.13	307.62	307.17	307.7	307.07	307.43	306.29	305.9	306.5	307.89	307.86	305.39	306.28	306.84	307.09	305.84	307.41	307.74	305.83	306.27	307.73	306.73	307.4	305.77	307.92	305.14	305.71	305.02	307.78	307.73	306.2	305.95	306.14	307.44	306.77	307.7	306.56	306.26	306.68	306.02	305.21
318.92	315.45	316.82	318.76	318.93	317.69	317.84	317.11	318.32	317.74	316.33	317.17	315.55	316.21	316.86	319.11	317.25	317.67	317.85	317.26	316.4	315.84	317.3	316.33	317.84	317.46	316.13	318.56	315.76	317	318.57	315.64	317.04	318.36	317.31	317.04	318.28	316.9	316.21	316.53	317.49	317.86	316.17	317.26	317.42	316.8	318.15	317.5	317.85	317.15
294.4	294.31	294.48	294.11	293.94	294.81	295.8	294.12	296.63	294.14	294.69	293.69	294.2	295.26	295.76	295.47	294.44	295	295.33	296.22	293.62	295.93	295.63	294.87	295.26	295.06	295.82	295.18	295.38	294.51	295.38	293.95	295.79	294.47	295.14	295.33	295.09	295.49	295.07	296.96	295.63	294.73	295.33	293.91	295.53	293.8	293.47	295.28	294.71	295.25
303.4	306.38	303.34	304.95	301.55	304.39	305.7	304.91	302.69	303.84	302.72	305.22	302.03	305.12	305.27	302.15	304.44	302.85	304.44	303.88	304.49	304.11	305.9	303.88	303.52	303.9	303.54	305.41	303.9	305.23	303.89	304.94	304.84	303.37	305.29	305.37	306.69	304.65	305.17	304.94	304.34	305.56	304.5	301.39	305.03	303.3	304.36	305.35	305.49	305.69
329.73	329.39	325.81	327.71	327.86	326.85	327.82	329.33	328.25	327.89	328.25	327.78	326.58	326.51	327.37	327.15	330.67	328.86	327.33	327.39	326.95	327.77	329.14	327.16	328.14	328.24	328.98	327.22	326.97	328.57	327.97	326.08	327.27	327.48	328.22	329.01	326.92	328.28	327.27	328.83	329.34	328.4	328.88	327.14	327.15	327.36	327.31	326.95	326.65	328.25
305.61	305.52	304.17	304.65	305.3	305	306.22	305.56	303.19	304.73	305.31	305.09	304.26	305.46	305.48	305.89	305.08	304.63	306.33	305.13	304.71	303.77	305.54	305.3	304.01	304.22	305.7	303.83	305.52	305.57	304.97	304.43	306.03	305.06	305.51	305.61	303.97	305.83	305.04	306.18	304.96	305.72	306.11	305.24	305.13	305.52	306.92	305.47	306.42	304.88
305.74	305.49	304.96	306	306.49	306.06	304.63	306.11	305.78	304.87	307.84	305.19	304.68	307.1	306.59	307.37	305.25	307.05	307.41	307.84	305.35	306.19	306.42	307.42	305.02	303.9	306.33	304.58	305.84	307.71	307.53	306.24	306.77	306.78	306.23	307.68	306.61	309.09	306.13	304.57	305.34	305.25	308	307.35	305.92	306.23	306.94	304.88	306.39	306.91
304.25	305.52	304.38	307.03	307.2	305.6	305.51	307.24	305.62	305.27	307.17	308.86	306.91	307.75	304.94	306.44	307.4	304.86	304.52	305.63	306.98	304.18	306.37	305.39	306.44	306.29	306.29	304.44	307.69	305.62	305.36	306.74	306.62	306.89	307.37	307.39	307.55	305.35	305.67	306.6	306.16	305.01	306.5	305.99	306.11	306.01	306.55	306.29	305.97	307.36
313.18	312.8	313.44	312.8	314.35	314.34	312.89	312.48	312.4	313.09	314.57	311.65	312.37	313.31	312.5	312.79	312.81	312.44	312.1	311.97	310.57	312.08	312.13	314.52	311.59	314.11	314.34	312.93	312.15	311.68	311.25	312.4	313.96	311.91	313.85	310.17	312.84	313.25	312.15	313.79	312.75	313.23	312.7	311.89	312.97	313.43	313.98	312.36	312.59	312.84
310.58	311.47	311.98	311.79	311	311.28	311.11	313.68	310.61	312.93	312.5	311.56	310.76	311.42	311.14	312.34	312.12	313.09	310.26	310.13	311.4	312.4	312.57	311.37	310.61	311.29	312.25	310.95	311.45	310.54	310.56	312.14	311.14	310.32	312.61	310.59	311.6	310.8	310.59	311.55	311.86	311.54	310.96	312.08	310.14	310.96	311.47	311.09	311.7	313.44
317.24	319	318.94	319.97	320.03	318.18	317.3	321.24	319.03	319.08	317.66	319.1	318.11	319.64	319.13	316.94	317.24	318.03	319.84	316.4	319.72	318.47	318.88	318.75	318.78	320.77	318.8	318.47	319.04	318.1	315.93	317.84	317.47	316.7	318.34	317.47	319.2	318.06	318.52	318.07	318.34	316.76	317.28	320.34	318.12	316.78	317.64	319.16	319.71	317.14
316.49	315.36	315.92	315.6	315.39	315.37	314.72	315.19	315.95	315.49	315.73	315.27	315.12	317.08	315.94	315.46	316.73	314.6	314.42	317.88	316.59	315.11	316.24	314.51	314.58	315.38	314.96	315.74	316.29	316.18	316.6	316.72	313.95	316.24	316.46	315.21	317.29	316.75	316.28	314.67	314.78	316.26	316.13	314.87	316.87	315.34	317.16	315.29	315.33	315.93
327.38	329.23	327.77	328.87	326.57	328.17	329.23	329.04	327.05	328.22	327.69	328.57	327.4	330.28	325.23	327.01	327.8	328.74	327.34	327.72	328.98	327.17	329.54	327.25	324.7	328.43	328.1	326.21	328.53	326.83	328.2	328.28	327.29	328.14	328.02	327.98	327.06	327.83	327.88	328.4	326.97	328.35	328.3	328.18	328.25	327.46	327.5	328.43	327.41	326.97
310.98	310.38	310.33	311.1	311.3	310.85	311.18	309.38	311.54	311.43	311.69	312.63	311.21	313.78	311.51	312.63	311.88	313.55	312.21	310.69	311.61	311.78	311.65	310.99	310.35	312.07	311.41	310.85	311.49	312.23	311.74	312.98	311.25	311.11	312.19	310.67	312.97	311.96	310.82	311.07	312.66	311.69	310.66	312.04	312.95	310.61	312.05	309.97	311.69	311.06
305.06	303.73	302.23	303.97	304.73	303.26	302.38	303.8	301.98	303	302.51	304.49	303.23	302.36	303.38	304.57	303.35	302.78	302.2	302.94	301.21	302.09	302.91	302.94	305.08	301.85	302.8	303.54	302.99	302.17	303.48	301.61	301.73	304.22	302.49	302.24	302.5	303.13	302.36	302.5	301.85	302.68	303.07	302.41	302.42	302.89	304.86	301.23	303.11	302.49
329.59	326.35	327.71	329.15	326.86	327.55	327.95	328.88	326.81	325.86	327.89	330.4	325.58	328.8	328.48	326.25	328.36	327.44	330.01	329.76	328.09	326.24	327.34	328.24	327.78	326.43	326.89	328.25	329.52	328.81	329.51	327.6	330.03	326.31	329.13	327.83	325.94	326.78	326.63	328.19	327.98	326.54	327.79	327.16	327.27	328.04	327.31	326.35	326.77	327.08
302.37	303.59	303.01	302.85	303.51	304.16	303.31	302.4	300.51	302.96	302.77	304.18	303.09	304.61	303.18	302.71	302.77	303.69	306.17	303.13	303.36	302.51	305.31	304.41	306.16	302.97	300.6	303.13	303.11	302.88	301.62	303.34	303.41	303.63	303.39	302.54	304.88	301.46	303.03	302.62	302.17	304.57	300.99	305.7	303.22	303.61	302.85	303.42	302.74	303.51
313.04	312.12	310.83	309.8	310.34	311.43	310.12	313.2	310.96	311.27	309.3	309.52	308.97	312	311.06	312.51	309.95	310.29	310.39	311.8	309.87	309.98	310.77	312.18	311.84	311.09	311.3	311.96	308.8	311.63	310.94	310.24	309.18	312.43	309.44	310.38	309.58	310.63	310.92	309.17	311.13	310.08	311.17	309.56	311.49	312.8	311.37	309.84	312.09	310.52
315.97	314.03	313.94	314.53	315.33	314.13	313.85	314.35	316.01	313.3	313.8	314.09	316.81	313.59	316.04	316.29	316.37	312.66	314.11	312.96	314.65	314.06	314.16	315.07	314.82	313.79	315.22	315.32	315.76	313.93	315.13	315.33	315.24	316.14	313.6	312.61	315.65	315.17	314.71	315.16	314.07	315.67	313.94	315.83	315.8	313.91	315.62	315.96	316.56	312.66
304.68	305.72	305.54	306.16	305.97	306.94	306	306.96	304.17	305.59	305.18	306.13	306.8	304.72	304.34	304.8	304.66	303.9	305.35	305.31	305.45	305.37	304.7	305.28	305.56	304.1	305.05	306.13	304.61	305.62	304.14	305.48	305.4	304.33	305.13	304.98	305.91	304.33	303.23	305.91	305.15	304.98	305.28	304.75	304.34	304.43	304.29	303.5	305.13	306.41
294.95	294.33	294.41	293	294.32	294.46	293.55	293.65	293.95	293.33	293.51	294.52	293.56	292.96	294.84	295.19	295.12	295.36	295.41	290.55	294.27	295.12	294.23	294.35	294.52	292.92	294.94	293.69	292.87	293.08	294.12	294.37	294.47	294.99	294.33	293.74	294.99	292.97	293.73	294.39	294.19	294.36	294.9	293.24	293.93	294.75	292.04	293.8	294.26	294.99
329.56	328.19	330.09	328.78	327.23	328.27	328.72	329.92	327.55	328.77	328.01	329.14	328.49	329.86	327.83	329.64	329.37	328.12	329.54	327.49	328.73	328.58	328.96	329.17	328.41	327.87	327.14	329.61	328.08	327.97	328.57	327.56	328.51	328.38	329.91	327.62	328.88	329.85	328.95	328.11	328.7	328.94	330.62	329.05	326.89	328.75	328.9	329.39	329.69	329.6
317.62	317.19	314.63	317.99	318.02	317.59	316.85	318.34	316.12	316.2	317.19	316.65	317.06	317.86	318.09	317	317.22	316.46	317.55	318.17	317.14	317.37	317.09	316.73	317.6	318.23	315.25	315.62	316.65	317.08	318.5	317.8	317.48	317.37	316.89	318.64	318.04	317.86	313.69	318.64	317.66	318.32	318.33	318.18	317.53	316.56	315.78	317.43	316.7	317.07
317.15	317.77	316.27	316.96	316.19	316.35	315.08	317.94	315.78	317.13	316.25	318.03	316.23	318.33	315.93	316.86	316.62	316.13	317.84	318.04	318.74	315.92	317.33	316.81	317.65	315.31	319.09	319.08	316.33	317.25	318.68	316.79	316.17	317.68	317.86	318.51	316.44	315.76	317.4	317	316.06	317.54	318.28	318.74	316.23	318.51	315.29	318.12	317.71	316.65
301.95	304.34	302.47	301.28	302.46	304.62	302.07	302.19	303.14	304.52	302.81	302.06	302.5	304.5	302.49	302.7	303.4	302.86	302.13	304.71	303.3	303.79	303.55	302.92	304.93	303.67	304.53	302.33	304.45	301.66	305.04	303.04	302.76	304.71	302.28	302.33	303.82	302.74	303.41	302.84	304.41	302.44	301.69	302.73	302.77	303.58	302.59	302.83	303.75	302.84
318.43	317.48	316.35	317.4	317.39	318.34	320.01	317.44	318.61	317.31	316.42	318.59	318.45	317.69	318.35	317.83	316.11	317.96	319.63	318.72	319.8	318.29	318.79	318.7	320.46	317.12	317.99	317.97	318.26	318.08	317.46	316.9	316.38	319.13	318.81	320.38	317.97	318.44	317.9	319.74	318.46	319.51	317.71	316.99	317.86	317.3	319.38	318.45	317.58	318.77
302.69	304.34	304.09	303.44	304.68	304.6	304.96	303.67	304.72	302.95	304.23	304.35	302.46	303.44	302.17	303.26	303.48	302.82	302	303.38	302.31	302.5	303.67	302.17	302.73	303.47	302.31	303.87	302.89	303.2	304.23	302.72	304.14	303.8	303.26	305.13	303.16	305.02	304.71	302.6	301.53	303.38	303.62	303.09	303.15	302.83	303.87	303.94	305.36	304.44
298.33	297.74	297.36	296.92	297.72	294.81	296.05	295.33	298.19	298.27	296.07	297.5	298.73	297.02	298.46	297.12	296.32	298.59	298.73	297.5	296.18	297.83	298.34	296.55	298.09	296.44	296.72	297.62	297.46	297.91	298.07	297.47	298.15	299.41	298.64	296.81	297.38	296.39	295.75	296.45	297.23	295.55	296.62	296.83	297.55	296.8	295.93	295.68	296.22	297.15
303.29	303.79	302.78	303.22	302.01	302.74	303.19	303.34	302.46	303.41	304.02	302.3	303.95	302.4	302.41	300.73	303.03	303.1	304.15	303	304.11	303.7	303.03	304.88	305.28	302.41	305.56	302.73	302.62	303.69	304.29	303.9	303.76	303.4	304.02	302.96	303.28	301.65	303.4	303.32	303.24	303.4	303.44	303.65	302.68	303.1	301.45	303.76	303.97	302.86
306.41	307.18	306.59	307.09	307.61	305.18	306.52	306.49	305.09	306.59	306.97	305.85	307.06	305.2	304.98	306.73	307.62	305.63	305.56	306.13	307.54	304.76	307.35	304.48	308.09	305.06	306.08	306.41	305.74	306.98	308.18	306.28	307.16	303.56	306.68	307.58	305.54	306	307.11	305.99	307.61	307.28	304.83	306.89	305.5	306.74	306.39	306.52	307.28	305.84
301.1	302.59	303.43	301.49	302.33	302.22	301.44	303.09	301.17	301.54	301.56	301.75	300.79	298.75	302.79	303.31	302.09	302.77	301.9	302.51	300.95	303.45	301.96	301.83	302.18	302.48	303.55	301.02	303.13	300.94	302.6	300.97	301.78	302.14	301.89	301.53	300.98	303.99	302.51	303.42	303.18	303.49	302.8	303.68	301.51	301.98	302.15	302.69	303.04	304.64
304.7	305.87	305.06	304.94	303.87	303.68	304.85	306.45	306.34	303.82	302.82	305.72	303.03	304.87	305.28	303.61	305.48	305.42	303.17	305.41	304.64	304.04	305.73	304.64	304.17	303.93	305.06	304.43	304.2	302.99	305.39	304.45	303.3	304.59	303.93	304.71	304.13	303.68	304.3	305.48	305.64	304.88	304.5	304.68	305.92	304.06	305.16	306.08	304	304.39
309	307.93	309.41	308.61	311.02	308.56	310.25	308.61	309.01	309.47	308.59	308.84	308.93	308.3	308.26	310.74	309.93	309.15	308.83	308.46	309.05	309.67	308.76	310.22	307.99	308.29	308.27	308.38	308.53	309.34	307.65	307.95	310.32	308.73	307.95	308.78	308.42	308.46	307.63	310.5	309.17	308.1	308.9	308.13	308.42	308.93	308.25	309.04	307.28	306.71
313.6	315.65	314.64	314.34	313.37	315.01	313.03	315.36	316.22	313.24	312.8	312.87	313.21	315.92	316.33	313.38	313.5	314.91	313.99	313.18	313.85	311.61	312.35	314.42	313	313.39	313.5	312.61	312.35	313.08	315.55	311.12	313.3	315.23	312.57	314.17	315.87	314.24	313.86	313.08	314.45	314.63	315.99	315.15	314.77	314.1	313.51	313.67	314.02	314.93
313.21	312.44	313.16	313.32	314.62	312.63	314.49	312.5	314.66	314.32	312.68	312.65	313.4	313.07	312.68	315.79	312.49	313.18	314.17	314.92	312.79	313.48	311.8	312.99	312.85	314.29	313.5	313.43	311.82	313.99	313.92	315.45	313.63	313.89	311.94	315.25	312.41	312.22	311.83	314.1	313.08	313.83	313.21	312.82	314.23	314.76	313.39	313.48	314	314.26
315.18	313.14	314.86	314.61	314.57	316.31	316.43	315.4	316.43	313.35	313.49	314.67	314.19	316.11	313.19	314.85	313.6	314.53	315.02	315.72	315.72	315.9	314.09	315.08	316.86	315.82	315.82	314.66	315.98	315.26	315.5	313.65	316.03	316.51	315.39	314.16	315.37	314.58	314.89	313.77	315.5	312.58	315.75	314.34	313.47	314.77	314.79	314.92	314.35	315.15
304.09	302.3	304.38	302.96	301.7	302.75	303.84	300.87	304.54	305.14	303.15	302.46	305.73	304.57	302.88	302.65	304.17	304.59	301.34	303.23	303.14	303.54	302.03	301.97	302.54	304.85	302.1	304.27	304.72	302.54	303.64	302.4	303.18	302.32	303.46	302.91	303.89	302.02	302.84	301.56	303.47	303.15	301.43	301.64	303.87	303.18	300.99	303.04	302.58	302.11
323.31	325.18	324.7	325.15	324.23	325.68	325.09	324.36	324.2	323.3	324.73	323.57	324.27	324.23	324.26	324.27	325.32	323.88	325.73	323.89	325.75	324.78	323.62	323.55	322.78	326.26	324.52	323.73	322.73	326.62	323.2	324.76	324.92	327.26	326.14	324.93	326.42	325.34	324.16	323.96	324.94	323.22	323.8	325.59	325.47	322.92	325.01	325.95	326.17	324.91
304.07	303.42	302.89	303.55	303.01	305.76	304.21	303.69	301.79	302.15	303.83	303.81	302.97	304.7	302.28	303.99	303.89	303.08	305.74	302.18	304.76	303.66	303.95	304.02	304.18	303.97	305.1	302.02	304.48	303.54	303.83	304.61	302.97	303.34	301.9	305.67	303.32	304.17	302.83	304.14	303.92	302.43	305.76	305.71	302.88	304.32	304.58	303.2	303.54	304.33
315.12	315.32	315.69	314.96	314.42	314.55	316.27	314.58	315.2	317.5	317.6	314.47	315.89	316.98	316.1	315.54	317.59	316.42	315.63	315.56	315.25	315.6	314.73	316.54	316.29	316.76	316.02	314.85	315.8	316.17	314.63	317.36	315.24	316.54	316.86	316.4	313.35	315.85	314.1	314.28	316.51	314.87	316.27	314.86	316.19	314.37	315.36	315.9	315.47	317.24
313.47	314.05	312.6	312.2	311.62	313.18	312.93	312.3	313.08	312.1	312.29	311.34	311.86	313.38	312.82	313.44	313.23	310.82	311.87	312.27	312.45	312.6	312.27	312.86	310.46	313.19	313.2	312.19	312.78	311.4	312.28	312.44	313.83	314.46	312.81	313.44	311.72	312.55	311.68	312.79	311.24	312.69	312.42	311.41	312.61	313.15	314.09	312.59	313.78	310.45
328.21	328.73	328.73	327.76	325.05	327.1	325.93	328.45	327.83	330.34	327.54	326.72	328.84	326.41	328.22	328.55	328.6	328.16	327.18	327.54	328.41	328.99	327.86	326.66	325.82	327.38	328.47	328.4	328.22	326.88	327.53	328.1	327.19	327.37	329.32	328.7	328.16	328.72	327.35	327.62	328.52	328.07	329.61	328.29	329.59	327.86	327.66	328.2	325.8	326.3
312.31	310.53	311.75	313.14	311.46	312.27	312.63	311.4	312.28	312.35	312.02	312.17	312.17	313.4	309.14	312.11	309.2	312.04	312.81	310.77	312.29	312.44	313.24	312.63	311.33	312.46	311.97	311.49	311.4	313.84	313.33	314.39	313	313.42	312.22	313.08	310.42	311.68	313.7	311.89	312.5	312.89	311.7	311.17	311.3	311.72	311.52	313.02	312.28	313.38
304.46	304.71	302.79	303.43	303.46	302.66	302.92	304.45	304.81	302.91	302.62	304.29	303.76	304.35	303.92	302.93	303.19	301.49	304.37	301.35	302.55	304.28	303.75	303.25	304.6	303.96	302.81	303.62	303.81	304.04	303.04	303.48	302.66	302.29	303.65	303.67	305.25	303.45	302.57	304.65	303.79	302.73	302.47	303.48	302.19	303.05	304.12	302.61	302.94	304.58
312.55	311.44	313.88	313.9	313.63	313.06	312.79	312.76	314.15	312.64	311.94	313.34	313.75	314.03	313.96	315.82	313.74	314.52	313.17	314.72	314.54	312.7	313.73	313.39	312.7	314.18	315.69	314.72	313.96	313.07	312.13	313.75	313.48	314.99	314.86	314.67	312.65	312.62	312.8	313.51	313.79	312.05	312.93	314.43	311.03	313.61	313.64	312.97	312.6	314.13
302.02	302.37	301.27	301.46	303.44	302.93	302.53	302.28	302.64	301.48	300.72	302.05	302.61	302.27	302.46	302	302.21	302.03	301.96	302.12	302.8	303.51	303.47	302.91	302.62	303.39	301.88	303.09	303.72	302.88	300.93	303.33	302.48	303.09	301.73	301.05	302.77	301.74	302.49	302.87	301.59	302.18	302.22	303.93	302.26	301.33	301.69	303.26	301.45	300.99
304.83	304.4	305.4	304.95	305.11	307.12	306.57	305.68	304.67	305.37	304.78	304.98	306.19	305.8	304.36	305.31	306.14	304.91	305.74	307.44	305.06	305.66	305.12	306.18	305.62	304.97	305.29	304.84	304.74	304.22	304.97	304.71	306.31	305.64	305.5	305.64	306.3	305.78	305.04	305.33	304.44	305.4	306.95	304.29	304.06	304.01	305.72	304.32	304.31	305.55
302.49	304.7	303.44	303.17	302.51	304	303.82	304.04	305.7	305.22	306.6	304.72	304.56	305.54	303.43	303.69	304.03	305.56	304.44	306.34	304.43	305.4	303.99	305.65	304.52	302.9	303.47	303.93	303.88	302.78	304.79	306.31	304.07	304.02	304.35	304.19	302.52	304.79	304.26	303.74	304.72	305.81	304.68	304.5	304.38	304.12	302.83	304.88	303.58	303.85
302.55	301.39	302.15	302.81	303.33	303.61	303.12	302.46	302.02	304.31	303.45	301.8	303.27	303.9	301.85	301.32	301.95	303.1	302.89	302.3	301.57	300.93	302.55	302.95	302.97	302.31	302.66	303.06	304.4	301.96	302.13	300.7	305.54	300.64	303.35	302.14	303.2	302.57	303.75	302.69	302.62	302.27	302.79	304.24	303.04	303.64	302.52	303.09	303.33	301.81
303.08	302.5	301.59	302.61	304.2	301.22	302.32	302.36	302.61	303.72	302.81	301.27	304.49	302.36	301.9	302.14	302.11	302.12	303.61	302.59	301.91	302.24	302.22	303.05	301.1	302.04	301.69	303.56	302.33	303.96	303.7	304.77	301.8	302.18	301.72	304	304.32	303.43	302.65	302.19	300.58	302.32	304.78	303.15	304.98	302.47	302.27	301.82	302.08	302.69
319.31	318.65	320.7	320.5	319.09	318.13	320.49	318.97	320.64	318.99	320.77	320.72	319.55	319.62	318.23	318.16	319.09	319.74	319.76	320.57	318.86	317.93	320	319.99	319.86	320.01	318.36	321.23	318.53	321.17	318.77	319.13	318.27	319.09	318.21	319.87	319.95	319.21	318.3	319.43	317.9	319.26	320.29	319.95	319.98	317.93	320.01	318.39	318.86	317.84
304.61	304.15	302.01	300.34	302.89	303.16	302.49	302.47	303.33	303.63	301.97	303.06	302.73	303.68	302.42	305.06	303.16	304.58	304.4	302.79	303.27	303.33	303.55	302.94	303.41	304.64	303.76	305.44	303.03	302.72	302.84	303.17	302.53	305.92	302.77	304.21	304.69	304.37	303.66	305	303.94	302.42	302.8	302.31	302.96	302.32	304.01	305.28	303.02	303.25
297.15	297.83	298.39	296.53	295.12	295.52	295.59	296.57	298.74	296.04	298.31	295.33	298.18	296.58	297.86	296.73	296.91	297.17	298.04	297.89	298.2	297.67	297.99	296.55	297.1	297.34	295.86	297.34	296.43	296.44	297.91	297.31	297.55	297.7	296.47	296.8	295.99	295.86	296.07	297.32	297.56	298.27	296.49	296.22	297.79	297.97	296.56	297.47	297.1	296.89
315.07	314.6	314.97	314.92	314.11	315.41	314.33	315.15	313.96	316.4	316.3	313.48	314.31	315.08	314.19	314.75	314.87	315.95	314.38	315.92	315.05	314.95	315.01	314.57	313.43	314.7	315	314.61	315.55	315.82	314.68	315.63	314.81	315.37	315.57	314.79	314.62	317.11	315.64	314.09	314.89	314.2	313.7	316.4	316.44	315.94	315.53	314.53	313.24	314.3
302.66	302.78	301.25	302.56	302.8	303.93	302.79	302.45	302.83	304.61	301.6	303.69	302.56	302.71	305.4	303.19	303.34	303.18	302.07	303.33	303.68	303.28	304.32	303.38	303.17	303.03	304.92	302.96	300.75	305.18	303.39	302.55	304.69	304.94	303.76	301.73	301.79	304.74	302.23	303.47	302.67	303.47	303.39	303.9	303.9	304.07	302.42	304.63	306.6	304.6
313.13	314.14	312.54	315.4	313	311.44	314.72	312.2	313.06	313.77	313.71	315.56	314.99	313.33	314.68	314.86	313.3	313.6	312.61	313.98	312.69	313.41	314.06	313.05	312.56	314.52	314.71	312.22	314.83	314.52	315.94	312.81	313.76	313.86	313.47	313.69	313.58	314.36	314.61	313.58	314.49	314.52	314.93	313.38	313.87	312.26	314.37	313.41	314.65	313.56
303.46	302.45	303.72	303.54	303.87	302.14	301.61	302.36	304.5	302.53	302.5	302.68	302.54	302.5	302.52	303.31	302.21	302.9	301.29	302.27	303.28	302.6	303.16	302.69	305.15	302.54	305	302.01	302.99	302.71	303.86	302.9	301.21	301.86	302.67	300.54	303.38	301.74	301.59	303.73	301.61	302.91	304	302.92	303.09	303.72	302.84	304.09	301.63	303.75
313.58	313.89	313.23	312.14	312.62	312.1	313.57	312.96	312.03	312.66	312.91	313.72	313.18	313.65	312.26	312.7	313.43	313.51	312.47	313.38	312.4	313.19	315.48	314	313.35	313.7	312.81	313.2	313.66	313.85	312.38	313.77	311.84	313.83	313.13	312.52	312.03	313.72	314.04	312.78	312.39	313.66	311.26	314.46	313.6	313.35	314.97	311.52	313.07	312.65
314.43	317.3	316.46	315.5	314.27	316.3	316.44	315.62	314.61	315.71	316.74	316.41	315.73	315.77	317.05	316.44	317.02	315.12	317.35	316.39	316.21	316.13	314.85	315.51	316.3	315.68	316.05	317.16	315.74	316.31	315.8	314.27	314.1	315.9	315.83	314.03	315.84	315.48	315.81	316.54	316.31	316.29	316.18	314.72	315.97	317.16	314.66	315.05	315.6	316.22
300.04	300.42	301.18	302.2	300.44	300.52	299.33	299.61	301.42	299.81	300.21	299.48	301.37	300.49	301.97	300.21	299.15	300.81	300.44	300.8	300.31	298.77	302.32	302.65	297.93	300.55	299.73	300.42	299.56	297.91	301.73	299.51	299.49	301.68	298.95	299.59	299.02	301.68	299.82	301.13	300.62	299.79	299.74	300.46	300.98	299.35	300.1	300.97	298.75	298.79
301.81	301.68	302.33	304.06	300	303.18	303.19	302.69	301.86	301.2	303.75	303.41	303.2	302.24	302.38	302.3	305	302.39	303.3	302.82	301.47	304.15	302.78	304.09	304	301.81	302.69	300.97	304.53	302.24	303.87	301.02	304.06	302.14	302.51	303.17	302.68	302.4	303.06	302.58	302.04	304.05	303.73	303.64	302.86	304.49	300.93	303.24	302.17	301.94
317.97	319.03	318.66	317.49	317.58	318.56	317.19	317.9	317.35	317.7	317.94	316.45	319.72	319.81	319.15	317.4	318.8	319.2	318.32	317.98	317.46	318.49	317.21	316.79	319.25	317.71	317.49	318.19	319.08	317.56	317.14	316.56	315.16	319.24	317.62	317.72	318.61	316.32	318.69	317.96	316.86	317.14	320.46	317.48	318.77	318.85	317.88	318.01	317.7	318.35
306.56	305.13	306.58	305.56	305.48	303.81	306.02	305.85	306.19	306.7	304.05	306.48	305.83	303.33	306.4	306.79	305.6	304.54	305.26	307.69	305.57	306.52	305.92	305.16	305.42	306.15	306.81	306.15	304.72	306.24	305.64	303.63	305.97	305.03	304.3	303.51	304.77	303.68	304.84	305.66	305.7	306.88	303.9	306.51	305.3	306.23	307.71	304	305.21	305.74
304.1	301.25	303.45	303.59	303.31	303.38	302.12	302.17	302.6	301.22	302.97	302.9	301.93	303.31	303.91	301.52	301.68	301.85	302.05	302.49	303.05	303.97	303.74	302.1	302.05	300.56	301.5	302.07	301.29	302.18	304.73	301.28	303.52	302.91	300.8	301.05	301.1	302.84	304.08	303.08	302.68	302.31	302.38	303.69	303.66	304.15	301.88	302.22	302.02	300.62
307.12	306.76	307.7	306.73	308.29	308.51	306.22	307.17	306.66	307.51	306.69	305.18	307.59	308.29	305.49	306.34	307.57	308.4	308.41	306.59	307.55	307.8	307.9	307.19	307.22	306.47	307.03	306.82	306.92	307.07	307.93	308.41	307.99	306.67	307.35	306.46	307.79	307.45	306.4	308.08	305.28	308.5	305.51	307.31	307.61	305.67	307.52	305.02	307.65	307.88
313.35	311.34	311.7	312.77	311.61	311.39	313.35	311.44	311.78	313.35	311.99	312.84	313.02	313.8	313.54	313.34	313.03	313.93	313.05	311.06	313.72	313.37	313.52	313.05	313.94	314.52	314.64	312.58	311.72	313.41	312.02	312.89	312.07	313.31	312.27	313.62	313.71	313.09	312.86	312.35	313.61	312.32	312.95	313.84	312.65	314.18	312.58	311.72	314.04	312.66
312.95	313.58	314.06	313.79	313.61	314.94	314.8	314.09	313.88	314.7	313.19	314.02	312.88	314.37	314.03	314.65	312.72	314.07	314.45	311.97	315.42	313.36	312.86	314.04	313.36	314.54	313.22	312.22	314.63	314.66	313.81	312.22	312.52	313.61	312.89	314.32	314.61	314.41	314.24	313.32	313.03	314.63	316.69	313.72	314.84	314.1	314.13	313.69	314.59	314.91
303.38	302.35	301.31	301.94	302.57	302.76	304.31	301.58	305.31	301.71	302.53	303.13	303.27	301.49	304.42	304.63	302.16	303.22	304.66	302.94	303.5	303.12	304.69	303.1	303.66	305.15	303.97	302.35	302.58	301.07	303.56	304.63	303.25	302.53	302.89	301.96	304.11	303.06	303.57	305.21	302.3	303.1	302.55	302.55	303.16	302.58	303.02	304.36	302.93	304.32
307.46	306.64	306.89	307.45	306.87	304.73	304.75	305.57	306.44	308.5	307.38	306.69	306.2	305.34	306.23	305.58	305.47	306.57	305.95	304.74	307.4	307.2	305.87	305.93	305.72	306.36	304.94	305.74	307.28	305.27	307.95	306.98	306.68	306.43	305.38	305.47	305.32	305.91	307	306.62	304.88	306.53	306.44	304.78	306.96	304.39	305.85	305.47	306.73	305.37
326.55	327.16	328.05	328.93	326.98	327.82	328.35	328.48	329.26	325.48	329.49	327.94	328.14	327.95	327.47	327.91	327.46	327.44	326.72	329.81	328.11	327.68	326.51	328.56	326.6	327.02	329.48	328.72	326.85	328.73	328.36	327.15	326.22	327.31	326.96	328.16	327.18	328.5	328.4	328.63	326.92	327.26	330.13	327.37	327.69	327.45	328.07	327.79	328.27	326.84
302.97	302.87	304.29	303.46	302.2	302.16	301.69	302.84	300.92	302.69	303.95	302.71	301.17	302.21	301.01	303.01	302.7	302.36	303.64	303.46	301.89	301	302.05	301.43	302.05	302.42	302.36	303.26	302.06	301.02	303.41	303.51	302.25	302.32	303.23	304.45	302.29	301.2	303.73	302.36	302.53	302.57	301.86	299.95	302.87	303	302.86	303.75	302.99	303.55
307.29	305.29	305.75	304.29	305.21	304.94	306.26	304.56	306.02	304.92	304.39	305.45	306.34	303.95	304.03	303.4	306.5	305.77	306.22	304.48	307.74	304.55	306.74	306.19	306.08	305.82	304.29	304.48	306.67	306.43	305.04	305.71	305.37	306.52	305.01	303.66	306.56	305.48	306.12	305.19	306	305.05	305.57	303.73	305.5	305.22	305.07	304.01	304.7	305.83
306.05	307.06	307.05	304.18	304.1	304.62	306.42	304.94	306.33	304.69	305.78	306.51	306.3	305.02	307.38	303.96	305.33	304	304.07	304.86	306.76	305.05	307.26	305.42	304.68	306.49	304.87	306.55	304.88	304.68	303.64	305.63	305.67	306.43	305.1	304.47	307.59	306.41	306.27	305.5	307.24	302.11	305.51	303.72	305.28	304.93	304.07	304.63	303.79	306.5
303.36	302.96	303.54	303.74	302.9	302.98	301.37	303.75	302.04	302.55	303.19	303.41	300.41	302.4	305.09	303.67	301	302.04	304.29	303.81	302.81	303.76	302.46	302.4	301.52	304.3	302.46	302.51	303.35	301.05	302.03	302.13	302.83	302.71	302.7	303.46	302.35	302.9	301.5	302.71	302.4	302.12	301.71	304.05	301.17	303.91	300.93	302.53	303.33	302.46
317.49	315.49	317.75	316.92	316.47	317	317.03	316.28	315.28	316.03	316.54	316.11	315.75	314.89	317.48	315.5	316.89	314.87	316.95	317.32	317.07	315.38	318.55	315.94	315.02	317.38	317.36	315.95	316.03	316.85	314.75	317.61	315.38	314.85	314.7	316.9	316.76	316.2	317.03	317.97	315.26	318.34	318.15	316.28	316.37	315.4	318.04	319.44	315.91	316.19
307.44	307.03	306.72	306.42	306.93	308.03	304.9	304.3	306	306.52	306.59	306.39	308.83	307.11	305.06	304.92	305.82	306.56	305.86	306.53	307.17	305.87	306.44	306.05	307.28	306.09	307.5	305.15	306.94	305.56	305.06	305.8	306.53	306.57	303.46	305.1	305.66	304.31	307.73	307.85	305.35	307.12	306.8	304.64	306.78	304.44	306.96	304.9	309.1	305.7
302	301.87	302.42	304.06	300.85	302.05	301.74	300.06	302.45	303.02	302.66	305.17	301.77	303.6	301.53	299.53	302.69	302.48	300.06	301.57	302.17	302.63	299.42	303.41	301.65	302.09	303.03	302.88	301.86	302.27	302.9	303.19	300.96	302.75	302.14	304.64	303.49	303.36	302.21	301.95	302.69	302.95	302.15	303.6	302.32	302.04	302.48	303.63	302.31	302.36
315.85	313.78	316.1	313.66	313.49	315.2	313.46	315.36	314.23	313.23	315.05	313.94	313.59	313.64	314.08	313.01	315.45	312.26	312.5	314.94	315.94	313.8	313.94	314.23	315.86	314.96	315.73	315.24	312.2	313.17	313.49	313.56	312.27	315.06	314.5	313.63	314.29	313.02	314.22	313.23	314.52	315.24	313.93	313.11	313.51	311.93	312.79	313.45	313.52	313.54
305.48	302.55	306.49	304.85	305.91	304.46	305.98	306.73	303.68	305.88	307.61	306.42	306.32	304.27	305.45	304.91	307.01	304.68	304.55	303.58	305.27	305.05	304.63	305.12	306.46	305.62	307.61	303.16	305.71	304.94	304.9	305.67	305.69	304.54	305.94	305.51	303.39	303.88	304.81	305.12	304.29	306.3	305.13	304.35	305.29	306.35	306.16	305.09	304.77	305.08
308.57	307.93	309.94	308.29	307.35	308.77	310.49	309.87	308.01	309.05	309.08	308.6	309.18	307.79	308.18	307.44	309.33	307.7	309.8	308.69	309.5	308.42	307.82	307.66	308.4	308.13	307.28	309.65	309.19	308.13	309.15	308.9	310.23	309.94	307.91	307.48	308.14	307.86	307.89	310.24	309.52	310.07	309.14	307.3	309.45	310.87	309.99	309.76	306.05	309.13
319.17	316.35	319.18	318.58	319.61	318.37	318.52	318.04	317.96	319.25	317.83	317.78	318.44	318.33	317.95	319.46	318.18	319.13	317.54	317.48	319.71	319.06	319.84	317.67	318.23	317.04	318.98	318.35	319.81	319.8	320.19	318.03	318.49	319.08	318.44	319.67	318.46	318.65	318.98	319.43	318.21	317.7	317.47	319.28	318.02	319.68	318.56	318.23	316.75	317.52
303.78	303.85	305.68	304.23	305.29	304.62	304.35	306.16	303.41	304.84	304.87	304.67	303.26	305.39	304.56	305.83	303.68	305.33	304.94	304.8	305.18	306.58	305.15	305.1	304.41	306.58	304.35	305.51	304.52	304.96	305.63	305.21	303.93	304.48	305.03	305.82	305.55	304.48	304.82	305.23	303.8	304.56	304.69	305.97	305.49	305.55	306.39	305.88	304.85	302.93
327.83	327.97	325.54	328.7	327.68	327.26	329.44	327.71	328.48	326.21	328.02	329.62	325.55	328.57	327.58	330.41	326.65	329.27	329.32	330.13	327.05	327.42	329.92	326.47	327.78	329.43	326.78	327.67	327.02	327.97	328.46	327.99	327.23	327.25	328.96	327.76	328.22	327.8	327.84	328.49	328.91	327.55	328.98	327.63	328.5	327.36	328.63	326.65	328.26	328.02
316.26	316.43	317.26	316.61	316.42	315.28	315.79	315.78	318.26	317.68	316.94	317.2	315.88	318.08	316.69	316.23	316.36	315.55	316.4	316.09	315.12	317.85	317.37	316.39	315.33	316.43	316.12	316.5	316.95	315.46	316.92	315.86	317.64	315.8	317.54	315.49	316.85	316.13	315.97	316.8	316.31	318.04	316.12	316.36	315.82	316.09	317.21	315.51	316.46	316.73
327.5	329.17	329.77	327.9	327.73	327.21	329.7	328.16	327.72	328.78	327.39	327.85	329.25	329.46	326.74	329.61	328.77	329.43	329.36	328.67	328.7	329.92	327.8	327.8	328.74	328.63	327.43	328.7	329.15	326.85	328.56	328.95	329.01	329.71	327.64	329.57	329.03	328.44	327.35	328.87	327.17	329.2	329.01	327.48	329.08	329.65	328.13	329.33	329.25	329.98
317.49	316.73	315.02	316.31	317.31	316.25	316.41	316.34	316.9	318.95	316.38	315.88	318.38	315.93	316.56	315.47	316.35	315.93	318.79	316.6	315.6	317.04	317.63	316.85	317.61	314.83	317.63	317.38	317.36	316.47	317.06	317.03	316.69	316.74	314.32	316.71	316.14	318.55	317.54	317.52	316.51	317.17	316.74	316.31	315.08	318.32	315.47	313.27	318.41	316.63
314.19	314.8	313.71	315.62	314.74	315.34	311.82	313.77	312.79	312.63	314.13	314.49	313.29	310.88	313.13	312.71	313.67	313.4	314.37	314	314.35	315.3	314.03	313.86	313.9	313.18	314.8	314.44	315.83	312.94	313.48	313.2	315.32	313.49	315.17	314.45	316.49	312.24	314.17	314.18	315.37	316.21	316.01	314.01	313.09	314.24	311.99	314.03	313.28	312.51
305.01	300.36	305.12	303.35	303.28	304.74	305.06	303.55	303.18	302.75	304.89	304.54	303.84	303.48	305.5	302.56	303.4	304.93	303.31	304.29	305.46	304.86	303.08	303.01	301.78	303.48	305.12	304.57	305.4	304.11	303.24	303.94	303.54	303.05	302.68	304.84	303.74	303.74	305.14	303.27	303.76	303.77	303.49	303.46	303.49	302.4	303.73	303.95	304.6	304.25
305.91	307.22	307.64	306.95	307.36	306.09	305.25	305.99	307.2	305.84	306.93	305.46	305.71	306.16	304.99	305.69	306.12	304.9	306.33	306.91	307.52	305.18	306.86	306.28	306.77	304.59	305.5	307.18	307.19	307.01	307.08	304.22	308.46	307.17	307.54	304.61	305.86	306.1	306.27	306.52	306.43	306.51	304.86	307.76	305.34	304.34	307.62	307.72	305.49	306.91
309.64	308.45	308.24	309.79	308.14	309.86	308.24	308.74	307.84	310.06	308.66	307.85	308.74	307.34	307.42	309.04	308.74	309.09	308.26	307.9	308.72	310.3	307.6	308.53	308	310.3	309.14	307.88	309.95	309.03	308.95	309.57	309	308.08	309.88	307.99	307.77	308.96	308.15	308.1	308.08	309.28	308.79	308.62	307.6	308.74	308.43	307.85	310.43	311.02
309.35	307.15	308.47	306.68	307.28	309.54	307.37	308.95	308.59	308.62	308.89	308.52	307.44	309.95	307.74	309.02	308.77	308.87	308.79	309.01	308.79	310.62	306.21	309.46	309.58	307.5	309.89	309.22	308.23	309.03	309.7	308.46	310.15	307.31	308.51	306.69	310.05	309.5	309.72	310.3	308.2	308.23	308.66	309.16	310.8	308.44	307.16	309.59	308.43	308.97
314.36	314.23	316.06	313.95	316.62	315.18	315.09	314.48	314.65	314.28	316.64	315.2	314.35	315.76	314.81	313.22	313.41	315.34	315.27	314.29	313.86	314.54	315.71	314.94	315.97	312.73	313.69	316.71	316.43	314.63	316.87	313.46	315.29	315.08	314.87	314.6	314.03	313.12	314.77	313.63	314.56	314.56	314.14	313.96	314.69	315.9	316.16	316.5	312.81	313.77
324.69	323.83	325.84	325.59	324.4	323.5	322.86	323.31	325.52	323.93	324.16	324.21	322.19	324.21	325.2	324.59	324.42	324.93	325.22	324.88	324.11	323.59	323.71	324.93	326.33	324.96	323.93	324.74	324.14	323.66	323.63	323.43	324.61	324.45	323.59	325.61	324.13	324.12	324.03	325.8	323.92	325.07	323.73	324.97	322.95	323.4	325.61	323.51	324.96	325.08
315.14	313.85	313.82	313.43	315.6	314.04	313.43	314.24	314.59	313.41	316.21	314.39	312.51	314.63	315.62	314.22	313.71	312.8	314.37	313.86	314.28	313.5	316.66	313.91	313.26	314.24	314.23	315.27	312.93	314.66	315.48	314.56	315.67	313.68	314.02	314.29	312.63	313.29	312.6	314.08	314.94	313.83	314.46	314.64	313.89	314.85	314.78	312.87	312.87	311.52
303.65	304.34	306.04	304.82	301.6	304.72	304.24	305.62	303.3	303.24	303.69	304.19	303.54	304.9	304.27	304.39	304.23	305.15	304.26	304.3	304.24	306.14	304.66	304.75	302.92	304.71	303.28	306.23	304.87	303.94	305.07	302.63	306.5	304.64	303.96	303.54	304.32	305.28	303.78	303.79	306.15	306.48	302.74	306.32	305.95	304.21	305.26	305.19	304.09	304.33
303.7	305.5	304.02	303.62	302.77	304.05	303.2	303.01	303.57	304.67	302.38	302.41	302.5	301.16	302.99	303.22	303.19	302.94	304.66	304.31	304	303.58	301.86	304.23	303.56	303.61	303.91	303.01	300.95	303.89	303.59	301.86	302.5	302.82	302.72	301.15	304.97	302.48	300.33	303.39	304.31	302.58	303.37	300.56	303.16	303.22	301.51	302.18	302.15	302.64
318.95	316.51	317.28	316.67	318.33	319.14	316.26	320.04	317.88	316.8	315.41	319.15	320.52	317.94	319.54	317.13	318.55	317.24	318.98	318.74	318.89	318.17	316.58	318.25	317.27	316.19	318.86	318.9	317.43	317.6	318.19	318.76	317.86	317.15	317.81	317.06	318.48	318.18	316.85	320.07	317.8	317.8	318.68	318.19	316.73	319.76	317.89	317.66	317.36	318.71
315.88	316.95	316.69	316.97	314.58	316.82	316.06	315.79	315.44	316.27	315.31	317	315.89	317.12	315.49	315.25	313.71	316.54	316.24	314	315.33	315.24	317.38	316.44	317.5	316.06	316.26	316.95	315.06	315.66	315.89	314.87	315.58	317.02	315.76	314.49	314.56	314.19	316.05	315.9	314.07	316.37	314.53	316.75	319.12	317.87	314.99	315.61	316.56	315.31
306.29	309.28	305.66	304.71	304.39	305.37	305.51	305.24	305.28	305.15	305.58	305.18	306.05	305	305.61	304.68	305.42	305.79	304.31	306.38	305.36	304.81	304.85	303.9	306.12	303.79	306.62	304.71	305.33	306.2	306.34	307.04	305.63	303.99	304.55	305.85	305.89	306.27	304.07	306.25	304.78	304.68	306.46	306.56	304.81	305.61	304.25	306.72	305.35	305.07
300.53	299.81	301.05	302.69	300.15	301.91	301.62	300.74	301.02	302.12	300.73	300.84	302.34	300.29	300.8	299.98	302.18	301.05	303.2	301.43	301.16	299.55	300.94	299.69	300.71	301.75	302.65	300.94	300.83	299.97	302.21	300.72	300.8	301.52	302.32	300.38	301.4	300.44	301.3	300.99	303.01	300.01	301.06	303.26	302.73	299.83	301.27	300.42	302.32	300.9
304.43	303.8	306.04	304.58	304.85	304.81	304.27	306.71	303.97	305.25	301.41	304.16	302.61	305.79	303.96	305.38	303.23	302.37	302.92	303.22	305.32	303.37	303.74	303.26	304.97	304	302.67	302.15	304.11	304.03	303.21	305.87	304.75	304.2	303.08	304.95	303.33	305.56	304.59	303.39	303.12	305.12	304.27	302.09	303.68	304.13	303.82	303.78	304.85	304.45
294.2	295.22	295.39	294.59	294.63	294.66	293.71	293.66	293.45	294.46	291.65	293.48	293.14	296.3	293.54	294.06	295.71	292.78	294.12	294.35	293.33	294.19	294.29	293.86	293.03	293.09	295.35	295.63	294.27	292.61	295	294.23	295.19	295.52	293.14	295.24	294.6	293.49	294.69	294.67	294.31	293.63	292.85	293.93	293.81	295.45	293.92	296.1	294.72	293.59
306.79	306.17	307.98	307.95	307.99	307.13	306.73	307.34	308.16	307.51	308.26	308.1	308.68	307.88	305.34	306.99	306.89	308.08	310.38	307.85	306.41	308.88	308.31	307.21	307.88	307.78	306.53	306.88	307.78	306.45	306.91	307.86	306.89	306.48	305.96	307.05	307.07	305.61	306.88	306.86	306.96	305.77	309.05	308.36	307.02	306.78	308.88	308.08	306.89	307.33
299.99	300.59	300.03	300.64	301.11	300.57	299.61	300.84	298.47	301.63	301.2	298.95	299.8	298.5	298.86	299.79	301.38	298.89	301.03	299.04	300.9	298.14	299.72	301.59	299.66	300.93	298.63	299.65	299.42	299.58	300.91	299.6	301.74	301.28	299.28	300.76	299.91	300.08	298.47	300.33	300.07	299.35	300.15	300.53	299.49	298.79	300.77	299.75	300.25	301.37
302.88	305.92	303.11	303.31	302.3	303.18	304.01	304.22	301.84	303.65	304.05	303.45	303.06	302.78	304.55	303.27	303.05	304.55	304.02	303.51	303.73	302.07	300.95	303.19	304.19	301.66	304.64	301.62	303.83	303.53	302.97	304.22	302.69	304.74	303.81	303.13	303.66	303.03	304.17	301.41	305.7	302.4	304.04	303.79	304.35	303.18	303.95	305.11	303.12	302.06
305.78	305.18	305.61	306.18	304.8	303.82	304.32	306.01	304.64	304.82	306.14	305.14	305.64	305.53	306.28	306.19	305.54	306.5	306.41	305.4	304.26	305.52	304.24	305.01	305.97	305.25	305.21	305.88	304.6	305	304.1	305.93	303.31	304.65	305.58	306.09	305.94	302.9	306.67	304.31	305.27	305.64	306.52	304.87	307.35	305.02	305.74	305.26	305.38	303.85
315.28	315.07	314.28	314.64	315.45	315.68	313.06	316.96	314.58	314.48	315.96	314.5	314.77	313.58	315.24	316.19	316.18	317.31	315.8	314.12	315.17	313.71	314.56	316.25	315.59	315.01	315.09	315.8	314.59	315.02	315.25	314.8	315.44	316.07	314.79	313.75	315.07	314.47	315.1	314.38	315.43	314.88	316.11	315.22	316.47	315.75	314.61	314.86	312.68	315.65
302.71	304.33	302.96	301.9	304.73	303.77	302.07	303.65	302.36	303.3	302.37	304.21	303.76	305.66	304.37	303.91	302.65	304.36	303.31	303	304.08	303.69	302.92	302.51	303.71	301.64	305.91	303.13	302.62	301.93	305.11	302.62	301.87	300.73	303.68	304.24	303.46	304.28	305.08	303.92	303.73	303.28	304.64	303.05	303.13	302.91	302.59	302.75	303.91	304.85
313.69	313.71	313.5	313.05	312.87	313.83	312.26	313.79	314.14	313.97	315.87	313.66	313	313.7	315.02	313.41	313.22	314.18	314.36	315.26	315.35	313.62	314.11	314.74	314.62	313.29	315.66	313.76	314.93	313.66	313.41	312.64	313.08	312.22	315.62	313.81	313.59	312.34	314.21	314.5	312.7	313.58	314.09	314.01	314.48	314.88	313.33	312.27	314.97	314.92
316.46	314.26	311.73	316.23	315.02	315.8	313.26	316.04	316.54	314.22	314.34	315.11	315.44	314.47	314.3	315.34	314.71	315.45	314.06	315.73	314.78	314.81	315.07	315.93	316.61	316.09	314.15	314.41	315.87	315.52	314.45	312.96	313.25	315.05	315.73	314.46	314.29	315.31	314.81	313.62	316.53	314.34	314.75	314.55	314.99	316.85	316.09	315.03	315.48	315.5
314.82	316.68	315.3	315.73	315.52	316.19	315.96	314.11	314.89	317.38	315.94	314.98	315.14	316.3	314.91	315.61	316.43	315.8	316.59	315.6	315.96	313.99	315.86	313.77	314.71	316.93	315.46	316.12	314.74	314.79	317.05	316.14	316.77	317.46	316.16	315.5	315.81	315.42	314.93	316.28	315.73	316.06	315.49	316.45	315.08	316.06	316.23	314.04	315.68	315.96
302.78	303.16	303.19	303.64	304.45	302.36	304.19	301.77	304.04	305.13	304.21	302.16	305.67	303.88	302.43	302.4	304.5	302.35	302.57	304.14	300.97	303.95	303.63	303.84	303.55	302.72	303.28	302.58	304.86	301.57	303.32	302.34	302.84	303.67	302.46	304.6	302.57	304.1	302.85	303.57	303.8	303.84	303.48	303.48	303.69	303.7	301.76	302.6	302.66	303.71
312.33	313.27	313.49	310.9	313.5	313.39	313.11	311.47	314.61	314.22	315.02	312.91	311.71	311.75	314.01	314.51	314.53	313.69	312.04	313.11	313.11	313.54	312.96	313.81	312.45	312.93	314.42	313.39	312.48	315.1	314.16	311.78	311.75	315.8	312.6	312.16	314.58	313.7	313.07	312.91	313.17	313.84	311.55	313.2	313.75	314.59	312.85	312.86	313.65	312.92
296.69	298.86	295.94	295.51	296.77	297.17	296.09	296.57	297.28	298.02	297.3	296.75	295.8	296.74	297.98	297.84	294.61	297.61	296.31	298.98	296.33	297.81	296.49	297.01	296.63	297.38	297.16	296.06	298.72	297.2	296.39	298.77	296.68	295.69	294.97	296.93	294.72	296.34	296.14	296.78	297.23	297.81	295.98	296.06	296.28	297.11	295.82	295.4	294.04	298.14
306.41	303.49	304.45	304.29	303.44	303.65	303.55	305.51	301.76	303.22	303.22	306.33	304.47	305.25	304.55	305.35	302.77	304.73	303.58	304.31	305.97	303.38	303.95	303.78	302.66	304.19	305.31	304.32	303.27	303.77	303.94	305.05	306.42	304.35	302.71	303.22	302.99	305.02	304.67	304.08	305.01	303.58	305.22	304.03	304.81	303.8	303.1	303.21	304.55	303.7
312.52	313.09	312.77	313.15	313.37	312.88	311.5	313.26	312.68	312.06	312.55	314.65	312.57	314.78	312.85	313.5	313.23	314.3	313.51	312.49	311.97	313.08	313.25	312.26	312.06	313.05	313.9	312.2	315.02	313.69	316.11	311.94	313.71	312.64	313.57	313.82	314.26	313.45	313.04	313.77	310.95	313.52	312.15	313.91	311.11	311.57	312.95	312.3	313.64	313.69
323.94	323.96	324.22	323.49	323.5	325.56	324.57	324.75	322.7	326.33	324.71	325.26	324.46	323.67	325.66	325.12	323.41	325.91	324.45	324.47	324.04	325.92	325.58	326.66	324.39	325.25	322.6	325.1	322.73	325.16	323.81	324.3	325.17	325.46	323.39	324.92	323.68	324.39	323.78	323.86	324.26	324.63	325.39	325.27	324.98	324.01	324.04	324.23	323.51	324.69
302.95	303.47	303.3	305.3	303.97	304.13	303.36	305.19	305.87	306.01	305.59	305.01	305.12	304.61	303.71	303.82	303.61	306.12	304.51	303.92	304.5	303.25	302.9	305.2	305.8	303.69	304.56	305.44	305.29	304.64	303.97	304.42	303.57	303.82	304.54	304.91	303.89	302.98	304.08	304.12	304.47	303.12	304.94	303.94	304.02	303.09	303.13	304.04	306.04	305.63
328.92	327.47	329.38	328.22	327.24	328.2	327.11	326.22	326.06	327.41	328.47	329.36	328.01	327.13	327.13	327.59	328.64	328.63	327.21	328.2	327.5	327.52	325.84	327.47	329.09	327.22	328.01	329.47	328.45	328.23	329.07	327.46	329.61	328.53	327.94	330.08	328.83	327.71	329.02	328.14	327.96	327.12	326.88	328.82	327.84	327.97	329.38	326.65	330.07	326.75
319.38	318.39	317.36	320.53	319.46	317.46	318.65	318.38	318.96	320	322.62	319.03	318.31	319.45	321.03	319.78	318.98	320.01	317.84	318.61	318.74	320.48	319.39	320.25	320.29	320.39	318.77	319.4	317.92	318.01	319.27	317.61	317.28	320.11	319.6	319.02	320.49	320.27	320.11	318.83	319.02	319.22	319.26	319.98	319.52	320.26	320.13	320.6	320.54	319.29
319.73	320.17	318.6	318.51	320.02	319.32	317.36	317.05	317.56	317.58	318.55	318.37	316.27	318.28	318.72	318.23	318.07	317.17	318.07	317.88	316.84	319.42	319.66	319.14	318.62	319.57	320.08	317.56	318.54	319.43	318.77	319.04	319.33	318.35	318.7	316.99	318.77	319.27	318.6	319.16	318.84	318.47	320.54	317.85	317.51	319.1	316.06	316.56	318.92	318.02
294.83	294.18	294.06	294.46	295.02	295.89	294.57	294.19	295.79	294.63	296.84	295.09	294.77	296.74	296.33	293.64	293.07	295.3	294.49	295.07	293.48	295.4	294.56	294.08	295.24	295	295.99	294.87	295.96	294.14	294.92	296.27	295.15	294.69	295.58	296.08	295.54	293.74	297.17	296.84	296.78	296.34	293.75	294.9	294.64	293.68	294.72	294.11	294.58	296.16
301.03	301.85	302.82	303	302.62	304.71	302.67	302.77	303.39	302.15	304.31	300.86	303.39	301.49	304.27	303.28	304.24	302.54	303.14	304.36	300.62	302.6	303.09	300.99	301.66	303.24	302.65	304.04	300.73	300.72	301.29	300.68	303.16	302.89	301.08	302.13	303.18	301.55	304.1	302.71	302.32	304.06	302.81	304.99	303.33	304.17	302.7	303.32	300.81	302.67
305.62	303.9	302.88	303.82	303.96	304.9	303.47	304.33	302.57	302.17	305.95	303.95	303.2	305.78	303.49	305.8	305.75	304.62	305.5	304.49	305.9	303.99	304.64	304.91	302.44	305.16	305.21	304.67	304.31	303.74	304.35	305.39	305.9	303.07	304.08	304.51	304.61	304.44	304.9	302.77	302.62	304.3	305.76	307.43	304.44	304.3	305.12	303.16	302.8	304.83
305.01	304.48	307.21	305.44	306.24	303.44	305.52	304.89	304.89	306.19	306.83	305.98	304.68	304.46	304.17	306.58	305.86	304.96	306.13	305.66	306.85	307.64	306.13	306.68	305.71	304.02	307.04	306.87	304.86	303.49	305.86	305.76	303.07	306.1	305.9	304.98	306.41	305.75	306.11	304.04	307.11	307.09	306.75	305.52	306.73	306.43	305.72	305.72	303.89	304.31
306.24	305.74	306.4	303.44	305.25	305.07	305.46	305.41	305.08	305.55	304.96	303.95	304.67	304.52	306.2	307.38	304.98	305.69	307.35	305.91	304.73	307	304.7	304.41	305.5	304.25	304.56	303.45	305.59	304.73	305.72	304.89	304.42	304.82	304.5	305.59	305.11	305.88	304.53	303.72	304.77	304.67	304.38	306.27	305.1	304.34	306.31	302.92	305.14	304.63
300.9	301.27	299.57	301	299.36	302.5	299.76	299.66	298.37	300.8	299.57	300.37	298.93	299.19	300.98	300.49	297.93	298.73	300.42	301.96	299.57	300.16	300.36	299.46	301.36	301.84	300.01	300	300.95	299.01	301.91	300.33	301.18	299.77	300.18	300.46	300.48	297.71	300.95	300.04	301.68	300.37	299.55	301.28	299.25	300.8	301.77	299.4	299.36	301.01
316.51	317.55	317.02	316.47	315.21	317.29	315.66	316.56	315.2	314.41	315.35	315.98	316.34	317.35	316.9	316.7	316.21	314.75	317.09	314.85	316.81	317.21	315.69	314.59	317.64	315.18	312.8	316.34	316.2	315.4	316.9	315.2	315.54	314.99	316.56	316.33	314.14	316.18	315.45	315.78	316.84	315.53	315.88	316.65	314.25	313.52	316.88	316.28	314.75	316.39
308.66	307.35	308.7	306.6	306.48	305.88	307.97	306.28	307.43	308.81	306.44	308.02	308.6	307.61	306.64	308.03	307	307.33	306.39	308.85	307.42	307.4	309.04	309.12	308.23	307.55	307.68	307.1	306.97	305.91	307.17	307.84	307.84	307.18	306.68	307.37	307.71	306.82	308.46	308.13	308.58	307.62	308.43	307.72	308.84	306.37	307.09	307.17	305.59	308.42
296.24	295.14	292.94	293.17	294.51	294.44	295.49	294.5	294.26	294.26	294.28	295	294.2	292.16	293.16	294.48	293.01	294.89	293.87	293.52	292.63	293.12	295.91	294.85	293.85	293.69	293.54	294	293.96	294.6	293.53	293.96	294.59	294.72	294.79	293.12	292.52	292.63	292.21	294.3	293.42	295.47	294.94	293.88	294.9	293.79	293.26	294.51	294.57	295.79
306.71	306.75	305.73	305.97	305.48	305.14	305.94	306.31	306.45	305.68	305.44	307.56	305.49	305.8	305.53	308.03	306.57	307.05	305.81	306.13	305.49	306.16	306.25	305.88	304.02	309.36	305.12	306.98	308.67	305.4	307.56	305.19	306	307.33	308.99	307.34	304.72	306.52	307.7	304.05	306.82	305.06	307.92	305.48	307.1	304.1	306.49	305.49	306.72	305.61
303.27	301.58	303.26	302.69	303.06	302.65	304.51	303.08	302.2	304.66	303.49	304.22	303.99	302.29	303.82	303.71	303.3	304.94	304.25	304.49	302.93	303.82	303.7	303.42	304.13	304.18	302.3	301.75	302.66	304.47	301.7	304.82	302.92	304.87	304.3	304.02	302.47	305.04	303.83	304.61	305.84	301.59	303.38	304.94	303.48	303.64	303.03	302.1	303.68	302.51
303.31	302.46	304.17	302.07	301.71	302.22	301.62	302.32	303.07	301.56	302.84	301.34	305.44	301.88	302.61	302.56	303.16	301.21	302.55	302.54	300.41	302.76	300.22	303.13	303.33	299.85	301.91	301.43	303.68	303.64	302.22	304.18	302.41	303.94	302.79	302.57	302.12	302.19	302.95	300.94	303.37	301.15	304.43	302.54	302.52	301.17	303.89	302.75	299.55	301.65
319.18	316.27	318.97	318.96	317.93	317.62	318.89	318.97	318.84	318.58	319.81	320.02	317.45	317.07	317.49	319.04	317.92	317.66	319.48	317.31	316.97	319.75	318.4	317.22	318.2	319.01	318.04	318.17	318.89	320.01	319.77	319.36	318.41	317.54	317.54	317.12	315.37	319.56	318.81	318.54	318.35	317.97	319.26	320.08	315.83	319.42	318.65	319.6	319.08	317.65
326.4	326.78	325.46	328.19	325.09	328.32	326.75	325.55	327.49	326.05	328.89	326.07	327.31	327.9	328.21	326.39	325.64	325.39	325.36	324.26	327.34	326.64	326.35	326.56	326.92	327.18	327.19	328.26	326.78	326.64	326.84	326.97	326.77	327.54	326.63	326.22	329.85	328.76	326.44	326.82	326.88	326.89	328.2	326.71	327.62	328.22	325.82	327.12	327.61	327.4
314.31	312.44	314.06	312.3	314.09	313.43	312.83	314.14	311.87	313.25	312.33	314.7	311.91	313.25	311.99	313.83	312.12	313.22	313.2	313.71	312.64	312.83	311.9	313.7	312.92	314.12	312.58	312.27	312.61	313.05	311.35	311.2	314.03	313.39	311.57	314.03	311.57	313.9	312.53	314.4	313.66	311.31	315.04	313.46	312.95	313.92	315.07	311.79	311.99	312.21
310.92	311.9	311.39	311.44	314.51	312.56	310.42	311.57	311.83	310.01	311.53	312	310.93	312.86	312.67	310.17	312.77	311.44	312.68	310.97	310.54	311.6	312.36	310.38	311.56	309.89	309.55	309.97	311.71	312.64	312.18	310.09	312.56	312.88	312.52	311.64	313.36	310.26	310.72	310.84	311.59	311.27	312.52	311.36	314.71	313.46	312.06	312.02	310.89	312.62
307.35	306.31	305.5	306.84	307.85	308.56	308.03	307.16	306.79	308	306.85	307.93	305.18	306.92	306.29	306.61	306.46	307.74	306.97	305.75	306.72	306.32	304.76	307.09	306.11	306.76	305.64	307.21	305.73	307.54	307.13	305.85	305.81	306.01	306.93	307.42	307.06	306.93	305.45	307.96	307.91	307.24	307.33	307.28	306.81	306.3	307.39	306.31	307.49	305.92
315.01	315.83	312.45	314.72	314.16	314.32	314.56	314.85	314.86	316.1	316.24	316	315.93	315.82	312.84	315.6	314.25	314.33	315.68	314.68	315.18	315.39	316.27	313.66	316.54	315.11	316.16	315.02	314.98	314.51	314.92	314.5	313.44	314.1	315.8	313.87	314.35	312.29	313.21	314.55	314.05	315.81	315.85	313.77	314.13	315.46	315.02	316.45	315.64	315.34
323.35	324.78	324.1	325.8	325.79	325.12	323.07	324.42	325.95	325.27	324.65	324.64	324.22	328.53	325.1	324.83	327.07	325.87	324.75	325.66	325.29	326.12	324.72	324.23	325.52	325.67	324.29	327.46	325.93	326.65	326.46	323.64	325.67	324.62	325.77	327.3	324.11	325.59	325.08	325.53	325.4	326.38	324.65	325.52	326.79	324.89	325.41	323.91	325.12	324.86
294.43	296.01	293.27	293.88	292.13	294.85	293.83	293.43	294.56	291.26	292.52	293.38	293.62	293.59	294.03	295.05	293.89	292.41	293.77	296.38	293.53	293.43	292.6	292.45	294.53	294.6	294.86	293.73	295.95	295.38	293.74	294.55	295.04	295.8	293.81	294.81	294.32	296.48	294.66	293.08	293.82	293.89	293.84	294.6	295.84	294.39	293.46	293.71	292.71	295.46
320.53	319.98	319.93	317.58	319.35	320.05	318.83	319.62	319.33	318.41	319.2	320.13	319.34	317.69	319.88	318.82	319.57	318.99	321.43	316.73	320.08	319.46	320.05	317.71	319.34	321.37	319.23	318.87	316.82	319.71	318.45	320.1	319.14	319.8	317.65	318.67	321.62	319.08	321.68	319.69	319.18	319.07	319.14	318.17	319.16	320.19	319.9	320.74	318.09	320.16
314.9	314.27	316.45	315.28	315.93	315.68	313.71	316.56	314.74	313.81	314.01	314.4	316.36	314.55	315.34	314.86	317.44	315.03	314.99	315.3	316.85	317.35	315.28	315.47	313.88	314.35	314.47	315.43	315.69	315.46	314.31	316.9	314.7	315.47	316.17	313.53	315.42	314.09	314.59	315.43	314.79	315.81	314.22	314.16	313.88	316.22	315.62	312.28	314.43	313.6
295.99	296.47	296.18	296.31	297.75	295.84	296.05	297.31	297.65	295.44	297.21	295.48	297.57	297.65	297.06	299.03	296.96	295.26	296.32	295.83	297	296.24	296.12	297.11	297.34	298.06	296.26	294.92	296.45	296.86	296.46	296.65	295.22	296.74	296.4	296.35	297.4	297.84	298.43	296.91	297.66	295.42	295.33	298.52	297.3	295.92	297.15	297.5	295.56	295.98
317.88	316.55	316.83	318.32	317.26	318.47	316.78	317.64	316.54	316.88	317.98	317.45	318.7	318.1	317.69	316.71	317.88	318.03	316.66	316.15	315.34	316.86	316.59	317.25	318.64	316.09	319.4	317.55	317.91	316.47	318.54	316.92	317.53	317.19	315.99	317.43	317.93	317.21	317.64	317.05	317.68	317.04	317.08	316.77	317.65	317.07	317.23	316.54	318.19	316.3
311.56	313.21	314.09	313.18	314.62	313.74	314.65	313.09	314.74	314.97	314.69	314.28	312.92	313.3	311.86	313.26	313.61	312.87	311.57	313.81	314.91	314.4	314.57	315.32	313.49	314.29	313.06	312.55	311.66	312.08	312.52	312.73	312.25	311.34	310.57	313.48	313.76	311.59	314.89	314.28	314.22	312.02	314.58	314.76	312.56	314.19	314.84	313.24	315.83	313.04
313.2	312.9	312.68	312.26	312.4	313.48	313.18	312.12	313.08	313.56	312.63	312.87	313.8	312.14	312.3	313.6	313.17	313.62	313.02	311.27	314.35	311.56	312.41	313.76	314.26	313.7	314.75	310.84	314.45	312.86	314.77	313.82	314.23	313.07	312.85	312.12	312.71	312.83	313.84	314.39	312.57	312.59	312.96	312.38	314.69	313.23	313.37	313.6	311.18	313.09
316.15	314.02	316.09	315.65	317.64	317.75	314.76	317.32	316.06	317.26	315.84	319.14	317.07	317.3	316.59	317.37	316.36	315.99	315.46	316.69	317.26	317.99	315.07	315.86	317.26	316.59	318.38	320.46	317.34	316.16	317.73	317.64	315.97	317.74	315.22	317.28	318.53	315.72	316.61	317.3	317.3	316.29	315.8	316.83	314.74	316.4	315.98	317.72	316.79	317.17
301.21	301.02	302.3	304.08	302.47	302.36	304.13	303.35	304	302.27	303.16	302.1	301.89	303.39	300.94	301.13	303.55	301.28	303.96	302.05	302.57	301.94	301.27	302.04	302.24	302.29	302.98	302.69	300.99	302.74	302.08	301.34	302.08	302.52	301.35	302.91	302.69	301.84	302.07	302.72	302.57	303.12	302.65	302.38	303.69	302.78	302.65	302.14	305.11	302.93
300.96	303.03	302.63	301.06	300.31	302.25	300.55	301.49	301.61	299.88	301.07	301.79	300.66	300.86	301.5	301.08	301.49	298.49	302.01	300.99	302.6	302.04	300.58	302.03	300.39	301.29	301.33	302.42	300.44	302.82	299.51	301.13	302.01	299.9	301.16	300.19	301.58	301.74	299.26	303.77	300.72	299.43	303.48	300.58	302.76	300.21	299.56	302.83	302.41	299.99
325.48	326.5	325.39	325.93	325.52	325.18	324.1	323.12	326.23	324.83	325.8	324.35	324.07	324.96	323.8	323.65	326.67	323.84	323.9	325.77	323.89	325.07	326.04	325.53	326.81	322.39	326.2	326.12	325.74	325.65	326.31	324.91	325.43	326.59	324.41	324.57	325.95	325.44	324.69	325.56	325.05	324.06	323.84	325.07	324.97	325.85	324.1	325.03	324.19	325.16
304.42	304.35	304.75	302.15	303.27	304.51	303.2	303.86	303.8	303.12	301.76	304.48	304.82	303.26	303.21	302.63	303.27	303.31	302.07	302.78	303.93	303.84	305.31	303.61	301.78	304.15	302.72	304.26	303.27	302.54	304.43	304.3	301.72	304.29	303.57	303.46	303.59	303.22	304.74	304.8	304.81	305.7	301.38	302.57	303.74	304.74	304.33	303.24	302.04	303.19
303.75	303.97	304.22	303.83	301.97	302.52	300.73	302.82	302.05	303.88	303.61	304.11	302.92	303.22	303.26	304.19	304.08	302.71	303.3	303.55	305.02	303.32	304.33	303.36	304.3	304.89	301.41	303.94	302.22	304.32	302.38	303.49	303.23	305.11	303.64	304.56	303.49	304.58	303.2	303.94	305.46	301.96	304.68	303.83	303.5	303.45	301.28	302.89	304.81	303.31
324.09	325.88	325.99	325.78	325.28	324.54	324.29	324.58	325.71	324.04	325.29	325.44	323.05	327.73	325.43	326.12	324.02	325.21	324.33	324.45	325.2	323.64	323.8	325.29	326.84	325.39	325.72	325.44	324.68	325.59	324.74	324.59	324.9	325.88	325.97	326.14	326.4	324.32	326.69	326.93	322.73	325.47	325.03	326.31	324.9	324.97	323.33	324.14	324.61	326.61
314.4	312.97	312.77	313.41	314.48	314.11	314.39	316.01	312.48	313.08	315.28	314.99	314.38	312.87	313.74	313.93	314.78	316.35	315.58	312.31	314.27	311.52	315.7	314.41	314.22	315.15	313.54	314.92	315.33	315.06	312.99	313.82	313.24	311.83	313.19	312.77	313.78	313.47	313.44	314.41	315.39	311.92	313.11	315.96	315.8	315.29	314.53	314.59	313.84	313.06
302.85	304.17	302.41	303.39	304.93	302.97	303.33	302.01	304.02	300.52	301.54	304.88	303.96	304.95	301.77	302.12	303.73	302.78	303.2	301.94	301.41	303.45	302.01	300.38	302.86	303.62	301.06	303.7	303.56	303.42	301.54	301.6	302.79	303.23	302.43	303.87	303	302.84	302.63	303.81	300.63	305.18	302.12	305.16	301.78	302.02	304.51	305.18	303.46	302.98
302.34	304.19	302.64	303.78	303.28	302.38	302.11	303.9	302.67	304.63	303.54	302.3	301.73	301.99	301.59	302.51	303.81	302.35	301.11	302.42	302.09	302.06	304.29	302.06	303.03	303.25	301.6	302.78	301.07	302.94	303.51	301.5	303.1	301.61	303.02	302.72	304.02	304.08	302.63	304.14	302.79	302.63	303.5	304.1	303.62	302.34	301.17	303.01	302.97	301.72
316.96	315.21	315.66	317.46	314.8	316.45	315.78	318.1	318.48	316.85	316.14	316.38	317.51	315.63	316.84	316.18	317.35	317.16	317.63	318.02	315.21	317.76	314.9	315.82	315.81	316.58	315.59	317.01	317.22	316.97	317.18	315.64	317.95	317.1	317.59	316.51	317.26	316.28	317.27	316.91	316.09	316.35	316.64	316.77	317.91	317.64	318.07	316.12	318.21	317.53
317.16	316.25	317.46	317.34	316.81	317.25	318.08	318.29	316.2	317.34	316.64	317.42	316.12	316.66	317.22	318.35	317.93	317.85	318.42	318.34	315.83	315.64	317.07	316.7	317.52	317.06	318.01	314.62	317.74	316.88	317.23	316.19	317.3	319.54	317.64	317.98	317.2	315.41	316	316.92	316.35	315.39	318.48	317.01	317.96	316.59	318.27	315.81	318.43	318.28
318.59	317.19	318.38	316.89	318.76	318.74	319.85	318.98	319.29	320.67	319.62	317.03	319.35	319.77	319.08	318.49	318.66	318.35	318.81	318.79	319.52	317.88	319.77	319.83	318.42	319.57	318.19	317.18	318.09	319.55	318.01	317.34	319.69	319.06	321.22	318.56	315.75	317.69	319	317.65	317.15	319.36	319.27	315.43	318.22	318.7	316.89	318.75	317.62	318.8
315.39	313.89	314.65	314.91	313.84	314.48	314.14	315.32	313.77	314.77	315.48	315.21	315.61	314.92	315.57	314.34	315.89	313.97	313.51	315.41	313.51	315.32	315.22	313.04	313.78	314.69	314.4	314.92	315.28	314.82	315.04	313.68	314.11	314.81	315.13	315.13	316.47	315.35	314.88	313.85	314.94	314.08	315.95	315.08	315.37	314.39	315.26	314.03	314.95	315.16
327.84	326.41	327.51	327	326.62	327.49	327.42	327.7	327.57	326.38	325.99	325.75	326.26	327.93	326.72	329.01	325.73	328.37	326.14	326.21	326.64	326.35	329.05	326.83	327.46	327.39	326.82	327.32	328.31	327.08	325.07	327.25	327.27	326.46	328.52	326.69	328.08	326.74	326.73	328.39	326.31	325.88	326.8	327.73	327.14	328.2	328.15	325.24	324.93	326.35
328.97	328.79	329.01	327.35	326.91	326.75	326.9	326.79	327.22	326.31	329.07	327.25	327.09	327.07	328.04	327.16	329.29	325.9	328.57	326.93	326.87	328.07	327.85	327.22	327.43	326.29	326.52	327.8	329.2	327.24	327.3	327.97	326.54	328.07	329.78	328.06	327.8	325.63	327.98	328.02	327.42	327.28	328.99	327.69	327.37	329.33	326.88	326.61	327.51	329.38
316.05	315.11	314.68	315.69	314.28	316.89	316.08	314.82	314.96	314.69	315.85	316.38	315.3	316.45	314.81	316	314.83	314.94	314.58	314.65	316.62	317.31	314.97	315.13	314.58	314.95	315.75	316.79	314.83	314.37	315.78	315.46	315.45	315.17	315.66	316.58	315.61	314.89	317.39	316.22	314.94	315.94	316.3	314.31	317.32	315.92	316.54	313.84	316.17	317.29
316.93	317.97	318.45	319.16	318.87	318.5	318.6	318.8	320.16	319.65	319.03	319.18	318.07	321.05	316.43	318.17	318.52	318.51	319.19	318.92	317.73	316.32	318.89	319	319.7	320.26	318.87	320.98	318.86	318.64	320.18	317.82	317.69	318.13	316.75	318.5	317.58	317.6	319.89	319.03	317.81	319.35	319.73	318.65	320.28	317.71	316.98	320.92	317.52	319.02
306.25	305.42	307.66	305.55	305.03	308.19	305.9	305.04	306.49	304.83	307.47	306.23	306.6	307.24	305.41	306.29	307.38	306.7	306.95	306.71	306.05	306.64	306.65	307.11	306.92	306.6	306.11	305.77	306.97	305.47	306.08	305.78	307.25	307.72	305.94	307.69	307.05	306.48	307.91	305.54	306.4	307.95	305.88	306.43	307.08	306.79	307.12	306.29	306.48	305.23
315.73	315.79	314.59	315.55	315.73	315.36	316.55	316.11	315.81	315.26	315.52	312.5	314.7	315.06	315.69	312.75	314.44	314.25	314.17	315.56	314.79	314.08	313.81	316.03	316.07	316.84	313.28	314.51	316.07	312.59	315.57	312.87	313.45	315.31	314.77	315.12	314.31	314.95	316.36	315.26	313.72	314.15	314.06	316.16	313.64	316.68	314.87	315.33	315.68	313.58
314.82	314.85	315.23	313.16	315.12	316.36	315.4	314.29	315.82	315.62	315.26	314.74	313.4	315.22	314.62	315.19	315.01	315.18	313.58	312.69	314.95	314.05	313.98	314.5	313.76	314.76	314.93	315.14	315.37	313.34	315.54	314.31	314.92	314.84	315.09	314.24	314.58	315.74	315.27	315.56	314.01	314.66	315.63	314.72	314.42	314.22	314.35	317.08	314.44	314.67
308.18	308.84	309.9	308.71	308.51	309.06	307.48	306.39	309.56	308.55	307.68	309.81	307.66	307.92	309.19	309.71	310.07	307.84	307.47	310.01	309.28	310.65	311.2	307.72	307.56	308.35	307.49	310.29	308.51	308.77	309.71	308.45	309.13	308.48	309.49	309.07	309.96	308.5	308.68	307.67	307.9	308.78	309.69	309.96	309.27	307.09	306.82	308.59	307.61	308.74
294.17	296.44	294.04	295.05	295.35	295.61	295.36	294.39	295.4	295.64	296.12	295.49	295.75	294.14	296.22	293.74	294.93	295.24	294.23	294.88	295.59	293.19	295.76	294.61	295.89	295.05	296.77	292.56	293.67	294.06	296.78	296.08	293.84	292.08	292.05	295.24	294.64	295.89	295.24	294.35	294.61	293.85	294.84	297.11	294.21	297.75	294.62	295.07	295.54	295.87
312.6	312.14	313.51	313.48	313.37	313.44	313.14	313.75	314.37	313.16	312.19	315.18	312.45	313.41	311.92	312.1	311.39	312.09	313.59	314.68	314.26	314.06	312.51	313.5	313.57	314.66	313.89	311.67	315.12	312.57	313.71	313.26	312.64	314.32	314.83	313.17	314.26	313.59	313.9	313.24	313.38	314.13	313.82	314.89	313.59	313.08	313.26	313.93	313.03	313.78
308.1	308.56	308.5	307.75	308.52	308.3	308.79	307.93	309.84	309.04	308.75	309.44	307.15	308.31	308.82	308.89	309.16	308.51	310.58	308.08	310.21	310.19	307.32	308.62	309.33	309.46	308.38	308.73	308.05	308.31	309.49	311.71	307.97	308.97	306.12	310.08	310	310.5	307.72	309.84	309.57	307.78	307.98	308.58	308.29	308.32	308.08	308	307.51	309.6
313.36	313.7	312.85	313.83	313.19	311.83	312.81	312.17	313.4	316.23	312.47	313.95	313.48	314.11	314.64	315.07	314.5	313.61	312.51	314.49	314.54	310.61	313.38	316.54	313.71	313.09	312.72	313.71	314.25	316.62	315.92	313.82	313.33	312.82	315.07	313.17	315.56	313.19	313.06	314.78	312	312.84	312.95	315.08	314.19	314.91	315.1	312.75	313.34	313.79
315.92	317.18	316.13	317.69	315.54	314.92	315.18	315.22	314.29	316.25	315.06	317.03	316.25	315.54	316	315.93	315.47	315.39	317.75	316.37	315.53	315.32	317.04	314.97	316.84	315.37	316.23	315.38	317	317.34	315.68	315.75	316.42	316.08	317.2	315.51	316.02	316.88	315.43	317.26	316.34	316.8	316.78	315.76	318.39	316.21	315.51	314.73	315.55	314.98
306.04	303.42	306.55	306.03	305.28	306.66	307.17	304.43	304.66	304.48	304.79	305.9	305.42	304.38	305.96	306.02	305.41	303.7	303.36	307.59	306.69	306.38	307.56	305.99	306.15	304.42	306.57	304.7	305.96	306.1	306.63	304.81	303.76	306.1	305.81	305.03	306.34	304.97	306.72	304.3	304.79	305.48	304.92	304.29	305.23	305.47	306.57	305.51	304.21	304.76
291.85	295.23	292.7	295.19	292.9	294.41	295.24	294.4	292.82	294.04	293.65	293.4	293.94	294.64	294.13	293.08	293.91	294.53	293.84	295.31	292.68	295.78	292.71	295.58	294.4	293.38	295.7	293.21	293.29	294.17	292.57	295.7	295.41	294.78	293.86	293.16	293.94	294.5	293.46	292.74	293.26	293.66	294.09	294.39	294.7	294.27	293.27	292.53	295.01	295.81
307.89	305.87	304.95	306.99	307.17	305.43	307.36	307.34	305.95	306.62	307.5	305.93	306.18	306.54	304.8	307.69	306.65	305.84	308.57	307.17	306.68	305.59	305.81	307.17	306.42	306.05	306.11	306.46	306.33	305.53	307.16	304.93	305.59	305.05	307.45	305.05	307.86	306.8	306.08	308.14	307.66	308.09	306.88	307.17	305.63	307.24	306.19	307.21	306.05	305.49
313.67	311.36	314.4	312.41	313.61	312.24	310.75	313.1	312.63	311.23	313.81	313.63	313.22	312.1	312.08	313.13	313.75	313.43	312	312.95	312.98	312.25	313.17	313.05	314.02	312.57	315.23	313.31	312.7	312.35	314.44	311.56	312.48	313.28	312.78	313.83	312.33	312.52	315.63	312.35	312.7	313.24	314.12	312.04	312	313.58	312.15	311.8	313.3	315.19
305.29	306.07	306.57	305.71	307.21	306.39	306.22	306.16	307.04	306.79	306.61	306.38	304.44	304.66	306.26	306.14	305.75	307.33	306.35	307.04	305.88	305.43	305.66	305.4	307.2	304.93	306.19	307.14	305.67	308.15	306.03	304.86	306.75	305.41	305.04	305.66	305.9	306.32	305.25	306.84	304.25	304.21	304.73	306.73	306.33	306.93	306.31	305.52	307.02	307.65
310.48	311.33	309.89	312.37	310.89	309.8	310.32	309.96	309.95	310.25	311	310.75	310.47	312.32	310.94	312.26	311.21	313.51	309.86	310.41	310.17	311.42	310.2	310.7	312.33	308.46	311.67	310.9	313.25	311.56	310.62	311.53	310.36	309.95	310.93	311.73	309.32	311.68	311.53	310.32	310.86	308.42	311.38	308.8	310.39	311.59	310.54	311.12	311.39	309.85
313.38	313.86	314.87	315.85	316.85	314.17	314.81	315.93	315.47	315.8	317.05	315.18	314.38	315.04	314.47	316.8	314.28	315.32	315.85	313.52	313.71	315.86	313.93	314.33	316.01	315.08	314.36	312.83	313.89	313.94	314.41	315.99	314.31	315.29	315.12	313.84	316.26	313.23	315.26	316.28	316.31	313.85	315.57	314.92	315.43	314.82	314.8	316.24	313.81	314.96
304.49	304.02	304.79	303.67	303.93	303.98	302.27	304.69	304.2	303.88	305.64	304.54	302.75	303.82	305.9	304.51	305.34	304.66	304.6	303.96	304.45	306.06	305.29	303.55	306.56	305.51	303.52	302.82	303.73	304.88	303.02	304.62	304.57	305.78	304.55	305	306.05	304.62	305.46	304.26	304.31	304.66	305.84	302.9	303.6	302.72	302.91	305.57	304.38	303.87
301.69	302.39	303.15	303.13	302.94	305.07	302.22	303.03	303.5	302.52	305.34	303.22	303.28	302.67	304.69	302.56	302.67	302.13	304.19	302.31	303.35	302.49	302.53	303.26	302.48	301.79	303.74	302.87	303.19	302.51	304.37	301.84	301.66	302.79	303.7	303.79	302.46	305.45	303	304.44	304.96	303.98	302.39	305.01	302.96	304.65	304.09	303	302.19	304.13
302.45	302.4	300.69	300.47	300.21	299.79	298.33	301.06	301.56	299.55	300.41	301.29	299.37	299.9	299.12	300.06	299.22	298.81	298.34	300.59	299.02	300.82	300.68	300.36	298.71	300.22	301.74	303.3	299.95	300.55	298.44	299.24	300.81	301.29	301.72	299.88	299.57	299.8	299.44	299.13	299.49	299.62	300.88	299.28	299.27	301.88	300.33	300.46	300.07	299.28
307.58	308.42	309.2	307.74	308.76	309.51	308.4	308.53	308.27	308.03	306.96	308.59	309.6	309.53	308.01	309.33	308.42	310.37	308.65	308.58	309.73	310.24	308.83	309.54	309.82	308.65	308.45	309.86	307.04	308.51	308.49	307.73	309.51	310.36	308.02	308.74	307.22	309	307.8	307.27	307.97	307.9	308.19	309.96	309.03	308.45	308.87	309.24	308.29	309.65
304.92	304.97	304.2	306.86	305.26	305.76	306.35	305.1	305.8	304.33	305.23	305.19	304.9	304.84	305.81	305.05	306.73	304.01	305.99	305.29	306.88	306.84	304.91	304.87	306.08	305.45	304.4	306	306.36	305.45	305.15	305.47	304.59	306.08	303.99	304.8	304.48	306.02	306.43	305.43	306.84	306	305.37	303.77	305.79	302.76	306.1	304.37	306.04	306.67
306.7	305.66	306.64	305.94	306.14	306.09	305.95	305.48	305.83	304.3	306.88	305.86	304.65	307.08	308.12	307.4	306.44	305.92	305.27	306.58	306.9	306.14	304.84	305.62	305.99	305.54	304.55	307.4	305.18	305.01	304.89	306.84	307.41	305.66	306.77	306	306.03	305.49	304.97	306.4	307.13	306.62	306.45	306.46	306.26	305.68	305.9	305.74	305.45	306.46
316.28	315.57	313.74	313.86	316.27	314.86	314.02	314.88	315.4	313.87	314.93	312.71	314.67	314.56	315.87	314.03	315.25	313.92	314.74	315.47	314.94	315.84	314.89	315.95	315.37	315.25	315.06	315.69	315.2	314.19	315.88	315.04	315.97	314.51	313.02	316.1	315.51	314.98	313.94	315.94	313.32	314.28	315.65	315.83	314.03	314.43	315.26	315.38	316.66	313.31
305.72	304.06	305.2	304.86	304.2	304.15	303.46	305.18	303.37	304	303.36	303.71	303.81	304.15	304.09	303.63	304.67	303.65	303.47	304.75	304.73	304.37	304.3	304.51	305.32	304.25	305.4	302.57	304.03	304.44	303.31	304.12	304.94	304.75	302.42	302.85	303.62	304.14	302.66	306.81	304.12	303.38	304.38	303.94	304.66	302.5	304.47	304.25	304.75	304.51
317.06	316.1	317.37	315.33	318.07	317.54	315.88	316.53	314.62	315.41	317.06	316.61	316.35	315.22	315.87	318.62	317.2	316.51	316.76	316.09	316.48	317.14	316.51	317.21	317.35	315.92	315.67	316.78	316.24	315.54	315.8	316.44	314.11	318.12	317.2	317.8	316.67	314.91	314.8	317.13	317.3	317.52	314.86	317.23	316.67	316.63	317.1	316.09	316.79	316.55
311.31	308.88	308.04	308.46	307.35	309.53	310.03	307.46	310.44	310.23	308.36	308.72	307.76	308.73	307.66	310.47	309.38	309.92	308.16	309.11	309.07	308.64	308.32	308.19	307.4	308.2	308.41	307.37	309.25	310.1	308.24	308.69	309.79	309.14	309.01	308.46	307.53	307.49	309.17	309.82	309.51	309.29	307.45	310.24	309.29	306.93	309.07	309.17	308.73	309.45
297.98	296.62	295.33	296.38	295.8	295.69	298.42	297.3	296.9	296.89	295.77	298.16	296.07	297.01	296.81	295.63	298.72	297.39	296.28	297.03	297.21	297.25	297.57	297.22	295.93	298.22	296.5	295.52	295.67	296.97	297.06	296.81	296.16	298.85	294.53	295.04	297.71	297.13	297.92	294.52	297.18	297.81	297.85	298.61	298.54	296.01	298.48	296.71	298.45	297.2
296.57	296.07	295.99	294.5	294.4	293.63	294.89	295.53	294.28	296.21	292.94	295.57	295.77	295.77	294.59	297.72	294.79	296.56	294.85	294.28	295.43	298.65	295.61	294.94	294.1	294.88	292.79	294.21	294.97	293.58	295.22	296.36	294.32	296.08	295.31	295.08	295.06	294.03	296.82	295.1	295	293.52	295.48	296.02	295.71	295.35	294.05	294.88	294.25	295.45
319.92	316.84	316.83	319.13	319.57	317.29	318.38	317.9	317.9	318.68	317.18	319.35	317.24	319.54	320.36	317.23	318.92	318.79	319.27	317.56	318.22	318.71	318.66	318.79	317.73	318.69	317.01	318.54	317.57	317.67	318.3	317.08	316.3	317.3	316.87	318.44	318.21	317.38	319.34	318.21	317.35	318.21	318.46	316.68	318.02	316.15	318.24	319.05	319.39	319.19
311.5	311.98	314.52	314.46	312.08	312.77	312.65	313.47	311.37	312.78	313.86	313.87	312.73	313.38	312	313.68	313.16	314.59	313.1	311.98	312.89	312.06	312.95	312.7	310.57	313.33	313.56	312.6	314.3	312.73	312.27	311.3	314.07	313.99	314.05	313.92	313.95	313.18	313.68	312.25	312.03	312.65	314.58	311.83	310.7	312.98	311.62	314.19	313.37	313.82
311.3	311.81	311.02	312.38	314.11	312.97	311.63	310.95	312.58	313.1	312.02	311.51	313.19	312.8	313.09	311.14	311.76	313.51	312.31	311.42	311	313.79	312.23	311.01	312.16	311.13	311.46	312.82	314.5	312.37	311.46	311.82	312.07	312.27	313.52	313.07	311.61	313.07	312.94	312.07	311.29	310.84	313.5	313.06	311.98	312.37	311.8	311.63	312.2	311.03
305.05	303.15	303.52	304.12	303.9	304.63	303.78	305.05	302.71	304.17	304.62	305.93	304.72	304.57	304.07	303.24	305.58	303.43	304.18	303.59	303.58	303.93	305.14	304.15	306.99	304.95	302.66	304.89	304.29	305.11	304.26	304.75	305.11	305.81	304.91	304.58	304.99	304.77	302.93	304.54	305.36	304.98	303.61	303.85	303.78	304.7	302.79	302.99	303.07	303.1
307.45	308.37	306.82	308.28	307.15	307.47	306.41	306.69	307.22	306.76	308.55	306.24	308.33	308.07	307.09	306.96	307.27	306.33	307	308.4	306.94	306.58	307.28	308.75	306.9	306.98	306.31	306.61	306.61	306.25	307.81	306.51	309.2	308.14	307.38	308.58	306.34	309.17	307.21	308.7	306.2	308.72	307.27	307.38	307.81	306.52	307.48	307.79	306.3	307.61
315.02	315.43	314.96	314.84	312.98	314.22	314.52	314.65	315.2	316.75	314.69	315.09	315.17	314.7	314.31	315.24	314.19	316.39	313.13	315.57	314.63	313.57	314.51	317.7	313.04	314.25	314.16	312.8	315.9	313.41	314.94	314.85	314.34	315.49	313.8	313.62	314.28	315.56	313.63	312.84	314.92	315.82	318.82	315.14	315.08	315.88	314.71	313.71	314.62	315.23
305.41	307.76	307.04	307.1	306.97	304.95	305.94	306.83	306.34	305.56	306.41	305.23	305.7	305.03	306.48	306.05	307.14	307.54	305.74	305.8	305.38	305.73	306.9	305.86	305.41	305.14	306.4	306.34	304.51	305.92	305.99	307.46	306.35	305.47	306.5	307	306.04	306.83	305.38	306.3	305.51	307.68	308.98	304.62	304.67	305.48	306.3	305.14	305.17	308.37
313.34	314.78	315.5	314.93	315.37	316.3	313.7	315.32	315.4	314.26	312.8	314.94	315.58	315.95	314.74	315.68	315.46	313.58	316.86	315.14	317.84	314.9	314.17	314.12	314.85	314.44	311.07	314.64	316.21	315.34	314.72	316.06	312.43	314.51	317.39	316.05	315.47	314	316.53	318.65	314.69	314.91	315.12	315.1	316.27	315.27	314.01	315.63	314.08	316.35
307.73	304.92	306.55	305.46	305.67	305.7	304.88	305	306.07	305.23	304.02	307.84	305.11	304.88	305.33	305.14	304.96	306.14	306.86	306.66	306.06	306.71	305.27	304.72	304.94	306.54	306.76	306.89	307.7	306.37	305.23	306.35	307.28	305.27	306.62	305.95	306.28	305.36	307.31	303.78	305.23	306.04	306.77	307.65	305.99	306.83	305.22	306.18	306.87	306.13
303.81	304.98	304.41	303	304.66	303.92	303.91	302.28	304.01	302.21	304.36	302.41	304.51	305.27	303.02	304.2	303.86	302.68	304.54	303.01	302.1	303.92	303.07	302.43	303.45	304.67	304.33	301.26	305.47	302.3	303.86	302.75	304.94	305.41	301.38	304.37	303.51	305.97	303.36	304.5	304.04	302.68	303.12	303.54	304.08	302.64	303.25	305.71	300.79	302.65
302.58	304.23	305.35	304.87	303.74	304.04	301.96	304.58	304.59	303	303.29	302.79	304.63	304.58	304.15	305.51	302.61	303.34	302.53	302.81	303.5	302.41	303.74	302.64	304.88	303.29	303.25	301.62	302.19	303.46	303.64	301.68	303.46	301.94	301.96	304.15	303.83	303.19	302.03	303.44	304.44	303.64	303.06	304.45	303.93	301.18	303.58	304.26	304.1	304.58
294.48	294.89	295.6	293.33	297.14	295.95	295.03	296.26	294.4	295.21	295.61	294.95	294.1	295.7	295.87	293.89	294.33	295.32	293.5	295.85	295.28	296.14	295.6	296.69	295.79	295.2	295.16	294.49	295.21	294.75	295.57	296.81	294.79	295.14	296.28	295.24	296.16	295.56	294.54	294.86	295.87	294.67	294.94	293.8	294.88	294.63	293.83	294.69	296.3	294.31
304.44	304.7	305.91	304.33	303.92	302.68	303.5	304.12	303.22	303.06	303.53	306.11	306.16	305.28	304.24	304.79	303.25	305.92	302.79	305.71	303.65	305.3	303.93	303.5	303.96	306.72	306.01	304.13	305.09	304.33	303.62	305.08	303.54	303.89	304.06	303.01	305.48	304.96	304.45	303.7	305.53	304.32	303.62	304.53	303.45	304.37	303.6	306.3	304.34	304.26
302.51	303.86	304.09	303.32	301.7	303.16	303.73	302.39	301.48	304.69	302.37	301.18	303.73	303.64	302.01	302.7	304.17	300.76	301.7	303.52	303.07	303.08	300.18	300.82	302.27	300.4	301.82	304.28	302.35	301.99	302.78	300.88	300.96	302.5	301.65	302.1	302.19	303.89	301.81	303.75	303.06	302.8	303.45	303.78	301.69	301.56	303.04	304.24	302.19	301.55
316.68	316.75	314.58	313.93	313.39	315.56	315.55	315.6	315.99	315.6	315.34	314.93	314.65	314.31	315.84	313.9	316.04	314.54	315.31	314.78	314.64	316.09	315.6	315.93	315.25	314.46	314.6	316.3	313	313.98	313.66	314.71	313.81	316.08	313.65	314.57	313.43	315.89	316.34	315.31	314.49	316.31	314.86	314.74	313.17	315	316.94	315.42	314.98	314.65
315.15	314.17	314.43	313.81	314.36	314.35	315.18	313.63	313.45	313.45	314.56	313.34	314.33	313.86	315.17	313.26	314.69	314.11	313.15	313.92	313.07	314.75	311.46	312.76	311.78	313.56	313.2	313.95	314.05	314.41	313.38	314.15	313.34	313.47	314.46	314.42	312.95	314.16	313.24	315.02	313.49	313.19	313.83	313.46	315.74	313.6	314.64	313.37	313.32	315.91
305.03	306.06	305.34	305.97	304.85	307.54	306.24	304.65	305.66	306.16	305.8	307.52	306.12	306.27	305.14	305.01	306.65	305.29	305.81	304.42	304.49	306.97	305.85	305.2	305.18	304.58	305.32	305.74	305.7	305	306.19	305.67	303.77	304.34	305.24	305.79	304.99	304.95	306.41	305.38	305.57	304.84	304.45	306.16	304.23	304.84	305.53	304.83	303.48	304.27
319.48	317.31	317.82	319.13	317.78	317.76	318.19	317.5	318.26	317.77	318.97	315.97	318.65	318.75	319.12	319.57	318.51	318.64	318.14	317.37	316.31	317.17	320.28	316.8	318.36	319.71	318.33	316.2	320.16	318.2	316.59	317.61	317.65	314.4	319	316.68	317.84	319.59	317.24	315.96	317.71	317.58	318.6	316.57	318.21	319.44	318.15	317.75	318.44	318.09
314.18	315.72	315.85	314.01	313.93	314.4	315.48	314.48	316.76	314.91	315.53	313.78	314.52	315.92	315.75	314.6	314.17	317.46	314.15	315.74	312.33	315.29	315.97	315.74	315.37	315.28	315.12	315.6	315.57	316.69	315.61	316.12	312.58	314.65	314.82	313	314.39	314.61	316.12	316.01	314.02	316.27	314.83	314.25	314.65	315.76	315.57	315.73	312.69	315.42
317.84	317.38	317.91	319.93	317.58	319.25	317.37	318.4	319.71	317.55	317.86	317.87	319.22	319.03	319.66	317.24	317.31	317.39	319.66	319.51	319.19	317.45	318.41	318.7	318.31	317.1	317.61	317.97	318.95	317.85	318.39	317.39	318.14	318.22	319	317.53	317.78	319.73	317.64	319.07	319.04	317.6	318.54	318.32	317.4	319.92	318.38	317.26	317.42	317.35
314.74	315.62	316.49	317.96	316.9	315.66	315.1	316.73	317.8	315.07	316.98	315.99	316.13	313.72	316.35	315.21	316.88	317.22	315.99	314.83	316.16	315.91	314.07	314.55	314.96	314.27	316.48	316.16	316.55	314.02	315.48	315.82	315.3	315.35	315.4	315.46	314.65	316.64	316.66	314.96	316.37	316.65	315.58	315	315.23	316.91	316.08	315.6	315.98	314.28
307.68	309.45	306.73	306.91	308.09	304.84	307.89	309.29	308.11	305.35	306.69	307.61	306.09	307.37	308.96	308.14	308.04	306.16	307.44	307.49	307.29	306.98	306.92	309.44	307.49	306.43	308.7	305.62	307.57	306.48	309.59	307.37	306.21	307.49	307.97	308.6	308.09	309.04	306.56	308.18	306.71	307.2	307.04	307.45	307.36	308.33	307.28	307.95	306.51	307.41
326.87	327.2	329.04	327	328.77	326.55	330.29	327.76	326.18	329.61	329.76	327.71	326.63	328.33	329.32	328.18	328.38	329.26	327.85	328.4	328.18	327.47	327.47	326.17	327.4	327.9	328.43	327.05	327.35	327.99	327.65	326.72	328.64	327.8	328.66	327.87	328.56	326.16	328.21	327.25	326.61	327.32	325.96	328.07	328.07	328.02	327.87	328.66	327.82	327.53
315.87	316.74	318.82	316.96	317.99	318.07	315.62	316.43	316.99	315.7	317.57	316.27	318.22	317.27	316.06	317.06	317.07	315.27	316.64	316.7	318.11	316.14	315.47	316.11	314.86	317.15	315.91	317.16	318.4	315.96	317.92	317.21	317.63	314.94	317.98	315.96	316.64	317.34	314.64	315.64	316.43	316.46	316.97	316.7	314.81	314.6	317.3	315.53	316.48	315.64
319.37	319.11	319.62	318.64	318.07	317.39	320.14	317.47	320.4	316.85	317.93	316.66	316.88	321.16	318.19	318.45	317.34	317.52	321.02	318.28	318.98	319.15	317.7	317.81	317.36	320.68	318.48	317.78	317.74	318.28	317.7	320.51	318.98	319.72	317.77	318.54	319.35	316.36	320.36	320.47	318.43	317.18	318.1	318.64	320.35	319.69	318.83	320.42	319.17	318.82
306.03	306.5	306.18	305.17	307.11	306.98	306.99	307.2	304.75	304.02	305.18	307.51	305.44	306.85	305.52	306.49	305.09	305.32	307.17	306.44	306.31	305.59	308.23	305.18	305.35	307.47	305.12	305.87	306.82	306.24	305.38	305.5	306.42	304.04	306.72	307.01	304.84	308.58	305.65	304.59	307.05	306.9	304.44	305.06	307.58	306.55	305.84	304.8	306.81	305.96
306.96	305.14	303.26	303.22	304.47	304.61	304.05	304.39	305.05	306.3	305.87	306.18	304.69	303.44	304.91	304.69	304.55	305.14	302.04	305.27	302.94	302.22	304	303.96	303.79	306.22	303.77	304.72	302.55	301.85	303.28	306.6	304.28	303.35	304.93	305.39	304.17	305.44	304.35	304.37	305.49	304.51	305.38	304.09	303.49	305.68	303.47	303.74	304.38	304.45
317.1	317.53	317.53	316.4	317.1	316.03	316.13	317.6	317.09	314.02	316.93	316.08	317.45	317.83	315.53	316.86	316.18	316.25	316.54	317.8	315.8	317.97	318.13	316.71	316.95	316.84	316.87	314.85	316.06	316.12	316.11	317.18	315.23	314.28	314.79	316.09	315.77	319.48	315.45	316.4	316.97	316.06	316.36	316.61	315.89	315.35	316.4	317.28	317.35	317.81
299.91	300.97	301.82	301.77	301.08	302.08	304.92	301.83	301.69	300.1	301.03	301.69	302.95	300.71	300.99	300.33	300.2	301.81	301.16	300.65	302.13	301.37	299.1	300.07	301.29	301.39	301.02	302.77	301.32	300.92	300.7	303.07	300.73	301.41	301.29	302.04	300.46	300.23	301.55	299.53	300.83	300.74	301.31	300.28	299.25	300.87	301.07	298.9	302.43	301.04
301.29	305.2	301.77	302.7	302.13	301.94	300.85	304.83	302.38	300.83	303.17	302.48	303.15	302.46	301.89	303.94	302.17	301.53	302.99	302.35	302.19	303.54	301.35	303.23	302.05	302.46	302.81	303.05	302.59	302.86	302.05	300.65	302.29	303.09	304.21	303.85	303.74	302.45	301.91	298.98	302.85	302.03	303.2	301.76	304.63	301.69	301.95	301.89	302.17	303
302.61	304.01	304.05	304.06	304.25	303.48	302.67	302.74	301.83	301.82	303.64	302.55	303.61	304.1	302.44	302.53	304.2	304.23	304.91	302.8	302.26	303.71	301.26	304.19	304.89	303.5	303.41	303.39	303.74	303.04	305.72	303.03	302.52	305.26	303.31	303.87	304.08	304.45	303.11	304.53	302.12	303.68	302.23	301.65	302.81	302.17	302.62	304.66	304.07	304.87
312.37	312.08	313.8	314.71	314.3	312.92	313.24	314.02	312.19	311.91	311.28	312.17	313.12	313.04	313.76	312.65	312.87	314.35	312.23	314.17	312.27	310.62	311.99	313.21	313.12	314.33	313.3	313.06	312.63	312.55	314.68	313.46	313.51	314.77	312.52	312.24	314.87	312.25	313.72	313.92	313.21	313.93	313.53	312.99	313.09	314.94	312.66	313.19	314.23	314.81
304.84	304.03	305.56	304.77	304.03	305.15	307.6	305.51	305.03	307.33	304.61	305.36	304.03	306.37	303.37	304.67	305.12	305.09	305.56	307.45	305.03	305.75	305.08	305.1	306.01	306.02	306.41	306.29	305.61	305.74	305.78	307.6	306.04	303.73	305.54	304.17	304.42	304.87	305.68	305.77	304.23	305.01	305.23	303.9	304.95	306.4	306.67	303.97	303.48	304.5
326.02	323.94	326.3	325.17	325.88	324.48	327.14	325.42	323.63	325.72	325.3	323.51	324.49	324.01	324.21	326.48	326.39	326.2	325.73	325.78	322.65	324.97	324.39	324.79	325.46	324.08	325.72	323.91	325.44	325.19	326.55	324.7	327.12	324.88	327.3	325.37	324.9	325.71	326.02	325.06	325.71	326.59	324.98	326.68	325.88	325.21	325.43	324.67	324.98	324.03
299.89	299.4	299.68	298.69	299.29	300.88	299.61	300.13	299.27	300.35	299.87	298.09	299.67	299.86	298.21	300.13	300.54	302.08	298.69	299.91	300.27	299.36	298.86	300.18	301.19	299.2	300.53	300.17	299.84	300.54	298.01	299.46	300	300.49	299.92	301.78	300.48	299.11	299.82	300.91	300.75	300.21	300.11	300.93	299.36	298.42	301.65	301.43	300.86	301.72
302.55	303.71	305.89	303.41	303.91	306.18	304.13	304.08	305.91	305.82	304.77	304.94	302.27	304.33	306.35	303.73	306.79	303.25	304.07	305.24	303.47	306.36	304.5	302.98	303.26	304.56	304.47	303.58	303.43	303.95	303.75	305.48	304.81	305.2	305.47	306.58	303.29	304.41	303.74	304	305.46	305.38	304.63	304.18	303.73	306.04	304.9	304.19	302.1	304.29
313.02	314.69	314.61	313.33	314.22	314.24	313.73	313.07	313.99	314.88	313.87	314.43	314.55	314.55	314.08	313.57	315.04	313.69	311.94	313.97	315.47	313.87	313.59	314.35	314	313.63	312.44	313.72	313.66	313.45	313.97	311.39	315.72	314.64	314.14	313.89	314.38	313.53	313.44	313.12	314.27	311.13	314.78	314.78	314.35	313.32	314	313.42	315.27	316.4
306.21	304.94	307.36	308.3	305.75	305.19	307.5	306.68	304.94	307.43	306.69	306.48	305.68	308.24	305.02	305.93	305.83	307.47	305.61	307.6	307.31	306.14	307.04	306.53	305.93	306.9	307.84	306.62	307.42	307.69	307	306.74	306.89	307.44	307.37	307.76	307.02	307.08	306.58	307.18	305.61	306.4	307.51	306.35	304.81	308.21	307.42	306.92	306.13	306.9
327.6	326.41	327.87	327.6	327.78	330.05	329.17	327.53	327.55	327.35	329.86	328.79	327.63	326.62	329.75	327.29	328.24	326.77	325.99	326.41	328.44	328.36	327.19	329.28	327.96	327.94	328.71	328.15	328.51	326.09	327.58	329.44	329.4	328.72	326.49	328.56	327.8	327.16	328.77	329.36	328.25	327.58	328.23	327.18	328.29	327.13	325.92	326.82	327.68	327.93
305.96	307.11	304.38	306.61	304.98	307.05	306.6	306.59	306.06	305.89	305.48	307	304.96	305.89	306.76	305.23	303.96	308.25	306.19	305.32	305.42	304.99	305.42	306.88	306.25	305.66	307.81	304.82	306.92	305.38	304.74	307.6	307	307.98	306.77	306.55	306.61	305.07	307.79	305.93	305.24	305.98	306.61	307.24	306.32	305.94	305.29	305.29	307.04	305.98
309.24	311.14	310.61	309.4	311.28	310.79	311.07	311.23	311.21	308.59	309.86	309.75	308.4	310.98	310.01	310.56	309.07	311.56	309.18	310.32	311.63	310.85	311.21	310.71	312.39	310.72	311.57	311.26	309.86	309.66	310.55	310.44	310.23	309.9	312.46	308.91	309.67	309.25	309.06	308.86	311.01	309.41	311.12	311.84	310.11	309.83	307.82	310.68	311.86	310.37
314.49	315.22	312.66	314.26	313.54	313.28	314.26	312.6	314.21	313.24	314.1	314.76	314.18	313.14	314.71	314.15	314.61	312.34	314.24	315.81	314.26	314.13	313.8	313.62	314.34	314.17	312.46	313.84	314.37	314.18	315.27	314.2	312.27	312.25	311.67	314.64	314.74	314.71	312.96	314.71	314.79	313.36	315.38	312.97	315.08	311.75	315.19	312.98	313.5	312.95
317.52	319.49	318.65	318.36	319.22	320.74	318.96	316.47	318.75	320.36	318.91	318.12	318.77	315.49	318.99	318.61	318.68	318.61	318.55	317.96	318.95	316.75	318.52	319.3	319.56	319.48	318.72	319.4	318.38	317.81	317.21	318.61	317.81	319.69	320.69	317.6	317.66	318.47	319.95	318.01	318.39	317.9	319.93	317.17	316.16	318.63	318.98	317.52	317.87	316.74
304.37	300.43	302.4	301.53	304.36	301.66	302.83	303.42	303.38	300.66	303.1	302.05	302.32	301.98	303.82	303.03	303.32	302.98	303.58	301.82	301.43	304.72	302.03	304.84	303.24	302.82	301.39	301.28	303.5	303.72	301.54	303.45	302.68	303	301.75	302.21	302.03	303.73	301.78	303.43	302.19	302.64	301.66	302.63	302.94	302.8	302.62	302.33	303.44	303.57
326.8	327.19	330.03	327.9	329.12	328.14	329.44	327.46	328.21	328.13	327.26	327.14	327.39	327.47	327.11	327.19	326.78	326.02	329.41	329.9	326.62	326.92	325.69	327.92	329.61	327.5	326.81	328.94	327.85	328.44	326.71	327.57	327.55	328.3	328.95	327.37	327.2	329.2	326.84	329.65	329.01	328.83	327.73	327.1	330.08	328.94	327.23	329.47	326.46	328.73
301.71	300.58	299.44	301.48	301.46	302.06	302.8	301.24	299.53	301.45	300.32	301.86	300.94	300.73	300.41	300.78	301.99	300.95	301.45	300.96	301.95	300.7	300.96	300.81	301.71	300.87	301.88	302.82	300.43	302.17	300.92	299.84	299.28	303.34	300.14	300.84	301.53	301.37	299.37	301.1	301.35	302.92	301.93	300.84	300.11	300.45	302.29	299.85	301.64	301.13
304.03	302.98	304.31	303.8	303.35	303.08	301.84	304.05	302.62	304.24	302.88	304.63	303.01	302.34	302.55	304.37	304.31	303.61	302.93	300.98	304.31	303.24	304.55	303.6	303.51	302.99	303.7	303.37	303.01	302.66	302.97	303.58	303.42	301.36	305.48	304.98	303.66	302.88	305.47	303.57	303.1	302.73	303.94	303.41	302.33	303.6	304.58	302.6	301.59	304.03
303.72	306.74	303.95	303.14	305.11	301.98	303.47	305.32	305.81	303.68	303.56	302.59	304.12	304.21	303.87	305.65	301.86	302.51	306	303.86	303.44	304.17	306.06	304.72	305.31	304.46	305.07	303.85	303.45	303.78	306.46	304.08	304.22	305.22	306.08	304.14	303.48	305.56	303.87	302.7	303.34	304.76	303.25	304.12	305.02	304.92	303.97	303.21	304.24	303.28
318.61	317.9	319	318.48	318.87	317.01	317.93	318.13	318.76	319.58	319.26	319.03	315.89	319.04	318.17	318.92	318.49	318.87	317.92	318.5	318.78	317.92	319.2	319.02	317.35	317.71	319.31	317.28	317.98	317.2	317.54	317.95	317.81	318.85	317.7	317.62	315.96	318.42	319.29	315.81	318.31	318.02	319.19	318.16	318.4	315.71	317.98	318.96	318.6	318.15
315.24	313.65	312.7	312.87	311	313.2	312.33	312.62	312.24	313.55	312.83	313.71	313.41	312.92	312.83	314.08	313.43	311.9	313.81	315.12	314.56	311.84	311.95	315.01	313.93	311.78	312.01	313.36	314.03	313.3	313.07	312.6	313.98	313.06	313.31	312.22	312.73	312.14	312.75	312.91	313.36	311.08	312.35	313.61	313.39	313.92	313.86	312.99	314.05	312.06
293.89	294.89	295.5	295.46	294.39	293.75	295.03	292.27	293.58	293.83	295.85	293.99	293.31	294.94	293.91	293.2	295.55	295.85	295.02	293.48	295.59	294.4	291.65	293.61	293.43	293.92	294.2	294.6	295.36	293.77	294.53	295.56	293.3	293.66	296.08	293.07	292.76	294.65	295.94	294.9	293.29	294.92	294.03	292.92	294.37	294.69	295.2	291.26	293.8	296.17
323.35	325.72	325.59	324.4	326.12	325.59	324.36	324.74	325.85	323.55	325.16	325.08	326.24	324.49	324.72	324.27	326.45	324.55	326.13	327.63	326.61	326.34	328.23	326.4	324.83	327.4	323.5	324.68	325.01	325.1	324.24	325.45	326.77	327.99	325.22	326.54	323.14	324.84	325.66	324.55	324.06	325.31	325.21	324.09	324.41	326.52	325.88	323.94	325.55	324.32
313.38	312.44	311.7	312.29	311.1	313.45	310.22	314	311.05	312.14	312.29	311.96	312.01	310.96	312.96	312.64	311	312.13	311.17	312.28	313.11	311.43	310.28	311.49	312.83	311.99	312.66	313.19	312.03	313.84	312.15	312.59	312.62	312.99	311.98	313.39	312.85	311.09	313.94	312.4	311.88	313.14	310.96	312.65	312.13	312.33	315.09	311.6	312.01	310.81
296.13	296.24	297.3	297.15	297.54	298.79	296.7	297.76	296.45	295.75	297.18	294.75	297.73	297.04	296.94	295.44	296.56	296.98	296.72	297.2	297.72	297.83	295.65	297.72	297.6	295.65	297.92	296.33	296.19	295.09	296.62	294.99	296.96	298.22	298.38	298.65	297.24	296.14	294.67	298.02	296.32	297.38	297.23	297.02	296.19	297.12	297.2	298.42	297.77	296.41
303.42	302.22	303.03	302.23	301.84	304.23	301.31	302.5	301.98	301.86	302.13	301.62	303.51	303.41	303.2	301.04	302.34	303.75	300.09	302.55	300.38	302.69	302.61	301.91	301.7	303.65	302.07	302.17	303.2	302.61	302.79	303.68	300.71	302.82	303.24	302.65	302.17	301.18	303.27	301.41	302.21	301.84	303.2	301.95	301.78	301.51	301.78	301.57	301.95	302.22
307.6	307.5	306.13	306.4	309.69	307.27	306.74	307.51	308.41	307.15	308.05	307.08	306.51	308.7	307.83	307.09	306.63	308.49	306.38	306.97	307.26	308.02	308.51	307.96	308.28	306.75	308.18	306.97	307.9	307.51	305.51	307.13	308.07	307.94	306.99	308.71	307.63	305.53	307.78	306.21	306.48	308.14	307.14	308.66	306.55	307.9	308.77	306.6	306.75	306.65
317.01	317	316.33	318.23	318.25	316.59	318.68	315.72	317.93	315.54	317.54	317.62	317.24	317.85	316.5	317.11	317.44	316.03	316.96	316.5	316.38	315.94	317.01	318.05	319.23	316.32	317.89	316.69	316.3	316.49	316.47	317.1	319.64	317.53	315.79	315.93	318.52	314.57	317.03	315.65	318.5	317.3	318.05	316.98	316.85	316.72	319.41	316.9	316.64	318.61
307.38	308.2	309.33	309.89	308.07	308.44	309.34	310.14	308.33	309.52	308.95	310	308.01	308.8	307.97	309.77	308.48	309.6	309.76	308.78	309.85	310.13	307.04	309.97	307.41	308.24	309.07	307.53	309.04	307.62	308.47	308.52	308.05	308.73	309.7	308.79	308.67	307.68	306.84	310.01	311.19	308.59	306.81	308.46	308.53	309.4	309.31	309.85	309.03	308.1
295.43	295.69	295.14	294.87	295.19	295.14	292.86	295.24	294.84	293.79	295.51	293.75	295.94	293.73	295.88	295.43	292.93	295.92	295	295.2	293.79	294.91	294.64	295.36	295.2	295.03	295.62	295.12	295.59	294.97	294.14	294.7	295.06	294.01	293.94	293.89	296.57	295.7	295.39	296.42	294.91	294.72	295.54	295.62	295.14	294.3	294.18	295.11	295.93	296.58
309.6	309.36	308.31	308.87	309.97	307.57	307.72	309.42	307.85	309.05	308.62	308.28	308.98	310.96	308.99	309.12	308.98	308.69	309.46	308.67	308.07	309.16	308.58	308.4	309.35	308.96	308.6	308.75	307.75	307.93	307.66	308.1	307.93	309.76	309.67	308.19	309.92	307.79	308.02	309.79	310.66	309.44	309.15	309.14	307.42	309.5	308.43	308.82	310.91	309.78
295.85	295.69	295.14	295.44	295.67	295.26	295.78	293.84	294.31	295.27	294.13	295.93	294.72	295.24	294.63	295.25	294.59	294.21	293.98	294.72	295.89	295.29	294.81	294.27	295.7	294.5	296.44	296.66	294.66	294.38	295.44	293.59	296.05	294.99	293.46	294.69	296.54	293.52	294.9	295.12	295.92	294.55	294.72	296.09	294.68	294.63	294.96	294.76	294.98	294.9
317.19	316.61	315.46	316.17	316.93	315.18	315.41	314.6	316.3	316.99	315.87	317.15	315.98	315.78	316.8	316.19	315.31	317.35	317.48	314.9	314.94	315.03	315.47	314.58	316.43	316.05	315.54	316.96	315.59	318.58	314.61	317.24	316.36	316.09	315.64	315.16	315.6	316.4	312.3	317.07	315.62	316.63	316.62	315.81	313.84	316.49	316.57	314.86	315.87	317.07
313.46	315.46	314.46	314.46	313.47	313.63	315.55	315.55	312.13	313.89	313.69	313.64	313.26	312.4	314.63	313.23	314.2	313.48	313.06	315.48	312.67	314.02	314.42	312.94	313.51	313.34	316.62	315.36	314.55	314.04	313.69	313.71	314.67	314.17	315.03	312.45	313.93	313.6	313.68	313	315.83	314.36	312.27	314.43	315.11	313.43	313.96	311.75	312.83	314.11
313.54	313.46	315.18	312.95	313.85	314.56	313.14	314.1	314.39	313.19	314.13	313.25	312.49	311.4	312.62	314.37	313.69	312.86	314.23	313.74	312.56	314.79	313.06	314.21	312.64	315.11	313.58	312.19	314.79	314.44	313.44	313.39	313.65	313.14	314.1	315.79	314.32	314.32	313.51	314.54	315.11	315.37	313.02	314.25	312.62	313.4	313.25	313.07	316.84	313.53
302.66	303.73	304.47	303.19	302.7	302.74	304.17	304.37	303.67	303.07	305.4	303.64	304.45	302.25	302.79	302.08	302.44	302.96	304.49	303.77	302	303.67	303.99	303.65	304.78	304.8	304.26	305.07	303.59	302.33	303.4	305.34	303.63	304.32	305	302.97	303.9	304.07	304.47	303.06	304.29	303.75	302.86	302.58	302.73	303.37	302.33	303.29	301.49	304.37
313.49	315.39	313.57	313.34	312.56	312.56	314.08	314.85	312.32	314.23	313.25	313.62	313.61	313.8	312.97	313.49	312.87	314.18	313.54	314.03	313.83	314.15	313.38	312.74	312.49	312.97	313.15	312.46	313.62	313.62	313.91	314.44	312.55	313.88	312.92	314.44	312.79	314.59	314.57	315.37	314.07	314.12	314.42	315.21	312.29	314.87	314.02	314.08	313.54	314.07
315.38	312.83	314.58	312.06	314.57	315.14	315.31	316.01	314.03	315.55	314.51	313.98	315.67	312.89	316.55	315.5	315.69	313.43	314.84	314.16	315.23	314.86	314.75	315.35	314.26	314.68	316.26	315.59	314	314.77	312.97	313.29	316.96	315.32	314.64	314.83	315.25	312.92	316.21	312.9	316.52	315.03	314.99	314.59	315.14	315.01	313.55	314.63	314.96	316.16
313.08	314.47	312.96	313.2	313.15	312.54	313.72	313.57	311.43	312.7	312.29	311.66	313.44	311.69	311.15	312.36	311.94	313.74	313.43	311.87	311.35	312.13	312.93	311.92	311.82	310.01	310.4	313.18	312.89	311.28	310.07	312.27	311.72	313.2	313.74	313.6	311.9	313.17	312.24	311.5	312.91	311.92	313.2	312.66	312.48	312.28	311.68	311.64	314.48	311.19
296.83	296.06	296.95	297.46	295.85	295.21	297.11	296.49	295.2	297.39	298.11	296.33	296.46	298.49	296.89	298.05	297.51	296.07	297.06	295.98	296.8	296.27	297.24	296.15	297.2	297.65	297.08	296.41	295.26	296.42	297.49	295.12	296.51	295.68	299.31	295.37	297.04	295.45	296.28	296.55	296.13	296.11	297.54	296.78	298.37	298.07	297.76	296.92	295.7	297.15
307.1	306.35	305.7	304.66	304.85	306.97	307.08	305.92	305.52	305.96	306.27	306.29	306.06	305.96	305.57	306.78	306.2	304.89	305.62	303.03	304.64	307.39	304.98	305.82	307.38	307.34	306.26	306.22	305.45	304.17	306.76	304.67	305.5	306.95	305.41	305.86	307.51	306.05	304.07	306.66	305.41	306.51	305.7	305.84	305.97	305.88	306.23	304.26	307	306.16
305.56	305.72	305.45	305.79	306.82	304.87	304.36	303.01	304.91	304.64	307.24	304.13	305.73	305.21	304.9	304.16	303.55	302.82	305.36	303.37	302.82	302.38	302.51	303.6	303.3	303.93	303.84	303.23	304.99	304.89	305.09	304.28	304.11	305.15	305.29	304.65	303.44	305.49	304.53	303.7	303.41	304.89	303.85	304.72	304.24	304.77	305.62	304.94	304.01	303.64
302.84	304.43	303.77	302.49	303.82	304.37	302.68	303.87	302.75	304.62	304.29	302.99	302.69	304.02	302.04	302.66	302.98	303.08	303.49	303.54	303.22	302.91	304.97	304.23	303.65	303.2	302.07	302.52	303.36	303.09	304.11	301.71	303.62	303.14	302.8	303.86	303.23	304.44	304.36	304.39	304.54	302.8	300.82	303.11	302.33	302.98	305.1	303.78	302.36	303.12
297.58	300.23	299.93	299.38	300.26	300.5	301.07	299.54	301.45	300.4	301.19	299.03	300.38	300.79	300.69	299.77	301.62	301.21	299.89	300.23	298.65	299.25	298.92	299.87	299.35	298.68	299.33	300.81	300.74	299.27	300.05	300.24	299.48	300.87	299.51	299.94	301.36	300.8	300.06	300.2	300.29	302.04	300.46	300.5	300.91	299.05	300.6	301.38	300.29	298.88
317.77	317.38	316.64	317.48	318.76	319.08	314.87	316.62	316.34	317.25	316.56	315.73	319.68	317.03	317.19	318.59	319	317.23	318.24	316.33	317.66	315.9	318.07	317.73	316.96	317.69	315.03	316.98	319.25	319.01	318.71	316.92	317.04	319.01	317.84	318.7	316.48	319.03	318.86	316.83	316.68	317.84	319.65	314.59	317.36	317.56	315.78	316.47	319.27	317.41
313.2	315.11	313.39	314.29	313.39	312.92	313.78	313.28	312.6	314.03	314.25	313.47	315.06	312.86	313.47	313.79	314.29	315.31	311.44	312.5	314.58	314.47	313.12	314.51	314.11	314.2	316.13	315.06	315.38	313.23	314.61	315.55	312.87	314.53	315.97	313.03	313.56	313.5	314.63	315.15	313.47	313.13	312.22	314.23	312.89	313.44	312.96	314.25	313.13	313.91
304.35	305.17	304.91	306.27	302.78	302.01	305.75	305.67	306.57	306.12	303.99	303.91	305.46	306.59	306.78	304.46	305.66	307.61	306.65	306.81	306.45	305.85	305.02	304.77	307.7	306.37	305.19	304.71	306.08	304.04	304.76	305.52	305.21	307.89	307.08	305.06	304.58	305.34	305.11	305.88	306.77	305.84	306.37	304.04	305.78	305.32	305.52	304.63	304.12	304.95
318.13	320.09	319.32	319.77	318.75	319.6	319.33	319.02	319.23	318.87	319.79	320.64	319.52	319.03	317.76	319.81	319.21	320.91	319.32	318.03	319.04	320.14	317.99	319.15	319.62	320	318.09	321.14	320.48	317.61	320.4	318.76	319.56	318.76	320.63	318.99	318.39	319.6	320.47	319.87	320.31	319.54	318.57	319.5	319.07	319.84	319.23	321.56	317.94	320.28
305.86	305.43	305.02	305.28	304.71	307.42	306.33	306.26	306.53	307.15	304.84	306.23	306.19	306.19	306.07	305.74	307.56	307.14	305.18	306.7	305.46	306.5	307.63	306.25	306.05	305.63	303.84	305.42	305.98	307.57	304.87	306.06	303.69	305.76	306	306.52	306.22	307.13	307.73	307.69	304.09	307.04	304.27	307.23	307.01	304.59	307.56	306.76	305.62	306.01
312.78	314.21	314.51	314.31	312.26	314.28	314.13	313.08	313.1	314.6	314.58	314.96	312.14	312.52	313.82	312.64	311.92	314.57	312.52	312.12	312.9	313.98	312.03	313.79	312.41	312.63	312.21	313.69	313.67	312.61	312.67	312.81	311.59	313.16	315.08	312.76	315.28	313.04	313.88	313.29	313.05	313.69	311.81	312.39	311.49	310.9	312.32	313.1	313.75	313.1
319.06	318.63	316.92	318.55	319.69	316.97	318.19	319.56	319.33	320.19	317	318.1	319.5	317.72	319.87	318.18	317.84	318.76	318.44	318.63	317.97	317.38	318.26	317.64	319.15	317.31	320.14	317.61	318.05	319.86	318.84	318.51	318.96	318.84	318.93	318.98	317.84	318.71	319.25	319.22	318.52	319.73	319.27	318.36	316.23	318.66	317.98	319.08	319.24	318.34
301.33	303.21	302.36	301.91	302.79	302.4	301.77	301.58	301.38	302.4	302.39	301.98	302.57	301.48	301.31	301.11	304.6	302.61	303.73	302.28	303.29	302.76	301.96	302.46	300.39	304.1	300.1	302.65	302.21	301.6	302.16	301.8	301.01	302.43	302.41	302.18	301.37	302.73	301.9	303.47	301.17	302.37	304.12	302.95	302.92	301.92	301.9	300.56	302.72	301.44
316.71	317.17	316.15	316.17	317.64	317.42	316.8	316.37	316.36	318.96	320.48	317.95	317.23	317.54	317.38	319.35	317.72	316.3	317.79	316.85	317.37	318.51	319.61	318.01	318.32	317.45	317.48	318.21	316.75	317	317.17	317	316.74	317.15	316.64	316.3	316.32	318.18	317.27	318.04	314.51	318.03	316.92	318.42	317.63	316.52	316.6	317.45	317.15	317.3
318.04	317.87	319.79	319.66	318.54	317.89	317.2	319.71	318.8	318.8	317.43	318.71	317.13	319.51	318.21	318.59	317.99	318.56	317.75	316.57	317.21	318.19	316.33	318.41	317.64	316.1	318.24	318.5	317.56	317.74	317.7	317.39	318.62	317.98	316.76	317.34	317.64	317.49	317.85	318.93	318.3	318.66	320.02	317.54	318.47	319.01	317.95	318.56	319.09	317.17
303.41	305.24	304.34	306.44	306.18	304.89	303.35	307.15	306.5	305.93	302.22	307.38	305.66	306.07	306.48	304.56	304.05	306.13	306.63	306.22	305.58	306.39	305.22	305.82	305.25	303.73	304.18	306	303.77	306.05	305.36	304.91	305.77	306.71	304.75	305.84	305.03	306.02	307.45	304.36	306.01	305.35	305.21	304.95	304.9	304.45	304.31	305.18	304.62	308.38
306.03	306.12	306.31	304.65	304.73	304.92	305.63	305.8	307.58	306.39	307.78	306.32	305.96	306.49	306	305.92	305.53	306.2	305.53	306.55	306.85	305.5	305.72	306.63	305.8	306.29	305.98	305.64	306.54	307.17	305.65	304.24	305.84	304.29	305.39	304.51	304.38	306.52	306.7	305.64	305.19	305.79	306.28	306.9	306.38	306.73	305.53	308.57	305.62	308.52
301.79	301.98	304.81	302.72	302.99	301.94	304.35	302.3	304.12	301.66	302.93	303.26	303.25	301.4	301.36	304.06	301.95	303.48	301.87	302.81	302.82	301.22	302.39	302.98	301.83	303.1	301.41	302.89	302.53	304.1	304.95	303.25	301.73	303.88	303.32	302.37	302.51	301.19	301.92	303.43	299.69	302.55	304.15	303.08	305.08	302.61	302.82	302.09	301.34	300.87
309.11	308.98	309.74	308.21	307.18	310.64	310.91	307.99	308.92	308.26	309.74	307.69	310.82	308.29	309.09	311.21	309.39	308.61	309.46	308.82	308.84	309.14	308.81	310.15	308.51	307.84	308.29	308.78	309.56	309.76	310.26	309.31	307.7	308.61	307.47	308.61	306.43	309.54	305.97	311.45	309.93	308.77	308.19	309.08	307.15	309.99	308.27	307.38	309.31	308.79
312.74	314.5	313.18	313.36	312.57	314.29	314.01	315.01	314.08	314.12	314.07	313.64	315.13	314.01	313.61	313.58	313.28	314.31	313.47	313.83	313.89	313.17	315.53	313.56	312.11	314.56	313.55	315.59	314.28	315.28	313.55	313.12	314.12	312.99	312.02	315.11	313.91	313.85	315.18	313.64	313.02	314.27	311.25	312.8	312.46	314.31	314.48	313.67	314.91	313.51
303.57	305.21	304.61	303.85	303.84	305.03	303.22	303.31	304.67	305.57	304.2	305.5	305.31	305.02	304.88	304.2	303.35	304.84	304.79	304.63	305.19	305.47	305.27	305.74	303.15	305.39	306.1	304.1	304.54	303.12	304.87	305.1	304.15	303.38	306.16	304.78	303.65	303.58	304.57	302.27	302.12	303.63	303	302.54	304.56	303.78	305.06	306.23	305.81	304.77
303.32	303.19	304.51	302.41	303.54	303.27	304.16	301.85	303.34	304.7	302.29	303.02	304.56	303.15	303.07	305.1	304.02	305.31	304.75	302.04	304.07	305.12	303.47	304.02	303.84	304.16	303.64	302.72	303.23	304.38	302.06	301.93	302.73	303.73	302.39	303.76	302.75	303.71	303.28	305.56	303.91	302.46	302.11	304.46	303.93	303.9	302.66	302.49	304.3	304.12
316.68	315.82	315.89	316.15	314.92	316.48	318.49	316.65	315.08	317.08	317.14	316.3	316.76	316.27	315.84	316.57	319.21	316.13	315.8	317.01	316.19	315.47	316.92	316.37	315.94	317.16	315.93	315.59	315.58	316.84	318.09	315.44	315.86	314.71	316.08	315.7	317.38	316.14	316.58	318.63	316.61	316.76	316.43	315.16	316.03	316.97	317	315.92	315.55	317.69
314.57	313.34	314.31	312.75	313.64	314.3	313.52	314.33	314.34	313.11	314.67	313.86	313.84	314.71	314.39	313.84	316.27	314.02	312.84	313.32	313.32	312.69	315.02	313.88	315.76	312.67	315.04	314.03	314.21	314.21	311.88	314.63	313.15	315.33	314.13	313.29	313	314.99	314.19	314.36	313.72	313.67	314.19	314.08	312.76	315.29	312.87	313.02	315.23	314.6
307.11	307.03	305.68	307.86	307.9	307.44	306.61	305.99	305.43	307.79	307.38	306.57	308.36	305.91	307.05	306.66	306.39	307.4	306.08	307.63	306.3	308.37	304.76	307.89	306.65	306.23	306.55	308.74	308.37	307.38	305.63	304.51	308.08	306.69	308.94	307.4	308.85	308.14	307.61	307	306.76	308.19	306.43	306.83	308.46	306.08	306.77	306.97	307.51	305.61
303.33	304.2	302.18	302.75	303.03	302.72	302.55	303.92	303.09	303.06	303.67	303.98	302.87	303.79	303.45	302.92	302.23	302.2	302.74	302.11	302.33	302.58	302.6	303.45	302.35	303.76	302.19	302.1	301.39	303.26	305.75	303.12	303.28	303.26	302.53	302.62	303.34	303.64	301.49	301.62	303.02	303.27	301.73	302.12	303.3	302.96	303.66	302.67	301.76	302.27
303.72	301.42	302.29	302.81	301.67	301.25	302.89	303.07	301.12	301.66	301.2	302.3	302.84	301.16	302.25	302.04	302.98	300.05	301.8	302.95	302.9	304.63	302.39	302.36	302.84	301.42	302.31	299.87	301	303.17	301.75	303.49	303.72	300.86	300.95	301.82	302.98	301.49	303.61	302.87	301.32	303.71	303.69	303.5	301.43	300.41	302.62	301.68	302.06	303.43
295.4	294.68	293.59	292.05	293.28	295.09	294.16	293.55	295.35	293.29	292.86	295.21	293.43	293.72	293.74	292.12	294.49	293.82	293.08	293.26	292.55	293.47	294.46	294.28	294.43	293.5	293.34	293.93	293.69	292.5	294.58	294.81	293.7	293.28	292.33	294.92	294.24	294.54	293.65	292.84	295.37	293.28	294.99	293.04	293.79	293.83	292.7	292.46	296.01	295.83
327.33	324.61	325.55	325.71	326.1	324.68	325.72	326.13	323.81	324.15	323.16	326.68	327.26	326.08	325.03	326.62	326.96	322.7	324.63	325.09	325.42	325.29	325.16	324.36	323.95	324.67	325.13	327.41	324.01	325.32	325.97	325.92	325.82	325.59	326	326.67	324.24	325.55	324.98	326.09	326.19	325.48	324.62	325.8	324.65	325.22	325.98	326.47	324.06	325.23
316.29	317.27	316.36	318.26	317.69	315.68	318.29	319.05	318.4	318.23	318.78	317.77	318.32	320.06	318.07	317.63	318.53	319.2	319.56	316.58	318.63	319.87	319.31	318.49	320.04	318.54	319.65	316.63	318.42	317.01	318.31	317.97	319.7	317.47	319.98	319.01	319.48	318.18	318.41	319.52	317.8	318.43	319.12	318.09	319.79	320.31	319.31	319.93	318.06	318.14
307.61	307.52	307.64	306.64	308.46	306	307.32	307.57	307.78	307.65	308.82	305.9	306.73	307.76	308.8	308.1	306.63	307.33	307.41	309.31	307.81	307.75	308.32	308.35	308.46	306.59	307.75	307.06	304.94	306.72	307.32	307.55	307.81	307.57	307.23	308.38	305.17	306.17	307.6	306.03	306.77	307.73	308.18	305.92	308.17	307.77	308.77	307.32	307.21	307.95
304.77	306.34	304.67	305.05	304.16	305.35	306.47	305.14	305.71	303.89	306.35	307.35	304.33	304.57	305.52	306.37	304.71	306.84	304.5	305.36	306.17	305.57	304.96	306.1	304.45	306.76	305.75	304.34	304.46	305.22	306.06	306.61	304.55	305.95	305.06	304.19	305.93	305.46	305.49	306.89	305.38	305.36	304.37	307.53	307.04	304.6	305.51	304.03	306.07	304.81
315.19	315.3	314.81	317.72	314.57	316.83	317.48	314.69	315.68	314.42	315.31	317.5	315.79	315.76	316.44	316.1	317.19	316.12	317.06	315.19	316.11	314.81	315.16	315.73	315.33	316.42	317.52	317.67	315.23	315.49	316.26	314.78	315.11	318.56	315.15	316.26	315.36	315.63	315.57	316.49	315.58	316.11	313.82	313.95	317.46	317.09	314.58	316.21	315.93	315.98
303	303.41	307.1	306.21	306.92	305.35	304.28	304.62	305.86	306.99	305.27	304.49	304.69	304.76	303.9	304.85	306.7	303.86	304.95	302.69	304.37	305.48	303.52	304.47	304.58	303.66	304.79	305.63	305.7	305.33	305.02	304.64	306.04	303.63	305.52	304.27	305.77	303.88	305.78	306.79	302.28	303	306.05	305.02	304.91	305.38	306.84	304.52	304.03	305.23
305.73	303.4	304.49	303.27	304.27	305.08	306.94	303.54	304.3	305.38	304.05	304.85	304.63	303.1	304.41	306.26	304.14	303.92	305.59	302.94	305.9	304.71	304.62	304.28	304.14	304.06	303.45	304.25	303.04	304.65	305.06	303.98	304.54	305.06	305.95	304.32	305.59	304.54	303.81	303.91	304.48	305.44	303.5	304.27	305.91	306.09	305.95	303.66	303.77	304.36
313.05	313.13	314.56	313.7	313.79	314.02	313.9	313.56	315.31	315.8	314.15	314.19	314.28	311.99	313.46	314.86	313.73	312.85	314.79	314.58	313.16	313.58	315.42	313.62	314.65	313.65	313.01	313.88	315.08	313.86	313.95	313.81	312.27	313.33	313.76	313.18	313.57	312.69	314.03	314.26	314.08	312.89	314.11	314.9	314.4	315.24	313.74	313.12	313.73	314.52
325.04	327.74	324.38	327.03	325.16	326.39	325.73	326.04	325.22	325.88	325.56	325.36	324.89	325.35	324.37	322.14	324.08	325.68	325.45	325.44	327.17	324.23	325.53	323.83	325.69	325.79	325.52	326.28	325.69	324.58	324.13	324.34	325.26	324.42	325.36	324.19	326.06	325.61	325.81	324.61	324.91	325.74	326.25	326.03	325.77	325.37	325.31	325.08	326.31	324.8
299.58	299.46	300.33	300.41	302.6	298.26	302.29	300.12	300.85	299.69	301.64	299.46	300.47	298.67	300.38	298.59	300.91	300.54	301.15	298.49	300.13	302.35	299.28	299.23	300.57	299.24	301.28	300.72	301.25	300.39	300.53	299.48	299.46	300.09	300.31	298	302.51	301.17	299.62	300.31	302.19	298.39	299.98	299.03	299	300.97	301.89	300.19	300.56	299.71
306.05	309.34	309.82	309.23	309.95	309.16	309.55	307.88	308.5	309	309.62	307.75	308.93	307.67	308.48	309.06	307.38	309.91	308.91	308.63	307.32	309.47	309.07	309.65	310.15	308.57	309.99	308.56	309.14	308.88	308.11	310.3	309.6	309.48	307.67	309.43	309.39	309.03	309.91	308.94	308.98	309.37	308.47	309.81	310.38	308.75	308.22	308.75	309.88	309.41
294.06	294.87	295.18	292.66	295.58	293.73	295.57	293.87	293.32	294.2	295.24	293.45	293.43	294.12	294.21	294.56	294.11	292.79	294.04	293.54	293.5	294.93	292.96	294.27	292.45	294.51	295.68	293.72	294.4	294.9	295.89	293.62	295.96	293.45	292.91	295.29	293.62	295.67	294.03	294.41	293.68	295.4	293.05	295.72	293.54	292.82	293.64	293.03	295.95	293.64
311.82	313.19	311.82	310.99	312.59	312.54	314.97	312.85	314.54	313.04	312.09	311.89	312.16	313.63	311.33	311.74	312	312.83	311.89	311.6	313.12	311.18	313.46	312.09	313.98	313.23	312.74	313.72	312.88	313.16	313.45	313.95	312.7	312.67	312.14	313.22	313.52	312.87	311.89	310.98	311.67	313.55	313.63	312.42	311.25	311.26	312.6	311.95	312.95	312.36
319.58	319.82	318.93	319.08	318.21	317.15	319.8	318.1	318.39	316.42	317.72	316.36	317.56	319.11	318.24	318.19	318.27	317.3	318.37	317.52	317.1	316.82	318.58	318	317.37	318.67	319.8	318.3	316.83	318.84	318.39	320.03	317.13	318.59	319.21	316.5	317.91	318.12	319.12	316.61	318.07	318.27	316.7	317.8	318.37	318.15	316.96	317.44	315.2	317.99
302.02	299.31	303.03	299.53	301.55	304.06	299.08	300.55	301.6	300.09	301.06	301.81	300.95	301.61	302.31	301.36	299.77	301.15	301.32	302.2	300	303.89	300.3	300.69	301.17	301.34	302.31	299.56	300.17	302.15	301.02	301.34	300.55	300.7	301.04	301.85	303.46	301.15	300.18	302.95	301.99	301.56	300.38	301.47	301.95	302.74	299.57	300.95	301.97	301.7
313.44	315.16	312.55	312.4	314.71	313.08	313.12	314.05	315.11	312.96	313.82	314.72	312.16	314.56	314.01	312.68	314.43	314.2	313.31	315.23	314.28	314.48	313.38	312.35	314.26	313.5	313.68	312.96	312.75	314.03	313.71	313.88	314.57	312.39	313.68	313.74	312.9	313.4	314.88	313.53	313.96	312.7	313.45	314.84	312.05	313.41	314.7	312.11	311.22	313.31
314.8	312.93	316.15	314.8	314.24	313.53	315.65	313.54	314.81	317.63	314.04	315.27	313.9	317.15	316.48	312.96	312.94	315.42	313.73	315.33	315.94	315.41	313.76	315.78	314.24	313.41	313.9	316.3	316.34	313.76	314.84	314.14	315.57	315.13	315.65	315.01	313.5	313.75	316.08	314.03	314.65	315.53	314.77	312.48	317.32	316.09	314.53	316.68	315.61	312.47
316.98	316.55	316.2	317.16	317.69	317.39	316.57	318.71	317.7	316.98	317.19	317.49	317.16	318.26	317.95	318.47	316.89	316.77	317.29	316.86	316.23	316.85	317.35	318.45	316.73	317.97	317.15	315.91	316.86	317.37	316.56	315.6	315.05	317.28	317.25	316.66	317.58	317.63	317.62	316.3	317.07	317.12	316.42	317.27	316.65	318.04	316.73	317.72	317.73	318.08
304.64	306.29	303.5	306.96	305.52	306.01	307.14	306.87	305.81	306.74	305.62	305.83	307.38	306.55	307.29	307.43	305.31	305.2	307.05	307.27	305.41	305.65	306.65	307.16	306.1	307.54	307.9	306.73	306.15	306.5	304.86	306.17	306.8	305.69	305.69	305.95	304.76	305.51	305.79	304.89	307.67	305.59	306.43	308.03	306.65	306.27	305.67	306.48	305.45	305.43
304.01	304.5	305.38	306.68	304.48	305.23	306.68	304.48	305.38	303.27	305	305.99	307.49	306.25	305.85	306.09	304.95	304.98	305.55	308.1	305.33	305.49	305.55	306.08	305.31	305.25	305.18	304.53	305.95	304.68	305.43	305.98	304.59	303.82	304.89	304.35	305.22	303.96	305.55	305.14	305	304.9	306.05	303.85	307.44	306.47	305.58	305.69	305.06	303.37
310.4	308.95	309.43	309.72	310.68	307.83	309.53	310.45	309.28	308.27	309.95	310.12	309.84	309.82	309.69	307.34	310.39	310.59	310.39	309.32	309.84	309.89	308.73	308.68	310.49	309.12	308.82	309.02	308.38	310.22	310.35	308.59	308.8	311.34	309.12	309.16	309.74	308.86	308.35	310.77	309.21	310.91	309.26	310.86	309.45	307.18	309.88	308.62	312.77	309.75
295.16	293.98	294.15	295.74	295.79	295.4	293.14	295.39	295.15	296.38	294.95	295.32	294.02	293.84	296.57	294.88	296.19	295.03	295.49	293.62	293.92	293.56	292.47	294.3	293.19	295.95	292.89	295.23	295.34	296.12	293.41	295.65	295.92	294.91	295.25	294.8	295.48	293.11	295.38	295.22	295.62	294.85	295.53	293.85	293.6	294.53	295.01	294.58	295.44	295.37
319	318.16	317.9	320.36	317.33	317.79	319.29	318.72	316.85	317.29	319.89	317.51	318.82	318.45	317.98	317.61	317.54	318.27	318.44	317.01	318.79	318.74	318.95	318.25	317.64	319.05	320.07	316.05	317.57	317.27	317.23	319.02	318.73	319.27	317.76	319.37	319.1	318.15	318.23	317.3	317.08	319.88	319.53	318.54	318.11	317.92	319.25	317.84	315.66	318.49
330.64	327.96	327.77	329.11	328.91	327.7	327.96	327.05	328.33	328.77	327.12	329.57	327.65	329.12	327.78	327.85	329.27	328.44	330.01	329.73	328.61	328.38	328.88	326.1	328.92	329.55	327.47	330.12	328.74	330.46	329.25	327.24	329.34	327.48	328.85	330.47	329.47	330.06	329.24	327.02	328.51	326.91	328.74	328.48	329.8	328.38	327.19	328.31	326.75	328.47
306.18	306.76	305.36	305.96	307.75	305.73	305.18	306.97	306.43	306.77	305.02	305.23	305.41	304.32	306.77	305.93	307.17	305.83	306.71	307.21	306.43	305.66	304.47	307.04	306.74	306.28	305.46	303.77	303.66	306.18	308.16	306.38	306.82	304.65	306.53	304.67	306.16	306.87	305.32	306.18	306.18	307.09	305.76	306.63	305.94	308.12	304.4	306.91	306.33	305.84
325.07	325.83	324.49	325.29	325.24	324.97	323.49	324.01	325.48	324.74	325.08	323.54	324.76	324.15	324.26	325.16	324.38	324.1	325.74	325.32	324.25	323.25	322.3	324.29	325.23	325.02	323.03	324.98	323.71	324.63	324.27	326.21	325.41	325.92	323.17	325.28	325.46	324.84	326.45	324.68	324.07	325.67	326.14	324.08	324.8	325.53	325.38	325.12	326.67	324.46
293.23	292.54	295.25	294.05	293.19	294.41	294.98	295.83	293.97	294.25	292.58	292.46	295.05	294.72	294.83	292.66	294.05	293.65	292.12	292.85	292.68	294.93	294.1	293.52	293.12	295.15	293.44	292.65	293.19	295.21	293.66	292.63	295.32	294.72	294.27	294.74	293.79	292.27	294.7	295.36	293.85	294.01	294.66	292.11	294.16	293.93	293.32	294.82	293.47	295.65
309.66	309.89	309.37	309.3	308.49	310.74	307.33	307.5	308.27	307.28	308.8	308.24	308.7	310.74	309.33	309.83	309.45	308.45	308.75	309.34	308.35	308.95	309.3	309.6	309.7	311.06	309.65	308.18	309.35	309.25	309.74	310.06	307.25	311.56	309.21	307.45	308.06	309.42	309.58	309.36	309.09	308.07	309.63	308.79	309.31	309.46	308.2	308.77	306.76	309.79
305.48	303.95	304.57	305.23	303.88	303.57	302.8	303.36	303.27	304.92	303.92	301.77	303.77	302.77	304.18	302.87	302.59	304.16	301.49	303.9	302.84	303.34	303.13	305.71	304.57	303.03	305.82	303.64	303.93	305.38	303.54	304.24	302.39	304.26	302.7	304.26	301.51	303.86	304.96	304.13	303.78	304.28	304.12	303.33	304.24	302.66	304.25	301.41	305.29	302.38
314.12	314.26	315.24	315.2	315.47	315	314.27	314.34	316.5	313.71	315.04	316.09	315.64	314.46	314.98	316.41	314.1	315.45	316.28	313.64	315.79	315.99	314.53	313.94	314.71	315.62	313.44	314.05	314.68	314.43	314.34	314.65	314.07	315.52	313.21	315.47	315.19	315.32	316.38	314	314.96	314.78	314.82	314.88	315.02	312.78	315.1	316.02	315.11	314.93
296.94	296.05	297.36	295.68	296.26	297.85	297.15	296.65	297.76	295.07	296.22	297.78	297.18	297.46	296.35	296.13	296.06	296.9	295.87	295.83	296.96	297.62	294.23	296.56	299.6	297.18	297.33	296.27	296.37	294.65	294.46	298.31	297.47	297.06	297.7	296.61	297.22	297.54	295.59	298.25	296.62	295.95	296.09	295.68	295.15	296.79	294.94	295.97	297.12	296.41
302.76	303.31	301.17	302.49	302.87	302.9	302.99	301.4	302.61	302.68	304.65	302.72	300.83	304.83	301.05	303.49	302.57	303.47	303.26	302.8	302.85	303.47	303.42	303.75	303.55	304.58	303.54	301.38	302.89	302.4	301.62	303.13	302.71	304.25	301.75	302.88	304.1	303.03	302.84	302.67	304.01	302.29	303.47	301.37	302.7	305.33	303.59	300.59	302.76	304.35
300.28	300.21	300.81	300.39	300.56	300.86	299.24	300.33	299.48	299.54	300.05	299.87	300.16	300.65	298.16	298.78	299	299.85	300.12	297.6	300.9	300.31	300.63	299.97	299.96	300.38	298.9	301.03	298.77	299.46	300.54	298.47	298.89	299.97	299.73	301.01	300.04	301.15	300.13	300.53	300.33	298.77	299.75	300.76	300.37	300.84	300	298.8	301.3	300.17
303.55	304.65	303.48	304.81	303.29	302.8	302.25	304.33	304.14	304.2	304.39	303.01	304.22	301.55	303.67	302.21	302.47	303.41	303.16	302.4	304.65	302.8	303.98	303.04	304.44	303.37	304.6	303.76	301.68	302.46	303.94	304.2	303.26	303.02	302.09	303.18	304.21	303.51	303.15	303.42	303.15	302.61	304.45	300.91	303.87	305.2	302.44	304.89	303.98	305.23
305.3	305.49	305.36	305.37	305.23	306.33	305.77	306.41	307.27	307.68	307.48	306.73	305.16	306.7	307.19	306.93	305.58	306.1	306.79	304.97	307.99	303.58	307.28	305.02	306.16	305.76	304.83	307.07	303.95	307.46	305.73	308.47	306.86	307.26	306.54	306.32	305.14	306.4	307.06	306.23	306.89	306.12	306.05	306.93	306.1	305.27	305.23	305.75	306.36	305.67
317.14	319.38	316.54	316.97	317.48	317.59	318.81	317.07	317.46	317.81	316.73	317.17	317.29	317.58	316.76	317.47	317.48	315.73	317.61	317.27	316.42	316.72	314.07	316.48	316.81	316.83	316.66	316.74	314.98	316.7	317.4	317.63	317.41	319.17	319.06	318.97	315.09	315.79	317.36	317.98	315.81	316.42	316.07	316.27	317.88	317.23	317.34	317.43	317.01	316.75
315.01	313.95	314.65	313.12	313.59	315.26	313.29	314.24	314.15	314.04	313.89	313.59	313.99	315.16	313.72	313.98	313.02	314.91	312.8	311.56	314.28	313.87	314.32	314.75	313.97	311.74	314.96	312.46	312.66	314.59	313.3	313.71	313.23	313.42	313.88	315.41	315.48	313.66	313.06	312.18	314.85	312.63	313.69	313.09	313.28	314.38	315.01	313.05	312.64	314.42
302.59	304.07	303.37	303.73	303.7	304.01	303.17	304.06	302.86	301.54	303.73	303.37	304.03	303.31	303.83	304.17	302.86	303.69	303.75	301.54	304.25	303.26	303.43	304.67	301.16	304.73	303.57	304.63	303.53	302.96	304.38	301.42	303.5	305.48	301.35	302.99	303.42	303.03	303.65	302.09	302	304.58	304.17	303.88	303.22	303.58	304.8	302.77	303.12	303.05
307.83	306.07	306.32	306.25	307.1	306.87	306.95	307.32	307.81	307.19	306.83	307.36	308.29	304.8	307.97	307.63	308.34	307.87	306.43	307.1	306.46	308.51	307.3	306.47	306.51	305.96	307.13	307.2	306.35	307.37	306.84	308.29	308.75	307.05	307.14	306.5	306.77	306.58	306.75	305.71	306.61	307.75	307.13	307.23	307.25	308	308.27	307.52	306.33	307.28
304.64	302.61	302.11	302.87	303.81	305.14	304.27	304.08	302.36	304.84	303.04	303.04	304.46	301.85	302.77	302.47	303.63	301.82	303.59	301.62	302.99	301.92	303.65	301.99	304.5	301.92	303.77	305.44	305.45	303.05	304.91	302.38	303.82	303.28	301.43	302.24	301.9	302.75	303.38	302.55	304.72	304.02	303.14	303.93	301.03	303.62	303.67	303.04	302.24	304.15
311.68	311.59	312.63	311	312.43	312.59	311.65	311.67	312.68	312.62	312.85	311.73	311.57	312.44	312.25	310.75	310.66	310.48	311.58	312.52	311.07	312	313.87	313.63	310.18	309.66	310.8	310.08	309.39	311.54	310.64	310.98	310.5	310.98	309.93	313.01	309.51	310.53	311.48	313.02	312.32	311.24	312.59	311.02	311.34	311.95	312.26	310.45	310.35	312.18
317.11	316.86	318.6	317.32	316.41	318.32	316.6	315	316.19	318.07	317.12	318.05	318.5	318	316.56	316.58	316.5	317.19	317.11	317.76	318.53	318.34	317.2	317.63	317.77	317.3	317.39	315.91	316.7	316.71	317.21	318.58	315.31	318.53	318.02	317.71	316.55	316.09	318.63	317.61	317.01	316.17	319.23	318.92	317.45	318.28	315.77	317.24	316.86	315.29
297.54	296.88	297.55	297.39	298.52	298.58	295.28	298.56	297.78	297.97	297.09	299.34	298.1	296.56	297.53	296.5	298	295.57	296.73	296.73	297.87	297.58	298.16	296.35	296.69	297.97	297.46	296.63	296.56	296.8	298.9	297.29	296.9	295.65	294.64	297.15	296.95	297.38	296.26	296.2	295.59	298.06	298.54	295.83	297.34	296.41	294.67	297.19	298.46	296.43
302.94	302.62	303.86	305.02	304.55	304.11	304.18	303	306.44	304.18	302.75	302.62	304.25	304.68	305.78	304.56	302.41	304.23	304.52	304.89	302.02	302.92	303.72	303.37	304	304.21	304.68	302.93	302.76	304.26	302.84	303.42	303.07	302.75	303.69	302.94	303.45	304.62	304.84	303.57	303.76	304.18	304.04	301.39	303.39	303.97	304	304.46	304.98	303.83
303.75	303.97	304.79	303.87	302.8	304.24	303.81	306.05	303.44	303.47	304.03	304.28	305.15	304.11	304.98	303.95	304.68	304.6	304.87	304.06	303.86	304.9	305.03	305.15	304.77	303.64	304	303.29	304.35	303.18	305.92	303.5	302.11	302.68	305.74	306.45	303.67	304.02	304.22	303.32	302.82	304.72	303.97	304.77	304.8	303.73	302.85	303.95	305.31	304.78
305.3	304.12	303.81	304.92	304.37	302.29	302.67	305.11	303.44	302.76	303.56	302.15	303.11	302.82	303.3	303.22	301.66	302.79	303.91	303.86	303.9	304.08	302.95	302.37	303.66	303.29	303.83	303.04	303.46	302.75	304.33	303.58	302.52	303.72	305.04	305.35	302.78	303.6	302.65	301.9	303.21	303.89	303.15	303.43	303.09	302.59	301.14	300.73	303.67	304.24
314.48	314.78	314.99	315.56	315.14	315.77	315.11	314.46	315.53	315.27	314.83	314.15	315.8	316.66	315.17	315.6	314	315.15	314.33	315.3	315.99	314.66	315.41	316.68	315.21	315.7	311.63	315.2	314.18	314.46	315.84	314.68	315.31	315.49	315.52	315.1	315.92	313.9	315.52	314.83	315.1	315.06	315.78	315.1	313.83	315.45	313.66	314.18	315.36	314.56
307.23	303.85	306.72	306.89	304.95	305.56	307.2	305.38	305.35	305.64	306.77	309.18	304.3	307.43	306.79	305.46	306.52	305.15	307.22	306.61	307.35	308.11	305.6	307.55	308.06	308.16	305.68	306.03	307.64	308.16	306.96	304.35	307	306.93	307.33	305.5	306.97	305.21	306.21	305.7	306.62	305.5	306.86	306.82	308.16	308.45	305.63	303.8	304.97	305.43
297.7	296.19	296.45	296.43	296.76	296.19	297.88	296.51	298.69	296.21	296.79	296.53	297.95	295.98	295.49	295.83	297.83	295.83	296.38	295.46	295.15	296.67	295.76	298.17	298.07	296.44	296.99	296.12	297.49	296.29	296.55	298.24	295.58	297.11	295.25	297.15	296.92	296.6	296.42	296.95	294.82	296.71	295.7	296.21	298.48	297.28	298.31	296.93	297.42	294.16
311.79	313.56	312.03	311.04	312.77	313.34	314.71	314.16	312.49	311.16	311.73	312.88	312.26	313.28	311.59	313.3	312.43	310.83	313.01	311.51	313.25	314.58	313.7	312.48	313.09	312.63	313.19	311.57	313.68	314.36	314.88	315	313.22	312.67	311.52	313.13	314.19	312.56	314.12	313.03	313.15	311.85	312.31	312.69	313.65	312.72	312.78	312.48	313.18	312.58
305.29	305.79	303.78	305.64	305.08	305.02	304.82	304.27	305.02	305.45	304.44	302.85	304.76	305.19	303.68	304.21	304.25	306.07	305.18	305.45	305.51	307.38	305.08	303.23	304.77	304.87	304.56	304.19	303.18	305.83	305.01	304.19	303.8	304.71	303.78	305.5	303.72	304.85	304.97	303.51	305.41	304.69	305.53	303.35	304.67	304.71	303.61	306.86	304.77	306.34
316.1	315.47	316.63	317.14	315.87	318.07	317.61	316.04	318.55	317.47	316.83	318.35	318.99	313.24	317.39	317.78	319.18	318.56	316.49	316.58	317.48	317.8	317.44	315.96	316.25	318.48	317.2	318.18	318.17	317.36	315.85	317.64	316.55	317.5	318.01	317.86	316.91	317.04	317.97	316.14	316.18	317.53	315.52	317.44	316	317.53	317.21	315.93	317.17	317.83
295.71	298.28	296.17	297.71	295.59	296.61	295.39	296.27	296.12	296.58	296.14	296.42	298	296.84	297.99	296.21	295.74	298.36	296.21	296.52	297.72	296.64	295.18	296.49	297.5	296.54	295.72	296.1	297.78	296.61	296.36	297.15	297.05	297.31	297.14	296.75	297.05	294.22	296.09	298.36	297.16	297.71	297.44	297.06	294.51	296.84	297.3	297.4	297.49	295.22
319.19	317.06	317.8	316.24	317.92	317.35	318.16	317.6	319.22	317.41	319.02	318.86	318.2	316.06	319.88	318.77	317.83	317.76	319.62	317.77	320.4	318.15	319.8	318.7	319.38	318.17	317.26	319.24	318.78	319.29	317.92	316.98	318.66	318.5	317.37	317.53	317.47	320.03	319.73	318.64	318.32	317.53	317.96	319.59	317.51	318.7	318.01	317.85	316.83	317.69
325.12	325.46	325.22	325.48	326.6	324.75	324.98	325.38	324.13	324.89	325.74	324.53	324.41	324.92	324.77	327.06	324.95	325.91	327.98	324.58	324.76	325.03	324.79	324.93	325.11	324.63	327.01	324.9	325.04	324.76	323.95	325.22	324.08	325.91	324.53	326.3	324.11	324.5	324.87	327.1	324.59	322.7	325.15	327.55	326.2	324.26	323.65	326.84	324.16	324.57
303.26	303.81	304.28	305.34	305.4	305.83	306.19	304.45	306.07	306.15	304.12	306.79	306.94	306.11	304.35	305.99	304.54	305.08	304.91	303.95	306.03	305.6	305.63	305.96	306.07	305.82	306.33	303.87	304.83	307.25	307.15	304.26	305.94	305.41	304.04	305.79	305.65	304.5	306.04	306.3	304.62	305.37	305.76	304.66	305.13	306.71	305.78	306.63	304.13	304.63
327.81	327.38	326.92	326.98	329.01	328.04	327.15	328.58	327.42	327.52	329.88	328.13	327.82	328.11	327.56	327.02	330.19	328.14	328.3	328.09	329.87	327.88	327.16	325.2	327.02	328.02	328.6	327.62	329.83	326.04	327.17	327.98	324.95	327.42	326.73	328.14	329.54	327.35	327.85	328.87	327.85	327.83	327.87	327.36	327.22	326.6	327.04	327.37	325.78	327.61
320.59	317.86	318.86	318.68	318.93	318.74	319.25	319.66	318.51	318.6	318.35	319.45	318.24	318.55	318.03	319.43	318.96	317.46	319.02	317.9	317.52	317.77	318.47	317.47	317.8	319.23	317.62	318.65	319.19	319.28	318.98	320.13	320.74	319.02	317.74	319.86	319.35	318.36	318.78	317	318.55	317.14	319.63	321.61	316.95	318.28	320.17	319.94	318.56	320.29
301.95	301.64	302.99	301.87	302.86	302.53	302.48	304.56	302.75	301.92	300.59	303.47	302.77	301.66	300.41	302.53	301.89	303.6	302.68	302.21	301.56	301.91	303.08	303.87	304.62	303.7	303.54	302.2	303.02	302.68	302.96	303.41	302.5	303.7	303.86	299.49	302.14	301.66	302.67	304.09	302.02	299.93	301.01	303.58	302.28	302.24	302.63	302.87	304.47	302.12
311.07	311.03	312.86	310.93	312.05	313.19	310.37	311.15	309.94	312.68	311.14	312.04	311.36	311.04	312.57	312.19	311.37	312.12	310.03	311.88	312.41	312.19	311.37	310.96	311.39	310.68	313.41	311.05	311.9	313.43	312.19	310.65	313.18	310.19	311.37	311.12	312.03	314.26	309.66	311.66	310.21	311.99	313.62	311.95	310.3	311.42	311.92	311.11	311.34	310.05
327.41	328.24	328.27	326.38	329.58	327.93	328.58	328.26	328.25	327.95	326.65	327.89	328.29	328.54	327.57	328.06	328.48	329.29	328.16	329.16	326.43	327.45	328.52	329.1	327.85	327.07	329.62	328.16	328.47	328.24	328.09	327.95	326.42	326.02	329.92	324.77	326.69	328.74	326.72	326.7	325.74	328	328.26	329.75	329.96	327.86	329.95	327.36	329.01	329.41
304.87	304.48	302.77	304.38	302.74	305.04	302.93	302.93	301.88	304.14	303.83	305.38	303.14	301.71	305.64	305.4	303.03	304.05	302.05	305.32	303.09	303.39	304.67	303.18	302.27	301.84	303.99	301.87	299.93	303.85	303.34	302.61	301.02	301.17	302.71	301.81	303.69	303.4	303.04	303.51	304.39	303.07	302.37	302.52	303.81	303.02	302.71	304.68	304.53	302.61
329.03	328.61	330.08	327.86	327.62	326.2	326.97	326.85	327.99	328.4	325.63	328.67	326.66	327.81	327.84	325.26	328.57	327.83	327.63	329.25	327.48	326.94	328.34	328.8	326.11	326.98	327.85	327.38	329.55	328.75	328.43	327.85	327.28	325.7	325.84	327.81	327.95	327.53	328.62	326.8	329.13	328.27	326.42	327.32	326.61	325.62	327.58	327.46	326.63	329.53
315.44	317.6	317.24	317.19	316.99	315.39	317.22	317.98	318.52	317.68	317.33	317.09	318.71	319.89	318.36	317.16	318.11	317.27	317.53	318.38	318.33	318.15	318.34	317.37	316.21	316.94	317.91	316.33	317.55	317.38	318.19	318.66	316.25	318.05	316.57	317.01	316.25	318.06	317.17	316.69	318.29	316.45	318.18	316.03	315.25	316.42	317.35	317.94	318.3	316.92
306.18	305.78	305.39	306.37	305.52	304.75	304.13	305.83	303.25	306.81	306.23	305.37	304.2	305.03	305.08	303.57	305.04	305.65	305.32	305.5	304.84	304.8	306.09	304.73	304.84	306.89	306.02	306.19	306.27	305.36	303.66	305.04	306.58	306.8	306.85	306.43	305.98	305.36	306.23	305.47	305.61	306.03	307.37	303.85	306.09	304.17	304.76	305.75	305.83	307.25
319.45	319.76	317.6	318.47	318.88	319.31	317.21	318.97	318.51	319.66	319.66	317.45	318.87	318.5	318.56	317.35	317.34	318.46	318.1	317.73	317.31	317.93	317.67	317.48	319.58	318.7	316.72	316.99	319.21	319.29	318.65	317.72	318.26	319.21	317.65	319.18	318.35	320.12	316.59	317.9	316.71	317.95	317.93	318.59	317.15	318.72	321.05	319.18	320	317.62
314.23	313.23	313.5	312.25	313.29	313.37	313.63	313.14	313.48	310.92	312.34	312.58	314.6	313.9	315.53	312.18	312.69	314.48	311.95	313.22	312.21	312.7	310.79	312.04	313.58	313.29	313.27	313.02	312.08	314.17	312.27	312.73	313.7	312.55	313.15	313.15	312.64	313.2	313.61	313.58	310.66	311.75	313.24	312.76	313.4	313	313.92	314.8	313.66	312.05
300.36	301.27	301.87	303.45	301.18	302.42	303.5	303.1	301.96	301.99	302.07	301.88	303.08	302.21	302.46	301.21	301.91	300.93	301.45	303.63	303.15	302.39	303.07	303.6	303.21	302.42	302.95	303.86	302.13	302.99	301.77	301.68	301.05	303.78	301.8	302.13	302.23	300.97	301.22	302.71	302.16	303.34	302.55	301.51	302.11	302.18	301.92	300.86	300.82	300.87
295.16	294.53	295.24	294.66	294.82	293.96	294.74	296.29	293.4	294.66	296.6	296.14	295.94	294.74	295.02	296.42	294.48	293.58	294.98	294.09	296.89	295.83	294.93	293.13	294.13	293.74	294.41	295.1	294.16	295.36	296.91	294.94	294.5	294.49	295.77	295.88	295.72	295.81	296.4	295.33	293.44	295.11	295.08	295.85	295.77	298.18	293.91	295.29	295.85	295.16
317.36	316.25	314.96	314.92	316.38	315.41	316.34	314.79	316.7	314.94	314.21	317.59	316.31	316.28	314.84	315.86	314.89	315.19	316.23	316.47	315.25	316.94	316.3	316.46	315.06	316.21	317.89	316.02	316.31	315.44	315.35	315.36	313.97	316.72	316.1	316.35	315.65	315.47	315.96	315.78	314.72	315.66	316.21	315.3	315.68	315.92	317.26	315.74	316.3	313.61
315.63	315.53	316.26	315.06	317.06	316.47	315.69	316.17	317.43	315.21	316.03	316.1	316.13	317.41	317.78	316.43	314.91	316.23	315.81	316.53	316.64	315.92	315.71	315.85	315.71	317.59	316.42	314.46	315.37	316.58	316.63	315.47	315.54	316.96	316.55	313.91	316.69	317.32	316.92	316.02	316.67	316.06	315.42	315.79	317.54	316.22	315.36	316.62	315.08	315.35
324.97	323.39	325.16	325.34	325.41	326.04	326.05	327.23	326.02	325.11	325.24	327.49	325.33	324.63	324.05	325.59	325.78	324.7	326.79	325.26	326.11	325.16	325.11	326.64	326.69	326.09	326.87	325.37	324.73	323.78	324.41	324.63	325.17	326.09	325.22	327.28	326.04	325.99	324.4	323.35	325.49	324.65	324.48	325.4	324.68	325.88	324.12	323.5	326.33	325.3
302.9	299.25	301.93	298.7	299.89	299.48	301.95	300.78	298.24	300.36	300.15	299.88	299.16	301.48	297.9	299.36	299.27	299.37	300.42	300.18	298.22	300.41	299.56	299.64	301.33	298.78	299.66	299.49	300.05	299.25	300.18	301.28	298.57	297.96	301.15	298.08	299.95	297.94	301.07	298.99	300.67	300	300.37	301.52	299.43	299.16	300.72	300.07	301.36	299.68
305.05	306.47	305.28	305.93	304.56	305.38	304.86	304.62	305.5	306.47	305.35	304.98	303.98	305.1	304.51	305.53	306.8	303.52	304.03	305.02	303.85	306.41	304.83	305.89	305.66	305.69	305.29	304.25	304.43	303.86	303.67	304.74	303.46	304.25	304.9	304.23	302.76	306.22	305.37	304.82	305.9	304.6	303.69	305.88	305.13	306.9	305.34	304.17	304.35	306.47
302.97	302.92	303.15	300.98	301.83	303.1	301.57	302.72	302.72	302.93	304.05	302.1	302.68	300.88	302.24	303.72	303.41	301.4	302.97	301.19	302.49	303.29	302.25	300.94	300.92	302.19	303.42	301.81	303.33	302.68	303.83	301.03	301.59	303.06	301.56	301.95	303.56	301.26	304.19	302.9	303.08	301.7	303.26	302.06	303.07	301.89	302.03	302.25	302.55	300.25
303.86	302.87	304.01	301.96	302.94	303.8	302.79	303.65	302.84	302.36	303.53	302.49	302.19	302.4	303.5	301.98	303.3	303.43	301.9	303.98	303.53	301.02	302.71	302.28	302.44	303.82	304.04	303.27	302.54	303.56	303.05	302.64	302.26	301.1	302.64	302.12	302	303.17	302.97	301.15	304.81	303.76	301.24	302.97	302.39	300.71	302.93	301.68	303.75	302.32
304.77	304.66	304.09	303.81	303.51	305.89	304.33	307.07	303.88	305.43	306.16	306.11	304.01	305.33	304.86	304.98	305.5	304.69	306.14	304.34	307.74	304.68	305.22	305.7	303.76	304.18	304.46	304.53	305.87	304.3	303.83	305.72	304.28	304.15	303.48	305.18	305.27	305.04	303.68	303.55	305.45	304.64	304.79	307.34	305.83	306.52	305.47	304.52	304.51	303.6
325.15	325.48	324.38	324.23	321.33	325.69	323.27	324.75	324.47	323.74	324.06	324.39	325.55	324.78	325.66	324.58	325.22	325.29	323.42	323.97	326.06	324.02	324.78	324.3	322.49	324.42	325.63	323.06	323.87	324.11	326.35	322.62	325.22	323.84	323.79	325.01	324.83	326.69	324.22	323.58	325.01	323.57	323.77	324.8	326.74	325.01	326.21	325.41	325.18	325.04
301.66	303.44	300.83	302.64	302.11	302.16	302.64	302.13	303.82	303	303.23	303.91	300.47	302.31	303.2	302.79	301.62	302.26	301.3	303.88	303.78	304.75	303.63	302.86	301	303.15	300.72	302.96	302.12	303.01	304.37	302.03	302.72	301.53	304.27	302.64	302.99	301.88	301.01	301.42	302.73	301.77	303.39	300.42	302.57	302.8	302.81	302.15	303.25	303.86
315.65	317.43	316.5	316.64	317.35	315.25	315.76	316.1	316.55	316.77	316.38	316.76	317.45	314.53	314.89	318.41	314.99	317.75	314.92	314.28	314.94	315.98	315.31	314.39	315	313.55	315.44	317.49	315.69	316.75	316.9	316.85	316.09	316.77	317.71	317	315.31	317.94	316.19	316.64	316.35	315.61	317.76	313.86	314.77	316.13	316.68	316.1	315.36	316.9
305.95	305.7	305.35	305.07	304.64	305.84	305.46	305.43	304.69	304	306.16	306.14	305.59	305.43	306.1	304.14	305.05	304.76	305.47	303.28	306.57	304.5	305.44	303.4	305.26	306.16	306.25	304.15	303.74	305.98	304.12	305.55	304.82	303.84	303.08	306.62	303.52	305.59	305.18	304.62	305.43	304.87	305.04	304.32	304.62	304.16	304.66	303.78	306.23	303.03
314.88	314.25	313.24	317.66	316.56	314.73	316.3	316.45	317.41	316.63	315.7	314.92	316.46	315.24	315.33	315.81	314.9	314.64	317.81	315.66	315.43	316.29	315.72	315.21	314.23	315.18	317.72	315.68	314.72	314.93	316.07	314.66	316.2	315.77	315.91	314.23	316.64	313.52	316.49	315.13	314.04	315.13	315.66	315.56	314.77	315.92	316.05	316.13	315.32	315.88
327.69	327.57	327.34	327.74	328.83	326.78	329.15	328.07	326.8	330.6	328.64	328.14	327.84	326.42	328.92	326.58	330.51	327.55	327.2	326.6	330.18	328.01	327.44	327.77	327.73	327.82	327.49	328.34	329.22	328.19	328.2	330.24	327.25	328.87	328.1	328.02	327.77	327.41	327.63	328.41	329.14	327.06	327.11	328.45	327.32	327.82	327.48	329.99	327.19	328.51
303.21	301.43	300.5	302.93	304.23	302.62	301.86	302.71	299.7	303.67	302.72	303.87	301.31	302.57	302.09	301.19	301.79	302.12	304.6	303.08	303.29	303.09	302.74	302.8	302.45	302.96	303.13	302.36	303.08	301.87	304.24	303.65	303.54	301.16	300.3	303.28	302.36	304.33	303.51	304.04	302.54	303.16	302.59	303.29	302.93	302.41	302.96	304.11	305.54	301.42
304.96	303.49	303.14	303.52	302.09	304.46	304.46	304.12	304.48	304.1	302.73	301.89	303.5	305.26	304.13	304.18	304.14	303.42	302.94	305.02	304.62	302.8	303.2	301.79	302.89	302.43	303.44	301.77	302.76	301.95	303.31	305.69	305.54	303.43	302.87	303.15	301.6	303.53	304.06	305.21	304.6	303.2	303.69	303.82	302.6	304.23	302	304.52	303.74	302.29
306.38	306.77	306.8	305.68	306.87	306.63	305.04	306.81	307.14	306.84	307.09	306.2	307.08	307.19	305.32	306.76	306.66	306.73	306.72	307.03	305.42	306.63	307.23	307.66	306.58	305.79	306.42	308.51	304.7	305.94	306.66	307.23	305.9	306.93	307.15	307.99	305.52	308.28	307.82	308.29	306.29	306.79	306.93	306.21	306.3	306.36	307.63	306.84	307.41	307.25
300.09	298.93	299.99	298.49	300.69	300.7	299.04	299.68	298.42	299.68	300.73	300.34	299.07	300.4	299.67	300.28	300.59	299.6	300.2	299.77	300.52	300.23	297.9	301.58	299.52	300.16	299.22	298.95	300.7	299.95	300.32	300.88	301.05	299.68	301.98	301.42	298.74	300.91	301.68	299.31	301.08	299.98	300.65	300.21	301.17	300.04	298.51	299.59	299.91	299.56
302.36	302.06	304	303.01	304.27	303.72	304.38	305.96	302.83	302.4	303.96	305.55	302.95	302.21	303.89	304.83	303.23	302.62	303.06	303.3	304.09	302.81	302.75	303.44	304.8	302.56	303.65	302.67	302.42	304.27	302.12	302.21	305.45	304.1	302.67	303.35	302.23	303.43	303.84	303.16	304.3	304.24	303.46	306.11	301.47	303.46	302.77	304.83	303.82	302.78
297.54	295.21	297.33	296.92	297.23	296.69	296.78	295.68	296.46	297.05	296.93	296.17	297.75	296.52	298.57	297.01	296.26	294.37	296.38	296.65	297.52	296.38	296.97	298.39	296	297.39	297.48	295.78	295.6	296.76	295.66	299.12	297.53	298.01	296.62	297.13	295.16	297.09	295.56	297.31	297.16	297.22	298.6	297	295.82	296.68	297.17	295.5	297.41	296.44
295.87	297.74	295.93	297.35	297.04	297.03	296.34	297.26	294.51	295.91	297.72	294.76	296.48	297.42	295.76	296.88	294.84	296.3	296.78	297.12	297.39	296.91	295.05	296.75	297.5	297.45	299.69	296.55	297.36	296.19	295.41	295.24	298.49	296.47	300.24	298.51	298.82	297.04	295.66	297.68	297.1	297.14	295.07	295.13	297.81	296.8	295.76	296.74	296.29	298.17
313.3	313.77	314.43	312.53	312.19	312.25	315.23	312.36	314.19	312.64	314.49	313.11	313.51	314.94	313.61	313.27	311.8	314.08	313.45	314.06	313.44	313.45	313.87	312.26	313.35	312.74	312.22	314.36	313.52	312.91	313.03	311.11	312	313.15	312.48	311.42	313.23	312.75	312.85	313.95	313.8	313.93	313.71	315.33	313.25	310.14	314	313.61	312.99	311.12
327.32	325.27	328.63	327.2	327.63	328.2	328.77	327.81	328.49	326.44	328.63	328.69	328.51	328.59	328.69	328.92	327.74	328.68	326.72	327.67	327.71	327.64	328.87	326.07	329.98	326.94	326.51	327.64	328.9	328.34	328.2	328.13	329.49	327.55	326.72	327.79	328.43	328.29	328.54	328.04	326.96	327.86	328.48	329.48	327.73	326.81	327.8	326.48	327.99	328.53
304.33	304	304.41	304.06	302.37	302.64	302.63	303.92	302.69	302.82	302.71	304.08	304.17	302.37	303.14	302.21	304.47	303.03	301.83	304.16	303.05	303.19	302.08	304.96	305.4	302.79	302.76	304.51	301.37	303.29	303.41	304.39	303.74	302.9	304.74	305.13	304.74	302.7	303.9	302.71	301.34	302.5	304.43	305.43	303.26	302.83	302.61	304.71	303.9	302.07
304.1	303.7	303.83	304.42	306.19	303.85	303.94	304.6	303.16	304.69	305.49	304.15	305.59	305.94	305.81	305.44	305.78	304.6	305.87	304.83	305.06	304.77	304.36	305.78	304.34	305.53	306.67	305.59	304.57	305.7	304	305.8	306.17	304.99	304.57	304.37	306.46	304.55	304.69	303.95	303.57	304.48	304.39	303.46	304.38	305.18	304.76	306.84	305.1	306.07
314.73	313.73	312.44	312.39	312.9	312.77	313.98	314.27	314.49	313.83	312.76	314.21	313.2	310.44	313.25	313.35	312.11	311.18	312.65	313.91	313.19	314.89	314.01	312.38	312.77	314.28	312.18	313.76	313.69	314.42	313.94	313.6	311.68	312.94	312.93	314.47	312.75	312.33	311.72	312.45	314.21	313.7	313.42	313.32	313.87	311.79	313.11	312.33	312.39	312.77
318.98	317.25	316.63	317.2	318.1	317.32	319.07	317.56	318.84	318.74	318.41	317.32	315.1	317.05	317.44	317.81	318.93	316.9	317.75	317.98	318.01	318.94	318.79	319.06	317.6	319.36	316.57	317.59	318.87	318.06	318.48	318.65	319.98	318.28	317.14	318.83	317.59	318.72	317.41	316.58	319.67	319.79	318.21	317.4	317.59	317.32	318.57	318.84	319.54	316.85
313.45	312.26	311.98	311.35	313.24	313.89	312.8	310.58	311.21	314.6	312.4	312.43	313.69	311.53	312.09	312.56	311.54	312.86	312.98	310.54	313.08	311.73	311.94	310.6	311.09	311.17	310.99	313.27	312.04	309.93	312.3	311.52	312.63	311.44	312.5	312.09	311.44	310.88	314.02	313.32	312.21	314.35	313.13	308.69	310.29	312.56	312.02	313.06	311.18	311.38
317.73	317.97	319.29	315.97	318.5	317.62	318.67	318.59	319.35	318.2	317.45	317.55	319.4	320.58	317.64	318.7	318.05	317.18	318.07	319.52	316.78	318.71	319.04	317.29	318.26	318.69	316.99	318.17	319.7	317.87	319.2	320.12	317.47	319.04	316.53	317.78	317.53	317.96	317.73	317.35	317.74	316.85	319.06	317.83	317.41	317.99	319.86	317.89	318.01	318.5
319.7	317.1	318.54	318.27	318.94	318.37	319.25	315.61	319.87	320.06	319.19	318.56	319.97	319.07	318.1	319.38	317.55	318.3	319.44	318.45	318.34	319.96	318.82	318.12	316.86	319	319.32	319.21	319.53	317.42	317.72	318.23	319.12	317.86	317	319.21	317.03	318.26	317.06	317.27	317.8	318.46	319.4	318.54	321.39	317.87	319.24	319.32	319.95	319.07
313.53	312.76	313.41	313.76	313.38	313.35	313.65	314.03	313.68	311.8	313.08	313.72	313.5	314.15	313.94	313.05	311.83	312.73	313.07	312.3	312.29	312.91	312.98	313.5	313.32	313.18	313.67	312.73	311.93	313.91	313.6	313.48	313.76	313.55	311.41	314.36	311.49	312.35	309.41	313.13	314.42	312.9	312.52	313.68	312.72	315.08	314.03	311.76	313.78	313.39
309.57	310.84	309.71	310.38	309.95	310.15	310.88	310.02	309.19	308.58	311.45	310.65	309.75	310.16	309.26	308.73	309.5	311.12	310.51	310.01	309.12	308.72	309.38	309.22	309.92	308.55	309.17	308.92	310.1	308.26	310.77	310.72	309.15	309.07	310.96	311.84	311.71	309.35	309.3	310.26	309.46	310.11	310.29	308.89	311.96	310.34	309.97	309.47	310.34	310.29
306.72	308.51	305.81	307.86	305.16	306.57	306.48	307.3	305.26	307.03	306.08	306.47	308.09	307.69	304.95	306.87	307.33	307.82	306.21	305.29	305.76	307.07	306.9	306.51	307.4	306.23	307.74	305.37	305.7	305.82	306	304.99	307.27	304.55	306.82	307.65	307.26	306.56	307.49	305.2	306.1	306.7	307.5	305.16	306.78	306.1	305.92	307.31	307.25	305.44
310.97	311.07	311.25	307.97	312.91	312.25	309.66	310.63	310.95	312.15	309.98	310.16	310.48	310.6	311.36	311.58	311.1	312.18	311.14	311.25	311.09	310.73	309.15	311.01	312.77	311.58	309.98	311.56	308.98	310.24	310.43	311.5	311.54	311.99	312.55	310.67	310.72	309.13	310.42	310.64	310.11	310.59	309.95	309.69	311.62	311.17	310.05	310.22	308.49	312.09
302.66	304.92	302.49	302.71	301.09	304.4	303.42	303.53	303.92	304.61	301.41	303.31	302.29	303.81	303.83	304	305.51	304.35	305.56	302.39	301.24	302.93	303.62	302.74	302.67	305.92	304.39	303.63	302.11	304.04	303.06	303.6	303.99	304.26	302.12	302.78	305.55	302.4	304.74	304.1	302.41	304.6	302.75	303.41	304.38	304.5	303.59	302.24	302.99	304.33
313.08	315.36	315.32	314.72	313.69	312.74	313.91	312.17	314.81	313.71	312.71	313.63	313.64	315.93	313.45	314.4	313.04	314.16	314.41	314.05	312.67	313.29	314.07	313.14	313.14	314.21	312.97	313.19	312.9	314.11	312.53	313.47	313.42	312.81	313.52	312.91	312.86	315.63	314.48	312.22	314.06	313.88	313.8	312.22	314.02	313.7	311.12	313.79	312.85	314.06
319.52	317.81	317.84	317.31	319.13	318.6	317.24	318.25	316.06	316.75	315.79	315.19	318.3	318	316.6	319.4	317.41	315.74	316.31	317.47	317.18	318	316.59	316.27	317.7	317.7	317.71	318.09	317.52	318.11	316.98	317.13	316.89	318.94	317.46	316.42	317.24	317.05	315.92	315.68	319.24	316.8	318.27	318.14	317.81	316.55	317.25	316.9	317.52	317.8
312.53	310.89	312.6	313	312.62	312.65	315.63	313.14	312.82	312.67	313.01	313.44	313.48	313.76	313.13	311.16	313.11	312.8	312.07	314.25	312.62	313.41	313.21	312.83	312.88	313.47	311.02	313.23	312.62	311.89	312.18	312.8	311.69	314.43	311.97	312.13	312.6	311.96	313.07	313.16	312.43	314.8	313.77	312.61	312.31	312.01	312.22	312.17	312.77	313.57
302.22	305.69	304.38	304.3	304.73	304.61	304.7	304.78	304.75	303.47	302.67	304.53	306.02	303.09	302.94	306.23	304.63	304.54	304.3	303.16	304.94	305.21	303.17	304.98	302.24	303.46	302.92	302.11	304.71	305.11	305.64	303.97	303.22	304.05	304.21	305.26	306.34	304.48	304.64	305.54	305.17	305.18	304.29	302.94	304.26	305.06	305.05	305.25	303.92	306.41
316.54	317.15	314.6	316.53	316.96	318.19	318.21	314.97	315.32	316.22	318.93	315.48	316.78	316.7	317	315.43	318.17	315.98	315.6	316.61	316.42	317.29	317.69	313.95	315.31	315.94	318.23	315.88	317.94	316.72	316.8	315.35	317.09	316.53	317.08	316.18	317.38	316.04	316.1	317.04	316.31	315.87	316.75	316.74	317.3	315.54	316.33	315.65	317.3	318.83
313.89	314.28	314.14	315.3	313.91	314.53	312.59	313.97	313.13	313.61	312.15	315.19	314.05	315.34	313.23	315.12	313.75	312.6	314.26	313.73	313.38	313.88	313.29	314.99	313.94	315.68	313.48	311.86	314.22	314.22	315.15	311.47	314.29	314.62	314.09	314.06	314.35	314.29	314.06	314.96	315.76	314.96	313.84	314.5	314.63	314.5	314.46	312.73	315.16	313.85
293.25	293.13	293.56	293.85	294.08	292.43	295.24	293.66	295.47	293.4	294.3	293.66	294.05	293.64	294.73	293.76	293.21	293.28	293.66	293.3	293.85	293.57	295.05	294.29	292.12	294.72	291.14	292.89	294.89	295.41	294.32	291.98	295.18	294.84	294.57	293.86	293.31	295.47	293.58	293.41	294.39	293.94	294.04	294.75	294.31	294.73	294.31	293.7	294.63	293.07
309.27	307.13	307.77	306.75	308.92	308.78	309.31	306.48	309.18	309.03	307.83	307.69	309.23	308.76	306.92	308.8	309	307.98	308.59	309.87	309.04	308.12	308.55	309.33	308.96	308.28	308.05	308.8	309.21	307.99	307.04	308.67	308.52	308.06	310.49	309.51	310.41	307.84	308.06	308.94	309.26	311.57	309.44	308.96	310.18	309.32	308.73	310.12	309.03	309.52
310.93	309.13	308.48	309.35	307.49	309.06	309.45	308.37	309.15	308.87	309.01	309.74	309.75	308.18	309.07	308.69	308.09	307.42	309.13	308.38	308.74	309.62	309.02	308.03	305.39	307.55	310.74	308.9	308.82	309.01	309.95	308.75	307.56	310.29	310.04	309.05	308.99	308.43	308.32	308.07	309.19	309.36	308.48	308.52	308.28	307.39	308.52	307.56	309.73	308.31
298.15	296.35	297.35	297.39	295.43	297.52	295.31	297.35	295.62	297.11	297.27	298.31	296.46	296.85	297.38	298.04	295.95	297.96	299.51	298.13	295.89	297.04	297.82	297.51	295.85	295.7	298.26	298.08	296.72	297.81	298.84	296.02	298.23	299.65	297.13	296.49	298.21	296.64	295.89	296.55	295.98	297.33	296.5	295.46	297.03	296.58	298.98	295.68	296.11	294.54
302.46	301.17	302.42	301.63	303.95	302.81	303.43	302.17	303.82	305.8	302	304.07	303.48	302.64	303.34	303.37	301.99	302.93	303.2	302.24	301.41	301.99	303.51	301.63	301.42	303.27	303.75	303.18	303.26	301.43	303.87	302.48	302.35	303.61	304.54	303.18	299.8	301.07	303.73	301.67	303.43	300.6	303.92	301.59	302.51	302.32	303.06	303.57	302.55	302.31
303.73	303.65	301.73	302.16	302.82	304.53	303.22	302.23	300.06	303.25	302.83	302.83	303.89	302.86	304.17	303.32	304.18	302.34	303.01	301.75	301.98	302.88	303.51	303.32	303.04	302.65	302.99	303.65	302.34	303.88	303.69	302.2	304	302.85	302.19	300.81	301.47	301.64	304.54	303.91	304.98	303.65	302.89	304.18	303.65	302.84	302.28	301.3	302.2	301.86
311.55	312.94	313.18	314.33	311.77	311.8	312.24	313.02	314.07	313.45	313.79	314.68	313.06	311.65	313.84	313.01	311.75	313.5	312.09	311.34	314.77	314.24	312.67	313.41	313.68	313.34	313.31	314.38	312.7	313.04	312.91	312.71	313.8	312.97	313.26	312.12	313.65	313.47	312.27	312.65	313.31	315.63	312.89	313.21	313.26	312.88	312.62	315.42	313.67	314.4
320.25	317.63	317.75	317.35	319.87	318.69	317.61	318.93	318.77	318.02	316.96	318.4	318.17	319.94	317.72	318.36	318.2	317	317.14	315.86	317.64	318.66	319.2	318.47	318.78	319.74	317.57	316.78	319.67	318.26	319.68	318.85	317.57	318.76	318.65	318.1	318.03	319.13	317.24	318.93	318.96	319.71	317.91	318.87	320.09	317.18	318.52	319.81	319.25	319.07
315.53	315.21	313.75	313.87	314.8	313.83	314.51	313.94	314.06	314.14	315.78	315.7	315.99	313.46	313.72	314.29	315.7	316.9	313.83	315.59	315.14	316.21	315.34	317.4	315.69	315.23	313.49	314.31	313.84	315.41	316.38	314.44	315.55	314.23	315.88	314.23	312.82	314.97	316.02	315.39	315.72	313.23	317.85	315.12	315.04	314.14	316.04	316.07	314.68	314.01
307.06	305.37	306.4	308.98	307.25	307.66	308.18	308.62	307.06	309.07	306.9	308.33	308.16	306.51	308.06	306.26	307.89	305.23	307.23	309.07	306.55	306.66	306.32	307.29	308.94	307.74	307.63	307.82	307.01	306.75	304.87	307.29	305.91	306.84	306.67	307.97	307.35	306.79	308.75	307.57	306.43	306.67	307.41	308.61	306.61	306.44	306.83	306.56	307.8	308.36
320.01	317.23	318.25	319.36	318.21	318.22	316.48	316.76	318.63	317.77	318.27	319.36	318.58	318.19	317	318.03	320.08	318.15	317.37	317.09	319.69	317.75	318.31	318.14	318.32	319.39	318.5	319.2	319.75	317.94	318.49	318.02	319.28	318.29	315.79	317.58	317.46	319.39	317.2	318.26	318.52	318.1	316.31	316.83	316.6	317.52	316.72	317.15	316.25	316.92
327.58	326.28	328.53	327.32	328.3	327.45	327.35	327.21	327.35	327.36	326.33	326.95	327.08	328.75	326.07	328.82	328.2	327.59	327.1	327.57	327	328.08	328.05	326.77	326.84	327.18	329.2	327.23	328.9	328.28	328.2	328.42	326.45	326.84	327.93	325.81	326.47	327.38	327.79	328.43	326.88	329.26	328.36	328.79	327.67	326.13	328.35	327.61	328.01	328
294.29	294.08	293.09	293.84	292.64	294.85	293.99	294.62	295.82	294.02	296.05	293.97	295.27	293.4	295.06	296.21	292.85	292.85	292.4	294.8	293.49	294.09	293.81	294.64	293.6	295.71	293.5	294.5	292.73	295.24	294.37	295.24	293.48	294.49	295.92	294.11	295.4	294.24	293.52	293.76	292.92	294.48	294.09	292.02	295.71	294.66	292.73	293.3	292.87	293.71
316.88	315.73	316.37	318.22	317.26	316.49	315.63	316.91	317.07	317.06	316.49	316.11	316.47	315.63	316.79	318.09	317.86	316.35	315.5	316.44	314.22	314.62	316.97	315.74	315.83	316.55	316.44	316.74	317.41	315.5	316.76	316.57	315.4	316.41	316.28	316.2	318.46	318.32	318.13	316.62	315.85	314.88	317.12	315.32	316.38	315.34	319.33	315.48	318	316.76
305.97	305.15	305.38	305.92	306.87	307.24	305.35	304.76	305.62	305.82	305.99	306.93	305.76	304.81	306.17	305.03	306.12	305.42	305.89	303.13	305.59	304.95	302.68	306.06	303.28	306.48	304.77	306.02	306.73	304.3	305.6	306.53	307.95	304.43	305.36	304.44	306.99	303.59	304.76	305.39	304.79	305.63	303.62	305.15	305.54	307.73	305.72	306.51	305.3	305.7
318.54	319.06	319.53	320.63	318.84	319.56	318.14	317.74	318.12	318.93	319.14	318.56	319.55	319.36	317.41	318.48	318.07	319.52	317.31	317.47	318.43	318.89	318.12	318.24	317.88	318.75	317.67	317.43	318.42	318.59	317.74	319.97	318.63	317.6	318.66	316.75	317.06	318.36	319.04	318.27	319.01	319.52	318.01	317.71	318.34	319.5	317.47	317.82	319.85	318.56
302.26	302.94	302.63	304.93	304.32	303.72	305.33	302.43	304.28	304.21	304.27	303.49	303.22	303.12	303.58	302.3	305.11	303.72	303.84	305.29	302.57	304.8	304.52	305.21	302.16	303.75	302.4	304.51	304.02	303.53	304.04	302.59	302.19	301.65	303.53	303.82	302.21	303.33	303.19	305.14	303.79	304.54	303.13	302.62	303.07	302.96	302.52	304.88	301.87	302.68
293.44	292.77	293	294.31	292.95	294.52	292.01	295.69	294.03	294.08	296.07	294.17	294.74	293.69	294.33	294.65	294.95	295.36	294.53	294.07	293.01	294.33	292.41	293.58	295.05	293.94	295.95	295.02	293.35	291.57	294.64	295.88	293.83	294.28	293.81	293.12	294.27	294.38	295.11	294.03	293.76	293.49	294.64	294.52	295.04	294.25	293.28	293.2	294.69	290.91
312.57	310.4	312.71	311.57	309.25	309.95	310.69	313.05	312.04	310.96	310.3	310.52	309.62	311.13	312.18	310.14	311.18	310.31	311.06	310.67	311.74	310.33	311.1	310.5	310.6	311.25	309.61	310.89	311.25	309.92	312.51	312.43	310.01	309.21	309.98	309.85	310.54	311.11	312.53	309.98	310.39	310.8	312.71	311.11	309.15	309.52	311.41	309.51	312.58	311.11
306.4	307.02	307.02	306.45	306.89	305.58	304.22	305.99	306.42	306.44	306.82	305.55	306.2	306.22	305.42	308.88	305.34	306.39	305.68	305.36	305.23	305.73	306.47	309.41	305.32	307.63	305.32	306.61	306.15	305.78	306.51	305.36	305.89	308	307.59	306.1	305.18	306.35	303.97	305.05	305.69	305.66	306.31	307.4	306.05	305.19	306.93	306.07	304.74	306.57
303.07	304.33	303.45	303.38	303.56	305.15	304.51	304.78	303.61	302.57	303.26	304.31	303.09	304.14	302.09	302.73	303.62	303.09	302.59	302.07	302.82	303.48	303.64	303.97	301.76	302.86	303.94	303.05	302.98	302.39	303.33	302.09	302.98	304.28	303.49	301.68	302.83	303.28	302.86	304.82	301.72	303.91	304.13	302.48	303.83	303.2	303.61	304.06	304.2	303.2
296.22	299.12	295.12	295.84	296.03	294.97	297.06	295.88	296.78	297.96	295.86	296.74	297.46	297.09	297.69	295.6	294.97	296.4	298.44	297.56	296.87	296.38	295.51	296.91	296.7	298.25	297.14	296.38	294.91	296.05	296.7	296.68	296.46	298	298.8	297.29	295.29	296.36	298.92	295.88	298.15	296.09	296.61	297.2	297.2	294.52	296.19	295.22	297.69	296.16
327.14	328.76	328.68	329.2	327.69	329.36	328.39	326.89	327.08	325.31	327.02	327.78	327.62	328.96	327.86	328.12	328.58	326.72	326.75	327.28	327.96	327.96	328.09	326.76	327.11	328.32	328.99	326.69	328.06	327.36	327.44	327.32	329.14	327.59	328.57	327.03	326.9	327.99	329.01	325.44	327.86	329.76	329.38	328.52	327.77	327.38	327.53	328.75	326.89	328.23
301.98	302.46	303.96	302.66	302.09	301.23	302.52	303.6	302.24	303.18	303.29	302.95	302.71	303.26	303.88	302.86	301.4	304.66	303.87	302.3	302.2	301.92	303.8	302.33	300.67	302.76	304.8	303.59	303	304.13	301.49	303.93	303.76	300.78	302.25	303.35	302.9	303.25	301.46	302.5	301.89	303.24	302.93	303.84	302.88	302.3	304.3	303.62	303.57	305.47
317.97	318.77	318.32	316.96	319.43	318.81	319.16	317.75	318.68	319.35	318.53	318.95	319.85	317.6	318.64	318.81	319.8	318.09	319.28	319.6	318.85	318.37	319.51	319	319.03	318.08	317.48	317.83	317.4	317.83	317.95	317.96	319.61	319.96	319.04	317.76	319.42	318.13	318.64	318.54	317.07	318.94	318.24	318.09	318.04	317.58	320.56	319.14	319.56	318.27
313.72	314.08	314.52	314.82	313.67	313.72	313.46	311.9	313.75	315.02	313.95	313.58	314.55	312.47	313.17	313.32	314.95	314.61	313.38	314.22	314.16	315.34	311.21	313.63	315.39	311.7	317.41	313.63	314.4	315.34	315.27	313.71	313.87	314.5	312.18	314.05	315.13	315.56	315.26	315.13	313.24	314.59	314.8	313.19	316.78	313.01	313.91	314.97	313.08	314.01
314.99	312.03	312.55	311.88	313.03	312.25	312.85	312.14	313.52	312.1	312.62	313.24	313.24	312.85	312.93	313.7	312.73	314.57	312.47	313.07	315.01	314.69	314.03	314.57	313.88	313.28	313.56	311.56	313.69	312.1	313.04	313.67	314.55	313.15	312.57	311.43	310.95	311.82	312.73	312.85	314.02	314	315.29	313.34	314.05	312.36	313.06	313.56	313.12	313.76
306.12	305.34	305.46	304.47	306.05	308.39	305.87	306.33	304.95	306.05	304.51	304.51	305.49	305.24	306.15	305.38	306.39	305.74	307.32	306.73	306.78	305.4	305.9	306.04	305.75	305.86	307.21	305.54	307.82	305.22	307.23	305.31	305.38	306.43	305.66	304.08	305.96	306.57	304.76	304.64	306.08	305.89	305.04	305.48	304.1	307.4	307.49	307.37	307.69	304.77
313.39	313.21	313.34	312.54	316.35	312.85	312.69	312.91	313.91	315.6	312.38	314.25	314.19	312.42	314.13	313.51	312.69	311.72	311.75	313.47	313.74	311.11	312.25	313.16	311.98	313.78	314.44	313.37	313.28	311.8	313.79	312.57	314.2	311.63	313.35	313.8	312.76	314.04	314.92	313.75	312.95	313.12	312.67	313.31	313.26	313.59	313.79	313.69	312.84	312.08
305.81	304.31	304.12	305.1	305.83	304.56	305.9	304.2	306.67	304.89	306.31	305.15	306.1	305.82	305.8	305.39	307.88	305.28	304.87	306.83	305.04	308.3	306.83	306.63	305.57	304.89	304.19	305.43	305.68	307.59	307.4	307.3	305.38	305.82	306.3	304.38	304.57	305.76	305.81	303.68	305.21	304.12	304.86	307.55	306.46	305.36	306.4	304.96	308.97	304.78
326.59	330.01	326.85	326.67	328.86	328.18	328.13	328.02	327.95	327.25	329.17	327.91	325.37	327.08	327.34	327.45	327.4	328.76	326.29	326.98	327.86	327.5	327.82	327.32	328.18	328.29	326.38	328.15	326.6	326.48	325.99	326.24	327.83	327.32	326.09	327.34	327.74	329.02	327.97	327.45	326.34	328.03	326.5	326.44	327.35	327.29	327.39	327.95	328.36	328.17
311.37	312.13	310.77	311.81	310.82	310.04	312.7	311.84	309.24	312.51	311.12	308.94	311.5	311.61	310.55	310.89	310.46	310.99	310.72	311.73	309.63	309.04	311.22	310.94	311.98	312.12	311.43	310.62	310.31	311.1	310.91	312.22	312.28	309.55	311.2	310.77	312.82	312.12	311.74	309.86	310.78	311.69	309.03	308.64	311	310.48	310.99	310.24	312.62	310.01
303.72	303.43	303.45	303.21	303.12	304.36	304.08	302.36	302.79	302.97	302.47	304.14	303.3	300.53	302.77	306.02	303.54	302.38	302.09	302.64	303.96	304.07	302.24	304.57	301.87	302.57	302.15	302.46	303.48	301.66	304.6	304.1	301.89	300.62	303.83	301.92	302.28	302.71	301.33	302.61	303.53	303.56	301.96	303.61	301.74	302.6	301.59	302.49	303.9	303.16
313.59	314.74	316.77	314.95	315.27	313.74	315.44	315.93	316.6	314.57	315.52	314.72	314.41	313.39	315.4	314.12	315.79	315.02	315.42	314.47	315.25	315.38	315.74	313.89	315.92	315.71	314.76	313.9	313.09	314.69	315.75	315.21	315.26	313.42	315.29	314.08	314.17	311.95	315.52	315.61	315.18	312.87	315.33	315.28	315.92	315.17	314.27	315.18	314.37	314.53
296.69	297.25	295.45	295.57	293.72	293.97	294.38	297.27	295.37	296.36	293.53	294.13	295.62	293.66	294.92	295.63	296.07	295.52	294.55	295.44	294.73	294.94	295.45	297.73	296.53	296.77	296.68	295.26	294.23	293.3	294.24	295.52	295.66	295.32	293.89	295.57	294.92	295.14	295.03	291.95	294.78	295.98	294.63	293.04	295.3	297.03	297.23	294.28	294.76	295.44
313.56	312.82	314.02	313.2	313.83	313.11	312.31	310.38	312.13	313.05	313.95	312.12	314.1	313.54	313.6	311.72	314	313.23	313.45	313.36	313.02	313.02	314.16	312.41	313.19	313.23	313.88	312.41	313.77	313.9	313.91	313.66	313.79	313.18	316.36	313.52	311.78	312.98	314.13	311.97	313.48	313.54	315.27	314.59	311.94	312.74	314.13	313.13	312.03	313.6
319.93	319.94	319.11	321.4	319.71	319.76	318.9	319.9	319.15	320.98	318.54	319.62	317.87	318.73	318.54	318.33	320.26	320.52	317.49	319.5	318.01	320.74	317.41	319.65	320.57	316.76	319.99	322.55	318.32	317.93	318.79	318.51	319.37	319.59	318.9	318.04	318.97	318.88	318.27	318.98	318.79	318.69	318.93	320.71	319.61	319.79	319.56	320.35	319.94	319.08
308.09	309.44	306.94	306.72	307.51	306.4	307.26	306.31	306.53	306.59	305.95	304.74	306.68	306.04	306.54	306.23	304.63	306.98	307	305.71	306.63	307.14	307.52	306.37	307.39	307.45	308.04	307.18	307.46	305.97	306.27	306.76	307.41	305.28	307.4	305.91	305.99	308.13	308.49	307.53	306.07	306.73	305.36	306.71	307.33	305.58	306.73	307.78	307.22	307.3
298.82	300.62	302.28	298.47	299.79	299.27	300.44	299.49	298.48	297.87	300.17	302.22	300.76	300.55	300.59	299.32	298.97	299.51	300	299.2	300.96	299.7	300.82	301.6	300.39	299.65	301.34	301.75	300.45	299.72	301.65	299.66	300.22	299.22	300.19	299.79	299.81	300.44	299.98	300.58	300.04	298.55	299.5	301.02	299.12	302.44	300.08	298.89	299.43	299.6
313.71	314.54	313.4	315.67	313.33	313.57	313.63	314.64	313.47	314.75	313.29	314.87	314.69	315.25	315.04	312.75	314.14	313.53	314	315.49	315.27	315.04	314.34	312.96	314.69	313.38	312.02	315.21	314.25	313.04	312.53	315.53	312.65	314.99	314.42	315.83	314.8	313.47	312.68	315.15	314.24	312.63	313.12	313.87	314.82	314.56	314.34	314.58	313.73	315.05
296.1	295.18	297.94	296.13	297.88	297.31	297.78	296.46	297	296.69	297.44	298.29	296.03	295.52	295.03	297.11	295.9	296.66	295.78	296.04	296.85	299.23	298.3	294.78	295.65	298.63	299.18	296.4	296.73	297.67	297.16	298.04	295.64	298.44	296.36	296.47	297.43	298.82	297.38	295.5	295.88	297.1	298.05	296.68	295.1	297.82	297.36	298.52	297.1	297.42
307.98	309.25	308.26	307.72	308.61	308.42	309.79	307.98	308.78	309.09	308.12	307.88	310.2	308.37	308.75	309.1	309.28	310.15	309.17	308.41	308.86	308.78	308.58	305.83	309.11	309.33	310.04	310.11	307.68	309.35	309.29	307.42	308.84	307.47	308.26	307.67	309.15	309.08	308.07	307.6	308.86	310.82	309.2	309.63	309.63	310.53	307.04	308.77	310.8	306.88
301.09	301.69	303.01	302.07	301.32	302.85	302.36	302.95	303	303.23	303.28	302.92	301.43	302.42	303.34	301.56	303	301	302.89	300.89	302.56	300.39	303.15	302.31	303.3	303.8	305.47	303.92	302.9	304.89	303.66	302.08	302.1	302.13	301.53	301.49	301.9	303.23	303.46	302.98	301.62	302.75	303.1	302.87	302.77	304.02	303.91	302.75	303.21	301.92
311.82	312.57	311.88	312.39	312.42	314.08	313.52	313.03	311.46	313.71	312.48	313.47	314.6	313.35	314.27	314.07	312.92	311.92	313.53	312.77	312.94	310.72	314.26	313.38	312.89	313.19	311.85	313.81	312.54	313.74	313.48	312.47	314.75	310.27	314.24	312.81	311.25	312.81	312.14	312.87	314.26	312.51	313.19	310.7	312.26	312.92	312.84	314.21	313.13	313.78
295.76	294.47	294.07	295.82	294.06	294.24	295.86	295.81	295.75	294.37	297	296.31	295.5	293.77	294.54	294.53	293.78	295.67	295.63	293.27	296.35	295.36	295.68	295.94	293.91	295.74	294.54	294.86	294.62	295.37	296.61	296.01	294.94	294.86	297.05	297.02	294.35	296.08	295.96	295.6	294.49	297.02	295.29	296.36	295.14	294.4	295.46	295.99	296.52	294.77
302.95	303.12	303.87	304.94	301.75	303.57	303.64	300.58	302.64	302.79	304.11	303.65	303.16	303.45	304.17	303	303.39	303.38	301.86	301.6	303.48	302.8	302.32	304.4	303.5	303.46	302.29	304.15	304.33	303.89	302.34	302.72	303.53	303.25	304.51	302.14	302.59	304.08	302.56	302.93	302.06	302.02	301.71	301.22	300.74	302.63	303.01	302.43	302.98	303.24
294.2	294.84	293.14	293.66	295.05	294.64	292.96	294.63	295.37	294.25	293.54	294.83	293.85	294.96	293.79	292.78	293.03	294.53	292.56	291.87	293.68	292.94	296.62	294.36	295.75	294.22	294.06	294.14	294.11	294.25	294.56	294.8	295.13	293.31	294.01	294.11	292.19	295.01	294.67	293.9	296.2	293.34	291.89	294.57	293.69	292.96	292.58	292.1	292.37	295.02
305.03	301.98	303.53	303.46	304.19	301.47	305.24	302.1	303.38	303.72	305.23	304.86	302.29	303.7	304.06	303.38	302.61	303.27	301.49	302.77	303.17	303.9	301.19	301.54	303.17	303.61	302.93	302.48	303.57	304.35	305.92	303.45	303.27	302.43	303.98	303.92	304.06	304.09	302.46	303.46	303.76	302.19	303.87	303.55	302.57	302.19	301.5	303.26	300.75	302.69
293.27	293.95	294.79	295.59	294.59	293.95	296.3	295.77	292.79	295.56	294.93	296.24	295.4	295.47	294.96	294.44	295.06	294.09	295.12	295.85	296.69	295.78	295.25	293.37	293.67	296.55	296.22	295.28	295.39	294.52	294.41	295.79	295.59	294.82	294.62	297.97	294.99	295.28	294.03	294.12	293.73	295.52	295.45	295.27	295.24	294.22	294.69	293.19	295.34	292.74
312.43	312.66	313.2	314.23	316.03	315.08	313.5	313.73	313.55	311.55	312.08	313.06	313.75	314.43	316.23	312.46	312.69	314.11	313.22	315.36	313.41	314.43	314.98	313.2	312.75	313.89	313.15	316	312.73	314.8	313.48	314.34	312.85	313.26	315.4	314.17	313.14	314.25	312.77	314.12	313.46	311.78	315.04	312.41	313.93	314.56	313.84	313.32	314.27	312.96
302.86	303.75	302.98	303.89	304.51	302.68	305.19	303.87	304.4	301.59	303.85	303.21	301.75	305.56	303.63	304.02	304.14	302.81	302.52	305.51	304.02	302.34	305.25	304.13	304.22	302.63	303.1	305.16	303.53	304.26	302.53	302.86	303.92	303.34	302.96	302.33	302.71	303.5	304.77	304	304.61	304.79	301.92	303.49	304.11	303.49	304.29	304.1	303.51	304.71
316.03	312.76	314.58	313.94	315.4	314.86	315.47	313.34	315.74	313.15	313.91	315.68	315.12	314.47	312.9	316.49	314.41	316.75	313.54	313.88	314.28	313.26	315.34	312.58	315.94	315.4	314.49	314.31	316.34	315.28	315.9	314.92	315.6	312.97	316.51	314.69	314.82	314.81	314.77	313.71	314.43	316.72	314.92	315.13	312.94	318.02	315.95	315.15	315.19	313.89
317.63	317.98	316.27	316.12	315.81	318.82	316.83	315.79	317.24	317.68	317.91	316.2	316.8	317.38	317.44	317.04	317.48	317.07	317.95	317.88	317.57	317.16	318.19	317.34	317.94	316.86	316.84	318.39	317.92	316.22	318	317	316.74	317	316.63	315.54	318.11	316.07	315.23	317.73	317.55	318.43	317.31	318.58	319.4	318.34	317.36	318.5	317.56	317.05
295.79	293.48	294.44	292.8	294.92	295.13	293.17	294.35	295.76	294.4	293.53	295.06	295.17	294.64	294.07	294.05	293.75	295.39	294.1	292.78	294.74	293.74	294.83	295.17	294.75	294.27	295.8	294.22	295.21	295.8	294.34	294.8	295.62	295.35	296.13	295.66	294.57	294.25	295.99	295.25	295.81	295.57	293.83	294.58	296.66	295.07	294.83	294.8	295.19	296.3
313.51	314.44	313.16	314.89	314.01	312.58	314.14	313.52	314.94	313.63	313.09	313.1	313.3	314.69	313.27	314.04	314.96	313.39	312.61	315.11	315.24	314.73	314.43	313.25	314.1	313.75	315.34	312.44	314.06	315	313.25	312.68	312.52	312.12	316.25	314.66	313.09	314.54	314.71	314.52	313.49	313.97	313.29	313.73	313.31	312.62	312.56	312.11	313.4	314.26
303.35	301.92	301.67	302.26	302.87	303.03	302.17	301.83	302.63	301.46	302.79	303.53	301.15	302.62	303.36	303.05	303.34	301.39	300.93	302.87	304.04	303.16	301.7	301.69	301.99	302.26	303.51	301.3	303.33	302.87	300.44	301.88	303.56	302.61	303.4	303.24	302.38	305.31	300.67	302.91	303.35	302.62	301.56	301.86	302.58	302.15	303.31	302.6	301.57	301.79
325.68	325.63	325	326.13	325.19	325.17	324.63	324.83	324.45	324.06	325.49	324.1	325.27	323.16	325.39	324.23	324.82	323.91	325.75	324.35	324.17	325.49	323.83	324.23	322.42	328.76	325.03	323.49	325.71	324.81	324.36	326.09	325.48	326.06	323.03	326.3	324.36	324.96	323.53	325.47	324.42	323.79	323.84	322.83	325.17	323.12	325.77	325.16	325.06	324.69
293.8	294.07	295.94	291.95	293.92	293.55	295.1	294.41	293.34	295.02	294.53	295.04	294.34	293.62	294	294.78	294.53	294.58	294.39	296.71	293.83	293.14	294.79	294.86	294.05	293.4	293.13	293.02	293.14	295.69	293.22	293.95	293.34	293.11	293.52	293.62	295.71	295.43	293.67	295.21	293.1	294.7	293.12	295.47	295.36	293.27	294.18	293.17	294.3	296.04
295.31	297.42	296.11	297.2	296.99	299.11	297.31	299.3	297.09	296.9	297.05	297.16	297.07	298.23	297.1	296.02	294.66	295.91	296.69	296.13	297.53	297.69	296.69	298.13	299.69	296.22	295.91	296.3	296.83	294.51	296.72	296.69	296.62	296.55	297.55	297.08	297.18	296.35	299.37	297.19	299.98	296.34	296.96	296.31	296.51	296.99	297.12	296.88	296.74	297.71
293.93	295.04	296.17	296.01	293.46	295.57	295.87	294.85	295.81	293.85	293.95	296.04	294.69	295.4	294.17	296.33	295.59	294.51	294.16	295.68	294.54	296.63	294.02	293.91	295.36	293.26	296.05	295.83	294.11	295.11	294.85	294.34	293.42	294.55	296.04	295.33	296.28	296.58	295.51	295.05	293.69	296.45	295.05	294.74	296.22	295.5	294.86	295.81	296.21	296
304.41	302.93	304.3	303.98	303.65	304.97	304.14	305.25	305.25	304.52	302.27	305.5	303.11	304.54	303.92	303.9	304.4	304.57	304.03	304.85	304.66	304.5	304.65	303.24	304.42	304.89	304.82	304.86	305.52	304.23	304.9	304.81	303.6	303.94	304.78	304.94	306.5	304.62	303.67	302.86	303.14	305.93	303.77	304.86	303.91	305.62	304.93	304.36	305.32	303.33
302.17	303.15	302.07	302.92	305.24	305.56	304.56	302.35	302.86	302.35	302.62	302.83	302.43	303.48	303.12	303.52	303.13	303.99	303.29	304.56	303.68	302.94	304.06	306.02	302.54	303.43	301.74	302.86	302.77	303.89	304.57	303.4	303.1	303.27	304.15	302.01	303.75	304.2	303.11	301.36	303.81	302.27	303.05	305.08	302.64	304.1	302.25	303.05	302.18	302.13
294.23	293.33	293.72	294.72	294.54	295.52	294.09	292.44	293.64	291.69	293.59	295.04	294.37	295.05	293.12	295.5	295.11	294.49	295.51	292.17	293.67	293.37	293.62	294.23	294.59	292.98	292.45	294.34	293.81	294.3	295.03	294.6	295.37	292.97	293.74	292.69	294.78	294.38	293.68	295.05	293.43	296.13	294.29	294.26	293.83	294.23	294.92	292.96	294.02	292.97
301.92	302.08	304.18	301.7	303.7	302.46	303.61	304.43	305.1	302.77	302.87	301.96	301.65	301.23	301.99	301.5	302.52	302.71	303.1	301.72	301.6	304.78	303.9	301.29	302.27	303.8	302.77	301.78	303.46	302.36	301.5	303.53	302.42	301.25	301.78	303.39	304.33	301.54	303.76	303.86	302.9	302.49	303.1	302.37	303.75	302.29	302.75	302.22	302.29	303.3
310.06	310.7	311.4	311.07	312.49	312.39	311.1	310.36	310.52	311.82	311.36	309.27	310.74	312.14	310.04	309.61	310.3	310.13	310.09	311.42	310.82	309.84	310.54	309.86	309.14	311.19	311.95	310.82	309.73	310.55	309.67	311.64	311.3	310.87	310.24	311.13	310.6	311.21	309.25	310.07	308.98	311.22	309.59	311.6	310.87	309	311.74	311.53	311.09	312.04
318.67	319.28	319.02	321.53	320.85	319.8	318.21	318.11	320	318.39	318.93	320.33	318.38	321.13	318.74	318.98	317.45	318.16	319.46	321.22	317.81	321.13	318.25	320.84	318.43	318.76	320.89	319.73	318.14	320.29	319.06	318.95	320	318.67	319.75	319.07	320.29	319.56	320.04	317.55	318.53	319.4	317.51	319.19	318.05	318.69	320.04	321.05	318.16	319.46
301.53	303.62	304.15	303.22	300.34	301.98	301.11	303.79	302.74	302.89	301.03	301.89	302.23	303.23	302.73	301.52	302.31	301.5	303.36	303.31	303.31	301.5	301.77	301.45	304.43	301.14	301.77	303.36	303.16	300.9	300.67	301.36	303.3	303.29	301.76	301.94	301.86	302.5	303.97	302.52	303.05	301.69	303.08	301.26	300.9	302.61	302.88	300.32	301.94	300.9
310.19	307.79	307.33	306.45	308.06	309.71	307.52	310.93	309.26	306.37	309.1	309.17	308.05	308.75	308.82	309.01	309.89	309.1	307.74	308.57	307.99	308.57	307.69	310.11	309.62	308.46	309.33	310.7	309.23	310.08	308.21	307.89	308.03	309.25	309.37	309.67	308.31	307.9	307.47	308.78	309.86	308.89	309.3	308.51	308.11	309.29	307.35	307.3	309.49	309.36
304.64	303.5	303.99	301.98	303.9	304.82	303.25	303.25	304.57	304.44	302.7	303.55	303.1	303.64	303.66	305.55	303.55	302.83	304.36	303.53	303.08	303.57	304.03	304.54	303.6	302.45	304.71	304.53	304.46	303.8	303.39	303.63	302.87	304.22	302.88	305.59	303.43	303.81	305.57	305.34	303.79	303.01	303.69	304.16	302.97	301.99	304.44	303.04	304.54	303.84
312.83	313.29	314.58	313.41	313.11	312.9	313.98	313.67	314.72	311.41	313.74	312.42	313.93	314.67	312.35	313.98	312.52	313.24	315.29	312.57	313.13	313.83	312.41	312.64	313.76	314.94	314.47	311.44	313.96	312.48	314.68	312.69	314.58	313.87	312.59	313.96	312.7	314.06	313.2	312.47	314	313.27	313.65	312.39	313.88	313.62	314.16	313.77	313.24	313.89
303.99	304.84	305.04	302.59	303.11	306.83	303.47	303.55	306.11	305.95	304.66	304.85	305.21	303.05	304.64	301.99	304.48	304.98	306.52	303.07	304.71	302.98	304.96	306.37	303.61	303.03	305.76	305.66	305.42	303.34	305.31	304.15	303.84	305.18	301.14	305.02	304.25	303.58	302.7	304.91	303.96	303.98	305.31	304.25	304.89	304.92	304.84	305.72	305.99	304.91
326.33	326.84	327.15	327.64	328.61	327.36	326.22	326.76	326.2	325.55	325.46	328.13	326.31	326.76	328.45	328.99	329.18	327.24	327.5	328.94	326.59	325.88	327.24	328.81	326.7	326.99	326.71	328.03	326.12	327.07	328.91	328.11	327.58	327.63	327.5	327.49	327.66	326.72	325.35	324.89	326.5	326.76	326.76	326.41	329.42	326.57	327.09	326.05	326.16	327.88
327.41	328.74	328.58	327.28	326.63	326.84	327.15	326.22	326.27	326.7	327.61	327.18	329.45	327.97	326.34	328.48	329.66	328.19	327.81	329.19	326.24	327.35	326.71	328.05	327.35	327.77	327.09	329.26	326.56	326.06	327.1	327.2	326.93	326.78	326.93	327.54	327.17	329.05	327.49	327.39	328.17	329.67	328.95	327.24	325.23	326.79	327.78	325.31	327.1	327.36
303.1	303.67	300.79	300.89	303.36	301.67	301.35	301.55	300.63	302.93	301.18	302.89	303.46	302.81	301.25	302.6	303.24	302.84	300.91	302.55	304.79	300.87	302.71	302	301.47	303.52	302.83	300.92	299.18	302.57	303.14	302.51	301.42	303.01	303.18	302.5	302.27	303.73	301.27	301.76	303.4	303.53	302.78	302.35	303.36	300.53	302.32	301.65	303.57	301.95
315.88	318.2	316.71	316.25	316.95	315.71	317.94	317.03	316.95	316.68	316.68	317.24	316.21	317.64	317.12	317	315.26	318.45	316.55	315.9	315.64	315.42	315.54	316.57	315.49	316.7	316.43	316.5	315.65	316.94	317.8	316.55	317.6	318.07	317.63	315.88	316.18	314.25	316.58	315.44	316.86	317.53	314.62	316.87	316.16	316.56	316.7	317.49	315.8	317.27
306.88	304.91	305.21	305.7	305.93	307.13	304.64	304.98	306.05	305.94	306.82	305.39	306.59	306.99	305.84	306.94	307.4	306.3	307.13	305.98	306.64	306.05	307.09	305.25	306.55	304.88	305.84	306.86	306.83	307.59	305.44	306.85	306.92	306.73	308.09	304.97	304.84	305.17	306.44	307.45	306.58	306.7	305.87	305.61	307.9	305.8	304.61	306.87	307.74	306.76
314.59	316.1	314.85	313.76	313.77	314	314.86	313.41	314.92	313.72	312.63	316.59	312.49	317.28	314	313.06	313.63	313.2	313.56	312.5	314.79	313.36	313.91	314.47	312.22	314.11	312.51	315.61	313.91	313.32	314.38	313.11	312.83	313.7	314.12	312.32	313.97	314.66	313.89	314.25	315.74	312.76	314.23	311.92	314.78	316.37	311.5	313.47	313.22	313.16
303.81	302.89	303.3	302.83	303.11	304.04	302.97	304.45	304.51	303.02	301.85	304.77	303.61	301.17	304.91	302.97	302.94	303.57	301.55	303.64	303.29	305.42	303.02	301.74	305.76	302.71	303.83	304.05	302.1	304.18	303.78	303.98	303.83	302.43	305	304.48	303.82	303.47	303.08	304.24	303.71	304.4	302.38	302.54	302.15	304.69	305.05	303.97	303.77	302.58
303.95	303.21	303.84	303.69	303.88	303.53	302.32	302.96	303.15	305.71	304.15	303.46	303.23	302.42	303.73	303.49	301.41	302.28	304.03	301.92	302.64	305.44	305.48	303.24	302.3	305.31	302.24	303.09	301.66	306.13	305.97	304.44	302.4	303.83	304.28	303.11	304.67	303.05	302.89	302.41	301.86	302.88	302.1	303.15	304.43	301.82	304.44	302.43	304.06	302.27
302.61	303.34	303.96	303.71	303.84	303.37	306.18	304.15	303.37	302.81	302.3	302.41	303.61	304.52	304.05	302.95	302.6	305.73	302.89	303.57	304.23	303.42	303.29	301.86	303.83	304.63	304.69	304.69	303.55	303.22	305.43	304.78	302.56	304.77	303.47	303.71	303.9	304.02	304.58	303.21	305.42	303.06	304.34	302.69	302.65	303.72	305.09	305.44	303.07	304.45
327.88	328.91	328.2	329.29	328.14	326.58	327.81	327.33	327.52	329.01	326.48	327.18	327.63	327.46	327.67	325.76	328.23	327.41	327.8	326.77	328.56	327.77	329.09	328.68	326.73	327.33	325.41	327.02	329.02	327.98	327.86	326.15	328.46	327.75	325.62	326.61	326.73	328.98	329.54	329.1	325.24	326.53	330.25	327.67	328.47	327.88	328.53	325.86	327.03	325.38
313.51	312.16	311.48	313.63	312.98	313.22	311.91	313.64	312.15	313.65	311.99	313.95	313.03	311.81	309.14	314.62	312.83	313.85	313.04	311.48	310.34	312.67	313.57	312.1	312.18	312.82	313.05	312.76	312.53	312.6	312.19	313	312.42	312.36	311.31	313.55	313.92	310.4	311.26	312.57	313.73	312.85	312.28	314.01	311.04	313.15	312.29	314.76	312.91	312.55
316.3	314.19	316.67	316.2	315.08	315.81	314.24	315.34	313.99	315.37	313.5	316.29	314.64	314.1	313.98	316.67	314.5	315.31	314.84	314.33	314.46	314.52	314.19	316.11	314.47	313.56	314.4	314.6	314.65	315.11	314.48	315.53	314.03	314.8	316.29	314.19	313.27	314.97	313.52	316.05	314.65	313.17	314.22	316.63	315.43	314.79	317.26	314.71	314.58	313.64
301.64	299.59	299.91	299.96	301.14	300.46	300.13	301.08	301.3	300.46	299.5	300.63	298.28	298.91	297.42	299.75	298.93	300.06	299.72	301	299.03	299.07	299.68	301.14	300.24	298.95	298.23	301.89	299.38	300.21	300.79	300.63	299.09	299.79	301.4	298.9	300.68	299.71	300.23	298.59	300.6	299.45	301.64	299.77	300.27	300.64	299.09	300.48	299.06	299.05
301.49	302.89	303.19	301.85	301.97	302.75	302.76	302.29	302.6	302.59	301.8	301.46	302.3	302.53	302.69	302.51	303.22	301.69	301.52	300.27	301.14	302.74	303.52	301.87	301.71	300.08	302.36	303.68	301.03	301.95	302.7	303.73	303.53	301.77	301.8	302.52	301.2	302.94	301.92	301.9	305	301.74	302.55	302.42	302.59	302.72	302.39	304	301.86	303.02
303.78	304.36	305.13	305.79	305.07	304.65	304.19	305.96	305.69	305.96	302.8	305.59	305.29	305.56	305.01	305.34	303	306.12	305.54	304.4	304.4	304.37	305.6	303.57	304.99	304.87	306.44	305.22	303.49	307.07	306.01	302.97	304.59	305.17	306.14	306.33	304.49	305.3	305.37	305.66	306.11	304.52	306.79	304.44	304.01	303.63	307.08	305.11	304.47	304.07
301.59	302.47	303.9	303.11	304.13	304.16	303.47	302.57	303.15	304.3	304.24	304.71	303.41	302.63	304.57	303.64	303.67	304.69	304.26	303.15	303.37	301.84	303.92	303.82	303.54	305.25	302.26	302.93	304.48	303.83	305.51	304.19	304.13	303.21	302.94	303.98	302.03	304.72	303.47	303.52	303.58	304.58	303.73	304.62	301.98	303.63	303.21	303.52	304.47	305.45
304.06	305.72	304.25	305.89	305.23	304.72	304.49	306.3	306.6	304.2	305.05	305.38	304.47	304.37	304.62	303.21	304.53	306.77	305	306.81	305.52	304.81	303.59	306.98	305.43	306.99	305.61	306.21	304.59	305.15	305.55	307.09	306.56	305.79	306.28	304.12	304.39	305.36	306.08	306.62	305.95	304.72	305.68	305.78	304.12	304.78	306.29	305.2	302.98	305.96
315.47	319.09	317.6	317.04	317.5	318.3	319.34	318.27	317.87	316.95	317.78	316.52	318.65	318	318.96	316.72	317.21	317.72	318.77	317.6	319.56	318.67	319.36	316.96	317.81	316.48	320.41	316.89	318.72	318.47	319.25	317.11	316.79	318.82	319.42	316.69	318.68	316.69	316.58	316.44	317.46	317.28	318.79	317.6	317.19	318.62	319.72	317.15	318.48	318.47
308.95	308.01	308.21	308.99	306.76	310.45	309.31	307.71	308.39	308.61	310.55	308.02	306.66	308	310.8	309.23	309.08	308.39	308.95	308.86	308.19	310.24	308.06	308.75	308.5	309.12	308.49	310.02	308.91	306.48	308.21	308.27	309.79	306.47	308.94	308.99	310.24	308.58	308.57	307.92	307.41	308.44	308.64	308.08	310.13	307.81	308.54	308.14	307.97	308.56
294.65	295.56	294.66	296.43	295.7	293.19	294.99	294.3	296.78	295.46	294.86	293.99	293.2	295.42	294.61	296.53	295.12	295.87	297.61	294.56	293.74	296.16	295.38	294.99	295.19	293.69	293.39	295.32	294.33	297.16	294.02	296.92	296.61	294.71	295.82	293.92	293.18	294.7	294.47	296.26	294.03	296.06	294.62	294.62	295.02	295.94	296.94	295.19	293.49	295.9
304.48	304.58	305.28	305.01	305.52	305.89	305.37	305.72	306.8	304.28	305.07	305.42	304.72	304.94	304.98	305.76	304.94	304.46	305.62	304.59	303.83	305.86	305.65	306.02	306.5	305.52	306.08	305.02	304.96	306.83	305.87	303.95	306.15	305.78	307.18	305.93	305.44	305.27	305.79	303.63	306.4	305.15	305.48	304.88	306.14	304.57	305.46	305.5	305.14	303.19
328.49	327.95	329.72	327.44	327.39	329.25	329.23	327.97	325.16	326.77	327.97	328.55	325.74	325.67	328.64	326.47	328.75	327.6	327.52	327.35	327.55	328.05	327.4	329.89	326.09	328.71	326.7	326.09	326.51	326.04	327.36	326.97	329.36	328.64	328.13	327.53	328.78	328.7	326.08	328.01	329.69	328.42	327.05	325.6	326.15	327.54	326.91	327.47	327.08	326.15
318.2	318.87	318.79	319.6	318.08	319.74	317.64	319.29	319.59	319.41	319.04	317.41	318.46	321.34	319.19	318.73	320.51	318.19	319.17	319.66	318.24	319.65	318.81	318.22	320.34	317.59	319.34	318.3	317.2	317.74	318.75	317.37	319.54	317.46	318.47	318.34	319.51	318.45	317.83	317.92	319.35	318.76	318.14	319.22	319.5	318.19	318.68	317.33	320.17	320.86
297.16	296.74	296.47	296.68	295.19	296.89	295.93	296.72	297.17	297.99	297.44	296.12	297.97	295.97	297.41	298.06	296.56	295.35	297.85	295.46	296.35	296.84	297.92	297.28	297.57	298.39	296.89	297.38	298.07	296.39	296.87	298.13	294.79	298.38	294.59	297.69	296.02	295.69	297.45	296.34	296.69	295.93	296.69	295.3	296.48	297.56	295.49	297.18	297.6	296.96
326.54	326.22	325.52	323.84	326.95	323.31	325.61	325.63	325.59	323.29	324.11	325.43	324.04	324.49	325.12	324.17	324.84	326.87	325.49	326.44	323.82	326.56	324.94	325.75	324.19	325.67	325.04	326.61	325.7	324.98	325.61	324.87	323.75	325.62	324.04	324.15	324.13	323.87	326.92	324.87	324.25	324.66	325.46	325.57	325.41	325.1	325.43	324.83	323.88	324.77
300.54	299.98	300.06	299.57	301.44	300.61	301.03	300.59	298.74	300.39	299.59	297.99	299.75	299.84	300.46	300.13	300.17	300.76	300.26	300.4	300.51	302.75	300.04	298.13	299.97	300.01	299.69	300	300.61	299.45	300.05	298.36	299.93	300.56	299.51	299.81	300.54	300.74	299.56	298.37	300.23	299.9	299.64	299.95	298.09	300.19	300.89	300.82	298.47	299.67
315.36	316.11	317.1	315.7	316.28	315.3	314.79	317.25	315.32	316.32	316.49	315.19	317.05	315.22	317.49	317.95	317.48	315.07	315.39	314.46	315.87	316.22	316.42	315.72	315.36	316.41	316.92	315.58	317.11	316.01	316.95	315.86	316.48	317.34	314.51	317.43	316.05	316.29	315.63	314.69	315.63	315.49	314.42	315.84	314.87	314.69	315.62	315.94	314.74	315.22
316.3	313.52	313.81	314.02	315.38	315.23	313.9	313.48	314.32	314.94	315.55	314.97	314.84	315.2	316.6	314.43	314.36	313.52	314.19	316.1	314.01	314.26	316.47	315.33	314.69	315.81	314.14	313.97	315.04	313.61	314.71	315.03	315.6	313.01	314.24	316.45	316.24	314.39	314.1	315.03	315	315.03	314.96	315.08	314.81	315.42	314.48	315.33	313.66	314.82
300.4	300.78	299.29	300.47	301.09	299.74	299.06	299.46	301.09	298.14	299.2	300.27	299.39	300.45	301.05	298.77	300.69	300.46	299.66	300.63	300.19	298.33	300.26	297.88	299.92	299.23	301.32	301.76	299.8	298.79	300.26	301.02	298.99	299.48	300.02	299.18	298.4	300.03	299.06	299.57	300.16	299.33	301.26	298.01	300.65	301.01	298.16	300.2	298.94	301.42
313.8	313.13	312.72	315.16	314.51	311.9	314.48	313.1	312.67	313.43	314.68	313	312.8	313.98	313.65	314.42	314.08	314.05	315.35	313.66	312.95	312.38	315.01	312.95	314.34	313.16	315.32	313.93	311.97	313.42	313.51	312.79	314.85	314.09	313.48	314.97	315.32	311.73	314.44	313.71	312.43	314.65	313.77	315.09	314.28	315.09	315.68	313.41	314.87	313.09
310.19	310.51	309.97	309.82	307.72	308.98	310.33	309.44	310.78	308.62	309.88	310.56	307.3	311.15	310.17	310.63	312.09	310.33	308.52	309.06	310.03	308.97	309.86	309.61	310.88	310.2	310.66	308.78	310.55	308.38	310.29	312.42	309.42	309.54	308.91	311	308.98	311.25	309.69	307.25	309.75	309.54	309.46	311.06	309.77	310.26	310.44	308.71	311.27	308.68
301.97	301	304.05	303.8	302.79	302.53	303.05	303.01	304.03	302.52	303.69	302.11	302.55	302.48	299.06	303.68	303.37	303.18	303.26	303.72	302.24	304.23	301.94	303.51	303.76	303.7	302.48	301.69	303.05	301.68	301.64	302.76	302.95	301.64	302.83	302.79	303.06	302.35	303.75	302.51	303.52	302.32	302.66	302.32	303.22	304.08	302.16	303.16	303.36	302.68
304.73	305.25	305.07	304.41	306	307.02	305.91	305.51	305.68	306.44	304.63	307	306.37	305.72	306.79	305.4	305.45	304.08	305.42	304.29	305.92	306.07	304.22	304.66	306.21	304.27	305.24	305.53	305.11	303.87	305.72	305.06	304.59	305.23	305.8	304.61	305.84	307.39	305.28	306.23	305.85	305.35	304.46	302.78	303.58	305.74	305.09	305.15	304.75	305.19
303.13	300.9	301.07	303.11	301.42	300.17	300.9	301.87	301.05	300.78	300.83	301.94	299.6	302.74	302.35	302.57	300.19	300.9	300.49	300.25	300.71	300.35	300.55	300.18	302.59	300.94	300.96	302.97	302.14	300.78	300.95	302.12	298.88	301.48	299.86	302.69	301.67	300.23	300.44	300.51	300.46	300.13	299.41	301.53	300.65	300.88	300.88	301.49	300.84	300.42
303.55	302.02	304.9	304.32	302.77	302.27	303.59	302.89	302.55	304.37	302.43	303.5	303.08	301.84	303.98	305.73	301.75	301.87	304.89	302.58	302.85	303.14	304.82	303.22	303	304.65	302.45	303.18	303.14	301.83	304.51	303.47	301.55	302.93	302.53	304.48	301.37	302.85	303.25	302.36	304.03	303.5	303.87	301.93	302.02	304.71	304.43	303.44	302.8	302.9
302.93	304.45	302.09	301.72	303.83	303.63	302.46	303.79	302.07	303.13	304.26	305.16	303.33	303.09	301.94	304.52	302.19	304.88	303.95	302.93	304.95	303.29	303.73	304.45	302.75	302.51	303.17	303.75	303.73	302.56	305.09	302.71	303.25	303.32	305.33	302.73	302.86	303.31	303.24	304.19	303.5	303.81	302.18	303.67	305.32	303.27	302.11	303.52	304.28	304.03
308.09	309.18	306.62	309.49	309.18	309.73	308.61	309.22	309.79	308.25	309.16	308.22	308.51	309.95	306.96	308.93	308.98	308.93	308.12	307.43	309.12	309.37	309.1	307.64	308.9	308.06	307.98	309.18	309.8	310.35	308.82	307.58	309.51	308.35	308.92	308.08	308.56	308.74	307.74	309.41	309.87	308.39	310.7	309.45	309.02	308.23	309.81	307.8	309.56	310.63
326.57	323.92	325.89	325.26	325.53	326.52	324.62	322.67	323.02	325.97	325.93	325.94	326.19	326.62	324.18	324.3	324.9	324.29	324.17	324.27	327.16	325.07	323.79	325.28	327.46	324.22	324.87	326.38	325.27	324.85	322.54	326.57	325.91	325.25	325.88	324.24	326.89	325.59	325	323.89	325.6	326.56	326.79	326.41	325.83	324.68	327.07	325	323.92	324
303.59	305.51	301.26	302.89	302.94	302.87	304	303	304.4	301.92	303.86	302.95	302.87	304.89	306.2	302.86	304.11	302.86	304.02	302.89	305.2	302.97	302.83	303.7	304.11	303.33	304.99	302.03	302.55	303.15	303.66	301.25	303.4	303.47	304.7	303.86	302.57	303.92	303.33	303.55	302.41	302.84	304.02	304.53	303.66	303.73	303.43	303.86	302.14	302.42
309.73	308.93	311.36	311.34	310.59	309.67	309.26	311.2	309.54	309.25	310.17	308.37	309.58	310.95	309.51	309.22	311.19	309.95	308.84	308.51	308.8	309.45	310.77	309.63	308.71	310.98	310.16	307.76	310.02	311.27	310.36	310.84	309.33	309.62	309	309.44	309.62	309.62	309.85	310.36	310.81	311.06	310.36	309.18	309.83	309.71	308.7	309.16	309.8	308.96
305.05	304.27	303.66	303.85	303.48	302.1	304.46	304.9	303.68	304.48	304.71	305.87	305.04	303.02	305.9	304.51	304.33	304.51	304.05	304.6	303.01	305.42	305.27	304.64	303.14	304.17	304.48	305.68	306.02	304.78	305.61	306.07	303.03	304.45	304.7	305.42	303.98	304.53	305.28	305.2	303.23	304.03	303.47	302.6	305.03	304.79	304.87	303.93	303.9	303.78
303.74	303.85	302.86	302.93	302.8	303.39	303.25	302.75	303.57	303.53	303.11	303.34	303.55	303.78	303.09	303.44	302.8	303.03	302.06	302.33	303.22	303.5	302.78	304.06	303.23	303.11	303.88	301.07	303.35	302.64	303.76	303.06	303.9	304.49	304.15	303.53	303.01	303.05	304.19	303.85	303.98	302.17	304.83	303.15	302.89	302.38	304.68	302.62	304.51	302.95
305.79	305.64	303.17	303.57	303.02	304.82	304.17	305.17	302.82	304.36	302.14	302.77	303.93	303.26	301.78	304.12	303.14	303.24	303.8	304.59	303.09	303.31	302.69	305.37	303	303.56	302.76	302.06	303.81	303.47	303.86	304.2	304.36	303.79	303.25	302.33	303.75	303.94	302.65	305.79	303.99	302.59	304.26	303.06	305.12	303.18	303.17	304.68	301.77	301.76
304.66	303.95	305.39	307.9	305.16	307.56	307.94	307.84	306.89	306.74	305.37	306.87	306.75	306.49	306.14	306.56	307.62	305.48	305.81	304.99	306.61	306.54	307.22	305.56	305.96	307.29	305.49	305.44	307.27	306.93	306.18	306.89	304.98	306.03	307.3	305.61	306.22	305.39	305.92	306.18	305.33	305.45	307.21	306.5	306.39	305.55	305.47	305.82	305.71	305.19
315.31	314.7	314.56	317.64	314.84	313.39	315.28	315.45	314.76	314.84	314.92	316.4	316.01	316.75	316.51	315.99	315.32	315.5	314.71	315.72	315.97	315.51	316.41	314.94	317.29	316.69	316.66	315.15	315.57	317.42	316.31	317.72	315.1	317.24	316.98	314.3	316.35	316.26	317.28	318.54	314.16	315.23	316.42	313.34	315.54	316.4	315.92	316.59	316.3	316.33
316.61	317.47	318.57	316.53	317.17	317.9	317.6	319.38	316.58	316.21	319.01	318.1	316.69	317.97	319.87	317.76	317.81	319.49	316.92	318.55	318.4	319.35	318.53	317.11	318.58	319.28	318.68	318.93	318.63	317.52	318.84	319.31	317.48	318.25	318.07	318.89	317.61	318.88	317.73	318.25	319.6	316.96	318.78	318.15	319.21	319.61	318.95	319.9	319.8	317.65
310.79	308.9	306.81	308.22	307.61	308.75	309.86	309.51	308.67	307.8	309.56	309.13	309.56	309.59	309.33	309.99	309.68	309.3	308.52	307.61	309.19	307.84	309.51	308.86	308.59	308.46	308.61	309.83	308.81	309.62	309.42	308.07	310.18	309.36	311.01	307.96	309.31	309.8	310.05	307.87	309.69	307.92	310.79	309.63	306.98	308.08	309.17	310.53	308.82	307.15
293.99	295.56	293.81	295.09	294.98	296.07	295.95	294.89	296.89	296.08	294.07	295.86	295.03	293.93	293.64	293.84	295.08	295.83	293.85	294.35	295.2	293.8	295.45	295.34	295.48	295.85	294.1	293.53	295.52	296.31	294.46	295.14	295.29	293.47	295.55	294.66	295.61	295.17	294.77	295.7	296.2	295.68	295.73	293.94	295.47	296.87	294.72	294.78	292.58	293.26
300.78	302	303.1	301.74	303.9	303.43	301.93	301.32	303	301.48	302.22	302.99	302.04	304.61	304.09	303.6	302.07	302.25	300.56	302.67	303.12	302.4	302.73	302.9	301.6	304.52	301.23	302.85	301.27	301.23	303.15	302.3	302.97	303.74	301.2	302.04	302.44	303.29	302.51	302.1	303.63	301.9	302.92	305.12	299.92	302.72	300.1	301.24	302.23	301.32
294.59	294.62	295.34	295.75	294.57	296.01	295.38	294.65	294.72	294.27	294.51	293.51	295.57	293.78	294.83	294.87	294.66	294.57	295.43	296.41	292.91	296.8	295	294.89	295.92	294.91	295.77	296.44	295.19	295.05	294.39	295.43	295.02	295.85	295.34	294.68	295.83	295.43	294.89	294.65	294.57	292.69	296.11	293.89	294.04	295.29	296.56	293.65	295.89	294.05
313.22	315.12	312.98	313.68	315.2	313.27	314.4	314.69	312.45	314.64	314.04	314.16	313.81	314.94	314.97	314.38	314.02	312.84	314.15	312.27	314	314.34	314.45	313.69	314.04	313.3	312.83	313.09	314.65	314.98	315.65	312.8	313.42	313.08	312.2	314.12	314.87	313.93	313.62	314.44	313.78	313.22	316.22	315.22	315.13	314.2	315.69	313.47	314.07	315.12
305.57	304.75	304.5	305.26	303.73	304.85	306.6	305.1	305.09	305.95	306.19	305.75	304.28	306.1	305.53	305.07	305.65	306.83	304.87	305.33	304.27	306.13	304.94	305.56	305.35	305	308.03	306.14	306.08	305.19	304.25	304.28	306.11	306.99	306.34	304.39	305.61	306.53	303.78	306.92	305.27	306.11	305.51	306.81	304.66	303.83	303.21	303.6	304.84	305.25
298.51	301.51	300.53	300.43	301.03	300.66	300.68	300.77	300.05	297.97	299.79	301.88	298.41	300.86	301.13	303.51	300.38	299.42	300.89	300.85	300.9	298.95	299.73	300.27	300.67	298.82	298.05	298.35	300.17	300.92	298.02	300.95	298.98	300.71	300.35	299.92	299.86	300.75	300.7	298.55	300.08	300.03	300.65	299.4	300.13	301.3	300.37	299.98	300.97	300.33
328.04	327.88	330.18	327.41	329.02	328.44	327.95	327.72	327.87	328.15	329.22	327.22	329.41	328.87	328.21	327.87	328.51	328.73	327.02	327.19	328.84	328.43	327.84	327.97	327.52	327.95	328.27	326.48	328.12	327.87	327.83	329	327.61	326.61	327.36	328.13	327.88	328.24	328.27	330.06	327.65	327.95	328.02	328.4	328.14	327.77	327.92	327.6	326.6	326.76
303.32	302.59	302.84	302.22	301.74	301.93	302.92	303.95	303.11	302.88	304.41	303.75	302.76	304.23	302.36	301.27	303.69	303.11	303.4	303.05	303.45	303.36	302.3	302.73	301.92	303.44	301.94	300.96	302.92	304.33	303.06	302.74	301.8	304.67	302.57	303.41	303.68	303.52	303.48	301.65	303.06	304.64	302.05	303.34	302.51	301.17	304.75	301.21	302.36	302.61
302.97	304.7	304.95	305.13	304.62	304.25	304.4	307.79	304.18	303.78	305.03	304.69	304.85	302.39	303.32	304.15	304.05	303.9	304.09	303.96	305.88	305.37	306.14	304.12	305.24	304.93	305.55	304.97	302.03	302.95	304.62	306.15	303.5	304.39	304.22	304.26	305.62	304.76	303.65	303.97	303.87	303.5	304.46	303.14	303.2	305.15	305.68	305.48	303.92	302.68
299.93	300.35	301.69	299.47	299.95	301.09	301.66	299.97	300.9	300.15	299.82	300.83	300.51	298.48	299.71	297.08	300.5	300.53	301.81	298.53	300.02	300.35	299.66	298.97	298.95	299.84	301.9	299.71	299.58	298.3	298.71	299.26	298.97	300.53	297.25	301.28	299.65	300.76	300.85	301.53	298.72	300.59	298.41	302.34	299.66	300.98	301.08	300.24	300.09	299.09
312.27	314.17	312.61	312.77	312.84	311.64	312.61	312.96	315.16	312.89	313.15	312.8	311.02	312.4	311.87	312.02	311.93	312.86	311.44	311	312.04	312.55	314.25	312.92	313.33	312.79	311.68	313.54	311.79	312.76	313	311.33	313.38	313.31	312.95	313.26	310.37	315.04	314.35	312.6	312.9	312.41	312.94	314.55	313.67	314.18	312.45	311.99	313.46	313.05
327.63	328.72	328.14	328.56	328.09	329.26	329.21	328.6	329.92	328.55	327.65	329.03	326.71	328.47	328.93	328.98	328.4	327.15	328.91	328.83	327.86	327.95	328.26	327.6	329.64	327.87	327.16	329.36	330.26	327.69	328.18	329.73	329.23	326.2	328.21	329.51	328.63	328.67	327.28	327.18	328.74	329.52	327.63	328.91	329.93	329.39	329.02	327.49	329.24	331.69
315.07	313.75	314.43	315.24	313.73	318.25	313.71	314.24	314.97	316.02	314.6	315.92	314.11	316.64	315.66	312.76	315.05	315.6	314.4	314.44	314.61	314.6	314.01	315.68	314.41	315.7	314.37	315	315.68	315.14	313.85	315.18	316.14	313.42	314.67	314.99	314.64	315.54	315.36	314.57	314.48	315.9	315.63	316.05	314.92	313.27	314.34	315.08	316.4	314.05
296.9	295.38	295.21	296.24	295.93	296.44	297.28	296.86	296.48	298.05	296.03	295.72	296.33	293.77	294.84	295.32	296.86	296.66	296.45	294.48	296.93	295.82	297.78	298.3	297.4	298.89	296.12	298.45	296.28	298.34	298.29	296.33	296.6	296.41	295.72	298.01	296.48	297.04	298.93	295.6	296.88	297.6	296.1	296.78	297.41	298.06	297.64	296.16	298.59	297.51
324.13	323.83	324.04	324.18	326.09	328.94	324.6	326.44	325.98	326.24	326.29	325.22	324.17	325.89	324.8	325.32	326.53	325.99	324.59	324.47	325.17	326.24	326.66	323.73	327.38	325.28	325.02	323.64	323.8	325.42	322.35	325.12	325.75	325.4	325.07	325.16	324.9	325.5	324.19	325.78	324.29	324.43	324.67	326.09	323.44	324.55	327.33	325.85	325.32	324.67
303.62	302.66	303.83	304.88	303.89	303.51	304.62	304.31	302.46	303.54	303.78	303.41	303.08	303.46	305.16	304.17	305.47	303.17	302.09	305.33	303.39	302.22	303.9	304.48	303.18	302.17	302.18	304.39	304.12	303.08	303.55	302.96	303.37	302.98	302.68	302.98	304.77	304.58	306.06	303.55	302.53	305.35	304.97	302.38	303.17	303.71	304.05	304.06	304.94	302.98
317.98	319.89	319.21	319.06	317.68	320.76	317.63	318.14	318.7	318.81	319.98	318.54	319.34	319.07	318.35	318.86	320.38	319.48	318.93	319.18	319.41	319.31	319.48	319.15	317.09	318.97	316.64	317.65	319.35	318.74	317.61	318.05	319.84	320.75	318.72	319.34	318.51	318.05	319.67	319.27	320.11	318.93	319.45	319.21	319.55	318.41	317.97	320.18	318.86	319.71
303.81	305.15	303.14	302.82	304.99	304.31	304.64	304.62	303.86	301.98	303	304.34	303.98	302.03	304.23	304.86	303.43	302.27	303.14	302.14	304.82	304.96	305.14	304.59	303.38	304.16	303.26	302.71	303.4	302.85	303.69	302.65	304.01	303.38	304.22	306.87	304.23	302.36	303.16	303.78	304.75	304.89	303.5	304.97	304.47	303.68	303.81	303.21	302.34	303.16
316.52	318.13	317.09	319.33	317.58	317.12	316.2	317.18	316.59	318.21	317.12	319.32	319.42	315.96	316.7	317.77	316.94	315.5	317.19	317.76	317.82	317.89	316.59	317.5	316.15	318.08	316.71	317.91	316.83	317.87	317.37	316.19	318.19	316.68	316.96	317.02	317.47	316.01	316.7	318.49	318.38	318.37	317.34	315.36	319.39	317.73	317.76	316.51	316.98	317.2
304.31	303.51	305.15	305.25	303.84	305.02	304.63	302.37	306.16	306.2	303.86	304.27	304.03	305.55	302.59	305	305.52	303.18	303.97	305.31	303.86	304.41	305.08	305.24	304.21	304.54	304.2	304.47	304.25	305.26	304.55	305.37	304.26	303.22	301.76	302.45	304.09	304.75	303.87	304.6	303.96	305.76	306.02	304.82	304.8	305.16	305.13	305.03	304.28	303.98
301.96	303.03	303.16	304.56	304.13	304.96	303.19	304.59	303.74	303.99	304.7	304.21	303.67	300.7	301.33	303.87	303.64	305.1	303.3	301.98	305.35	304.26	304.7	304.07	301.86	303.37	302.89	303.38	305.31	303.6	302.71	302.58	303.52	303.02	304.43	303.99	303.27	301.95	303.51	302.79	305.68	303.72	303.46	303.32	304.27	302.96	304.57	302.47	303.76	303.81
328.72	327.49	326.76	327.4	327.54	327.09	325.63	327.2	327.07	328.41	327.02	326.72	327.44	327.41	327.8	326.59	327.81	327.65	328.05	325.36	327.02	326.26	326.2	328.59	327.02	328.69	326.94	326.47	326.74	328.39	327.71	326.08	325.31	326.36	328.61	325.34	326.74	326.92	325.92	327.06	325.4	326.99	327.93	327.11	325.17	325.4	326.24	326.88	326	328.9
316.66	316.07	317.17	315.37	316.52	314.43	316.69	316.85	316.77	315.47	316.96	315.5	316.44	314.54	317.04	316.95	315.83	315.13	315.42	318.19	317.58	315.88	316.89	317.17	315.39	314.34	316.03	314.57	316.44	315.28	317.32	316.53	316.6	317.13	317.68	314.29	316.68	316.22	316.51	315.35	314.38	315.74	316.37	314.5	317.38	317.29	316.51	316.43	316.69	315.62
306.7	303.15	304.11	302.56	305.56	303.84	306.52	306.51	306.21	306.05	306.11	304.82	306.9	305.95	304.85	305.52	305.42	306.1	305.03	307.06	304.98	305.95	305.61	306.33	306.12	304.1	306.7	306.4	306.81	303.88	304.43	305.38	306.29	303.93	305.47	305.39	306.07	307.22	305.63	304.25	305.54	305.97	304.56	305.11	304.95	305.42	305.8	304.74	306.13	305.03
305.11	305.12	306.89	305.88	307.15	307.2	305.33	306.14	307.58	305.84	305.81	306.28	305.95	306.1	305.07	305.14	306.3	305.93	305.33	306.75	305.5	305.61	305.37	306.43	306.74	306.01	309.2	307.73	307.23	305.86	306.68	305.9	307.14	307.3	306.08	307.22	304.22	306.37	306.5	305.56	306.82	305.66	306.38	306.84	304.88	303.71	307.26	306.81	306.22	306.19
317.8	316.95	317.1	316.17	316.9	318.05	315.95	315.35	315.57	315.99	317.69	314.13	315.63	317.79	317.31	315.98	318.34	316.39	317.44	317.66	317.29	316.2	317.82	316.03	317.72	316.82	315.85	314.69	316.47	315.91	318.64	317.72	318.05	316.27	315.45	316	316.46	317.27	316.51	316.67	316.83	316.27	316.86	316.71	316.37	315.36	316.06	317.18	317.11	315.36
299.78	299.11	298.53	299.87	298.79	300.94	299.66	300.2	301.05	298.6	301.81	298.99	300.03	301.72	301.8	300.24	300.16	299.82	300.56	298.3	298.32	299.91	299.12	300.89	301.01	300.49	299.36	301.55	300.19	299.81	300.01	299.13	300.16	299.78	300.47	299.7	297.63	298.62	299.57	299.18	298.85	300.05	299.93	299.58	299.81	299.56	300.06	299.35	297.96	300.36
318.44	319.8	318.25	318.84	319.14	319.59	319.68	318.89	320.18	318.64	319.2	319.18	318.21	319.18	321.24	319.79	318.56	319.85	319.03	320.43	321.45	318.32	318.3	320.09	318.29	318.66	318.12	319.12	318.48	318.76	320.31	319.74	316.95	321.03	319.65	320.31	317.71	318.4	319.99	318.89	319.13	320.57	320.32	317.8	319	319.23	319.53	318.2	318.48	320.16
302.98	305.03	303.23	303.21	302.43	304.21	303.19	303.06	302.63	302.56	304.13	302.86	304.71	304.44	305.88	303.37	305.19	304.96	304.25	304.37	304.48	303	302.2	305.3	304.95	303.86	301.84	302.75	303.14	302.6	302.04	301.8	301.49	304.42	301.68	303.61	302.38	300.89	303.85	303.78	302.89	303.69	302.66	303.1	304.4	304.42	304.39	304.95	303.99	301.66
306.55	305.19	305.23	307.79	306.76	307.44	305.96	306.61	306.02	305.89	305.87	305.45	306.18	305.82	305.42	304.85	307.61	307.04	307.09	306.56	306.76	306.37	306.11	306.52	306.4	304.38	304.07	304.12	305.39	306.68	305.09	305.48	305.48	305.96	305.28	306.04	306.75	308.07	307.61	305.63	308.87	305.3	306.62	305.42	305.75	307.88	304.6	305.89	306.25	305.54
312.7	310.12	310.26	311.28	310.88	311.55	309.38	311.15	311.17	310.68	312.49	311.25	310.76	309.55	312.72	311.32	313.33	311.62	309.78	311.68	312.46	311.85	311.22	312.42	313.81	310.93	313.05	310.73	310.83	311.98	312.06	311.53	310.9	311.42	312.22	310.81	311.98	310.91	311.93	311.69	311.6	311.75	310.47	311.21	314.03	311.96	310.03	311.06	310.44	311.32
316.25	316.68	317.49	315.72	317.04	315.11	316.11	315.21	318.01	315.71	316.12	316.7	317.64	317.6	315.52	316.22	318.34	317.02	315.29	316.42	316.34	315.23	316.65	315.7	315.97	318.23	317.29	314.65	318.06	316.11	318.56	314.98	316.5	316.94	316.62	316.2	316.76	316.25	317.16	316.21	319.7	316.62	315.13	316.54	315.24	315.26	317.25	316.56	318.09	317.11
295.62	295.89	295.05	293.95	297.21	293.47	295.73	295.33	296.05	293.99	294.68	295.2	294.73	294.36	295.35	295.1	294.5	295.86	296.36	293.71	294.87	294.54	295.37	295.12	295.64	295.43	294.12	294.87	295.46	295.51	294.94	294.29	295.01	294.13	296.27	296.53	295.01	294.25	295.94	296.55	293.62	294.68	295.7	295.48	294.43	294.42	294.97	294.95	295.98	295.67
313.53	315.11	314.03	314.34	312.43	314.25	311.19	312.13	312.75	312.99	312.47	313.94	314.58	314.28	313.98	312.03	314.16	311.33	311.95	314.26	312.51	312.51	313.65	312.96	311.54	314.37	312.02	314.01	314.58	314.1	312.83	313.49	312.34	315.02	313.69	312.22	313.43	312.3	313.19	314.89	311.67	314.88	313.56	311.32	314.05	312.17	310.15	312.61	313.33	312.82
303.1	302.37	302.94	302.9	301.43	303.71	304.7	302.95	303.55	302.26	301.84	302.76	303.94	303.64	303.51	302.19	301.01	301.72	304.1	301.43	302.75	304.7	303.61	304.22	303.33	302.15	303.51	303.75	302.4	302	303.96	302.16	302.77	302.6	303.62	302.69	303.24	302.09	301.45	303.74	304.28	302.31	303.48	303.62	303.36	302.86	303.96	302.38	303.06	303.62
297.47	298.5	297.66	297.35	297.33	299.33	296.14	294.3	296.14	299.03	295.72	295.33	295.24	296.5	297.92	296.79	296.6	296.56	298.07	297.43	296.88	297.5	296.83	298.81	297.67	297.06	298.06	296.36	296.46	297.6	296.56	297.67	296.61	297.01	297.03	296.94	297.02	296.55	298.12	296.48	298.72	295.97	297.27	297.57	297.95	297.41	295.13	297.47	296.16	297.5
317.5	317.93	317.26	318.83	318.66	319.2	320.54	319.33	318.38	317.99	318.81	319.23	318.88	319.28	318.69	317.28	318.84	317.69	316.86	319.58	318.55	317.58	319.31	317.42	319.14	319.1	317.3	320.38	318.22	316.76	318.05	319.54	319.15	318.94	318.11	317.8	316.05	318.66	318.06	317.68	318.25	317.28	318.67	316.76	317	318.9	319.74	319.98	319.5	319.06
302.34	302.34	302.81	301.92	302.69	304.37	304.4	301.34	303.31	302.08	302.91	302.6	302.8	304.14	302.96	301.79	301.68	303.37	303.88	301.12	302.84	302.74	300.65	303.16	302.46	302.51	303.26	303.07	301.59	304.47	302.56	303.89	303.16	302.15	300.9	302.6	301.89	302.57	303.56	302.94	302.66	301.96	302.98	302.41	302.46	301.81	302.47	302.82	303.07	302.35
317.6	320.87	317.96	318.17	318.74	318.62	318.5	318.92	317.78	317.46	317.53	315.48	317.43	318.15	317.91	318.3	317.67	318.29	318.91	317.73	317.18	318.63	318.76	318.69	317.86	317.26	318.51	317.2	317.94	320.38	320.15	318.04	318.77	317.35	318.13	316.45	317.99	318.83	318.59	317.4	318.85	319.1	317.19	319.55	319.31	317.09	316.54	319.29	318.75	316.34
314.03	314.5	312.77	313.17	313.58	312.48	312.2	315	312.41	312.46	312.23	313.87	315	313.55	312.42	313.71	313.5	314.54	315.3	314.99	314.53	312.41	312.37	313.47	314.75	314.26	312.97	312.58	314.85	315.4	313.75	313.09	314.25	315.1	313	313.24	313.76	312.76	313.21	313.8	314.06	313.91	315.87	312.83	312.65	315.13	313.56	312.98	315.42	314.29
303.57	303.73	304.85	306.27	305.35	305.05	302.72	305.56	303.64	305.26	304.6	303.39	304.69	302.62	303.18	303.65	304.32	304.92	304.17	303.17	302.17	304.72	304.31	301.89	302.82	304.76	305.7	301.58	304.27	303.76	303.99	303.96	304.84	303.58	304.75	303.88	303.1	304.11	301.27	303.62	304.1	303.6	301.94	303.65	304.67	304.12	303.9	303.83	303.59	303.33
304.74	304.42	303.56	303.6	305.38	303.08	303.28	304.24	302.16	305.18	303.71	303.23	304.06	305.15	303.34	303.41	305.74	305.89	304.25	304.22	304.13	304.43	304.92	304.35	303.93	304.42	304.1	303.87	302.68	303.71	303.69	303.98	302.97	305.65	303.13	302.27	304.29	304.31	305.98	304.83	306.8	304	305.64	305.5	304.44	305.61	306.13	301.74	305.97	304.58
292.9	293.99	295.06	294.55	294.25	293.36	292.2	293.32	295.25	292.64	293.08	294.53	294.12	293.38	293.86	293.72	295.05	294.75	295	294.95	295.02	294.65	293.94	293.65	294.12	291.96	294.52	294.82	293.71	296.52	295.46	293.52	293.74	293.75	294.84	292.7	294.67	294.32	293.28	295.05	295.73	292.38	293.66	293.3	293.48	294.5	295.74	295.79	292.86	295.36
315.96	316.93	316.09	315.43	315.76	313.85	315.55	314.54	315.61	316.19	316.15	315.96	316.32	315.94	314.46	315.45	314.41	314.89	314.93	315.84	315.51	316.31	315.98	314.9	316.02	314.07	315.29	315.84	314.69	316.92	316.5	315.02	315.03	317.08	317.03	315.97	315.1	315.54	316.38	316.91	314.48	316.48	316.07	315.87	315.65	316.58	314.88	315.6	314.04	316.79
294.07	292.98	292.79	294.58	294.7	295.83	296.1	294.9	294.48	294.57	295.14	296.16	294.99	294.49	294.29	293.27	294.92	295.33	297.09	293.5	295.67	295.1	295.1	294.82	293.3	294.12	294.83	296.81	294.87	295.23	296.32	294.76	296.23	293.66	297.83	296.38	295.21	294.89	295.03	295.49	295.28	295.7	295.9	295.45	294.8	294.28	295.3	295.55	295.91	294.19
302.25	303.47	302.86	302.51	303.85	302.52	304.43	303.35	304.22	303.54	303.97	304.27	302.46	303.24	303.4	302.48	305.12	303.84	302.94	303.51	305.22	303.94	303.24	303.83	303.81	305.2	303.69	301.71	304.24	301.91	303.65	303.58	303.89	303.35	303.94	303.06	304.86	303.67	304.49	303.87	302.95	304.56	304.63	304.19	303.87	304.93	303.86	302.07	302.2	304.37
294.95	295	294.67	294	295.54	295.18	293.74	295.97	293.44	294.29	297.42	294.88	297.15	295.61	295.63	294.74	294.85	295.15	293.49	293.13	295.5	296.44	293.97	296.43	294.96	294.3	294.15	294.71	295.33	294.97	293.82	293.91	293.63	295.45	293.96	295.76	295.12	294.49	297.02	297	294.76	294.03	295	294.75	296.59	295.34	294.2	295.43	295.25	295.77
315.16	313.65	314.1	314.21	314.11	314.67	314.17	315.47	315.66	314.35	315.51	314.51	313.49	312.77	314.01	314.51	314.67	314.99	317.61	315.69	315.67	316.3	315.21	315.08	315.75	315.89	316.44	316.01	313.55	314.67	315.5	315.8	315.34	315.69	314.27	315.28	315.83	313.48	315.98	314.56	315.77	316.35	315.42	314.02	314.3	315.91	314.44	317.12	313.61	314.4
304.26	304.21	305.42	304.67	305.27	305.97	304.7	303.14	303.55	301.77	303.54	304.04	305.5	304.09	304.73	302.56	304.62	303.76	303.26	303.54	304.3	303.32	304.26	306.02	303.01	304.09	302.6	303.06	306.43	304.12	305.85	304.18	306.16	302.73	304.16	304.11	302.53	304.39	306.33	305.66	306.66	303.94	304.31	302.41	304.76	305.12	306.2	304.97	305.74	304.09
310.62	309.08	310.41	309.44	311.37	309.33	309.98	309.09	311.41	310.18	311.1	310.82	310.18	310.18	310.07	310.82	311.05	310.57	309.36	311.42	310.27	312.61	309.38	311.09	310.25	311	310.73	310.8	311.8	310.51	310.78	311.26	310.53	311.73	309.29	310.25	311.03	311.81	311.18	309.15	311.04	309.39	310.27	311.71	310.48	310.29	312.11	309.99	310.92	311.27
315.8	316.44	314.88	317.14	315.4	313	315.48	316.39	314.69	314.39	316.07	315.87	316.67	317.01	315.85	317.25	315.09	316.33	315	315.36	316.09	315.43	314.33	315.84	315.04	315.8	315.56	315.6	315.09	317.98	314.75	315.67	316.59	316.07	316.79	316.07	314.76	314.81	315.14	314.91	315.36	317.89	316	314.89	316.04	315.15	316.94	315.96	314.05	316.54
316.95	318.96	316.91	317.14	316.83	318.51	317.44	316.59	317.51	316.17	317.45	315.99	317.84	317.37	316.42	319.23	317.66	314.33	316.33	317.68	317.54	316.93	315.68	317.93	317.36	314.95	318.23	316.98	317.28	316.32	315.56	316.99	315.96	317.36	316.96	317.73	315.27	316.34	318.15	317.21	316.02	318.46	318.37	315.72	315.98	317.23	318.45	316.67	316.63	316.08
293.28	294.55	294.75	293.96	296.1	294.44	294.98	293.14	292.2	292.42	293.11	294.79	293.62	292.63	293.65	294.21	294.16	294.06	293.34	295.28	292.73	293.35	293.67	295.64	294.86	294.04	294.6	291.6	294.34	295.59	294.09	293.35	293.21	294.14	295	294.98	293.22	295.02	295.72	294.1	293.68	294.4	296.56	295.86	293.14	294	294.23	292.99	292.95	293.88
312.84	313.99	313.83	312	313.88	312.2	312.69	313.09	313.58	314.52	311.59	314.34	315.3	312.82	312.1	314.79	313.02	314.34	311.12	314.48	312.75	313.8	312.99	314.26	312.06	310.68	314.84	314.12	311.97	312.61	312.63	312.64	310.96	314.19	311.92	313.07	312.84	312.1	314.41	312.88	313.38	313.26	312.38	313.88	313.06	315.45	313.85	314.18	314.17	312.75
299.92	299.28	299.14	299.48	298.35	299.71	298.86	301.98	299.22	301.4	301.02	300.3	300.25	300.14	300.1	300.02	299.44	300.37	302.35	300.3	299.59	298.87	299.65	298.23	299.47	299.27	299.92	299.14	298.95	300.77	300.73	298.16	300.56	299.46	301.25	300.62	298.81	301.4	299.58	299.28	301.75	299.65	300.03	300.85	299.54	298.85	299.08	300.03	299.14	299.52
303.4	304.04	302.75	302.25	302.05	302.25	303.66	301.21	302.35	302.15	300.94	301.56	302.56	301.61	302.24	302.59	300.42	302.69	302.06	302.77	301.86	302.05	302.22	302.95	302.44	301.49	303.34	303.16	302.78	302.44	302.34	301.28	301.93	302.83	302.57	302.59	302.08	302.68	301.89	301.95	302.29	301.26	300.99	300.72	303.28	304.18	302.15	303.19	301.21	302.46
307.12	307.55	306.89	308.16	308.17	309.01	306.93	307.88	309	307.24	305.77	306.86	307.07	306.69	307.41	305.37	306.52	308.4	308.46	307.6	308.28	309.58	307.97	308.18	307.54	306.05	307.99	307.63	307.56	307.64	306.67	307.72	307.4	307.28	306.88	305.62	308.16	306.22	307.95	307.2	305.82	306.65	306.86	307.14	307.12	308.22	306.83	308.31	307.03	309.43
310.84	312.56	311.9	310.36	311.49	313.11	312.74	313.65	310.89	311.92	312.96	311.83	311.04	311.87	311.15	312.19	313.62	312.45	312.75	312.47	312.9	311.93	311.78	312.49	312.96	311.97	312.55	311.1	312.54	311.39	311.86	311.8	313.1	311.75	311.87	311.84	313.2	312.68	309.92	311.76	312.03	312.06	312.05	313.24	311.25	312.77	313.81	312.22	312.3	313.39
305.88	307.32	306.19	305.76	306.54	304.15	307.52	305.84	306.13	304.45	306.94	307.15	306.13	306.72	306.15	305.74	304.68	307.89	303.81	305.62	304.5	304.61	306.27	306.34	306.61	306.67	307.4	306.13	304.41	305.42	306.45	306.33	305.44	307.82	307.08	307.64	305.12	304.58	307.31	305.27	305.82	306.65	305.26	306.69	306.6	306.71	306.39	304.55	307.05	304.72
317.21	316.56	319.39	318.08	318.8	319.65	318.12	318.62	316.96	317.51	317.21	316.38	317.56	318.3	317.96	318.02	317.23	316.18	316.7	318.03	316.32	316.61	318.23	317.74	317.75	315.66	317.91	316.67	316.1	317.76	317.25	318.49	316.72	318.03	316.32	316.76	316.01	317.56	318.8	317.26	318.29	317.62	317.25	316.99	316.65	317.21	317.5	317.41	318.22	316.75
300.29	300.36	300.1	300.07	297.49	301.73	298.96	301.26	301.59	301.26	300.11	299.47	298.67	301.86	300.6	300.08	300.71	299.29	299.48	299.06	299.79	299.38	301.17	299.38	299.33	299.17	301.27	301.72	301.42	299.51	298.54	298.6	297.56	300.18	299.77	299.85	297.1	299.26	299.83	299.26	300.08	300.14	300.86	300.23	300.64	298.13	302.13	298.96	300.77	302.3
310.28	312.1	311.03	312.38	311.6	313.19	311.31	311.39	313.3	311.21	312.52	310.8	312.13	310.43	311.75	310.31	311.35	311.56	314	311.16	312.48	310.34	311.01	311.09	311.58	311.71	311.11	313.02	310.49	311.61	311.1	311.79	310.95	311.6	312.07	311.36	311.71	311.04	311.93	311.75	311.24	311.55	311.67	311.46	312.39	310.42	311.18	311.81	314.26	310.42
316.77	316.16	315.45	317	316.81	318.55	316.68	317.56	317.67	318.36	318.4	316.34	318.02	317.55	316.97	318.45	317.78	317.79	318.69	315.38	316.86	317.18	315.94	318.75	318.59	318.43	318.22	318.38	317.08	317.51	316.86	318.23	316.15	315.43	316.17	317.33	316.55	318.37	317.14	317.33	316.62	317.19	316.7	317.6	316.82	318.22	319.37	315.32	317.9	318.42
302.6	301.96	303.02	302.03	301.77	302.1	302.75	304.23	301.48	302.3	303.72	300.86	302.5	301.81	301.44	300.99	303.63	302.89	302.47	304.98	303.1	301.1	303.08	300.94	301.69	303.73	303.32	302.83	302.43	303.82	303.83	304.72	303.63	301.97	303.02	304.98	302.96	301.22	302.58	302.09	302.75	303.17	302.07	302.55	302.28	303.19	301.05	302.42	300.81	301.24
326.53	327.19	328.68	325.98	326.62	328.33	327.59	327.65	329.27	328.18	325.37	327.4	329.24	326.91	326.81	327.67	326.95	328.79	328.03	326.93	328.12	326.53	328.5	328.04	327.45	325.48	327.96	327.07	327.91	326.77	329.57	326.15	325.95	328.01	327.62	326.88	327.71	327.6	327.79	327.77	329.12	327.56	328.41	327.61	328.02	327.27	328.24	328.86	325.54	326.84
305.96	306.47	304.81	307.24	307.42	307.1	306.07	306.99	306.97	306.04	306.18	306.4	307.03	305.34	305.6	304.95	306.57	306.37	306.89	306.81	306.1	306.13	307.83	305.93	305.56	306.98	304.98	305.94	306.08	305.96	307.68	306.99	306.19	308.11	307.38	306.89	305.97	306.16	307.01	306.99	308.26	308.46	306.66	307.03	306.11	305.81	308.32	307.36	306.13	307.08
313.67	315.07	314.79	314.24	315.08	315.77	315.88	314.72	315.42	315.64	313.31	316.14	314.98	314.16	314.21	316.39	315.47	314.44	313.12	315.15	316.03	315.88	316.31	313.85	314.87	314.12	315.66	315.16	312.36	314.36	314.21	314.72	316.4	314.2	315.38	314.99	315.62	315.57	314.16	314.72	314.6	314.6	314.18	315.38	317.33	315.54	315.08	314.68	312.93	314.25
294.2	292.13	292.35	294.75	294.43	294.37	293.45	292.46	295.45	292.77	294.28	293.82	294.34	295.09	293.7	293.68	295.09	293.26	293.48	295.56	292.64	294.67	292.28	294.02	293.61	292.65	293.52	295.87	295.54	295.12	293.81	294.68	293.34	293.21	293.2	293.88	293.68	294.81	294	294.01	293.48	293.9	292.8	294.74	295.16	293.92	293.69	295.02	294.92	295.35
303.77	302.89	304.37	302.9	302.44	302.93	303.93	304.71	303.71	303.67	303.93	303.13	302.97	304.07	304.64	303.49	302.8	303.47	303.47	305.19	303.61	304.05	302.94	303.41	303.08	304.04	303.89	305.47	303.29	301.25	304.31	301.97	302.54	302.59	303.42	301.96	305.17	304.38	304.62	305.83	305.15	303.04	303.1	303.8	303.45	304.14	302.44	302.18	304.28	302.67
304.67	303.77	304.5	302.42	303.38	304.81	302.47	303.43	303.56	303.56	303.7	303.28	302.91	303.42	304.47	304.07	304.41	302.05	303.38	302.97	303.34	303.44	302.98	304.66	303.9	303.93	304.55	303.12	304.33	303.76	302.97	303.65	303.3	303.09	304.58	304.02	302.02	303.77	302.28	303.33	303.38	302.8	304.98	303.26	303.65	304.64	303.7	303.65	304.81	302.58
303.25	304.02	303.62	303.53	303.76	304.77	304.49	303.68	304.4	303.14	303.81	302.05	302.94	302.84	304.17	302.14	302.71	302.83	304.02	303.42	303.35	306.24	303.31	302.57	304.26	303.73	303.11	302.41	303.48	303.63	303.71	302.1	303.54	301.3	301.71	303.29	301.81	302.4	304.09	303.05	302.8	304.79	305.39	302.93	303.36	303.34	303.45	303.06	303.57	303.77
294.36	293.78	293.53	295.04	294.53	293.41	293.77	293.28	293.89	293.09	293.82	292.03	293.27	296.1	294.07	294.12	292.54	295.3	293.55	295.01	293.97	295.63	294.42	293.65	294.55	293.86	294.61	293.82	294.35	293.34	294.85	293.97	293.82	293.17	294.96	294.51	294.98	294.59	293.15	294.51	295.83	293.64	294.46	292.75	295.43	293.33	294.19	293.1	293.81	293.79
300.71	300.03	301.91	301.29	301.86	300.13	300.49	301.41	301.93	301.81	300.39	299.22	301.64	301.13	301.6	301.46	302.52	300.59	301.35	303.67	300.61	302.03	300.98	300.87	301.44	300.54	300.7	303.31	300.48	301.2	301.17	303.93	301.24	299.93	300.53	301.21	300.51	300.75	299.71	301.46	301.74	301.4	303.77	301.74	299.81	301.53	301.24	301.45	300.8	301.03
304.74	303.08	304.16	304.49	303.6	306.28	303.95	302.78	303.03	305.25	304.3	304.22	304.88	303.18	303.43	305.2	303.75	305.46	305.29	307.15	303.09	304.52	302.93	304.62	304.11	304.56	305.32	304.11	303.46	304.92	304.41	303.65	304.4	305.13	304.76	303.04	304.9	304.76	304.08	304.55	303.75	303.43	303.85	306.58	303.69	303.79	303.27	306.04	304.38	303.61
313.11	312.98	312.48	313.4	313.71	314.4	311.67	312.73	313.79	312.01	312.42	312.52	313.23	310.15	312.84	314.76	313.23	313.33	313.4	312.44	313.14	312.93	313.34	313.32	313.2	312.17	313.15	314.48	311.73	312.49	312.16	313.43	313.37	314.82	313.16	312.3	313.98	314.55	313.3	313.27	313.4	312.79	314.61	312.24	313.13	313.41	313.27	313.16	311.77	312.89
306.91	308.27	307.45	306.38	307.42	308.78	307.95	308.14	307.09	307.47	306.25	309.83	306.54	305.67	306.5	305.83	306.81	307.47	307.27	308.33	306.6	307.91	306.66	306.65	307.34	306.26	306.05	306.93	308.45	307.76	305.57	308.38	307.25	308.23	306.22	306.88	306.91	306.42	306.86	305.79	306.32	307.85	307.46	306.29	304.3	308.19	309.58	307.74	307.35	306.85
304.27	303.01	301.87	302.79	301.12	302.86	301.92	300.66	302.07	302.91	301.85	301.18	302.97	302.88	301.35	302.76	302.63	303.15	304.62	303.21	302.09	301.86	304.68	303.55	302.84	303.08	301.98	303.63	303.58	303.38	303.61	304.06	304.56	303.25	301.61	302.74	301.71	301.65	300.96	301.46	302.62	302.67	302.56	302.54	302.44	301.58	301.58	301.72	302.6	302.6
305.5	306.01	305.93	305.66	306.12	305.86	305.98	305.71	308.2	306.12	307.66	307.04	305.15	309.26	306.43	304.1	305.51	307.02	304.74	304.64	307.42	304.31	307.42	306.51	306.65	306.04	306.96	306.06	305.15	306.95	305.23	306.48	307.17	305.54	307.48	307.94	307.49	304.9	307.29	305.67	304.98	305.92	307.33	304.87	307.51	303.53	306.07	304.99	306.64	306.05
304.25	304.15	303.16	303.53	304.6	303.39	303.64	302.23	304.78	302.3	302.48	303.32	304.83	302.8	302.09	304.41	302.82	303.73	302.99	302.94	302.4	303.64	303.44	303.64	303.15	303.79	302.94	303.76	304.77	301.7	303.84	304.68	302.18	304.06	305.05	303.42	302.36	303.59	302.39	304.57	304.87	301.6	301.41	303.41	303.39	302.52	302.92	303.98	302.16	303.44
313.76	315.23	315.1	313.96	314.25	315.75	312.87	313.87	314.54	313.33	315.71	314.26	313.31	312.22	316.44	314.65	314.73	313.99	312.02	313.98	314.44	313.31	313.85	313.74	314.56	313.26	314.84	314.96	312.4	314.46	314.25	314.9	311.46	315.22	315.4	314.4	315.04	314.67	316.18	313.39	315.4	314.87	313.99	313.25	313.44	315.56	315.45	314.43	314.42	312.86
312.24	312.66	314.67	312.31	312.59	312.35	314.08	314.2	313.3	315.34	313.37	313.05	312.94	311.73	313.04	312.68	313.27	313.43	314.3	314.95	313.15	313.2	314.34	314.04	312.8	311.49	313.39	312.7	310.85	312.75	312.21	313.24	314.13	314.33	312.53	312.21	312.41	312.45	314.22	312.26	315.24	312.27	312.63	311.8	314.11	312.58	314.24	313.85	312.72	314.83
303.13	301.51	300.42	302.95	303.24	303.11	302.66	301.85	301.6	302.98	304.75	301.31	302.95	303.53	303.53	302.72	302.04	303.23	303.16	302.8	304.11	303.21	303.71	300.61	301.9	303.31	302.51	302.32	301.71	302.74	301.91	301.41	302.81	302.92	302.67	302.6	300.88	302.82	303.78	303.55	303.07	302.78	301.88	302.35	303.92	301.67	302.51	301.57	303.7	303.38
301.37	304.23	301.4	301.76	301.77	302.41	303.33	301.83	300.6	304.08	302.4	303.3	301.26	303.79	303.96	303.32	302.31	301.96	304.43	303.61	302.88	305.11	302.93	302.52	302.41	302.45	303.59	303.95	302.66	302.76	303.15	304.49	303.34	303.46	300.97	303.46	301.9	304.75	303.48	302.28	303.93	302.81	302.51	301.71	303.48	302.44	301.6	302.24	302.74	302.54
307.2	307.18	307.26	305.76	306.44	309.46	307.09	307.12	307.71	307.65	307.15	308.19	308.46	306.16	308.66	307.55	306.85	307.34	308.43	307.39	307.05	307.43	307.95	310.1	305.61	307.7	306.7	305.9	306.27	307.92	307.43	308.86	304.9	307.67	305.11	306.31	306.52	308.14	307.35	307.16	307.15	307.51	306.45	308.08	308.79	307.65	307.79	307.4	308.12	307.19
314.76	314.85	313.42	316.04	314.07	314.96	313.21	314.46	314.28	313.35	313.35	313.69	312.94	313.11	312.17	314.03	315.34	313.86	315.92	313.33	315.24	313.91	313.81	314.43	314.75	314.44	312.83	313.08	313.65	312.99	313.43	313.75	313.82	313.68	314.16	314.82	315.92	314.14	313.58	314.25	313.87	313.25	313.79	313.76	313.53	314.64	313.53	314.41	312.84	311.87
304.85	305.44	307.82	307.78	305.88	305.41	306.18	306.01	306.45	304.43	305.22	305.82	307.29	305.36	307.44	305.12	304.71	306.89	305.89	305.48	306.74	305.53	306.56	306.81	302.66	305.14	306.4	305.24	304.26	304.39	303.89	306.94	304.38	306.51	305.37	305.11	304.9	305.75	306.34	304.9	305.51	304.75	304.78	305.65	304.94	306.2	305.82	306.28	305.59	304.71
306.57	306.26	306.18	307.53	303.91	303.41	304.67	304.15	305.7	305.62	305.74	305.05	304.67	305.49	305.17	306.11	306.55	305.75	302.8	304.72	304.95	304.31	305.41	305.31	303.83	304.69	307.71	304.53	305.94	306.32	305.69	304.28	304.61	304.49	304.17	303.38	308.07	306.47	304.83	304.79	305.26	305.16	306.81	305.32	306.46	304.81	306.09	304.01	306.06	304.81
312	312.73	313.81	313.32	314.7	313.18	312.09	313.73	312.95	313.51	312.32	313.86	315.28	314.98	313.99	312.02	313.43	313.92	312.55	313.31	313.33	313.37	314.47	311.87	312.23	313.19	311.38	311.12	312.64	314.6	311.36	313.78	312.24	312.47	312.28	312.01	312.54	313.67	313.48	311.69	314.1	313.26	313.83	311.89	312.43	313.95	312.94	312.6	312.09	311.89
311.9	312.11	313.44	313.25	315.26	310.11	314.31	313.65	314.33	313.52	311.71	310.28	311.28	311.7	310.99	314.13	314.72	312.81	313.07	312.59	312.24	312.93	312.45	312.02	312.35	313.39	313.21	312.01	310.55	313.11	313.07	310.3	313.45	313.63	312.38	313.49	311.92	310.85	313.96	312.68	314.03	313.55	312.35	311.61	313.2	312.25	313.29	313.17	314.66	311.55
327.78	326.1	328.27	326.57	327.86	327.03	326.49	328.98	326.08	325.93	329.08	326.89	326.8	326.25	328.94	328.38	327.09	329.58	327.42	328.43	327.18	327.26	328.16	327.04	328.47	328.66	328.53	326.54	327.68	326.89	327.45	329.68	327.9	327.82	327.68	331.22	328.79	327.36	328.61	328.5	328.55	326.83	328.36	325.31	326.83	329.59	325.38	328.07	328.58	325.22
294.33	293.48	292.38	294.28	294.9	292.94	294.47	294.5	296.11	295.01	295.57	293.22	294.86	294	295.89	293.72	294.78	293.65	293.03	294.81	294.16	293.8	295.52	293.43	292.15	293.56	294.07	295.83	295.46	292.76	292.87	293.58	294.16	296.28	293.49	293.53	294.24	296.08	294.35	295.09	294.43	295.23	294.94	294.62	294.75	293.85	293.69	294.12	294.19	293.07
311.22	310.11	309.96	312.34	311.97	312.43	312.71	311.55	310.77	313.07	311.82	312.74	311.91	312.13	311.93	310.33	311.72	312.51	310.88	310.89	311.3	312.56	312.68	312.9	310.56	312.54	311.32	312.18	311.56	311.6	311.66	310.63	313.14	310.63	311.15	311.11	311.2	311.36	312.21	310.08	310.63	309.98	310.82	311.3	312.87	312.38	311.91	312.41	313.16	311.2
313.05	313.83	314.07	312.68	312.6	314.18	313.55	314.21	313.67	313.37	315.28	313.97	313.25	313.71	312.61	315.88	315.48	313.62	312.33	313.63	314.03	312.92	312.4	314.06	312.47	315.41	313.49	313.86	312.81	312.67	314.53	314.63	314.97	316.56	312.37	313.74	314.2	313.95	313.94	315.18	314.61	314.39	313.55	313.59	313.55	314.95	313.89	313.97	313.59	315.69
306.7	306.24	305.38	306.58	306.68	306.3	306.49	307.09	303.41	307.27	305.14	306.79	307.39	306.78	306.13	307.95	305.36	306.38	305.1	305.95	305.64	304.91	305.51	305.22	307.52	305.11	303.34	305.9	305.64	306.43	305.67	305.02	306.12	306.26	306	305.5	305.8	305.59	306.76	306.04	305.52	307.44	307.04	306.37	305.22	307.03	305.22	306.41	305.76	307.14
308.36	308.84	306.44	308.03	309.91	307.06	309.36	309.79	308.89	307.94	308.43	310.48	307.44	307.63	308.87	309.51	307.17	309.93	308.38	308.37	308.92	309.09	309.91	310.32	307.06	309.63	309.58	308.97	310.16	307.8	308.96	307.6	308.95	310.18	308.85	308.56	309.84	308.65	310.78	308.48	308.89	307.94	308.73	308.99	307.57	310.21	308.48	310.48	310.42	309.19
316.92	317.94	316.17	318.51	317.54	316.75	316.36	316.63	318.6	316.79	317.65	318.24	318.26	317.81	317.43	318.33	317.44	318.43	316.31	317.02	316.87	318.13	316.58	317.35	315.98	317.33	318.39	318.73	317.32	315.63	317.36	317.61	318.45	317.6	316.56	318.1	318.34	316.9	317.84	316.98	317.3	317.06	317.51	317.24	316.86	315.82	317.44	317.69	318.51	318.35
305.54	303.65	302.42	301.7	304.64	302.53	302.92	304.04	303.71	303.75	303.38	302.41	305.52	303	303.09	303.46	301.37	302.85	302.54	302.12	302.44	302.65	304.17	302.61	303.43	302.35	304	304.15	303.18	303.96	302.66	304.26	304.32	302.98	301.85	303.22	303.19	304.57	303.75	302.2	302.31	302.23	302.98	300.55	301.36	302.41	304.17	302.1	306.08	303.2
311.92	311.43	310.46	310.77	310.78	309.13	311.43	311.26	310.24	308.69	310.84	310.57	309.59	310.41	310.62	310.73	311.65	311.31	311.14	310.01	309.57	310.16	310.27	308.34	309.88	312	310.48	310.68	309.87	308.61	309.59	309.36	310.34	309.72	311.06	313.2	312.75	310.17	309.26	310.6	310.45	311.42	309.9	311.19	309.12	309.27	310.37	309.9	310.05	310.14
311.06	312.77	312.53	311.98	311.41	312.21	312.17	311.76	309.99	312.68	312.09	313.91	312.16	312.59	311.37	312.49	311.83	313.01	313.03	313.08	311.74	312.5	312.29	312.25	312.25	310.33	312.55	313.39	312.65	313.8	312.47	311.66	312.52	313.2	314.24	312.83	312.15	313.04	312.73	312.89	312.02	311.98	313.21	311.72	313.12	312.83	312.01	312.02	312.7	313.61
319.06	317.29	317.68	318.32	316.86	316.54	315.85	317.25	316.39	315.15	316.39	316.16	315.03	317.67	316.86	316.7	315.72	317.02	317.12	316.3	314.21	317.84	316.6	317.07	316.88	314.03	317.88	317.8	317.06	317.14	317.1	316.5	317.71	317.46	316.58	316.97	315.59	316.62	315.37	316.32	315.88	317.85	316.86	317.69	316.16	316.81	314.9	316.8	315.18	316.32
315.26	315.83	315.73	316.16	318.05	315.33	317.13	314.39	316.46	317.25	314.4	315.34	316.53	316.77	316.59	316.36	317.1	316.86	315.8	318.38	316.37	314.84	317.55	314.79	318.57	316.18	317.43	317.8	317.09	317.1	316.05	316.47	315.93	315.38	315.19	316.32	315.7	315.51	318.19	316.99	316.32	316.43	317.55	315.16	316.96	316.92	315.91	316.47	317.97	317.06
303.4	303.07	305.39	303.28	302.95	303.65	303.63	304.24	303.97	301.98	301.93	304.24	302.6	303.33	303.44	302.42	303.55	301.09	302.79	303.05	303.14	303.75	303.73	304.07	304	303.93	306.73	303.3	301.7	302.16	304.46	302.63	301.9	303.13	302.92	302.49	302.53	303.23	303.31	304.01	302.25	302.87	303.44	303.39	302.18	304.23	303.39	303.51	303.7	303.34
311.91	311.25	313.16	312.77	312.26	312.77	310.97	312.16	312.86	312.15	312.79	314.6	312.36	311.64	313.73	310.96	312	311.63	314.52	312.31	312.59	312.64	312.79	311.21	312.17	312.81	311.59	310.6	311.42	311.89	313.01	313.17	312.31	310.69	313.62	311.58	311.79	311.66	312.91	309.86	312.24	311.41	311.78	313.45	312.67	312.24	311.41	310.66	312.26	310.67
308.99	308.85	308.58	308.04	309.16	308.28	307.83	308.88	309.44	307.81	309.01	311.03	308.79	309.73	309.73	307.95	306.94	309.59	309.61	307.74	307.39	309.77	308.1	309.34	308.41	309.21	309.78	308.16	308.47	310.21	309.55	308.64	308.78	309.02	308.35	309.67	308.93	309.38	309.47	307.97	308.68	310.32	310.46	309.8	309.99	309.56	310.2	307.9	308.93	310.04
311.22	314.63	313.31	313.44	313.12	313.32	313.48	312.21	313.17	313.34	313.41	313.53	313.14	312.48	314.26	312.33	313.25	313.56	313.58	312.83	312.98	314.24	312.73	312.73	311.31	314.75	314.1	315.1	312.71	313.48	312.21	314.19	311.31	313.89	313.51	313.67	312.98	311.95	311.73	313.13	313.33	314.77	312.7	313.62	313.58	313.08	314	313.68	314.74	313.79
328.22	325.36	328.05	327.57	328.29	325.98	326.78	328.01	326.95	328.33	327.59	328.51	328.25	326.55	327.45	328.87	329.36	328.58	328.34	328.37	327.28	327.84	328.43	326.91	327.09	329.53	328.05	328.27	326.11	328.29	327.22	325.87	327.1	327.43	326.82	325.37	326.77	327.21	326.17	326.99	326.18	326.91	327.46	327.15	327.54	328.21	328.82	327.78	326.12	326.57
299.78	299.6	300.19	298.48	295.64	299.19	298.79	299.92	300.85	300.07	300.5	298.22	301.21	299.77	299.38	299.02	298.31	302.26	299.49	299.62	300.52	300.9	298.75	300.06	300.06	300.34	298.25	300.2	299.6	300.07	300.85	298.56	300.38	299.8	299.56	299.42	301.47	301.18	301.39	300.6	300.17	300.86	302.46	301.72	300.55	300.33	299.12	299.82	299.42	299.37
313.94	314.96	315.03	314.49	314.44	315	313.03	315.2	315.07	316	313.68	316.18	314.16	316.22	317.2	313.9	314.24	316.62	316.09	314.8	316.46	316.28	315.23	315.11	314.79	315.67	315.32	316	315.31	314.25	312.71	314.24	315.18	315.73	315.67	314.61	315.56	314.59	315.28	313.5	315.49	315.94	315.28	315.41	314.56	316.4	314.21	316.27	315.46	314.71
315.51	314.61	315	313.9	315	315.54	315.7	316.59	314.68	314.03	314.61	315.61	316.24	314.51	315.19	315.42	314.34	313.81	314.82	313.71	315.31	313.65	316.6	314.27	316.04	314.91	315.89	313.17	316.07	314.71	314.78	314.35	315.28	314.39	316.11	316.04	314.72	313.36	313.81	315.19	314.47	313.57	316.69	315.08	316.38	313.3	313.88	313.06	314.55	315.2
314.9	312.65	312.88	313.37	313.05	312.6	314.93	311.34	310.71	311.67	311.43	312.82	312.65	312.86	311.66	314.36	313.1	313.08	314.28	312.37	311.55	311.33	314.58	313.37	311.23	313.47	314.34	313.7	312.28	312.69	312.78	313.31	315.69	313.44	311.87	313.87	312.5	314.07	312.92	312.76	312.31	313.37	313.04	314.95	312.09	312.28	313.21	311.88	312.47	313.53
303.96	304.58	305.72	305.9	303.97	303.42	304.84	306.66	304.38	304.19	305.49	304.2	304.06	303.84	306.35	304.24	302.99	306.8	303.18	304.93	305.14	303.75	303.96	304.52	304.61	303	303.63	306.06	302.9	305.49	303.87	304.35	304.84	303.61	302.71	306.25	301.65	302.92	304.81	303.72	302.35	303.27	304.84	303.76	301.41	303	304.44	305.21	305.26	305.59
296.05	296.06	294.54	295.39	296.29	294.16	297.02	296.67	295.1	293.46	294.62	294.96	295.33	296.92	292.75	296.88	295.64	296.18	295.82	295.62	296.57	297.92	296.29	295.43	294.04	294	295.77	296.29	295.42	294.39	294.86	295.74	292.92	295.14	293.6	295.49	296.6	294.68	295.13	295.45	295.34	295.95	295.19	294.78	294.65	294.66	293.09	294.12	294.52	297.01
304.19	302.83	303.28	302.1	305.13	303.71	302.79	305.91	303.42	303.96	302.91	304.77	303.74	303.41	304.6	302.68	302.99	304.64	304.02	301.34	302.55	302.87	302.41	303.95	304	303.79	304.16	301.91	305.3	303.43	303.61	304.2	303.14	304.5	305	304.17	302.73	304.76	304.22	303.47	303.65	305.5	301.55	304.8	302.27	303.16	304.06	305.11	301.63	302.82
316.7	314.47	313.82	315.24	316.77	315.23	315.63	315.85	315.96	314.03	316.4	316.38	315.83	315.76	317.55	316.66	316.32	313.96	316.01	316.43	317.32	316.21	315.52	315.93	315	314.73	317.11	314.89	315.17	316.14	314.59	314.66	316	314.83	315.84	315.34	315.65	314.66	315.01	315.74	315.39	315.43	316.56	314.24	315.23	315.43	314.77	316.74	316.48	316.18
315.21	315.76	315.23	315.44	315.45	316.51	314.15	315.55	315.67	313.87	317.11	315.42	316.85	314.6	313.49	315.05	314.77	315.02	314.63	317.46	315.89	317.03	314.89	316.81	314.84	316.3	315.49	316.33	314.58	315.35	315.41	314.91	315.39	314.98	316.98	315.98	314.81	314.95	316.68	315.84	315.94	315.2	315.07	316.79	313.59	315.36	316.04	315.02	314.58	315.51
309.83	309.68	310.3	309.23	307.89	310.01	309.53	310.57	309.59	309.9	310.52	308.81	309.25	311.77	310.81	309.77	309.39	310.2	311.76	309.91	308.29	310.66	311.16	308.83	309.89	310.56	309.4	310.35	310.86	308.57	309.56	311.48	310.08	310.36	309.56	308.71	309.74	311.04	310.47	309.78	310.04	308.57	309.55	309.41	308.99	309.76	310.7	309.24	310.15	308.79
293.58	294.65	295.32	298.19	297.07	296.8	295.37	294.57	295.65	294.68	292.99	292.79	293.67	296.1	294.32	295.18	294.99	294.46	294.68	292.25	295.16	295.51	295.02	294.81	295.49	295.22	295.76	294.28	293.65	297.02	296	296.01	294.8	296.27	295.47	295.13	296.51	295.55	293.71	296.66	294.61	295.12	294.55	295.09	296.57	296.76	294.27	294.86	295.31	295.24
302.49	301.78	303.67	304.04	303.76	302.01	304.52	303.38	304.36	303.69	301.21	302.94	303.05	303.61	303.81	302.45	304.81	305.78	303.77	302.56	303.89	302.43	304.27	303.93	302.72	306.79	303.2	302.54	302.05	305.1	301.99	303.67	303.11	302.03	303.12	303.93	301.92	303.04	302.67	303.29	303.36	304.05	302.42	304.89	302.83	303.42	303.08	304.91	302.04	304.21
303.26	302.87	302.2	305.25	303.16	303.27	302.91	302.5	303.89	304.08	302	301.81	302.83	303.23	303.61	302.12	304.38	300.8	303.57	303.48	302.2	301.69	305.01	301.86	302.5	301.36	301.91	303.98	302.99	302.68	303.56	302.14	303.21	303.55	304.19	304.73	303.22	303.36	304.55	303.24	301.87	303.26	302.24	303.43	303.6	304.65	303.61	301.97	304.62	302.58
327.93	325.98	328.93	326.21	327.56	328.03	326.27	327.93	326.52	326.95	327.37	327.75	326.58	325.87	326.02	327.37	326.46	327.04	326.98	326.63	325.36	326.79	326.23	327.27	327.63	326.62	325.83	328.08	326.12	327.88	327.79	327.41	327.44	327.77	328.68	326.83	326.81	326.85	329.05	326.72	326.88	327.85	327.13	326.39	326.69	326.99	329.09	326.76	326.44	325.94
299.85	300.81	300.42	300.91	302.24	300.6	301.63	300.7	301.19	299.8	299.98	301.5	299.1	302.13	301.9	299.85	300.49	299.09	302.5	300.81	301.83	301.45	301.38	302.21	299.63	298.51	301.59	300.97	299.08	300.69	300.6	302.82	301.48	300.87	300.49	301.54	300.08	299.93	300.64	301.29	300.39	302.16	300.5	300.91	301.67	299.91	301.66	301.61	302.73	302.53
304.34	304.66	304.2	305.1	302.44	304.02	304.82	304.76	306.11	304.56	304.23	300.64	307.34	304.14	304.17	304.23	302.76	306.69	305.56	305.84	304.34	304.39	303.48	305.36	305.13	304.71	303.64	304.55	305.63	306.82	304.43	302.93	303.93	304.05	305.45	303.54	304.75	304.49	305.16	305.38	302.06	304.15	304.11	304.26	304.27	306.63	305.45	304.91	304.54	305.81
300.32	300.42	299.42	302.69	300.54	302.17	299.19	300.89	303.07	302.21	300.64	300.37	299.84	300.08	302.78	300.38	301.98	301.93	301.82	300.59	302.85	302.59	302.7	300.24	301.74	301.2	302.79	299.99	300.17	299.4	300.46	299.26	301.11	302.75	302.36	302.31	302.16	299.74	301.47	301.73	303.02	301.02	300.53	303.1	301.1	301.25	300.49	300.92	301.54	301.1
293.58	295.13	294.16	293.57	295.52	294.33	294.29	293.93	292.02	293.47	292.91	294.24	294.33	295.24	296.76	295.07	294.31	294.54	294.25	293.49	294.18	293.3	292.9	293.24	292.81	293.11	295.47	294.41	292.59	294.66	293.92	292.57	295.87	296.01	293.56	293.99	293.42	293.76	294.3	292.75	293.12	293.47	294.36	294.03	293.91	294.99	294.65	293.93	295.35	293.86
324.66	324.53	325.82	324.93	324.98	324.86	325.05	325.13	324.25	323.39	324.52	324.07	325.49	326.88	324.58	324.07	326.67	325.48	325.21	324.91	323.77	325.44	323.81	323.95	324.29	323.48	324.93	325.09	325.52	325.97	326.33	324.36	322.51	324.34	325.05	324.32	325.02	323.75	324.74	325.73	324.95	324.75	325.02	325.06	327	325.27	324.08	323.54	323.84	326.37
310.65	312.25	311.01	311.09	312.07	311.4	312	311.94	311.55	309.72	312.49	309.75	310.47	312.85	311.64	312.06	312.42	312.64	313.42	309.76	312.68	311.59	312.39	312.32	311.14	311.68	310.33	310.47	311.45	311.11	312.58	312.28	310.82	311.67	310.79	312.26	311.76	311.06	310.53	312.38	311.62	311.59	312.25	312.63	312.44	311.52	310.99	311.32	311.89	310.21
312.27	311.3	310.83	312.47	312.18	313.51	311.58	313.93	311.88	312.15	311.7	311.62	311.14	312.59	311.73	311.44	312.89	313.65	314.02	312.35	313.61	311.44	313.67	312.29	310.75	311.47	312.25	310.6	312.57	311.81	311.18	311.12	310.25	312.9	313.28	310.06	313.38	311.84	312.6	311.1	310.74	311.38	311.96	310.87	311.25	310.6	313.1	312.65	311.8	312.96
304.3	304.66	304.02	303.37	301.92	304.56	305.28	306.36	302.72	304.82	303.77	302.8	302.36	304.74	303.78	303.33	305.76	303.15	303.72	304	303.57	302.94	303.33	303.94	303.68	303.15	302.84	306.85	305.65	304.47	302.2	302.27	302.69	303.27	303.14	304	303.91	303.74	302.53	301.6	304.1	302.31	303.84	306	303.46	303.56	303.91	304.58	304.63	303.85
319.34	320.11	318.21	317.45	318.63	319.11	318.8	317.79	317.88	318.52	318.4	318.34	317.17	319.41	317.35	318.89	316.49	318.97	318.75	318.66	319.73	317.05	318.53	318.19	318.62	319.28	319.3	319.51	319.89	319.71	319.05	319.49	317.54	318.8	318.22	316.27	319.48	318.57	320.08	318.78	317.8	317.99	317.91	318.51	319.18	318.18	318.23	319.16	316.93	318.03
296.04	296.41	295.88	296.51	298.32	296.64	298.82	296.9	296.41	295.49	296.47	296.8	297.55	297.37	295.88	298.84	296.47	297.56	296.26	296.03	295.6	297.54	296.04	298.19	297.12	296.5	296.74	297.77	296.5	296.37	297.91	297.54	299.01	294.88	296.77	295.92	298.22	295.11	297.84	296.94	296.45	298.54	297.84	297.61	296.38	296.59	296.82	296.21	296.65	297.57
317.75	318.88	318.9	319.4	320.16	316.62	317.52	319.26	318.44	320.19	319.41	320.41	317.53	317.31	319.55	319.07	318.03	320.56	317.26	317.87	319.86	318.35	319.54	319.6	318.11	317.6	319.04	320.25	317.2	320.86	317.47	319.87	318.94	318.48	317.94	318.67	318.93	320.72	318.24	320.55	316.63	319.63	316.95	319.14	317.77	318.54	319.12	317.98	320	318.64
314.62	313.19	312.78	312.95	312.02	312.12	314.13	313.22	311.7	314.64	313.82	314.03	312.92	310.7	313.37	312.94	313.72	314.37	313.01	311.86	311.98	313.88	312.69	312.1	312.79	314.64	313.55	312.44	312.56	314.11	313.53	314.17	313.5	314.35	312.42	312.31	314.2	312.39	314.43	315.27	312.7	311.31	314.02	312.36	313.36	312.33	312.9	313.46	312.31	313.84
312.85	313.57	312.89	313.24	313.45	312.72	314.58	314.58	314.99	314.76	314.7	313.2	315.5	315.25	311.82	314.67	315.09	315.36	310.62	313.12	313.61	313.98	312.44	314.73	312.61	314.73	312.75	314.48	314.3	315.75	312.65	313.27	313.3	313.84	312.23	315.09	314.47	315.11	314.34	312.29	312.86	314.71	317.06	313.36	315.81	313.59	314.19	314.41	313.97	314
314.48	314.97	312.17	311.51	314.44	312.23	314.2	315.68	314.3	312.36	311.62	314.38	313.91	317.06	313.28	314.32	315.32	315.49	313.65	314.23	313.74	313.87	315.26	313.26	313.86	314.32	313.92	314.13	314.38	312.84	316.01	313.34	314.44	314.78	311.89	315.81	312.94	313.26	314.29	315.26	313.88	313.24	315.5	315.16	314.81	314.17	313.83	314	314.17	314.23
302.35	303.17	304.05	303.73	303.67	301.77	303.39	302.93	303.63	303.14	302.74	303.68	302.48	302.86	301.76	302.63	303.71	302.81	304.67	301.43	303.84	301.63	302.33	302.57	302.21	303.17	301.76	302.74	303.68	302.55	302.36	301.37	301.38	302.26	305.75	302.35	302.63	303.11	301.69	300.68	300.73	303.34	304.16	302.98	301.53	302.6	302.07	302.54	302.64	303.13
327.62	326.81	325.89	324.82	327.96	329.18	325.99	327.05	328.74	325.89	327.51	325.62	328.28	326.02	326.52	327.3	327	326.07	326.86	327.68	327.7	329.16	326	326.88	326.33	327.11	326.47	325.96	328.38	325.93	326.54	327.92	326.6	327.31	328.6	327.52	327.4	329.17	326.28	327.32	326.37	326.79	326.84	327.2	329.03	329.06	327.99	327.78	326.21	325.85
294.45	296.72	296.28	295.09	295.75	294.98	295.22	296.8	295.67	297.34	294.14	294.81	296	294.75	295.06	295.79	295.09	294.62	296.3	293.5	293.24	294.77	295.54	296.04	296	292.99	294.83	295.72	296.21	296.53	296.24	294.23	296.61	294.9	295.58	295.03	296.97	294.87	295.29	295.13	293.99	295.25	293.91	294.01	295.12	294.87	294.47	293.39	295.44	294.3
318.61	318.79	318.72	318.61	318.67	319.66	319.14	317.5	318.97	319.42	318.98	316.92	317.94	317.44	319.35	319.71	320.41	318.53	317.5	319.13	319.98	318.42	317.87	318.52	318.51	319.63	316.88	317.56	318.12	318.81	317.86	318.01	319.52	317.97	317.63	320.67	318.17	319.46	318.44	318.22	319.43	318.61	318.86	318.2	317.47	319.43	318.1	319.64	319.47	318.1
312.58	313.02	310.91	311.86	313.2	312.58	310.73	312.52	313.37	313.99	313.27	313.13	311.6	312.64	312.23	313.15	311.88	311.86	312.65	312.52	313.18	312.6	313.06	311.59	310.33	312.99	311.13	314.3	313	312.17	312.18	312.72	312.8	311.12	312.75	311.13	313.19	313.13	312	311.28	313.04	312.77	311.71	313.36	311.44	311.38	313.14	311.59	311.31	312.98
303.37	300.8	301.57	303.22	304.27	302.79	303.43	301.21	302.34	302.29	302.02	302.44	303.58	303.38	303.05	302.2	304.62	301.33	301.67	303.59	302.19	301.24	301.85	301.29	303.76	302.21	301.54	300.93	303.53	302.07	301.9	302.39	301.76	303.1	301.86	302.01	302.5	302.84	302.75	302.95	302.69	303.96	302.94	302.93	302.87	302.35	302.36	302.86	301	303.57
295.17	296.63	296.1	295.02	296.63	296.06	295.71	293.39	294.89	294.09	295	294.27	295.85	294.77	293.32	294.34	295.79	295.43	295.31	296.24	294.87	295.41	295.32	295.99	293.43	294.91	295.72	295.69	295.39	296.16	294.01	295.98	295.31	294.8	293.61	295.57	296.45	295.59	295	296.95	294.25	295.21	296.04	294.93	294.44	293.85	294.15	293.89	295.42	296.8
318.54	318.91	317.66	317.37	318.42	317.12	321.29	318.58	319.55	318.69	318.32	318.31	318.61	317.36	318.38	318.17	319.53	316.49	318.67	318.58	319.46	318.28	318.46	318.09	318.12	320.13	317.1	318.61	318.67	318.77	320.39	317.95	318.34	319.39	317.92	319.11	320.71	319.56	318.34	318.68	315.89	320.91	318.93	318.18	317.94	317.66	317.54	319.03	317.66	320.07
316.57	317.5	315.25	315.15	314.32	315.79	317.18	316.02	314.74	317.94	316.16	317.47	315.08	314.7	314.71	316.02	316.75	316.85	317.1	315.45	315.01	316.61	314.67	316.45	315.23	316.35	316.77	317.35	315.51	318.06	316.51	317.45	313.74	315.69	316.51	316.16	315.73	315.84	317.58	316.43	317.54	316.13	314.92	315.92	315.22	316.34	316.8	318.83	316.28	315.9
305.83	303.54	303.92	303.35	304.75	303.54	306.33	304.75	302.97	304.45	303.97	303.58	303.78	305.58	305.16	304.22	304.75	303.81	304.06	304.71	305.17	306.11	303.59	303	305.84	305.65	304.03	303.61	302.98	305.18	304.17	302.96	304.4	303.46	304.96	305.18	304.25	305.93	304.95	304.3	307	304.55	302.77	305.37	303.88	304.59	305.1	305.39	305.93	305.84
304.57	304.3	305.12	306.03	304.44	306.21	305.81	306.9	304.79	305.42	306.77	305.3	305.16	304.8	304.27	305.94	305.57	307.24	306.56	303.44	304.05	306.91	303.38	304.19	306.95	304.91	305.07	306.23	305.12	304.44	304.83	305.63	303.45	305.83	304.74	304.16	304.97	304.93	303.21	304.74	305.28	305.2	307.58	305.36	306.82	305.61	306.82	305.15	306.14	305.67
313.26	313.08	313.5	314.55	312.97	312.59	313.21	311.04	312.78	315.37	315.12	315.18	315.78	312.62	315.27	314.86	313.45	313.36	313.42	313.64	313.3	314.23	314	312.85	313.39	313.7	312.25	312.03	313.01	311.96	313.9	312.87	314.38	313.52	313.21	313.94	313.47	312.76	313.91	312.44	313.96	312.99	311.78	313.33	313.36	313.84	314.21	312.89	313.12	313.44
300.97	302.4	301.93	303.1	303.46	301.4	301.73	301.61	302.84	303.28	302.3	302.69	303.5	303.36	302.84	304.06	302.12	300.37	302.9	301.46	303	301.48	304.29	303.83	302.37	303.47	302.41	301.79	301.53	302.22	301.62	302.95	300.64	302.78	301.95	302.12	302.25	302.34	304.72	302.91	301.4	302.7	302.18	301.58	301.74	303.84	302.64	302.08	304.34	301.65
314.26	314.72	313.34	313.54	312.71	313.27	314.02	314.26	313.09	313.96	313.44	312.53	313.55	310.98	312.1	313.82	314.23	313.03	312.01	313.27	313.58	313.69	313.92	312.35	311.74	310.46	313.53	314.15	313.23	311.42	311.21	311.43	313.51	313.37	314.87	313.72	313.17	312.77	313.1	315.58	313.52	311.75	314.52	313.97	314.72	315.17	311.84	313.95	313.28	313.01
317.95	317.45	317.48	317.76	320.96	316.73	318.37	319.17	318.76	319.37	318.96	317.89	318.95	318.53	317.48	318.91	320.06	319.26	316.93	317.43	319.88	317.8	317.73	319.06	317.56	318.46	317.16	317.62	318.45	317.28	316.05	318.65	318.88	319.43	319.24	317.9	318.55	317.49	318.54	317.07	317.65	316.99	317.93	317.91	317.32	316.89	318.09	316.92	318.39	318.31
312.07	312.77	310.32	312.95	313.59	311.63	312.83	313.68	312.2	311.7	311.25	311.97	313.15	311.29	313.22	313.32	311.48	313.15	311.9	310.42	312.5	312.49	312.55	313.57	312.5	312.54	312.55	310.47	311.92	312.12	313.77	311.39	312.35	312.14	311.89	311.74	310.86	313.18	312.17	311.76	313.55	312.26	311.64	311.83	313.28	311.21	311.29	311.17	313.12	311.16
328.07	327.18	326.79	327.98	327.1	327.96	326.96	328.1	325.98	327.39	326.92	329.5	326.68	327.39	328.55	328.6	327.8	326.18	326.66	329.29	326.71	329.03	327.73	328.73	328.87	328.6	329.66	328.69	327.38	330.16	327.06	329	327.21	327.79	327.37	328.23	329.06	327.53	328.45	328.1	328.13	327.71	327.48	328.77	328.39	327.62	326.19	329.42	328.45	327.24
315.06	317.42	317.4	316.98	316.54	316.12	316.2	315.94	315.85	314.45	315.54	315.19	314.86	316.06	316.17	316.19	314.94	316.8	318.16	316.9	315.76	316.55	317.23	315.94	315.32	316.56	314.2	318.1	315.07	315.32	316.08	317.17	315.73	316.64	315.73	315.73	315.92	315.82	315.6	315.49	315.39	315.73	316.28	314.63	316.28	315.85	314.96	316.03	318.04	317.34
301.1	299	300.12	301.11	299.58	299.27	298.2	299.04	300.85	299.87	299.47	299.8	298.22	299.27	300.07	297.85	301.48	299.44	301.38	300.88	299.35	300.57	301.23	301.04	299.34	299.51	301.56	300.46	301.08	299.95	300.04	297.55	300.78	300.45	301.61	300.2	300.09	301.66	300.1	299.19	300.91	299.51	302.08	301.87	300.07	300.76	299.17	300.53	301.86	300.42
306.27	303.61	304.76	305.56	306.45	304.42	306.27	304.97	306.6	304.01	303.08	304.68	305.85	304.39	305.83	305.86	305.02	306.42	306.65	304.19	304.03	305.17	303.67	305.4	305.4	304.5	305.54	305.46	307.01	304.76	305.9	306.53	304.19	304.89	305.07	304.71	305.59	305.25	305.59	306.15	305.58	302.97	306.03	304.31	304.9	304.9	305.87	306.65	306.51	307.52
310.21	307.06	308.78	307.95	308.31	308.68	309.48	310.5	308.28	308.01	307.32	307.23	308.63	308.76	310.13	308.72	309.93	307.99	309.45	310.76	307.78	309.41	309.9	310.1	308.52	309.6	311	311.77	309.99	310.56	308.91	309.17	309.01	308	308.5	308.97	309.07	308.17	308.07	308.28	309.98	307.64	307.77	309.69	307.28	307.09	308.19	308.76	311.2	307.81
312.97	312.81	313.59	313.92	313.33	313.76	311.43	314.29	312.68	312.74	315.77	312.57	313.75	312.7	312.82	313.01	313.13	312.54	313.81	312.64	314.59	313.67	310.96	314.13	314.22	313.68	314.99	312.77	312.05	313.46	314.27	314.1	313.23	313.66	313	313.36	312.76	311.01	312.48	313.82	313.28	312.34	315.88	314.91	313.15	313.6	312.34	311.5	314.83	311.89
313.77	316.01	316.73	315.79	313.97	316.71	316.24	317.01	315.24	315.97	314.71	315.08	318.26	313.76	318	316.82	314.92	316.75	317.81	314.8	317.52	313.98	315.98	315.72	315.46	315.29	315.46	314.32	315.32	315.47	315.62	317.43	315.39	317.32	314.5	314.83	315.56	315.29	315.21	315.5	314.35	313.03	315.44	316.16	314.79	317.5	315.29	316.27	316	316.35
311.62	313.89	314.11	313.25	314.83	312.83	314.05	313.2	313.06	312.11	312.44	312.43	310.16	312.98	313.43	312.77	313.48	312.55	313.18	313.69	312.67	311.89	312.58	312.76	311.94	313.89	314.98	313.44	312.32	315.61	313.96	313.6	312.32	312.46	312.64	314.44	313.03	316.26	313.3	313.76	313.07	314.32	311.86	313.31	313.36	315.19	312.86	312.73	311.08	312.34
303.29	305.31	303.79	302.93	303.69	304.14	303.64	304.26	303.99	302.53	303.8	304.89	304.95	301.64	302.49	304.06	302.28	303.89	303.51	302.9	304.23	303.65	304.61	301.85	303.69	304.49	303.44	303.75	303.43	302.43	303.65	302.57	303.03	303.81	303.23	303.05	303.62	304.25	303.78	302.15	304.26	303.7	301.86	304.34	304.36	305.07	301.91	302.03	303.69	304.33
314.01	310.69	313.99	313.35	311.86	314.1	313.66	310.85	311.42	312.37	313.16	311.84	312.47	313.47	310.97	312.38	312.86	314.06	312.93	314.7	313.47	312.9	313.06	313.46	313.58	313.24	313.28	313.85	313.34	312.63	312.16	312.52	313.8	313.67	312.19	312.93	315	310.88	312.02	312.65	314.32	312.77	312.27	313.74	312.56	312.91	311.7	313.6	312.48	313.27
315.63	315.19	316.57	316.65	316.59	315.86	315.17	314.91	315.69	316.3	314.58	313.92	315.47	317.23	316.99	315.14	318.67	315.77	316.39	317.34	313.75	316.53	317.34	317.89	315.65	316.26	315.04	316.1	316.22	317.52	315.99	317.55	316.06	317.4	314.4	316.15	316.34	315.27	317.6	317.27	315.78	315.96	315.52	317.19	315.24	315.88	317.65	314.79	314.79	315.88
316.19	315.72	316.5	316.34	316.61	315.91	315.07	317.92	318.22	316.16	315.77	315.63	315.84	316.44	315.12	315.64	316.69	316.17	315.58	317.88	316.19	314.35	317.06	316.89	314.69	314.97	317.42	313.9	318.11	315.37	315.66	316.07	314.06	315.02	315.17	316.6	314.94	316.45	316.34	316.63	318.08	314.76	314.47	315.3	316.49	316.37	317.52	316.32	315.58	316.72
295.71	297.37	295.36	292.4	293.74	293.26	293.79	293.62	293.49	295.14	293.31	292.23	293.55	294.58	294.66	295.3	294.98	294.23	292.88	294.37	293.49	292.27	294.7	294.08	292.1	293.98	295.68	294.89	295.82	294.39	295.54	294.48	293.61	295.31	293.69	295.42	297.53	295.73	294.77	293.52	293.29	296.07	293.86	294.02	293.45	293.4	293.14	294.78	294.29	295.18
314.1	313.36	314.67	315.22	313.42	313.76	313.7	313.44	312.23	314.21	314.06	312.35	313.32	314.81	313.27	314.29	313.14	314.48	313.99	313.36	313.18	313	312.54	314.53	313.16	314.19	312.42	314.43	314.52	313.38	312.84	314.65	313.38	313.9	313.84	314.95	311.92	313.33	314.92	313.88	313.39	314.48	314.54	314.14	311.78	312.33	314.66	315.43	314.25	313.96
305.64	307.89	306.77	305.43	306.98	304.84	305.63	305.93	304.06	304.36	304.5	305.77	305.58	306.65	306.8	304	305.7	304.78	305.81	306.23	303.98	306.67	306.03	307.33	305.93	303.08	306.51	306.29	305.74	306.4	307.05	304.08	305.76	306.37	305.63	306.07	306.09	304.67	304.19	305.52	304.06	304.36	306.15	304.61	305.37	307.21	306.33	302.82	304.52	302.72
304.39	302.76	301.97	303.32	304.34	303.14	304.48	304.06	302.91	303.93	302.73	303.59	301.53	302.77	304.01	305.56	303.25	304.26	303.79	301.42	302.62	303.65	304.39	303.47	304.19	303.12	303.82	303.1	302.16	302.24	303.92	301.37	302.96	302.96	304.14	301.68	303.48	303.54	304.75	303.29	304.71	301.74	303.68	302.01	304.32	303.93	304.89	303.76	303.53	304.45
318.77	317.27	317.64	316.27	316.11	318.93	316.23	317.64	316.68	318.02	315.45	317.22	318.26	316.97	317.96	318.3	318.7	316.35	318.12	317.49	316.76	316.61	318.82	316.75	317.59	319.01	317.48	316.88	317.15	316.24	316.1	316.21	316.13	315.83	318.15	316.81	317.46	318.46	316.61	315.36	317.42	315.78	316.46	315.16	316.07	316.78	317.43	318.97	317.4	316.84
301.95	302.66	303.4	302.41	303.49	304.08	304.42	303.39	304.43	304.88	303.13	303.46	302.75	303.69	303.83	304.32	303.43	303.19	303.65	304.65	302.56	303.83	302.77	305.46	301.87	303.34	304.16	305.31	302.14	303.65	302.87	305.06	303.28	302.91	302.68	303.4	302.49	303.7	302.97	301.03	304.03	304.83	302.57	303.49	302.04	303.97	302.07	304	302.66	303.64
301.69	303.33	300.81	303.94	302.53	302.18	302.1	304.18	303.84	302.98	303.54	304.79	301.8	302.5	301.14	304.06	303.27	303.79	302.41	301.75	302.61	300.36	303.58	301.59	301.67	302.17	301.5	303.32	302.57	302.21	302.23	303.23	303.05	302.49	302.48	302.82	303.77	303.38	301.08	303.23	302.76	302.28	302.02	301.62	302.01	302.36	303.88	304.01	301.77	301.63
303.62	303.19	303.14	303.33	301.87	304.57	304.71	304.36	304.02	303.25	303.09	304.36	302.8	303.34	301.62	301.47	303.37	303.07	303.57	302.15	303.77	302.82	303.03	301.98	305.12	302.65	305.24	303.4	303.44	303.59	302.25	304.43	302.05	302.46	302.8	301.47	304.03	302.21	302.71	303.46	303.97	303.41	304.36	303.62	301.25	303.2	302.73	301.98	303.14	303.82
302.7	303.63	303.2	303.97	302.4	301.63	304.24	303.53	303.74	302.9	303.12	303.92	302.82	303.6	303.27	304.17	301.25	303.38	301.91	303.21	302.92	303.09	302.96	303.63	303.32	302.22	304.3	302.17	302.86	302.53	303.7	302.78	303.47	303.87	305.39	302.75	302.75	302.79	303.97	301.61	304.76	302.43	302.92	302.7	303.4	301.94	302.57	302.24	304.71	302.8
315.25	312.78	314.2	313.83	312.5	313.05	315.13	313.02	314.77	314.93	313.09	314.69	315.04	314.69	315.69	315.55	314.51	314.82	312.59	314.82	313.38	313.65	314.88	315.02	315.52	312.73	313.21	315.2	311.91	315.51	312.34	314.55	313.96	313.98	312.95	313.65	314.01	312.67	315	314.55	313.6	313.01	314.57	313.36	313.78	314.33	313.6	314.98	313.94	315.49
327.87	327.22	327.81	327.01	329.11	326.35	327	329.57	326.69	328.02	327.13	325.81	328.1	326.67	327.05	328.83	327.15	326.62	326.77	327.65	328.37	327.97	327.31	327.7	328.04	326.96	327.35	328.66	327.24	327.23	326.06	328.74	327.24	327.28	329.2	328.43	328	327.71	328.17	329.51	328.13	328.35	328.8	327.47	327.64	327.97	327.64	326.51	328	326.87
328.25	329.18	326.63	328.57	329.18	329.36	327.14	329.39	329.88	328.52	326.67	329.29	326.57	329.07	327.7	329.58	328.78	329.19	329.97	327.72	328.66	327.85	329.73	328.14	328.95	326.85	328.26	329.22	327.05	328.38	329.05	328.13	328.64	328.75	325.26	327.55	327.98	329.42	328.39	328.89	328.62	328.7	328.88	329.17	329.01	327.67	328.3	328.72	328.81	328.13
312.74	311.91	311.39	310.98	311.61	310.94	310.47	310.78	311.02	312.23	310.78	315.51	311.46	310.34	311.59	310.61	309.26	311.98	311.49	311.2	310.81	309.86	314.31	313.32	311.58	312.79	313.2	310.64	313.44	311.88	312.14	311.79	310.48	311.5	311.88	311.94	309.8	310.93	311.96	311.46	311.45	311.89	312.66	312.29	312.52	310.98	312.13	312.53	310.5	312.33
328.06	327.3	329.72	328.74	327.51	330.33	327.25	329.42	329.47	328.9	327.72	327.32	327.78	328.93	327.32	328.57	329.31	326.14	328.03	328.72	328.4	329.11	329.23	328.81	328.85	329.44	329.56	329.76	327.45	328.28	329.48	329.98	329.97	327.88	329.05	327.37	329.83	328.26	329.79	327.19	326.28	327.28	331.17	329.67	326.97	329.21	328.82	328.28	327.52	328.59
297.54	296.12	296.37	295.78	296.93	296.56	295.41	296.85	295.68	296.41	296.74	295.92	297.54	296.12	298.8	296.2	295.89	298.63	296.26	297.65	296.16	296.69	297.41	296.52	297.68	297.69	297.91	296.43	296.73	296.84	297.15	297.95	298.18	295.08	294.9	296.85	297.33	296.24	298.11	296.04	295.43	297.92	297.17	295.79	296.16	297.08	296.59	298.01	295.96	296.71
294.02	294.04	295.65	296.56	294.81	294.23	293.49	294.86	294.18	293.83	292.46	293.48	295.34	294.2	293.68	295.36	293.17	293.64	294.35	292.47	293.15	292.86	295.98	294.1	293.48	295.6	295.75	294.61	293.67	295.65	294.51	294.39	294.96	293.65	293.18	295.27	293.74	294.54	293.23	293.79	294.44	292.8	295.98	294.82	293.8	294.61	294.88	293.78	294.14	293.06
308.28	309.42	308.88	309.38	308.69	307.26	308.08	310.04	309.06	308.19	306.89	309.67	308.8	308.99	308.2	309.51	309.7	308.14	308.84	308.11	307.92	309.17	308.6	309.44	309.33	308.64	309.57	308.5	307.23	309.45	311.09	308.53	309.09	310.27	309.94	308.15	310.14	308.58	308.69	308.63	308.9	310.1	309.17	309.84	308.99	308.38	307.88	308.16	307.89	309.72
292.83	294.62	293.78	295.33	294.93	295.02	293.51	293.24	294.26	294.88	294.44	293.88	294.11	293.15	293.08	292.86	293.73	295.03	293.49	294.82	294.16	293.93	294.92	292.89	293.7	293.94	294.78	295.32	292.87	294.49	294.45	293.06	295.66	294.64	294.16	293.83	294.35	294.89	292.39	293.91	294.03	295.96	293.7	295.93	294.11	294.85	292.92	293.89	294.94	294.77
315.17	316.25	315.59	315.47	315.76	316.51	317.57	316.59	314.29	316.86	315.51	316.68	316.06	317.85	313.84	315.73	316.35	316.82	314.98	316	316.96	315.81	316.02	316.38	316.24	315.55	315.68	316.26	315.5	316.17	313.96	315.36	314.13	316.92	316.81	315.63	315.2	317.94	316.66	316.24	316.69	315.65	316.03	316.09	313.47	315.44	316.5	314.89	316.16	313.83
301.95	303.42	303.09	300.08	303.06	302.2	303.3	304.39	302.15	302.61	303.21	303.03	303.07	302.98	302.07	304.38	303.96	305.08	305.22	303.03	303.28	302.95	303.86	303.51	303.46	303.31	303.63	303.62	302.48	303.56	303.52	304.79	304.06	302.8	304.16	304.3	302.15	302.81	301.72	302.82	302.62	301.95	304.81	302.89	303.6	302.02	303.42	303.34	304.46	303.37
329.17	329.18	329.02	329.24	329.51	328.16	328.02	326.61	327.86	327.68	328.85	326.3	327.44	327.51	327.62	329.66	330.84	330.24	330.05	328.99	327.98	330.13	328.02	327.18	326.93	327.62	327.53	328.74	327.83	329.56	329.56	329.81	327.73	328.59	328.6	329.27	328.27	329.25	329.28	327.87	327.79	328.72	328.87	328.28	328.21	328.6	327.51	329.05	328.85	329.32
301.62	304.37	301.7	302.4	303.52	303.42	301.12	303.34	301.81	303.99	303.91	303.79	303.48	301.97	303.35	302.48	300.63	302.52	301.82	305	302.18	304.15	301.81	302.05	301.96	302.52	302.33	302.1	302.86	304.3	304.28	302.14	303.77	303.75	301.04	302.58	302.19	302.9	301.32	303.07	301.98	301.43	304.01	301.32	301.87	302.68	302.7	301.91	302.55	301.36
305.32	304.34	305.58	305.36	306.15	306.71	305.31	306.47	308.23	305.39	306.28	307.06	306.53	306.22	305.96	306.89	305.49	305.35	306.23	307.19	307.55	306.6	305.95	306.33	306.29	306.52	306	304.33	305.3	304.43	306.35	305.45	306.08	305.39	306.9	304.65	306.11	306.8	306.12	305.9	304.52	308	307.17	307.24	305.16	306.72	308.05	306.89	305.49	306.74
304.69	304.92	303.99	305.12	304.83	306.54	306.57	305.33	303.52	303.32	303.1	304.62	305.84	303.91	305.17	304.84	303.55	304.94	303.01	304	305.21	305.54	303.73	305.24	306.01	305	304.67	306.02	305.58	303.56	305.58	305.28	304.3	305.59	305.24	303.37	304.07	304.04	304.41	303.43	305.41	305.62	304.64	304.87	304.62	304.64	304.09	304.82	303.8	306.58
316.04	316.94	316.66	318.63	317.47	318.03	320.14	315.58	318.13	318.6	319.65	317.13	317.98	318.64	316.5	318.7	321.04	318.51	319.78	317.6	317.07	318.53	318.52	319.16	315.92	318.82	317.18	318.1	317.89	318.41	320.45	318.73	319.62	317.96	317.92	317.84	318.29	317.88	318.36	317.73	317.96	317.38	315.5	318.44	317.62	316.45	317.38	316.85	317.07	318.56
302.76	303.51	304.66	305.22	304.1	304.51	305.6	303.58	303.58	303.96	303.28	304.7	303.66	303.23	304.21	303.35	304.64	303.33	304.36	303.47	303.44	305.01	304.62	304.79	303.73	303.69	303.9	302.66	303.05	305.24	303.84	303.82	304.74	305.36	304.15	303.75	304.76	306.05	305.85	304.2	302.65	303.7	303.39	304.58	306.01	304.98	305.18	304.42	305.5	305.61
307.4	308.74	305.54	306.38	308.21	308.27	306.72	306.97	305.76	306.77	306.42	305.88	306.93	306.45	306.04	307.41	305.71	306.62	306.09	305.73	305.67	308.13	305.05	305.46	306.65	307.51	306.14	306.03	306.75	305.93	306.36	306.01	307.87	306.96	306.02	308.39	304.53	306.37	306.37	306.32	306.65	308.29	304.51	306.44	306.58	305.92	307.07	306.23	306.86	307.55
312.94	314.69	312.65	312.85	312.3	312.55	313.57	314.06	311.33	312.9	315.09	313.67	311.36	315.28	313.68	314.54	313.69	310.43	313.12	313.53	313.81	314.08	313.54	313.27	311.7	313.03	312.77	311.59	312.27	314.02	314.15	314.59	312.78	312.3	313.82	312.44	312.84	311.78	313.38	314.48	314.06	313.36	314.79	314.91	314.09	313.04	313.88	311.65	311.99	314.19
304.25	307.3	304.57	307.08	305.11	307.05	306.25	305.69	305.88	306.32	307.1	306.98	307.28	307.95	306.08	305.82	307.12	306.92	306.81	305.37	306.62	307.8	305.94	305.61	306.36	307.37	307.86	308.69	306.65	305.87	306.32	305.34	307.63	309.02	303.26	307.73	306.63	306.59	306.92	307.18	305.55	305.96	306.35	306.35	306.9	305.29	307.8	308.11	307.51	306.06
306.38	305.64	305.37	305.25	306.1	303.91	305.29	306.3	306.15	305.75	306.87	304.97	303.73	307.06	305.86	308.13	304.94	304.95	304.19	307.72	305.33	306.28	303.71	306.69	304.8	304.29	305.06	305.63	305.27	303.84	306.29	305.53	306.24	304.61	305.56	302.6	305.24	305.84	305.65	305.28	305.73	304.53	306.04	306.48	305.47	304	306.4	305.27	303.34	306.24
311.05	309.62	311.84	311.13	311.16	312.12	310.76	311.57	310.81	310.45	311.14	310.4	311.69	310.49	310.11	310.17	312.44	309.98	310.34	310.62	309.65	308.44	308.7	310.41	309.01	310.55	309.76	310.36	310.81	309.73	312.41	309.58	310.67	310.7	311.51	311.21	309.35	311.65	310.08	312.61	310.27	311.03	312.31	312.29	311.21	311.81	310.83	311.34	311.86	309.96
330.15	328.01	329.23	328.38	326.8	328.39	328.26	326.17	329.82	329.32	328.6	326.99	329.02	328.32	327.25	327.51	329.9	329.11	328.46	328.49	328.62	328.07	329.01	329.56	328.9	328.41	327.89	328.26	328.26	326.93	328.83	328.52	329.07	330.59	328.23	327.51	327.96	328.91	329.18	329.32	327.09	327.91	329.08	329.23	330.88	329.07	328.01	329.5	326.89	328.32
309.51	310.53	310.51	308.63	310.27	309.53	309.04	309.54	309.75	309.92	310.34	310.94	310.52	309.85	306.64	312.42	311.09	307.65	312.29	308.74	311.29	310.41	310.91	309.39	310.3	311.12	309.48	310.61	310.79	310.16	308.49	310.31	310.21	308.69	311.01	310.82	311	309.73	309.74	309.18	310.8	310.03	311.25	309.84	310.19	310.75	310.24	308.95	309.54	311.31
328.62	329.77	328.44	326.39	327.76	328.59	327.39	326.91	329.15	329.23	328.33	327.69	327.95	326.95	327.54	328.57	329.55	328.57	331.64	328.12	330.31	329.54	328.48	328.45	328.35	328.65	328.92	329.24	328.69	327.49	330.09	327.61	329.22	329	329.86	328.34	327.92	329.97	328.31	330.08	326.89	328.78	327.67	326.36	328.15	327.57	328.85	329.07	327.75	325.1
329.87	329.05	328.87	329.53	329.57	328.56	328.1	330.15	326.92	327.9	329.21	329.48	326.5	328.91	328.28	328.93	328.45	327.98	328.93	328.24	328.51	329.33	330.71	328.59	328.09	327	328.83	329.11	329.59	328.54	329.67	330.33	327.51	329.49	330.57	327.64	329.93	329.01	327.91	329.19	327.2	329.88	328.82	326.89	328.65	328.38	328.16	327.21	328.98	327.47
318.02	317.8	319.43	318.1	319.53	317.96	317.58	318.24	318.98	319.56	318.07	320.36	316.76	319.28	318	318.27	316.66	319.47	317.52	318.81	317.87	317.51	316.65	318.68	319.78	318.14	318.47	319.12	319.83	318.11	317.1	318.49	320.39	317.6	318.38	317.57	316.67	318.71	318.93	321.06	319.31	317.4	319.57	319.59	319.25	318.65	318.76	318.96	318.35	317.57
304.73	303.37	303.8	303.89	302.52	302.51	301.99	302.98	302.78	302.81	303.9	302.67	302.58	305.29	303.55	302.53	301.77	302.89	302.15	302.38	302.98	302.52	302.36	303.19	302.85	301.42	302.89	301.96	304.03	302.42	301.91	302.58	301.44	302.42	302.71	303.26	302.64	304.59	302.34	303.74	303.15	303.13	302.66	302.84	302.89	304.16	303.71	302.46	303.62	303.06
302.71	304.28	303.43	303.36	304	305.07	303.57	303.48	303.66	305.44	303.48	304.19	304.43	303.11	303.44	304.55	302.48	302.62	302.21	303.46	301.82	301.78	302.16	303.64	303.57	303.29	303.57	302.86	303.65	304.65	303.85	303.03	304.71	303.86	302.72	303.4	304.3	305.19	303.58	302.77	304.24	303.01	304.12	306.2	303.48	302.58	301.76	304.68	305.31	303.56
310.21	309.16	308.56	309.34	310	308.9	309.33	308.86	307.36	309.09	308.35	309.01	309.71	309.32	308.72	308.34	309.75	309.64	307.4	308.17	310.04	307.43	309.33	308.34	308.28	309.6	307.64	309.65	308.41	307.18	311.12	310.21	308.62	309.19	307.72	308.23	309.46	309.67	308.11	308.65	308.84	309.59	308.97	308.37	311.5	307.38	307.32	308.22	307.29	310.02
329.41	327.51	328.29	328.26	325.7	329.74	327.82	327.15	327.34	329.62	327.56	329.41	327.92	329.56	330.04	329.21	328.79	329.08	328.54	327.78	326.72	326.96	327.26	329.08	329.75	327.4	326.74	329.11	328.11	326.34	327.89	327.29	328.39	326.57	327.45	327.78	328.5	328.55	328.42	329.01	329.21	327.62	326.89	329.68	328.88	328.27	329.29	327.94	328.44	327.52
313.24	314.45	313.76	312.16	313.29	315.63	315.34	314.47	311.43	314.18	314.22	315.76	312.78	313.18	313.27	313.59	311.96	312.67	313.25	313.07	314.21	314.86	314.98	314.9	312.91	312.8	314.7	314.94	314.44	314.54	313.3	314.4	314.27	313.7	311.94	314.5	313.81	314.34	314.75	314.34	313.5	312.49	313.76	315.61	314.02	315.37	314.8	316.45	312.93	313.81
312.31	309.9	312.5	309.85	311.5	311.11	311.89	313.05	311.43	312.04	311.06	311.09	311.19	310.37	311.26	311.6	313.72	311.34	311.01	312.61	313.14	310.74	311.15	311.67	311.19	313.13	310.65	311.41	312.08	312.14	311.06	310.83	311.83	313.2	312.15	311.09	311.97	312.12	310.5	310.75	310.89	310.31	311.57	313.06	311.42	311.88	310.41	312.04	310.83	312.15
327.5	327.92	328.42	328.54	326.63	328.07	327.53	327.79	326.68	326.62	325.79	325.53	327.99	328.04	327.22	326.61	327.58	328.7	325.69	329.14	330.48	327.36	327.42	328.67	329.27	329.47	328.42	327.55	326.8	328.3	326.57	328.43	327.79	328.18	327.39	327.49	327.67	329.54	327.19	327.93	327.74	326.67	326.94	325.66	328.09	328.23	328.23	326.95	328.68	327.43
302.47	303.48	302.59	301.99	303.64	301.71	304.21	304.29	304.11	304.39	303.81	304.98	305.14	306.52	304.02	303.54	302.63	303.87	302.31	301.96	301.23	303.25	303.76	302.83	302.12	303.8	303.7	302.45	303.51	302.84	301.6	307.38	304.37	303.94	303.64	305.77	304.53	304.16	304.48	305.34	304.78	303.68	304.19	302.62	302.2	304.08	303.87	303.82	305.74	304.6
315.24	313.78	313.47	315.49	313.49	313.07	314.9	314.37	315.18	314.24	312.97	311.86	314.51	313.4	313.78	313.71	313.44	313.38	314.61	313.43	313.78	312.65	313.74	312.52	314.25	313.66	313.64	314.71	311.88	313.95	313.62	312.96	311.92	313.98	313.17	314.86	315.94	312.17	314.43	314.14	313.17	314.45	312.32	316.71	313.48	313.42	315.11	314.09	315.09	314.51
317.85	315.99	317.25	317.3	316.82	317.26	317.54	316.81	316.69	316.81	315.75	316.67	318.26	318.54	316.43	318.36	317.61	318.43	318.08	317.29	318.77	318.2	316.15	318.63	316.56	317.6	317.17	317.97	317.32	317.88	317.21	317.55	318.7	316.71	316.04	318.16	318.21	316.38	315.28	318.11	318.08	316.66	317.65	317.02	317.38	317.09	317.21	317.9	317.14	318.33
315.61	315.31	315.8	315.38	315.46	314.46	313.99	315.53	316.86	313.89	316.9	315.58	315.64	316.63	318.07	313.62	315.26	314.68	315.94	314.42	315.23	314.58	314.62	314.74	316.31	316.82	315.27	315.64	315.4	317.54	317.3	316.17	315.47	317.36	316.33	318.14	317.99	315	316.52	316.32	313.31	314.6	316.23	314.42	316.12	315.09	315.28	313.95	317.13	315.18
318.02	318.93	318.91	317.63	319.13	318.84	319.66	317.39	319.32	317.82	318.45	317.99	318.91	320.75	318.27	317.4	318.54	318.2	319.29	318.39	319.11	318.07	316.35	317.6	314.86	317.92	318.14	318.66	319.09	316.59	317.37	319.08	317.79	318.94	316.69	318.42	317.07	317.5	316.39	317.64	317.43	318.48	316.98	317.39	319.48	318.19	318.02	319.12	317.87	315.79
294.9	293.97	295.02	294.48	296.24	293.98	296.35	294.42	295.48	294.36	294.9	294.08	293.52	294.7	293.57	294.81	294.01	294.54	295.48	293.88	295.21	292.61	294.54	294.2	296.4	296.67	295.14	295.17	297.02	294.52	294.77	294.91	293.84	295.01	294.68	294.97	297.05	294.97	294.2	295.44	294.5	295.68	294.23	295.86	297.22	294.46	294.87	294.14	294.05	294.96
304.43	304.15	305.89	304.98	304.24	305.88	305.31	305.38	306.75	303.13	305.07	304.82	305.51	305.17	304.99	304.41	304.39	305.5	306.03	303.74	305.38	304.78	305.18	305.09	304.08	304.92	306.6	304.53	305.62	303.92	304.47	305.01	306.38	304.29	303.81	304.49	304.87	307.5	304.43	305.92	305.31	304.77	304.75	305.52	305.69	305.81	305.06	305.81	305.32	303.77
319.85	316.65	320.65	319.06	319.14	319.72	319.9	319.86	316.85	318.36	319.65	317.18	319.27	318.46	319.05	319.54	319.48	318.27	320.38	317.36	318.69	318.36	320.95	317.8	319.12	318.12	316.4	317.14	316.31	319.93	318.62	318.52	317.51	317.42	319.82	316.93	317.06	318.95	316.14	317.1	319.08	319.14	317.55	319.47	316.86	318.31	318.9	319.47	318.24	317.75
294.15	293.12	293.96	295.73	294.45	293.54	292.97	294.04	294.05	294.38	296.39	293.72	294.45	292.96	293.41	292.26	294.36	294.78	293.3	292.69	295.35	293.26	294.01	294.1	294.34	294.98	293.7	294.8	293.97	294.85	295.6	293.73	294.21	294.39	293.61	296.02	294.25	296.23	294.29	295.32	292.46	294.92	294.16	295.42	292.43	293.28	293.58	293.36	295.19	295.15
300.58	300.32	299.85	299.52	298.7	299.16	300.72	300.54	299.57	300.22	301.23	300.77	300.98	298.67	301.59	300.27	299.03	301.21	299.92	300.76	301.75	299.19	300.02	298.58	300.84	301.15	300.92	300.88	299.88	302.57	299.97	299.87	301.69	299.18	299.71	300.91	299.34	299.7	299.58	300.45	300.07	299.47	299.95	299.85	300.96	300.26	299.92	300.01	299.25	300.57
309.23	306.16	309.62	309.88	307.51	309.55	309.81	307.63	307.98	309.13	309.12	308.76	308.91	307.87	310.36	309.75	309.24	308.41	308.42	308.55	310.79	309.38	307.44	309.54	310.19	308.76	308.61	309.68	309.55	309.05	309.23	308.45	309.11	307.97	308.42	307.58	310.6	309.98	307.9	309.5	308.28	310.34	309.1	310.44	308.5	309.13	309.64	307.4	308.52	308.4
310.69	308.85	310.06	311.27	309.74	310.99	309.81	311.09	308.86	311.83	311.76	310.27	309.49	310.64	311.57	311.49	311.62	310.57	311.46	311.55	308.62	311	309.83	309.85	311.26	311.56	310.06	310.29	311.28	308.02	311.37	310.8	309.45	310.18	309.63	310.82	310.39	310.6	310.32	310.53	311.81	308.84	309.47	309.26	310.63	310.46	311.39	310.47	309.08	309.14
305.42	305.02	305.85	304.37	304.77	305.42	303.93	305.3	307.29	305.64	305.57	307.36	305.12	305.77	304.14	302.37	306.22	304.1	306.37	305.24	306.29	305.04	305.64	303.94	304.07	305.6	305.39	305.66	305.84	305.29	304.95	304.53	304.94	304.02	305.32	305.6	306.75	304.98	305.43	305.68	304.14	307.23	305.25	306.96	306.24	305.97	303.67	304.45	306	305.79
303.89	302.96	306.27	304.09	304.67	304.52	306.41	305.17	303.11	305.5	305.66	304.06	303.07	304.26	304.27	305.18	303.65	306.78	303.13	303.97	304.25	304.96	307.13	304.96	303.76	304.04	304.52	306.12	304.1	303.84	303.65	305.17	304.33	302.83	304.08	305.09	304.35	304.26	303.89	302.56	303.88	304.91	302.22	303.85	304.79	304.09	304.04	303.35	303	306.6
315.64	317	315.94	316.81	316.53	317.14	316.43	315.95	316.2	315.88	317.21	315.27	315.94	316.15	315.67	316.44	316.4	317.5	318.07	315.96	317.6	317.68	317.68	314.63	318.51	317.49	317.32	315.92	316.37	316.04	316.59	317.26	317.39	318.57	316.86	317.01	316.52	316.35	316.16	315.08	317.82	318	317.17	316.1	315.21	316.76	316.7	316.58	317.09	317.62
313.07	313.39	314.63	313.54	313.83	313.35	313.53	312.83	313.73	311.33	313.1	311.99	312.53	313.77	312.47	314.24	312.97	311.84	312.25	310.92	313.66	313.57	312.31	313.85	313.59	312.52	312.15	313.31	313.78	312.96	312.06	312.84	313.51	315.8	314.42	314.38	312.72	311.15	313.66	311.86	311.35	312.91	312.46	312.6	313.25	311.34	312.79	312.29	312.82	314.14
304.42	304.49	305.82	305.61	304.12	303.31	306.21	304.9	305.08	304.83	306.12	303.76	303.69	304.04	304.64	305.56	304.05	304.83	303.75	305.95	304.59	306.3	304.88	304.71	304.82	306.04	304.75	305.54	304.77	305.03	302.5	306.09	304.85	305.73	304.88	302.85	304.07	303.79	302.91	303.62	304.9	304.33	305.8	304.6	304.63	304.67	304.77	305.11	304.31	304.16
304.8	306.53	305.34	303.85	303.44	302.51	304.91	303.52	304.06	304.79	302.06	305.75	303.19	302.98	303.92	303.84	304.33	304.16	303.31	304.09	303.07	304.21	304.51	304.75	304.08	303	304.8	303.1	305.25	304.37	304.92	302.99	303.42	304.14	303.06	304.14	302.93	304.45	302.51	303.56	302.93	303.75	305.56	303.82	304.65	301.16	304.85	304.06	303.99	304.77
316.51	314.27	315.3	315.26	314.96	315.09	316.69	315.28	315.53	314.8	316.18	314.42	315.29	314.2	314.98	314.84	314.23	315.29	315.31	315.77	315.08	314.76	314.93	313.7	315.71	315.57	314.73	314.59	315.66	316.71	315.54	313.54	316.79	316.65	314.91	313.47	316.26	315.7	313.72	315.35	316.46	315.54	314.71	314.12	312.5	315.01	313.24	315.05	315.41	314.58
326.3	328.03	327.91	326.82	327.32	327.25	328.08	326.79	327.45	330.5	327.78	327.65	327.73	328.3	328.43	328.28	329.2	326.95	326.69	327.33	327.43	326.53	327.85	328.67	327.51	326.6	329.61	327.65	327.56	328.19	327.43	330.21	328.87	328.31	327.79	326.12	328.68	328.19	327.48	328.27	328.17	327.52	328.66	328.09	325.68	327	329.29	327.26	327.13	326.02
313.12	312.86	315.13	314.79	313.55	315	314.46	315.48	314.79	312.09	314.66	314.27	313.98	314.22	313.34	312.95	314.72	315.61	313.9	314.65	313.58	314.49	313.12	312.23	315.59	315.26	312.74	313.56	312.97	313.72	313.1	314.49	313.25	314.35	314.75	313.52	315.86	312.38	313.87	312.78	313.22	315.68	312.25	314.52	312.69	313.92	315.19	313.71	314.33	314.26
316.4	315.13	315.13	318.76	317.7	317.18	315.64	316.5	316.58	315.47	315.58	316.64	316.45	315.97	318.1	317.02	315.22	316.98	315.56	316.98	313.86	315.76	316.39	315.89	317.38	316.18	316.64	317.44	314.87	314.98	315.95	315.27	317.74	317.38	316.81	316.28	316.18	316.51	318.43	315.51	316.84	317.47	316.12	318.27	317.48	316.52	316.33	316.99	316.73	316.71
304.97	306.12	304.28	305.28	305.34	306.24	305.4	306.45	305.87	307.51	305.78	306.77	305.44	305	306.68	306.68	308	305.97	305.3	307.42	306.99	305.51	305.28	304.26	305.99	306.14	304.34	306.44	305.61	307.21	305.78	306.69	308.63	307.52	306.34	305.88	306.26	306.89	305.63	307.27	304.88	306.6	305.55	306.61	306.03	304.49	306.57	306.42	305.09	306.54
328.59	329.52	327.07	327.9	329.11	328.56	325.55	325.96	327.05	326.03	326.44	328.93	329.07	328.96	329.23	328.78	326.89	328.08	328.81	329.28	326.69	327.49	328.49	327.87	328.14	328.63	328.6	328.09	328.97	329.88	328.33	327.23	327.97	327.57	329.07	328.72	326.25	329.53	328.32	328.82	327.78	326.31	327.21	327.71	329.22	327.24	327.84	327.05	326.94	326.71
319.66	316.17	316.12	315.98	318.76	317.93	318.39	318.37	319.16	318.63	318.26	318.73	317.94	318.26	317.28	320.38	317.52	317.93	317.41	317.56	319.34	319.07	319.36	316.62	318.95	318.38	318	318.53	318.66	319.19	317.62	316.76	316.44	316.77	316.73	316.88	317.82	317.69	318	318.95	321.29	318.92	318.39	318.46	318.45	318.77	317.93	318.11	316.55	319.27
294.7	295.18	294.88	294.28	294.8	294.42	294.97	293.93	294.76	294.36	292.27	293.14	292.26	292.82	293.86	294.52	293.88	294.48	295.38	293.56	294.41	294.65	295.01	294.83	292.84	296.49	294.51	292.93	293.75	294.38	295.5	293.16	293.97	295.51	293.8	292.95	293.56	292.42	294.16	296.19	292.16	294.11	294.44	294.45	294.35	293.45	294.59	294.07	295.33	294.82
325.3	324.02	325.88	323.58	325.15	323.5	324.12	325.39	324.66	323.02	324.61	322.95	324.5	326.31	324.33	325.06	324.79	326.68	326.78	325.55	324.14	324.83	325.25	324.11	325.7	323.23	323.57	323.37	324.34	324.76	326.23	325.13	325.13	325.34	323.51	324.93	324.84	326.39	325.33	324.2	323.38	324.92	323.73	323.79	324.04	325.3	326.59	321.73	324.38	325.58
329.11	328.57	327.92	330.07	327.24	326.03	326.46	328.79	328.71	326.64	327.89	327.47	327.07	328.67	328.39	327.99	327.57	326.76	326.18	328.12	328.59	329.27	329.29	326.68	329.48	328.42	329.42	327.39	326.43	328.79	327.24	327.34	326.99	329.63	328.61	327.28	327.71	325.56	328.81	327.19	328.28	328.33	326.77	329.45	328.92	327.76	327.46	327.76	327.02	329.38
312.66	314.16	312.79	315.72	313.29	313.75	314.56	312.68	313.26	312.8	312.19	312.75	313.84	313.75	312.03	310.46	313.95	312.76	313.44	313.05	310.89	315.01	313.41	313.1	313.61	310.4	313.28	312.59	314.12	314.12	312.34	313.38	313.36	314.34	312.65	311.7	314.57	313.97	313.39	313.11	312.24	312.68	313.84	312.7	313.28	310.78	313.43	311.54	313.43	312.41
303.77	302.39	303.06	301.35	301.55	304.82	304.43	303.64	303.84	303.14	302.23	303.4	303.25	303.89	302.36	304.4	301.92	302.15	303.84	302.64	302.34	303.22	303.06	300.9	303.63	302.98	301.82	303.09	304.22	301.99	302.86	302.02	301.32	303.92	301.81	303.05	304.89	302.63	303.05	303.83	304.82	300.94	304.9	303.81	306.22	302.33	303.93	302.12	305.16	304.72
304.4	302.35	301.7	302.92	303.73	301.75	303.4	303.26	304.29	304.24	303.01	301.72	301.71	302.94	302.3	303.29	301.68	302.49	304.3	301.39	302.96	304.05	300.77	302.25	303.45	303.89	303.12	303.65	302.75	302.23	301.41	303.42	304	303.62	303.6	304.42	304.53	302.99	303.58	302.94	303.05	302.74	303.27	304.75	304.34	303.72	303.25	303.54	305.25	301.76
315.82	315.26	313.57	315.93	316.64	315.21	314.65	314.75	314.92	314.76	314.98	315.22	314.1	315.49	315.07	314.6	315.17	315.26	315.37	315.91	314.13	314.39	316.06	316.14	315.83	314	315.19	313.3	313.84	313.81	315.59	314.38	314.5	314.92	314.04	315.52	314.98	315.4	315.43	312.68	314.17	316.03	313.89	316.69	315.59	314.38	316.66	315.54	316.4	315.94
306.14	306.96	305.76	304.94	304.67	306.02	304.62	308.86	305.16	305.29	305.52	303.19	305.5	305.02	305.8	305.5	305.92	304.88	307.21	307.59	306.42	305.09	305.25	303.88	307.08	304.24	307.21	305.94	304.01	305.87	306.07	305.09	305.04	305.78	306.67	305.41	303.7	306.09	304.83	305.15	306.35	304.97	306.46	305.38	305.13	304.1	305.35	305.84	305.42	305.08
324.7	324.74	323.51	325.05	324.84	324.41	327.7	325.06	324.71	326.99	325.98	324.16	325.11	325.64	326.33	323.66	324.93	324.86	326.47	323.66	325.86	324.28	324.32	327.72	324.95	325.72	325.6	326.81	324.58	324.98	325.44	326.01	324.7	324.67	326.3	324.75	325.36	324.58	323.64	325.32	325.61	323.89	325.84	325.11	325.2	325.6	327.45	325.61	326.02	324.36
316.69	316.64	314.83	315.27	314.39	315.15	315.19	314.89	315.95	314.04	315.29	314.03	314.85	314.96	314.95	313.98	313.51	315.26	314.76	315.16	315.41	315.47	314.86	314.68	313.63	314.65	317.21	315.41	315.32	315.24	316.22	313.57	315.76	315.13	315.03	313.96	316.28	314.1	314.28	315.17	316.59	314.87	314.14	315.49	315.16	315.83	315.13	315.2	314.93	313.13
302.17	300.86	301.09	301.35	301.36	303.21	300.8	303.21	300.33	301.58	300.44	301.76	300.61	302.88	301.63	302.83	301.74	301.64	300.41	299.98	298.91	300.67	301.9	302.67	299.65	302.18	301.1	300.29	300.83	302.72	301.01	301.86	301.99	300.4	300.59	299.42	300.63	300.69	301.14	301.32	301.26	301.31	299.98	300.98	301.55	300.17	301.24	301.78	302.91	299.98
304.38	304.01	303.6	304.01	305.33	303.53	302.57	304.2	303.36	303.85	305.6	303.98	303.5	304.55	305.47	303.8	304.06	304.58	305.73	303.26	303.27	305.59	304.01	303.9	303.83	301.75	304	305.12	306.76	304.53	303.89	305.16	303.45	305.64	303.49	304.68	303.38	302.95	304.78	304.98	304.09	305.78	304.72	303.91	304.85	304.56	304.99	305.49	303.53	303.23
303.43	303.58	303.18	303.59	303.83	303.25	301.39	303.25	302.41	302.66	302.02	302.81	303.97	302.54	304.44	303.77	304.68	301.75	303.46	305.03	299.86	300.05	302.43	302.44	303.09	301.55	303.2	303.47	303.41	303.5	301.61	303.02	304.44	302.95	304.04	303.05	302.48	303.49	303.98	302.52	303.23	304.27	302.75	302.73	302.17	301.71	301.39	302.32	302.96	303.2
302.85	301.96	302.6	303.06	303.14	303.78	304.1	302.67	305.26	303.24	302.73	300.64	301.4	301.24	302.47	304.51	301.64	302.38	305.13	303.9	302.27	301.98	301.97	302.78	303.16	302.65	301.83	302.88	302.75	302.14	304.01	302.55	303.51	301.59	301.39	304.22	302.31	301.76	303.7	300.93	302.75	303.12	301.47	302.55	302.29	302.05	302.5	300.6	302.96	303.46
305.64	305.16	305.01	305.36	305.06	304.4	305.94	304.26	306.48	303.24	305.17	305.21	304.8	305.54	306.97	307.18	306.23	304.13	305.28	306.5	304.72	306.66	304.62	304.19	304.61	304.42	304.81	304.79	305.46	305.62	304.89	306.01	305.69	306.94	304.93	304.99	306.59	305.14	303.71	305.68	305.39	305.4	305.21	307.01	305.05	305.21	306.03	305.95	303.87	304.41
328.2	326.14	325.92	327.78	327.15	329.03	325.57	327.14	326.32	326.51	326.08	328.31	326.03	326.71	327.33	326.17	326.83	326.36	326.97	326.89	326.05	327.63	328	327.13	327.56	326.54	326.36	325.46	327.57	326.15	328.24	327.62	326.45	328.11	325.87	328.32	327.84	327.06	326.35	327.31	325.81	325.48	328.4	327.27	326.53	326.33	329.04	326.99	327.04	327.84
304.78	305.74	304.05	306.02	304.45	305.54	305.65	305.02	304.01	305.06	304.46	305.16	305.75	302.31	305.63	303.18	302.03	302.76	304.99	305.92	304.91	304.68	303.03	305.98	303.34	304.06	303.59	305.2	304.05	305.63	306.03	303.51	303.91	304.1	303.28	305.98	305.2	304.15	304.77	303.29	304.82	302.12	302.88	304.08	304.68	306.22	304.7	302.37	305.86	304.64
319.5	319.87	319.02	320.06	317.41	319.99	319.03	319.25	316.21	318.88	319.16	319.14	317.4	319.79	320.1	318.21	319.43	320.82	319.61	319.33	319.47	319.44	318.99	319.85	320.37	318.84	317.47	318.16	319.1	319.64	319.64	320.21	319.65	318.43	320.15	316.95	319.63	319.86	318.96	319.23	318.97	320.31	319.5	317.85	317.93	319.42	320.1	318.31	319.96	320.43
317.26	318.08	316.02	316.35	315.38	317.04	316.51	315.59	317.28	317.25	318.58	315.97	316.18	316.64	319.03	318.86	317.73	318.5	317.23	317.32	318.97	316.97	315.57	317.01	316.72	316.66	317.14	317.01	315.95	317.69	316.49	318.01	318.43	317.65	317.7	316.56	317.94	316.94	319.24	315.18	316.03	318.21	317.31	317.24	316.37	316.89	318.42	318.34	317.77	316.02
309.61	307.49	311.01	310.24	310.96	310.42	310.41	310.21	308.58	310.55	309.95	308.29	308.21	308.2	308.63	308.55	307.73	310.01	310.02	310.43	309.35	309.66	309.53	311.14	309.2	309.93	309.16	307.93	309.54	309.02	307.93	309.58	309	310.22	310.4	309.23	310.15	307.71	310.39	309.95	310.77	308.24	309.93	310.91	308.48	308.89	308.27	308.36	310.65	309.12
314.62	313.91	311.65	312.96	313.34	314.71	312.16	311.68	311.86	312.2	313.2	311.69	312.87	312.31	314.06	312.36	314.57	313.49	313.28	314.7	312.31	313.27	311.83	314.08	312.52	311.37	314.48	312.57	312.69	313.19	312.4	312.61	313.84	314.44	312.74	312.48	313.04	310.56	312.1	314.35	313.61	312.49	312.09	312.96	314.74	312.4	314.01	313.6	311.7	314.71
317.16	318.07	317.83	317.33	317.01	316.5	316.23	317.04	317.35	318.85	315.93	316.54	316.97	316.36	316.91	315.76	318.61	314.55	316.73	314.75	316.94	317.26	317.23	318.5	315.26	317.87	318.44	314.78	317.97	317.76	317.67	316.72	317.8	317.8	317.44	318.8	316.4	316.88	316.47	315.83	317.44	315.93	317.14	318.82	315.53	317.34	316.97	317.19	317.41	316.38
304.87	302.95	304.87	305.56	305.12	305.05	305.79	303.63	305.35	303.03	305.06	305.81	303.88	303.46	303.66	303.97	305.06	304.52	304.95	304.7	304.39	306.51	304.8	305.33	303.17	303.71	303.58	303.92	303.78	304.96	304.03	304.63	303.19	303.46	305.1	305.29	306.15	304.03	306.81	305.68	305.9	304.39	304.97	303.67	304.88	303.37	303.71	303.97	304.74	305.48
302.42	303.77	304.36	303.57	304.28	303.32	305.43	303.38	306.49	304.26	303.13	307.15	302.52	304.42	303.79	303.36	304.78	302.51	304.24	304.33	303.89	304.08	303.15	304.33	302.5	304.58	302.66	305.78	304.99	303.35	304.3	304.55	304.04	307.44	301.2	303.6	304.14	303.41	303.56	303.15	305.11	301.44	304.91	301.77	305.11	302.99	303.75	303.18	304.48	304.24
304.04	302.8	302.86	305.2	303.53	304.25	302.53	304.34	303.45	303.72	304.73	302.03	302.12	304.69	303.92	305.9	302.96	302.06	304.64	304.24	303.62	306.14	303.49	303.04	303.13	303.78	301.19	303.81	303.11	303.81	303.84	303.41	305.59	305.63	303.83	303.8	301.81	303.46	303.35	304.32	302.05	302.75	304.42	304.02	305.6	304.37	303.82	302.94	303.94	301.62
310.48	311.06	310.15	310.28	312.99	309.91	309.51	309.92	311.31	310.8	312.26	309.22	310.05	309.67	311.27	312.1	310.02	311.36	311.14	312.53	309.32	310.45	310.6	310.69	311.27	309.77	312.34	310.19	311.04	311.45	310.33	310.66	311.05	311.34	310.11	312.83	310.82	310.2	310.87	310.98	309.62	311.59	310.08	309.76	308.38	311.41	310.47	312.18	309.54	311.61
297.09	295.85	296.32	296.01	297.32	296.25	296.35	298.03	295.87	296.84	297.42	297.4	299.51	297.71	296.05	298.22	296.08	296.31	297.42	296.37	296.29	295.65	296.41	297.48	296.28	296.45	296.71	296.7	297.41	295.77	296.72	297.34	295.96	297.3	296.38	297.02	295.66	297.86	297.5	294.56	297.08	296.96	297.73	297.9	296.11	298.23	297.26	297.03	295.61	295.21
308.5	307.41	308.82	309.22	308.82	307.67	308.81	308.43	306.62	308.16	307.51	309.32	308.58	308.73	309.26	307.4	308.27	309.11	307.07	308.45	308.25	309.63	308.04	308.75	308.62	309.21	309.16	308.59	309.95	308.09	307.98	309.79	308.21	307.49	307.68	310.03	311.53	307.66	308.26	308.67	308.85	307.17	308.86	308.59	307.08	308.46	308.43	310.91	308.63	311.11
309.55	309.64	311.87	310.98	309.33	312.36	310.49	312.21	309.81	308.76	311.92	310.42	313.51	311.4	311.78	310.75	309.96	310.87	312.29	312.31	310.38	311.6	312.22	311.52	310.3	310.07	309.36	309.81	311.63	309.27	311.9	310.98	309.65	311.74	311.33	310.37	308.77	310.9	310.15	310.17	309.98	310.84	309.67	311.31	308.51	311.26	310.65	310.29	311.5	311.86
303.73	303.73	304.2	305.45	305.4	304.09	302.96	303.26	303.64	304.3	304.38	304.38	305.21	302.74	305.08	304.61	303.56	305.22	304.83	305.49	304.48	305.64	305.58	303.09	304.78	304.29	303.66	305.09	304.33	304.18	306.04	304.78	304.95	302.54	303.55	305.21	305.32	305.46	302.21	301.87	303.24	305.16	303.57	304.5	304.83	304.62	305.93	304.23	304.51	304.31
328.35	327.64	327.05	325.8	328.78	327.25	327.42	327.8	328.32	328.63	328.1	328.22	327.53	327.29	327.75	327.68	328.59	328.58	329.87	329	328.56	328.42	328.73	326.26	328.02	329.65	327.5	326.81	327.83	327.71	327.91	328.75	327.27	328.26	327.11	328.4	327.82	327.67	327.91	327.4	327.42	328.36	327.35	327.03	326.83	328.43	327.59	328.46	327.46	327.7
312.66	313.23	314.64	312.95	312.48	313.64	314.23	313.73	313.24	314.12	312.62	313.98	314.22	313.84	312.68	314.57	313.38	313.08	313.99	313.97	311.83	313.96	315.31	314.6	312.76	312.89	314.72	313.33	312.59	315.07	313.1	310.99	313.02	313.24	312.26	313.05	312.42	314.14	313.52	314.43	314.86	312.36	314.05	312.79	312.71	313.94	312.98	314.03	312.91	311.28
314.39	315.41	317.98	313.54	316.09	314.9	314	315.36	313.29	315	314.81	315.4	316.11	316.31	315.57	314.1	315.37	315.66	316.35	313.43	314.78	314.02	312.39	315.11	315.14	315.35	313.94	313.59	313.2	315.63	314.84	312.86	313.95	313.52	314.89	314.68	313.41	314.49	314.7	314.04	315.62	314.33	315.4	315.24	314.05	315.69	315.71	316.51	316.67	313.44
300.03	302.13	300.31	300.53	300.26	300.2	302.21	301.1	301.85	301.51	299.63	301.43	299.7	302.38	301.89	300.46	300.65	302.12	302.29	301.06	302.72	301.19	300.86	301.16	300.24	300.25	301.83	303.19	298.63	302.45	302.98	301.61	302.91	301.64	301.66	300.69	299.26	301.18	300.89	300.37	300.1	301.4	303.51	299.68	303.04	300.38	301.46	302.62	300.73	300.86
292.71	294.91	295.98	294.68	293.8	293.26	293.68	293.57	294.76	295.45	296.32	295.65	295	295.31	293.99	295.01	294.59	293.99	295.21	294.31	294.41	293.63	294.58	293.72	294.05	294.39	295.75	294.95	294.72	293.66	293.97	293.5	294.23	293.56	294.28	295	293.56	293.69	292.54	294.93	292.76	294.99	292.69	295.28	293.88	293.94	293.21	295.02	293.97	292.7
309.28	309.17	309.95	308.17	308.87	309.05	310.6	310.12	309.55	308.31	309.76	311.42	309.19	310.88	309.17	309.43	308.07	311.78	308.6	309.48	311.79	308.06	309.07	309.17	311.15	308.81	310.99	311	310.96	310.15	309.36	309.4	309.16	308.58	308.96	309.48	309.01	310	309.71	307.71	310.9	312.53	310.17	309.76	308.83	309.16	309.54	309.2	309.74	308.55
318.39	319.03	319.18	319.56	315.59	319.33	318.44	319.11	317.67	318	317.39	318.15	318.73	319.08	318.32	318.1	318.78	318.58	319.51	318.62	319.33	319.39	319.38	320.76	317.95	317.41	318.03	317.23	318.12	318.29	318.75	318.38	318.56	319.15	319.52	318.35	316	319.19	319.57	319.97	319.53	317.75	318.39	318.68	319.99	319.67	318.53	318.24	318.12	321.02
305.03	305.66	304.19	304.04	302.24	303.04	302.68	303.66	305.63	304.32	303.08	303.85	303.55	303.58	302.73	304.58	303.78	303.76	304.5	303.89	303.93	303.7	303.5	304.52	302.82	303.31	302.62	303.9	302.12	302.63	304.12	306.2	303.97	303.04	302.88	304.26	303.99	303.5	303.34	303.26	303.17	303.83	303.1	301.57	305.5	302.8	303.46	303.89	304.74	304.31
318.24	318.86	318.81	317.96	317.66	317.62	317.94	316.71	318.54	318.62	318.16	318.95	317.8	316.54	316.83	316.24	318.22	317.1	317.93	315.92	316.8	316.49	317.03	315.95	316.87	315.74	317.84	317.97	318.12	316.13	315.34	318.27	317.51	315.65	317	316.97	316.13	316.2	316.96	317.77	318.98	317.94	317.47	316.58	316.86	318.04	318.94	317.99	316.88	315.83
304.82	305.49	306.62	307.73	306.45	306.76	304.85	307.73	307.11	305.67	305.61	307.55	306.49	307.32	307.57	304.94	305.18	307.09	304.55	307.78	307.21	306.08	307.45	307.96	307.9	307.76	306.17	307.12	307.83	304.88	304.66	307	306.16	307.7	305.39	308.18	307.2	306.84	307.87	305.58	306.57	306.92	305.21	305.01	305.61	306.32	306.79	307.14	304.69	305.38
300.47	299.12	300.44	300.88	300.69	301.72	300.97	299.95	300.35	300.04	300.6	302.28	301.11	300.59	302.21	302.5	300.06	302.9	302.28	298.8	301.34	300.83	299.7	300.33	301.42	300.79	301.56	302.82	300.07	300.51	301.36	298.44	300.83	299.71	300.49	301.74	301.68	301.47	299.17	302.25	303.58	300.07	301.22	302.03	300.23	302.1	301.8	300.67	301.2	302.15
312.07	312.26	312.93	311.98	310.97	313.28	312.23	313.35	310.13	313.42	312.63	313.71	312.09	312.76	310.52	312.25	312.69	314.03	310.69	309.58	311.55	311.15	311.59	311.72	311.66	314.04	311.11	312.37	313.42	310.72	311.29	311.68	310.43	312.79	311.67	313.11	314.19	312.56	312.25	311.63	312.42	312.88	313.85	312.34	313.62	313.73	312.96	311.27	313.37	312.97
295.46	293.82	296.23	293.64	295.08	296.6	293.83	293.15	295.41	295.03	294.45	295.69	295.79	293.12	295.54	296.42	295.39	295.11	294.18	295.78	294.52	295.5	291.8	294.84	295.55	296.59	295.62	295	294.67	295.2	295.88	295.16	294.53	295.81	294.76	294.85	293.85	294.67	295.22	296.2	294.46	295.51	294.03	294.95	293.55	295.19	296.7	295.17	295.51	295.14
304.75	303.96	305.27	305.13	306.13	304.31	304.57	305.2	304.94	304.29	304.6	303.77	304.52	306.7	305.04	303.06	303.85	305.17	305.73	304.07	304.94	305.11	305.27	305.88	304.19	306.42	305.94	306.8	303.57	303.57	303.8	304.36	304.76	305.79	304.09	305.09	305.42	303.33	306.84	303.83	304.24	304.72	303.59	307.27	305.81	305.93	304.25	302.86	305.52	305.01
306.07	302.54	305.29	304.81	304.51	306.38	303.78	305.2	305.89	304.77	305.68	305.3	303.78	305.4	304.49	305.42	305.74	306.72	306.02	305.86	305.92	304.72	307.38	304.26	305.13	304.25	305.19	308.03	303.83	303.6	305.71	305.02	306.47	306.88	306.17	304.36	305.98	305.25	305.98	304.08	305.01	305.53	306.07	305.12	305.77	305.52	303.98	305.5	304.05	306.38
316.35	316.25	319.01	317.43	315.91	316.3	318.81	317.55	316.56	317.52	317.61	317.29	317.04	318.01	317.01	316.4	315.12	317.13	315.91	316.27	318.93	317.88	317.32	315.95	318.1	316.98	318.4	315.33	317.79	316.45	316.38	316.32	316.58	315.9	316.44	317.38	317.12	315.69	318.25	318.41	316.6	316.8	318.43	316.62	317.13	315.65	318.42	316.42	315.14	318.15
312.13	312.27	313.77	312.38	312.2	313.13	312	312.64	312.45	311.99	313.52	312.71	311.67	312.04	313.54	313.33	313.58	314.18	314.41	314.62	312.92	312.06	313.61	313.92	312.85	311.63	311.99	312.85	311.97	312.95	312.72	312.94	313.98	313.46	313.68	313.18	312.29	314.78	313.36	313.99	314.29	312.57	312.06	313.6	312.53	313.91	312.89	312.1	312.64	313.75
304.25	307.44	304.85	304.78	304.71	303.53	305.57	303.33	303.28	304.14	304.14	303.73	303.68	306.22	303.11	304.28	304.92	304.45	303.27	304.38	302.44	305.22	303.79	305	303.94	306.22	303.82	306.73	304.32	302.29	306.85	304.27	305.51	303.53	306.11	305.86	303.23	304.65	304.73	302.82	306.83	304.24	302.81	305.1	304.83	305.28	303.01	304.67	303.89	304.79
327.56	328.19	329.41	327.13	327.91	326.6	327.09	327.28	326.8	326.66	328.27	328.25	327	328.57	328.79	326.32	325.83	326.07	327.55	326.31	328.99	326.33	327.87	327.73	326.09	327.12	328.16	326.14	327.51	326.69	326.47	327.95	327.79	327.68	326.47	327.19	326.57	326.75	327.39	326.23	327.37	327.15	327.1	328.1	327	326.53	327.47	327.05	328.13	324.75
301.88	304.1	303.26	302.74	304.46	302.94	304.87	303.19	304.86	304.54	302.19	303.26	304.26	302.76	301.54	305	302.43	305.16	303.72	305.03	303.89	302.09	304.5	301.36	304	302.01	305.61	302.98	301.92	303.34	303.24	303.71	303.33	303.16	304.59	301.43	302.38	302.42	301.49	302.61	304.41	303.92	302.68	306.57	302.9	303.46	303.8	302.33	303.42	303.71
300.69	300.92	298.88	299.44	300.07	301.63	300.35	300.37	301.67	300.36	299.37	301.14	300.21	300.57	300.34	300.11	299.97	300.53	298.52	301.46	300.09	299.15	299.79	299.66	299.68	301.42	298.64	300.22	301.75	298.05	300.2	299.21	300.44	300.18	299.23	301.5	299.78	298.75	299.69	301.23	300.58	299.54	301.23	300.38	301.99	300.7	301.04	298.26	299.15	302.4
307.42	310.05	306.52	309.92	308.85	309.26	309.63	310.15	308.94	310.56	307.2	308.53	310.68	307.77	308.52	310.04	308.16	309.34	308.16	308.65	309.23	308.38	309.71	309.63	307.55	309.04	309.44	308.17	308.65	308.84	308.13	309.06	309.98	308.4	307.93	309.97	310.29	309.94	308.64	307.96	309.97	309.12	309.05	310	308.59	308.9	308.94	308.92	308.18	310.36
310.37	310.03	308.93	309.5	310.53	312.03	308.17	310.33	311.26	309.76	309.98	309.7	308.41	309.45	309.43	308.67	310.22	309.61	309.93	308.82	310.14	309.99	309.71	309.6	309.22	309.6	309.37	308.96	310.38	310.73	311.53	311.06	309.85	309.74	308.82	308.26	308.26	311.51	310.12	310.79	309.46	311.42	308.75	309.88	311.64	309.73	309.77	311.83	307.37	310.44
299.31	300.81	299.57	298.41	300.51	298.57	300.88	300.29	297.79	301.11	297.98	301.02	300.33	300.09	299.84	298.6	301.1	300.67	298.26	301.81	301.57	299.97	298.71	299.85	299.93	299.64	300.58	299.86	298.66	299.42	301.23	300.74	300.28	300.03	300.07	299.65	302.16	300.53	299.59	298.76	299.35	297.86	299.87	300.14	299.93	299.92	298.26	300.41	300.54	301.53
306	306.51	306.33	306.04	305.39	306.22	305.65	306.9	306.01	305.74	305.71	307.3	305.71	304.83	306.03	306.25	305.94	307.31	307.04	304.76	303.87	305.88	305.43	306.01	305.73	303.67	306.01	306.86	306.52	304.62	306.77	306.56	306.53	304.71	303.98	304.66	304.98	305.29	306.84	306.12	306.5	305.19	309.47	305.8	306.13	305.42	306.36	307	305.74	306.86
308.65	308.2	309.74	310.02	310.67	309.99	310.31	310.47	310.54	309.46	309.95	309.56	308.1	310.58	311.28	311.61	308.86	312.09	311.45	309.27	311.34	309.65	309.04	311.45	309.35	309.79	309.71	309.46	310.27	310.06	310.61	309.23	309.83	308.23	309.41	308.12	310.21	310.32	308.02	309.02	310.17	309.28	308.54	310.15	311.46	310.75	309.25	311.07	308.93	311.14
296.54	294.75	296.41	295.1	297.96	297.91	297.75	297.47	297.17	298.19	296.35	298.25	296.79	296.64	296.8	297.5	298.25	295.34	296.55	296.28	297.62	296.78	295.71	298.95	297.94	295.8	297.76	294.98	296.68	296.28	296.65	295.67	296.87	296.41	298.42	297.83	298.32	296.06	296.19	296.99	296.98	297.68	297.33	297.05	297.19	297.76	294.23	295.36	296.7	296.69
304.37	303.78	301.68	303.88	304.61	304.18	303.63	303.67	303.91	304.93	305.22	302.46	304.86	304.6	303.01	303.28	303.75	303.95	303.73	304.42	304.71	304.06	304.67	302.68	304.34	304.61	305.23	302.81	305.22	304.32	304.87	302.75	303.25	305.57	304.38	304.35	304.32	305.08	305.09	305.46	302.94	304.27	305.49	304.01	303.29	305.8	302.11	304.72	305.26	304.91
313.93	314.93	315.16	314.88	313.94	314.15	314.41	314.56	315.22	314.92	313.37	315.57	314.2	316.56	314.31	314.03	314.75	315.45	314.53	315.56	315.05	315.82	313.8	313.86	316.25	314.75	314.12	315.09	314.5	313.31	316.51	314.38	313.71	313.87	314.61	314.5	315.27	313.84	314.25	315.18	314.13	315.02	316.13	313.56	314.31	314.92	316.51	313.29	315.12	316.12
313.03	313.33	314.02	312.68	314.2	312.11	316.13	314.22	312.49	312.86	313.48	311.88	312.17	313.7	312.94	312.66	314.71	314.02	312.85	313.09	314.08	312.05	314.8	314.38	313.13	313.54	313.45	313.53	311.99	313.52	313.03	312.4	312.33	311.8	312.1	313.1	311.89	313.18	311.25	312.7	314.12	312.67	311.64	312.77	314.75	312.65	312.52	314.24	313.36	314.75
313.71	314.49	313.83	314.65	312.51	314.84	312.71	315.58	314.74	313.92	313.64	314.14	313.06	314.92	313.56	314.8	313.43	312.81	313.69	314.65	314.68	313.61	314.51	314.06	313.93	314.2	314.87	313.17	315.47	314.78	312.68	313.81	312.76	314.83	314.25	314.15	313.49	313.9	315.36	314.83	314.65	311.97	313.49	313.71	315.04	313.11	314.51	314.74	314.79	313.61
306.48	304.39	303.71	304	303.81	305.01	307.42	304.15	303.73	303.97	302.15	306.18	303.7	303.22	304.56	303.6	303.2	303.54	305.45	302.99	303.73	303.32	304.37	305.12	305.83	304.13	305.83	305.69	305.22	304.2	303.66	301.57	305.21	303.34	303.88	305.01	303.75	303.84	304.68	304.27	303.13	305.08	304.22	305.4	305.16	303.24	304.02	304.85	304	305.11
300.96	301.05	301.23	301.34	299.34	300.94	302.34	301.32	302.39	298.73	301.42	299.75	300.86	302.28	300.22	299.82	301.54	302.75	301.03	301.5	300.53	299.5	300.86	299.41	299.73	300.65	301.63	302.2	300.57	301.53	301.53	302.2	300.21	300.98	302.51	303.41	301.82	303.47	301.06	300.62	300.56	301.41	300.42	300.35	302.86	300.68	300.97	300.63	299.79	300.04
302.12	303.44	304.39	303.77	302.96	305.02	304.29	304.89	302.47	303.96	304.4	302.15	303.84	303.21	304.71	302.02	303.94	303.14	302.93	303.08	304.41	301.3	304.01	304.43	303.84	304.4	305.06	303.23	304.53	301.71	302	303.19	302.7	304.77	302.05	303.66	305.74	302.51	302.81	303.56	303.27	302.86	303.39	303.76	303	301.5	302.63	303.42	302.76	303.29
314.55	312.79	316.13	314.89	316.96	315.07	313.1	315.59	315.17	314.27	315.96	315.58	313.41	315.86	315.87	314.53	313.4	315.24	316.55	315.23	313.81	314.99	314.46	315.19	316.02	313.92	314.71	316.65	312.47	314.35	315.67	314.68	314.54	314.88	315.25	315.28	316.34	315.16	315.38	312.72	314.98	314.16	314.06	314.82	315.26	313.08	315.77	313.84	315.27	314.57
303.2	304.83	304.08	304.22	302.09	302.45	304.71	302.58	303.8	302.44	303.79	304.78	303.46	304.13	302.7	304.29	303.18	302.93	303.89	304.14	303.72	304.75	299.99	301.5	304.51	301.57	302.73	304.1	302	304.35	302.82	300.4	301.61	302.92	304.12	304.15	303.47	303.63	302.72	304.03	302.49	303.11	302.68	302.92	303.19	304.63	302.12	303.92	303.39	303.39
300.06	299.63	299.64	300.41	301.8	298.68	300.2	301.57	299.75	299.13	298.34	299.38	299.09	298.56	300.35	298.8	300.06	298.89	300.48	300.85	297.96	299.42	299.09	298.64	298.92	299.93	299.59	298.04	300.59	300.35	299.47	299.62	300.22	299.48	299.56	300.46	301.04	300.16	297.41	298.53	300.75	298.07	301.82	300.11	298.62	299.35	300.92	298.03	301.23	300.97
312.46	312.95	312.18	313.23	311.23	311.17	311.52	313.01	311.83	311.34	311.12	311.6	311.7	311.38	310.91	311.01	312.19	310.34	309.81	312.39	310.36	311.71	311.27	312.41	312.43	310.89	310.59	312.04	312.78	312.86	312.09	310.46	311.67	311.23	312.18	312.65	312.06	310.62	310.71	311.89	311.13	310.46	311.8	313.08	313.13	311.12	312.79	312	312.12	310.81
314.32	314.1	314.96	314.05	315.5	314.91	314.66	314.94	315.64	314.04	313.37	314.17	314.12	315.15	313.97	314.89	313.43	313.78	313.02	315.69	315.08	314.53	314.72	316.44	313.47	314.34	315.2	315.62	315.88	314.73	315.26	314.55	316.42	315.72	315.67	314.67	314.78	314.5	314.67	314.25	312.5	313.47	313.22	313.36	315.65	314	313.97	315.4	314.97	314.34
328.46	328.55	328.01	328.32	327.62	328.17	327.64	326.98	326.77	327.61	328.79	326.85	327.25	329.69	327.83	327.12	326.95	326.6	328.79	329.07	329.71	328.4	327.43	328.61	327.59	329.04	328.31	327.14	326.41	329.34	328.27	328.35	328.05	328.34	328.65	328.4	325.7	329.65	328.11	328.74	327.34	328.45	326.58	328.81	328.4	327.37	329.35	326.44	327.48	329.15
308.12	309.81	310.47	307.9	310.35	309.57	309.06	309.49	307.93	308.01	309.34	307.76	308.97	309.29	309.28	307.72	307.31	306.98	308	308.03	307.18	308.96	308.26	308.47	308.1	309.44	308.59	307.77	310.32	309.45	308.39	309.98	307.74	308.99	309.01	309.35	309.41	307.91	309.11	308.19	307.29	307.66	307.85	308.41	308.9	307.82	309.37	308.21	309.85	308.24
303.35	302.26	300.92	302.23	302.05	301.88	302.39	300.41	302.82	304.05	302.29	303.61	304.31	304.69	302.69	302.46	304.21	303.32	302.35	302.74	304.5	302.66	301.35	302.03	303.05	301.9	304.35	304.48	302.75	303.9	301.57	303.12	302.57	301.98	301.55	302.6	302.83	302.67	302.26	301.63	303.15	303.88	301.44	302	303.15	303.36	304.58	301.67	303.25	304.66
312.11	314.23	314.73	315.06	316.41	313.51	314.11	314.06	315.03	315.12	314.02	314.07	316.78	314.75	313.99	314.62	316.24	315.81	314.34	314.52	313.86	316.59	314.95	316.44	313.23	314.55	314.41	314.46	316.29	313.93	315.01	314.77	314.4	316.57	313.94	314.13	315.77	315.3	314.79	314.85	314.66	316.07	314.05	315.7	315.27	315.93	312.36	313.27	315.75	313.07
312.43	312.3	314.49	313.84	313.77	312.38	312.6	313.44	312.59	314.52	310.98	312.42	312.41	312.93	312.66	314.25	313.62	311.74	312.15	312.16	312.41	313.25	312.6	312.94	313.54	313.54	314.43	313.64	312.62	315.19	313.5	312.77	313.49	313.65	312.65	313.85	313.34	313.06	312.22	313.3	313.71	312.74	312.77	313.06	314.47	314.15	314.99	314.16	312.59	314.24
307.44	309.38	309.66	309.08	308.72	309.51	309.78	308.99	309.28	308.46	309.54	308.92	309.39	307.74	307.16	310.85	308.16	310.37	310.39	309.25	309.41	307.87	308.39	310.1	309.27	308.56	308.71	308.87	308.68	309.29	309.14	310.33	309.48	309.55	309.52	309.06	308.36	307.37	309.14	307.78	308.62	308.54	307.66	307.98	308.48	307.67	307.77	310.07	310.16	309.94
326.7	327.94	326.65	326.35	327.86	328.57	327.86	326.56	324.29	328.25	327.06	327.91	327.89	327.98	326.3	327.75	328.29	327.34	328.04	328.12	327.6	328.22	328.02	326.73	326.66	328.02	326.85	327.76	328.39	327.76	328.86	328.09	327.06	327.33	328.32	329.02	326.82	327.25	327.95	326.36	328.76	327.92	328.7	327.36	328.71	327.53	327.68	328.47	327.39	327.84
303.81	303.92	303.03	304.37	302.79	302.72	302.3	303.89	302.97	303.51	304.54	303.64	302.68	304.55	304.43	302.29	303.75	302.22	303.12	304.26	303.51	302.58	304.37	304.35	304.04	303.33	303.45	303.99	304.6	303.44	304.46	302.74	302.37	303.71	303.23	304.61	302.8	305.13	304.15	304.67	303.71	302.4	303.44	302.62	302.62	303.66	304.34	303.68	304.46	302.88
318.71	318.33	318.31	318.59	317.57	319.7	317.66	319.34	318.07	319.04	317.99	319.07	318.48	317.87	319.11	318.01	318.27	316.48	318.86	320.28	319.16	317.04	318.41	320.75	316.56	316.25	318.26	318.92	318.34	318.18	319.34	317.63	317.86	318.45	319.02	318.56	318.42	318.16	320.52	318.31	318.88	321.84	318.15	318.03	318.48	318.05	317.62	318.41	318.42	317.84
313.99	316.08	313.87	314.29	314.38	314.42	313.27	314.6	314.73	316.41	316.69	313.7	314.72	313.17	314.19	313.4	315.85	313.7	314.37	313.82	315.09	314.29	313.91	315.61	314.01	314.68	314.09	316.3	314.64	316.04	314.7	315.23	314.65	316.39	317.22	314.18	314.51	314.97	315.47	314.83	313.93	314.69	315.08	314.77	314.07	313.18	314.2	314.71	314.66	313.99
306.24	309.64	305.04	308.07	306.15	305.48	307.39	306.37	304.8	306.59	306.14	306.6	306.96	306.71	306.72	308.21	305.38	307.25	308.61	306.41	306.55	306.74	307.75	305.06	305.01	305.97	305.3	307.41	304.62	304.72	307.12	307.64	309.57	307.68	307.38	307.25	307.83	305.4	307.04	306.17	308.79	304.01	307.49	305.09	306.21	306.14	306.3	305.72	305.75	306.73
305.78	305.77	306.36	307.17	308.02	306.31	306.5	307.38	307.49	304.66	305.39	304.52	307.38	306.41	304.17	306.8	305.4	307.2	305.2	306.57	305.15	306.97	305.67	306.51	305.42	307.06	306.44	305.93	309.73	307.75	308.1	308.47	306.9	306.18	304.93	307.17	305.78	309.06	305.4	307.04	307.06	305.09	306.57	306.56	306.03	302.82	306.86	307.6	308.46	307.22
310.66	310.68	314.19	311.51	312.9	311.87	313.31	310.18	310.36	312.72	311.16	309.41	311.5	310.01	311.22	312.13	311.61	312.31	312.07	312.64	311.36	311.6	312.4	313.27	313.64	312.53	311.22	312.47	310.75	311.95	312.88	311.2	312.17	313.42	309.83	311.39	312.06	312.04	310.67	310.33	310.98	312.23	312.65	311.04	311.98	311.6	311.47	310.65	312.26	311.41
300.07	301.41	300.78	299.89	302.84	301.59	301.89	301.43	300.59	300.92	301.29	299.07	301.29	300.72	301.82	301.61	301.33	301.14	301.05	301.52	300.73	300.55	302.9	301.53	299.96	302.61	301.85	298.52	302.26	299.66	301.04	300.75	301.41	300.81	301.43	301.83	301.4	300.06	301.08	299.62	301.03	299.42	300.28	300.72	300.82	299.2	301.6	301.55	301.17	301.83
303.25	305	303.62	305.01	301.53	303.85	303.47	304.31	304.21	304.26	304.04	304.46	303.11	305.03	301.99	303.68	303.38	303.74	304.58	304.03	300.18	304.48	304.42	304.17	304.45	305.84	304.55	303.66	304.36	303.49	302.71	303.76	302.65	304.11	304.77	303.16	302.44	304.13	303.53	303.01	304.09	303.96	302.52	302.32	301.59	303.04	305.51	304.38	305.09	304.16
315.63	313.57	315.81	317.24	316.63	315.63	315.7	316.99	316.12	314.97	315.15	315.64	316.45	316.64	317.07	315.84	316	318.73	317.92	316.9	316.47	316.62	316.3	316.55	315.71	315.4	317.47	316.23	315.96	315.51	315.72	316.41	316.21	314.96	314.7	316.02	314.94	315.83	314.04	315.1	316.8	315.79	314.83	315.37	314.07	316.07	315.5	315.64	314.51	315.61
320.67	319.79	318.58	320.39	319.64	318.22	319.74	318.84	318.45	316.68	320.24	318.14	318.71	316.29	318.28	319.93	321.5	318.25	320.58	318.94	319.58	320.4	319.25	319.29	319.23	319.32	318.53	320.05	318.09	318.73	320.28	318.28	318.7	319.53	318.67	319.61	320.12	318.91	319.23	319.08	317.83	319.34	318.18	319.25	320.39	320.34	317.81	318.48	318.63	319.63
302.35	303.16	301.82	303.25	302.7	303.22	302.98	303.23	303.3	302.86	302.23	304.68	302.12	301.17	302.66	302.7	303.13	300.8	301.95	304.04	300.93	302	302.74	300.82	305.12	302.19	301.75	302.98	302.54	303.19	302.46	299.98	301.51	304.14	305.35	304.94	304.41	301.79	303.02	302.11	303.82	303.37	301.97	302.62	302.75	302.92	303.86	302.79	301.8	303.49
301.41	301.24	301.18	301.05	299.85	303.41	300.52	300.7	300.45	301.39	299.99	300.85	300.52	301.32	300.75	300.72	301.62	300.8	302.28	299.68	300.85	301.66	301.51	301.65	301.05	299.71	301.5	300.41	301.85	302.29	303.34	302.48	302.29	299.67	300.5	301.41	300.55	300.67	301.26	302.73	298.57	299.4	301.76	302.03	301.04	298.36	301.39	301.13	301.36	301.19
314.92	312.22	316.19	313.4	314.31	314.81	314.66	313.63	313.36	312.87	316.12	313.78	311.84	312.45	313.51	313.17	313.89	313.94	312.22	314.03	314.22	312.3	313.94	314.88	313.75	313.62	314.16	313.79	313.23	313.41	312.81	312.67	313.34	314.34	316.02	313.82	313.63	313.43	311.96	312.84	314.27	315.17	314.36	315.28	313.55	313.37	314.11	314.84	314.64	316.54
316.06	316.15	315.66	316.11	315.85	316.38	314.07	315.56	314.24	317.25	316.78	315.2	314.73	315.01	316.81	315.41	316.71	317.28	315.38	316.16	315.25	315.78	314.38	316.27	315.08	316.44	314.64	316.18	315.9	315.37	315.79	315.32	315.46	314.87	315.52	315.47	318.3	316.19	316.76	315.62	314.78	315.39	314.57	316.78	316.65	315.49	315.84	317.01	315.7	316.05
317.34	318.41	318.67	317.9	317.82	318.02	318.67	319.93	317.88	319.58	316.16	319.26	318.13	318.42	319.26	318.72	318.64	318.33	317.9	317.12	319.29	317.26	318.85	319.39	317.99	318.96	318.82	318.64	318.41	319.52	317.72	320.43	318.62	317.17	320.51	319.29	319.11	318.58	318.36	319.45	318.12	318.19	319.23	318.86	320.18	318.56	317.51	316.95	318.41	318.27
323.95	325.23	326.5	323.39	327.12	322.96	325.9	326.27	325.67	323.97	325.38	326.22	324.59	327.63	325.39	324.62	325.24	325.48	325.15	324.45	324.14	326.17	325.45	325.6	325.98	324.41	325.4	324.26	325.61	327.3	325.21	325.2	323.79	324.71	327.11	326.4	325.67	326.79	324.13	322.98	323.8	325.27	326.15	326.09	324.09	328.8	326.11	325.1	324.42	323.3
301.02	300.94	299.03	299.28	297.41	300.34	300.4	300.29	298.97	301.09	301.29	298.21	299.27	300.82	300.06	299.61	299.64	304.11	301.04	299.93	300.57	300.86	299.12	300.41	299.72	300.75	301.67	298.93	300.27	300.74	300.91	302.25	298.77	300.39	300.33	300.67	300.73	299.26	301.41	299.83	300.1	300.26	299.69	300.19	298.34	299.77	301.52	300.29	299.53	299.38
316.2	317.49	318.33	317.63	316.54	314.07	319.08	318.13	315.55	316.62	316.1	314.59	316.78	317.52	317.71	314.2	316.14	315.83	316.01	316.39	317.42	317.19	317.94	316.05	315.17	317.17	316.34	316.51	314.94	318.08	316.1	317.33	317.05	316.01	315.54	316.31	316.25	317.41	313.55	316.11	316.27	316.58	317.18	315.79	316.17	317.1	317.09	316	316.07	317.59
316.83	317.84	316.78	316.79	316.82	316.61	316.41	315.7	317.56	318.21	316.64	315.31	319.33	316.84	319.15	318.16	317.01	316.41	317.83	317.24	317.46	318.66	316.87	317.53	318.97	318.06	316.21	317.02	317.91	317.4	317.45	316.11	318.46	318.3	317.61	317.29	317.63	317.95	316.76	317.23	319.05	316.91	317.9	316.22	317.98	317.2	317.92	316.21	316.53	316.92
304.76	305.36	304.84	305.62	304.42	304.63	305.12	303.75	303.35	302.67	304.33	305.71	303.4	303.04	304.56	302.4	305.67	303.6	304.06	303.97	305.02	305.48	304.13	304.63	301.8	304.52	305.24	303.74	304.84	303.69	303.87	302.05	303.94	305.54	305.4	305.51	304.19	303.8	304.16	305.15	305.67	304.31	302.94	302.52	304.79	301.86	304.49	304.94	305.32	303.63
309.27	309.86	309.51	307.86	310.06	311.39	308.99	309.59	308.36	308.54	308.99	308.03	308.49	309.44	308.53	308.77	307.81	308.07	310.85	307.98	308.57	310.43	308.54	308.45	311.55	307.38	308.97	307.81	309.18	308.8	308.51	308.59	308.7	308.6	307.98	308.37	309.27	308.65	308.58	309.03	307.18	308.43	307.74	309.01	309.27	309.1	310.37	308.08	308.91	308.26
314.89	313.74	313.31	314.6	315.1	314.48	313.21	315.37	314.84	313.3	314.78	314.03	315.81	315.15	316.81	314.36	314.52	313.94	316.58	313.79	315.34	313.34	316.21	314.33	314.21	315.91	315.1	314.84	315.25	313.37	315.82	316.34	315.57	315.1	314.4	314.39	315.15	314.68	315.23	314.45	314.01	314.27	313.61	314.9	315.2	314.89	313.29	314.44	314.9	316.13
309.74	307.65	308.15	308.85	308.55	307.77	310.04	307.88	308.69	307.6	308.98	308.71	308.83	308.64	309.69	307.84	309.99	309.92	308.28	309.91	308.99	310.05	308.33	310.58	310.64	310.32	309.39	309.34	308.24	308.54	309.03	308.82	307.57	307.06	309.66	308.29	310.27	308.48	309.82	308.62	308.17	308.44	308.5	309.62	308.29	308.5	309.18	309.69	308.88	308.09
319.44	317.36	320.45	320.25	319.34	320.87	320.58	321.77	320.18	318.57	319.37	319.5	317.93	320.91	319.42	319.36	320.55	318.89	318.86	318.4	318.65	319.49	319.51	320.9	319.33	321.41	319.04	320.08	319.34	319.56	320.43	319.82	319.02	318.2	320.33	319.55	319.67	319.99	318.21	320.08	318.87	321.09	319.11	322.21	319.17	319.98	319.45	319.11	321.35	320.36
316.89	316.5	314.41	316.85	315.84	316.95	314.66	314.66	315.68	315.43	314.74	314.6	316.74	315.73	315.81	315.81	315.91	316.02	316.35	317.02	316	314.91	314.01	316.49	316.87	315.93	315.78	315.23	315.47	316.31	317.28	316.03	316.73	315.6	317.13	315.13	316.83	315.05	315.08	316.5	316.73	315.78	316.67	316.04	316.06	316.41	313.06	315.5	316.54	316.59
299.14	298.64	299.17	300.38	300.33	299.98	301.14	300.35	300.65	300.27	299	300.62	300.06	301.03	300.13	300.43	301.06	300.33	300.74	297.99	299.18	300.45	300.29	300.35	300.71	299.33	302.23	299.09	299.58	299.59	299.23	298.94	299.14	301.52	301.32	302.23	298.89	299.65	303.88	302.24	298.49	300.66	300.7	300.19	301.84	301.53	299.07	301.45	301.14	300.46
306.33	306.13	305.66	304.06	305.31	305.83	304.19	304.04	306.7	303.71	304.8	306.61	305.68	304.37	303.19	304.72	303.44	304.06	305.25	304.02	304.78	303.74	303.11	304.64	304.66	304.58	305.37	304.74	304.43	305.17	305.06	304.57	304.15	304.53	304.59	302.97	306.21	304.91	304.08	304.01	303.79	305.99	304.34	304.51	304.97	304.19	305.97	305.04	304.37	304.38
312.79	313.64	313.47	314.12	312.79	314.17	312.67	310.81	313.25	313.38	314.53	313.08	312.83	312.31	313.77	314.07	314.18	312.43	312.28	312.75	311.82	313.32	313.49	314.26	311.98	312.36	314.09	315.8	314.07	312.44	313.97	312.29	312.2	312.51	313.72	312.51	312.36	312.5	313.3	315.09	310.22	314.43	314.4	311.69	312.74	314.06	313	313.01	311.93	314.33
315.85	315.92	315.44	314.41	314.41	315.17	317.35	314.74	315.71	315.09	316.04	314.81	317.1	315.54	315.97	313.5	314.97	315.58	314.88	317.84	316.08	316.28	315.31	315.78	314.44	313.93	315.34	316.71	314.96	315.18	316.46	315.85	316.74	316.22	314.79	316.83	315.51	315.95	316.52	317.41	316.26	314.7	316.7	316.6	315.98	315.52	316.35	315.72	315.39	316.9
304.76	303.23	303.88	306.06	304.89	305.98	302.97	304.74	303.91	304.71	305.79	304.58	304.89	304.81	305.44	304.11	305.5	303.91	305.21	304.95	303.46	302.71	305.48	304.99	305.16	304.67	305.52	305.34	303.54	304.24	304.27	305.18	302.53	304.38	304.46	305.8	304.93	304.55	304.51	304.97	303.6	306.32	304.8	304.16	305.95	304.93	303.22	303.29	305.98	306.19
304.67	304.72	304.21	304.25	305.61	305.79	305.37	303.97	306.39	305.83	307.85	306.51	304.86	305.55	303.59	305.52	306.88	304.96	305.3	303.73	306.63	306.36	304.97	304.8	306.36	304.1	305.42	305.11	304.32	303.97	303.36	305.24	304.65	305.42	302.77	304.51	305.62	306.11	307.08	305.26	304.95	303.73	304.68	305.1	304.28	304.81	305.47	305.2	305	305
317.32	318.33	317.14	319.98	318.39	317.59	318.06	318.43	319	319.65	317.26	319	317.61	319.6	319.75	318.77	318.71	318.4	318.8	317.43	317.43	317.11	318.44	317.33	319.37	318.88	319.64	317.55	318.34	318.87	318.04	318.06	317.67	318.34	317.46	319.28	319.66	318.01	317.7	318.28	318.4	319.2	316.88	318.35	318.62	317.31	319.43	318.42	319.48	318.1
312.26	315.15	311.73	312.8	314.53	315.7	310.27	313.14	312.16	312.35	314.38	313.7	312.66	313.41	312.01	314.08	313.28	313.08	314.34	314.12	314.67	312.99	313.1	313.87	314.71	311.78	313.15	312.18	312	313.74	312.91	313.37	313.31	313.78	314.29	313.35	313.94	312.48	314.57	314.95	311.38	315.64	314.35	313.97	313.23	314.15	312.57	313.12	313.4	313.14
305.96	306.28	302.78	304.91	304.02	304.73	304.74	304.85	303.34	303.75	303.69	304.91	303.61	306.25	306.81	303.3	303.51	305.32	304.85	304.64	305.47	306.34	303.6	306.83	306.39	305.04	303.4	302.55	304.71	305.63	306.59	305.57	304.4	304.05	305.5	305.44	303.59	302.96	305.57	304.93	304.74	303.64	303.41	304.95	304.45	305.12	305.34	304.34	305.3	304.07
310.53	308.77	311.28	310.59	308.89	311.26	311.25	310.86	308.54	310.22	311.36	311.42	310.25	312.17	309.84	310.14	310.35	312.15	311.33	310.07	309.51	310.99	311.34	309.06	310.26	310.93	310.26	310.34	309.45	310.12	309.21	311.29	308.63	310.16	310.99	311.17	312.3	310.74	308.8	310.22	311.6	312.68	310.07	312.74	308.37	310.38	311.11	310.27	312.28	312.03
304.96	304.38	303.89	304.31	305.27	303.03	304.87	304.41	304.54	304.04	304.42	305.21	304.74	304.13	302.9	304.82	305.31	305.58	304.77	303.98	305.42	305.39	304.59	305.72	305.69	303.7	303.93	303.71	305.66	306.86	305.24	304.53	304.46	304.69	304.87	304.22	305.63	303.31	302.99	303.25	304.82	304.49	304.53	304.05	302.46	304.09	302.35	301.94	304.56	304.35
316.64	315.1	316.4	315.14	314.7	316.32	314.25	313.82	315.77	313.54	315.2	315.14	315.09	314.59	314.13	315.8	314.4	312.89	316.52	315.69	316.23	315.58	313.59	314.43	313.68	314.44	314.71	314.59	313.18	313.07	316.15	314.05	314.63	315.26	314.88	314.56	315	315.01	314.88	316.68	314.33	313.87	313.99	314.94	313.42	315.33	314.08	314.45	315.69	314.29
312.11	312.98	312.52	314.56	313.9	313.68	313.47	313.17	313.18	311.61	313.61	312.15	313.67	312.91	313	312.88	313.78	314.38	312.24	314.02	312.32	312.92	312.03	314.47	312.34	312.45	311.5	313.33	312.48	312.19	313.45	312.35	314.36	313.19	314.05	311.6	311.68	313.89	312.93	312.51	313.82	311.94	313.61	313.16	312.81	313.47	314.01	313.54	312.67	313.59
302.26	302.64	303.33	302.82	302.17	304.31	304.56	302.15	303.1	305.83	303.05	303.84	302.93	303.89	304.39	301.82	302.78	303.31	303.37	301.7	303.24	301.78	303.01	304.7	302.7	302.79	302.7	303.52	302.73	302.5	301.71	304.79	303.83	302.23	303.96	302.11	301.95	302.43	302.67	303.79	303.27	304.04	303.32	302.56	302.89	304.04	302.63	302.49	302.53	303.99
326.9	327.67	327.51	329.01	327.91	327.75	328.46	329.18	325.35	325.9	327.7	328.96	327.77	326.97	327.53	327.81	328.39	328.6	328.63	327.17	328.04	327.36	328.95	328.83	325.49	328.15	327.03	329.35	328.05	328.2	326.54	326.61	328.9	328.28	326.02	328.15	327.8	326.72	328.71	327.15	326.91	326.89	327.46	327.91	328.56	327.86	327.21	328.45	327.22	326.97
312.92	312.81	312.16	313.26	312.98	313.03	309.49	312.54	311.13	312.04	314.51	313	313.58	311.41	312.25	312.34	311.34	310.97	312.1	311.51	311.55	312.2	313.26	311.49	311.77	312.95	311.5	313.64	311.05	313.75	312.42	312.43	313.43	309.88	310.97	311.72	312.42	311.68	312.51	311.87	314.08	312.95	312.69	310.06	312.98	312.9	313.2	311.44	314.02	310.18
304.04	302.53	303.16	302.8	302.95	302.66	302.74	303.15	302.94	304.15	303.84	303.77	302.13	305.02	304.98	303.19	304.01	302.79	303.81	303.54	303.86	304.59	303.88	301.79	304.14	301.81	303.38	301.53	304.1	304.18	301.29	302.95	302.77	303.39	303.41	303.9	303.77	303.16	303.07	303.64	301.41	304.03	302.88	303.64	303.93	305.24	303.68	303.76	303.55	305.31
312.99	312.04	313.3	314.41	312.88	314.52	313.95	312.57	314.76	314.35	313.73	313.05	313.04	312.36	311.59	313.03	314.29	314.27	314.63	314.32	313.76	315.37	314.35	315.3	311.69	312.69	313.42	314.48	314.69	314.25	314.53	311.8	314.89	313.49	314.03	314.05	315.27	314.55	313.79	313.44	314.67	313.99	313.17	313.21	314.17	313.35	313.18	313.66	313.64	315.23
305.87	308.07	305.68	306.01	305	307.64	306.32	307.14	305.51	305.88	307.67	306.86	306.13	305.25	306.77	306.7	306.42	305.79	305.2	305.87	306.17	306.71	305.84	306.84	308.32	306.86	306.55	306.45	306.87	306.17	305.63	305.65	306.81	305.03	306.06	307.28	305.26	307.59	307.99	306.08	307.22	308.36	306.21	306.03	306.22	305.39	304.92	307.11	307.5	305.39
300.58	298.68	299.73	301.96	299.99	302.68	299.33	299.64	299.77	298.05	298.74	299.49	300.91	298.17	299.46	299.87	299.91	297.82	300.92	299.9	301.32	299.87	298.28	299.91	298.85	299.78	299.69	300.45	300.83	299.01	299.95	297.56	298.86	298.24	301.37	299.27	299.98	299.73	300.96	301.04	300.35	300.05	299.92	299.08	298.02	298.9	298.36	300.18	297.3	299.62
317.45	318.4	317.31	316.25	316.96	318.7	318	316.44	317.55	317.04	316.85	315.95	316.13	316.73	317.22	315.97	316.19	317.18	315.7	318.03	317.11	317.41	316.19	317.69	315.95	318.14	317.58	315.66	317.47	317.74	316.88	316.67	317.1	316.34	315.6	316.36	316.02	317.35	316.22	318.04	317.25	318.41	317.87	317.1	316.07	318.3	317.1	317.03	316.43	318.11
328.29	325.46	327.29	326.66	327.31	327	327.67	326.76	329.4	326.91	326.96	328.44	327.87	327.24	326.8	327.68	327.6	325.46	328.92	327.57	328.72	328.91	326.63	328.3	324.97	327.86	325.53	326.38	326.98	327.58	328.33	326.48	327.06	325.72	327.51	326.72	326.47	328.88	327.39	326.86	326.48	326.25	327.74	325.99	326.22	327.07	327.96	325.94	327.35	327.48
304.55	304.88	306.05	305.94	306.9	304.99	308.08	304.6	305.39	303.88	303.58	305.69	305.99	305.64	306.88	305.22	306.25	305.55	303.63	304.4	307.21	305.76	303.89	306.58	304.06	304.65	306.08	305.17	305.06	306.19	306.66	304.65	305.7	304.27	306.07	305.47	305.91	304.16	304.05	305.29	304.88	304.29	306.91	305.15	304.45	305.27	305.13	306.64	305.85	305.09
305.28	304.13	305.02	304.81	304.87	305.1	303.85	303.69	303.86	303.75	304.01	305.02	304.83	304.48	304.26	304.02	306.33	305.23	302.85	303.3	305.13	303.83	304.11	303.28	304.24	304.48	303.37	302.52	303.9	305.9	305.66	303.26	306.46	303.92	305.18	305.65	304.35	304.7	304.79	305.62	305.59	304.76	302.87	304.77	304.64	304.57	304.43	306.32	305.15	304.44
303.77	304.16	303.82	302.86	304.09	303.94	305.42	304.02	304.92	302.71	304.82	303.92	304.82	302.67	301.9	303.14	302.49	303.34	303.53	304.65	305.46	302.19	301.33	303.68	302.12	303.26	302.82	304.52	303.84	302.14	304.33	302.96	303.39	302.91	304.23	302.5	303.57	304.34	303.14	304.21	304.22	304.89	302.62	305	305.6	302.41	304.59	303.68	302.83	303.29
312.28	310.5	312.38	309.98	312.15	312.23	311.62	312.03	310.73	309.56	311.88	309.91	310.3	310.29	309.72	310.22	311.21	312.35	309.98	308.71	310.31	309.94	310.76	310.67	309.68	310.16	309.31	311.42	309.87	310.81	309.78	309.29	312.48	310	309.09	309.36	311.43	309.69	310.38	310.26	311.1	310.76	312.74	309.99	311.32	310.5	312.58	310.55	310.57	311.81
301.09	299.82	300.89	303.08	300.76	301.14	299.65	299.88	298.89	300.05	300.08	299.48	298.34	301.36	302.22	300.18	299.29	300.52	299.96	301.34	299.14	301.32	300.91	297.9	299.78	300.51	299.57	298.69	299.44	298.97	299.39	298.64	299.09	301.57	300.46	299.52	300.48	297.88	298.24	300.13	302.11	300.79	299.73	301.62	299.22	298.83	301.59	299.22	300.78	299.74
314.69	315.43	316.61	315.79	316.71	316.98	314.62	314.92	316.49	312.92	314.24	314.32	317	313.6	316.98	316.3	316.04	314.65	315.87	314.48	316.6	316.36	315.51	315.55	316.51	314.72	314.92	314.97	314.63	314.47	314.99	315.35	314.76	315.65	315.07	317.05	314.41	315.34	315.63	317.19	314.77	316.6	314.88	317.24	316.19	316.75	315.2	313.49	315.6	314.9
314.7	314.66	315.45	316.26	315.36	314.99	315.34	316.81	315.4	315.7	314.76	315.22	315.17	314.9	314.09	314.73	315.97	313.02	316.63	314.59	314.44	314.97	316.63	317.35	315.47	316.2	316.65	315.38	315.3	314.59	316.15	316.6	315.26	316.27	315.99	315.26	315.51	317.4	316.17	315.32	316.17	313.67	315.61	315.42	314.43	314.58	317.02	315.71	315.08	315.89
305.97	303.38	305.75	307.46	306.44	305.27	305.76	305.73	303.91	305.25	305.52	304.74	306.51	304.22	304.66	305.12	306	305.25	304.06	306.32	305.08	303.7	305.31	305.09	304.39	305.88	305.97	305.59	307.2	307.05	304.17	305.44	305.71	304.94	304.85	305.24	306.31	305.41	304.25	306.09	305.23	306.39	304.35	305.16	307.34	304.98	305.6	304.71	304.22	304.67
313.48	316.31	314.77	314.75	314.56	316.41	313.35	314.85	315.07	313.63	314.67	313.4	314.04	314.86	317.39	315.9	314.86	313.69	313.7	316.99	315.53	314.82	314.66	315.7	316.98	315.67	315.66	315.24	314.19	314.76	314.73	315.13	315.8	316.39	317.02	313.88	314.27	315.67	314.46	313.51	315.49	314.4	313.45	316.66	312.45	314.8	314.84	314.02	314.17	314.8
312.63	313.92	312.52	312.55	312.82	311.45	311.78	313.04	314.36	313.64	313.3	310.73	313	311.14	310.41	311.28	311.48	312.17	312.81	311.46	311.08	313.36	311.42	311.07	312.3	314.04	310.01	311.44	310	311.36	311.87	311.89	313.07	312.96	311.87	312.02	312.26	312.45	311.25	313.23	309.44	314.23	312.32	312.66	313.81	311.34	313.26	312.01	313.34	313.71
327.03	325.49	327.38	327.93	327.84	327.29	325.7	327.44	325.72	326.32	327.92	325.37	325.97	326.11	327.93	329.5	325.36	326.45	326.94	326.13	326.84	325.99	327.23	327.79	326.67	327.59	325.73	327.4	326.6	327.82	325.46	328.74	327.59	327.02	327.11	327.13	328.01	326.91	326.75	326.93	327.84	328.02	327.04	327.89	326.2	327.3	329.14	326.69	327.22	328.8
301.98	304.26	302.74	303.85	303.86	304.61	302.32	303.73	303.77	304.67	303.82	305.23	303.78	302.44	302.94	300.52	303.26	303.34	304.01	305.08	305.13	303.05	303.24	302.3	299.86	304.4	303.07	305.54	302.7	302.79	302.22	304.06	303.03	303.74	302.92	303.47	304.99	302.94	304.78	303.37	304.44	303.04	305.99	301.6	304.73	304.32	304.83	304.21	305.39	305.28
301.63	301.16	303.78	302.73	303.24	303.32	301.75	301.12	302.89	301.88	304.15	302.7	304.03	302.65	303.02	303.08	302.68	302.61	303.77	300.99	302.54	302.46	302.06	302.47	303.71	302.06	301.97	301.97	302.21	302.28	301.85	301.1	302.4	303.4	303.22	303.49	302.9	301.78	303.3	302.23	304.12	301.26	305.3	303.43	303.38	302.28	302.69	301.06	304.49	305.05
293.86	295.59	296.09	293.35	295.16	295.48	295.27	294.61	296.61	293.88	297.77	295.19	293.23	295.73	295.54	296.2	295.62	295.32	295.79	295.03	296.34	296.25	295.65	293.03	294.38	295.8	295.21	296.49	294.61	294.17	296.16	295.16	293.15	295	294.39	295.46	294.32	294.84	296.77	295.25	294.36	294.34	296.05	296.67	296.52	294.97	294.42	293.4	295.22	294.41
305.01	304.41	304.09	303.57	303.32	303.16	304.95	305.74	305.19	304.55	303.71	304.49	304.55	303.86	302.51	305.01	303.62	305.66	304.74	304.88	305.21	305.69	304.86	305.37	305.45	303.45	305.47	303.96	303.83	303.15	305.02	304.41	304.07	303.43	303.22	304.46	303.97	304.83	303.45	305.08	305.42	305.1	305.14	305.19	305.73	304.4	303.5	305.07	304.4	304.49
310.53	310.3	312.33	314.07	312.81	312.81	311.82	314.31	312.01	312	313.02	312.67	311.91	313.64	311.02	312.97	313.53	312.9	312.7	311.45	312.93	313	311.3	312.94	311.91	312.05	312.78	313.55	310.95	311.42	312.14	311.96	311.69	311.99	311.91	312.02	311.34	313.08	313.05	311.47	313.14	310.94	310.43	312.22	312.65	311.15	311.74	312.46	311.71	313.19
292.98	292.04	294.81	294.37	293.12	294.82	293.08	295.34	294.99	294.66	294.76	295.03	294.91	294.99	294.69	295.66	293.37	295.14	293.51	294.85	293.79	293.63	294.07	293.76	294.21	294.15	294.98	292.13	294	295.69	294.47	294.92	294.09	295.59	293.47	293.05	293.62	294.85	294.43	293.65	294.01	294.85	296.31	292.51	294.48	294.58	295.38	293.95	293.12	293.21
327.19	326.47	325.45	327.12	327.35	325.97	327.31	327.5	327.14	327.16	327.27	328.39	327.33	327.75	326.19	327.89	325.92	328.25	327.51	328.2	326.74	325.59	325.82	327.41	327.52	327.27	327.85	324.73	326.9	327.45	327.09	326.8	325.95	327.4	327.97	328.21	328.66	325.59	325.34	327.27	326.15	327.72	326.27	325.88	327.34	327.58	327.35	327.03	327.85	326.37
294.8	296.8	295.95	294.07	294.64	296.43	296.03	294.6	294.65	294.6	295.37	295.13	294.36	295.56	295.89	294.53	294.17	293.8	295.07	294.92	295.24	295.3	296.42	294.62	294.94	296.53	294.27	295.93	295.48	294.6	295.46	294.49	295.12	294.58	295.6	295.23	294.21	294.88	297.33	293.95	295.77	297.69	293.74	295.75	295.5	293.44	294.89	294.44	295.89	293.27
305.69	303.43	304.92	304.15	304.98	304.01	303.68	305.74	304.9	304.91	303.63	305.15	306.47	306.42	305.9	304.79	302.82	304.94	304.52	304.79	303.83	303.91	303.2	304.83	304.24	306.03	305.2	304.77	303.88	303.96	303.17	306.41	303.98	304.89	303.54	304.59	305.74	304.25	304.8	306.6	305.23	305.5	304.34	304.32	305.9	303.86	304.09	304.5	304.69	303.52
311.88	313.84	312.85	314.96	313.45	313	314.4	313.07	313.02	313.29	312.53	312.97	314.22	312.83	313.05	312.25	312.69	311.92	311.91	312.11	312.99	313.1	313.46	313.61	313.55	313.45	313.3	312.32	314.43	312.17	312.99	312.86	313.33	313.67	311.68	314.9	313.86	311.92	313.03	312.26	312.76	312.83	313.07	312.14	312.29	313.74	313.55	313	311.46	312.69
307.27	307.18	306.67	305.93	308.19	305.78	305.94	306.04	305.56	306.78	308.14	304.55	305.68	307.4	307.27	306.68	306.75	305.75	306.79	304.44	306.75	307.37	307.15	307.1	307.41	308	304.43	306.86	305.59	307.02	307.48	305.85	306.71	307.58	305.76	304.46	304.88	305.44	304.48	306.98	306.63	306.98	305.02	305	307.91	306.27	306.39	305.87	308.46	307.25
315.66	314.48	315.58	317.74	316.6	315.68	318.69	317.28	316.04	317.34	316.71	317.25	315.63	316.56	315.79	316.62	316.1	316.15	315.91	316.77	314.88	315.73	317.16	315.03	317.51	316.76	313.06	315.68	315.96	317.59	315.45	315.72	315.38	318.3	315.75	314.57	314.22	316.72	316.73	315.52	316.4	315.17	316.83	315.09	314.91	317.02	316.01	315.47	315.09	318.05
318.19	315.25	318.3	320.46	317.1	317.28	317.94	318.83	318.51	317.24	319.39	319.28	318.36	317.38	317.92	318.59	318.25	318.53	317.84	318.23	317.85	316.81	318.76	318.51	319.15	317.99	319.85	318.11	316.96	320.05	318.09	317.91	318.43	318.98	319.19	318.07	319.17	316.51	318.39	318.51	317.88	316.74	319.77	317.21	317.5	319.9	317	321.75	318.94	319.03
298.95	301	299.77	299.03	299.53	300.63	299.26	300.11	300.16	298.97	300.74	299.42	299.56	300.92	300.14	300.62	299.03	302.88	299.72	300.61	299.67	298.76	299.85	298.48	301.56	301.03	301.76	299.93	299.9	300.48	299.84	300.35	298.7	300.59	300.86	298.89	300.87	299.28	300.19	299.68	299.45	300.51	299.77	299.47	299.6	301.56	299	299.78	298.47	300.47
315.01	315.11	315.99	313.96	313.51	315.5	314.61	314.89	313.9	314.4	314.66	315.51	313.01	315.66	314.68	315.04	314.08	315.59	315.41	314.17	313.02	314.72	316.03	314.78	316.89	316.12	315.32	315.5	314.62	314.89	314.44	316.19	316.34	316.08	313.99	316.49	315.17	317.51	315.9	313.65	315.47	315.12	315	313.16	314.97	312.96	314.78	316.69	315.65	314.22
311.11	311.07	310.11	310.28	311.11	309.66	310.89	311.46	312.66	311.56	312.01	311.23	310.68	310.74	311.94	310.35	310.57	309.89	311.5	311.22	310.81	308.93	310.22	313.96	309.8	310.23	309.36	311.1	311.8	310.25	311.35	310.81	310.77	311.32	309.5	310.21	311.63	310.47	310.32	312.35	311.51	310.57	310.65	310.58	311.68	307.33	311.48	310.18	309.15	311.54
293.15	293.86	294.84	293.19	293.73	293.72	296.02	293.53	292.03	294.49	293.82	293.4	293.24	292.66	295.02	294.19	293.58	292.59	293.79	294.62	292.56	293.6	294.38	294.77	293.36	295.59	292.42	294.4	293.45	292.1	293.94	293.94	294.04	294.15	292.7	292.57	293.99	294.64	294.5	294.21	294.63	293.93	291.76	292.73	292.23	293.83	293.6	294.18	294.23	293.87
316.1	317.81	316.57	317.17	315.3	317.12	315.59	318.42	317.63	316.63	315.82	315.52	316.52	314.88	315.17	315.71	319.03	316.33	315.43	317.62	317.67	316.79	316.8	315.34	315.66	316.48	316.32	317.04	316.84	317.58	316.95	317.58	317.8	317.41	316.32	316.74	315.73	315.17	316.3	318.24	315.23	315.72	315.94	316.04	315.49	316.71	317.66	317.6	317.85	315.92
305	306.18	306.03	304.96	304.44	304.16	303.45	306.01	305.41	304.54	303.07	304.66	305.58	303.84	306.7	303.61	304.44	304.92	304.88	306.16	306.52	302.31	305.24	304.08	306.56	304.17	305.64	305.7	305.09	304.38	303.9	303.94	304.94	304.27	304.92	305.62	306.03	305.24	305.5	304.65	303.68	303.92	303.69	305.41	305.81	303.87	306.7	303.83	306.45	304.25
306.33	302.36	301.49	301.79	301.74	301.42	304.49	303.03	301.06	299.69	303.72	302.97	303.41	302.27	303.46	304.07	303.25	302.31	302.48	303.32	304.2	303.56	303.87	301.73	303.7	302.71	302.13	302.64	302.71	303.68	303.57	302.33	303.45	302.31	304.85	303.57	303.56	305.29	302.63	303.99	304.34	303.58	301.57	300.92	302.04	302.4	304.23	302.44	304.37	303.86
302.51	302.51	301.18	301.39	302.48	301.74	300.96	302.08	301.81	301.04	302.68	301.96	299.97	303.14	302.17	301.84	302.07	303.53	303.72	302.08	302.02	301.46	302.07	302.09	301.84	303.03	301.26	302.67	300.93	302.8	301.25	301.61	303.37	301.43	301.31	301.99	302.05	302.91	301.6	302.43	302.19	301.24	304.23	302.37	303.29	302.12	302.68	301.92	302.31	302.38
306.13	304	306.23	302.63	304.33	303.68	303.72	303.69	303.91	304.02	303.81	303.64	302.57	303.47	303.92	303.75	302.66	303.33	303.84	304.02	303.58	301.78	303.76	303.13	304.71	304.34	305.97	303.25	303.8	303.47	303.55	303.13	301.56	302.22	303.5	304.96	304.15	304.55	304.23	305.02	303.4	302.33	304.11	302.14	304.04	305.21	305.53	302.98	303.65	304.18
313.31	313.47	313.06	314.43	313.31	314.6	313.92	312.34	314.41	313.62	312.4	314.24	312.82	314.22	313.36	314.11	312.19	312.43	312.68	314.98	312.94	313.27	311.79	313.56	312.51	311.58	314.66	312.96	311.59	312.32	312.35	312.61	312.9	314.54	312.68	313.08	312.64	313.44	313.61	314.23	313.22	314.1	314.44	313.12	312.9	313.44	314.47	313.27	313.08	314.53
309.45	306.96	308.57	309.9	308.81	308.93	308.4	309.14	309.45	307.64	308.65	307.62	309.1	307.76	308.44	307.59	308.51	309.79	307.87	307.35	310.29	308.97	312.12	308.99	310.07	309.31	308.77	309.62	309.16	309.06	308.56	309.73	307.1	309.48	309.43	309.9	309.79	308.81	308.56	308.26	307.4	309.92	306.9	309.08	307.55	309	310.32	308.45	309.16	308.79
316.7	315.66	315.48	314.79	315.44	316.84	317.27	315.88	316.1	317.76	316.42	315.27	313.82	314.5	315.61	315.9	317.56	316.56	316.88	316.07	314.63	316.64	315.3	316.58	314.64	316.89	313.95	318.24	317.88	316.02	316.62	316.32	316.59	313.43	316.04	314.58	316.73	317.37	316.93	314.39	316.23	317.33	315.3	315.13	318.35	315.36	315.5	315.95	314.38	315.49
305.55	306.95	307.1	306.61	305.87	306.85	305.07	304.81	305.6	306.38	308.21	304.35	306.1	305.56	304.58	305.14	305.02	306.7	307.24	306.95	305.28	307.52	305.75	305.06	305.62	305.71	306.36	306.43	304.38	307.15	304.54	306.88	306.08	306.53	307.02	305.8	306.75	305.3	306.53	305.29	306.17	306.34	306.55	304.95	305.28	307.45	306.03	305.68	304.22	305.24
302.08	302.7	303.12	303.57	304.79	302.91	303.65	302.47	304.02	304.26	303.78	301.95	303.85	304.3	303.88	302.55	303.68	302.68	302.44	306.39	303.57	302.81	303.7	304.67	301.57	301.8	303.72	302.91	304.05	303.61	303.23	302.48	302.25	304.98	303.74	303.83	301.97	303.09	303.41	305.91	301.34	303	302.42	302.21	305.09	301.74	303.89	303.04	303.69	301.19
315.01	314.06	313.94	314.39	314.19	315	313.7	315.5	314.08	314.31	316.21	313.09	314.97	314.97	314.43	316.03	315.58	315.22	315.51	314.88	315.56	314.45	313.43	313.87	314.97	314.38	314.92	314.39	314.66	314.55	315.81	314.15	311.97	314.78	313.79	315.51	314.81	313.73	313.95	314.61	313.49	315.58	313.95	314.48	312.97	313.71	314.01	315.19	316.1	314.75
303.55	302.98	303.11	302.5	302.52	302.37	303.83	303.03	301.7	302.84	301.71	301.71	303.5	303.19	303.46	303	301.91	304.07	302.43	301.63	302.18	304.37	304.63	302.57	302.99	302.95	301.23	300.47	302.92	303	303.07	301.75	302.25	301.49	303.02	303.13	301.8	300.73	302.73	303.22	302.82	304.04	301.98	302.75	301.73	304.36	303.52	305.31	302.61	303.9
305.44	306.56	305.79	305.25	305.22	305.71	304.3	306.13	305.05	305.06	305.21	304.86	307.4	308.86	306.2	305.63	305.44	306.37	305.72	305.52	304.54	304.32	304.96	304.46	305.41	305.64	304.81	305.93	304.13	305.73	305.93	306.52	305.85	304.59	305.43	305.29	304.59	305.47	305.69	304.1	306.06	304.93	306.05	304.91	304.53	306.47	306.01	305.37	306.19	303.46
318.57	320.01	318.85	318.49	319.35	320.87	318.92	318.55	319.57	319.41	320.89	320.02	319.52	320.11	320.36	320.28	319.92	319.13	320.33	317.15	319.67	319.29	319.99	317.88	318.83	320.12	320.02	318.86	319.97	318.64	318.2	319.82	318.92	318.84	317.52	319.66	319.98	319.21	318.81	317.73	318.5	320.88	318.25	320.65	319.04	318.54	319.69	320.08	320.07	321.97
301.9	303.81	302.86	303.13	301.9	303.69	303.82	301.78	302.74	303.92	301.86	302.85	303.86	303.43	303.16	303.51	304.16	302.42	302.41	302.16	302.55	303.55	302.6	302.97	303.31	302.21	302.55	301.7	303.44	301.45	304.32	303.41	301.33	303.86	303.16	300.97	303.28	304.33	302.94	302.22	302.08	305.24	301.87	302.35	302.21	302.78	301.43	302.12	302.87	301.81
299.63	300.93	299.91	298.08	301.5	300.22	299.79	299.37	301.03	298.99	300.14	300.78	298.55	298.96	299.73	299.08	299.92	299.4	301.55	300.92	301.45	301.22	301.31	299.85	300.06	300.14	301.19	300.42	298.49	298.87	300.28	299.59	299.05	299.06	299.31	298.68	300.51	300.52	300.91	300.01	299.41	299.38	298.98	300.35	300.28	301.44	297.87	300.09	299.45	300.1
303.92	304.43	303.99	303.02	304.42	303.98	304.52	305.6	302.84	305.89	302.79	305.02	303.28	305.57	305.22	304.94	305.05	302.74	305.85	302.6	303.67	304.66	305.49	302.29	304.53	305.81	304.53	304.76	304.33	303.92	305.23	304.34	303.29	303.87	305.29	305.49	303.63	303.16	304.67	303.84	303.37	302.07	303.91	304.84	304.86	304.43	304.51	305.05	302.38	303.32
298.96	300.8	300.81	299.79	299.02	299.13	300.18	299.88	299.89	299.62	300.1	300.4	298.28	300.36	299.61	300.33	300.03	298.71	301.21	300.07	300.86	299.52	299.53	298.97	299.8	299.91	302.19	299.63	299.33	299.8	300.36	300.14	299.01	299.59	301.2	299.8	299.13	301.35	300.22	299.38	300.45	300.23	301.55	301.37	301.21	301.06	299.61	300.8	299.92	299.18
304.91	308.43	306.24	308.16	306.03	305.45	305.09	306.89	305.01	307	306.84	307.12	306.63	306.67	305.91	307.86	307.91	305.3	306.49	308.04	306.15	306.74	307.56	306.05	305.08	304.36	304.06	307.73	307.67	305.16	306.37	305.61	306.14	307.32	304.94	305.46	306.13	306.5	307.11	306.25	307.53	305.84	306.1	307.86	305.55	304.71	305.84	306.95	308.49	306.94
317.13	317.95	316.25	318.74	319.75	320.49	318.2	318.99	318.1	317.59	318.06	319.72	318.43	317.3	316.92	319.65	318.45	319.73	318.63	317.88	317.14	318.77	319.64	317.73	320.54	317.15	318.52	319.35	319.21	318	319.1	316.51	317.36	317.62	318.18	317.12	318.25	318.53	316.34	319.68	317.86	318.38	317.71	318.23	318.61	316.78	317.05	318.71	319.51	317.88
315.01	316.28	315.16	315.75	316.25	316.95	315.12	317.9	315.92	316.59	316.95	315.07	313.89	314.84	316.18	316.59	316.62	313.99	316.81	314.92	314.47	315.72	314.12	315.8	315.91	316.42	315.36	315.87	316.86	315.29	316.07	316.95	315.05	315.65	315.75	315.08	316.4	316.36	315.96	316.58	314.04	314.86	315.87	316.02	316.08	314.52	315.23	314.1	316.64	315.92
293.4	293.37	294.04	295.33	292.58	294.51	294.07	293.54	292.61	293.51	293.8	294.17	293.58	295.54	293.72	295.13	293.51	294.92	294.51	295.01	293.83	293.36	295.83	293.81	294.48	293.94	293.94	295.62	294.24	293.98	294.6	293.8	294.6	293.18	295.02	293.98	294.22	293.52	292.92	293.94	293.42	295.2	293.48	293.94	292.05	293.23	294.74	294.85	293.71	293.95
306.96	306.55	306.4	307.36	306.27	306	307.98	306	307.37	306.97	308.11	309.94	307.77	306.12	308.38	305.54	306.25	305.86	307.61	306.76	306.92	310.55	307.78	306.98	308.27	305.62	307.52	307.72	307.26	308.29	306.44	308.15	306.64	307.89	308.99	307.02	306.52	305.51	306.67	306.97	307.47	306.85	306.39	306.94	306.96	307.19	306.07	308.07	310.35	306.37
314.23	315.16	316.81	316.11	314.23	314.93	315.95	314.65	313.82	314.71	315.3	313.94	313.94	314.77	314.73	314.17	314.7	314.93	315.17	314.79	313.06	314.06	314.92	314.21	313.71	314.05	314.83	315.36	314.53	315.08	313.52	315.33	313.34	315.49	314.39	314.57	315.73	316.13	314.86	315.38	312.79	315.52	315.57	315.69	313.94	316.61	314.64	314.12	315.03	314.77
303.88	304.4	304.53	304.25	303.33	305.68	303.7	305.39	303.91	303.97	303.44	304.15	304.74	304.51	305.05	305.21	304.41	305.87	303.75	305.32	307.19	305.18	304.1	303.59	304.19	304.37	305.19	303.58	305.87	304.03	304.43	304.96	303.77	303.22	304.82	303.25	304.69	305.56	305.92	304.55	303.31	305.07	305.43	304.62	305.72	304.36	305.57	305.21	304.59	303.61
319.17	318.2	317.22	317.08	316.91	316.69	316.57	319.37	315.98	317.43	315.92	317.9	317.46	317.61	317.99	318.63	317.99	316.53	316.58	318.06	317.16	318.51	317.68	318.16	315.86	317.81	316.68	318.3	316.9	315.55	317.23	317.34	315.58	317.07	318.32	317.16	317.03	317.72	316.62	318.98	318.32	317.54	318.56	316.92	317.28	316.76	315.66	318.56	318.73	315.73
304.61	304.29	303.09	307.02	305.53	304.1	303.09	305.06	303.81	305.13	304.37	305.85	303.62	305.27	303.82	304.44	303.4	304.56	304.88	305.66	304.18	307.08	305.89	303.54	304.09	303.04	303.32	303.29	305	302.74	304.92	302.48	303.67	306.42	302.89	303.2	304.78	303.14	302.83	303.11	304.61	305.43	303.48	304.89	303.8	303.65	304.46	302.99	306.04	306.21
328.37	327.72	327.73	325.4	326.63	327.35	328.37	326.49	326.29	325.51	325.24	326.5	327.45	324.87	328.37	327.55	326.93	327.9	326.5	328.71	325.25	329.42	327.7	325.38	325.9	326.2	325.94	326.29	326.81	325.1	327.55	328.95	328.63	326.99	327.42	327.4	328.56	328.12	328.06	324.97	327.69	326.45	326.98	329.25	326.54	326.4	328.02	326.85	326.95	328.3
315.05	314.78	315.52	316.81	316.63	315.63	316.01	316.02	317.77	314.85	316.65	317.9	316.47	317.22	315.97	314.53	316.65	316.4	316.43	317.89	317.39	316.71	316.59	315.45	316.43	316.12	315.83	316.16	317.93	316.11	315.68	317.85	316.75	317.18	316.07	316.65	316.38	317.43	316.62	316.36	315.5	317.78	315.77	314.04	317.66	318.03	318.04	317.81	316.7	316.6
327.09	329.11	326.3	327.24	327.32	328.86	328.24	328.19	326.56	328.55	327.23	327.09	328.93	327.53	327.95	328.63	328.15	327.63	326.5	326.44	328.06	328.04	327	328.59	327.41	328.23	326.47	328.19	328.09	328.4	329.2	328.12	327.64	327.32	326.14	327.87	326.79	327.63	328.93	327.21	328.87	328.47	327.77	328.78	327.92	328.53	326.69	327.93	328.23	327.99
316.08	318.84	317.8	318.97	315.7	318.73	316.5	318.39	320.76	319.08	318.06	319.04	318.52	320.1	317.66	317.32	317.75	317.49	317.68	318.47	317.47	316.6	318.1	317.89	319.05	319.54	317.59	317.02	318.76	318.57	317.78	318.83	319.95	318.05	319.21	317.69	316.61	317.59	317.56	318.53	317.64	318.71	317.57	317.07	319.72	319.22	318.53	317.86	317.28	319.79
306.07	306.15	304.98	305.07	304.41	305.09	305.1	305.34	305.88	303.6	305.38	304.27	303.42	303.76	303.99	304.45	304.1	304.84	304.63	304.58	305.17	303.9	303.59	304.98	304.2	306.2	305.4	304.25	304.98	305.13	304.68	304.22	303.84	304.87	304.78	303.68	303.22	303.72	306	303.85	305.77	306.26	304.92	307.01	305.45	305.49	304.53	303.76	306.06	303.03
317.01	316.95	315.94	318.91	317.78	316.55	316.88	318	318.18	317.29	316.59	316.38	317.77	316.07	317.84	317.19	315.96	316.13	316.57	317.85	317.56	316.27	317.45	315.7	315.28	318.72	317.82	317.39	318.8	317.43	316.43	318.48	317.15	316.83	316.09	318.21	317.14	317	317.51	316.46	317.05	315.65	316.38	317.89	317.33	316.52	318.68	316.71	317.99	316.52
300.54	299.9	302.12	298.52	298.28	298.81	300.47	299.66	299.87	298.2	299.75	297.47	298.84	300.33	300.39	300.17	299.25	300.53	300.98	299.84	300.35	299.54	299.06	299.51	299.56	299.65	300.6	300.32	302.37	299.11	300.1	299.23	301.37	301.45	301.15	301.49	300.69	301.2	300.6	299.22	298.04	300.04	299.78	300.97	298.46	299.49	300.26	300.26	298.2	302.55
317.48	317.7	316.9	316.69	319.43	317.46	317.55	317.63	317.55	316.07	318.38	318.65	316.66	318.58	318.68	319.37	317.93	316.99	318.45	316.65	318.23	317.67	316.81	318.82	316.14	317.53	317.35	318.93	318.78	317.61	318.37	318.48	318.49	317.44	318.1	318.1	317.88	318.2	319.67	316.58	319.61	319.15	320.41	319.19	317.74	318.46	317.33	317.61	318.92	317.92
312.73	312.28	313.44	314.06	313.84	312.14	312.04	311.97	311.58	311.52	315.68	314.88	314.88	313.59	312.14	312.81	313.97	312.96	312.39	311.6	314.17	314.23	316.12	311.56	313.11	311.23	311.36	312.2	311.69	314.43	312.04	314.11	311.94	312.89	313.52	313.47	313.98	314.03	311.85	314.38	312.75	314.51	312.07	310.5	314.46	312.6	312.14	311.21	315.06	313.39
304.09	304.38	303.07	300.64	303.88	303.6	301.86	304.26	302.16	303.23	301.57	301.08	302.97	300.87	301.97	303.03	300.53	301.37	302.57	302.5	301.75	302.58	303.07	302.72	302.46	302.57	302.04	303.87	304.15	302.75	303.15	303.15	301.67	300.29	301.61	302.96	301.88	304.08	304.63	302.02	301.4	302.46	303.62	301.97	301.9	302.89	302.33	301.54	301.42	303.2
316.75	316.51	318.37	317.92	317.6	316.33	319.19	318.6	318.56	317.1	319.2	319.87	317.59	318.34	319.7	316.17	319.11	318.25	317.76	317.2	315.89	315.5	316.76	319.52	318.14	320.09	318.12	318.92	317.6	318.12	317.32	318.07	319.09	317.41	317.18	317.06	320.01	318.09	319.23	319.26	318.82	317.25	318.68	317.16	318.28	319.52	317.99	318.03	317.62	316.79
313.82	314.13	316.53	315.21	314.58	314.14	316.11	315.47	314.44	315.75	317.07	316.69	316.98	315.71	313.79	315.1	314.39	315.12	312.74	313.51	317.03	314.6	313.92	314.49	314.3	315.3	314.67	316.6	316.48	314.13	315.24	313.84	315.31	316.13	317.13	315.6	314.86	315.48	313.44	315.14	314.75	315.22	313.64	313.73	313.42	316.24	315.28	318.17	316.72	315.03
313.33	313.88	312	313.35	313.3	313.66	313.19	312.04	312.32	313.25	312.52	313.66	311.69	311.76	313.23	312.71	313.24	311.47	312.3	313.19	312.54	312.49	312.23	313.62	313.16	312.02	312.8	311.64	312.12	311.11	314.02	314.19	312.63	313.63	314.25	312.92	313.4	310.5	313.36	311.04	311.75	313.52	314.18	312.34	312.59	313.35	311.65	312.27	314.95	314.68
318.74	318.34	318.68	318.7	316.79	316	320.19	318.01	317.88	317.18	318.07	318.06	319.16	318.19	318.56	319.72	318.51	317.96	317.4	318.08	319.82	319	317.81	317.24	318.87	316.16	318.73	317.44	319.37	319.19	320.16	317.18	318.47	317.94	318.47	318.23	317.97	316.76	318.73	316.64	317.37	318.73	317.91	318.56	318.28	317.24	317.7	317.7	318.38	320
303.71	303.98	303.27	303.2	303.93	301.44	301.54	303.59	303.72	303.17	301.4	305.28	302.21	303.27	303.39	303.6	303.04	303.79	302.82	303.68	304.41	303.11	304.95	302.99	302.64	304.57	302.85	301.19	304.52	304.13	302.44	304.28	302.73	303.06	302.61	303.7	304.1	302.42	303.67	301.9	303.45	303.11	303.35	303.9	302.32	304.56	304.12	304.31	301.73	302.78
314.34	313.08	313.25	314.51	313.82	314.24	313.79	315.77	313.2	316.09	313.8	312.88	313.52	317.45	313.94	314.42	313.15	314.77	315.46	313.7	313.5	312.8	314.33	313.56	314.83	314.37	316.01	315.2	312.04	315.19	312.96	313.71	313.18	312.09	312.62	313.79	315.5	313.42	314.46	315.68	314.19	313.57	315.27	313.73	314.61	314.63	314.69	313.5	315.37	314.24
314.48	313.44	310.98	313.72	312.28	312.27	315.12	313.85	315.07	313.59	314.08	312.72	314.1	314.91	313.36	312.73	311.12	312.96	311.33	311.75	311.74	311.69	314.01	314.12	312.87	313.78	314.28	313.39	312.41	312.75	312.11	312.61	312.97	313.7	312.95	311.71	314.14	312.61	312.09	312.89	311.62	312.96	313.35	313.61	311.71	313.92	311.94	311.55	311.74	312.22
311.74	313.64	312.13	314.51	314.84	314	313.83	310.1	313.51	312.81	313.41	313.82	314.8	313.74	312	314.26	313.09	313.15	311.28	313.28	313.03	313.81	313.79	312.9	312.94	313.8	312.17	313.83	313.57	314.37	311.4	312.75	313.62	313.59	313.47	313.63	314.09	313.2	313.12	312.84	313.52	313.6	311.96	313.06	313.22	312.33	314.3	310.46	314.75	315
317.67	316.25	317.61	317.66	316.63	317.46	317.35	315.55	317.05	315.56	318.51	318.09	318.2	317.24	316.09	317.39	317.29	314.45	317.19	317.68	317.66	316.55	318.32	318.31	316.97	317.47	316.14	319.95	316.89	318.38	316.94	318.46	318.2	316.77	316.64	318	317.45	317.54	316.37	315.63	314.51	317.23	317.32	315.95	317.32	316.4	315.98	317.22	317.55	316.86
303.88	303.61	301.55	301.66	301.64	304.39	303.88	304.89	302.19	303.81	300.5	304.39	302.76	304.86	302.64	302.12	303.22	304.65	302.98	302.86	304.39	303.94	302.55	303.81	304.37	303.86	302.23	304.35	305.31	303.52	301.89	303.29	302.26	303.54	300.93	303.81	305.4	304.05	302.51	303.48	301.21	304.01	301.77	301.96	303.52	303.43	303.01	303.27	303.71	302.86
305.72	303.47	304.75	304.14	304.31	303.4	305.37	306.1	304.18	304.27	304.41	304.87	304.55	305.05	304.79	305.15	303.67	306.88	304.16	305.68	304.25	305.44	303.47	306.19	305.56	304.83	303.13	305.39	303.83	304.22	305.78	303.58	305.17	304.88	304.78	305.47	305.24	304.3	306.48	304.8	303.76	304.25	305.4	304.16	303.98	303.78	304.43	303.37	305.58	305.11
298.04	298.33	295.76	296.52	296.34	296.74	294.65	297.51	296.91	297.45	296.5	298.67	297.02	297.01	296.09	296.83	296.23	294.99	299.26	296.52	297.43	298.16	297.5	296.46	295.96	297.67	296.8	295.39	296.28	298.55	296.56	296.08	295.81	297.89	298.24	295.42	296.12	296.81	296.18	296.14	297.55	299.16	298.87	295.12	295.78	297.29	297.12	297.32	295.33	295.85
316.27	316.34	314.08	315.33	315.26	315.38	314.38	315.53	315.28	314.25	314.9	314.9	315	315.08	314.5	313.45	313.34	313.42	313.78	316.82	313.91	313.74	312.42	316.68	315.24	314.72	314.15	316.9	314.42	313.16	314.83	314.62	315.03	313.65	313.57	314.4	313.32	314.41	312.86	315.33	313.53	313.22	316.46	315.52	314.78	315.78	314.67	317.22	315.89	314.8
326.36	328.66	327.17	328.29	328.26	327.67	327.08	327.52	328.11	326.48	327.35	328.6	327.85	327.72	327.85	327.34	330.55	327.53	327.17	327.23	326.01	326.86	328.04	327.54	325.42	327.57	329.02	326.59	328.55	328.56	325.89	329.07	328.2	329.19	328.2	327.98	327.25	328.03	326.55	329.06	327.75	327.88	327.17	328.15	328.52	326.58	328.9	326.27	328.05	327.85
312.12	311.94	312.29	313.83	313.21	313.19	312.88	313.24	311.68	311.96	310.4	313.23	315.65	313.61	313.25	314.4	312.07	313.42	314.13	313.29	311.88	314.55	312.27	311.36	313.2	314.08	311.79	313.03	312.71	313.27	313.44	313.71	313.65	314.13	312.7	311.51	312.9	313.98	312.49	313.19	312.21	312.52	314.07	314.31	312.51	314.23	313.02	313.38	314.34	314.6
312.09	311.29	311.6	310.76	312.14	310.94	311.35	310.57	311.6	311.73	312.37	311.68	310.78	311.64	311.75	312.85	309.81	310.66	312.22	313.45	310.48	311.32	312.23	313.05	313.65	309.71	311.97	311.04	312.94	312.33	311.61	309.65	310.75	312.56	312.58	311.41	312.96	313.6	312.15	311.11	311.32	310.36	312.68	311.05	312.21	310.81	309.39	309.58	311.23	310.69
314.85	314.02	313.55	313.27	313.44	312.68	314.57	312.69	313.73	312.81	311.45	312.15	310.03	315.81	312.44	311.39	313.19	313.76	314.22	312.94	311.92	313	312.88	313.7	312.67	313.16	314.97	312.57	313.49	311.16	314.72	313.66	310.23	310.56	312.93	312.7	312.85	314.19	314.09	313.94	312.53	312.41	313.51	314.06	313.48	314.64	312.97	314.02	313.83	311.87
319.05	318.9	317.91	318.79	320.47	316.31	318.95	319.03	319.86	318.16	318.59	320.89	317.02	319.3	319.27	316.63	316.96	318.17	319.48	318.45	319.36	319.9	317.51	318.08	318.09	318.38	317.56	319.38	318.49	318.99	318.73	317.79	317.78	319.52	316.63	319.78	318.22	317.14	320.48	317.66	319.54	318.1	318.89	319.43	319.74	317.4	320.34	317.57	318.78	317.48
314.45	313.33	313.76	313.8	314.58	315.67	314.32	315.02	315.29	313.4	314.95	317.18	315.33	314.42	314.27	315.61	315.28	315.25	312.9	315.16	314.2	315.81	314.58	314.1	316.04	314.99	315.83	315.34	315.73	316.26	312.6	314.83	313.68	314.75	315.96	313.02	314.44	315.56	314.04	314.92	315.87	314.79	312.65	314.01	315.82	317.12	313.74	314.88	315.62	315.53
310.17	310.39	310.84	309.96	310.89	310.49	313.35	310.66	311.78	310.94	310.92	310.39	310.66	308.93	311.87	311.66	311.3	311.01	311.98	311.12	312.94	310.61	310.26	309.86	309.87	311.35	312.41	309.89	310.56	311.97	308.43	312.91	310.5	312.73	310.94	309.2	311.61	311.73	311.55	312.13	309.33	312.15	313.13	310.97	311.41	311.42	309.41	310.88	313.23	309.51
303.42	303.04	304.89	304.86	305.06	303.5	301.89	302.31	303.71	304.89	303.89	303.98	304.16	303.26	301.66	303.15	302.54	304.29	301.98	304.9	302.28	303.79	302.2	304.44	302.58	303.78	304.76	302.64	303.52	302.22	303.24	302.74	302.25	303.87	303.41	303.84	304.21	304.29	301.86	302.31	303.33	304.2	302.8	304.65	303.08	302.23	304	303.6	304.19	303.44
292.55	294.03	293.17	295.8	293.34	294.44	295.77	294.92	294.32	294.19	295.17	295.56	295.65	295.23	293.02	296.47	296.4	295.7	296.22	292.12	295.27	296.52	294.11	296.91	295.48	293.73	296	296.42	297.11	293.88	294.03	294.78	295.92	296.21	296.69	296.5	294.71	293.89	296.15	294.33	293.83	294.61	294.63	295.42	293.9	294.21	293.18	294.71	294.21	296.1
317.64	316.75	316.91	316.95	318.24	315.27	318.08	316.79	316.08	317.3	316.17	317.15	316.82	316.46	316.76	317.41	317.12	316.68	317.85	317.31	318.44	316.8	318.06	317.12	316.69	316.08	316.91	316.97	315.07	318.04	315.62	314.26	317.91	316.73	316.73	320.02	316.3	316.8	315.44	317.37	318.88	317.6	316.66	315.67	316.43	316.32	316.31	317.59	317.62	318.72
308.5	308.24	309.2	308.37	307.54	308.6	307.75	310.59	310.26	307.54	310.41	309.29	309.19	308.86	310.02	309.34	309.1	309.14	308.72	308.66	309.75	308.11	309.54	309.42	308.03	309.43	310.16	307.3	307.66	308.37	307.98	309.35	308.12	309.03	308.35	310.44	308.24	308.65	307.58	310.86	307.91	306.79	308.59	309.18	310.63	308.02	308.84	310.59	307.69	309.72
303.95	304.63	305.84	304	303.03	302.97	302.88	303	303.45	304.32	302.74	305	303.86	302.15	303.93	303.28	305	303.31	303.53	303.42	301.82	302.32	303.31	303.35	303.03	303.89	304.51	301.92	303.8	303.01	302.92	303.65	302.9	304.43	302.55	302.24	301.1	301.86	304.41	304.45	303.42	303.55	303.03	304.38	303.49	303.32	304.78	303.71	302.45	303.54
305.88	305.56	303.96	303.71	304.76	303.44	304.03	305.07	304.51	304.91	303.51	304.32	303.62	304.92	305.2	304.05	303.96	303.45	303.94	303.81	302.97	303.99	303.02	304.02	303.03	303.35	303.24	305.57	304.7	304.87	303.48	303.84	304.63	303.9	302.81	305.21	303.35	303.86	303.97	304.35	304.54	303.36	305.94	302.93	305.88	302.13	304.81	306.78	304.31	305.64
304.36	304.33	305.18	304.21	303.53	304.26	304.56	303.92	305.37	303.19	305.25	303.77	303.68	303.14	305.32	305	306.19	304.17	304.87	306.19	306.08	305.49	304.8	304.33	305.84	305.05	305.8	302.86	303.74	305.14	305.14	304.85	303.02	304.71	305	306.16	304.93	305.15	306.24	303.58	305.65	304.52	303.18	303.86	303.17	303.66	306.35	303.74	304.87	306.09
317.13	315.1	316.84	317.12	317.6	313.54	317.53	317.16	319.38	315.89	318.27	316.98	317.17	317.1	315.51	316.47	316.7	316.11	318.33	317.96	317.89	317.17	317.32	317.19	317.51	315.62	315.82	316.16	316.82	317.2	317.31	317.42	318.05	315.68	317.47	315.21	316.98	314.92	317.36	317.02	317.57	316.18	316.71	318.27	317.08	317.51	316.26	317.65	316.58	316.93
328.97	327.12	327.99	326.99	326.16	326.87	327.44	329.42	326.93	326.35	327.04	327.11	327.82	327.14	324.88	326.92	328.23	327.48	325.48	325.97	325.31	329.31	327.65	327.34	326.11	327.31	328.02	328.75	328.51	326.24	326.81	326.41	327.15	326.19	326.07	326.59	328.71	323.68	324.56	325.33	326.21	328.01	327.96	328.32	327.02	326.23	326.55	327.39	324.84	326.64
303.16	302.54	304.93	300.45	303.65	301.25	303.64	301.95	303.79	303.27	304.09	303.73	303.92	303.33	303.6	303.4	304.43	304.29	301.88	303.5	303.3	305.12	303.3	303.2	303.28	302.92	302.62	302.57	302.07	303.2	301.19	302.76	304.04	302.31	301.92	303.42	304.26	301.12	303.19	303.16	303.83	304.12	303.21	303.9	300.97	303.27	303.27	303.29	303.33	303.14
300.41	300.52	300.68	301.87	300	298.89	299.97	298.49	300.67	300.41	300.5	299.34	301.15	302.48	298.55	300.28	298.5	300.12	299.75	300.05	298.45	302.76	298.18	300.16	298.9	300.99	298.84	298.92	302.79	299.42	301.59	300.21	300.89	298.67	299.37	299.88	300.48	300.08	300.03	301	301.16	301.48	300.99	299.37	299.76	300.3	299.95	300.69	298.93	299.69
317.11	316.06	315.26	316.62	316.14	317.11	315.19	315.34	315.44	316.1	315.9	317.16	316.5	314.62	318.73	317.19	317	316.01	317.92	317.57	316.33	316.03	316.37	315.31	317.88	314.15	315.5	315.2	316.79	315.42	317.6	317.19	315.99	316.18	316.31	315.99	317.23	315.3	316.51	317.81	315.38	317.52	316.64	316.79	318.36	318.27	315.8	315.36	316.95	315.94
315.68	315.37	315.1	315.31	314.31	314.55	315.84	315.61	313.54	313.92	316.25	315.34	314.38	315.69	315.06	312.85	314.6	316.34	313.86	314.63	313.78	315.27	315.87	312.72	315.65	314.08	315.16	315.85	314.29	314.13	316.61	314.63	315.95	316.11	313.92	315.09	313.92	314.9	316.52	316.45	314.34	315.25	314.54	314.7	316.01	315.2	314.58	313.16	313.98	315.68
304.97	305.69	303.65	303.82	303	303.96	304.6	305.17	304.66	303.99	304.51	303.37	304.68	304.71	302.5	306.43	305.37	304.77	303.98	303.99	304.83	303.63	305.95	304.31	305.34	303.63	305.09	306.16	305.93	302.85	303.1	305.28	302.66	303.3	303.66	305.19	306.45	305.13	303.64	304.07	304.88	305.34	306.18	305.24	304.02	304.35	303.65	305.32	304.15	304.56
303.41	303.42	303.43	303.81	303.72	303.67	304.34	303.63	301.56	303.53	304.01	302.84	303.53	303.96	303.62	305.08	304.08	304.05	303.89	302.04	301.36	304.5	303.87	302.27	302.68	303.98	303.47	300.5	303.63	301.44	303.09	303.47	305.81	303.36	304.18	302.95	304.05	305.12	303.33	304.32	304.68	301.26	301.67	303.16	304.26	304.1	303.16	303.6	303.7	304.26
304.44	307.87	304.67	308.08	304.82	306.07	307.08	304.62	305.54	306	304.83	303.83	305.12	306.12	304.69	307.38	306.14	305.98	305.54	306.92	304.67	306.6	304.1	305.86	306.13	306.76	306.11	306.03	306.08	305.1	304.96	308.34	305.43	306.59	305.81	307.97	307.05	306.34	308.02	304.95	305.66	308.03	304.91	305.22	306.55	306.17	308.17	305.36	305.85	304.29
294.21	293.66	295.34	294.91	296.44	295.17	296.54	294.83	294.69	294.76	292.86	295.65	295.3	295.66	295.23	294.61	295.47	295.75	296.47	293.6	293.99	296.31	294.85	294.87	295.14	294.88	294.81	296.05	295.1	296.59	294.51	295.29	295.73	294.02	295.53	294.83	296.75	296.17	294.76	295.37	295.1	293.85	294.41	292.06	294.1	296.77	295.37	294.2	294.27	293.99
327.78	325.71	328.28	326.7	327.71	327.21	327.74	326.94	326.45	326.93	326.97	327.84	327.58	328.39	327.16	328.56	328.93	328.71	328.17	327.64	328.18	327	328.09	326.75	327.48	328.71	327.35	327.91	326.59	326.98	328.44	328.11	328.67	328.17	327.54	326.9	327.94	327.97	328.23	328.59	329.37	328.98	327.52	326.29	328.03	326.52	327.31	329.45	328.71	326.8
307.84	304.93	305.44	303.99	306.05	306.56	305.68	305.64	304.52	304.54	305.3	305.1	306.65	306.8	304.33	305.04	306.54	305.85	305.06	303.63	306.42	304.51	305.74	305.36	306.51	303.76	303.97	305.08	305.34	305.56	305.77	305.05	303.09	304.86	304.82	305.97	305.2	305.62	306.24	306.33	304.84	305.13	304.86	305.37	305.14	304.62	303.95	305.06	304.12	306.79
327.99	327.75	328.12	325.46	329.02	328.97	326.43	329.5	327.62	329.54	327.2	327.9	325.95	327.52	328.64	327.75	328.85	326.41	327.84	327.32	329.5	326.5	328.03	327.67	326.88	325.84	327.83	328.23	325.85	327.28	327.74	327.31	327.54	327.74	327.31	328.11	328.03	327.38	326.29	327.22	331.11	326.21	326.88	329.03	327.64	325.76	327.56	328.28	327.11	326.99
302.72	301.56	302.4	302.59	303.93	300.57	303.42	303.95	302.07	304.08	300.75	301.72	303.78	304.98	302.57	302.27	302.6	303.53	303.54	302.61	304.86	301.61	304.28	302.31	302.94	302.73	303.39	302.76	302.48	302.3	302.29	303.92	303.14	302.65	300.76	302.69	304.09	302.57	303.68	303.66	305.11	302.42	303.52	302.03	303.35	301.92	302.93	304.2	303.55	303.22
314.36	313.16	311.89	312.96	312.99	312.74	313.52	314.15	313.34	315.7	311.73	313.66	313.87	313.17	313.92	312.27	312.7	312.34	313.78	314.39	312.94	312.36	314.56	313.53	313.25	314.57	312.88	312.8	313.07	314.4	314.72	313.41	315.13	312.78	313.68	313.4	314.03	314.06	314.67	313.4	313.49	312.35	314.06	314.49	313.8	312.67	313.15	313.78	313.41	313.31
302.5	300.28	301.02	300.97	300.34	300.25	300.6	300.27	300.04	300.06	301.37	301.12	301.58	300.57	302.13	299.52	300.8	300.27	300.36	301.56	301.72	301.99	300.77	302.71	299.56	300.47	302.52	299.43	300.81	300.21	299.91	302.27	301.25	300.25	299.12	300.27	299.87	301.51	300.71	299.95	300.64	300.98	300.42	300.41	302.68	302.14	302.72	300.88	299.97	299.62
308.86	309.79	307.21	309.19	308.99	309.67	309.68	309.22	308.24	309.42	308.08	310.22	308.95	310.71	310.98	308.27	308.07	308.27	309.59	307.23	309.38	309.31	308.96	308.7	308.77	308.87	309	308.82	310.41	309.85	310.53	308.92	308.61	308.27	308.59	308.14	308.64	309.47	309.51	309.81	309.07	307.47	308	307.98	308.14	308.14	310.58	308.69	307.59	310.53
317.56	318.25	317.96	319.86	317.2	318.25	318.11	318.54	318.74	319.26	317.09	319.7	317.36	318.8	317.69	319.43	317.9	318.92	317.98	317.06	318.25	318.09	317.52	318.32	318.08	316.95	319.22	318.29	318.33	318.96	318.1	317.73	317.24	318.46	316.97	318.08	318.11	318.62	317.21	318.67	318.5	318.53	318.52	317.68	316.23	317.27	317.95	317.92	317.58	318.97
312.76	310.01	310.03	310.8	311.5	311.09	309.53	310.19	310.2	310.95	311.56	310.81	310.47	310.98	312.02	311.93	311.24	311.95	311.65	311.68	309.56	311	311.67	312.09	309.81	310.88	312.45	312.45	313.98	310.47	309.84	310.99	311.38	310.81	311.35	309.99	310.36	310.79	311.87	310.79	310.87	311.41	311.66	311.59	310.68	310.16	311.04	310.97	310.5	311.22
293.87	295.93	294.96	295.64	294.01	293.79	293.61	293.54	292.99	294.31	293.37	294.71	294.15	295.66	292.9	292.52	291.77	294.13	295.54	293.49	292.25	292.25	292.71	292.96	293.87	294.63	294.99	292.84	293.34	293.75	293.79	294.77	292.81	293.98	292.65	294.16	292.2	296.28	294.11	293.56	293.59	294.12	291.87	294.01	293.55	295.47	293.86	293.11	293.99	293.56
326.4	327.09	326.79	326.54	329.28	326.72	328.35	327.24	325.7	327.56	327.12	326.66	327.58	325.85	327.69	326.95	328.18	327.63	325.51	326.14	326.15	327.79	327.02	328.19	327.57	327.27	325.82	325.82	326.3	328.53	325.7	325.84	327.04	327.01	327.6	326.24	325.48	329.18	327.8	327.28	326.42	328.48	327.11	326.13	327.41	328.06	327.62	326.9	328.12	328.2
300.64	300.81	300.56	299.94	299.14	301.28	301.18	300.15	300.27	298.37	299.08	298.79	300.57	299.58	300.41	299.27	301.08	298.36	298.95	299.21	300.39	300.26	299.59	301.27	300	299.54	300.7	298.96	298.63	299.17	300.02	300.26	301.08	302.43	299.49	300.67	299.76	299.72	299.03	301.36	302.88	299.8	299.92	301.33	299.15	299.39	300.12	301.19	299.25	300.24
315.57	313.62	313.72	312.78	313.74	313.16	313.54	314.39	314.27	312.86	313.37	311.86	314.17	314.02	313.98	312.86	313.02	315.26	312.99	314.85	314.69	315.01	314.4	312.59	313.08	312.77	313.16	311.43	312.76	312.81	313.09	312.89	313.54	313.93	312.8	312.51	314.56	312.37	313.39	313.23	313.25	311.92	314.14	311.95	312.93	313.38	312.38	314.2	313.46	314.16
313.45	314.27	312.26	313.14	314.03	313.58	312.77	314.55	312.89	313.53	313.57	313.23	312.83	312.77	313.11	312.65	312.71	314.3	314.35	314.07	313.87	313.86	312.97	313.66	313.73	311.77	311.46	311.56	313.24	314	313.05	313.59	314.94	311.29	314.1	312.6	312.16	314.38	313.25	312.36	313.83	315.29	312.39	314.56	312.53	313.55	313.57	311.85	312.53	312.02
312.12	310.99	309.85	309.02	310.98	311.54	309.95	309.76	308.81	310.51	310.93	309.4	310.78	310.41	311.26	308.68	309.4	310.13	309.64	310.87	309.82	310.47	309.88	311.32	310.44	309.4	309.73	309.58	311.07	311.66	310.84	310.33	310.57	311.42	311.07	310.43	311.01	310.33	310.48	309.98	309.51	311.27	310.62	309.38	312.34	310.81	310.51	311.55	310.85	310.64
303.51	302.14	303.74	302.86	303.25	302.87	302.97	300.79	302.11	302.65	303.2	303.97	302.03	304	302.61	300.57	301.73	300.55	301.23	302.99	302.51	301.93	301.08	301	301.96	301.97	301.75	302.72	302.84	303.24	302.33	304.46	303.61	300.67	303.95	303.65	303.65	303.6	301.78	303.19	302.64	302.29	303.21	300.78	302	301.76	302.34	300.16	302.88	302.45
314.02	313.59	313.89	314.04	312.21	313.42	313.31	314.58	311.58	314.04	313.88	313.54	313.56	312.58	313.01	312.62	313.16	312.65	312.49	313.89	315.81	314.12	314.24	314.16	313.37	312.93	312.78	313.26	314.53	314.41	313.75	313.08	312.44	312.25	315.03	313.86	312.86	313.45	314.93	313.83	313.2	313.79	313.12	312.24	313.45	315.28	314.38	314.61	314.4	314.55
297.64	297.56	295.6	295.51	297.41	298.6	296.68	295.57	298.17	298.12	297.73	295.87	297.52	296.11	296.43	296.98	297.4	296.61	296.52	297.1	297.68	295.29	297.14	298.99	296.52	295.86	297.6	297.31	297.79	296.87	298.03	297.2	296.61	294.72	295.88	295.01	296.37	298.3	296.39	296.36	296.72	295.49	297.56	295.67	295.61	295.76	298.34	297.52	298.32	297.04
313.25	312.63	315.16	313.57	313.92	314.63	312.65	313.12	314.74	314.45	314.84	313.85	311.51	312.91	312.49	314.88	313.82	312.21	313.47	312.98	312.5	313.8	313.05	312.54	313.36	315.01	312.61	311.91	313.27	313.34	313.37	314.03	315.18	313.12	315.34	314.22	312.97	313.44	313.01	315.16	312.51	314.12	316.18	313.06	310.96	314.47	312.74	313.62	314.21	312.8
303.88	302.35	304.62	306.06	306	305.61	304.14	304.26	302.66	303.74	304.42	304.16	304.53	305.34	303.54	303.84	304.16	306.14	304.68	303.29	305.55	304.29	303.62	304.4	303.26	305.92	304.39	303.55	304.68	304.87	304.77	305.35	306.11	303.59	301.45	304.28	303.03	303.6	303.88	305.27	303.85	305.13	304.56	304.21	302.7	304.34	303.88	304.64	305.52	304.62
305.53	307.57	306.45	306.51	306.42	306.15	306.81	306.08	306.08	306.73	305.83	305.57	305.69	304.59	306.05	305.19	306.73	306.89	306.74	305.63	306.49	305.74	305.96	307.13	304.91	305.52	305.54	305.67	304.14	307.29	305.08	306.47	305.13	305.93	305.45	305.3	304.86	305.69	304.56	306.34	306.19	306.8	305.7	306.34	307	307.79	307.27	305.61	307.47	305.9
305.76	306.92	306.06	306.9	306.23	306.8	306.28	306.83	308.29	306.22	304.62	307.19	306.27	307.18	305.66	304.76	306.85	305.98	306.42	307.11	306.86	306.38	306.34	307.03	307.83	307.29	305.5	307.24	304.7	306.13	305.78	306.64	308.28	305.91	307.45	306.09	308.54	306.33	308.63	306.44	306.92	304.9	306.89	307.48	306.76	306.89	307.95	306.03	304.92	305.82
304.5	305.28	306.61	304.69	304.5	306.76	306.53	305.68	304.99	305.26	304.28	306.1	306.94	305.91	304.77	305.36	303.86	303.37	305.35	305.45	304.68	306.46	304.57	306.55	305.61	306.35	303.55	306.58	304.4	304.92	306.09	303.46	305.03	306.08	306.54	306.72	306.8	307.35	304.74	305.7	304.92	306.45	307.42	305.15	306.29	305.02	305.94	304.42	305.68	306.04
302.97	303.28	303.39	302.61	303.07	303.51	304.21	301.71	303.13	302.32	303.7	302.58	303.67	304.45	302.57	302.88	304.58	303.06	304.11	303.48	303.59	299.86	302.96	302.21	303.99	302.99	302.61	305	301.33	302.32	304.16	303.09	303.12	303.44	303.13	302.44	303.87	304.08	302.6	302.98	301.68	303.47	302.06	303.27	303.92	304.34	300.57	302.54	302.13	304.18
309.38	308.99	310.66	308.01	309.22	308.99	307.34	307.98	309.87	309.25	308.04	309.4	309.5	308.47	309.65	309.06	307.67	308.56	308.9	308.47	307.92	308.44	308.71	308.37	308.87	307.88	307.6	308.6	307.92	307.6	311.02	307.02	308.48	308.78	308.36	308.86	309.67	309.36	307.42	308.8	309.19	307.91	310.34	308.66	308.89	308.63	307.57	308.49	307.07	310.5
315.02	316.04	313.83	316.05	316.24	316.27	316.13	316.91	315.23	317.53	316.27	313.87	314.5	315.13	313.53	316.27	316.84	314.19	316.01	314.02	316.91	317.47	317.34	315.82	315.86	315.48	313.77	317.2	314.92	314.8	312.99	314.14	315.77	314.62	316.14	315.11	316.39	317.58	315.96	315.84	313.5	315.83	314.57	315.74	315.65	314.86	316.37	315.01	316.92	316.63
314.74	315.27	313.73	313.26	316.44	313.93	314.96	315.16	315.3	315.9	315.01	312.3	313.07	313.4	313.8	315.28	313.79	314.1	315.03	314.45	314.69	313.74	314.09	314.81	315.22	314.74	315.11	312.65	315.22	313.78	314	313.79	313.3	314.47	313.43	315.47	315.07	314.48	314.81	315.24	313.4	316.54	314.43	314.12	313.73	315.11	314.28	312.68	313.75	314.66
318.28	318	318.34	318.13	317.39	319.53	319.62	319.43	318.2	317.62	316.09	320.29	317.14	316.79	319.19	316.38	317.63	318.5	318.32	317.65	317.08	319.29	317.39	318.95	317.47	317.75	318.05	316.69	317.53	318.05	318.5	319.15	320.06	319.22	317.62	318.62	319.59	316.2	319.85	317.3	318.77	317.2	318.51	318.91	318.57	318.22	318.14	317.35	317.06	316.95
300.67	300.29	298.66	301.42	299.81	300.54	299.34	299.59	300.78	302.13	297.82	300.45	302.66	299.93	300.68	299.3	298.96	299.61	300.21	300.6	299.84	300.71	299.41	298.99	298.78	300.06	298.9	298.9	299.98	300.18	298.7	299.64	299.73	300.28	300.33	301.07	300.94	301.92	298.54	301.1	299.33	299.49	301.5	299.76	298.76	298.77	299.75	300.52	299.29	300.04
305.51	305.14	304.25	304.78	303.75	304.55	305.13	307.03	305.22	305.58	304.84	305.52	304.94	304.64	304.55	305.62	304.18	303.4	304.77	304.64	305.45	306.16	305.17	306.06	306.74	305.27	305.98	305.28	305.43	305.7	306.48	305.52	308	306.3	302.9	305.28	305.5	304.2	306.45	305.83	305.16	304.58	305.68	305.7	304.92	305.3	304.8	305.6	306.5	303.51
327.51	327.16	326.43	326.03	327.05	326.62	328.18	327.34	324.95	328.05	326.35	328.83	327.82	326.61	326.88	326.62	327.93	326.54	327.45	326.16	326.92	324.55	327.6	326.79	325	327.53	325.43	328.56	325.97	327.14	326.12	328.25	327.24	328.02	326.06	326.69	326.71	327.02	327.84	326.63	326.24	326.05	326.87	326.85	326.48	327.16	326.32	324.7	326.85	325.06
303	304.51	301.82	303.84	304.48	303.74	302.9	305.87	302.1	303.05	302.08	303.96	305.08	301.53	303.28	302.16	301.91	304.36	303.25	303.38	303.33	302.77	303.97	304.56	304.11	302.86	304.13	304.28	304.58	304.02	302.98	304.01	303.66	302.31	304	304.75	304.16	303.46	304.12	304.71	304.24	303.47	303.39	303.85	303.95	302.34	303.1	303.75	302.57	303.81
304.77	304.68	305.64	304.94	304.33	303.93	304.94	305.47	303.7	303.48	305.19	305.46	305.78	302.84	304.03	305.02	304.69	303.79	304.19	305.54	304.4	305.44	303.41	303.95	304.18	305.54	303.31	303.58	304.05	305.67	304.54	304.13	305.12	304.07	306.14	304	303.25	304	304.71	303.4	306.36	303	303.2	304.36	305.07	304.35	305.65	304.49	305.54	304.24
304.82	304.25	303.99	306.23	303.22	305.6	306.37	304.81	305.81	303.68	303.53	304.03	302.63	304.92	302.65	304.4	303.97	304.86	305.31	303.87	304.82	303.07	303.28	303.57	303.07	304.9	304.87	305.15	305.12	303.69	303.42	305.06	304.92	304.65	304.88	304.64	303.96	305.64	304.53	304.62	302.19	305.18	304.79	305.13	304.04	303.4	303.8	303.78	306.05	304.18
311.2	312.34	311.4	310.16	312.97	312.19	311.97	311.96	311.4	311.17	310.48	311.25	311.93	308.81	312.73	311.22	309.66	313.03	311.51	310.53	313.08	310.31	311.39	311.55	311.89	311.57	310.32	311.87	311.69	312.23	310.29	310.5	312.38	310.98	311.26	309.9	312.6	312.77	310.37	311.43	311.91	311.64	312.54	311.97	311.98	311.62	310.18	310.4	313.39	312.15
317.94	317.54	317.27	316.89	317.19	316.28	315.79	317.25	317.58	317.15	316.79	319.59	319.13	316.84	315.78	318.88	319.32	317.16	315.36	316.99	317.15	318.48	317.19	316.88	317.81	316.56	317.67	318.21	317.27	317.35	317.15	317.09	317.78	315.58	316.34	316.94	317.82	319.47	317.46	317.21	316.67	315.58	316.9	317.55	316.97	316.85	315.9	319.07	317.19	317.36
314.48	313.4	313.42	314.87	316.29	314.86	314.91	314.5	315.84	314.71	315.43	313.39	314.84	315.1	316.63	314	314.34	314.8	316.15	314.78	314.86	314.94	315.2	314.72	314.73	315.42	315.12	315.19	315.94	314.11	313.26	313.48	313.17	315.68	313.3	314.34	313.86	314.76	314.69	316.79	315.33	316.35	315.37	313.02	316.1	314.76	317.63	314.86	315.71	315.06
315.08	313.68	314.91	316.1	311.89	313.99	312.39	313.6	313.64	311.25	312.67	314.37	313.46	315.64	315.56	313.45	315.22	314.68	314.44	313.29	313.37	313.61	312.75	312.35	313.65	314.72	316.32	314.24	313.12	315.54	312.91	312.46	312.38	312.73	313.97	314.6	312.67	313.6	314.36	312.87	313.25	315.21	311.57	314.77	312.55	315.25	312.61	313.86	312.86	313.1
328.23	326.81	328.4	328.89	326.56	327.36	326.6	326.97	328.68	328.17	326.43	326.41	327.96	329.87	328.17	328.29	326.47	327.83	328.37	327.44	328.82	328.68	328.32	327.37	327.13	326.92	328.65	328.41	327.2	328.84	327.72	326.08	328.73	329	327.69	327.79	329.16	326.1	328.2	327.36	327.27	328.84	328.47	327.95	327.32	327.11	328.3	325.92	330.64	328.57
304.95	304.77	305.06	306.24	303.11	306.29	305.52	304.3	305.47	304.61	306.74	304.84	303.74	305.58	304.73	305.66	305.66	304.39	304.97	305.19	304.04	304.01	304.95	304.83	305.43	304.53	305.05	305.33	306.06	306.44	305.03	305.5	306.21	307.02	305.02	304.75	306.42	304.99	305.2	304.79	305.37	304.37	305.51	304.06	303.79	306.27	304.66	304.35	305.24	306.34
314.61	314.69	312.14	312.93	313.12	313.87	312.08	313.5	312.14	311.39	312.02	312.48	311.69	313.7	312.37	310.77	312.02	312.13	313.73	314.08	312.14	314.35	312.16	314.09	313.94	310.7	315.24	312.24	313.32	312.16	314.85	311.85	312.07	312.32	312.93	313.1	312.55	313.54	313.24	312.59	311.37	311.92	313.56	314.55	310.93	313.23	312.05	311.66	311.96	312.66
327.97	328.33	327.77	327.68	328.31	327.62	326.7	329.08	326.64	327.18	327.06	329.14	327.05	327.24	329.46	328.8	328.82	327.46	327.5	327.93	327.39	327.63	326.99	327.7	326.79	328.65	327.65	326.76	327.79	329.24	326.45	328.67	326.56	327.91	327.62	326.89	325.89	329.28	327.85	326.68	328.73	327.3	327.01	327.94	327.41	328.35	326.74	326.93	326.87	327.97
318.14	318.34	317.49	316.32	318.4	317.44	318.42	318.34	316.43	317.49	317.21	315.93	317.72	316.43	317.24	317.29	317.63	317.58	317.61	317.46	317.71	317.73	317.77	314.87	317.97	317.07	315.13	316.14	316.41	315.75	317.06	316.2	318.18	316.4	317.64	317.03	317.31	317.67	316.43	316.88	318.02	318.21	316.68	318.09	315.44	316.89	317.96	317.74	317.1	317.44
295.69	297.74	297.43	297.37	298.1	295.88	295.35	295.92	297.3	298.78	296.96	296.56	295.44	297.7	297.14	296.19	296.21	296.74	295.03	297.22	297.98	297.88	295.44	297.16	297.82	296.85	297.42	297.8	298.19	298.25	296.22	297.27	298	294.87	296.72	297.77	298.21	297.18	298.31	296.89	296.19	296.96	296.48	297.45	295.63	296.25	298.31	297.49	296.33	297.78
[truncated: 249 more rows]
[truncated: 150 more columns]
