# Supplementary material for: Genetic dissection of main and epistatic effects of QTL based on augmented triple test cross design
Source: PLoS One. 2017 Dec 14;12(12):e0189054. doi: 10.1371/journal.pone.0189054 (PMC5730204; doi:10.1371/journal.pone.0189054)
Supplement: S9 Supporting Information — (ZIP) [file pone.0189054.s009.zip › z5_1450_0.2_10.csv]

294.52	293.99	296.09	291.9	297.17	298.36	297.57	295.6	297.7	300.4	290.28	300.86	292.45	295.84	295.81	294.21	292.59	296.89	295.78	296.56	296.51	299.73	295.12	294.09	292.29	291	296.36	296.39	294.49	292.18	296.59	290.74	293.68	296.97	291.65	296.6	293.05	297.65	295.37	295.07	293.86	293.4	296.1	297.74	293.13	292.82	289.92	297.43	293.03	298.2
315.16	317.13	311.01	310.09	312.61	311.3	311.3	317.11	309.67	314.82	314.83	312.83	313.65	311.38	314.91	318.46	312.26	315.48	316.5	310.74	314.48	311.82	313.09	316.53	311.83	312.74	311.53	308.75	310.44	315.14	315.83	312.87	312.57	316.19	314.74	313.12	314.18	314.93	313.67	315.33	317.11	314.09	317.91	318.98	310.36	313.98	313.74	313.15	316.66	315.65
325.95	330.16	326.63	327.21	331.14	331.05	325.54	330.02	323.37	325.63	325.39	323.91	328.13	322.95	327.44	327.9	329.97	324.64	325.34	327.74	326.27	329.62	328.32	327.66	330.46	325.92	327.82	329.59	326.54	325.22	327.31	323.01	329.48	324.09	328.24	326.9	326.14	327.03	328.92	326.63	333.67	324.51	327.1	330.79	323.8	322.54	329.5	329.62	330.47	330.37
302.95	304.08	307.64	302.17	309.76	304.65	303.08	304.4	308.49	301.56	306.09	301.53	300.52	306.24	309.2	305.32	303.38	304.15	303.4	305.66	304.43	306.06	309.92	309.27	301.83	304.55	305.58	305.57	305.01	301.9	306.83	306.71	299.88	304.3	303.13	302.89	305.78	305.91	305.18	306.41	307.3	304.89	310.79	304.56	306.39	304.98	304.3	302.42	302.99	305.75
317.48	314.35	318.83	321.05	319.52	318.88	324.85	310.09	319.32	313.62	314.66	318.5	316.82	316.35	320.22	317.68	314.29	320.92	312.87	319.09	314.53	318.3	320.71	320.56	316.51	317.21	318.73	320.1	318.25	318	322.97	318.71	317.12	320.78	315.68	311.78	314.08	315.93	316.31	321.65	319.86	319.71	315.79	313.47	313.52	319.98	316.53	319.55	317.01	320.51
315.15	307.02	313.42	315.66	311.05	311.38	307.12	310.65	308.39	316.68	311.08	315.28	313.28	312.16	309.47	316.39	308.47	312.24	312.6	308.93	314.71	312.7	309.3	313.98	308.95	310.44	310.62	308.62	314.71	312.98	311.15	311.18	312.86	312.73	314.92	313.15	310.82	315.21	310.2	311.77	309.48	310.06	311.62	312.27	309.61	309.59	314.44	308.13	308.85	313.23
325.48	329.83	321.84	330.23	325.94	329.6	326.62	331.03	330.71	328.24	326.95	326.37	325.53	326.42	325.61	327.21	331.25	327.1	331.44	332.6	329.92	328.45	328.14	328.02	327.36	327.33	322.51	323.87	327.32	327.53	323.9	323.75	323.85	326.29	328.91	328.88	326.35	327.79	329.93	323.61	325	327.63	325.31	324.28	324.35	324.21	325.16	330.64	330.39	331.52
327.04	326.2	325.07	324.53	325.26	323.78	325.36	320.57	325.36	316.77	321.77	324.26	329.06	329.45	325.29	325.68	330.2	326.8	325.81	326.3	321.01	318.57	327.29	324.69	323.17	326.92	329.02	324.43	327.35	325.3	323.89	323.58	326.74	322.3	328.57	325.82	325.42	326.24	326.16	322.43	320.91	327.47	331.69	320.92	328.5	328.63	323.44	327.33	320.39	324.69
304.94	309.27	304.17	310.95	310.33	306.41	310.45	306.34	304.38	308.8	307.12	303.6	304.87	308.83	310.24	303.24	307.47	301.85	304.99	304.35	307.01	307.03	295.98	306.24	305.55	305.64	303.57	310.26	307.91	307.03	310.3	306.89	301.49	305.82	309.96	302.5	306.36	308.96	306.71	305.39	301.47	304.1	310.46	304.36	307.3	304.56	304.94	306.39	307.17	302.24
313.07	308.63	310.87	312.69	313.19	313.44	314.58	318.24	309.94	306.76	312.82	314.5	311.02	311.85	310.95	308.97	309.64	316.28	315.3	315.26	310.81	309.53	314.78	311.84	313.29	312.67	310.81	312.15	307.67	317.03	317.57	311.45	314.62	310.48	312.03	313.89	309.29	312.43	311.74	314.78	312.56	310.5	315.03	309.49	309.45	306.15	314.17	312.05	316.3	311.56
308.8	307.3	309.46	307.11	305.96	308.94	311.98	304.63	307.88	310.86	305.69	308.77	310.58	303.64	310.41	307.96	310.33	308.18	309.87	310.5	306.86	308.04	308.72	304.53	305.36	303.48	307.31	309.92	305.42	309.77	308.47	301	310.07	306.22	304.28	302.8	301.71	302.64	304.71	310.14	301.55	308.1	304.06	308.49	300.02	306.28	303.89	305.94	306.49	305.18
295.44	297.77	299.32	299.16	293.48	298.55	294.24	297.1	296.81	290.87	292.54	299.13	299.26	298.87	296.42	299.69	295.51	298.29	292.66	291.08	293.23	294.87	301.52	296.04	302.06	298.42	297.25	303.74	296.99	293.19	295.54	294.44	298.39	300.15	297.95	296.42	297.52	296.12	297.05	297.63	297.13	299.01	297.66	296.39	293.75	300.37	291.37	294.39	295.47	298.63
304	309.87	306.93	304.77	309.14	307.19	307.61	305.68	305.62	306.51	306.66	307.19	305.98	305.28	306.67	308.29	305.72	307.68	305.61	309.01	302.09	309.14	313.14	302.92	306.39	311.13	306.57	302.99	303.38	305.74	306.94	307.09	307.65	308.3	306.49	302.26	304.55	304.93	306.65	302.72	310.07	304.43	304.24	312.37	307.04	309.37	308.45	306.24	307.02	306.53
298.57	291.84	294.5	296.87	299.23	296.51	293.15	294.22	292.02	293.62	295.91	295.73	292.73	295.8	295.42	295.85	288.93	294.75	301.15	289.52	295.43	294.16	295.9	298	293.22	295.12	288.41	296.71	295.52	296.73	295.5	293.98	290.4	288.69	292.29	294.12	293.48	297.66	290.9	289.52	290.97	299.02	297.51	295.92	293.06	298.11	288.81	286.6	294.33	290.07
310.34	303.71	304.27	304.08	310.15	309.57	304.42	305.02	312.98	306.69	306.97	305.76	304.56	305.83	306.8	303.62	303.19	305.65	306.94	304.37	299.4	305.45	304.74	299.67	308.25	303.36	304.24	306.54	308.04	306.5	310.33	303.47	309.09	304.27	300.61	308.66	304.63	304.24	302.13	301.84	306.21	308.12	305.89	307.2	302.64	304.8	306.01	304.52	304.35	308.35
310.74	315.81	313.84	313.26	313.66	312.77	315.24	312.08	319.53	315.37	316.95	309.02	307.66	310.18	316.15	313.2	316.91	310.89	313.59	314.23	316.41	313.35	317.09	309.73	313.33	312.37	312.75	311.04	313.1	312.97	315.52	316.17	312.82	313.42	315.34	310.16	308.8	313.54	312.57	309.55	313.94	312.61	318.31	315.14	308.47	314.9	309.02	314.03	307.57	312.92
300.93	303.81	298.49	302	306.01	300.4	302.13	296.21	304.96	306.14	302.71	309.29	306.81	300.05	303.85	306	300.02	305	305.18	299.99	308.28	305.72	305.65	308.41	303.6	298.47	304.43	303.82	301.37	302.4	307.03	302.12	303.1	306.82	304.48	303.52	302.51	300.07	305.11	307.79	298.68	300.46	299.55	302.26	305.39	299.93	302.94	307.53	298.03	302.97
311.41	311.46	312.67	310.59	315.5	309.47	308.36	310.12	308.01	305.79	312.59	315.21	307.06	309.45	309.55	310.08	309.53	308.11	308.68	311.09	310.99	310.62	315.55	309.14	313.98	309.57	312.29	312.22	307.62	312.24	312.13	311.75	313.02	307.61	310.48	309.35	311.67	307.95	309.42	306.72	313.25	313.43	311.83	312.41	310.12	312.04	316.29	311.15	311.41	313.06
322.97	317.38	319.08	312.84	308.47	317.74	321.1	320.06	314.95	315.34	315.81	320.6	315.14	316.82	317.19	316.51	319.16	311.19	318.65	320.33	314.18	314.81	314.38	316.93	317.87	315.27	316.82	312.49	320.16	320.27	309.83	313.43	312.82	326.24	318.21	318.41	314.16	320.58	316.43	318.78	315.88	319.46	318.58	315.15	320.92	315.46	314.89	314.85	315.48	315.1
308.18	306.64	308.38	304.18	311.03	308.76	307.13	306.19	304.41	306.12	301.22	307.2	303.6	305.62	310.12	304.68	310.4	306.65	307.76	308.52	306.96	301.3	301.97	305.78	305.86	304.96	307.64	307.82	307.86	301.59	308.55	305.91	308.14	310.14	305.59	310.11	302.24	304.12	307.87	305.14	302.77	302.35	305.69	308.92	306.3	305.51	307.55	302.51	306.63	306.79
301.92	305.39	307.22	308.45	303.89	305.43	300.8	302.91	305.26	305.05	307.54	307.86	306.15	302.39	304.04	308.14	306.46	308.09	303.86	308.99	304.78	305.46	302.5	312.71	304.65	306.29	308.43	305.15	303.83	304.99	303.06	303.13	309.36	306.26	300.53	305.83	303.82	304.65	305.5	306.57	306.4	305.52	305.96	301.75	307.67	307.46	301	303.36	303.27	308.26
306.72	305.46	303.67	309.77	306.54	308.51	308.82	303.86	306.5	306.49	307.39	306.03	302.3	299.87	309.97	307.9	305.5	304.57	304.69	305.55	307.02	306.13	303.27	305.11	305.78	309	301.67	306.99	305.64	304.76	307.97	302.42	308.36	298.99	300.04	309.64	309.54	306.31	307.84	307.09	305.43	301.33	304.52	313.56	307.64	300.84	304.36	302.42	303.86	305.51
313.24	317.33	312.01	315.03	319.71	316.4	315.5	317.66	316.1	316.68	316.3	320.05	319.14	312.74	316.07	316.53	318.49	319.95	311.56	318.43	315.14	316.78	316.24	316.59	320.34	315.79	316.43	313.41	319.4	312.63	315.34	316.27	316.84	311.9	320.41	318.48	315.86	320.26	316.08	311.85	315.19	315.31	316.66	312.68	316.61	313.36	317.03	315.03	314.53	316.32
315.95	312.84	310.18	310.94	308.07	313.38	315.59	318.5	316.07	312.69	310.82	312.16	314.27	314.19	311.18	313.42	315.65	310.76	311.21	313.96	314.41	313.11	311.96	309.79	317.61	312.3	309.23	315.4	316.15	314.79	312.63	308.7	310.4	308.42	313.96	318.5	308.89	315.16	311.55	313.54	314.61	310.6	315.71	313.46	310.54	312.39	310.26	314.69	312.39	315.08
311.55	311.38	307.82	312.04	304.49	308.68	310.58	311.71	311.15	314.1	311.51	310.15	311	306.39	304.66	317.53	306.26	310.93	316.18	313.51	306.37	311.19	312.82	310.65	306.79	309.52	312.42	311.76	314.14	309.63	309.82	315.44	311.32	309.57	306.59	310.26	308.96	309.3	312.28	313.34	305.07	307.34	312.6	319.28	308.53	314.18	308.37	310.3	306.59	310.65
300.5	305.73	300	301.66	297.74	302.02	306.69	305.08	305.09	304.28	303.85	299.07	301.74	303.29	305.15	304.62	304.38	306.37	305.01	301.8	306.91	306.48	300.19	304.16	300.58	303.13	307.94	302.34	301.08	303.95	306.64	305.12	306.41	303.6	302.34	304.26	302.59	305.57	307.5	306.69	306.97	306.15	307.85	302.14	308.14	306.75	301.09	304.22	302.72	302.38
317.22	313.78	314.75	312.09	311.74	318.07	318.3	315.34	321.72	318.29	315.16	314.92	313	316.62	311.76	315.15	313.92	318.23	315.55	320.4	312.11	317.08	315.53	316.34	320.09	313.46	311.28	315.97	314.29	315.72	312.88	318.18	315.44	318.68	317.87	317.01	317.01	316.03	317.8	316.47	317.92	313.57	315.06	311.17	316.01	317.43	316.75	319.1	317.19	313.64
306.61	306.53	305.34	310.86	306.29	309.44	309.41	305.74	310.04	305.55	310.71	306.4	306.77	309.74	315.54	308.68	313.09	312.79	312.74	310.23	310.11	314.73	311.85	305.37	307.78	306.77	309.4	311.06	307.03	310.61	310.79	310.68	316.42	304.83	312.15	316.57	312.12	310.45	310.92	310.37	308.18	311.55	310.87	309.98	312.11	306.51	310.6	307.11	306.82	305.88
305.21	301.86	298.01	307.53	303.9	300.97	301.76	301.36	302.95	304.55	300.02	298.12	299.95	300.27	303.57	304.76	306.17	302.29	299.76	303.64	300.92	304.12	305.52	303.77	306.2	299.96	300.03	307.35	301.77	306.97	307.38	301.81	302.01	307.69	301.62	299.07	299.93	303.89	305.36	299.06	304.41	298.65	300	307.58	299.34	305.12	301.95	301.91	300	303.65
307.75	308.16	305.77	300.69	300.03	303.31	303	308.53	304.5	306.26	304.73	302.69	307.63	305.01	306.35	303.73	304.33	303.65	301.83	306.36	306	304.78	306.36	304.44	308.04	303.45	308.89	305.57	308.06	303.74	299.4	307.63	304.67	304.68	311.46	300.67	301.22	303.82	304.47	303.31	305.64	305.79	302.96	306.21	305.76	301.45	304.9	303.32	301.64	308.2
311.87	314.75	311.68	313.97	314.04	314.51	315.85	316.05	316.1	315.49	311.67	313.8	314.35	316.76	317.32	317.2	314.75	316.56	317.75	309.8	318.17	315	315.24	313.43	310.69	320.09	318.82	317.92	314.25	313.46	317.21	316.55	318.25	315.56	317.41	312.47	311.99	312.25	314.37	314.12	313.22	311.44	316.52	319.24	312.01	313.31	315.83	311.06	311.61	312.71
303.86	305.75	299.02	301.29	306.63	302.83	299.21	302.57	305.48	298.45	302.3	301.41	299.84	303.65	304.86	300.6	302.04	301.98	302.01	299.2	302.63	306.69	301.16	299.46	300.58	298.93	303.41	301.94	301.82	303.52	298.75	308.47	297.07	301.79	296.49	300.1	304.35	302.34	302.08	299.2	299.25	298.25	297.27	296.19	305.81	302.29	303.54	299.68	297.78	301.33
325.39	321.95	329.31	325.35	325.62	320.78	326.59	325.93	323.45	321.25	327.54	325.64	329.57	328.03	328.36	328.98	320.28	320.98	326.27	328.43	322.44	322.55	324.02	323.01	321.6	319.72	325.17	326.48	327.74	327.8	325.57	327.32	327.86	325.97	330.37	327.38	327.59	324.59	322.89	327.83	325.16	323.66	322.24	324.38	327.09	322.51	325.22	325.76	323.95	322
314.83	312.06	310.15	314.77	311.38	316.54	311.21	310.36	313.7	314.92	316.47	317.7	312.51	316.83	311.33	317.15	311.06	312.59	310.82	312.13	316.41	317.76	322.79	315.42	316.85	314	314.41	311.67	314.28	314.04	309.47	313.83	308.51	317.28	318.25	321.52	315.24	314.97	317.33	312	317.46	317.21	316.85	313.09	312.01	309.13	315.26	316.4	317.41	313.67
311.23	314.1	308.34	314.64	316.17	315.99	313.19	313	308.75	314.61	312.63	315.53	313.06	314.53	312.98	315.66	314.16	309.95	312.3	311.51	311.87	314.22	316.39	308.96	313.46	315.17	310.49	305.81	312.56	313.17	313.6	310.74	313.84	309.79	313.78	314.25	312.17	310.74	312.8	311.56	309.72	315.73	309.3	317.54	308.56	312.34	314.52	315.19	311.05	312.98
298.3	302.77	302.91	304	297.74	303.05	302.71	300.99	297.45	303.8	305.29	303.63	300.94	299.01	306.97	306.02	306.15	302.22	303.28	301.18	301.4	304.14	298.17	306.68	307.8	306.22	300.63	304.44	302.3	300.03	303.23	297.08	300.47	304.67	300.75	299.49	302.13	302.54	301.77	304.07	302.2	302.31	304.85	302.03	306.27	309.75	306.21	303.11	300.9	301.4
321.02	318.92	319.73	320.77	315.43	313.72	320.67	316.48	319.29	315.12	316.46	317.2	313.06	324.29	317.51	321.87	317.93	314.15	312.17	315.26	325.16	319.85	319	320.95	317.61	319.4	323.17	321.93	314.84	321.51	316.05	321.01	316.17	316.31	319.69	314.74	319.56	315.28	319.75	317.55	319.03	314.9	322.03	320.12	316.99	318.37	322.37	318.55	317.31	312.6
320.77	314.08	315.05	313.11	317.87	316.59	319.92	314.04	316.33	313.41	320.07	311.43	319.28	322.09	316.17	314.94	317.45	318.39	315.87	313.82	316.66	313.99	319.57	315.89	314.94	319.64	313.94	314.07	315.61	308.95	319.12	312.41	316.46	314.55	317.67	314.58	317.25	315.28	314.69	315.6	317.14	318.84	311.88	315.68	317.73	319.96	316.25	317.47	312.31	314.2
295.2	300.71	301.9	296.84	297.04	294.45	296.18	297.19	299.5	297.39	292.28	292.55	293.92	294.16	297.52	294.55	298.77	294.01	294.17	305.12	299.85	299.75	292.09	297.69	294.19	295.31	303.52	298.03	301.54	296.49	294.06	301.37	299.41	298.08	300.42	298.07	294.21	297.26	295.81	293.19	301	295.3	294.27	296.22	297.92	292.81	295.91	295.46	293.02	296.72
299.97	300.78	300.16	298.81	299.55	299.69	299.81	303.44	303.54	305.13	302.19	298.4	298.73	302.16	301.19	301.07	300.83	291.9	304.9	304.27	298.81	302.79	303.52	305.19	304.31	299.48	307.79	301.17	300.82	299.47	297.04	299.02	305.62	300.01	300.68	301.32	299.14	301.41	301.15	302.74	307.9	298.16	300.85	296.1	304.92	302.78	307.22	301.41	305.47	305.54
303.07	303.81	309.97	307.78	303.9	301.81	306.67	307.6	303.1	300.49	303.85	300.72	302.91	301.73	310.15	304.86	301.96	302.84	310.13	298.77	306.38	302.61	301.69	306.22	304.78	305.37	302.14	301.8	298.26	303.7	304.38	306.92	302.9	299.17	307.01	300.81	310.81	305	306.18	306.81	307.02	304.45	305.11	302.34	306.17	307.24	302.49	300.87	308.41	305.8
327.59	330.71	329.89	324.8	328.42	324.57	328.61	328.6	328.62	330.29	327.28	327.58	328.81	327.91	327.05	331.65	325.24	326.65	328.84	321.57	331.06	334.94	324.99	328.95	328.95	325.71	324.46	326.09	329.48	331.82	329.47	329.04	330.95	326.29	328.31	330.67	324.49	328.61	325.24	325.39	329.29	326.35	324.54	329.1	329.45	328.08	326.55	327.92	330.61	329.7
312.03	317.36	315.8	315.4	320.56	309.91	313.23	311.55	317.19	312.51	310.67	311.77	311.97	315.57	309.9	315.39	314.15	310.77	312.38	314.2	317.7	312.09	315.11	310.92	311.08	314.62	313.82	314.53	317.32	311.78	310.7	314.83	316.27	312.2	315.02	307.35	316.57	310.48	313.48	309.11	311.8	319.33	311.74	319.07	311.35	314.84	310.38	309.71	307.62	310.35
304.22	302.67	307.22	298.33	300.88	300.71	302.58	301.12	300.37	295.55	299.94	300.09	298.36	301.91	294.43	299.03	302.23	310.05	301.5	298.17	300.05	302.68	300.03	300.93	301.71	303.99	299.86	299.08	301.24	299.56	299.87	302.11	295.03	303.02	296.84	300.3	297.45	297.03	291.22	304.08	302.75	297.13	298.65	301.66	302.32	298.43	303.82	295.89	299.83	299.01
310.73	317.84	315.16	315.46	316.66	315.58	311.06	310.4	309.1	311.45	316.18	312.61	313.2	313.67	314.84	310.42	309.49	306.74	307.76	313.18	308.18	311.2	311.85	310.47	314.14	313.24	313	316.99	308.91	315.13	313.68	316.37	307.6	311.51	309.55	313.16	312.51	316.67	311.39	317.79	314.88	314.09	308.99	310.41	310.81	306.99	313.22	315.58	308.02	314.35
320.9	319.23	319.48	318.47	319.71	319.17	317.65	321.71	326.47	316.63	321.53	318.18	318.19	315.19	322.15	319.85	317.31	315.8	318.89	319.54	313.56	318.16	319.32	319.88	318.14	319.66	317.65	319.91	318.94	318.6	323.67	320.79	320.74	320.39	313.38	324.94	319.32	320.64	316.25	323.05	319.54	320.89	315.96	327.85	319.33	325.58	321.24	318.91	318.36	322.11
295.72	297.69	299.43	297.09	292.41	295.58	294.93	292.51	293.57	290.17	291.24	299.43	298.63	293.09	292.86	297.19	291.27	292.56	293.62	294.1	293.7	297.07	295.91	293.13	299.13	294.99	291.21	299.89	297.64	297.76	297.14	293.08	294.48	296.86	286.63	296.97	295.21	291.89	295.88	296.85	296.08	293.95	297.98	295.21	297.37	294.36	297.96	294.89	294.44	292.23
293.82	292.24	293.49	298.64	290.79	296.68	292.33	297.49	294.99	290.45	298.55	293.86	293.68	298.48	291.43	292.09	294.64	290.61	292.89	294.63	299.25	298.04	297.9	293.24	297.22	293.53	293.46	296.98	292.78	298.72	295.95	293.78	291.76	294.39	291.65	292.89	292.15	294.22	300.35	295.07	293.29	294.99	295.54	294.48	292.57	297.37	293.43	294.85	297.32	292.24
303.66	303.56	304.24	299.41	302.7	305.68	302.78	304.54	303.54	306.83	299.83	302.32	303.72	300.58	303.48	300.38	305.44	301.48	301.05	305.49	301.13	303.93	305.6	307.13	298.31	309.26	303.53	302.54	304.55	302.85	306.45	303.94	306.28	301.65	301.38	304.99	305.72	310.89	309.49	300.24	301.82	308.95	305.62	300.91	300.48	299.32	300	300.59	302.99	302.38
304.67	304.78	306.6	302.96	303.68	301.98	303.67	305.86	308.29	306.18	304.97	302.55	301.68	304.62	302.59	302.63	300.6	306.32	310.14	303.67	303.63	300.4	305.39	305.98	307.93	301.44	304.72	307.92	301.9	304.36	305.86	301.47	302.69	305.8	304.69	303.56	305.98	303.16	304.84	308.39	309.74	306.51	302.78	302.07	305.53	301.57	306.12	301.28	302.57	307.02
317.85	316.98	317.11	312.84	314.41	318.08	316.95	316.8	316.22	318.72	315.4	314.78	314.4	311.32	316.45	320.02	313.07	317.05	312.54	316.19	314.84	316.11	312.67	317.91	313.04	315.25	317.29	318.17	313.15	318.76	319.81	313.53	316.23	317.28	316.21	316.29	317.59	313.78	315.06	315.02	316.01	319.52	313.42	312.71	315.48	317.52	314.91	315.17	318.58	312.2
307.23	302.17	305.71	301.95	304.78	298.12	301.84	296.25	301.55	304.17	304.72	308.57	299.77	306.71	304.59	306.41	307.48	300.08	303.81	303.28	304.06	302.54	301.15	297.78	302.01	301.58	297.52	307.86	302.96	300.88	298.39	302.19	302.76	306.23	303.95	298.97	303.89	303.74	306.14	300.39	307.14	306.93	304.65	301.14	300.85	300.93	305.14	306.44	308.03	300.39
309.89	304.83	307.26	309.34	304.04	302.24	303.58	307.15	308.88	307.12	307.67	306.41	303.63	305.71	309.74	301.56	307.22	306.06	306.5	309.62	306.46	311.45	308.59	304.21	307.62	308.05	306.56	305.87	308.07	302.35	305.81	305.66	303.33	313.32	312.8	305.18	316.78	308.39	304.85	308.67	303.65	305.75	306.66	309.87	309.56	302.16	303.57	306.31	310.12	312.21
304.99	308.33	300.26	302.73	303.29	303.05	303.26	302.87	303.23	302.39	305.63	299.95	302.07	301.38	303.13	296.34	305.41	302.04	298.56	303.21	299.39	303.38	302.02	303.31	303.27	304.21	296.18	299.91	303.54	297.72	301.72	302.9	302.53	301.24	300.43	297.98	297.48	300.08	298.77	295.78	300.51	300.74	304.46	305.95	298.67	301.82	301.84	302.27	299.21	300.61
314.99	310.51	314.93	314.98	316.27	312.89	314.56	312.97	312.15	315.9	312.36	310.18	316.99	314.92	309.27	309.36	316.52	314.04	311.79	314.89	319.91	316.03	314.35	314.4	313.47	308.98	320.02	311.98	311.47	307.68	312.02	314.5	314.68	309.42	318.67	312.66	312.53	320.26	310.3	313.21	318.31	315.75	311.52	312.13	317.9	314.02	315.93	314.02	313.21	316.51
296.7	297.73	299.24	303.2	298.9	302.38	300.69	300.55	299.41	300.29	300.37	304.35	296.51	302.98	298.16	302.67	302.52	300.18	298.87	300.47	300.95	302.11	301.5	298.25	297.03	297	296.74	300.04	297.09	301.19	301.41	300.41	297.98	297.63	295.27	301.07	296.07	299.01	297.73	302.97	300.71	299.9	296.55	300.99	300.64	298.3	298.65	301.4	302.34	300.24
314.74	310.16	313.69	312.92	309.62	316.74	312.99	317.02	312.5	315.65	312.3	312.91	311.31	314.76	312.4	312.36	313.27	306.72	312.43	314.26	315.44	315.86	316.44	313.33	306.81	314.17	316	314.39	313.38	313.78	314.28	309.81	313.35	318.58	312.43	312.85	312.84	309.54	310.93	311.79	308.79	315.5	314.2	307.9	312.89	316.6	315.12	311.65	313.35	315.04
304.7	303.95	301.41	308.41	299.7	300.44	301.57	302.7	305.13	306.47	303.27	306.59	303.5	307.42	303.4	301.86	303.22	305.08	302.61	303.53	302.93	305.54	302.96	299.5	301.82	308.22	303.5	306.59	304.04	295.92	306.91	302.5	302.83	306.89	305.82	307.33	300.52	300.97	302.78	305.43	305.85	306.95	302.4	303.54	301.97	304.6	305.78	304.13	306.14	305.22
303.98	300.21	305.03	302.87	304.1	301.3	299.75	305.29	300.8	295.76	302.64	302.31	302.64	308.58	304.74	304.41	303.33	305.78	303.85	300.65	303.76	300.87	301.53	304.13	303.62	307.87	301.73	304.12	303.82	303.82	303.09	298.95	303.97	299.49	302.05	306.37	301.5	301.99	302.69	305.15	303.14	303.43	302.46	302.12	304.11	301.52	299.58	300.92	299.15	298.32
305.63	303.79	304.62	304.29	305.8	303.61	300.87	303.06	303.05	304.05	299.92	303.36	310.96	304.82	302.58	300.25	304.07	303.12	301.94	303.57	307.12	302.35	301.12	301.74	302.77	305.25	307.39	299.87	303.41	303.51	300.9	307.97	296.64	304.01	303.91	303.47	306.53	302.46	307.81	306.12	305.82	300.97	305.76	305.3	302.47	301.87	299.74	301.33	304.72	302.66
322.34	316.83	315.16	313.94	310.91	312.63	320.17	315.25	310.25	316.68	320.46	312.53	315.32	315.97	315.36	315.2	312.08	318.58	315.21	312.59	308.23	315.6	317.77	314.24	311.87	316.52	316.21	315.19	313.65	316.18	313.74	313.7	314.78	317.14	316.95	316.45	313.6	317.93	308.78	312.15	314.54	314.19	318.89	315.23	316.82	315.2	313.3	317.04	321.5	313.29
308.48	310.01	309.97	304.82	303.24	303.14	309.3	309.39	303.56	304.23	308.3	310.95	305.22	312.08	306.5	310.2	311.33	307.92	304.13	308.18	305.94	299.34	308.49	304.44	307.38	309.95	305.09	307.08	309.7	300.5	301.81	308.59	308.01	307.53	309.57	306.03	304.63	308.98	307.09	307	309.29	308.8	305.98	307.35	309.06	302.76	306.09	308.82	306.38	306.85
306.96	307.87	303.58	303.79	304.59	303.97	300.97	305.52	304.31	299.55	303.68	303.15	305.03	303.98	302.73	308.66	301.41	304.81	302.55	303.77	299.43	305.47	309.26	301.75	305.48	303.59	307.15	306.24	302.83	300.88	306.31	303.75	303.03	305.04	307.7	304.05	306.41	307.22	312.1	303.17	307.6	303.83	307.61	307.76	303.38	303.21	306.36	303.62	308.67	300.49
300.09	297.35	302.33	299.88	300.52	304.77	300.04	298.53	298.76	301.33	301.05	305.39	295.7	293.53	296.21	301.18	300.32	302.41	304.7	301.88	306.08	303.39	301.45	300.37	297.94	299.83	299.85	300.72	297.38	300.03	302.45	296.95	298.66	296.23	296.93	299.82	297.91	299.68	296.26	300.88	302.97	299.36	296.63	301.91	301.88	295.36	305.01	299.75	302.18	297.24
304.22	298.49	299.31	299.68	301.86	301.98	293.32	299.49	301.36	300.21	300.6	298.56	300.53	298.66	293.12	297.83	300.77	299.05	299.02	299.17	295.79	295.95	300.76	297.21	297.25	295.51	300.91	299.39	298.11	298.93	301.42	299.93	294.25	303.05	299.03	301.07	299.54	300.53	299.63	300.05	300.72	293.93	301.45	303.03	297.1	299.35	302.62	299.25	299.3	301.38
301	298.83	299.54	305.79	302.04	299.47	299.5	298.44	307.07	305.24	307.93	305.13	300.84	303.73	305.09	304.35	300.83	301.24	302.32	298.83	303.37	300.29	301.23	306.2	304.07	306.52	303.39	304.49	304.24	302.24	305.04	302.69	305.26	301.66	304.39	304.79	303.38	305.06	305.48	299.53	305.02	309.72	306.63	301.81	303.16	305.49	304.16	304.87	301.68	300.76
326.04	325.71	331.09	326.93	329.06	321.32	325.97	326.28	329.31	324.34	320.99	327.9	321.52	328.7	325.12	325.37	325.19	329.95	328.69	327.58	332.58	326.83	328.41	327.62	330.19	324.23	325.06	327.85	328.49	329.11	323.61	324.99	324.61	322.83	333	324.26	331.24	331.29	328.72	327.4	328.98	321.13	325.8	327.43	322.49	323.38	328.43	326.17	322.83	328.36
306.66	306.44	304.68	303.67	303.55	301.15	300.81	306.62	303.55	302.76	302.88	308.97	305.13	304.58	305.55	301.21	306.91	301.55	306.4	308.37	303.96	306.22	303.1	308.46	306.15	306.01	304.16	302.68	311.59	308.47	307.78	308.7	309.77	308.42	309.38	305.67	305.62	306.04	304.44	299.76	302.28	305.31	306.12	307.71	303.8	305.11	299.84	308.29	304.01	307.13
294.75	293.6	294.08	295.02	291.82	292.77	297.02	295.6	294.09	295.66	293.23	290.69	293.76	298.45	295.73	302.88	297.79	298.43	293.92	291.31	297.59	291.58	291.09	296.75	294.32	300.83	300.44	298.33	293.35	293.58	289.7	295.39	293.61	291.4	294.12	294.34	292.77	295.61	300.5	298.42	291.55	292.25	300.35	300.02	294.12	297.55	297.44	297.36	295.87	292.89
305.72	307.99	305.34	308.94	304.73	301.82	306.64	309.02	300.25	306.92	301.27	301.08	299.96	299.68	305.85	308.18	308.3	302.57	305.46	303.01	305.2	304.1	310.3	300.58	303.21	303.16	306.03	311.5	307.96	305.58	299.69	304.59	307	305.31	301.82	302.63	306.49	309.73	302.15	304.82	308.37	304.35	305.9	304.91	310.29	302.42	300.64	304.08	305.54	306.42
305.18	306.82	311.35	303.83	307.57	300.04	305.55	310.38	308.19	308.2	306.8	305.62	304.71	311.2	306.96	302.81	305.58	307.76	306.29	306.46	308.4	307.11	308.27	307.63	305.92	308.9	310.62	305.34	310.94	307.55	305.05	306.56	312.56	308.48	306.97	302.53	307.01	306.22	305.18	305.7	306.16	311.94	304.3	312.15	302.61	307.73	303.11	312.78	304.85	307.26
305.77	304.83	303.65	304.92	306.1	306.36	305.51	306.03	306.5	306.31	301.81	308.09	305.69	308.31	301.97	313.51	305.16	310.49	305.89	305.77	301.91	308.76	308.5	301.63	303.72	306.7	307.98	310.28	303.7	306.41	304.84	303.19	306.32	306.21	310.36	307.18	304.59	305.23	307.37	307.45	307.02	309.69	307.29	303.71	300.35	300.8	304.35	307.87	302.8	310.96
316.71	322.22	316.92	320.84	322.63	318.53	319.23	320.71	317.54	322.08	317.73	318.16	323.06	319.76	320.2	317.76	314.51	316.89	317.44	318.31	319.32	322.77	319.08	322.83	314.22	313.65	319.62	319.88	322.06	315.44	319.59	319.59	318.52	320.63	321.48	317.11	316.69	316.73	316.54	319.21	320.28	316.44	317.01	316.84	317.25	317.96	321.22	321.21	323.86	314.98
305.09	306.05	306.25	304.52	300.23	304.99	303.11	302.44	304.28	308.89	301.82	304.3	304.07	300.18	304.17	300.59	303.14	301.87	304.76	302.63	303.42	303.83	302.2	300.42	297.1	310.98	304.4	303.84	303.11	303.26	305.68	302.33	306.22	304.53	300.43	300.06	304.67	302.1	304.09	305.57	300.86	306.47	302.25	304.91	299.5	304.17	308.91	303.87	300.17	305.61
314.71	313.35	312.14	313.38	314.18	311.74	312.92	311.58	311.63	315.12	313.29	313.29	314.58	316.07	315.59	313.1	308.56	312.33	316.73	314.83	314.5	314.26	316.78	311.15	313.22	306.99	312.54	310.96	312.23	310.43	315.19	316.09	312.89	312.68	313.26	315.26	312.52	311.35	312.44	311.63	311.07	312.75	311.19	313.24	316.5	307.25	313.24	315.89	313.31	313.56
305.19	302.34	299.76	302.31	297.92	300.9	307.84	304.67	302.45	302.52	303.19	304.37	301.09	304.89	300.06	302.89	300.65	304.25	303.78	304.94	306.18	299.41	300.84	305.19	299.03	297.95	302.85	297.1	305.15	300.95	299.91	299.37	307.79	299.23	304.26	303.67	309.02	310.84	307.51	305.3	301.59	300.23	298.71	299.57	303.73	304.82	304.74	308.71	302.16	305.93
304.71	309.66	308.98	309.36	308.98	311.35	307.67	303.98	312.27	311.32	307.84	314.51	307.06	304.28	306.46	306.78	307.16	310.06	310.38	307.57	309.08	306.01	312.62	304.91	309.12	307.92	307.88	305.01	311.04	303.45	308.96	309.65	313.2	310.96	307.64	311.98	309.64	310.63	308.56	308.69	314.78	309.89	309.96	308.01	309.26	307.31	309.67	308.78	308.81	305.93
305.55	308.65	304.34	297.88	307.32	306.15	306.53	306.43	307.4	305.01	308.14	305.31	310.35	305.14	299.06	310.82	304.22	298.64	306.39	308.83	304.04	305.93	309.35	304.17	307.47	300.01	302.58	309.32	308.05	306.14	304.4	305.97	303.96	301.27	303.14	303.21	306.41	305.95	309.17	304.86	303.14	304.22	307.27	301.24	302.38	302.27	304.05	303.99	305.06	304.17
314.66	316.69	313.39	313.54	312.6	310.43	315.26	317.62	322.34	322.95	314.7	310.17	311.1	316.13	316.79	320.66	313.29	314.86	317.06	312.76	310.59	313.89	314.55	312.98	319.44	313.68	318.97	317.82	313.64	308.77	312.69	313.78	316.38	318.55	316.69	319.25	316.15	316.8	313.13	316.11	314.71	312.61	314.52	317.41	309.52	321.27	316.09	316.1	312.54	315.91
312.33	305.24	308.05	308.5	308.91	305.7	308.73	309.18	308.04	308.47	305.68	311.57	306.53	308.66	310.27	305.78	309.03	308.39	305.97	309.03	308.52	300.38	305.41	310.32	304.88	309.67	306.56	306.41	306.37	305.66	310.83	310.46	305.29	306.08	312.48	308.06	308.7	313.43	305.35	302.87	306.69	306.06	308.46	308.33	303.77	305.67	303.13	307.83	307.67	304.68
311.2	314.34	314.05	313.67	309.99	310.59	309.14	315.52	316.34	312.94	310.9	311.12	313.54	316.83	315.46	311.15	314.33	308.72	311.64	312.12	312.25	310.56	316.66	313.88	315.03	309.4	315.6	315.05	312.62	313.93	314.87	314.87	312.85	310.48	318.38	312.32	309.15	309.55	316.52	309.31	313.33	313.24	317.28	316.35	310.55	312.46	312.57	310.19	314.16	311.22
314.4	320.51	317.9	312.76	317.02	318.77	317.59	313.64	312.04	317.01	313.52	317.23	315.71	307.41	319.56	317.86	316.43	314.46	323.06	316.65	315.74	313.54	313.2	316.1	313.86	310.84	321.38	314.91	315.06	314.06	313.09	310.7	318.88	317.39	320.63	317.57	314.95	321.23	316.34	315.71	313.45	318	315.05	317.21	317.74	313.14	316	320.04	319.88	313.08
310.82	307.66	310.3	305.88	310.02	310.2	304.98	307.83	307.99	310.39	308.07	304.63	303.72	307.75	303.56	304.81	309.68	307	307.1	312.05	309.26	305.77	309.98	306.67	302.55	308.66	307.77	302.87	304.47	310.04	303.45	309.33	310.37	308.47	308.2	307.7	305.76	305.6	309.66	307.48	306.72	304.27	308.47	307.35	305.74	307.81	307.24	307.78	307.1	306.22
305.85	305.68	303.94	303.74	300.83	304.05	298.1	303.14	301.33	301.35	302.61	304.36	301.34	299.28	304.72	301.07	305.81	301.71	304.48	304.61	304.45	305.72	303.74	302.87	297.44	301.2	305.95	295.89	303.12	304.61	303.13	300.87	302.43	303.09	300	305.71	304.31	301.35	304.8	299.84	303.71	302.3	302.9	306.65	301.27	300.87	300.69	300.21	299.66	305.9
309.32	312.63	314.6	313.67	310.75	312.87	311.67	306.9	315.49	311.93	306.53	309.99	312.4	311.98	315.02	305.81	314.47	312.22	309.91	308.13	313.3	316.71	315.86	313.56	313.48	306.77	315.04	311.24	312.96	315.05	313.15	310.21	315.69	306.72	310.97	313.34	308.06	307.51	312.36	316.61	316.23	309.61	310.08	313.94	309.36	312.49	319.79	315.12	310.34	312.32
312.71	306.56	310.57	308.32	304.81	311.55	310.81	311.76	312.96	310.21	314.32	307.63	311.15	309.28	308.99	316.28	308.21	313.1	305.13	310.71	313.75	313.73	310.86	312.09	307.43	311.89	312.23	311.71	308.47	310.61	310.7	311.95	310.8	308.42	309.69	311.25	312.12	311.49	312.63	308.81	312.55	312.43	315.42	312.54	310.68	314.23	311.44	310.83	309.8	312.66
309.66	307.25	307.62	305.83	306.8	310.63	308.05	312.45	313.2	310.91	310.69	310.61	309.53	305.81	307.95	303.68	310.56	313.15	311.29	306.25	313.89	307.9	311.86	311.23	308.64	309.5	305.26	306.37	311.96	311.74	307.74	307.17	312.1	310.47	309.62	309.47	307.56	308.4	312.55	306.19	308.9	305.32	306.53	308.28	309.65	311.63	308.96	306.35	311.54	307.15
300.65	303.88	301.72	301.4	300.07	304	299.01	301.53	304.04	303.62	300.03	298.56	301.92	305.04	301.07	304.32	303.91	301.03	303.14	298.54	302.25	302.18	305.6	301.31	305.46	306.15	302.06	305.34	297.08	301.85	305.13	298.03	304.78	302.99	302.27	305.25	303.02	302.55	304.07	300.7	296.79	306.86	301.85	299.93	302.09	304.32	300.5	304.11	301.84	299.62
303.71	298.2	304.62	304.97	309.14	301.09	303.17	305.66	298.21	301.97	303.87	307.11	301.8	296.42	300.17	302.28	300.06	301.03	305.46	300.59	304.71	306.86	304.21	302.47	304.14	305.04	302.36	308.32	300.66	305.55	300.5	306.32	303.74	302.85	306.05	294.89	306.86	307.94	301.17	304.23	301.94	302.67	304.11	302.02	303.31	301.92	297.08	304.58	303.57	302.22
310.67	311.17	309.81	311.89	310.58	312.25	313.83	313.47	306.89	316.47	316.09	316.12	316.54	314.72	309.96	302.65	315.25	309.83	315.83	308.94	311.43	314.44	313.34	315.84	314.48	313.5	316.04	306.23	311.57	310.51	314.39	308.84	310.95	314.5	311.12	314.39	309.07	310.24	310.08	315.5	314.26	308.8	311.71	313.24	313.83	312.64	313.88	312.95	308.12	306.31
316.95	318.4	313.46	313.56	314.85	317.9	320.39	315.79	318.24	311.15	315.17	317.95	317.76	319.22	317.61	311.35	310.61	320.23	317.56	322.7	309.81	314.07	312.87	314.92	314.55	316.75	312.74	313.84	320.87	313.28	312.19	316.09	314.98	323.3	318.21	315.68	314.83	319.83	312.81	322.76	315.09	318.33	312.93	318.88	316.79	315.58	317.11	316.27	321.98	316.38
296.61	294.58	295.79	300.5	297.03	296.1	299.75	294.64	299.09	298.76	298.7	292.74	300.32	294.17	300.19	296.46	293.74	295.13	291.9	301.49	291.19	296.46	296.06	296.37	290.45	305.41	298.37	295.82	292.86	296.22	293.81	294.69	296.05	297.79	295.97	292.56	296.56	301.54	293.47	295.89	293.86	297.49	302.05	297.53	295.14	296.44	297.99	295.92	298.17	295.43
300.3	296.51	293.6	299.28	288.66	291.48	293.11	296.56	290.07	288.61	293.59	292.13	292.62	293.11	296.87	290.95	295.05	294.81	292.32	293.48	297.61	298.8	298.09	295.58	296.15	292.91	296.37	293.77	294.78	294.33	291.44	297.23	292.74	294.53	289.28	296.48	290.76	289.36	301.22	295.22	291.14	288.98	294.1	297.07	295.67	298.86	288.86	295.34	293.32	295.57
332.44	331.27	327.35	328.44	328.9	333.72	327.87	328.89	332.39	332.08	334.02	323.75	329.9	330.6	325.82	328.86	327.81	331.69	326.56	326.94	330.09	333.76	325.79	325.86	330.68	328.14	327.3	327.1	332.07	333.09	324.89	334.46	327.74	328.33	330.18	330.88	324.41	327.64	326.1	328.09	324.34	328.11	327.72	328.4	329.71	325.63	327.6	328.2	326.02	327.47
300.9	302.35	307.6	307.68	302.79	305.76	301.73	305.55	306.97	308.87	301.15	308.78	306.71	302.13	304.18	304.95	304.19	308.38	297.4	306.34	308.03	310.33	305.33	304.08	304.22	304	299.66	305.08	307.5	308.52	311.34	305.37	304.72	303.39	308.13	300.77	302.66	302.83	305.26	304.81	310.5	304.3	304.93	305.76	307.24	305.47	304.12	306.45	306.27	300.72
315.53	314.44	312.56	317.72	312.21	317.22	314.98	311.77	313.5	313.03	312.05	315.79	315.28	317.05	311.69	311.9	313.09	314.88	315.94	314.32	313.71	316.26	319.82	311.82	319.75	311.33	315.81	311.45	319.7	311.72	315.73	311.16	311.78	314.83	319.17	318.62	312.02	314	317.33	315.32	315.11	315.47	315.63	315.25	308.84	315.07	315.47	314.41	310.58	314.18
297.81	294.04	293.2	291.6	298.2	290.92	297.02	294.19	297.67	292.96	293.52	293.68	296.68	296.04	295.62	297.51	297.33	295.32	292.09	293.82	292.55	291.48	294.12	296.52	295.85	293.09	295.64	292.22	299.05	292.71	289.63	292.66	293.69	295.32	294.03	296.99	295.46	297.92	291.67	296.07	290.98	290.96	290.84	296.96	293.27	291.9	294.91	290.7	290.57	298.08
328.38	322.74	329.14	327.7	323.02	324.84	329.94	326.56	325	329.64	324.73	329.04	327.37	325.01	331.8	329.94	328.71	325.44	332.92	326.11	327.76	326.41	327.45	329.83	325.12	331.79	325.28	324.83	324.63	326.47	325.38	324.28	329.59	326.88	330.46	325.57	327.4	327.33	327.48	324.67	322.42	329.9	328.25	329.06	331.01	327.25	329.62	334.69	325.46	327.33
317.66	316.73	317.79	318.86	319.17	318.71	321.46	316.44	310.96	316.59	317.55	318.24	317.72	318.83	321.52	319.94	319.97	316.78	319.94	315.27	321.59	320.39	313.3	321.28	322.43	320.4	319.09	321.53	317.24	318.78	324.37	316.39	321.96	315.19	317	317.01	317.79	317.46	319.51	314.35	322.17	316.35	316.94	314.91	320.06	320.43	317.28	316.63	317.31	314.87
299.2	297.5	303.92	306.77	301.8	301.16	302.41	299.36	300.54	302.5	296.27	303.81	304.27	302.46	304.45	301.14	303.04	305.42	303.88	301.73	303.81	299.9	296.48	302.82	302.46	304.04	306.22	301.38	308.38	302.74	305.64	300.35	303.95	306.14	302.71	307.55	301.3	299.72	302.62	304.54	302.45	301.17	304.06	303.26	305.55	298.71	301.08	299.94	299.48	299.99
309.78	313.41	315.1	306.39	314.01	308.38	313.65	306.78	316.62	309.34	311.63	311.96	309.24	309.32	314.06	311.09	312.82	312.85	306.2	313.89	311.9	313.88	313.36	314.51	304.93	311.84	314.8	309.2	310.4	305.55	312.27	312.55	312.13	312.39	310.75	309.16	308.92	309.79	314.22	309.88	307.3	314.86	311.74	306.5	314.38	309.44	311.43	310.17	311.26	313.11
296.23	293.06	294.04	294.85	295.66	292.77	291.44	294.24	297.33	298.66	295.08	293.48	294.49	300.88	299.04	293.93	293.48	295.18	297.38	296.15	296.15	295.74	294.1	295.62	295.13	293.72	294.68	294.29	300.52	291.43	297.53	295.06	299.53	293.04	297.28	295.64	300.26	296.57	300.17	295.59	295.2	298.08	296.96	292.51	297.31	295.77	296.62	292.79	292.25	297.08
308.48	316.49	314.39	314.01	315.25	315.27	311.99	315.75	311.29	313.67	314.49	317.88	313.74	315.19	317.61	312.37	315.16	316.83	312	311.03	319.23	317.33	315.2	317.99	311.65	314.13	312.51	320.37	316.08	313.88	312.73	313.72	319.45	312.55	314.52	316.12	313.44	313.25	315.35	317.99	315.34	317.15	312.9	315.79	312.63	315.74	316.77	313.36	318.55	321.86
307.54	302.68	301.9	304.68	304.35	301.54	305.19	303.48	303.74	310.23	301.52	303.55	306.05	299.55	307.44	304.58	304.16	307.36	303.36	304.89	305.82	304.1	304.94	300.01	304.97	306	302.35	304.08	304.15	301.46	304.52	305.73	304.61	302.55	305.92	301.7	305.18	308.03	302.72	301.94	305.08	300.57	303.86	305.27	304.55	304.72	307.03	303.79	305.26	304.9
302.65	304.63	299.8	300.42	303.63	305.75	305.06	307.31	297.44	305.66	304.91	301.01	304.07	304.56	306.9	302.84	300.13	303.56	302.88	305.38	303.79	304.08	304.36	304.41	305.67	302.72	305.24	306.91	299.44	304.4	301.42	303.73	303.99	305.76	301.02	305.22	300.15	307.44	303.57	302.66	302.63	303.46	308.15	305.35	303.24	303.55	310.42	305.27	304.94	304.89
311.03	311.23	314.69	308.4	308.18	307.96	315.5	309.98	317.54	317.78	311.17	313.62	313.09	313.8	313.69	310.11	308.07	314.2	314.55	310.37	308.84	309.74	313.95	308.73	309.81	313.95	310.68	310.13	309.34	306.14	311.19	310.77	307.36	311.54	314.45	310.23	304.06	315.58	311.77	310.11	310.78	310.5	311.99	312.63	314.55	313.61	313.89	311.95	314.44	310.51
305.33	314.08	314.79	310.18	311.44	312.4	316.73	309.15	306.8	313.26	316.54	317.3	309.64	317.25	311.93	317.71	315.51	313.46	309.9	311.29	313.16	309.68	312.3	317.15	316.04	316.73	312.3	315.23	309.51	311.76	310.99	309.97	309.62	320.46	312.81	313.93	313.8	313.51	312.67	316.93	313.02	313.1	312.09	313.51	312.05	304.42	313.57	312.88	311.73	311.73
320.3	326.6	320.54	330.16	324.02	326.91	324.05	323.01	323.24	322.67	321.83	327.02	319.77	325.42	320.51	320.1	324.9	324.63	321.04	322.68	325.42	326.97	323.62	322.18	322.39	325.8	325.92	324.98	319.62	323.55	322.78	320.39	323.77	323.98	322.44	322.15	323.22	322.44	323.81	325.74	325.5	328.93	326.87	327.08	320.19	326.44	327.67	327.55	323.64	321.49
306.54	302.32	301.92	308.09	306.04	298.93	298.78	307.29	306.1	305.28	299.81	305.36	305	305.97	304.54	307.39	305.15	306.4	306.05	299.42	303.65	307.73	304.33	306.1	299.72	305.58	307.07	304.72	301.86	304.84	303.88	303.59	309.01	304.63	303.79	304.29	305.9	300.95	306.22	302.78	309.07	305.19	303.86	301.7	303.72	308.56	302.68	305.59	304.71	302.99
313.82	313	315.98	313.67	318.41	317.07	318.67	311.75	318.83	311.8	315.54	312.74	311.29	314.78	316.38	310.85	312.34	313.22	315.33	316.56	316.71	316.1	312.56	316.25	314.1	314.6	311.33	320.98	309.43	315.07	304.68	310.1	317.63	312.5	312.83	309.72	310.53	316.51	311.4	317.32	317.8	308.76	316.14	315.01	313.34	314.48	315.31	316.1	315.27	313.78
313.28	316.48	315.32	313.28	313.88	315.57	311.64	314.65	311.29	313.15	308.97	308.36	311.49	314.9	309.9	315.22	312.31	313.71	306.03	314.2	310.84	311.97	315.95	307.51	313.13	313.26	312.87	314.35	316.39	315.66	308.49	310.4	313.66	313.75	317.62	312.76	311.06	313.88	315.83	314.82	308.83	311.75	316.58	309.18	317.83	314.07	317.17	312	315.79	315.85
306.94	306.05	306.67	305.61	300.44	303.05	307.68	304.01	303.99	304.21	299.42	301.21	307.5	304.32	304.24	302.64	304.76	306.44	301.31	305.24	305.53	309.43	307.24	306.36	303.81	303.86	309.04	297.97	301.14	306.96	309.21	303.32	305.87	305.04	304.88	297.9	308.71	306.77	301.53	305.2	307.31	305.02	311.08	312.77	303.86	312.12	307.81	308.92	308.49	301.17
311.28	316.61	312.92	309.73	312.81	310.02	310.1	311.28	308.46	311.73	308.37	308.57	313.28	319.54	308.64	312.17	309.88	308.91	315.13	314.32	309.17	311.39	311.77	312.94	308.89	316.17	308.57	311.82	314.48	310.4	311.42	312.77	313.62	303.84	310.12	302.52	306.22	307.85	309.01	314.25	312.02	310.55	308.93	312.45	312.92	305.36	317.44	311.03	314.16	306.75
307.81	313.17	314.62	314.15	308.5	312.95	306.7	310.83	315.19	309.52	312.5	310.05	318.94	309.16	312.03	313.18	310.06	308.63	307.76	307.41	313.59	312.81	309.99	309.48	312.32	309.94	307.29	310.62	313.2	311.29	312.94	311.45	309.31	306.41	314.08	313.58	311.93	311.06	308.92	309.31	315.33	310.93	308.26	310.48	311.34	309.36	310.19	309.98	315.64	315.02
302.76	305.52	304.08	307.89	303.23	305.14	310.55	304.41	309.52	302.5	306.02	305.88	301.76	307.23	305.72	307.88	301.58	307.69	311.19	311.06	308.16	308.45	305.45	306.98	305.89	303.81	309.47	303.74	305.59	303.82	307.2	302.62	305.41	304.24	305.91	304.71	304.66	306.97	304.98	307.6	306.28	303.83	312.47	305.88	300.5	301.51	302.85	307.13	305.61	305.25
306.24	314.16	307.78	311.09	314.84	310.21	313.31	307.91	315.16	309.48	308.18	314.52	310.88	311.56	311.05	316.16	311.35	311.94	311.47	310.98	312.47	310.63	309.85	309.74	303.45	306.4	306.52	313.18	311.54	307.99	314.74	306.44	311.04	310.5	305.38	308.84	317.03	313.64	307.83	313.99	313.12	309.49	307.94	309.47	302.78	311.11	307.56	309.87	311.33	309.88
311.98	312.64	319.17	317.17	307.75	311.52	315.17	310.57	311.6	305.42	315.63	308.76	306.91	311.92	310.71	316.23	310.07	311.13	313.62	314.29	313.16	310.69	317.06	317.35	318.25	314.2	314.88	313.6	310.81	309.67	313.81	310.17	313.66	312.3	313.34	309.62	313.58	313.17	313.8	314.34	309.73	317.38	316.26	316.18	312.12	312.4	309.84	314.46	316.76	316.73
320.42	314.8	317.57	317.02	322.44	316.03	322.89	318.55	317.46	318.62	318.34	318.41	316.94	315.57	319.72	320.08	320.77	317.65	315.76	315.23	316.72	316.68	316.21	317.16	315.45	317.92	317.4	319.05	313.22	317.67	314.51	319.16	319.71	318.96	320.11	315.18	314.9	316.36	317.01	319.59	320.69	318.5	315.52	323.47	318.57	319.9	319.11	321.93	322.38	322.94
303.68	301.14	304.03	303.52	303.84	300.97	302.01	306.36	302.02	308.19	305.5	307.14	303.43	309.67	302.25	302.44	304.27	304.5	301.97	303.86	304.75	301.99	306	306.05	306.75	302.93	306.68	305.96	307.12	301.97	307.45	303.04	305.3	302.87	304.05	311.97	307.46	306.79	311.28	309.07	305.37	306.3	306.17	308.21	306.95	305.85	309.48	305.4	302.5	300.32
317.26	315.24	316.55	320.25	320.01	318.54	321.22	320.39	323.16	325.91	314.81	322.08	323.49	318.59	314.44	316.66	321.56	319.5	313.01	317.97	315.42	315.14	320.36	322.3	315.65	318.15	313.43	321.06	318.55	319.26	318.68	319.44	319.94	316.44	318.2	316.34	312.02	315.55	322.4	309.15	316.33	317.28	317.14	315.8	317.16	317.6	314.56	321.81	322.37	316.18
327.27	327.1	327.07	325.18	328.11	326.77	329.1	326.39	325.59	324.52	328.28	325.39	326.62	327.68	323.94	325.54	325.68	323.63	331.11	329.42	327.13	329.9	326.37	327.97	325.67	323.84	325.48	322.72	325.2	327.76	329.46	327.24	331.62	327.57	325.97	325.55	329.98	329.23	334.43	330.99	328.96	326.18	332.37	323.9	322.68	326.85	324.68	327.54	328.69	328.07
310.69	312.1	318.38	308.99	315.87	318.64	311.76	312.31	314.16	318.91	314.94	317.3	316.94	313.31	312.64	315.64	316.15	311.14	316.14	312.28	320.31	314.55	313.16	314.26	315.35	307.72	316.26	312.81	312.72	319.04	314.4	319.29	313.34	317.4	312.38	318.11	321.15	316.91	310.95	322.32	320.08	317.07	314.87	313.12	314.44	313.4	314.39	317.12	320.13	316.89
303.87	297.9	307.75	306.18	306.73	306.47	306.99	299.36	301.13	305.91	311.48	303.56	304.5	302.39	306.12	301.57	305.08	302.07	300.58	307.82	302.98	305.84	305.85	305.82	297.82	303.92	304.43	303.32	305.13	306.57	299.87	302.4	302.44	305.68	305.92	299.87	309.26	305.43	303.63	303.58	302.48	304.67	308.18	302.87	305.85	305.33	308.03	303.58	308.54	302.29
317.05	315.73	318.55	313.41	308.77	313.43	313.37	309.48	317.19	314.62	312.79	313.75	309.07	313.08	317.37	313.99	311.03	315.3	319.97	310.74	312.32	316.91	314.07	313.1	315.52	314.76	312.36	311.08	314.61	314.8	316.11	313.26	311.28	314.36	311.98	312.72	311.14	313.44	315.34	310.75	314.86	316.48	311.08	309.41	308.48	314.05	312.35	313.08	309.61	315.02
295.69	299.22	295.12	304.27	299.3	301.58	305.6	304.28	299.98	303.18	299.21	301.41	304.07	303.85	297.72	301.06	300.85	303.6	300.23	303.25	297.67	302.2	294.57	304.91	301.07	307.99	297.79	301.37	308.31	301.09	302.97	298.69	299.85	301.44	300.07	298.13	300.58	301.36	299.11	300.19	303.22	301.98	298.97	302.17	304.38	300.69	298.76	309.1	300.91	300.18
297.11	294.47	296.39	296.58	297.34	293.44	295.77	298.75	296.99	297.07	293.41	296.44	298.43	292.22	298.7	296.44	297.08	300.52	295.85	293.02	297.78	297.81	293.18	295.78	294.52	293.68	296.34	298.32	295.04	292.2	290.92	295.27	291.4	293.66	290.62	295.72	296.76	296.58	297.11	292.3	295.61	292.43	297.97	296.57	298.35	292.37	292.8	294.7	294.14	294.09
316.59	318.46	322.94	318.58	315.77	313.22	317.25	311.13	314.03	313.78	315.41	312.36	323.15	313.7	313.68	315.75	320.62	314.1	313.88	316.43	314.72	314.92	318.35	317.42	314.07	318.93	319.43	316.54	319.11	316	311.7	319.55	316.4	314.43	316.73	311.33	320.27	318.43	317.27	317.97	315.52	319.76	321	320.58	316.38	317.55	318.65	318.43	317.75	318.9
309.76	309.79	303.83	306.12	309.38	306.04	303.31	305.11	305.79	305.56	305.07	302.88	305.46	301.09	301.82	310.26	313.42	307.35	305.92	301.8	302.26	306.82	302.67	301.04	306.99	297.67	306.87	304.99	307.71	305.33	308.69	309.09	303.51	301.97	303.55	305.47	305.98	299.23	299.7	299.83	298.79	302.14	309.32	310.43	305.1	299.47	305.76	306.35	306.19	298.17
302.24	310.45	305.37	311.18	310.79	312.81	308.72	309.56	308.7	306.64	309.49	308.4	309.6	314	305.75	311.91	309.43	309.31	306.96	309.46	307.34	309.68	312.73	306.95	310.33	308.16	306.55	308.74	315.53	306.62	310.24	309.35	306.9	309.21	309.94	305.45	310.49	308.28	308.88	311.41	310.66	308.44	308.04	309.92	309.47	308.87	311.52	311.5	306.57	308.67
312.81	304.19	303.56	307.26	308.13	304.72	307.6	306.99	303.02	303.12	309.37	301.99	308.38	306.8	310.41	308.9	308.99	304.31	308.38	305.84	305.8	305.52	308.4	307.86	305.56	305.96	304.28	308.36	310.69	304.64	306.51	303.49	312.26	310.19	304.95	307.47	312.48	302.11	301.7	307.37	305.77	305.32	310.74	302.38	310.54	305.45	302.32	305.73	301.11	303.64
305.56	304.88	311.39	303.49	302.09	302.1	305.75	307.78	307.57	300.88	305.92	309.37	302.1	302.48	306.18	302.59	307.24	301.34	306.55	298.29	303.78	301.65	304.84	306.25	308.63	304.96	304.93	307.89	300.11	300.47	303.37	308.36	308.95	305.54	302.43	306.97	305.73	303.88	300.59	302.5	300.97	306.59	307.43	300.08	299.27	306.68	305.58	302.16	301.44	301.91
319.49	320.23	315.34	317.43	315.24	316.35	317.66	318.66	315.51	316.9	318.09	322.02	319.84	316.44	319.99	317.77	320.48	319.88	319.06	315.47	320.76	316.53	321.62	316.71	310.84	314.97	318.45	320.59	317.95	321.14	314.21	317.34	320.5	316.4	319.25	317.31	313.99	317.36	313.39	322.9	317.98	314.62	315.7	313.79	317.69	315.54	318.76	314.07	318	316.79
314.19	309.45	312.79	312.56	312.94	311.65	307.11	313.12	310.42	310.44	307.8	315.25	306.45	315.35	306.03	309.52	309.37	311.65	313.22	309.8	308.58	310.9	313.05	310.48	308.53	311.81	307.4	313.07	306.51	308.26	306.08	310.02	306.45	308.33	308.87	314.12	311.36	313.69	315.16	311.94	308.8	309.5	315.23	312.01	310.35	304.73	311.61	317.71	315.02	309.98
300.4	303.65	303.13	298.21	293.49	298.56	299.71	306.93	296.46	300.53	302.04	301.72	299.06	300.09	295.12	304.4	302.63	299.6	301.08	298.46	304.91	303.29	300.06	298.82	302.56	303.62	300.82	302.97	297.52	300.29	297.28	296.09	301.73	297.46	297.9	300.52	296.63	300.62	302.03	295.71	300.13	300.84	298.71	300.75	299.27	303.33	298.69	299.32	303.76	301.95
328.78	323.84	329.38	327.22	325.58	331.89	325.44	328.72	325.31	328.18	327.28	326.02	329.07	333.11	327.7	324.05	325.94	328.9	326.92	329.79	333.5	326.54	325.9	328.87	327.59	331.38	326.82	326.56	328.48	328.33	327.42	330.59	324.2	333.74	326.39	327.27	327	331.59	330.38	329.94	327.61	327.47	328.18	330.02	327.68	324.82	324.47	325.56	329.32	325.62
319.81	318.55	321.06	314.18	322.25	314.51	316.21	316.83	318.09	319.48	319.48	322.11	322.97	315.01	319.5	315.98	317.79	313.37	316.02	322.44	316.21	318.55	313.94	323.5	321.57	320.49	319.58	319.2	317.5	317.75	328.75	319.09	320.68	320.57	313.64	314.37	320.3	314.3	319.19	317.79	320.91	321.81	318.1	317.43	315.92	318.51	320.49	312	319.94	320.16
317.52	317.5	318.67	314.17	314.01	312.32	314.12	313.11	315.41	318.8	315.59	310.66	312.33	312.21	317.04	315.46	320.5	312.9	314.96	313.27	314.89	311.96	314.9	309.68	320.95	310.39	315.38	315.36	316.8	314.43	308.95	313.4	311.41	315.09	312.78	319.5	315.86	318.75	316.42	314.77	314.75	315.61	316.96	314.49	315.66	313.78	313.35	315.2	319.21	315.26
314.13	315.92	318.18	318.28	317.63	316.34	320.11	316.34	319.54	317.83	321.01	320.7	316.45	321.7	320.1	314.8	314.21	316.68	318.19	315.52	316.12	315.07	311.9	320.18	315.07	321.71	311.87	314.11	320.3	315.68	320.94	315.66	319.69	315.25	317.09	314.39	313.66	319.71	316.71	316.8	315.34	318.55	314.59	316.6	317.57	314.66	319.97	314.98	320.3	321.27
299.59	301.14	299.93	298.79	298.95	298.41	298.76	301.23	302.42	297.04	299.58	303.68	303.43	296.84	297.39	299.37	302.38	299.29	297.91	299.9	301	303.18	298.11	297.39	298.33	299.63	303.87	307.11	298.95	302.43	298.96	307.09	307.23	300.56	298.93	303.99	299.75	302.55	303.58	302	300.74	294.21	302.62	304.31	305.63	301.34	293.96	299.18	304.49	295.21
310.94	312.49	316.39	317.13	322.35	315.04	310.95	311.97	309.79	307.86	311.92	312.5	312.14	310.58	316.41	306.59	313.44	311.6	313.19	314.98	312.79	314.09	317.95	311.56	308.86	317.67	307.42	318.5	316.7	312.17	312.81	315.34	314.25	310.98	314.62	308.14	311.05	313.3	314.67	313.96	313.59	310.45	317.69	309.94	320.61	311.33	313.19	311.26	316.4	304.54
320.7	316.44	320.41	320.65	316.11	320.49	314.62	317.62	311.82	321.4	317.53	318.83	321.1	316.28	316.75	316.31	313.9	319.77	319.29	315.08	316.76	321.04	317.15	315.5	314.79	314.27	318	314.41	320.6	321.98	316.69	315.86	312.34	314.95	319.99	311.53	317.88	320.72	319.98	318.46	313.51	316.02	314.48	312.95	316.69	320.68	313.49	317.87	309.54	320.02
322.79	319.23	313.62	310.32	317.87	315.74	318.44	316.82	314.93	309.5	321.85	311.03	313.03	323.17	319.54	315.8	321.97	315.64	317.77	315.41	320.27	314.87	317.84	320.84	319.11	312.43	320.67	312.38	318.29	321.06	319.75	320.64	317.75	317.87	317.01	316.36	320.18	316.1	312.37	316.89	318.97	319.51	317.48	318.77	317.99	318.44	314.41	314.77	320.35	317.6
300.9	296.25	305.12	303.24	301.59	301.57	302.15	304.04	303.7	301.98	304.05	296.03	303.68	304.18	299.85	301.11	303.95	305.59	303.7	302.91	297.96	299.73	303.85	304.41	298.89	304.34	304.45	306.57	303.22	302.8	300.21	303.62	304.4	305.8	302.42	302.36	302.61	302.08	308.36	305.52	306.09	302.43	300.67	303.23	305.19	301.4	298.09	300.66	306.12	304.72
312.15	312.22	311.56	312.8	313.78	315.64	318.6	314.07	311.68	316.19	316.05	313.02	312.63	313.4	313.19	319.14	311.57	316	310.26	310.2	317.12	316.03	315.41	312.02	315.52	320.43	316.58	316.94	312.74	313.33	309.27	314.26	314.46	316.68	315.4	313.7	319.9	315.73	316.74	318.06	314.83	315.67	314.36	313.71	310.89	315.82	315.03	312.94	311.85	312.44
321.3	324	318.52	321.62	325.21	317.13	317.25	317.01	315.19	319.86	320.68	317.99	316.78	316.92	317.4	317	317.06	320.76	320.03	315.14	320.67	317.09	321.59	309.96	318.64	321.32	319.29	318.24	317.29	316.05	322.34	321.92	321.31	316.18	317.04	319.61	317.71	321.89	320.3	318.82	316.91	319.92	318.54	320.75	320.15	322.47	318.19	322.04	324.78	317.89
317.05	311.71	313.75	314.22	311.78	316.79	319.37	314.45	315.9	315.38	315.4	315.54	312.15	315.95	319.16	321.45	317.11	314.6	317.89	318.08	315.59	312.69	318.93	318.19	318.46	318.38	312.23	319.84	315.71	316.62	317.44	315.28	319.04	316.03	311	318.15	318.02	320.94	319.79	318.66	319.12	319.16	313.64	318.26	317.34	314.94	311.65	310.6	319.88	312.26
312.53	309.42	307.87	309.51	309.83	311.72	311.91	311.05	315.6	316.69	313.26	313.75	311.73	316.45	311.31	313.15	313.33	311.95	313.02	310.12	314.47	317.18	315.43	311.57	312.84	314.5	316.06	317.47	318.07	315.11	313.62	312.91	313.63	311.83	311.59	314.51	308.7	318.49	314.24	315.5	311.25	309.13	313.68	311.58	316.47	306.95	316.06	309.5	318.87	313.23
308.09	307.51	306.46	309.7	302.4	312.52	309.77	309.45	307.89	307.12	312.17	312.5	309.61	303.24	309.55	311.32	307.45	303.04	311.5	307.67	307.61	311.8	307.12	310	309.05	309.3	307.5	311.6	309.27	313.38	310.26	304.57	311.44	308.5	309.12	307.12	310.41	305.51	307.88	309.85	309.68	311.67	313.02	304.78	311.17	306.9	307.78	306.7	304.17	312.3
310.56	312.97	315.39	309.11	309.32	311.89	309.15	310.19	309.04	313.79	311.55	312.11	317.88	312.44	312.41	309.01	312.42	307.15	314.82	312.56	312.64	309.61	311.2	309.82	312.47	317.5	310.48	315.58	315.01	312.88	310.93	313.8	317.07	313.18	319.04	315.53	312.61	317.45	310.81	309.01	314.46	314.64	314.16	311.95	315.2	311.52	313.82	311.79	312.99	314.61
315	315.54	316.2	313.91	315.9	313.45	313.21	312	317.71	313.11	315.16	315.58	311.94	317.47	312.61	316.17	313.62	314.82	314.96	315.21	316.77	308.67	318.55	311.33	316.25	315.4	310.94	317.17	320.79	314.16	317.1	318.72	311.69	308.44	314.35	316.02	316.27	314.34	319.44	316.76	317.22	311.53	314.39	314.98	319.17	311.17	313.45	314.64	311.73	317.37
295.88	293.12	293.33	296.41	288.36	292.07	294.08	293.26	298.75	296.86	291.95	295.14	294.88	288.65	293.71	293.67	292.27	295.3	293.42	293.36	293.65	291.24	296.4	294.21	297.27	296.84	288.43	297.07	296.18	294.14	292.2	294.46	293.79	292.95	288.86	292.76	294.04	295.8	296.47	290.59	297.78	292.88	295.41	289.8	293.4	293.2	294.59	291.22	298.51	293.29
318.73	315.22	315.59	316.99	306.6	313.54	309.18	308.49	308.14	309.69	312.79	317.19	308.15	312.1	318.14	308.77	308.02	312.93	313.64	308.16	314.97	311.07	313.39	314.05	311.13	316.34	313.68	313.39	311.31	319.44	310.62	309.42	313.8	313.5	311.5	312.05	312.28	305.9	310.39	315.95	315.24	311.58	317.4	312.49	318.26	309.73	312.04	315.14	314.85	313.53
318.22	318.15	320.76	326.62	323.18	318.86	324.6	323.04	314.38	316.74	322.92	318.25	319.09	314.42	321.4	320.88	320.58	318.73	321.52	317.1	317.33	322.04	318.72	316.75	318.06	314.78	319.12	317.85	320.54	320.73	316.71	312.8	321.55	319.34	319.39	318.17	321.12	316.11	315.98	320.16	316.32	321.29	320.08	316.86	318.15	319.98	320.24	320.41	324.21	322.74
312.83	312.78	315.82	320.51	316.86	312.27	312.92	312.47	310.71	312.86	313	312.94	310.4	318.18	311.36	310.3	312.88	314.45	314.97	317.09	311.23	314.1	310.01	314.59	313.45	315.6	308.57	310.02	312.1	317.46	314.26	309.26	310.6	311.17	311.08	311.29	310.62	310.9	309.82	305.85	310.43	311.09	310.83	314.36	311.57	307.8	317.86	312.06	313.96	316.03
303.55	302.22	300.24	302.42	300.07	304.01	300.43	299.96	301.92	300.21	299.96	296.72	296.87	299.01	302.86	302.58	300.32	300.35	301.26	296.28	300.79	299.26	299.27	297.91	299.45	300.9	297.56	303.69	295.84	299.43	298.72	300.38	298.85	297.36	296.98	303.2	302.28	306.08	302.08	301.99	298.78	298.56	298.94	301.41	304.07	302.21	302.09	301.76	302.18	298.2
325.73	323.01	331.78	326.66	324.69	323.28	325.45	331.56	322.72	324.68	325.21	324.14	328.77	322.05	328.63	324.91	319.95	325.96	323.93	322.48	330.16	323.4	319.65	322.22	326.64	322.54	318.86	321.56	323.59	326.97	321.82	325.42	322.68	324.62	324.05	328.15	319.64	325.17	324.1	325.88	320.94	322.06	321.75	326	329.78	325.08	327.39	322.01	322.65	322.75
314.26	307.54	307.61	309.19	312.07	312.05	311.74	311.16	310.74	311.43	314.25	305.93	310.16	309.19	311.67	309.61	311.54	310.63	309.06	307.5	312.01	309.83	305.23	307.43	307.76	309.99	315.28	307.83	309.63	307.88	307.86	304.15	310.97	308.7	310.62	308.35	309.5	309.9	309.44	307.22	311.77	308.29	312.18	305.15	313.17	306.12	309.55	305.72	307.33	305.12
294.46	293.85	300.84	300.86	297.7	300.21	302.45	303.79	308.02	297.72	304.79	301.33	301.27	297.27	300.94	308.05	300.74	302.99	303.21	299.9	299.19	298.49	296.38	301.95	297.13	298.9	298.45	298.27	304.44	303.2	303.68	302.55	299	295.43	300.94	288.71	301.7	300.26	301.44	300.07	298.7	298.74	296.69	298.15	297.55	292.81	303.09	305.16	304.97	300.5
311.79	309.07	311.21	314.6	313.33	311.48	309.5	312.13	309.15	312.74	313.93	314.7	307.62	311.95	310.03	309.34	307.57	304.68	312.65	314.62	312.32	313.17	311.11	309.6	309.27	314.04	314.85	311.97	309.07	312.01	314.08	315.32	310.29	313.1	306.46	309.75	313.08	312	307.25	314.61	311.34	314.12	305.96	307.77	308.19	314.75	310.41	312.26	310.54	316.43
317.35	312.72	318.25	311.06	314.6	317.18	320.71	318.43	312.74	319.91	315.33	313.98	315.86	316.83	318.44	312.15	317.88	316.25	313.98	321.13	314.93	318.47	314.42	314.95	319.1	315.7	318.23	317.45	312.18	319.61	314.64	318.47	314.79	316.65	319.97	319.21	317.14	315.46	318.88	311.61	318.37	314.88	315.16	318.29	314.03	314.3	319.06	317.55	317.37	317.26
312.94	311.49	310.56	312.56	308.2	315.68	318.71	309.31	311.34	311.23	308.09	310.29	315.19	311.49	314.84	313.09	310.09	313.26	309.33	314.9	312.69	317	314.01	311.18	312.05	315	315.93	307.55	310.33	313.21	314.5	307.51	313.9	311.91	312.3	312.82	314.2	308.87	309.26	311.71	310.53	317.92	310.5	310.76	305.68	310.65	312.29	321.43	308.67	319.67
298.72	296.29	293.54	295.22	298.89	292.87	293.65	294.87	294.03	293.68	299.55	297.07	295.73	296.92	292.77	295.06	295.97	293.88	290.52	300.01	295.6	289.68	292.2	288	297.5	291.95	294.17	296.58	299.64	293.6	285.95	296.88	288.86	294.15	291.79	292.74	292.03	293.91	293.57	295.93	289.33	297.39	294.22	295.7	294.1	293.65	293.61	297.55	293	293.79
304.83	302.08	301.44	299.08	305.49	302.04	303.48	306.09	300.21	304.48	304.47	301.75	302.08	301.66	307.44	309.39	304.05	301.27	303.68	310.6	305.44	304.79	304.15	304.86	303.15	303.17	304.32	306.49	308.34	304.54	312.21	310.27	305.82	310.44	307.18	307.46	305.55	306.09	303.08	306.31	300.62	303.75	305.26	307.31	304.34	302.72	299.36	306.42	303.05	305.2
298.71	297.45	302.45	301.72	296.54	301.3	299.47	300.08	304.13	301.36	299.17	303.26	305.46	298.78	306.25	302.67	307.55	302	301.65	297.32	302.39	299.15	303.19	302.04	305.32	293.31	303.15	297.68	301.17	304.58	300.41	303.36	307.85	302.62	301.28	303.29	302.27	297.28	305.92	300.12	300.26	303.97	299.56	297.01	303.49	300.11	304.24	306.11	300.89	306.08
315.61	316.46	315.42	318.04	315.37	312.62	310.78	317.66	318.75	317.6	315.8	317.56	318.97	312.86	316.92	316.56	320.01	320.42	317.92	321.73	321.66	316.52	318.63	322.15	319.36	318.74	313.41	320.12	311.68	319.05	317.16	316.38	318.94	318	316.7	318.42	318.89	313.53	313.58	316.23	309.18	315.05	317.5	315	312.26	318.52	315.11	314.85	315.95	321.56
310.85	312.03	310.41	310.48	312.55	309.88	310.67	311.21	312.26	312.11	313.29	309.46	312.98	315.22	315.85	313.16	314.86	312.6	314	316.26	303.01	314.14	311	314.97	312.75	315.5	314.82	309.11	311.14	311.8	306.49	306.82	310.84	313.92	312.3	306.25	314.43	309.25	315.47	309.62	311.25	310.1	309.46	311.11	308.3	306.93	309.99	313	312.49	308.87
302.16	304.88	301.93	306.84	303.49	302.32	298.47	302.28	309.12	301.04	306.52	302.54	301.49	305.09	301.83	301.2	305.58	303.67	297.53	304.06	302.19	301.98	303.02	302.22	302.13	299.04	299.83	302.53	297.97	304.4	301.78	303.92	300.65	303.6	304.46	304.06	298.49	301.02	297.04	303.24	307.13	304.18	300.45	302.89	307.06	305.45	298.77	301.99	304.75	301.26
303.39	294.15	297.07	295.08	292.37	293.47	298.68	297.26	295.06	300.85	299.91	301.02	300.55	297.9	299.36	293.67	292.06	298.74	297.67	296.67	299.44	300.45	297.26	300.01	294.19	297.8	294.37	296.83	303.29	298.07	297.25	296.93	297.95	296.84	296.92	296.67	298.05	295.34	295.32	299.35	300.58	298.83	303.83	295	294.28	300.24	295.42	300.47	301.74	289.84
294.69	293.14	293.28	294.98	294.52	294.58	296.44	298.66	294.65	293.87	293.69	295.2	289.95	295.42	290.95	293.39	291.41	296.24	291.22	292.53	293.69	297.29	297.18	296.59	296.72	292.24	292.9	291.25	297.24	296.94	299.49	294.63	298.82	293.91	293.94	291.67	292.5	292.5	293.53	290.5	292.09	291.74	296.86	299.47	299.3	294.03	299.64	290.3	299.06	293.73
315.64	311.8	313.76	308.9	308.12	308.42	309.85	307.22	314.72	313.49	316.69	310.65	310.93	312.74	316.77	311.93	308.23	310.25	314.72	307.88	310.98	311.26	308.19	312.71	310.07	311.67	306.74	310.97	311.42	316.18	313.02	310.72	311.46	308.85	312.69	312.38	311.15	309.39	311.3	310.25	312.46	307.21	314.72	311.45	307.97	316.19	309.03	312.32	311.23	313.45
315.86	316.03	316.09	317.44	312.92	313.94	318.35	314.13	315.78	317.38	317.89	313.47	317.29	320.53	318.06	319.03	317.33	316.85	313.62	317.52	316.73	312.76	318.97	315.37	313.17	311.97	311.75	314.62	321.09	315.68	311.53	315.24	317.56	316.09	316.89	318.45	316.93	311.54	312.14	316.69	318.77	316.48	312.1	317.11	312.48	311.88	313.46	313.63	310.61	316.56
308.89	307.55	304.25	309.12	310.94	309.51	311.76	308.26	309.48	313.69	311.51	308.06	308.4	312.45	308.72	306.64	311.63	304.01	303.27	309.6	312.16	307.59	309.92	308.57	307.37	309.55	309.16	315.41	311.29	311.67	309.62	313.69	309.74	315.67	311.56	304.06	302.5	309.91	311.76	308.6	311.36	310.29	307.89	310.29	308.06	314.88	306.75	304.65	307.77	312.08
313.12	315.29	315.77	312.72	314.57	313.08	315.06	316.05	314.1	317.04	310.62	312.4	314.57	314.53	309.83	312.22	312.36	311.58	315.85	310.36	310.77	314.09	317.35	312.72	309.38	311.28	315.04	317.37	313.82	312.51	317.27	314.1	307.59	309.94	313.48	314.27	310.89	313.31	317.37	310.69	312.72	312.86	314.42	314.98	312.63	314.85	318.42	311	314.58	308.02
311.63	315.79	311.45	310.37	311.05	313.8	315.68	316.2	309.87	307.06	316.08	309.66	311.21	310.22	313.86	313.01	309.55	310.89	313.96	311.33	313.27	313.44	311.14	313.34	310.22	311.62	313.04	308.54	314.49	305.98	312.02	309.75	314.49	310.71	312.4	319.05	317.95	314.58	313.38	313.45	315.45	311.55	312.37	315.21	310.46	312.26	316.37	312.14	314.29	316.55
316.71	314.24	315.99	310.13	315.02	311.67	312.48	314.42	314.22	310.84	311.59	312.83	311.42	320.07	311.58	313.62	311.13	313.82	310.62	316.53	309.64	314.62	315.07	304.72	321.45	312.8	312.22	315.06	315.95	311.29	314.01	317.27	316.15	314.92	311.3	312.21	309.42	314.11	312.47	313.98	306.95	311.73	316.85	317.09	312.66	312.32	311.14	310.26	314.58	314.1
313.63	314.05	312.25	312.04	311.47	313.85	311.24	315.19	317.93	315.59	308.84	309.88	317.8	315.51	313.88	315.23	314.34	316.34	312.28	314.03	316.09	309.65	312.5	314.67	315.08	311.1	318.24	313.97	319.32	315.8	316.41	313.21	315.16	317.65	316.54	313.15	314.18	313.2	314.07	313.89	311.06	314.11	317.86	312.91	309.91	313.24	312.73	315.96	314.8	316.07
303.69	303.19	306.72	301.87	305.54	304.14	305.59	302.99	304.6	299.76	302.59	303.51	302.46	302.69	302.89	300.97	310.32	309.16	304.6	307.41	306.83	305.67	300.7	305.29	306.95	300.75	304.94	304.4	302.95	302.72	297.29	300.75	303.37	303.28	302.13	307.41	300.1	299.6	307.11	298.68	297.82	303.59	303.85	303.03	305.72	303.07	306.01	302.89	299.81	304.16
301.29	305.86	301.48	306.67	306.46	303.06	305.03	303.25	307.22	302.27	310.8	303.72	303.33	304.41	300.97	307.31	303.36	301.85	302.81	307.37	304.74	301.43	299.2	306.86	305.34	308.7	306.74	308.79	301.49	301.85	300.81	308.48	301.98	304.99	303.5	310.02	303.29	305.41	305.54	303.96	301.92	306.93	305.03	300.95	311.14	302.29	302.62	299.56	300.89	308.43
304.46	311.33	314.39	305.1	307.79	313.58	309.02	316.19	302.35	304.74	309.97	312.02	306.64	310.2	305.5	309.02	307.89	310.09	315.18	315.03	311.09	312.16	308.77	314.1	309.3	308.69	310.38	314.05	310.93	314.88	313.67	315.16	317.38	308.79	312.21	314.25	307.36	312.22	311.19	313.98	309.96	306.28	315.82	309.96	308.73	308.42	311.14	311.77	306.15	310.04
314.48	312.65	309.39	310.86	315.21	313.45	319.71	315.75	314.12	315.79	313.53	314.55	313.15	313.18	312.09	310.35	310.6	314.16	311.35	313.75	315.09	315.88	308.66	313.58	313.32	313.05	310.19	315.58	314.52	308.3	311.74	314.68	310.06	313.48	310.55	315.65	311.68	318.81	311.86	312.63	313.83	312.06	313.79	314.21	316.13	315.41	313.79	310.98	314.88	315.95
327.44	327.97	329.88	324.82	326.78	326.22	327.51	325.69	325.38	328.58	326.95	331.5	330.27	328.88	329.23	327.49	329.1	325.32	325.32	333.58	330.14	325.66	327.39	323.48	323.55	328.71	327.13	327.77	326.02	327.1	324.84	328	329.36	327.19	327.66	327.73	323.34	323.32	330.58	328.76	327.23	329.07	328.47	323.45	331.28	329.29	330.79	327.62	332.3	326.1
306.95	301.46	305.75	305.35	303	305.78	302.67	300.24	307.21	303.88	305.26	298.76	303.29	298.82	302.58	299.61	301.55	300.67	302.31	306.6	303.56	303.72	300.54	304.64	302.67	309.21	297.55	303.27	309.98	306.85	303.67	303.79	302.3	302.32	304.55	302.17	297.71	303.27	300.28	302.24	306.38	304.12	305.3	303.16	303.93	302.02	303.38	302.93	302.25	302.48
306.66	304.17	305.84	309.2	305.38	301.55	305.11	305.9	302.91	308.46	307.09	308.88	306.22	307.32	305.41	304.53	303.56	302.71	305.58	298.64	307.07	310.09	310.14	305.55	307.12	304.97	304.62	305.2	308.12	305.69	306.36	306.94	306.62	310.31	303.89	304.19	302.52	305.98	305.02	304.77	305.89	306.47	310.4	305.16	301.5	305.44	305.87	306.01	309.36	306.85
325.92	328.46	330.85	324.48	328.58	327.66	328.28	326.43	329.67	332.28	324.75	333.57	329.15	326.63	328.87	326.75	333.31	328.81	329.41	327.87	324.26	329.94	329.75	326.43	333.62	331.1	331.18	326.55	333.16	327.73	334.07	324.93	328.72	330.46	326.2	326.3	327.93	329.06	326.1	329.46	331.09	328.87	328.68	328.77	328.91	327.92	330.29	331.08	329.31	327.82
295	290.67	293.11	287.71	290.86	294.01	292.46	289.9	294.14	298.14	294.2	293.45	293.16	295.55	293.64	293.4	297.43	295.88	292.93	295.13	298.64	287.97	296.93	294.37	294.8	288.63	298.56	301.48	296.67	296.73	293.88	296.7	299.18	296.59	294.97	293.43	294.64	294.52	294	297.88	296.83	297.3	292.04	294.9	294.77	294	293.79	290.9	294.66	295.31
296.27	301.52	296.71	298.92	293.8	293.9	296.71	296.65	295.92	296.94	298.3	298.09	298.49	298.8	295.08	299.42	296.68	297.44	289.99	298.07	299.45	296.05	300.82	296.91	299.21	296.62	297.35	296.53	298.95	294.39	296.51	303.74	299.5	296.71	290.73	296.07	298.71	295.78	295.43	303.38	298.13	298.81	298.3	296.37	289.33	299.42	295.76	296.42	295.58	294.94
315.56	317.28	319.39	315.81	316.55	314.9	316.8	318.79	310.09	316.64	316.24	318.24	317.17	312.8	322.55	317.46	318.88	318.19	316.21	316.2	316.62	317.66	315.93	318.83	317.02	314.83	318.46	316.99	315.52	322.75	317.02	319.53	316.98	314.56	316.29	317.28	320.19	316.12	319.16	321.53	317.97	317.85	313.06	315.89	320.45	317.49	316.61	313.05	311.52	312.76
296.96	301.16	296.53	297.71	295.94	294.77	294.96	292.84	297.65	302.27	294.08	300.78	297.96	295.32	294.92	299.33	294.15	299.39	298.12	298.02	295.56	302.66	299.95	300.51	297.08	294.65	299.57	293.14	298	296.04	294.39	296.17	292.04	298.92	299.69	298.89	294.46	299.59	298.86	302.89	298.57	292.17	295.46	296.4	295.97	299.18	299.56	296.34	293.32	298.29
303.62	304.66	304.6	304.55	306.16	300.06	300.71	306.23	300.61	303.27	302.04	303.08	297.47	305.58	301.61	299.61	300.15	304.03	303.29	300.06	306.43	303.81	308.84	300.84	301.47	306.21	300.92	303.08	302.46	303.03	301.75	303.75	307.42	304.82	305.04	301.22	306.76	306.51	307.82	300.23	304.95	299.3	302.82	303.93	304.39	301.1	307.13	302.65	296.99	309.64
311.87	316.8	313.95	312.57	317.13	314.23	312.4	312.67	314.36	316.04	310.12	313.9	311.97	313.72	312.7	315.75	315.64	311.91	314.98	312.82	312.46	314.95	308.07	313.65	318.71	314.6	310.2	314.6	311.14	312.29	313.75	315.38	318.81	311.16	318.53	310.4	311.47	316.03	312.55	315.01	313.91	313.25	308.14	315.42	309.85	315.57	313.66	311.75	314.91	311.56
305.68	302.5	303.15	304.26	306.53	303.1	300.46	304.36	304.61	307.42	302.07	306.85	303.78	305.25	300.95	302.33	297.57	304.63	301.73	300.37	305.6	299.09	298.58	301.49	298.65	305.26	305.19	306.75	303.32	305.43	300.86	304.17	303.27	303.26	303.7	297.08	299.94	305.12	304.12	302.23	301.79	302.66	303.95	305.69	306.91	299.28	304.72	299.88	297.52	304.43
305.04	299.5	302.07	299.39	301.98	301.81	301.68	301.47	302.68	299.7	305.83	300.64	302.87	299.43	301.51	304.65	302.91	299.48	302.68	294.77	300.35	304.39	297.28	300.24	300.09	293.13	305.24	296.31	301.42	299.27	297.43	301.3	299.66	302.95	299.98	303.05	300.94	300.04	299	304.46	302.67	297.97	299.53	299.88	300.72	300.35	302.14	300.37	301.2	300.32
311.21	317.62	312.93	312.06	310.58	312.29	311.36	315.64	314.41	322.53	319.39	310.51	312.96	312.58	314.31	313.77	319.61	313.31	313.6	312.87	310.49	314.88	315.74	315.01	313.82	315.49	310	314.09	316.85	316.88	314.69	311.83	313.79	317.69	313.54	312.39	314.7	316.04	314.36	310.71	314.09	315.2	315.87	311.37	312.6	316.99	315.17	310.01	316.14	315.68
310.55	301.79	310.38	306.35	302.91	302.12	307.98	311.44	307.78	307.85	302.91	304.11	305.36	305.99	307.93	299.65	302.78	306.12	304.64	310.11	306.82	304.41	309.72	305.33	304.9	302.99	306.82	302.05	305.74	300.02	302.61	302.98	311.67	305.87	303.5	309.24	308.47	304.55	303.27	308.13	309.83	302.73	304.21	306.33	306.52	303.49	304.92	307.49	304.25	305.99
299.72	303.5	301.69	300.7	302.12	296.37	301.95	303.31	306.53	306.2	301.45	301.58	299.37	301.61	302.15	300.01	297.19	303.29	299.43	300.09	298.4	299.66	299.37	295	302.26	301.24	297.4	300.94	300.94	301.46	301.93	300.78	301.07	302.07	300.14	302.74	301.16	299.95	300	302.23	301.26	303.81	302.74	299.98	296.24	301.25	298.89	297.48	297.35	299.47
289.92	292.63	297.32	297.26	296.58	296.4	297.1	300.25	299.4	296.47	301.36	295.94	298.52	295.32	298.08	299.03	297.8	295.18	291.66	298.87	300.01	288.8	299.02	299.57	295.8	296.57	296.01	296.09	295.36	299.24	299.91	300.08	301.55	292.47	301.78	290.1	298	298.24	293.47	293.2	293.19	293.84	301.19	293.55	295.23	296.2	293.09	296.6	291.1	295.18
318.31	314.38	316.78	316.91	314.61	313.6	313.48	312.59	312.53	320.45	317.5	315.63	320.72	313.03	312.6	318.31	314.55	310.74	320.18	316.01	319.42	311.94	320.19	318.93	324.73	315.15	320.35	317.13	318.83	319.02	317.66	318.56	314.7	313.19	319.94	319.89	314.18	319.72	320.46	315.34	313.59	318.04	316.59	321.98	321.15	312.66	316.97	312.76	321.36	319.72
305.29	301.24	307.93	301.02	304.67	302.95	305.61	302.47	305.11	301.28	301.02	303.63	309.04	304.16	298.79	304.91	301.19	307.42	303.2	300.7	298.99	301.47	303.38	308.69	301.94	301.53	301.08	305.87	302.41	299.15	303.03	302.52	298.62	300.8	304.64	304.94	302.98	303.55	304.81	305.55	303.32	305.18	304.62	304.95	303.96	302.83	298.74	305.81	300.44	299.32
298.79	298.35	298.5	290.39	294.53	293.71	296.17	301.04	293.97	295.48	294.96	299.74	297.17	293.25	289.51	293.02	296.71	298.11	294.83	302.21	298.86	299.98	299.83	294.18	293.37	297.46	298.13	295.58	295.62	291.22	300.12	303.83	299.32	294.62	299.84	298.6	296.22	296.27	296.23	297.12	298.87	304.87	297.95	292.72	294.87	295.1	297.97	296.67	296.66	291.65
303.64	310.78	306.85	303.61	306.51	307.91	307.18	310.76	306.73	303.49	305.3	306.41	303.1	311.44	308.09	303.78	306.77	305.68	306.9	306.38	306.41	300.6	306.57	310.13	307.78	307.78	308.36	310.61	303.09	305.19	306.31	306.46	306.94	309.78	306.66	305.43	308.99	302.82	302.85	302.1	302.72	308	306.84	307.04	304.94	304.16	307.77	307.8	303.87	303.51
310.5	311.08	312.07	314.09	314.14	314.49	315.45	316	312.77	309.52	317.91	314	311.28	317.57	311.99	310.19	316.98	312.65	314.08	311.7	309.62	310.78	312.35	311.72	314	312.27	316.31	310.79	314.98	313.6	310.25	316.63	316.53	317.05	310.62	313.91	317.39	308.62	306.85	314.3	316.03	320.11	311.98	313.18	310.45	312.72	317.33	316.8	311.07	312.18
304.52	311.75	308.31	304.63	307.5	313.67	311.34	307.35	311.02	307.47	308	303.99	309.59	312.39	314.84	311.71	308.16	308.73	307.41	310.69	309.08	314.73	309.87	311.26	309.23	306.86	311.86	308.85	305.59	307.6	306.59	307.69	305.72	303.46	301.51	308.03	308.31	311.42	311.32	310.22	308.74	306.24	307.09	304.41	312.55	314.68	309.76	309.05	304.53	310.67
317.63	318.44	315.15	314.11	319.15	315.02	314.24	309.81	320.61	317.52	315.99	315.7	319.22	313.12	312.12	319.04	322.05	315.84	317.14	315.1	315.45	316.95	312.86	314.15	314.8	318.38	313.76	316.1	318.61	314.03	315.35	313.58	313.12	314.4	318.94	314.87	316.51	316.89	323.84	314.92	317.75	319.14	315.24	316.65	317.46	312.91	314.54	316.6	316.74	313.74
302.26	301.99	299.93	302.59	300.06	306.12	305.22	299.44	308.56	302.34	302.14	300.3	302.27	305.47	303.09	306.32	303.66	299.99	303.66	300.7	302.38	301.3	300.66	300.04	300.87	302.96	302.33	303.11	300.47	301.79	301.3	302.04	305.05	303.25	298.12	301.98	305.59	304.12	303.17	300	303.2	304.76	303.95	301.78	301.84	302.05	300.62	305.63	302.45	304.53
311.39	317.02	310.68	311.52	306.14	308.88	313.3	314.45	310.39	311.87	304.78	313.03	308.16	315.47	306.46	316.05	316.22	313.53	317.72	317.44	310.68	317.9	313.22	312.26	309.64	316.04	311.74	309.87	311.58	313.66	314.24	311.55	311.28	317.81	308.26	323.2	312.61	315.04	310.98	315.01	311.43	316.79	314.86	312.75	310.93	311.56	307.1	311.99	310.06	312.04
319.9	320.84	323.35	319.84	314.38	313.92	318.77	317.95	319.47	315.21	320.04	315.6	316.76	318.12	318.92	316.64	315.03	322.25	315.07	321.07	320.27	322.58	318.6	315.78	318.65	315.71	316.62	317.02	316.56	317.43	322.82	312.54	322.25	313.78	321.05	318.57	319.19	313.14	321.22	315.4	316.75	319.2	319.22	320.77	317.07	315.87	315.32	318.23	317.31	321.5
323.87	323.37	324.35	327	324.64	320.23	328.26	323.63	324.89	326.72	331	326.7	326.23	320.91	330.86	326.19	326.94	321.74	325.11	327.63	326.44	325.87	328.08	324.31	325.01	322.21	325	323.37	328.39	326.72	326.2	321.79	323.88	328.42	325.17	325.82	325.61	324.15	327.47	321.9	323.98	325.53	325.3	324.45	321.63	328.22	327.33	326.15	323.21	321.23
323.28	324.83	325.03	321.24	324.79	324.43	322.12	325.66	323.56	323.33	330.55	327.24	319.55	326.45	331.96	320.9	328.64	323.97	324.14	323.33	326.25	326.17	324.9	325.15	327.78	325.35	324.46	323.21	326.98	327.04	323.68	323.82	321.71	327.57	321.77	327.36	323.52	322.8	322.82	321.97	323.25	326.16	323.35	320.98	322.99	318.69	324.66	322.33	321.23	325.17
301.37	299.6	303.62	299.42	298.06	299.06	301.92	298.92	296.43	295.54	298.77	300.83	299.37	298.9	301.5	299.76	301.06	302.87	305.82	301.86	298.62	301.11	301.74	300.21	302.6	301.35	299.33	305.95	298.78	302.04	301.11	297.64	301.88	302.19	297.83	295.87	299.17	298.68	299.33	298.68	295.11	298.88	298.85	300.01	297.33	301.36	296.38	302.91	297.22	299.96
296.3	294.28	294.64	295.92	299.8	293.64	294.74	292.77	289.26	295.17	297.25	296.3	294.88	291	296.78	297.84	290.1	291.92	289.43	299.13	292.63	296	294.58	290.78	297.86	291.86	288.46	291.33	290.51	291.05	294.5	293.31	294.1	291.66	290.52	292.01	290.42	294.3	293.88	299	301.04	297.66	291.45	294.81	301.77	289.4	292.39	300.47	296.81	298.21
314.13	318.07	307.73	308.57	315.17	313.85	313.26	312.98	312.24	308.48	313.34	314.44	310.08	309.76	309.11	315.69	312.28	315.53	307.65	307.91	311.94	314.9	309.82	316.45	313.8	309.24	317.06	315.06	311.94	313.63	310.82	305.18	313.26	315.68	310.55	309.21	313.12	309.97	310.35	311.06	314.42	314	314.84	312.19	306.8	315.27	312.8	312.2	309.98	311.72
299.33	299.77	294.81	297.6	296.56	293.8	288.85	298.2	299.09	299.67	296.23	296.38	296.5	297.68	298.82	296.63	303.6	300.91	297.73	296.61	297.39	298.37	296.91	293.18	295.36	299.02	302.69	291.79	291.79	294.39	300.21	295.12	294.53	292.33	296.55	296	299.49	297.91	295.35	296.21	297.73	302.23	294.8	299.32	300.09	293.39	297.82	298.47	294.29	294.21
320.11	320.92	314.86	317.61	319.6	312.99	320.49	316.34	314.68	316.78	322.29	318.69	318.12	322.65	321.32	319.23	319.49	316.67	316.79	319.26	315.19	321.8	321.3	321.27	320.07	314.81	316.6	311.83	317.79	321.24	317.84	317.6	318.04	316.7	317.79	314.46	317.46	319.37	319.08	316.39	312.89	314.8	320.02	322.35	317.02	316.74	320.64	314.71	317.08	320.38
291.73	289.95	292.6	293.97	297.61	302.37	292.67	295.32	292.58	292.01	293.14	297.95	297.28	298.64	295.66	292.95	293.4	298.63	297.8	293.39	297.75	297.1	294.58	296.92	294.73	297.67	294.67	293.42	294.16	293.1	298.05	293.32	293.12	295.92	293.06	291.17	297	296.12	296.95	290.4	296.33	291.19	297.88	300.78	297.22	299.18	293.95	295.72	297.1	293.76
303.99	306.92	307.59	303.63	311.21	309.02	304.99	302.08	305.83	312.63	308.58	307.59	305.16	308.79	309.8	304.1	306.16	300.9	308.22	304.11	309.34	308.52	309.18	302.55	305.26	302.65	308.82	306.81	308.64	308.35	305.93	307.23	306.92	307.09	307.81	307.83	304.62	304.9	306.18	309.37	310.1	306.38	304.12	300.29	306.4	308.36	304.96	303.76	306.81	303.3
322.02	318	316.89	318.82	312.44	318.59	316.38	314.77	316.47	318.46	321.77	314.49	315.02	317.76	317.89	317.26	315.73	322.67	319.96	316.67	318.17	315.52	321.22	310.07	323.33	318.16	320.71	319.38	315.76	323.23	323.57	319.2	318.85	314.09	318.22	316.83	321.36	317.2	320.45	314.82	322.29	317.84	323.45	315.78	320.19	323.66	317.27	320.27	320.85	317.88
313.85	308.3	313.28	317.55	313.71	315.78	309.1	311.78	318.03	312.54	310.56	312.37	315.1	310.81	314.01	316.99	316.2	312.34	314.19	315.62	311.73	315.97	313.83	313.17	310.48	310.11	312.69	308.03	310.61	314.6	315.13	311.35	313.3	312.58	315.03	316.94	314.61	319.24	317.82	317.21	309.37	316.33	313.64	312.52	314.03	312.47	310.73	313.5	310.55	310.59
304.04	306.68	302.09	304.93	303.61	302.3	308.89	306.25	299.13	301.51	311.21	305.03	308.68	301.36	305.58	310.98	310.83	307.56	309.16	304	306.01	306.26	304.93	306.42	302.14	306.78	306.99	302.06	308.01	307.52	308.38	309.56	305.71	303.23	301.16	307.55	302.48	299.37	306.17	300.58	304.69	301.21	306.66	308.15	307.14	304.93	304	306.33	304.1	305.67
296.97	292.95	300.71	297.73	290.77	295.41	292.42	298.32	299.08	297.7	293.79	296.75	295.14	295.67	300.81	296.74	291.68	290.29	295.77	295.61	293.08	294.82	297.55	294.85	295.26	298.58	299.61	297.04	298.18	292.46	293.84	296.55	296.14	295.53	298	292.97	293.74	296.8	296.07	296.58	293.03	291.64	292.6	299.24	292.51	297.72	301.49	293.25	297.13	294.34
312.27	311.35	309.39	307.99	306.99	308.89	309.35	311.59	308.62	309.17	306.47	312.89	307.19	311.31	309.36	306.42	310.55	311.89	310.51	303.72	302.86	308.79	311.7	310.26	309.17	313.63	308.61	307.68	311.12	309.54	310.38	311.46	311.09	312.52	306.41	315	311.63	312.85	305.19	310.85	308.53	314.8	312.76	309.82	309.99	311.79	308.07	310.66	308.3	310.61
308.83	312.43	314.82	308.33	309.87	314.18	312.52	312.9	309.52	311.93	307.39	312.26	311.63	307.45	313.06	313.42	312.02	313.8	309.55	311.42	310.44	307.56	315.14	313.93	311.63	312.02	308.4	311.49	313.67	310.74	310.03	312.39	312.59	311.15	317.4	310.2	312.06	311.22	309.77	315.7	312.21	310.02	312.05	308.96	305.97	309.68	311.13	308.58	311.92	308.67
318.63	315.11	314.25	321	314.36	317.06	314.6	317.23	314.05	316.88	318.7	321.5	323.29	314.92	317.56	318.42	316.06	318.81	314.87	317.08	318.83	317.2	318.1	320.8	313.6	315.73	314.76	317.3	322.16	316.87	317.27	322.19	320.41	321.97	317.57	322.97	320.7	312.61	321.39	318.93	317.72	318.76	317.73	317.54	315.4	318.01	320.13	313.06	318.22	323.19
303.29	303.96	307.38	303.86	307.71	305.9	305.36	300.69	309.18	303.33	305.56	298.91	305.1	303.61	300.58	303.36	304.19	306.87	300.79	307.44	306.73	310.35	307.84	302.26	305.18	304.42	305	302.09	303.47	305.36	299.56	307.68	303.74	308.4	300.97	301.07	305.34	302.06	305.9	303.01	300.82	307.86	307.45	305.18	302.13	306.63	302.68	300.91	305.87	305.03
324.57	317.66	321.79	319.03	323.24	326.94	314.33	322.44	325.58	322.24	319.59	315.78	321.19	320.24	322.62	318.91	319.41	316.89	321.79	317.42	324.23	319.49	319.73	319.38	322.41	316.83	319.14	316.8	317.62	321.6	319.32	319.8	322.15	317.62	317.78	319.47	324.37	319.26	319.14	320.9	316.61	320.01	317.02	319.82	321.85	316.27	318.16	322	316.87	320.52
306.68	305.99	302.85	308.68	302.83	302.2	307.32	306.03	302.4	301.03	301.89	304.28	306.03	303.05	303.03	300.3	304.95	300.23	311.74	300.45	302.44	304.75	299.01	306.02	306.82	300.49	307.93	299.53	299.71	306.89	297.84	305.08	304.77	303.35	297.96	305.87	305.16	305.4	303.12	300.44	302.18	303.51	304.09	306.27	298.44	306.37	301.46	298.99	308.99	303.3
312.47	316.47	321.65	317.96	322.61	320.08	317.87	317.36	317.13	316.58	319.37	318.56	319.3	318.68	310.14	321.21	319.11	317.37	320.05	316.09	321.01	320.26	316.73	316.46	321.02	318.46	319.3	318.06	318.71	315.82	319.32	317.8	319.12	320.53	323.53	322.75	322.83	317.32	320.06	319.96	314.66	316.79	318.9	322.21	320.01	316.73	314.84	317.61	317.18	316.26
314.33	318.83	315.29	318.24	319.84	327.58	321.63	319.18	321.82	316.21	321.65	317.64	319.6	322.15	321.33	317.83	319.08	317.88	317.96	319.83	321.65	322.48	319.93	318.31	319.41	314.95	315.14	327.28	318.05	313.52	318.14	314.82	319.03	318.93	316.82	321.04	319.72	314.68	324.69	318.49	319.43	322.89	322.16	315.63	318.14	320.61	320.99	317.07	316.56	315.26
299.64	301.36	306.68	301.32	300.98	307.49	305.32	301.9	308.65	306.61	306.63	304.05	305.38	300.45	304.03	302.8	304.68	305.98	299.53	307.12	304.63	299.1	306.04	307.39	303.43	304.41	298.88	306.85	303.76	305.67	300.91	300	301.93	302.42	300.89	304.3	304.29	303.47	305	302.34	301.96	306.62	303.48	302.07	305.17	304.91	302.53	301.47	303.13	305.82
300.28	295.49	300.66	300.76	301.37	298.24	298.34	294.02	302.28	299.37	298.75	302.57	294.49	298.8	295.29	295.47	302.01	297.18	298.91	297.49	301.57	296.3	300.29	299.69	299.32	302	301.07	299.86	299.38	298.27	298.32	303.64	297.6	299.39	295.35	300.53	296.68	308.96	295.89	296.88	305.28	298.78	303.99	295.94	298.07	304.49	294.48	299.82	297.21	298.71
304.38	307.75	305.15	308.59	308	302.73	310.45	304.73	309.29	309.28	305.71	307.21	304.36	309.2	315.8	304.41	306.17	303.93	305.21	310.7	310.38	303.83	305.42	307.1	308.42	308.16	310.37	307.16	307.12	305.76	306.59	310.24	304.39	304.45	307.98	309.01	308	308.43	304.25	308.86	305.69	306.73	305.81	306.58	308.62	308.64	306.61	310.73	307.45	308.53
294.91	301.08	292.68	290.59	296.54	289.09	299.26	297.76	295.56	298.97	298.92	299.81	294.92	296.55	301.51	299.66	299.73	295.58	297.59	297.19	296.93	298.91	294.6	296.04	296.08	298.93	294.4	299.61	299.16	296.23	293.58	288.07	295.46	296.04	299.97	293.7	304.28	298.55	296.49	296.32	299.08	297.38	295.76	296.56	296.7	297.85	297.1	296.73	301.17	297.24
317.59	321.39	318.03	312.33	318.92	315.97	316.38	320.07	320.44	318.58	315.2	314.76	318.8	320.25	316.42	323.03	321.9	319.51	321.48	314.15	315	315.55	311.43	322.16	316.08	320.7	318.15	318.21	312.72	314.28	315.8	313.97	322.04	319.17	318.02	315.43	313.21	321.34	315.88	320.23	319	317.41	317.03	318.76	316.41	322.43	320.18	316.91	321.64	320.29
295.35	298.1	295.37	297.45	299.87	292.91	295.08	297.55	296.54	293.63	296.51	293.65	297.15	295.61	303.11	296.72	298.23	300.39	297.2	294.9	297.51	301.7	299.98	297.82	296.17	292.5	294.92	293.45	292.72	296.26	292.9	296.1	298.38	293.31	296.79	300.79	297.3	293.68	297.64	298.03	297.37	298.36	296.88	299.08	300.58	296.99	298.94	296.9	296.74	297.96
315.05	310.62	314.81	319.16	315.64	315.36	317.3	318.75	318.6	315.7	316.08	313.62	313.94	313.36	317.06	314.92	313.86	315	314.79	313.26	312.66	315.39	310.78	315.61	310.8	315.11	316.79	315.77	311.94	313.02	317.42	313.58	312.69	311.58	316.94	314.37	311.31	316.46	311.02	312.8	316.71	315.79	316.06	318.05	314.95	314.07	316.06	314.68	314.01	314
309.37	314.45	310.83	316.95	308.65	311.5	308.28	308.7	311.37	311.62	310.54	313.11	310.63	306.52	315.36	308.52	308.18	306.23	313.85	313.14	308.75	315.71	307.19	309.8	306.67	311.87	303.64	306.81	310.16	307.98	315.95	310.62	311.36	308.16	309.84	313.47	309.41	307.68	315.79	316.77	309.17	310.74	313.32	307.4	304.43	315.45	309.04	311.24	314.14	310.05
320.31	315.38	316.24	315.78	318.77	319.41	316.78	319	315.72	308.42	318.17	315.99	317.58	320.38	315.78	317.81	317.87	317.52	314.52	317.26	315.22	317.95	315.67	318.71	321.6	322.79	323.55	315.32	315.52	318.47	314.15	314.85	319.39	319.33	317.76	320.57	319.36	313.67	319.88	321.15	319.31	316.55	318.62	318.27	316.57	317.62	318.34	317.01	318.65	317.28
296.83	295.86	295.74	295.25	292.88	297.94	298.77	299.15	293.63	293.88	300.66	297.42	291.15	296.18	295.81	291.31	295.98	300.13	294.28	293.57	289.4	294.81	291.94	294.11	294.47	293.21	296.84	299.48	297.37	297.68	293.08	294.92	302.32	295.88	295.83	298.22	293.92	297.38	288.25	295.74	293.39	300.28	291.37	290.89	290.21	296.16	295.26	300.03	298.03	294.49
301.66	304.69	302.06	306.08	303.94	306.42	303.18	309.17	303.41	302.36	300.04	306.17	304.79	306.39	298.38	300.35	309.52	304.77	302.32	303.91	301.53	303.88	302.69	302.39	302.2	303.6	305.3	303.9	300.29	302.17	308.13	309.42	305.5	305.69	301.46	303.73	305.48	303.73	298.58	305.24	307.13	306.8	302.67	306.17	304.3	302.95	302.8	311.7	302.77	303.71
295.52	296.66	293.83	300.53	297.65	289.2	293.79	298.58	294.22	295.8	293.31	290.79	294.77	293.97	290.35	293.17	295.96	298.5	292.04	292.95	293.21	297.07	294.34	288.81	293	300.37	292.97	294.93	293.17	296.73	301.71	290.55	293.91	293.72	295.95	294.07	297.6	297.22	293.96	292.46	290.74	293.57	295.79	289.5	295.27	295.97	296.46	296.06	293.6	291.64
309.38	302.58	305.16	315.34	310.91	307.28	310.33	309.92	305.31	305.06	305.9	305.21	304.58	305.38	303.74	304.01	311.19	301.76	305.63	304.23	306.13	307.33	307.37	308.55	302.99	304.46	307.82	308.6	305.97	308.76	310.02	306.9	305.29	309.03	306.2	308.14	307.75	309.07	305.26	300.72	303.67	306.95	309.85	304.8	307.58	308.49	306.81	306.27	302.92	303.82
330.52	325.58	328.59	325.76	327.06	323.8	324.51	328.51	330.49	325.51	325.04	324.77	325.49	324.99	322.15	333.74	329.6	329.51	329.22	327.62	327.4	321.95	332.06	328.97	331.48	325.91	328.12	323.56	325.39	329.53	328.9	329.99	328.28	325.71	329.74	331.87	328.13	324.96	327.76	327.33	324.32	325.12	324.36	327.56	333.77	330.74	326.43	324.98	327.35	325.59
310.24	310.66	315.04	309.75	315.42	313.08	305.04	310.51	313.8	315.69	313.1	319.26	312.57	311.26	311.45	309.04	315.6	311.96	309.86	314.61	313.73	312.64	314.3	314.44	318.1	311.28	314.02	317.95	316.64	309	314.76	315.38	310.29	312.01	320.04	316.24	311.67	311.15	310.44	311.85	313.85	313.23	311.56	312.53	313.5	312.12	315.27	312.09	312.87	312.04
306.86	307.59	305.18	307.02	309.94	308.75	308.72	303.6	313.49	310.82	307.27	308.4	314.87	310.43	310.12	310.54	311.02	309.36	311.2	306.27	308.55	307.3	310.43	312.21	311.42	310.63	310.92	307.53	309.98	309.76	311.92	311.32	315.16	301.99	308	310.97	308.09	311.29	308.02	308.2	308.8	303.08	310.03	313.71	305.94	313.52	308.06	310.32	311.4	309.58
306.49	300.16	306.76	304.24	303.87	302.09	295.79	302.14	305.68	303.45	301.97	302.68	304.95	302.62	305.56	305.4	304.69	303.1	305.25	295.5	303.37	300.14	305.04	302.05	300.82	303.81	302.65	301.23	299.88	306.17	307.04	299.96	302.24	306.39	301.74	300.81	304.45	299.84	306.98	303.6	301.91	299.8	303.81	305.78	302.35	299.39	301.12	303.74	302.09	308.51
302.87	305.86	308.36	306.46	305.81	305.89	308.08	305.46	306.7	305.83	305.61	305.94	303.73	310.43	304.84	301.25	308.99	304.89	305.79	308.32	309.79	300.63	305.39	305	305.33	304.24	307.57	306.61	307.44	303.66	307.15	307.43	307.71	307.38	311.56	310.56	305.55	301.36	305.46	303.05	308.23	303.21	311.21	304.06	302.35	299.95	301.52	311.19	304.98	299.91
302.98	309.8	312.79	311.61	308.87	311.91	309.23	311.03	313.21	306.04	309.89	312.13	310.68	310.27	310.81	313.64	313.98	317.82	309.18	311.61	314.44	307.67	310.89	311.51	308.29	307.96	311.63	317.2	313.36	316.79	310.54	310.26	309.25	309.34	312.52	310.1	308.86	307.39	308.5	311.57	315.03	310.42	310.41	307.37	308.4	311.47	308.61	308.42	313.15	309.36
310.59	310.71	312.33	310.78	307.86	308.04	310.96	314.52	308.2	306.82	309.63	306.39	310.93	309.91	312.46	305.33	308.44	310.57	311.2	311.89	312.36	307.27	308.29	307.66	311.09	318.89	311.32	307.71	303.3	309.97	310.46	313.11	310.59	313.66	309.95	313.3	303.97	309.16	314.62	310.14	309.27	307.28	313.46	308.82	311.47	316.04	311.8	307.63	309.97	309.39
314.54	314.96	316.87	324.02	316.9	321.28	310.71	319.94	317.7	316.77	314.45	321.98	311.18	314.69	317.73	316.34	318.22	317.81	310.48	315.45	314.74	314.56	318.22	311.76	310.2	315.12	313.83	318.85	316.74	316.77	314.26	313.33	314.65	315.82	316.61	320.56	312.69	316.49	314.23	313.96	315.42	317.61	317.45	314.16	317.15	320.85	316.8	315.94	318.21	317.25
304.12	303.81	303.24	306.38	306.99	304.29	309.34	300.94	301.66	306.21	303.83	305.64	304.89	305.35	302.86	302.22	306.32	307.92	300.71	302.13	304.84	305.77	301.7	297.43	298.82	306.59	306.56	302.33	307.02	300.92	302.98	304.85	304.93	301.82	303.37	300	306.39	301.61	307.02	303.91	305.35	303.77	298.75	302.71	298.5	301.19	302.89	299.94	303.11	302.84
311.51	314.9	310.44	309.42	310.37	315.93	311.9	308.69	313.55	310.22	312.02	314.24	306.35	309.64	309.72	313.85	313.87	317.23	310.4	310.59	306.45	313.61	312.49	315.58	308.86	315.11	311.24	312.38	313.85	309.63	309.79	311.58	308.26	310.02	313.14	313.33	314.97	313.72	312.38	307.36	314.85	310.32	316.95	311.74	312.4	310.37	313.66	310.3	312.57	308.33
317.56	315.74	316.24	319.08	317.32	325.25	314.9	320.08	317.13	315.84	314.26	319.98	315.94	317.92	318.72	320.08	314.03	315.18	320.09	317.76	319.54	318.01	318.11	321.84	316.26	320.11	314.89	315.94	321.57	313.69	316.35	315.39	315.47	316.13	316.87	319.39	318.16	316.5	320.25	318.46	317.43	319.3	316.11	320.06	317.92	318.96	319.3	309.3	314.94	315.51
296.23	292.97	296.66	295.05	300.24	298.18	295.81	291.77	293.68	296.16	293.86	294.86	291.12	293.93	288.62	295.3	294.03	288.59	290.3	301.23	293.74	294.34	292.73	290.7	294.53	292.44	295.02	299.52	293.39	297.25	299.28	295.17	291.96	296.47	296.76	295.45	295.43	297.7	295.95	292.34	291.2	294.27	294.92	294.12	292.23	294.76	290.29	297.84	289.73	294.99
293.02	300.64	300.21	297.84	299.91	292.2	295.88	298.18	292.06	300.62	296.89	298.89	297.61	291.92	296.06	297.57	299.07	295.05	299.42	298.79	296.19	298.35	290.85	298.17	301.9	296.82	298.63	295.36	297.53	296.08	294.62	293.45	293.18	296.57	296.3	296.42	298.81	298.43	295.65	299.35	295.53	303.69	297.26	295.83	294.47	297.97	295.88	298.01	297.76	299.68
316.53	306.57	315.04	311.01	312.86	310.74	312.77	314.78	316.05	312.65	313.88	308.72	312.37	310.62	309.9	316.51	312.27	312.11	311.4	313.74	313.13	312.71	310.88	305.46	310.99	309.95	307.99	317.09	315.08	316.03	314.75	317.04	308.4	313.09	310.1	308.69	310.38	307.64	315.54	309.39	311.56	315.08	314.28	316	316.84	310.55	315.67	307.98	316.68	309.28
316.55	317.06	319.07	315.22	319.33	316.31	318.57	319.22	314.39	317.98	317.01	318.49	318.28	317.54	319.9	316.69	321.89	314.27	319.5	319.68	322.73	313.96	321.78	314.05	317.1	317.21	316.53	318.8	314.88	318.65	314.54	316.4	317.8	321.84	315.75	316.46	315.78	315.37	316.11	320.47	318.41	317.27	316.48	315.52	313.13	320.87	320.61	316.87	317.41	319.09
312.95	313.16	310.33	316.03	315.32	310.04	312.9	317.06	312.26	310.92	319.14	315.14	314.57	315.16	310.11	310.79	315.07	318.68	310.69	309.24	315.69	313.4	314.23	314.52	308.7	312.92	314.17	307.67	314.78	312.19	316.79	317.53	314.07	314.84	314.67	316.41	316.45	314.78	309.05	320.25	313.28	316.18	317.15	312.56	315.27	311.2	311.79	313.47	310.61	309.76
329.13	321.64	322.48	331.5	325.26	323.68	321.61	328.12	323.27	324.98	324.97	319.19	320.94	324.75	326.91	325.49	324.24	327.45	323.62	323.01	321.59	319.98	323.78	323.54	324.38	320.27	324.3	325.66	326.71	329.3	325.41	327.33	325.67	323.51	325.01	324.6	322.33	324.03	321.93	325.34	327.26	321.4	327.37	325.58	319.43	326.5	327.1	320.94	322.55	325.93
310.27	312.66	311.88	307.03	311.25	308.98	310.05	311.3	309.52	314.47	315.62	309.28	312.79	314.31	310.41	308.43	311.09	314.79	307.64	308.75	312.4	312.27	307.97	309.68	308.39	308.71	307.83	311.76	308.83	305.73	306.69	310.88	309.48	304.44	313.45	310.86	306.58	311.9	315.95	307.79	306.98	315.2	311.8	312.08	308.15	311.6	306.99	309.25	312.13	312.85
315.97	312.41	315.84	314.61	318.22	316.56	313.18	316.59	319.02	316.9	318.54	316.66	314.54	319.44	318.6	316.83	311.38	314.8	315.3	316.59	320.28	316.29	319.86	314.94	320.46	319.15	318.32	314.33	313.86	320.82	316.45	319.64	322.54	319.37	314.36	317.41	316.34	315	316.18	314.06	317.39	319.65	321.36	313.11	316.95	315.6	312.33	319.09	320.03	317.59
297.51	288.73	295.4	298.65	291.66	298.22	295.28	291.98	295.65	294.05	291.64	295.94	295.1	294.26	293.81	293.15	295.07	293.29	292.52	294.38	295.71	296.04	290.73	298	295.83	294.25	294.47	297.03	296.82	290.38	290.95	291.84	293.42	293.74	294.86	295.53	298.51	293.47	295.84	294.06	292.72	296.7	296.68	292.74	290.95	290.11	294.59	291.79	295.27	292.12
324.51	328.18	323.91	329.77	327.82	328.93	329.48	327.55	324.36	323.87	332.96	328.3	324.84	329.12	330.01	330.42	328.32	324.56	331.01	328.72	330.19	331.92	325.45	329.18	324.24	329.06	330.7	329.2	326.55	327.25	326.52	321.39	332.36	325.95	322.15	328.59	324.47	327.38	332.63	328.45	322.2	326.79	326.43	331.33	329.88	331.14	323.17	332.3	322.87	325.33
296.54	297.85	298.75	290.74	299.35	294.88	291.37	296.51	295.84	296.49	296.14	294.44	292.53	295.43	296.8	291.93	296.37	298.81	295.94	295.76	293.54	296.14	292.29	292.09	299.33	296.24	294.49	294.86	294.88	295.29	297.54	295	293.91	296.77	292.1	295.71	291.43	296.12	294.81	290.72	297.02	291.79	295.45	297.95	291.29	298.28	297.56	292.47	299.23	297.11
297.72	303.49	299.81	297.62	301.43	302.33	301.81	302.35	305.47	296.97	299.91	300.85	301.12	300.61	305.05	301.1	303.23	298.47	303.81	300.92	303.09	299.4	301.58	296.79	299.18	300.41	295.73	310.95	300.71	299.25	297.16	302.11	300.82	301.87	303.75	299.43	302.98	303.18	306.3	295.68	300.79	302.21	297.93	302.78	302.14	299.2	301.75	301.22	302.96	299.4
300.96	300.67	302.58	302.13	304.8	308.63	305.37	307.78	311.65	306.05	302.6	304.44	305.72	306.08	303.93	305.34	304.19	303.39	307.78	304.35	308.26	304.81	298.85	307.88	305.24	307.77	305.39	306.87	306.25	305.21	301.66	306.14	305.32	307.3	305.66	304.28	308.26	302.03	304.04	305.21	306.34	309.1	302.03	308.08	311.34	308.01	306.34	307.48	307.01	303.31
290.56	299.71	294.29	295.26	297.17	293.59	295.9	295.29	297.08	297.47	298.57	295.88	300.5	297.9	295.11	297.46	295.42	299.55	294.68	297.49	296.06	296.82	295.33	292.33	297.32	292.78	295.73	299.63	297.24	297.79	293.41	293.55	292.7	292.81	294.15	291.66	287.84	294.89	293.41	293.72	294.62	299.12	296.23	293.43	300.59	299.17	298.47	298.32	295.22	293.63
311.73	314.83	310.77	311.22	316.05	309.1	316.19	317.33	311.29	315.64	317.38	317.75	309.88	312.44	312.87	313.44	314.49	316.15	314.17	314.61	311.29	314.74	314.36	315.14	319.37	314.88	312.68	321.17	312.16	311.68	323.4	318.14	316.88	313.33	313.35	308.06	320.8	315.55	313.75	317.65	313.69	311.94	308.27	309.25	309.82	321.67	315.63	316.16	316.56	314.07
312.71	314.67	316.37	315.53	308.74	314.54	310.22	312.84	313.76	311.39	313.24	307.99	311.75	311.3	313.86	317.72	315.06	317.31	314.48	309.08	318.37	312.5	310.28	314.34	313.97	318.05	312.94	307.53	307.15	315.15	311.03	312.89	313.13	312.03	314.53	319	315.56	312.45	312.86	311.24	315.21	312.36	310.52	311.49	313.83	311.81	316.84	313.34	315.63	311.36
314.5	307.26	315.86	312.15	309.78	313.06	311.85	308.89	311.08	312.68	311.77	318.5	309.89	313.6	312.91	309.9	312.86	308.92	312.36	309.3	308.97	314.6	312.3	314.97	309.71	311.57	307.48	308.81	313.73	307.31	310.22	313.25	313.02	315.48	305.75	313.74	312.66	314.99	313.72	312.12	313.15	310.51	313.42	312.6	309.56	314.08	310.18	315.43	308.81	311.08
299.27	297.38	301.5	300.49	301.64	297.59	304.69	294.68	299.1	306.49	303.46	300.78	293.4	301.77	302.69	301.52	304.36	302	308.49	296.36	302.38	297.18	303.87	295.21	298.93	299.4	303.5	299	308.05	300.75	302.88	305.34	298.99	298.24	302.99	301	301.99	299.48	302.59	301.5	300.4	293.97	301.65	298.42	302.99	302.61	301.63	300.5	297.63	300.09
297.67	294.35	295.95	294.98	301.5	295.31	299.43	293.25	294.62	296.98	301.68	296.19	295.07	296.54	297.34	296.7	298.98	300.45	300.73	297.8	296.08	299.07	298.67	294.97	296.41	294.8	299.45	303.7	292.41	294.4	300.17	297.52	296.73	298.89	296.15	298.47	294.29	296.57	297.27	293.2	300.18	292.09	291.85	295.99	297.62	296.49	297.94	296.97	296.97	298.01
296.47	294.25	290.45	295.63	295.4	289.53	291.37	288.98	292.74	301.02	291.16	289.94	293.57	296.99	294.58	293.22	294.1	295.88	288.87	295.97	294.09	298.27	300.49	294.72	297.15	294.39	295.31	292.39	289.66	291.78	293.87	294.43	290.7	292.94	294.55	298.4	297.3	293.16	288.49	294.11	295.1	291.09	291.09	298.01	295.3	292.02	296.49	293.74	296.58	295.9
308.57	316.3	314.01	316.64	308.98	313.64	313.05	315.89	315.62	309.79	308.71	312.87	313.98	314.03	310.33	311.72	311.25	315.55	316.81	314.08	310.34	316.03	313.87	314.36	306.29	313.46	312.43	315.17	315.14	310.44	315.96	314.48	311.2	318.93	312.3	309.39	310.47	317.2	311.48	308.75	313.47	311.73	310.01	311.51	314.07	312.2	309.46	317.41	313.74	314.57
311.7	311.59	311.9	311.26	308.4	313.8	312.61	308.88	308.9	309	310.85	312.21	312.06	312.43	311.17	308.15	308.52	312.69	314.44	307.53	309.57	312.96	311.96	319.44	311.38	311.77	314.35	309.85	312.79	315.57	312.97	308.26	310.37	309.49	311.28	311.65	311.83	309.24	310.59	309.16	309.31	312.09	311.95	308.42	316.06	307.75	317.03	308.7	312.16	314.97
297.99	303.05	299.57	293.04	304.43	301.28	302.04	300.04	300.85	300.78	301.85	297.23	300.63	298.05	303.48	298.91	291.88	296.74	305.54	297.3	302.7	302.04	298.17	298.21	299.09	301.78	297.61	300.63	298.7	300.73	300.64	301.47	295.79	297.12	300.69	300.87	303.18	303.71	303.11	301.26	300.07	299.89	296.28	301.23	301.1	296.93	300.57	303.07	295.42	302.4
326.92	326.52	324.17	330.9	326.34	323.61	327.38	332.42	325.71	332.1	326.9	326.19	330.52	328.8	323.75	328.09	330.55	326.75	329.31	327.18	326.7	322.71	326.5	325.52	325.8	330.84	329.46	325.88	331.73	325.5	324.48	323.58	327.13	327.05	329.89	329	331	325.31	328.44	329.38	328.17	327.94	323.96	328.55	329.36	327.69	331.67	326.44	328.37	330.22
313.74	318.11	317.95	324.44	316.56	309.01	318.39	319.4	314.63	315.07	318.48	315.99	316.54	319.31	314.65	314.33	310.76	317.59	318	317.85	316.14	318.52	318.21	321.56	316.73	314.73	318.64	314.84	316.07	316.34	320.36	316.3	318.33	318.55	313.31	317.79	312.89	316.49	319.13	314.43	317.08	318.06	319.93	318.33	313.34	317.67	318.58	315.29	312.91	318.97
327.87	326.63	324.3	328.7	327.06	326.97	323.73	327.06	324.03	328.39	326.75	325.55	327.18	328.62	330.67	332.41	324.4	331.27	331.31	326.24	328.75	323.67	330.4	330.91	328.22	328.14	328.58	328.13	329.92	327.31	325.77	329.97	324.59	328.58	324.84	330.87	329.5	326.86	330.12	324.32	324.58	325.7	325.57	326.82	326.44	327.18	331.7	328.29	328.92	323.73
311.81	309.54	310.09	317.56	318.61	313.08	316.21	314.48	309.71	311.03	316.56	313.51	313.82	316.8	307.85	314.73	312.43	314.49	312.39	311.99	313.31	312.42	309.02	312.89	317.01	313.36	315.03	311.68	313.06	316.24	310.23	311.17	312.07	312.69	315.64	322.05	310.13	306.93	311.77	310.66	312.11	319.06	313.62	311.67	309.54	309.83	314.29	316.26	315.62	313.95
305.26	300.87	303.52	305.68	304.28	309.13	303.27	300.6	303.21	306.96	301.96	303.2	304.63	307.52	305.82	302.4	298.18	301.86	304.49	303.36	306.54	302.52	306.44	306.82	306.91	303.31	304.38	306.53	302.43	306.7	306.74	306.22	305.84	304.69	303.64	307.56	301.74	305.22	305.48	307.35	310.42	304.65	306.65	307.26	302.17	310.14	306.87	303.17	306.46	300.24
310.28	314.6	313.43	317.76	318.37	318.49	317.79	320.55	315.41	319.14	316.98	318.51	321.89	314.99	314.5	322.24	315.22	318.43	321.29	311.46	320.36	312.42	311.55	320.58	316.19	316.14	313.08	317.63	320.78	317.58	314.46	315.57	317.08	313.95	314.06	315.13	317.84	317.73	316.46	313.66	315.48	310.89	314.37	319.72	318.48	313.48	316.04	316.44	317.89	315.98
305.79	307.03	306.94	302.2	305.32	313.81	308.52	307.88	310.33	306.75	304.23	304.83	306.33	308.4	307.41	304.78	307.91	301.09	310.09	305.28	309.97	307.91	303.7	305.16	307.05	306.82	305.4	305.14	308.07	306.77	311.47	309.72	305.66	308	310.27	311.92	304.62	304.3	307.56	309.38	308.31	307.72	308.77	310.63	305.96	305.95	302.76	305.47	307.21	303.82
303.03	307.83	302.05	305.29	309.09	305.96	305	306.96	306.85	303.32	304.43	311.24	307.51	305.6	305.88	302.39	309.43	307.55	303.42	305.23	304.52	303.87	305.4	305.16	308.1	298.1	305.54	306.62	301.27	303.07	305.26	302.98	304.37	306.38	306.36	309.63	303.67	302.86	306.23	307.78	308.75	305.43	301.92	309.78	306.89	300.6	309.23	301.46	304.46	308.27
309.45	317.19	315.14	315.39	318.46	314.17	317.58	309.66	314.53	316.43	305.11	312.66	314.07	313.91	316.26	312.91	311.07	313.06	313.33	314.21	313.51	312.4	310.73	313.24	312.08	322.27	315.27	310.03	314.52	312.03	313.57	312.98	313.95	314.38	314.83	315.64	314.83	315.14	316.18	312.09	309.68	310.8	312.01	316.73	313.89	310.28	314.44	307.59	312.48	312.84
303.44	301.99	310.63	303.64	309.52	308.26	299.01	302.64	299.36	303.44	304.99	301.59	304.2	303.64	305.45	303.78	306.78	305.29	304.27	303.36	306.58	302.5	302.63	303.35	303.04	299.71	304.32	304.42	305.95	304.05	306.85	304.32	308.37	303.28	303.06	305.83	300.6	303.24	306.63	305.16	301.39	306.33	308.47	305.92	306.02	309.39	306.58	298.85	305.2	302
318.42	312.04	312.77	313.28	315.04	312.98	311.17	319.13	316.92	315.11	313.34	307.4	311.01	320.92	314.19	308.71	315.52	312.58	315.59	313.74	314.87	312.07	312.4	310.66	312.25	307.6	313.49	312.56	315.35	312.52	308.67	310.77	311.07	304.72	314.67	315.08	318.22	302.06	311.4	311.35	308.74	316.02	316.43	309.25	319.51	317.65	304.95	313.26	318.32	312.9
305.17	312.64	309.08	308.71	310.32	310.95	309.61	314.92	307.18	311.11	311.74	306.18	309.15	310.83	311.1	310.5	312.77	310.39	311.82	312.51	309.25	316.23	313.55	313.8	311.73	312.73	313.92	309.48	311.9	318.43	312.74	312.17	307.9	307.97	318.24	309.78	312.93	313.6	306.59	308.37	312.55	310.77	312.08	303.88	303.45	309.97	308.99	314.29	309.34	313.37
318.79	315.02	321.61	315.3	312.09	313.76	315.01	314.22	311.27	314.28	314.98	312.61	312.81	317.25	311.58	321.03	316.8	316.98	317.51	315.04	314.64	317.03	319.77	313.73	311.25	319.88	310.77	314.61	316.29	312.91	316.09	312.73	316.19	320.23	316.95	314.67	315.69	315.73	312.69	317.56	315.31	317.06	319.33	316.77	312.74	312.97	315.76	315.68	319.41	316.79
303.27	300.45	299.17	301.05	304.76	308.52	299.56	303.8	301.16	302.77	301.89	302.18	308.1	305.44	309.29	306.6	305.96	299.98	307.64	298.59	306.15	303.04	304.23	303.78	299.66	298.88	304.36	304.51	299.84	301.97	302.35	297.22	305.22	300.75	305.36	302.51	305.67	305.49	303.18	295.51	305.53	299.93	304.56	300.37	302.91	308.03	307.38	302.1	307.11	298
309.55	311.4	302.85	307.08	307.77	310.47	309.08	309.29	307.23	307.89	309.38	310.38	304.96	306.26	304.15	306.92	310.43	304.8	312.28	308	306.6	302.46	302.79	310.4	311.7	311.76	306.69	309.55	308.34	309.44	309.69	303.46	304.13	310.38	299.8	310.27	307.39	308.7	307.38	304.23	304.7	302.4	305.35	306.67	307.42	309.31	309.19	308.6	311.99	306.84
324.27	325.82	325.6	328.44	327.27	325.95	330.99	329.25	330.73	323.73	325.24	333.75	328.11	326.9	327.97	332.58	327.5	329.79	326.07	328.55	327.54	329.39	325.08	327.14	324.29	328.94	329.75	330.31	326.02	325.25	327.36	330.25	331.72	328.71	324.58	326.77	327.22	328.56	327.73	324.15	326.68	323.84	327.21	325.63	328.69	328.64	329.47	333.58	330.93	328.51
314.41	310.83	308.11	303.46	308.14	304.74	311.56	304.73	307.89	306.98	305.22	308.18	311.51	307.81	310.19	301.94	309.11	312.66	306.41	309.64	308.7	305.25	306.68	307.94	310.64	306.79	310.15	307.76	304.07	303	309.88	309.03	308.64	303.13	312.52	309.92	307.11	308.43	308.48	307.3	314.14	309.55	308.8	311.72	312.03	305.36	309.24	307.41	310.07	305.79
303.62	304.03	306.7	308.37	307.17	302.76	302.71	305.36	303.78	303.55	304.63	306.55	306.26	304.54	300.23	301.7	305.82	303.84	299.68	306.41	301.76	307.23	304.2	306.61	307.8	301.29	302.77	303.91	304.17	300.94	300.78	305.68	301.9	305.57	306.82	304.74	311.5	304.22	301.74	307.75	307.44	303.82	303.99	304.29	299.23	307.29	303.51	301.99	307.51	306.53
309.91	311.9	319.62	310.71	317.19	317.45	311.32	312.06	318.01	313.1	311.5	310.56	312.91	318.88	314.5	312.39	315.54	319.4	312.62	309.04	314.39	312.28	316.24	312.43	310.97	312.02	316.65	318.66	317.54	317.29	316.72	315.03	313.2	313.46	314.91	314.01	316.38	315.76	313.61	312.46	313.36	310.83	317.8	314.73	309.29	315.36	310.12	311.99	314.13	312.64
305.85	303.5	305.56	304.26	302.76	308.44	304.72	307.89	298.51	307.95	305.75	306.51	306.23	306.94	301.94	306.85	307.52	304.69	299.72	302.38	305.61	301.95	307.46	308.38	304.09	299.5	304.44	301.6	306.71	303.91	301.6	304.64	303.05	304.73	301.8	301.51	301.04	304.69	307.38	300.66	306.87	299.48	307.05	304.2	308.67	301.26	302.83	303.38	301.4	300.85
317.91	316.9	322.79	316.74	316.6	318.36	319.15	316.2	316.6	317.87	312.31	312.19	319.97	315.75	317.52	319.32	325.15	317.69	316.93	319.59	316.67	320.2	322	322.08	310.94	316.1	317.6	317.45	314.76	318.94	314.05	315.13	317.07	312.53	321.01	317.31	316.5	319.23	316.93	314.01	317.79	315.55	315.14	314.5	313.06	317.38	316.99	318.65	318.73	314.51
307.73	312.57	309.2	308.58	308.99	306.51	313.99	311.84	310.37	306.38	309.81	308.7	308.66	304.97	309.03	309.2	315.01	309.11	311.68	305.44	307.24	312.03	310.75	312.05	313.72	307.95	306.79	309.05	308.37	309.96	311.2	310.2	310.34	311.18	312.52	309.33	312.21	307.5	310.43	312	314.25	312.49	316.63	306.97	312.29	307.56	307.56	310.75	311.1	313.95
314.84	312.69	317.4	311.75	312.54	314.88	316.8	308.32	315.06	313.28	316.57	311.62	316.76	314.45	311.66	312.72	318.49	312.37	316.21	318.96	310.97	312.66	310.32	315.3	312.19	309.29	316.39	320.29	318.1	318.12	311.55	320.95	319.31	313.68	312.39	313.66	315.65	316.59	313.84	317.24	314.39	311.25	309.44	313.59	313.4	315.12	310.04	317.44	312.9	316.52
303.34	305.32	295.78	300.62	302.56	306.53	302.19	300.54	302.94	301.5	305.33	304.67	300.17	300.45	303.59	300.79	300.02	294.69	300.7	300.81	304.25	303.82	305.15	299.92	302.42	307.5	307.29	297.84	298.29	303.28	309.22	298.28	308.12	302.47	304.05	305.51	307.21	306.92	308.56	302.89	307.72	304.26	300.69	301.96	305.72	301.46	303	306.25	300.69	301.49
303.45	303.92	301.8	301.03	298.54	303.37	307.66	301.71	304.58	302.6	307.4	304.42	304.76	298.65	296.58	302.76	305.19	301.86	307.91	303.33	302.27	305.24	307.58	299.42	307.21	307.64	300.71	304.43	297.38	298.92	304.27	301.57	302.17	305.5	301.2	306.04	298.97	301.23	301.49	306.03	305.91	301.53	297.07	299.97	305.3	299.72	303.07	302.86	302.37	303.96
328.55	324.48	328.39	326.84	329.35	329.02	322.23	333.06	323.92	327.29	324.96	326.27	329.27	322.13	326.28	329.36	326.68	328.41	325.84	325.35	326.04	332.52	330.12	324.5	325.5	327.35	325.93	328.56	327	329.56	325.06	323.69	330.59	325.35	333	332.74	322.84	325.59	328.02	332.44	327.91	324.07	322.83	327.62	333.45	322	327.49	333.09	329.68	326.65
329.61	324.68	325.64	325.51	321.37	327.62	326.51	324.08	323.23	326.23	327.22	328.11	325.42	325.37	330.15	323.97	329.75	325.74	327	325.25	325.82	323.38	323.07	321.73	322.69	324.69	326.7	324.91	327.75	326.85	327.92	323.54	326.31	322.16	330.62	328.12	324.61	322.24	322.24	318.66	326.09	322.31	330.75	325.33	326.24	322.24	327.68	325.01	330.23	325.78
316.04	315.39	316.02	317.65	317.83	318.83	318.94	320.69	315.86	313.94	315.24	317.7	312.89	315.56	320.05	318.71	314.55	315.69	320.72	317.72	315.06	323.09	314.98	314.79	320.68	322.82	317.75	318.61	313.15	322.32	319.74	315.17	312.45	312.53	315.38	312.88	316.04	313.99	316.45	319.23	312.68	319.68	320.93	314.56	316.12	315.43	316.64	316.41	314.69	315.98
309.38	311.3	311.51	310.89	310.53	307.02	309.95	313.67	312.76	307.78	305.82	312.13	311.08	310.27	311.93	313.27	307.67	313.78	304.46	314.73	310.79	309.07	307.33	315.49	310.64	309.54	308.02	310.15	308.93	307.58	311.03	311.31	307.43	310.75	312.24	312.98	313.33	306.3	307.29	310.61	311.46	310.87	310.55	313.27	308.9	308.1	315.74	309.3	307.38	309.96
298.82	305.88	304.96	304.1	299.64	301.88	297.95	299.94	305.19	302.42	305.01	305.85	301.59	299	300.76	303.62	298.14	299.94	305.4	301.41	304.55	298.23	307.66	300.98	303	303.42	305.69	299.9	296.22	301.66	305.03	304.05	301.18	300.94	299.28	304.97	304.12	303.97	303.55	301.81	299.49	304.49	298.13	302.03	297.95	305.97	300.86	301.27	302.1	301.06
308.13	303.49	305.09	307.2	309.64	302.62	312.51	305.29	311.81	310.7	307.92	307.18	309.3	306.18	306.65	308.21	306.19	307.18	306.52	305.79	303.44	302.16	305.18	305.35	307.46	312.28	308.43	309.7	306.63	306.19	304.19	310.02	307.79	307.59	307.87	301.69	309.05	304.74	309.79	307.71	307.73	306.59	309.06	306.11	313.21	305.23	309.19	308.72	309.95	309.3
315.01	311.36	320.89	316.1	316.6	318.42	309.79	313.54	310.81	312.65	314.93	314.58	318.63	312.62	315.9	314.47	311.26	318.52	318.42	316.7	315.61	312.68	316.5	312.48	312.73	316.13	317.94	313.64	317.03	314.41	315.58	315.11	316.91	318.17	315.84	316.78	319.08	315.2	317.15	315.84	313.55	314.3	314.64	319.46	313.98	315.36	310.67	315.09	313.8	312.41
317.37	317.22	314.79	320.35	314.52	314.69	316.8	314.42	318.81	311.34	315.04	314.32	310.9	317.14	309.08	314.61	313.09	314.48	314.4	319.81	317.68	312.42	311.59	313.92	312.6	311.67	314.38	314.41	310.66	312.19	312.76	313.83	314.99	319.41	316.67	314.81	314.18	313.93	316.43	311.23	315.76	313.73	319.87	325.36	315.21	319.29	314.75	315.08	314.19	318.43
313.21	304.95	308.56	313.03	305.63	313.28	302.14	309.65	305.76	308.64	303.42	308.67	309.71	312.42	310.71	304.55	302.85	306.54	310.42	309.59	313.16	307.8	308.8	305.33	307.01	303.01	308.53	310.82	307.36	310.82	304.48	312.73	306.34	304.01	306.16	310.9	306.43	311	307.79	307.41	308.61	308.79	310.36	301.77	305.95	309.2	310.14	309.77	310.68	307.65
301.91	301.84	302.22	303.01	299.81	300.8	301.34	300.42	301.49	297.79	299.51	299.8	298.79	302.19	301.82	298.78	299.07	304.46	300.53	297.77	304.55	298.01	309.07	301.68	300.1	299.52	299.44	299.09	300.36	298.69	301.89	299.96	299.26	300.89	302.03	303.14	296.85	301.48	302.34	298.74	302.93	299.5	303.42	301.39	294.22	299.48	301.58	298.64	304.52	295.46
305	306.74	308.34	309.61	306.67	310.63	309.46	310.2	308.42	304.08	307.6	305.91	309.08	307.91	302.73	308.53	304.17	307.46	314.76	306.24	307.15	313.99	309.88	305.23	304.7	306.79	308.24	301.75	303.14	308.52	303.14	307.34	306.2	308.03	310.87	310.33	307.42	307.6	309.13	306.59	312.5	308.14	308.93	308.18	306.07	307.88	306.07	309.12	308.86	308.1
322.63	320.1	315.57	317.61	314.62	319.41	318.87	319.91	316.5	320.22	322.49	317.31	323.4	320.12	318.56	314.48	319.12	319.14	318.79	322.28	321.1	318.66	315.37	323.36	316.22	319.15	318.39	320.34	319.19	315.1	318.18	318.41	317.21	314.68	320.5	312.89	318.69	321.05	322.28	316.84	316.99	325.23	313.17	314.12	323.35	320.01	317.08	315.65	318.77	315.01
305.04	304.25	304.89	298.08	300.85	308.66	303.44	298.65	303.08	304.27	305.19	308.15	309.69	310.8	310.35	303.18	306.62	306.3	304.2	307.57	305.03	301.61	304.81	304.65	302.76	303.8	302.92	305.86	304.11	303.7	303.99	302.56	304.67	306.39	302.6	303.92	307.25	306.36	301.95	302.66	302.5	306.17	303.66	307.96	304.89	308.14	306.9	301.26	305.12	306.12
309.22	303.69	308.44	306.51	304.01	305.76	308.47	305.28	305.28	303.6	308.19	299.26	305.73	310.12	305.85	308.48	304.11	308.03	307.51	307.78	311.66	304.25	305.59	304.59	302.16	305.63	307.22	305.79	308.69	307.21	306.68	304.33	308.66	302.89	305.53	303.23	312.02	306.04	308.76	306.37	308.23	308.08	305.9	309.78	309.38	307.28	306.5	304.94	308.76	302.63
314.6	311.16	310.07	312.02	314.4	307.88	312.65	306.33	316.26	311.03	308.5	310.93	311.1	311.11	309.11	311.18	304.85	309.5	307.32	314.55	308.81	303.93	308.05	311.55	310.86	309.12	312.53	314.58	312.91	313.28	312.22	313.66	308.18	309.44	305.71	308.57	312.95	313.14	308.36	313.95	312.68	312.56	314.89	312.93	311.53	312.3	319.7	313.4	310.87	311.2
313.76	316.2	319.47	314.09	314.56	315.71	313.64	314.99	311.34	318.78	312.9	312.44	313.72	311.84	314.8	317.67	313.53	311.91	313.98	312.14	317.41	317.17	311	314.67	307.3	317.76	313.29	314.12	310.66	316.76	318.44	312.49	310.97	317.94	310.82	314.78	314.03	314.01	315.65	313.47	309.32	317.43	314.82	317.76	311.47	317.28	311.22	318.07	314.49	314.48
310.5	307.65	305.7	303.69	308.74	305	307.36	305.88	303.97	307.91	307.19	307.96	302.9	307.31	305.82	307.33	306.68	305.13	302.6	304.17	309.18	305.81	299.67	308.33	302.89	306.62	307.37	304.65	304.38	308	304.39	307.23	305.02	306.71	307.02	308.88	304.3	304.35	304.98	306.46	306.36	306.26	304.59	304.99	306.43	299.94	307.05	312.08	311.84	307.43
312.06	311.8	315.47	317.02	314.61	308.22	309.82	309.16	309.26	308.7	309.9	311.9	314.76	308.01	309.25	311.58	308.72	313.23	313.29	316.04	313.9	315.47	312.37	309.58	313.5	314.17	310.49	309.56	314.49	315.43	318.13	313.24	314.9	311.88	313.92	315.01	312.22	317.11	318.63	308.3	311.33	312.54	313.11	316.18	309.13	308.57	312.92	310.21	311.65	317.49
319.21	320.72	315.25	312.26	316.5	319.64	317.47	314.9	313	313.06	318.89	316.55	314.84	313.82	320.36	316.25	318.28	316.62	312.76	314.44	313.28	315.94	314.49	313.47	315.17	313.6	314.91	315.79	315.34	312.39	318.64	316.42	313.51	314.9	313.62	315.76	320.93	315.2	316.31	317.48	313.42	311.85	315.38	315.86	317.13	314.94	312.14	314.95	315.44	316.48
311.6	317.65	310.81	318.16	307.91	316.05	316.37	313.58	313.93	314.46	308.41	315.07	311.88	309.13	310.99	307.91	314.11	312.42	316.17	318.38	309.83	311.79	315.99	314.8	314.68	315.08	312.22	313.47	313.17	313.89	314.24	310.03	312.75	313.16	314.06	313.79	312.99	309.9	311.55	315.8	315.86	309.98	316.49	309.86	311.51	315.77	313.72	312.24	313.75	315.35
310.07	312.93	309.8	313.57	317.56	310.69	316.61	316.6	312.89	308.19	314.45	313.19	314.96	318.11	312.98	317.7	309.82	314.2	317.37	313.99	310.96	317.55	315.18	314.39	315.48	316.26	305.87	317.98	314.25	311.44	316.28	312.26	310.82	315.09	313.42	310.38	314.61	311.19	312.98	311.83	314.16	315.17	310.55	318.16	319.98	313.75	312.62	315.12	313.08	319.3
316.14	309.77	315.26	313.42	314.85	316.19	311.44	313.45	311.68	315.59	313.05	314.36	314.31	311.18	314.47	311.86	316.67	314.67	314.75	310.44	318.55	311.3	318.32	311.62	316.92	317.64	317.82	309.52	317.64	320.25	315.96	317.14	312.68	317.12	316.5	309.27	318.73	314.8	314.8	320.39	314.18	316.53	316.7	313.62	310.75	316.44	314.63	312.74	316.44	317.18
302.64	305.67	306.96	305.7	302.98	300.4	305.26	309.49	308.3	309.95	306.22	306.28	303.52	305.32	305.38	307.56	307.08	312.44	302.21	303.58	306.25	306.89	303.35	303.71	303.31	306.49	309.5	302.81	306.41	306.05	303.48	306.87	306.82	306.41	306.37	307.66	310.18	306.78	300.79	304.19	303.65	301.15	304.09	303.82	307.21	306.23	304.28	303.19	309.48	305.16
293.34	297.62	296.79	294.61	301.24	293.18	297.3	302.83	295.93	293.75	293.16	295.34	290.3	297.72	295.04	294.02	292.41	293.52	294.21	293.71	296.3	292.14	293.38	291.62	291.04	298.27	299.23	291.23	288.42	298.24	297.29	295.95	294.66	298.69	297.45	296.99	295.47	291.61	298.85	293.38	293.41	293.36	298.47	298.93	292.28	294.02	294.91	297.98	295.06	292.82
303.68	307.55	307.42	302.85	307.45	301.73	310.95	301.89	303.1	301.66	308.16	301.23	302.97	303.03	306.53	302.61	304.9	301.92	305.97	306.86	303.68	306.41	301.24	305.39	306.77	304.83	304.29	304.17	304.76	305.04	302.93	303	306.15	303	303.93	303.89	297.86	302.97	302.55	303.26	308.12	307.17	301.43	305.22	302.29	306.42	302.35	308.27	302.76	307.53
320.62	317.54	318	319.48	315.41	312.71	313.08	309.76	315.05	317.94	317.45	316.18	312.45	315.78	314.5	313.41	318.38	314.63	315.51	312.92	317.75	313.61	316.71	314.87	315.32	316.2	320.77	313.3	313.74	319.45	318.07	316.01	316.18	318.03	315.45	311.49	312.82	315.67	318.13	315.02	314.08	318.94	313.9	317.14	316.41	316.71	315.66	313.8	316.19	314.65
305.34	302.04	308.26	305.59	307.46	307.51	302.25	305.69	305.7	301.71	311.95	307.63	305.57	307.58	304.72	308.37	302.89	302.65	309.83	305.81	305.05	306.09	312.18	308.09	304.72	302.79	303.27	306.93	307.7	306.68	305.77	307.42	309.19	307.05	308.01	306.31	306.18	307.25	307.81	301.78	306	303.48	310.01	304.87	312.14	308.15	307.99	301.18	307.21	304.65
292.19	293.5	293.25	299.62	295.86	293.99	288.89	296.59	293.23	288.74	298.08	295.08	294.26	297.24	297.28	291.51	295.33	296.7	293.13	290.84	290.79	291.43	292.17	292.5	294.47	292.82	289.09	290.06	295.17	290.69	295.68	292.69	295.61	296.92	294.89	293.07	293.21	298.9	291.86	294.25	295.42	294.61	292.06	293.33	291.65	299.14	294.61	294.92	297.53	297.6
313.42	316.07	312.54	307.65	314.47	315.11	316.73	310.15	318.41	308.15	310.96	312.64	314.23	310.87	311.63	312.75	312.33	310.43	309.54	315.3	316.94	307.15	311.21	309.46	314.14	314.78	317.05	311.56	312.53	311.54	317.79	314.38	313.59	313.01	313.86	316.52	311.23	311.68	314.3	310.13	313.92	307.72	316.08	310.52	308.42	312.55	317.05	313.57	306.69	314.75
294.56	291	293.28	294.78	295.66	297.08	289.65	300.07	299.22	294.14	297.58	291.71	289.25	288.71	289.24	293.52	291.61	299.9	293.51	293.9	293.25	295.45	296.35	295.3	292.91	292.32	293.27	291.9	292.31	293	301.32	288.96	290.51	297.95	294.66	296.19	293.25	293.48	291.79	294.02	296.77	290.47	298.22	292	294.62	299.55	291.64	290.18	298.14	289.45
316.23	314.55	317.56	316.76	321.36	317.36	317.4	316.79	318.46	323.21	323.77	313.83	320.81	319.69	318.28	314.16	321.67	319.13	315.84	316.85	319.36	319.81	314.39	317.62	315.53	318.27	319.94	317.57	319.6	313.82	315.84	319.04	320.81	317.18	318.31	322.96	319.23	317.43	317.89	317.28	317.19	321.11	322.03	316.63	312.84	316.37	314.91	318.07	321.22	314.11
320.39	320.07	322.25	319.9	318.42	317.18	321.47	313.82	316.55	317.98	316.76	316.49	318.31	316.61	318.96	317.63	316.23	320.29	315.68	313.05	316.91	318.17	318.13	318.99	316.45	315.42	320.2	317.88	321.44	316.21	313.6	315.8	321.14	317.91	318.61	315.39	323.07	313.21	318	320.24	318.28	320.26	323.66	318.76	319.74	318.29	317.21	317.56	320.06	320.82
313.22	311.29	316.33	319.8	313.83	317.96	322.51	313.56	312.89	314.75	310.53	313.11	314.01	317.63	317.84	315.17	311.98	318.08	319.25	314.25	316.1	316.05	314.94	311.84	312.84	314.46	311.54	315.79	317.57	315.81	318.46	308.55	315.56	313.37	314.68	315.85	314.62	311.96	315.47	315.98	313.63	317.51	315.67	308	314.94	309.96	312.42	314.61	317.86	315.6
319.63	316.14	319.05	316.87	315.75	315.07	318.47	319.73	318.48	320.95	315.63	313.19	314.28	318.32	321.25	316.8	308.95	318.78	312.78	315.47	319.27	325.14	314.74	317.26	313.49	318.56	315.62	316.14	319.71	318.39	319.72	318.12	318.62	311.27	315.49	312.73	311.81	317.68	316.87	319.87	315.4	315.2	315.73	314.54	314.37	311.33	319.7	319.39	321.17	315.32
326.82	327.19	328.28	328.11	325.85	328.01	323.59	325.39	324.19	321.42	326.72	325.34	326.55	326.29	319.85	321.96	319.92	325.12	328.24	324.61	322.91	327.42	322.14	324.27	326.04	325.24	321.99	319.19	321.63	325.17	322.37	323.6	319.28	329.94	320.62	326.76	322.94	325.78	321.07	330.26	323.85	321.34	316.9	327.82	330.98	324.92	329.28	325.18	322.51	322.8
293.95	290.78	291.01	294.07	296.73	296.06	290.47	293.68	290.31	298.66	289.07	293.07	293.67	298.44	296.08	298.06	293.76	297.46	296.78	293.41	292.44	294.76	297.53	295.46	295.68	298.11	291.74	300.49	294.08	295.77	293.77	298.77	288.76	292.57	295.89	296.51	296.3	295.48	301.36	292.67	294.08	296.03	288.91	298.19	291.23	296.66	297.79	294.9	296.26	296.96
318.48	316.86	318.85	312.98	315.85	318.64	318.68	316.64	316.41	320.72	317.68	321.22	319.53	319.53	315.71	319.51	319.23	315.76	317.33	317.2	315.94	322.29	324.24	320.29	313.83	319.72	321.34	313.74	321.25	314.89	319.8	322.28	316.78	318.8	317.83	314.02	318.12	319.67	318.84	317.19	318.01	317.61	317.88	314.32	315.34	322.28	317.56	312.92	320.17	315.28
316	318.19	321.4	315.82	308.46	311.69	308.94	307.16	313.72	311.14	315.49	314.09	319.26	310.93	311.87	312.51	312.46	316.52	318.68	318.52	312.27	314.4	313.63	318.38	312.7	311.79	318.31	317.49	315.41	313.65	309.96	316.93	314.34	313.02	312.46	314.99	316.76	317.89	309.44	315.72	316.36	313.52	316.07	311.28	317.89	312.72	312.49	316.25	316.95	317.1
294.2	293.41	295	290.32	292.57	295.38	296.88	293.82	296.87	297.73	291.2	299.54	296.89	295.87	296.9	296.48	296.91	295.26	295.65	295.17	299	291.17	291.16	291.5	296.83	294.9	293.21	292.53	295.3	300.79	288.32	291.65	295.83	297.85	294.58	290.85	299.86	295.96	295.45	296.47	293.43	299.1	296.4	299.49	292.86	293.02	294.65	294.3	292.29	294.78
305.25	307.26	301.08	301.86	305.13	304.01	302.54	302.7	302.58	300.56	305.18	300.36	304.85	303.79	303.86	304.12	303.52	300.79	297.87	301.61	306.31	305.09	305.01	300.15	306.25	302.55	308.56	303.88	304.96	301.22	302.53	300.36	301.6	305.11	301.6	301.29	303	301.74	303.77	303.12	309.99	298.36	300.94	306.49	303.18	300.31	301.64	301.56	304.53	304.36
316.45	311.3	316.93	317.32	309.52	318.07	321.08	312.76	312.64	311.87	313.59	312.59	313.88	316.06	320.41	316.85	317.91	318.13	318.75	315.67	311.59	315.74	314.67	315.27	315.94	316.87	316.03	316.65	316.33	319.32	312.29	316.35	319.85	315.75	314.46	313.53	310.19	320.57	315.78	319.06	314.53	311.09	314.67	314.21	317.24	318.5	315.8	319.11	316.34	319.84
311.46	315.7	310.38	313.1	315.65	314.62	312.2	314.97	309.7	318.94	310.85	314.93	317.5	310.45	315.12	314.98	315.61	314.13	314.07	312.53	314.96	314.56	310.41	311.63	321.3	312.18	312.92	308.72	311.9	320.04	319.88	313.06	311.31	308.89	311.27	314.39	312.37	311.78	316.47	311.16	306.72	313.23	318.6	314.04	312.51	316.05	312.92	316.82	311.71	311.05
307.58	304.54	304.57	302.3	300.62	301.98	302.06	301.46	306.29	298.06	306.19	300.99	301.72	300.77	300.45	300.78	301.22	305.46	305.94	302.99	307.09	306.42	303.12	298.78	303.24	302.15	306.7	303.64	306.87	302.87	297.97	302.3	308.26	298.93	301	304.34	306.99	301.68	304.13	305.4	306.06	302.82	299.34	300.56	301.69	307.64	301.85	298	306.68	306.4
314.15	323.82	320.8	315.21	313.74	322.15	321.02	318.54	316.63	313.51	317.36	314.83	322.29	322.49	320.73	318.41	321.55	317.2	318.73	319.65	315.24	318.06	319.12	317.8	319.62	322.2	317.08	313.92	319.73	318.71	317.97	315.83	316.27	319.92	312.49	315.26	318.55	318.29	320.86	318.24	317.81	320.55	313.8	320.44	319.41	323.65	323.16	314.01	318.91	316.07
310.77	316.97	314.68	311.94	315.39	309.22	314.92	313.23	316.42	314.27	313.14	312.51	312.3	312.81	313.24	315.61	309.05	312.33	313.2	313.23	316.9	312.35	311.95	315.91	315.45	314.78	311.7	310.5	312.76	313.34	312.53	313.71	311.6	316.46	310.19	312.31	310.28	312.56	311.54	313.54	314.4	309.45	316.74	312.84	310.72	312.96	314.56	315.1	308.18	311.13
302.6	305.71	299.45	307.36	304.5	302.63	305.3	308.38	300.72	302.16	302.16	303.52	307.36	307.41	307.03	306.76	306.38	302.74	301.92	302.28	306.23	304.82	307.75	300.09	301.51	302.96	306.41	305.89	308.38	304.39	310.76	305.06	302.5	300.55	306.62	305.28	304.29	306.33	302.77	306.05	303.14	300.36	307.5	306.18	304.42	302.25	308.58	298.35	304.17	308.3
330.14	330.29	331.55	328.55	331.1	328.53	327.06	325.6	327.65	330.17	336.97	332.17	330.88	326.13	330.66	327.8	325.19	327.67	326.7	327.67	328.49	329.46	332.09	322.33	331.82	324.29	329.06	327.25	325.55	329.68	329.1	332.37	329.1	327.52	332.36	330.2	332.8	328.95	327.77	325.16	327.21	333.11	332.92	331.01	329	330.74	328.49	329.77	328.34	327.28
302.81	307.99	302.85	303.22	306.25	304.81	306.29	301.61	307.45	306.06	305.41	303.97	308.7	303.04	307.99	303.96	299.31	302.83	305.15	301.32	307.19	307.92	305.26	307.29	308.74	305.89	306.46	309.35	303.23	308.89	304.26	302.86	306.12	307.87	307.97	308.57	301.9	304.8	307.93	310.38	303.92	301.94	311.5	303.71	311.09	302.69	305.61	309.8	310.03	305.1
294.03	298.46	294.12	289.48	299.22	298.44	296.72	291.79	293.77	294.94	292.05	292.33	294.61	295.9	295.16	297.09	298.76	298.98	288.9	289.55	292.17	296.64	294.74	292.68	293.83	292.07	293.44	291.95	293.43	291.36	292.07	291.33	293.47	296.68	292.21	295.86	293.88	295.18	293.8	291.55	295.14	295.35	299.12	293.47	296.05	291.14	293.28	295.14	296.13	292.36
293.27	292.42	291.76	293.13	294.19	295.18	297.37	294.69	294.99	297.32	303.1	293.53	297.79	291.71	288.52	291.09	294.89	292.39	297.66	296.5	291.21	294.54	292.53	290.3	296.31	289.93	287.62	295.67	290.02	289.83	292.28	296.66	295.71	297.83	295.03	293.71	293.91	288.87	295.36	293.66	291.5	294.84	293.51	293.01	290.81	291.66	292.77	295.15	290.17	292.84
301.15	304.14	302.67	307.19	304.02	298.33	305.57	301.78	301.8	301.78	299.88	306.79	301.72	297.28	305.07	305.94	295.85	301.49	305.59	303.51	302.1	304.71	302.48	301.13	298.12	302.7	302.43	300.21	304.84	301.77	307.2	303.03	309.97	306.28	308.1	300.62	304.01	298.23	298.84	303.19	307.52	302.05	298.59	301.2	303.11	301.25	299	301.14	305.99	302.2
301.52	300.33	298.49	304.01	302.68	301.58	301.1	310.58	306.42	301.82	298.31	303.38	301.2	299.52	302.81	300.62	300.69	305.46	304.25	301.46	298.79	307.55	300.95	303.77	303.65	301.76	303.36	301.73	303.46	304.02	303.75	300.42	303.27	302.03	302.51	293.6	304.5	301.01	303.69	299.1	299.14	298.01	300.78	303.42	306.15	304.8	305.15	299.94	302.64	300.78
296.25	296.1	295.42	296.74	298.33	296.36	294	293.34	294.95	294.72	290.33	293.83	289.27	296.15	292.65	295.93	298.3	293.76	297.83	295.63	291.6	291.64	297.45	295.1	298.74	302.16	293.16	294.06	291.58	296.85	293.13	296.14	301.89	295.11	296.89	296.4	293.2	291.14	297.15	298.67	303.21	293.51	291.75	295.83	294.84	296.09	293.37	299.94	295.94	300.3
297.03	297.25	297.88	291.4	290.31	294.89	288.82	294.09	294.91	292.6	295.33	291.84	298.44	292.26	293.47	297.52	293.38	295.98	301.24	295.34	295.34	295.92	292.92	295	293.19	300.7	294.98	299.21	300.78	290.51	290.72	291.36	296.26	295.62	296.61	296.04	296.23	291.76	294.05	295.55	295.98	294.33	297.95	294.8	293.74	288.96	294.81	294.42	297.44	299.58
312.93	312.01	315.17	310.12	311.69	310.49	310.83	312.71	317.89	310.67	311.56	315.83	308.04	319.65	315.33	314.86	312.81	309.33	316.53	305.8	314.7	315.37	316.72	315.17	316.17	310.46	311.99	312.14	316.31	312.75	312.36	309.54	310.73	314.64	309.14	313.28	316.46	311.58	313.64	310.85	316.3	313.43	315.37	308.87	314.76	317.79	310.36	317.46	309.57	313.9
312.77	318.84	313.8	312.7	316.91	316.86	315.06	312.57	317.48	318.68	314.99	313.79	318.64	319.35	316.99	318.58	320.11	315.37	315.09	311.18	317.59	314.79	317.6	315.82	315.25	314.35	317.83	314.82	314.49	319.86	313.2	311.69	316.76	317.6	317.79	314.2	315.62	312.57	317.24	315.11	316	319.43	319.09	316.64	317.11	317.39	313.55	316.49	316.05	315.97
309.84	306.64	308.84	298.92	303.92	304.76	307.44	300.81	304.81	304.38	300.71	305.29	301.55	302.84	305.41	307.07	306.38	306.17	303.96	303.16	307.28	301.98	299.54	307.66	307.15	304.23	305.17	303.69	305.49	304.84	301.18	304.71	306.99	308.81	301.62	300.93	301.91	305.77	299.87	304.69	304.63	304.65	303.37	307.51	304.56	302.07	303.69	304.55	305.41	298.28
299.65	298.9	298.95	295.04	301.52	294.58	299.77	294.9	299.3	299.07	298.02	298.08	297.65	294.9	300.03	298.09	302.56	299.12	296.87	290.53	294.05	293.66	293.82	296.77	296.01	292.66	294.28	299.19	297.46	294.72	296.21	304.13	298.51	296.38	296.33	296.3	295.39	296.32	298.41	295.89	296.14	295.35	291.7	298.62	295.67	300.82	292.09	290.15	294.73	296.25
324.39	322.49	324.68	331.43	329.35	324.26	323.56	331.74	329.31	328.55	326.5	330.28	326.22	326.44	327.35	326.81	324.42	327.4	327.6	325.85	331.54	326.36	320.69	330.46	326.16	327.62	323.89	327.6	328.66	320.64	328.92	325.58	327.62	324.68	324.01	325.44	330.77	324.29	324.61	324.4	328.12	323.16	327.71	329.28	324.95	326.73	326.1	329.86	323.29	331.92
315.76	319.69	316.19	315.75	310.86	315.01	316.05	317.6	316.85	314.06	316.64	316.03	316.2	315.69	316	324.93	319.25	316.17	319.5	315.35	316.02	313.77	317.31	316.82	316.45	315.12	322.98	314.37	318.81	322.94	319.68	314.86	314.97	318.09	318.55	319.44	316.61	312.61	317.58	314.85	321.55	315.74	319.98	315.66	320.24	322.61	316.31	321.22	317.96	317.26
315.5	311.22	313.35	312.66	318.11	313.08	310.23	311.32	315.37	311.82	312.4	315.33	310.48	316.57	315.21	314.68	315.84	308.85	314.98	313.73	313.21	309.17	315.75	314.22	309.25	316.55	315.06	313.76	314.9	316.32	312.95	310.21	318.47	315.5	314.9	313.97	316.27	307.57	311.71	309.47	310.53	315.09	311.93	313.86	312.31	311.57	317.63	315.76	312.49	310.81
301.86	307.17	301.78	305.75	305.67	300.99	306.23	302.1	310.21	303.17	309.92	305.94	308.78	303.6	304.99	305.07	310.74	306.58	305.52	307.68	307.67	302.26	301.35	304.81	306.13	306.08	304.1	303.92	305.3	298.98	304.19	307.63	304.05	304.36	304.16	301.09	303.34	312.71	305.82	306.48	306.32	305.67	305.04	304.51	305.66	304.91	305.62	305.46	306.48	306.64
315.61	317.77	322.26	315.29	314.63	313.44	316.45	315.58	317.4	318.08	315.63	316.89	312.76	318.73	321.44	312.95	319.85	313.32	318.1	314.47	313.76	311.9	318.59	314.34	313.92	309.84	316.53	316.26	318.25	320.98	317.58	315.16	322.31	307.58	322.95	317.18	318.83	317.41	314.93	314.76	317.65	315.5	316.72	312.86	319.37	311.38	314.14	315.02	316.59	316.47
294.85	295.2	298.05	290.85	298.72	292.51	294.51	293.32	297.57	294.79	297.95	295.79	293.29	296.07	290.52	297.8	296.79	292.97	297.7	296.13	299.91	297.48	298.78	295.3	293.05	292.77	294.63	292.32	294.22	295.44	291.69	298.01	293.64	302.2	292.12	292.61	292.91	298.01	291.95	296.99	291.12	293.81	296.02	296.38	294.8	294.69	297.91	294.64	297.8	293.18
302.96	302.96	308.39	301.2	300.99	304.37	312.17	306.66	308.94	303.68	302.08	307.64	304.41	304.92	304.1	303.27	303.57	301.97	306.73	303.54	306.67	307.56	307.28	307.59	305.54	303.35	302.03	304.24	305.04	304.08	305.08	305.25	306.65	303.44	305.1	304.43	302.81	306.42	309.41	305.55	306.18	305.1	305.86	303.65	307.12	298.77	305.58	307.95	300.07	308.68
304.44	304.11	302.61	301.6	301.96	305.71	304.08	301.26	300.05	299	303.37	302.07	307.16	303.9	303.76	302.64	305.83	304.8	303.92	308.07	307.29	308.97	302.41	301.92	303.75	305.42	301.65	300.7	305.1	300.92	301.85	298.78	299.7	309.03	304.21	302.73	302.52	301.77	304.02	301.84	299.92	303.82	302.58	299.4	300.73	303.54	305.93	302.96	301.96	306.36
319.5	317.69	311.22	313.59	316.77	317.72	312.99	310.49	314.23	312.97	311.99	313.05	314.46	315.5	314.49	319.25	314.76	319.91	309.96	315.09	317	313.08	314.5	311.38	311.67	314.51	316.69	319.92	314.99	317.86	315.96	315.34	312.92	315.87	311.8	309.89	319.26	318.22	311.99	312.03	314.22	313.49	313.15	314.83	311.8	315.21	316.76	314.96	315.04	318.14
307.17	312.73	310.98	313.21	308.91	317.1	313.74	316.26	310.81	310.92	315.65	315.26	314.07	312.07	311.74	318.44	308.02	312.33	314.54	315.52	315.43	316.27	318.55	315.52	310.07	318.2	312.28	311.83	310.42	307.49	312.75	311.7	313.05	314.21	315.33	315.89	310.02	310.77	317.5	314.72	314.26	314.9	314.88	315.18	316.66	315.05	314.37	316.63	310.4	316.28
293.34	297.9	298.64	304.29	303.11	298.93	303.12	300.45	297.08	299.19	302.91	299.13	301.55	302.36	302.16	300.39	299.05	299.7	301.52	298.56	294.29	304.18	300.47	299.65	297.37	303.16	305.25	303.59	301.49	298.96	300.21	298.25	294.95	300.87	300.33	299.2	303.75	302.8	299.35	304.45	304.36	299.52	302.17	301.07	298.2	301	299.45	300.64	300.34	300.42
302.28	302.17	300.85	299.25	301.99	299.83	304.41	300.31	305.42	306.14	300.2	301.24	303.18	301.72	305.68	299.24	304.3	299.39	306.38	306.22	301.85	303.58	300.78	307.16	306	299.29	304.46	306.6	301.88	302.25	300.48	300.94	305.14	303.49	304.66	295.73	300.51	304.47	298.22	300.89	306.6	301.78	308.54	299.36	300.39	303.42	304.96	309.8	303.49	302.99
304.22	307.82	307.49	304.87	307.31	309.78	304.71	306.73	308.4	306.35	309.62	312.08	309.15	304.56	310.43	310.32	307.62	309.67	299.74	310.65	306.84	312.28	303.55	301.71	307.75	306.18	306.13	307.56	309.46	308.33	307.61	308.86	302.13	306.97	304.77	308.14	302.06	309.87	308.79	309.23	301.36	309.45	305.86	309.69	307.41	305.78	310.27	305.26	303.41	309.29
300.26	306.57	301.08	306.67	302.72	307.23	303.54	305.05	304.08	307.58	304.44	311.41	308.69	306.74	303.12	301.82	304.84	302.92	306.41	305.67	306.73	304.05	303.47	305.41	304.97	304.57	302.11	304.79	306.35	304.82	304.42	305.86	306.21	300.28	301.56	302.53	303.87	302.48	304.93	304.23	304.25	306.71	301.78	304.74	304.77	302.19	300.87	303.12	307.99	307.44
317.28	316.44	311.24	318.84	319.97	310.15	314.03	314.21	315.18	321.77	319	316.78	317.71	319.8	319.88	318.7	317.39	316.09	316.42	316.4	316.53	319.38	319.5	320.48	317.05	315.66	320.37	317.52	320.82	320.71	316.39	317.97	315.69	313.85	318.48	312.09	309.93	322.72	317.64	319.28	314.77	318.41	317.84	315.8	321.75	316.36	322.33	318.4	316.11	314.37
316.28	316.01	311.13	317.13	315.98	315.99	315.13	308.89	312.67	314.13	314.67	317.79	317.42	319.68	310.21	312.05	314.76	316.97	315.7	315.56	311.07	315.06	316.23	311.89	313.21	309.77	313.48	313.16	317.55	313.96	315.9	310.68	316.18	315.03	315.91	319.4	318.91	314.89	311.55	314.43	306.97	313.99	313.61	315.52	315.89	315.19	312.96	312.73	313.9	316.63
326.95	325.14	326.06	326.95	330.72	324.77	328.27	326.75	323.54	329.42	323.54	325.97	326.81	325.14	323.49	326.3	328.84	327.17	329.77	325.06	323.79	325.11	327.76	324.55	327.27	325.13	329.83	328.29	323.99	329.68	327.03	326.22	328.48	329	327.96	326.65	330.14	330.36	326.93	327.01	328.88	328.42	323.18	320.51	331.01	325.81	330.4	327.52	322.7	329.79
304.31	311.86	304.5	304.9	303.32	307.42	305.7	306.41	304.32	307.17	306.02	307.45	303.3	306.03	303.12	306.04	309.65	307.96	305.61	304.11	302.24	303.74	304.16	306.42	304.55	300.42	300.92	307.76	306.53	309.61	304.23	302.82	301.93	306.65	305.85	299.29	301.82	303.36	296.57	305.72	303.53	303.66	311.68	303.54	307.22	307.27	301.64	309.92	305.56	306.35
306.39	301.31	302.69	303.05	305.47	305.47	300.64	303	303.37	302.1	303.78	299.47	304.67	305.38	300.61	308.13	304.17	298.63	301.64	305.92	295.35	299.1	304.47	303.76	305.88	304.88	308.77	302.34	309.83	302.63	303.43	303.91	306.77	302.87	306.45	306.68	302.79	300.27	298.8	300.51	304.59	303.82	300.3	304.67	300.35	299.54	306.59	301.25	304.11	305.59
305.19	301.91	300.5	302.7	301.94	305.74	301.09	303.79	304.39	305.37	310.37	309.51	304.11	306.13	309.43	305.53	309.46	305.62	305.63	301.83	304.1	300.96	303.11	303.92	308.42	304.95	311.56	307.6	307.29	307.55	306.82	302.56	303.41	300.51	308.48	301	302.27	305.83	303.49	306.24	305.76	299.39	305.66	303.32	300.64	302.38	302.5	301.5	306.17	299.71
327.29	324.55	324.4	324.18	326.02	325.65	326.8	322.23	324	327.22	321.65	318.86	328.03	320.24	328.44	320.43	327.73	317.98	326.25	324.43	326.72	323.06	326.3	326.3	322.31	324.23	322.93	315.13	323.43	330.19	321.36	325.68	324.4	323.79	327.13	325	325.94	322.11	325.76	324.83	323.49	322.19	320.23	317.04	323.13	323.59	318.86	327.97	322.39	329.86
312.47	316.26	313.62	318.5	314.01	318.29	314.34	313.47	316.92	314.22	311.88	314.81	317.82	316.14	313.22	312.08	314.94	316.83	318.17	317.58	313.26	319.69	313.29	316	318.08	318.88	314.59	312.76	316.68	315.32	314.44	314.44	317.41	313.44	314.2	317.87	315.04	316.12	313.57	315.69	312.88	318.49	316.36	314.27	315.73	314.86	314.28	318.7	312.04	320.15
300.62	300.91	304.49	299.92	304.44	307.99	299.59	304.8	302.41	304.97	298.52	303.31	300.99	307.01	304.67	300.79	302.24	305.28	299.12	311.45	302.32	301.69	302.1	305.38	299.95	301.01	304.08	304.87	298.46	297.48	302.61	296.64	303.28	301.01	301.03	300.04	305.49	301.98	302.92	302.52	302.3	302.61	303.13	301.16	300.19	301.59	300.75	301.56	302.58	302.28
327.95	327.94	328.26	328.67	328.9	323.01	326.6	326.45	323.06	326.19	327.39	325.21	329.33	327.51	330	333.38	324.69	325.69	330.63	332.41	329.53	328.51	327.84	334.24	331.68	334.15	331.72	324.13	327.29	331.36	327.54	323	326.69	325.17	329.52	325.68	326.16	331.45	324.46	326.64	326.04	334.37	322.07	328.06	325.15	330.74	326.85	324.9	325.91	326.79
315.9	317.05	319.3	315.11	316.6	319.19	318.55	317.85	317.67	314.2	311.39	319.03	313.41	315.34	309.84	311.42	316.25	314.73	318.17	314.99	316.05	312.21	316.94	317.18	313.99	315.92	318.41	316.95	314.54	314.38	315.29	315.59	317.27	315.59	316.21	318.54	314.1	314.13	318.5	320.52	318.12	319.21	318.16	317.72	318.19	316.26	318.94	315.17	314.53	316.54
315.35	312.13	313.41	317.81	310.6	308.91	307.85	314.28	308.86	312.24	312.2	314.61	311.62	314.49	314.18	312.11	314.65	315.81	316.28	312.18	311.49	318.66	313.32	310.93	309.84	313.82	308.25	314.62	308.47	312.24	312.88	312	311.14	312.1	310.56	313.03	309.74	314.91	315.2	313.01	315.26	310.01	314.58	309.76	319.67	310.53	316.13	313.6	314.88	313.57
301.72	301.89	308.17	303.07	303.53	298.75	305.1	305.87	303.78	306	304.9	305.52	305.31	305.67	307.18	304.43	297.27	304.91	306.54	308.8	310.51	304.57	300.1	306.21	302.4	302.53	299.93	298.82	303.47	301.67	303.24	302.82	302.06	304.03	303.74	300.17	313.07	308.8	301.44	302.92	307.98	307.84	302.26	305.51	306.15	304.9	300.92	302.84	304.8	306.12
318.56	319.15	316.66	313.3	312.05	318.49	320.05	322.2	314.76	317.39	316.17	322.93	320.52	319.32	318.93	313.75	318.47	314.42	316.74	317.28	319.7	321.89	319.48	323.07	319.61	321.18	312.68	315.34	316.46	319.33	321.37	318.27	322.04	316.69	323.03	322.48	322.43	317.06	317.01	319.35	317.44	321.12	317.65	318.01	316.43	316.91	319.92	320.94	317.69	320.2
301.44	299.89	304.01	302.37	307.41	301.01	302.67	301.57	299.58	301.18	301.1	306.35	302.16	305.01	301.9	302.6	301.33	307.97	301.97	307.05	301.66	302.54	301.94	303.98	302.39	297.31	303.41	300.03	299.71	300.8	305.77	307.09	306.52	308.58	299.28	299.76	303.2	304.98	302.15	306.98	305.97	301.82	304.49	301.71	305.43	305.64	308.75	306.84	304.55	302.51
302.08	298	298.79	302.01	299.56	298.65	305.07	302.11	302.72	303.05	301.23	302.69	301.7	303.7	301.18	296.5	298.64	304.26	298.68	302.76	300.75	298.42	300.54	307.19	301.86	300.27	301.08	299.32	301.18	300.46	297.32	302.14	297.52	295.21	304.65	302.95	303.73	302.41	300.04	301.55	301.8	300.26	303.26	297.76	297.05	300.69	307.04	301.96	294.33	302.24
332.74	328.79	333.5	328.47	330.13	325.99	325.7	328.3	328.69	328.84	334.42	327.98	332.28	330.28	326.45	329.27	328.67	328.52	323.87	329.82	323.82	324.97	329.54	323.73	327.71	327.6	326.7	326.68	328.22	327.65	329.85	327.66	326.16	324.37	328.4	327.71	326.59	326.95	328.82	327.5	326.16	331.03	323.01	326.31	330.71	333.85	329.16	330.2	329.31	327.27
329.24	330.04	327.25	328.22	327.47	322.8	329.7	328.81	325.55	329.84	324.09	326.85	326.45	325.61	330.98	326.55	328.92	328.89	326.14	331.51	330.13	327.55	329.2	332.2	328.64	325.39	330.38	333.64	323.48	326.05	326.61	326.33	331.57	327.39	326.12	330.14	329.49	325.57	328.89	326.03	327.68	330.47	331.98	326	326.14	328.11	331.46	328.02	325.07	325.09
313.66	310.43	307.71	314.69	310.34	317.51	315.1	316.22	314.26	312.5	317.72	309.8	312.8	312.52	312.28	312.55	308.85	315.96	318.17	312.69	311.52	309.7	307.28	313.59	312.54	313.09	312.41	311.62	316.73	309.68	310.44	313.75	312.19	317.07	313.61	314.37	306.7	312.69	313.5	312.63	314.84	310.48	310.74	316.58	312.67	310.41	316.51	316.06	311.37	309.43
305.78	307.98	305.63	303.69	306.43	308.8	304.89	307.85	308.53	305.34	304.51	306.09	302.38	308.14	308.85	307.36	305.26	308.24	303.81	309.02	311.73	301.25	304.28	305.66	301.24	305.67	306.29	309.59	306.21	308.57	307.15	305.33	303.83	305.11	306.55	301.54	306.42	309.45	306.7	305.88	301.32	302.19	305.26	302.37	306.51	305.69	309.02	307.75	308.33	306.82
308.73	303.7	302.94	301.41	304.46	307.5	302.32	302.69	305.92	306.37	300.68	304.47	304.95	306.65	302.29	301.14	304.02	301.11	302.52	304.08	300.88	305.14	302.15	308.89	299.16	301.97	304.77	305.52	305.54	300.35	306.95	305.89	303.92	303.61	306.9	306.31	305.21	302.48	303.45	307.38	298.8	306.98	303.3	301.95	300.76	302.06	305.06	300.85	305.02	303
313.19	317.4	317.15	314.76	316.56	313.94	317.22	314.1	313.81	313.11	318.35	313.67	318.91	315.27	315.39	316.5	315.53	313.24	310.81	315.5	315.98	316.04	310.97	311.76	315.54	314.79	315.09	314.49	311.87	318.53	316.58	309.13	318.57	311.52	315.75	316.01	314.42	319.21	320.4	313.6	312.63	314.51	316.71	316.39	318.67	312.91	312.03	313.69	316.59	314.55
293.14	294.11	293.95	296.39	290.24	291.99	299.86	297.58	296.9	290.32	293.48	295.21	297.98	291.98	292.28	293.46	297.16	298.35	293.9	292.07	294.2	294.74	293.76	295.14	292.93	291.4	288.89	292.43	294.63	291.12	291.57	295.74	298.63	297.97	297.92	292.37	293.33	295.65	294.92	295.85	293.5	295.57	289.37	298.39	290.41	301.92	293.61	295.8	298.79	292.65
313.43	313.56	311.32	310.79	309.61	315.8	309.01	314.45	314.47	317.42	313.76	307.31	318.23	311.26	317.1	313.11	314.79	312.29	307.99	312.11	315.95	314.75	311.46	311.22	314.84	320.53	310.64	316.69	312.64	309.59	314.4	314.92	313.2	314.71	315.03	316.14	313.48	317.68	314.26	314.33	317.82	311.46	314.03	312.84	316.95	315.49	311.41	311.98	317.41	314.79
326.45	324.56	327.05	329.19	325.37	324.26	328.57	329.55	329.97	329.36	324.79	328.62	327.69	326.76	331.54	326.83	329.23	323.03	327.85	329.64	321.07	321.95	331.47	326.36	324.3	325.67	323.86	329.14	326.55	325.13	325.51	327.31	326.03	324.98	328.95	323.53	328.95	328.72	324.53	326.7	325.24	323.28	323.15	327.07	325.94	327.27	321.55	325.22	330.27	329.84
304.15	308.82	308.86	307.69	306.01	311.81	305.81	306.84	311.19	310.49	306.59	305.37	307.26	312.1	311.55	309.34	312.03	307.82	313.93	306.42	306.88	307.79	305.22	310.7	309.81	309.48	305.02	308.76	307.6	308.17	307.68	311.66	307.88	307.96	307.28	309.28	309.08	309.77	304.72	304.67	305.71	309.32	308.72	309.51	305.88	304.49	306.01	311.69	307.36	311.9
306.71	302.9	299.29	310.7	305.15	308.67	304.39	302.85	303.96	305.9	306.99	308.05	304.08	303.37	305.88	302.3	303.69	307.68	303.86	303.88	303.71	299.96	303.3	301.11	305.49	305.27	307.03	302.01	304.19	304.21	306.25	306.94	305.39	305.35	305.24	309.56	305.14	305.95	299.84	302.51	307.7	301.43	300.77	303.66	306.23	308.65	304.39	305.47	302.96	298.64
308.28	301.84	311.11	310.04	308.03	306.24	305.29	304.08	302.12	306.12	310.26	306.28	297.51	309.97	304.11	303.17	308.79	310.28	298.35	306.45	307.16	304.24	304.77	306.07	307.94	303.8	302.55	306.54	304.18	309.4	305.66	306.49	307.34	304.37	311.16	302.7	308.59	305.92	304.43	301.84	307.38	303.72	302.38	305.1	307.28	309.42	302.83	304.97	302.89	306.23
312.24	310.2	306.6	311.83	308.58	306.54	310.53	310.36	308.16	309.84	303.76	307.38	309.23	313.81	308.76	305.49	302.91	311.63	311.25	308.33	309.19	309.67	312.72	303.54	306.56	310.37	306.8	305.84	309.94	303.43	303.34	303.74	309.32	310.86	309.51	303.66	305.06	307.4	311.81	308.82	304.33	307.86	308.26	304.43	309.43	309.34	305.92	305.84	309.52	313.81
315.07	307.27	315.09	311.69	313.02	312.85	313.89	314.31	315.18	314.81	312.36	309	312.81	315.49	311.12	317.44	309.22	310.59	314.83	310.46	314.45	315.2	315.19	316.13	308.15	308.99	313.7	311.18	309.7	313.79	313.45	316.82	313.03	315	309.52	314.28	314.28	318.95	312.37	313.59	315.65	316.7	313.88	307.81	311.95	307.5	312.6	313.34	313.6	313.64
303	310.74	301.39	307.21	308.38	306.62	307.1	304.91	308.89	306.01	300.75	305.36	299.46	303.08	306.38	308.62	303.75	303.31	305.11	307.1	306.57	303.41	299.98	310.88	304.02	303.38	304.91	304.85	305.13	299.62	303.4	301.25	312.65	303.65	301.17	304.86	309.08	303.31	303.9	301.59	304.85	305.24	304.98	303.77	304	302.67	305.94	304.47	302.04	303.42
312.13	310.87	312.65	314.48	315.98	318.78	313.57	317.42	320.5	318.11	316.1	312.27	314.47	315.78	314.49	310.77	312.5	314.12	317.41	313.51	317.76	312.33	311.11	318.91	315.53	313.18	313.11	315.4	312.7	315.07	310.78	313.78	310.36	316.03	314.57	314.34	319.44	316.21	316.54	314.73	316.85	313	312.77	320.03	315.71	318.93	321.93	312.74	316.15	312.56
318.96	308.38	309.54	315.76	314.47	317.58	318.61	318.1	312.83	310.87	313.75	313.89	316.92	318.34	315.45	316.15	312.9	315.39	310.47	318.64	314.4	312.36	314.35	315.3	307.55	315.69	315.82	316.38	312.45	313.62	310.54	314.79	314.2	316.72	308.84	315.27	308.88	312.16	313.74	315.7	313.93	312.68	314.54	312.41	311.6	311.71	314.18	315.68	311.59	311.83
314.04	306.69	312.8	314.84	307.21	309.93	311.09	313.68	306.22	311.85	316.09	311.24	312.82	313.18	313.07	313.2	314.02	313.61	313.77	311.26	314.12	311.34	309.47	315.35	310.37	316.75	310.54	311.69	311.12	310.4	311.13	308.93	316.07	315.29	311.21	313.65	309.19	317.64	313.67	311.05	312.96	311.6	310.42	311.89	314.81	310.74	314.47	311.23	310.91	313.23
311.22	312.54	310.54	311.67	312.42	307.59	310.27	314.64	313.09	309.25	312.22	310.95	315.76	314.7	314.27	310.32	315.62	310.96	311.33	311.77	313.26	314.1	310.49	310.55	310.08	311.88	312.27	315.72	309.02	310.96	313.83	316.3	318.22	312.93	313.56	316.75	311.76	311.7	312.28	313.93	312.46	312.03	310.99	312.84	311.36	312.75	314.91	309.7	313.12	307.52
313.01	318.01	317.64	314.77	318.3	312.94	316.01	318.38	315.23	318.4	320.96	315.73	317.88	318.03	318.3	313.36	316.92	312.1	318.69	313.93	315.72	315.71	315.39	313.25	312.68	312.88	314.75	314.46	309.67	318.45	314.33	315.8	315.7	315.01	315.33	322.98	317.24	318.83	316.36	315.78	314.74	314.96	312.09	312.42	318.49	321.29	319.8	312.74	316.71	316.64
318.31	317.09	319.83	319.91	320.38	317.43	320.85	319.97	317.99	317.93	323.41	312.33	317.6	317.72	318.37	318.93	318.08	320.06	318.94	315.29	318.8	317.95	323.04	319.11	317.32	314.39	321.36	312.77	325.25	315.71	315.14	313.76	315.83	321.14	321	316.7	318.91	324.13	317.49	322.47	321.4	316.63	322.56	319.32	316.47	317.26	316.4	319.25	322.2	318.1
306.47	305.08	299.8	301.62	308.34	308.78	303.23	303.81	306.16	302.46	306.79	308.36	305.19	313.89	310.13	309.55	307.35	307.91	306.51	308.65	305.51	305.51	304.03	311.45	302.34	310.97	303.62	302.04	305.13	306.38	307.33	305.91	304.43	309.36	307.91	306.91	300	304.39	306.13	304.69	308.06	309.02	308.38	303.22	302.13	303.39	306.27	304.92	302.41	309.18
306.79	302.31	295.97	300.41	301.01	299.37	297.07	300.87	306.35	303.61	298.86	301.88	298.01	297.15	297.81	300.18	300.2	300.54	301.99	300.2	303.37	299.35	302.32	302.31	296.53	297.99	301.38	299.06	303.13	300.13	299.91	301.29	302.95	296.27	300.07	299.42	302.95	297.35	296.86	300.32	298	295.65	302.49	297.04	302.02	300.81	299.71	299.54	299.58	306.55
308.1	313.02	309.69	308.83	307.91	308.03	306.29	312.59	309.68	307.52	310.13	306.9	309.37	306.08	313.03	309.58	309.18	303.62	310.68	310.36	311.36	313.66	310.85	308.64	307.17	311.1	308.27	306.75	308.75	307.92	309.81	310.17	306.14	311.25	311.88	303.57	307.33	308.94	303.64	307.97	306.86	308.86	312.23	308.31	308.32	306.92	307.35	305.57	308.27	312.67
308.22	312.49	312.24	311.25	315.55	317.3	318.33	314.06	313.58	317.33	314.93	314.83	316.83	309.45	319.09	319.12	310.16	314.81	317.67	318.82	313.9	315.72	307.69	308.56	316.6	313.95	314.48	313.08	317.57	312.95	316.18	316.56	314.24	310.32	314.82	313.81	312.8	317.68	315.5	318.32	317.26	312.61	315.07	313.23	316.62	314.22	317.96	309.19	314.7	314.99
319	314.25	319.47	315.73	317.36	314.37	319.14	315.67	313.21	319.62	317.91	306.81	315.18	320.82	317.08	321.73	319.48	316.42	312.83	319.78	313.86	317.42	316.44	315.74	319.3	318.89	316.24	319.55	314.25	315.41	316.25	314.17	319.93	313.77	318.93	315.93	312.29	314.01	319.13	315.8	315.86	319.36	318.69	325.64	316.46	320.41	321.94	312.29	320.95	317.17
304.24	302.8	300.64	305.63	295.64	303.82	304.05	303.86	303.23	303.33	295.73	303.36	302.89	301.19	302.27	301.78	302.91	304.82	300.51	302.03	301.87	301.66	304.24	301.6	304.26	301.13	301.3	301.09	301.47	301.77	302.6	303.86	305.11	303.5	304.61	302.49	302.14	303.51	298.47	305.27	297.78	304.17	300.3	300.17	299.95	304.58	303.06	300.04	303.83	303.82
303.75	304.91	309.46	307.08	304.55	302.84	305.83	303.4	311.97	306.65	311.34	311.23	309.11	308.36	309.42	309.31	312.96	305.05	310.46	305.55	306.48	308.25	306.56	305.61	306.91	305.36	302.05	313.31	302.06	308.32	304.08	307.5	313.04	309.01	303.76	304.96	306.83	308.09	307.27	309.65	306.51	318.63	310.44	303.46	303.84	306.53	309.65	302.48	308.04	307.08
316.36	311.15	311.57	312.99	313.35	317.12	310.44	310.36	313.56	310.34	310.81	313.9	316.56	312.47	309.17	318.74	309.05	311.24	312.74	310.15	317.36	317.19	307.89	315.03	314.04	313.86	312.8	315.98	308.65	306.34	310.54	312.84	313.23	315.1	315.16	309.92	315.29	312.78	307.57	315.02	316.21	317.22	314.09	310.18	312.69	315.8	314.26	314.63	316.6	314.62
303.43	305.79	301.61	306.73	304.57	301.53	304.16	302.97	307.03	304.15	300.17	303.44	308.8	306.2	305.07	302.05	304.39	308.49	306.41	306.52	306.02	304.76	302.89	308.92	302.18	303.48	309.83	302.31	307.64	302.86	304.66	299.73	301.97	307.62	308.63	302.42	301.58	311.62	305.96	303.98	302.35	309.51	304.24	304.82	304.06	303.39	306.01	305.86	304.39	299.73
328.58	325.54	323.86	325.03	324.56	325.58	329.7	324.82	324.72	322.33	328.8	321.55	324.56	325.47	330.1	323.67	329.9	326.13	325.97	329.15	322.72	328.48	329.4	321.6	328.84	329.65	322.42	325.8	326.01	326.01	328.06	329.11	323.14	330.85	322.77	318.8	326.8	331.27	330.63	324.48	325.5	328.41	325.82	324.23	325.61	323.74	321.36	326.17	327.05	325.14
304.16	301.87	304.26	306.88	306.36	307.53	302.35	304.57	306.58	304.29	301.6	305.73	300.06	303.43	298.83	301.21	308.1	302.58	297.43	302.58	308.48	300.72	304.59	300.39	302.72	305.19	303.66	301.01	300.76	305.33	302.59	301.05	301.96	307.34	300.52	302.82	301.93	303.55	304.28	305.68	301.84	303.04	305.05	303.38	302.14	303.79	301.28	299.74	306.9	305.86
297.5	300.56	296.08	299.05	306.38	298.99	301.6	301.67	297.7	294.11	303.04	301.61	298.42	301.15	300.44	297.83	302	305.8	302.98	299.31	297.07	299.64	296.04	300.78	302.14	300.73	303.38	300.12	305.14	295.77	297.41	296.79	302.98	298.71	304.79	294.82	298.07	299.51	299.51	299.93	296.37	302.11	304.23	296.36	297.54	297.34	303.26	297.99	301.88	304.13
292.7	295.63	289.21	291.6	294.16	298.1	293.14	290.63	292.81	293.35	293.21	295.16	291.27	290.6	289.78	292.98	290.35	298.9	294.55	292.6	290.25	295.96	295.29	296.28	289.13	293.7	293.69	296.09	292.11	286.01	297.29	296.61	292.46	291.09	291.59	294.38	296.23	292.69	293.57	288.25	294.87	293.14	289.73	295.99	290.74	287.71	292.03	293.6	296.45	296.36
308.6	303.47	303.6	309.83	305.73	308.12	302.75	306.19	308.55	304.81	304.81	300.11	304.13	302.52	304.92	305.16	309.3	308.51	302.33	304.94	307.09	305.82	303.4	307.28	303.45	302.85	308.69	305.1	311.36	308.91	299.49	308.81	301.74	302.25	300.69	304.37	306.45	307.03	303.07	302.64	306.16	310.75	308.29	299.04	307.49	305.02	305.79	308.83	310.66	304.72
303.2	305.5	301.98	306.3	304	304.83	306.85	310.25	309.38	303.18	309.63	306.64	302	302.91	301.64	308.16	303.61	306.38	305.73	302.64	308.04	305.09	308.37	306.98	302.15	307.06	306.25	305.87	305.46	303.69	305.72	307.65	302.96	303.97	305.73	303.13	303.78	307.36	306.16	302.93	307.27	305.93	301.21	307.29	303.51	305.94	302.47	309.5	305.45	305.24
300.73	304.69	301.75	301.41	301.81	309.16	301.87	301.32	299.77	304.15	299.8	304.65	304.66	300.7	302.91	301.09	307.38	299.53	297.28	303.35	301.82	300.66	303.69	304.73	304.06	298.69	305.9	299.95	304.22	302.66	300.51	299.88	303.78	299.48	305.81	300.19	304.82	300.15	304.42	306.51	303.58	301.1	300.87	302.19	300.82	305	306.53	303.29	303.52	304.25
294.68	293.54	294.61	295.99	294.73	299.16	294.03	299.14	296.19	294.42	295.49	295.54	295.94	293.35	291.92	293.94	295.04	293.78	300.41	294.98	291.62	295.3	297.45	291.67	294.53	293.41	293.52	299.91	293.25	297.46	292.39	293.84	295.89	292.34	292.28	290.68	294.15	290.6	297.04	296.95	292.75	293.97	297.39	296.81	296.71	296.83	298.55	294.04	295.53	297.3
297.74	306.31	302.53	301.22	306.16	304.77	308.09	301.82	302.44	300.59	302.58	306.45	305.99	299.64	301.54	303.33	300.3	302.4	305.61	304.21	302.49	305.4	306.39	305.29	302	299.91	304.48	303.3	310.93	309.65	301.38	305.6	303.87	305.72	302.41	305.12	309.92	304.17	303.92	302.15	304.14	303.83	299.14	300.7	302.87	304.61	308.71	298.55	301.84	303.57
305.65	301.57	302.57	303.34	306.56	299.45	307.07	305.41	298.89	304.63	302.57	302.61	308.82	302.23	298.19	304.89	305.77	301.18	302.18	306.97	309.34	303.36	298.6	302.38	304.23	305.12	300.55	304.46	304.04	301.72	302.33	305.1	301.8	304.9	301.23	307.31	304.76	301.19	304.09	303.65	306.04	301.83	300.17	302.58	299.36	304.65	298.8	301.4	309.02	307.25
315.83	316.25	317.54	315.42	316.5	311.6	314.54	309.62	317.36	312.22	316.68	311.76	320.04	317.48	312.71	317.61	318.28	321.93	310.75	316.92	316.57	317.02	312.91	313.7	313.95	312.2	319.48	315.86	312.3	316.37	316.08	311.49	311.07	320.27	314.76	315.76	315.04	314.75	307.23	311.25	314.5	317.98	316.06	315.7	318.42	317.8	316.19	316.52	314.11	317.18
311.09	310.67	307.93	311.79	310.48	309.18	312.04	310.83	311.32	311.21	314.22	310.66	307.34	308.5	311.96	314.73	310.46	312.04	311.76	311.17	306.44	314.04	310.7	312.67	315.3	309.5	310.31	309.56	311.83	307.1	310.32	313.02	311.36	312.88	310.35	308.99	312.64	313.71	312.86	309.65	307.57	311.38	313.71	311.99	309.85	309.53	313.95	304.95	315.47	308.75
306.08	302.56	303.45	304.99	301.27	303.57	302.14	298.45	302.01	303	300.36	300.2	305.94	303	301.83	302.94	300.85	303.7	302.92	298.53	303.46	305.29	303.6	302.58	308.5	305.25	299.65	304.79	303.34	301.02	302.67	300.09	305.43	302.69	301.44	300.66	301.65	306.44	300.68	299.63	299.93	299.86	302.63	303.82	300.96	308.34	304.57	304.5	298.42	305.43
294.51	297.29	295.85	298.55	294.25	293.82	295.82	294.8	292.02	293.11	290.89	295.26	292.09	290.45	294.15	295.53	297.52	293.04	291.37	291.16	293.99	294.13	292.99	297.14	285.3	293.22	293.34	287.21	293.61	294.51	293.51	293.69	296.18	297.53	288.84	296.93	295.42	293.18	299	293.9	300.01	294.02	290.21	293.44	292.01	297.77	295.7	292.36	290.77	291.38
307.69	306.59	306.07	310.37	305.94	306.28	308.32	305.65	308.84	305.9	310.69	305.08	309.43	303.51	310.53	304.52	304.68	309.17	308.12	307.65	304.59	307.26	306.61	310.78	307.57	303.51	307.53	303.85	305.74	307.8	309.37	300.9	307.51	309.14	308.83	306.53	308.18	307.86	308.1	305.57	307.53	306.6	306.92	310.5	309.55	303.69	306.87	303.73	311.55	308.34
317.34	318.17	313.07	320.25	319.26	317.27	313.59	317.82	319.3	311.92	317.93	320.53	314.6	317.3	315.68	321.47	319.98	321.28	318.63	315.86	318.25	320.01	316.03	320.54	320.1	320.17	316.15	318.96	311.6	319.73	314.97	313.83	313.95	312.65	319.49	319.07	318.27	316.28	320.52	314.72	317.2	315.94	316.31	323.85	317.83	318.15	316.38	314.03	316.12	319.74
307.69	304.33	307.33	302.74	307.34	305.09	306.44	303.54	303.08	303.29	306.85	306.11	309.88	304.3	301.39	308.06	304.91	308.97	301.82	306.1	309.52	305.98	300.83	307.07	302.58	304.41	301.25	304.93	305.11	301.34	306.06	308.48	306.79	306.23	300.5	305.73	303.92	301.85	306.03	303.83	301.79	300.09	302.15	303.69	301.43	304.63	306.5	307.09	307.03	302.7
308.11	307.37	305.2	305.57	304.13	305.27	307.29	303.12	309.64	305.06	308.75	306.95	303.38	308.94	307.16	311.34	313.43	306.46	306.83	302.42	306.42	305.42	304.87	306.72	303.26	305.16	309.38	302.47	308.91	309.35	309.64	309.51	307.09	303.64	309.11	310.01	305.55	311.68	304.98	307.76	305.12	303.91	305.9	308.83	302.73	303.02	306.54	310.26	307.61	304.49
304.84	300.11	301.9	303.81	304.48	304.91	305.11	302.86	310.34	302.1	302.74	302.74	302.81	304.85	302.52	300.23	300.67	307.42	303.62	301.53	302.3	303.77	296.35	299.54	296.11	305.07	303.85	305.26	304.59	300.05	305.33	299.46	305.28	303.1	301.64	301.1	302.57	299.72	307.55	301.28	306.08	307.52	302.23	305.03	302.09	304.29	300.66	301.74	301.29	308.09
316.88	319.9	318.05	316.12	324.33	315.85	315.52	315.58	323.27	316.36	316.44	317.26	320.13	320.4	315.89	312.78	313.99	313.63	321.41	317.11	319.56	317.01	320.46	317.26	314.91	316.39	317.34	317.38	318.41	315.69	316.25	313.32	317.82	320.45	315.15	319.14	318.59	312.18	316.19	315.46	318.5	316.77	309.71	314.97	315.73	313.11	319.3	314.99	321.54	315.73
307.21	303.78	304.05	308.5	301.95	309.04	304.13	303.61	301.97	302.72	308.81	301.48	301.61	309.64	301.31	305.33	305.34	307.01	309.76	305.27	304.24	309.66	302.21	305.07	303.77	300.69	303.19	304.31	300.03	307.53	307.17	301.27	301.97	305.2	305.72	304.83	304.4	307.67	303.69	303.01	303.41	307.67	307.84	309.06	304.01	304.53	302.65	306.01	302.15	301.43
313.68	304.56	305.15	300.57	305.27	304.83	305.16	303.46	301.03	307.1	299.78	306.29	306.32	305.55	304.35	306.13	303.07	305.12	302.04	304.41	302.47	301.5	308.38	307.49	306.74	304.08	303.88	304.97	303.86	305.43	306.87	306.39	298.94	301.02	307.58	301.59	303.74	307.98	301.74	312.19	303.75	308.73	307.46	303.47	306.33	307.01	310.48	301.32	311.13	304.51
310.12	316.75	309.23	308.18	317.32	311.51	307.83	314.5	313.33	311.02	309.72	314.13	311.05	319.36	308.77	306.47	311.16	312.89	316.21	313.03	315.72	309.31	317.4	313.64	313.37	313.15	309.93	311.82	310.05	312.18	310.73	319.46	314.22	312.34	311	314.35	309.39	311.83	313.47	310.43	314.23	312.17	313.4	313.73	309.52	315.51	313.08	310.58	311.77	317.98
301.51	296.72	293.58	296.94	297.37	302.1	296.66	294.52	294.71	293.56	292.07	299.5	298.49	297.11	296.12	300.62	294.78	295.65	298.89	300.22	298.99	299.01	295.62	302.71	299.26	294.01	300.3	291.71	294.8	295.78	300.6	294.69	297.9	298.88	301.65	294.15	298.08	293.62	292.55	300.85	295.79	298.2	296.81	300.47	292.09	292.07	292.54	300.51	297.93	298.32
303.59	304.85	311.66	304.27	306.57	307.19	303.95	302.11	303.34	304.54	303.84	303.42	309.6	302.33	306.41	312.03	306.48	301.58	309.68	309.68	300.14	305.9	305.26	303	303.51	305.47	307.16	308.6	310.14	304.41	303.84	306.9	308.78	307.67	306.7	305.96	309.64	306.71	305.28	304.1	305.33	305.77	305.95	300.01	300.02	303.96	304.58	304.22	307.67	306.61
297.39	298.04	297.68	293.85	294.16	296.94	297.54	299.83	294.99	302.15	293.59	292.94	296.32	296.58	300.24	297.67	291.88	295.35	299	300.11	298.45	301.03	293.52	298.6	295.61	296.37	297.18	295.09	291.85	296.01	297.73	297.87	296.91	297.92	301.43	299.6	297.73	297.65	295.87	292.24	295.83	299.08	296.78	292.68	297.38	294.91	296.21	290.18	299.06	291.67
294.09	296.64	295.11	296.66	295.24	295.78	295.1	290.71	292.8	288.93	294.33	293.57	290.51	292.67	296.63	292.89	294.49	293.47	293.78	296.54	292.79	295.03	292.53	295.91	296.34	291.7	292.2	291.59	298.16	298.42	289.91	294.88	294.77	293.31	294.76	292.51	294.89	297.45	295.14	292.01	297.56	293.94	294.53	290.89	296.06	295.83	296.77	292.22	292.44	296.41
308.44	308.19	311.23	308.21	305.42	313.63	313.27	303.07	307.58	308.2	306.15	308.14	307.3	310.3	312.76	311.87	305.55	306.65	306.18	313.8	307.98	310.16	307.55	309.23	310.06	313.18	312.69	305.75	306.42	307.23	310.78	307.5	308.21	308.06	307.48	314.94	307.01	310.99	304.13	309.45	308.69	310.36	304.44	311.44	309.89	311.9	311.77	305.02	311.64	308.46
315.81	317.99	314.38	314.86	318.36	315.57	322.22	318.48	312.76	317.93	315.13	318.3	319.65	315.66	322.34	318.4	317.73	314.24	318.41	316.06	318.36	317.28	320.6	317.87	316.72	317.4	315.72	317.57	312.84	314.03	321.46	318.63	317.82	317.14	321.48	316.99	319.38	316.07	316.13	316.5	319.36	323.08	323.14	321.14	320.72	318.89	318.85	321.58	312.2	318.69
295.92	291.79	294.69	292.45	292.06	297.21	295.55	286.42	293.87	293.63	294.74	292.68	292.92	294.98	293.24	293.94	294.42	290.59	296.81	293.78	294.98	294.91	293.21	300.26	296.08	301.51	292.64	295.26	289.6	298.51	296.2	296.15	291.06	294.94	295.91	295.46	295.79	294.58	294	292.09	300.06	293.79	292.06	287.81	294.9	293.84	299.37	295.38	297.47	294.42
312.21	308.23	315.04	315.48	313.06	312.89	316.87	313.01	319.73	309.29	311.52	312.54	309.7	314.45	316.36	314.2	313.77	317	320.52	314.4	318.49	311.84	312.31	313.39	313.8	311.98	315.72	317.51	315.38	310.01	313.98	313.1	314.57	308.96	315.73	313.78	317.51	316.59	310.23	313.2	311.66	314.43	316.68	314.27	317.87	311.83	315.61	313.47	311.3	313.29
310.29	300.17	300.22	304.8	299.41	305.38	300.78	305.87	310.14	303.09	305	305	303.67	301.87	302.78	301.77	305.01	301.13	302.59	306.06	302.76	300.44	304.98	301.71	302.14	304.99	303.16	309.07	305.64	305.63	301.93	307.53	306.49	304.06	304.76	307.19	303.15	308.23	303.16	298.53	305.56	302.3	300.66	299.29	305.18	303.7	302.82	304.21	301.85	300.94
317.87	316.81	314.27	317.46	319.09	317.11	318.1	318.39	314.71	314.81	316.26	312.82	313.96	313.37	316.04	316.1	313.4	314.64	316.85	317.67	317.69	317.92	315.76	313.76	317.09	315.68	318.78	314.11	314.28	312.11	310.53	316.33	317.42	314.85	318.66	316.81	317.81	313.57	318.31	316.92	312.29	314.34	316.51	315.18	315.55	311.46	317.79	321.92	316.14	318.38
315.52	311.97	312.05	309.88	316.56	315	313.99	311.63	310.78	311.35	313.53	312.36	315.62	309.54	314.35	310.3	314.7	313.35	309.53	313.78	313.9	308.61	313.42	310.59	313.96	307.32	308.89	309.83	309.18	311.44	311.26	313.75	307.77	314.64	313.68	315.17	313.98	313.29	310.46	312.57	316.52	309.22	318.44	315.71	316.07	310.29	312.73	311.44	312.42	314.86
316.9	320.82	312.46	313.97	315.33	316.3	319.81	316.86	317.68	319.86	317.8	317.83	316.27	319.41	318.35	316.99	318.14	316.52	320.6	314.9	320.09	318.67	318.1	318.49	316.74	310.49	322.81	314.42	313.6	318.72	315.6	318.73	317.63	315.52	317.13	313.79	313.28	313.64	319.75	317.53	313.66	314.92	321.4	316.58	312.95	315.85	316.73	312.3	316.53	317.6
315.32	320.29	318.75	314.29	315.48	315.59	311.92	320.14	319.2	313.64	317.23	316.06	321.07	317.78	318.5	315.78	316.15	313.2	317.7	315.98	309.27	319.06	311.75	314.46	313.65	314.8	312.15	321.83	316.94	313.15	309.33	317.79	319.45	314.72	317.93	314.37	312.77	316.72	315.92	311.44	317.51	315.6	318.43	318.54	313.62	313.9	316.17	313.51	312.7	316.99
302.5	303.67	304.49	306.36	301.13	305.68	302.18	303.54	301.98	304.41	300.91	306.51	305.45	307.77	306.14	300.41	304.98	306.92	307.39	306.98	306.48	300.75	304.01	304.5	304.43	304.92	308.46	301.93	308.29	303.88	306.79	304.38	304.4	301.74	307.82	307.29	303.45	302.18	302.87	305.26	306.97	303.91	307.01	301.54	302.51	300.61	304.34	302.93	302.22	306.91
303.56	306.34	307.07	301.77	308.31	302.53	296.45	303.35	301.88	302.23	302.72	307.9	308.8	303.94	299.11	301.65	311.48	309.36	300.15	300.59	299.3	307.34	301.92	304.02	302.03	303.26	303.55	304.6	300.42	301.27	306.56	303.44	305.2	303.12	301.13	305.49	303.75	304.86	306.93	298.53	304.48	306.81	300.65	306.81	304.96	303.67	302.69	312.48	308.88	305.5
314.59	309.22	315.91	306.21	312.72	310.88	312.06	314.23	310.48	313.32	308.37	313.45	308.94	312.27	312.75	309.76	308.57	314.84	315.27	312.77	309.8	306.45	315.04	312.19	308.21	308.84	310.41	309.87	310.57	310.8	315.68	312.01	313.19	309.51	315.4	302.99	312.62	309.33	311.82	312.17	313.37	314.42	314.32	313.12	312.36	310.26	316.39	308.29	311.59	316.35
321.65	319.48	323.73	323.08	322.96	325.4	326.43	324.18	325.05	325.34	320.27	322.35	328.15	326.6	323.98	323.51	323.28	323.9	323.17	328.64	331.66	325.65	323.03	327.9	324.41	327.54	326.54	323.37	328.67	324.51	330.76	329.49	328.91	328.4	324.43	329.81	327.74	326.91	327.6	326.08	327.68	324.67	325.11	324.72	321.81	331.75	325.58	325.37	327.86	331.54
314.5	308.12	309.05	307.51	310.89	305.61	309.51	314.84	310.69	312.54	310.45	308.49	307.04	307.09	309.99	309.61	318.84	312.58	311.97	312.91	306.66	310.7	307.91	307.67	308.99	311.02	306.18	311.56	307.23	314.93	312.38	309.11	313.5	317.25	304.56	306.9	313.9	309.54	314.1	308.69	307.18	307.8	310.01	315.11	307.66	304.53	307.91	311.07	316.12	309.1
318.85	318.05	319.8	317.28	319.27	317.02	314.34	319.29	316.75	314.94	320.66	319.24	318.21	316.88	318.73	321.8	315.21	317.59	316.98	315.55	317.75	323.29	318.49	320.2	321.87	322.25	317.44	318.46	321.32	321.18	320.62	315.4	319.33	325.4	319.22	319.65	318.04	317.78	319.07	321.31	317.62	317.38	319.66	321.48	314.7	317.11	318.3	311.06	316.53	320.57
311.88	306.17	306.58	310.65	307.27	309.09	304.96	313.75	310.8	313.38	306.37	308.56	311.67	310.03	303.78	309.52	307.99	311.47	309.48	310.57	308.52	307.29	305.06	308.43	306.5	310.45	308.17	310.85	314.75	312.84	306.7	313.93	314.97	309.93	307.2	306.78	307.81	311.57	310.28	306.13	311.03	313.18	310.74	305.31	309.84	305.72	304.91	308.77	312.86	306.08
295.79	294.13	303.46	294.03	297.8	292.64	293.13	292.31	296.04	295.13	291.71	293.81	298.36	294.24	293.8	291.92	294.5	295.52	296.02	295.43	295.33	297.34	289.55	294.56	291.14	291.7	295.63	293.15	293.86	290.52	294.87	296.7	295.47	296.56	296.61	293.71	295.63	291.53	290.54	298.17	294.64	296.88	295.04	295.93	298.53	294.25	295.25	296.46	298.13	292.85
318.89	320.12	315.72	320.74	314.06	316.69	314.03	317.97	317.56	319.7	315.54	321.85	318.12	316.01	318.43	318.64	314.03	321.17	316.06	316.22	317.05	313.78	318.02	314.7	315.9	318.3	310.16	309.57	317.39	314.02	315.48	319.14	319.66	315.98	315.77	318.98	318.07	314.39	313.74	317.42	313.08	321.68	316.08	318.23	313.77	314.77	319.56	316.11	317.3	316.72
309.62	311.28	310.81	313.04	312.48	314.29	319.15	315.12	318.32	314.87	318.29	311.85	312.3	317.14	313.43	312.43	311.68	311.97	314.34	309.5	310.45	313.38	316.28	311.51	317.05	314.66	317.09	314.72	311.26	311.16	315.74	310.61	312.63	309.72	311.25	315.46	313.49	319.94	312.21	315.36	312.69	315.36	315.18	316.87	312.2	312.23	317.05	314.12	313.74	314.17
307.4	306.06	310.11	304.33	303.67	306.79	301.1	304.46	304.66	306.85	307	310.9	305.25	309.43	300.78	306.63	306.18	309.53	305.56	304.38	307.83	305.6	304.57	307.81	307.43	310.57	302.6	305.78	305.47	307	307.16	306.24	301.72	306.55	305.63	303.91	307.06	308.59	305.77	305.38	312.27	308.9	305.48	308.68	304.48	303.91	304.61	312.54	302.92	304.41
328.9	324.74	324.65	325.97	328.02	328.54	327.76	330.16	326.38	327.47	332.7	329.5	325.05	330.84	332.49	331.64	328.75	330.01	326.82	321.19	320	327.52	331.42	327.84	326.46	326.26	326.23	332.7	329.63	326.84	325.02	327.81	326.49	328.51	327.33	329.97	324.1	328.54	324.02	324.75	326.04	327.59	328.63	332.49	325.33	328.97	326.48	326.1	328.91	323.45
302.04	298.18	296.7	296.61	297.84	297.1	294.16	296.43	294.36	295.77	299.39	292.99	295.95	297.02	296.64	293.7	298.31	298.44	295.32	294.92	298.96	294.1	296.94	299.76	298.5	294.45	294.67	293.58	295.08	298.93	293.34	299.17	293.98	297.28	294.39	296.58	296.51	297.04	293.77	299.62	296.84	291.76	297.69	296.3	298.53	299.33	295.15	296.47	294.43	300.63
306.37	310.38	305.56	309.31	306.94	301.82	308.7	305.11	305.79	308.08	306.17	300.87	304.65	303.36	301.89	302.9	305.69	300.8	306.34	307.95	298.52	308.06	309.61	306.34	306.05	304.61	301.78	306.69	309.27	305.92	303.77	304.61	305.54	304.27	310.5	303.25	304	304.7	306.36	307.87	305.2	310.89	303.64	306.47	304.27	309.5	304.5	305.92	310.09	305.31
315.57	315.97	321.02	317.22	321.02	320.01	315.08	317.29	315.43	313.87	312.01	319.11	316.09	315.71	316.61	315.11	314.24	318.63	316.76	309.34	316.49	313.06	316.28	313.82	317.56	317.6	310.93	314.37	313.8	317	310.22	312.96	314.32	314.03	313.59	311.01	321.32	314.52	312.84	316.17	317.22	315.98	315.16	309.95	313.8	315.71	314.62	314.64	314.27	311.19
302.36	300.3	296.11	304.96	302.26	299.79	295.83	297.47	305.04	295.95	304.24	301.78	303	302.42	298.1	301.09	301.12	299.26	297.54	302.5	305.78	297.21	302.34	303.11	296.85	300.3	302.6	301.45	304.63	304.43	299.33	306.29	297.49	302.01	300.41	295.76	305.6	304.72	295.74	301.82	297.58	305.33	299.06	300.65	299.86	296.08	299.43	304.56	301.05	301.68
303.8	303.23	301.66	303.29	301.89	301.44	300.85	300.95	302.14	299.06	301.03	300.52	304.98	305.77	298.59	309.82	305.35	303.67	301.85	302.14	302.71	303.72	300.67	305.32	300.36	303.65	300.43	302.06	294.74	299.6	305.57	299.25	302.81	303.47	305.15	300.73	301.49	300.99	303.19	306.29	300.41	304.25	307.65	303.05	303.72	302.87	299.81	302.14	306.55	297.76
306.78	306.56	301.2	311.78	311.15	305.96	299.64	302.49	310.05	309.32	306.72	303.4	305.19	304.02	303.52	303.83	305.37	306.07	302.62	305.4	307.22	311.13	305.57	309.38	305.89	304.3	305.22	304.64	302.66	307.79	306.09	305.75	301.67	306.32	307.32	301.56	305	310.87	303.7	305.11	307.7	305.21	302.56	306.73	307.1	304.29	304.2	310.16	304.66	297.71
310.74	312.93	311.49	311.66	314.91	311.79	320.73	310.79	315.32	310.84	311.32	315.5	313.67	310.99	309.77	314.76	315.44	318.41	319.81	315.15	316.57	316	314.94	317.35	316.48	315.99	319.66	315.62	310.08	315.2	316.01	315.08	316.97	313.51	317.29	311.58	316.92	315.73	316.73	320.06	315.85	311.72	316.54	314.18	314.76	312.39	316.86	317.52	313.52	312.33
333.12	334.04	332.58	326.93	329.34	329.23	327.33	325.21	327.79	325.56	332.62	329.89	330.6	332.24	331.86	329.15	327.21	325.88	328.27	326.99	327.62	329.03	324.22	331.84	330.56	325.28	330.87	328.77	325.61	329.71	327.74	328.09	326.78	326.66	328.92	326.22	327.91	331.31	330.18	328.69	324.39	327	328.05	332.37	320.74	324.62	329.54	325.57	328.36	331.2
313.29	313.67	314.04	315.96	311.66	317.17	310.2	312.04	310.11	317.13	315.05	318.57	314.1	311.82	310.38	309.86	313.36	308.37	312.1	317.31	311.95	310.5	312.75	311.63	315.81	311.15	307.87	319.35	311.6	316.85	307.84	316.83	313.48	311.03	306.48	312.87	310.86	315.27	311.16	314.39	307.01	309.35	308.9	314.22	312.66	313.22	311.93	313.78	313.73	314.24
314.99	314.46	309.47	317.48	313.99	315.46	317.92	310.68	309.42	314.94	318.34	310.55	314.51	315.59	313.28	311.45	312.99	312.39	320.68	314.27	318.34	316.66	312.41	317.79	312.84	313.5	314.09	321.66	314.54	311.85	314.47	315.71	318.71	315.43	317.93	316.16	315.36	316.91	312.81	317.98	312.45	311.27	313.6	316.18	314.27	313.3	314.62	316.35	312.34	318.14
302.64	304.59	302.02	302.94	305.11	308.57	305.37	306.31	304.91	299.35	300.64	306.08	304.8	306.92	305.66	308.17	303.75	306.31	309.98	306.36	306.49	309.45	307.03	305.06	303.84	302.42	301.57	304.33	305.85	303.94	302.05	301.02	304.53	304.08	302.9	305.53	307.46	311.08	305	303.99	299.06	302.18	302.91	310.13	302.02	303.99	301.36	307.49	306.52	304.49
301.99	303.3	304.17	302.22	308.33	303.53	305.36	300.73	302.95	300.9	303.52	302.51	300.64	303.66	301.8	304.8	305.78	301.48	303.18	306.3	306.07	302.46	296.9	303.88	303.82	302.69	303.33	306.98	304.97	304.3	303.03	305.07	300.93	299.45	299.54	306.73	305.54	301.8	303.5	302.64	307.41	306.59	302.47	310.85	301.96	303.68	300.36	304.69	302.27	301.38
301.62	296.27	299.73	301.03	301.49	298.54	296.53	301.53	298.26	301.58	302.82	297.22	298.36	297.39	297.78	300.62	303.46	296.86	298.38	297.99	300.51	302.35	297.73	299.17	303.39	297.68	302.44	296.03	300.31	302.46	300.87	300.25	296.38	296.7	297.96	297.38	300.69	302.65	299.52	299.07	301.06	305.41	295.41	300.41	304.08	295.72	301.08	300.55	300.27	303.92
298.74	301.76	304.52	297.49	301.81	304.74	302.71	302.94	302.22	301.42	300.78	303.15	306.81	300.29	298.94	301.18	301.94	302.39	299.64	300.19	304.01	306.59	301.69	300.56	301.47	303.34	302.09	300.87	299.92	300.71	306.86	300.99	304.89	301.82	300.77	304.86	302.78	306.25	305.26	306.86	300.84	304.17	300.73	307.61	305.72	306.45	300.36	303.14	299.66	301.34
309.4	313.3	308.21	307.88	307	309.78	310.42	309	303.06	309.27	305.81	307.18	308.96	305.17	307.52	303.33	309.47	308.43	309.25	308.44	311.16	309.27	309.61	314.11	309.91	309.56	313.43	304.47	310.23	310.89	311.72	312.35	304.39	308.91	306.54	310.49	306.85	308.6	307.37	312.38	312.13	307.85	307.83	309.42	306.1	315.52	308.42	310.69	313.59	312.35
294.04	295.32	294.59	295.5	295.62	292.24	294.93	291.21	296.08	297.41	296.4	290.3	289.89	297.64	295.42	291.92	291.21	293.64	294.29	296.77	292.78	291.65	292.71	292.57	299.62	290.92	296.56	293.57	295.72	298.12	289.51	295.09	290.25	295.05	293.08	291.95	294.75	291.94	295.13	293.7	292.66	289.24	294.09	295.46	291.86	300.23	293.38	295.93	299.9	292.37
315.61	315.74	314.57	317.05	320.77	317.83	318.01	319.8	321.3	318.19	322.55	315.16	322.27	316.85	316.78	319.91	314.45	320.99	317.68	320.26	320.34	320.63	317.75	319.37	320.09	316.28	316.13	318.32	321.63	319.05	315.15	316.54	317.52	315.27	317.85	317.69	319.11	314.24	319.72	316.19	321.18	321.63	319.89	313.39	318.55	324.37	316.36	311.89	318.85	314.91
308.41	302.76	301.89	305.35	306.8	304.32	309.04	305.33	308.95	304.78	307.05	307.89	309.75	301.08	301.01	305.85	306.4	305.89	308.8	307.6	305.18	304.87	305.47	303.21	308.82	305.57	306.17	303.56	307.05	308.54	309.36	304.72	305.32	311.87	305.16	303.19	306.1	308.05	302.73	300.7	305.73	302.48	307.42	305.22	311.27	304.46	309.98	304.06	301.94	306.26
324.92	329.82	328.59	325.66	322.4	321	323.63	325.03	328.1	324.92	325.84	323.64	321.36	326.06	328.33	320.16	324.47	327.01	324.61	326.78	327.19	325.76	320.11	319.22	330.74	324.12	322.44	324.65	329.75	325.95	324.26	324.83	326.26	326.42	327.81	328.43	325.45	325.65	323.28	323.56	320.99	321.24	323.6	328.44	331.02	329.88	324.17	321.88	326.43	320.04
317.5	320.34	314.02	317.1	318.21	317.32	316.87	316.89	316.6	319.02	319.59	315.32	317.83	310.34	315.78	322.36	317.3	322.12	317.97	313.77	317.01	313.48	318.38	317.58	313.95	318.51	317.44	320.47	315.65	309.78	317.77	313.64	320.22	316.82	314.96	317.58	316.29	316.92	320.82	319.06	316.8	317.87	315.27	316.57	320.69	322.47	318.17	320.68	320.9	319.8
306.41	307.92	306.74	306.44	306.05	304.24	305.94	304.48	302.46	305.96	303.14	302.77	307.34	307.13	307.89	305.19	306.45	307.09	306.17	306.13	299.01	305.35	307.9	306.84	307.05	302.53	306.92	307.57	303.36	301.66	302.8	300.14	307.5	310.05	306.75	308.5	304.99	302	307.87	305.81	303.15	307.62	307.64	308.65	303.27	304.24	303.9	305.57	312.28	305.72
314.46	313.02	315.06	318.79	318.07	313.6	318.82	317.84	313.12	319.35	312.48	316.44	313.36	310.91	318.2	313.33	314.64	313.75	315.11	315.44	315.43	314.19	309.8	312.24	311.25	313.17	309.97	316.65	312.64	317.93	310.95	311.78	309.6	310.51	315.64	312.24	312.53	316.01	315.41	314.81	311.62	311.55	313.15	312.49	312.85	311.55	310.28	319.53	316.04	315.03
305.56	298.54	306.04	302.67	303.28	306.48	305.53	301.54	301.49	300.08	303.57	301.75	300.93	301.12	303.85	309.46	305.87	303.34	302.04	306.27	303.8	305.73	302.73	303	297.12	302.54	301.27	306.7	304.61	304.62	302.78	298.57	302.15	303.28	308.35	300.08	304.62	305.4	297.2	304.39	308.28	305.63	303.86	301.38	301.94	302.74	302.61	303.95	301.79	307.85
315.75	322.52	318.68	317.67	318.14	320.13	316.2	320.37	316.12	316.21	317.91	321.05	315.69	320.25	317.42	322.45	316.79	314.86	314.96	321.49	316.69	315.97	318.38	313.97	319.81	319.18	320.81	318.05	316.73	318	315.47	316.1	317.98	320.42	317.51	322.31	316.42	317.07	315.6	312.26	316.95	320.49	317.52	316.89	318.98	314.17	318.05	314.8	319.71	318.22
312.02	313.45	311.48	314.84	314.73	317.22	311.05	311.5	315.15	313.53	314.79	310.7	310.7	308.84	314.95	311.59	316.26	317.88	312.93	311.17	311.83	316.55	313.35	314.13	311.46	311.23	315.68	309.02	314.62	308.74	318.57	312.18	309.35	311.56	314.51	314.59	319.4	315.01	310.71	313.32	318.81	310.17	313.85	312.1	314.75	313.57	310.26	314.8	314.97	311.25
313.43	310.3	305.01	306.1	311.63	305.8	305.47	306.74	308.2	306.43	302.19	305.2	308.7	304.72	311.47	303.91	302.01	308.55	307.01	303.05	303.77	309.17	309.56	295.52	305.85	309.87	303.98	305.77	303.96	308.93	304.27	307.51	309.14	307.47	315.13	307.15	307.1	306.2	305.97	306.19	304.87	307.91	306.93	308.07	307.28	305.44	309.16	305.58	306.2	306.49
304.41	301.01	303.15	303.2	307.66	300.61	305.2	304.39	307.45	301.26	306.01	307.63	306.07	304.53	300.54	305.39	302.97	303.69	305.39	296	303.76	305.13	302.2	302.37	303.55	304.9	303.63	300.53	301.87	303.26	305.32	303.99	306.65	303.31	304.39	302.46	302.76	302.96	305.1	300.67	303.04	306.87	302.26	306.38	301.42	304.35	306.72	307.56	309.63	303.99
309.19	308.94	310.72	311.67	307.45	307.17	314.07	312.45	310.8	316.19	307.93	306.3	311.46	314.34	313.31	310.37	310.04	308.45	311.61	306.76	307.19	311.54	314.48	307.58	306	312.73	309.54	312.85	308.99	309.35	316.91	307.22	308.44	311.03	309.45	310.24	312.69	313.95	307.81	311.32	303.22	309.71	310.87	311.3	311.71	313.59	307.32	313.32	307.14	305.39
300.73	303.99	307.83	302.59	307.31	302.84	301.22	305.99	306.14	306.38	300.54	300.27	298.82	301.37	305.9	305.21	303.19	305.18	303.3	299.05	303.17	303.74	306.36	302.46	300.35	305.47	304.04	300.55	305.18	301.14	299.35	301.29	308.78	304.25	299.03	296.65	305.39	300.5	305.64	304.14	298.17	309.09	301.96	301.68	300.68	306.85	306.02	303.13	298.92	299.77
306.65	307.78	305.04	307.13	310.39	306.9	303.81	307.88	310.46	306.92	303.03	304.65	304.84	304.33	299.51	305.09	301.2	310.14	302.7	300.87	304.89	307.27	304.12	304.14	309	313.8	305.21	301.45	310.43	303.98	309.79	301.75	306.42	304.43	306.24	305.86	305.06	308.42	305.88	305.37	304.77	303.08	300.86	310.45	304.69	304.25	308.44	305.57	304.97	304.35
321.48	312.88	309.58	310.22	312.95	315.45	313.36	318.47	313.22	316.7	315.05	315.15	315.07	316.77	313.03	311.17	312.56	314.48	315.72	312.07	312.78	314.73	315.31	311.65	315.9	314.57	318.38	313.9	315.84	306.32	314.9	311.5	311.46	312.84	312.4	314.02	313.89	320.58	314.63	311.92	318.93	313.57	314.04	315.59	310.3	315.4	310.06	316.56	313.23	318.34
318.06	314.82	317.71	317.82	312.81	315.67	314.99	312.14	322.22	312.75	308.79	310.77	317.02	313.63	321.59	312.75	311.79	312.13	321.92	320.89	313.81	320.1	317.02	315.97	314.84	311.33	312.82	317.23	314.58	316.43	316.65	313.86	316.57	318.33	319.04	317.94	316.17	312.62	309.69	312.42	319.68	318.15	316.69	315.74	316.73	313.71	317.06	312.35	311.67	314.74
312.02	309.29	317.57	316.45	314.05	316.42	320.18	313.37	314.75	314.18	320.96	316.94	310.19	313.88	313.03	316.63	314.64	317.48	316.89	315.17	313.72	317.65	314.14	319.25	318.22	314.53	314.71	315.68	316.73	309.38	316.76	314.35	318.19	313.77	312.51	316.2	318.06	312.44	317.13	307.26	311.6	314.46	316.94	320.64	315.01	317.34	315.93	309.6	312.69	317.2
297.91	303.79	301.09	303.34	302.38	298.9	303.04	300.34	299.16	302.36	297.21	305.98	306	299.19	302.45	303.67	300.87	306.5	300.78	304.14	301.75	297.63	308.12	306.07	302.63	300.61	307.65	302.48	300.86	301.81	305.34	306.13	300.38	305.5	305.72	304.69	305.25	302.07	301.6	304.47	301.21	303.78	301.53	302.92	303.72	306.59	306.92	302.73	304.99	299.98
305.02	308.44	303.86	308.94	308.07	305.29	307.1	306.09	301.89	305.32	308.13	305.38	307.63	301.61	310.15	303.46	305.99	310.53	311.78	308.18	306.36	309.41	305.02	305.87	307.47	312.79	307.23	305.86	310.69	309.13	309.39	308.72	306.98	304.89	304.42	303.35	304.22	303.6	305.04	304.76	303.63	309.85	310.63	311.2	307.61	305.15	308.26	310.13	308.3	309.41
303.31	301.01	295.16	302.19	306.41	305.09	306.1	308.07	304.62	304.46	299.55	304.28	298.96	303.47	298	305.69	304.13	304.33	305.75	305.71	306.2	301.3	302.99	296.67	301.15	300.68	306.76	305.12	301.4	305.01	302.38	305.71	303.69	309.55	302.62	300.4	302.45	301.28	304.92	305.97	308.07	307.6	305.99	299.71	299.95	299.74	300.49	304.06	301.37	302.41
315.45	313.89	316.22	316.39	311.97	309.97	317.45	314.29	318.21	314.77	316.21	315.27	313.51	317.43	317.58	312.04	319.78	317.98	316.26	313.23	313.67	319.22	319.2	314.74	319.97	312.99	315.42	313.19	314.42	316.07	320.81	315.3	314.4	319.29	314.09	316.87	313.96	310.76	315.49	320.34	318.78	323.09	309.57	320.08	308.13	315.71	313.36	313.93	314.07	314.93
303.34	304.37	304.84	303.89	303.23	305.15	307.78	307.32	302.38	301.42	307.14	301.11	307.53	306.8	303.98	303.88	309.17	303.87	306.19	304.13	306.63	304.95	304.89	307.69	303.14	306.47	299.26	304.49	304.11	300.78	304.25	306.08	308.08	303.43	306.04	306.11	304.32	304.78	302.76	301.92	307.36	299.98	304.62	305.4	307.88	303.07	304.49	305.78	305.4	307.44
316.14	311.89	311.86	315.05	311.13	317.57	311.8	316.49	316.66	311.12	313.23	309.09	314.54	313.54	315.74	319.87	318.11	311.37	314.17	314.36	318.12	311.2	317.27	311.99	317.07	311.15	311.3	308.93	313.76	314.12	318.36	315.15	315.85	315.91	314.19	312.2	311.22	314.68	311.81	315.98	313.52	317.49	313.74	317.04	317.53	314.81	315.5	319.96	310.58	314.91
300.22	305.13	308.19	306.39	305.42	302.5	303.21	302.36	304.86	304.49	310.51	309.73	301.56	302.48	305.43	307.21	304.52	306.43	304.58	305.08	302.66	307.82	298.86	307.72	306.2	301.76	302.89	306.16	299.65	305.97	301.58	305.15	308.61	302.32	304.58	300.54	298.3	302.01	304.26	307.12	305.27	308.06	304.76	307.34	301.8	306.32	305.44	301.01	304.18	300.28
328.7	322.27	327.9	321.8	322.78	323.3	324.96	325.55	326.76	324.14	329.71	325.91	324.55	323.38	321.32	325.25	325.7	320.92	324.27	322.74	324.79	323.87	326.67	325	326.21	321.5	326.45	323.48	325.05	326.78	323.85	321.7	328.09	322.79	318.62	319.84	325.28	326.49	328.42	324.06	326.53	326.21	324.73	322.42	328.57	325.82	328.3	324.28	320.47	322.15
324.22	321.2	318.55	321.3	319.94	320.48	319.22	322.02	320.07	318.55	318.24	319.12	318.3	315.29	321.28	320.62	313.74	317.95	318.49	320.26	321.47	319.09	318.21	323.82	317.13	320.84	315.42	315.39	317.97	317.39	319.86	316.74	315.79	316.64	317.13	319.8	319.52	316.31	320.92	318.54	318.9	318.53	323.79	317.66	317.46	318.91	319.24	313.24	318.36	321.59
308.87	311.38	305.29	309.52	304.72	303.71	305.51	303.48	307.63	311.01	308.34	309.39	317.39	310.8	316.21	309.59	309.9	309.58	313.37	308.87	311.88	310.8	309.18	309.31	308.13	310.62	305.44	306.21	306.4	314.27	310.54	308.9	309.01	305.1	302.24	308.29	307.54	306.4	307.31	306.29	311.24	306.7	304.49	307.11	311.71	310.12	306.47	309.14	310.78	309.1
313.46	318.35	315.32	319.05	315.68	318.16	318.28	321.85	318.3	321.33	320.15	318.91	314.39	319.55	315.99	315.2	312.79	320.01	320.81	320.04	319.77	317.28	317.18	314.59	316.89	319.1	318.87	319.42	320.91	316.62	319.1	322.87	317.24	318.58	316.86	321.26	319.72	313.93	318.68	316.11	317.85	315.49	316.07	316.15	316.21	314.43	321.52	318.51	317.17	319.07
315.46	314.65	309.58	312.29	317.82	316.9	315.64	315.33	312.67	322.99	313.58	317.45	318.28	317.73	308.78	313.57	309.43	311.9	313.88	304.86	311.22	314.61	312.61	312.93	315.96	319.92	314.68	313.58	315.23	310.48	318.28	318.76	314.67	316.99	313.96	315.47	313.05	312.84	315.08	314.12	313.47	319.34	312.28	316.3	314.1	317.2	316.3	315.5	319.8	314.39
311.26	319.14	309.38	304.85	305.69	310.86	313.9	308.89	313.53	311.21	310.5	304.24	309.45	310.91	309.99	311.47	310.41	308.13	308.79	311.79	313.85	311.29	312.7	308.39	307.93	309.41	313.11	312.31	310.9	309.01	311.24	310.98	308.62	304.21	313.68	310.6	313.85	304.25	311.73	304.47	315.89	311.56	308.87	304.62	315.37	309.97	309.27	313.71	314.11	310.66
302.98	300.62	305.36	296.58	301.2	303.84	303.72	308.23	299.1	300.18	305.45	303.07	303.79	304.31	302.09	304.73	301.47	299.91	301.44	307.93	300.32	305.84	304.44	304.95	304.43	304.06	302.29	304.86	296.13	305.69	307.64	298.73	303.73	302.54	304.55	305.63	307.27	302.97	306.54	300.82	307.3	301.85	303	303.96	300.86	300.76	301.85	300.58	304.06	300.39
304.58	305.77	310.31	305.38	305.3	303.77	307.89	306.51	311.13	311.37	303.33	304.11	307.12	309.21	308.73	308.52	307.14	310.23	304.45	307.58	308.8	305.64	307.12	303.4	306.66	305.88	305.28	309.27	306.4	306.09	307.13	302.1	307.04	308.04	306.24	309.88	300.23	302.99	305.43	308.03	311.33	306.87	304.01	308.17	312.67	305.97	307.34	302.57	307.98	305.07
308.35	306.96	311.54	313.41	313.16	308.94	309.02	310.91	310.24	307.25	306.64	307.95	311.03	306.53	308.52	307.42	308.65	309.67	307.24	306.12	302.56	310.72	309.04	306.45	311.52	302.64	308.06	307.31	310.94	307.96	307.71	308.68	309.33	310.98	304.55	306.69	307.76	313.65	308.06	309.42	307	307.27	309.66	312.59	303.12	308.39	312.37	310.2	305.8	307.04
312.53	313.02	318.66	310.63	313.77	314.91	315.63	314.32	317.67	311.62	313.64	320.33	318.47	310.09	307.84	317.42	310.15	316.3	316.86	312.32	314.92	319.16	320.29	315.06	313.15	317.55	314.89	314.8	314.95	316.43	309.73	314.01	318.76	315.35	316.85	314.49	317.1	317.78	313.83	314.55	318.04	309.99	316.49	318	313.49	316.25	316.85	312.68	313.63	318.22
302.96	304.48	302.15	301.02	303.54	301.02	297.71	300.27	301.33	298.19	298.17	300.98	304.66	297.6	304.48	304.25	303.57	309.14	305.35	300.79	302.22	302.47	301.34	305.26	302.9	303.82	302.94	304.58	304.52	301.59	299.34	305.87	301.95	300.21	303.78	300.03	301.21	300.96	298.25	305	299.31	302.76	305.29	301.18	304.85	301.47	301.1	305.66	299.98	299.01
316.64	318.51	315.71	314.8	317.57	319.59	319.31	318.57	314.43	318.62	321.95	319.14	311.59	317.61	319.89	315.55	315.31	322.69	318.02	316.54	315.07	323.86	318.37	318.7	318.16	319.15	321.59	310.02	317.76	318.2	316.45	320.57	317.33	318.26	320.1	314.3	319.56	317.31	318.02	312.91	320.31	316.81	318.02	317.4	313.95	319.62	312.38	316.61	314.06	321.86
292.71	294.68	295.67	292.48	297.5	294.5	294.76	295.91	296.71	292.62	297.89	293.93	296	295.04	293.32	295.35	291.23	296.03	299.38	292.16	293.04	297.42	291.28	296.07	298.79	297.58	298.77	290.84	294.53	294.79	293.32	293.52	291.95	293.37	293.94	294.52	293.41	296.38	292.72	288.91	296.26	296.23	294.12	295.24	296.5	294.73	296.02	291.33	294.84	294.99
325.71	323.6	324	326.21	326.97	325.15	328.16	323.46	325.16	324.84	328.71	322.83	323.25	326.86	323.44	324.36	323.23	321.67	329.01	325.65	324.67	321.9	326.61	326.11	327.71	321.83	327.66	326.95	321.27	319.74	323.89	325.6	324.48	322.78	326	328.56	325.51	323.92	320.17	326.7	324.04	323.1	325.71	321.53	326.27	325.66	324.63	320.34	323.76	330
310.81	310.5	309.7	309.32	307.79	309.11	311.13	307.92	306.08	313.12	316.25	308.58	312.02	313.35	313.42	317.79	309.98	310.67	306.34	311.33	309.82	312.82	310.16	311.4	310.04	310.62	312.3	310.81	313.52	308.7	312.85	309.73	313.98	308.05	313.28	310.74	313.49	313.36	309.97	312.02	309.24	314.76	314.87	312.04	310.51	315.36	305.8	310.36	304.81	311.92
312.68	312.18	304.58	311.79	311.93	314.49	312.67	318.35	312.4	313.92	311.62	310.81	311.55	316.12	313.46	308.27	309.91	312.23	314.49	312.3	309.32	310.9	306.9	313.81	315.71	310.75	310.7	311.94	307.1	310.03	309.34	310.9	309.58	309.59	311.28	307.8	308.46	310.88	312.03	311.98	315.66	312.6	316.79	314.76	314.46	313.46	312.99	313.13	313.48	309.95
302.35	304.73	300.69	303.51	299.73	300.68	300.66	304.55	300.47	301.96	303.22	302.89	302.85	302.18	310.58	298.98	300.68	299.67	302.78	300.26	301.46	301.74	298.63	298.65	305.22	303.32	301.69	303.81	301.93	305.47	308.26	300.46	297	302.16	302.95	299.54	306.64	301.12	305.01	305.39	303.21	300.87	307.27	300.55	298.84	301.89	302.01	309.55	302.35	302.75
308.81	298.73	303.62	305.24	302.37	299.19	301.42	301.28	304.68	301.76	296.53	304.93	307.51	304.94	306.57	304.24	300.06	300.44	309.83	306.65	298.69	303.31	306.2	299.97	300.74	297.62	303.32	303.38	305.28	306.94	301.07	302.86	298.4	300.34	303.39	303.65	306.41	299.77	301.03	302.5	299.38	303.98	301.45	300.91	304.49	307.92	301.52	303.24	304.32	302.94
309.9	308.66	310.11	314.32	316	322.23	312.05	315.86	308.13	316.48	311.58	307.64	314.49	313.8	311.62	313.33	312.78	316.9	312.95	313.99	309.03	311.04	315.56	315.19	316.95	307.28	316.31	308.86	312.06	311.73	314.13	312.96	317.17	315.62	308.89	314.89	309.8	317.55	317.03	317.73	310.23	310.4	317.37	314.6	313.04	306.19	318.4	313.06	313.32	313.98
302.25	302.46	303.09	300.01	299.91	300.91	306.9	297.43	302.71	295.08	305.73	302.82	301.76	303.85	301.43	304.01	305.88	307.34	301	302.85	307.05	302.24	307.77	301.76	303.25	304.69	302.94	304.36	303.95	300.14	303.94	304.64	301.56	305.36	301.93	299.56	302.06	303.1	301.87	307.98	303.78	303.47	296.92	300.87	304.28	302.87	301.1	302.5	306.07	306.82
297.29	294.77	299.03	300.82	296.04	300.53	298.79	306.04	302.07	304.71	294.03	306.16	302.37	299.49	298.73	297.87	298	301.25	296.15	293.35	296.82	297.53	301.43	301.62	297.99	300.1	303.81	298.41	302.14	302.29	300.98	299.67	298.62	299.11	298.66	303.16	304.87	301.53	300.61	299.68	297.17	302.9	300.59	302.08	299.7	295.11	301.32	295.25	298.36	301.71
304.54	307.08	305.16	301.57	301.56	300.63	304.62	304.6	301.2	299.65	304.29	302.98	303.91	308.56	306.67	310.84	305.42	302.76	306.59	303.6	298.44	303.85	302.83	307.23	299.35	302.34	299.92	302.8	306.18	302.79	302.43	306.06	302.77	300.65	305.29	300.54	304.63	307.47	303.74	305.36	309.69	304.74	304.1	301.94	304.37	303.77	307.38	299.26	300.34	304.16
295.32	294.29	297.46	291.57	294.14	290.15	294.29	292.02	295.12	292.18	290.87	293.51	297.42	295.02	296.96	295.79	293.12	297.15	295.08	292.66	290.55	298.67	291.71	292.91	290.85	293.49	292.05	289.96	290.39	294.77	299.11	296.43	291.75	291.57	289.67	294.62	292.13	293.29	292.11	296.01	297.88	293.61	297.13	293.22	294.92	291.83	294.45	294.5	288.82	294.05
313.8	314.52	312.87	317.13	314.19	317.47	319.66	316.56	317.41	318.86	317.08	317.79	315.28	312.43	309.88	318.64	315.27	314.71	314.46	318.13	321.22	314.15	324.66	310.35	315.01	315.92	309.47	315.25	314.85	315.67	318.35	316.43	318.85	313.51	318.14	314.37	319.25	315.27	318.46	314.81	317.68	312.15	312.63	319.8	316.19	313.2	311.3	321.05	315.32	318.7
303.46	298.48	302.37	305.96	304.72	301.76	305.42	305.77	303.91	302.47	304.64	301.86	308.57	303.3	307.8	305.51	303.35	307.87	307.91	303.33	305.04	303.01	303.66	307.25	299.37	304.6	298.98	301.58	301.75	302.53	300.86	303.22	305.22	301.91	305.3	300.56	296.98	301.33	304.67	305.13	303.05	302.06	304.19	301.69	301.33	301.89	309.35	306.56	300.82	301.53
316.52	315.14	314.83	316.9	315.66	317.8	316.31	313.29	317.82	316.16	310.83	313.94	314.52	315.8	310.52	314.89	308.77	311.18	316.41	318.84	310.83	316.07	312.53	314.54	310.59	315.73	313.5	312.51	317.35	314.74	316.69	311.44	313.5	321.36	314.85	316.25	314.88	314.82	317.03	315.92	320.6	317.7	319.16	319.07	313.26	314.57	314.1	307.96	310.61	310.76
316.77	316.13	317.74	322.46	315.44	321.26	315.7	311.92	320.41	317.37	317.5	321.81	316.39	314.44	316.85	314.95	313.16	317.81	319.99	316.8	317.29	315.99	315.11	320.95	309.55	320.16	313.57	320.16	313.09	315.52	316.38	321.02	321.61	317.05	319.66	315.38	318.35	316.49	310.83	316.29	309.97	314.77	319.67	321.35	316.15	316.14	318.78	316.75	317.27	316.79
302.24	310.31	303.33	306.08	302.23	306.58	303.62	310.49	301.99	306.77	303.11	302.72	300.11	299.48	303.38	303.39	306.87	308.03	306.57	304.81	304.74	306.61	304.8	305.04	308.53	308.01	310.62	301.54	309.36	299.86	304	306.62	305.62	307.17	301.24	307.73	304.04	306.68	306.87	303.21	300.32	302.27	306.71	305.94	303.47	306.41	307.76	305.31	307.87	308.55
310.32	307.64	313.32	311.2	309.35	308.24	308.31	310	309.98	310.66	305.07	307.85	312.57	308.41	308.3	305.5	311.34	312.77	315.72	306.73	311.37	311.95	310.28	315.42	307.59	319.87	304.7	311.34	310.57	310.58	314.05	308.07	311.58	309.33	310.69	311.55	313.54	311.36	309.36	311.37	314.99	313.29	310.65	307.43	306.31	312.92	313.05	310.22	304.12	314.64
308.99	306.7	306.34	305.56	308.59	311.32	307.69	311.26	305.33	308.86	308.27	303.95	305.75	305.51	305.25	306.54	306.72	305.63	304.23	311.9	310.6	305.47	306.46	305.32	310.04	311.01	309.84	309.03	298.66	305.73	311.8	311.92	309.73	309.34	311.86	305.69	308.31	310.6	303.96	309.33	309.46	312.37	307.09	303.96	311.93	305.81	307.03	309.04	305.96	307.8
319.52	315.93	312.63	311.06	314.36	319.9	316.84	316.06	316.7	314.34	314.07	319.47	310.33	319.14	313.18	312.54	312.54	312.44	314.47	315.4	315.6	318.76	319.79	314.82	314.6	315.84	315.98	318.65	314.68	313.35	315.34	312.31	318.7	316.42	317.22	318.58	314.49	320.49	310.49	316.2	316.76	312.67	312.58	319.91	316.42	316.24	313.78	311.64	312.98	313.81
312.33	315.28	319.89	316.45	316.69	316.09	310.47	317.24	321.57	314.34	320.32	311.39	317.72	316.24	311.19	313.1	315.05	316.89	314.22	316.96	312.47	316.99	310.64	314.66	311.65	312.71	319.16	310.87	312.76	311.92	313.34	316.16	313.98	317.3	317.45	317.77	313.54	314.55	313.37	318.4	321.07	313.13	313	310.83	313.19	313.94	319.23	317.34	314.15	313.02
302.24	308.72	308.22	304.38	305.34	305.49	305.99	305.16	311.61	304	309.76	304.3	308.42	304.83	307.48	308.73	309.58	306.28	308.19	308.06	303.99	305.66	306.11	302.96	305.07	305.89	303.79	307.32	307.25	302.4	302.61	300.79	308.65	306.78	306.29	306.97	300.67	307.68	306.46	306.17	304.64	309.85	307.88	305.56	308.2	306.57	308.86	305.28	306.17	307.66
305.84	303.46	302.9	305.91	305.55	309.88	305.47	304.26	306.53	310.9	307.31	302.55	309.15	307.01	307.13	305.62	300.05	305.7	308.5	307.16	304.7	308.75	307.83	303.84	303	302.19	299.43	302.55	306	305.67	305.88	309.24	304.67	306.3	297.71	301.66	307.26	305.42	304.31	304.53	312.24	304.43	299.75	306.2	304.26	304.19	306.69	309.82	302.88	305.11
315.68	313.15	314.25	312.74	317.56	315.19	312.13	313.6	305.99	310.71	312.44	312.83	310.38	314.47	311.78	313.67	310.17	312.57	316.3	310.52	306.54	311.98	305.77	307.44	310.12	313.11	314.62	308.03	314.78	314.29	313.66	311.36	315.32	312.19	320.33	317.33	312.19	311.79	311.26	314.74	311.5	311.96	312.5	308.92	308.34	313.66	311.75	312.88	308.58	314.28
304.29	303.53	301.92	298.83	301.53	303.57	305.21	300.41	305.03	300.41	300.59	301.07	307.32	302.16	306.84	304.34	296.9	307.43	306.91	301.36	300.11	304.45	305.94	305.87	303.69	304.34	303.03	300.59	301.66	297.86	303.56	304.03	305.32	302.08	303.34	305.63	309.16	304.58	302.93	304.54	305.87	300.95	303.91	304.72	304.84	310.18	302.79	304.18	308.7	306.19
311.44	313.62	312.98	312.17	316.61	315.26	313.34	311.98	313.77	312.76	315.45	314.31	315.58	311.95	309.25	317.12	312.08	314.91	318.12	315.64	315.43	310.35	311.12	314.4	311.6	309.86	319.97	313.78	309.82	315.3	312.79	314.28	316.77	310.98	313.09	311.52	311.3	312.92	308.75	308.28	312.1	317.56	314.46	314.56	317.14	315.13	310.39	314.7	313.15	314.63
311.54	311.35	305.2	309.18	308.65	313.04	314.3	310.26	312.34	312.49	307.53	305.72	315.77	311.4	313.67	305.69	305.22	316.15	315.91	311.25	311.84	308.76	312.52	309.23	316.3	305.41	310.23	310.72	319.78	307.2	308.88	308.81	312.51	314.35	309.39	309.58	308.24	312.65	314.12	312.87	312.01	316.4	310.86	310.96	303.77	311.98	307.16	310.11	309.47	307.88
299.9	293.51	296.7	295.77	291.43	290.43	290.52	289.71	296.9	291.16	294.51	297.56	295.78	293.82	293.77	298.1	289.87	293.03	293.87	294.57	299.29	292.29	289.2	295.88	296.47	295.05	295.9	290.97	293.97	292.58	294.53	292.87	290.58	293.61	291.5	292.32	291.37	297.98	291.48	292.92	293.02	299.17	295.89	295.5	289.25	299.71	290.34	297.17	290.81	290.05
307.25	311.87	313.07	316.58	311.97	310.2	310.03	305.15	311.96	313.34	319.02	317.47	309.67	319.49	312.36	318.32	310.53	316.92	314.07	311.68	311.86	310.07	314.35	307.55	315.58	312.41	313.08	314.7	309.37	312.66	315.23	316.9	313.58	314.93	316.42	312.8	314.11	312.42	316.79	314.19	311.86	309.47	312.02	308.79	314.61	316.98	309.68	312.72	315.16	311.94
319.58	317.68	318.09	315.19	317.78	317.03	320.4	317.72	317.12	313.91	316.26	321.78	318.59	312.67	315.81	318.49	320.05	318.96	313.21	322.55	315.83	320.27	320.06	322.04	317.38	316.01	315.94	315.25	314.77	320.89	315.3	320.05	316.02	318.52	319.63	314.04	318.32	317.97	314.24	313.96	311.87	319.88	318.19	321.4	314.32	320.98	317.98	318.96	314.16	321.7
304.76	308.98	311.71	309.92	313.68	306.8	310.76	313.16	308.81	309.79	311.56	307.77	312	309.63	311.47	308.39	311.64	313.08	309.39	310.68	305.4	309.29	313.18	316.2	312.58	312.82	309.77	306.21	311.42	306	311.65	309.5	312.24	311.61	305.4	313.11	311.38	309.96	309.82	306.27	306.77	310.24	310.7	311.64	310.66	311.42	312.83	308.88	307.31	308.89
317.92	316.24	316.11	317.41	315.13	316.77	313.55	313.29	314.35	314.96	315.1	312.38	315.27	316.88	315.89	316.89	314.96	312.01	314.23	313.33	316.95	311.9	309.13	319.95	313.57	313.55	316.48	311.8	314.58	313.3	311.63	312.96	318.13	316.49	309.97	316.58	316.68	318.78	311.77	313.11	315.62	315.48	315.27	314.51	312.37	313.34	311.27	310.95	316.16	309.45
310.55	303.23	309.16	309.41	306.01	300.01	306.21	310.23	303.54	310.33	309.45	305.08	307.36	307.37	306.58	307.23	305.63	306.84	305.42	308.87	308.96	304.63	307.7	302.69	304.83	304.67	300.93	304.33	303.63	307.42	311.66	306.54	301.68	308	303.31	304.59	305.88	308.88	302.91	304.82	302.41	302.87	312.54	306.96	309.25	308.14	310.35	306.8	307.15	312.78
306.11	311.75	303.77	309.74	310.34	310.28	308.67	311.49	304.34	306.89	308.94	308.74	313.42	307.54	309.86	310.55	302.58	312.47	311.7	303.41	307.08	306.35	307.88	308.94	305.74	311.19	311.91	309.81	307.33	307.83	308.83	308.1	313.88	312.21	305.46	307.23	306.82	305.35	305.66	309.09	309.34	313.85	310.88	306.51	305.68	311.7	306.14	309.26	312.05	311.49
295.85	292.76	292.56	292.04	292.32	293.1	296.53	295.8	297.65	296.66	295.68	291.61	298.56	295.22	293.64	299.62	298.11	294.73	292.38	294.16	295.04	295.86	292.1	296.46	297.55	295.83	289.95	293.71	292.37	297.08	297.94	293.17	293.99	300.01	290.25	291.46	292.95	292.99	293.56	298.08	295.03	295.41	295.52	289.97	294.19	292.32	294.57	297.14	298.47	294.6
320.49	317.08	318.21	321.58	319.04	316.24	320.58	319.41	317.52	320.96	320.82	322.75	319.13	318.95	318.36	315.62	315.57	322.86	317.55	313.13	320.14	321.12	319.64	314.59	322.94	319.6	320.68	317.68	319.1	319.51	316.23	318.26	318.81	314.57	308.93	316.55	320.31	318.96	318.64	313.42	318.16	318.69	321.12	320.98	312.88	315.44	318.48	317.35	317.88	322.21
321.55	317.64	322.83	316.54	324.95	320.32	320.95	320.14	321.69	317.16	319.8	320.76	321.26	317.81	318.12	315.6	319.31	322.87	318.42	317.34	319.72	318.85	319.64	318.88	319.89	316.82	318.08	315.13	321.04	320.12	321.02	317.88	318.97	318.73	318.69	318.45	322.82	316.2	319.81	318.52	322.22	313.2	318.19	317.28	317.35	321.04	321.05	323.21	322.51	317.3
317.98	320.16	316.39	317.07	314.67	319.18	323.8	323.53	318.29	313.36	319.42	318.83	321.58	323.75	320.27	322.59	318.13	315.44	318.96	319.25	320.89	319.56	319.37	319.77	317.89	319.9	318.76	320.03	320.55	318.99	319.34	322.72	313.13	318.8	319.78	315.32	322.25	320.35	324.11	317.44	317.31	322.44	321.96	317.29	314.08	321.07	321.76	324.53	319.17	320.13
304.52	302.81	298.76	302.34	302.39	304.94	303.73	301.83	296.86	296.46	301.94	302.54	298.72	300	300.45	306.81	299.34	299.81	302.58	302	302.22	298.68	303	301.01	302.3	307.3	302.05	303.45	304.22	300.79	307.94	303.77	303.13	301.86	298.95	303.8	299.44	300.12	297.95	299.7	292.51	299.58	303.42	305.97	301.37	301.34	298.51	305.68	299.34	308.15
295.75	297.15	291.75	297.75	291.79	289.78	298.95	293.98	295.17	296.45	288.82	295.87	297.1	291.88	293.13	291.39	296.79	290.67	294.71	295.9	293.57	292.17	290.72	294.7	295.25	298.91	293.26	296.86	291.97	290.98	301.47	295.51	292.8	292.81	295.2	294.27	292.49	294.47	294.75	295.83	294.38	287.62	297.32	290.16	298.19	294.69	292.83	290.05	291.42	298.37
295.44	289.17	296.48	296.43	292	292.81	291.27	290.92	295.24	293.83	296.05	292.23	298.34	297.87	298.42	292.57	296.59	294.6	297.22	298.97	297.68	293.45	293.53	294.91	291.11	293.31	291.23	294.85	294.96	295.99	295.67	291.84	297.68	293.33	299.14	297.31	291.15	297.77	290.45	300.39	292.17	295.4	292.37	295.09	294.36	300.02	295.1	294	293.51	299.87
308.86	307.05	309.57	307.14	308.64	310.25	307.54	305.83	311.45	303.51	314.41	314.44	311.7	312.29	312.28	311.64	304.25	308.61	307.62	305.33	310.07	308.9	307.36	307.33	308.12	312.1	312.5	308.86	301.23	311.82	306.24	310.29	305.05	310.9	307.06	309.94	310.64	313.47	309.64	311.97	302.5	309.55	304.96	311.03	309.16	309.03	315.73	307.18	308.41	310.57
299.52	296.24	291.33	295.28	293.03	291.39	292.46	292.56	290.76	294.21	293.97	293.75	296.11	294.77	294.37	292.23	292.88	291.18	300.63	293.49	296.45	298.14	297.41	295.35	291.68	293	291.56	291.29	297.55	296.81	293.58	297.99	299.79	294.03	292.71	294.81	296.76	291.61	294.53	295.66	295.46	295.03	295.39	291.74	294.55	296.36	289.92	297.44	294.5	294.82
314.8	315.12	311.88	316.05	312.23	316.68	313.27	315.86	317.66	314.24	312.35	312.12	310.79	312.4	310.04	313.12	306.34	311.4	308.6	317.53	314.49	317.39	313.55	312.21	306.57	314.27	312.38	312.53	313.19	313.69	313.54	313.08	316.12	310.25	307.41	314.98	313.55	318.51	314.21	312.58	308.89	315.93	306.44	309.51	314.5	311.5	312.06	315.04	313.47	314.94
310.45	304.98	308.11	304.89	304.81	304.11	309.5	304	308.46	305.78	307.22	306.85	303.73	308.25	304.47	308.79	308.15	306.11	308.28	306.39	309.69	308.22	302.17	303.82	308.62	308.9	311.02	304.71	308	305.94	301.16	310.07	309.63	307.44	314.94	305.81	306.76	310.06	308.06	308.95	307.64	307.71	311.48	306.31	302.97	311.5	308.14	304.71	307.13	306.9
299.42	305.63	304.13	304.06	308.04	304.49	309.43	306.22	304.43	303.11	301.5	300.34	304.17	298.99	306.36	298.9	301.34	305.52	304.23	300.48	299.01	299.51	310.26	298.97	300.36	305.82	305.97	301.9	305.23	302.19	302.79	307	302.51	297.34	305	302.54	297.74	302.67	305.34	301.65	305.88	299.57	302.91	302.15	302.99	308.7	298.95	307.78	298.97	302.68
310.21	314.24	313.14	313.61	310.79	312.78	311.16	312.75	316.52	314.1	310.86	310.8	312.42	309.22	312.47	315.67	313.35	315.56	313.88	310.7	307.23	310.08	312.92	313.73	307.23	319.53	312.1	315.2	317.46	307.61	316.54	313.75	312.03	309.47	306.83	312.17	311.15	309.95	314.91	306.37	311.11	315.03	316.65	311.48	315.34	312.76	311.52	311.79	317.09	305.25
305.16	303.06	306.97	305.64	303.16	302.82	306.93	300.96	309.04	307.07	305.08	304.78	302.15	300.69	303.25	303.72	305.85	304.71	299.82	307.75	306.27	304.74	303.87	304.09	304.13	306.92	302.57	301.72	306.38	305.31	303.68	306.05	305.7	300.49	304.88	308.18	300.71	305.48	308.31	305.62	305.02	303.5	306.12	299.09	298.84	300.24	303.45	306.64	308.48	306.98
333.18	328.63	323.16	328.23	328.42	326.16	330.97	333.03	327.96	325.67	325.91	331.02	326.55	330.06	327.19	327.76	327.16	331.56	324.97	331.73	326.63	328.84	328.89	327.27	332.97	329.13	326.32	326.71	323.77	324.83	324.47	325.44	327.85	322.73	329.46	332.92	324.98	332.15	323.96	332.04	329.19	327.63	325.72	332.13	329.72	330.88	327.8	329.22	328.97	329.22
327.6	316.89	314.38	320.35	322.95	318.15	321.72	316.07	320.36	323.86	317.28	323.57	319.13	319.24	320.43	315.8	317.73	315.92	318.83	317.23	325.08	321.57	318.5	318.05	315.78	321.9	317.13	319.78	318.41	314.68	312.77	318.36	318.72	317.38	318.18	317.9	314.44	320.01	316.44	317.84	318.91	321.19	316.3	317.89	316.24	315.35	317.72	313.23	316.32	320.58
313.36	309.37	313.55	312.86	312.06	314.52	314.91	310.79	310.5	309.41	313.9	313.14	310.58	312.53	311.19	313.27	310.49	311.92	311.56	309.26	306.39	313.21	311.11	313.58	312.41	305.68	308.32	310.51	314.77	315	310.26	310.36	313.99	311.51	313.55	316.33	317.01	318.99	310.82	308.95	308.65	305.01	310.34	317.11	313.57	318.39	311.18	316.61	311.34	311.65
303.08	306.26	302.38	304.56	300.09	302.42	304.31	309.88	303.87	300.03	305.2	305.01	308.49	301.92	306.18	301.72	303.65	304.23	304.1	304.56	303.5	303.92	304.76	307.48	302.38	296.99	305.38	301.47	305.54	300.99	305	301.83	308.91	301.55	299.71	304.97	302.91	302.91	306.47	304.56	306.89	304.61	307.35	299.98	308.92	304.26	301.35	308.59	302.11	302.18
316.33	316.67	310.04	313.8	308.93	318.2	313.41	316	318.21	313.29	310.21	313.36	314.17	314.29	318.27	311.98	316.39	311.78	320.24	315.84	314.96	313.28	311.9	314.39	311.54	312.72	318.16	312.49	320.94	314.04	314.69	310.58	316.26	312.44	309.39	316.93	317.91	315.21	318.85	320.34	312.67	312.69	320.8	312.72	314.97	312.78	316.91	309.76	314.79	316.72
303.39	299.34	302.49	300.37	303.37	300.63	300.98	297.64	302.27	302.84	302.7	305.53	306.82	306.18	307.44	309.33	301.96	303.26	303.81	303.53	304.93	304.05	300.69	303.4	300.22	306.63	303.72	308.24	301.91	303.35	303.71	307.69	302.65	307.11	307.38	299.96	300.7	303.86	301.74	303.67	303.33	299.62	300.99	297.21	307.23	304.96	303.32	305.3	300.91	297.84
329.13	321.17	320.58	329.03	328.95	328.5	323.22	328.69	330.17	326.24	330.16	324.52	331.21	325.93	326.2	326.08	326.1	325.53	331.39	334.79	322.54	331.73	325.45	324.61	328.23	327.94	324.07	330.94	326.37	328.64	330.7	332.48	329.26	325.14	326.58	320.7	326.78	328.22	327.36	331.64	329.24	325.25	321.97	326.52	327.02	331.9	328.01	327.57	327.76	325.05
312.42	310.22	309.63	308.55	310.17	312.74	310.15	309.47	313.61	310.38	308.32	310.24	311.96	314.49	311.82	306.69	311.25	311.12	306.12	313.44	306.8	314.04	312.89	312.09	305.46	310.04	309.84	309.29	311.42	311.46	315.49	314.69	313.66	310.79	311.91	313.56	309.42	307.36	312.74	310.16	304.99	311.59	314.73	310.96	313.02	311.08	308.21	309.6	312.4	310.13
307.05	311.23	301.44	307.34	303.56	301.54	305.77	301.8	306.17	303.81	303.19	304.05	309.64	302.86	307.02	304.68	301.97	299.72	308.26	307.24	305.81	304.81	304.25	303.94	303.25	301.88	307.25	302.56	304.67	306.61	306.27	301.79	303.02	303.55	302.75	304.94	309.67	298.4	301.95	305.06	300.49	306.5	299.62	307.67	304.41	310.28	303.19	303.62	310.51	302.87
317.57	319.81	321.42	319.59	318.75	314.85	320.21	317.84	317.17	318.18	321.49	317.43	315.89	315.78	314.34	320.94	318.15	319.57	316.18	316.97	318.37	317.82	317.64	313.81	312.77	315.4	319.43	319.85	317.74	315.67	319.82	317.04	322.64	313.31	320.37	316.41	320.05	319.61	318.9	317.13	317.3	317.85	318.32	316.32	314.61	320.22	318.85	314.27	318.73	318.83
308.58	307.55	306.91	305.34	305.53	308.86	303	301.9	304.04	305.24	304.08	302.8	306.87	301.8	303.09	305.2	304.31	305.41	307.54	302.07	311.38	308.12	310.84	309.01	301.19	304.48	304.55	306.38	303.44	303.95	301.19	305.06	304.67	304.92	311.17	303.8	305.95	306.91	305.04	299.05	302.49	302.46	302.98	303.27	305.35	301.93	304.75	306.92	307.25	303.07
304.42	304.06	297.53	299.58	296.66	302.92	302.46	298.96	304.14	295.72	301.93	303.44	294.18	297.75	304.57	303.32	302.25	300.4	303.42	301.01	299.33	300.28	298.83	298.8	301.68	302.81	297.2	304.29	298	296.7	301.24	300.8	298.04	298.63	298.92	302.28	298.15	302.28	306.02	297.94	299.25	301.64	305	298.98	301.3	300.87	302.12	301.01	304.68	304.54
316.59	315.3	319.99	315.76	320.69	316.89	315.6	312.7	310.81	315.21	315.52	313.84	315.25	310.59	317.36	313.53	312.21	315.31	309.14	314.02	317.1	314.72	318.55	311.98	316.18	311.99	312.07	317.38	318.01	315.51	313.03	317.9	316.35	315.89	314.1	315.82	318.23	314.76	312.75	313.33	314.78	315.46	311.86	311.94	312.4	312.27	309.01	316.28	320.12	313.91
299.56	299.29	290.57	297.9	292	297.4	293.38	297.04	293.76	298.39	295.5	293.26	297.49	294.42	300.2	298.6	295.37	299.14	298.62	296.59	294.81	295.23	297.53	293.37	295.57	298.69	298.79	290.73	295.23	292.32	297.38	296.8	297.76	302.38	298.58	295.49	295.23	293.06	293.95	299.29	299.38	295.4	294.39	296.14	297.95	295.52	291.97	297.01	294.79	298.04
305.16	305.66	303.16	301.77	305.79	310.88	303.73	305.81	305.92	307.7	303.15	308.44	305.76	308.56	307.66	308.79	305.96	313.81	308.24	310.02	310.12	304.62	310.25	306.72	307.91	311.82	309.7	308.59	310.01	311.51	309.59	305.84	308.86	309.23	307.62	310.3	305.71	310.26	309.35	303.6	308.62	303.98	307.4	308	308.56	309.65	303.71	304.64	304.98	307.68
311.86	314.57	314.97	314.99	312.25	312.65	311.08	311.72	319.79	315.04	314.72	318.32	318.75	311.39	316.93	312.86	313.94	314.02	314.73	316.73	316.22	318.33	316.04	313.13	310.65	317.09	313.19	312.33	314.85	314.95	310.29	315.98	315.97	308.54	311.1	311.32	313.99	310.72	315.63	315.09	312.68	309.78	311.52	310.75	321.07	309.89	312.76	316.07	318.58	313.83
301.26	305.82	305.59	302.5	300.46	303.42	307.49	310.51	300.8	299.35	302.47	306.68	305.57	307.18	306.05	303.87	302.81	306.73	302.63	303.81	298.97	307.65	304.81	305.72	303.14	301.25	305.3	307.31	301.46	306.91	304.59	304.82	305.79	298.09	305.16	312.19	300.83	302.78	309.55	308.57	305.68	303.18	303	304.91	309.79	303.22	301.9	298.77	304.27	304.02
312.12	318.11	315.77	310.68	318.01	317.74	319.12	313.03	309.61	317.77	320.61	308.27	317.83	317.47	317.04	313.15	308.49	316.5	313.71	314.15	312.74	312.05	311.64	311.2	317.67	313.8	316.82	317	314.59	311.4	319.99	317.95	317.5	311.67	314.82	313.58	316.6	314.47	311.57	311.42	315.5	314.9	315.35	320.03	312.98	314.03	318.22	312.52	314.24	319.81
313.75	314.89	311.55	318.34	317.63	314.03	320.54	310.88	317.36	316.18	313.87	310.05	315.36	311.76	314.47	315.17	308.97	317.74	313.33	313.44	313.44	314.66	312.46	310.75	309.47	317.49	318.26	313.35	314.5	313.78	312.65	314.32	311.96	314.55	309.59	320.38	309.25	317.82	318.25	314.86	316.83	313.43	313.77	314.12	313.1	313.27	309.72	310.86	314.36	310.89
315.38	317.23	312.06	308.44	316.59	315.92	310.26	314.8	311.06	311.86	314.98	315.22	310.44	314.52	314.55	313.55	315.37	314.5	317.11	313.62	312.93	313.18	311.32	312.75	314.87	315.27	313.89	314.25	311.33	315.74	315.79	308.43	312.84	311.18	309.89	314.18	318.58	312.18	306.73	315.99	315.48	314.09	315.38	313.17	313.53	309.17	307.09	313.96	310.3	309.82
303.03	307.78	307.17	305.36	303.27	303.96	309.63	305.38	305.02	307.98	304.29	307.56	303.26	305.22	306.32	305.39	306.73	304.13	305.7	303.73	306.52	303.53	304.88	302.55	310.54	304.41	307.06	302.16	307.55	304.62	303.32	307.34	306.7	307.01	306.35	300.54	309.08	303.06	309.65	303.79	306.29	308.13	303.92	307.94	302.34	303.69	304.36	307.49	305.9	305.39
312.26	306.01	305.75	308.15	306.88	307.75	308.75	311.28	307.83	305.32	307.41	306.45	306.83	312.07	306.67	306.54	308.65	308.69	307.61	307.26	309.65	304.38	307.26	308.94	308.17	307.52	306.17	308.76	309.77	310.95	313.49	307.87	306.52	304.84	303.86	308.6	308.44	305.66	312.99	312.8	313.06	307.24	307.91	307.73	309.85	306.07	306.58	307.39	307.99	308.67
306.77	301.32	304.78	306.06	309.17	308	310.9	307.28	308.59	308.37	306.69	304.16	308.27	307.18	306.53	304.47	310.76	310.1	304	304.93	304.89	303.43	308.24	308.19	307.26	308.17	306.19	306.71	307.99	306.91	306.55	310.01	308.89	304.35	304.73	305.63	305.2	308.55	304.88	303.58	305.71	305.73	305.95	313	307.78	308.89	309.39	308.92	305.6	306.28
326.11	328.68	329.81	327.53	331.75	327.41	324.28	329.29	332.09	325.51	327.79	327.58	329.18	326	326.47	327.3	326.12	326.38	324.81	327.27	329.75	327.82	331.88	326.98	325.33	325.66	327.08	326.26	327.6	330.42	329.63	327.21	328.94	323.15	328.4	329.91	332.91	328.69	330.03	332.57	326.33	330.52	327.13	330.98	326.25	329.81	330.45	330.25	330.7	328.03
294.82	305.49	303.09	297.84	300.81	301.94	295.01	300.2	302.16	299.7	304.03	304.65	303.53	294.33	302.14	295.02	297.02	301.95	296.07	306.68	301.71	303.09	302.09	302.71	300.94	303.36	304.33	301.21	303.67	294.36	300.86	297.38	302.25	302.65	294.6	301.56	298.14	299.06	301.11	296.68	298.96	298.3	299.08	299.64	307.03	303.51	300.02	301.73	300.29	302.31
310.82	311.37	308.12	311.8	313.35	313.47	315.65	313.09	315.2	313.85	311.51	308.68	313.94	312.67	313.34	310.55	314.46	313.57	311.68	315.77	309.8	314.85	311.28	313.06	319.47	311.37	316.15	315.84	312.3	311.26	312.62	318.33	311.16	312.01	313.83	315.04	313.54	307.81	309.72	311.41	309.65	314.68	317.8	310.36	311.34	312.63	315.29	309.21	313.47	311.22
297.33	301.29	295.71	297.68	294.5	294.85	294.19	295.99	298.99	297.3	293.8	298.44	296.77	295.05	293.03	295.76	295.64	293.58	296.26	293.07	299.33	294.48	290.35	294.32	296.08	297.62	294.34	296.26	298.63	297.26	296.88	294.69	294.92	300.47	292.32	293.35	295.52	295.88	294.85	299.05	292.45	291.83	289.15	295.35	296.6	296.12	295.25	292.92	295.68	292.9
316.36	312.95	311.74	312.92	314.2	312.57	314.53	309.2	313.31	309.78	317.89	309.12	311.77	312.23	311.96	313.49	314.62	310.66	309.55	313.61	313.99	316.55	311.28	317.55	313.3	314.16	311.82	314.17	312.56	310.99	307.46	318.93	311.01	312.46	313.68	306.45	307.13	310.72	312.3	317.29	314.47	312.92	313.39	317.33	310.53	315.45	317.55	310.55	313.95	311.3
312.12	318.91	314.91	312.39	319.04	313.57	311.72	311.66	314.53	315.11	316.07	319.59	316.61	312.08	321.82	310.47	310.66	312.33	318.1	310.67	313.28	310.3	311.99	316.3	315.15	315.36	314.79	313.53	316.37	312.29	318.11	312.55	313.42	317.12	309.54	310.95	311.49	313.22	311.34	309.87	317.59	313.52	315.2	309.42	311.78	310.14	316.65	313.13	312.17	312.84
303.92	302.2	302.91	303.58	306.2	299.02	306.63	300.78	301.6	304.15	307.56	303.19	303.01	302.07	302.41	301.33	301.82	301.06	301.63	303.73	299.34	304.71	302.93	307.7	303.12	298.02	302.04	304.53	301.89	306.81	301.24	304.22	304.8	301.91	303.51	307.18	303.47	303.06	307.1	302.62	307.31	299.57	299.55	304.02	306.11	308.68	303.1	304.78	303.1	303.97
303.16	304.29	303.68	306.06	303.72	301.38	298.69	302.72	304.99	301.13	302.84	300.2	301.75	301.71	303.48	305.68	301.38	301.21	304.99	302.51	301.81	301.12	301.25	304.11	302.68	304.52	303.38	304.83	305.92	299.53	300.74	302.72	301.07	304.3	310.16	306.27	300.3	306.49	303.99	302.69	303.54	306.08	303.3	305.3	303.85	301.55	304.77	305.35	304.5	302.28
313.05	309.83	304.85	304.46	307.01	304.36	308.01	312.43	306.85	306.95	314.59	305.35	311.03	309.21	305.7	312.17	306.36	309.53	308.03	308.71	309.52	305.48	305.96	308.3	307.09	306.52	312.68	307.78	314.97	311.43	309.07	306.24	309.96	308.2	305.43	306.57	312.09	310.61	311.2	311.38	308.25	314.32	306.24	310.8	308.35	308.37	309.18	311.24	307.15	305.7
306.09	310.17	316.15	312.98	313.38	311.81	312.27	314.16	314.1	309.76	311.41	311.31	312.22	315.55	306.41	312.47	318.24	312.03	304.72	312.71	313.78	313.29	310.87	309.5	310.26	315.08	314.23	310.26	311.21	308.9	307.46	307.98	313.68	310.58	311.69	316.73	309.42	305.23	310.15	313.83	307.55	311.85	310.97	309.89	311.8	308.07	311.93	310.53	311.07	307.1
299.6	307.45	306.5	304.11	300.89	305.78	301	298.58	300.37	301.22	305.12	304.06	303.6	303.71	302.37	307.01	307.04	310.54	308.25	304.43	307.25	310.83	308.41	304.95	308.88	299.11	303.99	302.25	298.44	300.03	303.23	309.31	301.45	301.27	297.4	306.48	306.12	303.85	302.99	306.94	303.61	308.4	304.99	304.3	299.06	304.26	308.11	310.26	307.59	307.07
300.93	298.37	300.67	300.14	303.92	302.4	302.11	305.93	300.27	300.94	301.87	300.47	302.71	305.15	301.95	301.05	302.36	298.56	303.37	300.71	306.3	299.07	303.15	297.37	302.31	302.25	308.02	299.5	301.34	301.31	297.07	299.67	298.85	299.4	301.24	302.37	300.92	302.28	302.7	303.84	303.68	303.94	301.69	308.57	301.31	300.59	303.12	301.57	301.76	301.39
299.94	307.49	308.18	305.34	303.02	305.21	304.5	303.34	299.7	307.05	303.54	304.96	306.27	306.39	307.4	303.84	303.97	304.27	304.49	308.78	307.84	301.6	300.9	306.54	306.21	302.87	304.89	302.92	307.92	309.15	307.03	303.35	307.31	302.67	306.46	303.06	306.95	308.36	302.21	304.59	303.72	306.32	302.46	306.29	302.21	306.88	308.13	303.76	303.75	303.37
291.03	293.77	291.23	291.46	295.45	292.64	291.01	291.14	294.09	291.34	297.33	293.15	296.83	297.57	298.97	295.79	287.07	293.96	293.17	292.95	291.91	293.97	296.16	290.49	293.94	291.18	294.74	296.88	295.32	290.78	294.92	292.19	296.81	297.1	291.88	291.01	291.98	293.88	296.09	296.51	289.47	290.22	292.62	292.19	294.23	293.88	295.14	295.37	292.72	295.35
308.68	311.53	312.89	313.83	311.6	311.9	313.26	312.62	308.77	321.01	312.1	313.58	312.33	319.6	312.59	311.41	316.33	316.54	313.72	310.2	310.73	313.87	320.72	313.28	309.07	317.03	316.58	311.56	312	316.79	314.8	318.14	316.31	315.58	310.17	308.68	312.26	310.05	310.71	313.84	310.55	312.83	311.23	313.92	317.73	314.19	313.74	312.28	312.24	313.07
302.3	301.07	301.82	300.15	302.93	304.19	301.06	304.31	293.72	303.43	300.23	301.89	298.78	301.66	301.32	298.05	298.47	300.2	298.69	294.61	303.62	299.86	302.12	305.1	303.29	303.57	305.59	301.89	298.94	302.06	299.73	299.13	305.41	299.95	298.44	299.04	297.56	299.41	303.53	301.42	299.27	298.26	301.46	299.21	298.83	296.79	298.82	304.24	301.3	295.34
309.99	314.49	311.49	317.51	313.13	312.79	313.67	319.06	315.07	313.82	311.12	310	311.97	322.19	313.42	312.11	314.54	316.39	312.54	312.86	311.93	314.44	312.15	306.72	314.95	310.91	315.42	313.09	313.54	309.13	313.62	319.25	315.17	306.78	311.87	315.16	312.69	308.62	311.98	312.96	311.36	310.56	309.05	309.7	306.69	316.7	317.22	311.68	312.05	311.5
298.2	297.29	296.57	297.04	295.35	294.71	294.74	299.12	299.12	295.89	298.27	295.47	297.95	294.73	290.03	295.92	296.95	298.8	291.92	298.16	296.68	301.26	300.42	298	295.31	296.6	293.78	298.5	295.54	290.87	297.31	291.25	292.89	298.66	295.46	294.82	295.48	298.25	297.66	298.57	299.48	294.82	293.58	296.91	300.13	299.82	300.62	300.43	299.26	292.84
302.21	302.47	304.65	305.39	308.84	301.66	300.34	306.22	299.04	298.89	306.26	305.56	307.24	304.11	301.1	298.51	299.97	300.23	305.03	302.78	303.2	300.98	301.95	304.85	302.67	305.48	297.19	306.27	305.37	304.17	306.02	304.35	301.47	300.47	302.78	305.91	298.37	305.04	297.95	298.93	306.53	301.76	302.02	303.12	302.08	301.63	299.93	301.98	305.38	301.99
303.36	302.31	304.52	296.85	300.16	300.72	299.43	302.73	304.6	303.66	302.07	303.26	302.86	303.17	300.76	304.57	305.42	300.92	303.09	306.89	301.21	303.22	304.54	302.38	301.66	296.22	305.93	305.29	299.51	302.36	301.7	305.9	304.71	301.92	304	307.47	306.15	305.74	299.77	309.84	304.79	298.11	306.17	302.88	301.76	301.44	302.69	296.64	303.71	300.62
315.1	315.13	315.33	309.6	306.64	312.96	317.59	314.44	308.57	317.18	313.58	313.18	311.83	316.93	314.4	313.55	318.34	313.87	317.53	313.51	315.51	314.53	311.49	310.78	314.59	312.23	316.11	311.95	310.43	315.57	310.04	308.19	314.96	315	316.54	310.47	317.26	312.6	312.88	315.85	319.5	313.94	307.8	309.8	315.43	314.13	317.1	309.56	314.77	316.32
317.24	310.5	311.42	307.02	309.74	309.46	313.35	317.96	310.98	308.92	312.03	313.76	311.84	312.21	313.65	308.44	311.31	314.14	315.24	316.07	312.13	313.57	311.45	313.17	311.82	308.46	316.11	315.69	313.48	312.9	309.76	310.47	308.39	312.19	311.49	310.41	310.11	314.71	313.38	315.6	309.82	309.86	313.24	308.95	312.59	309.23	311.37	310.91	319.76	312.94
319.54	329.56	328.09	320.46	326.08	322.66	325.78	321.55	323.36	324.3	329.08	323.12	330.83	322.01	322.69	324.47	323.27	330.5	327.65	318.83	324.17	326.53	321.6	324.68	325.38	327.92	322.46	320.18	321.45	325.19	322.25	324.48	322.23	323.23	320.66	321.6	323.61	325.43	324.96	324.62	327.59	321.65	322.21	328.45	326.05	326.32	324.21	325.69	328.51	326.96
299.29	302.29	297.26	302.6	301.94	302.92	296.44	306.36	298.37	301.52	304.67	301.37	296.34	303.83	301.84	303.35	304.47	296.99	301.41	300.98	303.4	302.92	297.6	302.13	297.25	303.59	305.02	298.7	301.52	304.09	301.86	300.07	303.1	304.64	302.67	304.93	296.08	296.54	303.01	302.43	298.79	305.3	300.15	296.74	299.25	300.09	302.84	305.31	299.56	302.63
310.46	309.49	310.74	311.51	316.28	310.68	312.51	310.48	311.96	309.07	309.99	310.43	308.93	313.44	312.48	308.44	314.23	310	309.88	311.99	307.92	309.52	305.33	310.42	316.78	313.31	311.03	306.84	312.28	314.42	312.34	311.88	314.14	310.15	309.94	308.58	313.01	314.08	310.41	314.47	309.78	310.34	311.15	308.1	304.01	309.41	307.43	307.2	306.21	308.64
310.87	315.86	315.29	309.69	312.36	312.04	312.11	318	313.5	313.8	311.34	313.62	311.77	312.62	315.16	314.24	314.72	310.29	312.24	311.59	313.37	313.99	314.37	307.21	313.81	312.83	310.13	310.83	306.46	310.88	307.19	315.46	309.04	311.73	312.09	313.3	317.95	310.98	310.57	312.69	313.76	305.22	312.14	315.49	309.17	312.36	311.02	314.66	313.78	314.63
311.82	309.27	316.49	309.26	316.73	319.9	309.76	313.74	315.29	315.27	314.77	316.07	316.27	313.04	311.89	312.41	312.79	314.42	313.12	312.48	316.23	313.47	316.11	314.1	312.57	311.66	315.45	308.83	316.95	312.4	314.78	313.03	315.53	312.15	311.34	310.36	310.03	312.88	310.1	312.89	313.94	314.33	312.23	313.7	314.58	312.96	311.19	314.42	312.99	310.06
295.65	293.78	295.24	294.73	297.42	291.85	296.63	299.17	292.57	297.43	298.81	297.09	297.14	297.45	292.55	299.35	296.29	297.27	291.63	297.64	302.47	291.89	302.93	294.8	296.01	298.05	296.92	293.73	296.32	294.11	297.23	303.24	294.72	298.73	294.02	293.85	292.3	293.77	295.06	300.27	291.8	298.7	296.72	298.69	298.88	302.04	292.84	298.42	296.99	298.74
302.82	306.85	304.6	306.1	302.36	308.19	297.92	298.13	309.09	303.43	304.71	310.76	304.42	305.08	302.67	303.66	300.86	306.76	306.53	301.82	300.65	300.49	306.88	303.09	307.77	302.73	307.8	306.09	305.64	304.01	304.35	305.62	300.66	304.77	305.03	305.95	302.71	308.15	308.99	306.93	302.21	305.97	306.27	305.45	307.05	303.67	307.92	307.33	302.67	304.6
308.23	304.91	308.78	306.41	308.42	303.07	305.26	306.47	304.65	302.07	307.78	311.23	306.91	305.36	301.41	308.4	307.62	304.76	305.33	307.88	309.2	305.96	308.75	305.72	309.07	307.39	305.58	306.74	312.52	306.86	304.65	303.9	309.14	307.46	305.84	308.25	307.1	303.36	301.71	299.81	308.16	307.54	309.68	303.01	310.56	309	303.26	301.09	305.25	300.91
303.59	303.65	297.29	305.33	309.28	306.03	303.63	299.28	300.1	304.57	302.53	298.61	303.17	301.44	307.55	300.85	299.65	304.01	302	306.21	300.6	306.41	301.72	303.42	301.97	303.91	310.38	308.65	302.88	302.26	300.47	302.7	300.97	301.1	305.04	304.67	310.87	306.44	299.63	304.96	308.09	305.61	300.46	301.62	306.65	305.61	310.56	305.61	301.53	304.55
307.56	316.01	318.75	318.42	321	319.84	317.25	318.02	317.46	316.86	313.04	316.91	318.87	318.51	317.47	319.31	316.3	315.76	313.12	317.25	317.57	317.14	322.03	315.22	321.3	318.23	317.54	314.92	315.25	317.03	314.08	315.16	319.3	317.24	320.2	315.66	317.2	319.37	316.84	313.38	316.5	321.22	315.34	316.46	318.94	316.45	316.83	312.88	316.99	318.46
310.14	304.29	307.01	311.94	309.07	308.03	312.84	304.4	304.47	312.25	305.97	308.26	307.35	307.73	314.86	311.14	310.11	305.66	303.77	311.06	309.14	314.46	310.51	313.59	307.07	306.27	310.05	306.76	311.65	309.44	308.87	308.43	309.26	311.17	309.92	311.44	311.22	307.83	308.9	307.33	310.21	308.24	309.28	307.66	311.3	312.05	307.97	308.53	311.29	307.08
307.25	303.11	305.89	306.15	305.38	300.08	306.86	308.1	301.54	302.17	303.67	304.92	301.26	303.15	302.02	302.08	303.87	299.61	305.84	302.96	304.76	304	300.72	301.92	302.92	307.15	300.82	305.69	305.7	301.31	303.4	300.52	302.56	305.61	306.93	303.59	302.23	307.94	300.41	301.73	302.89	301.18	305.27	304.66	301.02	304.3	303.68	301.22	305.07	300.63
314.34	313.14	310.55	314.28	312.2	310.16	311.62	315.86	314.96	317.37	315.36	312.19	317.03	317.15	311.72	315.98	314	312.83	315.08	313.35	310.93	309.88	316.53	308.12	311.73	315.84	317.79	310.97	315.54	316.36	314	313.43	311.33	313.89	320.58	314.54	316.86	313.88	314.68	312.26	312.06	313.15	314.24	319.96	312.92	326.02	311.04	311.56	318.83	309.08
302.56	301.8	305.62	305.69	304.17	304.18	296.06	302.56	299.72	297.22	303.89	304.61	300.81	300.29	303.01	298.62	304.78	306.91	306.08	303.89	301.54	302.34	304.41	302.12	302.65	302.94	299.91	298.18	299.78	302.01	305.06	303.65	301.45	302.17	303.38	296.93	299.06	305.19	306.21	301.53	305.65	305.91	304.56	297.5	302.47	299.08	302.12	306.08	303.2	301.25
307.01	307.17	301.81	300.02	307.91	304.87	302.47	305.9	306.72	304.44	303.27	302.65	301.71	303.81	306.55	310.54	303	308.67	305.83	302.34	303.39	300.98	305.26	301.38	306.25	310.4	303	303.77	305.57	305.15	306.92	301.07	305.73	305.68	307.01	305.07	307.67	304.47	304.17	310.12	309.82	303.2	305.23	302.18	304.63	309.5	300.86	305.51	306.19	302.01
298.69	291.26	298.07	290.95	294.17	292.35	294.48	297.17	294.21	296.03	292.98	298.95	296.54	296.92	291.04	294.39	292.71	291.24	292.43	296.21	293.24	298.77	297.56	299.52	294.39	293.36	290.63	291.98	295.84	293.09	294.1	295.97	298.44	295.2	294.09	292.07	295.39	294.07	296.23	293.33	296.04	296.02	297.73	293.18	296.17	297.9	293.75	297.61	294.85	295.74
313.93	315.3	316.41	315.19	311.5	314.47	310.8	313.22	311.63	310.49	312.37	311.36	318.41	314.23	312.26	310.46	311.06	311.31	307.27	312.7	316.6	307.36	312.24	308.73	309.82	312.05	313.72	314.88	307.45	309.32	313.15	314.22	311.56	314.86	314.21	311.63	310.77	311.66	305.37	314.43	315.69	315.98	308.74	311.29	313.39	315.52	305.9	316.1	313.77	312.51
313.37	308.85	316.2	313.71	309.55	315.72	316.83	310.57	312.26	311.26	312.75	312.64	308.66	313.62	311.11	314.67	314.38	315.23	311.86	312.31	316.44	315.46	313.01	310.69	312.58	317.51	310.19	310.4	311.26	310.73	313.76	314.78	312.76	314.25	314.53	310.57	319.45	314.04	315	312.6	311.76	309.15	308.36	310.77	311.32	310.57	316.27	314.01	317.43	312.42
311.05	309.97	321.91	313.51	312.95	316.47	313.45	315.19	310.95	312.2	311.27	317.95	311.53	315.53	310.19	315.12	314.24	312.99	307.95	314.46	312.93	311.03	312.76	312.59	313.49	316.01	312.24	314.5	315.8	313.89	315	315.85	314.58	313.62	313.64	312.89	310.51	312.84	313.78	311.95	316.24	312.53	313.62	314.85	317.92	316.8	311.03	309.8	316.38	315.87
303.09	305.57	307.81	303.18	307.11	305.82	304.48	306.31	308.96	309.38	306.12	300.76	307.38	304.82	307.12	307.26	305.55	307.04	304.28	304.15	301.65	310.13	303.74	311.97	308.93	307.25	306.08	303.16	308.66	306.19	306.64	306.73	305.82	307.66	306.98	303.59	299.83	310.28	307.63	306.44	306.69	304.81	305.84	306.3	301.74	305.08	308.86	304.41	307.62	306.74
306.66	304.19	304.75	305.68	306.62	308.26	306.81	301.59	301.79	304.25	307.45	306.92	308.31	303.27	305.67	307.55	307.49	303.16	308.5	306.31	306.96	305.14	301.45	307.63	304.11	307.82	310.07	307.66	305.25	304.56	303.21	304.51	302.51	301.82	303.23	310.8	304.29	303.06	308.79	304.25	301.08	303.87	299.9	305.48	312.07	304.87	301.57	303.42	303.89	303.85
310.12	312.16	310.83	315.24	314.56	306.01	313.3	305.95	316.22	316.21	312.97	313.93	312.22	314.34	312.39	306.55	312.9	311.75	313.29	312.54	312.38	313.58	309.64	311.16	309.9	314.88	314.47	306.67	306.71	309.39	313.73	314.99	315.65	312.93	308.84	313.39	314.52	312.61	311.75	315.08	304.57	313.36	306.99	314.63	316.03	314.28	309.32	312.09	313.92	313.01
328.82	329.68	324.58	319.36	326.87	327.2	322.73	327.28	327.83	328.14	321.77	324.28	323.22	324.78	326.42	325.41	329.11	320.19	322.22	327.8	326.27	324.63	328.52	323.64	323.33	327.65	323.45	328.88	325.33	322.06	324.91	323.97	323.79	326.93	321.8	325.15	327.59	326.25	319.97	325.44	321.11	324.32	328.05	329.89	326.26	325.95	320.15	323.61	329.84	330.28
308.89	306.93	313.39	315.35	307.14	307.23	311.76	308.55	310.99	302.58	307.92	307.81	308.85	308.74	310.35	309.13	312.27	311.58	311.84	305.39	306.75	306.69	307.77	309.91	309.57	306.1	311.8	308.41	309.52	315.64	316.12	307.71	311.66	306.21	311.45	309.88	310.5	311.7	308.33	313.68	312.27	311.21	308.68	312.6	312.57	310.12	306.08	307.3	312.32	309.38
312.56	318.22	316.57	319.08	316.05	316.33	315.93	314.93	315.48	313.1	311.8	311.63	318.97	313.7	316.03	314.94	315.4	310.42	313.47	319.41	313.86	314.18	315.98	315.87	316.29	314.75	320.57	316.96	316.48	315.72	316.71	316.4	314.33	314.74	314.52	310.05	317.91	316.17	313.89	315.85	311.56	316.21	315.41	313.94	317.54	315.55	313.42	318.28	315.95	312.33
309.28	312.88	314.16	312.56	315.34	313.78	313.43	313.75	312.45	311.8	317.56	311.97	310.04	311.68	313.55	311.63	313.16	312.69	312.93	313.95	310.68	312.47	310.73	308.35	317.41	315.08	314.63	312.28	313.09	314.87	313.01	311.78	317.05	315.32	316.18	307.11	311.13	315.41	316.56	317.1	311.64	313.87	316.07	317.2	309.26	314.34	313.34	316.5	308.98	313.22
313.6	312.2	312.61	308.8	307.71	312.89	313.48	311.56	315.43	312.01	309.63	316.65	310.28	312.56	313.13	309.65	311.28	312.99	310.83	315.15	304.62	314.01	310.36	313.06	312.03	315.43	320.67	312.03	307.29	313.26	314.85	311.93	310.98	313.35	312.01	309.82	311.91	311.01	311.82	314.98	311.44	309.59	308.64	316.32	310.78	307.84	314.32	310.4	313.77	310.75
304.82	301.74	306.03	308.1	304.69	305.58	302.82	306.48	308.71	305.87	304.16	306.58	305.01	300.6	308.19	302.01	302.36	305.59	305.36	303.96	307.2	307.21	303.96	306.86	307.52	309.98	304.46	305.41	305.58	306.05	303.81	300.75	308.54	305.47	305.3	307.78	305.98	303.81	305.23	305.57	304.23	307.55	301.82	307.83	306.29	307.27	311.65	307.74	308.38	303.2
331.31	333.11	331.28	331.9	330.18	325.84	328	322.25	330.85	328.9	328.58	334.5	328.25	330.05	332.75	331.82	329.24	330.46	327.61	325.5	328.57	327.75	330.33	330.34	333.95	328.29	329.32	327.03	330.11	326.52	328.75	328.62	332.39	329.08	331.59	327.49	324	333.16	334.23	328.52	330.3	325.37	324.24	326.26	331.56	330.4	324.37	327.96	329.43	326.58
314.7	308.77	312.24	311.88	308.09	314.23	314.89	312.24	304.99	311.9	314.38	310.81	306.78	308.67	310.77	309.14	312.3	306.66	314.22	312.54	313.99	308.32	309.63	308.48	311.14	312.91	310.55	309.55	312.8	313.59	313.22	313.29	306.82	313.94	311.88	304.33	313.96	308.25	306.92	301.95	314.66	311.33	312.81	308.59	306.55	312.4	312.52	307.07	308.49	308.26
295.84	291.09	293.92	299.33	293.22	293.83	296.63	298.3	297.04	296.75	294.15	299.75	294.37	293.54	295.52	295.38	291.37	292.84	298.43	294.62	296.03	291.68	298.48	298.05	293.67	295.01	297.47	297.5	292.84	293.36	289.98	291.92	296.76	295.53	286.22	298.65	297.81	296.27	291.74	291.8	294.85	295.25	294.12	301.38	297.39	293.51	290.39	297.9	292.43	298.44
316.33	318.32	321.78	318.7	313.4	316.29	318.7	315.65	319.81	315.96	316.94	313.4	314.86	319.59	323.8	315.63	316.8	317.96	320.23	314.99	313.61	312.78	320.38	320.11	317.5	319.06	323.09	318.34	318.19	321.97	316.67	314.87	321.26	322.06	312.59	316.13	322.41	316.97	325.86	313.82	323.25	318.37	319.72	317.89	321.04	317.14	321.23	311.94	322.36	318.53
313.39	320.65	321.5	315.65	316.79	317.56	316.75	314.92	308.26	315.41	318.51	315.35	316.98	312.88	314.84	312.98	312.38	312.18	312.76	317.95	313.66	316.45	310.17	319.95	317.39	314.89	318.27	318.99	313.73	315.02	312.94	313.92	311.14	312.01	316.5	314.22	315.85	317.11	316.98	320.75	311.89	320.02	318.15	312.84	316.04	315.26	314.95	317.87	312.45	311.96
309.35	306.45	308.67	307.81	305.78	306.82	308.39	306.12	305.68	306.56	306.2	302.23	304.27	309.08	310.48	304.62	305.56	307.9	307.49	300.12	307.04	308.6	305.44	304.97	306.46	309.07	304.92	308.62	303.54	307.84	305.1	307.7	304.18	308.12	305.95	309.66	303.82	308.61	311.89	306.47	306.4	309.14	298.76	305.74	311.44	303.34	300.81	308.63	308.52	305.55
295.75	296.53	295.94	299.84	299.03	293.78	303.35	295.39	301.37	298.54	298.62	298.57	297.25	297.74	296.34	297.26	294.74	296.27	300.08	298.45	295.9	296.58	294.37	294.25	299.75	299.86	297.53	289.05	297.42	293.53	299.25	293.33	301.75	296.05	296.41	300.01	293.92	291.73	299.06	296.6	298.73	296.48	297.38	299	296.85	291.54	299.55	301.92	297.88	295.11
297.23	294.87	294.83	296.88	292.65	295	296.88	296.31	292.41	297.45	296.96	297.5	291.99	296.28	294.22	293.21	291.67	294	292.62	297.51	290.3	289.06	298.45	293.6	295.11	294.72	295.05	297.31	292.8	293.23	295.64	294.62	295.42	297.82	297.98	296.26	295.55	293.2	292.02	298.47	293.09	295.85	291.39	295.59	297.61	294.22	294.5	294.31	299.46	290.64
304.05	300.18	306.76	303.11	307.42	299.12	300.87	301.81	309.6	304.21	306.16	307.27	300.69	304.21	307.01	306.05	309.04	305.1	306.38	308.28	302.29	300.26	306.18	301.41	307.29	308.36	306.84	303.39	300.82	299.58	301.26	305	298.47	303.11	306.44	301.96	304.07	308.54	303.08	305.97	301.51	308.11	301.27	309	305.08	302.61	308.4	306.17	303.76	308.36
312.53	314.78	320.33	315.08	317.35	315.19	316.16	308.74	316.84	316.2	318.43	312.99	315.17	324.34	316.6	322.51	320.09	315.24	318.96	314.04	313.87	315.16	318.19	311.98	320.3	314.85	316.5	311.42	313.28	312.62	314.59	319.42	316.91	317.84	315.16	311.1	313.33	317.11	318.11	318.31	319.16	317.69	317.45	317.49	320.6	311.43	313.29	316.64	321.81	314.49
305.83	303.38	303.23	300.41	307.63	307.41	305.44	305.13	305.15	302.92	306.2	304.02	304.06	310.41	304.77	304.83	309.85	303.56	306.34	301.22	306.58	301.33	309.14	302.58	307.02	302.34	306.71	304.37	309.41	305.71	312.96	309.75	304.94	304.97	304.11	302.08	306.09	302.84	311.17	302.94	307.44	308.13	302.31	304.78	309.63	309.92	305.34	308.39	304.53	309.15
325.66	323.29	325.65	326.2	321.66	324.58	324.18	321.64	321.55	325.29	319.94	323.01	330.11	325.64	319.8	324.37	323.36	326.64	327.34	323.38	321.63	322.08	324.18	323.4	326.38	326.57	323.99	324.67	322.7	325.83	325.69	323.57	316.07	324.86	326.5	325.73	321.9	318.77	324.39	325.32	324.13	325.43	326.69	323.17	331.62	322.94	327.76	323.42	323.51	328.01
302.66	302.17	306.73	304.79	303.83	302.39	305.6	305.12	305.6	302.01	303.52	305.81	304.53	302.51	303.94	307.63	304.57	304.39	305.17	300.93	308.68	301.44	304.08	302.03	297.7	302.35	302.14	298.75	306.77	301.03	302.6	303.88	297.53	299.9	304.43	305.81	300.08	306.29	306.9	308.26	302.13	306.67	310.48	309.76	308.06	304.51	304.18	298.68	301.73	304.99
317.25	310.95	310.9	313.68	313.97	310.4	308.55	307.72	316.3	315.22	314.86	311.98	316.97	314.69	307.95	313.48	311.4	310.06	317.18	315.73	314.76	318.7	316.38	316.81	315.65	312.33	311.38	320.24	312.01	311.25	310.52	315.56	315.25	314.9	315.23	313.72	317.84	318.02	312.8	312.6	311.14	311.77	314.56	316.27	310.93	313.7	316.08	311.17	315.27	314.59
329.12	328.67	327.6	332.4	328.16	329.85	327.78	324.45	326.71	332.65	330.66	325.01	322.94	327.54	324.25	326.67	328.53	330.35	328.57	328.85	331.04	327.72	326.84	331.32	328.67	328.49	331.96	325.94	329.78	327.81	325.75	331.24	329.59	328.63	332.27	330.61	326	328.59	326.14	327.06	330.7	331.44	325.21	329.45	326.31	331	326.26	331.69	326.73	332.39
314.83	315.32	312	314.83	317.93	311.57	316.47	314.79	311.95	312.49	307.81	319.3	317.97	314.57	310.85	312.01	313.24	309.12	313.51	311.6	311.07	309.68	312.45	318.11	310.27	314.36	313.86	311.5	312.01	314.72	311.78	309.45	315.65	315.38	311.66	313.93	318.56	314.12	320.04	315.21	313.81	314.17	312.28	311.79	313.86	315.92	315.48	315.04	315.44	317.73
314.61	316.41	320.02	318.91	320.2	316.85	314.15	315.21	319.21	322.42	317	317.59	312.85	321.92	320.43	314.84	316.58	322.24	321.36	318.99	317.92	320.14	321.62	314.62	320.81	312.25	321.48	316.6	321.59	318.02	319.92	314.52	316.07	320.82	327.05	315.92	315.24	316.05	316.93	320.45	318.8	320.73	319.94	315.83	320.64	323.51	319.58	315.91	317.68	318.15
300.59	306.92	308.23	303.31	305.71	303.37	304.96	303.38	302.47	298.25	305.29	304.02	302.64	300.89	303.74	309.14	305.9	299.87	299.44	303.67	301.17	305.92	301.83	299.77	303.22	308.53	306.3	310.06	306.45	303.78	303.91	299.63	304.98	306.4	302.7	307.26	305.86	299.62	308.14	306.26	303.22	299.24	305.49	301.06	301.53	305.01	301.15	305.56	302.47	304.02
306.27	299.95	302.22	296.64	304.48	303.9	303.55	304.02	304.3	299.18	306.1	306.22	300.83	302	301.42	296.88	303.11	297.85	307.26	305.59	306.51	306.39	304.93	300.49	307.42	307.44	302.39	300.84	305.91	301.63	302.38	296.67	308.24	305.61	303.57	300.61	305.99	302.94	309.11	306.03	302.19	305.04	300.95	303.1	309.45	302.81	305.89	308.87	305.93	304.42
308.17	304.22	308.51	305.49	312.47	307.44	301.06	303.1	308.2	309.62	305.12	300.9	305.1	309.87	305.63	305.54	304.4	300.83	307.27	307.41	303.29	307.04	306.11	305.86	306.98	306.69	308.35	305.09	302.25	307.41	307.64	307.13	303.1	311.43	307.57	309.43	305.89	306.66	305.5	305.91	312.89	307.9	309.79	304.36	310.83	303.53	308.35	303.83	304.69	305.29
309.09	306.27	305.56	309.95	308.42	304.18	305.99	304.29	306.2	301.61	302.61	303.64	300.77	302.08	304.11	303.73	303.75	308.95	297.19	307.18	303.73	302.04	301.77	300.53	308.74	304.52	303.16	304.15	308.17	302.53	301.97	305.19	304.27	299.27	304.75	308.48	304.15	306.16	307.19	312.08	307.79	304.51	302.69	305.01	307.35	305.46	300.02	299.4	301.72	304.27
320.31	320	321.31	315.17	321.79	316.95	311.91	316.99	318.62	315.27	321.62	320.83	320.53	317.64	316.78	316	318.63	315.61	320.96	314.08	320.95	320.2	321.07	320.24	321.96	316.79	321.54	316.4	318.07	322.81	316.51	322.25	322.69	319.25	320.75	320.72	319.22	320.76	321.58	315.77	320.54	318.44	318.56	315.13	320.78	316.64	316.41	315.48	318.31	323.03
313.62	315.66	319.5	316.08	317.65	311.16	313.64	314.18	314.88	319.49	316.85	323.55	320.65	315.72	317.69	316.62	316.55	318.49	314.3	322.05	315.75	317.44	322.47	317.24	313.04	319.38	315.37	316.14	314.4	316.22	313.03	314.82	316.92	315.37	316.37	318.84	319.25	312.74	317.41	317.97	317.83	315.53	321.25	321.75	318.62	320.44	322.54	317.88	314.15	318.68
319.05	319.03	318.44	318.85	313.91	316.69	318.27	317.9	317.37	315.68	313.47	320.61	320.93	320.37	321.01	326.92	319.05	318.57	318.45	321.19	321.01	318.37	316.72	320.09	324.67	321.55	322.36	317.67	315.3	318.22	320.41	318.93	319.3	328.53	316.92	324.97	320.33	322.06	320.78	319.77	319.97	320.99	318.84	312.96	318.58	322.91	320.35	323.05	319.94	315.16
317.69	310.57	311.19	312.25	312.98	312.55	313.91	315.03	310.84	316.56	314.1	314.02	311.13	316.36	312.78	318.47	314.94	316.75	313.99	319.32	314.68	314.01	310.54	316.45	318.38	312.31	317.16	312.16	314.52	317.37	314.93	317.38	313.82	317.18	310.66	315.03	313.37	310.98	314.26	317.21	317.69	314.3	318.6	317.24	315.9	318.08	312.53	318.34	319.06	316.69
303.56	309.91	306.26	304.13	303.55	305.52	303.78	305.18	300.31	303.99	303.86	303.65	306.73	306	305.58	305.19	306.19	302.5	306.53	308.23	308.99	309.7	305.23	305.55	306.23	305.26	308.28	311.29	305.65	301.46	306.28	296.74	305.95	299.35	307.87	306.88	305.81	304.61	301.8	307.7	301.9	306.27	305.06	305.62	309.08	304.52	307.25	307.69	305.47	308.11
305.07	302.53	298.4	299.46	301.07	299.95	302.05	304.83	300.43	296.32	300.62	298.57	300.88	299.58	303.74	299.63	301.62	301.83	299.84	296.86	299.09	301.18	300.03	302.24	302.98	302.11	295.7	292.26	299.58	299.24	301.59	300.91	305.9	302.95	298.87	297.87	299.5	305.12	300.61	301.74	299.85	298.78	300.83	302.82	299.76	307.99	302.36	297.61	299.29	299.66
328.46	327.53	328.7	324.44	328.35	332.11	326.95	322.51	326.7	327.6	328.04	328.46	326.77	327.53	328.89	323.73	328.34	329.08	327.85	328.95	328.21	323.56	332.41	325.76	331.57	325.79	332.35	334.59	326.19	325.1	327.5	325.45	329.97	328.13	330.5	329.04	332.12	328.28	331.52	328	320.02	331.52	323.51	328.39	328.83	330.85	330.39	327.87	334.2	328.15
314.7	316.53	320.05	324.25	317.26	316.1	317.17	315.61	319	317.07	317.33	318.89	320.19	316.84	319.29	318.59	316.78	319.48	319.24	318.81	318.48	313.85	316.06	316.36	316.19	317.64	317.59	320.71	319.43	320.93	321.79	319.63	321.71	319.37	322.56	326.26	319.8	317.92	312.54	320.64	324.07	315.84	314.82	319.66	314.84	317.13	317.44	319.3	317.64	318.74
301.36	297.4	292.24	297.23	301	300.18	299.63	300.85	299.72	293.57	300.85	303.83	301.11	302.12	298.17	300.07	296.57	299.47	303.75	298	302.09	301.81	294.56	303.79	298.39	296.05	302.74	300	299.87	297.87	295.78	299.28	296.41	301.28	299.5	299.92	299.38	296.76	303.91	299.53	296.64	296.86	299.54	302.98	305.53	303.41	300.72	305.11	303.21	302.06
300.64	305.93	303.78	308.78	305.83	300.37	300.81	302.48	309.1	304.62	304.19	300.97	298.71	303.84	304.72	304.54	305.62	303.11	304.06	301.43	307.38	296.85	306.31	304.99	301.76	300.57	301.03	306.04	305.9	301.87	304.9	297.61	303.79	305.59	301.16	302.75	302.27	302.47	302.32	302.91	307.7	304.34	303.73	304.06	308.7	305.24	308.88	304.91	304.56	305.1
321.99	317.47	324.01	320.25	321.88	319.21	320.02	322.98	321.31	319.91	316.03	316.16	317.42	317.98	322.23	319.75	321.57	317.5	319.22	319.32	316.91	315.36	318.25	317.59	317.21	313.63	318.76	318.82	315.49	313.77	321.67	319.18	321.54	315.31	321.77	313.26	315.23	318.96	316.58	316.39	317.05	320.01	322.75	320.38	319.63	316.59	314.48	322.82	311.19	314.53
317.11	317.47	313.29	317.95	318.94	311.65	314.36	315.26	314.4	316.67	315.24	315.37	316.4	315.32	314.32	318.03	314.55	312.45	315.81	316.1	313.55	315.68	318.36	317.64	315.66	319.72	317.64	317.04	314.98	316.16	316.98	315.95	311.65	313.61	310.59	317.09	319.65	321.12	313.51	319.74	316.84	319.57	318.14	313.27	316.39	317.68	318.84	314.86	314.48	314.09
318.06	317.89	317.38	319.13	317.61	316.29	312.37	317.39	315.42	320.33	319.17	316.46	317.39	320.05	318.25	322.87	315.71	314.59	317.27	321.45	316.13	317.81	317.16	316.34	319.61	315.9	315.28	316.08	319.49	323.25	316.66	318.85	319.03	316.74	316.7	321.64	319.14	315.35	323.5	323.27	315.56	316.41	321.36	315.39	318.15	314.91	318.84	316.19	312.45	316.13
314.8	316.45	310.17	313.64	310.64	312.33	314.55	313.12	316.23	316.78	315.73	315.59	318.56	315.12	317.07	314.9	310.84	314.34	317.93	318.65	317.07	315.52	314.13	314.03	312.87	313.08	313.24	314.61	315.52	312.55	312.62	311.6	312.27	315.22	313.2	321.67	315.54	313.9	312.64	316.99	317.44	318.31	313.77	315.66	315.73	316.34	317.67	313.71	316.86	314.77
315.2	317.37	312.83	308.61	316.32	314.35	312.83	318.31	304.93	315.83	310.02	316.46	308.79	318.38	313.85	312.01	319.22	316.79	311.27	319.1	312.29	314.3	318.13	312.18	319.53	312.79	316.68	312.53	310.25	315.23	314.7	312.27	316.94	317.42	316.66	312.31	312.73	319.33	308.4	311.46	314.27	315.65	309.54	312.21	315.34	312.39	317.32	314.15	318.13	314.06
299.55	301.24	300.52	301.13	305.82	303.14	304.83	300.66	302.61	305.26	301.67	302.45	305.14	300	300.46	303.64	302.6	299.47	306.14	303.85	301.41	305.96	306.8	297.52	304.39	302.88	301.72	304.13	302.1	304.09	299.66	302.39	305.75	303.92	306.59	306.94	302.81	299.62	302.66	298.77	304.23	303.07	299.85	302.49	302.8	302.88	299.34	298.71	303.94	300.34
314.8	311.78	317.2	314.01	315	312.95	310.93	312.54	314.9	313.54	308.77	315.98	306.75	314.84	315.54	313.19	309.12	306.98	311.49	312.59	311.66	309.69	312.59	313.81	307.14	308.4	313.02	313.55	316.59	317.27	315.27	309.25	315.67	310.11	309.29	312.62	310.81	307.05	314.65	312.44	313.65	312.48	308.28	313.27	314.88	308.9	315.81	312.55	312.43	314.47
304.31	303.34	300.38	300.05	303.01	302.11	297.91	302.16	296.92	302.17	306.07	299.26	302.4	301.84	304.65	298.36	308.42	302.5	302.99	299.65	303.65	300.3	299.72	301.03	295.97	300.07	303.56	298.72	302.55	302.6	300.09	300.23	300.48	302.29	304.6	304.48	297.27	299.47	299.78	306.33	302.5	298.01	299.67	303.89	299.74	304.85	303.72	300.46	304.2	300.06
321.38	318.6	317.36	313.98	320.37	319.49	318.17	321.84	315.65	315.87	319.2	315.55	320.63	318.58	320.92	315.95	319.84	318.98	315.16	318.29	322.64	319.08	314.8	323.23	322.04	322.62	322.43	317.25	321.12	315.47	314.22	313.89	317.34	315.82	321.02	318.7	318.4	319.39	312.24	317.43	316.67	314.91	317.8	318.47	323.15	319.33	320.4	320.68	321.12	326.06
311.85	308.53	313.04	308.34	311.64	308.37	313.74	312.18	311.07	309.87	309.47	308.99	311.1	309	312.41	310.47	309.54	305.45	310.68	311.19	310.07	310.79	311.39	313.89	312.12	311.3	312.16	313.96	304.95	311.26	305.99	309.39	308.91	313.23	306.96	317.38	314.59	311.42	306.23	309.76	307.57	313.5	317.31	310.95	311.65	309.9	309.48	312.43	314.17	307.45
299.42	302.37	303.52	300.29	299.29	305.75	305.48	307.08	302.79	297.85	298.23	297.69	305.57	303.71	302.34	299.8	304.79	300.56	299.22	300.8	301.44	305.47	298.6	302.44	299.38	301.7	304.45	299.37	302.35	302.57	301.47	307.85	303.81	301.32	298.27	300.81	301.04	301.9	299.76	307.27	304.02	302.36	303.94	304.21	301.61	297.75	304.64	297.4	305.7	305.62
302.84	301.45	305.48	305.92	303.58	303.48	302.12	302.6	302.04	303.29	304.48	309.58	302.33	299.99	301.15	306.73	307.47	300.75	305.09	306.23	304.22	304.92	304.9	304.34	304.16	306.59	296.93	300.83	305.47	304.52	302.86	306.71	304.01	303.99	304.13	302.23	304.56	297.68	304.18	303.86	302.58	303.07	299.37	300.72	302.02	299.27	303.67	305.35	300.59	303.6
314.07	314.36	314.88	310.35	312.14	313.7	313.35	313.21	314.7	314.77	312.18	309.82	316.85	314.05	309.09	315.66	312.35	315.62	315.18	312.19	308.95	313.75	308.1	312.37	313.89	312.72	310.19	317.94	307.82	309.35	313.27	313.9	312.13	315.07	312.86	314.48	312.36	313.37	312.16	313.65	313.3	313.64	316.25	311.78	313.25	315.77	313.13	311.16	312.66	311.65
327.11	328.71	325.5	329.34	328.27	326.63	328.8	324.9	326.85	331.28	324.45	336.77	327.39	324.97	333.84	332.27	324.26	330.34	330.69	330.13	327.52	323.58	325.2	331.91	325.81	327.19	327.36	332.79	330.66	331.11	330.11	328.8	329.8	325.14	329.21	331.74	325.58	328.25	324.53	329.96	328.85	331.58	326.39	323.46	327.28	338.45	331.57	329.33	327.58	330.22
320.09	313.8	313.2	315.44	317.49	314.44	315.97	315.08	322.97	319.08	315.07	317.34	315.35	313.36	322.91	320.73	316.81	313.37	317.1	314.98	320.15	314.44	313.89	313.42	317.55	317.88	316.13	315.29	319.21	319.81	319.01	320.95	317.19	313.65	313.6	317.39	318.78	319.68	319.45	315.82	320.43	320.18	315.5	322.58	311.86	315.95	313.97	319.46	318.38	316.45
307.8	317.45	308.65	311.96	317.32	307.12	309.79	313.93	314.72	312.34	314.32	316.38	308.18	310.31	308.67	315.1	316.97	313.03	310.14	313.38	313.67	313.29	315.69	310.3	317.29	308.59	312.13	315.28	315.22	314.87	316	311.26	314.58	314.92	310.03	314.92	310.7	314.01	311.11	311.96	316.64	316.48	317.63	310.01	313.58	310.46	311.11	316.17	315.5	312.67
303.41	303.02	302.03	307.23	301.93	306.36	298.72	302.42	304.57	306.19	308.34	302.86	301.21	301.65	305.2	302.47	307.24	298.54	305.24	306.88	304.83	305.87	299.08	306.12	302.05	302.58	304.99	304.94	301.53	303.82	300.77	301.43	302.17	299.95	303.13	303.78	305.15	302.87	299.37	305.63	307.24	299.89	304.1	307.89	301.02	302.63	304.13	301.85	302.6	304.66
305.83	306.23	300.34	308.45	305.25	303.34	301.26	303.62	299.68	300.05	302.53	301.15	302.43	299.3	304.8	304.98	303.88	307.55	306.31	298.48	302.05	304.7	302.65	300.88	306.66	301.82	308.25	303.14	305.45	305.17	306.82	305.43	302.59	302.83	303.25	301.14	299.56	301.75	304.58	303.9	304.68	302.55	303.57	306.89	306.45	300.55	303.22	299.43	303.91	301.38
304.59	302.8	310.46	306.7	308.41	308.12	304.09	306.91	306.08	303	309.17	310.07	306.72	306.83	306.76	302.33	306.45	306.51	304.6	305.91	307.14	304.57	305.63	303.02	311.34	303.7	307.03	303.01	306.29	303.78	309.99	308.31	304.92	310.2	304.73	306.6	306.79	304.98	300.68	311.76	308.95	304.52	301.05	305.18	305.75	302.46	305.36	308.33	303.87	308.28
309.95	313.46	312.92	316.66	310.89	310.71	310.57	315.63	315.49	308.38	312.15	310.89	309.07	310.39	311.08	315.23	311.84	314.87	306.81	315.69	310.13	311.04	314.93	309.46	310.54	315.98	310.42	312.43	308.65	311.97	313.1	310.29	309.02	315.33	315.33	312.28	311.35	308.21	309.36	311.13	313	314.09	311.79	312.71	307.83	317.29	308.89	309.32	309.48	314
322.39	330.57	325.04	320.95	323.23	318.46	322.81	320.07	327.4	324.14	323.51	321.79	325.96	329.58	323.77	322.57	326.86	326.27	326.63	327.12	320.28	322.46	328.41	323.7	320.36	327.8	325.59	323.82	323.66	324.25	323.03	327.77	325.47	323.16	325.28	328.47	323.06	324.32	322.98	327.14	321.6	324.36	323.18	325.42	322.23	327.13	328.45	328.99	326.49	323.47
315.31	314.23	310.04	315.72	314.07	313.29	312.26	316.9	315.29	314.57	315.42	317.92	309.51	310.94	319.25	313.78	310.18	313.37	312.79	312.59	314.76	319.91	316.76	317.08	311.87	318.23	312.79	318.01	314.12	317.73	311.37	311.79	316.36	315.53	318.02	317.51	318.86	312.9	314.63	316.71	319.82	318.18	308.83	316.62	315.06	312.74	315.15	315.15	316.1	309.94
305.19	304.68	310.04	308.33	301.9	307.78	305.67	306.74	306.59	311.83	301.92	306.14	308.45	307.43	308.64	309.18	301.35	310.33	308	305.24	299.36	302.86	305.41	305.77	300.79	306.76	304.06	304.35	303.86	312.42	307.07	303.26	309.14	311.47	309.19	307.73	303.02	304.4	307.63	312.39	308.29	308.1	301.61	308.41	309.4	308.6	310.15	307.25	310.77	306.46
314.51	308.19	315.49	316.34	313.15	309.46	316.33	312.02	305.25	308.17	312.44	315.41	315.37	310.7	312.37	311.5	313.55	310.46	311.88	309.04	313.66	318.44	315.48	310	310.61	314.59	314.5	309.65	313.8	312.78	313.69	312.51	313.41	312.53	312.24	312.7	308.32	314.65	315.68	318.57	313.88	317.03	313.02	314.13	316.14	317.11	309.71	310.03	313.57	310.97
319.1	318.98	320.29	317.37	312.63	315.11	313.69	315.99	317.31	315.54	315.35	317.49	310.95	314.84	319.83	316.98	315.98	314.55	313.93	313.23	314.48	317.49	314.96	316.05	316.5	311.6	317.85	317.72	319.32	310.05	316.85	316.57	313.4	315.66	315.84	315.97	316.17	310.84	318.83	316.16	315.37	319.46	314.43	316.83	313.02	311.36	317.89	316.46	317.59	318.1
308.74	311.49	304.35	310.95	308.88	313.67	308.97	308.75	310.92	307.04	306.03	306.12	311.25	307.38	308.63	311.1	308.77	306.62	305.12	312.39	311.52	307.66	307.67	306.62	313.75	309.44	309.18	316.3	310.62	309.16	307.13	311.61	310.35	308.84	311.49	307.72	308.29	312.38	307.03	310.59	300.53	314.87	310.8	309.79	310.4	307.03	309.41	309.15	310.69	306.03
304.07	306.52	305.05	307.5	307.91	297.31	305.98	304.03	301.36	304.17	306.14	301.86	306.73	301.6	305.24	305.97	301.68	306.61	308.8	308.9	304.41	307.35	308.24	309.87	309.68	305.34	305.01	305.64	304.72	309.36	307.66	307.33	309.97	307.63	307.98	305.84	304.82	305.92	304.28	303.72	304.86	304.9	306.05	307.64	301	302.85	303.69	304.84	303.79	302.95
305.17	299.08	300.89	302.57	311.52	305.06	303.24	309.76	302.81	306.48	303.74	301.54	314.99	304.66	303.33	306.36	310	303.82	303.37	307.92	308.38	300.94	303.19	301.69	308.27	305.13	300.48	307.15	306.77	304.21	304.99	306.62	305.91	306.78	308.5	302.44	306.99	305.3	306.87	307.93	303.14	304.52	310.68	306.97	303.87	304.4	308.07	304.43	307.86	297.99
330.31	321.97	325.75	329.74	330.28	332.94	329.24	326.55	330.78	325.9	327.71	328.02	326.07	336.85	327.39	328.23	329.83	328.56	325.88	328.64	325.07	326.42	329.63	325.15	325.49	328.61	323.5	332.55	329.73	330.06	329.5	333.61	325.26	327.88	324.77	327.56	321.38	328	329.64	323.28	331.57	323.8	329.99	325.55	327	329.91	327.16	325.89	328.48	331.84
301.95	302.52	306.69	303.82	304.93	309.73	305.32	303.22	304.34	303.78	303.77	304.89	307.46	310.36	304.17	306.6	304.28	304.64	306.99	306.36	303.33	306.46	307.02	306.12	303.87	306.16	301.49	302.5	305.34	302.12	299.55	303.28	299.07	308.81	307.05	300.74	307.52	305.62	304.76	307.93	304.32	305.98	301.27	310.42	301.12	303.65	307.24	302.37	303.72	306.9
313.29	314.69	308.93	308.8	312.68	311.41	308.99	312.35	310.31	313.66	313.67	311.2	307.56	311.07	312.25	312.54	313.99	310.9	314.87	311.06	310.33	307.32	311.68	316.47	317.27	311.63	313.11	310.65	306.75	311.96	308.4	308.13	309.25	316.95	312.57	308.63	311.63	316.85	312.55	311.56	312.3	311.88	307.47	315.1	309.98	311.4	313.57	314.01	307.59	309.75
311.46	313.33	310.05	313.02	314.05	316.26	315.21	316.97	315.98	316.78	317.2	312.21	317.08	315.22	313.62	315.92	318.05	312.76	317.35	317.33	311.06	317.96	320.24	311.65	314.65	312.03	313.52	311.01	313.16	315.81	316.99	314.59	319.47	312.59	318.37	315.54	310.27	310.52	316.78	314.72	312.6	314.42	320.17	315.46	318	316.81	313.89	314.07	316.58	320.22
309.35	308.98	308.49	312.14	306.96	306.71	308.47	307.02	301.19	311.97	305	308.55	307.56	314.22	307.74	303.35	305.97	306.17	307.17	312.35	310.67	308.07	310.05	311.3	308.92	302.68	306.62	309.9	305.53	305.88	309.09	304.58	308.15	304.15	310.64	306.42	306.82	310.17	305.41	306.5	308.47	307.34	313.42	306.04	307.55	308.75	304.86	304.25	305.59	309.14
302.78	300.38	302.75	299.23	307	306.9	301.3	306.18	298.8	301.66	303.86	309.6	302.2	301.22	304.82	304.5	300.1	303.32	302.53	302.55	301.58	301.47	302.24	302.93	307.19	302.6	305.4	304.01	303.92	301.4	301.47	298.16	297.4	304.29	304.59	302.74	307.11	300.82	304.17	297.72	303.92	303.08	304.26	301.56	301.27	306.68	301.71	299.91	308.45	304.11
322.82	326.25	327.21	323.69	324.83	330.42	327.86	326.21	327.78	326.21	330.83	329.97	327.34	324.79	329.42	325.64	324.33	325.6	319.35	323.73	327.19	324.39	328.03	330.23	328.13	330.67	328.81	328.83	323	331.28	326.96	330.16	327.75	332.36	325.08	327.64	330.47	327.57	325.79	327.8	327.04	326.17	325.99	324.14	325.15	322.99	318.87	325.78	325.51	328.8
300.59	303.28	304.06	302.29	297.87	299.18	300.31	305.06	302.57	305.09	304.71	301	307.73	301.64	298.72	304.38	301	303.64	300.39	305.95	300.5	304	301.77	305.37	299.84	299.12	307.02	307.88	298.31	303.33	298.52	307.13	306.87	302.15	297.83	299.9	302.89	300.9	300.21	300.06	301.62	307.48	303.62	302.99	304	305.82	306.87	302.88	307.54	302.47
313.83	312.91	306.82	313.55	304.92	313.07	311.4	304.91	312.35	312.69	316.19	315.62	310.41	311.18	314.87	309.19	309.13	309.12	310.91	310.26	312.83	313.57	312.87	311.13	310.02	311.41	306.99	311.1	310.34	312.87	310.99	311.52	309.87	311.2	307.17	309.57	309	308.56	309.04	305.7	311.92	311.25	310.03	309.06	307.94	305.92	316.95	308.77	317.98	312.94
312.48	316.62	314.39	315.59	312.53	312.46	311.82	316.85	309	313.37	319.65	319.74	317.43	316.26	317.64	312.8	312.14	312.34	315.37	314.78	313.32	315.82	312.84	312.02	315.75	309.02	314.28	316.02	312.53	310.73	310.43	314.56	317.37	319.27	310.52	318.35	312.84	316.46	311.99	316.48	312.11	316.31	319.42	308.93	313.31	313.94	314.81	314.02	315.77	311.43
326.51	323.76	321.01	330.04	318.8	322.26	321.5	325.41	322.3	323.51	324.35	326.84	327.16	329.22	323.83	330.43	326.48	325.47	328.58	324.94	322.96	323.3	323.87	324.01	321.22	321.47	322.2	325.43	323.67	323.05	322.66	321.98	325.43	329.88	323.48	324.78	324.74	328.72	326.11	324.34	320.71	329.44	327.34	318.66	326.07	320.11	326.18	323.32	327.02	329.31
314.45	315.46	313.94	315.84	316.18	315.79	311.11	315.8	310.46	314.83	314.14	311.88	311.62	313.08	311.14	312.44	312.78	314.82	310.9	315.11	312.51	315.42	315.04	311.84	314.02	307.88	315.23	313.74	307.84	316.39	314.25	314.38	311.97	312.71	315.52	314.46	310.58	311.36	315.12	317.71	313.51	316.44	309.53	312.29	312.63	311.94	313.78	314.63	312.55	313.26
314.8	310.89	311.64	309.4	316.16	307.51	311.72	315.18	312.86	315.84	316.9	312.29	313.91	312.21	312.87	312.03	312.48	311.29	310.7	313.67	313.87	308.95	314.21	311.99	312.48	311.07	311.47	312.23	311.41	315.57	312.13	313.86	315.71	313.43	313.22	313.18	309.13	312.92	307.64	312.91	318.29	316.01	316.56	312.08	311.15	314.24	310.35	315.9	309.28	310.94
296.06	293.32	297.61	294.04	294.93	293.2	293.17	296.47	295.27	293.34	294.16	292.95	294.83	294.95	299.3	290.86	291.81	298.79	294.53	292.84	298.01	292.66	296.29	293.66	292.06	293.5	295.05	297.68	296.16	294	293.57	294.78	294.79	296.22	297.15	292.52	294.77	296.13	297.62	295.55	293.33	295.83	292.03	301.2	294.61	294.25	292.7	294.17	296.03	297.75
317.84	310.79	315.16	309.8	311.38	313.21	309.31	316.34	315.13	310.45	317.64	317.36	314.65	312.28	314.06	313.78	313.53	314.33	313.69	312.73	311	313.05	315.05	309.99	312	315.2	308.38	317.64	314.64	312.32	314.3	314.87	309.88	310.58	309.79	312.13	309.1	309.74	309.49	318.04	313.59	312.12	313.25	313.39	315.1	312.97	314.26	311.39	315.42	313.67
311.91	314	319.3	312.23	313.22	315.89	314.65	316.32	318.47	316.04	319.53	314.9	314.41	316	314.59	321.03	319.1	316.03	317.85	316.33	313.98	316.57	318.96	318.69	318.11	313.88	314.12	315.54	311.45	314.75	314.93	311.61	313.75	312.35	314.76	312.74	315.38	314.63	316.67	311.92	318.9	317.58	318.62	317.97	319.1	314.43	317.35	312.36	312.74	315.43
311.11	311.6	308.96	310.33	308.2	309.31	309.64	306.88	311.3	310.82	309.01	309.5	307.12	311.48	307.36	310.79	309.46	311.14	315.02	310.17	310.97	310.18	310.42	306.28	310.36	311.3	306.24	309.45	308.51	305.64	311.31	313.9	310.71	310.44	304.85	310.9	308.74	309.47	311.34	309.69	310.04	305.44	309.39	309.64	309.98	311.87	313.68	310.24	307.11	309.85
300.73	304.84	303.16	299.92	302.47	298.92	300.11	307.12	296.92	301.95	302.81	303.51	301.95	303.72	296.99	305.85	301.89	299.22	302.69	300.43	298.81	305.59	302.85	305.93	303.78	305.99	304.14	299.35	302.04	303.76	301.02	305.29	298.18	303.22	300.62	303.57	303.33	298.11	302.59	305.1	303.92	303.53	300.24	303.12	304.05	304.54	302.74	300.51	305.57	300.26
303.44	305.59	304.91	302.02	303.82	298.77	300.07	305.01	301.85	303.98	303.77	302.49	302.35	300.22	304.79	308.56	298.6	300.24	299.73	300.42	304.72	305.59	301.74	304.28	301.34	304.79	304.07	302.45	303.49	304.37	304.44	306.41	304.59	307.07	301.01	306.33	302.07	300.74	306.77	311.13	302.07	304.63	302.92	299.97	308.03	309.38	301.15	303.19	309.4	305.38
299.16	293.79	293.92	297.98	296.86	297.18	293.36	296.4	294.67	289.68	292.75	292.6	295.95	291.89	291.21	293.3	296.69	294.54	294.42	291.16	291.17	295.46	300.1	294.36	291.41	299.59	290.94	291.74	299.58	297.39	293.94	294.68	293.03	295.16	290.39	291.42	294.24	291.74	289.69	291.46	295.18	289.1	296.47	294.53	288.55	295.35	295.27	292.97	291.64	292.42
299.78	300	298.88	302.63	302.57	301.86	297.78	298.45	300.11	303.59	302.8	302.28	300.9	305.13	295.48	300.51	297.07	305.56	303.37	292.98	302.05	297.88	298.87	300.4	300.09	303.1	303.15	300.21	303.42	305.65	303.72	300.66	302.87	291.8	303.05	302.87	303.82	298.47	297.92	304.13	302.48	304.15	303.21	306.02	299.15	304.18	300.18	303.39	304.14	297.9
329.96	322.67	329.86	327.51	330.57	328.13	331.54	325.62	325.22	324.77	328.04	328.26	324.72	326.36	328.68	327.38	329.99	322.17	323.81	327.05	331.49	326.61	327.06	325.91	324.25	322.77	329.71	326.42	325.63	326.47	329.14	327.82	325.37	330.48	324.43	320.94	330.43	329.98	328.69	328.22	326.86	325.9	328.95	326.3	324.32	328.34	324.61	327.41	330.43	330.43
311.16	315.93	316.43	311.12	312.1	312.79	313.5	318.05	314.49	319.09	313	317.01	313.54	311.81	314.1	310.9	314.5	315.49	318.67	319.42	314.11	311.48	319.97	313.96	314.16	313.38	314.46	321.68	310.6	312.78	311.39	312.78	312.07	309.72	318.23	313.4	314.67	315.13	309.44	311.69	313.42	310.71	312.79	312.41	314.38	313.94	312.28	317.75	311.27	310.31
300.89	300.67	300.14	297.65	300.2	303.14	298.55	299.25	300.69	297.98	300.25	296.35	302.46	300.53	303.64	295.65	305.77	297.84	299.06	299.16	302.73	299.83	304.33	301.81	302.46	302.65	300.05	305.32	299.65	303.04	299.89	302.74	295.24	297.14	302.3	300.24	299.17	297.33	297.21	297.04	302.07	300.31	297.12	299.17	300.83	299.11	295.1	298.3	299.39	297.47
302.01	302.86	301.01	299.81	297.56	308.19	302.44	303.16	301.15	298.22	299.65	306.34	304.6	301.53	303.26	300.77	305.95	304.73	296.82	298.08	298.52	296.05	301.94	301.75	302.76	302.56	301.8	301.66	297.2	301.45	304.99	301.32	300.26	302	305.86	298.43	301.39	303.08	298.77	303.09	297.82	297.5	300.87	305.3	303.17	297.47	301.34	300.07	305.37	299.45
288.1	294.26	294.98	299.03	294.73	297.13	297.8	298.85	293.66	297.33	290.81	300.1	297.05	296.22	296.61	298.84	299.04	295.37	296.87	290.8	294.01	295.05	298.18	293.67	300.01	298.5	294.46	297.49	292.57	292.84	295.08	297.97	299.83	295.31	294.39	296.27	298.66	297.25	297.39	297.97	296.54	300.29	296.22	294.61	300.95	297.38	297.98	299.46	297.12	297.5
316.75	316.56	314.98	316.83	316.28	315.48	316.67	313.71	315.03	314.54	313.54	321.06	318.27	310.28	317.71	319.28	314.88	312.34	313.64	319.6	316.9	317.48	317.59	312.24	315.29	310.94	320.06	317.6	313.18	311.51	319.87	319.14	315.15	315.98	317.46	317.4	314.85	318.28	311.57	312.9	319.1	314.7	314.52	313.63	313.32	314.65	316.25	318.14	318.21	318.1
319.03	315.56	316.51	316.28	318.67	315.66	314.97	318.06	309.03	321.13	315.94	319.79	318.19	318.66	320.98	322.44	319.84	317.18	319.58	318.53	314.83	323.53	313.69	319.52	317.61	316.7	315.54	318.08	322.41	317.66	318.39	320.5	322.05	313.92	315.11	317.66	321.19	319.51	316.84	318.08	319.2	319.45	317.75	317.33	317	315.24	313.84	313.97	316.76	310.54
311.82	311.94	318.63	319.26	318.63	313.69	314.79	317.19	311.01	315.83	323.02	314.05	315.28	316.81	314.4	313.91	314.55	317.45	315.02	311.29	316.57	311.29	311.05	318.34	318.05	311.7	317.74	313.53	315.94	316.12	311.61	316.6	310.98	317.54	314.52	316.31	317.66	312.5	313.41	310.35	312.12	318.14	313.87	312.79	312.64	313.89	311.47	312.56	311.42	317.29
316	316.01	314.92	313.37	319.33	314.54	321.7	316.17	318.72	315.57	314.63	314.83	316.32	318.66	317.26	320.31	324.33	319.42	320.89	317.05	318.06	316.29	317.5	317.72	318.41	320.47	319.95	319.39	314.94	314.33	316.92	317.85	316.27	316.8	316.21	324.64	316.48	319.42	315.09	319.36	317.05	322.8	317.73	316.3	317.68	317.69	319.2	317	319.02	319.34
322.12	317	315.32	320.33	317.17	322.06	321.15	317.37	317.42	320.21	320.51	317.46	323.69	319.23	313.99	320.53	319.34	315.96	318.23	321.02	317.11	319.22	313.93	316.42	320.17	316.62	315.98	319.76	312.92	312.51	314.35	317.41	323.22	323.71	318.24	317.88	318.73	314.69	315.85	316.57	318.58	310.39	316.32	316.99	318.45	315.32	319.74	315.92	314.63	324.37
309.91	315.65	316.4	314.98	312.76	311.92	314.44	313.5	311.51	312.54	315.93	314.32	309.69	312.09	306.18	314.03	312.84	312.82	315.03	311.56	315.73	316.43	313.33	314.83	312.8	313.34	315.79	312.21	310.97	311.76	311.86	313.71	313.11	310.69	313.36	309.91	318.39	316.66	314.94	309.58	315.84	312.54	313.17	315.39	315.65	319.13	314.29	310.76	310.93	313.78
315.03	318.85	310.47	309.92	312.89	311.93	311.38	308.34	313.12	312.27	312.32	311.56	310.73	313.41	313.1	316.12	312.17	308.98	315.84	315.09	311.75	305	314.23	314.22	312.68	312.11	311.13	313.87	310.93	311.26	309.2	311.06	309.06	313.59	311.09	310.43	308.39	313.15	308.54	311.52	313.09	310.47	313.44	314.53	311.34	312.88	309.84	311.6	313.16	313.59
309.79	312.87	318.23	314.71	316.87	319.66	312.39	312.31	314.83	314.14	312.74	313.37	312.94	313.6	316.75	314.8	309.56	314.52	310.78	312.41	316.14	317.83	319.61	313.31	316.47	314.68	311.86	308.07	316.19	312.66	316.14	314.92	312.5	313.41	317.32	315.87	315.77	313.86	316.96	313.81	309.34	313.93	314.33	316.01	318.35	312.08	314.99	310.53	314.29	313.67
298.86	301.88	302.72	304.01	305.92	307.59	303.47	303.73	298.56	308.63	300.29	305.29	298.57	301.09	308.05	298.72	302.78	300.43	303.27	303.08	300.07	305.11	305.57	299.7	306.89	304.19	305.06	305.69	303.77	308.2	307.56	304.78	303.84	302.88	300.94	305.81	304.7	305.62	303.98	304.03	304.6	305.8	300.74	299.78	302.14	301.42	302.05	302.56	301.3	308.39
300.18	302.66	306.14	307.74	302.23	309.15	307.39	304.82	304.87	305.07	307.91	309.26	304.67	302.72	304.34	302.44	306.17	304.68	303.24	305.5	306.1	309.57	304.19	304.93	307.03	308.11	301.55	302.86	307.69	304.04	308.72	308.22	300.01	305.36	301.75	306.77	304.35	301.03	302.95	303.92	308.72	302.43	305.04	307.32	306.79	308.59	302.45	304.44	302.58	305.52
303.42	296.08	302.77	299.34	302.7	304.27	303.23	300.79	306.21	303.79	299.02	304.64	308.1	310.23	301.27	303.52	304.26	306.63	303.19	305.72	301.51	306.73	299.08	300.15	304.65	305.17	302.11	303.13	303.1	305	300.31	306.83	301.58	304.94	304.43	309.66	309.97	298.55	307.68	306.69	305.06	305.8	305.31	309.61	300.43	300.66	304.22	305.9	297.31	306.6
308.84	303.98	308.38	306.78	304.53	304.32	310.71	307.01	306.38	307.95	306.61	307.12	307.19	310.29	309.39	300.26	307	310.12	302.45	301.63	302.42	311.54	306.67	306.6	301.11	307.83	309.73	309.9	305.49	307.69	305.2	310.91	298.64	309.16	303.26	306.35	308.31	310.46	308.24	307.99	301.57	306.4	303.91	308.87	309.37	302.26	310.65	306.95	304.69	306.86
329.93	331.33	328.73	326.66	327.08	330.95	323.6	328.44	328.86	329.79	328.18	328.27	325.38	325.59	326.93	324.89	328.92	328.08	330.66	329.27	326.65	326.57	325.93	326.54	331.01	327.93	324.79	329.95	327.85	324.07	328.03	330.46	324.3	328.99	330.87	327.66	329.98	326.37	323.58	332.22	325.37	331.79	327.24	327.6	325.34	336.5	329.12	327.82	327.2	325.37
300.84	305.15	308.35	303.86	302.34	302.41	305.36	305.61	298.7	297.65	301.23	303.43	304.68	304.2	300.38	304.61	308.38	301.77	297.61	299.74	301.75	305.9	307.88	303.64	302.73	302.21	303.2	302.54	307.55	301.53	302.64	305.63	306.79	302.98	301.37	299.05	306.41	303.6	299.85	303.56	303.39	304.48	303.36	298.21	300.53	304.12	308.66	307.29	302.47	303.29
309.47	308.28	313.04	308.29	303.14	307.76	305.73	308.35	304.28	306.65	305.19	309.43	305.97	305.95	305.46	302.05	305.09	311.92	310.51	306.56	305.18	303.74	305.38	310.04	305.79	305.82	306.53	303.59	304.34	304.6	305.96	303.86	309.53	307.93	312.91	301.64	303.2	309.78	309.18	307.11	311.42	297.66	305.32	306.18	303.13	305.2	311.68	303.43	307.7	306.28
303.66	301.7	308.18	301.93	303.53	305.73	302.63	301.1	302.77	305.54	303.33	303.99	300.99	300.82	309.05	305.25	307.13	302.5	304.54	305.64	302.86	300.29	303.66	302.62	308.11	303.63	300.43	306.27	305	303.63	306.23	299.78	302.28	300.71	301.01	298.8	301.94	299.49	308.71	303.01	300.69	302.66	300.06	306.06	306.63	305.59	301.99	301.72	303.25	303.62
310.07	312.33	313.68	315.02	305.79	308.12	314.03	314.51	314.88	313.07	311.36	311.03	315.57	309.95	317.72	312.66	311.17	312.08	315.17	309.07	313.12	311.54	309.46	316.34	313.36	311.62	308.6	313.09	308.49	308.62	309.07	314.97	311.15	313.08	311.12	312.06	313	312.28	310.95	314.41	315.61	315.05	310.66	313.76	312.8	308.97	310.32	311.36	312.32	311.91
312.19	316.45	318.6	316.99	317.12	311.52	316.7	317.84	316.31	313.94	315.08	315.76	308.54	317.18	318.68	312.15	316.58	312.88	312.87	314.9	315.3	315.66	312.45	318.39	313.67	311.36	315.64	314.36	319.99	312.74	313.28	312.31	318.28	313.91	314.94	314.15	315.01	318.38	318.94	314.81	314.82	312.52	315.07	315.8	316.02	316.23	313.03	314.92	316.39	315.95
313.25	316.09	312.87	312.6	310.12	311.67	309.7	311.41	311.46	314.45	309.85	310.42	313.07	314.02	313.48	312.3	313.76	309.01	308.25	307.98	306.72	310.82	313.53	310.22	307.03	308.52	310.38	311.42	305.24	312.36	310.09	307.92	308.08	313.78	313.18	309.68	313.21	315.03	311.84	310.97	306.94	311.84	305.81	311.34	308.43	309.5	308.32	310.12	312.69	312.18
310.76	317.23	314.33	317.44	314.85	310.93	310.81	310.98	311.71	311.78	307.94	311.25	315.62	316.34	310.81	313.87	312.31	313.07	313.14	316.03	312.86	316.85	311.6	311.19	309.86	310.28	308.93	310.84	316.36	312.18	310.48	312.47	314.68	310.16	310.03	312.38	311.41	309.69	306.15	312.78	310.45	310	309.9	309.3	316.14	314.45	310.08	310.69	310.33	310.17
316.3	315.04	323.2	314.17	312.4	314.98	320.52	315.41	317.07	313.89	316.37	316.88	316.51	318.6	319.75	317.73	316.52	317.17	317.32	319.29	316.77	315.68	321.09	313.3	317.46	320.13	315.23	315.53	320.66	316.73	317.02	314.93	316.23	313.57	317.07	316.03	321.86	313.81	315.54	316.39	315	319.51	315.19	318.88	319.57	319.6	321.21	319.21	316.03	317.55
291.74	293.69	296.5	293.65	295.71	289.87	294.9	292.94	297.48	290.42	297.43	290.43	290.99	289.58	302.75	294.01	294.05	297.51	292.37	295.53	295.17	294.67	295.62	299.41	294.49	289.64	296.98	294.27	292.02	293.26	294.55	298.36	292.84	295.15	290.49	298.42	297.79	296.85	292.19	292.26	296.21	292.55	296.17	294.68	296.59	292.27	292.03	298.45	291.78	293.03
304.44	310.09	314.54	308.5	310.5	308.18	312.23	305.89	306.77	310.58	305.61	309.71	302.6	309.87	307.3	304.21	305.64	300.81	303.8	305.78	308.75	306.73	309.55	302.17	303.4	309.26	305.12	304.57	302.07	309.39	308.83	307.17	301.08	300.49	300.12	307.92	310.58	310.08	307.47	304.83	307.09	302.01	305.13	306.38	305.91	304.35	305.59	306.26	309.22	310.38
312.15	307.18	310.48	307.4	311.05	309.67	310.28	307.11	309.57	313.08	316.25	312.81	316.77	311.36	312.12	316.4	316.09	310.46	312.4	313.22	313.93	313.56	311.57	311.33	309.98	311.55	318.38	314.83	315.83	311.53	315.74	311.2	313.96	315.23	310.07	311.35	310.81	313.31	311.31	310.17	314.95	313.73	313	315.21	312.21	313.58	310.61	315.11	314.71	314.28
290.86	296.68	296.24	289.38	292.13	295.36	297.33	293.95	289.52	291.36	295.86	293.51	293.75	298.72	293.12	294.17	293.29	289.1	295.94	295.37	292.63	301.73	295.74	293.06	294.95	291.41	296.97	292.11	292.95	292.98	295.41	297.36	299.37	291.28	295.01	294.63	292.73	292.85	291.34	298.81	292.41	294.24	297.23	293.27	291.05	296.97	296.51	294.08	297.41	291.75
304.95	300.35	304.19	302.9	304.43	304.52	297.25	304.76	303.35	303.13	302.98	300	299.47	302.65	303.23	305.58	303.15	308.6	310.16	302.69	305.73	304.03	299.72	303.84	309.66	304.12	305.88	298.83	300.52	304.1	306.51	305.17	308.95	301.65	306.75	304.22	298.31	299.82	300.74	302.59	300.84	301.27	302.55	300.2	304.99	298.42	301.42	301.67	306.26	303.94
294.49	297.47	298.17	292.78	289.38	291.61	290.67	293.51	293.13	295.26	292.75	292.47	293.96	293.31	293.3	290.98	295.34	295.35	293.49	295.79	292.88	293.47	292.15	299.12	296.99	290.41	297.32	296.02	294.15	295.95	296.94	294.04	291.59	295.83	292.13	294.32	292.68	295.95	291.35	290.43	294.62	299.05	295.17	294.41	295.2	289.83	292.68	289.5	293.57	294.49
323.73	317.29	316.2	321.62	319.07	322.08	318.99	319.39	316	321.82	322.11	321.68	313.29	316.54	324.47	319.68	319.25	317.68	323.35	320.7	318.69	323.26	320.21	318.4	321.38	318.71	322.5	319.02	314.81	320.97	319.91	321.4	320.37	318.89	317.57	314.59	321	317.88	314.15	315.29	318.95	317.26	322.13	317.75	320.32	318	318.04	320.8	319.37	315.39
305.41	307.18	300.74	307.29	307	303.77	306.43	305.11	303.28	300.67	302.29	302.21	305.75	306.8	304.06	301.38	301.14	303.46	306.13	307.09	306.01	299.68	300.7	301.72	304	301.49	301.79	304.78	306.7	303.73	303.99	302.01	304.36	304.66	304.87	301.94	304.88	303.64	305.15	304.39	306.67	305.31	301.98	303.12	310.44	301.68	303.99	306.53	301.99	299.4
310.46	308.89	315.48	318.81	312.57	309.86	310.28	316.88	313.99	313.69	312.52	316.93	314.41	311.55	312.84	316	313.09	311.85	316.69	316.89	318.34	315.21	308	308.87	317.37	314.37	313.22	313.69	314.81	316.63	315.51	312.93	316.61	311.36	316.15	318.14	313.16	311.21	314.06	317.24	308.48	316.77	311.1	312.35	307.16	317.92	315.18	312.91	312.84	310.39
292.46	297.36	297.19	294.25	299.73	294.17	297.14	299.03	297.7	292.61	293.66	294.66	297.33	297.24	299.24	298.69	298.18	293.63	300.07	296.12	296.39	297.84	295.31	301.8	290.27	292.78	298.57	298.84	298.76	298.4	298.1	293.79	294.95	297.02	294.57	295.48	297.13	300.49	295.08	297.93	301.03	290.53	296.6	296.56	297.82	297.92	294.92	295.8	295.53	295.8
297.2	295.82	295.52	299.97	298.84	296.99	295.74	302.9	299.23	300.71	301.22	296.2	302.32	302.33	300.83	294.78	299.82	297.15	301.56	298.26	299.68	301.47	294.96	301.26	300.65	296.29	295.34	295.77	297.2	296.16	303.22	305.34	301.72	304.89	300.5	297.03	301.4	305.59	303.7	302.01	298.75	302.82	301.82	302.57	301.61	302.4	301.06	291.32	300.25	302.55
303.75	305.17	297.88	304.56	298.1	304.82	299.2	296.69	300.15	301.16	298.97	303.2	304.64	300.62	301.98	303.4	302.73	300.81	298.62	301.76	304.1	303.83	300.24	304.56	303.58	303.98	301.7	297.18	300.53	298.15	301.31	298.61	307.56	298.62	301.31	293.94	300.19	299.27	301.43	298.98	303.33	298.82	300.66	303.16	304.44	299.73	301.11	297.41	296.49	300.39
306.41	303.87	308.7	301.83	302.32	306.29	307.97	306.89	305.84	307.26	307.72	305.22	301.42	304.18	304.43	303.45	300.57	305.05	307.52	304.08	303.35	308.15	308.4	306.67	306.53	305.63	309.32	301.43	307.04	305.48	302.71	309.74	304.76	305.22	307.63	306.46	301.52	304.48	302.05	303.82	299.13	302.11	304.79	302.91	305.41	309.05	305.61	308.7	301.01	311.05
300.62	298.7	297.98	296.86	293.64	297.19	296.19	299.48	298.88	301.19	301.48	298.17	296.6	298.41	301.67	303.21	303.19	297.85	299.08	300.89	296.45	300.98	295.75	299.65	300.06	298.65	301.96	298.32	301.91	299.95	292.12	301.26	303.91	301.87	300.68	299.25	299.78	302.77	307.09	301.21	296.7	298.1	303.72	301.17	298.63	300.98	305.23	299.11	302.91	298.24
302.09	304.68	305.66	304.23	297.2	305.25	307.89	304.86	301.19	302.38	301.48	299.1	304.31	303.73	304.86	298.95	304.9	304.44	299.15	304.19	293.84	302.57	303.1	301.03	301.76	298.84	306.86	304.18	308.57	301.85	298.67	306.26	303.78	304.66	301.06	299.47	301.4	305.25	304.59	303.99	304.76	301.68	302.59	304.84	308.82	304.67	305.75	308.4	301.88	300.26
313.24	312.95	312.54	314.28	316.02	315.75	315.52	314.61	315.14	308.57	314.28	312.77	312.75	311.29	319.65	309.12	316.6	316.29	315.52	314.74	314.14	316.44	318.24	317.18	316.75	320.07	311.01	315.99	312.48	313.01	319.33	313.38	312.76	316.44	315.23	317.55	317.95	315.2	312.39	320.12	317.07	318.71	315.26	312.24	317.39	311.96	314.17	315.8	315.55	314.25
304.69	302.81	303	303.26	301.32	304.86	307.09	304.98	301.53	302.24	304.35	299.89	297.84	300.36	302.77	303.05	305.55	300.63	300.54	308.49	305.34	301.62	300.16	300.02	298.78	306.19	302.81	304.15	300.99	296.68	302.98	305.32	303.71	298.79	303.2	306.75	307.08	303.83	294.81	306.18	304.25	304.12	301.05	300.14	299.58	303.41	308.92	304.37	298.37	299.71
300.6	291.39	300.72	294.91	300.14	301.32	298.15	304.52	302.45	300.14	302.12	297.67	300.42	298.07	296.54	304.11	304.2	298.53	296.86	298.58	306.06	302.56	300.62	300.74	301.57	303.87	301.15	301.63	294.02	301.8	300.47	298.44	301.49	300.54	299.55	303.67	299.78	295.65	302.2	301.46	303.77	299.99	301.77	298.5	307.16	302.36	297.49	299.47	299.23	300.99
301.46	305.3	299.51	302.51	304.1	303.98	304.29	302.91	300.22	303.6	302.69	304.55	299.77	302.45	301.26	306.53	303.68	298.87	306.66	305.71	304.41	302.64	300.53	308.26	299.23	302.54	299.87	301.64	299.7	306.38	304.97	300.83	305.67	302.99	307.18	300.7	306.03	301.11	303.98	303.96	298.39	300.48	298.71	300.72	304.39	300.08	307.02	305.06	301.77	304.04
315.64	314.17	312.59	313.19	314.88	314.59	321.15	309.03	314.47	312.67	314.32	316.5	311.49	316.27	310.84	313.28	308.55	312.1	309.98	312.42	312.17	313.99	309.67	308.24	313.46	314.26	315.84	308.42	316.19	315.24	315.26	314.09	315.26	318.81	317.33	314.73	316.43	313.66	312.21	314.68	317.61	310.09	308.93	309.93	310	313.53	312.25	315.34	313.59	316.43
312.51	312.59	311.06	316.17	313.17	313.35	312.42	313.14	311.85	311.69	311.67	309.71	313.24	312.55	308.3	313.73	309.39	315.14	313.1	311.83	305.33	307.15	315.66	312.34	311.18	307.93	309.21	314.28	312.32	311.51	316.58	313.04	310.31	313.69	313.39	308.53	309.82	315.4	314.5	309.98	311.51	306.8	309.71	310.33	308.59	314.58	310.66	315.75	311.77	310.84
304.61	297.15	303.24	302.24	300.92	303.69	304.71	310.33	304.8	301.01	306.69	303.26	303.47	305.84	303.79	305.64	301.93	298.48	299.84	306.59	304.45	302.61	306.86	301.15	303.42	304.87	306.21	299.13	304.3	304.06	304.16	303.09	301.35	308.87	302.78	302.16	303.29	302.14	303.32	303.07	301.02	305.9	305.99	300.56	302.19	309	304.12	303.7	299.44	298.68
309.18	308.89	314.51	310.58	316.48	310.4	313.47	310.28	312.17	308.4	313.14	311.24	307.97	308.51	307.52	307.95	315.28	312.14	310.47	312.05	312.14	306.6	312.47	307.98	310.58	312.63	314.42	307.99	310.1	309.16	313.48	309.71	313.39	308.8	308.28	314.09	309.49	311.01	312.15	307.18	314.67	305.26	312.09	306.78	311.23	306.61	312.57	311.35	309.45	305.22
304.81	304.54	312.8	300.46	308.55	309.39	307.63	303.96	305.65	303.55	304.17	303.43	302.42	309.13	307.7	304.3	303.3	300.38	300.59	306.42	302.22	305.92	304.8	304.38	303.32	304	304.86	303	304.49	304.5	308.1	301.97	303.23	301.56	304.95	304.2	303.82	301.13	303.31	303.28	304.44	301.32	305.61	302.13	303.61	308.89	312.05	304.49	305.53	303.83
313.68	314.5	319	311.59	316.83	318.51	312.46	313.88	312.35	310.33	312.74	314.3	312.79	308.19	317.52	314.38	313.5	310.78	306.56	310.75	313.9	308.04	309.71	313.35	310.44	313.58	310.54	306.51	312.09	310.61	307.69	318.72	315.55	313.11	316.08	318	313.67	311.75	313.49	313.59	317.92	312.75	309.06	312.86	310.07	312.62	314.67	312.88	312.62	311.96
309.26	305.17	309.21	303.66	306.7	308.33	303.22	308.28	307.54	307.25	306.13	303.43	303.45	310.26	308.92	310.3	308.9	304.25	307.42	316.46	309.3	305	306.32	300.09	310.02	303.39	306.11	308.48	306.12	303.37	307.84	303.31	306.41	309.77	308.54	310.3	303.91	306.19	303.52	305.02	309.01	310.85	312.96	308.45	303.76	306.44	307.32	303.63	310.25	308.04
301.26	300.88	297.74	300.11	299.14	301.54	302.79	298.32	303.1	301.95	296.98	303.8	301.51	299.51	301.43	297.06	300.88	302.47	297.6	301.17	302.85	297.6	299.5	304	297.63	304.23	297.49	299.25	296.63	298.22	304.88	298.3	298.41	302.27	302.76	301.2	302.34	303.79	299.76	299.33	301.43	301.16	298.12	304.88	299.06	295.67	302.41	302.52	302.71	302.45
303.38	303.87	296.26	302.36	301.26	297.1	301.86	299.09	295.99	298	298.34	304.16	303.45	300.03	297.02	299.22	296.76	304.56	302.41	300.5	298.05	299.36	299.78	301.18	302.99	299.5	301.82	301.65	302.29	303.12	298.51	299.76	298.62	298.32	301.66	298.24	304.76	296.91	302.95	299.43	297.95	298.15	300.45	299.74	303.85	301.46	292.65	302.36	304.17	296.27
306.8	303.79	300.51	299.7	307.86	306.59	303.05	303.9	303.22	302.64	306.45	305	304.8	303.71	304.24	306.69	304.28	301.22	305.25	305.99	308.2	301.81	297.2	313.66	309.8	302.99	305.11	304.19	306.31	304.17	305.56	305.78	302.14	303.62	302.16	300.78	305.82	301.88	304.77	303.65	301.6	298.96	304.54	308.35	301.82	303.49	299.23	300.31	303.2	305.15
302.26	299.57	303.58	296.34	296.62	297.44	303.37	297.75	304.54	299.47	300.47	301.64	302.85	299.41	299.7	300.35	306.33	298.62	302.09	300.55	302.42	297.64	306.42	300.55	303.29	303.09	302.84	302.49	298.68	300.56	299.22	295.61	297.89	308.92	306.01	303.36	299.78	300.1	301.92	299.6	300.61	305.92	300.99	300.98	296.23	302.23	300.92	300.7	298.55	296.48
294.41	301.23	298.09	297.96	300	296.66	300.71	298.96	299.22	297.79	302.3	298.56	290.32	297.41	300.75	290.83	294.88	296.95	291.84	297.25	300.08	295.01	300.67	299.02	296.49	299.79	298	299.31	301.45	299.34	296.17	299.42	300.03	292.55	297.83	295.72	294.68	300.77	299.32	302.39	295.14	292.58	299.05	293.28	297.48	294.18	299.45	293.99	295.84	294.58
328.25	320.01	332.12	329.4	323.32	329.98	328.42	329.46	326.63	330.43	328.65	329.26	326.91	328.33	327.94	323.94	327.08	325.13	330.42	328	327.56	323.09	327.89	327.68	327.85	329.46	328.07	329.49	324.65	330.85	329.7	329.94	326.75	330.49	328.19	330.92	330.83	326.91	326.8	334.2	328.99	326.69	328.73	330.41	325.26	328.79	323.38	332.21	332.33	331.33
296.45	296.32	300.61	296.79	293.25	296.12	292.72	294.88	295.91	296.9	295.71	299.02	302.1	299.54	295.86	301.42	297.04	291.68	298.57	298.32	293.45	296.72	292.78	294.15	299.44	294.7	298.08	296.96	294.56	293.67	299.65	297.13	296.11	295.04	295.5	293.31	299.34	295.83	301.5	295.32	293.93	299.51	298.67	295.15	294.02	298.3	296.89	296.43	298.52	295.98
319.75	319.66	316.35	314.09	319.89	317.57	321.44	317.69	320.12	316.83	319.78	314.81	320.09	318.3	322.05	317.71	324.85	315.18	317.78	321.64	316.64	314.63	318.64	315.67	317.66	317.69	318.69	321.22	323.99	318.08	315.5	322.24	315.23	312.21	316.77	313.58	314.81	317.21	317.42	315.79	312.66	316.55	312.62	316.16	321.72	318.2	316.72	316.54	318.37	318.24
300.98	302.78	305.82	308.02	301.08	309.17	303.87	306.11	302.49	307.65	304.6	303.13	306.16	302.08	308.72	307.23	302.71	308.84	301.03	303.38	308.38	307.54	303.15	308.1	308.1	307.53	304.3	309.7	310.77	304.66	308.37	301	307.66	306.47	310.05	304.56	307.44	304.29	312.68	306.41	311.4	304.66	304.16	305.35	311.71	305.77	306.24	305.06	306.05	309.75
329.27	328.69	328.05	327.27	327.5	330.5	328.59	329.83	327.9	330.39	332.17	330.14	332.14	329.08	324.83	327	333.32	323.77	323.03	331.05	325.4	327.78	325.83	329.09	329.77	325.98	326.47	324.88	334.55	330.37	327.93	328.6	330.91	325.75	323.86	325.42	329.29	325.11	327.16	330.56	326.4	331.88	331.1	330	326.87	324.72	328.27	326.94	325.65	329.5
301.5	304.82	306.08	298.72	299.98	302.52	296.29	301.94	298.67	303.32	300.13	300.04	301.46	305.71	305.38	299.83	302.01	297.05	302.66	303.03	302.67	302.37	300.27	299.19	298.29	301.34	301.94	297.41	303.13	303.16	296.98	298.47	302.17	302.18	302.51	300.82	296.52	296.91	301.96	299.56	302.74	297.07	304.66	296.67	299.89	299.16	296.28	301.74	297.19	299.41
294.8	295.82	296.7	297.95	293.99	292.93	297.57	297.69	301.55	297.46	297.6	292.21	297.17	299.61	294.62	300.14	296.58	293.05	298.8	296.01	298.18	298.96	298.44	295.69	294.51	296.74	295.71	298.39	299.39	297.92	298.1	293.72	292.69	292.32	296.47	298.13	292.75	298.57	297.33	297.58	298.28	303.41	293.54	293.1	299.04	298.33	296.06	298.39	299.84	296.34
303.71	304.03	300.93	305.74	305.7	303.96	302.47	302.18	306.35	307.68	302.54	297.77	305.16	301.42	305.72	305.01	301.22	305.43	304.89	306.03	295.31	304.86	303.27	299.45	301.91	301.38	299.35	302.39	302.3	303.71	304.99	302.05	305.07	302.42	307.32	303.88	309.05	305.6	303.37	303.78	307.43	299.43	304.45	296.92	300.59	300.38	304.02	298.61	306.29	307.74
303.24	303.09	306.53	301.06	303.24	301.33	301.86	306.23	301.98	305.01	300.34	306.4	300.65	304.26	306.44	306.87	305.47	301.28	303.13	308.95	298.58	303.02	303.49	307.11	297.07	303.43	300.85	306.23	301.31	301.17	305.68	305.17	303.6	301.17	299.03	304.63	301.86	301.91	304.16	301.94	299.19	298.43	302.82	302.61	303.81	306.28	305.26	304.43	297.57	301.49
325.96	325.97	327.67	322.91	316.62	322.82	322.09	321.36	323.38	321.66	323.23	330.61	326.91	320.86	321.72	322.13	323.42	329.85	327.07	324.88	323.66	328.32	320.09	326.67	325.43	325.67	327.75	326.67	322.1	324.24	319.47	322.72	327.06	321.83	325.47	323.34	325.61	324.84	327.04	326.99	329.81	324.94	324.61	324.66	329.44	327.08	318.64	321.69	325.2	327.62
304.66	301.57	306.22	303.1	304.32	307.56	301.98	303.28	305.24	306.2	304.98	305.68	302.91	302.58	302.54	299.75	300.96	305.18	309.65	305.84	304.59	305.24	302.85	302.32	305.18	306.79	307.41	301.47	302.97	303.04	304.1	303.9	295.35	304.32	300.63	302.15	301.79	302.05	310.24	305.32	301.95	305.37	299.59	305.35	300.76	307.15	303.86	298.2	303.92	301.61
330.51	324.18	327.06	326.9	323.68	321.57	322.01	324.02	325.13	325.39	321.06	329.34	323.33	325.94	332.64	331.11	327.1	324.1	324.92	328.56	324.92	325.24	318.23	325.62	327.97	322.12	326.02	325.35	322.84	325.16	323.83	326.86	326.55	327.56	328.24	326.52	325.36	327.59	325.59	329.2	321.73	323.97	327.83	324.77	326.31	327.47	329.87	316.18	322.67	336.15
293.7	298.62	296	292.8	290.25	292.1	295.06	294.38	296.46	293.43	290.19	292.42	291.6	294.28	292.81	291.27	297.87	292.87	293.09	295.27	289.2	286.33	293.49	296.43	292.31	294.83	292.23	296.84	290.61	296	295.81	294.49	298.83	291.65	289.93	292.77	296.1	295.7	294.54	289.7	290.58	296.99	297.92	291.96	296.7	290.48	293.26	288.32	298.28	291.12
313.08	312.68	307.79	308.9	314.81	309.38	306.18	308.83	307.47	312.44	307.92	304.4	308.78	308.37	308.47	306.12	311.44	311.02	310.79	315.63	307.06	306.86	308.77	311.01	307.93	308.91	307.39	304.17	309.38	310.2	308.33	307.96	306.81	311.05	310.14	311.79	313.61	305.7	307.37	307.24	309	308.74	308.58	311.75	309.69	308.44	308.4	313.2	310.36	312.44
310.94	312.26	314.74	314.49	310.42	307.51	311.57	318.21	314.73	317.67	312.28	312.8	309.16	311.62	316.77	315.61	312.86	312.06	311.03	314.98	313.4	315.08	312.49	314	315	318.01	312.22	312.94	318.34	317.09	315.17	316.26	313.77	311.85	311.97	312.97	316.57	316.31	317.15	311.56	310.22	311.53	313.74	312.48	317.66	317.08	313.31	310.5	307.96	316.79
307.03	306.02	309.23	307.55	298.34	306.48	304.98	301.51	306.41	300.21	302.27	301.55	297.63	300.99	305.14	305.92	304.69	306.09	309.6	303.99	303.9	302.5	305.7	304.26	304.6	301.99	307.11	297.17	304.5	306.46	303.69	304.94	304.91	302.04	303.54	306.46	303.43	304.74	306.65	302.83	303.27	306.29	304.27	304.04	304.42	303.62	305.03	303.71	307.23	300.45
314.56	309.96	312.96	309.53	306.18	312.71	309.54	308.6	314.25	308.7	311.03	310.45	307.05	314.86	309.4	303.66	310.89	310.31	315.17	316.62	305.62	308.78	307.8	305.79	308.32	308.85	309.82	318.11	313.75	310.74	307.02	309.69	312.49	309.07	309.34	310.55	313.53	310.98	308.62	309.44	308.29	307.96	312.1	311.29	306.89	308.4	316.64	309.93	304.08	313.19
316.03	309.72	310.88	313.08	313.23	318.31	310.41	309.4	314.29	319.12	315.13	310.69	312.45	314.42	313.41	310.62	313.03	309.85	314.98	314.29	313.71	310.42	311.21	311.14	314.05	314.88	316.23	311.72	310.83	310.59	316.72	309.34	317.59	316.37	314.07	318.22	314.16	318.1	314.75	320.75	312.67	315.62	312.56	308.1	310.73	317.43	314.31	310.77	311.35	310.81
301.75	303.94	310.47	305.54	305.39	302.16	307.16	303.43	300.8	308.77	305.5	305.36	298.85	302.42	303.52	308.32	300.73	299.55	301.15	302.98	301.71	304.16	304.79	303.82	307.13	303.53	306.03	304.25	303.19	301.66	305.5	308.68	301.89	300.16	304.9	302.64	309.23	308.79	306.03	306.38	305.37	304.85	304.2	308.75	305.71	304.38	303.87	302.94	305.74	302.56
318.24	322.27	323.49	314.39	319.16	314.83	317.85	319.99	320.4	315.78	316.94	320.02	318.75	310.42	315.35	321.89	320.43	315.41	319.97	316.66	315.24	319.38	317.08	317.87	315.7	323.05	318.45	315.78	317.64	316.91	313.5	318.31	320.09	316.64	314.25	319.98	315.99	321.02	317.86	312.53	321.7	321.98	321.08	316.71	315.54	319.71	315.16	316.57	322.62	319.23
302.21	303.92	307.78	305.49	301.08	298.89	301.43	300.85	303.12	303.2	303.19	303.31	300.45	305.47	303.08	305.8	304.78	303.59	302.41	303.73	306.07	300.8	305.73	301.47	308.16	303.4	301.61	302.92	302.33	304.84	305.16	308.72	299.23	306.86	303.62	305.94	302.37	301.21	299.65	302.57	297.85	304.66	299.39	305.03	301.34	303.95	307.59	303.47	305.44	299.01
312.22	310.63	312.56	308.07	310.16	310.46	306.26	310.07	314.24	308.55	312.17	312.68	312.5	310.07	314.16	308.66	309.37	314.02	307.88	312	306.74	307.95	311.72	308.85	308.33	312.04	309.97	311.9	311.77	307.32	307.11	315.29	314.8	308.7	305.28	313.17	308.46	307.31	309.06	315.1	309.94	314.64	311.72	311.77	305.66	312.6	312.95	308.39	308.66	307.77
330.75	328.36	327.16	330.15	332.42	328.48	327.46	332.26	328.4	331.09	329.77	324.13	326.63	329.74	328.82	333.58	329.72	330.48	334.64	327.96	324.77	328.34	327.12	334.7	328.95	329.11	328.62	328.37	329.38	330.78	328.71	332.58	330.66	327.5	326.51	331.67	326.82	328.68	325.92	328.34	325.24	331.08	328.55	326.34	325.3	331.62	322.75	332.17	333.58	332
309.76	314.02	314.85	313.26	310.74	312.44	310.12	307.03	313.99	312.69	311.5	313.26	312.36	316.03	315.31	313.11	316.05	318.53	310.69	311.84	312.4	316.41	319.16	312.8	312.12	312.69	314.63	316.05	314.83	314.61	313.63	316.07	307.91	313.91	313.5	318.15	314.75	316.63	319.53	312.25	307.93	313.31	310.46	316.03	314.32	311.18	318.31	312.19	314.54	314.3
318.11	321.59	318.12	316.08	323.54	314.56	311.14	320.59	312.54	318.75	315.86	312.33	318.94	319.91	325.1	316.88	318.2	314.56	316.64	319	310.74	320.09	318.96	323.57	317.91	314.62	319.17	318.43	319.13	317.21	317.18	315.01	314.39	319.09	317.42	316.77	317.17	316.23	316.67	318.92	323.79	318.68	315.71	320.32	320.44	315.27	317.64	327.08	321.39	321.36
309.77	305.18	309.41	312.85	305.88	309.68	303.65	308.74	307.64	301.05	307.56	303.99	307.04	309.88	307.84	301.83	306.56	306.95	310.08	309.82	307.74	305.47	310.86	305.94	302.03	306.15	307.73	307.81	303.89	308.4	308.74	304.95	308.78	310.52	309.07	307.58	310.66	307.21	302.06	308.86	312.38	305.56	302.78	305.28	307.63	309.49	303.83	305.31	303.35	304.37
299.36	300.86	298.5	298.63	302.42	302.48	302.25	303.6	302.3	308.2	305.29	310.18	305.33	303.55	303.89	302.33	307.71	307.81	299.57	302.66	306.65	302.3	302.46	299.81	303.52	301.03	303.08	311.34	298.93	301.64	303.26	305.8	305.71	304.94	302.54	303.26	301.76	302.53	301.48	308.84	305.96	304.86	298.91	301.2	306.08	308.84	304.52	300.16	307.04	306.49
317.17	319.19	317.07	317.17	321.3	309.15	317.26	320.71	317.34	321.8	313.28	316.54	318.79	313.47	319.87	318.21	318.73	315.19	318.78	317.35	320.68	313.69	317.72	318.68	318.31	317.15	315.63	315.41	318.82	317.82	322.77	313.82	320.09	317.31	322.45	316.52	314.51	316.5	317.1	317.63	317.94	316.94	317.83	319.21	321.49	315.39	316.56	315.59	318.1	321.38
304.82	307.46	308.05	307.5	309.95	309.96	308.67	302.69	302.61	302.26	309.73	306.51	304.61	311	307.56	306.91	303.25	302.48	304.51	300.33	305.62	299.53	302.24	301.18	308.74	306.34	304.93	309.43	306.41	307.58	304.94	308.77	307.82	309.71	305.98	306.21	306.52	302.74	308.55	303.31	307.35	304.1	307.49	306.08	303.8	307.84	307.24	309.78	305.21	300.69
301.73	308.84	305.96	306.96	307.56	303.72	302.43	308.21	301.17	307.04	307.98	304.85	308.2	309.07	300.63	303.82	304	306.39	302.49	302.18	303.43	311.26	308.04	300.94	303.2	303.99	303.91	306.74	303.9	303.44	304.77	300.91	301.75	307.63	305.99	307.51	308.64	305.9	304.37	305.57	304.47	308.75	303.59	308.96	304.67	300.8	306.93	305.96	302.96	309.1
332.9	329.77	325.39	323.19	326.6	329.94	328.09	327.94	328.02	325.26	329.03	322.87	328.48	324.78	325.6	326.95	327.66	325.89	326.94	323.58	329.31	328.49	323.98	333.12	322.75	328.47	333.11	327.47	330.12	330.01	328.3	329.75	326.61	325.14	329.16	321.88	325.51	323.98	323.44	329.44	328.18	326.78	326.34	323.97	329	322.66	325.98	328.07	327.91	323.19
301.59	307.87	308.22	304.92	308.56	306.79	307.7	299.93	304.18	300.75	300.67	303.86	305.16	310.22	307.83	308.35	301.88	304.92	305.16	308.49	302.59	301.37	303.45	310.72	306.54	305.9	303.35	305.56	302.84	301.25	297.91	310.81	308.06	303.89	302.26	304.81	307.26	303.85	303.33	311.52	304.51	309.9	311.33	306.12	305.44	308.94	304.68	306.91	308.2	306.76
308.49	312.73	311.96	312.97	313.81	310.17	313.97	312.64	308.93	314.16	319.81	312.65	315.12	315.8	310.93	313.55	312.38	313.98	313	310.78	309.59	308.2	309.95	318.11	312.51	314.64	312.79	314.61	314.27	314.73	314.35	311.93	312.79	308.39	306.22	313.3	310.35	315.34	311.43	315.46	317.57	312.98	309.13	307.08	309.9	316.19	308.36	312.34	314.02	313.22
311.87	311.2	308.36	311.48	311.97	313.19	305.48	303.44	314.12	314.02	309.49	312.15	314.7	307.98	311.07	311.99	309.32	309.62	309.25	309.99	312.66	314.75	314.11	311.95	310.29	312.53	310.02	310.27	310.53	312.63	314.24	311.16	316.99	311.87	313.29	313.74	311.25	310.98	313.69	310.63	311.63	312.35	310.44	309.58	312.75	315.21	316.02	307.6	318.92	304.41
307.15	305.02	308.57	303.1	300.2	305.17	303.83	301.71	305.03	309.85	298.95	306.97	307.06	301.72	304.19	309.03	303	299.89	305.44	301.12	301.35	301.98	302.12	307.28	307.84	307.01	302.33	306.21	306.24	309.75	306.06	300.08	306.58	305.09	304.46	308.89	306.98	301.49	302.37	308.44	302.52	303.97	300.25	310.07	306.18	304.82	299.31	302.27	300.37	308
308.89	315.71	305.03	304.65	308.29	310.74	310.23	310.08	302.62	305.71	311.41	308.79	304.17	314.59	310.65	309.46	307.24	307.29	311.96	311.52	306.77	313.29	308.67	309.82	309.56	306.88	309.93	309.99	304.77	308.43	307.98	305.53	311.9	307.4	304.61	308.43	303.71	311.61	308.77	311.95	309.45	312.33	310.58	310.45	313.04	312.2	308.75	308.6	305.38	307.54
317.06	313.31	313.97	316.87	318.85	314.4	320.62	311.49	315.33	313.83	317.28	315.68	315.83	318.05	314.04	317.08	315.36	313.89	315.31	315.95	319.14	313.4	315.67	314.4	315.3	317.81	316.62	314.37	318.14	314.18	317.08	311.92	317.76	311.14	319.1	317.63	316.77	318.4	319.18	311.36	315.12	317.4	314.79	319.2	315.81	318.89	313.92	315.63	318.37	318.16
304.92	303.71	303.35	304.53	300.47	307.45	301.34	299.17	300.75	301.63	305.18	304.43	300.39	302.1	295.83	302.96	306.25	296.63	306.02	306.17	303.94	307.18	301.57	301.32	304.53	304.78	303.3	301.69	300.22	299.1	307.46	304.19	300.49	304.05	306.39	299.57	304.94	306.49	302.3	303.09	302.21	302.43	303.71	303.83	303.14	304.14	305.05	301.91	303.04	303.65
304.73	306.2	305.25	300.68	302.3	302.61	300.65	305.89	302.11	304.49	303.96	299.53	301.95	302.08	299.45	301.07	299.62	301.13	304.11	302.29	304.82	300.98	305.12	305.3	301.1	299.52	308.11	299.31	302.95	303.08	302.28	303.46	305.24	300.74	302.93	302.43	299.98	302	304.1	302.35	300.1	305.23	305.77	298.96	304.48	305.77	299.11	304.83	300.48	308.2
305.42	306.79	299.8	306.33	302.05	307.77	303.27	306.38	303.57	303.49	301.7	300.91	305.23	304.18	306.31	308.51	306.26	303.11	303.74	305.1	304.85	302.76	307.17	302.91	302.58	305.89	306.26	301.07	306.65	309.75	304.02	307.53	306.57	301.77	306.82	308.46	303.96	304.37	301.92	309.28	301.14	299.86	304.03	303.58	300.28	303.69	304.16	303.65	310.21	304.45
310.6	315.09	306.47	310.99	308.31	310.52	314.76	308.98	314.74	317.71	311.95	309.5	310.59	311.92	307.48	309.16	313.21	311.94	311.66	313.88	316.69	309.29	309.8	313.98	312.52	308.38	311.61	306.08	316.53	311.85	316.59	310.19	304.24	307.33	311.88	305.76	312.29	306.34	312.36	309.07	312.46	305.85	310.67	312.16	307.48	309.75	307.99	310.73	307.77	312.41
306.76	304.32	299.71	306.3	306.16	305.3	301.34	302.03	300.68	305.42	302.26	300.45	300.59	302.63	300.6	303.33	302.98	301.07	300.7	302.86	304.9	304.38	304.32	303.63	303.73	303.92	304.15	305.14	307.14	303.34	304.74	305.43	307.93	306.72	301.09	302.46	303.67	300.6	306.36	300.77	304.87	300.15	303.31	304.54	300.84	305.32	306.18	304.71	303.96	304.65
306.96	303.12	301.76	300.86	304.72	305.54	310.07	298.94	305.59	300.39	301.29	305.83	308.27	304.33	303.22	307.06	303.87	303.73	305.59	301.48	307.49	302.84	304.72	303.39	305.26	304.91	298.86	302.7	310.29	302.54	305.78	310.02	308	306.01	300.8	308.13	299.03	306.2	308.1	303.83	304.67	301.19	307.11	304.2	306.29	301.06	304.31	307.14	296.55	304.55
315.33	316.25	312.54	321.57	319.18	318.73	312.65	314.75	315.15	311.81	316.55	314.12	316.88	315.71	316.85	312.09	312.15	319.24	314.51	316.37	316.77	316.03	317.78	321.97	313.5	317.48	313.99	311.55	314.05	318.6	315.69	317.9	315.07	317.59	315.03	319	318.74	313.5	315.07	315.08	309.95	320.53	311.01	315.61	315.01	316.23	316.46	309.19	311.2	316.61
307.19	313	309.58	308.35	309.06	313.83	307	313.44	315.45	308.1	313.17	308.13	303.37	305.15	310.72	303.45	305.86	308.54	309.95	310.03	309.59	306.5	308.46	309.98	313.35	306.55	307.2	309.79	309.7	305.88	315.18	304.92	311.89	309.81	310.76	312.72	308.34	310.56	306.86	310.88	310.83	306.13	309.28	315.92	310.75	308.73	311.4	307.74	308.1	304.35
328.56	327.35	327.95	327.73	326.18	327.24	333.24	329.6	328.43	328.51	325.91	322.95	327.27	325.51	330.17	326.93	329.13	329.82	327.1	328.66	330.43	328.71	331.52	325.67	328.19	323.75	326.67	320.32	332.16	328.78	327.85	324.9	331.84	329.8	329.12	332.92	325.16	325.85	328.68	319.09	329.38	325.68	323.04	333.13	330.96	324.03	329.48	330	327.47	328.44
308.67	306.63	309.31	307.56	306.94	298.27	309.71	302.53	307.06	304.4	306.79	309.48	306.19	307.22	300.51	302.4	306.92	307.93	301.33	306.09	307.68	306.31	301.88	299.72	309.76	304.58	306.84	306.74	306.11	303.19	305.86	308.42	303.58	308.49	309.67	299.67	298.63	308.6	306.11	305.29	306.55	304.84	302.66	309.04	302.65	302.63	304.65	303.07	308.18	304.29
304.7	301.78	306.45	301.28	300.2	304.46	297.96	304.3	300.61	303.17	297.25	302.07	304.46	306.4	301.76	302.09	306.08	302.26	302.01	301.69	302.12	299.06	302.5	301.71	303.79	305.17	303.23	309.51	300.97	299.31	306.76	300.55	300.53	300.5	301.14	299.04	305.33	305.56	300.78	304.86	302.99	300.13	299.67	303.68	306.49	301.94	301.18	304.81	302.1	306.39
315.64	311.13	316.67	313.99	309.42	315.81	308.96	315.03	317.63	313.01	318.59	315.57	317.36	313.85	313.08	307.21	317	313.95	309.98	308.04	313.89	318.07	311.26	311.73	310.46	312.08	314.86	311.55	316.47	314.46	315.43	316.15	308.51	312.59	309.88	316.69	317.19	317.06	310.94	309.41	315.9	322.54	312.13	311.65	312.77	313.33	310.2	312.33	313.96	316.71
294.07	298.37	299.66	302.47	300.78	297.82	301.14	298.25	297.77	299.39	302.96	301.74	304.65	300.44	301.98	301.01	294.59	300.75	299.58	299.86	301.83	300.54	300.07	301.41	302.17	301.54	301.6	300.64	302.11	301.13	303.65	301.59	298.46	301.01	298.81	304	301.94	301.47	298.75	300.18	300.66	300.48	296.93	296.95	300.94	299.35	297.41	300.11	296.53	301.86
317.23	309.52	315.15	309.39	315.9	316.69	317.45	313.47	314.11	313.41	317.9	314.17	311.29	312.27	309.43	315.61	316.65	310.63	314.58	312.32	311.4	315.64	312.59	313.44	314.72	313.46	313.81	312.78	313.65	313.76	314.48	310.77	312.52	311.96	312.87	313.62	312.12	314.28	314.07	309.68	317.45	316.5	309.63	316.81	315.14	310.6	310.33	312.28	313.82	312.4
302.1	303.56	296.59	301.62	304.47	308.79	307.59	303.62	305.45	306.11	306.11	304.83	302.13	299.28	304.66	304.05	304.05	305.97	303.77	306.57	300.97	303.52	300.8	300.07	306.19	301.7	299.83	308.75	298.22	303.7	302.51	305.03	299.32	300.09	302.95	305.82	303.46	299.19	306.21	301.35	311.32	301.22	303.58	301.43	303.69	306.09	303.98	300.89	302.41	303
317.45	322.08	322.94	316.4	316.4	322.19	322.23	316.03	323.25	317.34	318.14	317	319.29	316.59	318.01	317.76	314.53	314.46	321.69	313	318.05	316.79	316.25	320.6	315.64	317.19	320.06	314.25	318.52	319.87	316.04	317.45	319.84	321.08	321.86	313.92	322.63	314.96	320.02	318.95	318.27	313.7	318.39	319.52	317.75	316.43	319.61	311.03	320.28	319.21
318.54	314.65	320.88	318.14	316.88	316.78	317.66	310.7	312.09	315.8	314.34	319.22	315.66	318.2	317.45	316.97	319.44	316.48	322.1	318.52	312.36	317.94	313.03	316.93	319.55	321.55	319.65	319.93	314.47	317.21	320.42	313.39	320.33	316.08	325.04	313.42	314.53	315.61	316.35	320.86	317.87	320.57	321.16	324.59	319.46	315.68	317.63	314.35	317.05	319.06
310.43	315.89	312.03	313.81	320.06	313.72	316.78	314.66	311.55	312.68	313.58	310.82	315.74	316.04	309.68	309.9	308.74	308.74	313.8	315.13	314.59	313.76	313.9	312.49	312.83	313.22	316.75	311.51	319.26	313.34	315.84	319.24	320.73	313.81	312.9	312.39	311.04	313.8	312.59	315.54	310.75	313.34	313.44	313.01	318.74	313.08	314.96	318.86	317.09	315.2
300.18	299.52	296.08	298.53	306.25	297.69	301.44	301.22	298.07	304.44	300.37	298.69	303.06	299.09	303	301.92	299.26	296.68	299.04	297.3	298.88	303.74	300.87	297.64	301.1	295.54	299.21	295.06	300.02	296.43	299.18	297.06	300.32	299.71	293.27	301.65	307.78	300.52	300.27	300.24	300.68	301.88	298.65	298.36	301.17	302.17	300.78	298.36	301.4	297.89
324.76	317.94	324.54	321.25	320.76	321.18	317.01	314.19	317.57	319.56	321.18	321.33	318.04	318.21	322.07	313.06	317.11	323.05	318.85	318.17	318.37	318.41	319.8	319.61	320.86	317.69	317.08	317.73	318.49	318.59	317.93	318.07	321.41	320.07	320.16	316.84	322.75	317.67	318.31	319.14	320.51	311.98	320.07	314.01	317.72	320.81	317.81	321.72	316.45	318.16
302.85	308.12	301.87	308.26	308.06	311.72	306.92	311.65	307.92	301.44	303.46	306.22	306.51	310.72	305.36	303.82	306.77	306.71	305.47	311.58	307.88	302.38	309.94	309.23	306.6	304.74	304.44	306.55	304.42	307.56	303.56	306.85	309.59	307.87	309.25	305.88	306.54	302.92	303.03	308.71	302.39	308.15	312.16	308.4	306.77	309.63	307.16	311.22	306.1	306.93
327.64	324.79	328.67	322.76	328.47	329.13	322.53	333.89	324.33	329.78	329.2	324.46	326.9	330.62	327.02	328.97	331.77	331.4	322.96	321.97	330.86	327.83	329.31	333.73	323.91	323.57	328.48	332.11	329.42	329.81	329.22	323.15	327.48	328.45	323.14	326.9	327.08	324.89	326.4	322.95	330.3	327.67	324.11	328.53	326.39	331.05	326.13	329	328.14	332.37
301.51	307.73	306.39	304.19	301.22	309.59	304.96	309.18	308.11	302.32	303.03	308.48	308.31	308.11	305.5	305.59	306.92	305.9	310.67	304.93	305.57	310.69	306.11	309.16	308.97	305.84	307.26	304.28	306.03	301.25	305.13	310.43	304.27	305.69	299.05	308.4	306.41	309.09	308.66	307.24	308.16	306.98	309.46	300.22	308.87	311.22	309.79	308.13	308.07	307.01
315.1	318.32	317.7	314.02	310.63	310.33	315.01	310.54	313.17	315.39	311.85	314.15	310.79	309.4	309.42	308.32	317.07	311.62	310.75	311.45	313.54	316.14	311.44	314.42	314.62	311.17	317	316.3	309.28	316.65	314.11	315	309.92	311.43	312.99	313.76	315.06	310.76	312.94	310.25	311.53	313.55	315.33	313	317.71	311.45	311.33	310.09	314.49	315
301.84	310.04	308.58	304	304.79	306.43	305.44	301.99	307.84	303.64	301.72	309.55	300.13	306.38	306.05	305.12	309.72	302.29	304.37	303.07	301.83	306.61	303.66	304.15	301.88	303.13	302.23	302.94	304.4	307.91	312.11	301.91	301.99	307.18	306.22	307.74	304	302.24	305.34	306.16	308.01	305.44	305.13	305.15	301.66	304.35	305.85	308.1	304.08	306.37
330.79	326.06	327.29	326.06	332.17	332.43	329.5	325.24	328.98	334.18	325.61	325.89	321.2	332.47	324.38	329.64	327.79	330.4	325.07	326.18	327.45	326.73	324.83	328	323.33	327.81	325.96	327.88	328.49	329.58	326.97	323.36	327.8	326.55	325.8	324.17	329.82	322.78	329.14	325.24	326.25	325.97	329.88	326.6	322.02	329.12	326.61	323.29	329.13	328.62
302.34	305	306.25	302.59	302.36	301.21	307.16	301.08	305.64	308.92	308.51	307.13	302.76	303.49	307.93	304.86	304.05	306.7	303.4	304.84	306.71	311.99	302.1	304.68	296.77	304.22	303.15	303.19	302.4	306.25	303.18	303.66	304.32	304.04	308.93	306.38	302.8	299.91	307.51	304.64	304.22	310.12	301.32	305.6	305.09	302.66	308.4	301.99	303.28	303.72
322.91	316.81	317.07	315.14	314.9	319.54	316.49	312.34	316.99	319.68	316.21	320.7	313.07	309.93	323.15	315.83	323.36	317.47	323.86	313.35	316.19	322.88	319.52	313.98	324.09	315.82	315.7	317.02	319.62	318.8	316.76	317.24	319.09	319.54	321.67	320.29	312.59	321.49	320.28	318.29	318.22	314.31	315.95	319.94	321.46	317.38	325.02	317.76	317.69	320.64
305.64	303.4	302.96	302.51	306.67	303.56	304.48	301.92	302.52	308.61	304.65	305.86	305.56	306.59	300.3	304.32	305.46	303.35	306.06	301.55	299.73	305.44	302.3	307.2	309.55	304.63	302.66	305.72	298.85	305.64	304.89	301.57	301.5	304.73	306.33	305.97	301.38	304.44	301.62	300.12	312.91	300.25	304.41	302.99	301.51	303.82	302.65	302.45	307.9	309.16
323.12	324.25	322.77	323.22	326.32	323.54	323.66	324.44	328.04	329.03	325.27	323.74	325.91	325.77	324.62	324.12	315.31	324.66	328.29	330.67	325.6	325.92	322.3	324.09	322.84	322.1	329.27	326.36	324.46	326.12	319.28	325.38	320.57	320.75	326.02	327.4	327.64	323.53	325.17	320.75	324.76	322.75	320.13	325.05	325.61	326.36	321.94	325.19	324.87	326.85
301.71	304.18	307.6	302.64	305.68	302.8	308.36	303.41	303.69	304.86	301.32	302.23	301.66	300.16	303.04	303.85	303.87	300.95	304.42	303.69	304.98	303.87	303.3	302.07	302.78	306.33	302.38	307.07	305.41	303.46	298.66	305.82	307.37	305.59	304.19	305.5	305.61	302.84	305.13	307.62	304.6	299.81	303.74	304.79	301.87	304.45	305.11	306.54	309.73	300.77
308.99	313.09	312.1	315.38	312.23	311.29	311.84	313.65	312.39	313.04	310.03	310.59	309.74	308.24	313	310	310.28	314.49	315.79	306.45	305.82	311.85	309.92	312.95	312.09	312.36	306.73	313.5	311.25	312.8	309.02	305.02	310.77	312.52	311.41	311.79	312.65	313.04	307.06	313.9	310.45	308.21	307.64	310.78	312.45	305.28	311.13	310.6	312.7	312.7
299.3	304.68	300.25	308.22	303.64	307.78	299.73	303.78	299.6	303.04	300.5	304.94	307.31	302.24	296.72	303.94	301.83	307.71	308	308.41	304.15	300.78	304	303.56	300.01	304.8	300.94	307.69	305.73	305.2	304.86	307.81	304.11	304.86	305.23	297.42	306.34	305.41	309.69	297.92	305.01	302.97	302.33	299.81	304.95	306.07	305.81	305.73	305.99	297.76
307.78	309.5	307.96	303.03	312.02	311.87	305.09	311.69	309.47	309.14	306.49	311.11	302.14	308.79	306.04	310.77	302.03	308.04	302.59	306.27	307.4	305.43	307.99	304.73	306.9	310.75	306.27	303.11	304.64	303.18	307.74	307.13	308.35	309.28	307.31	308.94	305.71	304.84	309.3	307.41	307.84	304.18	308.17	306.67	308.53	308.3	306.52	307.33	309.02	307.56
300.16	295.77	303.21	295.89	298.63	301.13	299.49	296.68	302.07	301.75	300.07	299.61	300.17	301.68	302.5	299.94	303.49	296.64	296.85	300.53	295.49	300.35	295.73	302.22	298.18	298.19	295.51	300.75	299.77	302.59	297.34	303.5	302.41	302.37	301.4	302.16	298.01	304.17	299.09	297.79	300.73	296.22	301.09	298.87	300.02	304.52	301.57	294.43	299.35	295.83
304.16	303.63	301	304.83	306.95	307.15	296.82	306.09	302.39	304.94	304.68	306.62	301.53	307.48	305.67	308	302.76	301.23	301.15	304.49	304.89	303.23	299.59	305.29	310.94	304.57	303.08	303.32	306.23	303	305.97	302.83	306.92	309.26	304.24	305.69	307.82	301.63	307	306.47	306.85	305.76	303.59	303.4	307.58	303.52	305.4	305.15	304.86	307.87
321.94	313.72	316.31	318.55	319.15	317.14	318.51	314.82	320.29	313.34	312.16	314.18	316.31	316.16	318.76	316.84	321.34	310.9	317.57	313.46	313.35	319.65	314.98	314.8	313.46	320.55	315.2	313.88	314.65	317.3	316.54	319.06	322.03	314.73	314.67	315.03	314.23	317.47	319.88	319.61	313.64	317.95	315.9	316.24	322.46	311.37	320.74	322.28	312.95	310.57
314.65	313.48	317.96	316.81	316.49	310.49	316.08	310.23	314.21	311.96	314.26	312.28	310.03	312.17	317.91	313.01	316.65	318.43	319.35	314.56	313.71	315.01	309.74	311.63	311.59	315.31	309.84	311.43	308.31	314.03	313.58	314.29	312.94	312.46	319.06	315.93	317.77	314.31	308.82	313.09	313.24	307.8	315.28	316.33	315.51	313.7	313.89	315.14	315.34	314.67
303.42	299.35	299.72	305.88	303.28	301.42	299.07	296.63	303.61	305.58	302.59	306.02	305.13	301.4	299.59	298.01	303.01	299.07	297.19	300.7	302.82	306.66	307.86	303.49	299.35	300.17	304.63	299.53	301.47	306.29	299.33	303.61	298.6	301.42	302.28	305.31	299.73	303.04	303.33	300.14	305.72	301.9	297.47	305.94	298.89	300.63	299.16	304.93	297.53	305.79
307.8	307.86	312.56	306.77	306.61	311.79	307.85	308.67	310.25	308.8	305	306.8	307.12	310.3	308.61	313.65	312.02	307.3	308.12	307.13	308.27	303.42	314.55	310.45	309.84	312.95	310.66	307.07	308.05	301.75	306.89	309.69	303.85	310.71	309.4	307.83	303.58	313	313.55	315.7	306.13	311.13	311.21	314.45	308.16	309.55	310.82	309.17	311.56	311.6
312.21	312.41	314.39	312.75	314.8	316.26	311.34	309.54	316.39	312.74	311.92	314.96	315.04	311.61	311.8	315.67	315.53	315.83	311.46	314.87	311.47	311.37	316.71	312.49	319.06	311.18	313.51	314.07	315.72	315.06	313.38	311.61	311.6	311.03	314.45	310.74	310.62	317.52	314.57	311.41	319.86	309.22	312.94	311.09	317.17	308.1	319.21	308.47	310.58	316.54
306.79	307.83	306.93	305.48	302.13	300.43	305.22	303.16	303.06	298.9	300.68	306.21	306.79	305.31	304.18	306.32	307.77	306.31	306.35	302.98	301.65	300.78	301.07	301.7	302.42	297.22	301.82	309.07	303.86	307.86	303.93	303.08	304.92	302.34	306.77	306.23	304.37	302.9	305.53	302.51	304.91	305.07	303.79	307.5	301.99	307.62	304.61	300.54	307.32	300.88
304.14	304.88	306.6	303.21	304.45	299.29	301.65	304.51	301.73	299.74	305.93	304.55	306.06	307.73	302.71	302.44	300.83	304.84	306.89	308.35	303.57	304.63	305.55	304.82	302.3	304.81	309.32	302.26	310.22	299.52	304.99	300.76	303.8	301.7	310.65	306.53	306.94	305.55	307.31	300.4	306.11	301.65	307.47	302.6	302.59	308.75	303.96	308.82	305.03	304.86
297.19	294.82	295.01	293.83	289.91	292.92	295.51	294.2	294.48	293.31	292.25	294.22	297.4	292.75	291.05	294.62	292.74	294.59	293.96	295.04	295.99	291.23	294.6	295.9	292.3	295.74	288.28	293.75	294.43	295.39	296.06	293.34	295.7	296.03	288.77	293.83	293.04	294.21	291.32	293.65	295.57	296.81	291.12	295.23	293.89	289.16	298.7	295.03	289.85	294.64
307.3	304.03	304.95	300.23	305.47	307.89	306.21	300.96	299.89	302.47	304.66	307.39	304.58	304.85	304.43	306.35	298.72	305.34	307.02	303.59	302.54	302.19	302.3	307.9	305.96	304.9	302.61	301.26	298.05	302.45	301.35	300.21	302.17	306.06	303.44	301.02	302.63	302.97	300.12	301.08	306.53	309.17	308.54	302.77	302.63	304.92	302.87	298.09	303.46	302.53
299.11	303.25	301.54	310	301.14	303.76	302.45	305.61	301.77	300.58	304.04	303.43	301.1	299.91	306.43	297.67	301.66	305.85	305.67	302.96	303.4	305.73	304.88	304.05	306.81	300.45	302.25	297.84	306.63	306.08	302.34	306.55	303.6	303.12	306.73	302.2	300.61	299.11	304.31	309.96	298.95	303.82	302.96	307.78	305.08	301.34	301.17	304.29	305.81	304.28
315.19	315.6	313.61	310.65	308.8	313.72	309.94	314.33	313.97	314.95	313.31	312.37	312.19	316.12	308.81	318.36	317.61	319.4	315.64	316.57	317.6	315.5	311.33	318.93	315.77	315.82	312.19	313.1	315.49	313.84	314.25	315.07	313.41	313.22	315.36	314.83	314.06	314.08	316.58	313.41	315.68	317.27	312.32	314.24	319.06	313.41	312.74	314.94	310.32	317.52
325.14	329.56	326.28	320.43	327.56	333.7	327.5	327.08	325.94	330.21	325.41	325.59	324.42	326.62	326.94	329.14	323.08	328.19	326.98	327.1	321.4	323.17	327.85	328.2	325.44	324.98	326.28	329.35	326.59	329.48	323.16	330.04	328.35	326.34	330.83	322.16	324.66	327.08	326.97	327.63	329.99	329.5	330.82	330.04	329.45	332.56	325.47	332.49	326.85	328.67
291.79	293.6	299.89	301.88	297.52	297.3	294.54	299.54	294.89	300.19	295.3	293.35	291.23	301.11	297.01	296.94	295.78	298.52	293.58	294.8	298.71	292.58	293.26	295.87	298.22	293.81	297.62	296.51	293.66	297.19	294.69	294.96	294.98	296.51	298.13	300.87	303.41	296.45	294	295.41	302.09	294.88	299.32	297.57	293.45	299.08	299.99	293.55	299.48	298.08
314	315.78	315.3	314.61	316.68	315.32	312.98	316.08	316.11	314.88	314.48	316.7	318.6	317.17	317.33	315.25	315.4	315.22	317.54	312.55	317.12	314.75	315.63	312.7	313.91	315.78	308.53	317.19	315.03	309.16	319.1	312.07	311.69	314.37	312.97	314.11	314.11	308.92	312.39	311.67	313.66	317.59	315	317.26	315.24	314.16	318.16	314.17	308.49	316.13
329.82	328.52	330.63	327.07	327.07	325.92	326.44	322.35	329.56	330.5	327.53	325.79	327.13	328.23	324.55	325.18	320.67	335.01	328.34	330.14	326.39	330.55	330.22	329.81	322.55	328.24	328.33	326.13	326.38	327.14	324.1	333.76	330.31	329.22	329.66	324.89	325.42	324.47	326.3	326.02	330.03	328.26	332.79	326.66	327.43	328.83	330.09	326.1	326.02	328.96
314.07	320.24	315.73	321.43	317.88	317.96	314.79	320.13	320.11	318.72	317.04	322.07	318.47	314.26	316.77	317.41	321.76	317.94	319.68	313.56	321.97	317.93	313.56	319.64	317.73	317.88	320.22	315.38	314.02	317.48	318.61	319.27	316.44	321.69	322.53	314.64	318.17	311.96	324.22	315.21	319.39	319.54	320.85	313.35	318.23	322.86	317.56	314.97	314.41	320.34
314.25	318.51	309.59	317	314.28	314.3	310	316.46	310.9	313.39	318.41	320.55	316.29	318.28	309.69	314.24	311.64	315.17	308.91	308.73	313.05	314.74	311.57	317.07	317.2	311.06	315.8	317.4	313.9	315.37	320.7	312.52	316.3	317.96	313.23	309.8	313.18	314.76	314.74	316.6	317.06	313.68	315.07	314.42	315.39	316.78	315.31	311.47	316.91	316.42
306.48	308.69	311.26	311.36	307.92	304.45	306.95	306.51	309	308.84	307.12	308.02	308.88	306.75	308.75	307.53	303.28	310.69	311.54	308	310.75	310.31	313.33	304.49	305.41	306.1	306.92	304.17	308	307.52	303.03	305.08	309.37	305.69	306.12	303.67	304.9	308.27	305.07	310.66	308.02	305.7	305.92	308.19	308.04	312.38	309.56	304.4	302.83	306.91
306.36	304.47	304.59	307.66	312.08	302.01	301.39	302.4	306.23	305.59	306.82	302.2	304.72	305.51	309.82	305.97	305.09	302.51	306.93	303.68	306.34	307.31	307.65	306.85	304.58	301.15	303.74	304.1	304.86	308.53	305.09	305.33	309.02	308.15	305.77	303.01	309.04	308.82	303.74	311.09	305.72	309.1	302.72	308.37	306.91	309.59	302.31	305.8	306.84	306.24
299.62	301.4	300.5	299.52	303.95	300.45	303.4	301.93	300.18	296.81	303.36	299.01	296.4	302.36	302.83	299	300.29	303.31	292.99	294.59	300.09	301.17	299.27	301.93	298.84	296.93	298.65	295.56	299.54	304.45	296.66	299.13	300.93	303.64	301.97	299.98	304.64	304.36	297.8	296.14	296.87	300.74	294.1	296.1	297.71	301.49	303.15	299.55	301.01	304.39
314.86	315.26	317.56	319.7	319.39	314.54	314.93	319.59	316.97	313.38	317.23	317.78	315.58	312.92	321.13	313.27	315.87	321.12	309.5	315.53	315.12	315.19	314.01	312.8	316.19	319.13	317.86	315.26	319.04	309.33	315.91	312.58	314.21	315.63	315.63	313.75	314.96	313.84	318.25	318.6	313.95	318.4	312.7	311.41	312.47	317.19	314.16	310.9	317.67	313.57
311.7	317.23	313.63	317.46	312.55	315.05	308.85	316.99	316.92	313.2	320.72	310.6	312.12	314.6	315.49	314.34	317.5	312.99	320.42	317.34	316.76	318.4	319.33	310.72	309.8	314.13	313.45	314.15	313.34	315.56	316.22	318.93	315.44	315.63	315.38	312.16	312.07	320.35	317	316.57	320.12	312.14	312.76	312.35	313.94	314.18	315.03	316.2	315.97	314.67
303.73	307.18	304.51	308.08	303.28	305.69	305.89	302.21	306.33	305.53	303.27	308.04	301.24	306.32	305.59	306.89	301.81	303.59	308.42	305.05	300.1	303.42	302.78	305.1	298.65	306.3	307.61	302.54	305.51	303.69	307.1	303.45	301.23	303.76	308.57	300.39	305.47	308.19	302.92	305.64	304.98	309.36	303.9	306.55	306.09	303.21	308.07	308.68	307.6	306.16
308.48	308.16	309.8	311.06	303.23	308.31	307.17	301.62	311.26	306.54	305.02	310.53	311.15	308.88	306.98	310.82	310.03	307.88	307.21	308.75	312.57	308.72	309.63	308.41	303.17	304.21	307.08	305.61	304.72	308.17	313.25	307.4	307.2	309.33	304.66	309.27	309.52	310.36	307.24	309.53	305.55	308.75	305.51	314.99	310.73	309.88	311.52	304.45	303.6	303.53
308.67	316.72	312.64	312.97	314.39	314.32	310.78	316.81	314.74	309.28	313.98	315.1	313.71	314.14	313.79	318.1	314.6	312.95	316.53	319.58	312.09	316.21	318.79	318.95	316.36	319.83	316.45	316.06	315.15	322.06	315.43	310.06	320.06	314.44	310.5	312.72	313.37	311.75	311.22	316.37	320.12	316.51	313.88	316.79	315.5	314.69	317.13	318.9	311.51	312.5
312.25	316.85	319.32	313.56	313.95	312.89	315.07	319.66	315.87	318.54	315.11	315.16	315.07	314.83	314.64	315.14	315.08	316.21	318.45	314.46	320.16	313.26	311.7	315.63	313.8	322.18	317.16	311.77	313.37	313.18	317.23	317.39	318.37	314.58	312.42	316.44	316.36	318.94	318.09	315.61	317.5	310.67	316.96	312.5	315.55	317.33	324.32	320.41	316.53	314.18
303.77	308.19	310.73	306.04	305.46	306.99	309.02	307.58	307.57	305.19	306.95	309.13	303.36	299.62	301.89	305.01	304.61	307.02	308.8	307.75	308	305.67	305.36	307.63	308.38	304.02	305.8	305.93	307.99	305.33	300.8	305.53	299.82	302.16	301.24	298.85	303.42	310.83	302.85	307.43	306.97	304.12	309.2	307.07	305.64	305.31	304.9	306.5	306.51	307.83
303.29	304.32	305.76	305.83	304.48	300.15	303.63	299.96	297.68	304.79	306.07	308.96	304.99	305.81	308.26	303.38	306.32	304.15	301.28	304.46	302.57	302.32	305.91	303.58	303.7	307.68	306.09	306.92	304.68	308.43	304.82	302.51	303.32	306.23	302.42	300.23	304.77	302.66	306.3	304.81	308.18	302.19	304.05	303.23	307.01	302.83	305.32	301.71	309.25	306.71
297.35	293.77	294.72	299.69	296.55	296.42	290.74	296.66	293.58	294.33	295.37	294.68	296.35	292.91	291.26	289.12	297.43	296.69	298.03	292.54	289.4	290.31	294.18	293.92	295.86	291.11	291.78	295.67	292.83	297.8	291.45	295.97	294.02	296.32	295.9	295.18	292.01	294.95	295.89	292.15	298.8	289.26	297.07	291.72	292.01	296.03	294.83	297.44	298.75	299.16
312.66	317.09	314.49	311.91	312.35	314.85	312.74	312.1	316.78	316.15	312.82	310.49	311.99	315.93	309.52	313.11	314.34	315.14	315.4	314.38	313.89	313.68	317.21	310.95	313.43	310.75	314.52	310.99	314.35	310.84	312.96	312.46	304.32	311.62	312.04	308.72	315.3	309.57	313.35	306.39	314.11	312.16	315.17	313.58	311.09	308.87	312.73	313.22	314.19	314.73
299.93	309.52	299.97	308.2	297.58	303.32	302.65	307.61	303.93	301.86	302.76	301.62	309.89	301.92	304.68	301.45	304.11	298.74	302.78	300.96	303.78	302.31	300.71	304.72	308.23	307.53	304	305.2	303.8	308.34	300	297.57	302.85	304.34	303.23	306.29	304.12	308.6	296.79	303.17	298.96	302.38	302.57	300.16	303.76	300.93	302.28	306.39	306.55	307
317.03	322.27	317.46	316.57	318.15	312.05	318.48	319.5	316.6	314.29	312.32	317.96	317.49	314.65	316.85	316.17	314.77	316.62	316.71	315.04	316.43	318.15	315.62	316.31	316.6	321.44	314.01	311.47	315.14	313.51	316.52	312.79	318.93	311.4	315.55	318.05	318.47	317.67	314.52	315.12	320.78	315.7	321.98	315.48	315.37	320.7	310.7	315.1	321.44	315.69
305.35	305.45	304.58	310.13	302.35	301.84	302.04	306.97	307	305.17	306.22	305.5	306.57	307.85	307.35	305.24	303.81	309.65	304.27	307.87	305.58	305.39	305.11	303.1	309.17	309.07	307.84	307.76	304.54	305.57	305.74	303.27	306.54	309.23	302.86	305.85	303.98	310.04	303.54	306.17	303.23	299.83	306.91	312.15	307.98	308.06	308.8	304.14	306.17	300.83
311.18	310.55	309.54	310.6	311.01	311.37	308.68	309.65	314.47	311.31	308.41	307.04	314.35	310.95	307.21	304.79	306.63	307.25	314.03	315.36	306.29	307.46	312.89	311.24	308.54	313.81	312.19	307.11	311.37	310.6	311.78	303.88	309.56	308.63	309.79	308.61	312.87	311.09	308.24	311.59	307.77	314.15	308.18	310.03	310.9	309.89	311.88	310.14	314.78	308.93
312.51	312.99	316.39	314.25	312.12	314.13	310.3	312.08	311.16	312.34	313.96	311.91	314.34	311.83	310.59	319.62	319.94	309.83	316.11	311.91	310.69	315.72	313.39	315.65	314.74	312.11	314.41	316.14	311.56	311.88	314.07	310.14	314.21	312.48	312.39	313.45	316	309.37	317.17	310.69	318.03	312.71	314.22	315.13	308.2	315.77	315.52	310.68	313.14	312.17
326.56	328.33	327.88	330.9	326.05	323.7	329.77	327.01	327.14	328.33	327.78	330.64	329.24	331.75	329.13	328.07	325.79	334.85	332.16	331.22	331.7	326.49	330.68	325.88	329.98	327.75	323.93	327.64	328.3	329.74	329.51	327.35	326.9	328.43	329.46	326.85	326.18	325.5	326.96	325.2	325.59	323.77	331.46	328.02	327.46	330.43	321.68	329.2	322.79	326.32
306.78	305.25	305.14	306.42	308.7	304.89	305.75	305.83	310.39	307.05	305.14	305.18	306.84	307.07	312.45	305.54	304.79	307.54	300.34	305.01	300.48	305.18	311.31	306.51	303.11	303.5	306.72	308.92	308.92	305.43	307.32	307.22	307.44	305.13	311.13	309.88	305.86	308.76	303.99	307.75	308.29	305.02	306.33	309.8	310.99	309.23	306.54	302.88	299.62	309.02
302.52	302.3	301.3	308.55	300.64	298.8	303.08	305.96	301.76	302.74	299.41	301.81	303.05	306.55	301.5	305.59	307.11	306.72	304.42	301.26	299.87	304.47	303.78	306.78	304.16	302.46	307.46	299.66	307.95	304.09	301.67	299.83	304.99	307.85	305.21	302.76	300.47	306.42	301.12	305.95	303.96	301.55	305.46	301.56	304.61	303.18	304.87	300.51	302.1	301.11
309.84	311.14	311.09	318.17	310.89	312.26	310	314.33	313.49	312.72	319.93	312.64	312.89	317.21	309.42	316.91	314.71	316.14	311.95	314.4	311.53	319.87	315.42	311.58	315.53	313.01	317.65	313.79	313.19	318.02	310.71	317.32	311.83	311.42	314.04	315.14	314.24	314.15	312.19	312.61	316.47	308.89	311.86	315.43	311.1	311.5	306.74	318.01	314.49	308.97
300.89	305.28	302.74	306.92	304.27	306.43	308.99	304.53	299.1	309.33	299.1	305.67	300.6	303.83	305.05	308.32	305.41	305.27	306.34	307.14	310.09	308.1	298.72	299.47	309.9	303.7	305.55	310.19	305.33	307.38	306.42	305.01	302.71	304.35	305.52	308.54	302.08	304.34	301.05	308.16	306.22	300.76	304.18	300.98	304.13	303.93	307.07	303.9	304.92	301.03
316.26	318.52	310.31	315.24	313.33	315.62	311.79	319.49	311.74	313.5	313.18	320.29	312.36	309.83	311.51	311.62	309.22	316.6	311.18	315.39	315.04	313.08	314.28	315.58	316.06	309.86	310.59	309.63	314.29	315.8	312.88	308.87	312.5	311.06	314.99	316.93	310.3	310.58	316.52	313.5	317.32	317.78	314.92	314.1	313.46	311.78	316.36	312.57	311.51	314.38
302.63	305.34	308.58	305.09	309.1	307.56	307.33	304.93	304.75	307.72	304.86	303.94	311.04	305.98	306.71	304.78	310.28	308.07	306.22	302.38	310.2	306.94	301.06	301.48	301.12	308.05	303.17	309.86	308.44	308.35	305.8	305.51	305.21	304.28	303.52	308	302.02	308.59	305.03	305.26	305.13	306.95	307.44	305.98	304.77	307.12	307.08	306.24	307.89	303.84
304.57	304.55	306.13	302.71	299.66	302.38	303.01	302.16	304	304.98	302.95	299.76	310.1	306.48	299.21	305.4	305.78	302.42	303.44	308.24	304.25	301.62	306.96	301.65	302.06	303.33	305.66	303.29	307.07	308.02	304.52	303.66	305.42	302.83	305.7	306.44	304.33	302.14	294.42	302.33	297.82	302.17	304.49	300.85	304.25	306.92	304.3	307.33	302.78	307.11
329.87	326.44	325.06	325.31	332.4	323.28	326.6	333.62	327.03	327.95	323.8	325.75	328.45	329.68	327.53	324.45	333.86	332.27	329.79	326.08	327.69	325.84	323.62	327.38	328.66	331.63	328.36	322.29	333.51	327.71	325.56	326.55	324.21	325.47	331.96	326.18	325.41	327.85	331.96	324.24	327.15	324.35	323.48	332.76	330.15	327.66	328.7	325.07	326.63	323.18
316.09	312.55	318.36	316.27	315.37	316.24	314.47	313.96	315.39	315.79	319.54	319.18	315.97	318.5	320.52	320.26	316.3	317.81	313.75	317.46	316.81	311.72	317.45	315.12	314.32	316.95	314.93	312.07	316.93	316.22	317.85	313.03	312.79	314.4	314.78	320.75	311.97	318.09	314.77	311.15	318.48	317.2	320.07	317.7	316.39	312.62	318.09	316.24	319.18	317.19
314.88	316.03	313.44	314.68	312.68	310.7	311.22	308.15	310.55	310.2	315.03	316.82	314.87	312.41	314.23	312.64	317.34	316.8	315.7	314.63	312.76	317.22	313.94	323.9	311.85	308.5	309.35	312.04	312.85	316.75	314.72	317.22	316.65	319.04	312.93	319.13	312.22	311.6	321.14	314.79	312.82	312.9	316.29	314.27	318.35	317.27	313.67	312.75	317.12	314.78
292.84	299.21	302.29	296.24	292.33	297.98	297.06	292.49	294.58	296.53	290.96	295.53	296.62	298.77	289.51	297.88	290.53	293.29	295	294.38	293.03	291.13	290.26	300.41	298.45	291.22	295.63	297.22	295.82	294.05	295.92	298.72	295.33	294.45	298.22	300.81	294.56	295.84	295.15	294.67	299.6	293.98	293.38	300.18	295.48	292.18	295.53	297.86	293.19	296.5
308.35	308.03	318.42	308.12	308.89	312.44	308.2	310.01	308.06	307.31	307.12	311	305.53	308.7	310.79	307.81	306.85	311.89	312.16	311.75	311.61	311.4	314.32	313.05	307.95	308.12	310.92	316.95	310.31	306.8	311.13	309.95	308.13	309.58	305.9	311.61	311.31	305.32	315.72	309.57	308.14	312.26	309.98	313.2	308.37	307.39	315.45	312.28	310.84	307.77
306.6	308.08	304.21	307.01	304.96	304.74	304.3	302.91	302.57	304.64	304.38	311.07	308.66	307.98	305.24	304.8	310.5	306.98	307.41	303.62	306.15	307.77	305.68	303.79	307.5	306.2	303.9	303.01	307.91	305.84	305.56	304.27	305.43	300.26	306.82	305.97	308.67	305.85	303.26	309.12	309.13	307.75	307.65	298.98	305.27	306.86	306.03	304.62	304.49	306.13
304.71	308.07	303.93	304.69	304.27	301.72	302.74	305.12	300.18	299.57	306.59	304.61	308.44	298.78	305.73	305.97	304.37	302.67	306.08	299.52	300.63	304.36	306.48	311.22	300.57	305.02	309.58	304.38	303.02	305.57	300.85	305.04	307.93	308.22	301.15	308.37	307.54	306.01	305.27	301.12	304.89	310.45	304.12	303.19	300.5	305.73	301.76	306.45	304.26	307.78
317.45	318.19	314.19	317.5	318.2	311.51	317.2	313.57	319.9	318.47	314.8	315.32	318.06	312.21	321.03	316.91	313.04	320.82	309.72	318.54	316.4	319.41	318.4	313.14	317.15	316.28	317.21	319.37	319.84	316.32	322.99	316.86	315.25	316.85	316.37	313.37	314.63	319.7	314.7	315.35	320.89	314.9	314.63	319.7	315.57	313.91	314.75	315.58	317.87	315.01
302.51	306.91	302.19	304.49	299.07	302.99	299.29	299.88	307.26	300.43	305.03	307.95	303.41	303.03	297.33	297.23	302.2	303.27	307.41	308.05	302.9	302.84	299.01	305.72	298.89	303.45	299.9	301.27	300.16	304.53	304.55	303.25	302.74	304.43	302.01	303.63	305.37	304.32	298.47	299.29	304.75	306.55	305.52	300.95	299.26	297.43	308.25	301.33	299.15	307.35
315.17	315.95	312.96	312.36	312.05	315.36	318.39	315.05	319.36	313.51	320	317.63	314.09	313.12	314.21	312.81	311.34	312.3	314.97	309.5	309.96	315.14	315.82	317.49	316.59	316.18	311.97	314.99	310.53	315.17	319.4	308.5	312.59	315.59	319.14	316.02	315.84	315.72	314.82	311.74	307.55	315.19	310.71	316.1	314.51	317.53	312.23	314.05	313.93	310.51
332.23	325.95	329.46	332.41	331.15	324.85	328.64	329.38	325.55	329.81	326.36	324.86	331.69	327.54	330.32	326.23	324.39	326.62	325.28	327.18	324.75	327.23	327.07	328.73	330.66	323.06	324.25	331.14	331.61	329.62	328.05	328.52	328.39	328.06	332.29	326.23	325.23	325.32	326.97	328.95	332.16	327.73	328.96	326.68	323.96	325.07	328.45	323.76	323.82	324.59
304.35	301.92	301.59	307.68	304.06	300.14	304.24	301.86	304.66	307.41	305.3	309.85	302.59	300.46	297.22	302.37	301.38	303.18	305.11	298.03	303.72	305.49	307.49	306.28	303.8	302	305.2	304.33	304.53	304.62	305.2	298.23	300.73	307.77	305.26	301.36	302.43	306.22	305.11	303.8	301.12	307.02	301.22	301.73	299.78	301.62	303.91	301.96	302.18	304.49
296.64	293.74	294.32	296.02	295.01	293.3	297.1	292.73	295.53	297.75	299.61	296.53	293.87	293.63	293.84	291.43	291.13	292.85	299.85	292.22	290.68	295.2	291	294.19	292.19	290.73	296.66	297.81	297.19	291.69	291.13	290.79	291.67	295.16	292.9	290.54	295.9	296.86	296.12	293.5	294.79	296.42	292.5	296.61	295.3	299.81	294.69	296.01	295.09	295
312.12	314.37	312.11	311.69	313.33	307.6	312.64	318.19	309.59	311.29	310.05	310.81	308.98	307.26	314.28	313.2	314.99	319.43	312.96	312.24	317.06	318.64	308.3	311.98	311.07	315.16	313.91	314.86	311.73	315.89	314.12	309.8	316.27	313.14	311.52	314.9	308.91	311.27	313.28	310.6	313.1	312.57	313.76	317.22	310.88	311.1	311.99	310.6	313.45	309.54
316.9	322.17	316.34	323.11	314.96	315.54	312.63	321.93	322.11	319.05	320.04	315.48	317	321.46	321.55	317.8	315.42	314.69	320.89	318.02	318.75	320.13	323.25	314.92	319.06	318.49	314.93	321.66	320.52	319.64	322.62	314.48	317.21	312.36	316.3	319.05	319.77	317.44	318.98	319.16	316.21	320.63	315.8	319.94	324.42	319.38	320.46	319.6	322.57	320.55
293.11	294.94	296.38	293.75	293.63	298.23	300.81	292.99	294.86	296.46	297.26	300.85	289.88	294.11	297.27	299.42	297.32	290.93	294.39	291.49	297.46	297.88	292.99	298.78	295.19	294.26	296.26	296.54	292.36	295.21	295.15	298.56	295.64	302.74	296.73	297.23	295.91	295.96	296.15	293.99	297.64	293.53	296.79	294.77	298.17	289.79	297.55	291.8	297.44	290.6
292.77	299.94	293.9	294.89	292	290.27	299.38	294.35	294.89	294.8	295.75	288.86	298.14	291.77	292.87	292.97	296.58	290	296.75	289.53	293.34	295.98	301.49	297.65	297.51	298.84	291.26	291.92	296.33	293.18	295.97	292.27	296.81	296.91	292.15	300.37	301.52	293.71	296.19	294.56	297.33	292.92	290.84	299.98	298.52	291.19	295.35	288.33	296.5	296.26
303.64	305.45	299.34	302.16	298.93	302.07	304.18	305.42	303.98	301.88	306.82	302.3	301.83	300.39	305.44	307.35	306.88	301.68	305.44	300.49	302.37	308.33	310.32	307.09	304.3	300.18	303.08	308.35	304.72	302.02	303.89	308.68	304.55	301.58	306.8	303.41	302.27	306.68	306.77	303.19	307.09	303.42	306.1	307.42	299.25	300.64	302.3	304.74	304.59	304.18
306.47	301.2	308.54	303.52	306.88	302.19	301.95	302.19	301.59	300.35	305.39	304.4	301.94	305.71	306.26	301.87	299.98	299.06	308.72	300.36	302.31	304.42	301.98	293.67	303.62	296.94	304.26	304.48	302.22	305.25	297.85	299.42	304.33	303.19	305.23	306.93	299.58	302.64	303.76	298.66	300.14	306	304.32	302.88	302.62	303.15	303.43	301.21	307.24	299.41
290.21	291.4	298.4	293.09	293.98	298.32	297.57	298.42	297.03	292.82	297.49	293.3	288.72	293.8	296.02	293.82	291.88	297.05	293.54	295.85	295.05	292.42	293.46	291.66	288.42	295.11	297.38	301.97	295.42	295.08	294.32	295.3	291.05	291.23	295.24	295.51	294.94	292.79	290.63	296.25	298.04	297.9	294.17	291.64	298.95	294.65	293.21	298.53	293.28	293.42
312.8	312.64	309.38	312.72	315.26	307.21	310.97	311.57	312.79	310.68	314.97	312.24	309.81	315.38	314.76	312.76	313.12	308.61	311.16	311.68	311.5	312.36	308.13	314.74	313.31	308.85	314.38	310.72	310.97	313.05	307.19	306.31	310.23	308.33	307.18	309.5	305.27	312.24	309.48	313.06	309.18	307.55	312.6	312.16	305.58	307.03	310.86	314.18	316.3	313.74
314.77	310.03	312.57	316.34	313.11	312.01	314.9	311.89	310.75	311.25	312.26	312.7	312.94	314.33	312.1	314.76	313.28	313.97	312.57	314.03	312.61	307.19	313.02	322.5	313.09	314.55	312.73	316.3	313.29	315.54	312.4	319.54	312.86	312.74	312.91	313.46	315.44	310	314.32	315.01	310.79	313.49	314.14	311.61	314.13	307.37	311.58	310.72	315.09	310.56
320.07	318.98	317.69	321.41	314.43	324.5	315.73	317.43	318.03	320.1	315.6	316.94	316.74	322.46	315.46	322.38	313.2	314.96	319.44	319.26	319.05	320.66	322.33	322.33	316.09	321.22	316.94	320.83	315.32	323.43	320.53	315.94	317.4	317.48	318.12	318.26	316.42	312.62	318.58	316.91	319.6	319.89	319.24	321.52	318.26	318.06	315.36	316.94	319.91	315.56
330.59	321.9	327.86	322.88	327.1	328.94	328.85	327	331.97	325.27	327.36	328.16	329.32	325.96	328.5	323.03	332.83	325.45	325.82	324.73	325.16	327.46	324.5	330.75	321.84	324.5	320.85	327.22	324.06	330.12	327.97	330.56	332.19	330.32	327.86	324.71	323.44	328.51	328.82	322.05	328.53	327.66	323.43	328.56	323.99	326.93	328.63	326.27	330.97	327.8
325.24	321.98	322.53	328.78	321.17	326.66	328.33	331.57	327.25	325.73	323.21	323.08	324.31	323.36	324.17	320.91	327.31	325.48	327.53	322.47	322	326.65	322.28	325.91	324.34	323.19	325.01	329.51	325.62	323.04	323.31	326.98	323.9	319.02	322.61	327.91	327.1	322.8	323.92	323.02	325.35	329.07	322.32	319.64	320.47	330.92	329.58	328.08	324.88	321.26
312.75	316.28	312.39	311.22	313.9	315.91	312.8	312.63	314.3	311.68	313.92	314.2	316.09	315.2	312.39	313.68	317.09	314.74	311.1	309.94	314.22	313.81	313.91	312.3	311.78	315.67	317.24	313.96	317.02	313.12	314.28	321.99	314.93	312.18	311.4	315.39	314.04	311.33	312.28	314.58	309.05	308.89	317.47	311.29	314.39	312.7	307.71	313.2	313.89	315.61
330.19	324.6	326.83	332.67	327.17	327.26	327.87	330.95	328.25	325.55	324.71	330.23	326.5	332.22	322.82	327.12	331.68	329.65	326.07	331.79	324.15	330.91	327.74	324.49	322.93	329.47	325.98	331.54	328.76	330.2	324.94	328.09	327.2	326.17	327.17	329.53	324.59	327.72	325.37	326.86	330.62	325.35	330.95	326.44	327.35	329.87	324.32	326.77	327.39	325.87
304.22	306.57	309.02	307.29	312.75	307.79	305.48	304.98	307.47	305.78	310.28	309.25	305	309.83	304.29	308.33	309.49	311.86	303.95	307.96	307.26	305.55	306.93	308.37	304.03	303.08	311.51	308.18	303.19	303.05	303.8	304.13	305.18	303.07	308.58	304.79	303.31	306.27	308.07	311.48	309.4	307.17	310.58	308.55	309.05	311.18	309.58	306.71	305.45	311.06
304.69	312.23	306.11	308.79	310.48	308.65	309.4	306.65	310.8	310.24	309.37	309.95	307.97	308.36	312.5	309.48	310.63	308.52	310.94	303.84	308.99	307.11	312.16	307.51	303.55	308.58	314.24	307.36	309.25	308.36	313.54	305.5	308.34	309.17	310.16	312.52	310.7	305.13	308.44	313.14	310.25	309.57	312.42	312.8	306.93	308.92	308.54	305.76	302.45	306.47
312.64	312.48	317.6	315.69	316.07	316.48	319.93	317.99	316.28	314.38	316.01	315.89	312.97	317.61	315.23	312.24	317.58	316.87	317.09	313.76	314.82	313.94	317.93	315.1	314.47	313.36	313.23	316.09	314.96	313.37	315.91	316.93	315.17	309.51	317.37	309.24	315.63	316.38	315.91	313.83	309.84	311.42	316.6	312.93	314.1	316.93	316.25	314.09	313.66	317.7
299.1	307.16	304.93	307.95	305.58	308.18	305.5	306.25	307.87	302.62	302.66	305.58	304.72	302.81	305.16	305.41	309.69	306.03	306.16	304.55	303.71	301.9	306.12	304.23	300.83	308.5	306.27	301.36	304.6	306	302.86	298.72	301.6	299.49	301.69	302.07	309.42	302.51	306.89	303.38	308.37	304.47	308.18	302.84	303.78	307.42	307.15	305.08	304.42	303.97
300.12	305.81	306.53	303.95	301.34	303.84	298.85	311.13	304.03	308.18	304.99	299.67	306.08	304.39	305.55	304.68	305.91	301.45	302.58	304.3	304.7	301.67	306.81	299.27	306.01	304.69	306.1	305.95	306.73	306.09	303.51	303.26	305.43	300.56	304.51	305.22	299.55	305.51	303.82	302.72	305.13	301.8	303.09	307.86	307.97	307.11	305.48	301.64	311.44	305.05
304.07	304.45	301	305.3	302.13	303.11	305.55	306.16	307.25	306.59	302.47	299.2	307.64	306.23	305.29	305.31	307.41	302.9	307.18	299.12	299.65	305.31	306.36	306.17	306.61	301.08	305.7	301.54	303.95	308.91	299.88	305.61	303.75	303.46	300.58	305.59	303.75	302.37	302.55	304.64	305.51	304.03	307.59	303.5	306.38	305.49	301.01	308.06	306.93	305.75
303.23	304.76	300.33	303.71	305.98	309.05	305.6	306.73	304.2	304.57	302.02	304.94	301.47	295.02	307.27	300.8	305.12	301.23	301.15	305.97	304.83	302.8	303.52	304.6	298.91	303.98	299.23	302.8	298.62	305.83	303.38	306.1	301.56	304.01	306.12	305.32	302.44	299.42	299.94	303.8	305.96	301.49	301.3	299.31	304	307.06	306.45	304.8	305.61	304.24
305.88	306.46	306.25	304.71	306.87	304.29	300.75	309.95	306.45	302.8	304.45	299.81	305.6	307.31	304.81	302.96	304.42	303.5	303.49	300.88	303.17	306.79	302.5	304.43	306.49	300.83	306.51	304.21	303.43	297.92	302.09	298.44	303.36	299.7	301.9	300.01	298.6	307.41	300.32	305.84	304.27	303.89	302.83	308.35	303.65	303.53	303.27	307.18	307.57	298.25
327.96	325.13	324.74	324.45	322.47	325.66	321.32	324.85	327.46	329.88	324.03	323.74	322.61	325.73	320.13	322.15	322.2	324.61	324.05	325.61	322.57	323.18	324.14	323.17	321.72	322.37	320.66	323.05	326.79	323.04	324.72	324.06	322.21	332.22	324.14	321.66	325.02	324.19	329.6	323.3	330.45	325.74	323.28	320.63	326.1	329.41	333.68	327.15	318.87	328.92
302.04	300.75	303.04	306.53	306.43	308.12	303.5	306.39	299.35	302.81	304.59	304.11	299.51	305.74	306.03	306.3	302.15	308.26	303.13	302.18	302.89	308.66	301.57	301.94	308.2	302.19	299.48	300.37	305.54	302.68	305.51	303.07	305.63	303.51	300.34	300.1	309.57	303.82	306.45	305.1	304.93	307.8	302.16	310.36	305.73	308.04	302.84	306.49	301.8	299.22
303	305.63	310.09	302.03	304.12	306.87	299.82	308.34	307.13	305.41	300.43	301.83	307.6	307.36	305.06	303.67	308.56	299.1	301.07	300.67	303.54	303.01	302.8	304.52	308.13	303.04	304.91	303.13	298.26	302.13	297.9	299.59	303.21	303.53	304.01	304.78	306.01	303.08	304.06	302.11	304.64	305.65	305.16	304.63	308.47	302.8	304.2	307.11	301.76	310.51
302.28	302.79	308.16	303.98	308.42	300.63	304.38	301.19	303.87	306.45	301.22	305.65	303.29	301.42	300.11	300.38	299.98	304.78	307.91	305.45	300.29	301.41	301.29	302.27	306.31	302.13	304.27	304.62	308.22	303.28	305.58	306.42	305.57	303.64	301.52	301.99	302.26	307.2	304.07	303.61	305.43	306.61	302.83	304.83	303.91	302.88	304.58	304.34	295.61	302.51
317.32	312.17	311.71	310.68	315.39	312.68	316.58	316.53	312.68	316.97	315.51	314.63	312.74	309.61	310.95	313.2	310.33	313.83	313.46	315.41	319.7	308.69	315.7	314.24	312.29	315.48	316.62	315.71	320.5	313.84	313.18	310.1	315.53	313.79	314.99	318.96	310.08	316.73	314.68	314.89	314.93	309.52	318.58	316.61	316.7	318.54	316.54	313.23	319.42	315.45
317.49	311.9	318.24	318.38	320.63	315.5	318.98	316.23	316.4	325.24	316.3	315.61	312.75	317.6	315.47	314.64	317.62	313.55	318.13	315.91	317.45	316.63	317.18	314.64	314.46	313.91	314.87	316.98	322.67	319.78	318.15	317.61	317.67	313.68	318.78	310.01	316.78	325.39	319.24	318.95	319.63	320.48	318.81	319.46	322.12	314.6	314.8	317.04	316.62	316.66
313.1	316.1	315.76	312.27	314.82	313.46	313.67	305.97	313.05	311.63	311.65	316.14	315.06	311.83	313	309.19	313.17	312.41	311.7	311.72	312.49	315.79	315.56	315.65	308.77	315.44	310.93	318.81	308.95	311.71	314.9	315.18	309.32	311.41	311.22	304.83	313.64	317.64	312.95	313.06	312.45	309.53	308.99	310.31	316.96	313.79	311.62	314.11	316.9	313.43
312.4	314.44	315.66	315.3	312.62	313.57	312.7	315.51	310.82	317.22	312.77	311.46	319.27	314.22	319.2	314.89	312.06	316.53	310.8	313.64	316.38	313.67	311.53	315.39	315.69	316.77	318.53	316.2	317.16	310.79	313.5	317.4	316.66	312.78	314.96	316.22	317.93	319.08	310.34	315.07	314.38	315.97	311.15	319.99	315.5	313.75	316.47	316.11	311.76	311.86
313.29	311.69	317.42	312.02	313.78	314.8	312.87	318.96	316.39	313.96	313.23	316.18	316.7	311.31	314.69	315.3	312.49	315.82	317.27	315.61	313.09	316.58	313.1	310.78	313.3	314.46	310.68	321.54	314.29	306.74	310.5	316.02	317.12	314.79	316.79	317.1	316.51	315.4	316.49	312.67	314.45	317.3	316.39	314.03	316.12	309.63	316.22	314.78	321.15	315.05
317.7	317.96	313.29	318.62	316.14	315.53	317.41	318.07	318.31	317.98	316.33	317.35	320.08	317.55	314.32	319.36	319.13	316.35	319.83	320.17	318.62	317.96	318.26	312.58	315.06	318.96	315.49	316.14	315.04	315.95	310.69	314.6	313.83	311.79	315.8	317.84	320.65	319.72	318.5	319.36	316.71	316.26	314.8	315.47	321.39	314.39	317.17	316.66	317.74	318.08
309.63	312.9	315.25	311.7	312.47	310.87	308.53	306.34	308.34	306.97	312.99	310.14	311.73	313.94	312.11	307.97	304.97	306.94	310.49	306.9	304.55	310.09	306.49	309.8	309.17	304.37	307.92	302.24	301.15	311.07	303.75	305.33	305.76	305.52	306.12	302.57	308.05	310.05	308.57	304.68	307.85	307.5	307.89	308.85	307.69	309.99	308.72	312.65	309.47	306.86
314.35	316.47	316.4	314.65	311.76	309.91	313.94	314.26	314.38	313.7	315.69	316.39	314.43	313.47	315.09	318.63	314.54	314.76	312.6	315.53	314.94	313.09	314.05	314.7	312.06	314.53	315.78	316.45	317.27	316.12	315.64	316.26	314.15	309.94	317.89	315.91	311.99	313.99	319.63	319.04	312.01	313.99	312.63	311.77	312.32	313.14	320.67	318.93	312.46	313.15
315.37	313.35	312.86	315.81	312.09	316.4	319.97	312.25	313.2	311.99	315.28	313.61	307.15	317.05	317.11	319.03	309.41	312.21	314.57	313.84	313.72	316.07	316.15	315.3	310.59	312.68	316.5	318.1	314.76	317.83	315.75	315.46	316.45	316.52	312.65	314.72	316.85	311.18	318.19	315.75	316.36	313.8	316.14	315.46	310.69	305.76	314.03	313.6	309.96	312.55
319.59	320.83	317.7	318.27	316.88	313.83	314.68	319.93	314.26	312.26	317.52	322.29	322.3	318.51	315.98	317.14	316.58	321.18	316.18	314.65	320.55	311.67	319.11	314.91	311.03	317.37	312.44	317.12	317.36	315.24	321.17	324.47	313.57	316.76	312.61	317.89	319.06	318.39	321.53	316.87	318.99	314.16	319.14	313.99	316.65	312.99	318.67	314.44	312.31	311.7
316.52	310.32	317.62	310.51	316.14	315.4	312.89	313.68	323	320.17	318.78	314.24	317.96	314.56	312.58	316.8	316.19	310.53	313.54	311.29	312.17	312.91	311.48	310.23	317.16	318.4	307.66	314.83	315.35	310.97	313.76	314.65	312.96	312.02	311.36	310.77	312.06	314.82	311.81	309.23	315.13	319.99	314.41	317.78	316.73	311	319.27	315.17	312.15	314.32
315.73	314.81	320.35	315.28	318.03	318.35	317.4	320.07	317.16	314.58	322.63	323.14	319.8	319.91	318.05	322.69	316.8	313.49	317.49	320.51	317.2	317.05	313.38	317.89	318.72	319.85	316.6	318.11	317.28	319.14	320.66	318.99	321.08	324.74	322.92	316.33	320.97	317.27	322.86	315.5	322.24	319.44	318.1	319.57	321.06	311.4	314.88	320.16	317.83	317.9
314.85	313.35	313.47	313.93	315.44	320.19	317.12	318.62	314.68	315.43	316.2	314.54	311.38	313.99	317.5	313.25	313.04	311.25	315.26	318.29	317.34	314.69	315.21	314.39	313.49	316.13	311.1	312.73	317.63	320.36	314.05	314.85	316.01	313.51	306.01	316.25	317.75	317.18	312.93	314.52	320.53	316.41	315.39	321.23	313.42	312.13	316.36	309.54	317.54	315.8
301.04	301.86	301.67	307.34	305.85	303.51	304.86	298.89	308.68	303.88	307.48	304.95	303.47	306.47	307.5	308.31	304.77	306.47	308.91	304.57	307.07	304.49	303.47	305.22	305.79	305.8	306.76	310.6	303.72	304.88	299.7	298.8	308.31	306.45	304.84	301.72	305.73	301.08	306.6	300.3	305.06	304.19	302.11	297.35	301.58	308.43	302.92	307.39	309	303.3
331.5	327.02	327.94	322.18	330.54	326.97	325.66	322.5	326.14	330.23	329.98	323	328.14	327	321.84	324.75	330.46	329.22	328.69	332.42	325.86	328.42	325.67	329.8	327.81	327.38	328.03	328.09	334.79	333.58	327.83	334.79	327.31	322.64	326.95	329.25	329.18	326.38	330.29	324.77	326.99	328.94	330.01	328.88	329.61	321.98	331.6	322.11	326.63	326.22
311.65	312.34	318.92	308.67	317.49	319.27	311.74	311.96	312.09	315.32	312.36	315.88	312.87	315.21	315.58	314.5	314.8	312.74	311.62	315.87	314.25	311.83	309.25	312.84	314.64	312.24	317.44	318.62	310.57	311.57	318.47	315.91	312.8	313.18	312.85	314.54	316.79	312.98	310.43	313.75	318.14	312.57	311.56	315.06	318.78	314.9	309.76	318.63	313.22	316.68
300.95	307.11	302.77	310.29	308.26	299.53	306.83	307.88	302.63	303.97	302.46	305.46	299.82	302.48	306.57	301.24	302.91	298.13	310.13	303.32	298.72	305.46	304.71	306.32	303.05	302.21	305.18	303.94	309.22	311.3	302.99	305.99	303.96	303.62	307.12	300.53	302.96	301.81	307.34	304.77	302.49	297.36	302.93	304.07	302.8	301.87	306.34	308.79	301.9	300.01
328.21	329.28	328.38	330.04	330.86	326.88	325.85	322.34	325.67	333.01	325.72	330.09	322.69	330.75	326.76	330.15	326.63	328.27	325.37	329.61	329.31	323.82	330.92	330.74	323.98	327.02	327.83	327.64	325.2	323.93	331.62	324.11	325.82	326.97	326.2	328.86	327.33	330.01	326.81	327.04	329.25	327.76	333.07	332.52	325.92	326.1	328.87	331.5	327.66	327.3
300.77	300.5	302.64	298.14	300.88	304.74	299.05	297.84	298.02	296.32	304.39	298.41	304.02	303.43	298.48	299.69	299.52	300.46	298.1	299.17	301.51	299.99	299.57	306.47	300.28	301.22	296.71	302.62	298.38	303.49	301.39	302.3	297.91	297.33	301.26	301.05	300.27	298.32	299.76	298.62	297.32	304.13	302.18	299.71	300.49	301.1	305.24	301.77	306.09	304.5
313.68	316.15	314.54	317.51	316.53	313.2	321.81	314.96	313.81	313.83	320.23	320.88	320	317.25	321.67	318.09	316.45	317.03	314.91	318.69	317.13	317.48	311.49	316	313.57	316.45	314.96	315.4	313.69	319.18	316.04	315.11	312.79	314.35	320.22	323.26	314.81	312.79	313.3	317.07	317.77	314.21	314.55	312.34	318.32	318.62	320.09	317.98	318.06	320.62
311.2	303.33	312.12	306.62	310.41	308.79	305.88	311.65	310.52	307.05	307.29	310.27	308.42	309.02	306.26	303.37	309.04	307.48	312.39	308.5	309.04	312.33	306.26	310.09	308.33	308.93	303.23	306.21	305.6	313.81	309.52	308.3	309.58	308.07	309.88	313.23	309.41	308.82	312.15	304.48	309.98	312.19	309.79	308	309.46	315.88	312.04	312.9	309.37	313.14
319.29	318.16	318.6	317.48	316.68	320.09	320.87	322.13	317.01	318.6	317.74	319.49	321.39	320.5	315.99	318.76	325.42	317.76	319.61	323.58	317.75	317.42	315.3	317.96	312.06	316.18	318.89	321	319.85	317.44	321.96	314.05	321.17	320.65	319.63	322.79	322.71	321.16	321.44	321.61	320.61	317.62	316.98	316.52	320.55	318.05	313.75	323.29	321.23	321.77
314.32	311.57	312.59	318.76	314.3	313.43	312.92	314.68	315.11	319.07	312.84	314.06	323.07	312.46	312.9	315.07	315.96	313.2	317.72	315.34	313.22	314.62	316.67	311.81	317.38	318.71	315.64	316.62	317.46	312.05	313.26	314.95	318.89	311.59	316.17	313.55	314.39	313.32	314.07	316.3	317.11	318.81	307.04	314.69	313.64	317.61	314.53	311.4	313.57	311.35
314.3	312.53	315.71	315.73	312.63	313.99	314.27	312.23	311.69	314.37	313.47	315.87	315.66	311.76	311.16	320.64	312.32	318.59	312.75	313.05	309.41	315	312.66	316.28	312.41	314.55	312.96	313.8	313.82	310.05	314.31	314.23	314.5	309.38	314.77	315.56	314.09	316.19	304.97	315.67	313.54	315.91	317.06	314.26	315.97	315.57	308.42	312.15	314.04	312.27
304.98	308.19	305.4	308.09	303.27	297.66	301.52	309.25	302.08	303.92	310.69	309.95	315.21	307.18	301.48	309.18	307.3	307.25	304.96	304.09	305.63	308.21	308.51	305.02	303.63	308.13	307.17	310.4	301	308.18	304.3	304.56	307.17	303.42	302.42	306.94	305.63	310.77	303.06	308.86	305.18	306.06	306.97	306.58	306.45	302.88	303.68	303.86	312.61	305.09
304.83	307.02	302.41	304.69	300.59	307.55	308.84	304.78	305.66	302.45	301.7	295.31	301.89	306.78	302.91	302.19	303.12	301.51	306.56	304.36	300.82	301.13	299.77	301.64	306.48	307.6	306.35	303.71	302.97	301.54	304.65	303.3	301.09	309.47	303.01	301.68	302.02	306.83	297.49	305.22	308.19	294.07	299.76	304.73	306.89	300.68	302.71	295.15	304.27	303.88
332.35	329.32	327.22	327.27	329.86	325.06	323.98	328.26	329.69	330	322.45	328.67	325.72	328.29	329.39	329.64	326.39	332.01	326.72	323.94	324.35	331.06	328.99	328.91	331.52	326.43	326.16	326.95	331.23	322.3	329.09	326.57	329.46	328.52	327.51	331.86	331.4	328.4	328.34	323.5	326.17	326.87	334.71	326.96	329.65	323.77	326.6	330.55	328.23	327.96
323.26	323.97	323.43	325.92	322.58	328.64	326.24	321.23	329.52	328.17	328.2	327.01	327.6	324.38	324.22	326.49	328.05	324.9	322.06	320.43	325.79	321.38	323.93	321.14	321.1	321.71	326.26	321.71	331.72	328.27	322.15	324.31	325.14	327.26	324.78	322.31	324.53	323.53	323.41	326.76	325.04	326.09	329.69	328.39	336.96	327.61	316.17	323.31	323.25	322.97
314.51	316.46	312.41	317.11	309.48	313.63	312.21	315.18	312.87	310.4	313.02	310.19	311.29	313.67	314.61	312.31	313.1	314.57	316.33	314.05	314.19	309.51	312.66	309	313.11	311.96	312.85	311.37	308.42	315.16	319.92	310.28	317.94	313.98	314.54	313.32	314.27	313.09	315.13	316.51	312.04	315.85	313.54	312.17	311.54	314.66	312.27	310.12	313.77	315.44
320	315.27	315.23	322.25	323.57	314.1	320.12	320.74	316.91	314.28	316.98	316.27	319.65	319.6	319.09	315.74	317.33	318.15	321	320.97	321.49	319.78	322.02	318.64	318.68	320.34	316.98	318.09	319.17	325.05	317.04	324.72	318.12	322.94	316.76	316.45	315.99	314.6	317.72	315.8	316.45	316.18	320.97	317.63	318.71	318.87	321.42	319.94	321.33	318.51
301.77	296.07	301.03	302.67	299.21	305.62	299.46	303.18	307.86	300.32	300.06	298.01	308.69	305.51	303.78	307.6	307.47	302.66	302.12	302.63	298.2	301	303.92	301.44	305.7	303.19	300.17	307.47	299.13	304.08	304.37	307.09	302.85	301.3	298.81	303.92	300.88	298.25	303.13	299.97	304.26	304.29	304.18	306.77	302.09	299.83	302.91	303.97	300.2	304.68
315.78	321.42	318.69	319.97	319.86	320.31	320.48	316.78	321.27	318.02	318.71	316.34	319.4	314.81	316.73	313.7	318.56	319.17	318.95	319.63	316.15	321.6	317.15	315.68	318.82	317.66	317.03	321.37	322.58	320.35	317.31	319.55	315.7	319.22	320.81	325.69	322.19	312.99	317.52	314.4	316.83	312.84	321.02	316.45	318.61	317.14	319.78	317.6	318.75	315.83
294.77	295.53	293.33	295.2	296.5	299.58	298.64	294.48	293.8	297.68	296.17	294.9	290.42	291.77	298.35	297.5	297.26	296.57	295.05	299.43	300.27	297.44	296.21	297.77	297.81	293.73	296.01	293.94	294.67	300.04	295.84	298.23	296.3	296.98	288.77	294.77	299.45	296	296.81	295.4	297.78	301.43	298.56	299.45	294.92	299.09	298.68	296.46	295.6	299.11
320.37	315.69	314.82	315.17	318.48	320.75	322.31	313.62	314.39	319.95	316.73	317.36	313.07	315.02	321.74	321.84	317.37	318.97	316.12	320.6	314.36	319.71	315.62	322.65	314.47	320.23	318.06	315.23	314.81	321.05	315.8	321.4	318.5	317.49	314.18	318.13	322.22	316.59	321.28	321.09	316.23	316.13	321.33	322.78	318.73	317.71	319.03	316.27	319.77	322.08
326.89	327.03	327.32	330.6	332.98	327.88	331.75	331.46	325.97	326.32	329.07	326.22	327.92	325.57	322.95	326.86	328.49	329.25	324.25	326.06	328.51	332.63	328.97	327.13	324.78	325.95	325.46	327.61	324.82	329.25	327.6	330.08	324.35	327.18	326.35	327.52	327.57	327.2	327.17	330.08	325.36	326.31	325.01	324.91	329.75	327.69	326.53	328.92	330.19	323.9
318.04	311.2	314.58	313.29	316.18	312.32	317.62	311.19	315.61	315.66	317.55	316.36	321.19	314.62	314.24	311.74	315.42	314.77	313.92	312.84	318.19	313.17	315.44	310.88	312.71	309.94	317.58	319.77	315.78	315.75	316.48	318.3	317.23	318.55	318.03	314.32	315.34	314.54	311.76	316.55	312.39	317.03	311.24	316.89	313.91	317.84	314.54	313.96	311.28	314.81
292.09	295.66	295.4	294.56	295.56	291.5	293.04	293.67	294.76	293.24	296.97	296.42	288.31	295.98	294.05	294.3	292.86	295.04	294.67	294.26	289.12	294.69	292.55	290.87	299.67	297.66	297.27	295.56	295.94	292.05	292.57	297.01	295.05	300.27	297.76	294.49	294.79	288.86	295.43	294.85	295.28	299.2	295.73	288.76	298.1	295.66	297.37	292.32	294.24	294.79
324.78	328.24	332.11	332.3	329.47	327.46	324.99	330.05	329.74	326.6	323.95	328.84	327.66	327.25	328.25	322.3	323.63	328.88	328.19	328.22	333.04	328.62	329.13	332.64	329.92	327.8	326.72	326.11	335.75	329.4	326.6	329.97	331.91	331.06	329.39	327.75	328.83	328.21	327.71	330.04	330.49	329.56	328.19	329.01	321.6	327.57	328.77	330.9	331.23	329.72
310.93	310.33	308.51	309.72	307.82	308.39	309.85	309.55	309.6	306.34	310.77	313.26	311.61	307.48	316.46	309.77	311.32	310.45	309.92	310.97	310.67	307.74	306.19	306.95	311.04	308.41	307.53	310.24	308.76	306.88	307.6	312.9	311.73	314.84	309.61	311.5	308.24	308.57	312.18	305.3	306.53	310.91	306.72	310.37	307.59	310.2	310.6	307.08	309.29	304.14
304.61	305.64	305.9	301.62	304.11	300.81	302.04	305.81	297.29	299.17	300.75	308.12	306.96	301.69	304.62	304.48	298.83	300.57	306.98	302.07	299.1	301.95	306.4	304.85	307.64	303.46	305.39	302.08	302.78	305.12	296.01	302.45	300.24	304.05	299.46	299.83	305.28	305.16	305.31	306.71	310.07	298.84	302.02	300.87	304.46	301.92	303.97	297.5	304.91	306.5
299.5	307.64	302	300.71	305.46	302.72	307.66	306.92	303.27	304.24	302.06	303.41	305.19	308.66	304.21	305.14	305.75	305.31	302.52	304.68	304.58	299.4	303.29	300.92	312.4	303.64	297.05	303.34	304.46	296.26	306.49	304.33	304.98	298.04	307.58	303.89	304.73	307.56	302.7	310.04	300.86	297.74	304.93	298.75	305.03	304.72	298.52	303.47	303.05	306.79
313.54	313.15	316.52	318.92	312.28	317.42	316.12	311.98	317.67	314.28	317.65	316.04	316.48	312.62	311.35	317.45	309.21	317.16	315.59	313.22	314.77	308.62	315.27	318.89	313.27	310.02	318.31	309.21	314.28	321.92	312.77	314.71	309.46	317.12	314.94	313.16	308.27	317.74	311.06	312.24	314.12	311.45	311.95	312.57	307.45	315.27	317.38	313.18	318.42	318.56
302.1	310.56	309.13	305.93	300.98	305.1	309.38	307.16	308.74	310.97	303.04	306.8	303.35	306.86	303.56	308.23	304.24	299.52	303.87	305.56	305.11	303.16	305.8	302.01	311.35	308.57	305.24	305.7	309.85	302.38	305.96	307.99	310.13	308.6	307.83	305.76	305.64	311.13	309.22	307.65	306.75	307.34	304.44	301.94	313.11	310.01	313.98	310.66	309.17	311.78
315.2	317.42	308.86	317.6	316.31	311.32	316.67	316.87	315.58	319.02	311.52	307.93	315.15	317.09	309.63	313.72	312.99	316.88	312.09	310.03	308.17	313.66	313.97	318.5	316.71	317.38	313.57	312.65	311.12	316.73	312.58	309.95	312.39	314.89	314.68	312.02	309.58	312.25	308.47	313.77	308	313.7	314.46	315.66	315.79	309.82	316.25	309.47	313.05	316.89
294.4	293.59	294.86	291.85	293.05	295.96	290.93	299.93	299.79	295.55	291.18	298.41	293.15	293.28	295.94	298.47	291.98	290.3	294.16	294.67	290.42	295.35	293.68	294.68	290.42	293.96	292.23	293.1	296.82	292.45	286.8	288.22	294.54	292.98	294.43	288.62	293.29	293.87	301.5	293.45	296.19	294.65	294.95	294.48	293.96	291.55	295.44	298.85	291.74	295.1
296.33	301.59	307	304.2	301.63	303.54	298.42	302.1	298.99	305.73	308.48	303.91	300.96	299.9	304.47	305	304.64	303.1	300.75	302.46	303	308.85	299.69	308.26	300.92	301.03	302.97	301.84	300.44	298.21	302.06	302.17	302.98	299.14	301.12	304.82	301.54	300.38	305.11	304.96	302.47	299.42	303.51	307.85	299.35	304.84	301.69	305.51	302.52	304.56
312.9	316.34	314.48	317.97	310.96	312.84	313.96	311.37	318.32	317.8	312.24	316.22	317.74	317.22	316.79	314.8	314.93	313.13	316.45	309.73	322.07	315.5	313.6	316.7	320.47	311.9	320.25	319.84	316.42	315.46	313.74	315.07	311.42	317.24	314.39	313.17	317.62	313.59	313.75	313.78	313.85	314.31	316.23	314.74	313.03	318.34	316.22	312.82	317.91	315.97
312.06	308.97	316.56	312.44	314.41	313.53	305.68	318.47	316.2	309.15	309.16	313.62	311.1	316.14	314.9	312.51	312.42	315.04	314.72	312.34	311.58	315.07	312.34	312.56	314.31	315.81	315.8	315.93	309.97	317.67	315.98	314.98	315.19	314.97	313.31	313.65	311.54	311.91	314.56	310.55	313.43	312.25	310.05	316.2	315.19	311.97	306.95	314.33	314.69	312.94
306.7	308.2	310.82	303.05	310.81	309.95	303.62	305.87	305.67	303.4	307.8	305.02	307.24	300.34	308.97	303.89	304.35	306.8	309.93	305.48	307.03	302.49	308.37	300.83	307.76	304.8	306.23	304.17	306.5	309.5	306.09	304.64	304.91	304.79	305.47	303.13	302.43	307	306.39	307.03	305.4	303.07	308.21	301.93	305.31	311.61	305.48	307.09	305.18	306.04
315.16	316.71	316.92	317.92	314.18	313.56	319.26	318.34	314.23	313.64	314.32	313.95	312.78	316.09	306.02	315.36	312.24	311.46	317.25	309.88	311.79	308.61	313.58	309.62	316.12	319.91	310.71	314.96	315.61	313.78	323.7	311.32	311.61	310.31	316.91	314.42	315.15	315.49	313.06	315.4	318.02	314.82	309.79	314.47	316.29	317.75	316.25	315.14	312.79	313.3
313.11	314.2	311.1	311.66	312.5	312.26	310.43	312.14	309.58	315.01	307.32	309.59	318.67	314.63	311.26	311.96	311.69	308.59	311.54	316.57	310.14	315.11	309.44	316.19	312.77	314.36	311.28	307.98	312.22	307.44	313.94	307.85	318.23	312.18	315.34	312.83	312.78	309.54	310.85	311.49	305.77	310.55	305.75	315.2	308.06	312.77	317.11	314.15	313.32	311.12
303.47	301.2	300.44	304.93	300.13	298.53	301.04	302.81	305.57	304.57	297.27	303.58	302.41	300.69	306.16	303.81	300.79	302.07	301.21	306.73	304.9	301.27	300.88	302.36	308.34	302.53	303	301.06	301.45	299.85	305.41	302.16	306.54	303.86	301.64	302.93	300.65	297.27	302.61	300.49	308.58	308.18	301.78	298.54	309.45	303.07	301.29	299.85	297.83	304.23
313.72	310.67	309.9	309.63	316.53	313.15	314.79	314.6	311.83	305.84	310.76	312.21	310.68	309.11	315.64	315.8	310.05	310.85	308.68	310.3	315.44	310.12	313.01	308.35	317.77	319.68	316.35	315.79	309.53	315.76	311.63	313.35	317.98	313.46	316.13	311.36	311.59	309.58	315.25	314.75	311.52	312.07	315.98	312.81	312.76	310.48	315.36	310.04	315.26	312.64
305.9	310.58	307.69	311.68	315.26	312.97	311.26	314.63	311.28	316.12	307.4	310.65	309.42	311.43	311.66	310.22	308.61	309.48	313.39	308.65	309.94	310.54	310.68	313.67	308.27	317.74	308.63	317.7	311.94	316.75	312.62	312.05	313.83	311.73	310.72	312.14	312.89	313.03	309.36	306.53	314.98	313.92	313.7	309.38	313.5	315.92	311.19	308.72	312.41	308.94
293.63	300.29	295.1	293.73	297.54	296.55	296.03	296.85	292.04	297.19	299.58	299.24	297.08	296.66	296.04	299.72	293.53	299.17	295.42	293.61	296.08	300.39	301.01	295.15	292.75	295.34	297.58	301.09	293.03	297.79	295.21	297.46	297.23	298.66	297.05	298.87	290.83	300.64	294.46	292.57	295	295.38	297	300.74	297.92	297.41	298.54	297.87	295.04	299.67
310.46	310.31	313.65	310.74	311.27	312.98	309.79	316.74	311.22	314.8	314.11	318.37	314.1	316.6	314.86	312.32	314.31	311.99	313	315.3	313.55	313.96	309.38	315.44	316.35	317.79	316.78	311.65	313.91	317.45	316.67	316.54	320.25	310.94	313.09	312.1	312.16	312.33	314.32	311.99	311.73	312.84	312.35	313.6	310.95	313.3	311.7	307.46	310.46	310.06
311.93	308.02	308.27	307.56	313.72	311.7	311.32	307.23	310.77	306.25	309.61	305.11	311.58	303	310.46	308.14	302.64	311.81	304.37	308.15	307.13	313.77	308.69	311.84	308.87	299.99	311.1	312.39	308.26	309.05	315.59	312.78	310.6	309.8	309.41	301.44	304.61	309.73	311.29	306.49	315.65	309.37	309.33	311.21	309.26	311.74	309.64	307.4	308.6	306.2
294.74	289.18	296.15	295.9	294.01	293.72	295.91	299.47	296.89	291.42	298.26	291.38	295.43	296.57	292.47	300.44	295.69	294.38	294.44	293.02	293.12	295.72	294.68	292.52	295.82	297.34	292.34	290.41	299.12	295.24	293.34	287.93	294.8	295.19	295.99	295.25	298.09	297.51	296.7	297.07	297.45	295.6	297.24	291.21	296.65	294.17	295.26	295.13	294.6	297.27
315.7	313.2	324.15	322.91	317.13	320.96	316.43	316.77	316.55	320.45	317.19	321.87	317.87	318.02	318.18	316.5	317.81	312.05	316.51	315.25	319.03	321.26	316.85	324.71	321.95	316.16	317.76	318.85	310.8	316.26	310.92	319.91	316.85	319.89	318.29	319.73	316.13	314.11	317.75	316.52	318.16	317.16	320.03	317.8	324.71	319.35	322.84	313.92	321.01	321.31
295.58	295.13	294.52	294.49	289.04	292.89	294.11	291.72	296.4	296.45	286.13	293.87	294.28	295.36	297.13	295.37	297.64	293.58	297.33	294.22	297.09	294.45	289.48	292.23	294.85	290.89	293.55	292.44	298.08	295.86	294.87	289.54	294.05	292.67	289.13	287.32	292.76	296.67	294.64	292.22	299.8	286.93	292.56	296.51	291.59	294.92	298.71	295.32	293.81	292.04
315.87	312.47	311.98	317.74	316.28	314.51	313.31	309.43	314.37	316.38	314.43	314	315.53	314.43	316.46	315.71	317.19	314.02	318.81	316.93	316.95	311.8	313.56	311.68	315.4	315.71	316.24	313.21	314.87	316.75	314.5	307.89	319.7	318.24	317.44	314.1	312.81	313.12	319.41	313.58	314.59	317.94	309.66	309.11	311.49	318.24	318.16	315.21	316.8	319.56
304.85	305.21	307.65	300.44	305.17	303.52	299.37	306.69	304.95	304.49	298.94	309.26	304.71	303.71	306.9	302.54	305.76	303.89	305.34	303.7	310.36	300.62	306.79	306.12	307.1	307.86	305.61	301.99	303.05	308.2	302.09	301.03	307.31	303.99	307.97	305.43	308.12	303.86	304.94	303.7	303.35	295.06	300.72	308.87	305.03	304.3	305.9	303.7	302.04	300.7
297.31	299.5	301.68	297.13	298.29	297.88	297.74	295.08	296.64	296.35	295.58	295.45	296.87	299.55	300.14	290.21	301.61	292.6	302.48	294.63	296.96	294.73	302.02	300.91	296.81	295.22	296.99	294.5	298.43	291.62	300.34	297.89	297.06	301.29	303.53	294.4	300.24	297.29	298.14	299.83	296.99	295.9	296.83	298.08	296.98	296.4	294.49	295.18	291.87	298.38
293.15	294.62	293.21	294.35	290.14	293.87	290.26	296.46	295.16	290.92	295.75	299.86	291.39	295.03	298.41	298.46	292.76	293.07	293.65	293.1	297.57	295.89	292.05	289.77	294.45	295.31	291.91	291.77	290.98	296.23	294.03	292.41	295.96	294.44	290.82	294.46	295.56	289.7	290.85	293.6	292.15	297.22	294.64	290.79	291.03	297.8	293.41	290.21	295.88	294.07
300.17	306.38	302.36	305.13	300.85	302.77	298.58	301.6	306	304.95	304.65	305.26	306.09	300.69	300.69	305.67	297.63	302.32	306.02	300.27	305.85	303.4	308.38	299.76	304.41	299.34	304.3	304.15	302.51	302.74	303	299.85	296.45	301.26	305.08	301.35	307.02	297.49	301.81	297.99	302.14	302.16	303.52	301.49	300.38	302.69	305.45	296.42	302.29	302.39
310.55	310.89	312.68	310.78	310.32	310	312.49	310.33	309.44	306.41	310.15	310.25	308.72	312.41	311.84	309.57	312.44	311.13	307.91	315.67	312.4	312.39	314.51	310.95	310.89	311.09	313.24	307.95	308.86	314.16	309.74	309.12	315.87	309.4	304.51	309.17	310.06	308.46	316.02	311.72	319.62	308.04	313.41	308.85	308.79	315.17	308.08	310.34	311.92	309.67
305.8	301.49	301.92	300.9	300.58	303.58	302.03	304.34	302.99	304.23	305.59	299.55	305.63	304.65	307.09	305.71	303.95	306.07	306.56	306.39	307.25	303.99	307.96	300.34	305.83	302.69	303.66	305.93	305.78	307.31	300.35	300.66	306.57	302.41	304.49	300.08	302.83	297.6	299.74	305.87	302.83	301.37	306.09	302.75	303.12	301.93	301.35	305.93	307.63	304.12
314.31	304.67	305.85	314.73	313.08	313.63	309.73	307.81	313.16	310.55	310.83	307.89	313.97	306.74	310.45	311.78	310.05	306.51	310.76	308.65	305.73	309.19	309.2	311.97	312.38	308.26	310.16	308.97	312.87	305.26	310.8	305.01	314.76	309.58	312.45	311.05	312.73	311.06	309.36	311.32	311.75	306.68	309.58	304.35	309.4	308.55	313.82	309.02	311.24	306.72
296.87	298.03	295.95	297.77	294.32	297.44	289.74	293.58	290.95	300.72	297.85	296.34	300.88	297.09	292.59	294.21	293.43	291.86	298.33	291.59	296.72	297.58	292.63	287.47	296.43	299.62	295.97	297.21	298.25	299.72	299.46	291.55	292.69	297.24	294.39	295.56	293.81	289.01	295.36	296.86	292.76	294.32	290.45	295.63	293.38	291.07	302.28	297.95	294.75	291.32
312.07	314.98	311.93	312.53	311.51	318.21	317.65	317.05	318.89	308.49	317.94	312.65	312.37	313.5	314.1	315.2	316.1	313.76	313	316.65	320.35	311.6	313.91	313.49	314.2	319.36	311.85	314.43	318.08	307.5	306.84	311.47	316.49	312.19	312.62	317.27	313.64	313.13	310.62	314.5	312.62	315.3	309.72	317.01	314.55	311.32	307.28	308.79	318.71	308.67
316.83	314.08	311.77	312.9	310.84	314.26	311.35	311.22	315.86	309.3	310.67	310.68	315.2	313.14	314.14	313.08	314.88	314.3	309.68	312.83	311.31	311	318.41	316.5	314.99	314.9	313.45	308.93	308.35	316.16	313.2	310.92	312.71	312.54	310.58	317.16	317.49	313.72	317.03	313.32	311.23	314.54	315.92	311.67	314.46	316.18	314.97	314.44	314.44	310.64
324.27	325.47	323.35	327.71	323.41	324.29	330.89	320.76	323.44	322.59	326.17	328.7	325.19	328.7	325.51	330.26	325.47	322.12	325.8	320.47	323.57	320.28	328.68	324.14	325.76	324.37	325.78	326.91	323.97	325.01	328.47	323.16	333.52	326.39	325.07	324.63	323.77	330.53	324.36	323	321.19	325.67	322.82	323.76	325.8	320.29	324.11	324.25	323.81	321.54
298.54	310.97	314.37	305.3	306.15	305.45	307.26	303.09	304.17	303	307.06	301.07	305.27	301.05	300.46	303.94	305	305.71	304	310.12	302.18	305.58	306.03	299.83	302.21	304.02	304.62	303.46	306.38	306.41	307.83	301.76	301.6	305.2	302.06	304.1	302.27	303.52	305.6	298.79	303.66	305.55	306.46	303.92	304.73	300.4	302.83	303.06	299.64	306.67
302.4	305.71	304.4	307.08	302.91	307.17	306.44	306.26	300.34	301.39	301.36	305.19	303.95	308.69	302.28	300.52	309.73	296.96	307.47	302.66	299.3	302.46	303.47	307.94	301.5	301.32	305.61	308.78	302.86	303.62	303.27	307.13	299.92	295.53	301.94	303.67	313.06	304.48	308.74	307.96	301.33	300.07	310.04	297.32	302.54	304.54	303.9	304.94	304.12	307.87
298.35	304.31	302.27	298.74	306.16	305.25	301.89	305.36	297.94	303	303.4	304.34	305.53	300.54	305.41	301.46	300.93	305.7	301.2	302.09	305.74	303.06	307.97	297.04	305.31	306.02	305.23	302.78	303.77	302.17	299.47	304	305.02	303.99	303.85	300.26	305.04	303.01	301.44	302.17	308.28	305.83	307.2	302.2	303.77	302	301.6	301.38	303.25	307.2
325.01	324.64	327.96	327.27	326.79	332.28	329.11	329.04	326.14	328.36	331.48	329.1	328.07	327.51	326.18	330.6	329.43	328.92	329	328.45	330.41	328.6	330.28	329.2	325.6	324.29	330.17	324.95	322.53	326.8	330.8	331.5	330.9	328.47	323.3	328.67	326.59	327.74	324.78	329.04	329.33	333.7	325.38	332.07	328.52	329.93	331.62	330.34	327.96	332.53
302.08	301.51	298.19	305.57	295.63	294.18	297.24	305.17	304.42	299.62	301.3	300.76	296.84	297.55	296.54	296.24	300.04	304.33	303.66	303.84	297.84	301.26	295.12	300.33	301.41	301.41	300.36	302.18	296.41	298.63	298.53	297.63	300.73	296.28	305.55	299.16	301.18	299.94	301.2	296.44	298.12	300.22	301.14	301.19	298.3	302.47	298.84	296.23	302.03	302.93
302.81	309.32	311.43	299.15	303.74	301.52	299.6	304.59	305.14	304.01	303.46	304.83	307.73	302.69	303.3	308	305.83	300.06	301.47	300.02	307.56	304.66	303.1	308.88	304.13	306.76	303.98	300.14	302.77	304.79	302.35	302.64	305.67	300.32	299.31	301.35	305.33	303.08	304.05	307.16	302.33	296.89	304.39	306.25	308.51	306.35	307.8	306.14	300.53	303.17
306.66	305.62	303.52	301.07	305.79	307.81	299.31	309.09	304.33	303.04	308.56	306.19	300.66	303.55	304.23	305.48	296.61	298.5	305.44	301.83	299.63	307.51	306.47	308.02	304.6	306.11	304.09	299.25	307.57	303.42	307.1	305.13	304.85	307.28	311.83	300.04	309.42	309.87	304.81	302.98	302.73	300.77	308.93	301.39	303.47	304.43	305.83	308.67	299.61	304.3
310.56	311.93	313.8	314.46	316.29	313.12	310.7	313.45	317.66	313.71	315.27	315.83	312.25	314.8	311.55	313.33	315.17	314.16	312.27	315.6	313.91	313.39	311.31	312.11	313.05	313.2	311.55	319.34	314.6	316.34	315.91	314.02	314.45	313.65	312.2	306.45	308.87	315.57	313.28	311.69	310.72	311.98	318.67	316.43	315.17	312.06	313.8	311.99	310.42	310.39
308.34	301.64	308.15	303.08	306.02	305.19	308.25	309.05	297.75	301.08	305.73	299.86	303.91	302.94	303.26	306.3	302.22	302.57	307.93	303.02	305.2	302.53	303.81	308.15	306.98	304	306.55	310.07	302.72	305.04	304.35	307.27	303.98	303.27	302.14	303.45	306.02	307.69	304.59	306.91	304.94	307.68	305.97	307.56	299.63	309.33	307.41	298.48	307.77	306.25
318.43	316.69	312.7	313.82	313.19	314.1	317.69	318	316.03	316.06	311.2	318.98	311.03	314.98	312.22	315.94	314.66	320.62	314.18	315.4	318.81	319.71	317.17	318.26	314.76	316.57	318.32	314.04	317.06	313.6	315.77	316.13	321.15	315.82	316.12	309.15	317.03	316.31	320.82	317.38	317.32	317.51	317.24	316.13	317.64	319.47	310.96	320.04	313.98	314.06
296.58	294.28	292.18	296.6	297.46	297.76	295.12	298.21	296.3	300	291.71	293.01	302.27	303	297.27	295.87	300.93	292.45	293.04	293.01	294.93	296	297.81	300.41	296.8	295.65	296.41	295.46	296.06	297.65	298.35	295.33	290.61	298.06	296.54	298.13	296.54	297.54	294.89	306.61	296.75	296.65	295.96	297.64	295.66	296.06	297.96	297.51	299.17	298.18
314.47	309.96	311.27	310.88	315.67	311.67	312.47	310.83	318.29	318.47	312.47	313.21	309.39	311.29	307.81	310.4	317.34	314.38	315.81	309.73	315.24	312.51	310.4	315.19	314.89	309.32	318.08	315.81	317.29	314.47	314.34	315.35	312.41	313.96	311.72	308.37	307.86	311.31	314.28	309.94	310.7	315.98	312.65	314.62	313.17	315.53	315.73	312.53	314.53	311.08
306.73	306.18	300.05	307.29	305.67	300.31	305.4	305.88	300.1	306.3	302.73	304.48	308.57	300.7	301.63	304.1	305.38	307.48	304.69	305.11	306.29	299.85	306.55	303.26	303.43	302.28	304.61	301.69	305.69	303.25	305.23	303.39	298.91	307.29	300.66	306.12	306.09	304.54	303.25	303.46	310.48	305.01	302.99	300.56	305.18	304.49	306.08	305.82	302.1	301.53
288.42	299.15	298.45	297.43	292.08	298.23	296.62	296.82	293.09	295.64	297.04	292.04	296.83	291.77	297.34	290.62	295.61	290.97	292.93	297.1	293.79	297.27	297.18	298.35	294.38	293.25	298.5	300.07	298.16	292.68	287.38	293.16	296.96	295.99	294.27	290.45	291.82	295.73	297.43	300.23	295.78	298.16	298.48	295.89	292.72	295.22	296.15	295.3	295.92	297.06
307.79	306.26	301.91	303.43	303.61	304.29	304.11	306.41	305.68	302.68	305.7	300.64	309.54	303	303.73	307.78	303.46	302.61	304.22	302.24	305.76	301.44	306.37	303.77	304	305.26	301.5	305.96	304.76	304.99	302.44	304.54	306.35	302.93	304.19	298.1	300.71	303.21	304.06	309.46	304.02	302.85	300.73	309.97	299.54	305.34	306.29	300.3	307.82	308.98
301.37	304.23	307.54	303.6	300.92	303.27	303.65	305.82	302.25	305.14	303.38	297.75	301.92	300.71	304.61	304.23	303.58	304.4	304.12	301.46	306.02	307	303.58	303.66	301.56	305.22	302.29	303.5	297.37	300.99	302.94	303.16	305.38	300.82	301.92	305.11	305	304.97	304.48	302.94	300.3	305.5	302.32	310.46	300.17	302.4	302.63	302.86	306.63	305.22
305.06	309.64	313.23	312.69	309.11	308.93	309.73	310.21	314.41	313.81	312.13	309.98	311.22	308.61	307.41	307.91	307.18	308.32	305.28	306.09	315.93	309.26	306.77	309.04	310.23	310.32	308.81	306.55	308.45	308.49	305.57	310.87	309.17	316.64	307.57	308.25	304.62	309.31	311.17	309.13	310.4	311.06	307.11	312.77	310.68	313.1	314.9	313.47	311.86	307.43
310.63	309.26	311.17	309.82	309.9	308.61	310.45	312.13	311.93	307.18	309.33	312.33	309.85	311.53	306.76	312.49	317.31	311.6	310.14	312.43	306.09	307.82	309.91	308.69	306.82	311.39	309.94	311.58	310.82	307.34	310.68	310.19	311.73	310.58	310.12	308.17	306.69	308.67	307.66	308.55	306.04	309.1	315.23	309.77	311.58	305.29	306.87	308.12	308.89	310.65
308.5	307.17	305.41	304.11	304.43	307.24	303.77	308.57	308.83	306.86	299.99	304.14	300.47	301.44	307.14	300.44	308.58	303.81	303.01	305.97	305.64	304.15	307.79	299.84	302.11	302.47	308.22	305.08	305.05	304.78	302.42	307.21	301.39	303.63	305.82	302.15	306.41	302.71	305.33	300.29	300.74	304.74	306.41	306.29	304.8	305.19	308.14	302.05	309.48	310.11
300.23	306.54	300.87	301.62	299.28	300.48	308.19	301.72	306.04	305.36	306.06	302.4	307.82	310.69	305.82	304.13	300.51	303.74	302.11	305.45	299.86	303.25	305.86	301.9	303.75	301.91	305.87	300.72	306.84	308.44	308.43	299.24	305.53	302.91	297.53	302.1	307.42	303.23	307.08	306.86	308.49	303.23	308.17	299.4	301.22	311.47	307.04	302.63	305.21	303.4
304	299.97	310.48	302.59	302.28	308.07	309.07	303	304.65	300.88	303.17	305.39	305.03	304.3	305.09	304.65	307.02	310.09	302.06	302.9	306.28	301.44	306.01	303.08	303.39	308.22	305.49	304.44	306.05	302.04	303.81	304.65	303.17	309.45	303.14	307.55	302.79	304.16	304.56	304.81	307.36	302.38	306.05	306.93	303.12	305.85	302.47	309.63	305.51	307.34
299.38	309.92	302.72	303.64	304.95	302.61	303.65	301.56	304.99	303.48	304.18	302.04	309.52	306.14	304.25	304.67	305.34	302.52	304.67	303.57	308.97	303.93	301.35	302.59	304.21	304.94	302.21	302.25	310.12	303.65	299.2	301.14	306.47	301.4	301.13	306.36	301.28	303.46	303.28	302.67	304.81	301.08	303.41	302.32	301.84	306.12	304.47	305.58	304.49	309.05
312.26	313.69	309.41	313.39	308.82	312.54	314.53	312.59	311.16	312.38	320.95	311.91	317.91	312.13	308.47	315.33	314.99	316.21	312.79	314.23	310.19	316.49	312.27	315.17	315.28	316.98	318.03	311.03	314.55	313.01	311.39	317.63	308.84	309.58	314.27	307.43	310.44	311.53	318.03	312.5	314.61	313.1	315.56	310.09	317.18	310.87	313.51	313.19	314.3	314.25
307.27	303.98	305.01	301.66	303.84	304.49	299.58	304.34	304.07	303.58	302.59	301.24	303.54	302.87	304.4	306.05	305.57	301.17	301.08	305.2	303.3	300.54	302.69	303.2	303.56	307.09	302.36	302.29	300.76	302.66	302.97	304.06	302.52	305.37	307.49	302.93	299.97	304.8	299.98	299.17	305.41	301.52	304.19	305.6	306.69	303.71	300.06	303.81	302.03	310.03
320.51	331.53	323.68	327.26	324.41	323.43	324.15	321.98	324.63	320.68	323.09	323.92	324.85	328.12	325.44	327.84	319.78	318.65	325.65	324.92	325.04	327.68	323	321.23	324.7	322.93	324.45	320.74	322.99	326.03	324.62	327.13	325.28	325.3	322.63	326.45	325.53	323.09	323.88	323.32	322.16	323.76	324.42	323.19	326.25	325.33	326.44	325.47	325.66	323.36
301.63	303.26	305.09	302.6	308.94	307.48	301.65	301.27	309.92	306.22	304.5	309.99	307.11	297.57	303.87	301.76	305.4	305.11	304.12	305.24	304.95	299.89	303.13	303.19	305.78	299.19	306.51	310.2	305.53	306.85	304.43	306.56	305.2	303.58	303.41	309.89	303.12	305.97	302.15	301.04	306.51	307.54	307.08	305.02	302.46	300.65	306.34	304.13	302.12	298.87
306.97	307.86	302.91	302.88	302.15	306.5	310.95	301.02	303.35	312.08	310	313.76	305.34	308.41	309.84	310.55	309.88	308.55	306.82	310.42	305.64	308	305.06	312.27	310.02	304.03	306.85	304.35	304.29	306.73	308.04	302.08	303.76	307.24	307.59	302.13	311.98	307.85	310.65	305.9	305.14	309.46	307.29	304.51	305.98	308.82	307.99	307.64	306.29	306.14
306.04	308.5	304.67	303.23	304.18	300.75	302.59	303.77	304.55	302.44	299.27	307.31	304.52	303.89	301.93	300.38	305.22	301.77	305.95	302.08	306.67	309.01	300.45	301.83	299.72	301.77	305.62	304.11	301.03	303.82	307.18	301.04	303.45	302.46	301.51	303.89	303.99	301	304.87	307.87	299.65	301.39	303.82	300.92	306.93	305.63	309.07	304.17	308.35	298.09
311.19	310.04	310.05	308.64	312.69	313.12	313.42	309.37	307.07	312.92	312.14	313.3	313.75	309.65	310.11	311.87	312.27	310.85	308.68	309.48	308.33	305.2	316.87	308.49	308.95	311.35	310.63	313.54	309.9	310.97	310.95	311.67	307.7	312.33	304.54	309.67	311.05	310.27	310.02	308.67	308.35	313.19	305.4	304.44	309.87	312.71	310.65	312.95	308.99	311.19
303.83	307.57	307.99	307.28	303.42	300.54	300.38	301.78	304.73	303.22	303.99	304.41	301.5	305.8	302.23	297.76	300.73	303.58	307.27	300.12	304.32	305.15	299.71	304.36	305.45	302.31	301.48	302.81	303.82	300.19	301.33	302.15	305.3	300.81	301.17	303.13	303.45	308.65	305.22	307.54	298.65	298.51	297.37	304.06	298.9	302.62	299.93	305.72	302.06	302.02
309.8	308.73	307.09	308.22	307.81	301.7	306.44	301.19	304.23	298.52	307.19	305.92	303.06	306.49	308.41	305.74	303.18	311.02	303.75	306.14	311.02	306.59	303.89	305.13	303.93	303.88	306.75	313.32	307.6	304.58	307.07	306.37	303.08	307.42	303.59	306.76	300.79	305.4	300.86	305.79	302.97	308.93	305.78	304.22	307.78	303.7	307.68	304.44	306.36	302.8
316.2	315.48	315.44	314	317.4	315.1	311.93	317.6	311.85	314.51	320.05	313.11	317.84	315.98	312.85	312.7	312.02	317.33	316.29	318.11	313.99	317.6	312.95	315.27	319.98	313.4	312.27	310.38	318.73	316.33	313.88	313.27	321.18	322.28	309.98	315.71	314.8	317.61	314.52	315.04	321.77	318.41	317.09	317.64	314.53	317.11	311.17	315.65	315.19	317.48
312.81	312.36	307.58	313.8	308.09	309.47	311.75	314.45	314.9	311.6	310.82	309.23	311.25	309.19	311.66	311.7	317.51	315.79	314.98	312.31	313.54	312.88	316.11	317.55	314.24	309.51	316	311.15	311.08	316.85	314.92	314.77	311.39	309.61	314.87	315.06	310.68	311.94	314.62	311.39	308.26	313.22	315.26	312.79	312.49	317.13	310.74	315.77	316.85	312.68
292.17	303.64	290.67	299.43	298.25	299.53	296.77	295.84	292.6	295.01	301.48	298.6	297.31	301.17	293.08	295.42	297.17	295.95	301.29	293.46	298.93	295.55	297.16	297.43	295.4	295.62	293.39	292.9	298.83	298.77	296.75	294.18	299.29	294.88	301.32	293.76	298.93	300.22	295.92	302.43	295.6	297.78	299.43	297.85	296.83	295.19	298.81	295.59	298.25	296.82
301.86	300.58	306.69	308.39	301.03	298.91	299.65	296.37	301.98	298.03	300.38	301.85	297.12	304.49	300.8	294.04	305.19	298.29	296.99	301.75	298.14	300.12	299.41	302.67	301.52	303.23	299.35	301.07	298.42	302.73	302.15	301.16	298.45	297.92	300.38	302.26	301.97	300.14	300.4	306.32	301.32	296.72	297.84	302.45	298.68	301.64	300.7	301.45	300.65	298.51
319.49	317.51	320.41	315.02	314.29	318.41	316.7	317.35	318.98	323.61	320.93	317.7	319.87	317.42	317.19	315.36	319.14	322.36	318.98	318.94	314.5	319.43	313.32	314.44	316.87	319.53	320.34	319.46	323.91	315.6	317.28	316.67	318.43	321.5	317.53	323.16	317.79	312.88	321.63	320.21	316.31	322.11	316.02	318.35	312.12	316.87	319.38	318.11	320.01	320.43
310.83	307.67	308.43	309.97	307.58	308.77	305.81	312.61	302.06	305.4	310.01	306.11	310.68	303.2	302.48	311.37	309.4	305.21	305.81	307.45	302.09	309.19	303	302.36	305.21	308.62	309.03	302.83	300.46	309.43	314.17	305.92	306.6	303.27	303.15	303.65	304.75	303.68	305.61	308.7	306.87	304.32	307.02	304.39	312.28	307.43	303.29	302.42	307	307.08
315.04	318.55	314.71	312.62	314.24	316.26	316.58	315.3	319.04	317.55	315.8	320.88	317.54	318	317.06	313.22	313.72	319.55	315.12	315.26	319.14	318.03	312.82	316.72	317.21	315.15	317.8	315.5	316.35	319.38	315.24	313.8	316.45	317.92	314.29	316.95	315.76	311.12	315.73	313.8	318.42	320.54	317.89	314.91	314.3	311.7	312.35	317.72	314.56	313.68
293.45	295.51	294.06	298.62	290.58	292.08	294.51	295.02	295.51	292.13	291.31	294.13	294.48	295.06	290.48	297.82	291.78	294.72	293.34	287.25	294.2	293.43	295.87	303.21	300.94	293.08	297.73	288.59	292.62	296.06	291.04	293.17	297.5	296.26	291.01	294.65	294.22	293.06	291	295.4	294.15	300.78	289.07	295.08	294.63	293.49	297.2	295.68	293.02	295.84
297.08	296.72	299.38	302.57	299.16	295.63	298.71	297.13	304.7	304.46	298.05	301.49	300.69	307.57	299.55	300.78	294.57	302.71	299.17	299.94	301.72	298.51	303.17	302.79	305.13	294.55	299.23	304.07	300.97	300.31	305.8	301.83	301.39	298.19	302.55	292.9	302.95	300.15	302.96	294.95	301.11	300.7	299.47	299.32	301.12	296.37	300.16	300.78	305.66	302.28
304.76	305.83	303.16	306.82	303.5	303.62	304.8	302.21	306.93	305.49	306.12	301.72	308.99	301.77	301.13	307.26	302.49	302.66	302.79	302.36	301.46	302.28	304.7	307.56	304.11	306.8	299.91	305.27	302.27	301.69	306.09	305.96	303.31	303.65	300.25	302.76	302.73	305.41	304.59	303.73	308.43	302.39	305.03	306.11	299	306.7	303.8	301.34	302.89	305.46
304.61	301.43	304.33	305.26	300.75	308.05	301.77	302.97	302.83	303.72	303.45	303.89	301.24	303.03	307.87	304.34	303.71	308.11	306.99	307.83	305.17	304.47	303.12	300.07	307.32	306.65	302.12	306.05	311.5	303.76	307.44	300.29	308.53	301.59	304.09	303.43	309.99	303.75	304.73	307.38	302	300.18	303.38	305.19	302.3	303.02	304.94	303.22	304.58	308.52
312.92	312.73	310.5	309.63	309.67	308.42	314.12	314.67	312.56	313.1	316.42	312.18	308.24	316.43	315.35	310.77	314.27	313.45	312.58	312.56	315.22	314.71	312.98	315.09	313.84	314.7	310.96	308.34	312.33	311.63	308.34	313.07	313.32	313.46	317.62	314.06	315.84	320.9	310.93	313.17	312.36	319.61	313.74	312.92	311.14	310.28	306.49	313.02	316.42	314.2
310.7	310.81	306.35	313.62	316.72	320.12	311.78	321.35	307.99	312.78	313.07	308.13	308.88	315.27	311.08	315.38	315.2	310.01	312.48	310.75	310.15	310.68	312.34	312.07	311.56	308.79	311.4	312.36	317.27	314.95	314.52	314.4	310.55	315.48	312.06	311.26	312.29	314.91	313.07	312.71	311.29	308.84	313.88	312.01	317.09	312.03	312.68	312.78	319.32	315.95
296.08	296.07	294.79	294.74	298.38	296.6	296.86	295.08	295.74	295.67	300.42	299.62	296.82	295.07	293.56	292.72	298.95	294.22	293.72	292.69	298.42	297.35	293.31	295.31	296.74	293.44	293.35	295.7	291.16	295.66	295.82	296.77	296.02	296.55	298.18	295.31	294.09	296.38	295.73	291.66	297.77	295.68	291.48	292.96	291.72	297.14	295.69	296.33	294.91	295.26
321.14	320.77	319.64	321.47	318.09	316.7	317.91	316.09	319.18	316.63	315.31	317.81	315.32	316.69	320.12	318.58	316.65	315.95	320.13	316.37	315.04	318.49	318.49	319.17	316.69	318.6	318.38	321	313.83	321.51	324.36	324.04	319.9	317.55	318.6	318.48	317.89	320.01	314.61	321.82	319.87	318.9	318.01	315.67	316.46	322.02	312.94	315.78	320.61	318.43
297.48	305.33	300.84	303.33	302.42	300.71	302.4	302.3	308.14	302.93	303.39	307.15	297.73	306.52	300.79	306.1	299.69	307.4	298.64	299.52	307.99	301.31	302.91	307.27	303.88	295.27	308.66	298.75	296.98	302.05	301.11	297.99	301.37	302.31	299.39	305.94	304.89	305.73	300.36	301.2	304.25	298.58	303.25	305.95	305.76	305.02	301.49	302.17	301.47	298.92
308.84	303.74	305.93	308.69	300.95	302.54	309.7	306	308.4	305.21	301.56	308.01	307.3	304.72	308.88	304.6	310.49	305.61	314.24	308.15	308.86	308.16	308.99	303.82	299.56	303.01	307.22	309.51	309.84	306.35	307.14	302.57	302.98	303.08	313.49	306.53	303.33	305.49	305.21	307.37	310.06	304.15	297.29	305.33	307.64	306.52	301.62	304.61	308.53	307.69
320.68	314.69	314.37	318.34	315.48	315.06	315.73	310.37	314.92	316.49	317.12	312.85	312.74	314.45	312.21	315.28	314.32	316.45	314.16	312.88	319.18	312.23	316.96	313.75	312.14	316.83	310.91	314.98	312.61	310.21	308.29	313	317.19	313.28	319.6	309.72	312.67	313.02	317.07	314.18	313.29	316.61	314.8	313.3	312.71	315.13	315.81	315.88	311.16	316.28
309.13	311.51	311.7	310.5	309.29	315.06	308.78	309.97	317.51	310.5	313.3	309.53	315.11	312.58	311.86	306.45	310.87	310.47	309.81	309.02	311.66	313.73	310.64	310.24	316.01	318.16	311.15	308.17	316.97	316.01	315.99	312.62	306.79	311.69	309.5	313.11	314.39	307.84	307.86	312.81	309.15	314.4	308.98	309.98	316.07	308.89	308.34	310.2	308.4	310.54
305.72	304.05	303.17	304.8	309.89	306.14	308.4	304.93	301.84	307.25	303.59	303.98	301.1	307.57	305.26	303.81	311.14	308.3	303.99	306.03	301.69	299.96	300.1	301.51	308.56	304.5	302.32	299.29	306.66	303.63	305.38	305.3	302.49	300.69	302.58	305.04	301.75	299.7	308.82	301.25	303.46	305.98	302.65	302.79	301.04	303.32	302.02	305.15	302.93	302.51
306.47	314.37	316.09	308.26	311	306.67	309.97	308.62	312.52	310.23	312.24	311.45	310.48	314.04	306.61	308.16	315.35	308.05	310.57	313.73	310.3	311.36	308.77	308.89	308.56	313.36	314.75	309.39	306.63	308.42	313.38	308.74	315.17	311.06	310.42	312.02	313.46	311.9	308.5	313.01	309.74	306.33	314.62	309.67	310.78	312.71	313.22	312.16	313.88	307.96
327.42	329.43	332.52	328.09	325.5	332	329.62	333.92	326.22	325.84	327.51	333.12	328.15	330.73	325.46	325.66	322.77	331.65	328.88	331.31	334.42	326.65	329.46	328.44	321.81	325.82	329.11	332.52	328.11	329.92	331.72	327.61	326.33	328.69	334.82	332.8	330.15	330.84	328.97	324.09	330.11	325.71	329.77	328.43	329.61	330.77	327.72	329.5	326.51	329.71
306.04	309.25	304.36	299.74	307.55	305.52	307.81	302.69	308.22	308.22	307.84	307.3	306.34	306.43	302.51	299.12	301.94	300.48	302.7	306.43	304.59	304.51	303.61	306.33	306.25	305.87	302.01	305.37	299.47	304.93	308.82	307.64	306.17	304.43	304.65	311.77	307.08	309.2	305.19	298.84	305.75	305.4	303.88	305.6	302.18	308.89	305.34	308.69	307.74	306.32
303.75	304.37	305.18	304.2	300.42	302.14	303.32	299.83	304.21	306.02	306.66	301.99	301.91	303.23	307.33	301.57	305.18	304.53	301.92	301.76	300.26	300.22	303.05	300.32	306.09	302.12	304.54	299.5	305.71	308.23	297.7	300.49	304.91	304.05	300.49	306.69	305.91	301.68	301.18	302.83	305.34	306.83	299.71	299.11	302.87	303.67	303.91	304.71	303.01	308.26
322.53	317.76	312	317.99	316.17	318.7	318.5	321.4	323.09	323.03	318.01	320.25	316.48	320.69	320.4	318.39	318.15	320.76	315.53	317.66	319.18	320.14	320.73	313.76	320.38	317.53	320.95	324.91	313.33	320.08	318.44	320.69	319.74	319.69	318.42	317.32	319.27	317.43	317.95	318.23	315.1	316.44	317.67	317.48	316.24	316.26	319.81	316.87	320.22	324.12
310.56	314.59	316.6	310.17	315.4	312.04	309.57	307.97	318.12	315.1	315.73	312.72	312.99	315.81	313.07	309.1	313.45	313.22	315.84	313.19	311.5	309.79	318.22	309.94	313.89	313.84	314.19	311.81	315.89	315.91	316.17	314.3	314.23	310.39	308.99	311.54	317.56	317.55	315.04	311.52	319.75	314.13	310.77	317.25	310.65	313.06	315.56	313.02	314.91	318.07
313.92	313.63	320.43	316.92	316.67	314.7	313.54	317.91	312.37	308.14	315.66	313.58	316.74	316.45	312.51	319.44	313.32	315.37	315.95	312.08	314.01	315.35	313.56	311.17	317.84	315.32	315.26	318.5	315.14	313.62	308.27	313.83	314.18	316.07	315.88	313.48	316.22	310.99	317.19	312.98	318.83	315.23	310.83	320.71	312.53	315.43	314.88	316.9	318.43	313.02
300.97	303.28	296.66	302.54	303.1	302	301.45	302	304.97	303.08	305.6	305.24	302.18	301.86	306.73	300.76	304.85	296.25	299.56	305.11	302.37	304.84	302.09	301.57	302.43	300.37	302.31	303.84	303.59	299.96	302.28	300.34	306.47	302.15	302.82	303.77	302.22	305.15	303.45	301.2	300.06	297.62	305.85	303.61	302.55	301.94	305.58	303	300.87	300.79
304.89	305.78	301.92	303.65	303.35	300.06	296.93	302.54	300.91	305.4	300.78	301.54	301.14	302.73	302.94	300.25	298.69	300.65	297.58	302.67	300.47	302.76	297.95	303.87	300.16	303.05	297.18	300.16	295.68	301.52	295.4	298.66	300.38	303.12	299.02	300.26	297.95	298.93	301.7	301.06	304.09	306.47	303.03	301.04	302.51	300.38	303.08	303.33	303.65	298.69
313.43	310.64	317.32	312.27	310.32	310.48	309.76	309.95	311.34	312.51	309.76	311.5	315.39	312.2	309.8	311.15	306.36	311.57	313.71	312.87	311.82	313.01	313.21	315.6	309.34	310.54	308.99	313.65	312.72	306.99	311.13	311.87	315.87	314.68	313.36	317.19	315.12	313.76	310.26	309.56	307.79	312.31	310.25	308.79	311.58	308.65	310.93	312.06	311.78	321.14
303.07	305.8	306.51	304.79	302.22	304.04	300.6	307.41	300.8	307.13	305.77	302.44	303.39	303.12	303.46	302.06	303.79	300.33	307.5	307.33	301.28	301.39	302.37	304.87	302.32	303.44	303.44	305.18	304.26	304.48	300.98	298.95	302.36	303.44	303.3	306.08	304.93	307.05	298.74	303.38	307.15	305.14	302.47	297.08	302.2	306.23	305.81	303.52	304.74	305.17
296.14	295.93	302.09	296.24	295.93	294.48	301.59	297.91	291.52	298.27	291.12	292.56	296.93	298.07	298.28	291.8	297.56	296.38	298.64	303.77	292.4	300.82	293.38	300.11	294.86	300.25	296.49	298.43	302.83	291.03	294.92	299.35	300.17	295.19	296.53	295.58	291.85	294.94	296.92	291.64	297.68	295.38	293.45	295.57	292.49	298.43	292.31	299.76	293.29	300.93
315.2	312.46	315.78	315.97	316.23	313.17	309.16	314.47	311.28	321.76	314.64	313.82	315.55	313.39	314.76	318.45	318.93	314.3	317.07	313.34	315.98	313.13	314.94	312.46	314.66	311.01	320.52	313.66	318.05	321.95	318.68	311.95	313	315.21	312.41	314.89	311.96	316.27	316.46	319.31	316.3	315.18	316.59	311.88	312.3	312.89	316.19	315.93	309.28	313.56
307.23	301.51	308.09	302.17	303.67	305.01	304.43	305.46	304.83	308.34	304.96	302.17	307.67	297.94	300.22	298.32	307.4	298.15	301.11	300.89	301.94	301.44	303.56	302.89	299.72	300.32	302.41	301	299.04	298.12	302.58	301.77	303.68	305.16	301.01	302.44	300.49	300.98	300.78	302.6	303.89	302.38	309.63	300.59	309.85	307.86	302.33	302.69	305.44	303.2
314.05	310.32	314.18	312.21	314	312.24	317.16	319.83	311.53	318.33	310.72	315.83	312.08	314.13	307.77	312.77	311.87	313.29	316.72	309.67	318.28	318.65	319.35	309.69	319.08	313.29	312.95	310.5	310.95	310.83	317.95	313.82	314.13	314.66	312.34	315.02	313.5	313.18	307.57	317.02	319.33	317.83	313.72	315.99	314.16	315.08	315.79	320.68	315.07	314.42
323.6	325	328.07	321.74	322.54	329.25	322.02	321.46	319.54	328.54	325.16	330.76	324.52	325.81	324.35	318.18	328.2	321.3	323.92	325.97	329.87	324.95	325.44	325.37	328.56	321.24	325.1	319.32	325.21	323.71	322.96	324.5	325.09	320.75	324.12	325.15	325.13	325.69	321.37	329.04	323.87	324.68	326.3	320.63	320.99	325.72	324.43	327.79	322.84	325.24
314.14	313.97	316.1	316.87	316.13	316.68	316.83	312.41	312.01	314.93	317.94	311.47	314.87	314.33	316.78	314.31	316.37	317.39	316.57	310.76	315.29	316.12	313.26	316.55	315.31	317.62	316.22	314.14	316.91	318.99	319.36	314.02	311.21	316.31	314.78	313.21	314.57	313.76	318.93	311.81	310.75	315.14	316.58	310.32	316.54	317.81	318.69	318.81	319.9	316.75
311.27	315.18	312.96	311.89	312.27	316.26	310.4	312.3	312.31	316.44	309.93	311.11	312.14	310.06	310.37	313.06	311.62	315.12	310.63	313.89	312.72	310.08	309.66	312.78	314.2	313.62	312.44	310.88	315.9	310.68	310.74	313.98	317.03	312.28	308.91	317.85	308.22	316.6	315.37	312.97	313.17	308.51	312.04	318.13	311.19	313.32	315.05	313.7	310.86	314.18
315.42	315.15	313.46	315.09	319.06	315.05	314.62	317.99	314.11	321.45	315.63	310.48	318.19	315.97	318	316.75	311.77	314.83	319.71	318.61	315.99	317.12	313.86	319.17	316.09	313.44	318.6	319.83	315.11	314.15	315.92	317.47	317.24	313.54	316.78	317.53	318.95	316.39	315.42	313.98	313.77	311.23	314.48	317.96	318.92	312.79	310.58	318.58	316.66	314.67
323.17	322.76	326.36	325.5	324.74	327.54	327.75	330.71	321.73	327.08	323.58	328.06	328.07	324.57	323.29	323.07	325.78	325.17	326.85	324.84	322.38	327.5	325.76	332.99	326.95	329.2	321.19	329.29	324.14	324.74	323.62	329.85	322.17	326.45	327.13	330.74	323.29	327.66	324.12	326.41	329.58	325.04	320.13	325.61	324.89	327.9	331.27	324.74	325.14	329.05
303.15	303.19	301.05	304.56	297.31	304.19	294.75	302.39	298.28	296.08	294.67	300.21	295.48	300.67	298.41	300.04	305.81	304.58	302.3	301.29	296.97	304.03	299.6	301.92	299.84	301.86	301.88	300.82	304.01	302.25	301.12	294.59	299.82	304.15	302.52	301.25	299.15	298.13	301.52	301.66	301.65	295.64	302.64	297.83	300.89	300.24	298.75	302.13	295.4	297.21
313.57	313.79	315.42	313.16	313.98	311.58	310.5	313.54	312.94	315.54	311.11	311.2	312.68	309.46	313.2	312.11	315.05	311.74	318.34	308.78	306.74	312.91	315.66	311.2	309.18	313.42	317.05	312.25	312.56	314.33	316.7	311.97	316.59	311.45	310.87	309.18	308.54	314.9	309.48	315.93	313.15	314.89	317.82	313.2	312.63	313.32	312.11	317.57	310.83	320.46
316.11	312.52	309.26	310.84	310.31	316.6	313.56	309.21	315.48	312.82	308.52	307.62	312.77	311.93	310.84	312.7	312.96	309.6	307.06	313.84	318.64	314.76	309.41	312.14	318.18	313.44	314.29	314.98	309.19	308.22	304.69	311.12	313.43	309.87	315.99	309.63	306.96	314.43	311.12	317.59	316.58	311.5	312.51	311.11	312.57	313.94	317.89	307.64	314.22	316.11
319.13	312.16	317.33	322.99	313.08	318.05	315.5	313.89	316.81	315.72	317.81	314.61	319.05	319.09	316.37	315.72	315.49	320.12	319.25	314.54	319.21	315.61	312.7	315.78	316.61	319.68	317.04	321.1	320.05	316.93	314.56	315.11	320.16	315.27	317.43	313.76	321.13	317.37	315.63	313.08	315.01	316.06	316.6	314.48	319.27	314.98	315.76	312.57	316.61	320.51
326.23	329.37	331.99	331.01	327.83	326.29	328.71	328.08	330.49	329.27	327.77	324.41	327.92	330.42	331.25	327.54	326.99	324.05	329.99	334.06	328.02	332.27	326.94	329.37	327.59	327.43	326.67	332.49	325.71	332.17	334.78	327.61	326.58	324.16	330.01	329.81	332.63	329.78	328.12	327.34	329.46	333.1	325.11	327.89	331.15	328.55	324.84	329.59	324.32	331.27
308.31	311.93	306.18	308.47	312.2	311.43	311.93	305.98	309.32	309.57	309.85	312.46	313.7	308.69	306.67	309.57	310.13	309.36	306.44	311.63	307.66	307.19	309.91	308.03	311.91	307.55	303.28	310.05	307.1	309.76	309.23	305.25	303.49	312.15	310.2	308.28	314.44	314.45	308.33	309.53	309.42	308.72	310.34	308.58	313.23	310.13	308.22	309.97	313.24	308.29
300.52	301.94	305.76	304.03	298.23	301	304.57	302.49	306.24	299.45	301.49	298.31	295.54	299.77	304.04	304.19	300.96	303.12	299.7	303.4	301.73	299.69	300.55	300.58	303.8	300.72	302.82	304.11	306.75	306.47	303.51	301.93	303.31	302.4	305.2	304.09	299.18	306.61	302.39	303.54	306.35	303.39	300.37	300.6	298.87	300.73	298.43	306.1	301	301.48
306.85	303.61	299.26	300.6	298.29	304.35	304.12	298.44	298.66	298.72	299.73	301.74	301.94	301.51	300.07	306.9	303.21	300.39	298.6	300.55	303.51	298.16	301.84	300.93	298.15	297.75	298.44	301.32	297.52	300.67	298.62	296.5	301.36	301.64	299.05	296.39	301.18	303.52	299.43	298.69	295.8	301.39	305.65	303.41	300.46	301.29	301.36	299.51	304.86	303.04
299.11	300.45	295.69	299.6	298.23	304.66	302.43	300.29	300.66	295.18	299.05	296.16	301.69	302.57	302.91	302.45	301.72	298.14	301.22	295.64	297.54	301.41	305.55	302.56	298.78	301.53	300.86	303.49	301.25	299.02	303.37	297.36	294.1	297.21	296.04	302.35	298.18	300.8	299.49	305.47	297.01	296.89	301.64	295.47	297.36	299.09	299.46	305.15	301.89	296.78
330.37	326.85	333.44	328.56	328.25	332.65	333.52	328.62	328.57	327.89	329.51	329.52	325.44	329.73	327.2	326.94	332.29	330.91	324.68	328.08	327.94	326.47	328.46	327.87	326.5	329.63	329.99	327.36	327.08	327.43	332.16	332.03	324.51	324.41	325.6	326.85	329.48	327.71	327.15	326.84	328.04	329.68	327.75	333.09	324.24	328.58	324.59	330.26	327.56	328.29
318.55	314.96	319.57	320.08	316.55	319.43	319.73	321.35	322.95	324.55	319.42	319.24	314.8	321.02	314.61	320	320.73	325.94	318.61	322.15	317.11	320.27	322.79	314.69	319.22	318.59	317.98	323.29	319.61	315.17	322.17	317.85	315.33	323.61	322.31	314.57	314.38	320.36	317.24	317.67	316.39	319.51	318.49	322.07	318.99	318.35	315.97	317.74	319.7	323.22
304.47	305.48	309.22	303.58	306.35	299.27	308.64	300.89	304.19	305.87	305.92	302.19	306.88	298.2	305.64	298.62	301.83	301.95	303.87	301.42	305.62	302.12	303.95	306.11	301.93	302.87	304.17	302.88	305.89	305.61	306.44	302.79	306.15	306.6	297.89	296.38	299.1	307.87	304.84	305.85	304.3	302.62	302.66	302.39	308.53	300.71	301.3	302.62	300.97	296.94
301.3	302.17	302.32	304.46	300.41	301.92	305.16	302.56	299.55	300.7	305.08	303.37	299.41	305.84	302.44	302.67	302.57	304.84	304.9	301.54	304.58	302.95	306.22	305.63	298.79	300.24	303.91	301.44	301.67	301.56	301.56	300.72	305.18	301.43	305.68	305.82	309	305.81	305.21	299.55	300.62	309.17	304.19	299.34	304.84	302.04	301.16	302.92	304.87	305.45
302.93	310.99	304.34	305.68	307.94	306.88	305.67	299.36	305.72	302.51	308.35	304.63	298.16	304.68	301.1	300.55	300.79	304.04	302.54	304.52	304.25	305.97	299.64	308.57	299.87	305.77	305.39	299.87	305.31	308.55	304.38	304.14	306.67	302.64	305.69	299.84	307.55	305.58	303.05	307.46	299.8	301.57	303.46	302.77	305.64	304.41	305.2	305.28	303.69	303.27
303.83	304.66	304.54	302.85	307.26	297.84	303.42	300.88	303.29	310.24	302.19	305.09	302.35	306.76	304.68	303.93	303.09	303.49	302.25	301.74	302.62	302.14	306.51	305.25	303.3	308.89	302	300.25	305.47	304.55	300.25	305.62	307.15	300.77	305.13	297.62	302.76	304.3	307.3	302.62	302.11	304.55	304.33	303.79	301.95	305.51	301.89	301.45	303.89	305.47
304.56	307.72	303.85	303.03	308.54	306.17	303.81	302.85	302.69	304.42	298.99	308.45	301.22	299.61	304.19	306.13	304.85	303.68	304.22	301.94	304.79	303.85	301.47	303.99	307.23	300.73	309.33	303.48	304.66	300.76	303.19	305.19	301.46	302.6	301.66	300.59	299.04	304.14	302.4	304.5	307.49	300.64	302.05	303.86	300.99	304.94	303.79	302.96	301.21	304.64
320.81	316.61	316.95	315.56	322.14	317.15	313.15	316.38	316.76	312.74	320.87	317.46	316.93	314.11	315.71	318.51	317.42	316.62	316.69	322	316.76	320.42	317.26	321.65	318.87	317.72	317.64	320.39	315.85	315.97	316.98	318.35	318.3	318.11	314.56	316.8	315.44	320.36	322.68	317.64	315.19	321.16	321.07	318.53	315.48	321.32	322.03	314.15	318.68	323.59
304.13	299.6	304.33	300.78	307.88	304.38	303.91	306.14	296.62	301.45	300.47	304.18	303.36	304.76	306.88	303.69	305.82	300.95	305.97	300.78	304.54	301.48	301.63	306.75	304.46	304.03	303.35	305.18	308.24	303.29	308.66	303.59	300.46	306.17	311.29	305.14	302.84	302.43	305.19	303.86	302.08	305.23	301.49	308.79	305.59	309.33	307.08	306.3	304.99	299.82
328.49	326.86	326.69	321.81	325.28	322.68	320.42	323.7	319.88	320.59	326.13	321.07	331.56	328.78	323.3	325.77	328.97	328.41	323.65	323.69	318.2	329.76	327.98	325.42	324.11	327.14	324.56	325.46	323.63	327.54	325.56	327.34	329.61	330.92	322.48	321.2	326.66	328.82	327	321.34	326.42	325.98	326.43	325.58	322.87	321.64	321.2	324.52	327.37	325.29
292.13	294.84	300.01	291.16	296.73	295.52	295.54	297.56	297.07	292.78	294.68	291.04	295.02	298.68	296.98	296.37	296.1	291.21	292.98	293.24	292.58	295.11	296.59	292.7	292.96	291.33	296.47	302.31	298.61	295.25	295.38	296.53	294.14	299.31	297.69	302.64	296.28	290.27	290	293.92	300.39	293.39	292.14	300.69	296.08	291.2	299.88	292.08	294.3	295.79
299.06	304.19	312.86	301.85	307.58	306	308.4	309.11	307.05	304.6	306.23	301.31	305.4	308.41	308.08	306.99	307.16	311.2	307.09	307.62	304.69	306.92	305.83	302.52	309.67	302.4	304.11	303.88	307.17	305.89	305.93	304.96	301.93	309.23	306.15	306.14	304.09	309.22	304.99	304.43	308.1	304.97	306.73	306.8	302.1	301.43	305.01	304.42	302.11	303.62
298.83	297.15	304.67	304.02	297.98	296.44	296.55	299.37	299.77	295.43	301.63	298.05	297.5	299.15	298.55	297.95	296.24	302.69	297.66	298.87	295.94	302.05	303.22	298.49	297	303.66	296.04	296.96	297.52	304.06	292.75	301.44	300.02	304.54	302.9	301.76	295.21	301.07	296.29	302.13	303.07	303.12	298.26	302.34	298.3	298.7	301.93	300.23	304.24	296.13
301.74	305.34	297.88	302.92	303.57	301.25	307	301.79	303.6	300.23	301.34	297.71	304.29	301.76	302.78	303.66	303.91	304.95	299.24	302.06	305.89	301.26	306.27	304.59	303.76	298.61	306.15	305.78	298.42	301.07	306.43	303.32	305.67	305.19	301.68	304.47	306.23	302.55	308.02	299.18	304.86	298.82	310.31	305.58	306.09	304.91	302.73	298.76	301.97	304.49
320.89	316.64	314.45	311.17	314.94	319.54	319.62	322.51	317.72	317.22	318.25	318.32	318.96	319.26	317.64	315.43	316.94	313.32	316.34	321.09	318.06	321.04	312.91	318.47	313.11	321.4	318.16	317.99	311.05	311.29	314.68	315.86	318.49	315.68	319.28	314.99	322.62	311.57	316.38	318.71	318.86	312.89	317.8	316.99	322.01	312.17	315.29	317.19	313.26	317.67
321.19	323.22	326.04	328.73	325.18	321.93	323.24	326.56	327.3	326.26	326.45	323.33	323.98	330.27	325.63	320.44	322.87	324.41	324.08	324.24	332.01	324.52	322.66	326.11	327.72	322.9	324.82	322.89	327.19	330.48	322.66	328.26	326.67	326.27	320.72	328.68	323.13	327.94	324.95	322.71	326.57	327.44	327.9	326.1	323.01	317.74	320.91	323.75	328.78	324.37
323.95	324.54	324.67	324.01	332.07	324.38	328.08	328.38	321.12	325.56	327.05	323.8	329.62	326.94	325.75	325.26	330.93	321.07	328.44	323.53	320.01	325.11	325.03	327.36	323.64	319.07	323.6	326.48	320.8	321.32	326.03	327.66	325.31	329.24	323.34	323.83	324.06	320.25	325.84	328.89	322.08	325.78	322.76	326.47	329.57	323.82	327.63	326.72	321.25	325.01
326.11	333.23	328.49	328.78	326.27	324.01	331.62	327.37	330.81	325.97	334.35	327.96	325.86	329.74	332.48	331.61	330.88	331.1	331.15	325.36	326.89	330.75	330.71	334.27	328.68	328.81	328.72	327.65	326.28	332.44	326.52	325.81	331.18	322.28	327.07	328.25	324.14	329.01	332.44	326.74	325.93	329.02	327.26	325.26	330.89	329.52	328.75	332.09	328.3	327.82
299.98	307.25	302.35	304.09	305.08	308.02	306.31	301.71	300.86	302.39	306.2	301.24	301.64	299.3	307.85	300.74	300.85	308.03	306.73	305.34	302.13	305.93	299.74	302.41	305.86	305.51	301.15	302.46	308.17	302.91	300.94	307.83	305.64	306.27	306.36	304.86	307.98	304.47	305.09	303.77	303.47	312.21	303.67	304.91	307.11	305.88	303.2	298.29	303.49	302.65
310.73	307.93	312.63	313.08	314.51	310.2	312.43	311.76	312.14	308.35	309.3	312.75	313.75	312.77	312.71	309.84	304.79	311.5	307.55	311.41	310.91	309.64	306.9	308.36	309.35	310.09	315.27	311.3	310.74	308.99	307.36	310.45	314.33	315.61	309.14	309.6	307.13	308.39	312.17	307.95	318.12	308.87	306.04	310.3	312.08	308.28	309.37	313.7	316.14	309.67
310.01	306.73	303.56	297.86	298.87	305.58	305.3	308.53	311.03	308.99	304.34	300.73	305.9	305.16	302.08	302.58	303.15	309.02	304.06	305.86	299.2	303.27	299.41	299.62	303.47	301.81	303.48	301.56	304.18	307.27	303.98	301.31	301.15	306.22	304.86	304.69	302.17	302.96	303.29	305.97	302.51	303.81	302.85	310.16	299.9	304.23	302.28	306	304.86	304.73
317.11	319.23	317.16	316.06	313.42	316.69	315.57	317.84	318.02	320.71	316.3	312.82	318.76	319.15	314.93	312.99	315.46	318.87	320.21	313.07	317.24	315.64	314.87	318.99	317.35	314.98	310.28	317.41	317.37	311.57	312.96	314.22	320.91	317.46	314.26	313.61	316.81	319.81	315	313.96	312.86	318.82	317.96	322.44	319.61	315.46	320.6	315.98	317.43	318.18
297.06	294.44	295.79	296.45	296.14	295.86	294.04	294.81	288.89	294.2	294.51	291.32	299.56	291.1	296.42	289.81	296.15	291.24	293.57	294.88	293.42	300.02	291.28	289.21	297.35	293.72	298.02	296.67	291.4	292.59	296.68	297.45	291.46	290.5	292.85	291.59	295	296.21	293.67	289.61	296.27	293.58	293.04	293.33	297.55	288.64	292.69	290.32	296.73	295.6
303.05	308.72	309.01	311.47	308.83	309.17	309.02	305.74	311.74	308.93	309.61	307.27	315.08	313.58	305.82	307.93	314.91	314.57	307.21	310.78	307.81	310.37	306.88	309.66	309.39	313.6	313.37	308.2	313.04	308.98	309.59	312.31	306	308.5	314.89	306.73	311.95	311.53	309.14	311.79	311.6	310.58	308.72	306.09	310.86	314.33	309.87	309.47	307.52	315.51
306.34	311.92	310.35	315.29	310.3	315.49	309.65	312.49	315.42	307.63	310.39	317.03	311.33	315.55	313.57	309.51	310.84	314.38	317.81	313.23	316.08	313.51	312.85	312.42	313.31	310.18	313.95	311.98	312.85	310.52	313.4	309.83	319.27	315.35	311.45	313.78	314.58	313.02	313.63	312.92	316.13	313.28	312.56	310.9	316.87	315.82	311.35	315.35	315.09	309.3
325.41	328.73	321.59	322.68	328.45	322.47	327.59	328.27	326.02	330.99	320.94	326.55	330.49	326.1	329.96	330.52	324.09	321.77	322	321.16	326.19	328.27	325.35	325.12	324.93	327.71	322.69	327.34	326.34	329.3	329.97	330.11	326.91	325.95	328.03	327.49	332.2	326.95	331.34	324.22	328.03	325.19	326.17	326.21	331.51	324.5	323.48	327.21	327.58	330.22
323.82	327.16	327.78	324.64	324.36	328.45	329.36	322.91	322.6	323.46	326.6	320.69	328.05	324.32	326.66	324.27	325.16	320.65	324.31	323.19	323.63	322.92	326.51	322.77	328.91	324.94	323.96	324.05	321.86	324.66	326.62	325.58	323.46	326.02	326.05	327.45	325.16	327.31	320.83	328.31	323	324.63	327.53	323.93	327.5	325.28	321.54	325.71	329.46	329.02
314.76	313.49	316.4	311.99	318.34	317.7	314.4	311.57	313.06	315.87	317.9	313.75	311.49	311.71	316.15	310.52	314.55	312.16	322.93	315.52	313.68	314.81	310.66	318.37	315.02	316.79	319.34	310.42	315.99	312.25	317.84	315.1	313.86	312.74	314.98	315.5	315.87	315.22	312.33	314.37	311.86	318.18	312.14	314.64	314.76	313.02	316.56	318.11	314.56	312.35
314.94	309.51	310.42	310.4	306.13	306.58	313.85	311.87	313.08	307.65	312.62	308.89	305.82	308.66	313.54	312.79	310.7	314.96	317.93	311.62	310.81	310.25	306.77	304.64	311.97	309.43	308.76	310.22	315.93	309.54	308.47	314.06	309.78	311.29	311.41	309.41	308.81	309.66	315.39	310.61	313.69	308.54	308.46	308.46	312.57	313.59	312.77	314.47	308.39	309.04
305.18	307.97	310.61	306.92	308.72	309.19	303.17	300.65	304.32	304.66	307.59	305.37	304.26	303.44	304.16	307.17	302	307.65	304.21	310.37	304.34	306.69	305.53	305.42	306.15	308.77	302.73	308.59	299.06	302.17	305.9	309.62	312.29	306.39	310.24	306.15	309.71	306.96	305.15	305.99	308.31	306.28	306.58	307.01	308.18	307.84	308.76	302.23	301.4	308.37
302.83	305.77	305.94	298.78	301.97	304.12	308.47	300.89	302.92	302.48	295.66	297.53	300.35	299.45	300.12	302.41	302.96	307.02	308.1	305.7	306.14	306.18	306.21	295.55	305.54	301.5	299.21	303.4	305.72	301.79	306.12	299.95	307.21	304.69	304.81	310.82	306.13	306.56	304.87	302.67	299.56	300.49	303.5	307.98	307.84	297.28	304.43	301.13	299.41	307.46
303.92	301.95	303.1	303.44	307.04	305.3	300.87	298.91	303.97	304.93	301.36	303.27	307.2	301.78	303.6	303.39	300.46	299.6	302.3	302.73	308.31	303.87	305.05	303.55	304.8	300.49	303.45	303.03	304.13	302.43	308.91	305.53	309.03	303.2	306.54	307.95	306.37	305.8	305.49	300.67	304.94	303.99	299.29	301.18	305.72	305.41	305.22	304.29	305.75	303.21
320.7	324.08	326.17	324.37	325.6	322.4	326.22	325.35	326.05	327.73	324.77	330.47	323.42	325.67	326.9	325.24	329.22	321.4	321.45	328.98	324.92	324.94	320.54	324.91	323.98	324.7	324.6	325.28	324.51	317	325.07	326.18	321.33	322.07	323.95	319.61	323.48	324.71	325.47	320.36	321.07	321.98	320.27	326.64	326.89	328.46	322.66	324.45	330.84	320.09
288.32	294.08	302.24	298.25	299.08	300.46	297.8	291.62	297.24	303.52	300.49	292.51	296.17	294.96	295.21	298.1	296.73	300.23	296.08	296.1	296.2	293.84	297.52	297.92	297.09	300.84	296.59	296.87	301.47	300.02	296.47	300.72	298.57	294.13	297.23	290.18	298.1	301.57	297.1	298.97	294.6	296.12	300.08	294.79	294.02	294.68	297.54	296.28	298.71	295.71
314.85	313.64	311.76	313.91	311.9	307.53	307.95	312.55	310.03	314.52	312.77	312.45	311.14	315.85	305.06	308.63	310.76	309.94	312.05	317.48	313.95	314.76	310.29	317.76	307.22	314.17	314.31	313.35	311.67	311.74	305.89	311.63	308.39	312.5	312.76	313.99	314.07	312.89	310.73	312.51	309.38	311.25	310.14	315.6	313.14	310.16	315.61	309.03	314.02	312.97
299	310.27	307.46	307.12	302.69	302.67	307.84	303.21	299.74	304.94	302.27	305.46	302.52	306.15	307.32	303.01	300.37	299.19	305.54	308.38	300.52	305.96	305.93	304.23	303.31	306.26	300.78	306.36	308.83	303.45	304.54	302.22	303.21	304.68	304.91	301.58	304.3	308.11	301.46	302.4	301.32	305.6	300.52	301.85	304.08	303.09	303.24	304.22	303.26	304.45
318.48	320.87	320.34	317.49	314.98	321.23	317.96	316.61	316.38	319.59	316.8	320.64	324.96	321.9	319.66	320	319.35	321.84	319.95	314.68	318.41	318.37	318.34	323.11	323.19	317.53	320.18	316.63	319.92	317.48	313.72	321.51	317.3	320.67	320.39	320.31	324.21	319.53	322.24	315.31	321.17	316.62	317.94	316.88	316.9	321.22	323.33	315.09	317.19	313.88
328.36	326.67	321.77	322.55	327.71	327.04	328.77	325.3	318.8	327.49	325.81	325.91	330.18	323.23	328.15	321.51	319.06	328.96	324.97	324	321.28	323.52	324.71	322.93	327.41	326.12	322.22	324.59	325.68	324.75	324.24	327.34	327.45	318.51	322.1	328.98	322.81	326.9	327.16	325.43	327.75	324.04	325.66	328.43	326.58	328.69	329.97	322.78	322.13	322.33
313.59	313.14	306.66	315.31	313.92	316.04	310.23	310.12	309.45	309.07	312.1	310.13	309.83	312.39	311.5	309.22	314.72	314.49	311.02	315.3	315.46	312.47	311.4	310.33	312.04	308.24	318.33	313.59	313.04	315.22	305.3	310.97	308.86	313.73	310.32	311.51	310.89	315.41	312.76	312.6	310.87	314.87	314.16	316.57	311.82	309.93	315.55	310.66	315.28	309.91
326.65	324.84	323.28	323.41	325.25	323.63	321.27	322.29	331.37	325.14	323.45	323.81	329.64	325.07	325.79	324.7	323.52	326.06	326.3	326.61	324.84	328.68	324.34	322.29	323.4	329.52	326.18	324.72	325.17	325.46	321.42	330.67	324.48	324.72	323.58	321	329.22	324.38	325.67	320.9	325.37	328.03	325.14	330.23	326.88	324.31	328.82	328.84	325.16	325.24
300.24	303.47	302.11	301.64	300.89	304.28	303.36	299.41	304.2	299.71	303.11	301.53	302.49	300.1	303.24	302.91	305.93	304.26	307.22	303.99	305.38	300.03	310.83	303.91	308.63	300.8	302.07	306.46	304.91	305.11	301.95	305.83	298.36	297.2	305.51	305.3	299.55	302.24	307.15	306.23	303.21	301.63	299.85	306.57	302.29	302.09	304.97	307.72	301.42	299.72
315.65	317.4	313.32	315.86	315.75	311.64	314.18	314.1	315.09	312.43	318.16	310.74	317.17	316.81	311.51	312.78	314.75	315.48	313.22	312.9	314.7	313.84	311.69	311.84	317.46	320.82	311.83	317.22	315.86	311.44	311.7	316.47	311.6	313.21	312.44	318.99	313.06	318.55	313.47	317.39	313.57	315.17	313.93	314.22	320.5	313.67	308.65	319.54	315.84	316.92
313.14	317.53	314.48	316.81	316.86	319.33	311.22	313.81	315.68	311.32	315.65	317.13	318.88	314.68	318.48	316.74	313.68	316.04	311.38	316.36	314.25	313.24	314.89	316.5	314.55	309	316.2	316.56	316.72	313.28	315.91	312.16	308.5	314.04	309.02	315.97	308.93	316.74	313.82	315.73	316.99	317.7	316.63	317.45	316.33	318.01	317.5	313.86	309.51	316.21
300.61	299.67	301.49	302.46	301.17	300.23	301.06	300.4	300.63	305.97	304.15	302.83	301.21	297.47	305.46	299.8	303.36	303.53	298.48	306.36	304.62	299.69	301.93	301.95	299.86	305.68	298.83	300.83	301	299.5	300.52	300.3	301.16	300.97	303.12	302.83	301.01	300.48	300.62	304.52	305.28	302.73	300.57	303.32	301.74	299.35	303.41	301.51	298.28	305.4
316.14	315.39	311.02	321.44	317.96	315.92	314.92	318.11	314.58	313.14	313.79	318.55	316.21	317.45	317.82	318.7	313.61	314.06	316.27	321.72	318.21	319.52	316.32	323.3	316.91	319.66	313.32	317.28	315.61	314.69	314.32	315.2	316.36	314.33	318.41	319.7	316.41	321.05	319.04	319.65	317.57	308.55	325.41	316.83	315.02	316.57	323	316.07	317.36	316.08
311.5	310.75	312.32	312.68	314.41	314.13	314.86	312.13	312.06	311.8	308.31	316.08	315.79	315.28	315.81	311.3	315.83	314.97	316.38	311.84	310.57	313.57	314.83	317.65	312	316.25	309.66	308.9	316.32	308.46	314.96	314.45	314.09	304.5	309.65	314.89	310.89	314.64	314.31	308.71	312.93	311.06	316.31	316.55	311.48	313.89	318.28	310.7	318.16	313.2
313.56	314.03	320.62	318.49	316.29	312.02	320.89	311.35	316.18	312.68	316.21	319.61	316.99	317.01	315.61	318.05	317.8	318.01	314.76	315.97	317.01	315.02	317.81	315.66	319.15	321.23	314.34	315.8	313.15	314.99	317.32	315.51	312.02	319.45	318.02	315.96	319.56	317.68	318.5	316.54	314.61	315.44	310.28	311.14	314.85	315.96	312.06	314.37	314.51	319.19
302.08	300.86	302.07	308.19	302.56	303.48	297.92	298.26	307.89	296.74	305.75	302.01	299.89	302.03	309.73	302.79	303.72	303.64	302.33	307.95	298.6	304.43	295.68	303.58	298.88	303.17	305	302.84	299.52	295.39	302.93	307.1	302.26	305.57	298.98	301.03	301.89	301.52	303.23	304.9	298.7	298.81	310.66	305.81	303.53	304.32	302.97	302.03	303.35	302.12
314.77	311.99	309.57	313.5	314.03	315.3	313.89	309.41	317.13	314.78	315.36	310.73	308.45	304.91	311.83	311.92	317.6	311.68	310.96	312.79	312.99	311.77	317.48	313.81	313.86	318.31	312.47	315.27	313.22	314.69	315.55	315.19	314.69	312.87	314.82	311.92	314.12	316.08	312.81	318.1	311.21	306.8	316.22	315.2	308.12	309.93	313.68	316.42	311.73	310.2
304.46	303.53	300.1	306.27	303.8	301.18	303.05	302.71	307.59	304.29	305.04	306.15	306.39	303.91	306.76	302.04	303.48	304.05	304.11	300.07	303.95	295.93	303.45	306.28	305.45	299.95	306.95	302.96	301.01	300.81	303.18	305.74	304.48	301.97	303.23	301.63	304.56	307.72	297.87	301.66	305.28	301.94	304.78	306.5	307.29	307.67	305.56	300.73	306.43	302.29
299.83	302.52	301.03	301.1	306.34	308.86	303.24	307.59	306.51	303.25	298.81	304.49	309.81	302.18	296.78	305.02	308.02	304.99	304.86	302.64	299.78	305.13	303.72	303.89	307.9	306.82	302.09	301.38	303.58	306.42	306.89	299.08	304.93	308.06	302.25	307.89	303.85	305.99	304.32	306.36	303.65	304.5	300.32	302.32	305.22	303.14	304.19	302.4	302.99	302.69
303.53	298.54	303.35	303.34	307.17	297.41	301.04	306.15	305.06	302.19	303.79	302.7	305.05	303.13	298.56	304.8	303.02	300.49	300.46	304.26	301.24	302.42	302.3	302.64	304.65	304.2	304.92	302.42	304.55	304.76	301.45	303.52	304.34	307.55	301.38	311.29	301.67	305.11	302.52	300.34	309.36	301.27	306.61	306.47	302.78	301.34	305.07	307.29	300.62	307.87
295.78	300.47	299.41	299.04	299.71	297.83	296.45	300.37	301.25	304.51	302.34	303.05	296.34	302	299.52	299.71	298.22	304.04	302.41	301.26	298.7	296.36	302.87	301.04	305.65	302.23	300.99	303.22	300.59	303.07	297.41	302.71	303.67	301.6	301.84	302.46	299.69	297.76	302.45	298.53	300.32	294.16	299.72	298.64	301.26	294.76	300.2	301.83	295.78	301.08
294.01	297.08	292.86	297.73	295.01	298.94	299.95	292.58	298.51	295.98	292.15	300.13	298.87	290.32	296.18	292.05	292.46	295.01	296.76	295.49	291.68	292.38	299.58	290.97	293.66	293	293.27	291.79	295.38	291.73	295.11	291.1	294.69	298.46	296.83	292.96	302.72	292.79	297.3	297.46	293.03	295.32	288.63	298.72	288.34	288.5	293.81	285.43	294.25	294.01
305.73	297.4	307.57	303.71	304.65	305.42	308.09	304.68	304.49	303.28	308.01	303.73	305.85	304.32	303.1	301.46	304.4	303.24	306.31	305.79	300.45	307.13	306.18	310.79	300.52	307.27	312.18	307.4	307.76	298.58	302.95	302.71	306.9	308.95	302.77	299.63	304.12	305.15	308.77	310.63	307.18	302.5	307.84	304.74	304.25	303.68	303.43	305.83	304.93	303.94
302.5	288.57	297.97	298.21	300.5	300.3	297.5	294.98	298.19	296.02	300.39	295.05	291.95	296.78	297.35	298.9	296.46	297.13	297.31	297.2	299.77	296.69	294.48	295.4	301.49	297.11	295.61	299.39	297	297.35	300.34	293.09	300	295.4	297.52	302.01	297.32	291.6	293.64	298.84	294.42	297.92	297.33	301.34	296.02	297.79	293.12	293.01	293.58	292.84
317	315.36	312.87	307.48	309.99	311.33	308.23	312.97	312.96	314.99	310.04	313.08	311.65	309.41	311.29	318.58	312.04	315.89	312.77	310.44	309.56	312.47	313.65	314.82	311.62	310.8	314.22	319.88	320.04	313.87	316.6	312.73	313.94	310.77	313.87	313.11	314.5	310.79	308.59	310.54	312	310.55	316.11	316.75	308.43	316.16	316.6	310.49	312.45	310.55
316.06	316.88	320.79	318.46	313.72	318.44	319.07	318.53	315.61	314.01	319	320.9	317.95	316.58	311.84	314.07	318.59	316.61	320.89	317.55	318.18	319.94	317.37	312.63	311.87	317.27	317.03	314.08	323.23	317.82	321.64	315.25	316.95	318.92	318.43	315.65	315.67	317.05	318.49	320.67	318.93	319.73	314.25	315.82	315.53	318.61	312.77	318.41	317.64	315.72
329.38	326.2	323.47	326.64	325.92	320.67	322.58	324.83	321.65	321.54	327.46	323.03	321.34	319.72	324.58	325.37	324.7	329.69	318.33	325.06	325.63	321.93	320.39	325.72	325.49	320.98	324.31	318.95	326.02	325.5	328.87	321.42	326.06	321.89	325.7	323.77	324.43	320.15	326.02	326.48	321.47	326.9	325.03	324.19	326.26	319.72	322.46	326.19	321.47	319.2
318.11	318.32	321.4	320.69	324.57	317.26	316.03	321.43	322.49	320.69	321.17	320.48	319.48	321.63	316.55	318.49	321.03	321.08	318.9	322.39	316.27	316.75	316.16	319.43	321.58	321.73	315.35	317.56	318.79	312.29	316.09	315.84	317.97	319.31	319.42	319.16	318.06	322.2	321.58	320.93	319.27	318.53	317.28	317.3	322.66	320.12	316.51	320.65	317.97	313.63
305.37	307.63	305.94	307.78	307.21	305.47	306.09	307.94	308.13	306.75	306.92	308.12	303.46	306.3	305.28	304.95	305.62	306.24	306.57	308.14	308.17	306.85	309.09	301.36	306.16	311.11	308.23	301.16	305.43	302.94	306.61	308.24	309.78	306.77	306.45	304.53	306.77	304.68	307.18	307.65	308.6	306.69	310.55	304.72	304.89	309.13	304.58	301.25	303.89	301.01
312.76	317.81	309.56	320.71	316.4	317.58	316.48	317.68	312.39	319.41	311.2	311.14	312.95	311.68	316.66	313.29	320.89	315.56	316.45	312.02	310	314.81	312.76	313.95	313.19	316.11	314.07	316.79	313.96	317.05	314.58	311.84	315.71	318.8	316.53	312.54	315.79	316.11	308.68	313.79	317.19	319.76	312.44	315.17	314.69	314.09	319.77	315.9	316.7	309.07
313.62	314.48	316.09	313.53	312.61	317.47	312.8	314.78	316.06	317.32	311.92	314.28	312.49	318.4	315.81	312.27	314.56	311.9	311.41	316.38	316.14	313.04	313.22	314.64	309.16	313.61	314.34	317.06	317.54	318.07	312.78	309.13	314.02	318.37	314.67	317.87	315.7	313.06	315.8	317.93	311.47	315.36	308.94	313.69	315.82	313.99	314.6	315.17	314.15	314.24
316.97	312.84	313.69	322.23	321.3	311.43	314.78	318.11	321.58	318.02	319.12	318.19	316.83	318.22	319.69	321.61	320.34	319.6	319.88	318.25	319.15	316.98	316.57	320.58	319.69	318.6	320.83	321.76	316.21	315.42	316.76	316.14	319.82	314.51	314.03	315.9	315.56	321.93	314.95	324.4	317.79	317.62	319.37	318.76	321.16	320.69	316.54	312.26	315.14	315.83
304.11	302.05	302.66	295.86	304.47	302.3	304.18	297.31	305.53	305.46	303.63	302.11	301.7	301.9	302.98	303.31	305.41	300.26	300.39	302.67	305.81	306.59	302.71	299.58	299.47	298.82	308.2	303.49	303.16	308.49	302.66	302.4	302.03	300.56	300.87	302	300.78	301.89	306.71	305	301.1	302.82	303.33	300.45	302.21	303.93	300.18	303.56	301.2	304.53
318.11	311.05	313.86	313.14	307.52	310.94	315.27	317.01	315.51	317.16	317.29	315.05	316.74	318.74	314.55	314.47	312.68	316.16	313.13	312.59	315.9	313.81	316.06	313.19	317.51	311.62	312.53	313.24	315.27	311.33	316.29	308.72	314.09	315.79	313.4	312.98	314	315.89	310.24	312.16	312.6	312.74	318.42	314.64	315.47	309.14	314.32	313.71	310.16	313.72
323.15	322.52	326.03	321.18	327.53	325.84	327.56	327.1	325.47	322.83	326.07	323.21	327.21	324.06	323.63	320.8	327.27	323.43	328.96	323.07	320.56	321.12	322.34	322.77	324.23	324.03	326.86	325.82	329.21	331.3	322.57	329.02	325.3	324.53	322.46	327.2	323.17	324.26	323.26	325.34	322.83	323.08	323.42	326.3	322.22	325.72	324.58	323.9	319.76	326.36
322.74	314.75	314.96	314.06	319.18	317.06	316.92	321.64	319.54	312.39	318.81	319.78	319.63	318.37	317.11	320.16	317.23	316.89	319.36	317.02	318.97	314.57	316.93	313.41	322.53	315.6	314.93	312.39	321.8	315.43	316.94	313.69	315.43	318.99	316.79	314.6	315.07	317.83	314.93	315.07	316.83	317.77	312.72	317.49	321.33	317.8	314.57	317.4	316.36	313.93
305.47	299.47	305.28	300.01	303.57	301.36	303.9	303.5	299.86	299.72	299.86	300.79	304.82	301.09	303.51	299.6	300.7	298.42	300.63	303.25	298.95	300.56	301.23	303.37	302.33	299.5	303.95	300.05	307.6	309.23	305.89	304.2	302.25	302.24	300.65	302.63	299.92	303.75	302.03	300.59	304.04	302.93	301.79	301.16	302.65	301.65	301.92	299.66	305.11	298.8
305.57	302.29	303.08	305.34	301.37	307.66	304.46	305.38	306.37	307.55	308.1	304.26	306.14	307.31	304.3	306.5	306.85	309.34	308.48	298.92	302.75	304.99	306.9	301.22	298.7	305.75	306.91	309.31	304.41	304.01	304.75	303.53	307.2	305.74	307.18	303.2	301.81	303.43	303.89	305.45	307.11	310.39	303.72	305.43	304.92	304.56	306.29	304.6	303.01	302.43
[truncated: 299 more rows]
[truncated: 150 more columns]
