# Supplementary material for: Genetic dissection of main and epistatic effects of QTL based on augmented triple test cross design
Source: PLoS One. 2017 Dec 14;12(12):e0189054. doi: 10.1371/journal.pone.0189054 (PMC5730204; doi:10.1371/journal.pone.0189054)
Supplement: S9 Supporting Information — (ZIP) [file pone.0189054.s009.zip › z5_1450_0.2_5.csv]

313.51	314.77	316.67	316.65	312.82	316.33	314.55	308.33	318.47	316.52	313.52	314.07	308.46	312.52	316.84	311.46	327.79	315.29	322.37	310.75	310.63	317.74	316.75	310.79	318.91	321.73	317.66	318.32	315.6	318.23	316.01	308.22	311.4	305.72	311.31	315.34	315.1	319.52	313.32	309.04	313.58	317.76	316.01	316.31	315.05	309.51	313.1	309.58	319.65	318.19
306.63	311	316.45	310.3	309.18	302.28	305.69	305.59	305.36	310.2	305.95	301.02	310.83	304.72	300.46	310.12	316.97	311.09	308.93	305.38	309.24	306.03	301.92	308.27	305.83	305.23	309.64	303.64	308.41	303.83	307.23	304.91	312.89	305.65	305.9	309.06	310.11	307.01	312.25	303.68	301.63	312.07	310.87	312.13	298.93	302.71	305.37	303.71	308.39	304.97
327.71	323.36	329.92	322.51	334.41	324.81	327.69	322.05	318.56	324.98	325.23	319.57	320.25	329.17	319.28	323.56	322.87	327.96	319.68	327.76	323.42	327.12	321.06	328.03	325.13	321.97	318.22	330.52	327.12	321.73	331.68	333.83	324.21	316.25	322.38	322.13	327.26	322.45	325.86	319.05	320.44	324.14	325.08	324.95	318.25	327.26	322.59	331.94	323.64	321.56
314.53	313.36	310.02	310.24	314.5	308.84	314.26	311.53	310.26	315.58	315.25	312.81	308.38	310.14	316.05	312.79	309.81	313.4	308.79	319.02	311.16	316.36	310.18	301.95	311.83	311.73	314.01	310.97	305.95	307.68	311.4	308.72	312.41	307.44	320.06	310.75	313.82	319.26	315.58	314.86	312.59	305.73	307.5	316.38	311.2	314.62	314.67	303.99	316.55	315.02
302.67	298.55	300.29	297.03	300.93	295.03	305.24	291.77	302.3	301.22	301.51	299.97	296.15	300.14	305.13	297.57	299.09	300.47	294.63	295.81	297.8	298.27	300.84	298.36	303.74	299.62	299.41	303.59	300.23	300.93	298.15	300.97	297.96	298.42	298.73	304.6	303.02	294.96	303.99	299.72	305.74	302.05	299.1	302.86	299.37	292.32	301.87	306.65	296.75	299.58
334.31	328.64	324.59	322.82	325.23	326.9	331.79	331.32	322.71	327.34	331.71	326.5	321.96	322.83	332.84	331.39	326.5	319.9	333.09	324.74	325.29	326.67	326.54	333.59	319.81	326.75	328.69	323.6	322.56	329.19	320.05	324.4	320.62	315.97	328.59	324.9	329.57	328.93	326.82	326.64	329.29	325.13	326.23	320.88	330.98	323.56	330.37	327.13	326.58	325.1
315.43	320.86	321.12	313.43	315.94	318.94	324.63	320.73	323.08	320.57	317.27	315.1	318.61	314.63	316.97	319.16	318.56	324.96	323.17	319.35	320.76	321.16	317.62	313	317.99	314.16	320.65	309.46	328.14	316.3	318.86	324.75	316.42	319.56	310.27	315.28	321.88	321.25	313.68	316.51	317.9	310.66	318.4	320	314.98	317.58	314.02	312.12	316.92	320.87
306.34	315.04	316.85	307.73	312.79	310.05	317.16	316.87	309.03	313.35	318.74	316.5	313.33	310.58	311.49	310.95	314.44	309.19	312.7	320.03	307.82	313.13	316.49	313.78	312.76	313.37	310.97	315.68	315.95	316.1	312.61	309.58	314.37	312.15	322.9	317.36	311.28	311.06	312.82	317.63	316.21	310.74	317.36	306.51	311.38	309.89	316.27	315.2	313.9	305.36
325.45	326.21	326.58	332.69	332.16	318.75	317.72	321.93	328.33	324.5	323.71	324.03	327.54	329.01	320.52	336.21	326.94	328.28	320.84	322.13	329.47	328.15	328.46	322.02	328.69	319.61	324.08	323.31	327.14	323.83	322.36	321.26	324.52	325.98	327.03	322.17	322.96	326.24	323.13	322.73	318.7	324.49	328.05	320.75	323.26	328.08	326.35	316.73	317.65	327.95
314.97	324.64	314.55	321.78	314.14	313.18	325.17	313.97	315.53	316.61	317.13	317.38	318.7	319.53	317.31	322.02	321.18	318.95	318.83	316.94	319.04	317.37	320.22	318.33	316.69	318.65	314.1	316.77	316.76	312.69	315.52	312.5	319.36	323.48	321.44	320	318.21	313	308.77	323.7	319.21	317.51	323.63	317.66	321.3	315.53	317.82	320.23	326.34	313.8
302.16	303.83	307.49	303.87	305.07	310.83	302.99	306.76	296.76	303.34	300.81	305.12	303.15	309.38	294.54	306.84	302.81	299.21	304	303.79	305.37	304.62	301.77	304.86	305.25	302.57	298.72	307.41	309.28	304.26	309.34	306.85	298.62	305	305.46	302.68	303.55	300.98	302.61	303.66	302.2	309.96	304.85	303.77	287.6	299.32	309.81	305.12	293.73	304.1
303.35	311.58	299.05	301.52	309.07	307.39	304.31	309.87	303.02	304.89	303.11	304.85	300.82	307.67	307.67	304.48	303.45	303.78	310.07	305.36	305.62	307.92	312.68	300.25	303.21	304.68	305.11	311.87	309.54	305.85	306.32	304.31	306.17	297.42	308.85	305.65	303.39	304.1	302.92	300.49	310.12	299.91	300.02	304.75	308.13	299.76	302.96	304.25	298.12	297.72
313.68	310.77	311.89	309.63	311.61	321.14	316.08	311.31	315.74	309.48	308.99	313.79	315.04	317.64	314.11	311.47	310.27	315.31	310.91	316.5	316.14	323.48	311.74	304.3	317.62	312.85	318.36	314.86	311.43	308.9	309.49	320.58	315.91	310.31	307.13	316.5	317.39	321.73	318.61	318.67	313.46	314.79	318.03	318.1	313.33	309.76	313.32	311.05	312.48	312.09
298.96	304.67	309.59	308.93	312.86	309.09	307.17	304.36	308.33	306.47	309.14	306.87	310.07	303.12	305.65	306.35	305.13	312.5	306.36	307.34	316.02	308.16	302.87	302.76	302.39	318.25	305.87	308.24	299.08	309.38	297.78	302.35	301.72	299.38	309.48	314.31	309.85	312.07	310.31	311.04	304.32	307.87	302.25	303.94	306.5	309.52	304.39	296.76	310	308.85
314.19	319.32	309.2	320.61	311.38	308.04	315.52	314.88	310.29	311.64	315.23	321.24	313.58	309.18	310.21	315.97	317.45	319.46	310.75	314.03	313.27	318.22	315.6	310.26	321.08	306.5	310.33	317.01	308.82	314.5	318.94	308.34	310.72	316.58	309.51	314.91	319.19	316.2	316.86	314.89	313.82	319.01	317.32	314.54	317.6	306.81	311.51	316.42	316.24	308.04
305.37	300.64	297.56	313.25	308.64	302.05	305.1	304.95	300.54	301.5	297.59	304	302.4	301.94	303.09	301.75	306.77	301.39	297.81	308.27	305.67	305.64	302.01	306.36	307.1	299.47	309.92	302.16	301.63	302.35	306.35	300.55	303.18	289.77	297.9	304.32	307.32	304.77	302.43	305.18	302.82	300.97	300.02	304.64	298.39	293.26	303.79	298.61	297.05	305.84
315.42	316.23	315.66	314.16	321.06	315.16	309.24	309.24	315.47	314.34	307.22	311.3	319.75	314.39	317.38	313.77	307.95	314.71	317.51	317.06	317.43	308.37	311.28	317.53	304.34	305.76	309.32	314.03	308.83	308.21	317.22	314.94	309.01	310.5	311.87	311.09	308.65	314.45	312.74	317.19	311.54	313.77	319.68	320.24	308.54	312.41	315.46	318.84	316.82	316.96
321.68	324.83	316.84	311.56	324.4	325.75	315.59	321.19	316.77	314.81	321.73	320.28	318.36	319.99	320.01	317.68	313.2	319.91	319.97	313.51	328.17	322.11	313.17	315.18	310.59	322.48	321.25	322.49	315.62	321.15	320.18	316.62	325.2	310.9	323.36	317.17	319.59	316.49	311.46	318.94	314.31	325.21	319.55	318.35	322.25	320.06	325.73	327.11	320.74	316.08
316.88	302.42	315.06	315.42	318.63	318.19	319.01	312.41	308.13	317.91	318.14	314.1	316.55	317.62	314.8	323.23	307.19	311.32	320.02	317.28	313.48	310.33	318.37	315.24	313.37	318.42	310.1	314.95	316.22	310.26	315.8	316.56	308.87	314.87	317.5	315.79	315.81	313.05	320.21	315.97	317.29	310.72	313.6	311.42	312.69	315.12	318.7	311.48	319.59	310.25
311.5	307.24	306.59	304.45	305.5	302.14	305.44	305.04	306.7	301.44	311.7	300.37	309.78	305.22	303.13	302.93	304.37	309.35	305.68	312.33	311.14	301.05	311.93	304.11	303.01	313.05	304.28	308.67	310.42	306.68	303.47	315.97	312.96	297.32	310.41	313.28	300.35	312.74	310.46	301.94	304.68	305.85	307.25	309.75	308.01	312.1	311.76	311.46	303.11	307.34
303.76	309.91	303.78	312.08	306.15	311.34	308.76	308.49	304.45	308.25	309.92	309.97	303.09	314.7	304.79	307.68	306.44	311.33	304.47	308.91	303.42	304.84	311.03	310.77	301.44	310.09	313.78	314.95	309.32	303.77	310.57	308.42	311.91	313.31	311.97	312	315.01	311.76	307.02	304.9	301.12	302.49	310.3	310.75	307.64	307.59	310.41	309.02	314.92	305.86
314.26	316.18	314.7	315.87	315.46	319.61	313.68	313.91	309.63	315.62	313.18	314.73	308.09	312.63	317.56	317.87	318.4	321.72	310.91	318.86	314.41	317.91	315.07	310.3	312.35	313.86	313.59	310.36	310.43	316.06	317.61	323.4	315.34	324.53	316.03	314.81	314.96	318.61	316.05	315.11	314.23	312.57	317.36	320.57	312.79	312.87	315.87	318.35	308.69	321.64
297.3	297.22	292.12	298.37	298.55	302.18	297.64	293.99	295.83	296.2	294.85	289.13	293.91	294.26	290.48	302.97	301.25	302.41	297.2	297.42	303.72	294.84	292.49	301.92	299.09	299.62	295.66	291.82	292.12	294.15	292.58	295.42	304.29	302.78	299.58	292.67	301.27	291.08	300.69	293.58	303.36	295.87	301.44	300.33	305.69	303.46	296.7	294.84	297.18	299.24
318.57	314.72	312.39	307.63	303.41	311.85	307.32	309.84	309.11	307.22	313.32	312.42	311.26	312.92	312.27	313.96	314.61	304.42	317.02	313.32	316.31	311.73	311.36	316.4	313.32	313.21	317.99	308.73	313.36	310.72	307.69	311.89	303.16	308.83	304.61	306.21	308.93	316.14	309.54	312.76	306.47	314.71	311.82	311.51	318.83	311.7	312.26	310.24	313.22	307.29
295.23	295.59	301.03	301.51	291.98	289.17	293.58	295.79	290.15	291.95	299.54	296.82	296.36	287.83	290.22	290.62	291.81	291.28	295.76	296.39	293.33	295.07	294.23	293.93	292.45	297.52	286.35	289.96	297.04	292.09	292.75	298.34	289.82	293.8	296.13	296.32	296.81	293.99	291.2	297.23	298.15	300.08	299.52	304.18	301.19	299.22	299.65	290.41	290.22	289.74
308.6	301.8	305.79	300.77	306.88	307.11	303.22	309.24	305.7	311.38	316.21	299.25	308.41	306.32	299.16	309.9	300.75	305.14	304.92	302.66	308.41	310.65	306.34	310.47	312.02	314.26	304.23	303.6	311	310.96	307.54	309.63	308.79	299.9	307.31	304.74	299.67	305.36	301.58	304.75	294.52	311.53	303.82	309.36	300.6	303.36	305.15	309.59	304.64	305.46
305.87	306.47	307.44	320.66	311.65	306.22	309.28	311.73	307.99	316.13	306.12	309.08	316.63	315.83	309.07	310.62	312.43	309.06	313.42	306.3	305.29	309.35	315.17	313.62	312.02	317.61	308.13	311.43	314.29	310.78	305.07	304.44	310.98	302.86	308.42	309.56	309.48	308.86	316.38	312.53	307.79	309.56	305.59	309.19	312.37	308.75	313.7	311.9	310.52	313.33
302.55	304.54	307.05	297.75	304.35	297.47	306.65	308.16	301.49	300.83	304.57	305.62	301.81	303.17	300.52	298.63	311.74	301.9	305.65	301.71	299.48	303.17	300.32	301.12	304.52	301.73	307.07	314.31	308.29	300.39	299.47	303.88	298.69	310.59	303.64	307.41	308.87	303.4	307.28	303.11	312.49	301.13	302.49	309.56	306.22	304.58	302.9	296.45	306.86	298.81
316.13	310.96	308.63	314.81	316.8	321.47	315.7	312.18	313.42	309.23	310.02	307.39	314.07	312.87	307.11	306.99	312.61	313.5	310.45	306.89	314.13	317.95	319.64	310.36	310.74	311.97	306.87	319.34	312.54	312.58	315.87	312.18	312.96	313.59	313.39	312.08	310.17	315.37	315.18	314.21	310.92	314.75	316.36	310.14	318.41	315.32	315.35	315.64	314.1	316.32
314.87	312.22	313.27	308.47	311.1	310.19	312.8	312.22	310.13	314.54	311.63	315.93	310.65	313.11	320.18	318.4	313.4	308.18	312.83	309.28	310.88	314.17	318.45	305.62	314.23	309.08	313.23	310.36	311.61	317.75	313.62	307.69	312.67	307.37	311.33	308.64	313.92	316.37	310.4	309.78	315.56	313.03	316	311.06	320.52	311.4	310.39	313.25	310.19	309.46
323.3	312.47	314.85	313.68	314.34	316.59	315.75	312.17	319.32	319.05	317.08	318.54	309.59	314.81	324.58	314.65	319.05	311.83	319.75	323.32	316.6	311.38	319.19	312.27	317.44	311.17	315.9	315.52	315.14	317.14	317.65	314.78	320	319.71	316.9	316.87	317.1	318.71	317.77	317.08	317.43	313.95	316.7	316.3	321.08	308.09	311.2	311.37	323.76	312.83
312.28	302.51	309.05	303.39	297.53	302.81	304.17	298.67	307.12	304.84	300.84	304.62	308.15	299.12	308.9	302.77	301.59	304.27	299.43	303.04	307.13	298.86	300.52	298.74	307.43	303.33	302.28	309.39	302.34	303.69	300.76	302.86	301.98	308	301.3	302.48	307.78	301.55	302.23	303.4	295.85	304.11	300.38	298.59	298.87	300.82	302.99	301.06	304.26	302.87
310.86	318.85	315.38	315.01	313.68	313.81	310.98	316.98	316.75	316.41	312.95	314.06	318.8	313.17	309	315.51	310.54	310.99	310.89	309.69	312.67	309.18	317.26	320.8	315.2	309.85	313.96	318.22	312.25	314.14	312.47	314.83	316.78	313.76	313.14	306.57	315.48	318.71	316.98	314.19	312.96	311.66	319.74	314.4	321.29	318.96	311.3	313.84	318.72	310.22
317.56	306.87	316.44	308.25	307.86	315.16	315.85	310.73	302.1	305.84	308.01	310.2	313.88	312.66	309.58	311.39	312.77	318.57	316.8	308.06	310.8	319.53	309.63	315.07	314.89	323.85	314.89	317.86	306.18	314.3	313.22	317.27	311.25	320.64	313.36	316.41	308.48	309.72	317.9	307.21	315.74	310.71	316.17	305.88	315.04	314.66	313.62	309.34	312.27	315.77
326.69	326.22	322.91	324.03	322.08	325.37	324.88	328.9	331.2	327.63	323.79	325.34	328.66	329.93	328.06	323.6	331.1	320.89	323.05	333.38	331.68	325.95	329.12	331.44	327.82	320.65	328.82	325.2	325.74	329.34	321.78	326.64	329.53	332.07	327.51	325.07	319.19	323.81	334.46	328.02	327.16	331.97	328.31	321.91	325.57	329.81	322.89	326.33	329.27	324.04
304.62	302.55	309.41	306.58	304.05	311.27	312.2	307.68	313.41	301.75	303.92	306.74	313.03	304.1	305.2	313.18	303.22	305.2	310.62	302.04	307.77	303.4	306.73	308.94	311.87	306.23	311.6	303.89	310.92	307.95	300.69	302.35	304.37	306.39	309.87	310.01	312.66	310.29	308.94	303.27	312.56	304.41	308.27	305.82	302.96	301.92	310.44	308.04	309.63	304.85
304.88	305.97	312.44	311.2	316.98	304.2	315.43	312.91	306.45	307.35	305.46	306.03	313.13	306.22	308.43	317.48	304.06	307.02	308.43	308.2	309.92	308.61	316.64	310.31	307.61	312.54	309.51	309.49	313.33	313.47	304.71	305.05	310.24	309.86	304.48	304.59	308.92	317.3	305.76	305.59	304.42	308.86	305	312.56	317.52	307.28	299.6	311.14	306.07	308.61
309.19	312.11	316.31	319.25	317.9	317.51	313.78	318.84	314.51	314.76	308.96	316.28	324.38	313.79	307.99	316.48	309.54	318.47	311.71	312.32	302.04	317.02	310.88	313.38	316.06	313.99	316.59	317.34	315.79	313.68	314.94	320.19	313.3	315.31	317.29	320.58	306.92	315.59	322.36	314.99	312.88	312.46	314.4	311.67	318.74	318	310.1	314.88	317.77	314.59
307.2	302.07	302.09	300.67	296.78	293.58	302.12	296.95	292.23	304.95	297.77	296.05	301.43	295.06	297.14	311.73	299.72	306.43	298.86	295.64	304.86	298.64	302	295.49	297.45	298.55	299.46	296.99	299.64	297.67	306.29	300.76	298.42	305.11	299.83	296.72	302	297.95	303.42	298.48	302.05	302.88	305.86	297.49	305.7	297.57	298.43	297.14	299.16	292.43
302.56	303.38	309.03	305.83	306.93	307.06	305.39	309	305.61	300.52	305.16	301.43	306.12	308.05	302.75	305.38	306.5	305.04	312.87	309.94	305.45	305.93	304.39	310.68	311.75	303.36	313.17	313.77	310.12	300.06	314.13	309.88	307.68	303.68	301.77	308.29	298.13	299.98	304.76	307.17	303.25	307.65	302.08	305.96	306.6	306.25	306.53	314.64	304.32	301.9
313.72	314.02	314.87	319.11	317.25	312.7	313.16	315.91	314.84	316.79	308.23	312.97	307.79	314.57	310.14	314.33	316.98	316.66	302.53	314.82	307.26	309.33	309.34	315.12	313.55	312.62	313.29	311.71	315.56	310.13	322.86	317.05	314.56	311.46	303.21	314.55	312.4	314.41	322.39	311.8	310.74	322.05	313.23	317.33	314.18	308.81	315.02	315.06	311.32	318.47
307.13	305.1	311.72	316.32	316.21	309.71	310.69	312.72	313.47	302.41	310.55	314.44	314.19	312.24	317.1	310.76	310.43	314.35	311.24	315.93	320.11	309.27	310.39	313.66	317.2	310.51	314.31	312.08	312.41	313.63	312.97	312.15	314.42	307.94	315.11	308.66	307.84	315.21	310.57	310.18	305.68	307.2	303.47	310.27	312.66	305.87	318.2	317.38	311.73	309.45
313.91	318.42	320.33	315.51	313.45	308.52	316.04	317.18	318.89	312.69	314.39	316.53	320.73	321.37	314.37	312.76	313.27	323.69	316.93	317.35	311.37	317.82	313.3	318.45	321.57	311.93	312.76	321.74	322.01	308.9	311.85	316.6	317.36	317.51	319.27	323.31	321.48	312.28	321.07	320.62	320.62	317.67	315.24	318	320.08	320.4	313.35	319.19	312.1	314.34
317.4	314.21	318.85	309.62	320.72	315.85	322.48	314.62	321.67	310.71	313.8	316.37	311.55	315.14	318.66	319	314.35	316.31	319.87	314.37	320.98	315.97	319.64	324.93	312.48	317.66	318.71	321.52	316.52	319.27	318.48	321.42	320.72	319.03	320.84	319.96	320.3	314.4	318.82	319.72	310.98	316.03	316.75	311.25	320.48	317.95	324.45	312.16	319.12	324.57
316.01	324.65	308.57	318.69	317.91	310.99	316.78	313.33	309.52	315.46	316.11	312.86	315.25	309.15	310.47	312.45	313.98	314.3	314.86	317.98	308.48	310.22	316.97	316.05	309.34	308.26	313.04	319.94	314.4	311.61	319.13	315.1	312.95	316.95	315.56	311.48	316.52	320.74	314.84	317.23	318.3	311.77	319.6	312.53	309.95	316.72	314.18	313.8	317.7	305.96
309.71	314.06	309.83	314.39	315.49	304.04	310.76	316.12	315.72	307.1	323.87	315.87	318.66	311.32	314.43	316.43	311.84	317.24	309.26	309.42	308.76	316.72	312.12	314.53	318.44	317.15	312.71	317.38	314.8	308.6	310.68	315.26	312.69	309.27	321.91	324.21	313.38	313.82	309.92	314.87	311.41	319.82	312.66	308.71	310.31	311.04	315.7	315.61	305.2	313.96
314.59	312.84	316.85	305.2	309.27	313.21	311.85	311.87	312.45	308.09	314.32	324.45	314.95	313.44	313.03	310.58	311.57	309.27	315.1	310.74	311.94	316.63	312.22	315.84	312.32	312.48	314.27	308.25	319.03	310.9	312.35	319.65	315.14	316.16	313.74	310.91	318.41	315.75	309.39	310.6	310.82	316.92	312.28	307.87	313.93	307.05	317.63	317.23	316.76	314.6
308.01	305.24	305.89	299.13	302.3	303.03	307.01	304.31	311.63	309.36	307	301.09	300.04	309.8	305.93	298.67	307.24	302.77	311.02	303.77	296.42	309.67	306.35	309.93	304.74	306.83	302.46	299.2	306.11	299.73	313.52	299.28	305.28	307.05	305.66	299.11	304.32	300.51	300.66	310.39	307.52	311.92	309.86	304.1	308.44	313.48	305.15	313.31	310.29	305.2
309.56	320.37	315.32	314.59	317.09	314.36	314.84	314.72	320.93	313.62	321.48	319.32	313.66	315.86	316.35	313.98	314.65	311.09	319.09	314.41	319.96	308.26	317.91	315.71	320.73	318.37	315.89	313.89	308.87	312.23	317.13	312.55	314.93	324.63	319.35	313.56	315.27	311.16	316.2	316.24	313.64	319.64	322.9	311.17	314.88	308.05	315.96	312.29	318.68	317.15
302.29	297.22	305.81	306.27	308.77	298.33	309.14	291.7	309.39	302.66	299.35	296.62	308.23	296.37	303.64	298.58	306.22	304.32	297.51	295.32	301.12	303.55	298.55	307.92	303.55	301.19	298.06	299.66	298.51	304.31	299.81	302.53	302.97	298.66	302.58	304.85	301.38	303.45	302.16	308.59	300.21	301.32	298.69	301.66	301.42	298.92	306.76	307.04	303.65	300.53
303.62	308.4	299.63	295.34	305.44	302.96	298.85	299.5	302.61	300.01	309.51	301.13	292.39	298.62	297.06	306.39	302.85	302.14	306.21	293.47	300.84	299.59	301.78	302.25	302.72	300.82	304.74	303.19	301.74	304.96	305.19	301.04	301.78	300.3	307.77	302.15	303.29	297.75	298.41	297.45	301.86	301.87	300	301.66	300.83	301.09	308.03	297.55	304.08	299.92
313.01	307.1	317.15	310.38	309.78	314.74	308.46	308.44	308.33	307.85	309.96	315.31	307.52	311.83	309.89	303.41	303.67	309.8	311.16	305.92	308.89	313.42	309.82	314.54	308.46	309.47	313.28	306.21	313.47	312.79	317.66	309.77	308.36	317.82	308.71	310.32	310.98	312.51	313.07	311.78	309.56	311.29	313.43	315.05	305.33	316.62	307.83	306.88	312.77	300.45
319.11	324.36	318.7	313.75	316.39	308.75	310.99	314.59	316.9	312.9	313.6	314.05	326.94	317.27	318.96	319.08	312.38	315.28	312.78	318.56	317.1	319.61	311.35	317.97	311.31	311.76	327.36	318.59	313.58	314.37	318.34	315.5	317.68	319.36	310.2	314.72	321.34	315.62	316.04	316.71	319.05	319.18	308.42	317.4	316.43	315.47	313.09	312.82	315.22	312.27
326.49	328.23	326.01	327.4	327.6	328.99	324.44	327.13	329.34	326.86	323.37	332.38	322.93	328.93	327.94	334.14	324.9	326.63	329.26	334.91	330.48	328.22	326.52	330.44	334.29	327.15	326.71	333.13	324.02	322.12	328.74	328.92	328.68	334.77	324.44	324.19	321.5	328.51	335.05	332.98	327.75	327.47	333.99	323.19	328.89	333.52	321.78	332.91	329.77	333.16
305.57	290.58	299.24	300.69	303.84	300.65	295.96	306.32	295.94	303.08	296.93	300.54	297.02	297.17	294.89	300.61	311.47	303.85	298.99	298.29	298.55	304.15	293.64	300.61	295.22	296.58	301.77	298.57	296.87	300.83	304.01	299.96	300.51	300.22	304.83	303.92	297.93	299.82	296.26	299.95	296.93	299.06	305.53	299	295.19	299.54	294.97	296.6	301.32	305.67
306.49	308.18	300.29	294.66	304.27	307.73	312.76	303.87	298.31	297.22	304.37	304.52	307.75	303.07	308.63	300.62	306.5	311.55	310.16	301.91	304.21	301.83	296.48	302.63	305.03	306.02	306.67	296.36	311.1	309.32	311.92	307.71	307.97	300.36	306.32	306.22	300.95	298.06	306.38	305.53	307.94	310.51	310.84	310.99	307.68	301.23	302.19	304.91	301.58	311.8
308.44	317.77	312.09	311.19	306.63	308.59	314.48	313.46	306.54	310.08	318.28	304.06	309.58	310.38	313.07	313.18	308.67	319.33	315.04	319.28	314.84	312.18	311.75	316.36	315.41	314.23	310.35	315.42	307.13	311.65	318.92	315.58	312.26	308.96	311.53	313.9	305.62	313.74	314.81	303.62	313.32	310.65	313.4	311.49	312.37	312.67	312.92	311.71	317.61	308.87
316.32	313.77	319.89	322.54	319.17	324.2	315.75	317.69	319.39	318.97	322.64	322.9	319.32	315.23	321.77	314.82	316.01	320.01	314.67	319.22	317.9	322.64	323.21	314.55	317.98	321.97	314.55	318.63	314.52	313.43	321.09	316.56	310.61	317.36	318.24	315.67	316.38	315.85	318.15	317.31	319.95	320.72	312.06	318.79	323.5	323.61	322.96	318.6	325.09	325.54
331.35	322.41	334.6	329.19	328.05	324.03	325.18	331.74	333.31	330.5	331.23	329.11	332.88	336.48	328.98	327.27	331.19	332.97	325.6	332.48	334.74	331	329.44	340.13	322.72	325.55	321.32	323.03	337.39	324.73	324.45	329.26	326.65	324.35	333.31	326.96	322.91	328.27	332.1	325.42	326.94	321.21	324.79	332.84	329.33	326.18	331.92	335.19	326.11	324.34
304.68	305.96	309.14	311.65	307.69	305.51	309.18	311.69	308.89	313.37	313.49	316.27	302.85	313.99	307.55	309.08	304.91	313.86	306.31	305.21	310.2	312.57	308.02	310.14	308.16	310.11	302.95	306.57	306.34	307.13	308.32	314.4	310.69	314.61	300.45	304.71	310.23	312.52	305.79	305.5	310.67	316.5	304.67	309.21	310.6	308.42	311.01	309.23	311.08	309.15
314.84	307.38	312.19	301.93	310.2	299.57	305.65	311.77	308.85	303.57	303.74	303.96	305.06	300.66	314.09	307.81	299.87	299.33	304.15	304.13	299.84	303.76	311.68	299.07	306.39	308.36	309.16	303.25	306.27	306.68	305.63	294.45	306.65	309.51	308.52	312.19	312.52	305.68	303.51	305.19	307.71	305.49	301.08	307.72	296.34	298.98	306.8	306.91	308.1	308.08
303.45	303.57	307.96	300.42	301.25	300.04	306.39	307.1	305.37	299.08	302.21	302.51	310.97	305.47	297.76	302.47	302.39	295.07	300.95	304.48	306.19	304.68	301.33	302.1	305.74	294.64	299.37	295.23	299.52	299.18	296.8	308.9	298.52	300.86	307.46	299.4	305.26	308.43	299.5	300.69	298.81	304.39	304.82	296.79	304.8	301.45	301.38	302.9	304.47	300.15
306.92	293.68	303.95	303.17	300.62	305.23	307.08	298.52	308.09	302.02	301.65	295.96	302.24	303.57	306.89	297.54	301.31	309.43	299.44	297.93	304.42	305.58	294.65	303.56	295.66	301.44	297.62	306.42	308.66	303.47	300.29	306	303.58	300.7	305.19	297.32	305.84	305.69	296.45	300.72	304.34	300.23	308.22	304.93	307.29	305.94	305.3	302.75	299.16	306.66
299.71	304.4	304.06	302.49	300.38	302.81	315.38	304.92	307.71	302.42	305.05	296.22	297.78	305.83	308.43	298.25	305.47	300.89	300.38	296.46	306.38	305.65	296.58	299.74	304.38	303.65	301.37	303.91	304.52	301.67	297.55	303.04	307.28	300.88	307.99	305.26	294.89	297.77	303.96	299.5	306.21	298.27	301.41	302.6	300.77	301.67	301.6	301.47	310.69	308.94
301.47	294.9	298.87	293.79	292.46	297.13	294.01	296.03	295.58	286.79	295.05	289.63	290.4	294.24	296.63	303.47	290.07	299.65	291.65	295.36	297.85	294.68	299.53	297.72	293.84	296.34	298.82	290.99	291.39	293.32	301.08	289.66	289.56	292.9	300.79	293.35	293.51	293.85	290.9	292.08	294.8	298.98	292.51	296.71	297.78	292.79	293.17	300.56	292.09	294.57
298.41	308.08	303.06	300.43	304.07	302.56	302.32	302.83	298.05	300.5	301.9	304.6	296.77	304.34	303.12	301.22	305.03	310.43	303.32	306.51	306.53	295.38	302.43	303.61	300.06	303.23	303.52	300.32	304.25	298.4	310.41	303.52	299.66	299.74	301.74	302.44	307.48	309.54	301.75	303.7	296.38	295.84	298.91	296.16	301.13	306.07	308.44	304.22	298.64	301.02
314.27	312.17	314.5	317.51	316.02	317.68	314.63	317.05	314.92	313.29	307.76	314.51	315.84	312.65	311.94	313.07	314.08	310.16	309.09	309.82	315.2	315.86	307.87	314.8	308.22	311.54	309.79	308.61	315.22	314.13	305.18	307.56	317.9	311.1	312.35	313.59	313.97	311.14	312.25	311.42	310.65	314.64	319.51	308.51	313.28	317.86	315.72	315.82	313.59	310.73
304.42	299.2	303.94	296.28	308.39	306.57	298.38	310.23	298.76	297.01	311.93	299.44	309.06	299.63	304.36	302.02	298.05	304.28	300.95	304.3	295.17	302.25	297.24	304.69	308.65	311.13	304.2	301.35	304.68	306.12	303.15	299.63	312.17	302.68	292.72	300.39	303.5	297.78	297.11	300.43	298.24	299.9	302.15	303.18	299.06	302.23	298.95	305.12	307.47	302.39
303.36	308	306.15	306.12	298.81	306.34	306.58	313.79	299.91	312.13	308.18	299.17	308.61	301.76	305.23	309.54	305.4	300.6	308.94	295.91	298.45	301.68	304.82	306.03	302.88	307.42	304.05	299.68	307.25	304.59	298.95	310.59	302.02	303.09	305.4	296.51	304	299.27	303.28	308.15	315.88	309.77	309.23	305.22	302.47	302.82	297.68	300.79	309.47	307.05
315.54	320.44	314.5	316.99	325.02	318.27	312.46	326.38	320.13	315.49	319.5	320.2	323.32	326.41	325.55	316.4	324.02	322.18	317.26	327.78	319.19	322.78	324.28	318.96	316.4	329.89	317.86	318.07	312.16	320.65	319.18	321.32	317.3	319.59	321.79	315.67	323.08	323.31	317.9	321.27	327.94	317.68	317.93	322.83	316.71	312.67	321.95	321.72	321.28	325.58
292.6	295.75	300.93	299.2	297.73	297.66	301.83	296.89	294.81	302.91	291.16	293.86	300.35	298.71	302.07	303.17	295.45	294.37	295.89	301.14	295.99	299.67	294.24	299.08	302.04	294.65	303.47	294.42	302.61	296.19	295.1	293.07	298.06	289.73	294.7	298.67	297.47	297.72	295.16	298.38	304.53	295.85	298.23	301.42	297.31	294.99	302.3	302.92	294.07	300.26
299.3	300.21	304.85	300.72	304.35	305.65	305.95	302.6	293.8	304.68	309.25	300.36	307.09	303.41	306.47	294.52	302.14	295.83	304.15	304.95	302.04	296.66	298.02	305.29	300.68	303.68	301.28	305.52	296.04	301.77	305.37	304.71	299.61	294.56	300.48	296.9	299.18	306.63	301.37	300.14	304.28	301.39	301.62	304.12	305.83	303.84	300.55	298.94	296.07	298.45
302.96	308.05	300.74	299.87	301.19	303.86	303.7	303.57	303.8	305.71	309.48	308.82	304.13	302.52	310.05	312.34	308.98	303.32	309.03	302.14	303.26	307.33	306.77	298.92	301.67	307.21	311.25	300.46	307.45	299.29	301.44	304.64	312.29	307.61	306.46	300.95	304.9	315.93	302.23	306.37	307.3	309.33	298.71	308.79	299.47	306.49	308.57	303.63	308.89	303.87
310.18	319.04	322.39	315.53	317.54	308.76	313.74	315.22	318.19	316.94	313.41	306.37	318.44	319.55	311.95	312.49	313.71	312.41	316.54	313.95	311	319.2	312.7	316.57	315.15	306.64	310.05	317.56	307.36	309.17	318.33	315.33	318.92	324.96	316.48	315.64	312.46	316.37	316.03	321.11	311.23	317.21	307.72	316.48	309.21	323.28	310.25	312.86	315.29	311.2
306.41	307.91	304.1	301.78	303.53	304.92	301.2	309.89	299.11	307.78	309.6	306.67	305.69	299.68	299.46	306.49	299.79	304.11	301.09	313.19	303.29	303.67	307.31	305.69	304.42	298.52	303.86	301.52	298.02	296.75	307.85	313.49	304.29	301.18	299.16	304.87	304.64	297.51	309.63	313.03	307.58	304.35	304.88	300.64	315.38	299.38	299.14	302.15	306.71	299.22
324.88	327.56	327.96	329.52	322.8	330.7	331.95	332.5	322.3	323.64	322.94	330.83	334.07	332.97	325.3	330.52	323.7	324.34	327.36	329.61	322.37	322.65	331.15	327.89	326.42	324.23	319.33	333.86	318.25	332.86	331.32	324.69	324.47	327.94	332.64	321.9	330.66	327.71	333.51	324.92	323.55	323.62	332.96	334.47	331.08	329.31	322.51	324.99	328.96	329.2
321.99	311.97	315.16	311.55	310.99	317.65	317.87	318.91	316.18	316.63	315.73	315.62	317.88	319.47	323.78	320.38	315.92	319.03	312.2	318.43	313.71	323.32	316.92	324.57	315.87	320.4	324.45	315.24	319.7	314.55	324.28	318	315.21	322.06	322.51	316.31	321.42	318.54	316.5	319.67	318.91	319.41	317.86	321.71	319.07	322.1	315.82	321.44	320.19	320.77
296.37	302.68	305.8	300.81	305.67	300.05	303.23	294.65	293.89	295.91	302.36	305.59	300.57	297.37	306.67	301.02	303.53	306.03	303.78	295.9	297.01	297.39	300.71	293.18	303.73	302.02	305.06	301.28	295.97	303.51	302.81	302.87	296.4	301.17	295.21	294.36	310.06	299.11	301.53	300.76	297	304.67	298.31	308.14	301.01	300.48	305.99	304.85	294.49	306.79
308.72	304.94	310.42	301.62	301.5	311.75	296.52	296.48	308.38	302.55	301.37	304.81	308.1	307.72	300.93	307.44	308.43	307.27	305.3	307	300.32	308.71	305.83	303.43	311.63	312.71	309.94	304.98	309.6	303.32	306.8	307.2	302.56	303.39	306.83	303.32	310.79	309.16	307.51	301.55	302.21	306.59	302.47	298.42	306.23	305.07	304.65	307.21	309.59	308.24
296.73	302.31	293.69	300.66	299.55	291.43	294.29	298.84	295.88	295.36	297.65	302.13	294.57	293.61	295.03	298.73	296.99	298.32	297.56	294.99	292.92	291.07	293.21	297.66	300.69	296.32	299.28	297.7	301.28	297.95	292.5	294.79	297.21	302.93	296.78	298.38	292.83	301.11	302.26	303.8	296.37	291.64	291.73	297.53	296.66	297.26	296.4	294.4	291.06	295.89
307.17	305.43	312.41	305.5	311.66	309.13	311.16	311.75	307.99	311.47	317.06	314.98	315.11	310.91	302.71	313.08	315.5	311.01	309.66	308.63	310.11	314.5	308.26	306.83	317.57	312.62	311.39	311.32	314.21	314.17	309.83	317.04	311.85	308.68	315.15	312.73	308.09	313.69	311.71	313.44	314.48	319.11	308.77	310.79	311.2	310.05	312.77	309.45	311.98	308.29
294.42	303.92	298.82	296.2	295.95	294.01	289.58	298.73	294.91	295.35	297	294.28	301.28	294.66	295.51	299.15	299.2	300.43	293.96	298.64	294.92	292.89	297.19	297.87	293.69	304.95	300.69	296.97	297.47	295.67	298.92	293.56	291.22	296.44	300.15	294.8	295.54	296.49	293.25	294.2	298.51	297.51	298.01	296.4	298.64	293.89	291.1	301.76	292.77	297.39
302.94	304.5	301.22	306.14	299.5	303.73	304.02	305.78	298.46	305.1	307.34	303.27	305.61	303.73	300.19	308.97	306.27	296.89	303.11	304.68	297.03	312.54	298.15	305.09	307.06	304.44	302.54	307.31	310.96	303.82	303.14	311.82	306.04	309.41	310.76	301.1	307.37	305.32	304.51	309.05	311.81	302.06	300.78	312.41	301.16	303.44	301.99	309.97	305.5	300.14
306.1	301.91	305.56	309.62	301.12	307.47	307.11	305.82	303.87	302.06	305.72	306.81	305.56	310.43	305.29	297.47	300.58	301.88	302.11	296.8	302.38	309.72	303.53	308.32	299.7	296.31	303.05	304.29	306.01	300.18	303.27	299.14	309.73	309.92	306.42	298.81	304.78	303.94	300.01	305.14	300.17	302.35	305.18	299.88	295.7	300.99	305.72	300.98	302.79	307.26
302.57	298.52	299.89	306.1	302.14	299.72	298.76	307.04	307	301.69	308.04	307.21	303.85	303.45	303.49	310.25	307.97	306.93	307.73	303.13	295.99	298.02	298.21	305.45	300.72	303.55	302.09	294.31	297.94	302.18	301.14	305.6	307.28	307.55	301.95	304.78	304.85	302.85	308.75	300.93	300.66	304.29	296.78	304.77	303.98	307.27	300.22	307.32	304.67	300.66
322.44	317.81	311.3	315.33	312.19	318.23	317.72	317.29	323.82	309.53	313.42	310.99	318.47	314.58	315.3	318.02	323.49	310.65	319.27	312.72	314.13	306.25	313.55	311.29	314.89	315.9	319.16	318.73	319.36	316.48	317.15	311.48	315.69	313.55	308.17	314.48	312.54	318.04	320.8	314.99	320.2	318.66	318.76	314.87	322.37	315.77	314.82	322.13	318.69	314.77
301.82	303.87	301.35	309.29	302.22	308.89	306.14	308.46	305.19	309.42	301.39	307.38	300.89	308.16	307.08	306.42	307.34	301.6	307.56	303.4	304.23	304.14	299.7	303.39	304.25	299.11	300.79	300.77	301.19	303.14	304.79	302.58	309.08	302.68	313.4	309.45	308.92	308.65	306.38	306.6	304.19	309.21	311.92	299.87	305.22	303.82	307.98	300.88	309.91	308.27
323.26	318.95	327.06	319.4	331.93	323.59	326.23	315.64	324.04	323.58	317.3	326.08	326.8	328.25	325.54	324.51	324.75	323.6	320.63	326	322.12	323.65	323.78	321.85	325.4	322.05	325.49	325.6	330.08	330.61	323.61	315.59	324.91	320.39	324.83	334.47	319.74	324.05	320.66	324.11	327.15	326.82	326.07	324.91	331.2	326.46	321.11	324.01	326.75	322.83
303.44	305.14	302.94	308.88	311.1	306.44	306.79	303.19	307	300.49	304.29	298.79	299.94	301.99	307.94	299.02	305.28	311.43	308.16	305.48	306.64	307.17	307.61	305.97	306.21	304.81	302.74	305.86	307.23	312.56	305.27	306.28	303.48	299.63	305.77	304.95	304.31	305.79	307.53	304.88	304.54	310.55	304.01	302.36	302.69	298.06	300.55	303.69	303.59	304.84
321.7	319.66	315.86	307.69	321.12	310.24	311.84	310.41	312	318.69	315.22	317.58	312.5	316.97	317.72	316.63	309.83	315.68	313.32	312.66	308.37	310.12	323.07	309.3	314.09	320.26	310.92	318.52	319.16	313.23	313.31	318.46	317.25	314.26	313.44	312.59	311.73	318.74	319.13	322.53	304.11	313.95	315.66	316.73	316.72	314.45	310.44	313.69	315.93	320.29
309.65	314.05	307.72	307.31	308.92	304.92	309.06	311.41	312.6	309.9	304.41	306.31	304.99	307.7	303.53	314.88	310.14	308.2	310.74	305.06	304.25	313.96	309.46	306.93	308.51	305.66	304.87	309.66	309.77	310.84	305.43	302.21	303.17	303.1	306.67	307.29	307.44	310.28	304.76	300.03	300.1	302.56	306.83	302.54	309.42	310.81	306.48	311.06	304.14	305.99
319.3	308.84	309.15	320.95	318.12	311.88	305.78	317.76	315.55	315.15	315.42	313.05	315.04	309.88	315	314.53	313.63	308.78	316.42	315.19	310.74	306.01	316.48	321.93	310.43	305.08	319.39	315.66	317.3	316.92	318.72	323.16	315.8	321.81	314.62	316.63	314.96	309.62	321.82	313.8	307.98	317.11	316.14	314.24	321.63	314.04	313.73	315.87	309.07	309.74
304.22	308.9	302.78	303.38	303.64	302.21	304.76	308.81	304.76	309.06	302.86	307.46	301.54	294.63	302.01	304.78	306.66	301.09	305.61	303.65	297.63	302.98	295.99	305.93	303.54	303.58	301.8	302.03	307.27	298.56	300.23	305.44	298.67	297.29	297.86	299.94	301.02	301.44	301.35	298.55	306.77	296.42	300.77	301.41	304.1	297.46	312.36	303.08	307.51	309.82
319.84	333.63	332.38	326.21	325.14	321.64	323.76	323.88	325.49	316.5	327.9	330.9	330.19	320.83	322.18	328.34	326.36	316.62	326.96	319.49	327.6	330.74	321.62	323.7	328.76	326.4	330.85	331.13	322.56	320.7	332.84	329.35	329.87	319.75	324.41	332.11	324.5	322.22	330.2	330.28	327.22	320.41	329.16	322.63	331.1	336.86	327.5	326.37	335.67	321.65
307.12	301.83	301.8	308.1	307.99	309.71	301.4	305.28	311.64	305.11	305.39	308.86	299.79	309.87	305.03	306.65	306	306.25	303.56	309.05	303.55	297.64	306.2	307.37	305.35	305.26	302	311.25	301.78	311.14	297.96	301.23	305.05	304.24	307.99	305.28	308.02	309.26	309.33	305.71	306.85	301.98	305.24	305.08	297.36	304.58	303.55	301.22	301.43	303.05
311.5	314.52	300.05	307.71	310.27	310.38	313.07	313.11	306.92	306.45	311.96	309.07	313.31	313.19	302.31	308.08	311.07	308.1	306.27	312.97	310.71	309.04	312.36	307.78	313.33	312.98	310.35	309.08	314.48	311.87	308.67	304.54	313.37	308.43	318.48	305.37	311.42	306.55	311.68	317.88	312.85	314.71	316.31	313.56	310.33	312.45	307.25	311.76	311.33	309.3
313.38	314.97	311.04	315.44	318.45	318.57	311.82	307.09	308.45	310.72	309.55	307.37	313.15	311.61	319.66	316.05	316.72	313.51	317.92	307.71	314.29	312.39	308.31	315.18	315.96	313.68	312.97	315.29	314.72	309.92	312.35	313.96	311.64	308.93	316.02	313.49	311.49	313.44	313.15	316.54	310.81	318.79	316.04	317.21	313.16	313.49	316.47	313.03	311.09	306.23
319.18	313.63	322.49	314.51	317.1	315.02	318.77	322.37	314.68	317.45	316.21	324.69	324.29	315.45	313.35	322.71	312.47	312.31	330.38	306.41	320.36	325.12	313.01	328.85	323.48	316.68	319.8	328.72	315.8	317.06	319.56	317.13	318.68	315.62	318.12	310.57	307.33	322.83	317.91	315.63	313.52	314.53	317.11	317.7	321.41	320.94	319	318.62	315.53	316.14
307.54	305.04	313.62	307.87	303.25	311.73	308.09	310.03	310.08	301.68	301.36	311.06	308.74	303.88	310.37	306	314.57	310.8	306.87	305.81	307.84	301.3	305.4	311.75	306.78	302.88	303.19	305.59	308.11	305.45	306	308.01	305.74	303.48	315.3	311.11	302.74	303.55	307.87	295.83	312.04	309.78	310.33	300.81	307	307.59	304.44	301.91	314.12	303.45
297.34	301.07	295.95	302.87	298.89	313.08	301.01	310.27	304.65	304.07	306.38	307.13	303.73	299.32	300.36	299.39	295.78	302.94	298.45	293.25	300.29	301.84	303.44	300.72	308.55	303.11	312.6	300	299.6	306.17	307.26	308.2	300.41	307.64	308.9	307.15	304.51	305.18	306.59	307.55	300.72	303.79	304.76	295.49	299.85	305.35	305.68	298.56	301.24	296.64
303.79	309.44	299.08	304.88	300.99	299.55	302.99	301.77	297.69	304.93	306.29	302.57	298.2	304.54	295.71	302.16	306.82	298.58	301.67	305.71	307.54	296.84	296.4	305.78	306.71	302.29	308.44	303.79	303.44	300.61	305.7	301.46	301.6	304.57	305.98	303.83	307.73	306.33	297.91	297.78	305.07	303.14	302.82	299.18	304.6	303.62	302.92	306.26	297.59	299.92
296.73	300.97	296.39	300.39	299.55	302.65	305.57	302.24	294.99	299.81	297.03	304.08	302.67	302.05	300.11	299.94	302.91	302.29	302.43	298.29	300.26	307.74	299.45	297.15	298.27	305.91	292.39	293.48	302.38	299.84	300.73	304.72	297.71	307.68	300.33	308.78	305.48	296.35	303.08	298.49	298.8	295.52	301.93	310.94	299.37	303.25	302.16	295.05	304.6	307.13
311.51	311.57	301.3	308.87	302.7	308.68	303.46	302.97	305.02	303.31	306.71	311.51	307.18	309.01	306.39	305.2	311.73	305.95	306.4	304.73	314.23	311.46	309.85	308.17	306.94	307.1	309.96	305.94	313.79	306.53	310.73	302.45	305.94	311.02	308.37	309.78	308.77	311.17	305.35	310.01	314.16	308.07	314.36	306.49	307.2	313.34	307.22	306.33	318.06	306.54
302.74	313.94	306.59	306.71	298.51	306.06	304.77	305.08	301.99	304.5	308.46	307.65	306.3	302.36	303.85	298.34	305.59	299.17	303.11	306	312.17	314.39	302.84	305.65	298.9	302.42	303.25	298.63	307.51	296.95	298.71	310.87	300.83	303.25	310.44	307.45	314.28	308.7	312.43	304.83	306.87	300.77	302.48	305.75	303.74	299.68	305.95	309.53	304.32	309.14
308.46	304.21	303.64	302.03	303.23	298.44	308.95	298.44	303	299.28	304.98	302.39	316.14	305.1	307.95	303.49	303.76	312.33	307.71	303.55	302.72	301.1	297.11	301.74	303.49	308.04	302.52	299.72	301.61	308.34	299.32	306.76	296.38	303.72	310.78	308.13	305.42	305.99	304.87	299.68	305.57	301.64	309.17	302.74	305.61	302.46	301.65	304.89	306.28	313.62
324.84	331.14	323.99	329.94	334.66	330.56	331.5	323.44	331.86	325.08	329.15	324.18	328.08	331.15	329.75	324.89	332.96	329.2	330.89	327.61	326.32	322.39	324.11	323.38	324.67	332.14	324.57	325.42	332.25	331.12	328.98	331.49	331.14	326.29	323.27	336.24	329.62	327.82	333.45	324.92	324.54	331.7	324.2	335.96	331.39	334.15	330.83	320.69	331.1	324.94
300.06	297.68	298.33	296.18	295.36	297.24	300.05	290.6	295.5	302.34	293.59	293.55	302.87	290.69	287.59	297.35	302.95	297.16	293.02	293.45	297.84	297.3	294.59	291.39	294.72	295.82	289.69	298.3	291.77	292.98	291.11	290.61	297.81	289.49	292.94	296.2	290.79	296.43	294.95	296.33	293.76	295.18	298.42	297.43	293.14	299.68	297.05	295.21	294.24	295.53
319.07	314.8	316.04	308.98	320.3	311.25	310.1	304.4	317.3	311.37	313.66	310.08	308.55	311.82	315.49	310.67	309	314.49	313.58	315.53	316.77	311.9	320.02	313.26	311.42	316.89	315.96	312.57	311.98	311.44	315.04	309.14	309.29	317.83	314.26	307.58	313.53	312.49	309.05	317.24	307.66	313.79	315.49	306.46	316.41	311.43	312.16	316	317.61	309.18
314.59	312.27	318.67	319.81	318.11	314.54	313.46	315.98	318.93	311.6	314.88	318.33	318.64	322.11	317.32	322.38	313.08	316.25	307.46	308.82	317.96	313.42	320.42	317.89	318.71	316.06	316.75	317.3	316.5	313.53	310.18	310.98	317.08	309.73	319.85	318.1	316.81	310.39	316.15	316.23	311.35	321.82	318.73	318.32	317.58	313.54	317.82	309.87	320.73	307.96
308.17	304.34	306.26	301.32	306.3	304.23	299.01	307.03	295.25	299.36	301.79	305.73	303.05	302.76	310.55	306.71	301.86	309.84	305.16	312.62	308.7	307.3	306.41	299.95	304.59	304.84	299.1	300.15	307.99	305.32	305.76	307.66	301.22	309.94	298.97	300.89	305.82	300.85	302.05	306.03	297.32	307.22	293.95	298.6	301.49	298.81	304.16	304.57	302.47	303.16
305.74	313.37	314.77	312.7	311.04	313.65	313.49	320.9	313.39	312.92	315	311.83	316.19	319.05	315.34	308.07	308.83	311.31	306.41	317.25	310.52	309.55	316.97	310.48	309.08	311.39	310.6	317.83	317.02	316.03	313	311.77	303.95	314.86	317.04	315.84	312.57	320.26	308.28	319.61	311.05	309.83	310.55	307.19	315.39	312.07	308.15	314.39	313.69	317.27
296.24	306.35	302.19	304.87	303.82	301.22	303.34	310.43	298.08	304.05	304.1	308.27	308.63	313.31	306.03	302.55	307.84	304	306.78	299.04	299.38	306.74	306.6	308.6	304.6	299.53	305.26	295.29	302.24	301.5	307.38	302.94	306.96	299.26	296.06	298.92	302.62	299.73	302.73	306.08	305.3	304.76	302.79	303.43	310.76	303.58	303.2	299.43	299.56	304.31
300.83	301.38	302.26	307.66	302.1	303.1	299.07	299.04	299.37	305.35	304.01	305.46	307.69	303.65	308.16	302.62	298.14	310.19	305.64	305.47	298.97	294.63	300.39	305.87	298	306.68	297.52	299.4	296.64	303.84	293.71	303.42	299.1	308.4	299.59	301.56	307.63	298.93	305.19	299.4	306.33	300.67	302.17	299.42	306.45	303.84	296.66	306.54	296.37	303.37
313.85	315.75	317.91	314.47	314.84	312.83	307.06	321.07	309.6	304.1	308.28	315.55	314.77	310.44	313.64	308.18	312.15	318.23	322.6	319.77	309.3	312.81	313.08	310.26	316.12	311.38	310.74	306.29	308.02	316.38	322.67	319.2	316.79	315.59	319.62	307.21	310.8	310.84	315.99	317.24	312.44	315.87	314	312.1	314.99	316.95	311.43	319.86	324.15	318.48
323.6	319.5	315.12	323.22	318.65	317.82	318.65	320.18	321.42	326.76	317.22	318.48	319.07	322.49	325.41	312.39	318.85	322.59	316.94	321.36	319.88	318.61	313.97	316.23	321.29	319.69	326.4	320.07	316.97	322.91	313.82	322.37	324.27	320.99	316.2	320.17	312.6	320.88	323.71	320.25	319.79	311.4	312.92	321.31	316.01	320.52	310.77	319.94	318.17	316.23
299.01	296.62	299.25	305.62	299.86	303.64	298.59	292.82	303.8	296.65	297.87	290.32	285.93	299.34	295.42	297.9	291.6	294.95	294.5	291.08	301	304.65	302.61	302.99	291.91	301.13	300.91	296.49	295.76	296.94	296.68	302.16	294.01	297.41	292.95	293.54	297.22	296.47	299.7	297.22	305.3	294.41	299.56	304.27	301.91	294.3	301.74	299.71	294.62	297.04
308.43	309.58	296.93	313.19	311.27	303.41	305.27	304.9	306.76	307.43	302.18	304.44	306.26	300.64	311.78	300.91	303.7	306.39	307.67	304.58	300.22	299.22	300.46	304.73	297.6	306.54	313.3	305.24	309.33	305.84	300.65	302.63	303.49	306.84	306.23	305.78	300.96	300.55	308.23	304.89	303.13	301.99	301.17	306.78	302.39	309.1	296.6	308.21	304.19	300.41
297.51	298.17	298.56	293.12	298.79	295.38	298.88	294.44	297.52	303.29	305.21	296.06	297.03	294.66	291.75	299.81	293.07	300.78	302.86	295.18	297.79	295.1	309.38	289.32	299.56	295.96	291.76	304.2	294.27	293.26	291.33	293.22	296.18	303.58	298.34	300.4	302.24	298.9	300.2	298.09	293.55	297.89	292.79	305.9	294.32	301.45	299.85	300.53	300.4	299.51
297.45	304.51	303.76	300.85	312.87	303.97	291.61	303.9	301.41	305.29	305.29	306.09	305.18	304.09	299.41	304.18	301.55	300.26	301.67	297.87	309.56	299.9	303.89	302.91	297.76	305.49	304.42	298.84	301.42	301.48	295.87	298.93	298.29	306.45	300.98	302.52	314.22	304.34	303.72	308.71	298.78	301.2	303.84	307.75	303.29	301.79	297.03	298.17	306.86	305.29
311.55	309.45	305.64	310.74	313.17	308.88	305.42	309.62	307.48	310.65	313.4	313.89	304.71	305.96	308.52	304.86	306.99	310.12	310.36	314.23	309.61	313.39	310.48	307.97	313.28	309.1	299.69	308	311.56	301.03	305.56	308.38	311.27	309.67	304.85	307.93	311.1	307.52	313.08	301.55	309.64	310.68	304.9	306.29	305.27	304.43	312.08	307.59	302.31	301.76
292.64	294.94	294.5	290.95	298.54	296.78	298.65	288.63	296.73	300.95	299.75	295.33	292.48	298.41	298.82	297.58	297.56	292.58	288.84	291.47	293.38	299.89	300.36	291.16	291.8	299.32	297.76	296.96	294.23	295.06	292.7	297.89	291.73	291.6	291.12	288.27	290.45	291.21	294.64	295.44	294.69	287.93	297.29	296.2	297.15	296.22	297.29	295.3	292.24	292.36
292.32	293.86	292.63	301.49	291.89	293.48	299.58	287.81	297.86	287.43	295.44	298.03	291.7	293.32	297.58	286.96	292.73	295.82	300.87	294.74	294.63	293.35	297.78	302.19	289.61	296.59	294.43	296.05	297.69	301.21	294.55	292.77	290.5	296.54	290.46	294.26	299.11	292.81	290.52	298.33	287.11	292.29	293.5	292.44	295.62	296.17	292.11	287.43	296.39	300.82
313	318.39	311.41	314.74	322.48	322.46	314.26	316.13	308.51	312.2	307.43	312.68	311.6	315.37	319.04	316.58	319.59	320.39	311.3	309.88	323.38	312.84	315.82	314.06	314.44	323.13	316.57	322.43	317.71	318.29	311.05	319.41	315.27	308.88	313.88	309.77	322.44	320.29	314.98	322.1	316.91	308.69	311.03	320.84	311.67	318.28	318.23	312.77	309.22	312.48
296.96	293.36	299.14	291.17	296.39	297.86	299.32	300.84	299.22	294.16	302.25	288.37	295.45	296.97	292.58	291.79	302.11	303.12	302.12	294.12	295.55	296.34	294.61	301.55	293.86	292.61	291.7	306.37	301.2	290.07	295.96	303.81	291.62	297.25	288.51	298.55	295.84	299.88	292	301.53	289.34	291.28	293.12	297.42	291.79	296.72	293.66	294.35	306.54	295.44
316.98	318.03	322.27	318.63	313.53	324.14	313.51	316.29	317.01	315.23	313.86	317.47	307.49	319.67	312.71	320.81	309.59	307.04	319.33	314.96	315.83	317.89	322.08	314.64	315.03	312.08	319.84	312.1	312.79	318.1	308.47	314.47	310.86	310.6	315.7	317.99	313.14	318.01	311.41	310.02	313.45	316.39	320.92	315.47	318.55	311.93	308.29	312.75	309.23	308.17
317.22	309.27	307.65	318.2	305.99	313.57	314.94	314.03	308.77	318.8	311.96	309.62	316.09	318.21	308.14	314.45	313.14	315.74	304.45	313.55	307.68	318.82	309	315.93	319.52	312.34	314.97	321.01	306.27	308.14	311.46	310.12	311.28	309.25	314.87	316.64	302.87	308.98	312.99	311	312.65	317.14	310.63	304.97	303.45	309	312.27	311.41	308.21	308.16
310.73	306.04	306.34	312.66	305.74	301.07	298.98	309.99	310.05	303.03	313.96	306.6	301.13	307.4	308.35	314.04	305.92	307.3	306.67	299.57	306.89	301.71	309.82	312.3	301.06	305.49	307.81	304.25	311.73	300.78	308.29	301.21	302.18	301.23	306.07	299.44	308.87	310.43	304.03	306.56	304.02	303.9	302.2	307.3	313.15	300.91	306.57	298.63	303.13	300.28
310.71	314.45	304.87	300.73	310.31	306.94	310	309.13	314.38	306.98	300.95	309.57	306.62	312.58	307.87	307.14	309.6	308.8	313.83	306.44	310.18	303.41	303.02	308.21	307.45	313.89	311.35	304.31	307.1	308.86	306.29	309.89	305.32	315.19	304.17	307.9	301.72	304.83	310.45	306.42	311.41	312.77	312.62	316.76	306	308.74	303.47	309.1	309.88	314.73
296.25	292.69	291.67	299.7	293.29	298.19	295.81	293.16	291.88	291.97	287.82	293.59	278.34	293.39	290.12	295.82	296.39	296.5	296.58	296.38	291.44	299.4	294.29	296.44	288.67	294.67	296.21	290.28	297.72	291	298.61	292.8	293.55	298.82	288.84	292.83	293.7	286.5	287.21	302.08	289.89	296.99	295.65	296.68	290.59	290.98	291.19	299.23	303.33	287.89
301.4	303.99	315.57	313.13	302.16	306.59	298.17	294.58	300.03	305.25	304.89	307.48	301.67	305.58	299.2	306.07	302.03	304.91	300.39	306.29	303.29	299.76	297.41	306.56	302.45	309.31	300.21	305	305.28	308.38	302.87	306.27	304.42	314.09	306.82	305.4	301.81	309.78	305.92	314.6	312.82	302.11	301.62	303.79	308.06	302.45	303.25	304.71	300.83	303.32
320.68	315.62	318.39	318.62	320.68	326.77	317.01	321.71	311.37	312.31	313.97	319.84	316.47	314.91	321.7	320.29	323.22	312.79	316.49	320.26	314.59	313.87	320.71	315.42	315.6	320.68	325.15	315.56	319.65	323.55	314.52	316.12	313.67	318.7	317.24	314.05	318.49	314.71	308.96	326.35	313.98	313.52	316.25	312.36	324.83	318.87	316.09	310.52	323.37	321.16
315.94	317.31	322.37	314.35	314.21	314.44	311.39	314.35	319.41	311.76	319.09	319.22	308.97	313.29	315.37	315.41	310.79	313.2	320.41	321.17	320.16	313.55	309.44	313.45	316.36	314.95	316.07	314.27	311.63	316.35	316.33	319.98	316.07	312.55	317.96	313.24	316.22	312.81	321.75	313.67	309.69	320.44	317.59	315.97	318.47	322.55	321.44	314.57	312.53	320.65
320.57	319.6	314.08	316.9	312.23	320.04	316.76	312.52	318.92	319.67	319.15	314.23	310.97	319.53	312.68	316.69	316.51	316.01	319.27	323.15	319.32	318.89	303.9	318.2	316.64	309.14	315.13	323.05	315.98	319.09	312.23	321.32	321.08	317.86	317.5	316.4	318.65	313.59	314.07	314.41	317.59	308.29	309.58	307.51	310.7	317.87	315.26	322.78	316.32	318.01
305.38	319.74	310.69	314.87	305	313.16	316.57	306.51	315.54	312.31	310.2	311.63	314.79	304.32	314.39	311.97	309.61	312.11	303.54	317.08	317.15	311.35	322.74	308.96	316.47	312.37	317.35	318.23	311.42	314.04	310.01	316.25	312.24	309.36	311.43	313.1	314.62	308.41	309.77	314.91	309.73	315	308.34	307.26	312.06	307.95	307.7	309.38	312.08	312.06
304.63	303.5	304.86	301.69	300.74	301.19	305.69	307.17	309.79	312.63	301.27	307.79	299.49	305.8	302.57	310.41	303.09	308.87	307.93	306.5	304.75	309.83	300.07	307.27	305.07	305.51	314.97	300.95	304.2	299.72	301.35	296.96	302.47	317.59	305.71	305.78	303.41	298.81	305.6	302.26	307.75	303.51	305.99	310.14	297.8	311.65	301.29	301.71	298.93	305.19
313.66	306.44	306.88	301.23	301.08	311.23	302.94	306.79	309.81	304.35	299.79	301.21	310.62	304.58	304.61	303.99	307.7	300.35	300.96	301.76	303.16	307.71	303.85	302.84	308.77	303.3	299.32	299.05	298.47	302.34	300.73	299.67	301.16	310.77	298.1	300.14	303.42	305.79	300.61	304.35	295.04	298.56	310.37	309.23	303.44	308.67	307.18	308.2	302.19	307.11
299.41	305.13	299.25	308.26	306.09	307.99	309.22	296.59	307.24	301.25	304.51	307.96	303.69	302.83	303.2	308.24	302.33	297.46	295.2	295.61	301.55	306.74	304.22	303.34	306.97	301.79	304.86	301.08	304.2	311.45	305.64	302.57	310.82	305.89	305.13	303.71	306.8	297.07	303.43	301.42	307.22	303.81	305.25	311.01	299.55	307.13	299.02	306.89	300.08	308.39
319.32	311.58	314.84	321.82	310.74	310.1	316.78	312.71	314.27	312.21	312.34	303.8	319.28	308.73	311.75	314.11	312.17	307.97	316.45	316.58	303.19	311.95	312.12	311.26	311.6	310.55	310.75	311.52	306.62	312.35	310.21	308.63	313.62	304.93	307.91	319.44	310.97	314.99	310.42	307.45	314.6	309.01	306.09	306.61	311.68	304.61	306.89	313.67	308.89	316.71
297.97	298.11	296.99	295.2	295.2	297.81	302.51	289.8	296.45	304.63	295.09	304.82	293.37	294.92	299.18	298.58	304.46	292.75	291.76	287.3	295.21	300.08	289.08	290.02	297.19	295.92	302.84	291.64	295.49	299.29	300.59	298.49	298.84	293.38	304.09	302.5	296.79	288.53	301.81	295.73	286.87	295.85	298.72	293.13	300.96	295.54	297.39	300.21	287.99	292.79
301.85	306.48	304.78	304.29	304.38	303.44	297.75	298.53	307.48	296.86	309.4	302.95	305.05	309.86	304.13	310.39	305.26	306.5	299.96	307.06	304.42	311.78	307.89	298.43	300.81	303.85	306.25	301.54	309.28	316.46	307.45	309.66	309.52	303.25	310.61	303.08	309.83	308.48	304.42	307.74	303.09	306.97	298.72	303.79	298.58	299.84	305.23	308.54	301.43	306.65
296.94	309.92	303.47	303.42	301.53	308.29	309.95	311.27	300.33	298.36	309.64	299.38	304.31	309.69	305.19	307.87	305.83	299.79	302.39	314.18	305.59	310.91	301.88	311.46	303.04	301.11	309.56	303.7	307.17	303.77	304.61	305.96	300.95	307.85	303.67	304.08	301.37	298.87	309.02	312.65	301.82	311.02	303.66	304.74	303.98	306.43	296.32	303.58	300.88	302.94
317.23	318.12	312.18	315.25	313.19	322.81	315.23	324.47	326.45	316.07	317.82	313.63	315.59	318.54	324.58	312.38	315.15	314.81	312.56	307.54	318.74	317.44	320.69	314.83	315.19	313.55	313.76	316.23	317.18	320.59	312.53	313.49	314.49	321.06	304.37	319.21	312.81	314.05	321.76	321.44	323.08	319.11	320.87	326.59	316.48	316.85	314.67	316.31	318.95	314.61
318.91	320.7	321.43	322.64	323.28	314.08	312.16	319.66	315.62	315.54	321.98	312.79	311.41	317.97	317.35	317.33	313.56	314.39	314.75	319.13	319.38	313.29	320.57	310.64	320.28	310.66	328.33	312.55	313.47	317.99	307.38	318.63	308.1	315.67	316.07	326.39	320.17	314.86	313.46	314.31	314.55	309.96	315.06	309.69	323.17	316.23	313.19	324.13	321.03	317.53
311.93	303.86	303.47	305.01	309.3	301.23	302.72	303.25	302.91	305.5	301.23	307.82	302.38	301.69	302.8	309.06	314.63	307.18	301.54	299.81	299.7	297.83	304.84	307.26	308.99	307.33	303.17	302.97	298.61	304.13	301.58	309.52	303.21	296.48	307.31	296.22	296.48	307.1	302.12	300.68	301.96	300.6	305.38	303.31	297.79	303.29	308.75	298.44	302.05	308.73
312.04	317.24	305.78	316.82	316.98	316.14	316.8	317.45	316.89	313.53	307.46	318.04	315.87	319.3	320.07	313.9	318.74	314.29	318	317.78	315.86	309.05	313.83	319.38	322.33	314.5	319.34	312.88	311.59	309.97	307.09	306.47	320.04	313.55	313.63	310.94	313.48	306.7	313.12	311.56	308.99	320.25	315.14	315.64	317.37	307.61	317.95	315.69	315.63	308.52
299.18	304.74	307.88	302.08	300.42	299.24	294.79	294.74	302.7	300.27	303.78	298.06	303.45	304.3	298.72	297.32	304.48	301.65	304.37	296.83	304.36	299.99	304.26	305.13	295.95	295.56	300.52	304.42	292.12	296.04	298.98	297.58	305.18	299.57	295.26	302.5	309.39	301.47	302.19	298.71	303.11	295.03	299.3	298.09	305.01	298.11	293.19	300.79	297.41	300.52
290.64	299.59	299.21	292.6	291.64	290.44	296.26	298.36	287.86	298.29	294.91	294.74	297.02	287.69	295.08	292.75	291.99	309.26	287.94	296.72	296.73	291.82	299.95	296.47	298.3	299.55	291.13	294.86	294.26	299.53	305.06	294.22	292.85	296.28	300.91	297.82	296.15	298.1	293.32	294.33	296.76	299.62	304.87	294.2	294.9	296.39	294.95	297.67	303.61	296.24
305.91	298.73	300.58	301.73	301.42	302.87	303.45	305.32	305.47	303.68	297.81	297.13	298.17	302.55	299.16	301.74	305.91	299.72	296.15	300.02	301.47	305.1	307.11	301.15	306.54	297.82	301.8	297.47	308.65	302.5	306.17	302.7	300.23	300.86	297.68	304.24	303.66	296.72	296.92	300.46	296.93	300.71	297.7	292.88	306.04	297.55	307.16	290.1	292.65	290.68
305.82	309	306.97	313.01	306.8	306.04	307.4	314.87	304.52	305.33	301.58	316.57	308.19	306.74	306.98	303.65	310.39	311.78	305.81	308.53	307.86	305.32	304.67	305.3	302.91	310.97	301.5	306.35	306.41	303.79	310.69	311.82	302.02	307.39	308.18	306.79	306.32	308.91	307.94	306.19	311.26	306.94	307.05	311.07	310.63	299.96	309.42	308.09	310.18	314.11
312.71	305.51	320.37	316.75	314.71	316.7	312.08	311.27	300.61	312.25	315.38	313.16	307.84	315.11	318.39	314.03	313.24	309.95	314.14	312.52	311.63	309.7	311.27	306.11	308.4	310.73	317.98	316.01	313.81	315.93	317.12	304.33	306.8	315.34	309.19	308.8	309.62	301.74	311.83	315.77	315.98	312.51	313.14	317.31	307.74	308.62	317.49	309.54	315.13	313.74
295.64	300.81	307.27	292.4	297.45	300.35	296.92	293.12	290.42	294.93	294.11	305.68	292.67	298.2	297.41	285.08	291.76	294.61	292.56	297.73	292.95	291.62	292.26	298.55	300.31	294.15	296.11	297.1	294.8	296.16	287.82	297.81	295.26	294.02	289.7	296.9	299.35	297.9	294.8	297.34	292.1	297.77	299.88	295.44	293.06	288.36	298.76	301.64	296.25	293.29
299.19	308.26	297.02	305.25	307.26	310.27	309.1	310.67	298.57	295.09	304.15	306.65	301.3	305.69	307.99	307.84	307.5	306.69	308.91	293.46	314.11	303.04	308.65	307.06	296.37	305.6	303.76	296.33	298.88	311.38	306.21	299.62	302.07	299.93	302.88	307.11	299.99	302.26	306.4	305.29	308.04	298.45	303.35	308.67	303.69	298.67	308.61	304.42	306.69	299.56
311.63	312.57	309.58	311.73	313.99	310.85	317.03	308.63	313.58	311.66	315.72	311.73	312.16	314.48	311.77	315.51	313.79	314.66	313.01	315.16	318.23	315.93	313.53	309.27	314.79	313.99	311.9	312.57	310.55	317.14	316.65	317.81	316.43	313.55	309.71	310.26	309.98	313.7	312.68	316.43	313.7	312.51	309.27	321.4	314.86	310.37	319.19	314.71	316.83	311.54
325.47	322.46	322.72	325.69	327.26	322.9	319.25	321.69	323.1	327.73	323.37	331.06	319.08	334.52	321.25	327.77	320.25	329.47	322.21	320.99	320.02	323.16	326.27	325.96	322.98	322.39	320.8	326.66	328.69	329.89	325.07	323.77	327.72	323	324.1	326.94	323.51	334.74	321.28	326.52	330.36	333.27	326.33	328.34	324.13	335.88	328.73	325.73	320.74	315.88
307.65	303.86	305.9	306.81	303.22	312.76	301.63	301.21	300.26	307.41	305.89	307.36	307.51	294.77	305.06	301.44	309.9	300.4	311.06	308.18	308.09	300.27	306.22	306.12	301.22	305.95	311.83	304.65	311.4	307.25	302.68	305.19	301.67	305.22	309.26	295.73	297.71	297.96	306.71	309.05	305.21	305.93	294.88	295.78	298.98	305.59	302.57	303.42	306.11	304.96
307.4	302.53	306.23	303.29	302.63	305.46	303.7	305.62	303.62	315.29	307.7	298.58	300.03	300.53	307.2	300.47	304.24	301.01	307.92	301.74	309.38	304.38	307.23	297.29	318.75	313.45	304.15	301.48	304.96	302.4	301.06	299.11	301.02	296.94	302.93	303.1	314.18	309.17	305.56	299.85	304.84	300.38	304.62	303.63	305.68	308.18	311.68	305.81	302.43	305.05
302.38	296.53	293.5	306.31	304.28	301.91	290.91	297.19	302.91	294.16	289.56	301.7	302.48	302.01	301.36	299.01	301.91	300.97	300.13	301.71	302.47	304.92	301.22	300.96	294.48	301.6	302.49	302.07	298.33	299.42	298.96	298.45	301.02	297.01	289.97	297.33	299.94	294.81	300.2	293.32	303.64	299.65	297.3	298.81	295.76	298.29	299.23	304.53	304.82	299.67
308.19	298.46	296.79	298.86	307	303.55	297.88	307.9	303.35	305.08	297.87	300.07	299.06	299.19	297.14	305.3	297.6	298.52	302.07	300.36	301.72	300.82	303.22	302.57	299.72	301.52	304.03	299.63	301.55	301.96	308.17	300.04	305.54	297.08	311.07	303.57	302.64	306.22	297.35	301.21	296.17	299.31	295.08	304.69	296.02	296.97	301.59	299.35	300.92	298.75
311.84	312.02	307.05	313.62	311.98	303.85	307.73	304.6	311.03	304.69	306.7	309.9	318.42	309.45	311.88	304.07	316.25	311.41	314.64	316.41	303.89	313.27	314.58	313.74	304.88	303.13	313.41	308.01	307.45	304.9	309.75	310.53	306.77	316.51	309.69	307.14	307.57	311.48	318.6	313.15	299.68	311.02	310.98	313.76	313.41	314	312.65	316.86	311.61	310.14
303.76	300.85	296.04	304.62	295.39	299.81	295.88	299.65	305.61	300.82	299.35	301.77	296.44	303.72	298.22	296.09	292.34	305.51	298.92	295.86	297.09	301.46	302.77	306.44	298.68	298.55	301.17	303.85	302.46	308.51	300.54	292.5	300.87	302.36	305.29	300.83	303	297.77	301.03	299.88	294.48	300.28	294.75	296.39	300.01	299.2	300.05	307.25	300.04	297.91
328.42	319.77	322.69	325.11	322.28	325.85	329.52	329.71	333.61	330.07	326.04	331.05	319.92	315.97	329.85	321.44	329.19	326.79	323.31	326.16	317.51	332.44	328.22	320.72	337.49	325.96	329.85	321.14	326.59	323.88	321.47	318.69	321.49	330.42	318.29	319.54	327.68	329.27	324.76	323.53	327.19	328.77	326.66	328.16	332.37	326.18	328.96	325.68	321	332.47
305.47	297.94	305.61	298.74	301.74	291.4	294.74	291.21	296.94	304.46	298.04	302.81	297.88	302.09	298.99	309.54	297.94	300.21	295.08	299.65	304.64	304.87	297.53	296.99	296.03	306.51	307.38	301.89	295.16	307.36	300.47	292.67	297.31	302.37	297.79	298.2	295.06	307.64	293.93	297.08	299.74	296.02	296.84	297.15	309.77	301.14	299.75	302.44	304.09	301.14
303.31	297.9	301.55	299.28	307.98	303.88	301.68	302.27	306.94	296.41	301.84	308.08	303.08	300.9	299.54	302.87	302.8	304.93	297.63	305.98	303.44	307.99	306.46	310.27	307.21	302.38	297.78	291.5	305.81	307.85	304.65	304.29	297.33	301.68	310.46	302.56	303.64	302.95	300.28	301.13	297.65	305.97	310.9	307.08	302.87	301.97	306.51	306.27	303.36	299.35
307.2	311.54	304.71	310.81	308.27	303.86	314.38	308.54	303.59	308.14	309.04	306.71	308.15	304.45	311.52	306.96	308.58	308.48	302.88	306.91	300.62	303.39	306.01	309.6	299.46	307.88	310.19	301.15	307.23	305.29	311.12	310.44	303.05	303.41	306.46	312.05	306.02	305.27	304.39	306.07	310.33	308.14	310.09	305.45	311.69	301.71	304.37	301.16	309.8	306.28
290.67	293.55	291.16	296.02	296.49	296.54	289.48	304.56	287.1	290.33	295.51	291.49	301.74	296.86	296.12	291.48	289.01	295.64	304.92	290.91	295.08	297.21	291.35	295.6	286.69	304.09	300.24	298.49	294.86	293.46	290.79	294.57	296.59	298.72	292.3	289.57	306.07	294.62	296.3	295.99	299.54	297.11	295.9	289.88	292.22	296.4	289.09	288.62	294.75	300.11
317.71	313.42	312.4	316.77	312.88	319.14	316.56	306.94	311.08	315.82	315.04	306.19	315.54	305.37	312.81	315.58	308.74	315.92	317.8	311.19	319.34	310.98	310.67	311.79	314.21	312.9	313.48	318.85	317.33	313.91	322.01	315.77	318.92	309.68	306.73	318.12	308.94	310.25	313.41	314.3	314.02	312.36	312.39	315.7	308.57	316.62	306.21	311.57	313.99	308.22
312.58	314.99	318.73	306.72	316.7	321.53	308.14	318.61	311.95	310.7	320.73	308.71	309.48	312.83	315.85	313.2	320.55	314.62	313.27	306.12	308.83	312.25	314.87	320.06	311.18	306.06	317.5	319.63	318.34	313.91	315.98	312.45	309.35	315.36	312.63	318.7	310.17	311.89	314.03	311.56	306.1	316.51	315.98	314.81	315.97	317.23	320.61	319	317.19	307.7
299.58	298.68	300.89	304.39	304.45	299.7	305.06	303.96	299.39	302.26	302.32	304.51	300.89	299.31	299.55	301.73	301.42	295.57	299.51	290.85	298.41	291.81	297.16	293.24	301.51	295.7	309.53	301.96	302.07	298.99	299.5	302.67	295.97	302.59	298.07	300.32	301.69	299.36	302.73	298.63	302.41	306.27	300.39	299.95	297.35	299.03	305.39	303.21	302.34	295.7
321.48	326.78	327.83	331.8	329.8	324.57	321.11	327.52	332.24	326.14	328.09	323	328.38	325.55	321.97	328.58	329.46	330	327.75	323.3	326.08	331.64	330.02	324.19	328.11	328.51	328.93	323.68	329.39	323.01	325.15	323.4	327.36	329.38	324.53	324.65	332.55	322.86	329.56	322.64	323.69	325.92	324.63	330.62	327.24	325.2	321.24	328.89	321.78	329.77
312.15	304.28	291.81	307.65	304.67	299.06	303.43	304.9	304.64	294.92	305.56	300.81	300.5	301.28	302.02	298.69	305.86	304.72	311.54	299.93	300.35	306.83	294.93	304.97	309.88	308.27	307.76	308.11	309.07	294.8	298.45	308.27	299.05	309.85	306.47	295.35	311.63	305.43	306.35	302.25	304.67	297.38	300.53	298.89	305.84	305.79	308.62	302.31	309.36	297.91
308.38	312.48	303.98	308.94	314.3	305.93	312.51	316.95	309.46	306.2	308.08	312.43	310.06	307.9	309.21	309.42	312.46	307.71	312.44	308.68	309.67	307.62	311.96	303.4	320.6	312.24	314.73	310.69	313.68	307.98	305.96	304.46	308.94	314.07	309.12	307.17	310.14	307.03	302.7	306.37	312.17	312.18	311.94	308.57	303.38	313.61	311.01	305.03	307.89	309.48
292.39	304.8	296.81	293.51	310.15	300.9	303.42	303.72	289.67	299.92	296.05	302.11	300.48	305.84	291.99	304.29	309.38	300.08	302.43	298.7	296.12	297.33	297.42	299.41	299.21	296.06	304	294.16	297.69	307.18	302.06	303.41	302.58	305.56	307.72	304.56	304.83	302.81	295.61	306.86	296.77	297.89	293.32	303.88	301.96	302.76	300.41	305.85	303.58	300.45
300.8	287.13	297.31	294.65	297.31	293.13	288.33	295.34	287.69	295.29	296.63	292.61	294.05	296.68	288.55	296.11	298.01	296.93	288.19	293.87	298.89	291.56	294.1	299.29	295.54	293.89	295.03	293.89	294.78	290.3	288.05	299.14	300.89	283.58	295.36	297.31	290.25	294.64	297.68	299.59	296.73	293.19	291.58	297.67	303.26	292.55	291.45	295.93	294.85	298.28
304.89	305.75	310.3	314.03	307.08	306.94	314.47	312.28	306.84	314.01	313.44	308.68	308.6	308.31	312.46	311.68	319.58	311.82	314.2	313.96	308.56	307.03	308.55	307.47	313.37	310.66	312.96	316.11	310.15	307.94	307.84	310.23	312.98	315.58	315.81	307.59	304.6	319.15	311.02	311.92	301.83	312.97	314.84	299.65	307.12	310.46	310.82	310.56	315.82	314.94
296.93	307.27	305.31	301.8	301.18	302.62	297.92	305.57	303.16	305.04	296.54	297.56	298.02	305.96	311.27	304.74	309.82	297.93	299.78	301.09	306.94	304.71	305.77	303.15	302.12	302.76	306.91	296.94	300.4	304.48	297.56	299.75	299.85	306.78	294.33	306.52	296.94	303.58	303.67	301.68	297.96	304.78	302.72	305.96	307.39	303.33	294.58	299.43	304.03	306.36
313.65	316.4	320.23	312.75	314.13	313.06	314.03	311.44	314.92	314.92	305.35	311.26	311.73	316.1	312.27	315.19	314.57	310.81	307.8	317.82	314.18	310.88	313.88	317.47	310.21	310.33	311.97	308.73	313.93	312.15	312.43	310.74	312.6	314.27	316.23	314.83	321.61	309.31	312.35	309.64	318.38	317.24	316.3	313.24	311.55	308.97	316.1	310.82	318.24	314.32
319.43	319.35	315.93	322.33	316.65	316.68	315.2	312.27	320.31	313.59	318.54	314.22	312.99	318.02	314.24	326.53	315.1	315.81	318.49	321.67	316.47	323.06	317.25	319.05	311.52	314.84	310.79	321.84	319.41	310.58	312.48	321.82	315.23	313.8	312.48	314.33	313.1	318.82	312	309.58	313.82	318.21	323.82	314.01	316.69	319.15	322.98	323.63	320.91	314.07
290.08	294.84	297.19	294.56	294.34	305.83	294.51	287.16	295.38	299.28	305.2	293.98	298.46	301.76	298.86	299.7	292.91	293.25	296.69	297.99	295.98	298.04	294.91	298.76	294.02	296.01	296.32	309.26	295.74	295.07	299.27	294.76	291.26	295.9	299.55	300	292.22	299.87	287.23	299.36	295.03	293.6	296.51	297.7	297.41	299.1	288.94	291.79	294.48	295.52
299.65	306.55	301.96	305.64	302.97	304.56	298.84	301.23	299.02	302.54	306.68	297.73	300.19	299.14	300.47	300.3	298	300.29	306.71	303.07	307.61	300.52	296.11	298.04	301.97	303.74	304.74	304.7	300	297.3	305.81	298.47	294.27	297.11	296.77	301.99	302.68	301.41	302.23	302.17	302.87	293.74	301.9	300.19	305.56	297.59	299.88	306.77	291.48	292.83
304.79	304.99	309.23	314.14	301.42	305.24	308.3	308.64	302.67	310.95	310.81	309.09	305.96	307.77	313.01	305.05	307.65	305.73	303.39	306.38	299.44	300.05	297.86	310.83	309.39	301.23	304.45	305.12	310.35	304.69	309.07	300.37	304.79	306.28	305.86	307.79	309.03	310.04	306.8	302.31	301.52	310.1	309.07	302.78	308.88	300.78	301.21	302.99	303.53	301.76
314.02	314.62	316.64	321.85	307.34	317.21	313.7	314.5	313.84	313.49	307.4	315.82	319.05	318.83	314.57	316.72	315.24	310.44	317.59	315.92	315.17	315.02	320.21	308.3	311.65	312.63	310.41	322.2	313.63	321.15	310.56	309.4	309.62	312.55	315.47	319.91	314.28	316.62	318.89	313.24	315.45	319.32	315.03	315.26	319.29	318.6	314.41	314.08	310.25	315.39
315.19	309.48	314.19	317.34	314.33	316.22	322.12	318.9	313.23	311.05	317.17	318.8	317.13	312.22	316.39	323.13	311.89	325.06	314.46	313.19	311.56	307.25	318.06	318.07	318.95	310.56	310.19	316.42	321.21	315.14	323.31	313.05	315.78	318.83	308.64	317.62	317.02	310.71	307.23	309.99	320.75	312.78	317.51	318.91	307.68	312.24	311.08	321.64	311.45	313.35
291.76	294.29	302.79	291.68	299.58	289.73	289.03	303.44	292.15	294.38	292.91	307.62	293.6	292.48	289.21	289.09	291.15	294.66	295.69	289.34	297	302.75	298.38	295	293.39	291.63	295.65	294.02	300.43	292.53	297.74	294.89	290.4	297.43	305.31	299.08	300.4	297.68	296.34	290.91	296.16	300.15	299.24	294.84	295.9	294.55	293.72	293.9	296.24	292.04
311.01	315.27	312.6	308.88	309.91	312.65	314.99	310.54	312.65	314.61	310.22	309.24	322.62	310.22	314.63	307.78	319.23	318.58	312.66	316.96	310.07	307.66	315.47	317.32	306.79	324.95	311.83	312.5	319.86	308.74	308.31	309.79	315.62	311.59	314.63	312.91	317.78	313.29	314.27	308.09	316.28	312.9	310.34	316.81	319.18	319.75	311.32	309.17	321.47	310
308.03	302.73	300.93	301.94	306.01	301.47	303.22	304.47	302.47	302.53	298.81	309.4	308.16	300.38	296.45	301.46	304.17	299.57	304.37	300.09	310.13	305.7	298.16	304.33	306.61	305.26	298.99	306.06	304.79	306.54	305.98	308.3	308.19	302.74	299.48	308.47	306.43	307.4	303.46	302.04	302.37	304.35	302.4	298.8	298.87	301.27	304.42	304.18	308.4	301.9
333.27	329.42	325.89	324.82	328.25	330.22	331.04	328.36	319.51	335.77	334.99	317.84	328.9	325.63	320.97	327.17	324.13	330.02	333.5	329.24	334.64	329.44	327.14	328.07	331.08	326.24	331.48	328.7	321.91	333.82	336.82	330.68	329.84	333.22	326.74	327.29	320.94	324.44	330.72	320.87	331.35	331.81	325.18	326.8	328.22	331.66	319.96	323.67	324.08	326.18
288.79	297.01	292.72	302.99	293.24	294.41	302.37	299.67	296.44	291.78	296.17	292.99	294.94	292.01	295.71	291.13	291.68	299.48	295.5	304.22	296.11	299.04	295.91	298.79	290.19	295.83	289.25	293.25	296.94	297.98	292.62	294.49	293.62	295.17	294.1	294.85	298.86	297.11	302.71	297.73	292.53	299.56	297.47	298.6	298.22	288.39	296.64	301.91	299.17	293.04
312.94	320.57	315.17	319.27	325.37	318.78	319.29	318.21	321.25	315.78	321.27	317.31	321.69	315.03	312.1	312.14	320.67	317.9	310.76	321	323.61	313.41	315.38	319.68	314.61	320.22	316.38	319.73	312.73	316.69	323.24	325.7	312.28	326.8	318.31	316.06	313.69	313.48	317.3	322.36	309.38	321.18	315.03	314.02	319.93	317.06	319.65	311.23	312.82	315.95
301.84	305.38	299.56	303.22	298.85	307.13	305.46	305.34	304.23	302.64	308.36	311.13	306.95	301.97	307.56	301.06	305.71	301.89	297.52	301.91	298.01	301.96	306.02	302.74	300.2	301.06	302.83	307.94	310.45	300.9	304.64	308.72	306.1	309.27	302.07	302.11	301.5	302.25	302.3	302.24	304.71	306.3	304.2	308.16	302.05	296.6	300.61	304.85	306.81	306.13
306.82	307.8	313.28	308.41	309.2	301.14	304.63	303.1	305.26	304.13	306.14	302.53	309.15	300.54	306.78	304.88	308.26	299.94	304.45	304.84	308.37	306.77	302.68	305.55	310.65	305.61	303.15	303.72	300.35	303.2	309.27	301.21	304.48	305.41	306.86	310.52	304.23	305.68	304.18	302.41	300.12	306.17	305.36	308.17	300.01	308.63	309.36	309.01	303.78	302.53
303.07	299.77	298.15	304.27	297.03	301.37	306.15	302.33	295.17	292.62	304.65	298.09	300.05	301.64	298.88	294.72	300.03	303.27	306.12	305.51	305.46	302.94	302.21	299.12	296.07	292.02	301.6	307.05	295.64	303.54	298.28	298.29	303.05	298.32	303.24	306.58	304.8	300.55	299.59	304.84	299.3	300.71	298.47	294.73	302.75	305.12	300.05	297.89	298.83	298.72
318.97	314.15	312.45	315.29	313.15	312.83	314.35	311.82	310.74	317.73	313.11	308.99	312.49	314.7	313.11	315.24	314.05	316.51	316.75	318.36	313.13	316.02	316.97	317.94	314.42	318.27	311.22	318.98	316.83	312.28	319.54	315.83	309.68	315.94	317.57	309.94	313.85	313.69	315.73	315.66	310.8	313.71	319.74	312.98	313.99	314.94	307.65	317.5	310.11	322.41
311.94	314.88	304.84	316.28	314.85	318.36	314.54	304.72	325.74	302	313.72	311.79	317.87	309.59	310.2	320.06	311.83	312.97	309.46	308.91	309.03	315.02	315.59	307.2	315.94	317.31	313.43	313.62	313.27	311.19	314.08	308.29	312.09	317.46	309.22	307.31	320	310.23	303.5	314.48	314.81	308.5	312.04	311.14	309.19	317.33	317.4	313.58	312.37	314.81
307.02	307.42	310.23	304.63	306.72	301.16	305.92	310.92	307.19	309.16	303.05	301.35	299.31	305.62	309.85	307.78	307.02	308.21	300.35	308.14	304.48	310.26	310.41	306.01	312.76	314.22	305.35	305.66	302.82	303.7	298.91	305.74	309.51	309.65	305.84	308.83	306.12	296.17	301.19	294.42	305.9	309.44	305.36	301.11	306.61	302.59	309.31	304.03	305.27	298.82
313.44	313.52	314.62	310.75	312.52	317.82	312.98	309.78	308.03	302.71	310.3	311.35	317.8	312.89	304.5	310.83	317.58	311.66	310.97	306.85	309.09	308.57	318.35	318.85	309.76	309.59	307.84	314.32	313.83	310.6	306.06	313.38	310.91	306.98	311.03	314.39	312.36	305.47	317.62	314.52	316.55	315.11	312.8	318.28	314.48	312.27	310.87	311.14	305.93	308.13
307	307.13	308.79	300.98	302.16	305	304.59	302.38	302.75	302.8	303.26	300.22	303.63	301.37	305.88	301.1	305.98	304.67	310.93	308.69	306.05	302.19	307.95	309.68	303.96	306.57	305.37	303.88	305.43	299.03	312.81	298.55	310.12	304.95	302.78	294.15	312.34	306.66	299.91	303.3	300.43	308.21	300.87	307.69	304.22	300.33	307.86	294.24	298.91	310.11
321.43	310.43	315.49	311.94	318	319.16	313.78	312.31	315.94	321.2	315.85	317.36	315.48	312.52	319.71	307.58	317.51	311.01	314.94	313.88	314.82	316.9	316.76	313.68	316.27	315.75	316.95	312.99	310.65	315	312.31	308.11	313.69	314.37	314.54	317.31	313.8	314.11	317.75	315.83	316.93	315.78	317.71	317.64	313.8	315.9	316.04	316.34	314.6	311.84
314.92	309.11	311.57	309.53	308.04	312.68	312.69	318.66	311.15	316.87	308.66	322.31	310.63	311.88	314.43	315.79	313.5	308.32	311.68	303.37	313.05	318.27	308.1	315.03	311.29	311.85	309.79	312.33	313.22	311.56	316.91	311.64	313.89	318.35	313.73	311.7	312.99	308.55	305	308.73	312.58	312.32	312.25	311.11	307.1	323.23	314.96	317.05	313.35	311.82
314.28	317.12	315.76	312.3	313.17	314.47	315.3	313.89	314.53	312.68	316.19	313.49	312.85	309.02	316.27	307.6	320.98	305.82	319.25	312.68	307.92	316.09	317.22	309.76	309.72	317.52	312.62	315.36	312.83	316.3	306.44	316.21	319.64	313.04	315.85	320.4	315.92	308.66	318.55	309.15	312.52	316.3	316.77	317.37	315.84	311.22	306.12	314.74	313.3	310.78
325.1	324.4	325.48	324.12	330.18	332.55	322.98	320.14	326.66	331.59	327.18	332.94	330.64	323.14	331.53	326.48	332.4	329.07	330.15	326.71	328.19	318.74	329.46	325.03	331.82	330.47	326.27	330.13	328.84	332.41	329.71	328.58	330.71	324.88	326.97	328.21	329.95	330.37	331.42	328.68	323.94	326.81	327.45	333.41	327.34	323.58	332.66	329.21	335.9	334.24
303.83	300.59	303.97	306.59	306.04	308.1	308.31	302.49	298.53	305.57	307.34	310.12	305.61	303.67	301.9	301.35	308.82	305.46	304.02	309.67	307.53	304.16	302.23	301.91	300.91	302.54	307.48	302.58	301.56	303.45	304.79	301.08	307.96	303.43	307.16	302.28	305.52	304.54	297.66	305.45	303.18	303.39	305.52	304.65	306.19	310.82	304.51	308.38	310.72	302.32
302.25	300.21	304.67	300.46	306.07	302.28	301.63	306.9	296.53	309.73	303.18	306.26	303.49	305.78	304.48	311.09	308.02	305.24	302.71	301.9	303.07	298.3	307.95	297.73	306.33	302.32	312.28	301.22	305.1	298.03	306.83	308.16	303.64	299.36	304.12	306.29	307.02	303.71	305.63	300.69	304.03	304.86	302.12	305.75	306.32	305.16	304.53	301.81	306.98	310.35
297.72	291	295.06	291.37	297.04	297.7	295.72	294.89	291.75	294.59	304.15	291.9	300.15	294.68	293.16	299.11	288.49	298.82	293.86	296.77	298.37	297.41	295.17	293.35	297.11	294.8	291.99	294.8	297.58	295.98	290.83	293.83	293.36	298.06	298.22	296.69	290.06	289.4	297.26	299.35	299.4	293.16	297.31	297.11	287.88	287.76	290.59	296.47	297.81	292.87
318	316.89	313.01	314.98	315.95	318.73	316.38	313.12	314.83	315.66	317.93	311.14	319.3	321.72	316.44	309.46	310.88	309.87	313.93	314.17	310.62	315.93	316.18	312.77	314.05	304.96	311.17	316.8	325.39	317.86	310.81	309.7	306.44	314.51	315.75	320.94	313.65	308.69	306.36	317.22	317.66	313.85	311.26	311.79	315.56	313.5	324.91	317.62	315.5	317.99
303.56	294.5	303.53	305.13	298.74	307.34	307.33	303.49	305.45	302.23	302.81	309.15	298.28	305.36	303.16	300.43	306.48	302.35	309.98	300.73	303.31	297.1	307.32	306.9	304.36	301.92	305.76	309.87	306.22	302.23	304.09	306.06	308.36	298.71	300.61	301.96	303.88	304.31	303.22	303.07	302.04	299.85	301.78	300.01	308.28	309.14	298.1	301.96	303.34	303.15
308.03	306.12	304.64	308.7	305.96	301.38	302.67	305.56	300.56	303.07	310.27	300.39	300.79	305.83	303.94	304.31	310.22	305.84	307.19	307.45	305.28	309.65	309.19	304.63	306.41	313.24	305.78	305.46	300.93	298.65	304.44	298.21	301.89	309.07	308.86	302.44	308.58	304.29	303.18	302.02	304.21	306	300.87	304.31	308.39	299.26	303.32	304.42	309.64	303.94
321.85	324.98	332.02	330.07	324.75	325.97	325.17	325.15	323.64	331.54	330.08	332.83	324.7	325.8	328.9	331.04	328.6	329.66	330.58	326.43	334.5	333.22	327.28	329.6	329.88	328.46	330.57	330.48	331.88	330.39	325.86	322.91	330.24	327.47	328.36	330.89	327.11	329.47	329.56	323.97	330.12	331.6	324.06	336.69	336.33	333.31	325.03	335.99	333.14	331.67
303.7	302.9	305.12	300.38	306.86	301.7	303.65	298.94	305.27	307.28	301.72	298.48	301.34	306.97	304.4	306.49	299.33	304.79	305.58	303.85	300.45	305.85	303.62	303.07	303.99	308.32	299.02	304.92	315.22	309.5	302.87	306.66	305.91	308.45	295.52	308.36	298.98	301	303.18	301.37	307.92	309.73	305.67	302.93	302.6	308.73	302.12	308.81	295.96	300.8
303.31	295.82	299.84	308.57	302.73	300.99	293.22	299.5	297.66	297.81	307.22	300.04	302.32	295.32	300.83	307.67	308.24	299.42	302.79	306.91	302.97	306.17	303.47	304.18	301.13	303.42	302.2	302.16	299.32	305.45	295.46	301.72	302.2	301.28	303.9	303.49	298.52	306.1	298.9	298.68	295.17	307.13	304.04	304.63	295.91	302.25	304.01	301.54	302.28	297.68
294.9	292.18	295.1	296.07	297.12	301.19	292.12	294.32	294.03	293.03	291.86	301.97	292.01	294.35	289.79	295.16	300.68	303.55	298.43	292.97	293.02	297.5	295.03	291.06	296.66	301.68	294.82	290.96	294.13	289.54	296.72	298	296.79	296.47	288.34	301.62	299.74	295.13	298.67	289.22	292.06	297.08	293.32	291.26	287.31	294.21	294.39	293.17	294.39	300.25
309.77	304.8	308.62	309.11	308.58	305.39	308.14	308.32	309.61	304.39	306.26	312.89	306.41	307.54	307.09	309.14	305.67	303.31	304.14	304.79	306.54	303.94	307.05	308.7	305.52	308.08	312.48	295.78	307.37	307.6	301.32	314.51	300.85	304.26	307.49	308.55	303.84	307.11	310.43	298.94	301.68	302.24	310.64	307.36	304.66	305.95	309.5	307.71	306.89	297.23
308.06	316.71	314.37	320.96	313.94	316.58	315.85	315.24	314.51	324.02	318.2	315.86	313.59	327.03	318.62	318.87	313.78	319.77	325.7	314.86	325.58	313.97	315.07	320.73	317.96	312.94	313.72	313.8	317.22	321.02	319.73	326.05	316.11	316	311.86	317.36	315.87	319.04	319.48	312.95	316.44	328.67	310.37	314.16	315.68	311.03	312.31	314.35	313.98	314.97
319.87	325.34	326.24	319.54	318.73	323.62	321.48	326.94	319.09	317.94	317.06	316.96	320.08	315.53	316.6	319.44	324.27	316.43	316.59	312.74	322.45	313.75	312.92	310.09	318.09	314.06	311.23	306.51	323.85	315.21	305.67	325.11	317.18	313.84	317.43	310.1	327.23	318.88	319.22	326.02	325.03	314.33	321.09	318.9	318.8	321.03	320.25	317.26	315.17	319
293.18	297.79	295.32	291.96	299.7	294.46	290.95	292.57	298.46	294.85	292.97	295.67	296.18	294.95	300.5	296.86	292.57	294.49	288.01	294.46	290.14	300.05	300.09	300.13	295.46	296.76	299.21	298.47	303.71	292.53	303.45	296.24	287.96	294.59	292.67	295.52	296.04	294.6	296.3	298.88	289.3	293.1	293.33	293.77	288.13	300.39	296.93	285.41	296.58	294.41
314.9	314.8	316.59	309.52	313.72	315.88	313.92	313.2	315.02	313.24	305.73	312.7	314.57	309.19	307.64	312.76	310.36	314.89	309.86	318.15	320.05	314.74	308.29	317.96	313.6	319.18	321.19	314.02	302.64	308.55	313.02	314.7	313.51	311.36	306.61	322.67	312.94	311.81	313.18	305.75	307.34	307.81	314.35	307.23	310.92	313.24	319.4	314.58	317.99	313.41
300.79	300.26	302.4	299.39	303.65	307.04	308.29	298.87	308.95	304.54	305.84	300.97	303.32	303.02	299.43	302.18	301.76	300.81	305.21	297.84	308.06	309.63	312.36	303.84	310.21	301.74	298.45	309.38	305.76	302.17	312.94	305	305.74	309.12	310.06	300.93	305.54	307.94	302.72	305.02	308.29	303.66	302.08	308.92	311.49	311.37	303.23	305.36	301.46	309.35
320.52	325.8	329.63	326.45	329.03	325.83	328.95	324.69	332.14	330.49	324.17	324.2	331.71	325.96	329.41	331.97	331.39	335.93	328.71	323.03	323.98	329.59	330.9	325.8	324.28	330.75	342.47	322.86	328.72	334.22	325.88	320.34	332.2	326.63	328.67	328.51	327.85	324.58	328.28	326.48	330.07	326.03	335.35	331.67	324.29	330.81	330.54	325.97	329.36	322.83
305.91	311.07	311.92	305.88	311.94	301.98	309.9	305.64	300.64	308.94	304.9	310.77	304.08	306.68	292.32	307.9	305.15	312.29	304.8	306.71	306	304.89	309.11	306.97	303.27	312.25	307.82	305.78	305.42	303.69	309.2	307.64	312.56	310.03	301.25	304.02	308.76	307.34	306.88	309.98	304.09	305.34	307.25	309.66	309.97	301.96	307.92	306.6	305.29	304.3
297.56	298.5	303.11	303.2	302.98	289	298.16	303.9	303.14	299.04	302.45	302.96	302.07	297.6	300.27	301.59	299.71	301.67	300.21	297.46	304.42	310.41	302.17	300.1	296.67	296.04	296.22	300.14	297.79	294.86	292.71	292.84	301.67	299.41	300.42	303.09	300.11	297.27	301.31	303.81	298.3	299.07	302.4	310.38	296.25	292.17	296.23	301.33	296.84	294.67
298.33	295.16	298.03	305.8	301.58	308.77	298.3	301.76	302.23	296.22	298.88	299.46	296.35	299.46	300.51	303.07	300.55	305.39	306.06	299.41	293.51	306.52	303.83	301.96	298.08	297.88	305.65	304.61	299.06	305.57	296.38	302.95	299.42	301.62	299.69	297.59	305.06	309.83	290.88	297.38	299.17	297.23	298.41	299.43	296.2	302.66	298.57	305.69	297.33	303.08
310.85	309.31	317.77	316.38	310.52	312.64	312.79	309.51	312.79	319.4	309.37	314.54	308.28	314.1	313.25	315.59	316.96	315.53	313.33	315.42	306.79	312.45	314.11	311.7	308.29	309.56	317.48	319.14	313.53	313.02	310.13	313.91	316.88	312.66	311.86	311.48	319.41	307.86	306.61	309.87	320.4	300.72	307.65	314.77	311.48	312.37	315	310.87	304.13	305.5
311.39	317.57	321.15	324.28	321.33	316.13	313.09	317.51	318.94	314.11	308.14	313.89	315.27	321.21	320.92	319.25	318.7	319.19	319.59	316.58	317.28	315.59	318.3	317.6	316.85	318.96	324.48	318.15	314.34	312.12	323.3	313.32	309.02	319.79	315.39	318.35	323.02	322.32	313.14	323.35	317.35	318.46	317.95	317.19	320.93	317.99	310.94	316.83	318.88	315.86
312.67	319.92	313.53	315.27	308.2	310.4	318.65	315.08	316.41	314.12	317.76	318.12	318.57	316.72	316.46	314.17	320.55	313.36	313.23	311.87	316.68	315.79	311.32	313.93	316.77	315.32	322.13	311.78	309.95	315.26	310.17	316.21	315.89	317.97	312.63	317.4	307.2	315.05	315.25	309.23	314.53	317.36	313.58	310.77	312.41	317.91	321.13	309.48	314.78	314.78
306.31	304.78	296.75	301.18	309.69	306.26	305.98	307.22	302.73	308.49	298.24	303.48	307.05	304.88	304.28	297.98	304.96	309.57	301.46	300.73	302.68	306.91	306.66	303.97	301.3	311.32	300.69	302.53	301.03	304.28	295.09	297.7	308.16	305.55	308.72	305.3	302.93	302.11	303.63	309.53	306.92	310.56	306.56	302	305.33	300.29	298.44	312.39	302.39	297.74
322.16	310.84	327.49	321.7	317.05	316.01	315.33	318.71	321.08	311.16	315.14	315.29	316.47	317.29	314.13	318.67	320.65	322.34	310.11	318.06	326.76	321.72	321.32	315.8	315.49	316.95	319.56	323.51	316.81	316.62	323.33	315.45	320.39	318.99	316.41	323.81	315.71	315.14	323.66	318.38	319.09	323.16	315	317.14	325.69	323.21	312.98	317.71	319.34	322.09
309.81	296.11	302.14	297.88	294.35	307.36	305.91	291.89	302.56	300.74	305.17	297.29	307.02	299.77	299.03	308.99	297.34	303.14	306.63	298.23	307.08	300.3	300.95	304.41	300.33	302.4	304.99	305.3	296.83	304.46	300.33	298.2	297.93	302.27	300.42	298.17	303.91	299.43	298.51	301.23	303.25	301.29	298.96	304.92	300.45	299.91	302.75	298.15	306.82	291.85
314.64	315.56	317.83	314.99	316.98	317.17	317.82	322.78	311.59	319.06	309.1	317.43	310.88	310.68	315.97	308.3	310.96	315.54	313.09	313.76	311.7	317.52	310.99	316.47	315.02	318.44	314.9	309.95	317.15	317.07	316.52	307.95	314.66	314.51	314.86	315	317.7	309.66	317.58	314.98	315.37	320.56	324.77	316.66	313.12	315.42	308.63	320.18	314.99	318.55
305.58	302.85	310.86	307.73	311.54	308.61	306.05	299.32	301.64	304.55	309.56	299.13	307.61	304.42	301.88	304.77	309.71	298.66	299.96	307.14	309.31	307.04	305.27	304.68	307.76	307.49	300.1	308.11	305.39	304.87	305.38	311.47	303.28	303.42	299.71	306.09	299.55	303.24	303.78	304.25	297.52	301.56	303.77	300.39	303.67	305.87	298.93	303.42	304.98	303.11
305.02	295.24	296.94	300.23	296.86	297.5	295.54	300.77	305.14	300.29	299.54	294.78	299.14	296.21	300.91	300.98	305.77	304.56	296.17	296.24	297.78	302.27	302.37	306.98	299.05	303.22	295.3	300.88	297.66	297.04	298.02	299.1	302.62	293.92	291.04	297.89	300.88	298.39	292.14	311.08	296.83	302.01	298.51	299.89	304.76	303.58	290.12	301.78	301.01	303.87
318.45	316.82	316.35	319.36	317.19	311.39	313.51	317.09	321.62	319.76	314.95	316.85	310.95	316.3	321.48	313.85	316.89	313.35	317.43	316.12	314.2	319.03	314.5	318.26	321.96	314.15	318.21	315.39	310.7	318.58	317.59	315.61	319.81	302.44	315.87	318.69	315.46	313.46	315.68	316.47	312.35	319.25	314.09	315.84	317.81	318.96	312.23	317.52	320.25	315
318.29	313.36	318.95	317.22	311.52	310.52	311.91	313.11	316.09	316.31	307.63	318.15	315.97	315.77	311.74	316.98	312.16	315.65	308.69	312.27	309.66	312.13	306.03	308.35	312.69	309.84	312.23	309	314.55	320.85	312.53	317.62	313.51	317.35	315.24	309.89	308.65	311.85	318.03	314.84	316.35	313.84	318.46	309.07	317.46	316.85	313.96	315.27	314.28	309.29
306.1	300.55	304.84	304.29	304.05	305.37	301.45	301.46	299.27	305.45	299.6	297.9	298.63	305.37	310.48	304.63	304.74	305.51	304.36	305.94	303.47	306.3	303.54	308.73	297.16	294.79	306.89	306.17	295.24	308.51	308.44	308.3	302.18	306.51	312.52	298.43	309.82	304.12	302.97	304.39	303.38	300.47	306.12	300.87	302.08	308.22	301.56	300.07	304.11	303.33
317.1	313.61	315.2	323.26	312.8	318.6	307.59	304.79	312.92	311.72	309.59	311.01	309.22	310.74	320.44	311.93	313.45	320.17	318.57	317.43	309.19	311.98	313.79	314.08	315.65	309.86	315.26	316.26	314.36	311.69	305.71	315.44	317.63	311.77	307.34	314.37	309.95	319.11	309.75	312.73	315.51	314.02	312.29	318.57	309.92	313.85	319.2	309.74	306.19	309.64
313.16	312.83	308.94	315.04	312.76	305.66	308.63	313.36	321.2	318.5	316.66	310.31	308.71	307.13	312.31	314.21	311.07	309.93	317.25	312.47	313.88	313.21	315.96	311.19	315.23	317.34	304.34	311.52	310.83	304.1	311.95	321.53	318.24	310.75	313.27	312.84	320.32	315.37	315.34	308.11	320.64	313.29	312.93	307.01	314.01	314.97	315.35	318.17	307.98	312.78
322.9	317.35	316.32	317.86	316.68	312.74	312.2	321.63	314.71	319.18	319.07	317.54	316.41	319.46	314.53	312.37	318.49	321.07	316.61	318.11	315.78	316.98	322.39	308.01	316.29	318.29	316.56	315.27	306.75	320.35	318.88	316.89	325.73	322.92	319.55	317.31	316.07	320.84	318.46	311.68	315.56	319.81	319.6	318.92	308.43	315.64	317.34	316.2	315.84	320.83
288.68	294.74	301.95	289.68	298.7	292.94	297.62	298.41	295.59	295.96	300.46	294.71	295.61	288.37	288.11	295.45	291.65	295.98	290.92	291.27	296.1	297.59	290.59	299.13	289.5	299.48	285.47	300.48	286.97	292.5	285.16	288.14	299.86	289.77	289.73	295.32	295.77	300.07	294.52	295.15	286.32	293.86	294.3	293	294.8	300.07	291.16	294.19	286.4	294.22
298.38	292.89	295.12	298.18	292.91	298.25	294.42	292.78	297.37	286.57	289.76	292.71	296.23	300.05	295.68	297.29	294.26	291.72	287.02	290.82	297.55	293.67	293.6	290.85	291.54	284.5	297.68	299.45	302.57	291.51	301.28	291.76	293.5	281.94	299.3	292.53	297.24	300.78	296.44	292.36	295	299.72	296.49	288.83	299.52	300.52	298.64	295.16	292.77	291.91
318.28	310.49	314.09	313.65	318.13	320.57	311.63	313.25	313.73	317.99	311.79	308.87	311.09	316.78	311.91	319.13	315.27	312.99	312.84	314.58	314.02	311.62	318.79	315.89	312.93	319.48	323.15	312.38	316.44	317.34	316.67	313.69	318	318.05	314.87	308.7	319.2	317.22	317.37	303.38	308.7	318.31	316	315.11	319.8	309.48	315.13	325.94	317.65	309.15
300.04	297.3	300.32	298.24	295.55	300.15	295.16	289.34	304.82	290.59	292.94	297.1	296.89	290.99	296.14	296.8	293.55	297.5	296.12	295.72	297.64	289.85	305.04	301.09	297.95	291.72	292.54	300.95	297.57	297.11	294.04	299.1	299.38	299.27	295.12	301.53	294.44	293.93	296.63	292.98	297.4	304.65	293.15	294.17	297.92	296.55	295.97	297.96	298.28	301.72
317.19	312.65	315.97	314.96	316.27	315.82	307.11	313.32	320.82	320.34	314.82	316.2	314.5	310.83	318.44	314.92	318.02	311.62	317.7	312.42	308.45	316.09	318.92	311.92	314.52	312.79	312.22	314.16	320.11	322.06	318.35	314.72	313.95	316.39	306.74	320.9	313.07	316.71	318.19	308.72	313.88	310.95	319.51	319.43	305.95	316.61	317.1	314.06	308.93	319.75
326.48	322.28	326.12	328.64	323.48	325.06	317.24	336.7	326.15	323.88	327.62	328.73	322.39	324.11	326.63	327	329.28	321.91	324.07	326.21	329.46	324.14	328.61	328.73	328.63	323.82	324.18	322.85	326.2	332.54	325.99	325.01	322.87	329.06	328.28	322.23	317.69	325.03	320.56	320.81	324.74	319.1	318.63	319.44	324	322.34	330.54	323.78	323.1	325.93
301.04	300.03	297.14	294.88	300.21	290.81	291.05	297	301.3	297.88	297.64	292.62	302.69	296.28	292.39	288.61	302.85	295.41	295.15	296.64	304.19	297.33	295.1	301.89	296.36	299.48	301.48	296.6	296.3	299.09	303.33	295.26	297.98	298.07	288.97	297.62	297.89	294	300.24	296.01	295.48	293.65	300.53	296.8	297.55	296.26	291.14	296.96	296.23	296.45
315.52	319.89	313.73	317.46	320.28	311.58	311.06	314.98	315.26	317.2	310.97	318.8	310.17	314.18	317.81	316.17	312.36	318.34	313.76	315.8	309.06	315.04	310.64	309.14	322.51	306.61	313.17	311.25	315.16	318.29	312.87	318	317.06	312.61	318.48	324.91	308.38	321.32	321.97	312.87	313.13	323.11	308.42	317.77	314.06	316.37	317.82	316	314.53	318.52
318.14	315.08	322.96	314.74	313.43	313.72	315.92	312.64	317.94	317.28	316.63	320.55	315.45	317.6	317.61	318.76	323.34	316.31	313.24	319.82	315.07	316.99	324.91	312.05	323.01	315.59	309.74	323.29	315.33	321.74	318.73	316.04	318.96	308.44	322.49	322.9	322.9	317.48	318.28	318.04	322.53	319.12	318.22	313.1	313.92	321.35	312.69	314.2	321.18	317.81
307.34	305.43	308.61	306.93	307.86	308.41	303.34	304.07	307.51	307.94	310.22	311.16	306.69	306.08	305.48	299.48	303.16	306.72	304.45	299.47	310.1	304.9	297.94	307.83	305.9	302.91	307.94	304.57	307.34	302.54	313.26	307.4	305.57	303.02	309.06	301.63	301.54	302.06	313.57	308.74	304.62	303.34	298.35	310.64	309.03	309.54	306.23	311.98	304.19	306.42
318.74	316.16	312.72	309.23	310.4	317.21	307.63	311.44	311.14	318.56	311.94	310.27	312.77	308.3	318.19	304.47	314.85	310.99	314.16	325.52	317.49	314.82	312.26	310.31	314.59	316.13	326.03	315.5	313.92	311.49	314.38	314.29	309.39	312.65	308.55	313.79	313.12	315.2	311.78	314.92	309.78	307.27	315.7	311.27	310.65	303.88	308.83	315.75	311.51	316.19
305.85	292.99	301.54	300.96	300.59	298.86	301.26	299.38	293.64	303.44	296.14	303	295.94	301.17	295.49	298.63	299.11	303.89	296.92	295.73	299.13	296.75	304.98	299.12	297.57	302.95	305.46	299.9	307.54	303.3	296.77	304.45	299.39	298.65	302.93	296.43	305.21	297.05	295.33	302.18	303.59	304.75	296.73	294.33	299.73	300.94	299.14	297.35	295.33	305.19
325.72	331.94	327.31	325.35	324.15	327.43	328.08	320.52	329.43	334.57	329.89	334.13	325.73	326.66	329.47	323.89	330.13	322.91	329.05	328.51	328.69	332.88	326.3	322.85	322.27	323.32	327.38	329.72	328.11	331.49	330.73	329.7	324.23	332.35	323.18	328.18	325.69	328.98	328.48	326.94	332.06	326.53	332.2	330.99	331.19	324.61	322.04	322.74	323.91	325.58
315.6	312.33	308.94	318.44	313.9	313.95	313.08	314.81	313.52	308.33	310.12	313.59	318.82	306.44	317.36	315.92	315.54	315.17	315.27	310.44	308.55	310.87	309.61	307.47	309.21	313.74	315.51	318.57	312.71	316.75	311.04	313.09	318.98	316.4	315.59	308.5	316.09	314.62	309.92	309.34	314.87	318.31	313.48	313.72	314.81	311.29	311.62	312.64	313.56	309.93
311.32	318.49	312.39	309.51	311.92	304.32	318.5	321.93	313.59	312.41	316.06	315.75	314.74	316.2	317.56	314.77	312.83	314.49	315.64	309.3	312.91	312.04	315.18	310.53	315.18	320.62	324.42	313.44	318.3	307.78	325.9	312.4	314.03	318.13	317.07	310.76	310.88	311.91	315.24	315.33	316.34	316.93	317.51	316.28	314.98	313.89	310.17	322.7	315.61	313.12
326.73	331.69	326.78	325.8	334.87	330.45	334.53	335.92	337.16	322.89	326.09	330.52	329.08	332.54	326.26	331.15	333.11	320.61	331.22	328.46	329.86	327.01	327.71	329.83	332.27	329.31	328.13	329.43	331.99	331.51	327.08	329.74	328.71	328.32	325.94	324.97	331.64	331.18	329.15	333.92	331.5	327.47	328.89	326.27	327.66	332.09	324.72	329.79	331.8	328.49
331.86	328.12	335.31	328.2	328.4	331.68	329.48	329.38	322.68	326.47	325.38	326.88	331.02	325.41	330.12	324.18	326.23	323.72	328.38	322.68	324.39	321.58	326.24	324.93	325.72	333.22	329.72	331.26	319.85	330.88	326	336.03	329.75	335.83	326.01	329.02	329.95	329.78	332.49	326.28	328.75	330.68	329.84	329.66	326.09	330.8	330.79	324.81	328.31	331.94
306.18	315.72	314.18	313.93	315.36	308.32	309.86	316.86	317.26	313.39	314.98	314.84	317.5	317.97	315.5	312.86	318.8	309.35	318.87	315.49	314.57	317.72	310.58	314.8	320.77	317.81	312.53	316.19	309.27	311.13	309.28	314.47	310.24	316.27	308.23	311.25	313.87	320.75	316.63	307.05	319.06	311.99	309.25	314.02	312.48	312.36	315.38	312.5	314.89	318.63
299.03	304.06	298.52	299.4	293.33	294.64	295.01	289.05	300.84	298.51	296.38	296.17	299.74	305.57	292.08	299.89	293.57	300.38	298.81	295.48	300.44	301.5	300.75	293.86	301.36	292.39	298.04	293.68	294.48	295.49	295.42	294.77	295.02	293.17	298.03	292.25	294.52	300.18	293.52	297.93	295.49	292.84	295.58	300.96	297.82	293.32	301.74	299.31	299.23	300.2
307.42	311.14	302.87	311.81	307.61	307.93	307.13	308.93	310.7	306.42	306.03	309.26	303.34	314.47	308.43	308	300.23	307.44	300.21	303.1	300.2	304.77	306.46	304.73	300.5	308.62	306.85	301.97	308.92	306.26	306.88	304.38	305.73	306.47	301.82	305.26	303.96	304.99	303.95	303.12	298.86	308.27	300.23	313.24	301.89	301.83	302.79	308.7	308.9	305.84
313.98	309.7	311.64	312.4	305.1	319.02	315.87	315.06	312.57	310.09	308.94	308.14	311.11	315.76	311.23	316	308.81	313.41	314.38	315.19	315.71	312.56	310.58	319.46	310.77	314.5	305.93	310.95	316.17	313.99	304.22	316.94	315.42	311.57	317.86	310.3	312.06	309.97	309.59	313.35	313.41	324	315.77	308.32	312.97	308.47	314.16	307.6	318.9	314.74
311.62	304.11	300.9	311.3	308.75	305.53	310.07	313.88	310.14	306.49	304.81	308.81	308.28	307.83	303.15	307.84	319.41	310.28	304.65	312.94	316.03	305.79	310.41	304.81	308.85	313.9	301.08	300.62	305.89	306.42	304.48	302.39	310.73	307.11	308.43	307.18	302.89	310.2	312.11	304.47	309.85	305.05	306.37	309.96	309.56	306.5	311.27	298.42	305.73	303.92
313.18	316.92	302.62	303.67	308.46	310.92	311.65	309.7	298.5	311.47	313.89	310.64	305.56	306.05	310.74	306.85	310.88	311.77	307.58	306	300.51	310.99	310.09	316.18	307.93	305.03	312.9	309.66	313.41	309.7	306.31	307.84	312.03	314.93	310.74	315.01	306.06	307.6	305.63	314.31	309.57	309.63	313.5	312.9	314.83	315.77	316.26	312.98	307.46	315.05
302.49	298.3	308.22	309.63	299.43	305.55	308.3	310.71	307.48	307.36	304.14	299.97	310.93	306.12	303.76	310.24	304.14	302.23	311.56	307.59	301.34	303.48	299.18	307.86	310.35	303.49	303.06	303	308.76	304.83	299.23	302	308.19	310.69	303.65	306.48	300.92	304.96	302.6	310.31	300.84	308.23	307.75	309.98	302.9	308.44	300.31	299.33	305.82	304.47
316.91	314.88	318.58	314.5	309.34	315.58	311	312.98	317.94	311.6	320.67	309.55	313.34	312.81	311.44	312.43	322.54	318.77	310.43	311.32	309.81	320.04	307.88	312.74	307.69	315.85	313.1	315.38	314.21	317.09	319.09	309.68	314.56	312.92	317.2	325.33	314.37	318.29	324.74	317.67	313.12	313.7	313.08	323.65	315.47	315.26	315.98	317.47	318.37	311.67
317.24	310.51	322.19	318.46	317.61	304.49	309.86	311.17	312.74	311.03	316.09	316.31	304.04	315.82	319.83	317.51	319.89	318.05	313.43	317.99	319.51	320.91	309.28	306.98	312.84	321.46	314.24	321.1	311.79	316.69	314.43	312.57	318.55	312.14	318.09	313.42	320.57	311.24	318.71	315.61	316.02	317.22	313.84	308.51	315.64	315.55	319.19	309.37	314.6	314.37
314.23	316.19	314.39	316.71	313.26	313.15	318.29	314.89	310.97	325.56	320.48	320.46	311.36	316.22	307.3	310.48	316.98	314.7	312.1	311.05	314.73	317.07	316.15	315.03	322.71	310.89	307.87	318.65	320.82	317.21	322.39	312.78	321.19	314.69	316.9	314.91	314.9	318.19	317.58	317.08	320.74	310.76	314.79	323.92	315.37	311.87	309.91	315.74	314.08	311.98
312.91	317.13	320.23	310.55	318.06	313.05	319.03	319.6	319.45	316.33	316.23	314.78	321.63	314.33	321.45	313.48	318.69	320.33	307.05	317.82	315.3	321.65	315.8	315.9	314.04	311.48	318.04	316.62	316.09	307.42	309.37	316.14	309.37	318.67	317.72	311.8	324.75	320.81	308.66	317.89	322.46	314.57	313.67	310.3	319.63	320.79	311.17	315.51	312.09	313.68
334.27	323.25	326.16	334.32	331.27	331.47	328.33	330.77	324.09	326.52	320.8	327.3	332.29	328.29	328.03	326.84	328.63	327.46	330.72	317.92	334.62	336.24	319.64	332	321.85	332.91	329.89	331.11	331	330.26	327.33	324.13	328.13	321.34	331.05	333.22	324.43	327.04	325.21	328.04	326.3	326.64	327.99	330.51	337.05	327.21	327.32	329.46	328.65	326.08
325.37	327.49	322.29	328.94	321.68	325.71	331.22	324.92	331.15	323.68	324.86	321.47	323.51	320.62	326.92	325.95	323.64	321.7	327.03	328.38	327.45	326.28	323.56	327.63	328.22	324.4	326.78	331.26	319.49	322.69	326.52	333.5	318.72	324.43	331.46	321.92	326.63	320.05	325.48	324.27	325.65	322.46	318.67	331.14	320.74	331.24	325.98	324.04	327.07	330.25
307.3	303.28	314.29	308.64	307.18	304.75	305.12	306.62	305.08	310.38	305.09	310.04	305.72	311.76	308.09	305.18	305.4	315.46	306.84	316.36	306.14	309.71	314.23	310.24	299.01	304.83	311.59	309.59	308.31	307.27	302.02	305.1	309.63	312.14	304.57	304.9	312.46	308.17	311.36	307.63	309.1	306.02	315.86	305.31	308.66	305	307.33	308.62	311.3	307.45
296.36	294.61	299.39	287.71	292.14	296.67	294.18	288.43	293.24	301.62	288.74	295.75	294.1	298.96	289.25	292.07	289.24	300.46	301.13	293.73	292.26	288.62	292.27	293.32	299.58	290.6	294.27	294.49	289.94	292.32	295.01	293.16	289.55	286.84	291.99	297.78	295.84	303.3	298.58	293.41	294.53	289.77	296.76	296.14	298.83	292.66	296.91	291.78	292.46	292.9
307.77	305.48	303	308.1	310.2	314.15	304.94	303.78	306.11	305.71	304.73	306.7	305.23	307.89	310.61	302.73	306.06	312.09	306.22	306.57	299.5	299.13	307.23	310.69	299.94	299.26	303.14	311.24	306.31	302.13	309.15	307.42	304.23	299.85	304.54	309.07	303.23	310.99	302.11	311.56	303.91	311.71	306.41	297.67	304.55	310.5	305.44	308.24	305.3	306.8
301.08	304.32	310.39	303.93	299.51	301.96	300.97	306.01	298.89	309.63	301.34	310.25	303.77	301.81	306.43	308.13	303.99	308.28	306.82	303.4	305.66	304.9	300.11	305.47	305.14	306.35	313.32	303.63	305.57	308.75	303.43	304.28	312.74	306.63	305.08	304.78	301.58	297.89	305.76	305.1	302.48	306.89	309.44	304.46	304.16	299.47	306.7	305.8	299.98	299.89
303.48	306.79	313.72	312.68	316.83	314.35	307.57	312.58	314.47	318.15	307.61	308.46	307.5	305.74	313.18	310.54	311.64	311.89	312.49	309.53	307.07	307.88	311.52	313.11	302.99	312.71	312.32	316.01	308.94	311.64	313.71	313.09	312.08	311.36	311.31	308.5	316.85	311.47	309.68	314.35	310.75	310.1	316.42	313.03	313.35	311.07	302.63	314.24	310.3	308.78
303.37	298.02	297.08	296.43	301.23	298.56	290.71	299.9	297.88	294.81	297.13	299.99	291.16	292.59	299.01	301.12	293.68	300.2	303.5	299.16	304.01	292.11	293.53	291.65	293.22	292.14	303.61	299.19	294.35	294.4	295.62	291.17	289.77	299.82	303.46	297.1	293.03	293.61	299.35	298.22	297.8	296.38	292.99	301.24	294.52	297.04	299.42	293.27	297.3	291.61
302.88	301.37	299.81	307.8	299.13	307.44	300.57	303.85	299.05	307.59	301.64	303.88	304.03	300.28	305.15	302.69	306.17	304.46	300.44	297.49	298.39	306.17	298.03	297.33	306.84	310.78	305.28	308.85	304.52	299.03	300.55	306.04	306.02	305.48	313.18	293.42	299.16	305.66	309.39	304.11	306.03	301.65	298.93	303.43	302.91	307.4	293.37	299.95	303.96	304.92
297.33	294.99	297.23	305.92	300.6	294.23	303.42	303.59	294.53	294.99	300.8	301.56	299.24	298.73	297.11	301.91	300.2	299.23	303.15	301.71	295.35	306.48	296.64	294.13	298.33	295.42	295.48	300.41	297.02	299.23	295.43	303.69	310.17	304.45	297.89	294.18	303.41	300.52	307.11	304.11	299.6	307.99	297.04	298.6	306.86	303.24	300.41	302.42	298.23	298.97
306.82	303	306.39	303.69	306.87	306.54	304.52	295.87	311.01	308.94	309.71	298.08	304.94	298.35	302.27	301.84	304.08	301.36	304.42	301.61	302.73	303.35	301.36	301.06	305.82	305.48	309.91	298.51	298.43	298.16	308.47	306.36	304.45	301.6	306.8	302.19	305.38	303.64	309.92	302	311.74	310.95	306.32	302.45	305.61	304.49	309.29	309.5	303.61	308.4
313.34	317.55	320.7	307.12	321.77	312.85	318.02	320.82	317.93	324.6	309.63	315.66	318.53	324.31	317.37	318.93	322.03	310.18	316.73	316.47	320.38	314.23	317.8	320.08	322.1	315.11	311.65	318.31	312.4	318.02	319.29	320.95	316.88	314.1	318.9	317.81	314.19	316.39	317.43	319.89	321.96	319.91	313.84	318.97	320.37	318.4	322	307.17	312.87	317.9
310.39	315.75	317.51	311.29	315.58	325.03	321.18	312.6	314.98	311.1	317.77	312.33	312.3	317.02	311.7	318.06	314.55	308.16	312.54	315.5	316.51	315.15	308.07	317.28	320.08	311.4	317.15	314.04	321.48	318.48	320.39	311.25	315.89	313.19	323.4	309.71	313.42	315.08	315.8	316.51	310.67	314.17	311.76	321.42	316.62	318.03	323.1	313.88	313.24	315.14
327.82	317.51	320.87	318.48	321.98	330.99	326.5	320.87	311.53	321.42	326.09	323.04	328.32	324.8	322.19	323.88	324.9	323.47	329.2	321.07	329.87	321.82	318.42	325.51	320.45	318.84	317.82	322.77	325.03	330.07	325.48	324.83	326.84	328.16	327.26	322.99	323.31	327.91	324.35	325.91	331.62	334.34	318.37	323.14	316.69	327.96	328.9	323.22	321.54	319.82
301.77	303.47	301.56	307.19	309.8	304.19	307.11	305.87	306.29	306.52	307.89	308.13	309.22	313.71	304.45	300	305.75	309.03	307.1	302.48	310.27	298.39	304.82	305.64	308.57	304.79	304.85	311.26	308.22	303.41	308.65	304.68	303.54	307.13	307.53	305.5	306.2	309.34	309.05	312.77	301.57	306.02	306.51	313.96	304.76	298.53	308.76	310.07	304.8	309.44
322.08	329.58	329.69	323.6	329.93	335.89	333.14	332.79	324.78	326.06	321.64	325.58	323.56	323.96	327.66	333.72	328.37	328.81	320.88	333.59	326.64	325.19	329.51	330.32	322.34	326.2	320.77	332.17	328.55	335.79	328.18	330.28	332.03	330.48	329.75	326.57	325.71	321.43	324.56	328.86	334.55	330.4	335.6	324.11	323.38	322.84	324.09	331.13	328.59	326.21
310.73	300.59	300.06	305.22	307.37	306.05	312.74	303.61	301.36	306.59	310.54	303.57	311.61	307.21	307.28	312.67	297.39	301.43	299.57	303.68	302.49	311.94	299.06	309.01	307.34	303.31	294.34	309.65	306.3	307.14	296.48	304.76	302.57	298.49	298.67	301.74	301.44	298.29	305.09	301.28	303.35	305.85	302.58	308.25	302.05	308.14	306.72	305.54	302.34	300.03
327.13	328.46	327.65	332.08	332.28	329.59	334.65	330.05	326.89	333.65	325.19	329.39	328.19	326.41	328.29	331.85	332.04	328.2	329.46	332.62	324.61	330.61	326.23	320.85	327.35	334.17	324.64	328.11	325.72	327.08	332.47	329.19	324.69	326.46	322.4	325.99	334.44	330.24	334.57	334.83	327.18	330	325.67	328.21	336.86	334.79	326.11	319.95	330.27	334.65
314.77	304.25	309	311.92	311.07	307.22	318.58	306.08	305.31	308.76	320.35	310.33	305.85	302.69	302.61	305.89	316.6	313.52	306.75	303.34	312.7	315.57	318.62	307.95	308.89	311.9	307.78	311.48	314.19	307	308.44	315.06	313.05	310.21	314.37	319.95	307.66	304.7	302.42	306.17	308.23	310.32	303.41	315.36	314.62	308.51	313.12	309.44	303.11	310.28
305.42	300.86	303.36	306.8	310.01	305.58	310.47	304.47	306.48	307.2	302.63	310.78	309.88	306.78	302.6	308.4	306.63	312.46	303.1	309.83	305.1	309.82	301.34	311.51	309.35	303.41	300.83	304.52	300.87	308.03	305.81	306.59	308.79	299.84	305.68	303.31	308.6	308.32	307.15	309.5	306.6	300.76	305.78	309.49	309.18	301.92	309.25	316.29	300.69	307.42
315.87	321.1	308.01	312.64	308.48	327.52	313.52	310.29	316.89	311.21	316.56	311.19	306.68	312.11	320.94	311.72	313.69	314.63	317.52	316.05	315.53	319.57	311.95	318.76	311.05	319.99	307.8	315.06	310.52	311.64	316.28	315.01	321.63	316.51	321.99	316.46	312.56	314.51	317.15	314.46	307.71	310.02	303.14	311.91	311.46	315.6	320.76	314.67	309.56	312.86
319.64	317.76	317.48	315.11	311.61	313.53	314.26	306.43	306.7	315.15	311.95	311.74	319.53	321.46	313.2	314.53	315.45	315.08	317.72	310.57	311.2	313.29	310.78	317.36	312.43	314.62	317.13	316.51	320.96	315.65	320.47	310.15	315.1	318.54	319.27	303.21	305.7	307.54	319.63	319.06	315.02	314.93	319.84	316.86	316.25	312.47	314.52	320.07	315.71	316.21
315.29	321.71	318.4	316.09	321.81	314.65	313.93	316.37	322.66	316.94	311.23	315.69	319.67	317.67	315.03	312.44	314.28	322.21	317.42	318.75	314.1	317.75	320.38	312.44	317.8	324.59	320.7	320.87	313.33	307.57	316.75	311.8	318.19	313.47	322.56	319.02	312.69	321.34	318.07	316.41	319.48	319.07	315.06	322.45	321.91	320.31	313.35	316.83	319.32	321.44
302.73	301.86	300.04	304.11	298.58	308.65	300.62	310.25	304.95	312.26	299.43	308.21	301.96	304.17	303.47	305.23	303.76	304.44	300.33	305.55	302.61	302.2	304.67	312	300.09	298.85	297.07	297.11	301.26	313.28	307.58	304.37	306.97	304.14	309.22	299.46	298.16	301.26	309.27	300.8	301.63	301.48	300.64	300.65	312.76	309.24	293.91	304.47	304.34	307.35
291.36	296.19	302.93	295.52	293.49	292.09	294.87	291.64	292.65	293.41	302.74	297.36	295.35	291.77	289.26	301.51	299.2	294.45	288.8	291.48	293.73	296.75	298.52	301.7	294.85	281.58	295.28	293.61	298.19	294.44	291.11	297.11	292.09	292.28	300.15	296.04	299.7	298.59	301.05	294.17	295.83	294.79	294.95	298.45	295.15	290.02	300.09	280.68	293.72	298.66
331.99	326.61	329.24	320.88	329.22	329.79	332.18	319.84	330.48	328.11	331.72	324.37	323.86	333.6	340.55	319.62	325.78	322.53	330.99	329.27	330.05	332.78	331.17	323.46	329.63	331.8	325.23	328.07	331.74	331.81	332.9	330.04	327.07	328.02	330.87	335.15	326.33	326.29	333.24	320.94	336.04	334.11	323.5	326.32	335.26	331.22	328.76	331.84	336.5	321.96
304.39	302.43	308.16	305.12	303.03	298.88	302.32	300.25	306.74	304.28	307.25	309.97	304.66	306.6	305.34	309.97	308.65	301.91	298.28	306.84	312.54	298.02	301.08	302.99	301.8	297.71	302.91	303.1	303.46	306.44	305.33	302.46	303.48	306.74	302.4	306.82	306.87	305.45	298.74	299.83	301.27	304.65	297.49	298.02	301.7	305.64	302.65	297.99	303.06	300.93
303.92	317.17	315.77	307.97	312.8	316.99	313.04	297.92	308.44	314.48	303.9	311.6	309.52	313.36	309.2	310	305.61	306.61	310.47	315.01	305.95	316.51	314.91	309.67	310	309.35	315.98	306.13	314.14	314.13	314.16	310.54	307.16	313.34	310.05	314.95	311.4	318.05	309.22	308.3	308.6	305.44	315.74	313.45	311.24	314.27	313.23	316.25	300.39	309.96
308.55	305.16	302.8	303.5	305.09	305.77	309.92	303.99	299.18	309.37	307.38	304.42	299.06	303.3	310.92	296.52	313.38	301.23	303.36	304.82	309.62	303.8	307.91	304.12	300.31	296.66	298.94	302.26	305.11	305.6	301.47	299.97	307.93	302.49	296.92	307.16	305.48	305.76	298.47	304.13	309.87	307.47	308.43	308.5	297.31	308.06	303.22	316.1	304.12	299.8
300.46	290.85	305.23	301.03	292.31	295.39	292.91	301.73	299.28	299.1	287.84	291.73	300.23	293.46	296.92	294.81	304.74	294.75	293.89	303.03	299.83	298.53	294.56	305.06	303.29	291.77	299.29	291.23	284.53	292.05	303.95	292.11	293.49	292.59	292.92	294.76	291.14	300.88	295.37	295.31	297.79	292.13	297.14	285.73	296.82	298.06	298.63	301.64	293.9	292.1
314.38	320.8	317.01	317.89	315.68	312.64	312.2	316.19	318.12	314.58	328.93	323.21	322.07	316.88	317.37	316.17	313.19	317.69	314.9	315.32	327.64	310.8	325.47	317.72	320.62	324.55	325.65	314.37	314.14	317.64	317.58	320.23	318.44	319.23	322.3	318.94	319.66	316.88	322.79	319.02	319.57	315.01	319.63	313.36	319.49	315.25	320.23	313.81	317.83	319.86
313.62	309.75	316.34	311.57	308.4	305.13	312.79	319.58	314.66	314.05	320.11	314.99	318.08	315.1	312.74	322.12	312.52	316.32	307.54	308.74	316.73	308.31	317.22	306.93	315.98	314.65	315.35	316.38	316	318.78	311.99	309.42	316.75	314.38	306.21	311.93	313.35	318.73	312.58	314.83	313.56	316.78	317.16	308.39	309.83	311.64	310.26	311.55	311.96	308.58
327.86	335.53	320.99	327.93	333.61	330.57	327.79	334.47	319.2	325.4	331.75	328.41	327.2	331.5	330.06	318.68	333.21	326.14	332.2	325.2	332.67	330.83	329.54	326.15	321.48	326.63	334.79	333.33	323.71	329.67	332.45	328.44	328.24	328.61	334.83	334.04	322.98	325.22	327.64	323.22	328.06	331.14	331.53	331.22	334.18	331.15	320.31	326.97	323.48	326.04
300.91	304.81	304.01	296.79	298.45	306.41	303.04	294.01	303.74	300.14	300	304.66	300.27	306.03	301.28	302.49	306.96	299.93	299.76	307.14	309.94	296.47	301.36	301.27	301.03	307.1	308.4	305.62	301.35	300.54	306.45	299.29	303.2	300.52	299.07	305.57	296.74	298.37	306.85	296.35	303.36	300.26	299.16	303.44	303.49	307.86	296.66	300.68	297.4	298.12
308.64	315.34	305.01	317.31	317.28	312.59	319.98	308.29	321.44	318.47	317.76	316.62	315.26	313.36	307.88	312.46	315.78	312	311.49	310.41	317.19	308.38	311.85	305.77	317.25	308.53	318.7	314.54	320.77	311.76	318.79	309.41	314.36	314.4	312.58	319.88	318.12	310.62	317.44	309.91	311.36	312.27	311.94	320.94	314.17	315.09	315.59	313.3	314.03	316.05
313.42	316.17	310.36	319.06	314.68	316	312.55	317	321.7	319.39	312.27	306.49	313.69	315.5	315.4	310.29	308.63	326.57	313.79	307.38	317.36	314.24	317.94	312.68	308.32	317.12	315.55	313.72	315.13	311.22	317.29	312.34	316.34	309.27	310.15	323.09	312.25	317.01	306.89	322.89	308.95	320.42	310.42	316.13	319.19	318.28	315.6	317.29	320.19	318.89
307.29	313.68	314.88	313.83	318.66	322.21	317.67	313.89	308.91	315.55	319.11	314.85	314.8	320.87	306.93	318.3	313.02	312.28	315.08	317.72	315.7	320.28	321.64	322.38	317.95	316.5	323.58	314.52	314.99	310.63	312.52	313.77	314.98	323.77	318.45	320.69	316.2	316.34	323.26	311.55	319.4	314.42	317.08	315.36	315.63	313.3	318.83	317.94	318.56	321.03
313.91	312.42	317.09	314.83	316.91	310.11	312.82	315.31	313.97	313.21	318.23	321.49	314.78	310.49	315.71	317.13	306.46	314.64	313.16	315.39	309.01	304.99	313.2	314.2	313.82	316.52	307.46	313.86	309.45	317.4	308.34	317.24	311.98	313.32	306.57	321.36	315.19	305.18	308.86	321.18	309.83	312.71	320.59	313.97	315.63	310.85	316.34	314.32	315.9	308.43
331.53	327.45	322.1	322.63	327.08	328.66	330.67	330.22	328.96	328.16	335.46	324.42	329.32	321.59	325.78	322.07	326.86	334.36	322.12	336.78	327.49	330.85	329.3	332.11	325.3	321.62	324.33	327.04	327.32	328.17	330.24	326.47	325.89	324.43	329.19	326.58	328.5	328.32	321.93	329.98	328.52	323.07	329.16	327.41	327.57	326.54	332.36	325.59	322.35	326.1
321.51	322.29	326.63	320.77	322.88	327.76	325.47	325.14	330.97	323.76	326.35	326.41	312.85	323.09	324.64	321.18	321.2	320.48	325.09	325.77	325.26	324.36	327.93	322.81	326.13	320.55	327.27	326.9	334.28	327.78	328.03	322.51	326.34	325.83	327.71	315.94	333.21	325.59	318.59	334.9	326.05	322.87	319.22	323.88	330.18	317.83	318.35	323.61	332.71	330.24
314.82	301.49	313.32	306.76	309.6	302.4	295.37	308.61	305.8	303.23	313.17	307.99	309.19	306.5	309.64	302.94	308.12	308.02	313.87	297.43	302.9	303.04	310.47	300.75	307.03	312.21	310.74	306.17	305.71	303.98	312.59	307.9	311.66	311.2	306.2	313.57	301.8	309.22	310.11	313.05	306.04	300.49	315.75	308.54	307.69	304.7	305.26	304.27	304.19	307.48
311.62	316.62	319.49	322.19	313.92	319.53	318.07	318.79	321.56	321.3	311.53	324.04	321.96	314.58	324.45	316.41	318.04	314.35	322.1	316.91	320.02	326.34	311.36	321.07	316.47	323.12	317.92	320.64	326.13	317.78	321.19	324.8	318.18	312.89	321.44	321.85	314.87	325.55	320.91	318.64	323.6	314.25	317.08	313.71	317.79	321.32	322.02	322.76	319.97	314.49
290.36	296.11	293.94	302.14	289.73	294.82	292.08	297.22	296.65	296.87	289.42	294.94	291.14	303.68	291.12	297.35	294.14	300.81	295.34	292.03	296.24	293.81	296.52	299.78	292.53	293.49	296.36	300.62	294.14	296.74	299.01	299.16	301.84	300.43	299.24	298.87	298.29	288.14	295.55	294.82	303.2	294.5	298.95	293.19	300.41	289.61	299.64	300.96	294.08	292.47
323.39	326.73	325.33	326.64	324.3	323.9	325.75	318.04	327.98	324.76	326.5	328.37	328.5	324.52	322.87	321.63	318.48	322.91	322.47	330.77	325.56	325.62	324.47	327.56	322.96	317.81	326.04	322.23	321.86	318.51	323.47	326.4	324.14	321.01	320.64	323.43	329.13	325.49	326.6	327.64	327.53	324.66	324.43	331.32	333.81	327.48	323.46	318.64	317.32	316.11
300.43	294.28	292.68	301.03	293.28	292.64	287.59	296.75	288.9	303.37	296.3	290.78	296.29	297.62	293.16	293.57	294.34	291.22	297.77	293.1	297.94	299.36	299.32	296.3	294.99	291.83	295.2	293.82	294.5	300.67	291.4	294.72	295.25	289.92	304.98	299.03	293.06	293.04	294.8	302.43	294.9	296.79	295.46	290.34	286.83	292.76	299.18	298.61	292.38	292.38
313.75	315.62	306.8	313.4	304.74	314.81	311.94	306.91	306.06	315.76	305.04	305.17	311.17	312.89	310.74	311.72	316.95	303.72	305.79	305.54	306.09	310.35	301.72	309.71	312.65	308.55	311.6	308.18	304.04	309.61	313.03	302.71	306.41	314.65	308.98	305.47	303.66	314.09	315.14	315.6	312.34	302.11	307.68	315.21	307.92	304.8	311.05	313.45	310.5	308.64
300.11	302.35	302.42	308.25	296.8	299.27	302.4	304.05	299.87	298.41	302.26	298.25	302.06	306.63	300	297.7	303.85	307.66	305.5	299.85	301.67	299.98	300.59	310.37	295.74	307.64	311.58	304.62	302.44	304.47	303.31	298.72	301.93	300.72	301.32	302.96	303.97	300.3	299.81	301.28	300.3	299.58	301.52	302.05	296.43	300.49	304.21	299.83	304.29	300.64
300.21	300.41	304.25	302.63	296.33	298.76	299.96	302.11	303.66	301.5	295.06	300.87	298.96	304.23	304.27	298.48	302.13	301.88	310.31	299.31	305.12	304.68	302.48	297.57	293.52	297.75	305.44	295.55	306.87	306.34	306.63	298.52	301.45	303.81	303.57	287.22	293.79	303.88	299.69	304.07	309.96	294.83	297.3	300.68	305.01	302.7	294.75	299.93	302.42	300.23
327.38	320.52	330.36	332.19	332.56	326.91	323.81	329.9	325.79	325.07	332.52	317.56	331.96	329.09	323.95	322.8	326.82	333.76	326.45	322.59	327.45	327.05	331.65	332.15	324.34	326.97	325.3	331.96	331.08	336.26	327.03	327.15	326.4	326.35	322.28	329.26	329.02	324.54	332.28	328.57	324.55	329.27	327.23	336.89	328.81	326.53	325.72	328.45	327.33	325.51
308.57	307.82	299.19	300.38	302.47	304.11	309.46	310.49	302.7	303.22	297.79	309.53	301.59	298.47	305.28	304.77	303.71	305.58	305	309.57	309.52	300.87	310.7	307.61	310.7	306.33	298.01	306.44	303.58	304.18	304.16	305.55	307.93	303.95	311.52	301.88	301.5	298.82	314.93	303.09	312.36	298.24	300.96	302.56	310.57	305.31	313.07	306.28	305.28	309.15
324.85	330.83	324.15	330.14	335.62	328.43	329.75	319.02	330.21	324.66	326.18	327.12	330.53	333.94	326.37	326.57	323.47	327.58	332.28	326.44	328.51	327.78	338.4	334.73	330.46	329.45	325.35	322.41	329.87	332.54	331.55	334.04	322.61	319.83	327.67	328.67	324.97	330.03	331.81	326.99	330.56	319.36	327.89	329.04	324.19	328.68	332.11	331.57	333.25	334.22
316.22	310.73	312.04	317.19	310.41	318.35	309.87	316.47	321.48	312.12	307.19	313.93	309.84	313.76	313.08	305.38	316.51	303.43	307.3	309.1	312.66	304.18	318.49	306.71	310.89	310.2	306.26	310.77	313.03	307.24	308.75	302.7	312.44	312.17	305.67	319.05	308.1	309.96	314.46	310.22	306.55	304.3	317.57	311.92	312.16	314.25	313.2	304.56	305.18	311.39
310.66	319.65	306.93	311.35	311.17	316.13	321.85	309.77	312.84	312.03	318.4	313.71	325.3	312.71	309.35	309.92	313.28	309.96	314.49	306.42	308.46	305.49	307.72	311.47	307.21	310.67	310.48	312.66	309.75	309.82	314.63	317.23	306.01	312.82	307.19	307.45	314.53	309.77	307.36	314.99	310.06	317.64	312.14	311.98	316.24	310.89	310.98	313.97	317.53	309.46
305.97	319.28	308.69	308.24	310.64	315.58	310.11	309.68	308.02	317.51	314.97	309.09	304.71	309.59	307.48	303.46	306.14	311.36	312.91	307.94	308.19	313.69	309.63	309.37	312.3	304.98	308.05	316.86	312.51	307.71	309.03	310.85	308.74	310.65	313.42	312.39	303.94	304.51	310.13	312.51	308.38	308.81	307.88	305.54	306.31	312.97	305.99	302.36	313.55	302.41
312.41	308.23	308.45	310.15	315.48	306.08	311.29	311.29	311.68	311.02	304.91	311.05	314.57	317.35	313.01	304.15	313.99	314.19	312.88	324.85	308.33	313.62	314.28	313.63	313.15	315.35	303.6	311.3	319.38	303.55	312.22	315.14	311.56	306.66	314.39	318.96	306.6	310.97	306.23	312	313.89	306.36	307.87	311.24	311.01	314.87	315.37	307.07	311.66	307.49
317.88	315.27	311.63	321.21	318.75	319.84	320.17	316.55	316.14	317.64	312.02	315.36	316.97	307.38	314.66	319.03	314.67	317.07	312.84	322.52	314.17	312.58	308.9	318.78	314.07	318.01	316.15	311.67	316.15	311.94	309.55	315.56	313.46	316.86	319.5	312.21	319.3	320.28	319.79	315.09	313.98	319.45	314.33	320.76	322.08	313.53	317.78	322.57	327.47	318.6
321.08	321.8	320.24	315.25	320.98	322.9	320.9	313.98	323.86	315.27	325.02	318.28	322.18	323.66	314.77	316.49	321.42	313.59	323.13	319.22	319.83	323.22	320.65	316.1	314.77	318.18	317.46	313.56	321.57	330.32	314	320.02	322.43	327.89	320.83	322.64	309.46	317.98	320.15	322.81	325.2	324.48	318.58	322.43	314.9	323.49	318.93	320.99	319.54	328.42
298.87	306.59	298.94	311.08	308.15	309.74	301.58	302.7	308.69	304.98	310.15	304.49	308.47	301.53	311.87	301.22	310.48	307.35	302.89	307.52	302.89	305.41	307.13	303.17	310.06	306.45	310.73	305.03	302.32	302.91	310.17	303.29	310.39	303.15	308.46	305.65	298.38	309.82	304.55	311.73	297.5	301.32	300.88	308.97	307.29	308.36	299.45	314.86	300.53	311.02
292.91	293.98	296.15	302.8	296.63	298.84	292.04	292.84	304.73	299.8	299.54	300.31	291.15	292.55	294.86	298.33	287.51	288.51	293.23	295.23	295.72	297.27	293.79	305	295.07	291.06	299.55	295.84	296.76	291.45	286.94	291.86	304.7	298.31	295.2	303.35	296.46	298.56	298.2	299.72	301.89	297.12	296.15	295.77	297.57	296.85	292.34	288.51	296.11	298.67
319.55	313.41	324.62	312.33	325.53	314.19	313.74	325.5	316.06	322.09	320.01	324.58	316.81	323.1	320.04	321.48	313.7	324.8	315.12	321.21	320.49	316.79	317.08	322.95	319.17	315.4	323.52	319.86	323.37	314.67	322.13	317.66	314.23	319.69	321.51	323.46	313.06	323.19	317.68	317.71	316.08	324.28	314.06	321	319.76	316.59	321.18	319.46	318.33	321.36
311.1	311.25	307.99	305.91	317.95	310.79	314.22	311.58	317.82	314.91	315.56	311.56	318.72	315.31	317.3	310.67	312.28	315.46	307.75	312.52	313.77	320.51	316.93	310.49	319.38	308.42	318.86	312.9	316.22	312.82	305.88	309.63	316.62	313.99	315.51	318.5	321.67	309.09	316.52	313.69	324.53	309.61	314.82	323.02	308.86	314.92	309.92	306.92	316.82	312.7
317.42	315.18	310.49	317.41	317.33	314.32	317.96	314.01	313.16	307.74	312.96	320.63	313.6	313.58	314.05	312	312.5	312.77	316.17	316.33	317.26	318.96	312.21	317.45	311.01	313.44	311.99	315.95	317.9	311.81	317.79	317.29	313.95	307.51	315.33	309.92	316.86	315.89	314.46	318.25	312.58	318.3	315.54	316.51	313.82	315.47	317.26	311.03	310.58	299.79
317.79	320.61	319.07	312.95	315.13	320.6	322.12	322.66	316.09	314.43	318.48	322.64	323.16	316.61	320.42	319.69	318.89	320.03	312.86	313.85	316.12	322.89	315.04	319.94	315.49	317.86	314.37	320.66	315.03	320.23	317.37	314.18	317.99	315.7	322.5	317.62	318.9	326.19	312.21	313.65	315.53	322.27	326.38	325.26	320.07	314.79	316.5	311.15	327.82	318.27
312.56	315.44	320.68	314.15	320.74	315.15	313.04	317.19	320.54	314.5	318.69	320.29	319.77	307.34	315.24	319.7	322.26	319.33	316.21	319.77	316.13	318.61	321.1	313.94	317.41	317.52	320.49	320.68	323.49	320.77	314.8	313.29	321.26	320	321.6	321.21	319.69	319.63	313.62	314.87	314.58	319.29	311.63	318.82	310.96	320.29	320.09	321.23	311.53	309.45
323.45	325.23	321.02	315.55	311.63	312.53	317.88	318.38	321.73	313.5	318.92	316.58	318.27	320.18	317.29	317.65	324.59	321.48	321.18	310.83	322.23	318.15	318.77	308.43	317.94	321.4	323.49	316.43	316.64	315.41	317.75	317.25	317.55	314.77	320.2	315.18	323.67	317.49	323.15	317.61	309.13	320.48	315.51	318.61	313.01	323.93	319	315.5	316.23	318.1
326.76	321.68	329.87	325.33	324.29	333.11	332.83	328.57	327.79	320.35	330.23	327.51	329.34	324.7	318.96	330.69	328.85	319.96	326.04	319.93	322.84	324.2	322.43	327.58	323.93	324.9	327.45	330.9	323.1	329.41	327.5	325.76	326.94	326.99	325.3	324.28	326.34	325.15	327.6	324.2	322.37	325.06	326.76	332.59	324.05	323.44	334.31	328.75	335.54	336.66
311.22	306.32	315.98	306.2	302.97	300.92	303.13	296.44	301.74	298.99	302.53	308.13	301.86	306.73	302.72	306.36	305.48	299.85	301.1	302.17	303.97	299.51	303.91	309.87	310.37	304.4	301.9	300.1	297.07	305.6	305.22	299.38	303.37	306.5	296.98	305.38	301.32	297.13	299.55	303.06	301.67	306.07	299.36	296.45	293.16	304.47	309.27	305.48	302.33	303.86
320.68	317.15	313.61	318.14	307.95	309.2	319.94	312.27	322.85	312.04	310.19	318.4	320.13	315.96	313.85	314.57	311.64	321.29	314.1	314.71	321.55	316.05	317.5	318.04	313.78	315.46	318.73	313.94	314.88	317.27	314.73	315.31	320.55	313.3	318.59	314.18	312.77	313.83	316.33	312	323.46	313.45	312.13	311.7	308.02	314.36	315.62	316.38	311.86	315.13
335.45	331.44	331.48	328.49	330.87	327.78	330.48	332.57	323.95	328.07	318	333.6	326.19	322.94	327.74	317.71	328.49	333.92	328.63	331.48	334.34	328	328.87	335.02	326.88	320.97	323.51	320.82	323.54	319.91	320.85	324.99	316.85	320.59	325.42	333.58	338.83	324.88	325.52	325.88	322.13	329.86	328.91	328.65	324.99	327.53	327.37	326.72	335.71	326.15
305.46	308.38	299.76	304.35	305.78	301.05	299.25	309	304.81	307.21	298.95	300.84	302.46	301.53	300.27	300.38	305.78	309.84	294.45	297.36	296.59	305.5	301.55	306.7	302.91	308.24	296.63	302.38	298.46	299.11	305.4	304.27	295.78	300.31	304.26	303.67	305.05	302.99	296.3	306.06	305.53	305.84	303.52	299.91	296.5	301.12	300.92	301.62	311.17	302.17
300.03	311.2	311.72	308.02	304.42	300.89	303.7	300.69	303.69	300.18	298.73	299.46	305.07	306.33	304.42	300.69	304.41	309.14	307.87	302.67	305.53	301.99	299.9	297.63	308.56	306.95	306.56	302.82	306.69	308.82	309.95	304.67	303.14	302.74	298.27	313.09	305.47	301.14	313.58	306.37	311.74	303.54	301.2	303.86	300.55	300.04	314.35	309.57	306.07	306
302.94	306.07	307.03	309.41	307.69	300.7	302.32	308.15	301.57	302	303.22	302.7	308.1	314.66	303.68	297.64	307.7	307.5	303.27	303.49	306.14	305.47	301.82	309.84	309.43	305.72	308.95	301.8	306.81	305.25	300.68	305.03	313.76	310.11	301.61	308.47	309.71	305.96	306.08	306.55	303.44	303.64	304.67	304.89	304.3	302.11	304.43	304.87	306.42	304.58
315.06	301.53	310.86	316.01	309.26	311.05	311.8	309.38	311.9	311.64	312.98	307.67	305.22	317.62	316.85	309.09	306.5	309.18	320.97	303.28	318.12	320.12	306.08	309.94	311.6	315.55	315.32	317.69	315.82	311.29	308.81	315.19	313.5	309.79	313.65	316.92	320.02	319.75	311.27	314.81	313.55	316.87	314.19	311.14	310.2	316.38	310.9	314.15	310.12	308.38
313.6	318.66	315.11	306.37	318.83	318.91	310.15	312.74	313.39	310.25	325.13	319.06	316.12	311.94	312.65	317.96	305.69	317.48	311.28	314.77	324.3	312.88	320.34	318.95	314.49	324.72	317.66	316.06	317.02	323.98	313.85	324.08	311.75	316.3	308.5	312.81	309.77	318.68	317.27	318.6	323.58	320.07	315.11	310.98	314.67	314.05	319.63	311.97	314.64	315.42
311.74	296.73	298.84	307.77	309.27	307.84	305.78	301.45	308.1	301.76	302.88	311.27	310.84	308.3	310.93	311.22	304.95	300.32	304.46	302.39	301.74	305.4	304.39	308.17	308.99	301.19	299.09	307.44	293.16	299.19	310.67	297.77	298.9	303.85	299.45	308.36	294.71	300.52	301.4	304.74	304	309.58	302.56	303.84	306.35	307.04	306.04	306.16	314.01	304.45
308.35	311.7	318.19	319.24	317.87	311.11	312.35	316.78	322.1	318.54	321.92	321.67	312.6	314.92	316.02	317.51	310	317.46	316.55	314.8	311.93	317.76	312.58	317.54	318.57	318.84	315.29	318.06	306.31	317.54	317.93	317.3	316.03	312.33	307.6	310.26	312.72	315.54	315.71	315.39	316.19	320.16	305.82	313.14	312.13	317.39	314.06	314.46	317.91	311.06
306.09	304.01	304.91	306.22	302.88	315.16	302.93	307.33	297.98	310.73	298.15	305.42	308.22	312.24	303.62	310.34	305	302.04	308.81	303.89	306.15	298.75	298.16	306.42	295.62	305.06	298.68	300.75	304.82	306.34	302.29	301.3	308.48	311.4	308.96	308.14	307.07	310.49	304.75	303.39	305.49	296.81	299.59	305.82	305.55	301.12	305.57	310.17	306.77	300.77
308.92	319.24	314.74	316.25	312.95	312.8	313.39	318.47	315.18	313.37	318.33	308.7	313.36	313	313.31	303.28	317.88	317.64	321.66	316.01	309.28	319.32	311.94	318.29	313.36	314.02	319.78	311.64	310.31	312.91	314.81	306.66	315.3	318.36	314.86	315.63	309.21	314.95	308.81	315.29	313.65	314.96	315.17	312.83	318.44	318.67	306.63	307.38	314.45	314.01
311.6	318.2	312.65	316.26	304.25	310.19	317.45	321.31	318.73	315.36	311.55	315.66	312.5	310.72	317.02	305.58	317.74	316.79	315.69	317.3	310.36	315.16	310.75	311.07	313.41	317.39	320.31	313.64	314.53	313.3	311.1	311.82	305.66	313.21	315.13	315.12	318.32	308.27	310.72	309.75	310.14	312.8	307.6	310.12	312.68	314.59	319.83	319.7	312.22	313.09
300.06	296.44	299.17	302.8	305.17	300.96	302.26	295.28	302.74	299.2	298.24	295.52	293.86	300.43	302.07	305.55	305.25	296.88	298.09	295.69	298.1	300.91	301.26	296.51	305.5	300.03	296.4	301.62	302.65	292.84	307.17	293.35	301.29	308.91	300.2	300.38	306.19	302.82	297.72	300.33	303.4	293.11	304	300.24	304.88	304.81	294.74	308.87	307.15	296.14
317.92	312.76	317.35	324.58	310.08	310.11	310.05	310.39	314.49	312.03	322.15	314.58	309.37	310.47	310.38	307.86	315.07	310.98	313.96	311.29	309.75	313.54	308.09	311.51	310.88	309.69	309.54	306.19	311.23	310.01	311.06	317.56	306.83	314.52	305.43	313.68	308.27	307.85	308.31	317.35	312.09	315.53	313.67	312.32	313.16	308.46	307.48	317.12	308.18	312.7
331.22	320.25	322.36	329.65	324.41	328.34	331.79	327.17	328.57	328.05	328.19	330.83	334.92	328.96	332.35	326.96	330.96	326.35	335.73	330.35	332.14	329.48	331.32	326.24	324.3	325.1	325.88	324.42	329.27	333.89	325.77	327.49	327.02	331.39	324.66	328.65	332.33	321.92	327.14	330.86	326.19	330.55	331.94	323.9	328.74	326.84	332.73	334.83	323.72	331.11
292.7	294.62	299.1	301.65	291.54	295.47	293.49	295.03	288.67	291.04	291.75	291.72	296.09	295.91	292.11	289.35	298.91	297.42	295.45	287.42	296.56	292.62	297.31	294.12	290.39	301.13	299.11	303.06	294.63	296.08	289.89	289.91	290.63	298.1	291.97	296.06	293.67	294.11	295.69	293.94	293.41	297.72	290.77	300.1	295.71	296.09	299.64	297.02	292.23	297
317.5	315.15	313.83	322.13	319.24	314.65	321.04	308.16	312.65	320.09	314.6	325.22	314.24	318.41	317.95	314.98	315.07	317.35	318.19	311.97	313.67	315.06	314.71	314.93	313.38	306.69	319.99	322.94	320.51	308.25	315.69	311.7	308.67	308.17	314.5	308.13	312.18	317.39	310.91	314.73	324.26	310.22	314.41	314	317.82	314.94	320.49	321.04	311.86	319.75
311.22	318.34	316.7	316.85	326.61	314.47	313.62	311.24	324.76	316.07	318.87	315.57	312.73	322.97	322.86	321.47	311.92	312.61	313.4	308.55	317.75	324.31	319.98	320.15	323.33	320.1	314.81	315.08	319.93	327.17	320.78	320.07	318.48	324.4	321.72	317.34	314.13	316.5	315.25	331.21	322.11	316.63	314.01	318.22	319.41	321.35	314.49	314.53	317.26	320.33
306.88	306.32	301.81	302.72	313.33	305.34	307.21	300.48	305.85	302.69	304.86	306.47	309.31	310.79	307.59	309.07	311.5	308.08	306.37	310.38	303.58	307.56	305.76	303.63	303.04	307.02	308.21	307.12	309.75	308.39	300.9	306.63	310.59	307.08	308.64	306.75	311.14	309.23	307.06	303.78	310.22	316.63	307.83	310.15	303.54	305.53	306.9	302.48	305.03	312.52
297.02	301.27	309.36	301.09	304.69	310.9	310.92	308.89	303.71	304.26	306.81	306.63	302.99	310.48	306.67	306.15	308.06	307.73	307.36	306.81	305.23	306.02	300.52	306.68	302.09	310.68	304.25	302.34	307.31	306.46	311.75	306.14	303.92	306.58	307.8	307.32	300.79	307.19	312.07	305.54	300.54	295.04	304.47	300.23	303.37	306.46	305.72	303.16	302.54	300.6
318.7	313.39	320.19	321.7	315.41	320.97	319.25	314.19	320.43	312.84	318.8	320.41	317.34	316.4	310.78	314.96	316.15	317.29	320.88	313.88	320.61	316.16	314.2	312.49	317.27	322.51	311.53	314.17	318.43	310.91	318.04	312.71	311.26	322.7	319.64	320.55	322.7	317.39	323.88	312.19	318.72	317.21	315.45	315.15	320.21	316.79	324.76	316.87	317.1	316.03
297.35	301.6	304.99	294.95	303.92	301.7	297.34	298.97	298.78	299.92	299.56	295.13	297.54	300.43	305.8	295.78	302.01	299.78	304.25	302.21	298.83	301.32	298.76	298.98	298.45	301.43	303.95	299.15	297.66	301.92	303.62	306.85	301.12	307.31	304.49	298.05	298.33	306.66	294.6	305.19	301.43	298.97	304	302.94	301.02	302.67	297.52	304.13	301.16	301.47
325.54	321.39	325.18	328.29	322.72	330.97	334.54	329.21	331.57	322.26	326.35	321.98	320.94	324.16	325.08	321.23	333.67	322.27	322.94	327.45	329.52	320.9	327.15	320.91	323.58	335.45	329.17	330.84	333.06	330.32	330.26	325.3	328.46	327.75	320.96	326.85	326.59	334.97	327.53	334.43	331.51	327.04	327.03	330.09	320.48	326.77	327.21	323.86	328.76	330.16
305.25	307.96	304.11	300.78	302.31	300.09	301.34	302.2	301.19	300.33	302.85	302.03	304.88	295.03	298.71	299.15	307.39	309.09	297.11	300.69	304.53	309.14	296.48	303.17	301.28	299.5	302.46	303.73	307.19	298.19	305.59	297.95	300.66	304.67	299.11	304.16	304.25	306.32	294.87	301.66	302.23	308.48	298.3	302.21	303.71	300.15	304.63	309.13	302.02	299.55
311.19	304.66	309.1	301.03	313.75	307.7	308.61	307.29	304.55	312.51	308.96	315.62	305.61	307.78	302.51	303.21	302.74	307.31	309.29	303.72	307.77	304.66	306.59	308.09	308.28	311.09	308.88	314.79	311.2	307.64	306.04	305.9	305.27	308.31	300.98	314.58	300.77	311.81	310.82	303.68	307.85	302.76	304.59	304.9	304.76	304	305.04	311.27	305.03	303.33
319.75	312.79	312.24	318.26	314.29	313.23	326.72	318.43	311.83	317.56	321.06	314.79	310.33	317.59	318.88	319.65	314.65	319.55	318.59	314.84	315.16	319.17	315.39	310.04	322.32	315.4	315.57	325.41	322.58	320.61	313.45	317.73	325.71	319.09	318.87	317.98	321.23	317.74	316.3	317.76	325.35	319.4	311.79	312.23	316.61	316.92	313.95	323.74	313.03	317.61
329.23	324.21	329.3	330.22	327.46	327.99	334.23	327.12	329.06	315.48	327.47	331.19	327.35	328.61	329.79	325.34	329.1	325.04	332.05	323.73	322.09	322.46	327.98	327.02	323.49	322.42	324.96	329.18	325.2	324.2	329.94	324.98	323.31	323.52	322.02	329.51	327.63	320.79	331.94	325.35	318.87	327.86	326.24	327.44	332.27	324.02	327.08	330.98	333.99	322.27
302.54	312.59	307.6	305.33	299.51	305.69	304.2	309.19	302.82	303	306.06	299.72	304.88	304.32	309.43	307.96	305.41	306.23	308.78	307.7	309.76	304.19	299.15	296.29	302.79	306.83	296.92	297	303.07	307.37	306.11	309.75	306.33	303.72	301.84	312.58	307.02	297.86	306.28	300.99	306.24	306.08	299.94	308.51	300.45	309.39	300.73	300.88	309.04	303.73
304.02	303.06	312.13	300.43	305.23	302.44	301.17	310.09	300.52	304.29	308.73	302.64	303.48	308.82	308.31	308.04	304.44	307.63	305.39	305.08	301.81	305.4	305.98	310.42	292.07	302.09	301.54	307.57	307.07	302.95	306.62	307.04	305.2	310.3	300.45	304.62	306.05	306.33	314.83	302.2	305.87	303.91	301.18	305.27	310.28	306.57	303	301.32	304.1	296.57
298.9	309.2	308.17	308.99	304.95	301.1	305.36	309.7	308.19	303.38	301.17	304.4	304.28	310.62	303.48	313.81	303.4	302.85	308.57	308.3	301.43	298.7	304.3	308.49	305.14	305.27	299.83	309.66	296.97	304.73	299.49	304.69	310.65	302.28	306.99	300.16	300.47	314.5	309.27	309.51	307.11	297.19	308.45	302.39	314.16	306.13	308.41	315.1	299.57	302.1
304.61	295.41	309.28	318.45	299.31	308.82	312.46	313.16	314.41	310.33	310.6	304.96	309.71	307.84	298.59	309.07	308.31	307.27	303.87	310.5	310.54	305.49	308.82	304.61	305.89	306.41	302.35	307.34	308.29	308.65	305.37	305.54	309.58	313.22	307.26	302.11	304.37	309.56	312	304.05	301.94	306.24	308.29	302.38	310.28	302.48	299.92	304.88	302.56	301.71
304.29	307.41	301.07	301.84	313.69	305.94	305.07	299.57	302.84	307.28	297.87	297.53	303.73	304.28	308	309.23	306.15	300.86	302.74	303.38	304.71	302.15	306.03	302	308.82	302.78	300.94	300.99	308.78	304.41	307.06	307.54	304.49	308.1	300.6	303.73	300.41	301.88	303.7	311.35	308.93	306.89	306.65	303.17	309.66	300.6	304.7	302.4	302.5	309.15
315.98	321.56	320.94	321.17	316.21	328.86	316.34	316.77	316.15	315.39	322.35	322.17	314.84	312.91	320.42	331.65	318.27	314.06	323.71	323.94	321.6	321.89	323.88	319.42	318.8	314.97	319.76	322.48	315.67	319.76	316.81	319.21	314	311.28	321.5	316.59	314.81	316.36	320.01	320.1	325.25	318.98	314.17	320.73	327.74	315.39	322.13	321.1	323.53	324.37
316	314.66	317.09	313.08	312.54	313.29	313.34	311.41	312.3	313.48	304	316.07	317.19	312.86	313.61	314.49	317.9	310.04	315.51	309.78	314.79	308.67	313.28	311.39	306.81	317.15	319.74	313.36	319.45	311.38	316.09	315.34	319.79	312.47	316.4	324.45	313.68	313.28	317.26	310.51	315.68	311.24	314.44	317.97	316.68	312.75	313.56	314.65	316.86	324.48
311.31	311.7	309.87	313.84	311.13	314.14	313.78	309.45	309.38	312.44	313.23	315.58	316.26	312.83	317.41	313.75	324.15	315.07	306.98	311.63	314.42	312.83	313.37	319.33	316.34	307.95	312.54	313.29	319.96	311.41	313.13	311.99	309.88	320.28	316.41	318.29	315.09	315.39	308.96	308.83	319.04	309.58	318.22	316.14	316.82	313.82	313.47	312.24	312.54	304.8
297.18	304.42	298.86	297.12	298.69	298.42	302.54	300.79	302.23	305.57	291.99	298.94	297.53	302.08	296.63	308.83	305.03	298.96	307.79	307.23	296.87	302.61	300.18	307.69	299.62	294.54	302.8	294.32	295.13	301.97	302.97	292.72	306.08	296.3	302.7	301.71	294.1	298.8	303.31	301.06	301.46	305.55	297.22	297.01	304.51	295.27	298.43	299.4	301.23	296.87
297.27	297.65	302.54	304.37	307.55	306.14	309.19	308.08	302.99	297.18	301.36	301.53	302.2	303.31	305.78	305.16	308.7	300.68	308.31	307.96	302.29	305.07	302.99	304.62	300.19	302.72	306.9	307.77	303.57	300.56	310.53	308.92	309.57	299.85	296.13	304.22	307.44	303.74	299.82	304.13	299.04	297.73	309.32	309.07	303.23	305.58	309.59	300.07	296.96	304.1
318.1	315.19	311.4	317.59	305.86	317.02	314.27	307.56	314.05	319.43	309.33	310.37	316.22	315.34	311.33	311.77	313.75	317.15	310.03	312.31	320.62	316.71	310.75	312.24	305.78	310.84	314.35	312.12	311.95	310.8	313.26	313.46	315.8	317.19	315	309.2	304.89	311.59	312.19	317.56	312.77	315.92	319.27	311.64	309.11	320.13	316.83	316.09	320.1	312.72
316.73	311.38	317.27	319.21	317.69	313.78	311.42	309.2	314.77	321.42	308.24	315.32	312.25	311.66	318.67	309.01	312.92	321.11	312	315.87	305.52	311.76	317.48	308.91	316.93	315.54	315.51	328.2	310.36	315.95	313.55	312.68	317.88	314.94	315.7	313.47	310.55	312.12	318	309.29	312.6	309.82	319.3	308.61	312.47	323.35	310.63	306.12	316.75	316.7
305.72	313.48	313.34	311.49	307.25	303.28	313.85	311.61	309.67	316.02	312.92	318.88	312.7	315.74	311.76	319.22	317.43	304.44	303.49	312.76	305.29	313.63	310.24	312.14	317.53	313.76	308.75	311.34	311.87	314.88	307.94	304.23	302.62	307.82	319.61	313.93	317.42	314.39	314.32	310.8	307.49	316.35	315.79	309.4	311.73	314.17	313.38	315.48	309.23	316.42
299.57	296.58	294	291.31	294.68	288.72	288.68	294.08	288.06	288.19	299.57	297.99	290.21	293.63	295.97	297	297.25	287.67	289.57	297.31	291.75	291.25	299.52	293.93	292.55	289.92	292.6	294.83	290.47	294.96	295.23	299.12	292.43	301.48	294.36	294.81	295.42	294.75	296.09	292.92	294.7	303.9	297.99	294.53	295.18	294.69	297.65	294.61	293.72	291.1
323.67	317.73	314.71	320.9	321.84	308.44	320.87	313.14	312	309.75	323.04	315.11	320.71	315	317.48	321.45	312.84	315.85	313.21	322.03	315.65	316.58	318.31	321.06	317.81	310.79	318.35	319.29	314.34	314.34	319.72	319.85	313.45	312.8	319.62	315.76	321.01	324.39	316.35	321.55	318.55	317.23	315.88	316.6	323.71	311.7	320.61	315.77	320.78	318.51
326.66	327.94	327.33	319.07	328.5	327.86	326.82	331.82	325.76	329.97	327.78	329.3	328.53	334.07	331.12	334.33	323.93	333.36	324.14	340.6	321.04	334.69	322.77	332.38	325.83	329.33	327.21	320.81	327.75	329.59	324.01	330.88	328.7	325.14	337.51	323.16	329.49	330.75	327.15	326.33	327.54	328.82	325.71	332.32	328.32	328.13	328.99	329.26	332.55	328.64
308.68	305.2	305.95	303.7	299.87	297.14	296.54	308.35	306.13	300.86	307.84	310.32	306.23	306.57	304.32	298.5	303.31	306.76	303.36	301.55	302.02	310.32	308.87	307.82	303.53	297.5	298.36	306.17	307.12	305.25	307.6	300.59	302	302.29	306.94	301.99	299.86	305.96	303.39	298.67	309.02	298.71	301.02	305.64	304.11	310.69	310.63	299.55	300	306.77
306.86	305.78	299.83	299.93	298.79	307.46	295.12	297.19	297.34	302.06	304.01	304.68	298.62	301.55	303.16	304.4	302.46	303.07	305.65	305.25	303.46	297.28	302.9	297.76	307.76	304.29	302.75	308.81	302.44	298.21	297.69	296.51	305.68	304.96	304.72	304.91	301.74	299.63	307.28	301.77	299.03	308.58	307.39	302.97	298.3	294.38	307.7	298.86	309.36	305.87
296.48	293.45	291.36	291.67	298.24	301.29	291.92	296.93	297.5	292.03	302.19	295.05	301.19	295.21	300.01	294.29	302.41	298.67	299.16	294.96	294.24	297.22	299.08	292.75	298.25	293.75	297.09	290.72	300.29	289.8	292.16	295.2	291.84	288.69	294.96	294.99	294.13	296.41	291.77	306.95	297.68	298.15	302.74	301.77	300.64	291.6	296.1	293.86	297.9	297.7
314.64	307.43	314.65	315.85	316.25	317.47	312.75	313.12	314.21	316.65	313.56	318.02	315.85	318.5	320.66	318.73	319.07	320.36	313.52	322.33	318.54	317.75	317.14	317.26	316.01	321.38	312.72	314.05	318.72	321.4	315.14	329.7	316.37	311.13	308.19	316.82	320.06	321.19	312.14	313.06	314.73	318.84	316.27	320.43	312.9	320.47	316.36	312.83	313.15	318.85
315.87	320.22	324.94	321.04	326.52	320.99	318.52	316.99	314.49	323.45	318.27	320.12	321.74	322.42	323.98	324.68	324.32	320.74	323.67	319.9	328.06	333.72	320.16	318.76	319.01	318.18	323.6	311.96	315.82	310.52	319.06	317	322.46	318.16	323.69	316.06	313.25	319.16	320.01	321.94	319.08	319.29	324	324.71	320.17	318.83	320.42	321.2	316.11	315.62
309.8	315.96	313.16	314.91	312.68	317.18	313.32	318.43	317.21	318.84	316.08	314.62	315.84	313.19	303.17	310.78	313.19	317.53	314.72	314.55	309.49	316.7	317.19	311.31	312.48	314.73	315.22	321.84	317.21	315.07	316.52	311.03	312.67	318.95	312.97	312.74	314.84	313.98	311.55	317.24	316.74	305.8	306.27	304.39	316.91	319.1	313.28	313.99	314.98	309.04
311.47	318.46	316.11	312.97	317.81	310.63	317.55	318.65	320.73	314.57	325.69	319.05	314.34	315.3	318.53	317.79	315.83	319.89	323.2	316.28	318.28	318.52	318.2	321.01	318.64	321.62	321.08	307.68	324.5	326.17	313.14	325.04	322.48	314.93	316.97	312.36	315.72	312.87	312.23	314.25	325.93	311.12	315.03	311.95	317.72	313.06	312.46	315.8	316.96	319.97
307.7	301.33	308.31	308.47	303.57	296.18	304.92	300.03	303.92	296.64	307.72	307.32	304.8	304.49	300.01	300.14	307.15	303.8	306.76	306.79	301.34	307.22	303.52	311.15	308.75	297.33	303.57	300.01	306.31	309.81	303.1	307.65	300.2	307.64	305.33	294.37	296.67	303.71	309.05	299.78	298.07	300.39	297.7	304.63	298.87	303.6	307.41	305.8	298.88	303.35
314.12	319.52	312.39	313.6	309.08	321.84	308.38	316.26	314.42	308.81	315.59	317.33	314.38	311.36	310.36	312.99	309.87	309.65	322.69	310.21	314.28	321.58	309.52	308.66	308.93	311.57	314.82	310.75	317.98	312.2	311.18	316.95	308.1	310.73	318.92	307.76	311.52	310.06	315.89	312.66	316.32	315.75	312.09	309.12	319.48	314.43	309.07	309.51	313.8	320.19
305.74	301.36	307.78	308.48	308.38	298.47	301.34	301.54	298.56	304.9	309.35	303.82	302.66	303.47	302.86	301.47	302.4	309.53	300.29	301	309.69	300.21	299.5	301.85	296.98	304.77	305.16	301.14	303.08	295.34	308.13	303.86	300.57	310.03	308.59	310.08	306.82	296.91	297.3	301.34	304.53	305.57	299.4	302.16	309.14	305.08	306.68	301.76	296.21	309.47
306.81	306.48	313.77	309.81	314.07	315.39	309.27	305.29	313.62	310.28	312.76	310.09	313.73	315.29	305.64	314.44	309.15	312.44	311.51	312.51	299.31	310.23	313.2	314.04	312.04	309.14	305.85	319.66	315.43	307.62	315.2	310.56	315.97	314.39	313.45	315.86	316.24	317.95	309.38	310.82	311.85	303.03	307.02	308.27	310.95	314.66	309.31	310.53	314.53	307
299.84	302.06	305.47	306.28	305.35	307.42	301.62	305.02	302.65	303.05	303.51	307.01	300.89	303.89	303.89	298	302.89	303.43	313.43	305.33	304.76	305.56	303.86	308.43	297.07	313.32	303.1	305.2	301.11	312.38	307.21	308.09	301.95	308.5	304.93	301.42	303.76	300.57	298.22	307.76	300.82	307.37	304.66	298.99	305.42	302.23	302.72	307.96	304.94	300.78
315.63	304.95	306.9	313.77	312.83	308.81	309.25	317.26	311.76	309.97	311.76	326.05	317.75	315.73	314.42	314.36	311.43	315.17	316.65	316.29	310.66	309.31	317.13	310.17	312.93	316.18	312.45	311.93	315.23	310.97	312.41	311.54	307.95	312.32	317.8	320.43	319.99	310.87	312.66	310.53	315.85	312.87	317.38	312.32	318.72	319.12	315.62	317.02	310.72	314.49
303.99	316.5	317.95	315.21	314.42	307.65	319.07	310.57	309.54	308.12	313.5	311.9	306.07	311.63	311.44	306.12	303.13	316.22	310.18	308.78	312.7	308.95	309.2	309	311.69	313.65	312.42	305.48	314.51	302.74	310.67	313.28	302.41	305.29	311.25	310.86	309.03	309.74	304.25	312.28	303.21	303.04	311.67	307.96	307.73	308.43	307.17	313.93	312.96	307.56
301.67	300.87	303.09	302	297.66	310.26	302.59	312.53	302.9	304.86	301.43	301.23	308.24	299.61	307.18	302.09	305.95	308.66	306.13	310.72	303.14	301.74	301.25	305.27	306.35	298.61	301.49	304.16	299.23	300.99	311.6	300.2	307.25	302.76	309.41	305.43	307.45	304.14	299.43	301.12	306.41	299.18	297.06	295.88	297.56	306.44	302.05	297.58	297.32	299.55
301.22	300.94	303	307.58	298.8	300.72	305.45	304.16	303.41	299.73	299.43	299.3	299.22	302.14	308.27	295.93	299.55	305.89	300.98	302.05	295.56	308.31	297.58	304.14	302.8	308.71	307.91	307.24	300.4	296.05	302.53	311.4	297.05	301.84	301.48	294.34	302.44	305.46	305.28	298.14	309.64	303.43	301.71	303.92	297.9	304.34	307.23	307.1	303.3	303.05
312.13	317.77	313.74	315.89	317.29	317.71	314.02	314.65	311.46	312.27	308.73	311.41	313.47	315.02	309.99	317.68	313.42	320.19	309.44	310.63	310.21	307.91	314	314.1	312.81	309	312.31	315.78	312.73	318.83	315.56	310.89	309.51	312.89	311.49	315.15	318.03	311.55	312.11	316.88	317.4	312.4	303.9	325.16	309.91	314.52	313.37	309.62	316.3	318.22
311.27	304.43	299.43	306.97	308.31	307.16	304.3	310.87	305.49	302.31	305.33	306.45	300.83	305.6	302.09	303.41	294.39	304.83	305.95	306.88	298.04	305.21	307.76	302.97	297.81	307.19	305.81	305.34	307.44	312.64	303.58	304.33	302.72	305.17	305.06	310.54	305.92	307.26	305.71	304.62	298.3	295.38	294.98	304.37	300.65	302.32	304.44	307.81	315.62	306.65
310.12	315.57	310.74	313.89	317.7	311.93	311.07	312.93	317.76	309.1	314.57	308.14	314.04	321.03	314.62	307.69	311.96	312.58	311.56	313.33	310.67	314.9	315.3	313.99	314.95	310.71	315.84	312.4	308.18	310.77	310.66	305.37	317.32	312.53	312.96	313.91	315.72	319.19	314.4	306.9	319.73	316.38	316.1	317.95	307.18	308.05	307.94	312.03	309.28	311.97
305.97	306.49	302.31	305.31	307.52	309.74	295.75	297.42	299.87	298.76	301.9	304.59	314.39	307.45	300.16	299.36	309.37	302.76	306.45	297.08	312.5	302.23	306.81	302.21	301.66	298.86	300.73	301.44	300.75	311.56	301.24	305.07	304.66	307.06	306.33	294.2	305.18	306.26	298.13	304.6	305.31	303.43	297.02	304.22	300.52	300.61	300.76	305.76	304.19	298.84
299.88	296.08	303.79	303.41	299.77	295.59	302.83	302.34	301.1	300.18	307.06	297.02	303.56	298.63	295.51	297.99	302.61	303	294.24	307.02	306.2	300.46	303.87	293.84	301.47	307.64	300.87	298.94	299.28	302.89	298.58	302.55	300.39	299.26	297.92	299.66	302.68	304.21	299.47	299.38	294.91	298.2	302.03	304.93	300.95	305.13	302.92	302.39	298.72	297.49
301.25	303.45	304.92	304.41	303.44	306.85	303.64	300.64	298.48	312.6	305.38	296.49	301.23	307.06	302.6	310.59	304.36	297.88	309.06	303.53	303.57	302.55	295.65	304.04	305.41	307.25	297.37	305.56	305.58	306.09	305.43	301.82	301.84	305	298.75	309.77	308.32	304.01	309.2	301.28	305.83	298.64	305.08	299.59	301.6	304.99	304.17	305.68	304.78	297.95
304.97	300.78	310.96	308.96	306.86	306.26	313.49	303.71	297.52	305.83	302.72	301.59	308.34	299.7	310.34	312.57	299.61	305.73	315.29	306.16	299.08	307.05	303.75	310.44	302.47	304.11	303.13	299.46	307.48	301.33	303.23	300.63	302.93	307.79	302.12	310.56	309.1	304.58	310.42	308.23	303.33	299.1	301.55	305.39	311.48	306.32	300.03	303.51	301.93	306.92
313.98	314.76	311.36	320.2	309.87	314.27	315.75	320.12	313.9	322.05	322.18	315.43	313.85	317.65	317.08	319.93	309.81	313.61	317.65	311.49	313.93	315.93	315.62	316.81	320.82	312.91	305.86	316.86	314.64	315.8	318.35	311.02	317	313.34	313.9	313.26	317.95	320.62	314.68	313.59	313.7	308.05	315.88	313.44	309.78	312.05	312.18	317.54	322.36	312.92
318.74	314.42	317.96	314.87	306.45	315.86	313.48	307.44	311.97	313.58	305.12	310.81	309.34	307.64	310.24	310.41	315.5	314.41	311.68	322.19	316.74	316.93	315.23	304.59	310.09	307.36	309.4	310.84	313.46	317.26	310.05	308.73	317.05	310.91	308.29	317.13	314.64	314.25	312.6	310.29	309.07	318.84	308.26	315.34	310.8	318.64	308.8	318.7	309.11	321.77
318.92	308.72	312.59	310.29	310.43	308.49	308.96	308.33	305.04	314.87	309.57	314.03	301.85	308.91	305.79	318.17	317.42	310.12	308.73	315.11	317.62	314.34	313	308.51	310.39	312.61	315.75	303.47	311.96	309.5	308.56	304.26	313.4	303.86	312.38	309.12	312.49	306.71	309	306.58	308.09	311.48	312.89	307.6	302.22	313.51	312.33	310.43	309.66	313.66
297.38	303.56	303.4	300.03	298.37	306.39	298.73	299.74	301.7	300.54	304.76	300.67	310.1	302.56	306.42	307.58	304.1	300.99	306.03	296.57	304.76	300.16	302.1	307.78	298.88	299.43	301.39	304.75	300.76	305.19	305.4	299.31	292.45	301.19	301.25	303.89	301.99	299.3	297.71	309.01	301.2	293.15	295.87	306.78	299.44	298.34	303.32	301.6	290.21	300
312.72	309.94	318.76	317.97	315.21	307.91	315.53	309.19	309.88	309.79	315.62	303.11	314.42	310.25	310.73	305.72	313.02	315.54	314.59	305.4	315.27	314.13	315.23	317.01	310.92	311.07	313.82	319.04	311.73	319.55	322.18	308.74	321.81	311.34	305.04	309.48	313.24	309.72	313.28	314.32	316.58	310.19	315.73	317.91	311.25	311.96	315.98	311.93	316.39	307.58
313.41	306.27	300.88	304.33	303.92	302.24	302.6	299.95	309.99	305.48	308.53	310.13	305.57	309.8	305.89	304.47	310.81	308.17	305.54	308.26	307.97	308.75	300.63	306.32	307.96	306.78	305.89	301.01	306.9	301.5	303.96	312.06	309.71	300.41	310.15	303.85	307.72	309.46	316.25	306	309.72	303.99	293.07	303.81	302.01	299.22	315.31	309.77	300.69	303.56
297.92	300.49	293.34	295.5	297.47	295.82	291.17	297.21	295.82	302.84	299.73	293.6	295.85	301.75	297.74	293.53	296.44	295.08	289.01	291.26	289.86	301.14	287.95	293.04	286.86	297.23	294.76	290.16	297.9	304.25	297.06	295.97	287.97	293.36	295.47	296.04	298.1	293.65	299.81	293.29	290.47	293.25	297.77	288.4	297.16	290.2	295.77	292.84	304.2	292.54
300.65	299.53	314.5	303.05	307.18	302.3	303.08	305.21	312.24	316.97	305.28	302.7	302.99	301.47	300.55	301.94	313.35	302.16	300.46	300.77	298.6	308.4	302.67	305.31	304.26	296.04	305.58	299.01	309.58	300.13	302.4	302.33	302.47	303.16	307.08	303.64	301.28	298.2	303.06	302.96	307.49	301.6	300.76	313.63	309.94	298	302.65	302.13	305.01	303.72
308.11	313.26	310.45	314.47	317.39	315.36	309.47	316.23	312.42	313.03	309.06	307.72	313.94	306.69	315.33	308.15	312.72	307.81	314.51	311.78	312.41	315.51	315.52	321.39	321.7	314.03	316.26	318.61	315.35	316.9	306.49	323.42	311.4	310.08	318.25	318.51	314.62	315.39	317.88	309.39	316.03	316.91	313.46	315.62	312.42	313.65	307.46	309.88	317.92	309.38
306.5	304.97	312.9	308	317.81	311.54	305.03	305.05	300.89	307.14	306.15	310.88	310.52	308.16	316.14	310.2	304.05	299.37	311.08	302.89	304.76	306.6	304.48	316.03	303.68	299.24	306.78	313.62	313.24	309.33	308.34	316.39	305.75	301.58	309.08	302.73	307.34	318.65	302.63	307.22	314.42	310.85	311.73	310.98	311.56	317.34	303.52	309.92	305.25	302.89
327.77	325.6	329.67	323.92	329	324.76	318.67	325.81	317.65	324.04	322.92	319.31	321.98	323.6	332.79	319.86	326.12	321.81	327.53	322.31	325.08	329.18	326.29	317.95	333.21	321.67	318.16	326.53	323.37	330.07	330.58	331.04	321.06	335.03	327.27	320.91	326.92	326.64	322.02	325.18	322.06	324.67	326.44	323.26	321.57	328.3	331.29	324.95	333.64	318.04
300.31	309.33	299.12	307.08	304.06	303.48	303.01	300.52	303.06	299.69	307.6	309.73	297.68	308.47	303.61	308.71	307.77	301.31	303.72	305.39	302.27	309	297.23	294.82	302.3	298.14	299.47	301.59	305.85	299.68	305.11	312.61	303.9	303.72	302.01	299.74	310.99	301.29	305.39	302.82	303.11	308.4	303.28	301.4	303.38	310.27	306.85	299.16	308.94	307.38
310.1	310.7	305.28	301.13	309.77	310.77	308.61	308.36	311.77	297.81	311.17	311.45	304.4	308.2	314.88	311.51	305.59	296.16	309.37	310.67	301.58	308.23	305.07	306.67	315.16	308.38	312.09	309.58	305.63	309.56	306.61	301.27	306.81	297.25	314.16	305.53	311.88	303.82	306.15	304.28	307.33	317.43	309.16	305.8	299.36	308.14	304.14	302.68	311.13	300.1
305.18	301.82	291.87	297.51	305.41	297.4	305.34	307.23	300.26	302.66	301.47	304.78	305.53	305.43	298	300.32	297.37	297.04	300.96	298.2	307.28	308.32	304.26	305.29	295.85	298.25	304.8	305.87	299.77	307.91	302.53	304.21	298.65	301.88	302.93	295.82	298.51	306.23	311.88	299.52	305.11	302.27	301.99	301.6	299.1	301.89	299.01	296.03	302.67	298.71
302.67	303.44	305.4	303.26	306.58	312.13	307.09	310.26	309.58	302.04	301.09	304.61	302.96	317.78	309.21	306.55	313.52	304.47	305.98	302.63	302.14	305.7	307.98	304.93	305.32	305.26	303.87	309.03	300.04	315.71	308.05	305.46	301.49	299.36	303.55	309.52	304.25	303.31	301.77	306.72	307.1	303.98	302.16	304.72	309.23	303.51	306.76	308.09	296.69	306.68
298.46	307.89	302.56	303.45	308.23	308.48	302.49	301.06	308.76	303.21	303.88	299.77	301.61	301.73	309.46	303.8	305.1	298.03	304.19	306.63	299.96	300.95	302.3	304.63	296.74	308.76	307.94	302.54	301.7	303.44	311.51	299.08	302.93	307.95	308.17	303.33	300.99	296.93	298.18	308.49	300.25	307.31	311.66	304.16	299.95	300.96	308.22	307.56	302.65	305.09
305.08	301.38	297.23	307.73	307.04	300.37	299.66	301.71	297.98	302.3	306.13	297.54	296.74	310.7	301.14	306.59	300.37	300.6	299.2	298.61	304.74	302.89	299.86	303.4	300.51	303.8	295.74	305.62	303.57	307.31	291.65	307.51	301.29	304.3	298.92	303.07	307.05	302.67	303.97	306.5	306.56	302.19	303.01	307.06	307.42	302.31	300.79	303.94	300.3	305.31
310.82	320.4	314.95	308.81	320.89	317.8	310.66	310.14	310.99	312.53	321.25	319.53	314.11	311.11	315.78	311.63	316.72	318.84	315.72	314.39	318.24	321	312.8	312.52	321.52	313.45	313.85	315.46	316.09	324.45	315.19	306.86	306.59	315.39	316.42	315.22	319.06	316	317.65	309.39	319.49	318.36	307.9	318.24	314.38	315.38	315.4	323.11	315.09	316.6
304.08	306.48	300.34	304.19	309.61	305.8	294.33	303.06	305.61	310.86	303.31	304.1	306.28	307.04	308.12	304.49	299.86	304.13	304.28	305.98	299.2	304.78	297.65	305.16	305.49	305.49	297.43	307.98	299.37	306.66	301.58	303.28	305.35	302.6	296.68	309.32	304.63	303.93	296.05	301.74	307.41	302.26	303.92	301.12	306.47	301.78	307.76	305.54	293.3	305.89
304.04	312.82	303.15	309.29	303.44	306.04	312.55	310.07	309.91	307.65	309.04	302.21	310.64	315.82	313.11	303.66	312.47	308.8	319.5	309.16	304.25	316.74	315.7	307.49	313.57	305.24	307.56	305.35	309.03	306.07	312.43	311.15	306.79	309.91	301.97	316.29	303.07	307.44	305.38	309.9	303.58	304.67	303.83	310.91	311.38	308.94	305.38	308.54	314.26	307.16
326.48	336.33	326.26	322.09	320.68	324.76	333.05	329.05	330.72	326.61	324.71	328.67	332.55	329.14	332.3	331.46	325.35	326.35	335.95	326.03	326.32	328.95	326.09	332.15	325.87	332.45	324.16	325.87	326.01	329.4	332.09	333.78	327.11	315.28	322.44	331.55	331.05	327.16	323.86	321.98	333.95	329.73	328.5	329.6	329.64	334.79	323.29	326.96	328.48	335.71
331.76	323.49	340.73	330.79	325.43	323.27	328.47	324.12	326.15	325.43	328.95	331.05	324.54	329.57	328.36	327.5	330.19	328.76	326.8	327.51	332.59	331.72	329.84	324.32	329.54	326.27	329.29	331.49	331.52	326.92	333.66	331.27	324.72	330.77	328.08	322.4	328.41	331.69	330.13	332.52	329.67	323.8	327.93	318.04	334.31	325.7	333.91	327.71	332	325.72
297.38	299.08	297.48	302.28	298.93	300.17	304.1	306.11	298.69	296.75	295.61	299.39	303.24	294.07	306.28	301.46	297.95	294.97	303.16	307.02	295.17	300.27	306.42	297.98	300.6	300.37	300.08	293.85	303.8	305.74	298.2	307.38	303.11	304.36	297.62	312.48	295.7	308.57	295.43	301.14	302.7	297.13	299.22	306.87	294.51	302.39	300.62	303.9	299.56	303.73
315	309.25	309.34	310.94	314.73	311.79	311.62	309.28	317.18	314.7	310.62	319.01	307.51	310.64	314.52	315.47	311.69	303.05	313.63	310.5	307.94	310.12	310.37	312.57	311.8	306.24	315.19	316.34	319.66	319.49	312.27	306.47	310.51	314.59	314.3	311.14	314.86	312.26	312.37	306.65	308.53	310.7	313.58	315.44	303.42	311.46	307.98	308.01	315.34	305.53
316.01	318.52	319.13	322.17	318.82	317.47	315.29	316.79	316.16	320.66	314.38	317.17	322.91	319.35	317.19	314.11	325.07	318.5	321.91	311.3	314.28	320.57	314.18	315.31	322.12	317.72	314.98	322.57	310.38	315.8	312.31	319.01	317.49	314.65	312.45	320.77	317.28	318.27	324.28	318.88	320.87	316.55	317.16	313.34	316.13	321.87	313.9	315.64	321.03	317.71
307.77	301.3	303.33	304.33	306.88	298.53	303.81	300.78	305.37	305.28	307.09	302.52	305.82	313.06	302.03	303.69	303.39	305.53	307.9	307.56	305.51	305.63	308.52	299.74	308.8	308.17	308.61	306.94	308.43	302.98	305.16	309.2	308.48	297.86	316.17	303.7	299.65	299.85	307.12	310.19	304.1	304.18	298.89	302.06	300.28	308.36	302.71	303.27	300.61	302.59
299.02	305.8	303.8	308.41	306.95	305.62	300.99	302.35	303.22	310.38	304.31	304.5	301.65	302.16	304.96	308.06	309.29	304.27	307.33	309.84	301.15	307.97	309.24	301.18	300.31	305.58	305.54	301.71	304.02	309.43	303.52	307.03	311.43	305.72	305.12	304.53	311.42	311.74	309.34	311.89	314.39	305.25	305.34	299.86	302.99	306.3	300.73	306.16	296.12	313.74
300.96	306.91	303.72	301.16	309.07	302.01	310.02	304.41	307.69	304.22	304.86	310.56	303	310.07	302.04	307.81	311.54	310.44	302.71	306.53	304.11	302.12	304.59	300.59	303.62	309.2	303.68	301.76	300.78	304.87	305.47	304.76	298.88	307.74	304.51	303.53	300.2	308.36	300.4	299.38	300.52	299.41	308.07	302.79	299.06	303.13	308.22	293.03	299.52	305.56
322.25	321.15	326.51	326.67	316	324.16	325.96	316.63	318.44	324.95	325.07	317.28	319.56	315.52	313.88	323.32	321.62	327.29	317.3	320.77	318.97	315.04	330.67	324.29	312.84	319.26	319.23	317.55	316.75	316.59	324.57	325.42	321.89	324.16	319.98	322.82	317.79	322.24	322.76	324.64	317.59	327.47	320.78	322.03	321.78	313.16	317.45	318.27	320.22	316.7
303.02	307.58	303.95	303.15	306.13	308.12	300.97	301.35	302.99	301.9	307.5	295.26	301.44	293.49	297.08	310.5	302.21	310.01	304.62	305.33	311.07	306.62	304.4	309.44	299.97	297.81	300.12	299.68	299.57	301.92	303.1	301.05	299.83	299.68	297.7	300.03	301.92	300.16	307.33	302.33	298.69	298.31	304.29	310.88	303.69	300.64	310.29	306.34	302.77	295.73
308.43	307.97	304.65	317.46	311.56	305.89	308.86	309.84	309.49	309.09	309.12	310.45	310.17	312.84	307.77	307.43	313.39	312.53	304.84	308.68	310.37	311.13	303.26	306.08	314.38	302.82	306.81	309.8	307.58	314.35	304.23	312.29	308.03	302.76	310.7	301.3	309.78	308.78	302.19	308.46	310.84	314.38	315.62	307.41	309.83	301.65	309.82	305.04	310.45	310.34
307.38	301.32	295.22	307.71	302.38	299.66	308.66	305.61	312.79	304.32	305.35	300.79	306.61	303.52	306.76	306.26	303.99	305.65	310.99	305.29	303.65	307.52	304.67	299.77	303.38	306.85	304.28	300.19	302.2	300.76	298.34	310.78	303.72	304.94	303.17	308.67	301.51	297.19	302.18	307.83	305.69	311.69	303.43	301.13	302.83	302.03	300.76	297.79	301.54	303.66
303.27	303.82	304.84	302.13	303.15	306.28	294.28	296.65	305.34	306.4	298.53	299.99	307.03	303.15	302.06	297.12	307.81	293.6	298.55	311.93	299.84	309.75	296.89	300.41	307.74	300.61	301.87	301.64	306.37	305.86	302.12	306.26	302.36	311.97	301.2	301.39	301.56	302.62	304.39	297.57	312.28	305.84	304.72	302.25	303.4	303.22	305.48	296.45	304.69	303.84
318.16	314.89	315.36	314.89	319.72	315.6	316.16	316.43	316.49	317.99	312.95	312.01	316.99	314.55	312.85	318.47	307.83	308.33	318.13	312.22	311.55	318.53	310.67	317.81	315.86	314.92	311.67	316.5	311.83	312.24	314.67	319.92	314.83	311.56	316.9	316.36	317.44	318.63	309.07	307.67	311.79	317.4	319.3	313.7	313.55	314.2	304.72	313.94	314.41	310.36
322.27	317.9	318.29	324.82	319.41	316.25	319.58	324.28	312.2	318.41	314.16	320.83	314.26	319.67	318.45	317.68	319.4	320.61	322.9	319.68	325.9	315.61	315.59	326.48	317.33	316.42	316.4	321.58	320.25	316.49	321.58	318.62	322	320.05	314.68	319.16	316.71	316.64	313.61	317.72	326.44	309.66	313.16	317.23	318.93	315.33	312.45	322.56	315.12	318.37
313.08	305.51	302.78	312.41	310.31	309.09	319.55	316.58	304.51	311.09	303.42	315.91	314.11	312.79	312.57	309.16	316.55	316.37	321.56	312.81	314	315.11	314.1	309.08	323.18	314.4	316.04	315.79	315.18	311.27	316.53	313.14	321.35	315.99	318.25	319.51	309.5	311.88	318.65	312.08	307.65	311.22	309.76	305.87	313.75	314.15	311.65	318.75	317.09	313.44
311.53	309.24	313.2	310.82	309.23	304.72	307.76	303.39	316.21	311.9	299.42	311.16	310.71	306.03	311.61	309.77	305.65	307.31	303.63	309.02	309.47	304.27	303.78	308.51	309.28	307.68	303.38	305	310.4	308.71	313.07	307.08	305	306.58	305.53	308.38	307.78	313.8	300.11	307.23	304.04	312.42	303.15	308.94	305.32	307.7	308.06	314.29	313	307.43
305.59	305	303.87	311.85	313.2	305.05	301.27	310.84	305.07	309.44	312.54	302.68	311.6	295.14	304.12	307.86	308.98	302.85	314.24	303.64	305.03	306.01	300.65	307.22	305.98	310.73	305.15	306.04	304.54	296.78	307.96	311.05	302.47	302.75	302.14	307.45	302.01	308.78	300.79	302.93	308.99	300.54	304.75	308.37	303.64	303.09	304.97	309.57	303.46	305.29
304.77	304.73	307.9	305.79	305.67	303.33	317.51	306.77	312.22	310.3	303.51	305.59	307.92	303.97	312.93	312.19	306.54	304.41	305.47	302.16	311.01	302.44	308.5	307.05	308.72	305.17	304.75	312.68	305.18	307.42	302.95	306.93	305.73	310.38	306.47	303.64	295.16	307.68	311.06	305.3	305.9	309.28	308	307.01	307.45	302.64	308.25	304.63	312.22	311.06
314.75	315.55	318.54	316.94	322.04	321.64	314.83	311.24	318.07	314.51	317.71	324.93	313.17	326.71	321.68	317.23	318.74	321.24	318.28	318.35	325.08	321.57	319.33	318.54	320.21	316.59	318.81	316.84	319.94	315.49	319.45	327.17	324	313.18	313.79	317.9	314.05	317.2	320.68	315.84	317.41	311.47	319.08	318.41	317.46	312.18	323.38	314.63	322.27	321.67
313.56	318.04	319.56	308.24	316.49	312.29	311.7	318.48	315.4	310.78	316.68	312.98	316.78	314.06	312.48	309.77	313.17	316.02	314.05	319.79	320.5	316.5	321.54	316.42	308.63	317.52	316.81	315.58	314.37	316.42	313.68	312.97	313.9	317.91	317.12	323.62	312.72	320.34	313.11	315.05	316.18	314.79	321.87	314.32	313.74	312.96	310.58	318.08	312.75	313.66
305.39	293.96	307.36	296.24	295.34	295.95	303.08	301.2	302.65	297.47	298.93	306.54	305.97	299.11	303.11	299.49	301.82	294.85	303.43	299.64	290.34	300.18	301.36	301.64	296.75	293.88	302.99	303.48	302.72	298.54	305.92	296.43	299.56	296.1	304.61	296.51	299.04	299.08	302.97	292.06	299.54	305.85	309.82	302.65	305.07	305.03	300.35	309.03	305.29	298.87
310.96	308.39	309	308.98	305.63	303.1	312.53	306.21	310.6	304.41	313.52	307.31	303.44	298.82	312.56	305.14	308.79	308.79	304.32	299.2	302.52	310.74	309.86	309.41	299.18	307.99	317.92	311.29	305.71	311.94	307.95	304.89	307.31	303.91	306.92	305.89	306.78	301.46	306.57	303.34	297.11	304.62	304.21	302.23	305.59	306.78	309.37	306.99	306.72	311.49
306.49	301.14	302.36	301.57	312.27	309.63	301.85	298.2	300.32	305.36	301.5	300.6	301.43	301.79	297.25	301.94	303.01	304.94	301.81	301.45	299.97	305.54	294.74	306.32	304.2	302.69	296.59	299.09	299.17	305.29	307.23	302.56	307.79	309.25	302.72	299.03	297.01	299.08	296.48	298.88	299.82	310.01	299.41	301.9	299.88	306.39	307.19	299.02	302.7	303.26
316.7	321.1	315.93	314.57	320.18	321.12	319.28	319.12	314.89	321.66	309.69	320.5	311.39	320.33	310.99	315.4	315.4	326.01	320.1	326.44	318.5	315.86	313.99	318.74	314.83	312.2	318.68	317.46	314.94	316.25	315.05	318.36	307.34	325.59	316.89	321.44	322.9	312.91	318.49	322.59	320.95	314.45	318.98	317.05	318.17	320.69	316.44	319.69	323.97	317.11
309.13	320.05	322.12	316.59	317.46	319.16	319.72	316.21	322.18	321.67	312.86	317.55	316.04	319.73	319.3	317.45	315.57	320.97	317.72	316.03	316.87	319.63	316.89	314.78	317.24	318.4	321.32	316.37	315.53	323.8	311.84	317.83	320.57	313.4	312.39	318.54	320.64	316.19	321.44	321.28	317.25	316.63	321.06	317.73	320.77	315.84	316.77	314.46	323.32	310.26
307.72	298.22	301.63	301.55	298.78	303.42	298.97	298.17	302.07	299.17	307.74	306.78	304.29	304.32	301.39	301.98	303.51	302.97	306.15	307.5	297.39	307.16	301.11	310.28	301.45	305.46	312.58	301.02	304.11	307.02	299.06	301.27	301.52	307.83	298.88	299.5	311.02	294.67	299.87	310.3	301.92	307.5	314.71	305.13	298.6	304.76	302.65	305.95	311.03	303.03
335.23	329.7	334.59	324.32	330.55	327.12	327.16	321.88	329.49	324.13	321.22	330.28	332	325.6	326.44	330.71	326.34	335.45	328.77	332.77	328.77	326.14	329.09	333.18	332.83	327.33	329.14	333.88	323.33	328.78	323.36	328.45	326.45	329.38	327.4	331.09	329.52	330.93	327.48	331	328.63	331.19	326.02	322.94	327.86	321.15	328.08	323.59	329.24	327.03
329.37	326.62	334.01	327.22	330.96	334.69	330.35	317.9	321.84	334.77	322.15	328.95	322.43	327.26	324.55	330.95	331.87	323.28	326.83	327.4	329.73	330.09	325.1	331.68	333.51	326.62	327.9	329.3	322.64	325.61	322.15	323.47	322.02	320.74	331.04	319.49	320.65	324.99	327.77	325.76	325.47	328.59	328.95	334.45	334.12	322.32	327.01	323.38	330.87	327.25
303.22	302.27	299.91	298.41	303.24	299.64	300.95	306.15	303.9	306.96	304.44	302.44	302.46	295.59	308	303.1	296.44	299.07	295.04	305.02	301.5	300.29	299.65	296.51	301.04	297	299.82	303.31	299.33	304.74	308.34	298.22	300.1	305.22	305.46	301.97	298.05	299.29	300.15	305.43	310.81	307.97	301.49	299.55	303.12	299.68	302.47	295.89	304.6	307.17
301.35	298.25	302.03	295.83	298.91	303.94	300.95	306.65	291.89	296.8	304.85	299.67	294.97	300.87	300.43	300.34	299.9	306.39	299.91	299.35	299.61	292.13	294.31	300.73	303.06	302.09	302.46	297.92	296.64	302.86	300.86	303.96	301.46	296.76	303.18	298.53	294.42	293.02	297.33	302.67	306.87	297.66	301.2	300.79	296.53	299.42	302.38	303.46	294.1	303.45
293.94	294.36	294.12	292.09	286.55	299.04	298.66	300.36	292.28	292.1	302.52	297.78	289.64	288.07	299.27	286.26	297.56	301.06	288.83	299.95	294.63	296.71	292.79	300.74	294.4	295.37	291.6	302.57	296.91	294.74	291.51	298.08	297.43	292.46	290.43	293.61	295.79	297.8	304.91	296.89	293.49	298.91	289.93	297.46	295.03	289.65	301.75	299.7	291.56	296.78
299.59	301.44	307.85	305.63	302.51	303.51	303.93	299.07	302.4	301.69	299.56	302.9	303.24	307.19	298.32	306.19	299.48	301.04	301.81	299.18	302.88	300.75	298.19	300.19	303.87	302.97	298.99	306.21	294.4	305.79	297.7	296.92	294.81	302.42	298.3	302.6	306.97	302.97	303.33	298.91	300.02	305.05	298.68	301.49	301.18	304.87	297.48	302.65	298.38	298.07
311.04	318.98	313.11	313.32	311.62	314.19	321.46	312.34	307.65	320.95	311.99	319.12	315.06	315.94	318.02	310.63	313.41	309.38	313.79	311.34	321.84	309.11	306.42	317.02	315.22	316.79	312.33	316.5	316.56	309.53	321.16	320.54	311.15	317.12	312.5	313.54	307.41	310.61	311.3	310.51	310.19	313.4	318.96	318.87	315.79	315.99	305.36	312.43	307.63	304.55
287.86	293.53	301.66	288.29	289.99	283.19	296.62	292.95	293.52	299.6	293.44	290.41	292.66	293.79	296.23	296.31	293.18	300.69	292.01	289.11	294.25	293.92	302.85	289.56	305.99	290.91	291.23	291.83	299.57	291.39	292.74	297.86	299.34	293.74	295.95	291.79	296.86	285.17	288.95	301.4	291.99	293.18	291.26	288.24	298.87	291.97	295.35	294.31	293.95	289.02
291.26	293.34	293.11	305.47	300.42	294.94	291.05	297.7	295.61	297.59	299.31	307.97	298.19	298.72	300.67	291.3	290.79	291.45	293.36	291.48	294.57	291.1	292.46	297.26	303.1	296.55	293.88	297.73	294.05	296.17	285.54	295.28	290.16	299.17	301.93	291.85	302.7	297.03	299.05	297.05	300.17	299.25	295.57	288.39	302.61	300.84	294.95	297.55	301.67	294.56
297.56	298.04	304.57	306.14	304.34	304.41	306.61	307.89	297.44	303.85	297.6	299.65	305.95	307.59	299.62	305.1	305.21	294.27	297.51	302.32	305.94	299.02	302.8	303.48	304.83	307.97	310.23	306.83	294.73	301.14	304.68	296.56	300.77	303.11	299.21	302.52	298.68	305.7	311.76	302.16	302.94	301.49	301.1	301.2	304.93	299.28	304.72	306.86	305.21	309.11
305.38	303.06	300.3	307.15	304.41	301.55	303.22	302.34	305.74	303.64	302.04	304.8	303.13	310.08	300.63	305.52	306.94	314.12	300.44	306.03	305.82	304.59	312.39	307.54	306.07	307.68	300.62	311.38	300.58	303.01	300.56	304.89	296.38	304.67	309.25	293.73	299.45	303.96	300.78	307.56	307.22	306.69	309.46	307.18	300.77	300.55	301.43	303.76	302.05	309.17
314.98	314.62	310.48	311.99	311.38	314.68	320.52	311.29	312.64	310.52	315.21	318.05	306.14	313.59	311.38	318.17	317.25	317.62	312.87	308.32	308.87	317.62	319.29	319.98	311.5	314.54	310.6	319.89	307.67	308.45	307.41	307.94	310.64	315.79	316.23	320.35	315.31	313.03	315.11	314.35	313.22	308.29	310.8	312.13	315.85	305.91	316.74	310.3	312.33	316.18
308.28	314.09	313.59	318.14	316.02	316.62	306.76	315.21	307.23	316.19	318.31	316.93	318.42	315.45	303.66	318.26	323.48	312.32	311.14	316.23	317.09	312.78	315.19	319.52	316.8	314.12	315.13	310.3	319.97	316.95	314.72	313.37	314.89	313.73	312.8	319.07	319.49	313.24	310.13	319.25	315.63	312.82	315.1	318.35	316.43	320.65	315.46	313.58	316.19	308.76
316.86	316.06	321.88	322.87	316.22	316.79	319.28	322.25	316.22	315.43	314.8	321.05	318.72	328.49	321.59	327.61	313.84	313.36	321.48	313.91	318.48	316.25	325.28	322.11	315.33	317.35	319.38	323.07	322.12	318.36	309.6	325.35	327.41	319.61	325.71	316.22	323.95	318.68	327.61	313.35	323.98	322.09	320.41	317.19	312.16	322.11	326.23	318.42	319.68	313.77
312.31	310.94	306.81	320.57	315.68	308.67	317.19	307.18	313.02	308.5	316.27	313.69	315.63	314.63	312.18	312.66	316.56	311.92	312.52	311.26	315.88	316.28	313.74	313.35	319.05	314.22	311.32	322.07	311.19	312.7	315.52	317.85	312.82	313.5	310.71	312.94	314.03	312.88	312.91	316.84	308.08	319.22	313.55	315.92	313.97	321.57	310.91	307.4	317.12	309.64
304.61	300.26	298.55	304.39	307.61	305.24	301.66	303.8	298.91	300.34	304.22	298.32	296.75	308.66	302.68	306.23	306.26	306.33	293.83	302.52	300.16	305.83	307.97	298.95	310.11	299.69	301.75	305.12	300.76	306.29	304.59	299.5	302.34	299.16	302.05	305.79	298.27	302.23	309.65	304.42	307.75	302.77	299.4	306.35	305.27	308.6	306.96	296.27	307.87	308.18
297.22	309.34	301.57	305.45	299.46	304.32	304.99	306.49	295.91	309.97	297.35	300.37	302.46	312.62	302.25	300.12	310.7	304.35	297.5	306.03	309.2	301.31	305.78	305.21	301.81	305.99	307.23	299.73	310.25	305.18	302.55	300.74	303.8	299.37	304.94	300.01	294.36	303.56	306.76	299.16	302.59	301.96	310.73	301.37	310.5	306.52	293.01	294.09	297.32	301.14
312.73	318.05	313.41	315.05	309.49	316.46	318.68	320.99	317.21	322.32	323.07	318.11	319.79	318.96	322.24	319.5	316.26	326.23	316.55	326.33	319.18	315.76	317.86	312.26	313.97	316.32	314.28	319.55	315.44	315.32	314.85	320.05	321.03	321.07	320.67	319.63	314.51	310.28	316.21	322.13	314.21	316.61	314.86	324.14	320.28	318.62	314.62	319.98	313.67	320.06
314.99	310.87	321.62	320.14	318.45	315.43	320.38	316.27	316.73	318.87	323.1	318.85	321.61	313.03	323.29	314.8	320.18	316.99	319.16	316.78	319.62	315.48	319.77	320.56	314.35	317.97	317.88	316.52	321.35	316.91	316.83	315.85	317.32	315.38	317.8	326.13	315.28	318.2	317.13	317.21	319.3	311.3	320.6	321.39	320.59	322.14	322.86	322	323.42	318.8
300.54	306.19	306.97	307.34	300.75	304.5	297.7	293.76	301.57	302.66	301.21	301.34	305.87	299.56	302.66	302.8	296.2	304.37	307.33	301.97	299.32	302.25	294.45	307.18	294.51	310.89	301.77	308.27	296.63	300.74	303.66	297.11	300.8	304.7	299.72	298.86	301.99	306.28	307.66	303.29	300.97	307.78	297.23	300.83	303.71	301.29	303.12	299.67	305.47	300.77
313.91	308.74	307.98	308.59	314.48	309.26	313.49	314.62	318.02	304.61	315.1	310.29	314.86	315.48	313.01	307.98	307.17	312.48	314.74	305.41	307.27	302.88	317.16	314.02	312.29	307.11	312.55	307.96	306.16	308.12	303.98	309.7	313.15	304.38	312.41	312.36	296.73	312.03	309.43	315.48	313.75	311.44	307.91	312.8	313.54	307.49	309.36	319.03	312.42	307.05
315.37	313.27	321	320.71	315.54	315.42	317.95	313.76	314.3	312.73	311.26	308.74	310.54	309.6	309.57	311.43	313.33	316.81	315.29	308.05	312.05	307.45	319.82	318.44	320.06	312.65	310.32	312.31	314.86	319.93	314.8	314.08	313.08	322.69	314.23	320.84	313.44	311.39	314.18	310.35	307.95	315.75	313.69	315.96	316.68	315	313.58	310.65	319.08	315.93
312.16	312.36	308.07	303.85	308.69	311.61	306.61	307.37	315.51	297.3	312.09	301.13	310.73	314.91	313.48	308.37	311.43	304.72	310.97	307.76	309.83	313.96	309.54	305.39	306.81	310.91	308.44	309.53	313.23	318.95	313.4	314.47	304.02	315.24	308.58	301.86	309.45	307.64	313.2	312.04	316.65	307.52	311.84	310.8	305.86	308.42	308.33	312.03	314.81	313.63
297.65	297.99	294.3	305.43	298.35	303.77	300.9	296.44	291.23	295.57	294.69	294.05	309.73	299.73	294.16	302.08	302.64	294.17	297.33	294.39	296.62	293.2	288.86	296.7	300	293.97	297.99	305.53	292.62	294.33	298.8	292.11	298.76	303.87	290.78	298.23	296.56	301.45	295.4	297.99	297.53	297.79	298.77	302.84	296.48	297.23	291.25	296.58	299.2	301.56
310.18	311.97	306.97	309.38	313.92	311.84	307.64	314.39	305.76	316.94	307.64	314.76	316.97	310.51	311.62	304.57	311.95	315.7	315.83	305.08	313.35	307.8	305.52	309.75	310.78	306.75	314.21	313.46	310.8	317.62	312.44	305.49	311.89	311.7	299.87	314.92	306.45	310.57	309.09	313.98	305.75	313.46	310.24	303.67	317.36	313.91	311.11	308.88	311.36	310.55
307.66	310.77	307.55	303.71	301.87	307.43	303.28	301.63	304.91	303.31	303.82	296.43	300.52	309.73	303.84	300.41	303.14	308.12	304.68	300.89	307.91	306.19	301.77	309.22	303	304	303.15	309.34	304.11	298.83	300.14	299.59	296.59	300.96	304.49	299.9	302.33	298.28	308.44	308.24	302.13	301.99	298.12	301.84	300.01	307	303.37	304.81	307.66	305.34
317.44	305.8	315.48	313.68	307.18	314.43	313.2	311.21	312.69	315.63	319.07	314.98	309.82	302.58	317.21	312.68	321.05	307.36	317.85	314.31	317.72	310.1	312.76	310.86	305.59	312.61	312.55	305.92	314.68	310.56	305.64	311.59	315.24	314.6	313.42	310.89	306.65	306.7	310.6	317.79	315.84	315.9	312.21	317.12	315.88	311.4	317.28	313.01	314.48	311.73
327.91	320.1	327.16	323.86	324.45	323.57	324.4	326.98	327.5	327.64	325	323.52	329.07	320.23	325.2	328.84	327.45	326.68	327.43	328.2	331.11	330.45	326.43	335.69	333.33	327.52	323.91	322.85	326.94	325.92	323.13	326.16	332.79	326.16	323.16	320.61	325.13	325.32	326.65	334.26	327.86	328.58	319.93	320.04	326.5	324.53	330.48	332.22	324.66	328.94
303.55	306.91	313.53	302.79	303.34	299.97	305.19	301.58	302.4	306.49	302.94	307.63	307.93	301.79	304.64	310.44	311.61	308.11	304.23	307	311.38	312.72	306.94	298.82	301.49	305.11	301.86	301.03	303.71	304.89	305.65	305.49	300.48	305.49	307.49	305.81	309.61	306.12	304.06	302.22	307.32	306.03	306.06	311.24	300.37	304.2	309.24	308.1	303.49	307.72
317.43	312.27	316.8	313.39	320.29	311.76	312.09	318.77	303.98	313.09	318.05	314.61	308.16	311.38	317.67	318.71	309.26	316.52	307.42	312.91	316.86	316.15	310.22	311.68	315.82	313.92	313.9	317.53	318.25	315.34	313.53	313.42	310.65	310.98	326.69	311.94	318.77	316.53	317.27	318.54	309.17	314.22	317.28	313.38	321.38	312.39	312.81	309.44	316.61	307.51
293.2	299.88	295.88	293.32	297.74	292.19	291.15	295.78	289.33	296.94	293.61	300.71	300.74	296.34	297.83	303.05	289.95	293.96	292.09	292.76	294.18	299.28	292.56	291.04	294.27	293.12	301.69	295.02	299.74	305.97	293.29	291.94	293.83	294.86	298.38	297.55	293.13	298.43	287.96	292.2	291.43	288.41	301.71	294.95	293.46	297.86	304.68	295.27	295.06	301.73
330.03	331.47	326.54	334.18	330.44	324.49	328.08	323.49	332.26	322.37	330.5	329.75	328.98	326.67	327.31	331.3	320.06	316.31	331.38	329.43	320.51	331.64	331.81	328.5	321.34	325.56	327.61	328.92	326.78	331.65	322.7	320.81	326.75	324.24	329.77	326.22	330.61	316.82	326.97	329.78	327.73	326.73	324.62	333.73	335.11	336.37	330.54	328.74	329.57	331.6
314.07	314.61	315.76	311.55	304.83	314.46	314.21	314.29	317.59	307.3	309.03	307.48	311.27	318.58	308.99	310.64	306.68	321.72	323.72	309.18	311.56	313.37	317.64	316.33	311.04	316.04	313.02	313.24	315.19	307.32	313.57	315.79	313.82	309.56	310.6	320.9	316.28	315.91	317.91	313.71	305.18	306.78	304.99	307	315.41	313.24	312.44	313.99	315.58	316.81
321.52	312.77	318.2	319.03	322.29	314.43	323.61	321.05	321.74	322.39	317.89	316.33	313.85	319.04	318.97	316.04	321.63	320.85	314.53	317.69	323	318.6	315.78	318.96	322.41	325.9	316.47	312.64	324.37	317.97	318.13	314.73	315.46	313.35	314.83	320.91	319.03	320.52	318.58	306.45	315	308.43	311.03	314.22	324.4	312.15	316.37	325.98	315.33	316.92
315.76	315.93	318.79	306.03	316.69	313.72	315.06	321.28	315.86	325.81	312.68	313.42	319.91	313.97	321.11	317.4	322.8	320.78	310.67	312.75	318.98	316.43	304.47	319.87	320.29	318.33	320.26	320.54	318.98	325.65	311.52	317.58	323.17	320.18	309.18	317.87	325.38	311.79	316.32	316.87	318.37	319.99	312.13	317.29	311.97	311.41	319.66	314.15	315.55	312.52
327.37	327.1	332.71	327.08	326.82	320.07	325.37	322.78	322.59	326.05	328.25	325.89	322.63	332.12	323.3	325.05	325.94	327	326.6	326.21	323.64	327.93	324.92	326.73	327.69	322.45	331.9	326.15	321.52	325.1	325.03	330.65	329.48	326.07	323.42	330.74	321.03	332.54	325.68	328.68	330.48	329.14	329.06	326.06	327.13	329.21	333.7	333.27	326.04	324.32
310.92	314.85	315.05	307.56	312.53	314.86	313.02	316.92	306.46	319.39	316.49	308.45	318.81	312.28	311.35	311.88	315.81	315.33	316.55	315.36	307.57	306.63	314.7	316.6	310.33	308.73	310.89	314.58	317.34	311.4	315.5	307.37	310.72	312.12	317.29	312.14	311.6	310.18	313.28	310.92	310.69	319.55	316.1	310.77	311.32	316.08	320.43	314.51	313.95	309.33
299.6	306.2	295.83	300.29	304.02	295.35	306.34	308.84	293.54	299.46	305.61	305.24	312.68	299.37	304.23	299.73	298.71	298.73	300.47	298.28	307.1	304.12	303.79	308.3	298.07	304.31	296.39	308.01	302.08	302.32	307.25	304.55	302.75	308.64	300.64	303.67	299.98	300.23	300.64	306.56	304.55	306.75	306.32	312.2	305.86	304.14	298.19	301.57	295.66	302.3
311.4	308.13	312.76	312.49	310.53	314.17	309.29	308.63	308.35	309.36	309.86	313.38	310.03	314.14	308.58	306.01	310.2	302.42	310	309.66	304.46	304.45	311.17	311.18	309.49	319.45	305.07	306.83	309.48	307.3	309.92	311.51	320.66	312.2	307.89	308.64	308.4	310.41	312.02	310.97	309.61	315.36	304.22	310.72	305.87	319.93	309.85	313.93	309.61	308.66
312.54	302.23	314.27	301.17	308.81	308.04	306.08	312.15	302.15	310.47	309.19	303.91	307.09	309.01	310.64	303.3	303.94	313.65	305.05	303.55	300.7	304.91	313.62	309.28	302.67	300.91	302.86	303.58	299.5	302.89	310.29	305.1	307.02	307.84	301.9	310.76	306.43	310.82	306.89	307.92	310.93	310.58	302.84	300.36	295.08	305.19	307.16	298.92	306.43	308.47
286.5	289	294.08	286.77	289.8	292.11	294.85	298.92	294.83	293.6	293.7	287.99	290.84	287.92	295.64	298.76	294.89	300.49	298.1	292.08	292.86	296.96	295.73	290.25	289.59	286.09	298.5	288.76	294.97	291.78	294.73	296.24	296.46	294.07	296.71	288.48	290.51	296.52	299.7	296.19	295.68	296.55	295.79	295.29	295.53	292.25	297.41	299.25	296.55	300.1
328.05	320.38	323.35	318.06	318.79	318.64	320.81	320.85	312.96	316.23	312.92	313.82	315.31	324.44	317.75	316.86	311.3	319.65	309.85	316.93	317.37	318.56	314.23	315.4	315.43	313.7	319.26	320.31	317.1	314.13	320.31	313.72	322.28	312.94	312.6	316	321.7	319.84	313.13	311.75	322.12	316.54	312.84	314.53	311.77	321.42	318.92	319.86	320.6	316.6
311.75	316.36	310.17	315.91	311.69	311.2	309.76	315.86	309.76	317.14	311.24	309.59	307.69	309.53	309.5	309.9	310.15	321.43	308.86	319.92	308.99	306.1	312.28	312.39	311.68	310.7	321.4	313.76	309.09	316.72	312.32	305.92	317.57	316.88	306.41	312.76	316.63	309.93	310.58	316.11	309.49	311	313.93	313.9	317.04	311.43	310.86	312.57	306.38	315.01
319.66	318.12	322.74	326.1	321.05	315.8	317.1	324.43	319.42	322.64	320.77	324.29	314.94	316.18	320.3	320.35	319.29	322.54	324.97	320.56	317.51	318.06	319.55	320.28	307.79	316.5	321.58	323.37	318.48	318.09	309.49	320.35	320.98	316.06	317.08	316.41	318.17	322.22	317.14	311.31	323.2	323.69	315.71	320.98	314.09	317.69	315.64	321.11	315.05	324.12
310.82	310.15	310.13	316.56	309.78	315.37	315.7	315.29	309.78	316.34	311.59	318.77	306.16	313.81	318.32	308.66	312.93	309.98	311.17	317.61	311.25	315.2	316.49	311.24	312.82	312.91	302.3	313.11	311.44	309.5	309.99	310.17	313.89	315.07	315.02	314.74	307.7	312.38	313.29	309.64	316.8	305.83	312.8	310.35	308.21	311.65	315.64	311.46	315.79	312.52
303.97	302.24	305.94	300.34	307.64	303.62	301.09	299.82	307.36	309.51	297.38	312.65	305.26	300.92	298.3	301.4	305.98	294.57	305.92	303.11	302.01	302.05	309.96	300.27	303.53	304.09	302.48	299.72	305.72	306.72	306.54	308.88	305.01	301.9	302.13	310.15	300.63	307.72	301.4	302.88	301.79	301.65	306.92	302.5	302.12	297.86	298.48	303.89	301.49	302.05
307.82	307.88	314.08	311.18	307.55	315.98	308.59	315.44	309.41	317.08	307.67	316.61	310.38	314.46	311.68	313.04	308.06	316.92	311.99	316	318.9	309.32	310.56	310.64	312.33	312.57	304.13	316.34	305.75	315.53	308.3	306.95	306.06	317.18	313.53	312.92	315.43	308.81	319.81	310.95	302.1	310.23	320.39	309.56	313.32	313.69	317.36	315.01	311.63	311.85
319.69	325.39	316.56	313.41	318.18	306.33	320.23	318.44	314.45	306.38	314.41	321.03	320.86	312.42	314.07	314.9	320.68	321.76	319.93	319.46	312.96	322.81	314.31	311.12	323.31	315.42	309.25	310.95	316.34	323.36	314.11	312.89	312.49	321.31	317.73	320.85	312.75	317.33	319.12	314.63	313.54	316	317.9	313.76	314.89	319.3	320.67	313.29	315.54	316.98
322.96	313.05	316.37	312.22	315.6	313.21	321.64	314.74	319.82	311.42	319.15	320.74	310.89	323.52	316.4	315.11	313.05	323.02	316.49	313.72	317.55	318.04	318.24	310.77	314.32	316.7	311.19	322.13	318.39	319.74	307.75	319.58	315.73	307.22	313.79	315.71	314.58	315.9	312.5	308.55	321.16	306.14	310.3	317.68	309.74	312.74	321.01	321.67	309.92	319.56
313.8	320.07	312.06	317.72	314.94	314.17	315.38	314.64	308.69	318.13	316.51	314.45	316.43	320.48	314.46	316.78	320.64	320.15	321.34	309.3	318.5	318.46	313.89	315.39	314.23	316.97	309.36	310.47	320.5	323.33	316.6	316.35	310.63	316.85	314.08	317.09	309.41	318.7	317.77	308.31	311.39	318.04	311.93	312.05	318.15	307.77	312.45	316.47	316.49	319.16
303.83	294.56	303.18	300.45	298.54	304.48	301.41	309.9	307.78	309.91	303.55	306.79	302.83	299.74	299.12	299.04	306.79	311.57	309.73	301.58	303.76	300.49	301.56	301.9	298.79	305.94	308.06	307.34	297.76	302.51	301.26	303	307.7	306.28	304.05	304.55	308.13	306.95	309.11	308.79	294.2	308.15	305.05	305.98	297.98	305.84	303.99	303.94	307.35	298.91
295.09	295.63	298.57	293.5	295.02	305.14	296.45	302.93	303.41	303.25	297.16	302.85	307.95	300.43	303.87	301.77	303.64	292.46	300.89	308.25	301.54	302.61	302.59	306.89	296.12	297.62	295.94	304.69	299.55	301.03	299.92	300.33	296.41	305.9	295.64	301.21	299.74	296.89	304.14	289.08	302.96	302.98	292.71	295.22	301.43	296.01	299.2	299.17	306.46	297.62
303.96	298.73	297.84	304.77	305.04	295.38	302.35	300.47	298.39	304.16	297.42	313.62	299.75	305.22	302.91	306.33	295.73	306.49	302.23	299.82	298.61	302.74	303.11	307.95	299.5	303.17	299.74	304.49	302.43	299.97	303.73	302.73	301.47	298.59	299.19	297.87	304.43	305.93	307.35	306.41	304.31	298.77	298.64	299.63	306.46	308.87	306.97	292.71	302.48	305.64
292.11	301.46	297.95	299.84	287.6	305.91	293.16	296.53	295.84	289.58	292.37	297.26	292.82	291.08	298.37	291.05	295.15	297.06	295.1	292.75	301.11	290.7	291.46	293.98	298.08	290.28	296.15	293.17	285.03	300.04	294.79	291.86	298.88	296.07	290.61	293.5	294.7	294.47	294.35	293.56	294.47	292.48	289.33	293.17	297.89	293.82	294.54	294.57	292.37	298.14
289.37	290.41	292.93	303.8	290.47	292.35	297.4	290.62	294.63	300.63	289.69	296.01	286.33	306.16	287.21	294.45	289.96	292.69	293.36	295.15	296.42	294.87	291.15	303.25	291.47	295.19	291.81	286.17	294.82	294.34	299	291.34	296.24	290.77	292.36	296.72	297.14	297.2	292.25	296.78	285.34	296.29	295.28	299.52	285.6	286.97	296.71	299.54	291.97	295.53
311.62	307.63	312.04	314.91	309.12	313.04	306.78	311.02	307.01	315.62	309.73	308.84	314.48	316.51	314.76	310.33	309.41	312.01	309.77	304.74	305.96	313.88	312.22	310.97	306.38	307.27	314.25	312.7	313.3	310.49	310.21	307.76	308.05	315.67	308.97	311.53	313.34	311.58	313.73	309.9	311.84	312.86	313.22	313.92	309.04	313.1	312.14	319.83	312.65	319.16
292.37	305.73	297.3	302.74	312.46	302.86	301.07	308.44	305.07	297.04	303.75	307.72	307.48	303.99	300.42	304.37	303.52	306.66	315.86	305.22	301.96	307.55	302.21	305.48	299.32	297.63	308.22	295.75	301.83	301.08	306.9	303.85	311.08	307.41	308.09	300.85	311.46	299.81	304.06	312.12	297.29	303.47	300.45	309.15	298.11	299.77	307.64	308.37	314.12	295.13
299.55	301.84	303	300.84	304.92	307.08	303.09	309.6	297.86	301.38	303.17	297.77	299.64	303.92	308.63	300.95	302.57	301.43	294.06	302.62	301.02	297.11	305.41	306.72	302.44	308.79	296.6	301.14	303.83	305.83	305.84	305.22	300	308.27	308.26	302.61	312.7	305.92	301.28	302.83	304	300.12	298.23	304.57	305.47	310.44	306.31	299.4	302.44	301.23
303.16	306.55	300.37	303.06	309.26	301.72	293.71	300.45	307.27	301.04	310.53	306.86	300.8	304.03	307.36	305.11	309.08	306.39	302.56	308.21	300.62	302.17	309.63	303.9	304.4	301.9	301.05	309.26	301.41	313.19	300.97	306.35	305.99	307.3	309.47	301.18	297.39	303.89	303.89	302.62	304.8	305.51	298.21	300.67	308.92	310.44	303.8	307.52	304.3	305.4
303.79	292.87	295.85	295.17	300.1	299.79	303.35	301.66	295.11	299.48	293.15	301.98	293.44	298.87	292.9	299.21	296.73	289.3	303.76	297.48	297.13	296.74	296.73	300.08	296.76	298.59	293.01	296.88	293.09	294.54	294.69	300.3	296.62	295.39	295.37	297.5	292.69	294.62	300.26	294.22	290.59	300.06	298.51	294.98	299.13	289.76	300.83	295.89	296.33	294.55
317.95	314.62	314.37	322.29	320.98	318.94	313.96	309.74	309.7	313.66	321.32	309.06	312.03	315.44	319.91	310.33	320.73	314.02	316.41	313.08	312.04	320.33	314.82	316.73	319.36	311.63	315.11	311.43	318.47	315.35	307.81	313.54	316.64	313.49	320.03	313.36	319.87	325.76	313.22	319.05	318.02	323.82	315.3	319.16	317.57	312.79	315.34	307.8	322.78	316.5
300.9	299.17	307.01	300.33	306.56	308.43	307.66	300.19	307.04	305.42	305.75	313.44	297.34	303.36	303.25	305.25	306.57	305.08	311.94	305.94	310.29	310.2	301.83	305.29	312.61	301.16	304.21	304.84	302.09	305.39	304.55	306.87	305.16	303.35	305.78	305.2	308.33	306.26	306.27	309.22	293.03	309.01	306.87	304.57	298.24	300.37	306.12	309.71	308.55	302.34
319.89	318.31	324.05	315.92	318.27	308.71	321.21	318.32	317.96	314.05	325.4	320.91	312.65	315.48	317.12	314.79	319.96	325.27	314.36	317.31	314.82	316.74	318.22	314.83	314.37	311.41	320.15	322	318.78	322.21	318.3	324.66	318.6	318.98	317.96	315.39	319.25	318.5	319.61	315.86	314.44	313.27	317.11	323.28	319.04	315.83	321.07	322.7	313.75	314.53
290.82	286.24	296	296.74	292.16	296.02	291.69	289.15	293.13	297.35	295.29	287.85	296.82	289.84	294.47	290.9	294.9	293.57	292.42	289.65	290.44	293.22	291.6	295.36	288.97	291.84	295.31	294.04	299.58	306.94	294.38	290.2	295.74	293.09	294.95	291.9	284.68	293.58	296.19	300.18	290.62	285.9	292.45	293.11	293.68	297.08	294.14	291.96	294.61	295.9
303.43	303.63	298.42	297	303.14	302.92	300.58	294.94	297.8	305.93	304.21	300.99	302.23	294.91	306.02	298.08	303.48	304.07	300.05	301.75	298.14	303.37	309.03	300.2	300.2	301.67	304.89	312.61	305.18	295.76	301.18	306.85	297.72	301.56	303.89	306.05	293.6	305.16	301.74	299.72	301.28	305.56	303.5	298.77	306.47	306.16	297.53	298.39	306.27	300.48
304.8	308.97	298.57	296.37	301.47	301.5	299.36	305.49	303.48	299.63	307.05	301.68	307.77	302.46	302.88	300.69	297.27	300.34	303.9	298.27	300.71	296.16	303.65	295.37	297.31	305.46	300	298.95	304.03	294.89	301.09	297.44	298.87	301.22	305.1	302.56	297.18	295.82	303.38	305.39	304.07	296.57	299.29	299.9	299.59	305.54	299.61	304.13	300.89	299.72
310.88	310.41	310.76	313.76	316.66	311.67	313.39	319.37	315.94	310.65	304.67	310.66	314.77	313.99	313.76	309.23	320.7	315.55	313.64	319.38	316.45	314.05	314.08	318.52	312.41	315.7	306.76	315.24	310.74	306.01	313.63	312.09	311.95	318	307.02	313.88	313.56	315.51	314.75	317.83	316.63	311.1	315.37	316.31	311.82	315.88	311.58	324.06	320.49	310.74
304.11	303.08	305.62	310.37	302.1	308.71	305.16	307.25	304.35	299.71	303.45	306.07	304.19	293.75	301.6	296.89	306.05	306.22	302.14	308.03	294.97	308.98	306.6	307.15	302.67	305.4	299.04	306.92	301.76	303.83	308.26	303.3	305.98	309.31	298.89	303.57	302.59	303.7	305.03	308.92	308.9	309.28	305.15	305.49	300.54	312.19	303.1	300.24	306.45	302.14
327.48	322.03	318.67	311.22	315.95	322.13	326.24	322.27	320.05	324.98	319.98	322.38	322.05	322.2	331.13	318.91	313.3	318.47	317.72	318.23	318.82	325.39	316.97	323.89	319.8	317.99	319.24	320.09	319.76	319.17	313.13	318.09	308.35	319.44	317.33	320.89	323.55	318.77	319.02	318.66	319.92	312.47	315.97	313.82	320	315.95	320.27	322.67	318.48	320.61
311.78	317.89	310.68	314.57	308.99	304.78	306.37	309.34	302.69	313.12	310.2	312.95	312.99	311.16	314.43	302.48	309.61	310.32	316.41	316.81	317.41	311.18	318.99	309.99	309.29	314.65	303.35	311.53	320.45	317.32	315.34	314.92	308.31	312.08	315.15	315.09	308.61	308.76	315.47	312.26	302.66	309.27	318.66	310.41	314.38	310.92	315.92	310.99	316.74	313.65
304.91	314.55	308.38	314.32	315.61	307.37	308.16	312.71	316.43	313.54	316.08	314.33	317.02	317.28	310.37	317.57	317.08	314.56	310.23	309.76	308.22	311.17	318.22	314.2	316.05	315.51	306.83	310.6	315.2	309.69	308.87	317.18	315.01	313.91	319.42	312.03	317.82	311.01	317.26	312.61	317.94	312.45	312.15	313.9	315.7	309.7	313.12	312.56	308.74	315.41
316.26	319.96	313.4	317.65	318.08	315.14	320.26	318.03	314.03	319.02	319.41	314.66	325.5	327.31	318.62	313.35	315.3	318.07	319.85	319.22	317.24	320.29	311.2	319	319.7	314.6	314.21	318.74	320.09	317.37	313.33	322.74	317.89	317.6	328.65	319.13	317.47	309.66	320.16	319.19	319.58	321.63	325.72	318.35	319.82	316.68	316.66	316.06	317.39	317.76
291.62	293.07	294.62	295.17	293.22	293.22	293.94	290.8	294.52	293.72	294.75	297.59	292.23	292.99	293.42	292.72	296.01	294.17	291.32	295.92	290.54	291.64	288.25	292.38	294.87	299.93	293.95	296.99	290.38	290.3	295.04	297.15	296.51	297.7	288.38	295.87	296.83	293.51	291.57	297.94	293.53	289.76	297.51	295.17	291.43	289.97	293.33	290.36	301.6	297.06
303.53	307.41	306.23	303.41	299.37	311.36	308.83	299.71	308.34	308.49	313.52	312.5	306.28	310.12	304.26	306.82	311.37	301.81	304.57	309.39	308.6	305.38	312.2	305.04	313.5	307.34	302	309.17	305.24	306.61	305.95	303.77	301.28	308.31	309.4	312.36	299.54	301.54	312.22	310.86	309.46	299.95	305.11	306.34	306.08	307.5	309.28	309.13	307.76	305.63
303.03	296.08	298.36	302.69	302.82	303.05	303.6	295.09	302.33	303.33	296.57	304.56	304.09	298.51	299.49	296.87	299.37	295.55	296.23	302.37	301.07	301.48	301.55	301.47	301.79	301.41	306.32	293.53	301.42	310.09	296.42	303.47	303.48	306.84	299.05	316.27	298.48	296.5	307.31	298.28	297.76	306.85	301.59	296.8	303.17	298.91	299.51	301.05	296.73	302.68
326.38	332.28	332.45	324.23	329.94	325.79	322.53	328.12	330.03	329.13	324.35	329.65	328.92	328.76	327.66	323.92	331.97	328.32	330.21	326.16	328.51	322.02	326.4	326.31	329.54	327.3	324.49	329.5	338.54	327.91	318.97	326.05	326.91	325.81	326.37	330.84	326.27	317.33	325.96	326.05	327.81	327.19	322.35	329.2	319.81	322.87	329.6	324.32	327.07	328.75
298.93	296.51	298.59	297.83	303.62	304.06	306.33	297.12	303.45	310.15	307.11	298.67	295.81	295.15	297.75	296.27	300.67	307.53	296.44	291.84	293.72	292.27	294.66	301.39	296.55	298.51	307.41	305.02	301.05	304.08	303.71	298.3	293.64	290.64	302.86	296.01	294.46	301.91	303.13	300.08	298.83	303.99	297.04	304.32	303.62	301.59	302.72	298.39	295.69	299.27
317.44	309.96	319.48	322.31	307.43	306.81	309.46	317.27	309.92	314	319.1	318.64	313.72	315.34	314.39	308.9	309.39	311.95	313.65	307.04	313.93	317.61	316.39	317.67	318.92	312.33	311.74	315.18	315.87	313.19	316.46	317.38	317.58	318.11	312.7	314.58	308.82	319.19	316.73	314.96	308.68	315.54	313.62	313.17	311.31	310.37	317.02	322.5	311.92	312.54
301.48	308.25	306.19	302.95	308.95	304.62	304.49	302.92	306.77	305.03	306.29	299.83	303.41	303.28	301.06	304.01	306.58	308.29	306.95	301.78	300.48	299.98	301.81	307.64	302.67	306.75	294.56	304.37	305.95	294.06	304.47	307.56	300.85	308.34	309.48	308.48	303.35	305.02	300.65	301.45	304.79	310.07	304.48	301.24	314.32	301.82	297.34	312.67	303.64	305.2
318.45	308.75	303.97	310.79	315.67	316.48	319.14	316.26	310.33	307.36	307.14	305.54	314.51	309.91	312.16	312.39	305.26	304.77	314.93	307.6	308.54	311.24	308.3	311.95	311.36	315.84	312.75	310.98	313.32	314.53	315.49	306.67	315.87	308.1	313.78	310.24	310.4	304.69	311.88	316.2	319.39	311.71	318.63	312.88	311.93	308.45	317.48	310.08	312.71	313.4
314.95	320.71	307.46	314.42	310.49	310.11	312.46	318.78	312.35	314.75	322.62	319.96	319.31	316.85	310.38	310.67	313.27	309.93	315.01	313.63	309.02	318.94	312.56	314.57	309.83	310.15	309.04	315.42	315.4	320	316.6	321.53	314.03	322.11	314.95	316.62	314.54	310.43	312.81	312.43	315.85	309.29	315.06	310.51	312.21	315.96	320.48	306.07	318.36	316.39
316.16	307.52	301.41	303.78	304.44	311.97	317.28	312.53	317.84	311.78	305.64	311.25	313.3	303.48	311.41	313.94	311.08	312.07	314.6	311.81	311.99	309.65	309.17	308.87	309.96	310.98	312.31	307.56	310.99	309.57	303.18	318.95	311.08	313.46	312.63	307.97	306.65	303.98	309.36	304.87	299.57	310.4	304.08	306.94	307.33	313.67	312.7	302.73	306.06	313.97
329.88	331.55	322.22	324.15	329.41	332.65	330.83	325.94	323.41	331.59	331.62	328.71	326.65	324.2	331.06	330.23	331.71	328.42	324.45	326.35	328.59	334.75	329.47	323	327.32	330.08	326.78	328.81	325.96	321.75	327.64	317.86	328.08	321.67	322.53	330.74	327.25	329.63	329.83	334.12	326.3	332.18	325.64	320.29	327.38	327.51	324.43	330.93	332.73	324.14
309.31	302.62	305.82	313.86	307.58	307.53	307.94	299.93	307.4	309.36	298.92	307.28	311.77	311.38	308.33	309.35	309.82	315.38	297.82	306.41	307.34	304.73	307.08	317.11	307.84	308.45	304.11	315.32	308.11	300.77	316.97	300.87	300.66	299.66	303.92	300.52	303.58	310.47	306.65	307.1	314.1	312.35	304.72	305.28	305.8	309	302.27	306.49	308.65	302.64
316.41	316.54	317.24	315.1	314.17	318.35	314.29	311.61	310.58	315.73	313.33	311.57	310.79	327.36	316.02	308.59	321.09	316.5	309.78	323.25	318.41	311.32	311.53	314.94	315.94	314.15	319.43	317.06	318.1	319.24	314.44	316.85	313.2	306.39	325.61	315.47	316.35	313.64	318.94	309.05	307.72	320.18	315.29	316.66	316.16	319.14	314.34	318.26	314.69	322.23
305.22	299.5	300.84	304.63	301.88	295.07	302.01	302.24	302.55	299.53	303.39	297.2	301.41	303.9	302	301.79	305.57	297.82	302.31	295.05	299.4	300.56	299.18	306.06	307.29	297.35	307.39	304.27	297.8	306.29	300.92	300.63	298.37	298.19	301.65	293.46	306.48	302.34	301.49	301.13	298.63	301.9	298.7	302.59	297.85	306.92	297.72	304.85	300.62	294.35
311.66	312.62	311.74	321.86	312.97	311.4	318.19	316.33	313.63	316.86	311.47	321.87	311.4	304.03	306.79	313.8	314.78	318.43	311.61	317.49	319.87	315.42	317.89	320.99	316.27	316.36	312.92	309.96	312.53	318.41	313.62	312.44	316.2	316.95	308.11	313.29	313.07	312.99	323.7	316.98	316.91	315.47	314	317.07	313.09	314.22	319.23	313.14	314.83	312.97
306.99	305.19	310.39	303.23	308.15	314.93	306.34	299.78	306.11	304.7	309.45	308.57	297.89	301.27	308.58	305.9	306.39	307.74	307.39	308.72	304.08	305.74	307.9	308.13	301.6	312.47	305.28	306.68	297.96	310.56	296.7	303.95	307.11	305.17	312.22	303.72	311.36	299.58	307.93	312.85	311.98	312.32	306.31	301.81	307.01	311.94	304.62	307.29	309.37	308.48
307.28	310.77	312.55	312.75	311.71	316.96	316.62	316.97	313.06	308.82	311.2	308.83	311.67	311.4	315.44	310.67	314.56	311.16	307.1	313.5	309.34	311.6	309.86	313.42	312.69	317.71	310.92	309.01	309.11	308.27	304.74	313.43	309.62	305.48	316.04	304.54	305.98	310.21	309.5	310.22	313.6	308.68	311.67	311.35	310.9	313.01	312.52	314.1	320.02	311.85
317.13	309.66	303.49	317.46	313.05	313.14	312.13	305.42	311.58	317.99	313.77	309.92	301.67	312.19	314.63	314.89	311.05	299.16	310.74	312.14	319.56	311.26	315.29	307.26	316.28	311.44	311.43	311.87	310.26	308.5	313.11	313.45	306.29	312.05	318.69	319.81	318.74	315.71	313.88	309.29	313.2	306.25	311.95	308.08	312.27	317.76	310.2	308.89	311.09	311.81
299.55	304.71	291.63	297.36	295.03	300.07	297.77	298.89	292.25	283.88	298.22	290.88	291.34	299.19	293.15	287.85	303.61	299.72	300.19	288.06	302.17	295.58	293.78	297.86	292.4	293.25	287.93	291.9	291.7	293.91	289.33	296.78	293.01	299.05	300.48	300.72	290.22	294.07	291.03	293.56	295.6	300.75	295.77	294.63	292.32	293.83	293.98	288.08	291.87	291.95
309.27	301.48	299	304.59	298.36	300.72	305.53	308.04	303.56	304.17	302.06	292.96	304.32	305.41	301.49	300.34	299.52	300.57	307.95	298.66	302.34	303.94	296.83	300.82	300.88	302.75	303.35	310.58	309.37	309.52	304.93	297.48	306.29	300.08	306.36	302.65	303.41	300.43	307.36	307.82	308.85	304.5	300.77	296.56	305.42	303.05	308.47	299.97	308.2	306.48
314.62	321.76	324.67	319.86	314.75	315.26	324.35	317.19	323.01	319.27	317.73	311.36	315.51	313.75	312.61	317.81	313.06	315.18	316.2	320.35	316.2	315.15	317.13	311.11	321.17	318.45	323.73	317.44	320.91	317.78	315.15	314.53	316.99	318.02	319.19	318.05	313.62	319.84	317.46	319.41	316.88	321.37	318.69	316.45	316.51	317.07	313.63	316.75	314.73	327.26
294.01	293.85	293.32	294.85	298.17	291.31	296.13	295.8	297.2	290.19	297.28	299.39	294.97	287.52	294.43	297.03	291.93	295.22	294.13	285.52	292.46	289.08	294.61	293.44	296.23	288.56	285.8	293.85	301.03	291.78	302.22	293.6	296.87	291.27	288.31	296.71	295.59	295.45	288.58	294.7	294.36	301.61	293.37	292.44	292.22	291.01	292.22	291.28	292.96	286.99
304.44	302.81	299.92	306.32	302.63	300.31	297.71	294.24	309.05	300.79	306.27	303.15	296.33	296.48	297.77	304.07	301.19	301.41	303.08	305.92	299.07	301	307.68	302.71	303.34	302.61	302.19	309.26	306.52	301.15	299.11	300.12	301.53	301.89	301.24	293.36	304.71	293.2	307.71	304.75	301.98	308.45	298.34	297.1	307.43	297.61	294.13	303.94	303.23	306.08
294.35	298.91	304.95	299.67	298.44	306.86	296.73	298.41	294.97	299.13	305.34	298.12	296.84	302.12	298.64	302.36	296.48	306.37	294.85	304.84	296.39	301.8	298.51	302.58	296.43	301.15	298.4	301.86	303.09	301.71	302.96	299.32	294.86	297.42	300.59	296.9	299.55	303.52	299.86	296.77	308.75	302.82	306	298.21	297.9	301.67	297.95	305.86	301.19	306.57
328.79	327.3	327.15	327.11	328.63	327.63	324.47	331.66	320.54	326.11	328.07	325.99	327.01	330.61	329.55	329.46	319.61	327.32	328.04	322.68	332.84	323.53	324.21	331.45	324.3	331.55	329.39	324.35	329.17	326.5	329.99	330.55	332.38	328.75	327.94	328.04	324.68	324.29	325.39	325.05	328.94	325.77	325.36	325.69	326.11	330.64	332.57	322.59	331.97	327.56
309.09	307.05	306.18	306.71	304.38	309.27	298.32	306.7	317.45	304.73	311.95	301.2	308.93	307.49	303.36	316.62	303.87	303.86	309.59	302.23	307.92	313.15	308.71	307.1	300.56	307.61	313.66	301.26	303.08	307.77	304.77	304.49	309.18	305.11	306.06	309.43	306.79	309.31	312.75	302.69	313.78	304.42	309.44	296.48	312.42	305.67	304.38	309.12	298.84	307.37
311	301.06	297.01	306.22	301.22	303.93	307.07	300.82	305.61	300.26	308.61	310.16	295.4	294.32	304.77	307.59	306.03	299.78	302.19	301.52	302.43	298.31	305.61	300.37	305.69	299.33	299.38	310.59	306.6	296.42	308.59	301.12	300.38	303.88	299.46	302.33	301.35	302.79	302.89	305.04	305.09	309.21	302.2	303.6	308.69	306.47	301.7	305.61	301.24	307
320.71	331.46	330.6	322.92	328.87	322.85	325.52	337.52	331.37	331.49	330.61	322.88	326.45	329.45	328.21	327.81	320.62	338.37	324.48	329.95	332.77	328.54	323.75	331.95	329.54	335.52	319.7	324.79	330.43	324.35	326.61	332.05	316.83	323.63	324.37	319.44	327.07	333.77	334.37	325.38	325.72	327.11	328.73	330.48	330.97	326.49	331.89	323.93	327.54	320.76
291.46	295.86	298.34	297.54	296.38	300.29	291.34	296.45	296.24	300.63	291.17	297.46	299.97	293.5	287.45	293.9	290.79	299.36	299.4	290.27	297.87	285.57	291.03	297.62	291.16	291.38	294.78	288.27	292.46	293.75	292.32	300.93	290.84	293.9	294.77	290.16	296.82	289.89	298.43	295.2	295.56	292.03	290.24	296.58	292.55	298.79	298.3	297.48	286.95	294.69
292.54	300.4	300.9	297.95	297.78	310.61	300.57	293.11	301.69	296.61	296.99	300.02	300.37	300.18	300.92	306.41	293.75	299.74	296.16	306.4	307.99	298.2	300.45	299.92	298.25	292.93	300.81	306.83	302.55	298.11	303.06	303.54	299.15	302.67	301.77	305.67	303.95	292.89	300.49	307.62	292.77	295.52	297.29	295.39	300	299.81	297.97	298.29	298.73	296.99
299.18	295.36	298.66	299.9	292.79	291.04	297.91	299.82	296.63	293.02	297.37	300.99	290.84	295.55	291.76	299.82	294.79	288.38	294.9	297.25	300.65	292.24	295.16	297	291.36	294.93	288.33	297.99	299.42	297.35	299.06	294.26	295.46	295.39	297.05	297.63	297.56	292.43	296.47	296.17	293.52	296.41	292.56	293.05	291.5	293.06	294.07	281.17	295.44	289.42
308.19	309.27	314.28	319.71	310.03	311.66	316.9	311.46	310.5	304.92	315.51	312.16	309.13	306.13	311.46	311.1	306.91	315.02	311.77	310.59	311.44	314.28	313.28	303.99	308.29	311.23	316.65	311.6	311.96	308.46	308.49	318.21	310.2	303.99	313.93	308.32	312.33	315.7	310.15	314.79	306.25	313.53	308.91	309.88	303.82	319.02	308.52	317.11	304.68	311.58
306.37	309.12	301.25	293.99	300.52	309.09	305.8	310.08	305.6	296.05	298.06	306.99	307.39	306.98	302.7	298.79	301.25	311.49	300.23	299.72	307.86	297.59	302.41	303.64	299.79	305.9	297.97	296.95	305.51	298.35	304.99	297.62	304.81	298.97	303.26	302.57	303.25	301.05	306.38	301.7	309.19	301.52	297.38	309.07	300.51	302.2	308.08	302.84	298.16	306.39
291.42	296.54	298.85	294.66	291.24	296.3	291.83	285.79	298.79	298.06	296.32	293.26	293.26	296.37	295.34	297.59	303.2	290.14	292.9	296.12	291.68	292.61	290.16	296.1	292.87	301.99	288.91	287.57	293.41	286.82	301.01	295.1	302.62	294.71	299.71	293.34	291.69	299.56	290.25	296.67	295.6	297.93	297.7	293.27	300.01	299.13	299.61	295.46	296.04	295.87
301.28	300.3	296.94	307.25	297.24	299.31	295.79	302.82	302.95	300.79	304.03	295.95	301.44	293.54	301.63	303.27	304.96	301.57	295.06	298.46	302.24	300.16	299.78	306.34	300.24	296.5	302.42	301.62	305.74	300.19	299.39	299.25	299.86	293.78	301.7	302.42	300.06	300.49	301.69	302.61	306.36	299.72	301.47	295.74	293.46	294.38	305.24	293.77	295.52	305.37
310.85	314.68	309.73	315.15	313.09	313.1	315.65	309.45	312.03	309.51	320.23	315.29	318.55	317.04	315.18	317.77	317.92	315.66	320.91	317.96	314.36	318.42	311.53	318.17	304.92	322.47	318.96	320.41	317	311.73	314.35	320.53	317.55	324.2	314.73	312.17	314.21	318.45	313.23	315.12	317.72	310.63	313.42	310.98	317.34	311.52	312.67	309.03	311.84	302.5
308.87	308.63	314.64	319.38	316.79	316.72	319.24	313.78	315.03	318.98	318.27	316.4	323.01	308.82	321.51	319.8	317.25	319.55	318.84	320.04	322.59	313.11	316.64	329.85	320.29	321.71	310.5	317.25	312.98	320.26	315.57	319.11	318.69	321.88	324.68	318.67	319.72	317.22	318.65	310.87	317.43	317.25	318.98	318.28	320.5	322.75	309.67	314.13	312.82	314.41
330.18	322.98	320.3	323.68	322.84	327.91	322.1	323.39	325.5	324.72	324.77	334.06	326.04	332.28	324	327.85	326.58	322.53	325.2	328.01	328.86	324.18	322.72	328.17	315.29	328.15	320.65	327.96	318.88	322.94	332.03	330.52	326.9	324.92	320.22	325.35	325.17	322.01	319.47	321.95	331.7	320.72	335.34	323.98	333.28	324.88	326.17	321.38	324.34	323.92
310.9	306.38	302.73	299.15	309.26	307.37	306.68	305.04	313.15	307.42	302.74	302.93	307.77	300.54	290.63	307.93	295.51	307.81	308.22	308.89	310.94	311.17	297.93	300.41	310.55	307.22	315.79	307.67	302.11	305.55	314.44	304.38	304.63	301.81	313.2	303.06	310.49	304.01	311.08	311.65	309.31	306.9	307.06	295.82	308.93	308.29	299.26	302.97	304.71	302.58
304.19	303.31	301.3	300.33	299.46	305.71	306.39	303.95	303.55	311.35	303.64	306.3	304.01	307.67	303.65	305.34	302.93	302.21	305.19	304.88	303.33	304.85	306.57	308.72	306.19	303.77	296.82	305.79	309.86	307.05	311.58	305.51	313.43	310.52	311.32	297.88	302.55	298.19	297.57	302.86	299.28	306.7	303.36	298.7	303.07	298.55	298.74	308.81	294.11	306.94
298.5	306.37	307.31	298.87	294.79	305.63	296.12	297.61	299.54	301.76	306.72	305.54	304.51	300.18	303.84	303.5	300.54	300.81	306.68	307.38	306.43	307.5	304.34	301.96	301.32	298.6	303.43	301.63	302.07	298.55	302.29	305.55	299.16	298.28	298.84	298.45	301.75	302.16	297.87	304.56	298.35	297.39	306.09	293.87	297.18	291.32	306.27	305.24	303.45	303.27
298.81	304.5	305.08	297.42	302.19	297.87	300.79	300.2	294.37	308.98	298.44	299.59	299.2	301.95	299.86	298.53	298.05	303.27	297.71	305.41	294.36	296.78	302.56	299.93	305.08	303.02	307.45	296.75	299.02	305.02	298.05	302.2	301.92	300.48	301.66	301.85	303.71	300.82	302.17	305.86	306.57	296.72	306.09	295.15	296.31	299.1	307.19	299.53	303.97	303.48
302.41	307.32	294.7	299.67	302.07	302.6	302.56	301.06	300.84	301.73	300.81	301.48	310.18	294.65	298.13	306.61	303.7	296.99	301.98	301.04	304.97	294.5	302.07	300.87	306.92	303.04	306.65	300.69	295.24	301.07	296.9	297.49	297.69	297.84	293.19	300.92	300.05	297.1	296.19	306.39	301.53	303.72	307.44	306.27	299.25	303.8	305.11	301.99	297.67	305.8
311.47	312.5	314.76	311.47	309.64	309.12	315.05	321.45	313.27	312.95	315.16	308.03	309.92	311.47	313.9	310.64	313.12	325.22	314.42	318.42	315.71	322.21	316.63	314.09	316.01	308.56	316.76	320.56	309.86	315.1	313.81	311.87	319.35	316.17	323.57	309.95	316.75	315.29	311.76	317.48	313.19	311.65	319.94	319.73	321.79	316.69	315.84	318.03	311.94	312.21
301.46	303.07	308.92	299.8	304.55	305.12	297.64	307.07	304.31	305.11	313.39	302.2	300.98	303.41	301.42	301.1	300.48	300.39	306.72	299.99	299.43	305.82	306.04	307.35	301.64	312.36	295.58	309.42	302.97	305.25	305.52	301.96	308.46	306.3	305.78	300.04	299.16	303.72	303.13	306.45	299.64	300.59	295.56	303.68	303.17	301.96	304.15	294.96	303.3	296.1
307.46	302.05	306.68	301.32	305.07	286.78	303.04	297.55	300.19	302.06	304.99	299.49	297.43	298.23	295.88	299.05	303.67	301.74	311.58	307.23	298.89	298.67	302.51	305.21	303.81	302.43	302	296.75	303.1	300.35	300.75	297.28	299.87	299.44	306.52	304.35	305.28	294.84	305.33	303.6	304.32	304.4	303.71	298.82	298.26	302.29	300.74	301.55	302.27	304.9
303.07	299.11	305.6	303.45	298.87	297.51	307.9	303.08	302.74	303.4	301.93	303.11	298.81	309.26	302.39	301.85	304.74	300.06	301.84	300.38	308.53	304.96	303.39	304.84	306.84	299.19	305.52	301.29	299.91	298.85	308.66	302.81	301.42	293.77	307.06	302.3	300.75	305.48	300.85	301.2	305.81	302.09	305.78	304.79	304.03	303.46	303.06	300.52	298.52	296.89
298.72	306.53	301.36	294.67	308.23	296.65	299.05	304.94	299.16	303.54	308.27	302.48	300.83	309.16	301.24	305.06	299.68	300.88	297	298.87	296.75	293.1	298.51	303.12	305.46	298.53	302.71	305.12	298.06	304.91	303.21	305.8	302.94	298.5	300.12	308.5	308.27	308.08	301.28	303.14	297.29	300.52	304.68	297.5	304.67	300.34	303.9	305.37	297.49	295.41
305.45	303.65	308.4	301.78	306	297.55	310.85	303.94	300.46	295.28	303.16	301.08	301.04	302.63	301.51	311.09	303.14	304.56	293.39	294.98	299.24	301.9	301.79	301.57	304.55	305.44	298.78	311.52	294.41	303.66	302.21	304.79	300.76	306.13	301.96	298.74	299.37	297.39	301.77	303.52	304.09	298.45	304.24	300.5	298.57	298.99	303.92	305.55	299.59	309.38
318.01	313.84	321.6	311.72	316.25	314.96	319.9	314.61	316.08	315.57	317.13	310.23	320.02	318.54	319.14	314.56	317.45	313.18	314.19	311.73	310.97	316.26	309.9	315.49	310.63	313.84	314.09	316.75	316.07	312.17	312.88	316.02	316.18	313.85	313.31	320.71	310.15	304.73	322.58	313.88	313.94	319.48	315.32	320.57	317.42	319.89	311.06	310.18	319.59	317.4
292.21	289.8	289.62	300.79	295.84	296.65	294.37	291.63	292.64	297.03	290.76	296.28	288.42	291.93	295.87	298.18	295.65	289.3	291.06	303.39	286.38	295.61	292.32	288.35	296.87	293.45	294.61	296.96	291.15	288.22	292.53	299.89	291.92	288.46	295.19	292.08	299.92	290.03	292.21	293.45	289.61	294.77	297.7	297.55	292.19	294.36	294.77	295.59	297.27	301.15
297.37	293.03	298.58	290.87	284.64	301.18	292.6	298.65	296.96	293.12	303.23	294.6	296.9	294.06	295.14	298.31	294.73	294.81	297.52	296.04	298.08	295.37	301.07	296.84	298.28	293.45	294.57	295.82	292.01	301.53	296.8	296.87	297.65	299.32	302.33	295.69	306.35	297.97	303.84	293.31	304.09	301.04	288.92	293.59	300.68	297.99	292.98	294.85	295.12	298.25
317.01	311.43	320.6	322.69	308.6	316.98	319.26	306.31	319.72	315.25	316.59	324.21	317.73	314.35	313.16	319.1	311.26	315.15	314.59	316.31	312.22	316.41	306.51	319.22	315.43	316.43	319.27	315.85	306.52	320.43	320.44	313.89	314.5	316.15	311.46	310.91	323.4	318.87	310.8	320.01	316.38	310.34	316.15	313.89	310.57	321.7	318.3	314.62	313.96	318.71
304.35	304.82	301.12	307.69	303.44	307.95	300.4	302.57	304.2	307.32	302.32	302.65	308.21	306.81	303.26	304.06	314.28	300.38	306.43	305.58	300.6	306.78	301.83	307.23	310.07	308.38	304.13	305.4	307.27	302.21	303.91	305.4	309.25	302.46	297.92	308.01	299.65	304.76	308.24	299.98	304.12	302.58	301.63	295.37	302	299.02	303.79	305.97	309.26	308.99
309.42	303.55	309.61	310.37	306.35	313.95	313	311.67	306.78	309.6	315.52	310.07	314.27	311.98	312.59	306.08	311.97	307	300.26	318.58	307.21	312.4	313.82	296.45	313.2	313.25	308.83	311.57	307.16	311.04	316.8	312.41	315.01	314.07	308.39	305.8	303.68	310.35	311.06	310.16	305.78	319.25	307.36	302.59	315.74	309.41	315.96	311.11	315.83	310.74
313.39	312	295.99	307.93	303.71	303.67	303.86	305.09	300.43	298.83	303.37	304.42	296.42	295.78	303.74	301.79	302.73	299.98	297.5	296.86	302.86	307.07	302.79	298.76	303.57	309.32	306.86	308.1	297.55	309.17	303.37	298.74	300.98	303.83	303.41	302.51	306	297.04	311.82	306.45	301.15	304.15	296.61	304.04	303.36	298.26	303.32	307.11	301.45	295.11
311.29	307.44	311.18	311.06	306.41	313.47	318.98	311.74	306.03	311.45	312.88	311.29	311.52	311.31	314.37	310.06	311.62	313.71	322.44	313.18	318.95	309.61	307.24	312.73	313.44	315.85	315.49	311.78	314.17	307.2	305.93	309.95	309.75	303.02	310.04	320.18	313.43	304.87	313.19	313.71	314.73	303.77	314.63	317.09	305.12	320.8	306.89	305.32	308.92	312.43
317.5	318.54	309.63	311.77	307.52	315.33	320.43	308.42	303.57	317.26	312.85	317.4	315.98	314.64	317.32	310.02	311.73	320.84	314.16	307.15	323.93	316	312.9	308.53	316.32	314.12	312.37	311.81	316.53	316.77	316.1	314.28	306.42	311.7	318.25	304.63	316.55	317.79	318.24	308.63	314.76	321.04	312.54	315.72	319	308.84	313.91	322.48	313.26	313.3
296.51	298.26	303.08	298.04	296.75	302.28	296.13	291.69	292.92	297.56	296.5	295.87	303.68	297.97	294.35	298.37	297.12	299.19	297.01	298.3	295.88	302.22	295	293.29	299.22	287.71	295.47	298.95	295.93	295.83	297.33	299.94	295.12	300.74	294.54	288.71	290.7	291.79	291.78	296.62	305.04	293	292.23	295.75	293.93	297.25	294.4	299.14	294.83	294.34
337.08	329.07	328.69	328.92	325.48	327.59	332.76	333.66	326.44	335.92	328.5	332.07	326.46	323.07	329.04	324.13	321.39	319.13	330.53	329.51	328.41	328.99	327.61	326.12	332.37	327.82	325.23	332.73	329.25	323	324.87	341.47	327.8	328.96	330.6	320.03	323.73	330.52	339.4	331.57	323.91	325.74	324.3	327.98	327.18	329.59	331.35	328.45	332.62	328.05
309.44	314.23	312.82	309.98	320.24	312.59	322.38	317.11	317.93	316.32	314.86	312.93	310.25	317.87	314.18	307.81	308.34	317.94	313.57	311.48	313.39	308.94	310.82	307.87	311.1	305.46	318.75	311.81	309.59	320.18	306.33	315.95	314.91	315.88	311.57	316.51	317.56	313.92	312.38	308.53	310.58	313.91	305.96	315.11	313.61	320.58	315.11	319.35	311.18	316.63
302.69	298.18	298.19	303.49	300.3	304.01	297.74	305.47	295.91	304.57	306.75	308.07	294.99	306.62	298.55	305.27	308.55	302.92	303.93	301.74	312.26	306.6	305.94	299.67	300.28	309.55	297.04	301.67	306.69	311.97	300.38	304.85	299.52	302.81	301.06	302.01	304.11	304.94	299.91	299.45	304.13	300.46	303.49	304.48	305.58	297.08	307.28	300.93	303.55	306.01
322.11	306.08	308.89	321.26	308.8	311.28	318.42	307.34	311.63	310.05	310.55	312.2	317.42	312.59	317.08	310.48	306.02	313.37	313.72	312.56	309.27	310.44	312.38	315.45	310.48	315.6	311.45	312.82	308.18	310.22	312.8	312.1	318.29	309.26	313.5	311.4	312.63	309.35	311.91	311.9	316.94	303.75	305.13	311.49	312.34	308.71	312.97	309.42	316.6	314.99
327.51	323.57	327.28	331.7	326.71	325.17	329.84	329.55	330.01	333.07	334.51	326.45	325.48	330.51	324.02	333.09	335.43	332.38	325.81	321.93	325.72	326.1	330.28	335.61	328.22	325.81	335.04	323.8	331.18	337.89	326.26	328.06	331.19	332.13	328.92	320.88	335.28	333.2	327.1	333.28	320.28	329.91	333.8	326.91	328.78	326.78	328.67	327.36	324.19	326.6
295.77	297.35	287.8	296.26	296.18	297.56	290.41	300.59	289.33	296.03	295.6	294.75	294.4	296.07	298.53	298.26	285.49	294.93	292.68	294.91	293.3	298.1	298.75	285.18	298.09	292.41	285.1	295.46	296.93	298.33	296.67	294.23	293.56	295.53	292.67	293.2	290.45	292.86	292.8	287.14	293.36	288.97	293.94	296.88	290.89	284.58	290.56	295.46	296.13	299.72
304.32	309.43	305.79	299.44	296.64	303.38	306.09	309.37	308.39	306.58	299.53	304.53	302.17	297.86	306.92	297.65	315.57	297.22	303.98	302.11	309.41	303.49	301.69	304.52	299.23	300.04	300.85	301.18	303.82	311.93	304.31	307.04	296.65	288.78	307.74	307.44	302.05	304.93	300.68	306.56	301.82	304	304.38	303.2	303.36	304.72	305.56	305.7	300.8	296.95
304.8	299.2	301.97	301.12	293.45	298.43	304.34	303.31	308.83	297.52	310.9	300.34	300.58	299.29	305.44	300.2	294.97	299.36	304.18	300.73	297.8	296.12	303.54	301.42	296.43	302.68	300.92	299.97	300.58	301.45	297.2	307.88	299.56	303.86	307.23	304.57	304.12	300.13	302.82	294.75	306.32	305.02	299.52	303.43	302.06	308.57	298.86	297.56	300.61	302.18
316.08	317.06	312.15	315.07	312.92	313.27	313.18	309.32	307.21	317.3	314.09	309.84	321.24	314.22	314.03	318.45	313.58	318.19	314.52	313.83	318.64	320.19	318.33	312.27	316.07	320.77	310.17	319.29	321.02	314.11	306.65	315.53	319.6	312.34	313.38	307.72	313.71	315.77	318.65	312.35	317.36	313.8	319.39	312.67	308.57	309.71	317	311.32	312.82	315.45
306.48	300.27	300.18	304.6	301.96	299.21	298.25	310.61	306.73	305.26	300.54	295.16	300.92	302.5	295.28	296.03	297.18	303.41	302.04	302.29	300.45	308.21	302.28	299.75	304.95	300.05	296.14	306.38	306.88	298.95	298.6	303.16	297.49	303.22	304.91	291.88	297.45	301.81	305.28	297.15	298.4	296.98	303.65	307.32	307.97	305.98	310.15	295.51	302.52	300.09
321.46	315.35	321.51	322.47	310.27	324.15	318.56	316.11	311.16	316.56	323.12	318	314.97	323.76	316.98	312.37	315.05	311.57	316.29	320.86	305.95	322.85	320.67	323.79	322.59	317.95	317.13	319.76	316.53	321.41	323.6	319.5	313.01	315.46	322.41	321.06	319.35	320.4	319.48	314.02	324.17	311.37	321.89	317.68	314.33	312.81	313.77	317.33	316.83	317.84
299.66	301.46	308.32	294.75	305.03	308.56	297.14	302.39	306.01	303.48	299.78	296.7	301.76	304.43	298.39	298.3	303.14	297.81	305.62	306.97	307.12	295.61	305.6	303	305.67	301.32	309.2	305.86	306.11	306.79	306.99	302	297.83	305.73	300.91	303.59	298.51	305.08	298.66	298.16	305.94	300.32	299.1	304.63	302.08	300.1	298.97	306.84	299.68	299.96
316.82	318.9	311.53	316.64	311.63	313.57	312.13	312.49	324.06	315.22	316.71	317.41	312.47	318.55	315.77	306.12	312.5	311.08	313.43	319.77	310.42	314.31	315.91	310.89	310.09	317.43	317.34	314.57	313.71	311.88	316.72	317.94	311.5	311.95	319.23	318.23	311.7	310.48	309.3	310.4	313.37	306.7	315.55	317.71	315.5	315.55	309.19	316.6	319.7	315.86
315.29	324.53	313.21	320.02	320	319.56	314.83	317.35	320.69	321.63	320.48	319.46	318.96	321.65	313.41	324.66	324.59	317.49	319.53	314.82	321.7	324.17	316.53	323.72	325.07	316.05	321.28	323.12	318.07	325.25	324.11	319.09	325.75	326.82	320.01	317.79	321.65	313.38	322.22	321.44	317.86	326.79	318.59	317.54	312.85	314.39	318.09	322.23	314.15	322.82
315.84	313.81	324.11	316.39	316.09	317.56	317.91	319.22	316.6	318.11	307.41	318.49	320.75	326.47	316.95	317.48	320.11	320.12	310.52	323.31	318.93	321.32	320.71	319.14	320.2	320.4	323.97	322.22	312.39	318.5	314.3	317.51	319.3	322.84	318.11	319.1	317.21	318.55	311.12	324	322.65	320.59	311.48	310.64	313.94	316.99	321.15	319.5	317.04	319.06
313.96	312.63	315.73	313.94	308.62	309.44	312.8	307.89	315.67	305.79	313.65	315.24	313.97	322	313.1	321.46	312.64	321	312.49	308.85	313.11	316.01	313.59	308.83	311.25	313.59	306.43	305.03	310.87	305.31	318.14	324.79	310.76	312.36	312.64	309.78	315.91	313.71	310.59	309.61	309.26	314.02	310.01	321.29	313.75	314.71	305.59	317.33	305.23	311.02
315.66	311.62	315.19	312.03	311.27	305.38	317.3	317.57	312.66	309.78	309.85	311.48	313.16	313.39	309.81	314.23	317.38	314.28	315.29	313.07	317.55	313.04	314.2	315	309.56	312.93	316.14	321.63	319.81	315.09	315.53	318.19	311.31	318.5	319.58	315.4	306.79	315.82	311.1	306.52	312.14	313.95	312.03	313.93	313.69	313.09	310.41	313.55	313.9	320.82
323.53	322.96	316.03	319.32	311.48	318.95	315.73	311.82	316.5	316.05	318.69	317.03	320.76	321.97	322.78	315.85	326.47	319.78	318.59	324.19	322.83	320.59	315.39	310.78	318.75	315.68	321.28	315.18	317.51	317.18	319.89	327.28	315.3	319.81	321.53	318.56	319.09	312.48	314.88	321.16	311.58	310.25	320.04	319.12	309.32	304.98	315.99	320.84	321.21	322.83
320.1	321.02	320.37	315.67	311.06	317.54	313.17	321.8	314.17	313.22	322.67	317.61	322.58	315.11	316.69	323.36	316.85	312.79	314.86	329.67	315.27	328.18	327.57	321.76	317.12	316.69	320.38	318.07	324.13	317.62	315.05	314.86	317.07	317.82	314.95	326.09	321.65	314.74	317.42	316.99	314.91	317.75	318.67	323.8	328.96	322.03	319.03	322.53	317.04	324.01
307.32	297.26	308.99	301.88	303.85	307.19	303.77	299.06	297.5	301.85	298.91	299.18	298.84	300.36	301.9	301.14	301.15	297.15	305.68	298.3	298.42	302	306.5	304.37	313.86	301.69	303.22	299.14	302.19	308.1	297.22	307.83	306.97	295.11	304.37	297.8	300.53	303.73	301.11	307.01	300.37	297.26	302.35	300.79	301.54	297.15	300.69	303.79	301.25	300.05
326.49	326.98	325.71	326.96	322.14	326.86	329.91	326.07	329.54	325.9	331.48	327.31	326.08	328.64	318.51	328.31	331.94	333.84	323.41	323.07	327.83	321.49	324.74	333.68	325.69	332.83	322.25	322.88	330.2	324.5	330.89	332.68	329.81	332.61	325.01	331.14	327.07	329.59	324.5	330.2	325.85	327.64	326.2	324.13	326.83	324.32	331.57	322.68	325.49	328.34
304.28	306.72	303.58	302.23	305.42	299.86	299.98	312.05	307.53	306.08	304.93	301.2	303.7	309.31	305.13	298.14	302.58	301.17	306.21	294.52	306.87	301.3	303.94	296.94	309.18	309.89	302.82	300.37	302.99	308.43	298.59	314.55	300.11	305.31	308.69	300.25	300.84	304.07	305.68	302.64	308.87	305.18	304.05	300.74	304.19	306.45	307.86	296.08	303.81	300.31
315.78	319.56	318.93	317.89	323.59	314.53	319.88	314.49	321.49	308.45	318.84	315.86	311.9	320.45	318.65	317.68	313	319.46	320.1	323.14	313.99	312.78	319.21	311.81	316.95	323.45	317.47	320.57	315.69	315.49	316.93	323.64	316.79	319.8	320.47	318.27	315.9	317.03	321.83	319.78	318.28	318.78	320.54	316.62	321.2	318.27	321.61	322.25	318.4	328.48
318.62	311.52	315.09	313.24	317.87	319.21	321.23	316.43	314.62	317.68	315.25	313.73	312.73	307.95	311.31	306.96	315.81	306.4	311.71	317.91	307.79	316.55	317.87	309.21	319.61	313.81	312.85	314.34	315.35	316.83	318.05	311.99	311.18	313.72	313.84	315.1	311.46	316.48	309.17	318.52	307.35	308.22	312.98	317.04	317.54	315.09	319.99	317.12	315.54	316.2
299.31	299.78	300.89	308.82	295.59	299.08	297.02	300.47	303.83	305.95	310	301.48	308.11	301.06	306.85	303.12	305.36	307.61	306.8	296.67	299.79	312.74	300.19	305.35	305.09	305.96	305.57	303.83	301.83	309.29	302.84	306.29	303.95	307.55	302.03	306.67	305.19	306.19	305.96	307.12	303.31	299.85	306.59	302.01	307.97	307.2	299.15	296.91	303.75	303.17
299.55	298.17	294.25	296.82	302.25	290.44	307.79	300.06	303.29	294.46	298.97	293.14	301.11	295.55	295.98	297.1	301.47	295.2	290.75	301.33	298.01	299.91	292.71	292.41	295.67	290.21	295.91	295.25	297.9	291.92	300.03	303.34	294.5	301.25	292.19	293.14	296.98	297.77	309.44	295.43	293.65	299.48	294.57	297.05	285	290.08	299.61	296.8	296.95	293.52
317.47	319.17	313.88	314.76	313.16	311.77	308.97	315.46	320.27	314.49	322.53	312.31	310.31	323.23	314.49	315.07	319.98	317.53	308.39	308.43	311.78	315.13	316.42	312.61	319.86	312.06	311.05	311.66	315.67	317.01	320.28	317.88	312.92	314.01	316.04	314.08	312.82	311.31	318.06	316.05	317.33	317.93	318.24	313.59	315.3	318.11	310.41	312.43	317.32	311.14
317.34	312.39	304.8	315.07	318.99	312.83	314.61	311.46	309.19	316.38	316.9	313.76	307.91	316.46	312.18	315.48	309.31	312.79	306.67	318.03	313.54	314.59	317.86	309.79	308.26	314.15	310.58	309.32	321.36	310.32	312.45	319.83	309.61	311.75	313.37	317.07	312.58	315.47	310.88	312.03	309.35	310.63	319.32	317.41	310.99	312.32	312.59	313.53	314.85	312.13
320.57	315.12	325.27	326.35	328.36	320.69	324.3	316.14	321.71	324.06	316.18	315.58	320.58	323.18	319.21	321.4	319.3	316.34	316.19	317.85	318.64	318.19	323.27	323.56	317.78	316.39	312.26	325.06	317.2	315.35	325.01	322.97	317.66	321.7	320.56	313.45	323.18	320.88	321.89	312.58	315.93	319.32	321.2	309.67	323.9	327.86	317.59	315.41	311.48	328.42
318.45	324.33	315.72	314.27	320.48	312.73	314.14	313.92	315.58	309.34	310.65	315.64	313.28	317.57	315.21	311.99	323.29	319.6	317.75	314.69	321.78	313.68	314.61	320.75	315.6	319.44	320.48	314	320.15	311.97	314.65	311.73	317.54	313.25	319.66	305.9	320.09	324.61	316.32	313.29	321.26	314.79	315.5	314.73	319.22	317.31	321.89	311.99	310.9	313.38
308.25	303.12	308.88	314.16	302.19	305.5	305.89	309.07	304.21	312.28	302.21	309.19	308.4	302.32	310.9	306.42	305.37	299.85	305.12	308.23	301.43	308.99	311.86	304.09	307.32	307.68	310.12	306.9	305.14	302.52	312.41	308.19	303.7	306.28	300.22	306.78	305.18	305.68	301.82	318.7	304.5	298.87	313.93	304.01	303.85	303.65	302.19	300.67	308.15	305.37
321.07	325.8	326.63	321.5	329.81	327.15	329.67	323.97	330.75	329.72	321.02	329.43	322.98	325.48	327.49	331.41	331.86	330.42	331.87	324.7	327.2	326.02	325.65	332.34	327.12	321.35	322.74	332.75	333.49	327.08	325.85	328.23	327.6	327.42	329.41	331.23	328.08	320.4	324.01	332.22	329.89	323.88	327.52	326.4	333.04	332.64	327.75	329.17	321.69	325.95
323.77	331.8	320.97	323.26	326.85	324.98	323.31	328.7	316.82	328.71	330.65	319.27	324.4	330.06	322.15	325.51	329.88	329.87	319.34	331.71	326.66	324.87	319.66	322.1	328.25	326.27	322.33	323	329.25	324.28	325.54	326.31	328.68	325.89	330.74	322.15	324.96	332.4	324	319.47	330.82	323.98	325.62	324.51	328.22	327.08	321.8	322.3	326.4	327.01
303.91	305.75	295.03	302.46	306.41	300.13	299.23	294.95	308.6	303.77	303.91	305.14	298.09	297.43	301.1	306.77	300.31	302.08	298.94	299.37	309.43	307.12	296.97	301.1	300.87	312.68	308.15	305.43	306.72	305.18	303.66	297.87	302.59	302.21	295.23	299.51	296.81	304.69	299.49	306.21	297.47	308	309.84	303.63	297.64	308.38	303.6	295.19	309.35	297
314.07	320.32	312.82	310.97	314.9	318.26	313.2	314.82	314.19	325.55	313.83	316.01	307.5	316.9	313.36	315.56	321.38	313.75	314.58	312.83	312.52	321.95	310.31	311.45	314.24	310.88	312.01	311.97	317.65	315	318.18	317.68	316.66	314.82	309.9	303.9	312.38	316.53	309.84	313.72	318.06	315.88	306.38	311.15	309.26	315.48	313.59	307.95	314.68	310.75
307.05	302.55	309.12	305.56	305.93	301.31	304.47	305.47	307.98	308.95	303.74	310.58	306.93	302.09	310.71	310.14	302.89	303.01	306.09	309.02	305.52	307.85	312.02	310.63	306.13	306.99	307.11	302.4	300.88	306.13	299.47	303.29	302.9	305.9	303.75	298.5	307.48	303.19	305.52	301.1	302.76	301.65	302.37	308.88	304.41	306.39	309.44	305.8	298.99	302.73
300.99	296.06	306.4	300.12	313.11	304.84	296.03	299.84	304.14	303.39	303.63	301.75	305.31	301.49	304.65	301.09	301.95	295.32	302.03	306.55	298.32	294.95	302.01	303.51	300.64	306.32	306.98	299.67	296.97	299.32	304.95	306.7	303.02	301.89	302.04	300.81	303.63	305.4	306.45	306.26	301.98	304.34	295.36	302.45	303.87	303.57	301.09	309.04	299.52	304.69
323.09	319.68	321.5	318.28	323.43	320.24	316.75	323.34	319.38	323.52	315.17	322.7	321	317.62	320.81	318.88	317.3	317.88	320.3	313.63	316.77	320.13	315.24	326.59	319.7	310.58	310.81	319.51	319.59	316.69	312.01	320.67	314.01	315.62	318.92	309.14	316.42	320.92	318.8	321.96	312.16	314.3	313.81	323.45	315.2	314.77	328.55	320.64	314.44	317.25
316.6	316.76	315.27	315.21	313.38	315.45	322.17	315.39	314.38	310.08	319.73	325.42	306.8	314.04	323.93	320.44	317.71	316.32	309.49	316.6	322.87	317.75	320.95	315.62	311.94	319.07	313.72	312.96	310.44	315.31	312.67	320.11	314.89	319.99	320.7	314.08	317.3	320.07	318.85	315.43	315.38	314.11	321.12	311.9	319.22	319.4	316.03	309.87	315.03	306.47
315.21	307.84	311.56	314.96	325.6	312.59	318.26	316.74	310.63	321.8	307.76	312.27	312.49	309.06	311.93	315.25	321.99	305.01	320.54	315.01	313.59	314.03	322.15	313.35	310	303.7	319.62	316.33	313.69	320.95	316.17	314.63	317.45	308.66	316.52	314.01	313.12	311.39	313.82	310.57	311.01	312.57	311.08	303.96	309.12	308.21	316.15	314.72	315.71	316.18
303.54	298.5	309.89	303.08	308.1	304.86	305.36	306.31	307.22	308.53	305.91	300.14	303.73	306.47	305.58	301.06	303.51	304.96	303.52	296.51	303.13	307.89	299.22	296.16	304.59	298.61	306.28	299.42	306.24	304.08	302.75	307.32	306.16	302.28	297.81	298.63	309.16	299.4	299.39	303.13	302.31	301.7	301.78	304.08	308.51	307.21	303.26	300.17	297.3	303.42
317.99	320.6	313.7	308.4	316.82	311.26	310.14	318.47	313.63	317.3	313.96	316.38	308.4	320.84	315.83	322.44	312.69	317.53	310.86	317.3	305.28	317.44	316.61	317.6	318	314.91	313.32	311.51	310.2	317.7	316.17	314.74	312.1	315.53	309.58	318.13	311.73	316.44	317.33	313.12	311.27	317.71	314.27	315.91	318.68	318.52	320.82	316.31	323.03	312.05
301.84	298.34	300.96	297.58	295.79	304.12	299.63	300.49	299.93	305.2	306.35	300.94	295.95	296.9	299.67	301.2	304.12	297.02	302.85	300.49	305.44	303.65	303.46	306.26	307.03	303.96	297.25	301.61	300.09	299.75	302.52	306.09	305.35	301.53	302.27	304.17	303.31	299.44	298.36	304.83	302.25	298.99	290.71	303.03	294.33	307.12	305.73	298.85	311.84	296.07
300.49	306.83	306.05	310.09	312.67	310.15	306.14	302.67	310.9	308.18	301.3	307.34	307.58	308.81	310.72	306.8	305.16	304.64	306.95	303.71	310.93	305.02	298.51	304.66	311.15	304.72	306.97	308.52	305.73	307.58	302.3	304.96	298.79	314.22	302.86	301.19	300.1	309.71	311.75	315.57	304.69	306.57	303.83	307.15	309.82	305.69	310.12	302.43	308.16	300.87
331.27	329.48	330.77	326.5	325.13	332.43	323.34	331.31	330.23	324.85	326.41	324.69	330.69	326.08	328.83	329.08	327.22	317.35	328.42	326.72	333.33	324.96	330.59	326.38	326.31	328.99	323.94	328.68	322.52	331.3	330.11	325.58	327.81	327.24	323.89	322.37	329.62	332.31	331.49	333.92	330.22	331.65	328.51	328.65	325.04	329.33	320.23	324.36	331.65	325.65
307.2	314.56	317.78	318.54	308.01	310.56	316	306.39	322.99	311.86	314.95	311.69	311.56	310.75	310.3	311	314.42	316.45	314.75	316.28	315.15	307.65	311.22	314.93	314.41	314.27	308.68	320.14	314.52	311.05	312.59	315.45	317.31	316.13	318.19	313.34	318.65	311.22	313.08	313.39	310.89	310.69	313.02	322.27	322.67	313.67	319.63	311.51	319.08	313.37
298.37	297.32	296.97	298.8	306.2	296.45	297.79	296.66	298.4	302.52	298.7	291.93	295.94	301.83	300.15	301.19	298.15	294.33	298.03	303.16	304.38	298.23	302.48	301.68	296.64	295.33	298.52	298.96	299.32	301.82	293.22	305.32	304.46	303.59	302.42	298.94	300.6	301.23	304.61	298.37	298.74	299.61	302.46	297.22	295.24	301.6	297.62	300.73	299.39	310.71
303.48	301.18	304.17	305.52	306.03	299.96	304.86	302.26	309.2	303.9	309.64	299.33	299.52	307.56	300.75	299.07	306.39	308.34	309.24	306.77	310.39	302.11	304.88	303.41	307.98	306.37	304.88	299.29	309.54	307.15	304.56	301.31	305.61	303.03	294.93	307.55	299.06	303.64	303.17	304.62	307.98	301.65	302.77	308.71	301.02	298.7	295.94	300.78	303.66	306.72
294.53	302.68	299.4	299.25	293.4	300.34	295.12	299.53	300.96	301.37	306.26	307.79	295.04	301.23	295.47	304.11	300.81	301.96	294.66	304.62	298.51	300.68	296.16	303.94	292.42	303.18	298.78	295.12	307.43	306.32	296.9	296.98	304.08	302.74	299.96	307.55	297.7	295.43	304.65	303.41	303.45	297.17	298.74	297.87	295.24	298.67	300.41	290.86	298.32	303.05
298.56	290.26	300.68	292.21	297.42	292.8	293.81	292.03	294.42	301.63	290.68	292.74	300.67	296.87	293.99	292.59	303.97	298.23	294.8	295.96	294.21	293.98	299.93	297.85	297.31	289.98	291.41	303.76	297.18	301.8	298.48	299.75	296.84	302.24	302.97	298.44	293.43	303.01	293.94	298.52	300.15	300.21	299.97	295.62	301.73	295.47	297.44	299.92	295.95	303.72
312.71	312.49	316.61	311.86	316.26	311.31	307.48	309.41	314.34	317.49	316.83	315.37	316.2	317.36	312.25	314.67	315.84	316.21	317.54	313.42	317.24	315.74	313.37	320.88	318.29	315.78	322.76	314.95	310.09	312.51	311.86	313.85	312.96	309.04	310.29	315.36	319.83	314.42	317.53	319.65	315.06	313.13	312.36	316.06	312.38	314.9	309.5	310.59	313.53	318.15
306.46	304.58	297.89	306.53	311.35	301.62	299.49	303.33	303.21	314.26	302.21	297.31	304.39	303.48	303.87	297.49	300.49	303.45	305.21	301.19	301.44	305.51	299.48	310.93	301.1	305.49	299.61	303.47	306.25	304.5	301.27	298.71	303.95	302.5	302.17	304.96	304.94	301.21	305.47	296.82	302.22	303.33	303.42	298.21	304.55	301.87	298.44	296.79	304.09	306.17
312.48	306.5	310.88	314.93	318.22	313.69	313.33	322.94	315.03	303.55	307.46	309.55	310.95	313.28	310.02	315.01	315.88	305.56	312.29	311.62	310.4	309.49	313.82	313.09	320	305.63	311.93	310.74	308.85	310.22	317.46	310.96	310.17	312.21	311.09	316.8	313.75	314.1	314.55	312.99	310.11	314.89	310.03	309.14	311.28	309.4	315.18	314.58	325.67	311.06
302.4	305.37	308.32	313.45	308.52	314.84	305.57	303.02	302.37	306.54	305.12	303.57	305.88	313.92	302.39	298.88	305.88	312.17	308.33	309.48	305.58	311.76	303.26	319.08	308.77	306.87	305.74	304.67	301.85	307.84	303.7	307.15	313.48	307.33	306.15	308.02	310.25	307.03	302.02	313.48	313.94	305.64	311.25	303.9	309.44	311.74	303.43	302.11	302.16	310.72
307.1	304.65	311.66	312.54	312.34	306.7	305.58	314.26	311.41	305.98	312.89	310.92	312.22	312.61	315.11	321.45	318.04	314.28	316.32	318.47	310.66	317.44	314.19	319.64	309.6	312.61	311.3	313.09	314.62	311.04	310.21	307.51	317.1	312.62	312.73	318.92	315.3	310.93	307.82	316.61	309.96	315.75	318.48	321.28	313.67	305.75	308.99	309.83	318.38	312.91
293.44	294.06	298.21	287.77	295.78	291.39	296.8	296.14	301.58	293.73	292.56	294.21	294.56	293.34	292.92	292.65	293	303.88	289.14	304.15	289.67	296.61	293.47	290.43	300.87	295.72	295.35	296.61	295.62	296.76	299.95	295.4	296.14	291.21	302.21	290.93	295.22	300.72	292.79	300.08	294.95	294.75	295.46	286.83	296.18	291.75	300.01	295.9	299.37	295.04
318.29	314.82	318.01	315.7	311.31	309.08	315.14	309.7	310.03	316.45	313.96	306.54	311.52	308.7	308.66	312.9	317.8	315.37	309.41	314.83	309.73	309.38	308.82	313.66	305.65	319.73	312.16	316.15	313.54	314.35	315.92	313.69	316.58	314.13	314.84	308.54	312.69	313.42	316.66	315.81	319.35	309.91	310.97	319.7	315.24	310.59	309.32	302.46	309.67	316.87
299.14	308.31	296.58	302.02	297.63	305.78	309.85	302.72	304.69	302.63	308.95	296.67	299.36	304.81	298.44	307.29	301.42	302.08	301.49	303.21	304.98	305.44	310.48	303.83	304.68	304.53	296.51	304.78	299.46	299.13	301.93	303.44	308.08	298.26	302.58	306.39	300.48	304.23	308.3	302.79	303.88	304.48	302.77	306.09	302.47	300.4	299.56	301.27	305.72	308.26
297.3	299.42	294.3	295.02	302.36	308.64	298.12	300.72	303.58	296.29	306.34	305.52	297.73	306.19	298.77	292.9	293.91	291.44	301.38	301.41	301.03	300.59	293.88	297.27	299.24	295.57	299.92	298.28	298.83	296.79	302.88	295.11	302.11	297.03	290.85	297.91	299.79	296.39	302.87	297.44	299.93	302.62	301.54	305.98	300.58	301.12	294.83	297.08	295.48	295.49
292.75	294.25	300.61	297.7	292.43	293.45	301.6	294.39	294.1	299.51	298.58	295.89	289.93	294.9	295.9	296.01	298.97	296	292.18	294.74	295.96	291.56	296.86	299.41	300.27	297.12	287.97	298.22	295.52	291.52	298.97	298.67	300.34	300.22	294.74	290.71	290.31	286.68	297.62	298.11	297.9	292.74	298.33	291.31	288.74	294.59	295.69	296	299.47	288.93
301.48	300.28	302.65	301.15	305.32	305.4	309.54	306.15	308.05	305.95	304.7	302.34	296.27	299.05	305.5	301.95	304.96	309.62	309.36	299.09	302.54	305.09	304.71	300.12	309.4	299.63	306.26	304.03	303.12	302.79	300.99	301.72	304.09	301.54	304.79	302.19	304.7	303.09	307.93	295.23	304.71	297.69	303.86	295.27	303.88	303.91	300.9	301.39	303.06	310.45
302.09	300.56	299.91	297.59	306.99	295.88	299.38	304.16	305.43	304.97	296.19	306.54	304.26	304.92	301.68	300.95	306.19	305.32	299.82	303.37	305.21	304.57	300.67	295.88	301.27	303.5	301.29	296.69	297.68	303.08	306.37	297.71	302.69	299.48	300.12	311.41	303.41	307.1	301.47	299.19	296.01	302.61	306.7	300.89	303.13	303.1	302.01	307.36	300.17	300.76
294.08	300.66	303.93	293.41	305.35	296.22	303.83	300.51	291.32	296.87	294.3	296.7	300.23	288.52	298.9	303.22	302.4	301.29	301.09	302.82	301.45	301.08	295.25	300.53	299.66	304.05	300.81	302.58	297.87	305.55	304.24	301.64	298.36	294.78	300.35	298.37	307.02	298.46	306.33	297.57	301.15	299.95	297.28	299.98	300.83	308.31	305.67	296.68	296.02	307.67
314.87	313.91	305.83	312.64	307.91	310.87	306.81	308.12	310.41	315.03	307.24	306.41	312	304.51	312.19	311.58	309	312.93	305.5	308.56	311.29	313.43	312.58	314.31	311.92	306.61	304.78	315.08	307.82	310.59	314.4	309.15	313.87	315.77	306.21	310.07	308.55	315.26	310.72	312.82	311.03	312.51	310.17	309.75	320.24	305.44	313.81	307.55	308.68	308.09
320.81	319.49	313.01	315.53	324.09	317.53	316.13	318.85	316.26	309.28	311.49	314.7	308.35	317.64	321.89	319.2	313.72	318.97	314.92	311.95	314.62	322.99	319.72	314.31	316.71	311.22	311.25	316.95	317.72	315.9	320.05	312.11	321.52	314.04	314.89	315.11	308.57	315.19	312.2	319.4	313.03	320.29	313.32	320.85	314.89	319.98	313.71	311.93	314.35	314.99
302.78	303.05	311.23	297.29	305.79	297.92	295.33	304.87	303.86	300.92	300.73	303.96	293.94	300.32	302.47	300.21	290.74	301.57	298.15	299.35	295.55	300.41	290.54	307.46	294.16	299.88	293.87	298.01	304.89	306.8	292.31	298.97	304.93	298.61	298.33	297.69	297.81	294.47	294.97	298.26	305.17	298.39	298.46	300.91	304.09	298.79	301.47	306.49	302.2	293.07
294.61	299.16	300.29	307.3	302.74	300.7	299.74	294.79	300.48	299.31	298.66	300.91	299.64	304.17	296.62	301.23	300.96	302.12	295.78	302.98	304.35	297.24	301.07	302.37	295.53	296.42	305.12	295.69	299.3	297.71	307.14	303.86	301.65	292.73	297.15	292.11	294.49	300.72	301.14	300.87	297.19	295.79	296.56	300.8	298.56	299.99	299.84	302.29	294.85	298.51
295.54	299.34	290.91	293.19	288.76	287.05	290.1	296.33	294.09	296.28	296.34	291.98	293.41	290.11	290	290.29	290.08	291.29	299.35	292.85	294.62	294.93	292.8	293.46	287.57	291.42	294.72	298.08	289.07	294	297.77	285.22	294.79	291.98	291.8	297.19	298.93	296.55	299.88	294.31	292.79	295.15	295.9	293.48	291.89	289.74	290.58	294.23	292.12	292.65
285.09	289.16	290.06	290.53	292.99	295.35	291.05	293.52	296.92	305.36	292.36	294.23	285.87	286.16	293.67	288.38	291.87	295.21	290.45	289.22	298.73	298.15	288.24	299.19	291.41	292.41	296.45	289.75	293.64	291.45	291.01	292.77	290.88	296.13	291.67	298.92	292.34	299.09	298.39	296.23	293.05	295.06	297.95	299.62	293.31	294.49	293.36	296.58	294.72	290.47
319.28	310.37	319.32	306.73	310.79	312.03	309.31	310.54	316.76	315.6	321.25	313.78	318.52	315.57	310.24	317.52	312.35	314.28	314.64	314.99	318.72	314.28	316.54	315.69	314.6	310.19	311.53	319.78	319.41	316.89	309.37	307.87	317.43	314.06	321.86	311.08	317.75	311.65	315.16	315.1	314.77	314.45	318.16	307.83	313.89	312.88	314.54	313.81	311.25	315.71
302.87	311.61	295.36	305.82	304.06	304.07	302.07	299.94	306.63	306.08	304.2	304.22	304.07	303.96	307.19	307.25	304.26	308.72	301.77	295.74	303.29	302.19	308.71	303.4	301.45	298.9	301.81	308.77	308.22	296.41	303.07	303.07	307.13	305.62	297.48	306.13	305.4	305.83	305.86	306.12	298.97	309.19	300.07	306.72	303.98	310.69	299.68	301.86	310.71	309.14
294.77	292.91	293.63	291.97	303.92	295.22	300.42	289.05	296.54	295.5	298.62	291.73	296.19	295.6	297.65	293.17	304.04	297.66	295.29	293.46	299.87	288.7	291.42	296.05	298.67	292.47	292.25	296.07	291.33	292	298.04	298.9	297.48	292.6	287.79	301.49	285.02	290.8	291.98	297.8	290.13	290.24	293.48	297.77	290.77	292.79	302.48	303.04	294.59	298.24
317.41	314.15	311.02	317.32	321.1	311.79	319.07	319.88	318.24	314.58	315.35	314.64	322.78	314.1	313.56	316.65	319.24	308.53	320.58	319.44	316.98	312.45	323.5	313.33	314.89	310.43	315.67	318.25	308.28	323.37	318.89	319.94	312.71	312.93	320.44	307.69	313.02	312.88	310.14	312.09	315.14	320.98	313.97	320.5	309.69	317.56	319.14	315.84	312.66	315.33
300.19	300.8	303.76	297.91	304.57	308.66	302.05	299.55	311.03	306.34	303	298.03	308.47	301	307.85	304.66	296.32	311.45	300.28	300.57	305.34	311.16	303.25	297	302.36	304.02	302.08	300.54	305.1	301.06	312.88	298.58	305.11	305.68	301.74	301.89	303.01	300.93	303.92	306.75	300.33	301.02	297.71	306.57	305.35	302.59	302.66	304.36	305.25	306.41
309.01	312.27	316.04	314.69	309.89	317.17	313.23	313.63	311.26	304.84	301.28	314.45	306.94	317.93	308.81	310.65	310.71	311.82	308.91	308.89	304.34	305.28	314.5	309.41	309.53	310.08	308.54	306.6	310.8	308.04	309.9	306.46	307.43	311.6	305.42	310.42	311.87	309.8	313.91	301.07	313.23	306.32	309.13	309.86	304.92	306.97	313.76	306.9	316.76	313.59
304.95	305.07	314.54	306.9	300.1	308.61	308.93	310.56	300.76	307.77	308.24	304	304.85	312.77	300.71	305.41	306.35	295.93	306.41	299.32	300.47	299.68	308.31	302.18	301.19	298.83	307.26	308.15	312.25	302.23	305.64	310.98	300.23	306.07	312.16	304.82	306.31	307.04	306.72	298.52	313.61	302.82	303.17	295.24	303.75	308.13	304.24	296.93	308.99	309.73
318.11	314.38	312.1	310.87	314.41	310.98	309.52	307.2	318.06	311.61	310.71	312.55	315.73	310.49	319.16	315.41	317.54	305.06	315.19	311.98	310.07	312.47	313.98	314.55	313.63	314.61	309.25	313.7	310.77	315.58	314.87	306.55	311.06	312.78	322.89	317.12	315.12	312.75	310.11	313.46	307.33	310.48	306.69	312.46	314.37	320.49	312.7	309.26	312.66	310.58
333.18	325.7	329.81	329.57	327.23	331.35	327.64	325.63	325.55	323.2	330.03	328.42	325.32	331.16	331.7	327.98	336.87	333.08	322.19	329.29	331.77	327.49	335.37	331.07	327.12	333.22	331.96	324.82	324.35	326.65	327.29	323.62	333.71	327.88	334.03	338.83	321.81	328.09	332.17	333.94	326.72	334.16	327.69	325.82	323.78	320.14	326.62	323.12	329.34	333.81
302.48	300.7	304.01	289.13	298.39	301.65	295.73	299.64	300.03	295.63	290.09	299.47	299.58	295.41	296.7	292.27	290.94	301.42	294.78	297	294.28	294.09	304.45	302.23	293.97	285.77	297.89	297.94	300.51	295.94	298.83	298.02	300.84	300.71	292.44	300.2	297.98	288.23	295.06	294.31	300.84	291.64	291.94	299.67	297.74	294.22	294.13	300	298.92	294.51
307.51	313.25	311.85	313.2	310.88	317.88	311.99	315.22	307.08	311.77	307.16	313.38	312.4	317.72	311.3	317.55	318.92	313.37	313.82	317.47	315.85	322.58	314.77	306.41	313.42	312.67	317.31	308.34	320.52	315.54	311.24	311.96	312.18	314.44	324.78	310.14	311.3	316.38	314.07	321.23	322.65	312.49	315.61	312.02	319.19	316.12	313.61	311.33	311.28	307.84
301.13	301.55	297.67	296.64	298.67	305.74	300.48	306.67	304.94	307.18	302.42	310.39	303.6	304.02	308.21	306.06	302.23	308.04	302.52	301.95	303.86	301.39	299.23	302.73	299.62	302.68	305.82	303.15	307.32	306.72	305.77	304.33	304.9	309.35	301.84	302.41	303.74	298.35	305	302.65	304.64	301.49	311.06	303.46	303.78	300.46	302.36	300.9	301.51	303.44
316.39	314.42	309.96	320.53	310.56	316	306.85	317.33	312.93	315.05	309.22	313.67	311.97	316.3	314.7	312.34	315.22	310.3	305.72	314.79	308.12	316.63	314.01	317.48	320.2	312.34	319.89	314.97	322.57	317.54	309.94	315.55	306.19	312.64	312.49	322.75	310.8	317.83	309.63	318.04	311.26	318.97	315.16	317.17	320.3	313.45	313.59	308.4	317.8	308.63
321.98	318.82	318.83	316.83	313.71	314.01	316.89	313.07	316.48	319.65	307	318.09	309.83	318.5	318.75	316.04	316.22	310.73	319.99	311.45	313	313.19	314.75	318.73	318.02	322.31	318.35	313.13	315.22	319.72	315.96	312.56	312.38	315.99	318.07	310.16	313.36	309.94	321.71	319.63	311.03	319.42	319.93	319.51	312	306.57	310.3	317.47	314.85	318.56
300.6	306.12	304.75	304.34	297.97	303.72	306.8	300.76	304.86	306.25	297	299.74	300.62	301.94	308.53	299.56	298.93	301.56	299.51	301.16	300.34	305.48	305.26	305.78	303.02	308.78	303.64	300.17	306.23	302.55	308.72	300.75	301.64	305.64	298.27	309.23	294.41	304.35	302.73	297.49	308.87	307.93	296.61	293.99	300.47	305.67	299.95	303.57	302.25	302.89
331.45	327.06	325.7	333.78	331.07	330.23	325.39	334.18	327.37	338.31	327.15	328.47	327.4	329.67	323.64	330.43	329.36	326.95	328.67	321.78	326.02	326.17	326.91	327.02	323.35	332	328.46	335.86	321.92	328.01	327.72	338.89	325.22	328.97	331.35	329.02	331.8	326.38	322.43	331.15	328.59	331.17	323.52	325.43	327.76	323.11	332.29	334.65	323.93	326.12
327.89	323.45	325.84	320.46	330.08	330.45	326.68	325.85	328.12	327.7	327	325.33	321.5	327.58	326.47	333.54	326.05	329.07	326.69	328.51	326.38	318.82	334.86	328.63	323.27	326.33	330.85	332.83	324.2	334.25	333.36	324.46	325.1	329.11	333.4	336.89	326.42	321.39	325.53	332.59	330.61	324.1	328.14	331.47	328.69	330.75	329.88	334.1	322.41	328.46
321.14	322.32	325.5	327.76	325.22	327.69	325.1	325.88	321.76	327.1	320.13	326.56	328.39	318.46	320.25	324.13	322.36	323.99	326.54	323.38	317.9	326.25	327.88	324.55	329.92	331.73	324.35	325.4	324.46	321.11	330.55	327.2	326.42	317.42	326.12	333.98	324.92	317.6	321.78	327.6	325.43	325.8	329.89	326.16	327.16	324.48	327.92	329.44	325.58	332.65
301.03	308.1	299.41	300.99	300.77	307.67	308.63	307.5	297.85	300.43	300.95	306.66	304.03	303.5	300.3	302.83	303.02	299.26	297.68	299.35	305.53	301.99	300.9	309.69	299.54	300.25	300.55	302.13	309.29	311.99	303.92	303.81	303.32	302.66	299.36	303.49	306.76	301.92	305.19	308.19	307.63	304.94	307.04	307.57	301.78	307.29	306.34	299.61	293.18	299.03
306.95	302.58	300.43	297.92	292	303.8	302.78	297.23	301.67	302.89	301.2	304.17	305.14	300.57	299.85	299.73	306.66	292.53	299.78	303.73	301.64	303.63	304.37	307.85	299.53	305.87	305.47	308.27	303.66	295.97	309.24	308.77	300.54	288.88	304.29	309.96	301.28	298.44	304.58	298.35	302.26	298.9	299.07	302.27	300.39	303.05	298.44	304.63	303.65	300.08
307.42	320.62	318.65	310.61	310.87	313.16	313.16	320.71	317.07	315.08	312.32	309.57	322.13	317.76	305.88	314.59	323.05	310.03	317.72	318.66	316.41	311.67	318.2	317.02	313.65	316.99	325.93	320.68	323.44	313.23	314.25	312.04	315.54	321.46	322.16	311.93	311.85	322.37	319.28	316.27	310.61	308.85	316.28	320.65	313.17	318.79	318.78	316.47	311.58	318.16
312.49	312.93	309.84	308.88	320.52	310.49	308.88	309.84	309.7	318.57	311.45	313	316.14	310.66	312.25	316.15	308.25	314.41	310.34	304.35	316.71	310.73	312.07	316.29	308.1	313.6	310.15	316.31	306.44	313.91	309.37	298.41	304.3	314.27	311.41	312.95	308.67	302.17	306.56	303.61	311.9	311.36	308.55	313.24	308.13	303.35	307.43	314.82	318.76	308.85
298.37	307.22	298.84	304.36	307.29	307.44	303.14	301.88	303.5	301.67	299.99	302.51	296.33	307.26	305.22	300.34	303.03	302.44	309.97	302.26	305.28	305.01	302.31	309.71	303.55	301.3	311.93	304.04	307.54	308.69	302.89	302.65	304.23	302.36	304.1	304.67	298.38	302.56	301.91	306.29	304.81	304.49	297.55	302.33	302.68	304.27	301.26	308.52	304.98	298.81
309.18	312.64	314.06	312.58	313.55	316.13	312.69	313.75	316.34	318.2	311.31	314.49	316.96	319.34	320.03	310.91	319.76	312.12	318.86	314.39	313.71	325.2	312.16	312.52	314.24	319.04	319.18	310.11	322.4	312.81	322.51	312.76	319.03	311.21	309.4	320.18	308	315.7	312.92	314.09	314.3	316.84	320.93	317.46	315.84	307.5	320.85	315.96	315.13	313.6
311.33	314.14	317.37	317.91	322.6	317.32	310.75	315.58	313.06	321.95	308.6	312.78	314.04	311.6	314.35	321.31	311.82	312.05	314.12	314.39	314.31	309.85	314.2	311.04	314.73	310.74	312.78	311.62	316.97	310.13	312.37	312.13	315.56	314.11	309.4	313.26	310.03	316.68	309.33	317.05	310.55	311.42	313.92	316.28	314.82	312.72	312.57	312.14	315.89	309.97
309.21	308.04	299.67	300.82	297.97	302.22	297.7	293.77	299.99	304.07	298.04	307.58	304.78	307.22	298.47	307.12	310.24	306.47	300.61	301.92	308.39	307.92	303.73	298.6	303.06	305.77	305.91	304.55	298.36	293.72	299.02	301.13	303.07	303.15	306.24	306.22	310.06	299.26	302.64	305.93	307.67	304.2	301.97	308.47	302.12	300.93	305.62	311.25	300.39	305.5
297.42	304.79	290.64	299.75	299.28	295.53	305.89	298.89	304.78	305.7	303.57	298.72	297.12	298.1	302.96	298.88	295.9	305.74	307.57	306.52	304.19	303.69	296.83	301.12	303.84	306.3	309.47	301.96	307.45	301.61	302.84	306.61	304.4	294.04	300.42	304.21	301.97	301.24	305.33	299.13	302.36	298.61	302.77	304.83	304.74	300.6	305.81	306.13	297.93	307.45
334	317.41	332.16	330.76	327.01	330.22	325.72	332.34	336.16	318.99	335.77	331.12	328.6	334.86	331.63	328.51	324.51	331.66	334.21	328.8	330.21	324.33	328.71	330.16	327.64	329.28	324.41	328.15	320.43	329.33	325.5	330.38	332.39	331.8	330.17	325.34	327.24	325.22	329.54	332.48	329.97	322.1	327.39	330.28	326.99	324.47	329.65	325.55	326.67	329.42
315.2	318.51	316.67	316.83	306.65	305.57	313.94	319.31	323.06	313.14	312.9	317.57	320.44	317.27	316.89	320.98	309.57	313.35	314.85	309.8	311.59	316.52	317.61	307.98	307.75	312.51	314.12	307.19	314.46	309.82	313.48	310.55	310.54	315.6	314.96	321.82	314.12	311.22	313.06	313.61	317.16	316.04	313.05	317.27	315.43	321.3	309.47	315.05	312.26	320.22
328.67	332.4	322.02	325.82	326.12	323.5	327.08	330.97	324.03	325.28	324.98	328.52	326.85	328.45	328.4	324.23	329.63	325.31	324.49	321.83	328.23	327.19	322.7	328.41	330.27	328.74	331.41	331.13	322.14	319.08	324.09	321.15	323.52	323.12	326.6	328.19	329.47	327.38	325.31	325.94	331.17	324.88	327.25	328.02	325.18	328.35	331.81	324.97	328.12	328.92
306.66	308.96	296.81	305.28	310.7	301.75	309.12	301.75	306.55	313.47	297.62	299.28	301.1	306.6	313.31	310.24	303.56	306.77	306.28	307.58	304.44	305.29	305.89	300.41	302.56	303.27	309.65	303.08	301.99	307.83	299.74	301.15	307.22	301.06	308.78	305.58	300.64	299.68	308.56	307.51	308.84	298.2	305.11	300.41	298.92	300.26	302.13	304.49	306.56	307.8
315.96	319.17	326.17	323.43	318.17	317.46	315.02	319.66	327.14	309.96	323.59	319.17	324.1	320.04	321.22	324.4	316.56	321.07	318.92	322.09	320.15	311.4	309.9	322.32	315.24	317.44	318.08	316.39	319.1	315.44	313.92	316.22	317.7	324.67	322.98	317.77	316.02	319.42	320.88	319.43	316.25	315.18	315.36	324.01	317.43	317.4	318.55	319.82	320.59	324.13
316.26	318.57	309.77	317.33	316.11	324.48	324.27	319.57	309.1	318.66	315.58	311.44	316.37	311.94	319.34	318.88	309.86	315.29	301.48	318.99	311.99	316.25	311.76	305.47	313.73	313.24	315.5	311.12	317.51	322.38	309.83	316.05	316.47	315.25	313.89	318.85	318.38	312.06	312.05	317.47	318.15	313.41	313.97	315.68	311.96	313.71	312.16	323.67	314.91	313.27
312.93	301.65	308.18	306.42	312.32	307.75	303.73	307.22	305.87	308.98	308.48	317.12	309.95	314.11	307.39	306.6	308.48	308.79	308.16	308.08	314.44	308.75	317.13	308.49	309.5	309.37	309.13	312.97	315.14	312.63	310.2	306.64	310.6	309.71	304.95	305.25	311.31	313.04	307.05	309.46	314.99	304	321.79	307.28	310.46	315	305.5	304.49	310.4	316.36
320.2	317.91	313.77	316.98	315.25	315.91	310.6	320.65	317.11	312.88	318.79	318.55	325.58	314.28	318.82	313.99	322.99	310.64	314.44	315.9	319.19	314.23	314.83	312.81	322.07	313.14	314.4	319.89	319.86	312.31	317	318.98	309.72	311.44	316.56	313.15	316.74	320.04	320.47	316.16	312.89	320.27	315.06	322.19	320.49	309.83	318.98	320.2	322.38	311.66
311.73	311.13	302.9	308.56	313.03	310.98	304.26	306.58	315.63	310.7	310.41	309.01	315.9	309.29	301.75	307.68	304.17	314.2	311.61	303.77	315.89	304.34	314.56	310.89	312.96	308.06	307.73	305.78	316.44	311.29	311.39	309.03	315.7	308	315.09	307.23	304.66	309.72	308.82	316.72	314.78	303.15	308.24	300.95	300.92	317.64	308.65	304.49	308.8	308.98
310.71	307.2	315.93	310.98	312.81	299.7	306.08	309	309.58	302	313.62	303.22	305.87	310.93	307.49	314.87	308.01	313.76	312.39	310.09	306.07	314	311.11	305.56	304.54	306.53	310.82	309.02	300.59	307.67	312.41	314.45	306.57	309.59	302.05	314.67	314.14	306.92	304.9	303.28	310.33	312.46	307.73	298.7	306.12	313.88	306.95	315.64	310.41	312.7
312.76	308.71	310.85	306.43	312.81	321.26	314.21	317.05	314.07	312.68	311.42	311.5	315.58	312.1	317.56	313.28	310.63	312.19	315.14	312.48	313.55	308.04	310.33	312.97	304.87	308.6	307.3	315.19	306.59	312.28	310.11	314.42	318.06	313.47	310.99	315.01	306.47	317.73	315.51	310.82	317.8	321.89	310.68	320.07	309.84	316.13	313.59	314.83	312.78	311.07
290.92	293.39	293.16	293.17	293.07	301.45	292.04	299.61	295.78	296.56	299.43	297.29	295.26	295.14	298.5	293.06	290.17	297.09	296.4	291.1	293.36	291.12	295.74	291.26	297.72	289.75	292.93	293.29	292.11	295.07	297.36	292.96	295.53	292.21	296.02	297.88	292.7	297.59	297.97	299.48	296.98	293.02	298.5	294.86	295.73	297.04	299.59	300.45	285.25	291.24
325.71	322.41	328.15	332.16	322.63	326.19	327.74	328.73	327.14	326.37	316.76	329.66	325.7	325.34	328.27	329.32	324.04	330.85	323.27	322.53	316.97	332.97	327.96	331.97	331.76	321.78	325.83	322.92	326.59	326.71	327.3	333.03	328.3	320.42	321.33	324.27	322.93	320.94	326.48	327.29	326.51	334.62	324.67	324.3	321.06	326.66	332.89	331.45	331.36	334.93
299.68	295.27	307.55	305.31	306.48	300.93	293.51	309.83	303.85	304.12	305.08	300.68	297.98	296.22	299.14	307.78	297.3	308.27	303.7	298.24	301.73	298.01	301.34	304.34	299.78	308.17	304.75	309.17	308.43	306.85	302.21	304.27	302.03	303.79	300.7	296.45	304.29	301.5	296.28	303.45	307.01	308.03	301.89	301.6	304.71	301.72	305.13	304.66	302.76	305.82
308.99	310.5	302.22	305.56	298.59	303.94	294.78	299.03	310.17	305.02	297.08	298.89	301.22	304.87	309.24	300.37	303.13	298.86	305.81	310.28	304.45	298.39	310.15	305.21	300.62	308.42	302.13	294.68	306.8	301.79	298.66	306.77	308.36	305.5	307.1	306.14	307.59	306.41	303.04	303.3	306.18	310.6	305.07	306.89	310.84	308.33	304.18	309.37	307.74	294.55
326	325.75	320.01	325.95	334.09	325.67	332.29	334.27	325.29	324.83	328.16	313.5	328.42	321.82	326.91	321.87	327.98	319.93	322.45	319.1	327.97	322.77	332.76	336.82	315.89	324.06	326.04	327.74	317.82	326.67	324.97	320.26	328.13	316.88	321.74	326.33	325.88	323.31	326.46	328.09	327.34	324.34	322.07	325.2	318.81	323.47	325.17	327.88	328.41	320.98
315.82	315.12	307.87	311.11	311.61	313.08	314.48	316.49	313.17	304.45	307.54	311.07	312.39	314.98	324.58	309.85	314.78	315.25	323.31	311.21	306.91	322.41	314.67	315	313.22	312.95	313.8	314.26	308.99	311.57	312.19	306.7	309.06	305.59	315.73	310.62	316.16	313.79	316.88	311.2	313.1	321.01	319.6	318.02	308.56	310.55	311.33	317.14	311.84	311.48
307.87	312.69	315.5	307.52	317.43	320.09	315.55	315.7	312.89	313.47	316.47	304.05	315.17	318.04	314.05	316.84	314.09	314.2	316.43	312.97	314.46	313.83	317.15	308.97	320.38	315.16	319.88	310.75	316.15	315.62	317.27	318.87	312.18	311.17	314.07	318.68	318.66	310.04	311.62	315.46	315.74	309.39	313.02	319.75	312.88	314.19	315.83	304.82	319.12	317.49
313.95	310.3	311.9	309.34	313.45	319.23	313.8	307.07	317.49	316.28	309.22	312.61	317.65	307.23	312.53	306.96	308.43	306.77	315.3	311.6	311.76	312.46	298.55	317.23	311.23	308.85	313.65	319.38	315.84	320.8	309	319.08	312.28	308.51	307.57	314.57	321.99	315.57	308.38	312.83	307.27	314.27	312.2	311.85	315.21	307.02	309.58	314.04	310.78	313.74
306.43	314.92	310.43	305.86	310.14	302.4	316.61	303.01	316.55	309.88	312.35	316.27	313.18	314.94	314.14	308.57	301.83	315.13	313.26	313.48	310.96	307.76	315.53	308.86	310.66	306.7	310.58	307.83	310.97	309.86	311.51	303.6	309.07	312.27	306.82	307.38	309.91	318.56	306	313.74	309.4	309.84	306.73	307.54	312.85	302	305.18	309.82	310.83	306.2
308.25	305.96	308.67	303.3	304.35	308.9	312.56	308.92	311.01	303.39	302.63	304.19	310.56	304.12	306.86	307.8	300.75	306.36	300.2	303.46	307.38	306.91	304.78	306.46	301.42	310.13	309.22	302.52	306.6	303.02	310.37	310.62	309.03	302.49	305.27	312.7	311.22	310.08	309.8	308.38	307.19	310.84	309.04	307.47	306.81	299.91	310.34	308.34	298.26	309.88
320.45	320.36	315.52	322.04	318.16	317.48	319.99	319.5	308.25	318.1	311.68	316.55	313.39	319.66	318.61	318.59	322.12	317.22	314.77	314.49	316.57	317.87	318.86	317.44	320.26	311.7	319.07	317.16	318.31	312.93	321.25	322.5	310.7	319.76	316.88	322.04	322.79	317.25	321.68	323.16	316.32	320.88	317.29	323.73	310.38	316.37	321.57	325.14	318.73	313.99
303.57	298.09	305.91	303.83	313.09	304.67	308.71	297.42	310.03	300.56	305.4	306.88	299.62	302.89	308.8	300.66	301.22	305.91	294.75	313.56	311.12	299.53	302.97	306.94	303.49	311.16	307.92	305.2	301.44	296.76	304.39	301.57	306.83	300.09	303.78	305.24	303.4	298.36	301.3	306.4	302.89	307.41	303.45	304.18	303.1	303.65	300.77	309.73	309.21	302.62
316.95	316.9	307.86	313.28	310.91	317.01	321.67	314.59	315.31	309.78	309.04	309.72	310.8	308.79	310.59	309.03	314.29	309.58	316.99	318.81	313.47	317.34	308.26	321.62	312.14	313.93	317.39	313.5	307.22	319.22	313.64	318.8	310.53	318.09	316.19	312.78	312.38	312.31	326.3	309.21	314.99	309.65	308.91	309.95	314.31	311.57	313.27	313.96	316.87	310.2
322.47	314.07	309.85	319.15	321.53	320.7	316.33	316.27	312.35	315.5	315.56	320.24	321.69	318.97	319.55	316.1	321.9	322.17	311.75	320.51	323.43	319.95	317.05	318.27	315.27	316.99	316.32	313.17	320.29	319.65	312.36	313.36	319.77	320	317.98	319.59	307.77	318.82	321.16	317.18	315.23	315.56	318.82	324.33	316.76	314.26	317.02	319.75	323.41	318.05
307.84	317.41	317.04	315.02	316.47	311.71	316.19	319.29	316.52	309.72	318.21	313.07	311.17	315.71	312.27	316.53	314.2	311.66	320.75	317.22	318.05	313.84	316.96	306.26	320.83	321.57	322.18	305.3	313.99	306.57	312.6	313.7	314.44	320.82	318.55	319.73	320.08	314.46	311.97	317.63	311.41	323.54	312.9	314.01	317.04	312.66	310.64	315.26	307.13	322.46
309.27	311.92	312.03	306.39	307.14	310.69	310.09	309.67	311.03	298.44	311.57	312.46	306.24	305.92	311.59	305.93	313.89	312.23	299.57	307.5	314.32	307.32	313.55	303.79	300.78	309.32	311.91	309.23	300.98	309.38	311.15	306.96	310.58	310.53	319.03	305.64	313.55	308.07	310.85	307.46	316.2	313.49	303.36	317.47	314.97	308.21	313.87	305.36	308.4	311.88
302.36	291.3	298.76	293.6	293.02	298.69	291.56	292.9	300.92	293.56	293.43	293.64	290.25	291.92	297.4	307.41	297.74	301.64	294.18	293.47	292.76	296	292.83	295.31	299.2	291.28	297.41	285.96	293.56	299.83	304.61	292.66	295.76	300.67	294.93	294.89	296.09	297.37	296.93	299.06	292.52	296.64	296.56	298.08	293.29	294.24	297.98	293.51	295.6	303.19
304.09	295.36	298.24	304.17	302.4	304.7	297.99	304.61	305.18	303.35	303.12	299.5	299.09	298.41	303.12	307.3	298.72	300.06	293.13	302.09	301.69	293.95	302.03	298.76	300.78	308.35	298.04	302.85	311.49	306.07	302.33	298.67	306.75	300.98	299.41	305.98	296.49	302.63	301.81	303.27	292.88	302.23	304.65	313.81	301.49	306.14	302.89	301.87	303.26	305.2
302.11	305.43	312.63	301.47	306.44	302.84	311.85	310.29	308.48	305.5	304.85	307.69	307.1	301.52	301.81	299.09	310.94	310.15	306.6	303.51	295.78	308.16	302.81	308	307.98	308.89	302.94	308.51	311.27	310.59	308.34	316.67	302.05	310.71	308.86	303.62	306.07	308.46	310.22	308.89	307.32	310.73	303.14	306.63	316.13	308.1	315.67	312.51	299.8	310.07
314.94	321.47	316.65	318.76	326.21	315.1	315.1	310.99	310.64	317.13	312.34	313.52	317.12	305.43	312.96	323.04	317.35	322.01	315	317.27	324.19	311.18	318.7	317.02	311.56	311.87	316.08	314.57	315.06	319.57	311.94	316.67	316.86	321.22	318.7	319.9	309.36	321.35	316.14	315.21	319.65	317.96	311.34	319.45	312.9	312.02	318.89	313.66	318.56	316.5
313.69	320.86	319.65	312.73	317.3	321.92	316.12	326.78	320.57	316.11	305.37	310.83	319.2	313.77	315.98	314.43	315.28	312.99	309.95	312.11	316.24	321.44	316.52	324.87	317.57	311.03	314.5	318.74	317.33	307.19	309.95	319.38	318.67	324.1	316.51	313.02	316.52	307.88	309.24	318.24	319.6	317.18	314.12	320.95	321.59	314.37	311.11	319.36	322.21	307.75
318.35	316.5	320.03	312.25	313.55	312.1	305.99	310.94	309.83	317.39	311.28	315.59	314.2	314.91	304.75	306.32	311.59	305.73	309.89	318.79	311.54	313.34	307.42	316.23	311.6	317.13	305.77	314.87	301.02	316.09	313.08	319.66	311.72	313.4	312.43	309.2	310.7	308.76	303.17	309.44	311.91	319.74	313.54	310.29	309.79	306.83	313.23	312	316.38	311.35
312.81	319.5	311.64	327.22	314.7	319.57	318	313.81	309.18	316.76	315.11	305.82	309.27	310.39	314.54	310.69	318.63	325.07	309.35	315.58	314.61	309.49	318.01	310.81	325.76	311.18	314.26	320.2	310.39	318.26	319.01	312.87	311.17	322.17	320.93	312.07	322.67	316.58	314.61	315.54	310.38	313.77	319.53	314.58	317.3	312.06	313.93	321.75	314.54	310.12
292.4	289.6	294.28	286.46	297.34	292.11	294.9	292.53	295.83	293.27	292.67	299.12	293.73	289.52	283.01	290.49	301.37	290.08	295.35	295.3	292.23	284.67	288.79	293.53	291.38	295.22	292.7	290.68	294.17	290.78	297.55	287.17	295.61	290.62	298.29	293.03	297.7	299.31	295.55	291.77	290.23	300.06	292.29	292.07	289.27	292.2	296.64	280.91	292.93	300.47
306.15	312.77	312.07	315.59	310.68	316.36	317.46	311.09	315.19	309.27	318.5	314.27	310.01	313.76	315.09	306.98	317	309.23	315.43	316.83	312.91	319.55	313.83	314.81	314.06	313.2	314.04	318.9	311.19	312.29	318.03	307.7	311.48	315.7	313.35	316.85	324.14	314.14	315.28	317.88	307.72	317.13	312.89	317.03	315.2	320.76	314.56	318.06	311.88	313.68
314.02	317.29	309.59	312.33	306.94	313.76	309.42	313.53	312.85	311.21	305.27	321.08	310.38	316	322.33	322.6	326.83	310.47	322.35	312.19	316.65	319.26	319.84	314.47	320.67	313.88	314.83	314.02	314.95	313.84	314.58	311.65	316.47	309.41	318.23	304.4	314.55	323.61	318.38	314.06	317.99	319.65	311.87	319.82	313.71	317.31	311.84	316.97	318.08	318.06
299.52	292.92	300.35	300.76	298.83	305.94	303.6	308.84	306.82	307.86	311.26	303.87	301.93	314.79	299.79	304.82	309.23	303.68	304.91	304.33	307.27	301.99	308.88	300.45	309.36	304.79	302.06	301.33	301.75	309.84	306.21	302.23	307.92	304.46	305.34	305.76	297.25	303.56	304.91	302.25	300.17	303.05	309.83	303.93	299.53	297.46	306.57	308.35	305.38	299.13
312.22	310.37	307.76	312.88	297.63	303.26	306.97	301.55	299.72	308.46	301.7	311.89	306.39	302.3	305.92	294.08	314.7	305.3	303.32	301.57	308.07	304.34	298.13	300.39	300.19	301.34	300.91	300.92	307.46	310.8	300.22	302.21	304.81	302.79	300.2	308.92	304.02	301.81	301.58	306.52	304.13	301.27	305.64	303.62	305.9	305.62	302.92	303.67	301.71	308.85
316.53	312.29	319.18	308.56	327.26	314.63	309.29	313.9	318.89	318.96	322.54	317.66	316.6	316.1	319.69	311.09	324.07	321.75	312.35	310.32	323.49	321.67	314.82	321.62	312.92	308.87	311.88	316.89	315.73	316.94	318.31	314.69	313.42	313.09	315.71	314.15	315.17	313.63	312	307.57	310.04	315.31	311.36	321.15	311.84	316.66	310.58	315.09	313.89	311.6
318.42	316.48	314.99	321.93	315.95	320.06	318.69	319.11	312.45	315.46	321.17	318.85	319.8	317.43	317.71	320.31	319.25	322.99	313.88	319.79	315.94	319.71	315.99	317.9	313.59	311.21	322.17	317.93	319.23	315.83	324.88	321.94	324.89	323.77	318.84	323.1	319.05	316.94	312.91	315.82	316.52	325.4	320.12	318.76	316.1	312.91	312.57	322.48	316.66	321.06
306.28	303.94	304.54	305.87	308.07	303.14	306.64	304.15	304.59	305.06	306.9	311.61	305.51	303.52	301.96	301.2	307.2	298.8	306.59	299.25	303.45	304.44	304	306.86	297.67	304.01	302.15	301.01	304.69	307.03	302.67	307.21	308.37	307.45	310.96	304.54	312.31	312.25	302.39	302.64	304.09	304.98	306.26	302.9	312.03	301.17	305.08	304.93	309.19	305.62
310.85	314.76	323.51	317.59	318.56	312.48	314.71	326.73	314.5	315.73	313.75	321.46	320.26	317.06	310.12	316.28	310.2	319.32	318.4	315.41	316.59	315.54	316.95	305.54	319.71	319.05	316.23	320.82	315.74	322.46	319.51	311.84	315.13	313.32	318	314.95	314.95	315.13	316.44	320.36	312.37	315.43	318.56	320.95	311.25	314.26	314.74	319.36	313.6	321.37
323.85	322.16	321.49	323.43	317.88	320.54	320.53	330.53	320.19	324.12	324.16	319.96	318.48	328.68	328.02	324.19	325.54	330.81	322.87	322.14	322.14	325.53	328.38	326.15	320.15	323.24	325.98	333.04	323.55	322.33	324.25	327.59	321.51	320.01	328.43	323.44	327.87	326.84	320.52	318.8	323.22	321.09	327	323.11	318.1	322.9	328.48	320.67	314.85	324.73
310.87	308.37	312.69	311.51	307.79	308.71	303.52	307.92	306.72	312.06	312.83	312.37	307.44	312.08	301.82	306.99	307.85	310.63	310.08	314.03	312.43	311.98	309.39	307.48	304.72	306.33	320.71	307.69	316.33	309.62	313.51	307.65	309.48	306.7	312.26	310.06	306.37	315.23	307.54	313.76	314.52	310.84	311.55	301.96	318.21	309.77	314	313.81	311.18	309.29
310.13	312.51	308.23	316.28	316.14	316.12	313.36	313.73	305.38	303.78	311.85	310.44	310.49	318.69	315.07	312.95	312.09	304.38	311.24	307.37	304.7	309.73	306.05	310.14	305.71	307.97	305.4	306.33	312.51	309.12	317.18	311.3	314.77	308.74	304.27	311.51	311.85	320.62	320.85	316.59	307.82	310.98	311.2	309.61	309.02	306.09	310.15	306.51	299.07	316.88
306.26	309.25	306.41	303.72	309.08	311.22	306.77	309.63	307.86	307.7	307.73	314.48	307.4	314.96	298.94	308.1	304.84	320.9	310.99	311.02	305.78	302.04	307.55	308.71	313.82	307.5	313.09	307.08	303.06	307.78	309.09	312.19	302.85	308.63	308.18	306.93	304.28	309.52	309.64	307.3	308.5	308.98	307.65	312.81	315.2	308.89	304.44	309.7	313.87	308.76
319.95	321.9	317.53	318.34	315.51	310.85	314.79	312.39	321.98	317.06	313.37	318.29	316.11	319.36	318.94	312.55	319.73	312.62	316.4	319.73	305.27	319.65	318.14	313.04	306.61	314.74	318.54	304.87	310.17	315.36	318.19	320.31	315.38	318.7	308.87	316.74	314.16	316.18	317.75	317.08	309.61	311.91	316.59	316.3	317.89	312.83	315.43	312.49	320.16	317.82
296.35	304.29	298.27	303.91	301.48	302.22	297.59	292.03	304.72	305.17	301.05	308.56	311.8	299.44	298.66	304.78	298.38	302.14	305.32	305.06	302.69	309.84	298.68	301.32	303.6	301.3	299	306.68	296.15	298.15	298.87	303.27	302.56	301.66	304.91	301.87	305.63	304.87	304.11	300.68	302.51	306.58	296.91	304.42	304.78	302.19	299.77	304.13	308.67	301.03
303.14	304.05	304.59	303.68	304.23	298.66	313.07	305.34	307.07	303.98	305.66	310.63	302.42	305.36	303.45	303.49	302.84	306.53	301.5	298.13	304.81	298.47	308.79	305.73	300.65	298.61	303.79	312.42	296.79	308.15	304.83	297.32	302.21	309.42	313.87	301.35	306.08	316.27	310.41	302.17	306.51	305.02	305.6	297.93	299.61	298.42	301.04	308.59	300.49	305.83
310.9	321.18	312.94	315.41	313.84	321.87	317.02	311.38	320.71	312.78	325.77	317.36	314.05	315.09	308.12	311.62	312.96	323.14	315.5	315.94	317.28	323.38	311.52	316.62	319.7	309.46	318.12	315.72	315.48	312.89	313.67	317.35	313.61	311.86	314.36	321.01	303.79	314.11	316.99	321.46	311.78	315.61	302.38	314.95	323.46	318.23	313.12	317.15	312.78	315.76
305.74	301.74	300.74	301.92	294.55	304.04	293.42	292.7	292.85	300.45	295.28	290.38	290.7	293.12	293.62	289.02	300.64	297.4	306.75	299.11	294.6	303.67	293.7	302.2	303.54	293.55	293.13	290.79	294.72	294.8	298.01	293.66	302.9	296.95	292.5	293.12	298.21	297.52	308.1	295.96	295.49	292.96	299.82	296.64	297.24	296.68	297.75	302.18	295.93	297.07
329.2	328.36	328.06	331.27	327.9	330.23	323.36	330.87	325.75	324.16	330.91	324.77	329.13	324.46	322.49	326.6	331.67	326.33	331.3	324.12	327.52	331.3	322.51	321.25	326.86	333.68	332.21	329.92	324.87	328	325.81	328.65	331.43	325.7	328.19	320.25	323.57	323.8	324.9	321.04	326.93	325.95	332.82	329.65	325.05	327.88	322.71	327.6	326.81	322.93
305.86	308.07	312.08	308.65	309.04	307.54	309.67	299.89	303.26	312.32	301.24	300.64	303.82	306.26	311.32	303.98	302.29	305.48	309.17	309.72	305.05	316.7	311.72	307.74	312	318.42	305.33	307.16	311.84	304.02	306.69	300.33	304.96	307.57	309.48	303.21	309.19	311.58	314.02	319.54	314.11	309.59	308.44	301.69	307.85	313.78	297.68	310.68	306.85	305.98
318.19	322.49	320.21	322.06	319.76	320.72	324.16	323.45	322.2	318.04	316.69	318.52	320.46	318.22	317.1	316.43	311.8	310.8	317.33	325.94	326.45	315.1	320.39	322.75	321.13	318.51	316.82	320.19	314.92	315.84	316.57	316.29	319.34	320.46	314.23	319.04	322.82	324.72	314.51	323.1	320.85	314.87	316.95	324.65	323.73	322.14	320.52	315.62	318.56	318.77
294.51	298.4	300.2	304.1	299.58	295.04	305.18	307.39	300.63	300.32	299.7	298.39	301.35	299.23	296.51	300.65	309.9	304.3	299.42	304.56	306.24	292.84	296.1	306.24	306.95	305.65	298.73	298.47	304.96	310.71	302.97	300.88	300.95	298.04	299.4	308.62	302.55	299.13	297.09	302.75	297.89	303.44	304.44	299.92	297.97	295.91	299.56	305.86	312.53	299.18
312.83	313.04	315.36	316.19	320.74	317.1	317.29	321.86	314.27	321.63	307.83	312.47	316.87	306.36	319.41	314.1	306.95	314.25	318.39	316.13	307.77	317.72	319.86	318.8	317.29	320.28	323.73	313.04	314.53	313.23	311.32	320.26	313.53	314.11	307.72	308.74	317.7	316.89	317.21	316.02	316.79	308.09	314.5	316.91	319.66	310.25	312.09	321.78	307.04	313.61
320.71	319.56	308.42	315.08	315.11	319.04	314.11	323.37	315.96	314.93	311.1	319.7	319.44	313.18	313.57	304.94	315.3	316.98	315.99	309.46	314.51	316.44	313.61	319.03	309.58	314.47	313.36	312.97	322.36	320.83	318.48	313.6	319.32	318.84	307.65	310.32	314.9	315.2	318	318.57	306.24	307.77	306.11	317.69	310.31	307.35	313.15	315.98	311.17	302.29
316.62	308	318.73	317.31	316.63	313.24	312.59	309.31	307.89	321.1	317.2	317.18	314.05	301.45	316.45	312.25	319.51	308.99	309.07	309.37	304.97	308.45	313.92	317.48	315.31	312.59	315.94	314.45	309.03	312.29	313.75	311.46	311.98	318.24	312.7	307.08	304.66	308.7	307.56	311.19	317.59	302.3	312.05	313.29	310.4	310.66	310.07	309.95	320.89	307.85
314.04	312.24	319.11	308.98	308.54	319.56	309.07	312.87	307.88	312.49	318.31	306.95	311.45	311.98	306.63	309.02	307.81	315.46	312.68	315.19	306.46	314.13	310.82	311.81	308.14	312.43	311.71	310.41	317.24	312.82	314.83	316.21	319.93	311	306.45	314.61	320.37	313.46	307.37	313.96	315.2	314.37	319.58	321.88	317.49	309.2	312.34	318.32	320.19	308.82
300.42	302.49	307.61	298.09	300.84	313.72	303.92	302.5	298.42	304.85	305.16	290.65	299.07	297.29	301.59	299.33	300.7	309.17	300.76	301.4	297.74	297.95	309.7	303.92	297.92	300.02	300.29	300.82	300.88	304.24	300.9	299.42	299.24	302.11	311.33	299.57	302.64	298.58	302.63	306.82	303.01	302.59	297.97	294.78	304.51	305.57	303.21	297.44	303.33	302.88
324.01	324.92	326.91	324.06	329.85	330.37	316.55	318.62	328.52	327.58	321.46	340.06	322.75	331.47	327.02	327.76	324.3	330.35	333.41	334.09	328.04	330.43	335.54	327.52	331.02	332.12	329.95	332.6	328.06	326.27	335.34	325.22	319.36	321.77	328.56	335.02	326.42	324.95	329.32	332.68	328.1	328.86	327.97	330.51	327.96	327.13	328.92	329.34	326.64	329.63
311.64	321.6	316.94	314.64	315.16	312.13	321.25	321.41	313.66	315.57	313.92	313.13	317.89	307.43	314.95	312.8	312.18	316.08	309.78	315.42	309.49	308.85	314.93	319.99	313.66	316.1	313.24	308.53	318.64	310.95	319.12	316.17	312.46	311.86	310.49	316.88	320.97	317.09	320.02	318.79	321.16	312.54	316.98	313.28	314.58	316.36	310.81	316.63	314.46	311.22
309.39	306.76	302.98	303.61	296.3	296.17	298.95	307.48	297.79	301.68	308.62	299.81	296.87	309.2	306.08	301.54	303.78	302.37	298.17	301.08	302.67	309.79	298.68	297.04	305.56	307.83	305.42	297.25	305.88	299.62	297.61	299.63	297.18	302.03	295.24	304.13	299.29	302.68	301.59	299.28	299.98	307.57	304.78	297.61	305.55	299.49	305.28	305.41	301.3	298.48
300.43	306.45	296.46	319.24	298.06	306.49	304.47	298.92	303.01	303.15	304.62	303.02	300.95	305.25	304.36	307.54	303.99	306.01	298.61	305.38	303.4	310.73	298.51	297.56	299.95	309.4	309.67	298.59	304.34	307.05	296.92	303.78	307.65	312.43	301.64	304.88	302.12	302.08	302.07	298.32	302.62	302.67	301.24	301.82	295.45	301.21	302.58	311.47	300.82	305.55
316.9	318.09	317.79	311.19	313.25	310.53	311.11	313.24	314.78	313.6	309.12	313.62	315.02	313.62	313.2	307.76	304.89	310.84	307.48	318.34	316.92	304.32	314.76	307.2	312.35	307.19	310.69	313.31	311.98	315.37	314.35	312.63	307.27	309.15	319.89	312.55	319.48	311.49	310.63	303.33	316.51	320.66	311.52	323.15	313.95	308.93	311.01	316.18	309.63	315.27
303.02	305.2	303.09	303.34	305.07	303.61	306.49	311.51	299.71	311.36	316.17	305.71	309.86	309.06	303.76	302.53	305.77	295.69	306.05	306.18	314.92	303.06	302.58	306.79	301.08	306.08	311.13	297.25	306.89	302.05	308.36	301.5	305.05	306.37	296.82	302.16	301.65	304.5	305.71	308.08	311.15	306.77	300.78	300.74	314.36	306.93	306.84	302.84	304.02	303.9
331.65	330.79	321.64	328.29	324.03	329.53	327.23	322.87	327.07	328.47	322.05	325.56	333.03	326.38	329.19	327.85	328.17	333.45	329.32	331.09	328.12	326.81	321.36	330.37	329.65	329.34	328.25	326.31	330.2	326.07	335.06	331.58	324.61	329.21	330.87	327.27	321.69	326.68	335.6	321.54	324.79	332.77	328.79	324.31	331.13	327.05	324.46	326.61	324.47	322.08
310.65	318.11	310.72	317.82	312.31	313.88	317.25	315.25	314.01	315.92	316.46	314.9	316.76	309.43	322.31	315.85	316.27	318.35	315.41	324.91	306.24	317.84	312.37	316.98	323.32	318.36	319.13	320.63	313.86	322.41	315.07	319.03	317.97	317.64	317.47	316.97	319.45	314.44	323.46	315.95	315.52	310.6	323.02	316.84	312.79	311.01	321.37	314	320.63	321.2
303.88	302.2	302.08	301.09	302.62	298.84	299.17	305.04	305.78	300.88	297.76	302.07	304.68	301.71	295.68	300.46	299.03	301.79	305.36	303.14	304.18	307.86	300.32	311.75	303.93	295.13	301.03	312.29	303.68	302.57	299.07	304.59	304.75	308.95	301.86	303.99	307.84	297.12	293.61	299.9	294.88	296.38	300.18	301.88	302.7	296	297.5	310.23	295.91	299.89
312	309.56	313.53	313.38	304.54	302.32	310.52	314.31	309.84	311.85	306.12	309.98	312.75	312.35	307.57	315.95	313.04	310.59	318.25	308.91	309.75	313.93	302.73	313.15	306.14	310.59	314.32	304.49	311.93	312.36	314.86	310.07	305.9	305.63	313.98	304.61	307.77	303.85	311.48	315.03	314.81	310.83	309.2	311.83	307.24	315.15	314.19	312.74	311.35	312.13
302.53	304.64	297.68	296.23	302.7	301.66	308.95	303.06	298.6	299.44	305.58	303.22	301.1	302.83	292.71	302.69	307.66	300.51	301.42	300.53	295.95	306.54	307.89	295.94	299.09	299.16	301.35	297.4	306.59	307.19	298.9	295.66	307.47	304.44	297.86	303.62	301.9	302.16	298.39	308.03	304.09	302.56	313.01	303.02	300.89	307.74	305.44	305.65	298.52	309.89
308.48	306.89	308.87	303.92	301.73	319.03	302.75	301.7	309.37	308.75	301.01	310.31	310.24	299.68	299.42	301.55	311.35	307.69	304.43	307.14	303.72	298.68	300.25	302.75	300.38	299.17	304.19	299.77	305.24	299.46	291.53	308.31	293.85	305.87	301.6	302.86	307.75	305.55	303.56	304.27	297.66	304.43	309.96	306.42	294.02	306.61	305.37	304.47	307.92	300.19
311.68	318.4	310.53	312.61	314.46	317.66	319.69	313.38	307.41	318.28	312.55	316.06	313.85	309.97	313.64	319.76	318.19	310.65	315.73	311.78	310.1	313.27	311.87	314.27	316.46	315.94	319.17	317.16	318.32	314.07	317.88	314.95	308.04	311.79	320.99	317.05	311.13	313.17	317.33	314.59	311.45	317.21	317.83	316.65	314.83	316.33	314.23	317.04	306.55	318.84
311.68	310.72	315.25	313.79	309.87	313.66	308.07	313.72	312.35	317.85	314.88	313.14	324.29	314.15	315.24	314.06	312.14	304.85	311.13	310.82	316.12	319.48	305.32	308.91	309.27	317.92	312.14	322.58	312.76	320.74	314.81	313.55	323.07	312.65	304.29	312.78	316.06	313.95	312.32	318.03	314.71	319.47	311.45	315.96	318.08	315.3	304.42	318.24	312.25	311.26
305.66	306.72	303.82	305.34	300.86	299.85	306.82	307.85	306.68	308.62	299.86	308.71	310.38	306.36	306.99	307.98	307.87	302.28	308.79	305.96	301.34	312.01	305.88	302.36	306.28	301.2	309.5	299.22	308.51	306.09	304.14	302.2	303.08	306.33	309.32	306.2	306.81	308.49	301.42	308.31	312.57	306.01	305.26	301.47	303.68	309.86	304.32	307.46	308.93	302.37
315.45	307.98	308.14	310.15	306.86	303.15	305.95	313.78	301.57	307.4	302.69	306.59	312.22	310.19	305.04	308.61	304.2	303.57	302.91	313.33	313.55	295.53	301.37	304.08	304.17	304.65	306.69	307.08	309.18	310.08	305.12	295.23	306.54	309.59	309.04	309.31	309.55	308.94	307	302.01	308.09	302.19	306	298.7	308.95	304.28	309.36	306.37	310.28	299.21
322.77	325.39	323.22	330.98	329.52	327.08	324.86	329.38	321.02	326.03	331.6	328.58	330.5	327.61	332.74	326.84	327.92	333.77	332.32	332.95	332.12	325.1	327.2	325.58	324.75	327.11	322.53	329.55	329.46	324.09	329.49	321.95	332.86	330.92	318.82	335.44	332.3	327.07	340.89	328.3	330.28	334.49	330.27	327.17	323.89	325.5	332.42	329.91	326.51	327.81
315.05	312.21	304.18	309.13	307.39	314.85	312.79	304.99	312.65	311.58	311.72	312.53	306.89	312.25	310.2	313.09	313.05	314.75	307.49	310.86	317.67	314.17	307.3	313.17	309.14	312.69	308.09	306.53	317.18	311.15	308.16	303.69	315.2	319.57	310.75	312.73	317.47	307.61	308.37	306.42	306.73	310.57	308.86	300.66	317.4	311.21	307.02	313.06	314.36	310.91
314.77	315.15	311.25	313.32	317.85	315.97	312.75	315.67	315.73	321.88	313.95	317.51	314	317.45	320.43	311.81	316.28	318.03	314.44	307.52	308.1	313.46	314.26	309.07	318.54	309.55	316.15	313.52	311.07	315.15	308.76	324.27	306.37	313.65	309	318.65	322.56	313.81	321	311.99	316.6	303.69	315.4	309	310.67	320.12	310.57	318.22	311.81	311.05
303.62	302.5	303.24	297.48	305.52	299.25	297.74	304.84	305.71	303.37	295.76	300.85	298.81	301.12	308.39	301.6	303.65	305.95	299.09	300.97	302.29	304.94	299.3	307.43	303.5	298.96	297.6	298.23	299.74	294.76	304.02	303.75	309.18	308.16	303.57	308.89	295.7	301.32	299.92	308.86	308.01	308.27	303.8	298.32	301.69	307.13	313.72	296.8	304.2	307.03
313.01	317.05	304.89	311	317.53	313.56	310.32	314.52	313.8	315.04	319.92	312.06	313.14	307.62	307.39	302.86	314.05	313.73	310.55	307.32	309.08	301.68	304.53	316.53	307.37	309.61	307.57	308.04	308.65	307.64	319.15	312.48	318.73	308.66	312.57	312.85	315.26	312.87	315.76	314.73	310.2	312.71	311.32	311.23	309.59	306.36	308.55	303.26	313.9	310.63
298	295.66	295.14	302.75	298.12	299.53	294.43	295.02	298.21	292.91	298.12	292.27	295.72	287.06	301.01	297.83	300.85	296.43	299.71	295.73	290.02	294.57	296.59	297.77	296.14	290.15	294.8	300.77	300.56	302.06	293.34	298.37	294.72	293.53	296.2	296.77	299.73	292.24	298.39	296.46	292.31	302.56	296.72	299.52	303.43	297.52	296.1	300.41	300.55	305.32
307.86	307.69	301.41	311.03	307.12	313.42	305.65	305.34	305.95	295	305.13	306.45	304.95	299.77	306.37	305.55	307.56	304.11	301.61	305.28	300.62	310.14	299.68	301.48	309.24	310.3	307.41	307.49	309.8	306.11	301.88	303.33	308.47	304.83	310.38	300.9	302.68	310.32	301.45	307.58	312.66	297.84	302.56	306.72	301.45	303.38	308.71	311.13	315.39	309.4
315.14	304.58	305.62	313.18	311.68	309.47	310.87	312.82	314.14	308.97	310.14	313.27	305.82	308.92	307.39	309.56	311.71	306.63	317.91	312.69	306.17	312.36	309.7	311.2	308.98	309.47	304.98	306	309.25	314.47	316.89	309.69	307.79	316.3	307.12	306.37	308.79	310.84	309.25	313.97	307.92	312.69	304.13	309.12	315.2	302.02	305.84	320.3	309.59	307.22
292.71	292.47	290.75	289.45	294.39	305.41	299.52	291.93	295.49	290.52	293.75	290.72	290.25	291.03	298.56	292.88	299.04	297.52	293.43	293.95	293.5	296.93	293.71	297.32	289	297.39	293.35	291.78	296.77	294.3	293.52	289.98	298.65	291.76	295.96	299.44	296.05	289.5	287.38	293.7	293.86	296.18	290.72	297.47	288.48	284.2	287.04	290.32	286.83	295.7
310.72	310.26	315.22	320.61	319.77	318.12	313.17	324.75	310.54	310.02	316.85	308.12	315.55	308.98	314.3	317.58	310.15	314.32	316.8	319.8	308.82	312.7	313.85	315.79	321.01	312.81	308.66	321.38	316.01	319.66	314.52	308.21	316.71	319.12	314.34	313.7	312.68	312.26	321.13	314.71	319.02	320.42	316.21	318.16	309.27	317.37	309.55	314.59	316.37	315.44
312.65	318.32	313.08	309.95	313.87	315.65	317.06	309.5	312.48	312.66	311.92	319.72	319.37	315.93	313.91	312.26	311.92	308.68	321.27	307.93	315.82	314.91	314.63	308.32	316.22	317.39	319.94	321.61	306.78	315.19	308.78	308.49	316.5	310.8	310.34	317.09	313.13	311.29	311.99	319.97	310.64	310.33	312.5	311.34	316.14	309.93	315.29	316.34	322.44	307.03
296.95	283.44	293.22	300.41	292.87	301.14	300.2	292.42	291.44	285.67	303.36	291.54	298.47	301.44	292.29	291.69	300.94	292.55	293.28	295.8	297.35	292.86	291.1	296.76	294.34	297.82	294.43	295.12	290.95	298.21	286.78	289	298.52	291.7	297.9	302.71	289.6	298.4	288.39	296.6	289.25	294.97	291.6	297.53	290.18	291.78	292.1	297.05	298.28	289.18
325.9	325.91	328.76	324.61	327.81	325.49	326.13	321.7	320.3	321.51	318.02	330.31	324.69	323.84	321.42	325.59	326.3	324.02	325.34	329.73	330.91	326.31	319.48	323.05	323.68	321.4	331.45	332.31	320.94	330.64	324.95	322.16	325.76	315.57	322.99	327.1	326.69	325.03	324.43	327.09	331.39	322.31	325	326.66	334.71	332.82	327.52	325.44	335.78	324.87
315.32	310.68	315.2	312.84	310.05	314.06	319.56	319.47	314.06	305.01	315.08	311.63	309.31	312.42	316.45	310.57	315.94	320.35	313.88	307.23	309.53	312.7	313.62	319.87	316.66	312.26	313.27	315.4	311.81	311.18	312.07	308.37	314.79	311.32	322.1	316.09	308.29	320.69	321.23	314.33	309.32	308.78	311.81	314.32	310.34	312.57	312.29	314.51	316.2	311.29
320.84	315.18	314.35	320.31	321.52	323.95	321.76	323.26	324.34	323.25	323.51	320.99	320.69	325.86	315.76	315.21	323.81	325.11	327	325.15	322.03	327.9	324.85	329.64	324.57	328.75	323.12	325.17	323.76	327.19	324.94	321.33	322.54	316.34	325.78	322.56	327.62	319.39	331.75	329.48	328.51	324.04	326.52	324.72	330.46	323.32	326.7	324.81	319.02	320.45
314.25	321.68	303.92	308.2	308.84	306.48	313.15	315.36	308	315.03	319.96	315.19	304.18	312.26	312.27	316.62	314	310.46	310.57	307.43	314.2	313.19	318.26	318.59	318.61	309.33	309.21	309.03	305.62	314.29	308.93	309.74	312.03	316.83	310.55	304.74	308.66	317.69	305.37	308.17	319.28	314.58	313.01	311.76	311.94	306.08	315.41	313.54	307.5	317.25
313.74	312.07	312.25	312.05	319.95	316.29	310.31	314.6	312.64	314.02	320.12	321.01	313.12	308.76	317.85	313.6	304.23	312.31	313.22	315.17	316.27	314.53	314.57	313.39	314.31	316.61	317.63	319.75	318.73	313.46	311.31	316.48	318.76	310.9	310.7	318.66	308.22	317.32	311.16	309.38	317.8	310.81	316.42	321.9	317.19	315.96	318.14	312.5	309.93	314.14
296.85	302.06	304.4	302.7	305.03	305.62	304.95	304.03	300.61	298.81	302.36	300.56	308.68	308.76	309.22	298.3	301.58	303.51	303.56	302.46	301.32	301.44	299.52	304.18	301.77	301.2	301.89	301.41	304.48	305.56	304.84	302.45	305.42	296.19	297.8	309.34	308.11	311.09	298.99	309.81	299.82	297.26	309.18	306.54	302.2	299.66	302.46	301.3	306.73	303.18
304.83	301.78	296.74	306.76	301.53	303.67	302.52	305.39	306.4	300.52	306.92	296.81	311.5	306.05	308.7	302.93	299.38	305.3	308.05	298.86	306.75	306.79	309.02	303.96	307.6	300.58	307.5	299.03	297.75	297.86	309.9	307.03	300.46	304.11	305.19	302.02	308.21	299.97	305.46	299.05	301.59	312.34	304.63	302.8	308.68	301.55	302.53	302.05	303.51	307.65
306.77	305.95	307.72	304.65	303.29	299.44	298.1	307.19	305.23	304.25	296.44	300.94	300.99	307.61	301.96	304.75	310.18	305.56	309.39	299.23	312.76	303.76	300.5	303.6	298.9	307.36	308.41	305.75	300.45	308.37	301.01	299.31	300.89	300.14	300.04	307.17	302.94	304.95	302.25	305.1	311.21	306.21	302.35	309.32	296.44	301.06	304.72	296.12	303.5	308.89
304.7	310.51	301.14	302.9	307.27	306	298.3	304.64	310.44	304.21	307.54	297.09	306.21	300.36	308.12	302.83	307.84	303.53	300.68	305.83	308.67	299.4	302.11	304.5	299.77	311.86	308.73	308.47	305.23	304.34	305.02	306.05	297.53	307.82	309.06	304.62	306.92	301.96	299.82	309.65	305.34	309.73	305.38	304.11	304.58	301.68	300.05	305.9	302.25	300.81
312.01	302.96	311.43	305.63	305.48	307.34	304.5	305.02	313.26	310.09	313.94	309.62	299.49	302.15	303.74	315.2	302.47	303.96	299.04	306.64	304.78	308.36	304.95	309.29	308.84	307.43	302.59	310.17	301.19	305.67	307.11	300.89	305.95	302.19	309.1	297.3	312.04	304.71	305.96	307.56	313.64	313.63	311.4	304.07	302.57	304.99	311.64	306.49	307.98	310.13
300.72	308.05	306.52	298.74	302.08	299.17	301.59	304.25	298.51	303.96	308.92	311.41	299.83	304.03	306.62	300.44	305.01	298.38	308.82	302.18	298.32	310.83	309.19	305.32	301.41	303	305.08	303.93	300.29	295.43	294.89	307.04	312.76	304.42	301.84	306.91	300.64	305.16	311.05	305.11	307.56	301.18	307.67	304.88	306.22	302.81	307.1	301.47	305.93	306.1
301.01	302.98	309.91	300.19	300.37	305.87	301.67	306.68	300.45	296.14	297.13	304.91	299.67	292.03	305.11	297.33	301.46	306.82	308.48	300.97	299.69	306	296.96	298.38	297.79	299.44	297.04	299.75	297.38	290.3	304.32	306.38	302.07	300.25	303.62	295.36	303.84	303.78	301.38	303.59	297.6	301.56	300.03	301.31	301.66	303.77	306.19	305.25	302.49	307.94
291.82	288.97	297.68	296.31	298.52	288.74	292.99	285.59	293.76	294.27	291.92	294.21	290.36	295.59	306.55	289.09	288.64	294.92	294.38	301.51	292.51	289.6	290.15	296.33	295.44	288.24	293.75	294.41	300	297.05	288.99	293.58	290.21	292.79	289.24	296.91	300.58	285.94	290.22	296.14	296.46	295.61	296.83	300.48	291.56	300.4	301.68	286.29	291.15	295.25
329.34	329.13	330.89	324.36	331.51	326.88	324.47	332.33	324.74	320.25	332.91	322.95	327.5	326.38	329.48	327.55	321.42	317.99	323.81	328.99	331.03	323.37	327.77	330.72	326.52	329.55	321.11	327.78	331.74	329.9	325.73	322.89	325.04	326.04	324.16	338.26	335.76	330.96	330.63	335.62	329.85	325.41	324.61	329.9	326.19	328.77	328.94	325.77	325.34	328.73
307.14	307.38	322.87	316.75	308.77	312.7	306.36	308.96	308.02	307.15	308.65	310.28	320.61	307.91	310.76	315.64	310.81	308.44	315.23	312.52	312.11	313.41	310.25	319.22	311.07	306.71	306.2	312.03	311.74	319.09	312.67	316.85	312	315.09	314.26	308.97	311.98	314.87	314.18	315.98	313.9	311.14	305.78	312.17	313.26	302.64	309.96	308.25	320.13	309.58
301.42	300.2	300.05	300.38	304.07	295.76	300.38	297.14	300.31	287.18	287.25	298.02	298.69	295.55	292.43	297.76	297.08	300.6	302.96	295.67	290.61	300.85	293.09	302.31	296.52	298.55	302.5	294.58	296.12	297.63	298.81	295.09	299.29	299.05	299.02	293.7	299.31	296.22	300.81	294.12	298.79	294.82	298.81	298.37	295.64	293.39	296.26	293.38	295.81	297.5
305.08	304	305.14	299.78	304.03	304.74	295.16	307.62	299.32	307.63	302.16	299.59	304.67	306.09	300.45	302.08	310.67	301.01	309.28	295.4	303.25	304.51	304.73	310.84	309.34	303.87	306.12	303.22	306.46	304.5	299.49	304.51	305.13	298.75	304.24	305.66	303.18	302.82	299.43	312.64	301.92	301.46	301.97	309.21	302.4	310.44	302.37	304.48	302.76	300.29
319.88	333.83	323.38	331.65	331.07	328.36	320.43	324.83	320.09	325.74	325.83	323.23	330.96	327.59	318.08	319.46	331.92	325.13	321.99	326.82	319.53	322.9	323.44	324.81	323.74	329.66	321.2	323.11	327.31	324.76	322.74	326.7	319.62	330.26	333.41	325.72	322.59	321.07	328.75	321.63	322.02	324.34	327.6	332.08	329.01	330.16	323.56	318.94	329.27	327.45
321.66	326.37	327.08	324.91	322.31	321.3	331.2	318.62	320.58	324.63	328.36	323.17	330.93	323.89	323.39	314.9	324.18	325.96	326.94	326.8	326.86	327.08	329.12	325.42	331.76	324.69	323.64	330.89	325.13	320.04	322.59	323.25	332.46	324.74	320.74	328.71	320.6	328.16	325.19	333.36	324.99	322.67	318.79	325.09	325.77	318.6	319.85	325.94	323.06	326.31
306.42	302.72	304.6	306.44	300.74	314.5	300.09	304.4	320.28	315.63	309	303.8	314.28	304.44	313.16	310.64	309.86	317.21	298.74	309.33	303.75	306.86	304.81	303.08	304.85	314.91	311.79	312.8	308.54	310.21	301.67	313.04	305.46	305.46	304.44	301.25	306.73	303.64	313.52	301.41	302.71	308.45	300.18	316.02	308.64	310.09	311.05	312.04	308.81	312.88
307.61	318.6	317.79	317.25	318.61	315.16	319.8	317.26	314.3	312.92	317.93	316.56	320.3	316.08	318.76	313.93	315.98	313.65	317.03	319.43	313.34	311.62	321.83	319.5	314.4	316.12	314.1	326.55	316.28	322.17	316.96	317.43	319.42	314.86	320.69	317.53	316.73	305.01	325.68	315.78	315.82	312.4	314.1	314.65	312.33	309.48	324.24	316.38	318.4	321.18
324.47	318.31	325.15	326.65	333.92	329.8	328.58	329.58	329.05	326.96	330.66	332.35	329.59	323.18	320.89	333.82	324	322.89	325.52	321.25	333.66	329.58	340.05	325.55	331.69	332.66	327.88	332.9	323.12	326.65	326.85	329.39	326.93	332.79	330.86	327.62	325.85	335.76	323.76	329.91	329.4	334.19	327.27	324.95	333.12	337.03	332.38	327.24	328.11	328.77
313.68	314.8	316.61	312.13	314.31	319.25	316.07	318.3	308.11	312.68	308.9	319.6	313.38	322.27	320.24	315.61	312.43	314.96	307.25	313.42	308.99	314.88	315.44	316.91	316.28	321.13	315.2	317.56	319.37	310.83	321.1	312.8	315.7	311.02	315.69	325.7	313.48	315.52	315.07	314.6	302.35	316.71	313.73	317.95	315.16	317.53	321.65	315.08	314.18	311.47
310.98	310.8	310.26	314.65	308.59	313.32	315.56	311.98	308.13	313.59	316.48	309.54	317.1	312.53	306.85	314.19	317.11	316.99	314.6	313.9	313.31	307.97	312.03	312.03	313.76	308.82	311.18	311.09	316.04	310.92	313.91	316.52	312.9	319.5	317.17	314.46	315.07	314.19	310.86	309.72	312.05	309.93	313.63	320.93	315.53	315.25	319.16	310.99	314.88	311.3
301.48	296.28	297.58	301.11	292.47	291.79	293.56	295.06	294.38	295.67	292.43	297.68	293.26	297.73	293.8	288.9	290.86	296.13	294.59	297.03	297.43	291	292.88	292.16	291.66	294.76	298.54	285.73	294.56	297.24	293.3	300.74	298.31	301.59	298.72	297.9	296.86	297.11	291.97	299.83	293.84	292.19	296.65	290.14	297.17	299.64	293.1	291.38	296.48	296.84
298.26	294.86	296.09	294.97	299.07	302.08	296.68	299.38	302.97	299.01	297.41	295.87	295.46	295.7	293.37	301.61	295.73	291.27	294.3	287.47	297.67	293.96	298.35	293.66	293.01	295.93	294.2	295.22	301.29	296.07	292.61	298.04	299.62	294.82	300.47	302.7	291.7	294.64	302.61	296.03	289.69	298.57	304.25	303.62	290.08	299.1	297.87	293.66	296.79	285.72
299.67	296.73	299.48	304.4	306.76	308.07	300.5	306.29	300.75	297.82	305.59	302.43	296	300.21	296.77	294.3	303.37	309.15	299.4	298.2	299.03	304.31	297.92	300.43	304.3	298.98	301.19	301.56	296.12	297.09	303.08	303.73	303.9	302.33	301.62	301.14	300.73	305.16	303.9	302.33	303.99	303.22	292.57	305.68	293.89	304.87	304.84	299.71	296.73	302.02
296.34	301.29	298.76	294.31	297.02	296.99	298.03	298.58	300.78	295.97	302.92	300.86	295.21	299.85	301.35	300.79	299.74	299.27	301.08	300.47	301.93	306.62	300.71	300.66	296.77	299.17	300.84	302.74	295.3	298.99	307.9	300.65	303.38	307.09	300.77	304.75	298.21	301.57	302.88	296.37	299.72	299.58	302.3	299.13	299.71	294.21	296.48	299.11	297.21	304.95
304.84	296.16	307.7	309.66	304.91	305.77	304.54	309.04	300.98	302.08	301.22	297.63	304.59	306.3	305.21	306.48	301.26	303.73	314.95	306.89	299.66	304.05	305.64	304.47	302.38	303.94	307.41	304	309.77	306.44	310.8	309.39	309.83	302.3	291.31	302.61	305.27	297.29	301.27	302.91	302.52	299.37	305.29	300.4	302.2	300.15	311.26	303.22	302.57	307.67
314.83	324.7	319.73	314.59	314.92	313.51	316.71	315.51	309.74	311.89	311.28	307.69	315.06	312.06	311.19	311.04	315.89	311.57	319.27	309.95	313.7	315.73	317.64	317.63	320.65	319.26	320.8	311.47	309.41	317.65	323.25	312.85	313.78	318.24	311.35	310.46	309.65	319.41	310.68	314.16	319.04	316.8	324.49	316.64	318.76	312.06	319.63	313.41	308.57	313.95
306.87	310.91	319.54	311.29	320.53	311.83	310.36	311.47	315.51	313.52	311.57	303.34	314.33	306.02	318.47	309.66	317.72	313.12	306.17	312.54	314.86	315.5	314.69	317.14	311.24	300.78	313.44	310.06	308.2	308.43	314.34	308.16	313.92	311.29	317.04	310.89	315.83	312.33	316.93	316.36	315.39	317.16	313.87	312.9	315.79	316.51	313.99	316.32	310.97	306.18
301.6	306.85	306.55	311.78	308.32	300.23	305.28	307.74	301.01	310.08	307.83	305	304.2	301	299.99	310.57	309.38	304.22	303.14	301.4	302.18	309.79	306.93	314.97	310.11	304.01	299.68	300.6	305.67	308.4	298.3	304.34	305.95	301.69	295.63	315.42	306.01	297.31	306.6	305.49	309.33	301.45	298.53	302.41	302.77	315.76	307.04	302.56	311.29	305.22
327.63	332.11	322.08	326.03	328.58	327.04	332.07	329.64	326.03	332.11	328.96	324.79	324.47	326.05	330.01	317.61	326.13	332.76	334.12	324.32	336.81	328.18	332.9	328.98	329.15	332.36	325.87	331.48	334.24	327.4	326.14	329.97	315.42	328.45	327.64	327.26	327.28	326.25	332.23	320.6	327.23	331.22	329.58	328.69	330.74	329.45	326.25	329.38	323.4	329.56
312.15	308.61	313.62	306.12	307.73	303.69	310.1	310.97	312.99	303.43	309.6	304.29	300.86	302.71	305.86	310.35	303.58	310.04	302.45	314.99	310.03	301.96	310.07	306.63	313.08	306.9	311.08	313.88	305.32	311.89	311.84	305.37	307.26	311.3	310.07	306.09	305.21	303.85	298.82	304.51	310.22	305.31	307.42	303.12	299.87	305.22	309.41	310.2	314.04	308.52
314.42	319.16	314.89	313.67	313.2	317.84	323.43	311.82	311.7	315.47	316.95	319.69	314.72	313.45	318.02	311.69	308.19	323.55	311.63	310.04	315.76	320.54	313.15	320.19	310.22	309.14	309.83	315.98	321.67	309.98	319.65	319.04	315.57	313.26	307.93	316.9	310.77	317.66	320.13	318.38	312.47	309.69	317.88	315.52	315.61	315.27	313.06	307.92	316.16	319.25
294.34	295.38	293.35	291.77	287.8	297.19	288.49	289.93	298.43	294.89	302.97	293.33	291.28	291.27	289.63	289.56	296.26	290.34	298.89	291.69	292.75	292.39	295.96	292.29	289.17	290.66	296.02	295.56	298.23	294.31	292.09	292.79	296.35	282.36	298.67	298.29	292.84	291.82	292.63	295.3	291.06	290.54	291.97	293.97	295.83	295.75	293.98	297.71	283.33	287.58
325.5	324.3	329.96	327.33	328.47	323.5	326.08	322.87	329.95	322.53	322.83	316.14	328.59	327.04	328.77	325.3	330.06	322.33	330.62	331.69	323.37	325.77	330.49	321.64	322.3	326.87	322.05	323.03	327.43	331.81	322.77	322.29	323.21	322.12	320.45	324.82	325.81	315.74	323.97	324.64	325.82	328.8	334.29	329.95	327.55	333.75	326.64	333.48	322.74	329.85
315.9	315.27	309.73	320.01	310.15	313.51	311.07	313.78	310.55	313.15	318.23	309.67	307.69	314.84	309.79	317.11	305.82	305.54	319.18	314.81	314.03	310.23	314.14	313.02	314.49	310.91	319.88	308.5	311.24	309.47	317.22	308.17	314.31	311.21	316.07	311.43	310.73	307.16	316.35	321.16	313.18	313.79	307.62	312.72	311.66	312.39	308.99	313.27	311.44	310.21
306.64	312.44	300.37	300.04	304.56	301.38	302.23	301.55	302.85	303.01	300.32	305.58	307.53	306.1	304.2	303.34	300.87	298.92	303.72	306.83	304.18	303.17	306.52	295.95	303.79	308.51	306.57	301.2	306.73	301.16	295.97	304.84	307.33	301	303.85	306.64	307.55	307.74	302.93	304.38	302.54	305.37	306.71	308.43	305.36	311.98	306.39	299.91	308.59	304.73
330.93	332.87	323.28	331.41	322.16	324.25	327.35	329.94	330.46	326.16	324.79	326.94	326.17	328.92	328.34	328.22	324.49	333.95	318.55	324.59	328.15	327.78	327.31	321.01	321.38	329.61	329.38	325.8	325.99	336.19	326.25	324.05	321.83	329.84	321.39	329.34	324.33	327.21	328.4	325.53	328.33	324.8	328.7	330.16	325.45	326.74	336.57	325.67	331.03	326.16
311.03	312.02	308.52	305.31	315.36	308.53	321.5	308.34	306.53	307.99	311.22	307.21	307.75	316.75	316.49	313.21	312.68	313.14	314.49	311.44	306.13	313.73	314.53	304.34	305.39	310.76	309.14	314.52	304.82	312.5	311.42	315.44	315	313.64	313.66	308.23	310.42	305.68	311.85	312.5	315.25	306.86	312.11	316.9	308.61	311.92	317.53	313.22	310.08	318.92
307.48	304.14	307.25	303.04	298.32	303.66	292.36	310.17	307.02	304.66	306.42	301.02	302.23	305.18	305.66	302.08	308.46	301.13	307.19	301.5	303.79	306.54	307.54	306.69	303.49	306.45	306.94	304.82	300.28	308.79	306.57	307.03	307.45	308.53	305.97	305.27	303.84	304.35	308.96	300.9	304.03	305.94	310.2	299.44	309.69	304.76	305.26	298.57	303.26	308.19
309.25	313.33	311.19	318.42	312.01	308.3	323.61	310.91	316.7	309.91	312.88	307.84	313.83	312.17	313.35	317.47	312.68	308.74	310	308.69	314.63	318.58	315.54	315.4	311.53	313.58	316.29	314.81	321.6	314.39	315.9	316.72	314.16	312.78	313.24	316.1	319.22	312.23	312.32	312.07	317.01	307.21	310.65	319.79	315.92	315.36	314.79	309.24	313.78	309.87
297.14	305.92	304.31	299.91	305.58	305.25	307.38	309.11	306.76	312.93	301.67	299.64	309.26	304.88	301.66	307.41	301.42	304.15	309.72	305.76	310.74	309.16	297.61	307.76	307.93	302.85	304.64	297.37	307.51	307.03	295.59	301.01	306.09	302.63	307.3	306.13	305.56	301.19	306.31	306.13	304.55	306.6	304.11	306.08	301.47	303.85	303.38	305.51	297.31	309.2
323.88	336.82	328.53	324.08	328.78	325.1	331.38	327.47	330.31	325.36	323.79	328.07	328.06	326.7	327.5	325.54	329.66	329.25	332.91	325.07	333.78	328.24	332.59	321.48	333.59	330.1	328.43	325.2	331.87	326.57	327.46	325.62	326.58	326.25	326.82	326.44	328.41	325.37	325.15	328.04	326.69	332.21	337.68	325.13	323.52	330.9	327.32	335.14	324.45	326.38
292.87	297.2	295.13	291.92	288.8	292.4	299.01	292	293.85	288.67	289.29	290.98	299.66	290.85	291.93	295.51	290.84	292.74	303.63	294.95	287.75	292.65	293.2	291.13	297.66	292.3	292.87	285.7	293.15	294.5	294.77	296.64	287.39	292.73	293.54	296.06	296.04	293.24	299.14	301.92	294.35	290.55	293.47	292.59	292.81	290.74	292.28	297.72	290.92	287.42
315.46	317.96	322.51	317.4	316.63	315.49	317.82	325.03	318.4	314.56	318.81	315.48	319.51	325.32	317.94	316.97	320.4	307.47	323.04	321.55	319.79	312.65	320.27	319.84	318.27	320.3	319.6	324.05	315.25	330.28	316.03	319.92	322.35	320.22	312.94	315.52	316.28	316.13	322.62	311.2	324.54	319.25	321.74	318.1	320.66	322.69	319.3	321.04	317.16	322.75
329.42	339.88	326.84	319.59	328.83	325.18	326.2	329.51	334.76	330.95	328.52	331.81	329.49	333.01	328.06	327.05	326.72	330.94	329.97	324.78	329.03	335.51	326.21	326.91	321.17	332.94	327.2	329.42	333.44	327.06	319.46	330.31	338.03	327.76	332.89	329.95	339.84	329.86	331.18	328.23	336.75	320.44	325.8	330.37	329	330.49	329.54	327.51	329.77	327.05
316.54	313.87	314.15	319.26	313.3	317.75	315.14	321.07	313.45	318.87	312.14	313.75	313.43	321.92	311.85	325.94	321.49	316.71	314.58	313.85	312.26	315.74	322.04	324.29	317.55	317.87	314	319.28	307.07	316.78	313.56	314.95	319.22	320.97	311.35	315.78	325.16	318.27	310.56	322.02	304.29	315.64	315.11	316.87	311.99	323.52	313.55	311.88	325.99	319.57
298.89	301.62	300.87	299.35	296.57	300.84	297.14	303.77	300.54	298.78	302.56	303.69	300.81	301.18	301.29	294.99	298.4	302.32	307.6	301.73	294.89	301.79	310.77	297.41	311.76	299.22	298.5	306.16	299.2	304.77	304.02	297.82	300.08	305.24	302.8	295.01	303.41	296.64	300.63	295.89	300.39	304.3	301.89	301.9	302.51	296.66	305.48	299.91	297.63	300.12
300.82	305.93	297.81	307.19	306.34	311.37	297.21	310.83	303.99	309.36	303.26	300.44	303.42	313.34	304.1	310.21	309.78	309.01	305.73	302.03	299.04	302.72	309.85	307.7	310.42	305.1	307.56	303.76	311.21	314.23	301.62	303.54	306.08	300.53	306.7	301.47	305.96	303.6	303.43	310.87	294.79	302.86	311.1	310.3	315.12	302.16	300.42	304.4	303.53	307.95
293.99	305.35	299.38	306.97	298.88	300.55	307.18	305.68	301.37	309.87	302.67	307.67	303.31	301.38	304.32	297.82	307.18	297.2	302.77	303.41	299.86	298.97	302.93	306.15	304.92	303.33	309.17	304.17	304.16	302.13	299.97	305.47	305.68	299.51	289.57	305.33	303.62	304.94	300.57	302.95	302.58	286.56	303.16	305.51	299.43	302.06	304.22	297.66	307.7	306.04
315.42	315.32	320	311.28	312.6	316.47	314.55	315.97	323.07	315.39	323.44	321.68	322.79	319.18	318.08	318.44	313.47	311.34	313.94	320.82	313.48	318.2	319.48	315.51	312.66	317.48	321.54	315.67	314.57	318.74	317.12	321.31	309.29	319.68	313.49	318.82	315.76	314.25	314.88	313.9	312.95	317.6	320.01	322.61	320.42	324.05	317.55	320.51	317.69	311.7
313.66	302.74	299.91	309.74	307.71	302.49	307.12	310.34	305.48	302.92	308.67	313.42	313.89	298.99	307.77	306.91	303.65	311.43	303.81	307.14	307	304.2	311.71	311.65	308.64	304.42	310.73	304.77	301.75	312.82	315.1	303.92	300.75	308.1	299.76	304.43	309.22	305.81	309.63	310.16	303.33	315.03	306.12	307.15	307.86	312.4	307.92	305.86	303.88	305.98
292.99	294.36	293.01	295.57	297.35	297.26	298.47	292.31	297.94	294.27	299.6	297.88	291.55	289.61	294.41	295.92	295.7	290.32	296.88	287.4	292.7	291.23	296.18	294.57	295.44	290.21	300.52	296.28	290.48	289.04	304.35	297.69	298.5	294.39	292.29	295.77	298.25	291.49	301.95	291.31	293.68	290.62	294.49	292.87	291.93	298.85	297.83	296.53	302.83	293.1
319.83	321.73	319	329.49	323.91	323.06	322.66	324.11	323.46	321.91	323.16	327.92	329.62	321.69	326.85	322.59	324.51	326.19	318.02	322.31	319.98	329.51	318.27	328.41	327.97	322.93	319.51	324.73	320.61	325.94	330.38	319.63	315.06	321.24	331.4	329.72	329.26	326.87	323.74	325.06	327.3	315.56	325.79	321.9	320.01	320.58	319.94	320.54	326.09	317.24
318.52	315.47	313.17	310.45	314.23	313.36	310.62	322.17	311.36	306.27	312.29	307.51	311.11	315.57	309.4	311.7	308.91	307.15	311.57	322.3	316.72	319.23	303.59	312.86	316.4	303.92	310.06	314.27	316.83	321.44	310.23	311.82	325.3	316.31	312.42	309.01	313.43	308.09	308.6	311.93	310.41	311.48	316.31	315.26	309.26	317.9	315.34	316.73	319.99	315.61
305.09	307.83	307.11	300.8	304.95	306.88	310.34	307.42	305.41	304.81	308.76	307.24	304.74	311.63	311.02	300.75	312.98	305.19	302.44	309.32	302.08	307.46	304.68	305.27	311.32	306.58	307.55	298.53	303.46	311.41	310.4	312.06	309.37	307.57	304.63	298.14	301.97	309.49	307.24	306.26	305.91	306.18	301.18	303.53	302.06	312.72	302.84	311.29	312.3	312.89
312.4	317.16	307.41	315.44	315.06	309.33	309.41	310.69	311.31	311.66	320.32	319.63	312.72	308.68	310.29	313.01	313.73	308.22	317.74	317.32	313.44	317.06	319.05	313.69	323.92	312.05	312.14	310.35	315.01	320.34	306.81	309.95	313.81	316.39	315.29	325.17	312	306.69	315.81	314.71	313.02	311.64	311.59	316.12	317.51	309.3	312.87	310.77	313.84	328.09
307.48	319.4	322.31	311.71	308.62	313.23	314.61	318.12	314.33	312.3	309.39	301.85	315.19	321.04	308.35	315.23	305.57	312.2	318.16	317.81	311.17	315.07	310.86	312.67	308.26	318.66	308.46	312.88	307.22	308.77	307.63	311.46	306.69	319.62	309.79	310.22	316.44	311.83	313.78	316.74	313.75	309.4	311.72	314.78	313.94	324.72	311.56	318.4	314.71	320.16
300.96	300.2	297.9	295.68	290.63	300.15	298.04	296.17	301.14	299.52	299.55	294.45	301.52	295.23	295.51	297.2	300.05	294.6	293.99	299.6	300.06	296.14	298.02	294.44	301.87	294.8	292.57	298.52	295.93	303.52	303.34	299.9	298.58	298.29	286.84	299.22	293.75	291.13	291.61	295.43	298.58	299.91	298.28	295.54	297.05	293.97	297.66	296.63	295.42	297.14
297.91	305.16	298.06	291.45	297.95	297.33	297.19	296.09	298.19	294.67	305.72	300.87	302.71	297.24	299.23	296	296.31	303.86	299.47	296.58	304.06	297.21	301.05	299.75	299.75	300.38	305.84	296.08	301.46	301.89	299.71	304.73	303.13	299.83	294.63	303.88	298.87	294.55	308.68	299.93	307.25	301.27	297.5	300.56	296.87	293.73	300.12	297.72	303.39	300.17
316.26	314.56	311.33	313.34	311.35	309.97	327.07	305.99	317	312.25	315.84	313.21	315.32	310.64	314.84	312.73	320.21	313.88	312.27	318.69	315.25	312.56	320.31	311.07	310.37	314.59	313.56	315.03	315.3	318.07	317.28	310.21	311.92	315.48	323.2	314.5	316.32	309.35	312.35	320.07	326.62	309.34	312.35	316.96	309.3	314.59	317.69	317.16	315.49	317.94
316	311.8	314.37	316.49	312.87	317.62	313.42	316.65	311.63	320.11	318.35	322.55	307.89	317.02	307.54	308.77	314.99	309.45	313.06	316.57	307.99	315.49	308.01	315.21	318.11	312.86	315.07	315.83	314.04	317.03	312.54	304.15	320.83	312.76	319.38	315.42	317.91	312.13	319.82	307.61	317.59	316.31	315.42	310.02	313.65	312.72	310.98	313.95	309.55	312.89
291.05	295.28	298.67	295.82	289.63	297.82	296.59	294.14	296.12	290.03	292.86	295.65	298.09	293	290.93	299.36	293.84	281.48	293.49	298.15	297.08	298.83	291.41	295.2	288.78	284.68	293.25	292.78	301.09	297.01	297.25	293.1	295	292.53	295.79	298.53	288.63	301.54	295.39	293.64	289	291.07	295.72	291.9	292.19	294.98	298.08	294.06	295.72	294.57
315	307.75	312.33	319.85	311.98	307.07	310.1	313.47	319.3	307.82	313.14	313.75	307.76	310.01	318.36	308.48	308.93	307.19	312.91	309.24	311.03	314.65	318.1	313.12	308.26	314.32	312.47	309.75	319.32	313.06	315.11	311.13	316.59	311.83	321.1	306.04	317.22	311.12	311.09	312.19	319.87	313.81	315.34	306.32	312.99	316.77	308.63	310.59	313.27	312.45
307.16	306.8	306.62	311.2	306.31	308.04	303.83	304.23	306.06	302.03	305.3	309.03	306.8	309.64	305.23	299.42	303.78	301.84	307.29	302.49	294.16	300.81	296.35	305.02	304.53	307.2	306.17	301.28	310.18	304.63	308.1	302.08	302.08	303.74	305.46	302.94	309.58	306.51	301.82	309.02	306.66	308.48	302.5	303.36	305.46	305.06	304.15	314.67	307.49	301.72
308.89	319.83	321.12	317.06	319.69	319.27	309.92	311.59	315.3	309.54	313.55	320.37	314.1	319.25	320.6	317.78	316.15	309.81	315.33	306.53	313.04	315.05	307.16	313.08	311.29	314.34	305.2	314.04	312.02	315.35	315.16	315.62	315.11	314.87	309.14	311.91	315.33	315.83	313.39	320.73	309	304.95	312.18	319.16	309.7	313.73	309.18	316.09	319.84	311.12
305.23	304.4	301.92	301.71	303.16	310.11	303.35	305.4	305.32	309.28	306.86	306.75	304.37	302.95	307.4	306.15	302.74	302.34	302.08	304.87	306.32	302.33	315.75	313.55	301.04	306.99	305.07	304.85	303.79	305.58	307.97	302.24	303.8	302.72	297.17	305.4	299.78	307.93	298.21	306.01	297.42	302.59	292.95	307.33	300.88	300.67	299.87	303.42	303.77	307.73
316.66	319.96	316.82	311.08	321.06	314.68	312.77	316.85	320.6	321.58	312.9	308.71	313.77	316.26	312.44	312.27	316.5	315.02	311.06	311.34	312.26	312.85	311.85	316.61	311.54	318.22	310.64	318.61	311.47	315.78	315.14	305.45	315.89	318.63	312.98	315.35	312.91	315.87	315.25	314.75	315.36	320.6	321.67	317.78	310.02	323.04	319.27	307.34	312.37	317.82
300.6	304.81	304.92	302.07	301.64	303.62	299.92	303.68	304.03	306.99	296.35	304.99	310.26	308.45	302.32	303.54	298.07	297.52	294.89	304.25	301.73	305.16	302.61	304.79	305.34	303.11	302.36	298.04	301.51	303.18	314.1	304.12	300.35	304.78	303.88	305.8	302.47	293.65	304.35	301.74	299.93	302.6	303.98	304.09	305.06	304.07	295.22	304.24	304.62	304.86
308.05	310.61	315.24	319.44	314.16	309.42	310.83	318.87	315.73	315.42	319.88	309.61	310.3	322.44	316.12	317.8	316.39	318.35	315.91	317.49	308.8	313.53	318.08	317.3	316.88	315.07	318.44	310.11	311.85	317.54	315.82	314.21	319.09	310.42	319.44	319.72	311.98	317.08	307.48	305.68	313.94	308.86	312.94	312.04	311.99	319.03	315.29	319.94	314.12	315.83
303.84	312.33	314.98	319.85	314.44	314.81	314.12	318.24	317.31	309.74	309.41	307.08	312.57	310.51	313.28	316.67	315.79	314.87	302.7	318.94	314.09	312.25	313.32	310.76	313.79	320.03	317.62	311.59	316.68	314.39	316.38	314.31	309.03	314.45	318.67	311.93	315.95	321.58	309.23	314.71	318.2	314.07	311.83	315.49	320.41	314.55	318.15	317.5	321.44	318.01
297.17	298.78	295.85	295.92	294	294.06	297.71	298.86	296.64	291.95	294.56	297.48	293.68	296.27	293.17	291.32	291.23	288.34	300.07	291.47	291.03	293.31	286.72	293.58	300.33	298.98	297.11	302.33	295.68	290.83	295	295.23	296.59	294.99	292.89	303.9	295.96	288.58	295.61	296.23	297.04	296.34	293.02	299.19	295.27	291.16	291.4	298.99	290.9	294.82
303.73	299.22	308.53	308.65	301.75	298.18	302.12	296.54	307.99	297.95	308	303.06	302.14	300.08	301.71	295.93	303.99	296.68	307.77	302.06	288.89	306.23	301.71	303.51	302.83	300.86	302.43	293.14	301.06	293.68	302.73	301.75	302.67	304.51	301.82	294.87	298.57	295.5	303.99	297.2	303.93	299.75	305.49	305.25	299.15	302.88	301.76	304.72	301.22	300.44
311.53	306.59	307.93	312.28	306.06	305.38	304.01	299.43	310.76	304.95	303.78	309.29	312.22	302.54	304.1	304.47	305.31	309.54	312.31	305.59	304.55	306.49	311.54	306.17	311.21	302.87	309.13	306.61	302.23	300.4	304.96	310.17	309.55	303.79	300.1	307.17	311.32	298.44	309.07	306.08	305.38	307.02	309.83	303.55	301.75	303.23	308.34	301.89	309.39	312.29
327.06	336.66	329.91	328.89	323.03	328.13	324.45	329.05	326.39	325.22	323.88	336.91	329.96	330.8	320.83	332.02	332.01	327.49	336.09	329.64	327.14	326.85	325.12	335.94	331.75	329.66	321.05	329.06	325.6	337.55	322.44	325.98	328.81	329.95	322.01	330.46	320.76	323.59	328.48	328.91	334.13	327.9	338.27	330.93	331.37	328.69	323.03	323.44	325.56	334.03
307.81	309.67	305.06	305.13	310.6	305.09	300.57	310.68	302.62	305.19	302.24	305.91	302.63	308.31	303.89	307.85	304.65	303.42	296.43	304.53	310.42	311.18	313.73	302.16	304.1	300.89	305.38	305.8	305.76	299.32	307.07	307	301.35	308.92	306.77	308.42	305.05	306.4	308.05	303.28	305.17	309.2	308.31	302.49	307.46	301.38	298.58	305.42	304.39	305.45
304.73	296.34	303.8	300.54	301.21	312.88	306.29	301.55	311.29	304.49	298.77	305.46	311.67	303.14	300.55	302.24	300.28	301.09	296.22	301.73	312.05	302.91	307.35	304.15	305.97	298.72	300.13	305.04	300.49	300.32	303.49	295.98	308.19	300.73	305.39	298.36	311.24	303.51	307.08	294.18	306.95	307.37	310.5	299.83	306.88	305.58	303.49	302.03	311.87	308.82
316.77	313.31	325.7	319.26	315.88	314.62	311.22	312.34	318.8	314.84	320.57	317.63	310.51	320.09	315.22	317.74	317.43	316.11	313.07	316.33	316.63	322.98	323.56	313.39	324.33	317.75	318.05	311.15	320.7	314.5	317.93	310.4	319.96	317.28	318.12	314.58	321.78	314.94	315.37	311.8	309.98	315.29	315.35	316.31	314.94	325.33	313.64	312.34	317.08	315.1
314.38	310.46	318.85	316.15	312.3	309.63	301.74	306.7	310.81	312.71	314.28	313.14	311.18	306.44	309.22	308.15	316.9	314.44	309.89	313.21	313.89	317.13	308.12	308.33	312.72	315.48	321.41	319.21	319.46	311.02	316.98	307.82	314.09	312.46	315.67	314.24	317	314.09	307.57	313.14	305.62	309.11	316.3	307.73	312.94	312.28	311.32	312.12	318.42	308.21
299.89	294.44	297.34	300.63	295.35	294.81	298.74	296.68	305.13	308.67	301.89	299.67	300.42	299.42	302	303.49	306.1	300.81	301.89	298.06	307.93	304.77	302.35	296.24	305.69	297.05	303.22	307.93	301.86	308.55	302.32	300.45	298.6	299	303.7	303.3	297.26	302.84	304.81	302.01	304.85	299.13	306.26	306.23	307.1	307.1	302.68	301.52	294.96	303.81
311.88	312.97	310.63	310.57	305.76	314.06	308.98	318.42	304	309.23	307.01	308.81	318.11	311.24	307.74	311.48	305.83	309.6	310.21	313.38	312.36	318.73	306.88	309.54	311.53	307.63	315.88	303.12	310.82	311.71	306.82	312.08	307.26	312.47	309.67	308.86	302.52	310.35	314.5	320.58	313.05	312.83	309.08	307.33	308.16	314.99	312.47	309.58	311.4	306.97
298.44	300.2	298.72	310.46	301.95	300.23	308.78	296.66	308.47	306.51	304.94	302.24	309.4	298.39	310.48	311.82	306.4	309.27	300.73	308.55	304.6	303.47	299.2	302.02	303.57	300.13	304.16	304.7	301.34	306.23	306.27	310.01	303.58	299.86	310.06	310.06	309.49	306.78	301.46	299.99	302.47	306.02	309.38	304.6	303.36	312.13	300.77	307.81	303.22	309.47
299.62	305.13	307.54	297.29	300.66	303.34	304.1	301.78	302.89	298	308.29	300.58	307.59	303.55	299.6	301.04	298.75	309.82	310.33	306.28	302.37	308.86	302.88	300.5	302.52	300.78	309.59	303.47	308.43	310.6	298.94	303.12	303.95	302.18	302.46	300.93	306.47	301.94	304.05	310.3	314.62	311.05	302.39	302.76	298.01	294.92	308.07	305.54	307.48	304.23
307.28	315.24	313.34	307.26	320.22	308.99	310.18	317.96	310.81	311.79	318.99	310.07	310.77	319.77	308.32	311.01	307.73	315.8	311.88	310.08	312.55	308.85	304.28	307.61	315.55	308.03	310.76	315.37	309.63	313.94	316.23	314.13	309.45	307.3	309.51	310.57	315.74	316.02	306.28	302.58	312.29	310.52	306.17	309.29	316.38	310.13	305.33	310.69	321.26	307.84
328.2	330.57	327.08	328.2	329.54	334.58	335.22	324.7	323.74	323.19	332.12	336.47	332.37	322.06	324.8	330.61	330.76	330.73	328.64	324.17	324.97	327.49	328.29	329.58	321	331.24	336.04	324.79	334.62	328.53	327.57	328.04	325.62	325.29	322.3	324.51	328.37	333.66	334.89	328.61	320.15	332.61	330.61	336.27	327.42	325.21	333.42	322.9	325.31	321.89
295.68	296.66	293.61	295.9	285.09	293.06	290.25	291.12	292.53	292.14	292.05	299.76	296.35	293.02	295.03	290.71	296.39	296.23	291.85	297.62	292.12	296.98	294.58	290.03	295.3	289.75	292.26	300.9	297.58	290.15	284.12	291.63	288.04	297.26	296.88	291.1	296.3	289.66	291.36	291.21	287.44	281.63	290.73	294.72	299.15	295.18	294.14	291.71	290.84	299.85
305.31	305.74	301.69	310.4	308	312.58	304.18	305.81	300.24	304.4	307.56	307.38	306.83	308.49	301.57	302.56	309.18	307.98	306.62	307.65	304.69	306.75	299.4	302.86	309.79	304.5	313.4	305.19	305.47	304.08	306.75	308.94	302.72	305.38	303.38	304.59	302.06	309.84	308.98	305.71	305.34	300.7	301.86	301.25	303.09	303.86	302.66	304.47	305.64	308.18
300.94	298.85	302.25	295.55	302.29	286.15	302.71	293.6	297.29	296	296.06	298.75	296.44	295.52	295.09	293.48	297.49	304.07	300.9	291.06	292.64	301.46	300.56	297.33	288.45	288.89	293.06	297.43	289.31	298.5	295.1	300.36	303.25	293.06	302.57	302.08	298.56	301.58	292.94	299.63	298.95	296.44	296.76	301.6	299.08	300.8	287.51	295.31	284.51	296.66
307.45	308.61	298.57	303.24	313.38	301.84	307.03	302.26	313.04	309.7	313.13	311.57	301.01	303.06	304.96	308.21	303.35	308.28	309.89	305.7	305.15	303.18	304.61	307.84	309.27	307.24	300.32	304.08	305.96	310.01	312.08	303.81	305.05	304.47	311.43	306.91	304.56	309.09	304.72	309.1	307	307.41	305.97	308.84	306.2	306	304.89	305.22	308.25	306.05
305.27	295.89	300.94	304.95	303.53	302.16	295.35	302.44	303.85	298.83	304.5	303.33	306.37	302.2	303.41	299.66	304.98	303.97	300.3	300.06	299.28	301.93	306.42	297.24	301.35	304.85	303.69	299.48	311.11	297.97	305.09	298.42	301.44	299.59	300.46	307.02	311.71	301.69	300.23	305.47	298.81	301.05	299.93	306.52	306.95	306.82	297.48	299.88	299.37	303.88
299.11	293.95	294.03	292.75	300.7	293.53	296.87	294.23	291.28	296.61	294.31	292.23	287.48	296.38	294.5	294.66	298.77	292.04	296.42	291.09	298.42	300.69	290.92	294.06	295.25	294.47	283.03	299.38	289.04	290.17	293.01	293.85	294.33	296.9	286.37	289.68	290.62	293.62	298.54	299.11	295.71	294.67	293.8	292.48	296.73	297.12	295.63	299.8	291.69	290.06
302.98	302	296.79	312.94	307.32	304.45	302.15	306.65	301.53	303.71	309.97	300.41	306.63	305	304.08	309.53	307.42	302.21	308.16	301.1	307.32	302.77	304.51	302.12	304.35	306.14	300.45	303.52	309.63	303.3	301.12	309.3	304.37	302.96	307.77	302.58	312.36	303.91	300.84	304.24	307.06	302.21	298.84	302.27	303.29	300.66	308.94	303.33	305.55	303.59
317.43	318.85	314.8	316.7	318.87	316.97	316.02	318.37	319.15	318.95	321.67	320.02	323.29	317.4	319.93	321.01	319.6	311.53	314.66	319.38	320.54	316.64	319.28	320.32	321.68	315.98	314.19	318.71	316.85	312.45	316.17	313.69	311.16	314.9	325.03	316.63	312.86	313.54	313.43	317.31	314.51	317.99	316.03	319.62	311.94	315.39	316.22	317.06	317.11	316.65
297.42	299.24	301.03	296.46	306.96	301.04	304.41	307.63	301.53	304.36	297.32	301.2	304.19	301.26	299.71	296.96	302.66	302.22	298.84	308.1	303.93	302.12	307.16	300.96	313.52	308.03	299.44	301.84	306.67	301.45	299.2	306.18	301.27	304.37	297.98	302.7	305.26	307.1	301.43	299.87	303.89	299.57	310.05	310.23	307.44	297.17	301.86	306.58	300.75	303.98
308.96	315.75	309.31	312.17	311.06	311.86	323.55	308.76	321.69	312.26	309.03	312.88	311.64	312.08	311.26	314.14	320.99	319.63	317.62	317.85	310.95	315.17	317.46	317.58	312.22	313.69	306.5	310.21	312.86	317.84	322.48	314.62	319.1	320.86	314.21	313.85	310.85	314.73	316.65	305.18	314.4	309.57	308.05	316.63	316.03	313.71	305.83	313.59	317.47	317.24
298.36	303.67	302.57	302.3	300.6	295.39	302.59	297.78	306.08	311.06	304.2	297.22	294.61	305.73	302.46	297.61	300.31	305.15	308.08	300.03	305.82	305.09	308.17	296.32	307.32	312.76	300.27	311.74	302.1	303.88	301.95	298.62	307.73	299.58	301.57	298.68	303.91	304.16	297.31	300.49	303.48	302.46	300.79	301.29	300.22	302.45	303.88	290.88	306.46	304.89
311.64	316.67	311.45	318.78	313.13	308.75	315.18	311.12	309.39	312.9	313.21	317.6	311.4	318.03	308.39	320.06	309.64	314.31	317.78	307.56	312.46	311.23	317.34	309.48	314.9	307.7	314.75	316.62	312.91	314.39	310.61	311.64	314.65	309.03	317.7	308.34	310.62	313.46	312	312.33	311.63	318.31	315.33	314.18	313.69	308.14	308.55	315.28	313.04	309.87
307.55	305.71	304.23	305.19	316.18	307.3	313.87	313.9	305.34	307.38	311.31	305.72	303.02	310.84	305.89	305.81	306.78	310.03	303.24	314.72	302.66	313.47	307.24	309.37	306.33	308.45	312.61	303.61	310.91	304.77	300.06	304.34	313.19	313.86	305.08	306.88	301.35	308.17	300.83	304.83	311.32	304.5	301.77	305.18	305.23	303.61	305.77	303.08	320.31	302.68
307.1	311.73	309.03	305.4	315.43	309.61	314.21	319.05	318.47	313.28	313.31	315.41	308.34	308.78	320.46	314.49	309.13	312.4	307.79	307.01	311.89	314.69	312.32	318.45	314.16	316.15	307.09	312.87	304.39	310.39	310.08	309.72	317.34	303.71	306.71	313.73	307	317.52	321.02	316.62	305.79	320.3	308.59	312.13	315.55	317.68	306.1	311.37	310.05	312.09
326.31	330.35	329.39	333.02	332.35	334.29	325.77	329.24	328.88	329.61	324.54	323.19	323.24	328.24	330.19	332.55	324.39	329.16	326.13	326.29	326.04	331.96	333.86	318.99	325.99	322.86	325.95	322.94	324.67	323.73	331.25	329.06	328.88	322.29	322.48	321.96	334.25	328.12	327.32	318.96	328.92	335.08	327.15	327.1	326.02	333.32	320.85	327.83	330.89	329.89
305.58	302.95	302.11	303.6	304.55	309.17	301.71	306.31	307.26	306.32	299.76	310.89	306.32	311.6	304.63	308.6	305.89	304.63	305.61	306.96	299.99	304.84	298.77	311.74	301.47	301.54	309.79	301.41	307.29	304.71	304.88	311.86	312.22	309.28	307.46	317.26	295.07	310.12	306.2	299.73	303.33	307.52	305.38	306.56	311.08	303.58	304.89	299.74	307.9	307.94
324.43	321.08	325.85	324.47	329.51	318.35	326.4	328.54	332.68	329.24	321.95	327.01	329.84	331.58	331.43	335.04	322.03	322.58	332.66	331.91	331.58	318.66	328.77	327.83	323.46	325.93	326.25	325.49	328.85	327.19	321.63	323.41	327.92	333.89	330.79	331.83	330.94	329.87	328.72	321.02	330.05	326.59	326.44	333.8	325.49	329.2	329.11	321.87	323.45	326.41
306.39	313.75	308.76	301.15	313.43	303.7	308.01	312.01	300.84	304.6	302.55	305.45	311.14	302.91	308.77	308.7	309.51	303.61	308.95	309.81	308.59	311.74	300.4	308.98	308.66	311.67	301.68	303.16	317.05	304.07	309.74	315.54	307.43	312.02	311.56	304.68	305.75	304.94	315.83	311.11	300.99	309.13	304	304.39	309.38	313.06	306.06	299.15	313.29	310
328.22	329.27	321.97	318.51	320.7	320.12	324.79	327.81	323.89	326.24	327.71	320.78	321.82	320.09	320.21	316.22	330.52	327.94	320.39	326.87	323.29	321.31	321.91	330.43	333.6	319.6	325.65	330.37	329.13	319.32	329.95	330.32	329.09	324.01	314.81	322.15	330.88	326.51	324.18	334.87	327.65	320.29	326.22	329.55	326.26	324.01	326.62	325.12	323.89	324.8
300.91	305.64	310.62	305.54	297.27	301.88	308.33	311.59	303.83	300.99	308.28	306.7	316.74	303.95	300.95	302.94	305.64	304.14	312.41	309.71	302.5	313.42	302.03	305.89	306.59	312.72	300.56	307.11	301.49	309.71	295.12	305.46	300.94	305.74	304.44	306.47	298.63	305.75	304.91	311.87	304.56	300.93	307.4	307.34	302.25	306.9	307.8	304.11	297.85	305.82
300.04	299.16	300.31	304.19	303.95	298	301.52	305.23	306.82	302.5	308.46	302.85	301.32	308.8	308.16	304.29	307.9	302.23	305.66	301.09	313.42	302.11	309.79	302.35	299.51	303.98	313.55	298.05	307.62	303.43	299.96	302.91	306.09	304.29	306.57	296.12	302.2	305.33	299.06	303.52	304.72	305.98	304.51	294.48	308.06	307.66	297.16	307.24	298.73	293.38
294.9	295.54	295.31	300.99	296.28	291.26	288.46	296.51	300.92	295.81	295.46	299.93	295.14	297.84	293.97	288.29	303.2	298.66	301.8	298.02	290.81	297.75	300.01	295.32	286.28	294.29	302.61	291.26	292.81	295.44	292.92	301.83	288.72	290.29	292.67	296.96	300.41	291.29	300.43	290.81	299.29	297.13	294.89	297.75	297.05	293.08	291.46	294.47	291.38	292.23
308.18	311.56	304.23	310.66	308.72	313.98	306.04	315.59	317.63	302.97	314.54	310.91	311.39	304.89	311.97	316.9	306.98	305.28	306	304.04	311.21	299.84	309.68	312.06	307.56	307.23	318.49	309.09	309.11	305.39	313.63	318.71	316.05	308.75	307	307.03	310.15	311.9	315.88	305.54	308.87	309.43	316.55	311.02	314.49	302.82	310.21	313.89	309.15	313.63
311.46	311.65	303.34	307.74	302.1	304.11	306.77	308.79	304.66	306.19	308.03	313.35	303.97	308.21	303.06	308.21	297.32	310.09	309.07	312.24	307.18	301.5	307.75	310.07	310.53	303.74	304.39	305.92	309.23	304.23	304.79	304.54	301.35	305.13	303.65	304.97	304.5	304.6	308.39	300.68	304.74	299.42	307.77	301.92	308.98	308.23	309.77	310.05	307.21	302.57
304.83	305.36	303.79	308.42	303.86	303.86	300.73	306.35	306.92	304.35	304.72	301.33	303.11	305.44	299.1	306.14	310.87	299.19	304.84	305.33	300.32	304.17	300.66	303.29	308.17	305.36	306.04	303.77	295.3	307.8	303.18	306.23	301.85	300.16	307.1	311.54	299.18	302.15	307.34	297.15	312.33	300.49	303.23	305.71	299.68	307.06	302.84	307.32	305.97	300.21
305.95	298.94	300.04	300.95	301.11	297.72	306.54	298.36	301.1	304.48	293	306.76	293.04	302.56	301.37	308.37	306.65	305.92	303.48	302.14	295.59	301.97	299.11	296.58	305.41	297.01	302.96	307.69	303.92	300.88	303.61	304.03	307.79	298.13	308.05	302.75	302.89	301.35	296.85	306.52	302.58	295.11	305.59	301.93	305.58	304.59	302.26	298.36	306.81	306.84
311.28	310.25	310.37	300.24	312.06	306.17	307.41	309.19	315.24	311.74	304.76	314.9	307.04	305.57	303.27	305.18	307.54	305.08	308.78	304.1	303.71	307.44	313.19	312.03	310.62	306.46	301.49	309.89	306.01	309.92	307.02	312.63	307.95	314.92	311.12	316.96	307.34	311.64	311.13	311.85	316.76	305.81	305.77	309.68	306.14	306.6	310.37	305.67	304.65	305.15
298.47	302.35	301.43	297.35	301.62	298.57	296.99	296.95	297.6	298.97	294.83	302.96	296.72	296.37	302.54	294.24	287.13	296.77	290.65	298.15	291.38	287.27	286.32	296.15	296.76	297.89	299.48	290.38	285.98	302.92	295.28	286.03	298.24	291.45	290.82	294.79	305	295.45	300.77	297.65	294.74	302.37	292.96	297.16	291	303.62	292.11	294.51	302.7	298.99
311.61	306.53	307.14	298.18	308.72	307.38	308.8	303.21	293.05	305.6	306.29	302.7	309.81	307.79	301.31	306.57	305.43	305.33	308.94	303.79	303.34	304.17	309.49	301.58	298.96	301.83	301.74	307.75	307.44	307.96	305.25	302.99	307.84	301.84	301.14	301.49	308.66	303.38	305.9	308.27	302.88	309.23	306.14	304.56	299.95	308.39	311.94	303.92	304.57	302.11
312.4	313.89	312.1	314.63	309.3	312.26	313.51	320.2	310.7	310.88	314.47	305.38	311.84	316.05	310.24	311.89	306.68	315.52	313.85	313.07	315	309.89	322.33	312.33	312.7	312.95	318.83	314.34	312.72	314.79	313.22	315.26	308.64	315.06	317.45	309.24	305.2	317.36	309.4	313.24	304.6	313.98	306.85	310.13	314	313.09	304.92	316.39	316.14	325.13
323.7	324.35	325.73	322.39	316.56	319.14	320.15	315.48	322.85	321.95	320.58	321.37	319.73	319.81	312.97	321.7	324.75	315.62	325.42	323.83	315.63	313.19	321.12	321.75	319	322.86	320.07	322.63	316.02	322.96	316.96	314.84	320.89	330.53	323.72	318.92	314.79	320.91	322.84	322.73	317.68	325.85	321.67	319.6	317.19	312.49	315.91	321.48	326.24	321.48
293.88	308.4	301.12	301.03	300.48	297.46	303.67	302.69	299.45	307.02	306.61	299.22	297.35	306.65	306.68	306.98	310.87	302.82	307.29	305.97	309.06	299.23	306.15	306.36	306.35	304.65	304.17	299.9	306.79	304.19	309.34	296.57	308.75	307.29	299.75	304.47	308.14	303.96	308.2	300.28	308.42	302.75	310.62	297.24	297.99	300.73	307.23	303.26	304.91	304.43
318.16	308.45	311.25	311.88	313.32	321.24	314.44	311.11	312.89	307.18	318.06	316.63	314.12	314.41	311.67	318	307.98	310.09	311.65	317.55	318.4	315.77	316.82	316.82	311.48	321.3	311.01	310.53	316.42	312.32	308.95	320.7	315.47	311.03	311.74	319.93	314.95	317.72	309.98	313.95	310.8	314.84	313.54	313.86	309.84	315.63	316.52	311.51	309.76	307.45
313.79	313.68	313.48	318.27	309.43	310.18	314.7	309.67	315.72	310.72	305.96	315.36	304.21	318.09	305.14	316.14	309.77	314.55	306.57	317.18	314.41	309.3	317	309.7	317.28	310.51	313.3	314.18	314.98	309.24	317.2	313.6	313.72	314.36	319.57	315.57	317.73	315.76	311.26	312.88	311.95	314.51	314.75	311.22	313.84	312.19	313.74	305.49	314.73	311.48
307.79	313.2	304.86	308.64	302.03	306.13	303.36	303.06	307.43	310.5	302.37	308.16	300.08	300.3	298.99	297.16	303.36	306.67	306.31	312.37	304.11	305.52	308.62	303.82	301.15	301.92	301.29	304.71	309.22	307.83	306.14	306.38	304	302.7	301.11	304.53	310.83	303.57	309.69	302.61	301.48	302.09	311.11	307.02	300.57	308.13	300.75	299.23	304.84	298.59
316.48	319.98	314.54	310.47	318.03	320.07	321.53	315.57	313.26	318.42	323.04	316.76	318.79	318.73	316.25	319.06	315.34	314.27	321.7	316.77	322.34	324.04	321.73	323.62	323.48	320.62	315.57	317.3	319.69	313.98	315.8	317.43	325.48	324.97	315.89	324.4	317.94	319.63	313.35	318.3	322.72	320.73	321.29	312.84	316.42	316.74	325.08	315.43	318.25	314.92
305.65	311.92	307.02	304.89	306.73	316	306.79	300.64	308.82	307.82	312.39	305.17	303.14	306.05	313.66	310.1	302.25	307.37	311.66	308.62	310	311.06	304.54	309.71	310.56	303.91	304.72	307.43	304.17	303.35	307.18	309.14	310.45	299.43	308.89	309.35	311.43	307.26	299.22	302.11	305.87	309.65	311.26	313.36	306.99	308.12	307.85	304.3	303.71	308.31
326.08	315.28	315.61	322.67	325.31	319.49	329.34	327.01	325.32	320.77	324.89	317.54	332.2	332.6	326.94	324.98	316.84	326.01	322.07	327.41	321.84	324.48	322.14	330.58	319.75	327.12	323.1	322.65	323.38	321.86	321.35	322.33	326.04	327.8	329.46	319.11	318.74	321.16	323.36	331.97	324.43	325.13	321.14	320.25	334.85	323.55	329.01	327.5	322.06	326.44
308.95	312.86	309.91	308.22	309.79	318.9	311.43	311.61	311.93	314.76	312.39	312.75	312	303.63	318.34	309.58	310.06	313.3	319.59	306.5	312.37	312.47	313.65	319.32	313.7	315.77	313.87	312.84	314.05	311.36	311.95	313.41	313.72	316.7	315.62	312.37	309.62	321.84	316.86	307.24	316.05	312.04	317.12	303.28	314	309.22	318.65	310.19	319.38	316.67
311.72	322.76	315.89	323.42	304.22	312.23	324.12	320.72	317.64	315.23	316.66	311.56	313.94	316.53	316.21	313.26	324.77	307.96	317.57	317.48	307.2	316.75	316.21	325.75	316.73	318.85	310.98	318.42	312.77	317.02	327.16	314.59	315.51	319.53	314.96	315.54	313.29	316.76	318.67	311.79	314.8	320.92	320.32	311.29	315.52	320.1	317.62	317.68	317.33	325.84
309.67	308.63	316.34	306.41	313.69	316.06	310.23	310.92	305.65	309.79	310.91	305.07	314.88	312.13	313.48	313.8	308.8	310.44	312.29	313.58	315.14	313.52	309.28	313.43	311.88	313.92	309.4	314.98	305.58	314.18	317.89	311.51	312.32	311.19	306.32	307.41	315.91	314.35	312.48	316.79	309.82	314.16	312.08	312.45	313.43	309.91	313.79	311.89	309.36	307.3
318.87	308.92	311.11	315.54	306.04	315.66	310.18	310.39	308.99	312.97	305.35	308.49	311.13	309.94	311.48	314.38	313.51	312.67	309.66	313.92	309.65	313.21	312.79	315.97	312.27	313.2	315.04	317.69	313.78	307.94	313.13	304.82	316.91	315.81	312.43	317.03	312.74	310.46	321.19	313.59	312.02	316.19	315.11	314.54	311.21	317.57	306.82	315.78	310.72	319.29
313.62	309.42	319.56	309.3	313.46	309.33	308.75	308.52	302.68	314.92	316.16	309.76	320.6	315.35	317.92	312.77	318.46	314.69	310.2	306.28	314.72	308.67	316.38	312.24	309.57	321.51	310.96	315.71	307.95	318.16	311.05	310.4	309.87	308.99	313.7	323.09	314.13	311.65	315.47	309.26	306.37	308.35	305.7	313.57	308.02	311.46	310.28	311.56	320.7	317.7
315.73	317.29	314.63	314.89	313.23	310.78	313.46	310.41	310.99	311.39	313.33	316.25	309.78	312.88	316.9	311.9	318.57	312.95	316.22	312.17	311.82	317.59	316.97	317.01	312.17	315.14	307.53	310.68	310.22	315.67	311.61	307.73	316.77	314.6	315.35	308.52	313.22	314.33	311.79	311.36	306.04	311.32	318.44	313.01	305.98	308.66	310.11	312.68	315.26	312.36
305.56	305.67	304.19	305.73	304.15	302.39	303.83	313.24	304.06	298.1	299.21	300.64	305.81	303.38	303.82	303.94	303.72	297.39	299.64	298.37	302.3	312.38	302.65	304.21	305.63	302.99	298.99	301.15	305.87	300.49	304.33	314.25	302.45	309.18	297.74	303.28	296.45	303.64	301.53	305.25	308.66	302.09	300.62	305.35	297.99	297.21	298.84	305.71	302.16	308.38
319.8	319.01	316.19	318.06	317.54	325.16	319.8	313.09	323.67	317.07	319.57	320.86	315.96	314.34	320.33	318.7	323.1	319.14	313.95	317.04	324.61	315.24	328.04	312.82	320.87	326.88	318.14	313.36	320.37	323.9	313.61	316.29	321.62	318.5	315.18	311.2	317.74	320.91	323.59	319.2	314.53	324.52	320.08	315.96	315.34	319.81	318.01	308.04	316.42	310.34
304.1	297.9	301.46	302.9	298.89	294.74	305.47	293.19	298.31	301.82	304.49	300.33	299.04	309.26	298.26	308.37	298.96	300.19	304.75	297.48	295.82	294.22	306.15	298.9	307.7	305.07	297.68	294.81	304.71	298.48	301.6	300.21	296.85	302.32	305.5	290.92	301.23	299.34	304.76	301.4	308.86	288.33	304.79	302.89	298.62	298.71	307.43	299.72	302.07	303.34
305.25	299.83	299.41	300.74	296.53	313.37	296.33	302.13	308.99	310.56	306.89	307.48	298.93	305.46	308.2	314.19	304.96	302.81	304.51	304.36	301.99	298.67	295.42	310.91	306.6	308.06	305.33	298.08	311.5	306.93	300.13	303.15	312.4	305.83	308.12	305.67	300.97	304.9	307.25	304.67	304.05	298.25	309.85	303.41	301.41	296.1	306.44	303.35	306.36	303.28
316.05	313.72	323.42	317.29	318.82	315.16	313.33	318.57	315.01	314.55	322.57	313.91	316.35	314.89	325.94	318.82	314.66	317.46	323.1	322.05	319.7	323.75	312.62	316.9	319.23	320.61	319.17	316.89	317.13	316.74	313.33	317.29	319.41	312.07	313.82	321.95	314.94	314.96	319.14	320.2	316.95	321.7	321.57	316.71	306.44	315.69	317.85	315	317.33	317.43
303.37	314.14	304.21	304.62	308.33	304.19	311.83	308.84	311.21	305.86	315.68	311.18	310.16	309.14	304.8	302.45	315.36	311.14	313.15	301.41	312.79	309.83	308.24	310.23	311.86	310.19	307.9	305.57	306.4	313.72	310.63	307.58	307.03	309.38	309.74	310.81	308.3	310.61	312.58	312.59	307.22	310.84	306.14	314.02	308.02	304.17	312.67	315.14	308.3	310.42
307.66	307.54	300.09	302.06	306.51	308.39	302.96	309.48	312.29	310.74	300.94	308.4	308.72	301.01	301.9	307.59	308.54	309.96	310.38	308.79	316.34	306.26	305.15	304.98	305.55	303.06	311.73	308.38	301.21	317.91	307.2	306.83	308.82	307.96	305.28	307.87	304.86	304.71	307.27	305.75	315.47	311.36	310.27	313.9	308	305.85	305.81	304.15	304.3	315.23
301.28	309.69	306.48	308.16	302.78	302.89	308.94	308.45	303.55	305.7	306.94	304.08	305.57	301.49	303.27	307.64	309.25	306.55	307.83	303.93	310.93	301.86	302.35	302.98	310.38	303.43	312.26	304.33	311.37	301.92	307.91	301.4	306.12	306.56	304.36	311.01	298.69	308.67	302.83	304.27	305.67	313.89	298.9	294.86	304.84	303.42	304.68	298.15	304.31	305
300.4	299.3	300.78	287.71	293.21	295.16	297.7	295.84	297.24	294.59	294.84	292.48	293.56	294.01	297.84	294.47	293.25	290.06	300.44	290.54	301.81	296.82	284.28	291.45	294.5	290.61	289.08	291.17	297.16	299.49	288.19	296.68	296.69	299.56	295.19	295.56	288.75	296.55	301.89	302.6	297.39	296.08	292.05	288.83	289.6	298.97	290.47	292.77	293.51	290.39
298.9	301.21	298.54	305.88	290.62	297.35	301.12	298.87	306.03	300.4	308.62	303.33	299	299.8	296.23	301.93	298.11	304.5	305.44	300.85	302.64	307.47	301.93	300.57	300.77	302.57	299.33	301.18	298.99	300.68	296.57	300.46	293.93	302.33	297.98	302.68	303.66	297.18	294.3	294.36	302.97	302.21	302.93	300.63	307.49	299.92	299.84	297.58	313.04	305.08
303.69	309.08	301.49	299.4	304.28	302.65	304.16	301.24	307.39	303.19	301.46	301.49	305.58	296.09	301.91	301.44	310.66	302.69	298.82	295.76	307.46	310.31	304.46	294.02	301.86	302.34	302.4	305.13	295.85	299.37	299.7	307.19	295.72	294.77	303.56	306.34	301.21	309.5	298.73	312.4	309.1	308.01	304.8	296.02	306	307.44	302	304.02	306.7	306.51
316.85	320.44	321.59	319.66	317.29	317.78	313.52	319.06	306.12	312.49	316.09	325.67	317.44	315.13	321.98	317.04	321.45	315.15	325.51	324.97	316.37	330.29	317.95	313.75	318.91	318.87	310.43	318.92	318.58	328.27	315.6	322.24	320.54	316.74	320.13	319.19	323.12	321.59	320.71	317.24	319.86	318.99	317.44	321.38	311.36	322.1	326.15	317.6	323.7	312.54
326.34	314.97	325.55	313.66	316.07	313.46	318.78	317.6	319.81	315.9	315.46	310.64	313	316.65	316.14	318.15	318.95	315.84	317.47	317.29	313.26	314.38	320.67	312.57	322.86	313.68	316.87	317.37	322.35	315.1	317.33	315.87	312.12	316.81	320.97	314.85	321.38	324.78	312.95	317.57	316.2	315.64	316.41	316.87	313.65	314.56	326.29	314.4	320.78	324.86
310.79	304.53	311.44	309.71	305.16	307.91	303.3	306.74	306.19	300.17	306.45	298.78	304.85	308.64	301.94	313.37	304.41	304.57	307.09	310.04	306.22	303.12	301.08	308.75	303.5	306.28	300.74	305.26	295.62	304.17	305.69	305.87	306.94	303.73	305.45	305.52	301.14	308.65	307.68	303.62	307.21	314.05	303.14	312.57	313.2	303.04	304.6	308.25	310.35	310.62
313.32	312.78	305.62	317.54	308.72	312.37	310.23	316.22	310.84	308.77	305.01	311.98	309.16	312.31	314.91	320.51	313.66	313.66	309.81	311.91	309.75	309.54	307.31	313.7	308.22	306.06	309.03	311.32	310.08	313.89	312.76	317.07	308.05	301.42	307.96	310.64	316.77	312.49	316.74	304.41	318.55	309.51	310.14	316.97	315.76	310.37	306.85	315.92	309.95	316.17
300.86	299.11	289.93	298.6	298.48	300.15	293.42	282.99	288.89	297.63	300.8	287.89	300.35	301.61	302.63	298.43	283.92	295.64	291.92	296.88	293.35	294.64	293.51	302.55	297.51	294.34	293.25	294.37	288.55	291.57	302.44	301.59	296.13	298.12	291.83	295.49	287.33	291.21	304.2	302.11	288.28	302.26	296.04	297.25	296.67	297.38	295.33	298.45	297.19	293.82
317.09	324.22	327.54	325.43	327.72	337.14	328.84	330.94	331.49	322.84	324.19	324.03	329.52	325.37	326.61	326.64	328.8	329.58	327.88	329	326.23	326.03	331.84	329.29	324.24	323.83	327.24	324.83	332.19	331.04	329.74	326.24	327.47	335.12	325.83	324.61	326.48	331.8	333.56	324.68	321.95	338.64	330.07	327.62	332.92	332.45	324.83	328.33	332.24	326.76
290.87	292.02	293.69	289.84	294.25	292.77	296.36	288.78	294.5	293.23	293.98	300.4	300.14	296.8	304.41	292.55	295.01	291.56	294.65	288.04	290.37	296.55	295.72	298.81	293.56	296.46	292.3	291.95	302.61	287.15	291.81	290.33	292.86	291.37	303.57	290.72	287.16	295.06	299.81	304.49	291.83	293.68	293.54	294.32	298.71	295.4	295.35	289.35	291.55	301.98
312.63	320.14	317.03	312.32	318.18	309.3	318.11	318.72	313.02	314.81	311.46	311.31	311.48	313.86	314.73	313.06	315.51	310.87	316.2	311.9	315.03	313.81	315.38	314.98	306.43	309.88	313.29	316.66	312.2	310.16	318.02	314.81	311.12	314.94	311.72	314.45	312.56	318.17	316.4	310.35	315.96	322.62	313.52	310.38	312.69	313.98	319.12	317.97	311	318.16
313.83	323.15	321.21	317.19	316.61	309.9	317.31	317	322.52	314.09	318.62	314.43	319.15	317.12	316.99	317.08	315.92	320.22	317.43	319.32	326.89	316.84	319.93	313.53	322.6	316	322.07	311.5	322.24	317.09	317.33	317.56	317.04	318.88	320.53	311.56	313.48	320.23	316.28	322.37	320.8	313.96	314.14	318.57	311.08	312.6	324.71	319.67	319.02	316.86
303.91	305.43	297.98	301.63	301.2	305.67	305.6	299.47	309.33	306.01	310.77	304.4	299.36	299.13	299.15	310.9	307.95	297.28	307.82	302.5	299.56	299.53	307.02	305.81	300.62	304.3	305.84	295.97	305.18	306.86	304.74	303.83	301.34	302.5	308.5	299.98	304.78	298.16	298.32	299.25	301.45	302.05	303.89	302.34	298.1	305.57	301.16	303.56	299.9	309.05
331.55	322.44	324.56	324.73	324.78	323.17	322.97	327.03	320.72	335.06	333.21	338.17	325.96	322.66	330.89	321.89	320.36	332.57	331.18	330.21	327.65	326.3	328.66	334.2	326.78	326.46	327.3	319.2	326.61	323.29	332.63	325.95	333.43	326.2	323.12	334.12	332.45	328.35	329.45	325.04	332.35	333.12	331.46	329.57	333.81	332.2	319.67	326.64	326.24	326.5
298.46	293.89	290.74	299.89	294.5	293.16	299.74	297.59	301.33	289.14	292.15	296.85	295.3	295.4	300.61	297.96	297.89	293.72	291.65	295.35	293.15	294.2	298.33	292.98	294.48	293.86	295.93	295.9	294.16	305.24	300.26	288.79	299.12	296.28	295.33	301.54	297.52	297.4	300.36	295.56	296.49	294.07	288.89	295.3	291.3	293.31	297.5	306.68	295.54	299.89
310.08	309.3	306.87	310.42	318.51	310.54	316.55	314.95	310.94	314.52	315.87	310.76	310.83	314.87	309.66	313.37	310.72	313.95	312.95	315.3	312.49	310.94	319.37	313.24	315.33	309.69	308.92	316.16	313.08	315.26	310.07	312.1	315.32	314.66	312.33	314.8	302.61	310.44	313.12	315.26	313.35	312.92	315.61	316.99	311.51	317.55	315.53	322.12	313.59	317.59
322.48	317.67	316.51	316.89	317.14	318.4	320.48	319.72	317.09	319.39	313.42	322.46	317.14	320.03	315.16	315.89	315.95	319.9	318.17	310.97	325.47	320.05	315.33	315.5	324.47	313.19	320.53	314.3	317.42	318.21	319.44	317.75	316.6	315.28	327.55	323.8	312.23	318.95	326.06	324.64	319.31	314.42	322.55	316.11	324.18	317.53	305.63	316.72	313.47	312.78
324.44	326.12	329.83	335.27	324.55	324.36	328.48	320.1	325.93	327.34	321.93	322.82	325.69	325.89	324.84	322.09	324.63	329.75	326.14	328.62	327.51	315.69	329.7	325.71	330.21	329.62	323.38	325.74	319.32	329.45	328.52	322.88	326.02	327.89	325.57	335.24	322.51	323.35	322.1	327.45	327.07	324.66	321.69	333.81	322.63	326.45	324.77	323.44	327.59	324.37
297.59	309.75	305.51	305.9	306.51	295.88	303.48	299.61	302.5	311.52	310.68	300.66	306.54	299.61	297.4	300.67	301.14	297.79	300.97	300.59	304.95	300.72	300.74	297.52	296.04	303.96	302.99	304.69	304.69	312.71	307.42	302.72	301.32	301.85	304.28	304.65	303.53	298.36	309.07	305.31	303.37	298.47	302.12	303.8	307.38	302.47	306.95	303.68	307.16	295.84
330.86	326.24	327.45	326.17	329.38	325.66	331.43	331.43	319.76	333.82	323.37	325.38	318.73	327.33	321.91	319.77	323.32	330.68	320.84	327.59	326.47	319.7	321.37	321.24	327.32	326.94	319.21	324.3	327.6	324.68	330.1	325.58	330.35	329.61	320.18	336.52	324.64	321.42	327.96	322.95	325.58	328.16	325.91	327.51	320	327.53	327.46	330.25	325.14	324.39
309.85	309.07	311.47	300.69	312.39	308.51	310.81	305.99	305.7	302.83	306.57	303.79	308.86	310.16	314.94	316.91	307.02	308.25	311.16	310.66	310.83	307.44	303.45	310.66	304.64	306.79	310.55	316.04	304.46	316.42	313.39	309.39	314.74	303.77	311.89	306.22	312.36	307.96	310.34	308.18	309.35	308.36	304.21	306.7	298.68	309.51	304.92	304.78	308.52	309.3
310.68	316.61	308.96	310.57	307.12	310.9	310.42	310.38	304.28	309.69	316.29	307.57	307.55	313.89	312.06	313.38	309.11	308.81	304.94	314.22	313.58	301.01	312.89	306.51	306.9	310.64	313.04	307.09	315.23	318.05	309.77	310.39	310.86	311.19	310.56	316.46	312.93	304.56	312.63	311.46	312.06	301.32	314.3	313.88	310.75	312.48	303.52	314.23	308.58	307.12
310.28	302.87	306.17	306.98	302.8	288.84	297.5	291.42	302.21	299.26	309.59	301.35	297.99	300.62	296.15	302.69	293.34	298.72	309.32	299.58	304.25	299.65	301.63	300.67	299.67	291.47	295.79	294.82	299.8	297.58	300.82	306.79	301.66	298.22	300.99	303.08	292.4	302.36	299.99	293.61	302.23	302.33	302.05	305.47	299.36	303.02	304.22	305.55	299.97	295.27
303.87	296.08	303.37	296.29	303.01	304.19	306.47	302.21	303.65	296.93	303.56	301.59	305.94	294.64	302.56	299.02	304.78	301.13	301.45	299.9	301.06	301.52	300.89	306.12	304.1	308.08	303.79	303.61	300.56	302.36	297.92	299.98	304.29	309.96	308.72	308.43	307.67	303.45	311.2	299.5	305.29	304.27	302.97	300.06	304.83	300.05	300.02	308.09	307.16	301.46
308.56	310.26	310.96	313.47	312.3	310.22	312.92	307.14	301.1	306.31	317.01	310.2	310.38	309.72	312.43	300.71	302.96	303.96	311.36	310.8	306.68	303.89	304.21	301.64	311.19	310.83	311.95	309.13	303.15	306.74	311.53	310.06	304.56	310.26	310.1	302.68	311.95	306.11	309.08	308.65	307.41	311.78	308.02	312.85	311.57	304.49	310.65	302.37	310.53	311.98
297.35	292.24	302.11	291.63	300.01	295.15	290.24	294.68	296.8	297.7	299.05	303.36	296.54	296	295.05	300.28	298.93	299.27	302.02	294.73	305.78	293.71	297.18	297.28	294.92	295.03	298.2	299.85	294.67	299.88	296.93	298.48	298.13	307.96	292.76	299.2	291.23	294.39	298.69	299.39	298.46	298.36	291.83	301.79	294.67	301.97	292.75	300.18	297.5	299.62
291.12	294.44	297.87	298.47	294.09	296.88	292.35	301.5	295.39	294.52	298.14	293.04	299.09	293.29	293	293.37	292.3	295.89	296.17	292.2	292.1	297.6	295.14	288.73	294.29	293.36	293.65	292.19	293.17	293.14	293.15	290.23	303.04	296.58	297.83	295.31	289.52	298.32	295.85	293.18	299.3	292.09	297.24	299.85	285.91	297.24	295.65	294.76	299.99	299.14
298.83	310.17	299.74	304.44	305.54	306.05	304.98	303.51	301.97	304.4	301.86	307.86	304.4	303.54	306.62	306.82	300.29	303.38	305.33	301.93	303.68	301.07	304.9	303.42	297.73	294.47	300	308.91	306.62	300.27	307.93	304.32	303.25	302.55	301.06	302.9	305.74	301.95	302.08	304.51	305.5	302.45	305.8	304.86	299.14	305.47	300.3	306.45	310.95	309
303.31	314.45	311.25	309.17	311.6	312.02	310.13	312.07	317.2	308.15	314.91	306.6	305.77	308.78	307.82	311.46	308.78	312.77	306.1	307.35	300.7	306.18	311.42	306.24	316.06	311.09	303.06	305.98	315.4	307.23	314.75	312.19	314.3	314.05	308.46	313.67	306.47	307.99	309.95	312.98	306.3	309.74	309.66	311.27	307.16	308.22	314.08	315.13	312.29	303.17
299.13	308.7	300.11	306.2	306.37	311.85	298.67	302.88	304.4	299.5	304.78	302.72	303.65	302.54	299.44	305.45	312	297.84	299.33	305.3	308.3	294.96	296.96	303.48	308.06	303.62	305.6	300.28	294.06	302.19	304.9	302.42	297.65	303.4	304.27	301.05	305.58	305.91	304.97	298.14	302.86	304.46	307.34	304.36	306.67	294.36	307.48	304.56	302.67	302.11
291.48	292.48	291.34	292.84	290.19	293.61	290.25	298.14	298.44	292.83	291.11	290.67	293.04	289.88	292.65	299.43	296.22	293.37	297.91	291.8	296.87	293.6	295.58	289.27	294.84	302.97	302.38	296.83	294.66	291.88	294.52	288.16	290.54	293.2	297.98	289.11	294.7	290.45	296.01	292.92	287.66	297.92	294	287.84	295.48	288.46	293.33	299.45	297.1	303.04
304.37	299.92	309.71	307.31	301.14	304.56	305.87	302.51	307.66	303.17	299.32	313.29	301.42	304.5	303.68	305.59	304.83	303.56	301.98	304.49	302.53	307.03	310.51	302.91	301.45	303.86	299.89	301.43	300.96	295.81	309.79	306.24	298.51	301.51	308.76	301.73	299.48	309.8	303.42	302.96	303.37	307.69	302.94	308.77	306.93	306.82	306.31	304.35	300.73	297.49
304.93	306.41	299.31	307.78	296.41	302.05	304.86	303.04	304.8	310.86	313.73	304.31	301.26	298.59	305.39	309.92	303.88	300.26	296.49	303.63	304.47	299.99	302.05	308.29	308.28	306.58	308.74	301.49	307.96	311.96	300.78	303.28	306.52	305.42	300.88	307.39	300.8	305.02	299.46	306.14	299.72	298.28	301.26	307.15	306.34	304.85	295.61	307.88	302.56	303.19
294.83	306.87	300.81	305.92	300.84	298.88	307.75	301.31	302.32	301.2	305.33	297.64	307.44	304.25	307.34	306.09	294.29	296.69	306.35	295.81	303.93	301.77	297.79	295.23	300.71	299.97	306.08	302.75	308.63	302.24	309.96	301.78	303.55	300.99	299.73	298.96	298.02	303.04	303.5	304.07	306.24	300.28	308.46	304.46	298.89	309.52	300.15	299.25	302.87	294.51
318.62	319.8	322.13	322.02	314.59	313.86	315.24	308.28	321.86	315.55	319.04	315.49	322.26	315.8	320.88	315.06	312.26	324.45	315.94	313.01	322.25	319.09	315.07	316.68	317.85	321.08	314.37	314.05	312.46	314.03	314.01	313.98	319.95	309.92	319.61	306.56	313.23	312.83	314.13	313.88	321.92	311.12	319.7	326.98	316.73	314.38	321.26	313.35	316.93	309.5
301.24	300.69	308.23	304.51	302.2	310.05	300.91	309.47	310.45	306.41	304.94	304.42	302.96	300.24	301.3	300.85	305.75	303.59	307.01	306.32	296.51	302.74	309.22	305.72	302.79	303.09	305.94	301.25	303.38	305.85	302.28	304.98	306.96	306.83	302.96	300.67	313.57	306.87	295.54	301.11	306.98	301.9	307.88	308.36	302.1	303.32	301.12	307.89	308.4	304.05
318.27	317.76	315.71	312.45	312.36	319.33	312.4	318.06	311.33	322.21	315.6	318.04	314.86	313.83	318.07	314.91	322.2	303.78	308.82	313.51	320.06	317.48	317.53	316.96	313.13	318.27	312.23	317.76	315.68	312.16	313.27	323.06	314.21	313.68	312.75	311.04	316.61	315.34	322.69	318.08	311.38	315.68	319.68	315.72	318.76	315.35	324.1	314.52	317.03	323.4
312.69	311.95	308.72	319.97	306.25	317.9	308.99	317.66	310.79	307.13	310.43	318.19	316.09	309.24	309.61	310.51	310.98	311.54	314.72	310.96	306.41	313.76	307.91	315.06	310.37	318	313.05	308.63	316.71	313.17	309.62	310.12	311.29	311.57	315.31	311.59	310.61	314.93	316.44	313.04	306.37	306.18	318.66	316.06	319.09	304.15	314.57	314.26	314.27	313.77
318.49	318.45	308.19	315.84	310.85	317.73	315.78	309.51	313.73	314.31	317.4	315.75	318.92	315.07	312.88	312.58	325.71	307.84	314.07	320.79	317.57	323	311.18	313.88	322.23	318.5	316.24	315.65	318.6	317.44	318.8	315.97	313.51	317.96	314.87	311.5	312.3	312.51	315.58	308.11	318.67	316.03	319.67	309.14	307.21	312.64	312.55	312.73	310.27	312.8
315.19	311.39	313.22	316.06	299.18	308.51	315.12	306.63	313.18	313.58	312.08	315.06	311.91	310.49	317.79	313.21	311.13	307.74	310.08	312.03	308.18	312.06	306.92	318.28	306.6	310.3	319.88	317.87	316.26	313.83	311.38	308	308.31	308.27	315.4	317	315.01	316.01	312.13	311.84	307.49	308.52	315.54	316.88	314.56	314.13	310.71	321.01	323.06	311.72
312.17	307.69	310.2	310.03	313.84	313.67	313.16	312.55	312.1	314.84	316.89	312.89	312.11	313.6	315.03	312.8	312.92	319.43	308.4	314.91	316.88	309.16	315.39	313.92	308.98	311.77	321.14	314.25	315.09	318.17	313.6	316.9	309.38	314.05	310.6	311.66	318.59	316.99	313.16	312.8	323.74	311.29	312.1	304.56	317.05	309.79	307.06	315.66	312.3	311.88
304.2	307.51	302.15	310.33	304.04	301.21	305.83	302.3	309.66	305.5	306.47	310.77	310.5	308.79	303.71	305.95	310.84	302.43	306.84	306.46	301.24	304	306.63	310.88	305.71	312.79	308.78	309.5	309.9	296.25	304.43	304.96	311.89	298.62	305.27	311.72	304.59	305.79	308.2	303.49	302.4	307.52	306.2	307.73	309.88	307.93	308.03	305.3	308.09	311.72
312.61	300.05	300.78	304.75	306.58	304.23	309.31	294.94	302.03	303.92	305.43	302.26	304.78	305.2	308.36	304.16	297.48	303.21	307.96	305.71	302.23	305.83	305.47	306.7	302.62	302.53	304.6	303.19	304.57	305.5	305.54	307.19	297.73	309.84	300.21	303.28	303.11	311.32	305.44	303.69	309.95	304.99	309.75	301.62	309.43	305.49	305.25	307.31	303.68	307.87
322.38	321.55	312.38	313.09	315.16	316.24	317.86	318.26	315.5	313.78	313.88	319.41	319.77	318.63	317.02	311.58	316.53	313.12	318.85	317.54	321.42	315	317.88	316.34	316.3	321.77	317.36	317.47	320.63	323.29	318.88	322.86	317.3	316.47	324.58	314.52	320.46	317.25	321.68	318.31	319.32	314.91	316.45	317.21	316.53	317.82	320.29	314.41	318.7	321.79
307.44	303.22	299.39	297.46	297.37	299.22	305.32	297.1	299.34	304.11	306.85	307.74	298.39	309.02	302.12	305.48	300.75	308.37	306.04	305.55	303.39	304.23	308.24	305.1	299.96	302.7	306.31	306.83	305.24	295.88	306.25	300.98	303.28	303.16	312.68	305.69	306.41	300.69	300.16	302.55	305.87	302.46	310.5	306.46	301.63	299.54	298.54	302.77	309.85	305.24
310.36	300.75	301.61	303.71	303.77	306.75	305.39	308.07	311.88	307.47	301.55	301.77	301.21	297.93	298.85	299.52	305.91	303.65	304.57	298.39	313.19	302.97	302.95	298.06	307.29	300.27	303.55	302.32	305.33	303.53	295.81	299.91	301.56	301.47	302.85	295.66	303.86	299.94	303.27	305.8	304.15	300.3	300.38	301.93	306.27	305.85	307.05	294.49	305.26	308.97
314.85	319.8	315.09	313.07	309.34	319.86	315.2	313.96	311.68	311.5	312.16	313.21	316.4	310.19	315.36	312.11	310.45	317.38	317.53	313.74	310.5	315.53	313.09	310.25	314.27	307.58	316.88	313.26	313.3	319.12	317.41	313.81	314.22	318.62	316.49	320.32	310.63	310.39	311.22	313.11	313.85	316.65	310.95	315.76	308.95	314.21	323.25	310.27	311.8	309.84
300.82	310.87	308.79	306.52	304.51	307.68	319.13	307.08	305.6	312.65	308.39	306.42	306.25	304.35	318.67	314.34	308.94	306.75	306.89	310.26	308.69	307.12	301.52	303.72	305.74	308.35	305.63	302.49	309.42	304.43	312.38	309.05	309.71	308.39	308.65	318.85	310.33	310.99	308.68	306.17	301.74	302.9	312.76	304.21	302.06	311.75	305.64	311.18	306.24	302.63
292.42	290.08	292.49	299.86	296.47	302.67	293.59	292.2	294.85	295.48	295.47	295.83	300.27	291.12	300.67	291.33	303.29	293.66	294.1	295.72	297.97	293.75	303.42	291.99	295.82	290.83	300.74	294.07	292.78	291.97	293.28	300.6	297.1	294.33	296.58	288.3	296.93	294.66	298.43	290.67	297.58	289.58	301.33	295.09	293.54	292.29	292.34	295.57	293.3	291.82
304.19	307.93	298.5	302.62	297.26	305.56	301.21	310.91	308.69	304.54	304.62	300.47	301.95	305.76	302.49	301.44	302.05	303.66	304.49	299.03	300.76	299.02	308.14	303.26	301.43	306.21	311	299.68	300.08	305.98	310.43	302.28	299.87	311.55	298.05	303.06	305.07	301.83	308.22	294.03	304.23	304.3	306.71	300.96	298.31	308.11	303.06	304.23	298.65	300.96
324.14	332.88	322.16	327.14	321.36	324.58	321.68	319.63	329.13	318.52	320.45	315.8	319.34	331.94	322.86	324.9	324.19	327.64	328.61	326.96	332.53	332.2	324.6	326.5	326.62	324.89	326.79	322.06	324.06	325.57	321.65	329.3	317.66	322.4	328.41	322.53	316.35	328.73	328.19	324.13	329.4	322.09	326.6	325.71	320.2	326.71	323.1	320.85	322.2	323.83
321.93	321.28	314.42	327.09	312.05	314.55	319.73	322.07	317.29	317.55	314.68	319.65	319.81	317.99	314.77	318.62	313.66	318.08	323.2	316.05	318.77	314.48	322.38	319.15	319.29	318.53	319.02	321.06	318.92	319.17	326.68	323.52	315.29	316.98	317.68	315.3	315.72	312.46	311.95	316.79	316.99	321.67	320.23	311.04	314.49	320.44	315.71	318.52	319.13	320.95
303.96	300.12	299	302.15	304.46	301.11	298.55	301.67	297.57	296.95	298.53	307.48	293.77	298.16	301.69	301.19	299.06	303.18	299.45	293.45	296.47	299.12	294.92	312.26	300.9	294.87	307.39	307.25	298.57	295.95	300.59	296.23	302.57	295.75	300.79	308.31	305.98	296.04	303.42	299.11	301.79	296.28	299.38	304.69	306.72	297.4	301.88	295.61	295.12	294.15
303.68	309.4	305.25	306.92	309.53	313.86	300.47	302.2	296.64	309.21	298.19	302.03	302.71	308.87	304.44	301.12	304.02	304.59	306.72	306.54	309.48	304.37	306.83	309.74	305.71	309.23	307.77	308.87	311.52	306.86	299.49	306.04	305.09	308.11	311.07	305.63	302.43	309.06	306.36	312.09	302.5	304.44	304.87	310.63	310.65	300.01	299.95	307.26	304.15	306.89
301.52	304.16	310.04	307.83	304.59	307.04	306.6	304.09	298.38	303.14	299.72	303.82	304.15	303.18	299.29	303.96	308.43	305.13	301.6	306.82	312.76	304.86	300.86	310.2	302.83	304.42	307.45	308.69	310.47	298.74	310.75	303.36	301.33	303.16	305.08	307.64	304.01	304.26	307.24	306.32	297.71	303.92	298.23	304.11	302.75	299.13	309	300.66	301.52	307.38
318.11	314.39	318.26	318.24	311.21	314.63	312.43	313.83	311.53	309.28	315.22	319.04	313.06	310.63	312.39	312.7	315.67	314.96	317.51	317.24	314.84	322.51	316.77	312.48	314.81	319.18	313.73	317.71	313.47	320.16	311.4	315.48	315.43	314.29	307.09	319.39	315.81	312.68	313.2	316.1	311.04	313.96	319.63	316.13	313.97	309.11	316.77	311.66	318.39	314.26
296.01	300.32	287.09	296.44	293.7	291.51	290.94	296.4	298.54	295.05	296.8	288.73	298.66	292.89	291.43	291.76	303.63	295.86	297.09	301.53	307.72	294.1	289.15	293.29	297.84	292.81	300.18	300.16	287.63	299.37	295.62	285.75	301.86	305.22	296.16	300.14	290.87	299.11	291.49	298.44	296.24	299.76	293.5	304.63	299.7	296.22	300.66	291.72	292.74	300.29
303.85	306.1	304.78	299.96	301.02	309.95	303.31	306.79	296.22	300.89	307.36	299.39	302.06	303.76	306.94	303.51	304.78	302.76	300.94	310.39	301.81	306.49	309.94	309	297.07	307.19	299.11	302	302.38	301.14	298.21	305.91	300.99	312.17	311.82	297.02	303.4	297.78	302.95	309.3	301.13	294.48	310.15	304.55	302.04	302.34	302.11	301.72	303.11	304.51
314.84	310.69	325.68	321.35	314.48	317.79	311.63	315.75	320.13	315.01	315.38	314.21	317.29	317.91	318.05	312.23	320.58	323.59	323.65	320.07	321.36	317.45	327.64	319.9	309.12	312.59	313.47	319.91	314.87	319.9	319.77	316.33	315.59	311.5	324.86	310.49	323.32	328.69	318.88	316.53	315.07	319.46	317.78	313.65	316.87	314.74	315.32	317.26	313.56	319.42
315.5	314.22	312.5	323.12	314.48	315.1	308.3	315.34	311.5	311.9	322.11	315.4	314.24	318.6	316.6	308.14	315.34	315.5	319.32	314.9	313.58	318.88	317.9	310.36	314.7	315.61	314.66	312.21	316.91	307.93	318.85	316.81	321.15	317.29	312.32	316.73	303.64	319.11	319.57	315.01	316.92	300.5	318.76	313.07	315.22	314.14	310.55	313.48	311.64	314.21
298.61	304.55	299.88	296.08	303.78	304.45	298.18	297.62	312.83	303.54	301.82	303.52	309.57	306.65	303.39	303.51	302.16	305.93	307.67	306.73	299.39	302.63	296.37	299.98	304.59	299.12	297.17	299.64	303.17	309.16	298.73	301.53	298.27	301.8	303.3	302.62	291.45	302.23	300.59	300.6	307.92	309.16	304.83	291.44	297.9	306.88	305.56	310.44	294.93	307.38
302.81	298.71	307.59	303.29	300.06	297.88	296.53	298.43	298.25	304.21	302.64	301.08	292.06	295.47	292.95	300.12	303.62	299.37	304.18	300.38	301.5	297.92	293.26	295.94	302.69	305.8	304.17	302.42	305.09	304.79	298.01	303.15	303.71	305.96	295.03	301.84	302.72	301.11	300.46	303.42	305.38	299.47	307.08	303.01	301.83	300.63	307.63	305.96	304.14	299.08
308.52	318.21	305.32	306.92	308.52	304.89	300.48	304.31	301.08	304.48	306.43	311.48	305.69	303.62	310.01	311.88	306.06	313.1	303.99	310.95	310.89	307.62	304.5	305.75	306.91	304.53	308.03	305.56	306.68	310.75	296.95	309.12	301.44	311.59	310.21	308.61	309.27	306.52	310.79	310.08	313.94	305.77	317.54	303.2	316.63	310.64	304.23	307.7	308.91	300.29
289.88	300.76	300.32	295.9	302.87	304.87	304.9	301.93	302.97	302.72	306.51	304.88	293.52	302.8	298.02	292.35	300.83	303.95	300.53	303.16	299.31	299.93	293.07	291.92	295.93	299.6	298.34	302.8	308.89	299.04	305.52	306.35	300.57	303.67	308.34	299.08	299.92	299.98	300.56	301.04	305.61	308.66	300.15	303.36	306.18	299.44	309.22	293.16	304.61	303.45
302.48	305.1	299.4	303.58	304.94	305.96	298.46	294.98	301.2	308.62	303.12	303.93	300.4	300.58	298.76	311.57	305.32	303.62	304.27	304.63	295.56	307.83	298.49	307.05	309.13	300.22	305.96	305.53	296.42	302.35	298.57	297.26	303.43	308.4	296.12	303.87	304.56	303.28	310.09	303.95	295.78	302.35	303.6	302.16	300.9	304.14	302.99	301.98	304.2	300.24
307.15	314.31	316.76	310.11	314.9	304.04	307.43	321.02	315.56	313.28	313.63	309.49	317.04	310.27	311.08	311.32	304.05	316.99	310.38	308.96	310.81	319.29	314.33	311.07	310.62	309.58	315.22	312.15	312.34	316.34	318.27	312.54	310.69	308.89	311.89	307.73	309.98	312.82	319.83	319.27	306.64	315.46	308.6	315.91	304.97	316.94	312.86	312.54	314.2	315.25
315.62	314.78	316.4	315.21	310.46	310.89	316.88	317.66	315.74	311.13	313.62	317.94	318.76	315.02	312.15	321.65	317.26	312.7	311.43	320.31	309.72	305.91	317.04	310.13	312.3	313.23	321.2	317.66	320.01	311.2	316.78	314.8	312.77	316.79	318.33	312.41	313.73	317.7	310.9	308.6	319.67	312.9	313.38	309.27	312.75	313.29	322.4	318.51	314.83	316.7
303.59	297.43	301.97	299.81	298.85	302.19	307.77	307.21	304.21	304.92	305.07	302.5	302.42	299.31	308.01	303.61	301.35	307.89	304.45	301	301.01	301.82	309.84	305.71	306.1	300.76	303.87	300.52	306.13	303.82	304.62	307.27	311.44	307.59	303.51	302.56	299.92	301.32	309.48	305.04	301.44	310.91	306.48	296.44	306.47	301.15	303.63	308.63	303.41	298.42
314.46	311.88	315.23	305.91	316.83	311.44	314.01	310.85	316.08	314.76	309.43	306.86	307.94	314.65	311.35	320.3	310.52	319.86	311.17	315.73	311.98	309.67	307.74	312.07	312.74	316.7	312.04	313.76	312.51	305.4	310.4	316.4	319.18	312.02	313.63	316.11	310.58	310.62	314.4	310.26	311.82	318.72	315.33	310.47	312.04	314.04	313.23	310.81	313.04	313.13
310.02	312.29	313.42	303.64	313.87	312.52	314.75	312.8	313.59	309.07	318.61	314.06	311.4	314.54	308.15	311.93	310.21	307	306.53	309.79	311.85	311.95	311.77	306.47	317.65	310.09	312.59	308.2	313.62	311.92	309.14	310.86	318.56	317.74	304.36	311.73	313.07	312.24	307.95	306.97	311.85	319	310.01	313.47	306.49	306.89	310.98	307.18	311.52	307.35
316.99	314.76	316	317.37	312.57	316.36	315.43	314.09	310.32	315.77	309.72	311.56	320.7	318.97	317.68	323.16	321.05	312.58	308.77	314.54	317.45	311.03	315.56	310.82	316.59	318.49	310.65	314.32	319.96	312.29	309.06	305.9	316.63	318.61	320.09	319.75	320.71	318.18	310.64	312.55	319.05	309.85	317.09	314.53	309.58	316.17	307.36	310.01	312.85	311.03
308.65	306.42	309.7	308.57	308.02	307.76	308.51	301.09	308.26	303.91	310.55	311.5	303.36	300.18	312.64	305.49	308.69	312.2	310.74	299.11	306.65	304.67	314.08	307.18	301.45	307.18	306.93	307.51	308.13	299.55	313.92	312.01	311.7	307.62	305.92	313.15	303.66	312.16	301.45	311.01	306.41	312.91	308.44	311.24	310	309.17	312.39	308.23	308.38	309.31
311.34	307.58	310.06	303.46	309.36	308.46	307.37	310.77	300.66	311.84	309.44	314.27	308.25	308.94	308.02	309.37	309.6	312.55	305.5	307.11	316.85	304.22	305.07	307.77	303.02	306.62	307.01	305.11	310.05	309.7	312.58	307.39	314.83	302.87	302.64	312.66	306.17	305.7	308.27	304.9	307.37	312.05	303.14	307.92	308.66	313.24	306.89	311.07	306.42	314.75
309.69	316.43	311.35	319.57	318.72	313.65	317.06	318.82	318.64	313.3	321.52	320.15	314.45	314.95	309.29	318.39	325.5	310.41	320.37	316.51	319.67	316.34	313.46	320.99	318.8	319.92	321.07	317.99	322.75	326.05	326.51	311.56	320.58	317.19	321.55	313.27	318.44	318.94	322.47	323.1	320.26	317.58	319.78	321.71	318.49	317.17	319.62	318.54	320.21	311.92
296.7	296.71	302.44	296.2	299.98	298.23	300.56	296.87	297.36	292.52	296.79	300.01	295.3	303.63	295.74	297.16	293.79	293.18	302.13	295.89	287.96	296.1	301.59	298.48	294.43	297.27	297.49	286.64	303.18	303.73	298.94	301.02	294.26	291.14	298.68	298.81	304.46	299.65	294.48	298.71	296.37	299.72	295.51	297.09	298.24	290.78	300.52	293.62	303.38	300.11
314.14	310.68	322.53	319.07	317.3	319	317.36	313.6	315.16	313.6	313.61	324.01	317.55	323.79	320.64	319.48	317.89	319.49	317.85	317.45	321.7	318.01	321.03	311.43	312.41	314.33	316.35	321.5	314.02	304.35	317.4	318.97	331.32	315.79	321.37	319.85	324.3	313.55	315.65	320.97	317.67	315.66	319.15	312.59	315.98	313.94	325.12	323.02	320.99	320.66
303.82	302.62	303.15	295.36	296.26	293.37	306.94	298.76	303.99	305.2	308.04	302.77	295.54	294.85	306.31	299.93	307.06	300.03	301.08	295.53	299.89	298.21	294.25	300.43	301.3	299.22	300.72	294.84	287.76	300.13	299	302.19	300.08	300.88	300.2	298.75	301.55	302.67	300.16	299.83	296.29	303.37	300.39	306.46	303.44	302.25	303.72	300.06	295.27	295.21
325.47	328.34	330.91	325.11	329.43	322.83	324.82	332.94	327.83	335.68	316.65	327.91	332.81	326.04	327.97	328.44	324.19	331.99	325.16	324.9	329.75	322.03	325.48	333.23	328.07	328.07	333.65	328.51	325.86	333.16	328.33	328.77	325.63	328.87	330.78	332.34	330.7	324.25	325.54	328.45	331.66	333.63	329.1	331.78	329.75	328.22	330.24	323.17	319.26	331.96
307.64	296.41	307.36	293.98	310.45	311.96	304.38	311.54	312.06	309.12	308.48	310.64	309.79	309.11	300.8	306.84	308.26	310.14	301.26	307.1	313.77	306.44	307	309.95	308.68	309.35	307.31	309.69	314.01	299.64	296.57	303.1	306.55	300.9	315.77	303.08	307.93	308.44	305.19	303.69	304.27	309.34	303.83	304.68	301.26	307.73	308.22	303.03	308.5	310.07
308.72	307.09	308.31	305.65	305.86	313.01	307.27	315.06	307.22	302.5	304.64	313.1	306.77	312.9	307.66	301.04	312.02	307.96	308.51	306.14	297.65	311.99	309.33	301.77	306.37	305.77	306.95	309.59	314.79	302.62	310.65	304.89	303.68	306.98	305.66	299.03	309.8	312.98	315.19	307.18	311.07	311.77	310.65	309.27	309.91	312.01	306.9	313.87	305.58	311.91
309.27	308.17	314.81	312.5	315.06	311.11	318.98	309.44	312.31	308.22	312.84	315.22	318.88	316.26	302.97	310.98	313.67	310.51	318.18	313.01	317.37	309.43	310.94	313.25	312.23	313.26	312.51	311.51	308.75	314.37	315.55	315.07	314.63	315.2	314.98	315.43	304.61	309.46	309.13	315.9	315.66	314.65	312.6	316.32	316.96	314.85	322.14	316.08	315.33	311.47
297.95	293.8	300.72	294.27	301.31	295.5	293.55	295.37	295.68	289.53	300.03	296.06	296.9	294.91	304.51	294.13	303.45	293.91	293.28	299.02	302.21	298.8	285.29	298.77	298.65	292.63	298.62	293.67	293.08	292.88	299.67	299.01	300.92	298.76	305.59	300.03	294.27	296.95	302.92	298.57	299.52	299.42	299.4	297.49	291.8	296.6	297.51	301.08	307.24	298.28
312.54	313.93	309.55	309.58	303.4	308.82	309.24	308.08	312.18	308.1	306.74	311	318.32	308.68	310.8	309.01	310.09	314.37	307.16	306.27	309.21	311.52	306.38	312.32	300.21	306.41	306.11	305.99	314.63	310.97	312.42	313.96	312.8	311.75	313.58	304.98	310.5	308.53	308.34	301.83	311.06	308.64	311.24	310.74	311.91	304.46	310.09	309.27	307.03	305.63
289.09	299.2	293.49	297.09	301.65	296.69	299.33	294.54	298.53	291.05	297.56	300.08	291.39	297.53	299.98	293.77	294.54	291.71	287.85	302.13	299.15	293.69	294.31	297.11	304.23	292.32	287.92	289.48	292.52	286.63	299.85	301.18	292.96	284.34	295.88	297.37	297.22	298.11	298.85	298.83	298.9	298.83	290.26	296.97	295.66	295.5	291.63	294.72	291.35	295.17
306.26	303.57	300.33	304.82	303.93	300.53	304.57	305.17	303.52	303.54	307.13	300.19	310.47	305.45	306.37	297.47	305.25	303.38	306.12	304.52	300.8	306	309.27	310.35	293.93	309.7	304.66	303.76	305.62	303.31	303.68	298.99	308.7	306.89	302.81	302.61	311.57	302.94	308.27	301.37	306.54	304.59	301.76	309.19	307.12	299.69	311.56	304.05	305.06	297.81
321.35	316.49	316.1	320.73	314.75	312.89	316.93	320.01	313.1	317.04	319.83	309.65	319.08	312.33	314.03	309.07	315.6	312.66	315.19	309.85	318.25	316.96	315.38	309.1	319.54	314.92	319.76	316.97	319.2	308.24	311.83	315.85	313.84	315.77	318.66	319.69	303.78	311.58	307.99	310.45	316.18	317.13	306.86	313.42	313.65	312.93	311.92	320.73	314.35	309.01
305.74	303.06	302.03	301.99	305.96	309.44	297.54	308.15	305.04	306.03	298.5	305.27	311.45	306.18	306.94	305.23	307.49	303.24	304.67	299.37	299.88	303.7	304.32	307.11	304.07	305.16	308.05	308.07	307.36	309	303.73	307.52	301.33	302.83	303	299.84	311.01	298.42	299.85	295.8	299.01	301.2	303.96	300.95	308.62	306.71	304.85	312.5	311.3	307.21
300.46	308.01	306.82	314.29	301.71	302.46	301.14	309.43	311.88	307.23	305.11	298.03	308.43	313.83	306.21	311.89	306.97	308.6	305.66	312.7	302.82	300.37	307.59	297.94	309.05	306.75	307.94	307.8	307.24	307.96	301.41	305.55	307.2	318.28	304.13	309.38	302.84	308.78	309.27	303.65	304.79	313.08	302.94	309.4	304.27	301.4	303.87	301.87	306.93	312.57
322.19	323.5	332.84	327.76	330.99	327.97	327	330.25	332.56	330.03	335.22	333.33	326.08	327.68	328.49	325.36	326.27	324.43	324.39	330.94	332.88	331.3	326.06	323.24	326.84	332.96	331.46	332.79	331.19	326.78	326.91	333.84	326.94	330.02	324.01	332.7	331.18	325.14	323.76	334.28	329.73	327.04	331.21	320.44	328.15	331.6	333.32	323.43	323.04	325.65
314.38	309.49	315.76	317.07	313.38	317.23	318.02	315.43	317.9	308.65	314.45	307.27	318.21	317.96	308.82	316.69	309.39	310.65	316.82	310.18	317.69	319.38	323.03	310.34	316.63	318.94	311.13	313.04	315.91	313.63	315.8	308.38	310.46	319.06	314.05	314.94	309.99	316.67	313.61	313.48	322.09	314.27	315.85	312.79	310.84	315.39	311.11	322.95	307.94	310.11
307.18	313.43	313.53	310.74	302.65	311.25	310.14	310.35	311.67	309.35	309.13	309.79	308.14	314.91	315.12	312.23	305.25	310.53	310.79	313.75	312.45	309.17	309.95	307.03	311.97	306.93	307.27	312.37	313.78	307.65	311.91	300.59	311.82	310.04	306.59	316.04	306.61	317.39	311.79	310.49	315.17	305.49	309.22	314.66	307.49	313.57	307.32	300.88	309.93	312.26
308.02	305.96	297.63	312.22	304.43	307.03	311.1	311.27	302.61	302.99	304.98	314.37	305.66	301.96	307.93	305.8	307.2	303.51	307.24	305.57	311.7	305.2	305.45	316.83	300.84	311.85	300.33	303.53	304.17	308.61	303.77	305.91	307.2	302.37	300.46	303.71	307.28	307.05	305.17	306.1	307.25	302.58	304.88	303.04	304.11	303.66	307.72	305.58	302.48	300.28
294.7	287.63	290.67	303.75	296.82	294.27	298.33	297.36	300.43	284.19	290.78	295.98	296.35	289.87	294.05	298.57	299.98	299.72	295.95	293.02	294.44	294.2	303.35	292.47	297.79	289.25	285.59	288.05	292.58	289.95	297.03	291.61	292.14	293.67	296.91	298.49	289.47	291.34	292.54	294.46	300.13	291.4	295.13	291.58	290.06	294.56	292.72	281.38	290.33	292.69
309.92	321.26	316.42	317.02	317.51	317.29	320.94	316.52	310.24	311.7	319.75	313.28	317.07	313.68	312.52	321.5	316.91	313.72	318.23	310.75	314.89	309.74	314.9	312.98	314.5	308.88	312.43	312.37	312.19	318.52	312.49	313.84	320.19	309.99	309.8	323.59	318.41	306.32	317.99	323.12	315.66	307.73	312.64	310.35	314.47	314.04	320.16	317.21	313.11	322.18
320.27	318.52	315.21	318.11	314.35	324.89	318	317.97	316.94	315.44	316.13	318.14	311.47	319.25	314.3	322.62	315.73	319.65	318.28	319.64	321.61	315.32	314.75	316.06	319.47	315.87	316.94	316.22	317.08	320.72	315.34	315.61	314.96	318.31	323.03	320.97	321.87	321.71	316.39	327.34	320.97	316.97	317.48	318.89	311.22	321.11	322.25	318.9	318.51	310.9
308.18	314.63	309.06	309.98	315.13	304.17	316.91	312.63	319.12	317.98	314.6	311.25	309.58	314.34	309.74	312.95	315.23	303.63	313.01	317.17	312.71	316.72	310.6	316.93	307.75	314.37	310.22	316.64	317.22	310.82	313.57	312.7	318.05	310.43	315.71	317.73	311.47	314.82	308.15	313.72	315.58	312.3	307.55	317.63	306.08	314.86	310.63	310.7	316.89	311.2
305.21	312.9	311.4	307.04	306.75	307.78	306.85	307.69	305.54	302.82	307.45	303.01	313.88	304.37	307.73	308.62	309.89	309.71	307.5	299.22	308.78	308.18	307.57	308.61	308.76	308.96	309.33	309.17	297.89	309.79	306.41	300.66	309.91	307.41	321.43	311.18	305.26	306.16	303.71	310.96	302.22	308.6	303.52	305.07	300.44	313.28	302.69	302.3	311.79	306.94
320.64	317.26	329.42	309.73	318.52	320.21	319.89	314.53	309.57	314.06	323.28	316.86	320.4	313.58	308.78	320.6	317.77	312.91	315.35	319.78	315.71	318.57	310.99	323.78	319.16	319.2	312.79	314.91	319.29	320.34	321.81	316.23	318.11	309.81	321.35	318.11	314.17	316.13	305.6	317.22	324.06	322.93	309.87	314.45	316.3	319.1	319.18	322.15	315.77	312.92
316.84	309.38	315.18	319.99	321.71	316.06	317.8	318.9	322.56	318.97	308.94	312.9	315.38	315	314.11	313.24	315.42	320.95	318.94	314.92	317.43	319.61	321.23	318.22	311.98	313.88	313.37	313.75	318.97	313.07	321.54	315.95	310.49	311.8	317.85	305.62	316.62	314.87	313.16	303.47	315.01	314.12	319.2	316.61	317.95	312.81	314.03	315.55	314.55	313.52
302.29	305.37	308.45	297.05	306.75	302.78	305.79	302.88	305.77	305.74	301.17	297.86	304.49	303.61	300.75	301.55	296.17	299.92	301.96	308.92	302.1	302.97	308.34	301.99	306.24	307.47	302.84	308.58	305.91	308.11	307.73	303.92	307.16	306	302.03	307.58	307.96	308.34	304.34	307.06	310.64	300.51	299.44	300.7	312.18	299.44	305.26	301.52	304.26	305.68
309.56	301.83	306.21	302.39	302.94	305.59	304.17	305.36	299.52	306.99	308.89	305.41	305.43	304.4	305.63	304.01	311.43	305.43	308.13	304.79	313.2	307.36	303.49	306.21	307.47	309.97	305.8	310.08	302.15	310.41	304.09	307.01	304.88	310.68	300.84	297.47	302.71	308.05	304.35	304.98	306.96	310.44	304.36	300.37	310.36	295.92	310.29	296.86	306.68	300.87
296.03	298.39	295.89	290.55	292.47	286.33	294.5	294.17	290.57	292.51	296.3	293.77	285.57	294.91	289.72	297.92	293.33	297.85	301.39	290.73	297.92	291.75	301.49	291.94	300.46	298.17	294.62	288.21	302.13	291.85	293.75	293.24	303.3	290.99	292.32	293.86	291.99	288.63	294.27	292.98	299.68	293.99	287.13	293.67	294.7	298.15	295.26	297.02	299.66	293.03
298.64	305.24	301.78	301.34	304.3	298.64	310.19	307.51	310.47	306.69	310.4	304.61	296.2	301.27	297.53	304.86	302.77	299.88	309.97	309.65	306.96	304.09	310.43	301.67	309.78	300.91	307.8	302.46	304.29	306.38	301.81	301.99	297.95	313.57	310.14	304.48	307.97	303.97	301.07	308.45	304.39	298.54	306.92	302.9	302.48	303.26	302.03	304.46	304.75	301.03
314.73	321.5	314.05	311.13	319.96	323.14	319.03	320.72	314.36	314.79	319.17	314.11	312.63	321.4	320.92	313.24	320.02	315.61	323.39	321.42	310.31	315.74	315.63	318.97	308.53	317.67	315.76	315.59	314.79	317.22	322.99	305.17	308.52	310.62	313.01	315.21	317.24	324.88	316.14	310.98	312.3	317.84	317.11	308.18	318.14	317.12	315.63	316.91	316.83	312.13
303.98	303.71	300.55	297.99	301.88	297.85	299.32	297.42	302.35	297.75	304.05	301.21	302.63	303.73	301.79	295.66	300.65	300.72	302.55	303.82	297.71	302.88	304.01	301.66	292.04	299.7	303.21	305.61	300.08	303.19	297.95	297.9	300.85	301.58	304.33	295.52	302.71	298.94	303.8	305.18	290.93	295.64	289.54	300.04	295.57	298.33	295.43	293.77	305.35	296.18
305.1	309.64	309.11	307.34	312.46	309.1	299.18	303.53	299.35	307.93	309.93	310.31	303.78	309.45	297.68	309.07	301.26	298.61	301.96	306.91	308.91	305.32	304.89	304.92	307	311.46	306.53	307.47	306.7	303.79	304.91	302.4	309.24	309.16	303.46	308.89	305.45	308.41	305.15	298.04	307.72	310.83	306.68	305.87	306.68	301.75	310.97	306.27	307.93	301.28
327.84	321.75	324.45	324.69	326.13	323	331.53	325.53	328.41	332.44	319.9	327.89	329.67	325.1	326.08	328.6	327.22	329.4	322.43	330.81	318.48	325.74	320.81	325.95	325.48	331.28	324.2	331.28	327.63	328	322.85	320.09	336.04	334.44	331.51	332.93	334.81	324.11	320.89	328.01	331.82	327.11	326.11	337.59	325.84	327.76	326.04	325.75	332.13	334.09
299.63	305.52	310.56	308.13	304.01	313.49	306.86	310.43	298.22	304.14	306.61	309.35	306.23	308.89	303.72	307.46	307.63	307.53	307.98	310.04	299.26	302.69	303.1	309.99	301.82	303.44	309.95	318.92	304.34	306.01	305.46	306.76	303.57	314.06	305.66	306.74	302.06	309.1	309.89	301.04	307.39	301.81	306.18	312.59	316.81	306.46	303.44	306.72	306.79	296.84
312.37	311.66	314.62	309.12	314.75	315.27	312.56	310.97	314.67	321.21	310.33	308.41	311.47	325.86	305.75	314.5	309.74	318.09	311.35	317.08	317.9	312.66	315.71	320.11	306.75	307.22	318.19	315.93	314.42	309.03	316.07	318.51	308	315.71	312.87	307.3	316.65	319.86	323.51	313.81	308.59	315.2	309.63	309.47	317.48	316.96	312.93	307.86	315.8	312.86
303.05	300.44	296.61	305.3	303.65	297.54	304.55	303.19	312.51	296.81	297.97	302.08	301.39	304.82	299.86	303.47	294.44	303.53	299.27	306.2	305.74	303.57	305.46	303.57	299.87	291.26	303.31	295.04	300.76	308.55	308.81	307.93	311.75	298.84	296.75	302.7	303.81	305.62	305.38	301.8	300.64	304.99	297.4	310.06	302.9	301.98	299.85	299.69	300.72	305.37
316.71	313.94	315.81	311.16	315	315.67	319.46	313.8	314.41	317.69	318.67	317.15	315.03	314.93	315.55	317.76	310.95	312.85	313.82	312.53	317.66	319.76	315.02	317.14	313.82	316.22	327.14	323.76	306.68	311.2	310.8	319.15	318.89	306.96	314.71	316.7	310.41	312.34	320.76	320.72	317.41	316.57	320.59	314.01	309.37	315.41	319.74	312.73	310.82	312.78
290.83	292.38	298.38	288.49	296.85	289.84	294.9	296.79	294.66	296.09	298.07	303.67	289.84	297.66	299.86	297.48	288.1	295.12	287.59	295.6	300.34	300.79	289.12	301.45	290.59	292.66	299.73	292.45	291.32	297.86	298.59	288.92	301.3	294.59	291.49	303.42	293.72	298.59	298.14	293.17	301.38	289.15	299.33	293.78	290.29	294.76	297.96	291.78	294.18	292.46
310.96	310.75	317.27	309.23	312.63	314.62	307.16	310.99	309.16	317.96	312.38	308.77	310.13	314.67	309.71	316.86	313.4	310.76	312.7	313.39	319.11	313.53	307.71	311.21	315.7	315.14	307.17	305.47	305.49	314.13	309.43	317.61	318.34	315.18	313.63	319.95	312.29	307.54	310.97	312.9	311.79	312.83	315.06	314.98	308.64	316.38	316.28	310	319.77	310.16
314.81	315.15	317.76	311.3	312.7	319.35	317.58	318.03	319.78	313.23	318.73	319.92	317.09	312.78	316.37	315.29	324.12	316.54	323.35	316.88	318.1	324.33	316.26	318.85	322.26	319.82	321.31	313.09	319.66	321.25	321.32	323.6	315.71	320.44	316.75	324.65	319.64	318.85	315.26	310.52	317.75	311.3	320.12	312.8	317.2	319.81	319.05	318.24	317.35	314.57
314.81	316.97	309.12	310.34	309.89	320.22	310.12	311.06	322.4	315.33	319.03	310.27	317.42	313.66	315.14	318.4	310.78	309.44	305.67	310.85	319.1	316.09	319.56	314.21	312.04	313.86	315.78	316.68	313.06	307.73	311.66	310.59	321.35	315.9	318.24	309.66	309.69	308.51	314.49	311.05	307.49	304.83	315.7	305.96	319.51	311.44	318.16	315.5	314.44	317.35
293.11	291.85	293.17	290.47	295.27	294.78	293.12	294.62	299.29	293.66	291.45	289.5	302.79	290.2	287.45	292.43	289.9	293.94	290.94	298.81	293.37	292.58	289.2	295.51	300.28	301.83	293.49	293.68	285.51	297.63	293.16	290.42	296.5	294.44	295.3	291.99	301.15	291.8	292.58	288.73	286.93	294.44	289.77	294.35	288.81	297.09	295.18	295.29	296.72	302.36
319.43	321.47	316.71	315.76	313.02	317.57	323.53	319.85	317.55	317.6	324.11	317.45	323.32	323.88	318.62	321.21	312.91	308.75	323.18	312.24	319.43	321.73	317.88	319.28	321.58	319.72	316.13	325.96	316.68	314.52	318.43	319.5	326.38	319.64	318.11	315.55	317.97	319.05	323.61	321.32	320.35	320.82	322.09	320.45	306.74	327.07	320.12	319.53	317.46	318.9
321.84	325.78	319.62	324.83	317.07	321.63	318.69	318.71	319.74	316.42	318.66	320.95	318.36	323.22	325.96	315.24	320.91	316.95	317.65	309.89	320.94	325.97	319.08	313.29	320.48	317.84	315.67	315.47	316.81	318.33	317.62	320.08	321.55	319.5	317.53	322.54	322.1	319.8	317.08	323.67	321.74	321.89	320.92	319.53	321.49	320.74	326.43	325.87	319.38	313.22
316.2	315.86	314.18	315.33	309.33	314.94	308.66	314.9	315.68	313.2	318.65	317.02	317.08	314.96	315.93	317.29	308.86	315.62	314.95	319.14	316.23	313.23	313	309.81	314.46	308.74	308.3	313.49	315.93	315.05	313.51	312.11	314.79	314.04	311.83	314.06	315.36	308.13	316.5	323.35	318.59	314.56	316.26	318.24	314.65	314.26	319.56	306.69	311.84	317.89
298.61	309.64	314.93	305.88	301.17	305.14	306.14	303.21	297.28	302.01	307.09	302.34	305.88	300.81	305.39	303	301.3	297.35	301.96	303.91	306.16	301.63	307.86	301.82	309.05	299.54	304.14	295.58	311.18	305.78	312.46	302.27	298.21	302.43	299.38	303.03	299.57	305.72	301.26	306.12	304.24	306.19	307.23	304.35	304.55	300.94	302.78	309.14	301.25	306.86
308.31	300.63	302	301.63	302.01	309.13	303.27	302.56	302.45	300.4	303.26	300.64	305.33	299.29	302.15	304.28	301.97	303.24	298.3	305.67	306.92	307.75	311.09	297.53	307	298.71	305.99	303.69	305.98	316.3	305.29	303.21	299.79	302.95	300.29	303.21	301.29	303.31	299.2	304.67	302.88	305.98	299.78	306.36	308.37	307.45	302.63	297.97	304.93	305.36
325.33	319.41	321	325.71	324.43	332.99	322.66	328.79	322.4	319.88	325.64	322.52	324.14	323.85	323.81	316.26	332.04	325.48	318.38	325.21	322.23	328.94	332.04	320.9	334.47	324.05	323	318.08	319.41	326.32	329.28	323.98	323.13	323.13	320.92	325.78	321.02	329.21	320.99	328.5	322.58	319.07	321.05	324.87	323.12	323.53	332.44	328.45	327.48	324.66
303.35	304.02	302.01	296.27	300.24	299.7	297.98	299.71	304.94	296.75	301.53	300.3	294.41	294.48	292.84	304.65	300.64	310	295.87	301.95	296.85	292.18	299.78	296.98	297.24	301.67	301.67	296.64	296.42	302.14	301.59	299.01	295.22	306.2	294.76	300.06	307.11	298.86	299.55	309.51	302.37	304.93	299.44	297.96	304.49	300.85	302.24	298.13	293.52	303.05
316.78	313.51	321.89	312.16	314.33	322.54	313.99	313.73	308.65	320.84	312.65	314.35	321.79	310.8	312.9	320.81	317.6	310.75	323.2	314.89	320.15	321.89	302.71	316.92	309.84	320.87	312.57	307.03	318.75	312.82	311.93	309.88	313.84	315.56	318.39	313.61	313.6	315.61	312.79	317.23	309.53	319.95	318.95	307.08	315.26	308.56	314.22	312	316.64	317.87
322.51	324.47	327.53	318.52	325.65	323.92	321.51	323.16	327.86	320.67	323.15	322.19	321.41	321.06	322.58	321.98	324.49	322.24	322.19	327.3	327.91	320.83	329.58	323.02	332.59	327.64	329.34	329.74	330.74	324.16	322.58	328.73	324.46	322.61	323.68	326.07	333.64	329.69	325.1	324.28	321.05	328.87	323.59	320.52	327.46	319.15	323.87	331.54	322.73	322.95
301.81	297.54	300.98	304.24	297.87	302.86	301.1	303.56	304.89	300.2	306.61	303.48	311.83	300.9	309.37	302.04	304.85	301.14	306.62	304.74	308.09	294.05	301.03	306.81	306.66	316.98	304.94	307.8	299.42	295.08	307.76	303.63	297.5	299.05	303.67	306.76	306	303.34	299.04	310.79	303.07	300.86	301.51	301.79	310.6	302.35	295.8	301.43	301.34	307.12
304.18	305.26	305.71	301.18	308.45	302.62	306.64	299.81	307.47	302.35	306.66	305.49	304.39	302.46	304.55	308.79	306.26	307.77	310.47	309.81	307.96	313	306.64	303.87	298.65	306.03	305.23	308.02	304.54	307.73	306.18	302.72	304.62	303.36	312.51	305.27	315.92	310.47	307.4	307.62	300.03	301.96	308.52	306.01	304.99	310.02	305.8	304.45	303.16	308.51
327.22	331.06	330.01	325.79	330.23	329.72	324.85	331.84	333.66	330.51	321.07	335.02	333.98	328.56	329.08	336.07	322.47	331.16	329.76	324.19	326.05	327.81	330.88	321.6	326.82	325.28	330.65	331.91	329.5	325.03	328.24	330.1	328.13	322.79	325.08	328.32	327.2	329.77	325.94	318.9	335.01	324.13	328.39	324.27	322.21	324.9	325.66	331.76	323.57	325.84
316	310.66	314.92	303.56	304.67	311	317.54	308.1	308.05	309.3	315.32	314.35	315.56	313.51	305.58	314.9	313.7	315.65	311.31	311.86	309.29	300.33	311.38	311.72	306.71	312.08	316.59	306.52	318.45	314.86	310.18	310.94	314.1	314.68	309.63	310.93	308.51	306.93	312.79	313.12	310.88	310.01	313.48	308.35	308.34	307.63	311.82	307.99	305.15	306.32
315.48	309.99	314.31	303.33	305.69	316.12	314.94	313.11	311.81	311.42	304.34	320.79	311.94	314.55	308.96	305.2	318.98	306.28	307.38	309.86	313.91	307.36	311.74	298.76	317.1	311.6	307.99	312.09	314.57	309.14	314.45	309.85	304	314.93	312.74	303.84	318.86	312.35	310.82	314.04	310.03	313.74	310.1	313.27	305.19	306.63	302.66	313.15	314.63	309.37
314.3	318.95	326.87	322.85	319.88	315.86	321.79	321.62	319.54	316.03	315.96	319.38	324.33	321.36	319.61	320.74	313.34	313.57	317.41	316.29	317.02	314.25	319.33	312.06	319.89	315.96	312.89	314.63	323.19	318.13	318.9	318.42	320.51	319.96	319.41	321.73	310.24	320.83	316.14	319.46	329.66	318.34	316.72	322.77	316.76	315.63	318.1	322.09	320.67	313.18
304.82	306.84	304.37	305.99	300.84	303.42	300.58	299.63	313.7	304.59	302.44	307.79	303.6	301.6	305.39	302.93	309.02	298.9	307.29	301.64	298.23	306.93	303.09	308.25	308.61	303.94	306.99	308.47	299.65	298.21	305.34	307.54	313.7	309.89	307.76	305.53	301.27	302.93	300.68	308.2	302.41	302.1	307.94	307.61	296.17	311.84	307.96	308.96	300.64	302.94
304.7	302.69	301.6	302.53	302.19	301.52	299.35	302.2	305.86	311.45	297.73	303.43	299.46	301.63	304.34	305.63	306.64	299.63	300.09	303.51	306.44	306.27	301.95	301.32	310.08	299.41	301.51	301.96	305.09	300.11	302.07	303.98	302.77	303.66	305.24	300.69	304.38	297.55	294.47	305.45	305.35	305.95	298.68	303.64	296.08	310.65	309.29	302.65	302.52	300.83
305.71	307.26	307.81	308.65	301.98	308.25	305.6	314.09	305.35	302.6	301.18	308.77	307.38	303.1	308.57	304.78	305.68	307.69	300.5	310.77	307.27	300.63	301.2	303.81	309.85	307.38	306.61	304.95	309.05	311.96	302.99	310.32	302.72	310.18	310.44	308.6	313.45	306.31	309.31	309.72	309.57	303.76	300.15	307.25	305.95	311.02	306.76	304.92	300.44	304.26
301.37	294.36	305.29	303.27	305.55	307.28	304.69	302.49	304.19	299.21	303.29	303.55	305.22	303.45	300.53	304.01	293.38	299.17	297.38	309.07	302.57	304.96	298.6	301.86	302.19	291.07	304.73	305.91	298.85	302.93	303.37	297.85	301.78	299.54	298.23	302.34	306.76	298.69	295.03	310.84	299.4	298.03	309.61	296.88	299.69	300.43	302.77	302.04	309.63	289.08
306.49	296.17	304.87	304.01	304.26	303.7	297.09	296.82	305.59	304.55	301.65	305.71	300.72	296.17	304.85	301.33	303.24	300.51	306.8	308.13	302.58	299.54	296.73	312.72	305.16	301.81	304.54	303.57	304.38	293.5	301.43	299.81	306.85	300.99	304.31	304.61	309.64	299.08	304.94	301.57	301.86	313.82	299.7	305.4	305.27	298.77	301.84	300.65	306.29	301.77
310.58	305.31	308.27	309.22	307.48	306.94	306.45	306.19	302.8	301.74	303.2	307.44	300.26	304.55	301.14	311.73	301.6	305.09	305.18	305.78	311.46	309.54	303.01	309.04	311.51	305.52	303.79	306.27	306.48	314.37	306.1	307.21	305.25	310.16	316.8	312.47	302.82	311.19	308.73	310.26	309.44	308.32	308.14	298.33	307.64	306.06	299.92	312.32	303.27	304.35
316.78	317.82	315.57	314.64	319.09	316.65	311.49	317.09	311.45	321.19	318.46	319.14	313.99	314.52	307.14	315.2	322.24	322.5	319.75	323.33	313.7	307.48	322.12	315.38	317.88	314.92	318.57	321.68	316.38	311.57	314.11	321.04	315.26	316.84	311.76	320.37	309.97	313.43	318.51	314.1	326	316.88	309.87	319.11	320.88	319.55	312.6	312.61	315.33	311.87
323.02	327.74	321.63	321.02	323.91	330.57	326.42	329	321.42	319.35	330.86	325.98	334.46	319.14	326.16	317.54	322.17	320.55	323.32	327.9	328.17	318.92	325	328.03	328.65	328.15	322.32	331.46	319.98	325.9	327.27	323.41	326.91	327.19	324.17	322.15	327.56	319.25	317.53	325.29	328.36	326.98	325.4	330.64	322.96	324.24	324.07	321.6	326.38	323.62
296.03	299.83	299.87	293.59	297.36	296.71	288.97	298.96	287.39	296.06	297.26	291.54	285.97	300.56	294.6	292.47	293.57	295.18	296.87	298.34	297.76	301.47	299.26	300.07	293.67	301.47	298.61	293.94	299.16	294.32	301.9	296.07	298.92	289.43	298.41	294.67	295.69	290.05	300.8	295.62	295.6	299.1	299.2	292.48	294.41	300.6	290.15	301.03	295.7	291.69
287.63	293.56	295.39	299.78	283.99	292.98	294.39	284.59	299.62	298.65	301.8	290.55	302.12	296.79	290.5	292.39	295.98	303.05	295.3	297.13	289.91	293.65	291.65	291.74	297.36	289.61	298.07	298.66	302.28	293.29	288.39	304.56	298.15	291.09	305.56	293.67	297.42	295.03	295.27	291.66	295.75	297.95	294.2	289.29	295.19	297.94	295.39	294.9	300.1	297.59
321.42	321.89	321.24	318.42	318.41	318.42	321.14	313.99	326.19	314.57	320.05	318.85	324.47	315.73	321.44	313.75	315.55	317.19	318.14	325.75	313.81	317.75	315.25	322.26	321.56	311.88	315.85	318.04	312.49	315.28	316.06	315.99	316.37	321.5	314.6	320.52	314.05	319.84	314.93	319.32	314.03	317.15	312.94	322.72	319.96	317.35	308.83	323.87	317.65	315.01
300.9	298.77	297.65	304.5	303.12	298.9	299.77	299.38	303.37	301.99	303.96	305.31	303.51	298.07	305.79	302.72	302.66	297.82	299.7	306.63	301.85	300.78	306.04	296.61	304.39	311.26	307.13	291.99	303.34	304.25	306.62	304.49	298.92	301.92	301.25	305.09	296.14	305.45	310.13	300.8	312.48	296.29	309.86	305.23	302.64	302.66	307.58	304.46	305.29	303.27
313.87	305.46	319.09	319.66	315.9	324.25	309.95	313.6	315.29	315.88	320.72	307.38	311.76	320.25	313.8	316.48	319.31	319.71	308.54	312	311.95	312.2	322.68	316.72	309.13	313.66	317.82	324.06	312.64	313.61	313.76	316.64	310.78	321.39	321.1	317.18	318.54	316.26	319.63	317.15	321.01	313.22	317.28	314.98	315.79	320.63	323.06	311.76	316.24	313.16
303.99	312.95	308.81	314.4	304.51	304.16	307.24	313.18	309.24	310.88	310	307.6	315.54	302.64	309.47	308.38	306.31	309.4	310.69	316.89	305.6	308.27	305.96	311.91	306.68	314.46	314.26	307.16	306.01	309.64	307.91	310.74	302.5	302.53	315.2	308.65	304.98	298.3	309.72	310.27	314.62	315.13	302.2	307.36	301.01	315.87	304	304.64	303.46	314.37
311.08	309.6	319.15	306.91	309.8	314.11	310.63	311.27	313.47	307.68	308.42	312.03	306.6	315.04	308.61	308.38	309.37	306.8	307.07	314.16	315.52	312.12	312.69	305.39	312.86	315.94	303.92	306.55	316.09	317.17	307.79	312.19	305.62	316.8	308.32	313.35	306.02	306.77	301.9	310.97	308.81	311.67	309.94	311.64	305.81	307.37	314.66	314.18	310.31	316.55
305.26	304.54	314.04	306.57	310.2	306.43	310.01	308.98	303.16	306.45	314.5	309.78	307.81	312.16	309.41	308.89	314.78	306.78	308.35	308.56	311.39	307.63	304.07	301.28	310.99	310.6	312.54	306.62	302.96	305.93	306.48	309	314.09	304.9	310.3	311.76	311.1	303.89	307.67	306.24	304.98	310.61	309.25	304.09	306.52	309.5	316.96	306.04	308.42	307.95
297.57	305.15	300.05	300.68	297.73	306.49	293.15	305.59	300.7	297.1	300.67	305.83	306.58	297.88	302.41	306.61	293.59	300.7	304.99	300.59	308.05	306.8	298.61	300.61	304.74	302.64	306.29	300.37	300.73	297.33	303.98	294.73	305.02	304.76	296.35	302.64	300.09	298.93	302.26	311.6	305.02	301.74	297.44	302.22	299.97	305.48	297.59	299.19	300.89	304.96
315.34	309.63	317.57	320.65	320.81	320.21	316	326.43	312.64	315.09	312.67	319.55	315.49	308.87	322.01	318.49	312.64	314.49	312.34	313.85	310.28	315.55	311.72	314.47	320.49	313.52	323.9	322.5	320.06	316.16	318.42	312.98	314.37	316.11	316.21	312.31	308.84	318.45	308.51	311.49	317.19	311.29	316.47	314.52	312	311.99	314	315.18	316.88	321.96
330.66	331.03	330.81	331.55	326.73	325.7	323.54	325.18	322.28	324.74	325.34	324.18	332.13	324.47	332.5	329.51	327.21	326.99	332.44	328.71	321.81	319.47	323.31	329.66	324.03	328.7	325.61	332.08	330.28	324.31	323.65	329.79	315.59	323.31	326.95	333.85	322.47	324.22	322.64	324.23	333.9	331.59	329.77	333.53	331.58	329.37	328.49	326.9	333.75	330.24
298.62	300.77	295.16	302.68	301.02	300.49	296.63	296.56	302.47	302.26	300.52	297.94	298.87	300.89	306.45	302.52	294.13	300.95	303.32	299.05	298.73	300.2	299.34	296.08	298.76	297.73	304.45	303.94	306.83	297.28	301.09	297.41	300.35	299.35	295.6	298.42	296.72	303.04	300.89	297.07	297.92	305.92	296.9	296.96	294.32	300.09	300.52	295.66	297.52	298.76
286.59	291.25	293.99	293.8	297.06	294.16	291.86	301.72	294.43	297.78	296.91	296.64	290.44	292.28	299.87	297.07	294.22	301.55	294.86	299.61	294.26	288.46	302.46	298.63	290.46	295.47	294.54	291.21	289.75	293.26	295.35	296.93	293.24	289.95	298.08	292.06	291.74	290.04	292.25	291.3	285.45	299.09	304.99	293.18	292.44	292.53	299.57	292.87	297.31	295.77
296.49	291.76	295.54	296.15	291.79	294.91	289.99	296.22	292.36	296.38	287.39	292.78	291.58	298.34	289.39	298.16	293.2	293.96	296.09	297.33	289.86	298.57	298.21	288.75	291.83	288.99	293.35	297.14	286.94	296.31	291.64	294.68	290.86	292.85	297.25	286.26	294.93	294.75	294.07	297.31	289.88	295.12	288.69	296.33	293.58	295.66	293.04	294.54	300.69	293.85
319.55	317.26	319.8	313.41	319.42	315.58	313.17	312.29	314.29	309.3	320.72	314.83	317.54	314.11	313.41	312.26	312.89	315.78	315.83	312.24	312.63	314.15	315.38	309.31	311.72	309.46	317.09	310.59	319.76	308.6	317.7	312.03	308.74	310.72	319.44	312.79	316.04	315.42	315.44	315.64	316	306.16	312.51	311.67	315.38	314.88	323.85	319.88	314.66	309.47
312.93	312.41	313.7	318.26	322.11	308	313.06	311.83	310.32	313.16	320.41	310.55	313.52	323.35	313.68	317.19	310.9	317.43	318.69	316.26	320.1	314.71	314.24	307.92	309.79	313.17	316.56	308.85	316.08	311.9	318.62	306.55	314.68	311.07	309.92	326.88	320.5	311.49	313.89	310.73	306.03	316.95	309.24	318.41	322.91	306.31	319.83	311.14	318.85	317.72
304.69	304.92	302.24	302.5	297.85	299.91	304.24	305.4	303.34	305.36	302.12	311.57	303.85	305.84	305.32	302.79	306.36	297.31	304.87	306.04	293.94	301.53	300.28	299.32	308.94	307.06	299.84	299.52	308.07	308.89	298.17	303.01	300.44	307.39	307.29	302.31	302.68	300.05	298.25	299.72	298.25	306.77	298.57	304.34	302.38	305.88	305.03	299.98	302.27	301.23
313.56	307.7	314.31	305.35	312.72	317.41	313.09	316.59	321.36	312.68	308.53	309.37	314.88	312.89	315.59	313.8	312.8	306.54	315.45	308.94	312.99	307.23	306.07	313.2	308.93	308.13	312.3	319.36	312.54	315.87	309.14	313.1	313.51	309.72	305.3	312.78	304.57	315.89	313.2	314.22	302.98	315.97	316.51	313.45	306.66	309.83	311.75	303.69	308.92	314.09
302.72	300.66	300.63	300.84	300.48	296.58	302.8	299.49	299.35	298.03	304.69	297.85	304.97	296.92	305.48	304.2	305.01	305.83	302.03	304.68	308.29	307.85	300.51	304.26	303.62	309.35	307.75	303.09	303.9	306.73	302.76	299.53	300.24	299.33	309.62	302.83	304.53	306.15	309.08	308.89	297.16	307.64	307.4	299.65	304.11	301.11	296.99	305.08	301.31	300.8
312.48	321.39	317	314.56	313.77	318.11	308.74	310.39	315.03	322.24	309.44	315.95	312.74	318.45	314.66	316.43	303.63	314.1	318.05	327.22	306.64	317.85	312.51	314.03	307.9	321.99	307.39	323.66	310.98	318.72	309.87	308.09	310.09	308.27	309.98	315.69	307.25	320.04	316.79	312.53	317.57	313.11	322.88	317.04	312.06	317.32	313.53	312.75	308.84	318.56
313.87	308.97	320.26	311.04	319.65	306.72	305.47	318.89	316.79	315.33	315.57	319.46	310.13	316.16	316.16	312.69	320.47	304.27	312.39	308.69	313.65	312.96	315.71	316.76	312.73	306.16	316.72	308.84	312.66	313.62	309.12	308.59	314.02	316.2	322.29	321.46	314.66	305.9	315.68	317.2	311.03	312.95	317.19	310.27	315.44	308.49	314.54	321.47	308.62	309.12
302.59	299.5	299.44	297.85	300.27	300.91	303.16	299.81	303.18	306.58	293.52	301.58	303.06	302.98	303.64	295.24	299.6	303.34	300.06	300.47	307.97	304.43	303.91	306.51	305.55	298.21	300.21	303.45	294.7	300.61	306.89	302.84	302.76	300.35	307.07	301.78	306.92	296.2	304.28	299.98	310.17	303.72	300.26	304.09	300.96	299.47	303.68	311.33	299.36	300.91
294.34	302.3	291.41	294.22	288.23	292.05	300.27	298.15	295.73	293.49	298.66	300.95	291.93	302.07	296.68	290.18	290.99	297.37	294.51	295.96	292.67	291.28	296.74	300.45	294.98	289.59	295.28	292.41	297.06	293.13	289.84	296.02	297.29	295.48	292.78	296.9	294.74	298.05	296.61	294.01	299.28	296.61	299.42	293.95	295.68	300.25	291.04	296.82	295.59	295.39
306.23	309.65	304.71	300.87	303.92	307.83	308.34	309.29	306.32	306.16	300.06	305.14	313.82	305.72	299.62	306.22	314.45	314.6	308.37	303.58	310.27	312.28	305.98	308.22	301.61	307.43	305.36	302.03	301.7	311.8	308.45	299.72	304.41	306.15	310.41	301.96	302.44	305.92	306.25	305.51	315.12	304.66	308.8	304.35	306.06	299.84	305.77	304.57	303.91	308.87
308.73	311.49	309.1	319.79	306.16	302.79	305.51	306.71	301.79	309.75	310.66	317.58	321.08	309.57	311.9	313.94	309.84	309.1	313.6	313.51	307.84	310.56	316.19	307.77	310.7	308.28	308.94	307.57	312.56	313.16	314.71	301.84	307.48	313.02	306.75	303.49	306.3	304.51	311.88	311.06	311.59	306.6	308.94	307.13	317.38	319.65	313.04	316.06	315.08	310.33
312.29	313.88	318.23	309.46	313.9	320.89	310.68	314.28	317.76	313.57	315.05	316.36	318.62	312	305.72	317.66	310.95	316.25	312.1	308.99	315.28	322.1	313.49	309.05	309.7	315.51	316.16	310.74	312.57	311.68	309.54	321.67	318.55	311.1	315.86	310.62	313.14	319.93	318.83	310.94	317.01	317.53	316.41	309.23	314.16	314.18	313.94	314.79	317.36	308.62
302.73	310.01	307.88	304.21	307.82	300.65	307.75	311.99	298.05	304.11	295.34	299.24	302.54	298.93	307.42	296.25	300.49	309.05	305.33	300.62	301.68	299.69	306.03	309.13	304.32	302.49	303.1	297.24	300.91	311.66	308.2	306.26	306.74	307.59	294.11	295.79	299.75	301.85	306.04	298.38	302.5	310	300.41	305.59	307.2	302.99	307.92	303.22	300.55	302.93
310.24	310.85	317.9	310.09	307.89	310.23	315.16	313.21	314.81	305.05	313.42	311.72	318.77	314.07	310.69	311.29	313.82	307.46	314.04	315.15	305.56	314.87	305.96	315.96	307.18	309.04	319.34	314.09	307.95	315.39	310.41	312.35	313.96	305.69	309.59	315.65	308.27	306	316.06	309.55	314.15	314.96	316.73	310.62	303.38	315.37	314.34	318.9	311.63	308.84
318.05	316.75	313.06	310.92	314.72	311.54	317.43	313.54	311.11	315.9	312.07	313.34	298.97	315.98	312.67	318.07	314	306.32	308.98	309.33	312	314.84	323.3	311.11	309.33	312.58	310.92	315.07	315.24	312.02	309.46	309.95	310.12	315.47	311.18	310.57	304.85	312.83	310.15	308.27	308.57	310.5	310.62	312.2	316.28	315.87	311.15	314.21	311.31	316.2
296.59	307.94	307.43	316.92	306.75	309.64	308.05	307.5	304.81	302.29	299.51	305.89	305.01	300.49	294.5	293.63	310.67	306.01	306.29	301.38	306.05	303.63	301.59	308.46	300.59	308.89	304.64	308.35	312.82	302.58	308.63	301.83	298.51	299.65	300.52	300.18	305.15	305.26	305.83	301.39	303.43	303.81	300.41	304.93	307.29	307.4	308.46	310.64	307.27	303.89
311.25	313.15	307.21	313.46	309.91	313.48	309.91	308.5	303.71	309.21	305.84	304.34	316.07	312.75	303.3	312.05	309.6	314.27	305.31	309.71	308.21	309.04	315.29	314.01	318.63	309.65	305.58	307.37	309.89	308.29	312.22	305.53	309.61	305.96	303.93	306.45	306.54	311.9	310.37	310.66	312.84	304.71	315.37	311.08	314.13	306.4	318.9	316.79	315.44	312.81
308.94	306.68	306.24	304.53	309.18	313.59	302.35	310.31	308.24	300.42	305.24	299.26	313.47	298.5	300.89	300.31	302.88	309.03	302.84	303.39	305.69	297.79	297.42	309.91	301.1	304.79	310.7	311.74	307.92	310.03	301.59	304.96	305.08	305.29	304.59	306.56	305.52	302.94	302.17	302.85	307.26	308.9	305.34	310.32	308.17	304.77	307.4	305.4	311.11	309.63
334.65	331.9	326.02	331.18	330.78	328.7	327.4	323.56	332.27	333.25	324.41	323.63	329.55	330	329.72	335.27	331.55	340.3	332.62	333.69	329.17	321.96	330.35	333.18	322.2	322	326.35	330.37	331.4	330.93	327.22	324.95	329.83	331.91	327.08	329.44	327.52	336.82	332.09	331.13	328.12	330.74	329.01	330.03	328.92	328.52	328.19	327.36	335.93	326.5
300.64	299.94	297.34	294.92	296.03	303.01	299.75	296.2	296.45	297.21	306.68	299.74	300.14	299.82	295.34	301.62	304.32	296.63	298.7	298.35	294.37	295.67	291.28	297.02	300.37	299.02	296.86	297.09	291.79	293.56	298.71	296.27	292.19	293.58	301.48	299.62	302.18	296.56	295.3	292.59	297.27	294.16	296.59	292.31	294.84	298.02	293.92	292.53	293.36	300.34
312.16	298.37	303.27	316.91	296.83	301.68	307.14	300.51	309.78	301.4	304.2	305.01	305.77	301.91	302.9	302.88	309.04	310.73	304.49	307.91	302.53	305.03	309.44	300.48	305.91	318.63	308	310.92	303.08	306.03	298.59	300.93	314.43	302.86	308.93	303.98	315.06	299.9	305.07	303.72	313.53	299.82	304.13	306.95	299.37	304.49	305.01	302.85	304.15	299.56
305.42	310.8	310.36	316.47	301.61	307.66	306.56	306.67	309.51	307.1	308.26	312.21	308	309.54	298.17	313.2	306.49	312.6	312.62	302.75	309.96	313.49	308.16	304.77	307.26	303.48	304.39	310.58	311.64	310.44	301.45	306.43	313.16	308.65	304.92	305.78	300.54	304.93	306.94	301.89	304.14	307.77	302.97	305.91	297.71	309.55	308.11	305.71	312.94	308.33
312.77	320.38	312.28	321.62	316.2	320.49	312.47	315.47	309.55	318.14	313.34	318.68	315.72	315.52	317.36	318.98	316.08	306.25	310.4	309.09	314.99	310.18	319.71	314.29	314.74	320.23	310.38	322.72	306.49	315.69	316.71	315.68	309.06	321.45	319.86	315	314.16	314	313.56	313.13	313.43	317.07	321.76	307.63	302.55	308.3	311.37	317.03	313.16	312.85
327.58	326.99	321.91	317.53	326.75	330.58	324.74	320.26	320.8	326.63	329	327.39	326.52	321.81	317.9	327.22	322.54	324.33	324.07	323.05	322.67	324.28	327.64	327.34	326.68	323.43	323.71	321.76	325.01	323.74	321.52	318.93	323.19	322.3	326.08	319.88	325.95	322.28	325.59	329.1	328.81	316.01	330.42	319.44	329.67	330.4	330.26	317.62	323.72	328.42
327.84	325.55	328.66	326.96	327.67	327.46	317.64	328.39	325.75	329.12	326.23	328.71	327.3	334.71	327.14	326.1	321.06	324.14	329.18	326.27	325.71	325.86	328.73	321.93	321.6	326.21	328.22	329.16	327.91	324.86	330.03	327.42	324.33	323.97	320.11	328.69	328.88	324.87	328.26	333.62	335.14	331.29	327.26	321.8	326.32	329.19	319.17	324.85	322.77	328.38
318.67	309.58	317	311.43	313.08	311.01	313.39	312.3	317.64	318.06	312.41	316.38	317.8	309.79	306.96	313.43	311.14	310.65	313.31	309.31	313.79	321.76	314.64	313.18	313.17	310.07	313.52	308.42	318.71	315.4	315.62	321.62	315.83	315.6	320.21	309.68	310.49	313.78	313.29	318.5	311.49	313.66	313.77	311.23	320.1	311.15	311.71	310.55	307.52	321.61
313	317.76	310.26	308.73	311.48	309.97	307.6	299.28	310.25	308.49	311.9	311.75	308.47	308.36	310.5	309.05	311.9	311.82	318.16	316.41	314.99	313.44	309.62	309.84	313.42	313.58	311.56	308.02	305.62	316.29	308.93	304.2	309.74	311.52	307.64	309.99	310.26	311.9	305.55	308.12	307.58	308.95	308.02	308.46	308.11	300.47	307.8	312.38	308.48	311.16
308.75	299.64	302.78	303.17	298.38	304.9	297.34	304.07	300.12	311.6	306.07	306.66	297.9	298.56	301.1	298.35	307.45	304.93	312.9	304.61	294.79	299.15	309.86	300.91	301.16	311.39	298.56	302.71	313.55	301.32	296.68	300.32	304.02	302.08	296.06	301.15	306.7	297.63	300.17	301.67	306.11	301.75	298.97	301.63	304.56	296.6	300.11	296.68	300.67	303.53
297.8	299.12	295.42	301.17	298.4	298.28	292.25	299.06	302.84	287.02	294.5	301.92	290.53	288.19	301.13	297.82	292.64	300.39	303.07	295.73	292.11	298.96	294.89	295.56	307.16	290.06	289.81	302.02	294.08	291.58	294.05	293.28	300.39	295.33	298.73	291.53	301.4	297.75	295.71	301.67	295.14	292.86	293.45	291.72	291.19	301.44	291.61	305.24	298.58	291.85
300.55	302.95	305.85	304.83	307.01	303.22	312.94	310.06	304.62	302.03	309.07	306.52	299.87	306.22	309.73	301.19	301.71	302.02	298.66	301.29	305.19	304.95	300.76	307.3	307.78	299.87	303.09	299.83	310.57	308.47	297.25	299.82	305.3	300.36	302.03	303.17	302.03	304.29	301.79	305.8	304.87	306.08	298.11	304.95	305.35	301.49	309.35	302.33	304.39	300.66
303.68	308.94	303.36	306.47	308.83	309.4	305.18	305.31	305.98	300.94	296.63	299.66	298.4	306.36	307.38	301.87	305.11	299.16	314.68	306.27	304.07	306.74	307.49	316.23	302.51	303.23	301.55	306.59	306.82	309.21	301.71	305.32	301.64	301.07	308.33	304.8	306.28	300.72	304.49	305.28	306.48	313.08	300.02	310.92	308.97	308.03	304.17	310.69	297.48	307.7
308.9	300.58	304.05	307.36	299.77	307.54	306.34	310.04	303.84	301.57	304.53	303.59	303.59	297.25	305.39	305.01	299.79	300.32	299.43	307.35	307.18	300.79	304.33	302.12	305.33	305.79	303.67	306.7	300.39	306.47	309.86	303.43	297.15	303.2	294.95	295.1	302.76	300.17	306.18	300.9	297.67	294	304.77	301.03	307.39	302.36	302.17	299.61	300.68	302.33
314.02	319.47	309.67	315.54	312.26	307.98	321.12	310.36	319.67	306.14	313.7	305.05	308.18	314.4	307.81	314.07	312.97	309.66	310.57	313.76	308.12	315.52	306.43	307.07	307.95	318.41	309.83	309.09	312.76	313.91	304.39	310.44	316.38	300.81	307.15	310.63	314.26	309.99	313.1	318.46	313.73	309.28	316.62	315.49	312.31	307.03	316.34	312.9	315.02	312.45
303.92	298.78	295.58	306.29	309.58	301.06	305.41	307.41	298.79	300.65	310.81	307.6	310.66	296.11	304.54	307.95	298.42	309.19	308.96	294.95	307.45	301.1	302.39	308.57	307.89	299.83	302.62	304.35	307.95	304.23	306.02	304.57	309.05	308.66	302.23	308.88	303.04	301.61	296.77	307.93	307.39	302.58	304.14	304.2	303.98	305.05	302.18	305.23	301.99	302.11
291.23	306.87	297.77	292.86	298.64	293.51	294.7	293.7	292.15	293.27	290.31	293.41	292.37	298.88	299.82	293.17	301.01	295.67	290.2	290.6	293.88	293.96	295.95	289.13	295.14	301.31	294.29	295.42	300.56	297.72	294.69	302.95	292.03	295.13	296.58	287.82	292.53	300.28	290.43	291.08	300.01	287.67	298.21	296.03	298.08	295.51	301.58	294.16	303.1	296.31
320.03	321.5	317.3	306.78	312.72	318.95	321.64	305.63	311.79	306.39	307.59	319.66	314.58	313.8	313.51	310.06	313.33	306.28	308.59	304.44	316.14	318.44	309.24	314.88	308.77	312.11	315.83	314.83	318.94	307.58	315.92	319.37	305.22	308.55	315.92	309.1	317.66	315.29	321.68	309.83	314.38	311.45	307.11	314.69	315.46	313.72	312.49	309.16	311.87	309.92
297.08	302.38	299.19	302.53	298.95	300.47	294.82	300.87	306.37	296.67	301.96	305.21	305.47	299.4	303.24	301.24	295.77	305.44	301.64	301.54	294.49	310.15	294.23	298.83	304.41	297.82	299.37	297.46	293.1	305.76	301.89	298.31	301.63	300.66	301.71	297.91	301.82	302.69	298.94	299.41	302.02	296.85	296.38	301.83	300.34	297.23	299.24	292.5	295.25	294.94
313.04	307.74	315	310.15	314.08	305.55	317.64	311.72	309.19	315.98	319.55	312.9	316.02	314.82	314.88	315.64	314	304.56	316.52	313.26	311.4	309.71	312.68	316.5	320.16	310.65	314.17	315.84	313.94	313.05	306.18	312.72	308.72	312.21	303.64	306.13	306.23	310.59	312.24	314.59	317.35	311.6	309.98	314.02	317.77	305.83	312.01	312.25	311.07	318.93
306.85	310.68	312.58	311.49	309	315.22	313.62	309.53	315.94	310.42	315.83	308.09	316.23	312.96	311.79	309.59	318.51	309	313.55	312.54	311.18	304.5	312.5	312.17	310.21	313.23	314.64	313.12	314.43	313.6	311.59	315.76	312.31	314.42	311.86	316.58	304.63	307.29	316.44	307.4	311.49	301.73	313.84	318.64	312.32	307.38	309.7	312.85	313.47	315.21
301.1	291.95	304.24	300.57	298.78	302.05	303.68	299.04	295.1	292.71	299.99	299.77	302.13	295.03	298.48	298.08	308.47	297.99	303.37	303.73	293.74	303.36	305.19	307.35	303.14	299.25	303.77	300.27	291.71	298.02	301.03	305.52	299.55	300.34	301	298.87	301.51	308.96	300.65	293.61	300.46	300.03	304.81	304.18	299.61	297.13	303.4	296.22	290.65	299.2
297.43	299.43	290.63	295.03	300.34	294.69	295.7	294.88	304.37	304.34	294.47	291.55	300.06	287.57	297.22	300.14	302.21	288.21	297.94	293.89	291.75	297.9	297.82	304	300.11	298.52	293.93	294.34	297.58	294.68	299.03	299.43	298.61	301.32	292.51	298.71	293.15	298.1	302.75	301.38	296.16	295.48	304.72	289.68	298.9	292.99	294.57	296.96	294.38	295.37
315.12	325.3	310.72	316.62	317.8	318.13	309.87	318.93	304.5	310.57	320.37	318.19	318.32	320.73	319.08	314.65	325.33	321.7	310.13	310.8	324.68	316.64	315.75	317.43	318.83	321.34	312.08	321.45	313.9	322.37	313.35	314.78	315.67	312.06	315.39	314.21	307.77	313.82	318.36	311.57	315.92	319.28	307.41	319.41	318.95	321.51	312.95	312.35	322.24	315.01
321.27	317.85	324.27	318.55	320.03	315.95	309.89	313.58	318.71	313.34	320.47	322.47	314.83	322.69	316.07	314.18	317.45	314.95	322.04	320.71	321.96	310.19	316.69	320.18	327.26	314.46	314.62	322.69	320.31	313.01	322.19	325.64	317.69	323.49	315.06	317.86	316.66	317.09	309.97	311.73	320.3	318.38	312.03	318.09	320.92	314.75	317.23	318.74	314.17	315.59
313.97	309.61	316.1	313.26	312.36	316.69	313.91	314.83	312.03	316.54	312.29	316.66	313.76	310.92	311.28	311.16	312.76	313.45	318.67	314.56	310.05	305.56	313.01	311.2	313.94	316.71	312.79	310.36	311.76	309.35	313.3	313.27	300.71	316.97	314.45	308.9	308.67	318.53	307.41	311.02	321.17	316.24	316.59	313.88	313.89	311.44	320.05	305.4	311.82	313.21
307.64	311.59	312.11	304.51	305.66	312.39	311.54	311.19	310.62	312.32	308.78	311.05	310.9	309.63	313.87	312.92	309.14	306.92	312.45	307.16	307.56	310.32	305.26	302.74	309.51	305.43	304.51	301.29	309.85	306.99	312.99	305.87	316.02	310.29	313.9	316.96	309.46	305.6	313.51	312.99	308.58	311.85	308.82	306.67	312.28	310.42	310.64	310.5	313.3	312.21
309.63	311.83	310.78	312.27	313.03	303.56	313.72	308.97	306.97	312.98	309.87	313.23	314.03	312.18	311.35	304.26	322.16	314.67	317.32	311.26	312.3	312.32	321.23	309.92	314	308.71	313.95	314.07	317.59	314.69	313.78	313.43	317.84	308.91	311.55	315.11	318.96	315.6	314.51	313.01	314.56	311.04	311.53	312.08	309.38	314.78	313.04	312.47	308.85	315.31
291.14	291.66	288.16	287.96	294.77	297.44	295.54	289.7	295.69	291.94	289.16	300.69	291.66	290.7	299.2	292.8	296.14	291.79	297.76	295.72	295.28	294.22	294.99	288.81	290.19	291.78	287.05	299.22	294.52	295.24	291.84	293.9	291.83	299.01	286.85	302.5	288.46	292.19	299.49	292.32	298.01	293.01	294.52	294.72	294.66	289.58	298.41	297.53	292.58	292.72
300.47	302.13	303.32	304.89	300.88	307.11	304.98	309.99	305.39	306.55	311.82	306.18	305.92	304.03	300.44	307.44	307.39	308.64	303.08	310.21	307.43	309.68	300.53	308.12	307.06	308.22	305.04	311.9	307.48	299.76	304.38	290.01	306.97	307.67	301.53	310.31	303.11	308.04	304.62	302.86	304.06	306.93	306.88	306.49	300.15	309.33	304.04	304.37	304.73	305.27
318.25	318.97	317.58	314.83	321.22	317.81	318.56	322.7	312.59	313.91	318.84	312.92	321.55	318.89	320.15	321.15	316.4	318.76	321.17	313.35	314.86	318.92	316.29	315.28	324.57	312.58	316.83	319.03	314.34	317.04	318.45	317.07	319.4	318.33	319.78	316.67	315.38	314.92	315.13	323.39	318.29	320.82	317.08	312.76	319.92	322.54	318.88	316.71	313.47	314.51
306.94	305	300.07	309.41	305.45	304.53	300.24	296.93	310.72	295.81	306.12	306.33	304.59	301.66	301.82	300.96	298.55	302.54	300.21	306.87	306.64	299.81	301.1	296.13	300.33	297.65	301.36	301.12	297.53	299.97	306.35	308.46	306.15	306.52	300.39	298.83	300.59	301.53	305.5	300.13	311.1	298.21	305.91	307.9	297.68	301.63	303.62	305.6	311.61	298.58
292.46	296.63	293.85	293.56	287.54	287.83	296.24	295.24	300.22	285.83	302.51	299.36	297.94	292.1	292.18	291.17	294.68	293.86	290.04	292.29	297.73	295.92	293.31	290.75	293.61	293.27	292.72	290.8	291.78	291.21	299.37	300.27	300.1	293.82	292.83	296.35	294.65	295.16	296.2	293.07	288.19	297.88	293.73	294.8	299.79	291.51	289.79	300.49	296.03	298.64
305.62	299.86	307.01	302.97	300.34	307.69	296.01	296.45	304.04	294.43	304.96	303.45	299.61	302.08	311.52	305.16	306.48	298.63	303.77	299.56	300.96	305.16	304.07	307.52	298	303.41	302.72	305.52	302.65	296.89	301.99	302.04	303.06	303.53	306.49	302.45	308.72	302.29	299.99	307.76	308.57	296.03	299.64	308.57	299.04	299.08	302.25	300.17	293.67	300.24
327.5	331.35	337.8	334.73	320.17	325.51	332.39	330.09	324.35	321.58	327.1	332.54	321.55	328.98	328.9	325.59	325.27	328.02	324.77	327.62	324.69	327.88	322.62	331.06	328.43	328.89	327.64	328.4	334.73	332.96	328.32	330.1	327.81	327.34	326.5	326.55	327.36	328.64	327.42	324.02	329.37	325.12	324.17	326.83	320.06	331.69	326.89	326.22	330.72	324.73
323.03	320.36	323.37	330.8	323.85	326.67	316.69	325.75	325.27	327.94	322.89	325.46	325.53	325.85	323.52	320.24	324.48	323.73	328.39	318.27	326.66	321.87	320.5	333.7	324.91	325.83	328.03	325.61	326.46	317.12	316.78	327.96	325.95	328.13	324.52	323.16	316.49	327.71	330.26	324.45	319.55	325.32	320.42	317.73	324.21	323.41	325.47	328.02	320.59	320.19
310.95	312.38	304.88	313.81	308.67	310.89	311.92	314.05	317.54	314.09	311.93	307.96	315.93	309.22	308.99	308.01	317.9	315.88	315.28	303.05	317.17	313.62	309.32	308.06	312.63	310.73	312.13	310.51	311.34	310.97	316.92	311.2	316.98	316.7	310.59	315.41	317.59	308.4	310.08	313.45	312.31	313.99	312.19	313.35	313.7	317.59	310.48	319	312.82	314.62
293.03	291.22	290.03	291.06	287.34	293.23	288.27	295.46	290.06	302.45	287.47	294.49	290.52	293.86	298.08	297.65	290.66	293.83	288.64	299.81	284.12	292.76	290.94	295.73	295.51	295.06	298.13	290.9	293.94	296.14	289.77	296.88	295.08	291.56	303.9	296.26	291.44	295.34	298.48	290.32	287.48	296.02	288.63	294.16	301.38	296.53	287.07	290.2	294.88	293.1
302.33	304.62	301.71	299.11	303.94	310.41	303.51	306.71	300.07	304.29	302.48	291.6	298.61	307.7	305.11	304	300.38	305.45	303.65	302.5	309.43	306.92	297.04	301.51	305.86	302.63	305.83	304.61	293.6	301.5	301.09	303.34	305.66	307.78	304.07	303.75	306.12	301.93	312.87	303.74	303.46	303.14	308.54	305.24	302.45	308.65	306.04	302.85	302.55	314.05
306.77	301.19	296.86	304.4	302.54	297.75	308.49	301.12	305.3	305.89	302.9	303.21	306.17	308.78	300.2	305.4	302.93	300.79	302.4	304.08	305.18	306.44	314	301.9	300.62	303.68	304.7	301	304.7	309.13	313.93	307.53	311.02	305.24	304.48	304.05	304.74	308.49	305.68	305.4	302.33	302.24	297.68	309.73	295.43	302.34	307.7	303.71	296.37	303.16
314.96	321.34	319.82	312.53	323.06	320.04	317.17	319.39	313.45	313.52	315.25	318.5	313.29	317.13	319.59	316.18	321.8	320.86	323.32	320.57	320.63	321.88	325.05	319.96	330.62	317.6	316.45	316.97	321.43	315.99	315.77	321.8	312.4	320.58	314.9	320.12	320.49	322.75	318.25	320.15	319.5	323.87	323.83	325.83	312.65	322.25	317.68	316.03	319.94	320.13
294.72	294.35	295.84	296.61	294.98	295.37	305.38	289.16	291.06	300.61	295.86	288.86	303.92	296.96	292.7	295.18	297.26	294.88	298.9	295.54	293.27	301	302.87	294.94	300.25	294.99	289.66	298.78	290.78	301.65	291.99	294.22	299.78	286.9	294.66	295.34	300.17	295.21	303.29	288.6	291.08	297.39	298.2	297.79	295.3	302.89	291.59	293.82	293.15	289.68
304.31	293.23	307.1	304.75	306.83	310.09	306.65	304.23	302.81	302.54	301.51	301.72	297.51	298.04	303.56	306.42	301.44	304.27	304.53	303.12	304.77	309.88	302.76	302.17	303.95	305.71	305.17	307.62	307.33	296.38	296.44	302.42	300.9	301.35	294.56	303.54	297.11	307.28	306.51	309.41	304.91	305.03	303.66	303.46	307.78	299.87	306.02	309.72	301.16	303.12
294.55	302.94	292.64	292.07	298.53	289.47	299.28	303.97	304.91	304.77	306.16	294.62	297.36	295.38	300.22	298.88	299.37	296.77	296.26	299.53	295.18	294.62	298.78	299.82	303.2	308.76	303.85	300.64	305.87	304.74	295.94	298.47	298.8	297.02	296.12	304.66	302.19	297.21	304.96	295.38	304.81	305.22	301.71	306.05	304.77	296.33	303.37	298.21	296.6	294.64
294.41	290.62	298.52	294.34	296.96	294.99	295.59	294.68	299.26	289.52	293.8	287.83	300.32	285.61	291.37	293.15	302.69	296.35	306.72	297.34	289	290.74	296.15	300.09	305.83	292.95	298.67	298.25	291.2	295.2	297.33	298.1	296.24	296.83	294.56	295.6	302.77	298.61	289.68	290.06	291.6	292.24	291.77	292.32	294.76	294.93	294.37	299.2	294.84	295.48
300.12	301.04	299.03	294.54	298.5	302.17	298.78	307.31	298.84	299.37	296.39	300.63	302.24	297.65	305.47	296.57	302.13	299.82	298.52	305.65	301.65	300.92	303.12	289.14	299.79	300.92	297.97	302.2	298.44	301.38	297.61	302.61	302.22	304.83	297.78	298.69	296.69	304.64	300.4	304.77	299.25	296.51	294.37	298.21	299.77	298.86	301.42	301.89	298.36	299.73
316.19	309.21	316.95	311.6	315.21	319.98	309.56	310.98	314.48	315.48	310.81	307.8	307.23	306.98	303.65	311.31	317.19	312.65	303.03	319.55	307.44	315.17	315.9	314.2	320.33	314.21	311.95	312.27	318.75	307.73	305.05	311.6	314.1	312.02	312.72	312.83	314.85	314.31	322.93	304.14	310.99	304.63	314.21	315.02	307.47	316.6	302.85	308.85	317.41	311.31
304.28	294.45	299.7	303.39	300.39	303.22	296.56	292.77	301.84	297.26	295.97	300.11	300.05	300.96	304.5	298.38	304.15	307.58	301.87	302.12	305.08	305.24	298.77	295.92	294.78	299.2	294.55	296.86	297.51	301.66	308.41	292.52	306.15	304.12	298.82	302.99	302.99	298.4	294.52	292.22	300.29	297.04	297.31	298.47	300.29	297.48	301.75	297.83	301.59	301.14
302.01	306.42	310.69	309.77	308.81	313.29	309.44	306.35	310.18	312.45	315.99	313.96	320.6	309.88	309.7	305.63	304.86	307.02	298.22	307.09	303.64	311.68	303.05	303.24	303.71	307.93	310.15	307.88	316.31	308.93	306.27	310.81	305.84	303.62	314.98	307.08	311.62	311.86	303.33	312.86	303.71	314.02	309	308.96	308.85	309.67	308.07	309.23	305.28	315.69
309.34	300.79	304.62	307.52	302.9	304.69	306.46	304.39	305.42	300.71	310.62	304.56	315.29	313.36	299.74	308.24	299.01	304.31	306.29	295.76	303.47	309.39	302.43	310.43	309.77	304.11	310.72	303.7	305.94	299.55	304.18	310.03	308.31	306.59	305.21	300.84	296.86	310.55	293.93	303.11	311.16	307.51	300.11	304.05	304.14	312.11	299.39	306.78	308.78	303.5
313.07	307.81	313.4	308.88	307.14	316.91	317.81	312.39	312.21	308.92	306.64	309.98	313.73	312.72	312.49	310.12	316.03	310.05	314.28	319.03	315.29	316.82	315.9	311.37	305.11	308.96	312.34	310.32	316.83	309.02	312.15	315.04	308.65	316.71	317.58	317.12	314.97	310.12	309.29	313.39	317.63	308.94	317.62	320.59	305.04	308.23	311.54	313.29	317.26	316.14
299.44	302.42	299.01	302.25	304.24	293.1	299.18	294.41	295.13	307.43	302.35	304.76	298.82	306.74	302.39	300.99	299.64	304.56	303.04	299.46	300.91	294.63	299.82	305.3	305.64	296.03	301.87	296.98	301.02	299.77	305.01	304.32	297.9	293.66	303.68	302.07	304.68	298.9	306.05	307.76	306.51	308.05	305.72	301.61	303.3	303.81	301.69	297.65	301.75	304.44
307.84	306.88	312.04	299.53	309.9	308.25	304.65	301.18	307.13	302.33	308.35	299.77	298.55	300.74	301.89	307.47	304.11	306.13	305.64	297.48	298.67	301.5	301.3	295.1	301.65	304.85	304.62	302.23	302.34	305.74	305.94	302.14	309.37	302.05	301.27	296.51	306.41	299.26	296.61	303.65	308.64	307.95	296.28	302.48	303.25	295.27	303	301.77	306.33	303
319.7	318.65	326	328.8	321.66	327.45	317.14	321.46	330.32	325.57	328.47	326.12	325.28	323.4	322.32	322.51	323.89	325.72	324.22	318.4	326.64	330.75	329.04	325.38	330.44	320.94	327.08	331.6	326.2	323.69	325.47	328.17	319.61	331.88	317.07	321.56	327.57	323.9	329.21	326.58	322.41	326.5	323.46	323.01	328.51	324.7	326.32	323.38	325.68	324.83
333.5	326.1	327.79	330.11	330.29	329.02	332.64	328.95	323.12	329.53	329.34	322.87	327.31	329.3	320.04	326.35	326.26	328.15	319.97	322.22	332.12	322.19	324.21	324.4	325.87	326.26	323.8	322.37	328.76	324.98	333.81	323.29	321.43	325.82	326.96	332.11	327.15	332.92	334.07	328.85	316.39	318.13	325.89	321.07	330.83	328.12	324.91	330.83	322.26	319.9
302.26	295.92	298.18	297.92	296.16	298.01	292.47	293.19	289.84	293.92	303.95	297.02	293.69	295.13	295.92	290.58	298.27	290.86	298.63	300.23	296.31	297.67	299.9	303.01	290.42	296.82	302.58	299.86	299.45	292.6	299.87	294.27	297.55	297.52	299.53	297.16	292.35	298.94	293.6	300.32	296.27	297.99	298.94	295.79	293.4	298.09	306.64	302.49	300.72	294.37
303.24	311.97	309.12	313.17	310.67	310.45	308.01	304.98	311.05	316.03	314.75	310.94	305.79	309.27	311.87	305.99	306.32	308.35	307.99	309.45	310.17	307.84	310.85	312.98	310.55	310.81	306.34	302.85	308.47	309.75	304.01	310.13	310.61	305.56	310.6	306.15	304.12	310.48	307.01	314	304.34	306.83	312.59	309.02	303.46	310.07	311.33	303.56	310.58	303.87
299.46	294.18	296.13	296.41	293.16	289.72	292.41	293.16	294.25	295.77	292.15	291.64	299.05	301.63	300.62	285.77	292.25	291.84	295.29	295.82	297.17	294.41	295.21	296.13	287.59	295.53	298.9	296.67	293.14	291.31	301.08	296.65	298.86	295.96	302.71	285.73	287.56	297.7	284.43	297.94	292.76	289.54	295.46	291.5	293.4	295.74	294.94	294.82	291.98	286.86
319.6	319.22	317.29	322.53	318.74	318.17	323.26	321.65	318.01	321.04	318.27	314.38	316.82	320.39	315.38	319.37	313.65	321.57	312.39	313.11	319.38	311.44	315.95	317.48	319.18	323.16	307.63	316.36	321.76	318.36	314.01	319.74	320.48	312	314.35	318.01	319.14	318.05	322.87	324.24	314	318.99	314.02	325.44	321.54	322.55	318.38	314.51	316.23	317.33
306.15	307.34	312.26	323.4	316.78	314.64	318.85	316.9	313.57	304.04	312.32	317.55	315.05	322.17	315.37	312	312.79	309.53	311.08	314.63	310.63	312.04	310.72	313.78	320.53	313.57	318.37	314.6	311.72	312.4	312.96	311.84	317.68	313.74	307.73	319.26	314.99	312.77	314.55	310.63	312.86	304.27	313.79	316.26	314.25	317.81	315.46	311.23	309.18	311
317.61	314.36	316.4	319.81	316.91	316.58	315.09	314.55	315.6	312.94	312.25	318.98	320.03	317.79	315.25	314.16	319.23	317.41	323.73	310.58	318.07	319.7	315.19	318.99	319.47	323.53	315.91	321.73	316.74	315.87	313.1	313.99	318.16	322.03	320.75	319.46	318.92	321.34	319.9	319.46	318.38	319.55	318.38	323.3	320.56	319.14	323.34	314.5	324.87	322.71
307.71	305.08	305.92	296.85	306.93	304.59	313.64	310.25	302.75	301.47	309.98	300.5	307.54	306.94	307.64	297.84	308.26	301.87	308.55	303.85	306.25	307.91	309.23	306.31	305.25	304.82	307.07	306.29	310.28	304.12	305.43	304.58	304.05	300.55	305.28	315.73	309.21	308.04	308.45	301.54	308.99	307.44	301.23	304.36	303.76	300.59	306.7	309.14	305.61	315.22
299.92	311.03	305.46	300.85	310.1	301.49	308.36	309.87	309.51	308.1	305.75	300.88	299.7	306.52	296.54	312.31	306.29	304.68	306.05	307.81	312.57	306.23	308.23	304.41	307.66	308.93	300.54	307.93	298.44	305.44	305.81	308.51	305.27	305.42	308.23	314.03	308.65	310.5	298.38	310.15	302.37	308.24	307	304.87	304.58	304.75	297.68	308.52	314.23	306.69
302.96	295.51	291.94	298.76	295.54	297.94	288.79	297.75	302.18	298.52	297.29	293.06	302.08	304.51	298.52	293.75	299.08	292.65	296.6	295.82	295.51	298.35	290.38	291.32	292.16	302.66	300.07	296.75	300.86	301.94	294.88	296.23	298.65	295.26	292.83	294.87	295.61	299.12	298.88	293.74	295.37	301.14	298.83	302.41	295.25	296.85	297.95	291.27	294.59	297.9
304.16	306.02	305.85	292.21	296.75	301.57	301.76	304.25	293.3	304.01	309.18	304.22	301.19	301.2	295.71	312.43	296.54	303.07	299.09	300.06	295.38	305.47	303.67	302.37	294.84	296.07	299.61	302.26	298.17	313.07	298.91	294.81	307.75	305.31	304.24	302.5	300.67	299.17	307.3	299.67	307.67	304.12	306.49	305.77	303.37	305.81	303.17	300.95	300.91	304.22
325.24	327.74	324.93	327	324.51	325.67	328.21	322.67	315.65	323.77	318.61	327.48	322.1	326.49	325.95	321.47	325.51	320.43	322.37	334.35	328.13	317.19	324.37	330.53	330.23	325.56	323.9	325.36	318.84	323.76	330.5	326.41	326.2	321.35	326.94	318.77	325.57	327.35	323.21	316.66	333	325.21	326.4	328.36	329.82	318.98	324.5	326.75	329.65	325.35
290.57	293.7	291.23	301.07	295.82	302.73	295.77	301.36	294.31	294.86	291.89	296.2	294.17	292	298.38	294.07	292.26	294.08	302.84	295.16	291.96	299.97	298.13	295.8	290.31	295.09	295.87	291.96	302.28	297.7	292.85	303.4	295.68	291.88	301.35	295.51	290.42	294.27	291.45	291.6	291.89	289.99	291.68	295.54	303.35	291.02	298.6	301.67	295.45	287.47
312.04	321.74	321.19	315.05	319.97	322.4	319.43	317.57	320.2	315.41	321.02	313.87	313.46	317.04	314.04	318.83	325.68	321.22	323.77	315.21	321.52	321.31	326.73	322.89	318.13	320.16	318.27	318.24	317.79	314.62	314.03	324.45	320.96	323.72	320.93	316.22	311.77	309.49	319.74	323.29	320.22	322.39	320.43	316.26	318.75	322.79	315.47	322.52	314.54	327.46
311.26	305.62	303.41	312.19	302.32	304.42	308.52	307.51	310.05	311.43	307.7	310.55	306.29	310.29	308.25	310.7	308.93	305.57	308.97	306.72	303.75	300.94	299.16	311.14	305.5	305.71	313.34	307.3	307.72	299.8	297.95	305.86	304.52	299.62	306.25	310.37	310.39	315.27	314.5	306.84	308.12	308.63	310.8	307.04	309.2	299.05	301.29	309.38	312.53	304
318.68	312.8	315.63	310.9	321.27	311.8	313.09	320.46	313.27	321.61	320.46	324.89	315.28	318.19	319.52	316.66	324.69	310.4	316.62	314.02	313.35	321.02	318.3	311.26	318.24	318.67	316.25	310.99	315.1	317.71	311.17	315.21	313.23	323.79	318.54	320.89	323.32	320.78	315.28	317.42	322.81	310.68	322.12	315.18	319.92	319.13	314	316.82	319.57	318.66
323.87	336.49	331.11	325.22	328.31	320.2	329.33	323.11	319.47	321.08	325.85	328.56	328.64	322.53	322.76	329.87	324.87	324.17	320.56	329.14	325.89	328.51	328.94	325.34	331.55	326.3	323.97	327	338.41	322.42	331.65	328.6	324.82	324.88	332.21	325.06	325.41	325.25	321.06	328.49	323.76	329.7	326.99	330.47	322.8	329.91	329.9	323.47	328.43	319.24
315.4	317.19	323.43	317.97	314.39	321.5	317.41	313.51	310.61	316.04	322.26	318.59	326.42	326.72	311.97	322.38	315.05	320.65	322.05	318.56	315.23	326.67	319.35	313.14	314.1	319.39	317.93	315.22	306.3	312.44	311.55	322.43	317.91	321.49	316.18	316.03	317.76	318.94	313.5	320.38	316.85	307.72	317.4	322.02	313.17	310.21	317.73	316.51	316.7	316.58
310.02	306.4	307.38	300.33	295.79	302.74	309.53	303.53	304.6	304.89	299.16	299.8	302.39	299.04	303.41	305.29	303.55	300.8	308.19	304.54	299.94	304.08	296.3	307.01	306.63	303.96	298.53	305.23	300.6	305.02	304.19	305.32	304.78	304.58	299.73	306.37	301.91	300.39	306.5	297.87	308.77	299.12	301.64	311.13	302.82	304.31	307.69	306.13	301.16	305.12
306.67	305.55	309.34	308.69	302.18	302.31	308.55	312.98	304.63	303.64	301.13	299.96	309.15	305.65	304.05	308.03	301.43	304.05	309.1	302.4	307.93	307.44	312.83	306.02	300.77	311.21	300.1	302.52	297.61	303.38	305.34	300.19	295.38	303.7	307.25	307.23	310.49	306.19	304.19	304.08	305.83	305.9	301.51	306.44	295.86	301.34	303.23	304.28	297.04	305.72
294.39	296.4	303.68	307.19	300.12	296.69	308.37	302.59	306.74	308.55	304.56	299.25	302.94	310.7	297.23	305.82	305.95	296.35	297.82	302.11	294.97	296.08	303.08	297.09	301.47	302.76	298.6	306.26	301.02	302.44	302.67	299.06	307.98	297.84	295.2	296.06	302.04	300.57	298.28	297.71	301.94	301.14	298.08	300.75	301.07	303.77	307.45	298.55	295.65	296.7
327.09	331.02	328.15	326.47	327.38	326.24	322.84	332.29	325.08	326.18	324.43	331.1	325.48	327.52	329.53	329.32	335.67	326.46	321.61	329.92	324.26	324.63	333.19	330.79	329.4	331.78	333.21	325.98	327.33	326.54	328.47	327.61	331.72	320.44	329.43	329.36	325.45	331.29	329.78	325.89	329.71	326.03	332.22	329.15	326.77	319.85	325.11	324.93	326.69	327.54
287.98	284.99	287.09	289.91	297.27	289.67	296.09	285.16	291.89	288.76	287.06	296.41	293.67	301.25	295.79	282.42	291.44	293.61	302.34	295.02	289.88	292.98	287.87	290.48	290.65	292.03	291.51	298.58	297.53	299.6	290.29	295.37	289.5	297.12	297.45	294.32	293.25	296.52	291.57	297.45	296.72	290.42	296.5	301.73	301.95	291.04	288.83	290.74	289.66	290.83
292.9	292.93	294.66	294.54	293.19	295.03	293.96	300.15	290.6	295.58	292.45	291.32	293.99	290.01	297.07	295.25	293.46	298.54	293.09	299.24	288.47	290.28	292.85	288.36	293.78	291.65	296.37	297.86	295.34	300.01	303.51	292.29	294.9	292.78	291.71	298.79	292.32	293.45	287.62	297.47	297.14	302.11	295.05	288.37	288.7	293.24	286.25	295.98	290.55	295.39
309.67	298.47	299.77	305.29	303.25	296.83	308.36	299.53	308.93	296.59	301.46	305.9	308.73	311.96	304.79	300.23	307.97	311.91	300.36	302.93	295.27	309.19	305.39	301.53	298.19	297.83	302.38	306.64	304.43	303.5	304.13	301.9	304.59	303.88	304.42	310.23	305.06	303	303.45	307.67	301.79	299	301.57	302.87	304.53	306.31	305.01	304.68	298.11	307.99
327.83	332.02	316.88	331.35	334.35	324.28	325.55	334.62	323.78	328.94	320.39	330.75	325.31	329.33	329.21	326.85	330.83	320.11	325.51	329.54	323.81	321.99	327.85	326.46	336.15	322.08	324.06	323.15	324.4	331.64	324.93	336.5	333.05	329.36	329.22	328.29	333.14	330.27	330.58	333.74	326.69	327.94	324.28	326.99	328.58	336.6	329.98	324.46	332.97	322.15
312.04	317.49	310.98	305.3	310.56	315.95	309.88	303.78	312.39	315.93	312.88	314.23	308.17	315.05	320.69	312.43	310.77	307.98	314.62	319.95	317.41	312.68	313.44	309.3	309.76	312.04	305.69	313.21	314.62	316.3	314.2	312.73	312.96	312.91	310.61	312.78	313.44	312.7	315.31	312.61	320.41	309.23	309.64	317.53	317.9	314.83	311.25	315.31	319.06	308.22
[truncated: 300 more rows]
[truncated: 150 more columns]
