# Supplementary material for: Genetic dissection of main and epistatic effects of QTL based on augmented triple test cross design
Source: PLoS One. 2017 Dec 14;12(12):e0189054. doi: 10.1371/journal.pone.0189054 (PMC5730204; doi:10.1371/journal.pone.0189054)
Supplement: S9 Supporting Information — (ZIP) [file pone.0189054.s009.zip › z5_1450_0.5_10.csv]

319.05	316.97	319.57	317.8	319.52	317.81	319.58	315.64	318.21	318.18	315.91	319.24	319.55	318.22	317.57	320.18	319.85	318.18	321.17	318.01	320.1	316.55	319.78	318.18	317.96	317.28	317.58	321.55	320.44	318.98	319.18	318.35	316.83	321.62	318.47	318.5	317.69	319.96	319.51	319.55	319.62	318.03	318.57	319.46	320.64	316.47	317.97	319.53	318.52	318.29
312.33	311.77	312.65	312.01	316.06	313.17	313.71	310.7	312.04	308.92	312.94	316.16	308.4	309.96	313.63	313.85	311.97	311.06	311.61	312.78	314.53	314.57	313.6	310.71	314.3	314.78	314.03	313.8	312.57	314.08	311.07	311.58	312.64	313.27	312.05	311.34	312.34	313.37	313.57	312.88	312.6	313.2	313.53	312.11	312.62	314.1	311.13	312.4	313.49	313.22
313.9	314.69	312.47	313.74	312.8	314.5	313.63	311.97	312.96	312.83	312.5	313.68	314.65	311.95	310.51	311.92	313.98	312.92	311.78	309.8	312.82	311.61	313.93	314.46	310.66	315.7	312.13	310.69	309.46	312.38	311.11	311.54	311.46	313.01	309.81	311.47	308.9	312.15	311.66	312.17	314.27	311.66	310.64	314.55	312.83	313.79	310.44	310.41	310.25	313.02
296.23	297.59	294.04	295.7	295.62	293.46	294.06	291.99	296.82	295.27	293.98	294.23	296.01	294.34	294.25	294.14	294.43	294.74	296.73	295.26	293.02	293.68	296.48	295.57	295.31	294.56	295.28	295.12	293.43	296.37	294.98	294.59	294.87	296.75	294.3	295.15	294.1	294.63	293.38	294.55	291.36	293.15	296.79	295	294.13	295.44	294.44	294.93	295.1	295.83
293.67	295.14	295.55	294.43	294.28	293.79	295.63	294.72	295.25	292.5	293.91	293.92	293.89	294.54	293.9	292.56	293.9	291.99	294.72	293.37	296.9	293.79	294.14	292.95	293.15	295.08	293.62	293.39	292	294.77	296.53	291.92	294.52	294.39	293.58	291.97	296.56	293.32	294.79	294.89	293.82	297.4	295.79	291.2	296.52	292.97	295.31	296.93	296.28	295.3
300.56	300.89	300.65	302.58	300.17	299.74	299.71	300.71	301.86	303.31	301.36	299.9	301.05	298.71	301.79	300.55	300.7	301.09	301.77	301.76	302.78	301.47	300.18	301.76	301.09	300.65	302.83	300.74	301.64	300.58	300.34	299.34	299.93	300.45	299.57	299.56	301.49	303.78	300.69	301.6	303.66	300.03	301.59	301.97	303.32	301.84	299.61	302.95	300.83	302.26
326.31	325.18	324.53	325.9	326.31	324.43	324.27	324.02	324.51	325.23	325.88	326.85	324.37	324.06	323.96	323.84	325.19	326.12	326.25	324.8	327.45	325.14	326.28	324.99	324.05	325.53	327.79	324.75	325.53	324.49	326.14	324.09	326.69	322.82	325.91	324.79	324.47	324.95	325.13	325.99	326.8	323.8	325.57	323.39	323.15	327.95	325.39	323.79	324.81	322.96
293.2	295.44	293.81	292.28	295.42	294.54	293.67	295.13	293.99	291.48	292.7	293.74	293.01	290.14	293.32	293.36	293.63	296.21	294.18	296.33	293.06	295.07	293.46	294.64	295.21	295.09	293.99	294.37	290.09	293.43	295.69	295.69	295.33	293.53	293.67	292.84	293.22	293.97	294.56	294.76	291.65	290.89	293.01	293.77	291.73	294.38	296.27	292.95	294.07	294.93
324	321.5	325.64	322.26	321.51	325.68	326.34	328.93	326.49	322.4	327.66	324.65	326.11	324.09	324.27	326.98	322.15	323.88	325.18	323.31	324.77	324.91	324.34	327.42	323.64	325.69	326.08	325.52	325.39	323.84	326.03	324.65	325.48	325.51	324.09	322.68	322.42	325.75	325.48	325.56	322.78	325.07	324.58	322.8	323.21	325.18	323.67	322.96	325.97	325.54
325.68	323.85	324.8	325.99	325.28	324.46	325.78	325.13	324.9	327.6	323.13	324.06	325.81	324.65	323.54	323.15	322.63	325.72	323.7	324.87	324.49	324.95	325.27	325.14	324.73	324.99	323.41	326.02	326.19	325.71	325.81	327.12	325.86	326.38	324.15	323.72	325.25	325.73	327.05	324.5	326.02	325.71	326.18	324.83	323.4	326.46	323.8	324.95	325.67	325.32
313.03	313.65	312.9	313.62	316.53	311.29	314.04	312.76	314.32	313.24	311.68	312.42	315.29	311.4	309.91	313.57	316.28	312.17	312.16	311.81	315.23	315.28	314.97	315.6	312.42	313.15	311.16	310.56	313.62	312.03	313.22	314.9	312.13	314.12	315.21	314.13	313.12	314.95	313.69	310.78	313.17	315.59	315.05	312.17	312.73	314.68	312.79	313.12	314.77	313.47
314.14	313.99	310.77	314.06	315.02	312.67	310.35	313.58	315.95	313.57	309.27	311.71	309.65	314.41	312.86	313.62	311.44	311.43	312.36	310.84	314.36	313.43	312.93	310.56	313.26	312.59	314.14	312.15	314.66	311.94	314.2	311.34	313.61	312.57	313.89	311.37	312.61	313.02	314.72	313.62	313.93	313.12	311.26	313.04	316.31	316.38	313.88	312.18	312.05	313.79
315.68	315.89	313.73	316.05	315.62	318.41	316.04	314.21	316.91	315.13	317.67	316.95	314.3	314.62	316.41	315.21	314.59	315.63	316.56	314.08	316.06	314.06	315.92	315.89	314.27	314.96	317.16	316.68	314.85	313.96	314.81	317.89	315.21	315.24	315.92	315.34	314.7	314.53	315.02	316.13	315.45	314.92	313.98	317.39	315.31	319.62	313.17	315.37	315.58	315.75
319.13	317.72	317.74	318.08	319.96	317.56	318.69	316.66	320.62	319.19	322.01	319.26	317.1	319.79	318.75	320.62	319.21	318.57	318.02	317.75	318.66	318.43	319.82	318.63	318.53	318.25	320.85	321.71	319.4	320.23	320.64	320.15	320.99	317.31	320.71	319.08	320.15	319.36	315.99	315.82	318.82	318.36	320.15	319.37	319.67	320.3	317.89	318.35	317.71	322.19
316.11	316.97	317.39	315.82	315.64	315.46	315.57	316.04	314.18	315.64	316.73	314.65	319.49	315.08	316.36	315.28	313.22	318.52	316.66	316.47	316.23	316.27	313.47	316.7	317.01	316.21	317.19	315.01	315.59	316.04	316.26	315.8	317.42	316.19	317	315.48	315.58	314.63	314.79	316.11	317.2	313.86	313.95	315.84	313.68	317.46	316.2	316.96	317.92	317.58
329.44	327.54	328.76	328.18	330.42	325.56	329.02	328.96	327.03	326.96	325.32	330.3	328.11	326.2	328.51	327.86	327.88	329.17	328.28	325.34	326.51	327.62	328.87	327.53	328.88	327.8	328.6	326.75	327.44	327.79	328.8	328.27	328.63	327.87	326.36	327.27	326.17	325.73	327.41	329.83	329.02	327.58	328.82	328.4	326.28	329.97	325.93	329.02	329.23	329.64
323.85	325.44	327.52	324.02	327.03	324.63	321.91	323.16	324.39	322.36	326.21	325.44	323.87	325.39	328.79	322.69	326.17	323.46	324.02	327.08	323.42	324.86	324.31	322.2	322.46	323.77	322.55	323.2	325.41	324.73	323.9	324.35	323.23	325.15	323.54	323.03	322.51	327.14	324.55	327.1	324.86	323.85	323.29	326.32	325.14	322.32	325.64	324.43	322.91	326.32
324.25	324.61	322.29	324.24	321.98	323.59	325.41	323.66	325.9	323.08	322.15	326.08	322.43	323.49	324.07	323.11	326.17	322.18	326.97	325.1	323.49	325.96	321.01	324.78	324.17	322.99	321.64	324.95	322.86	323.9	322.74	324.84	323.81	324.83	327.4	327.02	324.52	323.51	324.28	325.11	323.19	323.03	325.19	322.66	325.49	325.26	324.92	322.43	323.68	326.61
314.45	316.18	315.27	316.35	315.41	314.74	315.33	312.24	312.77	314.68	313.72	315.2	315.27	316.64	314.03	314.68	318.32	315.03	315.63	314.04	312.62	315.29	312.45	313.28	315.59	317.26	315.01	314.18	313.97	316.44	315.79	314.71	312.35	314.2	314.41	314.91	314.14	315.33	315.13	317.24	316.73	312.82	314.29	316.93	313.32	315.34	314.64	314.86	315.57	313.61
326.17	325.24	328.43	326.72	326.76	326.13	327.98	326.45	325.03	327.28	325	327.88	328.81	324.91	324.68	326.22	324.81	329.61	329.39	325.18	328.35	326.23	327.48	326.94	329.63	327.84	327.32	327.43	328.23	328.79	327.65	328.83	325.6	327.36	326.55	327.48	327.01	326.07	325.84	327.11	329.36	329.83	326.3	329.28	326.12	323.93	327.26	326.41	324.6	325.74
301.79	303.21	301.06	301.88	304.84	303.26	302.48	303.9	302.57	303.33	303.06	304.26	306.22	302.22	301.39	303.9	303.56	301.79	304.13	304.37	303.18	302.34	302.34	301.44	303.52	303.61	302.62	303.34	301.77	301.56	305.15	302.94	303.63	304.58	303.84	301.31	303.11	302.41	303.31	301.95	303.89	302.21	300.07	303.99	302.76	301.5	300.83	303.15	304.33	303.35
302.93	303.29	302.25	303.06	303	301.72	301.94	304.92	301.54	300.52	304.11	301.46	303.31	304.39	303.24	304.02	301.72	305.06	305.34	300.45	302.01	302.23	302.38	303.5	305.49	305.72	303.87	304.48	304.13	304.01	303.57	302.71	304.94	301.7	305.74	301.98	301.66	306.07	301.75	304.88	304.27	303.62	303.22	303.22	300.31	300.31	304.04	302.54	306.53	303.02
328.38	329.18	327.6	329.15	328.37	327.7	327.15	329.14	330.85	329.29	327.49	329.88	328.41	328.22	328.07	329.89	329.15	328.15	328.64	328.62	327.66	329.29	329.31	330.2	328.2	329.44	329.28	329.13	327.81	330.08	329.29	327.42	329.93	328.68	328.58	328.23	326.62	328.63	328.14	331.28	326.99	327.71	327.6	328.43	330.8	328.35	329.23	328.75	331.3	331.17
305.91	306.81	306.16	306.76	305.5	305.97	304.91	306.37	307.76	306.69	304.89	306.47	305.04	305.89	306.01	305.94	306.16	307.29	307.64	306.91	306.25	307.23	306.34	305.75	305.84	304.44	306.86	305.6	306.38	304.94	304.93	307.78	302.22	305.12	302.28	305.62	308.99	305.71	305.98	308.56	305.83	304.92	309.68	304.72	306.04	306.39	306.68	307.71	307.29	305.14
329.38	326.83	327.04	327.14	326.44	326.55	329.85	328.18	328.31	327.22	327.03	328.44	331.22	327.91	328.84	325.34	328.86	324.74	329.18	327.46	329.1	328.09	326.75	329.68	326.77	328.22	327.69	323.14	328.07	327.29	327.64	327.32	330.31	328.39	328.96	327.12	328.78	327.14	328.56	330.52	330.25	329.68	328.87	326.1	329.13	326.09	328.31	327.48	326.29	328.14
302.28	303.46	303.45	304.04	304.41	303.77	303.19	306.55	306.68	304.49	302.93	301.89	306.36	303.91	304.24	302.54	303.67	303.66	305.06	304.2	303.89	303.05	304.69	302.21	303.46	303.25	302.55	301.8	306.16	303.61	302.93	304.69	301.87	303.45	303.89	303.14	303.91	302.99	301.9	305.4	302.22	300.42	299.84	305.79	299.38	304.31	304.8	305.93	305.14	305.53
295.39	294.78	296.82	295.19	292.86	292.67	296.39	293.96	295.63	294.03	294.44	293.87	296.51	295.92	294.9	294.01	295.15	294.94	297.53	292.81	295.47	294.69	294.66	294.96	294.59	294.26	294.77	291.51	297	293.13	298.12	295.5	296.03	293.39	294.64	294.77	295.81	292.58	295.59	292.46	296.62	295.58	297.56	293.56	295.44	297.06	297.36	294.29	296.25	295.19
298.78	299.74	295.46	296.04	296.97	298.65	299.57	296.9	298.12	296.7	296.17	297.23	295.42	296.07	297.68	297.34	297.24	297.39	294.77	295.92	294.54	293.35	297.01	293.83	299.15	296.7	295.8	297.29	296.6	297.35	298.38	297.8	297.33	295.01	297.55	295.73	297.27	294.11	296.51	297.66	298.74	296.86	295.54	295.51	295.72	298.22	295.76	298.56	294.28	296.22
295.95	292.7	293.52	294.44	296.3	293.9	291.64	290.99	294.62	295.69	294.85	294.8	293.75	295.1	292.45	293.69	293.86	291.04	295.4	293	293.32	291.35	296.44	291.08	294.42	293.23	294.26	292.69	295.47	294.49	292.53	293.7	294.64	296.47	290.75	294.84	292.98	294.23	296.51	294.15	293.58	291.48	296.27	293.74	292.85	290.43	292.56	293.51	292.82	295.3
311.1	314.06	314.04	312.21	310.98	312.39	316.12	313.06	312.82	315.32	312.81	313.21	313.82	314.95	311.11	313.93	314.53	312.38	314.74	314.12	314.95	311.88	313.08	310.97	310.99	316.14	312.17	312.99	311.73	309.63	313.59	314.15	314.36	314.16	313.07	312.88	313.99	312.69	313.15	314.76	312.12	311.16	312.07	311.41	315.02	313.48	313.97	312.76	312.58	314.2
302.91	307.26	306.36	304.18	305.49	305.04	303.58	305.36	306.41	305.89	304.08	303.77	305.53	304.73	304.56	303.84	302.82	303.99	303.52	304.35	303.48	304.5	305.61	302.89	303.93	305.21	305.05	303.79	304.81	304	305.9	306.25	305.08	304.88	304.61	305.03	303.59	302.5	305.17	306.65	305.21	303.05	305.03	304.18	304.37	303.7	304.74	305.79	304.58	303.59
327.55	327.47	327.99	327.53	327.94	326.31	328.84	327.46	324.88	327.47	327	328.24	328.26	327.48	329.31	326.67	326.37	327.84	327.89	324.73	326.01	326.61	327.14	328.59	327.52	324.97	327.74	329.99	326.67	327.88	329.03	329.9	329.42	329.4	327.43	327.81	328.46	324.89	324.55	326.4	325.35	328.7	326.51	328.54	327.2	326.95	325.93	328.75	330.15	327.13
317.41	320.37	319.41	318.17	320.14	321.9	316.17	318.52	318.98	318.47	317.93	315.52	319.55	319.19	318.12	319.67	319.46	321.03	319.15	319	317.41	320.11	320.65	318.98	319.01	318.1	318.98	322.36	319.74	319.67	317.17	318.59	319.92	321.45	321.12	319.83	320.04	320.35	318.8	318.78	317.91	319.36	318.05	317.58	319.47	318.57	318.47	318.92	319.04	320.51
313.11	312.44	313.73	313.94	311.58	312.9	314.57	314.27	314.75	311.31	313.81	316.24	314.31	314.6	313.57	312.58	309.71	315.49	312.86	313.71	312.55	313.74	311.86	313.86	314.33	314.45	315.21	316.33	314.59	313.18	314.27	314.17	313.4	312.47	312.53	312.63	312.79	315.29	313.48	312.53	311.19	311.1	311.87	311.92	313.25	314.72	314.56	313.05	316.11	312.03
297.69	293.44	294.54	293.83	293.13	294.04	297.11	296.48	294.89	293.43	296.21	295.01	293.75	295.74	293.39	295.85	295.38	295.2	296.76	296.43	296.14	293.79	294.34	296.31	296.43	297.16	294.65	297.5	294.38	294.38	294.06	292.85	296.23	296.55	293.95	297.39	294.53	294.35	294.07	293.72	296.39	294.64	294.54	296.6	296.81	295.45	296.14	293.24	295.48	295.64
312.17	311.97	315.81	311.48	313.47	314.72	311.2	312.43	315.48	310.38	313.73	313.33	312.46	311.3	311.72	311.73	315.19	312.92	314.92	312.09	310.8	313.14	315.67	310.44	311.2	315.06	311.72	311.85	311.51	311.99	311.71	313.27	314.21	311.76	313.9	309.43	312.21	312.29	311.72	311.36	314.37	313.42	312.51	314.91	310.09	313.85	309.87	311.16	311.92	313.77
303.88	305.72	307.69	305.9	305.4	304.53	305.27	304.99	305.52	304.5	305.35	303.01	304.5	301.83	304.57	306.19	305.83	304.01	305.07	305	306.03	305.03	308.05	306.73	306.76	306	307.24	304.68	307.34	302.57	305.92	303.67	305.25	305.21	303.71	305.3	305.84	306.87	306.03	306.26	306.66	305.83	303.63	303.81	305.44	306.64	307.02	306.45	305.62	304.51
319.13	317.82	319.38	317.4	318.51	320.78	318.36	316.28	316.46	316.82	317.35	319	319.27	315.78	318.2	318.75	319.66	317.64	317.43	318.47	317.99	318.02	315.76	317.83	319.75	318.63	316.94	319.88	318.4	318.18	316.78	320.51	321.1	320.18	316.28	318.48	318.02	316.35	319.08	318.01	316.05	318.42	319.26	317.71	317.48	316.33	319.66	317.72	319.64	319.83
320.71	318.6	319.16	319.11	319.04	317.78	320.27	321.41	316.62	318.6	320.33	317.44	317.58	316.84	317.62	320.49	322.05	317.53	319.35	318.65	320.8	319.87	320.1	321.4	320	318.61	320.13	320.32	317.19	317.75	320.19	318.57	318.87	319.71	320.32	319.93	320.64	320.51	319.97	318.86	317.69	319.02	319.04	319.66	321.47	319.63	320.36	319.27	318.74	317.89
303.52	302.8	303.65	301.52	305.28	305.57	301.6	302.86	300.35	301.29	302.66	304.62	303.07	303.16	303.14	302.65	304.07	301.56	304.46	303	304.72	304.88	301.94	302.87	303.24	305.84	301.75	299.7	301.25	302.21	302.39	303.99	302.32	302.76	301.49	303.98	303.83	306.59	303.31	303.18	302.33	304.02	301.97	305.64	302.9	302.51	304.3	301.35	304.13	303.98
329.83	329.23	328.55	329.13	327.5	330.34	328.65	326.35	327.58	326.35	327.87	328.65	327.41	325.12	328.8	329.29	330.38	327.02	326.31	328.68	328.61	328.53	329.16	326.52	326.93	330.49	325.92	331.72	328.14	328.1	328.65	328.52	330.07	329.66	329.88	329.54	325.65	326.41	328.95	327.39	330.48	329.16	327.81	329.56	329.64	328.28	328.95	327.53	326.34	326.85
300.48	299.62	301.81	298.97	299.77	302.92	300.1	298.66	301.22	302.17	299.32	301.12	301.64	301.59	299.64	299.45	299.75	299.64	299.22	300.89	300.96	300.29	301.59	300.19	297.85	301.31	301.94	301.33	299.73	301.33	299.93	298.06	299.33	302.63	299.17	299.92	299.92	300.46	300.99	300.37	298.62	299.28	298.02	301.6	298.31	302.04	298.14	299.72	300.13	301.92
309.57	310.55	309.03	310.01	309.89	307.3	310.4	311.32	308.3	309.28	309.19	307.06	307.82	309.36	309.29	304.5	310.62	308.03	308	307.83	308.28	308.84	311.36	310.88	307.71	311.06	309.22	308.04	307.19	307.72	309.66	307.49	307.78	309.16	308.45	310.28	307.34	306.02	306.04	306.11	309.19	311.32	308.63	308.78	309.45	310.22	310.63	310.96	307.21	308.72
310.06	312.26	308.75	310.26	308.61	311.11	311.36	310.22	309.27	307.51	309.21	307.78	310.97	310.52	308.71	311.13	312.02	309.93	309.1	311.28	311.35	310.81	311.58	308.72	311.66	310.92	308.7	308.42	309.34	310.73	312	311.53	308.54	309.09	308.49	312.64	311.46	309.53	310.41	309.83	308.8	310.72	311.04	311.02	313.82	312.44	308.99	307.25	310.12	309.25
295.61	295.62	295.93	294.18	294.26	293.83	295.08	296.33	298.43	295.09	295.5	295.73	294.46	292.91	292.3	291.91	294.3	295.7	293.11	292.9	294.57	297.3	294.82	295.5	295.26	297.19	294.98	295.19	297.22	293.18	295.4	293.6	297.39	295.65	295.44	296.53	295.57	296.99	295.37	295.78	295.81	297.16	294.23	295.82	296.25	296.07	294.28	293.41	295.82	296.66
306.09	307.31	308.67	307.82	303.93	304.81	308.47	309.6	304.91	307.43	306	303.54	304.44	307.66	304.84	303.64	307.92	308.43	306.07	305.97	306.6	304.92	308.13	306.3	306.48	306.95	307.67	305.92	306.1	306.96	304.57	305.72	306.02	305.32	306.07	306.4	305.38	305.81	308.05	306.61	305.65	310.19	306.94	310.66	308.39	304.94	308.66	307.14	304.8	305.56
307.56	307.69	306.1	303.88	305.71	304.97	303.87	303.78	308.07	307.5	305.82	306.69	306.17	304.5	304.51	305.37	307.17	305.63	308.32	307.04	302.87	305.88	306.51	308.19	305.06	306.38	307.19	304.69	306.37	305.64	305.74	305.56	306.06	304.78	306.71	306.64	306.34	304.68	305.83	305.5	307.41	306.34	307.12	306.78	308.15	305.51	304.98	305.21	307.69	306.58
292.4	294.74	294.93	294.2	296.14	293.45	295.55	293.55	293.05	295.12	293.36	294.19	295.55	297.81	295.83	297.3	292.24	295.9	295.83	294.03	295.45	294.95	295.6	293.9	294.11	293.15	295.18	294.79	295.35	296.88	295.52	296.09	295.06	293.5	295.07	294.16	295.41	294.36	294.06	294.95	294.69	295.13	295.64	296.9	295.99	296.39	295.31	297.25	294.8	295.95
327.71	328.5	329.35	330.09	327.57	326.79	326.02	327.18	330.84	328.21	329.83	328.07	330.46	328.8	328.52	327.79	328.81	328.75	328.32	326.72	328.2	330.58	328.69	329.66	328.54	329.06	328.53	328.58	328.35	326.9	330.85	328.05	327.41	330.51	328.83	328.95	328.86	327.28	329.32	327.06	329.06	324.92	329.32	329.22	330.9	331.99	331.41	327.64	330.55	329.77
314.42	312.08	313.64	311.81	312.71	314.12	314.64	313.98	311.41	312.29	314.13	313.52	314.66	313.45	312.99	315.27	312.94	315.07	315.41	312.97	314.03	313.31	312.5	315.21	313.89	315.43	315.01	312.58	314.34	313.06	313.31	314.71	313.02	312.38	314.16	313.77	313.68	314.63	312.56	313.55	316.24	314.44	310.94	310.76	314.55	313.19	312.75	316.11	313.35	312.3
304.53	303.93	303.23	304.58	304.95	307.4	303.51	304.59	305.34	305.17	303.52	303.98	307.42	304.93	305.88	306.13	304.28	306.51	308.18	304.52	305.77	307.26	305.06	301.39	305.23	307.7	304.92	304.71	304.94	305.56	305.31	304.97	303.14	304.58	305.23	307.97	306.19	305.38	307.57	307.39	306.09	305.16	306.95	305.16	304.39	305.98	307.39	305.33	306.82	309
318.47	317.72	316.1	316.06	315.08	315.63	317.14	315.22	316.19	315.33	315.56	317.05	318	318.64	316.51	315.19	315.35	314.98	317.62	317.86	317.08	314.78	313.77	314.92	315.11	316.42	315.54	317.35	316.26	314.49	316.45	314.73	313.92	316.18	316.09	314.45	315.84	315.25	311.37	315.21	315.95	316.19	314.35	316.98	313.95	315.36	315.54	314.81	316	314.3
303.01	302.68	305.22	306.08	302.83	307.8	305	307.3	303.96	306.56	304.32	304.59	307.29	306.55	303.97	303.84	305.82	306.65	302.3	303.22	304.62	303.2	303.81	305.02	303.04	308.3	304.92	305.22	303.96	304.15	305.3	303.29	304.59	302.45	304.17	305.1	302.8	303.83	304.41	304.09	305.15	303.94	306.32	303.18	305.65	303.78	302.49	301.65	305.19	304.12
313.16	310.27	309.92	311.69	310.28	311.47	310.64	314.3	312.27	311.03	309.9	313.46	311.08	312.61	311.54	311.54	312.56	312.11	310.32	312.68	310.72	311.6	309.12	315.04	311.78	312.56	313.97	310.34	315.74	312.66	312.94	313.59	312.03	312.92	315.16	310.46	310.74	311.39	311.96	311.67	312.41	314.06	314.56	313.69	312.66	311.85	309.84	311.98	312.88	312.11
292.5	293.89	299.38	292.71	294.91	294.73	295.59	295.07	297.07	296.86	295.19	292.68	298.99	295.32	292.26	292.48	296.59	295.73	294.26	296.5	296.63	295.1	296.16	296.3	294.01	295.63	296.77	294.08	292.34	296.18	298.44	292.12	295.24	296.04	293.55	294.94	293.2	293.43	294.48	296.46	292.99	294.98	295.9	297.11	295.37	294.67	295.4	294.51	293.46	295.62
315.8	318.17	318.49	317.87	316.48	316.55	317.43	317.06	319.18	315.21	315.69	313.79	317.89	316.79	318.66	314.95	314.37	315.8	318	318.01	313.77	320.79	317.83	314.65	319.34	315.79	318.16	314.91	317.03	317.36	316.31	319.15	315.75	317.98	316.55	317.11	317.49	317.78	315.17	316.42	316.94	317.7	317.26	314.67	317.53	318.05	318.32	317.54	318.18	315.56
308.28	309.95	309.8	309.08	311.01	310.76	309.59	311.1	312.27	308.33	310.04	310.82	309.12	308.71	309.31	311.51	309.72	311.53	312.57	310.08	308.89	309.68	309.26	308.41	308.55	311.65	312.23	309.5	309.79	310.79	311.72	310.09	311.24	310.83	307.09	309.54	310.72	308.99	310.15	309.67	309.54	308.31	309.56	309	311.21	310.75	310.22	309	312.72	311.32
308.65	306	304.05	305.77	304.58	307.51	307.84	305.84	305.78	306.49	305.74	306.21	307.47	306.21	307.46	305.14	305.68	305.86	306.27	305.05	305.46	307.49	304.16	307.4	304.94	304.66	306.98	307.43	306.13	305.47	306.12	307.44	304.13	305.29	305.48	306.31	305.62	306.54	304.39	304.67	305.73	307.43	304.32	304.01	307.45	306.03	305.99	306.07	303.01	307.34
305.59	307.46	303.2	306.25	306.98	306.31	305.28	304.86	305.04	306.78	307.36	304.96	305.62	305	306.67	304.87	307.56	305.01	307.39	305.42	304.31	304.86	303.41	305	307.97	307.78	303.2	308.74	305.08	305.49	305.79	307.24	303.15	308.3	308.91	306.55	309	307.33	307.42	304.71	304.93	305.97	307.52	305.49	305.99	303.98	306.25	308.06	304.64	306.53
300.69	298.52	299.47	299.77	297.73	298.42	300.03	299.15	298.46	299.65	297.14	300.79	300.89	298.71	297.68	300.46	302.36	296.95	300.31	297.73	301.34	301.86	302.53	299.52	300.62	299.03	302.12	302.44	300.56	300.04	299.83	300.25	300.37	302.07	302.11	302.18	299.98	299.58	300.98	301.56	300.76	300.49	302.03	300.32	297.06	299.31	299.19	300.28	297.7	300.61
329.35	325.75	329.42	329.78	327.87	328.52	327.55	328.74	327.65	327.49	327.91	328.52	327.75	330.32	328.4	328.86	328.29	329.32	329.22	328.41	326.34	327.42	329.76	325.85	326.15	327.05	328.07	329.39	326.94	327.47	327.29	327.3	326.4	329.1	327.55	329.33	330.95	328.97	327.58	330.18	327.17	330.78	327.5	327.12	328.51	327.7	327.42	327.59	327.55	326.49
293	291	293.82	291.65	293.27	293.23	294.55	292.68	297.37	295.5	290.61	291.84	296.9	297.55	294.58	294.56	294.7	295.51	293.25	294.59	295.02	295.75	296.68	295.78	294.74	294.16	294.09	294.71	294.28	293.71	295.92	294.94	298.41	296.45	294.47	295.33	294.83	291.33	295.86	294.17	294.74	294.22	295.51	293.72	295.51	294.18	293.06	296.19	293.91	295.58
304.89	304.43	304.55	303.34	303.66	306.53	306.66	304.81	304.98	304.59	305.77	305.42	304.43	302.13	305.96	302.03	306.99	304.23	304.31	305.7	304.76	303.21	306.99	303.79	304.12	304.54	302.31	304.39	304.28	304.76	303.03	304.65	304.11	303.93	304.18	305.1	304.71	305.62	305.8	305.67	305.6	303.81	306.25	302.98	307.07	303.54	304.98	304.16	307.08	306.14
315.19	313.89	314.84	313.3	316.77	315.55	317.54	315.8	311.05	313.78	313.57	313.45	315.39	315.83	314.39	314.16	312.33	313.01	315.63	315.19	316.09	312.97	313.48	312.35	312.8	315.1	311.63	317.2	313.61	313.77	313.97	314.22	312.34	314.54	316.68	313	315.3	314.06	313.19	315.02	314.75	313.44	315	311.69	314.8	314.47	315.49	313.21	314.6	313.42
314.22	309.78	310.81	311.67	314.66	312.08	310.38	311.27	312.63	313.4	310.32	309.55	312.78	310.26	311.92	313.62	311.65	311.63	311.29	313.16	312.4	312.55	311.03	310.43	311.14	313.18	312.26	312.14	312.21	312.87	308.36	311.63	311.72	310.84	312.05	313.11	311.17	310.31	310.62	312.54	311.09	310.06	311.82	311.62	307.64	311.6	311.48	310.15	309.06	310.33
309.13	304.58	306.1	305.77	304.9	306.64	303.89	307.8	303.93	302.92	305.35	305.96	306.55	307.6	306.17	306.36	305.7	306.25	304.85	306.95	305.59	306.47	307.02	305.47	305.51	305.68	306.73	305.34	305.05	309.36	304.88	307.42	306	306.89	304.72	308.14	305.89	303.39	304.44	307.87	308.22	304.5	306.16	305.7	304.97	303.58	305.01	307.29	306.69	305.7
303.81	305.8	303.9	306.24	305.69	306.6	304.96	304.35	307.1	305.14	305.75	306.82	303.46	305.86	305.66	306.2	306.35	306.88	306.39	302.26	303.52	306.56	302.66	303.86	304.99	303.08	307.34	303.55	303.46	305.4	304.95	303.24	304.54	305.99	305.71	302.2	304.5	304.34	305.36	302.74	306.81	305.39	306.09	303.9	305.62	305.83	306.01	305.54	305.35	304.67
296.17	296.92	298.79	297.98	294.96	294.23	295.67	296.77	294.81	296.46	297.64	294.81	295.88	297.25	298.36	296.77	299.76	296.36	298.29	296.15	294.88	298.02	296.66	298.8	295.88	293.87	296.35	295.4	296.85	296.75	295.84	298.02	296.43	297.47	294.7	298.25	299.13	296.18	296.82	294.65	297.34	295.53	297.19	295.65	297.34	298.31	297.97	297.94	296.5	296.19
305.64	304.28	303.45	306.98	305.13	305.33	305.03	304.84	304.46	306.14	303.64	305.96	303.52	304.35	305.08	305.24	304.2	304.63	305.28	306.7	306.89	304.86	305.56	306.9	304.96	305.33	303.84	305.72	304.89	303.34	305.64	305.47	306.89	307.51	303.7	306.51	304.47	304.94	307.54	302.25	305.38	302.25	305.62	306.9	302.84	304.6	303.3	304.11	305.92	305.31
304.66	306.51	305.68	304.32	305.67	304.83	304.02	306.52	307.72	305.72	306.67	303.93	305.83	305.12	304.27	304.62	303.66	304.03	306.82	307.17	305.24	303.6	307.79	307.87	304.12	305.47	304.85	306.98	303.46	305.54	305.74	302.49	304.41	304.65	305.35	305.39	303.72	305.76	304.89	305.38	304.17	305.94	307.51	302.42	307.58	306.45	303.76	305.54	303.34	303.19
302.85	303.03	302.46	301.09	301.97	303.98	303.13	301.99	303.34	302.85	301.39	305.4	300.94	303.9	301.86	303.58	303.19	302.95	301.9	304.04	303.33	301.37	302.65	302.2	302.19	301.4	299.98	303.65	302.13	303.28	302.9	301	299.95	303.64	304.04	301.24	301.33	303.4	302.59	301.57	301.97	302.41	302.93	304.54	303.52	300.71	304.41	302.25	300.38	302.7
301.85	304.53	303.73	304.74	303.36	300.72	304.05	303.51	304.34	304.24	304.04	304.5	302.92	304.21	304.93	304.53	303.62	304.07	303.48	302.85	302.48	300.5	304.23	304.59	302.72	303.9	302.83	303.1	303.35	300.75	303.55	301.78	303.7	300.09	303.82	302.58	302.19	303.62	303.08	302.21	303.68	304.69	305.04	303.65	304.96	304.97	302.32	303.74	305.1	303.14
302.7	304.15	302.68	304.64	302.49	302.86	305.95	305.52	305.67	303.83	302.53	302.99	304.05	304.98	305.99	305.16	304.18	302.39	303.62	304.79	306.48	303.07	302.96	305.9	305.7	301.96	303.46	305.45	305.5	302.85	304.44	305.63	304.56	304.25	306.29	303	306.54	304.09	304.77	304.89	303.06	303.68	304.37	307.02	304.73	305.33	304.71	304.31	299.76	303.52
317.47	319.11	317.62	318.16	318.35	316.56	316.9	315.57	316.81	318.57	319.08	316.28	315.1	318.47	316.22	319.8	316.18	316.52	316.78	316.99	318.79	316.37	318.91	317.18	317.42	316.18	316.53	316.36	315.83	316.16	320.04	316.39	316.89	317.35	316.88	316.13	318.49	317.25	314.76	320.94	318.94	316.99	317.39	318.72	318.08	315.36	314.04	320.61	315.76	315.93
303.5	303.21	301.93	300.78	304.66	301.07	303.67	302.63	302.01	300.3	299.89	302.73	302.36	302.45	303.4	304.55	306.24	302.2	303.78	303.31	302.63	300.99	300.68	302.49	301.38	302.22	301.83	300.94	304	302.77	304.23	303.78	301.19	302.25	303.2	301.31	301	303.12	299.82	301.17	301.52	302.18	299.34	302.79	303.5	301.22	300.11	302.84	302.97	301.66
302.53	301.38	301.99	303.23	302.57	303.48	303.17	300.06	303.41	303.09	304.67	301.97	300.41	303.5	304.04	303.12	300.08	302.16	300.77	300.78	303.03	302.79	303.99	303.12	302.59	303.91	301.69	302.65	300.56	301.76	302.86	302.96	300.33	304.43	301.13	303.62	303.55	302.7	304.82	301.88	305.29	304.5	302.82	302.61	302.38	300.63	301.55	301.11	301.68	301.78
308.52	308.82	309.26	312.23	312.13	309.82	309.46	310.53	308.35	312.75	309.68	310.56	313.07	312.25	311.19	310.21	307.86	310.48	311.42	311.88	309.4	313.14	310.14	312.02	309.15	309.23	313.21	309.77	312.72	311.8	309.3	308.07	309.04	310.57	311.46	309.35	309.42	310.92	311	311.45	310.35	309.2	313.5	308.1	312.05	309.93	310.52	310.9	311.28	310.61
303.5	301.58	303.81	302.17	299.83	303.9	301.86	303.58	303.64	304.59	304.5	303.78	303.77	303.34	304.34	303.52	301.8	302.76	304.43	304.14	302.6	303.03	303.31	301	304.37	303.28	304.32	302.86	303.11	302.39	299.88	303.99	303.23	302.77	300.6	301.81	302.2	302.77	303.56	302.8	301.9	302.63	303.18	302.99	302.82	301.25	303.75	302.85	302.82	301.66
297.26	296.73	294.92	297.41	298.08	297.2	296.16	297.57	294.83	296.42	297.79	297.4	298.82	299.73	297.59	297.29	295.72	298.31	295.41	297.83	296.12	301.3	299.97	296.7	296.64	296.77	296.57	296.7	294.09	295.63	295.84	298.85	296.06	298.31	294.84	295.92	297.35	297.12	295.21	296.12	299.22	297.13	296.44	295.86	295.78	294.77	294.95	298.55	297.71	295.96
324.85	328.28	323.59	324.93	326.08	326.59	324.99	324.72	325.41	327.75	325.72	324.85	327.01	324.98	325.95	326.97	325.89	327.37	324.52	325.85	324.57	325.32	326.16	324.22	327.61	324.72	325.7	324.05	323.7	323.91	326.66	326.31	323.4	324.89	323.9	324.88	324.93	325.91	323.38	323.93	324.31	326.57	324.53	326.86	328.18	325.78	326.39	325.02	326	324.88
303.26	301.88	302.14	303.01	303.43	302.6	301.71	300.83	307.57	302.37	304.95	302.11	302.53	306.2	302.2	301.7	301.66	300.58	304.71	304.9	304.62	301.55	303.05	304.88	301.97	302.29	299.82	300.31	303.63	303.37	302.71	305.54	302.43	303.53	302.87	303.9	301.78	302.04	298.78	303.5	305.36	299.46	302.69	304.41	304.29	302.08	304.39	302.83	300.45	303.16
310.3	311.36	311.21	310.31	310	308.69	312.04	309.94	309.22	311.1	312.13	309.77	309.82	308.05	306.99	309.73	309.66	312.84	309.26	310.59	309.53	308.56	307.03	309.94	312.2	309.89	311.22	309.82	309.09	310.85	310.22	310.31	311.93	310.47	309.48	310.81	308.57	310.98	309.97	310.5	309.66	310.56	309.91	309.07	308.7	309.4	311.49	310.24	309.39	310.91
306.06	305	304.79	303.09	302.21	302.96	304.21	305.42	305.1	305.02	303.6	302.52	304.89	307.57	304.43	301.91	303.47	305.9	304.11	305.34	304.24	302.26	305.17	303.13	304.58	304.38	303.01	306.99	302.42	302.81	304.88	307.79	303.93	304.98	304.35	305.06	304.2	301.07	304.75	302.96	302.58	304.87	303.12	304.69	304.11	303.8	304.01	301.91	305.55	304.87
293.56	296.26	294.13	294.17	290.96	295.43	294.37	293.68	294.79	294.81	292.85	294.84	294.6	292.17	294.22	294.58	292.61	293.21	293.44	294.12	295.48	293.97	290.71	293.25	295.45	295.08	296.32	294.16	295.1	294.85	294.08	291.61	293.27	290.96	293.13	292.34	294.67	293.31	293.04	296.93	291.41	293.12	292.76	294.27	293.09	294.1	294.42	292.95	293.08	294.77
305.06	305.82	306.86	304.61	305.66	304.44	305.36	306.11	306.14	304.06	305.59	305.2	305.47	306.99	304.94	305.58	303.34	304.73	304.62	306.57	304.91	304.26	302.04	304.37	306.46	305.63	305.99	308.91	305.52	303.54	305.78	304.71	303.52	305.75	304.28	304.61	305.11	306.12	304.94	306.17	303.25	305.3	305.24	307.8	302.21	302.98	304.97	306.3	304.96	306.29
325.7	324.94	325.09	326.46	326.34	324.55	323.2	325.17	324.8	325.97	322.52	323.45	325.27	325.26	325.19	325.41	322.97	325.75	326.11	323.94	323.91	325.1	323.63	324.95	323.3	324.76	324.54	325.75	324.1	323.99	327.17	326.47	325.17	321.98	326.5	322.39	323.3	323.49	324.47	326.07	324.91	326.24	324.48	325.55	325.46	326.44	326.14	325.5	324.62	324.62
310.72	312.91	313.1	313.67	313.98	312.47	313.35	315.23	313.17	312.33	313.61	313.28	314.59	314.22	310.36	313.74	313.19	312.57	313.29	312.72	316.01	312.15	310.55	312.06	314.57	313.22	311.7	316.52	311.9	313.96	312.62	314.42	311.94	312.06	313.32	311.68	312.25	312.18	311.14	312.07	314.86	313.79	313.48	313.08	313.25	312.3	313.22	313.68	312.32	313.72
304.25	302.42	305.86	307.4	303.16	304.66	305.79	304.21	304.07	305.9	304.02	304.38	306.92	304.39	303.43	304.9	300.91	302.08	305.3	305.76	302.02	302.96	305.1	304.88	305.62	304.32	304.87	304.99	305.8	303.98	306.85	303.14	304.55	303.59	306.53	304.23	303.87	303.49	303.52	302.99	305	304.17	304.35	304.78	305.17	305.64	305.01	304.62	303.8	304.18
310.78	311.62	313.37	312.19	309.7	312.92	312.93	310.2	310.38	311.98	311.42	311.34	312.01	314.41	312.96	310.98	310.05	312.56	309.08	310.83	312.38	310.26	309.69	313.15	313.02	312.86	310.1	311.37	309.99	309.79	308.35	310.1	311.36	309.54	309.45	311.22	311.37	312.59	310.88	310.38	313.55	309.45	312.94	311.51	311.38	312.78	309.79	311.17	311.79	312.45
300.59	299.43	298.02	300.27	300.13	300.23	300.95	300.11	302.64	301.05	302.9	300.9	303.02	302.05	299.18	299.55	303.04	303.07	302.14	302.44	300.9	298.89	299.36	301.37	301	301.25	301.2	300.75	301.64	301.77	301.62	301.02	300.74	298.32	300.41	299.3	301.34	301.11	304.22	301.56	301.3	301.2	299.05	301.39	298.5	299.93	300.69	300.19	301.96	299.3
297.02	296.16	296.76	297.29	297.99	297.63	299.24	296.86	297.08	296.87	297.38	295.76	297.06	297.42	293.29	296.33	294.53	299.28	298.43	298.09	296.73	295.87	299.23	296.39	297.63	297.62	298.06	298.03	296.9	298.88	298.29	298.19	295.48	295.95	297.5	295.5	296.43	295	297.79	298.52	294.71	295.49	295.29	297.36	297.72	296.53	295.56	297.16	298.24	300.28
313.73	313.19	314.76	313.08	312.85	314.22	311.88	313.56	314.24	314.73	315.79	314.15	316.49	316.14	313.71	312.79	314.58	313.49	314.61	314.49	314.85	314.04	312.84	311.53	314.25	312.87	314.99	310.99	314.14	309.26	314.9	313.08	315.14	314.59	312.48	315.18	313.91	316.42	313.63	313.95	316.52	313.49	316.21	315.44	313.86	311.68	312.62	312.78	314.56	313.47
314.48	312.89	314.88	313.38	315.78	314.28	315.23	315.62	312.84	315.96	315.42	314.16	312.58	315.92	313.95	317.17	315.23	313.51	316.28	312.36	313.45	313.34	314.37	314.76	315.35	314.45	314.84	314.41	316.12	313.52	316.59	315.12	314	316.97	313.82	313.23	315.09	313.37	313.71	317.98	314.88	315.48	313.25	315.18	313.28	316.61	313.78	313.65	314.55	315.43
318.39	318.76	318.57	317.87	319.69	317.72	319.76	317.44	318.6	320.01	318.32	316.08	322.01	317.98	316.85	319.22	318.93	316.83	317.55	316.98	316.78	317.7	315.43	315.73	320.07	319.44	317.48	318.38	315.77	317.7	318.94	316.35	316.32	317.97	316.73	319.89	318.96	318.25	316.07	316.3	319.67	319.41	317.22	318.78	319.71	318.72	317.45	317.7	317.46	316.9
305.94	306.57	306.21	308.11	303.87	305.61	307.94	307.39	308.77	307.36	306.34	309.56	307.55	306.57	305.99	306.08	306.69	308.37	306.89	308.34	305.85	306.61	306.06	311.06	306.74	307.69	309.04	307.28	304.53	308.1	307.9	308	309.79	307.82	310.31	309.27	305.4	308.4	307.11	307.4	305.42	306.53	307.23	307.89	306.1	303.26	307.46	306.45	307.84	306.06
302.7	302.15	302.13	303.13	301.96	302.28	299.7	303.23	302.55	299.78	301.64	303.15	301.23	305.22	302.87	304.37	302.32	303.61	302.01	301.9	301.37	301.33	302.11	303.08	301.34	302.78	303.03	302.93	303.55	304.31	302.99	303.54	305.08	302.85	303.79	300.11	301.89	303.52	303.59	303.97	301.72	302.17	302.69	303.7	303.87	301.56	302.41	301.02	303.68	304.91
305.96	306.64	306.61	306.76	307.78	304.7	306.16	307.17	306.53	304.48	306.45	304.5	308.01	307.39	306.79	303.69	307.32	307.26	305.3	304.64	304.25	304.49	304.33	307.2	305.68	306.46	305.41	305.85	307.37	306.29	306.26	306.99	307.77	305.65	308.82	305.84	303.55	307.92	305.34	308.01	307.48	305.72	304.37	306.02	307.53	306.97	306.6	307.72	306.89	306.54
330.28	329.53	328.45	328	327.86	327.3	326.94	328.7	328.21	327.11	326.15	328.09	326.79	325.59	328.23	329.9	326.65	326.59	327.35	327.62	326.81	327.88	326.34	328.51	328.33	326.42	328.29	327.03	328.05	328.88	327.74	327.67	326.69	327.35	328.62	329.26	327.64	327.57	328.56	326.74	327.26	327.28	327.85	328.67	329.69	329.57	327.18	326.61	324.89	327.38
318.04	316.62	315.4	318.09	319.84	316.03	315.44	319.15	316.77	319.43	317.93	316.94	317.39	317.66	318.11	315.59	315.11	315.85	319.38	316.76	316.43	318.19	314.94	315.44	314.16	316.91	319.53	316.27	321.04	316.01	318.82	320.5	316.87	318.04	313.71	317.27	316.02	318.44	317.57	317.76	316.46	318.31	316.61	316.39	317.45	316.4	318.94	318.56	316.82	317.71
294.33	297.72	297.92	297.19	296.24	296.32	297.82	295.61	296.68	295.71	296.44	296.15	298.69	295.94	296.37	298.96	295.54	296.69	297.76	297.32	295.37	298.17	298.64	295.41	294.97	298.02	296.66	295.7	298.32	295.99	295.98	296.9	299.1	294.89	295.23	296.43	297	297.46	296.75	296.67	296.85	299.59	295.64	298.52	295.29	296.96	295.82	299.23	298.19	298.56
303.05	302.77	301.53	304.79	303.05	303.5	301.95	304.4	302.26	301.92	301.03	302.88	303.8	300.82	303.37	302.94	303.16	300.52	303.49	302.4	304.47	304.26	301.3	301.48	302.69	300.42	302.28	305.22	302.68	305.12	302.94	304.81	302.78	303.97	303.15	304.19	301.67	303.34	303.45	302.94	302	304.62	302.8	303.7	301.56	304.28	302.31	303.08	301.35	304.39
295.21	296.76	295.3	294.91	294.9	296.18	294.28	296.42	292.76	295.34	296.92	295.15	295.46	295.07	296.61	293.36	292.88	294.29	294.55	293.1	294.65	292	294.43	296.05	296.29	294.45	296.12	292.93	296.52	293.12	295.21	294.87	293.55	292.92	299.01	295.46	295.85	296.83	296	293.28	295.93	295.27	293.98	295.84	295.51	294.07	295.52	297.18	295.75	297
316.82	320	315.35	318.76	316.88	317.75	317.05	317.33	317.64	318.92	314.96	317.63	317.33	320.08	318.3	317.76	316.57	316.84	317.67	316.33	317.48	318.03	318.34	317.86	316.24	318.01	318	317.46	318.33	317.06	318.54	318.05	318.04	316.45	316.15	317.76	317.64	318.68	318.06	316.88	317.09	315.15	317.59	314.01	317.43	317.85	317.64	316.49	318.64	315.17
298.98	302.53	304.34	300.81	301.03	299.09	301.32	300.82	300.44	300.99	305.23	302.96	302.27	300	301.19	300.23	301.67	304.59	298.37	299.7	301	303.13	300.05	301.89	303.03	300.77	302.45	300.66	301.88	301.52	299.04	300.13	300.69	298.98	301.21	299.91	304.06	300.23	301.78	299.91	299.99	300.67	303.47	301.49	302.22	301.63	304.27	301.04	298.71	301.21
294.91	295.45	292.8	293.72	294.33	296.75	296.1	293.89	294	297.4	294.72	298.41	294.13	297.29	295.21	293.88	295.59	293.95	296.47	294.78	296.34	296.37	295.07	294.46	293.12	294.69	294.84	296.51	296.65	295.28	295.23	294.76	297.62	293.15	294.93	293.89	294.31	295.46	293.21	294.65	293.87	294.62	298.75	295.44	293.04	297.19	296.01	293.75	294.51	296.57
303.87	302.26	304.5	302.38	303.51	301.77	303.69	301.55	303.55	302	303.92	303.42	301.66	301.66	302.77	306.06	304.09	303.04	301.37	304.4	304.28	304.51	303.17	302.53	304.22	303.93	299.89	303.69	304.83	303.42	302.24	305.34	303.71	303	303.52	305.58	306.9	303.6	303.23	303.7	303.87	301.85	303.56	303.33	305.39	305.15	302.05	303.95	305	301.8
304.38	303.67	304.77	301.09	303.51	302.38	303.5	304.28	301.86	303.94	305.74	302.54	302.84	301.2	304.5	303.15	303.44	302.08	303.62	303.95	301.73	303.21	304.05	303.61	301.1	304.14	302.67	303.33	303.75	303.63	305.11	301.94	303.4	304.74	302.33	302.47	305.79	303.21	303.46	305.77	306.61	303.68	303.47	305.32	301.38	304.12	303.92	302.86	306.01	303.26
326.24	323.28	330.32	326.4	329.16	326.63	328.82	326.32	327.41	325.03	327.01	324.76	327.05	326.78	329.65	327.72	329.28	326.04	326.22	325.55	326.1	324.49	327.05	326.68	327.7	326.96	324.84	323.82	327.48	329.03	327.74	331.39	326.71	328.04	327.85	327.23	327.59	328.19	327	327.13	324.74	326.54	328.01	328.83	326.39	326.9	325.71	329.41	328.45	328.02
304.94	302.78	305.04	304.98	309.55	303.9	305.13	303.79	305.04	303.46	303.89	304.09	303.4	305.81	302.47	304.73	305.84	303.75	305.31	304.13	305.89	303.36	305.65	305.47	304.86	303.17	305.27	304.69	305.85	304.19	303.18	306.3	303.27	303.33	305.21	302.7	301.94	305.78	305.56	304.79	303.81	303.24	304.43	304.49	303.69	304	303.07	302.91	304.82	303.72
305.73	308.86	306.21	306.51	306.99	305.28	304.87	306.24	307.02	308.51	304.97	303.83	306.4	306.61	307.54	305.61	305.98	308.11	305.79	304.32	303.65	306.85	306.1	305.31	306.67	304.24	305.15	306.6	308.36	307.82	306.76	306.44	306.51	305.61	307.73	310.55	303.68	303.85	306.12	305.68	306.27	304.31	308.55	307.83	306.67	307.61	307.78	306.77	307.89	307.57
306.27	306.91	303.91	306.84	306.61	305.88	308.42	306.46	305.6	306.44	309.08	305.75	305.81	309.12	308.32	309.09	305.69	306.18	305.93	308.03	305.65	308.81	304.66	308.51	307.47	307.63	305.93	307.19	307.21	307.63	304.79	306.19	308.45	305.52	304.26	303.9	306.7	307.86	306.05	307.95	305.52	306.57	306.45	305.59	306.48	306.79	307.5	307.35	304.33	304.5
301.93	301.16	302.41	303.6	303.12	304.96	304.67	303.05	302.98	304.9	303.04	303.05	304.34	305.63	303.29	303.95	303.44	302.11	303.12	303.27	301.29	304.13	303.72	303.08	306.2	302.24	303.47	303.36	301.52	303.72	303.68	303.3	305.08	302.59	303.53	303.81	303.54	304.77	302.07	303.7	301.34	303.74	303.4	304.49	302.72	304.07	303.91	300.59	303.76	303.05
316.62	316.11	316.37	314.82	318.53	317.71	317.23	316.32	319.13	317.36	316.17	318	317.27	315.31	316.08	319.57	319.22	318.23	314.65	317.31	317.9	316.54	317.71	317.04	316.98	315.11	316.76	316.78	316.33	315.98	317.07	318.48	318.93	317.3	316.03	319.52	317.65	316.96	320.75	315.34	317.24	317.06	316.92	318.59	314.02	318.27	318.26	315.98	317.34	320
307.03	304.96	305.61	305.17	304.69	307.8	304.85	304.68	304.78	304.72	306.1	308.18	305.47	306.82	304.89	305.06	306.98	303.23	306.43	306.26	304.72	306.92	303.4	307.55	306.81	303.39	304.94	307.8	306.96	305.72	305.54	304.11	305.22	306.1	306.43	303.04	304.06	304.94	302.34	305.17	301.79	304.51	305.23	305.61	306.08	302.75	307.49	305.92	303.47	304.16
296.69	297.19	298.62	295.54	295.68	296.91	297.85	297.16	296.66	297.6	296.11	298.08	298.03	298.88	297.93	296.76	298.12	294.27	295.28	299.28	298.48	297.38	298.12	297.18	296.22	298.79	299.29	296.88	296.33	297.26	297.92	296.23	295.86	296.12	297.93	297	295.5	296.7	295.21	296.18	295.42	295.57	296.22	296.96	298.06	299.15	295.19	297.62	295.66	295.24
301.85	302.48	304.91	303.52	303.15	302.98	301.36	303.79	304.25	303.37	303.94	304.2	303.44	303.36	306.83	303.96	301	303.43	302.95	304.53	305.5	303.85	304.85	306.89	303.99	300.57	305.7	303.54	302.54	303.3	303.72	305.14	302.72	306.15	303.72	303.71	302.1	303.78	303.15	304.16	302.68	303.62	304.51	304.82	303.7	302.01	302.7	303.11	302.27	304.66
302.99	301.53	302.29	302.95	304.13	304.12	302.82	303.58	301.4	303.11	303.75	301.97	304.73	298.07	305.16	301.8	301	305.49	305.68	302.84	303.63	301.27	302.24	304.44	303.22	302.03	301.45	302.17	304.73	300.55	302.72	302.34	301.4	303.42	303.26	300.78	302.01	301.29	301.78	301.12	301.36	304.59	303.61	304.92	302.55	305.14	302.17	301.16	301.03	300.87
312.31	314.59	314.7	314.14	315.23	314.03	314.13	317.39	317.2	315.38	314.93	313.92	313.55	316.79	313.48	318.47	315.45	313.69	314.23	312.68	316.94	317.86	314.96	316.63	316.76	314.4	313.37	316.64	312.53	312.92	316.09	313.27	313.71	315.97	314.82	312.96	313.76	317.42	315.69	315.76	313.23	314.57	315.02	315.77	314.76	316.02	313.22	317.27	314.67	316.39
303.16	303.69	302.79	306.22	305.39	303.63	304.12	303.34	304.13	304.16	302.3	304.12	303.47	301.81	302.32	300.96	304	305.02	303.42	306.91	304.52	305.23	304.06	302.3	305.16	303.43	302.29	305.11	301.85	304.16	302.49	302.57	303.09	303.98	305.66	305.61	302.34	304.02	303.03	303.46	302.34	304.78	304.96	303.62	302.84	305.44	304.86	302.38	304.06	304.14
316.69	315.13	315.39	317.37	314.96	315.77	316.62	316.24	314.38	317.33	313.76	317.56	316.73	312.61	315.46	316.1	315.87	313.78	318.06	318.1	313.98	313.74	317.35	314.69	317.46	316.51	315.76	314.43	314.2	315.81	315.3	313.94	316.13	316.02	312.88	317.27	316.43	315.24	317.78	316.27	314.98	313.64	315.61	316.05	315.39	316.24	314.63	318.04	315.11	316.21
299.89	301.91	305.83	301.75	302.05	303.4	304.95	303.86	303.62	305.51	303.6	302.15	303.1	302.23	304.41	304.73	302.75	306.14	301.83	302.11	302.64	302.76	302.87	304	302.1	301.97	303.71	304.4	306.01	301.2	301.3	303.79	302.15	303.55	303.15	305.93	305.22	303.88	306.16	302.9	301.87	303.58	301.67	305.12	300.82	303.72	302.87	303.59	303.67	305.33
305.34	304.39	304.97	304.63	306.21	304.08	303.52	305.78	304.31	305.01	304.82	304.92	305.1	300.56	304.59	303.48	302.91	304.8	305.85	303.49	303.59	302.6	306.29	304.92	303.8	302.83	303.57	304.97	303.66	305.83	303.56	304.78	306.46	301.85	303.36	304.43	303.25	307.23	304.57	303.29	305.01	305.79	303.28	305.47	303.45	306.41	302.7	305.11	306.38	306.26
295.36	294.32	299.29	297.66	297.44	298.49	294.37	294.59	297.17	296.87	295.13	296.1	297.85	295.69	296.79	298.2	297.49	296.83	296.65	298.38	296.06	298.3	297.35	297.41	294.61	295.81	297.75	298.97	297.9	294.21	298.61	294.8	299.48	294.94	298.46	297.82	294.95	298.31	296.38	298.23	295.52	297.63	294.4	296.8	295.9	295.96	297.48	295.61	296.26	296.34
314.67	316.26	315.48	317.17	314.04	313.72	316.61	313.78	312.48	313.89	313.98	317.9	311.75	316.74	314.11	312.8	314.16	312.25	314.22	314.08	315.63	314.82	315.12	318.06	316.39	316.86	313.51	315.33	314.07	313	318.47	314.69	315.43	313.95	314.18	315.12	314.35	316.14	315.29	314.33	313.8	315.48	314.99	314.24	314.82	313.18	316.34	314.19	316.14	318.56
314.4	314.98	315.04	312.7	312.93	313.44	313.13	312.87	313.33	314.62	311.22	313.95	312.95	313.94	313.14	311.84	312.55	312.29	311.85	312.53	313.53	310.7	311.74	311.89	313.46	313.66	312.7	313.69	313.87	312.78	311.28	317.37	309.02	310.32	313.6	313.09	313.63	312.06	310.1	311.25	313.52	314.16	311.13	312.51	314.88	315.18	310.75	312.42	311.34	311.29
314.03	314.85	315.2	313.41	314.89	314.2	313.69	315.53	314.12	315.03	313.44	311.5	312.38	316.02	312.74	313.1	314.32	315.93	314.13	314.01	313.05	315.06	313.8	315.36	312.99	313.54	314.98	313.54	312.21	313.12	314.18	312.03	314.9	312.6	314.65	314.48	315.25	314.55	315	316.74	315.95	313.7	316.22	313.59	315.1	315.22	314.33	312.69	314.55	314.88
316.73	320.16	319.17	318.96	319.59	318.93	319.56	319.04	319.44	317.79	317.44	320.59	318.77	319.77	318.54	318.23	318.04	320.03	317.29	321.36	319.38	322.61	318.01	316.87	317.76	319.2	318.13	319.83	318.12	319.04	318.8	321.82	320.2	317.09	318.97	320.6	318.93	317.64	317.94	319.29	318.51	321.99	319.21	319.76	318.47	319.09	321.9	318.38	318.29	319.15
292.87	293.6	295.07	295.68	292.7	294.14	294.84	297.12	293.69	295.61	299.4	295.43	294.46	298.49	294.03	295.78	293.86	294.95	294.66	294.7	296.15	292.43	297.35	297.08	296.74	296.82	293.14	296.01	294.72	295.61	297.7	296.65	293.16	296.26	295.36	295.04	296.68	295.23	294.58	295.82	292.69	295.88	295.34	293.94	295.79	295.75	296.71	296.19	294.41	294.92
303.71	302.64	302.69	303.3	303.69	301.54	303.41	302.11	302.59	302.83	300.47	302.75	301.82	302.15	305.54	303.17	300.56	301.24	300.27	301.61	305.18	305.63	300.85	303.91	304.19	304.2	302.35	302.7	301.44	302.57	303.77	306.46	303.08	304.11	303.41	301.45	304.84	300.68	302.59	301.5	301.86	302.35	303.22	303.39	303.96	305.96	301.11	301.17	303.1	305.21
327.55	327.79	326.39	326.17	327.81	328.49	326.27	326.72	325.28	326.3	327.98	325.95	325.97	327.38	327.13	328.06	328.98	327.64	327.34	328.11	329.95	328.84	328.42	329.25	327.66	328.66	325.29	326.18	325.44	329.56	328.18	329.38	328.52	330.36	327.63	328.24	326.89	328.72	329.91	326.47	325.68	328.8	329.79	326.82	329.25	329.04	327.52	327.23	324.99	327.69
299.69	301.32	300.18	299.06	300.19	301.1	301.63	300.87	301.52	299.23	297.64	301.61	296.81	299.5	299.18	300.9	301.51	298.75	299.68	298.89	301.85	299.57	300.66	298.35	302.06	300.43	301.12	297.86	299.73	299.72	301.18	300.52	297.91	299.36	299.83	297.63	297.73	301.17	300.22	299.54	298.04	300.48	300.8	300.09	299.13	297.74	298.48	299.03	299.67	299.92
324.64	324.63	326.2	327.54	324.7	322.65	325.7	325.03	322.35	323.66	321.53	321.91	323.95	324.46	324.53	325.07	324.02	324.12	325.35	325.44	327.11	324.72	323.39	326.11	322.57	322.26	321.93	326.13	325.75	326.95	324.01	325.19	325.43	325.97	325.35	323.92	324.31	324.46	324.13	324.35	326.23	323.6	322.8	322.59	323.58	324.53	323.34	324.87	324.92	325.68
308.38	311.09	311.05	311.63	313.38	310.33	312.2	309.98	310.68	309.94	311.45	309.4	308.43	310.99	309.57	309.51	310.44	310.95	310.77	311.3	312.29	310.61	309.16	310.44	310.07	311.26	311.23	308.46	308.81	309.59	311.78	308.89	314.24	311.3	309.66	310.32	309.92	312.31	310.01	310.87	311.22	310.16	310.03	311.35	312.52	311.77	308.51	313.09	311.56	309.1
302.19	298.17	299.66	299.73	300.21	299.39	298.55	303.78	301.36	302.28	301.91	301.46	300.29	300.21	299.83	301.34	300.95	300.34	301.39	302.69	300.48	300.4	303.94	303.08	302.28	301.22	299.53	301.38	303.77	303.7	302.09	302.2	300.64	300.75	302.21	299.99	301.62	300.48	302.15	299.69	300.36	302.18	300.83	302.33	300.83	299.05	298.03	302.83	303.18	301.23
318.55	317.71	317.69	314.51	314.79	315.16	318.34	315.3	320.36	318.44	317.19	315.51	318.99	318.61	317.71	318.74	319.81	315.61	317.92	316.29	316.7	316.86	315.77	317.82	316.45	317.86	316.74	320.1	316.09	313.92	318.89	314.98	317.69	318.01	318.82	316.81	317.54	317.26	315.93	317.26	316.51	314.31	315.96	315.73	319.05	315.94	319.29	318.64	316.24	317.78
313.07	314.41	317.09	314.69	314.78	314.51	315.08	315.01	316.45	313.36	315.23	313.32	315.43	316.56	315.54	315.18	317.12	313.45	316.34	315.15	314.53	313.66	314.73	315.15	314.38	315.39	314.34	314.43	313.98	314.67	315.62	316.4	312.81	314.19	314.14	314.18	317.41	315.25	315.4	314.15	314.89	314.74	315.73	312.96	315.26	314.91	315.82	314.6	315.26	316.08
302.79	300.85	301.75	302.25	301.72	302.67	302.29	303.91	303.87	303.09	304.62	302.63	301.4	302.84	305.09	305.13	304.11	304.33	302.63	302.19	304.8	303.62	304.54	303.3	302.64	299.83	303.25	303.18	303.63	304.57	302.19	302.23	302.77	304.46	302.64	302.18	302.02	302.88	303.39	306.16	302.46	303.82	306.02	303.13	304.12	303.32	305.68	306.13	301.57	301.73
318.08	313.81	315.21	317.74	315.1	317.41	315.14	317.96	319.01	316.78	318.59	319.23	316.94	319.15	319.49	315.76	318.35	318.5	316.03	316.57	317.04	316.93	316.19	315.85	318.32	318.94	316.29	315.82	316.7	316.06	316.21	319.31	316.69	314.27	316.37	319.16	317.45	318.03	314.75	313.76	316.63	316.94	316.16	315.51	318.45	316.01	315.96	315.74	315.3	315.94
308.93	310.16	307.78	308.54	305.74	309.29	309.05	308.27	310.3	307.82	308.5	311.49	308.05	308.66	308.36	309.34	308.47	309.75	309.42	307.5	308.56	310.15	308.42	310.25	307.6	307.24	309.74	307.81	307.01	310.42	309.58	309.26	309.68	310.58	307.15	310.4	308.47	307.98	307.81	308.02	310.63	308.69	311.75	308.81	309.19	309.16	309.04	310.12	309.26	309
318.66	318.53	321.01	320.36	319.68	318.17	318	318.11	319.17	318.53	320.35	319.97	317.49	315.89	318.79	318.04	319.55	318.56	319.64	320.03	317.17	319.16	321.83	316.47	315.78	321.58	314.53	318.64	317.45	316.89	317.13	318.98	318.41	320.68	317.62	319.45	320.36	316.45	317.64	316.67	317.9	319.74	316.63	318.94	320.23	319.33	319.54	318.44	322.14	320.16
304.76	302.78	306.36	303.8	305.45	304.61	307.31	303.82	304.18	303.38	303.13	302.55	304.61	300.05	301.67	302.51	303.3	302.93	301.33	304.82	301.98	305.65	305.78	304.71	304.47	305.38	303.48	303.2	303.75	302.35	306.05	304.6	305.24	303.75	305.67	302.37	305.02	304.22	303.86	300.79	304.67	302.63	303.97	305.35	305.42	305.66	303.31	304.37	301.64	301.58
305.07	304.6	304.03	303.83	306.02	303.28	304.9	303.24	304.66	305.14	303.46	304.26	309.63	301.79	303.68	303.24	305.29	302.58	304.11	304.52	305.41	304.85	301.85	304.4	305.71	304.33	304.64	305.02	305.57	305.48	305.46	303.35	304.81	306.7	304.91	304.91	302.29	302.62	303.22	303.9	305.57	304.33	303.5	305.12	303.13	302.31	305.88	304.41	304.01	304.55
304.18	302.19	305.5	302.85	303.98	302.38	306.2	304.91	305.51	305.05	304.03	304.2	305.25	301.94	301.87	303.58	304.52	303.95	303.85	303.8	305.84	303.76	303.17	302.01	302.43	302.63	303.18	303.72	303.81	306.77	303.55	304.14	303.49	304.71	302.7	302.22	300.76	305.75	304.49	306.33	304.63	305.66	303.18	304.99	305.32	301.56	301.99	303.09	304.13	304.98
319.02	316.73	316.91	317.57	321.07	318.84	319.05	315.55	317.91	317.84	319.08	316.13	318.71	319.18	316.67	318.03	317.57	318.7	315.5	318.05	316.75	318.69	318.67	318.31	318.91	316.64	321.63	319.72	319.7	317.87	320.75	317.85	314.82	318.39	319.16	315.47	318.15	316.73	317.43	317.41	315.87	322.38	317.01	317.93	316.77	317.65	318.62	317.39	319.23	317.7
317.73	316.7	318.63	317.05	315.79	318.53	315.37	314.88	317.45	318.37	317.94	318.68	317.06	315.3	316.13	316.88	317.96	318.3	316.32	318.41	315.69	315.75	314.48	318.8	314.85	316.37	317.08	317.46	317.25	315.87	315.91	317.83	317.87	314.38	317.19	316.16	315.46	318.28	318.42	317.52	316.81	317.88	317.09	318	317.64	317.9	318.55	317.16	316.76	317.54
328.17	328.64	322.99	325.22	327.3	328.18	326.23	327.55	328.39	328.09	326.75	323.56	328.24	328.17	328.91	326.3	326.44	323.59	326.36	324.13	328.77	326.15	327.29	327.39	327.83	324.92	327.95	327.53	328.36	328.31	328.54	327.2	327.81	326.53	325.97	329.96	325.9	326.94	326.3	328.74	328.15	325.74	328.6	326.84	326.44	324.79	325.21	327.8	325.72	328.08
304.21	304.77	303.03	300.86	303.65	302.29	304.81	306.46	305.62	302.95	302.13	304.58	306.05	304.37	304.8	303.61	303.16	304.93	303.62	303.84	304.52	307.59	302.62	303.75	304.3	303.62	305.62	306.57	307.7	304.83	301.94	305.56	305.31	302.47	304.8	305.13	304.48	305.09	304.31	303.14	302.04	304.48	305.03	302.25	303.01	303.48	303.38	303.05	306.05	303.23
311.65	309.79	310.03	307.15	308.12	306.04	307.54	308.87	308.81	308.09	308.73	312.17	308.9	307.2	308.85	308.71	307.98	310.35	307.39	309.44	308.35	306.81	310.32	308.8	310.21	311.74	310.1	309.23	311.27	307.84	309.18	307.97	309.75	307.63	310.17	308.18	309.65	310.56	310.42	311.58	307.55	308.63	308.08	307.83	306.46	309.53	308.35	309.25	308.51	308.1
302.91	304.02	305.06	302.34	301.64	302.01	301.59	303.82	298.45	300.56	304.95	304.4	303.45	303.29	303.11	303.07	302.49	302.4	302.69	301.7	303.29	301.35	304.89	302.89	305.13	301.72	306.6	302.7	300.51	302.71	302.16	302.42	300.83	303.57	302.97	300.8	302.44	302.8	304.12	303.04	304.47	303.89	303.31	302.04	302.67	303.17	303.42	301.23	303.69	300.62
327.7	329.11	326.48	329.53	328.16	328.83	327.79	328.9	328.64	330.31	327.48	326.9	327.39	328.32	326.08	325.26	327.42	329.51	328.78	323.09	328.54	325.4	330.21	326.23	327.21	328.39	328.79	328.69	327.51	327.05	328.32	329.45	328.11	325.72	325.9	326.79	328.08	328.38	325.32	327.2	327.95	327.82	326.91	328.39	328.43	326.8	329.66	328.03	329.5	328.18
307.44	306.48	308.52	306.79	306.62	305.84	305.82	305.54	306.12	304.48	306.15	307.66	306.82	305.31	305.7	303.02	306.35	305.9	304.43	306.11	305.18	308.84	307.35	305.49	305.32	304.47	308.54	307.86	306.28	306.19	306.96	307.72	304.65	306.02	305.04	306.81	307.03	305.54	305.53	306.33	306.35	307.51	304.92	309.34	305.28	305.6	306.17	306.22	308.89	307.59
301.78	299.53	304.49	299.8	301.13	299.35	297.69	298.36	300.96	299.51	300.14	297.42	298.13	299.1	299.82	299.76	298.32	300.24	299.55	298.66	300.41	300.89	299.35	301.64	300.12	299.46	299.49	300.56	299.19	301.29	298.4	299.97	299.8	299.69	300.4	299.88	299.61	297.37	300.61	298.36	297.11	299.74	301.29	300.07	298.52	299.82	301.63	300.92	298.63	299.24
304.75	306.45	304.6	306.21	305.15	305.71	305.72	304.73	306.28	304.73	305.83	303.59	303.1	304.68	303.78	305.79	306.18	305.99	305.73	307.34	305.55	305.85	306.4	304.08	304.67	304.42	302.06	304.39	304.06	306.94	304.83	306.96	307.79	304.11	305.38	305.94	305.34	304.39	305.87	302.98	306.66	304.5	306.8	305.93	303.87	306.31	309.06	307.84	305.26	306.3
313.46	314.96	314.72	313.88	312.04	316	313.68	313.85	311.16	315.94	315.69	313.92	314.32	311.16	312.06	312.13	315.79	315.41	314.2	312.08	312.8	314.07	315	314.15	311.61	310.47	313.34	310.49	315.88	314.34	314.23	312.99	313.58	315.1	313.95	312.21	314.59	313.76	312.89	313.41	311.6	316.6	314.79	316.45	312.2	313.78	313.94	311.02	312.63	312.32
299.63	298.98	299.81	298.16	300.52	301.03	304.42	302.75	300.01	302.02	298.99	301.85	300.09	297.59	300.68	301.85	302.2	300.69	301.58	303.96	302.03	300.72	302.76	301.77	301.35	301.27	301.31	300.55	302.9	300.88	301.72	300.14	300.72	299.41	300.01	300.04	302.3	302.74	302.84	299.5	301.25	302.02	300.05	301.91	300.61	303.02	303.83	304.36	300.51	300.14
294.5	294.89	293.34	293.85	292.96	293.81	292.19	293.47	293.52	293.19	293.59	294.45	293.93	293.83	291.99	294.18	297.03	293.39	294.68	294.48	296.01	293.7	294.23	290.87	295.3	294.88	295.28	295.47	291.94	292.53	294.06	291.12	292.56	293.98	297.67	294.59	293.11	294.15	292.33	292.98	293.44	294.41	292.39	293.02	295.7	294.84	295.01	294.04	292.54	294.08
313.96	316.53	316.32	317.21	314.61	315.69	314.64	319.25	316.55	318.36	316.72	317.23	314	316.17	315.87	313.92	314.24	315.07	315.92	315.25	314.91	315.14	314.82	314.79	316.71	317.18	316.43	319.83	316.05	315.57	316.44	317.23	317.65	317.85	314.61	314	316.01	315.81	315.52	316.69	316.73	317.15	315.13	315.34	315.33	313.69	312.24	315.77	312.57	313.34
312.38	311.52	310.12	310.89	310.61	309.76	309.8	309.95	312.43	309.95	310.9	308.89	309.14	311.36	310.54	309.82	312.87	309.52	309.3	309.8	308.55	309.91	309.82	310.99	309.97	312.01	310.61	311.46	310.12	311.44	310.53	309.43	312.29	310.07	314.21	311.11	311.17	308.05	311.42	310.76	311.2	309.86	311.2	309.6	310.66	310.59	309.49	311.04	311.57	311.85
313.13	314.63	314.29	313.57	313.19	316.42	315.78	312.52	312.44	315.62	312.71	314.15	312.96	313.81	315.07	315.38	316.39	316.48	314.77	314	316.34	314.05	312.67	315.45	315.57	311.28	313.49	315.32	312.45	312.53	314.77	314.17	312.93	314.93	314.19	312.04	313.46	312.06	313.01	316.37	313.34	315	312.73	313.95	311.2	315.06	312.45	313.39	312.22	316.08
314.26	311.9	314.11	316.07	314.45	314.47	313.72	315.95	313.23	311.79	312.46	315.48	314.54	314.46	315.13	312.14	313.27	314.75	316.06	315.74	313.97	313.72	312.98	313.49	312.25	315.27	316.83	314.65	314.26	310.75	315.15	315.62	313.1	312.85	314.26	314.75	315.6	312.84	316.58	314.55	313.96	315.19	314.01	312.79	312.79	312.52	313.82	313.17	312.25	313.05
315.33	313.79	318.76	316.27	315.49	315.59	319.49	316.66	317.32	316.53	317.02	317.98	313.8	315.77	315.64	315.25	319.45	315.67	317.12	318.36	315.39	315.73	317.31	318.36	316.76	313.18	314.18	316.44	314.95	317.55	317.6	315.1	316.33	313.99	318.21	316.17	314.9	316.2	315.24	313.74	313.9	317.69	317.23	315.67	314.37	316.28	316.85	316.13	316.4	315.21
313.56	313.49	315.68	315.72	317.2	315.76	310.94	317.03	317.29	315.91	316.22	314.98	315.77	314.95	313.52	316.3	312.83	317.72	315.75	318.43	315.43	315.39	316.4	314.79	317.72	317.08	317.26	315.34	315.32	315.31	315.66	317.9	316.57	317.72	317.3	314.63	318.63	315.72	316.38	317.29	315.6	314.42	315.39	317.72	316.9	316.25	314.44	315.02	316.08	315.44
313.51	315.41	314.33	313.18	311.65	314.14	314.57	312.56	311.19	314.3	311.9	314.24	313.23	315.34	312.4	316.44	314.07	314.18	312.88	313.64	313.11	312.03	314.55	312.51	313.11	314.47	313.96	314.04	315.72	315.04	312.79	314.84	316.59	314.18	313.49	312.74	313.43	314.31	313.27	315.61	313.93	313.98	313.22	314.53	311.68	314.4	315.75	313.94	312.98	315.79
312.97	313.17	312.52	313.83	314.8	312.36	313.43	311.33	314.06	311.89	313.87	313.46	314.05	314.52	315.12	313.3	313.54	312.47	313.62	313.98	313.92	313.59	313.84	312.62	314.9	313.41	312.23	310.6	315.42	310.51	311.52	313.16	312.43	313.79	310.62	315.08	314.91	308.72	313.57	314.86	311.33	312.49	313.73	309.43	314.57	314.71	313.26	311.07	313.63	313.78
316.1	316.49	315.37	313.15	314.09	315.13	314.53	315.38	315.34	318.1	314.89	316.1	315.94	317.26	317.2	316	315.4	315.69	316.16	317.11	316.8	316.31	317.8	313.54	316.04	315.31	315.7	318.54	315.18	315.56	314.65	313.56	316.78	314.76	315.2	316.11	314.93	315.44	314.37	316.19	317.73	318.85	318.36	316.3	313.7	318.34	315.32	317.48	315.24	316.63
310.87	313.16	313.09	311.6	312.1	311.45	311.53	309.15	313.92	314.31	310.24	310.38	310.88	311.36	314.61	313.33	310.74	313.23	310.98	313.34	311.17	312.91	313.55	311.27	314.9	312.71	308.8	311.75	310.61	313.3	315.11	310.98	309.53	312.2	312.1	313.17	311.45	311.5	310.94	309.59	311.24	312.01	307.98	310.27	312.05	311.91	311.35	311.85	308.79	314.32
313.43	313.88	314.24	316.93	312.84	313.93	313.01	315.96	314.15	315.12	314.99	315.97	311.48	316.84	314.26	314.3	315.28	315.09	311.71	316.29	313.48	313.6	312.22	313.37	311.4	312.34	314.51	314.07	314.02	314.66	314.81	314.89	314.09	313.5	314.65	313.55	312.72	312.86	314.98	314.08	315.19	314.95	314.47	312.93	313.64	312.99	315.48	313.6	314.03	315.93
318.24	314.16	317.32	318.84	317.16	316.25	317.3	317.38	316.37	318.81	318.15	317.45	315.5	319.32	317.05	319.28	314.7	316.93	317.81	316.55	316.59	317.55	317.85	318.32	319.9	317.44	314.27	316.98	316.93	318.27	313.81	318.96	317.06	320.03	319.36	318.86	316.1	318.22	315.54	317.3	317.5	316.89	316.28	314.89	318.43	317.33	318.79	315.12	315.21	319.02
318.02	317.03	316.93	315.44	317.1	317.73	313.74	315.26	315.92	314.92	313.9	315.02	316.68	314.6	316.61	316.29	316.54	316.22	314.7	317.27	313.15	315.72	314.98	313.99	316.26	316.05	316.03	316.11	316.5	316.22	315.84	315.41	317.61	314.71	319.89	317.06	315.55	317.57	314.87	315.38	315.3	313.73	312.44	319.05	315.55	317.5	318.28	314.83	314.94	314.59
325.15	324.88	325.18	325.39	324.58	324.33	326.87	327.34	328.89	324.98	324.49	324.89	324.84	325.7	324.15	323.18	325.47	324.38	325.25	321.89	325.02	322.87	325.5	322.74	326.92	324.65	327.45	326.58	325.61	322.4	324.98	325.16	327.22	323.7	325.26	324.31	325.56	323.7	324.7	325.69	326.27	322.17	326.02	322.57	323.66	323.59	325.57	325.11	322.8	326.3
308.22	306.18	306.03	304.8	304.84	308.41	304.53	305.57	307.55	306.37	309.84	305.68	306	305.18	305.65	305.95	304.69	306.86	305.02	305.3	305.83	306.8	304.46	306.25	306.26	305.16	303.81	307.24	306.98	309.01	305.44	307.16	305.84	305.85	304.9	307.5	304.07	304.89	307.76	308.91	304.98	307.24	308.65	303.26	304.84	307.32	305.07	307.87	307.67	305.94
307.06	303.72	307.45	305.34	306.03	306.78	304.48	305.9	306.64	305.09	306.09	306.54	306.9	303.16	306.74	307.27	305.88	303.56	306.1	306.12	308.49	304.4	303.74	305.48	305.38	304.94	305.75	302.65	307.97	306.18	304.16	304.46	303.71	306.36	306.29	307.48	303.96	304.17	304.81	306.83	305.76	306.96	305.04	303.97	307.19	307.46	303.29	304.92	303.82	303.75
309.71	310.38	309.2	311.54	308.56	311.49	308.59	310.54	310.28	311.69	311.58	307.71	310.14	307.94	308.45	310.77	310.64	311.52	311.38	312.19	309.8	309.69	309.44	310.15	309.63	309.57	308.49	308.66	310.07	310.66	310.8	308.81	308.76	308.65	310.1	311.11	308.93	311.23	311.13	311.06	311.62	307.73	310.98	311.57	310.79	308.4	308.49	310.12	310.18	308.62
297.67	297.64	297.94	298.74	294.91	297.39	299.39	299.25	295.92	294.67	297.47	297.18	297.24	298.31	299.16	296.33	295.93	296.03	297.5	295.87	296.4	300.18	298.51	296.28	295.56	294.92	297.38	294.55	296.39	297.48	298.94	293.7	299.02	297.16	300.05	296.95	294.19	297.1	297.62	299.44	295.29	297.09	297.94	299.14	296.61	295.76	299.77	295.74	296.63	295.43
305.48	303.92	304.89	304.31	304.55	304.11	306.71	303.82	304.42	303.72	306.14	304	304.05	302.6	304.87	302.19	305.12	303.82	305.58	304.35	303.67	304.42	303.73	302.71	303.92	304.36	303.01	304.43	304.85	302.8	304.55	305.77	306.3	302.58	306.68	305.97	304.77	304.47	307.32	303.39	302.86	305.82	304.32	305.51	305.34	303.51	305.1	305.93	302.97	306.3
293.8	292.21	294.39	294.37	292.63	292.94	294.51	292.51	293.97	294.55	296.43	292.72	292.88	293.59	294.84	291.39	293.76	293.32	295.41	295.31	293.67	294.08	294.47	293.09	293.06	295.43	294.24	293.17	293.55	293.3	296.43	293.61	294.47	290.3	292.79	295.88	292.34	293.08	292.92	293.73	297.32	294.44	293.58	291.63	292.62	293.75	296.41	297.27	293.65	294.41
310.58	308.75	309.19	308.58	311.22	311.11	313.08	311.12	308.2	312.79	309.6	308.57	310.86	311.98	310.8	312.01	310.02	310.37	310.9	310.11	309.03	310.67	310.89	310.07	310.2	312.17	309.06	309.37	309.31	311.9	309.4	310.01	309.92	308.19	310.23	309.45	312.67	311.98	312.05	309.34	310.32	310.82	311.79	311.55	309.71	309.48	311.4	312.28	312.83	309.05
329.86	328.93	326.35	330.37	326.18	325.76	328.97	329.82	329.2	327.44	324.38	326.03	328.61	327.37	329.86	328.32	327.16	328.17	330.19	330.75	327.37	325.98	329.1	329.33	330	328.61	328.08	330.2	327.99	329.88	328.55	330.76	329.23	327.35	327.69	328.1	327.19	330.81	329.44	328.01	329.53	328.41	327.45	329.27	325.13	328.39	330	325.74	331.31	328.82
315.58	315.51	315.84	313.68	317.11	315.98	314.3	312.28	314.2	315.31	315.1	315.11	317.27	315.66	314.88	314.5	315.06	313.73	316.07	316.35	315.27	310.23	316.47	315.23	312.48	314.67	313.62	316.34	314	314.91	315.59	314.99	313.53	315.68	314.23	313.3	313.29	314.96	313.96	314.05	313.29	317.42	313.87	314.89	313.81	316.24	314.74	312.27	314.68	312.02
306.14	304.68	305.54	305.96	305.33	304.27	303.82	304.5	306.14	304.65	305.96	304.64	303.61	306.56	303.76	305.8	306.68	306.03	303.47	303.11	304.7	303.04	305.57	302.71	306.42	305.75	303.47	303.18	301.63	303.26	302.63	304.67	305.32	305.88	305.27	305.51	304.17	302.42	305.36	305.83	306.51	306.18	304.46	304.14	303.62	305.68	305.46	304.68	303.07	302.52
317.41	315.1	317.34	315.36	313.63	315.89	315.6	315.65	314.85	317.25	316.83	315.53	318.58	316.76	316.07	315.33	314.68	317.93	316.74	314.39	314.16	316.03	313.9	315.63	311.56	314.51	316.41	316.6	317.44	316.01	316.05	314	315.76	317.03	315.25	316.87	316.13	315.62	316.95	317.68	317.41	315.33	316	315.75	315.48	316.3	313.74	313.98	316.79	314.97
311.72	315.24	311.14	310.68	312.02	313.5	313.22	312.71	313.06	314.78	309.27	313.5	312.36	309.29	310	312.08	310.15	312.7	314.26	309.77	310.07	311.76	310.61	312.24	310.35	313.9	311.35	312.97	314.9	313.76	308.86	310	311.81	310.02	312.66	314.41	309.38	310.41	311.23	310.02	313.08	310.29	312.23	312.1	312.31	310.68	313.57	311.01	313.71	312.45
308.91	309.94	308.74	309.27	309.22	306.8	309.59	309.15	308.67	307.54	309.64	308.58	307.73	308.31	307.53	310.84	305.65	309.19	308.85	309	308.02	308.9	309.26	308.72	307.33	307.67	307.87	309.78	309.25	308.93	309.57	306.69	308	307.8	304.94	309.65	308.01	311.02	309.96	307.83	308.14	308.81	310.06	306.81	308.97	310.53	306.77	308.59	310.4	307.32
302.96	303.71	304.91	303.08	301.94	302.26	305.23	303.44	302.31	301.6	304.39	302.52	305.28	303.66	303.61	302.3	302.25	303.23	299.7	305.66	304	302.25	302.06	302.33	302.11	303.88	303.18	302.2	299.67	303.09	302.17	300.87	303.13	301.91	302.07	302.64	304.59	304.68	302.78	302.83	300.94	303.54	304.43	300.59	304.47	304.05	300.36	303.86	304.88	303.63
309.31	312.13	312.34	309.22	310.88	312.33	310.06	310.22	311.43	310.02	309.91	310.19	310.81	315.6	312.14	311.97	309.64	310.69	313.03	312.42	312.83	308.38	310.06	310.15	310.62	309.05	309.92	311.43	310.76	311.96	310.1	311.31	312.85	309.78	312.93	312.92	314.19	308.94	309.41	305.67	311.36	311.35	310.05	308.22	312.09	311.48	312.39	309.75	310.48	309.93
308.81	309.64	308.87	308.9	307.04	310.89	310.38	307.85	306.91	309.42	310.58	309.89	307.44	308.47	309.64	309.8	307.79	307.34	308.67	308.47	310.56	309.05	309.25	310.44	310.62	309.09	309.7	308.33	306.75	307.87	307.83	309.43	309.66	309.33	310.4	311.37	308.94	308.53	307.06	310.04	309.01	307.2	308.23	309.34	310.35	307.69	309.08	308.94	307.54	308.89
327.09	328.56	325.6	327.32	327.63	327.21	328.77	325.26	327.79	325.25	328.31	328.42	326.97	327.31	328.49	328.12	326.49	327.49	330.03	327.58	326.97	326.98	329.01	326.4	328.73	325.5	328.76	329.19	328.17	325.43	326.4	327.27	328.09	329.36	329.27	327.58	328.39	326.16	328.21	328.48	327.22	327.01	327.62	329.2	327.84	329.44	328.58	328.86	325.08	325.6
315.67	318.03	315.14	316.38	317.52	314.62	317.53	318.34	316.27	315.95	320.28	315.19	316.56	316.99	317.25	317.81	315.54	318.85	319.66	316.8	318.27	317.92	317.96	317.64	317.28	319.21	315.57	315.83	319.34	315.62	319.38	316.63	318.48	316.36	316.07	316.7	316.03	320.79	316.88	317.15	317.04	318.49	318.61	319.09	317.38	318.77	317.26	317.79	317.3	317.68
311.58	310.99	311.68	310.78	310.2	310.81	312.2	310.43	309.76	312.8	312.17	311.79	313.77	313.15	309.45	312.64	312.64	311.23	311.89	308.58	313.57	310.43	310.89	313.13	312.66	312.39	312.63	311.74	308.92	312.05	312.35	313.02	310.58	310.76	309.55	309.68	312.72	310.35	310.62	311.45	308.86	312.9	311.47	312.34	310.84	312.36	311.49	312.93	312.07	310.03
326	328.32	325.34	327.77	327.65	327.44	327.73	329.11	328.91	327.99	329.74	328.45	328.42	329.3	327.05	328.62	328.75	326.14	325.58	325.91	331.09	325.27	324.92	328.3	327.06	329.93	330.56	327.97	328.55	329.29	328.83	328.23	326.44	327.42	328.17	323.48	328.61	328.38	329.53	328.2	329.82	329.66	329.37	326.65	328.06	327.14	326.77	329.08	328.18	326.37
313.91	317.06	318.04	314.58	314.4	312.9	313.93	314.11	315.63	314.34	313.81	315.57	312.68	313.8	315.4	314.76	315.73	314.97	314.82	314.69	313.85	316.84	314.24	315.5	312.58	315.58	316.21	315.51	316.07	313.66	316.03	314.06	315.06	315.87	315.29	312.69	314.68	314.46	314.67	317.1	316.01	314.74	316.45	313.73	315.28	313.32	315.35	314.47	314.31	316.56
305.3	305.59	306.06	302.1	303.35	307.33	304.23	302.73	303.47	302.96	305.33	306	302.4	305.94	304.43	306.29	305.61	306.65	305.22	303.09	302.68	303.86	303.14	302.88	302.52	305.42	300.85	302.52	304.92	305.13	305.13	302.2	305.52	305.41	304.36	302.51	303.91	304.63	302.98	306.11	305.48	305.03	305.86	304.68	305.45	300.49	303.46	305.63	303.9	304.78
305.67	303.29	304.46	306.39	305.83	304.52	305.67	305.9	306.66	305.67	303.24	306.83	306.91	305.38	304.96	304.09	302.8	306.53	309.39	305.36	305.18	306.42	305.93	304.05	306.43	305.81	303.23	305.78	305.59	302.2	304.62	307.41	302.99	307.16	306.14	306.01	303.34	307.62	305.38	303.14	305.54	308.36	304.6	306.7	305.16	304.1	306.24	304.64	305.62	303.25
311.99	310.01	309.3	313.15	311.45	311.18	312.93	311.05	310.75	311.2	312.87	311.21	310.82	312.46	313.21	310.45	312.16	313.54	309.65	309.45	311.31	311.34	314.21	310.7	308.71	312.23	311.99	314.69	312.26	310.55	310.05	309.48	311.62	312.15	309.67	310.71	310.98	309.59	309.73	311.08	313.18	311.2	311	312.05	311.67	311.44	309.23	311.83	310.91	309.61
311.13	313.98	314.73	315.62	313.87	313.05	315.61	315	314.73	313.48	314.89	314.38	315.61	313.88	316.35	315.87	313.19	316.53	313.89	314.43	314.89	314.12	315.05	312.87	313.21	315.05	315.45	315.15	314.19	314.85	315.98	316.23	313.79	315.92	313.9	315.56	314.72	315.91	314.03	313.18	314.32	315.81	314.94	313.24	315.63	313.16	312.85	317.48	313.63	317.68
304.67	309	304.12	305.33	305.31	303.01	307.61	303.33	305.37	302.54	305.06	303.82	306.4	303.71	302.85	306.25	303.91	304.53	304.67	305.15	305.57	303.56	304.6	305.3	306.79	307.34	305	305.63	305.88	306.58	303.47	303.51	306.07	304.3	305.08	303.72	303.28	305.48	305.88	304.32	303.38	304.93	304.95	304.78	304.84	306.24	306.24	303.45	305.29	304.16
296.87	296.03	293.94	296.24	295.17	295.61	295.69	296.05	297.49	294.5	296.24	297.02	297.81	291.55	294.58	295.73	294.36	294.22	296.01	295.38	294.39	294.33	294.82	296.41	293.08	296.53	294.4	293.84	295.77	297.65	294.57	295.01	296.29	295.32	294.57	293.66	292.72	295.29	295.55	295.13	297.31	296.91	295.36	294.38	296.2	297.85	295.43	294.27	295.3	292.98
297.51	296.06	296.64	295.68	293.57	294.19	294.91	294.94	295.44	295.39	296.61	294.44	296.53	295	293.61	295.13	295.12	292.73	292.42	295.84	294.89	292.92	297.61	291.92	293.59	294.31	293.5	292.68	294.23	294.98	295.71	296.44	292.78	295.32	294.72	294.67	297.04	294.94	295.44	295.74	294.09	296.35	293.31	294.61	295.65	295.3	297.3	294.04	292.93	292.51
300.88	303.79	305.37	305.81	303.68	302.94	301.53	304.6	306.34	301.76	306.56	305.57	306.29	304.98	302.16	303.09	304.73	302.51	304.13	304.74	305.46	308.6	302.86	305.25	301.43	304.29	302.85	305.74	302.68	303.07	306.26	306.52	304.17	303.37	305.69	302.48	302.57	307.4	305.41	304.98	303.47	303.72	304.98	303.97	303.52	304.33	306.49	302.33	303.46	303.56
305.12	303.14	302.37	304	304.42	300.57	305.75	302.63	303.27	306.13	302.1	303.55	303.34	302.76	305.7	301.89	305.58	303.81	302.7	304.87	305.4	305.48	303.68	304.86	303.91	304.87	303.91	303.81	304.4	303.76	305.57	305.79	304.51	303.12	305.18	304.17	304.65	306.26	305.91	304.09	303.06	304.45	304.84	306.48	304.56	303.87	303.79	305.56	301.93	304.43
313.31	315.8	313.59	314.82	317.32	312.27	318.39	315.15	316.61	313.31	316.25	315.9	314.06	313.4	313.48	312.64	315.04	313.69	314.4	315.09	315.59	313.96	315.68	313.99	312.83	314.73	315.7	313.84	315.09	317.28	315.57	313.31	317.58	313.5	315.17	313.28	314.6	314.39	316.23	313.38	316.04	315.8	313.11	312.62	312.39	313.11	312.66	314.24	315.56	312.63
302.92	302.05	306.36	305.75	305.09	304.46	304.46	302.07	304.81	304.17	305.62	304.34	305.72	303.78	304.25	304.99	305.66	304.13	304.75	308.02	304.52	307.19	306.51	303.05	302.58	303.94	305.91	304.15	304.41	306.27	305.06	303.58	303.15	305.22	303.94	304.99	306.05	304.19	304.08	302.95	305.45	306.19	306.37	306.18	304.49	306.27	303.96	304.43	302.53	303.34
309.42	310.23	311.09	309.95	311.58	312.06	310.46	310.12	309.82	310.93	309.64	310.35	311.52	309.64	310.51	310.22	311.81	311.43	309.65	311.36	311.35	311.55	309.95	310.73	313.93	310.74	311.8	310.52	309.59	309.4	309.42	308.82	310.04	312.67	309.81	309.32	311.93	310.94	310.15	310.84	309.68	309.31	310.63	308.6	312.15	309.23	312.42	311.1	308.84	308.33
303.54	302	306.13	301.95	302.35	303.9	304.57	303.2	301.99	305.53	303.45	303.12	302.84	303.9	303.85	303.03	302.21	302.52	302.51	303.73	303.05	304.76	303.05	303.79	303.65	303.33	300.42	306.4	304.18	302.96	303.39	302.83	303.29	302.69	304.32	302.51	303.55	302.89	304.92	305.21	305.42	301.57	304.31	301.03	303.06	302.4	302.88	303.14	300.75	304.3
295.68	294.32	296.58	295.14	297.08	293.95	294.53	295.34	294.76	295.82	293.07	296.37	296.75	297.49	296.08	291.97	295.86	296.71	296.1	294.92	296.02	294.6	294.5	296.44	294.63	295.33	293.54	296.5	295.07	294.96	293.38	299.28	295.24	293.37	297.47	295.18	293.87	295.44	295.73	297.1	291	295.06	295.24	295.05	296.16	294.88	294.74	295.33	293.08	294.91
313.61	312.79	316.71	312.86	315.12	314.92	313.31	312.48	312.3	309.54	311.64	312.96	311.67	312.73	311.69	315.84	313.51	314.25	313.23	313.92	313.71	313.39	311.79	312.56	314.02	314.76	313.03	314.87	311.29	310.65	312.86	314.18	315.34	313.13	312.6	313.57	312.93	313.37	314.04	313.88	314.27	316.64	313.37	313.27	313.22	312.7	313.78	310.79	312.03	315.64
319.7	318.09	318.33	317.29	319.42	320.89	319.32	317.45	317.14	316.55	318.14	319.99	317.74	316.77	317.38	318.7	316.34	318.34	317.19	318.4	318.29	314.57	316.91	318.05	319.05	318.12	318.03	318.6	318.73	320	318.95	319.63	316.68	319.84	317.42	316.4	318.45	317.92	316.42	318.16	319.2	319.45	319.09	317.83	319.09	318.29	319.1	317.64	319.6	316.43
302.43	299.38	299.41	300.97	301.69	300.52	299.44	299	301.39	299.37	299.6	298.63	300.03	301.34	299.58	301.23	300.43	301.18	299.8	297.21	299.91	298.83	300.28	298.24	299.65	300.88	299.14	297.86	301.53	302.07	298.89	297.67	299.6	303.64	301.44	299.11	299.26	300.37	300.64	301.18	300.17	299.32	300.12	301.51	299.47	301.62	302.07	298.65	301.22	299.42
301.75	302.52	303.87	303.35	303.98	300.36	300.53	302.58	302.6	302.63	302.43	301.88	302.51	302.75	301.27	306.72	302.8	300.46	300.78	302.89	303.69	302.24	302.71	301.47	303.24	302.37	301.46	303.22	302.55	303.74	302.85	301.4	304.34	298.71	302.97	304.01	306.02	302.64	301.07	302.29	302.57	302.8	302.17	300.77	301.97	303.87	302.69	302.78	300.76	302.41
314.2	313.45	314.29	315.89	312.98	316.57	314.51	312.9	315.29	312.74	314.31	314.93	316.3	316.15	316.54	313.25	315.89	313.43	313.8	315.42	313.3	316.85	314.81	316.09	312.26	316.71	316.08	315.86	315.32	315.26	311.85	315.77	314.34	315.86	315.05	315.01	313.5	314.09	312.23	314.53	314.97	314.94	314.82	314.95	315.43	314.74	315.67	315.61	314.76	315.4
309.25	308.83	306.05	306.47	307.7	307.7	308.02	305.57	306.59	307.65	308.42	307.46	308.37	304.75	305.61	308.74	307.21	307.25	306.6	305.27	309.06	309.17	307.68	308.22	304.91	308.86	306.46	307.96	306.61	303.21	307.68	307.88	303.48	306.05	308.06	308.48	306.29	307.26	305	308.04	308.06	305.56	305.62	305.92	307.88	304.81	309.69	307.12	307.35	307.51
301.73	300.86	301.67	302.67	302.26	303.38	302.55	299.77	300.4	303.39	301.85	301.59	300.76	299.59	302.39	300.34	300.13	301.3	298.85	300.58	301.09	299.74	299.19	299.01	301.07	300.23	303.33	301.76	302.95	300.52	302.48	300.46	299.69	303.51	300.81	300.29	301.85	301.49	300.36	300.21	302.24	300.46	300.06	299.74	301.2	300.59	302.19	301.22	300.65	300.62
310.5	314.29	312.48	312.98	314.05	312.59	314.53	313.6	313.41	314.53	311.21	311.44	310.22	313.01	312.12	311.09	311.61	313.93	314.47	313.02	313.04	311.72	316.39	311.53	312.2	313.25	312.51	313.45	309.86	311	314.3	313.66	314.01	311.52	311.94	309.94	313.62	311.74	312.94	312.19	313.15	313.65	311.12	312.8	310.12	311.95	312.68	314	310.45	312.76
309.02	309.49	309.27	309.13	310.42	308.5	310.04	310.05	309.55	307.21	308.1	308.09	310.09	312.14	309.24	306.04	307.29	309.26	311.12	309.72	307.35	309.63	306.39	311.02	308.22	308.83	307.78	305.97	307.92	308.97	310.42	309.65	308.16	310.99	311.4	307.92	307.57	308.46	308.56	308.59	307.97	309.55	308.82	306.42	307.66	310.5	308.35	312.03	309.79	307.94
305.42	307	304.94	304.6	305.01	305.76	305.73	305.64	304.43	304.8	303.97	301.87	304.91	307.64	307.01	304.97	306.84	305.74	305.49	306.55	303.02	305.5	305.4	304.81	305.97	304.46	304.77	305.94	305.35	306.2	304.31	303.02	303.96	305.81	306.34	308.13	304.07	304.56	306.4	306.91	303.03	307.74	299.68	304.38	302.16	303.91	303.71	305.89	303.15	304.57
316.45	314.82	317.28	315.98	318.16	319.27	319.07	318.75	319.28	316.8	316.9	317.17	313.84	313.92	318.39	317.6	316.21	318.09	315.66	313.92	315.91	316.85	320.57	316.59	312.96	314.27	315.49	318.85	318.24	314.66	314.46	319.6	318.61	317.67	316.13	316.82	318.24	315.4	319.1	317.15	315.05	317.56	318.85	317.41	317.57	317.96	316.9	317.79	317.84	314.59
327.81	325.29	326.98	327.49	326.04	324.46	327.65	328.08	328.86	327.71	327.9	327.55	330.03	329.25	328.95	327.75	328.19	327.17	329.81	330.16	328.85	328.79	329.09	329.69	327.44	326.96	329.62	327.4	327.42	328.83	326.21	328.19	329.09	329.78	327.44	326.49	327.66	329.9	326.8	326.8	330.13	328.91	326.02	326	328.21	327.55	325.88	329.34	326.46	328.6
328.9	327.19	328.69	329.05	327.11	329.28	327.98	326.25	326.57	328.65	328.51	326.18	327.06	327.72	328.54	326.08	328.87	328.27	324.63	328.45	326.17	329.16	328.5	328.18	327.56	328.19	328.25	329.63	328.68	328.25	331.16	328.29	328.09	329.17	328.9	326.51	328.42	327.65	328.11	329.38	326.31	326.55	328.38	328	328.25	329.72	328.66	328.92	327.72	329.46
296.79	296.96	295.48	297.15	293.31	296.14	294.1	295.99	294.61	292.35	295.23	294.55	295.69	292.21	294.98	295.73	296.04	296.3	297.11	294.82	294.16	293.65	296.15	294.42	293.92	295.56	293.29	295.32	294.48	295.4	295.47	296.13	294.99	296.15	296.75	293.61	293.28	293.67	297.27	296.95	296.2	296.5	293.96	293.17	294.17	293.21	296.15	297.9	295.48	296.09
306.9	305.64	304.96	305.09	307.97	307.98	305.77	304.64	306.34	305.46	306.61	307.42	307.09	306.81	304.9	306.66	307.68	306.77	305.58	307.68	305.04	308.28	307.64	308.83	307.71	307.49	306.98	305.63	307.19	308.7	309.11	304.61	309.18	304.5	311.33	305.78	306.23	304.83	308.66	305.04	306.57	304.25	306.51	305.65	309.36	304.84	308.72	304.39	307.7	306.65
305.01	303.08	303.83	301.53	303.59	303.23	303.92	304	301.49	303.6	301.08	299.73	304.32	303.5	301.52	305.02	305.43	302.87	304.28	301.58	305.99	303.95	303.25	303.59	305.08	304.49	300.85	305.29	303.15	304.93	305.36	303.6	304.57	305.47	301.53	303.8	303.2	302.67	303.08	302.34	302.48	303.65	304.6	304.44	302.63	302.73	305.86	301.98	304.88	301.23
305.35	306.28	302.74	303.8	305.56	306.89	302.05	305.45	304.74	302.21	306.23	305.59	303.41	305.51	305.16	304.48	305.47	305.97	304.28	304.73	303.54	305	300.84	303.99	305.63	304.28	303.62	304.01	305.55	304.5	306.43	305.72	303.84	305.61	305.11	301.93	303.76	303.74	302.67	303.64	304.59	305.44	303.19	303.29	301.35	304.71	304.59	303.01	304.01	305.98
325.06	328.24	326.05	329.93	327.76	323.98	325.51	326.73	326.95	329.1	326.52	326.91	326.47	324.99	329.44	326.96	327.09	325.24	325.81	328.98	326.95	327.68	325.37	327.72	328.85	329.04	325.61	329.53	327.33	328.47	326.97	328.59	327.51	324.24	327.69	328.15	328.98	327.12	325.48	326.5	324.57	328.52	326.75	327.94	328.35	326.08	327.65	326.81	323.75	326.06
305.85	303.61	304.21	303.83	302.02	302	300.85	301.94	301.5	303.33	304.75	303.79	302.72	302.88	302.7	303.58	301.98	304.02	301.66	303.65	305.09	303.56	303.63	305.13	301.94	300.57	303.05	303.74	303.14	302.54	306.8	304.61	303.23	303.43	303.96	301.8	301.92	302.01	304.99	303.28	303.66	303.46	303.61	305.57	302.06	304.09	305.32	302.53	303.6	303.08
294.8	294.88	294.32	296.11	292.26	295.07	293.95	293.63	294.75	294.57	296.01	293.41	294.65	295.08	294.62	294.93	294.67	296.49	294.33	296.3	294.09	294.7	293.59	295.73	294.96	293.27	293.69	294.07	295.76	297.01	294.83	294.36	295.14	293.76	296.5	295.22	294.63	295.75	294.74	293.24	295.59	292.85	294.82	295.89	292.9	295.15	293.96	293.84	296.24	294.19
328.5	324.15	328.89	328.05	327.32	328.05	328.48	327.32	326.54	327.03	327.02	327.61	328.06	327.43	328.55	331.13	328.97	326.32	326.97	328.39	326.43	325.47	328.78	328.66	328.53	326.91	324.64	327.76	327.39	327.06	323.73	327.73	329.13	329.59	326.98	326.37	328.38	326.31	327	330.11	326.5	328.45	325.18	329.7	325.88	329.97	327.33	329.38	329.17	326.46
318.29	316.93	319.22	315.92	318.45	318.51	318.13	319.48	315.98	316.9	318.15	319.23	316.53	319.92	316.63	316.98	316.84	320.03	317.54	319.41	318.1	319.09	318.94	317.67	319.12	318.76	316.66	316.96	315.59	319.25	315.2	318.64	319.24	319.81	320.04	316.72	317.26	318.6	318.64	317.23	315.2	319.79	319.48	320.22	316.17	318.45	316.05	321.38	318.44	320.39
303.11	299.06	300.37	302.53	302.19	299.79	300.06	297.82	302.85	302.34	302.92	300.89	299.76	298.62	302.28	300.57	299.06	300.77	301.67	302.86	297.72	299.36	300.95	300.76	302.76	302.87	301.41	301.21	299.11	300.72	299.35	299.18	304.75	300.33	302.44	300.43	299.25	301.24	300.11	303.51	299.55	304.42	303.36	301.2	303.51	306.01	300.13	302.48	300.15	298.53
313.78	313.4	312.63	314.4	312.6	314.26	315.74	313.96	314.71	313.6	315.44	315.77	316.97	313.35	313.72	314.57	312.81	314.76	315.15	315.4	315.19	315.48	316.44	314.5	313.8	316.02	312.49	314.78	312.59	314.07	316.76	312.86	312.93	314.63	316.53	315.58	316.09	313.87	314.44	315.02	315.74	316.13	315.26	313.3	312.83	315.6	314.94	314.8	313.96	313.87
317.56	318.27	319.83	317.93	319.57	316.98	318.61	318.69	317.86	316.24	319.74	316.61	318.54	319.21	317.53	318.73	317.69	319.24	318.91	318.44	318.86	318.23	318.09	319.74	316.58	316.87	317.92	317.58	319.01	318.51	316.26	320.06	318.02	321	317.24	318.31	314.88	319.23	319.62	317.12	318.71	318.67	318	316.72	321.87	319.28	320.6	316.53	315.92	318.19
306.45	310.25	309.5	312.12	309.16	305.84	309.04	308.24	310.08	308.71	309.06	308.97	308.8	309.84	308.87	308.84	306.55	307.84	308.98	307.81	307.35	307.97	308.5	309.44	309.06	309.82	309.63	308.42	307.85	309.44	308.87	309.66	310.19	311.26	309.21	304.83	309.54	305.77	308.38	309.31	308.4	308.9	308.24	306.22	308.71	308.14	307.73	310.08	309.88	309.58
313.87	312.22	313.12	312.36	313.08	313.83	313.73	312.73	311.09	312.67	312.21	311.71	312.49	313.79	313.59	313.51	310.05	311.62	314.28	315.48	314.44	311.61	311.3	311.97	314.31	312.74	311.85	315.73	312.77	310.83	310.93	311.36	312.59	312.84	312.69	313.27	311.3	311.51	312.48	312.78	312.4	314.21	312.29	312.78	311.94	314.36	311.28	314.22	314.3	311.79
306.15	306.2	304.93	302.81	304.12	303.56	302.64	306	304.22	305.14	302.73	304.73	303.92	306.49	304.17	300.72	303.85	303.85	303.7	303.81	306.09	305.76	306.27	306.22	304.4	302.88	304.35	303.25	303.07	304.66	303.88	304.41	304.93	306.78	303.85	302.8	303.27	304.01	303.71	303.97	302.69	305.01	304.88	305.29	301.21	302.93	304.9	303.47	305.52	304.4
311.07	310.78	309.69	312.54	310.85	309.24	310.5	310.21	310.54	312.34	307.27	310.72	310.79	308.2	310.56	311.98	311.39	310.06	308.6	310.42	312.17	308.46	310.91	311.25	309.49	308.4	313.09	312.33	309.37	311.81	309.32	312.54	311.07	311.27	308.78	311.92	312.85	310.34	308.85	311.25	311.36	310.22	311.02	313.02	311.58	309.26	311.23	311.44	306.91	311.98
315.38	314.4	313.08	314.08	314.86	312.68	311.79	316.59	311.54	314.93	314.11	315.21	314.04	317.11	313.2	313.83	315.28	316.46	315.02	312.67	315.48	316.32	315.18	312.92	315.67	314.39	313.99	316.35	314.69	316.03	314.28	317.48	314.58	316	313.56	316.09	314.64	314.61	314.5	315.6	315.4	314.81	315.02	314.94	315.89	315.47	316.35	314.59	314.2	314.2
315.79	314.55	315.63	315.78	317.51	317.64	316.99	316.57	316.89	316.62	315.99	315.38	317.71	316.23	318.72	315.05	317.9	317.64	316.19	320.22	314.08	316.22	315.3	315.8	318.78	319.28	316.31	318.52	316.61	317.72	317.96	316.43	315.48	315.54	317.74	317.23	317.35	317.22	316.17	316.44	317.58	316.3	314.61	314.25	316.68	317.2	316.97	318.97	320.48	314.32
314.74	315.89	316.91	320.62	317.54	318.9	317.09	315.86	316.17	317.14	314.67	320.27	318.5	318.9	317.3	319.22	318.88	315.37	319.32	318.73	317.09	318.27	319.61	317.98	318.89	319.81	319.76	319.16	316.16	317.79	316.18	317.13	317.3	318.06	314.49	319.71	317.21	315.83	317.04	315.77	316.62	316.77	316.54	317.42	315.43	320.29	317.37	317.54	314.55	314.94
317.8	318.51	314.88	314.17	317.94	316	314.48	316.17	316.69	317.45	315.05	315.4	317.83	315.14	315.87	315.91	315.64	318.45	316.77	315.5	317.73	316.85	317.07	317.12	318.18	317.71	317.09	317.01	317.11	318.72	315.83	316.15	316.29	317.76	318.39	316.55	317.05	316.2	316.09	315.37	318.47	315.38	317.28	317.77	317.57	315.46	317.12	316.93	316.32	314.71
314.69	315.62	313.34	314.77	317.33	316.48	316	316.68	314.03	315.66	317.4	316.03	315.66	317.21	317.23	317.8	316.7	314.63	317.29	313.09	314.49	313.2	313.61	316.74	315.12	317.94	317.48	315.79	314.54	316.3	314.01	316.75	313.47	315.11	315.05	314.06	317.75	314.1	316.27	313.64	316.35	314.45	312.2	314.14	318.33	315.97	313.63	312.51	315.4	316.64
302.45	302.45	301.95	303.92	303.05	304.68	303.27	302.81	302.95	301.86	302.84	302.03	301.85	306.56	302.7	303.87	302.22	303.96	300.59	305.7	303.33	301.11	301.33	301.52	300.7	299.78	305.05	302.21	300.48	306.5	302.52	303.17	305.4	302.63	301.7	303.02	301.31	300.78	300.11	300.84	303.92	302.39	301.95	305.69	301.06	303.51	305.92	302.29	303.57	303.29
306.53	307.3	304.56	304.55	304.53	306.34	304.25	302.93	303.59	303.38	305.6	305.06	305.19	305.11	304.25	303.35	307.29	302.17	301.96	305.19	302.68	304.65	306.47	305.57	305.25	307.14	305.05	304.67	305.09	304.3	303.51	303.87	305	305.92	307.51	304.95	306.13	304.75	303.19	303.21	304.08	303.37	303.5	304.77	303.71	307.11	304.82	304.94	299.52	306.71
326.29	328.41	327.95	327.27	327.28	326.94	327.28	324.65	325.74	327.32	328.14	327.54	328.57	326.92	328.75	327.25	326.35	327.27	329.3	328.72	327.36	331.08	327.42	328.65	328.63	326.98	327.54	329.28	327.6	325.74	329.21	328.31	329.6	328.18	325.55	328.32	328.35	328.05	328.31	326.58	326.69	328.31	325.62	328.11	327.65	327.58	329.74	328.75	326.5	325.77
308.4	309.46	309.09	312.57	310.38	310.55	311.58	309.85	311.35	310.23	311.55	309.63	310.55	308.81	309.8	310.83	309.56	310.16	310.94	314.06	308.99	311.4	308.45	311.13	311.92	310.11	307.61	311.03	312.31	311.29	310.21	313.91	308.06	315.44	309.38	309.35	311.73	311.06	312.34	311.5	310.19	313.46	308.81	309.87	310.07	311.69	310.04	312.23	311.31	311.44
312.29	312.91	312.64	312.03	311.34	310.08	312.28	313.91	311.85	314.02	314.92	312.11	316.67	314.03	311.64	311.89	312.23	315.38	314.74	314.8	312.89	313.05	313.63	314.04	311.67	314.27	310.47	310.43	314.37	312.06	312.32	313.12	313.94	312.31	311.11	313.72	311.24	311.17	313.61	314.1	312.06	312.3	314.51	311.05	312.65	311.51	312.05	312.3	315.83	314.81
303.93	301.1	303.63	304.14	302.83	303.24	301.78	302.79	301.27	301.1	302.27	301.85	302.33	305.03	302.46	301.97	302.85	302.74	301.01	301.75	301.3	304.41	302.32	303.71	303.23	300.16	301.46	301.6	304.29	302.23	302.54	304.35	302.36	301.25	300.38	302.51	301.91	302.66	303.05	300.86	302.33	302.97	301.2	302.35	302.3	304.1	303.89	300.18	301.85	300.43
294.65	295.11	295.42	295.37	295.35	294.78	294.26	294.62	293.95	294.86	298.24	294.12	295.81	295.81	294.86	297.53	294.92	296.25	296.71	294.61	293.14	294.8	293.98	294.65	293.53	292.76	295.99	295.11	296.32	295.67	293.67	294.43	294.66	293.88	295.69	294.19	295.74	295.01	298.32	294.13	295.43	294.01	293.43	297.31	293.21	295.6	297.16	296.49	294.65	293.33
304.86	302.84	302.56	300.8	306.39	303.71	306.54	303.21	307.06	304.58	304.45	303.96	303.73	303.76	304.18	306.09	304.45	304.72	304.8	304.17	303.77	303.27	305.44	303.51	304.02	305.42	305.59	302.53	303.51	304.61	303.08	301.51	302.4	302.75	307.13	306.11	305.33	304.76	306.85	303.57	305.73	305.04	305.95	304.35	305.4	304.1	304.46	304.33	303.4	302.34
293.11	293.73	293.31	293.82	293.48	293.54	292.06	292.53	295.01	293.85	293.85	292.65	294.24	294.17	293.86	293.67	293.19	294.89	293.26	295.77	294.92	290.67	292.35	295.86	294.75	292.48	292.08	294.59	294.54	292.89	294.8	294.51	290.81	295.48	294.16	293.69	293.35	294.41	292.36	295.49	292.86	293.12	295.91	294.61	294.58	295.13	294.61	294.27	292.74	294.18
305.48	306.29	304.32	305.64	303.55	299.82	305.54	304.72	305.24	304.32	304.59	302.72	304.45	305.93	307.2	298.45	305.31	304.54	304.59	305.62	307.27	303.16	302.26	306	304.38	305.35	303.45	301.6	305.87	305.42	301.77	304.77	303.52	306.54	304.27	303.57	308.12	304.81	303.59	304.59	300.88	303.41	304.04	301.84	302.47	303.54	302.59	303.55	302.23	305.42
312.55	309.9	313.42	312.19	310.95	311.81	310.94	308.75	311.52	310.52	310.7	309.59	311.11	311.98	310.38	311.44	312.17	310.54	310.02	307.66	311.76	311.35	309.1	312.2	308.13	309.67	310.88	309.44	312.51	311.28	310.37	310.03	311.63	310.46	312.33	312.45	310.31	311.1	311.65	311.9	308.21	310.91	309.99	310.16	310.44	310.87	310.33	310.18	311.43	311.45
315.26	319.01	314.39	315.91	314.52	314.75	315.65	315.94	316.33	314.75	314.79	316.4	313.1	315.46	316.13	312.67	317.42	313.19	315.31	314.3	317	315.57	314.26	316.52	315.81	315	316.36	313.27	314.81	313.04	316.07	316.15	315.25	315.5	313.77	315.1	316.23	315.62	312.67	315.99	313.64	316.74	313.53	313.99	316.64	314.19	317.27	314.52	314.41	314.49
303.52	305.81	304.01	304.99	303.87	302.09	303.28	307.2	301.45	304.69	301.84	303.49	304.14	304.49	303.38	302.82	302.63	302.43	302.25	305.53	305.07	304.29	303.99	303.67	304.89	303.22	302.13	303.13	302.86	302.84	302.98	304.19	305.69	303.98	306.11	303.78	301.97	302.65	303.1	301.39	302.45	302.97	303.86	302.83	302.06	302.23	306.4	302.36	304.26	301.48
312.31	311.07	310.04	311.36	308.73	310.78	311.16	311.18	312.36	311.14	311.64	310.07	310.8	309.12	311.38	308.3	311.97	311.09	311.4	311.75	311.92	312.19	311.21	313.55	313.32	309.61	312.23	310.45	309.85	309.84	309.18	310.02	310.04	309.14	313.39	310.83	313.52	313.09	309.9	310.61	310.71	311.09	311.63	307.89	313.14	308.88	309.3	310.96	309.74	307.82
306.76	305.49	306.53	307.58	305.16	307.73	304.89	304.76	304.66	305.45	304.12	305.5	305.91	304.79	306.45	306.34	302.12	306.39	303.35	306.82	307.86	304.47	306.71	307.22	304.34	305.24	305.74	304.52	305.18	306.94	306.46	303.93	305.52	306.22	306.84	306.6	306.69	305.26	303.6	305.97	306.71	306.56	304.16	308.18	306.25	306.7	305.73	305.02	305.21	305.58
314	310.07	315.44	314.71	312.97	315.78	312.16	316.06	312.37	316.68	313.92	312.86	315.49	313.52	313.44	316.31	313.78	314.04	313.61	312.45	313.46	314.05	312.82	316.09	314.44	312.67	314.22	313.94	313.87	314.58	315.93	314.99	313.18	314.04	311.67	313.26	312.09	313.51	313.55	316.88	315.8	311.95	314.36	313.52	312.65	313.79	312.02	313.06	312.4	311.53
294.73	292.59	295.53	293.05	293.92	292.7	292.55	293.5	294.28	292.5	293.23	293.88	294.79	292.78	295.35	292.92	293.44	293.41	295.13	295.08	294.33	294.01	297.94	294.38	295.48	293.53	291.54	294.81	293.5	292.97	290.08	291.31	292.27	294.2	292.2	293.75	292.09	292.98	294.7	297.22	294.07	293.61	293.33	293.86	292.36	292.26	294.43	293.21	294.9	294.35
313.1	311.3	314.26	314.83	315.36	315.3	315.84	313.43	316.57	314.76	313.38	313.12	313.84	313.65	313.38	313.34	313.87	313.46	312.24	314.16	313.49	312.29	313.61	310.68	313.57	316.58	312.26	312.75	313.53	314.35	315.09	313.75	314.76	314.91	313.55	314.28	313.47	314.13	313.77	310.94	315	311.63	315.42	314.67	312.36	312.97	316.48	315.66	313.11	314.07
315.31	316.03	318.46	317.47	317.43	316.31	316.37	314.63	317.5	318.21	316.8	316.64	317.17	313.35	317.07	315.56	316.94	317.85	316.1	316.87	315.59	316.5	317.62	316.3	316.29	316.93	318.12	316.45	315.41	316.94	316.57	316.22	317.62	318.24	315.95	316.09	316.22	313.9	318.07	314.94	317.09	318.17	317.97	315.76	314.28	314.85	318.05	317.5	317.59	316.54
316.31	314.84	314.69	316.56	315.42	313.58	316.32	317.28	315.1	313.34	314.22	314.75	315.69	315.76	314.67	314.53	315	316.43	314.06	314.36	313.6	312.13	314.38	314.13	315.24	316.89	314.8	317.29	316.36	315.09	315.35	311.93	314.21	316.25	313.72	315.28	313.35	314.45	313.09	314.24	315.48	317.25	317.87	315.15	316.94	313.16	315.08	315.17	315.46	315.44
309.4	309.74	309.95	310.82	311.06	310.91	310.88	309.01	308.14	309.77	309.89	309.22	307.8	310.49	309.56	307.97	306.18	309.06	306.1	308.83	311.01	309.43	306.29	308.86	310.49	308.13	309.18	305.83	307.32	311.71	308.81	310.4	309.05	310.67	307.94	311.93	308.96	308.42	309.03	309.77	309.33	307.9	310.43	310.48	308.01	307.09	308.93	310.54	307.6	308.4
312.24	311.08	314.27	311.87	308.98	310.18	314.15	309.84	311.01	309.64	311.53	313.06	311.26	312.36	313.38	312.49	309.48	314.78	313.13	310.93	313.45	310.89	310.62	312.21	311.81	308.01	311.67	313.64	310.97	311.28	307.91	309.46	310.69	309.98	310.19	312.83	312.92	311.02	310.98	312.28	310.74	311.29	311.42	312.49	313.76	309.66	311.69	315.87	311.3	309.5
315.84	318.59	315.74	313.79	314.28	316.03	315.64	315.36	315.8	312.69	315.87	313.81	313.09	313.98	314.94	314.72	314.18	313.96	314.52	313.2	317.03	312.35	313.69	315.76	316.02	314.8	313.83	314.08	316.46	314.7	317.43	313.37	316	314.44	313.49	315.62	316.55	316.42	315.9	314.21	312.74	313.75	315.17	314.77	316.55	315.05	314.13	314.19	315.15	314.23
319.2	319.22	316.45	318.72	318.37	318.53	318.26	318.5	318.13	319.63	316.47	319.56	319.3	317.01	318.54	316.72	319.22	318.3	317.32	317.88	319.95	317.74	317.28	316.98	319.06	317.94	317.02	317.62	318.99	317.77	317.62	317	317.95	318.44	318.13	319.02	318.47	317.17	316.39	318.5	318.2	317.23	316.4	316.98	316.81	320.69	317.38	319.27	317.23	317.34
315.37	315.6	316.34	314.22	314.63	317.13	314.45	314.31	311.15	312.61	318.13	313.71	317.04	313.56	314.07	315.14	315.04	313.64	315.2	313.81	315.77	313.23	314.81	314.78	316.18	315.76	314.78	315.81	314.22	315.36	314.28	315.97	314.48	314.7	314.18	315.52	314.39	313.58	316.2	315.28	314.64	314.78	313.81	314.93	316.59	315.09	312.62	316.91	314.16	314.7
314.2	313.76	312.07	313.11	314.56	312.73	314.89	310.86	312.85	309.87	313.5	312.88	310.79	314.84	311.19	313.39	315.01	315	311.63	313.14	312.36	314.63	312.84	313.65	314.53	313.5	311.86	309.24	310.21	313.46	313.64	313.37	314.08	313.51	313.09	313.81	312.59	313.57	312.67	312.27	316.23	313.46	311.93	311.57	313.53	312.29	312.44	313.12	314.28	313.98
324.41	323.37	322.93	322.86	325.94	327.01	323.87	326.24	323.44	324.4	323.84	328.09	324.58	324.6	325.54	325.85	323.81	326.72	324.7	322.87	324.49	324.44	325.92	324.79	328.59	324.9	322.61	324.11	325.77	324.19	322.55	324.3	324.96	324.19	325.62	325.2	324.66	325.93	325.06	324.08	324.45	325.74	324.52	323.25	324.68	324	324.58	324.72	324.56	321.64
326.9	323.49	325.09	323.04	325.68	325.11	324.56	325.72	324.65	324.62	326.19	325.46	323.93	323.88	325.37	325.93	324.46	324.65	325.59	324.29	323.79	326.48	324.89	326.09	323.51	323.48	323.47	322.18	324.15	325.63	324.91	322.68	325.43	323.15	322.45	325.68	326.88	325.44	326.06	324.33	323.33	323.61	324.86	322.9	324.04	324.98	323.2	326.48	325.07	325.29
315.98	316.15	313.88	315.81	314.17	313.79	316.71	313.16	314.8	314.95	315.51	314.15	314.07	314.46	314.73	316.78	313.72	313.72	314.93	314.86	311.84	316.51	313.62	314.27	312.82	314.91	315.62	313.99	316.82	314.58	313.12	314.38	314.94	315.29	315.38	316.09	313.93	315.17	314.86	314.39	313.87	314.16	315.64	313.75	315.71	313.22	314.07	314.96	316.99	314.62
303.48	303.5	302.33	305.33	303.01	305.19	301.33	301.52	304.1	304.65	304.12	303.71	303.2	301.41	303.85	302.74	305.11	302.74	305.13	301.34	304.54	302.95	303.21	304.56	301.36	301.21	303.01	301.29	304.66	303.85	304.79	304.75	303.15	298.69	304.78	305.23	304.11	303.45	303.97	302.35	302.56	302.55	303.48	305.6	303.79	304.59	301.42	304.16	303.51	301.39
313.61	312.27	314.15	313.45	313.47	313.8	312.93	315.19	313.21	313.73	313.13	312.75	313.32	310.7	315.14	315.48	311.17	314.76	315.08	313.54	313.48	312.55	311.5	313.55	314.08	314.28	314.59	316.76	317.12	311.41	314.37	315.06	313.63	314.71	314.59	313.87	316.46	316.08	317.71	315.84	313.31	310.9	314.49	310.39	313.61	313.9	314.32	312.31	314.45	315.01
310.28	309.6	308.87	311.8	308.28	311.21	308.96	309.81	309.31	308.2	308.68	309.05	312.57	311.67	310.45	311.11	308.29	308.85	309.77	310.11	309.2	310.9	308.31	308.59	312.3	311.12	307.94	312.08	310.1	310.28	310.19	305.94	308.61	308.82	309.68	310.72	311.14	311.48	309.91	311.85	308.64	309.04	310.36	307.05	310.54	309.13	314.22	312.09	312.17	308.7
318.13	317.21	317.54	318.26	318.63	318.24	317.88	316.76	317.99	317.61	317.6	320.55	316.42	319.4	318.1	318.71	317.37	319.33	317.66	319.12	317.96	320.77	319.6	320.73	318.76	319.13	317.59	316.01	317.41	316.82	317.13	316.76	317.61	318.67	317.99	316.58	316.97	318.93	318.13	319.46	317.82	317.43	317.62	317.91	318.93	319.42	320.08	320.78	318.57	316.77
325.31	326.98	328.22	328.27	327.31	327.07	327.72	326.03	327.22	328.12	327.62	328.13	328.14	330.23	329.24	327.38	327.95	328.4	328.56	327.52	326.14	326.97	327.06	326.99	324.95	325.96	324.43	327.46	326.89	324.26	330.49	327.43	328.1	326.07	328.16	327.75	325.28	328.8	324.04	326.23	324.77	325.86	326.51	327.8	326.14	326.96	326.75	326.73	326.31	325.86
294.02	292.59	294.28	292.64	294.33	292.65	294	296.49	294.17	294.11	294.68	295.92	292.99	293.61	293.52	294.5	291.73	295.33	293.85	293.92	296.34	294.74	291.81	297.39	295.43	293.26	294.87	295.41	296.21	292.93	294.41	293.27	293.54	293.93	294.27	292.88	293.31	296.61	293.22	294.77	294.71	294	293.88	291.93	294.34	294.51	292.93	293.89	294.97	294.23
296.51	296.15	296.48	295.73	297.49	298.19	293.77	296.58	295.98	297.56	296.61	298.55	299.22	294.82	298.12	297.1	296.68	297.83	298.22	297.42	296.61	298.16	296.06	295.06	297.18	297.3	296.32	298.5	297.47	296.19	300.07	298.18	297.19	295.43	298.04	298.69	295.37	296.78	296.35	299.61	295.34	298.47	297.33	299.8	294.37	295.67	296.61	299.34	298.1	296.89
326.63	326.93	323.51	325.33	325.05	325.15	327.26	325.06	323.61	326.97	325.45	325.73	324.72	327.11	325.8	325.99	324.82	327.75	325.87	327.63	323.23	327.11	327.55	325.08	327.44	325.06	325.3	323.82	326.8	324.14	326.82	324.86	325.63	325.46	323.26	324.93	324.99	326.75	325.39	326.12	326.12	324.98	324.78	322.95	324.52	325.22	322.09	323.38	324.27	325.86
317.17	314.53	314.01	314.19	315	315.97	313.9	314.04	315.27	315.34	312.84	315.62	314.96	315.3	315.52	314.42	316.12	312.57	311.85	316.76	314.1	312.34	313.64	314.16	315.04	316.44	315.27	314.84	313.58	314.59	314.26	314.55	315.51	313.24	315.02	315.24	316.22	314.16	314.95	315.4	314.68	315.8	316.71	315.08	314.59	317.37	313.76	315.94	316.9	316.55
292.26	291.91	294.92	294.39	292.39	294.15	295.64	293.43	294.89	292.86	296.32	295.16	293.29	293.92	292.79	292.39	296.41	294.75	293.89	293.61	292.59	293.03	297.02	292.12	294.52	292.36	293.6	291.69	293.99	295.04	295.44	295.13	295.96	293.84	291.41	296.03	293.69	294.07	297.04	292.58	292.62	293.14	294.32	294.56	294.73	292.74	295.8	291.96	291.75	293.36
324.96	324.83	321.14	326.13	325.5	324	326.34	323.07	326.01	324.3	324.9	324.39	323.2	322.18	324.43	325.06	327.51	322.94	324.08	323.89	324.47	325.29	327.26	321.59	324.46	324.52	325.41	327.91	326	328.08	323.29	322.83	324.75	325.28	326.2	323.57	324.28	322.66	325.14	327.15	321.69	322.93	322.09	325.33	324.52	325.19	323.74	325.15	325.04	325.76
326.81	326.87	326.28	327.13	330.41	325.4	327.94	329.5	327.41	328.31	327.63	325.93	330.4	328.17	328.02	326.39	327.55	328.88	328.7	331.75	328.19	326.42	329.27	328.06	327.93	328.35	326.6	327.98	326.75	328.23	327.96	327.72	325.25	327.99	325.12	330.25	327.97	326.86	327.72	330.78	328.99	326.27	325.63	330.54	325.65	328.76	328.06	328.42	326.79	329.22
303.84	303.73	302.1	302.9	305.71	303.09	304.43	300.21	303.57	303.35	304.51	304.16	302.16	306.28	302.36	303.29	301.76	301.35	305.57	302.67	302.24	304.03	303.72	302.17	301.07	304.16	303.1	304.29	303.12	303.8	304	305.17	303.36	305.01	301.83	302.31	305.49	302.68	304.77	302.91	306.13	303.93	303.89	302.36	302	302.85	301.44	300.62	303.19	301.67
309.75	309.92	308.1	310.85	310.18	312.28	308.81	309.67	310.56	311.42	310.17	308.26	309.05	308.94	309.96	309.53	311.03	309.16	312.14	309.89	311.63	313.92	311.01	307.26	310.07	308.61	309.63	310.47	311.56	311.57	310.7	309.53	313.38	308.74	311.73	311.59	311.01	312.71	311.55	309.77	310.18	310.77	309.41	309.25	312.63	309.87	308.11	311.12	307.56	310.88
315.4	315.8	313.32	317.38	315.42	314.93	317.51	315.91	316.53	314.62	314.51	314.24	314.13	316.77	316.48	315.9	314.86	317.05	315.52	316.43	315.82	316.84	313.75	313.68	316.37	316.84	315.05	314.97	314.29	318.14	317.61	313.94	315.14	315.06	319.67	313.21	317.05	318.72	317.42	314.81	315.97	317.72	314.65	317.23	315.19	314.34	313.28	314.66	315.23	317.95
296.09	296.29	296.38	298.76	297.09	295.04	297.97	297.62	295.82	298.18	299.6	298.42	296.66	296.76	294.62	298.29	296.9	293.98	298.08	296.46	295.78	297.11	297.3	295.06	295.41	295.68	298	295.4	296.9	296.26	297.22	295.86	297.89	295.79	298.29	299.08	297.46	294.5	297.5	295.21	295.44	294.55	295.91	297.09	300.15	296.33	298.15	296.58	296.71	297.32
312.2	310.78	307.81	312.61	310.67	310.12	311.22	310.78	313.58	311.2	312.99	314.77	313.69	311.16	311.28	313.78	315.3	311.57	310.54	311.99	313.56	311.11	310.04	309.67	310.38	311.3	313.3	312	308.76	308.32	311.34	310.83	311.17	309.22	310.6	312.64	310.2	312.83	310.73	313.7	311.38	310.43	308.2	312.55	314.62	310.49	309.97	311.42	309.8	313.13
314.92	316.41	313.6	314.62	316.15	318.08	316.81	315.39	318.21	315.96	315.97	315.79	316.88	312.84	316.83	316.68	315.24	316.06	316.01	315.89	314.15	315.23	313.53	318.53	313	318.54	316.08	316.7	316.08	313.92	314.44	315.12	313.26	315.52	313.23	317.78	314.73	314.59	316.45	314.58	312.7	316.08	317.51	315.24	316.6	318.54	315.02	314.27	318.52	314.16
302.08	301.33	301.11	297.97	300.81	300.82	298.38	299.04	299.26	304.15	301.04	299.3	301.5	296.06	300.46	301.13	299.66	298.68	301.06	298.91	298.8	300.14	303.5	298.02	298.91	299.83	299.91	298.55	301.25	299.46	302.21	296.81	300.19	298.01	301.78	299.08	302.03	301.62	299.64	298.28	298.33	300.96	301.62	300.46	302.25	303.52	299.72	296.31	301.73	298.96
304.94	305.25	307.43	304.63	305.83	307.18	305.29	306.52	307.41	306.12	307.57	305.35	305.01	304.92	305.43	304.46	304.85	304.5	305.46	309.36	306.4	305.36	304.31	306.27	305.01	305.21	305.59	304.54	305.48	304.16	303.76	306.16	305.65	302.65	303.42	304.54	304.95	308.08	305.04	305.42	307.03	305.28	309.4	306.31	303.29	303.73	305.17	303.8	304.21	305.5
315.43	317.82	315.04	312.16	315.42	315.1	314.84	314.84	315.04	312.41	313.99	313.15	315.41	316.61	314.41	314.85	314.71	314.92	316.54	315.36	314.83	314.47	314.4	316.11	317.67	315.34	312.77	317.58	315.88	312.38	314.67	311.96	316.59	317.17	317.6	316.13	313.02	315.31	312.69	316.77	313.22	313.35	318.76	316.12	313.47	314.82	312.75	315.2	316.05	315.74
318.88	321.67	320.09	318.04	318.24	319.3	319.31	319.35	319.53	321.68	319.45	321.6	319.28	318.79	320.07	319.03	319.34	317.25	320.29	317.51	319.82	317.59	319.21	318.22	319.89	319.75	319.56	320.17	319.71	318.09	320.3	318.38	317.94	319.16	318.6	319.83	323.84	319.62	320.57	321.66	319.43	320.73	317.8	319.51	319.91	318.64	319.07	319.22	318.15	319.05
291.66	293.18	294.67	293.63	296.06	293.98	293.5	294.91	294.49	294.85	295.34	293.69	293.13	295.93	294.28	295.95	292.33	292.71	297.24	295.86	294.16	295.5	295.85	296.09	295.96	295.17	295.82	292.8	293.27	290.3	292.44	293.91	296.44	292.95	295.69	292.37	295.09	293.59	295.67	293.98	293.61	291.76	293.57	293.67	294.43	293.71	294.86	295.23	294.93	294.02
325.05	324.01	324.56	323.36	326.01	323.72	327.02	325.33	327.24	323.27	324.12	325.31	323.5	325.41	323.5	326.52	324.32	324.15	321.03	325.84	323.82	324.99	325.01	323.37	325.55	322.71	323.36	326.69	323.48	322.36	323.97	327.42	321.99	324.04	325.05	322.89	324.87	325.1	324.39	325.23	325.49	324.03	325.16	325.95	324.62	325.8	322.95	323.35	324.34	324.26
315.74	313.45	311.01	313.22	316.87	315.04	313.5	313.46	314.92	312.35	312.18	315.78	314.44	316.78	312.97	311.31	313.65	314.16	311.93	312.21	311.93	312.96	312.27	314.37	315.55	313.35	315.01	313.01	314.89	313.99	310.31	312.99	311.52	313.71	314.73	315.24	312.18	313.89	312.44	314.31	313.8	314.2	314.87	312.96	311.77	313.31	314.45	313.4	312.74	312.96
315.72	317.81	313.35	311.46	313.21	317.95	316.23	314.44	315.18	316.78	316.42	316.73	318.51	315.54	318.42	316.42	313.03	315.68	316.75	314.46	316.59	317.83	316.34	314.21	314.1	317.09	315.35	317.83	316.08	316.38	316.24	316.3	317.9	316.84	316.96	315.01	315.16	315.14	317.46	319.08	315.06	315.93	316.42	314.81	316.52	316.62	317.1	314.13	316.73	313.79
313.27	314.3	314.84	315.7	313.76	316.94	312.43	313.01	315.36	314.37	315.38	315.16	312.38	313.15	314.79	312.74	317.24	312.33	314.87	313.04	315.43	312.27	311.47	313.88	312.46	314.1	312.94	315.28	314.32	314.41	315.16	311.2	314.52	314.93	313.49	318	315.51	313.65	314.45	313.92	311.61	312.4	314.47	316.02	315.48	312.44	314.95	314.81	315.29	314.86
295.44	295.64	296.45	296.09	298.13	297.07	298.22	295.64	296.26	294.42	298.18	295.7	297.61	295.57	294.57	295.92	296.68	296.53	296.9	298.47	294.19	296.23	298.4	295.99	294.47	295.54	296.97	297.58	297.89	295.62	297.58	300.18	295.99	295.24	296.28	295.86	296.63	293.84	294.31	295.63	295.68	296.23	297.95	295.93	295.48	296.14	297.26	296.59	298.84	297.02
312.79	312.53	315.35	313.39	313.78	310.39	312.68	313.58	312.51	314.35	315.53	314.41	313.88	314.6	313.85	314.36	315.41	312.55	313.79	311.6	312.91	312.39	311.76	314.13	311.63	313.7	315.38	311.53	313.6	313.02	315.76	313.3	312.21	313.14	312.85	311.88	312.37	312.46	313.63	312.31	309.02	313	312.19	312.7	311.44	313.21	314.77	312.71	312.88	312.8
318	316.64	316.47	318.59	318.71	317.61	315.87	315.97	317.02	318.69	319.26	317.06	317.39	315.78	313.83	318.23	318.68	313.96	317.37	315.74	317.9	315.24	315.76	315.54	315.75	318.6	317.8	317.1	319.36	318.93	316.53	316.97	318.88	318.1	318.53	319.4	314.22	317.09	319.5	317.11	315.49	316.39	314.13	317.93	315.79	313.95	317.28	319.03	315.99	316.9
302.4	299.92	300.3	302.21	300.13	300.6	299.98	297.01	301.12	302.26	301.69	299.61	300.2	300.63	305.36	299.73	300.79	303.54	301.3	301.23	300.78	300.12	298.9	300.15	301.05	301.24	303.1	300.97	300.38	302.45	299.49	300.95	302.27	297.57	301.46	303.06	301.82	302.96	302.5	302.07	300.3	301.53	300.12	301.28	297.58	302.82	302.98	302.66	302.27	302.9
312.76	313.95	313.83	313.89	314.01	315.5	312.73	315.08	312.92	313.24	312.16	315.69	314.21	312.25	312.02	317.4	315.16	316.55	312.24	311.05	314.42	312.57	314.96	310.82	311.58	314.43	313	315.09	314.29	316.52	314.85	314.41	314.12	317.16	315.96	313.73	312.68	315.66	313.87	315.46	315.35	313.74	310.78	314.38	316.51	315.26	313.95	313.34	313.16	316.05
306.57	306.7	306.42	303.24	306.18	302.85	304.52	307.15	307.21	305.66	305.78	304.92	303.95	307.61	302.61	303.58	305.84	306.27	302.82	304.14	304.97	304.67	305.93	304.46	305.86	307.07	305.16	305.61	305.4	306.31	306.53	303.43	304.09	305.45	306.62	302.61	304.79	304.74	306.49	306.34	305.12	302.44	304.97	302.82	302.16	306.07	301.13	306.3	305.38	305.29
312.15	315.76	314.29	316.97	312.59	312.09	311.84	315.85	315.84	313.66	314.28	315.8	316.21	312.85	314.05	313.14	312.79	314.43	311.39	314.53	312.32	314.47	314.24	311.66	314.07	311.51	311.84	315.34	313.89	312.42	312.15	315.45	314.93	315.72	313.41	314.52	311.63	314.92	312.18	314.94	316.79	314.99	314.72	316.41	313	311.74	312.4	312.95	314.77	312.64
309.75	308.98	309.53	310.54	308.74	308.96	307.71	307.27	310.4	309.56	308.66	311.81	307.61	306.07	306.59	310.16	308.5	308.76	309.24	306.27	309.33	309.41	311.21	308.5	308.13	307.62	307.88	310.61	309.79	309.9	307.5	309.1	309.22	308.42	309.51	306.86	309.4	311.56	306.74	308.21	307.93	310.88	308.48	307.06	307.42	307.87	306.96	308.6	308.05	311.18
298.69	298.53	296.39	294.51	297.13	295.82	294.55	296.11	298.3	296.85	297.13	298.16	297.67	296.42	296.56	298.15	294.86	295.97	296.34	297.33	298.11	299.97	296.03	297.74	293.78	296.73	296.43	294.35	297.06	299.75	295.7	297.78	297.47	294.34	298.33	294.86	296.26	296.82	296.89	296.77	297.34	297.36	297.66	297.34	298.87	297.85	297.67	296.73	296.42	297.71
307.08	305.4	307.34	308.12	305.91	303.29	305.28	304.89	303.74	304.98	302.56	305.31	304.59	303.51	303.07	307.12	306.55	303.76	303.66	303.89	303.47	304.72	305.63	305.15	305.82	304.25	306.65	307.84	304.05	305.96	303.94	305.91	306.37	306.11	304.28	307.67	303.85	303.69	304.91	302.82	304.04	304.4	304.26	303.44	303.64	302.38	304.66	304.5	307.97	307.36
304.95	307.91	308.32	306.12	302.48	304.42	302.65	304.25	306.38	304.98	304.04	305.19	303.29	304.17	306.83	305.89	302.98	306.58	304.45	304.3	305.88	306.56	304.46	304.62	306.2	304.67	305.31	306.45	305.06	303.19	305.84	303.45	305.85	307.48	305.07	306.81	305.18	305.33	306.15	306.52	305.48	304.09	305.72	305.54	304.93	306.81	302.97	306.48	304.84	306.35
308.4	309.58	308.85	309.11	307.55	307.55	307.4	305.46	307.48	305.37	308.19	306.93	310.76	305.51	308.04	308.54	308.63	309.62	306.64	309.05	309.02	309.98	310.31	307.09	309.76	308.99	311.19	306.96	308.43	309.37	310.32	305.91	308.41	306.13	308.27	310.68	310.85	309.23	309.58	309.59	309.93	307.33	306.32	307.3	309.61	307.6	307.25	309.57	311.66	308.21
307.08	307.89	306.69	308.31	305.48	307.33	306.86	306.89	307.86	304.3	307.87	308.05	307.94	307.44	304.53	309.28	305.29	308.06	304.55	308.09	308.02	306.34	308.01	306.74	305.94	307.12	305.47	304.8	307.99	307.25	309.12	308.01	308.89	306.2	309.09	306.45	307.04	306.28	307.23	306.39	309.17	306.99	305.58	308.1	307.5	305.95	307.39	306.54	308.57	308.55
314.57	311.37	317.13	318.04	314.43	316	313.87	313.96	315.31	318.1	313.22	315.74	314.14	314.91	313.62	317.05	312.03	316.6	314.98	314.83	315.48	314.71	313.78	314.18	314.78	314.53	314.23	317.11	315.88	315.53	313.34	317.05	315.33	313.4	317.07	315.07	314.58	314.46	312.61	316.25	314.61	314.65	315.69	314.86	313.36	316.95	313.26	313.67	314.26	314.09
304.88	303.9	305.43	302.79	302.29	303.46	303.16	304.33	306.38	301.07	304.93	303.58	304.09	303.76	301.51	304.82	303.47	304.1	301.99	304.89	304.79	304.85	303.29	304.25	304.09	302.31	303.66	304.32	305.09	303.67	305	301.79	303.31	302.04	304.6	306.34	304.66	305.37	303.87	303.59	305.61	304.17	304.8	301.46	304.44	303.61	304.18	303.42	302.97	304.18
309.31	308.5	305.62	307.28	306.77	307.48	305.42	305.69	307.52	306.59	304.98	308.08	307.38	306.98	305.37	306.95	306.75	303.66	305.08	306.41	306.74	306.88	307.39	305.43	305.7	308.72	304.62	304.54	304.88	305.3	305.66	306.88	307.43	307.59	307.21	304.86	304.84	308.54	308.7	306.52	307.26	304.76	304.46	306.76	307.43	304.08	306.04	306.32	307.81	305.35
317.06	316.64	315.82	317.21	316.38	316.68	318.44	318.15	316.34	317.99	314.72	316.11	316.99	317.87	316.52	317.66	320.6	317.81	318.82	317.72	316.96	316.88	315.72	316.99	318.02	317.1	317.05	317.54	317.26	315.97	318	318.03	318.39	317.79	316.49	318.99	316.79	315.38	317.4	314.62	317.24	317.41	316.88	318.24	317.75	319.6	318.24	317.35	317.78	318.36
303.2	304.88	302.3	302.75	302.94	305.49	306.59	307.02	304.92	305.96	302.17	304.84	304.85	301.87	303.23	302.77	305.52	306.85	305.27	304.14	304.49	302.6	306.78	304.15	305.93	303.47	301.91	303.31	304.87	305.26	305.46	306.79	305.4	303.85	304.75	303.89	302.03	303.66	303.25	301.77	304.27	304.16	303.76	304.67	305.13	302.69	303.8	305.55	303.06	303.6
316.49	314.29	314.12	313.33	313.98	313.2	312.62	316.34	315.07	313.56	316.78	313.18	314.74	315.57	314.97	315.17	315.86	318	313.94	316.03	313.82	316.23	316.17	312.65	314.72	314.6	312.86	314.95	314.76	315.87	317.16	314.71	318.18	314.77	314.1	315.05	315.85	314.96	313.76	314.16	316.65	316.19	313.38	313.52	316.31	313.95	315.17	312.48	315.64	316.04
301.78	303.9	300.81	301.54	298.97	301.35	299.37	300.08	300.05	299.46	301.78	301.14	299.6	301.46	301.02	300.83	298.62	302.23	305.11	300.67	300.65	299.91	299.99	299.96	303.31	299.97	303.21	300.54	302.5	300.77	299.51	302.15	300.45	299.49	299.35	298.53	301.52	300.06	302.21	299.41	299.51	299.44	300.57	298.91	301.61	301.35	300.93	302.53	298.58	302.09
314.13	311.97	311.21	312.85	312.24	314.92	312.53	313.14	314.66	311.62	312.72	312.72	313.31	312.79	309.75	313.98	312.6	310.7	311.83	311.63	311.95	313.26	310.9	311.95	313.5	312.32	312.05	313.5	315.23	315.21	313.49	314.59	315.59	313.21	311.62	312.13	314.46	313.92	314.34	312.02	314.93	312.78	312.89	313.35	309.52	314.58	311.45	311.91	312.39	313.54
293.76	294.39	291.46	296.26	294.79	297.01	295.09	295.69	296.26	295.78	297.19	295.92	294.89	295.02	295.13	297.37	295.1	295.35	293.82	294.45	295.89	296.36	295.1	294.19	293.31	296.75	295.51	294.98	293.52	294.14	294.21	297.1	296.8	295.73	291.89	294.46	294.44	296.12	296.77	294.98	295.61	293.88	294.03	295.2	297.82	296.12	295.67	295.8	294.35	293.67
319.25	317.35	318.01	315.73	317.83	317.64	317.74	316.5	317.97	316.84	319.06	316.37	316.91	315.6	317.5	317.35	318.94	318.52	316.42	318.33	317.3	317.52	319.26	316.76	317.51	319.55	317.87	320.05	319.99	319.94	318.99	319.79	318.78	319.44	320.16	318.75	316.77	318.03	319.35	318.12	317.61	319.03	316.63	318.92	317.07	317.46	318.1	316.8	316.87	318.39
306.44	304.02	302.93	302.82	303.56	302.55	303.58	302.96	302.29	303.63	303.15	301.92	303.99	303.72	305.37	305.34	303.86	304.01	305.39	303.94	302.01	302.45	304.57	302.39	304.35	304.64	304.55	304.6	303.75	301.91	305.99	304.45	301.86	303.29	300.84	305.63	303.02	303.33	303.66	304.25	303.58	301.44	303.96	305.15	305.69	303.77	302.95	304.23	305.26	305.46
313.09	314.55	316.17	316.12	316.37	316.09	315.5	314.27	316.23	313.69	316.11	315.02	313.44	315.52	312.28	315.74	313.92	315.76	313.96	316.28	315.03	314.83	317.37	315.97	313.45	314.28	316.3	315.44	315.43	312.76	315.49	315.63	313.26	316.56	313.2	315.33	314.56	315.67	315.79	317.56	312.87	315.72	312.09	315.07	313.95	313.69	315.28	312.54	316.8	312.13
313.12	312.42	310.05	312.85	313.14	311	310.84	311.62	313.27	311.33	310.12	313.52	312.63	312.17	312.61	310.23	311.22	312.72	312.56	312.06	314.42	311.99	309.45	312.12	311.63	313.96	311.7	310.51	312.18	311.9	312.8	310.63	310.32	312.77	310.09	310.55	314.24	310.62	310.75	311.98	310.61	310.87	313.53	313.21	310.72	310.87	312.69	309.72	310.5	310.63
303.32	303.13	304.29	304.33	306.49	302.93	305.3	302.97	304.11	303.67	302.7	304.3	306.25	303.3	301.98	305.1	305.22	301.47	305.15	304.64	305.17	305.1	302.12	304.8	306.64	305.69	304.08	304.65	304.62	304.86	303.72	304.58	305.14	300.88	301.18	303.78	305.13	303.98	304.15	304.57	305.39	301.69	303.57	305.73	306.03	304.36	303.8	305.43	304.46	300.36
295.28	296.63	295.99	293.67	296.13	295.92	294.05	295.04	293.67	294.09	293.39	297.24	294.07	295.22	294.46	294.62	295.32	296.32	294.6	297.56	295.15	295.27	295.71	293.84	293.97	295.35	296.58	294.98	296.49	294.46	295.82	293.97	294.95	295.21	295.08	294.68	294.35	294.52	295.48	297.7	294.71	295.09	295.36	294.97	296.61	294.56	295.17	296.97	296.27	295.71
302.39	301.55	299.62	303.68	303.16	301.11	303.54	303.62	301.14	302.09	300.11	301.93	302.56	301.38	304.77	302.49	301.39	302.97	302.49	302.52	303.86	303.27	303.48	301.03	302.5	302.57	298.31	302.25	303.58	304.47	301.98	301.23	301.67	302.11	300.2	302.14	304.45	301.55	303.07	304.17	302.48	303.96	304.42	304.06	304.46	303.79	302.4	303.58	302.24	303.45
310.66	311.57	311.51	309.99	309.55	311.24	310.36	310.37	310.52	309.11	309.74	309.39	310.27	311.56	310.58	308.75	312.12	310.12	309.1	311.86	308.67	311.95	311.58	311.91	312.63	307.33	310.74	309.1	313.94	312.64	310.97	310.69	310.43	308.28	308.86	309.81	312.18	311.02	309.82	310.84	309.8	309.15	309.94	312.74	310.82	306.85	311.04	312.44	309.85	312.43
311.91	312.78	314.57	309.49	314.66	312.09	313.2	316.29	312.23	313.14	316.01	314.91	313.66	312.65	314.59	312.67	312.07	312.72	315.18	315.59	314.11	314.42	314.93	312.47	314.26	311.19	312.91	313.45	314.61	311.38	313.42	315.49	315.81	312.67	311.12	313.16	314.37	315.92	311.79	311.87	313.59	314.43	312.56	313.29	314.8	313.69	311.3	316.12	313.47	314.43
301.93	304.02	301.59	303.45	303.09	301.52	302.54	303.81	301.64	303.97	305.94	303.47	303.72	303.72	301.44	301.98	302.35	304.23	303.16	302.8	303.89	303.61	303.73	300.99	303.07	301.44	301.79	301.69	302.57	301.6	302.57	300.63	299.76	303.55	302.67	302.94	301.44	302.34	302.01	303.37	302.45	301.35	298.88	302.62	301.81	300.73	304	302.63	302.09	302.81
293.96	296.35	294.37	294.21	296.1	295.31	294.89	294.26	296.69	295.35	294.75	299.06	293.27	296.08	294.41	293.86	294.07	295.53	293.25	297.09	295.53	292.59	296.85	293.46	296.11	294.87	296.83	292.67	295.32	294.73	295.51	292.08	294.97	297.02	295.12	293.58	296.11	294.98	294.31	294.32	294.56	293.4	294.38	294.23	296.16	295.95	295.12	294.82	294.8	294.1
308.02	304.03	300.89	303.21	304.4	305.72	303.06	305.57	304.75	306.07	304.15	306.41	307.01	304.59	306.53	307.72	305.62	303.56	304.42	305.88	305.38	304.51	304.72	303.75	305.85	306.93	304.76	304.7	303.63	305.66	306.51	307.08	303.93	306.08	306.15	306.69	306.49	304.53	306.5	305.93	306.23	304.65	308.24	307.02	305.96	307.93	306.21	306.81	305.03	304.56
326.39	327.42	325.61	328.18	331.21	327.4	329.83	327.61	326.62	326.79	328.96	327.53	328.2	329.78	329.55	329.04	326.59	327.16	328.79	329.96	328.74	330.3	327.81	326.71	326.68	328.04	328.05	325.97	329.2	326.27	329.45	327.07	326.04	326.21	329.16	325.98	327.24	328.31	327.93	328.66	325.51	327.57	328.44	327.87	325.85	327.42	327.62	326.5	326.56	328.69
311.48	308.52	314.15	312.33	310.13	309.44	312.37	312.42	312.62	312.24	312.37	313.33	311.34	309.4	310.09	312.29	309.05	308.85	310.64	308.7	308.78	310.53	311.51	312.69	313.18	311.63	309.78	310.21	310.84	308.29	312.21	311.59	313.8	312.11	311.74	309.72	311.84	312.65	311.7	309.72	310.95	314.47	312.68	311.82	312.55	312.7	310.48	311.09	311.89	313.82
300.88	301.22	299.79	300.76	299.77	299.97	297.84	301.26	300.12	297.25	301.45	302.45	300.61	302.25	301.47	300.71	302.6	299.33	297.45	299.43	301.02	299.3	300.68	301.46	300.99	300.71	301.81	301.22	302.54	300.87	300.7	302.06	301.85	301.49	300.36	300.79	299.96	300.09	304.78	301.52	301.84	302.25	301.1	302.17	300.98	298.09	302.13	303.63	300.49	300.85
308.27	306.97	306.15	305.2	306.03	305.78	305.68	308.38	307.26	305.93	308.62	305.26	307.73	306.09	306.07	306.45	308.79	305.76	305.76	303.74	306.88	306.73	308.32	309.41	305.82	306.2	305.03	306.3	305.32	305.15	306.11	306.77	306.16	306.18	304.77	304.64	305.47	307.65	303.81	305.55	308.5	305.15	307.11	306.03	307.91	306.81	307.87	305.41	304.46	307.79
317.16	315.56	313.95	316.21	314.35	313.45	314.47	315.17	312.45	313.38	312.29	310.86	313.92	314.21	316.78	317.42	317.25	315.95	315.1	314.11	316.53	313.27	315.15	314.39	315.01	317.08	317.61	315.44	315.06	315.31	315.99	314.27	315.47	314.26	314.22	314.05	315.07	313.43	313.44	314.54	313.08	314.82	315.69	316.53	314.58	317.59	312.82	314.11	318.17	315.55
303.21	304.37	305.18	303.99	304.17	303.58	303.8	305.2	306.32	304.77	304.54	303.36	305.52	301.68	305.08	305.99	304.89	303.69	307.4	302.48	304.09	303.05	304.33	305.66	303.45	307.47	304.29	307.67	304.86	305.97	303.45	304.88	304.2	303.18	301.81	303.79	303.97	303.93	303.33	305.32	302.57	302.3	303.97	305.79	306.51	303.46	303.69	303.97	303.9	305.28
313.01	314.87	314.67	311.88	313.89	312.23	311.26	313.31	313.56	311.51	311.5	309.89	311.29	315.17	310.44	312.07	310.81	313.13	312.7	310.73	313.21	308.94	317.1	312.03	310.78	312.51	310.45	313.86	313.33	312.53	313.28	312.72	314.71	311.12	310.98	313.39	315.71	310.84	312.55	312.67	313.07	312.93	314.02	312.62	312.36	314.25	314.31	311.87	313.05	312.97
313.61	311.19	315.55	312.29	313.26	314.05	313.6	315.14	312.44	313.08	313.59	310.94	313.73	314.54	313.86	312.34	312.07	311.56	313.52	314.49	314.4	311.59	316.11	313.26	314.04	312.79	312.13	313.04	311.22	312.04	314.28	313.18	312.69	314.42	309.87	312.17	312.31	312.4	311.79	312.82	313.32	315.32	313.6	312.65	310.87	311.81	312.48	310.49	314.02	312.4
303.77	303.62	307.52	303.28	303.08	305.72	305.42	305.16	302.89	302.61	306.92	303.09	307.32	304.93	305.34	305.85	302.64	303.57	303.23	304.93	305.31	303.47	303.71	304.42	301.6	304.05	306.96	303.26	305.68	305.15	301.42	304.26	302.71	305.11	304.71	300.39	304.24	305.27	303.99	303.52	305.58	304.04	305.01	302.53	304.45	304.08	302.7	303.9	303.72	306.74
303.14	300.99	302.5	304.03	304.32	305.67	302.24	304.4	301.87	302.72	302.4	303.39	300.38	303.07	302.64	300.88	305.34	301.71	302.31	302.12	303.87	301.7	302.42	301.48	305	303.79	302.02	302.9	303.43	301.83	302.59	301.82	301.14	299.77	303.78	300.94	303.32	301.19	303.34	302.87	301.16	300.72	304.62	303.15	301.52	302.27	301.67	301.27	300.05	302.74
304.16	301.92	306.93	306.37	306.9	306.09	305.43	307.33	305.34	306.71	306.77	305.73	305.52	306.98	304.44	305.94	305.81	307.65	303.75	305.6	307.12	305.57	303.4	304.32	306.5	305.38	306.68	305.68	305.63	307.22	306.15	309.79	307.65	305.85	305.59	307.64	305.7	304.51	306.91	306.47	304.89	304.87	307.98	308.16	306.25	309.09	304.67	305.63	304.74	306.35
313.88	313.33	313.44	312.07	314.41	314.17	314.58	314	314.38	314.4	314.5	315.38	313.55	312.34	312.83	311.71	315.07	312.61	311.54	313.94	311.53	315.36	316.19	310.99	313.91	312.51	315.88	313.31	312.88	315.28	315.75	315.72	316.29	314.9	314.43	314.89	313.78	314.1	311.9	314.03	315.55	312.2	316.63	313.79	316.46	313.25	313.01	312.7	311.59	311.83
315.37	313.23	314.51	315.73	313.24	315.64	312.73	312.62	317.32	313.05	312.7	314.73	314.93	312.17	313.37	315.83	316.2	314.09	314.39	313.35	315.83	313.52	315.57	316.42	318.19	314.12	317.15	315.98	314.78	314.23	315.27	318.3	314.95	316.57	315.69	315.18	314.82	317.88	315.9	314.03	316.57	313.55	315.97	317.52	316.98	312.87	314.32	316.54	312.51	315.65
318.74	315.39	318.64	322.61	318.47	318.67	317.89	319.5	319	318.33	319.69	316.05	320.06	319.18	321.16	320.44	318.91	319.15	318.55	321.66	320.86	320.49	321.22	318.02	319.54	319.31	317.63	319.33	319.37	319.34	322.58	318.62	318.96	319.54	318.37	318.61	319.23	319.36	321.71	319.95	319.09	318.02	319.7	317.97	319.31	316.83	318.24	320.77	317.89	317.3
301.68	300.43	299.07	302.19	302.81	299.35	301.54	301.75	300.93	300.51	302.35	300.1	301.41	302.51	300.6	300.09	300.5	300.97	299.88	304.31	299.39	300.35	300.86	301.98	301.96	300.17	298.57	300.63	302.17	303.85	299.69	301.07	301.27	302.24	299.84	296.89	301.95	301.7	299.84	300.78	301.37	303.28	299.81	302.63	298.47	303.69	301.03	300.98	300.69	304.14
317.66	317.22	318.65	317.85	316.55	316.13	316.22	319.12	317.16	317.7	315.11	316.28	319.82	318.48	314.9	319.95	317.77	317.1	316.06	317.22	316.14	316.01	318.74	317.55	316.34	316.77	315.35	315.39	317.1	318.73	315.77	317.86	316.95	317	317.37	319.09	317.94	318.37	317.17	314.56	316.81	316.96	317.53	316.27	315.78	318.54	318.18	315.62	319.1	318.38
311.05	315.95	313.8	315.79	311.09	313.56	312.21	315.09	312.7	312.82	313.99	313.64	314.08	311.45	315.89	313.09	311.67	313.88	313.44	311.96	313.75	312.08	312.85	312.52	312.33	311.85	313.81	314.39	315.33	313.96	312.65	311.83	312.58	313.05	314.16	312.95	310.63	314.52	314.44	311.13	316.84	315.05	312.58	310.6	315.48	313.75	314.58	310.09	313.13	314.16
306.71	305.65	306.07	303.77	306.82	306.79	304.88	306.55	304.14	308.73	305.86	306.12	307.25	306.13	305.28	306.29	304.17	305.7	303.93	307.04	307.34	305.57	305.45	302.91	307.74	304.66	304.58	305.41	308.71	306.49	306	306.62	304.02	307.54	308.56	307.19	305.06	307.42	305.27	304.82	307.07	305.39	304.99	307.72	306.12	306.71	304.19	308.19	304.6	306.31
315.49	312.15	314.27	317.59	315.08	315.22	312.82	314.09	313.22	313.74	312.89	313.79	313.84	313.65	314.52	314.66	315.11	315.44	311.48	313.73	316.11	314.19	316.26	314.72	315.83	313.32	315.54	314.71	315.98	315.88	315.25	316.03	314.71	315.02	316.8	316.29	315.4	315.19	312.15	316.44	315.72	311.64	316.29	314.85	315.98	313.17	313.64	312.17	316.45	313.5
304.02	303.81	307.58	308.58	303	306.49	302.56	306.23	303.9	302.62	306.5	304.98	306.78	301.95	305.26	304.28	305.84	304.52	306.61	305.24	305.91	305.91	305.28	303.21	306.7	304.26	303.3	302.17	306.39	304.47	305.19	305.48	307.21	305.56	304.34	305.14	301.9	307.34	305.86	305.16	305.14	305.11	304.46	307.68	303.73	306.01	305.01	305.35	306.69	305.82
318.7	320.73	319.76	318.23	318.79	320.4	320.19	319.75	317.51	319.79	319.03	319.69	318.25	319.71	319.38	319.34	319.06	317.34	319.09	319.7	320.28	317.35	319.58	318.25	320.69	319.34	320.99	318.98	318.55	317.56	317.65	316.82	320.13	321.23	320.4	319.39	318.81	318.4	317.75	319.62	318.8	319.49	317.4	320.31	319.65	319.46	316.54	318.17	317.75	316.03
300.82	299.98	299.14	299.88	298.38	301.58	299.05	299.98	299.49	301.93	301.74	301.48	300.82	299.86	301.18	299.8	299.39	299.37	299.63	300.42	301.42	298.64	299.46	303.19	301.96	302.63	302.08	298.6	301	300.57	299.27	303.23	299.71	300.87	298.89	298.83	301.45	302.11	300.38	300.81	301.05	301.73	304.23	300.92	299.48	300.89	300.87	301.03	303.02	303.27
300.08	303.3	301.15	301.67	301.71	301.99	300.56	299.14	302.24	302.54	300.05	300.23	302.34	302.54	298.7	298.86	302.17	299.62	301.76	301.88	302.9	300.05	299.9	301.65	302.19	300.98	299.93	300.61	299.29	301.19	300.57	298.72	299.2	299.88	301.07	302	302.24	300.73	301.86	303.05	300.34	300.02	302.61	302.62	301.11	301.03	299.55	301.88	301.07	299.2
319.51	316.38	314.78	316.65	317.63	315.63	315.63	317.31	316.6	316.74	317.11	314.36	318.69	316.34	317.47	316.52	318.14	315.38	316.55	314.51	316.6	318.83	320.58	316.39	316.14	315.96	312.94	315.68	315.45	318.52	315.84	319.31	315.76	318.54	314.18	316.21	315.11	317.57	318.17	315.81	316.13	317.43	317.16	316.52	318.2	317.92	317.47	314.85	319.39	317.26
322.64	323.65	325.07	324.4	325.14	324.16	325.56	323.55	326.75	325.22	323.6	324.53	324.66	325.34	326.71	324.55	326.37	326.68	324.24	326.05	325.17	325.35	324.83	323.53	324.87	326.55	324.92	326.25	325.8	322.19	327.64	324.98	325.67	325.43	325.93	326.63	326.15	325.1	323.92	324.55	325.44	325.15	325.64	325.62	321.51	321.75	325.11	325.14	325.88	326.21
305.99	301.79	299.92	302.07	302.58	303.15	304.61	302.57	306.11	305.21	303.82	304.98	304.23	302.09	304.1	302.29	301.62	302.19	305.28	304.74	305.55	302.38	306.72	303.66	303.04	305.55	304.5	301.83	302.05	303.28	303.45	304.8	302.61	302.72	302.83	302.38	302.36	302.66	304.59	302.13	301.52	302.16	302.92	305.12	302.05	303.74	303.96	302.9	301.88	304.21
304.42	304.37	300.42	301.86	302.31	305.53	305.4	301.82	304.29	306.98	302.96	303.19	303.68	305.18	304.96	305.84	303.41	307.76	306.54	305.84	302.45	307.34	303.82	303.65	301.68	302.05	305.09	302.88	302.28	304.46	303.49	305.5	300.54	307.49	304.36	306.27	304	303.97	306.56	304.91	303.82	304.45	303.18	307.17	303.28	303.31	305.23	305.16	303.91	304.26
330.99	328.11	330.13	328.37	327.89	328.09	329.09	326.52	328.71	327.57	330.6	328.4	325.81	325.92	328.96	328.66	326.84	330.76	326.7	329.19	329.36	330.85	329.45	331.72	327.63	329.79	328.13	329.91	328.03	327.44	327.97	328.16	329.31	328.8	330.32	330.14	327.93	331.48	328.43	328.01	327.31	329.56	327.65	329.09	331.35	330.31	328.54	327.31	327.74	327.32
327.65	328.39	326.14	325.91	326.72	324.19	327.43	326.8	326.45	328.2	327.76	329.72	326.86	326.56	326.38	325.41	325.96	327.33	330	327.45	326.56	326.99	327.07	325.12	327.38	329.37	326.15	328.15	325.92	325.79	326.08	328.34	328.4	327.34	326.14	328.27	327.33	327.23	325.41	327.91	329.03	329.27	327.08	326.93	329.43	326.15	325.34	325.56	328.35	326.8
311.65	311.16	313.96	311.84	310.41	313.55	312.06	311.85	310.24	312.65	310.59	314.17	313.79	313	312.55	310.54	311.75	313.89	311.47	313.59	309.51	312.37	313.53	311.71	309.06	315	311.45	313.22	312.35	313.52	310.48	313.04	313.39	314.5	311.28	314.83	313.65	314.13	317.47	313.35	310.73	312.46	315.79	312.5	312.31	313.41	313.69	313.05	310.46	312.32
313.79	315.12	315.49	316.28	316.17	316.64	313.39	312.6	314.02	312.67	311.5	314.9	315.19	313.81	316.1	316.28	318.03	314.52	314.31	314.09	314.38	313.44	311.6	316.7	315.31	314	314.79	312.69	315.94	317.08	316.71	313.73	314.04	315.3	313.55	316.34	315.91	313.63	316.79	314.85	316.16	317.77	315.17	316.16	315.07	313.6	311.11	313.9	314.55	316.39
315.24	316.95	317.38	315.5	319.11	318.8	316.36	319.89	318.24	317.93	317.21	317.19	317.24	317.37	317.63	319.93	318.58	319.35	317.37	318.87	318.02	320.28	316.9	320.05	317.65	316.79	316	317.27	319.13	318.7	316.3	319.76	316.23	318.6	320.01	318.68	319.78	318.81	320.07	319.62	317.71	316.96	318.68	320.49	316.73	319.88	317.71	318.81	320.09	318.84
313.8	315.36	315.23	317.62	316.67	315.4	314.77	312.44	314.26	314.12	314	316.41	316.18	313.96	311.57	316.38	313.3	314.95	314.9	315.61	314.28	314.94	314.69	313.78	314.02	314.9	314.21	312.71	315.88	312.05	312.47	316.25	313.25	313.82	317.56	315.43	314.64	313.3	313.1	313.68	315.93	316.82	313.43	313.72	313.86	316	317.47	313.76	314.93	314.9
316.42	315.06	312.98	315.05	317.17	315.73	317.16	316.06	318.73	317.05	317.09	315.42	313.41	316.65	311.59	314.92	315.29	317.58	315.62	315.01	317.5	315.62	312.32	315.7	315.48	316.79	314.8	315.6	314.26	316.92	316.2	315.98	319.37	316.7	314.19	316.64	314.39	314.96	316.47	316.97	316.64	317.74	314.87	315.16	317.77	315.78	313.89	314.92	317.81	315.8
316.76	316.24	313.6	314.69	314.19	317.16	313.89	315.96	315.29	315.42	319.05	318.22	315.42	312.57	314.84	316.07	316.43	316.08	315.58	315.48	314.87	316.09	313	315.8	318.39	318.43	316.04	315.36	319.66	313.72	315.45	315.42	316.72	317.38	317.92	319.2	315.19	315.72	316.05	314.69	314.5	316.1	315.89	315.48	315.86	317.57	315.93	316.29	315.62	317.17
316.14	321.3	319.39	318.62	317.48	316.57	319.95	318.55	316.16	316.8	319.42	320.46	317.3	318.35	319.8	320.14	318.88	316.73	319.11	317.62	315.11	316.64	320.43	318.26	318.55	317.09	319.86	317.73	317.06	315.03	316.91	315.61	318.73	316.09	319.42	319.4	320.45	318.67	317.66	319.14	317.39	318.32	319.55	320.08	319.28	318.28	316.29	319.03	315.27	316.49
316	315.39	312.29	312.3	316.72	313.43	315.53	313.93	314.93	316.11	315.68	314.4	314.7	315.99	316.49	317.45	315.64	314.28	315.2	315.23	316.55	313.85	315	313.99	314.47	314.62	315.22	317.06	314.89	313.01	312.81	313.64	315.38	314.83	314.96	314.68	313.34	312.2	315.27	312.7	315.16	312.44	312.55	314.15	313.21	316.24	316.98	315.05	314.25	315.7
314.14	312.47	316.12	314.48	314.79	316.51	312.48	315.83	313.98	314.79	316.19	314.74	314.15	315.55	315.1	316.18	314.86	315.99	315.65	316.31	316.07	319.38	320.08	313.87	314.39	316.38	313.12	314.36	312.48	313.69	314.61	315.2	312.85	312.06	313.7	314.42	318.33	314.89	314.88	313.15	315.44	313.63	315.81	313.48	315.81	317.57	314.61	316.55	313.9	315.08
297.39	298.44	296.26	296.69	299.5	295.89	296.31	297.39	296.53	297.67	296.8	294.24	299.46	295.21	295.18	297.92	298.01	297.16	296.58	295.23	298.19	296.51	297.53	297.17	297.07	296.8	296.03	296.83	299.67	295.52	296.67	298.04	297.81	298.61	298.16	296.79	296.17	296.04	294.81	298.06	297.55	295.71	296.03	295.77	296.44	297.56	296.83	296.07	297.68	296.84
296.5	297.43	296.57	296.52	297.83	297.28	295.68	294.78	297.09	295.74	297.64	297.89	295.62	296.86	293.61	297.36	297.67	299	295.99	299.16	297.8	300.38	297.58	296.5	298.99	296.72	298.96	294.42	297.96	296.58	295.73	296.86	295.07	297.9	296.87	296.36	297.63	295.78	297.97	299.49	296.98	298.49	293.72	300.31	295.26	296.16	297.46	297.34	297.07	297.28
293.22	294.02	294.58	293.21	292.61	294.9	295.83	291.77	294.46	293.73	292.88	293.58	293.07	293.97	293.44	295.11	294.81	296.59	294.2	293.42	295	293.64	294.97	293.15	293.72	293.82	294.39	290.69	294.29	293.56	296.71	297.29	296.78	294.32	291.96	293.97	294.39	293.81	294.74	296.76	296.01	294.67	293.9	292.62	294.43	295.56	292.9	295.7	292.69	293.36
313.7	314.12	314.1	313.39	312.9	314.82	313.36	314.41	312.52	314.65	312.48	313.81	314.88	316.27	315.65	315.44	312.55	313.38	312.09	313.72	311.49	312.5	315.02	313.12	313.68	314.22	313.88	313.77	310.67	316.39	312.28	315.98	313.11	314.02	312.4	311.84	313.68	313.37	314.07	314.94	312.63	315.68	313.9	312.65	313.91	310.06	314.58	313.16	314.3	313.28
313.04	308.71	307.04	314.06	309.78	308.74	309.47	312.78	309.99	309.41	312.86	310.81	312.8	311.24	311.84	311.74	310.17	310.33	310.93	311.05	309.88	310.92	310.29	309.99	311.01	311.24	310.36	311.06	310.41	309.9	311.18	311.9	309.74	310.42	312.11	311.59	310.53	309.34	310.58	310.94	310.72	313.07	309.48	311.92	310.71	309.32	310.26	309.82	310.14	311.92
305.78	302.16	305.29	300.12	302.66	303.07	303.89	303.81	304.92	306.62	304.34	302.04	303.48	304.27	303.91	303.63	304.01	305.75	303.98	303.12	304.2	304.88	303.13	304.43	302.17	306.79	302.93	302.04	303.63	305.4	302.49	300.8	302.78	303.29	305.32	301.59	302.53	302.74	302.97	304.24	303.95	301.98	304.4	303.39	303.96	301.9	301.75	300.89	303.08	300.66
293.05	292.24	292.96	293.62	296.79	296.96	294.21	294.32	293.3	294.25	293.99	293.36	294.24	293.64	293.9	296.63	292.1	291.19	292.1	291.71	295.32	295.14	292.5	293.91	293.74	291.86	295.05	293.46	294.58	293.88	293.56	295.22	296.1	294.86	295.99	294.11	295.15	297.26	293.43	294.29	295.22	291.94	294.45	292.77	295.39	292.96	293.22	291.34	294.14	291.41
298.27	294.55	298.7	296.89	297.66	295.02	296.01	297.11	297.71	297.75	298.89	295.55	295.76	297.39	297.54	298.36	296.95	296.39	293.99	297.14	297.63	295.65	298.4	300.12	295.56	296.97	295.79	294.08	297.01	297.8	296.3	295.34	298.81	298.3	296.17	297.16	295.28	296.28	297.06	296.57	296.68	295.14	295.26	299.65	297.56	295.93	296.31	296.6	295.89	297.38
313.84	315.7	312.68	309.97	312.25	313.02	313.9	313.96	313.98	312.59	311.93	314.63	313.63	313.4	313.34	312.92	312.67	313.89	311.98	312.36	314.38	313.99	315.08	312.61	314.78	312.47	313.53	312.07	313.42	315.03	310.07	314.96	314.17	314.74	312.64	314.43	314.15	314.09	311.48	312.95	313.46	314.12	312.93	309.97	313.24	314.41	309.88	313.22	311.08	313.2
303.72	303.42	300.22	304.38	302.26	300.77	302.75	302.09	302.3	302.41	300.92	301.5	302.24	304.31	303.51	301.38	301.01	304.39	302.49	303.87	301.84	301.15	303.72	301.32	302.53	301.31	299.81	302.11	303.93	301.3	300.37	302.85	306.55	303.51	303.52	302.97	301.08	300.34	301.84	304.56	303.06	301.59	302.75	303.1	303.03	302.56	302.84	302.52	302.36	304.36
315.05	313.64	312.74	314.21	315.03	312.62	313.25	314.73	312.39	314.37	314.46	313.06	315.52	312.85	312.42	314.34	313.62	316.21	312.08	312.28	315.98	313.3	313.49	315.19	314.4	315.3	311.96	313.47	314.56	315.38	313.6	313.75	312.33	316.23	313.82	313.46	312.16	313.39	313.33	317.34	311.07	314.98	313.76	315.28	314.76	316.17	312.03	314.55	315.07	312.88
324.28	322.52	325.2	323.99	324.37	325.13	323.66	324.03	324.08	323.09	323.36	323.28	326.24	321.6	326.02	324.52	325.53	325.07	326.28	323.07	325.65	325.63	324.83	325.93	325.45	323.64	323.51	322.79	324.47	325.17	324.3	324.74	324.44	323.63	324.29	326.12	322.64	324.48	325.32	321.52	324.38	323.78	324.16	323.76	326.01	325.43	325.82	324.73	325.63	324.15
317.96	316.65	317.91	318.44	316.23	320.31	317.63	318.93	316.62	317.01	319.37	316.61	318.83	317.35	319.56	317.19	317.85	317.57	316.35	317.36	315.9	317.06	318.93	316.02	320.37	316.66	319.03	315.8	317	317.53	315.88	316.93	317.44	315.94	315.82	317.17	319.39	319.38	316.64	315.98	318.41	315.46	316.66	318.52	317.64	315.56	317.99	314.9	317.9	317.51
303.17	305.67	306.94	306.28	304.76	304.98	303.33	307.23	303.13	305.86	306.46	306.47	304.31	304.28	304.99	302.62	306.18	306.53	305.2	303.2	306.91	303.95	304.6	305.66	307.57	306.23	307.67	305.09	303.96	305.65	306.46	304.6	306.4	305.4	305.31	301.8	303.86	304.91	301.66	305.37	304.99	304.94	305.79	303.19	305.08	302.42	304.43	302.8	305.68	308.72
306.23	307.04	306.06	304.23	306.69	308.38	306.86	304.35	305.04	307.73	308.41	305.86	308.3	303.95	307.16	306.14	304.33	306.69	305.06	307.51	306.11	305.4	304.85	305	306.73	304.85	305.73	304.07	306.78	306.12	306.7	306.22	304.97	303.49	304.88	303.8	304.82	304.93	309.56	305.78	304.27	308.29	305.8	307.26	304.79	304.98	304.42	305.08	304.81	306.58
312.3	313.84	315.01	313.7	314.54	316.71	311.02	315.26	317.9	315.15	314.5	314.58	314.44	315.1	313.75	315.79	313.78	316	315.07	314.49	315.47	313.4	314.47	316.57	318.16	315.49	314.54	316.83	316.97	315.23	313.35	313.44	315.65	312.58	312.55	315.87	314.7	314.93	315.45	315.98	317.16	317.35	313.94	317.19	316.73	315.57	316.49	316.73	312.72	316.41
309.73	308.89	308.71	309.79	310.21	308.17	306.91	309.1	312.56	312.02	308.35	311.46	309.7	311.22	308.99	310.91	309.07	310.42	311.46	309.15	309.24	309.79	309.67	310.05	308.94	310.79	310.55	308.95	309.09	310.64	308.3	309.19	311.44	310.67	309.33	308.65	311.36	310.64	312.28	307.06	310.78	310.6	308.59	309.66	311.19	310.31	310.59	311.14	311.08	307.83
294.63	293.09	293.54	294.54	294.7	293.66	293.09	297.43	292.27	293.71	296.34	294.9	295.57	295.03	294.3	295.85	294.38	293.19	296.94	296.88	295.6	293.96	292.9	292.23	292.17	294.15	294.3	292.39	295.55	292.67	294.07	292.92	292.74	293.38	294.76	293.34	294.81	295.57	293.66	296.24	294.35	291.88	294.92	296.42	293.06	295.44	294.63	291.18	295.78	292.93
301.23	304.11	301.85	301.65	302.05	300.96	301.09	300.52	303.37	301.52	300.24	301.31	302.46	301.86	300.38	300.41	301.7	299.66	301.98	298.22	299.36	300	301.49	301.3	302.27	299.54	301.9	302.57	301.17	299.53	301.06	301.37	302.55	303.58	301.3	299.97	302.99	303.02	302.8	303.25	301.51	299.76	299.87	300.09	301.27	300.7	299.61	299.08	302.47	302.92
305.53	305.34	302.27	305.74	306.01	304.32	303.91	303.52	306.36	302.87	302.34	302.72	305.35	303.3	304.1	304.89	303.64	300.9	306.36	305.84	303.73	303.04	303.57	304.98	301.65	303.2	307.28	304.51	305.4	306.07	304.25	304.78	305.36	301.15	303.24	304.32	305.63	303.35	304.97	303.44	303.37	305.16	305.88	302.85	303.24	302.79	302.73	304.25	302.62	304.26
301.02	299.64	297.99	298.97	299.79	300.84	300.64	300.63	299.86	302.86	299.43	301.72	299.32	301.57	298.31	301.21	301.62	299.56	301.06	297.79	299.03	300.75	300.71	299.73	298.02	300.19	300.88	299.54	299.06	298.93	299.12	300.58	300.26	298.25	299.37	302.34	298.43	300.99	298.99	302.36	301.91	300.84	299.6	301.43	297.37	299.6	297.97	301.07	299.35	301.66
302.61	302.84	302.13	303.78	304.85	302.94	302.68	302.74	305.48	304.09	304.29	301.95	303.81	302.77	303.39	304.86	303.87	302.45	305.4	302.22	303.73	300.71	300.81	301.58	302.68	302.52	303.87	301.63	302.99	302.52	303.01	303.92	302.29	303.65	304	304.22	301.59	302.07	300.71	304.62	306.37	304.11	304.17	302.61	303.37	302.63	302.48	303.07	303.39	302.12
299.02	301.78	298.5	299.62	299.63	302	297.38	299.53	302.41	300.01	300.74	303.06	299.78	300.62	300.16	298.43	300.38	298.8	300.45	300.33	298.77	301.5	299.38	300.26	301.85	297.13	303.09	301.44	300.43	300.07	301.51	301.47	298.78	299.47	300.6	300.66	298.86	297.96	298.75	300.07	298.47	301.53	301.3	300.99	297.65	302.07	300.13	300.6	298.26	299.61
314.86	315.39	312.57	316.06	315.58	317.47	313.94	314.78	315.12	316.49	316.75	314.2	314.47	313.53	314.13	313.46	313.97	314.27	317.35	312.12	317.27	315.95	312.12	315.4	314.85	313.99	314.91	315	312.43	314.94	314.01	313.9	316.68	314.29	310.44	314.8	314.63	316.61	315.31	315.95	315.06	315.95	314.95	316.14	314.77	314.55	314.92	314.54	316.56	315.45
295.28	292.47	293.36	294.75	292.2	293.66	293.18	294.1	294.31	293.9	295.22	292.28	296.43	295.52	293.97	295.8	292.92	292.18	292.88	292.99	294.16	292.77	292.87	293.57	294.18	292.62	293.55	294.27	295.11	294.72	294.28	293.16	294.19	295.22	292.98	295.06	294.67	292.53	292.43	294.21	295.65	291.97	291.88	292.85	295.58	293.02	294.18	292.15	294.35	293.48
303.09	305.76	302.39	305.6	307.17	305.07	302.63	303.76	306.34	302.54	303.51	302.68	302.61	304.59	301.74	303.93	305.39	305.42	305.9	304.2	304.87	306.63	306.6	305.56	304.85	306.1	305.75	301.57	304.11	301.85	308.09	304.05	302.59	304.09	305.94	304.65	303.76	303.75	304.92	304.06	305	305.82	305.64	306.27	305.51	305.42	304.54	304.3	304.51	304.51
304.72	302.49	301.25	300.06	303.97	302.98	303.37	301.2	304.41	302.16	303.09	303.76	302.82	300.11	303.95	302.64	302.95	302.07	303.6	305.24	304.68	302.79	304.87	304.98	301.8	302.8	302.09	305.32	301.89	304.07	301.04	305.41	302.32	304.81	303.13	303.91	304.24	305.86	301.36	301.64	302.39	303.47	302.31	301.65	302.51	304.91	301.91	305.29	303.48	300.84
293.69	295.62	295.15	295.51	295.57	292.59	294.38	294.99	296.96	294.19	297.06	295.85	295.09	294.01	294.66	290.94	294.23	295.72	295.11	295.19	293.97	294.65	295.28	294.96	296.12	297.61	295.36	293.84	294.48	296.25	293.54	295.61	294.39	294.83	295.34	292.86	294.72	295.71	295.26	295.25	293.37	294.82	294.77	297	295.09	294.32	294.23	296.24	294.02	294.16
320.86	316.05	316.07	317.33	318.89	316.3	316.47	321.97	318.71	318.36	317.13	319.64	316.29	318.18	319.13	316.46	318.12	319.06	317.76	317.58	317.1	317.95	320.32	316.09	320.04	315.6	318.51	320.23	317.4	316.68	319.2	317.24	319.43	317.02	318.58	318.82	317.49	319.19	315.05	317.42	317.7	317.67	317.08	320.55	315.94	318.7	318.32	316.07	321.82	318.57
306.98	303.7	305.44	305.52	305.31	304.52	303.36	307.03	305.85	305.89	302.93	306.53	305.08	305.08	303.97	306.07	306.44	306.51	305.88	303.18	305.3	304.39	305.95	304.83	306.71	307.49	303.65	304.15	306.16	304.2	305.84	306.45	304.6	305.46	305.25	304.14	305.34	306.81	306.13	300.48	305.7	304.31	305.3	306.19	305.2	305.76	306.11	304.58	307.69	306.16
310.26	307.12	309.69	308.43	310.28	308.53	306.16	307.7	308.67	308.22	306.91	308.33	310.47	308.93	306.71	306.96	309.05	307.05	309.42	308.73	308.93	310.69	310.46	310.53	308.35	308.42	310.28	307.67	309.22	307.02	307.58	309.41	309.42	307.36	308.09	306.39	309.82	309.33	308.89	308.7	308.86	308.95	307.55	307.77	310.04	308	306.21	308.21	305.48	308.58
331.01	326.55	327.9	326.94	329.17	327.59	328.42	328.63	326.98	327.17	328.14	329.01	329.87	327.8	328.59	327.51	330.89	328.77	329.75	328.75	327.74	329.54	326.82	328.97	329.07	327.43	329.53	329.84	328.27	326.13	328.05	325.47	328.06	328.88	329.23	326.94	329.24	330.02	328.11	326.93	329.61	329.18	328.43	328.63	331.15	328.14	326.95	328.79	328.37	326.41
313.98	314.44	315.86	314.01	314.74	317.09	312.42	314.88	316.81	313.97	311.82	313.81	313.89	316.44	313.74	312.68	314.41	314.25	314.53	315.03	313.27	313.76	312.42	314.46	311.36	315.8	314.17	313.31	315.4	312.89	314.86	311.84	313.96	311.82	314.23	315.23	313.08	314.18	312.38	313.7	313.74	315.47	315.32	312.29	313.88	314.17	314.34	313.42	314.05	312.15
303.09	303.4	305.61	303.08	302.63	303.97	303.43	301.49	304.36	300.04	303.62	302.33	301.77	302.67	304.53	305.28	303.29	306.96	303.82	304.35	304.04	304.07	302.35	303.26	304.45	301.02	303.34	301.49	302.78	305.77	302.31	301.59	301.76	302.41	302.85	304.78	304.69	306.81	303.91	301.49	305.15	301.96	302.08	301.33	301.33	302.24	301.97	303.29	303.65	303.89
302.77	301.98	305.03	300.9	303.46	303.3	304.1	304.2	303.06	303.03	304.25	302	302	303.46	303.81	302.86	302.15	304	303.07	305.04	302.13	304.24	302.21	302.98	305.44	302.95	304.12	304.14	304.48	306.88	302.49	304.31	302.16	303.53	304.87	304.78	304.08	305.19	301.22	300.33	304.43	302.77	301.68	303.46	303.71	302.86	301.88	304.57	306.45	303.77
313.4	313.09	315.3	313.66	313.98	311.4	315.55	313.8	311.87	310.04	314.29	311.46	312.5	314.42	312.19	312.84	313.66	314.42	316.65	314.61	314.52	314.09	312.97	315.04	314.59	314.42	315.21	313.27	312.16	310.68	318.36	312.2	313.66	312.67	316.67	311.8	311.46	315.75	312.87	314.99	314.9	316.97	313.77	313.71	313.65	312.8	313.84	314.31	316.18	314.08
304.93	304.62	305.47	305.31	306.2	305.91	305.28	304.21	304.43	307.06	306.08	305.37	307.31	306.36	307.19	305.89	308.53	306.94	307.67	307.09	304.09	307.98	307.29	303.93	306.8	305.79	309.13	302.98	305.74	305.21	305.19	304.92	304.97	308.99	305.86	307.33	304.8	305.1	306.48	305.76	304.86	306.71	308.59	304.76	306.24	306.95	304.81	305.99	305.52	307.97
302.84	302.36	302.49	303.76	303.42	304.71	303.79	303.57	304.87	304.88	304.36	302.92	304.17	303.83	306.48	303.14	304.86	304.39	302.21	302.39	303.34	303.29	300.76	304.26	305.03	304.36	303.9	302.38	305.67	302.66	302.55	305.96	303.67	303.03	304.47	304.66	302.91	302.9	301.79	300.77	301.48	304.27	302.85	304.55	305.3	303.9	303.35	303.96	307.16	303.58
312.53	312.32	312.81	314.25	313.82	314.57	309.64	312	312.07	311.57	314	313.18	312.58	310.68	314.34	311.39	311.97	316.05	311.27	314.17	313.72	315.31	315.09	310.49	310.32	312.03	314.76	308.14	315.16	314.57	312.26	311.32	312.49	311.45	314.68	313.02	311.94	314.94	313.93	312.9	311.88	312.08	313.85	312.41	314.31	312.51	312.31	314.56	312.1	312.6
312.45	315.21	315.42	312.68	316.42	316.51	316.24	315.49	315.26	313.96	313.9	315.5	317	316.33	317.17	316.11	316.32	315.52	317.09	314.1	316.19	314.43	314.89	315	315.96	316.35	314.41	313.71	316.71	317.74	313.58	317.9	314.11	314.82	311.91	317.71	316.77	315.45	317.2	315.72	314.17	313.97	314.05	314.01	318.34	315.85	314.35	314.77	316.05	318.06
304.03	305.07	306.94	305.27	306.48	305.83	301.91	303.74	305.35	303.36	305.39	306.57	307.23	306.6	309.42	305.07	306.78	302.9	307.48	302.92	305.92	302.94	302.39	306.37	309.13	305.8	305.31	303.23	306.76	304.99	303.28	306.68	305.31	305.15	306.01	305.98	307.5	304.98	305.31	307.62	307.49	304.25	306.08	306.77	305.59	306.64	304.04	305.78	305.08	305.47
294.69	291.58	294.92	294.31	297.23	296.05	292.99	293.55	295.51	297.03	293.24	295.47	293.96	296.32	294.52	294.64	294.75	296.65	294.66	292.26	295.33	294.17	296.2	294.7	295.79	293.2	295.66	294.79	295.79	295.59	294.32	295.26	294.44	297.7	293.32	294.96	294.75	294.04	296.1	295.63	294.88	296.03	293.82	297.43	294.72	295.41	294.52	293.71	294.6	295.62
306.13	308.55	309.23	308.04	307.6	309.02	307.43	305.46	304.78	307.29	307.68	308.29	308.39	307.66	308.4	307.22	308.79	305.4	307.91	308.52	306.08	307.34	306.99	308.62	308.47	306.64	304.8	307.63	306.08	310.04	307.27	308.88	307.76	307.81	305.41	305.41	306.51	307.62	310.33	308.36	308.42	306.55	306.97	305.04	307.82	310.2	304.13	307.36	307.48	304.3
302.68	303	305.16	306.86	304.31	303.34	306.02	303.41	302.24	303.84	304.05	302.05	302.03	303.14	302.75	303.44	306.79	304.17	303.37	304.25	300.65	302.97	303.63	304.63	305.4	304.92	302.57	304.11	303.16	302.7	302.89	305.7	305.5	302.5	305.89	302.86	302.74	306.09	305.87	303.36	302.16	303.26	304.13	304.14	303.93	304.55	303.55	302.33	304.32	304.59
317.24	319.72	316.31	317.18	316.41	316.65	317.03	316.38	317.24	319.99	317.31	316.55	315.03	316.98	319.99	317.89	317.07	317.33	320.51	315.69	318.88	316.06	317.63	317.44	316.76	315.34	313.82	319.12	317.29	317.77	314.25	317.07	315.97	315.66	317.08	316.11	316.18	316.1	316.74	314.79	316.33	317.42	317.69	315.94	316.96	316.71	316.52	315.52	316.31	315.67
302.18	302.06	303.06	299.25	304.15	302.2	301.73	302.82	303.31	304.37	301.09	304.19	302.91	302.91	301.88	304.49	301.97	302.87	301.07	304.55	301.97	302.36	302.57	300.52	304.55	303.28	303.64	299.58	300.92	303.25	304.02	302.35	303.56	301.08	300.17	300.86	303.2	304.21	301.75	303.9	300.36	303.13	302.77	303.71	302.02	301.27	303.22	302.52	299.65	303.52
317.24	314.56	320	319.51	317.18	314.8	317.14	316.56	315.06	315.47	316.37	315.56	315.5	316.42	315.56	315.76	315.6	316.93	318.58	315.49	318.23	317.6	316.39	316.57	317.39	317.77	316.4	314.62	317.57	316.68	315.3	318.28	317.09	315.7	316.78	315.5	317.53	316.22	315.95	315	318.16	316.53	317.18	316.8	315.54	315.89	314.21	315.61	318.52	316.1
304.93	307.88	306.24	308.16	305.8	308.02	304.35	309.41	306.44	307.98	306.94	306.92	304.66	308.28	305.42	308.31	309.78	308.87	306.79	307.47	306.68	307.95	306.54	306.83	309.03	306.32	305.53	308.87	306.57	309.81	309.24	304.58	308.18	307.75	306.74	307.2	306.07	307.36	307.41	307.68	309.66	306.26	308.81	306.16	307.69	306.6	309	307.17	306.68	308.11
329.26	326.88	327.26	327.73	327.61	328.38	327.53	329.06	324.42	328.39	328.41	328.89	326.98	328.71	328.91	326.22	326.81	326.77	329.62	326.53	325.66	329.71	328.14	328.58	326.43	325.52	327.44	325.94	328.06	327.66	327.66	327.28	327.16	328.63	328.11	328.05	328.48	326.82	327.96	327.97	326.67	325.55	328.98	325.85	326.47	329.48	328.77	328.23	325.33	327.77
311.67	312.34	312.47	308.07	308.77	311.4	309.56	311.27	310	309.26	308.1	309.1	309.6	308.43	310.76	309.4	307.54	307.17	308.84	309.44	309.48	308.56	309.75	310.89	307.63	313.15	310.95	309.44	311.6	309.86	308.28	311.18	310.41	308.74	307.62	312.18	308.4	308.9	308.5	309.23	309.93	308.23	308.51	311.82	309.31	309.39	309.28	308.56	310.21	309.05
298.65	299.83	300.51	299.09	298.82	299.3	298.97	297.47	298.8	299.61	299.95	300.92	299.57	298.63	301.31	300.35	299.66	300.56	300.01	297.66	300.04	299.85	300.31	302.12	300.01	300.62	298.53	300.15	299.29	300.14	297.34	299.79	301.34	297.51	295.41	299.25	299.56	298.13	297.13	302.02	299.47	299.56	303.07	300.09	299.49	299.59	302.03	296.69	299.6	298.83
325.41	326.29	329.62	324.15	327.55	325.7	328.06	329.37	328.81	328.8	326.28	328.96	327.45	325.14	327.84	327.86	328.52	329.23	330.55	327.49	326.64	327.66	331.46	327.05	328.86	327.28	328.4	326.41	327.78	330.54	327.79	330.59	328.78	329.48	327.33	326.15	325.27	330.24	329.12	327.24	327.41	326.85	329.36	327.55	329.3	327.61	329.68	327.66	327.01	328.66
303.56	303.08	306.41	303.72	303.58	304.99	306.03	302.02	302.84	303.8	306.11	306.08	304.34	304.42	305.62	304.54	302.44	302.79	303.66	304.23	302.2	304.73	303.92	303.15	305.84	306.17	301.64	303.94	302.36	302.65	303.03	303.26	305.52	305.4	304.31	304	304.7	303.26	305.92	304.18	305.23	303.17	304.9	305.31	303.18	304.66	305.59	303.56	302.82	307.03
327.14	328.01	325.06	328.47	327.81	327.23	326.53	327.08	328.31	325.28	326.35	328.16	326.74	329.6	324.93	327.47	328	330.01	328.5	325.98	327.08	328.1	324.98	326.42	328.56	326.89	328.59	323.38	326.86	328.02	327.69	329.18	324.72	326.52	329.51	328.4	327.19	327.84	329.3	326.19	326.64	328.76	326.55	327.22	325.42	328.76	327.38	326.39	325.65	330.42
301.21	301.87	301.91	302.42	300.55	301.62	298.13	300.56	302.4	301.32	302.04	302.53	298.89	300.65	302.03	299.84	302.24	300.35	302.98	301.36	302.77	300.51	299.67	300.86	301.15	304.03	303.26	300.41	301.65	300.87	302.1	303.16	299.18	303.58	301.82	300.72	301.39	302.24	302.13	301.29	301.53	300.31	298.89	299.88	297.61	299.89	301.62	301.99	302.35	302.78
320.08	321.19	320.03	320.63	321.17	320.38	318.08	317.25	317.64	320.95	319.69	321.09	318.28	319.72	321.68	321.62	319.75	318.99	319.31	318.15	320.43	320.41	320.84	319.75	316.3	319.58	319.03	320.39	321.95	318.64	319.14	319.25	319.43	318.62	321.47	316.51	317.41	319.25	319.55	317.54	318.89	320.9	315.6	320.95	320.05	319.51	319.54	319.6	320.78	318.88
302.91	304.06	303.33	302.55	303.16	300.38	303.1	305.35	303.05	302.91	303.66	302.05	300.71	300.99	302.31	303.94	302.82	304.76	302.06	299.78	301.03	303.08	302.08	305.35	301.45	303.17	304.55	300.87	304.85	301.2	303.61	302.16	301.45	300.72	301.55	302.73	302.83	302.03	301.94	301.91	301.64	301.58	301.17	303.16	303.04	302.63	303.51	301.29	302.54	301.87
302.16	301.92	303.8	303.4	304.58	303.19	305.85	302.48	305.43	303.08	304.5	301.47	304.27	303.87	304.71	300.6	304.98	304.24	302.77	304.66	303.53	302.58	304.05	303.25	303.3	301.99	304	302.19	301.48	303.45	300.9	303.94	301.81	304.33	302.3	303.2	304.83	302.85	305.58	305.67	303.3	304.88	305.4	304.2	305.33	303.25	301.55	303.15	302.98	302.43
327.91	322.76	324.24	326.5	325.88	324.05	324.43	324.31	327.7	324.44	327.03	327.99	327.35	325	325.14	321.79	325.03	323.7	325.46	325.53	325.44	326.59	326.7	325.81	326.72	324.3	325.89	326.15	327.15	323.85	325.35	325.74	324.31	327.3	325.48	327.35	325.35	324.17	326.28	323.53	325.85	324.16	325.37	325.81	326.12	323.25	325.8	326.13	324.36	323.49
325.09	326.18	330.45	329.25	330.16	326.1	326	325.96	328.31	330.51	327.94	327.75	328.69	327.47	327.66	328.63	329.31	327.64	326.1	328.25	330.41	327.08	327.23	325.5	328.25	327.63	327.34	326.26	326.5	325.79	327.89	326.85	327.04	328.39	328.65	327.43	329.62	325.18	327.02	329.85	328.68	328.8	326.14	329.33	326.72	325.33	326.69	330.57	327.46	327.93
301.4	302.54	301.22	300.94	300.87	303.41	302.3	301.48	302.65	301.63	303.61	301.89	301.61	302.39	302.09	303.56	301.79	302.73	301.69	302.12	301.81	303.95	302.05	303.08	299.4	304.7	303.18	301.59	302.79	302.23	302.42	304.07	300.53	302.37	302.22	303.81	305.21	302.85	302.06	304.69	301.98	302.58	304.28	302.04	302.54	304.12	302.12	300.55	302.33	303.21
305.72	304.79	302.98	305.43	303.14	307.07	303.87	305.5	305.83	302.55	303.61	306.7	305.14	304.05	303.32	305.25	305.07	304.8	304.86	302.38	306.18	303.96	305.79	304.47	303.95	302.71	305.76	307.22	304.78	304.39	302.57	302.1	306.34	305.76	305.21	307.21	302.86	305.15	302.44	305.64	304.5	305.24	306.72	304.88	304.42	303.75	304.6	306.18	304.33	305.05
303.7	301.57	302.08	299.37	301.63	302.07	302.23	301.71	300.17	303.67	302.75	302	299.73	302.14	303.95	303.83	302.32	302.74	301.55	303.6	301.95	300.82	304.08	301.22	300.95	302.66	302.94	299.74	301.72	302.61	304.3	302.05	300.34	301.69	302.25	302.91	301.96	303.31	302.51	300.8	304.24	301.15	303.53	301.5	302.89	302.65	302.86	301.94	302.27	301.5
316.55	317.21	315.07	321.6	316.34	320.26	319.97	317.99	318.9	317.04	319.68	317.9	315.05	316.32	319.96	317.2	316.95	318.73	318.91	317.81	314.3	320.7	320.15	320.13	318.64	317.11	319.46	314.44	318.22	316.71	317.98	315.99	317.9	320.64	318.72	316.98	319.48	318.51	316.8	320.41	318.71	320.62	317.01	317.71	318.3	320.99	319.36	316.83	317.26	319.81
310.62	315.41	312.13	314.41	312.21	309.96	313.58	314.71	313.82	315.57	314.06	313.65	312.3	314.87	315.61	312.61	312.6	312.64	311.52	313.41	312.54	314.67	312.21	317.65	312.44	312.46	314.96	312.01	311.64	309.71	315.17	312.61	315.63	313.91	311.86	313.98	313.52	313.8	311.23	312.69	309.76	313.18	311.46	314.97	312.59	310.09	313.69	315.93	311.18	313.21
310.48	312.43	308.79	311.57	312.58	311.61	312.98	312.22	313.34	312.83	308.69	313.6	311.45	308.79	312.69	314.67	311.31	313.3	313.6	312.58	311.71	313.56	309.79	310.88	312.75	309.05	311.54	309.19	309.42	310.78	309.8	312.66	311.39	310.09	312.44	313.97	310.6	312.28	310.2	310.47	312.47	311.27	310.88	314	310.38	312.63	308.97	310.49	310.37	310.05
315.48	312.63	314.35	313.18	311.24	316.52	316.29	314.77	311.58	315.39	315.55	315.74	313.83	314.05	312.59	312.16	313.87	318	312.84	313.66	314.77	313.95	315.01	313.08	311.98	314.89	313.23	316.83	315.38	313.63	314.96	312.63	313.22	315.15	315.98	314.66	311.64	314.98	314.17	313.78	313.95	312.39	313.16	313.09	313.6	314.02	314.31	314.13	309.69	314
298.18	299.6	303.23	299.9	299.86	299.37	300.24	300.76	301.39	298.52	299.9	299.08	298.75	297.33	300.75	300.45	297.79	299.65	298.21	302.21	299.62	298.95	299.27	302.72	301.34	297.5	301.66	300.02	299.34	302.92	301.92	299.13	297	298.67	300.74	303.05	299.62	297.37	301.22	300.57	300.14	301.18	299.12	300.21	298.49	298.56	301.78	300.92	300.72	299.9
296.59	295.37	295.82	295.09	294.62	294.9	294.58	293.6	292.76	293.73	293.37	292.27	294.77	294.22	294.34	294.38	294.07	293.35	295.19	294.53	294.58	292.73	292.31	293.83	295.72	296.11	295.24	293.52	293.73	292.9	292.99	293.1	294.65	296.29	291.7	293.49	292.42	297.22	292.54	294.38	290.48	295.34	296.3	294.17	291.7	296.55	294.87	294.52	293.03	295.31
312.02	312.42	314.43	313.99	312.14	313.9	315.28	311.83	313.47	311.56	312.86	312.07	315.23	311.3	314.77	316.68	312.27	313.54	313.23	313.76	313.57	314.43	312.99	316.2	312.87	313.8	312.39	309.68	312.07	312.91	314.8	312.69	312.93	313.92	315.69	312.75	311.76	310.98	312.48	311.9	310.53	313.94	312.2	313.41	312.2	311.77	311.4	314.32	313.25	312.55
302.99	305.06	305.24	304.67	304.66	304.51	306	304.81	304.24	305.57	302.22	305.1	304.23	305.37	305.96	302.3	304.22	305.89	306.46	303.33	304.97	304.39	306.8	303.52	304.29	304.46	305.69	303.33	304.63	305.95	303.56	302.74	305.99	306.25	303.53	304.47	306.8	306.52	308.03	303.19	303.78	304.13	304.94	305.76	303.54	306.47	304.37	303	307.19	305.93
307.84	307.28	305.82	308.27	304.69	308.05	306.38	305.56	305.84	304.93	306.23	307.6	307.11	304.99	307.11	308.66	305.62	306.31	306.01	307.77	306.26	303.4	305.81	306.69	308.9	305.94	304.86	309.22	306.81	307.84	307.96	307.86	307.03	306.17	304.77	307.4	306.61	305.91	307.73	307.04	308	307.69	306.7	306.58	307.11	303.68	310.21	307.74	305.54	306.35
306.4	306.66	305.11	305.9	307.37	305.5	306.71	304.18	306.44	307.79	308.77	304.07	305.43	306.9	304.69	305.29	305.9	306.92	307.26	308.61	306.38	305.08	305.91	305.74	307.79	306.08	303.85	306.27	306.55	307.82	307.44	307.49	304.22	308.71	304.83	305.65	303.99	305.11	305.82	301.77	307.87	306.09	304.91	305.73	305.15	306.88	306.62	306.6	304.9	307.38
303.1	304.17	302.13	300.76	300.85	300.21	300.04	300.24	300.12	299.87	304.11	301.79	299.71	300.89	301.08	299.83	298.72	300.1	299.72	298.18	301.59	301.78	301.92	301.13	301.18	300.18	299.8	302.73	300.48	302.38	300.55	298.86	297.99	300.87	299.94	303.18	300.5	298.76	300.1	303.79	301.75	300.77	301.8	301.14	299.81	301.93	302.96	300.51	304.94	301.17
315.9	316.73	314.15	315.63	314.26	317	314.76	315.3	315.49	316.02	316.15	314.34	315.22	316.15	314.23	314.77	314.15	316.64	315.48	315.48	317.41	316.09	315.73	317.95	316.49	315.6	314.32	314.83	316.49	316.31	315.06	314.74	315.21	315.65	313.8	316.28	315.29	316.5	315.53	312.27	315.38	314.18	314.86	315.86	316.69	314.72	314.66	317.55	314.14	315.6
307.6	306.27	306.77	306.79	309.15	307.43	308.12	307.66	307.48	305.83	303.83	309.76	305.27	308.02	305.54	305.9	307.86	306.43	307.56	307.16	306.55	306.95	308.54	304.38	310.21	307.86	305.6	306.1	307.32	305.47	309.94	306.56	307.7	305.75	307.73	306.86	308.34	306.02	306.73	307.58	306.37	312.41	306.07	310.99	308.19	305.57	307.08	306.2	309.87	306.76
313.73	315.61	311.36	314.34	314.82	314.6	315.6	317.18	314.01	312.82	310.98	315.37	316.06	314.15	310.78	313.67	315.92	312.72	314	313.5	313.51	312.72	314.9	314.44	314.45	312.32	314.33	315.09	314.24	316.01	316.44	312.66	315.39	315.62	313.82	313.26	313.29	312.1	313.01	311.96	315.43	314.27	314.37	312.83	313.78	315.01	312.12	313.91	314.52	315.68
316.94	314.53	317.14	316.57	315.55	315.19	314.1	314.07	315.53	313.19	315.46	315.08	315.25	318.77	316.2	316.71	313.93	316.48	315.06	315.3	314.68	313.66	315.01	314.5	317.16	315.84	316.42	316.34	314.15	315.55	314.18	317.43	316.54	316.81	316.15	314.78	316.73	314.54	315.36	316.53	312.99	315.91	316.91	310.47	317.52	314.72	315.99	317.33	315.97	316.78
301.98	302.8	299.8	300.9	302.66	299.24	302.86	300.19	303.12	301.5	302.69	301.45	301.61	302.46	298.89	300.75	299.52	304.22	300.31	300.91	299.33	300.44	301.94	302.02	300.42	302.43	300.45	304.76	299.88	301.51	300.46	300.92	301.14	298.47	300.98	302.01	301.43	302.28	302.31	302.58	300.5	300.95	300.72	302.05	299.81	300.44	299.77	300.79	300.57	300.96
304.01	305.33	305.7	303.57	303.8	302.2	306.15	303.05	304.55	306.07	309.24	303.65	303.86	304.58	304.45	305.94	304.21	303.44	306.01	306.05	302.29	304.18	307.83	301.99	303.65	304.69	306.63	303.99	306.65	302.71	304.5	306.83	304.31	303.11	304.61	302.91	304.41	305.57	303.05	304.51	305.99	302.7	305.68	304	306.37	303.85	303.72	304.92	305.77	307.87
314.3	316.98	314.44	315.01	314.15	314.63	314.59	313.25	313.97	314.22	315.71	312.63	316.98	313.02	314.19	316.11	315.65	313.94	315.53	315.09	314.8	313.87	312.98	313.66	313.96	312.66	314.16	315.16	315.66	314.56	313.85	312.12	313.31	316.86	314.62	312.26	314.99	315.37	315.35	315.21	315.22	314.31	314.96	314.96	313.82	314.57	316.2	312.49	313.15	313.26
305.7	303.62	305.01	307.35	307.21	305.62	304.77	304.45	303.57	305.08	304.47	306.1	304.81	306.64	302.49	304.75	305.24	304.53	306.15	304.31	303.2	305.37	304.22	304.18	308.11	307.68	305.33	304.43	307.75	306.52	301.15	305.69	304.22	305.82	305.59	304.76	306.53	302.99	304.78	305.23	302.79	306.82	304.6	304.07	305.61	305.45	305.41	306.5	305.66	303.56
314.7	317.18	318.75	317.51	316.11	317.51	315.88	317.31	315.63	315.72	314.96	317.21	316.31	316.9	316.14	317.12	315.7	316.94	316.77	315.41	316.02	316.46	318.63	315.61	317.34	317.45	316.11	318.49	316.29	316.31	316.4	316.36	317.48	317.82	315.32	316.1	315.06	316.55	317.25	317.85	317.62	317.49	317.27	315.93	314.39	316.64	317.02	317.52	316.04	316.42
314.21	313.71	311.86	313.61	311.59	312.72	312.97	313.43	311.35	312.98	314.71	314.16	311.21	313.21	315.71	310.64	312.86	313.71	314.39	316.31	313.82	312.47	312.96	314.29	313.03	312.6	312.87	315.07	315.12	312.57	314.9	312.86	313.78	314.1	315.06	312.81	314.81	313.37	314.42	312.41	311.24	313.27	315.47	314.42	310.85	314.88	316	313.71	312.47	315.6
301.59	302.31	298.64	298.2	299.84	302.88	303.35	299.48	301.88	300.81	301.62	299.87	299.07	301.7	299.9	300.87	302.37	302.31	301.66	300.86	302.39	302.49	300.56	301.05	300.48	299.87	299.27	301.94	302.46	299.62	302.34	301.79	301.92	299.37	302.36	301.33	301.11	300.43	300.54	301.1	304	301.5	300.79	300.87	300.05	299.5	303.52	303.85	301.5	300.03
317.27	317.7	315.35	315.29	317.49	315.76	317.5	316.74	317.83	318.81	317.13	318.95	317.09	319.74	316.93	316.77	317.03	318.79	315.6	312.29	317.29	314.53	313.84	317.17	317	317.14	318.64	314.33	317.38	318.1	318.13	317.33	317.53	316.3	316.38	315.52	316.91	317.32	316.62	316.31	316.48	316.92	317.13	314.28	316.37	316.07	318.8	314.34	316.57	317.24
295.11	294.18	294.44	295.47	296.93	294.23	293.62	294.21	293.7	295.49	294.33	297.11	295.69	294.96	294.37	295.26	293.96	294.28	293.93	294.77	297.96	296.84	295.23	292.85	295.72	297.23	294	293.77	294.99	293.78	296.3	296.28	294.94	297	293.76	295.47	293.87	294.56	295.19	293.83	295.86	296.52	296.9	295.95	294.04	293.92	297.82	295.66	292.82	297.92
315.98	315.98	316.23	318.55	316.87	318.4	316.96	316.93	313.58	315.05	316.28	316.32	317.76	316.72	317.44	316.78	313.37	316.59	316.97	315.9	315.15	316.96	317.12	318.35	316.32	315.19	317.36	317.38	314.96	317.19	316.43	317.23	319.43	315.73	317.61	312.47	314.7	315.12	315.81	317.98	317.59	316.36	317.01	316.24	316.16	317.9	318.34	317.64	315.64	316.13
315.1	314.01	313.7	315.42	312.32	312.86	314.98	313.27	312.58	313.93	313.66	314.15	312.82	314.53	314.04	314.81	313.73	315.5	313.47	314.36	312.05	312.96	314.1	314.49	312.84	313.44	314.14	314.43	314.84	313.74	311.66	312.7	313.73	314.7	313.87	313.37	313.76	316.58	314.6	314.7	313.29	314.48	312.02	312.25	314.2	313.63	313.71	317.1	314.54	314.58
316.32	315.78	318.21	316.14	318.89	318.36	317.69	316.18	318.57	316.98	318.23	316.15	318.61	316.59	315.58	317.53	315.62	318.69	319.12	317.42	318.17	316.23	316.3	318.02	316.12	315.09	316.57	317.49	316.63	317.98	316.24	320.83	318.44	319.58	319.68	316.11	315.1	318.53	316.63	319.23	315.54	313.94	318.68	315.12	318.35	316.63	318.23	318.4	316.04	317.14
304.48	303.9	303.06	305.06	302.68	302.97	303.08	303.08	302.7	301.55	304.77	303.56	304.57	301.73	302.52	305.81	303.14	300.63	302.2	302.73	302.37	303	301.79	304.15	305.74	302.98	302.96	306.01	302.45	300.69	299.46	302.82	304.85	302.51	302.86	305.81	304.12	304.81	302.76	305.65	303.4	302.27	301.6	300.65	306.59	303.53	300.8	304.6	303.58	301.54
314.82	311.89	313.7	313.48	315.65	316.33	313.15	312.77	315.16	313.03	313.51	312.63	312.4	314.06	316.05	312.46	315.87	314.63	315.44	315.85	312.95	313.58	312.8	314.32	316.96	317.27	310.3	315.65	313.82	314.28	312.14	312.95	315.82	314.44	312.11	313.63	315.33	315.3	314.3	312.1	315.9	314.32	313.6	314.53	312.03	309.32	315.1	312.95	315.8	313.99
300.65	300.07	299.64	299.8	298.71	301.8	301.92	300.64	301.41	300.49	301.65	298.67	299.72	301.09	298.09	300.77	302.41	301.52	301.75	298.81	300.33	300.3	300.81	301.19	299.89	299.89	299.08	300.58	299.64	298.59	302.61	300.11	300.39	300.15	300.45	301.07	300.15	302.9	298.6	300.33	298.06	299.07	302.56	298.9	301.43	297.8	300.15	301.73	300.41	300.5
314.36	313.37	314.37	315.13	313.74	314.82	314.01	313.16	316.57	314.14	314.1	318.86	315.02	316.39	314.51	313.13	315.17	314.55	315.39	314.74	314.14	315.05	317.86	315.09	316.2	314.48	315.36	316.97	316.87	313.84	316.08	314.46	313.66	316.85	315.08	315.29	316.01	314.54	312.92	315.06	314.3	317.06	316.41	314.72	313.7	314.07	312.73	314.78	313.12	314.34
313.75	313	315.29	313.22	313.31	313.74	310.89	312.43	313.8	315.59	314.37	315	313.9	312.93	316.6	314.21	312.44	315.17	313.03	313.04	315.24	315	313.64	313.59	314.06	315.13	313.51	312.88	316.32	316.01	313.84	314.88	313.95	314.76	313.07	312.79	313.1	315.86	312.56	313.6	316.86	313.96	315.41	313.9	314.6	316.03	312.02	314	315.14	313.95
311.78	313.44	312.53	314.04	313.86	315.09	315.94	314.78	314.25	311.59	314.31	310.81	315.09	312.27	312.67	313.81	312.71	315.14	316.42	311.05	313.41	316.26	312.07	312.86	314.47	313.17	312.44	315.02	313	312.85	313.26	314.37	317.37	312.69	313.69	313.87	314.8	313.69	311.01	315.28	312.28	312.15	309.69	312.36	313.98	313.28	311.54	314.28	314.98	312.85
296.13	294.58	296.01	295.38	293.97	293.57	295.8	293.59	295.48	295.76	292.9	298.17	295.46	294.16	296.44	294.26	294.05	294.95	294.02	294.34	295.59	295.57	295.68	292.29	293.21	294.47	296.85	295.58	295.11	296.74	298	296.39	296.56	293.2	293.61	292.13	297.02	296.1	297.57	294.53	295.9	292.97	294.29	294.35	296.26	295.24	293.93	294.6	294.53	296.77
312.13	314.84	313.18	314.71	313.65	310.86	313.17	313.17	314.32	311.54	311.76	309.55	313.85	313.84	311.72	314.35	313.73	310.95	312.47	312.56	312.44	313.72	313.56	311.12	315.09	313.94	314.03	313.41	314.07	314.6	311.91	312.12	314.19	311.47	312.16	314.97	312.51	315.11	311.75	312.91	315.36	311.56	316.45	312.24	312.43	313.84	311.19	314.86	314.37	314.16
316.24	322.12	317.78	317.43	319.52	319.44	319.12	316.58	317.79	318.63	320.31	318.64	318.79	316.91	319.65	315.89	316.28	318.18	318.79	318.68	318.75	317.67	318.17	320.49	317.58	317.71	316.83	318.78	318.81	319.35	320	317.71	316.69	320.63	317.3	316.65	315.68	319.16	318.48	318.67	317.41	317.06	317.93	316.09	316.04	317.56	316.91	319.53	317.72	315.95
312.44	313.73	312.84	313.32	313.63	311.5	313.15	313.24	311.75	315.01	314.45	314.46	313.85	312.95	314.26	314.22	313.98	312.73	311.86	312.89	314.46	314.38	312.24	314.89	315.35	314.53	312.92	314.72	312.14	312.66	313.39	310.87	315.58	313.37	314.95	313.56	314.54	311.78	315.02	316.56	315.39	312.94	314.2	313.5	312.21	312.16	314.95	315.04	314.55	314.81
304.33	302.21	304.82	304.73	303.49	303.65	305.6	305.07	308.78	306.28	304.63	307.39	305.28	307.54	305.02	305.72	307.44	304.38	307.69	308.39	307.15	303.49	307.04	304.69	305.07	307.03	305.81	305.1	304.35	305.05	305.05	303.4	305.3	306.03	305.56	308.3	303.89	306.53	305	306.02	302.52	304.11	304.26	306.06	304.2	304.55	305.67	308.34	303.58	305.22
309.93	306.95	309.78	310.27	310.45	306.35	309.7	307.78	309.63	309.1	310.68	309.28	310.64	309.22	310.48	308.58	306.21	309.26	309.59	307.12	307.08	306.61	308.48	306.1	308.26	309.05	306.48	306.79	307.57	305.36	308.75	308.37	310.18	307.52	307.34	311.95	310.18	308.91	308.9	308.64	310.94	306.36	308.05	311.24	310.35	307.04	307.54	311.25	307.52	310.48
316.84	314.42	316.84	315.89	315.03	317.73	317.62	316.56	317.07	316	317.16	316.97	317.41	314.95	317.64	316.16	314.64	315.08	317.72	315.13	317.86	315.11	317.36	319.08	314.8	315.44	314.42	317.62	317.82	315.19	313.21	317.52	316.83	314.12	319	316.18	315.95	316.19	316.67	317.08	317.65	315.63	315.76	318.08	319.17	316.71	315.84	318.05	316.95	316.54
315.46	315.39	316.89	318.57	316.12	314.4	317.39	316.29	314.72	316.91	316.72	316.44	315.93	316.45	319.08	316.54	313.8	314.5	316.44	318.73	322.65	315.54	316.81	314.86	317.88	318.91	316.84	317.96	312.91	318.1	315.71	316.41	313.6	316.31	315.83	319.06	315.73	318.69	315.83	314.36	315.3	316.32	317.74	317.78	315.59	316.18	316.61	316.29	317.08	315.41
309.1	309.24	309.11	309.49	309.51	309.24	308.12	308.86	309.76	310.15	307.19	310.63	307.67	309.64	311	308.51	310.9	308.7	309.03	310	310.98	308.21	306.92	309.28	309.47	307.25	310.09	308.47	311.02	310.27	309	308.16	308.94	308.9	307.24	309.61	311.37	311.34	307.89	311.6	308.61	308.39	309.78	309.26	308.85	308.34	310.9	308.89	311.82	310.48
302.12	304.2	300.67	303.43	303.87	301.6	302.68	302.33	301.57	302.95	303.7	302.77	302.19	302.97	302.77	302.21	305.67	302.6	300.95	303.29	303.94	302.54	303.49	302.68	302.17	303.09	303.19	303.09	299.02	298.8	301.81	301.85	302.65	300.52	302.26	301.49	303.9	303.1	301.08	304.06	301.91	303.42	303.91	301.64	303.21	302.26	303.61	303.43	303.61	303.07
296.82	295.58	295.34	299.27	295.67	296.44	295.16	296.28	297.36	298.12	297.31	297.66	297.39	299.86	297.61	298.17	297.98	297.69	295.65	298.03	296.96	296.81	297.39	295.63	296.32	299.03	296.87	295.65	294.76	296.34	298.4	298.71	297.88	295.75	296.41	299.82	297.64	297.44	298.78	295.76	297.05	298.02	298.31	295.55	296.14	297.04	297.31	297	297.2	294.22
314.35	315.39	314.38	312.9	314.49	312.29	314.27	312.35	313.05	314.89	313.4	313.79	313.73	312.68	313.18	310.22	313.42	314.07	312.82	313.18	313.04	312.43	315.7	312.81	312.62	313.28	313.33	311.21	314.25	313.5	312.37	313.69	312.04	317.09	313.18	311.37	313.44	314.24	313.72	313.47	313.41	313.72	312.76	312.14	311.56	312.31	312.84	312.59	314.75	312.94
311.01	313.65	311.7	314.69	310.62	314.36	315	314.98	314.43	314.79	315.57	316.22	314.64	313.12	315.56	315.61	314.14	313.02	313.99	312.41	310.85	313.49	313.23	310.37	315.8	313.26	314.56	313.78	312.69	314.95	313.71	312.18	312.78	310.97	312.8	314.94	314.91	314.31	313.2	315.19	311.6	314.06	313.83	317.76	314.91	312.15	314.02	311.47	316.06	314.12
307.13	304.86	308.54	309.39	308.71	307.59	306.19	308.1	306.33	307.27	307.26	308	309.38	306.1	306.63	306.26	305.27	308.05	308.13	308.99	307.59	306.73	307.46	309.52	307.23	309.09	305.43	306.99	305.41	304.68	305.05	306.88	306.71	305.86	305.34	306.4	310.25	307.76	307.06	309.63	307.46	306.51	307.84	310.57	305.47	306.76	307.38	306.41	307.66	307.88
311.67	312.02	313.85	316.37	314.82	314.49	314.43	315.06	310.78	315.03	312.76	315.25	315.22	313.66	315.56	312.58	315.06	311.53	314.28	313.31	314.78	311.41	313.87	316.96	314.77	316.05	316.4	313.6	315.87	315.67	314.48	314.1	314.38	314.29	312.38	317.41	315.02	313.69	314.06	314.47	313.79	315.31	312.83	313.48	311.47	313.07	313.67	314.3	314.77	314.12
308.48	312	313.94	310.74	312.01	310.47	311.3	313.09	310.46	314.1	311.24	310.92	312.45	314.43	311.01	312.07	312.21	312.28	311.36	308.97	313.21	313.2	312	314.47	311.87	311.88	312.37	309.05	310.81	312.79	311.26	310.43	310.85	311.84	311.19	311.51	308.79	312.21	311.11	312.53	310.05	311.61	310.18	313.7	311.25	311.78	312.15	312.89	314.38	313.11
327.82	327.68	328.16	326.27	329.78	326.79	328.43	326.74	328.52	328.85	327.78	326.4	326.67	328.21	328.23	327.33	328.74	327.57	325.09	325.04	326.64	327.68	327.67	326.9	328.44	328.38	326.92	327.3	327.43	327.05	326.59	328.03	328.32	327.95	329.8	326.81	328.42	329.52	327.95	328.48	328.17	326.49	328.24	327.39	327.72	327.06	326.29	325.95	329.16	327.61
315.18	313.64	311.61	318.26	314.55	311.79	314.35	313.34	314.43	312.92	312.22	315.89	312.46	313.43	313.37	313.03	314.25	314.13	314.23	312.55	314.66	313.95	313.29	314.32	315.12	314.32	315.15	313.94	315.73	312.08	314.48	313.79	314.96	314.46	313.03	314.66	315.49	314.88	312.81	315.31	313.44	313.4	312.75	314.23	314.29	312.62	312.84	314.8	314.02	313.91
322.48	324.36	323.71	322.68	324.34	324.8	325.42	322.64	324.61	325.32	322	323.93	326.34	324.27	325.09	325.29	324.56	327.77	322.75	321.58	322.47	322.87	324.93	322.8	325.89	324.2	324.88	322.66	324.07	322.71	324.2	324.57	323.74	324.87	324.93	325.81	326.35	323.36	324.32	323.14	324.35	324.36	323.54	326.67	322.79	324.7	322.56	323.27	323.84	321.09
311.69	312.85	313.94	313.24	311.54	311.14	313.04	308.69	312.71	311.73	310.74	314.31	309.39	311.46	309.69	309.62	311.59	311.61	310.06	308.49	312.07	309.83	312.15	312.86	312.84	309.76	310.92	312.41	310.59	313.54	313.37	311.48	308.99	309.23	311.9	312.69	312.37	311.1	308.71	310.64	314.06	312.26	313.74	314.14	308.88	311.64	309.33	310.98	310.14	311.55
307.07	307.84	307.37	306.06	305.96	306.88	304.53	304.48	303.18	306.41	305.62	305.12	304.55	304.47	305.8	308.61	308.12	306.19	302.23	306.33	304.37	304.41	307.12	306.21	306.54	305.7	307.71	306.12	306.54	305.28	307.26	305.63	306.32	304.68	305.54	307.5	304.98	306.06	306.45	303.95	304.16	305.84	308.91	305.91	309	306.31	306.52	307.62	305.69	307.2
316.75	314.03	310.84	312.85	314.89	314.13	314.89	311.57	314.19	310.9	314.31	311.85	313.33	312.52	311.93	310.27	311.67	313.86	314.05	312.53	313.1	311.39	314.41	310.86	311.98	311.13	313.48	311.96	309.86	313.65	309.29	312.75	315.09	311.07	311.81	314.25	313.89	312.74	313.43	313.12	309.83	314.92	312.82	309.56	311.5	311.03	315.51	311.81	311.31	312.88
298.03	297.27	297.64	297.53	296.77	295.84	296.81	296.28	296.64	296.89	296.76	297.16	297.16	296.55	298.45	296.69	296.35	298.33	296.93	296.38	294.16	296.84	296.85	296.51	298.46	294.59	296.51	296.66	296	296.62	296.89	296.71	294.24	296.95	297.32	294.05	294.39	296.83	297.2	297.35	296.18	295.59	297.85	297.42	295.3	297.63	298.32	298.21	295.12	294.06
302.26	302.43	302.1	301.73	303.77	303.78	303.47	302.48	301.57	303.55	303.19	305.27	302.03	302.79	302.99	303.17	303.98	300.93	304.28	304.26	304.87	301.69	306.09	302.64	302.63	302.84	303.74	304.53	301.52	306.33	304.14	302.86	300.75	303.16	305.17	301.82	303.46	304.41	305.28	304.84	302.17	304.77	304.68	304.59	301.71	302.63	303.75	302.94	302.91	301.08
309.13	309.26	306.88	309.56	307.1	307.37	310.44	311.36	308.41	307.95	308.42	309.07	311.39	306.34	309.2	307.02	308.08	307.91	311.29	307.13	310.32	307.98	309.74	308.37	308.9	309.78	309.75	307.91	310.13	306.31	306.16	306.02	310.12	310.45	309.18	308.92	307.27	309.61	309.68	310.83	308.09	310.52	311.15	308.37	309.45	308.65	307.79	307.08	308.62	309.16
292.86	294.66	291.56	291.17	292.76	293.83	294.92	293.29	294.99	291.91	294.05	292.39	293.86	294.05	291.79	291.85	293.97	293.07	294.63	295.17	296.47	291.98	294.54	295.07	293.59	293.22	294.59	294.15	294.36	296.02	294.81	294.97	293.29	295.91	294.55	294.78	291.03	293.32	294.08	293.43	292.77	293.45	293.23	293.02	292.31	294.88	294.76	291.33	293.59	294.78
305.54	304.78	302.79	301.93	301.95	305.59	304.9	304.29	302.27	305.13	306.18	305.09	303.45	305.89	304.16	306.86	303.32	305.06	304.69	304.7	303.53	305.02	305.52	303.23	304.12	302.9	305.46	304.74	305.71	306.77	304.04	303.39	305.68	305.22	304.56	304.65	303.29	305.19	301.12	304.55	303.86	304.33	307.88	303.39	302.24	302.74	304.72	305.26	304.92	302.99
316.98	317.18	315.25	317.71	318.75	314.1	314.42	315.22	314.43	315.96	314.93	317.91	319.27	312.58	315.1	316.48	315.6	315.62	317.37	315.75	317.5	316.91	317.86	315.64	315.93	316.92	318.6	315.58	315.58	316.86	316.77	314.7	318.06	314.83	315.9	314.49	317.02	316.18	315.07	317.04	317.57	316.33	320.32	315.08	317.28	315.91	316.96	316.26	314.8	315.64
297.19	299.79	298.46	295.18	296.14	301.04	296.02	296.29	297.57	296.68	295.71	293.76	299.92	298.68	296.09	294.76	295.65	297.02	295.42	298.19	297.67	298.25	298.86	298.26	294.15	294.91	296.97	298.63	297.63	298.4	297.94	295.57	295.52	300.13	296.21	300.02	297.26	293.65	294.76	297.84	295.04	298.77	296.91	298.81	297.01	297.79	296.78	297.65	296	296.93
300.03	303.97	303.74	302.06	301.34	302.62	303.16	303.76	303.81	302.92	302.84	305.41	302.62	305.55	301.89	303.32	304.12	302.96	303.7	302.98	304.75	306.28	304.53	304.66	302.89	303.43	305.65	304	302.54	302.73	302.7	303.45	303.35	304.33	305.63	303.49	301.08	305.7	302.75	301.75	303.74	303.71	304.26	302.93	302.74	304.53	305.86	301.34	301.45	306.06
299.96	302.97	300.61	302.66	299.06	305.37	300.13	304.45	300.2	299.84	301.42	300.11	301.06	300.69	301.48	301.12	300.88	298.85	301.79	300.94	298.47	301.78	300.39	301.83	302.88	302.81	301.95	302.49	300.17	300.69	299.28	302.36	300.56	300.13	299.61	299.16	300.84	302.54	300.17	301.54	301.75	301.37	301.33	298.62	303.63	301.59	301.92	298.03	302.23	300.93
311.33	309.78	309.96	309.02	312.12	312.84	311.56	308.86	310.32	312.83	313.38	311.54	312.87	311.93	312.23	308.96	310.8	310.67	313.12	311.43	311.88	309.46	308.71	312.34	309.3	312.05	312.58	312.33	310.77	312.54	312.67	311.55	310.92	310.02	310.31	310.6	313	310.43	313.15	312.93	311.51	311.35	312.95	313.1	312.42	311.89	310.69	310.84	311.97	309.82
299.62	300.2	302.43	301.24	304.69	299.7	299.58	301.7	299.61	302.91	300.2	301.34	301.33	299.9	299.65	302.22	301.48	301.61	302.82	301.59	300.54	300.86	300.1	299.76	299.03	301.93	300.9	300.19	300.22	298.68	300.28	300.83	300.72	301.15	299.33	299.16	301.27	300.13	303.07	298.42	303.2	300.94	300.76	302.26	301.98	300.8	302.59	301.52	301.51	302.49
312.23	310.95	313.8	312.62	315.79	313.61	312.87	310.64	311.98	314.67	312.87	311.67	314.18	313.28	315.52	313.02	316.09	313.55	312.9	312.79	313.77	312.78	312.6	314.09	312.36	314.24	312.97	313.15	310.49	312.03	314.79	316.01	309.86	313.41	316.05	316.28	311.94	312.9	314.87	310.47	310.75	312.92	311.62	313.67	314.48	311.1	313.89	313.99	313.9	309.74
308.59	309.15	311.22	307.9	306.55	308.89	308.72	308.44	306.55	310.81	311.16	311.43	309.43	308.6	306.32	307.66	311.48	308.9	310.83	307.64	310.72	309.2	306.96	308.9	308.81	305.83	307.72	310.71	307.88	310.92	308.45	312.63	306.59	310.7	310.39	309.87	309.39	306.83	309.72	310.08	308.59	308.27	309.99	309.56	308.75	308.29	307.63	307.7	310.29	308.57
310.57	312.93	312.77	311.74	311.91	312.6	311.45	312.36	312.82	310.33	307.71	311.66	310.29	310.8	310.63	311.79	311.7	311.9	311.32	312.85	308.81	311.73	310.03	310.43	310.08	310.45	311.7	310.36	312.01	309.87	308.08	312.14	310	309.71	310.96	311.98	312.04	311.72	310.65	311.53	310.81	308.83	311.2	309.77	313.1	310.5	310.75	311.84	309.18	310.8
306.8	309.95	310.19	309.87	308.3	313.63	307.35	309.14	306.08	308.84	310.33	308	308.05	310.96	306.57	306.44	309.66	308.52	309.9	307.5	309.65	309.17	309.26	311.68	308.31	309.74	308.73	308.43	311.06	307.91	307.84	307.45	308.9	309.15	307.35	307	308.97	309.62	307.98	308.91	306.91	309.22	308.35	307.81	310.79	310.55	309.06	311.97	309.07	310.61
312.99	312.09	311.73	312.9	312.25	313.4	315.54	314.34	312.24	311.78	314.63	313.63	311.95	313.89	313.11	315.57	311.86	314.67	313.18	313.82	311.81	311.95	310.48	312.44	313.02	313.84	310.83	312.09	314.12	310.76	314.18	314.65	310.84	313.11	313.64	313.49	312.96	311.65	313.93	311.72	310.57	311.46	314.47	313.36	308.23	312.13	311.32	315.29	311.44	312.42
325.86	324.54	325.77	324.2	322.66	324.61	323.27	323.33	325.11	323.75	324.2	323.57	324.09	323.62	324.21	323.56	323.93	323.76	323.34	326.66	324.13	324.36	324.51	323.5	326.14	326.07	324.94	326.62	324.35	327.79	324	324.44	323.44	325.12	322.65	326.06	324.3	324.83	322.49	324.65	325.08	326.08	322.45	325.04	324.51	323.25	325.68	322.96	324.25	325.73
308.58	308.01	308.47	308.74	309.09	308.88	308.48	310.02	306.18	309.14	308.16	308.88	309.14	310.21	309.84	307.67	307.32	310.74	306.8	307.46	310.76	309.83	307.85	311.08	309.88	307.36	308.01	308.22	308.34	308.46	309.9	309.01	310.23	310.13	309.1	310.1	309.19	310.73	309.49	308.86	308.17	307.48	306.55	308.1	309.28	308.04	309.98	311.04	311.89	306.36
311.6	309.64	309.21	310.02	309.63	310.88	310.23	311.32	310.76	307.76	310.12	311.09	307.46	311.75	309.84	309.02	311.38	313.59	312.04	310.36	312.96	312.04	308.48	310.86	310.24	311.25	311.71	310.06	312.66	312.13	310.99	311.53	310.94	308.01	310.74	309.88	309.4	308.32	310.99	309.96	310.68	312.13	310.74	311.02	311.11	308.77	311.82	309.22	310.5	311.84
311.45	312.53	314.76	312.7	314.8	314.57	311.52	313.63	312.07	313.03	315.77	315.17	315.47	315.43	314.45	312.73	313.77	315.48	314.12	313.51	313.71	313.29	313.75	315.79	313.79	315.22	314.12	312.95	312.89	315.36	312.7	315.19	314.23	310.73	315.57	315.37	314.02	314.51	312.09	315.08	313.64	313.81	311.64	312.76	313.42	313.78	314.9	314.56	314.19	312.46
327.27	325.64	326.11	324.28	323.15	324.84	324.16	325.98	325.65	325.94	327.23	325.76	324.28	322.58	325.52	326.46	325.61	320.3	326.46	326.85	322.82	324.63	325.98	323.38	326.08	325.59	326.31	327.76	324.7	325.33	324.37	324.79	322.03	326.53	324.58	327.87	325.74	324.56	325.13	326.82	325.54	326.35	326.01	323.6	324.19	326.99	326.72	324.15	326.44	325.58
303.93	303.98	303.7	303.87	303.16	304.21	303.38	302.26	304.81	303.88	304.58	307.32	302.01	304.95	304.61	302.51	305.92	303.4	302.67	303.56	303.88	302.2	305.6	303.42	305	304.33	302.16	302.62	302.51	305.58	303.75	305.37	303.96	302.98	302.6	306.95	305.15	303.35	304.34	305.26	305.84	303.53	303.13	306.59	305.35	304.11	304.83	304.3	303.14	304.88
303.5	305.38	306.38	301.16	301.2	301.48	303.23	302.05	299.32	302.71	299.97	303.49	300.64	303.29	302.64	303.84	301.31	303.7	303.4	301.41	304.47	304.32	305.58	304.05	303.25	303.93	302.91	303.38	303.93	302.18	301.58	302.56	302.32	302.53	303.46	301.49	301.2	302.4	304.6	303.17	301.49	301.3	300.7	300.88	303.94	303.73	301.62	303.94	304.48	304.71
311.27	311.28	313.49	311.72	310.77	312.29	312.06	312.85	310.81	312.06	313.91	312.35	314.45	315.15	314.2	313.59	311.38	312.63	311.85	310.63	313.03	310.19	315.13	311.85	312.41	311.21	313.35	313.01	313.3	313.23	311.47	313.42	312.8	313.18	312.82	313.07	314.46	313.9	313.12	311.52	311.89	313.02	314.11	313.53	313.76	312.66	313.01	317.2	312.5	313.68
315.28	315.71	317.89	316.48	313.25	319.6	320.21	315.45	317.07	320.54	317.31	317.69	318.33	317.41	314.93	319.91	316.23	318.88	318.16	318.59	317.14	316.27	318.06	315.93	317.44	318.67	318.18	316.2	318.29	318.76	316.09	316.06	316.25	314.31	314.9	315.97	315.51	317.48	317.48	318.91	315.32	316.44	316.02	317.41	318.4	316.41	316.13	316.79	320.91	317.83
322.97	321.57	326.08	324.9	323.23	326.37	323.14	325.04	324.15	323.89	325.66	321.79	324.06	325.87	323.66	323.85	324.61	322.06	323.98	324.86	326.25	325.9	325.29	322.38	325.32	324.25	325.17	323.24	321.78	322.94	323.55	325.13	323.7	320.4	324.25	321.92	322.03	324.27	327.6	324.1	324.82	326.15	322.6	324.7	323.71	324.54	324.02	324.96	325.27	326.82
312.72	314.41	312.39	312.1	314.32	311.13	311.54	311.93	310.6	311.72	312.16	318.39	313.89	314.17	311.65	314.77	313.1	311.78	313.28	313.16	311.53	313.06	313.19	315.27	313.09	312.72	314.05	311.24	312.11	312.23	313.53	313.62	312.89	311.51	313.05	314.57	312.79	310.93	312.44	316.23	313.36	313.19	314.47	313.24	314.47	312.77	312.36	313.18	313.66	314.06
305.04	303.25	307.33	305.37	304.23	303.49	305.13	304.72	302.94	306.59	302.96	304.02	303.68	303.87	304.28	302.56	306.06	302.32	304.89	304.88	305.24	305.08	303.43	304.61	305.18	303.84	303.91	304.62	302.96	306.05	305.44	302.89	304.09	304.97	303.48	303.07	303.55	307.35	302.43	304.7	303.79	304.76	304.84	303.14	305.35	304.19	305.38	303.31	301.37	307.52
304.52	301.15	305.43	304.01	304.93	302.3	302.99	303.55	304.19	304.42	301.77	304.25	305.35	303.11	305.96	304.81	304.39	303.07	302.64	303.79	304.38	304.07	305.13	305.26	301.81	301.67	303.03	302.4	304.17	304.66	302.78	304.14	302.39	303.81	304.89	304.27	306.89	303.72	304.61	304.97	305.08	305.04	302.8	304.47	304.29	304.69	302.19	303.46	305.47	302.8
309.6	304.51	306.72	304.74	306.92	306.91	306.34	308.63	308.53	307.48	309.28	308.06	307.74	308.74	306.29	308.79	305.04	306.41	306.86	306.75	304.87	307.14	308.68	305.34	308.16	305.09	308.09	308.12	307.47	307.31	308.35	304.94	307.14	306.53	304.74	308.59	305.16	304.49	307.55	306.92	306.32	306.07	308.91	308.31	305.31	306.68	308.2	307.39	308.46	303.81
317.29	316.69	317.11	317.17	320.31	317.48	318.45	320.15	318.29	317.14	319.27	316.01	318.5	316.72	318.25	319.24	315.78	319.11	314.82	320.09	319.04	318.99	317.64	319.5	317.21	318.59	319.24	321.07	319.14	320.91	320.38	318.48	319.72	318.67	319.95	318.95	319.69	315.73	319.61	318.55	316.66	318.41	318.88	316.49	315.64	318.12	319.34	319.33	315.54	316.6
313.8	312.37	314.88	315.63	314.79	314.65	313.05	314.41	314.25	315.15	315.07	314.74	315.1	315.22	315.2	315.77	315.22	317.1	316.67	313.72	314.87	312.87	316.36	313.57	316.73	313.2	314.04	313.95	316.22	314.19	313.6	316.5	315.03	315.99	316.81	314.83	314.58	315.37	316.37	315.82	314.64	315.49	313.85	315.9	315.5	313.34	314.41	315.4	314.63	313.38
304.37	304.05	305.54	305.38	303.18	305.89	307.8	303.03	304.27	305.77	304.79	303.55	305.81	304.06	305.42	306.41	306.26	305.52	303.69	305.55	304.52	303.83	306	302.59	304.66	305.65	304.11	305.11	306.25	304.48	301.56	304.44	303.39	304.37	306.48	306.47	304.5	305.47	305.03	305.84	302.3	305.13	307.26	305.59	306.21	304.83	307.01	305.9	302.58	304.15
300.51	301.35	303.09	303.42	299.96	304.67	305.56	302.64	301.18	302.08	304.27	300.86	303.26	303.23	302.95	301.32	299.16	301.04	300.69	302.78	302.24	302.1	301.62	303.6	304.15	303.79	303.99	303.26	299.53	301.97	303.46	301.59	302.28	302.64	303.08	301.15	302.61	302.6	303.67	304.16	300.64	303.96	303.85	303.09	302.18	302.76	304.6	301.48	301.7	302.43
314.64	315.79	315.01	316.15	313.96	315.57	314.61	316.37	314.47	313.14	316.92	314.24	314.44	314.7	313.37	315.24	315.42	315.07	313.23	314.58	316.74	313.43	313.33	313.35	313.92	316.61	314.58	315.29	314.15	314.67	314.95	314.34	315.03	316.24	315	314.14	313.34	315.72	314.65	314.15	312.73	315.13	315.5	314.49	316.13	314.63	314.92	314.13	313.4	315.04
316.58	317.76	315.77	315.17	316.83	318.19	314.36	317.49	315.72	316.54	314.91	318.22	315.49	318.93	313.4	313.7	315.72	316.06	316.34	316.87	313.86	317.14	315.54	315.64	313.87	316.96	313.21	315.42	316.81	314.57	316.33	313.51	315.21	313.42	318.4	313.77	314	316.76	315.51	314.96	315.69	313.12	316.58	313.69	317.64	316.27	317.98	314.25	314.29	315.42
306.49	308.43	306.93	308.14	308.75	306.81	309.17	306.73	309.96	306.61	306.88	308.24	307.35	306.37	307.4	306.82	306.39	306.16	305.38	304.64	307.96	307.24	307.77	305.6	306.87	306.74	307.42	307.11	307.57	304.92	305.81	305.87	305.89	308.41	308.82	308.76	307.46	310.62	308.16	308.29	307.08	306.6	306.29	304.71	308.1	310.2	309.99	306	303.06	306.37
310.43	311.34	310.44	311.75	310.31	311.38	308.6	311.81	310.97	308.64	310.03	309.65	310.74	312.21	309.5	310.46	311.37	308.69	312.23	310.29	310.89	310.69	315.08	312.43	311.79	310.86	310.41	311.12	311.6	309.91	310.1	309.7	312.52	308.53	311.18	309.64	310.32	310.82	308.03	313.55	311.04	310.48	311.58	307.68	309.34	310.72	311.21	308.87	312.33	312.88
313.86	315.83	312.62	314.77	316.17	314.61	312.44	314.55	312.38	314.99	311.94	314.33	316.06	313.88	312.39	311.4	316.67	311.53	313.6	315.09	312.31	313.92	313.25	315.18	313.64	313.73	313.71	313.54	313.25	315.03	313.69	314.58	314.06	312.08	314.05	314.75	314.23	312.46	311.84	315.01	312.81	313.92	316.36	314.6	311.14	314.92	312.48	315.94	313.84	314.53
306.03	306.91	307.16	305.02	308.6	305.28	305.23	307.46	305.88	306.47	309.25	304.18	305.62	308.55	306.69	307.75	307.07	303.06	305.39	308.34	306.07	304.13	308.65	307.2	309.1	306.07	306.48	306.92	307.94	306.39	307.75	306.54	302.39	305.14	304.82	304.97	303.93	308.32	305.49	308.24	307.21	304.1	304.96	306.29	305.13	307	307.25	304.85	305.9	306.3
328.69	325.19	328.06	331.33	328.14	327.11	328.24	327.78	329.73	330.72	328.77	328.15	326.03	330.82	329.71	328.55	328.16	325.89	327.08	330.96	327.68	328.95	328.87	328.33	329.2	329.6	328.54	328.97	325.9	328.82	327.7	328.82	330.06	328.84	330.35	330.25	327.97	327.81	327.55	329.79	330.82	327.38	327.04	328.91	327.21	329.17	329.14	329.6	330.74	327.75
306.87	301.49	305.98	307.28	303.68	308.07	304.84	305.44	304.3	306.89	304.17	304.92	304.94	305.02	305.31	304.13	305.95	306.05	305.85	305.04	302.57	305.29	303.47	305.58	307.13	305.67	305.13	304.86	305.84	306.98	304.56	305	304.27	305.63	304.77	303.89	304.62	304.91	303.58	305.19	303.08	306.39	305.73	305.41	306.98	303.69	303.83	306.03	305.56	303.18
300.33	300.19	299.05	302.02	298.97	301.55	300.22	302.28	302.33	299.46	302.52	300.09	302.53	297.93	300.68	302.09	302.41	302.38	299.23	302.47	302.12	300.39	300.63	299.97	301.79	302.16	301.17	300.08	301.96	301.46	300.45	300.74	302.59	298.44	296.81	304.16	300.15	300.33	300.44	301.73	299.98	300.9	299.86	302.77	302.74	300.99	300.49	300.51	301.92	299.29
302.9	298.16	303.3	303.31	300.23	302.46	303.46	301.48	302.87	302.3	301.46	299.41	304.97	302.5	303.55	300.95	303.35	302.96	303.13	301.08	304.22	301.12	302.52	303.56	302.61	305.1	302.9	303.52	302.73	302.85	301.37	302.97	304.5	301.94	303.29	301.01	303.58	304.61	300.72	299.42	302.8	304.94	300.18	301.18	303.74	303.29	301.08	299.25	304.34	302.71
302.93	301.43	305.26	302.79	305.06	304.48	305.38	302.43	305.42	302.75	301.52	302.58	305.12	304.08	302.31	302.9	300.88	301.43	306.17	300.16	304.1	301.69	303.77	305.82	302.25	305.52	302.59	303.39	303.44	306.33	304.39	303.94	302.19	302.22	305.3	301.1	300.61	304.16	303.6	302.05	305.8	306.4	302.75	301.62	306.57	303.23	305.36	304.28	304.39	304.41
316.8	314.85	315.34	312.96	314.54	314.32	314.02	314.32	316.3	312.96	316.2	312.22	316.67	315.89	314.49	314.58	314.09	315.78	314.21	316.4	314.27	312.9	316.7	315.18	313.36	315.89	312.71	316.8	314.89	314.42	316.64	313.39	316.96	316.09	314.71	314.59	313.01	312.96	315.54	312.94	315.76	313.36	312.98	313.75	316.6	314.84	317.88	311.67	315.97	315.42
309.58	310.77	309.32	310.58	311.41	311	312.09	310.7	310.8	314.2	310.66	310.49	310.94	311.28	312.05	310.51	311.36	311.73	311.25	311.59	309.85	309.4	309.32	312.21	310.41	311.78	309.65	309.1	311.45	310.48	309.31	309.64	310.12	311.48	309.14	310.2	311.25	311.18	313.43	311.93	306.55	310.49	311.64	311.9	307.93	310.82	313.89	309.21	313.84	309.95
317.88	318.31	319.9	315.04	316.18	317.82	317.06	317.23	315.62	315.93	316.41	314.77	317.5	313.72	317.67	316.85	316.95	317.24	317.93	317.5	314.65	319.91	314.88	316.76	315.28	315.96	316.04	317.14	317.71	320.26	316.85	317.49	317.1	317.76	317.95	316.26	318.87	317.95	316.17	319.97	317.13	314.11	318.32	316.34	316.99	316.1	315.14	317.42	318.3	316.84
314.53	314.03	314.58	313.83	314.95	315.54	314.18	315.09	314.61	314.51	311.73	316.25	315.53	314.71	313.93	316.89	315.65	314.2	314.15	315	312.63	315.16	314.31	315.18	314.87	315.5	314.58	312.3	313.97	314.03	314.75	313.12	314.34	314.22	312.08	312.56	312.41	315.75	314.14	313.04	314.44	313.04	312.99	316.01	312.1	314.32	314.48	315.83	313.73	315
303.54	302.29	302.83	304.15	302.62	304.82	303.89	302.47	304.35	300.19	302.93	302.06	306.19	303.55	299.79	303.78	303.4	305.34	302.89	305.07	302.01	301.16	301.15	303.06	304.01	302.69	305.07	302.35	301.33	302.52	302.65	307	303.47	301.85	300.8	303.78	303.37	303.01	301.87	303.55	300.3	304.37	303.66	301.54	303.32	304.17	304.42	304.39	302.48	301.48
316.25	315.78	313.55	314.57	317.39	316.63	317.24	315.4	311.48	314.93	312.85	314.06	314.41	315.75	316.7	314.92	315.67	315.74	316.51	312.75	315.18	316.61	314.15	317.05	316.29	314.58	313.52	313.22	314.95	314.73	314.33	315.73	317.22	317.13	315.44	313.21	314.49	316.76	315.25	312.68	312.48	313.98	315.01	315.83	313.4	316.31	313.1	316.31	312.6	315.61
308.51	306.04	306.32	304.49	304.25	305.21	305.17	305.78	306.41	303.28	304.77	305.37	303.07	304.08	303.65	305.65	304.45	306.83	305.23	306.14	305.7	301.66	305.85	306.4	305.55	306.09	305.91	306.06	304.89	303.47	305.58	304.05	304.88	307.67	302.24	304.23	305.43	304.36	304.93	302.35	306.43	304.14	306.12	304.59	305.36	305.8	302.57	307.74	303.61	305.39
302.62	307.88	305.21	307.05	304.94	305.36	305.9	304.83	302.57	305.43	305.6	303.37	303.18	302.76	304.02	303.94	304.78	304.01	305.09	304.45	303.92	306.92	302.7	303.22	304.51	303.34	303.11	306.12	302.87	304.07	304.82	306.02	303.18	304.8	301.54	304	303.97	304.84	305.89	301.98	307.54	306.59	306.68	304.81	302.68	303.67	303.78	304.99	304.29	304.99
329.59	328.31	328.58	331.79	329.94	328.03	330.18	328.09	329.06	329.01	330.08	326.97	328.17	327.97	328.4	327.24	329.62	329.26	328.03	326.86	329.24	330.61	329.93	329.98	327.99	328	329.57	328.99	327.56	331.33	328.77	325.27	331.43	327.12	330.83	329.34	329.72	328.92	328.6	329.84	330.46	329.29	330.52	329.42	330.45	329.45	326.72	328.34	328.62	327.75
314.37	312.84	313.12	313.22	314.89	312.83	315.83	314.4	314.28	313.84	313.49	313.72	311.65	313.34	315.43	314.13	311.71	312.41	313.53	315	313.54	315.29	313.51	313.66	316.35	314.6	311.95	313.38	313.42	311.67	311.12	311.79	312.12	315.65	312.49	311.7	312.47	314.07	311.21	313.44	313.4	314.48	314.05	313.89	314.19	311.81	311.71	314.91	311.85	309.6
295.84	295.16	294.27	294.36	295.9	295.22	296.48	294.72	294.79	294.35	296.85	295.3	294.51	293.53	293.61	294.52	295.99	293.58	293.68	293.61	294.96	296.06	297.04	294.75	295.92	294.38	297.47	295.74	295.2	293.19	295.23	294.24	291.35	293.96	294.41	294.46	296.15	295.5	292.7	292.87	294.1	294.65	297.23	295.4	295.91	294.01	293.95	294.23	293.76	294.51
326.24	325.98	322.89	326.52	325.35	323.66	325.29	325.16	324.73	321.92	324.65	322.06	323.04	323.81	326.27	323.69	325.11	326.16	323.56	324.58	322.03	325.91	325.2	323.25	324.31	324.5	326.28	324.96	324.76	322.9	324.77	325.98	324.98	326.75	324.57	325.36	326.2	324.34	322.64	323.24	325.53	324.57	325.17	323.71	325.89	326.24	326.08	325.46	325.7	324.25
313.26	312.29	314.64	311.75	313.54	312.14	312.75	313.55	309.94	315.17	313.76	314.03	311.14	312.63	315.07	311.78	314.87	313.38	316.51	313.36	312.57	315.36	313.52	314.7	315.56	314.38	314.81	314.11	311.82	313.24	312.06	315.05	312.31	311.92	312.5	316	311.56	312.17	314.28	312.54	314.69	313.29	313.57	309.97	314.83	313.93	314.39	311.81	312.06	314.94
298.58	301.69	302.66	300.18	303.55	303.61	302.15	302.75	301.32	301.89	305.97	301.61	304.79	303.81	302.96	305.19	302.31	303.81	302.43	304.21	303.11	303.78	301.98	302.83	302.98	306.2	304.86	302.94	301.46	303.08	302.93	301.16	304.59	302.21	303.81	300.19	302.25	303.5	302.31	304.32	302.89	304.5	303.18	304.95	302.99	301.33	303.86	302.52	304.98	303.72
316.26	316.63	313.71	315.07	315.43	316.74	312.52	318.9	315.93	315.64	314.35	315.44	314.35	315.41	312.72	314.94	316.96	315.56	314.26	313.89	313.75	314.69	313.11	316.83	313.89	314.17	316.08	313.81	315.82	315.57	316.93	314.27	315.9	313.88	316.18	313.74	312.77	314.18	315.97	313.68	317.82	316	313.89	316.22	313.4	315.25	314.6	315.33	315.74	316.69
307.82	307.71	308.71	307.46	310.92	310.25	309.44	308.68	309.41	306.89	310.13	308.9	309.23	310.44	309.89	309.54	311.05	306	309.13	309.64	308.59	309.64	311.66	308.38	308.96	310.75	308.98	307.72	309.3	308.51	311.2	310.6	309.61	310.3	306.29	310.6	308.11	309.99	308.95	306.44	311.58	310.75	306.68	308.93	310.96	305.49	310.31	309.68	309.82	307.95
294.61	294.73	293.74	295.34	293.95	291.11	294.36	294	294.06	292.33	293.95	293.41	294.1	292.84	293.84	293.97	297.23	295.48	293.77	294.01	292.46	292.2	298.55	293.28	294.4	293.04	293.56	293.6	293.62	295.4	291.64	294.15	294.11	297.47	296.22	295.42	295.2	292.71	294.19	293.46	295.92	294.92	295.25	294.6	294.29	295.89	293.84	293.96	294.21	295.13
317.5	319.2	316.35	318.82	318.92	319.52	318.08	318.88	319.32	319.16	314.62	316.97	319.1	317.68	316.89	319.02	318.28	316.69	318.34	316.9	316.83	317.91	316.1	320.95	318.31	319.01	320	317.74	316.57	319.38	319.13	318.59	319.65	318.84	319.34	318.66	319.22	319.84	318.32	318.03	318.61	316.83	318.67	321.88	319.22	318.96	317.65	318.57	318.44	319.85
301.12	301.9	301.44	302.61	299.42	300.75	302.54	302.29	298.7	302.49	298.1	301.92	301.05	301.45	298.8	302.83	301.89	301	301.63	301.97	302.58	301.1	301.16	300.61	299.86	300.99	303.7	300.9	301.66	301.76	300.95	299.78	301.21	300.63	299.18	299.46	302.2	301.59	300.53	297.62	302.03	303.58	300.43	300.04	301.92	297.58	303.06	300.67	302.17	300.28
306.96	303.96	300.12	304.57	302.72	303.26	304.94	306.47	304.1	303.05	305.37	302.99	305.51	306.82	301.85	305.19	305.02	304.27	302.89	303.51	303.57	306.66	306.54	304.43	302.17	305.04	303.5	303.11	304.12	304.81	304.88	303.46	303.71	302.48	304.93	303.44	303.69	303.77	303.56	303.48	302.25	303.35	307.65	304.59	304.22	301.44	305.62	303.04	301.92	306.96
310.27	312.8	311.34	310.46	310.88	308.94	309.03	308.59	311.3	309.66	311.69	309.5	311.44	312.89	310.59	312.66	308.88	307.89	310.29	310.67	312.17	311.94	308.34	313.45	310.52	313.08	310.6	309.44	312.01	310.6	310.32	310.37	312.1	312.84	309	310.97	310.46	310.47	310.59	309.48	310.87	311.95	312.5	310.07	311.67	309.52	309.55	310.36	309.87	313.19
296.31	295.69	295.6	292.18	296.96	294.32	296.62	296.77	296.25	294.93	296.37	296.25	295.64	297.14	294.41	295.29	294.91	296.82	295.32	293.58	292.93	293.8	295.25	295.65	293.36	296.26	294.99	296.85	294.43	295.26	294.11	295.09	295.96	296.93	295.94	295.17	293.06	294.85	293.95	295.36	296.35	293.03	293.97	295.65	292.88	298.28	295.41	294.82	292.88	297.8
302.49	303	299.87	301.94	301.14	302.23	302.95	302.58	302.49	303.3	304.49	301.62	300.55	303.25	302.53	303.82	303.48	302.8	303.17	303.81	303.01	304.59	304.11	303.51	303.15	301.26	301.39	303.5	301.36	301.58	301.87	302.69	299.52	301.68	302.09	301.98	303.24	301.16	300.39	304.25	303.33	301.89	301.71	301.34	300.17	303.73	302.26	304.15	301.46	301.04
311.64	313.93	311.53	311.41	314.12	312.25	312.7	314	314.01	311.48	313.15	310.35	312.33	311.43	313.5	313.53	311.5	311.7	312.68	314.02	312.35	314.36	313.37	308.16	312.13	313.17	314.18	311.47	312.97	312.22	314.67	310.59	312.96	313.4	310.53	314.04	312.93	314.72	311.24	315.1	312.47	313.18	313.75	311.92	314.58	312.54	312.92	311.89	312.48	311.91
313.52	311.24	313.94	315.35	313.34	316.37	316.44	314.73	315.88	314.55	314.36	313.87	313.76	313.71	311.33	315.48	313.64	314.72	313.73	314.72	314.53	312.54	315.58	315.31	314.95	314.89	311.6	317.17	314.58	316.56	314.66	315.09	314.31	315.27	313.11	315.94	312.92	316.68	314.47	313.29	315.99	313.61	312.72	310.86	313.96	312.87	314.1	316.75	313.8	315.23
315.64	313.46	311.54	311.68	313.66	314.74	316.4	313.22	315.62	313.54	311.68	315.94	313.57	316.83	313.08	314.25	314.46	315.95	313.63	315.14	313.26	312.3	316.93	313.74	313.13	316.16	313.46	314.34	313.31	316.07	314.06	315.16	316.28	312.37	314.05	314.73	312.92	312.96	312.35	315.26	311.88	312.96	312.28	316.35	314.93	311.82	314.22	316.24	314.06	313.08
308.68	309.92	311.03	308.42	310.33	311.56	312.32	309.05	308.95	311.07	311.51	311.28	311.01	309.91	310.29	311.03	310.12	309.34	308.47	309.35	310.08	311.29	310.8	309.02	307.1	307.77	309.3	308.66	308.45	306.03	309.05	309.86	310.44	311.26	309.28	309.09	309.21	310.93	311.03	309.28	308.86	311.27	311.06	308.9	310.94	310.55	309.08	309.73	309.56	311.39
304.77	306.69	304.45	306.08	308.59	303.68	306.24	304.85	306.32	303.83	304.9	306.23	303.94	305.19	304.87	305.04	304.98	305.35	306.1	305.72	306.03	304.21	307.55	306.25	305.65	304.26	306.64	304.62	306.89	306.68	305.49	304.35	306.79	304.92	303.91	303.17	304.19	304.86	303.39	306.08	304.14	304.79	304.48	305.54	306.27	303.44	305.66	305.89	306.3	302.79
312.06	313.81	314.23	312.9	310.29	312.9	312.79	315.2	315.17	313.45	312.69	313.76	311.28	313.45	312.33	312.41	313.02	310.78	311.85	313.22	313.15	313.23	312.77	311.02	313.91	309.56	313.34	311.78	315.22	312.75	310.3	312.06	313.53	309.18	314.57	312.28	312.64	311.46	312.53	311.87	310.93	311.98	312.27	313.87	310.82	311.24	311.41	311.64	310.91	312.99
319.97	313.85	319.9	317.48	319.76	319.17	316.71	317.57	318.33	320.76	316.71	318.11	317.03	316.21	318.54	317.03	320.34	317.42	320.15	317.66	319.15	316.24	317.6	319.16	317.19	317.65	317.18	317.64	316.86	316.35	319.21	315.81	318.97	319.39	317	318.06	317.45	316.71	318.55	318.1	316.5	319.04	317.27	316.29	318.18	318.75	317.59	317.77	315.97	316
301.63	300.87	299.13	298.71	299.06	302.3	298.46	300.69	298.76	302.23	299.63	301.03	299.57	298.86	302.29	297.7	300.7	300.77	300.02	297.37	300.63	299.58	299.57	302.46	300.74	299.13	299.49	300.15	299.67	299.2	302.12	299.29	302.19	300.34	300.58	295.65	300.21	301.01	298.75	302.66	305.16	299.77	296.8	300.36	302.34	301.12	298.64	299.31	299.47	300.9
318.87	319.41	316.98	318.7	319.28	317.87	318.96	320.96	317.62	318.64	319.92	317.96	319.67	315.78	319.34	316.74	318.55	318.31	317.39	317.68	317.5	320.83	320.45	318.49	318.54	320.72	317.18	321	319.04	317.93	319.93	319.09	319.51	318.98	317.83	318.04	320.35	319.61	319.69	318.73	321.68	320.37	318.68	317.47	319.42	319.9	316.99	317.68	317.7	319.02
315.17	318.45	315.13	316.74	316.89	315.17	315.01	316.21	318.51	318.87	315.74	315.18	316.94	315.66	316.08	314.51	315.92	315.87	315.35	318.27	316.81	314.16	315.78	317.81	314.92	315.38	313.54	318.62	316.13	317.08	314.73	313.59	314.17	317.7	315.25	315.87	317.5	317.97	311.59	313.91	314.27	316.5	315.53	316.71	319.43	315.85	316.85	318.47	315.24	317.35
307.08	307.27	308.45	309.55	306.34	307.8	305.63	307.37	306.87	307.94	308.96	307.51	307.4	305.21	306.11	308.34	306.74	306.3	308.02	309.03	306	308.19	308.01	307.72	307.18	307.69	306.53	307.52	307.35	306.68	306.88	308.19	306.93	307.52	304.8	307.83	307.59	306.65	307.48	309.35	308.3	306.83	306.59	306.73	307.1	309.47	307.62	308.86	308.38	307.96
314.54	311.67	312.16	312.26	311.3	311.61	313.66	315.92	312.62	313.76	313.87	311.47	312.05	313.92	311.38	312.34	314.16	312.33	313.42	314.51	313.77	313.68	312.74	313.68	311.65	312.07	312.9	313.31	310.81	312.84	314.03	314.46	312.5	311.42	313.26	314.1	314.71	313.39	314.38	312.57	311.55	311.07	311.68	312.91	309.11	312.66	312.27	315.02	312.25	312.76
313.46	313.88	315.06	315.6	316.53	316.57	312.91	313.89	314.95	314.74	313.08	313.37	315.23	312.99	314.27	312.31	314.91	312.09	315.7	311.85	313.74	316.26	315.26	313.15	313.12	315.18	313.92	315.77	313.88	312.18	313.64	315.07	313.83	312.3	315.8	314.99	316.64	313.95	316.79	315.49	312.03	314.32	314.61	312.97	314.09	315.61	314.87	314.73	314.56	313.49
311.38	312.25	312.45	314.2	313.41	311.84	316.16	312.8	313.35	312.11	312.42	311.66	314.28	313.71	315.02	314.74	314.26	313.42	314.1	311.62	314.86	313.79	314.29	313.38	315.09	315.03	314.55	315.92	313.36	315.15	314.03	314.35	314.8	314.01	313.37	313.21	316.48	313.52	314.74	315.67	313.8	314.5	313.16	312.55	314.85	314.68	314.99	314.6	314.63	312.76
307.57	308.19	311.23	306.39	307.36	306.28	308.67	307.1	307.34	305.19	307.08	306.64	306.28	306.16	308.5	307.21	307.95	303.74	307.95	303.85	307.77	308.2	306.82	309.75	308.48	306.83	308	309.77	306.95	304.18	309.88	307.44	307.41	309.58	308.11	306.29	306.77	309.57	308.01	307.4	307.84	307.53	307.25	309.84	306.79	307.03	308.06	306.02	305.48	308.24
297.55	296.94	297.47	299.78	294.14	293.91	296.26	296.7	295.1	296.16	296.36	298.1	298.51	298.94	297.6	297.12	293.66	298.65	298.24	297.16	297.6	297.11	297.59	298.26	296.4	297.69	296.48	297.58	299.36	295.77	295.71	299.2	299.88	298.11	295.22	296.81	296.64	296.48	294.41	296.95	296.75	296.48	296.64	294.13	297.21	296.06	296.85	297.74	296.25	296.41
297.46	294.48	293.91	297.36	295.59	296.38	292.45	295.53	293.83	291.59	292.98	292.86	295.17	293.4	298.4	292.48	296.45	295.51	295.51	295.6	294.49	293.75	293.81	296.34	295.31	292.63	295.98	295.97	294.55	296.15	296.28	296.42	291.04	294.43	294.23	292.02	290.14	295.54	295.42	292.49	295.26	295.66	294.98	294.96	297.03	293.48	295.99	296.15	290.98	295.32
295.48	291.06	290.07	293.78	293.7	294.83	293.61	294.07	293.96	293.94	294.25	292.4	295.6	294.36	292.37	295.21	291.91	293.19	294.33	293.43	295.66	294.45	294.48	295.54	293.57	294.7	292.07	293.36	295.34	296.78	294.02	294.14	295.3	293.43	295.82	295.15	294.24	296.32	290.73	297.21	293.71	292.57	293.83	295.19	289.69	293.27	293.05	294.71	293.3	294.11
304.21	303.38	305.17	304.43	305.3	305.31	307.08	305.13	301.26	306.18	306.14	304.15	302.74	302.73	305.3	301.04	305.49	305.26	307.43	301.05	304.51	304.58	301.57	305.77	302.65	305.34	302.61	304.29	302.2	304.16	302.73	305.37	305.09	301.9	304.78	306.44	304.95	303.44	302.78	302.48	305.65	301.44	303.22	303.73	304.84	301.92	305.95	304.77	304.02	304.12
304.95	303.87	307	307.72	303.71	302.47	307.56	304.72	305.83	307.57	305.19	306.96	304.66	303.73	306.72	304.67	304.84	306.39	304.44	305.95	305.27	305.08	306.25	306.19	306.6	305.19	305.85	304.31	303.74	305.39	305.98	306.67	302.87	304.83	304.59	306.88	304.33	306.92	305.82	303.48	302.9	302.9	305.95	307.75	305.22	305.49	304.84	307.44	303.51	304.84
313.31	313.11	310.44	312.37	314.63	312.95	312.06	309.73	311.35	311.91	314.6	312.85	314.23	312.75	310.5	311.87	313.63	310.29	313.29	311.76	313.1	314.52	313.88	310.63	313.98	311	314.24	311.49	310.93	312.98	312.1	311.96	310.21	310.75	311.29	314.57	311.1	312.64	313.54	312.56	310.58	312.5	312.93	312.16	313.91	312.86	313	311.01	313.52	314.42
300.68	300.02	299.01	300.16	300.58	299.13	298.55	298.79	300.09	299.59	301.83	299.88	301.19	300.71	297.31	300.65	299.46	302.84	299.59	299.94	299.84	298.38	297.18	298.12	298.36	302.19	299.3	297.99	301.37	298.65	300.38	297.84	301.14	301.25	298.83	301.42	301.11	297.19	298.45	301.28	299.02	298.38	297.49	299.86	299.83	302	300.73	299.48	300.25	297.24
301.77	303.49	302.54	302.48	303.77	299.8	304.05	302.19	303.1	302.04	302.01	301.03	300.17	301.94	300.19	300.86	302.41	304.19	302.34	305.41	299.43	301.66	302.08	304.87	303.35	303.27	304.58	301.42	300.6	303.56	304.01	304.19	302.05	301.85	301.14	303.03	303.02	302.28	301.92	299.52	304.49	304.85	302.6	303.54	301.65	303.94	303.06	300.79	301.29	304.34
313.2	314.2	314.53	314.76	314.86	317.68	312.06	311.78	313.58	313.63	312.23	315.46	313.71	311.38	312.26	312.12	314.17	312.82	314.57	315.45	314.03	314.03	314.39	313.44	312.06	311.93	312.22	314.56	313.17	314.41	312.62	316.65	313.34	314.11	311.87	313.34	314.89	316.2	314.74	313.88	312.56	314.09	317.57	313.48	313.39	314.05	314.35	312.92	314.38	311.75
296.1	296.58	299.01	295.64	295.21	294.66	294.44	297.15	297.33	296.59	296.86	293.84	296.57	297.7	296.76	298.15	295.12	298.56	300.7	294.02	295.75	299.39	294.94	298.48	297.99	296.07	296.74	294.39	296.11	295.09	296.78	298.17	296.75	298.39	297.93	297.62	296.49	297.82	297.81	298.32	297.18	298.47	296.5	299.16	296.78	297.02	299.35	298.64	297.5	298.28
305.25	304.57	305.51	305.56	305.32	306.08	305.89	306.38	307.07	304.7	305.71	304.76	305.64	306.72	304.8	305.76	305.77	305.61	303.84	306.24	304.93	305.96	306.21	306.22	305.84	304.78	305.93	305.65	304.7	306.21	304.89	303.13	305.16	305.63	306.96	305.84	308.75	305.32	305.54	305.5	303.29	304.47	305.7	305.9	302.86	305.75	307.01	305.54	306.17	305.21
317.99	319.09	317.44	319.62	318.82	319.46	319.71	315	317.02	316.13	316.24	315.61	318.69	315.93	317.51	319.45	315.62	318.06	315.7	317.71	315.45	318.54	318.13	316.56	316.7	316.49	317.43	315.74	315.47	317.39	316.04	318.49	315.91	317.29	318.35	316.84	318.37	319.7	315.77	317.6	316.75	318.38	316.47	318.73	315.66	315.06	317.24	315.97	318.76	318.18
303.9	306.85	307.58	306.91	307.47	307	303.7	309.01	307.37	305.43	305.99	309.52	306.6	307.64	306.97	308.26	308.71	305.4	307.06	309.34	304.94	310	308.31	308.75	307.02	306.76	308.45	307.63	308.06	308.46	307	307.74	306.58	306.37	309.82	307.68	309.28	307.23	306.86	307.26	305.67	306.86	307.36	305.59	307.59	307.15	308.3	305.53	306.04	306.01
313.74	314.92	316.29	314.71	314.28	315.21	312.05	313.43	314.51	312.25	315.74	312.97	312.44	315.3	314.8	316.48	314.32	316.67	315.31	311.69	313.83	316.32	315.96	314.73	315.13	314	314.2	316.62	316.16	314.11	314.46	313.36	316.25	315.92	314.24	313.57	315.46	317.15	315.13	314.16	314.16	314.81	314.84	314.47	313.13	315.04	316.61	317.46	314.31	317.79
303.9	304.3	304.37	303.41	305.17	300.25	302.08	303.94	303.95	305.78	304.85	306.25	304.86	304.74	307.65	303.23	302.35	301.4	301.39	303.68	301.47	304.55	304.04	304.02	303.3	302.72	304.23	303.16	301.16	302.97	304.35	303.72	303.23	302.65	304.87	300.75	306.39	302.84	304.42	304.26	303.09	303.48	301.2	303.85	303.54	305.06	304.08	301.78	304.83	303.65
317.79	315.42	315.45	315.07	315.18	314.31	315.69	315.16	315.14	315.72	316.28	314.02	314.4	317.34	315.45	317.29	317.9	314.28	317.99	317.21	316.16	314.36	317.09	317.4	316.23	314.69	316.3	314.9	317.86	318.93	315.59	316.94	316.07	315.59	317.29	314.53	316.51	318.29	316.04	315.14	315.56	316.12	314.28	314.72	318.64	316.14	315.8	315.38	315.09	316.34
318.47	319.06	318.17	318.04	319.08	315.98	316.52	320.34	319.89	320	319.17	319.88	318.08	317.94	316.58	318.71	317.44	316.38	318.01	318.33	319.48	316.59	317.23	318.55	319.57	319.55	317.28	317.59	316.39	317.9	317.86	320.08	318.24	319.59	317.74	317.02	316.96	318.11	316.59	317.65	318.55	318.06	316.53	318.07	318.43	317.79	316.53	316.9	318.46	320.04
302.55	302.6	302.73	299.76	301.82	302.43	304.98	301.69	301.18	300.48	303.27	302.17	304.19	303.65	299.47	303.13	302.79	302.71	299.77	301.87	302.58	302.63	301.72	303.48	304.23	298.5	301.63	301.42	302.03	304	301.65	301.95	302.33	304.31	301.25	303.64	299.94	302.61	301.86	301.64	302.7	303.87	304.26	304.11	301.89	303.68	301.75	301.62	302.09	299.17
304.47	304.61	304.76	305.79	304.72	302.93	302.47	304.14	303.77	304.44	303.9	303.05	302.97	304.87	303.83	304.79	301.76	303.89	303.98	304.43	301.36	304.41	303.62	302.3	301.14	303.66	304.33	303.84	305.87	303.14	304.68	302.54	302.83	304.28	304.78	302.49	304.13	302.41	302.77	304.05	306.67	303.36	303.81	302.83	302.93	306.15	303.16	302.33	303.9	305.14
305.27	306.12	308.91	306.7	308.98	306.47	306.73	306.6	305.8	305.01	306.84	305.75	305.41	305.4	305.62	305.9	307.72	305.62	306.79	306.48	306.06	308.62	306.83	307.4	305.5	307.52	308.52	306.22	307.09	306.88	307.25	308.26	306.67	307.07	306.9	307.88	306.31	304.7	304.27	307.56	308.48	307.66	305.54	308.09	307.12	307.88	307.21	307.47	305.02	307.5
319.17	320.28	314.34	318.03	318.29	319.07	318.59	317.38	319.63	318.41	319.18	320	319.55	319.03	317.2	319.23	319.65	317.54	320.75	320.54	318.15	320.27	318.69	317.6	320.41	318.06	318.6	321.54	317.32	317.96	320.65	318.03	318.14	319.1	319.91	317.26	317.51	321.68	317.73	319.23	315.67	318.97	318.61	319.97	317.09	318.43	319.26	320.52	317.86	318.91
305.14	306.59	307.01	309.19	307.38	307.41	304.18	302.4	304.48	306.63	306.37	306.46	304.9	307.05	304.95	309.47	306.17	308.21	309.03	307.06	305.5	307.04	306.19	306.3	305.3	307.22	306.34	303.04	307.63	306.63	303.99	304.24	306.53	307.08	304.7	305.5	306.75	304.4	307.5	303.38	307.38	306.8	307.07	305.31	307.92	306.48	306.41	306.33	304.51	305.54
304.19	303.47	301.05	304.6	302.97	304.44	303.02	305.45	303.95	303.11	304.38	304.48	302.07	304.48	307.11	304.49	304.38	303.38	303.27	305.01	304.34	303.29	302.94	303.64	303.59	305.69	300.83	303.51	302.79	303.04	304.64	304.87	304.95	304.43	301.76	304.79	306.96	304.29	304.03	304.67	301.45	303.22	302.76	303.87	302.81	302.79	305.73	303.2	305.14	304.72
303.3	301.89	303.39	302.04	302.41	303.03	302.2	302.42	304.04	301.6	304.05	303.15	304.03	303.14	303.63	302.22	303.07	302.95	302.56	302.73	302.44	298.82	302.39	303.36	304.64	301.48	304.15	301.63	302.37	301.8	302	302.23	303.85	303.66	303.98	300.44	303.97	301.98	303.29	301.78	303.36	302.99	302.77	301.48	303.89	302.57	302.22	301.6	302.98	303.84
314.52	313.81	316.51	316.58	316.23	319.95	315.57	314.01	311.45	315.48	315.11	319.53	315.08	316.71	316.17	313.16	312.62	318.51	314.62	314.19	313.67	315.04	316.26	315.07	315.76	314.91	313.89	315.5	314.23	314.09	314.51	315.21	316.2	315.63	315.19	316.35	313.13	316.13	316.79	315.45	314.63	314.96	314.19	314.8	315.49	317.57	313.69	315.27	315.94	317.22
309.78	309.73	314.68	312.39	312.22	311.45	314.28	312.65	312.5	312.48	310.38	312.43	313.09	311.47	313.73	312.27	309.86	312.39	312.74	311.57	310.87	311.21	310.31	313.49	310.2	312.38	314.17	312.43	310.69	311.48	312.96	311.77	310.37	310.48	313.03	311.1	312.76	312.39	311.86	312.19	308.95	309.93	312.86	312.92	311.16	310.02	311.78	311.84	310.81	311.62
303.41	300.67	303.13	303.71	302.67	302.37	304.55	302.54	303.96	302.3	301.88	302.66	303.77	302.5	301.76	303.15	302.7	302.47	302.98	301.96	300.86	301.73	302.18	302.78	301.62	303.47	303.74	303.54	302.61	301.17	301.63	302.24	303.42	302.88	302.28	301.95	303.02	301.27	300.99	301.15	303.55	301.56	302.11	303.71	302	303.35	302.35	301.48	302.1	302.92
314.92	316.97	317.75	316.19	316.13	316.83	316.72	314.87	317.83	317.71	317.87	317.75	317.31	316.66	317.72	314.85	317.67	317.73	317.74	317.4	317.87	317.88	319.03	316.45	316.83	318.97	316.19	316.07	315.35	317.17	319.32	315.7	315.94	318.78	314.98	319.57	319.72	317.96	317.88	318.47	317.6	317.63	316.38	316.6	314.51	315.71	316.77	317.83	317.52	321.18
313.06	318.33	313.53	312.87	315.24	310.39	312.76	315.72	311.37	312.98	315.48	316.21	314.21	310.51	316.63	314.28	310.73	313.25	314.39	314.98	314.21	312.82	314.69	312.91	315.22	311.62	313.42	312.6	313.07	314.23	312.39	313.17	310.65	313.39	312.71	314.34	312.18	312.64	311.44	313.74	312.73	311.89	315.92	314.25	314.38	310.98	311.25	311.9	313.36	312.51
295.66	292.67	294.22	296.36	295.05	297.24	295.27	295.63	294.06	297.27	295.85	296.23	295.31	296.11	294.39	292.88	295.37	292.89	294.81	292.52	295.73	293.24	294.13	294.69	294.8	295.1	295.49	295.81	291.57	295.99	295.62	295.49	296.3	294.3	297.17	294.24	294.28	295.19	294.71	293.68	295.6	295.74	292.98	299.43	293.74	296.37	295.11	293.62	295.44	295.21
297.46	298.68	294.79	297.91	298.51	300.08	297.52	298.76	295.85	298.19	297.35	297.18	299.02	296.9	295.52	299.02	294.63	294.13	295.68	297.09	297.03	295.05	296.36	296.35	294.34	296.99	298.06	296.09	296.09	299.21	296.24	294.84	297.17	299.72	295.85	295.14	296.98	294.38	295.59	297.55	298.28	296.03	297.69	296.67	296.46	297.01	294.53	297.54	297.64	297.14
308.61	304.74	308.67	306.16	307.48	307.95	307.66	304.1	308.09	308.88	305	308.75	308.48	308.79	306.51	308.47	307.65	306.74	306.69	307.06	307.22	309.3	307.82	306.2	306.33	307.72	308.25	307.51	310.37	306.76	307.4	303.95	307.76	306.8	306.85	307.16	308.1	306.68	310.27	306.57	311.31	308.16	309.71	306.54	308.73	306.37	306.3	303.99	310.13	306.27
295.27	293.92	294.1	294.59	296.46	293.43	293.04	292.27	295.19	295.38	295.42	295.3	294.84	295.05	290.2	293.17	293.18	292.25	296.27	292.33	296.49	293.17	294.39	294.36	297.11	294.73	297.68	291.92	293.62	292.67	292.01	296.66	293.57	293.18	293.25	294.63	294.83	292.57	293.1	294.14	292.65	291.91	295.18	293.45	293.89	293.49	293.55	295.66	294.85	294.48
308.97	308.32	308.79	310.46	310.35	307.83	310.41	310.18	310.55	308.16	308.64	310.47	309.61	311.57	310.14	306.09	305.56	309.5	306.85	307.48	309.05	311.12	308.52	306.01	309.02	308.14	309.58	304.83	309.56	310.23	308.21	308.44	309.04	309.76	307.44	310.64	307.74	311.52	307.36	308.67	310.02	308.72	310.03	308.44	307.88	311.76	310.62	308.25	310.82	309.07
313.32	312.9	313.82	314.74	317.75	314.25	313.35	312.93	312.95	311.04	314.27	310.17	313.19	314.52	313.53	314.34	314.8	316.81	313.83	312.79	312.85	314.56	313.41	314.04	314.27	314.65	313.65	314.27	315.17	313.08	313.73	316.54	313.2	311.32	313.25	313.74	315.73	312.42	313.2	312.56	315.34	313.65	312.75	312.75	314.74	313.96	311.82	313.27	316.24	311.16
318.77	320.29	319.05	316.26	317.61	317.19	317.5	318.05	319.05	317.05	317.14	318.79	317.19	316.4	315.41	318.67	320.72	318.17	318.22	322.64	320	316.41	317.06	318.14	316.69	317.89	317.19	316.27	316.31	318.49	314.78	317.21	315.93	314.09	314.83	317.88	317.33	318.65	317.6	318.23	316.45	317.61	316.45	317.87	316.16	317.34	319.06	316.04	316.87	320.21
306.06	303.8	304.54	304.24	307.23	308.15	305.45	304.47	306.43	303.31	306.28	304.08	305.61	304.26	307.99	302.03	304.17	303.37	305.44	304.35	305.45	306.19	305.8	305.64	304.59	305.1	304.95	303.25	304.97	304.56	303.09	304.77	304.83	307.81	307.53	304.11	307.65	305.52	303.28	303.59	306.64	306.4	302.78	304.44	307.56	307.89	307.9	304.76	304.82	305.18
303.64	302.79	303.44	302.99	303.51	304.66	302.44	300.82	303.49	301.91	301.23	303.54	304	301.44	304.23	305.94	306.19	302.9	302.99	302.6	303.5	303.45	302.7	302.67	303.84	301.29	306.69	304.42	303.5	303.06	302.91	301.66	302.36	306.83	305.28	304.38	302.49	304.07	302.69	304.53	302.48	302.93	302.12	303.44	304.71	303.23	304.42	304.37	302.8	303.94
295.25	295.22	295.91	295.58	293.91	294.51	296.39	297.56	295.88	296.54	293.13	294.77	293.43	296.77	294.38	295.45	296.21	295.64	296.4	294.77	294.08	294.91	295.36	294.59	294.98	291.44	293	295.49	295.75	294.17	294.51	294.27	295.23	293.77	295.76	296.73	295.32	295.97	294.33	296.12	293.3	295.13	296.14	292.64	294.56	292.94	296.82	296.46	295.11	295.64
304.02	303.49	300.64	303.39	303.42	302.32	302.18	299.94	303.37	298.62	302.98	299.99	301.11	303.56	304.03	303.37	301.99	302.97	304.55	300.89	302.55	301.16	302.32	304.01	302.04	300.88	304.87	300.18	304.84	304.63	303.85	303.8	304.33	302.32	303	302.26	302.38	302.98	302.74	302.7	302.31	302.26	302.46	304.01	303.57	302.7	304.27	301.63	304.04	304.47
309.48	312.45	311.21	310.32	311.36	309.56	312.01	312.47	308.8	311.73	308.42	312.13	311.67	310.89	311.3	310.17	308.07	310.46	312.97	310.59	309.76	310.91	312.44	313.57	313.52	311.67	311.28	312.63	309.1	309.54	309.19	308.4	310	310.12	309.07	310.55	311.99	311.67	308.55	309.38	311.54	311.48	311.51	311.73	311.54	311.65	311.75	310.16	309.01	310.07
326.33	326.82	324.54	324.91	323.73	326.92	325.89	325.91	326.09	324.94	324.06	326.94	324.55	324.35	324.21	325.27	324.5	325.4	324.7	327	325.09	325.5	323.15	323.9	325.14	325.43	325.27	327.3	324.84	324	326.91	325.98	323.5	327.1	326.9	324.99	325.91	321.94	325.48	323.43	326.2	326.76	322.74	323.3	324.29	325.65	326.66	327.51	325.03	326.08
316.12	315.08	314.5	312.54	313.89	313.74	313.04	314.68	313.49	312.78	313.97	314.3	313.41	312.76	313.29	312.52	313.88	313.18	312.1	311.85	310.89	314.37	312.54	313.06	313.17	313.09	312.13	312.3	312.95	311.93	313.07	313.23	313.27	313.88	313.68	311.89	315.47	311.6	311.5	313.61	312.68	314.27	311.15	315.31	314.21	314.56	314.37	314.14	315.44	312.74
310.3	308.53	306.71	308.27	308.52	310.77	310.81	309.68	309.86	307.9	308.19	308.56	310.61	312.07	308.26	311.8	309.3	308.62	307.32	308.11	309.67	309.21	309.71	308.57	308.94	312.21	311.05	311.91	308.7	311.93	309.97	310.54	309.63	309.04	311.58	310.87	307.49	309.23	310.71	309.63	310.27	310.42	312.72	309.01	308.15	309.5	310.48	308.16	308.13	309.16
305.61	306.98	305.26	303.9	304.53	307.04	307.36	306.57	303.72	305.29	305.62	304.06	305.58	305.45	304.11	304.69	302.79	304.94	306.01	303.49	304.85	303.9	304.5	305	304.9	305.65	304.67	305.26	306.41	306.98	306.24	306.71	305.59	303.99	303.64	306.1	303.09	303.84	304.06	303.58	305.43	304.36	305.47	305.67	306.44	305.48	304.07	304.85	304.74	303.63
306.12	305.45	304.96	303.68	304.78	304.79	304.66	303.46	307.28	305.9	302.34	304.13	303.08	307.48	305.51	305.07	302.86	306.37	304.79	304.36	308.18	306.17	307.09	305.3	305.37	306.06	306.42	307.01	304.42	307.05	305.25	305.61	304.91	306.81	302.72	308.01	306.3	306.24	304.86	305.92	305.66	304.72	306.79	304.74	306.26	304.9	307.32	306.58	305.31	302.9
301.94	304.31	303.38	301.89	305.26	302.32	303.64	302.76	303.64	302.99	304.29	304.25	302.56	303.48	302.13	304.61	304.19	304.36	304.06	300.82	303.55	302.55	303.39	305.84	304.77	302.22	304.83	302.61	302.24	302.49	301.47	303.74	302	302.1	301.61	306.63	304.04	303.81	302.16	303.08	304.08	302.62	301.06	304.16	304.14	301.41	303.1	301.3	302.77	303.42
312.13	313.67	312.7	313.4	313.31	313.88	315.08	312.05	314.19	315.33	313.41	313.59	316.06	313.12	312.85	313.73	313.89	313.81	315.67	313.87	313.14	317.43	313.15	314.11	314.34	313.39	312.3	314.79	312.95	315.43	313.66	314.74	315.84	314.73	313.4	311.67	315.37	314.78	314.19	314.53	315.23	314.28	314.17	315.25	312.47	314.19	310.1	312.61	311.31	313.54
320.32	318.88	320.5	320.9	320.47	320.92	318.79	319.43	320.15	316.7	317.01	319.39	318.51	318.8	315.07	319.9	317	320.82	320.13	320.51	317.34	317.81	318.28	319.1	317.74	317.82	318.45	319.12	319.89	315.74	319.38	321.46	318.06	320.39	319.42	318.57	320.15	319.63	318.58	317.58	318.27	317.74	319.36	317.65	319.54	320.86	319.17	319.69	318.95	319.51
301.11	302.09	301.63	302.27	301.88	301.42	299.78	302.6	302.54	301.21	303.35	301.51	302.12	304.6	302.04	300.54	301.52	302.98	302.91	303.35	302.34	304.77	302.77	301.31	303.46	304.01	303.07	301.98	304.01	300.72	304.73	302.68	305.04	299.06	302.08	304.34	302.11	301.83	303.87	305.06	301.66	300.69	301.58	301.82	300.2	300.65	303.25	302.78	303.68	305.35
304.79	303.64	303.11	302.55	305.31	303.59	304.81	303.38	305.6	305.18	302.44	302.67	304.78	303.65	303.39	301.8	306.16	302.77	304.76	305.08	302.31	304.54	304.28	303.76	303.15	304.46	305.39	306	303.7	302.75	306.83	305.31	304.22	303.32	305.15	304.83	303.05	304.38	303.91	305.02	302.54	303.59	304.24	303.48	304.56	305.08	303.74	303.18	302.84	306.44
305.83	307.56	306.64	306.62	307.65	308.29	306.13	304.9	307.05	308.13	307.84	304.44	304.04	308.87	308.51	307.35	305.65	308.73	309.21	305.08	307.13	307.98	308.74	308.9	307	305.19	303.92	305.91	306.43	306.19	307.44	308.59	308	308.23	307.08	307.76	306.99	305.9	307.63	307.66	304.87	309.23	307.92	309.22	307.41	306.67	304.65	304.37	305.94	304.67
328.73	323.25	323.65	323.94	322.66	322.79	323.54	324.95	322.77	323.92	323.58	326.02	324.91	324.79	325.18	324.89	325.57	326.94	321.49	324.62	323.57	323.21	327.02	323.43	324.83	323.83	323.47	326.29	324.39	322.36	323.91	323.31	325.05	327.17	325.4	324.07	322.8	323.36	324.79	324.32	325.63	325.09	325.32	325.61	323.25	323.57	323.56	325.03	325.01	322.6
301.79	304.81	301.65	302.12	302.48	304.25	301.63	303.17	301.32	303.93	303.99	305.2	300.35	303.5	306.03	303	301.11	302.69	300.28	303.01	302.5	302.63	301.32	303.03	302.5	303.52	303.67	303.8	304.92	302.92	303.77	303.65	304.12	304.32	303	300.87	304.38	302.12	303.06	303.95	304.09	301.22	304.1	303.85	303.9	303.52	301.38	303.41	304.36	301.56
314.04	312.43	311.06	312.71	312.19	312.23	312.21	311.67	313.28	309.88	311.22	312.35	312.68	310.82	315.31	312.97	313.06	312.66	311.6	312.1	314.85	314.9	313.03	313.43	310.2	310.33	314.56	313.39	312.25	312.09	313.86	313.64	312.81	313.4	312.32	312.3	310.44	313.58	310.84	311.42	312.01	310.51	315.79	312.04	311.95	311.31	311.65	313.03	313.02	311.99
315.85	316.84	316.32	319.45	315.7	319.56	317.58	317.55	315.93	317.58	315.66	317.16	318.84	316.41	314.56	317.43	316.02	317.71	316.82	315.02	317.76	318.75	316.73	314.76	316.82	318.76	316.32	317.34	315.63	315.81	315.27	317.11	317.14	316.37	316.65	314.55	316.29	314.78	319.72	317.99	318.05	317.27	318.08	314.54	317.7	317.7	313.57	317.83	315.54	316.24
300.09	302.12	303.87	304.06	303.88	302.9	302.56	301.89	302.08	302.31	301.31	300	300.89	304.89	301.39	298.92	305.15	303.14	301.17	305.21	303.06	303.67	303.38	302.46	300.6	302.38	301.18	303.33	300.22	304.09	303.59	302.24	302.07	301.45	302.92	304.5	301.86	303.49	303.33	302.37	302.47	301.85	303.04	303.45	302.19	302.14	302.08	304.96	303.63	301.85
305.43	308.9	307.36	306.94	306.67	306.33	305.53	306.87	308.8	305.86	306.62	308.32	305.97	305.93	307.57	307.21	306.83	306.12	307.76	308.28	305.54	305.17	308.79	307.14	306.66	306.82	306.05	306.33	305.61	306.24	304.92	304.68	304.78	306.42	305.67	305.89	307.18	309.03	304.14	309.23	306.84	308.58	305.31	306.97	306.55	305.4	304.39	306.13	305.5	308.96
307.82	305.2	304.57	305.69	307.02	305.4	306.92	307.41	306.49	306.97	304.84	305.63	303.32	306.64	305.58	308.71	305.34	308.48	304.51	306.18	306.16	303.27	305.4	306.31	304.92	304.71	308.69	305.58	305.35	305.32	308.71	303.44	306.7	306.38	306.93	307.21	306.38	307.68	305.63	304.33	308.03	303.92	306.31	308.01	308.97	306.19	308.19	303.29	304.96	305.21
316.21	317.04	318	315.96	318.09	319.68	316.47	317.64	319.4	316.31	317.89	317.12	317.78	316.65	317.4	319.95	312.24	318.91	319.06	317.25	317.81	314.49	316.35	318.42	315.18	315.35	317.57	316.38	318.98	318.11	317.55	316.33	317.68	316.61	313.38	316.14	316.36	316.23	319.32	319.03	318.89	316.44	316.84	318.2	319.01	317.55	317.02	315.35	318.51	314.97
329.19	329.27	329.54	329.26	330.31	327.41	327.86	327.97	330.21	326.45	329.3	326.44	329.47	329.14	327.96	326.16	328.54	328.42	329.59	330.36	329.49	326.5	328.85	329.11	329.83	326.3	327.81	328.83	330.36	328.36	329.1	328.48	328.72	328.85	330.48	329.85	328.87	328.27	329.73	328.2	325.55	328.41	327.43	326.76	328.3	328.45	326.28	326.57	328.26	327.19
302.62	303.84	302.18	302.16	304.37	302.56	301	302.69	304.56	300.68	304.66	303.64	301.08	302.09	302.09	301.52	302.13	304.05	302.67	302.14	302.5	300.84	303.24	303.97	303.76	302.94	301.58	304.43	302.66	303.73	302.77	301.91	302.65	301.11	298.84	303.02	301.53	301.15	301.18	303.63	303.61	301.04	303.13	303.4	303.91	302.93	300.31	301.89	300.7	303.73
304.02	306.57	306.78	305.51	306.02	306.2	305.85	305.42	306.42	307.36	304.82	307.47	308.71	306.83	303.21	305.64	307.95	304.69	307.92	305.42	306.79	304.78	304.93	307.36	306.23	305.65	306.37	308.47	304.53	304.85	305.59	306.96	306.02	306.75	306.35	306.41	305	308.73	306.19	307.42	305.53	308.14	305.67	308.03	306.28	306.01	304.25	305.05	305.73	304.54
313.35	317.45	317.32	317.71	317.48	316.41	316.94	316.57	316.88	317.44	317.98	318.22	317.33	317.02	316.1	318.92	316.26	318.43	319.24	315.51	315.58	316.95	316.67	318.48	316.84	315.83	313.21	317.28	316.24	316.9	315.86	316.28	317.35	318.21	314.72	315.55	316.9	318.52	317.09	317.31	315.56	316.46	319.2	317.25	318.29	315.84	316.75	316.44	314.65	318.03
319.77	318.35	318.42	321.6	321.59	317.39	318.48	319.73	317.78	319.8	318.8	316.84	317.31	318.18	319.15	316.05	319.73	319.89	319.07	317.36	321.91	318.31	319.4	316.78	317.4	318.62	318.75	320.43	317.21	317.73	317.53	320.62	318.43	318.31	320.58	320.01	317.36	317.74	317.14	320.48	319.64	319.45	318.08	317.07	320.48	316.81	313.77	321.37	314.69	318.26
305.76	304.49	307.04	304.35	304.92	308.08	306.81	308.17	305.06	306.27	306.28	308.53	307.27	306.17	307.14	306.52	305.44	305.58	303.27	306.56	306.73	308.1	306.11	305.72	306.38	305.63	304.67	305.62	305.33	306.05	305.98	302.92	302.94	304.37	305.87	307.85	306.76	309.43	305.83	307.58	305.23	308.51	306.77	307.33	307.36	306.22	306.11	308.97	304.45	305.92
304.06	303.1	304.61	305.85	302.53	305.78	301.9	305.16	305.45	306.01	302.61	303.92	305.48	305.25	306.78	306.56	304.25	302.58	303.99	306.87	301.48	304.21	305.15	306.14	303.57	306.09	303.7	304.11	302.97	304.96	306.46	305.4	303.91	303.57	305.57	308.6	307.45	304.36	306.49	304.1	307.06	303.7	304.72	303.21	305.69	305.98	306.14	304.43	305.25	304.34
308.19	308.39	306.93	304.9	309.24	306.56	304.69	306.16	305.9	308.48	306.27	308.84	307.97	305.47	308.45	306.25	305.42	309.01	307.93	309.57	306.55	307.21	308.52	308.53	305.2	307.32	308.67	309	307.05	306.67	304.83	306.6	308.64	309.06	308.03	308.86	305.54	307.68	308.3	307.23	306.47	308.01	305.64	308.5	307.71	308.28	310.55	306.48	307.79	305.87
310.26	308.46	312.15	309.65	309.25	309.01	310.91	307.92	310.82	310.1	310.65	309.53	309.46	307.91	311.37	309.43	310.41	308.74	310.38	310.63	306.17	309.65	308.33	309.61	308.58	308.42	307.44	309.54	307.92	306.26	309.13	309.7	311.68	307.76	310.84	309.05	307.17	309.21	306.38	308.7	308.12	309.72	308.12	311.02	308.41	310.99	309.23	305.46	311.24	308.33
314.48	314.28	313.97	314.73	316.34	313.93	315.74	313.73	314.12	314.05	314.13	315.27	313.96	316.96	313.67	315.03	315.37	313.47	313.29	315.78	314.76	315.09	314.41	317.06	317.77	314.64	314.93	316.01	314.37	314.54	314.16	312.92	316.12	314.2	315.06	314.1	312.33	312.69	315.09	315.84	313.35	318.41	313.17	314.55	313.79	315.62	314.05	315.62	316.39	313.88
306.08	305.79	309.19	305.74	305.82	307.53	306.35	304.49	307.98	306.52	304.26	307.84	306.48	306.21	305.99	304.33	306.57	305.8	302.84	308.01	306.21	309.76	304.91	305.97	306.13	306.42	308.52	304.82	305.56	305.08	305.26	305.85	307.41	306.99	306.37	308.06	307.5	307.55	306.99	306.14	305.58	306.08	307.74	308.13	306.38	305.13	306.8	306.03	306.07	305.59
295.8	300.73	296.41	296.17	296.28	294.15	296.23	295.65	296.27	295.18	296.23	297.05	297.75	297.84	300.07	295.98	296.64	297.08	297.49	296.41	295.24	296.51	297.29	295.19	295.92	296.95	295.81	294.22	298.26	296.11	299.76	293.59	297.5	293.88	297.75	297.17	296.43	296.57	296.65	294.37	296.31	297.53	297.75	295.19	297.55	298.85	294.53	295.95	294.98	300.54
315.56	314.22	316.32	317.11	316.57	315.62	313.21	315.53	314.04	314.02	317.01	315.24	313.85	313.89	316.02	314.57	316.18	315.91	316.76	314.65	315.9	316.15	316.21	314.61	315.87	313.63	313.69	312.94	313.9	316.02	315.09	315.4	316.79	316.6	315.68	318.46	316.5	316.2	311.37	314.93	313.24	316.16	313.18	317.24	316.25	313.73	314.76	316.43	314.61	314.99
318.7	320.73	319.08	317.73	320.13	320.06	319.79	318.25	316.88	316.55	318.73	317.98	319.65	320.45	319.64	321.1	317.31	319.16	318.11	319.97	321.28	320.3	317.06	316.56	319.09	319.96	316.74	318.58	320.25	320.35	317.23	320.32	319.64	320.52	316.87	319.06	318.48	318.35	320.21	318.94	318.6	317.45	320.57	315.67	316.96	318.2	318.92	317.09	320.5	317.69
304.92	301.62	302.69	304.19	302.28	306.42	303.59	305.05	304.95	304.59	301.54	303.71	301.58	302	305.59	301.24	304.23	305.61	300.14	303.28	301.85	301.37	301.84	303.1	306.7	304.65	303.9	302.37	304.54	301.68	301.45	303.06	304	303.82	301	304.67	302.88	303.43	301.47	306.68	304.85	306.63	304.95	302.73	304.3	306.1	302.83	301.59	301.77	303.39
316.69	315.6	315.62	315.25	317.34	314.35	316.13	315.85	317.62	315.93	315.8	319.14	318.68	316.61	315.12	318.18	315.35	317.51	313.09	317.46	316.87	318.68	317.05	317.17	315.59	315.38	314.96	313.46	316.63	317.64	315.13	317.45	316.16	316.1	315.98	315.85	314.74	316.9	317.91	315.89	314.33	316.85	315.87	316.27	316.01	316.79	316.67	312.43	313.61	318.02
298.22	299.68	296.3	295.95	295.97	297.18	294.5	298.54	296.04	296.62	298.49	297.57	296.61	296.47	297.39	295.81	293.37	295.84	295.17	295.14	296.95	295.65	294.03	296.09	296.31	297.11	297.22	298.12	296.22	296.84	297.71	297.55	295.34	297.29	297.44	298.65	295.08	297.4	298.24	301.07	295.45	296.28	298.03	296.34	297.1	298.6	293.43	299.49	299.29	294.87
317.34	317.59	317.71	317.55	318.25	316.07	318.25	317.54	318.33	318.39	317.06	317.26	317.35	318.19	316.08	317.72	318.2	318.79	313.72	317.01	316.9	318.16	317.87	317.12	316.4	318.13	316.29	318.36	319.46	317.54	314.76	317.89	316.29	317.44	319.24	318.04	314.34	316.65	314.42	318.15	314.02	315.24	318.64	319.31	316.3	319.44	317.82	316.16	317.89	315.6
314.53	315.53	316.31	314.37	314.69	311.09	313.48	314.06	316.39	316.93	316.74	317.18	314.71	315.01	314.34	313.85	314.35	315.41	316.43	315.06	316.06	313.35	315.43	315.54	316.91	314.13	315.79	314.6	314.24	313.04	315.99	314.79	315.61	313.85	314.39	316.2	314.99	312.5	314.09	313.88	314.23	313.88	318.67	311.66	312.76	314.91	314.17	311.99	314.27	315.84
311.79	314.54	311.73	313.74	317.32	316.89	312.92	312.23	318.64	314.42	313.69	313.45	314.14	311.57	314.6	314.52	315.17	313.54	312.06	313.74	314.14	313.44	313.89	316.13	315.29	313.44	313.68	311.98	313.66	314.09	314.15	315.06	313.21	314.66	314.52	314.33	314.54	313.28	317.38	315.83	314.88	312.91	311.49	316.68	311.78	311.54	312.03	312.94	314	314.29
303.35	300.66	302.29	304.21	300.82	302.4	304.31	300.48	302.7	301.86	303.53	300.57	303.11	301.07	302.46	301.45	301.23	301.62	301.65	304.85	300.82	302.61	304.15	300.39	304	301.94	301.52	304.76	301.51	303.31	303.99	303.07	303.79	301.79	303.82	301.81	301.79	303.44	301.14	304.11	302.67	302.75	301.54	302.93	303.75	299.42	303.74	303.7	300.83	302.33
307.49	307.31	307.28	306.19	309.16	306.85	310.62	308.09	310.23	308.52	308.89	309.77	308.84	307.36	310.34	309.19	308.07	309.1	309.1	307.64	308.65	308.86	309.89	309.92	310.38	307.19	306.17	306.57	307.81	307.54	309.71	308.21	307.79	309.07	309.4	308.93	309.33	309.89	309.32	307.61	309.23	306.72	309.44	306.83	307.02	308.81	310.01	308.82	310.14	308.82
311.75	312.71	310.63	309.43	311.77	313.35	311.05	315.54	312.09	313.06	310.65	315.03	312.69	313.78	312.84	311.49	309.16	312.18	313.54	311.78	313.55	310.69	311.96	313.66	310.61	307.97	310.95	310.93	311.26	312.31	310.16	313.19	312.77	309.06	313.92	314.22	315.45	310.46	311.05	311.62	313.96	310.95	311.92	312.05	310.29	314.33	312.14	313.3	313.05	312.32
301.01	302.57	303.12	301.56	301.02	303.15	302.78	302.56	300.18	301.75	302.06	304.07	302.03	304.72	303.16	300.68	303.87	299.58	304.1	299.25	302.93	304.22	303.19	306.29	301.29	302.68	304.12	302.77	302.18	305.39	303.83	303.26	301.22	302.89	300.98	301.72	300.05	301.34	302.37	305.19	303.86	302.55	301.85	304.64	299.2	304.78	303.48	304.68	305.43	302.68
296.26	298.47	294.8	297.27	298.84	294.71	297.97	295.77	294.97	297.57	298.18	299.28	297.11	297.94	298.99	295.68	297.71	292.96	297.88	296.5	294.06	295.73	296.17	297.37	298.12	297.41	298.85	295.61	297.02	294.13	301.87	298.5	297.21	299.64	297.51	295.38	298.29	296.06	296.9	298.33	297.35	294.3	298.99	297.13	297.2	296.64	296.74	296.48	296.84	296.2
326.55	325.22	324.83	325.62	327.16	326.71	325.25	322.42	324.41	325.92	325.18	325.82	325.03	326.57	327.76	322.95	328.1	321.88	326.81	324.85	325.99	327.16	325.35	326.12	327.81	325.97	325.06	323.32	327.05	327.09	325.23	325.05	324.61	325.84	326.59	324.81	326.92	326.12	325.72	325.45	325.06	323.7	326.25	326.17	327.29	326.33	321.7	325.98	327.08	324.21
319.93	319.28	318.68	320.13	318.97	320.07	320.05	320.1	319.14	319.47	318.96	319.96	317.21	323.48	318.34	319.73	319.13	319.03	318.83	317.26	317.81	319.73	316.13	319.61	319.1	318.83	318.61	321.63	320.61	319.63	317.51	318.13	322.22	320.39	319.39	319.29	318.19	318.43	318.41	319.12	318.08	316.78	321.26	319.52	317.24	321.88	319.96	319.25	319.79	318.25
309.94	309.68	308.95	310.92	305.69	307.85	311.06	309.01	306.66	307.55	308.1	308.6	308.88	310.19	308.51	308.49	305.26	306.64	309.77	309.86	307.56	306.22	309.99	308.05	308.75	308.42	305.98	307.95	309.2	306.16	307.49	308.85	306.01	309.56	308.88	308.37	308.75	305.52	307.21	308.4	307.64	305.8	311.85	308.13	309.19	309.36	306.82	306.93	308.28	308.77
305.21	303.47	304.49	303.74	303.88	304.1	302.55	302.62	305.54	302.45	303.29	303.19	301.5	306.52	299.68	304.73	303.41	304.27	305.24	299.72	304.92	304.74	302.64	306.13	302.67	304.58	303.22	305.52	305.97	304.02	304.21	303.18	302.92	305.03	303.36	303.54	303.12	304.35	304.63	304.71	305.86	299.89	305.12	303.69	305.85	303.97	302.4	304.05	304.49	304.71
291.68	293.87	294.8	296.2	295.44	296.69	295.24	297.83	295.57	293.38	295.3	295.47	296.78	295.57	296.05	292.78	295.76	294.54	298.36	293.19	294.47	294.96	295.42	293.21	293.69	293.79	295.88	291.45	295.15	293.94	298.57	293.73	295.78	296.09	295.01	294.5	293.79	292.64	296.34	294.37	290.78	294.29	293.51	294.11	296.63	295.91	294.89	296.23	292.5	294.8
304.36	302.43	302.04	302.71	305.32	304.34	303.19	301.8	304.3	304.91	302.67	303.64	302.03	301.73	304.23	307.69	301.5	304.45	304.36	302.47	302.24	305.39	304.5	304.74	304.26	305.83	302.05	303.17	302.49	303.13	303.64	303.13	303.92	301.72	303.09	300.16	300.84	302.4	302.5	303.73	304.23	301.93	301.49	302.56	303.29	305.38	303.15	305.24	302.91	299.51
311.37	308.57	310.07	313.28	308.31	307.51	309.56	311.16	309.68	310.11	309.07	308.25	308.92	308.47	307.8	311.34	309.82	308.9	310.56	307.76	310.83	310.26	312.3	309.47	312.33	308.86	310.87	309.75	309.22	305.52	312.15	310.76	306.85	311.29	311.59	309.61	306.39	307.68	307.95	309.87	308.49	307.5	307.01	308.17	310.23	309.89	312.01	309.58	308.76	312.06
310.01	310.76	309.75	308.77	306.54	307.33	308.55	308.59	312.21	309.09	308.11	310.9	307.16	307.55	309.75	309.99	308.17	306.93	309.9	309.85	307.45	306.86	307.55	310.22	308.82	306.3	308.68	308.78	308.09	308.57	306.19	309.5	308.84	308.55	310.07	308.66	306.98	309.17	310.57	310.98	309.85	310.05	307.99	308.64	309.09	306.12	310.96	308.14	308.84	310.03
313	314.62	314.48	312.46	315.17	313.12	312.46	313.57	311.92	312.92	313.04	311.14	312.41	313.16	313.34	309.77	313.15	311.37	313.87	312.16	313.08	314.36	312.78	313.35	314.53	315.36	313.39	311.6	314.06	312.53	314.89	312.97	313.5	314.74	313.92	314.01	313.24	314.56	313.13	311.7	314.91	313.42	311.28	316.44	312.36	312.59	310.85	314.22	313.07	311.57
304.58	303.95	303.68	303.13	304.66	304.31	304.15	302.95	304.83	306.31	300.92	303.38	302.54	303.74	304.24	305.42	304.69	304.39	304.56	302.26	303.17	304.38	302.71	302.27	303.3	305.19	302.13	303.69	305.53	306.14	302.18	307.37	306.29	305.76	307.07	303.4	303.8	303.54	303.21	300.59	302.97	304.43	305.64	306.08	303.64	303.57	305.36	302.59	304.34	303.63
315.8	316.06	316.89	315.3	315.36	314.71	316.22	315.81	313.67	313.19	315.52	316.83	314.6	316.79	316.14	318.27	314.98	314.92	316.61	315.27	316.71	315.5	314.85	316.68	314.35	316.3	316.17	317.6	316.91	316.08	316.45	314.14	317.22	317.83	317.7	313.03	314.11	313.35	316.18	313.77	315.92	315.18	315.08	314.97	315.01	317.14	314.55	315.81	316.98	318.89
304.18	307.93	301.22	303.47	304.56	305.95	305.32	303.43	304.14	303.36	304.36	305.36	303	307.73	306.16	303.49	303.37	304.6	304.32	305.57	305.72	304.11	307.4	304.57	304.37	304.13	307.11	303.74	304.18	305.89	304.64	305.71	305.79	303.08	306.45	305.85	303.41	304.61	304.73	307.19	302.89	307.09	305.54	301.29	307.12	306.31	305.13	308.25	305.69	302.94
318.52	317.51	319.55	316.96	316.6	319.19	319.24	316.56	319.59	319.25	318.17	317.52	314.95	317.66	319.26	319.01	318.24	318.19	319.2	317.59	318.63	317.08	317.81	317.98	317.16	317.61	318.85	319.26	318.52	318.41	318.59	318.99	318.43	318.12	318.17	319.73	317.31	318.95	319.92	318.12	318.24	316.32	318.4	316.82	317.48	316.46	317.77	318.22	319.24	319.58
306.41	305.34	306.36	309.17	304.47	307.72	310.93	305.5	306.3	308.53	306.4	307.2	309.52	308.81	306.55	306.93	308.97	304.13	308.22	308.66	306.6	306.67	305.96	304.22	305.97	311.01	303.9	306.99	307.86	309.8	305.95	307.4	305.31	306.33	308.98	305.77	306.78	304.7	308.56	308.55	306.37	307.33	306.22	308.02	307.35	307.64	306.17	307.94	307.22	307.62
312.3	311.87	307.97	311.44	312.56	309.72	312.81	309.06	311.13	311.16	311.18	309.54	309.89	310.93	309.12	310.76	310.48	310.47	309.59	312.85	310.59	311.63	310.18	312.31	308.52	307.52	310.71	311.91	312.82	311.56	309.52	309.66	310.35	310.03	310.75	309.79	309.98	308.17	311.27	311.56	309.93	308.41	311.99	309.96	309.62	309.28	309.01	310.48	311.21	308.92
313.51	313.54	314.75	312.52	312.87	311.44	313.28	311.52	311.44	312.87	313.38	311.45	313.56	311.85	314.43	313.84	315.13	313.01	313.76	314.38	312.71	313.06	311.99	313.21	313.28	311.09	313.93	313.62	313.35	312.14	314.19	313.64	312.54	312.13	312.73	314.36	311.56	314.43	313.6	313.57	312.54	312.76	313.67	309.48	315.33	310.7	313.25	314.4	315.73	314
292.67	292.59	297.48	292.81	293.26	293.92	292.32	293.95	294.38	294.01	293.11	293.17	293.66	294.16	294.88	295.43	294.64	294.62	293.7	293.67	294.03	294.39	296.27	293.65	295.44	295.74	295.31	292.3	294.97	293.49	294.79	294.29	291.79	292.87	294.55	296.48	294.7	293.07	294.93	293.89	294.07	290.36	294.18	292.63	295.03	294.02	292.49	293.11	292.9	291.75
308.09	310.72	307.64	309.82	310.36	309.2	307.34	306.82	308.04	307.13	309.06	309.36	307.31	308.45	308.57	310.17	309.64	310.81	311.61	310.47	307.56	310.68	307.67	306.96	308.12	310.97	307.51	307.88	309.2	308.27	308.68	308.06	308.83	310.79	307.18	307.73	310.26	310.94	308.91	307.42	311.19	309.48	308.99	308.86	308.89	310.09	309.43	309.91	309.94	309.83
310.98	314.67	312.47	315	314.39	316.38	314.75	314.08	315.63	313.13	313.89	311.66	310.58	312.29	312.27	312.23	314	313.4	311.07	313.3	312.8	313.89	313.15	313.67	311.53	313.4	310.12	311.91	311.56	313.02	310.54	312.48	310.57	312.69	311.02	314.6	311.97	313.39	312.75	316.25	311.29	315.58	309.97	312.4	312.15	310.92	311.98	311.77	314.32	312.85
328.42	326.66	327.85	325.56	327.25	329.69	327.41	325.47	324.18	326.85	327.05	328.06	326.66	328	327.17	329.86	328.84	325.9	328.73	327.28	326.24	328.32	328.18	325.66	328.55	329.23	327.82	326.53	327.94	328.2	329.48	329.2	327.79	327.11	329.63	328.19	326.65	328.51	324.64	328.03	326.4	326.21	327.18	328.92	330.01	328.03	326.71	327.66	328.8	328.02
293.06	297.19	296.62	294.93	295.31	295.87	297.19	294.09	294.92	293.62	293.61	295.35	294.02	296.32	293.98	295.55	294.12	293.91	296.29	295.39	296.86	295.27	293.04	293.85	292.96	295.48	296.35	296.32	294.13	297.45	296.57	293.32	297.01	293.71	293.54	295.12	292.57	295.27	295.47	295.09	297.36	292.15	296.08	293.26	297.18	295.5	295.61	298.48	295.86	293.99
317.79	319.25	317.39	317.63	315.75	317.89	317.67	317.67	317.67	316.33	316.25	316.26	319.15	319.16	317.04	318.38	317.31	315.69	316.51	314.61	318.15	316.79	318.84	317.3	319.1	319.44	316.26	319.93	318.01	318.61	317.21	316.22	317.3	316.74	318.96	318.43	318.37	316.69	317.34	317.46	317.13	318.11	317.37	318.01	318.02	316.25	317.72	315.02	316.12	319.15
312.66	315.04	313.5	312.37	316.07	313.63	313.67	313.25	312.73	314.88	314.46	315.98	313.19	314.32	314.87	313.39	314.68	313.26	316.12	314.13	314.97	314.37	312.91	314.61	316.95	314.48	312.05	317.86	314.8	315.1	313.15	315.78	316.31	316.39	316.18	315.08	315.84	315.02	312.26	314.65	314.04	316.56	313.36	311.64	314.64	314.8	315.61	317.32	316.1	313.13
314.99	314.87	315.6	317.2	318.46	317.41	316.06	316.02	316.67	314.91	316.25	315.83	315.2	315.4	319.29	317.47	317.61	317.22	317.26	317.65	316.54	318.41	317.99	318.16	317.15	318.12	316.77	316.68	318.22	317.89	315.99	317.64	317.22	317.33	317.38	318.25	316.01	316.51	320.63	317.96	319.73	314.78	319.65	316.84	316.29	317.1	315.73	320.08	318.89	314.93
302.53	301.62	300.68	301.92	303.1	304.09	298.9	302.99	301.69	301.54	300.48	303.71	301.16	299.97	303.31	301.93	299.82	301.53	299.46	301.2	301.07	301.71	299.08	303.17	300.81	301.97	299.65	300.59	300.65	299.27	302.51	303.14	298.6	302.15	298.57	301.39	299.88	301.03	299.64	298.62	296.09	302.92	300.19	298.62	302.15	300.78	302.73	301.48	299.65	300.84
291.19	295.17	296.08	293.65	296.16	294.23	293.3	296.35	295.7	295.89	297.24	293.11	295.74	293.33	295.06	295.68	296.37	295.11	293.93	296.89	294.05	295.61	291.93	295.56	293.99	294.33	294.78	296.68	296.87	294.88	296.2	292.56	295.75	294.72	295.98	294.47	296.55	294.77	295.83	294.22	295.2	295.23	294.16	295.69	294.96	295.87	294.86	294.41	296.01	293.84
304.01	303.07	305.11	303.72	304.29	303.46	304.79	303.67	304.56	307.46	304.37	303.43	303.87	306.23	303.12	303.8	305.86	304.62	303.81	304.84	304.06	303.42	304.74	304.7	304.97	303.7	303.5	306.84	303.62	304.76	304.66	304.99	305.12	304.3	303.78	303.78	306.33	302.67	305.28	307.38	304.19	304.05	305.82	304.04	304.45	304.28	303.47	308.59	303.62	301.52
312.41	314.56	311.39	309.56	311.6	310.11	312.49	310.62	310.38	313.51	312.09	313.63	312.91	310.21	311.83	313.92	312.77	311.54	310.65	312.01	311.75	312.52	311.1	313.42	311.8	308.31	312.09	312.82	309.2	312.88	311.41	309.9	310.96	314.33	313.56	311.85	312.05	313.57	315.44	311.09	313.36	311.2	312.4	309.68	313.67	312.83	309.74	310.52	313.08	312.84
305.6	302.35	302.86	304.03	301.05	300.08	304.06	302.88	302.84	303.99	304.34	305.01	303.64	303.82	303.56	304.58	303.97	301.91	305.37	303.07	303.94	304.29	302.97	302.96	305.69	302.15	302.87	304.79	306.07	303.18	303.7	301.22	304.2	304.53	303.12	302.91	304.89	303.12	303.9	302.33	303.26	304.42	303.15	302.66	305.7	305.35	300.34	302.2	304.22	302.37
294.64	291.98	292.98	297.41	292.81	293.1	293.01	293.05	293.02	293.69	295.54	294.67	295.24	295.55	295.33	296.15	294.49	295.58	295.86	294.58	292.78	296.26	294.7	296.32	293.84	296.6	294.63	292.62	294.43	298.34	293.59	295.95	294.42	296.66	294.88	293.98	293.96	294.46	291.37	295.05	297.01	294.61	293.4	296.72	295.27	294.1	295.13	294.47	294.37	295.44
320.31	319.85	320.49	317.73	320.63	320.07	318.16	321.27	320.02	319.58	317.57	321.43	319.01	319.94	320.45	318.23	320.84	318.02	318.03	318.87	317.11	320.58	318.13	317.55	317.4	319.64	319.75	320.32	318.82	319.52	321.01	319.58	319.44	319.92	320.53	318.62	318.93	320.33	319.99	318.86	318.83	319.65	318.71	320.48	320.58	318.7	317.9	319.35	319.36	320.68
312.76	311.25	308.39	309.5	305.96	311.18	310.57	310.9	311.47	309.65	307.99	309.06	310.37	310.14	310.31	308.9	309.33	311.35	309.28	312.56	310.34	309.38	310.31	311.4	313.53	309.37	313.5	310.02	308.15	308.99	309.67	310.44	310.34	309.34	309.95	309.63	310.1	310.12	309.27	309.48	309.74	309.16	310.55	309.71	309.07	310.86	310.21	309.4	310.62	309.55
313.49	313.81	311.15	316.02	313.56	314.57	314.33	312.43	314.25	314.24	312.78	314.41	312.24	316.2	312.15	311.29	313.6	311.36	314.19	312.47	313.3	313.15	315.97	311.93	312.23	313.02	313.2	314.15	312.21	310.5	312.07	316.07	312.47	314.43	313.58	312.07	314.51	315.03	311.92	316.52	315.09	312.97	314.76	314.32	314.93	315.27	313.48	314.26	314.11	311.9
318.33	316.36	315.78	312.88	319.49	317.03	317.36	317.62	315.19	317.61	316.53	320.73	318.25	317.39	318.22	317.67	316.84	322.18	316.82	317.19	315.54	318.6	316.99	318.28	317.89	317.71	316.7	318.96	315.84	314.91	318.47	316.63	318.37	318.22	316.26	316.78	316.62	315.26	319.23	317.11	316.82	316.96	317	316.06	319.23	317.87	317.98	316.84	319.53	318.94
302.35	303.36	306.83	306.93	301.54	304.93	304.45	304.32	302.61	302.85	302	305.13	302.63	305.83	301.14	301.1	304.22	305.51	303.74	302.55	304.43	305.02	305.07	303.89	305.57	303.16	303.31	301.84	306.81	304.44	305.24	303.72	302.52	304.53	304.77	304.73	305.19	305.38	301.23	304.49	302.86	303.7	304.5	302	303.55	304.11	303.59	303.8	304.08	304.51
300.11	303.29	301.77	303.7	301.46	301.92	301.91	303.01	300.56	301.94	300.82	302.67	302.07	302.87	300.92	300.6	305.24	302.34	303.93	302.78	301.89	301.8	304.23	302.3	301.36	303.76	301.08	303.55	303.3	303.6	301.3	299.07	303.78	303.1	301.94	303.75	302.38	302.67	302.52	303.44	304.12	302.11	302.65	304.31	302.77	302.19	303.58	302.2	301.27	303.15
314.13	314.7	313.23	315.61	315.91	316.14	315.02	315.27	315.25	314.47	315.1	313.49	313.44	314.32	314.87	314.29	315.4	315.25	311.85	315.99	316.11	314.9	316.92	315.2	316.44	315.88	314.94	314.46	315.96	314.49	313.85	316.05	314.24	314.03	314.01	313.63	317.35	314.46	311.89	314.9	316.84	312.62	315.56	314.36	315.21	315.83	314.75	313.45	314.05	315.93
316.6	317.49	317.4	316.62	318.95	318.59	316.95	319.12	319	317.32	318.89	317.6	320.21	317.25	317.34	317.71	318.64	319.33	319.75	315.62	317.6	315.8	318.27	318.59	317.64	319.92	317.28	318.98	317.48	318.64	317.95	318.16	317.56	317.68	316.23	319.07	317.34	316.37	319.22	319.31	317.38	318.37	317.23	318.89	316.97	316.56	321.26	318.97	317.48	318.95
313.1	312.96	313.28	315.12	311.5	314.6	315.82	314.85	314.41	313.67	314.79	315.26	313.62	314.18	314.04	315.26	316.32	313.43	315.52	314.9	316.31	313.93	312.46	318.05	313.57	312.86	313.93	313.35	314.76	314.22	312.54	312.65	313.48	315.24	313.21	315.8	315.5	312.86	312.9	312.69	312.52	313.52	311.43	314.55	314.54	312.39	313.69	313.71	314.99	313.99
303.35	306.68	303.84	303.95	304.94	306.69	301.95	302.93	303.04	305.76	306.85	304.85	306.46	305.62	304.14	302.65	307.06	305.24	305.47	307.17	305.57	306.5	307.65	303.21	305.98	304.34	304.1	306.54	306.66	305.01	304.59	308.26	301.55	305.65	306.86	306.51	305.3	303	305.69	303.95	304.09	307.96	305.79	306.47	305.01	306.89	305.37	306.61	304.83	303.61
312.81	313.52	315.16	315.76	314.74	314.46	316.37	315.26	314.06	313.79	314.83	313.77	313.91	313.55	315.6	315.75	315.94	312.72	314.77	314.99	315.39	312.81	317.2	312.23	315.84	313.57	314.38	316.52	315.75	315.49	312.16	315.16	315.21	313.42	315.69	312.36	315.03	313.3	315.34	316.81	314.93	316.46	313.51	319.14	314.85	315.05	313.31	315.11	314.47	313.89
314.27	309.67	312.16	313.97	312.12	313.14	312.32	314.88	311.44	313.53	315.79	313.88	309.47	310.68	311.86	315.01	313.69	311.95	309.75	313.6	312.1	316.29	310.82	312.58	313.87	312.63	310.31	311.81	312.97	310.35	313.35	312.01	313.53	311.87	314.94	313.84	311.2	312.36	313.7	312.68	313.35	312.1	313.53	311.37	311.84	311.2	311.88	315.12	313.03	312.82
304.88	303.2	304.83	304.59	303.86	304.63	301.05	301.13	303.23	303.33	303.38	303.6	302.31	302.85	305.51	303.01	302.79	304.25	302.57	303.59	303.84	304.43	301.37	302.1	301.03	302.5	302.26	304.24	300.22	302.81	303.4	301.32	301.91	298.55	303.16	302.91	303.61	301.19	303.39	305.45	302.09	302	303.93	301.4	303.6	299.86	302.67	304.01	304.49	302.93
326.24	329.91	330.58	329.98	327.94	329.74	328.27	326.65	328.08	327.83	327.91	328.64	328.54	328.79	331.83	330.47	330.61	328.28	328.26	332.62	327.48	326.99	328.6	328.22	329.08	325.95	327.7	328.32	330.42	327.86	328.92	327.9	329.12	327.13	328.92	330.2	327.82	330.13	328.75	329.1	328.44	326.51	327.31	326.27	324.74	328.91	329.07	325.7	330.21	327.29
305.3	304.95	307.23	302.59	304.82	305.07	303.13	305.19	305.42	303.9	306.71	305.02	304.51	301.34	305.83	303.56	308.29	305.03	307.03	305.27	304.88	306.05	303.55	306.65	305.82	304.91	305.02	305.22	304.84	305.68	306.02	305.75	305.26	305.69	303.99	305.74	307.92	308.07	303.85	305.45	305.66	305.53	307.29	304.91	303.07	304.44	306.11	305.16	304.79	304.06
327.4	326.52	327.75	331.99	326.29	329.9	326.36	326.03	328.4	326.86	330.98	327.49	328.41	329.65	330.53	331.41	326.43	328.79	328	331.89	328.01	331.14	327.99	329.21	326.63	330.19	327.97	327.69	330.75	328.28	327.06	330.5	330.41	329.2	328.36	328.61	327.5	328.02	327.02	328.98	327.69	326.58	328.55	328.66	327.51	330.48	329.69	325.72	329.97	328.02
306.04	300.64	306.44	303.98	304.76	303.61	306.01	305.83	304.8	305.2	302.37	305.48	304.68	306.61	307.03	302.68	305.11	303.19	309.48	304.58	306.89	307.09	306.22	306.02	304.78	306.51	305.28	304.95	303.3	305.06	305.72	304.45	303.91	304.44	306.81	304.65	307.56	303.23	306.73	305.26	304.71	304.91	305	304.3	307.23	307.21	305.93	305.24	306.92	305.48
309.95	309.23	310.36	309.41	311.01	308.58	311.07	306.57	310.65	309.67	309.04	306.07	309.98	309.33	308.55	309.12	311.43	308.22	307.12	310.5	309.21	309.58	309.7	306.53	308.45	309.95	309.41	309.88	307.3	308.11	309.72	310.34	307.92	309.8	308.35	311.58	310.87	307.68	309.49	309.56	310.05	308.47	310.57	309.9	309.36	308.01	308.2	308.25	306.73	308.17
302.27	302.45	300.27	302.8	301.84	300.63	302.96	304.82	301.73	300.18	303.1	302.52	303.82	301.46	301.88	305.45	301.25	299.29	302.75	305.2	302.9	303.07	304.46	303.02	303.35	301.55	303.42	304.36	302.7	303.22	303.49	304.33	303.01	300.64	302.41	302.79	303.24	301.6	303.29	303.73	303.47	303.63	304.69	302.29	302.51	301.36	304.32	303.15	301.3	300.13
304.43	302.24	303.84	302.56	304.78	303.55	301.67	301.96	305.93	303.39	302.71	304.58	306.34	302.52	303.68	304.86	305.45	302.65	306.09	305.18	303.75	301.41	304.49	305.79	304.2	303.69	301.57	303.78	303.94	304.19	301.82	303.31	303.93	302.16	302.15	303.13	302.56	304.78	305.09	305.64	301.83	302.37	305.23	306.4	303.02	305.74	303.32	303.47	303.53	304.75
304.65	304.67	302.21	303.77	306.02	304.82	303.77	304.12	305.35	304.05	305.64	304.05	303.04	305.23	304.07	303.81	304.06	302.97	304.88	304.86	305.14	304.5	300.76	305.16	305.55	306.94	304.74	306.27	305.75	304.83	304.13	303.84	306.37	301.59	302.83	306.33	304.82	302.08	302.41	304.08	305.01	306.26	304.07	306.09	303.84	305.34	305.47	303.15	305.96	304.75
298.67	300.55	301.85	304.65	300.94	300.12	301.85	301.35	301.61	300.21	302.81	301.26	297.87	301.47	300.29	300.03	302.3	302.13	299.93	300.88	301.51	301.67	303.13	303.37	299.38	303.7	302.38	301.24	300.21	300.58	300.9	298.75	299.95	302.05	301	300.17	303.01	302.15	300.03	300.89	300.42	300.01	302.34	300.28	301.45	302.19	301.23	301.84	299.84	300.47
295.72	299.07	293.23	294.51	294.02	293.71	292.52	294.76	294.37	294.96	293.73	295.68	294.93	295.78	295.75	298.89	295.43	292.23	294.58	295.15	294.09	294.1	293.05	295.55	293.09	294.52	294.74	293	292.75	296.12	296.18	293.12	293.46	296.27	295.41	293.17	294.48	293.87	295.55	292.51	296.28	297.24	292.71	291.95	293.36	295.99	289.59	291.73	294.65	291.28
318.22	318.24	319.33	319.7	317.76	319.2	320.9	315.49	319.04	320.19	320.04	319.06	318.84	318.12	321.68	318.94	318.63	318.25	320.68	318.16	315.05	318.39	318.72	319.63	318.76	317.84	319.29	318.27	319.61	319.7	316.32	317.69	320.04	321.52	317.48	318.83	317.71	318	318.94	318.31	317.02	318.92	318.83	317.83	320.07	317.65	319.83	316.95	320.02	320.27
309.69	309.84	313.79	312.27	310.68	311.24	313.43	312.33	309	312.75	312.26	312.65	312	312.04	311.36	311.55	308.04	314.39	310.16	310.6	309.36	312.1	312.08	312.07	313.54	310.84	310.61	310.86	310.62	309.91	308.36	312.32	314.06	315.19	312.53	309.99	309.09	312.07	309.25	311.66	311.37	314.78	310.87	310.24	310.24	313.49	310.02	312.13	308.53	311.32
330.48	328.13	327.18	328.91	327.81	328.45	327.41	331.91	327.55	326.15	326.03	327.73	331.21	328.26	328.8	326.9	327.59	331.39	328.47	329.88	327.16	329.56	327.85	329.91	328.41	327.98	328.22	328.72	327.11	326.87	327.87	329.98	329.45	325.78	330.38	327.7	325.76	329.9	328.45	330.36	330.86	326.59	328.23	328.23	327.18	329.07	329.44	327.97	326.99	328.75
294.3	295.54	295.05	295.51	296.01	296.28	295.48	294.56	294.3	293.65	295.95	295.05	296.33	295.54	294.63	294.36	296.01	295.56	294.97	296.94	294.84	295.41	294.36	292.06	294.15	296.08	296.1	295.18	295.8	293.76	296.43	294.33	293.3	296.36	295.73	295.21	294.16	296.67	295.45	296.19	294.92	295.05	296.29	296.54	292.78	294.99	294.37	292.69	297.03	293.66
315.36	315.72	315.45	318.23	317	316.21	314.56	315.19	314.92	316.4	316.22	315.43	316.14	316.82	315.42	316.09	317.36	317.34	316.77	315.65	315.52	317.6	316.76	315.73	318.53	314.74	315.87	314.26	314.23	313.84	317.56	316.22	315.36	316.69	318.34	316.05	316.96	316.05	318.09	311.78	314.29	316.93	317.29	314.57	314.06	315.78	317.33	319.26	315.59	315.47
327.76	327.39	328.59	327.89	327.36	326.47	329.23	328.98	328.66	326.73	327.46	327.6	328.35	328.85	328.46	326.7	328.3	326.65	327.49	327.6	326.7	326	327.17	327.14	329.27	327.19	325.83	326.85	327.33	327.49	329.6	325.9	328.88	327.13	330.11	327.74	327.55	327.19	327.46	328.55	328.16	327.73	325.7	327.61	327.2	327.85	327.95	330.02	327.16	328.25
308	306.97	308.87	311.77	308.48	310.26	308.67	311.26	306.47	305.94	307.99	311.21	308.7	307.64	308.18	310.93	311.74	307.07	309.17	309.33	311.65	306.72	308.43	308.1	311.69	308.36	306.74	308.52	310.18	311.89	307.04	312.2	309.53	309.24	312.05	310.8	309.72	310.65	307.72	306.23	309.57	309.69	308.99	309.73	310.69	306	307.58	308.23	309.09	308.12
310.21	314.65	311.16	312.1	310.73	314.84	315.44	313.8	314.61	313.74	310.82	313.28	311.9	310.86	312.68	315.47	309.72	311.74	312.59	312.77	314.51	313.94	309.73	311.89	311.75	312.31	312.26	311.53	310.74	315.31	313.66	315.91	311.76	314.57	312.4	314.11	313.8	313.66	314.2	312.6	310.73	312.99	313.88	315.35	310.26	312.28	311.93	312.17	315.31	311.96
304.33	305.85	301.94	302.87	302.08	303.06	302.15	304.27	305.31	304.64	302.96	304.19	302.11	303.06	302.44	303.71	305.76	305.12	302.36	304.44	304.56	303.87	302.96	305.99	303.62	303.04	305.48	303.06	303.45	302.54	302.89	301.73	307.44	304.97	306.11	305.13	306.25	303.2	303.66	302.97	305.34	305	302.95	301.62	304.39	302.61	303.4	303.27	305.13	304.27
314.05	314.19	314.96	312.84	314.47	315.03	314.92	314.24	313.07	312.73	314.36	313.13	310.53	311.32	314.07	312.71	312.78	315.17	312.26	313.22	313.67	312.78	312.41	314.11	315.12	313.55	311.34	310.67	313.24	315.33	313.4	313.64	315.13	313.13	313.5	314.89	314.2	311.79	312.09	313.75	312.45	313.1	313.34	315.04	314.3	314.7	312.54	312.98	313.91	314.64
303.77	302.67	301.03	300.21	299.84	300.86	305.14	299.59	298.38	298.29	301.51	302.8	299.53	301.25	302.71	299.46	300.09	299.86	301.1	298.99	299.21	300.56	300.21	302	299.73	302.19	302.37	300.66	300.43	303.21	302.62	301.52	300.55	304.08	300.39	302.32	299.42	303.11	301.53	300.99	299.07	300.82	299.08	298.99	301.2	301.34	299.15	299.98	302.08	300.88
312.14	314.37	312.91	311.1	310.79	311.35	311.91	314.2	311.97	311.95	312.69	313.19	311.82	313.41	312.23	310.89	314.02	314.58	312.91	312.69	313.58	314.65	312.52	313.89	310.9	313.35	311.78	315.48	312	311.47	313.66	313.44	312.03	313.16	312.92	312.27	311.26	312.72	312.07	313	310.94	310.14	313.24	310.84	313.72	312.71	312.96	312.43	312.64	313.98
312.12	313.78	312.41	312.37	309.49	313.2	312.99	312.19	311.81	310.87	311.39	313.76	312.49	311.96	314	311.12	311.88	313.08	310.94	312.74	313.15	311.8	312.47	311.38	312.31	313.9	312.35	310.94	313.04	314.94	309.34	312.03	309.86	312.08	312.23	312.04	310.69	311.48	312.2	313.28	309.57	313.19	310.83	312.22	309.86	312.59	311.8	312.01	313.68	310.58
301.2	300.93	302.67	302.4	299.39	300.44	299.78	303.6	299.79	300.73	303.49	300.17	302.82	299.45	300.7	299.99	300.23	301.07	301.28	300.36	302.65	302.16	298.19	298.98	299.22	299.6	300.01	301.88	298.51	300.71	300.43	299.1	301.76	300.75	301.78	301.19	301.49	299.17	301.79	302.84	297.08	301.21	300.93	300.29	302.48	302.07	303.54	302.04	298.12	300.8
312.05	311.1	313.62	312.84	313.72	314.97	312.86	313.61	311.4	312.32	311.44	312.72	312.22	312.22	314.99	314.97	311.55	314.09	313.49	313.54	315.91	312.94	311.94	313.99	313.24	311.97	313.68	314.31	313.63	313.24	312.18	313.53	312.36	314.8	315.75	312.02	313.43	311.76	313.21	312.02	311.06	315.98	310.93	314.84	311.7	312.48	313.54	311.78	315.46	311.98
306.74	304.18	303.88	306.01	303.24	305.95	305.74	306.14	304.22	303.44	303.9	303.96	303.72	307.22	305.21	306.68	303.43	303.97	304.93	305.03	304.37	305.2	301.26	302.23	303.14	302.34	305.86	304.09	304.69	304.05	302.35	305.59	304.15	305.18	305.04	304.45	303.58	303.35	304.39	301.67	305.12	305.69	303.29	305	304.78	305.91	305.49	304.35	302.89	304.38
294.13	293.39	294.15	295.84	292.39	296.16	295.91	293	291.96	295.77	293.29	293.24	295.07	294.72	291.51	296.9	293.03	295.98	294.89	294.94	295.44	293.18	292.65	296.55	292.73	295.44	291.88	293.65	290.8	294.44	296.29	293.05	294.66	295.26	294.62	293.13	295.25	294.43	295.46	293.68	295.69	291.53	293.88	296.82	295.01	296.17	293.91	293.07	293.38	293.92
300.41	300.34	302.68	299.32	301.88	300.3	301.87	300.52	299.97	300.49	300.17	299.85	301.37	300.61	302.86	298.25	300.74	302.15	302.58	302.92	302.49	301.99	301.9	300.15	300.16	300.95	299.17	299.63	302.33	300.56	302.67	300.78	299.39	301.64	301.34	300.48	302.45	302.44	302.69	298.47	298.94	299.84	299.95	301.01	300.9	302.17	300.35	301.11	298.87	300.69
311.84	313.29	316.18	312.74	309.18	311.95	312.07	311.93	310.85	312.77	311.73	311.97	313.08	312.72	313.82	310.94	314.21	311.56	309.67	313.21	312.29	311.03	310.98	313.11	312.22	311.47	311.85	311.21	310.06	310.83	313.46	313.22	311.51	312.3	310.81	314.55	312.58	311.22	312.32	309.08	313.4	311.06	312.08	312.13	313.59	317.39	311.97	311.03	311.96	312.89
319.07	316.78	316.64	317.25	318	315.64	314.53	316.57	316.04	315.78	316.25	318.07	315	317.13	319.24	315.72	317.51	314.83	317.44	318.27	318.52	317.09	317.43	318.99	316.76	319.12	316.89	314.14	317.34	317.51	317.58	317.47	317.25	319.81	317.72	317.57	317.55	314.61	317.87	317.92	316.3	315.15	315.38	317.65	317.2	318.97	316.47	317.53	315.97	318.7
317.14	314.19	314.79	317.39	316.68	316.6	315.21	314.57	316.28	315.64	319.2	316.55	315.04	317.16	314.51	314.04	314.91	314.83	314.56	316.68	315.33	316.48	315.1	317.18	313.71	314.73	316.67	313.97	315.6	315.92	315.5	312.84	317.37	316.35	314.77	317.67	318.13	316.24	315.83	317	316.24	320.53	315.96	315.01	317.69	314.64	315.5	318.95	318.09	314.71
302.02	304.33	304.2	302.65	300.22	302.61	301.96	302.43	303.55	303.22	304.78	302.09	300.67	302.37	301.46	303	299.61	304.18	302.53	301.95	303.76	303.72	304.43	302.62	301.68	303.41	304.78	302.07	303.87	303.78	304.88	299.75	302.09	303.21	302.76	302.52	303.99	303.84	302.04	304.14	301.54	304.66	303.06	302.79	302.27	299.87	302.77	302.76	303.24	304.39
330.95	327.17	328.04	328.58	330.23	327.32	327.41	327.24	327.37	326.66	328.78	328.93	328.9	329.67	328.84	328.6	329.1	326.77	328.31	331.71	327.61	328.93	329.42	327.11	328.79	326.66	330.39	327.66	328.95	329.16	329.15	330.49	328.81	326.78	329.46	329.56	328.84	330.09	326.58	327.49	329.61	327.44	328.86	328.17	330.55	330.86	331.85	328.56	329.42	332
299.17	299.34	300.29	300.09	300.7	302.87	301.76	300.51	302.17	300.84	302.97	302.62	299.92	299.39	303.86	300.61	300.04	299.5	302.56	300.03	300.73	300.68	303.7	300.07	301.38	300.69	302.62	304.3	302.73	301.16	301.24	300.76	301.41	301.1	301.07	302.45	302.26	302.22	300.26	301.5	302.71	298.69	304.6	302.76	300.4	301.75	299.55	301.29	302.83	301.59
295.77	293.55	296.2	295.84	294.63	290.45	295.2	293.74	294.53	293.2	293.76	293.13	291.81	294.06	293.61	292.9	292.74	291.85	295.09	292.71	294.2	293.27	295.3	293.77	296.07	294.39	296.63	293.85	294.11	295.52	293.98	293.15	292.61	293.83	298.69	293.94	294.67	293.33	293.94	295.94	293.26	295.25	294.87	292.17	294.06	295.8	296.97	294.51	293.54	295.52
316.79	315.35	313.5	314.4	314.88	313.47	314.65	316.4	315.25	314.15	313.21	313.82	314.4	316.48	316.28	315.21	314.73	314.55	314.75	315.1	314.33	315.77	315.66	314.76	314.16	315.64	313.62	313.18	314.99	315.84	312.47	315.7	313.72	313.88	319.24	312.95	314.26	314.54	312.25	314.96	316.49	315.89	312.21	314.55	312.59	315.91	314.58	316.88	316.65	312.74
309.66	312.23	312.39	312.84	315.25	312.58	311.07	313.32	312.39	313.19	313.9	311.02	312.39	312.22	312.35	312.59	312.46	313.44	314.98	311.86	314.76	312.96	313.74	312.94	313.08	314.16	313.4	313.43	314.06	312.56	311.49	313.43	313.87	310.8	311.94	311.59	312.86	312.97	312.42	311.89	313.66	312.74	312.3	312.42	313.17	314.13	312.26	313.29	309.17	313.19
310.45	311.42	311.51	313.11	310.59	311.1	311.2	313.05	309.85	309.45	309.95	311.31	311.54	310.04	310.08	310.9	310.11	309.31	309.41	311.26	313.72	312.17	312.53	309.91	311.02	312.96	312.13	311.58	308.06	309.7	310.17	312.53	310.34	306.76	308.23	313.23	312.43	308.35	309.97	310.72	309.3	312.81	309.98	310.05	309.32	310.43	311.17	309.81	309.99	309.01
316.63	318	319.56	318.42	318.41	314.88	316.47	318.23	315.13	318.64	317.61	319.55	317.22	319.71	317.19	319.05	321.91	318.97	318.32	316.78	316.67	315.98	317.02	319.16	318.36	317.76	319.05	317.89	319.93	318.41	317.34	316.51	318.56	319.36	314.49	319.11	317.52	318.39	317.9	317.4	319	318.82	317.2	315.48	319.34	320.36	317.96	319.09	316.29	321.16
317.84	318.86	317.74	318.06	318.65	318.86	319.12	319.49	320.05	317.25	318.41	315.63	318.35	320.03	318.98	318.08	319.01	319.34	318.02	315.33	319.44	316.48	320.4	317.36	317.29	319.72	319.74	316.95	318.54	317.36	319.53	319.82	318.56	319.62	317.41	319.12	315.14	317.41	317.84	317.56	318.54	317.22	317.96	316.67	316.44	315.38	317.62	317.58	316.49	317.92
311.15	314.05	314.18	315.4	311.88	313.47	314.67	313.72	314.24	311.48	313.93	313.3	316.78	315.41	313.02	313.51	312.89	315.41	314.91	312.46	313.3	315.53	314.66	313.25	313.38	312.91	313.84	314.14	313.04	311.49	315.14	314.25	312.65	314.57	314.14	314.23	315.55	314.1	314.66	313.01	311.54	314.23	314.28	314.66	315.76	316.75	312.13	315.61	315.44	311.46
298.54	294.33	298.05	298.86	292.69	294.53	295.4	296.18	296.37	298.14	297.68	294.55	295.94	297.29	299.36	296.86	297.19	297.95	295.71	297.08	296.78	296.68	298.31	298.31	297.46	292.87	299.65	297.61	296.03	296.71	296.1	296.49	295.06	296.65	296.19	296.86	296.45	296.45	297.76	298.05	299.59	296.82	297.31	298.58	296.56	294.86	297.85	298.1	295.95	296.99
300.67	302.11	301.84	301.04	298.97	300.17	300.86	300.14	301.29	303.08	301.38	301.48	299.69	301.21	301.53	300.17	301.09	302.03	302.63	301.59	299.02	302.51	300.2	300.24	299.35	302.96	301.23	302.99	301.5	300.4	302.03	300.24	300.5	299.9	302.21	300.55	304.6	300.62	302.39	299.13	303.11	303.35	301.17	302.46	299.93	300.35	300.45	301.59	300.34	299.23
292.78	293.69	293.43	295.04	294.86	292.2	292.5	294.99	293.27	293.27	293.39	294.88	293.87	294.04	295.64	293.45	295.58	290.89	294.08	294.74	293.9	295.9	294.6	294.49	295.1	292.83	291.87	292.5	292.38	293.73	295.06	293.2	295.33	292.54	294.75	294.44	294.16	292.58	294.21	291.62	293.84	293.48	293.86	292.46	294.67	292.76	294.71	294.73	294.82	294.13
294.63	295.26	292.92	296.67	295.29	294.42	296.37	294.21	293.96	294.32	293.47	295.87	296.17	296.8	294.78	293.21	296.75	298.48	293.76	298.09	296.62	295.97	293.43	295.28	296.19	293.88	292.57	295.6	295.64	295.7	295.72	296.27	294.71	293.93	297.39	294.18	291.74	296.44	293.62	294.57	296.63	294.98	295.93	296.96	297.01	292.57	297.74	296.08	295.29	294.41
316.27	315.66	312.66	313.72	311.91	316.22	311.91	312.75	312.91	312.77	312.7	312.85	311.52	314.87	313.31	311.95	313.9	310.97	312.61	313.57	312.05	314.94	313.44	312.84	313.62	313.63	313.58	313.34	313.3	313.57	316	316.45	313.25	312.49	316.03	316.17	315.77	314.31	314.26	312.78	316.99	313.28	312.99	316.19	313.31	314.89	311.84	314.09	314.34	314.06
307.01	304.93	304.47	306.05	305.82	306.6	304.32	307.07	309.21	306.36	307.31	306.87	306.47	306.62	305.65	307.22	305.44	306.87	306.7	304.66	305.33	305.96	303.37	304.6	305.92	305.37	306.76	303.85	305.62	305.5	306.91	306.34	305.6	304.86	304.33	308.14	305.27	305.43	305.35	306.4	307.11	306.59	303.71	308.47	306.57	306.35	307.41	306.08	304.11	307.48
314.42	319.39	316.16	318.94	317.5	316.88	315.72	315.74	316.09	314.17	315.15	315.64	314.82	317.27	316.39	316.95	316.97	313.27	316.65	315.72	317.47	316.88	315.27	316.35	313.8	311.59	316.72	315.62	317.44	317.16	316.6	316.8	316.92	315.46	316.05	315.96	316.44	316.84	315.71	317.38	314.39	316.05	314.04	319.67	317.16	315.37	317.01	316.02	316.45	312.63
316.79	318.31	316.98	319.25	318.66	321.43	318.21	317.22	316.57	316.39	319.5	318.72	318.93	318.53	318.59	318.6	318.24	318.57	319.07	319.17	317.23	317.82	318.12	317.5	317.07	316.88	316.2	317.85	317.5	319.74	315.77	317.74	318.59	316.49	318.66	315.94	319.14	320.96	317.85	318.36	316.14	317.6	321.12	318.42	316.89	318.48	318.67	317	316.36	318.6
302.2	302.82	301.34	303.38	303.35	304.43	299.26	302.49	304.34	304.61	303.87	301.43	302.17	301.32	305.69	304.25	303.87	303.28	303.26	303.73	302.57	303.04	302.54	301.1	301.92	302.98	302.08	302.5	301.38	302.18	300.02	302.93	303.15	301.19	304.4	303.97	303.59	304.08	303.29	304.45	302.01	302.71	301.95	303.17	302.23	303.15	300.71	300.76	300.02	304.4
308.96	308.31	312.25	307.72	310.26	310.78	306.75	309.62	307.26	309.21	308.23	308.99	311.99	309.51	308.47	307.74	309.83	307.46	311.37	308.94	308.37	306.66	307.46	311.39	309.82	308.81	309.61	309.67	309.47	307.92	311.25	309.75	309.68	308.72	309.8	311.33	306.29	310.03	308.7	309.72	308.45	309.79	307.24	306.93	308.52	310.84	309.73	308.68	311.65	308.11
318.69	317.63	319.37	319.5	317.4	317.93	317.29	316.14	318.38	316.67	318.53	317.26	319.09	318.19	318.25	316.49	319.81	318.34	320.39	318.55	317.41	318.69	319	318.9	316.81	316.92	318.52	317.66	316.39	318.29	319.42	319.82	317.37	320.75	318.55	315.9	314.82	317.25	319.4	319.9	318.1	318.63	317.51	318.21	316.23	318.17	318.43	319.94	318.73	317.95
303.43	302.95	303.25	300.97	304.62	301.13	301.37	302.38	304.46	302.91	300.51	304.07	301.5	303.47	301.21	305.92	303	302.96	302.65	304.23	301.12	301.5	302.21	304.56	304.49	303.36	302.94	303.67	302.88	303.92	301.05	303.05	301.37	305.71	303.03	300.41	303.51	303.23	300.96	304.65	303.01	301.26	299.89	302.15	303.51	302.36	302.3	303.13	301.32	301.92
307.43	306.3	305.54	308.58	308.46	307.41	306.99	305.42	308.43	308.12	306.51	307.54	310.86	306.82	305.98	306.5	306.88	308.21	306.79	307.97	306.37	306.46	304.83	306.88	308.44	308.37	308.51	305.63	310.61	305	308.28	306.07	307.15	307.66	308.7	308.18	307.29	306.04	307.34	305.85	307.5	307.99	307.7	309.25	306.48	307.22	307.76	306.56	308.01	308.69
294.67	293.47	292.98	293.64	296.84	296.07	292.42	294.23	297.34	291.88	296.56	294.23	295.39	295.72	293.65	295.29	293.68	293.09	296.37	294.65	293.92	293.46	293.79	294.54	293.76	293.79	296.42	295.06	292.9	294.04	292.93	294.8	295.17	295.79	296.77	292.77	294.22	294.59	292.31	293.01	293.41	292.14	294.75	295.82	293.5	297.08	293.69	295.17	293.36	293.98
303.97	306.14	305.05	303.09	304.84	305.46	304.03	300.84	304.77	302.93	304.2	304.35	303.1	304.71	301.86	303.58	302.99	306.78	302.77	305.39	305.39	302.62	302.13	306.86	302.99	306.42	305.13	303.39	304.21	304.17	303.84	309.71	306.54	303.85	303.42	302.7	305.65	301.44	304.73	303.55	302.85	304.21	304.38	304.83	304.75	303.37	304.16	302.84	302.93	304.17
312.24	312.19	313.67	311.89	314.47	311.58	313.47	313.74	311.65	312.62	315.41	313.18	312.79	314.29	311.74	312.88	313.02	314.04	312.74	312.85	313.28	313.97	311.47	313.46	314.3	312.02	312.47	312.18	311.15	314.55	310.81	313.1	311.78	311.72	313.49	313.76	308.96	312.82	312.46	315.73	314.15	312.89	312.2	313.83	310.83	312.1	312.83	314.52	313.05	314.27
310.27	310.3	311.03	310.21	309.65	313.2	309.95	310.56	307.14	308.19	308.17	310.04	310.98	309.27	311.75	310.48	309.37	307.93	310.9	308.87	309.5	311.54	310.76	309.16	309.77	310.81	308.19	310.45	309.14	311.56	309.19	310.68	312.29	310.8	308	309.8	309.74	308.94	311.34	308.97	308	311.6	311.86	309.27	308.48	310.76	311.46	310.16	308.52	309.24
315.3	313.75	315.31	314.87	315.13	315.39	316.21	315.88	316.94	314.6	315.18	312.63	315.77	313.32	312.75	313.9	314.5	313.42	313.21	314.29	315.23	318.47	315.53	316.2	315.89	316.34	313.06	315.44	314.75	313.25	313.88	314.02	314.37	313.87	315.32	313.97	314.46	316.12	314.46	314.26	316.66	315.57	311.85	317.35	315.08	317.86	317.06	317.63	312.39	315.52
317.18	312.87	313.6	313.41	312.99	313.92	313	314.14	315.19	315.07	316.08	314.17	314.37	315.3	311.09	314.17	316.77	312.1	313.86	315.43	312.55	316.14	315.22	316.12	315.34	311.39	316.57	316.93	313.65	315.8	314.42	312.27	316.75	315.1	314.57	314.73	314.32	313.16	313.23	314.08	313.45	315.69	313.28	312.98	314.8	316.33	312.17	312.62	314.27	315.07
326	325.75	324.62	325.27	324.8	326.46	325.34	325.01	326.1	325.11	324.54	328.23	324.32	323.54	323.63	326.66	327.35	327.85	324.12	326.93	324.16	327.37	326.08	323.25	326.83	325.5	326.98	323.25	323.26	324.8	325.63	322.91	327.03	326.88	323.37	324.37	325.95	326.31	324.18	325.59	326.8	327.19	325.16	326.29	326.72	325.63	323.68	325.74	326.57	327.11
301.85	301.95	302.19	303.95	304.55	302.02	306.32	303.23	304.51	303.14	304.03	304.4	304.31	302.42	303.89	304.98	301.99	305.98	303.18	301.62	300.2	300.51	300.28	303.5	303.62	303.25	301.54	305.07	302.53	305.01	302.6	303.71	304.04	303.59	304.2	302.96	303.2	304.34	303.26	304.22	302.98	303.32	302.71	302.75	302.59	303.57	303.3	300.93	303.7	304.22
302.04	301.82	301.23	303.47	301.69	302.77	299.99	300.08	302.89	299.69	298.09	299.59	301.35	299.09	298.38	301.31	299.91	300.94	300.35	298.77	300.24	297.74	299.76	298.88	298.1	300.35	302.59	298.63	300.84	300.03	301.39	301.87	297.95	298.57	301.13	303.28	300.11	299.78	299.46	300.61	301.25	299.87	301.65	296.44	299.46	300.66	301.11	298.85	300.88	301.44
304.61	302.47	304.89	303.61	302.81	304.14	303.18	304.13	305.08	303.2	304.27	302.94	306.37	303.41	302.28	302.66	303.71	301.43	304.13	305.25	301.61	305.69	304.62	302.38	302.89	302.77	302	303.97	303.55	301.21	303.56	304.41	301.79	303.76	302.59	302.47	301.14	302.42	302.87	302.19	304.94	303.04	305.03	304.05	301.46	304.62	304.04	306.35	305.45	300.35
306.2	306.37	304.4	305.69	304.27	306.55	303.34	303.9	303.67	304.6	304.4	305.72	303.01	303.74	300.22	304.33	302.3	304.2	303.94	302.15	300.84	301.84	304.37	302.89	305.32	300.7	303.68	303.31	302.21	306.59	303.77	301.92	303.96	299.43	302.66	302.29	301.7	300.87	304.49	304.04	300.91	302.9	302.82	302.87	303.41	301.56	302.48	305.68	303.17	302.23
318.61	320.66	316.09	318.81	319.23	316.17	315.93	315.46	316.9	319.69	319.43	317.25	318.72	315.65	320.51	320.52	316.74	319.04	319	316.24	318.61	319.65	317.68	318.22	316.61	317.57	321.11	319.44	320.06	316.29	315.42	315.37	319.5	319.07	319.16	317.65	317.77	319.65	317.38	319.92	317.24	317.94	321.73	318.37	317.45	319.46	317.54	315.94	318.77	317.76
301.59	301.93	300.75	304.13	302.66	300.23	304.49	303.24	303.21	300.39	303.38	305.31	302.19	303.81	302.62	301.15	302.44	302.16	302.88	301.82	304.7	301.97	302.31	302.57	304.54	305.67	305.31	301.89	301.9	302.01	301.41	302.32	303.71	303.42	302.62	304.7	303.08	302.81	305.5	304.17	301.52	303.98	302.74	301.43	302.96	303.32	304.56	304.14	303.56	304.5
297.57	295.44	297.11	297.12	296.51	296.62	298.04	297.85	296.52	298.34	298.14	298.16	293.5	295.66	296.63	299.23	294.62	298.62	298.68	298.9	299.1	296.57	294	298.62	297.35	297.63	295.97	296.01	296.58	297.26	296.71	298.02	298.18	296.71	298.11	295.46	297.17	299.13	297.41	297.71	296.78	297.43	295.49	297.31	295.35	294.52	297.67	295.77	297.17	299.63
304.61	301.71	303.18	302.88	304.25	304.16	301.09	303.61	304.23	303.26	305.22	304.16	304.22	301.68	302.97	306.16	302.3	303.24	304.73	304.98	302.08	303.03	302.63	305.03	304.71	303.22	304.09	301.63	300.99	304.56	303.06	304.24	303.35	302.23	300.7	303.53	303.48	303.3	303.58	300.65	303.2	304.08	304.09	306.59	301.95	304.34	302.14	304.78	303.25	302.61
301.9	303.57	301.54	304.07	302.52	302.78	302.11	305.45	308.17	303.26	303.05	302.46	302.8	303.27	303.9	300.91	302.85	301.16	302.87	302.65	306.3	305.66	302.58	302.56	300.63	302.89	301.56	303.31	301.45	303.84	302.09	303.76	301.67	304.78	304.04	303.29	305.2	303.06	304.6	303.9	304.08	301.25	303.41	305.04	307.6	303.62	304.46	303.92	303.85	303.1
318.15	318.14	317.07	316.47	317.09	316.19	317.08	317.21	317.85	318.12	317.69	315.35	319.19	318.95	317.25	318.21	316.95	316.48	317.41	319.66	317.32	318.77	317.42	316.13	315.53	316.13	315.01	317.36	317.12	318.09	315.36	317.56	319.58	316.28	318.24	315.88	317.02	318.01	316.62	316.97	317.37	317.53	317.34	316.81	317.1	318.13	315.71	318.02	316.39	313.87
321.89	318.54	317.47	317.86	317.67	318.56	316.61	316.62	317.56	318.36	318.86	317.77	316.49	316.48	320.28	318.43	318.88	316.68	317.44	319.72	318.86	316.8	318.59	319.6	316.8	319.59	316.31	320.53	317.73	318.72	318.38	321.32	315.77	318.69	317.25	319.47	320.09	319.56	316.85	317.38	317.89	316.49	317.62	315.81	315.73	319.79	318.29	318.16	318.11	319.13
305.26	306.04	306.29	303.04	306.59	307.27	305.35	306.47	307.28	307.64	306.46	304.02	304.85	309.72	306.12	306.12	305.03	306.99	307.43	306.51	305.97	307.06	307.24	307.52	308.15	305.48	304.32	304.95	306.16	306.92	306.16	306.72	304.33	306.7	306.36	304.87	305.99	306.11	304.27	306.43	305.24	305.82	307.16	304.58	305.94	307.47	306.32	305.1	306.31	306.83
314.4	314.59	314.54	313.7	314.74	317.52	316.63	314.3	313.1	316.13	314.45	313.34	314.87	316.35	315.11	314	314.38	315.77	313.62	314.96	315.48	315.36	315.87	315.89	313.4	317.57	315.59	315.48	313.04	313.7	312.54	315.59	312.9	315.78	312.72	314	316.02	316.21	313.54	315.61	317.37	314.86	316.15	313.54	314.98	313.87	313.68	316.35	314.64	316.45
306.65	303.35	303.44	305.02	306.38	305.92	305.99	302.91	303.8	303.15	306.47	305.26	305.98	310.09	304.92	303.58	305.55	304.76	305.24	304.44	305.79	304.11	305.85	304.53	304.07	303.31	305.43	307.19	304.47	304.74	304.86	302.93	303	304.99	306.65	305.33	302.04	304.53	306.2	303.1	306.91	306.03	305.03	307.42	306.04	306.32	306.59	306.26	307.48	306.37
303.92	303.9	303.63	303.79	303.95	303.19	303.44	301.21	303.17	303.91	304.28	302.9	303.83	303.95	303.51	303.42	304.17	302.98	305.62	304.2	302.95	302.96	302.96	303.77	303.2	302.41	305.42	305.34	303.7	303.73	304.86	301.33	304.57	301.95	304.29	302.83	303.82	303.51	303.39	302.83	303.36	302.9	304.66	303.06	302.85	302.24	303.39	301.35	302.81	300.79
305.55	306.9	306.64	305.19	307.65	306.98	304.06	303.2	305.13	305.31	301.81	305.6	307.18	304.83	302.06	305.05	302.65	304.32	305.88	304.99	305.86	308.94	303.86	305.2	305.73	306.82	306.04	307.27	302.06	307.59	303.57	304.38	304.2	305.26	307.43	305.41	302.85	305.27	306.09	306.09	304.46	308.01	304.84	308.74	303.58	304.34	307.41	307.67	306.48	303.11
304.07	303.65	304.65	301.63	302.14	301.86	305.27	305.15	304.99	305.63	302.43	306.92	305.1	302.43	305.3	303.97	304.27	305.38	302.6	302.68	306.54	304.26	304.13	304.31	306	304.72	309.62	307.22	307.19	304.52	303.58	305.99	304.37	305.97	306.4	304.22	304.83	304.79	303.82	304.46	305.13	305.4	306.98	303.45	304.44	305.52	303.74	306.16	307.09	304.4
310.49	313.65	312.37	313.6	312.7	313.3	316.13	312.92	313.22	313.07	311.62	313.73	311.11	310.29	310.28	312.35	311.87	313.18	316.34	309.71	312.44	311.33	314.24	314.19	311.41	312.79	312.06	313.27	313.72	315.05	311.47	311.68	310.92	313.52	313.5	312.19	310.26	311.93	313.43	313.66	312.59	310.62	311.03	311.59	311.16	314	312.74	312.03	312.95	315.36
317.85	316.84	318.11	317.99	316.06	318.25	317.52	317.8	318.95	318.9	317.04	318.38	315.33	318.68	319.67	317.45	316.7	316.04	317.18	318	315.5	319.3	316.52	314.06	316.05	318.72	316.6	316.61	315.58	317.43	316.1	317.92	317.9	316.27	317.26	318.69	318.04	317.95	319	318.23	319.02	315.61	315.89	318.08	318.17	318.31	316.19	315.72	317.87	318.91
313.97	314.59	316.83	316.02	316.14	316.21	315.07	314.31	317.52	316.58	318.52	315.49	314.26	316.15	319.16	316.14	316.97	317.58	317.27	314.4	314.81	315.74	313.13	314.49	315.9	314.6	315.81	314.29	318.37	316.4	316.11	314.77	315.59	314.26	317.8	313.26	314.26	314.87	316.46	315.54	316.36	317.05	315.04	313.55	314.96	317.68	315.94	313.58	316.33	314.72
315.51	315.59	315.5	315.52	313.34	314.68	313.33	314.86	317.24	318.31	315.74	314.74	317.1	318.19	314.8	318.39	314.98	320.08	316.46	315.61	316.86	314.59	314.27	314.25	315.63	313.32	316.19	315.05	315.17	314.67	317.52	316.61	315.83	315.25	315.16	315.06	315.04	317.23	314.36	318.21	315.78	316.51	317.09	315.74	314.81	314.64	318.37	316.08	315.53	316.04
295.13	291.02	289.38	296.37	293	293.9	292.98	292.94	289.92	292.59	294.91	295.57	295.2	291.44	294.98	293.21	293.56	290.94	296.07	292.52	295.55	294.38	293.35	291.7	293.96	294.86	293.54	295.61	295.4	295.17	293.31	292.19	295.75	294.41	291.25	292.8	297.14	292.23	292.38	295.12	293.42	296.18	294.62	293.91	295.87	296.68	294	294.79	295.64	293.92
312.48	308.65	309.95	312.24	312.53	312.07	312.31	311.08	311.48	310.46	309.58	309.36	310.59	312.25	309.87	313.27	312.06	313.27	310.16	308.62	311.24	312.67	310.18	311.74	309.24	312.56	306.72	312.17	310.91	311.7	310.5	313.09	312.32	309.69	312.91	309.3	311.38	314.39	311.23	308.86	313.07	313.1	312.23	310.13	312.97	311.46	310.77	313.41	312.03	311.87
317.55	319.64	319.47	319.63	317.82	318.4	318.34	319.04	316.17	318.65	318.72	320.86	319.32	318.12	318.94	318.74	318.63	316.27	319.66	318.35	319.19	320.97	318.25	318.17	320.27	317.81	319.14	315.84	319.79	318.55	318.24	317.34	316.88	319.8	318.08	321.68	319.38	320.99	319.98	317.13	320.17	317.35	320.03	320.09	320.29	320.54	318.52	318.17	321.45	320.16
303.82	302.64	304.07	303.06	299.88	301.11	304.27	304.22	304.39	302.67	302.84	303.34	302.73	303.86	300.83	302.27	302.22	304.17	298.99	303.78	301.22	302.19	303.63	304.95	302.29	304.52	301.23	303.34	301.18	303.69	304.95	301.86	300.34	301.86	302.12	301.37	303.3	303.62	300.04	302.63	300.13	301.22	302.3	302.03	302.25	301.46	302.12	303.5	302.92	303.56
313.53	311.92	310.24	309.63	313.16	309.84	310.82	312.23	310.78	313.53	313.92	314.24	312.76	312.97	309.36	314.06	313.15	312.36	313.53	309.36	313.39	310.43	312.48	312.76	312.77	310.01	312.4	311.43	311.57	312.62	316.33	310.41	313.1	313.51	311.41	314.17	313.77	314.56	312.31	311.79	313.65	314.12	312.08	312.72	312.16	312.6	310.73	311.3	314.31	311.14
298.72	298.07	297.01	298.76	296.56	299.08	297.4	295.05	295.24	296.27	295.23	296.31	297.54	296.9	297.26	297.8	297.87	298.62	298.79	299.75	296.91	298.16	297.18	295.22	297.59	297.13	295.33	295.57	296.95	294.09	297.37	295.86	297.39	298.39	296.48	297.79	296.91	298.14	295.18	297.37	295.55	298.17	297.74	298.79	296.59	299.08	295.55	297.4	297.34	297.74
318.1	318.16	315.78	315.57	317.7	317.94	317.52	317.49	316.24	319.34	319.9	316.66	317.21	316.68	319.14	319.95	316.32	318.38	317.58	315.28	320.47	317.79	317.62	315.98	315.18	317.16	318.75	319.4	316.85	315.42	316.9	319.43	317.31	318.05	316.94	318.53	315.19	318.6	316.72	317.27	319.22	319.95	319.6	315.27	313.2	315.83	316.73	318.59	318.9	316.45
293.17	294.41	293.65	293.1	294	294.93	291.97	293.36	293.96	291.03	295.32	294.42	294.35	294.59	295.56	294.97	295.81	294.84	295.43	294.09	293.84	293.6	293.15	294.23	294.73	290.38	292.37	294.68	292.64	292.85	293.47	294.57	292.7	294.34	291.26	293.78	293.8	292.1	295.01	292.4	295.45	296.1	295.18	293.5	292.13	292.19	295.85	294.27	292.39	295.3
305.13	307.56	307.27	305.83	308.07	308.44	308.3	308.59	307.1	307.46	308.27	305.44	305.21	303.68	304.21	306.31	307.06	308.02	305.62	308.61	307.33	308.26	305.31	305.64	305.47	304.05	306.5	306.18	305.22	305.91	305.58	307.46	307.98	305.95	306.45	306.82	309.39	306.74	305.68	305.93	307.11	307.21	308.42	306.11	307.07	309.35	305.6	306.28	307.22	305.69
295.55	294.51	296.24	296.77	294.39	295.23	293.18	295.7	295.63	294.49	296.17	295.77	294.95	293.08	294.67	293.83	294.74	294.66	295.59	295.1	297.25	293.05	297.39	296.25	293.92	292.95	294.29	295.5	296.76	293.71	294.38	294.95	296.62	295.52	296.2	294.14	292.94	293.59	294.71	294.17	295.05	294.33	295.15	293.69	296.1	296.29	294.62	297.2	295.06	294.6
310.41	308.22	308.44	310.21	310.06	311.62	311.66	308.43	310.46	308.47	312.58	309.98	310.58	308.94	312.57	310.89	311.67	310.26	309.74	312.17	312.88	312.85	309.99	309.28	311.69	308.12	310.57	311.44	309.88	311.24	309.69	311.76	309.07	309.95	310.97	311.7	313.79	309.33	309.46	310.91	309.2	308.84	309.3	308.95	308.52	312.36	310.12	310.11	310.9	312.52
305.1	302.94	304.56	305.63	303.87	305.23	306.01	305.46	303.79	303.98	305.1	305.98	303.52	307.21	304.41	305.61	303.74	303.04	306.47	307.81	304.75	305.95	302.59	305.87	305.25	306.58	303.62	303.69	303.53	308.21	304.74	304.41	302.86	305.24	306.54	306.38	304.07	305.13	304.43	302.57	306.33	305.62	305.37	301.25	305.47	305.64	304.26	305.94	303.74	306.18
305.04	306.87	305.34	306.68	305.13	306.53	301.22	306.12	306.08	306.65	303.93	305.59	304.14	306.48	305.41	306.1	304.81	303.54	305.54	305.37	305.35	305.76	304.69	305.24	304.73	304.97	305.43	306.14	303.85	305.78	306.35	303.85	304.68	303.63	306.39	302.48	306.94	305.29	302.98	304.35	306.49	304.47	304.56	304.98	306.02	306.47	307.17	307.84	306.65	304.7
299.69	295.2	294.64	296.06	294.01	295.83	292.86	295.22	294.35	295.46	297.67	296.57	293.5	295.39	293.89	296.58	293.69	294.84	292.56	294.62	295.54	296.71	296.29	296.24	296.19	297.47	297.41	295.1	295.35	295.39	293.45	294.98	294.72	292.53	291.2	293.77	293.11	293.96	296.34	294.59	293.7	295.88	294.84	295.04	291.01	294.8	295.97	294.93	292.4	292.96
312.78	313.51	312.56	312.33	313.65	311.04	312.77	313.1	314.11	313.1	312.73	310.3	313.96	310.98	313.91	313.08	315	313.59	313.16	312.91	312.69	315.59	313.57	313.13	314.64	315.91	312.5	313.99	313.7	310.44	311.08	312.39	310.99	313.79	314.08	313.39	314.58	313.52	313.91	311.55	312.97	316.16	311.48	312.65	311.95	312.83	312.01	314.09	311.81	312.47
296.17	295.14	296.12	294.77	296.79	296.98	292.95	296.26	293.84	293.43	296.64	296.13	294.99	296.38	292.54	296.83	293.74	292.63	294.84	296.58	296.43	296.91	294.92	295.79	294.19	295.65	295.53	293.62	293.94	294.73	295.63	296.44	293.71	294.74	296.32	297.55	293.89	296.61	296.56	294.63	295.61	295.37	293.46	295.48	292.29	293.73	295.04	294.16	294.42	295.98
305.21	303.12	305.22	302.23	301.93	301.98	303.02	303.39	302.94	303.83	304.27	304.42	304.63	302.81	303.03	306.16	305.07	304.39	303.32	302.73	305.25	304.05	301.45	302.06	306.14	303.75	302.4	302.46	302.53	302.44	302.25	304.93	304.34	302.13	301.48	305.53	303.2	302.45	306.96	304.47	302.4	301.41	304.61	304.76	303.5	301.82	301.57	302.75	305.95	302.38
302.18	307.91	303.87	303.26	302.58	302.28	301.1	301.47	305.82	303.82	301.95	303.04	304.03	304.07	303.1	302	301.79	304.67	304.14	303.15	305.7	304.4	307.1	303.14	302.24	300.32	302.53	302.98	304.23	303.65	303.69	305.35	303.63	303.41	306.54	302.17	303.67	301.22	303.12	304.73	305.01	303.14	304.64	303.13	304.28	302.24	302.85	302.43	304.22	302.78
313.39	312.92	312.6	312.47	313.5	312.94	311.86	312.67	312.76	314.42	311.57	312.73	311.43	317.04	313.94	314.34	313.17	313.23	313.54	312.82	311.56	313.45	312.42	314.29	314	310.13	314.36	314.02	311.96	311.98	313.01	314.06	311.39	315.86	312.63	316.05	314.11	313.09	313.67	312.36	312.68	313.28	313.87	311.84	312.32	312.36	313.42	314.91	316.39	313.41
303.07	305.25	306.72	307.62	302.63	303.95	306.17	305.96	305.91	307.45	308.1	305.56	305.22	305.37	304.17	302.27	307.82	305.91	307.31	303.5	304.08	302.98	304.23	303.36	305.96	304.69	303.48	301.42	304.97	304.9	304.06	307.32	303.99	305.64	305.15	305.88	307.34	304.57	306.15	304.5	304.57	304.2	305.88	304.58	305.27	304.28	302.88	303.44	305.09	307.19
305.52	303.64	304.72	306.77	307.06	303.05	306.05	306.42	304.8	305.49	306.77	302.41	302.83	305	306.15	308.17	306.36	305.69	303.62	304.7	307.23	303.23	304.84	307.12	304.68	304.08	304.11	304.51	305.08	305.6	308.88	305.46	302.39	305.15	305.41	304.27	304.75	304.62	305.16	304.08	306.02	306.46	304.05	305.12	304.17	308.19	304.7	306.8	306.23	305.8
304.62	303.39	304.38	301.1	303.49	303.56	302.87	301.46	303.05	305.31	302.87	303.95	306.08	302.59	304.92	302.83	303.68	303.18	302.95	304.13	302.11	301.22	301.88	302.97	303.94	305.89	301.5	302.58	302.47	304.98	306.61	304.29	300.8	300.14	302.42	300.56	303.17	303.39	301.36	302.02	303.23	300.54	304.26	304.16	305.47	305.66	302.97	304.43	305.99	301.96
305.03	306.68	307.71	306.47	304.96	304.31	306.79	306.67	305.36	305.67	306.41	304.57	307.84	304.63	306.53	307.82	305.98	305.69	307.48	307.99	304.71	306.5	306.14	306.23	304.06	305.44	305.68	307.35	306.63	305.4	306.38	305.83	306.44	307.03	303.67	305.12	306.22	303.83	306.8	305.08	308.81	306.58	305.33	304.96	306.99	306.42	305.22	306.99	305.83	303.83
301.46	300.6	302.55	299.98	302	301.18	299.03	303.8	300.48	305.25	305.95	301.32	299.75	300.55	300.25	300.86	298	301.88	299.39	301.48	305.19	300.51	301.69	301.82	301.72	302.11	301.32	302.6	303.2	301.35	301.68	301	300.85	300.3	300.74	302.94	301.77	302.73	302.02	300.23	301.46	302.63	301.78	305.52	300.5	302.05	303.71	300.81	299.09	300.56
295.82	295.02	293.95	296.76	292.76	296.78	293.36	293.05	296.19	294.86	295.19	291.22	292.86	293.88	294.7	296.67	294.04	293.9	294.42	296.53	292.03	295.23	292.07	292.51	293.23	293.39	292.03	295.2	294.51	294.63	294.25	292.98	294.48	292.87	294.09	290.15	296.26	295.98	292.85	298.67	294.06	292.41	294.88	295.16	294.14	294.15	294.19	293.52	290.69	293.02
308.11	309.23	309.02	306.98	309.99	310.32	308.37	309.32	307.28	308.04	307.95	308.57	307.29	307.95	310.17	310.26	309.5	305.61	310.02	308.45	306.78	311.03	309.39	308.23	309.03	310.29	311.4	310.07	307.96	312.05	309.53	307.89	309.25	307.25	308.66	310.58	309.33	310.92	305.96	309.69	308.32	310.55	308.73	307.85	308.76	310.88	308.41	308.9	307.61	310.5
303.27	306.46	301.58	304.52	302.25	304.71	301.58	303.62	304.65	303.3	301.91	302.79	302.95	302.16	306.77	305.21	302.83	303.24	303.56	301.22	303.87	303.05	305.93	302.57	300.7	302.92	300.12	305.45	303.75	303.14	304.4	304.65	303.35	302.01	303.76	302.93	302.82	305.47	303.23	304.97	303.99	303.01	304.57	305.07	303.83	303.63	303.17	303.92	306.32	302.88
320.3	317	319.88	315.58	315.37	317.23	320	314.72	317.99	316.47	318.48	317.33	316.32	315.9	317.61	318.91	318.23	317.15	320.22	317.28	317.13	320.27	317.91	317.47	316.89	314.63	319.16	316.02	318.17	315.89	316.61	317.87	314.7	318.48	319.04	315.94	318.95	317.95	318.75	315.85	316.82	318.5	316.87	316.55	316.47	319.55	317.04	318.72	317.92	317.95
310.3	310.11	311.68	308.41	311.51	311.25	310.93	312.96	311.64	312.33	311.45	310.55	310.89	312.19	312.14	311.84	311.76	309.27	310.95	311.8	312.74	310.99	310.53	313.3	312.12	312.31	314.17	311.57	309.31	310.44	310.12	310.84	311.52	309.21	311.39	310.4	309.08	312.58	314.2	313.02	312.99	312.58	310.75	309.57	310.77	311.1	312.21	310.44	311.95	312.37
305.12	305.05	307.06	305.76	305.26	305.86	304.37	303.15	304.07	306.87	303.66	305.59	304.52	303.71	304.04	303.48	304.19	305.89	303.38	303.12	303.37	305.35	302.23	303.03	303.71	304.03	307.13	304.34	306.04	303.74	304.88	303.13	302.66	306.37	304.69	301.61	304.64	302.01	302.87	306.47	303.53	304.09	302.66	304.94	302.59	305.19	304.34	306.62	304.03	304.49
318.63	314.84	317.27	318.36	314.28	315.11	316	316.94	318.87	314.9	318.4	318.72	315.18	316.79	315.99	315.4	317.91	315.57	317.57	316.41	316.07	318.38	317.75	317.39	319.37	316.21	315.89	317.77	315.28	319.68	314.8	316.56	315.16	315.93	318	318.45	316.9	316.62	317.27	317.58	316.24	316.43	316.87	315.63	315.25	316.38	317.25	315.82	318.14	317.57
294.9	294.39	293.43	293.94	293.81	290.89	293.35	294.14	296.6	293.85	294.99	295.4	295.53	294.13	291.4	294.28	293.49	294.17	290.22	293.8	293.15	292.72	292.63	294.79	294.1	291.21	293.57	294.76	295.56	293.09	292.78	292.28	293.9	297.18	294.38	292.9	293.07	295.49	292.94	292.91	295.92	294.1	294.29	293.57	292.96	293.41	290.41	293.59	294.82	293.28
302.18	302.89	303.9	302.84	302.91	302.27	302.35	303.82	301.33	304.91	302.53	303.81	302.09	303.54	303.15	302.46	303.43	303.52	303.81	299.04	303.93	302.13	302.69	300.97	302.89	301.98	301.32	303.31	300.8	302.66	300.6	301.17	300.97	304.56	303.65	303.33	304.47	305	304.89	301.78	303.15	302.91	303.85	301.5	302.15	301.42	303.58	301.5	301.64	301.62
295.54	297.81	293.6	296.91	296.97	294.41	294.96	296.82	297.29	293.87	293.8	295.25	295.14	295	297.32	295.29	296.53	295.19	296.68	295.05	297.19	294.6	294.89	294.01	296.59	295.49	296.66	295.33	294.26	295.97	293.93	295.77	294.63	295.08	293.88	294.57	292.62	296.06	296.59	294.45	293.77	297.38	296.25	294.92	296.87	295.94	295.47	297.77	295.58	294.49
319.1	317.48	317.34	319.93	317.85	317.55	316.79	318.46	317.68	318.35	319.16	317.68	318.01	316.66	316.5	316.35	317.8	319.44	317.49	318.68	319.43	321.1	317.15	319.62	316.91	319.21	316.85	318.33	318.55	320.86	318.78	318.52	318.34	319.88	317.56	320.47	318.85	317.62	318.13	319.84	318.62	319.62	318.7	317.29	316.94	317.02	315.88	319.49	317.89	316.71
314.27	313.38	311.26	309.51	314.39	312.43	313.51	313.24	312.18	311.03	311.47	315.21	312.62	313.23	311.26	313.07	313.05	314.07	313.81	311.73	314.74	314.07	314.71	309.62	311.74	312.57	311.15	314.26	313.48	311.83	311.53	313.1	312.87	311.09	313.01	314.19	310.57	312.75	313.97	312.97	311.79	313.93	314.21	314.96	312.94	312.08	315.23	311.87	315.09	313.95
304.84	305.59	305.85	308.55	304.56	306.69	307.25	305.59	303.86	303.75	307.13	302.77	303.99	305.9	306.48	305.79	307.16	305.05	305.63	306.71	305.26	307.04	307.91	306.29	306.64	305.86	306.52	308.58	304.15	304.35	307.72	307.36	308.6	305.02	306.59	307.75	306.76	308.26	303.94	304.08	305.93	307.03	304.75	306.99	305.54	304.33	303.47	304.85	307.1	305.47
304.02	305.39	302.82	302.44	300.77	302.74	303.56	304.57	303.02	301.13	303.97	304.87	303.08	302.7	302.19	303.22	301.54	303.29	301.73	302.85	302.8	303.31	301.28	302.54	301.86	304.21	302.26	304.13	301.93	304.24	302.38	303.3	304.95	301.63	305.17	300.73	304.08	302.34	302.1	301.23	299.77	304.2	303.52	304.19	301.46	304.45	301.77	301.81	305.26	302.93
298.6	296.72	295.83	297.69	294.96	296.21	297.44	297.93	296.94	294.09	299.46	294.25	296.14	295.24	294.71	297.36	296.42	299.56	294.43	296.69	297.41	296.21	294.69	295.32	296.55	298.85	296.51	296.49	296.57	297.44	296.72	297.61	298.39	297.66	296.14	295.89	296.55	299.46	295.57	297.66	295.92	297.45	297.91	297.85	296.69	297.65	298.2	296.93	297.69	298.3
301.26	298.66	298.45	303.03	299.6	301.36	301.03	300.63	299.88	297.65	300.87	299.56	300.38	301.27	301.01	299.23	302.19	298.3	301.75	301.86	298.87	300.35	301.41	300.97	302.51	299.44	299.1	303.45	297.89	301.97	300.72	302.01	300.92	300.39	300.14	299.99	299.57	300.81	300.19	299.42	301.18	299.56	298.96	299.16	297.97	301.93	301.74	296.76	300.89	301.06
328.91	324.8	331.23	329.71	326.85	331.09	328.15	331.39	328.44	328.01	327.16	328.66	328.39	329.73	331.03	326.37	327.45	326.85	328.79	328.46	330.1	328.44	327.21	329.98	328.9	326.95	328.37	329.32	328.87	328.18	329.28	330.6	328.76	326.59	326.85	327.72	329.11	328.65	328.66	328.53	329.16	329.98	331.19	328.09	329.03	329.44	329.48	326.43	327.44	329.61
305.11	306.01	304.65	304.31	300.42	305.36	303.6	302.52	303.92	302.23	302.49	301.95	301.15	305.69	301.97	303.23	300.97	300.47	304.62	305.29	305.06	303.01	300.6	303.52	302.38	302.03	304.97	304.37	301.9	300.77	303.65	302	303.61	303.93	302.27	304.38	303.03	302.85	304.59	304.09	303.15	304.54	303.92	303.95	304.06	303.22	305.78	304.28	306.07	306.26
295.27	294.8	296.48	295.9	294.07	297.79	296.13	299.23	295.63	298.04	295.44	296.05	297.58	300.57	297.59	297.12	298.65	297.78	297.51	298.25	297.03	298.52	295.47	298.42	296.19	295.8	297.23	297.8	293.96	297	296.08	296.35	294.91	299.15	297.32	295.81	300.79	295.83	297.41	297.3	295.4	297.24	297.09	297.42	297.84	297.78	298.3	300.85	297.76	297.26
323.12	324.06	324.22	320.67	325.85	325.52	321.12	325.47	325.91	325.23	324.86	324.89	326.56	322.62	325.54	325.88	325.2	326.28	323.53	324.32	323.31	325.17	323.33	325.02	326.9	324.02	326.61	323.94	326	321.69	322.14	323.53	325.04	325.03	324.42	326.53	323.93	326.67	322.93	325.23	326.54	323.54	324.09	325.38	326.77	321.59	326.03	326.27	322.5	323.73
313.99	314.98	313.69	313.54	314.55	315.18	315.34	313.43	314.45	315.72	312.26	316.13	316.56	313.67	316.18	314.76	313.64	315.78	313.58	315.18	315.96	315.82	315.88	316.78	312.55	316.12	317.94	313.77	316.3	317.04	314	315.7	316.26	315.56	315.54	314.86	314.55	313.08	311.98	316.12	313.6	314.92	316.1	314.04	314.26	314.38	316.37	318.63	313.65	316.16
304.01	304.38	304.24	304.76	301.83	304.46	302.2	304.73	301.83	302	303.07	303.38	303.93	301.25	302.29	301.86	303.67	304.86	302	302.29	301.95	304.72	302.77	302.17	303.59	302.24	301.42	303.94	300.26	303.75	302.51	303.48	299.71	304.18	304.32	303.34	302.66	303.76	302.5	302.81	302.89	303.9	302.71	303.54	303.78	302.66	302.97	302.05	302.36	304.12
310.11	311.11	312.35	312.08	311.23	311.92	308.74	312.06	308.31	310.03	311.24	310.63	312.66	309.4	311.53	311.09	311.29	312.91	309.21	312.12	315.81	314.55	314.97	309.49	311.89	311.25	312.22	311.53	312.48	311.96	312.21	312.88	310.63	313.63	310.81	311.88	311.2	312.22	311.35	311.59	308.52	313.04	312.6	312.34	308.89	312.27	313	309.8	310.12	310.6
304.68	303.59	302.8	305.31	304.95	303.89	302.84	303.84	303.55	302.92	304.44	303.27	301.78	300.08	299.73	301.88	300.88	301.82	304.18	299.4	304.11	301.1	301.52	302.5	301.08	302.23	300.23	303.05	300.96	304.08	301.23	301.89	300.37	300.46	304.31	301.45	304.6	301.77	299.07	304.84	302.53	304.7	303.97	302.63	302.12	300.37	301.56	302.01	302.07	303.74
306.86	304.75	304	304.72	303.71	305.18	305.03	306.6	303.37	303.66	302.18	302.02	302.32	304.79	304.96	302.7	305.68	304.79	305.05	305.39	305.42	304.09	304.8	304.76	305.71	305.81	304.99	306.08	306.07	302.91	305.57	306.78	304.65	302.33	302.32	303.69	305.32	306.09	304.37	306.84	306.92	302.09	303.2	306.35	305.96	301.46	303	304.72	304.19	301.64
294.2	294.15	294.27	294.22	294.16	295.61	295.04	295.28	295.12	292.85	293.31	295.46	291.95	292.72	293.06	295.58	296.32	293.79	295.78	293.48	293.25	293.83	294.79	293.31	293.25	291.53	293.69	294.89	295.44	295.52	291.27	291.53	293.36	294	293.45	293.55	295.56	294.39	291.54	294.62	291.62	295.18	295.21	291.96	293.09	292.41	294.18	292.85	294.54	294.02
311.09	311.34	309.57	311.82	312.28	311.33	311.26	313.78	310.12	312.16	310.08	308.64	309.6	309.32	313.68	311.06	311.53	312.82	309.17	312.05	311.67	309.22	310.74	308.88	308.85	311.04	309.56	311.35	309.65	310.7	313.04	310.31	311.45	306.29	310.6	311.14	308.69	311.34	310.24	309.25	312.57	310.35	310.1	310.45	311.98	310.99	308.38	310.64	310.69	311.19
317.74	315.75	315.27	316.16	315.51	319.09	317.86	315.88	318.13	316.57	314.86	319.78	316.63	318.16	318.41	315.92	318.01	317.88	314.67	317.57	315.29	315.09	315.7	318.13	315.32	317.43	316.93	316.04	316.71	318.15	316.62	314.87	315.76	315.37	316.32	316.15	316.31	317.96	319.37	315.48	317	317.33	316.94	317.17	318.09	317.4	315.65	316.91	317.35	319.9
302.52	301.44	301.23	304.61	300.93	301.73	305.15	301.06	305.13	302.37	304.18	300.93	305.38	301.73	303.72	302.64	301.15	301.66	306.12	301.15	302.27	302.65	304.08	303.46	301.5	304.32	301.75	303.23	299.54	306.13	303.81	304.45	304.35	303.1	302.4	300.14	304.57	301.77	301.16	302.63	300.39	303.59	301.82	302.6	302.17	303.08	301.96	304.01	302.9	299.46
312.28	312.8	314.47	312.75	311.78	312.33	311.64	313.49	311.89	312.92	313.38	313.49	313.17	311.77	310.95	313.67	312.98	314.57	312.57	315.94	312.63	311.4	312.86	311.48	312.05	315	310.4	312.84	314	313.26	311.55	312.74	313.87	313.33	314.37	311.67	313.65	311.33	312.74	313.33	312.42	313.41	313.33	312.62	313.3	313.31	313.85	312.82	313.1	316.19
314.01	313.92	314.09	312.35	313.26	315.27	312.57	312.69	313.63	313.94	313.34	312.8	313.65	312.28	311.69	312.13	312.08	313.68	313.22	311.91	312.86	314.02	313.8	311.79	313.39	313.61	314.94	313.21	312.01	314.31	313.54	312.64	312.83	311.5	312.84	313	312.01	313.74	314.01	313.74	314.79	312.82	315.78	313.44	314.23	313.53	314.06	314	314.62	312.78
316.43	316.88	316.88	314.92	316.53	314.64	316.61	316.25	317.94	316.14	321.04	316.72	318.26	316.85	317.13	314.41	316.27	317.89	317.64	316.68	317.86	318.39	315.51	317.47	318.08	316.78	316.7	317.02	316.25	318.83	319.99	314.95	319.1	316.1	317.11	316.14	317.06	318.23	318.77	317.43	318.29	320.3	316.23	316.96	318.11	315.9	318.27	316.74	318.17	317.4
319.12	318.24	316.12	318.47	320.31	317.66	317.43	319.59	319.25	316.93	318.97	318.66	317.3	315.83	318.54	317.31	321.59	318.38	317.67	317	317.95	317.68	317.56	319.57	320.19	320.02	317.56	318.7	319.62	319.81	319.94	318	320.74	319.68	317.67	318.98	317.22	317.47	316.88	317.97	317.7	316.33	318.16	321.06	315.91	316.45	319.6	317.43	316.57	318.4
300.85	301.34	301.09	300.74	302.09	301.77	301.77	298.62	299.06	301.6	300.8	301.46	298.97	300.57	302.93	302.73	300.34	301.12	299.14	302.01	301.99	301.44	300.17	302.07	298.73	301.02	301.95	301.06	301.31	301.93	297.02	301.42	301.18	300.3	303.17	301.91	300.1	303.43	300.76	299.75	301.85	301.97	301.94	298.97	300.19	300.26	302.04	299.99	299.97	301.57
303.61	302.94	307.8	303.49	301.57	303.87	305.54	302.61	300.9	304.36	302.69	302.35	304.95	303.28	301.84	304.29	304.01	302.65	305.69	302.98	302.46	301.22	303.88	303.56	304.17	302.57	303.51	303.46	305.68	303.5	302.41	301.04	304.77	304.76	302.32	302.89	302.68	305.08	302.08	303.28	302.36	302.7	302.88	302.21	301.96	303.25	300.92	305.26	303.8	304.26
304.17	308.14	304.97	306	306.66	309.91	304.8	306.83	305.85	309.7	305.3	304.93	305.56	307.97	306.04	305.41	305.09	306.4	307.35	307.26	308.15	305.28	306.91	303.72	305.68	305.12	305.04	306.35	306	304.49	307.98	303.86	306.1	304.46	308.5	303.58	306.71	306.75	305.33	308.25	304.73	305.26	307.31	306.42	306.51	306.79	306.51	305.07	305.8	305.18
299.46	298.62	297.79	302.93	300.91	298.81	299.58	300.2	299.02	299.02	299.23	299.54	300.53	300.1	300.76	298.52	298.73	299.36	300.06	298.4	300.48	300.26	301.18	300.07	299.83	298.94	300.83	301.96	298.07	299.35	299.48	299.43	302.82	300.43	299.89	299.57	300.92	300.59	299.78	300.24	300.38	297.51	302.11	301.28	296.11	302.68	299.68	297.72	298.87	300.05
314.46	314.35	314.26	313.14	316.67	313.94	313.75	316.71	314.4	313.36	314.39	315.88	316.21	316.42	316.66	316.44	315.61	315.17	314.87	315.85	315.57	315.83	315.07	314.51	314.43	313.48	315.96	313.06	315.45	316.87	316.07	316.69	317.01	314.82	317.29	316.18	315.95	315.58	314.62	317.02	314.42	315.36	315.74	314.49	315.06	315.56	316.23	312.92	317.06	312.46
325.15	327.01	324.34	326.79	324.54	326.5	326.63	323.32	328.17	325.68	324.48	324.08	325.04	325.47	325.05	326.71	324.49	326.55	322.34	326.94	323.42	325.5	326.27	325.46	325.94	327.37	326.66	326.96	324.76	324.19	327.2	325.43	326.65	326.51	323.28	326.37	326.29	324.87	323.57	323.85	328.14	326.61	326.56	324.22	327.63	323.26	325.62	327.32	327.63	326.84
317.53	316.73	314.48	312.36	313.25	314.92	314.84	315.38	314.7	313.79	312.58	316.42	314.09	314.24	310.58	311.72	312.4	315.55	313.99	311.26	312.94	310.2	314.47	311.79	315.13	312.57	312.97	314.2	314.03	314.98	314.52	315.81	314.13	313.25	312.69	312.94	316.67	314.77	313.33	313.73	313.77	315.14	313.84	315.99	315.15	313.96	313.68	312.8	313.26	313.01
316.3	318.55	318.17	317.98	317.96	317.2	316.56	316.44	321.17	318.99	315.78	317.01	317.8	318.71	317.68	319.91	318.42	314.57	317.48	316.84	318.2	316.94	318.2	316.03	318.28	316.67	319.64	317.9	319.7	319.14	317	316.7	318.34	319.41	318.8	317.42	317.8	316.46	316.13	319.13	318.06	316.75	319.46	317.18	318.9	317.48	318.24	318.6	317.63	318.94
306.82	309.52	307.47	310.48	310.5	311.26	309.84	307.81	307.66	310.54	308.47	308.85	306.81	308.67	307.38	309.38	308.59	307.97	308.61	308.78	307.92	307.95	309.96	309.54	306.41	307.38	309.19	309.47	308.3	312.41	310.8	308.85	306.41	310.38	311.84	307.11	310.51	309.03	310.25	309.21	308.07	309.34	309.86	309.66	309.01	310	307.07	308.27	310.68	311.37
292.67	292.59	296.86	295.45	293.36	293.55	296.74	292.6	297.19	295.41	294.7	298.63	294.22	295.59	293.92	294.47	293.01	292.94	296.41	292.65	294.44	295.23	296.94	295.18	296.48	294.86	297.2	296	294.45	293.67	294.65	297	294.93	294.26	298.3	293.46	297.62	294.39	296.32	294.18	296.2	295.83	295.32	294.88	295.28	294.69	296.58	295.07	293.86	296.42
316.86	318.48	318.28	315.22	316.58	316	319.03	317.91	319.36	319.22	318.86	319.15	316.86	318.53	317.83	317.35	315.26	318.7	315.08	315.99	316.47	318.61	319	317.23	316.33	317.87	317.21	318.34	315.3	317.04	316.98	317.52	317.4	317.03	318.85	317.5	315.28	314.89	315.69	318.43	317.3	315.16	315.28	317.05	316.57	317.42	316.22	315.94	316.69	317.62
326.7	327.09	327.97	324.25	329.71	327.02	326.76	328.49	325.76	328	327.45	328.98	328.63	327.23	327.47	328.36	331.21	327.12	327.45	328.85	327.72	327.38	325.81	328.95	327.74	329.74	325.87	328.3	325.65	330.18	331.4	326.86	326.49	327.26	328.41	328.06	328.93	326.2	327.6	328.15	328.78	328.82	327.85	325.68	328.73	328.46	328.49	329.01	327.5	327.53
303.57	304.99	303.85	302.71	304.87	304.19	303.55	304.66	304.98	301.98	304.02	307.22	303.63	304.12	305.38	304.03	303.3	306.75	305.24	303.63	301.82	302.22	303.66	303.91	305.02	304.18	306.11	302.9	303.39	304.98	303.87	302.36	304.65	304.07	304.81	305.77	305.29	301.96	300.96	305.46	302.5	306.45	304.16	307.28	301.53	304.06	305.47	306.25	303.27	304.71
297.42	294.34	294.49	295.11	295.83	294.68	295.51	292.14	294.74	292.71	293.6	296.11	296.28	293.22	294.14	293.77	295.22	294.88	294.44	292.37	292.92	294.13	293.59	294.03	294.49	293.76	295.84	296.19	294.89	294.31	294.83	294.09	294.49	297.53	295.53	294.81	295.28	295.42	292.23	294.07	293.64	292.99	293.36	294.67	294.36	295.82	294.27	293.75	291.58	294.28
303.83	303.83	302.53	301.87	301.95	301.65	303.58	302.43	302.74	305.25	303.89	305.64	302.65	305.69	303.9	305.07	304.41	304.69	303.7	303.53	305.17	304.71	301.55	305.11	302.71	302.29	302.65	304.54	302.48	305.99	304.05	303.86	302.87	301.45	304.02	303.42	305.23	303.11	304.55	305.05	302.39	302.9	304.02	304.15	305.32	303.64	303.91	299.82	302.66	304.22
323.42	323.23	324.5	323.14	323.31	322.67	323.59	322.52	322.33	323	325.62	326.26	325.01	326.65	325.7	328.77	325.54	324.31	323.71	323.58	325.75	326.06	323.06	323.07	323.94	325.06	326.56	323.79	326.33	322.9	324.12	324.76	323.56	323.95	326.19	323.1	325.29	326.56	323.82	325.39	322.1	326.36	326.24	321.77	325.77	323.39	323.63	323.74	324.93	323.04
310.1	309.22	307.76	311.09	310.6	307.97	310.24	309.19	307.29	311.35	307.45	310.84	311.36	311.07	311.54	310.99	310.22	309.32	310.23	309.7	310.44	310.63	309.94	310.71	311.81	310.44	307.82	310.52	307.78	309.5	311.21	310.76	309.02	310.37	309.08	310.44	309.05	307.59	310.25	309.67	309.67	310.46	306.31	307.82	308.52	311.65	309.25	310.28	309.92	308.44
317.96	320.2	319.63	320.98	320.18	321.06	319.43	319.89	319.83	320.37	316.74	319.54	317.78	319.12	319.1	320.2	318.97	322.01	321.4	323.25	318.13	320.67	320.87	317.91	318.52	316.38	319.31	321.82	320.24	318.56	320.94	319.11	318.22	320.83	318.77	319.18	320.78	320.12	321.41	319.36	319.33	318.11	317.94	317.8	317.63	320.25	319.33	318.3	319.43	321.78
303.99	304.87	303.39	306.33	307.89	305.94	305.95	303.13	303.54	306.05	304.22	302.91	307.86	307.57	305.12	303.84	304.7	306.16	305.11	304.95	306.57	306.64	305.53	305.62	302.5	303.79	304.17	304.84	302.08	303.86	305.03	304.55	305.04	306.37	305.65	307.57	305.47	304.74	305.27	306.32	305.28	306.15	306.62	306.52	304.92	307.56	305.9	306.75	306.46	304.66
311.22	310.22	312.64	311.93	309.98	309.39	309.67	309.98	312.14	311.55	311.53	310.58	310.93	311.07	310.09	311.1	309.65	309.37	310.74	311.58	313.93	310.43	312	308.99	310.43	311.71	308.55	310.05	310.72	311.17	311.06	311.53	312.82	309.22	310.77	310.37	310.49	309.79	312.45	312.37	311.42	311.61	311.12	310.77	311.89	310.8	312.3	312.4	310.82	312.6
328.83	328.09	326.99	329.73	327.7	328.39	326.17	328.86	328.31	329.57	326.82	326.08	327.49	326.83	327.55	324.24	328.26	326.43	328.11	327.36	325.37	328.52	328.88	325.01	330.03	326.52	327.93	328.06	328.51	325.42	327.45	327.41	328.22	327.7	326.74	325.57	327.28	327.28	328.25	327.71	326.06	326.88	327.68	327.94	325.89	327.75	328.27	327.13	325.54	326.44
310.05	312.85	310.33	310.84	312.85	313.96	312.17	310.6	309.67	311.17	312.68	310.72	312.67	314.14	314.46	311.77	312.53	310.66	310.83	311.32	311.8	314.66	312.75	315.22	313.23	314.1	312.04	312.04	311.2	311.74	311.95	311.17	312.8	312.33	309.48	312.97	312.04	310.08	314.5	312.49	311.52	313.79	310.22	314.35	310.58	312.87	312.21	313.41	312.03	310.85
305.68	308.8	306.49	306.02	306.39	304.9	306.09	306.87	306.53	305.15	302.94	308.13	306.02	306.87	307.62	306.47	305.33	308.12	307.17	307.34	306.91	306.3	304.84	306.72	305.89	307.88	303.96	307.99	305.3	308.15	306.47	305.01	308	306.45	304.58	304.92	307.38	305.61	306.66	305.37	306.9	306.47	309.13	303.83	307	306.24	306.31	306.89	304.83	308.18
300.87	301.56	303.32	302.92	303.3	303.12	301.76	304.43	302.37	305.04	302.32	301.37	302.09	301.51	302.9	302.99	303.05	300.25	302.22	304.24	304.59	302.99	301.72	302.66	304.19	304.28	303.78	302.05	301.24	302.02	302.55	300.98	303.19	303.37	301.01	302.86	303.78	303.17	302.01	300.46	302.3	303.82	304.22	302.61	302.55	301.63	300.65	301.77	301.92	301.55
305.53	304.09	305.19	305.98	302.44	303.52	303.52	305.93	305.43	306.02	303.93	303.34	304.92	305.56	305.18	304.64	306.88	303.48	305.91	304.31	304.28	300.74	305.14	304.58	303.35	304.3	305.99	304.68	304.85	304.58	303.21	302.61	301.64	305.79	303.48	304	306.16	307.93	305.63	305.23	302.01	302.6	303.09	302.96	304.59	303.51	304.9	302.67	304.58	305.3
306.47	303.35	304.29	308.12	307.48	303.82	304.35	304.41	307.02	302.86	305.36	307.62	307.12	305.29	305.79	306.71	307.24	304.16	303.95	304.69	303.8	303.7	304.46	305.43	309.47	304.51	305.14	305.32	305.26	305.91	302.95	306.38	307.55	304.34	306.5	304.24	306.47	305.67	304.67	308.86	304.85	305.71	306.68	308.6	303.78	302.78	303.73	304.37	304.81	303.54
309.89	311.32	310.89	310.54	310.25	312.22	310.53	309.4	310.29	309.86	308.46	311.74	310.93	311.48	310.14	309.76	309.52	309.92	310.01	310.22	309.59	310.03	311.83	312	312.31	307.48	310.72	311.74	310.7	309.51	309.13	310.63	312.19	309.31	310.18	312.01	307.07	310.11	310.82	311.73	310.69	309.85	309.9	309.22	309.55	310.36	311.75	310.04	310.89	310.81
316.62	312.58	313.8	310.54	310.42	313	313.56	310.13	313.07	310.45	312.15	313.83	312.86	312.15	315.1	313.94	312.83	311.3	310.43	311.75	313.04	313.66	310.79	311.08	312.91	312.18	310.48	311.51	310.33	313.34	315.17	312.62	310.67	312.03	312.76	312.09	311.81	310.91	312.95	312.37	313.94	312.27	310.64	315.14	310.64	314.48	312.82	312.29	312.36	312.84
300.82	300.11	304.18	305.51	301.4	305.54	302.83	299.6	303.6	303.16	302.62	301.44	301.05	302.82	303.4	301.15	303.3	303.32	304.61	301.09	301.12	303.21	302.98	303.51	302.95	305.05	300.6	304.73	303.26	301.05	303.41	303.21	303.4	303.26	299.71	302.5	303.37	300.97	300.51	299.98	303.52	304.13	300.4	303.79	301.87	303.18	303.4	304.55	301.71	304.11
311.14	313.34	314.28	311.28	312.5	312.59	310.78	312.16	313.29	314.23	314.56	311.55	312.66	312.32	313.08	312.56	314.27	310.39	310.64	312.71	311.67	313.95	313.58	312.25	315.87	312.22	313.4	314.99	311.73	313.62	311.52	312.81	312.13	311.87	314.1	311.71	311.7	314.67	311.13	311.59	311.76	314.91	314.3	315.39	312.43	313.72	313.52	313.45	312.73	310.36
304.48	303.66	304.31	304.42	303.11	306.15	305	304.33	303.63	303.88	305.41	303.33	303.8	307.83	305.75	304.35	304.84	301.17	306.26	306.9	304.97	304.18	303.91	302.91	303.73	303.44	302.78	305.91	306.45	303.18	305.38	302.7	302.48	305.48	302.38	304.21	303.98	305.1	302.55	306.07	306.09	306.19	304.97	306.6	304.47	304.91	302.55	304.21	303.39	303.63
313.31	315.61	315.12	311.93	315.93	313.23	315.09	314.87	312.6	315.49	314.4	312.85	316.27	314.71	314.4	311.79	312.93	312.48	314.64	312.91	314.01	312.71	314.53	313.11	314.69	313.97	314.23	314.38	315.93	312.66	312.09	310.71	312.59	312.94	312.17	314.8	313.73	314.75	313.19	312.55	317.26	313.81	311.93	314.27	314.73	313.44	313.77	312.25	314.84	314.12
304.92	304.38	303.67	305.19	305.37	303.99	304.42	301.97	304.47	305.29	305.33	307.31	304.86	304.24	306.76	305.6	304.49	307.7	305.17	304.43	307.25	305.5	305.84	304.91	302.58	305.83	306.2	304.39	304.78	301.45	306.1	305.79	304.85	303.79	305.85	305.55	305.18	305.59	304.93	306.51	304.55	303.1	305.74	304.98	304.39	303.03	307.37	306.03	304.66	305.83
325.88	328.36	325.88	325.46	324.42	325.77	324.36	323.84	324.24	323.56	324.23	324.53	325.22	325.11	325.34	326.37	327.57	326.26	326.78	326.06	324.81	325.27	325.87	323.05	326.17	325.95	326.64	323.72	323.69	325.65	325.35	321.97	323.96	325.71	325.54	327.39	322.56	325.03	325.16	327.67	326.13	325.75	323.75	326.72	323.94	322.09	325.11	324.32	326.87	325.36
313.92	313.77	315.18	313.8	311.59	311.84	313.63	311.58	312.68	313.01	315.77	314.92	313.61	311.52	313.01	312.89	313.03	312.61	313.73	313.38	314.27	312.85	313.64	313.47	314.13	313.2	313.89	310.08	314.71	312.56	312.57	313.09	314.67	312.63	310.59	313.72	313.49	313.39	313.38	313.26	313.82	311.7	312.84	315.22	312.88	313.8	315.39	310.38	310.48	314.41
294.69	295.67	296.2	297.95	298.23	298.63	296.06	297.59	296.69	296.42	296.99	298.56	296.06	297.64	299.31	295.59	296.11	296.92	299.09	298.96	295.5	297.95	297.23	298.03	294.05	298.07	294.55	298	296.06	299.19	298.38	294.23	294.98	295.36	296.44	296.3	297.81	297.09	297.06	298.63	297.62	297.96	295.57	294.4	294.73	298.06	295.55	298.31	299.49	297.84
304.56	304.42	305.76	303.69	304.27	305.33	306.28	306.04	303.1	308.23	303.75	302.61	305.02	306.62	303.54	302.82	307.43	306.57	306.87	304.83	305.41	305.06	307.86	304.56	305.55	306.36	305.49	306.05	304.47	306.21	306.05	306.05	305.66	306.77	306.26	302.64	305.61	302.94	307.06	305.56	307.79	305.7	305.69	304.36	305.56	309.84	304.36	307.46	303.9	303.81
305.18	303.38	304.94	303.55	306.68	302.98	303.38	304.02	304.89	303.63	304.02	304.23	303.6	303.28	303.41	304.16	304.58	305.54	304.7	304.01	304.85	306.09	301.56	303.2	305.69	304.05	305.28	303.34	306.03	303.74	304.49	305.54	304.72	304.72	303.09	305.01	306.37	303.59	302.65	303.48	302.58	304.63	304.85	307.13	305.61	305.56	306.01	307.19	303.09	303.81
305.98	303.94	305.63	303.98	305.63	304.5	305.28	304.95	303.76	305.46	303.76	304.65	304.6	305.34	303.99	305.06	306.28	304.74	306.6	305.07	303.81	306.6	306.6	305.71	303.27	307.2	305.64	303.5	302.12	302.99	305.23	303.47	304.53	306.39	303.14	304.03	305.53	305.33	305.88	305.07	306.85	305.87	303.28	306.21	304.58	305.06	304.77	306.27	304.83	305.09
310.94	313.17	314.43	314.36	313.11	311.96	312.57	312.68	312.95	313.74	312.11	313.05	311.04	314.67	312.91	312.92	310.64	312.6	313.78	312.08	313.88	314.89	312.45	312.55	312.78	313.19	312.99	313.72	313.23	315.64	310.48	312.68	310.84	311.87	314.97	314.84	314.08	310.63	311.53	311.4	313.86	312.25	311.62	316.41	314.95	311.86	311.69	312.18	314.47	316.15
296.19	296	296.51	297.26	295.6	294.77	298.04	296.18	299.26	298.94	298.3	298.76	298.21	297.04	296.41	295.94	297.99	297.1	293.72	295.73	295.27	296.79	298.95	294.94	297.85	295.79	297.36	296.11	294.52	296.1	297.68	295.03	296.33	297.12	296.52	293.6	295.77	298.24	299.39	294.59	295.6	297.01	296.12	293.79	299.24	297.18	296.54	298.18	298.69	297.1
307	308.73	308.28	308.13	303.37	306.3	307.08	306.3	305.4	307.59	306.9	306.57	305.96	308.43	304.91	304.93	306.94	310.23	307.13	304.59	307.19	306.8	305.39	306.6	306.86	304.74	305.45	310.04	310.24	307.19	304.91	304.61	306.58	304.02	306.16	308.79	305.97	309.64	305.36	304.6	307.08	309.52	307.56	305.01	308.6	305.86	305.95	305.94	305.43	306.21
305.95	302.16	306.97	303.17	302.37	305.07	308.42	304.39	306.26	302.89	303.94	302.54	303.91	302.09	304.22	304.63	304.29	301.45	302.52	303.79	304.71	302.86	304	304.46	302.2	307.37	303.51	305.13	303.25	303.96	308.34	305.4	306.03	302.34	301.09	302.7	302.9	304.3	303.55	302.78	304.15	303.79	303.99	304.28	303.48	303.78	305.57	303.58	306.14	301.29
306.64	305.61	306.31	307.99	304.85	305.39	306.09	305.34	303.95	307.54	306.37	307.24	303.89	307.69	306.08	305.93	305.32	307.74	305.23	301.87	307.16	306.13	305.2	305.88	309.01	305.27	306.59	303.75	306.6	309.43	307.55	306.62	307.55	308.39	305.52	306.29	306.55	306.58	307.84	307.15	307.73	305.32	305.56	307.25	306.52	308.62	306.43	305.32	306.03	309.06
315.36	318.01	319.78	318.17	317.17	316.43	314.95	315.62	317.07	315.79	318.31	321.44	319.07	315.87	315.75	316.22	317.12	319.46	316.33	319.31	318.6	319.44	316.78	318.95	318.76	317.75	316.05	318.71	319.44	319.58	320.83	319.79	317.98	318.19	318.5	319.71	317.2	319.35	320.18	317.97	318.51	316.73	318.02	318.35	319.79	318.25	317.85	317.09	319.72	318.28
305.3	302.32	305.61	303.34	304.96	306.88	305.99	302.95	308.56	304.52	306.23	301.91	305.71	303.01	306.32	303.02	305.96	304.88	305.97	306.01	303.01	304.51	305.46	305.15	303.65	304.3	306.58	306.11	308.31	306.09	304.45	307.09	304.3	306.33	305.96	306.88	303.92	306.93	302.56	307.52	304.91	307.79	305.33	307.43	303.77	304.36	305.12	305.82	301.71	307.09
302.8	304.69	304.55	302.98	301.7	300.33	304.25	304.08	303.98	303.6	305.41	301.27	305.78	306.21	303.56	302.07	302.54	301.65	305.52	303.17	305.73	302.92	305.23	307.56	304.22	303.1	303.21	305.99	307.91	303.49	302.28	304.87	305.13	303.39	303.68	304.19	304.32	304.43	304.36	303.99	302.81	306.61	305.21	303.99	305.95	301.97	303.38	302.89	304.83	303.43
314.5	313.64	311.76	314.03	315.73	315.07	314.16	314.83	315.37	313.53	311.59	313.97	313.05	315.81	313.57	313.25	314.09	309.81	312.41	315.05	314.38	311.95	313.14	311.79	313.69	314.39	311.68	314.64	314.05	311.7	310.47	316.08	314.24	315.57	315.79	313.95	313.24	315.23	313.11	313.42	312.2	314.8	312.56	312.74	312.95	312.94	313.71	313.15	313.68	314.51
312.37	314.29	313.17	314.19	316.16	315.61	312.77	314.61	315.85	314.53	312.77	314.33	314.97	311.75	316.68	313.81	315.54	313.96	309.73	312.55	311.33	314.15	314.39	315.04	316.33	314.27	315.3	313.98	316.44	313.26	313.53	314.29	310.57	311.72	314.2	313.73	313.83	312.91	312.38	312.31	313.89	314.93	313.81	313.41	312.97	314.03	312.29	314.69	314.7	313.13
300.59	300.77	301.84	304.67	303.1	301.59	302.35	304.73	301.35	302.91	303.19	303.31	304.73	300.13	300.17	300.04	303.22	300.17	305.05	300.56	303.95	301.36	301.98	301.96	302.05	302.37	303.16	303.05	304.06	300.97	298.03	300.71	303.65	304.14	303	302.28	302.63	302.44	302.28	302.26	303.29	303.47	303.24	304.18	302.49	299.41	303.48	302.68	302.56	300.89
297.97	296.49	294.71	296.91	293.62	296.89	294.46	294.25	296.19	292.7	294.81	296.29	294.67	292.34	295.54	295.05	292.92	297.53	293.51	295.16	297.04	292.86	291.83	294.28	296.4	296.23	292.95	296.14	296.69	296.09	294.06	294.84	295.42	295.61	292.3	294.96	293.82	293.83	296.66	296.05	294.54	295.68	293.92	293.51	295.28	293.58	294.47	294.2	294.17	292.73
315.54	310.83	314.65	313.96	312.59	314.46	311.08	312.23	313.18	311.61	311.33	314.13	310.99	311.26	314.94	314.71	312.67	310.58	313.22	312.71	312.03	310.16	315.11	313.14	311.36	310.77	314.2	312.3	314.46	313.58	311.85	314.42	311.64	313.3	313.06	312.03	313.74	312.21	310.84	312.4	315.14	312.4	312.35	313.32	315.3	312.8	312.71	311.43	314.34	313.41
313.65	313.09	313.66	311.3	312.42	312.61	313.88	312.77	316.01	313.75	316.63	314.09	313.89	314.62	313.44	311.93	312.68	315.29	312.87	314.15	313.24	317.29	314.93	315.03	313.49	312.25	314.22	314.97	313.81	313.27	314.79	312.99	316.13	316.25	316.41	317	312.81	315.19	312.66	313.86	312.28	313	317.14	314.68	314.09	313.45	315.2	313.02	312.46	312.73
299.59	305.35	305.37	303.22	304.51	301.93	305.05	303.88	307.94	305.72	305.14	303.79	303.36	305.06	304.33	305.79	303.32	306.47	309.23	303.74	303.09	304.02	306.5	305.62	304.89	306.22	304.98	305	301.91	304.3	303.04	304.3	303.19	303.49	304.42	303.11	306.28	305.26	303.62	304.7	303.34	302.43	304.34	306.5	303.54	304.04	302.52	306.18	306.9	303.59
302.56	302.94	302.05	303.44	304.56	301.86	303.56	301.96	303.78	304.63	304.04	303.16	301.92	303.13	301.74	303.61	304.52	304.03	304.02	305.6	303.7	302.14	302.18	302.73	303.62	302.11	301.69	304.46	300.7	302.32	302.7	301.51	302.7	304.59	305.31	305.39	304.29	301.43	301.79	303.03	302.83	301.96	302.6	301.41	304.04	303.49	302.36	303.97	303.4	304.86
302.37	304.67	303.99	304.27	301.98	303.11	303.64	303.91	304.19	304.93	305.15	303.22	303.04	303.72	302.41	302.44	304.81	303.42	304.86	302.15	303.25	303.41	304.15	302.91	304.35	303.65	304.63	301.65	301.13	302.49	305.05	303.62	303.89	306.31	303.15	303.4	306.43	304.19	303.07	302.94	304.63	302.98	304.78	301.51	301.1	304.41	304.06	301.44	305.52	302.78
294.24	297.44	295.95	295.85	295.19	294.9	295.82	294.22	295.51	293.08	293.85	294.63	294.29	293.86	291.82	295.95	294.97	292.72	295.41	296.15	295.09	295.18	293.4	292.96	295.1	292.19	295.92	296.1	295.49	295.84	295.9	294.09	294.53	296.64	297.99	295.09	294.79	294.68	293.32	294.02	295.6	297.07	296.19	293.6	292	295.5	294.82	295.47	293.79	295.29
310.75	310.23	308.08	310.26	309.36	306.97	307.39	307.44	308.58	306.59	308.35	307.73	308.14	308.56	308.72	310.55	308.29	308.44	309.7	309.68	309.02	310.19	309.99	311.12	310.29	310.98	309.41	306.11	306.95	306.94	308.38	307.02	308.36	306.45	308.45	310.38	308.89	309.34	307.76	309.43	308.23	309.42	310.27	308.7	307.5	306.1	309.15	306.43	306.78	310.98
303.72	298.49	306.4	301.53	303.28	302.36	304.12	304.87	303.22	300.8	302.4	301.33	300.8	304.09	302.47	301.71	303.16	302.62	304.45	302.98	305.54	304.64	304.8	303.68	305.14	303.09	299.89	302.37	300.78	303.13	303.4	302.15	301.5	301.99	302.93	302.89	303.48	303.87	301.55	303.63	299.71	302.53	303.65	301.02	301.74	302.29	302.74	304.26	303.78	302.94
313.35	315.54	313.17	314.79	312.67	315.08	316.19	316.97	316.62	314.36	315.14	315.56	315.19	314.44	314.03	313.58	316.64	316.42	312.96	315.12	315.42	315.65	315.85	314.1	313.8	314.99	314.75	316.42	313.14	315.16	316.31	317.32	315.06	313.52	314.69	316.57	314.14	314.14	312.87	315.81	313.2	317	315.16	315.04	315.97	312.91	314.35	318.64	316.78	315.57
302.21	300.25	301.62	304.26	303.25	304.34	302.74	302.97	303.74	301.99	302.51	301.18	303.55	302.38	304.21	302.61	301.95	301.7	304.39	303.86	302.32	301.73	304.22	300.49	303.52	305.57	303.58	302.98	302.22	304.06	303.81	304.68	301.69	302.22	302.72	301.47	303.59	301.29	303.63	301.92	303.19	302.81	304.95	303.28	303.4	302.69	304.84	304.42	303.11	300.99
294.43	295.87	297.22	294.04	296.88	296.74	296.24	292.83	296.23	295.26	292.74	293.79	294.52	295.47	294.05	294.52	296.8	297.02	294.25	297.02	292.27	295.57	296.36	295.16	295.75	294.4	292.19	295.52	294.33	298.18	293.33	295.63	297.65	294.39	296.41	295.53	294.05	294.84	297.16	297.16	296.03	295.41	295.7	296.54	295.02	295.07	294.44	293.83	294.19	294.5
324.57	324.5	323.06	324.45	324.42	323.2	324.07	321.68	325.19	325.64	323.48	325.66	324.52	324.7	325.25	323.48	324.44	325.84	321.81	326.98	323.95	324.85	323.9	326.33	324.35	324.23	323.73	327.08	323.82	322.79	324.6	324.57	323.04	325.32	322.98	325.44	324.62	323.54	323.67	321.97	325.15	324.56	324.14	326.35	327.41	325.11	323.52	325.13	325.23	324.41
303.18	304.97	302.54	303.7	303.59	306.17	304.32	305.22	305.5	302.74	304.19	303.6	305.9	306.11	304.02	306.29	303.31	304.38	304.67	300.98	303.21	303.37	307.21	305.88	303.47	304.46	303.38	304.75	303.66	303.81	304.94	304.87	304.26	306.59	303.84	306.2	304.67	303.41	305.06	304.79	302.84	305.06	303.18	304.56	304.97	302.92	305.57	305.37	303.86	305.22
312.36	313.84	312.02	315.26	314.62	313.89	313.98	311.58	309.91	312.4	313.75	312.05	312.19	312.43	310.89	313.88	311.36	312.55	311.56	314.36	312.39	311.15	315.85	311.44	311.66	314.43	312.84	311.17	313.64	311.87	312.78	312.55	311.61	312.55	314.08	310.79	315.29	313.56	312.94	312.33	314.3	314.1	314.18	313.82	313.98	313.18	314.7	313.88	310.68	309.42
295.15	296.91	297.59	298.57	295.55	297.83	296.25	297.44	297.86	296.53	296.62	294.72	296.94	295.77	298.24	298.45	298.78	299.04	295.56	298.12	298.47	296.53	299.83	296.02	296.76	296.9	298.87	295.49	297.32	295.69	298.01	295.61	296.01	295	296.06	295.26	298.47	294.44	295.87	298.73	297.73	297.64	297.51	296.89	296.52	298.11	297.01	296.31	293.13	296.61
315.17	316.48	317.14	315.23	316.19	316.99	316.63	315.98	316.46	316.6	312.21	315.83	316.09	316.77	314.88	315.07	313.07	317.18	316.2	316.62	314.97	315.21	315.3	318.61	318.29	317.07	316.95	314.8	315.2	317.24	315.57	315.53	314.9	314.92	316.93	318.72	314.86	315.04	315.39	315.48	317.34	318.31	315.87	315.34	315.85	314.57	316.66	315.04	314.24	314.29
312.96	313.55	315.35	313.38	314.05	314.45	311.82	313.72	313.71	311.79	313.54	313.04	312.8	313.36	313.39	312.5	314.72	313.61	312.17	313.4	314.55	312.38	313.1	313.57	312.39	312.95	311.46	311.74	312.52	312.32	313.18	314.69	310.5	310.91	313.47	311.81	310.88	314.11	312.02	314.71	314.12	312.76	312.48	310.1	311.73	316.84	314.18	312.68	311.17	312.42
326.02	323.75	324.3	326.59	324.67	325.27	326.75	326.51	324.08	325.88	325.87	325.17	324.69	325.49	323.39	329.3	327.26	326.76	325.54	322.91	323.54	324.8	324.37	324.87	324.94	322.49	324.34	325.22	324.6	322.95	324.27	324.39	325.71	327.38	323.41	324.42	325.27	326.76	324.26	325.2	326.26	326.57	325.82	323.13	321.89	325.05	326.24	326.46	325.17	328.43
300.46	301.43	301.24	301.76	302.19	300.28	304.52	302.64	302.86	302.34	302	303.07	299.46	303.34	304.03	300.26	302.56	304.56	302.45	302.98	299.75	302.46	302.83	300.23	300.55	299.65	302.54	301.42	300.48	300.32	303.56	302.72	301.96	303.32	302.76	304.34	302.95	301.16	302.22	302.42	303.52	304.15	303.54	301.61	303.04	300.23	303.62	300.96	303.92	303.05
318.14	316.03	315.69	317.27	316.58	316.85	316.16	317.3	319.39	316.52	316.23	318.47	318.77	318.96	317.96	316.3	319.32	315.5	316.84	316.83	316.95	317.84	318.59	316.04	317.06	319.31	317.55	317.41	317.98	315.08	316.45	316.9	317.24	318	315.85	317.38	317.01	318.03	318.91	314.43	319.44	315.17	316.77	318.79	318.47	317.56	316.53	315.14	318.75	316.85
294.12	296.27	296.29	296.42	297.86	297.71	296.07	299.55	297.95	297.15	297.72	295.74	295.36	295.42	295.8	296.89	299.01	294.99	296.78	297.62	298.56	297.26	297.91	295.1	297.89	297.25	294.6	298.46	298.03	297.61	297	298.41	298.22	297.79	296.26	295.22	295.03	298.12	296.41	294.63	296.59	298.12	296	296.02	297.58	297.61	295.06	297.37	297.28	298.43
305.82	303.34	304.83	307.89	304.23	304.9	305.55	304.83	304.24	306.86	307.16	303.59	302.71	305.8	305.91	305.76	306.34	305.75	303.5	305.92	305.47	304.71	305.46	305.74	306.29	303.87	305.06	305.45	304.31	304.18	303.53	308.46	303.52	303.98	306.01	304.35	303.64	307.08	305.48	304.82	303.14	302.37	306.15	304.77	302.68	304.1	305.42	305.33	306.77	303.23
305.96	307.56	307.7	306.06	307.61	306.89	304.01	308.76	304.77	304.5	307.24	306.33	307.45	307.07	306.81	306.88	305.63	307.87	305.31	307.01	303.97	307.32	305.63	304.34	307.95	307.23	306.32	307.07	305.49	308.81	307.35	307.64	306.23	307.66	307.51	308.89	306.29	306.67	304.99	304.94	305.72	306.21	306.53	307.11	308.62	307.6	307.21	308.51	305.25	307.74
310.94	315.11	313.89	310.68	310.81	310.77	312.46	311.98	312.09	312.55	315.13	313.96	313.6	313.54	312.57	312.63	314.63	314.52	314.53	310.48	313.54	311.98	314.3	311.45	315.17	310.58	311.08	311.67	313.08	314.32	313.38	314.5	313.33	313.85	313.75	315.72	312.87	313.54	312.15	313.47	317.48	314.33	314.88	314.88	312.7	313.56	314.31	314.63	312.91	312.39
301.49	302.2	303.82	299.63	303.07	300.87	305.74	304.36	302.69	302.56	301.95	301.52	304.54	300.9	301.23	302.77	302.01	299.9	302.41	301.76	300.84	303.77	301.05	304.3	303.23	306.22	300.21	302.86	301.67	302.17	302.79	302.02	304.09	300.97	301.1	303.47	299.95	300.95	302.83	301.76	301.36	302.53	302.01	302.66	301.98	302.68	300.67	302.65	304.29	300.99
300.13	298.69	301.79	302.76	299.4	300.47	299.96	300.78	302.78	300.41	300.46	301.35	301.97	300.26	301.73	301.47	302.16	299.43	302.01	300.49	300.95	301.96	301.67	301.56	299.81	301.91	303.2	298.15	299.06	298.16	301.54	301.62	298.76	301.61	300.64	298.85	299.51	301.66	299.49	302.51	301.17	302.08	300.03	299.99	301.26	299.47	301.39	301.7	299.38	300.89
300.17	299.51	298.92	297.28	301.31	298.11	300.13	301.74	303.29	298.69	301.04	298.8	299.8	299.72	299.14	298.79	298.7	300.63	298.49	300.16	299.14	299.67	300.18	298.61	298.14	299.51	300.96	300.3	301.2	298.28	298.43	298.88	300.9	300.63	298.45	298.97	300.17	300.42	298.9	299.59	301.17	303.6	299.09	297.26	299.8	298.06	300.42	301.84	299.55	302.16
310.82	312.54	315.01	314.78	312.19	312.31	313.91	313.38	313.4	311.17	313.53	311.09	313.37	313.33	312.61	313.24	314.41	311.09	313.43	311.63	310.88	313.87	311.44	315.21	312.25	312.48	314.55	313.34	311.94	312.73	314.22	311.83	311.04	313.91	309.53	312.56	311.94	312.82	311.82	313.52	309.43	309	310.77	314.23	312.1	314.62	311.91	314.78	313.59	315.04
307.14	302.11	304.65	305.22	303.63	303.8	305.39	303.05	305.55	306.56	305.16	303.16	305.18	305	304.36	304.43	304.06	306.69	308.2	304.99	306.42	306.44	304.81	302.26	306.88	306.55	302.5	305.91	305.35	306.26	302.88	304.64	304.98	306.03	304.12	306.15	308.23	304.37	304.98	304.82	305.82	306.32	305.42	304.83	306.71	306.38	304.86	306.23	305.49	303.05
305.18	303.57	307.83	304.73	305.02	303.97	304.53	303.3	307.3	305.3	302.95	303.56	308.02	307.16	303.54	305.62	305.28	306.93	307.04	305.71	304.11	305.49	304.36	307.6	305.67	304.2	308.57	306.58	304.76	304.83	305.19	304.33	304.02	304.59	305.15	306.92	306.46	306.22	305.85	304.93	307.11	305.24	305.63	306.39	305.43	304.33	304.73	301.83	304.49	307.28
311.96	313.2	312.36	313.89	314.62	314.19	312.65	315.21	314.61	315.46	314.05	314.33	314.48	312.78	311.45	312.33	311.71	311.98	314.24	312.48	315.41	314.49	313.92	314.65	314.78	311.74	309.91	310.36	315.13	312.09	314.42	313.78	313.41	312.62	313.95	312.18	312.7	314.02	313.5	315.36	315.58	313.06	315.43	313.7	315.99	313.43	314.45	312.97	313.67	311.75
312.95	312.96	313.21	311.59	313.28	312.22	313.01	312.27	312.55	313.44	315.03	311.74	311.94	312.21	315.1	313.81	311.75	313.65	311.13	311.53	312.04	310.47	311.63	314.56	312.33	313.53	310.39	312.93	314.04	312.6	312.46	312.89	311.7	312.99	314.02	314.28	311.94	311.78	313.64	311.09	313.21	313.88	315.39	312.79	313.28	310.64	312.31	313.52	312.38	310.08
304.79	305.79	305.61	304.35	304.4	304.4	306.83	303.98	305.35	305.85	306.07	305.78	306.75	304.1	303.45	307.33	303.34	304.98	305.12	305.81	305.15	303.59	306.69	305.69	308.41	305.98	307.04	304.03	305.6	304.98	304.63	302.94	304.75	305.2	305.34	306.83	307.53	306.69	307.28	305.7	306.59	302.82	303.84	306.5	306.61	303.35	303.61	303.66	305.68	306.05
303.6	304.77	305.84	306.02	301.74	304.38	302.31	302.89	303.37	302.27	302.18	303.42	301.36	301.66	301.96	303.52	304.41	303.47	304.63	303.77	305.48	304.82	302.47	302.56	302.2	303.7	302.67	302.89	302.51	305.05	304.93	305.05	304.26	303.45	303.23	304.3	302.67	302.72	301.49	304.54	300.76	300.88	304.23	303.07	301.6	304.86	303.96	304.04	301.99	302.59
302.83	303.57	302.17	304.8	302.76	303.13	302.68	301.71	303.82	302.59	303.51	300.86	301.78	302.3	304.74	306.11	304.59	301.86	304.28	302.93	303.47	305.02	303.9	303.29	300.2	306.26	302.38	303.1	301.16	301.56	305.44	301.75	301.71	303.85	304.31	302.34	302.57	305.27	303.44	301.72	304.5	301.11	302.36	302.24	304.28	305.74	304.56	301.58	305.05	303.4
304.13	309.23	307.77	308.05	305.37	308.61	309.04	304.66	308.57	307.61	308.19	307.18	307.44	306.45	307.67	308	308.05	307.18	308.14	306.51	304.97	307.44	308.02	306.9	305.68	307.74	307.14	307.55	305.26	307.75	308.33	306.13	305.58	307.91	311.16	306.03	304.86	308.15	307.36	307.93	309.76	306.93	308.27	307.52	308.24	308.04	307.56	307.42	306.27	310.35
311.31	306.85	305.04	307.54	309.81	307.78	309.34	306.82	309.86	307.95	308.88	309.16	308.32	308.47	308.08	307.22	306.68	306.05	308.61	308.61	307.4	309.06	309.55	308.78	311.61	307.26	307.56	307.3	309.61	309.35	308.51	308.27	310.1	308.14	309.24	309.52	307.34	310.35	308.48	309.42	310	311.11	309.63	308.91	307.65	306.7	308.44	308.33	308.9	309.5
316.44	316.47	316	314.03	314.09	317.28	315.26	311.53	315.67	313.84	315.06	317.48	314.87	316.43	313.03	315.8	316.06	315.39	313.16	313.67	315.84	315.42	316.24	314.8	313.68	314.03	315.99	315.47	313.9	313.29	314.03	315.44	315.05	313.83	314.34	316.08	316.08	311.98	315.91	314.83	313.49	316.65	313.27	313.59	314.98	315.82	314.08	314.26	312.4	315.72
303.77	302.94	303.48	303.99	304.78	302.68	304.02	302.19	302.89	302.88	302.74	302.52	302.32	305.52	305.45	303.68	302.79	303.91	303.46	302.97	305.87	303.08	302.55	301.84	303.64	300.37	301.7	301.16	305.61	305.76	303.08	303.97	304.6	303.53	303.98	303.63	302.11	302.05	305.24	304.65	305.14	304.35	302.16	304.87	306.22	304.2	303.44	301.86	300.33	302.67
305.13	307.47	305.32	305.98	305.61	305.46	307.1	303.32	304.22	303	303.41	301.05	302.9	302.95	303.22	303.6	304.86	305.72	305.26	303.67	305.03	302.75	305.04	307.31	303.81	305.39	305.89	304.24	303.99	305.34	305.64	302.43	304.94	303.14	302.74	305.65	305.13	301.79	304.7	305.95	305.64	306.49	304.24	304.48	303.01	304.1	304.56	306.28	304.58	304.85
307.14	303.65	306.19	306.96	307.66	306.7	304.92	308.15	307.8	305.94	306.41	303.73	307.9	307.43	306.7	306.5	305.75	305.94	305.97	304.63	307.12	305.78	304.73	306.06	306	303.32	305.08	308.02	306.56	305.54	307.28	305.01	305.4	306.12	308.08	306.6	306.21	306.31	310.42	305.18	307.22	306.58	309.1	305.81	306.54	306	305.51	302.56	307.65	304.75
315.35	316.11	315.52	314.97	315.54	313.61	314.51	315.19	318.87	314.41	314.53	315.28	316.24	315.84	314.76	316.94	316.47	314.5	314.44	314.91	317.2	314.19	315.3	318.81	314.75	317.58	316.29	317.8	317.63	314.65	314.8	316.38	315.8	314.96	314.39	315.56	314.16	317.11	314.46	313.85	315.21	315.3	315.18	315.89	314.38	315.52	314.21	316.64	316.74	315.94
299.63	303.05	302.1	299.62	300.25	300.17	299.49	300.89	302.67	300.16	299.66	301.58	302.77	299.48	303.72	299.79	296.29	301.72	299.62	300.79	301.95	298.61	301.92	300.41	300.78	300.75	297.81	300.37	302.11	300.15	299.68	303.44	300.75	300.69	302.03	301.74	298.25	301.25	301.02	301.03	299.75	301.96	303.06	299.63	301.13	297.36	300.67	301.42	302.26	301.48
300.83	301.28	302.1	303.48	301.37	300.77	303.54	302.69	303.33	302.64	302.88	303.19	304.1	302.65	303.8	304.19	303.31	302.37	301.5	301.98	303.05	302.75	304.11	300.54	301.7	304.18	303.12	301.65	299.63	299.97	302.37	303.57	302.57	301.82	301.42	302.38	301.65	304.1	302.23	301.88	304.93	303.73	302.06	300.21	302.76	302.51	303.3	300.88	301.28	299.72
326.55	328.32	327.16	326.83	328.73	327.07	326.5	325.63	327.94	326.38	323.69	328.46	328.06	326.8	325.7	327.11	326.63	329.33	329.81	326.95	326.66	327.28	327.4	327.72	325.87	326.65	328.25	325.37	328.83	326.21	326.45	325.07	326.74	327.08	326.71	327.95	326.57	325.26	328.9	329.91	326.36	328.37	327.27	324.92	327.17	327.33	326.23	329.07	328.2	329.98
308.65	310.1	308.23	312	306.85	311.21	309.03	310.94	308.22	311.39	309.09	308.62	309.04	310.78	308.59	311.08	306.62	307.96	308.33	307.61	309.14	308.82	309.22	308.12	310.82	307.62	310.17	308.95	308.47	308.52	309.37	308.09	309.02	308.53	310.12	309.28	307.99	309.96	310.92	310.68	308.31	307.3	310.51	309.27	309.72	308.96	311.11	308.25	309.49	306.08
313.23	314.47	313.46	313.34	315.26	313.25	313.11	315.76	312.95	313.35	314.46	313.81	316.18	313.25	313.64	315.1	313.92	312.73	313.57	316.23	314.86	313.97	313.99	314.71	314.6	315.35	314.39	315.5	315.02	312.57	312.88	315.93	313.4	314.35	313	311.72	312.6	313.75	314.31	315.1	315	313.76	312.96	313.34	314.51	312.16	313.73	316.12	312.75	315.19
319.85	319.52	319.39	320.48	322.56	319.82	318.1	320.34	319.76	317.93	317.85	318.5	318.89	320.26	319.18	318.66	319.66	318.52	319.37	318	320.74	318.72	317.85	318.62	318.32	316.95	318.05	318.89	319.82	319.93	320.66	321.09	319.26	318.02	318.9	320.16	319.5	318.07	316.21	320.59	318.29	318.74	319.49	321.68	320.37	321.86	318.9	320.69	320.9	320.38
311.03	314.1	312.01	313.28	312.28	311.31	313	311.86	311.41	312.03	312.01	314.26	313.25	311.56	312.27	311.61	313.36	313.76	311.56	311.64	315.43	312.18	311.88	312.94	311.35	313.06	313.08	311.73	311.47	312.35	310.31	311.93	311.19	312.06	313.14	309.6	310.84	310.11	311.75	312.61	310.69	310.62	312.75	312.29	307.61	311.69	312.24	312.13	310.99	312.73
308.91	310.79	310.02	310.45	309.8	310.77	309.66	309.65	310.48	308.22	310.31	310.07	309.82	307.85	308.23	308.1	307.67	311.6	309.11	306.8	307.62	306.85	305.86	308.45	309.75	309.42	308.25	307.68	309.01	310.46	307.58	310.44	307.69	307.04	307.77	307.49	309.9	309.93	310.88	310.56	308.45	307.7	309.18	305.63	306.22	308.92	308.08	310.01	308.21	310.65
313.68	313.77	313.61	314.8	315.23	314.03	315.62	313.6	313.27	314.09	314.59	312.37	313.09	314.95	314.25	314.88	315.37	312.51	315.16	313.69	313.96	315.24	315.81	313.5	314.44	313.66	312.91	312.71	315.07	312.95	315.53	313.56	316.31	314.72	313.11	312.19	314.28	312.47	315.75	314.25	313.05	313.72	314.69	314.14	314.56	318.83	314.27	314.31	314.01	316.41
308.84	309.09	310.83	310.48	312.18	311.75	310.06	308.24	309.79	311.02	305.53	309.78	309.67	311.56	311.32	309.36	307.22	309.43	307.52	308.91	310.85	310.62	311.44	309.93	309.56	308.14	308.73	311.2	308.53	308.73	310.93	307.87	307.64	308.77	310.44	309.13	310.34	311.66	309.09	309.36	310.52	308.98	309.19	309.6	310.12	310.14	308.21	309.53	308.44	309.07
317.96	312.08	311.87	315.15	315.24	312.12	314.65	312.47	315.5	316.38	314.35	314.2	314.19	313.82	317.09	312.8	311.95	317.06	314.19	314.63	314.16	311.9	315.08	314.68	313.3	312.8	313.17	312.87	314.46	312.73	313.08	312.59	314.36	315.63	313.71	314.49	316.65	314.16	312.59	313	312.04	314.49	313.68	316.86	313.47	314.86	313.89	314.71	314.41	312.87
302	303.38	302.15	304.74	305.71	302.19	304.89	307.06	302.17	303	304.76	303.45	302.14	306.3	303.76	305.49	307.17	305.98	303.95	305.89	302.07	302.82	306.1	304.81	306.03	303.98	301.54	303.06	304.23	305	304.53	303.53	305.74	305.04	303.85	306.25	304.79	304.97	300.94	303.95	306.03	304.49	302.93	302.89	304.67	303.84	304.25	304.04	304.33	307.52
310.88	310.84	308.44	309.2	313.24	309.25	312.31	310.52	309.87	309.13	311.81	311.55	311.62	309.28	309.24	311.88	309.11	311.13	309.32	313.19	310.85	309.97	311.75	309.71	313.59	311.21	310.17	310.88	313.95	308.7	310.68	309.76	311.49	308.43	308.53	311.1	309.96	308.08	314.02	308.91	307.95	310.82	310.12	310.83	311.77	309.7	310.86	307.49	312.21	311.34
296.63	290.66	294.75	293.13	294.82	296.22	296.01	294.91	296.6	294.45	293.89	298.67	295.25	294.28	297.2	295.35	292	296.14	295.23	296.6	295.59	295.01	295.52	296.57	295.72	293.48	292.19	296.03	294.95	292.47	295.56	297.08	295.92	294.71	292.97	292.79	297.19	294.66	294.68	293.31	297.35	295.19	293.76	294.84	293.95	293.73	293.55	294.86	297.43	295.46
294.96	295.35	298.89	298.01	295.42	296.75	297.18	297.28	292.95	297.93	297.69	298.78	296.17	295.9	295.71	299.34	297.27	296.4	295.44	297.06	297.19	297.02	296.11	295.63	296.84	296.59	295.43	296.88	295.29	295.76	295.92	297.25	295.25	297.33	297.34	298.04	295.33	297.71	297.01	295.85	297.16	297.52	297.09	296.2	296.8	298.31	295.19	297.83	295.12	293.99
315.86	315.05	313.17	315.38	313.8	314.89	314.72	313.58	317.08	314.94	313.81	313.62	312.71	313.15	311.1	316.49	314.42	315.06	315.04	314.34	317.02	313.62	315.03	314.47	316.12	315.31	314.3	314.07	316.38	314.34	313.69	314.44	314.82	316.83	315.48	316.5	314.41	317.87	313.94	314.74	313.76	313.17	315.68	312.29	315.11	313.77	313.73	313.81	314.71	314.43
312.88	312.37	312.13	311.68	314.72	313.45	314	313.7	312.52	313.55	314.73	317.22	311.69	313.33	312.05	312.13	310.06	310.66	313.3	313.67	313.96	311.77	312.99	313.72	314.39	312.44	312.03	312.85	313.42	311.84	313.42	310.32	311.56	313.66	314.4	311.69	310.82	312.64	311.39	312.16	311.3	315.72	310.02	312.05	312.53	315.46	312.75	316.61	311	311.72
307.56	310.12	308.75	303.5	307.84	307.85	307.5	307.06	309.5	309.88	307.3	307.73	304.24	306.06	307.74	306.99	305.77	306.59	306.49	309.78	307.14	308.25	308.17	306.27	306.75	308.45	307.83	307.3	304.82	306.87	306.53	307.97	307.25	307.58	306.97	305.54	307.94	305.89	304.5	307.99	307.51	307.93	308.47	308.77	309.33	306	309.61	308.02	308.86	307.89
304.02	305.57	304.13	303.72	304.31	305.01	303.12	303.18	303.82	302.2	303.73	303.68	301.39	303.29	302.56	303.83	300.88	306.32	303.04	303.15	302.06	302.9	304.23	303.29	300.93	305.39	306.93	303.71	303.36	304.02	304.82	303.08	304.13	303.49	304.5	305.34	305.16	303.31	305.49	303.99	303.42	305.47	303.68	303.52	305.7	301.76	302.62	303.38	306.27	303.77
311.24	307.99	310.41	311.48	311.46	309.89	312.92	311.5	310.27	312.54	308.44	310.83	310.99	310.98	311.2	312.6	311.13	311.74	311.16	311.18	313.34	309.31	311.95	308.88	313.36	314.51	309.34	308.5	312.99	310.65	310.05	310.46	311.9	311.91	310.92	309.91	310.39	310.12	310.86	307.76	310.39	309.19	308.91	310	310.14	310.83	310.62	312	312.27	310.68
329.03	328.65	330.55	330.63	326.05	327.43	328.76	330.42	329.63	327.41	326.54	328.93	325.85	329.06	325.27	327.82	329.71	327.37	329.18	327.27	329.28	325.22	328.83	328.48	327.27	330.4	329.45	327.16	327.79	327.92	326.43	326.94	329.7	329.92	330.03	327.34	327.86	327.94	331.07	328.65	327.63	329.93	329.3	328.06	329.85	332.2	331.83	329.77	329.06	326.84
312.83	310.86	312.9	313.12	316.68	315.19	312.73	313.21	311.05	314.14	315.11	312.01	311.13	312.4	314.11	310.25	314.49	314.55	311.63	313.41	314.29	314.07	312.89	312.78	315.43	314.51	315.26	312.16	315.11	312.18	314.18	313.91	314.34	311.88	313.63	313.29	314.94	314.09	311.43	311.74	314.54	313.61	312.95	313.64	313.2	312.58	312.56	312.11	314.23	314.88
291.86	293.83	291.77	292.15	291.81	294.12	293.67	293.36	294.42	296.02	295.31	292.69	294.52	294.16	294.1	295.15	291.57	292.09	295.22	294.51	292.38	293.88	295.31	294.35	294.91	294.17	292.82	295.44	293.46	296.5	294.22	293.32	293.06	294.77	293.39	294.93	292.76	294.05	293.81	296.12	294.7	293.81	295.43	291.76	296.18	295.09	293.61	295.2	292.56	291.42
301.9	302.89	303.27	304.49	301.84	303.47	305.12	300.94	301.37	304.7	302.74	302.29	303.29	304.17	302.17	302.22	303.26	304.32	303.51	302.94	303.32	303.25	302.13	303.37	297.32	304.21	305.16	300.07	302.26	301.46	304.41	302.58	301.53	304.79	304.8	304.94	302.45	300.34	302.83	303.22	302.63	301.61	302.88	301.72	304.17	303.06	301.45	305.26	302.52	302.81
316.43	314.6	317.76	315.3	316.29	315.26	314.87	318.28	313.25	316.03	314.9	314.56	316.27	314.79	314.42	313.7	314.27	315.44	316.7	315.59	316.26	316.49	316.5	319.56	312.59	318.61	317.51	315.29	316.26	315.5	317.32	315.39	314.61	316.95	314.81	318.98	316.96	317.5	315.8	315.41	317.36	313.98	313.86	315.12	315.82	316.76	316.12	317.55	318.08	317.1
294.5	293.04	294.1	295.93	296.85	295.39	291.23	294.74	292.92	293.38	291.57	292.19	296.14	293.32	294.13	291.91	295.13	293.3	294.98	295.98	295.23	293.24	295.13	293.2	294.61	291.5	296.16	294.38	294.4	295.23	293.52	294.23	294.05	292.08	296.21	297.4	295.23	292.93	294.06	293.7	293.43	296.23	293.6	294.47	292.83	296.25	292.38	292.74	294.06	292.39
312.49	310.78	314.61	313.8	312.18	315.9	313.94	315	310.81	313.92	313.23	314.95	311.14	310.74	313.56	316	311.01	312.79	312.63	313.78	312.49	312.79	313.54	314.63	314.38	313	308.95	314.43	314.52	310.83	313.02	313.58	311.69	313.48	312.45	313.64	315.03	314.84	312.74	314.54	315.11	315.2	311.98	315.67	311.31	314.45	315.31	312.68	313	311.98
300.85	301.2	297.78	301.76	302.72	301.83	304.25	300.5	299.91	299.41	299.68	300.81	301.77	301.42	300.12	301.32	301.62	300.85	303.52	298.59	302.81	298.76	300.55	302.27	301.79	298.41	300.04	301.14	300.9	300.36	302.65	300.8	302.98	299.21	299.37	300.85	301.47	299.66	300.74	303.41	299.98	302.5	299.34	301.12	299.2	300.83	300.56	300.78	302.41	299.47
331.23	326.94	328.26	330.05	327.11	329.5	330.23	328.28	329.51	329.48	327.89	327.34	327.77	328.26	329.83	327.29	330.3	327.34	329.45	328.63	329.52	327.6	328.45	327.75	326.78	328.89	326.96	327.63	329.04	326.35	329.5	327.57	331.17	328.06	332.56	327.96	327.99	327.8	328.07	328.34	328.43	327.8	330.46	328.59	330.74	327.29	329.73	329.16	329.16	329.3
302.66	303.75	305.04	299.62	304.72	301.67	305.94	304.54	302.29	303.62	301.07	302.27	303.47	302.22	303.13	304.63	301.89	303.36	300.87	302.78	304.3	304.97	304.57	303.43	303.05	303.42	301.41	305.03	302.78	301.64	302.28	302.52	299.84	301.45	303.05	303.12	304.4	304.01	304.66	301.77	304.12	303.74	302.31	299.83	305.18	301.9	306.51	302.95	302.76	303.45
319.15	319.3	320.21	319.53	320.61	317.7	316.45	317.56	318.78	318.99	319.75	320.19	319.26	316.26	320.12	320.02	317.68	318.66	319.18	316.97	316.32	317.95	319.06	316.11	321.33	321.71	318.74	321.73	320.15	320.16	319.31	318.36	321.48	319.53	317.94	320.4	318.1	319.93	320.56	320.83	318.43	320.46	319.87	319.59	317.78	317.93	318.53	318.51	318.42	318.98
315.71	315.17	314.53	315.74	314.98	315.2	314.74	315.64	313.41	316.11	313.88	313.65	314.83	311.84	313.72	314.6	313.54	316.32	315.67	314.27	314.64	314.03	311.91	312.88	314.83	315.44	314.48	314.43	314.12	314.43	313.76	312.53	311.54	314.73	315.53	313.58	314.14	315.17	313.54	314.61	311.97	314.45	312.21	314.25	314.26	314.33	313.84	313.07	314.13	314.12
321.52	319.04	318.52	320.62	318.76	314.59	316.72	317.62	318.75	318.79	317.97	318.34	319.28	317.92	315.81	315.35	318.53	317.28	318.52	319.33	316.84	317.3	319.36	316.73	318.7	318.01	318.51	318.31	319.64	316.67	317.06	320.37	319.62	320.89	318.03	315.94	318.64	317.09	317.49	317.06	316.66	318.16	319.09	316.23	320.62	320.79	315.49	315.62	318.89	320.02
301.16	303.74	302.74	304.31	303.81	302.15	304.72	301.52	304.37	303.55	300.19	301.27	304.87	301.4	301.12	303.52	303.07	301.47	301.28	302.49	304.07	303.52	303.1	301.7	303.34	301.04	303.44	305.46	303.51	301.68	303.3	302.91	302.58	301.08	304.47	304.15	306.39	303.62	302.29	303.66	303.1	302.87	303.69	302.88	304.08	302.81	302.57	305.46	305.24	303.72
309.01	306.41	308.4	307.75	310.1	307.58	306.68	309.15	308.13	308.9	307.57	310.24	309.38	309.54	311.62	306.47	310	307.17	310.33	309.2	309.81	310.14	310.55	306.18	308.28	309.83	311.34	310.83	309.85	306.75	307.98	307.87	309.49	309.21	309.9	310.34	306.71	309.57	308.8	308.16	307.4	313.63	308.93	307.13	307.43	308.43	307.83	307.49	308.8	310.38
314.24	316.77	315.93	315.95	317.3	318.04	316.58	317.17	315.85	318.95	317.37	317.41	317.28	318.21	317.13	318.87	315.59	316.19	315.24	317.73	316.56	316.23	318.41	316.62	316.39	317.68	318.52	319.4	319.1	320.64	318.64	318.68	315.32	315.87	317.05	315.73	316.93	317.6	317.28	318.7	315.33	318.88	316.94	316.92	317.01	317.38	316.64	319.26	318.36	316.84
302.9	303.13	302.28	301.42	305.21	304.13	305.39	301.32	304.15	302.25	304.41	305.04	304.56	304.91	304.36	300.11	305.28	302.45	303	304.59	302.48	302.92	303.72	303.08	300.73	304.16	304.49	305.19	304.81	305.43	303.8	302.29	302.89	301.93	303.4	303.45	303.26	302.06	305.3	305.12	303.48	303.67	303.06	303.19	300.83	303.54	302.67	303.59	302.81	302.13
302.78	302.04	298.58	302.38	300.19	300	298.96	301.74	300.57	302.96	301.93	299.19	300.52	304.03	300.38	301.25	300.9	298.06	299.27	301.58	302.67	301.27	300.12	300.93	300.37	301.16	301.2	301.11	301.3	300.62	301.78	301.87	303	301.06	303.28	299.95	301.32	300.42	302.17	299.81	301.23	302.03	299.32	300.64	299.37	301.88	300.36	299.45	302.09	302.32
329.54	329.74	326.33	331.04	326.5	328.55	329.92	329.06	328.32	330.9	329.47	328.31	327.46	327.14	328.34	329.14	328.7	329.2	328.26	328.4	329.23	326.98	329.3	329.56	328.76	328.14	330.03	327.76	328.31	331.28	327.52	328	327.81	327.13	329.66	329.82	327.1	330.2	327.29	329.04	327.39	327.1	330.39	329.33	326.16	326.44	330.34	329.87	329.21	329.61
312.71	310.59	310.58	313.26	311.42	311.86	311.91	315.83	310.34	313.49	311.21	310.28	311.5	312.14	310.57	312.98	312.73	310.26	313.09	312.52	310.98	311.49	310.95	310.85	311.72	311.77	310.55	309.79	310.14	311.41	313.37	311.91	311.61	314.07	311.81	312.54	310.05	309.75	311.3	313.65	309.72	311.88	310.05	311.78	312.54	312.32	309.27	310.63	313.4	312.38
302.5	304.61	306.68	306.11	302.3	305.2	306.64	303.42	304.01	305.14	306.19	305.08	303.41	303.42	307.52	306.3	304.88	305.41	306.91	303.74	306.35	306.84	305.11	305.23	302.63	307.68	302.55	305.31	304.8	302.53	304.92	303.52	307.09	303.16	304.76	307.83	307.35	306.1	304.37	306.94	305.75	305.81	302.89	305.39	305.61	305.1	304.94	302.74	306.72	303.86
306.61	303.57	305.61	303.62	302.67	302.64	305.5	303.28	304.66	307.05	303.84	302.37	303.7	305.91	301.42	303.65	306.16	305.36	305.8	306.33	302.32	306.36	304.18	305.7	304.22	303.63	305.39	303.09	301.78	305.72	303.05	303.68	305.5	305.73	303.87	306.19	305.64	301.45	303.07	303.39	304.15	303.95	305.17	304.8	302.11	304.17	305.93	302.15	303.33	304.27
312.76	315.3	314.87	316.16	316.7	315.6	315.44	315.35	314.56	313.51	314.61	312.01	314.02	314.25	312.28	313.55	314.12	314.2	312.21	314.56	314.99	314.2	312.97	315.28	313.72	314.17	313.8	312.25	311.14	314.72	314.83	314.16	313.37	313.69	314.31	314.51	311.93	315.59	315.59	315.82	314.39	313.33	313.93	311.82	314.92	312.61	314.19	315.18	312.25	313.92
306.04	301.86	302.95	303.82	305.28	304.4	302.96	304.74	305.32	301.92	304.61	302.67	306.27	305.3	303.12	302.63	303.39	306.96	306.13	305.25	302.91	303.36	305.33	302.11	306.82	307.3	301.71	302.88	307.21	305.85	304.17	302.62	304.1	303.22	304.92	306.65	304.3	305.11	305.66	305.58	307.97	302.65	305.55	303.35	301.9	305.53	306.41	303.92	301.76	304
323.78	324.21	327.8	324.5	324	324.89	324.21	322.9	325.61	325.23	324.07	324.34	326.27	325.72	324.12	325.51	324.6	325.93	329.65	325.5	325.17	324.2	324.23	325.95	326.1	324.95	326.17	326.61	324.11	325.85	325.3	326.71	325.19	325.2	327.79	326.09	325.53	324.84	325.66	326.16	325.67	322.55	324.39	326.21	324.65	323.04	323.45	323.5	326.33	325.48
301.44	302.19	303.05	303.66	303.47	302.4	302.2	304.99	301.87	302.47	304.52	300.96	302.73	303.31	305.32	302.11	304.88	304.04	302.65	303.17	302.35	303.87	300.76	304.4	300.81	304.2	303.01	301.83	302.94	303.74	302.35	302.45	304.3	304.97	302.7	304.2	304.12	302.82	303.55	303.85	304.41	302.9	303.4	303.12	304.71	304.1	301	302.81	303.69	302.68
308.52	308.58	311.26	310.71	310.91	309.94	307.43	310.03	310.76	310.95	309.32	311.23	309.48	310.86	309.05	307.54	307.31	310.13	309.92	310.63	310.9	311.46	311.99	310.05	308.28	310.06	312.77	307.78	310.6	308.71	309.9	308.44	310.55	311.57	310.93	309.77	310.32	309.38	309.01	310.51	306.62	309.83	310.7	311.34	307.75	307.07	309.25	309.54	308.96	310.63
301.85	303.05	303.88	305.1	303.27	302.57	305.06	303.36	304.5	306.09	303.5	301.89	303.37	304.06	301.07	300.9	304.32	302.77	304.53	304.23	305.33	300.46	301.17	303.37	304.73	302.13	302.94	300.13	302.8	303.52	303.14	303.9	301.9	302.43	300.43	302.94	302.47	301.88	302.24	303.31	302.62	304.37	303.51	302.35	304.96	303.9	303.62	304.75	302.93	302.1
301.85	301.42	302.38	303.42	303.05	303.68	303.53	302.74	303.92	303.19	303.16	304.98	302.97	302.82	303.86	304.02	301.48	302.56	301.84	304.66	306.29	302.41	303.76	304.2	304.21	304.76	303.68	301.39	302.81	303.35	304.55	303.81	303.11	303.02	304.71	304.46	304.32	300.61	304.8	304.8	306.47	303.75	304.11	301.06	304.67	301.46	303.5	304.09	300.23	302.97
322.64	322.28	326.15	324.64	326.95	326.01	324.06	326.82	324.24	323.71	323.73	322.42	326.18	323.58	322.58	323.92	325.69	325.74	324.79	323.29	325.12	323.92	325.47	324.59	325.62	323.61	324.41	321.75	326.59	325.42	325.31	322.25	325.68	324.33	326.77	322.46	325.11	323.41	326.5	322.79	323.87	326.24	325.36	323.39	323.97	324.24	324.98	324.17	322.5	324.3
315.25	312.09	312.98	310.13	311.04	314.5	310.54	310.82	311.43	310.99	310.62	311.19	313.34	310.26	313.01	313.88	313.66	310.14	313.17	313.5	311.75	311.61	314.46	312.29	311.49	310.98	312.82	310.06	311.65	312.69	312.17	311.8	312.13	313.37	314.09	312.58	312.46	313.91	312.25	310.86	310.13	314.59	312.26	310.71	314	313.03	310.66	314.49	313.18	313.47
318.3	321.79	319.5	320.61	318.94	319.54	318.44	319.35	317.29	319.29	318.38	317.91	320.59	319.24	318.53	317.68	318.64	317.36	320.41	318.36	320.56	320.18	319.52	319.49	319.15	320.43	313.51	319.02	321.28	319.75	320.21	319.06	319.95	317.68	320.98	321.33	319.17	319.33	319.72	318.47	317.74	318.6	320.19	321.92	321.18	318.24	318.67	316.23	319.93	318.78
305.39	306.75	303.39	303.12	304.52	303.79	306.5	303.39	301.7	305.13	305.09	304.23	305.56	306.22	307.01	305.2	303.82	305.45	301.99	302.97	307.17	305.59	304.6	305.09	306.84	306.47	304.02	304.66	306.1	306.48	305.14	305.44	305.3	305.54	305.08	304.71	304.16	306.45	305.15	305.11	304.81	304.14	305.55	306.17	305.7	307.17	303.64	302.74	304.17	305.81
295.44	295.14	295.42	292.68	294.06	294.2	292.92	292.8	294.09	292.09	293.69	294.4	291.89	293.35	294.7	292.96	292.1	292.37	293.39	294.36	294.74	294.93	296.36	294.58	295.81	292.93	295.07	294.13	291.31	295.41	294.88	296.39	291.61	294.51	294.58	293.15	292.84	292.81	292.26	295.98	292.88	294.13	293.32	296.18	292.15	293.36	292.42	294.93	294.36	294.57
304.07	302.56	305.69	303.64	307.12	303.87	305.59	304.16	304.54	304.12	302.48	303.64	304.46	303.09	305.24	303.84	304.44	306.73	305.84	302.77	303.69	306.74	303.74	305.79	303.51	304.42	301.63	307.32	303.18	303.59	303.91	303.93	304.2	305.3	302.94	303.23	306	303.79	304.68	302.63	302.45	301.77	303.38	305.09	301.15	303.73	302.35	306.31	305.38	305.77
316.6	315.72	314.79	315.4	318.23	313.51	314.98	314.84	315.12	314.93	313.27	318.14	313.07	315.75	313.48	316.36	315.57	313.56	317.27	314.57	314.05	314.7	313.44	315.58	313.48	316.24	312.68	314.45	314.63	313.88	312.13	314.37	314.37	315.84	314.46	315.25	314.11	315.14	314.52	316.47	314.42	314.81	315.91	315.15	316.06	316.03	313.43	317.47	312.7	315.67
317.72	316.8	315.83	316.21	316.12	316.43	315.41	318.95	318.05	318.36	318.17	314.77	318.05	318.69	318.3	319.8	317.31	318.27	317.21	316.78	316.02	316.03	318.18	318.32	316.99	314.93	314.76	317.51	317.48	316.82	318.36	317.64	316.74	319.18	314.77	316.25	316.06	315.71	315.45	316.29	315.2	316.41	316.2	318.1	319.08	315.02	317.97	316.9	320.16	317.93
304.62	304.31	303.21	304.57	306.89	302.77	303.92	304.58	304.78	303.88	302.68	306.37	302.01	303.89	303.36	304.66	303.89	304.23	305.13	302.63	306.93	304.6	302.83	302.83	303.04	304.01	305.71	305.55	303.01	307.21	304.09	304.59	305.48	304.38	305.73	302.46	304.59	304.01	305.57	305.59	307.66	302.88	303.15	305.33	306.39	304.89	303.55	306.21	302.37	303.8
300.88	301.6	301.3	300.83	301.44	302.04	303.8	301.75	301.33	302.03	301.72	301.92	301.15	303.21	300.48	301.3	300.24	298.73	298.87	301.82	300.63	302.6	299.22	300.23	303.04	299.92	300.99	302.03	301.87	298.65	300.77	301.68	301.66	299.48	301.08	301.73	301.97	300.64	296.05	302.45	300.85	299.2	300.29	300.83	300.22	303.08	302.56	301.42	299.52	298.79
310.47	308.36	309.79	307.39	308.12	308.14	307.35	308.78	308.07	305.33	307.48	307.81	310.96	307.03	307.98	312.04	308.98	308.12	310.38	307.89	308.53	308.09	310.04	310.1	307.93	309.07	307.35	313.61	308.81	307.77	307.68	310.16	309.45	309.33	307.98	307.66	308.98	308.43	308.6	309.27	308.53	310.38	309.69	308.71	306.58	308.26	308.11	309.64	308.48	309.85
318.56	316.5	314.62	318.44	315.81	315.79	317.27	316.74	314.61	316.63	317.83	315.03	316.08	315.74	315.41	315.15	317.76	314.04	318.1	316.54	316.15	315.5	317.8	312.91	317.63	319.9	317.85	316.48	320.03	316.77	317.58	317.13	317.34	317.98	317.01	315.92	316.92	317.33	315.33	317.93	317.21	315.05	315.19	316.14	315.43	316.52	315.08	317.34	317.52	315.64
321.21	318.31	319.56	318.64	320.64	320.03	318.32	320.95	320.12	319.97	319.58	318.1	321.9	320.65	319.87	317.4	320.5	321	318.97	316.81	319.6	318.88	321.58	319.55	320.54	319.79	321.17	319.97	318.64	318.48	318.33	317.93	317.37	317.38	320.51	317.31	319.55	318.28	317.14	321.69	319.38	319.46	320.13	320.57	318.7	321.06	317.83	319.99	323.08	318.15
303.54	304.01	305.97	308.59	304.04	305.28	306.54	306.64	305.35	302.67	304.41	306.45	303.43	305.88	303.7	305.73	307.06	304.59	306.85	306.88	310.68	307.07	307.19	305.7	306.74	304.72	307.2	308.36	303.7	308.18	304.59	305.74	307.34	306.71	306.16	304.24	306.66	304.98	306.27	305.8	305	303.94	306.82	306.23	305.26	305.52	305.54	307.24	305.45	306.62
326.18	326.29	322.86	322.59	324.2	323.44	325.99	325.57	326.69	323.14	323.93	324.54	324.82	324.76	322.96	326.32	325.96	324.54	320.94	324.62	324.69	323.17	322.97	326.44	326.82	323.99	323.82	321.38	324.95	324.42	328.1	325.66	323.85	325.39	327.27	323.58	327.35	325.49	326.53	324.97	324.14	323.45	325.17	325.03	324.94	325.11	325.7	325.63	324.9	323.57
305.03	304.04	305.4	303.25	307.52	304.6	305.77	305.85	305.11	303.38	303.06	304.73	303.74	305.27	302.45	305.42	303.29	305.79	304.82	303.56	303.67	306.27	304.33	304.13	307.57	303.85	302.5	304.05	306.09	304.13	300.72	303.57	303.37	302.19	305.09	304.05	305.71	304.53	303.58	303.29	304.71	305.36	304.63	305.12	307.02	306.94	304.61	305.13	305.01	302.49
309.51	312.64	313.59	312.53	309.17	307.57	310.58	311.93	312.73	312.7	311.91	311.81	313.62	311.35	310.64	312.24	310.84	310.29	309.8	308.82	310.24	310.79	313.37	310.43	312.95	309.27	310.89	309.23	309.9	311.83	309.42	309.48	309.53	311.76	310.8	310.28	309.62	311.25	313.15	309.4	312.84	310.97	311.31	311.3	311.48	311.66	310.67	311.65	313.27	312.8
308.36	305.22	309.33	306.56	303.83	306.88	305.91	307.08	306.2	304.82	305.48	306.47	306.16	306.01	304.68	303.57	305.92	306.43	305.13	304.87	308.13	304.95	307.58	307.77	304.86	306.18	305.67	305.18	306.11	307.46	305.5	306.26	308.97	304.75	306.68	305.7	306.26	308.76	307.53	303.52	304.34	306.7	304.42	305.31	306.39	304.06	307.8	309.64	306.84	306.82
297.77	297.9	295.33	298.07	295.85	298.03	295.85	295.68	297.95	295.54	297.5	297.04	297.51	294.22	295.68	295.25	296.85	297.2	298.73	297.64	298.55	295.64	297.19	298.65	296.54	294.9	297.67	295.25	295.01	294.08	299.91	295.43	298.12	297.56	296.2	297.26	295.41	297.56	298.83	293.41	296.63	294.58	296.62	296.92	295.98	299.99	297.36	296.92	297.45	296.95
301.53	300.61	297.69	302.27	300.91	300.51	301.05	303.71	301.71	302.01	302.38	302.99	301.12	301.1	300.54	303.28	302.77	302.81	301.84	303.45	303.5	302.87	303.77	302.11	301.32	304.25	299.55	301.33	301.99	301.53	304.61	301.97	304.33	301.73	302.72	302.68	302.03	302.75	303.18	301.85	304.4	301.29	301.45	302.68	303.39	301.39	300.96	300.89	302.04	301.19
328.52	328.81	328.92	325.49	330.08	327.91	326.59	326.51	330.76	324.88	326.92	328.36	327.74	328.94	330.99	328.04	328.94	326.7	329.37	327.26	329.84	328.7	328.41	325.3	326.01	328.49	329.99	327.75	330.01	327.65	329.27	327.39	326.35	327.66	326.27	326.2	327.26	326.85	326.44	328.58	326.99	327.73	329.13	327.82	328.56	326.5	329.63	327.49	329.85	327.66
324.79	322.84	326.21	326.48	325.01	325.59	325.93	326.92	325.38	324.14	324.73	324.12	325.61	325.16	326.28	323.33	323.21	324.43	324.58	325.54	324.82	325.68	327.37	326.36	324.13	323.08	325.04	323.74	326.58	324.81	325	323.82	326.82	322.62	324.07	323.08	324.61	324.71	324.58	325.15	325.42	324.24	325.9	326.68	325.32	325.63	324.44	324.1	323.44	324.41
308.78	313.08	309.79	311.15	313.79	310.41	311.59	312.2	309.91	312.98	312.52	312.18	312.65	312.42	310.53	311.3	309.88	312	312.25	310.78	310.99	310.9	312.28	311.31	313.56	309.81	312.29	311.27	312.91	312.02	309.45	310.9	309.69	312.12	311.61	312.73	310.43	312.43	314.05	311.94	310.99	310.92	311.48	311.2	309.47	312.9	312.03	312.7	309.87	311.43
304.94	303.27	304.83	304.24	305.16	303.41	302.71	303.94	305.38	305.89	304.02	307.16	308.19	303.8	303.35	304.65	307.42	304.68	305.92	306.25	306.54	305.06	302.98	302.98	304.5	304.09	301.94	306.39	302.7	304.19	307.74	305.38	305.94	307.07	301.94	304.83	303.97	304.53	303.84	302.82	306.3	304.56	305.5	304.69	305.28	304.21	304.43	305.4	303.34	306.41
308.88	309.22	308.24	307.78	308.8	309.86	307.29	308.35	309.49	307.85	310.56	309.16	308.69	309.56	311.28	307.57	308.92	307.62	306.65	308.63	308	307.65	308.95	310.79	309.7	308.51	307.31	306.86	308.31	306.6	310.03	309.18	306.96	311.48	308.78	310.18	310.06	309.03	311.04	308.48	309.35	310.45	309.63	308.36	310.6	306.91	304.53	310.16	307.8	307.82
313.79	312.67	312.09	313.49	315.31	315.5	314.99	313.17	315.75	314.01	314.01	312.06	312.21	311.52	316.16	312.18	312.37	310.9	310.98	315.34	315.69	314.86	313.73	315.64	313.18	316.28	313.49	313.48	313.24	311.57	311.93	312.94	316.04	314.37	313.21	312.48	315.35	316.48	315.4	313.92	314.22	313.92	313.83	315.31	313.43	315.55	313.5	312.65	314.88	311.79
303.83	302.76	304.51	301.81	302.77	301.82	303.37	305.73	303.51	303.77	303.39	303	301.24	302.5	303.72	304.27	300.99	303.34	302.06	305.59	303.81	299.83	301.34	305.71	304.46	304.38	304.58	303.4	301.53	303.07	304.21	302.59	301.21	302.93	302.96	304.51	305.74	303.61	301.06	304.06	305.42	303.7	306.55	300.72	302.54	305.21	302.62	303.03	304.68	302.88
295.64	295.95	293.51	295.49	294.69	293.47	296.83	293.61	294.37	294.3	293.89	297.19	294.17	295.75	295.92	297.44	295.49	293.16	294.56	293.09	292.81	296.67	296.3	294.66	294.8	296.09	295.26	296.38	293.94	296.16	296.41	294.95	295.34	294.88	294.38	295.93	293.77	292.74	297.19	297.5	297.81	295.67	292.96	294.08	294.28	293.38	297.61	295.89	293.96	294.24
303.25	305.39	302.63	305.22	305.73	308.13	303.05	307.75	303.74	304.99	303.8	304.65	304.95	303.76	306.73	307.72	307.46	305.36	302.82	308.6	306.04	305.22	304.32	305.15	303.49	305.95	304.09	306.74	305.77	305.15	306.62	305.91	304.11	306.25	303.34	303.95	305.34	305.71	307.76	305.34	303.91	306.71	305.58	306.9	303.12	304.76	305.41	304.03	306.12	304.95
318.41	318.25	317.12	317.39	319.17	318.6	316.65	317.93	319.16	316.13	317.1	317.13	317.1	319.65	318.39	318.19	317.06	318.75	317.42	319.74	314.98	319.3	316.87	320.59	319.67	313.38	319.62	318.17	320.2	317.4	323.07	317.26	319.6	315.99	316.97	318.58	315.62	314.67	316.45	320.27	320.15	318.41	320.01	320.13	318.92	318.86	319.48	316.96	318.22	318.27
326.32	328.24	329.92	325.91	328.28	328.3	330.07	329.13	327.17	326.16	328.31	326.81	328.56	327.14	328.08	327.11	325.08	328.45	327.49	326.64	326.68	326.91	325.86	326.71	329.59	328.82	327.53	329.23	325.04	328.64	328.13	327.26	329.78	330.41	326.7	331.76	330.87	327.24	329.6	330.89	326.86	330.38	327.34	326.25	329.16	326.63	327.87	326.18	327.52	329.06
311.89	312.37	312.55	312.89	314.39	312.2	311.85	314.87	314.04	312.91	313.32	311.98	314.34	311.9	314.78	311.18	313.69	313.94	315.02	315.73	313.74	314.53	314.9	313.67	316.1	315.09	314.18	312.81	311.89	315.69	312.75	314.21	316.55	314.74	314.57	313.57	313.66	311.56	315.89	313.41	313.47	314.71	313.55	313.59	311.77	314.3	314.44	313.82	313.73	312.86
315.32	315.26	313.86	316.24	313.09	314.65	312.93	314.23	315.52	313.6	315.95	312.25	313.75	313.26	315.73	311.98	313.98	315.88	313.11	314.64	312.73	314.9	314.06	314.07	315.76	316.2	316.6	315.56	314.99	315.31	315.06	313.88	316.06	313.81	314.84	316.97	312.33	315.37	316.89	314.88	314.16	313.98	314.99	315.17	315.66	315.02	315.48	314.98	315.02	315.25
325.46	327.56	328.48	326.93	328.94	329.01	329.24	327.89	327.1	328.3	329.57	327.79	329	329.94	327.79	325.79	327.45	328.21	329.53	327.07	327.89	329.35	328.01	327.95	328.72	328.28	327.98	328.14	327.77	329.44	328.13	329.42	327.73	330.49	326.52	328.27	326.01	327.91	325.78	326.79	327.43	327.9	329.68	326.13	328.99	325.39	327.99	328.47	328.74	331.22
300.92	299.35	301.58	302.17	298.7	300.22	298.73	302.45	299.69	301.42	298.74	301.08	299.69	302.62	301.07	299.72	301.83	301.53	300.42	300.76	299.95	301.2	303.25	302.32	300.15	301.5	299.85	300.72	303.36	300.9	302.85	301.68	298.44	300.32	300.31	299.34	300.26	302.08	300.98	302.64	299.34	302.63	299.3	298.24	302.63	300.46	299.38	298.77	304.32	298.48
319.06	319.32	315.3	317.43	318.98	320.81	319.43	315.66	315.96	317.64	317.65	317.91	320.35	318.59	317.5	318.86	318.71	318.18	318.54	319.06	317.32	319.66	317.43	317.26	316.8	318.21	317.31	321.08	318.33	318.22	317.24	319.08	319.89	316.15	317.37	315.84	321.1	319.67	318.53	317.08	316.5	319.32	317.07	318.01	315.67	316.04	318.39	319.31	318.27	320.03
304.62	301.02	302.77	303.61	302.87	303.04	302.79	303.54	303.55	305.27	304.86	301.99	301.54	303.26	302.64	303.49	302.53	302.79	304.43	307.51	304.12	304.24	302.39	301.77	304.17	305.94	303.75	303.53	303.36	302.76	303.23	302.09	303.21	302.95	303.48	304.16	304.61	300.63	302.49	305.23	304.77	301.63	305.82	303.5	302.84	301.51	300.95	307.06	302.82	303.85
312.73	312.12	314.78	311.22	310.72	312.89	314.39	314.1	311.57	314.93	314.45	312.57	313.2	314.13	312.67	313.18	316.64	313.86	313.04	312.56	312.54	312.19	314.1	313.82	313.41	313.45	314.45	312.01	311.11	314.51	311.31	313.58	312.66	313.28	315.96	313.08	310.56	311.09	314.54	314.1	312.78	314.37	313.86	315.77	313.99	313.59	310.77	313.21	313.78	313.44
309.56	309.92	312.34	310.19	309.26	308.63	310.55	310.9	308.89	309.99	311.4	310.91	309.14	311.1	308.12	311.46	310.61	311.84	310.25	311.25	309.37	308.87	310.98	309.66	313.22	310.59	311.6	310.6	311.82	311.94	308.24	310.04	310.32	310.72	311.28	310.08	309.65	312.16	311.12	310.14	309.97	311.23	308.82	309.02	305.74	308.21	306.75	311.9	310.71	310.8
303.89	299.52	304.22	301.49	305	304.1	300.08	304.42	305.55	304.87	301.71	302.6	301.67	304.8	301.46	303.59	302.09	303.37	302.68	303.29	305.84	303.98	302.56	305.94	305.7	300.9	305.1	303.09	302.19	303.23	302.55	304.95	305.06	303.44	301.34	301.69	306.25	304.54	306.22	303.41	304.96	303.81	305.97	302.32	304.7	303.6	301.87	304	304.28	302.87
302	301.82	301.38	302.41	301.89	302.74	301.68	303.86	305.11	304.51	302.4	301.2	302.95	302.56	301.51	302.69	301.9	302.42	305.15	302.83	303.35	302.99	301.4	304.17	303.52	303.52	304.44	301.03	303.93	302.98	301.81	301.76	300.75	302.45	302.77	302.38	302.01	301.16	302.34	303.98	304.6	302.68	304.48	302.45	304.52	302.45	301.52	304.75	303.94	302.66
305.89	304.48	305.51	304.51	304.59	306.22	307.74	306.27	306.99	304.44	304.52	308.22	307.24	307.94	307.27	305.92	307.76	305.47	306.4	305.57	308.29	306.26	307.39	306.68	305.52	305.74	309.63	307.25	301.85	307.94	304.77	306.05	305.43	307.35	306.92	304.82	304.63	303.78	304.85	307.46	306.57	307.23	306.55	305.96	306.96	305.35	307.42	308.96	307.07	305.95
306.96	303.33	304.24	303.82	304.04	304.99	306.7	304.95	306.62	304.11	304.62	305.22	304.66	304.55	306.5	304.55	305.81	306.04	303.84	305.94	306.93	307.18	307.79	303.85	307.31	308.48	304.74	305.32	303.96	304.07	307.7	305.8	307.45	306.36	306.28	305.83	305.95	302.47	307.36	305.92	305.12	303.74	308.3	303.61	306.35	303.8	304.81	308.59	306.65	305.81
298.93	298.93	301.91	300.98	299.57	299.38	298.23	301.3	303.58	299.51	299.31	299.5	301.41	298.73	298.68	302.21	301.46	301.69	302.66	298.91	301.05	302.1	302.56	299.7	300.53	297.99	302.37	300.32	299.48	298.49	300.01	303.29	303.55	299.6	300.27	298.77	296.89	301.12	299.55	299.94	298.95	301.83	301.52	298.27	300.71	300	298.5	299.26	298.8	300.55
313.37	312.55	313.27	312.82	315.17	311.71	313.03	311.75	313.47	311.54	312.02	312.87	312.8	312.98	310.29	313.99	313.79	310.51	312.12	313.05	312.61	311.68	311.35	311.79	311.99	313.35	311.43	312.81	313.66	311.54	313.23	310.22	311.48	313.82	311.4	308.62	312.72	313.56	311.27	311.98	310.44	311.4	316.32	314.12	312.95	313.43	313.79	310.81	312.92	310.62
304.03	304.36	304.53	305.21	303.22	305.78	303.56	304.21	305.32	303.72	302.93	303.92	303.78	306.71	304.37	305.52	304.83	304.37	305.92	307.87	304.49	303.43	305.02	305.29	303.38	306.5	302.48	307.44	305.36	305.37	303.56	305.87	307.14	303.57	304.73	305.28	304	305.21	304.39	306.5	304.57	305.17	304.4	306.15	306.01	305.72	306.42	303.65	304.42	303.52
309.34	310.69	311.19	311.74	310.98	308.11	309.07	307.93	306.52	308.78	308.01	309.6	311.14	308.65	310.22	307.93	307.33	310.24	307.7	308.62	309.62	309.49	309.84	308.22	308.06	306.67	306.68	307.43	308.04	310.77	312.63	309.46	308.32	307.75	308.76	309.84	307.54	307.18	308.67	310.5	309.77	306.38	309.29	310.21	308.27	307.63	310.26	308.89	308.56	308.43
304.71	306.82	306.95	303.76	303.29	306.83	306.24	306.06	304.94	303.74	302.54	304.56	304.21	303.94	305.33	307	304.74	306.84	303.58	306.93	305.81	307.41	307.01	306.74	304.23	304.11	304.92	306.42	305.08	302.54	305.35	303.88	309.58	305.36	304.14	307.04	305.69	305.74	305.03	302.56	305.79	304.09	304.84	301.31	303.46	304.59	305.23	304.86	303.38	304.21
299.21	302.63	299.38	298.31	301.68	299.45	300.2	298.75	304.8	297.77	301.99	300.7	298.44	301.04	300.87	301.2	299.4	301.03	298.05	303.04	298.82	303.17	301.67	299.64	298.54	300.52	300.1	301.9	299.42	302.96	299.53	299.22	300.08	301.72	298.87	298.46	299.93	298.63	298.92	298.92	299.08	299.78	299.49	299.59	298.64	296.42	300.73	301.63	299.07	301.73
316.68	319.36	318.91	318.76	317.46	316.84	318.66	317.72	318.45	316.32	316.11	319.17	316.53	319.2	317.57	318.29	318.02	317.36	317.82	318	319.3	320.8	319.32	315.47	316.92	318.83	318.5	318.95	317.05	315.26	317.93	318.38	317.55	319.67	319.62	317.22	316.94	318.31	316.81	319.5	317.66	317.06	317.23	317.66	318.65	318.18	319.62	319.4	319.91	320
312.62	310.64	309.21	312.19	311	310.46	309.31	312.74	312.77	313.42	310.65	311.76	309.87	313.4	311.12	312.08	311.97	312.98	310.46	310.58	310.34	310.53	311.88	311.48	311.49	312.82	308.37	311.31	311.47	311.63	309.84	309.7	312.18	313.39	310.89	309.78	311.11	311.37	308.15	311.65	310.39	311.89	311.99	310.18	311.33	309.68	310.45	310.95	307.09	310.48
316.05	312.02	319.33	314.93	313.15	313.35	315.22	315.66	315.41	315.56	315.01	314.83	315.19	315.99	313.8	313.5	312.64	315.68	314.92	314.55	313.81	312.32	315.63	313.92	315.46	312.88	316.5	313.83	313.7	314.72	316.38	314.56	313.96	315.73	315.3	315.34	313.9	317.98	313.22	312.9	312.83	315.34	312.32	315.12	314.72	316.84	315.64	313.48	314.78	314.51
315.94	320.18	316.37	319.45	319.44	315.06	317.26	316.34	316.24	317.43	315.31	316.52	317.76	314.38	318.8	316.38	316.02	315.85	317.31	317.72	316.45	315.1	317.35	315.23	317.88	317.91	319.93	318.33	316.96	315.08	316.3	315.87	316.27	319.08	317.07	316.81	319.07	315.4	316.56	316.01	316.91	315.19	315.43	317.08	317.73	316.76	315.64	318.13	317.77	315.34
298.75	294.67	297.16	295.65	296.87	298.52	296.59	298.46	295.03	295.59	297.92	295.3	296.15	297.24	297.8	298.06	298.96	296.88	298.99	297.61	300.13	296.14	298.43	301.97	294.05	297.72	296.83	296.33	297.81	294.98	299.56	296.04	297.9	295.52	298.11	300.06	298.99	298.97	297.96	297.75	295.67	298.25	295.39	296.36	295.18	296.62	297.25	297.49	294.95	297.51
296.1	294.91	298.57	299.59	298.22	297.81	295.9	295.44	297.82	298.64	296.43	296.42	297.11	296.42	296.68	297.41	300.26	297.04	298.48	299.4	298.31	295.19	296.84	298.2	296.88	298.52	298	296.83	294.04	294.83	296.98	295.56	296.6	295.36	298.4	298.13	297.53	296.32	294.52	296.33	296.28	298.5	297.88	297.81	297.41	296.01	296.49	297.58	295.78	296.11
304.91	306.99	303.97	304.44	303.72	305.17	305.2	304.6	303.42	304.01	305.25	302.93	305.22	304.27	303.12	301.97	303.45	306.41	303.09	304.7	303.17	302.22	306.65	304.73	302.91	302.94	303.39	305.28	302.89	305.69	305.18	303.79	304.96	302.43	303.47	305.37	304.06	303.54	304.6	305.37	304.11	306.14	303.19	303.15	304.6	303.66	305	305.21	306.27	305.86
314.17	314.68	314.59	316.21	315.98	312.99	317.43	315.62	313.96	317.32	313.23	314.82	315.14	312.72	313.95	314.48	314.99	315.03	315.18	314.58	314.92	317.56	316.31	315.62	314.5	317.01	313.35	314.55	315.26	313.64	314.81	315.24	313.09	315.32	314.77	315.88	313.99	317.27	311.92	314.17	314.41	316	312.02	314.43	315.38	317.23	314.19	315.21	313.53	316.04
317.22	315.82	315.52	314.06	315.66	314.74	317.36	315.51	315.74	313.95	317.45	315.72	315.37	313.97	315.36	316.38	313.94	314.43	314.25	313.55	316.58	312.65	315.99	313.42	316.38	314.54	316.5	313.05	316.54	313.66	314.15	315.44	314.62	314.01	316.78	314.53	315.71	314.33	315.33	314.65	312.71	316.25	314.84	314.21	317.66	317.43	314.87	313.32	316.13	313.62
310.6	311.59	314.97	311.99	311.46	313.72	311.24	313.81	313.5	311.46	315.02	313.21	312.11	314.66	312.01	311.88	312.59	311.83	310.89	313.11	313.17	312.17	311.09	313.14	312.66	312.4	313.71	315.23	313.46	314.51	312.55	313.17	313.28	313.98	313.08	314.01	312.53	315	316	314.87	312.94	316.08	313.48	312.1	311.92	312.48	312.87	315.94	312.01	311.77
316.63	319.29	318.46	316.16	320.08	317.57	317.84	314.86	320.03	317.62	316.99	318.4	317.27	318.59	318.5	320.37	317.04	318.63	320.12	316.53	318.39	317.79	319.33	319.52	317.12	319.01	320.52	317.44	318.2	318.43	315.77	317.08	313.97	318.59	318.27	318.17	316.66	317.58	318.17	317.44	317.78	319.67	318.02	318.52	318.69	317.48	318.23	316.16	319.38	316.87
301.15	299.18	298.49	297.65	302.64	297.38	300.31	300.47	299.86	299.44	300.32	300.73	300.16	297.92	300.77	300.02	298.99	299.51	297.58	298.45	299.68	303.08	299.95	300.48	300.79	298.7	300.36	299.47	301.31	298.37	300.87	301.12	297.73	299.52	300.25	301.87	300.89	301.68	301.02	299.2	299.74	298.63	298.32	301.27	298.24	297.42	298.75	302.61	301.08	298.05
304.53	305.98	307.01	307.87	308.78	305.73	306.53	307.26	305.64	305.66	307.81	307.18	307.11	305.77	305.29	305.83	308.42	306.52	304.86	304.74	308.28	303.89	308.58	305.8	307.84	304.97	307.53	307.56	307.16	305.03	305.14	310.03	306.64	306.95	307.92	307.27	308.36	305.64	307.63	304.44	308.57	306.29	304.61	302.32	303.7	304.37	304.26	303.55	304.02	307.71
303.81	304.04	306.5	305.37	302.67	304.65	305.59	306.73	304.17	305.76	304.61	303.13	303.72	304.24	305.14	306.09	304.75	302.67	303.46	304.16	302.58	306.04	304.13	304.06	305.56	306.59	304.18	307.64	306.67	303.11	303.93	304.21	305.17	304.82	303.88	306.66	305.94	304.82	303.05	304.57	304.26	304.42	306.15	306.15	306.39	302.89	303.81	305.47	302.62	305.45
302.95	300.82	300.27	301.81	302.14	302.1	305.93	301.79	302.83	302.88	305.01	301.13	306.52	301.07	302.88	305.31	305.19	302.21	300.21	304.26	300.89	304.09	301.34	303.41	303.81	304.18	303.56	306.28	301.07	299.5	303.15	305.05	304.18	301.04	304.43	301.34	303.21	303.45	304.52	303.73	304.58	303.78	302.12	303.85	305.06	302.67	303.07	303.29	302.88	302.64
306.09	301.45	304.16	304.71	304.43	303.97	303.99	301.85	306.06	302.31	302.63	307.58	303.41	303.94	303.36	305.64	305.82	303.59	302.25	306.36	306.13	302.01	305.65	305.08	303.87	302.95	302.77	302.76	304.54	304.12	303.32	305.83	303.14	303.83	303.58	305.31	303.74	300.31	304.19	302.96	303.89	305.01	304.21	302.14	304.5	305.37	303.36	304.37	305.8	304.01
309.36	308.57	307.01	304.42	306.81	306.27	304.74	307.46	306.06	304.23	306.21	308.22	306.71	305.42	306.79	306.28	306.4	304.53	306.43	306.66	305.42	304.92	307.89	306.36	308.6	307.18	308.43	306.88	304.18	305.38	305.75	306.05	306.57	306.51	307.34	305.47	308.87	307.27	308.11	306.98	304.52	305.03	304.53	307.69	307	304.84	304.78	307.13	307.77	305.33
330.18	327.23	327.67	328.94	332.4	327.3	328.65	328.77	329.57	326.48	329.37	329.6	328.09	324.88	328.57	326.76	329.27	326.03	329.24	329.4	327.42	327.64	330.25	327.44	328.69	328.72	326.72	327.13	329.98	326.6	329.9	331.44	329.49	328.8	330.94	328.85	328.81	328.98	326.72	329.61	329.51	329.97	326.27	328.91	327.61	331.37	328.47	328.06	329.45	328.39
301.64	304.07	303.02	304.06	304.87	304.53	301.82	303.05	302.32	303.08	306.51	302.29	303.16	305.13	303.22	303.41	302.69	304.43	303.26	304.73	305.33	304.65	301.34	306.22	303.28	305.43	302.39	305.55	303.79	303.74	302.42	301.59	302.83	303.09	303.59	305.11	304.46	303.67	303.9	303.77	304.67	302.16	301.74	303.04	304.05	303.45	303.09	303.13	303.42	303.02
311.28	311.92	311.34	308.12	312.68	310.01	312.29	310.98	311.89	311.07	310.73	313.13	312.43	310.35	310.26	313.21	313.24	311.42	312.87	312.55	313.03	311.78	311.95	311.76	312.45	310.19	312.1	311.98	309.89	308.94	312.9	310.48	311.24	309.37	310.61	313.68	311.05	309.41	311.83	311.58	313.13	312.74	310.07	309.23	310.57	313.04	312.74	311.49	312.24	310.63
304.98	307.45	305.92	306.96	307.83	308.07	307.74	307.57	308.21	306.68	305.65	307.55	308.82	305.59	308.58	308.87	306.07	304.73	303.97	306.33	306.48	306.28	307.78	307.51	307.78	306.23	305.34	307.28	305.31	305.77	305.45	308.2	307.8	307.39	308.15	308.35	309.22	307.27	304.88	308.45	307.99	309.16	308.22	305.44	305.28	305.67	307.24	308.2	305.13	305.98
304.36	303.98	305.11	307.15	303.32	307.33	304.1	302.2	305.83	303.97	303.71	305.57	302.5	303.8	304.64	302.87	302.92	305.35	303.43	303.74	307.65	305.87	305.57	300.95	303.73	304.34	305.65	304.08	304.48	304.77	305.37	303.82	301.79	306.39	300.28	303.91	302.66	305.11	305.41	305.44	302.89	306.32	306.88	304.51	303.51	305.05	306.05	304.76	303.59	304.56
318.6	320.41	320.98	318.29	319.76	320.12	319.11	316.52	318.13	320.08	322.15	317.52	320.29	319.43	320.1	323.34	320.45	321.22	320.11	320.15	319.63	319.18	319.73	320.02	321.78	319.47	320.25	319.27	317.97	319.26	319.76	318.75	317.84	323.19	315.93	319.17	322.99	317.71	319.94	318.46	320.97	319.95	319.3	319.46	319.67	321.74	320.53	318.06	319.84	317.24
318.37	318.02	317.97	319.39	319.17	318.25	317.86	318.82	318.35	319.75	317.51	319.38	316.87	319.53	319	316.96	321.69	321.93	315.91	319.01	318.27	320.37	319.56	316.94	319.16	318.08	320.43	318.89	316.94	318.36	320.28	318.24	320.71	317.13	318.23	320.71	320.03	317.87	318.42	319.6	319.11	318.86	318.89	317.02	318.88	317.92	316.84	317.41	317.35	319.84
306.04	304.27	303.82	302.99	304.19	303.2	306.24	306.81	305.66	304.31	306.67	304.53	306.25	302.31	303.5	302.34	303.99	304	303.99	302.79	304.68	303.55	304.6	303.53	307.23	302.36	306.04	304.62	307.55	304.06	305.35	303.92	304.56	303.84	304.35	304.41	303.17	305.27	305.92	303.43	303.8	306.22	304.13	303.51	303.33	304.2	306.43	303.2	304.29	302.94
308.78	310.42	309.47	306.27	306.71	309.56	308.52	309.65	309.09	312.17	306.08	310.09	308.14	308.57	307.94	309.23	311.74	309.08	309.08	309.1	308.21	309.02	311.04	309.53	306.01	307.95	308.97	306.95	310.28	308.6	307.07	308.59	306	309.74	307.11	309.07	309.82	309.49	310.76	308.02	310.3	308.41	309.8	309.99	308.36	304.28	306.55	306.43	309.19	307.58
318.54	316	316.07	316.99	315.95	315.22	317.51	312.57	314.35	318.26	316.22	316.06	317.2	315.52	312.99	315.57	315	315.56	313.85	314.33	314.78	315.54	312.01	316.64	315.99	315.07	315.66	316.32	315.85	316.88	316.14	315.23	317.34	316.37	316.32	315.71	316.29	316.1	318.56	317.25	317.46	317.6	316.86	315.79	315.47	313.1	315.15	312.93	313.97	315.09
329.54	327.98	329.06	327.67	329.65	327.48	328.15	329.25	327.52	328.26	326.93	329.04	327.52	328.05	328.5	327.4	326.79	326.39	330.44	329.3	330.7	332.14	328.22	327.73	327.28	327.19	327.41	328	329.1	328.36	328.99	329.09	330.42	328.2	329.17	328.3	329.65	330.02	328.26	327.98	327.48	328.03	331.28	328.76	328.53	327.2	327.99	329.11	325.93	329.64
301.86	302.6	303.69	305.95	302.98	304.07	301.83	304.27	304.46	301.88	302.61	300.79	304.39	304.13	304.43	303.58	303.16	302.06	305.19	301.1	301.87	302.94	303.18	304.39	303.03	304.01	304.04	304.16	304	305.86	304.47	302.93	303.24	304.04	304.29	305.74	303.7	302.75	299.92	303.21	304.79	302.02	302.27	303.14	302.97	303.94	301.78	301.54	301.84	303.95
313.84	315.64	312.31	313.21	314.38	311.12	312.92	309.85	313.82	314.94	312.54	313.61	314.23	313.06	311.8	314.16	313.19	312.66	311.94	313.5	312.94	315.96	313.04	313.66	312.27	314.33	314.74	313.49	314.42	311.98	312.08	312.66	310.76	313.03	312.84	311.4	314.94	314.51	312.92	315.62	311.84	313.88	311.89	311.64	316.32	313.77	313.61	313.89	311.93	316.62
295.72	291.9	291.86	293.95	293.51	291.18	292.02	294.99	292.83	292.31	296.43	292.95	294.64	294.57	291.07	296.73	292.91	295.52	298.04	296.67	294.54	291.91	291.74	294.4	295.23	295.25	294.28	292.63	294.44	292.79	291.16	291.27	294.93	293.92	291.7	293.13	294.41	295.17	294.76	295.48	294.22	296.2	295.88	295.04	291.27	296.69	294.73	293.23	292.78	294.5
315.14	311.22	312.41	312.82	310.02	314.15	313.49	312.15	311.85	314.41	311.76	312.09	313.48	311.85	313.61	312.44	314.57	311.78	314.21	312.26	311.23	311.62	310.22	311.7	313.61	310.28	313.06	312.07	313.08	313.2	313.77	312.63	312.14	310.66	312.81	314.44	310.29	312.13	310.36	312.4	310.7	314.8	313.64	313.23	312.56	312.61	312.39	313.36	309.07	311.17
302.32	300.5	302.48	301.75	301.18	300.73	302.3	298.03	302.71	302.12	301.74	302.14	301.48	298.88	301.47	299.74	297.68	302.47	300.57	301.81	303.22	301.96	300.88	300.81	300.95	300.15	299.74	303.81	299.35	298.62	300.55	301.27	299.67	300.69	300.13	302.49	300.02	300.55	300.24	301.76	300.72	301.01	301.47	301.39	299.55	305.53	301.75	300.89	301.87	303.09
305.95	304.9	305.4	305.9	304.74	306.85	307.31	305.78	305.21	305.9	307.12	306.12	303.62	306.59	305.28	305.82	302.42	304.2	305.03	306.92	303.26	304.89	302.88	306.34	304.3	305.86	308.03	303.76	302.67	302.7	306.63	305.25	306.25	303.95	304.92	303.44	305.87	303.54	305.52	306.63	305.94	305.41	304.96	307.14	307.15	305.49	304.95	303.42	305.22	303.39
317.25	318.33	315.96	317.51	316.21	319.08	317.18	316.02	317.06	316.04	316.95	316.89	314.11	316.24	318.85	317.82	314.54	314	313.96	320.32	317.85	315.12	317.68	317.8	316.22	319.59	318.24	318.54	315.8	317.02	315.87	317.03	318.18	316.27	317.36	318.57	319.43	319.19	317	317.92	317.26	317.87	316.98	316.61	319.28	315.61	318.97	316.16	315.12	318.4
304.06	304.01	303.8	304.59	301.91	301.16	302.76	301.88	303.93	302.47	302.42	301.03	302.21	301.04	302.69	301.73	301.05	302.83	304.03	303.46	302.34	303.1	302.17	304.2	302.48	303.61	302.85	301.62	300.5	303.45	301.26	302.11	303.13	303.04	302.9	301.73	304.51	303.22	302.18	302.03	305.09	302	301.56	303.45	303.72	304.8	303.51	304.41	304.85	302.49
313.44	315.67	314.56	314.55	314.9	312.33	312.43	312.58	313.64	312.89	314.59	312.35	315.58	312.81	312.01	315.27	312.13	314.66	312.85	314.36	314.62	313.02	315.01	314.92	314.37	313.53	313.69	316.1	312.33	314.57	312.83	314.85	313.52	316.24	312.56	315.84	315.05	312.69	312.75	315.07	314.29	312.69	314.34	312.75	312.47	311.63	312.53	314.84	314.41	312.4
327.19	326.64	326.17	327.66	324.5	326.52	328.09	328.49	327.92	328.03	328.85	327.64	328.43	329.87	327.76	326.48	330.85	326.92	327.46	329.11	326.9	327.74	327.23	328.54	328.63	325.45	328.24	328.47	328.15	327.64	330.89	328.6	328.4	327.22	328.11	328.69	327.79	330.84	328.85	327.04	326.73	328.19	329.32	325.61	325.87	325.44	330.45	326.09	325.1	327.75
289.94	295.16	294.06	295.72	293.82	293.59	292.92	293.41	293.63	292.98	294.68	293.16	295.4	295.87	295.2	293.83	294.58	294.57	293.69	295.42	294.88	293	294.81	294.76	295.06	295.36	295.62	294.48	297	295.44	292.08	294.1	292.76	294.13	294.52	294.07	295.25	295.38	290.96	293.2	294.05	290.99	295.54	293.66	291.88	295.37	292.5	292.34	293.14	296.12
301.32	301.43	304.05	301.84	303.87	303.79	305.36	299.79	302.88	303.53	303.22	302.33	304.08	303.45	303.2	301.92	305.14	304.07	301.56	303.38	303.72	300.31	302.71	302.77	304.13	301.7	302.81	304.2	301.79	303.07	303.21	304.32	303.7	305.24	305.34	302.74	304.27	304.2	302.63	303.11	301.7	302.63	304.39	299.67	303.26	303.33	304.18	302.15	302.09	302.22
295.31	299.23	293.29	293.77	296.53	297.52	298.28	297.54	295.62	297.36	297.35	299.08	296.14	295.05	295.45	295.41	296.8	295.91	296.4	298.65	297.86	295.87	295.45	297.26	296.96	297.32	297.28	296.39	298.09	297.86	297.93	297	296.47	298.75	296.28	297.31	298.92	294.75	296.21	298.24	295.01	296.51	294.49	295.38	297	297.95	297.02	294.76	295.84	295.77
294.25	294.62	294.81	297.03	296.02	295.56	294.42	294.16	293.87	295.58	294.52	294.45	296.2	295.24	296.3	293.15	296.27	295.91	295.95	294.92	293.36	294.07	295.01	293.09	293.5	294.75	294.18	296.08	293.58	292.64	293.92	296.19	292.39	293.07	296.13	296.4	297.55	294.61	292.68	298.62	296.87	297.14	297.01	294.4	295.52	295.67	295.96	296.3	296.45	296.69
327.11	329.25	328.84	327.49	327.7	328.44	331.5	328.4	326.65	327.14	330.61	328.26	328.18	327.95	328.39	330.8	327.78	329.18	329.41	328.52	328.11	327.68	329.8	330.05	325.82	326.96	327.84	327.51	329.85	327.65	329.06	329.34	329.36	331.33	330.29	328.41	325	327.59	327.36	328.47	327.94	327.48	329.39	326.73	328.1	329.22	328.61	329.62	329.86	332.28
313.53	314.57	315.5	314.32	312.03	316.82	313.7	313.56	314.3	314.39	315.02	313.75	314.71	314.03	313.36	314.33	313.95	318.31	314.94	315.11	316.48	316.22	313.81	313.16	314.07	317.09	314.29	315.46	316.78	316.14	316.75	315.81	315.48	315.28	313.4	315.84	313.1	312.55	314.89	314.58	315.11	313.38	314.73	316.43	314.49	315.23	315.35	313.55	317.45	314.41
301.97	303.37	301.82	302.22	300.74	303.22	302.91	303.03	301.36	302.19	304.3	302.73	301.94	302.04	303.02	302.11	302.26	299.41	303.42	303.84	302.31	302.08	304.02	304.22	303.14	302.23	302.29	304.28	302.59	302.28	305.27	301.12	301.87	301.34	301.37	302.01	300.88	302.24	302.9	304.28	302.11	301.92	301.78	302.28	305.27	303.17	303.87	304.64	302.84	303.13
304.49	301.52	302.8	298.6	303.23	303.3	299.68	300.97	300.81	298.07	301.11	298.58	299.8	302.19	302.21	299.59	301.9	299.91	302.01	299.07	299.24	299.55	301.04	301.66	302.16	301.58	300.67	300.71	300.74	301.32	297.36	301.15	302.92	302.82	300.02	299.01	297.95	303.06	300.79	302.65	301.69	299.49	301.1	301.37	298.01	303.43	297.93	300.05	302.14	300.59
310.98	309.95	309.07	309.85	309.03	310	309.77	313.18	308.66	309.61	306.22	311.05	310.9	310.53	313.18	313.45	312.17	306.55	311.41	309.28	307.75	311.44	308.72	311.84	309.85	308.9	310.14	308.83	310.8	310.46	311.03	310.54	312.78	310.34	310.15	311.57	307.72	309.31	309.96	310.75	308.53	311.75	312.63	309.47	307.95	310.07	310.09	311.34	312.32	309.35
310.7	313.51	315.1	313.59	312.94	313.64	314.3	312.88	315.03	313.15	311.6	312.93	311.46	313.18	313.28	314.98	312.7	310.5	313.72	314.55	311.47	312.16	312.36	315.04	313.64	313.22	314.5	312.57	312.95	311.42	312.24	312.9	312.82	312.78	312.67	311.3	313.33	313.25	311.79	313.8	313.64	313.68	312.18	312.58	312.57	313.65	313.43	315.85	312.11	316.31
303.52	307.34	303.72	304.26	304.95	306.23	305.7	303.01	301.92	304.45	305.41	304.66	305.77	304.84	303.24	306.64	301.93	304.51	303.93	305.57	305.49	304.88	304.83	305.94	305.63	303.69	303.2	307.93	307.38	306.29	305.03	304.55	305.65	305.35	306.02	307.27	306.18	301.63	304.98	304.08	305.94	305.12	304.22	304.61	305.67	305.63	306.84	305.64	305.69	303.04
305.43	306.95	304.89	308.06	306.08	305.08	304.52	305.66	305.35	305.68	306.48	304.71	305.87	304.25	306.24	303.56	305.02	306.57	306.45	305.12	304.99	305.93	306.1	307.59	305.25	305.4	306.74	304.71	305.69	304.9	304.59	304.5	304.1	309.07	307.06	305.48	307.15	305.09	306.82	304.97	303.42	305.42	306.26	303.45	306.67	305.31	306.41	305.05	305.4	306.48
298.84	300.33	298.84	301.75	303.25	301.55	302.29	301.7	300.78	300.73	299.88	300.34	301.13	300.29	302.09	301.19	299.08	301.21	300.82	299.78	298.88	302.68	299.39	299.5	298.51	302.24	300.66	297.6	301.4	301.17	299.6	300.03	299.17	300.55	302.17	301.01	299.89	300.44	301.79	302.64	300.85	301.64	302.41	299.3	297.63	301.64	299.02	300.39	301.54	301.87
330.15	328.86	329.98	327.64	327.28	330.37	329.53	328.62	328.55	327.14	329.05	327.85	326.16	325.71	328.69	328.46	327.78	328.12	326.94	327.77	325.45	328.19	326.43	329.33	328	326.44	328.25	326.61	327.41	325.49	328.01	327.33	328.9	325.01	327.73	327.66	327.84	329.06	327.12	328.77	327.25	325.95	328.96	325.81	327.07	329.31	327.44	325	330.11	327.3
310.62	308.8	308.12	308.74	306.93	308.54	309.28	308.32	308.5	308.89	307.74	307.95	310.39	309.39	309.92	307.69	307.95	306.11	308.38	309.72	309.62	307.32	308.92	309.41	308.5	309.88	310.16	308.02	307.57	308.64	307.24	307.86	305.8	310.04	308.91	310.49	307.85	307.06	307.77	307.39	306.55	309.13	309.53	310.56	308.95	308.44	308.41	310.73	308.45	310.46
304.71	303.38	304.47	307.66	306.25	306.28	306.39	306.06	306.25	303.9	304.04	306.08	305.34	304.31	306.62	308.26	303.42	304.88	306.28	307.49	305.18	305.55	305.96	303.24	306.44	304.91	304.07	303.2	306.2	303.53	304.6	305.92	307.48	306.81	303.08	305.54	305.32	305.16	305.08	304.56	304.88	306.11	305.68	304.57	305.07	301.61	306.71	304.15	306.57	306.18
306.64	307.08	309.17	308.27	310.59	308.41	308.95	312.03	308.98	310.2	307.21	308.32	307.55	308.06	308.13	308.66	309.39	311	308.45	308.65	309.24	308.63	309.14	309.58	309.92	309.8	308.91	308.76	308.18	307.76	308.89	307.03	308.68	311.67	307.65	308.08	307.19	310.78	309.44	307.72	307.88	307.87	308.47	309.39	307.05	310.36	309.92	307.92	308.58	307.61
317.82	316.43	317.58	316.9	317.61	318.36	318.59	318.98	319.48	319.56	319.08	316.08	315.53	318.31	318.82	319.09	317.71	319.34	318.46	317.86	317.5	316.06	320.31	316.74	316.78	318.36	317.56	317.6	319.19	318.62	315.45	318.14	316.55	316.86	317.8	318.83	319.3	317.78	319.76	317.51	319.55	317.6	318.03	317.55	319.22	319.45	317.26	316.83	318.8	318.29
302.61	303.82	301.57	302.65	302.18	305	304.66	300.32	302.78	301.13	304.29	302.95	305.41	304.02	302.54	301.37	303.32	301.56	306.68	302.3	301.83	302.83	304.11	302.89	306.61	303.95	304.82	303.1	302.42	302.38	304.13	302.76	302.13	307.54	302.84	305.11	302.45	302.58	305.7	303.48	303.31	302.63	304.3	302.69	304.37	304.15	303.81	303.39	303.13	302.65
294.49	295.06	292.31	295.47	294.13	294.49	293.62	295.5	294.71	294.71	296.16	294.44	294.09	296.19	295.3	293.65	293	296.34	295.61	293.35	296.78	293.49	295.22	295.87	294.19	294.68	296.83	294.74	293.73	294.57	294.55	293	291.89	295.74	294.96	294.39	295.56	293.6	296	294.72	295.61	294.43	294.48	292.52	296	296.88	293.97	297.72	294.43	296.77
293.6	293.4	294.8	295.98	293.87	296.86	295.71	294.99	294.62	293.55	295.74	295.26	292.84	293.53	294.83	294.37	296	294.27	295.41	295.1	296.74	293.18	296.09	295.5	295.11	294.92	295.9	296.75	296.02	294.32	293.74	297.58	294.82	295.81	297.89	296.02	294.5	293.82	293.47	293.95	297.2	296.66	295.49	295.45	293.69	290.21	295.83	294.79	294.73	295.47
303.23	308.32	303.85	307.5	305.26	305.69	305.56	304.87	304.31	305.82	306.23	305.83	305.15	303.77	306.22	305.19	305.09	303.82	305.11	305.44	305.39	307.46	304.78	304.47	307.45	305.1	306.5	304.49	306.67	305.19	307.59	306.54	304.5	306.22	307.59	305.3	306.86	305.57	306.5	307.4	306.76	306.94	301.61	306.62	307.2	304.54	304.93	302.69	305.93	309.07
305.16	306.68	304.1	306.36	305.93	302.26	304.93	303.47	302.97	304	306.39	304.79	302.52	305.87	306.85	307.39	306.33	307.32	302.59	302.44	305.43	306.03	305.03	304.83	305.15	306.78	305.58	302.7	304.49	307.52	303.42	304.66	308.11	307.9	306.86	307.28	304.56	305.93	304.88	304.51	304.74	304.52	305.2	305.76	305.8	307.88	305.14	305.55	306.99	304.95
308.48	310.44	311.02	311.68	312.52	310.91	310.49	313.53	312.59	310.74	312.96	310.5	311.03	313.07	313.07	311.21	311.79	314.63	313.71	312.07	313.92	312.5	313.19	311.5	312.37	309.82	308.75	313.88	310.39	310.75	311.81	311.69	311.11	310.68	313.07	311.34	309.66	311.88	311.5	310.99	309.21	315.77	309.71	307.94	313.03	313.36	311.12	311.87	315.49	311.38
318.95	319.54	316.95	317.64	314.81	319.23	318.47	316.74	317.16	317.56	318.93	316.08	318.66	318.45	318.56	319.98	319.32	317.2	318.48	316.69	317.21	317.06	317.85	316.9	317.87	318.17	317.68	317.15	318.91	317.55	320.1	321.77	317.55	317.23	317.63	317.12	318.86	318.55	317.57	318.8	320.07	319.48	317.56	317.54	318.6	318.24	317.67	317.4	317.04	316.95
317.82	315.11	318.39	317.98	317.87	318.59	319.95	317.27	319.53	319.49	317.29	318.41	319.02	317.53	320.03	316.07	317.65	319.23	318.32	319.42	318.02	320.36	317.53	317.75	318.14	317.35	320.83	317.02	322.32	316.93	320.31	319.45	317.2	318.67	318.31	318.42	317.61	317.03	316.64	319.78	315.67	318.76	319.68	319.14	317.61	318.89	315.95	318.09	320.89	316.97
299.85	298.67	300.24	301.13	300.6	299.19	300.74	298.42	298.76	301	301.48	299.33	299.95	301.27	300.06	302.37	297.87	298.12	299.07	298.66	300.35	301.18	300.6	301.28	298.8	300.65	298.89	299.7	297.93	301.85	301.4	303.12	301.59	298.98	300.56	300.57	303.47	302.53	300.4	298.18	301.45	297.81	302.49	299.65	300.8	298.74	300.88	301.39	300.44	299.41
305.07	307.23	305.82	305.03	307.9	305.87	309.5	307.02	308.64	306.91	305.83	307.63	308.36	307.3	307.37	307.99	308.74	307.71	308.27	310.35	306.73	307.74	308.94	309.16	308.15	306.82	307.8	305.84	306.11	308.08	305.49	305.35	307.73	308.95	308.2	306.44	307.34	308.34	310.68	308.58	305.04	307.24	306.23	306.08	304.75	307.84	306.62	307.99	306.63	306.86
305.46	304.21	303.55	303.98	305.15	303.55	303.99	303.31	305.31	304.08	303.66	303.46	303.1	305.65	304.64	303.98	304.89	303	306.31	306.4	306.09	302.73	306.28	304.9	306.48	303.03	302.72	306.76	305.2	305.33	303.06	305.93	304.13	304.63	302.25	303.95	304.72	301.44	306.31	305.51	304.3	304.65	303.21	305.27	305.24	302.9	302.73	304.78	303.76	304.34
301.68	303.71	302.48	302.46	301.22	303.5	302.27	303.33	302.31	301.6	305	301.79	302.47	302.58	303.78	302.7	301.61	301.83	302.78	305.46	304.22	301.36	301.64	302.32	301.9	303.13	302.9	301.6	301.06	301.7	302.66	306.59	304.48	301.04	303.73	302.49	305.03	303.33	302.59	306.47	302.49	303.94	301.7	303.2	305.26	302.7	300.71	302.29	303.84	302.77
319.21	321.6	319.5	318.89	319.37	317.18	319.64	319.51	319.88	319.54	316.93	319.2	316.07	318.74	316.94	316.24	321.05	317.97	317.84	318.48	320.59	315.73	316.52	319.55	317.33	322.23	314.38	318.33	318.44	318.17	317.78	318.86	317.63	318.66	318.57	316.15	315.73	318.46	317.06	316.64	316	318.7	316.53	319.03	319.68	317.74	317.8	316.45	318.89	318.53
299.48	297.63	299.03	302.15	302.03	299.56	301.42	298.26	301.92	299.38	299.51	299.46	299.3	299.49	300.6	298.95	301.44	299.6	299.71	300.92	299.78	298.24	301.28	301.23	298.59	301.52	300.46	299.17	301.65	300.47	299.69	300.29	299.01	299.76	300.81	299.11	299.67	302.8	299.78	301.26	301.45	298.44	300.36	301.1	299.81	298.15	301.74	301.54	297.45	302.18
311.66	312.97	313.52	311.5	311.25	312.54	310.3	308.53	311.89	310.89	311.14	311.38	311.46	312.75	311.99	311.41	311.71	313.22	311.43	309.78	313.77	310.63	311.49	310.56	312.75	312.35	311.91	313.96	311.67	312.19	313.72	313.4	311.59	310.95	311.89	313.93	313	308.96	313.05	313.65	315.68	313.18	311	315.55	312.93	313.35	311.18	310.5	312.33	313.2
302.07	302.32	305.8	303.79	302.32	302.7	304.35	303.93	303.49	302.38	305.58	306.13	303.84	302.5	306.24	303.09	303.38	303.33	304.36	303.05	304.35	304.47	303.38	302.14	303.75	305.29	303.71	305.2	306.56	304.26	304.83	305.02	303.87	302.22	304.21	303.78	301.79	300.96	303.96	303.95	301.18	303.42	302.37	303.73	300.71	302.65	303.04	303.38	301.48	305.83
317.43	318.07	317.5	320.77	318.77	316.32	316.36	319.09	318.14	319.18	317.12	317.66	316.23	320.23	318.16	316.67	318.6	318.01	320.69	316.58	317.86	320	316.48	317.76	317.27	317.43	319.88	318.14	317.87	317.69	321.39	317.75	318.97	317.92	318.4	320.15	316.21	320.34	317.08	316.65	318.28	317.76	314.55	317.88	314.5	318.89	320.37	315.91	320.62	316.67
309.85	310.33	307.99	307.71	307.9	309.22	308.16	308.21	306.09	309.04	309.91	308.9	306.31	309.42	309.8	307.38	306.27	306.93	312.55	309.14	310.37	309.08	310.46	307.13	308.97	307.27	310.07	306.1	310.24	310.19	307.69	311.18	307.65	310.52	306.3	308.74	310.52	309.3	308.79	309.45	307.89	305.63	310.37	309.36	307.49	308.61	308.53	309.78	305.18	307.58
310.43	309.64	311.88	313.59	310.09	313.68	312.85	313.11	313.28	311.6	313.27	310.62	309.76	311.33	311.05	311.34	311.47	312.02	313.57	311.82	311.41	311.88	311.08	311.38	310.29	310.44	311.77	308.62	312.19	311.86	311.02	312.86	310.62	311.38	311.71	311.4	311.72	313.22	312.32	312.48	312.47	310.59	309.65	312.28	309.64	309.93	311.03	310.56	311.82	311.57
303.51	303.9	306.42	304.66	304.99	303.4	306.7	303.38	306.02	305.48	305.51	302.86	305.27	304.85	301.68	304.79	302.36	304.51	305.18	301.52	305.11	305.02	303.28	306.28	302.79	306.25	304.8	304.26	305.77	303.41	305.46	303.03	302.72	302.82	306.21	305.17	303.01	303.52	304.76	302.74	301.13	307.19	303.25	304.52	304.88	303.35	304.5	303.94	306.52	303.75
325.66	327.41	323.79	323.35	326.08	324.13	324.12	322.49	324.79	324.07	325.78	326.55	324.71	324.66	325.16	322.45	325.42	328.58	325.25	324.77	324.41	326.76	324.88	324.88	325.59	328.02	327.58	322.09	324.69	321.71	327.41	324.16	323.08	324.16	321.7	324.73	324	323.99	322.47	325.76	325.43	324.77	326.88	323.53	324.81	323.33	323.34	325.46	324.71	323.79
317.63	316.7	315.95	318.26	315.66	321.37	322.05	317.23	318.73	318.88	319.05	320.8	320.66	318.77	317.58	318.32	318.74	318.7	318.14	317.38	318.6	317.9	316.93	318.57	315.93	315.9	321.11	314.77	319.12	317.18	317.75	320.43	316.54	316.81	316.76	319.74	319.13	319.76	319.42	317.79	316.83	319.44	318.96	318.08	319.84	320.62	320.56	318.62	319.36	317.38
306.21	305.91	306.38	305.19	303.51	304.92	305.28	304.04	305.54	304.47	306.25	305.76	305.61	306.05	303.78	303.65	305.63	306.97	306.9	304.25	306.7	306.98	304.29	306.12	306.54	307.45	306.31	304.63	302.98	302.43	305.69	304.92	304.19	305.93	306.46	305.7	306.46	305.61	302.57	305.53	305.23	305.94	304.02	306.3	305.74	306.92	303.9	304.15	306.15	305.05
325.03	325.45	325.76	327.82	324.17	323.28	326.02	324.77	323.4	322.47	325.6	324.89	325.06	321.99	325.65	326.12	325.62	327.51	323.58	326.84	325.09	324.16	324.64	325.77	326.43	325.63	322.91	325.21	328.75	323.37	326.25	326.49	324.21	324.23	325.55	325.39	326.41	324.66	324.32	328	327.12	323.44	325.41	326.54	323.15	321.47	325.71	324.67	326.04	325.72
313.02	316.4	314.26	312.49	312.34	313.13	315.03	315.07	314.5	314.5	313.63	313.75	312.56	310.28	312.93	312.52	312.19	310.07	312.23	314.9	312.27	311.53	312.88	312.93	312.31	313.78	312.67	312.82	315.13	311.86	314.12	315.61	313.45	313.31	315.43	313.93	312.25	311.46	314.79	312.62	313.28	315.68	309.74	312.65	315.8	314.83	313.28	314.35	313.73	312.63
312.81	313.45	315.52	313.84	315.29	313.34	310.53	311.59	313.52	315.89	315.34	313.09	315.34	314.08	315.08	314.81	312.45	313.43	313.53	315.79	313.43	314.69	312.28	314.05	314.86	315.03	314.89	311.52	316.73	314.39	315.5	312.65	314.25	311.88	315.92	312.32	313.86	315.99	313.71	316.57	315.27	312.88	313.82	314.91	313.53	311.74	312.84	313.63	313.06	312.08
311.72	313.58	313.34	313.07	313.19	311.7	313.34	315.12	311.9	310.57	313.63	312.89	310.41	313	311.3	309.38	312.96	312.45	313.34	313.24	313.91	311.82	313.3	311.19	311.64	314.83	313.62	314.21	310.84	314.61	313.64	315.3	313.68	313	313.98	314.15	312.23	310.73	312.01	314.99	313.79	312.48	311.39	310.27	312.35	313.5	313.64	312.45	313.92	314.18
300.69	300.11	301.97	298.66	297.92	298.67	299.59	299.8	302.59	301.91	303.23	299.1	301.96	302.51	299.23	301.19	303	302.22	300.56	301.77	299.64	301.01	301.85	300.77	303.76	298.49	302.03	298.79	301.31	300.62	300.22	302.47	301.56	299.67	304.09	303.03	300.25	302.76	302.18	302.55	301.67	302	301.55	303.03	301.55	300.65	299.36	299.39	302.01	301.37
327.06	325.4	323.7	325.55	324.53	325.05	326.34	324.98	323.77	322.59	323.74	321.89	323.01	322.72	325.63	324.77	324.65	324.25	324.45	325.08	323.98	322.46	323.26	326.52	323.08	325.85	323.69	324.29	325.62	325.09	326.14	325.81	326.36	326.21	323.97	323.98	324.9	324.22	321.99	323.18	326.33	324.54	322.55	324.72	322.87	325.89	322.68	323.96	325.63	324.79
314.2	315.17	312.89	313.38	315.5	312.55	311.75	313.31	313.01	313.21	315.33	314.15	311.86	309.68	313.1	314.74	315.58	311.62	314.46	313.6	312.69	316.33	314.57	313.98	314.52	313.54	310.75	313.06	315.11	314.35	312.15	314.48	312.19	315.74	311.37	310.83	310.85	312.24	312.32	311.37	311.2	314.49	309.89	312.73	311.3	313.68	314.1	313.8	310.82	313.45
302.17	301.78	302.63	305.74	303.73	302.76	302.14	301.55	303.37	302.8	304.98	305.47	302.6	304.78	304.69	304.34	305.19	302.5	301.79	301.96	306.4	304.15	302.78	302.94	304.74	302.51	304.69	303.81	303.42	304.65	305.09	306.84	303.34	303.03	304.09	302.18	303.52	302.46	301.52	303.98	304.92	301.18	304.27	304.25	303.87	302.38	304.09	302.19	302.28	302.91
324.56	323.63	324.18	324.17	324.02	324.51	325.94	323.58	322.07	323.03	326.3	323.06	322.29	324.46	322.73	324.35	320.92	324.13	322.51	325.37	323.91	324.02	324.57	326	324.93	324.96	325.65	321.58	322.49	325.24	324.29	322.73	324.99	325.46	323.56	325.43	324.2	322.88	325.03	325.64	323.93	323.81	326.03	323.51	324.71	324.39	324.39	326.26	324.88	326.33
317.35	315.59	319.91	315.72	318.23	313.98	315.75	316.56	316.91	317.53	317.78	318.86	316.73	317.49	317.1	317.17	317.54	318.32	319.35	317.37	317.36	316.48	317.43	315.37	316.5	317.01	314.63	316.15	314.98	316.63	319.02	317.66	315.7	317.6	319.7	319.74	316.28	318.48	313.37	317.64	315.96	319.21	317.81	315.59	318.26	313.97	317.06	317.41	316.97	314.97
312.76	314.66	313.01	315.57	313.42	312.71	314.98	312.25	313	312.82	314.12	314.59	312.87	316.78	313.35	313.66	314.18	313.56	313.47	315.67	314.16	314.35	313.69	315.25	315.31	313.54	312.33	313.62	313.15	313.6	310.68	315	313.53	315.53	313.09	311	313.16	312.81	314.34	312.65	313.73	316.93	313.98	313.21	313.06	315.03	312.44	313.67	313.4	317.11
306.97	305.33	307.49	307.83	305.47	306.23	305.13	306.26	306.02	303.49	305.02	303.5	306.03	303.98	304.81	304.7	307.6	304.33	306.37	305.97	306.14	306.29	306.51	304.42	307.83	307.12	306.64	304.98	307.62	308.18	308.27	304.93	307.24	305.74	303.62	304.74	305.65	308.29	307.12	306.22	307.23	306.56	302.33	307.23	307.04	307.39	307.83	305.94	304.6	305.19
315.9	314.02	314.3	317.3	317.82	316.71	314.49	314.73	315.8	313.52	313.47	317.6	316.32	314.98	316.66	314.02	316.65	316.5	316.15	316.73	316.67	315.88	314.47	317.92	313.88	315.52	314.98	312.49	316.85	314.87	315.73	315.14	317.06	316.34	312.81	317.12	320.06	313.92	312.49	315.45	317.98	315.78	317.54	315.15	317.05	316.82	314.77	317.94	314.73	314.49
315.06	312.82	312.35	312.96	312.76	311.74	310.8	314.23	310.23	312.69	313.49	311.86	313.66	314.77	315.28	313.88	312.48	313.11	312.47	314.32	312.39	312.59	315.84	313.46	311.9	311.78	314.19	312.43	313.89	311.88	311.01	314.44	311.2	311.19	311.49	315.25	314.02	313.41	310.82	314.37	315.84	310.64	312.55	314.08	311.29	312.19	311.76	313.33	315.24	311.07
294.62	293.45	294.42	296.43	293.63	296.81	293.75	296.82	296.43	290.75	295.58	294.32	292.66	295.01	295.59	294.63	296.4	297.15	293.79	297.2	295.62	297.57	294.91	293.6	295.56	295.4	295.78	296.6	296.41	295.3	294.49	294.85	293.27	298.36	294.93	296.77	298.52	294.22	294.6	296.27	294.65	294.07	296.14	295.4	293.06	295.98	295.62	295.46	295.59	294.98
310.98	311.88	313.54	308.67	310.03	312.75	310.51	310.18	308.82	309.86	311.53	308.19	308.74	308.96	311.33	311.59	311.65	310.16	311.42	310.12	311.85	310.27	313.49	313.84	309.24	311.77	310.09	310.94	309.4	311.68	308.3	308.6	310.47	309.86	312.38	309.89	310.9	310.01	310.72	309.76	310.27	311	310.65	310.59	310.04	309.61	309.63	310.1	311.95	311.68
316.12	316.17	317.84	317.22	318.1	317.99	317.1	315.05	317.25	315.66	316.84	316.2	318.72	317.97	317.35	316.88	319.35	314.5	316.87	316.84	314.89	316.27	318.71	317.48	316.02	316.02	315.88	316.01	319.09	315.61	315.04	320	316.37	318.79	317.45	316.98	316.38	317.14	315.57	316.96	317.36	320.34	316.38	317.12	318.06	319.75	314.71	317.34	315.39	317
314.03	313.1	313.38	311.06	313.61	312.77	313.8	315.87	312.82	312.69	312.97	312.99	315.21	313.69	314	313.94	313.53	314.78	313.07	313.97	312.85	314.55	317.83	314.31	314.57	314.94	314.1	315.59	315.62	312.32	315.29	314.61	311.93	314.6	313.43	314.91	316.04	312.18	313.6	315.81	317.17	313.48	314.29	315.07	313.87	312.63	313.35	312.25	312.13	317.04
328.84	328.57	330.99	328.37	330.4	327.33	326.23	328.35	331.04	326.68	328.52	330.83	328.12	328.47	329.4	329.36	328.02	329.74	325.7	328.25	329.96	329.67	331.01	327.85	328.57	327.08	326.3	327.5	330.03	329.16	326.73	328.13	328.09	326.15	328.29	328.28	330.44	327.06	331.48	327.48	329.31	329.45	328.68	328.98	329.12	327.57	329.24	326.67	330.77	330.01
306.73	307.51	306.17	303.47	303.65	305.29	305.21	306.87	306.3	307.76	305.16	305.06	303.73	307.12	306.59	306.52	309.57	306.16	306	306.03	308.06	307.39	307.08	304.88	304.59	307.76	303.72	307.88	304.3	307.32	305.48	304.19	303.06	306.16	304.08	307.25	304.23	307.96	305.52	305.83	306.75	304.78	308.89	308.3	305.72	306.23	306	304.08	309.41	304.58
302.68	305.28	306.5	304.47	304.39	306.48	304.25	306.84	304.54	305.62	305.36	305.06	304.93	303.18	304.53	306.09	303.57	306.92	305.05	304.82	306.3	305.5	303.12	305.04	308.25	306.67	304.5	303.12	303.9	304.92	304.62	307.3	305.94	305.18	304.48	306.19	304.7	306.75	306.08	304.58	304.94	305.39	307.66	307.06	305.79	304.43	303.59	307.61	305.34	304.18
315.47	313.31	313.58	313.85	315.2	315.11	313.45	315.32	315.68	312.14	311.17	313.44	316.67	313.84	311.38	312.8	313.85	311.26	312.93	312.04	315.15	311.87	312.94	313.82	314.38	312.08	314.98	312.84	315.11	311.01	312.39	315.51	314.67	315.63	316.11	314.05	314.1	314.61	313.88	312.51	314.9	316.02	313.41	312.94	313.89	311.63	317.5	314.62	313.4	313.2
309.17	309.09	311.36	311.97	310.22	310.86	308.4	310.95	310.22	311.73	309.36	311.48	311.85	311.67	313.08	310.73	309.49	314.29	311.18	308.38	306.28	309.19	309.59	312.8	309.27	311.42	311.02	312.26	310.13	309.53	313.27	310.58	308.67	310.29	309.23	309.55	310.96	309.49	307.32	309.79	309.87	310.22	310.33	309.65	310.88	310.24	311.14	311.81	310.43	308.97
305.21	306.06	303.94	302.88	305.02	305.32	302.26	305.2	304.05	305.86	304.81	305.02	307.06	302.31	301.8	304.09	305.51	302.81	302.97	305.77	304.26	307.07	305.17	304.01	304.83	304.92	306.19	305.63	304.13	304.71	304.49	302.11	304.09	303.94	303.41	307.06	302.87	305.39	307.09	305.33	306.56	304.3	306.55	305.42	302.38	303.27	303.08	307.08	305.19	305.59
310.62	311.05	309.34	311.73	308.83	312.67	312.72	311.97	311.62	311.29	312.45	310.38	311.37	311.99	312.14	310.12	310.37	310.81	310.46	312.88	311.21	311.29	313.77	311.94	310.77	312.8	312.25	310.9	311.38	311.92	311.81	311.75	311.65	309.71	314.36	312.12	311.32	313.28	312.96	313.58	313.32	308.89	311	312.31	309.69	311.19	313.43	310.13	310.17	313.57
325.34	328.57	327.92	327.5	328.64	327.55	330.06	326.35	329.24	327.23	329.04	328.33	327.78	325.5	328.07	327.71	327.18	329.33	328.56	327.01	326.39	329.15	329.29	326.58	325.65	327.46	328.28	329.58	327.51	327.18	328.25	330.7	327.54	327.69	326.28	327.34	328.85	328.34	328.31	327.73	327.89	326.3	327.71	328.19	329.68	328.78	327.58	326.79	329.91	328.72
306.86	305.67	307.69	304.5	308.15	306.13	307.7	306.43	306.9	304.88	306.85	304.24	305.17	304.8	304.8	309.71	306.45	308.48	307.18	305.67	306.66	306.57	307.06	303.87	307.34	304.97	309.74	309.19	305.51	304.82	306.88	307.69	307.44	304.98	307.54	307.2	304.94	304.87	307.11	306.32	305.32	304.83	305.3	307.28	306.34	306.91	306.33	305.33	305.5	307.23
303.34	303.96	302.97	302.22	302.1	299.14	303.29	303.39	301.83	302.08	302.8	302.19	302.95	300.53	301.3	302.51	304.16	301.2	303.18	302.49	304.71	304.46	302.11	303.86	302.65	305.14	300.71	302.6	304.58	301.27	301.3	302.43	305.61	301.73	303.43	300.87	303.93	303.63	298.15	302.52	302.88	300.17	303.9	303.31	301.5	302.66	302.82	301.67	300.83	302.68
315.47	315.08	314.01	316.65	315.61	315.75	314.88	315.63	315.61	317.63	314.82	316.94	316.19	315.3	315.97	316.61	312.7	317.82	316.7	315.74	314.22	314.51	315.18	315.19	313.9	317.03	316.34	315.81	314.55	315.84	316.65	315.01	314.39	313.97	316.87	315.69	315.17	317.67	313.74	315.5	315.53	315.42	316.14	316.42	318.69	316.18	318.58	316.76	316.22	317.71
295.04	295.3	296.22	295.2	296.37	294.61	296.56	296.67	294.35	295.34	293.69	297.08	296.15	297.29	291.59	295.72	296.94	295.31	294.92	295.39	296.26	293.18	297.02	294.36	296.17	294.76	295.6	295.93	296	296.51	294.01	295.2	295.66	295.08	297.38	294.09	296.76	295.85	296	294	295	296.46	296.98	295.04	295.18	295.14	293.17	295.86	293.67	294.81
305.88	307.84	308.33	309.74	306.06	306.29	308.41	307.49	305.36	304.17	304.26	306.2	306.31	306.55	306.8	306.28	305.7	306.84	307.52	307.68	306.96	307.3	308.16	305.33	306.05	305.85	306.41	306.24	306.79	306.48	306.69	306.47	308.24	305.17	307.24	306.49	306.31	306.4	305.44	305.7	304.72	308.03	306.57	307.9	306.35	307.81	308.29	306.93	305.47	306.33
306.46	309.89	305.79	309.17	307.54	306.42	307.37	306.5	307.21	308.12	308.73	306.97	309.49	307.92	306.22	307.55	308.33	307.2	305.2	308.58	306.32	306.09	305.57	307.91	306.78	307.99	308.02	306.28	304.46	307.97	306.11	305.99	306.93	308.16	308.42	308.35	305.86	308.81	307.01	307.84	308.73	308.71	307.94	307.14	309.02	307.79	308.31	306.91	306.42	306.82
310.46	309.47	310.84	310.05	310.73	312.75	310.31	311.51	311.08	310.33	310.32	311.18	309	310.77	310.3	308.16	310.73	311.3	312.75	309.92	312.87	309.5	308.79	309.47	312.16	308.08	312.57	308.66	309.53	309.89	311.47	311.45	311.72	310.13	309.73	308.48	311.36	311.21	308.57	313.3	313.48	310.53	311.65	309.17	309.5	310.39	312.67	312.26	310.91	309.24
304.03	303.89	302.94	303.75	303.74	305.41	303.68	304.61	305.38	303.65	301.45	304.41	300.82	305.19	303.74	305.74	304.97	302.82	305.28	305.18	303.85	304.93	305.16	304.37	304.51	303.96	300.72	304.42	306.07	304.16	303.96	304.48	307.49	305.1	303.06	305.07	304	305.96	306.3	303.62	306.22	304.35	304.71	304.66	303.06	303.43	301.35	303.97	302.16	305.79
306.03	305.33	306.16	308	306.08	306.18	306.24	306.1	306.67	305.39	306.83	305.77	303.39	306.68	308.14	305.49	305.49	306.45	306.19	304.5	306.4	304.26	305.32	306.76	306.05	306.56	305.36	305.84	305.33	305.26	305.84	306.47	306.36	305.03	305.12	303.78	307.75	304.73	305.12	305.21	305.35	307.37	306.37	306.15	305.61	303.64	307.51	305.39	306.41	307.52
302.04	303.4	299.62	301.8	300.08	301.69	300.04	301.99	300.25	299.37	301	300.85	303.87	302.96	303.05	301.66	300.95	299.28	299.48	300.09	302.76	300.41	295.95	301.34	301.39	300.18	300.83	302.28	300.04	301.76	304.37	302.49	303.23	302.58	301.17	302.97	301.89	300.54	300.36	302.49	299.41	303.05	303.36	301.6	301.44	300.58	302.13	301.41	301.51	301.2
318.64	320.68	320.49	318.91	317.48	319.98	317.59	318.65	318.9	318.11	317.41	318.69	319.53	315.63	319.89	317.28	320.55	317.43	317.5	318.91	319.6	314.66	318.99	317.74	319.41	315.46	318.19	318.91	316.33	319.51	318.58	320.09	319.35	317.98	313.48	320.11	317.49	318.3	317.6	318.69	315.87	319.88	318.77	318.47	318.43	318.2	319.37	318.7	316.73	316.74
305.54	302.05	303.4	304.12	302.32	302.22	302.69	303.57	304.5	303.41	303.25	303.07	303.06	304.14	304.77	304.11	302.81	303.48	301.87	303.68	302.7	302.04	300.88	302.24	305.88	304.41	303.9	305.07	301.56	301.83	303.24	303.67	302.99	303.18	305.48	305.2	303.14	302.62	303.9	304.14	300.6	304.05	303.69	301.4	304.48	300.48	302.43	303.34	302.88	304.14
313.85	313.96	313.84	315.37	312.13	314.39	312.44	314.06	314.74	314.86	315.11	313.31	315.28	313.49	313.69	318.08	313.21	314.16	316.2	316.35	315.47	311.33	314.2	314.57	314.58	312.91	313.96	314.99	311.23	312.92	315.66	314.46	314.81	314.43	310.75	315.3	312.78	314.64	314.81	312.63	314.52	312.91	314.02	314.33	313.85	311.14	311.78	313.7	311.72	312.26
304.79	306.1	305.99	303.77	307.62	309.88	303.68	307.7	307.99	306.12	307.38	303.16	305.59	306.99	306.23	306.76	308.29	305.64	304.4	304.9	306.93	304.55	304.79	307.65	304.33	307.55	303.79	308.38	306.73	306.41	304.22	307.45	306.08	308.44	307.33	307.35	304.88	307.38	305.56	304.37	305.82	306.33	305.86	306.67	304.39	306.49	306.57	306.19	305.84	306.94
304.13	305.59	304.79	303.76	308.04	307.77	303.42	305.53	306.73	305.3	304.55	306.44	303.37	305.46	306.22	305.14	306.44	306.88	302.76	306.56	306.25	304.75	305.16	306.75	306.15	305.89	303.73	303.64	306.73	303.3	305.42	306.86	305.18	305	306.41	304.59	304.04	304.88	307.53	306.45	305.45	303.21	303.03	305.09	307.04	306.81	305.54	305.16	305.71	304.22
315.07	315.22	314.47	317.05	313.21	314.73	316.14	314.94	316.61	315.73	316.27	316.95	314.43	314.22	314.04	316.51	314.16	312.9	315.96	316.2	314.8	314.16	314.4	315.98	314.98	313.39	314.36	315.09	314.22	316.3	315.58	314.59	312.59	315.11	315.4	313.97	315.49	312.26	312.46	314.59	314.9	315.94	314.98	316.12	313.48	314.73	312	313.68	316.54	315.75
299.59	300.89	300.63	302.05	301.64	303.59	302.25	302.23	302.93	299.17	300.33	300.88	300.79	302.76	299.56	301.57	299.86	300.28	303.52	301.38	302.89	303.09	301.79	303.27	301.17	300.71	300.58	301.66	299.82	302.67	303.07	301.45	300.93	300.46	298.94	303.01	301.23	299.38	301	301.52	298.85	301.37	300.49	301.03	300.82	303.78	300.82	298.92	299.15	302.62
325.38	327.64	326.45	327.35	327.99	327.59	328.56	329.24	330.06	328.83	329.36	325.33	326.04	330.28	328.06	325.8	329.15	329.53	328.84	328.8	330.26	328.01	328.05	326.5	327.42	328.95	328.34	327.04	328.07	328.13	326.47	327.56	327.03	325.86	328.4	326.4	326.97	328.76	327.21	327.33	330.88	327.47	329.42	326.09	324.49	327.21	327.04	327.44	328.78	327.8
314.26	312.62	313.25	314.81	313.37	316.47	314.27	314.12	313.72	314.35	313.2	314.02	314.93	313.42	314.91	315.8	315	317.09	314.49	314.05	315.5	316.66	315.34	315.02	314.3	316.29	314.93	317.32	315.25	314.4	313.74	312.84	314.3	313.86	313.24	314.93	315.92	317.26	313.97	314.22	313.54	316.1	314.63	315.09	315.16	315.56	314.11	313.6	314.1	314.86
[truncated: 300 more rows]
[truncated: 150 more columns]
