# Supplementary material for: Genetic dissection of main and epistatic effects of QTL based on augmented triple test cross design
Source: PLoS One. 2017 Dec 14;12(12):e0189054. doi: 10.1371/journal.pone.0189054 (PMC5730204; doi:10.1371/journal.pone.0189054)
Supplement: S9 Supporting Information — (ZIP) [file pone.0189054.s009.zip › z5_1450_0.5_5.csv]

302.75	301.08	299.79	304.49	304.42	299.1	301.31	299.73	300.05	304.07	302.52	297.49	300.25	302.94	301.65	300.55	299.89	297.21	298.87	298.49	298.18	303	296.31	300.31	301.03	302.17	301.76	299.77	304.65	302.36	298.36	297.11	300.03	301.12	300.83	296.03	300.9	302.87	307.01	302.14	300.07	299.88	297.91	301.91	302.83	302.24	302.28	299.8	301.55	302.64
318.82	312.61	312.66	314.16	311.79	314.01	311.03	313.06	315.76	313.77	312.34	313.78	316.03	314.29	315.19	310.11	311.55	311.93	313.28	310.36	311.99	311.87	313.66	313.91	316.16	312.39	317.75	313.47	310.75	315.11	314.06	315.8	313.34	315.8	312.05	312.19	311.67	313.85	315.47	315	314.69	311.51	313.62	314.03	311.59	314.14	313.22	313.64	313.49	311.87
326.69	328.94	326.37	328.63	326.25	327.7	326.98	327.27	325.33	329.08	331.64	326.3	327.21	322.66	327.6	329.97	324.65	326.35	327.77	328.85	327.41	325.66	328.1	326.66	329.41	328.56	325.19	328.65	328.52	326.09	328.48	327.1	329.41	325.04	330.83	321.31	325.72	328.28	330.32	325.94	326.06	326.23	327.2	327.77	328.34	330.42	328.86	324.7	326.59	326.31
304.74	304.01	300.45	301.99	303.67	300.8	304.39	303.02	303.11	301.08	299.3	304.83	301.5	305.54	301.9	301.62	301.51	302.65	303.4	305.44	300.55	301.75	298.81	299.89	307.19	301.91	302.29	298.98	301.64	300.57	300.55	302.34	303.37	304.22	300.68	304.9	302.11	301.99	299.44	303.64	302.29	304.39	301.44	305.88	301.5	304.13	303.36	301.73	301.85	304.84
307.35	308.01	301.61	304.86	307.34	304.47	305.73	302.19	303.8	304.24	305.69	301.86	303.59	305.23	303.16	304.54	305.5	302.74	305.18	304.99	307.19	302.51	306.33	305.44	306.52	304.03	304.37	306.14	304.2	303.07	303.37	302.81	306.75	302.36	304.7	304.7	303.18	303.99	305.8	301.74	300.5	306.13	303.55	306.04	304.41	309.3	305.29	309.23	304.27	303.67
316.3	314.75	313.82	314.08	315.25	313.39	314.71	313.23	315.91	313.94	317.73	314.74	315.51	314.35	313.04	315.17	312.33	312.35	312.75	316.26	315.93	317.78	313.35	319.11	314.73	313.94	316.33	318.03	314.98	313.26	311.1	313.19	311.7	318.58	315.35	315.94	316.11	314.94	313.95	315.3	319.48	315.98	314.06	314.89	314.49	313.39	316.15	315.52	312.86	314.3
302.63	303.12	305.57	304.96	301.9	303.62	303.35	302.32	304.11	302.58	305.68	298.23	300.27	303.03	303.27	306.06	300.94	300.68	306.59	304.63	300.85	302.17	301.36	303.3	305.52	303.21	305.79	302.61	303.45	303.04	302.93	302.67	304.04	301.99	302.28	304.71	302.16	306.82	302.7	303.81	303.45	302.09	300.44	301.63	303.85	301.3	304.6	299.1	304.81	302.86
317.27	316.8	318.68	314.93	317.49	319.16	322.49	314.29	316.36	317.49	321.09	319.95	318.29	319.48	315.54	316.75	316.07	315.96	318.3	317.77	317.71	319.14	314.38	317.56	321.79	318.84	315.29	317.99	319.28	317.85	315.4	317.49	317.12	316.71	314.58	317.73	316.48	317.41	317.42	316.69	316.78	317.79	315	318.35	314.08	314.88	313.52	317.21	313.85	313.83
317.46	317.25	317.87	316.37	315.04	316.62	311.63	317.9	318.34	313.77	316.31	316.66	315.48	311.66	313.84	318.94	318.35	320.3	318.08	317.33	316.47	314.47	317.36	315.39	314.67	314.79	319.57	317.15	318.67	313.61	316.71	316.59	315.86	311.97	314.1	316.15	320.43	317.87	316.6	317.61	319.23	314.9	313.75	314.08	319.81	314.48	319.68	318.75	314.3	313.57
313.43	313.14	311.44	314.32	311.97	314.18	310.46	311.65	312.85	312.28	314.44	315.23	309.72	317.3	314.42	311.58	316.2	310.79	314.88	312.3	310.69	313.95	314.82	315.55	311.79	309.38	316.59	312.26	314.15	311.24	313.29	311.43	315.87	316.64	311.71	311.69	315.87	313.31	313.56	314.49	310.61	314.08	316.64	312.25	311.77	312.84	311.6	313.71	313.66	314.49
305.71	302.44	305.93	305.75	307.88	302.58	305.71	305.26	304.7	304.02	304.04	306.08	301.89	304.66	304.29	305.49	304.09	305.51	303.87	305.99	303.62	303.67	303.84	305.95	302.94	306.04	308.23	307.02	305.79	308.21	302.5	304.28	303.52	302.3	302.89	303.52	303.86	305.12	301.97	305.35	306.76	303.24	299.95	304.7	304.5	304.24	305.41	303.78	302.8	305.21
311.18	310.23	315.39	314.02	311.37	308.79	312	314.13	313.38	313.12	312.95	315.53	313.53	314.2	313.38	312.49	312.42	311.4	310.7	310.37	315.01	309.29	314.87	313.9	314.91	314.05	312.03	310.62	311.89	310.1	313.52	309.97	313.45	313.25	310.17	315.36	309.84	313.81	309.1	315.76	309.5	315.25	309.25	314.43	314.77	317.21	313.66	312.19	314.05	317.42
301.59	304.45	305.21	304.79	306.68	305.97	299.69	310.15	306.19	305.74	305.73	302.29	306.87	306.14	304.12	304.46	303.39	304.53	303.12	304.15	306.44	303.57	305.24	306.84	306.32	304.98	303.8	305.31	304.98	303.03	305.2	303.99	304.2	309.38	304.62	307.73	304.59	302.39	309.45	302.83	305.77	302.68	301.71	303.46	306.08	307.05	308.24	307.26	304	303.43
325.69	323.53	322.52	326.24	327.27	321.91	325.88	325.05	324.13	326.77	326.06	325.42	324.79	322.75	324.64	320.39	322.41	323.17	325.75	326.11	324.57	324.31	321.9	323.84	325.5	325.35	327.49	326.73	323.15	324.22	326.08	324.9	323.43	324.24	322.83	323.49	320.5	325.31	324.33	324.92	325.57	328.81	325.42	325.1	326.15	325.74	326.52	323.32	330.34	329.28
304.68	306.16	302.55	305.47	305.12	303.41	305.31	303.24	305.77	306.14	305.11	301.33	304.17	304.64	306.86	305.03	305.79	305.37	307.81	303.09	303.21	303.64	308.5	305.98	303.14	304.6	304.47	305.29	303.43	304.28	304.41	303.67	304.92	301.76	305.71	306.22	302.57	303.29	305.15	303.64	302.8	305.56	301.91	306.2	304.12	309.86	306.65	303.74	306.85	304.82
310.86	313.72	309.84	309.91	309.69	312.38	311.06	309.98	311.58	307.7	312.62	310.17	310.63	309.04	309.65	310.6	310.94	313.87	308.34	309.38	307.67	310.31	310.01	308.1	311.14	311.92	310.2	312.52	310.63	309.95	307.71	307.58	313.99	308.07	314.09	310.69	314.34	305.89	308.3	306.07	310.03	307.98	308.99	309.86	307.98	308.24	310.35	311.59	307.99	309.9
328.77	326.37	328.74	326.63	327.31	330.02	328.27	327.78	329.24	326.61	329.96	327.54	333.09	327.06	328.77	328.77	328.92	326.72	325.17	331.54	332.19	330.43	331.24	329.93	327.51	332.52	326.21	331.03	327.51	327.88	328.44	327.64	330.31	328.52	329.53	326.89	329.36	331.44	330.56	327.29	329.17	331.16	328.57	327.15	327.74	327.39	329.25	329.5	330.12	331.94
314.74	317.9	312.55	312.5	314.37	313.67	314.31	314.29	315.21	313.23	319.99	314.99	316.32	316.4	315.17	318.45	314.24	318.8	312.74	308.79	315.84	317.66	314.77	313.87	314.77	312.93	312.95	317.89	314.7	314.45	312.7	313.64	313.88	318.77	314.53	313.67	313.16	316.91	314.35	314	312.77	314.7	311.74	313.73	317.5	314.17	315.36	315.7	315.74	313.49
308.53	307.69	305.75	306.54	307.47	304.65	306.87	306.68	305.44	309.79	307.06	308.6	308.67	308.02	306.31	306.16	310.45	309.01	304.72	310.01	306.79	310.54	305.47	308.45	313.09	306.69	306.83	305.9	305.98	307.68	308.55	305.63	306.9	309.18	310.98	306.63	306.9	305.52	308.19	307.75	306.57	305.86	304.08	307.99	306.54	304.85	305.57	306.49	308.57	308.57
307.89	307.03	309.32	307.45	306.64	306.98	304.27	303.96	309.14	305.41	308.02	303.13	309.65	303.32	305.9	304.45	302.25	307.25	305.95	307.55	307.75	308.22	307.3	306.87	310.43	304.76	306.04	306.92	307.87	309.34	308.12	306.9	307.18	307.13	304.74	307.16	304.5	307.43	306.58	302.88	307.28	304.41	309.67	307.59	305.82	306.52	305.08	306.31	307.77	307.07
319.07	317.25	319.56	317.49	316	314.73	318.9	316.6	316.19	319.36	317.09	317.36	316.07	317.96	320.92	318.28	319.71	317.68	317.85	315.71	319.48	316.7	314.89	317.23	315.16	320.07	315.68	315.43	312.87	317.19	319.05	316.01	318.59	319.72	317.88	316.78	318.7	317.08	317.16	318.78	316.86	313.27	317.35	317.62	315.89	314.34	317.65	318.7	316.95	318.97
308.9	303.6	304.63	304.94	305.08	304.6	304.43	304.93	302.04	306.02	305.65	308.28	303.41	303.93	308.63	302.83	302.92	305.35	301.96	304.61	305.29	306.38	301.82	299.82	307.12	304.34	303.11	303.73	303.63	303.71	302.19	305.34	305.7	303.12	301.88	300.85	304.79	303.43	305.32	304.46	304.97	308.55	307.43	304.11	306.25	301.26	304.67	302.4	302.89	304.6
317.11	315.59	318.86	317.94	315.71	319.75	314.03	315.63	312.36	315.4	319.38	316.43	317.12	318.6	316.76	316.02	315.14	314.56	316.38	314.39	320.72	314.72	320.3	317.28	322.93	317.07	320.23	319.98	317.39	315.41	316.84	316.94	316.42	318.12	317.31	318.27	316.11	318.06	320.01	315.87	313.16	317.17	315.78	319.24	317.7	314.18	318.18	314.81	318.56	316.98
304.38	302.21	301.05	300.49	302.95	303.25	304.15	304.67	303.49	300.67	302.48	304.45	302.56	299.92	305.8	301.36	300.73	301.52	303.39	302.57	301.33	306.44	300.06	304.12	300.6	301.94	304.73	306.11	303.2	300.42	304.56	306.96	299.94	305.98	302.74	305.42	303.27	294.79	299.86	301.18	303.3	301.42	301.74	301.8	300.58	301.79	301.31	301.83	301.21	306.06
297.31	298.44	295.42	293.83	295.42	293.07	295.17	296.61	295.67	294.47	298.95	297.67	295.21	294.7	293.96	295.84	294.67	296.55	297.21	295.37	296.34	296.7	296.22	298.59	294.64	298.91	298.51	298.78	296.33	298.43	296.15	298.26	297.35	298.48	294.34	299.49	295.15	296.19	301.61	302.03	298.94	301.57	294.94	299.19	297.46	300.42	295.04	296.3	296.66	298.22
317.04	312.32	314.81	309.77	312.81	312.24	312.45	314.12	313.56	313.72	313.3	314.64	312.68	315.72	309.41	313.77	313.27	312.79	314.76	310.39	316.24	314.16	313.7	317.15	314.04	310.66	308.72	315.69	316.11	312.98	314.72	315.52	317.14	311.97	317.01	317.78	317.71	316.55	314.02	311.73	317.77	315.98	314.79	314.6	313.59	315.62	313.75	311.1	314.63	314.53
302.14	306.6	303.31	304.75	303.64	307.85	303.87	301.29	303.78	309.2	300.17	305.44	304.51	303.63	304.58	305.01	305.23	307.77	303.66	304.8	302.33	302.4	307.11	304.74	306.49	304.7	304.56	304.02	306.47	302.15	303.86	308.05	304.19	303.71	304.18	304.14	304.27	306.1	305.06	304.76	308.03	303.59	303.85	305.68	309.38	306.2	303.12	301.85	306.31	304.84
330.26	325.63	328.4	326.68	327.62	331.22	325.46	328.21	327.17	323.35	327.67	329	331.09	322.94	327.12	327.12	322.91	325.2	325.22	327.34	323.53	326.41	331.29	332.3	327.05	328.73	327.53	327.87	328.49	329.48	327.99	331.54	328.14	327.55	325.24	327.08	326.11	326.7	329.24	330.81	328.65	327.27	325.72	327.96	328.82	323.32	328.01	328.4	328.37	324.99
313.42	314.28	316.86	314.62	315.15	315.81	318.58	317.75	316.95	318.34	315.22	315.53	314.47	314.89	314.95	314.38	317.54	312.09	316.42	311.29	310.55	319.2	316.27	314.36	314.1	315.04	317.09	315.91	314.62	313.44	317.69	319.08	313.13	314.62	315.06	318.66	313.28	316.59	313.92	315.01	317.66	315.88	313.96	318.41	311.67	316.27	314.04	316.85	312.89	316.32
297.71	293.01	294.21	293.36	296.11	292.01	296.16	295.85	294.89	297.86	291.58	294.64	294.74	294.23	295.91	292.96	296.52	294.79	297.13	295.95	296.59	298.18	295.66	296.45	291.14	297.34	297.64	291.75	296.37	293.64	297.75	295.21	293.57	293.75	295.77	293.16	293.51	297.13	293.88	295.09	295.94	291.24	291.75	295.85	293.37	293.24	296.15	297.06	295.94	296.81
296.38	296.19	297.47	295.66	294.48	295.41	297.39	295.06	298.31	298.51	297.67	297.58	298.63	299.6	297.95	297.65	297.11	299.13	296.3	296.21	298.19	296.75	297.43	294.25	300.42	296.75	297.88	293.18	299.45	299.36	298.39	293.95	296.59	299.23	299.76	297.77	296.08	295.94	296.77	300.17	293.01	298.27	297.52	297.98	296.24	298.41	299.24	299.38	297.93	298.3
312.06	314.37	313.71	315.9	317.35	314.15	312.24	313.03	312.5	315.43	311.1	310.19	312.09	311.57	310.04	313.18	317.44	317.94	314.72	310.8	314.61	312.38	313.66	315.45	316.32	314.55	316.58	314.12	315.41	313.32	317.57	313.15	315.02	311.96	313.62	316.61	310.63	314.97	313.5	315.32	311.86	314.34	314.65	311.36	314.9	315.46	313.45	314.68	314.03	316.11
293.08	294.43	293.54	292.24	294.01	294.28	295.4	294.22	293.06	292.71	292.11	295.05	297.89	295.77	295.55	295.8	296.97	291.54	294.97	296.77	296.45	290.28	293.38	295.94	293.38	290.98	295.26	292.96	293.94	293.46	292.76	291.57	294.67	293.5	298.42	297.16	290.49	293.96	293.08	293.04	292.68	291.91	293.61	292.98	294.75	293.1	290.23	294.7	292.42	296.02
302.84	303.84	306.03	301.91	306.93	304.58	304.83	306.13	306.78	305.33	306.65	307.48	306.62	305.17	304.42	304.2	302.55	306.39	308.48	303.74	305.06	300.55	309.75	305.73	303.77	305.84	305.35	305.49	306.01	302.84	303.89	308.74	308.36	304.82	308.52	305.27	308.73	306.38	301.16	305.71	304.66	307.54	305.97	308.22	307.81	304.53	305.79	303.01	308.98	306.81
301.86	302.93	301.92	303.81	301.84	304.25	305.13	302.71	298.89	303.99	305.82	302	300.27	305.58	301.28	300.97	300.65	301.88	303.59	301.8	304.25	301.29	301.41	302.19	298.02	303	304	304.78	301.09	301.45	304.44	305.68	302.03	301.42	303.23	302.9	304.41	304.71	301.36	305.04	303.69	300.3	305.28	301.32	299.02	304.45	304.77	302.99	304.6	303.67
323.87	326.33	324.87	323.57	323.12	325.78	325.07	325.91	325.04	324.44	325.47	321.68	324.83	325.37	325.9	324.5	319.33	323.24	323.55	325.93	323.59	330.34	322.79	327.12	326.09	324.57	326.49	324.19	323	325.26	323.71	324.57	324.31	330.74	323.67	321.2	326.79	328.07	323.58	320.59	322.71	327.78	323.29	325.64	324.44	324.56	322.36	325.76	324.61	321.41
305.99	309.36	306.04	301.09	303.61	304.37	303	303.61	303.26	305.05	301.48	307.8	304.37	301.63	300.27	303.4	305.94	303.61	305.62	301.97	305.23	305.89	305.86	303.93	300.13	301.68	301.44	305.59	304.57	306.01	303.53	303.74	303.6	301.22	307.65	306.05	308.12	306.63	308.11	307.63	302.9	303.54	304.02	301.89	308.72	307.2	306.12	305.69	307.5	302.63
326.42	327.14	325.59	330.45	326.08	326.9	328.82	327.76	328.05	327.83	326.95	327.12	328.54	328.42	328.08	328.04	330.29	327.46	325.67	330.96	330.21	327.11	328.44	326.52	325.66	325.12	325.1	326.4	325.78	328.68	328.8	331.71	329.6	326.95	326.45	323.95	324.66	325.55	326.2	327.29	326.84	328.31	328.8	329.94	322.55	326.87	328.85	328.29	330.41	326.59
299	296.6	296.09	300.44	298.24	299.29	301.64	298.3	302.01	298.51	301.89	297.76	299.93	297.68	299.79	303.62	301.69	300.5	302.56	300.54	299.08	301.35	299.11	302.4	301.06	301.04	296.86	301.55	298.3	298.09	294.65	296.87	300.4	303.72	299.37	297.5	298.19	300.55	300.18	301.48	299	302	299.6	301.06	301.28	298.64	301.41	297.64	302.6	298.69
297.03	296.96	296.05	297.27	299.65	296.84	296.2	297.52	297.28	297.36	297.09	296.2	298.29	296.62	298.32	293.15	298.03	297	293.97	295.33	297.92	295.04	296.94	296.77	295.34	298.4	296.53	293.65	295.82	299.58	298.54	294.68	297.23	294.71	299.2	297.78	299.2	297.27	295.66	297.2	298.49	294.8	296.95	295.1	293.94	297.85	299.38	296.04	296.8	297.49
312.57	319.19	316.4	317.14	316.36	316.96	312.41	312.68	318.33	314.12	315.48	314.3	316.76	311.93	312.59	313.33	315.93	319.01	312.73	317.45	314.82	316.5	310.7	314.32	312.12	310.74	314.34	316.21	313.67	316.42	308.76	315.66	311.74	314.25	316.96	318.82	311.08	315.48	317.26	314.43	316.5	315.53	315.3	313.24	315.85	315.57	313.05	316.12	317.14	317.38
316.62	314.59	313.07	317.78	316.29	318.04	317.74	317.41	316.4	318.22	313.25	319.15	319.5	323.51	317.1	316.9	314.62	317.94	316.08	317.55	314.16	315.71	318.18	316.18	317	316.93	317.15	318.21	315.82	316.26	319.01	318.93	317.11	317.03	318.83	314.49	319.42	321.47	314.83	317.18	317.04	315.65	313.33	315.98	315.98	317.91	316.07	315.09	315.54	319.31
313.22	316.03	311.87	313.34	309.43	316.34	311.94	310.21	307.01	311.67	310.79	315.57	313.98	311.62	311.13	316.47	313.8	314.77	312.57	313.21	313.05	314.5	315.98	313.7	316.89	310.39	312.08	311.81	311.24	312.8	314.25	314.13	309.61	311.86	313.97	312.61	316.54	314.02	312.01	315.78	312.96	312.55	314.05	315.52	312.1	312.79	311.52	310.52	311.5	314.23
309.83	310.76	309.16	305.33	309.35	308.53	311.8	309.51	306.76	309.39	313.42	313.91	308.89	315.68	309.94	308.33	311.27	312.33	312.7	313.37	311.44	308.77	310.31	306.9	310.74	308.32	312.49	315.41	311.74	308.49	308.36	309.04	310.76	309.98	308.06	308.37	313.24	308.24	312.02	312.31	311.35	310.47	309.92	309.07	309.55	310.56	310.35	308.61	308.11	312.13
313.34	313.1	315.61	316.39	315.34	313.77	311.29	317.44	312.46	312.77	311.36	310.11	311.19	312.08	313.04	314.15	309.93	311.65	316.35	312.06	312.25	316.43	310.85	312.91	311.56	310.41	314.68	314.33	310.99	312.24	310.12	316.73	312.16	315.05	315.67	313.28	310.69	313.36	316.9	313.31	315.53	313.93	313.77	313.63	314.32	314	312.08	316.13	313.36	314.89
305.15	300.69	302.5	303.34	301.18	303.42	300.84	301.61	301.46	304.36	300.76	305.36	302.05	306.52	304.05	299.5	301.83	305.63	303.29	302.8	305.25	301.65	301.6	302.22	303.48	298.53	304.45	304.49	298.92	303.08	303.08	305.69	305.02	302.45	303.17	304.84	299.31	301.57	300.67	302.52	299.08	306.21	301.98	300.73	300.67	304.82	300.8	301.5	302.04	300.46
303.44	304.62	304	304.04	306.78	303.78	299.69	303.43	302.64	303.02	300.45	299.7	304.12	304.32	302.21	303.24	303.18	304.36	302.01	303.2	308.66	302.61	305.59	303.57	302.48	302.68	305.38	302.94	306.37	301.81	303.68	305.3	300.38	303.7	300.23	304.58	301.28	302.02	302.99	302.77	304.71	305.36	302.14	306.23	305.53	303.52	306.18	304.12	304.25	301.55
308.18	305.21	306.26	305.38	304.07	306.98	304.47	306.38	305.64	307.68	305.57	300.98	306.8	305.32	305.08	304.72	309.02	305.88	303.72	303.53	307.55	306.41	305.52	305.36	305.53	306.92	305.87	301.97	308.78	304.61	304.37	306.49	310.95	307.2	307.85	304.2	308.35	307.9	306.85	304.85	306.23	305.47	307.73	306.49	304.01	302.47	304.51	303.78	303.95	304.71
311.89	313.34	310.53	313.15	311.38	313.35	314.8	310.13	314.27	317.38	318.89	313.96	315.38	314.35	313.2	314.22	315.33	310.7	314	316.92	315.97	313.48	317.72	311.29	313.13	315.3	310.26	317.56	311.76	312.09	317.25	315.51	315.76	318.87	311.31	315.58	316.24	312.04	313.35	313.98	314.48	314.11	314.76	309.53	312.24	312.5	314.26	313.75	311.26	313.51
313.27	313.66	314.54	308.46	311.96	311.89	313.05	310.46	311.53	312.54	313.23	310.85	312.86	311.24	309.91	309.3	311.61	312.7	311.52	309.17	311.13	311.15	310.66	315.18	312.78	312.18	310.56	309.72	311.16	311.64	307.76	310.36	310.08	312.31	310.16	311.36	310.05	312.6	312.57	310.55	311.95	308.37	309.12	310.25	309.98	310.16	311	308.98	312.45	311.1
309.4	307.16	306.7	308.77	308.59	308.14	310.08	311.9	313.51	306.48	307.92	310.25	309.22	309.02	310.84	309.65	307.98	309.62	311.02	311.63	308.51	307.94	307.59	303.21	307.51	311.31	308.15	309.44	307	307.44	307.64	309.56	307.28	309.99	306.46	307.83	308.62	309.94	307.84	308.7	310.55	308.62	310.23	309.94	309.39	309.01	307.59	308.18	304.76	311.04
314.99	311.73	313.91	315.9	311.65	309.84	314.19	314.34	317.62	313.23	315.27	315.35	312.7	320.27	316.79	310.54	312.05	312.69	315.3	315.94	315.9	310.87	314.03	314.79	317.03	316.65	313.79	313.55	313.91	318.47	314.08	316.2	314.93	314.47	312.99	314.06	316.68	313.57	317.35	315.08	317.03	312.85	318.06	316.56	317.11	313.4	313.76	319.26	313.44	311.37
313.53	311.71	309.1	316.18	312.27	314.85	314.91	312.38	314.38	317.94	314.94	310.32	313.07	312.75	314.42	314.88	309.53	315.11	309.86	314.12	309.27	315.18	312.56	312.58	310.05	314.06	312.1	310.17	315.37	310.72	317.68	315.75	312.64	312.54	312.98	313.84	313.77	313.4	312.19	312.75	313.72	313.96	313.98	311.53	314.05	311.64	314.59	312.5	315.32	314.96
300.91	300.95	303.62	303.37	300.56	299.28	303.82	301.64	303.84	299.11	302.47	301.31	302.86	303.4	300.5	301.86	302.89	303.27	300.56	304.74	300.58	303.96	301.52	303.01	299.82	301.1	299.44	302.73	301.65	301.84	299.64	300.24	301.61	307.01	302.87	303.11	300.89	302.06	303.61	301.39	303.87	303.51	303.14	307.91	302.64	297.78	302.61	302.51	300.12	301.14
303.46	305.38	304.93	305.12	307.26	307.17	305.83	303.22	303.12	305.11	305.38	303.99	305.14	304.07	310.01	306.94	306.23	302.68	304.44	303.74	304.43	306.2	307.74	307.3	307.58	303.56	302.77	305.2	305	305.43	305.1	301.68	303.02	304.96	303.09	306.42	309.1	304.36	304.41	305.98	302.02	304.74	307.05	311.16	305.26	305.67	307.69	304.3	302.67	303.91
308.79	310.75	311.26	316.64	309.58	312.68	308.95	312.62	313.27	311.83	314.47	311.19	316.05	309.96	315.02	312.24	312.04	312.78	314.43	312.21	313.22	309.77	312.01	308.81	313.48	309.66	313.97	309.4	312.18	312.92	312.67	311.89	310.83	310.14	314.13	310.88	312.79	308.47	311.41	311.98	313.79	313.49	312.34	312.16	314.3	311.76	312.16	310.63	314.44	309.52
313.03	311.6	315.77	314.99	308.89	317.19	313.84	314.68	312.4	312.16	314.95	312.84	315.19	313.89	313.51	315.63	316.08	313.39	310.46	311.33	312.97	311.97	311.7	311.05	310.13	311.38	313.22	313.44	313.19	312.85	311.53	312.96	313.38	310.48	314.37	315.71	308.69	310.97	319.21	312.12	312.58	314.02	314.47	312.66	317.2	314.79	311.27	314.17	316.3	312.14
302.86	300.91	303.89	302.53	299.03	299.33	302.98	303.27	305.59	301.38	301.08	300.66	300.8	302.81	303.05	304.49	302.21	300.28	302.98	298.87	303.69	300.58	300.19	303.17	303.28	299.8	299.4	304.49	303.12	302.27	301.17	300.71	299.97	303.21	303.11	302.93	304.34	303.85	305.96	304.23	303.29	299.96	301.68	302.11	301.81	304.46	302.51	296.45	298.07	304.66
315.55	316.33	314.31	315.55	316.29	314.49	310.89	313.39	315.32	317.97	314.87	319.5	313.11	313.4	317.44	312.41	318.37	316.84	317.23	317.92	315.62	315.38	315	315.32	316.11	312.85	313.71	316.45	313.42	312.57	316.71	320.35	316.03	314.54	315.32	315.03	312.13	317.02	314.84	313.82	316.15	314.74	317.31	316.24	314.99	317.59	312.95	316.75	312.8	315.05
306.21	305.65	302.02	304.5	302.97	298.52	305.22	304.96	303.97	305.45	303.81	304.69	302.22	304.23	301.93	305.88	302.88	304.11	300.8	300.93	306.66	304.04	301.88	305.15	305.36	303.24	305.41	300.86	304.32	305.28	300.54	305.27	303.74	305.25	303.93	306.12	303.39	305.57	303.37	305.1	304.94	303.41	303.73	301.2	305.69	301.32	303.77	302.71	303.7	302.02
304.27	306.3	302.69	301.51	300.03	307.2	301.61	300.66	305.91	302.18	305.92	303.35	302.54	302.53	305.87	304.83	301.81	301.76	304.88	302.95	303.94	300.24	303.65	298.66	306.5	301.83	303.2	304.35	301.63	303.1	302.61	300.08	303.77	303.87	298.09	304.85	301.09	306.01	304.1	302.58	304.63	305.33	302.61	307.6	302.84	306.8	299.94	300.92	305.84	303.37
301.34	306.93	305.12	305.36	305.36	304.17	304.27	308.04	303.79	306.12	304.76	306.12	305.32	303.5	305.2	306.62	307.55	306.75	307.28	305.83	303.39	306.5	302.7	307.54	308.77	302.97	303.52	304.73	307.09	304.68	302.67	304.86	303.99	304.7	302.74	306.2	305.9	302.52	304.84	306.47	303	305.01	305.82	305.86	302.08	307.94	307.47	307.97	305.93	304.5
293.71	291.04	294.31	296.31	292.01	291.52	295.05	297.68	295.97	295.67	296.89	293.56	293.04	297.86	296.31	294.12	293.04	295.52	294.23	294.33	294.54	294.49	296.68	296.84	294.36	297.46	294.79	292.09	293.72	293.03	293.9	293.96	297.33	296.95	293.26	295.01	295.19	294.16	292.97	295.65	293.2	291.99	296.34	294.83	295.82	296.21	294.61	295.45	292.28	296.05
326.02	323.17	328.33	327.14	323.34	327.44	325.75	325.7	324.31	330.74	325.61	325.79	328.49	326.61	328.12	324.45	322.12	326.53	328.02	326.47	325.73	323.45	328.36	332.23	327.9	329.17	326.15	324.31	328.19	330.06	331.06	330.69	324.25	325.71	327.95	327.33	330.52	327.23	328.44	329.7	329.1	326.46	326.22	327.04	326.02	322.02	327.5	328.02	328.79	328.06
307.89	309.93	308.68	305.93	306.73	307.69	306.47	306.63	305.65	308.77	308.03	306.35	306.26	309.13	310.26	311.54	306.79	308.11	308.69	309.45	306.91	305.12	308.49	309.27	304.83	306.77	307.52	306.96	307.49	309.37	306.34	305.73	306.83	305.77	304.05	305.33	305.97	310.49	306.11	305.77	307.97	308.71	310.75	307.18	308.76	305.42	304.83	304.54	308.04	304.8
305.53	304.14	303.41	303.46	301.67	300.82	302.82	302.93	300.73	302.88	303.78	301.73	305.03	302.04	303.98	300.5	299.8	304.58	302.72	298.87	301.64	301.64	298.44	300.73	301.48	301.38	303.77	304.39	301.8	301.39	304.17	299.49	304.97	302.2	303.47	304.24	304.71	303.07	300.99	302.38	304.74	304.01	301.16	303.45	302.15	301.92	300.33	300.84	302.69	304.56
309.66	307.05	302.66	306.31	305.75	307.84	306.19	303.41	306.67	300.28	306.16	304.71	306.14	306.22	303.94	306.15	306.5	303.76	305.68	307.36	302.59	301.36	305.9	305.68	304.81	305.9	302.16	304.55	306.81	304.05	304.19	307.61	307.86	300.33	305.8	306.76	307.09	304.93	304.05	304.59	304.62	303.54	305.87	301.58	307.41	305.04	305.79	307.08	303.66	305.52
327.4	333.22	328.73	329.63	330.44	326.93	329.7	326.37	328.12	323.73	330.27	325.5	331.37	330.57	328.4	332.2	329.4	331.16	327.37	329	330.82	326.77	330.07	330.74	328.31	329.63	328.6	328.1	327.27	326.02	324.59	327.79	330.44	328.1	326.44	328.3	331.28	327.77	331.96	329.58	327.1	331.53	330.06	325.72	326.94	329.37	328.49	326.63	331.05	329.5
305.04	304.08	301.58	301.1	305.08	303.33	300.86	307.84	305.78	301.76	306.82	300.34	306.52	305.59	302.66	305.55	301.99	301.91	302.43	304.89	305.38	306.72	307.87	302.48	305.29	305.73	303.18	306.71	305.84	308.65	305.76	302.15	305.56	302.46	306.47	305.43	304.14	305.1	304.95	303.55	307.16	302.15	305.12	303.82	303.93	303.43	305.22	305.41	306.45	301.69
305.39	304.34	297.87	301.47	307.83	303.69	301.26	301.44	299.7	304.07	304	303.45	302.51	300.56	300.6	302.46	302.83	301.62	303.62	303.18	305.46	306.97	304.61	302.57	304.05	298.82	301.78	302.31	298.6	302.54	303.71	301.94	298.73	303.58	304.76	300.12	301.63	301.09	300.26	302.59	304.02	307.92	301.52	302.02	302.78	301.53	302.94	299.46	299.96	302.53
327.28	330.56	324.75	324.87	326.92	326.07	328.44	326.95	327.15	325.02	331.02	329.4	326.26	328.73	326.09	327.79	326.62	331.37	329.19	329.57	329.39	328.7	328.02	328.42	332.32	330.3	328.28	326.71	329.26	329.73	328.52	330.56	328.24	330.05	327.38	332.8	326.7	332.22	325.87	328.54	327.13	327.06	326.56	329.47	326.23	328.29	328.32	330	325.64	328.17
315.12	315.93	311.16	312.67	315.52	314.93	314.29	315.84	314.15	312.82	311.76	314.63	312.38	312.94	316.98	311.74	313.41	313.4	312.25	309.56	307.71	315.08	314.99	312.15	312.8	312.58	311.03	312.75	310.33	314.52	310.84	312.58	314.55	313.07	314.04	313.86	319.61	311.63	313.62	315.78	314.67	314.88	314.68	315.5	313.39	316.64	313.89	312.21	315.48	311.2
302.4	303.77	302.49	299.01	300.56	297.46	302.8	300.28	301.78	300.23	302.15	300.34	299.45	301.14	298.85	301.27	305.06	302.29	303.25	304.02	300.55	299.95	300.65	300.95	302.71	298.11	303.98	299.47	301.79	299.61	304.87	300.13	302.37	299	299.23	307.63	300.79	302.7	305.09	301.97	299.18	300.13	299.66	299.04	297.78	300.28	302.1	301.55	305.38	303.35
302.64	303.99	304.71	306.84	306.6	305.22	306.16	306.37	307.11	303.47	306.69	304.92	303.51	302.76	307.61	305.32	302.92	302.44	305.56	307.11	301.56	307.28	300.84	306.84	302.96	305.7	302.66	301.64	302.96	306.2	306.3	305.8	305.27	306.05	303.26	307.16	303.83	304.71	303.87	302.97	304.45	307.81	304.22	304.18	305.08	304.37	304.68	303.67	303.08	306.58
319.07	315.49	314.21	318.47	315.54	318.68	317.45	317.77	319.08	318.49	316	318.78	319.3	320.35	318.62	315.8	318.72	314.73	317.46	319.18	317.65	319.16	311.86	314.89	313.9	315.92	318.09	317.33	318.27	318.84	317.39	315.46	323.31	314.4	314.41	315.43	319.69	317.31	319.55	319.54	313.67	319.43	317.22	318.32	318.47	314.46	317.47	317.98	315.43	317.51
307	311.75	313.34	311.96	310.03	310.67	312.84	310.83	309.71	304.6	314.45	314.25	310.74	311.5	312.33	311.26	313.62	310.71	312.33	312.98	310.52	310.8	309.21	309.82	313.9	312.6	312.58	308.78	313.12	310.97	313.02	311.12	314.82	310.08	312.68	314.93	313.15	312.76	312.53	312.3	313.12	311.93	312.22	313.35	309.18	311.97	313.37	314.13	311.11	310.53
293.55	296.18	294.81	296.58	295.01	292.16	289.29	292.82	294.38	295.72	291.06	295.93	294.86	297.68	295.23	293.54	294.68	295.7	294.16	295.68	295.28	291.8	293.74	291.59	294.04	294.63	291.69	296.32	294.58	293.29	292.81	291.96	299.57	295.95	293.63	294.35	295.77	289.54	293.5	294.11	292.21	291.53	291.42	289.97	294.87	295.81	291.07	291.58	294.43	292.51
299.24	301.41	300.68	302.63	306.03	304.96	306.13	303.7	304.57	302.39	304.05	305.66	302.47	303	306.21	306.83	302.45	306.4	302.34	305.05	306.27	298.67	304.99	305.31	303.38	302.66	304.18	305.66	300.75	306.21	303.72	301.8	304.19	300.77	300.43	305.99	302.15	304.62	304.48	299.58	300.54	303.77	301.03	301.02	301.53	304.19	299.02	304.6	302.41	304.39
302.81	302.05	300.06	303.2	297.71	298.67	301.35	301.61	303.31	301.48	299.24	300.67	300.52	299.73	302.47	299.69	300.07	301.09	300.71	302.92	302.07	299.45	304.3	303.12	300.4	299.73	301.45	301.73	302.35	299.88	301.39	300.93	301.63	301.44	299.14	302.27	301.13	299.85	301.2	301.16	300.67	301.69	298.7	301.78	297.72	300.92	298.25	303.85	304.19	305.14
298.65	303.17	296.65	304.18	301.06	300.4	303.62	302.05	304.12	302.03	303.37	303.1	295.94	302.57	301.99	299.76	302.82	299.1	298.92	298.47	300.45	299.47	298.17	301.1	303.53	301.42	298.42	303.56	298.7	303.75	297.44	299.84	302.44	299.92	297.43	299.82	300.14	302.43	300.05	302.5	304.77	299.86	302.61	303.34	301.45	299.26	300.55	299.62	303.3	301.21
299.53	298.32	300.71	300.5	301.69	303.27	295.19	302.4	300.1	299.77	294.12	298.22	303.99	302.69	299.14	304.39	299.46	298.49	300.87	302.41	299.43	298.42	302.33	299.74	302.74	300.83	300.77	301.95	300.11	300.63	302.15	299.46	300.9	301.09	303.08	296.47	296.76	298.44	299.34	300.98	300.38	301.24	301.07	301.97	302.49	299.66	300.51	297.16	300.35	301.9
318.4	312.27	310.14	312.01	314.41	315.9	317.36	316.28	310.75	312.87	313.16	314.58	315.04	312.98	312.61	316.14	317.5	314.74	310.75	314.09	315.13	312.37	308.76	315.44	313.17	312.44	318.24	311.38	312.92	313.16	311.11	315.78	314.24	312.7	311.35	315.14	314.9	313.73	316.59	310.21	312.35	312.62	314.17	312.53	314.15	312.93	314.92	314.83	312.71	314.1
295.22	295.68	294.85	296.37	295.51	294.69	293.18	293.8	295.04	291.94	296.46	294.84	297.74	296.7	293.55	294.8	293.17	299.88	295.59	294.86	297.43	294.18	295.38	295.09	293.47	292.84	293.69	294.16	296.48	294.46	296.79	294.63	296.92	294.71	292.65	292.36	296.1	293.71	293.53	294.31	293.68	293.23	291.7	293.61	294.32	296.34	295.66	296.02	297.74	294.98
309.31	310.97	307.95	311.49	311.29	310.12	310.99	309.12	309.92	306.88	312.2	306.75	310.86	309.41	307.63	306.98	308.41	309.93	305.88	305.39	310.61	306.65	306.05	308.67	309.09	307	310.58	306.8	310.35	311.81	309.68	307.81	310.09	310.08	307.78	308.52	309.73	306.56	310.25	309.81	308.06	309.56	311.61	311.76	309.84	311.89	310.24	308.57	304.85	307.74
307	306.21	306.34	307.94	308.2	306.21	307.4	309.87	305.56	306.73	306.85	307.04	307.23	305.5	307.09	307.79	308.61	305.28	307.71	307.33	305.29	305.02	307.24	304.39	306.94	308.02	304.38	303.34	303.02	308.33	306.4	306.27	306.55	309.11	304.06	301.83	304.1	304.95	305.33	308.74	305.12	310.04	305.25	306	307.39	307.6	307.76	306.28	303.9	306.28
304.17	305.21	302.2	307.25	302.11	304.72	305.75	303.4	299.97	305.46	303.34	302.09	304.11	303.74	302.49	302.01	306.3	304.85	302.59	299.9	302.62	305.02	301.93	306.22	301.3	303.57	301.9	306.07	303.62	302.35	305.67	301.23	301.64	300.38	302.04	301.57	300.03	300.11	303.71	303.52	300.63	304.22	300.53	305.95	301.97	303.97	303.97	298.15	304.28	303.01
320.69	319.18	324.3	322.66	319.64	321.13	319.11	320.49	320.41	318.23	318.83	318.68	319.25	323.33	319.89	315.32	319.17	322.42	320.93	319.17	322.66	320.87	318.92	319.29	323.48	323.3	320.33	317.47	319.16	319.77	317.97	315.19	315.99	323.17	314.69	319.29	319.72	318.68	320.94	316.8	321.39	317.44	320.96	318.57	319.74	318.37	317.97	317.2	320.72	319.58
304.71	311.12	310.47	310.59	306.53	309.66	305.16	304.41	306.22	308.04	305.99	307.66	308.46	308.14	310.54	311.48	305.89	305.93	308.57	305.63	303.76	305.85	306.16	311.6	311.91	308.09	308.89	305.2	305	309.58	310.03	309.08	305.24	307.76	308.05	306.38	306.32	304.42	308.06	305.86	302.29	309.78	309.35	309.02	307.99	307.88	307.27	308.85	304.31	304.08
304.91	309.66	303.21	302.27	306.9	308.39	310.85	305.37	307.94	305.34	305.1	306.35	307.77	303.91	306.72	304.14	307.72	303.62	302.94	302.6	305.7	303.91	305.28	304.5	304.27	306	303.76	309.24	305.77	305.97	307.84	305.86	309.84	307.27	308.42	303.93	311.11	306.14	309.05	307.6	304.29	307.1	301.03	306.18	308.08	303.3	306.39	306.4	306.13	306.14
325.45	326.33	326.56	324.92	329.36	323.38	325.98	327.12	325.53	327.11	325	325.52	326.99	323.7	323.51	325.09	327.85	323.11	324.78	325.89	328.14	330.05	325.43	329.1	323.26	324.68	322.09	324.14	326.22	322.54	327.06	324.05	322.83	326.83	327.48	324.91	323.63	327.96	321.81	324.11	327.01	326.89	325.95	323.92	324.71	324.12	322.58	324.34	329.54	322.47
307.07	307.73	302.81	306.24	304.45	305.15	307.34	305.83	307.82	307.85	303.54	305.16	305.07	308.07	308.86	305.1	305.02	307.42	307.4	304.34	306.09	306.75	304.23	306.91	308.79	306.71	308.65	305.2	307.3	307.52	304.87	310.12	306.15	308.28	312.74	305.97	305.03	307.19	305.65	307.62	309.4	305.6	306.74	308.4	304.54	306.24	308.72	306.2	308.61	307.21
308.5	303.47	305.79	302.54	304.57	304.46	303.33	302.55	305.73	303.09	304.93	304.33	304.18	305.42	306.91	305.94	303.21	299.31	306.95	304.55	305.98	301.2	306.03	305.84	304.17	303.34	304.61	303.85	302.91	307.37	309.38	301.42	302.78	305.52	304.78	305.45	309.12	306.42	305.34	304.67	305.02	305.47	303.86	307.35	304.65	306.05	302.85	302.14	305.59	304.91
316.04	320.06	318.57	319.49	318.64	320.29	319.14	317.78	316.36	319.27	315.25	318.32	319.79	317.94	322.18	319.2	317.47	317.31	317.69	320.33	318.11	316.45	323.35	316.72	319.65	321.28	317.77	319.42	319.16	321.47	318.36	320.55	316.8	320.2	318.25	321.69	316.91	323.56	320.04	319.3	314.15	321.34	320.65	318.64	319.68	321.16	320.65	315.11	323.87	319.55
319.97	317.24	316.77	314.66	319.83	318.61	321.57	319.05	316.46	317.87	318.82	319.69	317.29	315.05	319.98	316.77	321.08	318.7	317.62	318.28	319.46	319.35	319.25	318.9	318.35	318.54	316.11	322.56	317.52	318.99	315.1	315.65	319.85	320.86	318.75	320.63	316.73	317.32	318.49	316.67	316.95	318.48	314.18	318.42	320.27	320.64	317.89	319.07	319.72	317.34
310.5	312.58	310.53	310.41	311.03	311.43	311.29	311.72	313.03	311.2	314.04	316.44	311.63	309.81	309.06	310.71	308.93	313.96	311.06	308.89	308.45	312.42	308.92	310.61	310.72	310.76	314.09	312.29	311.98	310.2	312.02	310.19	309.45	313.09	310.08	308.63	314.64	310.07	308.4	311.74	309.44	312.31	310.75	310.02	310.69	308.69	311.55	310.1	313.79	310.94
304.25	302.85	302.04	299.87	300.97	302.19	302.61	300.97	306.53	302.08	302.62	304.38	300.97	302.78	301.91	300.6	299.99	303.36	302.12	304.1	304.3	304.33	304.43	302.68	303.35	301.72	304.03	305.68	302.84	302.69	303.47	303.57	301.93	303.12	304.5	303.54	305.85	301.64	301.98	300.82	300.4	302.78	300.05	299.6	303.63	306.57	305.08	302.67	304.37	305.4
303.63	302.85	299.64	300.74	302.11	305.59	307.07	303.41	306.92	301.03	302.61	302.12	301.45	301.98	303.41	301.25	305.65	298.46	302.63	303.72	303.59	304.32	305.11	305.17	303.12	299.53	305	302.62	302.57	300.09	299.58	301.48	303.84	299.55	302.5	305.1	306.2	304.32	303.21	304.21	304.93	297.32	304.21	305.31	304.11	301.6	305.08	303.19	304.69	307.35
298.17	294.72	297.94	296.27	294.8	296.57	296.82	294.62	296.2	298.17	292.3	293.64	293.75	294.72	294.55	296.75	295.6	300.82	295.16	294.08	296.85	295.39	295.5	296.9	291.95	293.63	296.66	294.59	293.03	294.24	296.13	294.47	293.57	296.86	294.24	289.77	295.37	295.93	293.33	292.53	293.77	291.51	296.29	291.89	300.65	292.11	293.07	295.22	295.11	298.02
318.32	313.5	316.87	313.56	311.79	315.6	314.78	315.94	314.79	315.35	315.35	310.62	314.81	312.77	317.49	314.03	313.9	317.72	316.69	317.63	315.3	312.34	314.16	317.05	313.91	315.45	315.39	312.01	313.06	314.46	319.93	314.72	313.37	316.57	315.32	311.45	314.4	316.22	316.37	312.46	315.17	318.88	314.59	317.43	312.48	318.77	313.78	313.86	316.71	315.37
304.49	305.16	307.28	304.83	305.41	303.39	310.32	306.06	303.85	305.55	304.88	305.11	308	306.67	308.1	304.9	307.87	305.8	306.45	307.18	304.58	308.01	304.8	305.13	308.39	304.63	306.67	306.82	307.42	306.36	305.95	307.42	303.9	307.46	304.26	303.19	304.22	306.44	303.94	307.34	305.3	307.57	304.36	303.06	306.68	307.47	306.33	304.11	305.61	308.04
304.22	304.94	304.43	300.9	304.81	304.62	300.41	305.89	303.09	302.77	303.21	301.58	302.66	301.1	301.24	303.3	301.44	302.74	303.13	303.78	301.51	302.29	306.1	300.37	300.47	298.6	304.39	304.51	300.3	298.58	299.01	307.2	302.44	303.27	303.06	300.61	305.12	299.83	303.69	302.72	301.55	302.18	301.99	300.87	305.65	304.48	300.93	302.8	301.82	304.23
296.61	296.04	294.48	295.31	294.51	297.09	295.78	294.06	296.19	296.96	294.5	294.6	295.44	294.7	294.69	295.18	293.81	293.95	290.9	291.96	292.41	295.95	292.84	298.81	295.03	297.1	296.8	296.07	294.49	292.19	294.16	291.46	296.02	294.37	292.1	293.22	296.84	296.74	293.97	297.66	295.58	297.75	292.33	296.14	293.72	293.72	296.96	293.62	291.65	297.4
315.08	313.1	318.35	314.12	313.84	309.93	311.93	314.13	314.03	310.52	309.63	312.93	315.25	314.13	312.85	315.84	312.88	313.78	311.09	313.38	313.31	312.54	313.79	314.99	313.54	313.35	309	310.61	311.68	308.36	313.58	314.35	312.4	311.94	309.68	314.66	313.42	312.32	311.62	310.71	312.46	313.77	312.81	315.03	313.84	311.04	313.45	313.79	313.34	310.06
295.6	298.3	293.42	295.26	297.22	296.7	299.47	291.34	294.78	292.54	293.86	293.41	293.23	298.14	293.27	297.41	293.16	293.04	291.6	294.54	292.33	294.3	292.13	297.15	292.44	294.12	295.54	289.64	295.66	295.3	294.97	295.61	296.12	293.61	294.05	293.57	296	296.02	294.73	295.52	295.3	290.14	293.7	295.23	297.12	293.5	293.32	298.18	293.63	293.07
316.85	318.13	314.53	312.5	314.87	315.85	318.41	313.78	319.06	313.23	316.53	317.62	316.73	312.74	313.79	316.02	313.16	313.8	313.89	317.45	316.78	315.28	317.05	314.43	314.96	315.54	314.4	312.92	315.19	314.62	312.1	318.84	315.88	313.64	315.98	313.96	314.3	316.23	317	316.29	315.85	313.99	315.31	317.97	318.98	317.23	314.04	319.43	318.12	316
333.77	327.01	331.25	326.72	328.81	327.43	328.59	330.11	328.6	329.16	328.2	328.11	328.9	329.91	330.61	331.48	328.2	332.09	324.96	329.3	330.1	325.84	327.05	327.97	324.85	327.19	330.71	325.09	330.62	327.51	330.37	329.5	333.13	330.78	329.45	327.83	328.81	327.3	330.64	328.82	328.17	329.18	331.47	328.37	328.19	332.44	330.15	329.07	327.44	325.26
319.74	317.98	318.47	317.94	324.08	320.42	321.9	318.81	319.61	321.1	317.57	320.87	316.17	321.93	320.13	319.37	321.82	318.31	317.72	316.83	316.66	318.64	319.96	317.91	318.4	320.78	317.92	319.64	322.68	318.36	318.8	316.7	317.31	319.69	318.47	319.86	319.13	320.01	320.05	318.4	316.11	317.52	315.31	317.83	319.96	319.97	322.5	318.68	320.49	321.37
298.33	301.66	300.55	297.9	300.01	296.35	301.52	301.48	299.03	297.73	301.54	298.23	297.76	300.62	300.41	297.82	301.36	300.07	300.2	297.76	301.2	304.76	299.42	300.16	299.93	299.5	299.03	297.83	300.56	303.27	299.17	301.2	302.73	297.14	303.97	297.06	302.8	299.68	297.08	302.96	297.6	300.81	302.39	307.5	296.45	301.18	298.89	301.17	301.44	298.51
328.17	327.12	329.57	328.43	326.53	331	328.62	331.16	329.98	331.44	329.7	329.02	330.63	330.66	329.9	327.69	326.33	324.56	331.59	329.1	327.14	330.07	328.89	327.57	327.38	329.32	325.46	327.93	326.23	327.51	330.59	328.52	327.78	328.79	326.85	326.6	328.91	327.58	328.06	329.87	327.39	326.47	328.16	325.77	326.85	327.79	327.16	329.13	329.55	328.25
316.8	313.62	313.45	317.44	310.8	314.91	313.6	314.57	310.46	310.94	314.23	311.84	309.79	318.21	314.69	313.99	308.76	316.42	314.36	311.6	312.21	314.9	317.36	316.15	314.27	310.8	315.81	311.25	312.3	314.54	312.82	314.22	314.9	311.99	310.03	312.82	318.1	310.4	312.75	314	313.25	313.3	312.05	313.7	309.89	316.97	313.05	313.72	313.4	311.5
316.64	314.71	313.47	312.66	313.58	316.63	317.01	316.83	315.29	313.03	313.34	314.85	315.89	313.16	313.73	313.1	313.28	314.49	313.58	312.85	314.99	310.71	317.25	315.23	315.04	312.03	315.46	313.09	314.79	314.17	312.3	315.87	313.61	316.61	313.29	311.18	315.27	317.95	313.46	317.2	315.73	313.94	313.24	315.46	311.87	313.77	316.43	314.27	315.95	314.47
318.06	317.7	313.87	314.28	313.15	313.98	308.65	314.26	312.49	315.98	314.2	312.37	311.95	314.9	310.26	313.95	312.95	312.43	315.71	313.42	315.05	313.33	316.15	313.14	313.36	314.11	315.45	311.22	315.88	313.83	315.75	315.8	314.77	313.05	310.96	316.15	313.62	312.94	314.28	316.83	313.98	311.96	313.19	314.04	309.75	314.3	315.18	310.84	312.04	314.04
293.41	299.73	292.37	295.75	292.89	298.72	292.6	296.85	293.54	292.96	295.58	297.17	296.26	297.19	295.6	299.45	294.51	295.06	294.78	296.07	295.25	296.26	295.79	295.56	296.23	295.83	294.47	294.92	294.58	294.88	295.64	291.67	294.66	296.17	297.94	295.36	297.13	295.45	296.11	291.58	296.18	292.62	294.67	293.34	299.06	296.48	295.68	299.77	295.84	290.89
313.96	313.46	317.18	317.97	312.41	315.88	315.91	315.15	312.61	315.92	317.54	314.73	315.17	310.55	317.9	314.46	310.37	314.75	316.16	316.18	315.22	312.89	315.23	314.94	315.72	314.32	311.41	312.73	314.64	318.11	308.93	316.13	310.17	313.49	314.7	318.16	312.39	316.3	315.01	319.4	312.94	316.56	313.34	313.11	313.76	314.34	315.56	317.45	312.16	315.83
305.85	303.92	308.61	305.12	309.64	302.9	305.3	304.64	306.3	304.85	311.12	304.2	306.93	305.59	304.02	304.23	305.85	305.25	307.13	308.05	302.34	306.53	304.73	309.01	306.02	305.93	304.79	303.88	303.33	307.03	301.11	304.37	303.4	311.09	304.62	305.98	306.6	302.88	307.06	303.43	306.29	309.7	306.15	306.07	304.61	305.2	306.81	302.95	304.88	305.51
313.67	316.04	312.91	314.62	312.13	314.49	316.82	315.99	316.28	318.17	313.85	316.08	316.12	317.53	315.72	315.37	316.98	316.24	316.84	316.86	314.47	317.82	317.09	318.42	316.17	317.45	315.36	314.68	316.79	313.66	319	318.51	317.95	316.87	317.18	315.27	316.04	316.69	316.07	318.82	316.23	317.28	315.12	316.55	313.55	316.35	319.12	319.44	316.16	312.19
317.26	316.16	315.4	319.09	319.51	319.3	316.14	320.73	319.43	316.49	319.01	319.77	317.46	315.74	314.62	318.9	317.56	318.28	316.97	317.99	320.73	320.17	320.15	316.84	317.81	317.47	316.72	318.9	322.15	316.66	320.34	321.35	316.77	319.26	316.44	319.33	319.17	322.03	317.09	317.93	319	315.3	318.75	319.45	321.69	317.94	322.04	318.23	317.74	315.95
321.91	318.38	318.97	318.21	315.56	321.55	320.25	316.29	315.86	319.91	317.89	318.26	314.17	317.69	316.56	315.72	317.23	319.69	318.71	319.42	318.96	317.08	317.93	317.15	317.29	319.05	316.97	313.59	315.4	316.9	317.45	315.52	320.75	316.2	316.52	318.88	316.57	317.16	322.3	316.94	318.01	317.3	316.66	315.13	318.85	317.34	315.24	317.29	317.83	315.71
317.61	310.55	309.92	314.67	312.12	312.55	316.2	314.19	312.77	311.99	313.07	310	309.71	313.11	309.53	311.08	313.07	314.65	313.75	312.35	313.59	312.16	317.09	313.61	310.08	313.49	309.1	313.14	314.53	314.72	315.3	314.24	312.15	313.15	312.78	314.25	312.78	313.59	310.53	314.93	311.42	317.03	315.13	314.93	311.76	313.84	315.32	314.47	313.36	314.74
329.32	330.44	330.84	331.59	326.63	329.58	328.43	328.69	327.84	328.43	328.05	329.46	328.07	331.04	330.29	327.76	330.72	332.1	325.5	327.14	327.06	330.06	325.51	329.74	328.93	326.68	330.08	328.52	329.04	329.21	329.59	328.07	330.1	331.26	328.48	331.68	331.41	327.64	330.46	324.59	329.96	324.23	329.63	330.83	332.33	328.74	326.66	330.67	327.33	329.2
293.08	295.42	294.25	298.81	298.03	292.9	295.38	296.19	294.58	296.69	296.19	296.26	294.46	295.93	299.77	296	295.92	294.17	293.84	295.33	291.79	292.69	296.53	295.32	293.79	292.24	296.92	298.44	295.67	292.22	296.81	295.62	293.48	296.33	295.56	297.46	297.4	293.34	293.52	294.51	295.37	294.58	298.24	293.18	292.73	297.56	293.53	295.3	297.2	294.26
313.83	309.91	315.11	311.75	314.79	309.35	314.61	312.18	311.66	313.56	316.4	313.22	313.92	313.59	312.88	312.26	309.67	314.46	314.23	314.32	310.22	318.38	314.32	311.42	312.69	308.79	314.44	316.67	314.69	312.37	314.36	316.84	312.66	313.48	313.68	313.2	313.94	310.6	312.9	311.62	315.66	310.03	309.36	315.01	311.86	316.06	313.73	316.65	314.46	317.22
325.09	327.8	327.07	324	325.84	325.71	325	323.59	322.94	324.73	325.19	324.1	321.69	324.68	327.82	329.78	325.04	328.02	323.22	326.46	329.35	324.72	325.06	325.63	328.56	326.37	322.63	324.37	327.25	327.41	324.25	323.78	324.15	324.86	327.1	324.96	327.9	322.51	326.44	325.11	326.84	324.85	323.78	324.83	326.5	321.33	325.26	326.35	326.25	325.45
305.93	308.79	306.31	309.52	304.09	301.35	301.89	303.28	302.96	303.31	306.87	306.05	309.05	302.75	307.56	308.31	301.33	302.99	306.13	304.15	305.36	304.34	302.11	304.28	302.66	305.11	306.03	305.42	304.14	305.08	299.06	302.11	305.88	303.96	303.23	305.54	300.8	305.94	301.16	303.46	305.55	302.87	305.93	303.75	304.25	304.24	300.28	304.5	306.05	302.57
321	316.78	318.58	319.82	314.83	317.82	318.8	315.59	317.54	318.37	319.95	319.5	323.17	318.75	316.7	320.48	316.13	317.87	315.2	319.01	321.67	318.8	315.13	317.19	318.37	316.11	318.06	320.02	316.35	319.45	318.28	317.23	319.11	317.97	317.55	316.57	317.18	316.93	317.08	317.98	317.48	315.01	316.28	317.44	320.3	316.97	317.01	319.77	317.12	317.39
329.44	325.64	326.91	327.03	330.5	329.63	326.56	329.03	328.11	325.51	329.59	329.71	327.58	325.8	326.57	330.89	328.95	329.41	325.4	328.85	329.69	328.47	328.21	332.35	326.08	329.72	327.82	328.3	329.36	326.6	329.29	327.79	326.5	326.42	324.82	329.94	323.53	325.88	329.73	325.57	328.01	330.46	325.87	326.79	327.8	328.98	328.84	323.66	328.28	331.66
315.77	313.66	312.04	316.09	314.76	318.62	314.6	314.97	316.91	317.92	311.38	315.52	311.44	315.37	314.79	313.8	310.68	316.45	314.97	313.71	314.1	317.54	313.39	313.04	317.17	316.86	314.63	312.62	316.48	313.47	314.28	314.83	316.03	314.55	314.77	315.49	314.13	315.85	315.54	315.56	314.72	311.96	313.48	314.6	312.5	317.41	312.28	315.9	314.46	312.21
306.44	306.42	303.29	305.72	300.62	302.76	302.8	304.15	302.18	303.56	305.11	303.04	305.02	304.22	301.83	303.33	303.98	305.23	304.04	306.57	303.59	308.18	303.51	304.21	301.94	304.03	305.9	304.83	301.8	304.3	299.89	303.89	306.09	305.52	302.43	300.23	302.25	305.34	304.85	306.74	299.28	308.54	307.1	305.82	300.94	303.46	302.17	303.77	304.93	308.4
313.39	313.94	310.55	314.46	313.36	313.19	315.88	311.06	317.49	311.25	314.5	314.22	315.32	313.43	316.05	314.97	315.72	313.4	312.62	312.17	313.3	314.89	314.9	318.2	310.34	315.94	310.68	316.61	313.15	313.08	314.64	316.26	316.15	316.39	315.33	313.57	313.37	312.28	314.55	313.66	314.52	313.65	313.94	313.53	315.14	312.1	314.76	310.42	315.99	312.18
300.91	302.09	299.58	300.77	299.58	302.43	300.7	303.85	299.07	300.5	300.72	299.6	302.88	296.52	297.93	300.1	300.38	303.64	297.39	299.87	301.19	301.18	300.68	304.59	299.92	298.4	300.87	300.53	297.72	303.07	297.93	299.92	300.91	301.52	300.12	298.24	297.5	299.01	303.59	300.85	302.52	295.24	302.22	300.42	296.82	299.8	299.24	301.05	297.03	303.39
303.01	304.93	299.39	299.21	302.42	303.83	305.82	304.78	304.5	303.71	304.04	303.51	304.58	301.8	303.76	306.01	300.24	299.48	306.98	302.8	302.64	305.14	303.55	299.95	302.76	303.06	302.35	302.81	304.96	306.6	301.2	305.72	303.94	302.24	306.76	306.74	302.89	306.98	303.52	306.02	304.84	305.22	306.37	306.53	304.08	304.2	304.05	305.93	306.87	303.62
316.91	316.28	316.22	317.13	313.27	315.75	314.45	316.46	313.06	316.64	318.27	318.3	316.33	317.52	315.99	316.44	312.64	318.92	312.73	314.37	316.28	317.1	317.95	315.96	318.66	318.12	320.89	313.24	319.01	320.68	317.65	316.06	319.07	317.29	314.94	315.04	315.07	314.15	319.15	313.04	314.54	315.58	314.27	313.51	316.63	314.99	315.99	316.15	316.12	317.08
297.21	302.02	301.92	300.27	297.49	298.85	302.12	297.12	300.1	301.4	299.36	298.35	298.34	300.4	300.32	300.1	298.24	301.34	298.43	299.98	297.58	298.98	299.94	300.63	299.61	300.03	297.06	300.13	299.7	297.04	298.83	305.12	301.12	301.21	299.56	303.27	301.16	301.43	302.03	299.68	301.84	298.93	297.95	302.44	297.62	296.83	299.07	302.38	303.64	301.03
297.38	300.94	300.5	301.79	300.55	300.1	301.75	302.93	299.65	301.03	300.62	300.1	301.69	299.29	302.07	303.27	301.01	305.39	300.88	298.33	297.75	301.92	298.88	296.98	300.17	299.51	299.39	297.19	299.85	300.78	299.03	300.78	300.73	298.67	298.94	303.69	301.61	301.99	301.99	303	303.17	302.42	302.14	303.21	299.29	298.92	301.8	302.06	302.32	301.9
328.64	325.29	327.68	328.14	329.46	327.88	328.5	325.66	328.78	327.46	331.56	328.64	324.86	329.09	329.38	328.06	329.96	325.79	327.24	328.44	332.93	326.39	327.77	329.95	327.44	329.5	327.49	327.3	329.6	324.49	326.56	325.88	332.31	325.93	327.93	327.73	326.72	327.83	331.32	329.27	328.48	328.93	330.35	324.17	328.92	329.07	325.26	332.91	327.49	331.85
319.25	318.06	315.95	316.48	316.88	317.82	315.65	317.2	314.47	318.26	316.38	316.27	318.75	316.83	312.47	319.18	310.44	315.44	317.29	313.89	315.06	314.51	317.93	317.25	314.74	315.46	314.95	318.16	314.16	315.27	318.02	314.29	313.87	313.4	317.03	311.71	315.76	316.73	317.04	316.82	317.52	317.97	318.35	314.74	315.23	315.79	314.41	317.16	316.34	315.93
324.11	329.88	330.02	328.33	327.34	327.08	324.67	326.15	327.09	328.52	329.68	325.65	327.97	323.46	327.69	327.85	324.31	328.76	325.18	329.63	329.59	326.49	325.62	325.84	326.49	326.85	327.1	326.8	325.36	326.73	327.45	329.59	326.44	324.4	328.09	325.47	327.73	327.76	326.67	327.5	326.51	322.75	326.11	325.09	331.5	325.89	325.45	325.59	325.4	325.45
313.56	314.62	313.6	314.05	319.78	316.85	316.73	312.73	315.59	313.65	311.49	315.59	317.22	313.4	316.22	313.48	314.71	312.39	313.23	313.55	314.75	315.97	314.3	313.14	316	309.84	317.43	313.98	314.1	313.88	316.26	310.55	313.53	318.3	313.62	314.87	314.72	314.38	315.57	317.19	313.62	315.21	310.13	314.7	315.95	314.79	314.54	315.57	316.92	315.92
315.69	316.28	316.7	316.77	318.21	316.48	314.9	317.12	318.92	315.95	314.17	313.92	316.58	316.78	318.52	316.94	317.82	318.13	316.77	318.08	318.65	315.57	317.95	315.64	318.35	315.31	317.47	319.38	317.18	318.01	318.61	315.83	315.97	316.31	317.44	317.5	316.51	317.96	319.89	315.56	313.44	313.71	318.06	315.88	315.62	316.94	314.22	316.41	317.75	321.57
306.06	304.01	307.93	306.37	305.91	307.75	305.55	306.49	305.28	302.64	305.98	304.15	303.79	307.53	304.71	305.44	308.54	305.66	304.75	306.51	307.75	307.97	305.98	306.97	304.87	308.77	305.45	304.21	306.44	302.2	307.38	302.88	307.6	307.12	302.8	306.82	308.57	308.44	305.66	306.11	304.09	311.21	307.61	307.95	306.87	305.83	305.48	301.98	308.41	306.47
304.69	305.97	308.96	307.68	305.28	303.48	305	305.27	303.12	305.58	306.06	309.79	304.67	305.89	305.36	304.31	308.78	307.58	308.37	302.48	307.78	308.36	307.74	306.52	305.24	305.06	308.45	305.46	307.94	303.44	302.77	307.1	309.11	304.43	302.78	304.52	306.74	305.86	303.51	301.73	308.2	306.81	304.16	304.79	306.73	307.39	307.86	305.34	309.29	305.87
302.45	300.95	304.79	305.1	305.87	303.4	303.39	303.23	303.01	305.72	306.76	302.8	303.98	303.23	301.19	305.81	299.12	302.36	301.23	302.07	299.86	300.39	303.59	303.39	302.54	299.6	302.45	305.24	305.44	305.22	305	303.09	304.67	303.69	300.37	303.67	300.81	304.27	301.66	304.45	302.75	303.73	300.26	303.03	305.53	300.62	302.18	298.78	303.06	302.22
296.7	295.64	296.38	298.82	298.87	296.27	295.64	297.1	299.41	296.26	295.35	295.44	296.95	296.96	298.6	294.43	299.49	293.24	296.2	296.63	295.27	298.39	297.24	296.41	296.13	299.22	297.94	297.1	297.13	298.84	295.97	294.68	297.53	297.98	298.22	296.76	297.23	295.83	296.43	298.45	298.34	298.05	299.7	298.79	298.65	297.21	297.63	297.01	297.54	294.74
294.15	296.17	296.01	296.99	297.46	298.19	300.88	297.28	296.23	295.64	294.92	297.44	297.86	295.88	296.39	299.38	299.63	296.36	295.85	302.03	295.44	296.44	299.39	299.44	296.5	293	295.24	292.89	294.07	295.48	296.5	293.1	297.57	299.85	296.71	298.81	293.58	295.17	297.95	298.85	298.88	297.51	294.87	297.24	298.79	295.27	295.25	298.8	296.1	296.68
302.96	300.85	300.62	295.02	301.99	303.05	301.66	301.28	303.35	298.45	303.16	302.53	300.74	301.9	300.6	299.16	299.36	298.41	301.28	302.06	299.45	301.32	302	302.48	299.37	298.79	296.26	300.16	298.1	299.26	301.5	301.15	302.45	303.16	301.03	297.9	301.7	302.21	302.92	306.37	303.1	303.01	300.31	298.94	300.32	302.06	299.88	297.6	302.02	302.33
305.56	306.56	305.99	308.96	310.15	310.67	308.93	306.88	304.43	310.25	306.82	306.28	308.23	307.79	308.44	307.91	305.42	306.31	307.55	308.43	304.41	305.7	307.73	309.28	305.79	307.99	311.39	309.19	309.09	302.95	306.02	311.06	310.33	307.75	309.68	304.92	305.84	305.6	306.7	303.48	308.96	307.26	303.44	307.83	308.29	306.57	308.21	306.5	302.04	306.11
302.52	302.8	300.57	302.53	301.82	304.94	303.18	304.39	304.05	305.92	300.19	302.24	303.24	304.88	304.9	305.2	302.24	306.04	306.25	303.99	306.05	307.01	302.72	304.56	302.68	304.78	301.77	305.2	305.58	300.31	300.96	303.08	301.53	301.87	304.52	303.65	305.35	305.15	301.15	303.55	304.06	301.43	302.8	303.29	304.62	301.83	302.86	301.63	303.72	301.8
295.06	299.34	301.42	301.25	296.58	293.04	296.08	295.62	296.72	299.75	292.96	296.36	298.14	298.69	298.52	295.68	296.13	299.25	296.37	296.87	297.92	295.28	297.9	297.62	297.67	292.24	292.89	295.59	295.3	298.65	297.37	298.63	291.92	300.76	299.55	299.03	297.44	295.21	297.5	297.46	298.02	294.87	296.11	296.19	293.7	296.88	297.63	298.73	298.47	294.04
310.49	310.58	309.95	312.37	310.67	311.65	311.7	309.62	309.99	313.61	312.54	311.97	312.71	313.27	311.32	313.13	314.79	311.55	309.6	310.89	309.08	313.02	309.27	310.23	308.99	309.58	310.79	308.9	309.33	309.57	305.04	311.67	310.29	307.46	308.02	311.95	310.64	311.35	314.08	308.2	309.38	308.96	312.49	309.5	309.78	310.27	311.89	310.02	312.93	308.76
311.25	309.81	312.27	313.87	311.68	314.23	313.62	312.88	311.37	314.83	311.54	311.58	311.82	309.81	314.08	316.01	309.08	312.22	312.33	313.59	309.92	313.81	311.46	311.86	316.97	310.93	307.67	313.76	314.83	309.68	306.02	312.34	310.85	312.67	313.21	312.06	311.95	313.58	308.73	308.86	311.81	315.7	311.47	312.58	313.06	309.89	312.1	315.51	312.62	313.38
322.81	324.84	321.08	324.12	326.65	323.31	324.41	323.8	326.02	327.07	327.32	325.44	326.2	323.86	324.83	325.85	324.94	328.63	326.96	327.31	323.3	324.84	326.92	325.99	327.1	327.8	326.22	320.51	327.03	327.23	322.76	328.39	324.75	326.31	324.81	327.76	323.79	327.83	324.27	325.49	325.76	326.89	328.63	326.56	323.31	323.2	327.23	327.04	325.47	327.48
300.33	301.55	302.13	306.72	301.92	306.18	304.69	304.51	304.08	304.57	303.61	301.64	303.5	305.94	306.87	303.6	301.81	305.58	307.42	301.71	301.69	301.66	300.95	301.11	302.34	303.1	302.81	306.28	303.56	303.63	303.43	304.62	303.98	304.09	298.9	305.6	304.72	307.75	301.47	303.85	302.14	303.77	304.48	302.65	304.78	304.16	303.59	300.53	307.15	305.61
310.18	310.21	310.92	308.95	313.11	311.13	307.9	312.16	309.79	310.79	312.01	312.28	314.26	307.97	310.63	306.28	309.88	312.13	312.79	310.67	310.61	309.96	312.49	311.68	316.61	312.29	308.09	308	310.05	310.83	308.28	313.82	309.57	310.86	310.97	309.91	309.61	312.97	307.93	312.43	314.66	312.33	314.05	308.56	311.57	312.87	311.71	308.32	309.89	311.3
307.16	307.85	307.94	310.55	308.92	306.82	312.82	313.17	306.26	311.17	309.49	310.31	308.19	309.53	312.58	307.1	307.39	307.24	311.65	310.22	308.18	306.27	308.94	308.25	308.5	313.7	305.78	307.74	307.95	306.87	311.98	305.82	307.14	308.25	308.21	306.72	310.63	312.08	305.79	307.18	305.88	311.67	307.16	305.78	311.3	309.1	308.42	306.64	309.57	307.52
304.69	303.29	302.56	302.88	301.54	302.31	304.88	301.38	298.86	303.66	300.9	300.07	300.88	301.73	303.38	303.83	306.34	304.03	303.2	303.12	303.98	299.94	305.48	301.47	300.22	302.68	304.64	302.5	307.64	300.13	304.27	302.27	309.36	304.4	302.38	302.25	304	304.95	300.43	302.57	303.02	303.52	304.88	304.98	300.72	305	301.86	302.37	306.02	302.58
304.96	306.2	303.74	303.33	302.52	304.69	308.4	308.76	307.31	306.24	305.22	307.18	306.93	303.71	308.79	307.67	306.07	304.65	305.89	305.69	304.38	309.97	304.95	305.11	308.11	303.35	304.83	306.07	305.12	306.87	302.39	303.06	305.48	305.45	305.47	300.02	306.66	306.31	304.2	306.26	308.71	310.35	306.62	304.4	302.29	307.39	304.22	305.41	306.52	306.63
292.71	292.47	293.94	292.63	294.72	294.47	294.19	297.16	294.72	294.43	292.67	294.27	293.39	296.3	292.88	296.38	291.53	292.42	297.29	295.86	293.71	296.33	294.27	292.08	294.86	298.16	296.02	294.68	293.57	297.09	298.05	297.31	295.55	294.66	298.55	295.98	293.85	296.14	297.66	296.13	298.64	295.49	298.15	296.61	294.3	293.73	293.45	298.34	296.59	296.57
326.17	327.57	325.45	326.8	324.22	324.17	324.97	326.39	325.96	327.46	327.72	326.21	328.92	321.6	325.65	326.01	325.35	324.64	320.88	326.05	324.91	323.2	331.67	321.76	323.6	325	322.55	320.7	322.65	325.96	327.2	325.58	322.7	325.48	323.93	322.71	322.64	326.18	328.59	326.85	324.15	322.44	327.12	326.19	326.03	324.01	327.45	325.07	326.59	324.47
318.86	317.73	319.79	315.91	317.4	319.42	322.06	320.53	318.19	320.3	322.75	315.1	318.1	320.94	318.5	314.09	318.29	318.54	315.22	315.58	318.58	315.34	320.46	319.87	318.36	317.94	323.12	316.49	319.49	318.41	318.06	314.99	313.74	319.95	318.22	320.07	316.57	316.79	318.67	317.77	319.16	313.9	316.43	316.45	317.48	319.49	317.09	319.44	316.46	318.22
299.24	295.3	299.06	303.1	300.14	296.93	304	302.86	299.73	301.7	302.14	299.15	299.34	305.73	302.95	300.97	296.53	303.34	301.59	300.48	300.71	299.54	301.61	298.25	301.49	298.01	299.73	302.16	300.42	297.8	300.29	298.75	298.91	302.22	301.06	298.01	296.74	300.61	298.26	301.55	297.93	296.55	297.76	300.2	298.83	300.54	299.66	300.3	296.27	301.51
318.71	319.97	319.42	319.26	318.81	319.87	320.39	320.27	317.99	319.15	317.09	321.38	317.96	318.46	318.53	317.76	317.24	317.19	319.34	320.06	317.42	315.58	322.03	318.82	315.74	319.76	317.09	320.33	317.45	317.73	324.08	315.97	318.59	320.03	318.06	318.97	316.44	318.74	318.83	319.9	317.9	318.44	318.6	318.48	318.34	320.46	322.58	319.91	318.17	318.45
322.56	326.66	327.09	323.38	326.09	326.25	328.36	327.06	329.51	324.28	323.12	326.48	327.94	325.68	323.08	324.83	322.76	326.69	324.06	327.39	325.35	322.51	326.07	326.45	325.93	327.25	322.04	325.5	326.71	321.97	326.33	323.93	325.97	323.62	329.48	321.9	324.58	325.46	325.23	327.4	324.09	327.69	326.74	325.36	324.56	323.45	324.97	327.33	324.2	325.69
301.07	298.74	300.22	300.77	300.68	299.46	299.39	302.6	300.3	298.26	298.54	299.43	298.78	301.28	299.58	304.64	301.43	302.17	300.11	305.17	303.04	302.35	300.89	303.01	302.23	303.44	301.79	305.37	304.45	304.62	297.58	299.92	300.66	297.8	300.32	302.83	301.35	299.56	298.31	303.56	303.39	303.81	298.98	306.4	301.94	302.15	300.91	297.52	303.43	301.86
314.44	315.62	317.8	321	317.79	318.29	316.2	314.98	317.43	317.88	318.43	317.8	318.14	318.02	317.86	320.19	322.03	314.59	317.39	320.21	317.49	316.97	314.42	315.43	315.72	317.78	320.4	318.66	320.66	319.74	317.87	320.36	315.21	318.88	323.81	316.82	317.69	316.48	317	316.35	317.32	318.88	319.14	315.47	315.15	321.16	320.09	316.95	318.43	315.16
296.25	300.16	300.84	298.8	298.38	300.31	298.73	299.17	298.23	298.06	301.05	301.31	303.4	304.78	299.84	301.76	300.6	296.8	299.53	296.38	297.43	298.04	300.39	301.93	300.02	298.74	302.38	301.21	299.86	300.94	299.59	299.94	298.78	296.58	301.72	300.55	297.86	298.4	303.16	298.74	300.2	299.54	301.21	298.86	301.34	302.3	300.36	298.16	301.6	297.06
310.79	304.02	309.96	306.45	304.24	306.9	307.17	305.62	308.49	305.86	308.55	310.92	308.29	308.54	307.89	309.15	306.86	309.15	307.16	304.29	309.52	307.47	308.75	303.54	311.3	307.13	302.1	306.12	308.28	308.4	306.52	307.71	313.27	302.75	306.53	308.26	305.89	306.28	307.43	305.68	306.58	307.19	311.87	308.59	309.7	306.07	305.32	307.78	303.92	306.28
312.78	313.33	315.3	314.66	315.17	310.75	312.35	313.65	314.9	312.4	314.27	315.64	316.46	314.07	316.2	315.47	315.61	316.21	313.88	316.6	314.22	314.63	310.05	314	314.35	315.85	313.36	313.86	318.66	315.89	315.6	314.36	311.36	317.4	309.81	319.86	315.17	314.8	314.8	314.65	315.53	312.37	312.41	313.23	311.66	313.9	313.73	309.84	315.33	312.73
307.33	304.21	303.56	304.15	302.48	301.76	304.86	304.75	303.5	304.79	302.45	303.51	302.6	303.9	299.58	301.83	304.03	303.99	302.33	302.18	302.95	302.2	305.35	305.29	302.51	303.56	303.1	305.84	303.05	303.41	303.09	305.37	305.6	302.25	303.18	303.74	302.65	305.29	306.56	301.59	303.89	302.91	301.59	301.25	299.85	302.26	302.43	305.21	302.61	304.61
318.17	320.5	320.7	319.97	320.38	318.68	319.97	322.17	314.06	316.9	318.12	317.04	319.82	317.46	319.53	315.16	318.57	319.76	322.24	319.19	318.71	318.84	316.46	321.37	317.07	321.11	318.08	315.86	316.29	317.03	313.25	319.13	316.7	319.93	319.37	319.1	321.62	315.93	318.6	316.29	315.76	317.83	320.19	314.68	319.84	318.71	316.13	318.94	315.76	320.18
304.98	306.8	301.39	304.45	299.89	303.71	301.57	303.33	303.4	303.62	302.4	304.16	304.23	307.62	298.85	307.14	300.55	305.06	306.24	303.45	304.97	301.52	302.67	303.84	305.3	306.38	301.79	302.09	303.52	307.12	306.07	304.2	305.38	301.85	302.99	302.27	301.91	303.11	302.8	303.02	301.78	301.74	305.72	302.78	304.56	302.07	300.97	305.49	307.95	303.03
332.81	328.44	330.41	329.41	330.96	331.12	326.27	330.84	327.93	323.33	328.47	325.64	327.8	330.25	329.37	328.54	325.5	331.94	330.51	330.59	330.46	326.83	330.6	327.71	330.12	326.9	327.89	332.78	326	324.46	328.29	326.32	329.78	327.69	331.24	323.78	330.63	326.42	330.92	326.08	328.65	330.1	327.89	329.22	328.96	328.64	327.82	331.19	329.87	328.76
315.35	314.03	318.08	317.06	316.14	319.93	316.7	320.83	315.1	318.46	318.84	315.66	319.04	316.76	318.62	316.19	316.82	311.73	315.68	319.42	317.98	315.23	323.62	316.81	317.12	316.95	317.76	316.26	317.32	317.71	317.91	316.5	314.99	316	320.34	315.64	318.2	314.9	317.39	318.3	314.77	319.07	312.82	316.42	317.87	314.64	315.6	317.23	318.95	315.92
316.93	314.08	316.3	316.51	320.26	318.87	312.89	316.8	314.5	318.94	315.54	318.4	314.94	315.17	316.01	319.88	315.16	316.97	312.99	317.21	315.61	317.48	316.23	316.35	313.82	318.89	316.83	316.52	314.91	314.37	315.39	320.72	316.63	317.3	318.64	313.54	319.65	316.99	318.16	316.68	315.76	314.42	317.99	315.43	316.31	319.51	314.58	317.45	315.63	315.45
303.67	306.31	308.22	307.83	305.52	305.85	307.67	303.66	308.73	305.12	305.62	305.89	304.23	307.52	307.55	302.81	305.22	308.44	307.45	304.7	304.09	308.86	310.29	305.86	306.22	307.7	306.24	308.09	303.74	307.32	306.11	306.45	305.56	306.77	306.28	307.52	307.41	304.8	306.15	305.92	310.11	307.62	307.68	306.84	305.56	303.5	308.12	307.29	306.12	307.08
312.54	312.29	311.38	309.78	310.92	312.42	315.13	312.07	311.18	312.06	315.33	311.14	311.43	317.35	311.26	313.12	311.91	310.78	312.99	309.54	311.46	309.63	312.6	309.95	312.19	313.59	314.78	312.11	312.39	310.46	311.78	312.89	313.88	312.29	310.92	309.37	314.3	310.17	312.43	310.24	312.61	314.66	305.64	308.59	312.91	311.47	313.12	312.79	314.41	310.21
311.53	315.26	315.04	315.23	314.33	313.39	312.1	313.45	316.15	313.46	315.01	313.51	316.62	314.79	313.76	314.94	314.66	317.5	315.39	314.06	313.53	315.71	312.48	314.21	312.39	315	313.32	313.17	315.33	315.83	315.01	312.88	312.81	314.45	312.57	314.04	315.52	313.96	317.54	309.87	317.67	315.48	313.89	317.02	315.13	313.17	316.07	315.58	314.5	318.03
310.53	313.59	310.32	308.4	309.1	313.11	308.94	309.96	313.17	312.81	311.93	312.15	314.18	312.86	313.75	311.18	307.45	310.01	310.68	312.37	308.62	308.87	308.2	311.65	312.57	308.78	311.82	311.35	311.26	307.57	310.28	311.54	315.11	308.12	312.68	312.59	313.17	309.36	309.43	312.47	314.96	313.95	311.59	312.79	311.66	309.5	311.89	307.17	312.62	309.55
314.92	316.25	316.03	321.43	318.56	315.01	317.98	317.21	316.44	320.49	317.07	317.5	317.2	317.76	317.7	314.89	317.1	317.82	317.19	317.61	317.18	319.05	314.75	318.64	319.47	317.94	319.25	317.3	316.8	319.15	315.22	314.47	315.81	317.97	314.93	315.4	315.49	316.77	316.42	316.49	317.42	318.74	317.41	316.56	317.14	320.47	316.78	316.75	319.87	318.42
327.52	332.18	324.98	324.75	326.49	327.28	329.59	329.01	327.68	326.38	329.03	330.24	331.41	330.7	327.25	327.01	330.17	325.9	327.4	331.41	325.55	330.11	326.56	324.98	328.6	328.6	328.64	329.97	329.87	329.83	329.74	329.32	329.02	328.64	329.05	327.94	328.8	326.4	327.99	330.94	330.32	327.96	325.77	330.99	329.8	324.89	329.41	324.95	326.54	326.1
309.01	304.37	303.61	306.42	307.36	307.48	307.46	306.88	308.08	306	307.49	306.66	305.17	305.12	309.63	309.04	307.29	311.25	309.1	307.5	303.65	306.83	304.73	303.91	306.29	306.2	307.89	306.29	307.03	308.55	307.41	306.45	303.99	306.56	307.68	303.91	308.39	307.23	310.36	307.51	310.36	309.45	304.44	305.1	302.41	307.03	307.29	304.96	308.63	306.42
315.13	313.73	313.54	312.81	312.2	314.82	310.97	315.8	311.16	309.72	311.85	311.97	307.65	312.41	312.89	310.63	311.96	312.89	313.77	310.87	311.14	312.8	309.88	314.5	312.73	314.43	311.41	310.85	312.61	311.14	314.07	311.98	315.1	315.59	315.75	308.02	311.43	312.59	313.15	314.98	311.74	312.95	312.56	309.71	314.67	314.79	317.11	313.35	315.84	316.78
306.28	306.69	309.45	306.23	306.56	303.99	304.07	307.07	305.49	306.38	304.83	305.55	306.95	304.39	305.22	303.49	302.99	306.69	307.01	301.71	308.34	305.92	305.1	301.32	306.24	307.86	307.54	307.88	303.83	309.68	305.65	305.54	304.54	303.68	311.21	306.92	311.41	305.37	312.1	305.05	305.99	304.85	301.38	305.45	307.49	303.49	304.98	306.16	304.52	306.41
318.25	318.43	321.75	320.24	317.81	315.84	319.22	317.17	317.77	319.19	318.58	316.8	318.6	321.5	316.99	316.41	319.13	318.79	320.67	317.72	314.27	317.35	316.93	319.09	318.16	316.83	315.5	318.72	320.06	315.27	321.57	318.56	316	318.51	319.86	316.29	318.15	315.95	317.99	316.48	318.33	318.75	314.37	318.91	317.52	317.16	317.33	318.73	318.33	318.68
313.53	313.77	309.2	316.57	313.65	313.82	318.27	316.83	316.84	312.71	314.2	308.49	312.58	312.96	313.35	311.77	315.31	309.67	313.17	312.54	312.27	312.08	314.66	313.96	318.14	308.99	310.88	314.17	315.06	313.39	316.32	315.09	311.72	308.49	313.92	315.89	313.6	314.14	314.56	315.47	313.89	315.83	317.02	314.94	311.85	312.09	314.2	314.31	312.81	313.57
304.52	303.93	304.05	302.74	301.88	302.03	304.15	302.95	302.24	303.4	304.52	303.79	306.55	307.03	305.25	301.88	304.15	305.11	301.22	307.74	301	303.85	305.09	305.39	302.44	305.21	305.24	301.29	308.6	298.8	303.3	302.38	303.21	302.27	304.85	302.33	301.85	302.16	303.48	299.26	302.83	305.03	304.09	300.61	303.39	302.53	305.58	302.88	302.23	299.28
299.39	297.97	296.67	295.11	296.47	301.18	297.08	298.61	297.87	296.66	297.01	296.91	293.69	293.81	295.49	299.12	297.67	291.53	294.62	294.91	298.79	298.37	297.98	297.67	294.99	296.11	297.7	296.58	296.57	300.32	295.45	298.7	296.91	294.68	302.01	295.12	297.13	295.7	297.27	297.87	295.64	296.53	292.46	296.12	300.07	293.38	294.86	295.7	296.19	297.19
302.6	304.35	305.88	305.46	304.31	302.33	303.15	302.73	304.32	305.67	311	302.59	305.87	301.6	306.92	301.99	301.63	303.37	304.36	306.42	303.79	306.79	304.49	305.86	304.22	303.42	302.89	304.73	304.33	305.33	302.36	304.73	303.49	302.42	303.25	300.82	301.73	307.25	305.16	304.11	304.41	301.43	302.92	304.12	307.32	304.67	302.78	304.71	303.89	301.25
314.14	310.27	317.73	309.5	313.07	315.24	313.22	316.33	314.1	311.87	315.21	314.65	314.22	314.43	311.04	311.47	315.2	313.93	314.85	311.78	314.92	311.9	312.76	311.56	315.73	312.52	315.03	313.71	310.05	310.41	311.54	315.33	313.47	313.27	313.75	313.92	314.19	312.59	316.03	310.93	310.92	309.72	312.59	313.85	314.57	313.95	314	311.57	309.71	317.14
303.13	306.16	303.28	303.38	305.84	300.32	302.02	301.49	304.29	304.63	302.67	302.83	303.56	302.48	302.18	307.51	303.41	304.41	303.78	304.08	304.12	303.71	302.59	302.03	303.31	299.2	301.77	303.35	303.43	304.62	299.81	304.84	306.52	303.92	301.58	308.19	303.31	305.6	298.66	304.76	304.76	301.31	305.98	300.75	304.78	302.75	300.32	303.75	301.55	305.99
327.68	326.45	330.62	327.33	329.97	327.87	323.99	325.87	327.75	326.44	325.75	325.58	328.54	326.69	329.65	327.82	328.05	331.26	328.62	328.84	327.06	325.57	328.86	324.92	325.52	329.6	324.97	326.87	328.85	330.52	329.8	330	328.05	327.57	326.47	326.4	327.27	329.45	326.2	323.43	328.69	328.61	330.15	331.25	325.09	331.04	327.06	327.63	331.11	326.36
314.46	313.32	316.5	314.37	313.98	310.74	310.34	312.46	311.3	310.31	312.42	313.82	309.64	310.07	310.06	311.41	318	311.57	310.66	308.78	312.87	308.33	308.46	312.51	311.11	312.37	312.82	317.09	313.16	315.75	313.55	311.14	312.66	311.99	311.26	314.78	311.14	314.4	312.41	315.16	311.37	313.84	311.99	311.4	312	312.84	317.85	309.43	312.93	313.47
310.47	312.44	316.43	308.06	311.4	311.97	313.11	312.35	314.07	316.62	314.4	314.64	313.82	313.26	309.89	314.51	312.66	316.72	311.88	310.75	313.28	314.66	316.67	316.14	315.42	312.35	312.65	317.56	312.18	314.59	314.31	314.37	316.36	313.73	314.56	310.8	312.32	311.12	313.41	316.6	312.5	315.28	311.59	314.55	312.35	310.67	315.76	314.97	312.82	314.77
302.68	300.97	303.91	306.18	300.26	303.21	303.45	302.17	303.37	301.09	305.28	302.98	305.94	299.45	306.29	303.91	303.71	300.24	302.93	303.98	302.76	300.49	308.44	304.38	301.88	304.43	305.08	302.72	303.86	304.58	303.79	305.12	303.73	303.14	302.74	298.62	307.14	305.93	307.2	302.46	302.71	303.16	305.73	304.27	301.92	306.15	302.5	299.72	301.51	302.75
299.39	304.2	298.26	302.26	300.94	299.82	297.23	300.36	300.2	304.22	299.41	298.2	301.79	300.24	298.93	301.81	298.55	296.29	298.83	300.2	301.87	299.03	298.77	295.77	301.04	298.03	300.38	298.12	297.77	304.7	299.06	301.1	301.81	296.85	298.36	301.56	300.56	300.61	299.77	301.48	299.53	298.69	301.73	303.91	300.23	299.21	302.11	302.44	300.35	296.63
306.07	303.77	305.59	307.12	305.11	303.13	305.76	305.96	305.87	306.75	299.9	300.42	303.67	304.8	304.26	305.96	304.43	307.3	304.39	308.02	306.95	304.09	304.03	304.03	308.83	302.93	304.44	306.25	303.11	301.61	307.63	304.42	305.63	304.17	305.33	309.28	305.74	307.9	306.46	302.94	302.32	309.47	306.19	305.81	303.34	300.78	306.46	305.8	305.08	305.62
307.81	304.3	305.16	306.94	303.25	306.68	305.23	306.83	308.37	306.52	308.82	305.31	307.89	306.24	309.52	303.46	302.69	305.72	304.18	306.13	303.62	306.44	303.09	308.83	305.98	307.46	303.98	306.46	305.44	304.92	303.67	307.7	304.06	305.97	305.16	306.47	309.22	304.56	304.87	303.74	303.29	306.46	303.75	308.24	308.02	307.09	304.45	302.15	305.16	308.06
305.25	303.53	303.35	306.54	304.04	303.54	305.37	306.43	305.68	307.32	304.67	304.84	307.4	303.58	306.56	307.58	305.87	303.83	306.23	303.2	299.42	304.18	301.28	304.19	305.21	303.13	305.39	304.26	302.29	307.7	306.32	307.3	302.73	305.65	306.13	306.88	302.55	306.87	303.4	303.92	304.41	306.46	304.74	304.93	307.22	305.68	304.87	304.7	308.36	303.28
316.84	315.37	314.91	309.19	315.69	311.53	312.68	314.09	314.65	309.6	313.95	311.71	314.31	313.69	315.03	313.39	316.65	315.63	312.32	313.72	314.94	313.13	313.16	311.47	314.44	314.88	312.41	312.07	311.75	311.56	314.53	313.45	315.77	314.93	313.01	313.88	311.91	314.08	316.65	312.64	313.97	312.04	311.61	314.73	309.71	314.15	314.53	319.57	315.57	313.98
313.86	312.59	316.17	313.95	312.9	312.13	313.13	313.52	314.15	310.12	314.21	312.4	314.35	312.24	313.17	315.97	317.74	314.6	314.21	310.22	314.25	314.25	310.17	312.45	313.18	315.36	316.25	309.87	313.95	313.83	312.64	313.49	316.13	318.72	314.64	312.32	315.83	316.77	313.79	312.82	313.44	316.73	314.25	308.1	311.75	311.95	316.64	314.38	313.02	312.24
320.63	320.63	319.61	318.29	319.35	317.19	312.97	321.73	317.8	320.71	317.84	317.12	321.01	316.61	316.09	317.97	318.29	318.03	315.63	320.28	320.35	313.84	320.07	317.31	318.43	318.5	323.46	319.94	314.78	319.96	318.67	317.44	316.58	319.65	321.24	315.81	322.83	320.26	320.11	317.57	318.82	317.09	319.48	317.77	322	318.02	318.08	322.27	316.53	317.59
308.86	310.81	313.76	309.11	312.32	315.04	313.75	314.6	313.62	313.56	308.3	313	312.9	315.96	310.13	308.53	314.06	316.36	312.51	311.39	314.11	312.59	312.01	310.46	317.1	310.82	316.31	312.39	313.24	313.58	313.53	311.17	313.91	310.24	309.76	311.24	314.14	311.56	311.35	313.09	311.87	312.11	312.65	313.87	309.06	316.1	311.88	314.35	312.42	315.86
316.33	317.66	317.65	317.42	320.73	316.54	316.39	313.72	318.06	317.52	319.76	314.48	315.74	314.78	316.38	318.65	318.43	315.32	317.86	314.38	315.99	317.8	315.61	320.19	317.34	318.63	316.69	317.11	316.33	316.9	319.33	314.11	315.58	316.39	316.34	316.07	317.23	316.08	317.64	314.73	315.98	318.83	317.52	319.39	316.28	316.63	316.05	314.33	317.65	319.14
296.87	294.27	291.81	294.18	295.98	295.71	295.54	295.54	297.1	296.9	295.73	296.27	295.19	295.77	297.15	294.44	292.56	294.87	294.85	295.42	295.31	294.93	294.49	294.6	294.44	295.97	293.35	293.98	296.39	296.65	300.14	294.91	296.52	296.08	296.76	297.57	294.22	293.02	295.6	298.75	294.39	295.77	296.47	294.83	292.71	294.84	295.69	297.2	293.55	296.93
302.99	303.44	303.59	300.67	302.43	300.4	300.66	301.65	299.19	300.35	299.21	302.91	300.67	299.39	298.42	300.39	300.04	300.76	302.49	301.33	303.21	300.8	299.36	295.76	304.19	305.27	300	298.86	300.8	303.4	301.66	303.33	305.27	303.06	299.87	299.39	300.16	300.86	299.2	302.19	302.44	299.68	303.45	298.96	300.73	305.97	302.75	300.76	300.11	301.13
314.91	315.59	314.38	312.42	314.26	316.3	312.8	317.45	317.15	316.24	315.06	315.13	316.6	315.64	316.42	312.92	314.51	313.58	316.58	317.71	314.09	314.56	315.59	313.98	315.59	314.93	313.74	315.51	315.57	313.4	314.63	314.99	315.78	314.68	312.03	316.66	313.74	316.42	320.99	315.12	315.57	315.07	317.49	315.4	317.77	314.56	314.05	313.19	319.43	313.29
311.83	313.19	316.15	316.13	315.43	315.47	315.94	312.18	315.37	315.94	313.78	315.41	313.4	316.58	316.37	315.43	315.77	313.85	314.48	314.19	313.96	313.64	316.32	315.93	313.81	313.64	315.88	315.83	315.45	313.02	318.5	311.12	315.06	315.71	313.57	313.87	313.45	312.67	314.81	314.93	313.45	318.16	316.21	313.89	314.68	313.88	315.44	312.63	314.14	314.46
307.23	308.22	309.31	308.22	305.6	303.44	305.38	310.54	307.53	309.51	307.28	306.21	311.03	305.73	305.72	309.95	310.11	305.15	308.12	309.38	312.45	312.52	304.1	309.97	309.63	307.75	306.73	308.89	309.46	306.8	311.14	310.56	309.08	310.87	307.82	308.93	308.8	311.6	311.43	308.17	308.76	310.11	308.17	308.53	309.54	305.51	310.48	308.14	308.12	309.82
314.36	311.21	315.17	312.77	312.78	312.49	310.6	312.69	315.13	314.31	311.52	314.14	313.25	312.96	311.82	311.93	316.36	310.56	311.16	315.2	312.62	310.61	315.07	315.81	313.64	311.99	311.05	315.49	310.56	314.97	314.42	313.79	314.3	313.14	316.1	312.23	316.58	314.33	315.79	316.69	311.61	315.45	316.66	310.56	316.02	316.1	312.95	312.03	311.29	311.7
316.15	315.72	316.46	315.79	321.92	316.52	314.01	315.53	316.68	316.8	316.72	317.14	316.83	311.21	317.18	317.63	319.45	316.78	315.03	312.34	317.93	311.62	319.84	317.2	317.54	312.25	317.5	318.94	314.01	318.7	317.94	315.09	314.56	315.73	314.79	318.04	317.13	313.56	311.71	314.52	315.44	315.73	315.4	317.75	316.11	317.66	319.01	315.83	316.93	319.55
305.7	304.22	303.45	301.36	300.13	303.67	306.03	306	301.17	300.48	302.47	302.26	304.77	305.3	301.52	304.46	303.19	307.84	302.5	298.77	303.05	301.89	301.89	305.18	303.96	304.34	299.67	304.26	302.06	301.97	305.73	306.74	300.83	301.78	299.85	303.86	307.79	303.29	302	301.77	305.35	308.46	299.99	302.53	303.6	306.25	303.04	304.31	306.17	306.55
330.17	324.21	323.86	322.83	325.23	324.87	323.97	322.33	321.64	325.62	326.32	325.39	324.43	323.83	324.61	322.95	324.76	324.63	325.73	322.05	320.81	326.09	323.82	326.56	328.92	323.15	322.67	325.06	323.81	325.99	322.84	322	325.17	324.22	323.19	323.63	324.58	322.02	323.73	322.51	322.84	323.1	325.74	325.39	325.92	323.77	322.05	324.36	323.69	323.16
315.32	312.51	321.06	316.9	320.26	316.97	317.81	317.48	316.47	314.83	318.61	315.68	317.51	318.36	316.8	314.83	316.51	317.97	318.04	316.64	316.27	319.18	316.02	316.08	316.27	317.23	317.93	314.29	318.46	314.82	314.18	318.96	317.68	317.89	314.36	317.2	315.82	312.65	315.15	313.8	313.94	315.23	317.31	317.16	313.12	317.04	312.98	319.18	317.54	315.62
296.28	294.97	296.88	291.66	295.87	295.78	294.46	297.97	299.07	293.94	296.74	296.89	293.76	300.13	296.67	297.41	293.57	297.29	294.45	293.68	292.24	294.82	296.85	292.3	296.94	293.21	292.96	293.09	295.02	293.93	294.95	293.73	292.61	295.24	294.51	294.75	293.5	296.15	292.96	296.98	296.68	291.87	298.56	291.16	292.39	291.74	296.4	293.74	295.66	296.42
325.81	325.19	330.98	325.36	327.33	326.59	325.65	327.49	327.34	329.48	328.23	327.33	328.85	325.47	326.98	327.33	324.68	328.31	324.45	328.33	325.19	330.4	327.72	326.49	323.76	326.11	324.27	324.32	326.42	324.5	325.12	327.12	327.4	328.24	325.62	328.84	328.72	330.08	326.06	327.93	325.69	327.05	328.64	328.1	329.99	329.44	328.04	330.12	330.98	329.39
308.19	308.82	303.01	305.58	304.48	306.36	304.37	302.25	305.11	304.55	308.06	304.83	300.99	304.63	304.03	305.09	305.22	306.25	307.65	306.75	306.44	303.63	301.96	305.59	304.47	307.73	303.88	305.13	302.4	305.31	302.9	304.64	308.82	303.1	306.01	302.86	303.4	306.97	301.95	302.78	300.7	304.19	303.34	305.1	304.93	301.57	304.5	302.48	304.94	304.63
311.82	315.78	314.51	309.21	313.45	312.01	311.34	312.91	312.35	312.73	315.51	314.81	313.3	315.46	313.96	313.85	312.48	311.46	313.4	310.64	312.46	313.55	309.44	308.68	311.31	310.03	313.24	311.5	311.57	310.85	311.5	314.54	313.25	312.27	309.22	313.51	311.23	315.47	311.16	313.57	309.99	314.08	312.28	310.17	312.7	309.41	314.14	312.33	309.05	309.64
296.78	300.95	303.08	303.17	303.72	301.41	301.61	302.33	302.25	303.62	300.92	302.31	304.92	301.68	303.22	303.1	301.86	305.33	305.74	301.05	302.53	302.08	300.65	305.22	300.06	303.66	303.47	300.26	303.56	304.85	305.32	301.96	300.43	301.59	303.77	304.25	303.65	306.04	303.61	305.88	301.43	305.78	306.16	303.63	303.24	306.67	305.32	304.45	305.11	302.14
312.59	311.98	313.48	313.12	312.45	313.88	310.23	310.5	313.89	314.63	312.09	311.98	312.04	310.97	314.75	311.86	312.76	311.76	311.85	311.8	313.65	313.36	310.82	313.54	312.24	311.81	312.25	311.88	314.68	313.95	315.52	315.28	314.12	315.32	316.27	315.18	314.18	313.55	317.06	317.09	312.59	312.53	312.67	314.59	312.59	310.17	314.08	313.35	310.92	315.23
313.96	313.87	315.75	314.45	319.07	315.21	315.17	315.47	312.67	316.72	314.85	317.59	315.2	315.71	315.14	317.08	317.63	315.67	314.03	317.88	317.08	318.68	317.86	317.73	318.67	315.64	317.17	313.58	313.17	310.99	317.17	316.83	315.92	314.3	313.89	318.1	313.44	316.2	314.29	311.73	313.63	317.2	316.92	313.33	315.82	318.33	316.94	317.61	316.26	315.97
319.81	314.99	317.65	316.84	319.09	317.05	320.46	320.41	313.96	313.6	318.42	318.55	313.52	317.46	316.83	316.45	319.1	318.49	318.34	317.04	320.07	317.21	315.58	316.74	321.4	317.52	317.64	317.54	317.27	319.95	319.67	320.79	320.97	316.66	319.28	318.12	319.18	319.74	313.24	318.28	317.59	314.19	315.44	319.22	321.31	314.92	314.72	314.69	315.52	316.26
306.63	304.61	305.72	303.54	304.17	302.92	301.99	307.68	306.09	309.96	310.01	306.87	309.23	308.53	304.43	304.23	308.45	305.49	304.86	303.12	307.85	305.18	306.28	305.32	307.16	307.48	304.7	305.69	303.77	304.43	302.87	302.41	311.52	308.65	307.13	306.14	305.26	306.12	304.81	302.17	302.87	305.16	306.1	303.71	305.87	304.13	305.38	306.18	306.95	305.48
310.65	309.23	306.73	309.09	305.42	309.34	309.97	307.87	311.11	310.79	309.31	306.89	308.05	307.89	307.14	309.12	308.6	309.24	305.61	306.86	308.56	308.57	308.43	308.25	309.64	308.98	308.16	306.52	303.85	311.11	308.55	306.38	309.11	309.05	305.08	304.66	309.25	307.78	304.65	309.39	309.13	308.06	309.7	309.41	306.11	306.53	311.28	309.32	309.19	309.44
302.36	303.41	305.44	305.1	302.19	299.93	303.83	302.3	302.47	303.7	305.92	305.5	299.95	307.19	300.22	302.59	305.77	304.73	306.14	299.7	306.26	302.47	302.8	302.25	304.09	307.9	303.81	305.18	301.05	301.2	304.22	304.77	303.77	306.51	301.92	305.83	300.09	303.77	306.75	307.96	304.09	299.56	304.64	303.5	303.56	301.02	302.57	299.62	300.91	303.99
306.37	303.55	300.29	304.23	304.28	302.75	301.78	302.73	305.63	303.98	301.87	304.47	303.93	305.26	299.87	304.64	304.67	301.61	302.28	298.73	299.81	305.66	300.64	306.2	301.12	303.72	303.26	301.12	299.15	302.01	304.68	302.5	303.4	300.95	300.84	300.51	304.1	305.13	302.7	301.3	305.32	302.89	302.26	302.37	303.78	303.33	304.52	301.85	304.67	302.24
328.07	326.77	327.47	325.74	324.84	329.53	324.47	324.36	323.45	328.14	327.43	325.5	326.89	325.09	324.63	324.88	324.26	328.45	327.76	326.18	320.58	322.46	322.62	325.43	324.77	323.77	326.89	325.41	320.62	325.51	328.21	324.92	323.86	324.27	323.49	327.98	323.7	322.57	328.1	325.7	327.58	324.2	323.57	327	323.22	326.42	325.87	325.19	321.32	323.32
306.5	302.88	301.96	298.45	303.8	300.92	301.77	301.56	301.6	304.71	305.45	304.17	301.85	305.4	302.74	303.36	302.6	304.58	304.22	302.09	302.82	301.42	300	302.39	307.61	302.66	304.88	306.7	302.86	303.05	304.81	301.65	301.78	305.37	306.24	306.43	297.44	305.36	306.88	302.63	304.47	304.08	300.94	299.81	302.58	300.98	302.04	303.74	305.12	302.24
307.38	303.73	304.82	303.8	304.35	305.82	306.9	306.56	305.55	303.47	306.26	306.27	300.7	304.46	303.98	306.88	309.47	303.55	305	304.12	303.85	306.86	301.06	303.9	307.99	308.23	305.57	305.75	304.85	305.92	302.67	304.8	303.6	304.02	305.88	305.32	302.36	305.12	304.6	306.44	303.59	306.78	306.45	309.84	310.25	307.99	307.12	305.45	305.69	309.23
310.75	310.9	309.73	312.38	311.45	308.04	311.61	311.96	314.34	309.09	310.38	315.43	313.79	312.06	311.46	312.22	312.6	310.37	310.34	310.83	315.25	311.25	313.41	312.22	311.59	313.83	313.42	313.45	313.49	312.05	309.8	312.68	312.14	316.5	312.69	313.46	312.07	313.18	307.48	307.74	312.12	314.61	310.44	312.25	312.68	306.72	311.22	312.15	310.95	313.72
307.45	301.92	302.41	304.3	306.24	307.07	304.28	302.86	306.98	303.47	306.3	304.38	301.6	304.38	308.46	305.93	306.51	301	300.98	304.91	305.42	301.63	306.85	301.16	306.53	305.56	303.64	306.91	304.09	304.34	305.9	304.45	303.65	304.54	303.67	303.6	306.16	304.08	305.6	303.22	303.24	305.27	304.32	302.86	306.18	300.56	305.78	302.25	305.16	307.57
317.49	319.31	314.05	312.66	315.57	316.25	316.01	314.55	314.75	318.17	314.15	314.17	318.3	317.02	314.8	318.91	319.49	318.14	314.42	317.19	316.5	315.3	315.64	318.95	321.62	317.05	316.46	318.57	314.69	318.73	319.02	315.55	314.33	315.84	316.23	316.88	316.1	317.09	318.52	311.45	317.05	314.76	317.61	320.06	315.35	314.57	315.45	316.63	316.17	314.16
311.22	312.51	311.1	314.8	312.16	310.14	311.25	315.65	312.13	314.75	309.93	312.86	318.25	313.54	311.88	312.82	310.49	314.12	316.23	313.9	312.05	313.04	313.71	315.15	310.51	312.54	312.03	314.23	313.42	315.17	314.9	308.47	315.4	315.83	313.62	313.38	314.49	314.42	314	311.55	310.75	313.78	311.98	316.77	313.39	312.44	311.53	315.2	313.82	315.23
310.98	312.96	308.4	313.97	313.31	313.51	313.77	311.51	311.51	314.23	308.73	309.5	309.05	312.45	311.72	308.1	309.73	309.55	307.68	310.42	313.39	310.88	309.99	311.23	310.5	309	311.94	313.31	312.47	310.74	312.39	312.43	308.85	311.79	311.14	310.91	312.98	312.63	309.44	311.32	312.63	311.63	312.94	309.43	312.35	311.45	309.66	312.75	313.91	312.35
313.69	313.01	317.6	316.93	316.09	314.75	317.04	318.3	315.35	318.7	316.91	316.8	314.8	315.08	316.51	313.99	315.91	318.16	314.54	314.43	316.17	315.54	315.88	314.9	316.23	317.72	313.22	314.11	320.48	316.5	316.74	316.02	315.4	318.15	314.34	318.37	316.96	316.46	315.06	315.12	315.49	315.85	317.19	315.23	318.38	314.02	313.12	313.46	314.5	315.24
303.34	304.73	301.04	299.87	302.81	305.26	306.93	305.27	304.66	305.81	303.25	298.4	304.58	304.11	306.38	306	301.16	303.69	306.46	304.95	302.01	301.24	302.24	306.25	301.26	302.9	304.91	306.35	303.38	302.98	303.14	306.93	303.39	304.1	300.87	302.45	303.61	302.51	305.04	303.29	305.32	302.14	304.67	303.84	304.86	299.14	302.74	304.32	303.21	305.35
311.29	311.19	312.91	312.13	309.43	313.38	313.02	314.46	310.26	308.03	314.16	312.08	315.28	312.22	314.26	312.41	312.04	317.14	314.48	315.95	314.22	314.03	313.2	309.6	317.05	307.87	314.6	310.83	313.36	313.2	309.86	309.29	310.3	314.3	314.13	311.12	313.03	314.91	309.42	313.93	315.53	312.21	314.11	313.81	311.54	310.62	316.49	312.9	313.94	311.66
322.23	318.23	317.73	318.78	320.15	317.13	319.46	319.64	320.99	321.54	317.77	319.27	319.95	322.3	320.84	318.39	320.26	318.18	319.85	318.05	315.25	319.57	319.91	317.83	318.86	317.93	322.51	320.35	318.61	317.31	319.93	317.75	318.44	316.76	321.48	322.4	322.52	317.01	320.83	324.47	321.25	321.56	318.76	321.42	315.22	317.54	319.4	319.08	315.65	321.15
299.69	300.36	300.99	300.34	300.68	300.85	301.9	301.08	298.02	301.78	300.29	299.42	297.65	302.24	299.08	300.93	300.41	299.55	301.84	301.23	300.83	300.52	305.73	302.92	302.04	303.86	300.04	297.94	306.57	300.77	302.2	300.99	297.51	299.78	299.15	299.3	299.85	300.22	303.79	300.55	303.76	301.42	303.32	302.27	300.09	306.8	299.74	302.53	300.92	302.83
301	301.05	301.58	304.32	302.13	306.86	304.39	305.2	304.13	304.08	302.13	304.57	303.37	303.16	298.82	304.39	302.78	300.71	304.14	302.44	301.78	307.63	303.06	303.16	304.8	303.32	301.97	304.93	303.46	301.58	302.51	303.85	305.87	300.5	301.12	306.57	305.98	301.99	301.55	303.64	301.05	303.37	302.98	302.35	306.28	300.82	302.72	303.91	304.36	301.62
302	304.53	303.35	303.01	303.34	302.25	302.05	298.91	304.21	304.27	301.32	301.35	304.88	302.08	303.43	306.02	303.48	300.37	304.46	304.12	310.5	299.8	305.72	303.79	300.75	301.44	302.67	303.55	304.27	300.65	301.33	300.99	305.11	299.53	304.48	298.17	301.36	303.4	305.27	300.93	303.11	302.41	301.31	303.96	303.07	302.35	303.74	304.66	299.32	305.93
306.68	309.38	308.81	312.18	305.59	309.02	308.11	306.5	307.6	308.63	307.27	307.64	308.25	311.8	311.1	310.77	308.06	309.56	306.98	304.68	307.98	309.39	305.6	312.1	306.24	308.83	306.34	307.41	307.73	310	306.05	305.32	307.54	307.31	305.52	310.7	305.1	313.1	309.66	310.05	309.28	305.76	309.43	310.38	304.61	310.19	308.87	307.64	310.31	308.11
317.89	320.6	318.65	319.7	315.93	318.41	317.77	318.63	319.71	320.79	320.42	319.9	315.83	315.8	317.65	316.49	318.77	317.92	318.27	316.51	319.66	315.37	322.16	317.96	320	318.25	321.43	320.94	316.99	318.71	318.35	319.01	313.76	317.12	317.46	316.11	313.4	320.36	318.46	318.17	316.92	318.11	323.69	318.66	316.5	322.91	318.1	320.5	316.91	319.53
321.57	317.56	318.02	317.14	319.81	316.87	319.44	316.37	316.8	317.42	318.5	318.78	317.95	319.67	318.75	316.47	315.82	320.45	316.99	318.57	321.26	314.43	319.44	316.41	320.36	319.1	318.36	320.5	318.24	316.96	317.11	319.59	322.95	319.62	317.45	318.2	322.61	315.72	319.38	317.09	320.67	318.82	318.11	318.31	319.44	321.74	317.89	318.78	319.69	319.12
314.51	317.82	311.84	315.73	314.26	313.87	317.6	316.63	319.26	313.44	317.59	313.26	316.03	315.92	314.3	315.57	315.82	313.5	313.69	313.04	314.75	313.52	314.25	312.39	317.86	313.03	310.36	312.18	320.38	315.77	317.19	315.07	313.2	315.72	314.2	316.79	312.99	314.62	317.38	317.25	314.84	313.99	314.99	312.27	312.71	317.24	317.2	316.72	310.34	314.27
296.42	295.77	291.31	297.26	292.56	296.93	296.78	295.4	295.95	295.48	291.87	291.55	292.16	295.06	297.9	293.95	291.86	294.67	293.83	294.64	295.31	295.5	295.07	295.45	293.83	293.78	295.39	292.83	293.19	297.11	292.13	294.36	294.36	296.33	293.56	295.06	297.37	291.82	296.96	291.7	292.63	295.17	297.59	292.56	293.37	293.95	293.55	291.86	292.78	291.68
301.14	301.28	306.54	302.38	300.48	300.05	302.17	303.48	300.81	302.13	299.36	305.5	304.17	298.28	300.76	301.21	307	302.54	302.29	302.59	301.9	302.48	302.07	300.91	303.2	303.09	302.56	303.37	301.98	301.48	303.48	304.06	302.96	297.96	300.61	304.26	299.67	303.57	304.79	300.34	301.27	296.34	301.08	300.18	299.01	301.02	300.93	299.68	301.72	304.54
304.54	304.58	308.22	304.67	307.82	307.27	308.35	304.27	311.96	309.58	305.94	306.65	306.04	308.08	304.89	301.91	312.61	305.66	303.43	307.71	305.68	308.61	305.99	303.56	306.17	310.95	305.01	302.86	305.87	304.9	307.68	306.74	306.53	306.71	305.75	302.37	307.43	304.41	305.63	305.72	304.6	306.43	305.76	306.27	306.82	306.56	304.77	307.5	307.91	307.81
325.1	324.65	325.51	325.7	327.41	326.04	328.23	323.89	325.67	325.01	321.99	324.03	322.73	321.84	323.24	326.94	324.44	324.28	323	323.61	325.14	324.77	327.26	325.66	321.27	323.32	321.83	325.63	322.36	326.15	324.6	324.51	326.08	323.78	328.81	324.62	321.12	323.35	323.12	324.23	327.95	327.49	323.56	325.93	328.6	327.56	325.99	322.13	324.09	324.09
310.58	311.06	309.03	307.61	310.93	310.89	315.23	310.8	311.29	310.11	311.36	310.4	313.65	311.7	312.71	310.89	314.09	313.98	314.9	313.38	313.64	312.5	313.21	316	311.71	311.28	314.22	308.79	313.24	310.53	309.77	309.44	313.58	313.33	311.98	313.62	312.54	311.31	308.58	308.55	314.67	312.5	312.17	306.73	311.4	313.22	314.7	314.75	310.26	312.39
307.43	304.9	307.01	310.57	306.53	300.53	307.01	304.86	306.18	302.07	305.75	307.33	310.05	304.04	301	305	306.7	306.37	303.77	306.19	306.58	308.11	306.24	304.8	306.78	304.58	305.2	304.41	305.77	307.17	305.11	308.06	308.15	304.35	306.9	302.82	304.61	304.47	307.32	305.23	307.11	303.04	307.32	306.37	300.27	306.1	304.06	307.02	305.73	307.66
311.11	313.16	309.62	311.74	310.16	315.05	309.01	312.77	310.46	309.47	310.46	314.03	311.31	308.19	311.2	309.65	312.17	314.95	314.01	309.45	314.21	308.47	310.97	312.01	309.96	313.44	311.5	315.06	306.57	308.65	309.36	311.67	308.09	314.89	311.24	309.4	310.77	311.41	311.82	310.34	313.22	308.88	310.88	309.64	308.16	309.44	312.53	312.38	311.88	311.41
307.67	308.38	306.48	302.01	306.33	304.17	307.64	309.32	307.07	307.52	306.5	309.41	305.12	304.72	307.91	304.37	304.46	304.69	309.34	307.1	305.07	307.46	311.16	306.02	305.6	304.83	305.54	303.5	308.08	305.13	305.12	310.07	308.37	307.33	306.79	311.53	302.28	308.45	307.33	308.79	304.78	307.24	306.73	306.67	307.44	305.96	309.77	304.73	308.77	306.87
313.35	313.88	312.55	312.42	309.83	315.3	310.69	315.25	312.73	310.81	311.97	314.56	312.37	311.59	307.82	312.96	310.19	311.57	311.33	310.78	311.63	311.54	308.36	312.08	312.41	312.92	314.16	314.21	310.51	311.9	314.21	306.71	313.8	310.6	308.25	311.77	313.9	315.16	310.51	312.13	312.17	313.65	307.99	315.25	315.13	309.77	312.52	312.86	309.52	308.73
316.06	317.8	318.53	315.61	312.99	311.42	317.91	313.4	313.35	315.51	314.09	315.91	318.27	316.79	319	312.82	319.74	313.41	318.41	313.14	316.81	315.47	317.45	315.34	316.15	319.74	312.23	315.98	316.92	319.2	315.36	313.99	314.01	317.53	313.7	314.39	310.74	316.69	316.67	316.67	316.63	314.44	312.26	315.88	314.71	316.15	313.85	317.33	314.66	315.17
294.35	297.66	293.54	293.94	291.43	295.11	294.4	291.15	295.67	292.83	293.85	296.28	290.03	295.63	296.34	291.58	294.74	297.36	294.33	296.44	292.95	293.79	295.25	294.28	294.1	290.79	292.46	295.68	295.02	291.61	294.51	293.23	293.94	296.68	296.39	294.73	292.52	293.99	292.27	297.12	289.38	291.96	292.1	296.7	294.31	294.93	297.48	293.97	292.32	296.16
312.92	316.64	316.66	313.42	315.87	313.23	315.98	314.22	313.79	310.12	312.54	319.18	315.04	311.88	315.87	314.47	313.91	312.57	314.24	311.41	312.85	316.3	315.6	311.79	313.84	312.9	314.16	314.8	316.01	319.05	314.46	311.79	313.14	310.29	314.04	318.8	316.99	317.65	314.8	316.31	314.17	311.96	312.69	311.73	316.61	314.46	315.02	316.42	314.11	312.89
301.56	298.58	305.88	305.18	304.05	305.75	303.51	304.7	303.89	302.41	300.63	299.44	303.94	301.86	300.89	303.99	301.32	303.35	304.54	305.05	302.24	305.33	302.83	308.21	302.61	304.67	304.65	304.18	299.89	304.31	304.58	303.57	303.6	299.92	304.83	304.64	301.79	306.3	303.05	304.66	301.17	304.22	304.88	300.54	301.85	302.31	299.06	301.16	306.33	303.25
317.1	319.31	323.51	320.24	317.18	320.95	318.85	318.84	318.45	317.61	319.75	320.35	316.8	318.69	316.28	317.09	318.26	317.17	318.07	320.01	317.27	319.6	319.85	318.03	316.04	320.13	317.2	317.92	320.08	320.87	318.74	322.5	318.34	318.91	320.41	320.38	321.17	317.37	319.05	321.29	320.38	318.59	321.21	318.11	318.53	318.26	319.57	322.65	320.24	321.39
302.94	304.67	303.06	301.94	304.07	305.58	303.2	303.4	301.21	303.03	302.87	307.53	303.69	304.69	304.83	306.32	301.09	305.15	307.94	301.37	305.66	303.36	308.18	305.02	304.59	304.53	300.1	301.25	302.46	305.3	306.52	302.72	305.46	302.7	306.46	301.98	303.41	306.51	304.19	304.99	301.06	305.28	305.91	302.13	304.88	302.53	301.47	300.64	305.35	302.04
312.4	310.21	312.75	313.72	311.38	312.96	309.61	311.61	313.97	310.69	311.7	310.39	310.3	315.1	310.67	308.89	313.88	307.72	308.52	309.66	308.49	312.36	310.53	312.17	311.98	308.91	311.57	311.12	308.87	309.35	311.92	306.57	308.02	313.29	310.8	306.79	314.47	312.09	309.71	308.48	312.96	310.6	311.04	312.97	309.55	313.14	308.65	307.66	305.07	311.37
302.37	300.25	300.75	299.43	302.79	303.05	301.54	303.89	306.04	299.92	301.27	302.11	302.59	304.86	303.23	303.41	300.48	305.84	304.74	302.4	305.4	298.7	302.07	304.98	300.16	302.37	306.62	300.87	304.25	307.32	304.21	301.74	301.65	303.02	302.25	297.85	305.34	302.89	304.07	302.74	303.2	305.07	304.52	301.56	301.39	304.53	306.04	301.4	303.07	305.26
314.08	313.59	312.57	314.79	316.23	313.72	310.92	313.88	312.18	308.84	311.91	316.25	310.54	315.26	312.58	312.96	316.29	313.19	316.7	311.95	313.77	309.12	312.65	316.77	313.61	313.83	314.46	315.23	318.16	314.77	315.43	314.38	317.77	316.64	314.73	313.68	315.75	313.69	314.67	311.96	312.67	314.46	314.3	315.4	314.99	315.42	312.38	312.57	318.36	313.1
313.28	314.6	317.4	314.27	314.26	314.17	311.47	320.07	309.82	313.64	313.54	313.42	313	315.28	314.95	312.81	311.78	314.13	311.56	312.45	313.05	313.03	311.64	312.47	312.94	312.5	311.84	311.99	312.05	312.01	313.96	316.78	309.96	314.21	311.67	314.48	313.48	311.68	310.52	312.78	314.55	311.9	310.42	311.1	311.07	308.36	312.3	313.28	311.81	312.24
296.65	295.7	294.27	292.83	292.65	295.59	292.69	295.82	295.88	293.39	293.25	292.87	293.8	295.94	295.21	295.22	293.43	293.97	294.19	292.15	292.51	295.21	293.53	295.51	292.88	294.21	293.38	293.25	292.5	293.01	295.42	294.45	293.65	293.53	293.84	295.93	295.9	292.07	298.35	293.93	289.14	295.54	295	292.1	294.28	295.15	292.34	291.11	295.64	293.72
306.18	305.94	307.2	307.11	303.72	305.64	304.32	305.56	309.84	307.42	304.5	304.65	305.64	308.57	305.08	309.32	304.5	305.7	306.75	304.92	305.14	306.91	305.18	304.08	307.93	306.69	309.04	308	308.31	306.24	307.22	304.16	310.97	307.12	306.73	306.65	311.03	309.74	306.18	309.43	304.18	308.79	306.27	308.02	305.12	302.07	306.03	307.99	304.39	304.55
312.46	310.07	313	309.99	308.97	307.18	307.15	312.25	309.59	309.28	313.9	310.43	310.71	308.7	305.8	310.5	306.52	309.5	309.69	306.76	303.8	304.96	308.03	307.83	311.99	308.84	306.54	307.08	308.22	305.87	311.04	305.79	311.34	309.59	312.67	307.38	309.9	306.54	313.09	307.76	310.8	308.67	309.64	308.19	308.45	310.94	305.32	310.33	308.2	310.86
304.77	306.01	305.7	307.81	302.53	304.83	305.47	306.01	307.74	303.63	302.73	303.05	310.13	305.19	305.82	306.29	307.09	306.73	305.27	306.9	302.56	307.38	309.19	309.16	305.15	305.13	307.44	306.19	305.56	307.4	304.09	307.93	304.6	301.35	304.34	302.93	304.95	305.9	305.25	304.49	302.77	304.88	306.92	305.14	303.95	307.55	309.72	307.59	304.15	304.98
312.17	308.72	313.45	311.78	311.31	314.25	312.71	310.6	311.46	308.25	310.51	309.02	313.52	312.11	315.09	307.97	309.77	313.29	312.87	312.47	311.65	309.13	311.97	310.71	310.53	313.09	309.8	314.24	312.02	310.39	310.09	308.69	310.92	309.57	311.04	310.59	310.59	309.94	312.77	309.29	313	311.9	310.44	313.64	310.06	312.76	313.35	307.35	312.09	311.94
305.9	304.93	302.27	305.45	307.08	305.09	303.55	306.59	307.87	303.17	304.01	303.25	305.18	304.3	303.45	307.67	306.08	304.47	305.6	303.22	307.05	306.81	305.89	304.57	306.55	307.45	301.52	305.82	307.06	308.81	303.71	302.61	304.57	305.71	306.66	306.09	305.67	302.74	306.29	306.48	304.02	307.44	309.72	302.03	307.45	306.77	304.04	304.33	302.17	309.45
302.59	301.45	302.08	302.32	302.09	303.1	304.86	306.44	301.87	304.77	305.12	306.48	303.78	311.25	306.66	302.52	305.1	307.1	304.86	304.15	303.36	305.46	305.57	304.73	303.12	305.03	300.82	303.56	305.05	300.02	303.29	305.21	304.1	304.58	305.15	301.88	304.16	303.92	306.48	300.74	305.49	303.61	305.46	303.7	303.63	302.78	305.04	304.93	299.55	301.04
316.04	321.78	314.89	317.5	315.91	315.23	319.05	312.97	315.07	314.07	309.41	315.22	315.13	315.26	314.48	310.48	316.89	316.69	312.97	315.31	317.82	315.03	316.83	313.37	311.35	317.2	315.59	315.18	315.5	314.53	317.23	315.1	316.09	315.39	313.36	316.72	316.82	312.35	317.12	314.98	316.65	313.79	309.73	315.92	313.28	313.62	315.17	314.54	317.32	316.86
328.28	326.07	330.02	327.97	327.42	325.67	328.14	332.39	328.92	327.77	327.82	326.43	328.91	327.7	327.45	327.48	328.47	329.81	327.43	329.28	325.96	324.89	327.58	326.83	325.22	326.64	326.68	324.52	327.64	327.1	327.51	330.25	327.93	323.16	328.53	327.97	326.49	329.23	327.32	329.58	327.33	327.66	327.22	326.36	328.59	326.38	327.94	325.25	325.08	326.18
314.51	313.99	313.19	314.68	317.9	315.7	313.42	317.58	315.99	311.75	314.72	319.58	312.81	313.42	309.83	315.86	316.31	314.01	316.15	313.8	314.27	314.47	313.15	314.98	317.5	318.19	315.89	315.14	315.31	311.6	315.55	316.29	314.78	314.4	316.81	313.4	315.04	316.12	315.12	316.32	313.14	312.38	314.1	312.75	316	313.71	311.67	316.95	313.65	312.24
306.3	300.91	305.8	305.93	307.98	304.28	302.84	306.54	304.22	303.1	308.55	303.23	305.32	304.83	305.53	303.32	305.77	302.06	303.39	311.41	301.88	303.8	306.78	304.44	303.84	304.71	304.08	307.13	304.9	305.96	302.77	307.8	307.49	305.1	306.93	304.52	305.27	304.81	304.41	305.42	304.26	310.21	301.96	306.12	305.67	309.1	307.94	307.6	302.9	303.92
309.39	308.93	307.94	308.62	307.62	305.96	307.83	308.64	309.1	313.3	310.84	311.75	309.88	309.3	306.74	307.15	310.2	306.84	305.35	309.27	306.96	306.59	311.36	305.58	305.65	310.22	309.04	309.97	309.86	309.92	310.28	309.43	308.2	309.65	307.02	308.95	307.71	308.55	310.28	306.29	308.16	307.73	312.61	304.53	312.21	308.47	307.22	307.37	309.68	311.88
317.26	313.06	317.61	317.08	316.22	316.5	314.04	310.97	317.94	312.61	314.52	315.3	319.12	315.9	316.07	315.88	316.08	316.32	315.24	313.61	315.59	314.13	314.29	316.01	318.09	317.89	320.88	315.11	313.33	314.21	313.73	319.7	318.08	315.39	315.36	318.29	317.38	318.24	315.02	316.14	314.18	313.72	315.26	317.19	312.88	315.41	316.4	314.74	315.82	311.75
293.39	296.83	296.01	295.9	296.56	299.01	297.6	299.52	295.95	294.02	292.88	301.61	295.9	297.07	299.08	295.72	299.37	298.75	297.43	299.86	295.72	299.2	297.7	295.21	297.69	296.65	294.08	293.37	298.95	298.24	295.23	297.67	299.39	294.11	298.16	299.53	297.43	293.71	302.89	292.55	296.23	292.51	296	297.56	295.09	293.45	296.87	295.87	295.88	293.55
310.43	310.8	311.35	305.93	307.94	306.77	308.15	309.91	309.31	306.76	306.96	309.78	311.69	307.97	307.58	307.57	305.84	308.32	312.45	308.62	307.64	311.24	313.63	308.19	311.52	312.41	311.54	310.12	308.82	309.67	308.04	311.79	312.17	308.71	306.15	307.34	307.96	309.49	310.38	306.89	308.02	309.88	307.72	309.25	312.37	308.03	308.29	307.77	308.93	308.31
308.49	305.99	308.84	308.92	307.49	312.04	311.55	305.49	307.74	310.15	308.76	308.11	308.21	307.35	307.3	308.68	308.11	308.29	306.14	309.39	308.91	308.67	308.5	308.08	309.66	309.97	314.2	309.06	311.15	307.37	307.59	306.34	308.48	308.05	306.88	312.98	305.08	307.84	310.93	311.88	311.81	306.9	307.76	307.93	309.62	310.76	305.53	305.71	305.94	307.36
312.65	313.76	311.99	316.87	318.88	316.19	312.54	317.83	319.75	318.36	316.83	313.03	317.51	315.4	316.57	316.87	314.23	312.53	315.57	312.48	315.29	316.91	313.42	316.8	313.93	312.7	316.52	315.31	314.87	320.23	316.85	314.53	316.03	317.22	313.99	316.05	312.67	316.78	314.29	315.56	312.68	313.72	318.58	315	314.95	316.68	313.67	314.48	318	313.04
314.62	316.77	313.62	312.99	317.2	314.67	317.56	315.53	317.68	315.9	315.72	316.38	313.62	316.74	314.12	315.22	315.07	316.75	311.89	314.89	318.55	315.96	314.67	316.39	314.33	316.29	314.63	312.89	316.28	316.35	315.22	315.41	315.34	316.05	311.76	313.58	314.96	315.47	316.42	319.67	317.76	316.3	313.25	312.62	314.88	313.22	314.86	312.85	317.85	315.67
304.41	301.62	304.63	304.23	301.64	302.81	305.27	305.8	304.93	301.73	304.69	304.29	302.99	307.85	304.92	303.99	301.59	302.2	302.37	299.45	301.34	305.66	302.07	297.81	303.73	304.78	305.94	303.81	303.82	301.12	302.87	302.86	300.45	301.36	302.26	301.47	303.4	303.5	302.84	305.36	303.59	307.28	305.13	302.67	302.15	303.47	304.43	303.79	301.94	305.66
306.48	303.69	304.71	304.67	307.09	306.44	303.93	303.3	303.86	303.6	303.73	304.69	303.14	305.92	308.31	305.49	305.25	302.53	306.41	303.24	305.47	302.81	302.19	309.64	303.84	302.52	305.22	302.51	305.21	307.31	306.71	304.86	302.49	304.49	304.75	300.26	304.62	302.49	302.69	310.06	304.96	304.86	307.19	303.41	301.31	305.21	303.11	303.62	305.3	304.45
301.92	301.75	303.64	302.24	303.41	305.84	303.01	303.21	302.43	303.63	299.11	303.08	305.71	302.04	304.47	303.87	303.49	299.73	301.59	303.06	297.61	301.75	302.08	303.48	301.86	302.39	302.16	300.63	302.39	305.32	302.1	302.96	304.71	302.34	302.2	301.62	301.56	306.78	301.24	303.28	298.36	305.83	304.79	303.02	303.53	301.3	306.25	301.86	304.61	301.02
305.13	300.53	301.65	302.12	306.63	300.64	303.9	299.74	303.04	304.95	300.56	304.78	301.96	302.52	302.42	301.45	299.6	300.96	302.43	304.02	298.79	302.66	303.73	304.89	304.36	302.1	301.82	304.69	302.86	301.38	305.77	295.33	300.5	302.62	304.64	305.6	303.31	303.76	303.03	300.76	300.35	299.67	301.42	303.37	302.89	298.12	301.68	302.51	301.74	304.34
321.89	317.88	317.21	321.37	319.53	318.96	320.1	321.07	320.51	319.86	321.09	318.13	317.61	320.38	323.49	318.42	318.94	318.33	317.78	320.46	317	317.35	318.96	319.92	316.45	318.14	319.84	318.12	318.57	319.03	315.11	316.94	318.52	318.24	320.24	320.73	319.71	318.35	320.67	318.87	318.53	315.22	319.99	321.87	317.03	317.22	317.75	317.82	319.66	316.31
311.3	313.44	312.52	312.75	314.79	315.51	316.89	313.48	313.14	314.15	313.09	316.47	313.29	313.09	311.83	312.26	312.44	312.35	312.13	313.89	312.56	309.67	312.24	311.7	311.31	310.67	311.33	311.47	315.05	317.17	311.39	310.24	317.77	308.06	313.67	315.29	312.42	311.85	311.42	314.27	313.72	313.48	316.53	312.45	311.91	312.37	314.73	315.9	312.19	314.07
294.05	291.82	294.66	296.3	288.97	294.41	288.87	293.85	297.05	292.44	289.93	293.53	296.6	291.71	294.83	296.89	291.81	296.78	292.8	296.01	291.48	293.74	296.56	294.2	293.92	292.35	296.16	291.57	289.51	293.04	295.59	293.28	295.14	294.14	292.14	296.45	297.22	292.44	296.47	295.37	295.65	294.07	295.68	295.59	297.42	293.72	295.18	293.94	291.99	290.7
310.07	314.63	313.11	310.57	313.76	310.34	311.45	314.22	308.58	316.19	312.56	313.12	310.4	313.75	313.03	309.05	315.24	311.9	314.36	316.99	315.01	312.11	311.33	313.58	311.07	313.65	313.61	315.21	314.45	312.86	310.18	311.88	313.73	314.24	308.9	308.05	314.47	314.19	309.61	312.78	314.24	312	313.54	309.34	308.29	313.3	311.18	314.42	312.19	312.82
311.89	310.59	314.52	315.45	316	310.38	312.36	313.53	313.08	314.76	312.61	314.62	312.49	313.97	309.81	311.27	314.66	311.31	313.9	310.7	314.5	315.1	314.4	311.66	315.16	311.19	313.63	311.17	314.03	309.57	311.04	312.24	312.68	313.23	312.64	312.66	313.4	314.7	313.65	311.22	313.98	318.81	309.6	312.18	319.48	316.55	315.69	313.14	309.07	314.49
316.77	315.32	317.86	314.69	317.49	321.19	315.95	318.66	316.47	315.64	317.67	318.76	317.65	316.14	318.21	318.01	314.83	317.86	316.75	317.29	316.34	316.96	315.69	318.47	314.77	315.2	318.6	317.52	316.5	318.13	315.71	316.05	314.75	317.97	315.92	319.7	314.44	322.74	321.14	316.94	315.69	317.56	314.31	317.67	313.81	318.01	314.45	317.88	314.58	319.19
302.04	303.08	302.67	302.97	303.55	303.88	303.79	303.15	303.42	308.4	301.73	305.71	302.27	306.81	302.9	304.2	302.1	305.25	303.58	303.71	301.46	305.94	299.04	302.96	301.62	302.51	306.42	305.01	303.01	304.98	303.22	303.48	304.79	302.42	303.19	304.09	305.33	304.18	306.05	304.07	307	300.97	304.41	303.25	305.21	307.53	298.73	306.29	304.14	300.76
314.39	313.25	316.31	310.92	317.61	312.81	313.36	313.25	315.55	312	310.65	313.5	316.37	314.34	312.71	314.39	313.86	312.23	310.66	312.64	311.88	311.24	313.43	311.92	314.57	311.48	309.83	313.87	315.94	317	313.19	308.56	315.92	313.78	313.2	310.61	312.96	312.23	312.76	312.97	310.32	310.46	310.96	311.79	312.02	309.25	309.95	310.67	315.2	312.7
308.71	308.19	306.09	306.5	304.83	311.54	306.43	304.41	306.67	306.23	306.75	307.5	306.78	307.37	310.99	308.51	304.31	301.44	305.21	306.45	306.25	305.68	309.74	304.47	309.16	304.73	306.66	308.01	309.43	304.75	306.38	307.72	306.34	307.32	307.74	304.97	307.92	309.88	309.9	305.61	309.4	306.83	308.41	305.22	308.61	307.56	307.68	306.17	305.57	306.5
303.6	304.66	301.99	303.56	304.1	305.87	304.18	301.94	303.22	298.75	305.06	302.45	301.83	303.12	301.97	301.06	302.14	308.16	300.76	304.84	304.6	302.63	303.83	301.95	302.86	302.29	301.82	301.78	301.14	305.83	301.25	302.84	303.68	302.76	302.31	303.56	299.6	301.6	301.36	307.1	302.27	300.88	300.23	298.99	304.05	303.49	303.74	301.23	303.64	304.26
312.36	316.87	310.42	310.73	310.68	312.09	310.58	310.73	311.52	316.35	311.62	318.09	314.48	314.36	313.87	315.13	315.75	310.93	312.99	312.39	313.42	312.39	311.87	313.81	314.14	313.12	315.55	313.99	315.92	311.81	314.08	313.54	312.22	314.28	314.24	312.12	313.45	315.13	310.34	315.33	314.19	309.06	313.49	314.63	315.43	311.1	317.04	314.49	313.1	317.4
320.07	315.85	314.18	318.47	320.23	315.62	314.75	316.68	316.2	320.32	313.9	318.52	316.37	318.8	316.53	315.24	318.15	316.57	318.7	317.67	317.95	318.65	317.73	316.2	318.13	314.31	318.93	319.29	317.09	318.42	317.94	316.93	318.49	315.06	318.8	315.48	319.07	319.49	318.29	316.71	316.4	315.48	319.02	318.6	314.47	318.48	315.59	316.94	314.45	316.5
317.75	319.95	316.15	318.52	320.7	320.14	317.76	315.74	314.74	314.48	317.87	323.39	323.54	320.66	316.25	317.48	322.61	317.17	320.19	323.16	320.25	320.57	315.24	317.81	320.98	320.66	318.66	323.33	318.21	316.12	321.59	319.47	317.75	321.79	321.7	319.77	319.71	320.49	318.51	319.87	320.38	320.94	318.17	320.85	320.02	318.76	321.2	319.32	319.42	320.78
312.65	314.4	311.32	312.43	314.83	317.13	310.45	314.35	311.5	311.72	313.02	314.69	313.39	311.7	315.77	312.45	312.51	313.68	312.82	314.09	313.95	312.01	311.19	315.98	310.78	312.38	317.8	313.28	315.22	314.16	314.7	317.8	311.58	313.54	317.58	316.94	311.81	313.93	311.34	313.19	316.74	309.74	312.54	312.87	311.28	315.46	314.31	315.38	315.18	311.38
307.7	305.2	302.72	303.61	301.21	300.15	307.13	306.6	301.54	305.02	301.08	305.87	306.62	303.97	304.61	305.91	304.52	302.2	302.74	300.98	304.87	303.93	305.72	303.41	304.11	300.93	306.54	305.72	301.05	306.09	305.13	304.6	301.97	306.35	302.48	303.19	304.68	301.97	300.53	304.14	302.11	303.86	304.7	302.76	301.89	305.86	306.1	306.24	300.32	306.33
314.59	317.02	315.93	314.46	316.05	317.46	314.32	320.45	314.41	314.73	312.77	313.58	311.7	315.62	316.13	316.06	315.53	313.83	317.26	314.48	316.38	317.77	314.59	316.27	319.69	313.35	316.64	316.19	313.97	317.33	318.39	317.28	312.88	323.07	317.29	318.38	315.16	315.21	316.75	314.36	320.03	317.52	315.24	317.17	315.56	319.13	319.47	316.08	319.48	316.3
309.67	313.18	314.09	314.17	315.95	311.73	314.87	314.03	313.27	313.19	312.89	311.58	311.1	312.87	312.61	312.44	312.53	312.51	311.44	309.97	315.07	316.68	314.94	315.19	309.28	312.52	310.38	313.9	314.93	312.12	309.17	311.09	311.26	310.54	313.56	311.23	312.91	315.22	312.7	311.91	313.23	314.42	310.93	314.7	311.66	310.72	312.97	312.72	313.13	312.33
304.03	305.49	304.84	305.66	303.46	304.82	306.48	304.76	302.22	303.88	307.37	306.47	305.5	303.72	306.19	303.15	307.61	305.34	306.26	302.96	304.76	306.75	310.38	304.91	306.04	300.17	309.48	304.9	306.05	305.56	303.63	309.09	306.06	304.55	308.57	299.13	306.09	307.63	305.55	304.07	306.35	306.79	300.63	304.06	305.23	310.38	307.74	307.34	309.59	303.05
293.77	291.45	296.81	293.8	295.8	291.78	297.88	295.05	293.35	294.21	290.89	294.36	294.83	295.52	295.66	292.58	295.16	296.4	297.55	291.89	292.54	296.22	298.26	294.93	293.44	297.99	292.51	295.25	295.67	294.19	293.75	295.1	296.6	296.97	296.52	296.11	295.91	293.76	296.76	292.13	295.13	292.58	293.69	291.58	296.47	295.82	293.14	294.1	295.43	294.06
303.18	303.55	304.56	304.7	305.05	307.36	303.1	304.85	302.92	301.52	302.34	305.28	306.71	305.78	306.12	300.46	305.12	307.84	301.72	304.2	303.14	303.88	307.95	303.89	304.02	303.07	305.29	304.06	305.39	306.47	304.7	306.54	303.16	303.81	306.04	305.64	304.88	301.95	304.2	302.64	303.65	304.32	304.15	305.99	304.19	305.96	303.81	305.52	305.7	303.04
311.77	312.07	312.88	316.08	313.03	315.55	315.63	312.01	315.79	312.33	312.8	313.32	314.09	312.47	314.58	308.82	312.48	313.4	308.64	312.17	313.74	312.13	314.3	313.03	310.4	314.07	313.73	314.03	312.03	314.34	315.94	314.61	313.66	314.86	314.57	313.25	310.95	312.37	309.56	313.56	314.62	316.26	313.4	311.48	314.1	312.75	315.16	310.46	312.8	313.47
302.97	304.46	305.91	305.36	303.57	303.52	309.06	304.64	301.49	305.21	303.9	308.47	304.22	306.87	306.22	306.77	304.38	302.46	307.37	305.39	306.45	305.17	305.82	304	305.59	301.03	306.64	302.31	302.15	303.14	306.1	303.2	305.28	302.04	302.57	304.42	302.88	307.21	306.64	303.41	307.98	307.74	303.67	306.4	305.41	306.71	306.27	306.9	305.46	306.22
317.63	314.55	316.58	319.29	315.81	319.34	317.69	313.39	314.27	316.81	314.88	321.51	320.22	318.85	313.45	317.47	317.44	319.23	319.14	318.26	321.53	316.7	317.43	317.8	314.26	316.61	316.67	318.23	322.05	314.69	317.82	315.77	315.78	316.21	316.57	316.24	316.72	315.56	318.37	316.25	313.63	313.3	315.09	316.37	317.81	313.97	317.02	319.43	318.14	314.02
303.71	306.28	303.6	307.19	305.04	302.89	306.3	305.28	304.42	307.43	305.78	304.94	304.18	306.02	304.68	307.24	304.61	306.5	306.56	304.73	307.83	306.41	305.89	307.31	308.25	305.37	306.53	304.22	306.94	305.13	304.26	304.4	303.66	307.24	303.18	303.5	305.91	302.11	304.97	301.44	304.71	301.02	304.27	303.44	305.4	303.47	306.3	305.64	305.1	305.3
295.81	292.22	297.24	296.94	295.29	294.03	298.33	294.88	295.62	293.91	294.09	296.16	296.07	295.17	293.18	296.35	296.36	292.44	298.28	293.99	294.26	295.12	294.44	294.58	294.24	292.73	292.79	295.05	295.73	295.83	294.4	293.92	290.57	292.24	295.44	292.29	292.91	295.06	294.91	295.23	292.43	293.6	293.96	294.92	292.36	294.45	294.21	291.85	290.93	295.13
314.96	318.73	315.48	313.03	310.81	313.62	311.06	310.69	312.6	309.08	310.58	313.88	313.85	310.55	314.03	313.85	312.61	313.55	311.7	310.97	314.29	316.65	318.68	307.38	311.62	315.05	310.76	311.43	312.78	314.79	313.86	315.15	313.55	314.01	315.95	311.16	315.27	310.52	315.22	314.33	310.73	311.17	315.28	312.32	310.2	312.72	317	315.73	311.69	310.82
302.01	299.24	303.6	304.01	304.18	305.56	304.79	304.04	301.54	305.33	308.24	300.49	304.59	302.12	309.85	304.96	302.47	303.36	303.49	303.24	306.59	304.72	305.22	304.44	304.25	303.1	305.33	305.3	299.28	305.95	300.08	303.29	305.7	302.7	301.8	304.62	305.22	304.36	305.76	305.78	305.84	305.86	305.71	305.34	302.57	303.26	300.62	303.68	298.7	305.02
311.85	309.24	312.62	314.46	312.87	310.84	313.67	314.66	313.53	318.3	313.23	309.97	315.97	314.82	318.95	308.49	312.49	313.06	315.27	312.17	308.51	309.8	310.44	313.6	313.23	305.87	313.17	311.86	311.42	314.5	315.25	313.11	313.21	316.03	311.81	312.67	311.36	314.18	313.89	315.33	314.61	312.85	315.61	314.35	315.61	310.27	314.36	313.69	313.06	311.68
296.22	292.76	296.22	297.23	296.47	294.87	293.76	295.74	295.1	292.47	290.84	292.6	292.21	298.64	295.08	294.21	290.1	295.61	296.69	293.07	294.65	290.31	294.87	292.1	292.26	292.4	291.49	297.99	292.25	291.12	290.63	291.25	293.02	292.06	296.56	293.66	295.61	294.26	296.03	294.83	290.85	294.22	295.06	296.79	294.25	295.74	297.29	290.68	294.05	294.01
307.64	307.35	310.9	309.18	304.16	308.84	309.6	308.59	313.11	306.2	309.52	308.4	310.85	309.8	308.35	311.72	309.86	312.11	308.09	308.45	306.76	304.64	310.6	306.93	304.08	311.87	309.78	309.45	311.3	307.57	307	303.98	305.74	310.48	308.09	308.09	309.57	310.1	306.49	307.36	306.43	308.43	310.8	308.21	307.97	306.04	306.63	314.96	308.93	308.72
322.16	319.23	321.45	319.72	315.33	320.05	318.84	318.19	318.97	318.7	320.29	322.38	316.8	321.85	315.69	319.41	317.15	321.81	317.01	319.74	317.87	320.03	316.25	316.96	319.55	316.15	318.98	321.27	318.16	316.85	317.36	321.41	315.64	316.25	314.64	315.62	320.29	319.62	319.15	318.91	319.92	318.6	319.02	315.21	317.53	316.16	317.61	319.72	317.78	321.48
312.8	314.21	312.2	314.26	311.93	313.06	314.7	314.37	311.03	315.44	309.91	313.24	314.57	312.44	314.22	313.84	314.6	312.71	309.67	313.62	312.28	314.03	314.22	308.58	313.7	312.95	315.77	312.33	313.2	311.28	312.5	311.4	311.09	314.03	315.72	308.08	313.6	313.22	312.5	311.99	315.12	313.04	312.42	311.28	314.75	311.33	313.75	314.22	313.51	313.91
306.2	305.42	308.14	308.17	305.64	308.25	306.26	305.79	304.73	309.66	304.11	305.89	305.44	307.6	306.71	306.93	308.22	307.81	307.4	303.77	309.96	304.32	305.4	306.32	305.77	309.09	304	303.84	305.41	308.02	309.67	303.72	305.93	305.79	305.96	305.79	308.56	309	303.32	306.17	304.03	304.13	305.2	308.35	306.65	306.32	306.56	305.34	308.03	308.69
308.61	314.29	309.44	309.79	310.56	311.33	308.88	310.65	311.01	308.89	307.81	307.9	307.14	306.36	307.97	308.12	308.9	308.82	310.13	312.53	310.18	308.02	310.48	309.55	307.69	311.71	311.74	308.13	307.4	310.7	308.51	314.62	310.16	310.3	310.49	307.92	306.76	312.92	307.93	308.76	307.09	312.46	313.19	309.89	311.76	310.28	306.98	312.13	308.13	308.39
321.26	314.68	319.51	321.68	317.6	323.11	319.49	317.14	317.96	322.88	319.07	324.08	316.77	316.82	320.28	315.67	320.12	319.7	316.65	316.95	322.52	322.29	319.23	320.65	320.25	320.75	321.57	319.94	320.84	322.46	318.08	319.89	318.38	318.27	319	317.4	320.41	316.01	320.89	324.44	317.31	321.09	315.08	319.45	319.22	321.41	316.46	319.54	320.09	317.01
313.51	317	314.12	315.99	313.69	317.58	316.78	316.38	318.18	317.58	317.52	314.41	316.39	314.55	317.01	314.67	319.39	317.1	315.53	317.82	313.86	315.69	313.9	318.51	314.89	316.74	321.01	318.32	318.57	314.88	317.98	319.63	317.64	316.14	320.66	315.56	316.72	316.19	316.47	315.91	314.23	315.31	315.45	313.52	316.87	315.15	318.54	315.79	316.92	318.76
321.25	321.65	320.26	315.27	319.08	317.1	319.46	316.92	317.84	317.09	318.58	318.41	317.11	318.73	318.19	317.5	319.37	321.34	320.46	317.41	321.21	320.51	318.52	318.14	315.74	317.51	318	318.41	315.26	316.96	319.67	316.52	315.62	313.3	315.81	315.14	317.97	317.84	317.63	318.8	320.07	319.13	317.34	320.76	316.64	319.56	319.55	316.43	316.95	317.95
314.98	314.6	315.94	316.16	314.31	317.93	316.49	312.37	309.27	317.24	313.73	315.51	314.79	315.55	316.18	310.93	314.59	313.21	316.09	315.34	316.53	317.4	313.47	315.44	316.79	315.04	317.51	315.06	312.33	316.63	312.06	316.24	313.5	319.96	313.64	315.68	315.27	317.24	314.3	317.84	314.31	313.93	317.62	315.68	315.23	316.44	316.26	313.93	315.01	312.39
302.6	303.81	304.07	303.41	301.69	304.31	305.9	305.96	304.77	303.87	304.07	301.57	304.89	307.09	299.36	300.31	302.5	302.28	299.96	302.84	304.56	306.22	303.03	302.4	307.47	302.57	303.14	303.98	302.64	304.72	303.63	302.27	301.54	301.22	303.17	302.81	300.59	301.78	302.79	302.32	300.96	303.78	300.19	306.15	302.3	304.69	301.88	302.34	305.78	304.04
313.3	317.77	319.36	315.75	316.74	315.02	318.97	320.94	318.68	316.22	315.26	317.88	313.96	319.84	316.77	315.72	316.74	316.82	317.72	316.09	319.82	318.16	314.81	316.32	320.39	318.28	317.93	318.71	315.97	316.74	317.92	315.23	315.98	319.58	314.55	315.48	318.02	315.88	319.01	318.24	317.41	316.72	319.02	317.04	317.22	316.81	315.9	319.13	317.66	316.97
317.39	316.2	317.12	316.79	318.2	316.23	315.78	318.05	312.34	316.59	318.39	313.33	311.68	317.61	313.47	315.85	317.74	317.6	314.98	317.01	315.98	318.16	314.95	316.96	317.89	319.26	315.56	324.81	315.37	314.23	316.78	318.27	314.62	317.24	318.66	314.28	315.4	316.57	316.92	314.71	314.36	317.84	317.21	320.27	313.11	316.99	317.06	320.16	313.29	318.34
331.63	332.29	327.49	325.86	328.8	328.1	328.22	327.35	334.63	331.58	327.74	329.83	329.08	329.72	329.09	329.04	327.88	326.49	326.37	330.14	328.94	326.87	325.09	330.48	328.6	324.73	331.74	329.47	326.83	329.51	326.02	328.81	329.03	329.6	331.76	328.88	326.17	329.12	328.4	327.27	326.66	327.44	332.04	324.26	330.23	329.3	328.37	326.76	329.19	328.89
314.44	312.31	314.96	316.83	316.93	315.82	312.27	317.21	313.17	315.71	313.19	315.72	312.71	312.43	313.62	315.55	316.46	316.58	319.37	314.18	314.4	315.41	313.99	315.02	317.18	311.56	313.74	314.67	317.12	314.52	313.33	314.18	315.05	314.03	313.27	315.36	315.59	312.24	316.47	317.2	314.37	314.56	314.16	314.35	315.21	315.24	316.75	313.46	316.41	315.6
318.82	320.04	320.13	317.47	320.85	316.55	321.1	317.97	319.31	319.34	318.07	317.44	318.48	317.54	318.51	317.75	318.2	317	321.91	316.41	317.53	321.04	319.76	319.5	317.25	318.33	318.42	317.9	317.46	317.92	320.74	315.51	316.29	319.39	316.15	317.67	321.01	317.32	317.86	320.98	318.7	318.27	320.11	322.57	319.15	315.78	317.75	319.41	320.08	321.96
309.45	309.26	314.05	306.48	309.33	310.96	313.1	309.72	310.5	309.37	310.59	307.06	308.57	309.45	309.39	309.85	309.3	306.19	310.56	307.86	310.14	306.49	310.28	308.59	307.93	304.48	311.33	310.32	310.23	307.58	308.28	309.75	309.77	305.57	309.91	310.22	309.03	305.2	307.74	310.52	311.13	310.54	308.06	305.89	312.5	305.49	308.03	306.95	306.82	308.27
299.1	292.39	296.18	296.36	299.14	296.15	299.46	298.56	297.01	295.72	293.22	302.12	296.17	298.34	296.85	296.23	295.24	297.53	293.55	295.3	299.78	294.81	295.97	297.2	299.81	292.19	299.06	299.26	297.59	297.94	292.91	296.11	294.89	295.1	298.29	295.17	294.38	296.37	297.28	298.34	296.72	296.95	296.16	298.67	298.27	298.64	294.52	294.19	299.3	293.51
312.55	309.82	309.91	311.88	308.65	312.66	313.9	307.72	314.02	311.91	314.41	311.9	308.75	310.73	309.34	313.59	312	310.56	311.53	309.57	311.48	314.47	313.09	311.31	307.59	309.97	310.09	312.07	310.61	311.02	310.92	310.62	311.49	312.53	309.03	313.88	307.51	309.24	307.38	309.47	309.12	309.08	311	309.27	312.41	313.21	314.03	312.24	309.8	307.19
317.54	319.56	314.18	319.71	318.76	317.54	318.75	314.32	316.73	315.35	316.93	317.7	319	321.53	315.84	318.47	319.16	316	318.58	316.01	318.06	319.61	317.82	314.67	318.87	315.31	315.2	317.29	316.39	317.84	318.43	315.66	314.55	315.21	317.76	316.51	316.29	314.16	317.48	320.67	317.02	314.38	317.23	319.83	317.64	318.01	315.73	316.81	318.17	319.53
306.93	303.13	303.18	301.58	303.75	304.91	307.64	303.36	302.74	306.01	305.13	303.11	300.75	302.37	302.21	306.96	302.36	301.83	305.93	303.01	303.26	304.26	302.48	304.94	301.37	300.75	304.23	306.52	302.84	304.09	300.61	306.55	301.85	301.22	302.09	304.98	302.35	301.41	301.51	304.3	301.15	303.72	301.68	302.56	302.94	302.61	300.94	303.42	302.56	304.07
318.49	322.04	319.67	315	317.4	318.5	320.02	318.57	318.01	320.16	317.64	316.97	316.54	315.2	315.54	314.73	316.91	315.94	317.77	318.58	323.53	318.03	315.49	324.23	317.38	320.03	316.21	317.26	316.74	315.81	316.61	315.52	317.87	317.31	320.41	319.08	315.99	319.3	319.7	316.67	318.93	317.53	315.17	318.1	320.49	317.22	316.41	316.37	318.03	320.83
294.53	295.97	292.72	296.56	297.36	293.37	294.35	295.41	294.21	292.91	294.13	295.1	291.6	293.18	298.16	291.63	294.62	294.3	295.68	292.48	295.35	295.32	296.02	295.71	296.03	296.39	296.35	295.49	295.17	295.74	297.18	292.39	292.58	295.13	297.71	292.86	298.31	296.52	295.29	297.16	295.88	294.36	291.92	297.93	294.6	294.72	294.67	293.68	293.57	295.72
312.63	307.97	311.51	312.19	310.77	313.88	311.33	313.52	310.64	312.75	314.02	311.58	314.74	313.43	311.42	313.22	311.38	312.91	309.26	308.51	310.39	308.37	312	310.1	313.26	311.13	313.64	309.87	311.23	314.39	312.34	310.77	312.12	314.25	312.33	313.77	310.94	313.27	311.2	309.08	306.75	313.66	309.19	313.95	314.86	310.04	315.02	314.1	310.16	314.36
318.75	316.97	315.72	317.93	315.13	315.16	317.4	316.84	320.82	315.45	317.59	318.46	319.3	315.97	317.17	314.79	318.24	314.92	320.61	319.78	317.02	317.03	320.86	318.48	316.14	315.16	316.26	321.57	316.35	318.44	315.31	318.74	320.86	320.07	318.34	315.33	315.85	316.61	318.12	319.64	317.43	317.95	318.51	317.82	319.14	317.59	318.62	321	317.89	315.41
320.15	316.11	322.22	318.49	316.9	318.51	320.02	318.23	319.25	319.45	320.63	320.86	321.87	315.76	316.42	316.95	315.19	319.12	320.6	317.4	316.22	317.38	322.22	318.31	315.5	316.34	315.56	319.2	316.57	318.2	316.76	319.01	321.16	316.44	319.51	317.8	315.66	317.32	317.85	318.16	321.15	315.2	316.69	319.52	317.96	321.82	320.67	315.79	318.43	318.93
294.2	292.96	295.61	295.99	295.68	293.66	291.62	293.11	289.76	295.09	294.61	292.99	293.51	294.31	290.11	294.71	293.75	296.31	293.61	297.11	295.11	293.68	294.62	292.88	300.53	296.21	292.69	292.24	293.65	294.29	296.63	295.99	292.68	295.15	295.83	296.33	295.05	295.16	292.8	293.74	294.38	293.67	292.51	295.81	294.51	295.3	294.23	291.94	293.23	292.29
317.08	315.9	312.24	313.31	314.55	310.42	309.46	312.63	313.13	314.24	313.75	311.69	314.3	312.18	310.52	315.78	313.15	314.01	311.07	310.43	314.08	314.21	313.61	314.13	311.96	314.92	313.94	316.34	312.22	312.53	314.85	315.71	316.13	314.93	312.03	313.97	314.2	313.27	313.79	312.72	313.64	314.49	311.08	314.86	313.74	312.14	311.07	316.69	311.34	312.32
308.31	309.28	306.35	307.36	310.97	312.25	311.97	308.55	309.72	305.14	307.98	310	314.39	309.81	308.52	310.18	305.66	311.19	313.41	308.58	308.24	308.49	308.48	308.39	309.91	306.31	311.22	307.23	309.22	309.71	306.99	309.96	308.88	307.11	306.9	306.33	309.06	306.52	308.17	309.34	310.26	310.71	306.98	308.89	309.75	311.9	307.59	309.79	307.22	308.11
316.26	311.65	315.47	313.35	312.67	317.47	315.79	312.17	314.18	314.02	314.33	315.86	317.79	314.12	313.38	313.51	313.37	315.12	313.25	314.76	316.17	314.5	315.73	315.36	311.04	315.74	312.93	315.54	314.67	314.64	313.68	311.19	315.93	312.44	312.15	309.44	314.66	313.86	315.25	314.3	316.75	313.07	314.01	311.51	314.17	318.19	312.52	313.67	309.76	313.01
302.6	303.96	301.26	304.46	300.61	301.32	308.5	303.11	301.23	304.08	304.3	307.71	305.17	305.13	302.5	304.29	305.35	307.28	303.92	307.52	303.8	302.16	302.61	308.56	303.68	303.84	307.81	301.97	306.87	304.8	303.12	305.44	302.12	305.55	305.13	306.03	304.07	302.57	304.25	308	302.51	305.94	304.52	304.5	304.17	305.84	308.32	305.21	303.39	305.62
300.36	302.53	302.77	296.82	299.91	301.25	300.68	299.56	301.47	300.24	301.75	299.49	298.97	302.57	299.52	300.18	300.65	298.92	304.63	301.17	303.43	302.68	303.32	303	300.26	303.43	301.9	300.07	301.42	300.73	303.05	300.75	298.64	301.17	302.8	300.51	297.38	299.93	302.87	300.31	304.78	296.33	303.71	299.65	299.33	303.04	302.58	300.53	301.43	300.33
312.86	309.93	311.33	311.62	313.05	309.5	312.26	315.03	316.15	312.75	313.27	309.56	313.9	312.66	315.01	313.04	313	310.72	311.54	314.33	314.88	313.17	313.38	313.14	308.83	312.88	312.21	313.5	313.54	311.45	311.9	312.52	314.4	314.89	312.66	310.62	312.62	311.39	311.93	312.47	312.53	308.39	315.07	312.52	309.95	312.01	311.44	307.55	307.34	311.92
311	311.91	312.3	317.4	315.49	316.52	314.87	316.59	317.25	315.68	312.54	317.85	315.69	315.18	315.89	314.94	316.37	320.06	313.78	315.83	317.83	314.9	314.8	313.05	314.72	315.97	315.89	313.88	315.16	314.81	315.67	318.6	314.09	315.74	317.03	315.56	314.01	316.59	315.15	315.49	311.41	313.6	313.2	315.22	312.1	314.18	316.06	315.52	314.66	315.54
316.98	320.96	320.03	317.65	319.96	317.26	317.42	319.53	317.38	320.46	315.58	316.03	316.76	317.98	319.03	316.1	318.28	314.97	319	320.28	316.91	315.47	319.17	321.09	321	320.72	316.07	320.35	318.3	318.64	317.62	320.94	318.99	319.67	317.07	320.26	318.44	317.19	320.61	320.14	315.39	316.43	320.08	316.32	318.97	318.77	319.76	318.12	319.08	319.79
315.93	314.36	315.96	316.2	316.9	319.6	317.47	317.58	314.04	320.63	315.87	317.05	315.17	319.13	317.52	319.68	317.3	316.92	316.53	321	318.62	319.42	314.33	322.18	318.6	317.33	318.73	317.15	320.93	322.34	316.54	320.03	319.61	317.41	318.18	320.05	318.23	315.92	317.38	317.81	315.49	318.95	316.39	317.1	319.48	315.56	316.35	316.02	315.48	319.26
301.97	306.61	304.54	301.21	301.93	305.37	304.57	305.28	306.49	301.76	302.78	305.9	300.32	304.92	304.12	303.24	305.81	303.96	301.55	303.23	304.75	303.96	304.96	303.18	303.13	304.6	299.45	307	308.3	305.93	307.33	303.2	301.5	305.01	305.31	303.62	307.91	301.64	302.99	302.87	302.81	304.61	302.42	299.62	304.94	304.3	303.69	301.39	301.73	303.3
312.97	310.63	315.07	314.57	312.75	315.23	309.99	315.03	313.09	312.15	313.31	316.11	313.62	312.69	318.44	312.56	311.69	309.6	313.68	317.04	312.29	313.97	312.97	315.41	311	315.46	313.03	312.24	314.94	311.62	312.24	315.2	313.81	313.91	312.78	313.16	312.91	311.14	312.67	314.74	314.25	315.63	312.35	315.28	314.12	316.46	313.42	313.12	311.25	310.82
300.02	303.28	303.44	303.94	303.61	302.72	307.23	305.19	300.08	303.89	307.77	301.44	305.43	306.18	304.39	303.15	306.28	304.7	305.65	302.48	303.15	304.08	306.21	302.38	303.8	304.35	307.53	304.09	307.62	304.83	304.34	305.36	306.88	302.87	304.63	301.29	303.49	303.5	303.3	306.4	305.94	303.12	304.57	306.96	307.94	306.52	304.29	304.22	300.6	305.01
326.87	328.37	331.52	326.26	328.27	326.9	325.1	330.88	325.77	327.53	328.72	328.66	327.53	324.5	325.18	327.54	328.52	328.35	330.42	328.35	329.16	328.15	331.19	330.44	327.39	329.89	327.41	331.7	329.38	325.42	327.35	329.66	325.64	328.53	326.27	327.21	329.63	326.32	329.04	327.05	326.79	327.97	325.02	327.09	325.66	330.03	329.16	330.47	328.87	327.03
312.58	316.01	312.46	313.94	311.26	314.41	312.23	315.14	311.75	312.34	312.54	312.2	314.19	311.63	312.25	312.89	313.93	316.31	316.44	314.36	316.01	312.18	309.66	316.16	316.09	313.68	315.09	318.02	310.12	313.97	311.5	314.65	318.93	310.91	315.39	313.81	315.55	313.26	315.92	316.2	310.07	309.62	311.51	310.32	314.37	316.53	317.92	315.83	314.24	316.29
310.83	311.5	313.82	310.81	313.21	311.29	311.18	313.53	315.93	309.97	312.31	314.55	313.55	314.79	314.85	314.98	307.29	310.83	311.53	313.46	314.45	313.86	313.53	312.55	313.89	310.84	317.1	314.28	310.86	312.24	313.21	317.45	313.39	312.75	312.66	315.22	311.71	309.14	314.7	312.1	311.78	313.52	314.37	314.47	313.6	311.87	312.13	312.3	314.55	311.95
317.49	317.57	318.86	319.92	317.7	318.14	315.13	319.94	321.03	317.13	317.45	320.81	322.29	316.82	320.87	314.57	315.72	318.99	320.85	318.2	320.48	319.3	319.97	318.72	315.17	313.45	318.73	315.65	319.43	319.57	320.19	316.56	320.46	319.25	318.78	319.52	321.88	323.05	320.29	319.18	321.11	320.73	316.67	319.74	316.94	319.67	318.43	317.49	316.35	319.1
320.99	315.76	316.53	314.24	316.64	314.19	315.53	312.36	311.72	316.28	311.04	312.69	313.32	314.39	311.34	315.06	311.7	312.95	315.82	312.66	314.89	315.45	312.22	314.83	315.21	314.55	316.97	314.98	314.99	312.89	316.93	317.98	313.01	317.62	315.58	315.61	310.51	311.73	318.21	313.78	313.24	314.44	312.79	313.78	312.34	312.25	318.06	313.7	312.7	313.66
306.16	310.28	308.47	309.23	312.63	313.9	310.77	310.91	307.83	316	305.71	309.4	310.07	312.3	309.19	309.88	306.3	310.33	308.55	310.04	308.83	309.33	307.75	309.9	310.51	308.97	307.44	309.6	311.6	308.57	305.13	307.62	306.9	310.3	309.07	310.36	310.51	310.51	307.51	310.37	309.4	311.16	311.31	310.41	312.92	311.78	310.78	310.55	310.91	315.06
322.08	318.23	317.03	318.81	318.49	317.61	321.35	320.66	318.33	318.09	315.43	317.97	320.11	326.02	317.3	317.87	317.55	316.65	318.8	318.36	320.1	319.62	317.12	317.92	317.36	321.51	315.85	317.47	316.21	315.86	323.09	318.15	318.48	318.73	317.89	318.59	320.83	318.58	319.91	315.77	320.2	318.66	319.13	317.04	315.61	318.08	317.46	316.59	321.23	319.92
306.4	308.08	304.99	307	306.68	306.76	308.54	309.53	308.44	303.9	307.69	306.41	307.51	305.15	306.65	308.55	307.43	304.42	305.29	305.95	304.94	302.63	305.89	305.54	305.1	304.29	304.78	306.37	305.46	307.02	306.81	307.91	305.76	307.56	306.71	310.22	304.6	305.36	304.49	301.8	305.63	305.82	309.57	307.93	307.28	304.44	304.97	305.38	302.24	305.97
314.46	315.89	312.39	311.02	315.93	315.7	315.38	312.3	313.54	314.12	315.44	314.67	316.68	316.79	310.98	314.2	313.87	312.11	314.26	311.83	314.23	314.45	316.02	316.04	315.01	314.47	314.89	313.13	311.88	312.09	314.24	313.28	315.18	314.69	313.49	312.47	314.03	316.68	313.22	314.12	314.69	314.26	312.45	313.95	308.99	316.38	317.59	312.14	313.92	316.97
304.36	309.01	304.31	306.62	302.49	308.66	306.63	309.85	305.53	306.79	306.43	300.32	306.39	306.26	305.88	305.26	311.68	309.33	305.7	301.72	303.52	304.2	303.6	305.37	305.52	304.27	307.36	305.49	306.37	306.89	303.22	306.31	304.97	307.95	307.66	302.13	303.77	303.54	306.51	307.59	305.69	304.88	303.98	308.07	308.45	305.67	305.76	306.94	306.45	305.64
309.87	304.57	308.18	304.36	307.45	307.84	305.51	307.35	310.14	305.92	306.52	305.21	307.22	302.67	305.34	307.17	306.78	307.8	307.98	305.75	305.66	305.54	307.51	307.5	299.22	305.3	302.09	304.69	305.19	303.45	303.99	304.85	309.34	305.58	305.76	308.37	308.02	305.71	307.34	305.12	305.76	304.99	307.17	309.09	306.78	305.07	309.42	307.23	305	307.05
305.18	306.37	304.55	303.8	310.77	305.02	305.55	304.54	308.51	308	303.81	302.31	308.37	302.18	304.23	303.13	300.77	305.17	304.59	301.96	302.38	305.38	307.25	302.98	304.55	305.44	306.42	306.62	303.32	307.73	303.71	304.03	307.18	305.08	302.35	303.76	303.29	302.47	304.42	306.03	303.99	304.47	305	302.62	303.85	307.61	307.24	306.37	302.76	301.24
323.29	326.37	326.14	326.14	326.13	327.46	327.67	330.48	329.11	329.53	324.29	327.07	326.62	325	327.12	324.28	327.17	327.88	327.49	327.12	331.61	325.42	327.7	329.26	327.14	327.91	328.83	328.28	329.52	329.2	328.22	323.6	331.6	325.71	324.38	326.61	328.54	327.08	327.22	328.64	327.02	327.61	325.68	325.17	327.06	328.2	327.59	327.09	326.41	329.89
309.75	312.61	313.97	314.27	312.23	316.07	314.88	314.18	314.46	313.74	315.85	313.24	315.31	315.47	314.15	315.72	313.54	313.24	310.3	313.7	316.75	313.23	313.52	309.38	314.09	313.63	313.04	311.3	311.86	314.04	312.76	309.97	313.93	313.11	310.35	311.99	315.23	317.79	310.48	313.14	314.91	314.58	314.69	313.7	313.51	313.36	309.32	312.22	312.99	314.52
302.33	301.97	302.71	299.97	304.31	302.1	297.01	303.55	300.45	300.09	301.29	298.65	302.41	299.64	303.38	303.8	298.42	303.03	298.19	300.61	299.77	304.72	300.81	304.58	300.99	302.08	303.24	303.85	299.66	301.2	302.63	301.62	304.1	300.44	298.9	298.61	298.33	303.99	301.71	301.49	298.8	299.44	301.54	301	300.28	298.35	306.09	302.23	301.85	300.98
301.89	300.65	299.19	304.31	303.03	303.61	302.17	304.89	303.36	301.91	300.16	302.73	302.6	300.47	306.78	303.24	301.6	306.74	303.06	305.58	304.97	303.71	305.86	305.95	301.62	299.59	306.26	304.12	303.12	302.96	299.43	304.75	304.44	302.37	301.63	301.25	304.33	303.08	304.74	302.94	304.78	302.88	304.55	304.57	305.3	302.47	302.47	304.07	306.45	303.09
329.22	326.14	329.84	324.78	328.09	328.22	327.61	328.66	326.85	328.53	330.81	328.76	328.36	329.37	328.65	327.3	328.72	327.6	324.47	327.94	323.59	329.85	327.13	322.54	329.28	327.08	325.31	329.07	326.51	328.08	326.71	328.77	329.98	328.51	326.46	326.58	328	324.42	328.49	325.87	329.04	330.13	328.97	327.58	328.23	327.93	329.99	328.64	330.55	327.48
304.83	305.01	306.86	301.15	300.72	302.88	305.98	305.51	302.03	302.23	304.52	302.81	301.5	303.35	303.14	305.9	300.04	305.66	303.14	299.78	302.63	299.74	301.99	299.8	303.37	303.22	301.94	304.68	302.41	303.21	301.54	300.42	301.1	304.35	301.12	303.48	303.01	302.6	305.53	305.93	303.82	300.43	305.26	302.24	301.37	301.47	307.64	304.73	302.28	301.67
322.16	323.12	327.75	324.99	323.21	325.86	324.9	320.06	326.36	325.18	326.04	323.31	329.94	323.72	324.43	325.39	324.57	323.39	324.43	326.55	324.57	324.73	324.49	330.68	327.03	326.2	326.62	325.2	322.82	325.83	326.64	322.67	328.48	324.25	325.18	324.23	325.23	323.54	325.74	328.63	324.09	326.69	325.42	324.65	326.28	327.09	324.96	326.94	321.81	323.37
308.27	309.81	310.35	311.28	310.11	309.94	310.63	309.29	309.2	310.34	310.28	308.91	309.32	307.25	309.56	307.98	307.1	310.97	306.16	308.26	306.78	306.99	312.4	308.3	305.88	308.01	308.99	310.12	310.42	306.31	307.1	306.5	307.6	307.01	309.37	308.61	310.33	309.84	308.19	309.57	306.87	306.86	307.91	308.9	310.8	303.62	308.32	310.37	310.18	305
300.89	299.81	301.38	301.37	304.69	305.72	301.89	303.3	302.6	304.31	301.19	302.01	302.76	301.59	303.04	305.08	305.62	302.06	304.31	298.91	301.69	300.67	300.49	301	306.39	303.31	302.72	298.86	304.5	302.98	304.4	303.85	304.2	305.4	304.22	303.35	305.49	304.92	303.73	302.56	304.76	306.27	301.07	306.46	305.99	300.87	303.27	303.91	306.59	303.49
308.07	309.57	303.22	305.05	306.02	306.88	305.53	303.76	303.04	308.26	304.06	305.87	309.14	304.22	305.9	310.61	304.89	309.63	308.13	307.91	306.12	307.39	306.99	310.02	302.75	304.94	306.57	303.95	306.7	303.65	300.45	306.14	311.31	304.02	308.29	305.74	304.97	304.25	307.48	303.11	304.22	306.33	303.83	308.96	306.04	302.84	304.08	306.89	307.98	305.73
309.13	307.92	313.3	312.93	311.81	313.28	312.07	309.36	311.01	311.13	309.21	310.48	312.88	311.88	313.56	314.25	313.53	313.19	309.88	312.1	310.65	309.39	315	309.46	308.74	309.71	314.67	313.76	312.61	311.93	312.29	314.99	308.87	314.87	313.24	315.35	312.66	308.27	311.33	307.62	310.25	312.08	307.16	313.48	311.51	310.03	312.35	309.82	312.77	308.16
305.98	306.83	304.11	304.89	303.92	304.31	302.96	302.68	304.02	303.18	306.19	303.18	304.75	302.93	305.3	302.12	306.13	305.41	303.81	303.09	303.73	302.35	303.8	302.36	303.25	303.01	307.52	306.21	304.03	304.11	305.28	307.14	300.79	302.38	302.48	306.56	303.26	304.71	304.18	304.49	303.74	306.37	303.82	300.9	304.86	304.72	304.67	305.23	304.8	304.94
300.31	300.57	295.89	295.75	298.56	294.74	294.21	296.87	294.39	295.39	297.07	296.9	298.83	298.36	297.24	297.96	295.65	292.86	294.19	295.63	296.94	295.44	294.66	294.11	296.45	292.8	299.36	298.12	295.79	296.02	299.38	296.88	297.94	299.12	296.21	295.83	295.29	299.11	299.71	298.18	299.92	296.85	298.48	296.22	299.83	294.97	296.19	297.31	292.54	295.93
324.99	326.07	327.81	326	323.58	323.48	324.13	327.56	324.59	321.38	324.81	324.9	324.01	326.23	326.92	326.94	322.39	328.24	326.41	320.52	323.89	326.85	326.44	323.26	325.6	322.54	325.72	326.75	322.97	326.24	323.61	323.32	325.24	322.68	322.28	325.88	322.04	319.93	320.34	326.58	322.39	325.47	326.11	322.06	324.85	322.59	324.79	325.05	326.69	326.45
310.58	310.89	308.34	309.15	308.27	310.14	307.42	308.66	310.67	309.28	309.2	308.85	310.04	306.6	308.68	312.25	308.61	310.96	312.49	312.71	309.89	308.76	308.86	309.5	309.1	308.7	306.63	306.13	309.48	308.72	306.81	308.97	306.53	309.01	309.98	305.48	308.46	309.1	305.49	306.31	306.96	308.72	310.11	308.05	309.83	308.55	306.86	309.35	306.39	309.34
314.37	310.67	309.61	311.75	310.9	314.3	316.67	313.83	310.36	314.01	314.31	311.95	312.17	314.91	309.41	316.73	308.88	311.7	311.98	311.82	313.69	314.88	313.05	314.67	312.31	311.19	312	310.02	310.3	314.79	316.01	316.54	312.69	312.89	312.57	310.72	312.45	312.19	310.16	313.6	311.64	312.59	314.21	311.22	314.53	312.36	313.63	311.62	314.26	313.57
295.49	292.08	294.99	294.16	290.2	292.71	293.94	291.64	295.98	294.41	292.1	293.04	294.47	295.24	294.78	294.98	295.72	294.78	297.06	294.07	295.32	292.51	295.04	297.16	296.31	295.26	293.66	292.72	295.57	294.1	295.52	293.6	295.17	292.33	294.19	295.51	294.98	295.8	295.35	294.6	293.48	296.21	292.55	293.03	297.08	295.24	293.04	294.26	293.19	295.95
307.24	308.41	307.88	307.95	305.48	305.78	306.48	303.17	307.63	309.87	305.75	305.99	307.39	308.07	304.36	309.76	309.42	306.59	301.76	303.73	303.95	304.09	308.02	305.12	305.14	309.56	307.2	305.29	305.95	305	309.29	307.78	306.83	307.1	309.07	306.96	303.45	304.91	302.87	304.08	309.16	307.02	304.28	306.61	303.97	306.37	304.48	304.76	304.88	306.48
300.46	306.34	303.4	306.15	300.96	303.78	299.13	299.36	307.7	303.39	305.41	305.08	304.04	300.07	304.19	303.82	301.17	298.82	301.98	301.51	299.56	300.61	302.68	301.62	299.26	302.7	302.73	302.87	302.19	304.27	304.47	302.59	303.3	302.91	302.19	302.07	306.08	306.21	299.53	302.75	304.88	306.6	302.27	299.98	307.09	299.6	301.46	303.44	303.48	300.09
302.92	303.87	300.69	304.29	301.42	305.95	302.02	303.6	301.63	303.76	304.51	301.83	306.28	307.57	302.62	306.09	303.07	305.36	302.41	304.15	303.03	303.73	301.94	303.24	302.24	301.29	301.97	304.75	306.07	304.97	300.38	300.06	297.99	301.23	305.04	302.87	307.35	302.7	304.3	300	305.03	304.83	301.99	299.36	303.68	301.83	304.27	304.34	304.5	301.9
308.62	308.18	308.15	308.23	310.73	311.03	310.87	307.71	308.03	311.58	308.54	312.79	311.26	312.92	310.49	311.07	310.64	313.21	313.81	308.57	308.6	310.35	309.89	310.68	314	309.98	310.77	315.36	309.1	310.42	313.2	309.18	312.01	310.93	307.02	309.77	313.29	311.1	308.82	306.82	310.18	309.37	310.85	309.68	309.97	312.02	308.21	307.04	309.83	308.64
306.35	300.82	303.3	305.27	306.3	306.18	306.44	305.81	301.58	307.48	306.22	304.78	305.95	303.91	304.35	304.43	304.36	304.7	306.65	303.65	303.41	303.24	304.97	303.96	305.6	309.15	304.2	306.3	307.17	306.66	305.97	307.12	303.42	303.67	304.23	304.18	304.45	303.98	302.76	303.73	305.54	304.71	303.75	305.64	301.84	305	304.95	304.34	304.68	308
300.78	299.32	298.53	302.53	303.15	304.15	299.22	298.86	304.11	297.92	298.04	301.58	300.19	301.73	299.51	298.67	301.94	302.84	300.36	302.96	298.39	295.91	300.93	297.15	301.48	301.48	305.11	301.95	302.11	297.97	301.52	299.59	299.02	302.72	297.78	301.67	297.17	298.68	300.71	298.76	299.81	299.07	302.78	303.22	298.82	297.26	298.9	297.55	296.59	302.69
307.3	307.39	303.54	305.62	307.17	305.47	304.12	307.48	306.64	307.37	306.91	301.92	303.88	307.78	306.2	308.66	305.72	303.74	304.48	302.44	306.76	308.03	302.98	302.48	307.69	302.82	307.97	305.1	302.96	307.46	301.97	303.88	304.37	305.56	302.12	303.89	305.98	303.41	307.25	302.76	304.09	303.41	305.45	304.34	307.57	303.81	302.67	303.26	303.55	303.89
312.21	316.56	307.4	318.23	312.71	312.78	319.14	309.98	314.85	314.2	314.94	312.14	315.21	315.36	313.65	310.43	317.14	316.23	313.17	313.83	310.93	312.94	313.13	315.79	314.43	309.83	312.71	314.25	312.04	315.01	313.82	313.64	312.46	313.46	313.49	311.28	312.42	313.91	313.5	312.93	315.63	312.29	313.68	310.88	316.12	312.8	314.68	315.35	312.12	317.96
304.64	305.64	304.3	305.49	305.72	304.79	301.13	307.41	297.78	304.79	304.17	307.16	303.84	297.94	301.35	304.36	304.93	302.46	307.57	300.99	303.44	305.88	302.87	303.81	299.88	304.37	304.86	301.9	304.1	304.14	305.7	301.51	304.19	306.35	304.18	303.24	304.87	304.96	302.57	301.42	302.73	303.36	305.72	305.55	301.55	302.98	301.86	300.89	305.47	305.58
311.73	317.64	316.51	314.93	317.08	312.1	314.03	315.35	315.76	315.64	315.47	309.96	315.58	314.5	313.55	315.29	314.72	312.48	312.13	313.53	318.55	314.35	313.07	311.49	316.16	315.24	319.63	314.16	314.8	316.09	315.3	314.54	311.72	316.87	314.6	315.07	318.33	319.35	316.35	315.27	312.61	315.85	319.45	313.1	312.26	314.19	315.12	315.15	313.48	313.06
310.31	313.22	310.08	314.2	311.45	310.83	310.27	313.65	312.22	310.22	308.18	312.21	314.61	312.03	311.68	318.04	307.07	310.51	311.36	310	311.68	310.55	313.27	308.99	316.38	310.04	310.63	310.09	309.39	314.02	311.43	313.65	309.95	311.23	310.99	311.25	314.43	308.86	310.07	313.07	314.25	314.71	315.02	315.25	315.09	311.02	313.25	311.04	314.06	309.72
307.14	304.04	306.17	306.09	306.62	307.24	299.66	308.42	304.2	305.61	306.65	305.06	306.15	305.97	303.25	306.79	306.87	303.7	301.68	307.1	305	302.54	303.42	304.22	306.71	307.41	303.85	303.44	300.24	306.77	305.11	304.32	308.68	305.52	306.15	305.34	304.43	306.47	303.08	306.02	305.29	305.5	304.56	307.2	310.97	303.27	304.18	304.54	306.79	306.15
310.79	304.24	306.61	306.54	304.45	307.33	306.69	305.4	308.91	307.4	310.19	304.4	308.29	308.33	306.25	305.18	305.22	304.69	306.69	305.88	304.96	304.95	304.4	305.53	305.17	305.88	307.27	304.46	302.91	303.51	307.8	304.6	309.28	306.46	305.56	305.18	307.21	304.82	306.35	309.69	303.65	304.66	306.55	307.94	303.21	304.42	302.92	306.74	306.8	308.01
306.62	302.6	306.51	305.98	305.56	306.61	305.63	304.12	304.79	307.28	302.46	303.04	303.99	302.75	307.73	303.33	305.58	306	306.81	310.06	307.08	307.03	306.98	308.19	304.72	305.44	307.66	305.82	306.71	307.14	304.98	301.9	301.7	304.78	304.05	303.99	303.03	303.66	304.96	301.7	304.57	306.76	300.94	306.16	303.46	304.79	305.31	305.38	303.94	304.98
295.77	297.86	295.21	297.42	296.49	295.28	296.95	294.62	297.13	296.68	297.99	297.33	295.06	296.94	293.97	297.42	298.84	296.14	295.69	298.37	297.94	295.67	297.32	298.29	294.23	297.4	297.68	293.1	297.73	296.01	298.15	298.35	297.77	298.01	297.72	294.24	295.94	298.89	296.47	295.04	299.17	297.24	299.54	295.93	294.32	296.41	296.31	294.1	298.02	297.47
290.35	295.5	295.82	296.04	295.27	296.54	292.83	293.83	294.1	298.85	295.79	295.49	296.73	293.94	291.61	297.35	290.46	294.91	295.28	297.98	294.65	296.01	294.45	294.39	296.52	291.83	293.59	295.03	293.94	293.47	295.42	298.52	296.31	294.94	295.56	293.71	294.13	294.13	295.78	293.86	295.36	294.41	296.6	293.74	293.56	294.21	293.81	297.43	293.16	295.78
315.92	318.53	317	313.62	317.87	313.06	314.78	317.22	314.35	316.63	313	315.96	315.92	315.53	316.55	316.07	315.78	315.66	318.11	311.37	315.16	314.12	314.95	316.89	315.15	314.75	316.32	312.73	313.08	316.25	311.21	314.9	315.34	317.32	314.32	315.87	315.79	316.76	314.41	315.14	311.52	318.05	313.33	313.91	316.56	315.5	312.13	313.29	312.28	314.03
309.8	304.48	306.17	304.55	306.89	306.97	303.41	303.78	305.55	303.82	305.62	305.74	302.81	303.38	301.75	306.1	306.94	308.42	300.88	304.9	304.34	304.7	306.95	302.83	300.93	304.79	305.65	303.87	302.7	307.29	305.51	304.34	309.24	306.76	307.76	307.22	307.45	304.89	304	305.1	305.35	305.35	308.35	305.46	301.06	306.09	306.8	307.77	302.87	308.44
309.08	310.42	311.17	305.7	309.25	307.96	306.8	309.53	309.53	309.01	309	304.92	310.41	311.62	309.34	311.04	306.22	307.1	306.08	308.8	306.73	305.78	307.67	309.73	308.4	311.16	309.8	305.76	309.31	310.41	309.07	309.15	306.49	309.52	309.19	308.1	307.81	307.23	311.29	306.85	310.47	308.15	309.56	309.8	310.31	305.66	310.86	307.88	307.48	309.77
309.53	313.03	311.69	312.27	312.02	309.47	307.83	311.63	309.8	311.26	309.74	309.49	311.1	311.14	310.77	311.08	310.64	310.52	314.75	311.02	313.12	309.93	311.23	313.36	310.21	311.87	312.83	312.64	310.11	309.91	309.69	310.39	311.37	310.69	310.21	310.17	308.63	312.62	313.75	313.02	311.21	309.05	312.45	314.18	309.78	311.56	312.41	310.47	310.91	311.88
312.57	313.34	314.26	313.67	318.19	314.02	314.58	311.41	316.75	315.27	310.97	315.39	314.35	314.73	316.59	316.14	312.24	318.25	312.26	314.45	313.8	317.6	319.81	311.76	314.07	316.6	315.46	312.48	316.73	316.74	316.15	315.38	314.11	313.08	316.57	313.61	314.01	315.19	313.87	313.78	317.48	310.89	313.72	314.99	316.55	313.83	316.64	317.12	311.22	313.27
305.23	304.18	304.36	305.56	303.77	307.43	303.02	306.03	305.48	308.53	308.43	305.34	304.94	306.53	307.67	305.45	305.57	307.37	310.81	310.35	308.23	305.09	307.64	305.79	307.34	307.46	308.33	306.15	304.65	306.61	307.66	305.76	306.03	305.55	306.47	303.32	307.93	305.62	307.77	306.41	305.84	307.89	306.4	305.6	306.6	306.06	307.36	306.88	306.63	307.76
302.82	303.56	303.12	304.21	304.03	301.51	301.98	302.71	304.33	300.27	302.48	304.27	302.76	304.58	306.22	303.8	303	306.43	303.74	302.31	303.37	306.06	301.52	304.29	299.41	304.32	300.76	303.98	301.79	302.78	302.88	302.8	302.08	302.31	305.84	302.87	305.19	300.1	304.44	302.99	305.1	302.04	303.93	302.4	301.19	299.12	306.9	301.85	306.83	307.66
301.42	304.42	300.24	302.12	301.11	297.43	303.9	301.23	299.63	302.94	298.08	301.03	300.87	301.22	298.15	302.61	300.82	299.42	301.69	300.66	304.15	303.45	297.75	299.03	299.88	301.28	305.38	300.24	302.58	300.91	300.49	300.92	299.36	303.43	299.58	300.18	298.61	298.07	304.72	300.06	304.96	304.4	298.47	298.38	298.98	300.45	300.12	299.91	299.69	299.69
309.12	309.68	309.99	308.62	311.65	312.69	310.93	310.25	309.8	305.3	308.92	311.06	306.54	312.34	308.23	307.27	311.23	306.35	309.31	308.22	309.02	310.59	309.83	313.97	305.44	307.18	308.38	308.52	306.58	310.33	309.46	309.91	309.83	310.21	310.26	305.41	306.64	310.3	308.08	309.19	307.77	307.21	309.7	308.36	311.18	309.34	308.67	310.44	311.97	309.52
305.14	303.83	307.06	311.08	301.78	306.02	308.2	306.64	306.71	306.54	304.75	308.76	311.27	306.17	306.85	309.07	304.7	306.71	309.19	305.63	305.57	305.26	304.63	307.32	307.22	306.45	304.55	305.26	308.93	305.85	304.32	306.94	303.06	306.01	308.96	305.74	307.81	308.73	302.97	306.24	308.3	310.21	305.35	305.26	308.71	305.35	304.04	307.21	311.09	305.25
334.07	329.18	326.88	329.08	327.38	329.08	327.24	326.39	327.61	326.84	332.22	331.25	330.38	327.49	326.39	328.39	331.43	328.61	332.72	329.51	327.78	332.48	325.33	324.11	328.49	325.96	333.91	329.04	328.46	330.23	329.64	327.7	327.91	327.58	326.73	332.04	326.38	328.78	330.95	329.83	329.43	329.32	326.94	330.33	329.55	328.25	327.31	329.08	332.94	329.82
302	306.26	305.01	305.53	300.11	303.83	302.61	301.65	303.48	301.35	305.23	302.64	300.07	303.35	302.64	304	300.66	302.75	303.99	302.13	302.38	303.98	303.6	299.93	304.51	301.67	302.71	301.28	301.4	303.71	302.63	302.84	303.46	301.6	301.6	301.47	303.06	304.39	297.03	301.69	304.57	305.2	303.68	303.67	303.45	300.93	305.11	305.23	302.9	300.84
307.67	309.85	308.9	308.28	307.31	309.73	306.15	311.64	308.81	307.95	307.89	309.49	310.8	307.16	308.66	307.1	312.65	309.5	310.59	309.25	308.29	304.1	309.81	308.37	310.64	309.71	309.12	307.49	310.42	306.88	307.63	313.37	309.61	312.51	311	310.52	308.27	314.06	310.36	308.97	309.14	310.04	311.82	312.41	311.44	310.69	307.46	310.86	309.14	310
309.12	308.61	310.66	305.85	311.09	305.67	311.59	310.2	310.16	310.95	313.92	308.57	305.99	308.9	309.63	308.51	310.01	311.31	308.36	312.48	308.22	311.39	307.52	311.75	309.53	313.29	305.83	309.49	310.48	307.33	306.66	311.68	310.09	311.8	307.38	309.34	307.01	312.28	309.44	307.26	311.81	310.53	308.89	310.48	308.08	309.7	313.9	311.37	308.46	311.82
305.91	308.05	304.25	305.6	305.58	307.42	304.15	305.97	303.05	307.79	305.76	300.38	304.18	307.59	305.64	301.79	306.86	305.74	305.81	307.79	305.22	301.76	302.24	307.98	301.09	304.67	303.76	305.11	306.53	305.17	303.83	303.93	303.68	307.69	305.85	306	305.31	307.86	303.77	306.57	304.58	308.47	306.86	305.85	304.1	305.68	304.83	306.86	305.24	305.79
303.86	302.21	304.9	303.29	303.87	305.8	301.09	305.67	304.79	310.26	304.87	305.82	304.14	307.35	306.56	304.83	303.18	305.38	303.1	306.85	301.78	309.01	304.64	305.48	304.9	302.21	305.84	308.19	305.88	308	306.34	301.67	300.13	306.01	308.25	306.83	303.48	304.58	302.86	303.05	303.27	301.9	300.9	304.53	302.13	303.07	306.5	306.37	306.91	304.34
322.32	320.79	319.3	318.63	321.59	319.22	318.92	318.48	317.97	320.64	319.2	318.3	324.1	320.39	316.46	320.17	322.72	317.2	315.46	319.84	314.94	317.06	318.42	322.55	319.17	318.15	321.11	320.17	320.92	321.02	319.93	316.87	321.22	319.28	316.12	318.07	321.96	317.64	321.65	323.45	321.13	319.52	321.3	316.26	320.54	320	318.03	320.36	317.67	320.21
329.13	326.28	328.83	325.96	325.18	329.97	328.67	325.69	327.91	321.34	329.54	329.17	328.57	328.46	327.93	325.13	330.3	324.62	324.66	326.64	327.95	325.57	328.59	329.08	327.81	325.82	328.68	327.47	329.76	329.33	326.07	324.88	327.96	332.91	329.21	327.63	325.48	328.06	326.74	327.08	325.59	324.11	328.15	330.89	326.66	329.47	329.73	325.68	328.82	325.81
306.28	304.42	306.21	304.57	306.2	304.17	304.4	304.22	303.57	305.97	301.91	306.82	306.2	306.57	308.47	303.97	307.52	306.49	309.41	307.26	304.94	304.97	305.36	305.93	304.88	308.27	305.79	306.58	306.71	308.47	307.31	307.19	305.59	306.34	305.44	306.12	305.45	306.1	305.27	306.62	305.19	305.17	305.23	306.66	308.18	304.61	306.11	302.28	302.67	304.91
306.71	305.35	305.43	305.69	306.77	302.3	306.94	303.61	303.52	306.42	303.05	305.51	302.75	306.51	304.23	303.54	306.23	305.07	304.6	308.09	306.29	306.41	302.03	301.95	304.5	302.01	306.04	308.17	304.71	305.71	304.58	308.62	304.24	305.15	306.89	300.54	305.5	304.3	305.98	307.29	306.37	307.38	306.13	307.39	305.09	303.19	303.42	308.01	303.11	300.21
302.1	300.06	301.78	302.59	298.17	297.11	300.52	303.36	303.91	301.71	299.22	300.38	297.86	300.67	302.61	299.84	299.8	296.89	303.11	300.27	302.82	301.66	298.67	300.41	300.41	299.38	299	302.24	301.97	298.33	301.92	303.15	300.86	298.86	297.52	300.76	296.44	300.41	297.76	298.37	296.96	301.16	297.09	300.37	300.86	297.11	299.96	298.99	299.2	297.62
296.81	299.8	296.95	297.16	293.69	298.29	296.42	298.31	299.5	297.86	294.33	299.97	298.6	296.89	295.43	296.73	297.19	295.78	296.18	293.64	296.61	293.88	298.89	299.31	300.21	298.21	298.87	297.77	295.37	294.18	295.89	299.67	296.58	297.52	297.49	295.69	294.7	294.94	298.08	301.17	297.85	295.88	295.03	296.09	297.59	296.79	295.25	298.24	298.48	296.94
305.91	306.81	305.74	304.28	306.99	307.75	307.64	307.08	306.66	304.9	308.9	306.99	304.61	303.3	308.1	308.71	303.96	307.07	304.32	309.05	304.58	303	306.07	308.75	308.44	304.18	306.75	306.06	305.72	303.51	305.55	305.43	304.72	303.39	306.21	304.82	302.63	306.21	304.75	305.32	306.6	305.62	306.1	306.54	306.9	305.38	304.14	306.52	307.72	300.99
309.77	314.5	312.56	316.92	315.17	309.57	315.16	313.25	312.4	313.64	314.49	314.1	312.23	311.7	311.37	312.43	315.25	314.97	312.49	318.7	311.97	315.58	313.92	310.71	313.17	314.59	315.86	315.13	312.24	312.06	314.43	313.22	317.26	310.22	314.38	310.93	311.99	311.36	317.57	316.08	315.89	313.99	312.31	314.65	313	314.12	312.32	315.72	312.75	316.82
293.65	291.39	297.14	295.48	291.1	292.55	293.69	292.96	297.66	294.61	294.43	298.92	291.94	294.46	292.88	290.94	291.56	294.98	291.92	293.44	293.3	293.28	291.16	292.91	293.44	292.79	291.27	293.76	291.55	295.06	291.67	292.15	295.53	292.6	291.85	293.77	291.44	293.03	292.69	294.21	294.07	295.92	293.06	293.48	294.39	293.75	296.55	293.82	294.33	293.81
313.48	311.88	313.26	310.63	310.72	311.76	312.27	312.81	312.84	310.82	310.67	309.54	308.3	312.79	311.92	309.7	310.87	311.68	311.27	311.52	311.07	311.95	305.85	315.38	309.55	311.6	309.21	309.47	313.38	311.31	312.25	309.8	308.09	308.84	311.71	314.01	313.1	310.55	313.34	308.49	313.15	313.18	311.11	311.94	311.06	311.54	309.46	309.2	311.45	311.23
305.45	307.65	307.68	305.87	308.13	308.97	306.5	307.47	307.19	303.63	309.56	306.61	308.28	305.54	306.61	309.83	306.17	305.82	308.95	310.67	308.33	304.6	305.71	303.88	309.87	309.01	303.68	305.09	305.58	306.38	306.44	306.2	308.94	306.64	306.22	308.65	308.58	302.3	309.13	307.07	311.57	310.19	308.73	308.37	306.69	306.17	304.86	306.58	304.01	309.66
312.81	313.42	311.19	315.2	315.89	315.93	316.42	315.37	315.63	314.67	317.54	314.53	314.89	316.33	313.31	313.35	313.08	318.2	312.58	313.26	316.19	316.49	316.67	318.59	317.49	315.4	314.3	313.71	313.05	314.78	314.35	314.61	311.2	315.91	316.17	316.56	315	316.68	315.61	311.83	316.22	317.73	316.73	313.59	315.22	313.07	312.08	313.84	315.23	314.03
301.43	298.95	298.5	301.94	298.55	300.23	300.24	301.5	298.85	295.92	297.83	301.53	300.17	300.52	303.9	301.38	301.31	301.61	300.67	298.69	298.83	299.6	297.35	300.74	299	301.8	302.32	299.04	298.48	299.91	299.71	299.93	297.33	299.24	300.93	301.12	300.81	297.03	302.54	302.49	296.69	298.19	298.36	301.18	301.19	300.66	295.8	302.37	299.83	298.39
297.08	298.08	295.41	295.2	298.81	298.84	294.91	295.92	294.9	294.21	295.98	296.58	294.09	298.95	298.76	292.75	293.66	295.71	295.3	296.14	294.37	290.03	295.37	295.32	296.02	293.18	292.82	292.82	291.81	295.99	294.42	294.39	298.99	292.26	289.81	298.78	297.72	293.24	296.15	297.17	296	291.11	292.63	293.35	296.01	291.31	295.28	296.47	295.69	291.23
305.17	304.03	306.4	305.5	302.28	303.98	305.14	302.39	304.5	303.06	302.63	304.01	308.2	308.3	306.23	307.16	305.92	304.03	301.64	306.34	305.22	307.66	301.96	305.29	307	303.54	305.55	308	303.9	302.98	303.89	308.22	305.64	306.14	304.76	307.28	306.59	306.99	301.81	304.42	307.44	307.25	304.11	305.46	308.41	304.31	305.47	303.95	304.54	303.23
305.79	300.92	304.85	304.3	303.77	302.89	301.58	304.08	302.58	301.6	304	303.18	303.62	302.85	303.49	299.57	306.05	300.47	307.4	303.71	304.65	304.66	304.21	299.78	304.81	303.09	302.64	303.44	304.69	304.63	303.83	304.21	307.1	300.57	306.19	304.19	305.9	300.15	303.49	304.03	305.95	306.14	303.41	304.13	303.86	305.08	301.41	303.68	300.95	304.43
318.55	317.31	319.02	312.43	317.08	316.47	316.8	317.03	317.07	316.06	316.49	315.74	313.7	315.27	319.88	318.09	314.41	317.13	317.01	314.73	315.58	315.6	317.7	320.41	315.93	317.3	314.3	313.69	316.82	317.94	313.46	312.09	312.98	314.52	315.51	315.9	317.42	317.54	318.11	314.37	314.36	316.37	312.91	318.93	319.19	313.36	314.13	316.25	316.06	314.39
311.29	311.08	309.59	307.84	309.11	306.53	311.31	308.52	307.96	307.09	309.42	305.96	308.39	310.38	312.45	310.62	306.74	309.93	308.05	309.01	309.8	310.06	309.8	307.62	307.62	306.98	308.27	308.89	306.37	305.25	307.3	311.27	308.54	307.57	310.68	310.1	307.3	310.27	308.02	307.43	308.34	308.68	308.32	306.24	307.78	309.5	306.7	310.32	312.38	310.21
297.33	294.85	292.76	297.02	294.51	295.01	295.62	295.93	296.94	292.48	297.45	293.67	295.64	292.51	299.34	293.88	294.39	292.72	297.12	295.85	296.13	292.31	293.42	293.58	291.18	292.94	296	292.78	294.26	297.95	294.51	290.89	294.84	295.49	295.27	295.15	294.84	295.02	296.35	298.04	291.17	295.4	295.05	295.41	294.04	296.16	293.49	295.12	295.55	295.9
304.36	300.37	298.26	304.98	297.23	302.04	299.81	299.83	299.5	300.67	298.53	298.8	302.58	298.85	302.61	299.84	300.99	299.41	302.13	300.02	302.2	300.79	300.64	302.65	297.35	303.62	296.89	298.12	302.1	299.02	297.26	300.16	299.24	299.96	300.65	302.56	301.01	298.22	301.82	298.99	299.91	298.75	301.11	299.04	299.02	302.36	300.74	299.1	299.36	299.26
316.57	310.92	311.7	312.94	310.92	313.3	311.77	310.59	309.74	311.02	310.95	308.12	313.87	311.76	312.71	313.61	313.28	311.76	315.37	312.91	314.71	311.45	313.93	314.78	312.81	312.55	313.2	315.59	314.22	317.09	310.96	314.53	315.35	312.22	315.77	312.18	310.7	316.32	310.79	316.98	314.98	314.44	312.92	314.05	313.21	313.61	313.43	313.51	313.98	316.43
302.59	302.14	305.43	304.88	304.91	302.09	302.86	304.2	305.94	306.98	309.01	304.71	306.99	302.11	306.47	302.4	305.03	303.36	302.8	303.7	303.18	306.1	307.81	306.36	306.33	302.63	305.04	303.64	303.51	309.24	305.85	306.98	307.4	303.61	305.06	301.25	302.87	302.47	306.47	306.46	304.56	306.97	302.37	302.9	306.13	307.29	305	303.4	303.2	303.98
325.12	325.48	325.95	324.35	327.09	325.88	322.8	324.31	325.6	325.63	323.3	327.75	328.75	326.41	328.55	324.87	327.9	325.46	327.88	326	323.59	329.68	322.72	325.81	324.84	326.92	323.72	325.66	325.2	319.99	323.32	324.02	323.9	323.07	324.18	325.79	324.92	325.06	320.89	326.27	322.22	326.96	321.7	326.55	325.52	323.65	322.82	327.62	320.33	322
296.04	292.52	295.87	296.1	300.11	297.53	299.29	293.45	298.28	294.86	297.37	293.79	296.42	295.3	296.07	296.04	297.28	295.69	296.61	296.95	298.1	297.67	294.59	298.22	298.09	298.3	296.38	297.9	294.92	301.84	295.78	297.72	298.52	298.19	295.28	298.68	297.5	298.06	299.7	296.49	302.69	293.07	298.43	296.95	296.87	297.65	301.02	298.28	296	298.16
318.36	317.93	317.42	312.72	313.54	315.35	314.36	315.95	311.5	316.54	317.14	313.53	315.04	315.88	315.07	314.06	310.02	313.76	313.77	315.76	313.17	313.44	316.4	312.18	316.51	313.08	311.8	316.11	311.99	312.06	319.14	312.12	313.35	314.54	314.56	314.24	313.74	318.1	315.61	312.6	313.47	313.84	318.02	314.25	312.3	317.14	315.66	319.33	313.98	315.34
312.27	310.2	314.08	308.19	309.19	310.98	308.57	312.62	305.22	307.28	307.07	310.12	313.11	307.19	308.89	312.22	308.85	310.28	310.68	309.25	309.24	311.27	305.36	309.29	308.65	308.46	310.9	310.86	308.38	310.62	313.05	311.07	309.24	306.6	309.31	309.11	309.19	308.15	306.91	313.3	309.68	312.6	306.86	307.8	310.03	310.79	308.93	306.54	310.91	311.1
309.12	307.49	304.7	309.07	305.63	304.27	304.99	305	307.78	308.82	304.85	305.01	307.38	306.86	306.72	306.04	305.96	304.88	307.09	307.63	308.43	306.1	304.58	308.87	305.75	306.75	303.09	307.57	306.63	305.56	307.18	307.6	307.07	308.12	306.42	307.18	307.73	306.18	304.66	304.13	305.79	306.62	308.31	306.17	305.3	306.34	305.99	306.92	309.25	308.67
322.98	322.27	325.56	323.97	329.03	325.9	323.73	325	326.17	325.8	323.82	326.12	325.57	327.5	323.15	323.23	324.12	322.99	324.41	323.51	321.76	325.36	326.62	329.36	324.68	324.91	321.61	322.79	325.93	324.62	322.85	324.06	320.99	327.25	324.53	323.03	323.12	326.45	324.18	325.02	327.79	325.5	328.83	326.77	320.44	325.46	323.53	324.54	322.44	324.01
310.09	310.15	307.15	308.9	310.32	312.37	313.91	311.39	311.76	311.15	311.59	310.23	311.8	313.7	312.37	309.75	309.44	312.8	309.19	311.07	308.55	310.24	309.47	314.24	308.81	310.09	311.52	311.81	311.82	310.68	308.75	309.81	311.86	311.01	310.49	310.88	309.28	310.29	314.05	312.76	311.54	312.96	311.94	311.87	309.02	311.31	309.82	312.8	310.04	310.65
313.99	312.41	317.24	315.11	315.88	313.67	314.34	311.57	312.98	314.38	312.26	317.01	310.88	317.76	313.92	314.66	314.31	311.39	311.98	315.48	310.78	314.51	315.8	313.89	312.89	312.39	314.64	313.38	313.51	315.44	315.51	309.5	312.48	310.68	314.15	316.15	313.74	316.11	314.12	311.88	314.09	314.18	314.23	312.95	312.24	317.43	314.59	315.12	313.51	314.35
304.11	306.2	303.68	304.18	298.36	300.69	303.05	302.65	301.8	301.76	300.63	301.69	300.97	300.77	305.64	304.39	301.78	298.99	297.57	304.42	303.03	302.71	303.04	303.04	304.22	306.64	306.16	303.21	301.3	299.24	302.07	304.05	301.41	299.73	304.1	302.74	303.13	301.24	302.38	301.48	303.09	300.23	303.7	302.72	298.83	301.97	303.88	303.06	301.01	303.55
295.81	295.45	296.14	292.25	296.29	299.59	294.71	295.9	294.1	292.13	293.56	292.82	296.83	292.06	291.96	296.23	292.86	293.02	298.05	293.16	288.26	292.17	296.6	294.78	295.08	294.12	295.6	293.8	293.22	295.98	292.58	294.36	297.77	297.1	293.25	291.72	292.71	297.32	294.38	293.41	295.96	295.5	293.29	295.93	296.32	295.7	296.46	291.14	292.41	293.47
323.4	324.72	322.15	322.44	327.41	322.57	324.28	325.1	328.7	323.98	323.77	326.2	323.08	321.67	322.17	323.73	318.96	323.86	324.79	325	320.67	325.84	323.45	323.44	319.87	322.74	324.61	325.97	324.08	324.83	324.64	322.94	324.76	325.53	323.65	322.81	325.66	323.81	323.87	327.74	324.56	323.34	325.91	327.4	324.83	325.61	325.29	325.12	326.86	321.62
315.59	312.4	317.19	316.95	316.74	315.14	315.3	319.47	316.27	314.9	316.1	316.56	316.58	314.13	318.73	319.39	316.1	317.14	316.18	320.45	314.25	314.56	315.66	315.7	316.05	317.37	314.82	315	315.84	315.8	316.18	317.42	315.85	317.05	313.96	315.4	314.02	317.11	319.23	315.15	311.56	317.61	316.78	315.06	315.5	318.87	318.27	315.45	316.07	317.31
305.37	306.88	303.53	302.19	303.74	301.7	305.96	306.85	303.31	305.49	302.02	299.73	304.28	306.33	305.74	302.62	300.28	306.62	305.57	307.46	301.28	305.69	304.23	306.4	305.17	306.49	301.23	306.93	298.36	305.12	303.85	305.82	304.07	302.75	305.19	301.23	299.2	301.72	302.69	303.3	300.28	302.94	302.84	306.23	301.57	304.71	307.01	306.74	307.99	302.94
300.05	300.18	302.14	304.48	297.68	301.73	299.17	299.83	303.33	299.41	299.46	298.6	299.31	301.83	301.6	302.1	301.44	302.16	299.04	302.29	303.58	299.45	303.89	301.57	300.37	303.05	303.86	301.11	303.27	301.16	301.55	302.79	300.22	298.59	298.64	301.96	303.71	299.85	304.21	300.39	299.42	299.05	299.45	300.98	300.21	303.35	300.02	299.89	301.57	302.45
314.59	312.52	317.56	314.36	312.03	314.47	315.45	312.69	310.91	315.23	310.69	313.1	317.78	310.13	312.45	311.13	316.36	312.4	315.17	312.73	313.31	313.51	309.27	314.76	315.26	315.87	314.89	316.55	316.39	315.63	314.71	317.02	316.59	315.33	314.82	320.26	314.45	311.27	315.54	311.4	315.51	314.15	314.84	315.85	313.71	316.31	313.51	315.74	319.01	315.86
304.63	303.22	307.72	306.17	304.3	303.63	304.66	308.56	300.57	305.03	301.03	301.8	302.76	304.04	308.3	305.42	303.04	303.51	300.01	302.8	306.77	306.39	304.15	303.33	308.44	306.71	303.79	303.9	304.64	303.25	304.14	304.48	303.4	305.1	300.27	307.74	307.87	306.35	304.25	304.74	305.58	304.61	306.2	305.01	308.04	305.24	303.76	303.9	304.52	303.27
298.56	294.85	293.6	296.86	292.37	295.12	292.4	294.53	296.39	295.12	296.21	294.67	297.99	295.14	294.09	297.99	294.79	294.15	291.78	295.27	296.12	297.36	295.49	291.7	291.39	299.58	296.97	297.92	296.09	294.72	291.14	292.16	295.35	294.65	292.58	300.11	293.46	298.28	294.05	294.7	296.9	294.94	297.52	293.16	295.91	294.34	293.13	297.18	295.03	293.17
301.37	302.43	301.75	303.23	302.44	301.41	301.3	304.77	302.52	303.46	304.93	303.99	302.3	302.29	301.07	302.74	302.99	305.47	301.84	300.5	304.55	307.67	301.58	300.09	297.63	302.96	303.24	306.47	303.76	306.84	299.86	303.59	302.99	304.88	302.82	305.08	303.13	303.81	302.09	302.81	303.98	300.99	303.18	303.52	302.59	297.75	301.5	300.48	299.84	301.97
314.57	314.62	313.07	319.33	315.88	318.33	315.39	313.81	316.71	317.49	316.1	314.12	314.04	313.85	316.18	316.22	315.62	316.2	314.68	311.28	318.1	313.73	315.92	313.98	313	315.7	315.01	315.46	313.71	316.85	313.18	314.45	317.03	315.21	316.46	316.82	312.02	317.41	314.11	317.89	313.9	317.62	313.66	318.96	315.81	313.29	313.81	315.58	316.25	317.45
309.8	311.96	313.38	315.01	315.82	309.44	315.74	312.33	313.81	309.75	313.9	311.18	315.13	311.68	309.23	315.99	312.64	310.35	313.47	310.69	314.8	310.24	315.43	309.69	312.15	310.8	308.47	312.04	309.21	314.2	310.8	310.54	311.38	313.38	311.73	316.05	311.9	312.15	309.01	312.17	308.53	310.14	315.23	314.2	311.41	313.2	311.86	312.71	310.31	314.01
295.36	296.21	294.24	293.92	297.99	292.96	297.75	295.36	292.79	297.59	294.95	297.29	293.55	295.88	291.16	292.39	295.27	295.88	295.26	293.43	296.17	296.25	295.03	295.28	296.63	295.56	292.25	291.59	295.29	296.17	296.13	295.86	292.84	296.26	294.33	293.82	291.47	297.19	295.56	295.19	297.4	294.62	295.42	294.91	294.34	297.66	294.29	292.85	296.82	291.33
305.3	302.75	300.17	301.59	301.63	301.68	304.03	297.82	300.49	303.54	300.82	300.92	300.13	301.96	302.58	301.53	301.04	299.61	300.17	301.15	298.97	300.37	301.24	302.75	301.46	300.83	299.88	300.09	301.75	300.16	302.23	300.38	298.03	301.49	299.52	299.3	299.56	300.57	300.12	302.59	301.51	303.3	301.89	303.45	300.29	300.88	300.89	304.49	300.82	301.57
306.92	313.34	309.29	307.54	310.19	308.45	305.09	308.13	308.87	309.58	310.49	305.91	311.79	308.12	309.37	307.52	306.17	310.59	308.51	309.49	311.37	309.3	308.22	310.33	309.35	311.77	312	308.98	309.03	313.29	307.08	309.23	309.4	308.5	308.24	307.26	310.45	306.03	310.05	311.09	309.57	309.22	311.89	312.58	309.37	311	306.44	310.44	310.52	306.72
315.8	312.38	311.59	313.44	313.35	313.19	308.54	310.81	313.03	312.13	313.33	311.89	314.77	315.08	309.89	313.88	309.58	312.68	311.08	312.8	312.64	310.46	312.33	313.52	312.67	311.65	313.52	309.36	314.83	311.94	312.73	315.17	315.66	311.39	311.95	312.31	312.7	312.35	312.98	317.73	311.23	314.38	310.72	312.79	310.08	309.67	310.52	312.44	314.73	313.01
304.59	303.47	299.41	305.79	305.68	305.04	302.89	303.64	301.12	305.04	302.61	302.78	306.8	302.4	303.56	304.06	302.75	303.34	307.99	304.64	300.99	304.39	301.65	303.98	302.69	305.91	303.98	305.34	303.84	302.21	303.8	304.72	302.01	302.25	301.4	304.6	303.85	299.94	298.94	302.94	304.72	300.35	300.24	304.4	304.36	307.32	302.55	305.71	303.03	303.14
307.01	307.24	308.53	307.62	309.51	305.22	307.99	307.05	306.36	306.03	308.63	307.63	306.28	305.31	307.58	308.42	304.92	306.43	308.04	304.72	306.35	309.82	307.38	309.15	306.78	306.52	307.1	306.31	306.84	310.17	308.11	309.26	305.93	308.61	307.47	305.23	306.06	307.24	305.97	308.49	309.85	302.91	305.58	307.24	305.71	308.32	311.88	306.01	306.56	306.07
315.71	314.52	318.07	313.77	317.8	314.01	314.29	314.92	318.1	313.6	313.92	314.38	316.73	311.25	315.6	315.4	315.58	313.45	312.17	312.64	316.47	318.33	318.6	313.01	314.27	313.5	311.12	315.39	309.32	313.07	314.04	312.99	314.73	315.05	311.27	313.6	315.33	315.29	314.39	313	315.35	312.42	314.75	310.43	315.11	315.64	313.51	313.49	318.15	317.32
300.94	305.06	304.13	302.77	304.45	302.44	302.83	303.67	301.41	303.81	302.79	301.17	303.93	305.76	303.07	304.83	301.84	302.72	305	299.8	301.77	307.94	305.35	304.79	301.85	302.18	300.79	306.99	301.54	302.98	301.14	302.9	305.02	306.41	303.03	307.62	302.74	306.86	300.94	305.86	305.44	304.02	300.16	303.47	302.81	303.81	300.97	306.66	303.4	306.79
313.26	316.37	310.46	318.92	308.76	316.04	312.13	313.82	313.31	314.11	313.45	311.97	313.81	311.98	314.63	312.62	311.99	312.24	312.06	309.71	312.56	312.78	310.8	315.39	311.08	316.88	312.43	314.04	313.74	315.39	313.47	311.08	316.22	312.3	314.7	312.49	316.64	312.23	314.07	313.74	313.74	308.64	312.33	314.72	308.08	313.08	312.03	314.69	311.87	311.85
318.9	315.77	314.83	317.47	316.98	315.9	314.69	317.55	316.73	314.39	318.06	316.04	315.25	315.3	311.6	319.38	315.22	311.97	314.84	315.95	315.33	312.84	315.47	313.4	317.66	314.1	314.83	314.43	310.46	310.94	314.93	314.2	315.72	317.64	314.67	314.73	311.56	314.71	312.35	314.34	316.31	315.47	311.6	316.29	310.88	313.6	316.65	312.88	312.34	316.04
315.9	318.61	313.16	317.54	317.89	315.9	311.02	314.74	318.67	318.68	315.12	313.66	313.9	315.06	316.59	313.47	316.32	317.44	312.23	313.44	315.7	315.23	318.01	313	319.92	315.91	314.45	316.93	316.63	317.23	313.61	312.18	315.8	314.18	318.13	313.9	314.62	314.29	314.6	315.06	314.46	315.51	314.83	312.39	317.76	317.44	316.36	315.62	318.26	318.16
314.26	314.74	310.34	315.07	316.29	310.36	311.92	311.89	314.95	312.15	312.49	313.52	314.52	312.64	310.69	311	312.86	314.47	309.39	308.34	311.31	310.44	312.51	313.26	314.64	307.59	314.11	312.52	313.61	309.34	310.98	313.24	312.54	313.45	314.37	312.5	312.8	310.33	312.02	313.51	313.42	310.87	311.75	309.71	315.33	314.82	311.3	309.77	311.83	310.25
308.15	307.77	303.15	301.69	303.35	301.11	304.83	305.67	306.64	302.61	306.18	305.41	306.04	304.87	307.64	309.12	305.47	307.22	303.91	307.06	307.81	307.12	305.17	305.71	302.42	307.96	306.07	305.8	304.67	301.13	303.91	305.74	300.53	302.15	303.95	304.61	311.18	304.07	306.76	305.65	307.32	303.13	302.88	306.54	303.74	303.89	304.79	302.06	308.54	305.92
309.23	308.15	311.9	307.08	309.43	311.51	309.2	307.98	308.23	307.32	305.21	312.52	307.8	307.39	304.19	311.42	309.92	309.43	311.09	306.25	305.47	311.8	304.12	307.29	311.24	309.99	307	306.76	306.02	310.18	308.52	306.57	307.54	308.62	311.53	309.53	309.67	305.92	307.15	310.47	308.05	309.41	310.79	310.58	310.08	304.12	306.98	307.96	309.71	308.02
302.19	306.38	300.22	306.64	301.67	303.53	302.48	304.09	301.15	305.31	301.54	303.46	299.83	305.69	302.5	301.01	301.43	301.11	299.89	304.98	301.32	301.58	302.34	301.97	297.53	302.95	301.84	301.54	304.88	303.51	301.2	306.55	305.41	299.84	302.81	303.62	302.64	305.09	303.01	299.4	301.61	300.1	304.93	300.98	302.32	305.27	308.56	303.01	303.64	301.83
291.77	292.4	291.02	296.07	291.35	293.84	295.8	297.16	293.5	292.16	294.51	295.23	291.32	293.72	289.29	295.52	293.82	296.06	294.6	293.27	296.6	296.46	293.14	290.5	292.6	295.28	293.77	291.44	290.93	293.42	293.71	296.94	294.05	295.23	295.74	293.8	295.54	290.99	296.65	294.47	290.18	294.22	297.29	293.77	294.71	293.32	291.06	291.01	297.68	294.69
317.24	316.76	319.43	318.31	317.02	319.14	315.24	318.01	318.81	318.72	320.24	318.95	318.21	320.57	319.41	317.84	316.52	320.47	318.19	317.09	322.11	317.43	320.13	316.12	319.47	318.57	320.08	315.25	318.01	315.61	318.71	319.53	317.88	316.77	315.02	323.58	321.43	321.11	318.26	317.47	317.82	319.45	317.97	319.87	317.16	319.24	319.36	321.11	320.64	315.7
310.12	311.54	310.91	312.29	314.18	310.54	308.22	311.52	311.44	313.82	311.96	305.16	310.56	313.19	313.22	310.48	309.18	311.2	309.42	309.76	311.65	308.98	312.35	309.6	309.41	307.16	314.72	306.72	310.38	306.41	310.31	311.79	311.06	311.89	311.82	313.19	312.31	316.77	309.47	313.23	311.52	310.11	311.07	309.03	313.27	313.35	312.52	309.51	310.51	309.71
309.43	306.47	309.26	306.17	309.36	308.17	308.42	307.11	309.13	310.47	310.15	313.05	310.64	310.33	308.85	311.23	309.22	307.96	310.89	309.98	307.66	309.01	306.63	309.7	306.05	308.08	305.91	307.3	307.93	305.75	309.48	307.25	306.97	311.93	309.13	304.37	312.21	306.3	308.51	309.03	309.92	306.47	308.9	308.04	309.16	308.5	308.49	308.29	309.61	311.54
327.29	327.36	325.63	326.57	326.2	327.33	327.16	329.1	326.68	330.49	328.82	325.24	327.55	324.78	327.39	329.18	331.02	327.54	327.8	323.89	327.94	324.51	328.53	327.02	325.6	326.91	328.98	325.5	328.38	327.73	325.85	325.36	327.15	328.26	325.85	330.41	327.91	327.79	331.04	324.59	328.77	322.49	326.92	329.97	327.85	327.25	329.98	327.79	328.84	325.35
304.17	306.47	303.36	304.97	305.38	303.24	301.52	301.15	301.97	303.25	302.07	299.24	303.02	300.77	300.18	306.93	302.95	301.73	303.94	301.44	303.81	304.38	302.94	302.59	303.59	301.33	306.57	306	302.09	304.24	306.36	303.73	300.7	298.82	303.25	299.45	302.16	302.32	302.85	302.9	305.05	303.5	305.84	304.72	302.42	301.89	302.91	302.79	303.29	302.64
312.8	318.55	314.31	314.33	314.83	312.13	312.06	312.57	313.65	316.07	316.96	314.22	312.94	312.67	316.72	314.92	312.66	318.19	312.13	319.85	314.65	316.06	313.66	314.82	315.12	315.52	318.01	314.76	314.35	317.48	312.31	315.81	313.5	314.73	315.4	316.79	313.67	312.2	314.74	313.55	314.78	318.85	316.91	315.7	316.37	313.47	317.03	313.31	315.07	309.65
308.71	311.3	304.79	310.63	313.11	308.99	311.01	309.12	309.1	307.7	307.64	312.03	310.24	305.6	307.19	311.12	312.53	308.98	310.06	305.66	310.65	311.29	309.59	310.65	314.45	310.62	309.52	310.88	312.16	307.87	309.71	307.74	310.92	308.81	309.41	310.47	311.08	311.9	307.75	311.26	308.03	307.68	307.3	303.67	307.08	309.24	308.86	310.9	310.01	308.76
304.01	299.44	304.14	303.56	303.36	301.44	301.51	301.72	304.06	301.59	308.55	300.83	302.22	302.89	303.03	305.27	304.46	301.18	302.29	305.59	301.61	301.57	303.24	301.86	305	304.44	303.18	305.05	303.44	300.79	301.57	305.3	305.39	301.29	301.13	304.17	302.43	302.89	303.94	304.71	300.88	301.77	300.38	304.89	303.27	299.66	301.01	304.83	305.11	302.82
313.86	311.82	315.81	319.01	313.03	313.41	312.76	310.82	312.31	313.28	313.63	316.83	310.24	315.98	315.85	312.47	314.39	312.88	314.04	314.64	317.37	315.67	313.54	314.38	313.45	313.46	315.65	316.26	314.23	313.57	316.13	314.4	314.65	311.99	312.56	315.19	313.6	317.3	312.55	313.6	316.71	315.31	315.31	314.29	314.29	312.24	316.76	318.62	311.85	314.15
316.96	317.55	314.57	315.94	319.53	316	319.99	316.84	313.05	315.78	314.07	320.16	314.45	315.45	316.36	316.11	316.17	317.56	321.92	316.09	313.52	319.75	321.17	318.46	319.93	314.41	315.61	314.84	312.27	318.43	316.03	318.16	316.15	318.33	315.85	317.04	317.47	316.47	317.74	316.14	317.5	316.1	319.15	316.33	318.31	316.58	317.62	317.84	321.32	316.36
314.97	313.64	316.12	315.33	314.09	318.83	313.62	316.21	317.45	316.38	316	317.2	316.23	315.13	318.62	316.99	318.98	313.33	320.47	319.14	315.32	314.61	313.92	310.44	314.39	317.76	317.24	315.82	315.36	316.01	313.88	312.83	316.37	315.34	313.12	317.97	315.1	314.67	312.88	315.91	316.66	313.93	316.07	315.02	313.15	315.76	316.51	317.97	318.47	315.45
316.32	313.73	318.02	309.14	314.43	310.77	314.22	318.23	313.83	313.05	313.55	309.01	317.53	317.46	311.5	313.32	316.93	311.21	312.86	309.88	313.95	310.99	316.73	313.62	315.29	310.69	314.19	316.58	315.47	315.38	316.43	311.22	315.66	314.39	314.51	313.05	312.54	314.91	313.46	313.44	312.97	312.85	315.12	318.84	314.1	315.29	315.32	311.73	311.4	316.02
315.46	309.11	312.69	311.86	308.92	309.86	308.16	313.46	312.15	313.06	308.58	310.24	309.18	311.04	308.99	308.15	308.83	308.51	309.88	310.61	313.04	314	308.72	308.33	308.65	309.53	307.24	315.57	312.5	311.69	309.41	313.46	308.3	309.54	310.35	311.54	308.43	310.56	309.89	308.98	310.63	308.9	312.41	312.95	311.89	310.93	310.46	310.34	308.39	308.28
293.04	294.17	294.07	292.21	295.57	297.95	293.04	291.96	292.86	294.53	294.8	296.48	297.36	295.25	292.29	294.66	293.3	295.83	299.15	293.76	297.72	292.96	290.74	292.43	300.65	296.91	292.74	294.23	297.7	296.28	297.39	300.26	295.8	294.35	295.62	292.5	299.04	297.59	293.65	296.94	294.55	296.28	295.25	292.49	295.76	295.33	298.53	292.75	295.31	293.05
326.83	326.33	329.87	328.19	328.7	328.29	329.46	325.4	328.81	328.64	328.51	326.23	328.89	331.24	325.47	328.68	330.84	330.23	327.37	328.9	327.62	327.07	330.79	329.89	332.17	332.33	330.82	327.1	332.08	326.42	328.39	326.27	329.95	325.89	327.96	328.36	327.6	327.21	326.77	330.06	324.48	327.83	326.8	329.03	330.25	333.06	329.77	328.23	330.38	327.88
303.48	307.15	304.67	304.64	304.81	306.38	304.99	303.4	303.38	304.2	305.97	303.47	302.6	304.23	302.01	305.41	306.5	304.85	305.93	302.51	304.93	306.48	303.85	305.98	302.3	305.79	304.83	305.04	309.49	305.14	309.42	303.07	304.82	307.06	307.44	307.32	302.88	304.52	303.36	301.28	308.13	307.66	305.79	306.13	304.39	306.85	306.36	303.76	308.75	305.35
307.09	307.38	306.6	303.09	307.14	303.41	303.73	305.19	304.23	308.36	302.5	303.82	302.24	306.7	306.51	304.46	305.39	304.19	305.41	306.38	308.62	302.81	303.24	305	306.87	304.45	302.9	302.06	302.15	307.32	303.83	306.29	305.41	307.77	305.38	304.65	304.39	304.64	304.8	307.79	303.5	306.74	302.28	298.33	306.56	304.42	305.25	305.64	302.89	305.29
315.6	315.15	312.7	312.91	314.42	313.52	313.8	312.02	316.39	312.81	315.8	313.63	314.53	314.14	313.44	310.19	311.85	311.82	312.38	315.33	315.15	313.32	313.12	313.95	316.62	315.64	313.94	313.97	314.55	312.47	314.78	313.34	314.74	313.52	316.67	312.06	311.16	315.48	314.89	312.84	314.88	312.18	316.7	313.36	316.52	314.87	315.36	311.98	316.86	312.73
307.96	300.85	304.93	301.95	303.97	302.74	302.31	304.63	305.28	303.7	305.81	305.22	303.26	303.89	303.25	302.8	301.82	306.46	304.81	305.9	301.65	303.62	303.96	302.2	305.77	306.54	300.29	305.89	304.59	302.37	306.21	303.67	306.17	305.51	307.3	302.94	306.56	310.01	303.21	299.81	308.84	302.33	302.19	305.76	302.67	304.47	306.21	302.41	305.67	306.59
302.86	301.04	304.61	304.76	305.22	301.81	305.68	300.94	301.54	303.06	301.97	303.29	302.75	302.08	305.03	302.06	302.96	303.03	302.61	303	300.93	299.62	309.11	303.76	302.04	304.48	304.1	302.52	301.21	301.93	303.51	302.17	303.33	301.3	306.44	305.39	303.62	306.76	303.12	298.74	302.38	305.16	306.45	305.34	301.45	304.17	303.5	304.59	305.91	304.66
313.53	318.02	315.38	315.75	311.36	314.15	312.57	315.28	315.98	314.66	316.56	312.63	312.1	315.77	312.67	314.84	313.92	318.08	313.94	310.96	313.26	315.81	312.83	316.71	314.03	315.75	314.76	312.79	313.17	311.56	317.26	315.37	314.25	313.56	314.31	315.44	314.7	316.59	312.55	316.3	314.13	311.95	314.94	315	315.83	309.36	315.75	316.22	316.96	318.58
313.94	314.05	310.73	312.77	315.22	314.26	312.73	312.43	311.54	312.72	310.95	312.08	312.58	311.69	312.91	310.08	310.99	312.84	311.88	308.91	316.54	311.61	311.62	315.25	314.15	316.25	310.5	308.26	311.08	308.88	314.98	311.21	309.63	313.29	310.74	314.56	310.35	314.62	315.28	310.81	311.88	312.93	312.05	314.5	312.39	318.08	313.93	310.16	316.44	312.57
307.48	303.87	308.48	306.48	302.02	308.52	302.84	305.2	305.75	307.65	307.31	307.44	309.27	304.29	304.58	304.31	305.89	306.88	309.87	306.52	300.39	302.1	307.69	309.26	305.81	308.64	310.9	309.04	307.81	309.19	308.09	307.32	306.49	303.21	306.06	304.47	309.54	306.53	305.18	307	305.66	308.71	306.97	306.31	308.47	306.55	308.11	304.6	306.13	308.99
314.83	316.46	313.21	313.02	313.8	311.57	317.45	312.06	313.88	316.24	314.97	312.88	314.29	316.25	315.67	316.74	313.67	314.38	314.6	315.25	315.75	313.51	314.73	314.38	312.1	313.89	313.11	314.74	314.47	313.18	312.28	316.52	314.69	308.92	313.69	314.52	312.28	316.92	313.36	313.62	315.53	319.05	314.43	313.96	314.42	318.9	313.92	311.43	313.81	315.8
305.99	308.22	308.6	305.84	307.26	306.82	306.03	305.35	304.18	306.06	305.07	306.83	305.71	309.58	307.11	305.73	303.62	305.47	303.26	305.98	305.62	308.16	306.87	307.07	305.97	306.07	305.32	306.58	307.36	305.67	307.86	305.13	306.74	302.58	302.9	306.72	308.74	308.21	305.55	305.01	307.38	306.15	308.76	305.25	310.14	305.66	307.04	305.23	306.54	306.5
329.19	326.6	326.8	329.54	327.09	327.61	329.97	328.85	330.51	325.89	327.5	328.21	328.34	324.97	327.5	327.19	328.8	328.11	328.38	325.99	328.07	327.55	327.95	328.13	324.3	326.22	330.49	328.42	326.18	329.68	329.01	327.1	332.15	329.01	326.37	327.39	324.73	329.47	327.28	326.58	331.73	329.67	324.84	327.58	325.78	328.75	328.68	327.68	328.37	328.69
299.44	298.67	297.57	299.74	302.11	299.94	300.26	301.84	300.76	299.79	302.37	299.12	299.61	300.08	301.73	299.19	297.73	296.8	300.05	298.55	301.32	298.32	299.1	296.14	299.16	300.62	299.37	298.96	302.77	297.59	305.36	301.03	300.44	298.98	300.69	302.49	297.71	299.78	302.12	302.26	304.23	299.78	297.22	297.02	303.64	299.69	298.69	300.76	301.12	299.05
307.22	300.06	303.38	303.82	305.92	305.78	305.23	305.34	305.01	303.25	304.21	303.58	305.2	304.32	302.85	303.92	302.64	303.96	300.77	303.1	300.98	305.03	306.62	306.16	304.92	301.21	306.65	304.76	301.86	301.9	302.05	304.09	305.65	302.29	303.3	306.9	302.81	301.18	304.53	303.66	303.98	302.61	305.08	301.93	301.4	306.22	300.88	306.64	305.21	302.36
313.96	320.56	316.24	319.36	321.36	318.57	316.06	317.59	318.72	315.98	320.79	316.06	318.24	320.12	315.75	317.59	318.49	313.6	317.89	318.18	318.18	318.27	316.19	319.56	315.29	318.84	317.1	315.96	318.95	317.39	317.25	320.84	319.05	322.08	318.74	320.67	317.56	314.75	313.73	314.01	318.67	316.83	322.05	315.57	315.85	317.98	314.57	317.84	316.4	316.64
303.44	305.1	305.86	308.6	302.4	301.62	299.83	296.12	304.9	300.9	304.67	303.83	307.18	303.1	304.06	304.49	299.53	304.78	305.49	303.09	304.58	301.43	299.88	300.11	303.53	305.55	303.52	303.27	300.51	303.49	307.07	301.88	302.66	304.81	304.04	305.25	300.72	303.87	302.81	303.9	304.97	303.51	305.22	303.85	308.46	299.31	303.29	302.35	303.62	302.38
292.31	294.05	294.14	294.99	293.52	295.43	294.26	294.83	295.84	296.91	292.25	296.74	291.59	295.95	296.82	293.63	294.75	293.92	293.4	292.94	297.59	293.95	297.93	296.19	291.66	293.62	292.17	292.97	297.56	294.69	290.85	293.86	294.05	294.24	296.82	295.93	293.53	298	293.67	296.17	295.31	298.25	292.02	293.75	294.56	292.61	295.09	294.05	293.54	294.86
295.81	293.83	296.39	295.93	297.89	293.8	293.82	296.33	296.18	292.78	292.72	298.18	292.3	298.23	289.56	292.61	295.56	295.33	292.87	292.34	297.51	295.15	295.51	292.87	295.04	293.64	293.53	293.62	296.05	293.51	295.27	292.27	295.24	290.15	292.53	295.88	294.56	291.95	295.56	294.23	296.75	296.51	296.05	293.54	295.29	293.47	294.13	296.68	294.66	295.69
294.89	293.59	294.07	294.46	297.55	294.88	291.42	294.94	295.67	292.97	296.94	291.56	295.5	294.99	292.72	294.34	294.21	293.54	294.43	289.73	292.65	292.57	296.18	294	291.15	292.55	293.5	294.19	291.41	293.74	297.3	292.56	296.48	294.39	290.09	289.42	290.69	296.52	295.43	291.78	292.57	296.38	295.24	294.82	293.81	293.51	294.43	296.56	291.71	293.85
318.39	314.62	314.68	316.78	315.76	316.43	317.67	314.44	315.21	314.17	314.82	317.29	314.49	317.82	318.14	317.49	316.19	315.88	317.14	318.45	318.91	317.43	317.8	314.15	318.17	316.61	314.39	314.56	316.73	312.05	318.74	315.58	315.14	313.94	314.7	317.97	316.21	311.06	316.55	317.9	317.54	318.76	317.82	315.76	315.26	316.16	314.58	315.85	320.21	314.98
316.3	317.35	315.29	314.55	314.05	313.61	316.51	318.3	316.2	317.18	316.23	314.58	316.44	316.45	316.21	316.9	311.78	316.58	318.34	315.39	321.28	316.34	316.52	318.7	318.04	314.46	315.16	312.29	315.36	311.13	313.61	312.62	316.06	313.46	317.24	320.05	313.52	313.36	312.58	315.19	319.07	317.01	316.44	316.64	316.15	317.12	311.58	316.54	314.87	319.37
318.92	317.46	319.43	320.14	316.28	318.55	323.5	316.39	316.02	318.54	320.98	316.67	320.47	319.43	318.56	318.1	316.58	321.37	319.29	318.97	317.03	320.08	321.29	321.85	318.28	317.28	323.92	318.36	317.59	315.13	321.83	320.99	320.64	319.05	317.63	321.61	319.06	316.41	318.74	321.4	320.51	320.8	323.74	314.49	315.54	319.93	319.88	318.66	319.95	316.87
306.13	305.21	302.28	303.89	301.52	305.59	303.64	301.83	305.72	305.4	308.02	304.79	302.23	308.75	305.12	306.43	305.16	305.62	303.88	307.53	300.78	305.23	301.43	306.92	307.02	304.67	301.19	301.65	308.38	303.88	304.27	306.77	305.79	308.42	302.29	304.13	301.12	304.11	304.27	306.49	307.26	307.43	301.93	301.91	307.29	305.08	304.89	305.74	300.92	304.6
303.2	302.26	306.78	304.47	303.84	304.4	300.01	303.93	306.67	306.26	301.5	305.15	302.97	301.59	303.61	302.31	305.56	303.83	302.32	305.19	306.26	300.69	307.93	303.76	299.67	303.94	301.61	303.91	303.13	300.9	304.08	301.35	303.17	306.71	301.97	303.65	306.1	303.3	301.38	303.43	305.99	304.79	303.19	303.28	301.93	306.79	301.67	306.92	305.8	300.73
321.75	314.1	316.81	315.12	313.47	311.27	313.25	317.45	317.1	314.82	314.2	317.68	318.36	316.36	317.3	318.28	317.82	315.37	316.82	318.41	316.37	315.06	315	314.42	314.4	317.91	314.23	316.64	319.39	317.78	316.47	317.62	319.35	316.14	318.35	315.17	315.81	316.59	317.74	314.56	312.47	316.47	318.58	316.14	320.25	317.76	314.72	315.59	318.61	318
314.55	315.15	315.03	311.52	316.22	314.95	312.74	315	308.72	317.77	314.06	312.43	315.29	312.52	316.09	311.54	313.92	318.6	311.36	317.44	317.69	309.66	314.27	313.94	314.99	314.7	313.54	314.47	312.55	314.71	312	312.88	313.08	310.71	318.25	315.26	314.33	314.08	314.21	315.6	315.95	311.51	317.11	315.27	313.56	314.57	315.35	314.35	314.64	309.56
316.26	319.5	321.01	316.98	316.71	318.82	318.72	315.3	317.36	315.35	317.35	320.47	315.11	314.46	320.18	318.64	321.47	314.62	316.79	319.71	319.69	319.29	319.26	316.28	314.65	314.68	316.81	319.18	320.29	316.87	315.01	320.96	319.83	317.42	319.78	314.83	316.95	317.8	315.99	315.36	316.39	318.99	318.68	317.41	316.82	317.09	317.63	313.05	317.88	317.83
312.38	309.98	308.86	309.24	309.98	310.41	311.63	308.11	308.71	308.22	310.79	311.51	312.08	312.7	309.51	310.28	308.97	308.64	314.19	312.74	307.54	310.33	312.24	311.59	309.78	311.07	311	312.28	309.27	310.43	310.78	311.66	312.11	312.16	308.56	309.79	309.61	311.54	307.65	309.95	307.8	312.69	312.06	310.51	313.03	310.82	312.74	307.9	312.4	309.51
314.81	317.55	315.99	317.69	314.03	320.63	317.31	315.28	319.6	315.95	315.88	316.53	315.61	314.74	315.57	318.44	315.11	311.74	318.48	316.64	317.78	314.67	313.85	316.12	312.17	314.93	312.68	313.79	313.75	316.82	313.99	317.28	317.85	314.82	312.89	317.57	315.23	319.25	318.32	318.65	313.66	312.88	316.18	317.62	314.81	316.48	318.88	314.96	312.5	314.86
295.46	295.95	294.17	294.29	295.05	293.73	294.01	293.13	294.64	295.12	296.51	300.75	295.99	290.72	298.68	296.23	297.26	294.14	295	296.01	293.72	294.78	292.69	297.42	295.84	292.68	296.39	293.09	292.16	295.57	297.93	290.58	293.38	297.27	296.86	292.36	295.06	294.8	295.22	294.09	293.95	293.71	293.99	295.37	292.7	295.23	295.89	296.65	296.91	294.45
307.73	310.39	307.62	304.74	305.72	304.64	306.54	306.62	306.41	306.7	306	306.07	304.93	308.82	307.36	307.63	307.91	308.52	309.75	306.3	310.02	305.3	312.47	306.72	305.29	305.8	309.91	307.65	307.77	307.32	308.19	310.49	307.51	306.8	309.36	309.98	307.42	307.62	308.46	309.23	306.93	308.53	311.55	307.43	305.07	309.14	307.78	307.37	309.53	306.75
312.31	313.83	312.36	310.63	311.56	314.83	313.24	312.02	313.76	316.52	310	315.56	311.18	309.8	313.14	312.13	314.58	315.24	314.39	314.05	309.78	311.15	314.07	314.39	317.19	314.43	316.56	313.49	314.05	310.42	314.13	316.15	312.43	310.63	310.99	315.62	315.04	313.49	316.05	315.05	314.13	316.28	314.15	312.1	316.05	314.49	313.84	312.98	313.68	312.52
306.42	302.94	299.01	302	306.62	300.14	302.96	305.14	302.18	303.95	306.03	302.28	301.58	301.96	304.2	305.51	303.02	301.8	304.06	297.65	301.37	303.32	303.77	299.06	299.77	298.77	303.45	304.1	302.65	300.73	305.46	302.69	301.88	299.52	301.43	308.48	302.85	301.72	305.84	302.9	299.7	302.69	300.42	304.17	301.29	305.99	300.35	300.77	298.87	304.51
307.48	307.36	307.11	307.55	304.9	306.9	303.01	309.83	305.18	304.43	307.47	306.76	306.37	306.08	305.93	307.67	305.78	306.71	305.76	307.1	307.07	307.71	303.74	306.47	308.65	302.06	306.9	306.19	310.22	305.66	306.52	303.13	307.39	306.27	307.57	304.19	306.9	308.44	308.44	305.34	309.51	304.99	307.18	307.69	305.88	305.16	307.26	307.23	307.88	308.43
315.43	314.54	308.82	316.2	311.56	313.23	312.92	313.37	311.92	312.79	314.1	312.09	313.74	312.33	311.83	312.11	309.44	311.01	313.75	312.77	313.89	311.7	315.78	313.17	310.41	315.75	315.87	312.01	312.45	316.46	311.68	314.28	313.86	315.31	314.71	310.53	314.85	317.13	312.24	311.79	312.8	311.8	312.67	314.65	314.74	313.57	315.54	314.36	312.67	310.72
327.27	328.99	327.98	326.62	326.69	329.98	326.22	326.55	326.29	327.36	328.08	326.72	329.56	327.22	329.55	329.64	329.02	329.33	331.46	324.59	327.04	329.88	326.25	327.67	327.35	324.74	330.1	325.66	329.59	326.09	322.6	329.12	328.79	328.11	324.28	328.59	328.82	326.54	328.92	328.65	327.03	327.78	327.12	324.83	325.86	327.93	326.23	325.57	327.15	329.05
294.11	300.7	296.55	296.82	294.22	301.87	296.35	297.04	298.13	294.11	297.9	293.76	296.45	296.97	297.23	295.55	298.23	297.76	297.15	297.79	295.65	297.33	297.55	295.98	299.9	295.8	295.57	296.22	296.85	298.54	298.02	295.78	295.7	296.65	298.56	296.77	295.8	294.69	297.18	295.94	298.11	297.47	301.35	295.85	297.12	297.05	295.39	298	294.83	296.21
300.78	307.44	305.43	302.21	301.4	303.08	302.22	304.12	302.79	307.23	303.77	299.37	304.87	305.69	303.68	302.55	302.09	301.42	302.35	303.9	305.25	304.78	302.44	302.28	303.04	304.47	305.26	299.93	300.55	303.88	306	302.33	302.99	304.42	300.8	306.53	301.47	301.79	304.34	306.77	306.64	302.44	302.99	304.62	302.97	302.9	301.56	301.39	302.11	305.21
322.37	326.43	325.88	326.05	323.31	329.7	325.22	322.66	323.28	324.28	321.17	322.39	322.27	327.01	325.25	327.09	325.52	329.26	326.73	323.11	327.07	322.31	325.3	327.42	324.62	325.2	322.75	324.58	325.92	324.83	324.23	325.73	322.81	323.14	325.04	326.29	326.45	328.05	326.82	323.57	327.43	325.76	327	323.8	325.1	323.7	323.61	322.84	323.78	324.87
326	331.06	328.18	327.44	327.12	325.46	329.5	324.61	324.02	327.17	328.27	328.98	329.82	328.79	328.59	328.49	326.88	324.51	328.98	328.49	328.27	327.53	329.26	326.43	322.7	331.95	328.03	328.04	328.65	326.18	326.79	329.06	326.62	327.35	329	332.2	327.76	328.93	326	332.05	328.34	327.35	327.06	329.57	329.49	328.47	330.4	328.81	330.07	327.66
320.56	317.47	318.94	321.24	317.41	320.22	319.3	318.07	319.62	319.36	321.23	317.83	319.07	322.75	318.16	316.67	318.78	317.38	318.47	319.63	319.58	319.01	317.15	322.16	318.49	321.19	316.95	319.95	314.79	317.18	319.57	319.8	318.36	319.3	320.89	318.87	320.42	318.69	315.72	318.23	315.81	318.68	312.97	317.46	317.24	320.43	319.34	317.88	321.35	317.06
305.13	304.43	302.29	304.98	301.11	305.19	302.1	302.21	304.22	302.18	299.06	302.87	302.95	303.04	301.95	303.95	300.67	303.21	300.2	301.73	306.14	304.8	301.04	304.29	301.93	304.02	300.62	304.13	301.99	301.47	299.27	304.33	301.35	303.8	305.58	299	304.32	304.73	299.33	301.84	301.08	301.82	303.15	303.77	302.44	303.98	306.22	299.61	300.92	303.43
307.24	311.92	309.2	309.81	307.37	309.53	306.36	307.96	310.57	311.75	308.21	309.03	307.49	308.15	308.13	307.57	311.41	306.6	310.91	309.54	309.72	310.65	312.3	313.31	311.61	308.54	306.44	309.84	306.89	308.33	311.1	306.63	308.21	310.11	308.49	310.51	311	307.55	308.24	307.54	311.72	309.52	307.98	306.02	308.14	311.64	309.45	307.83	309.67	311.99
308.4	306.23	310.84	307.51	308.56	308.31	311.99	310.35	310.36	309.21	306.52	307.29	307.46	309.05	308.87	309.81	307.15	305.02	311.42	308.22	307.55	312.39	310.04	307.19	303.67	311.6	308.89	305.36	308.03	306.81	307.73	311.93	310.38	307.5	309.03	308.69	312.4	312.01	307.85	311.99	310.27	308.99	305	307.94	308.42	311.54	306.55	311.04	307.49	310.16
310.67	311.05	309.66	310.41	312.74	311.83	306.85	307.68	311.53	310.89	308.68	311.7	313.62	311.64	311.37	311.64	310.66	311.1	311.62	310.37	306.54	309.22	311.07	311.13	310.85	309.45	306.56	309.35	313.05	309.01	307.88	307.25	311.55	310.38	311.63	314.21	309.35	309.73	308.84	310.55	312.22	309.75	314.38	310.69	308.13	310.22	309.19	310.93	309.57	308.75
309.61	310.7	307.77	310.07	309.7	309.88	305.93	311.86	310.38	311.03	308.24	306.48	310.42	306.66	311.76	303.28	306.45	310.56	308.01	307.29	309.52	310.82	308.48	304.49	305.96	310.73	310.54	307.44	310.12	307.52	310.07	306.77	307.44	306.98	308.79	312.44	309.27	309.82	307.13	310.8	308.05	309.56	310.26	306.03	305.77	306.68	309.9	311.28	306.48	308.81
290.14	298.06	293.88	289.32	290.55	289.44	292.36	293.42	289.89	295.87	294.18	296.07	294.99	296	295.77	294.51	292.99	290.53	295.3	294.9	291.7	296.1	292.75	295.31	295.49	291.66	293.37	294.37	294.05	294.16	290.53	294.25	290.38	294.99	295.91	291.99	293.6	294.57	294.6	296.99	293.56	295.34	294.56	291.96	294.09	294.22	294.29	295.25	294.58	289.98
313.06	315.92	317.34	315.26	317.89	315.98	316.17	319.22	312.07	318.77	314.88	317.81	315.64	313.07	314.12	316.48	313.35	314.88	317.48	313.68	314.83	318.06	315.56	315.6	313.67	319.67	315.12	314.89	317.93	317.51	315.29	313.96	316.65	316.33	317.39	315.22	316.09	315.53	316.66	315.71	315.56	316.87	316.59	315.77	316.5	314.86	314.52	316.21	317.98	317.68
310.27	316.74	316.51	313.24	313.99	314.68	314.3	312.72	314.13	312.1	316.22	316.4	311.98	317.01	310.88	316.48	313.85	314.61	313.27	313.27	314.05	312.4	314.27	315.74	313.77	313.37	315.95	316.68	313.23	318.5	315.48	316.87	316.27	316.04	313.1	313.16	312.91	313.78	314.34	314.65	316.86	316.51	317.55	316.49	313.48	312.46	313.63	315.11	317.11	316.18
315.38	317.83	317.87	317.4	317.61	317.44	319.38	316.02	316.8	319.27	320.79	317.95	319.47	311.39	316.67	318.36	317.97	320.56	315.68	319.4	317.34	318.34	313.38	315.1	318.91	316.95	317.44	319.27	318.32	319.06	315.61	313.98	315.89	319.4	317.68	316.94	318.17	316.94	316.62	316.75	316.66	317.46	315.37	316.69	316.22	317.44	316.93	317.34	323.08	318.32
303.91	302.4	305.31	300.52	302.97	304.54	305.49	302.6	307.19	304.05	305.36	306.72	302.74	304.19	301.88	305.88	301.9	303.26	303.98	305.94	300.77	298.72	304.95	303.82	300.28	303.18	301.55	302.3	303.74	303.37	303.7	302.05	302.55	300.03	303.89	308.04	302.18	300.97	300.19	300.9	301.88	303.62	303.35	302.17	303.57	305.89	302.82	306.16	304.41	302.24
303.01	299.34	299.74	299.95	300.14	301.4	302.77	303.97	299.77	301.82	298.32	296.92	303.36	300.55	300.62	302.13	301.19	302.07	302.86	301.81	297.36	300.09	301.6	301.78	302.89	302.67	303.66	302.89	298.29	304.08	299.56	302.16	297.65	302.46	302.72	301.83	298.85	304.51	305.43	301.05	300.55	303.47	301.52	303.88	300.84	302.59	298.96	299	299.85	300.75
318.29	318.73	318.34	317.35	320.85	315.51	315.14	315.73	315.9	319.76	318.66	317.44	319.54	319.28	318.86	316.49	318.44	321.68	319.41	318.67	318.72	320.56	318.23	315.91	318.71	319.42	318.51	321.21	317.25	317.05	315.45	319.66	316.42	319.43	317.26	316.31	317.41	317.47	317.56	319.06	318.66	316.39	319.46	317.98	313.66	318.01	315.14	322.18	317.43	318.56
301.12	304.01	301.56	302.32	306.14	298.76	300.4	305.31	303.69	302.37	305.12	302.77	301.05	304.35	301.07	302.83	305.37	304.43	302.22	302.04	303.97	301.12	302.7	300.04	302.67	302.53	303.3	300.96	302.24	305.29	301.42	303.05	302.54	305.77	301.85	299.64	302.87	301.6	301.74	304.67	304.6	302.53	304.39	303.23	300.63	303.33	303.53	305.01	304.09	306.08
331.28	329.79	329.78	327.94	327.34	330.37	328.7	326.06	330.33	328.91	329.98	328.17	326.91	329.22	329.01	326.23	324.04	326.43	329.75	329.04	326.47	329.47	325.39	328.59	328.31	328.59	323.01	330.21	329.75	329.08	327.64	329.95	324.52	329.35	329.49	329.81	328.81	328.21	329.04	329.05	328.45	327.61	329.15	328.05	328.61	329.4	326.84	331.51	326.81	330.81
309.49	311.75	312.54	307.23	311.58	311.18	311.84	308.8	310.35	312.23	310.15	311.78	310.24	311.94	312.53	314.24	310.27	309.36	309.61	311.9	309.96	311.54	307.86	312.31	312.2	308.72	308.64	310.04	309.45	312.18	312.03	313.97	313.85	311.98	308.73	311.26	311.35	310.36	309.09	311.17	309.73	309.89	307.28	308.45	309.7	310.33	310.79	310.06	308.86	310.24
318.02	313.22	316.37	312.83	316.77	313.73	313.76	315.1	311.12	313.56	315.51	314.67	314.54	315.36	315.69	312.96	315.22	314.5	312.91	308.84	314.82	311.66	313.77	312.08	313.75	318.43	315.19	316.48	315.36	312.5	315.46	316.46	316.88	311.79	317.35	315.06	318.66	314.23	315.62	314.82	318.31	313.75	312.5	313.98	315.2	315.28	313.77	314.07	312.8	315.04
326.85	325.16	323.12	324.98	322.2	325.01	325.07	323.34	323.13	327.08	325.64	325.2	324.52	323.59	323.67	323.22	323.2	323.89	324.1	325.66	324.65	326.17	323.16	323.53	321.95	325.84	324.41	327.25	325.19	322.59	323.84	323.86	324.62	320.21	327.12	322.09	320.79	324.57	324.75	323.6	324.13	324.89	324.6	323.49	325.05	323.06	327.89	326.6	324.18	322.6
304.21	307.47	302.22	301.62	301.5	302.26	304.93	301.51	301.31	307.52	306.97	306.44	303.82	304.82	305.45	306.19	303.98	305.4	307.71	301.51	304.89	303.55	304.49	303.62	308.59	305.29	303.96	303.64	303.05	302.77	303.11	303.15	302.25	304.02	299.56	304.34	300.52	306.01	304.03	305.8	300.73	304.43	304.5	304.03	300.38	306.31	304.37	304.58	302.23	303.61
292.07	290.87	293.84	296.41	290.82	290.84	295.69	291.7	293.8	293.73	291.29	293.68	294.46	292.77	295.03	294.22	294.84	295.63	293.54	294.32	291.15	295.35	296.15	295.47	288.8	291.96	292.05	293.43	291.05	296.12	294.17	291.23	295.84	295.47	298.33	295.3	296.83	296.4	293.32	294.92	295.86	296.24	292.1	291.46	295.37	293.66	291.45	295.12	296.8	292.78
303.53	303.01	302.23	301.56	302.84	303.16	304.02	302.84	301.9	305.49	304.7	303.41	302.33	298.08	302.86	302.31	304.03	303.49	305.29	302.54	302.98	300.11	303.52	308.02	302.72	301.11	304.78	302.92	303.35	303.05	299.79	300.26	301.9	304.42	302.39	300.28	301.67	300.51	302.68	306.55	301.42	302.35	302.64	306.63	304.69	301.01	302.81	302.7	301.56	299.73
315.1	316.9	316.36	312.49	311.22	311.67	310.9	317.79	310.18	315	315.41	311.47	316.29	315.14	311.41	312.44	312.71	314.19	314.06	316.44	315.26	314.24	313.35	312.12	315.58	315.33	315.17	314.35	314.05	316.42	309.64	313.77	314.22	310.49	309.6	314.91	314.07	313.93	313.02	315.64	313.15	310.39	314.23	310.52	315.02	315.17	318.12	314.96	317.1	316.24
304.18	304.59	303.79	302.86	301.29	304.02	305.61	305.56	304.16	303.93	302.15	303.05	305.31	304.62	299.89	301.36	302.59	300.98	303.91	305.2	307.22	302.81	304.45	303.85	307.95	305.77	300.76	305.42	307.95	303.16	302.91	301.29	301.96	305.2	304.22	306.37	303.98	303.92	303.79	305.95	303.44	302.11	304.25	302.7	307.44	307.53	308.45	304.27	304.32	302.54
302.91	307.23	305.34	313.02	306.16	307.35	308.46	309.13	305.19	306.23	307.32	308.28	307.74	306.5	310.85	305.67	305.29	308.24	308.67	308.13	308.19	307.78	306.44	307.56	305.13	307.43	305.4	307.21	307.68	309.79	307.37	304.46	309.7	308.6	306.22	307.8	306.9	306.79	306.04	309.45	311.01	305.43	308.67	312.61	308.85	305.2	308.14	304.27	306.84	307.03
305.93	304.31	300.23	302.27	304.23	301.83	305.73	303.77	299.63	296.81	305.69	303.02	302.82	300.99	303.36	302.85	304.62	302.3	304.58	298.82	304.56	305.18	301.65	304.13	302.09	300.26	302.1	305.15	300.87	305.85	302.71	301.95	303.12	302.31	303.84	301.95	301.91	300.29	303.49	304.29	298.94	304.22	304.48	300.63	304.14	307.5	300.17	301.65	304.84	303.62
323.21	323.52	321.45	325.09	326.13	325.07	323.8	324.67	324.45	323.82	325.9	325.79	326.36	322.51	324.25	321.88	325.31	325.77	328.67	325.73	323.69	325.87	324.69	323.43	326.39	325.22	323.02	323.42	324.56	323.74	322.78	323.53	323.27	325.75	323.53	323.9	326.3	325.76	322.65	324.42	325.64	324.21	322.18	322.05	324.11	326.84	324.36	321.89	322.62	324.17
327.14	328.19	327.27	323.29	326.69	327.43	326.53	326.32	328.96	328.88	333.89	328.74	325.78	330.88	327.63	329.64	330.89	331.2	328.26	328.02	327.13	328.4	330.26	329.98	329.29	327.89	331.11	334	329.99	328.82	325.98	327.74	328.48	326.18	327.22	327.06	326.62	328.42	331.62	331.13	328.46	327.55	328.7	326.43	328.47	324.95	325.21	328.82	329.94	328.08
308.55	306.26	309.19	306.05	302.99	302.22	304.02	306.38	306.02	308.03	308.06	302.11	306.3	304.09	310.13	306.26	308.32	305.45	307.8	306.72	306.08	307.53	307.87	302.27	305.74	304.23	303.5	304.29	308.87	304.81	308.29	303.86	305.3	309.32	307.98	307.33	307.58	305.44	305.71	305.3	306.33	305.56	305.29	305.95	305.59	303.95	307.03	305.24	302.98	305.9
325.49	325.13	326.39	323.33	323.24	323.77	324.72	328.82	326.6	323.15	324.74	325.26	324.82	327.6	322.98	325.26	325.31	322.65	327.52	324.92	325.79	325.17	325.54	324.86	327.23	325.72	326.83	322.66	324.71	325.73	326.22	319.23	327.62	323.68	324.05	323.5	322.06	321.92	324.23	321.25	324.8	330.88	329.24	325.43	328.06	323.69	321.97	326.93	321.44	328.16
303.27	303.09	301.5	305.74	302.85	304.47	302.74	302.58	304.85	304.37	306.15	305	304.37	302.22	303.38	304.36	305.87	305.79	304.89	302.15	306.51	302.07	307.05	307.46	302.86	304.95	305.52	307.46	306.62	298.69	300.93	303.57	306.75	303.09	301.71	304.78	303.98	303.97	305.55	303.41	306.14	303.63	303.88	304.39	306.53	305.7	305.24	302.77	303.43	305.34
315.11	319.36	319.87	321.34	320.55	319.24	318.13	316.02	316.79	317.54	318.85	317.13	317.8	319.3	317.77	320.5	319.48	319.01	317.72	317.54	317.96	319.13	318.28	317.97	317.78	321.19	317.75	321.05	320.32	319.45	315.84	318.84	318.67	318.49	315.37	320.77	317.91	317.36	321.13	318.64	318.26	319.31	316.77	316.59	317.5	319.9	318.69	320.35	318.89	318.97
310.21	316.33	316.5	313.28	311.05	313.79	312.38	312.62	315.82	314.16	311.99	311.98	313.91	315.02	310.63	313.46	312.94	314.71	311.31	314.6	312.48	313.18	316.21	311.85	311.32	312.6	314.78	314.99	310.66	315.79	317.62	313.92	312.6	312.99	315.15	311.25	315.32	312.22	314.51	313.49	315.21	311.24	314.26	316.91	316.55	314.14	312.07	312.89	311.67	313.8
317.97	318.54	317.54	317.28	321.35	318.45	317.18	320.23	316.15	317.82	320.2	317.8	320.52	321.07	318.03	318.75	317.96	319.01	317.93	322.56	318.09	316.65	317.94	316.61	321.65	315.42	317.9	317.71	315.72	317.67	319.36	318.03	319.21	319.36	320.13	318.78	318.13	318.31	317.52	321.21	318.45	321.67	321.28	316.56	320.12	321.26	320.43	319.25	319.18	320.63
311.76	312.65	312.19	315.6	312.37	310.16	312.93	310.04	312.77	308.45	313.05	312.41	316.08	308.98	313	313.79	310.16	311.16	312.54	310.03	311.8	312.72	313.46	313.26	313.37	314.68	312.78	316.01	309.97	311.97	311.66	307.65	313.29	315.09	312.39	313.49	312.04	311.22	308.57	313.06	312	311.09	315.38	310.29	311.32	312.65	308.43	311.81	312.51	311.06
301.9	302.28	301.73	302.97	303.9	304.63	302.47	301.81	305.25	304.06	304.58	306.71	304.79	303.25	299.95	301.07	304.06	301.86	303.05	303.4	304.19	303.87	304.98	301.7	300.26	300.04	304.49	302.72	301.48	297.57	301.11	301.74	302.48	302.05	301.08	300.86	302.03	300.36	303.91	303.99	301.27	300.8	301.13	298.25	304.26	299.12	304.41	302.33	303.07	305.16
300.88	299.92	298.88	301.58	301.92	297.78	306.92	302.42	301.76	297.09	297.7	302.36	302.31	302.91	301.26	301.55	299.77	301.54	302.14	299.86	301.67	304.37	301.84	301.9	303.28	300.41	300.17	298.61	297.42	300.43	298.6	298.69	301.26	302.03	301.97	302.07	300.89	301.23	298.88	302.32	296.63	301.44	298.92	299.35	301.27	302.7	303.1	305.05	299.08	298.35
310.3	310.78	313.77	313.65	314.67	314.11	314.08	311.32	312.81	311.91	314.25	312.53	314.35	311.75	309.6	308.18	310.77	313.94	311.07	313	315.13	313.43	313.21	318.43	312.18	314.45	315.64	310.53	312.97	312.91	313.85	313.01	311.73	312.27	311.87	312.57	314.98	312.81	311.71	309.42	314.95	315.84	314.6	312.7	313.08	313.61	312.85	316.99	312.01	314.33
307.47	306.04	305.05	304.09	307.06	303.97	307	304.19	305	307.39	303.69	305.06	307.44	306.6	307.71	303.54	307.04	302.51	306.68	305.25	305.53	304.34	307.34	308.77	304.58	308.45	303.23	303.45	308.68	305.13	307.37	304.41	307.67	306.54	305.7	308.18	307.29	302.95	302.26	303.99	306.47	304.29	307.39	304.46	305.29	306.24	305.72	307.44	306.73	303.65
303.56	299.87	302.34	299.43	299.22	301.83	303.34	301.36	299.6	302.66	302.17	301.65	303.77	305.66	300.1	304.96	304.76	304.07	300.89	304.87	302.46	304.39	300.96	300.32	300.34	301.95	303.93	302.59	302.56	299.24	302.17	299.5	299.14	304.52	302.66	301.79	303.81	306.12	304.99	304.43	301.87	306.1	303.68	301.81	301.19	300.19	300.4	300.78	301.04	301.14
305.14	306.14	300.71	302.51	304.72	303.03	306.46	304.56	306.54	304.57	303.26	307.77	305.54	303.64	301.27	307.53	301.52	304.44	306.1	304.58	307.21	303.32	303.46	302.95	305.31	303.32	304.77	301.67	306.73	305.78	304.7	302.86	302.99	305.31	303.56	305.83	304.69	301.85	303.64	302.91	304.91	306.16	304.96	304.55	304.74	302.01	307.53	306.44	302.21	306.47
294.99	293.82	292.92	294.76	293.58	292.22	295.8	294.35	296.51	298.14	297.32	293.03	293.54	293.6	298.47	291.76	295.09	290.8	293.48	294.99	296.34	299.46	295.91	296.11	290.48	296.07	295.42	294.21	298.09	295.66	293.98	292.35	297.3	296.24	294.11	292.75	295.17	294.28	296.84	291.39	293.6	295.59	297.66	292.37	297.51	297.04	292.63	293.33	292.96	296.26
314.69	314.73	311.78	317.55	315.09	313.28	312.63	316.25	317.09	311.94	314.15	315.31	313.52	314.64	314.32	316.59	312.92	313.32	312.11	315.62	310.41	312.46	313.47	318.03	314.29	312.77	318.41	314.6	317.42	316.7	310.42	317.81	313.24	317.44	315.09	316.49	312.03	317.78	317.2	316.88	314.78	315.93	316.52	312.75	313.47	316.48	314.99	316.39	315.16	315.21
317.71	316.75	317.5	315.32	315.43	316.28	319.79	320.44	316.93	318.24	316.48	319.02	318.76	319.23	315.45	319.69	321.2	321.27	317.93	316.2	321.31	316.39	317.19	314.92	316.46	323.66	322.18	318.18	322.24	319.81	314.76	319.54	318.11	318.44	317.8	318.44	318.24	320.44	319.77	315.92	319.01	323.1	317.84	318.97	317.47	318	317.58	314.5	318.66	319.16
304.41	304.37	305.21	307.26	307.37	306.35	304.35	304.42	304.18	306.09	308.08	304.86	304.25	302.47	307.65	304.13	306.05	301.65	304.12	305.42	304.29	305.06	307.3	305.3	303.65	307.23	306.01	302.47	304.42	302.81	305.51	303.97	305.47	303.04	305.5	304.53	307.45	302.9	302.78	305.8	306.32	302.88	305.34	305.31	305.84	305.58	304.68	304.24	306.37	310.52
322.32	319.37	318.12	315.5	319	314.4	323.41	321.42	317.9	319.47	320.15	317.17	320.87	315.65	319.55	318.98	320.04	318.39	320.58	323.2	317.87	319.89	315.61	318.32	321.53	317.26	320.01	317.93	319.43	317.32	319.7	319.22	318.97	320.66	318.52	320.21	320.7	321.59	320.22	315.35	319.5	321.33	318.11	321.55	320.44	319.7	316.93	319.27	316.6	320.03
301.08	301.55	299.87	301.57	301.96	301.59	296.7	303.4	298.53	302.09	302.52	302.17	298.65	301.48	301	298.6	301.64	303.6	302.14	302.82	302.04	299.8	301.98	302.87	303.65	301.49	299.01	300.22	299.04	302.05	303.4	298.04	300.93	301.69	302.34	302.65	296.62	300.13	297.91	306.59	300.88	300.39	305.13	299.35	303.59	306.08	306.25	303.53	301.5	299.91
301.12	303.14	303.24	304.44	303.51	303.17	304.45	305.43	302.23	303.43	301.76	306.02	301.94	304.72	299.63	302.23	304.67	302.3	304.07	303.86	302.49	304.97	302.1	301.55	304.32	302.98	306.55	304.63	303.97	300.85	302.28	301.01	302.48	302.62	303.31	305.39	300.81	301.74	299.63	301.54	301.44	303.32	303.2	304.11	304.27	301.98	306.38	303.46	302.2	307.47
308.22	308.2	310.25	306.9	311.07	307.74	306.67	311.46	310.49	310.61	314.35	312.44	311.52	311.54	307.58	309.62	308.82	309.48	312.61	313.27	310.44	310.98	308.41	310.15	312.79	311.29	311.05	311.9	310.15	313.5	313.35	311.34	309.72	309.66	310.9	308.63	311.97	310.67	309.85	309.88	310.61	309.26	312.65	308.89	311.59	311.24	309.76	310.76	313.75	306.13
319.4	314.94	317.19	319.59	318.43	316.93	318.78	315.38	317.87	313.05	313.72	317.58	316.29	316.59	320.26	313	318.85	319.57	316.12	316.4	319.49	317.32	321.46	314.39	316.39	315.63	315.37	315.88	317.26	319.93	314.28	317.11	316.9	314.85	315.01	317.6	317.08	318.24	315.52	315.24	318.04	320.09	315.03	315.64	314.75	316.85	320.29	316.94	314.85	318.03
301.84	302.15	306.19	304.32	307.47	304.9	299.99	305.59	308.33	301.89	308.76	301.61	306.86	302.37	302.04	304.79	305.27	304.48	305.16	306.64	304.21	306.31	304.69	306.95	307.11	306.44	306.36	308.33	305.94	304.13	305.66	305.89	302.59	304.32	304.99	303.23	305.38	303.89	304.99	306.56	308.66	305.32	304.82	304.76	302.15	305.47	305.96	304	305.08	304.57
313.17	314.78	312.53	315.43	314.26	312.67	315.41	313.34	315.45	313.6	314.11	313.11	311.54	312.88	312.88	308.8	308.37	314.37	309.91	310.98	312.16	311.44	317.3	313.71	313.7	311.48	314.05	316.74	312.39	313.7	314.61	311.05	308.95	311.46	313.84	313.3	317.86	313.96	311.32	314.92	313.64	310.39	310.17	312.87	311.45	314.16	308.33	312.23	313.95	314.35
312.53	314.76	312.85	312.24	312.16	312.7	312.26	314.26	311.68	314.05	311.35	313.9	311.67	313.17	313.31	313.34	312.96	313.67	312.78	311.44	307.87	314.5	314.34	316.04	312.91	311.6	312.27	311.71	314.52	312.97	315.31	311.23	310.35	312.56	312.25	315.79	310.82	315.2	313.87	313.04	311.5	313.27	312.49	311.68	311.89	312.99	311.56	312.86	314.11	308.18
315.24	316.07	316.21	317	313.89	314.73	319.8	315.25	316.06	317.23	314.88	313.15	311.28	315.1	315.74	311.75	314.56	312.1	312.96	314.57	317.49	315.99	316.62	316.28	314.79	310.89	314.23	315.14	317.19	317.55	315.47	318.2	316.96	310.53	312.68	313.39	314.12	315.26	313.78	312.52	311.95	312.53	315.74	311.47	315.25	315.95	316.95	313.66	314.65	318.35
292.73	293.82	294.25	296.49	296.18	295.58	291.46	293.68	298.2	293.86	296.04	294.06	291.75	295.71	294.41	295.6	293.25	293.85	293.81	294.54	295.47	295.6	293.5	296.03	298.76	297.3	296.8	292.54	293.18	291.26	291.4	296.1	291.78	294.17	293.53	295.75	291.79	293.06	293.76	292.06	295.24	293.6	296.21	291.21	291.08	297.06	294.09	293.11	295.04	294.22
317.83	323.15	318.57	319.9	317.63	321.65	319.98	319.16	320.75	316.7	320.46	318.05	318.88	321.88	316.77	321.47	318.85	319.08	324.09	315.61	316.47	321.58	319.03	320.43	320.83	321.99	315.22	323.99	318.91	322.09	323.6	319.57	321.28	315.66	318.78	320.47	321.56	318.81	318.54	317.48	319.27	319.52	320.41	317.25	316.63	320.19	319.35	319.85	317.02	321.32
309.95	308.21	305.5	307.14	305.75	306.8	305.29	307.6	303.84	310.04	303.72	305.59	305.67	306.54	306.08	308.35	308.56	310.16	309.55	302.52	310.79	304.87	307.82	307.06	304.68	301.89	302.38	302.72	308.78	308.3	306.62	306.08	304.57	306.68	305.26	306.05	305.35	304.1	306.8	306.3	310	309.39	308.78	307.31	306.92	306.86	304.71	306.16	309.35	301.1
304.86	305.38	306.12	304.36	303.65	306.08	301.66	309.16	307.66	303.51	306.12	306.91	302.06	303.62	302.65	307.13	302.87	308.96	303.84	300.22	304.5	306.21	306.98	303.55	307.07	308.53	306.15	308.26	306.75	305.45	306.95	305.4	305.67	303.12	305.91	307.58	306.27	305.55	306.76	305.47	304.1	302.71	304.15	307.21	304.22	303.7	301.46	306.06	304.56	307
299.35	299.43	294.21	296.04	297.59	294.38	295.84	295.91	295.65	298.08	297.37	295.83	295.5	293.05	295.98	300.61	298.59	296.91	296.68	296.02	296.95	294.01	296.83	294.47	294.96	304.63	299.26	299.76	297.09	296.99	298.32	299.02	293.81	299.06	297.15	300.45	294.7	299.11	299.2	295.67	295.71	300.31	297.05	293.95	299.56	299.13	299.47	296.83	295.36	295.63
325.51	326.8	328.06	328.48	331.18	325.87	330.06	326.12	328.3	327.77	324.76	328.39	329.66	327.32	324.91	327.99	328.27	328.28	324.74	329.96	327.42	326.99	328.48	334.53	324.26	324.25	326.96	327.76	327.2	326.04	327.89	329.95	327.23	330.23	326.12	326.26	327.17	328.4	327.9	326.15	330	327.25	325.7	325.65	328.27	327.72	327.53	328.69	327.84	329.21
302.58	304.51	306.43	303.97	302.26	303.68	301.68	304.59	302.54	301.99	304.25	308.32	304.16	302.96	305.1	304	302.02	302.21	303.12	303.68	303.99	306.38	301.95	304.67	303.43	300.8	304.96	301.62	299.88	305.54	307.02	302.69	303.42	302.65	303.1	303.64	304.68	301.49	307.02	304.54	300.68	302.08	304.11	299.32	303.97	303.9	300.48	302.25	304.61	301.63
305.17	305.15	303.07	305.58	304.75	303.19	305.81	306.51	305.81	300.32	306.8	306.21	304.74	304.16	302.91	304.97	305.81	305.92	306.54	306.11	305.85	303.06	308.19	301.68	304.01	305.64	306.86	306.91	307.26	301.16	305.71	306.78	303.23	306.54	301.18	306.05	306.99	306.87	301.05	301.02	304.74	304.73	305.51	305.5	305.45	303.32	305.88	305.69	301.46	304.96
316.22	319.54	317.51	315.86	319.11	317.7	318.28	316.98	314.46	318.48	318.48	318.67	315.87	318.97	322.38	317.65	316.83	320.27	317.5	317.34	315.49	315	318.49	316.36	319.38	318.3	316.6	318.86	318.29	317.27	317.9	316.47	318.75	318.29	317.31	316.59	316.31	319.22	315.75	314.94	319.08	321.22	320.23	316.9	318.57	318.07	320.22	317.82	319.41	320.67
304.91	303.48	302.6	299.29	304.31	303.36	304.84	305.06	303.99	304.16	302.66	304.1	301.31	300.61	303.41	305.75	302.82	302.36	303.47	301.56	302.62	304.96	305.92	304.11	305.28	300.16	304.55	304.17	300.64	304.26	303.05	304.7	300.21	306.41	305.01	304.84	301.98	303.01	302.88	302.08	303.28	305.18	303.9	302.68	303.68	305.08	305.08	305.05	301.49	306.37
318.76	317.1	316.88	316.6	316.22	317.52	314.9	317.17	319.23	318.04	314.31	317.8	315.5	315.58	317.89	316.61	317.59	319.77	318.22	316.27	315.88	311.42	319.18	320.08	315.74	319.02	318.88	317.15	318.77	316.02	315.42	316.47	315.18	316.76	318.07	317.95	318.84	313.93	317.65	316.75	314.27	320.99	316.99	315.27	316.19	320.33	317.73	319.86	313.53	316.78
301.9	300.63	302.17	301.07	305.41	302.11	300.84	302.99	302.86	299.91	300.36	306.62	300.1	300.07	303.3	301.29	299.27	302.2	303.51	301.61	303.15	304.39	301.6	304.07	300.42	302.42	302.43	302.97	299.49	299.95	301.06	305.2	302.18	302.42	304.63	301	305.04	300.18	299.83	302.66	300.32	304.23	302.26	300.52	302.05	305.32	302.91	303.71	303.93	303.74
303.34	302.45	303.27	303.77	300.12	299.58	300.39	300.44	302.22	303.47	299.5	298.48	301.3	302.12	299.52	300.64	303.16	300.15	301.73	297.68	302.68	299.71	302	298.21	299.57	297.32	303.66	298.01	299.39	300.32	302.23	300.72	302.15	301.7	302.1	301.64	300.54	304.55	302.5	301.15	299.8	301.61	302.04	297.11	300.86	300.24	302.29	300.37	304.32	299.79
305.47	303.05	306.79	304.62	306.71	306.08	304.45	301.56	305.77	302.51	303.07	301.69	307.79	303.1	304.99	305.84	305.37	303.66	302.6	305.36	306.46	302.8	302.68	305.69	304.87	304.77	303.28	304.94	305.14	304	303.85	304.59	307.31	304.84	308.48	307.94	304.22	305.02	302.79	304.1	301.21	302.46	303.73	305.53	304.97	305.42	304.7	307.08	301.6	306.52
300.08	304.3	306.23	303.42	306.72	301.24	307.36	303.09	301.26	303.12	300.31	301.33	302.4	305.8	303.8	301.27	298.41	300.54	299.17	304.11	300.85	301.86	304.55	305.7	300.81	306.17	301.45	297.17	303.09	299.31	303.78	305.05	304.25	300.76	305.59	304.32	302.45	302.79	301.25	302.97	302.78	304.75	298.28	299.56	306.22	303.1	301.22	301.54	302.99	303.2
290.6	294.87	295.12	291.9	292.98	297.12	294.13	293.78	294.36	296.09	295.32	291.73	296.63	294.83	297.16	294.64	290.48	296.4	291.26	292.72	294.63	291.82	293.2	292.6	295.58	295	291.33	295.01	291.12	296.48	295.85	294.67	293.9	295.14	293.19	296.67	293.67	296.05	289.36	293.34	294.94	295.66	294.69	296.47	290.58	297.57	295.53	296.24	295.8	294.08
325.45	326.57	329.53	330.61	328.88	327.55	328.77	332.24	329.06	331.76	329.1	329.56	329.6	328.52	329.4	329.63	326.91	329.12	328.03	327.83	330.12	330.42	324.31	327.56	330.61	330.74	325.74	328.46	329.71	329.48	327.98	329.14	326.26	324.96	326.78	327.77	325.48	325.6	328.61	325.16	329.19	327.18	331.03	328.27	327.74	325.89	330.85	327.99	328.07	327.61
299.82	301.85	301.1	298.25	297.04	300.73	302.85	300.61	299.64	300.77	302.08	302.65	300.23	300.14	298.1	302.81	303.35	297.07	302.53	300.33	302.5	303.71	299.47	299.06	302.11	302.28	299.69	300.4	301.42	302.89	303.28	300.45	302.41	301.67	299.32	303.36	298.3	298.38	300.2	297.8	294.74	300.7	302.95	300.91	301.85	299	299.87	301.27	301.37	298.97
297.43	300.78	300.29	299.37	297.95	296.79	299.61	299.39	299.22	304.22	300.66	298.94	296.12	299.02	297.32	297.42	299.45	298	300.68	302.77	300.93	299.43	297.53	297.14	300.31	301.74	300.14	298.52	299.24	300.39	300.28	300.04	299.45	301.63	297.99	302.19	299.73	304.88	303	302.15	301.45	299.39	301.9	297.9	300.14	300.68	301.76	302.55	301.56	298.01
320.47	314.46	313.26	315.69	313.22	319.71	313.65	318.29	317.16	315.7	314.58	319.29	314.81	321.65	316.38	316.63	321.2	314.41	318.05	320.48	318.53	316.59	316.58	316.03	319.2	315.93	317.51	320.35	318.14	317.48	319.1	318.35	320.29	315.16	318.14	313.56	318.45	315.96	316.19	319.22	314.9	317.48	318.38	319.38	315.43	315.34	313.3	315.78	316.15	316.89
307.1	309.05	307.3	305.65	306.54	314.21	311.27	310.78	310.41	308.13	305.61	307.16	309.63	308.38	307.07	309.28	306.26	308.39	311.72	305.98	307.92	307.46	311.83	307.87	305.47	312.04	308.04	310.37	307.97	304.61	312.07	308.4	309.41	306.88	308.06	308.95	306.39	308.24	310.97	309.06	306.08	310.18	305.53	307.9	311.92	307.83	308.41	307.59	310.2	309.79
317.58	317.51	316.48	312.66	315.07	311.55	313.89	318.88	312.26	315.52	316.76	316.63	316.53	316.66	315.72	316.61	317.61	316.55	314.63	315.35	316.07	316.49	316.56	316.3	316.5	314.41	317.21	313.94	314.01	315.87	317.22	313.97	314.96	312.83	314.86	315.14	315.23	318.14	316.49	314.79	317.28	316.6	314.38	315.89	316.62	314.21	317.57	315.76	316.88	312.95
297.5	298.61	298.13	294.96	296.08	301.77	297.29	295.61	297.11	295.16	293.03	296.17	297.64	295.36	295.79	298.87	299.99	297.86	292.08	296.51	291.85	297.81	295.64	296.63	295.92	301.05	302.43	296.53	299.26	294.39	297.79	298.04	297.01	297.83	296.39	296.29	296.74	298.89	293.54	297.98	293.49	296.18	296.4	299.14	297.69	298.65	298.23	295.85	299.22	295.82
304.8	307.5	304.44	304.89	307.66	307.85	305.48	299.82	308.27	309.74	306.83	305.16	306.19	306.64	306.1	304.41	304.62	307.67	306.89	305.49	307.17	308.01	306.96	306.78	307.55	305.6	302.87	307.24	306.44	303.84	307.5	305.69	305.29	307.83	301.99	309.1	303.85	307.64	307.15	308.94	305.73	307.4	305.97	305.2	306.23	306.19	306.58	305.85	305.94	304.08
296.87	294.93	294.61	297.12	299.56	296.68	293.66	297.37	296.34	296.39	298.72	295.11	297.74	295.54	298.33	298.85	298.78	294.04	295.77	298.22	295.95	298.22	295.77	295.55	295.21	294.29	301.52	295.32	295.03	295.67	295.06	296.53	299.85	298.89	297.99	295.21	297.98	296.15	296.53	298.28	295.76	294.52	297.72	294.89	299.29	298.41	295.37	296.11	299	296.31
313.63	316.64	313.96	313.24	313.21	313.19	313.1	311.72	315.14	312.53	308.74	313.89	313.6	312.17	314.5	314	312.46	311.26	315.49	315.37	313.7	314.32	313.95	313.4	313.91	311.63	315.78	313.17	312.02	308.67	312.28	316.1	314.84	313.68	312.68	312.74	311.95	312.62	313.63	310.87	311.48	313.34	313.36	313.27	314.67	312.57	312.79	313.33	314.15	310.84
296.28	294.67	300.33	294.81	297.29	298.58	297.76	295.83	299.54	296.51	295.66	300.72	295.83	298.54	297.29	294.95	296.68	296.29	296.93	295.65	293.98	298.4	299.03	295.71	299.67	296.53	298.94	294.43	298.07	300.81	299.86	297.31	299.55	297.99	295.29	298.66	297.51	298.09	296.9	295.93	297.52	297.17	295.98	296.24	297.66	293.36	301.26	294.14	295.12	294.37
301.86	296.43	304.2	305.58	301.98	303.95	303.48	304.1	298.57	300.5	299.17	301.54	302	299.5	300.95	303.52	304.21	301.5	301.78	301.34	303.17	302.09	298.23	300.45	298.01	300.97	299.61	300.81	299.29	299.6	299.94	298.97	298.37	299.97	302.77	302.18	301.46	299.13	301.01	297.95	303.8	301.39	300.67	300.55	300.03	300.22	298.95	301.35	302.66	300.97
310.55	315.6	315.74	314.71	313.7	313.42	314.21	313.33	316.56	316.17	311.73	313.11	311.51	313.87	316.1	312.41	313.82	314.16	315.44	315.64	315.17	314.84	309.68	317.98	313.49	312.71	309.79	317.13	318.2	316.41	313.25	314.26	311.8	314.33	313.54	315.09	314.72	315.18	312.77	311.37	315.71	312.95	312.8	312.62	312.5	312.41	312.01	316.54	311.88	316.16
295.78	296.56	291.01	296.73	294.4	289.21	295.71	290.24	290.28	296.18	297.49	296.99	294.15	296.32	294.44	289.15	294.35	293.15	299.46	293.55	298.45	291.63	291.13	295.87	295.86	296.94	296.21	293.58	295.38	292.71	292.9	296.46	292.62	294.77	295.1	294.96	295.63	294.87	295.42	295.69	291.61	293.89	292.98	293.69	294.99	293.57	296.12	296.14	295.08	294.59
316.83	314.37	311.67	315.41	315.66	314.27	318.88	309.27	317.39	316.52	315.4	316.88	314.42	313.06	315.35	316	316.66	317.38	315.25	314.63	313.27	315.16	320.7	314.38	315.88	316.77	314.8	316.6	317.59	318.44	319.21	317.75	315.86	317.15	315.5	315.81	318.65	315.53	317.36	319.13	317.39	316.6	317.63	317.34	309.54	316.75	313.61	316.71	315.83	318.61
307.04	303.22	306.62	302.2	308.2	303.88	304.16	306.03	302.09	308.45	305.4	302.85	303.28	302.52	305.23	303.97	302.09	302.88	306.4	306.44	304.05	305.7	308.47	300.78	304.58	300.31	307.84	304.01	300.24	305.8	304.6	302.72	303.4	301.84	303.59	305.74	307.86	306.15	304.94	303.04	303.67	305.82	307.7	303.45	305.93	309.22	304.6	302.37	307.06	302.49
316.62	319.39	317	317.92	316.48	320.7	317.53	319.22	320.73	319.99	319.29	316.49	314.68	315.53	317.75	317.17	314.79	319.9	318.51	312.1	318.45	317.26	318.35	319.97	318.12	316.74	317.06	318.51	318.9	316.43	319.28	317.78	316.79	315.61	315.67	319.67	317.62	318.06	318.25	320.03	315.41	315.16	315.74	318.08	317.71	315.29	314.95	317.21	316.09	316.48
305.41	305.67	304.63	306.19	305.94	306.62	307.09	306.65	304.8	303.58	305.15	303.86	308.83	303.82	309.52	307.25	301.16	310.85	306.73	305.66	309.36	308.91	306.01	306.83	305.63	305.88	303.4	304.92	305.99	308.01	306.51	306.8	303.88	304.81	304.13	307.89	307.88	303.81	306.5	305.99	306.79	303.92	304.61	306.3	305.65	305.34	307.31	306.38	302.81	303.88
296.26	299.28	293.39	294.96	295.87	297.33	296.3	298.31	295.76	299.36	295.91	294.8	296.61	296.67	294.4	299.98	297.08	298.9	301.15	297.5	293.59	299.27	291.18	300.25	294.09	292.87	293.21	297.2	295.97	299.8	297.85	294.82	296.41	294.28	295.16	294.72	297.07	293.15	296.12	293.79	295.57	300.76	295.44	293.92	296.35	296.71	295.27	296.79	296.56	296.22
296.44	293.29	295.67	298.91	299.38	297.07	299.15	297.74	296.54	296.24	294.95	298.65	295.23	297.86	293.43	297.29	296.47	296.6	296.19	293.53	298.3	299.44	299.56	296.67	298.81	296.86	293.29	298.13	296.98	295.34	296.71	295.07	294.04	299.47	298.75	298.59	295.3	295.83	295.75	299.29	298.87	296.8	297.2	295.95	295.52	295.84	294.66	294.35	297.9	292.58
315.16	317.24	316.62	315.77	316.45	317.38	316.59	320.17	317	314.23	316.04	312.61	316.93	313.95	314.43	317.25	312.38	314.89	316.71	314.9	318.7	318.53	313.27	315.74	317.96	314.74	319.63	316.18	315.66	313.92	316.97	316.18	318.78	314.9	314.57	313.59	316.75	314.07	314.68	315.36	318.9	317.82	313.25	315.27	316.67	314.71	318.58	315.43	315.64	314.57
302.87	305.67	302.19	300.87	304.42	303.63	300	301.47	300.83	305.03	305.54	303.37	305.52	302.32	304.01	305.35	305.37	304.52	305.76	303.22	302.27	301.79	303.1	300.47	304.7	304.7	304.26	304.46	302.95	303.34	302.09	300.08	303.09	302.4	299.12	302.89	309.34	305.96	304.18	304.02	303.99	306.11	302.86	302.58	304.36	305.12	305.71	305.67	303.49	303.8
306.66	302.2	305.76	298.72	300.19	305.03	305.38	304.03	303.91	303.15	303.13	305.71	305	300.74	304.53	302.91	305.75	304.64	309.71	301.47	307.55	303.74	305.79	304.69	307.25	302.23	302.25	305.96	303.1	304.44	305.02	303.94	302.59	305.63	305.78	307.82	302.21	304.14	302.6	310.49	302.41	304.52	300.27	304.52	302.24	302.11	303.36	305.45	303.66	305.35
302.23	302.79	303.64	301.59	303.55	303.56	299.81	300.95	301.97	305.6	303.1	305.2	301.68	300.15	301.68	304.47	302.55	302.26	297.82	305.72	301.9	301.77	309.57	300.2	302.26	304.86	303.11	302.52	304.41	302.41	299.64	302.55	300.68	303.59	303.36	301.02	304.27	303.86	301.71	302.61	306.26	302.09	305.52	302.77	300.58	303.15	302.12	301.65	304.29	302.65
307.71	310.62	307.94	308.91	308	309.54	309.02	309.96	310.27	309.38	309.72	311.15	307.05	306.4	306.05	310.46	307.79	311.57	308.4	306.62	306.38	309.75	310.19	310.73	310.19	308	309.46	308.44	309.35	309.83	307.82	310.39	308.56	309.51	309.85	304.45	308.49	308.27	307.98	309.69	308.32	308.19	307.99	309.7	311.8	309.67	310.27	309.79	307.29	308.91
306.92	303.3	305.54	304.34	304.57	304.78	303.8	307.4	306.74	305.82	303.16	306.73	306.7	304.62	307.47	305.26	304.93	308.04	308.05	306.75	309.75	304.99	307.28	305.5	306.82	305.56	303.67	308.18	310.86	303.28	305.25	308.72	306.72	306.69	305.09	304.18	306.43	305.01	305.8	308.65	307	306.31	305.2	307.66	307.45	305.98	305.14	304.47	307.2	307.43
317.56	313.55	316.49	314.47	310.77	313	315.07	313.94	320.56	309.17	316.33	313.52	314.03	313.36	314.4	312.08	315.2	315.49	320.5	316.48	310.65	310.86	313.57	314.36	315.45	309.81	313.91	314.41	312.13	313.7	311.32	314.43	315.93	313.23	313.18	313.36	310.82	313.56	312.15	313.78	313.28	313.9	312.66	313.44	318.29	315.75	318.28	313.5	314.56	310.58
303.79	302.54	305.11	304.27	304.15	303.76	305.11	307.88	303.97	305.57	304.45	303.87	305.36	307.7	303.92	303.15	303.77	305.84	303.86	305.05	306.45	305.77	304.56	306.04	303.05	302.41	306.2	300.53	302.62	305.99	304.41	304.94	304.63	306.97	302.9	305.1	306.93	303.24	305.63	306.21	305.31	308.99	302.12	304.02	305.18	305.94	303.3	304.69	307.96	305.54
326.87	323.52	331.54	328.31	327.64	326.31	329.1	326.47	327.07	326.41	329.44	327.8	326.54	328.26	326.29	324.77	327.86	325.65	326.65	327.27	328.22	330.1	329.01	326.09	327.95	328.77	329.8	324.02	326.79	329.27	327.79	330.77	330.67	328.35	325.79	331.24	332.29	327.1	327.79	326.12	328.6	328.82	328.97	324.44	327.74	331.71	329.02	327.99	328.53	326.29
295.66	297.81	292.1	292.55	296.52	292.38	297.3	299.12	293.2	294.86	293.87	295.46	295.66	294.29	295.64	294.05	296.79	294.85	293.35	293.09	294.65	293.87	297.09	295.23	299.55	294.04	295.32	291.73	296.67	297.54	295.93	297.27	293.04	294.44	293.67	291.71	293.67	299.05	296.35	296.56	291.27	295.94	294.57	297.79	295.27	295.8	295.69	293.13	295.37	295.01
315.36	313.95	316.58	316.59	318.86	318.33	315.9	313.72	316.9	314.98	317.24	318.52	316.09	316.34	318.51	319.09	316.75	316.12	318.24	321.23	317.62	315.72	319.53	316.87	320.68	317.91	317.79	316.19	317.7	311.97	317.61	314.87	316.02	318.27	314.15	317.66	315.81	312.56	315.21	316.12	317.94	315.75	314.37	319.85	313.91	316.89	316.38	314.87	315.38	315.86
290.95	298.48	294.98	294.24	292.82	294.07	294.95	294.61	294.37	293.78	295.37	294.07	297.27	295.14	295.77	296.53	293.64	290.7	292.61	293.38	292.59	294.37	295.24	294.34	296.35	293.89	295.62	294.37	294.1	297.83	294.78	294.45	296.85	296.33	297.59	293.49	294.66	298.64	297.48	293.59	294.42	290.14	294.87	295.12	295.83	294.67	294.66	297.34	294.54	297.53
313.93	312.83	318.2	314.14	317.19	313.29	316.19	313.85	313.74	315.54	316.77	312.88	314.16	317.9	310.91	314.54	315.15	313.79	315.08	313.74	314.13	313.72	314.46	312.57	313.7	314.89	315.77	316.08	314.32	314.92	319.34	316.84	315.53	313.1	314.6	310.79	313.34	314.89	313.59	315.48	314.97	315.78	318.23	316.72	314.88	313.78	315.05	314.31	315.37	314.36
302.12	296.76	300.15	300.77	300.91	302.44	301.17	302.18	300.54	302.57	303.33	300.49	299.69	300.29	298.56	301.15	305.2	301.63	297.6	300.26	298.15	300.98	306.1	302.85	303.13	300.37	304.31	301.23	299.76	303.11	301.81	300.91	298.24	302.96	300.51	304.48	303	300.78	298.66	305.07	301.47	304.72	303.38	301.79	300.66	300.35	304.82	299.05	298.22	300.9
307.51	305.9	306.28	306.51	306.14	303.47	307.01	307.86	307.4	306.63	307.63	305.23	309.16	307.76	306.58	304.96	308.83	305.98	304.22	303.61	305.28	306.99	305.4	306.27	305.01	308.74	304.95	306.4	309.49	306.68	305.96	307.55	308.03	308.55	307.58	307.49	305.54	310.79	306.92	301.52	307.21	306.21	305.15	306.95	304.2	308.98	308.62	305.89	300.28	304.02
312.12	315.7	312.23	315.77	314.79	314.79	313.64	315.39	314.31	315.53	315.47	311.44	314.07	312.93	315.43	313.75	315.04	315.4	317.06	316.74	314.99	315.16	317.06	314.42	312.77	315.01	316.37	311.68	316.49	314.62	314.99	314.69	311.75	316.89	314.14	314.14	316.47	311.62	314.13	315.59	315.41	310.97	315.14	313.74	316.65	311.59	320.05	316.87	314.63	315.78
316.17	315.16	316.68	310.12	318.59	315.23	314.9	316.24	317.83	315.6	313.35	316.29	316.64	317.16	318.06	318.35	314.29	317.63	316.52	316.63	316.1	316.96	315.79	315.79	319.24	315.16	315.92	314.8	317.27	317.31	317.03	319.57	313.6	319.2	318.41	317.89	312.92	314.21	317.08	317.22	317.2	315.71	316.37	317.76	317.63	320.56	322.28	316.05	315.4	318.38
313.52	316.12	306.31	311.26	313.35	313.62	314.66	307.42	312.3	315.42	311.31	315.75	308.69	311.93	312.44	310.73	313.86	316.59	312.67	315.48	312.83	314.12	313.94	313.05	314.55	312.53	314.45	312.34	315.83	313.87	315.04	312.35	311.86	312.59	306.38	311.6	314.28	311.21	310.79	312.01	314.26	314.13	310.68	313.43	310.4	313.11	315.66	309.68	314.99	315.51
297.63	299.58	296.82	293.14	297.09	293.63	296.56	296.02	294.89	299.45	298.29	296.29	297.09	294.6	297.96	294.4	297.46	299.23	298.35	294.98	297.24	296.72	295.41	296.82	300.31	299.18	297.36	295.5	295.68	299.47	297.72	295.32	295.61	297.27	294.98	297.08	295.85	295.64	298.46	295.91	296.16	301.45	300.8	294.72	299.84	298.01	295.8	297.21	295.57	298.08
315.05	311.72	310.62	312.88	315.51	311.86	312.82	310.85	311.32	316.39	311.12	309.91	308.16	315.6	317.44	309.16	316.28	313.43	315.14	311.63	315.95	318.05	317.08	312.21	314.03	313.69	314.34	311.12	316.26	311.16	313.17	313.45	312.1	315	313.32	315.34	312.19	309.96	313.59	312.38	312.51	312.65	314.61	312.49	312.51	315.33	312.27	312.89	316.3	312.67
315.85	313.77	311.48	311.78	312.19	309.4	316.53	314.59	316.06	311.64	310.15	315.58	312.3	313.43	313.8	311.26	315.01	315.58	312.32	315.95	314.9	314.16	315.39	310.65	314.45	311.19	311.43	318.1	315.69	316.1	312.05	315.39	312.33	310.89	311.64	310.98	309.44	311.18	312.66	312.91	314.02	310.28	314.83	313.09	313.49	311.53	315.1	313.37	316.32	313.39
315.17	316.77	317.55	316.39	318.14	318.03	317.97	317.2	315.66	316.2	317.68	315.58	315.27	314.77	313.86	316.08	322.29	317.94	313.85	317.44	316.82	315.49	315.15	316.37	315.36	315.85	316.66	318.29	316.29	316.05	315.01	318.5	317.79	319.32	318.85	320.96	318.31	310.69	319.1	319.86	317.78	319.53	314.72	315.29	318.64	316.15	315.24	318.27	317.81	319.03
309.88	307.67	306.25	311.63	308.85	304.5	308.98	311.44	309.7	307.39	310.93	307.41	308.93	304.85	305.21	307.68	305.67	305.41	305.91	310.94	309	308.69	310.04	309.35	304.43	308.41	306.28	309.24	306.66	307.64	308.03	304.75	305.31	305.44	309.05	307.37	305.72	307.38	306.09	306.27	307.23	305.52	308.68	306.38	310.92	306.31	309.91	306.41	305.99	309.21
316.47	319.54	318.73	318.9	318.2	316.66	316.6	319.48	316.89	316.78	319.11	319.4	318.06	314.71	315.33	318.99	317.16	315.79	319.61	317.91	315.44	315.94	320.52	315.35	316.71	318.19	321.59	313.41	318.27	320.13	316.14	314.91	317.52	318.41	317.85	317.15	319.57	321.33	318.61	320.58	318.55	317.22	320.07	319.08	317.6	320.41	320.05	320.76	321.58	321.78
296.94	294.33	300.63	291.32	289.59	296.01	296.57	291.67	295.03	294.29	297.7	293.48	293.77	296.98	295.8	296.03	290.63	294.39	292.62	292.64	293.22	295.72	295.46	293.45	294.08	296.27	298.11	296.65	298.51	293.5	295.65	292.67	296.68	296.4	296.84	292.35	296.94	296.84	292.65	294.67	291.38	293.09	295.19	293.87	293.33	294.18	295.42	292.7	294.57	295.21
294.77	296.46	296.37	293.97	295.4	293.9	294.17	296.86	291.94	293.49	297.87	296.18	294.03	296.79	297.09	292.95	296.38	294.98	295.57	292.28	294.71	293.89	295.73	295.32	297.18	297.62	291.69	292.24	295.44	295.05	292.67	295.4	293.28	297.42	292.71	295.21	295.1	292.43	294.18	296.27	298.53	295.5	295.8	298.91	296.39	292.65	294.88	291.09	297.8	296.58
316.83	313.26	313.37	314.82	315.79	316.28	318.4	315.62	314.21	310.84	313.74	315.34	314.53	314.68	312.73	316.13	313.87	315.46	313.1	317.09	314.89	315.19	311.82	313.55	312.59	316.48	316.56	314.05	312.72	313.09	317.99	313.68	317.5	318.33	318.13	314.7	313.06	314.62	314.71	316.1	316.91	313.43	314.04	312.42	314.28	313.06	314.57	315.49	314.77	315.83
306.59	306.81	301.98	305.07	305.9	304.86	305.71	306.26	306.8	304.18	303.93	304.85	304.14	301.09	303.63	307.94	306.29	304.28	304.96	303.52	306.15	304.57	306.61	304.29	307.05	304.86	301.63	305.01	300.53	304.58	305.73	302.9	302.63	305.67	303.18	306.72	305.83	302.92	303.12	303.66	303.12	304.31	304.17	307.86	306.19	303.23	306.45	306.09	308.11	303.44
296.27	300.95	299.51	299.06	300.26	300.96	296.8	298.3	298	301.07	302.68	300.53	303.7	300.5	299.05	302.44	300.97	300.34	300.3	302.47	301.91	298.13	299.33	299.73	300.7	299.91	300.04	299.59	296	299.4	302.24	300.68	299.99	299.4	298.44	300.27	297.94	300	299.05	301.31	299.26	303.88	300.47	296.97	298.27	299.63	299.17	298.61	301.17	301.62
303.81	306.2	304.42	306.8	301.43	304.76	304.7	304.03	303.02	305.91	309	303.73	306.46	307.41	303.79	309.93	299.86	305.72	306.34	302.7	306.25	303.63	305.53	303.77	303.53	303.88	304.14	304.77	304.16	301.51	304.12	308.6	304.71	308.91	304.64	304.88	304.56	308.84	301.05	304.92	308.12	306.46	305.16	300.97	308.17	304.21	306.37	309.48	305.84	302.91
315.78	317.56	316.15	317.09	320.23	316.63	314.18	313.21	313.61	314.38	316.42	313.12	316.41	315.78	315.76	314.08	315.33	311.78	315.97	314.29	314.87	314.45	311.37	317.79	315.96	316.68	316.17	311.65	314.14	312.82	318.12	314.46	316.4	314.14	316.06	315.57	311.39	315.13	310.35	314.37	312.94	312.04	315.65	315.79	315.26	316.72	315.11	317.13	312.37	314.51
306.38	307.37	309.57	306.38	309.32	307.61	304.96	310.09	309.08	309.08	308.23	309.03	305.91	307.21	307.42	308.57	308.28	307.41	305.52	308.3	306.21	309.17	306.13	307.04	307.29	306.24	308.63	304.99	304.4	306.44	309.56	304.32	307.65	305.76	306.68	306.23	308.3	302.14	304.72	307.87	309.27	308.34	308.41	305.72	309.95	306.47	306.68	308.77	306.23	305.56
304.31	307.26	307.32	303.83	303	303.18	306.63	303.02	305.68	305.26	302.13	306.87	304.41	301.06	304.34	307.1	305.45	306.49	303.52	307.02	302.48	303.33	304.19	302.6	305.48	307.9	305.61	300.91	305.11	303.13	302.66	303.18	302.8	305.29	304.95	307.37	303.17	305.15	305.68	307.06	307.19	305.17	305.63	304.13	304.08	306.45	306.42	302.45	305.43	304.7
327.52	327.95	329.35	326.91	327.34	327.8	327.38	324.01	327.53	327.8	330.43	328.29	329.68	324.93	330.35	323.7	329.02	327.49	326.01	328.88	325.6	327.59	328.87	331.42	324.05	328.19	327.2	332.5	331.85	330.06	325.31	327.82	328.75	328.67	326.45	325.27	331.43	327.86	323.97	328.55	324.46	330.65	328.2	329.65	330	326.08	328.54	326.14	327.44	328.6
311.11	307.91	310.32	310.04	312.14	308.8	312.02	310.87	310.88	310.4	311.05	313.94	312.06	313.98	309.98	310.94	310.82	313.16	314.41	310.58	313.63	311.8	307.16	311.93	311.71	312.98	312.83	315.41	314.41	311.04	312.78	307.66	309.69	314.21	312.39	315.14	310.76	312.54	308.35	311.4	311.73	310.22	314.1	312.34	313.67	309.2	312.8	309.45	308.79	311.17
303.43	303.15	299.78	305.55	300.96	301	299.59	301.93	303.11	303.6	302.56	304.5	305.2	302.51	307.06	306.32	301.01	302.19	302.16	301.77	304.71	299.19	299.09	301.77	300.62	299.9	304.24	301.6	302.82	302.23	304.19	301.76	302.12	301.22	303.51	307.1	298.79	301.74	302.07	302.67	301.83	304.22	302.5	303.68	302.47	303.57	302.44	304	302.46	306.66
305.29	302.64	300.93	304.19	303.95	300.92	302.66	300.05	304.7	302.78	304.05	302.21	302.89	305.42	300.14	306.33	305.61	300.48	302.06	301.89	298.58	304.32	300.72	296.69	300.17	303.24	302.15	299.52	304.57	301.75	302.86	301.35	302.47	302.35	304.64	301.24	301.15	302.58	300.37	302.24	302.18	306.68	303.24	303.81	304.28	302.58	303.87	303.02	298.57	301.09
295.06	292.56	297.98	292.36	292.5	293.57	291.48	293.33	292.8	292.54	292.61	296.74	295.55	293.03	295.33	291.54	289.65	292.81	293.68	297.65	294.9	292.93	293.04	292.22	291.54	293.6	295.59	294.65	294.32	294.98	291.41	295.41	293.51	293.04	294.21	292.97	294.16	292.75	292.31	293.45	292.84	293.03	295.31	293.78	293.85	294.33	294.59	292.86	294.29	293.35
304.65	305.18	308.26	307.5	308.75	308.3	307.01	312.49	304.91	306.32	304.64	308.29	306.29	305.99	305.93	305.5	306.69	309.85	307.68	304.57	304.01	307.18	305.24	302.26	308.92	307.02	304.85	305.92	305.96	308.15	305.39	304.05	302.15	305.32	300.16	304.26	307.64	305.4	304.77	305.82	305.37	307.06	303.81	303.93	303.16	305.51	309.12	305.81	304.61	303.78
304.81	300.49	306.49	300.43	303.25	301.25	305.1	301.85	306.3	301.35	304.79	303.44	303.09	303.7	300.93	300.91	306.12	304.34	301.96	300.16	301.28	304.58	307.93	304.12	303.09	302.18	305.55	307.04	301.55	299.86	303.87	306.44	304.85	302.93	302.13	305.22	300.77	306.74	304.62	307.1	302.89	308.5	303.91	304.48	301.54	302.11	306.28	304.65	304.2	302.61
311.16	309.56	309.22	313.28	312.99	310.2	311.6	311.66	311.85	312.85	309.79	309.18	309.24	312.77	315.16	308.72	311.63	307.09	312.77	309.1	308.42	310.97	310.43	309.76	314.34	309.41	309.01	310.48	312.93	312.71	306.21	309.94	313.16	310.15	311.15	311.54	312.2	306.36	307.07	312.01	310.25	310.88	312.31	311.41	311.09	311.58	312.92	313.43	311.25	308.47
330.22	325.91	328.35	326.17	323.65	327.13	325.05	327.6	325.78	326.28	327.68	329.37	325.03	327.02	326.49	326.77	322.09	325.49	330.02	325.67	323.88	325.6	329.73	327.13	331.92	326.7	328.34	322	325.21	328.86	327.5	327.74	325.75	324.3	330.2	326.99	327.85	325.41	325.28	324.31	326.93	326.28	326.39	326.15	330	328.13	326.84	322.36	323.23	324.44
305.54	306.91	307.39	305.65	307.97	306.46	305.18	305.68	308	305.12	305.13	307.46	307.79	304.96	308.43	305.22	305.98	309.15	312.11	307.69	308.91	305.99	307.38	302.97	310.53	304.96	308.12	306.29	307.45	308.59	311.08	306.77	307.27	306.49	304.77	307.25	306.69	309.91	307.32	307.31	304.38	307.5	306.59	304.98	304.87	307.74	310.84	307.59	310.12	308.22
304.4	302.13	305.12	306.03	303.91	304.12	302.9	303.87	305.55	306.59	304.84	305.71	301.86	304	303.05	307.77	302.98	308.07	306.92	307.93	307.16	301.92	300.17	304.98	302.04	304.15	309.07	303.03	301.52	302.63	305.55	305.68	306.69	307.84	302.94	300.97	304.95	306.11	307.27	304.4	304.35	305.79	303.47	302.22	303.52	303.07	305.63	304.86	304.49	303.61
292.82	294.7	289.61	294.98	294.96	293.34	293.63	296.12	295.09	293	293.35	294.99	295.98	294.98	292.65	294.41	297.25	293.61	289.5	296.81	295.5	293.33	293.15	293.98	292.1	295.26	292.65	295.62	293.99	294.41	290.37	291.76	290.44	293.79	293.6	295.37	288.38	294.02	294.52	294.97	291.78	296.48	297.05	292.99	295.8	293.61	297.03	292.64	292.02	292.66
301.05	301.46	301.64	300.74	304.27	303.4	304.21	301.92	301.68	305.17	301.71	304.93	304.67	299.71	300.54	303.32	301.84	302.39	302.93	301.13	303.36	303.46	301.35	300.46	302.8	304.72	303.09	302.5	301.76	299.39	303.12	305.26	299.72	304.4	305.23	306.88	303.66	303.57	301.53	304.29	301.87	303.77	301.92	305.12	302.49	305.52	304.07	306.99	303.7	304.73
309.86	305.84	309.76	304.17	308.31	305.75	305.75	309.11	306.77	310.38	303.17	304.48	306.82	305.58	304.81	302.46	305.8	306.76	306.82	307.82	307.44	304.88	306.72	303.79	307.67	304.6	304.35	306.18	302.48	303.73	304.12	305.84	304.81	308.66	307.77	311.06	304.15	307.43	303.53	306.24	308.4	305.13	306.82	304.2	302	305.47	305.39	305.28	304.69	305.5
310.98	309.73	307.81	308.69	304.9	308.3	307.33	309.37	307.4	309.38	308.51	309.11	308.79	306.71	310.32	305.77	308.93	308.62	308.21	305.83	313.24	310.21	306.08	309.34	308.33	308.05	311.39	309.33	308.89	306.68	304.27	307.64	307.87	307.36	306.02	309.09	308.64	308.62	308.95	309.83	307.86	308.97	309.32	305.85	308.69	310.2	310.46	310.19	311.19	312.63
315.32	317.15	313.67	316.14	316.64	321.17	317.06	319.96	318.14	315.14	318.62	319.09	317.32	316.28	321.1	319.35	321.37	317.09	317.53	316.86	317.38	318.2	318.68	317.6	316.09	314.56	317.11	318.96	314.4	317.5	315.07	319.03	318.92	316.41	316.65	319.57	317.61	318.01	320.37	319.02	318.39	316.06	316.76	319.39	318.37	317.41	318.11	316.99	320.08	316.05
317.89	316.94	313.74	315.47	315	313.59	313.69	314.61	317.54	315.94	313.37	315.69	314.54	314.04	311.77	316.68	314.17	314.38	315.58	313.25	315.57	315.7	316.71	316.6	315.74	311.28	308.23	312.61	313.13	313.64	317.41	313.98	315.09	310.03	317.06	313.56	318.62	312.62	316.85	319.97	314.65	312.28	312.79	315.01	316.11	312.46	314.87	314.71	317.6	313.52
301.31	302.36	299.27	302.18	301.06	301.96	303	298.19	298.21	303.22	299.32	302.17	300.78	302.85	302.03	302.39	299.69	301.58	300.57	299.32	301.27	299.26	299.04	300.93	301.38	300.86	299.35	300.78	301.78	300.57	302.36	299.37	305.02	303.01	299.29	302.5	300.77	298.72	301.57	300.56	301	300.81	298.21	300.26	299.33	299.1	301.93	301.75	304.57	301.36
296.8	295.79	293.42	293.81	295.52	294.55	296.55	295.05	292.67	296.92	298.15	295.99	296.44	294.05	295.33	295.49	295.86	293.77	296.51	295.54	295.19	295.59	296.02	295.91	293.01	296.86	297.65	294.48	295.83	295.35	295.89	292.36	299.19	298.33	295.71	294.1	293.75	294.71	293.8	293.62	294.86	294.07	297.42	297.3	295.24	294.03	295.46	296.93	295.77	297.15
304	306.78	306.23	307.93	308.97	306.01	302.86	305.81	303.09	302.87	308.48	308.5	307.43	304.88	309.63	308.77	307.68	305.41	306.18	310.3	305.02	308.89	305	308.3	307.12	307.01	304.66	305.74	309.75	305.41	311.32	308.17	306.67	304.79	307.37	308.92	304.86	307.16	308.9	304.82	305.57	310.13	304.22	310.6	309.12	306.32	306.37	308.94	306.84	304.41
301.48	301.85	302.31	301.33	307.47	300.57	304.39	304.15	301.41	306.13	302.32	301.56	302.07	302.2	304.75	303.27	302.32	302.07	302.43	300.88	301.13	302.07	301.8	300.38	301.92	302.84	304.05	302.24	302.99	300.72	305	301.32	302.65	305.08	300.23	302.22	301.48	298.41	305.21	301.02	304.82	299.48	300.54	298.44	302.25	300.14	301.26	303.57	301.97	304.6
311.8	310.71	314.09	312.54	314.4	313.01	311.13	314.68	318.01	315.18	316.69	311.09	316.42	313.72	312.39	316.31	315.5	313.91	308.94	313.64	311.67	312.32	309.6	314.15	313.31	312.92	312.66	314.65	313.53	309.4	310.82	312.85	313.23	315.09	313.27	312	314.14	313.88	316.21	316.4	315.51	313.45	313.68	317.75	312.66	311.44	314.29	313.38	311.59	311.73
301.35	304.39	304.23	301.18	301.68	302.17	303.4	301.85	305.23	304.74	300.97	299.75	304.26	303.34	302.6	304.17	300.37	304.85	301.6	305.38	301.79	303.69	302.71	304.49	301.06	300.53	302.07	297.65	302.11	302.85	301.34	303.38	304.48	302.06	305.51	303.04	299.52	304.23	302.73	303.35	302.58	301.48	306.87	302.67	302.53	301.78	299.52	301.25	303.26	305.63
317.69	314.9	322.05	320.68	320.7	322.44	318.92	317.49	321.04	315.44	316.35	321.65	318.99	318.58	316.01	322.54	321.83	318.75	321.15	316.84	319.88	321.03	320.43	322.32	322.41	317.36	318.48	319.08	320.08	317.3	321.46	319.2	317.36	319.1	323.32	318.11	322.03	318.54	319.9	318.06	318.65	318.63	321.31	316.81	322.09	321.09	318.51	318.09	320.43	320.08
301.73	306.7	303.65	301.43	301.1	301.08	300.37	308.13	302.8	302.53	302.74	302.95	303.46	304.06	303.74	305.88	304.52	302.63	303.58	304.76	302.59	304.61	301.16	301.59	300.12	302.52	306.67	302.03	302.59	302.31	301.04	301.49	303.16	305.59	304.47	303.55	304.78	301.59	302.4	305.76	306.95	302.54	305.55	304.31	300.57	303.73	306.64	302.24	305.01	304.76
304.82	302.71	305.6	305.69	302.64	299.74	301.14	296.84	300.57	304.8	302.27	307.12	298.95	303.42	307.21	300.77	302.24	301.77	302.29	305.58	301.46	301.79	302.95	303.52	300.01	301.82	300.65	301.9	303.77	302.55	300.5	302.75	305.62	302.35	304.05	307.74	302.36	299.04	304.06	304.05	301.49	301.62	304.31	301.21	298.98	303.81	304.48	303.51	305.66	304.03
293.24	297	292.52	295.9	294.64	295.3	294.44	294.13	296.83	296.89	292.67	290.64	293.77	289.77	293.87	295.92	294.87	290.18	295.83	298.03	291.83	298.11	296.34	293.42	297.15	293.85	297.79	295.66	293.53	297.55	299.55	294.8	295.35	295.05	296.01	294.65	296.29	297.91	295.19	295.26	295.95	297.77	293.58	297.83	295.4	297.1	295.81	295.35	296.52	292.16
302.21	304.01	306.82	308.26	303.71	305.97	307.15	303.47	305.21	303.92	306.11	306.83	302.66	303.88	305.27	305.22	299.94	306.81	306.12	305.96	303.85	305.07	306.7	305.27	304.68	303.94	302.32	302.79	302.49	302.35	309.57	305.95	305.87	306.06	298.97	303.53	306.42	304.63	304.55	303.04	301.58	305.92	305.4	308.66	306.8	304.68	308.04	304.79	306.99	305.55
320.5	319.7	314.13	313.46	318.89	315.62	319.54	316.15	316.64	313.54	319.86	313.51	314.44	315.64	314.69	316.86	316.62	318.3	313.82	316.62	320.2	314.96	319.41	314.2	316.06	316.46	315.45	315.75	318.85	318.57	316.67	317.46	318.09	318.66	316.67	318.26	315.97	315.74	313.93	318.19	314.53	317.12	314.99	318.83	318.86	313.3	317.65	314.4	316.87	312.96
304.54	304.81	306.78	303.22	306.61	304.11	307.64	303.59	306.89	305.48	303.43	306.4	307.67	302.81	307.4	303.29	304.92	306.98	304.74	303.52	305.63	306.19	308.07	302.48	300.04	306.45	306.87	308.83	302.96	303.39	302.6	302.14	305.93	304.26	302.83	303.63	305.25	303.42	306.55	306.14	305.39	307.2	305.85	307.47	306.32	306.73	307.03	303.33	305.22	304.44
314.44	310.43	316.32	313.86	313.31	314.51	311.22	315.36	311.3	311.37	310.93	312.49	314.23	312.7	316.12	313.2	307.41	311.98	311.9	316.07	311.96	313.25	316.42	311.78	312.38	315.28	310.45	313.38	318.76	313.68	315.78	312.98	309.66	315.69	312.88	316.3	316.28	309.04	314.5	311.36	309.34	312.34	313.71	311.81	312.72	317.19	315.48	314.47	312	313.6
294.82	295.99	297.28	295.43	293.1	297.33	295.54	292.08	293.38	299.58	289.86	295.04	296.03	294.99	297.1	297.07	297.39	294.84	295.28	292	289.89	295.76	294.89	296.23	293.66	292.39	293.87	294.01	294.73	297.06	295.13	294.18	293.4	293.25	292.72	291.29	294.94	299.53	293.76	296.19	292.66	294.17	297.91	294.14	293.07	296.78	296.68	291.41	292.85	294.75
313.52	315.87	315.45	316.32	312.06	316.27	319.15	315.31	316.45	312.64	313.94	314.6	315.91	313.28	313.97	315.84	314.14	311	317.71	315.98	313.97	316.52	312.64	316.74	314.28	313.98	313.67	316.35	315.12	315.12	314.04	313.22	314.29	317.05	316.88	312.86	316.41	317.92	313.89	313.48	317.88	315.24	313.61	316.67	311.37	309.94	313.94	315.74	316.76	316.28
329.76	329.65	331.11	328.22	328.51	330.14	324.32	328.42	328.31	330.35	330.15	327.37	328.21	328.57	325.51	326.61	329.82	328.42	329.51	330.54	324.98	330.91	328.79	327.85	328.02	330.07	326.88	327.87	327.69	331.24	327.92	328.52	330.43	326.46	329.06	329.6	326.03	329.22	329.94	322.6	328.91	324.22	328.09	326.14	329.12	325.12	328.54	327.66	326.24	328.56
320.56	320.13	319.48	318.81	320.75	316.57	318.1	317.65	316.95	320.24	317.94	318.78	316.54	318.09	317.86	317.14	316.5	319.47	316.61	317.88	318.88	319.09	319.81	319.05	319.82	320.38	316.63	314.86	317.99	319.57	317.33	317.31	316.39	319.11	319.15	320.55	319.12	318.67	322.59	319.58	318.59	319.39	315.73	321.64	318.52	317.47	319.23	321.01	317.65	316.89
310.3	317.26	313.04	315.71	310.58	315.18	318.77	316.26	313.96	313.81	312.03	311.12	314.7	312.83	315.16	312.06	313.49	313.77	312.16	314.92	317.5	315.33	314.07	314.31	311.02	312.86	315.71	310.43	313.61	313.16	310.31	311.94	315.07	314.16	314.32	315.09	314.56	313.18	313.96	311.27	312.59	313.22	313.31	314.41	309.13	315.06	310.66	311.29	312.89	308.85
305.56	307.08	304.17	300.73	301.49	302.57	304.55	304.41	303.63	300.32	302.17	302.31	304.16	299.65	302.39	303.35	306.28	303.6	305.04	299.56	302.12	305.04	305.78	301.6	304.23	303.39	304.1	301.52	302.13	303.99	303.42	300.63	307.39	305.04	303.67	307.7	302.12	298.69	303.37	302.96	305.43	307.38	303.68	304.38	303.58	303.43	300.74	300.64	305.32	297.71
305.11	300.8	305.4	302.27	305.81	306.75	307.87	306.58	307.92	308.93	303.58	305.22	308.43	305.53	303.89	306.69	302.32	304.77	305.4	303.76	306.92	307.06	306.32	302.56	309.29	306.53	302.94	303.82	307.66	305.4	307.23	306.21	304.23	309.07	303.18	306.07	302.29	303.8	305.33	300.96	306.91	303.12	302.86	304.58	303.28	304.43	307.8	307.85	305.45	308.86
312.84	315.45	313.66	312.6	314.88	313.88	314.02	313.63	309.98	310.92	315.48	313.81	313.25	317.88	313.49	312.54	313.36	313.47	314.58	309.31	313.28	316.34	314.07	312.45	314.07	312.65	310.9	311.17	311.78	314.32	313.57	306.48	312.35	310.3	316.6	314.75	311.28	311.91	313.57	314.03	312.48	311.08	311.44	312.84	309.63	312.44	313.31	315.96	309.81	313.92
309.33	308.81	308.56	311.56	307.03	307.49	311.78	306.55	306.63	309.26	305.98	307.61	312.73	309.47	307.48	310.59	309.11	309.47	309.46	306.52	305.86	310.63	310.46	304.82	305.97	308.13	309.44	312.57	310.04	306.56	309.1	309.9	305.63	306.51	311	310.44	307.74	308.61	309.92	309.58	307.04	307.07	313.05	308.65	311.36	304.98	310.37	309.88	309.45	305.6
300.03	299.72	299.88	303.37	301.29	301.03	301.99	303.9	302.13	301.72	301.59	301.01	298.61	297.37	302.36	300.6	300.86	301.39	298.64	298.71	302.76	299.96	300.53	298.32	299.08	300.88	302.17	297.85	297.46	301.61	303.62	300.17	300.84	300.31	300.08	300.57	300.99	301.9	300.51	297.28	300.94	301.63	301.07	296.53	299.03	301.58	295.35	297.14	301.47	299.64
306.15	303.63	305.35	307.03	304.39	303.89	300.78	304.47	302.44	302.34	304.89	304.77	304.32	306	309.35	310.19	305.51	304.96	306.11	303.08	305.72	304.93	304.27	303.85	305.95	307.42	307.18	306.36	304.67	303.35	302.61	307.31	304.21	306.76	304.08	301.79	303.51	302.11	306.72	307.46	305.34	305.52	307.39	305.71	303.4	306.11	306.9	306.79	299.98	303.04
308.26	304.55	304.31	303.86	303.48	302.85	305.93	304.93	306.81	304.46	301.77	302.24	302.54	304.83	305.06	302.26	306.54	303.4	299.8	304.17	303.98	303.39	304.33	304.31	303.87	304.83	304.77	301.06	304.66	304.52	301.23	305.21	303.87	301.75	306.77	304.3	306.56	303.05	303.38	303.33	305.32	303.76	303.53	303.01	306.7	307.48	305.38	302.06	302.35	301.89
295.7	298.55	296.52	298.55	297.35	296.42	295.16	297.22	298.34	296.46	295.67	296.73	291.24	294.84	294.42	298.97	296.93	294.42	296.92	298.12	296.21	297.06	296.85	296	298.74	298.55	301.56	296.75	296.33	295.18	299.77	293.74	297.09	293.89	295.23	294.63	297.78	296.44	297.12	293.6	295.1	297.86	296.74	297.27	297.23	297.49	293.78	293.49	297.41	296.8
314.35	315.97	313.1	312.19	313.97	315.33	312.13	315.4	315.95	314.85	312.91	314.9	314.7	313.92	313.96	314.77	318.34	314.44	316.46	315.79	316.51	316.49	312.94	312.83	319.52	311.63	312.85	313.03	312.79	317.64	317.04	317.46	318.12	314.25	319.85	316.48	313.6	310.27	315.01	315.6	315.36	311.36	315.63	316.64	313.74	313.22	318.2	316.28	315.16	313.57
297.94	293.2	297.59	295.68	296.23	295.02	296.5	297.69	296.09	296.91	299.63	297.82	294.2	296.12	293.32	296.58	295.2	299.65	299.64	296.35	297.75	296.25	299.52	296.8	300.06	295.87	297.46	299.16	298.52	300.11	294.44	297.88	296.38	296.01	297.16	295.75	299.44	296.67	298.06	297.67	300.14	297.71	296.59	295.03	294.17	293.71	293.73	292.55	298.04	298.24
315.27	314.86	315.34	316.6	313.81	318.65	317.55	315.15	317.28	315.5	317.31	314.66	312.42	315.51	315.48	317.22	315.42	318.57	314.41	319.5	318.47	318.84	312.31	314.99	313.87	316.68	313.83	315.07	315.54	315.2	317.05	316.86	318.22	317.87	318.47	311.61	314.82	313.71	316.63	319.04	312.66	314.17	311.9	314.52	317	314.62	317.46	316.1	314.42	316.53
325.97	324.98	330.63	327.36	324.63	328.85	329.04	326.93	326.7	331.3	329.27	327	326.18	326.84	326.14	328.52	328.65	326	331.47	324.8	325.48	330.45	327.01	328.12	327	327.15	326.57	328.47	331.72	326.77	324.93	326.63	327.92	330.18	328.83	329.97	328.51	331.5	329.78	326.33	327.05	328.32	324.09	326.47	325.13	331.67	326.64	328.99	328.86	329.94
304.38	306.54	303.32	306.54	302.19	304.01	306.21	307.29	302.96	306.45	299.46	303.96	305.43	307.31	305.45	302.72	303.89	301.05	302.21	303.86	305.98	302.68	304.96	308.03	303.63	306.47	305.5	302.37	302.56	303.15	309.78	302.97	306.02	302.33	305.93	307.52	306.86	303.16	304.62	304.78	306.45	307.82	306.2	304.71	304.66	305.71	304.61	302.95	304.54	303.32
300.85	305.12	306.49	301.16	302.75	301.19	302.72	300.76	304.14	298.63	304.2	301.18	301.63	301.28	303.52	301.63	302.82	307.22	302	303.97	304.63	307.29	302.08	302.35	304.59	305.02	303.96	305.14	303.54	302.07	302.81	301.63	306.13	304.18	300.01	307.12	301.39	304.21	301.97	309.67	304.97	303.15	303.08	304.39	302.74	303.21	302.45	303.43	302.95	304.4
297.46	299.54	298.44	298.76	298.81	300.92	300.37	298.87	300.63	299.23	300.14	298.1	298.65	302.95	297.06	297.59	299.77	303.41	298.59	303.55	300.33	298.77	301.11	298.73	300.2	299.33	299.05	298.61	300.52	302.37	303.6	296.55	299.45	300.79	300.68	298.11	297.49	301.78	295.63	298.31	298.41	302.05	300.32	297.91	300.88	300.37	302.1	301.89	298.4	300.58
299.12	303.16	302.61	300.76	303.06	302	296.4	301.84	298.31	302.02	300.78	304.32	301.91	300.2	302.64	302.91	301.71	302.33	303.69	298.99	301.95	302.87	300.81	300.46	304.14	300.27	303.03	306.4	297.32	300.31	300.84	300.14	299.63	301.58	300.81	301.26	298.7	299.86	300.66	299.19	299.55	300.23	302.58	306.27	299.58	305.92	302.39	302.51	300.77	302.41
300.78	305.86	307.85	304.98	303.91	306.67	302.92	305.29	301.05	301.97	303.01	304.76	307.44	306.86	306.56	304.87	301.02	305.57	300.82	303.3	303.06	305.08	302.84	300.72	303.93	306.59	304.3	308.09	301.72	303.98	306.79	307.48	306.97	307.92	306.87	307.1	303.21	305.82	307.45	306.35	309.77	304.41	303.64	309.57	305.75	307.73	306.76	300.79	308.64	308.48
324.91	321.15	328.52	323.97	324.61	325.19	322.49	323.11	324.92	323.3	325.99	325.77	325.62	327.44	326.08	324.5	325.33	323.5	322.71	322.93	324.21	326.57	327.23	325.86	326.73	325.12	325.19	324.88	325.51	324.84	323.51	324.69	326.49	325.7	327.03	326.23	327.05	320.38	321.98	326.21	323.69	324.5	324.87	323.83	323.34	327.77	322.98	324.12	324.11	324.26
307.13	307.98	310.83	312	308.83	311	312.58	307.92	310.51	310.31	308.34	308.55	308.25	311.74	309.68	306.45	309.3	304.61	311.74	307.91	306.33	310.21	309.92	310.81	310	309.19	310.08	305.81	308.27	310.44	309.75	309.85	310.66	310.57	309.34	309.69	313.25	308.12	307.52	309.53	312.38	307.47	310.53	307.18	307.9	309.91	307.12	310.12	314.35	311.72
301.79	300.21	299.5	301.22	299.96	297.64	302.41	299.88	302.83	301.27	303.63	299	301.35	298.68	297.86	301.24	296.05	302.54	300.04	300.91	297.57	300.96	302.48	298.64	298.03	298.07	300.21	302.51	299.45	302.35	302.68	300.09	296.86	299.91	299.89	300.87	301.37	297.2	299.47	298.84	297.91	298.36	300.87	300.37	301.73	300.03	299.4	299	300.08	302.66
296.32	293.98	294.08	294.3	290.16	295.04	295.04	295.15	294.23	295.11	295.07	298.58	293.33	293.03	294.25	294.63	293.65	293.53	295.84	295.51	295.27	292.51	292.21	294.38	293.84	293.04	297.34	296.1	296.07	291.57	294.27	290.24	296.54	295.51	296.02	293.99	294.37	293.51	295.9	293.19	291.58	295.8	292.13	293.52	295.29	292.73	292.5	292.61	293.21	292.54
314.7	315.66	314.66	314.93	317.48	315.83	317.83	314.9	317.43	313.32	314.57	312.81	316.85	317.71	313.69	314.99	311.39	315.24	316.8	315.26	315.66	315.63	319.65	316.04	316.77	318.41	317.69	314.48	315.27	317.75	316.71	316.81	316.81	318.83	315.8	316.53	315.45	314.57	314.29	312.56	314.25	314.96	317.56	315.21	310.3	314.75	312.77	315.43	314.63	314.81
326.01	327.53	326.2	330.54	325.95	328.09	326.18	324.47	328.85	329.85	325.99	331.03	327.47	323.46	329.99	328.14	327.79	325.22	326.43	326.59	330.4	328.37	330.22	326.6	324.79	327.47	330.01	329.12	328.05	332.13	324.81	324.78	328.5	327.62	329.03	326.56	325.28	327.22	329.65	326.19	327.54	329.1	326.8	327.75	326.07	323.9	324.74	331.05	326.36	326.73
308	300.77	302.23	303.83	306.21	300.99	306.18	308.56	306.63	305.08	309.52	304.15	306.01	304.74	306.59	304.85	307.17	306.49	307.36	301.62	305.1	307.14	304	304.18	303.36	304.44	305.39	303.72	306.06	301.91	303.12	304.25	302.79	306.98	305.72	306.05	302.8	303.21	302.23	305.2	304.61	306.07	302.43	304.45	303.46	304.9	306.55	306.73	304.29	304.77
312.48	317.26	318.46	317.67	318.51	318.33	319.44	317.03	316.5	317.42	319.72	319.5	314.11	316.56	320.2	317.63	316.76	317.46	318.62	316.66	315.74	316.69	317.49	316.49	316.69	319.61	318.39	316.29	318.87	318.68	318.32	315.78	315.97	316.12	318.22	318.05	316.01	315.86	316.09	319.62	317.49	314.15	318.61	316.31	316.49	318.99	315.62	315.35	316.44	315.9
310.76	313.06	314.83	309.73	314.63	310.42	310.71	312.81	310.31	312.21	311.21	314.38	307.06	313.62	311.65	315.88	309.99	315.62	312.31	312.4	310.32	313.39	310.27	310.13	313.86	315.59	312.69	318	309.2	311.1	313.54	313.59	310.03	316.22	314.6	312.22	312.76	312.99	312.58	310.81	313.29	313.74	313.02	310.47	309.79	311.45	314.81	313	317.11	313.52
299.56	297.54	298.04	301.28	300.93	302.65	299.95	303.23	301.83	303.09	298.69	301.2	301.03	297.73	302.18	297.71	302.86	302.88	299.86	302.22	302.08	300.82	297.94	301.2	300.75	304.79	297.89	302.04	300.61	304.28	303.54	301.56	302.54	299.82	300.33	299.05	297.95	299.65	303	304.65	306.31	298.61	302.73	301.5	299.39	299.18	302.1	300.81	300.78	301.76
313.32	311.32	312.44	312.43	313.45	308.58	309.97	312.24	310.61	316.67	313.32	313.08	312.8	312.63	314.77	315.1	311.2	311.79	314.26	318.56	312.85	314.25	315.91	312.14	313.78	310.54	313.55	315.81	313.94	310.6	313.22	311.56	314.93	316.7	312.79	308.59	312.67	315.19	312.6	309.01	311.71	314.59	312.28	314.73	311.78	313.01	314.28	316	311.72	310.13
301.86	304.67	303.92	303.62	304.39	307.33	302.48	301.91	305.71	299.85	300.63	302.17	302.79	300.44	303.38	301.88	303.22	301.44	301.61	302.97	303.1	301.99	304.4	303.07	302.41	305.4	302.55	301.2	303.35	306.16	306.21	301.47	305.11	304.65	304.13	304.68	303.02	301.33	304.36	304.53	304.65	306.32	303.16	304.7	296.76	302.47	302.69	304.25	305.39	305.1
313.82	308.43	315.58	312.48	318.47	312.97	313.81	316.98	313.35	313.66	313.46	312.07	313.89	312.29	312.46	315.59	316.91	310.81	312.16	314.31	312.39	315.58	309.47	311.87	313.19	315.25	310.5	313.02	312.49	313.63	315.21	313.8	314.78	305.91	313.3	310.59	308.15	312.63	311.69	309.29	308.96	314.22	312.81	311.52	311.01	310.59	312.92	310.67	316.01	314.54
301.24	304.91	301.43	305.19	304.08	303.23	302.52	305.72	306.75	299.72	306.74	302.34	306.56	302.07	299.85	301.67	299.82	300.08	303.83	306.07	303.29	299.67	303.11	306.78	300.79	302.17	307.54	304.12	303.16	303.53	301.7	305.64	300.96	302.76	303	306.54	302.8	301.43	305.52	302.17	303.88	301.76	304.69	298.24	302.94	301.05	303.78	301.61	302.64	301.54
297.53	291.66	297.07	296.26	297.65	297.51	293.43	296.6	296.03	299.47	297.52	297.15	297.53	298.42	294.85	294.9	297.95	296.89	297.61	296.38	295.98	295.91	296.2	295.94	292.95	298.7	296.26	297.64	296.86	296.6	293.46	294.58	298.06	294.56	298.25	300.33	297.7	295.91	295.92	295.86	296.26	296.25	296.6	297.57	296.5	301.82	297.58	296.08	293.96	296.69
312.25	310.93	313.81	314.24	315.01	314.94	313.38	315.06	312.65	312.25	312.79	311.52	314.19	312.34	315.5	317.89	314.15	311.2	311.68	312.49	314.68	314.09	314.8	314.01	312.37	312.29	310.23	313.67	310.46	314.24	312.66	309.76	315.7	310.82	313.27	311.41	313.35	317.77	310.54	313.39	315.07	312.98	314.22	314.5	311.88	310.99	311.25	311.21	314.12	310.62
313.83	311.06	314.24	314.49	311.36	312.83	315.81	312.92	310.86	316.26	315.72	313.3	313.12	315.4	311.84	313.33	315.41	315.27	317.05	315.23	314.71	316.81	313.24	310.58	313.17	310.03	317.28	317.23	314.48	315.63	317.82	308.03	314.98	314.64	314.53	310.06	312.61	314.46	313.2	314.17	313.77	313.56	310.41	313.47	315.64	312.99	314.14	314.86	308.72	313.42
294.32	297.92	300.83	296.2	295.2	296	295.45	299.27	294.98	297.24	293.94	300.16	297.55	292.46	293.94	298.41	298.44	295.65	297.62	300.21	299.84	295.68	300.76	298.51	295.66	296.24	296.39	298.31	295.55	297.91	296.26	302	297.1	297.14	294.84	299.4	299.06	297.23	299.82	296.8	300.11	296.09	297.88	298.14	295.5	293.87	296.94	293.87	294.54	298.57
307.19	303.73	306.69	307.55	306.79	304.13	300.74	303.28	303.03	306.85	300.74	302.64	304.49	306.67	304.32	306.69	301.34	304.46	303.73	301.97	305.18	309.85	300.97	306.01	302.65	304.73	307.91	306.16	309.91	305.71	307.1	304.83	305.78	306.18	304.72	303.75	303.05	307.22	305.57	305.08	308.01	307.04	304.38	301.39	306.68	307.43	304.77	303.55	304.15	303.14
310.71	311.23	311.92	309.66	308.93	305.92	305.86	309.93	310.01	306.58	311.3	310.07	309.76	307.2	309.13	308.66	308.44	309.84	308.33	307.43	311.74	309.59	310.56	308.32	309.77	308.92	310.65	312.04	310.32	312.47	312.04	307.48	307.63	309.05	308.64	310.64	307.15	312.22	309.52	308.96	313.09	309.35	311.94	310.09	311.57	313.74	309.29	309.18	309.66	309.5
316.11	313.9	310.15	317.06	316.75	313.09	312.21	315.1	317.92	316.13	314.48	315.3	315.42	316.04	311.98	316.72	319.78	319.56	314.1	315.6	314.64	313.83	318.56	316.51	314.64	313.91	315.84	317.48	315.36	315.37	314.94	313.3	317.02	319.33	315.61	316.51	312.59	312.19	315.16	316.43	311.67	317.21	316.31	314.97	314.53	317.07	313.83	319.11	313.84	315.8
323.34	327.56	325.13	326.13	325.97	321.77	322.97	324.81	328.16	323.46	324.96	325.11	325.64	324.93	326.18	326.49	328.07	322.24	323.41	324.95	324.58	327.9	324.1	322.45	325.54	324.26	321.9	323.28	322.33	324.98	325.66	323.73	327.93	322.5	323.35	328.62	325.8	324.19	321.83	325.84	325.01	323.12	321.78	327.15	324.45	323.93	326.3	323.14	325.47	322.78
318.43	321.23	317.03	323.31	319.06	314.85	318.91	319.38	316.96	319.52	315.39	316.85	320.78	317.85	316.1	321.62	319.86	319.95	320.32	317.77	316.36	316.35	317.28	319.04	318.34	320.9	319.07	319.11	319.48	319.55	322.51	316.97	318.38	318.14	319.79	321.95	319.12	320.07	319.3	317.37	318.2	320.05	318.64	322.31	321.36	318.41	319.51	321.15	316.79	321.09
319.89	318.05	319.34	315.22	319.56	320.43	319.34	317.59	319.39	313.86	315.69	317.56	320.38	318.27	319.06	320.86	318.08	315.64	313.26	317.98	318.3	317.36	317.66	319.33	319.14	319.14	315.56	316.37	319.53	323.46	316.92	316.93	315.2	320.76	320.51	322.06	318.91	317.18	318.79	320.07	320.87	318.59	316.95	315.33	316.88	319.9	318.03	315.74	321.77	316.14
319.61	317.75	312.75	318.14	321.69	317.01	318.51	318.27	321.79	319.3	317.94	320.2	315.4	314.09	318.25	318.64	315.66	317.13	320.35	319.54	320.6	317.72	320.29	316.44	316.66	316.45	315.93	317.88	316.67	317.73	319.04	321.5	315.42	321.68	319.9	316.58	318.73	321.99	318.03	316.12	318.05	318.24	320.05	315.3	315.97	320.14	316.03	318.11	317.65	317.53
292.84	294.75	292.7	294.45	292.42	296.85	294.2	296.6	292.14	291.17	293.82	294.45	293.37	292.67	293.9	294.62	294.01	293.13	295.17	291.54	294.13	296.28	294.04	294.05	295.77	295.18	293.97	293.33	295.62	297.84	293.49	295.18	293.29	293.11	290.94	291.9	294.83	293.41	294.3	294.91	292.08	293.66	291.72	294.88	295.84	294.2	294.02	297.27	297.45	297.04
298.54	291.37	296.52	296.58	296.9	297.31	292.49	297.94	291.24	294.43	293.21	293.67	292.59	296.56	293.38	294.23	293.07	294.2	294.62	294.79	298.32	296.26	297.98	296.96	291.77	293.59	296.69	291.22	297.33	293.16	289.45	294.32	290.5	293.28	296.5	294.56	294.66	293.06	295.13	293.11	294.03	294.96	296.36	298.96	295.49	295.58	296.26	295.46	297.06	295.2
294.58	295.13	293.4	297.69	294.55	294.22	295.73	293.72	297.87	297.31	295.51	299.24	296.26	293.26	294.41	294.51	293.48	292.95	291.93	294.71	291.56	297.77	294.69	293.2	291.65	295.6	294.84	296.31	295.43	293.24	295.9	295.23	295.81	289.51	294.38	297.64	295.2	295.39	291.8	296.55	294.58	292.28	294.28	291.14	293.46	297.19	295.51	292.3	294.97	295.34
307.14	308.35	307.87	308.47	310.07	307.1	311.42	308.96	305.96	308.35	304.4	306.7	305.99	305	306.48	308.85	307.01	309.45	309.6	306.25	308.36	307.63	306.69	306.53	307.68	307.8	305.11	308.4	305.39	306.62	308.04	304.71	308.82	307.83	307.62	306.08	306.69	305.72	307.51	310.83	307.8	307.97	306.64	308.03	309.34	304.01	306.43	308.66	309.66	307.3
300.08	301.02	301.11	301.07	296.65	298.7	297.41	302.6	300.38	300.5	297.57	295.18	298.85	303.73	295.83	301.69	301.21	302.43	298.18	300.57	304.22	300.43	297.71	299.9	297.37	299.16	299.22	299.73	300.78	297.74	298.74	301.94	300.99	300.86	298.62	301.08	300.1	304.08	301.74	300.11	299.33	301.61	298.9	301.56	301.98	300.9	297.9	298.08	298.39	299.7
317.62	313.84	315.25	313.66	311.77	318.87	313.67	316.61	315.1	317.86	312.12	314.03	313.44	313.92	316.6	316.86	320.83	318.01	317.92	314.84	315.75	316.03	313.54	315.93	315.54	315.08	314.68	315.88	314.84	313.5	318.4	317.62	318.18	314.57	315.63	320.41	316.85	315.49	315.06	314.26	315.73	315.84	317.57	320.04	320.21	316.13	313.37	314.4	314.02	312.27
311.74	310.44	311.06	312.18	312.64	310.39	310.38	309.03	312.27	310.19	309.08	309.7	308.02	309.31	311.97	308.91	306.92	310.47	310.79	307.16	311.16	308.8	313.74	311.92	313.54	310.98	312.84	311.27	309.82	312.48	306.42	309.85	306.73	309.75	307.73	314.3	310.34	314.63	309.07	309.67	309.09	310.81	310.46	310.17	312.98	311.17	308.54	311.07	309.02	313.03
304.07	301.89	306.34	304.64	301.85	305.14	302.69	302.48	302.78	301.83	303.33	302.73	302.76	302.62	303.53	302.92	304.83	304.42	303.65	304.98	299.39	302.75	301.43	305.27	307.16	302.33	303.28	302.21	303.95	302.73	302.8	302.9	304.04	302.28	299.89	302.49	305.08	304.96	301.86	303.41	301.88	303.93	301.01	303.93	303.89	304.54	304.99	305.72	305.13	302.42
312.66	311.79	314.95	312.68	314.12	317	314.63	315.06	309.82	317.65	312.99	314.62	314.44	317.94	313.25	314.14	316.19	317.63	315.73	309.38	313.03	313.33	310.94	313.54	316.91	312.01	316.7	315.42	317.35	317.92	313.42	313.86	314.73	317.47	316.99	319.76	314.38	315.89	314.74	314.49	317.22	316.16	317.09	314.73	318.35	313.1	313.97	316.77	313.3	316.86
300.86	299.24	303.24	299.96	299.43	297.24	301.51	298.38	299.53	301.24	303.98	301.09	302.07	299.32	301.59	304.45	301.42	300.77	299.15	296.16	300.69	299.14	299.75	300.76	297.5	299.63	297.26	301.85	305.03	300.59	298.02	299.75	301.79	301.34	300.13	301.29	300.74	302.13	299.05	296.34	299.05	299.04	298.16	302.62	299.97	297.47	302.15	300.02	298.61	301.65
311.67	310.01	309.81	308.22	308.72	309.63	310.68	311.2	314.25	308.44	313.56	310.73	310.74	311.05	312.29	307.71	306.34	308.66	311.84	309.36	314.65	309.59	310.06	311.77	310.43	312.25	311.41	310.68	312.22	313.2	309.61	311.81	309.32	309.96	310.32	312.8	314.31	309.66	310.21	309.57	312.99	313.41	310.09	311.4	308.35	311.92	310.68	307.41	314.71	311.37
307.91	309.36	306.32	308.69	308.57	308.43	309.94	306.83	309.74	309.55	307.25	308.04	309.79	313.58	310.64	308.94	309.49	306.94	310.61	308.08	311.51	308.4	305.61	309.04	308	308.43	307.22	306.01	307.45	312.81	307.01	307.77	309.9	306.39	306.61	311.46	308.75	308.57	309	308.24	306.88	307.98	306.41	308.09	306.99	307.36	310.8	309.71	304.61	310.09
330.87	328.87	326.35	324.8	323.77	328	327.09	324.98	328.96	329.08	330.37	325.06	324.47	325.99	327.14	328.97	328.49	326.95	325.38	329.04	325.61	328.41	326.18	329.97	327.14	329.19	327.09	322.95	329.36	329.87	326.18	328.44	325.5	324.3	328.01	328.22	328.63	334.27	326.61	325.33	327.94	328.16	326.38	325.74	327.23	326.16	325.89	328.63	328.84	327.56
321.43	322.84	325.47	326.2	329.18	322.78	325.61	321.99	326.11	325.66	322.29	324.98	325.71	323.98	323.45	325.62	326.45	325.63	324.34	323.47	326.54	325.46	326.75	330.81	329.46	326.38	321.91	323.43	326.47	324.64	323.64	325.35	327.61	322.65	327.12	324.46	324.42	325.69	321.12	326.06	322.38	322.46	322.89	327.11	320.82	325.2	322.88	326.25	327.07	325.74
309.82	314.01	313.2	313.03	308.63	313.47	310.17	312.58	307.24	309.32	308.07	311.75	311.82	310.54	311.76	309.6	312.37	305.94	311.43	313.75	309.41	312.47	309.19	309.29	312.21	310.74	309.71	309.81	308.53	308.48	312.38	312.11	310.11	311.64	311.16	310.32	307.08	309.99	311.52	312.59	311.35	306.16	313.14	308.23	307.56	310.64	309.62	311.91	309.51	311.65
313.77	312.16	312.77	312.25	312.21	314.39	310.87	310.62	312.89	311.55	313.71	314.14	311.78	309.67	313.95	314.29	313.18	313.55	312.11	311.47	313.65	309.69	308.95	309.82	313	311.66	310.42	309.56	312.37	315.4	308.77	314.26	309.82	312.23	313.67	309.43	309.79	311.94	311.4	310.81	307.72	313.98	312.06	310.31	312.37	312.8	309.23	311.16	309.23	312.75
299.73	303.96	305.76	305.07	304.07	303.72	304.38	301.08	302.99	308.28	301.02	303.2	303.72	302.67	303.31	304.44	304.31	302.66	303.49	302.86	305.36	302.59	302.49	304.63	306.06	306.24	303.47	306.44	304.82	301.52	304.8	302.66	307.18	301.74	302.35	306.78	303.15	302.29	302.79	305.05	301.68	302.67	306.32	301.23	303.11	305.07	306.13	301.95	304.57	302.58
312.17	306.33	308.81	309.35	304.54	310.28	306.37	308.52	311.37	307.12	308.52	306.77	308.29	308.09	309.91	307.78	309.11	309.01	310.21	310.58	308.75	306.37	307.41	308.94	308.01	309.56	306.11	304.16	310.83	307.95	302.56	311.45	306.56	307.34	309.59	309.57	303.75	309.29	309.48	307.91	307.64	307.1	311.35	309.42	310.81	312.27	306.15	305.46	307.25	306.28
325.41	323.59	327.09	323.02	323.39	326.33	329.05	322.72	326.2	323.84	322.97	328.61	325.24	324.38	323.87	323.74	324.76	324.09	324.01	328.4	323.38	329.02	327.91	322.37	327.01	324.3	324.63	322.79	322.87	321.89	321.22	321.86	324.89	325.01	327.29	327.53	326.23	324.62	324.69	324.35	326.12	321.37	321.62	329.85	325.55	321.61	327.36	326.72	322.09	325.18
299.05	298.02	301.52	299.73	302.17	304.59	299.05	299.5	297.32	301.42	300.38	299.53	297.77	302.79	302.66	300.88	300.33	300.61	298.52	301.68	302.35	300.63	301.26	299.48	300.43	300.61	299.68	299.39	297.42	297.61	300.6	300.51	300.17	303.31	299.77	302.33	301.78	299.37	302.99	300.28	302.35	302.45	297.74	296.37	301.93	301.22	298.54	298.32	297.85	300.79
304.19	308.32	301.58	301.59	303.37	301.56	303.54	302.96	303.67	303.21	302.73	300.83	304.87	304.03	304.67	299.78	303.03	305.14	300.27	301.71	302.05	302.38	304.62	302.61	299.27	300.08	301.46	300.05	303.27	301.91	304.34	305.03	303.18	299.68	302.32	304.88	300.29	303.16	301.72	303.79	306.19	303.74	305.68	301.33	301.6	302.18	303.89	301.2	301.66	302.18
299.41	296.5	298.13	296.35	296.69	296.96	298	297.53	300.12	291.57	296.95	296.5	296.06	296.17	298.51	296.04	299.69	294.76	295.12	297.01	296.6	297.08	295.35	298.99	295.76	299.99	297.97	296.63	299.39	294.19	296.48	296.96	298.23	296.88	293.61	296.46	294.87	297.89	291.94	296.47	298.39	294.96	298.72	299.6	299.15	294.36	297.54	296.26	300.58	297.38
295	297.45	298.11	299.25	297.59	297.23	295.52	296.59	295.04	297.19	293.34	296.35	297.41	297.87	297.1	293.13	297.66	298.74	297.44	301.37	296.75	295.47	298.85	295.97	295.66	294	298.02	294.64	298.7	294.42	295	300.44	298.57	297.1	297.61	296.8	296.27	296.63	293.95	295.53	297.36	299.42	296.98	299.57	297.49	295.1	297.59	294.67	296.86	296.65
306.47	305.5	303.81	304.08	306.35	305.88	301.07	300.19	307.25	301.92	306.79	300.43	306.19	301.18	306.21	305.87	305.5	307.87	305.56	301.37	303.39	305.48	307.92	303.33	304.96	305.31	304.78	304.5	304.89	305.64	303.76	304.35	304.91	304.61	306.24	303.3	304.7	307.35	304.96	300.11	306.25	307.19	302.25	300.77	305.41	306.98	302.43	307.08	305.04	306.11
316.58	312.82	311.47	312.93	314.32	316.88	314.19	312.38	311.05	312.92	314.26	314.2	316.6	315.26	316.06	315.64	310.76	309.24	314.42	310.45	316.56	310.22	314.24	311.01	314.73	312.75	317.89	310.92	311.48	312.17	310.47	312.19	311.64	312.56	314.65	315.15	313.91	313.22	311.87	311.76	312.48	317.01	313.26	312.72	311.12	313.1	312.77	314.05	311.65	313.35
307.83	305.9	302.97	303.82	303.59	305.18	304.94	306.83	305.85	308.3	304.21	304.63	303.59	308.11	302.46	301.29	306.4	305.93	304.65	305.87	308.27	307.08	306.25	306.13	308.09	304.62	307.4	305.23	304.33	310.06	304.9	301.84	303.77	305.48	308.35	302.95	306.88	303.72	304.06	305.9	305.19	301.95	303.09	306.13	305.83	304.22	304.4	304.99	307.23	307.11
329.46	328.79	328.16	327.68	326.01	326.08	326.95	328.38	328.12	326.63	325.63	326.36	330.59	325.11	328.5	326.31	328	325.61	326.96	322.81	325.93	327.63	329.76	326.37	328.1	326.08	327.47	330.21	326.13	325.91	329.85	326.46	328.42	329	327.96	329.67	329.77	330.46	329.32	327.29	325.06	323.61	328.51	325.84	327.74	329.64	324.19	328.03	325.25	327.11
299.76	298.68	299	300.53	304.33	303.99	301.2	300.73	304.18	301.9	304.53	298.72	300	299.5	303	302.87	299.81	300.47	303.38	300.01	300.85	302.14	298.96	301.26	300.88	302.18	303.01	300.03	300.9	303.4	302.27	299.43	299.92	302.67	301.4	302.17	300.86	300.09	305.89	301.23	298.04	299.61	303.07	302.31	301.56	299.73	299.9	305.4	299.95	301.37
302.67	304.05	303.34	305.8	304.94	304.37	303.94	304.96	310.47	309.27	303.68	304.85	307.43	306.82	302.32	309.11	302.25	306.42	304.85	305.82	307.4	305.71	305.81	309.88	306.12	308.13	305.74	303.51	307.19	304.54	303.76	305.92	307.45	304.87	303.83	305.18	303.01	306.41	304.39	306.55	304.44	305.56	305.82	307.19	305.47	304.22	304.36	306.07	306.68	306.61
308.17	309.59	306.14	304.67	305.28	303.43	303.12	307.82	303.58	306.73	303.2	307.26	303.87	308.7	306.59	301.98	303.4	305.42	306.18	304.49	307.8	305.24	303.82	309.69	305.47	307.98	309.75	307.36	308.6	305.36	303.94	304.04	309.18	307	304.29	302.64	308.45	306	307.22	306.71	306.68	305.45	309.46	307	306.42	306.73	305.11	301.1	304.42	309.31
304.58	300	300.15	303.86	303.58	303.48	302.86	303.18	296.11	300.99	300.09	300.16	297.95	300.83	297.73	302.77	300.66	299.85	303.61	300.22	300.11	304.38	302.26	301.58	299.36	303.27	300.01	301.82	302.7	304.26	299.79	299.02	303.93	299	298.74	300.97	303.55	301.38	301.27	298.5	301.98	302.31	300.45	301.98	302.68	301.42	300.9	299	304.84	300.25
307.11	303.29	304.98	304.72	304.37	303.66	304.77	303.24	305.11	303.65	306.77	306.12	303.39	305.68	301.63	303.88	303.74	302.17	303.93	306.19	302.06	301.78	304.44	302.78	300.8	305.94	303.23	306.75	304.93	304.34	302.62	306.82	304.01	300.11	304.56	301.21	305.13	305.16	303.55	307.06	301.25	303.93	302.28	302.96	300.43	307.48	305.76	301.64	305.84	302.28
304.58	302.7	306.11	302.01	302.71	307.08	302.24	300.31	305.2	305.99	303.53	305.02	308.12	304.11	304.26	304.8	303.84	303.28	305.89	306.79	306.65	303.46	303.1	304.15	304.87	303.51	303.48	303.79	305.82	302.22	307.65	305.01	309.61	304.06	302.6	306.37	306.24	305.62	301.76	306.97	305.94	304.21	305.42	301.05	307.06	304.7	302.97	305.23	301.49	303.71
293.48	298.82	296.84	296.58	292.57	293.38	292.77	292.72	293.64	297.68	297.96	291.54	290.73	290.67	295.21	294.34	293.9	295.71	293.52	295.42	291.38	295.55	295.67	294.32	294.39	295.89	295.3	295.81	294.29	290.03	294.59	290.76	291.9	295.29	295.39	296.7	295.18	294.02	292.42	291.84	291.24	295.14	295.13	294.12	293.42	293.84	291.99	293.84	292.63	291.82
308	302.68	304.7	303.76	313.93	307.38	307.64	305.11	307.42	304.08	309.81	306.22	303.95	307.46	306.02	302.66	302.45	306	307.83	302.55	304.68	307.92	305.91	307.73	304.97	306.8	307.34	306.15	303.57	304.74	304.95	303.42	306.18	307.81	306.04	308.49	310.97	306.41	308.57	306.52	304.45	304.53	303.96	305.08	311.76	304.97	304.3	307.87	307.56	302.41
313.07	313.71	313.19	313.6	313.94	315.21	313.75	313.16	310.78	312.98	313.08	315.02	313.59	315.83	313.95	314.55	314.96	315.01	318.36	317.19	314.43	312.34	312.89	313.57	312.76	312.82	316.45	313.73	310.68	313.45	313.82	313.94	314.99	317.43	310.91	313.76	314.33	315.81	311.8	313.86	317.72	317.08	316.6	314.13	309.45	314.88	312.08	316.45	314.11	315.07
304.66	302.58	303.69	303.01	298.48	302.2	301.09	304.5	301.19	304.32	300.17	303.38	300.39	304.77	298.11	304.08	299.82	303.76	305.84	303.79	299.24	302.05	301.7	301.68	301.91	303.94	301.57	302.65	304.02	302.18	302.93	302.24	305.61	300.91	305.81	305.1	301.7	303.33	301.35	303.11	305.48	304.21	301.26	305.51	301.92	296.99	300.63	301.84	304.51	302.94
313.04	310.02	311.16	310.87	312.94	312.11	311.21	314.34	315.94	314.45	313.75	317.13	309.63	310.49	313.49	316.19	313.79	310.88	313.44	315.19	313.36	313.81	310.38	312.72	314.45	315.23	314.76	312.33	310.77	312.1	312.77	313.38	308.06	313.54	315.13	313.74	311.93	312.21	313.46	318.5	313.77	314.81	313.34	310.45	310.37	312.96	313.28	315.24	313.13	311.25
300.17	296.43	299.74	300.27	298.77	298.47	297.46	296.28	300.63	297.55	300.13	301.88	300.64	300.94	299.83	300.47	296.56	303.64	301.85	302	300.87	299.08	302.97	302.29	302.5	303.75	301.57	300.62	305.56	297.74	299.04	298.89	300.15	299.63	298.09	299.54	296.86	301.09	297.96	297.68	301.23	302.79	296.52	302.02	300.59	297.74	295.91	300.48	299.11	302.25
314.9	313.76	311.95	316.23	312.63	312.21	313.78	315.32	311.82	318.69	310.66	310.53	310.09	309.84	314.27	314.85	312.65	311.23	315.12	313.88	311.58	311.86	312.06	313.88	313.23	312.77	310.1	314.95	313.18	309.22	312.69	312.96	314.45	312.33	308.61	315.82	313.19	312.64	311.78	313.92	312.73	311.48	316.22	312.73	313.2	313.3	315.56	315.45	312.78	315.07
297.05	296.75	302.07	299.84	300.79	298.38	298.64	300.78	300.79	300.04	300.46	298.49	302.93	299.2	299.26	300.91	300.37	299.35	301.96	300.12	303	299.83	299.7	301.31	300.19	300.85	301.71	300.24	302.41	298.71	299.83	304.58	300.01	301.61	297.01	298.05	299.83	301.86	297.32	301.75	298.92	297.17	299.51	300.68	298.65	300.11	300.1	301.77	301.19	297.3
308.35	305.8	303	302.66	300.81	305.01	304.69	301.83	306.57	304.95	304.16	299.05	300.88	303.71	302.22	304.06	302.68	303.04	304.77	304.1	305.45	304.52	303.25	303.52	305.32	303.65	304.7	304.93	298.82	298.82	303	298.14	299.72	302.01	301.46	302.68	307.76	308.65	304.01	305.31	305.06	302.85	304.22	304.45	304.4	304.16	305.64	305.36	300.13	303.45
318.6	319.96	319.28	316.74	318.63	320.99	317.36	318.79	319.27	317.31	314.29	316.5	321.38	316.84	314.55	315.92	313.43	319.23	318.56	321.59	315.98	314.28	318.39	315.26	320.65	317.26	318.37	318.95	316.1	317.62	317.02	317.35	317.77	318.98	317.88	314.42	321.74	314.46	314.72	317.3	316	318.62	316.06	316.3	318.57	315.48	316.47	316.99	317.27	319.68
304.94	299.68	298.52	300.4	299.68	301.1	299.19	299.48	301.8	298.57	300.4	298.38	300.95	297.63	296.77	301.71	300.13	301.55	300.88	299.63	296.18	299.06	297.2	298.86	297.35	298.78	302.74	301.68	298.87	299.93	297.08	297.67	300.89	302.18	297.97	298.84	303.92	301.7	297.2	296.37	299.04	298.87	298.99	303.64	298.19	299.9	299.59	298.14	299.27	299.21
300.87	298.42	298.38	300.44	297.8	301.27	300.3	300.47	297.5	301.3	301.5	300.75	302.75	301.18	301.08	303.04	297.88	301.19	296.7	298.51	298.12	299.95	301.06	299.16	301.9	303.78	301.33	301.32	298.83	304.09	300.67	300.79	301.59	304.03	301.2	301.16	302.14	300.28	303	301.39	302.58	300.42	297.65	296.69	297.68	302.1	295.64	301.49	295.87	302.88
298.17	295.91	301.19	298.79	300.08	300.35	298.93	298.92	299.88	299.3	300.88	300.81	302.13	299.04	298.37	300.28	302.5	299.22	299.08	299.63	300.02	298.65	301.28	297.39	299.88	301.91	297.99	298.35	300.02	297.63	299.66	302.82	300.26	302.9	299.74	302.82	301.72	298.87	299.52	302.06	299.94	302.73	299.5	299.65	300.53	299.48	301.7	299.38	298.16	300.5
310.67	317.24	316.62	315.93	314.12	314.29	313.14	314.76	314.56	314.96	313.7	317.5	313.4	314.22	314.88	315.57	318.07	314.13	313.08	315.11	313.39	314.98	316.18	315.44	316.44	313.3	313.35	316.08	313.09	315.97	316.82	313.27	313.69	313.61	313.22	314.79	314.91	316.85	315.29	312.09	317.24	314.79	313.41	313.92	312.6	314.05	315.79	314.74	314.18	316.06
318.3	313.83	319.31	322.74	314.45	318.31	316.51	319.72	317.43	319.53	317.38	320.41	314.84	319.78	320.21	319.79	319.86	319.46	317.71	318.72	318.93	317.13	319.37	318.29	320.1	318.3	319.48	318.61	316.24	318.89	318.33	319.64	315.64	319.33	317.91	316.62	319.5	313.34	316.5	321.03	318.33	315.72	318.64	317.17	319.67	314.3	316.34	312.16	316.88	315.38
306.23	302.6	306.25	303.36	304.59	304.68	300.87	299.32	303.01	302.83	305.42	304.79	304.07	302.15	306.46	302.99	307.53	306.97	307.5	302.54	301.78	305.56	301.22	302.44	304.12	303.62	303.51	305.19	306.24	302.06	308.11	306.35	303.52	303.56	305.99	303.27	301	301.07	303.05	304.36	305.13	304.4	302.4	305.29	302.76	302.58	302.34	304.05	304.55	304.73
305.15	306.25	311.23	310.43	311.38	308.51	312.07	308.79	306.35	308.97	310.36	314.62	311.93	309.46	308.69	306.19	308.58	307.77	307.14	308.46	307.64	307.53	309.29	307.43	305.39	306.6	307.38	307.2	307.4	309	308.91	310.77	309.8	307.99	308.92	308.83	310.43	310.45	304.74	308.02	305.02	306.19	308.76	312.3	315.2	306.88	308.93	311.45	310.47	305.73
314.08	314.77	316.02	313.69	308.86	313.2	312.94	312.94	313.14	315.1	315.09	315.09	311.83	313.69	311.36	312.64	316.75	314.22	309.35	313.4	311.85	310.46	313	315.94	311.87	310.26	309.97	316.51	312.85	313.38	310.27	310.45	313	313.49	313.61	316.14	314.23	318.59	314.91	312.15	313.37	313.18	312.74	315.63	313.35	307.63	311.82	318.88	313.3	312.62
317.78	314.71	317.64	320.72	318.15	319.28	317.36	318.35	317.2	318	318.89	318.23	319.86	319.97	316.25	316.99	320.85	313.48	314.22	318.72	322.44	317.8	316.05	321.25	317.2	316.7	315.39	318.02	321.64	317.37	316.21	322.05	319.34	317.86	317.33	317.78	315.69	322.36	322.05	317.85	316.12	315.66	319.06	320.14	320.09	317.31	317.63	318.43	321.51	316.97
328.74	326.54	324.68	331.45	324.33	322.8	323.26	325.7	326.93	328.59	327.19	326.43	324.93	326.41	326.73	327.83	327.33	322.14	324.33	324.29	326.36	325.16	327.38	326.59	326.12	325.51	329.58	324.26	324.81	324.38	325.05	328.32	325.3	322.61	327.57	324.9	320.74	326.45	325.8	323.6	324.46	324.26	325.18	322.32	320.98	323.42	325.19	329.42	324.74	324.77
319.04	321.79	319.5	318.22	319.66	319.56	315.66	312.78	318.42	320.53	319.32	317.71	317.22	320.4	316.81	315.62	315.52	316.98	317.28	319.27	316.5	316.89	315.92	319.19	318.26	315.49	316.15	315.78	315.31	316.02	317.04	317.85	315.39	317.23	315.68	317.12	321.97	317.95	319.88	315.85	317.57	314.15	315.28	318.8	317.27	317.59	316.32	321.47	318.39	319.27
306.95	309.96	307.33	309.91	308.17	308.21	308	307.76	307.08	308.68	307.89	307.8	305.36	304.78	307.02	304.84	306.72	308.73	307.75	308.57	307.61	307.31	307.16	308.34	310.19	308.76	304.62	308.14	308.1	308.33	309.05	303.66	306.8	306.01	310.06	305.6	306.31	305.64	310.06	306.95	309.38	309.17	306.23	306.57	307.76	308.69	308.39	307.71	306.31	311.04
306.68	311.64	308.83	311.1	307.58	306.57	311.62	307.82	307.63	315.54	305.69	307.9	307.5	310.62	306.42	307.47	310.33	307.8	309.99	307.34	310.22	308.67	308.65	308.7	311.42	306.92	311.91	312.31	307.65	309.91	308	314.18	306.21	309.74	310.61	306.29	308.82	308.98	310.78	305.41	306.52	311.1	308.67	304.46	309.24	307.04	308.58	308.55	308.59	309.86
319.8	322.1	318.6	321.48	316.89	317.63	320.94	319.26	321.6	315.04	317.95	319.61	319.34	321.06	320.28	320.06	316.63	321.66	320.22	319.58	320.46	318.2	320.48	321.14	318.81	318.63	315.91	319.48	318.7	319.35	321.09	320.39	319.23	318.43	319.02	315.81	317.99	318.18	321.71	320.65	315.47	320.61	320.04	317.65	317.73	317.46	323.11	317.82	321.54	321.01
317.65	313.91	314.96	317.66	314.64	315.87	312.21	313.07	314.47	317.99	317.68	316.66	319.25	317.06	316.51	315.62	314.8	315.5	313.05	313.3	311.5	314.57	317.63	319.16	311.59	313.23	318.75	314.67	315.86	313.42	315.77	318.23	317.76	314.64	313.46	317.23	314.66	313.74	312.6	315.41	319.47	312.47	314.87	313.28	312.97	317.04	310.29	314.17	316.06	316.46
303.16	301.16	301.96	304.08	301.7	300.21	301.62	302.6	304.96	303.33	301.69	303.63	306.07	303.14	302.12	301.68	304.24	301.55	306.12	302.35	303.4	303.38	300.61	306.63	299.24	303.18	300.88	304.3	301.35	304.31	306.06	305.81	300.82	300.19	301.54	302.29	302.68	304.37	306.23	303.56	302.49	301.75	304.89	301.14	300.86	303.21	305.62	301.81	301.58	303
291.21	293.97	290.61	292.78	295.36	296.34	294.57	293.94	296.99	292.75	295.82	291.85	292.18	292.57	294.92	293.41	297.32	296.11	294.45	295.83	295.79	297.48	296.31	292.87	296.74	293.68	293.46	298.38	295.26	295.87	292.88	294.95	298.26	295.98	295.18	293.38	293.81	292.42	291.79	293.52	295.72	295.15	294.27	294.17	291.72	293.97	293.91	294.55	295.76	291.35
304.69	305.22	303.57	307.43	308.33	303.64	305.73	304.38	304.04	304.36	307.45	306.76	302.38	307.01	305.63	304.37	302.95	303.6	304.35	303.45	300.67	307.15	305.76	307.22	304.06	304.93	303.45	303.46	303.16	303.66	306.66	304.4	305.85	306.06	305.33	306.49	305.34	302.68	302.59	301.19	304	304.25	301.77	304.76	306.24	305.04	305.14	303.12	307.47	305.65
307.21	304.64	305.04	305.6	306.54	303.45	301.26	303.34	303.73	301.42	303.1	304.23	301.8	309.26	307.12	304.68	304.02	303.9	304.24	301.76	301.85	304.34	306.58	301.13	299.77	306.68	304.46	308.38	308.03	306.03	303.51	303.27	301.61	304.4	305.78	303.64	307.8	304.56	300.39	304.11	303.14	305.94	300.74	302.55	305.81	308.11	305.9	307.71	306.6	302.41
312.01	312.44	311.22	311.29	312.91	313.41	313.48	308.94	308.95	311.73	308.65	314.66	310.44	312.78	317.05	310.03	314.37	314.82	309.46	315.64	310.46	313.55	312.14	313.53	314.56	313.25	315.32	313.57	314.03	312.15	311.41	311.28	312.69	311.99	313.94	310.31	310.96	313.93	314.58	312.98	312.03	313.85	312.48	310.76	311.56	314.4	316.52	312.03	314.89	313.51
318.14	317.92	316.56	312.58	317.26	318.86	316.82	316.04	318.55	318.58	316.94	318.45	316.6	320.17	316.55	319.34	321.35	319.01	314.03	316.14	315.37	319.1	321.02	318.45	317.49	319.15	314.87	320.28	317.77	319.07	319.38	318.54	323.43	320.12	323.28	316.32	317.47	319.48	316.31	315.05	319.24	321.61	317.13	314.73	321.6	318.7	314.55	313.46	315.82	316.92
298.02	301.02	302.19	303.69	302.8	303.76	302.41	304.7	300.25	300.41	301.65	305.02	301.35	301.93	304.47	299.97	301.42	304.12	300.78	305.89	302.26	301.35	299.01	302.72	302.59	303.32	305.22	304.57	301.39	299.96	303.29	303.21	306.97	303.71	301.25	304.35	307.49	302.21	303.04	300.09	304.89	304.04	302.87	303.49	301.29	304.21	304.51	301.33	305.25	302.63
317.95	314.02	312.89	315.67	314.22	314	314.9	315.06	310.94	315.01	317.63	312.33	312.24	313.57	312.33	315.23	314.86	317.51	312.79	311.56	310.51	310.63	313.73	311.77	312.06	309	310.26	317.12	313.52	310.32	316.28	314.84	316.26	314.56	315.23	317.55	313.57	311.48	311.66	312.24	311.51	313.95	313.02	310.4	309.01	311.27	312.02	310.8	313.7	311.18
304.1	304.67	305.82	305.07	302.95	301.29	304.11	303.75	304.75	304.83	305.36	302.42	304.05	304.96	302.85	303.69	306.64	306.23	304.16	302.68	304.59	305.49	303.75	302.62	302.07	303.99	304.8	304.87	304.3	304.68	301.27	301.52	304.65	305.7	305.45	306.58	305.46	303.31	304.95	303.26	305.99	305	304.42	301.18	307.4	304.36	304.72	302.77	304.93	301.49
291.45	293.82	291.94	291.45	296.95	295.36	296.79	293.03	293.39	295.07	296.61	297.84	292.92	295.21	296.05	297.07	292.44	293.09	294.22	296.63	294.81	297.2	298.09	296.38	293.64	293.18	295.48	295.47	295.32	295.23	293.52	292.68	296.55	298.41	294.66	291.65	294.31	292.95	298.23	295.53	293.52	295.34	296.39	293.2	294.33	294.65	296.7	295.24	296.14	300.71
301.6	297.61	300.92	303.99	302.95	300.67	299.36	302.14	302.19	303.03	302.11	299.24	302.76	301.49	296.59	298.53	307.79	298.53	301.09	303.49	300.03	300.62	300.58	301.39	297.33	304.1	296.81	300.32	305.6	298.05	306.23	299.59	298.99	297.93	298.28	302.12	301.71	300.13	303.1	299.6	300.35	303.27	303.04	305.83	299.12	299.72	301.71	298.74	300.71	296.69
292.5	293.18	297.54	294.17	292.93	294.3	291.24	295.59	293.04	297.5	295.1	294.79	295.73	295.04	290.42	295.43	294.36	291.01	295.92	290.74	295.92	294.28	296.66	290.33	295.2	294.48	292.73	293.88	293.31	293.53	293.33	292.15	296.81	293.4	300.67	293.29	295.97	292.08	294.22	296.36	296.09	292.04	296.35	297.54	293.98	291.1	292.94	294.01	294.93	292.75
313.71	314.89	313.74	318.98	313.88	315.78	316.28	314.44	318.55	316.76	312.73	316.05	318	311.56	315.01	316.08	311.82	311.58	313.14	312.46	313.4	316.83	312.31	312.72	313.4	316.02	315.4	312.86	316.78	313.92	314.63	312.93	313.44	313.64	316.46	315.26	314.77	314.87	312.57	316.22	313.13	317.29	314.12	314.63	314.16	316.14	315.57	314.55	316.54	312.65
315.27	315.61	313.67	314.58	316.2	314.77	313.52	313.09	315.1	310.96	315.48	316.83	314.72	316.04	317.03	314.45	313.76	314.44	316.03	314.99	315.83	314.54	316.48	314.54	316.31	315.61	316.7	315.25	315.16	315.88	317.04	317.79	316.96	316.46	317.15	312.6	313.17	314.36	312.68	314.02	318.05	314.02	315.51	315.41	315.34	317.4	315.51	316.17	317.1	315.76
305.46	303.15	304.59	301.18	303.25	305.34	306.26	300.49	301.52	301.06	301.62	299.58	303.61	301.22	303.09	303.83	304.68	304.53	300.93	306.83	300.49	301.62	300.95	303.54	303.71	295.83	300.51	302.66	302.74	299.86	302.75	305.28	306.77	302.09	302.93	300.57	304.06	303.85	306.07	302.78	302.69	299.87	301.28	302.81	301.36	304.83	303.52	305.9	303.93	304.07
301.44	304.74	305.83	306.62	303.59	301.84	303.9	304.31	304.03	302.63	304.96	305.31	304.3	300.2	305.85	305.2	303.78	301.44	302.43	302.99	304.91	303.08	303.36	304.82	305.92	304.11	301.01	306.07	303.73	306.05	303.28	305.59	306.71	303.89	306.22	307.6	307.65	305.06	304.46	301.31	307.08	304.73	304.8	303.39	303.21	308.51	301	303.4	304.32	307.76
302.75	304.58	303.91	303.11	300.75	300.77	300.53	302.51	304.72	300.3	304.06	303.35	300.45	305.44	301.29	302.97	302.52	306.18	300.84	298.99	300.16	302.34	300.01	305.59	303.68	305.13	301.04	306.93	303.21	301.4	304.15	302.72	307.07	301.76	301.23	302.8	300	304.37	304.35	303.82	302.58	305.31	304.03	304.09	301.7	304.33	301.93	303.06	301.64	302.07
296.67	292.61	297.64	293.85	293.65	294.06	294.51	291.14	293.02	297.6	292.11	293.53	298.72	295.38	293.74	296.86	296.45	298.15	297.12	296.16	297.39	294.98	296.15	293.67	295.59	296.78	295.2	291.71	295.99	294.98	292.24	295.61	296.43	294.31	294.45	291.59	294.49	294.65	293.07	291.04	292.35	294.73	300.68	296.83	293.91	293.96	292.78	297.4	294.52	297.14
311.51	311.65	311.81	315.82	312.95	310.73	312.27	313.84	312.34	316.65	313.28	310.99	313.59	313.28	312.77	314.96	313.2	307.83	312.97	312.05	313.57	317.27	309.42	312.73	309	313.29	315.42	315.36	312.6	314.72	313.87	315.82	315.39	311.45	310.2	314.17	310.83	314.56	314.28	313.31	315.26	315.42	309.55	309.53	311.32	315.83	308.09	314.06	312.89	311.73
312.94	315.23	311.23	312.62	311.2	313.92	311.44	314.16	315.39	315.28	310.15	313.68	313.36	311.62	315.87	311.13	313.23	315.24	311.74	313.01	313.93	311.89	315	312.02	314.4	313.35	312.71	312.29	313.35	314.28	313.78	315.24	312.65	314.18	310.26	311.37	312.83	312.2	313.63	312.31	311.87	311.5	314.42	310.92	314.62	314.95	311.12	314.66	310.84	310.62
301.66	306.13	305.69	304.68	308.25	303.29	308.3	304.33	304.54	302.86	303.43	303.51	304.04	308.08	306.72	304.45	305.29	304.97	303.58	304.57	307.66	306.03	307.96	302.6	306.55	304.2	303.38	301.75	305.8	306.05	305.98	307.34	303.31	305.08	304.53	306.42	305.91	305.67	306.09	305.62	305.34	305.25	305.65	305.42	303.97	302.67	305.61	306.57	305.3	307.03
312.67	307.99	310.22	310.66	312.07	311.2	314.39	310.32	311.65	306.73	311.92	308.56	311.53	311.89	309.74	314.62	312.55	310.16	312.41	310.37	310.15	310.43	310.08	310.18	310.57	312.81	310.79	310.82	312.43	311.25	309.45	312.08	311.87	309.14	309.14	314.36	307.57	314.35	309.26	312.51	312.02	305.89	315.71	312.12	310.36	312.58	307.41	308.85	309.59	306.68
313.55	307.72	310.69	311.49	311.09	308.17	312.8	309.7	311.1	309.46	308.4	311.24	314.01	311.29	312.21	307.51	309.12	310.45	313.48	306.59	312.88	316.4	309.52	310.88	312.94	311.58	313.08	310.55	312.19	316.32	309.78	312.26	312.13	313	308.54	314.64	312.02	311.96	310.87	313.83	310.76	310.8	309.16	313.21	306.83	309.75	312.27	313.02	311.48	314.02
309.35	310.84	310.57	310.34	310.67	308.32	308.86	308.13	309.79	308.43	307.74	305.77	311.22	310.97	309.7	311.74	310.49	310.25	310.42	309.62	311.44	311.56	310.63	303.5	308.36	309.29	307.64	311.18	310.3	306.16	307.53	307.01	306.43	309.73	308.01	311.64	302.87	312.27	309.16	310.34	310.44	306.85	309.97	309.58	307.83	307.39	308.25	308.6	309.94	312.87
327.9	328.64	327.34	323.54	329.97	327.53	325.87	328.25	328.76	329.45	332.4	329.82	327.67	331.67	325.01	325.61	329.82	328.77	322.53	326.26	327.73	325.76	329.17	329.77	326.06	327.79	326.41	328.7	325.5	331.52	325.64	330.66	329.74	326.63	326.58	327.4	327.05	325.35	330.66	325.13	328.79	329.76	326.27	328.02	326.59	328.44	326.64	327.38	329.95	328.65
293.99	294.31	293.67	295	291.25	292.23	293.03	294.46	294.47	286.79	292.82	295.59	295.54	293.48	288.45	291.36	293.53	292.86	294.2	294.04	294.53	292.93	295.84	294.6	291.03	297.79	295.06	297.68	296.14	291.54	295.13	290.75	292.11	293.46	292.99	295.92	294.44	293.61	293.51	291.87	293.9	294.15	294.9	296.72	295.11	292.77	296.04	295.73	294.01	291.42
312.17	314.4	313.91	314.7	314.89	315.68	315.83	315.21	316.77	317.11	314.13	315.36	316.57	313.78	312.86	317.16	313.88	315.45	316.81	312.77	314.67	318.01	312.27	316.42	316.04	314.27	317.44	313.49	317.99	313.76	314.15	314.79	316.47	309.58	317.52	314.86	314.33	313.54	313.95	313.12	316.3	314.69	313.39	315.4	313.2	317.13	314.83	314.83	313.62	315.37
296.93	296.65	295.24	289.41	297.2	293.25	294.43	297.24	295.46	293.84	294.78	294.58	296.35	295.44	295.03	294.13	297.33	297.8	293.75	293.74	292.15	294.44	292.65	292.77	297.17	293.68	297.36	295.28	298.75	294.25	292.85	298.71	294.66	294.71	296.26	294.19	292.13	291.17	297.72	296.44	293.45	292.25	294.36	296.7	298.1	295.59	297.75	293.79	300.22	297.46
318.92	311.63	315.01	317.96	319.81	316.06	319.49	314.22	313.92	314.75	315.99	320.83	314.6	316.59	315.29	320.14	316.81	314.97	314.83	318.2	317.25	318.56	316.15	316.29	315.59	317.05	313.2	315.23	318.31	319.43	315.65	312.32	317.57	315.46	314.22	312.05	314.9	317.6	315.73	315.6	316.21	315.48	315.5	312.56	315.35	316.56	315.63	314.89	314.27	315.79
311.86	309.77	310.06	308.26	308.19	312.44	313.4	308.45	310.29	307.14	309.23	311.11	312.43	307.57	309.16	312.4	308.54	311.59	312.12	308.19	308.34	309.35	308.15	307.71	310.73	307.89	310.17	307.42	309.72	309.89	312.2	310.72	310.73	311.06	314.61	311.43	309.66	313.32	307.57	310.4	305.21	306.13	309.95	310.82	309.91	309.26	305.82	308.8	310.63	310.28
307.26	307.27	304.69	303.98	305.09	308.16	305.05	307.56	306.97	303.39	303.91	305.89	309.42	304.22	304.45	301.53	304.77	302.59	303.9	303.42	307.61	304.79	305.71	306.21	301.38	307.05	303.22	304.37	309.61	306.17	303.72	306.07	302.99	305.95	305.67	300.48	306.34	304.91	303.66	304.64	307.8	306.74	308.99	307.49	307.53	301.38	307.18	306.98	305.92	303.42
299.57	303.52	301.02	301.6	303.26	301.79	301.23	301.74	298.66	304.42	304.08	306.8	304.8	303.58	306.05	301.62	303.66	302.66	304.93	302.86	301.01	301.79	300.62	307.73	305.56	306.42	302.52	301.55	302.7	301.22	305.57	302.02	303.77	302.62	301.36	303.89	304.45	305.61	305.91	303.69	302.39	300.73	307.37	305.65	303.67	302.21	302.84	302.6	301.29	302.61
307.81	304.32	301.92	304.73	300.11	302.54	304.05	303.88	302.9	301.91	303.87	301.22	303.27	302.98	302.45	306.45	303.33	305.63	305.6	303.56	305.87	304.87	304.4	303.48	308.12	303.21	301.35	302.15	301.59	305.09	302.46	304.07	301.47	306.67	304.56	303.55	301.7	300.11	303.45	306.62	307.17	302.09	300.8	302.94	305.62	298.15	300.97	305.47	303.49	302.96
307.56	302.69	302.64	302.5	303.8	307.58	307.01	306.14	303.03	306.23	307.94	304.8	302.91	304.27	308.71	304.49	305.73	300.86	306.64	302.35	301.08	304.85	302.93	306.33	305.22	303.57	304.29	304.39	304.18	306.56	302.08	306.8	304.26	304.8	305.71	302.32	302.47	301.96	302.82	306.18	304.05	305.42	300.28	303.1	304.3	304.4	305.03	306.45	302.85	307.62
301.83	297.92	297.72	299.91	298.44	296.36	298.9	302.12	301.56	299.2	301.37	299.84	301.74	298.9	299.43	297.47	305.02	300.48	299.01	300.49	300.14	299.91	299.69	299.72	296.29	299.96	298.42	300.37	299.71	305.07	299.14	301.35	300.12	297.87	301.05	302.03	298.29	295.92	299.56	298.81	298.74	298.99	300.66	300.69	302.21	299.98	297.47	302.09	301.04	298.82
308.54	309.11	312.39	310.86	308.15	309.28	312.22	309.13	311.27	310.96	305.87	310.61	308.97	307.53	310.54	309.15	308.9	312.49	311.71	311.53	311.45	311.14	307.47	314.63	308.87	311.07	311.29	313.41	307.41	308.03	307.68	309.93	310.57	308.81	309.54	311.4	310.2	310.81	309.59	313.21	308.17	310.23	309.3	311.04	311.07	312.05	310.78	311.3	311.18	310.93
307.32	309.36	305.4	303.87	306.02	304.61	306.51	308.22	306.93	303.07	308.38	305.62	306.24	304.59	308.82	305.38	306.43	305.87	308.28	309.18	305.11	306.59	305.22	305.01	310.69	305.13	306.98	307.26	308.87	308.36	306.07	310.29	306.69	308.28	303.18	304.97	309.65	307.6	306.62	307.08	303.77	306.92	303.28	306.86	306.76	304.61	308.45	308.73	308.14	305.86
322.13	319.58	318.48	317.65	318.18	319.19	318.29	320.35	322.55	318.56	320.21	319.56	325.38	316.1	320.62	321.26	320.41	320.18	318.27	319.29	316.71	318.29	318.91	318.59	319.75	318.29	320.32	321.81	318.3	319.61	316.68	319.34	320.03	317.81	319.95	322.63	318.75	316.2	321.09	324.06	316.49	320.94	320.57	319.72	318.76	323	317.84	320.28	319.04	321.92
312.61	313.62	314.85	313.33	310.29	316.54	314.82	311.79	310.11	313.99	315.56	312.45	315.13	314.35	313.28	309.46	313.06	311.53	312.06	310.89	311.36	312.31	313	312.41	311.83	313.1	310.85	311.4	310.83	311.68	313.32	314.15	311.32	314.26	314.49	312.62	312.61	315.84	311.42	313.27	313.88	315.7	310.89	310.1	315.13	312.34	311.06	313.15	314.22	311.76
303.49	303.7	307.71	303.84	303.08	304.67	305.85	302.97	306.32	306.94	304.09	302.44	307.69	306.54	305.53	308.59	305.87	308.63	305	302.01	309.5	306.17	306.81	304.28	304.86	307.33	303.82	305.69	307.86	301.89	305.45	304.93	305.6	304.7	303.86	304.59	303.37	303.99	304.81	305.52	303.51	304.86	305.09	303.54	303.59	307.11	305.04	300.81	303.81	303.29
317.25	318.25	320.87	318.93	316.2	319.31	318.33	321.89	317.56	320.63	315.7	319.63	318.04	320.92	314.92	319.8	323.63	317.84	319.85	319.84	318.06	312.76	317.64	319.71	320.78	319.15	315.67	319.18	317.06	322.01	317.16	322.66	321.08	319.85	317.18	318.98	321.11	324.63	316.22	322.63	319.76	320.15	320.74	317.04	320.92	322.38	318.59	318.03	319.21	315.07
311.29	309.48	305.8	309.32	310.94	311.79	307.31	308.87	308.51	308.12	309.67	308.66	311.66	310.42	308.51	310.47	308.01	309.97	309.99	308.31	310.14	309.7	306.53	312.7	309.38	308.09	306.3	310.17	307.23	310.95	312.01	309.99	308.45	310.75	307.63	305.35	309.09	310.13	311.23	308.01	309.86	308.2	309.48	311.21	309.86	309.49	308.45	309.38	310.14	308.14
304.45	306.12	304.33	303.38	303.15	300.57	305.27	304	305.18	303.57	301.43	303.32	301.84	305.57	303.16	301.35	302.19	301.63	304.62	300.65	307.55	299.92	305.29	305.37	302.53	303.77	300.99	304.04	304.61	304.35	301.02	302.3	300.03	308.51	307.5	302.5	305.49	302.43	306.46	302.04	303.85	303.42	302.48	303.16	303.67	304.36	304.02	305.23	301.76	304.75
296.11	298.68	297.28	296.58	300.68	299.74	292.45	295	296.89	297.21	295.97	300.76	294.43	295.39	296.22	296.01	296.72	292.86	295.54	293.7	294.83	295.95	296.84	297.82	296.88	297.57	295.63	296.43	293.95	296.77	297.54	297.27	296.29	297.1	296.09	296.32	294.44	299.9	298.74	297.02	298.37	298.96	299.62	296.79	299.59	296.62	294.65	296.77	296.37	297.73
312.87	314.06	314.53	308.04	314.14	311.94	310.29	313.26	311.07	310.17	316.72	310.21	312.77	317.32	309.76	313.65	313.75	312.26	310.64	309.62	310.14	308.81	309.86	314.5	312.88	312.16	312.06	311.13	311.59	314.17	310.95	311.01	308.79	311.81	313.89	312.35	308.69	312.83	310.99	308.34	311.17	314.91	313.17	310.92	310.73	314.52	313.09	312.38	312.62	313.67
327.56	325.58	323.17	326.37	324.63	327.2	323.18	324.79	327.15	321.63	322.46	320.96	326.12	323.83	327.07	326.65	321.92	325.48	324.52	322.14	324.05	325.92	325.53	323.14	322.03	319.96	322.47	322.64	324.71	322.8	321.23	324.93	324.48	326.9	323.65	324.81	322.59	322.57	324.87	324.81	325.53	325.8	324.64	324.98	323.59	325.54	326.74	323.14	325.23	319.85
329.75	328.21	324.29	325.43	326.49	329.65	330.01	328.67	328.74	330.79	328.81	330.14	328.44	326.11	330.03	332.71	328.92	332.76	329.3	329.21	330.13	327.31	329.25	327.61	327.2	326.86	332.77	328.64	326.87	329.08	329.7	331.34	330.58	326.42	328.08	332.28	329.47	325.83	328.14	324.84	329.96	331.04	324.54	329.99	326.1	327.56	329	326.23	327.84	326.84
294.54	294.1	295.65	294.99	294.07	298.28	292.41	295.74	295.2	292.59	294.08	298.13	296.08	298.61	294.74	297.42	295.3	297.25	298.44	294.62	295.92	294.24	292.2	295.38	292.62	294.04	295.45	297.46	294.7	296.06	292.88	294.38	293.75	298.83	298.58	293.11	293.37	293.03	294.7	296.81	295.38	294.4	297.76	294.61	295.43	295.72	295.04	293.73	294.56	296.23
328.23	328.39	327.61	324.79	325.53	325.54	324.26	328.71	324.68	330.44	327.39	323.82	325.18	328.79	328.59	330.29	326.03	326.18	330.51	329.72	326.64	328.75	328.1	328.65	330.81	327.05	326.09	326.05	329.16	331.3	326.51	332.01	330.91	326.42	329.39	326.24	325.93	328.39	328.24	328.16	332.5	331.73	328.21	329.68	327.14	328.8	329.06	326.59	328.14	327.13
305.84	306.78	305.72	302.69	304.24	305.39	306.7	305.93	308.77	305.49	302.86	308.93	306.3	306.8	305.71	306.27	304.72	304.02	305.75	304.21	306.55	302.99	307.56	305.55	307.94	305.84	305.23	306.33	307.61	306.06	304.01	303.42	301.32	305.28	305.63	305.57	303.74	304.47	307.7	305.86	305.27	305.45	307.27	307.69	307.87	307.21	304.91	305.19	302.15	304.99
313.07	312.74	313.92	311.87	312.05	315.13	316.5	312.67	311.11	313.88	312.57	312.38	314.22	311.51	312.26	312.43	315.65	310.23	315.19	314.72	312.64	312.6	311.56	312.15	314.51	316.48	315.58	311.99	315.91	314	314.05	309.47	314.06	314.16	309.84	313.53	313.49	314.09	310.5	312.08	311.79	309.52	314.51	313.19	315.67	313.49	312.9	313.54	310.29	311.21
305.88	306.17	304.95	304.77	306.88	306.19	306.28	303.76	308.57	304.09	304.51	305.44	303	300.74	305.82	304.75	306.29	305.14	304.31	300.83	303.29	307.5	304.55	303.79	301.7	306.01	306.59	306.55	303.55	306.02	302.86	302.27	302.85	301.29	306.85	306.13	305.8	305.87	308.69	304.12	304.79	303.24	303.43	302.64	306.46	305.93	303.58	306.76	302.21	304.74
296.87	301.66	299.3	298.15	297.21	299.64	299.26	297.47	300.99	300.44	301.4	301.61	298.42	299.61	298.8	298.33	299.24	301.82	298.63	305.4	302.78	300.23	301.7	299.71	301.15	300.7	297.8	300.16	301.08	297.77	300.65	297.85	299.29	304.15	300.46	298.81	297.32	299.76	297.69	299.87	299.43	300.15	301.56	304.16	300.21	297.01	301.46	299.08	301.08	299.16
314.11	317.15	316.37	315.13	317.29	320.02	322.24	317.85	318.92	319.09	319.98	316.69	319.29	320.39	318.26	320.81	319.53	316.46	321.61	318.04	316.3	321.93	315.91	313.7	318.3	319.61	315.9	316.33	316.76	318.97	315.86	321.66	318.55	316	318.06	318.58	315.53	316.12	320.07	320.36	318.4	319.57	318.4	316.8	319.78	317.15	314.89	317.87	320.95	314.98
305.37	302.75	300.17	308.82	303.09	307.45	307.8	305.9	302.97	302.56	302.49	301.82	305.02	305.24	304.49	304.17	303.49	302.99	309.43	304.97	304.68	306.4	305.36	307.14	301.78	306.08	304.96	306.69	306.84	305.13	302.46	304.01	302.21	302.34	304.32	305.13	302.72	304.66	306.41	305.11	308.13	303.68	301.53	305.67	307.06	305.19	305.5	301.79	303.1	303.42
301.83	301.02	301.35	301.58	300.51	300.59	303.97	303.3	304.24	302.64	303.72	306.85	302.15	305.57	305.74	305.34	302.17	301.04	303.4	304.67	303.88	302.34	302.38	305.05	303.49	299.74	304.4	302.31	307.4	303.22	301.31	303.53	303.26	303.09	305.56	305.24	305.64	307.33	300.43	305.07	303.15	302.16	301.33	303.36	301.83	307.4	301.57	305.45	304.84	301.88
303.17	302.75	305.1	301.38	305	300.56	306.05	301.85	303.31	302.43	302.83	304.12	306.2	302.53	303.9	304.15	302.11	303.88	302.58	302.85	307.22	301.35	305.85	303.36	302.05	301.51	303.38	300.88	303.2	303.09	302.06	298.75	303.43	305.29	300.96	305.6	300.47	301.91	301.77	296.62	303.76	302.22	304.81	301.6	300.45	300.11	301.1	301.27	304.03	302.59
315.33	313.79	314.8	314.71	311.94	316.68	312.32	313.61	314.55	314.65	314.05	312.84	319.46	312.29	314.03	313.15	315.73	312.51	314.53	310.82	314.07	310.36	311.3	313.74	314.14	310.48	311.93	312.87	313.41	318.63	312.28	318.03	314.74	314.91	316.71	315.65	314.57	316.59	308.9	313.21	312.44	313.41	316.84	314	315.76	312.3	314	314.72	314.47	313.79
306.36	306.04	307.71	307.05	305.58	305.98	306.93	305.76	303.69	304.85	305.05	306.11	305.92	308.74	305.87	304.37	306.62	305.08	306.01	305.81	302.93	306.96	307.03	307.96	304.94	304.9	306.02	305.86	308.28	306.84	307.38	306.52	302.54	304.62	306.11	303.68	310.45	308.73	308.18	307.3	306.68	306.65	302.77	307.84	310.13	304.52	306.58	306.6	306.61	304.49
307.7	303.14	300.17	306.12	304.67	303.05	303.49	303.52	299.74	303.85	305.19	307.9	303.36	306.98	303.44	303.25	304.68	304.14	308.33	302.29	303.71	305.31	305.37	302.56	301.85	302.31	306.92	303.68	305.35	304.4	304.32	305.73	303.54	302.8	300.85	302.18	307.67	309.19	307.49	304.99	306.4	305.76	303.45	306.14	304.31	305.37	303.5	306.37	304.53	308.76
316.97	315.2	316.03	315.12	313.04	314.12	318.98	319.66	316.79	316.36	316.64	315.88	316.78	319.19	316.51	318.11	317.94	317.95	316.03	314.75	316.57	312.79	315.77	317.5	320.87	309.53	317.39	318.03	317.08	317.35	317.18	312.52	316.96	315.82	318.47	319.96	316.7	319.25	316.34	317.06	313.65	319.97	312.89	317.64	317	315.62	318.09	319.46	316.95	316.6
319.23	317.36	313.35	318.83	312.88	314.41	315.52	316.4	312.68	315	317.22	314.86	314.43	314.19	316.69	316.15	314.78	313.67	318.4	311.11	317.08	315.59	315.66	318.28	312.97	320.6	316.98	317.97	315.57	314.97	314.14	316.31	318.34	319.21	313.74	316.28	317.59	320.45	316.82	315.06	313.08	317.2	316.31	311.23	314.76	313.25	317.39	318.68	315.96	315.46
299.74	303.79	301.3	300.51	300.44	304.62	300.94	303.31	299.53	303.84	300.27	302.26	301.59	304.76	303.92	302.9	300.8	300.01	302.78	303.34	305.79	298	300.58	302.12	305.39	303.95	303.86	302.49	307.63	302.07	305.66	302.22	301.08	303.04	305.51	299.01	300.63	303.21	303.29	302.95	305.97	304.49	297.51	303.87	304.81	300.99	304.67	302.31	302.4	301.3
296.51	295.22	296.59	299.54	295.15	299.18	298.75	291.22	297.01	294.43	296.19	292.58	298.11	295	295.3	295.75	292	293.04	292.92	296.39	295.35	294.85	292.47	294.13	294.97	298.82	295.15	293.84	298.45	296.69	298.69	295.27	292.3	292.96	290.94	296.56	292.28	295.31	295.49	296.55	296.84	297.74	300.13	295.97	293.93	294.54	299.04	294.57	294.07	296.07
304.56	303.42	303.5	305.97	304.08	304.89	303.8	301.98	308.37	308.21	305.26	307.12	305.42	302.69	304.04	306.65	302.72	305.54	303.13	304.57	302.84	305.73	307.12	308.18	303.73	305.85	304.41	305.1	306.75	304.45	303.97	304.39	308.06	308.95	303.42	305.32	306.25	303.69	305.23	303.93	305.92	302.3	306.16	306.88	307.17	301.7	305.39	310.48	303.09	305.81
306.37	306.6	301.35	305.6	301.9	302.01	306.37	306.78	305.73	302.04	308.39	306.16	302.4	304.67	310.43	305.82	305.94	304.61	305.46	303.34	308.46	303.11	301.58	301.13	304.47	307.07	304.12	306.81	303.08	304.31	305.55	302.76	308.14	305.01	303.53	306.85	298.64	307.89	305.51	301.52	302.8	299.5	307.09	305.54	302.3	306.55	305.48	308.98	303.9	305.26
307.39	304.21	307.83	305.01	304.46	312.62	306.52	309.9	307.02	304.93	308.43	306.91	306.52	307.33	304.08	311.41	302.76	308.04	304.39	306.37	305.37	306.97	305.6	311.49	302.24	308.12	306.67	304.95	305.11	306.05	303.63	305.22	306.73	306.08	307.6	303.82	307.25	306.79	305.81	305.86	303.96	305.1	304.2	310.59	304.79	304.64	306.12	306.71	301.57	306.59
302	306.71	307.33	305.95	301.96	302.65	303.66	305.38	304.52	305.28	303.3	303.91	300.51	306.29	300.93	306.48	301.75	303.22	303.58	305.86	299.79	303.15	304.43	303.39	303.97	307.47	301.69	303.13	302.75	305.86	305.88	304.07	301.71	300.25	299.78	303.6	305.12	305.28	299.94	302	307.37	301.76	304.16	303.64	302.2	305.46	304.18	303.09	298.92	301.9
303.58	306.46	304.8	303.46	299.04	305.96	304.07	304.84	302.76	299.6	304.43	301.61	304.54	301.79	302.38	304.32	303.27	302.43	306.24	306.56	306.98	304.77	308.39	302.04	306.55	303.92	305.44	302.55	305.35	302.98	306.69	304.59	304.88	308.13	304.06	304.39	302	304.39	301.86	302.84	306.4	302.38	305.54	306.61	304.12	303.46	304.89	305.47	306.25	306.69
294.9	294.09	294.47	293.96	297.72	292.97	296.61	296.43	293.84	293	292.05	290.79	295.97	293.65	290.56	294.79	294.95	296.46	292.39	292.55	298.02	293.64	293.27	293.08	294.12	295.19	292.55	293.96	293.09	295.16	295.25	296.07	291.45	291.36	293.11	295.41	294.81	290.55	291.9	294.96	297.25	296.88	298.12	294.66	296.19	293.62	290.69	294.12	294.14	294.56
315.09	316.79	314.89	314.16	317.4	318.29	315.5	315.63	314.46	316.17	314.91	316.35	314.22	317.53	319.46	317.2	315	313.86	317.3	313.66	318.97	318.6	317.02	316.53	317.78	316.76	315.09	314.94	318.89	315.49	317.18	320.06	315.79	318.31	318.3	319.2	315.16	317.06	315.91	314.41	314.95	316	314.85	313.79	313.96	314.74	315.96	312.5	316.67	315.78
304.01	303.26	303.58	306.07	303	306.11	305.41	302.1	301.4	305.42	305.05	303.47	306.26	301.67	302.62	302.84	308.16	299.89	305.53	302.27	303.51	301.3	304.99	302.74	301.59	304.07	303.5	302.15	300.33	302.71	305.71	304.68	301.47	305.94	303.26	302.17	302.61	301.13	305.36	306.17	302.27	299.51	303.99	302.51	301.76	306.11	305.25	305.38	303.1	301.37
299.79	304.65	303.32	304.6	301.62	302.97	302.83	301.28	302.84	304.62	303.61	301.63	303.77	302.9	301.68	300.48	304.28	300.18	303.98	303.08	299	301.05	303.16	301.61	302.08	303.49	303.41	302.19	307.13	304.87	303.73	306.9	305.84	306.41	304.53	304.08	305.06	302.77	303.94	304.9	303.18	304.53	303.17	301.2	304.1	301.69	301.36	302.04	303.41	304.59
316.6	313.76	311.21	313.81	317.42	311.98	313.98	316.21	313.93	315.39	314.28	314.09	318.99	318.03	318.4	312.79	313.37	313.77	315.23	317.19	311.15	318.54	313.2	315.19	314.61	314.05	312.67	314.46	317.8	315	313.71	314.08	316.29	315.63	314.3	313.5	315.09	318.3	316.62	314.51	315.16	313.38	316.68	315.15	313.71	316.43	314.35	315.25	315.76	316.5
301.35	307.05	303.45	301.84	305.36	305.01	300.62	302.17	304.23	306.76	304.86	305.43	304.18	307.92	307.23	303.88	303.86	302.96	306.31	306.42	303.15	302.09	307.16	305.18	305.51	305.63	302.18	303.26	304.49	305.24	302.48	306.44	304.42	305.4	303.94	303.13	306.71	301.9	304.36	308.07	309.16	305.27	305.96	304.43	304.61	301.1	303	305.52	304.51	303.53
311.8	314.31	314.48	315.86	314.07	313.56	315.72	315.7	317.34	313.55	314.5	314.78	314.19	316	316.72	315	312.79	316.84	313.13	318.36	317.47	318.02	315.98	315.77	312.2	314.35	319.3	314.83	312.87	313.34	315.84	314.24	316.08	316.44	313.55	316.73	313.86	311.4	317.41	315.13	315.47	316.1	311.25	318.88	313.49	313.31	311.11	313.12	314.87	316.57
294.38	293.43	294.02	292.64	298.54	294.63	293.98	296.27	290.34	294.5	298.14	295.26	294.32	294.12	294.97	294.61	297.62	296.05	297.64	295.7	291.67	296.66	296.95	291.65	293.25	292.24	296.23	295.04	295.22	295.28	296.07	295.64	295.42	292.05	290.24	294.91	296.15	298.11	296.71	293.17	297.84	295.33	294.89	299.19	292.08	297.89	294.68	296.17	295.69	296.81
309.46	309.61	308.73	311.1	307.86	308.67	308.44	312.28	309.51	307.36	311.81	312.04	306.15	306.55	310.96	313.67	310.27	309.47	310.16	308.03	309.62	307.56	305.69	314.67	311.34	309.41	307.24	307.59	310.67	304.18	308.41	308.28	310.11	307.41	309.71	309.94	307.77	313.13	308.43	309.47	308.42	309.03	312.08	308.85	308.39	310.48	307.66	306.66	308.07	308.97
326.78	327.6	326.98	324.32	327.92	323.68	326.75	328.14	325.7	324.95	328.26	327.58	328.54	329.94	331.08	328.6	326.88	327.69	329.25	323.87	324.43	324.31	329.65	325.32	329.18	326.65	328.48	329.62	331.45	324.6	326.71	330.29	326.33	326.38	325.42	325.04	325.73	324.88	326.23	331.1	327.43	324.59	325.52	327.01	321.95	325.21	326.01	324.05	328.35	325.93
316.61	316.28	314.63	314.34	314.72	313.21	314.45	313.42	313.42	313.4	314.22	318.83	316.01	312.52	313.77	314.04	315.33	312.92	315.45	316.43	312.33	316.49	314.89	311.17	313.86	314.88	316.22	315.07	314.01	313.92	316.02	315.3	313.77	313.39	315.96	314.96	317.15	316.85	318.44	313.93	314.25	317.54	313.02	314.65	314.66	316.35	316.3	314.9	314.14	315.4
306.01	306.45	301.74	305.64	305.48	302.77	305.21	302.5	304.37	301.93	301.94	301.71	305.97	303.27	302.93	302.63	303.93	303.13	302.08	304.25	300.27	307.59	299.86	302.26	301.25	303.26	301.75	304.6	301.86	300.8	300.26	302.46	303.47	304.49	304.64	305.69	300.69	301.24	303.23	297.67	305.76	302.16	307.12	300.85	299.73	303.93	301.88	305.04	302.21	304.63
294.29	297.27	294.63	297.4	293.28	294.19	296.8	292.16	295.25	295.05	296.9	292.88	291.48	293.34	295.54	295.5	296.13	294.71	296.16	294.76	293.86	297.08	295.69	299.8	292.6	297.71	296.16	295.03	294.35	293.16	293.42	295.36	298.2	293.88	294.79	295.07	299.89	294.08	296.6	292.96	297.99	296.47	296.17	293.67	294.38	295.38	293.77	294.28	293.07	294.02
314.74	313.91	315.67	314.34	311.85	316.31	315.58	318.37	315.35	314.56	315.86	312.46	315.64	316.75	316.89	310.69	316.06	317.76	316.24	317.32	316.37	314.77	314.97	317.75	313.36	312.17	313.41	312.56	313.91	312.29	316.98	314.07	313.7	316.49	318.98	316.09	315.32	317.88	313.59	314.05	315.03	313.13	315.94	314.48	315.35	314.54	313.26	315.09	314.78	314.35
319.47	320.72	320.22	317.22	321.35	320.75	317.29	319.62	321.06	321.22	321.45	319.77	319.15	317.34	321.11	319.84	316.39	316.43	319.26	318.53	317.66	316.32	317.31	318.33	318.02	318.64	316.04	318.71	318.46	318.86	318	317.62	315.99	319.6	319.03	317.04	321.05	318.96	317.34	318.98	319.41	321.57	317.73	316.17	317.04	318.15	319.18	318.22	319.87	320.67
306.87	302.46	304.14	305.14	305.11	306.81	304.65	304.46	304.9	307.05	307.45	303.92	308.73	306.88	305.2	308.7	304.15	307.68	305.92	303.56	304.06	308.72	307.73	304.86	306.34	303.25	302.26	304.58	302.07	306.04	302.55	309.7	304.44	304.3	305.09	309.61	307.24	304.8	303.95	307.98	304.19	306.41	303.62	303.69	303.29	303.09	303.6	303.93	306.27	305.24
326.56	325.47	326.33	330.92	327.88	328.37	325.2	328.23	328.05	328.71	324.95	326.17	327.2	325.37	328.51	327.91	332.03	327.15	326.77	325.36	327.62	326.28	327.85	324.86	327.78	325.22	330.2	328.7	327.04	328.81	325.4	326.44	327.03	326.45	328.56	325.87	326.68	330.86	324.06	324.16	323.51	323.53	327.47	327.95	326.44	327.12	327.19	328.89	326.71	327.06
323.79	323.07	322.93	325.92	324.83	320.16	322.66	327.94	323.94	327.24	324.31	323.61	325.47	323.88	321.6	324.5	323.59	323.54	328.43	322.88	327.06	327.85	319.4	328.94	326.21	325.59	325.44	324.64	323.28	324.55	326.93	324.85	317.79	326.8	320.58	326.11	324.77	322.33	322.34	325.04	326.93	328.05	325.79	323.43	323.29	325.11	322.18	323.01	322.36	323.79
292.83	296.43	293.02	295.73	294.17	290.08	298.63	296.38	296.53	297.66	290.63	292.94	290.92	294.32	294.43	294.44	287.87	295.54	296.03	294.13	298.56	290.53	296.36	290.77	295.34	290.01	295.44	289.88	294.27	289.55	297.1	296.15	292.82	292.22	290.82	298.06	295.16	294.82	292.26	295.3	289.72	291.7	297.76	293.65	291.03	297.36	291.64	293.36	293.79	290.65
310.35	311.48	313.35	311.52	312.6	314.19	309.32	312.46	311.08	310.25	309.79	310.74	308.97	313.29	314.43	311.59	308.07	312.08	309.56	312.58	309.26	311.48	313.01	310.8	311.42	313.75	310.09	312.01	310.3	310.55	311.35	309.87	311.23	313.25	311.11	311.73	308.76	314.61	311.82	311.5	310.17	312.38	315.94	312.41	310.21	310.17	310.95	310.45	311.94	308.91
315.56	311.69	314.95	313.49	312.38	314.73	314.62	310.83	311.97	312.43	311.46	315.09	313.81	314.77	311.75	310.13	312.12	313.97	313.98	311.65	311.04	313.55	311.52	312.68	313.06	311.29	314.3	314.38	312.35	315.22	315.01	313.33	318.43	314.12	311.71	312.29	315.76	314.41	310.24	312.94	308.1	314.87	315.79	315.65	311.69	315.65	314.35	313.52	312.17	311.9
299.69	302.53	300.72	301.43	303.88	302.68	304.32	305.36	306.95	300.63	298.85	304.52	304.05	304.63	305.92	304	303.87	303.84	306.02	306.71	303.01	305.81	303.86	305.36	304.87	301.37	304.52	303.17	304.74	299.69	301.99	303.28	302.03	303	304.05	302.69	304.68	300.97	304.17	304.47	298.32	305.11	301.64	306.07	305.54	301.1	301.19	304.71	301.68	301.7
309.01	308.9	306.68	304.4	310.29	309.17	307.37	308.2	311.64	306.24	308.64	308.41	307.17	310.48	306.12	309.51	302.94	305.76	308.37	308.74	306.12	309.78	307.49	306.21	304.54	309.37	309.42	306.27	304.91	307.93	307.98	308.7	307.14	307.49	305.02	307	310.45	307.77	308.06	304.86	307.37	300.71	308.89	310.85	308.44	313.13	306.96	308.43	305.42	308.32
294.03	293.93	296.38	295.44	295.24	297.37	297.28	294.57	294.04	295.62	293.74	294.01	296.36	291.77	298.52	295.06	292.77	294.22	295.71	291.52	295.68	298.35	296.92	296.24	297.09	296.9	289.45	292.83	293.37	295	296.77	296.21	294.24	295.53	295.53	296.84	295.13	291.49	292.14	292.98	295	296.76	293.83	294.53	291.77	294.01	294.74	295.45	294.58	295.35
329.49	331	326.17	326.16	327.04	326.45	326.92	327.41	324.67	328.56	328.05	326.37	326.28	326.39	326.59	327.64	327.85	322.35	327.46	326.48	329.68	326.01	323.34	325.63	328.26	328.32	324.12	327.79	322.95	326.95	325.51	327.25	324.7	326.63	327.41	326.88	325.6	325.97	322.07	327.24	329.13	323.7	324.08	326.9	327.49	327.93	327.03	327.81	329.87	329.85
303.08	300.82	301.97	305.85	305.99	302.53	304.82	303.55	305.22	304.66	302.97	302.84	303.62	302.39	303.95	305.82	299.95	306.49	303.26	304.62	301.1	300.44	304.87	301.74	301.06	304.74	303.94	303.21	300.18	304.96	305.2	301.02	302.06	307.63	305.15	300.32	303.98	303.09	304.52	303.81	303.28	302.58	304.32	299.11	304.67	304.02	303.45	306.25	301.32	302.29
295.04	293.23	299.03	296.6	294.53	291.11	295.24	296.09	297.64	293.94	296.3	294.42	293.65	293.34	295.81	296.46	295.08	295.22	295.57	293.97	295.54	293.97	295.73	294.8	295.41	291.65	296.6	296.7	294.43	293.82	293.09	297.16	296.44	294.85	295.18	299.57	295.8	296.77	294.05	292.62	292.74	292.92	293.09	294.89	296.29	292.94	291.41	294.1	295.69	296.78
304.99	303.27	302.47	303.93	301.27	301.65	300.4	301.63	307.37	304.39	305.24	303.78	303.25	303.47	303.49	301.76	303.61	302.22	302.4	304.47	300.55	303.11	299.77	302.23	302.96	298.57	302.05	303.76	305.56	304.89	302.77	300.17	302.09	303.93	303.3	301.17	301.23	303.54	302.43	300.67	303.47	303.93	304.53	302.1	303.48	301.54	303.8	302.84	302.64	303.23
314.98	312.97	311.61	311.6	311.17	310.04	317.28	316.56	314.8	315.25	311.24	313.54	313.88	314.5	311.63	312.86	312.59	314.02	312.61	311.72	315.74	315.42	314.21	311.7	311.37	310.63	313.13	311.56	315.21	316.14	313.43	309.86	314	313.85	313.4	313.51	313.87	313.12	312.21	311.73	312.48	314.99	313.09	311.62	314.22	316.02	312.88	315.59	313.08	312.87
323.98	328.71	326.97	327.7	325.78	321.78	323.67	323.54	326.22	326.04	329.02	325.81	323.44	326.43	326.1	325.54	323.5	326.86	324.05	328.21	327.93	325.62	323.04	322.82	323.07	324	323.6	324.17	323.82	323.29	323.04	324.93	324.18	326.89	323.64	323.56	324.04	326.74	327.02	324.05	323.65	323.19	324.39	324.59	323.39	323.91	329.99	325.54	327.52	323.95
308.4	307.94	307.03	310.68	314.61	309.26	311.75	310.08	312.69	306.86	308.67	307.42	310.58	312.63	309.85	312.2	309.06	309.97	310.64	310.23	309.82	311.88	307.05	307.46	311.26	309.65	310.22	312.23	308.87	310.08	309.59	310.62	309.01	309.23	306.4	308.32	308.42	313.41	307.03	312.38	307.71	309.75	308.81	310.58	308.24	306.5	313.27	311.04	307.04	306.41
299.49	302.33	304.11	305.08	300.79	303.66	301.63	301.63	305.3	304.92	304.24	302.22	305.22	303.64	305.48	298.64	301.09	301.73	302.34	302.08	301.5	301.43	305.44	303.74	301.78	302.09	299.6	308.1	301.53	304.05	301.62	306.23	305.41	303.3	305.89	304.84	304.34	304.37	300.64	301.57	304.34	303.13	303.39	302.92	304.8	303.32	302.86	301.73	302.17	301.21
325.24	328.92	331.06	328.68	328.77	334.59	330.73	326.67	326.23	326.87	330.03	332.64	328.51	329.08	325.43	329.96	327.78	328.57	327.85	330.9	329.75	324.65	327.54	329.8	327.5	326.04	327.35	328.7	330.45	326.13	329.66	330.13	328.13	328.22	328.32	326.99	328.35	328.75	326.78	331.99	327.18	330.95	324.82	332.31	329.02	328.19	326.99	325.65	325.35	331.46
294.52	294.89	298.14	293.59	293.01	294.87	294.19	292.51	293.88	293.33	294.89	293.89	291.58	296.24	294.61	293.66	293.47	292.44	292.35	296.78	292.54	291.1	293.59	298.18	298.57	290.62	296.13	292.35	295.99	293.07	293.82	291.94	296.59	294.37	293.84	290.11	291.7	294.39	290.08	294.61	290.85	292.5	294.34	295.4	296.63	294.71	297.56	293.2	293.84	299.16
316.15	315.21	313.13	317.29	314.51	311.22	315.85	314.99	313.24	310.66	313.19	313.19	312.64	312.75	311.86	316.97	315.31	310.49	311.04	313.09	314.2	313.46	315.1	312.23	314.06	313.53	314.32	313.85	309.45	312.34	315.02	313.27	313.85	311.1	314.87	314.63	311.14	313.35	315.23	314.26	312.33	313.34	314.48	315.94	316.04	312.75	312.64	313.78	313.17	313.06
309.73	311.38	310.84	311.18	311.02	312.95	310.36	312.99	310.78	313.67	311.79	315.43	310.5	310.08	317.9	310.44	309.99	312.12	311.3	312.12	316.19	309.65	311.09	312.32	309.71	312.22	311.29	313.41	312.1	314.13	312.7	313.95	306.09	310.78	316.67	311.62	314.31	311.37	314.02	313.89	312.46	314.43	312.42	311.47	313.79	314.3	313.05	312.72	312.8	311.71
303.57	305.27	306.38	301.91	302.31	304.98	308.12	306.68	303.79	306.73	298.52	303.69	303.51	304.3	305.01	304.54	303.57	303.02	304.25	305.82	306.35	304.05	303.44	304.5	304.5	305.58	303.55	306.03	304.83	302.36	302.59	303.99	303.78	305.56	302.75	303.46	302.71	303.57	305.42	305.13	303.92	300.73	305.58	303.29	299.92	308.35	302.26	307.27	305.12	306.13
326.49	326.2	323.06	327.11	325.85	326.46	329.4	324.68	325.87	326.12	326.99	326.14	328.6	324.13	326.29	328.44	327.02	326.67	323.83	324.05	328.39	326.55	328.7	325.33	327.95	324.97	327.09	326.77	327.89	327.55	324.57	331.2	324.64	326.43	329.6	325.61	330.55	327.85	327.99	326.05	328.1	324.5	324.95	325.77	327.25	329.96	327.09	326.19	331.09	326.51
301.72	304.87	297.17	302.27	303.3	300.08	304.42	303.9	303.62	301.32	299.54	302.35	302.98	303.45	301.88	302.04	303.24	303.98	300.96	301.87	300.83	302.74	301.96	301.44	302.01	298.56	301.79	301.27	298.92	299.95	303.13	301.25	304.11	301.59	303.74	303.26	304.34	304.42	304.85	301.98	303.41	296.95	303.59	300.13	302.83	300.69	303.48	298.98	304.16	299.53
316.69	315.8	315.36	313.9	311.04	312.64	313.49	315.66	312.88	314.26	312.19	316.62	312.72	314.64	314.16	315.54	312.6	313.23	314.13	314.87	315.64	317.46	318.12	315.25	312.62	315.6	314.99	310.26	313.5	314.32	315.99	316.97	315.56	312.86	316.32	311.09	314.39	314.55	317.28	313.97	317.65	314.6	312.29	315.21	315.66	314.93	312.41	311.92	315.14	315.82
304.79	306.82	305.48	301.8	305.7	303.28	305.74	307.81	305.31	307.15	307.87	309.37	306.74	304.46	299.39	307.73	307.13	304.59	304.43	308.42	303.87	305.64	303.36	307.01	305.25	306.99	305.4	306.99	305.21	308.54	310.28	305.89	307.93	308.44	306.05	305.73	303.75	306.34	304.74	305.91	304.92	306.63	305.78	308.02	303.76	308.49	309.86	305.16	307.01	306.52
309.89	311.25	308.35	308.65	311.17	310.81	311.45	310.17	308.74	309.97	309.29	310.65	309.93	309.67	310.21	308.17	307.46	308.59	310.19	310.18	309.67	308.37	308.68	311.21	311.26	308.07	310.09	312.19	306.41	308.78	312.32	306.53	309.29	310.92	307.83	309.29	311.41	309.2	308.93	308.91	311.95	306.48	306.99	308.33	309.49	306.73	310.39	310.61	312.22	309.1
302.13	302.19	302.52	306.39	309.14	301.08	301.18	306.91	305.56	300.47	301.31	305.49	302.97	303.03	306.82	302.68	303.9	302.65	306.51	305.92	305.14	305.25	303.88	305.19	303.21	304.1	302.35	303.27	302.87	303.09	302.28	306.86	305.21	305.88	304.44	304.3	306.28	301.1	302.71	302.94	303.08	306.44	307.59	303.37	304.94	307.03	307.67	304.03	305.59	304.93
310.28	311.28	308.56	312.28	313.78	309.59	309.51	312.79	309.65	311.94	311.5	310.02	313.65	315.48	308.76	308	306.09	309.78	310.39	308.4	311.57	311.07	310.87	312.44	310.24	311.39	311.88	309.74	307.33	310.17	310.03	313.25	310.05	310.28	315.88	312.11	309.04	312.63	312.67	309.92	305.7	311.48	311.1	315.47	308.03	314.32	308.59	311.05	311.99	312.94
317.23	317.52	317.76	313.55	316.94	314.9	316.68	315.25	315	318	314.37	318.34	313.14	315.1	315.95	313.87	317.31	314.94	315.62	317.32	314.67	316.15	315.67	314.38	315.69	315.16	313.56	314.9	318.28	319.49	320.14	314.35	318.3	316.82	312.01	313.73	320.3	318.35	315.69	316.82	316.47	317.37	315.3	316.14	316.19	318.37	312.2	317.29	317.48	316.47
309.39	307.92	311.64	310.56	307.44	310.22	309.03	306.93	307.35	310.53	306.8	311.44	308.79	311.37	307.75	311.89	309.81	311.95	307.98	308.68	313.03	311.09	306.76	308.95	309.84	308.53	309.24	309.55	310.97	310.8	308.39	310.29	306.47	311.1	310.44	307.07	308.73	313.81	310.67	313.23	307.52	309.38	306.49	306.94	312.44	310.11	311.22	313.41	308.46	307.78
297.4	303.89	301.32	302.6	303.13	302.31	298.39	302.35	301.69	300.21	299.87	300.61	304.33	301.61	302.06	299.11	299.59	301.18	298.85	302.04	300.35	298.84	299	299.35	298.57	297.33	302.37	297.65	299.88	302.39	301.73	297.91	300.26	298.99	302.18	300.9	303.4	301.8	299.52	301.31	298.33	302.95	301.69	300.18	302.1	301.51	299.63	302.45	298.98	299.44
314.96	310.75	313.52	315.12	314.6	312.32	312.96	313.52	313.39	315.09	313.39	317.16	315.44	313.77	313.07	314.96	311.95	317.18	318.04	320.79	316.64	314.14	315.12	312.5	316.46	314.68	314.34	316.43	316.31	311.59	313.28	317.47	317.61	311.96	312.03	315.99	316.27	315.01	315.03	315.97	314.24	313.26	313.7	315.03	317.1	316.19	314.12	312.83	313.92	312.11
317.3	316.37	316.09	316.3	313.72	314.86	312.4	316.17	314.35	315.23	315.34	315.1	316.61	317.7	314.04	318.13	315.33	314.09	317.73	315.25	316.77	315.87	316.15	317.1	314.47	314.26	314.19	315.72	315.42	314.94	315.39	315.21	314.24	317.28	314.23	313.03	318.8	318.46	314.19	317.04	318.72	316.61	319.26	316.04	315.8	317.44	312.24	315.26	313.61	314.63
326.37	326	329.18	327.82	326.2	330.77	329.18	324.2	324.8	325.81	327.64	324.94	328.06	328.14	325.02	327.99	330.52	326.99	329.38	323.03	330.32	326.98	326.69	326.96	327.05	329.52	327.03	325.46	329.5	325.71	324.1	329.24	327.62	325.6	326.79	325.43	329.17	323.22	327.57	327.46	328.39	328.89	330.42	329.13	327.49	327.44	327.96	324.42	327.02	328.74
304.29	306.55	309.06	305.92	305.94	307.28	306.5	305.64	307.37	303.98	301.26	304.59	305.74	307.28	302.38	303.21	302.86	300.5	304.12	305.96	301.79	301.88	304.77	303.96	302.51	304.41	306.86	303.51	305.92	307.4	308.77	305.18	302.63	304.66	306.46	304.68	305.05	304.4	303.97	306.21	303.62	304.58	308.06	304.99	307.56	304.25	302.15	306.57	303.35	305.55
312.51	315.51	315.38	313.87	313.12	311.42	316.55	317.28	311.67	315.07	315.16	314.26	313.85	315.36	314.32	315.83	315.29	313.58	316.02	311.85	311.73	317.71	316.74	315.99	312.59	317.4	316.07	315.06	313.99	315.2	310.42	311.45	316.56	315.44	319.26	311.63	314.61	318.82	314.71	313.19	318.64	313.8	316.07	314.63	318.52	310.89	316.55	314.03	317.54	316.81
300.35	302.08	305.42	301.91	301.91	298.66	300.92	297.71	298.71	299.31	299.71	303.2	302.86	302.56	304.68	301.46	303.67	303.23	306.46	303.21	301.36	300.13	300.75	301.47	301.3	300.6	300.99	303.28	298.67	301.13	303.25	299.56	302.8	300.89	300.23	304.63	299.71	300.19	301.25	302.38	300.49	303.17	303.15	299.81	303.31	300.65	303.26	299.77	300.52	306.17
293.3	292.85	293.8	298.02	294.47	291.48	295.42	300.01	295.3	295.88	293.53	294.88	294.8	291.26	296.67	295.13	293.07	294.09	294.95	293.19	293.1	293.52	294.46	296.4	290.77	296.55	293.55	290.61	293.18	294.41	293.8	297.58	295.95	295.96	295.14	296.12	289.08	297.17	294.01	294.19	289.31	289.88	293.87	295.76	293.24	296.77	296.96	295.61	293.74	295
305.06	305.92	302.76	308.27	305.73	306.53	307.85	307.45	307.12	303.86	299.61	306.3	306.41	303.56	303.48	303.38	304.88	305.47	302.68	306.66	307.27	307.01	305.81	304.68	306.62	306.12	306.34	305.61	303.65	305.89	303.74	305.49	303.43	302.93	303.25	306.49	307.42	304.89	303.24	303.76	304.8	304.27	303.23	305.19	309.09	307.18	303.32	304.03	304.35	305.68
302.8	298.5	299.14	303.86	300.82	300.42	299.42	299.55	300.26	298.37	304.85	300.77	299.41	299.39	302.25	300.53	303.17	299.21	301.27	298.57	301.24	299.99	301.1	302.52	303.8	301.14	302.61	297.06	300.59	301.27	301.52	302	300.67	300.65	301.65	299.66	297.97	302.72	300.66	301.17	302.01	297.96	301.09	299.34	297.12	302.44	300.15	300.79	300.96	300.88
311.15	311.73	310.28	314.2	312.81	310.94	314.68	313.53	316.21	309.38	312.76	317.29	311.69	311.04	316.63	315.97	311.2	309.59	315.07	315.14	314.09	311.78	311.8	315.05	316.3	312.71	314.22	311.33	314.21	313.33	311.36	315.05	314.73	314.37	312.16	315.35	314.87	312.98	309.8	311.61	312.96	310.93	311.89	310.09	313.27	312.17	312.55	312.75	314.34	318.59
314.09	312.98	315.9	313.64	316.08	316.19	313.19	315.2	315.13	314.84	313.5	316.1	315.57	315.81	315.9	316.36	313.73	315.95	317.17	314.48	315.78	315.08	311.34	311.78	318.49	310.04	309.84	319.16	310.42	318.43	311.79	314.37	313.4	313.73	312.39	317.75	316.77	315.25	315.77	315.09	317.63	314.29	318.44	316.84	316.16	313.65	316.72	313.42	314.13	315.76
303.64	301.67	299.35	307.2	304.67	303.95	305.69	302.53	307.36	303.09	304.56	302.49	303.58	303.21	302.75	297.74	303.36	302.54	302.92	303.64	301.86	304.57	305.18	303.94	303.3	302.7	306.51	303.4	300.86	307.09	302.44	304.42	299.21	303.76	302.77	301.37	303.45	306.27	297.08	301.66	304.62	308.68	300.82	304.27	306.05	305.33	301.17	304.69	302.39	302.14
325.82	323.74	330.39	323.25	324.43	329.01	326.24	330.73	324.77	328.35	330.12	328.85	322.95	328.41	325.41	328.35	325.32	326.98	327.88	324.77	328.15	327.08	323.38	326.19	326.93	330.21	326.42	328.43	326.95	328.37	328.42	327.68	326.12	328.25	326.13	325.43	327.69	324.8	327.89	325.11	323.49	326.12	323.04	322.74	324.57	330.96	325.35	328	326.75	325.91
318.2	314.59	318.89	315.68	316.54	317.18	320.14	318.35	321.71	319.7	317.24	315.95	314.67	315.76	316.05	317.77	317.35	321.04	319.11	317.86	317.18	320.72	319.92	317.25	319.72	320.21	318.47	317.03	319.87	316.74	319.34	317.38	320.1	321.9	318.18	317.64	315.97	317.73	318.67	318.72	317.94	318.18	320.96	317.86	315.47	318.83	318.37	317.3	317.68	321.14
330.57	323.54	327.93	328.71	328.08	326.17	325.66	325.44	326.84	325.39	326.21	323.12	325.57	326.84	326.93	325.1	324.77	327.06	328.48	328.4	326.11	328.15	331.16	327	326.02	328.01	325.64	327.39	323.97	328.47	327.69	328.7	326.57	327.96	326.45	326.21	326.54	324.51	326.01	326.6	329.31	323.43	328.56	326.15	323.95	330	326.75	326.98	327.53	325.53
301.42	302.01	299.36	298.88	298.13	298.7	302.65	301.75	301.68	301.51	300.2	300.6	304.36	300.37	302.28	301.02	300.05	300.41	298.63	301.12	301.28	299.53	304.59	299.18	307.19	303.04	300.9	303.92	298.64	301.57	299.5	300.79	299.44	301.83	302.34	303.77	306.34	298.69	299.08	303.74	297.59	303.49	301.3	302.95	297.46	302.33	300.95	300.53	299.54	302.41
319.71	321.64	317.09	319.62	318.26	316.9	316.86	317.2	318.46	321.47	313.64	316.95	318.62	319.66	317.98	317.8	320.52	318.1	320.21	320.24	321.97	318.43	319.28	319.57	318.01	317.46	315.63	318.24	319.35	318.66	320.07	316.78	316.73	319.61	317.92	313.37	318.05	315.5	318.73	319	319.33	318.2	319.19	314.85	316.19	320.17	318.32	317.08	318.3	317.56
301.56	299.02	301.46	301.93	302.69	304.73	302.52	299.31	299.29	300.04	303.76	297.35	298.28	303.64	302.56	302.6	300.52	300.24	300.2	300.87	300.84	299.01	299.25	302.45	301.66	302.33	300.2	299	299.72	301.27	302.53	299.74	300	303.09	300.19	304.07	302.78	299.54	302.58	299.4	301.29	300.3	296.95	301.73	301.25	301.58	304.85	302.6	299.49	305.82
313.87	311.81	311.29	312.45	313.34	309.15	312.19	308.21	309.25	311.69	312.15	308.53	308.04	309.65	312.59	311.56	311.86	310.43	313.09	313.4	312.51	310.04	311.4	314.53	311	311.62	314.84	312.73	313.08	312.05	310.74	310.43	307.93	318.1	308.81	309.51	313.08	311.53	312.26	313.45	310.94	313.15	312.05	312.88	313.35	311.43	312.33	315.31	313.85	311.55
291.71	295.61	296.49	294.82	294.73	295.2	292.66	294.93	296.53	296.07	292.87	295.77	292.97	294.47	297.87	297	293.86	294.44	292.96	297.08	295.94	295.6	299.82	294.91	293.3	295.2	291.54	293	293.12	296.47	297.39	295.74	295.83	296.91	295.33	296.89	295.53	293.26	295.67	291.57	291.14	297.5	293.29	297.21	292.6	296	294.71	292.55	297.24	293.34
292.42	296.97	295.11	295.75	296.13	298.4	297.43	295.13	296.19	297.17	293.59	295.16	296.16	299.14	294.91	294.12	293.18	297.85	289.93	292.19	299.19	296.7	297.3	299.45	294.77	295.87	295.23	294.21	298.14	295.78	297.62	295.4	299.23	298.84	294.64	297.44	295.71	296.52	299.11	296.81	295.44	297.94	296.48	296.53	299.09	298.31	294.44	298.7	300.39	297.78
313.99	318.03	315.79	317.82	313.05	315.08	314.84	315.35	317.03	314.18	312.31	315.74	319.32	316.21	317.95	311.41	314.02	317.6	313.87	317.89	317.86	317.2	313.16	314.02	314.31	314.66	317.95	317.04	317.24	311.76	316.74	313.65	319.82	315.98	319.93	316.7	314.07	315.4	312.99	316.07	314.83	317.25	317.97	316.63	315.12	317.19	314.85	318.75	314.8	320.13
312.9	314.4	317.34	312.21	313.69	313.16	312.64	313.34	313.09	312.3	315.92	313.15	314.61	308.84	313.9	314.05	311.01	313.63	310.28	311.55	313.51	312.55	312.54	314.08	309.63	313.64	312.41	314.67	314.98	313.7	313.55	314.5	311.38	312.68	311.89	312.94	312.46	314.29	311.7	313.81	313.42	314.11	315.77	314.44	312.54	314.95	315.82	315.28	312.78	314.64
307.56	307.67	307.17	307.32	307.83	306.68	304.6	304.62	305.63	305.72	305.27	307.23	304.22	307.57	303.85	306.8	306.4	305.4	307.92	304.61	306.73	305.74	303.83	308.78	305.73	309.22	304.94	302.87	303.67	303.46	308.37	307.75	306.65	307.61	306.81	306.73	304.93	306.73	308.72	303.54	304.81	308.01	305.67	303.7	307.29	304.1	304.74	308.07	305.67	308.57
311.84	311.87	311.24	314.77	311.69	310.4	310.17	310.13	313.29	312.32	311.86	313.38	310.31	309.46	310.82	310.8	313.3	312.98	307.24	312.34	313.29	312.63	310.22	311.76	310.22	312.77	311.38	309.75	308.69	311.81	311.23	309.75	309.75	312.29	310.9	310.87	310.13	313.57	310.27	313.34	308.96	312.09	310.69	317.14	308.33	311.15	313.42	311.81	312.39	314.15
316.29	317.95	314	312.18	313.23	310.29	313.18	312.7	313.75	311.43	314.01	308.94	314.14	313.52	313.93	312.09	312.25	313.74	311.91	315.32	312.04	311.24	312.25	311.31	313.33	314.32	314.85	311.78	313.06	310.2	312.88	313.33	311.11	313.52	319.28	314.83	309.43	313.48	315.08	311.2	315.28	312.91	310.93	312.63	310.43	314.34	315.69	312.93	315.46	312.4
300.31	304.83	307.75	301.79	304.39	304.49	309.02	306.06	302.72	302.91	301.74	304.3	299.3	306.64	302.62	305.98	307.1	303.87	305.59	306.03	302.49	299.54	303.37	306.41	303.86	304.55	303.12	306.02	302.43	303.88	303.27	304.97	304.65	307.08	306.37	304.29	305.85	305.18	306.45	303.85	304.41	305.59	303.35	305.52	305.92	306.09	300.74	305.23	303.08	304.68
313.37	309.56	315.13	313.34	311.45	312.73	311.52	312.92	312.29	313.11	311.19	313.18	316.66	314.08	313.29	314.86	314.12	312.87	315.25	309.24	313.87	315.89	312.78	313.02	315.12	314.45	312.99	315.17	312.2	310.98	314.8	309.08	315.27	311.74	310.83	314.09	308.99	314.44	310.88	318.91	313.11	311.66	312.81	308.91	313.17	313.69	312.52	312.83	316.91	315.97
305	305.43	306.96	306.39	307.61	309.19	307.04	308.46	304.43	308.93	308.21	307.97	303.82	303.61	305.19	308.8	306.5	305.69	306.6	304.36	307.03	307.7	307.05	308.16	304.2	305.88	307.67	306.22	303.01	309.02	306.5	306.91	305.38	305.22	307.78	309.7	303.66	305.93	304.64	307.22	309.16	306.28	306.29	303.24	307.44	307.54	307.7	308.46	306.82	305.3
315.88	316.83	314.79	316.33	315.46	313.33	311.5	310.66	311.71	316.26	314.35	313.86	315.02	316.03	311.93	313.01	315.26	311.56	316.66	314	313.88	314.28	315.62	314.43	316.46	312.58	313.2	313.46	312.13	315.09	315.68	312.84	312.74	311.99	315.32	314.1	311.46	311.09	311.99	312.77	314.49	315.6	311.27	314.2	315.65	315.32	317.73	315.65	313.73	316.11
312.3	313.42	313.88	312.87	312.63	315.64	316.27	309.21	312.51	314.63	315.57	317.95	311.61	311.64	310.68	311.12	313.1	316.56	315.78	315.38	313.82	315.44	313.06	314.63	316.66	312.25	312.27	313.27	311.72	309.94	315.47	313.74	316.35	312.97	311.49	311.36	310.38	316.22	312.06	312.42	316.81	310.43	312.52	313.23	314.37	310.03	310.69	315.03	310.31	311.43
317.62	320.33	318.91	321.09	314.67	321.1	320.07	320.1	318.03	320.26	314.44	315.22	319.18	318.19	319.31	320.01	321.65	317.48	320.37	318.03	319.34	318.73	316.88	315.81	320.29	318.1	315.42	319.34	316.91	316.13	319.54	319.33	321.06	317.7	317.46	319.19	318.04	320.8	317.79	317.77	318.55	319.41	317.57	321.05	319.22	320.44	317.02	319.3	319.07	320.43
309.49	309.42	310.83	311.81	307.66	311.49	311.47	309.23	316.37	309.84	312.13	314.01	312.17	308.77	312.09	312.9	308.03	313.13	314.37	312.26	310.78	307.88	308.9	312.18	308.2	312.07	310.58	312.55	310.79	312.18	310.47	307.28	306.87	311.35	312.06	311.97	310.67	313.97	310.05	312.16	310.52	310.08	316.99	312.68	312.33	308.51	309.08	311.61	313.16	312.41
296.07	295.6	297.22	292.79	294.08	297.41	295.76	294.36	291.46	292.27	293.22	295.82	296.2	295.24	290.47	297.56	294.87	295.05	288.19	296.46	294.31	295.8	299.83	296.15	291.3	294.48	291.46	296.03	293.35	293.71	291.51	293.83	292.97	292.75	293.51	294.75	293.02	291.51	296.65	291.7	291.61	297.44	293.63	296.04	296.62	296.74	293.07	294.75	296.25	295.34
305.91	299.64	305.12	305.76	305.74	304.72	305.02	301.44	306.53	303.07	307.01	304.35	306.29	303.8	305.08	305.97	306.25	302.19	304.23	308.07	302.39	306.2	306.93	307.76	305.78	305.98	306.57	302.83	304.83	302.99	303.15	301.8	303.83	304.99	306.28	305.08	306.76	308.1	305.26	303.47	307.54	299.7	302.18	307.48	307.93	307.66	300.66	304.73	308.79	302.83
320.65	316.93	315.82	318.08	319.9	320.29	320	316.69	318.11	320.31	317.27	319.43	317.92	315.62	319.33	319.63	322.15	317.22	316.29	318.29	317.14	318.26	317.05	315.84	321.49	316.85	317.48	318.67	319.73	323.48	318.66	319.11	319.3	319.21	316.36	318.07	320.33	320.48	316.66	315.79	318.84	321.56	319.4	316.6	318.07	319.29	319.52	318.13	320.77	319.65
319.62	312.43	317.59	312.88	315.88	317.52	319.41	314.51	317.15	317.04	314.91	315.9	315.55	318.67	315.3	314.58	314.94	319.39	319.44	313.26	315.96	316.43	319.55	315.71	316.07	320.11	313.29	315.99	317.81	315.08	316.94	313.82	317.14	320.09	314.49	314.5	315.51	316.16	316.38	313.88	315.51	321.91	314.74	315.61	314.29	318.45	316.41	319.75	314.16	318.83
306.48	302.71	302.66	301.88	301.18	300.51	302.27	304.32	305.86	302.65	306.05	305.46	302.43	303.77	304.53	301.76	305.83	302.21	303.93	303.39	303.57	304.38	304.06	304.51	303.54	306.63	303.88	303.73	305.06	305.84	303.5	302.78	305.49	302.94	305.24	305.13	309.26	301.64	300.56	303.45	301.68	305.31	302.73	303.97	304.16	305.71	301.66	305.63	300.91	301.87
315.37	315.95	313.01	315.21	316.11	315.39	313.33	312.25	317.71	312.88	312.55	315.78	310.61	316.65	310.73	312.59	315.79	311.21	313.85	310.05	310.03	314.17	312.5	315.05	314.26	311.97	314.45	317.9	312.36	311.26	313.73	312.66	315.28	318.44	316.14	314.19	312.51	313.8	310.68	313.98	313.5	310.67	309.77	315.72	318.53	313.62	310.46	312.88	312.16	312.4
294.09	295.48	292.67	294.92	301.08	296.63	295.69	295.27	294.65	294.07	297.19	297.47	298.59	297.88	297.59	295.22	296.95	297.89	294.29	293.48	294.91	295.58	297.45	296.74	293.7	297.84	298.47	294	293.15	297.27	295.37	298.86	294.33	298.01	293.56	293.75	297.36	299.26	296.81	297.38	299.97	297.24	297.26	296.18	297.34	298.15	296.15	297.15	299.39	293.01
318.59	317.31	317.67	314.88	315.82	317.13	312.72	318.83	318.27	317.05	316.15	313.42	315.86	318.85	317.78	317.69	315.3	319.2	322.68	317.59	318.22	319.97	318.28	317.21	315.6	318.93	319.33	319.11	318.09	316.78	318.1	319.97	321.09	317.78	317.92	318.78	314.65	316.55	321.58	318.39	318.85	317.76	321.15	315.01	317.38	318.09	319.35	313.22	318.56	320.6
303.63	302.92	305.31	302.41	302.52	304.64	304.74	304.06	304.79	304.47	299.69	301.84	304.49	304.76	302.57	303.62	304.05	304.83	303.9	303.14	301.16	303.53	303.45	306.12	301.51	303.47	304.04	300.22	300.52	303.45	306.35	305.88	301.79	302.71	307.03	304.48	302.63	303.65	304.39	302.55	305.81	304.58	302.79	304.21	302.09	303.63	303.78	301.03	306.82	300.99
317.01	316.61	319.53	316.36	313.92	313.97	315.92	315.16	316.14	313.84	317.15	313.79	316.98	314.2	317.67	317.6	319.11	320.14	320.42	315.46	315.38	314.25	316	316.38	317.69	313.59	317.55	315.42	313.88	315.34	316.68	316.76	317.12	318.01	312.96	314.56	314.89	316.52	313.71	311.93	316.53	314.53	314.27	315.3	316.17	312.96	313.46	316.34	314.74	315.49
315.91	318.69	317.25	314.01	318.17	316.14	314.92	316.56	315.86	317.4	317.36	315.16	318.25	316.97	317.62	317.08	319	320.59	318.23	314.14	319.93	315.93	316.62	315.83	314.85	315	316.83	313.51	319	317.63	315.48	313.66	320.84	315.22	317.52	318.76	318.17	316.67	320.91	316.17	314.74	316.71	318.81	314.54	316.52	319.6	317.89	316.4	319.26	315.82
292.72	294.37	294.48	293.71	298.17	294.83	292.67	295.63	292.99	292.14	296.69	295.96	294.31	295.89	295.86	293.23	296.6	294.78	296.38	294.87	296.82	293.73	295.65	295.45	299.56	294.46	295.13	294.55	296.97	294.22	292.8	291.77	296.14	296.56	292.88	294.29	297.87	297.59	294.03	301.62	294.29	298.13	294.34	295.9	293.53	298.67	296.26	293.36	295.06	296.84
300.45	296.81	298.78	297.2	300.48	301.1	301.3	298.3	302.83	301.47	303.55	300.28	298.61	302.95	300.14	302.37	300.66	300.67	297.31	299.39	299.25	299.42	298.55	301.63	300.62	300.86	298.36	302.4	299.54	301.68	298.62	297.31	300.87	299.46	294.63	300.62	299.84	301.57	299.04	297.4	302.07	298.9	302.04	302.01	300.39	300.99	301.73	297.7	302.64	303.41
313.56	309.56	315.6	318.98	316.27	319.91	315.2	315.26	310.6	314.05	316.45	316.76	310.59	316.01	315.27	311.94	313.75	311.58	313.99	313.68	314.16	310.66	313.87	311.48	310.37	309.87	313.87	311.91	311.69	312.91	311.29	312.26	312.07	312.54	313.07	314.84	312.73	315.76	312.68	312.72	314.11	312.22	311.89	311.63	309.85	311.9	313.61	314	310.11	310.87
321.32	325.94	322.75	323.83	325.47	326.85	323.62	324.79	324.67	325.2	325.07	323.68	325.28	325.04	321.58	323.46	326.73	326.72	324.45	323.38	323.57	325.04	321.86	326.12	323.8	323.49	325.35	325.35	326.07	326.33	324.9	325.64	322.74	325.52	322.91	325.42	324.57	325.21	323.98	323.92	323.78	323.25	325.12	327.62	324.75	320.51	323.18	325.54	323.13	325.23
326.15	327.17	328.42	328.37	329.91	330.59	328.87	329.42	329.7	328.43	330.3	325.52	328.73	329.97	327.43	330.4	327.61	330.68	327.59	331.71	327.89	331.62	331.24	329.23	329.13	329.73	324.22	325.61	332.86	328.03	328.25	330.38	328.33	332.39	328.52	330.97	326.09	330.51	329.29	323.87	328.28	327.88	329.77	329.79	329.83	332.44	326.04	325.69	325.03	329.72
303.74	304.68	305.79	306.68	307.34	308.37	305.85	306.58	303.49	307.15	307.24	302.53	302.81	306.7	305.72	306.22	303.8	308.77	308.78	306.23	308.92	305.91	305.2	308.05	306.69	305.04	308.62	304.19	307.54	305.3	309.09	304.64	305.3	304.91	304.75	308.06	305.48	306.45	304.55	306.89	305.22	304.7	303.09	302.68	306.89	310.44	307.95	304.73	306.11	309.84
319.28	319.44	320.32	322.25	319.61	320.5	317.92	319.52	318.51	318.17	320.09	320.63	318.06	319.58	315.53	322.96	318.55	319.45	320.7	314.51	318.45	319.89	318.41	320.58	321.47	317.99	318.25	321.99	317.58	319.17	318.22	316.73	321.76	320.93	317.7	316.37	316.82	321.1	315.38	321.11	316.14	317.43	319.51	315.98	317.28	317.7	319.03	314.21	320.44	318.83
312.59	310.38	311.56	311.3	309.08	313.13	307.96	311.58	309.83	307.94	312.5	314.67	309.96	308.92	312.44	308.96	312.42	311.66	311.83	307.61	311.19	310.63	313.96	312.72	314.83	315.7	309.75	313.56	309.58	310.37	310.32	311.96	309.64	308.64	311.88	312.13	308.8	311.72	311.1	310.61	310.66	308.71	313.04	309.88	310.69	312.28	308.73	307.49	312.06	309.55
303.66	303.88	304.71	307.06	306.4	309.79	307.54	309.77	303.47	306.14	306.33	307.44	306.06	309.88	304.67	304.55	305.82	307.02	304.23	307.36	307.43	310.42	306.52	309.87	306.97	307.25	303.9	307.94	305.32	306.96	308.62	304.63	306.51	308.39	305.33	304.63	305.54	306.93	306.02	307.14	304.63	301.88	307.11	305.04	308.01	306.57	308.84	303.72	307.1	307.4
303.89	304.01	305.54	306.47	306.16	303.67	306.76	307.26	304.61	307.44	306.75	307.92	305.6	304.09	308.42	305.26	309.09	304.96	305.83	305.78	307.39	305.97	306.13	305.79	306.86	307.22	309.53	306.1	306.34	306.93	303.75	305.68	304.72	302.92	301.05	307.05	309.22	303.76	310.06	305.52	306.92	306.78	305.33	304.94	307.72	308.9	307.24	305.59	307.56	311.38
329.22	330.02	329.88	331.08	329.31	329.73	326.69	327.51	324.93	327.8	327.45	324.08	328.1	332	330	332.17	327.87	326.6	328.33	329.32	330.05	328.46	326.61	330.48	329.3	327.73	329.05	330.56	329.3	330.49	330.14	329.71	327.35	329.75	326.63	328.88	327.22	328.82	328.63	325.09	328.04	330.6	331.16	333.15	327.77	330.79	327.35	327.55	328.85	324.98
317.22	320.94	321.82	320.45	319.26	319.03	317.24	317.86	318.8	315.93	317.37	320.47	316.71	316.8	318.64	323.28	317.72	319.36	317.66	314.13	320.42	318.93	318.66	317.33	320.32	316.87	320.17	319.09	319	320.23	317.81	317.85	318.03	320.58	316.17	317.09	319.12	316.15	318.34	320.05	320.32	321.87	320.41	316.94	320.63	322.58	321.43	318.43	319.36	317.22
323.53	322.94	326.68	325.71	322.88	325.96	325.84	325.98	325.49	322.78	327.31	322.69	324.29	325.31	325.86	324.29	323.05	325.17	322.32	326.94	324.52	325.13	324	321.85	324.06	325	324.17	320.8	324.49	326.96	323.56	326.93	324.74	326.59	324.8	323.35	325.96	322.83	322.36	330.28	328	324.11	322.13	325.01	326.21	324.49	326.95	326.21	323.88	327.99
315.48	317.74	316.15	313.68	312.49	313.99	314.97	315.62	315.97	312.55	314.58	316.26	314.2	315.23	314.55	310.99	317.07	315.07	313.92	316.26	310.09	314.77	313.66	316.93	314.87	314.45	318.71	314.31	312.77	316.96	313.68	319.87	312.28	315.18	317.01	312.81	319	313.1	316.37	314.18	313.2	312.16	314.85	312.48	312.83	313.87	317.03	315.73	317.1	314.4
296.94	299.17	301.88	297.34	300.46	300.03	302.53	303.97	302.19	304	301.44	299.51	302.86	300.11	301.6	299	303.19	300.07	301.75	296.99	298.63	299.36	302.41	303.4	299.83	301.26	299.15	300.66	301.15	300.64	298.6	297.99	302.65	301.42	301.83	299.76	300.98	300.55	299.34	298.87	298.92	300.39	299.21	302.25	304.73	299.63	301.53	300.31	302.85	304.86
307.38	303.73	305.46	303.03	303.22	305.24	304.99	305.22	305.75	302.55	307.96	304.86	305.5	306.04	302.8	304.16	304.12	305.89	301.04	306.12	302.98	307.3	304.52	306.8	301.56	303.41	305.89	303.39	302.32	303.17	305.26	305.36	300.34	308.67	304.18	304.48	304.01	303.2	304.12	306.5	304.31	304.36	308.86	303.77	303.79	301.49	302.59	302.05	303.39	302.47
313.43	313.04	315.08	313.11	311.81	314.2	313.35	316.54	311.54	314.27	314.47	312.86	316.6	315.24	313.98	317.99	313.54	314.55	316.01	311.63	311.52	316.14	316.57	314.42	312.1	313.44	314.69	315.08	313.61	311.64	313.39	314.21	314.33	314.89	313.5	317.73	317.18	316.86	312.34	314.42	313.28	313.19	309.99	313.43	314.59	315.59	315.11	312.48	314.57	315.53
307.34	309.46	314.43	312.95	309.32	311.6	310.51	308.22	311.16	309.89	312.74	311.4	311.36	313.02	306.71	309.62	308.87	309.6	311.44	311.47	309.03	312.42	311.5	307.74	310.74	307.49	313.91	315.35	308.99	308.92	312.39	311.78	308.76	310.09	312.26	312.25	310.17	313.72	311.4	313	307.51	310	311.71	311.09	312.41	312.86	311.32	311.65	311.02	311.69
313.51	310.84	311.61	316.09	317.06	314.37	317.28	314.33	315.11	314.49	315.26	319.61	314.48	313.17	313.71	314.86	314.11	312.63	319.33	315.11	317.27	313.32	316.62	313.19	315.36	315.11	314.34	315.16	312.86	313.4	314.33	312.74	315.98	319.96	314.6	313.04	314.45	313.39	316.85	319.04	316.63	313.51	312.09	316.11	315.21	314.3	315.04	316.1	314.85	315.37
300.49	298.63	299.4	300.45	300.19	298.59	296.53	299	297.5	303.32	299.39	299.43	300.46	301.09	298.11	297.53	299.55	298.26	297.91	299.06	300.94	299.99	302	299.53	301.59	302.02	299.47	300.5	302.95	301.54	300.03	297.32	300.86	300.26	295.96	300.85	301.42	300.14	298.47	298.91	297.72	297.1	302.86	304.44	298.85	300.71	297.85	298.71	299.26	305.92
303.76	305.08	304.57	303.96	305.44	305.82	305.78	307.58	305.08	304.37	301.04	304.98	305.65	306.54	306.15	303.98	305.19	305.02	305.65	307.02	308.23	303.92	305.56	306.98	303.84	302.8	305.98	308.1	307.68	302.78	304.77	306.95	307	307.08	304.69	306.04	306.73	307.18	298.94	302.29	304.45	304.93	303.06	306.91	310.23	306.99	303.27	306.73	304.78	308.52
316.99	317.16	316.7	322.04	319.95	314.36	317.79	318.41	315.27	316.01	318.58	318.48	317.14	319.25	317.72	316.76	319.37	314.83	314.79	319.21	319.15	318.06	316.39	316.91	321.06	316.51	318.74	314.32	316.41	317.28	317.33	317.47	318.71	319.89	314.57	315.54	319.21	317.75	318.38	314.83	315.65	315.85	320.29	322.3	317.63	317.82	312.02	318.37	318.01	314.08
316.31	315.51	317.03	318.61	315.66	315.2	314.49	315.53	316.02	317.56	310.6	315.84	314.15	319.42	314.36	316.52	315.52	313.62	312.82	317.43	313.89	314.17	315.48	315.41	317.46	315.55	314.49	315.89	312.94	315.13	315.41	312.58	316.41	316.26	317.28	315.39	313.19	312.14	317.56	314.52	319.44	316.03	318	316.81	313.2	316.77	316.78	317	317.41	315.85
309.09	309.11	308.43	310.01	310.09	310.54	314.71	307.95	310.83	311.11	307.53	312.34	310.36	310.53	312.36	311.6	311.34	310.17	310.6	309.22	311.31	307.52	307.8	309.51	310.83	308.07	316.1	308.29	313.85	309.62	311.28	311.12	314.61	314.81	313.4	308.18	312.7	309.7	313.04	310.3	308.51	312.08	312.72	308.08	307.8	308.79	310.92	312.37	312.12	308.46
315.29	310.04	311.57	313.21	312.87	316.36	308.72	311.06	312.93	311.79	316.09	313.5	315.45	312.13	312.85	312.18	313.32	312.66	309.41	313.13	313.34	313.53	312.19	314.54	312.29	312.16	312.24	311.2	313.79	312.17	314.3	316.55	315.49	312.02	314.88	313.47	316.4	313.25	310.94	313.92	312.82	315.94	311.47	314.5	311.71	309.45	312.34	313.75	316.05	315.13
308.22	308.1	304.22	306.96	301.34	307.81	308.77	307.99	308.31	303.51	305.81	300.68	307	302.31	304.47	309.05	307.32	306.79	311.17	306.47	304.73	307.09	306.31	304.11	306.11	307.54	307.87	305.35	308.54	308.25	303.55	310.55	305.39	305.04	305.6	310.78	307.92	303.69	307.7	306.85	304.64	305.12	304.24	305.85	311.11	305.84	305.58	306.81	307.84	305.92
305.53	301.15	305.77	304.43	299.48	308.45	302.64	304.14	304.86	303.62	300.16	303.69	302.85	304.35	297.8	301.04	301.87	304.18	303.85	302.4	302.2	307.37	300.36	301.37	304.02	302.14	302.35	298.4	305.22	304.79	303.42	303.28	304.7	304.66	303.62	304.31	301.08	306.93	302.58	302.99	303.82	305.28	299.91	305.24	305.82	303.72	304.97	302.08	305.66	305.75
319.66	316.22	310.14	314.37	315.64	317.64	316.07	311.81	314.37	315.91	309.83	317	310.02	316.24	315.38	312.82	312.61	315.95	316.76	316.27	315.77	313.81	317.61	311.61	314.2	314.88	314.9	316.52	318.16	313.35	317.6	315.01	316.29	316.02	314.5	310.66	311.98	314	314.66	317.47	318.84	313.44	313.55	315.23	313.84	318.69	314.45	314.48	314.78	316.96
328.23	329.34	332.26	327.35	326.4	327.74	326.86	326.7	325.9	327.15	326.88	329.16	329.89	327.98	329.22	327.48	326.89	326.63	329.28	327.75	328.56	326.07	325.5	325.13	325.61	329.26	327.87	326.89	325.35	328.01	329.44	331.17	326.4	328.14	327.83	329.27	328.67	325.71	323.6	328.26	330.17	328.8	329.23	327.71	329.09	329.51	328.93	325.87	327.09	324.46
307.61	307.04	305.43	306.45	305.4	307.67	307.34	303.5	304.26	306.98	305.02	309.02	304.18	307.71	306.6	301.91	305.68	309.38	306.16	305.61	305.47	305.44	302.65	308.16	305	300.85	303.53	306.23	309.26	309.2	305.56	309.71	305.52	305.13	305.53	307.07	304.31	306.44	307.91	304.36	303.25	304.84	308.01	304.84	306.48	307.89	305.22	306.81	306.82	304.19
300.3	301.94	302.55	300.33	303.82	304.41	304.4	304.15	301.1	307.55	301.04	304.84	301.1	304.31	300.25	301.59	302.61	304.54	304.43	302.21	304.16	302.03	302.77	301.98	301.79	302.73	303.89	301.31	304.55	302.29	300.68	302.55	299.43	298.07	305.48	303.16	305.52	300.54	305.16	302.73	301.52	301.89	304.31	301.47	304.36	301.69	302.23	296	304.9	302.89
291.72	292.4	294.86	292.11	293.84	293.51	289.85	296.74	296.26	295.93	298.74	294.76	293.63	293.25	292.49	291.25	295.61	295.31	293.74	293.45	294.85	296.2	293.48	291.64	297.11	287.63	295.87	292.3	291.77	291.45	295.34	289.99	291.05	295.73	292.86	292.73	295.91	293.6	295.51	293.76	298.44	291.08	298.28	294.22	294.69	294.44	293.15	296.94	295.22	294.04
326.66	327.21	328.3	328.88	327.32	325.93	326.2	330.18	329.52	330.15	324.54	330.56	329.07	327.48	326.59	325.78	328.4	327.15	329.53	327.84	327.6	327.83	325.5	329.06	328.77	329.83	325.43	328.87	327.76	327.32	331.02	326.3	326.6	328.71	324.77	326.89	329.69	328.73	330.42	328.77	327.87	330.13	325.01	328.17	328.4	329.92	329.62	325.79	328.28	327.77
310.1	314.96	310.57	314.29	314.04	315.22	313.16	314.82	317.58	315.63	314.66	317.55	314.76	311.06	314.57	310.44	313.92	310.91	318.21	312.18	317.43	316.67	316.8	316.41	315.28	314.25	314.98	315.31	314.23	309.94	314.15	315.87	317.79	314.63	316.06	313.15	313.39	313.64	315.01	313.85	311.9	313.7	316.06	316.85	318.28	313.99	312.95	317.34	312.72	318.32
307.96	311.09	310.97	309.38	308.31	311.41	311.52	308.53	308.12	310.12	308.52	308.39	311.35	308.41	310.23	306.06	310.64	306.97	309.3	310.88	311.28	309.47	313.08	308.92	309.23	306.23	310.67	308.95	312.86	310.41	309.9	312.24	307.9	310.19	307.84	310.36	309.44	313.06	310.6	308.46	308.26	308.2	311.36	310.54	309.67	311.48	309.54	312.67	308.83	307.24
318.12	317.8	319.05	314.48	316.71	313.58	315.64	316.44	314.65	316.36	314.52	317.79	314.41	314.56	313.97	313.57	313.82	315.36	314.4	311.44	314.76	316.35	314.86	313.2	313.03	310.96	314.99	316.25	313.1	311.29	313.64	314.15	315.14	315.76	313.06	315.19	316.27	310.67	311.3	314.95	313.72	313.99	315.19	311.34	313.62	315.99	314.78	313.34	316.13	315.74
320.73	317.99	316.64	323.16	318.11	318.49	320.57	320.7	315.41	323.39	322	318.86	319.7	319.74	319.9	318.2	315.25	318.6	319.57	322.43	319.42	318.38	321.82	319.65	320.82	319.07	316.43	320.71	319.14	321.28	318.47	320.46	317.87	320.7	322.12	321.34	319.49	315.41	321.39	319.26	317.27	318.43	317.33	317.71	317.5	320.21	322.32	322.37	320.23	318.64
320.9	325.37	325.39	326.46	324.96	326.08	328.09	327.43	322.3	329.11	326.99	324	324.19	324.57	326.44	328.12	324.97	326.5	324.92	327.31	325.57	327.17	323.01	324.14	320.35	326.25	326.26	325.51	323.59	326.27	325.59	327.52	326.48	325.01	322.79	323.51	326.63	321.54	326.23	327.28	323.36	325.32	321.81	324.95	323.71	324.85	324.23	325.33	325.49	325.28
295.64	297.69	301.82	296.6	297.13	293.11	298.28	292.48	297.58	297.09	298.31	295.75	296.55	298.84	295.04	295.27	293.87	293.86	295.78	299.26	296.08	298.7	293.81	300.93	296.1	296.55	299.11	298.13	295.06	293.19	296.61	297.27	296.62	293.43	301.4	295.61	294.78	299.84	299.56	298.05	299.04	295.23	292.12	299.16	297.15	296.6	299.09	298.62	296.08	301.31
315.26	314.09	313.78	315.07	310.33	310.33	313.62	315.96	313.96	316.41	314.76	312.12	313.28	314.34	312.33	313.66	313.19	314.84	315.22	314.84	316.9	311.72	316.3	311.73	311.1	312.09	316.15	310.98	315.65	312.13	316.74	314.04	317.66	315.21	314.26	314.81	313.46	310.66	314.4	311.12	313.96	316.36	314.77	313.83	313.44	312.92	309.6	316.11	313.43	316.53
293.96	293.69	296.18	291.7	295.26	292.63	293.92	296.23	292.03	293.74	290.87	293.32	293.77	294.89	298.69	297.31	291.4	295.88	294.64	295.78	292.28	295.12	295.98	299.66	294.93	292.23	297.25	294.58	295.64	298.26	291.33	300.05	296.87	293.92	294.47	293.47	295.34	294.62	294.55	295.58	293.2	291.33	290.84	293.7	299.24	295.96	293.78	296.33	297.45	295.83
316	315.37	312.52	311.76	316.42	317.6	313.36	313.29	315.14	315.38	316.58	313.57	310.69	316.36	314.04	314.53	315.11	313.25	311.22	313.39	318.05	315.6	314.9	313.37	313.47	315.11	314.24	315.18	316.83	309.94	314.51	314.2	312.68	313.96	318.51	314.12	311.98	312.64	311.84	314.26	309.36	316.33	317.5	315.53	316.72	314.82	316.35	315.27	316.27	313.07
293.06	291.28	295.79	292.11	294.54	296.64	294.5	295.25	293.66	295.86	295.16	294.39	295.91	291.97	294.47	293.45	294.58	291.76	290.62	290.93	291.07	293.09	295.67	293.01	297.44	294.87	295.74	295.27	291.66	295.37	292.2	294.45	296.75	294.43	291.92	288.83	292.54	295.16	296.95	293.16	294.34	295.05	294.91	295.7	295.39	293.66	293.85	294.39	297.07	294.08
317.12	314.51	314.43	311.87	317.04	315.07	316.06	313.96	314.42	315.87	314.13	313.26	313.75	311.38	316.13	316.77	315.27	313.01	313.92	311.21	314.75	314.89	313.87	316.68	313.78	314.88	311.85	315.88	314.98	315.09	315.85	313.6	314.18	314.7	312.97	313.91	313.9	310.45	313.02	317.22	319.36	313.31	314.5	311.94	312.71	315.04	318.21	314.22	317.16	315
316.61	319.39	315.96	318.59	316.42	318.29	313.28	322.45	314.37	315.42	315.66	317.64	318.01	317.98	317.96	319.24	313.26	316.21	316.52	319.34	318.92	319.71	317.1	321.51	319.3	318.04	319.17	317.81	317.72	318.1	314.56	317.23	318.59	315.49	318.12	316.82	318.32	318.23	313.57	316.29	318.39	316.36	319.6	317.07	316.31	318.69	317.41	314.66	317.78	320.99
312.31	313.19	316.41	311.48	309.75	313.83	314.2	309.62	313.76	313.75	316.49	315.16	314.53	314.31	312.14	315.05	313.46	311.27	314.37	311.69	311.89	309.87	314.78	310.23	309.63	311.31	311.25	312.35	314.68	313.99	312.81	314.74	315.57	312.52	309.94	311.44	316.46	312.18	311.23	309.03	309.4	316.22	310.78	316.49	314.71	314.92	315.4	315.29	314.26	313.26
299.08	299.98	303.18	299.66	301.51	303.33	301.07	298.83	298.84	299.84	299.07	302.1	298.44	299.27	299.16	301.91	297.61	299.29	298.83	299.19	294.77	298.62	295.21	298.37	302.21	300.51	300.62	303.04	298.6	299.51	298.15	298.75	297.46	298.12	302.73	298.17	303.47	300.95	299.14	299.22	300.92	298.84	298.29	299.78	300.98	301.24	306.84	298.29	302.09	301.69
305.88	303.37	300.52	305.44	300.97	302.16	300.24	304.99	303.07	302.64	306.59	303.17	304.47	300.61	303.44	301.97	303.31	304.61	307.61	304.33	302.9	300.99	301.58	302.03	307.22	305.4	302.49	301.73	307.54	304.8	300.78	307.51	303.38	303.01	304.05	302.26	302.28	304.14	303.17	302.06	301.97	304.81	305.18	301.32	304.18	303.72	304.05	304.06	305.08	301.51
311.47	308.62	311.62	307.18	309.47	307.69	313.34	309.35	308.97	311.02	308.93	311.45	308.48	307.59	309.6	309.08	306.72	309.66	310.27	311.09	307.82	304.5	309.28	310.04	309.62	305.28	306.54	306.85	307.91	311.11	309.14	306.92	309.12	310.23	304.65	311.42	306.54	309.42	310.06	307.64	309.41	312.16	310.62	306.21	309.17	308.6	308.9	309.65	309.02	306.74
293.81	298.22	299.01	302.64	298.84	295.07	297.31	296.28	296.25	296.83	297.94	292.9	299	296.55	295.19	297.3	291.63	297.01	296.14	294.51	295.41	296.27	297.34	295.67	297.43	295.64	297.31	297.52	296.83	294.97	294.72	300.15	299.5	298.77	293.86	298.49	295.82	294.93	293.26	297.7	293	296.55	296.41	296.47	295.72	296.57	291.89	295.59	292.71	297.72
301.1	301.24	305.28	303.44	307.12	301.67	303.17	302.95	306.8	303.94	305.26	300.43	304.64	301.25	302.78	300.76	308.81	303.41	301.31	308.57	305.02	303.91	305.87	303.13	301	307.04	299.77	301.57	301.62	306.6	301	305.32	305.45	300.71	305.17	305.7	305.23	302.09	302.7	303.47	305.82	306.18	307.62	304.7	306.18	304.11	304.17	300.66	302.94	303.02
312.29	312.85	314.9	311.8	313.46	313.84	314.3	311.76	312.36	315.31	312.98	314.64	311.04	312	313.61	313.93	315.05	313.76	311.3	312.26	316.83	313.43	312.68	312.45	315.85	314.14	313.08	313.45	311.03	315.63	313.94	310.28	312.62	316.26	310.53	313.03	309.57	313.16	314.13	314.01	314.05	311.91	312.16	312.71	312.93	312.74	311.64	314.82	312.03	315.28
312.28	315.01	314.95	316.64	316.58	312.05	316.7	311.52	316.76	316.75	314.31	312.13	311.72	316.5	317.52	314.57	312.13	315.53	316.35	313.55	312.64	315.44	314.72	314.33	315.93	315.43	310.92	317.68	315.85	315.24	312.56	312.86	313.52	313.56	312.2	315.61	315.08	313.16	315.73	314.41	316.25	313.26	313.88	312.61	311.65	315.39	308.61	316.72	317.26	314.19
300.79	305.23	299.95	298.62	297.29	304.05	298.98	299.35	298.24	303.2	302.6	301.5	299.7	301.73	301.6	300.79	297.99	303.49	304.51	300.74	301.8	305.97	302.19	302.45	303.23	304.56	297.88	298.36	300.97	298.87	299.47	299.93	299.49	302.46	300.99	304.15	301.27	300.43	299.63	303.09	301.16	305.48	300.92	302.03	303.26	302.13	302.04	300.4	301.67	300.62
304.7	297.79	299.48	302.14	305.07	299.41	303.18	303.87	304.76	302.48	300.52	306.73	300.67	302.72	302.66	300.97	306.43	302.61	303.29	303.24	299.65	305.7	301.88	303.83	304.37	306.06	304.08	305.1	306.5	302.03	304.18	304.64	300.6	301.85	305.61	301.23	303.7	303.13	305.27	301.61	304.23	304.16	302.47	304.6	303.58	302.3	302.93	306.11	300.38	300.89
298.78	301.66	299.73	301.87	301.69	303.53	304.21	301.15	302.93	296.97	303.72	296.58	301.35	302.08	305.06	304.04	298.36	298.21	300.51	299.31	298.74	305.21	300.91	298.2	300.66	298.71	299.78	301.1	300.24	302.35	301.36	297.99	303.31	296.55	303.32	303.2	301.69	301	296.01	299.76	299.47	299.56	300.01	300.42	301.04	297.19	301.79	301.29	303.52	298.3
308.11	308.09	307.94	309.05	305.69	308.11	306.16	306.22	304.29	307.45	306.71	306.85	302.74	304.66	308.97	305.55	304.16	307.93	304.32	307.66	306.28	307.93	308.83	305.24	305.53	309.01	304.26	307.85	310.71	306.57	305.98	302.44	306.66	303.6	305.54	302.92	309.55	305.37	310.05	307.1	307.84	304.99	305.53	311.05	307.19	304.11	303.95	302.22	306.91	308.45
304.22	308.39	302.93	305.19	299.99	302.97	302.17	304.58	305.22	301.59	303.47	303.18	306.71	303.48	304.82	305.51	299.18	303.55	305.12	304.15	304.87	302.36	307.51	302.81	302.26	306.22	305.69	304.88	305.13	302.04	305.2	304.01	302.62	304.8	307.11	301.79	305.42	306.06	302.45	303.87	303.96	305.8	304.79	303.72	300.09	304.66	304.71	303.27	305.57	307.32
307.53	311.37	310	304.83	312.15	309.95	306.95	312.89	311.63	312.94	310.93	308.78	307.96	311.58	307.47	312.79	308.32	310.17	311.15	308.63	310.75	313.93	306.26	307.73	311.45	309.91	312.8	310.64	310.47	312.64	310.42	315.34	309.64	309.31	310.44	313.98	310.66	310.1	310.39	310.26	312.55	312.23	307.66	314.13	312.04	308.88	313.45	310.32	309.31	309.92
311.75	310.24	311.06	311.16	310.67	313.46	314.84	315.39	315.29	311.15	312.91	316.68	312.04	315.61	313.37	312.78	314.24	310.89	316.58	313.73	312.97	312.92	311.05	311.18	316.54	313.56	316.15	312.94	311.13	314.28	311.85	311.7	313.39	312.36	315.3	311.15	316.7	317.83	311.27	312.1	311.13	311.73	315.15	311.35	311.45	315.1	314.11	314.78	311.58	314.69
322.3	326.58	325.38	322.01	326.54	324.33	327.99	324.04	326.38	323.75	325.44	325.54	325.36	323.69	326.31	324.65	320.55	322.93	323.59	322.03	322.92	326.2	326.06	326.42	325.26	324.35	320.13	320.41	325.13	323.11	322.63	324.46	323.29	323.09	318.15	327.09	325.55	326.99	325.05	326.68	326.55	324.52	324.52	326.59	325.49	324.13	328.18	325.63	322.12	324.93
302.35	304.42	303.83	302.38	304.51	304.82	301.94	307.22	302.8	305.11	304.76	307.3	304.44	301.32	306.03	305.85	305.28	302.97	299.7	301.52	302.39	299.83	306.21	305.79	304.22	301.96	304.02	306.3	308.55	304.37	304.45	304.99	300.95	305.8	304.26	304.85	305.96	305.19	305.79	303.78	308.34	305.11	302.12	302.13	301.24	302.39	304.51	306.04	306.55	303.22
317.57	317.28	313.33	317.21	315.78	316.3	314.87	311.91	316.42	316.77	316.8	313.11	312.55	318.64	313.61	314.25	312.82	317.33	314.61	314.55	316.71	316.26	318.67	316.55	314.8	316.16	314.26	314.51	316.51	315.78	314.18	315.56	316.44	312.56	314.77	313.5	314.87	316.39	316.52	314.92	315.01	316.59	314.71	314.73	316.27	316.12	311.96	314.7	318.06	312.66
303.01	302.06	303.97	303.52	302.62	299.03	299.77	298.11	299.15	300.15	305.64	299.76	302.57	298.87	300.32	301.28	298.38	298.33	298.47	302.61	301.45	304.38	299.84	301.09	304.79	302.41	303.91	300.42	302.75	300.86	300.14	298.8	297.72	301.83	300.55	303.22	300.7	300.66	297.54	300.41	302.95	299.71	298.74	299.57	300.15	301.39	301.44	304.73	298.69	304.5
312.58	312.84	314.61	310.85	308.71	309.64	310.19	312.78	312.49	312.18	311.82	310.14	311.08	310.86	312.3	313.68	306.23	310.23	310.77	312.59	307.79	309.81	311.11	309.92	309.4	308.53	310.28	307.88	310.48	309.54	309.52	310.17	311.52	310.84	310.25	310.16	310.28	307.09	309.16	312.59	312.55	308.08	307.61	307.43	307.85	309.11	314.35	307.75	312.3	309.47
298.83	296.04	294.58	294.03	292.93	295.06	293.68	293.18	295.52	293.84	296.5	297.54	294.44	293.08	297	295.4	294.68	295.63	292.42	290.84	292.2	296.8	290.52	292.04	295.81	294.88	292	295.46	292.33	295.85	295.83	294.08	294.1	292.7	297.19	294.7	294.7	291.85	295.83	293.66	289.73	293.57	293.99	295.7	294.56	294.4	297.09	297.59	293.29	292.62
311.17	312.07	314.33	310.46	313.23	311.74	313.81	313.67	315.53	312.73	313.98	314.35	311.26	315.29	309.98	315.34	310.15	313.84	316.75	314.16	314.35	311.93	309.72	310.76	314	311.81	313.5	310.76	315.9	314.62	315.57	312.02	312.99	312.43	308.54	316.02	312.46	311.33	315.65	312.66	311.26	312.74	311.88	314.54	316.07	313.53	315.83	312.15	313.96	314.56
327.17	326.35	326.58	327.36	324.36	329.85	323.71	328.68	325.5	326.03	325.7	325.89	325.1	326.8	326.36	326.79	328.45	327.38	327.44	323.87	327.01	328.37	325.52	328.43	329.9	325.14	327.62	328.84	328.13	322.89	324.54	326.84	326.32	330.41	325.51	325.63	330.69	328.65	330.67	324.86	326.86	325.97	324.42	325.55	330.46	329.24	327.03	325.94	327.7	327.65
320.62	318.5	316.6	319.77	319.01	319.28	320.83	317.25	319.89	320.84	319.9	317.55	314.76	317.37	319.17	318.82	317.38	317.83	317.79	319.79	320.48	321.18	318.2	317.95	320.26	315.55	315.15	319.38	319.29	319.3	321.15	322.28	322.63	317.65	319.83	317.99	320.66	321.87	320.75	319.2	316.25	321.41	321.02	319.34	317.9	317.82	319.57	319.4	320.4	318.96
313.33	311.03	313.23	312.64	313.05	315.39	315.34	316.3	313.57	314.21	311.83	312.81	313.15	311.16	315.16	312.79	313.69	314.2	314.21	315.14	312.31	313.71	312.06	314.8	311.59	317.87	311.24	317.68	316.21	316.83	316.1	315.02	314.12	313.54	312.26	315.87	314.46	313.65	316.61	313.53	312.85	314.79	314.59	314.86	314.79	312.16	317.09	313.72	316.73	316.56
328.1	322.61	326.57	329.7	325.65	330.02	327.92	323.61	332.16	331.62	328.34	329.36	328.82	328.13	327.85	327.36	328.44	327.59	328.4	323.43	328.67	326.83	330.58	330.29	326.42	326.58	330.7	328.2	329.97	328.49	324.64	329.07	328.67	328.03	328.96	330.67	328.66	325.79	328.82	325.58	327.3	328.54	328.55	325.7	330.1	327.18	328.54	328.33	329.2	330.17
309.83	310.1	305.2	306.25	308.18	307.5	311.05	307.04	312.62	305.7	310.32	308.87	307.32	309.75	307.86	312.66	309.01	309.28	309.53	308.99	307.12	309.86	309.89	310.71	309.01	309.74	310.6	313.24	309.17	308.1	311.29	305.31	309.2	305.45	307.85	308.5	310.26	307.83	311.1	307.12	309.71	307.2	309.02	307.69	306.78	308.34	309.19	304.84	307.71	308.76
307.2	305.6	306.6	306.73	309.17	304.6	305.28	307.57	307.06	305.64	304.69	307.69	304.28	310.81	305.72	304.84	305.34	307.39	305.6	306.94	306.81	305.84	304.26	303.81	307.18	306.92	304.6	304.66	304.81	305.61	307.43	306.01	304.5	305.94	304.58	307.74	305.44	303.58	308.6	303.53	304.43	303.02	307.15	302.27	304.83	309.67	307.79	301.99	304.95	302.3
309.14	315.4	319.18	313.24	314.93	314.61	314.08	312.02	317.29	315.75	315.68	313.76	313.05	314.55	316.02	317.16	315.98	313.65	316.99	318.06	317.79	314.49	313.7	312.21	310.17	315.96	313.82	316	314.08	314.48	316.84	312.57	315.08	317.35	313.53	316.45	316.8	312.89	315.93	311.38	315.15	317.73	316.45	315.21	313.7	314.36	316.06	315.69	315.13	316.26
304.42	301.39	302.43	302.58	304.68	303.63	304.09	307.29	304.03	306.24	305.12	301.87	308.46	302.89	306.22	300.59	301.81	303.24	299.91	304.32	303.73	305.91	305.84	305.99	303.36	302.86	302.75	306.34	305.37	303.16	300.31	302.08	303.95	303.9	306.8	304	304.04	306.26	305.73	303.84	305.56	301.41	305.95	304.07	306.93	303.4	302.76	305.27	306.36	305.14
306.16	300.65	306.66	306.12	304.59	304.54	307.32	305.65	306.03	305.79	307.57	302.99	302.98	306.78	303.63	305.05	304.73	305.2	305.28	310.58	305.98	305.56	307.01	307.87	305.96	305.28	305.22	299.71	306.81	305.36	303.54	309.13	305.79	305.86	303.28	306.09	305.16	306.73	305.92	304.46	305.96	306.25	303.89	305.29	303.68	304.99	303.3	302.17	306.44	305.78
329.48	330.24	328.08	326.37	325.68	331.15	326.35	326.58	324.83	328.93	328.61	326.06	329.04	324.74	324.87	323.96	328.18	329.15	328.78	327.63	328.49	325.44	326.45	325.6	329.63	327.26	330.46	326.6	326.17	327.46	327.54	329.33	331.13	329.93	331.51	328.73	329.57	328.82	327.08	323.28	325.63	331.42	327.94	328.65	328.23	324.69	330.49	327.37	329.43	328.63
298.38	301.93	302.3	300.7	303.81	298.29	302.47	301.3	299.64	300.73	299.86	302.29	301.91	299.57	300.81	301.38	301.44	302.58	296.31	297.17	298.78	300.26	297.79	299.9	298.7	299.59	300.13	298.58	302.78	298.8	300.51	299.45	298.21	295.97	300.65	300.11	298.15	301.06	301.24	296.68	305.35	302.47	301.25	304.55	303.57	300.45	301.56	302.44	300.88	298.75
303.69	303.69	302.55	305.16	302.8	303.26	304.06	307.1	304.93	305	304.6	308.88	305.76	305.03	306.12	305.51	305.92	305.96	303.68	307.57	304.96	304.41	305.54	303.23	307.47	304.95	306.71	303.53	304.74	301.91	301.97	303.72	303.75	303.54	304.95	305.45	302.39	303.36	301.41	307.37	307.56	305.93	302.44	305.14	306.93	305.15	306.96	305.66	303.4	307.14
303.59	300.67	298.65	300.85	300.78	302.33	305.36	305.38	300.9	303.18	303.65	301.34	305.79	304.66	303.82	304.16	302.97	303.17	304.48	300.62	303.53	304.06	301.61	299.01	301.49	300.65	303.69	304.74	299.95	301.4	306.14	301.59	305.72	301.93	301.32	300.5	301.55	305.59	302.8	301.26	306.81	302.28	302.13	301.52	300.89	304.8	302.18	300.38	304.98	303.58
302.02	304.62	303.82	301.93	303.1	303.45	303.48	302.04	302.56	303.39	303.18	302.97	302.37	301.14	302.3	304.1	304.27	304.04	302.13	303.04	300.9	297.23	304.42	307.97	301.47	304.76	299.35	304.21	303.02	301.51	303.1	302.75	304.14	301.85	303.49	301.29	303.86	303.22	301.27	302.27	300.74	303.19	300.16	302.05	304.02	305.26	304.84	304	301.15	301.03
315.9	316.55	315.81	315.81	312.02	313.25	311.74	312.04	313.83	316.31	314.36	311.29	314.17	312.07	311.83	310.6	308.9	314.26	315.18	312.61	312.07	309.98	316.35	312.89	314.97	313.26	313.19	314.76	311.95	315.32	313.31	312.33	314.05	309.82	313.16	313.83	312.64	310.89	314.59	315.87	312.03	312.67	313.82	312.23	313.63	314.38	309.69	315.35	316.11	311.66
326.73	328.18	326.46	329.98	324.43	327.9	327.92	330.81	325.25	327.73	330.35	327.53	330.3	328.71	332.08	329.09	327.41	330.08	329.79	325.66	330.91	327.05	326.71	328.67	332.13	329.96	323.7	329.22	325.5	327.15	328.77	328.97	327.33	326.56	331.08	326.1	329.27	325.62	323.95	326.63	330.16	324.58	326.61	327.33	328.34	324.52	328.93	326.22	328.87	326.84
310.39	309.61	311.13	307.04	310.45	310.28	305.08	310.43	305.36	309.51	307.91	313.37	310.79	311.49	310.71	310.64	308.36	307.98	311.39	311.19	312.02	312.42	311.27	309.9	307.78	306.56	309.74	308.16	309.04	312.2	308.86	311.1	312.23	308.86	313.2	307.7	311.51	309.09	309.67	309.31	308.46	310.5	310.7	309.88	308.08	309.4	308.8	312.47	311.45	309.89
304.9	308.27	300.17	301.1	305.76	306.07	303.12	302.58	300.68	301.32	304.68	302.29	303.07	303.12	304.69	303.2	301.86	302.45	306.41	302	302.46	304.29	302.59	301.74	305.04	298.64	306.17	305.06	302.23	303.23	307.05	302.26	303.29	304.56	302.29	300.21	303.07	297.91	305.35	303.54	305.39	304.68	305.66	303.64	302.53	306.33	302.87	302.83	305.53	303.66
316.49	316.85	316.39	318.17	314.84	318.18	315.12	313.19	316.59	314.23	316.11	314.48	318.66	315.83	313.67	315.82	319.2	313.18	313.13	317.92	317.47	317.47	314.88	318.03	313.31	314.5	313.48	316.56	316.41	319.52	318.81	312.6	317.26	314.4	314.79	317.14	316.11	315.73	313.62	318.72	317.66	311.52	317.62	311.51	312.11	315.69	315.89	316.13	317.56	314.42
302.93	306.27	305.43	305.3	303.14	307.37	303.37	306.98	302.68	304.29	304.49	308.24	306.22	303.66	307.89	305.57	308.16	307.67	305.96	303.55	304.12	307.74	304.37	305.71	307.74	307.37	304.97	305.85	305.39	308.34	305.87	304.05	303.23	302	308.44	308.27	304.25	304.19	300.55	305.01	303.35	303.43	305.35	304.67	308.16	306.15	307.06	306.79	306.47	304.95
308.96	313.67	311.9	310.91	309.6	305.25	308.98	310.59	305.75	310.71	308.51	306.9	308.47	305.04	309.2	308.39	309.21	307.41	310.94	306.65	306.47	310.17	306.47	308.81	308.21	313.12	308.13	307.96	306.52	312.4	308.02	304.75	309	307.86	310.78	311.45	306.4	314.81	307.04	308.83	306.28	313.5	309.28	313.14	310.91	304.18	311.11	310.14	307.37	308.9
318.09	320.73	316.71	316.29	315.09	314.36	317.31	319.57	314.38	315.75	321.8	313.84	319.8	317.69	316.27	317.17	317.12	320.62	321.2	317.58	314.43	318.81	314.93	320.71	321.6	316.72	315.07	320.22	319.35	314.2	315.53	317	316.52	318.76	316.82	316.59	315.81	316.83	316.28	316.17	315.77	317.22	317.51	314.63	315.25	316.52	319.26	316.58	316.9	317.17
322.87	329.67	327.86	328.7	329.3	327.37	327.73	329.47	329.13	327.2	330.99	330.11	327.98	322.92	330.08	329.59	325.45	329.15	326.27	325.57	328.35	328.39	328.65	325.23	329.96	330	329.98	327.15	330	326.77	328.13	331.08	330.56	328.37	328.53	331.17	326.22	327.87	328.5	329.25	328.57	330.19	328.05	328.02	325.14	327.41	327.39	325.61	323.57	329.42
301.94	303.85	300.95	302.07	302.78	305.25	303.1	305.98	306.32	304.66	305.03	300.18	307.81	303.57	299.98	303.75	305.15	298.52	304.66	301.24	305.23	307.45	303.04	300.19	300.77	302.7	302.91	303.58	300.97	302.17	303.36	304.09	303.17	300.55	305.46	300.96	302.45	303.46	299.11	306.46	300.87	308.02	305.19	298.78	302.35	303.91	300.99	301.58	302.46	302.48
301.5	299.54	302.43	304.15	301.49	304.15	304.59	305.54	301.49	299.81	304.2	296.76	302.48	301.19	303.13	303.85	302.87	301.4	301.01	302.46	304.4	301.88	303.86	304.96	302.93	301.82	301.41	302.01	301.06	303.65	303.97	301.54	302.04	300.41	299.04	301.67	303.24	302.63	302.47	303.54	297.68	299.88	301.9	304.27	301.83	305.11	300.28	302.01	300.79	301.1
308.97	308.93	309.33	309.43	310.05	309.46	310.28	314.12	308.11	312.8	310.13	311.1	314.64	310.34	312.08	306.83	305.25	307.22	311.66	310.5	309.86	312.91	308.35	311.4	310.18	311.97	309.78	307.46	308.66	311.2	312.49	310.76	314.04	307.57	309.42	307.05	308.31	309.98	311.65	315.09	309.07	307.14	310.67	309.68	307.46	308.7	309.48	306.73	311.47	310.41
304.43	304.59	309.24	299.86	305.22	306.56	298.67	304.27	301.64	302.55	306.73	303.74	304.56	299.59	304.48	301.34	305.86	306.59	306.5	302.29	300.44	305.48	307.13	303.75	304.09	304.96	305.51	307.33	303.27	302.81	302.99	301.4	310.83	300.95	306.67	301.39	303.87	303.37	302.38	305.4	298.19	305.2	304.79	304.37	305.45	303.22	305.18	303.32	304.01	307.38
292.33	294.41	295.23	294.43	294.84	294.93	294.59	294.28	295.54	291.64	291.17	295.86	296.94	295.87	294.37	293.7	292.47	290.27	292.61	291.55	291.56	290.61	295.38	291.63	291.33	292.75	298.88	291.24	294.75	294.46	293.29	292.03	293.72	291.09	290.98	295.73	294.2	295.41	294.06	296.56	296.5	293.82	294.51	295.28	294.91	294.06	295.34	293.29	295.59	296.14
315.74	319.28	316.19	314.44	319.17	315.24	317.15	318.32	311.96	314.53	318.14	313.76	313.89	311.61	316.27	313.93	312.87	316.71	317.94	316.92	316.11	316.69	313.73	316.94	320.41	314.79	316.68	316.62	314.76	316.32	315.58	314.82	314.65	316.94	312.62	314.44	316.35	316.41	313.65	316.94	315.88	311.74	314.52	319.83	318.44	319.16	314.93	319.12	316.01	315.15
301.04	299.53	298.37	302.11	300.55	299.02	302.45	302.4	301.63	303.72	300.39	301.34	303.07	299.9	299.85	302.57	300.83	299.06	302.78	299.13	306.03	299.68	300.43	300.56	300.1	301.93	300.98	302.43	301.54	303.04	303.76	303.41	298.69	302.89	298.44	299.39	301.66	301.67	302.97	303.56	302.13	299.6	294.62	300.39	299.66	298.69	302.54	299.82	302.87	303.05
316.47	316.68	317.98	316.28	316.51	317.66	317.21	316.07	315.84	315.3	316.25	315.23	316.16	312.98	315.03	312.52	315.92	315.74	318.36	317.78	314.56	312.28	314.05	314.66	315.07	315.55	315.31	310.19	317.44	315.73	315.66	314.78	315.21	315.97	317.48	312.38	315.74	312.44	313.19	315.23	315.66	313.27	315.79	317.4	316.49	312.64	313.51	312.59	311.49	315.72
306.93	308.91	306.59	305.84	305.53	304.94	305.63	303.7	303.82	305.48	305.94	306.42	310.25	304.3	308.93	303.82	304.67	307.71	304.2	307	306.14	304.56	304.1	304.68	303.87	304.66	306.14	303.89	305.03	305.32	306.42	302.38	305.82	303.52	304.08	307.32	304.62	304.32	307.44	305.99	307.35	305.14	307.56	305.26	301.19	301.9	300.92	305.77	305.39	306.91
312.32	310.18	314.19	310.82	310.99	313	313.25	307.14	308.47	312.87	311.94	310.21	311.92	306.15	310.11	313.59	313.16	312.89	311.69	309.58	310.34	308.93	309.57	312.45	308.15	311.02	308.94	311.15	309.74	312.04	307.52	307.76	309.37	310.45	309.77	311.05	310.67	312.36	310.1	309.13	317.33	312.87	309.61	312.49	305.38	311.5	313.34	313.1	307.86	307.28
311.08	311.96	310.56	311.15	312.52	311.65	311.33	307.83	311.81	311.04	310.18	314.14	312.59	310.95	308.27	311.82	311.92	311.9	312.85	316.24	309.55	313.91	314.61	310.83	309.22	313.37	311.48	314.78	310.18	308.91	311.2	314.51	312.04	304.59	312.21	310.99	312.47	312.93	311.99	309.18	308.36	312.37	309.68	308.63	311.42	311.82	311.52	312.46	314.48	311.05
301.32	303	303.93	304.85	304.51	309.09	302.48	304.33	305.37	306.22	301.69	301.88	303.65	301.97	302.81	305.83	301.81	303.26	303.94	305.12	305.58	301.99	304.43	303.15	303.13	300.98	302.75	301.57	302.58	305.45	300.71	305.92	302.23	303.99	305.35	303.51	301.81	303.92	302.55	303.53	301.56	302.48	300.01	298.55	302.78	307.7	302.93	301.87	304.25	305.11
325.5	328.6	327.93	327.23	329.24	327.52	328.6	329.09	328.45	328.31	329.02	328.91	328.13	327.81	330.12	326.89	328.98	329.42	326.93	330.69	323.03	324.38	329.02	331.89	327.93	324.48	328.53	331.59	325.07	327.42	327.61	327.91	328.06	326.4	328.72	324.03	326.52	326.13	327.82	329.06	328.73	333.1	328.97	325.43	326.24	326.42	325.17	328.85	326.99	328.32
328.73	325.96	325.25	328.23	326.57	325.78	328.27	328.79	329.36	328.24	327.33	326.66	327.95	327.01	328.72	330.49	326.94	330.9	325.73	327.76	328.85	327.08	330.18	327.03	326.59	330.5	325.48	325.66	329.2	328.01	325.99	328.99	331.56	329.41	327.43	326.09	329.48	326.14	328.06	328.32	328.36	323.99	324.06	330.97	327.4	327.8	329.49	327.29	329.44	328.01
291.9	298.86	297.76	299.88	292.58	297.77	298.19	297.3	293.96	297.16	294.85	299.32	294.59	299.14	293.66	299	298.26	296.98	293.07	298.25	296.21	296.88	296.26	295.44	301.11	299.97	294.22	297.89	297.18	298.5	298.29	296.89	297.28	298.63	296.71	295.41	299.17	296.32	300.25	297.15	294.26	294.56	295	296.94	298.47	293.43	297.89	298.69	298.42	298.73
305.35	303.78	305.28	305.63	302.75	303.59	305.95	301.43	303.11	301.43	303.65	305.51	305.73	306.46	304.4	300.19	305.47	300.74	305	302.73	307.05	303.1	304.75	305.35	303.91	305.78	305.68	304.72	302.25	304.56	301.9	301.84	303.41	303.17	303.48	303.72	305.69	303.05	304.98	306.49	307.24	304.85	306.96	304.55	303.67	305.68	302.71	304.34	306.18	305.25
306.76	308.36	308.5	311.22	312.21	310.47	306.9	306.6	307.79	308.74	311.83	306.91	309.96	312.41	310.39	313.09	309.47	310.38	311.98	310.37	311.03	310.59	309.45	314.48	308.05	306.98	304.35	310.9	307.99	307.36	313.2	312.92	310.08	310.52	309.62	309.38	309.17	308.33	308.96	310.57	310.84	310.58	311.61	309.96	312.23	312.01	310.93	311.86	313.45	313.9
302.79	303.5	304.81	304.66	302.24	302.83	307.27	306.12	304	306.94	306.21	304.97	303.89	305.7	303.26	303.87	305.16	304.22	303.3	305.33	302.93	302.19	304.95	302.61	301.74	305.84	305.46	307.07	304.14	302.52	304.86	300.26	302.02	305.1	302.82	306.39	302.49	303.96	305.14	305.14	302.32	309.41	303.05	304.17	305.9	303.48	304.57	301.28	304.43	304.58
307.39	301.95	301.55	303.45	301.57	301.16	302.34	299.49	303.87	303.98	301.87	303.17	301.22	303.27	302.03	303.49	300.39	304.56	300.41	302.01	303.74	301.83	300.44	298.74	302.04	303.08	302.67	303.44	304.42	303.36	303.5	301.76	296.96	303.67	301.86	301.17	302.53	302.63	305.01	299.18	299.56	302.42	302.99	304.84	302.58	299.88	303.26	302.25	302.36	301.68
325.88	323.36	327.71	324.75	325.29	324.35	325.17	319.79	326.63	328.08	326.09	326.28	326.5	325.65	324.72	324.5	322.37	323.14	326.07	326.08	325.86	327.97	322.59	322.9	325.05	324.65	324.42	325.03	321	328.23	325.4	325.86	327.68	322.63	325.33	323.92	326.46	324.12	324.64	324.36	323.33	323.75	323.86	326.3	327.22	323.39	324.13	324.45	321.86	323.59
303.45	301.85	305.06	305.32	302.26	305.27	302.83	306.97	305.34	304.58	305.77	303	306.22	301.55	304.91	302.47	305.81	304.67	307.73	305.26	304.13	308.13	306.94	304.05	303.14	304.64	308.68	301.79	306.49	301.98	304.55	302.72	304.64	302.02	305.7	305.01	306.03	301.33	304.68	306.24	308.01	307.89	306.09	307.82	306.09	305.97	301.61	302.01	302.95	307.01
306.61	306.58	305.97	304.62	306.78	308.47	307.86	305.19	310.14	308.27	305.12	308.54	306.3	304.19	306.23	306.63	305.2	305.91	306.27	305.69	308.75	307.48	306.87	310.76	306.57	307.15	306.23	302.97	303.92	309.78	305.39	302.99	304.23	306.71	306.47	306.64	306.39	307.27	309.05	307.03	305.49	308.36	308.12	309.16	305.54	307.7	307.85	304.67	306.01	304.77
314.09	316.73	316.58	317.91	315.54	315.34	318.85	319.37	317.01	317.18	318.03	315.88	318.04	319.72	314.21	315.67	315.48	316.22	317.79	314.1	314.06	318.84	315.17	315.61	315.55	311.87	313.69	314.13	316.59	315.54	314.64	319.3	317.27	315.76	316.81	317.37	316.28	315.76	314.41	315.55	316.32	319.58	316.55	316.7	314.15	314.25	313.77	315.04	314.2	312.4
315.69	319.41	313.13	313.54	317.26	315.76	313.71	313.14	315.59	317.14	315.41	314.48	315.43	314.67	317.2	314.57	313.78	314.69	315.29	316.42	311.68	314.68	316.5	313.2	315.95	312.65	316.52	314.68	313.01	316.71	312.31	314.94	315.43	315.08	316.99	314.58	316.07	317.07	311.53	310.55	314.89	316.3	316.48	317.52	315.19	319.5	311.84	314.28	313.03	315.76
294.09	293.31	291.05	297.93	297.61	296.23	296.74	298.22	293.84	297.98	291.29	293.67	291.74	292.02	292.12	297.43	295.78	293.39	294.99	297.76	294.12	295.34	290.82	294.82	293.42	296.52	294.67	289.81	299.56	290.46	294.59	296.63	295.12	296.32	296.08	293.55	292.19	298.32	297.24	295.09	297.57	297.88	291.1	293.82	294.12	297.59	294.93	294.6	291.07	295.74
296.69	300.41	301.76	297.88	302.89	301.66	299.74	298.99	300.1	301.11	295.86	300.86	300.9	302.39	301.92	303.23	302.92	296.94	301.97	300.79	299.3	296.74	300.11	301.87	298.22	297.21	302.21	303.27	298.84	302.39	299.81	299.3	297.8	301.39	297.7	302.2	298.12	297.05	297.83	299.64	296.67	302.19	297.09	304.58	300.52	302.76	298.58	301.33	301.24	304.14
304.09	303.93	299.32	303.23	303.54	302.41	303.25	305.48	300.5	300.36	302.13	300.47	300.15	302.8	307.11	303.67	302.83	302.39	303.52	301.47	301.47	302.72	301.26	302.65	303.98	301.6	301.59	300.55	300.63	305.59	303.75	304.68	304.67	301.02	300.07	305.81	298.97	302.33	305.19	304.26	303.52	303.35	303.94	303.28	304.01	299.69	304.29	301.53	301.27	303.79
309.51	310.74	307.23	309.84	307.18	311.31	306.41	307.64	310.42	310.8	309.71	308	307.75	307.57	309.08	307.75	311.43	308.04	306.94	310.85	307.66	311.05	309.05	307.93	308.21	309.69	309.59	310.21	308.84	311.58	308.04	307.8	311.48	310.25	310.94	308.63	306.36	309.14	308.63	308.45	309.66	310.19	309.15	306.64	310.75	306.91	308.6	306.65	307.96	310.71
292.48	293.15	295.05	294.64	294.58	294.74	292.22	292.01	296.39	297.87	293.43	290.9	292.67	292.33	294.35	294.84	294.75	296.71	293.86	295.47	292.44	293.38	291.56	294.63	293.18	291.12	293.9	294.47	291.74	294.78	293.37	297.01	293.79	293.46	293.9	291.74	292.53	295.54	293.33	296.32	291.43	292.19	293.8	291.84	294.54	296.25	291.12	295.55	291.89	293.77
311.56	313.41	317.26	316.07	314.82	310.75	316.38	316.56	311.17	316.52	313.82	314.78	312.19	315.79	311.66	316.87	315.23	315.7	315.88	315.37	310.68	315.44	316.79	311.87	314.47	317.36	317.42	314.59	316.56	315.26	317.42	312.78	313	314.73	315.03	315.47	312.41	311.82	317.2	315.11	314.06	315.47	316.32	315.56	315.06	317.17	316.14	311.53	314.33	315.33
314.66	316.03	316.32	317.73	319.74	316.76	317.56	315.94	315.68	316.42	318.56	318.8	318.18	321.99	319.72	315.91	317.86	315.38	320.33	318.7	319.49	316.3	317.5	320.85	316.02	318.38	314.01	315.16	318.93	320.29	318.34	317.08	319.5	318.86	320.26	319.35	319.85	322.93	317.54	319.69	320.38	320.29	317.93	318.26	319.51	315.96	314.64	314.07	318.28	319.79
320.57	318.59	318.22	318.45	319.44	318.62	317.08	318.1	319.93	319.65	317.52	317.57	318.55	318.88	322.6	321.81	320.9	321.41	317.73	322.88	319.66	321.5	322.65	319.1	322.2	320.16	321.48	320.93	317.87	320.49	317.32	324.02	317.26	319.42	319.01	317.1	323.22	317.77	316.55	319.52	320.81	316	319.69	320.82	318.99	318.12	318.45	320.53	319.37	320.21
311.05	304.49	301.61	303.59	300.28	305.91	308.49	304.28	304.6	305.52	304.16	305.36	304.47	304.65	307.66	307.43	302.49	308.64	304.21	308.23	309.22	301.08	309.75	306.5	300.99	303.73	301.07	302.54	305.39	304.49	306.03	307.43	303.24	304.44	304.74	304.12	303.86	306.26	306.98	305.57	307.26	305.37	302.76	303.97	302.43	303.77	305.5	306.12	305.39	306.19
301.22	302.29	302.66	303.94	302.76	303.14	304.57	305.6	304.75	305.39	306.17	307.15	305.2	303.71	304.03	302.46	304.84	307.24	303.88	303.09	305.04	304.99	303.74	304.63	307.21	306.32	306.26	308.28	303.2	306.65	302.59	303.09	303.24	300.87	303.74	303.29	303.93	305.83	304.43	306.24	305.83	301.67	302.43	302.09	304.16	301.25	305.68	306.12	306.64	305.69
312.54	315.07	316.68	318.77	315.41	315.53	316.61	317.39	318.3	315.58	316.65	314.59	316.3	319	312.66	320.03	315.04	317.53	316.67	315.6	314.76	314.15	315.46	318.61	317.91	316.18	316.25	315.69	315.33	316.59	317.81	313.33	313.54	314.15	315.54	318.9	317.93	317.29	315.75	314.59	316.53	316.56	316.56	319.66	319.17	314.75	319.03	316.44	316.08	315.58
315.18	315.11	314.97	314.81	314.15	316.75	317.6	313.52	314.61	315.93	318.2	317.31	313.63	314.26	313.41	314.95	314.93	316.68	312.6	315.24	315.71	316.59	316.57	313.24	314.68	315.94	315.05	317.57	314.15	315.02	314.55	315.5	313	313.16	317.24	317.95	314.55	313.26	319.27	312.58	316.17	315.72	315.04	313.87	314.1	314.84	315.3	316.55	314.04	315.24
294.59	293.78	294.94	297.32	296.79	294.39	294.7	291.01	294.17	292.78	299.19	292.78	293.68	296.05	294.97	293.09	292.27	295.83	297.13	295.92	292.58	295.86	298.53	295.51	296.87	295.55	293.84	296.46	294.5	290.35	294.84	294.71	294.08	295.33	298.61	298.63	294.61	291.17	297.12	298.29	296.02	294.71	292.57	298.93	293.24	293.59	298.34	294.82	296.23	297.42
295.95	294.88	296.8	295	295.25	298.24	294.82	296.86	298.54	297.47	294.78	294.32	297.68	296.33	299.07	301.12	294.18	297.54	296.39	296.88	293.92	297.05	298.61	295.38	296.95	295.89	295.29	292.32	297.89	297.4	297.98	297.92	297.77	297.43	297.91	298.26	296.99	300.82	297.26	299.39	296.13	299.59	297.28	296.81	298.88	296.87	296.06	300.12	295.06	292.84
308.19	317.01	310.44	316.66	312.11	309.5	313.14	311.98	314.2	311.08	312.16	315.45	311.28	309.49	308.31	314.42	313.78	310.48	314.06	310.71	310.71	309.06	310.57	310.29	314.31	311.82	315.88	310.98	313.21	315	308.83	312.51	310.78	311.15	315.61	311.6	316.27	309.63	313.62	310.65	313.16	314.21	314.81	310.12	309.98	311.05	311.96	312.57	309.43	310.45
325.04	328.12	326.91	326.18	327.6	328.88	331.41	328.09	326.3	329.53	327.01	326.12	328.55	328.9	328.61	329.29	327.02	329.77	330.4	324.6	326.47	328.21	326.2	323.2	328.5	327.76	327.17	327.24	330.49	327.51	326.72	324.81	324.83	326.85	326.49	328.5	329.55	327.5	327.07	328.8	329.49	326.72	328.01	326.07	327.48	327.27	325.79	327.84	323.8	328.02
298.82	296.63	296.58	297.7	298.17	299.97	294.36	296.31	295.44	297.71	296.62	296.91	294.68	296.16	294.45	296	300.28	300.68	299.02	297.39	295.09	294.37	294.14	295.63	299.74	297.84	298.03	298.88	297.71	294.34	294.52	296.84	297.23	295.01	299.42	295.4	296.61	297.6	298.02	295.18	297.4	296.65	298.83	298.25	296.25	297.95	296.92	295.81	296.78	297.16
322.27	324.47	326.99	330.34	326.46	328.67	328.7	325.43	331.32	329.98	328.76	325.9	331.35	324.2	326.45	321.25	328.58	328.63	328.35	330.87	329.43	326.9	328.32	326.89	325.56	326.33	328.93	325.35	326.41	327.42	326.71	325.55	325.8	326.93	326.86	332.14	329.85	329.54	329.44	329.07	328.54	330.01	328.9	327.35	323.33	325.35	329.13	323.95	326.73	329.66
310.61	312.7	308.5	309.38	312.17	309.87	308.64	309.06	307.23	308.67	312.65	306.55	308.9	310.38	310.75	308.53	312.66	309.59	310.91	310.73	312.84	309.85	311.62	312.16	305.16	310.73	308.19	309.09	305.03	309.46	308.4	311.3	311.58	309.73	308.59	310	311.99	313.31	311.66	309.94	310.66	310.61	311.98	309.83	308.37	310.2	312.04	306.8	308.77	312.19
299.26	301.96	302.52	303.48	303.09	304.46	304.51	307.93	309.07	304	303.32	305.22	304.65	301.05	304.16	303.98	307.45	306.31	303.97	304.95	304.21	303.74	304.21	306.72	303.93	307.99	304.63	306.98	305.79	305.64	306.72	307.09	302.6	305.67	306.74	307.03	303.22	301.83	304.38	305.39	304.32	306.6	305.23	303.02	304.09	305.84	302.63	303.67	306.13	305.99
329.31	329.02	327.61	326.39	328.07	326.06	327.47	327.34	324.5	326.51	328.01	328.28	326.42	324.36	324.53	326.14	327.55	329.91	328.38	328.35	328.1	326.1	324.5	327.68	325.74	328.81	327.91	325.57	328.61	328.29	327.09	326.12	324.82	330.08	327.2	326.9	326.36	326.26	324.78	325.45	330.33	325.49	326.72	323.15	328.33	331.27	324.44	326.07	328.71	324.8
313.74	314.57	312.73	311.68	312.25	314.6	314.75	315.02	315.19	316.41	311.99	310.42	318.54	316.57	315.07	318.12	312.94	316.5	317.33	318.94	312.02	312.63	315.34	309.1	312.37	318.3	314.44	315.9	314.92	318.1	317.54	315.11	313.97	315.64	315.28	315.02	315.7	316.31	313.66	315.54	316.42	312.67	317.22	316.01	316	311.29	312.36	318.6	314.12	313.7
314.02	312.3	313.8	312.7	313.53	307.35	312.13	312.89	313.42	312.48	315.74	311.14	314.39	312.49	315.89	311.84	311.69	312.86	313.68	313.13	316.46	309.68	309.64	313.65	311.92	311.51	312.03	314.24	312.98	314.15	313.71	312.99	314.46	315.54	311.55	311.43	313.81	312.05	316.78	314.72	312.97	314.37	314.1	314.27	313.96	312.54	310.61	315.55	316.87	315
314.26	310.73	311.29	311.95	315.01	309.54	314.81	311.03	309.9	309.99	314.5	312.96	314.31	313.05	312.35	313.34	314.41	312.23	309.98	314.38	315.28	312.15	311.37	314.33	313.55	311.94	314.09	308.51	313.86	311.81	312.67	314.33	311.35	314.46	313.6	312.15	311.1	313.6	313.24	313.3	311.78	309.84	317.91	314.53	314.68	313.59	309.81	315.22	308.92	313.09
305.76	308.56	302.55	303.59	309.87	303.84	304.53	305.51	304.7	307.26	303.73	310.02	302.07	307.81	305.47	305.09	309.14	307.73	306.55	306.08	305.67	306.77	313.45	306.33	304.53	306.42	305.06	308.72	308.77	308.13	309	307.08	308.27	308.41	307.23	305.05	308.11	305.94	305.72	309.16	310.14	304.26	310.15	305.68	307.94	307.45	303.29	308.92	303.77	306.29
311.34	313.47	310.65	314.7	309.08	312.25	313.41	312.09	314.01	317.46	313.73	315.79	310.75	313.6	313.41	311.72	314.04	312.9	312.3	312.94	313.61	312.21	313.03	313.59	316.68	311.88	313.8	314.92	312.72	314.22	311.76	315.66	313.32	310.97	312.75	315.86	314.75	308.57	314.7	312.58	313.99	311.85	313.32	314.06	310.87	311	315.55	315.48	313.06	311.86
322.4	325.33	323.41	323.93	322.63	323.8	325.06	325.26	324.69	324.92	327.16	326.3	324.25	323.7	322.55	323.48	326.09	324.99	323.44	326.01	327.53	323.19	323.2	325.47	323.28	322.51	325.56	323.42	319.01	324.9	326.47	327.17	325.63	325.86	323.99	323.52	321.48	327.03	325.58	323.31	321.07	322.36	322.67	325.52	323.35	325.3	322.68	328.28	325.56	319.23
312.69	313.55	314.39	316.97	313.63	312.41	319.89	315.48	316.55	311.77	316.46	317.17	314.28	316.05	314.95	317.64	316.82	315.05	314.51	313.57	315.61	315.17	316.87	316.33	312.57	313.44	313.8	314.05	312.09	316.1	315.35	314.62	317.34	312.41	318	315.34	317.87	312.11	314.9	316.59	312.92	316.28	317.56	316.9	314.38	316.45	318.23	313.79	313.31	313.39
313.93	313.27	312.47	313.28	315.54	315.49	313.58	316.95	317.76	312.99	315.19	312.42	316.24	315.13	314.54	318.05	314.02	310.83	311.09	315.27	315.71	314.12	313.77	312.4	319.06	312.43	315.18	315.31	320.18	314.7	314.12	314.6	316.47	317.82	313.61	316.07	313.23	313.93	313.98	312.58	314.64	315.03	317.95	314.97	315.13	316.19	313.42	317.83	311.91	315.98
306.29	306.95	308.46	308.75	307.29	307.03	306.89	307.2	307.61	302.79	303.43	303	305.83	305.54	304.76	307.12	304.6	307.27	307.78	304.56	308.24	304.54	307.31	309.85	308.37	308.32	302.74	307.09	306.05	306.77	304.96	306.57	304.62	307.75	306.24	307.61	307.29	306.3	305.54	306.75	305.49	300.41	304.16	304.77	308.39	306.41	306.21	308.47	307.75	307
312.91	310.94	313.71	312.38	311.43	312.9	315.35	312.15	312.96	313.59	309.33	312.02	315.12	311.82	312.67	309.19	311.93	316.3	308.68	311.4	312.25	309.78	315.45	311.11	313.01	307.87	309.6	307.4	312.24	311.87	309.9	310.48	314.54	312.35	313.71	311.32	312.56	310.59	310.81	309.29	310.63	312.25	313.76	311.38	315.83	311.57	311.23	308.99	309.84	313.9
303.95	303.92	303.75	306.02	301.17	304.25	300.62	306.1	301.68	304.71	304.13	306.03	308.81	305.8	306.18	308.59	302.45	300.92	302.52	300.47	303.2	307.8	305.51	303.83	303.49	304.13	300.99	303.01	300.79	305.53	306.44	304.39	305.76	301.67	309.3	303.07	305.65	307.07	302.87	306.13	307.28	302.75	303.44	305.83	304.91	301.85	302.55	303.63	310.44	301.86
302.71	306.8	301.9	302.71	302.01	301.85	302.26	304.47	300.13	301.17	302.96	300.63	303.7	301.71	301.81	299.53	303.68	301.43	302.79	305.06	302.35	301.48	297.62	302.56	304.06	302.06	305.19	301.85	302.57	305.55	300.12	304.34	302.27	300.42	300.95	304.86	307.31	305.6	304.42	303.46	302.94	301.57	303.98	304.41	301.38	304.52	308.15	301.04	304.09	300.38
305.61	306.2	306.51	302.41	304.88	307.15	301.75	300.89	306.65	308.79	307.48	304.7	304.82	301.53	303.84	304.54	306.49	301.07	305.22	305.97	304.37	306.51	304.52	302.02	307.17	306.27	305.77	307.02	304.18	306.33	307.15	305.48	306.53	307.27	302.78	303.6	307.59	307.23	304.03	307.22	305.91	306.22	310.29	305.69	306.95	302.23	304.2	307.68	305.16	304.32
315.67	318.91	316.27	314.08	317.23	320.1	318.86	317.77	314.4	315.8	316.3	316.85	319.16	314.77	317.31	319.94	319.45	318.57	314.84	320.14	321.36	318.66	317.02	316.53	317.38	315.33	317.05	317.3	318.29	319.18	320.87	317.19	317.54	319.56	316.77	319.2	317.95	317.86	316.49	315.19	318.12	316.83	313.05	315.28	319.25	318.69	319.32	315.29	316.52	319.05
311.18	307.42	308.91	309.1	311.78	313.33	308.63	313.57	313.13	311.49	309.66	312.62	311.48	307.88	310.69	312.51	308.69	311.75	310.06	311.57	313.89	310.79	310.68	312.97	312.97	312.84	309.23	310.52	308.68	308.8	310.11	313.26	311.34	311.99	311.2	311.61	307.28	309.83	303.98	309.19	309.07	310.94	308.43	309.79	310.63	314.71	309.2	313.34	310.4	310.74
329.28	323.37	323.33	330.06	326.36	326.07	326.75	325.63	328.82	330.05	327.81	327.06	326.24	326.04	322.64	331.76	330.62	326.55	328.92	329.74	325.87	324.86	325.44	328.45	328.43	328.49	326.24	326.63	328.51	329.31	328.89	325.28	329.1	325.69	327.55	327.97	327.97	323.98	325.52	326.18	328.16	325.69	325.71	327.77	326.57	328.95	324.29	325.5	326.79	327.3
313.9	313.67	313.04	311.64	313.4	315.23	314.32	314.6	313.75	314.96	311.25	315.42	309.86	316.64	316.22	312.62	309.87	313.3	312.45	315.41	313.17	316.32	314.96	311.28	312	311.32	312.71	312.9	316.03	311.89	314.45	315.11	314.79	315.55	311.2	314.8	310.25	314.64	311.61	315.42	315.93	313.06	314.43	313.7	312.82	316.55	312.37	316.27	311.08	310.42
303.88	303.62	301.54	303.84	305.95	302.4	306.86	303.99	306	305.25	301.11	304.72	303.51	301.7	307.55	304.39	304.3	305.28	307.15	301.43	305.9	306.32	302.07	305.09	303.33	304.98	305.07	304.3	304.21	304.9	306.4	302.31	302.52	304.53	304.49	303.41	302.54	301.71	307.2	304.18	302.01	304.38	304.82	302.68	304.95	303.84	304.29	308.3	304.75	305.18
304.4	304.96	307.42	305.34	308.71	303.61	306.42	303.27	304.06	307.42	309.04	309.94	304.5	307.58	304.12	306.51	308.29	304.52	303.25	302.01	305.66	303.54	301.4	305.85	302.96	306.97	306.49	307.05	306.24	308.79	307.38	301.67	306.89	304.25	303.11	306.33	306.68	306.62	307.13	304.79	304.55	307.97	305.66	308.73	302.82	305.63	305.84	308.43	305.27	308.76
330.92	327.98	328.17	326.33	329.54	330.83	328.03	330.14	329.13	329.84	328.19	324.33	328.18	331.74	328.27	330.15	328.03	330.33	329.49	331.49	325.5	328.37	330.26	329.79	327.95	329.65	327.61	331.77	329.89	325.67	326.95	329.13	326.82	327.78	327.25	327.3	329	325.74	329.23	331.26	328.43	326.09	330.06	326.72	326.44	330.39	327.53	326.75	327.47	332.75
325.31	328.09	327.02	322.48	324.09	326.8	327.77	329.25	327.58	326.95	326.29	327.62	325.11	327.11	327.55	328.72	327.14	324.76	328.43	327.38	332.22	325.69	326.84	328.79	328.64	327.2	326.67	325.23	325.43	326.32	327.63	327.87	324.47	323.15	323.08	326.28	327.58	326.67	327.77	330.03	325.95	326.9	328.23	327.89	325.17	326.16	329.49	326.72	327.31	329.06
305.2	305.27	307.07	304.48	301.93	302.56	304.56	309.11	307.33	303.42	307.41	306.94	304.75	303.52	308.54	307.25	303.32	305.04	300.25	305.67	306.99	305.07	304.17	301.37	306.34	305.13	310.21	308.57	307.23	306.5	303.93	306.07	306.14	302.41	306.56	304.75	304.3	307.62	307.4	304.29	303.15	306.27	306.86	305.22	304.62	303.17	302.28	302.84	305.18	308.23
312.15	315.99	313.91	314.62	313.35	314.25	316.8	314.95	313.45	313.01	314.3	313.1	315.32	319.4	316.42	312.51	316.82	313.49	312.16	317.51	313.03	312.78	315.41	317.84	316.96	312.45	312.58	316.96	313.67	316.73	315.33	318.7	316.88	315.08	313.38	312.1	310.87	316.56	316	318.78	317.18	315.27	316.51	313.46	316.92	309.89	316.83	311.46	316.24	312.9
330.17	330.07	328.46	332.43	326.13	326.88	328.44	327.36	327.35	327.64	330.66	324.14	330.33	326.98	329.65	322.07	326.76	328.64	329.93	322.46	330.04	324.64	327.41	329.28	327.18	326.67	325.32	327.18	328.2	327.12	325.41	324.52	325.29	326.17	326.86	326.57	325.23	327.22	328.81	325.49	327.9	328.82	329.77	325.55	326.72	325.93	326.03	329.22	328.92	328.28
313.06	314.49	314.44	312.21	315.91	313.94	313.23	313.21	313.83	317.54	312.65	310.6	313.16	314.25	312.22	315.23	315.81	317.84	314.16	312.01	312.71	315.92	310.15	315.28	314	311.35	310.01	312.91	314.75	314.54	312.87	310.07	309.57	311.86	313.39	313.87	313.71	313.75	313.76	314.58	309.92	314.79	317.65	315.62	317.24	314.21	312.41	314.08	314.09	315.24
303.45	305.99	306.3	307.35	304.04	305.15	305.36	307.18	303.41	304.58	302.78	301.09	305.91	304.05	307.48	308.03	301.08	306.33	307.59	303.55	305.9	306.83	305.16	306.25	306	306.76	304.49	305.12	301.93	304.41	305.31	302.83	306.49	308.74	305.02	302.87	305.11	305.49	307.16	306.52	302.39	307.77	306.46	305.09	304.56	303.41	303.66	306.08	305.14	310.5
311.54	315.02	312.72	315.43	309.62	314.97	316.1	315.63	317.47	309.87	311.77	317.93	313.13	312.26	313.82	311.3	315.99	313.16	314.41	314.51	313.68	311.52	311.52	313.03	313.93	317.3	310.57	312.53	314.89	314.58	312.61	312.9	311.2	312.42	312.68	314.89	317.21	315.95	313.04	317.11	312.65	314.58	314.32	317.72	316.04	313.17	312.03	313.49	312.18	315.05
317.08	320.56	317.48	314.89	312.98	315.22	317.82	312.94	315.14	317.1	319.7	319.06	317.93	315.33	314.11	316.39	318.68	319.17	319.74	313.87	317.04	316.09	317.1	319.5	315.31	317.94	315.28	316.77	315.62	315.85	314.87	316.99	315.27	320.11	318.64	317.56	317.19	315.86	315.39	313.6	314.03	312.21	314.3	313.24	321.78	316.94	315.59	314.49	316.69	314.48
307.46	310.5	309.08	311.34	308.69	309.1	310.23	309.82	307.78	308.42	310.58	308.87	306.28	306.51	306.2	309.52	309.83	307.35	307.91	308.79	308.18	305.71	304.15	308.6	309.9	311.2	312.46	310.26	307.36	308.48	308.19	310.47	307.61	306.6	303.23	308.86	310.94	307.7	310.82	310.02	306.62	310.57	307.45	307.17	310.52	309.73	306.76	310.22	312.12	309.31
321.71	320.37	319.99	318.48	318.78	316.48	321.18	319.86	316.2	321.05	314.87	316.59	315.9	318.6	318.65	317.88	321.07	320.2	314.05	319.19	319.34	319.42	317.92	319.49	320.53	318.01	321.18	319.83	317.96	318.29	318.21	318.12	317.86	322.08	320.93	315.86	320.45	316.52	317.13	316.27	317.38	320.93	317.96	319.16	318.59	319.42	320.57	321.55	317.36	319.41
311.47	317.23	311.14	309.3	312.25	312.89	314.78	312.27	314.24	312.25	313.12	313.28	312.28	314.15	315.19	313.46	312.19	307.83	315.3	312.68	314.07	312.04	313.8	316.77	308.76	311.92	312.31	312.22	315.83	311.89	316.52	314.18	305.36	311.1	312.48	310.27	311.59	314.81	313.67	314.23	310.39	313.14	311.33	316.46	314.02	312.82	314.08	311.13	312.86	314.18
325.97	325.61	324.06	326.28	323.46	320.84	324.36	324.5	322.18	324.53	324.4	323.84	327.37	325.46	324.25	326.58	324.48	322.67	324.27	327.13	324.94	325.94	321.73	325.89	322.89	325.68	322.72	324.61	326.86	324.96	322.34	322.68	326.62	324.62	324.86	324.01	325.07	322.94	322.08	327.38	323.55	321.43	325.4	330.92	326.42	329.54	323.57	325.53	325.56	325.05
310.96	301.5	306.2	307.24	304.62	309.77	303.33	308.63	308.66	304.73	306.78	306.85	312.76	306.11	301.01	300.84	304	304.53	306.6	306.59	305.3	306.38	307.23	307.11	306	304.18	308.93	305.84	304.49	305.32	306.38	311	307.43	304.29	307.3	304.28	304.08	304.24	308.06	303.73	307.83	307.3	303.66	307.35	306.65	308.78	311.43	306.94	305.2	306.19
302.79	303.09	304.54	303.31	310	305.27	301.64	303.2	303.28	301.73	301.61	303.75	302	304.12	304.57	303.41	304.56	303.5	297.97	306.62	303.66	302.55	303.66	303.48	302.24	305.94	306.74	302.45	305.26	302.17	303.27	298.9	305.39	302.53	302.42	303.05	304.45	303.88	303.61	303.05	304.36	301.69	300.74	303.14	300.57	299.13	303.75	303.01	307.33	302.27
313.82	315.8	320.42	317.51	318.87	315.82	318.53	319.84	316.54	318.34	316.72	317.29	320.21	314.63	318.25	316.83	318.31	316.64	319.52	318.99	312.98	317.21	319.36	317.92	318.98	316.81	318.22	316.07	316.04	315.55	316.28	317.66	315.6	317.45	312.64	318.29	316.74	322.12	315.59	318.94	318.47	319.11	319.16	317	316.03	316.13	317.73	319.54	316.21	316.78
316.4	317.88	315.49	315.7	316.6	318.61	317.81	318.62	316.7	316.04	317.13	315.84	317.05	317.41	313.55	318.78	320.49	319.37	318.68	316.65	317.07	320.38	318	316.52	318.17	315.65	316.08	317.47	318.62	319.9	320.39	316.24	320.38	318.29	318.35	317.4	316.64	320.17	316.16	316.32	320.08	317.69	318.77	319.55	317.69	317.75	319.64	317.1	314.41	319.55
320.91	317.63	315.38	316.49	317.2	316.29	317.31	318.12	320.12	317.84	318.31	318.09	317.49	316.4	319.36	319.82	322.11	322.63	317.05	319.22	319.36	317.77	319.34	316.65	316.19	317.74	321.11	321.1	319.77	315.5	316.95	315.6	319.09	317.56	319.72	314.66	318.81	318.52	319.6	315.41	320.29	316	319.03	316.84	320.47	318.63	317.2	318.71	316.7	317.01
315.19	313.84	316.13	313.78	314.42	315.04	313.9	312.66	314.54	315.06	314.4	317.81	314.39	315.95	315.4	315.29	313.8	308.5	312.27	315.66	316.48	315.36	319.32	312.62	311.41	312.07	315.67	316.06	316.18	315.76	316.26	314.38	314.46	314.2	314.9	313.97	311.7	314.48	314.2	314.77	317.76	316.11	314.83	314.98	317.01	310.08	318	314.12	313.16	316.48
308.28	305.1	303.74	305.39	305.67	306.97	306.65	304.37	304.31	308.56	307.43	302.24	303.15	304.27	307.56	308.37	308.16	306.48	305.16	302.31	310.07	305.94	306.42	303.27	307.88	305.08	303.87	307.48	306.87	303.47	307.76	307.39	305.2	306.75	303.5	309.73	306.87	302.92	306.29	307.43	306.11	305.89	303.03	308.65	301.44	309.42	309.7	304.85	307.63	304.23
316.51	320.11	312.88	319.1	320.14	317.98	318.87	313.66	322.31	318.06	321.21	318.34	318.96	314.96	318.58	320.05	318.36	319.45	318.59	315.4	320.66	318.91	317.53	317.05	318.32	317.11	320.02	321.58	317.5	318.48	317.34	314.94	314.89	321.69	318.48	318.23	319.95	315.73	318.85	318.36	320.23	319.36	317.6	321.27	317.57	314.59	321.44	319.09	316.82	317.1
328.22	328.96	326.51	327.91	328.93	326.53	327.01	327.97	327.72	328.15	329.34	325.87	331.15	326.67	327.44	326.54	329.96	328.91	326.62	329.23	330.37	325.31	330.1	326.32	326.05	331.35	331.73	327.55	329.05	329.85	324.4	328.37	330.85	331.07	330.3	326.31	324.75	327.36	326.33	327.84	327.64	326.54	324.34	327.3	329.55	329.55	329.62	329.27	328.71	329.18
310.57	307.52	309.05	306.8	308.44	313.78	307.83	310.19	309.04	310.35	312.54	308.26	307.73	306.82	304.41	311.78	310.88	309.91	306.82	307.94	309.65	307.91	308.93	305.71	312.2	307.47	310.17	310.04	308.41	309.71	311.76	309.32	312.07	307.05	311.93	311.72	309.45	310.31	311.28	309.76	309.99	310.29	309.2	312.09	306.96	308.14	311.84	308.94	309.22	308.42
327.88	324.68	328.01	326.87	326.41	327.32	324.97	327.98	330.05	326.53	329.81	328.96	326.93	328.8	327.85	326.12	326.85	330.17	324.42	326.83	325.81	327.11	326.62	322.6	328.16	326.18	328.7	328.97	325.85	329.13	329.65	325.71	326.08	328.55	324.72	327.15	328.63	328.56	329.94	326.4	323.85	328.55	325.29	322.71	327.84	323.74	327.78	325.06	332.35	329.63
327.79	326.75	328.29	327.68	327.73	328.79	329.65	329.42	326.93	328.03	326.25	332.27	329.57	327.67	324.92	327.88	327.33	327.04	329.61	327.58	334.24	328.43	326.81	329.06	327.47	330.26	330.93	332.33	327.17	327.26	330.08	327.62	326.72	326.42	330.55	330.57	325.51	329.98	328.61	327.62	330.76	325.73	328.38	326.19	328.18	329.29	329.37	327.42	329.19	327.61
299.53	301.48	297.97	299.51	303.51	305.02	304.59	298.71	300.1	298.69	297.8	303.16	301.71	298.01	298.46	301.8	303.07	303.14	302.05	300.16	301.77	298.86	303.85	301.03	299.56	301.87	303.94	299.3	304.87	302.5	299.32	298.37	301.8	300.06	301.04	300.28	299.16	297.61	302.26	301.52	297.41	299.62	300.47	299.09	300.7	300.07	299.36	300.61	300.7	300.8
309.25	311.8	310.29	313.14	309.93	311.19	314.81	312.88	311.78	314.25	312.53	312.88	314.07	311.63	310.46	313.97	308.45	311.45	308.45	312.55	311.09	307.6	308.99	312.24	312.26	308.54	313.98	311.95	310.7	311.57	313.24	315.13	311.8	310.45	313.71	310.36	312.64	316.64	315.71	312.24	314.78	312.52	312.88	310.97	310.07	310.94	313.6	310.45	312.81	308.65
299.31	301.25	300.96	303.41	302.19	303.79	301.98	302.64	303.01	301.73	302.55	304.16	304.58	304.15	302.36	301.95	300.31	300.8	301.71	301.4	302.27	300.98	301.94	302.92	303.62	303.46	301.45	302.61	305.97	303.17	300.67	301.3	301.08	296.19	299.58	301.29	302.69	298.92	303.37	301.87	302.03	302.06	303.13	303.1	301.64	305.18	302.65	299.16	304.39	300.6
304.51	303.46	304.48	300.91	301.67	307.02	299.82	306.73	303.06	304.63	303.88	302.3	306.15	302.71	304.56	304.58	301.83	303.52	302.49	304.96	304.95	298.48	303.11	305.96	304.45	304.01	306.09	301.25	304.82	299.84	303.71	302.9	306.72	298.05	303.36	303.4	300.01	304.14	304.79	303.26	303.58	303.16	301.25	304.38	303.66	304.22	300.88	300.53	301.32	304.13
315.08	319.75	316.02	316.33	313.79	312.1	316.05	317.07	318.85	316.07	319.26	316.02	316.59	319.26	316.33	315.68	317.89	320.36	316.67	317.72	319.47	319.8	314.48	315.1	316.53	319.34	320.49	317.3	316.36	318.15	318.22	314.39	320.6	316.44	316.55	318.05	321.66	316.91	318.44	316.69	316.93	318.24	317.43	315.04	320.03	318.72	316.1	316.26	314.89	317.17
315.66	315.06	310.63	313.88	314.48	318.44	311.29	314.3	314.83	318.22	314.35	315.09	314.69	316.8	316.72	313.8	316.03	315.68	310.79	314.96	319.01	311.12	313.46	316.73	315.45	317.44	311.75	315.62	315.14	315.31	312.35	317.76	310.85	317.9	315.09	316.09	313.17	314.96	319.23	311.99	315.32	313.82	311.36	315.36	313.62	317.63	314.89	313.45	317.43	316.77
310.57	312.03	313.41	313.03	312.06	313.76	316.68	309.29	310.71	311.83	315.89	314.24	311.77	312.13	310.59	314.39	312.24	312.66	311.79	316.71	312.5	313.5	314.4	316.43	312.66	313.23	310.61	310.81	312.17	312.81	308.68	315.72	315.63	312.55	313.58	311.73	313.45	313.65	314.57	313.5	316.66	314.06	311.76	313.01	310.91	316.97	310.1	312.97	313.79	314.68
326.54	325.95	328.57	323.12	327.17	325.87	329.44	326.08	327.18	329.41	326.27	327.68	329.9	328.32	327.96	330.7	328.66	330.02	328.68	329.91	326.89	330.92	331.18	328.22	328.74	325.33	327.44	327.93	325.41	326.11	330.46	329.38	330.92	330.93	324.04	330.65	324.69	326.7	327.34	329.66	327.22	329.01	328.25	329.97	328.61	325.75	329.04	325.05	327.05	331.26
309.8	312	311.62	311.31	309.02	309.74	309.1	309.43	308.33	312.2	308.45	310.78	310.78	305.91	310.99	310.7	306.98	308.13	305.45	307.43	310.27	306.78	311.02	307.88	312.09	307.55	310.7	303.63	310.06	309.25	309.62	307.8	308.45	309.54	310.9	313.37	307.97	311.03	310.48	307.8	310.06	309.77	307.68	310.05	308.31	311.67	308.26	311.01	307.1	307.22
316.18	316.18	315	317.36	315.55	314.34	312.54	310.9	315.69	314.3	315.04	314.3	316.07	312.99	314.36	313.9	313.46	312.83	318.45	312.14	314.34	311.86	317.41	314.07	314.7	314.12	314.88	314.64	314.79	319.44	312.35	313.73	314.99	311.19	311.61	313.08	312.97	319.09	316.5	311.84	314.99	315.58	315.35	316.64	317.57	312.99	316.29	316.26	315.28	311.14
300.94	300.92	301.99	297.2	302.39	300.87	302.61	303.55	305.11	298.9	301.28	299.59	298.56	299.54	303.3	303.89	298.28	299.55	300.72	299.96	301.91	298.17	300.08	297.18	301.81	297.62	302.22	298.73	304.71	299.32	299.9	301.7	298.73	302.19	298.32	296.12	302.44	300.14	299.45	301.04	298.4	299.64	301.86	300.27	300.43	299.53	299.76	300.49	296.17	298.32
296.02	296.54	297.54	293.55	299.75	296.65	295.2	299.07	295.02	299.47	299.48	297.09	297.8	302.23	291.45	295.24	296.69	299.7	297.78	300.77	296.67	295.72	299.07	294.53	296.45	295.6	297.29	297.63	298.52	299.6	296.2	297.01	299.07	293.57	296.62	296.83	303.47	295.24	297.16	297.03	295.77	296.15	295.77	293.54	296.66	292.4	294.12	293.94	297.4	295.02
305.95	307.65	305.75	309.08	307.92	308.38	307.79	308.48	312.5	310.99	306.39	308.26	307.27	309.47	307.45	307.52	310.32	308.5	310.27	307.64	307.97	306.33	311.5	306.59	305.64	305.5	309.19	305.04	309.32	308.85	310.67	306.79	307.63	308.27	311.32	309.05	313.41	310.01	312.31	309.27	304.32	307.6	305.88	309.41	312.17	306.96	307.14	305.95	307.47	307.24
323.7	324.44	325.26	324.48	326.79	325.51	328.18	323.5	326.62	324.78	323.88	326.14	321	327.34	327.98	326.95	324.93	327.1	324.64	323.68	327.04	325.47	321.78	323.1	323.35	324.75	322.47	327.38	322.21	323.61	322.02	325.05	326.05	326.08	325.91	323.94	322.17	327.55	327.33	321.2	326.4	321.4	322.32	325.82	327.02	323.87	324.93	326.47	325.61	326.52
312.13	314.28	309.82	310.55	313.64	315.71	313.1	313.71	309.27	314.89	312.8	312.23	312.74	312.23	310.32	313.98	309.22	314.75	316.5	312.01	313.07	314.8	312.84	311.5	313.91	312.83	313.48	311.9	313.54	313.16	312.26	319.71	313.54	315.53	310.58	311.72	311.19	313.84	314.74	313.48	312.81	310.54	312.32	311.27	314.96	313.01	311.88	315.15	310.72	310.15
302.47	301.87	299.64	298.42	299.48	300.19	301.96	299.78	302	299.1	298.94	302.18	296.84	302.57	301.05	300.8	302.03	305.03	302.61	301.87	299.11	303.56	299.51	299.42	301.3	304.49	301.9	299.7	301	298.86	302.46	299.34	304.05	306.32	299.29	299.18	299.51	307.17	305.41	301.68	301.88	301.76	297.78	301.64	301.65	304.59	302.81	297.77	301.01	301.34
304.32	307.22	304.64	308.5	308.07	307.87	305.59	308.74	305.79	306.85	306.13	309.01	309.86	308.66	308.51	304.76	305.4	305.92	303.83	303.86	308.12	307.76	306.35	307.06	303.69	304.1	306.26	304.62	309.2	308.02	305.1	305.94	307.63	308.72	310.21	307.79	307.02	305.39	304.86	305.11	309.32	303.36	309.6	308.14	306.75	308.36	307.32	307.77	305.58	305.85
327.95	327.99	328.96	326.9	325.49	334.98	329.78	327.85	329.87	329.84	326.04	326.36	327.05	330.75	327.97	329.59	329.42	329.59	329.83	324.75	333.83	330.65	330.92	326.97	329.85	328.58	328.04	325.85	326.03	328.36	329.15	330.91	328.28	328.2	328.96	330.93	328.45	327.17	324.77	328.58	325.11	328.3	326.18	329.72	331.26	327.83	328.68	328.51	328.34	329.16
305.71	310.01	308.1	310.94	307.76	306.66	303.35	309.07	304.76	308.47	307.41	305.37	306.42	307.68	305.01	304.13	305.82	305.56	305.64	307.36	307.28	305.82	307.35	307.4	305.79	305.61	309	307.58	306.41	311.94	306.11	307.67	304.95	301.89	304.08	308.62	304.41	307.18	306.83	307.37	303.67	308.74	308.73	301.99	308.17	308.56	306.7	307.45	303.52	308.9
293.39	294.81	295.73	294.54	294.67	293.81	293.85	295.99	296.92	296.54	295.67	294.93	298.2	295.51	294.95	298.86	297.74	290.84	296.8	296.3	291.63	294.39	295.45	299.75	295.59	294.82	296.13	293.76	295.67	295.32	297.71	296.06	297.02	295.84	294.18	293.82	299.51	293.77	296.06	295.9	296.23	295.49	294.99	296.16	291.61	296	293.5	296.43	294.91	297.34
304.17	306.29	304.48	302.68	305.36	304.26	302.51	303.16	304.61	305.03	305.98	304.23	307.76	302.81	307.16	308.34	301.37	303.18	307.03	303.5	304.15	304.56	302.48	306.02	305.95	303.83	303.15	305.9	303.93	305.49	305.06	303.1	307	305.5	309.46	306.9	303.54	305.04	303.6	300.83	304.4	303.37	306.13	305.88	306.87	305.64	304.84	310.8	304.02	305.95
305	306.27	304.41	309.76	307.51	306.22	308.75	305.73	307.34	307.7	306.05	306.71	305.89	306.11	307.23	307.68	307.5	307.95	306.76	307.21	302.83	307	306.2	310.93	304.55	308.86	303.93	309.61	307.79	301.47	303.68	307.56	307.63	307	308.11	310.92	307.25	309.85	310.55	308.68	308.66	307.34	305.27	305.64	306.54	306.35	308.79	305.65	304.87	304.46
297.18	301.88	300.05	296.6	302.23	301.91	302.79	300.51	302.4	301.95	296.77	301.88	298.29	301.71	300.9	300.19	301.89	295.61	297.71	299.52	298.34	297.49	299.25	303.12	304.16	299.91	303.54	303.94	304.19	303.04	303.83	301.93	296.79	302.99	299.33	300.14	300.61	303.44	301.98	299.76	300.14	302.81	302.09	299.86	298.15	300.05	301.02	300.09	299.32	297.53
330.09	327.36	328.36	336.16	330.1	327.68	329.02	325.08	332.41	326.72	324.83	327.59	328.82	331.43	328.33	330.57	327.63	326.61	331.9	325.53	326.36	326.65	330.12	328.78	328.84	329.72	326.07	327.73	327.99	328.95	328.28	329.5	327.48	327.14	328.53	329.87	327.9	329.3	328.58	327.69	331.04	328.09	329.04	328.69	328.16	330.65	327.56	328.16	330.17	328.43
304.49	309.54	312.34	309.07	310.8	307.9	307.21	313.1	312.66	311.57	308.7	308.29	308.15	311.05	309.71	312.45	309.79	308.93	312.16	306.91	308.76	310.26	306.69	308.39	311.8	309.61	308.04	312.37	310.44	309.87	310	307.98	309.89	311.74	306.95	310.81	311.73	309.29	308.91	310.99	309.15	311.98	307.21	313.64	307.47	309.87	311.64	310.11	311.81	310.26
308.07	309.23	310.23	303.84	308.46	305.47	307.22	307.03	306.16	306.19	304.3	310.18	307.4	305.55	304.28	307.55	306.6	303.72	308.83	305.42	308.08	306.13	305.43	309.85	305.67	308.16	309.34	307.96	310.68	305.8	310.98	301.48	311.36	306.03	306.6	307.16	309.83	307.91	304.15	307.4	304.57	304.05	304.13	306.07	305.62	307.44	306.33	307.86	308.29	302.92
307.01	310.58	312.06	312.52	312.27	314.1	313.83	311.53	309.96	310.05	308.96	310.1	308.3	310.05	308.98	309.65	309.2	312.86	312.45	308.75	305.15	312.74	311.39	314.8	308.91	306.53	307.93	310.53	309.65	310.91	311.51	306.68	312.28	311.62	311	311.27	311.02	314.95	309.64	312.3	310.82	315.89	312.64	307.45	309.32	309.87	312.07	308.88	311.6	308.98
299.14	300.33	299.08	297.15	303.02	301.29	298.6	298.13	302.84	300.28	301.47	299.78	299.07	301.95	301.44	300.29	300.66	298.26	302.08	300.27	300.27	302.69	299.88	300.76	299.9	299.4	303.57	295.58	301.28	299.14	300.9	301.69	299.38	302.38	298.03	300.2	298.7	305.03	302.12	301.17	297.66	299.77	301.75	303.73	301.42	297.27	303.43	297.77	300.9	302.28
318.88	317.96	316.53	316.32	319.96	316.23	314.36	320.4	321.12	317.26	316.59	318.42	317.07	316.07	315.81	320.11	317.7	317.67	314.19	318.34	319.63	316.71	319.62	319.04	320.19	317.49	313.45	319.14	316.82	317.8	316.48	316.84	320.57	316.83	316.61	317.3	319.47	318.16	313.45	318.64	315.63	318.12	315.17	316.46	319.26	317.2	313.69	318.59	317.06	317.04
[truncated: 300 more rows]
[truncated: 150 more columns]
