# Supplementary material for: Genetic dissection of main and epistatic effects of QTL based on augmented triple test cross design
Source: PLoS One. 2017 Dec 14;12(12):e0189054. doi: 10.1371/journal.pone.0189054 (PMC5730204; doi:10.1371/journal.pone.0189054)
Supplement: S9 Supporting Information — (ZIP) [file pone.0189054.s009.zip › z5_1450_0.8_10.csv]

310.38	310.69	310.11	309.59	309.7	310.71	311.5	310.95	310.98	308.85	312.05	308.88	309.95	312.01	311.31	309.7	310.9	311.42	310.93	309.7	309.99	310.73	311.24	310.55	310.75	310.06	309.56	310.15	311.84	309.55	310.7	309.63	310.5	310.39	310.69	310.49	310.78	310.27	310.77	311.19	310.32	310.73	310.36	310.89	310.94	311	311.75	310.57	310.56	311.37
303.94	303.33	303.3	304.06	305.22	303.45	304.88	304.26	303.7	304.2	303.93	305.13	304.47	304.51	303.9	304.65	305.52	304.17	303.59	304.6	302.66	303.65	305.03	304.67	304.14	304.41	303.41	305.08	304.74	303.82	305.28	305.12	304.86	304.33	305.27	306.05	305.09	303.99	304.26	303.01	304.86	304.79	304.26	304.26	303.84	304.73	304.54	305.12	303.47	305.36
305.22	304.1	305.12	304.84	304.02	305.32	306.36	304.83	305.19	305.71	304.79	304.11	305.1	303.72	304.99	304.66	305.83	305.07	304.53	303.82	305.89	303.84	303.12	304.83	304.05	305.04	304.98	305.72	303.1	304.26	305.09	304.12	304.58	304.6	304.18	305.36	304.2	305.89	303.96	304.64	303.76	303.74	304.62	305.08	305.04	304.61	304.18	305.84	305.25	304.92
315.62	315.55	314.96	314.58	316.32	315.44	316.05	315.62	315.12	314.13	316.29	315.49	315.13	315.11	313.91	314.23	315.57	314.99	315.45	314.97	315.04	314.43	315.12	314.42	315.12	313.21	314.17	313.57	315.69	314.59	315.22	315.17	314.58	314.68	314.33	314.57	313.51	313.9	313.08	316.61	314.99	313.68	315	314.12	313.17	314.12	314.72	314.14	315.09	315.34
305.01	306.2	306.98	305.36	304.82	304.1	305.99	304.51	306.58	305.23	305.66	305.39	305.67	305.47	306.03	305.16	307.22	306.37	305.38	305.94	304.01	305.67	305.2	305.52	304.69	305.74	306.37	306.01	307.51	305.33	305.8	304.75	303.78	305.6	304.83	306.3	304.61	305.7	305.29	305.4	305.6	304.9	305.47	305.91	306.29	304.14	304.76	305.35	306.06	304.17
304.63	303.35	304.7	305.75	304.93	304.47	305.09	304.01	303.72	305.47	305.39	303.93	305.29	305.26	304.56	304.62	304.38	305.29	304.42	303.64	304.81	304.55	305.44	303.33	306.54	304.73	305.05	304.84	304.03	305.1	303.98	304.06	305.05	304.21	305.7	304.24	305.09	304.2	302.86	303.96	305.39	304.49	303.17	304	304.31	304.79	304.51	304.43	305.2	304.2
305.39	304.59	303.56	304.02	304.05	304.02	303.89	304.14	304.34	304.1	303.77	304.95	305.32	303.39	303.48	305.1	303.89	303.5	304.64	302.95	305.57	303.3	303.77	304.38	304.68	303.96	305.45	303.19	306.12	303.8	304.94	303.87	303.88	305.8	304.26	303.54	303.99	304.35	303.22	305.78	303.8	304.62	304.01	305.23	305.53	304.38	304.28	304.4	303.99	304.11
306.65	305.45	305.81	307.19	305.9	307.81	306.18	304.48	304.96	306.2	305.06	306.99	307.26	304.95	305.9	305.92	306.96	306.33	304.95	305.11	306.88	305.22	306.84	305.6	305.33	305.26	305.9	305.63	305.89	306.02	306.41	306.27	306.26	306.35	306.12	306.24	306.17	305.3	306.37	307.34	307.46	306.46	307.5	305.98	305.4	306.58	306.02	306.04	306.47	306.32
304.16	304.51	304.85	302.79	304.3	302.94	304.15	303.24	304.03	304.55	304.45	303.44	303.42	304.52	303.94	304.41	304.69	304.77	303.48	302.77	303.64	303.13	304.53	304.45	304.38	304.96	304.3	302.93	304.03	303.44	303.68	304.45	303.57	303.29	303.75	303.68	303.74	302.9	304.28	303.96	303.86	304.02	303.8	302.62	304.78	304.87	303.18	303.75	303.04	303.16
326.18	324.96	325.16	324.36	324.28	325.32	326.61	325.06	324.72	325.05	324.83	324.45	323.93	326.43	325.44	324.75	325	325.43	323.3	325.62	326.44	325.58	324.84	325.35	324.53	324.7	324.62	324.87	325.51	324.04	324.95	325.25	325.5	325.22	325.56	324.68	325.19	325.55	323.65	325.97	325.31	325.18	324.07	325.08	325.34	324.59	325.65	326.67	325.64	326.09
300.63	301.09	301.07	300.79	301.09	301.44	301.04	300.82	301.72	301.31	300.88	301.04	301.52	301.02	301.49	300.81	302.33	301.59	300.73	300.6	300.1	301.15	300.92	301.07	301.37	302.22	299.85	301.9	301.34	301.14	300.69	300.54	301.33	301.08	300.41	300.6	301.57	301.44	301.58	300.9	301.07	301.81	301.77	300.11	300.5	302.49	301.57	300.46	299.96	301.61
324.16	324.43	324.21	324.35	325.09	324.31	324.5	323.09	324.42	323.65	324.15	325.82	324.96	324.57	325.13	323.42	325.29	324.87	324.1	326.18	325.29	324.16	324.59	325.77	324.11	325.89	324.11	326.18	325.2	324.43	323.58	325.41	326.19	325.44	324.73	324.71	323.79	325.97	324.47	324.58	324.78	325.04	324.2	324.99	324.19	323.55	325.4	324.18	325.21	324.49
313.02	314.92	314.35	313.7	313.56	313.66	313.93	312.82	313.39	315.11	313.35	313.31	314.09	313.62	313.25	314.5	313.57	313.55	314.24	312.75	312.67	313.74	312.74	314.63	315.28	312.88	313.4	314.45	312.07	315.2	313.57	314.43	313.99	312.92	314.75	313.99	314.39	314.18	313.74	313.21	314.62	313.41	315.23	313.23	313.72	313.97	313.93	314.43	314.07	313.28
305.29	304.13	304.98	306.02	304.8	305.5	305.64	304.31	305.68	305.61	304.48	305.53	306.78	305.45	306.22	305.77	306.11	306.21	305.45	304.67	304.32	305.88	305.77	305.73	305.44	306.55	305.09	305.46	305.7	305.33	305.78	305.98	305.33	305.51	304.61	305.5	305.36	306.66	305.58	304.74	304.99	305.26	306.1	305.75	305.76	304.28	304.39	306.05	306.05	304.77
314.44	313.54	314.92	314.38	314.48	314.13	313.69	313.68	314.93	315.5	312.29	314.73	315.29	314.94	314.89	315.75	314.67	315.3	313.87	314.01	314.32	314.8	312.89	315.25	312.73	314.78	314.89	314.61	315.12	314.58	312.93	314.52	313.5	314.23	313.58	313.95	314.08	314.07	314.39	314.62	313.78	313.79	314.38	313.26	315.56	315.54	315.23	314.53	313.7	314.36
309.66	308.93	308.89	309.11	308.43	310.2	307.64	309.67	309.18	309.3	309.48	308.14	308.88	309.4	308.36	308.64	307.9	310.83	309.34	307.64	307.46	309.01	307.71	308.91	309.52	308.94	309.7	308.13	308.94	308.04	309.09	308.43	309.25	309.68	309.97	309.39	307.44	307.96	308.41	309.01	308.29	308.73	309.72	308.91	309.38	308.79	309.02	308.08	309.33	310.04
304.07	302.82	302.59	303.13	303.93	303.11	302.51	303.16	303.38	303.99	303.76	303.87	302.41	301.92	302.71	302.96	303	303.89	303.85	303.95	303.82	303.19	303.13	303.2	303.94	304.67	305.34	302.71	304.98	303.19	303.86	302.62	303.4	302.69	303.83	304.32	303.99	303.85	303.76	303.51	304.26	302.98	302.82	302.99	303.75	303.14	302.86	301.99	304.8	302.09
310.77	309.04	310.74	309.13	309.9	311.36	310.89	310.18	310.72	309.96	309.75	308.91	309.34	309.17	309.37	310.07	308.47	309.82	310.14	309.52	309.83	309.13	309.48	309.86	308.31	308.74	310.45	309.87	309.96	310.29	310.33	310.1	310.17	310.09	309.4	310.19	309.11	309.57	309.47	309.89	310.48	310.53	309.57	309.91	309.65	309.26	309.01	309.95	309.49	309.62
329	327.88	328.57	327.65	327.74	326.35	327.41	327.67	327.9	327.39	328.96	328.53	328.21	327.68	329.02	328.49	327.3	327.31	328.42	326.55	328.85	328.32	328.25	328.27	326.96	328.56	327.97	328.37	327.79	327.26	326.09	326.33	328.82	326.54	328.24	326.82	328.66	327.19	326.95	327.64	327	326.81	327.91	328.32	327.65	328.37	327.23	328.05	329.03	328.17
300.51	300.19	300.61	300.62	298.72	299.75	299.35	300.66	300.04	299.07	299.33	300.24	300.42	299.52	300.8	299.91	299.41	300.37	300.01	299.32	299.64	300.63	300.17	300.44	299.49	298.93	300.55	300.28	302.1	300.74	301.34	299.94	299.51	298.72	299.53	301.03	300.49	299.98	299.21	299.97	301	301.87	300.42	299.53	299.55	298.98	299.6	299.21	300.75	300.25
305.97	303.83	303.35	306.39	304.4	303.87	304.38	304.88	303.89	303.94	304.28	305.11	303.57	304.92	304.89	304.52	305.3	303.89	303.54	304.52	305.38	303.31	304.09	306.38	303.54	304.45	303.62	304.48	305.9	304.67	304.77	303.71	304.64	303.63	305.32	305.14	306.32	305.94	304.82	305.16	305.01	304.63	305.6	304.61	305.15	305.12	304.47	304.09	305.86	303.91
294.75	294.19	293.21	293.99	294.47	294.06	294.42	293.24	294.84	295.98	293.46	294.48	295.31	293.59	293.9	293.25	294.95	294.79	294.83	294.48	294.85	294.73	293.77	293.98	293.6	293.71	293.32	293.46	292.62	293.49	293.47	294.49	294.69	293.36	294.44	295.5	294.37	294.22	294.29	293.36	293.56	294.44	293.4	294.51	295.1	294	293.05	294.33	294.73	293.74
313.04	312.61	313.27	311.92	313.31	313.22	313.75	313.65	312.14	314.08	312.31	313.1	313.52	314.31	313.44	312.95	313.38	313.19	313.13	313.73	313.11	313.03	313.16	312.02	312.06	312.64	314.21	314.27	313.79	313.91	313.11	313.1	312.51	313.35	312.46	313.18	311.01	313.91	313.37	312.47	313.11	312.49	313.29	311.92	312.93	312.84	312.91	313.55	314.66	313.37
306.54	305.69	305.72	306.39	306.2	306.98	306.61	305.06	305.83	304.5	304.91	307.73	305.69	306.51	306.05	305.73	307.54	306.75	306.75	305.52	307.48	306.82	306.3	305.26	306.6	306.01	305.19	305.71	306.08	306.95	302.7	306.07	307.15	305.25	305.9	305.6	305.49	307.15	306.13	305.39	306.1	305.28	304.94	307.04	306.17	306.45	305.33	305.79	305.57	306.98
302.21	302.3	302.12	303.1	303.18	301.68	303.45	302.6	301.78	301.98	301.61	303.87	303.37	303.27	302.72	303.32	303.15	302.31	302.39	301.03	302.16	301.07	303.22	302.1	303.18	301.96	302.79	302.71	302.14	301.98	301.78	303.29	302.57	302.27	301.85	302.77	302.26	300.49	301.67	303.57	302.67	302.69	302.37	303.75	302.81	302.27	302	302.42	304.27	302.93
311.49	311.36	311.14	310.77	309.8	312.05	310.33	309.8	310.23	310.68	312.21	309.82	309.72	311.71	311.66	310.57	310.91	311.09	310.14	310.93	310.63	310.4	311.46	311.88	311.09	310.23	309.67	309.82	309.92	311.19	310.27	310.32	311.56	310.77	311.92	310.97	311.18	311.12	311.97	310.69	311.11	310.61	310.73	310.06	310.85	309.92	310.91	311.07	310.87	310.6
312.81	310.8	311.51	312.49	311.54	311.58	311.96	312.9	312.83	311.59	311.41	312.03	313.4	312.33	311.06	312.75	311.92	312.48	312.48	311.95	313.24	313.42	311.53	311.86	311.67	313.41	310.53	313.07	312.61	312.08	313.1	312.82	312.46	312.27	313.04	310.75	313.13	310.87	313.09	313.14	312.04	312.8	313	312.05	313.12	311.64	311.6	312.52	311.09	311.54
304.72	304.48	305.24	304.9	305.15	306.22	305.92	305.02	305.35	306.78	306.99	304.59	305.66	305.66	304.2	304.39	304.44	305.13	305.23	305.15	305	305.41	305.93	304.72	305.68	305.26	305.81	306.37	304.81	304.39	305.22	306.3	304.14	304.99	304.73	305.35	306.58	305.25	305.73	305.28	305.65	305.21	305.87	306.41	304.22	305.8	304.94	305.57	306.03	304.67
311.81	311.77	311.17	312.43	311.41	310.92	311.36	310.65	311.67	312.07	311.97	311.94	312.18	311.99	311.77	311.79	311.52	311.99	312.11	311.1	311.88	311.54	311.55	310.92	311.9	309.95	310.83	311.79	311.36	312.33	311.85	311.68	311.31	311.13	310.14	312.43	313.06	312.16	309.82	312.69	311.51	311.11	311.75	311.93	310.57	312.3	309.91	312.14	312.66	311.68
297.1	294.74	293.99	294.53	294.42	293.97	294.73	295.37	294.97	294.22	295.36	296.34	295.5	294.26	294.35	295.97	294.82	295.56	294.79	296.4	294.11	294.07	295.51	294.65	293.96	294.39	294.98	294.12	295.1	296.03	294.32	294.9	295.53	295.03	294.92	296.3	295.16	296.32	293.94	294.64	295.97	294.55	295.43	294.88	294.4	293.71	294.53	294.49	295.03	294.9
318.72	318.62	317.86	319.63	317.47	318.01	318.15	319.02	319.35	319.98	318.09	319.36	318.71	318.08	318.8	319.73	318.33	317.68	318.45	318.26	318.38	318.38	318.29	317.88	319.05	319.09	318.78	318.47	318.44	318.66	319.35	318.38	320.66	318.53	319.6	319.38	319.8	318.49	318.73	318.57	317.83	318.87	318.93	316.9	318.38	318.91	318.59	318.19	319.33	318.61
297.28	296.91	297.14	297.17	296.91	296.84	296.99	297.12	295.94	296.8	297.19	295.04	296.82	296.29	295.48	296.45	297.08	297.75	296.62	297.17	297.29	298.17	295.51	297.39	295.66	295.34	296.11	296.1	298.53	296.29	296.52	296.61	295.2	296.23	296.55	297.27	296.94	297	297.02	295.48	297.05	296.4	297.91	296.92	297.2	296.65	295.51	296.02	296.18	296.9
303.47	304.55	302.61	302.83	303.16	303.2	302.55	304.13	303.7	303.42	303.5	302.72	302.43	302.94	302.64	303.97	302.39	302.69	304.03	302.65	302.17	303.41	302.67	302.6	303.12	302.3	303.34	303.08	302.96	303.42	302.57	303.61	302.52	303.39	302.75	303.39	302.42	302.28	302.31	302.39	302.78	301.75	302.73	302.85	302.81	302.13	302.89	303.06	302.59	303.78
308.36	308.94	308.81	308.42	307.73	308.04	307.5	309.79	308.09	308.56	308.75	307.83	308.97	308.86	308.1	308.68	309.8	309.52	308.86	309.29	310	309.64	309.9	308.52	307.74	309.45	309.36	309.38	308.67	307.3	309.72	308.71	309.11	309.54	308.14	310	307.84	308.76	308.45	309.11	308.65	309.7	308.48	308.55	308	309.52	308.89	309.71	308.35	308.53
303.92	303.27	304.95	303.67	303.66	303.07	302.78	303.79	303.74	304.23	304.98	304.61	302.6	303.17	304.19	305.03	304.9	303.41	302.6	304.61	303.22	303.28	303.77	303.88	303.63	303.75	303.93	304.87	303.74	303.75	304.59	304.16	303.23	303.22	304.33	303.83	302.97	302.85	304.19	306.02	304.84	305	304.47	304.5	303.39	303.7	302.97	304.57	303.83	304.79
302.68	302.21	301.38	303.07	302.33	301.99	302.85	302.96	301.94	301.86	303.35	302.48	302.63	302.22	302.45	302.73	300.88	303.12	302.68	302.68	302.42	302.18	302.8	301.51	303.32	302.84	302.66	303.08	303.85	301.76	303.13	300.96	301.48	302.28	303.61	302.61	303.36	300.88	303.13	301.27	302.42	301.9	303.37	302.46	302.27	302.04	303.7	303.9	301.91	302.33
301.95	303.61	303.02	301.78	303.03	301.55	302.27	301.38	302.31	301.15	302.28	301.36	302.85	303.62	301.87	302.33	301.08	302.53	302.35	302.99	303.41	303.74	302.68	304.2	303.35	303.08	302.61	301.75	302.68	302.49	303.14	302.29	302.54	302.4	302.97	302.13	301.71	303.25	303.01	303.27	303.8	301.98	302.35	301.62	302.64	301.81	302.25	301.96	301.69	302.16
302.96	302.69	301.9	302.22	302.46	300.24	301.96	301.56	302.82	301.14	303.68	300.51	302.17	302.97	304.4	302.58	303.19	302.5	303.15	303.67	302.87	302.95	302.55	301.33	302.46	303.19	303.58	302.2	303.34	302.5	301.96	302.95	302.77	302.14	301.07	302.96	301.79	302.26	302.42	302.53	303.03	303.18	301.31	301.59	302.07	301.87	301.42	301.86	302.41	302.61
327.41	327.61	327.82	328.2	327.29	326.61	326.5	326.28	326.71	327.4	328.01	327.31	328.16	327.57	328.03	327.05	326.2	327.84	327.8	326.16	328.78	328.07	326.62	326.64	328.33	328.38	326.31	326.55	327.64	326.3	327.98	326.79	326.4	328.53	326.79	327.68	326.74	327.55	327.13	327.02	327.11	326.59	327.26	326.7	325.07	327.04	327.55	328.03	327.66	327.27
294.51	294.94	294.25	294.37	295.27	295.14	293.88	295.36	293.4	295.22	294.93	293.63	294.85	294.39	294.18	294.99	293.61	292.91	294.16	293.41	293.84	293.62	293.82	293.84	293.61	294.09	293.5	294.51	294.16	292.99	293.65	294.34	293.86	294.11	295.39	294.63	294.3	295.24	294.62	294.94	294.74	295.25	294.67	294.64	294.29	294.19	294.37	293.7	294.17	294.27
318.37	318.72	316.48	318.41	317.4	318.34	318.42	317.08	318.17	318.05	317.21	318.47	318.61	318.72	318.17	318.3	317.87	319.11	318.28	317.87	319.03	318.67	318.89	318.26	318.98	317.69	318.59	318.34	318.7	317.83	317.57	317.85	318.45	318.6	317.69	318.92	318.53	318.6	318.48	318.27	318.6	317.36	317.91	318.26	319.17	318.03	318.1	318	317.93	319.34
317.91	316.67	317.94	316.53	317.06	317.25	317.33	315.66	318.21	317.94	317.79	318.37	316.38	317.91	317.38	316.53	316.6	317.3	317.32	317.49	317.4	316.63	318.63	316.53	317.4	317.96	317.85	317.51	316.74	317.7	315.67	317.08	316.21	317.49	317.05	317.45	317.67	316.03	317.08	315.58	317.35	317.29	317.22	317.04	316.51	318.55	316.31	317.41	316.53	316.95
304.67	303.89	305.05	305.62	304.8	306.04	304.69	305.41	304.78	306.25	305.09	306.25	305.43	304.02	305.26	305.83	304.89	304.78	305.37	305.51	303.45	305.24	305.4	305.6	306.28	304.78	305.08	306.18	304.82	307.85	305.91	306.42	305.12	305.11	304.79	304.66	305.11	305.49	304.61	305.53	305.8	304.81	305.61	305.61	305.05	305.89	304.5	305.59	304.74	305.03
313.71	314.21	314.01	313.55	315.15	313.81	314.22	313.85	312.98	312.1	314.75	314.7	312.78	313.81	314.54	314.54	314.31	314.57	313.96	312.67	311.89	313.04	313.51	314.09	313.61	314.16	314.6	312.8	314.09	313.96	313.56	312.56	313.21	313.9	315.57	313.8	313.76	314.44	314.97	313.61	314.16	313.09	313.91	314.6	313.19	313.97	313.33	313.51	314.36	313.26
305.85	307.06	306.89	306.7	306.82	306.37	306.86	305.81	306.57	305.74	305.82	307.4	305.76	307.14	306.57	306.69	306.18	306.57	307.03	306.4	306.53	305.88	306.6	305.63	306.53	306.89	304.98	304.1	307.01	305.78	306.85	307.56	306.3	306.88	306.16	306.41	305.51	306.6	307.09	306.49	306.89	306.1	304.59	306.37	307.06	305.86	305.07	307.08	305.07	306.91
304.5	304.04	304.1	304.1	304.12	304.35	303.77	303.26	303.94	304.67	304.73	305.1	304.5	304.58	305.27	303.34	303.9	303.91	303.69	304.07	304.64	304.14	304.96	304.67	302.47	303.34	303.92	304.9	304.69	304.05	303.02	304.36	304.84	304.18	304.66	304.4	303.43	304.72	304.23	305.09	304.79	303.44	303.98	304.22	304.46	302.48	303.44	303.7	304.73	305.61
308.73	309.15	311.08	309.82	310.01	310.38	311.92	309.79	311.07	309.28	310.12	310.7	310.98	310.42	310.73	309.57	308.88	309.93	309.84	310.75	309.83	310.55	311.24	310.53	311.14	310.38	311.32	310.28	309.66	310.37	310.93	309.94	310.97	310.52	310.39	310.69	311.65	310.37	310.19	309.79	311.5	310.98	308.84	309.02	310.53	310.63	310.73	310.42	309.79	310.6
312.76	313.17	313.25	311.9	313.92	313.77	312.99	313.33	313.64	313.68	312.03	312.56	312.55	313.17	313.76	312.6	311.69	313.53	313.27	313.84	315.48	313.29	312.83	312.72	314.83	313.32	313.31	312.82	314.55	313.27	313.43	312.08	313.08	313.48	313.22	313.65	313.46	313.88	313.86	312.1	314.96	313.59	313.2	313.59	314.45	313.34	314.75	314.09	311.83	313.1
328.85	327.6	327.41	328.75	327.78	328.35	329.1	327.13	328.17	328.66	328.11	328.3	327.26	328.18	328.11	328.39	327.68	328.03	328.73	327.03	327.82	328.42	326.42	327.22	328.22	325.94	328.31	327.31	327.22	327.35	329.16	327.46	327.55	328.45	328.02	328.43	327.34	327.13	327.96	328.21	326.92	329.41	327.47	327.95	328.3	326.35	325.99	327.93	328.33	327.08
296.82	297.23	296.78	296.14	296.28	297.2	297.14	296.93	296.65	295.99	296.59	296.73	297.72	296.87	296.82	296.41	296.39	296.11	297.32	297.18	295.13	296.37	298.09	296.88	296.7	296.88	295.55	296.27	296.65	297.36	297.19	296.15	295.86	296.87	297.37	297.41	296.08	297.47	296.46	297.37	296.04	296.92	296.92	298.04	297.12	297.71	296.61	295.28	296.83	297.24
310.78	309.81	309.57	309.03	310.14	309.92	310.07	309.42	310.2	310.15	310.18	309.53	309.99	309.69	309.33	310.81	309.86	308.67	309.52	311.16	309.81	310.78	310.31	310.36	310.72	309.81	309.25	309.85	310.64	310.37	310.17	309.85	309.64	310.5	310.57	309.01	309.42	309.95	310.39	309.22	309.04	310.65	308.95	309.71	308.81	308.6	309.81	310.39	307.55	310.39
312.73	313.99	311.79	312.34	313.65	312.56	312.87	313.2	313.45	312.47	313.71	313.86	313.46	313.9	313.58	312.8	312.08	313.7	313.34	312.06	311.37	312.88	313.72	313.39	314.66	312.79	312.75	312.21	312.63	312.32	312.14	312.59	312.73	312.75	312.23	311.79	313.58	313.74	312.26	313.72	312.55	313.46	314.06	312.74	313.34	312.56	312.75	313.72	312.99	312.49
306.2	307.05	306.25	306.67	306.93	307.02	306.32	306.03	305.66	304.43	306.73	306.02	305.28	306.8	306.67	306.02	305.97	307.62	307.16	306.39	305.83	306	306.53	306.48	306.68	305.88	307.72	305.53	305.91	305.21	307.15	306.45	306.3	306.36	306.1	306.37	305.44	306.8	306.78	307.22	305.34	306.15	304.64	306.5	306.28	306.92	306.49	307.01	305.46	306.06
324.66	325.33	324.37	324.31	322.96	326.18	324.75	323.52	325.03	324.81	325.29	324.51	325.06	323.14	323.9	324.84	324.73	325.73	324.65	324.74	323.53	324.56	323.91	325.26	325.57	324.96	324.14	324.7	323.6	324.45	325.51	324.56	324.19	324.58	324.9	324.03	324.61	324.33	325.02	325.07	324.38	324.17	324.59	324.41	325.18	325.63	324.42	324.17	324.07	324.91
328.49	327.62	327.76	327.87	327.1	326.68	327.96	328.73	327.38	328.45	327.48	327.48	328.69	328.19	327.58	328.22	327.95	327.34	328.12	327.74	328.03	327.65	327.57	327.12	327.62	328.38	328.36	326.9	327.47	328.01	328.55	327.91	328.08	327.82	327.81	329.15	328.66	327.71	328.02	327.9	328.14	327.19	328.41	327.69	327.14	327	327.72	326.46	328.3	328.06
313.1	314.84	314.14	314.04	313.85	314.51	312.89	312.29	315.35	314	314.08	313.52	313.66	313.94	313.75	313.54	313.71	314.24	314.48	313.71	315.43	313.82	315.69	313.19	313.37	313.43	314.33	312.84	313.33	313.87	314.53	313.26	312.57	313.04	314.84	313.44	314.34	313.53	313.55	313.38	315.28	313.09	313.41	313.05	315.35	313.64	312.94	315.39	314.26	314.35
316.82	316.89	316.44	316.92	316.48	316.89	316.79	316.83	315.26	316.99	316.12	316.7	316.62	316.49	316.57	316.64	316.78	316.32	317.71	317.57	317.1	315.84	316.64	316.72	316.38	317.01	315.53	317.07	317.6	317.38	316.8	317.19	315.96	316.7	317.41	316.43	317.06	317.58	316.04	317.37	317.93	317.49	316.24	316.96	315.79	316.34	315.8	316.89	316.14	315.03
300.34	299.11	300.55	299.61	300.71	299.27	300.71	299.19	301.44	301.1	300.49	299.81	300.13	299.48	299.57	299.75	299.57	299.83	297.92	300.43	300.08	299.17	300.51	301.47	300.21	300.82	299.32	300.91	299.91	300.8	300.24	299.43	299.23	299.5	299.98	299.38	299.41	300.5	300.99	299.42	301.22	299.43	299.96	299.25	299.87	301.82	300.63	299.87	300.07	300.72
302.6	303.42	302.42	302.91	301.42	302.74	302.89	302.66	302.96	302.89	303.24	302.93	301.37	303.14	302.36	303.48	302.41	303.29	303.12	302.76	301.74	302.65	302.55	302.17	302.54	302.23	302.67	303.14	301.62	302.48	302.41	303.86	302.45	302.41	303.13	303.7	303.54	302.93	302.44	302.34	302.93	303.24	303.15	303.48	302.54	302.27	301.7	301.79	302.37	302.84
308.73	309.84	310.04	311.2	310.09	311.13	309.65	310.48	309.15	310.94	310.23	309.56	309.84	309.22	310.43	309.94	310.94	311.07	310.55	311.33	309.8	309.88	309.85	309.12	311.45	310.49	309.96	309.17	311.48	308.87	310.5	309.47	311.29	310.92	310.71	310.54	310.22	310.4	311.12	311.06	309.9	310.51	311.49	310.39	310.52	311.46	311.7	310.5	311.12	310.43
297.65	297.21	297.43	297.72	297.35	296.51	296.35	296.49	296.6	296.61	297.44	297.42	295.55	294.46	296.21	296.7	297.94	296.57	296.11	296.3	297.08	297.01	296.98	296.19	296.17	296.92	296.66	296.38	296.19	297.13	296.26	297.59	296.55	296.02	296.29	297.1	296.68	297.69	297.57	295.57	296.84	296.51	297	296.87	297.07	296.45	296.24	296.2	296.37	297.61
314.32	313.98	313.16	314.04	313.77	314.69	313.84	313.82	314.38	313.02	314.25	313.45	314.26	313.95	313.19	314.17	313.82	314.82	315.36	314.51	314.79	313.3	315.05	314.29	314.1	314.26	315.1	313.17	314.98	313.08	313.28	314.58	313.37	314.2	314.05	313.97	315.28	314.22	316.02	313.03	313.9	315	313.68	314.41	314.32	313.88	313.71	315.22	312.62	314.62
312.01	311.53	311.24	311.91	312.91	311.96	311.88	312.1	312.3	312.1	312.14	312.19	311.99	312.07	311.52	313	313	311.37	312.01	311.61	313.41	309.96	312.12	312.07	312.85	312.62	312.86	311.99	312.41	311.25	311.83	311.81	312.23	311.8	312.5	311.74	311.23	311.58	312.55	313.26	310.9	311.87	312.46	311.64	312.45	312.69	311.85	312.29	311.59	312.63
313.27	312.26	313.82	312.92	313.05	313.47	312.11	313.39	312.97	313.49	312.75	313.43	312.85	314.41	313.21	312.43	313.64	312.33	311.96	313.74	312.24	313.95	313.5	312.79	313.44	313.94	314.48	312.85	312.58	312.29	312.39	313.74	313.7	313.02	313.63	314.25	311.8	312.57	313.51	313.24	312.76	313.52	313.96	311.38	313.18	314.01	312.54	311.75	313.52	313.37
304.29	304.96	306.7	304.96	305.48	306.03	304.99	306.37	305.5	305.9	305.14	305.04	305.51	305.72	305.67	305.95	305.58	305.82	304.9	305	305.52	304.98	305.15	304.86	305.26	304.48	305.99	304.99	306.47	305.91	307.07	306.3	305.31	305.15	304.96	305.46	304.66	306.1	305.22	305.1	306.16	305.38	306.4	306.55	305.95	305.39	305.81	306.02	305	305.88
297.6	296.09	295.81	297	297.97	295.99	296.61	296.94	297.7	297.22	296.6	295.71	297.27	297.34	297.86	297.78	297.69	297.05	296.18	296.86	297.22	296.28	296.26	296.78	296.1	296.64	294.32	295.59	295.41	297.87	297.48	295.59	296.6	297.25	295.98	296.93	296.05	297.69	297.58	296.78	297.13	297.61	297.19	296.97	296.07	296.63	296.38	296.64	297.45	296.97
306.93	306.38	306.96	308.13	306.83	306.55	306.33	306.49	305.64	306.08	306.47	307.3	306.89	306.26	305.97	307.41	308.03	306.09	306.82	305.9	306.21	307.31	307.16	306.89	306.16	306.26	307.12	306.36	306.45	305.83	306.74	306.42	306.65	307.08	307.21	307.83	305.78	306.73	308.09	306.07	306.42	306.46	305.89	306.28	307.18	306.96	306.97	306.88	307.17	305.5
302.86	302.59	302.89	303.17	302.84	303.08	303.14	302.25	303	303.52	304.11	303.24	303.1	303.46	302.02	302.66	302.72	301.86	303.59	303.99	304.33	302.13	303.57	302.28	303.32	302.01	303.74	301.96	303.9	303.43	303.92	304.11	302.21	302.31	303.12	304.25	302.76	302.67	303.8	304.38	302.69	304.33	303.12	301.17	302.75	301.85	302.79	303.34	302.54	302.55
316.19	315.46	315.26	315.74	315.39	315.42	316.39	315.64	316.11	316.32	316.03	316.32	315.44	316.29	316.37	315.81	317.83	315.24	316.4	315.43	315.31	316.17	315.6	315.21	315.22	315.75	315.65	314.92	313.59	315.78	316.03	315.53	314.92	315.52	315.61	317.22	316.54	315.79	316.66	315.89	315.29	315.3	315.24	316.16	315.35	316.3	314.7	316.48	316.32	314.61
318.29	318.45	318.67	318.34	318.87	318.8	318.76	318.38	317.55	319.03	319.95	318.01	318.84	318.58	319.13	318.1	318.95	318.32	318.24	318.22	317.94	317.93	318.6	317.72	319.15	319.9	318.5	318.56	318.69	318.88	318.86	319.64	318.16	318.32	318.52	317.97	317.81	318.54	318.31	318.14	318.75	318.97	319.38	318.96	319.07	319.08	320.29	318.95	318.7	319.21
304.37	306.73	305.67	305.62	305.83	305.02	305.03	305.93	304.75	305.59	305.22	305.82	305.38	306.25	305.19	305.8	304.77	305	304.93	306.16	305.66	304.94	305.52	305.38	305.07	304.74	305.52	305.01	305.94	305.17	305.82	306.18	305.11	304.96	306.31	305.31	306.28	306.04	304.99	305.45	305.2	306.26	304.68	305.25	306.05	306.93	306.33	305.84	305.34	304.29
310.9	312.39	312.02	312.44	310.44	310.47	311.82	311.58	312.07	310.31	311.91	310.82	312.35	311.69	312.85	311.63	311.3	311.64	310.95	312.2	311.32	310.97	311.65	311.82	311.52	312.94	311.44	309.8	309.57	310.95	311.01	310.42	310.48	311.09	313.85	311.67	311.03	313.05	311.96	311.69	311.74	312.79	311.45	310.69	310.95	311.76	311.66	311.24	312.02	310.88
300.41	301.15	300.05	302	300.46	301.67	300.96	299.92	301.78	301.41	300.61	300.99	301	302.14	300.33	300.45	300.65	301.81	300.19	300.7	302.17	301.59	300.27	301.9	301.43	301.92	300.76	301.06	301.34	300.6	301.23	300.28	300.14	301.34	301.06	300.73	302.59	300.77	302.62	301.8	300.82	301.79	300.26	301.02	301.82	300.63	300.64	301.69	301.05	301.91
317.59	319.04	319.55	319.45	320.58	319.46	319.9	319.4	319.77	319.89	319.43	319.92	318.2	319.06	319.13	319.44	318.76	319.57	319.11	319.8	319.47	320.27	319.53	319.63	320.61	319.92	318.9	319.54	318.8	318.86	320.73	320.11	319.02	318.91	320.64	320.09	319.27	319.7	318.88	320.13	319.51	319.22	320.13	320.43	319.1	319.11	318.14	319.34	318.76	319.59
304.69	305.35	305.37	306.55	304.15	305.46	304.23	304.97	304.71	304.72	305.5	304.3	305.22	305.52	305.88	305.12	304.94	306.01	304.46	304.65	304.57	306.24	305.38	304.79	305.64	305.5	305.69	305.24	305.97	305.24	305.33	305.6	306.43	303.7	304.98	305.19	306.3	303.98	305.1	305.26	305.23	304.48	305.19	304.99	306.17	305.83	306.28	304.5	304.24	305.58
329.45	328.23	328.79	327.57	328.57	328.43	328.43	328.74	328.61	329.5	328.15	328.19	327.74	327.9	329	328.42	328.79	328.71	328.38	327.48	329.74	328.4	328.91	328.8	329.52	329.86	328.93	327.28	328.89	327.11	329.11	328.31	328.34	330.33	329.31	326.94	328.65	327.44	328.14	330.19	328.22	329.88	328.25	329.72	329.18	328.82	326.63	328.23	328.89	328.17
318.2	315.8	318.14	316.28	317.93	316.82	316.05	317.05	317.39	317.72	316.78	315.97	317.43	316.22	316.21	316.92	316.21	316.55	316.59	317.19	316.01	317.24	315.81	318.24	317.06	315.59	317.11	316.98	316.51	316.62	317.82	315.9	316.44	316.49	317.16	315.59	316.46	317.13	316.42	317.29	316.06	317.37	315.94	316.61	316.79	316.79	318.02	316.73	316.29	316.95
296.55	297.23	297.28	296.6	296.23	295.57	297.38	296.19	296.45	296.16	297.12	296.99	296.85	296.56	295.53	296.89	297.42	296.87	296.55	296.97	296.32	297.02	297.79	295.85	296.63	296.16	296.1	296.14	295.99	296.16	296.43	297.98	297.42	297.42	296.41	296.05	296.3	297.56	296.15	296.23	296.37	298.58	296.72	297.49	296.72	295.7	295.78	295.86	297.6	297.3
315.09	314.49	314.33	315.23	313.88	314.35	313.68	315.7	314.76	315.03	314.93	314.08	315.45	315.13	313.87	314.92	314.87	314.47	314.44	314.77	314.77	314.37	314.59	315.68	315.56	315.34	315.56	314.93	314.85	314.73	315.13	315.21	315.23	315.32	316.05	314.34	314.36	314.85	314.48	315.65	314.35	314.35	314.74	314.53	314.45	314.45	314.56	314.65	314.05	313.42
300.8	300.45	302.46	301.57	300.64	301.21	301.64	301.92	301.71	301.66	302.7	301.35	301.59	301.44	300.87	300.26	300.29	301.18	302.86	301.63	300.47	301.19	301.64	300.57	301.04	300.67	300.58	301.16	299.52	301.12	300.43	299.36	301	301	300.81	301.32	301.81	300.6	301.59	302.01	299.9	300.97	301.89	302.35	300.87	301.51	300.29	301.7	300.23	302.01
326.5	324.82	325.28	326.19	324.49	326.24	325.37	324.14	326.76	325.6	325.31	323.95	325.79	325.76	324.57	324.48	325.53	325.4	326.08	324.57	324.85	324.28	325.95	324.6	324.79	325.05	326.07	325.54	324.6	324.37	324.77	326.04	325.22	325.6	324.31	324.37	325.33	325.54	324.52	324.42	324.79	325.47	325.65	324.52	325.2	325.53	324.39	324.7	325.33	324.4
312.25	312.25	312.44	312.73	312.82	312.71	312.12	312.64	312.7	311.92	311.17	310.83	312.67	312.69	312.24	311.14	311.3	310.21	311.65	311.34	311.11	311.94	311.76	312.47	312.23	312.68	313.03	311.74	311.82	312.67	311.98	312.65	312.74	311.14	312.18	312.58	312.38	311.67	311.77	311.84	311.9	313.7	311.82	312.72	312.16	312.63	312.49	311.97	312.46	311.78
313.32	312.64	313.19	313.67	313.02	312.8	313.16	313.62	312.23	313.74	314.06	313.64	314.08	314.49	313.4	313.72	313.81	313.34	314.5	313.96	313.16	313.59	313.72	314.24	313.74	313.47	313.36	313.71	314.6	313.29	313.85	314.95	313.65	312.19	313.88	314.35	312.87	313.29	312.79	313.39	313.85	312.54	312.98	313.31	312.81	312.73	313.12	313.61	312.73	312.8
293.78	294.85	293.97	293.68	294.41	293.39	294.26	294.57	293.24	293.8	294.66	294.27	294.76	292.12	293.8	294.78	293.24	293.79	293.58	294.27	294.34	294.9	295.29	293.15	293.77	293.87	294.36	294.06	293.86	294.71	292.82	293.98	294.84	296.14	294.36	293.6	293.77	294.88	293.98	293.91	293.57	293.1	293.84	293.68	293.58	294.87	293.98	294.58	293.39	295.01
312.34	313.34	313.61	314.11	313.28	313.27	312.71	312.98	312.9	312.8	312.66	313.68	312.6	313.5	311.77	313.32	312.65	314.17	313.78	313.92	314.14	313.61	314.03	312.92	313.12	313.35	313.42	312.24	313.2	312.93	312.94	313.85	314.26	313.2	311.62	312.69	314.04	313.22	312.19	314.05	312.96	313.73	313.38	313.78	312.19	312.37	313.76	313.21	313.63	313.58
305.93	305.86	305.91	306.13	307.63	308.16	307.03	306.3	306.76	305.36	306.29	305.96	307.39	306.55	305.8	307.17	308.08	307.63	306.53	306.48	307.17	306.29	306.39	306.58	306.88	305.18	305.33	306.83	307.99	306.42	305.48	305.67	306.37	306.74	306.76	307.94	306.3	306.84	305.89	307.2	307.71	305.2	306.7	308.11	307.64	307.92	306.83	305.9	306.84	307.44
306.33	306.25	306.39	306.33	306.06	306.08	306.86	305.48	306	306.04	306.47	304.54	306.45	306.84	305.13	306.74	306.07	306.61	305.83	306.32	305.28	306.88	307.12	305.58	306.38	306.23	306.17	306.91	305.5	306.94	306.35	305.09	305.23	305.63	306.97	305.81	306.39	306.11	306.31	305.58	306.25	306.63	305.3	307	305.39	304.9	305.83	305.79	304.42	306.76
304.48	303.24	302.47	303.27	304.38	303.6	304.18	303.28	304.46	306.15	303.11	304.61	303.76	304.15	304.4	302.98	303.16	303.34	303.37	303.81	305.07	304.66	303.56	303.4	303.26	303.05	304.15	303.41	304.02	303.45	304.37	304.42	303.51	304.13	302.98	304.98	303.74	302.96	303.73	303.69	303.07	302.63	302.95	304.45	305.34	303.76	304.46	304.15	304.12	303.94
304.34	304.92	304.13	304.78	305.44	305.7	305.84	304.85	305.27	304.89	304.53	304.45	306.67	305.84	304.72	303.75	304.65	304.92	305.58	305.67	304.55	305.38	305.52	304.04	305.19	305.26	304.77	304.87	305.47	305.4	303.36	305.01	305.04	305.44	304.39	304.3	305.06	305.51	305.05	305.25	303.96	305.9	305.13	303.48	304.22	303.98	304.76	305.59	305.71	306.13
315.23	315.56	313.79	316.31	315.26	315.57	315	315.85	314.84	315.3	314.27	314.48	315.31	315.4	313.58	314.59	314.5	314.37	315.27	315.57	313.35	313.92	314.53	314.67	314.94	314.3	314.43	314.6	314.82	315.95	314.36	314.65	315.66	315.1	314.64	315.18	314.68	315.27	314.19	315.44	314.8	316.02	315.41	314.1	314.92	315.01	315.31	315.39	314.35	314.61
320.12	320.45	318.88	320.16	319.91	320.27	318.4	318.94	319.91	319.2	319.2	319.07	319.17	319.51	319.74	320.21	319.14	319.42	319.88	320.48	318.69	319.95	319.83	319.64	319.15	318.66	318.72	319.59	319.13	319.56	319.87	318.49	317.21	319.27	319	319.07	318.54	319.68	319.76	319.05	319	318.84	319	319.95	318.55	317.29	319.89	319.92	318.89	319.74
303.28	304.1	305.11	304.67	303.63	305.81	304.42	304.04	303.04	304.52	304.52	304.81	304.9	303.62	303.88	303.47	303.33	306.32	304.79	306.42	304.12	305.55	305	304.94	303.67	303.71	304.42	304.64	303.7	304.41	304.7	303.34	302.89	304.78	304.67	304.18	304.68	305	304.66	304.16	304.09	304.04	305.35	304.2	304.85	305.16	304.08	304.87	303.87	305.21
304.27	304.61	305.74	304.19	304.76	306.09	304.33	305.31	305.82	306.04	304.91	305.66	304.43	305.34	305.16	305.86	304.3	305.64	305.25	305.33	304.97	305.43	304.86	305.26	304.19	306.14	306.73	305.69	305.57	305.57	306.55	305.65	305.22	303.74	307.1	304.89	305.05	305.4	305	304.74	306.06	305.18	306.2	304.42	304.42	305.52	305.76	305.24	305.52	305.49
317.98	317.26	317.59	318.45	317.44	318.27	317.81	318.97	318.94	317.74	318.99	317.95	318.11	318.1	318.53	317.63	317.26	317.59	317.05	318.05	319.37	318.61	319.08	316.63	317.3	317.43	317.52	318.98	318.62	318.72	317.96	317.84	318.95	317.64	318.24	318.74	318.02	318.32	319.05	318.18	317.54	317.85	317.23	317.36	318.26	316.9	317.6	318.7	318.93	319.57
326.61	326.76	327.46	326.25	326.39	327.95	326	325.88	328.06	325.93	327.36	326.93	326.97	327.47	326.52	327.04	328.21	326.54	326.34	327.6	327.1	327.26	326.87	326.23	326.97	325.45	327.74	326.62	326.21	327.02	326.73	327.33	327.05	327.67	327.77	327.4	327.36	326.47	327.83	328.12	326.31	327.27	326.07	327.74	327.3	327.65	326.37	326.94	326.57	326.07
303.22	303.74	302.14	303.91	303.7	302.72	303.24	303.87	303.44	303.42	302.7	304.86	304.16	303.71	304.43	304.25	302.95	302.83	303.38	303.03	304.32	303.91	302.47	305.22	302.76	303.12	303.49	303.9	302.57	303.01	302.81	302.92	304.62	304.03	302.36	303.55	302.51	303.06	302.82	304.21	302.61	304.43	303.26	302.53	302.81	303.52	302.85	303.48	303.74	302.98
318.05	316.69	316.84	317.41	317.2	318.47	317.16	316.95	316.78	316.94	317	317.29	317.34	316.68	318.3	319.18	317.49	316.91	318.27	317.79	317.92	317.8	315.63	316.9	315.99	316.28	316.98	316.53	316.16	317.32	317.36	317.06	316.66	316.84	318.18	317.03	319.31	317.61	317	315.94	316.13	318.27	318.04	316.97	317.02	318.2	316.73	316.9	317.45	317.47
312.37	313.12	311.94	312.32	312.83	313.39	312.01	313.13	312.97	313.08	311.45	311.78	312.27	311.9	313.47	312.46	311.26	312.47	312.49	312.85	312.94	312.8	313.31	313.7	312.65	312.02	312.42	313.76	313.13	312.58	313.54	311.7	313.81	313.04	312.79	312.97	312.4	313.44	312.48	314.36	311.84	312.09	311.42	313.43	312.47	312.05	313.17	312.35	314.16	312.73
295.92	294.73	294.31	294.68	296.01	295.64	294.42	294.64	295.41	296.05	296.11	294.87	293.74	295.08	293.88	294.36	296.35	294.55	295.12	295.51	293.82	293.86	295.59	295.64	295.81	294.55	295.41	295.34	295.66	294.68	296.2	294.89	294.97	294.18	295.53	293.49	293.79	295.07	295.26	294.73	295.11	294.03	295.52	295.32	295.1	295.75	294.79	295.08	294.88	294.6
325.7	324.63	324.94	325.11	324.06	324.09	324.63	324.71	323.76	324.78	323.69	325.45	324.05	324.96	324.41	325.3	323.58	324.41	323.39	324.79	323.96	325.09	323.96	324.63	324.58	323.43	324.75	323.91	324.96	323.36	324.75	324.06	325.53	324.55	324.69	324.92	324.57	325.04	324.29	325.38	324.78	323.72	324.6	324.37	325.51	324.72	325.35	324.87	324.57	324.25
307.57	309.46	309.17	308.06	309.42	307.6	309.41	307.92	310.33	309.58	308.75	308.36	307.48	310.1	309.91	308.66	308.78	309.42	309.35	309.14	308.77	309.07	308.76	308.17	308.68	307.67	309.14	308.44	307.79	310	309.37	308.94	308.55	308.04	307.6	308.84	308.7	308.75	308.37	308.89	308.25	308.66	309.04	308.74	308.66	308.78	310.48	308.55	308.33	308.67
318.38	317	318.69	318.31	318.45	318.25	318.13	318.1	318.6	317.51	317.92	319.46	318.11	317.3	317.9	317.72	319.62	317.77	318.35	317.44	318.07	317.58	319.3	316.65	317.02	318.59	316.72	318.04	318.13	318.92	317.61	318.82	318.16	318.15	316.99	319.16	318.55	318.76	317.9	318.33	318.57	317.8	318.32	317.91	317.14	317.97	319.43	319.02	318.01	318.19
316.79	317.44	317.36	317.07	316.83	317.12	316.64	316.04	316.94	317.79	315.84	318.17	316.77	317.91	317.29	318.28	317.08	316.89	317.82	317.7	317.26	317.63	317.76	316.36	317.91	318.5	317.04	317.36	316.27	316.1	316.51	317.58	316.65	317.61	317.47	316.18	317.69	317.68	315.75	317.21	317.37	317.45	316.94	317.31	317.16	317.04	316.67	317.55	316.42	317.25
317.8	316.9	317.22	317.02	317.6	317.17	318.4	317.35	317	317.86	316.81	317.87	315.99	317.49	316.67	317.85	317.84	317.32	317.8	317.46	315.75	317.97	317.04	316.97	317.91	317.69	317.44	317.35	317.53	317.26	318.82	319.26	316.81	317.31	317.49	316.34	317.07	316.11	317.75	317.32	316.15	316.54	316.52	318.13	317.81	317.35	316.99	317.12	317.33	317.88
314.58	315.17	314.07	314.05	314.55	312.97	313.57	314.15	314.65	314.83	315.22	314.95	313.69	315.24	312.86	313.81	313.73	313.17	314.21	314.42	314.17	314.61	313.54	312.88	312.83	314.82	314.26	315.08	313.7	314.51	312.98	313.44	313.5	315.46	313.98	314.55	313.97	313.94	314.87	314.54	314.34	313.36	314.59	315.52	315.04	314.3	315.28	313.6	314.27	314.64
304.27	304.01	303.1	303.85	302.77	303.55	303.31	303.74	305.25	304.69	304.13	303.41	303.06	303.82	303.68	303.6	302.97	302.84	304.78	303.69	304.87	303.61	304.97	303.4	302.62	302.56	303.66	304.46	304.25	303.29	303.97	304.62	304.51	304.29	304.57	302.5	304.57	303.65	304.9	302.91	303.93	303.69	302.48	304.1	302.69	304.53	304.29	302.81	302.79	302.4
311.54	312.6	313.57	311.08	312.31	311.9	312.78	312.42	312.91	312.11	311.17	311.91	312.25	311.12	311.22	311.77	311.51	312.41	311.3	312.78	311.62	311.07	312.4	313.33	312.69	312.74	310.9	312.2	312.53	312.59	312.53	311.08	312.85	312.57	312.05	313.03	312.47	310.6	312.19	313.57	311.22	311.83	311.94	313.02	312.05	313.76	312.24	310.96	312.24	312.05
304.73	306.89	307.23	304.82	304.78	304.89	305	304.73	305.21	305.59	305.34	305.72	307.27	305.56	306.74	305.59	304.33	305.61	305.41	305.25	305.27	305.58	305.26	307.2	304.81	306.13	304.3	304.65	306.53	306.01	305.21	305.12	304.57	304.77	306.61	304.31	304.68	305.49	305.58	306.28	305.66	305.32	305.05	306.27	305.63	307.1	305.44	304.54	306.31	305.56
314.81	314.86	314.79	314.84	315.58	315.38	315.5	315.03	314.67	315.25	314.5	316.03	313.95	315.4	314	314.89	314.54	315.98	314.34	315.47	314.85	315.38	314.56	314.7	313.74	314.79	314.75	314.89	314.35	314.87	314.02	313.76	314.66	314.29	313.96	314.94	314	314.46	314.8	315.2	314.85	315.34	315	315.09	314.94	315.57	315.01	314.42	314.48	313
318.77	319.41	318.91	318.59	317.9	318.81	318.11	319.81	318.71	318.55	318.78	319.34	318.02	318.09	317.7	319.02	318.72	318.28	319.25	319.05	317.36	317.26	319.09	319.34	318.95	318.23	318.79	318.52	319.08	318.63	318.46	319.16	317.75	317.64	318.38	319.54	317.91	318.48	317.93	319.02	319.5	319.17	319.26	318.9	318.63	317.87	317.51	320.5	318.43	319.77
328.31	328.27	327.81	328.58	326.67	327.42	328.95	326.98	327.36	326.99	328.53	328.28	327.77	326.52	328.34	328.17	327.73	328	326.8	327.44	329.25	328.65	329.34	327.19	328.4	327.12	329.07	328.93	328.52	326.72	327.59	327.66	328.45	328.43	329	327.77	327.44	328.38	329.14	328.54	327.52	327.75	328.36	328.16	328.27	327.98	327.28	327.62	326.91	327.74
324.94	324.67	325.16	325.42	325.72	325.84	325.15	325.37	324.16	326.22	326.49	325.44	324.86	325.37	325.11	324.58	325.55	325.33	325.07	325.8	325.46	325.99	325.14	324.65	324.97	324.63	324.7	325.33	325.28	325.11	325.77	325.6	326.69	324.65	325.63	324.78	326.64	325.46	324.82	324.98	324.29	324.79	325.38	326.24	325.75	324.88	324.89	325.46	325.37	325.55
318.29	316.82	316.46	316.54	316.39	317.19	316.9	318.34	318.27	316.68	317.47	317.38	318.6	318.43	317.31	317.71	317.15	316.73	317.2	318.71	318.25	316.92	317.27	318.37	317.02	318.05	316.96	319.47	317.12	316.93	317.25	317.95	316.55	318.17	317.92	317.72	316.28	316.29	317.27	316.82	316.85	317.11	317.75	316.51	317.42	316.81	317.41	316.71	316.48	316.89
313.74	314.6	314.86	313.36	314.18	313.1	315.57	313.87	313.75	313.05	313.72	313.96	314.06	313.37	313.47	313.77	314.3	314.16	313.16	313.45	313.67	315.14	314.02	314.77	313.46	314.05	314.3	313.03	313.33	313.88	314.09	314.77	313.73	314.1	314.86	313.38	312.8	313.77	313.54	313.26	314.16	314.69	312.06	313.79	313.86	314.88	313.09	313.89	312.89	314.08
299.66	300.21	300.16	299.3	299.84	300.39	300.28	299.79	300.46	300.75	300.64	300.6	300.46	300.27	298.57	300.03	301.15	300.84	298.77	299.45	300.06	300.62	300.68	298.85	300.72	299.51	298.49	300.73	299.1	300.59	299.61	300.15	300.55	300.31	299.71	299.36	299.59	299.86	299.3	298.47	301.02	299.74	299.13	299.37	299.93	299.18	300.13	300.84	300.47	298.63
303.85	305.75	304.29	305.49	304.04	304.29	303.61	305.99	304.63	305.41	305.17	304.48	304.93	304.7	304.78	304.72	303.5	304.68	304.29	303.86	304.34	303.86	303.24	303.45	304.39	304.1	304.01	304.79	305.22	303.85	305.01	305.01	304.12	303.68	303.7	304.21	305.01	303.52	303.22	303.92	304.76	305.18	304.27	303.95	303.57	304.64	305.02	305.17	304.41	304.45
304.76	303.84	304.14	306.08	303.68	304.27	303.57	304.24	305.31	305.23	304.42	304.16	304.89	304.69	304.22	304.6	303.7	304.94	304.38	305.59	305.91	305.66	305.21	305.9	305.47	305.88	305.38	305.22	304.3	304.78	304.33	304.59	305.35	304.53	305.86	305.23	304.2	304.4	303.92	305.83	305.22	303.71	303.98	304.78	305.02	306.25	304.58	304.02	305.91	304.32
295.76	294.66	295.07	294.91	294.76	294.43	294.61	295.22	295.01	295.06	295.79	295.32	295.95	295.21	296.29	294.62	295.44	295.81	296.25	294.76	294.17	294.51	296.28	294.79	294.56	295	295.37	294.79	295.16	294.29	295.97	294.47	295.65	295.22	294.97	294.97	295.29	295.81	295.72	295.6	295.48	294.79	295.23	295.83	294.54	296.08	295.43	296.06	295.1	296.8
315.3	315.15	314.69	314.78	315.81	315.42	315.06	315.17	314.69	314.03	316.28	315.06	314.63	315.6	315.65	314.9	314.81	314.79	315.66	314.16	313.62	315.15	313.43	315.32	315.53	315.08	314.73	314.49	314.46	313.69	313.65	314.23	314.01	314.46	316.17	315.53	314.4	315.2	312.31	315.05	314.21	315.1	315.55	314.93	315	314.04	314.42	313.9	314.28	314.52
303.08	302.4	302.22	302.51	301.66	302.74	302.72	303.04	303.6	303.66	302.64	302.17	302.06	301.47	303.41	301.7	302.43	301.64	301.76	301.51	302.42	303.72	301.62	301.29	301.24	302.38	301.89	303.11	302.56	302.34	301.06	302.01	300.81	301.67	302.26	302.97	302.08	301.89	301.65	302.95	301.86	302.42	302.86	302.03	303.5	301.98	301.51	301.23	302.67	303.59
301.89	302.71	302.08	303.35	303.18	302.89	303.72	304.08	302.6	303.24	301.99	303.41	302.48	302.31	302.66	304.82	303.26	302.1	303.46	301.55	302.9	302.03	302.4	301.87	303.96	302.35	301.74	302.66	303.48	300.47	303.28	302.18	303.39	302.99	303.08	303.14	302.42	301.72	302.77	301.59	303.38	301.93	303.58	301.2	303.01	302.99	302.04	303.29	302.94	302.24
306.96	306.72	306.71	307.91	306.66	305.7	306.31	306.01	307.45	307.49	306.36	306.87	306.21	306.41	306.48	306.8	306.15	305.81	306.48	306.67	306.55	305.96	306.67	305.59	306.75	307.33	306.1	306.92	306.77	307.91	307.1	307.6	306.57	306.74	307.72	307.25	306.24	306.86	306.4	306.19	306.63	308.07	306.81	307.76	307.26	305.94	306.37	306.36	305.6	304.96
319.95	320.62	319.39	319.6	317.44	320.11	319.04	319.42	317.97	320.86	319.62	319.14	318.72	318.91	319.49	320.12	319.02	319.79	318.92	319.9	319.49	319.75	320.86	320.01	319.14	318.47	319.82	319.61	320.44	319.5	318.98	319.87	319.02	319.21	319.52	319.12	319.47	318.65	318.58	319.38	319.04	318.19	318.51	318.35	318.8	318.49	319.24	319.75	319.17	319.27
303.32	303.11	302.42	303.44	304.24	303.96	302.58	303.46	303.17	302.5	302.46	302.94	303.33	303.58	301.99	304.11	304.11	303.04	302.46	303.67	302.87	302.22	303.66	302.15	303.03	303.48	303	302.83	302.96	302.28	302.2	304.12	303.12	303.32	303.52	302.71	304.15	302.4	304.13	302	302.33	303.34	303.24	301.34	302.9	301.97	302.67	303.26	303.33	301.88
295.58	294.59	294.43	293.74	294.92	295.17	292.81	293.56	294.56	295.42	295.04	294.93	294.67	294.86	295.64	293.98	293.33	293.8	293.2	293.45	293.37	294.43	293.39	295.32	293.47	294.8	293.75	293.5	294.85	293.96	293.79	293.95	293.33	294.59	293.61	293.5	293.94	294.3	295.03	294.82	292.55	295.25	293.25	294.53	294.43	294.55	294.33	294.72	294.03	293.15
311.57	311.14	310.86	311.56	310.59	312.17	312.8	310.92	312.3	311.57	312	310.6	311.47	310.95	312.93	311.57	311.77	311.51	310.33	311.38	309.85	310.84	313.22	311.13	311.26	312.58	311.98	311.26	310.95	311.02	311.09	311.11	310.59	311.51	311.37	311.63	310.05	312.55	310.82	312.66	311.82	312.45	311.02	311.46	310.47	311.26	310.65	311.82	311.99	311.69
316.18	316.5	317.67	317.88	317.86	317.99	316.02	316.81	316.77	318.32	318.76	318.8	318.49	318.24	317.47	317.43	318.38	316.13	317.28	318.31	317.05	315.99	317.05	317.92	317.3	318.12	317.15	317.2	316.6	316.82	318.77	317.63	317.34	315.87	318.22	317.99	318.29	316.92	317.12	317.21	317.15	318.45	317.75	318.67	316.98	317.9	317.96	317.72	317.35	317.32
317.62	318.33	318.55	316.81	318.93	316.95	318.07	318.18	318.22	317.59	317.59	317.56	317.4	318.15	317.76	318.91	318.11	318.61	318.27	317.48	317.83	318.69	318.73	318.91	318.95	318.17	319.21	317.79	318.29	318.09	318.65	319.14	317.31	317.95	318.5	317.94	318.91	318.41	319.01	318.49	319.36	318.61	317.36	318.95	318.07	318.79	317.59	317.95	317.74	318.92
312.78	313.63	312.6	314.19	314.26	313.61	313.98	313.69	313.55	312.2	313.32	313.69	313.59	314.05	313.59	313.79	312.77	314.44	314.04	313.34	313.2	314.71	313.86	314.4	313.77	313.59	314.47	314.58	313.33	314.36	313.95	312.45	314.58	313.06	313.9	313.29	312.48	313.48	313.26	315.41	314.95	313.04	314.3	314.73	314.11	314.64	312.44	312.07	313.65	312.2
295.84	294.95	294.91	295.53	296.06	295.02	295.61	294.43	295.11	294.81	294.82	295.33	294.72	296.06	294.57	294.64	294.48	294.44	295.19	295.28	294.81	295.05	295.4	294.56	292.89	295.54	294.12	294.75	293.64	295.53	295.24	295.12	294.98	296.27	296	295.83	294.99	294.05	295.36	294.68	295.08	296.92	295.79	296.17	295.63	295.08	294.69	294.23	293.86	295.15
306.79	308.35	307.54	306.82	306.74	306.89	306.96	307.63	306.46	307.54	307.4	308.29	306.65	306.23	307.32	307.94	306.95	306.76	306.39	308.02	306.91	306.37	309.06	306.3	307.45	306.41	308.63	306.43	307.42	308.33	307.46	306.48	306.99	306.56	306.61	307.55	307.36	307.04	307.75	308.29	306.31	307.16	307.19	306.37	307	307.4	307.43	306.53	308.25	308.18
302.67	303.63	305.4	303.46	303.96	303.28	303.58	304.25	304.29	303.72	303.22	303.16	303.32	303.28	304.79	303.24	303.73	303.3	303.78	304.19	304.59	304.04	304.47	301.77	302.88	303.5	303.37	303.11	303.35	303.43	303.46	303.61	302.04	303.07	303.61	304.4	303.28	303.87	303.1	304.57	303.78	303.74	304.54	303.37	302.55	304.1	303.66	304.01	304.95	301.62
310.48	310.08	311.12	310.01	311.33	311.66	312.07	310.65	310.3	311.57	311.65	309.56	310.75	310.18	311.53	311.61	310.14	311.25	310.08	309.31	310.13	310.49	311.15	310.12	311.46	312.64	309.89	311.61	313.14	310.4	310.25	310.17	310.14	309.83	310.82	310.8	311.19	310.13	311.22	309.76	310.73	311.4	313.18	309.97	311.27	309.94	311.23	311.85	311.05	310.49
301.46	302.86	302.45	302.42	302.49	303.18	302.23	301.9	302.93	302.11	301.1	302.81	302.42	304.16	302.42	302.19	301.95	302.33	301.22	300.42	302.53	302.86	303.06	302.95	303.54	302.09	302.85	303.1	302.38	301.84	300.78	302.91	301.75	301.37	302.64	301.9	302.57	302.79	302.73	301.46	302.32	302.48	303.75	302.85	302.71	302.73	301.5	301.93	301.68	302.66
309.87	309.43	310.88	311.67	310.16	308.92	310.48	311.09	311.09	311.24	309.65	309.6	312.09	310.74	311.09	310.56	310.52	311.32	310.45	310.2	310.53	311.55	308.89	311.93	309.51	310.09	311	310.93	309.46	310.01	309.66	310.97	310.39	310.87	311.37	310.16	310.89	310.13	310.25	310.48	310.28	309.97	310.09	310.96	310.51	310.26	309.52	311.3	311.32	310.37
303.65	304.67	303.3	304.48	303.76	304.11	303.99	304.17	303.84	303.07	303.57	303.7	303.08	303.7	303.31	302.19	304.1	304.09	302.94	303.1	302.54	304.58	304.02	302.67	303.07	303.05	303.36	303.62	303.25	304.24	303.56	303.53	302.78	303.39	304.09	304.32	303.37	304.92	303.81	302.6	304.26	301.77	303.67	303.15	304.13	302.02	302.39	302.73	303.52	303.91
327.73	326.86	326.51	327.57	326.84	327.74	327.18	326.84	326.76	327.88	326.94	328.21	326.86	327.29	327.87	327.13	326.73	328.34	328.45	327.8	327.27	328.02	327.75	327.04	327.71	326.21	328.23	326.93	327.64	327.41	327.67	327.52	328.93	327.08	328.52	328.16	328.19	328.24	328	327.65	328.83	327.87	327.61	327.69	327.97	326.95	329.38	328.12	327.47	326.34
304.48	304.33	304.42	305.06	305.31	305.1	304.62	304.28	305.61	305.78	306.82	304.65	304.58	305.42	306.71	304.74	305.5	304.53	305.86	304.96	304.72	304.56	305.87	305.94	303.84	305.41	305.42	304.1	305.15	305.29	305.72	306.5	305.5	305.51	305.14	306.37	304.54	306.01	304.84	305.44	304.55	304.92	305.36	304.84	304.28	305.76	306.21	305.92	305.94	306.06
305.98	304.87	306.87	304.43	305.88	304.84	305.71	306.26	304.29	305.01	304.77	305.17	306.45	305.26	305.62	304.77	305.93	305.13	305.42	304.93	305.67	306.44	304.59	306.06	306.37	305.81	305.42	305.14	305.31	305.49	304.13	305.19	304.87	305.75	306.07	306.02	306.4	304.61	305.51	305.98	306.02	305.62	306.18	305.07	304.9	305.54	303.99	306.7	305.95	306.09
316.25	315.01	314.59	314.92	314.38	314.39	314.78	315.24	313.68	315.67	315.53	315.12	314.06	314.16	315.92	315.03	315.05	314.1	314.69	313.74	315.89	314.88	314.4	315.2	315.3	315.4	314.68	314.71	314.19	315.18	315.57	314.56	314.81	314.94	316.19	316.4	314.22	313.07	314.16	314.57	314.92	316.13	313.95	315.14	315.86	314.65	314.77	315.36	315.52	315.95
300.83	300.46	300.3	301.22	300.22	301.98	300.32	300.03	299.87	300.75	301.08	300.95	302.05	301.54	300.83	301.23	302.89	301.61	300.78	300.25	301.7	301.06	300.46	301.85	301.46	302.26	300.96	300.04	301.1	301	301.47	301.9	300.1	300.67	302.24	301.8	300.73	301.27	301.27	302.36	301.43	301.57	301.15	300.64	301.05	300.85	300.88	301.14	301.26	301.99
314.9	315.11	314.62	316.13	314.93	316.61	315.46	315.06	315.53	315.71	315.75	315.82	315.66	315.96	316.03	315.61	315.44	316.3	317.08	315.74	315.29	315.37	315.27	315.37	315.95	316.66	316.48	314.99	315.85	315.82	314.95	314.74	316.69	316.96	315.53	315.28	315.53	316.12	316.26	315.7	314.83	315.87	315.87	315.9	315.77	317.46	315.07	316.44	316.7	315.95
315.52	315.89	313.64	315.19	314.73	315.62	315.78	316.03	314.82	315.54	315.57	315.17	316.54	315.4	314.25	315.85	315.37	315.44	315.96	316.17	316.88	316.15	315.99	314.88	315.35	315.91	315.2	316.11	315.07	315.16	315.46	315.83	315.03	315.95	317.25	315.99	315.25	316.67	316.55	317.26	315.65	315.17	315.14	313.8	315.42	315.64	315.86	315.64	315.85	315.26
311.52	313.2	312.15	313.19	312.35	312.38	311.61	312.72	312.86	312.93	312.19	313.54	314.71	312.52	312.84	312.21	313.4	312.67	311	312.35	313.29	313.59	311.68	314.18	312.34	312.84	312.1	312.95	312.04	312.5	314.03	312.19	313.34	312.6	312.55	312.91	314.07	312.99	311.72	313.53	312.06	312.15	312.39	312.78	313.09	312.23	312.08	311.6	314.06	312.72
303.31	304.95	303.8	302.8	303.63	303.48	303.79	303.6	303.05	303.69	303.45	303.22	303.54	304.24	304.44	303.53	304.09	301.96	303.52	304.97	304.4	303.85	303.21	304.32	303.57	304.73	303.28	303.51	303.31	303.44	302.52	305.05	304.57	303.97	303.71	302.91	304.52	302.73	304.01	303.67	303.35	304.85	303.63	304.59	303.54	303.5	302.35	302.47	304.39	304.62
327.11	326.71	328.27	328.69	327.82	327.89	328.8	327.75	327.54	328.2	328.87	327.61	327.44	328	328.9	327.24	328.61	328	327.18	328.8	328.8	327.77	327.21	328.97	326.89	326.67	327.36	326.92	327.95	326.03	327.72	327.83	328.07	327.33	328.36	327.69	328.29	326.81	328.83	328.02	328.68	327.6	327.3	327.42	328.06	328.38	327.68	327.56	328.1	328.2
328.04	328.94	329.85	329.47	327.9	328.3	328.24	328.28	329.98	328.85	329.6	326.7	327.7	328.58	329.99	328.12	327.03	327.12	328.66	329.49	328	328.67	328.17	328.36	328.6	329.13	328.75	328.83	329.01	328.42	328.97	328.15	328.94	329.34	328.36	328.35	327.62	327.25	328.02	328.16	328.26	328.23	327.8	327.41	330.37	328.75	328.99	327.72	328.41	328.46
293.99	293	294.51	295.64	293.83	293.85	292.78	293.71	293.96	294.92	294.92	293.11	293.92	293.62	294.35	293.15	294.48	294.03	294.46	294.33	294.68	294.23	293.56	294.34	294.23	293.34	295.12	293.95	293.89	293.58	293.53	294.27	294.63	293.71	293.98	294.18	294.7	293.99	293.54	293.54	293.52	293.84	294.96	293.91	293.89	294.36	294.22	294.56	294.31	294.02
305.55	304.27	305.8	306.22	304.5	304.7	306.11	304	306.24	305.37	304.31	305.61	305.38	305.96	305.67	305.73	304.9	303.68	305.09	306.74	305.32	304.55	306.37	304.56	304.95	305.57	305.51	305.96	304.01	305.27	305.04	305.65	305.04	305.78	305.67	305.71	306.18	305.02	304.63	305.42	306.2	306.35	305.04	306.02	305.3	305.94	306.68	306.49	304.93	305.6
296.07	295.25	294.15	296.13	294.71	295.09	295.18	294.93	294.47	294.47	295.77	297.11	295.87	294	296.67	295.45	295.05	295.08	294.87	295.31	294.29	295	294.27	295.36	295.53	295.45	294.84	295.26	294	295.92	296.18	295.73	295.36	295.15	295.37	295.67	294.39	294.34	294.38	295.33	294.29	295.01	294.67	295.7	294.91	295.53	295.22	294.13	295.65	295.55
300.55	299.93	300.35	299.51	300.01	299.04	301.99	301.37	299.06	299.62	299.06	300.87	299.44	301.11	299.46	300.83	300.41	300.38	300.33	300.26	299.96	301.49	299.6	300.64	300.75	299.73	299.97	299.27	300.5	300.54	299.87	300.96	301.88	299.73	298.6	299.52	299.18	299.83	299.96	298.5	299.66	298.25	299.22	299.09	301	300.47	299.58	300.73	299.84	299.34
314.07	311.96	313.31	312.87	311.92	313.29	311.97	314.17	312.97	313.62	311.48	314.25	312.22	314.03	314.71	312.25	313.93	313.4	313.95	313.62	312.76	313.67	313.95	313.73	312.7	313.44	313.7	313.39	313.01	315.48	312.27	313.06	313.1	313.27	312.01	312.85	312.53	313.83	313.19	313.28	313.03	313.27	313	313.24	312.89	313.25	311.41	313.28	312.91	314.22
327.43	328.24	327.51	328.6	328.77	327.89	327.8	326.71	327.88	327.19	326.8	328.16	328.6	327.8	328.92	327.86	328.94	329.08	327.83	328.17	329.01	327.96	327.78	328.63	328.35	328.23	328.19	327.54	329.23	327.97	327.41	328.19	328.96	326.97	327.19	327.82	327.14	327.55	327.72	328.69	326.07	328.5	327.61	327.55	328.44	328.73	328.22	328.37	327.57	327.46
312.47	312.92	314.26	313.07	313.37	313.28	312.35	313.25	313.36	313.19	313.13	313.21	312.39	312.78	313.42	313.88	313.31	313.96	313.41	313.31	313.44	311.82	314.16	312.64	314.86	313.15	313.59	312.78	312.95	313.07	312.38	313.18	312.4	312.96	312.83	312.76	313.35	312.5	313.08	312.44	313.85	313.74	314.03	314.27	313.69	314.22	314.75	313.67	312.85	314.43
313.57	313.86	312.76	313.66	312.93	313.7	313.56	313.1	313.08	313.34	313.54	313.42	313.87	312.51	312.91	313.79	313.49	312.94	312.91	313.3	312.83	313.74	312.57	314	312.62	313.36	313.53	312.32	313.52	312.51	313.83	313.34	313.38	313.91	312.98	313.06	313.88	313.53	313.6	314.15	313.86	313.41	312.99	312.67	312.36	313.4	313.04	313.62	314.77	313.5
326.57	326.96	326.9	327.56	327.19	327.48	326.96	326.65	327.4	326.79	326.74	326.49	327.65	326.56	327.27	326.98	328.26	328.66	327.62	325.87	326.19	326.17	327.33	327.33	326.73	326.56	328.58	327.83	326.91	326.78	325.89	327.73	326.57	327.78	327.57	328.09	327.62	327.25	326.72	326.99	327.39	326.64	327.5	326.51	326.81	327.09	326.64	326.84	327.2	326.16
305.89	305.94	306.58	305.91	307.07	306.36	306.46	307.06	306.86	305.94	306.67	307.15	306.8	305.83	306.06	305.99	305.51	306.05	305.72	305.52	306.11	307.02	305.93	305.86	305.29	306.42	306.17	307.82	305.36	307.75	305.62	305.5	306.01	306.52	306.07	307.17	306.01	306.3	307.4	306.41	306.05	304.63	305.34	306.03	305.91	306.99	307.61	305.75	306.08	307.37
312.31	313.32	312.34	314.13	312.74	312.49	313.52	313.03	314.06	313.27	312.93	312.83	312.48	313.21	311.43	313	313.16	312.72	311.43	312.88	313.54	312.52	313.62	314.03	312.12	312.76	313.23	313.68	314.25	312.58	312.53	312.71	313.77	312.99	313.76	314.26	312.61	314.53	312.23	313.43	312.82	313.45	312.66	313.02	313.45	313.36	312.44	313.61	312.64	312.21
302.7	303.04	303.28	302.82	302.39	301.68	301.79	302.18	302.41	302.22	302.89	303.6	302.18	303.33	302.11	301.55	302.01	303.15	301.97	301.92	302.61	303.01	302.64	303.27	302.42	303.61	302.78	302.79	301.27	302.4	301.68	302.69	301.74	302.52	302.61	303.1	304.06	301.38	301.67	302.3	302.84	302.31	302.71	301.43	302.53	301.31	302.56	303.25	304.11	302.27
312.05	311	311.58	311.57	312.02	310.71	310.97	310	311.98	310.88	311.19	311.72	311.78	311.85	312	311.9	311.95	311.15	312.17	310.77	311.03	311.68	310.46	311.88	311.72	310.57	312.16	312.66	312.75	311.93	311.67	311.83	310.52	312.13	310.65	311.63	311.94	312.24	311.09	311.45	310.69	310.69	311.45	310.83	310.78	311.59	312.62	311.51	311.89	312.55
313.68	313.54	313.25	314.08	313.14	313.26	314.81	313.51	313.57	313.61	314.92	313.88	315.18	314.19	313.8	314.36	314.12	313.89	314.09	313.22	313.93	313.06	314.65	314.21	313.97	314.33	314.85	313.63	313.8	314.37	313.5	313.57	315.12	313.53	314.42	314.46	313.74	312.64	314.53	315.23	314.94	315.06	313.96	314.33	314.64	313.46	314.61	315.12	312.54	313.96
312.81	311.78	315.26	312.45	312.92	312.68	313.46	312.59	313.68	314.11	313.37	312.37	311.96	313.26	312.35	312.62	313.27	313.92	314.52	314.59	311.75	313.67	313.87	311.71	313.83	311.98	313.06	313.52	314.65	313.41	313.44	313.46	312.87	312.36	312.95	314.03	313.43	313.52	313.71	312.57	312.82	313.5	313.44	313.13	312.1	312.79	312.93	313.82	313.02	312.26
313.51	312.82	313.75	313.61	313	313.51	313.83	314.14	314.38	314.15	314.62	314.01	313.35	313.27	314.13	313.62	313.4	313.84	313.83	314.08	312.83	314.04	313.09	314.61	313.13	314.19	313.15	314.02	313.71	313.84	313.82	314.3	315.06	314.11	313.76	313.48	314.27	314.63	312.86	313.53	314.48	314.91	313.17	315.12	312.81	314.01	312.73	312.97	313.19	313.24
312.14	314.34	313.27	312.61	312.2	312.75	314.48	313.26	313.17	313.15	313.07	313.86	313.6	313.14	313.17	311.84	312.27	313.12	314.27	313.73	313.46	312.13	312.93	313.23	312.53	314.9	313.11	313.26	312.76	312.45	313.9	314.92	313.91	313.16	312.54	312.88	314.41	314.01	313.81	312.76	313.65	312.83	314	313.35	314.03	312.47	312.1	314.61	312.31	312.62
304.86	305.6	304.74	304.07	305.27	305.35	304.73	305.1	303.45	304.11	304.81	304.25	304.22	304.64	304.46	305.31	303.89	303.74	304.8	304.6	303.61	305.25	304.84	303.88	304.69	304.32	303.68	305.26	305.16	304.84	304.13	303.01	305.2	305.02	304.7	305.2	305.51	304.51	304.13	304.6	306.1	304.12	305.69	303.71	305.07	304.29	305.02	304.11	304.17	304.49
315.06	315.06	315.11	315.49	315.02	315.23	315.07	314.72	314.1	314.16	316.14	315	314.05	314.17	315.18	312.79	314.13	315.6	314.39	314.12	315.21	315.67	314.35	315.72	315.44	315.8	314.58	314.44	315.75	315.91	315.74	315.9	314.88	315.59	315.91	315.06	314.77	314.35	315.54	315.57	314.91	315.61	314.23	315.3	316.33	314.84	315.26	314.46	314.85	315.34
294.99	294.24	296.35	294.7	294.78	294.91	293.76	294	294.91	294.7	294.58	295.56	295.5	294.69	295.06	294.78	295.32	295.44	294.45	295.18	295.08	294.59	294.62	295.8	294.82	295.08	294.8	294.67	296.13	295.13	294.51	295.8	295.65	295.24	294.68	294.62	294.24	295.54	295.06	295.39	294.83	294.12	294.72	294.98	294.54	294.4	293.97	294.13	294.67	295.49
304.89	304.32	303.58	303.82	304.59	304.92	303.21	303.35	304.03	303.64	304.37	304.61	304.1	303.39	305.1	304.57	304.42	304.96	304.38	304.7	305.1	304.2	303.9	304.59	305.2	304.25	304.33	304.18	304.58	304.01	304.05	303.64	304.28	303.62	304.89	304.09	304.97	304.55	303.82	304.69	305.06	305.31	305.12	304.11	304.42	303.83	303.5	305.04	304.28	304.89
295.9	295.96	295.16	293.91	295.07	295.73	295.66	294.5	294.78	295.32	295.11	295.91	294.25	296.02	294.32	295.1	294.27	294.61	294.87	295.32	294.29	294.89	294.47	294.34	294.96	295.8	294.84	295.8	296.19	295.92	295.65	295.17	296.23	294.7	294.86	294.9	296.25	295.39	293.99	294.08	294.06	294.4	294.33	295.37	295.09	296.38	296.15	296.07	295.22	295.09
318.75	318.24	319.86	318.49	319.05	318.94	318.84	319.05	320.39	318.93	320.41	319.83	320.1	318.76	318.98	318.51	319.37	319.43	318.21	318.38	318.95	319.03	318.73	320.48	319.49	319.03	318.46	318.28	319.78	319.73	319.92	320.83	319.92	319.69	320.83	318.25	318.73	320.18	319.55	320.41	319.5	320.18	319.89	318.81	319.02	319.43	318.1	319.61	319.49	319.2
295.65	294.46	293.47	293.58	294.23	293.79	294.42	294.16	294.24	294.35	294.26	293.92	293.65	294.48	293.42	294.12	294.36	293.61	294.09	294.67	292.97	293.46	295.05	294.02	295.16	293.42	294.01	294.7	294.94	294.15	293.43	293.76	293.92	293.44	293.46	294.52	294.01	293.93	293.68	294.01	293.16	293.42	295.04	292.53	292.89	294.58	294.42	292.97	293.95	294.47
301.48	303.26	302.16	302.37	302.95	302.04	302.58	302.7	302.64	301.8	302.35	304.34	302.1	303.42	302.76	302.53	303.37	301.73	302.41	302.46	302.01	301.91	301.86	301.92	302.84	301.53	302.96	302.08	302.45	302.4	303.08	301.92	302.89	302.21	302.98	303.22	302.48	304.13	301.41	303.09	302.48	302.1	302.31	303.18	302.31	302.37	302.83	303.24	303.23	302.47
305.77	304.99	306.28	306.23	306.13	306.9	306.08	307.54	306.93	306.25	305.96	306.54	306.75	306.23	306.23	305.1	306.92	306.59	305.9	306.12	307.36	306.66	306.84	306.53	304.11	306.8	305.96	306.39	305.71	307.92	305.67	306.23	305.74	305.01	307.19	305.6	306.15	304.41	305.57	307.03	305.88	306.47	306.46	305.57	306.05	306.91	306.37	305.75	306.85	307.28
303.84	303.94	303.37	303.56	303.96	303.34	303.7	304.07	304.67	303.29	303.11	302.8	303.94	303.77	304.13	303.1	302.48	304.54	302.66	302.11	302.85	303.7	304.12	303.36	304.8	303.36	303.77	304.09	303.53	302.26	302.89	302.19	302.46	302.98	303.69	302.2	303.28	302.74	303.72	303.98	302.29	304.5	303.03	303.66	302.81	304.48	304.38	303.32	303.91	303.45
319.25	319.47	317.87	317.54	317.98	317.84	318.49	317.57	318.31	319.7	319.6	318.66	317.68	317.52	317.85	317.58	317.55	317.96	317.5	319.15	317.5	318.34	317.75	318.41	318.1	318.71	317.86	318.93	317.76	318.59	317.29	317.4	317.02	317.6	318.04	317.15	317.95	318.86	317.64	316.73	317.94	317.22	316.9	317.49	318.06	319.44	319.06	318.24	318.25	318.28
314.85	314.79	315.24	314.19	314.92	315.78	314.34	314.93	315.42	314.89	312.56	314.51	315.22	316.63	314.26	315	314.37	316.06	315.01	314.73	314.66	314.39	315.01	314.59	314.95	314.78	316.67	314.54	313.3	314.9	314.55	313.97	314.79	314.09	314.93	315.15	315.36	314.79	314.27	314.02	315.82	314.73	314.08	316.05	313.79	314.92	315.49	314.08	314.17	315.4
314.34	315.26	315.52	315.09	314.73	316.18	314.59	315.91	313.97	316.16	315.21	315.04	314.79	313.38	314.86	315.49	315.21	314.66	314.7	314.75	315.32	316.12	315.24	315.65	315.02	314	314.11	315.65	315.41	313.96	315.66	315.89	315.15	313.77	314.42	314.35	314.38	316.33	314.45	315.13	315.26	315.44	315.18	315	314.35	314.47	314.74	314.43	314.99	314.33
311.47	312.02	312.99	312.31	312.25	313.57	313.03	312.18	313.88	312.32	311.19	311.92	312.47	312.26	312.95	312.57	311.99	311.87	313.95	313.5	313.47	312.15	312.72	313.59	313.58	312.71	312.33	313.37	313.17	310.72	313.8	312.45	313.25	312.06	312.03	312.57	313.02	312.72	313.07	312.32	312.62	312.92	314.33	312.74	313.78	312.31	312.38	312.29	312.81	312.47
307.83	309.12	308.34	309.34	310.03	309.1	308.49	308.39	308.71	309.3	308.12	307.2	309.48	309.25	307.74	308.78	308.7	308.13	309.13	308.44	307.89	308.14	307.28	308.99	308.19	308.65	308.16	308.96	308.66	309.59	308.12	308.42	309.28	307.76	309.19	307.89	308.24	308.04	309.47	308.02	308.94	310.25	307.38	308.73	308.74	309.38	308.6	308.01	308.81	309
294.56	295.93	294.71	294.67	296.28	293.51	295.5	295.61	294.54	294	294.4	295.99	295.31	294.63	295	294.76	294.24	294.96	294.9	295.12	294.32	294.19	296.72	294.31	293.85	294.74	295.35	294.61	294.67	294.35	294.83	294.73	295.25	294.82	294.81	295.78	296.24	295.88	295.28	294.97	294.86	296.35	295.55	296.36	295.51	294.97	295.37	294.88	296.14	294.9
309.44	308.43	307.92	308.83	307.86	308.89	310.15	309.21	310.27	308.91	308.56	308.01	309.13	308.92	309.98	309.22	308.77	308.86	309.8	309.67	309.9	308.31	307.64	308.73	309.62	308.94	308.67	308.17	308.68	309.82	308.54	308.19	308.65	310.15	308.88	309.41	308.81	309.23	307.96	308.19	308.83	309.81	309.26	308.52	308.47	309.7	308.73	309.81	309.24	308.81
303.36	302.83	304.28	303.42	304.22	303.08	303.15	303.15	302.6	303.45	303.71	303.22	303.53	303.82	302.21	303.01	304.26	303.23	303.78	302.34	302.18	302.8	303.77	302.06	304.64	303.26	303.62	304.36	303.77	302.81	302.49	303.95	302.79	303.87	303.87	304.57	304.05	304.48	302.52	303.78	303.64	302.52	303.77	302.57	302.88	303.34	303.45	302.94	302.42	302.97
315.47	314.89	316.05	315.18	315.79	315.2	316.43	315.87	316.95	316.88	315.6	316.1	315.44	316.17	316	316.47	315.17	315.87	316.38	316.38	314.41	315.08	315.14	315.99	316.94	315.53	314.14	315.63	314.39	315.75	314.4	315.51	315.97	315.45	316.31	314.77	315.95	315.03	315.05	315.31	316.27	315.54	315.88	315.76	315.18	315.35	314.94	314.67	317.45	316.44
314.08	312.77	312.89	313.54	313.52	313.13	313.9	313.95	313.83	312.37	314.54	311.87	312.49	314.08	312.94	313.93	312.48	313.13	313.65	311.82	314.14	313.94	312.87	313.34	313.86	314.6	312.67	313.51	312.73	313.85	311.8	312.86	313.22	313.08	311.74	312.45	314.96	312.88	313.99	313.32	313.08	313.02	312.73	312.83	313.02	313	313.38	313.58	312.91	312.21
304.09	305.89	304.04	305.23	304.88	304.66	304.5	304.75	305	305.49	305.97	305.87	305.38	305.76	305.25	305.64	305.29	304.95	307.71	305.66	305.77	304.52	306.59	306.34	304.34	305.65	304.91	304.99	306.13	306.1	305.07	304.56	305.23	304.37	305.7	305.58	305.72	304.91	306.05	304.53	305.88	304.59	305.43	305.48	305.84	305.84	305.86	305.8	306.4	304.36
309.53	309.11	309.25	311.06	309.55	309.93	309.53	310.44	309.44	309.79	310	309.18	310.17	309.91	309.87	309.66	309.5	309.88	309.63	309.74	310.16	309.44	309.02	308.98	309.81	309.38	309.46	310.33	309.75	310.07	309.17	309.97	309.56	309.75	309.73	308.65	309.51	310.07	309.62	310.03	309.78	309.45	308.52	308.89	309.44	309.38	311.22	309.83	310.67	309.99
312.34	313.42	313.39	313.26	312.78	312.1	313.03	313.76	313.75	313.54	312.58	314.11	312.63	312.52	315.24	312.38	313.11	312.81	312.04	314.12	312.42	311.78	312.51	313.54	313.37	311.93	314.1	313.58	314	313.19	314.17	312.83	313.62	313.14	314.13	313.6	312.72	314.63	313.2	313.82	313.17	312.41	314.02	312.32	313.52	314.05	312.64	312.7	312.69	312.91
293.99	295.12	294.49	294.68	294.77	293.35	294.12	294.85	293.62	293.19	294.72	294.59	295.62	293.9	293.98	294.44	294.43	294.54	293.46	293.72	294.88	294.06	294.93	295.79	293.32	294.23	293.53	294.47	293.97	293.87	293.47	293.9	295.07	293.87	295.46	294.59	294.1	292.87	294.77	293.42	293.76	294.37	292.83	294.64	294.48	293.9	294.65	292.11	293.61	293.85
304.84	304.47	303.8	305.53	303.4	304.4	305.23	304.6	303.96	305.32	304.14	303.83	304.43	304.58	304.46	305.63	303.1	303.68	305.1	303.88	304.69	303.88	304.61	304.83	303.26	303.91	304.38	304.41	305.17	304.97	304	304.03	304.88	303.76	304.06	303.14	304.95	304.31	305.66	304.26	304.4	303.55	303.31	306.17	304.31	303.87	304.77	304.03	305.38	304.08
325.9	325.07	326.4	325.9	324.79	325.68	325.46	324.7	324.55	326	325.72	325.62	324.04	324.84	325.98	326.9	326.1	325.95	326.63	325.56	326.18	325.18	325.48	325.86	324.71	325.99	326.63	324.76	326.6	324.82	326.23	325.46	325.42	324.25	324.3	327.45	324.85	325.18	325.05	325.42	324.94	324.31	324.8	324.91	326.92	325.46	325.02	326.21	325.13	325.84
318.77	318.14	318.18	317.99	317.16	318.16	319.38	318.75	317.65	318.63	317.38	319.18	317.75	318.27	317.31	318.1	318.42	318.69	317.14	317.94	318.97	317.16	317.97	318.03	318	319.62	318.23	317.02	318.51	317.67	317.77	318.69	318.6	318.19	318.07	318.59	318.8	318.33	317.79	318.07	318.56	319.15	318.18	319.53	318.69	317.43	318.23	318.96	318.07	318.72
316.54	316.24	317.76	317.31	317.38	316.68	316.95	316.96	318.38	316.36	317.03	317.01	316.51	317.73	317.73	316.95	316.6	316.32	316.93	317.5	317.11	315.89	318.04	318.18	316.87	316.29	317.17	317.16	318.38	317.48	316.76	316.93	318.37	316.42	316.65	316.95	317.38	316.5	316.74	318.24	316.33	317.6	317.51	316.09	317.51	316.07	315.63	316.79	317.71	316.47
316.76	317.17	318.79	316.48	317.32	317.61	318.3	317.56	317.8	317.27	317.38	318.13	317.01	317.97	316.64	317.98	316.89	316.82	316.91	317.74	316.98	317.09	318.14	317.05	316.16	317.86	317.38	317.73	316.76	317.72	318.76	316.59	317.21	318.11	316.88	317.31	316.97	317.07	317.16	318.21	316.14	317.04	317.38	317.05	318.26	318.02	317.67	317.75	318.34	316.86
302.4	304.43	302.5	304.07	304.28	302.83	302.84	303.8	303.9	303.73	303.59	303.41	304.57	303.34	304.21	303.57	304.24	303.39	303.18	301.61	303.6	304.24	303.97	303.63	302.68	304.1	304.27	303.52	303.97	304.59	304.12	303.03	303.53	303.31	303.47	304.13	302.99	303.31	302.34	303.89	302.51	304.04	303.81	303.7	303.28	303.85	302.76	303.08	301.95	304.04
309.63	310.13	309.4	308.82	309.14	309.1	310.15	309.62	309.38	309.77	310.35	309.8	309.85	310.09	308.73	309.23	309.4	310.95	309.97	310.32	309.56	309.02	309.35	310.18	310.34	309.63	309.13	310.86	309.9	309.38	309.74	309.99	309.27	310.33	310.86	309.47	310.29	308.89	311.47	309.71	310.1	309.9	309.73	309.69	310.37	309.93	310.69	309.61	310.44	310.1
327.73	327.74	328.31	327.27	328.69	327.89	327.08	327.86	328.15	329.15	327.56	327.91	327.74	327.77	326.76	328.67	327.28	326.87	327.85	327.67	328.98	327.4	328.06	328.32	327.95	328.13	327.61	328.3	328.42	328.03	328.81	328.16	327.55	327.75	327.66	328.2	327.11	327.92	327.89	328.08	327.51	327.98	327.85	326.81	328.06	328.06	327.74	327.23	328.19	327.75
296.6	296.29	296.63	297	296.31	296.89	297.07	295.79	296.95	295.67	296.84	296.78	295.5	298.41	295.98	297.74	296.22	297.14	297.16	296.89	297.54	298.13	296.08	296.24	297.08	297.76	296.81	296.15	298.1	297.79	298.11	296.35	296.65	297.22	297.41	296.62	297.62	296.23	297.64	297.82	296.38	296.34	296.16	296.52	297.06	296.2	295.28	295.86	297.12	296.98
302.65	304.31	303.3	303.33	304.31	304.22	303.71	303.1	303.64	302.58	303.68	302.7	304.03	303.55	303.47	303.6	304.19	303.95	303.58	302.73	302.33	302.01	303.65	302.86	303.1	303.07	303.8	302.67	303.28	304.82	304.58	303.08	302.88	303.81	304.2	303.24	303.83	303.95	303.31	304.37	304.03	304.31	304.83	303.1	303.57	303.52	302.63	303.27	303.36	302.98
295.04	294.83	295.7	294.44	293.99	295.82	295.54	295.55	296.87	294.59	295.95	295.28	294.55	295.03	294.73	295.37	294.49	294.91	294.22	294.61	295.2	294.62	295.62	295.65	295.49	295.63	295.89	294.93	295.4	294.99	294.74	295.78	294.85	294.92	294.66	294.38	296.2	295.38	294.13	295.22	296.91	294.23	294.56	295.69	294.78	295.19	293.9	295.69	294.86	295.45
313.25	312.85	314.74	313.39	312.94	312.99	315.09	313.71	312.43	313.54	313.36	313.4	312.95	312.54	312.31	313.24	313.53	313.78	312.6	313.74	311.9	312.88	312.98	313.26	313.38	312.48	314.1	312.28	312.88	312.32	312.92	314.31	311.71	313.89	313.22	313.9	314.19	311.94	313.84	312.52	312.36	312.19	313.86	313.12	313.94	313.9	313.53	313.92	313.33	313.3
302.83	302.21	302.26	303.42	303.22	302.12	303.07	301.98	303.58	302.21	301.73	302.73	303.19	301.46	301.61	302.41	301.25	302.37	302.44	302.82	302.58	302.65	302.14	301.92	303.43	302.44	301.49	301.42	302.66	302.59	303.5	302.15	301.88	301.74	301.69	301.03	301.2	301.61	302.89	301.45	302.94	302.29	302.72	301.9	301.88	303.35	302.66	301.45	302.84	303.12
304.15	305.76	305.67	304.49	304.87	304.45	304.32	305.06	304.32	304.4	304.13	303.25	304.31	303.94	304.14	303.24	305.04	303.92	304.81	304.86	305.11	304.46	304.54	304.62	304.42	303.81	304.08	304.76	303.72	303.63	303.57	303.9	304.49	302.88	305.78	304.94	305.16	304.28	302.99	303.11	304.65	304.13	304.77	303.58	304.71	305.23	304.51	304.47	303.44	305.56
327.4	328.36	327.83	328.07	327.04	327.39	327.79	328.16	327.23	327.94	327.45	327.98	327.63	328.42	327.18	327.67	327.51	327.7	326.66	327.16	326.59	327.29	327.07	326.97	326.79	328.27	327.71	326.74	328.22	326.8	328.85	326.96	327.47	326.76	328.33	327.73	327.95	328.09	327.59	328.01	327.59	327.37	328.41	328.24	327.87	329.18	327.87	328.12	328.14	328.07
312.6	314.18	313.15	314.26	314.35	313.52	313.39	314.02	314.84	314.44	313.56	313.22	312.6	313.15	313.52	314.58	314.22	313.81	313.17	314.63	313.81	314.14	313.59	313.91	313.82	314.44	314.41	313.19	312.95	312.74	314.28	315.11	314.04	314.42	313.48	313.31	313.78	314.41	313.63	314.25	313.09	312.94	314.91	313.62	312.54	314.54	314.48	314.64	313.15	314.17
313.36	313.81	313.04	312.95	314.45	312.5	313.71	311.65	313.9	315.5	313.76	314.12	313.52	313.61	313.68	313.62	314.69	314.8	314.53	313.9	313.87	313.85	313.62	314.19	313.68	313.47	314.71	313.12	314.15	314.56	314.01	314.26	312.24	312.74	313.77	312.79	313.5	313.41	313.36	314.62	313.79	313.94	313.26	314.73	313.84	314.83	313.95	314.03	313.47	314.31
295.34	295.64	295.1	294.47	295.2	295.96	294.74	296.37	293.79	295.71	296.04	293.55	295.76	295.97	296.42	294.49	294.84	295.02	295.24	294.73	294.43	294.03	293.87	293.58	295.24	295.69	294.31	296.06	294.92	295.29	295.17	295.8	294.48	295.87	294.43	295.06	294.01	293.76	294.72	294.04	295.94	294.66	295.36	294.98	293.8	294.44	295.45	294.99	294.73	294.91
305.23	305.95	304.5	305.48	305.06	305.82	306.1	306.22	305.84	305.36	305.03	304.47	305.92	305.51	304.96	304.28	304.68	305.79	305.53	305.36	305.9	306.09	305.01	306.21	304.79	305.13	305.45	306.1	304.96	305.2	305.7	306.62	305.32	305.31	305.24	305.24	304.55	306.18	304.35	304.04	305.25	305.64	305.73	305.89	305.45	305.25	305.77	304.12	304.77	305.14
301.93	300.46	299.31	301.18	301.91	300.99	301.3	301.76	299.77	299.82	301.93	299.95	301.61	300.88	298.92	301.36	300.59	301.03	300.83	299.39	300.59	300.59	301.76	299.72	301.26	302.21	300.4	301.27	299.64	300.83	300.79	301.04	300.91	300.73	301.77	301.38	301.94	299.99	302.11	300.85	299.81	301.25	300.83	301.35	301.14	301.37	300.81	302.15	300.9	301.64
317.09	318.49	317.28	316.89	316.43	319.13	317.56	317.42	318.02	316.89	318.77	317.97	317.12	318.89	317.01	316.15	317.24	316.56	317.76	315.32	318.22	316	316.71	317.28	317.53	317.46	316.87	317.1	317.1	315.69	317.5	317.4	317.27	316.68	317.54	316.13	316.52	316.67	317	317.11	317.3	318.02	317.08	316.81	316.94	318.79	315.89	316.64	317.18	317.27
325.53	325.13	326.48	324.61	325.53	324.67	325.43	325.66	325.36	326.15	326.6	326.56	326.39	326.28	326.68	326.59	325.91	324.92	326.12	326.08	325.77	326.17	326.7	326.03	325.14	325.34	325.78	326.62	325.5	325.56	325.69	325.11	325.11	326.36	325.19	324.78	325.64	326.01	325.01	325.74	324.78	325.07	324.14	325.51	325.8	326.1	325.04	323.93	325.25	326.38
315.14	313.92	315.26	314.83	315.4	314.12	314.92	314.54	315.98	315.33	314.82	314.55	316.05	314.64	315.17	315.18	314.55	314.96	314.5	314.87	316.28	313.57	314.46	314.62	314.83	315.17	316.11	313.77	315.64	315.2	313.56	314.7	315.03	314.44	314.52	316.35	314.98	315.67	314.15	314.58	315.01	314.55	313.24	314.75	314.32	316.15	314.63	314.56	314.72	315.72
300.81	299.46	301.72	301.11	301.52	299.85	301.15	299.74	301.03	299.52	300.69	300.31	300.84	300.4	299.94	300.82	301.56	300.25	301.29	301.45	301.56	302.75	300.6	301.26	300.06	301.15	301.31	300.12	300.28	300.01	300.61	299.7	301.39	301.27	301.36	301.39	300.82	300.81	301.59	300.93	300.68	301.19	300.5	300.84	300.88	301.1	300.23	300.15	301.04	301.44
292.67	292.24	294.08	294.74	293.63	294.28	294.05	293.33	293.93	293.95	294.31	295.45	293.15	294.5	294.78	294.94	292.91	293.53	294.91	293.91	293.22	292.81	293.36	293.46	293.74	294.68	293.42	294.21	293.99	295.02	293.11	294.11	292.68	294.29	294.61	294.22	294.77	293.51	293.38	293.95	293.42	295.42	293.94	294.08	293.37	294.65	294.14	293.79	293.62	293.63
313.25	312.59	312.56	312.47	312.28	312.46	313.04	312.43	312.6	313.31	312.1	313.33	312.55	312.11	313.9	312.66	312.16	312.29	311.94	312.69	312.92	312.74	312.73	311.48	312.69	312.5	311.89	312.15	312.08	312.47	312.23	313.31	312.65	312.71	312.5	312.69	312.95	313.65	312.91	313.54	313.57	312.71	313.79	312.89	312.59	312.18	311.99	313.24	312.49	312.22
303.45	304.85	302.85	303.66	303.76	303.67	303.7	303.81	302.96	302.8	303.45	302.38	302.23	304.3	303.36	302.73	303.24	303.95	302.92	303.02	303.53	303.18	302.38	303.91	303.63	301.61	304.8	303.15	303.23	303.51	303.16	304.05	302.79	303.2	303.93	303.57	302.46	302.9	303.15	302.77	303.46	304.62	302.62	304.27	304.25	303.01	303.99	303.38	303.92	303.68
317.94	319.21	318.23	316.87	318.19	317.7	318.05	317.29	318.02	320.09	319.29	318.48	317.87	318.39	318.02	318.94	317.74	317.71	317.47	318.69	318.31	318.79	318.56	318.57	317.19	319.19	317.89	317.91	318.37	317.82	318.67	319.12	318.08	319.33	316.95	317.33	318.12	316.86	316.98	319.16	318.1	318.56	319.37	317.89	318.3	317.19	318.14	318.08	318.74	317.71
311.06	309.96	310.72	308.76	311.87	309.88	310.14	311.73	310.06	310.84	310.37	311.9	311.47	309.97	311.19	310.44	310.38	311.65	311.68	311.71	309.99	310.13	310.41	310.63	310.75	311.38	309.78	310.6	310.05	310.25	310.69	310.25	311.17	310.61	310.95	310.62	311.66	311.24	311.62	311.3	310.38	311.02	311.54	310.96	312.59	310.61	310.18	311.1	311.12	311.27
309.62	308.39	308.85	308.92	308.28	309.07	309.23	309.18	307.53	310.06	308.53	309.2	309.08	308.96	308.52	308.42	309.34	308.78	308.24	307.89	307.85	309.39	310.21	308.4	308.3	307.95	309.14	309.04	309.13	308.2	308.48	308.47	308.59	310.03	307.18	309.08	308.45	307.54	309.04	309.91	308.55	308.71	307.47	308.48	308.31	308.78	308.7	308.42	308.93	309.04
304.24	304.04	304.23	303.55	302.66	303.17	303.84	303.38	303.28	302.88	304.09	304.52	304	303.25	304.56	303.49	304.15	301.55	303.38	303.94	304.79	303.3	303.25	303.06	304.4	303.11	303.95	304.17	303.33	303.49	302.87	303.64	304.29	303.25	303.58	303.31	303.27	302.76	302.82	302.74	303.48	303.71	304.23	302.87	303.41	303.23	302.15	303.27	303.53	303.18
304.92	304.13	304.72	304.05	304.82	304.3	304.91	305.81	304.88	304.33	303.65	304.27	305.27	304.94	303.71	302.99	304.79	304.21	304.62	304.99	304.21	304.19	303.9	304.44	304.97	305.23	303.91	304.44	303.75	303.19	304.46	305.34	303.27	304.95	305.11	303.18	305.04	303.57	304.71	305.44	305.54	304.04	304.09	305.38	305.46	305.58	304.5	304.62	304.46	303.76
307.97	308.43	308.15	310.46	308.64	307.97	308.69	310.36	309.77	308.93	308.13	309.58	308.58	310.48	310.49	309.22	307.73	308.75	308.16	307.55	309.73	309.28	309.56	308.41	308.71	307.97	308.11	308.79	308.92	308.84	309.06	309.19	307.47	307.99	308.47	309.11	310.26	308.33	309.12	308.79	308.8	308.1	309.09	308.9	309.49	308.01	309.02	308.19	308.76	308.81
304.4	304.13	304.69	304.55	305.1	305.28	304.18	304.5	304.12	304.44	302.87	303.97	304.24	305.65	304.57	304.97	304.27	304.23	302.92	305.38	304.96	304.17	303.81	304.39	305.23	304.01	304.64	303.75	303.63	304.47	304.91	305.04	304.59	304.38	305.89	305.15	303.73	304.19	304.2	304.18	305.14	304.47	304.88	304.32	304.88	305	305.02	304.46	304.63	304.29
305.36	304.93	306.1	305.56	305.98	306.42	306.09	305.73	305.76	305.35	305.82	306.06	304.59	304.44	305.21	305	303.98	304.69	305.97	304.77	305.66	304	304.55	304.88	305.13	305.91	304.35	304.04	305.27	305.48	305.97	306.04	304.58	306.39	305.22	305.73	305	304.42	304.89	304.86	305.14	304.63	305.13	304.62	305.28	305.19	305.86	305.69	305.38	305.91
328.16	328.6	328.13	329.29	327.7	327.5	327.78	327.38	327.98	329.21	328.55	328.54	327.99	327.79	328.07	327.68	327.52	328.49	328.3	326.9	328.72	328.14	327.79	328.02	328.11	327.77	328.07	327.62	326.89	328.07	327.08	327.21	326.83	327.3	327.74	327.59	328	326.57	327.41	327.92	328.61	328.83	326.67	328.14	327.78	328.14	327.19	327.82	327.35	328.37
306.96	307.61	306.19	305.29	305.85	306.62	306.37	307.58	305.46	306.66	306.14	305.64	306.09	306.94	306.68	306.43	305.76	306.5	305.65	307.31	307.3	306.22	304.92	305.21	306.12	305.99	306.72	304.69	306.65	306.15	306.76	306.52	304.41	306.05	306.34	305.66	304.84	306.41	306.75	305.84	306.33	307.16	306.81	304.06	307	305.08	306.34	307.58	305.34	307.37
303.97	302.93	302.41	301.66	302.94	303.39	304.57	302.7	304	303.91	304.05	302.69	304.45	304.44	303.45	302.18	302.52	303.68	301.34	303.45	302.62	302.91	302.31	302.51	301.74	302.97	303.92	302.71	303.28	301.63	303.92	302.98	302.83	303.62	302.11	303.21	303.11	302.76	301.63	302.52	302.96	302.12	301.61	302.62	304.15	302.35	303.76	302.22	304.28	303.14
301.43	300.37	300.98	301.26	302.44	300.74	301.06	300.98	300	300.96	300.39	300.71	301.17	301.65	301.1	300.41	300.1	300.35	300.74	302.25	300.51	301.88	302.64	301.71	300.76	300.88	300.8	301.78	300.94	301.74	300.1	301.11	301.49	300.74	302.27	302.66	301.15	301.9	302.21	300.24	299.83	301.82	301.38	302.31	301.36	302.07	300.93	300.55	301.67	301.13
296.69	296.2	296.62	296.89	295.98	297.12	296.42	295.66	297.96	297.1	296.54	296.4	296.82	297.46	297.32	296.56	298.09	295.74	296.64	295.96	296.75	295.55	295.7	296.23	297.09	296.99	297.46	298.41	297.57	297.11	295	296.51	298.44	296.32	296.11	297.86	296.44	295.38	296.94	295.58	295.88	296.5	296.67	295.64	297.35	295.53	295.66	296.91	296.16	297.45
302.99	302.06	303.5	302.89	302.3	302.19	302.21	302	302.86	302.87	303.26	303.63	303	303.46	302.94	301.14	302.69	302.7	301.93	302.12	300.9	303.25	301.67	302.27	301.15	303.55	303.03	301.2	302.34	302.36	302.29	303.71	303.32	302.53	302.12	302.49	303.08	301.93	302.65	302.56	302.76	302.34	302	302.75	302.77	301.31	302.48	302.34	303.34	302.85
305.29	303.63	305.13	304.16	306.1	304.11	304.96	304.24	304.97	304.92	304.44	304.86	304.71	303.89	304.16	304.7	304.45	303.39	304.24	304.8	305.34	305.06	305.6	304.47	303.77	305.33	305.25	304.18	304.03	305.48	303.55	305.79	306.06	304.13	304.04	305.51	305.93	304.68	303.98	304.35	303.97	305.4	304.36	304.82	304.24	304.69	303.54	306.4	304.61	304.81
304.88	304.6	305.72	305.28	305.3	304.15	304.72	304.17	305.49	303.83	305.09	303.27	305.54	303.7	304.22	304.69	304.25	305.79	304.03	304.78	304.96	305.02	304.25	303.93	304.31	304.29	304.3	304.27	304.95	304.86	304.93	304.34	303.54	304.37	304.44	304.21	303.72	303.51	304.83	305.9	304.14	303.96	304.64	303.05	305.67	303.99	304.39	303.81	304.93	305.19
315.12	315.03	315.47	315.52	316.89	314.79	316.33	315.86	316.38	315.24	315.79	316.35	315.17	315.94	315.79	316.19	315.63	315.87	315.87	314.62	315.55	314.84	315.99	315.18	315.97	315.01	317.12	315.78	315.18	315.98	316.74	314.71	314.99	315.27	316.02	313.67	316.6	315.64	315.55	315.79	314.88	315.81	315.17	315.43	315.11	315.91	315.91	315.36	315.65	315.26
328.03	328.71	326.94	328.48	327.18	326.27	326.2	326.63	328.79	327.25	327.35	326.96	327.25	327.86	326.97	327.51	328.48	327.38	327.99	328.84	328.56	326.77	327.46	326.56	328.24	327.8	326.49	328.87	329.31	328.11	327.71	327.21	325.99	327.84	327.95	327.98	328.85	327.96	328.5	327.14	327.58	328.12	327.28	328.35	327.02	327.37	327.98	327.64	328.81	326.98
303.95	302.41	303.16	303.74	302.89	301.69	302.61	302.24	302.45	303.69	302.91	301.24	302.57	301.88	304.25	302.99	303.18	303.6	304.32	302.59	303.04	302.44	301.68	302.12	302.2	303.48	301.95	301.31	302.59	301.71	302.88	302.48	301.57	302.82	302.8	302.27	302.46	302.28	302.42	302.63	303.16	301.95	303.43	301.78	302.34	301.83	303.19	301.37	303.32	303.3
315.12	314.78	314.83	315.71	316.22	315.16	314.97	314.54	315.54	314.72	314.56	315.28	314.93	315.06	314.54	315.94	315.04	315.02	314.66	315.1	314.63	314.42	314.21	315.1	314.57	315.29	314.79	314.82	315.1	316.45	315.23	314.25	313.55	313.75	315.89	316.7	314.93	316.8	314.04	314.65	315.6	315.35	315.24	315.03	313.37	315.84	314.1	314.02	314.49	315.52
324.9	324.89	326.26	325.66	325.2	325.88	325.88	325.19	325.89	325.23	324.79	325.86	325.56	325.09	324.44	326.01	325.68	325.86	325.44	325.91	325.89	324.92	326.88	325.17	325.9	325.27	325.37	325.1	325.47	326.39	325.27	325.8	325.24	324.93	325.95	324.93	327.02	324.96	325.75	325.12	325.83	325.47	325.16	325.17	326.19	325.15	325.42	325.16	324.87	323.72
317.16	316.58	318.67	316.94	317.45	318.91	318.2	316.94	317.16	317.57	318.14	318.25	317.63	317.18	317.03	318.22	316.89	317.07	317.69	317.69	317.48	317.51	316.95	317.84	316.67	317.83	318.32	317.68	317.26	316.67	317.54	317.48	318	317.65	317.51	317.01	317.17	317.27	317.81	319.17	317.12	318.2	318.67	318.25	316.6	317.28	317.5	317.13	317.83	317.96
304.35	304.08	305.05	304.84	305.34	304.16	304.53	304.56	306.02	304.09	305.47	304.67	304.83	303.73	303.92	304.16	304.19	306.07	304.83	304.14	305.31	304.02	302.95	304.03	304.88	303.81	302.95	304.49	303.54	303.89	302.87	305.61	303.98	304.68	304.95	304.42	304.05	305.22	303.91	305.63	304.15	305.71	305.21	304.86	303.48	303.69	304.32	304.13	303.82	304.9
312.91	311.82	313.56	312.98	313.24	313.55	312.81	313.3	313.81	312.33	313.58	315.09	312.79	313.56	312.83	313.23	312.46	311.91	311.77	312.89	312.12	312.94	312.99	312.64	314.39	313.3	312.72	313.43	312.4	312.2	312.42	311.97	313.78	312.55	314.25	312.79	311.46	311.3	312.09	313.21	311.73	312.42	311.74	311.34	313.17	311.85	313.22	312.37	312.92	313.11
310.48	311.32	310.41	310.51	311.74	310.33	310.93	311.16	310.41	310.85	310.77	310.71	311.24	310.64	310.33	309.67	310.12	309.64	310.96	310.25	311.6	310.65	311.89	311.13	310.93	309.2	310.78	310.97	309.95	309.83	310.82	309.58	310.22	310.57	310.92	311	310.26	311.05	311.5	310.86	311.43	310.2	310.8	311.15	310.61	309.65	310.41	309.12	311.92	311.46
307.71	307.91	306.38	308.16	306.8	308.24	307.66	306.91	307.15	308.17	307.29	306.92	307.12	307.97	307.15	307.46	308.81	307.33	308.43	307.29	307.48	307.56	308.22	308.26	307.26	307.38	306.46	307.37	306.17	307.61	307.16	307	307.73	307.18	307.62	307.16	306.91	306.79	306.75	307.77	307.28	307.24	307.18	308.52	308.31	307.8	307.58	307.13	307.47	306.98
319.17	319.3	317.65	318.87	318.35	319.44	317.86	317.07	317.67	318.29	317.43	318.41	319.21	320.74	318.27	318.24	317.89	318.28	318.1	320.14	318.85	318.17	319.71	317.66	318	317.9	318.01	318.03	318.3	318.65	319.87	317.31	320.08	319.46	318.07	317.59	319.03	317.16	318.97	317.87	317.88	318.66	317.63	318.97	319.97	317.51	319.27	318.67	317.02	318.36
303.94	304.75	304.16	304.96	303.51	304.35	303.37	304.09	304.03	303.22	303.63	304.11	303.28	305.07	303.33	303.66	303.64	302.27	302.93	303.04	302.76	303.73	302.92	303.9	303.54	303.84	303.82	302	303.19	303.81	303.85	301.82	303.7	303.44	303.28	303.75	302.89	304.49	303.74	302.94	303.42	303.93	303.64	304.39	302.81	303.2	303.91	303.95	303.71	303.38
315.56	317.54	316.3	314.86	316.67	315.2	315.56	316.05	316.2	316.08	315.66	316.38	316.02	316.55	316.54	317.18	316.52	315.75	316.91	315.05	314.72	315.62	315.51	315.2	316.88	316.77	316.18	315.49	315.49	315.26	316.38	315.91	316.39	316.02	316.12	316.64	317.57	315.32	316.76	315.22	315.11	314.56	316.03	316.58	315.03	316.63	317	315.3	316.19	316.03
311.09	309.86	310.65	309.96	309.95	310.1	309.88	308.34	310.26	311.52	310.15	309.21	309.37	309.92	309.85	309.49	310.74	310.68	309.65	310.24	309.12	310.42	309.67	311.2	309.58	310.14	310.28	309.49	310.88	309.25	310.22	309.29	310.81	310.1	309.82	309.96	310.35	309.36	310.25	308.66	309.44	310.67	310.43	310.23	310.65	311.24	310.26	309.17	310.97	309.58
305.42	306.28	306.13	305.66	307.41	307.48	306.78	307.29	306.45	306.77	306.7	307.06	306.75	307.62	306.84	305.91	306.98	306.69	305.84	306.95	307.51	306.46	306.13	306.72	306.66	306.22	307.46	305.52	307.3	306.15	306.86	306.6	305.74	307.43	305.9	305.77	307.85	305.56	307.02	306.87	306.67	307.06	307.13	307.53	307	307.07	306.76	307.62	306.84	307.9
308.47	308.51	309.97	308.77	310.04	308.21	309.33	308.99	309.13	308.86	308.95	308.34	307.51	307.7	308.71	308.91	307.97	308.49	308.39	309.34	309.46	308.58	308.87	308.67	307.91	307.77	308.63	309.62	310.2	307.6	309.05	308.22	308.23	308.13	308.79	308.52	307.3	309.38	309.2	308.23	308.83	309.51	309.7	308.29	308.76	309.11	308.62	308.74	308.41	308.74
323.33	325.78	324.19	324.03	324.47	324.21	324.09	324.61	325.83	324.32	325.71	324.18	325.63	324.01	324.59	323.63	323.86	324.71	324.47	323.23	325.3	323.36	323.83	325.12	324.71	325.1	323.21	323.5	325.14	324.93	324.52	323.68	325.46	324.97	324.95	325.2	324.58	324.19	324.52	325.21	324.52	324.43	325.32	323.88	323.43	324.54	323.56	323.87	324.86	325.05
299.37	301.25	300.33	301.11	302.05	300.4	301.1	302.17	299.89	301.91	301.22	301.18	301.65	300.83	301.59	300.93	300.41	300.98	299.5	301.11	300.99	301.34	300.62	301.56	300.44	301.08	300.96	301.05	301.48	301.15	301.76	301.53	301.85	300.96	301.79	299.8	301.04	301.25	302.18	299.47	300.92	301.61	300.71	300.35	302.34	299.06	301.46	299.9	300.1	301.8
317.44	319.69	317.15	320.03	318.19	318.38	318.23	318.25	318.68	318.56	316.67	318.32	317.93	318.48	317.38	318.46	318.93	318.06	317.96	317.27	318.87	317.85	317.98	318.54	319.1	316.65	318.08	317.53	318.25	318.36	319.01	318.91	319.09	316.34	318.08	317.83	318.53	317.13	317.7	316.98	318.25	317.35	318.84	318.13	318.23	319.27	318.54	317.79	318.82	319.58
318.93	319.37	318.35	318.24	318.55	317.69	318.67	317.72	319.96	316.96	318.89	317.95	318.57	317.89	317.89	319.15	318.65	317.45	317.21	317.4	317.7	317.77	318.96	318.83	317.74	317.99	317.25	318.6	318.51	317.55	317.6	316.54	317.66	318.01	318.92	318.2	317.75	318.06	318.55	318.18	319.52	318.65	318.11	318.79	319.19	318.29	319.28	318.02	318.14	319.09
305.97	304.1	305.2	304.73	303.79	304.18	304.58	304.85	302.91	304.8	304.35	304.91	304.99	302.67	304.34	304.31	303.71	304.66	303.23	304.22	304.31	304.03	304.62	302.91	304.26	304.46	304.6	305.2	304.74	303.43	305.04	303.12	304.38	305.39	305.43	304.61	304.16	304.74	304.52	304.55	303.76	305.05	305.1	304.18	304.34	305.38	303.31	305.89	303.87	304.58
316.04	314.46	315.22	315.51	315.13	315.61	315.13	314.08	315.57	314.6	314.22	315.57	314.97	313.75	313.33	315.24	314.23	315.25	316.19	314.6	316.03	314.98	314.4	313.95	314.84	314.02	314.11	315.66	315.51	314.92	314.51	313.29	314.27	315.51	313.97	314.22	314.39	315.22	314.75	314.76	314.2	315.87	314.32	314.05	314.13	316.35	315.37	313.72	314.26	315.53
318.23	318.11	317.95	317.48	318.65	319.19	319.39	318.16	318.43	316.71	318.4	316.93	317.8	317.5	318.85	317.52	317.42	319.07	318.12	318.72	318.44	317.68	318.41	319.15	317.69	318.05	319.55	317.41	317.61	317.67	318.76	317.68	318.56	317.86	318.17	319.08	319.59	317.43	318.2	319.54	317.26	318.45	316.9	319.11	318.44	316.96	318	318.2	316.98	318.64
303.07	303.57	303.55	303.58	302.56	303.28	303.24	303.03	302.73	303.57	303.29	302.91	302.99	302.98	303.46	303.23	303.89	305.13	303.14	304.11	303.15	303.35	304.02	302.76	303.42	303.85	302.56	304.01	303.99	304.19	303.5	302.67	303.11	303.23	304.21	303.42	302.25	302.87	303.47	302.25	304.23	303.5	303.78	303.23	302.46	303.49	303.47	304.08	302.68	303.42
315.75	316.88	316.69	315.93	316.89	316.78	316.97	317.38	316.89	317.06	317.44	316.72	315.06	315.97	316.65	317.56	317.04	316.31	315.56	316.67	316.43	314.97	316.79	315.9	316.12	316.77	316.17	316.92	316.29	317.73	315.95	317.14	316.46	316.98	315.85	315.56	316.86	317.77	316.92	316.84	316.51	317.6	316.95	314.74	317.07	315.82	316.95	316.48	317.81	316.18
309.09	309.06	308.95	308.55	310.1	309.07	309.89	309.54	309.87	310.16	309.43	308.78	308.31	308.59	309.5	307.72	308	308.97	307.41	309.71	307.17	309.25	308.92	309.1	309.36	308.52	308.51	308.95	309	308.58	309.85	309	310.75	309.58	309.39	307.01	308.25	308.38	309.63	310.1	307.91	309.35	309.42	309.03	307.84	308.18	309.04	309.26	308.79	308.41
295.5	294.89	294.62	294.56	294.67	294.4	296.18	294.37	295.86	295.77	296.17	294.58	293.62	295.18	294.29	295.39	294.84	295.33	294.68	295.84	294.11	295.64	294.71	295.1	295	295.79	295.22	294.08	295.23	296.24	295.42	294.73	295.3	295.71	295.51	294.83	296.79	294.61	294.2	294.6	295.16	295.39	294.54	294.09	294.63	295.29	295.29	294.07	294.48	294.84
316.18	315.03	315.44	314.39	316.04	315.72	314.27	314.74	315.31	316.15	315.29	316.61	315.63	313.96	316.07	314.26	314.57	315.47	314.33	315.25	315.12	314.83	314.62	315.51	314.32	315.35	312.6	314.5	315.33	315.21	315.98	316.32	315.15	315.36	315.82	315.06	314.57	315.11	315.31	314.82	314.91	313.95	315.04	315.63	316.41	314.06	315.28	315.33	314.42	315.05
303.16	303.98	303.38	305.38	304.47	303.27	303.53	304.55	303.94	304.79	305.47	303.64	304.54	302.95	304.1	303.53	303.3	304.23	303.49	303.43	304.34	303.61	305.17	303.18	302.74	303.25	305.25	305.01	303.46	303.69	303.96	304.55	304.39	303.88	302.97	303.84	303.3	304.36	303.42	305.5	304.99	303.72	304.65	304.35	303.77	303.52	304.61	304.48	302.88	303.29
311.94	313.46	315.46	313.06	314.64	313.05	312.63	313.41	313.52	313.93	314.16	313.56	313.66	313.06	313.29	314.6	313.63	314.91	313.78	312.87	314.8	313.24	315.07	314.29	313.25	313.39	314.03	313.66	315.1	313.36	313.87	313.34	311.81	314.34	312.88	313.96	312.95	313	314.06	313.57	312.65	313.61	313.27	312.84	313.57	314.08	313.96	313.38	313.19	314.82
303.41	304.76	304.74	304.43	304.45	305.15	304.49	304.53	303.04	304.8	304.39	304.67	305.1	304.63	304.98	304.43	305.71	303.43	304.67	305.01	304.27	304.92	303.7	305.51	304.66	305.84	304.07	304.49	304.99	305.02	305.11	304.38	304.43	304.2	304.15	306.78	304.02	303.77	304.66	304.75	303.85	305.31	304.36	304.64	305.09	304.02	304.48	304.33	305.43	304.93
300.25	301.33	299.98	301.3	300.28	300.97	301.42	301.73	301.49	302	301.82	300.98	301.5	301.32	301.17	301.49	300.84	301.75	300.95	302.21	300.89	301.53	301.35	300.03	301.41	300.4	300.32	301.1	301.55	301.47	300.83	301.78	299.95	301.05	301.03	302.23	302.33	300.47	299.33	300.63	301.02	301.09	300.22	301.39	300.78	300.46	300.81	300.15	301.32	301.76
313.23	313	314.58	312.65	313.64	312.49	313.59	312.79	314.43	312.43	312.97	311.99	314.27	312.64	312.35	312.29	312.11	313.21	313.05	312.81	313.59	312.28	312.15	312.57	312.62	312.68	313.24	313.84	312.35	311.48	312.26	312.53	312.5	312.39	313.42	312.48	312.18	311.9	313.51	311.97	312.74	313.31	313.18	313.04	312.75	312.89	312.32	312.49	315.26	314.19
310.31	310.75	309.69	311.25	310.53	311.05	310.31	309.34	310.32	309.25	309.44	310.4	310.76	309.26	310.68	310.25	310.7	309.63	310.46	310.76	311.58	309.77	310.12	309.87	310.89	309.23	309.56	310.21	310.04	310.37	310.44	309.25	310.65	310.87	309.63	311	311.23	311.15	309.59	310.52	311.32	311.65	309.49	309.56	310.51	311.34	310.69	309.42	310.26	310.29
302.65	302.86	301.81	301.8	301.53	302.5	301.7	301.4	303.23	301.65	301.18	303.08	301.62	303.66	301.6	301.82	302.78	302.87	303.75	301.15	302.87	301.52	303.24	302.61	301.89	302.89	302.65	302.42	301.1	301.44	301.78	302.95	302.39	302.44	303.16	302.88	303.78	302.43	302.5	303.02	303.91	302	301.37	303.32	301.92	302.02	302.57	303.63	303.26	302.58
305.8	305.58	305.72	305.94	305.04	306.69	305.38	306.58	306.23	306.15	306.57	307.31	305.62	304.26	307.18	305.65	306.21	306.4	306.61	306.07	306.45	306.6	305.76	305.58	305.93	307.07	306.95	306.63	305.47	306.11	306.09	306.64	306.7	305.75	305.91	306.68	306.21	305.49	305.61	306.31	304.49	306.56	306.98	306.74	305.72	306.41	306.62	305.35	305.57	306.68
313.77	313.51	313.01	312.7	313.89	313.46	314.7	314	314.08	313.77	313.34	313.31	313.74	313.2	312.74	314.01	313.99	313.44	314.3	313.22	313.21	313.3	313.21	314.05	314.74	314.11	314	314.21	312.62	313.43	314.37	314.13	313.28	313.21	312.88	314.56	313.08	313.12	312.44	314.21	314.48	313.75	313.38	313.46	313.09	313.2	314	314.18	313.51	314.27
308.99	309.53	308.6	308.58	308.55	307.85	308.5	309.21	308.35	309.63	308.6	309.99	308.45	308.41	308.65	310.01	309.35	309.19	308.59	309.47	309.29	308.9	308.16	307.57	308.69	308.95	309.32	309.6	308.67	307.75	309.62	308.77	308.98	308.43	309.03	309.41	309.31	308.78	308.63	310.13	309.01	308.71	309.05	308.43	308.55	309.61	309.58	308.81	307.57	309.32
303.66	303.13	302.33	303.93	303.64	303.07	303.21	302.28	302.99	303.07	303.31	303.71	303.99	303.65	303.15	303.11	303.12	301.93	302.88	303.85	303.24	304.01	303.01	302.35	304.19	303.38	303.49	303.33	303.77	303.01	303.36	303.49	303.63	301.66	303.81	303.54	303.09	303.38	302.93	302.62	304.78	302.31	303.03	303.31	304.91	300.89	304.65	303.94	302.7	302.22
311.11	310.66	310.28	310.88	311.93	310.8	310.16	310.04	310.42	310.27	312.31	310.69	310.58	311.41	310.1	310.47	310.65	310.28	311.23	311.87	310.98	308.86	311.52	309.82	310.82	311.35	312.32	310.72	310.37	309.77	311.31	311.38	311.05	309.72	310.16	310.95	310.18	311.8	311.45	311.04	311.18	310.52	311.3	310.58	310.2	310.34	309.46	309.64	309.82	310.58
311.01	309.99	310.48	310.82	310.63	310.97	309.89	310.58	310.82	311.53	310.55	311.27	309.59	311.84	310.74	310.64	311.16	310.2	310.01	311.75	311.07	310.57	309.84	311.74	310.52	310.75	310.39	309.75	310.95	309.85	310.87	311.31	311.9	310.39	310.41	311.18	310.63	312.05	310.77	310.34	311.71	311.88	310.38	310.59	310.34	311.54	310.62	310.65	310.78	311.98
294.65	296.14	294.11	295.82	294.71	296.5	294.75	294.95	294.34	295.22	295.05	294.1	294.84	295.77	295.41	295.5	295.33	296.52	295.72	295.15	295.09	295.29	294.62	294.04	294.87	295.74	296.47	295.29	294.81	294.5	294.66	294.93	296.91	295.03	295.52	295.07	293.63	294.95	295.53	293.92	293.69	296.47	296	294.61	295.21	295.74	294.93	295.42	294.65	295.15
307.36	305.96	307.15	307.22	307.18	307.27	308.69	305.76	306.63	308.81	306.59	306.69	306.7	308.05	307.51	307.69	307.71	306.96	307.68	306.75	307.52	306.15	307.14	306.86	306.06	307.5	308.74	308.02	307.91	306.48	306.27	306.82	307.64	306.55	307.84	306.97	307.96	306.71	307.43	307.21	307.77	307.08	306.74	307.5	307.27	307.96	306.58	307.83	307.58	307.5
306.22	305.33	306.6	305.09	306.9	306.1	306.54	307.08	306.1	305.1	307.44	307.21	306.95	306.93	306.1	307.23	305	305.64	307.69	306.34	305.65	306.56	306.37	306.11	305.27	307.07	304.35	306.27	307.08	306.05	306.12	305.18	306.66	307.63	307.57	305.5	306.09	306.54	306.73	305.77	306.65	307.53	304.74	305.73	306.65	306.52	305.55	305.49	306.42	306.7
299.77	299.79	300.74	299.5	300.25	299.16	300.01	300.25	299.52	299.95	299.26	300.22	299.32	300.06	300.3	300.64	300.45	300.21	301.52	299.75	299.15	299.6	300	300.14	299.99	300.7	301.11	300.27	299.28	298.98	299.7	300.95	298.41	301.84	299.61	299.67	299.73	300.61	300.15	299.33	300.85	300.08	299.12	299.93	300.22	299.44	299.85	301.13	300.38	300.07
313.69	314.06	313.48	312.56	314.83	314.57	312.88	314.09	314.36	315.14	314.37	312.9	314.3	313.97	313.8	314.73	313.66	313.08	312.8	312.41	314.49	314.23	314.1	314.19	314.09	313.61	313.68	314.79	313.48	314.03	313.81	312.73	314.68	313.12	313.69	313.52	313.54	314.17	313.59	314.96	312.93	314.7	313.36	314.11	314.38	314.09	314.51	314.27	314.71	313.3
304.98	305.05	305.32	304.63	305.49	305.54	305.51	304.42	303.36	305.08	304.41	304.9	303.98	303.38	305.12	305.32	305.05	303.76	304.53	304.59	303	305.04	305.41	304.78	304.64	305.13	305.47	305.2	304.63	305.04	303.69	305.25	306.15	304.32	305.06	305	305.82	305.09	304.52	304.16	303.69	305.45	305.7	303.44	304.48	305.93	303.88	304.88	304.32	305.95
303.25	304.09	302.49	302.96	301.92	303.23	301.81	303.62	303.4	303.85	302.92	303.91	304.18	302.75	304.36	303.33	302.64	303.1	303.96	303.76	302.35	305.45	303.08	303.06	303.51	303.61	303.87	303.79	304.05	303.72	302.61	303.06	304.87	303.6	303.35	304.62	303.28	304.82	303.62	303.55	302.91	303.3	304.1	304.77	303.78	303.27	304.22	303.31	303.97	304.21
316.47	318.22	318.77	317.67	319.07	318.82	317.14	317.46	317.4	318.56	318.95	318.84	319.28	318.11	318.24	318.4	318.4	317.4	318.41	318.09	319.15	317.28	319.13	318.06	318.88	317.08	317.27	318.33	318.03	318.18	318.38	319.02	318.02	317.48	318.32	318.72	319.06	317.7	318.69	318.48	317.72	318.11	319.81	318.05	318.79	317.23	318.27	316.03	318.4	318.36
301.42	301.07	301.21	301.14	300.27	301.33	301.44	301.94	302.37	302.09	301.6	300.77	300.1	301.8	300.02	299.68	301.07	300.49	300.38	300.32	301.93	299.9	302.63	300.65	301.12	301.13	300.46	302.48	302.05	301.6	301.87	301.27	301.12	301.87	300.89	301.78	300.24	301.19	301.74	301.01	301.88	301.4	301.12	300.83	299.7	301.24	300.81	301.77	300.64	301.31
312.05	311.26	310.47	310.15	309.38	310.38	311.17	311.94	311.56	311.7	311.46	310.3	309.19	309.91	311.68	310.95	310.99	310.15	309.48	310.32	310.5	309.71	309.48	311.23	309.7	310.89	311.27	309.47	311.73	311.28	310.14	311.37	310.61	310.4	311.79	311.41	311.76	310.23	310.07	310.72	311.55	309.68	310.63	310.73	309.82	311.03	310.59	311.69	309.28	310.68
313.12	313.79	314	314.19	314.33	313.14	314.36	315.24	314.07	314.74	314.45	314.28	314.03	314.28	315.1	313.2	314.57	314.57	313.75	314.47	314.02	312.69	313.9	313.41	313.96	313.92	315.03	314.09	314.36	313.06	313.28	313.33	315.22	314.49	313.18	315.13	313.04	314.39	313.74	314.2	313.94	312.71	315.01	315.2	314.81	314.47	314.28	312.7	314.47	313.99
312.9	312.81	312.69	311.43	314.18	312.75	313.15	311.99	313.24	312.59	313.06	313.67	312.65	313.23	312.98	312.32	313.36	312.72	313.53	313.42	313.48	312.97	313.58	312.82	312.89	311.66	313.6	312.42	312.6	313.29	313.45	312.96	312.27	312.62	313.15	313.45	313.41	313.24	312.6	312.13	311.55	310.6	312.71	314.35	313.02	311.37	313.66	311.29	313.69	312.48
318.59	317.57	317.02	317.69	319.04	318.45	318.1	318.58	318.88	317.4	317.72	318.71	318.5	318.38	318.5	317.7	319.66	319.35	319.07	315.66	318.54	318.44	316.8	317.4	318.1	318.6	318.51	316.93	318.72	317.02	318.68	317.43	318.36	316.72	318.14	317.17	317.15	318.43	317.42	317.24	317.35	317.99	318.08	317.6	317.6	318.34	317.48	317.52	318.85	317.27
318.34	318.63	319.46	318.99	319.35	318.69	318.45	318.19	319.17	319.97	319.35	319.14	318.16	318.09	319.29	318.93	317.96	317.86	318.74	318.88	317.96	318.83	318.1	317.99	319.21	318.49	317.83	319.14	317.26	318.33	317.35	319.37	319.18	318	317.64	317.78	319	318.62	319.21	317.48	318.07	318.97	317.9	318.37	317.17	319.15	319.63	318.59	317.47	318.73
315.68	317.24	315.38	317.75	317.52	316.07	317.06	316.99	316.24	316.72	316.8	318.28	316.52	318.58	317.18	316.06	317.59	317.19	317.02	318.05	317.62	317.09	316.37	316.68	316.05	317.32	316.82	317.09	317.74	316.77	317.34	317.31	316.28	316.32	316.74	316.44	316.99	317.04	316.69	318.39	317.35	316.67	317.89	317.14	318.25	316.36	315.56	318.38	317.39	317.85
319.76	319.05	318.27	318.6	319.29	318.44	319.62	318.31	318.13	318.75	319.58	319.02	318.8	318.85	318.34	318.73	318.31	319	318.83	318.49	317.94	316.91	319.12	317.91	318.18	319.55	318.94	316.94	319.01	319.02	318.34	318.34	318.04	317.52	318.49	317.05	318.68	318.47	317.73	318.92	319.08	318.87	318.82	318.84	318.53	318.57	318.8	319.17	319.82	317.34
314.35	312.79	313.93	312.75	312.8	313.99	312.35	312.82	314.32	313.76	313.34	312.47	312.84	312.92	314.2	313.17	313.97	312.72	313.48	313.97	314.26	314.4	314.7	313.46	313.37	313.44	313.69	314.41	312.86	313.76	311.35	313.17	312.36	312.9	313.18	314.18	312.66	312.4	312.37	313.22	312.97	313.76	314.11	313.31	314.73	312.68	313	314.85	313.09	312.73
307.12	306.61	307.26	307.32	306.17	306.17	306.74	306.61	307.2	307.32	306.31	306.22	305.77	305.95	304.86	306.32	306.97	305.78	305.7	306	307.06	306.3	305.18	306	306.05	305.1	307.58	306.81	305.56	306.18	307.37	306.08	305.96	306.49	307.32	306.8	306.52	306.05	304.26	307.81	307.51	307.83	306.25	306.74	305.68	306.17	305.75	305.33	307.91	305.63
297.62	298	297.72	297.91	296.55	296.67	297.62	298.05	296.96	298.16	296.71	297.06	296.76	296.96	296.66	297.5	295.9	296.29	296.46	296.55	295.51	296	297.4	297.29	295.94	297.43	296.16	296.16	296.62	296.24	297.97	297.53	296.09	297.42	297.15	297.23	296.64	297.27	296.43	296.62	297.65	297.54	296.54	297.18	296.53	296.99	295.93	296.54	296.33	297.23
302.43	304.29	303.76	301.74	300.93	302.49	302.83	302.01	302.93	302.53	302.07	302.08	302.56	303.1	302.33	302.48	302.65	301.44	303.46	302.84	301.37	302.79	301.5	301.89	302.87	303.12	302.29	301.48	303.2	303.13	302.42	301.83	302.5	302.91	302.77	302.7	302.94	301.25	301.63	302.49	300.93	303.05	301.46	302.31	302.5	302.12	303.3	302.33	302.11	302.63
296.06	298.01	297.48	297.28	296.53	297.25	297.1	296.21	297.93	296.98	296.69	297.8	296.38	297.12	296.14	296.75	298	297.34	297.21	296.78	296.85	296.95	296.43	296.66	297.54	296.37	296.76	296.86	296.32	297.2	296.98	296.91	296.75	297.09	295.7	297.27	297.31	297.77	295.94	297.09	296.39	296.7	296.89	296.86	296.22	295.74	296.83	296.47	297.66	296.11
315.78	316.39	315.78	315.41	315.05	314.86	315.22	315.57	316.28	314.64	313.18	316.74	314.04	314.42	314.74	314.52	316.4	313.47	313.95	315.98	314.54	315.28	315.66	314.57	314.76	315.32	314.47	314.14	316.06	314.7	315.37	315.18	314.26	316.82	315.99	315.4	314.27	315.62	316.11	315.01	314.35	315.35	314.2	316.48	314.34	315.08	314.51	314.5	314.7	315.98
303.23	303.31	303.36	302.86	301.4	302.63	302.97	302.75	301.78	303.18	303.34	301.78	302.56	302.81	302.17	303	301.57	302.14	304.33	303.42	302.45	302.76	302.53	303.74	301.92	302.58	303.4	302.06	302.86	302.77	302.5	302.38	302.87	302.21	302.12	301.87	302.56	302.41	303.96	303.24	302.46	303	303.62	303.14	302.82	302.05	302.44	301.56	301.84	302.2
299.86	300.64	302.1	301.36	302.07	299.7	300.42	300.4	301.25	300.47	300.83	299.17	300.54	300.31	299.86	300.24	300.66	301.71	300.79	300.75	301.06	300.77	301.88	300.86	301.59	301.2	299.35	300.75	301.27	301.69	301.68	299.56	300.95	300.83	301.1	301.58	301.27	300.63	300.77	302.32	301.64	300.44	300.71	301.33	300.79	301.63	301.28	300.99	301.58	301.88
296.42	296.47	296.5	296.45	296	297.77	296.28	296.72	297.45	297.31	297.55	297.35	296.61	296.83	296.05	297.4	297.31	296.89	297.35	295.42	296.53	297.77	296.01	296.99	295.77	297.09	296.67	297.51	297.68	296.76	297.42	296.46	297.57	297.9	296.88	295.94	296.64	297.05	296.78	296.4	296.07	297.52	297.09	296.44	296	296.23	297.17	296.71	297.62	296.16
298.43	299.5	298.96	300.59	299.93	299.76	299.45	300.69	299.99	299.39	299.95	300.98	300.93	300.38	299.97	300.31	299.87	299.79	300.27	300.77	300.06	300.49	299.38	301.57	300.23	299.8	299.17	298.74	299.92	300.19	299.67	299.7	299.85	300.61	301.34	300.2	300.01	300.33	299	299.05	299.31	300.62	300.75	299.15	300.63	300.12	299.91	299.47	300.18	299.79
301.94	302.04	300.95	301.7	300.94	301.66	300.19	300.31	301.33	300.72	300.7	301.65	301.24	300.11	301.31	301.37	300.73	301.04	302.79	301.02	301.7	300.63	301.31	301.78	301.1	300.33	300.96	300.2	301.55	302.01	300.34	301.96	300.05	300.75	300.66	300.22	301.76	301.19	301.13	301.59	301.1	301.22	302.02	300.49	301.2	301.53	300.88	300.48	302.03	300.92
328.93	329.21	328.28	329.75	326.74	327.18	326.74	327.73	327.98	328.03	328.72	328.35	327	326.2	328.42	327.8	328.09	327.44	326.56	327.95	327.89	327.14	328.71	326.65	326.99	328.31	327.55	327.12	326.24	327.49	328.26	327.82	326.45	327.55	328.8	328.21	328.03	327.84	327.94	327.37	327.96	327.54	329.06	326.98	327.11	326.78	325.44	327.03	327.73	328.78
313.27	312.74	312.61	313.09	313.88	312.79	313.62	313.1	312.99	312.55	312.9	313.47	314.41	311.15	312.99	313.2	313.87	312.51	312.27	313.78	312.81	313.21	313.24	312.67	313.08	312.73	312.29	312.37	313.08	312.87	313.37	313.71	313.2	312.52	313.45	313	313.21	313.28	313.58	312.43	314.12	312.3	313.95	314.03	313.6	312.19	313.09	311.92	312.2	313.3
308.38	307.88	306.41	306.45	307.19	307.89	307.37	307.87	307.38	307.89	305.97	304.98	308.12	308.7	307.79	307.07	308.2	307.17	307.75	309.08	306.99	307.15	306.57	307.26	307.45	306.64	307.43	307.9	308.08	306.74	308.23	307.11	305.36	307.31	307.4	307.86	307.69	306.14	308.15	308.03	307.6	307.7	306.95	307.5	307.09	308.85	306.59	307.81	307.31	307.18
315.08	314.99	316.53	314.05	313.98	314.67	313.62	314.84	315.35	314.86	314.98	314.42	313.81	314.46	314.34	314.73	315.76	314.26	315.89	315.13	315.05	314.2	315.56	314.15	313.83	313.71	315.62	314.66	314.98	313.69	314.96	314.1	312.77	314.72	313.7	315.69	314.46	314.92	315.79	314.34	314.45	315.02	314.9	314.22	314.78	313.66	314.06	314.78	315.13	315.04
304.39	303.27	303	302.99	302.45	303.18	303.44	303.39	303.21	303.77	303.87	302.59	304.37	303.08	303.44	303.36	303.76	303.4	304.18	303.47	302.96	303.59	303.25	303.2	303.17	302.13	302.45	303.95	303.44	303.35	303.71	301.84	304.76	303.37	303.22	303.45	304.66	304.31	303.62	304.15	303.83	302.47	303.17	303.25	302.75	303.19	304.1	303.22	303.59	303.23
293.15	294.84	294.35	293.76	293.58	293.52	294.2	293.6	295.14	294.84	295.24	293.34	293.17	293.47	292.75	294.32	293.74	295.25	293.96	294.61	293.14	293.54	293.89	293.81	293.27	295.04	293.57	293.69	293.4	294.45	294.69	293.51	294.85	294.22	294.76	294.77	294.86	295.28	292.95	294.08	293.66	292.83	293.68	293.6	294.75	294.86	295.27	293.52	293.05	293.57
311.9	312.31	314.53	313.69	313.52	312.82	313.38	313.07	313.29	313.87	312.58	312.93	312.73	313.03	312.85	312.81	313.81	313.72	313.38	313.52	312.99	313.43	311.99	311.97	312.58	312.83	313.38	313.31	313	312.15	312.55	312.47	314.18	312.3	313.27	314.2	314.14	314	313.96	312.7	313.05	313.07	313.1	312.68	313.51	313.82	312.39	313.13	312.98	313.03
297.15	297.68	297.42	296.06	297.03	295.64	298.98	296.39	295.09	296.04	296.39	296.41	296.96	296.82	295.99	296.87	296.25	295.39	297.04	296.83	296.35	296.04	296.65	296.78	295.86	296.14	296.14	298.14	295.4	296.25	297.07	297.02	298.39	298	297.44	297.18	297.39	296.61	296.69	298.04	296.03	297.51	295.32	296.78	296.58	296.49	298.97	296.81	296.18	297.06
310.44	310.61	310.43	311.61	310.55	310.53	310.29	309.43	310.69	312.11	309.4	309.78	311.15	310.24	310.78	311.97	310.72	310.6	311.27	310.53	310.76	311	310.8	309.61	310.86	310.52	310.32	310.8	310.13	310.23	311.01	309.73	309.65	311.01	310.77	310.39	310.61	309.63	311.31	310.73	310.24	310.57	310.43	309.29	310.91	310.28	309.87	310.69	308.89	310.28
295.96	294.28	295.19	294.65	294.26	294.51	294.86	295.99	295.25	296.4	294.27	294.68	295.4	294.79	295.92	294.94	295.36	294.76	294.05	294.67	294.37	294.85	296.04	295.28	294.62	295.95	294.3	295.8	295.33	295.62	293.8	295.02	293.18	294.89	294.81	294.09	294.98	295.56	295.63	295.24	295.51	296.11	293.98	295.22	295.34	296.18	294.6	295.79	294.68	295.12
303.62	304.73	304.37	305.04	305.59	303.72	305.56	304.58	303.85	304.86	305.12	305.26	305.56	305.13	305.07	304.71	304.14	305.43	303.53	305.2	304.22	304.35	304.16	304.68	305.26	303.14	304.4	304.98	305.14	305.63	305	303.18	305.08	304.36	304.75	305.74	305.68	304.95	305.07	304.65	304.97	304.54	305.13	305.24	305.96	305.89	305.56	304.2	306.15	304.52
325.53	324.99	325.33	326.64	324.67	324.06	324.66	325.41	324.98	324.62	325.21	325.22	324.42	325.09	325.57	325.6	324.76	325.09	325.67	326.33	325.26	326.47	325.92	324.24	326.1	324.16	325.54	324.35	325.59	326.6	325.61	325.52	324.68	325.55	325	324.96	326.04	324.88	325.6	326.44	326.94	325.65	325.51	325.67	327.02	325.51	326.07	325.18	325.39	325.59
315.44	316.58	314.33	316.44	316.18	314.99	316.24	315.89	316.68	316.68	315.45	315.96	315.15	316.66	316.27	316.31	315.94	314.76	315.02	315.62	315.73	316.07	316.04	316.33	315.83	316.41	316.86	316.8	316.24	316.24	315.36	315.87	315.88	316.25	315.68	314.87	317.18	315.57	314.56	314.5	315.81	316.29	315.36	315.6	315.9	315.81	317	315.18	316.08	315.69
310.88	312.71	311.98	311.4	310.35	312.91	310.63	311.84	313.13	311.32	310.71	312.56	313.26	310.48	310.78	311.29	311.26	311.82	310.4	312.12	311.62	311.42	312.08	311.87	312	311.29	311.99	311.71	310.87	312.67	312.42	311.93	312.47	311.92	312.53	311.12	311	311.44	311.26	311.5	311.91	310.56	311.98	310.78	311.27	310.8	311.26	312.13	310.97	310.34
309.54	309.2	310.73	310.13	310.88	310.9	310.11	309.81	309.21	309.1	309.09	310.57	310.35	309.69	309.31	309.83	310.4	310.42	309.42	310.53	309.83	309.9	309.89	309.42	308.57	309.96	310.2	309.35	309.6	310.39	310.41	309.36	309.8	309.85	310.21	309.26	309.96	310.44	310.7	309.63	309.35	309.62	308.46	311.2	309.12	309.28	310.8	308.98	310.6	309.84
315.2	315.42	314.47	314.49	313.97	315.13	315.16	314.6	315.41	314.54	314.9	315.64	315.39	314.06	314.71	314.85	314.79	315.12	314.7	314.32	315.3	314.65	314.83	315.1	315.05	314.35	314.8	314.62	314.28	314.88	314.41	314.38	314.96	314.87	314.84	315.06	314.66	314.64	314.53	315.22	315.04	315.84	314.87	315.35	315.35	315.81	315.47	314.41	314.49	315.13
307.79	306.76	307.89	306.19	307.11	307.15	306.76	308.96	307.51	307.22	307.17	306.86	307.48	307.13	308	307.42	307.37	307.61	307.55	305.72	307.2	306.84	307.46	308	307.16	307.83	306.89	307.36	307.67	306.13	306.77	307.57	307.38	308.28	307.57	306.87	306.57	306.11	306.45	308.74	308.07	306.49	307.62	307.54	308.11	308.35	307.1	306.71	307.91	307.09
317.77	318.13	318.51	317.88	316.95	317.68	317.99	317.97	319.04	318.11	318.85	318.09	318.94	318.47	318.53	317.92	316.76	317.03	317.08	317.36	320.17	318.02	318.87	318.63	317.14	318.5	317.01	317.96	317.31	316.99	318.23	319.06	318.4	317.1	318.12	318.43	318.69	316.84	319.22	316.91	318.95	317.69	318.46	317.98	316.73	317.32	319.07	318.58	319.14	318.58
303.45	302.54	304.15	304.05	303.27	303.11	303.18	303	303.77	303.51	304.37	303.15	304.96	303.44	304.97	302.98	303.25	302.98	304.13	302.26	303.18	303.37	303.33	303.07	303.46	302.22	303.49	304.62	303.38	304.18	303.98	302.69	303.61	302.63	303.37	303.65	303.52	303.13	303.8	302.84	302.08	303.56	303.99	304	304.07	303.39	302.42	303.08	303.38	304.56
304.48	304.14	304.79	305.72	305.48	303.88	305.49	304.8	304.66	304.96	303.72	305.47	305.36	303.9	305.36	304.37	303.61	304.49	303.88	303.54	303.84	304.27	305.2	303.92	303.32	304.48	304.86	305.38	304.42	303.69	304.81	304.39	304.37	304.37	304.61	303.85	304.53	305.15	304.23	303.65	304.52	303.81	304.27	305.16	304	304.39	305.79	303.97	304.41	303.54
315.52	313.74	314.86	313.98	315.69	314.6	314.93	314.14	313.33	314.3	314.99	314.79	315.4	314.07	314.43	314.75	314.66	313.69	315.61	313.67	315.55	315.53	314.62	314.8	313.66	314.21	314.78	315.17	313.23	314.92	315.2	314.07	313.99	315.22	313.41	314.97	315.52	313.96	314.36	314.8	314.74	314.22	314.97	315.3	315.57	313.13	314.92	315.89	315.44	314.98
313.5	312.7	312.75	312.67	312.1	313.13	312.61	312.39	313.33	313.15	313.15	314.03	312.06	313.66	311.68	313.39	312.74	313.2	311.45	315.34	312.02	312.84	311.85	313.44	313.49	312.43	312.51	313.16	312.03	312.46	314.26	312.73	313.43	311.47	312.41	311.94	312.6	311.6	312.92	313.36	313.94	311.81	313.37	313.06	312.89	313.26	313.42	313.68	311.52	312.79
303.78	302.43	301.99	303.18	302.92	301.68	302.33	301.71	303.15	303.2	302.02	301.44	303.14	302.44	300.84	302.87	303.38	301.12	302.08	301.15	302.02	302.75	303.35	302.86	302.17	302.58	302.42	302.51	301.6	302.92	302.06	301.93	302.93	301.99	302.44	301.79	301.51	302.09	301.7	303.26	303.36	300.85	302.63	302.07	302.51	302.59	302.76	303.44	300.8	302.71
312.88	312.78	312.4	313.1	312	313.05	312.19	313.71	312.4	312.44	312.95	312.41	312.36	312.48	312.29	312.37	312.39	312.26	312.22	311.77	313.22	312.83	312.73	310.88	313.64	313.1	312.74	313.17	313.96	313.18	312.54	312.81	314.07	312.59	312.46	312.28	313.59	312.67	312.61	312.71	312.95	313.01	313.39	311.37	313.96	312.69	313.3	312.69	313.19	312.29
317.59	316.89	317.54	317.39	317.89	316.97	317.98	317.25	316.79	317.03	317.03	318.32	317.68	316.87	318.03	316.65	316.94	317.27	316.95	317.81	318.5	317.75	317.69	316.47	317.71	317.49	316.69	316.36	316.03	317.83	317.54	318.14	317.22	317.69	316.56	317.36	316.72	318.77	317.56	317.11	317.42	317.25	316.67	316.37	318.19	317.78	317.22	316.92	316.86	317.32
300.95	301.71	300.99	299.91	300.91	300.86	301.29	301.84	301.44	300.86	301.45	301.55	300.55	300.21	300.08	301.22	300.86	301.61	301.81	301.43	300.31	301.32	301.1	302.1	301.15	300.85	300.3	300.28	301.1	300.4	301.84	299.27	302.07	302.59	299.73	301.58	301.68	300.28	301.15	301.36	301.09	300.82	301.62	300.81	300.63	299.88	300.98	302.32	300.93	299.77
314.96	314.87	314.71	313.34	314.51	314.3	313.38	313.52	315.33	315.35	314.78	315.52	314.13	315.75	315.8	315.28	315.28	314.65	313.89	315.21	315.39	314.27	315.21	314.68	314.78	315.92	314.29	314.44	316.15	314.1	314.35	314.29	314.06	314.6	314.2	314.62	316.08	314.83	313.93	315.66	314.54	315.47	314.24	314.37	315.32	315.7	314.51	316.04	314.23	314.22
311.97	312.89	313.21	312.14	311.59	311.67	311.66	313.03	312.7	312.52	312.37	313.32	312.69	313.34	312.79	311.65	313.64	314.07	312.13	312.34	311.78	312.81	312.5	312.79	312.57	312.47	311.94	311.96	313.57	311.92	312.28	312.25	313.26	313.35	313.16	311.74	312.95	311.95	312.53	312.76	313.68	312.68	313.03	312.31	313.19	313.63	312.36	312.11	311.48	312.9
303.93	302.78	302.82	303.49	304.84	302.78	301.74	302.76	303.86	302.15	303.16	303.77	303.39	304.44	302.22	303.12	303.86	302.95	302.54	303.17	304.34	303.4	302.5	303.82	303.5	303.05	302.96	303.95	302.99	303.13	303.65	302.61	303.07	303.59	303.32	301.95	303.12	303.04	302.82	303.34	303.75	302.8	303.16	303.97	303.68	304.74	304.19	301.56	303.46	302.69
297.09	296.2	296.53	296.95	297.52	299.12	296.36	295.71	296.46	296.02	295.72	297.75	297.24	297.33	296.91	296.46	297.18	296.38	296.77	298.2	297.02	296.57	296.81	296.83	298.03	298.02	296.41	297.7	297.11	297.11	296.04	296.96	295.86	296.04	296.68	296.29	297.16	294.93	296.81	296.23	297.05	296.04	296.43	296.33	297.18	296.78	296.07	296.22	297.19	295.73
313.87	312.62	313.96	314.77	313.24	314.12	314.28	313.13	314.49	313.64	314.72	312.69	313.53	313.84	315.03	313.32	314.13	314.77	314.43	315.2	314.72	314.75	313.02	313.5	313.65	314.25	312.44	313.98	314.27	311.67	314.35	313.19	314.2	314.61	313.69	313.76	313.88	313.56	314.54	313.28	313.77	314.14	314.01	314.46	313.3	313.58	313.96	312.73	313.71	313.74
310.38	311.74	310.56	310.93	310.78	310.99	310.85	311.47	310.61	311.55	310.84	311.53	311.71	311.68	309.47	312.3	310.03	309.87	311.64	311.6	311.26	310.66	311.86	310.97	312.25	310.83	310.93	310.55	311.4	309.31	310.32	310.81	310.42	310.72	311.67	309.3	310.67	311.5	312	310.59	310.42	311.03	308.91	310.02	312.14	311.24	311.7	311.96	311.2	311.71
316.58	318.05	316.44	317.24	317.54	316.24	316.9	315.56	317.83	316.82	317.1	316.5	317.61	317.27	316.28	318.27	316.74	317.07	317.25	318.94	317.29	317.93	316.82	317.28	316.78	317.65	318.62	316.52	316.43	316.91	316.58	317.06	317.42	317.54	317.84	317.56	316.83	317.52	317.54	317.6	318.62	318.01	317.62	316.33	318.3	316.47	318.41	316.97	316.65	317.2
306.54	304.77	305.37	305.61	305.65	305.99	306.79	306.22	306.02	305.86	305.32	306.58	305.87	305.09	307.47	307.15	305.6	305.3	305.52	306.3	307.4	306.51	305.98	307.08	305.07	306.78	306.32	305.55	306.83	305.91	306.47	306.33	305.7	306.57	305.15	305.92	305.5	306.2	305.85	306.28	306.07	306.09	306.45	307.16	305.19	305.79	305.47	306.23	307.39	306.23
295.63	295.02	293.83	295.67	295.41	295.06	294.49	293.79	294.71	294.74	295.01	294.07	296.73	295.41	294.89	294.98	294.89	295.76	293.67	294.2	295.3	295.99	295.61	294.22	294.38	294.77	295.56	296.27	294.43	295.13	295.82	294.48	294.6	294.96	295.83	295.39	295.95	294.74	296.01	294.39	295.67	294.35	294.17	294.59	295	296.34	294.1	295.34	294.8	294.72
310.6	308.96	310.48	309.77	310.33	311.01	309.73	310.87	310.9	310.26	310.17	309.53	309.66	310.27	309	310.39	309.68	310.55	310.62	311.11	311.53	309.42	310.19	310.77	310.77	312.23	310.93	310.64	310.41	311.43	310.1	311.47	310.58	309.02	311.14	308.84	311.61	311.04	310.02	310.97	310.58	309.65	309.02	311	309.98	310.51	310.79	309.13	309.55	310.98
319.46	319.96	319.17	318.62	319.76	319.05	318.42	320.03	319.7	319.2	318.64	320.04	318.73	319.1	319.3	319.78	318.04	318.7	317.47	319.31	320.56	319.42	317.93	321.18	318.83	319.97	318.13	319.08	319.71	319.21	318.99	319.85	320.13	320.22	319.64	319.82	319.87	318.94	317.29	320.12	319.54	319.15	318.21	318.9	318.32	318.84	318.23	319.69	318.67	321.69
294.65	294.12	293.81	295.57	295.2	294.79	296.03	293.83	295.64	294.47	294.47	295.69	295.62	294.34	294.83	293.9	294.63	294.54	295.32	294.64	293.75	295.57	294.92	295.1	295.71	294.78	296.88	294.56	295.58	296.1	295.43	295.82	296.27	295.01	295.17	295.33	294.03	296.34	294.68	294.72	296.05	295.95	294.77	295.28	294.69	295.61	295.68	294.95	294.59	295
314.73	313.3	314.9	313.63	315.38	314.68	316.1	313.98	315.28	314.64	314.98	313.99	315.91	316.17	315.38	312.94	314.49	314.55	315.79	315.41	313.94	313.58	313.56	315.41	315.3	314.77	314.7	315.44	315.39	313.76	313.86	314.79	315.45	315.69	314.46	314.07	313.9	314.87	314.67	314.95	314.85	315.09	315.62	315.29	315.69	314.52	314.4	315.1	314.75	313.91
327.96	328.43	327.8	329.18	327.58	327.78	328.26	327.92	328.97	328.57	329.08	327.95	328.73	329.98	327.14	328.78	328.18	328.76	328.18	328.12	330.04	328.89	330.32	328.63	328.33	329.05	327.99	326.75	329.31	327.49	328.91	329.46	328.67	328.29	328.26	328.29	328.74	328.34	328.94	329.41	327.76	328.16	327.92	328.66	328.99	328.44	328.23	328.32	329.28	327.68
297.51	296.43	297.02	297.14	296.16	296.92	298.36	297.12	296.42	295.93	297.67	297.88	297.4	295.76	296.46	297.31	297.95	298.17	296.29	296.85	297.54	296.54	296.74	295.98	296.79	298.04	297.58	297.27	297.95	297.4	296.66	297.17	297.14	295.89	295.82	297.05	296.46	297.73	297.07	296.61	296.2	295.9	297.62	295.97	296.08	296.14	297.15	297.12	297.72	295.28
312.58	313.81	312.11	312.81	313.91	313.01	314.02	314.74	313.13	312.77	313.53	313.5	312.06	313.38	313.75	313.02	312.81	312.97	312.76	313.98	313.93	313.58	313.26	313.03	313.14	313.91	313.7	312.46	314.11	313.86	313.89	313.3	313.3	312.71	313.2	312.81	313.93	313.71	314.79	312.79	313.85	313.51	312.9	313.18	314.25	313.14	314.2	313.89	312.58	313.12
315.49	316.55	315.69	315.96	315.42	314.97	315.39	313.96	315.03	316.38	314.44	315.57	315.01	316.42	314.88	316.42	315.9	314.87	316.35	315.87	316.39	315.02	315.47	315.67	316.04	316.03	316.51	315.65	316.36	314.43	317.11	315.46	315.39	315.59	316.63	315.53	315.84	315.89	314.82	315.93	315.42	315.24	316.37	315.58	317.63	315.59	315.18	315.27	315.43	317.07
304.77	303.88	303.96	303.65	303.09	304.18	303.92	304.54	304.38	304.02	303.68	303.32	303.74	304.09	304.93	303.71	304.88	304.15	304.31	303.93	304.15	304.48	304.06	304.2	304.5	303.27	303.24	304.99	303.83	304.03	305.69	304.31	304.72	305.74	304.39	303.61	304.69	304.92	303.55	304.52	306.29	304.71	304.26	305.56	303.9	305.03	304.34	303.73	303.83	304.18
298.12	296.84	297.25	297.5	296.65	296.34	297.47	297.2	296	296.76	296.95	297.06	297.75	297.57	298.6	296.34	297.87	297.09	296.74	298.51	296.81	297.84	297.1	296.79	297.3	295.49	295.26	296.18	298.07	297.33	296.08	296.94	297.12	296.25	298.37	295.75	295.93	297.07	296.71	296.78	296.42	296.49	295.97	296.14	297.9	296.76	295.9	296.82	297.1	296.32
316.91	316.29	317.33	316.7	316.28	317.24	315.66	315.38	316.42	315.99	315.56	316.03	315.95	315.71	314.76	315.49	315.59	314.79	315.75	314.88	314.85	317.08	315.85	315.73	315.53	315.22	315.84	316.73	316	316.09	316.25	315.77	315.2	316.56	314.39	316.86	315.98	315.21	316.88	314.29	314.96	315.91	316.09	315.96	315.68	315.9	315.65	315.99	317.19	316.54
318.39	317.82	318.54	315.96	319.95	319.14	318.4	318.74	319.79	318.24	318.44	317.81	318.83	317.99	318.44	318.48	317.69	319.1	318.22	318.03	317.78	317.84	317.84	317.41	318.12	317.83	318.84	318.14	318.1	317.02	318.15	318.25	319.08	318.27	318.24	317.83	318.33	318.63	318.68	318.67	319.1	318.81	317.54	318.32	318.97	318.41	319.49	318.35	318.23	318.15
313.02	314.69	314.19	314.25	313.83	313.74	314.69	314.37	313.59	314.24	314.74	313.82	313.53	314.45	313.22	314.06	313.86	314.29	313.74	313.62	314.13	313.07	313.73	314.24	313.28	314.35	314.06	314.4	312.61	313.28	315.81	313.67	313.32	313.52	313.56	313.92	313.99	313.12	313.61	313.6	314.79	312.75	313.48	313.71	313.99	315.81	313.57	313.97	313.11	314.58
313.17	313.95	312.11	312.29	311.68	313.55	312.91	314.32	313.59	313.16	313.15	313.5	312.84	312.44	312.4	312.16	313.15	313.81	313.3	313.74	315.26	314	313.46	313.17	312.39	313.9	313.22	313.47	313.49	312.04	313.05	313.51	312.53	311.89	313.6	313.78	314.07	314.05	314.14	313.08	312.81	311.84	312.67	313.65	313.29	312.98	313.35	312.34	312.89	312.97
311.08	311.23	311.57	312.07	310.66	311.9	311.69	312.42	311.12	310.2	311.02	312.45	311.03	311.91	312.62	311.43	312.78	311.36	311.57	311.9	310.08	311.49	311.19	312.18	311.46	312.59	311.85	311.76	310.86	310.55	310.51	311.17	311.72	311.96	311.06	311.6	312.46	309.96	312.02	310.97	311.14	311.96	311.14	310.64	310.36	310.98	311.13	311.78	312.47	312.05
310.89	311.17	311.19	311.55	310.96	310.5	310.31	310.65	311.65	310.37	311.64	309.87	311.44	310.73	310.3	310.62	309.73	311.3	310.54	310.96	310.85	310.22	310.76	310.93	308.98	310.74	309.34	310.55	310.51	311.55	310.22	309.31	311.59	310.13	309.35	311.51	311.44	311.35	311.13	309.43	311.33	311.65	311.57	310.98	310.14	310.05	312.39	311.47	311.22	311.8
314	315.27	314.69	315.13	315.2	315.08	315.96	314.86	315.71	314.6	312.86	315.02	313.56	316.03	316.17	315.75	316.31	314.03	315.03	313.93	313.26	313.48	314.29	315.49	314.67	314.55	315.31	313.89	315.04	315.39	315.18	315.16	314.75	316.41	314.38	314.92	314.49	315	315.7	314.59	314.31	314.75	313.91	315.42	313.87	313.96	314.48	315.19	314.63	315.61
306.33	306.41	305.71	306.88	306.54	305.52	306.28	305.6	305.63	305.22	306.67	305.61	306.84	306.12	305.8	306.13	305.21	305.43	305.09	306	307.39	305.83	308.14	305.74	308.08	307.08	305.4	306	306.76	306.45	307.79	305.5	306.18	307.07	305.94	306.75	307.21	305.94	305.2	306.66	306.83	306.21	306.08	307.65	306.96	306.29	306.38	305.88	307.15	305.34
303.66	304.76	304.45	304.17	305.65	304.24	303.28	304.22	304.28	304.04	305.44	306.48	304.3	304.23	305.47	305.07	305.39	304.35	305.15	305.03	303.75	305.29	304.35	304.63	305.32	304.48	305.19	305.35	304.68	303.65	304.58	305.17	304.05	304.4	305.23	304.41	304.2	304.89	305.49	305.48	304.71	304.69	303.83	304.23	304.73	304.68	304.36	304.46	304.5	304.27
297.13	297.13	297.28	297.02	296.2	296.56	296.95	297.09	296.56	296.03	296.85	296.78	297.64	296.13	297.38	297.68	296.93	297.05	297.96	296.89	296.38	296.67	295.81	296.72	296.92	296.67	295.39	296.42	297.92	296.9	296.54	296.64	296.49	296.7	297.92	297.08	297.73	297.06	296.91	296.53	297.32	295.98	297.21	297.53	297.72	297.45	297.52	295.24	297.4	296.23
313.72	314.72	315.46	312.23	314.22	312.68	314.76	313.38	314.16	314.31	313.76	314.42	314.01	313.43	314.85	313.95	314.14	313.84	313.02	314.84	313.99	312.78	313.85	312.28	313.17	314.93	313.71	314.06	314.91	313.84	313.55	313.44	314	314.29	311.5	314	314.05	313.96	314.05	313.25	314.23	314.29	313.96	313.82	313.52	314.14	314.18	314.76	313.74	314.3
319.49	317.74	318.07	317.5	317.73	319.15	318.61	317.75	319.68	317.78	317.62	316.86	317.34	317.33	318.36	317.25	317.58	317.88	317.62	316.86	317.87	317.73	317.22	319.4	318.22	318.98	318.2	317.55	318.98	318.43	318.8	318.96	317.89	317.62	318.46	318.1	318.48	317.99	317.99	318.72	318.16	317.46	318.33	318.31	318.08	318.49	318.66	317.84	318.36	317.87
314.68	314.25	315.29	313.42	313.37	314.74	314.14	314.37	314.42	314.81	313.31	313.6	314.16	313.72	314.49	314.38	314.04	314.97	314.89	313.97	314.75	313.86	312.78	314.46	314.34	314.18	313.76	314.71	314.41	315.37	313.33	312.22	313.65	313.87	313.12	312.95	313.58	313.39	313.8	314.78	313.87	313.69	312.47	312.93	314.29	314.2	314.1	314.27	313.45	312.27
319.23	319.27	317.82	318.51	317.58	317.39	318.13	318.18	316.95	317.88	319.37	317.35	319.15	318.01	316.85	317.24	317.22	318.17	318.72	317.55	318.7	318.62	318.36	318.88	318.31	317.27	317.84	316.28	319.48	318.73	316.9	317.75	317.93	318.14	317.9	318.68	318.85	319.1	319.1	318.02	317.41	319.03	317.47	318.44	317.47	318.57	318.53	317.28	317.15	318.98
325.53	324.34	325.07	326.67	324.51	324.57	324.72	326.03	326.07	325.06	325.93	325.32	325.2	326.3	325.44	325.42	323.75	325.03	325.94	324.62	325.98	326.43	324.96	324.22	324.75	324.05	326.52	324.08	325.03	325.05	325.39	324.02	325.05	325.13	324.93	324.2	324.77	326.16	325.64	325.13	324.46	325.33	324.81	325.56	324.84	325.98	324.52	324.14	325.27	325.52
317.08	317.84	317.79	317.05	317.12	317.49	317.55	317.11	316.78	317.14	317.33	317.71	316.69	316.63	317.42	317.2	317.73	317.36	318.1	317.51	316.88	317.29	316.1	316.78	317.33	316.69	316.98	317	316.52	316.44	317.82	316.95	317.67	317.72	318.75	317.42	318.85	317.05	317.78	317.35	318.28	317.67	318.02	317.76	317.52	318.11	317.54	318.07	317.82	317.01
310.14	309.29	309.4	309.7	308.15	307.82	308.58	308.51	308.33	309.53	308.09	308.83	308.98	308.66	309.07	309.04	308.97	309.24	308.08	308.35	307.75	309.07	309.06	309.8	309.02	308.75	308.36	308.52	308.55	309.41	309.47	309.11	309.01	308.32	309.44	308.28	309.76	307.73	308.59	307.94	308.22	308.2	309.26	310.09	308.81	308.21	308.81	308.36	308.76	308.2
330.18	327.87	328.1	327.71	328.68	328.78	328.64	328.68	328.38	327.49	328.17	327.55	327.98	329.11	328.46	329.24	328.56	328.36	328.65	328.94	329.72	327.95	329.33	328.49	326.73	329.41	328.58	329.98	329.55	329.8	330.08	330.44	329.07	328.77	329.78	329.68	329.1	329.94	328.92	327.7	327.32	328.85	329.11	328.34	328.35	329.27	328.68	329.79	329.47	328.72
318.34	317.27	317.8	318.04	318.33	317.66	317.66	318.53	317.98	318.27	318.47	318.06	318.38	317.68	317.94	318.58	317.65	318.33	319.08	317.75	317.93	317.86	318.71	318.72	318.21	317.6	317.29	317.45	317.84	317.93	318.74	318.93	318.21	317.73	318.73	318.07	317.62	318.32	318.07	317.26	319.26	318.48	318.95	317.27	317.46	319.01	317.11	319.1	317.45	318.48
314.97	315.17	315.01	314.51	314.22	314.72	315.7	313.91	315.71	315.17	314.39	313.52	315.34	314.84	314.88	315.11	315.66	315.94	314.51	315.57	315.02	314.93	313.73	315.05	314.39	314.81	314.48	314.32	316.14	316.01	314.71	315.16	314.8	315.23	314.16	314.2	315.1	315.1	314.84	314.42	315.59	315.32	314.32	314.31	314.88	314.58	315.17	315.29	316.53	315.41
295.09	295.65	296.01	295.03	294.97	295.01	295.29	294.93	295.1	295.42	294	294.67	295.45	294.3	295.88	293.95	295.16	295.23	296.83	296.44	295.83	295.77	295.36	295.27	295.28	294.13	295.43	293.79	295.34	296.02	294.56	293.86	295.18	294.68	294.3	294.89	295.53	296.31	294.73	293.72	295.18	295.29	295.96	294.26	295.72	295.94	295.6	295.18	295.71	295.87
304.4	306.34	304.69	305.39	304.23	304.43	304.31	305.73	304.12	304.61	304.88	302.9	304.88	303.94	305.31	304.87	305.19	303.84	305.57	304.57	305.82	304.92	304.85	305.34	305.62	304.9	304.6	304.98	304.84	305.29	305.16	303.29	304.43	304.42	304.1	303.82	303.61	305.49	303.88	305.52	307.03	305.44	305.28	305.77	304.69	304.61	305.28	304.67	304.41	305.7
328.5	327.95	328.84	327.43	328.19	328.24	328.79	330.07	328.2	329.46	328.42	327.62	328.45	327.73	330.22	327.86	327.07	328.49	328.14	329.14	328.61	329.26	329.07	328.46	328.53	328.89	328.57	329.47	329.14	328.18	327.78	328.56	328.55	327.88	328.31	328.24	328.08	327.77	327.73	329.5	327.23	328.77	329.34	328.45	329.13	327.88	328.02	327.6	330.01	328.38
318.43	318.65	318.55	318.22	318.73	319.17	317.92	316.89	317.49	317.75	317.78	317.01	318.63	319.74	319.09	319.43	318.58	317.57	318.05	317.85	317.79	318.34	318.36	317.64	318.41	317.49	319.31	319.3	318.09	317.26	318.28	317.3	318.76	317.16	317.43	318.33	317.46	318.05	318.2	319.77	318.24	317.86	317.67	317.95	319.21	318.3	317.08	317.15	318.54	317.3
296.01	297.82	297.29	296.77	296.53	295.82	296.75	297.08	295.61	296.82	297.48	296.31	296.67	295.48	296.75	296.93	296.88	296.59	297.63	296.95	296.21	298.45	296.18	296.88	297.26	296.37	297.24	296.58	296.52	296.86	298.03	296.52	297.4	296.25	295.84	297.97	297.87	297.6	297.51	297.07	297.35	297.11	296.75	297.97	296.7	296.29	297.32	296.08	297.18	297.21
303.13	302.84	302.83	303.47	303.96	304.83	304.63	304.19	304.01	303.48	303.93	303.62	302.08	303.95	304.36	304.52	304.32	303.26	304.42	302.71	304.66	302.96	303.41	303.81	304.12	304.08	303.58	304.35	304.3	303.19	303.61	303.78	303.03	303.85	304.03	303.85	304.13	304.07	303.72	304.09	303.67	304.42	303.24	303.17	302.67	303.48	302.79	304.58	303.99	302.49
306.29	305.27	306.11	306.82	306.78	305.61	306.1	305.26	307.97	307.97	307.03	306.25	307.04	307.31	306.49	307.38	305.99	304.74	306.15	306.02	308.11	305.99	306.47	306.09	306.34	306.88	306.58	306.03	306.97	306.82	305.57	306.04	307.25	306.73	306.03	307.42	307.4	305.42	305.49	306.48	305.93	306.81	305.6	306.04	306.4	306.61	306.07	305.54	306.97	307.54
300.22	300.63	301.08	301.43	301.86	300.46	301.41	300.7	300.69	301.61	301.13	300.62	299.98	300.53	301.95	301.61	301.15	301.35	300	300.46	300.08	302.08	302.05	301.14	300.44	300.59	299.68	301.46	300.55	300.94	300.84	299.34	301.12	301.7	301.36	301.72	300.54	301.05	300.36	301.26	300.75	301.97	299.93	302.17	300.48	301.38	301.02	302	301.77	300.64
303.58	304.43	303.77	303.46	304.37	303.44	304.05	302.4	302.58	304.44	303.29	303.02	303.97	303.88	303.21	302.53	302.63	304.07	304.51	303.38	303.56	302.7	304.34	303.58	305.27	303.77	303.37	304.1	304.27	302.48	303.62	303.81	304.47	302.54	303.5	302.87	302.82	303.15	304.4	303.66	304.77	302.48	303.92	302.63	303.75	303.63	301.94	302.9	303.37	303.71
315.87	316.43	315.42	316.03	314.54	315.82	314.53	316.03	316.95	316.1	316.07	314.98	315.06	315.64	316.5	317.31	315.61	316.27	315.09	315.98	316.36	314.69	316.18	315.4	316.93	315.52	315.15	316.02	316.03	314.65	316.81	315.14	315.81	315.57	315.05	316.04	315.9	315.38	315.33	316.13	314.71	315.53	315.43	314.11	315.9	315.34	316.06	315.01	317.11	316
305.92	305.91	306.06	306.02	306	304.86	305.82	306.49	306.82	305.5	305.91	304.76	305.92	307.44	306.38	305.35	305.52	305.95	306.38	306.14	305.55	306.65	306.5	306.19	307.26	305.81	306.3	308.09	307.02	306.58	304.36	305.67	306.85	306.3	305.89	305.47	305.96	306.59	306.64	305.22	306.92	306.19	305.86	306.19	306.8	307.35	305.65	305.56	306.38	305.5
313.11	313.24	312.37	312.71	312.66	312.89	313.51	311.74	312.52	311.81	312.58	313.47	313.58	315.21	313.77	312.81	313.93	314.04	313.67	313.75	312.05	312.52	313.58	313.25	313.22	312.49	313.63	312.73	312.94	313.24	312.54	312.8	313.09	312.99	311.92	311.9	313.79	313.15	314.17	312.54	313.6	314.01	313.22	312.64	312.71	313.21	312.8	313.54	312.72	312.08
301.49	302.13	301.37	301.03	301.8	301.2	300.84	300.18	299.99	300.86	300.73	301.81	301.44	302.12	299.72	300.81	300.88	301.01	301.66	301.42	301.55	301.72	299.57	300.31	301.81	301.19	300.03	300.88	301	301.54	300.14	302.08	302.07	301.33	302.2	300.36	300.69	300.09	300.68	301.53	301.59	301.5	300.24	300.52	300.32	299.61	301.93	301.8	301.68	302.23
297.24	297.09	296.13	296.96	296.19	296.53	296.09	296.93	296.42	297.07	296.21	296.16	297.5	297.11	297.04	296	297.17	296.53	297.82	296.73	296.72	296.13	295.27	296.74	297.62	297.32	297.82	297.21	296.38	296.15	296.81	296.8	296.71	296.52	295.63	297.7	296.08	297.23	297.48	296.88	296.98	297.07	296.73	296.5	297.12	296.53	298.86	297.85	296.93	296.83
304.18	303.09	303.34	304.48	303.04	304.12	303.89	302.72	303.65	305.71	303.11	303.51	302.73	303.9	302.12	302.63	303.09	303.2	303.49	305.15	302.48	303.58	303.79	303.48	302.51	304.16	301.83	303.86	303.68	303.5	303.22	303.06	301.89	304.16	303.28	304.08	303.73	303.66	303.23	302.81	303.6	303.02	301.82	302.63	304.44	303.7	303.18	305.88	303.64	304.09
314.12	314.16	313.99	313.31	312.95	314.15	313.49	313.42	313.17	312.86	312.14	313.89	312.74	313.93	313.02	312.82	312.77	313.51	313.25	314.22	313.84	312.38	313.94	313.14	312.94	313.9	313.92	313.31	311.75	311.89	313.5	313.3	313.39	313.81	314.36	312.63	312.52	313.02	312.47	314.75	313.03	313.5	312.72	313.28	312.11	313.42	312.65	313.75	311.76	314.6
325.29	325.78	324.48	324.53	326.6	326.66	326.14	325.87	326.2	323.61	325.41	326.64	325.21	325.64	325.16	325.64	326.53	326.4	326.35	323.58	324.82	325.31	324.38	325.4	325.48	324.68	323.49	325.61	325.78	325.46	325.82	325.09	325.9	325.31	325.42	325.48	324.58	325.93	325.04	325.26	325.58	326.19	324.48	324.56	324.54	326.05	325.34	324.19	325.87	324.68
304.33	304.92	304.53	303.7	304.77	304.71	304.8	303.07	305.4	305.18	303.85	303.42	305.04	304.26	304.37	303.25	304.9	304.26	305.86	304.47	304.04	303.97	304.04	304.5	303.77	304.2	304.22	303.77	304.72	303.95	305.2	304.07	304.95	303.49	304.19	305.08	304.13	305.45	304.67	304.93	305.83	304.14	304.72	304.63	304.45	304.58	304.14	304.78	304.98	303.83
306.31	305.59	307.05	306.37	306.3	307.85	306.66	306.28	306.21	305.98	307.32	306.27	306.1	305.57	305.5	307.28	307.49	305.96	305.86	305.98	306.26	307.67	306.65	306.01	306.41	307.39	307.16	306.77	306.61	306.03	305.65	306.54	307.41	306.47	307.11	305.85	306.32	306.75	305.42	307.36	306.6	306.22	305.44	305.82	307.46	308.31	306.92	306.97	305.85	305.64
316.25	315.8	317.2	317.95	318.14	316.82	316.52	316.32	318.19	316.6	316.68	317.21	316.88	317.6	318.36	317.62	317.48	316.77	316.58	317.45	316.31	316.92	317.16	317.65	316.37	316.9	318.37	315.67	316.01	316.81	316.99	317.14	318.45	316.54	317.69	317.7	317.3	316.97	318.04	317.57	318.13	317	318.4	317.23	316.98	317.64	318.61	317.42	317.86	317.19
308.5	309.83	309.23	310.26	310.18	311.05	309.16	311.14	309.06	309.03	311.02	310.73	310.22	309.85	309.3	309.56	308.95	309.73	310.36	309.12	309.52	310.45	309.93	309.99	310.09	310.23	310.08	309.93	310.11	309.89	309.63	309.88	309.11	310.42	309.79	310.38	308.74	309.73	310.36	309.69	310.43	309.51	309.77	310.87	309.47	310.56	310.11	310.14	310.94	310.61
312.61	310.88	312.21	312.03	312.22	312.69	312.17	313.24	311.77	312.03	313.04	312.23	312.08	312.43	309.87	313.33	312.5	314.46	312.18	311.74	312.63	313.17	312.24	312.92	312	312.22	311.16	311.38	312.13	313.06	312.96	312.8	311.69	313.28	312.51	312.72	311.46	312.81	312.61	312.48	312.82	312.67	310.85	312.99	312.76	312.27	311.08	310.93	311.21	312.53
305.11	304.13	304.8	304.08	305.58	303.24	305.24	304.05	304.7	303.77	303.1	303.77	304.56	304.34	304.66	306.2	303.79	305.52	304.9	304.7	305.37	304.95	303.34	304.28	307.09	303.51	305.04	304.78	305.38	304.54	304.8	304.94	304.36	303.7	304.4	304.15	305.45	305.07	304.86	305.09	305.06	304.38	304	306.16	304.83	304.38	304.51	304.41	303.85	303.62
295.18	295.26	295.85	294.42	294.49	296.39	294.1	295.04	296.09	294.46	294.38	295.21	294.82	294.95	295	295.09	295.77	294.62	294.58	296.18	295.04	295.94	295.06	296.1	295.3	295.38	294.66	294.38	294.59	294.38	294.26	294	295.94	294.35	296.21	295.13	294.11	295.49	295.78	294.98	295.01	294.17	295.28	295.68	294.16	295.23	295.19	296.19	294.62	296.16
307.04	305.98	305.71	305.96	305.8	305.41	305.43	306.38	304.59	305.26	306.44	304.8	305.85	304.39	305.17	305.27	305.5	304.56	305.16	306.38	305.47	305.16	306.22	305.83	305.08	305.09	305.33	305.73	306.18	304.91	303.82	305.81	305.45	304.58	305.83	305.35	304.04	305.21	303.95	305.02	305.15	305.78	305.33	304.55	305.82	304.96	305.1	305.86	305.74	304.67
306.08	306.99	306.57	307.49	306.64	306.37	308.53	305.72	307.57	307.24	306.42	307.79	306.28	306.25	307.33	307.37	306.36	306.52	306.22	305.84	306.48	306.37	308.53	306.57	307.21	307.58	306.49	306.66	307.92	306.77	306.09	307.59	306.45	306.7	305.97	306.67	306.19	306.23	305.06	306.95	307.25	306.89	306.46	306.13	306.22	306.37	308.36	306.33	305.96	305.41
328.2	327.76	327.88	328.93	327.88	327.17	326.78	328.01	325.82	327.62	327.17	327.12	327.08	325.39	329.05	327.1	327.56	326.52	326.62	326.31	327.5	326.62	327.45	327.06	327.31	327.55	327.05	325.98	326.76	325.93	327.45	326.63	327.62	327.61	326.61	326.1	327.17	326.27	326.36	327.27	326.92	328.2	326.74	327.17	327.33	327.09	327.54	327.03	326.84	326.74
326.95	327.21	327.29	327.09	327.79	328.19	325.62	327.19	328.1	327.01	326.89	326.91	327.77	326.81	326.03	328.07	326.67	326.64	327.79	327.07	326.27	327.35	327.48	326.6	327.66	326.7	326.53	326.2	326.49	327.15	328.76	326.35	326.21	326.07	328.18	327.01	326.48	326.54	326.26	327.41	326.85	326.73	327.65	327.57	327.08	325.53	326.19	325.82	327.46	327.92
312.9	311.96	313.26	312.28	313.24	312.78	314.79	312.92	312.3	312.27	313.59	314.43	313.46	312.03	313.52	313.68	312.56	313.2	314.22	314.02	314.08	312.54	315.04	313.88	312.43	313.76	313.19	314.59	312.82	312.49	313.4	313.77	313.05	313.62	313.87	313.44	312.91	313.01	314.12	313.48	313.57	314.76	313.39	312.87	314.07	314.45	313.31	313.09	314.25	313.79
294.71	293.44	294.32	293.71	292.71	293.89	294.65	294.93	293.39	293.85	292.77	294.58	293.16	294.32	294.65	293.12	294.68	293.78	295.11	293.62	293.87	294.82	293.82	294.9	294.59	294.67	294.49	294.5	293.33	292.22	293.99	293.44	294.24	293.23	292.77	292.76	294.45	294.04	294.23	293.63	293.36	293.86	294.26	294.6	292.78	293.88	294.43	293.7	292.74	293.82
302.3	301.84	299.82	300.42	300.74	300.69	300.84	302.42	300.93	301.15	301.56	301.07	301.97	300.54	300.48	301.38	300.16	301.39	300.51	300.74	300.82	301.32	300.86	300.86	300.57	300.99	300.6	300.62	300.19	301.02	301.8	301.05	301.69	300.72	300.92	301.7	300	301.24	301.08	300.34	300.41	301.23	301.23	300.97	300.62	300.84	300.03	300.93	301.87	302.32
308.18	309.2	308.99	309.88	309.16	308.87	308.47	308.6	308.67	309.2	309.36	309.14	307.92	308.67	308.83	309.08	309.7	308.75	309.06	309.91	308.87	308.81	309.1	308.88	308.19	309.36	309.51	309.8	309.73	309.19	308.12	308.85	309.28	308.58	308.7	308.47	308.5	309.12	308.26	310.47	308.57	310.38	308.77	308.4	308.35	308.36	310.11	308.15	307.44	308.72
328.51	327.54	327.74	329.18	328.28	329.52	327.81	329.17	328.42	329.51	328.84	327.74	328.81	328.33	328.65	328.42	329.34	327.92	328.01	328.66	327.96	328.29	329.33	328.16	327.77	328.65	329.17	329.33	328.58	327.7	328.91	328.46	328.71	328.39	328.57	329.14	328.32	328.98	328.58	329.13	327.1	328.74	328.51	327.81	327.88	328.07	328.26	328.63	328.33	327.84
304.54	304.96	305.15	304.28	304.81	305.67	305.58	304.93	305.12	305.43	305.19	305.09	306.61	305.6	304.07	305.11	305.31	304.51	305.34	305.07	305.94	305.1	304.9	305.79	306.02	304.7	305.94	305.28	304.43	306.13	304.79	305.78	304.91	304.76	305.02	304.95	304.13	304.83	305.5	305.28	304.77	304.59	305.64	304.21	305.09	304.16	305.16	305.57	305.25	305.51
323.97	324.93	323.3	324.42	324.93	324.38	325.32	324.87	324.56	323.65	324.09	323.71	323.75	324.5	324.28	324.76	324.23	324.19	324.89	324.15	324.34	325.05	323.43	324.53	324.07	323.82	325.41	323.31	324.02	324.3	324.34	324.42	324.09	325.26	324.96	323.78	324.7	324.83	324.79	325.66	325.24	323.76	323.29	323.81	324.24	325.17	323.85	324.79	324.62	324.08
304.54	305.05	303.91	304.19	304.01	303.25	306.14	304.17	303.52	303.81	303.15	305.13	304.96	303.68	303.69	305.08	305.49	305.22	303.69	302.83	305.42	303.87	304.08	304.56	304.26	304.05	305.42	305.03	304.87	304	304.98	304.9	305.27	304.16	303.48	305.47	303.81	304.53	305.15	304.06	304.89	305.67	303.95	304.87	304.54	306.16	305.12	304.5	304.7	303.73
326.25	326.88	327.33	327.77	326.14	327.76	327.52	327.3	326.44	327.09	328.07	327.99	326.49	327.95	326.98	328.18	327.54	327.72	327.5	327.68	327.67	326	325.66	326.82	327.08	326.79	327.07	326.53	326.99	327.69	325.75	326.99	326.85	327.25	326.24	327.38	326.91	326.68	327.23	326.68	327.31	326.09	327.22	326.75	326.16	326.21	326.88	327.98	326.47	327.16
303.81	302.12	302.04	302.98	302.71	302.16	303.07	302.17	302.84	302.45	300.55	302.62	301.64	301.8	303.19	302.29	301.33	301.8	301.8	302.5	303.37	301.28	301.77	302.82	301.97	302.62	302.47	301.9	302.25	300.97	302.17	301.95	301.19	302.82	302.78	301.57	302.29	302.31	302.66	302.67	303.02	301.76	302.49	302.54	303.33	301.92	301.46	302.58	302.25	301.67
303.49	303.88	303.49	303.67	303.7	303.98	303.64	303.24	304.22	303.37	304.46	303.88	304.01	303.73	304.28	304.24	303.85	304.79	303.75	303.97	303.94	304.66	303.63	304.02	303.93	303.39	303.73	305.11	303.26	303.63	304.52	303.95	303.68	303.27	302.62	303.94	304.52	304.34	302.58	303.01	304.13	304.26	303.27	304.73	303.5	303.58	304.21	304.44	304.19	304.12
304.57	303.51	303.78	303.82	304.14	303.77	302.86	303.08	303.25	303.31	303.41	304.04	303.98	304.23	303.01	303.93	302.84	303.82	302.61	302.5	303.75	302.68	303.34	303.69	304.44	302.97	303.71	304.46	303.37	303.93	303.37	304.45	302.95	302.9	303.27	304.11	303.29	303.59	303.16	304.35	302.86	303.93	303.36	303.21	303.17	304.3	304.29	304.24	302.82	303.77
314.21	313.64	315.01	315.22	315.41	315.33	315.54	314.84	314.95	313.14	316.22	314.29	315.18	315.31	314.78	314.92	315.67	314.45	314.02	315.39	315.13	314.66	314.85	314.76	315.26	315.29	315.04	316.12	314.75	315.46	314.79	314.69	315.17	314.09	313.57	314.43	315.4	314.63	315.47	315.94	314.77	315.46	315.95	315.35	315.1	315.36	314.56	314.93	315.06	315.98
310.49	311.24	310.42	310.01	310.41	309.52	309.91	310.28	310.35	311.84	311.09	311.16	311.48	310.5	310.86	311.05	310.66	310.17	309.96	311.27	310.21	310.63	310.59	310.06	310.89	310.23	309.97	311.66	311.3	311.2	310.91	310.83	312.39	310.45	311.61	310.74	311.03	310.53	311.48	310.78	311.8	310.42	309.7	310.44	311.77	311	309.95	310.84	311.26	311.28
313.79	314.48	313.88	314.36	314.55	312.81	313.67	312.96	312.97	313.51	313.12	313.82	314.7	315.39	313.27	314.22	314.14	313.4	312.19	313.71	313.14	313.78	314.23	313.44	314.4	313.16	312.59	313.21	315.13	313.05	315	313.7	313.46	313.89	314.38	314.78	315.29	314	313.86	313.09	312.61	313.38	314.42	313.42	314.45	314.73	314.02	314.62	315.12	314.32
313.06	312.2	313.27	312.11	312.56	311.84	311.77	312.46	311.78	312.26	313.25	312.85	313.23	312.38	312.88	313.77	312.98	313.11	313.08	312.65	313.87	313.09	312.19	312.78	313.52	313.68	315.2	312.11	312.17	314.06	313.5	312.66	312.87	312.47	312.54	311.65	313.56	312.43	312.85	311.77	313.45	312.61	312.35	312.7	312.77	312.35	312.47	313.72	313.93	312.59
294.94	296.13	295.16	295.74	295.75	295.86	295.26	294.83	295.95	293.66	293.78	295.18	295.15	295.22	294.45	295.18	294.99	295.11	294.6	294.84	294.87	295.16	295.55	294.93	294.53	295.22	294.53	294.71	294.7	294.63	295.31	295.84	295.09	295.76	295.27	294.42	296.03	295.38	293.85	294.33	294.6	295.72	294.77	294.9	296.3	294.18	296.07	295.26	295.15	295.75
304.59	303.48	304.56	304.59	304.44	303.98	304.58	305.21	303.25	304.11	303.51	303.5	304.27	306.23	304.82	304.39	304.5	305.01	304.64	304.62	303.93	305.56	305.11	304.29	302.83	305.44	305.28	305.5	304.54	304.02	304.12	302.95	305.87	303.12	304.24	303.76	305.33	303.04	305.09	305.31	304.47	303.49	305.33	303.83	303.98	304.47	305.09	304.9	304.1	304.85
324.09	322.95	326.35	324.88	324.89	325.67	324.79	323.75	325.21	324.05	323.78	325.78	324.88	325.23	324.41	323.35	324.5	324.6	324.05	324.73	323.95	325.31	325.72	324.22	324.57	324.26	323.32	325.22	324.88	324.63	324.74	323.93	323.5	324.73	324.94	323.49	324.42	324.31	325.38	324.27	324.2	324.28	324.32	324.84	324.12	325.74	323.77	325.26	324.83	325.35
308.68	308.77	310.07	309.6	310.19	309.05	310.18	308.91	308.34	308.35	309.22	308.19	309.12	308.45	308.6	308.7	308.96	308.48	308.97	310.17	309	308.65	309.31	308.91	308.35	309.86	308.48	309.14	308.52	309.54	309.52	307.47	309.84	310	308.83	308.84	309.74	308.98	308.65	308.03	308.94	309.77	308.08	308.81	309.46	309.1	309.44	309.11	308.45	309.18
315.04	314.48	314.08	314.9	314.15	315.3	315.55	315.3	314.39	314.91	315.3	313.33	315.56	315.84	314.51	314.58	314.54	315.55	314.91	314.79	315.34	315.25	315.11	312.87	314.87	314.68	314.96	316.7	315.75	315.41	315.04	314.6	314.9	317.48	314.78	314.48	315.45	313.83	314.56	315.49	314.87	315.28	315.37	314.85	314.23	314.83	315.15	315.26	314.77	314.35
297.65	296.03	296.5	297.95	297.06	296.29	297.2	297.2	296.35	296.42	296.61	296	298.3	297.87	297.56	297.76	296.79	297.07	295.59	297.73	296.62	296.14	297.49	296.27	296.5	295.86	296.72	296.83	296.94	295.05	295.91	297.81	295.81	298.21	296.64	295.94	296.93	296.76	297.06	297.35	296.7	296.21	297.75	295.38	297.68	297.4	296.11	296.93	297.18	296.08
302.93	302.4	302.63	302.59	302.54	302.43	304.19	303.5	301.93	302.01	303.79	302.72	302.74	302.57	301.83	302.04	303.11	303.95	302.56	302.86	302.57	302.66	303	302.96	302.53	302.8	302.43	303	304.29	303.43	301.74	303	301.82	302.78	301.79	302.99	302.62	301.87	302.57	302.44	302.9	303.45	301.96	302.57	302.88	302.35	302.73	303.22	302.22	303.05
318.09	321.09	318.86	319.07	317.13	319.63	319.3	319.12	319.43	319.61	319.44	318.64	319.5	318.73	318.03	319.36	319.74	319.12	319.79	319.06	319.52	320.22	320.13	319.38	319.12	319.09	319.94	319.74	318.74	319.54	319.08	319.95	320.05	319.41	318.9	318.68	319.42	318.32	319.58	318.44	320.69	318.62	318.9	318.78	320.13	319.69	319.56	319.68	319.71	318.66
313.2	313.4	312.39	312.49	313.86	311.9	312.64	314.62	313.54	314.75	312.1	312.54	312.99	313.42	312.89	312.59	311.57	313.48	314.5	312.77	313.37	312.29	311.38	314.12	313.69	313.47	311.73	314.86	314.03	313.7	313.75	314.43	312.86	313.44	312.6	313.88	313.58	313.86	313.21	313.37	312.96	313.11	313.45	313.47	312.64	312.5	312.73	312.8	312.41	312.76
314.46	316.8	315.3	316.13	314.5	312.92	316.03	314.59	314.87	315.35	315.06	315.72	313.92	315.19	314.82	315.14	315.19	315.27	314.76	315.05	315.73	314.58	314.33	315.07	315.71	315.28	314.58	315.24	315.6	313.96	316.22	315.23	313.37	315.55	315.3	314.42	314.77	316.58	314.7	314.48	315.19	313.94	315.76	314.25	314.49	315.99	314.3	314.77	315.12	315.24
319.45	318.34	318.58	318.41	318.84	317.93	318.68	319.96	317.54	318.41	319.24	319.1	318.83	318.52	317.86	318.25	318.34	317.5	317.54	317.59	319.21	319.2	318.93	319.23	318.97	318.13	317.72	319.12	318.27	317.84	319.17	318.2	318.79	318.12	320.26	317.85	318.74	317.61	318.98	317.82	318.73	319.32	317.95	317.51	319.48	318.46	318.31	319.17	318.43	317.03
328.06	328.83	327.89	329.01	327.67	329.17	328.93	329.13	328.72	328.82	329.88	328.48	327.52	329.47	328.07	327.84	329.45	328.83	328.5	329.02	328.8	329.39	328.77	327.85	329.33	328.22	328.36	328.02	329.33	328.06	328.68	329.06	327.32	328.29	328.26	329.31	328.27	329.52	329.58	328.41	328.77	328.74	329.02	327.67	326.82	328.38	328.58	329.93	329.67	329.3
315.06	316.12	315.96	315.56	315.28	315.25	314.34	315.59	315.1	315.83	315.96	315.38	315.42	314.6	315.63	314.64	315.2	316.01	314.07	315.7	315.02	313.75	314.49	313	315.01	316.41	316.77	315.6	315.52	314.7	314.54	315.22	314.68	315.18	314.67	313.63	315.5	314.67	315.85	314.67	314.89	315.46	314.34	314.01	314.16	315.39	314.54	315.74	313.71	315.72
305.64	305.15	303.59	304.41	304.4	305.46	304.86	304.99	303.78	303.17	304.87	305	303.5	304.87	305.45	305.46	304.41	305.24	303.88	303.98	303.57	304.16	304.79	305.2	305.27	304.24	305.27	303.52	305.77	303.12	304.51	305.83	304.31	305.98	304.89	305.13	304.15	305.03	305.19	304.7	304.21	304.69	304.38	304.95	303.84	304.57	305.28	304.69	305.28	304.12
301.93	302.43	303.77	303.31	301.13	302.76	303.02	303.56	303.6	301.2	302.43	301.97	301.92	301.95	303.71	303.4	302.55	304.01	302.44	303.22	302.54	303.37	302.34	301.36	301.63	302.8	303.97	301.85	303.54	303.76	302.47	302.19	302.51	303.8	302.27	302.82	301.41	301.77	302.56	302.25	301.78	300.94	304.3	303.14	301.93	302.48	302.53	302.71	302.77	302.03
313.21	314.44	313.5	312.96	313.92	313.79	312.4	313.33	312.71	313	312.77	313.4	311.96	314.07	313.15	313.77	314.98	312.86	313.68	313.75	313.09	312.32	313.13	312.81	311.76	313.58	312.54	314.02	314.04	313.49	312.97	313.71	312.77	314.47	312.37	313.41	314.12	313.71	312.8	313.77	313.23	313.09	313.6	314.61	312.93	312.94	312.71	313.39	313.61	313.71
312.98	312.78	311.99	312.5	311.21	311.84	311.66	312.9	312.58	313.79	312.52	311.75	312.2	312.8	312.58	312.24	313.93	313.37	311.17	311.46	311.97	313.06	312.17	312.34	311.92	312.79	312.43	312.13	313.64	312.61	313.18	312.65	313.25	312.38	312.82	313.33	314.31	313.88	311.99	313.08	313.41	312.9	313.09	313.15	312.38	313.52	312.79	312.73	311.96	312.37
306.33	305.4	305.94	306.11	303.99	305.69	304.2	304.57	305.61	304.92	306.81	304.73	304.49	305.58	305.17	303.97	305.77	306.88	305.24	305.29	303.5	305.11	305.23	305.36	304.3	304.72	304.71	305.81	304.61	305.01	305.6	304.96	305.46	305.12	303.75	306.33	305.6	303.39	305.26	304.65	305.58	305.74	305.76	304.98	305.05	305.56	305.41	304.61	304.99	304.18
302.79	303.07	302.79	303.1	302.12	303.1	301.9	300.97	302.6	302.57	301.5	302.46	302	303.22	302.62	302.41	301.99	302.36	302.84	302.34	302.22	303.44	301.9	301.46	302.53	303.59	302.38	303.25	302.71	302.34	301.6	303.26	302.71	302.41	302.75	302.65	301.93	303.13	301.44	303.27	302.56	302.09	301.5	301.5	302.39	302.31	303.06	302.76	301.58	302.55
315.9	315.35	317.53	317.76	317.15	316.96	316.53	317.87	315.73	316.94	316.63	316.7	317.19	316.18	317.16	316.91	316.9	316.76	318.28	316.59	316.72	316.46	316.79	317.9	316.18	315.53	315.71	315.19	314.7	316.7	317.51	316.22	315.83	317.17	316.1	316.92	315.47	316.92	315.92	317.37	317.27	316.23	316.41	317.42	317.22	317.36	316.66	315.82	316.47	317.54
306.45	306.49	306.24	306.01	307.4	305.23	305.18	305.71	306.2	306.41	305.54	306.68	306.13	305.58	305.03	305.46	306.14	305.33	306.35	305.47	307.23	305.39	306.72	305.19	306.87	305.86	306.26	307.27	305.25	306.53	304.95	306.22	306.2	306.25	305.91	304.67	306.92	305.05	306.11	305.27	305.12	306.39	305.52	305.46	306.3	307.31	306.01	307.1	305.99	305.65
312.87	312.26	312.81	312.81	312.65	313.18	313.25	313.3	314	314.09	313.59	313.28	313.33	313.15	313.91	313.56	311.8	312.45	313.43	312.73	312.54	314.49	312.97	312.93	314.11	313.23	314.02	313.75	313.8	312.27	313.18	313.78	314.07	313.46	312.39	312.73	313.38	313.22	312.33	312.81	312.82	314.31	312.28	312.95	314.65	313.37	312.26	312.69	313.95	313.19
295.64	295.23	296.44	294.04	295.19	294.94	295.08	293.88	294.4	294.33	294.41	295.72	296.33	294.84	295.39	296.37	294.81	295.45	296.66	294.46	294.54	295.73	295.27	295.36	294.4	295.54	295.81	295.46	296.17	295.33	295.53	295.4	294.65	295.14	294.83	294.43	294.49	294.6	294.48	294.41	294.62	293.98	295.25	295.54	294.15	294.88	294.83	295.43	296.11	295.74
318.24	319.34	318.55	318.36	317.91	318.52	317.16	317.9	318.29	317.86	318.12	318.63	317.58	319.69	317.87	317.29	318.58	317.91	318.39	318.94	318.56	317.17	317.03	317.19	318.26	318.91	319.23	319.06	318.84	319.14	317.41	319.73	317.25	317.93	317.63	317.7	317.62	317.47	317.83	317.18	317.15	317.34	318.63	317.42	318.71	318.48	317	316.67	317.92	317.03
311.26	313.19	311.4	311.75	311.94	311.65	312.66	311.5	312.62	311.21	310.95	311.35	310.59	312.72	311.08	311.62	311.99	311.13	312.35	312.26	312.77	311.87	311.25	311.78	310.36	311.4	311.85	311.57	311.81	312.34	310.98	311.09	311.91	311.88	311.69	310.73	310.38	310.71	312	312.18	311.47	311.02	310.06	311.78	310.98	311.33	311.43	310.36	312.54	311.31
314.97	315.25	315.45	314.38	314.97	314.53	314.99	314.49	314.9	315.29	315	313.13	314.87	315.34	315.28	316.45	314.45	315.08	315.03	316.74	314.91	315.76	315.2	314.76	314.33	314.42	314.42	314.41	315.78	315.98	314.48	315.38	314.24	314.2	314.38	315.45	314.36	314.55	314.77	315.68	314.48	314.99	314.94	314.9	316.21	314.5	314.75	314.36	315.65	314.51
317.44	318.17	317.01	319.4	318.99	317.84	319.14	318.45	317.35	318.37	318.11	317.87	318.51	318.73	318.61	318.18	317.41	318.91	317.8	319.06	318.65	317.38	319.22	317.34	318.92	319.04	317.76	318.78	316.67	319.8	318.25	317.9	316.87	317.74	317.5	318.44	317.66	317.43	318.41	317.71	317.87	319.64	317.69	318.12	318.49	318.51	317.96	318.58	319.16	317.83
296.02	295.76	296.56	296.01	296.31	296.64	295.6	297.87	297.3	299.42	297.03	296.59	297.69	296.33	295.91	297.67	296.91	297.06	296.9	296.62	298.69	296.7	295.41	296.8	296.79	296.78	295.83	296.47	297.69	296.31	297.59	296.4	296.94	296.45	297.24	296.42	297.15	296.4	297.23	296.85	296.81	296.37	297.12	296.77	297.18	298.34	296.21	296.19	295.66	296.12
328.37	328.95	328.74	328.25	328.42	328.52	329.57	327.96	328.95	329.39	327.92	327.64	328.37	328.54	327.15	328.97	328.42	328.92	328.25	328.9	328.15	328.57	328.18	329.07	328.84	329	328.78	329.76	328.31	328.92	328.07	328.1	328.37	328.59	329.26	328.51	329.05	328.66	328.79	328.23	327.36	328.54	328.1	328.68	327.83	328.54	328.16	329.04	328.78	329.06
307.92	310.02	308.54	309.46	310.32	307.75	310.69	308.76	307.77	309.46	309.08	308.65	308.63	308.82	307.19	309.09	308.87	308.24	308.73	309.56	309.38	310.41	309.23	308.21	308.31	308.14	309.01	309.07	308.32	308.29	308.66	309.56	310.02	308.13	308.34	309.07	309.24	308.82	308.86	307.46	308.92	309.5	309.57	308.52	308.82	308.81	308.2	309.41	309.27	309.18
300.83	300.66	300.67	300.86	299.52	300.63	299.08	300.75	300.39	299.35	300.47	300.23	299.75	298.87	299.58	300.73	298.72	300.53	300.95	300.65	299.98	300.07	300.26	300.03	301.02	299.66	301.28	299.62	300.56	300.49	300.05	300.76	299.59	299.22	300	299.41	299.56	300.43	299.45	300.55	298.95	298.55	300.48	299.29	301.08	299.38	299.04	300.59	300.62	298.64
327.33	327.92	327.43	327.99	327.58	327.72	326.9	327.22	327.2	328.22	328.28	327.99	329.01	328.33	327.34	327.52	328.83	328.32	328.35	326.22	328.14	328.33	328.74	327.04	327.33	328.3	327.92	328.05	327.63	327.66	328.88	328.49	329.28	326.97	327.36	326.91	326.67	327.43	327.26	327.4	326.74	328.11	327.12	327.48	327.64	328.06	327.95	327.12	327.43	327.57
303.47	304.33	305.05	304.31	303.55	304.66	304.19	303.93	305.01	303.9	304.5	304.17	305.26	305.46	304.83	304.48	304.49	304.19	303.61	303.5	303.54	304.71	304.12	306.02	304.42	304.39	304.97	304.82	304.08	302.98	305.05	304.68	304.82	304.54	304.35	304.53	304.04	305.61	304.06	304.09	305.1	305.52	303.01	304.19	305.98	303.74	305.08	303.51	303.84	304.93
317.15	316.57	317.06	315.4	316.19	316.07	315.54	316.11	316.87	317.71	316.79	315.62	315.73	316.06	317.14	316.06	316.05	315.79	316.39	316.16	316.69	316.63	316.62	317.25	316.37	316.46	315.37	315.68	317.3	316.2	315.04	316.44	317.89	316.32	317.31	316.31	317.18	316.48	315.61	316.01	315.85	316.64	315.96	316.74	316.16	315.43	316.37	316.46	316.33	317.08
326.19	326.86	327.59	327.66	327.31	327.54	325.45	326.81	327.36	327.34	326.22	325.39	327.58	327.62	327.23	326.92	326.9	326.95	327.37	327.24	327.08	327.64	328.11	325.99	327.13	326.76	325.98	326.21	327.09	327.62	326.83	327.4	327.66	326.43	326.7	326.99	326.81	326.82	328.02	328.27	327.09	326.85	327.82	326.29	326.15	327.42	326.8	326.35	327.91	328.24
296.11	296.2	296.93	296.81	296.27	296.68	296.96	296.17	297.56	297.56	297.34	295.57	295.62	297.03	297.43	297.12	297.04	297.72	296.72	296.04	295.8	296	296.67	297.72	297.88	296.64	296.69	297.41	296.58	297.9	296.8	297.42	296.58	297.89	297.36	297.88	296.73	297.35	297.21	297.99	296.37	296.89	296.58	298.15	297.9	295.4	296.92	296.82	296.61	296.65
311.96	312.74	312.23	312.98	311.63	313.22	310.97	314.14	312	312.72	311.54	312.26	310.6	310.75	311.67	312.32	313.05	312.6	311.41	311.3	312.55	311.17	312.33	313.5	312.32	311.52	311.53	312.6	311.69	313.06	312.96	311.63	311.39	312.52	312.57	313.11	311.3	311.34	313.21	312.55	311.06	312.84	311.08	312.47	312.41	311.7	312.28	311.78	311.61	312.62
314.39	313.8	314.78	314.39	313.82	314	313.69	313.69	314.07	312.99	315.22	314.23	313.69	313.25	312.45	312.56	315.03	314.1	313.51	314.23	314.82	314.39	313.46	314.68	315.04	312.33	313.13	312.88	314.12	314.09	314.26	314.42	313.66	313.71	314.61	313.89	313.1	312.43	312.96	313.24	314.25	313.84	314.56	313.55	313.48	314.38	313.92	313.09	313.93	313.38
306.11	307.81	306.26	307.3	307.24	306.62	308.12	306.94	306.48	306.61	306.43	306.74	306.12	306.08	305.95	307.26	307.07	306.61	305.87	306.12	306.67	307.23	306.39	307.84	307.06	306.66	307.04	305.17	307.06	305.86	306.58	306.28	306.15	306.26	306.9	307.13	305.28	307.31	306.15	307.02	306.01	306.29	306.87	306.71	306.44	307.5	307.62	306.27	306.89	306.18
324.16	324.32	324.77	324.82	323.99	325.55	324.64	324.39	325.15	324.46	324.95	325.2	325.84	323.81	324.7	325.77	323.8	324.97	322.59	324.91	325.28	325.25	324.48	323.86	325.77	323.73	324.09	324.9	324.59	324.4	324.77	325.12	324.96	323.99	324.16	325.82	323.5	325.29	323.26	323.65	324.11	325.29	324.63	324.83	324.53	325.65	324.28	324.01	323.9	324.5
293.68	295.42	293.77	294.86	294.63	294.21	293.56	294.13	295.22	294.94	295.27	294.82	295.38	295.06	295.24	295.7	296.43	295.81	294.94	294.25	295.7	294.96	294.83	295.23	294.85	295.62	294.5	294.58	296.04	293.79	294.67	294.25	295.13	294.09	294.82	295.22	295.23	294.9	295.63	295.59	295.95	295.05	295.65	294.55	294.31	295.28	294.56	294.22	293.97	295.53
302.41	303.12	301.94	302.73	302.38	301.98	301.51	302.27	300.85	302.26	303.81	301.9	302.76	301.97	301.12	301.96	303.23	301.73	302.19	303.25	303.13	302.32	302.93	304.15	302.09	302.5	303.82	302.54	301.43	302.5	303.18	303.65	302.74	302.57	303.07	302.12	302.56	301.53	302.87	302.22	302.6	301.91	302.17	302.79	303.48	301.58	301.59	302.18	302.43	302.54
312.61	313.63	312.59	314.71	311.81	313.44	313.63	313.74	313.75	313.43	313.79	312.44	312.22	313.1	313.71	314	313.41	314.4	312.45	313.42	313.56	312.59	312.54	313.15	313.89	313.89	314.25	313.47	311.76	313.32	313.15	313.89	313.2	311.8	313.48	312.61	313.12	313.37	313.08	314.35	313.29	312.72	313.5	313.14	313.12	312.33	312.75	313.19	313.3	312.76
313.67	314.31	314.79	314.28	313.55	314.38	313.54	314.32	314.26	313.05	314.36	314.62	313.56	313.6	313.14	312.84	315.04	315.82	313.49	312.85	312.86	312.49	314.57	313.42	312.76	313.21	313.58	313.65	314.42	314.05	314.02	314.72	316.06	314.46	314.46	313.08	312.75	314.44	313.43	313.86	312.8	314.49	313.21	314.47	313.88	313.69	313.8	312.8	313.85	314.59
326.36	326.78	326.58	327.91	326.31	326.55	327.41	325.66	327.52	327.02	326.79	326.78	328.67	327.79	326.77	327.41	326.44	327.03	326.76	327.25	327.1	326.57	327.47	327.23	326.91	327.08	328.01	327.11	326.35	326.35	327.4	327.32	326.77	325.89	327.11	326.91	327.82	327.36	326.46	326.75	327.39	327.19	326.71	326.53	327.16	326.36	326.17	326.91	327.82	328.21
327.69	328.19	328.14	328.34	327.07	328.14	328.08	328.35	327.3	326.74	327.25	326.96	329.38	327.8	329.51	327.32	328.86	327.19	327.62	329.19	328.15	328	327.77	327.78	326.74	328.96	327.13	327.27	327.37	327.59	328.6	328.77	327.63	328.17	328.25	329.43	326.91	327.77	327.31	327.87	327.78	326.3	327.25	328.88	327.18	328.22	326.84	328.03	327.15	327.15
304.11	304.52	303.1	304.03	304.07	304.52	303.26	304.47	303.1	304.93	304.46	304.58	303.88	304.37	304.32	303.49	305.49	304.88	304.73	304.7	303.75	305.17	305.56	304.31	304.57	304.14	303.67	305.59	303.75	304.02	304.25	303.81	304.7	303.59	304.1	305.51	303.91	304.71	303.91	303.8	304.23	302.78	304	304.27	304.22	303.58	303.15	305.52	303.24	306.03
314.82	315.12	314.94	315.07	314.81	314.61	315.21	314.51	314.96	313.67	315.83	315.64	314.33	315.05	315.38	314.43	315.35	315.71	315.44	313.69	314.24	314.39	315.91	316.43	315.99	313.76	314.82	314.51	314.66	314.02	314.65	315.8	314.49	313.89	316.22	315.06	315.52	314.66	314.69	314.63	315.04	314.41	315.5	316.18	313.31	314.9	315.17	314.71	315.19	315.67
328.3	328.26	327.87	328.7	329.15	328.6	329.34	327.79	328.91	328.49	328.37	328.84	329.71	328.53	327.84	328.5	328.21	329.75	328.75	329.28	326.6	328.83	328.84	327.95	328.67	328.29	329.74	328.85	328.12	329.24	327.97	328.18	329.29	329.17	330.4	329.12	328.32	328.07	329.62	328.52	327.67	329.14	329.72	328.11	327.82	329.03	328.92	327.79	328.92	329.12
326.3	327.42	327.52	325.91	327.28	326.32	326.15	326.69	326.88	326.1	327.3	326.24	325.78	326.25	327.87	325.73	326.47	326.57	326.72	326.6	327.1	325.86	327.08	327.64	327.58	326.74	326.54	327.64	326.47	326.55	326.9	328.23	327.16	326.64	326.79	326.97	327.6	326.89	326.4	325.19	327.17	327.32	327.74	326.73	325.01	326.75	326.26	326.99	325.64	327.18
328.89	327.67	327.2	327.89	328.78	327.19	327.96	328.64	327.7	328.21	328.08	327.57	327.42	327.13	327.91	326.37	327.88	327.6	327.63	328.78	326.5	327.76	327.66	327.71	328.78	328.48	328.48	328.16	328.83	328.37	329.58	328.2	327.81	327.88	327.25	328.9	327.73	327.89	326.55	328.59	328.46	326.64	327.13	328.43	328.69	327.68	328.44	328.2	328.49	327.32
294.29	293.79	293.84	294.2	294.61	294.27	293.27	294.23	294.17	294.23	294.31	293.47	294.35	293.97	294.15	293.75	293.16	292.84	294.17	294.89	294.27	293.96	294.57	293.6	293.12	294.47	293.88	294.61	294.82	295.14	294.68	294.01	294.2	296.01	293.71	294.7	294.64	293.69	294.65	293.85	294.21	293.67	294.2	293.86	294.56	293.32	292.59	293	293.17	293.93
314.61	315.1	315.33	314.61	315.03	316.34	313.37	314.16	314.92	314.89	316.02	314.86	314.78	316.43	314.04	315.03	315.91	315.17	316	314.58	314.5	315.26	314.66	314.98	313.3	315.27	314.33	316.04	314.75	315.45	315.13	314.7	315.92	315.45	314.66	315.37	314.87	316.51	315.89	314.67	315.44	313.86	316.19	315.46	314.91	314.55	316.25	315.18	314.94	314.07
324.47	325.65	326.41	324.98	325.51	325.13	325.67	324.21	324.67	326.58	324.45	325.36	325.36	326.65	325.48	325.49	325.15	324.78	325.49	324.61	325.63	325.29	324.87	324.07	324.26	324.84	325.06	326.26	325.28	326.45	324.84	324.38	324.52	325.5	325.11	324.39	324.67	327.07	325.44	324.8	325.61	325.55	325.93	325.49	324.39	324.88	324.53	325.71	326.04	325.11
316.66	316.93	316.31	316.11	314.99	317.9	314.62	315.77	316.63	314.69	316.8	316.93	315.87	315.61	315.7	316.89	315.83	316.35	315.43	316.17	315.92	314.85	315.87	314.56	315.57	314.98	316.21	317.18	316.28	316.4	316.14	316	315.25	316.18	316.68	316.38	316.35	317.09	315.86	314.33	315.93	315.25	315.12	317.24	316.57	316.66	315.81	316.27	316.22	316.43
303.73	301.95	303.74	302.87	302.53	302.81	302.52	301.99	303.49	302.85	301.83	302.59	303.77	303.28	303.56	302.64	303.69	302.96	304.08	302	302.63	303.82	303.11	303.37	303.15	302.93	303.98	303.46	302.69	304	303.84	302.7	301.75	303.08	302.38	303.33	303.62	302.21	302.69	304.36	301.86	303.89	302.95	303.24	303.25	303.05	302.53	302.79	301.02	303.04
303.62	302.46	303.77	302.88	303.2	303.94	304.37	304.06	304.12	303.98	305.06	304.02	303.87	302.74	303.12	304.48	304.08	304.11	304.25	302.79	303.5	303.15	304.15	303.7	302.18	305.04	303.85	303.4	303.67	303.28	304.08	303.15	304.65	301.92	302.93	304.64	302.66	303.23	304.51	302.07	303.8	303.28	302.49	303.91	303.28	302.7	303.69	303.93	303.17	301.96
294.92	294.87	294.76	294.86	294.24	293.5	295.12	294.56	295.14	294.49	295.12	294.46	294.67	295	295.62	295.82	296.31	294.9	293.71	295.52	295.07	295.07	294.95	294.96	295.1	295	295.57	295.57	294.78	295.41	295.31	295.66	294.24	294.43	295.83	293.15	294.07	295.11	295.38	293.9	295.05	294.83	295.9	295.9	294.42	296.22	294.06	295.27	294.98	295.52
294	293.72	293.9	293.62	293.29	293.22	295.52	294.17	293.28	294.61	293.73	293.74	293.03	293.46	294.48	294.22	293.61	293.3	294.77	293.82	294.25	293.27	294.5	294.62	294.31	293.42	295.11	293.49	294.39	294.34	294.95	293.78	294.99	293.12	293.04	293.95	294.32	293.46	294.51	293.5	294.19	293.1	294.95	294.86	294.28	292.24	293.64	294.97	294.06	293.35
315.06	315.54	314.99	314.22	314.23	314.47	314.58	315.7	314.83	314.98	315.38	315.98	315.08	314.98	315.64	315.16	314.51	314.4	315.46	314.46	314.73	315.24	314.61	313.54	315.7	314.07	315.59	314.8	314.6	315.69	314.84	315.06	314.79	315.73	315.47	315.01	315.07	315.82	315.62	315.61	314.65	314.34	314.87	315.31	314.93	314.64	314.43	314.3	314.53	314.96
297.03	295.39	296.98	296.79	296.5	296.26	296.56	296.39	296.68	297.1	296.48	297.34	296.9	296.33	296.46	297.65	296.37	296.13	297.28	297.28	296.89	297.43	297.15	297.15	296.79	299.08	296.55	296.85	297.17	296.17	297.28	297.37	295.7	296.6	296.98	297.91	297.19	296.74	296.77	296.9	296.02	296.92	297.62	295.85	297.12	297.16	295.89	296.73	295.83	296.92
318.66	317.79	317.62	316.73	318.05	318.3	318.77	318.16	319.65	317.41	317.6	318.75	319.5	318.54	318.01	318.26	319.24	319.16	319.32	317.94	318.63	318.74	319.27	318.03	319.02	320.68	319.1	318.79	318.91	319.37	318.93	317.5	318.05	317.72	318.63	319.77	318.56	318.57	318.13	319.35	318.59	319.4	318.37	318	318.28	319.92	318.12	319.4	320.29	319.23
319.14	317.97	318.17	318.69	319.3	318.79	319.44	318.99	318.6	317.88	317.93	318.02	319.59	317.43	317.65	317.31	318.1	319.74	319.04	318.02	316.7	318.61	318.59	318.24	317.68	318.02	318.5	318	318.02	318.37	318.03	319.18	317.57	317.31	318.01	316.94	319.85	318.71	318.07	317.9	318.55	318.88	319.08	317.43	317.18	317.17	317.81	317.81	317.61	316.87
310.73	308.92	310.46	311.1	311.37	310.83	310.52	310.58	310.8	310.53	310.68	311.3	309.56	311.61	311.09	308.78	310.18	310.52	309.6	310.9	311.44	310.53	310.45	310.6	309.09	311.09	310.09	311.47	310.39	309.19	310.4	311.17	311.13	311.37	309.67	311.98	310.26	311.15	309.94	310.03	310	311.14	310.11	310.41	309.95	310.67	310.61	310.62	310.72	311.34
304.95	304.88	304.06	305.42	304.93	304.79	303.66	303.29	304.73	305.2	304.66	304.13	303.79	304.66	305.58	305.25	303.9	303.78	302.97	305.07	303.19	305.4	303.79	302.85	304.32	304.4	304.94	304.81	305.23	303.52	305.44	304.1	304.31	303.64	304.99	305.46	305.56	303.97	304.29	304.44	304.32	304.49	303.77	304.28	304.63	303.83	304.12	305.61	303.36	303.57
300.72	301.94	301.57	301.14	301.03	300.98	301.9	301.53	300.8	302.09	300.85	301.48	301.26	302.4	301.54	301.23	301.6	300.82	300.77	301.26	300.5	301.18	300.86	300.13	301.33	300.67	300.73	300.64	301.49	301.11	299.97	300.15	301.38	302.56	300.9	299.91	301.51	300.29	301.06	299.62	299.81	300.97	300.19	301.07	300.8	301.25	302.18	303.22	301.41	300.93
300.21	300.3	300.88	299.94	301.1	300.64	299.39	299.8	300.65	300.23	300.06	300.31	300.3	299.68	299.58	300.25	299.78	299.68	300.45	300.31	299.57	300.3	301	299.59	300.46	299.61	300.51	299.72	301.56	300.28	300.62	300.42	299.73	299.63	299.75	299.18	300.11	300.97	300.45	299.95	299.78	300.06	300.47	301.77	300.2	299.94	299.46	301.76	300.11	301.41
303.77	303.76	304.14	303.39	303.2	304.12	303.3	303.42	303.98	304.71	304.06	303.97	304.37	301.83	303.89	303.15	302.71	301.85	304.67	303.47	302.81	303.5	304.02	304.54	303.35	304.47	302.52	303.01	302.95	303.73	304.27	303.4	303.95	302.48	303.46	302.76	304	303.11	303.18	303.74	303.51	303.13	304.65	302.21	302.97	302.51	302.85	303.12	302.21	304.16
315.54	315.43	315.47	315.45	314.91	316.13	316.12	315.49	316.5	315.98	314.6	314.82	316.92	314.09	315.78	316.34	315.45	315.85	316.47	314.86	314.92	316.29	315.11	316.46	315.42	315.47	316.84	316.44	315.77	315.58	315.49	316.42	314.86	315.83	315.49	313.87	316.24	315.11	315.19	315.78	315.93	316.75	316.47	315.89	314.94	315.04	315.61	316.04	315.98	315.96
305.51	306.99	305.67	305.66	305.59	305.36	306.75	306.44	306.65	307.21	306.55	306.25	305.55	305.7	307.01	306.58	307.28	305	306.89	305.99	304.56	306.6	305.92	307.23	305.89	306.6	306.19	305.89	305.76	306.07	306.72	305.95	306.51	306.43	307.12	306.56	305.39	306.57	306.17	306.6	306.36	306.56	305.82	307.27	306.3	305.88	307.26	306.16	306.59	305.87
297.58	297.4	297.61	296.53	296.62	296.87	296.36	297.08	296.11	296.27	296.38	296.66	296.1	295.36	296.41	296.53	296.65	296.32	296.26	297.23	296.29	296.89	297.5	297.57	296.89	297.11	297.93	298.54	296.96	296.77	296.72	296.24	298	298.19	296.71	297.54	296.85	297.7	297.64	297.54	296.23	296.61	296.73	296.21	296.88	297.4	297.01	297.48	296.58	296.52
318.42	317.53	318.04	318.08	317.06	318.92	318.2	317.04	316.8	318.19	318.22	316.85	317.75	317.78	316.91	317.51	317.33	319.12	317.72	318.74	318.36	317.52	318.11	318.08	318.11	318.61	318.55	318.07	317.73	318.85	318.18	318.15	317.67	317.71	318.61	317.67	318.11	317.68	317.36	318.91	316.42	318.64	317.88	316.84	318.09	318.76	318.39	317.14	318.55	319.11
318.37	318.83	318.39	319.58	318.43	319.15	319.78	320.15	318.97	319.53	318.23	319.36	319.61	319.77	318.61	319.68	318.67	319.46	318.27	319.56	319.79	318.83	319.52	319.06	317.74	318.66	318.94	320.81	319.8	319.09	319.25	319.02	320.45	317.63	317.97	320.03	319.13	318.48	318.92	319.75	318.86	319.56	319.12	319.99	319.25	318.29	319.08	320.05	320.08	320.06
312.66	311.53	313	311.88	312.51	311.94	312.42	310.64	314.35	311.25	312.71	312.83	313.65	311.49	311.35	312.7	312.14	313.02	312.4	311.26	314.01	311.95	313.08	313.16	311.25	312.41	313.05	312.77	312.71	311.74	313.01	312.19	312.27	312.31	311.82	312.07	311.3	311.95	311.93	312.45	312	312.82	312.42	312.35	311.75	311.77	312.04	311.54	312.84	311.34
325.2	323.35	325.49	324.23	325.01	325.25	323.55	324.44	323.87	323.52	324.02	325.81	324.49	324.56	324.96	325.16	325.03	325.71	324.37	325.2	324.95	324	324.56	322.35	323.66	325.45	325.27	325.23	324.13	324.32	323.94	324.29	324.96	324.12	324.46	324.94	324.23	325.06	325.68	324.59	324.43	324.69	324.29	324.98	324.95	325.98	324.53	324.89	325.44	323.51
305.94	304.64	304.66	305.48	304.85	305.67	305.59	305.65	305.31	305.06	305.1	304.38	305.87	306.16	305.21	305.19	304.85	305.2	305.39	304.3	305.56	305.28	304.84	303.33	305.21	305.15	305.55	305.98	304.99	305.21	305.33	305.08	305.73	304.3	304.31	306.08	305.96	305.24	306.17	305.31	305.39	305.96	304.29	305.52	305.68	304.59	305.95	305.66	304.87	304.08
313.84	314.9	315.13	312.87	314.25	312.6	313.45	314.36	315.95	314.81	313.98	313.24	313.57	314.96	312.09	313.59	314.69	314.3	314.19	314.01	313.97	314.1	313.94	315.2	314.71	313.94	313.87	313.62	313.79	314.09	313.11	313.53	313.02	315.01	314.18	313.73	313.3	313.62	313.75	314.34	314.16	313.18	315.12	313.93	313.87	314.09	313.05	314.94	313.53	314.06
314.82	315.25	314.74	315.9	315.61	314.39	315.18	315.3	315.6	314.24	314.89	315.14	313.6	314.86	315.79	314.47	316.79	314.31	313.76	315.63	315.28	313.07	315.75	316.03	315.61	314.56	315.06	316.46	316.07	315.2	314.58	314.49	315.4	315.48	314.46	314.97	314.52	315.15	315.77	315.07	314.45	314.52	315.18	315.94	314.95	315.04	315.74	315.25	315.23	314.79
294.56	296.5	295.53	296.22	295.04	295.88	294.95	293.43	294.13	294.81	294.86	294.33	295.4	295.53	294.31	295.01	294.43	294.94	294.66	295.9	295.21	294.79	296.34	295.55	295.15	295.44	295.62	295.34	294.82	295.67	294.95	295.56	295.5	296.08	294.67	294.08	294.71	295.32	295.63	294.47	294.64	294.53	296.82	295.17	295.99	294.41	294.62	296	294.65	294.97
303.28	303.42	304.4	303.08	302.79	303.66	303.28	303.43	303.5	303.17	303.7	303.2	304.12	304.26	303.12	302.74	303.75	302.69	302.81	302.66	302.73	303.81	303.9	301.76	302.11	303.85	303.88	303.96	303.03	303.13	303.36	302.91	303.45	302.86	303.12	303.55	303.34	303.54	304.1	303.65	303.7	302.83	304.12	303.59	303.71	303.67	304.13	302.62	303.74	305.19
303.53	303.7	303.32	302.96	304.12	302.93	304.06	303.12	303.39	303.91	302.81	304.51	303.84	303.51	303.64	303.13	302.22	303.81	303.9	304	303.84	302.97	304.17	303.36	303.47	302.64	303.67	304.96	304.53	304.33	302.95	302.41	303.32	303.18	303.54	303.69	302.54	303.28	304.4	304.49	304.03	303.72	303.46	302.91	303.13	304.47	303.54	304.14	303.56	303.65
312.74	311.73	313.11	313.5	314.13	313.4	311.79	311.85	312.46	313.33	312.48	312.31	312.8	312.09	312.02	312.37	312.08	312.44	312.11	312.79	312.63	311.85	312.61	312.77	312.83	313.32	310.76	312.38	313.14	313.16	312.19	312.56	312.22	311.65	312.34	312.24	313.03	310.89	312.02	313.5	313.04	313.46	314.26	312.93	312.79	311.41	312.42	312.02	311.68	312.57
302.18	302.41	302.7	302.23	301.93	301.69	303.41	303.69	302.55	303.49	301.88	303.63	302.09	301.99	302.52	303.3	302.73	302.46	302.89	302.5	301.81	301.97	301.7	302.7	302.87	302.59	302.36	301.85	303.7	302.49	301.37	301.26	302.91	302.08	302.28	302.85	304.01	302.41	302.29	303.26	302.66	302	302.13	300.91	301.93	302.64	302.16	302.52	301.58	301.27
317.71	317.47	317.06	318.9	317.87	317.25	316.89	316.69	318.14	317.61	317.39	316.46	316.88	317.67	316.34	317.34	317.25	317.63	318.17	317.51	317.02	317.37	316.84	317.81	317.67	316.93	317.05	316.28	317.1	317.92	317.25	317.26	316.27	317.32	317.16	315.52	317.51	317.32	317.68	316.75	317.99	317.87	317	317.96	317.56	316.81	316.81	317.24	317.63	316
303.77	304.28	303.81	302.57	302.66	304.61	302.98	303.29	304.13	304.15	303.78	303.24	303.6	305.17	303.76	302.97	303.35	302.7	304.24	304.08	302.98	303.05	302.71	304.08	302.41	302.63	301.84	303.36	302.52	302.68	302.58	303.56	302.87	302.62	303.86	303.88	303.1	302.45	303.35	303.71	302.61	303.74	304	302.03	302.92	303.78	302.34	303.4	303.68	301.78
314.83	313.74	314.75	315.25	315.95	314.78	313.96	314.54	314.64	314.12	315.99	313.99	315.43	314.89	314.6	314.21	315.43	316.19	315.2	314.6	314.29	315.86	314.74	314.09	314.53	315.02	314.24	315.42	315.6	314.98	315.53	314.32	313.86	313.72	314.49	314.02	315.4	313.37	314.37	314.94	315.17	315.55	315.54	314.5	313.99	314.85	315.05	315.23	314.82	315.15
319.41	318.88	319.79	320.25	319.17	319.27	318.85	319.24	320.63	318.97	318.65	321.09	319.61	320.17	318.9	319.67	317.77	320.03	318.67	318.74	319.79	318.7	319.9	318.48	318.83	319.34	319.54	319.3	318.68	319.4	319.26	319.04	319.73	318.1	320.98	319.81	318.38	318.85	318.79	318.4	319.01	319.54	319.57	318.92	318.93	319.19	319.97	319.55	318.5	319.27
307.21	306.12	305.71	307.22	307.54	307.24	307.71	307.37	308.29	307.62	307.81	306.12	306.42	307.47	307.16	307.4	306.82	308.53	307.07	307.43	307.57	308.81	307.15	308.04	307.32	308.29	307.31	306.59	306.4	308.07	307.93	305.98	307.46	307.56	306.91	307.53	308.22	307.08	307.14	307.19	307.8	307.91	307.13	306.84	306.58	306.9	306.21	307.27	307.34	307.55
302.34	302.04	303.47	303.19	302.26	301.77	303.81	302.6	302.46	302.97	302.44	302.4	302.25	303.02	303.53	302.28	302.65	303.06	302.93	302.95	303.3	303	302.5	303.83	302.52	303.17	303.57	304.18	302.82	304.31	304	302.03	303.3	303.28	303.08	303.6	302.88	301.93	301.49	303.27	303.68	303.43	303.25	303.95	303.39	302.64	301.53	302.95	303.11	302.83
302.78	303.62	303.93	301.99	303.56	304.31	303.16	303.54	303.41	303.43	303.24	303.96	303.96	303.64	303.08	303.16	304.95	303.5	303.31	303.77	303.4	303.68	301.32	303.28	303.96	302.96	302.7	302.94	303.16	303.2	303.62	304.1	302.23	301.9	304.11	303.87	302.81	301.65	305.08	303.09	305.06	303.95	304.02	303.41	303.02	302.44	303.38	302.81	304.42	303.16
313.37	312.65	313.5	313.06	313.09	313	311.27	313.63	312.92	312.81	313.93	313.04	313.13	314.74	313.2	313.52	313.19	314.11	312.51	313.36	312.63	313.67	313.26	312.45	314.22	312.35	313.75	311.75	312.68	313.24	313	312.91	313.52	313.04	314.59	313.88	313.76	313.32	312.94	312.93	312.67	313.67	312.68	313.65	313.23	312.73	313.16	314.11	312.61	312.33
311.27	309.45	311.93	311.72	311.62	311.27	311.39	311.16	311.03	311.89	310.48	309.57	310.83	310.67	310.99	310.74	310.87	310.28	309.89	310.54	310.48	311.22	311.43	310.62	310.2	310.87	310.72	311.06	311.01	309.68	311.66	310.34	310.46	311.49	311.02	311.04	311.54	310.79	310.55	310.03	309.87	310.07	309.58	311.63	310.61	310.25	310.42	311.92	310.78	310.9
302.51	302.23	302.42	303.42	302.5	302.81	303.03	302.98	302.45	303.21	302.97	302.46	302.27	303.47	301.9	302.97	304.59	303.45	302.07	303.8	302.8	302.69	303.01	303.75	302.78	303.08	303.54	303.56	302.78	302.62	303.76	303.11	302.69	303.93	302.3	303.66	302.86	303.54	302.2	300.83	304.58	302.98	302.32	302.77	304.33	302.56	303.61	302.03	302.65	303.35
314.65	314.53	313.97	316.05	314.73	314.32	314.76	314.26	313.87	314.25	315.06	314.28	314.55	314.95	315.07	313.89	314.52	314.14	314.29	316.73	314.47	314.88	315.59	313.69	315.31	314.36	315.2	313.2	315.37	315.32	315.15	312.26	314.4	315.5	315.77	314.1	316.35	313.66	314.44	315.77	315.31	315.61	315.6	315.41	315.88	315.92	315.29	315.19	314.08	314.95
295.21	294.35	295.44	295.14	296.25	296.25	293.6	296.03	294.57	294.71	294.91	295.15	294.46	295.94	295.21	295	294.69	294.13	297.36	295.57	295.71	295.02	295.41	296.14	294.87	295.04	295.72	295.83	295.19	295.35	295.21	296.35	294.42	294.55	296.05	293.65	294.11	295.58	296.03	295.32	294.38	294.97	295.43	294.07	295.23	295.65	294.96	294.84	295.04	295.1
312.48	312.26	312.66	311.46	312.93	312.06	311.88	311.89	311.55	311.65	312.5	312.04	313.06	312.09	310.83	311.41	312.16	312.77	311.78	313.27	312.14	312.44	311.97	312.97	312.87	312.59	311.89	312.38	311.64	312.38	312.57	311.73	311.58	312.13	313.45	312.84	311.57	312.04	312.12	312.24	312.75	311.88	311.6	312.68	313.2	312.26	312.67	311.67	311.36	312.14
300.59	300.16	301.97	300.77	300.26	301.22	302.19	300.38	299.96	300.54	302.13	301.15	299.67	301.94	300.23	300.69	301.49	301.21	301.55	301.46	301.19	302.69	301.81	300.52	300.74	300.9	300.61	300.93	302.12	300.52	301.5	301.01	300.94	301.07	300.15	300.74	301.51	301.76	301.04	301.33	299.42	301.07	301.23	301.05	300.56	300.75	300.64	301.77	300.59	299.93
305.66	304.91	304.79	303.43	304.59	306.13	304.76	305.24	304.18	304.71	304.72	305.67	305.4	304.31	304.31	305.66	305.02	304.46	303.85	304.8	305.77	305.88	304.3	304.05	305.55	304.37	305.82	305.19	303.48	304.25	305.65	304.85	304.51	304.33	305.24	305.3	304.41	304.26	306.12	304.17	304.2	303.88	304.57	303.98	305.84	304.43	304.55	305.06	304.54	304.71
328.78	329.39	328.35	328.74	328.26	328.28	329.71	328.16	328.87	328.53	327.7	328.24	329.07	328.83	328.07	328.66	329.08	327.65	328.19	329.25	328.31	328.43	329.57	330.16	326.68	327.54	328.24	329.33	329.29	329.47	328.16	328.94	329.35	328.66	328.3	329.16	329.06	329.29	328.09	328.38	329.51	328.76	328.37	328.32	327.64	326.97	328.19	328.79	327.87	328.92
315.39	316.57	315	316.15	315.87	316.11	315.86	315.36	316.12	314.61	314.89	315.89	316.07	316.13	316.01	315.8	315.56	316.15	317.18	315.74	316.05	316.87	317.74	315.12	315.74	314.99	314.11	315.27	315.65	315.38	315.9	316.3	314.73	316.58	315.34	315.53	316.2	314.75	316.38	316.2	315.77	315.9	315.86	315.74	315.84	314.67	316.49	315.97	315.62	315.63
306.95	306.04	307.04	305.94	306.74	306.43	306.55	307.6	307.46	307	305.88	306.7	305.42	307.2	307.61	307	305.72	306.93	306.79	305.59	305.72	306.91	306.08	305.86	306.16	306.53	308.75	306.91	307.24	306.81	306.7	306.67	306.85	304.7	307.22	307.45	307.48	307.13	305.81	306.82	304.99	306.7	306.97	306.39	306.92	307.36	306.41	306.7	306.86	307.18
315.61	314.12	314.37	315.81	315.07	314.76	314.61	314.22	314.03	314.57	315.27	314.49	314.31	315.26	314.83	315.75	315.32	314.58	314.77	315.76	314.27	314.29	316.45	316.23	314.71	313.98	314.58	315.7	315.34	314.52	314.79	313.39	315.01	315.1	314.55	315.12	314.57	315.52	315.98	314.78	315.01	313.8	314	315.66	315.36	315.37	315	314.33	315.35	315.6
327.79	326.05	327.29	328.1	327.47	325.86	326.76	329.01	327.97	326.37	326.6	327.37	325.92	326.91	326.59	327.89	327.4	327.42	327.14	328.81	325.71	327.24	327.02	327.55	327.7	327.07	326.49	326.84	327.5	326.58	327.16	327.39	326.36	327.21	327.29	326.6	326.97	327.07	326.76	327.66	326.88	326.75	325.35	327.26	327.38	325.4	327.91	326.33	326.19	327.35
313.49	313.57	313.67	313.4	312.57	313.41	314.23	313.28	314.62	313.24	313.54	313.89	314.32	314.33	313.29	312.52	315.15	313.62	313.94	314.85	312.79	312.64	313.91	312.63	312.95	312.59	312.57	312.78	313.81	313.82	312.81	314.11	312.52	313.39	311.91	312.96	313.84	313.23	313.38	312.74	312.73	313.32	313.39	313.1	314.14	313.19	312.98	313.7	313.43	313.15
301.69	302.95	301.37	302.6	303.1	302.95	303.35	302.93	302.66	301.22	304.01	302.55	302.39	302.18	303.53	302.93	302.9	303.02	303.39	303.24	304.32	301.88	302.88	304.04	302.98	303.96	303.42	301.72	303.35	303.1	301.96	303.93	304.04	303.84	303.76	303.8	302.72	303.56	302.28	303.34	304.61	303.44	303.15	302.93	303.57	303.51	304.22	304.09	304.26	302.77
314.34	315.22	314.01	315.25	313.29	314.14	315.14	312.71	313.79	314.5	313.91	315.63	313.36	314.7	314.15	315.12	314.22	313.56	312.88	313.98	314.35	315.2	312.53	313.91	312.69	314.18	314.6	314.16	313.63	313.17	314.22	313.38	313.36	315.37	312.97	315.45	314.22	314.57	313.43	313.57	313.84	313.86	314.77	313.51	314.25	314.28	314.29	314.79	313.15	313.98
313.65	314.73	313.96	312.83	314	313.11	313.66	313.73	312.39	313.72	314.78	313.32	313.21	312.58	313.18	313.1	313.26	312.35	314.07	312.12	314.55	313.21	312.45	314.14	312.55	313.48	314.41	312.77	313.53	313.33	313.34	312.97	312.74	312.69	313.03	314.43	313.45	312.91	313.6	312.18	312.16	313.07	314.65	313.7	314.06	312.32	311.55	312.99	315.28	313.95
305.49	305.33	306.82	306.17	305.13	305.92	304.79	306.36	305.8	305.87	305.76	304.76	306.08	304.88	303.7	305.7	306.25	305.86	305.65	305.3	306.22	305.57	305.18	305.15	304.71	305.26	306.37	305.17	305.86	304.74	305.89	305.01	304.99	305.47	306.07	305.64	305.3	305.32	305.1	306.51	307.23	305.04	305.93	305.99	304.93	304.59	305.85	305.43	305.31	305.46
302.88	302.77	302.54	303.47	302.25	302.9	302.32	303.58	302.8	303.64	303.19	303.83	302.97	302.97	302.92	303.08	303.41	302.62	302.54	302.25	303.17	303.7	301.83	302.49	303.54	303.09	303.35	301.5	302.47	302.94	303.52	303.12	303.32	302.7	303.8	303.36	301.95	303.7	302.9	302.07	302.19	302.47	303.33	302.53	302.22	302.97	301.4	302.63	303.63	302.58
316.62	317.12	317.02	315.77	315.81	314.98	316.72	315.84	315.48	316.32	315.91	315.01	316.16	314.88	316.64	315.37	316.48	316.45	316.35	316.57	315.66	315.2	314.76	316.98	315.61	316.04	316.08	315.03	316.03	315.29	316.46	315.81	316.62	316.41	316.28	315.22	315.74	315.15	317.27	316.16	316.53	315.78	316.38	317.37	315.75	315.69	316.04	316.78	315.73	316.19
302.98	302.35	301.82	303.31	302.15	301.59	302.05	302.5	301.86	303.77	302.49	301.85	301.6	301.49	302.68	302.82	301.37	302.59	302.48	301.95	302.35	301.97	302.08	302.03	302.41	303.37	302.35	301.21	302.47	302.17	302.4	302.57	301.46	301.34	300.71	303.02	302.9	303.31	302.63	302.27	302.07	301.96	303.23	304.23	302.97	301.41	302.23	302.04	302.04	302.11
311.26	312.84	313.34	311.48	311.62	311.26	310.94	313.34	310	310.76	311.37	312.38	311.19	310.97	310.49	311.64	311.72	311.99	311.38	310.72	311.24	310.21	310.49	311.7	312.35	311.19	312.12	311.06	311.43	311.9	312.37	311.7	311.91	312.69	311.44	311.1	311.64	311.16	311.01	311.73	311.52	310.67	310.68	311.25	311.9	310.61	310.95	311.86	311.32	312.71
314.59	312.4	311.1	312.3	312.51	312.6	313.14	312.21	312.73	314.35	311.62	313.1	312.62	311.34	312.3	312.71	313.06	311.89	313.24	312.66	312.34	312.53	312.89	312.81	311.9	311.53	312.2	312.95	313.27	313.26	311.29	312.34	312.45	312.5	312.25	312.53	313.24	313.25	313.37	312.99	312.65	312.98	311.36	313.41	311.13	312.47	313.8	312.48	312.94	313.94
324.96	324.27	324.78	325.13	325.03	323.85	324.63	325.23	325.23	323.41	323.57	324.85	325.81	323.76	324.41	324.61	324.98	324.5	323.67	322.29	324.91	324.93	324.04	325.45	323.78	324.12	323.18	324.23	325.18	324.82	324.97	325.28	324.64	323.13	324.88	324.35	324.09	325.34	324.64	325.04	325.48	324.04	324.49	324.85	325.43	324.59	324.3	324.91	324.24	324.22
309.32	311.79	311.93	310.32	310.84	310.28	310.51	309.22	310.78	310.45	308.51	310.62	310.42	310.98	309.9	308.91	309.63	309.06	310.39	309.71	309.29	311.21	310.77	309.76	310.65	311.11	311.1	310.52	311.11	310.69	310.42	310.62	310.65	310.38	310.23	310.72	310.86	310.71	309.91	311.03	311.89	310.81	311.2	310.55	311.6	310.28	308.83	309.91	310.19	311.36
300.9	300.88	300.94	300.91	300.25	300.28	301.18	300.35	301.66	302.36	300.43	301.45	301.02	302.06	301.44	301.09	300.63	301.31	300.72	301.23	301.83	299.41	300.2	299.97	301.24	301.33	300.59	302.62	299.8	300.6	301.45	300.5	301	300.12	298.82	300.45	301.02	302.01	300.7	301.7	301.37	300.84	300.92	301.64	300.54	301.22	301.57	301.26	300.54	300.86
316.38	315.78	317.09	316.81	317.19	317.39	317.43	316.67	317.43	316.49	317.19	316.1	318.13	316.24	317.95	317.38	317.22	317.83	317.3	318.3	315.61	317.52	317.7	318.3	317.73	316.02	317.35	317.12	317.86	317.58	317.1	317.74	317.04	317.52	317.67	315.97	317.87	317.72	316.63	316.47	316.44	316.99	318.23	318.08	317.25	317	316.36	316.84	316.76	315.88
299.28	301.6	301.18	302.21	300.53	301.24	301.22	301.17	300.59	301.44	300.8	299.81	300.38	301.25	302.14	301.41	300.88	301.31	300.37	300	301.29	301.8	302.1	300.93	300.27	301.62	299.99	301.49	301.84	301.8	301.29	299.91	300.64	300.33	300.36	301.74	302.54	300.47	300.48	300.98	301.63	300.78	300.49	299.8	302.37	300.15	301.21	300.76	301.75	301.05
304.5	304.8	304.18	305.01	303.5	304.71	304.52	304.83	304.2	304.82	304.85	304.08	306.37	304.47	305.18	304.37	305.04	304.31	304.33	302.95	304.6	304.58	304.13	305	305.49	305.11	304.49	305.14	303.66	305.26	305.2	304.09	303.66	303.31	304.91	302.76	304.16	305	304.82	303.72	304.88	304.52	304.66	303.26	304.58	305.52	303.94	304.66	305.24	304.74
299.56	299.65	299.95	300.8	300.99	300.79	300.58	301.44	300.88	301.2	301.09	301.63	300.65	300.38	300.27	301.78	301.52	301.31	301.32	302	301.53	300.38	300.89	301.32	300.92	301.16	300.96	301.66	300.81	300.61	301.11	302.14	301.55	301.15	300.16	301.51	300.53	301.48	301.12	301.74	301.83	300.92	302.78	301.28	301.12	300.95	301.66	300.2	301.83	300.18
315.34	315.67	314.02	315.14	315.24	313.94	314.43	314.69	316.22	315.34	314.73	315.15	314.7	314.55	314.42	314.93	314.19	313.81	315.66	314.63	315.55	313.95	315.3	315.49	314.98	315.71	316.73	314.27	315.86	314.92	314.73	313.89	314.41	314.06	315.16	316.39	314.6	315.36	314.76	313.9	315.18	314.1	315.33	315.72	314.94	314.9	314.21	314.36	315.3	314.36
297.16	297.22	297.23	297.22	296.11	296.11	296.03	296.24	296.04	296.67	297.03	296.25	298.24	297.59	295.86	296.83	297.08	296.54	295.9	296.72	296.87	296.18	297.47	295.93	297.09	296.21	296.1	296.62	296.46	296.29	296.26	295.73	295.54	296.91	296.69	298.14	296.54	297.09	297.38	296.39	296.06	296.27	297.18	297.16	297.3	296.97	295.4	295.82	297.66	295.65
316.97	318.08	316.65	318.45	317.47	317.16	317.13	318.14	317	317.88	317.15	316.99	317.79	317.54	316.05	316.93	315.87	317.37	318.53	318.01	317.31	317.67	317.07	316.77	315.77	317.02	315.99	316.72	316.96	317.69	317.19	317.68	317.67	317.29	316.98	317.15	315.91	317.88	318.2	316.19	316.44	317.86	316.46	317.21	318.7	316.84	317.82	317.48	316.28	316.44
300.19	300.41	300.2	301.23	301.79	302.94	301.32	300.55	301.49	300.63	302.29	300.53	300.89	299.75	301.8	301.26	302.21	300.99	300.97	301.98	300.05	301.53	300.71	301.13	300.75	300.7	301.84	301.17	301.34	300.34	301.2	300.87	301.33	300.45	302.08	300.61	301.3	301.05	301.34	300.86	301.07	301.51	301.49	301.39	301.72	301.87	301.86	302.14	300.58	301.19
315.11	314.63	314.65	315.82	314.75	315.48	315.02	315.88	314.62	315.23	315.28	314.17	315.13	315.2	315.15	315.23	314.39	314.02	314.48	314.29	315.24	314.77	314.77	315.24	316.13	314.93	313.91	316.01	314.99	315.82	314.34	314.91	316.32	314.67	315.36	315.41	315.45	314.11	315.54	314.7	314.58	316.39	314.64	315.51	315.43	314.19	314.95	314.97	314.14	315.79
306.01	306.8	307.22	307.97	307.16	307.53	306.83	308.2	306.42	307.96	306.77	307.49	308.08	307.15	305.66	306.96	307.78	307.78	306.92	306.89	305.4	306.7	307.05	306.55	307.13	306	308.48	306.94	306.73	307.34	307.03	307.1	308.71	308.37	307.28	307.31	307.3	307.93	307.44	307.07	307.39	306.85	307.67	306.49	306.36	306.59	307.97	307.91	307.61	308.07
304.56	306.29	304.8	304.4	305.71	305.63	305.34	306.46	306.67	305.81	305.8	305.42	306.4	305.19	304.78	305.51	305.04	304.74	304.9	303.41	304.84	305.81	306.04	305.58	303.89	305.07	305.64	306.34	305.23	305.3	305.06	305.27	305.09	305.86	306.22	305.22	306.08	306.66	305.76	304.86	304.25	305.67	306.05	306.58	304.98	305.04	305.78	306.2	305.75	306.37
302.8	303.2	302.39	304.03	302.89	301.8	302.44	302.6	301.8	302.69	304.19	303.05	303.38	301.82	302.6	303.28	302.87	302.79	303.31	301.83	303.08	303.21	302.12	302.96	303.23	303.24	303.67	302.85	302.26	302.49	302.88	303.71	302.48	302.95	303.84	302.57	302.57	303.16	302.42	303.14	303.16	303.22	303.22	302.21	302.28	302.51	303.1	302.98	303.32	303.99
301.1	299.85	299.66	299.56	299.81	298.88	299.58	300.68	299.74	300.73	300.18	300.83	300.77	299.71	299.96	300.15	299.42	298.78	300.05	299.9	299.42	301.48	300.66	299.95	300.72	300.08	299.98	299.72	299.34	299.05	299.1	299.98	300.46	299.54	300.13	300.65	301.17	300.35	301.24	300.32	300.25	300.52	300.37	300.29	299.63	300.51	301.31	299.23	300.07	300.12
328.91	328.49	328.03	328.24	328.21	328.87	327.96	328.88	327.9	327.45	328.87	328.41	328.65	327.42	328.82	329.22	328.17	328.57	327.98	328.95	328.96	328.11	328.64	328.96	328.28	328.19	327.76	327.61	328.42	329.35	327.92	327.77	328.03	329.4	329.1	329.13	328.71	329.24	327.47	327.64	329.6	328.78	329.02	328.56	329.29	329.61	327.37	328.74	328.28	328.31
293.93	293.17	294.63	293.26	293.03	294.18	294.39	293.47	293.89	294.3	294.38	294.23	295.42	293.78	294.09	294.4	295.45	294.5	293.25	294.79	294.28	292.96	294.6	292.16	295.67	293.99	293.94	293.99	294.36	294.56	293.04	294.08	293.56	292.81	293.69	293.95	295.18	294.15	294.17	293.03	293.4	294.01	293.46	294.31	295.26	293.95	294.57	294.49	294.17	293.83
326.76	326.43	325.97	325.92	326.82	326.18	326.65	326.16	327.03	326.67	327.57	326.38	327.87	327.04	327.11	326.55	326.97	326.74	325.65	326.27	326.62	326.36	326.35	326.49	326.23	328.02	328.4	327.86	326.37	325.31	326.07	328.33	328	327.04	328.21	327.72	326.98	326.28	326.79	327.97	326.06	327.41	326.76	326.3	326.23	326.69	327.48	326.22	327.12	327.61
317.45	315.13	317.19	317.38	317.64	315.96	316.87	318.12	316.79	316.64	317.52	317.36	317.54	317.33	317.86	317.97	317.25	317.59	318.66	316.89	316.8	315.79	317.11	318.6	317.89	315.52	317.57	316.93	316.5	317.08	317.84	318.37	317.03	316.88	317.6	316.08	317.48	317.2	317.23	317.26	318.15	316.2	317.33	316.84	317.37	317.63	317.21	316.74	317.27	316.45
301.82	300.3	301.42	300.71	301.55	300.18	301.19	300.3	301.45	300.92	302.04	300.27	300.76	301.86	300.53	302.09	300.35	301.56	300.62	302.15	301.33	299.38	300.66	300.56	300.41	301.21	301.28	302.34	299.91	300.96	301.24	299	301.18	301.06	299.71	301.46	300.19	300.78	301.8	301.59	301.26	301.88	300.78	302.49	301.29	301.32	301.4	301.41	301.35	300.7
309.82	309.41	310.13	311.69	308.61	310.16	309.59	309.06	310.07	309.89	309.62	310.15	309.76	309.19	310.01	309.18	310.7	309.81	311.03	310.08	309.8	310.15	309.24	309.18	310.01	310.17	311.02	310.47	310.63	310.62	309.45	309.36	309.17	310.09	309.02	309.28	309.38	310.33	310.41	310.87	309.64	309.72	308.87	309.33	310.93	310.15	309.75	309.95	309.54	310.14
300.27	299.63	300.81	299.77	301.39	299.22	299.7	300.39	301.24	299.82	300.23	300.05	301.56	299.33	299.82	299.48	300.3	300.13	299.49	299.39	301.47	300.41	299.8	299.78	300.86	301.09	300.3	300.82	299.35	301.61	300.83	300.13	299.87	300.77	299.06	300.73	299.92	301.33	299.84	300.23	299.79	298.62	299.71	300.09	299.53	300.32	299.1	300.63	299.76	299.04
310.99	311.83	310.97	310.63	311.67	309.55	311.24	310.71	309.44	310.45	311.35	310.48	311.42	311.19	311.07	309.91	310.87	310.73	311.78	310.17	310.7	310.63	311.43	310.09	311.18	309.63	310.6	310.43	311.24	311.55	311.62	311.37	312.13	311.21	309.95	311.63	310.35	311.38	310.96	310.32	310.8	310.2	310.28	311.57	311.24	310.5	309.92	311.33	311.75	310.99
319.81	318.97	317.86	317.61	319.66	318.58	318.23	318.54	318.06	316.89	317.58	317.33	317.4	318.35	318.42	319.43	318	318.7	317.23	318.18	317.07	318.03	318.48	319.75	318.91	319.21	317.85	317.56	318.8	318.83	317.3	317.44	318.88	318.04	319.1	317.72	317.71	318.49	317.6	316.94	318.68	318.98	317.27	320.12	318.19	317.13	318.92	318.3	317.36	317.5
302.86	302.14	303.91	302.83	302.8	302.45	303.55	303.27	301.93	303.3	303.38	303	302.47	301.39	302.83	303.4	303.22	303.29	305	301.05	302.46	302.97	303.01	301.91	301.92	302.49	302.84	302.2	302.88	302.42	302.39	303.46	304.13	302.7	302.03	303.9	303.85	303.48	302.1	303.37	303.88	302.01	303.02	303.08	301.55	302.95	302.8	302.07	303.87	303.66
307.53	307.99	306.83	306.97	307.82	307.56	306.79	308.1	307.03	306.48	307.78	306.06	308.38	306.57	306.63	307.92	306.87	307.6	307.08	306.98	305.75	305.37	307.53	307.38	308.17	308.05	306.55	306.77	306.87	307.68	307.89	306.27	307.82	306.83	308.25	306.58	307.6	307.59	307.76	306.95	308.24	306.92	306.48	306.5	308.37	306.49	306.16	307.77	305.63	307.9
328.59	327.98	327.65	326.9	326.96	327.44	327.44	326.79	327.92	328.48	329.11	328.32	328.21	327.74	327.29	327.94	329.4	328.29	327.7	328.48	327.88	327.91	329.04	328.38	327.21	328.11	327.29	327.5	328.71	327.16	327.36	328.57	328.7	327.86	328.57	328.31	328.03	329.17	327.59	327.92	327.41	327.84	328.41	327.21	327.84	327.34	328.93	327.56	327.66	328.68
326.39	326.65	326.95	327.34	326.56	327.34	327.96	326.34	327.59	326.91	326.99	328.17	327.83	326.19	326.76	326.97	326.26	326.21	326.27	327.65	327.88	327.56	326.76	327.13	327.68	326.35	326.24	327.3	327.8	327.89	326.47	326.05	327.45	326.33	327.7	326.96	326.09	327.19	326.29	328.21	326	327.03	326.33	327.97	327.19	326.34	327.14	326.5	328.57	327.43
302.59	303.84	303.27	304.45	303.42	303.56	303.11	303.8	304.04	303.69	302.92	303.38	301.82	303.38	303.63	303.57	303.31	304.01	302.79	304.03	303.54	304.96	303.81	303.75	303.17	304.38	303.71	303.53	303.72	303.19	303.42	302.1	302.9	303.62	302.86	304.03	303.34	303.24	302.74	304.1	304.28	302.99	304.07	304.22	303.13	304.18	303.13	304.38	304.04	303.5
324.45	324.24	324.27	323.87	325.48	324.5	324.45	324.33	324.04	325.3	324.73	324.5	324.59	325.19	325.13	324.94	324.59	324.7	325.54	325.92	324.83	324.51	324.23	324.56	324.42	324.62	324.62	324.66	324.99	326.01	323.93	324.47	323.96	324.93	324.29	324.43	324.19	324.41	324.7	324.99	324.36	324.62	324.09	324.92	323.96	324.49	324.48	324.54	324.66	324.6
318.58	318.24	320.05	319.47	320.14	318.71	319.09	319.52	320.04	318.29	318.62	320.29	320.02	319.29	319.5	319.56	318.89	320.69	321.14	319.88	319.76	318.27	319.35	318.48	319.72	319.1	319.2	318.81	317.86	318.73	319.77	319.45	320.57	320.28	319.85	319.9	319.36	317.54	319.94	319.07	319.43	320.26	319.76	319.24	318.6	319.34	320.39	320.38	319.22	319.7
310.6	311.01	311.01	311.06	312.23	311.62	312.68	311.32	310.83	311.4	312.16	312	312.64	311.77	311.56	311.96	310.77	312.36	311.3	310.85	312.6	311.96	311.33	311.82	311.9	312.15	311.61	311.27	312.09	310.61	310.15	311.33	310.7	311.96	312.46	311.2	311.29	311.95	311.09	310.52	310.76	310.99	311.64	311.06	312.18	310.49	311.71	311.65	311.91	310.6
326.96	327.57	327.39	329.02	328.31	326.93	327.94	327.42	327.78	327.81	327.5	327.7	327.47	327.95	327.42	327.51	327.86	327.57	327.9	327.75	328.29	328	326.84	328.66	327.01	327.15	328.46	327.3	327.13	328.14	326.54	328.52	328.25	327.23	327.52	327.03	328.92	328.15	327.88	326.22	327.45	327.49	327.17	326.69	327.59	327.43	328.2	326.77	327.97	327.24
295.14	295.27	294.97	295.33	295.23	296.24	295.53	295.04	295.45	294.93	294.95	294.74	294.92	294.73	294.13	294.32	295.64	294.31	294.74	294.87	295.01	294.26	294.94	294.73	295.41	295.01	294.53	294.91	294.93	293.55	294.83	294.08	295.32	295.51	295.09	294.82	294.39	295.87	295.25	294.11	295.37	296.14	295.59	295.63	294.84	295.76	294.28	294.56	294.82	294.41
304.87	305.3	303.87	303.58	303.38	303.72	305.01	304.62	304.4	304.59	305.75	304.24	304.88	305.01	304.35	305.15	303.58	303.8	304.92	304.73	304.64	303.65	303.87	303.87	304.35	305.14	305.04	303.44	304.59	303.81	305.14	304.74	305.04	304.57	305.26	304.71	305.09	303.7	304.24	304.5	304.77	303.92	303.14	303.38	304.78	305.35	304.53	303.64	302.87	304.76
304.49	302.63	303.39	303.84	303.85	303.35	304.14	303.41	302.53	303.45	304.34	303.99	303.32	302.33	303.19	302.83	303.78	303.75	303.4	302.73	304.35	304.8	304.37	303.21	303.55	303.24	303.48	302.98	303.55	303.85	305	303.31	304.29	303.34	303.92	303.57	303.58	303.86	303.24	302.61	302.07	303.46	303.44	304.15	303.33	302.94	303.66	303.31	303.5	303.29
325.86	325	325.59	324.87	324.25	324.64	324.25	323.72	325.28	324.61	324.51	324.07	323.75	324.52	323.6	324.8	324.62	323.5	323.75	325.06	324.31	323.48	324.91	324.21	324.43	324.24	324.61	324.14	323.97	324.67	323.98	325.21	325.38	324.97	323.61	324.91	324.81	325.38	324.79	325.26	325.32	324.65	324.87	325.25	323.76	324.38	325	325.14	324.54	325.38
310.71	310.5	310.22	311.66	310.37	310.66	309.38	310.33	310.91	311.45	311.47	310.95	309.97	309.51	310.81	309.89	310.32	310.76	310.75	310.68	309.24	309.2	310.09	309.86	310.01	310.5	310.25	310.08	310.18	310.7	310.86	310.07	310.02	310.85	311.96	311.08	309.52	310.53	309.66	310.13	311.94	309.83	310.62	311.06	309.4	310.41	310.31	311.08	310.79	309.83
315.94	314.41	315.41	314.52	314.79	315.08	313.99	314.42	314.55	316.08	313.13	314.31	314.45	317.22	315.29	313.64	314.75	314.47	314.86	316.15	316.08	315.08	313.14	315.73	315.08	314.86	314.71	313.43	315.47	313.78	314.59	313.91	314.86	315.38	314.99	315.14	315.24	315.85	313.78	315.16	314.75	314.72	314.18	315.57	314.86	313.91	314.81	314.48	315.37	313.28
295.99	296.98	296.94	296.6	296.02	296.9	295.45	296.94	295.97	297.33	295.87	297.59	296.73	296.46	297.2	296.32	295.91	296.53	298.44	298.35	297.96	296.4	296.28	296.24	297.44	295.95	298.1	297.53	297.2	296.42	296.77	296.65	296.21	296.45	296.11	296.88	296.43	296.69	297.91	296.77	297.2	296.84	295.88	296.55	297.3	296.35	295.38	296.74	296.15	297.12
316.53	316.35	318.46	316.47	317.44	317.23	318.17	317.47	318.08	317.5	316.68	316.72	317.48	317.76	318.06	317.41	317.7	317.19	317.21	317.92	316.8	316.53	316.52	315.21	317.43	316.93	316.73	315.07	316.7	316.65	317.69	317.35	317.81	317.2	316.68	318.59	318.3	318.33	318.46	316.65	316.81	318.29	318.02	318.09	317.84	315.53	317.71	317.45	316.8	317.39
324.45	324.62	324.26	324.84	324.24	324.31	325.25	325.15	324.25	323.32	326.54	325.11	326.03	324.54	323.96	323.73	324.79	325.71	324.35	324.56	325.06	326.01	324.32	324.66	326.04	324.87	324.65	324.43	324.61	324.92	323.73	323.83	324.57	324.3	324.22	324.58	324.13	324.21	322.71	325.56	325.01	322.71	324.17	325.46	324.26	325.81	324.86	324.96	324.71	325.4
327.56	327.55	326.49	327.86	327.28	325.95	326.63	327.55	327.2	326.82	327.24	327.29	327.67	326.34	326.68	327.24	326.21	326.82	324.68	325.82	327.49	325.33	328.4	328.07	327.81	327.22	326.48	326.98	328.06	327.28	326.91	327.82	326.89	326.86	327.43	327.4	328.07	326.92	327.75	327.17	328.35	326.18	327.23	326.71	328	327.11	327.18	326.65	327.06	326.03
316.74	317.4	316.5	317.02	317.13	317.52	318.15	317.84	317.32	317.48	317.25	317.95	317.5	317.26	316.91	317.06	316.73	316.14	316.79	317.92	317.36	317.96	316.33	317.13	317.97	316.67	316.85	317.02	316.56	317.11	317.76	316.22	317.38	317.07	317.28	316.89	317.27	317.42	317.84	316.11	316.93	316.86	317.08	317.31	318.59	317.65	315.92	317.89	317.23	316.68
314.75	314.71	314.21	314.35	314.59	314.18	313.68	315.04	313.41	312.98	313.17	314.55	313.83	313.37	315.23	314.06	314.02	313.49	313.36	313.26	312.66	315.42	313.71	315.33	313.34	314.99	313.25	313.21	314.49	313.8	314.37	313.84	313.55	314.07	312.91	313.82	314.49	314.75	315.96	313.17	313.86	313.37	313.86	313.33	314.12	315.23	314.52	313.25	314.06	314.5
309.28	310.67	308.45	309.83	308.37	310.05	309.27	310.68	309.08	310.7	310.02	309.03	309.85	308.75	309.31	309.19	310.39	309.19	309.65	310.18	309.44	309.98	310.22	310.29	310.14	309.54	309.86	309.73	309.98	309.25	310.13	309.09	309.2	310.28	309.81	309.89	310.47	309.61	308.1	309.85	309.57	308.7	309.52	310.46	311.39	309.5	310.4	310.82	308.79	310.35
309.66	308.05	310.02	308.47	308.55	308.7	309.59	310.42	308.8	308.45	308.48	309.21	308.6	308.83	308.71	308.06	309.29	309.56	309.41	308.43	310.05	307.86	308.82	309.14	309.44	309.81	308.6	308.6	309.08	309.56	308.16	309.18	308.45	307.96	308.81	308.47	308.09	308.72	308.25	308.48	309.28	309.1	309.48	309.23	308.01	310.05	307.8	309.07	308.03	308.98
311.32	310.61	310.47	310.78	310.14	310.6	311.69	311.23	311.49	311.36	311.1	310.54	309.54	309.94	310.46	310.94	310.28	310.3	310.57	311.29	309.73	311.06	310.74	309.34	310.14	310.77	310.77	310.14	309.69	310.28	310.95	309.18	311.63	310.83	310.78	311.06	310.51	310.17	310.5	308.46	311.06	310.32	311.79	310.76	310.53	311.64	310.66	308.93	310.61	309.89
305.94	305.94	305.83	304.57	306.08	305.32	305.82	306.67	305.47	305.77	305.69	305.99	304.93	304.68	305.81	306.88	304.81	305.16	304.94	305.21	304.89	304.26	304.63	305.28	304.46	304.63	305.79	306.74	305.94	305.23	305.71	305.1	305.96	305.98	306.16	306.55	305.58	305.76	305.36	307.31	306	305.94	305.9	305.84	305.97	305.3	305.31	304.84	305.32	305.63
317.93	318.2	316.32	316.72	317.81	317.75	318.53	316.84	318.44	317.34	317.1	317.44	316.91	318.61	317.77	318.23	317.85	317.37	316.1	316.05	317.4	318.03	316.76	318.07	318.01	317.4	317.32	317.41	316.54	317.68	317.27	316.58	317.89	316.84	317.84	316.72	317.01	317.56	317.74	317.85	317.49	317.49	316.73	316.92	316.47	317.62	317.09	316.4	317.22	316.56
316.46	314.98	315.4	314.77	317.77	315.9	315.07	315.75	316.54	314.78	315.17	316.87	315.66	315.09	316.27	315.31	315.37	316.49	315.95	315.27	315.69	315.69	315.76	315.82	316.69	314.79	315.87	316.01	314.55	315.92	315.92	316.76	315.46	316.35	316.16	315.92	315.03	316.01	316.11	314.89	315.19	315.26	316.17	315.63	315.31	317.69	315.39	315.75	315.46	314.32
311.41	311.2	310.83	310.92	308.58	312.03	311.26	310.97	310.03	311.87	310.2	309.43	310.6	308.62	310.78	311.47	310.87	309.7	310.82	310.88	310.4	311.36	310.59	311.03	311.1	311.26	310.69	311.25	310.85	310.71	310.54	310.76	310.65	310.09	310.34	311.85	311.86	311.7	310.48	310.14	310.36	309.91	311.73	311.37	310.5	310.55	310.45	309.68	310.78	309.98
326.95	327.5	326.79	328.71	326.89	326.77	327.27	327.79	326.29	326.61	327.38	327.22	328.17	328.1	327.69	326.64	326.51	326.49	327.35	326.74	327.19	325.76	327.57	327.26	326.48	327.35	326.64	327.03	326.88	326.88	327.25	326.82	327.49	327.72	326.6	327.68	326.26	327.3	327	327.47	327.83	327.17	327.21	327.11	327.72	327.23	327.65	327.23	328.85	326.13
299.63	300.31	300.16	299.21	298.49	300.69	299.84	299.47	299.26	299.64	298.74	299.78	299.93	300.69	299.66	300.66	299.87	300.11	300.3	300.63	299.21	301.2	299.01	299.86	299.8	299.96	298.98	300.86	299.7	301.71	300.08	298.94	299.84	301.24	300.15	299.55	301.22	300.46	300.18	299.33	300.53	300.47	300.71	299.69	300.25	298.73	301.05	300.51	299.67	299.03
304.01	303.17	304.83	304.55	304.17	304.01	304.9	303.49	302.49	305.12	304.87	303.74	305.16	303.83	303.65	304.88	303.76	305	303.88	303.39	303.9	305.04	305.38	304.25	303.99	305.14	304.97	304.02	303.72	304.42	303.83	304.94	306.4	306.36	303.27	305.67	303.92	305.24	305.55	304.33	304.58	305.3	302.83	303.87	303.98	304.68	305.57	302.3	304.4	305.52
304.67	303.41	304.65	305.25	305.06	303.48	304.37	305.46	303.05	303.88	303.78	304.59	305.85	304.29	305	303.67	305.03	304.94	304.42	303.64	304.66	305.24	302.87	304.49	304.53	305.13	303.41	304.01	304.49	305.12	305.22	304.6	304.88	304.2	303.77	304.43	304.91	305.48	305.08	304.54	303.66	303.95	304.31	304.34	303.05	304.8	304.43	305.25	304.61	305.42
301.88	303	301.83	303.53	303.59	302.74	303.11	302.39	303.2	302.95	303.88	303.14	302.24	303.66	303.67	302.53	302.81	302.44	302.96	302.11	302.15	303.27	302.36	302.84	303.04	303.64	301.85	303.19	303.08	302.71	304.16	303.57	303	303.28	303.18	302.34	302.79	303.07	303.85	302.8	301.05	302.69	303.96	302.43	301.92	303.2	301.66	303.41	303.18	303.81
294.57	296.29	296.56	294.87	295.21	294.56	295.51	295.41	296.34	294.73	294.83	295.65	295.05	294.69	296.13	294.88	295.09	295.63	296.41	294.97	295.02	293.85	294.76	294.59	294.33	294.2	294.07	295.17	293.76	295.32	295.59	296.17	294.86	294.16	295.16	294.44	295.29	294.16	294.08	295.56	295.59	295.03	294.21	295.03	294.91	294.41	295.06	294.91	295.41	292.75
303.35	302.83	302.85	303.62	304.33	303.66	304.17	303.2	303.47	303.23	302.37	302.2	302.7	302.52	303.33	304.79	303.49	302.46	303.66	304.37	303.62	303.56	302.74	302.95	303.99	303.12	303.67	303.07	304.01	303.23	304.08	303.01	303.32	304.8	303.08	302.94	302.79	304.14	301.37	304.11	302.73	304.14	303.2	302.6	302.9	303.41	303.94	303.19	302.85	302.33
313	313.5	312.7	312.12	312.86	312.2	313.34	312.65	312.94	312.23	312.17	312.6	312.29	314.12	313.79	312.09	313.33	314.19	312.87	312.98	312.37	312.67	313.21	313.75	313.2	313.37	313.74	312.86	311.5	311.69	312.79	312.59	314.32	311.83	312.77	312.01	313.91	312.98	312.45	313.77	312.77	311.65	312.37	312.55	313.59	312.78	313.79	312.89	312.98	312.8
302.66	303.28	303.42	303.61	304.41	303.45	302.83	302.73	304.53	304.12	304.89	303.51	305.08	303.01	304.08	303.56	304.34	303.64	302.9	303.03	303.54	302.29	303.03	304.15	303.83	304.01	302.8	302.23	303.51	303.21	303.08	303.37	303.92	302.99	303.26	304.83	302.37	304.62	303.56	303.46	303.59	302.2	303.58	302.56	302.77	305.17	304.05	302.94	302.07	302.99
313.18	313.92	313.5	313.58	312.89	313.2	313.51	312.55	313.61	313.57	314.21	312.24	312.91	314.32	313.31	313.68	311.58	313.3	312.35	314.15	313.48	313.83	312.37	314.29	312.94	312.85	312.27	313.74	313.23	314.24	313.44	314.2	313.43	312.49	313.58	312.66	312.57	313.3	313.15	314.14	313.56	313.09	313.43	313.59	312.98	313.01	312.43	313.81	312.7	312.94
314.85	314.87	316.17	316.66	314.88	315.99	315.92	315.21	316.07	315.07	315.84	317.28	316.13	316.42	315.47	314.64	315.82	316.15	316.08	315.46	315.31	316.65	316.58	314.9	316.46	316.15	317.01	315.66	316.18	316.12	315.61	316.13	316.65	315.67	316.85	315.07	315.3	315.6	316.04	315.01	315.66	314.93	315.41	316.3	314.57	316.09	316.18	314.92	315.49	315.77
315.21	315.52	316.24	313.8	314.5	314.79	316.28	314.99	313.19	315.02	315.23	315.51	313.82	315.01	314.45	316.4	315.3	313.73	313.83	314.96	313.25	316.06	315.09	314.51	314.81	316.04	314.04	316.21	315.35	314.41	314.16	314.94	314.7	314.7	315.16	314.34	314.57	315.71	316.53	314.82	313.31	313.57	315.56	314.39	314.36	314.99	315.41	314.62	315.49	315.68
296.08	298.36	297.26	297.33	295.28	296.19	295.98	297.05	296.65	297.43	296.67	297.5	295.68	296.1	297.55	297.61	296.77	295.65	296.56	295.8	296.52	297.72	297.5	295.49	297.16	297.68	295.04	296.04	297.3	296.73	296.99	296.21	296.46	296.64	295.5	296.69	296.71	299.41	294.17	296.49	296.84	296.9	296.56	296.53	295.81	295.95	295.04	296.18	297.09	295.78
300.85	301.29	301.26	302.4	300.86	301.95	302.22	300.14	301.56	301.66	301.04	301.98	302.4	301.35	300.5	301.08	301.05	300.26	299.79	300.25	301.32	302.14	300.94	301.16	301.15	301.68	301.37	301.19	300.96	301.33	301.73	301.69	301.41	300.63	300.65	300.45	301.2	301.57	300.51	300.45	300.49	301.37	301.35	300.93	301.66	302.52	301.84	300.93	299.77	300.3
313.88	315.06	314.54	315.9	316.25	313.51	314.13	315.16	315.44	314.48	315.02	315.55	314.94	314.62	315.75	315.36	315.11	315.36	314.51	315.81	314.24	314.89	314.55	316.68	315.66	315.02	315.84	315.1	314.37	314.15	316.24	315.92	316.26	315.16	315.33	313.92	315.62	313.95	314.07	314.07	315.03	315.55	315.27	315.5	314.8	315.61	314.13	314.36	314.3	314.64
302.31	301.87	301.82	301.24	302.61	303.13	302.78	302.73	301.87	301.62	302.01	302.04	301.89	301.88	301.79	303.13	303.01	301.91	302.96	302.54	303.76	301.14	301.93	301.72	303.07	303.36	301.17	302.36	302.73	302.82	301.25	302.92	301.76	303.58	302.15	301.58	303.07	301.46	301.97	301.96	304.03	303.49	302.28	302.69	301.36	302.63	302.45	301.75	302.99	301.89
315.04	315.66	315.71	315.56	315.88	314.05	315.28	315.94	314.29	314.85	314.64	313.84	314.53	314.15	315.16	315.28	315.25	314.99	314.41	315.78	315.4	314.17	315.9	315.18	314.1	314.22	316.82	315.13	315.75	314.21	314.89	314.66	313.89	314.89	314.66	314.19	313.15	314.59	315.45	314.06	314.6	314.95	314.46	314.32	314.1	316.13	314.43	314.13	314.9	314.15
304.96	305.85	305.23	306.82	307.13	305.45	306.45	307.54	306.57	306.65	305.7	306.17	306.42	305.37	306.12	305.68	305.4	306.82	305.34	306.22	306.45	305.44	304.48	306.69	305.7	306.85	305.88	305.28	305.86	305.4	305.81	305.74	304.94	306.26	307.1	305.24	304.73	306.73	306.31	306.29	306.33	306.92	306.83	304.79	306.37	305.97	306.38	306.25	306.55	306.18
310.5	310.36	310.31	310.31	311.19	309.82	310.79	310.31	310.37	310.43	310.42	309.91	310.43	310.07	310.47	309.66	310.42	310.89	310.57	310.99	310.66	311.26	310.63	310.72	310.81	309.89	309.81	309.14	311.91	310.37	309.84	312.2	309.54	311.38	311	310.43	309.78	310.55	310.5	310.6	309.63	310.65	309.92	308.86	311.26	310.72	311.14	310.23	310.52	309.84
303.88	303.5	302.61	302.71	303.53	303.08	301.53	304.34	304.15	302.91	302.76	302.46	303.73	303.39	304.02	304.3	303.27	304.67	302.12	302.67	303.12	303.39	304.05	302.82	303.55	303.76	302.83	303.55	303.86	304.4	303.05	302.53	303.16	302.94	302.96	304.04	303.42	303.25	304.89	304.26	301.77	303.28	302.85	302.45	302.21	303.67	303.77	302.78	303.89	303.69
317.99	318.81	318.32	319.22	318.78	318.53	318.2	319.94	318.48	317.92	319.81	318.57	319.03	318.19	319.54	318.3	317.77	318.57	319.03	319.52	319.2	319.04	318.98	318.64	318.02	318.3	317.3	318.56	318.55	317.81	318.81	318.13	318.26	318.61	318.67	318.98	318.42	318.53	317.82	317.21	319.19	317.63	319.82	317.68	318.2	319.54	319.98	318.2	318.6	318.58
302.25	302.08	302.31	302.09	302.03	303.41	301.67	301.93	302.29	301.55	302.74	302.92	302.77	302.5	301.71	303.41	302.57	300.89	302.82	302.08	302.44	301.21	302.16	302.88	302.34	303.24	302.44	303.08	302.26	301.2	303.81	302.36	301.4	301.82	302.1	303.6	303.55	302.56	301.65	302.1	304.02	303.32	302.04	301.91	301.63	301.98	303.33	302.64	301.91	303.51
311.97	312.41	311.86	312.54	312.15	312.48	312.55	311.93	312.17	311.59	313.36	313.74	312.54	312.85	313.14	312.45	311.43	312.61	312.84	312.09	312.84	311.99	314.03	312.77	312.7	313.25	312.47	312.46	313.55	313.69	311.71	312.93	313.1	313.61	312.23	312.11	311.22	313.26	314.13	312.94	313.8	313.14	312.19	312.61	312.04	312.63	311.61	311.67	312.43	313.41
303.79	306.32	304.31	305.2	304.97	303.88	303.79	304.71	304.71	304.55	304.27	304.61	304.85	306.26	304.31	304.37	304.99	304.72	305.91	305.36	302.95	307.24	305.33	305	304.54	303.01	304.12	305.02	305.4	304.79	305.89	304.76	305.02	305.09	304.31	304.93	304.98	305.34	303.99	304.67	304.24	304.96	304.51	304.66	304.4	306.71	304.23	302.8	305.09	305.74
300.68	301.29	299.78	300.46	300.98	300.69	299.78	300.99	299.09	300.04	299.35	299.2	299.54	300.57	299.82	300.81	300.45	300.77	300.29	300.79	299.69	300.01	300.39	299.73	299.68	299.54	298.64	299.59	300.2	299.98	299.91	298.46	299.34	300.59	299.43	300.05	299.01	299.72	300.05	300.74	300.17	300.47	299.33	300.85	300.53	300.57	299.14	300.79	299.46	300.62
311.92	313.44	312.64	312.14	312.77	313.47	312.65	313.61	314.13	312.32	312.93	310.71	312.83	311.94	312.44	313.17	312.38	312.44	312.85	312.13	313.3	313.32	312.67	313.34	313.6	312.39	312.16	313.32	312.18	312.72	312.71	312.87	312.86	312.59	313.17	313.64	311.71	314.1	312.25	311.83	313.32	313.49	312.79	312.45	311.79	311.84	311.97	312.64	312.5	312.35
303.87	303.72	303.22	302.78	303.89	303.81	303.01	302.73	303.36	303.67	302.82	303.05	303.95	303.3	303.94	304.03	304.36	302.22	302.43	302.19	303.01	304.26	303.51	303.99	303.75	302.92	302.92	303.88	302.59	303.87	303.79	304.32	303.86	303.71	302.13	302.65	302.48	303.14	302.49	302.62	303.05	303.42	303.25	303.39	303.2	303.68	303.66	303.23	303.16	304.67
306.34	304.1	305.28	306.62	306.45	305.43	304.9	304.61	305.09	306.27	307.62	306.75	304.65	304.43	306.05	304.63	304.56	305.09	305.2	305.2	306.22	304.19	304.6	305.07	306.04	305.49	305.41	304.58	306.33	306.34	305.08	304.67	305.96	304.56	303.57	306.74	305.72	305.66	306.2	305.88	305.35	305.29	305.25	305.23	305.44	305.78	306.46	305.73	304.79	305.17
313.64	311.95	313.64	311.81	312.5	312.67	314.54	313.43	314.47	312.17	313.62	313.73	314.1	312.84	312.79	312.87	313.87	313.6	313.24	313	313.09	313.27	312.22	313.62	313.54	312.63	313.02	313.22	313.71	313.09	314.68	312.8	313.8	311.91	313.55	312.82	312.38	314.02	314.02	312.13	312.65	312.16	313.51	314.28	313.35	314.51	313.38	313.41	312.78	313.22
314.26	314.02	313.23	314.84	313.96	314.2	314	311.85	314.47	312.81	315.46	313.61	314.41	312.96	313.93	314.24	313.86	314.01	314.02	314.27	313.42	314.68	313.62	313.71	314.31	314.48	313.41	314.01	314.05	313.67	313.88	313.71	312.58	313.56	312.68	314.26	313.95	314.95	313.28	314.14	313.08	314.15	313.62	313.16	313.2	312.75	314.97	314.19	313.22	312.31
316.16	316.3	315.56	317.2	315.96	316.4	315.91	316.54	315.68	317.47	317.27	316.45	317.73	316.4	316.28	314.59	316.94	316.13	317.7	315.69	316.62	315.53	316.72	317	316.8	316.19	317.52	315.93	315.96	317.72	316.27	317.11	316.33	315.51	316.18	315.27	316.77	317.5	316.23	314.89	316.97	316.03	315.88	316.22	317.32	316.39	317.37	316.83	317.28	317.15
296.67	295.91	296.72	297.2	296.51	295.63	297.19	296.27	296.71	295.88	296.3	297.37	296.29	295.37	296.5	296.71	296.46	297.27	296.3	297.34	297.14	297.48	296.15	296.52	296.18	296.88	296.24	297.31	296.6	295.53	297.1	297.63	296.84	295.64	297.46	296.98	296.63	295.59	297.15	297.4	296.33	297.34	296.44	296.51	296.99	295.95	296.72	297.77	296.35	296.35
325	325.75	324.94	326.2	324.5	324.95	324.02	324.82	325.14	325.95	324.54	325.63	326.09	325.05	325.58	324.62	324.86	325.18	324.67	325.09	326.2	324.99	325.97	325.21	324.86	325.51	325.21	326.1	326.77	325.43	326.17	324.6	324.37	324.21	326.03	324.33	325.04	325.19	324.36	324.52	325.53	325.23	323.55	324.39	324.32	325.49	324.45	324.23	325.78	324.74
315.37	316.18	315.56	315.33	315.55	313.9	314.87	314.66	314.69	314.73	316.18	313.96	316.19	314.93	315.01	314.64	315.1	314.88	314.01	314.79	315.54	315.22	314.22	314.94	314.13	315.11	315.11	316.43	314.73	316.42	314.01	314.79	313.99	314.44	314.38	316.59	314.89	314.8	315.14	316.09	315.94	315.13	314.87	315.49	314.73	315.72	314.16	314.83	315.78	316.25
327.74	328.56	328.26	327.7	328.05	329.05	327.19	328.73	327.15	327.1	326.7	328.29	327.4	327	327.95	327.55	327.89	328.82	327.87	328.65	326.42	327.26	326.58	328.94	328.44	329.37	326.9	326.88	327.52	328.63	329.02	327.25	328.1	328.58	326.85	328.21	327.93	328.26	327.26	327.84	327.96	328.42	328.42	327.87	328.63	328.47	327.06	328.4	328.65	328.62
317.99	315.84	318.2	317.12	316.55	316.61	316.32	317.98	317.19	317.08	317.5	316.64	316.43	317.73	318.12	316.8	318.54	317.43	318.19	316.77	318.63	317.1	316.66	317.28	316.2	316.95	317.62	317.56	317.9	317.96	316.49	316.44	317.34	317.55	317.85	318.1	317.34	317.07	317.96	316.85	316.81	316.07	315.76	316.88	317.75	318.4	317.74	316.96	317.71	318.11
314.74	314.56	314.61	313.83	315.02	314.35	313.55	314.88	314.99	315.11	315.29	314.44	315.67	315.3	314.01	315.23	315.14	314.37	314.77	313.97	314.67	314.57	314.73	315.05	315.16	315.93	315.2	314.75	315.14	314.12	314.66	314.96	313.63	314.37	315.19	315.24	315.94	314.27	315.08	313.35	315.36	315.5	314.6	316.31	314.79	314.04	315.17	313.53	314.9	315.37
303.37	303.64	303.45	303.44	302.18	303.08	303.06	303.17	302.36	302.69	303.12	302.77	302.51	303.81	301.83	302.65	301.51	302.26	303.8	303.51	302.13	302.67	303.48	303.32	303.14	302.74	302.57	302.32	304.33	302.9	303.8	303.52	304.45	302.92	302.32	303.01	302.7	302.95	302.36	302.27	302.54	304.01	302.73	302.85	303.55	302.61	301.56	303.17	302.93	303.23
310.91	311.62	311.77	311.1	311.03	310.22	310.39	310.12	311.33	310.23	309.83	310.17	311.94	310.27	310.83	309.07	310.57	309.3	310.95	310.13	310.71	309.78	311.26	309.47	310.1	310.02	310.7	311.23	311.54	311.47	310.8	309.48	310.6	310.22	309.76	311.27	309.06	311.38	310.51	310.55	311.57	309.44	309.84	310.22	311.26	311.99	310.87	309.92	310.94	310.68
307.3	307.11	307.06	307.42	306.17	307.17	308.08	307.29	305.97	306.23	306.81	306.98	307.66	307.31	307.03	307.6	307.21	307.88	306.65	307.35	307.53	307.09	307.1	307.29	308.36	306.79	306.41	306.85	308.27	307.03	307.36	305.74	306.86	307.05	306.17	308.36	307	307.64	307.53	307.78	307.71	308.82	307.86	306.95	306.8	306.54	307.79	307.68	307.75	307.63
309.2	309.19	310.2	308.83	309.18	310.07	309.7	309.54	310.13	309.63	310.6	311.35	309.11	309.3	310.14	310.18	309.6	310.39	310.15	309.4	309.31	308.22	309.91	309.1	310.26	309.29	310.3	308.65	309.01	310.27	308.77	308.31	310.03	310.71	310.47	310.64	310.01	310.11	310.63	310.79	309.52	309.69	308.84	308.91	311.01	310.06	310.31	310	310.05	309.11
317.51	319.02	318	318.07	317.94	319.3	319.02	317.01	318.74	318.34	318.11	318.28	319.06	318.56	318.67	319.08	317.58	318.79	317.76	318.47	318.38	319.29	317.4	318.89	318.8	318.51	319.17	318.36	318.94	319.43	317.63	319.3	319.74	318.01	318.7	318.79	317.71	318.88	319.04	318.34	318.71	318.25	317.69	317.74	318.05	318.27	318.5	318.6	318.87	318.93
301.86	303.85	303.07	304.03	302.48	304.06	303.66	302.1	304.3	302.51	304.14	304.33	304.07	302.98	302.68	304.07	303.61	302.75	302.41	303.89	304.66	303.46	302.43	304.12	303.99	303.62	303.18	303.16	302.86	303.8	303.64	303.3	303.22	303.4	303.25	303.36	302.81	301.37	302.88	302.69	302.94	302.94	304.42	304.29	304.07	302.72	303.94	303.79	303.87	303.07
309.37	308.99	309.91	308.59	308.83	308.79	309.93	306.82	308.6	309.83	307.7	307.99	308.76	308.37	309.02	309.44	308.48	307.14	310.19	309.6	308.69	309.47	308.7	308.56	308.83	307.74	308.81	309.33	308.57	309.79	308.25	307.74	308.95	309.04	308.5	309.42	308.93	309.35	308.56	308.26	309.87	308.08	309.16	309.03	308.64	308.49	308.92	308.74	309.8	307.76
304.94	306.03	305.81	305.15	305.99	306.47	306.13	305	305.23	305.55	304.99	306.02	305.99	306.07	305.28	305.23	305.81	305.04	304.93	305.24	305.19	305.78	306.03	305.19	305.78	306.41	304.27	306.79	306.11	304.84	305.77	305.22	306.02	305.21	305.61	305.17	306.29	305.45	303.78	304.94	305.72	305.96	306.3	305.48	304.09	304.04	304	305.92	305.4	304.46
309.52	309.43	310.05	310.52	310.65	310	309.59	308.53	309.5	308.43	309.92	309.41	309.41	311.07	310.07	310.17	309.19	309.01	308.52	309.29	309.12	309.93	310.55	308.75	308.91	310.02	310.45	310.13	309.56	310.31	309.46	309.96	309.33	309.87	309.88	310.25	308.83	310.24	310.07	309.68	310.18	309.04	309.01	310.95	310.4	310.75	310.1	309.79	310.03	309.99
303.32	302.81	303.01	303.33	303.52	303.01	302.71	301.62	303.89	302.68	303.41	301.56	303.78	303.71	304.19	304.83	303.8	302.56	303.71	303.9	303.77	303.76	302.88	303.37	304.26	303.12	304.43	303.92	304.27	303.03	303.17	302.88	303.86	303.2	303.17	303.37	303.95	303.55	303.73	303.23	302.53	301.5	303.61	302.86	303.74	302.75	303.37	303.72	303.28	303.65
319.63	318.45	319.1	320.07	320.53	319.06	321.31	320.47	319.88	319.22	319.79	319.81	318.6	319.22	318.34	319.44	318.8	319.18	319.43	319.26	317.86	320.14	319.15	319.37	318.9	319.8	319.05	319.63	319.66	319.85	319.06	320.63	319.24	320.67	318.29	318.73	318.65	319.03	319.13	319.41	320.22	317.87	319.7	320.35	319.18	319.41	319.51	318.92	319.55	319.55
325.05	325.04	325.25	326.32	324.37	325.33	324.89	325.47	326.06	324.74	324.15	323.26	325.09	324.7	326.01	326.35	326.4	325.6	325.5	325.9	326.8	325.3	326.11	324.8	324.61	326.42	325.4	325.67	324.6	324.06	326.23	325.56	325.94	325.43	324.38	325.04	325.19	326.15	324.9	324.88	325.84	324.97	325.08	325.26	323.68	324.98	324.6	324.8	324.57	325.5
303.37	304.79	305.15	304.6	303.45	304.91	303.97	304.39	305.55	304.57	303.91	302.83	304.29	303.8	303.88	305.56	304.07	305.02	305.93	304.73	304.94	305.58	304.38	303.96	303.86	303.93	305.09	305.79	305.25	305.01	304.53	304.56	304.79	303.4	303.96	303.66	303.95	303.96	304.56	305.17	304.84	303.74	304.19	303.2	304.97	303.56	304.33	304.86	303.73	304.96
313.4	314.11	313.88	313.56	314.18	311.74	313.35	315.82	313.63	313.3	313.98	313.39	313.12	313.41	313.91	313.86	314.1	314.33	313.59	313.67	313.06	314.61	313.04	314.37	313.74	314.59	313.66	313.39	314.01	313.17	312.27	313.21	313	313.29	314.28	314.04	313.78	314.07	313.33	313.61	313.06	314.11	313.9	313.77	312.83	314.12	314.11	314.92	313.81	314.51
301.95	303.49	301.87	302.43	302.67	303.61	301.75	302.71	303.59	302.32	302.43	302.89	302.57	301.48	301.13	301.94	302.21	302.17	301.92	302.89	303.13	301.77	302.13	301.82	301.97	303.18	302.36	303.05	302.16	302.45	302.59	302.3	303.31	302.57	302.24	302.16	301.62	302.99	302.06	303.44	302.67	302.01	301.37	301.6	303.39	302.87	302.08	301.83	303.63	302.8
314.64	315.44	314.35	315.19	314.62	315.7	314.3	315.01	314.17	315.11	314.28	315.11	314.19	315.1	314.57	314.56	315.05	315.12	314.61	314.19	314.67	315.4	315.65	314.84	314.68	315.2	314.9	314.23	314.87	315.44	314.57	315.18	314.54	314.62	314.76	314.98	315.06	315.03	313.65	314	314.8	313.94	316.23	315.16	314.37	314.71	314.08	316.2	316.29	314.53
308.64	308.57	308.45	308.45	308.96	309.33	309.43	307.43	309.47	309.65	308.67	309.46	309.15	308.78	308	308.72	308.25	309.17	309.54	309.3	307.58	308.64	308.51	307.6	308.06	310.12	309.62	309.56	308.42	306.89	309.23	309.23	308.85	307.49	308.8	309.14	308.74	309.43	307.94	307.32	308.11	309.59	309.45	308.15	308.96	307.94	308.62	308.99	309.44	308.76
314.67	315.83	315.52	314.48	315.1	314.97	315.67	314.22	315.8	315.92	315.67	314.86	313.93	314.17	315.05	314.6	314.4	315.91	315.64	314.82	315.14	315.02	315.44	315.07	314.18	314.54	315.2	315.19	316.1	314.43	314.45	314.78	315.06	315.09	314.34	314.52	314.1	314.05	315.49	315.42	312.8	314.45	315.35	314.64	315.48	315.69	314.14	315.05	315.1	315.07
313.33	313.63	312.53	313.69	312.46	312.37	313.16	312.26	313.93	312.95	312.02	313.04	313.29	314.14	312.98	312.77	311.83	312.76	312.59	313.72	312.54	313.91	312.25	315.07	311.88	314.38	312.82	311.66	311.57	313.33	314.14	312.14	312.59	312.21	312.17	313.38	313.12	312.8	313.58	312.6	312.58	312.25	313.96	312.88	312.08	313.19	311.44	313.98	312.99	312.07
302.22	303.02	302.71	302.39	303.06	302.94	301.23	302.84	302.11	301.69	301.37	302.06	302.78	300.8	303.17	302.16	302.08	302.86	301.79	301.49	302.72	302.24	303.61	301.92	301.91	302.2	302.55	302.21	302.86	301.19	302.32	302.31	303.94	302.69	303.09	302.47	301.92	302.13	302.43	302.15	302.45	302.24	302.88	302.59	303.2	301.83	302.89	301.66	303.89	301.88
303.77	301.97	303.09	303.6	305.05	304.51	303.45	304.76	304.02	303.07	302.27	304.74	304.07	304.2	303.57	302.29	303.87	303.73	304.56	302.61	304.57	303.78	303.79	303.05	304.79	304.34	302.86	304.55	303.71	304.31	304.14	304.31	304.08	305.75	304.7	303.53	302.98	303.16	304.05	304.46	303.23	304.57	304.14	304.31	302.94	303.23	304.22	304.11	304.36	304.87
297.25	296.74	297.23	297.37	297.47	296.66	297.77	297.5	297.51	297.1	296.65	296.59	298.04	296.14	296.23	296.12	297.41	297.81	298.11	295.96	297.13	296.51	298.17	296.92	297.35	296.28	296.67	296.96	296.76	296.76	297.51	297.98	297.38	296.63	296.59	297.41	297.62	297.6	296.25	296.18	297.2	296.6	297.45	297.31	297.02	297.53	296.21	297.26	297.93	297.03
313.37	311.73	311.08	311.87	312.79	312.75	312.84	310.75	311.55	311.1	310.73	311.29	312.03	311.83	311.27	312.24	311.98	310.6	311.38	311.38	311.93	312.17	312.37	311.74	313.17	311.37	311.1	311.85	310.61	312.84	311.4	310.92	311.39	311.12	310.82	311.72	311.5	312.6	311.09	311.65	312.08	311.74	311.18	311.18	310.91	311.77	312.13	311.51	310.11	311.07
303.74	301.96	303.13	302.52	301.89	302.55	300.81	302.61	303.07	302.49	301.95	302.76	302.38	302.62	302.55	303.27	303.81	302.08	303.38	302.34	302.26	302.53	302.12	301.38	301.25	303.66	302.39	302.92	302.92	302.24	302.27	302.2	301.42	304.22	301.77	300.57	303.42	303.22	302.74	301.72	303.27	302.54	303.63	301.56	301.98	302.32	300.83	301.58	302.96	301.94
302.46	301.69	302.59	302.21	301.42	302.14	302.56	302.91	302.55	302.95	301.79	303.33	302.5	302.62	302.18	303.65	301.47	303.97	301.16	303.57	303.08	303.34	302.61	301.85	302.06	303.21	302.28	302.39	301.78	302.31	301.29	303.39	302.54	301.98	302.59	302.63	302.75	302.71	302.48	301.37	301.73	302.23	303.25	301.64	302.19	302.12	303	302.47	303.46	303.34
316.05	315.05	316.37	315.83	314.61	316.4	316.1	315.78	315.14	316.06	316.55	315.74	316.19	316.21	316.81	315.59	315.1	315.64	316.61	315.41	315.92	316.48	316.46	315.19	315.07	315.35	316.13	315.44	315.43	315.14	316.13	315.53	316.31	315.95	315.84	314.73	315.76	315.55	316.32	315.78	316.26	316.17	316.58	316.39	316.13	316.76	315.69	315.12	316.37	315.43
311.37	310.53	312.95	312.48	312.25	311.83	313.29	312.28	311.79	310.56	312.87	312.16	311.97	312.36	311.44	310.71	311.79	312.84	311.46	312.28	312.79	312.18	312.22	311.43	310.44	311.66	311.64	311.93	312.09	313.25	313.15	311.58	312.98	311.87	312.5	311.7	312.26	311.01	312.32	311.78	312.59	311.34	313.41	312.35	313.09	313.15	312.22	311.91	312.33	311.92
302.72	302.99	302.87	301.68	302.25	302.98	302.67	302.16	302.8	301.6	302.18	303.88	302.68	301.64	302.93	302.89	303.5	302.17	302.19	302.09	301.23	301.39	302.9	302.24	302.81	302.15	302.53	302.57	302.9	302.69	302.74	302.56	302.39	302.77	302.79	302.6	304.1	302.09	302.54	302.98	302.34	302.3	302.54	301.48	302.47	302.19	302.25	302.15	301.37	302.9
304.01	305.47	304.04	304.94	303.95	304.04	304.53	305.07	305.1	303.5	304.16	304.52	303.41	304.78	304.09	304.72	304.23	303.49	305	303.71	303.2	305.07	305.01	304.72	303.83	305.08	303.75	305.59	303.48	303.37	303.55	304.05	303.5	304.55	303.32	304.3	304.39	304.09	304.31	304.86	303.82	303.61	303.79	305.69	305.36	304.01	304.16	305.13	306.02	303.88
325.48	324.36	325.86	325.6	325.02	325.1	326.02	324.76	326.42	324.62	324.67	325.37	325.35	324.72	325.02	326.19	324.32	324.78	324.77	325.65	325.79	324.88	325.29	325.42	326.21	325.89	325.56	325.61	325.03	324.33	324.75	325.35	325.87	325.99	324.73	325.49	324.78	324.97	324.78	325.54	325.15	324.24	324.6	325.71	325.73	324.46	324.95	325.45	325.84	325.06
314.21	314.49	313.39	312.91	313.8	314.4	314.16	314.28	314.03	314.44	314.12	313.7	313.98	314.49	313.63	314.7	313.53	314.32	314.66	313.85	314.12	315.03	314.36	314.42	313.5	313.7	313.83	313.81	313.79	313.73	314.23	313.95	312.19	314	313.42	313.27	313.2	312.23	312.23	313.37	314.05	313.89	313.64	313.64	313.94	313.79	313.18	313.95	313.85	313.92
313.71	314.59	312.3	314.18	314.43	312.78	313.21	312.18	313.82	314.53	313.91	314.17	313.44	312.4	313.98	313.64	313.61	313.53	312.74	313.18	312.95	313.73	313.89	314	314.31	312.56	313.78	311.69	312.38	312.66	312.36	312.99	312.83	313.35	314.94	312.34	313.13	313.7	314.02	312.49	313.43	312.95	312.83	311.77	313.9	313.09	312.48	313.92	313.76	313.44
313.44	312.8	314.01	313.32	312.62	311.82	312.34	312.66	312.06	313.28	311.11	312.86	313.3	313.73	314.52	311.79	312.36	313.22	312.11	313.36	313.05	312.84	313.42	313.63	311.95	313.95	313.23	312.89	312.6	312.1	312.33	313.21	311.81	311.85	312.2	312.09	312.42	313.63	312.2	312.8	311.16	313.11	312.54	312	312.01	312.83	312.77	312.87	312.79	312.61
303.26	302.84	302.52	302.34	302.88	302.52	302.3	303.01	302.89	303.32	301.63	302.04	303.74	302.74	302.97	302.41	302.58	302.37	302.15	304.05	301.85	301.75	301.85	302.65	303.51	302.63	302.46	303.74	303.33	302.82	302.24	302.65	302.06	303.62	303.29	303.06	302.23	301.98	301.98	303.29	302.02	301.44	301.57	301.52	302.66	303.63	301.49	302.58	302.25	303.41
326.38	327.98	328	327.18	327.67	327.34	327.01	327.86	327.13	325.8	327.47	327.57	327.31	326.51	326.89	326.88	326.44	326.49	327.46	326.56	328.12	326.9	326.53	327.42	327.3	326.97	326.54	328.31	327.04	326.42	326.8	327.18	326.67	326.4	327.32	326.31	327.55	327.35	327.89	327.37	325.86	327.06	327.22	327.37	327.24	326.72	326.73	327.6	326.65	326.44
309.5	308.8	309.09	308.05	308.77	309.66	308.66	308.09	308.59	308.12	309.43	308.06	307.87	309.75	309.23	309.73	308.45	307.36	308.29	309.41	308.8	309.37	308.23	308.64	309.26	309.12	308.16	308.07	307.8	309.08	308.49	309.08	308.38	309.69	308.17	309.96	307.99	308.5	308.12	309.1	308.81	309.68	309.97	308.35	308.46	308.47	308.06	309.76	308.98	309.95
316.08	314.79	315.52	316.32	315.87	316.51	315.82	316.07	316.4	315.27	317.54	315.79	316.53	315.37	315.53	315.71	315.81	316.22	316.42	315.95	315.31	316.22	315.34	316.24	315.84	314.87	314.25	316.58	316.7	316.2	316.5	316.31	316.51	314.61	314.6	315.23	315.85	316.05	316.86	316.75	315.12	316.5	316.28	316.38	315.77	316.37	315.95	317.1	316.53	315.35
308.67	309.02	310.23	307.94	307.42	308.63	309.4	308.78	309.78	309.08	307.22	310.11	307.74	309.05	308.06	308.83	309.13	309.19	308.99	308.61	309.02	307.3	309.44	308.97	309.77	308.04	308.42	309.84	309.97	308.06	309.84	309.87	309.88	308.46	309.38	309.15	308.91	308.65	309.67	308.98	309.39	309.02	308.85	309.98	308.69	308.49	309	308.54	310.04	309.12
312.17	314.63	312.07	312.72	314.09	312.56	311.82	312.16	312.14	312.7	312.4	312.68	311.83	312.15	313.06	312.81	311.86	313.07	311.72	312.51	311.81	313.41	311.73	312.41	313.24	313.51	311.96	312.08	312.63	313.44	312.72	313.61	313.28	312.83	310.94	312.78	311.83	311.56	312.28	311.62	313.23	313.99	311.86	312.75	313.93	313.32	313	313.85	312.03	311.57
313.26	313.95	313.56	312.51	315.54	314.35	313.41	314.92	312.93	312.97	313.58	312.14	312.13	314.62	313.93	312.95	313.96	313.89	314.15	313.25	313.82	314.14	313.54	313.65	313.33	314.75	314.46	313.78	314.56	314.36	314.83	313.67	314.65	312.83	314.34	314.95	313.79	315.35	313.89	314.44	313.21	313.65	315.11	313.19	314.25	313.7	315.01	313.59	313.85	313.36
302.25	301.62	302.02	300.82	303.41	302.22	302.26	301.89	301.39	302.38	303.4	302.8	301.67	301.78	302.91	302.49	301.91	302.2	303.46	302.12	302.55	301.91	303.05	303	302.21	303.14	301.82	302.4	302.52	304.34	302.4	303.54	302.78	301.95	301.47	302.31	303.29	302.96	303.37	301.26	303.19	302.19	302.67	303.34	302.4	302.95	303.74	302.69	302.32	302.12
294.49	294.55	294.77	294.91	294.25	295.11	295.6	294.68	295.59	294.49	295.95	294.76	295.72	294.81	294.43	295.18	295.05	295.74	294.59	294.64	295.59	295.38	295.8	295.84	295.46	294.73	295.09	294.11	295.29	295.64	295.13	293.95	295.47	295.31	295.18	295.38	296.37	297.1	294.59	294.96	294.98	294.44	295.44	293.94	294.93	295.31	294.83	295.35	294.12	294.43
294.36	293.74	294.17	294.41	294.09	294.69	294.11	293.95	294.15	294.82	294.82	292.91	294.38	295.12	293.45	293.56	294.18	294.21	293.29	292.79	293.83	293.61	294.68	294.66	294.09	294	293.6	294.11	294.02	293.11	294.59	293.17	293.6	293.45	294.14	294.75	293.81	294.67	292.65	293.65	292.91	293.59	293.78	293.98	294.68	293.77	293.62	294.23	294.91	293.39
311.55	313.07	311.84	313.37	312.66	313.26	311.34	313.4	311.6	311.92	312.85	313.27	311.79	312.51	312.95	312.7	312.88	313.18	311.75	311.71	313.21	313.4	312.7	313.07	312.73	313.73	313.82	312.48	312.45	312.37	313.01	312.63	313.05	313.1	312.99	313.39	313.01	313.6	311.41	311.57	311.96	312.52	313.57	312.26	312.07	313.06	313.01	312.63	312.4	313.79
328.68	327.14	326.78	327.32	326.95	329.34	327.85	326.72	327.71	329.51	327.67	326.66	327.38	327.96	326.88	327.48	329.25	327.65	327.37	328.85	325.78	326.46	328.86	327.34	326.97	327.07	327.88	327.17	328.76	326.94	327.35	327.81	329.08	327.98	329.13	328.3	327.67	327.55	327.73	328.49	327.15	328.24	326.85	328.48	327.96	327.14	328.25	327.2	327.8	327.49
309.16	308.95	309.58	309.98	310.49	310.93	309.76	309.49	310.75	309.37	309.47	309.54	309.68	308.97	309.8	311.07	311.06	308.5	310.55	309.62	308.94	310.46	308.9	309.22	310.22	309.71	310.07	310.28	309.66	310.02	309.47	308.84	309.6	309.36	309.94	310.75	310.01	309.92	309.04	309.9	310.06	310.07	310.65	310.75	308.91	310.19	310.68	309.64	309.43	309.63
324.71	324.24	325.29	324.21	325.26	323.77	325.02	322.96	325.49	323.92	324.5	325.24	325.18	324.76	323.71	325.7	324.86	324.67	324.88	324.1	323.86	324.63	324.86	325.13	324.42	324.56	323.47	325.02	324.47	323.48	323.12	324.32	324.21	324.71	324.49	323.71	325.55	325.68	325.77	325.17	324.71	323.51	325.55	325.96	325.69	324.54	325.09	325.07	324.03	324.68
314.21	315.11	313.32	315.04	313.78	315.28	312.36	314.66	314.02	314.73	313.82	314.47	315.68	316.34	314.34	315.97	315.29	314.88	314.37	315.03	314.12	314.22	315.2	314.91	314.3	314.56	314.34	315.25	315.32	315.33	315.48	315.53	314.34	314.68	315.41	314.25	314.11	314.57	315.16	314.36	314.72	316.19	314.85	314.34	314.23	314.75	314.61	314.73	314.57	314
313.44	313.74	312.97	312.58	314.62	313.24	314.49	314.16	312.44	312.82	312.63	312.89	313.43	312.2	311.8	312.21	313.51	313.59	312.54	312.53	313.35	312.95	313.1	312.84	314.2	312.33	312.4	313.95	313.83	313.06	311.86	312.46	312.61	313.24	313.21	313.92	313.3	314.62	312.87	311.41	312.24	312.81	312.92	313.4	313.81	313.38	312.93	313.81	312.23	312.97
299.43	300.46	299.46	299.96	299.96	302.07	300.19	300.62	301.02	300.1	299.29	301.57	300.65	299.98	299.56	299.22	300.42	299.88	300.35	299.51	299.87	300.4	300.5	300.39	299.54	299.4	300.02	299.97	300.3	300.65	299.87	300.02	299.39	298.93	300.4	301.06	299.94	301.19	300	299.21	300.68	301.11	299.48	299.12	299.28	299.82	300.34	299.2	298.71	298.81
304.11	302.75	302.75	302.59	303.69	303.39	304.89	302.62	302.77	303.88	303.28	305.06	302.97	304.31	302.85	305.03	304.88	302.31	303.66	303.92	304.92	302.47	302.74	303.64	303.94	304.88	303.35	302.97	303.53	304.06	302.29	303.27	304.46	303.71	303.57	303.48	303.36	303.01	304.23	302.43	303.31	304.95	302.73	303.46	304.42	304.86	302.59	302.29	304.25	303.1
313.96	314.17	316.45	315.08	313.86	316.02	316.66	317.63	315.95	314.23	315.56	315.22	314.96	316.27	314.93	315.23	315.45	315.22	316.03	315.43	315.78	315.21	316.03	314.63	315.52	316.6	316.43	316.34	315.45	316.46	315.96	314.52	316.03	316.37	314.81	316.22	316.14	314.5	314.25	314.4	315.73	315.62	314.65	316.66	316.11	315.89	315.6	316.81	315.4	315.52
305.28	304.46	305.67	306.36	304.21	305.08	304.73	304.99	305.37	305.16	305.7	304.56	305.33	303.82	304.3	305	304.59	304.68	304.13	304.63	303.65	305.3	303.5	304.13	304.93	304.06	304.41	305.1	305.15	304.46	304.86	305.33	303.87	305.67	304.23	304.1	305.45	304.94	303.98	305.4	304.56	304.12	303.91	304.47	303.17	305.28	304.87	304.14	305.23	304.17
302.9	304.54	303.21	303.84	303.4	302.89	303.94	303.04	303.74	304.54	304.42	302.28	304.11	302.81	303.94	303.61	303.75	303.4	305	303.15	303.64	302.39	304.1	303.05	303.01	303.32	302.97	304.02	303.64	303.58	303.21	304.58	302.93	303.87	302.74	304.54	302.64	303.68	303.4	303.32	303.24	303.5	303.3	304.02	305.02	303.35	303.68	303.55	303.85	302.56
304.67	304.97	305.13	305.38	304.92	305.02	305.18	305.22	304.85	305.61	305.36	304.76	305.27	305.19	306.09	304.93	305.49	305.59	306.28	304.03	304.65	305.41	304.63	305.21	304.35	306.07	304.88	305.08	305.44	305.56	306.57	305.33	304.47	304.28	306.17	305.88	306.53	304.78	305.27	305.18	305.81	305.36	303.84	305.69	304.8	304.9	306.91	306.25	305.58	305.29
302.33	302.87	303.95	303.44	302.75	302.52	303.49	302.89	301.65	303.01	302.17	303.19	302.57	301.91	303.2	302.71	302.56	304.07	302.24	302.79	303.12	302.63	301.89	303.43	304.21	301.38	304.04	303.25	302.86	304.53	303.79	304.86	303.49	302.43	303.41	302.11	303.57	303.41	304.03	302.58	304.14	303.62	303.46	301.96	302.92	303.44	303.85	303.42	303.62	303.24
325.36	325.08	325.87	325.35	324.66	325.45	324.34	325.62	326.36	324.66	325.13	326.04	324.78	324.09	325.2	325.38	324.66	325.45	325.27	326.68	325.13	324.82	325.88	325.58	325.35	324.03	325.35	325.95	325.98	324.72	325.36	325.1	327.01	326.3	326.74	326.15	324.7	325.15	326	324.71	325.43	325.36	326.31	325.49	323.94	326.28	324.85	324.78	325.16	325.15
313.03	312.83	313.53	312.63	313.05	313.44	313.32	312.23	312.33	313.95	312.91	313.07	314.26	313.62	313.15	312.94	313.93	312.57	312.99	313.05	313.07	313.26	313.68	313.37	314.34	312.76	314.98	312.08	312.83	312.92	311.89	313.55	312.52	313.85	313.22	313.72	312.88	313.26	313.63	313.2	313.92	312.5	312.28	313.84	313.49	313.92	312.79	313.09	313.28	313.34
315.15	311.61	314.63	312.98	313.51	313.65	313.47	312.8	313.21	311.95	312.85	313.54	313.23	313.77	312.97	313.26	313.18	312.91	313.3	313.14	312.57	313.52	313.55	313.5	313.16	313.46	312.33	312.49	313.38	312.66	314.31	312.72	312.44	312.72	312.46	313.88	311.79	313.16	312.25	312.93	314.98	312.55	313.68	313.39	313.68	314.94	313.13	314.19	312.26	312.9
304.76	303.68	304.58	304.38	304.49	304.39	303.66	303.96	304.79	304.33	305.28	304.73	303.25	303.77	304.93	305.26	304.78	305.48	303.98	304.57	303.07	304.22	304.46	303.4	302.88	304.13	304.31	303.75	303.78	304.68	304.15	303.64	304.34	304.91	304.49	304.78	304.32	303.28	305.01	304.12	304.93	305.24	304.17	305.03	304.63	304.81	304.06	304.36	304.81	305.6
319.59	318.46	317.98	320.19	318.62	318.32	318.48	318.42	318.05	318.31	318.6	319.4	317.31	318.48	317.8	318.82	318.49	318.16	317.72	316.97	318.62	317.89	316.44	318.66	317.56	319.17	319.05	318.02	317.59	317.25	317.53	319.09	318.29	318.78	317.34	319.53	317.25	317.95	318.48	318.1	317.42	318.86	318.24	318.61	317.61	318.63	316.57	318.26	318.53	316.71
303.31	305.56	303.49	303.68	304.12	304.04	302.62	303.69	302.48	302.96	304.73	303.82	303.86	303.91	303.17	304.38	304.04	303	304.38	303.86	303.38	303.99	303.32	304.35	304.52	302.83	303.79	303.27	304.57	303.24	304.73	303.29	304.57	303.81	304.42	303.53	302.65	304.94	303.17	302.95	303.6	303.66	303.81	304.65	304.06	304.53	304.08	303.26	304.6	304.08
301.28	302.71	303.39	302.36	302.73	302.7	302.86	302.8	303.86	303.47	302.35	301.83	302.18	302.96	303.39	303.16	302.4	301.87	302.45	302.96	302.88	302.03	303.42	303.49	302.36	301.64	301.33	301.91	301.35	302.17	302.2	303.14	303.46	302.26	302.79	302.67	302.02	303.36	302.84	302.18	302.68	303.84	302.94	302.67	302.09	303.38	302.02	303.19	302.82	301.72
303.09	303.35	303.13	303.93	304.55	303.42	302.76	303.72	303.72	303.6	303.48	303.43	304.03	303.66	303.96	303.76	304.48	303.36	303.23	303.15	304.76	304.35	304.1	303.83	304.3	303.16	303.71	303.76	304.23	303.84	304.32	303.92	304.04	302.59	303.91	303.77	305.24	303.56	304.52	302.32	304.53	303.92	303.22	304.01	304.16	303.69	303.5	303.39	304.2	303.36
300.79	301.74	302.6	300.92	300.2	302.44	300.28	301.72	300.81	302.9	300.99	300.83	300.5	300.34	301.03	300.16	301.01	301.34	301.72	300.63	301.33	301.42	300.39	301.76	301.1	301.19	301.12	300.76	300.59	301.58	300.88	301.59	300.32	302.12	300.68	300.17	300.99	301.66	301.79	301.28	301.38	301.69	300.78	301.68	300.51	300.56	301.13	300.73	301.28	300.65
307.17	306.83	308.3	305.95	306.92	306.86	307.57	307.09	307.71	306.59	307.97	308.23	307.91	308.52	306.72	307.05	307.18	308.07	307.3	307.72	307.83	306.62	307.36	306.71	307.84	308.78	306.75	307.23	307.65	307.55	307.34	307.41	308.24	307.83	306.73	308.33	306.81	308.76	306.86	306.38	306.58	306.33	307.12	306.8	307.79	307.46	307.43	308.89	307.82	307.28
313.09	312.64	313.43	313.64	312.75	312.61	313.22	311.95	313.04	312.69	313.88	312.7	311.88	314.85	313.7	312.76	312.31	311.74	312.88	311.65	312.1	311.81	313.23	313.13	313.1	312.64	313.41	311.4	312.27	312.57	312.81	311.9	313.06	311.94	313.31	313.64	313.02	312.27	312.92	312.59	312.71	313.14	311.72	312.67	312.32	313.13	312.48	312.41	312.4	311.44
301.37	299.83	300.67	299.91	300.69	301.06	301.96	301.14	300.13	301.82	301.09	300.13	301.28	299.11	300.42	300.22	302.39	301.35	300.18	302.39	301.63	301.35	301.59	301.87	300.12	300.27	300.92	301.1	300.19	301.54	301.3	302.39	301.02	300.76	301.37	299.95	300.36	302.84	301.17	301.89	300.42	300.27	300.75	301.29	300.9	301.25	301.34	299.8	299.37	301.3
319.46	319.18	318.13	319.97	319.2	319.98	318.88	319.19	318.75	320.11	319.44	319.08	320.39	319.66	317.83	319.46	319.3	319.58	319.21	318.46	319.19	318.33	317.92	318.64	319.95	319.13	319.29	319.53	318.94	319.83	319.87	319.42	319.55	319.96	319.15	318.66	319.77	318.1	319.75	318.79	320.48	318.92	318.48	319.51	318.5	319.48	318.8	319.35	319.88	317.9
303.86	303.52	301.97	304.02	302.79	303.24	304.63	304.09	302.96	302.62	304.06	304.32	302.93	304.03	303.42	303.02	303.24	303.44	303.78	302.78	303.21	304.22	304.37	304.36	303.14	302.89	305.36	304.38	304.8	303.74	304.2	303.89	304.98	305.18	303.56	302.98	304.27	304.39	303.72	302.24	303.33	304.93	303.68	304.22	303.87	301.98	302.82	303.52	302.38	302.87
304.39	305.62	305.42	305.22	305.52	304.81	305.93	307.62	306.57	305.35	304.57	305.6	305.98	305.85	307.37	305.91	305.45	304.42	305.23	305.11	305.06	306.13	306.64	305.14	305.4	306.49	304.95	305.43	305.86	306.42	306.38	305.6	306.19	306.08	305.54	305.64	306.05	306.01	305.55	303.23	305.81	305.16	305.88	305.9	305.28	304.52	304.45	306.56	306.1	305.89
314.22	314.43	315.07	314.19	314	315.58	314.99	314.53	315.24	314.6	313.94	316.01	313.7	313.84	314.53	315.44	314.59	315.92	314.24	314.19	315.4	315.08	315.5	315.63	316.67	315.91	314.47	313.59	316.03	315.12	313.97	314.7	314.4	315.49	315.84	314.67	314.43	314.38	314.93	316.48	316.48	313.85	313.59	313.83	314.39	314.81	314.41	315.34	314.86	314.99
301.45	300.28	300.1	300.97	300.77	301.16	300.64	301.16	301.78	301.64	300.11	300.66	301.36	301.33	301.9	302.08	300.5	301.86	301.82	300.82	300.52	300.18	301.14	299.99	300.08	301	302.28	300.19	301.55	300.66	301.24	302.23	301.21	301.82	301.13	301.03	300.3	302.19	300.31	300.12	300.68	301.18	300.86	300.89	300.88	300.55	300.56	302.12	302.13	300.86
317.72	318.88	316.97	318.63	318.7	317.52	317.52	318.7	317.91	318.65	318.06	317.57	318.11	318.99	318.41	317.4	318.66	317.77	317.72	317.54	318.31	318.49	318.01	319.47	318.58	318.37	317.56	318.78	318.73	319.4	318.27	318.77	318.3	317.63	318.57	319.42	318.06	317.75	317.44	318.47	317.87	318.05	318.38	318.16	318.1	318.48	318.9	318	318.08	317.51
295.35	295.7	295.34	294.97	295.87	294.07	294.11	295.4	294.77	295.26	295.3	295.09	295.04	294.92	296.49	294.8	295.81	297.44	295.18	295.62	294.44	295.94	295.04	295.91	294.66	294.52	294.79	295.43	294.68	295.1	295.08	295.02	295.68	295.39	293.45	293.99	294.18	295.06	294.34	294.29	294.06	294.77	295.34	294.8	294.86	294.84	294.65	295.93	295.31	294.85
296.21	297.02	295.56	298.67	295.66	296.15	296.13	296.24	297.14	298.01	295.94	297.62	297.74	296.55	297.98	297.1	297.96	295.19	295.99	295.92	296.65	296.94	297.51	297.25	296.33	297.95	296.71	296.23	297.26	296.41	297.74	296.46	295.65	296.56	298.28	297.36	295.6	296.72	297.37	295.27	298.4	296.35	297.33	296.72	296.93	296.77	297.08	296.99	297.19	296.73
316.14	317.3	317.15	317.15	316.48	317.38	316.67	318.12	316.55	316.51	318.01	318.34	316.17	317.02	316.77	318.13	317.48	318.28	317.17	316.65	317.72	317.29	317.15	317.53	317.98	317.94	315.48	318.6	317.49	318.27	318.04	315.9	316.54	316.7	317.73	317.23	317.09	317.15	316.58	317.75	316.94	318.29	317.35	317.02	316.48	316.81	317.63	316.6	317.8	316.86
310.11	312.26	311.91	312.39	311.36	312.03	310.44	312.25	310.53	311.05	313.42	313.08	312.25	310.9	312.71	311.54	312.05	312.37	311.36	310.5	310.78	310.48	311.55	311.43	311.91	311.53	311.41	312.87	311.28	310.58	311.11	312	311.01	311.56	311.29	312.29	311.22	311.78	311.79	311.21	310.49	310.97	311.03	311.5	311.53	312.33	311.3	311.87	310.96	310.85
295.75	294.99	294.4	295.25	294.35	295.08	294.79	295.31	295.63	295.93	294.16	294.88	295.26	295.55	293.75	294.3	295.38	294.49	295.18	295.62	294.43	294.67	294.48	295.25	294.49	294.39	294.29	295.54	296.6	295.89	295.38	294.86	294.48	295.81	295.52	295.92	296.06	296.06	293.96	293.97	295.82	296.36	295.37	294.94	296.08	294.22	296.25	294.58	295.02	295.3
317.85	317.79	318.8	318.24	317.93	319.02	318.07	319.12	317.55	318.97	317.8	318.18	318.47	318.27	319.47	318.45	318.4	317.53	317.54	319.22	318.59	317.8	316.95	317.73	318.96	318.38	318.41	317.81	318.06	317.54	317.52	319.56	318.57	317.82	317.69	317.2	318.28	318.06	318.3	318.44	318.18	319.01	319.45	318	317.14	318.37	318.91	317.96	318.19	316.85
314.44	313.87	314.43	314.11	315.53	313.07	313.24	314.19	312.92	313.88	314.26	313.94	314.36	314.31	313.61	312.98	314.4	314.25	313.93	313.65	312.52	313.77	312.74	313.82	314.11	315.01	314.24	314.08	314.79	313.67	313.94	314.82	313.32	314.77	313.23	316.2	314.33	315.04	315.48	313.97	315.23	314.84	315.28	314.84	313.58	314.63	313.47	315.07	315.04	312.6
317.31	315.26	315.92	315.09	314.99	315.87	315.29	315.84	316.97	314.65	315.23	315.66	315.74	314.8	314.93	315.49	316.68	315.18	316.07	315.77	316.16	315.21	315.72	314.63	315.62	314.53	315.88	316.42	315.17	315.29	316.93	316.42	315.41	315.31	316.9	313.88	316.48	318.03	315.68	315.72	316.36	315.28	315.79	315.12	315.68	315.13	315.94	314.98	315.77	315.93
313.73	314.56	313.49	314.71	314.78	313.96	314.05	313.47	313.77	313.6	314.15	314.31	314.29	314.47	312.76	313.6	314.4	315.03	313.92	313.77	314.92	315.21	313.83	313.98	314.1	314.01	314.11	314.83	314.22	313.35	314.92	314.8	314.66	314.15	313.95	314.05	313.87	313.78	314.76	314.63	313.32	314.47	314.1	313.45	314.31	314.44	314.98	314.72	314.15	314.03
314.02	314.74	313.28	314.4	313.93	313.45	314.18	313.46	314.02	314.89	313.68	313.75	313.87	313.27	314.93	313.9	313.38	313.65	314.69	311.81	314.69	314.84	312.99	314.38	312.99	314.21	313.21	312.41	312.89	313.14	312.99	313.55	313.47	313.5	314.29	314.11	315.31	314.16	313.25	314.02	314.15	314.11	312.63	313.27	313.89	313.39	313.94	314.17	314.51	314.59
303.37	302.16	303.42	303.26	301.35	302.88	303.01	303.04	302.43	302.02	302.56	302.09	302.82	302.3	303.61	302.94	302.65	301.94	302.93	302.1	303.27	302.06	303.09	302.43	301.84	302.68	302.34	302.56	303.79	300.74	302.24	302.44	302.91	301.76	301.6	301.85	301.44	303.18	303.63	303.86	302.55	302.57	302.61	302.53	301.88	302.97	302.98	302.27	303.45	302.14
293.24	294.29	292.94	293.7	294.97	295.15	293.59	293.76	293.87	292.99	294.27	293.53	293.84	293.74	294.05	292.61	294.04	294.64	294.72	294.8	293.62	294.5	294.05	294.11	294.78	293.82	294.03	294.04	293	293.9	293.38	293.95	294.51	293.25	293.15	293.3	294.07	294.46	292.97	294.84	295.21	293.7	295.35	293.02	294.41	294.16	293.23	294.2	294.83	294.45
306.73	306.13	306.3	305.79	305.86	306.98	306.71	306.98	306.63	307.02	306.8	307.53	306.07	307.29	307.3	306.37	307.1	307.57	305.92	306.44	306.95	305.1	307.18	305.69	306.04	306.69	306.96	306.69	308.61	307.36	306.2	305.62	307.6	307.82	306.5	306.03	305.18	305.6	306.77	306.13	305.7	306.37	306.15	305.85	306.98	306.01	306.27	306.18	306.18	306.04
314.13	314.09	314.96	314.24	315.76	314.64	314.16	314.75	315	314.82	313.73	315.16	315.16	313.8	315.26	314.45	315.15	315.02	315.95	315.77	314.81	315.17	313.96	313.2	314.04	315.86	314.23	314.33	315.22	313.42	315.31	315.06	314.92	315.56	314.88	315.05	314.59	314.37	315.64	314.12	314.63	313.73	314.45	315.59	312.87	314.58	315.4	316.09	315.27	315.27
308.02	307.41	307.04	307.8	307.56	308.76	306.13	306.62	307.67	307.88	307.57	307.25	307.06	307.26	307.5	307.73	307.37	307.12	306.35	307.85	306.37	307.1	308.48	307.24	307.96	308.29	307.59	309.15	306.92	308.26	307.54	308.53	307.02	306.66	306.31	306.85	306.5	307.34	307.07	306.49	306.7	307.74	308.16	306.37	307.18	307.45	306.28	307.61	307.41	307.29
305.13	304.38	305.86	304.17	303.62	305.06	304.77	305.51	305.06	304.85	304.06	304.22	303.68	305.22	304.88	303.71	303.13	304.55	304.6	304.24	305.36	304.66	304.84	304.8	303.47	305.49	304.23	305.08	303.65	304.29	304.55	304.58	304.05	303.53	304.33	303.52	304.81	305.06	305.02	304.01	303.77	304.81	304.62	304.78	304.7	304.56	303.87	304.22	304.22	304.04
313.11	311.4	312.04	312.26	312.44	312.91	311.99	313.11	312.55	311.53	311.62	311.99	312.61	311.84	311.36	312.19	311.76	311.75	313.16	311.35	312.95	312.27	311.05	312.36	312.58	311.11	311.12	312.67	313.13	311.28	313.32	311.82	312.33	312.88	312.81	312.22	310.26	312.16	313.29	312.11	312.22	312.37	313.32	311.34	311.92	311.87	312.35	312.5	312.4	312.77
309.5	309.2	309.82	309.83	311.17	309.6	309.74	309.2	310.9	310.29	309.69	308.74	309.69	308.6	309.6	309.48	309.67	308.66	309.93	310.6	309.35	310.07	310	309.16	309.48	309.68	309.97	309.46	309.83	308.76	308.92	310.88	309.75	310.5	308.6	309.82	309.47	309.27	310.68	309.86	310.24	309.8	309.43	309.79	309.62	309.91	309.71	310.26	309.75	310.72
312.02	313.1	312.87	313.87	313.13	313.31	313.12	312.85	311.94	312.19	312.6	312.65	313.95	312.53	312.7	313.13	311.25	312.56	313.07	312.9	312.63	312.96	313.6	313.1	314.41	312.51	312.59	312.35	312.87	313.09	311.39	312.65	311.84	313.51	313.29	312.69	312.36	313.11	311.63	313.31	313.1	311.98	311.52	312.32	311.18	313.11	312.7	312.64	312.83	312.09
327.07	326.92	327.05	327.45	326.99	327.47	327.59	327.22	327.84	327.84	328.42	327.37	327.96	328.18	328.3	326.72	327.44	328.43	327.97	328.41	327.19	328.77	328.51	327.42	329.1	327.64	327.06	327.9	327.12	327.62	328.38	327.48	328.29	327.65	328.09	327.98	327.93	327.4	326.75	327.64	327.7	328.18	326.82	327.39	326.97	327.07	327.91	327.92	327.87	327.26
318.91	319.26	320.3	319.55	318.87	320.5	319.02	319.27	318.41	318.52	317.94	318.4	317.98	318.77	317.97	320.88	319.46	318.73	318.39	318.98	319.39	319.24	319.22	319.75	319.76	319.29	318.65	319.08	320.86	318.87	319.56	319.38	320.48	319.25	320.13	318.44	319.43	321.16	320.06	318.53	319.84	320.71	319.17	319.36	318.53	318.33	320.48	319.17	318.96	318.5
329.03	327.47	328.64	327.05	327.44	327.89	327.84	327.23	328.11	328.43	327.67	328.13	327.31	328.26	327.48	327.21	326.71	327.81	326.94	329.1	327.7	328.35	327.37	328.44	328.07	326.61	326.93	326.88	327.03	326.75	326.48	328.73	327.42	327.63	328.7	328.17	327.19	327.14	326.26	328.06	328.54	328.2	328.28	328.26	327.92	327.15	326.53	326.97	328.21	327.69
312.93	313.76	314.47	314.61	313.22	313.8	312.64	313.88	314.3	312.86	313.42	315.45	313.36	313.48	311.51	314.22	312.92	313.16	313.64	312.03	314.36	313.73	313.99	312.01	313.23	312.53	313.75	314.09	313.42	313.74	314.12	313.95	313.23	312.95	312.73	313.85	313.76	313.12	313.57	312.27	312.24	313.24	313.3	313.88	313.49	312.8	313.51	311.96	313.46	313.21
313.89	313.41	312.8	313.45	313.47	314.15	313.37	313.53	312.53	312.69	313.19	314.45	314.21	314.36	314.4	313.04	312.76	312.72	312.27	313.33	314.73	313.75	313.34	314.66	312.35	313.28	313.81	313.39	313.86	312.41	313.48	313.97	313.14	314.43	313.64	313.93	313.27	311.93	314.32	313.56	313.71	312.2	312.6	311.74	313.79	313.77	313.64	313.07	312.46	314.22
316.07	316.77	315.7	315.41	316.09	316.17	316.08	315.29	315.62	316.21	313.86	315.84	314.63	316.26	315.52	315.7	315.92	314.47	315.66	317	315.44	314.98	316.07	316.49	315.77	316.6	316.05	314.92	316.82	316.32	316.27	315.24	314.81	315.99	316.73	316.98	317.35	317.54	316.88	317.78	314.96	315.92	315.83	315.86	316.12	317.08	316.08	315.75	316.11	314.03
294.95	294.35	295.23	295.78	295.54	294.84	295.37	295.13	294.98	294.93	295.57	295.86	293.98	295.58	295.38	294.77	295.18	294.52	295.94	295.62	295.3	295.75	294.56	295.69	294.91	294.88	295.6	295.73	294.2	295.86	294.89	295.2	295.8	295.5	295.94	294.73	294.89	296.48	293.93	296.07	295.48	295.86	295.11	294.81	295.31	294.08	294.38	295.3	294.8	294.16
326.83	326.11	326.21	327.04	327.26	326.99	328.11	325.86	325.94	326.54	326.36	326.79	326.94	325.87	326.03	327.69	326.5	326.6	327.75	326.25	327.19	327.25	327.57	327.29	327.37	327.74	326.3	326.51	326.8	326.53	326.41	327.53	325.47	327.35	325.32	327.69	328.8	327.33	328.09	326.6	327.3	327.72	329.18	327.42	327.27	328.6	327.32	325.9	326.62	327.25
312.6	313.26	312.17	312.53	311.91	312.1	312.23	312.47	312.77	312.49	313.34	312.09	312.1	311.79	312.84	311.38	312.13	314.31	312.99	312.7	312.21	312.52	312.7	313.47	312.19	312.07	312.84	313.19	312.89	311.41	312.98	312.56	313.22	312.98	312.46	312.29	310.82	312.6	312.81	312.78	311.47	311.88	311.29	313.33	313.01	313.61	313.31	312.38	312.82	313.39
313.85	313.32	313.04	313.7	313.55	315.03	311.88	312.58	312.13	312.27	312.99	313.51	311.9	312.07	312.58	312.77	314.25	312.48	314.85	313.54	313.17	312.29	311.66	313.83	313.62	313.02	314.94	313.06	312.23	313.5	313.02	313.31	312.77	313.32	313.64	314.35	313.32	314.77	312.54	313.39	314.31	313.47	313.61	313.93	313.55	313.06	312.18	312.48	312.17	311.76
303.69	304.23	305.5	303.55	304.53	305.33	304.69	304.36	303.78	304.54	304.52	304.87	303.98	304.33	304.41	303.26	304.65	304.36	303.98	303.65	305.05	304	303.15	305.21	304.24	303.56	303.17	305.46	304.9	304.72	304.32	304.15	305.55	303.68	304.25	303.44	304.44	303.7	304.08	304.35	304.63	304.35	303.45	304.17	304.55	304.82	304	303.69	305.04	304.33
303.11	303.24	303.76	303.53	302.75	303.91	305	303.61	303.22	303.04	304.72	304.51	302.99	302.37	302.03	301.98	303.83	303.01	302.98	303.5	303.31	303.8	302.41	302.89	303.56	302.63	302.31	303.81	302.17	303.39	304.09	302.52	303.25	304.28	302.78	304.91	303.18	303.1	302.51	303.94	304.22	302.17	302.82	304.18	303.09	303.29	303.12	303.46	302.87	304.4
301.05	302.17	301.84	300.72	300.71	302.82	301.51	300.88	300.21	301.7	301.54	299.75	301.35	301.23	300.83	301.01	301.38	300.67	302.51	302.09	300.22	300.98	301.09	300.57	301.03	301.84	301.95	300.55	300.62	301.76	301.23	300.83	300.48	301.46	301.4	300.61	300.66	301.7	301.17	301.36	300.95	300.56	301.78	300.18	301.59	300.7	300.77	300.97	301.36	301.26
304.89	305.37	305.24	305.54	304.91	305.38	305.36	305.25	304.94	305.03	307.07	305.85	305.85	305.76	305.58	307.28	305.47	306.03	304.43	305.09	305.52	306.01	306.12	306.52	305.42	305.48	305.12	305.66	305.19	306.1	304.97	308.11	305.22	304.75	305.8	307.17	305.22	305.2	306.1	306.19	305.37	305.35	304.53	305.49	304.96	306.25	306.36	306.64	306.34	305.9
308	309.34	309.87	307.95	307.86	307.97	308.83	307.73	310.15	310.42	308.44	308.8	307.8	309.47	308.82	308.11	307.51	308.42	309.03	308.52	309.66	308.08	308.5	310.03	308.79	309.28	307.25	308.38	308.2	308.77	309.35	308.97	308.67	308.26	309.35	309.03	308.81	308.62	309.39	309.16	308.95	308.73	309.44	309.26	309.69	308.45	310.04	307.91	308.53	309.48
319.77	317.7	319.09	317.22	317.69	318.82	319.31	318.05	319.17	319.07	317.7	319.03	319.22	319.2	318.07	317.97	318.43	318.09	318.67	318.29	318.31	318.54	319.36	318.75	319.06	318.63	318.1	318.76	318.54	318.85	319.5	318.21	319.61	316.53	318.2	319.99	317.83	319.47	319.14	319.29	319.03	318.52	319.16	319.04	318.71	317.88	319.82	317.83	318.05	318.27
304.88	305.99	304.02	304.6	306.32	306.18	306.5	305.8	304.45	305.89	305.49	306.14	305.16	305.05	305.65	304.02	304.81	303.24	305.23	305.61	305.4	306.05	305.22	305.47	305.52	305.4	305.48	304.28	306.53	305.63	304.95	304.19	306.47	304.21	305.25	305.69	304.47	304.41	306.6	304.33	303.58	304.96	303.34	303.98	305.36	305.32	305.25	305.76	303.47	306.46
315.13	313.99	315.99	314.61	316.19	312.95	314.74	316.05	315.31	315.08	314.01	313.36	313.38	314.98	314.76	314.14	314.43	315.61	313.37	315.65	316.07	314.43	315.1	314.7	314.61	313.85	315.46	314.78	314.92	315.17	315.24	313.52	315.42	315.1	315.27	314.73	314.51	315.59	314.9	313.77	314.76	313.87	314.47	314.86	314.97	313.67	314.31	314.81	316.27	315.02
299.68	301.15	301.44	301.43	300.86	300.85	300.32	300.16	302.65	301.45	301.7	301.41	300.99	301.37	301.12	301.01	301.94	300.75	300.55	301.18	300.31	300.17	300.86	301.04	301.31	301.91	300.67	299.36	302.75	300.3	302.16	301.47	300.01	300.73	300.97	300.53	300.39	300.7	300.9	302.02	299.88	300.7	301.79	300.6	301.32	300.44	301.02	301.92	300.77	300.73
318.33	318.15	317.97	318.67	318.55	319.07	319.23	319.2	317.69	319.41	319.65	318.69	318.32	317.51	319.04	318.88	318.1	318.41	318.68	318.16	318.36	318.1	317.75	318.59	318.76	316.67	318.16	319.94	318.32	318.41	318.76	318.41	318.91	318.19	318.75	317.2	319.07	318.3	318.84	318.24	317.83	318.49	317.79	318.69	318.91	319.05	318.21	317.8	319.23	317.64
306.21	306.4	307.21	305.57	306.45	305.88	306.08	306.72	307.26	307.65	305.85	307.4	307.05	306.16	306.05	306.32	306.54	307.15	306.39	307.48	306.81	306.87	306.52	307.51	305.47	307.04	307.13	306.56	307.38	308.52	306.26	305.93	307.53	306.74	307.07	307.42	306.41	307.03	306.62	305.73	306.77	305.82	305.81	306.16	307.98	305.89	305.71	305.45	306.38	305.81
313.36	313.3	313.55	311.69	313.05	312.57	313.36	312.08	313.37	313.61	312.76	312.82	312.24	313.08	313.36	312.27	312.51	313.34	311.95	313.24	312.48	312.54	313.11	312.57	312.22	312.38	314.31	313.44	313.63	312.71	312.19	312.79	313.24	312.37	312.48	312.17	312.12	312.87	313.17	312.72	312.69	312.77	314	311.81	312.93	313.11	313.54	312.53	314.64	314.42
327.52	328.57	328.21	326.02	327.35	326.63	328.13	327.32	328.4	327.79	328.22	327.88	326.58	328.22	327.35	327.41	329.08	327.75	327.79	328.39	327.41	327.37	327.18	327.98	327.86	328.2	327.2	328.67	327.74	327.53	327.23	327.73	327.97	327.81	326.67	326.23	326.98	328.64	328.06	328.36	326.29	327.76	327.73	326.62	327.04	328.29	328.66	328.53	327.62	327.18
312.84	311.89	312.4	311.67	312.54	311.47	311.22	311.56	312.78	312.57	312	312.64	312.69	312.29	311.91	312.63	312.78	312.31	312.03	312.69	311.63	312.1	312.86	313.01	312.97	312.26	310.74	312.76	312.66	313.05	313.23	312.27	311.77	312.34	311.36	312.12	312.7	311.75	312.28	312.94	312.81	313.35	311.9	313.55	312.74	311.64	312.47	312.06	312.22	312.37
304.39	303.79	304.9	305.57	304.58	304.56	304.65	305.71	304.84	304.35	305.53	304.71	304.02	304.86	304.95	304.31	305.1	304.7	305.47	306.03	304.87	305.27	305.26	305.16	305.49	305.16	304.62	304.63	304.36	304.47	304.95	305.09	304.68	305.09	303.97	304.16	304.43	305.09	305.59	305.03	305.39	303.63	305.33	304.71	304.48	303.96	303.57	305.1	304.35	304.44
303.53	304.38	303.73	303.79	303.08	303.89	303.33	303.45	302.29	303.78	303.22	303.76	302.93	302.94	302.78	302.66	302.03	303.21	304.28	302.81	303.56	303.78	302.54	302.69	303.97	304.17	304.45	304.48	303.83	303.56	303.43	304.05	303.68	303.85	303.16	303.99	304.43	302.98	304.62	303.07	302.67	303.37	302.07	304.26	303.64	304.39	303.37	303.07	303.35	303.92
306.71	306.67	306.38	307.25	307.16	305.64	305.35	306.44	305.83	305.33	305.2	306.6	306.77	306.28	306.43	305.47	304.62	305.92	305.79	306.18	306.42	305.49	306.07	306.27	305.94	305.54	306.07	306.27	305.72	305.53	306.15	305.97	304.86	305.73	306.17	306.47	305.44	306.64	306.95	307.1	306.73	305.35	305.47	305.52	306.91	305.72	305.67	306.6	306.88	306.15
304.6	306.94	307.81	306.14	306.37	306.18	308.15	306.65	307.06	305.62	305.56	307.02	306.46	307.22	308.01	305.67	305.98	307.19	306.38	306.62	306.37	307.47	306.35	307.39	306.38	305.16	305.74	307.19	306.31	306.52	307.09	306.85	307.67	306.96	306.1	305.68	306.26	305.75	306.67	305.07	306.2	305.54	306.73	305.76	306.87	306.23	306.05	307.49	307.08	307.14
328.44	328.14	327.68	329.87	328.79	328.31	328.7	328.1	329.14	327.89	329.06	329.8	329.46	329.6	329.06	328.05	329.41	328.35	329.64	329.73	330.78	328.45	327.97	328.8	329.35	327.71	328.12	329.35	327.83	327.83	329.43	328.92	329.65	328.95	328.1	327.7	328.94	328.16	328.26	328.39	327.59	329.59	329.05	327.53	329.16	329.25	329.73	328.64	328.13	328.58
326.93	328.4	327.65	326.7	327.11	327.53	327.11	327.5	327.49	327.92	327.59	328.14	326.98	327.47	328.67	327	327.91	327.48	327.3	327.84	328	327.72	328.6	328.72	327.2	328.1	327.02	328.27	327.6	326.82	327.22	328.37	327.49	328.31	328.18	327.2	326.9	327.44	328.19	328.27	327.33	328.24	329.38	327.94	326.28	328.02	326.96	327.66	327.89	326.64
311.11	310.79	310.16	309.88	310.38	310.84	310.2	311.68	311.03	311.94	311.96	310.14	311.25	311.55	309.07	311.65	309.28	312.17	310.68	310.82	310.16	311.26	310.59	310.13	310.66	311.66	310.54	310.87	310.15	311.14	310.36	310.04	311.17	311.16	310.72	311.78	310.85	310.55	310.98	311.14	310.94	309.92	310.77	310.68	309.91	311.56	311.09	311.6	310.35	309.4
305.29	304.42	305.35	304.2	304.11	304.95	304.62	304.72	305.35	303.85	304.78	305.64	306.02	305.88	305.08	304.81	304.58	304.36	306.41	305.53	304.98	305.38	304.79	305.65	304.64	305.97	303.79	306.37	304.01	305.16	305.35	305.21	305.05	304.7	306.04	304.96	304.55	306.16	305.98	304.66	304.69	305.44	304.4	305.46	304.79	304.93	305.97	304.91	304.95	305.15
304.01	304.01	303.45	303.67	302.96	303	302.49	303.65	302.69	303.01	302.59	302.57	303.82	304.35	303.17	304.89	301.15	301.92	301.9	302.86	302.39	303.29	304.59	302.57	302.08	303.35	304.07	302.89	303.17	302.05	302.05	304.16	303.66	303.03	303.01	302.16	304.14	303.02	304.03	303.85	303.66	303.48	303.38	303.38	303.79	303.66	303.07	303.45	303.13	304.72
317.68	317.1	317.6	317.92	317.83	318.14	318.81	319.52	319.28	318.12	318.28	319.1	317.42	317.43	318.42	316.39	318.56	317.06	318.67	317.66	317.75	318.47	317.56	317.75	317.61	318.28	318.23	318.88	316.88	317.84	317.52	316.6	318.66	318	318.47	317.83	317.84	318.39	318.21	318.24	318.44	317.69	317.6	318.75	320.08	317.69	317.58	317.92	319.19	317.8
303.73	304.8	305.15	305.62	305.76	304.49	304.55	305.06	304.67	303.8	304.31	304.71	305.14	303.92	304.77	305.54	304.94	304.93	306.73	304.24	305.26	304.47	303.82	304.37	303.33	302.85	304.1	304.51	305.05	305.11	305.36	304.17	305.43	305.28	305.36	304.52	304.58	305.36	304.4	305.39	305.54	305.32	305.99	306.55	304.21	303.92	305.35	305.28	304.64	305.47
304.98	304.71	305.32	305.11	304.26	306.8	308	305.06	305.19	305.26	306.11	303.97	304.28	304.48	304.7	306.69	305.6	305.24	306.08	306.21	305.08	306.36	305.29	305.15	304.92	304.36	305.31	305.52	306.27	305.12	303.95	305.51	306.4	305.53	305.32	305.55	306.4	305.9	304.81	304.86	304.8	304.98	305.26	306.19	305.88	304.96	304.23	306.57	305.09	304.7
316.84	316.14	316.69	317.05	316.77	317.29	315.4	316.38	317.59	315.86	316.02	317.05	316.75	316.68	315.59	316.57	317.7	315.65	316.77	316.27	317.34	316.66	316.89	316.39	315.94	316.17	316.74	317.04	316.69	316.88	315.97	316.53	317.49	316.16	317.27	317.02	315.87	317.74	316.68	315.78	315.67	316.99	316.37	315.62	316.03	315.7	317.35	315.34	316.19	317.88
327.1	326.62	326.02	326.16	326.27	327.41	326.61	327.9	326.4	325.96	326.79	328.28	325.92	327.01	327.35	325.91	327.43	326.16	327.79	327.16	327.61	327.62	327	327.33	327.67	327.19	327.08	328.17	327.31	327.85	328.21	326.01	326.13	327.46	327.57	326.72	327.12	327.34	326.08	327.3	327.11	327.4	326.93	327.17	328.43	326.02	326.97	327.01	327.2	327.37
294.59	294.08	294.81	294.7	294.77	294.79	294.13	295.67	293.79	294.22	293.71	293.28	294.08	294.46	294.79	293.87	294.83	293.69	294.44	294.83	294.53	294.76	294.09	294.7	293.29	293.38	293.77	292.63	295.37	294.14	294.45	292.7	293.77	294.04	294.04	293.86	293.01	293.86	293.8	294.88	294.81	293.9	292.44	293.84	294.6	293.55	292.99	293.64	295.69	293.43
327.58	328.33	327.5	328.13	328.13	329.52	328.07	328.31	328.51	327.52	328.36	328.93	328.11	329.32	327.85	329.08	328.61	327.58	327.68	328.38	328.37	328.81	328.97	329.18	330.17	329.06	327.37	328.74	329.57	328.92	327.86	328.45	328.72	329.68	329.31	328.2	329.21	329.33	327.83	327.84	328.77	329.9	330.06	329.08	329.27	328.91	328.65	328.24	327.65	328.16
303.52	302.01	303.34	304.07	303.57	304.04	302.83	303.11	302.19	303.61	302.85	304.42	303.07	303.46	301.9	302.28	303.59	303.69	302.7	303.26	301.99	303.48	304.41	303.25	303.33	303.63	304.05	303.97	302.22	304.14	301.92	302.44	303.85	304.34	302.97	303.85	303.01	302.05	304.69	303.28	303.32	303.04	302.97	302.65	302.71	302.67	303.72	303.31	302.71	303.02
308.97	308.35	308.8	309.23	307.9	310.64	308.11	309.03	308.19	308.83	309.58	309.78	309.93	309.13	309.27	308.13	308.79	308.58	309.95	308.65	308.49	308.86	308.59	307.61	307.45	309.72	310.11	308.03	309	308.96	308.93	308.3	309.45	308.76	309.88	309.16	308.34	309.09	309.19	308.75	308.53	309.63	309.07	308.6	308.22	308.64	308.53	309.08	308.19	310.4
317.19	317.22	317.65	315.8	317.56	316.3	318.06	317.36	315.88	317.07	316.69	318.56	316.96	316.43	316.79	316.16	317.79	317.44	317.99	317.22	318.09	317.74	316.65	316.62	316.87	317.39	317.23	317.51	317.35	317.74	317.98	316.87	317.01	317.28	317.2	317.2	317.57	317.56	316.83	317.34	317.36	317.16	317.3	315.87	317.88	317.45	317.67	317.14	317.56	317.34
299.76	300.22	299.74	300.24	298.9	300.22	299.93	299.83	300.51	299.94	300.59	298.71	299.51	300.59	298.59	300.22	299.86	300.14	299.68	299.3	300.25	300.63	300.53	301.31	301.11	299.37	300.21	299.9	301.04	300.57	298.67	300.93	300.49	299.53	300.32	299.75	300.47	300.09	299.86	298.94	301.73	299.69	299.54	299.09	300	300.85	299.8	299.8	300.49	299.72
312.51	312.45	312.96	311.35	312.38	312.34	311.39	312.66	312.04	312.32	311.64	312.26	312.79	313.25	311.7	312.22	312.8	312.11	312.84	312.8	312.28	312.82	313.42	313.1	312.74	311.72	311.45	312.16	311.79	312.01	312.58	313.2	312.58	311.85	312.42	312.49	311.55	312.33	311.9	312.19	311.66	311.92	312.15	312.98	312.69	311.84	311.41	313.23	311.76	311.25
303.47	302.6	301.07	300.74	302.88	303.33	302.04	302.71	301.91	302.29	303.02	302.85	302.24	302.11	301.9	302.55	302.35	302.79	303.87	303.5	302.51	302.08	302.35	302.08	302.82	302	303.84	302.82	303.29	302.19	303.2	303.22	302.99	301.72	302.37	303.3	303.6	303.17	302.63	303.27	301.8	302.88	302.85	302.91	303.1	302.89	303.01	302.39	303.28	303.24
326.56	327.36	325.96	326.99	326.77	326.55	326.5	327.46	328.42	326.59	327.21	327.62	327.62	327.17	326.62	326.63	326.17	327.43	327.68	327.29	327.58	327.29	326.58	325.9	327.29	326.95	327.74	327.38	326.62	326.53	326.69	326.78	326.54	326.27	326.47	327.39	326.97	326.78	327.62	325.28	326.7	326.72	325.85	326.76	326.56	328.36	327.5	326.88	326.78	327
325.25	326.03	324.24	325.44	324.99	324.88	325.05	324.19	323.96	324.99	326.01	324.71	324.99	324.45	325.3	325.17	325.81	325.73	325.95	324.69	324.16	325	324.88	325.64	325.98	325.21	324.23	325.14	325.47	325.29	325.11	325.45	325	325.14	326.36	325.69	325.77	324.54	326.15	325.78	324.45	323.98	324.81	324.98	325.96	324.49	325.49	325.72	326.51	325.68
303.76	303.46	305.28	303.33	303.97	304.54	304.1	304.26	304.13	305.11	303.77	304.19	303.34	305.62	303.82	303.33	305.27	304.67	303.96	304.12	303.87	304.37	303.46	303.72	305.17	303.04	303.31	304.43	305.31	305.26	305.38	304.28	304.66	304.33	304.63	303.83	306.04	304.32	303.06	304.7	305.67	304.34	304.8	303.55	303.58	304.24	303.77	304.67	304.21	304.42
303.64	302.69	303.53	302.6	304.36	303.95	303.32	303.09	304.66	304.03	302.73	303.05	303.46	303.59	303.42	302.99	302.65	302.39	304.6	303.44	303.81	302.69	303.71	302.5	303.98	303.66	303.58	303.67	303.62	303.33	303.23	304.13	303.41	302.37	304.49	302.62	304.37	302.65	302.83	303.56	302.7	303	302.79	303.41	303.68	303.59	301.88	304.24	304.34	304.27
327.5	326.7	327.8	328.09	327.41	328.74	328.08	327.18	327.74	328.21	327.49	327.19	328.4	328.65	328.62	327.57	327.1	328.03	328.76	327.92	327.81	328.44	327.35	328.22	328.23	328.57	328.2	327.45	327.53	328.69	328.16	327.42	327.68	327.69	327.16	328.36	327.96	328.13	327.53	328.13	326.81	327.99	327.35	327.82	327.65	328.5	327.9	328.73	327.84	328.43
306.8	304.54	305.99	306.74	306.19	305.37	305.25	306.75	305.99	306.28	306.28	305.64	306.44	306.1	306.62	305.53	305.7	306.02	305.94	305.46	306.69	306.25	306.81	306.32	305.69	305.75	306.42	305.31	305.84	305.52	306.21	306.59	307.42	305.83	307.07	305.98	306.79	306.57	305.84	305.68	305.04	306.88	306.3	305.99	307.1	305.85	306.01	306.35	304.71	306.1
301.06	300.41	302.26	300.02	301.75	302.04	300.39	301.68	300.59	301.65	301.82	300.97	300.68	300.49	300.87	299.96	303.08	301.4	300.07	299.32	301	300.79	301.06	301.96	301.15	300.88	300.94	299.92	299.42	301.6	300.91	300.36	300.91	302.11	301.03	300.34	301.02	301.72	300.13	300.84	301.97	301.44	301.89	300.29	301.08	300.85	301.71	301.09	301.68	301.08
305.43	304.07	304.06	304.65	303.34	304.5	303.91	304.46	305.25	304.65	304.09	303.47	304.44	303.82	305.1	303.81	304.41	303.89	305.17	303.32	305.09	303.48	304.4	304.64	304.23	304.04	304.83	304.13	303.9	304.2	304.61	303.81	303.44	303.81	306.06	305.22	304.43	304.72	304.77	304.48	304.71	305.04	305.19	304.04	304.69	303	304.1	303.32	303.37	302.95
293.19	294.85	294.87	294.27	294.16	293.97	294.13	294.62	294.65	292.73	292.18	294.69	293.65	292.66	293.52	294.32	294.02	294.16	294.57	295.21	292.9	293.8	293.78	294.23	293.51	293.87	293.75	294.04	293.89	293.77	293.51	293.28	292.8	294.44	294.74	293.92	294.08	292.54	294.78	292.88	293.26	293.68	294.6	294.52	293.36	294.27	294.51	293.46	294.43	293.28
304.1	303.84	304.15	304.89	303.66	303.95	304.28	305.57	304.1	306.12	304.75	303.41	305.19	303.71	304.87	303.67	303.07	302.11	304.09	305.01	304.39	304.15	303.08	303.62	303.33	304.02	303.02	305.68	304.41	304.12	304.26	305.15	304.39	303.4	304.45	304.68	304.8	304.46	303.92	304.01	304.76	302.95	304.97	304.41	305.13	304.54	304.03	305.26	303.84	303.86
303.72	303.03	303.89	302.81	303.05	303.21	304.04	304.91	303.94	304.19	302.86	303.59	303.19	304.06	302.79	304.26	304.47	304.51	303.56	303.69	303.07	303.78	302.98	303.5	303.95	303.77	303.18	303.31	303.82	303.1	302.48	302.49	303.74	304.66	303.42	302.53	304.4	302.6	304.46	303.4	304.25	305.18	303.31	303.76	304.05	304.13	303.65	302.82	304.23	303.34
312.29	312.93	313.69	312.65	313.5	312.85	312.72	313.29	313.46	312.58	313.83	313.64	313.69	313.07	313.7	313.38	313.34	313.16	312.62	312.9	314.45	313.23	312.74	314.07	313	313.56	314.04	312.61	313.86	312.92	313.17	313.9	313.65	313.03	313.44	313.25	313.44	312.77	314.81	312.91	312.26	312.15	312.79	311.47	313.64	312.25	313.08	313.21	313.08	312.8
307.16	308.6	307.69	306.5	307.02	307.6	305.7	306.56	307.72	308.84	306.96	307.46	307.65	308.32	307.46	308	308.11	305.09	308.01	308.24	307.12	307.53	307.36	307.83	306.86	308.02	307.44	305.47	307.48	309.08	306.95	307.26	306.83	308.12	306.59	307.35	307.37	308.18	307.83	308.59	307.56	307.17	306.61	307.55	308.41	306.46	308.22	307.4	308.02	306.7
292.97	295.62	295.09	294.95	295.1	294.18	294.5	296.06	295.18	295.45	294.47	295.71	295.06	294.84	294.88	295.76	295.16	295.42	295.33	295.14	295.5	293.89	295.23	294.08	296.89	294.15	296.25	294.18	295.11	295.47	294.35	294.62	293.42	295.3	295.04	295.06	294.96	295.16	294.84	295.33	294.1	295.11	295.69	294.65	293.73	295.51	295.39	295.08	295.88	295.31
327.88	328.14	325.06	325.43	326.82	328.42	326.74	326.16	326.53	327.47	326.36	326.61	326.42	326.22	325.99	326.66	327.32	326.59	327.05	326.83	325.88	327.81	326.85	327.1	327.67	327.16	325.76	326.71	327.09	327.56	326.49	326.67	327.4	328.34	326.89	327.89	326.8	328.3	326.89	327.17	327.58	327.28	327.8	326.93	328.69	327.58	327.83	325.13	327.67	326.35
315.02	316.19	315.09	315.13	316.48	315.19	314.33	315.86	316.13	315.71	317.05	315.85	315.58	315.28	315.01	315.58	316.37	316.88	316.38	315.94	316.54	316.99	316.1	315.75	315.9	316.5	315.46	316.48	316.08	316.73	316.5	315.76	315.57	316.41	317.06	315.55	315.14	316.79	317.71	316.58	315.5	314.97	316.35	316.27	316.06	315.74	316.81	315.46	315.59	317.91
297.62	295.77	297.18	295.17	297.38	297.45	297.64	296.58	297.38	296.07	296.91	297.16	296.29	297.19	297.76	296.54	295.67	297.48	297.17	296.94	297.4	296.13	296.28	296.88	297.07	296.71	296.93	296.87	296.03	295.97	297.43	297.36	297.58	296.35	296.29	295.95	298.71	296.67	297.59	297.5	296.06	296.38	296.66	296.48	296.43	295.93	296.88	296.26	296.51	297.23
318.81	317.32	317.1	318.46	317.86	318.92	318.12	317.79	316.8	318.95	318.31	319.21	317.53	317.98	318.21	318.88	320.22	317.58	318.01	317.29	318.99	318.84	318.87	318.19	319.57	318.74	318.87	317.42	317.99	319.71	318.78	319.07	318.52	319.32	318.25	319.04	318.19	318.9	318.48	317.65	319.05	318.49	317.55	318.64	318.87	319.37	318.78	318.22	318.13	317.39
312.62	313.13	312.53	313.26	313.69	312.76	312.17	313.28	313.16	313.25	313.51	313.28	313.18	313.44	312.71	312.69	313.83	313.02	313.83	312.98	313.24	312.77	313.11	313.09	313.47	313.18	312.55	313.36	312.97	313.47	313.02	314.41	312.4	313.74	313.85	313.52	313.02	313.31	313.14	314.34	313.69	313.32	312.95	314.25	314.24	313.74	312.72	313.59	312.05	313.67
304.32	303.08	302.62	303.12	304.3	303.63	303.76	302.54	302.12	303.95	303.3	301.65	303.03	303.7	304.03	303.89	305.3	303.16	302.56	304.74	303.19	304.88	303.22	303.79	304.36	303.76	303.88	303	303.15	303.75	302.6	302.38	302.2	303.4	303.52	303.56	304.13	303.18	303.01	303.38	303.14	302.64	304.29	303.5	303.88	303.21	301.89	304.66	303.88	302.83
292.92	294.02	294.41	293.91	293.46	295	293.69	294.47	293.27	294.27	293.96	292.66	293.88	294.9	294.31	293.36	294.13	293.09	293.2	294.24	293.98	294.22	293.87	293.87	292.92	294.9	294.58	293.18	294.22	293.75	294.68	293.29	293.56	293.03	294.79	293.65	294.26	296.11	293.54	293.86	294.25	293.69	294.55	293.83	293.78	294.52	293.3	293.73	293.39	294.22
310.9	310.69	310.35	310.71	311.17	310.25	310.2	310.49	310.67	309.93	310.04	310.39	309.6	309.52	310.85	309.3	309.3	310.33	308.91	310.92	309.7	310.17	310.15	310.46	310.24	311.32	310.33	310.58	309.73	311.76	310.52	311.8	311.34	311.45	310.29	310.36	311.57	309.94	310.59	310.38	311.98	310.47	310.28	311.5	311.11	311.64	310.27	310.12	309.91	311.56
325.33	326.3	326.61	326.44	327.17	326.36	326.27	326.15	326.35	326.89	326.47	327.61	326.85	327.03	326.96	326.15	328.38	327.03	327.42	327.02	325.8	326.74	326.97	326.15	326.38	326.71	327.74	327.05	327.1	326.84	326.95	326.66	326.78	327.47	326.45	327.91	326.27	326.99	326.07	325.91	326.78	326.37	327.05	328.7	327.03	326.95	326.41	326.75	327.24	326.98
314.9	313.82	313.48	313.7	314.16	314.19	313.58	314.57	313.56	314.14	315.34	314.05	312.86	314.61	314.04	313.82	313.72	313.36	314.03	314.71	314.35	315.42	313.19	314.06	315.44	314.57	314.69	313.56	314.38	314.66	313.54	314.01	313.55	315.35	314.33	314.51	314.79	313.49	313.91	313.54	314.29	314.67	315.13	315.12	312.71	314.98	313.48	314.44	315.08	312.63
301.55	300.39	301.33	301.08	299.07	301.04	300.86	300.7	300.96	300.52	301.5	300.26	301.49	301.69	301.28	300.95	300.46	301.5	300.4	300.25	301.23	300.88	300.63	300.96	301.55	300.93	301.17	301	301.8	300.1	301.3	302.13	301.07	299.8	300.59	299.85	302.14	301.62	300.48	300.5	301.47	302.01	301.25	300.57	301.33	301.47	300.5	301.32	300.23	300.55
302.32	303.26	302.07	302.93	304.02	303.04	302.82	302.76	302.79	303.2	302.92	303.9	302.72	302.81	302.99	302.01	302.93	303.61	303.93	302.85	303.44	303.67	305.14	302.17	302.24	302.94	303.06	302.58	302.57	302.95	301.55	302.72	303.49	304.03	302.1	302.54	302.04	303.35	303.94	304.04	302.12	302.79	303.65	303.09	303.29	302.32	302.96	303.61	303.09	303.06
308.78	309.46	309.49	307.85	308.01	309.99	310.01	310.08	308.71	308.35	309.24	308.79	309.69	309.6	309.79	310.14	309.13	308.17	308.84	307.84	308.55	308.97	307.79	308.68	308.21	308.74	307.96	307.73	309.28	308.23	308.62	309.28	307.96	308.79	310.58	309.85	309.62	309.99	309.79	308.38	309.36	308.82	309.46	308.77	308.22	308.22	308.36	308.89	308.62	309.2
305.59	306.33	304.25	304.61	305.16	306.74	305.98	307.63	305.37	307.15	305.08	306.57	305.18	306.14	304.43	306.03	306.91	306.69	305.2	305.51	307.13	305.31	305.65	307.83	305.45	305.54	305.92	306.37	307.01	305.27	306.49	304.23	306.13	305.62	306.41	305.92	306.28	306.31	305.68	307.36	306.67	306.52	305.94	306.39	304.49	306.62	304.66	306.83	305.68	306.69
302.88	303.24	303.76	303.44	303.13	302.51	303.24	302.55	303.57	304.29	302.69	303.18	303.78	303	304.19	303.4	303.4	303.31	303.1	302.59	304.23	304.07	302.89	303.69	302.3	301.47	302.66	302.8	302.62	302.01	302.4	303.62	303.64	303.86	302.91	304.55	303.46	302.57	301.31	303.08	302.99	303.58	303.4	303.04	303.85	302.62	304.07	302.83	303.82	303.33
312.62	312.59	313.37	313.22	312.54	313.01	313.37	312.46	313.72	313.06	313.41	313.06	312.08	312.31	312.15	313.15	313.82	312.66	312.48	313.19	312.46	313.1	313.45	312.21	312.3	312.68	311.74	313.33	312.94	312.05	312.84	312.57	312.53	312.9	312.6	312.44	312.87	312.55	312.6	313.8	312.02	313.33	312.98	312.29	314.1	313.7	311.62	312.41	312.91	312.68
310.46	311.33	310.13	310.93	309.91	310.03	311.18	311.57	310.92	309.58	310.84	311.93	309.9	310.39	310.67	310.11	312.08	312.37	310.6	311.87	309.6	311.41	310.67	310.68	310.71	311.18	311.3	310.86	310.27	311.06	310.86	309.32	310.49	311.38	311	310.76	310.07	311.47	310.96	312.44	312.57	310.88	310.99	311.12	310.21	310.3	311.36	310.65	310.53	310.33
318.59	318.16	318.17	318.01	318.5	319.27	316.54	318.1	318.14	317.21	318.89	317.98	317.32	317.79	318.03	317.07	317.31	318.29	317.98	318.08	318.22	317.35	317.65	318.27	316.34	317.11	317.73	316.68	317.74	317.08	318.34	317.66	317.7	319.46	317.46	318.84	317.51	317.48	317.87	317.46	317.51	317.75	318.37	317.75	318.32	319.31	318.31	317.56	319.36	317.01
307.08	310.67	309.7	309.64	308.22	309.36	309.06	308.41	309.62	309.29	308.73	308.72	309.29	307.97	308.5	308.8	307.71	309.49	308.84	309.08	308.93	308.77	309.29	309.85	308.83	309.71	309.07	307.62	308.28	307.99	309.53	308.32	309.1	306.99	308.33	308.12	307.41	307.79	308.76	309.25	309.59	308.82	309.09	309.21	309.08	309.95	310.07	308.81	308.29	308.24
313.14	313.22	314.06	312.84	313.65	314.81	312.28	313.91	312.91	314.33	313.73	312.05	313.15	313.5	313.33	312.97	313.38	312.51	312.71	313.91	313.68	313.31	313.49	312.94	313.77	312.14	313.27	312.09	313.65	313.5	313.5	312.58	314.15	313.33	312.74	312.67	314.04	314.02	313.48	314.05	312.92	313.29	312.76	313.46	313.04	315.63	313.56	313.43	313.5	313.41
302.96	300.14	301.51	301.51	300.3	301.45	299.07	301.65	301.19	300.81	300.45	301.31	302.11	300.63	300.17	301.22	301.2	301.06	300.3	301.68	299.34	300.81	302.43	300.83	301.6	301.05	301.03	301.4	301.27	299.48	300.44	301.01	302.96	299.93	300.71	301.18	300.66	301.46	301.99	300.83	300.38	300.53	300.5	301.1	300.94	301.57	301.24	301.43	301.47	303.04
314.69	314.55	314.44	315.82	314.9	315.77	315.04	314.23	315.92	314.43	315.79	314.79	314.61	313.62	315.07	313.87	315.62	315.78	315.61	314.88	315.95	315.05	315.19	315.11	314.13	314.52	313.35	314.44	313.49	314.87	315.15	314.64	314.58	315.13	313.52	315.3	314.39	313.62	315.5	314.51	314.31	313.83	314.55	314.97	314.78	315.56	314.83	314.87	314.89	313.97
303.46	304.72	305.27	305.2	304.72	306.5	305.5	305.11	305.4	305.4	305.13	306.44	305.75	305.71	305.5	304.63	305.04	305.48	305.11	304.84	304.76	304.64	305.3	305.49	305.08	304.76	306.11	305.37	305.06	306.11	305.54	304.66	305.37	306.15	305.08	305.23	305.09	305.7	304.46	306.07	305.16	305.01	303.75	304.59	305.09	304.67	304.67	305.72	305.72	305.82
308.82	308.49	308.93	308.69	309.5	309.1	309.34	308.97	307.61	308.07	308.27	309.57	309.02	308.23	309.92	308.47	308.84	307.94	308.51	308.69	308.09	307.52	309.26	308.01	307.64	308.11	308.99	309.05	309.7	307.94	307.76	309.21	309.13	308.03	308.77	308.91	307.99	308.46	309.68	308.89	308.88	307.98	309.77	308.65	307.35	307.29	310	308.4	309.32	307.63
318.91	319.05	318.09	318.08	316.81	317.07	318.02	318.45	318.38	319.66	317.98	317.22	317.48	318.87	317.6	318.45	318.59	318.58	317.75	318.88	318.67	319	319.2	319.39	318.16	318.85	317.3	318.65	318.04	320.15	320.01	318.82	318.35	319.16	318.33	318.69	319.04	317.79	319.05	316.84	317.22	319.31	318.48	316.82	317.85	317.19	316.69	317.5	317.22	317.52
319.63	319.44	321.02	320.21	319.83	319.81	318.93	319.7	319.12	319.9	320.41	319.92	319.93	318.54	319.39	319.63	320.44	320.02	319.44	319.78	319.72	319.18	319.4	319.85	319.69	318.1	319.9	318.4	318.56	319.31	318.7	319.1	319.72	318.1	319.16	319.36	319.67	317.85	318.8	319.63	318.9	319.13	317.76	319.21	319.85	320.26	318.78	318.83	318.29	319.85
327.27	326.21	327.28	326.63	326.97	328.37	326.95	325.88	325.7	327.74	327.67	326.21	326.63	326.43	327.89	326.17	326.78	326.82	326.64	327.13	325.74	326.66	325.75	326.16	326.69	326.5	327.98	327.19	327.11	327.18	327.9	326.81	326.29	326.96	326.7	326.53	328.52	326.71	326.95	327.93	326.86	326.88	327.3	326.76	327.4	327.18	327.09	327.94	326.93	327.24
315.33	314.74	315.64	314.58	314.89	314.57	314.77	315.22	314.2	315.97	314.87	314.74	315.28	315.73	314.21	313.46	315.49	314.27	315.06	314.43	313.41	315.42	315.16	315.8	313.61	315.39	315.61	313.49	314.49	315.26	315.14	315.12	314.53	315.05	316.36	314.52	315.09	315.01	315.69	315.45	314.74	315.02	315.66	313.74	316.27	315.17	314.8	316.47	315.36	315.36
303.67	302.58	302.99	303.04	303.01	302.4	304.08	302.41	304.51	303.35	302.92	302.54	302.42	302.33	302.26	303.03	303.1	302.58	301.32	303.38	302.26	302.63	302.86	303.49	302.92	302.67	302.62	302.78	303.24	301.89	303.29	301.79	303.27	303.88	303.06	302.51	302.38	302.84	304.19	302.1	303.38	303.51	303.1	303.35	303.65	301.31	303.56	302.23	302.7	303.87
304.28	303.81	304.22	305.15	304.59	303.15	303.56	303.06	304.12	302.77	305.87	303.9	303.91	303.88	305.14	303.39	304.48	303.9	304.25	303.79	303.77	304.82	302.12	304.93	304.43	303.93	304.78	303.83	303.92	303.28	305.58	305	304.27	304.01	304.93	304.55	304.05	303.54	305.73	304.99	304.6	305.65	304.3	303.67	302.72	304.37	305.18	303.72	304.91	305.08
317.22	316.64	317.17	316.98	317.49	316.61	317.43	316.27	317.97	315.91	317.66	317.85	316.83	317.56	316.9	317.27	316.7	317.4	318.13	316.25	316.81	317.18	318.72	317.85	317.94	316.62	317.28	319.3	316.48	317.82	317.68	317.06	317.16	318.67	317.67	317.84	316.21	317.15	316.92	316.38	317.81	317.49	317.3	317.46	317.62	317.86	316.12	316.97	316.81	315.13
313.76	313.59	314.29	314.44	313.02	312.7	314.51	313.42	313.5	313.9	314.44	314.25	313.87	312.88	313.23	313.02	314.06	313.21	313.64	314.14	314.15	315.25	314.13	314.1	313.79	313.77	314.8	315.68	313.15	315.11	312.71	313.16	314.63	313.97	313.49	313.71	314.53	314.31	312.94	313.89	314.99	313.27	313.07	313	314.26	312.74	313.8	313.93	313.89	314.49
309.04	309.77	310.08	309.93	309.45	309.58	310.66	310.48	310.35	309.04	309.37	309.74	310.42	309.43	309.7	310.59	310.06	308.73	310.87	310.09	311.86	309.63	309.64	310.35	309.2	310.02	309.29	308.81	310.47	310.19	310.36	310.14	309.68	310.26	309.6	308.77	309.41	310.75	310.13	309.43	309.9	310	309.1	310.81	309.14	310.22	310.13	310.69	309.94	308.78
299.69	299.65	298.59	299.48	300.87	300.14	300.14	300.26	298.89	300.91	299.87	298.94	299.63	299.89	299.86	299.84	298.33	301.04	300.49	301.08	300.81	300.3	299.38	300.13	299.51	299.48	300.21	299.85	301.03	299.7	299.81	300.42	299.97	300.64	300.4	299.76	301.1	300.88	299.22	299.78	299.05	300.53	300.93	300.32	300.43	299.39	299.97	300.42	299.61	300.84
305.52	306.67	305.49	305.87	306.49	306.65	306.83	306.35	307.16	306.37	305.57	307.6	305.02	307.44	306.04	306.9	307.04	305.97	307.09	307.49	305.91	305.65	307.49	307.27	306.62	306.49	306.45	306.01	305.57	306.39	307.83	307.45	306.38	306.75	305.95	306.45	306.42	305.77	307.29	307.32	306.48	306.15	306.23	306.66	306.87	306.83	306.82	307.6	306.23	306.63
310.64	312.14	312.14	311.41	311.57	313	311.62	312.52	311.65	311.82	311.4	312.07	311.05	312.54	310.07	311.62	310.39	312.61	311.84	311.69	311.11	310.54	311.19	312.01	313.26	312.34	311.29	313.17	310.91	311.48	311.33	311.41	311.91	312.3	311.99	312.25	310.69	311.42	309.43	312.97	311.19	311.36	312.16	312.05	311.2	311.33	311.57	310.62	312.07	311.59
315.14	314.88	315.78	314.93	316.06	316.14	314.49	316.33	316.02	315.82	316.73	316.1	316.09	315.45	315.86	315.46	314.4	315.99	314.79	315.54	315.49	315.49	315.48	315.88	315.54	315.81	315.82	316.22	316.76	315.7	315.77	316.94	315.79	314.6	315.72	316.11	315.98	315.29	315.78	315.19	315.52	315.74	316.37	315.78	315.47	315.92	314.92	315.02	316.01	315.8
293.45	294.43	293.51	294.85	295.15	294.08	293.23	294.18	293.59	293.51	293.79	293.47	294.1	294.09	293.54	293.65	294.88	293.31	293.04	293.64	294.92	294.74	293.88	294.29	292.97	294	293.5	295.76	294.52	294.6	293.5	294.02	294.4	294.03	294.53	294.6	293.08	293.08	293.8	294.36	294.19	295.01	294.3	293.68	295.22	293.11	293.36	293.49	293.71	293.93
305.52	306	307.61	306.43	307.82	306.02	306.85	306.85	306.79	306.21	307.52	307.53	306.07	307.8	307.66	306.8	307.29	306.58	306.52	306.86	306.43	305.45	307.53	307.49	307.6	306.3	306.46	306.23	306.64	305.21	306.18	306.1	306.88	306.86	307.14	305.68	307.77	307.41	307.03	306.63	306.43	306.62	307.9	306.12	307.17	306.59	306.73	305.79	307.46	305.53
303.42	302.4	302.28	302.61	302.9	303.16	302.64	303.37	302.3	302.93	303.38	302.53	303.44	302.69	302.84	303.35	302.74	304.28	301.68	304.11	303.65	302.57	302.47	302.65	301.9	302.7	302.75	302.34	303.53	301.9	303.22	302.52	301.13	302.81	303.14	303.15	302.83	302.27	303.59	301.96	301.79	302.61	302.55	302.83	303.63	303.14	302.65	302.81	302.88	302.78
305.43	305.46	305.31	303.79	306.09	305.95	306.08	305.5	306.24	304.96	304.75	305.66	305.83	306.05	305.02	305.5	305.29	306.41	305.67	305.43	305.49	305.01	304.96	306.41	306.53	305.34	305.89	303.42	305.44	306.89	305.94	304.64	305.17	305.53	306.57	306.2	305.92	305	306.46	306.28	305.11	304.73	306.2	306.04	306.17	306.09	305.31	306.43	304.53	305.77
315.86	316.29	316.3	316.56	317.21	316.5	316.06	317.52	317.48	315.88	316.27	317.05	316.99	317.24	317.08	316.77	316.58	316.87	316.21	317.19	315.75	316.5	315.82	317.19	316.09	316.94	316.03	316.57	315.83	316.6	315.78	316.98	316.26	316.81	318	317.04	317.37	316.32	317.04	316.41	316	317.96	316.38	317.34	317.3	315.9	316.67	316.86	315.68	316.24
313.03	312.61	312.47	312.6	312.33	313.14	313.19	311.82	312.08	313.23	314.78	313.17	313.87	312.84	313.44	312.87	313.14	313.34	313.39	313.93	312.45	312.82	313.41	311.67	312.17	314.18	311.98	312.77	313.48	313.29	312.77	313.8	313.34	314.01	312.94	312.59	313.6	312.13	312.55	311.59	313.99	313.98	314.18	312.57	313.07	312.24	313.43	311.95	313.12	312.73
293.5	293.49	294.57	295.1	295.24	294.4	293.92	294.54	293.16	295.04	291.78	293.17	292.23	295.13	293.76	294.64	294.25	292.98	294.05	294.77	293.88	294.33	294.25	294.14	293.59	293.71	293.75	293.24	293.41	293.5	294.03	293.94	294.15	293.23	294.34	295.26	294.55	294.51	292.75	294.13	294.24	293.41	294.84	293.74	294.73	293.55	293.56	293.99	293.63	294.17
302.84	302.66	303.94	302.21	303.78	302.92	303.84	304.47	302.78	303.74	303.85	304.57	304	303.3	303.11	303.16	304.04	303.37	303.76	303.81	303	303.33	304.14	302.9	302.75	303.99	303.02	302.52	304.41	304.1	302.75	305.03	303.05	302.9	302.91	303.88	302.73	303.3	302.98	303.86	303.58	303.99	303.23	302.39	303.11	303.61	302.96	303.52	303.66	303.05
323.29	324.28	325.13	324.39	324.01	324.3	324.24	325.64	324.63	324.19	323.86	323.23	324.76	325.15	325.09	324.56	325.07	325.88	324.2	323.95	324.65	324.07	324.47	325.09	324.94	325.29	323.88	324.37	324.31	324.63	323.38	323.85	324.62	325.11	324.5	324.87	324.76	325.29	324.68	325.13	324.5	324.25	324.5	324.98	323.35	324.95	324.51	324.43	325.42	324.56
304.38	303.8	303.95	303.97	304.54	303.31	303.55	303.59	304.11	304.1	303.68	305.11	303.17	302.66	303.81	303.42	303.4	304.48	302.53	303.62	303.9	304.04	303.09	303.13	303.85	303.29	303.56	304.64	303.97	303.96	303.09	304.22	303.54	303.36	303.57	303.84	304.33	304	303.13	303.51	304.22	304.25	303.77	304.12	303.83	304.43	304.03	303.99	304.03	303.37
315.04	314.37	315.27	314.82	314.44	315.32	314.84	313.77	313.6	314	314.08	315.35	315.95	313.27	315.08	314.65	314.56	315.18	314.67	315.89	314.71	313.85	314.41	314.19	314.88	315.43	314.33	314.53	315.73	315.71	313.92	315.08	315.55	315.44	316.42	314.64	314.75	315.18	316.3	313.7	314.63	314.67	314.53	315.15	314.52	315.55	313.92	314.18	314.84	314.68
311.39	311.17	310.48	309.82	309.38	310.83	311.65	310.11	312.04	309.89	311.1	310.83	311.56	309.72	310.64	310.8	309.97	311.58	311.14	311.12	311.35	310.82	310.17	310.25	311.16	311.07	311.56	311.02	310.92	309.5	310.65	310.33	309.59	310.94	309.77	309.25	311.11	311.47	311.75	311.64	310.76	311.67	310.68	309.63	310.4	311.62	310.1	310.2	310.88	311.45
317.1	318.56	319.25	318.14	318.7	317.22	317.82	319.01	318.3	318.52	317.41	319.49	318.45	318.46	318.61	318.08	319.69	318.83	318.49	318.92	318.54	318.05	318.72	318.22	319.37	318.05	318.28	317.84	317.4	318.48	320.19	318.01	319.26	319.49	317.85	318.48	318.84	318.83	318.25	318.45	318.08	317.66	318.93	319.83	316.86	318.1	318.33	318.74	318.96	319.4
294.24	294.63	295.11	294.19	293.18	293.97	293.55	294.77	293.76	293.95	294.33	295.04	294.09	293.73	293.78	294.18	293.27	295.29	293.86	293.91	294.05	293.28	293.98	295.53	294.8	294.48	293.88	293.32	293.2	293.56	294.13	294.7	294.5	294.82	294.44	294.09	295	293.68	293.48	292.83	294.6	293.52	294.7	293.73	294.42	295.63	294.8	293.73	293.67	293.77
312.09	312.73	313.15	312.87	312.03	313.31	312.58	313.79	313.85	312.26	312.46	313.73	311.36	313.19	313.75	311.67	312.06	312.5	312.86	314.04	313.26	312.57	313.58	313.12	313.21	312.44	313.44	312.37	313.74	314.74	312.48	313.05	313.05	312.9	313.51	313.04	312.84	313.37	313.06	311.48	312.68	313.14	313.67	313.26	313.24	312.85	312.72	311.92	313.07	312.94
306	306.71	307.34	306.38	306.3	306.61	306.61	306.3	306.77	306.56	305.82	305.34	305.63	306.67	305.65	307.61	307.07	305.59	306.26	305.34	306.05	305.21	306.18	306.37	307.97	305.45	305.7	305.96	305.43	305.35	305.46	307.16	306.7	306.9	305	304.94	306.12	305.55	307.45	306.84	306.8	305.46	304.59	305.23	306.35	304.05	307.4	306.57	307.19	306.4
328.6	329.81	329.36	328.59	329.11	328.4	328.09	328.12	328.18	329.42	328.95	328.87	328.16	329.32	328.08	328.75	328.91	329.74	327.46	329.27	328.96	327.73	328.16	328.85	327.95	329.54	328.26	327.59	329.2	328.35	328.23	327.72	327.31	328.78	330.33	328.91	327.97	328.76	328.23	328.62	328.89	328.02	329.52	328.39	330.04	328.4	327.17	328.73	329.17	328.53
294.55	292.65	294.12	293.97	293.87	294.5	293.66	292.95	293.78	294.09	296.14	293.85	296.08	293.85	294.69	292.75	294.6	293.36	294.1	294.58	294.67	293.67	294.24	294.52	293.3	294.32	294.47	292.6	293.77	293.86	294.78	294.52	294.22	293.71	293.47	293.78	293.65	295.1	293.78	293.82	295.3	293.75	291.84	295.07	293.44	296.31	294.92	293.71	293.89	293.6
309.65	308.69	309.05	309.68	309.81	308.73	308.9	309.19	309.48	309.84	308.41	309.07	309.42	309.14	308.49	309.31	307.21	309.14	307.68	310.18	309.62	308.46	309.57	309.29	308.26	307.95	308.49	309.21	309.32	309.78	308.88	309.01	308.37	307.67	309.46	309.5	308.02	308.86	308.69	309.23	310.01	308.77	309.71	308.16	308.74	309.3	310.21	309.4	309.24	309.51
303.65	305.46	304.43	304.7	306.18	304.87	305.46	305.25	305.12	304.78	304.25	305.18	304.52	305.06	305.93	305.35	303.39	305.12	304.95	304.26	304.46	305.41	304.5	305.1	304	305.77	303.99	306.32	305.78	305.05	305.03	304.31	305.85	304.92	304.25	305.37	304.12	304.78	304.83	304.45	304.56	304.6	304.44	304.63	303.64	304.8	304.25	306.1	305.11	304.27
305.83	307.23	307.17	306.48	306.36	306.85	307.46	306.32	305.74	305.63	307.06	306.43	305.78	306	305.75	307.37	306.09	305.87	306.44	306.44	307.47	305.97	306.42	306.08	306.97	305.9	307.37	305.86	306.33	305.36	307.58	306.56	305.93	305.36	306.66	306.11	305.31	307.12	307	306.28	306.12	305.4	306.16	305.61	306.78	305.96	304.01	306.04	306.32	305.99
313.3	314.09	313.76	313.56	313.36	314.52	314.2	313.38	313.62	313.65	312.21	314.61	313.69	314.45	313.37	315	313.54	312.98	314.08	314.02	313.95	314.37	314.1	313.65	312.86	313.9	314.63	314.63	313.67	313.73	313.36	313.19	313.9	313.38	313.59	312.87	313.54	314.91	313.87	313.57	313.54	314.71	314.32	314.23	312.99	314.95	313.89	313.31	314.82	313.36
296.34	297.87	296.65	296.78	297.28	297.01	297.28	297.69	296.59	296.93	296.82	297.72	298.53	296.77	296.29	297.63	297.42	296.39	296.5	295.72	296.32	296.57	297.36	296.24	296.2	297.1	297.48	296.46	297.53	296.32	296.69	296.2	296.31	296.73	298.2	297.91	296.87	297.11	298.03	296.27	296.9	297.65	296	296.46	296.41	297.58	298.19	297.32	296.27	296.95
303.24	302.31	301.6	302.66	301.73	303.83	302.51	302.48	301.56	302.51	301.99	302.83	303.09	302.11	302	302.85	303.15	301.84	302.1	302.4	303.04	302.49	302.4	301.81	302.16	303.14	302.37	301.8	302.2	302.71	302.65	300.84	302.21	302.11	302.61	302.67	301.11	300.9	302.69	303.4	302.3	302.37	302.59	301.32	301.47	302.27	302.47	303.33	302.55	302.21
328.05	327.79	329.56	328.16	327.69	327.98	328.77	327.93	329.19	328.24	327.88	327.91	328.35	328.41	328.7	328.16	330.16	328.43	328.13	328.2	328.86	328.89	328.08	329.49	327.43	327.65	328.47	328.41	327.97	327.86	329.97	329.59	326.55	327.65	327.8	328.71	329.04	329.23	329.16	328.68	329.2	328.77	328.75	328.81	329.22	328.06	329.35	328.73	328.17	328.47
303.49	305.05	304.07	303.69	302.98	302.7	302.25	302.55	302.92	302.3	302.76	303.7	303.62	303.89	302.54	302.94	303.38	301.88	302.78	301.72	303.5	302.81	304.12	302.6	302.23	302.29	302.43	301.75	302.75	302.28	302.56	302.67	302.98	303.08	302.16	302.54	301.33	303.92	303.19	302.53	303.63	303.01	302	302.43	303.45	303.75	303.72	302.21	302.79	303.97
320.25	318.71	320.51	319.68	319.19	318.54	319.88	319.52	319.1	319.04	319.17	318.13	318.73	319.92	319.89	318.67	318.85	319.58	320.8	319.13	319.09	319.28	320.2	319.64	319.85	318.51	318.73	317.82	318.87	320.19	317.61	319.74	319.81	318.94	319.2	319.23	320.11	319.09	319.91	319.2	318.59	318.41	319.43	319.95	319.39	319.06	320.26	319	319.18	318.55
304.5	304.86	304.07	303.94	303.89	303.96	305.91	304.58	304.36	304.37	304.23	304.73	304.39	302.96	304.5	304.49	304.51	304.22	304.6	303.26	302.99	305.08	304.5	304.02	303.68	304.72	303.85	304.31	303.98	303.66	303.74	303.29	305.42	303.35	305.1	304.13	305.13	304.46	304.11	303.57	303.84	304	304.58	303.9	304.25	304.26	304.15	304.62	304.33	305.06
294.64	293.26	294.23	293.72	295.36	293.4	293.8	294.91	293.14	294.59	294.68	294.27	294.72	293.01	294.83	293.64	294.81	292.02	293.25	293.63	294.2	293.72	295.02	293.3	293.72	293.9	293.4	294.86	293.75	294.38	294.64	294.67	294.09	293.23	294.22	293.83	293.83	295.29	294.41	293.6	294.77	294.54	293.96	295.24	295.12	293.99	294.14	294.15	293.68	293.98
318.1	318.26	319.28	316.99	317.69	317.67	318.38	318.06	318.05	317.14	318.16	318.28	317.35	318.2	318.64	317.85	318.49	318.07	318.88	318.81	318.73	319.29	318.03	317.44	317.22	318.34	319.14	318.5	317.92	318.03	318.13	317.67	317.93	317.25	317.42	317.54	319.28	316.8	318.7	317.24	318.73	318.3	318.08	318.79	318.22	317.35	318.4	318.72	317.77	319.51
309.96	311.04	309.99	310.64	312.47	311.92	310.29	311.63	312.32	310.59	310.11	311.5	310.65	310.68	311	310	310.08	309.42	311.34	310.3	310.39	310.37	309.55	311.45	310.51	310.99	310.56	312.08	309.57	311.13	311.74	310.02	311.63	310.38	311.38	311.19	310.92	310.55	310.83	310.98	310.87	310.93	311.34	310.11	310.43	310.31	310.06	311.05	309.91	310.39
303.4	302	302.97	303.95	303.67	302.75	303.33	303.17	302.46	303.01	304.68	303.46	303.75	303.02	304.16	303.2	303.61	302.91	304.07	303.47	301.68	302.77	302.8	303.38	303.85	302.54	302.88	302.37	302.98	303.61	303.43	302.73	303.22	303.75	302.43	302.92	303.38	303.47	303.38	303.89	302.37	303.26	303.28	301.89	302.46	304.12	302.96	303.83	302.52	303.52
316.7	317.12	316.23	316.66	316.45	316.26	316.58	317.44	314.03	315.82	316.64	316.21	316.07	314.94	316.4	316.51	315.65	315.66	314.98	315.82	316.7	315.61	315.89	316.25	316.08	315.02	316.11	315.31	315.62	316.52	316.54	317.32	316.99	314.29	316.64	315.95	316.42	316.49	315.9	314.78	314.99	316.97	314.86	316.94	316.5	315.41	316.27	316.23	316.34	315.29
310.45	311.03	311.22	310.65	310.5	310.51	310.03	311.46	310.04	310.79	310.94	310.66	310.99	311.99	311.11	310.05	310.95	309.78	310.05	310.63	311.05	310.69	311.49	311.1	311.18	309.14	311.32	310.28	311.46	310.85	309.22	310.87	311.89	311	310.58	309.34	310.79	309.92	310.64	310.17	309.4	310.09	309.85	311.07	309.09	311.24	310.33	311.29	312.43	311.58
313.02	314.77	314.68	314.62	313.5	313.18	313.68	314.69	314.76	314.28	313.6	315.51	313.68	314.41	313.27	312.82	312.81	314.59	314.1	313.26	314.4	313.23	314.74	313.06	314.19	312.98	313.57	314.23	314.12	313.53	314.49	314.2	314.46	314.25	314.66	313.29	314.01	313.98	313.9	314.2	313.45	313.69	314.58	313.06	312.35	313.17	313.53	313.91	314.3	314.15
318.48	318.39	317.96	318.25	317.12	318.63	317.03	317.24	317.08	319.1	318.81	318.78	317.72	317.36	317.26	319.46	318.12	317.94	318.36	317.79	318.49	317.82	318.05	317.36	317.14	317.65	317.86	318.1	317.44	317.4	318.46	317.05	318.56	318.77	318.5	317.44	318.15	318.68	318.13	317.52	318.08	318.56	318.53	317.6	319.01	318.76	317.16	318.47	317.85	319.33
303.08	304.07	303.89	302.81	303.07	302.38	304.38	303.97	301.99	303.63	302.84	304.35	304.86	302.86	303.72	304.01	304.45	303.2	301.7	304.09	302.17	303.26	304.23	302.94	303.93	304.01	303.56	304.01	303.31	303.13	303.62	304.65	303.28	303.14	304.42	302.31	303.54	302.55	303.44	303.67	303.2	302.34	304.98	303.24	302.72	304.8	303.49	303.97	302.71	303.56
318.81	317.64	317.23	319.31	317.83	317	318.41	319.06	318.92	318.12	317.19	317.53	317.72	318.33	317.63	317.34	317.31	318.2	319.25	317.63	318.3	317.1	319.39	318.36	318.28	317.98	318.76	318.33	318.35	319.51	318.73	317.37	318.6	318.37	318.32	317.11	318.63	318.61	318.3	318.89	317.55	317.47	318.94	317.95	317.74	318.92	318.3	320.02	318.22	319.02
303.4	304.92	304	303.1	302.58	303.15	303.68	304.36	303.49	303.4	303.69	303.59	302.31	305.03	302.84	303.59	302.68	302.31	303.62	304.01	303.94	302.9	304.34	303.51	303.77	302.3	302.51	302.3	302.46	302.78	301.82	302.99	302.24	301.91	304.09	302.33	303.13	303.23	303.75	303.65	303.3	302.31	303.62	302.64	302.99	303.84	303.96	303.4	303.71	303.7
315.54	315.19	314.44	314.6	315.92	315.39	315.09	314.54	314.79	313.82	314.94	315.35	314.88	315.46	314.79	314.66	315.76	314.2	315.14	315.3	314.5	315.38	315.24	315.21	314.79	314.67	315.04	314.79	315.5	315.33	314.61	315.06	315.42	314.51	313.78	315.32	315.24	314.74	314.61	315.46	315.63	314.69	316.66	315.49	314.72	315.17	314.77	314.58	314.56	317.31
313.73	313.27	312.61	314.42	312.52	313.33	312.76	312.36	312.89	313.75	312.99	312.96	312.65	312.89	313.51	312.56	313.03	313.36	312.69	312.23	313.3	313.03	312.14	313.84	312.02	312.75	312.42	313.99	313.51	313.67	314.05	313.95	314.89	314.09	312.9	314.24	313.07	314.41	313.23	312.8	312.81	312.5	312.08	313.63	313.26	312.56	313.17	314.92	313.84	313.45
303.79	302.88	303.97	302.23	303.91	304.09	302.82	303.32	303.99	303.66	303.05	303.47	304.56	302.28	302.63	304.02	303.47	304.5	303.84	303.74	304.1	303.81	302.3	302.2	303.77	303.19	304.94	304.41	303.93	304	302.86	303.58	302.56	303.27	303.76	303.85	303.42	303.66	304.16	302.34	304.35	304.52	303.48	302.87	304.19	304.13	303.67	302.73	302.73	303.71
318.75	318.12	318.36	317.49	318.25	318.73	318.27	318.42	318.46	317.83	317.59	318.68	318.3	317.92	318.31	318.76	318.63	318.01	318.1	318.75	318.17	317.42	318.28	318.64	318.54	318.02	317.16	317.89	318.44	317.75	317.46	317.77	319.39	317.76	317.98	317.71	318.62	318.36	318.01	318.55	317.66	317.74	317.25	318.11	317.91	319.4	318.43	317.37	318.42	318.44
294.39	294.06	294.86	295.42	295.05	293.74	294.01	295.03	294.67	294.14	294.19	293.68	294.73	294.48	294.03	294.27	293.77	293.1	293.49	294.1	294.13	294.09	293.35	293.51	295.05	294.2	295.61	293.84	294.3	294.41	294.8	292.88	293.33	294.93	293.7	295.83	292.37	294.43	293.87	294.23	293.12	294.49	294.34	294.81	293.62	294.82	294.43	294.37	293.54	293.35
318.8	318.79	317.06	319	318.7	317.18	317.49	318.82	317.14	318.06	318.58	319.07	316.86	317.9	318.49	317.74	318.3	319.38	317.73	318.04	318.43	317.84	317.44	317.77	317.6	317.13	317.52	317.9	317.26	316.37	318.76	318.35	318.29	317.83	319.93	317.05	317.48	318.09	317.82	318.39	320.46	317.91	318.93	317.18	317.03	319.47	317.83	318.83	318.57	318.5
314.04	313.76	313.94	312.66	314.58	313.69	313.44	313.52	315.15	314.15	313.79	314.07	313.23	314.15	313.72	313.87	313.3	314.26	315.44	313.57	314.18	313.46	313.97	312.6	312.6	313	313.25	312.85	313.42	313.48	313.98	314.33	314.22	314.52	314.56	313.39	313.7	314.28	314.29	314.58	313.19	313.29	313.78	313.79	314.68	314.01	314.5	314.89	313.61	312.64
303.9	305.73	303.91	305.41	303.74	304.03	304.01	306.06	303.75	304.66	304.11	304.58	304.62	305.56	305.99	305.28	305.62	305.17	303.99	305.08	304.76	304.64	306.18	304.36	304.14	305.6	304.91	304.54	304.97	303.99	304.15	303.92	304.19	304.27	304.4	304.84	305.88	305.72	304.17	304.3	304.85	304.47	304.29	305.77	304.88	303.61	305.6	305.31	303.75	307.13
328.26	328.07	326.87	327.21	328.81	327.92	326.98	327.36	327.44	326.91	326.88	326.84	328.36	328.15	328.74	328.18	327.22	328.36	327.93	326.78	327.22	327.45	329.29	328.43	327.43	327.7	326.59	327.4	327.33	327.59	328.15	326.98	328.03	328.73	327.74	328.21	327.28	327.3	327.8	327.34	327.73	328.15	327.69	328.08	327.88	327.2	327.34	327.88	328.25	327.73
313.8	314.48	314.48	315.55	314.36	313.72	314.84	315.11	314.92	315.03	313.98	314.75	315.13	315.03	314.8	314.37	315.54	314.33	315.37	315.3	315.15	315.34	314.06	315.77	314.77	315.74	314.27	315.57	314.89	314.29	314.81	314.89	314.2	315.31	315.46	314.35	315.5	314.21	312.89	315.29	314.14	314.93	314.38	315.51	314.38	313.95	316.11	315.24	314.18	314.36
316.08	314.12	315.38	315.69	314.45	315.12	317.51	314.31	314.56	315.13	315.79	314.81	316.03	314.96	316.33	315.78	315.29	316.14	315.63	315.91	315.69	315.55	314.19	315.27	315.45	315.52	317.46	314.4	315.66	316.57	316.07	314.23	315.67	315.96	315.2	316.63	315.72	316.64	316.21	317.29	314.6	316.97	315.9	314.73	315.67	314.67	317.33	315.43	314.96	315.49
304.26	305.35	303.07	304.41	304.13	304.75	305.18	304.36	304.12	304.39	304.29	304.12	304.36	304.28	305.21	305.69	304.24	304.12	304.67	304.32	304.81	304.35	303.65	305.08	303.85	303.73	304.3	305.11	303.95	304.65	304.15	302.96	304.74	304.2	304.35	304.05	305.5	305.54	303.69	304.17	304.58	304.12	303.17	303.95	305.36	304.21	304.35	304.86	303.56	304.76
306.14	306.85	305.08	306.44	306.44	307.53	307.17	306.22	307.02	306.78	307.57	306.34	306.41	306.59	307.19	307.71	305.6	305.47	305.39	307.71	307.54	306.44	307.41	306.27	306.83	307.63	307.09	307.62	306.59	307.54	306.9	307.03	307.3	307.19	306.86	306.02	306.41	306.84	307.51	305.97	306.71	306.71	306.32	305.63	307.41	307.53	307.2	306.79	307.63	306.66
300.01	300.63	300.01	299.39	298.98	300.62	298.95	300.2	300.75	300.29	299.85	300.25	300.34	301.06	299.57	299.88	300.8	300.26	299.78	301.3	300.64	298.89	299.93	299.42	300.84	299.67	300.91	299.93	299.32	300.41	300.93	300.23	301.82	300.96	299.58	299.85	300.28	300.62	300.48	299.06	299.59	298.58	299.91	298.76	298.58	298.88	301.2	299.51	300.47	300.36
324.92	324.98	324.43	325.77	325.63	324.79	324.6	325.5	325.8	325.86	325.4	325.05	325.75	325.15	325.49	325.65	326.11	325.08	325.42	323.99	324.23	324.95	325.01	324.5	325.63	325.32	324.88	325.46	325.1	325.55	324.83	324.21	325.7	324.52	325.78	324.95	325.1	325.84	325.99	325.45	323.83	326.51	323.78	325.18	324.63	323.97	325.09	326.3	325.86	325.51
318.43	317.5	318.87	319.02	317.6	319.36	319.21	316.65	317.75	317.18	319.78	319.33	318.5	319.75	317.94	318.56	318.18	319	319.46	318.48	318.65	317.15	317.62	318.71	317.91	318.25	317.96	317.81	317.97	318.42	317.68	318.71	319.02	318.06	317.65	319.69	318.74	318.23	317.79	318.95	318.54	317.95	320.03	318.86	318.56	318.26	318.09	320.09	318.7	319.39
310.53	310.86	309.97	310.56	310.52	310.62	309.99	311.21	311	311.5	310.29	309.89	309.64	310.59	310.98	309.74	311.08	310.56	310.74	309.72	310.78	311.21	311.42	310.99	310.53	311.33	308.84	310.3	310.93	311.58	311.24	311.18	310.28	310.62	311.28	311.09	309.95	310.62	311.24	310.61	310.89	309.99	311.96	310.66	311.08	310.97	310.96	310.6	310.24	310.99
309.17	309.7	309.74	309.3	308.9	309.24	311.61	309.55	309.77	309.6	309.67	309.56	309.52	309.25	309.23	309.16	308.42	310.22	310.08	309.33	309.04	310.16	309.47	310.2	309.92	309.77	310	309.83	310.63	308.9	309.94	310.41	309.46	311.42	309.81	309.36	309.29	310.37	309.16	309.62	309.86	310.06	310.01	309.69	308.79	310.57	310.41	309.54	310.81	309.38
304.1	304.49	304.77	304.85	303.46	306.2	305.65	305.03	304.21	304.97	305.35	303.2	304.32	305.51	304.63	305.05	304.43	303.11	305.56	304.75	303.69	305.5	304.83	304.69	304.58	304.78	304.35	303.76	305.31	304.82	304.91	304.62	304.63	303.35	304.82	303.17	304.92	304.14	305.15	304.22	305.12	304.73	304.76	304.78	304.24	304.34	304.53	303.98	304.95	304.42
312.58	314.3	313.97	313.28	313.15	313.35	312.57	313.37	312.62	314.39	313.31	311.99	313.92	313.72	313.19	312.19	312.24	312.67	313.56	313.35	313.35	312.91	313.44	312.91	313.71	313.89	312.43	311.89	312.83	312.63	314.28	312.36	312.78	313.79	312.49	312.81	313.42	313.39	312.48	312.44	313.98	313.59	313.79	314.12	312.98	313.65	314.28	313.18	312.27	314.05
295.05	294.14	294.04	295.7	295.5	294.12	295.25	294.89	295.61	294.1	295.51	295.93	295.37	295.54	293.82	295.35	294.08	296.04	295.51	294.17	294.67	295.05	295.59	295.23	295.92	295.46	294.33	295.16	294.91	294	293.63	295.03	296.26	295.7	295.18	295.02	295.91	295.07	294.43	294.86	293.98	295.76	295.33	295.19	294.36	294.83	294.98	295.13	294.27	293.57
316.73	315.51	315.13	315.92	315.71	316.87	315.01	315.86	315.65	317.7	314.35	314.47	316.32	316.77	315.72	316	314.04	316.48	316.73	315.91	315.64	314.98	314.94	316.26	315.12	317.26	316.37	317.11	314.39	313.79	316.68	315.56	316.15	316.59	314.79	316.15	315.52	316.62	315.65	316.59	317.63	314.96	315.79	314.06	314.59	315.32	315.16	315.78	316.24	315.09
311.95	312.75	312.2	313.24	311.61	312.56	312.31	312.65	312.76	312.06	313.04	313.19	313.13	312.76	313.04	313.46	313.49	313.25	313.51	312.5	311.86	312.26	312.57	312.96	313.19	312.56	313.46	312.51	311.66	312.58	312.63	312.45	313.44	312.91	313.58	312.13	312.92	312.53	313.06	313.43	313.11	313.07	312.23	312.08	312.71	314.29	312.86	312.29	313.41	312.35
303.63	303.58	302.3	304.5	303.24	303.42	302.89	304.02	304.06	304.84	303.28	303.68	302.49	303.99	303.48	303.66	302.69	302.69	303.32	303.87	304.35	303.71	303.53	303.92	303.04	303.29	302.38	302.8	302.71	303.22	303.38	302.1	302.94	303.23	304.27	303.23	303.83	303.44	302.5	303.59	302.59	303.78	304.39	302.76	302.63	302.83	303.25	303.03	303.47	303.36
328.2	328.68	328.26	328.27	326.95	326.82	327.96	328.52	327.36	329.08	327.21	328.62	326.53	328.51	328.03	327.13	327.98	329.37	327.61	328.06	326.75	328.02	327.49	329.01	328.32	328.16	326.5	327.76	327.62	327.04	327.22	328.43	327.69	327.56	327.59	327.29	327.94	328.18	327.08	327.19	328.3	326.55	327.8	328.16	327.54	327.63	327.67	328.56	328.09	326.77
318.55	319.33	318.13	318.22	319.14	318.24	317.84	317.46	317.06	317.7	317.89	317.97	318.54	317.84	318.46	318.58	318.63	318.27	317.56	318.56	318.36	318.31	317.9	318.21	318.03	317.71	317.43	318.53	318.79	317.14	318.4	318.91	318.79	318.83	318.14	317.07	318.6	318.76	316.76	316.77	317.17	318.73	318.2	317.4	319.25	317.31	317.75	318.59	319.02	317.7
319.02	317.62	317.57	316.48	318.4	315.86	317.46	318.08	316.63	317.61	316.88	316.5	318.1	316.29	316.48	316.53	317.51	316.75	316.6	316.85	316.98	317.7	318	317.18	318.13	318.18	317.31	317.24	317.88	317.48	317.68	317.16	317.42	316.72	317.63	317.19	316.41	316.96	316.95	317.44	315.91	318.46	317.01	317.35	317.27	315.27	316.78	317.87	316.96	316.81
303.75	302.07	303.45	303.94	302.49	303.4	304.07	302.7	302.69	303.62	301.95	304.38	303.57	303.66	304.3	303.62	301.84	304.27	303.56	302.63	303.29	303.72	303.42	304.87	304.01	303.72	303.31	303.09	304.74	303.72	304.18	303.11	303.18	303.35	303.8	302.48	302.73	303.26	303.37	302.24	303.04	303.81	302.82	303.84	303.73	304	303.27	303.1	303.47	303.66
326.94	327.44	327.25	327.88	326.84	327.9	326.61	328.07	329.18	327.29	328.46	328.21	327	327.43	326.6	327.77	329.68	326.25	328.27	327.09	327.75	327.61	326.6	327.56	327.99	325.87	327.57	326.15	326.43	328.05	327.96	327.54	327.66	327.41	327.38	327.36	327.83	327.68	328.06	327.74	326.84	326.62	327.89	327.46	328.31	327.8	327.25	328.38	327.54	328.29
312.85	313.8	313.38	312.95	313.61	313.35	313.46	312.67	313.98	313.64	314.1	311.96	312.77	313.1	313.24	312.75	312.9	313.55	312.47	312.97	313.03	312.9	312.29	313.78	312.16	313.22	312.98	313.93	313.57	312.62	313.42	312.44	313.98	314.05	313.41	312.23	311.94	313.96	312.74	314.69	313.85	313.52	313.09	314.31	312.73	314.48	313.07	313.02	312.91	312.86
314.18	313.42	313.79	313.15	313.15	314.95	313.49	314.31	314.38	314.31	311.7	314.87	314.36	313.27	313.14	314.16	313.89	313.23	313.02	314.24	313.72	314.62	314.46	314.45	312.77	313.64	314.08	312.82	314.49	313.91	313.41	314.21	313.92	314.03	313.33	313.79	313.65	314.33	313.73	315.13	313.54	314.15	314.87	314.49	312.88	313.72	314.29	314.92	313.83	314.53
329.52	328.63	326.65	326.86	328.47	327.65	329.62	327.98	327.96	327.56	330.11	328.95	329.33	328.34	328.07	328.94	329.45	327.57	328.22	328.44	328.25	329.48	328.19	328.81	329	328.59	328.99	329.11	329.86	327.91	328.16	328.27	329.21	328.41	328.06	328.96	328.7	328.3	328.5	328.11	329.73	328.05	327.62	329.03	327.53	328.91	328.17	327.48	327.35	328.52
312.81	313.73	314.23	312.48	312.95	313.9	312.42	313.13	313.9	313.04	314.3	313.3	312.76	312.33	314.23	312.76	312.79	313.31	313.55	313.61	313.82	312.86	312.7	313.4	312.71	314.41	313.54	313.8	314.27	313.22	312.96	312.72	313.48	312.47	312.35	312.32	313.88	312.25	312.96	312.9	313.95	313.71	313	312.92	313.27	312.33	311.62	312.35	313.28	312.78
296.67	296.25	297.84	296.02	297.09	296.18	295.83	295.89	297.22	296.82	296.73	296.78	296.07	296.98	296.12	297.29	297.22	295.97	297.34	296.33	295.96	296.73	296.12	295.91	297.1	296.57	297.06	297.4	296.47	297.45	297.07	297.91	296.51	296.89	296.23	297.21	297.33	295.93	296.3	296.99	296.11	297.38	296.73	296.67	297.72	296.49	298.15	297.69	297.33	296.3
311.46	309.68	310.69	310.21	311.59	310.41	310.69	310.88	311.16	310.36	311.49	310.23	310.9	311.22	311.54	311.1	311.07	309.75	310.39	310.35	311.52	310.22	311.25	312.06	310.91	311.32	311.47	311.9	311.04	311.18	311.03	311.11	311.55	311.98	311.23	310.75	311.35	310.83	310.25	311.57	310.41	311.01	310.82	310.06	310.8	311.02	309.4	311.58	311.66	310.66
301.44	303.19	300.87	300.55	300.71	300.88	302.66	300.84	300.72	300.93	301.24	301.6	302.67	301.32	301.48	302.42	301.57	301.31	301.43	301.1	301	301.38	300.9	301.7	300.14	300.8	300.73	300.81	301.03	300.89	300.68	303.04	300.81	301.14	300.26	301.33	301.7	301.13	301.06	301.25	300.39	302.28	301.34	300.73	302.01	300.07	301.09	300.59	301.63	298.82
301.06	301.27	301.56	300.69	300.72	301.23	301.42	301.37	301.26	301.03	300.53	301.33	301.86	300.73	300.6	301.6	301.63	300.06	300.78	299.21	301.91	300.19	300.5	300.49	301.48	299.34	301.6	299.58	300.59	300.64	299.9	300.87	300.69	301.33	300.36	301.62	301.48	300.72	299.96	301.06	300.51	300.89	300.57	299.99	301.04	301.5	299.81	301.07	300.76	301.23
303.97	305.3	303.51	304.66	305.18	305.23	304.96	303.7	304.63	305.35	304.84	304.06	305.24	305.01	304.77	304.91	304.96	304.7	305.34	306.16	304.55	305.06	303.54	305.34	305.32	306	304.66	304.35	304.3	306.4	305.89	304.41	305.09	307.02	305.28	306.53	305.92	305.47	305.3	305.01	305.12	306.06	305.1	306.26	304.36	304.17	304.44	304.15	305.45	305.16
315.45	314.75	315.56	316.02	316.3	316.39	315.68	315.1	317.42	315.28	315.27	315.98	316.01	316.54	316.37	314.44	315.76	314.68	315.93	316.34	316.23	316.35	316.79	316.42	316.53	316.47	315.15	316.7	316.21	315.74	314.69	316.24	315.98	315.45	316.05	316.32	315.79	316.31	316.59	315.86	315.57	315.75	315.99	317.67	316.66	316.32	316.1	316.41	315.3	317.63
312.18	311.67	313.26	312.18	312.61	312.95	312.97	312.29	313.97	313.56	313.02	313.1	312.58	312.12	313.47	313.78	311.85	313.06	312.57	313.14	313.08	312.72	313	313.41	312.37	314.12	312.94	313.94	313.04	312.2	312.86	312.02	312.99	312.53	313.5	313.35	314.68	312.71	312.79	312.18	313.78	313.37	312.87	312.17	313.15	312.62	312.16	312.88	312.46	312.45
315.48	315.22	317.48	316.24	315.99	316.18	316.3	314.33	314.77	314.71	315.54	315.33	316.02	316.75	313.66	316.04	316.32	316.62	315.47	315.39	314.62	314.75	316.67	315.99	315.05	315.18	316.07	315.37	315.35	314.68	316.57	315.93	315.4	314.69	316.16	315.45	315.7	316.24	315.34	316.25	315.1	316.32	315.66	315.77	314.83	315.12	314.91	317.59	316.01	315.35
305.46	307.19	306.39	306.43	306.41	305.57	307.15	305.74	306.75	306.52	305.59	305.76	306.05	305.78	305.42	307.14	307.56	305.41	305.78	304.99	306.23	305.24	306.27	305.74	304.83	306.56	306.3	305.83	305.6	306.28	306.1	306.49	307.67	307.01	307.93	306.15	306.57	306.41	305.77	305.27	306.26	306.46	306.57	307.26	305.53	304.97	306.15	305.4	306.32	307.22
307.36	310.23	308.67	308.86	309.09	309.04	307.83	309.26	308.56	308.83	307.55	309.1	308.61	308.45	308.84	308.88	308.31	308.16	307.7	308.85	308.36	307.52	309.54	308.58	309.01	309.39	308.58	308.82	309.11	308.97	308	307.79	306.19	308.73	309.5	308.72	308.83	308.48	308.11	308.92	308.56	308.16	308.81	309.4	308.98	308.1	308.61	308.52	309.38	308.45
302.4	300.84	300.09	301.7	300.97	301.1	300.37	300.94	301.85	300.39	301.2	300.29	301.31	300.99	300.24	301.32	299.6	301.62	301.27	301.2	299.7	301.24	302.97	300.07	301.52	301.26	300.94	300.98	301.26	300.93	302.06	300.79	300.68	300.91	301.77	301.47	301.21	301.46	301.55	301.71	300.39	302.06	300.53	300.66	299.99	301.84	301.64	300.28	300.57	300.93
302.52	302.44	302.8	303.17	301.65	303.34	301.76	303.2	302.61	302.45	304.93	302.4	303.37	302.81	302.11	303.74	303.16	302.3	304.71	303.29	302.48	303.19	303.06	302.79	303.74	303.31	302.8	303.51	302.77	302.65	303.3	302.55	303.12	303.05	303.05	302.68	302.06	301.9	303.16	301.81	302.8	302.43	302.59	304.18	302.49	302.92	304.68	301.2	302.98	300.51
303.48	304.47	304.83	304.08	304.58	303.53	303.25	303.56	303.82	303.46	303.22	303.91	303.87	304.21	303.54	305.43	304.52	303.39	303.06	303.3	303.55	304.08	303.71	303.71	303.53	303.43	303.96	305.05	303.61	302.47	303.69	303.62	303.39	302.87	304.75	303.7	303.51	302.93	304.25	302.74	304.63	303.13	303.48	303.71	303.31	303.78	303.28	304.41	302.72	303.97
302.16	305.25	303.08	304.29	302.91	302.59	302.61	302.86	303.41	302.71	302.34	303.6	303.31	302.88	303.15	303.92	302.51	303.53	303.78	303.83	303.84	303.1	304.88	304.62	304.81	302.7	303.88	304.45	303.07	303.01	303.32	304.03	303.45	303.03	303.95	303.85	304.36	304.56	302.76	303.48	303.91	302.83	303.7	303.66	303.61	303.07	303.11	302.28	304.08	302.95
317.66	317.07	317.88	318.93	317.02	317.49	316.98	318.72	317.64	317.74	318.66	318.68	317.47	316.14	316.14	317.89	317.19	317.62	317.57	316.57	317.47	318.54	318.45	318.77	316.96	317.06	317.13	315.97	318.58	317.72	318.93	316.67	317.62	316.43	317.83	316.31	316.29	317.82	318.13	316.7	316.6	317.23	317.6	318.33	316.81	316.36	317.74	317.02	318.03	317.49
307.71	306.15	305.45	307.76	306.47	306.98	307.17	306.16	306.82	307.86	306.72	305.84	306.38	306.23	306.62	306.36	306.01	306.78	305.87	307.82	307.03	306.55	307.38	306.53	306.07	306.53	305.2	305.47	305.06	307.56	306.84	305.42	305.71	307.1	307.24	306.14	307.09	306.9	307.09	306.11	305.92	307.11	305.82	306.36	306.5	306.52	306.44	307.41	305.84	306.62
303.01	302.7	302.29	303.84	304.02	302.62	303.31	302.52	304.72	302.84	303.04	302.42	301.99	303.11	302.93	302.95	302.76	303.14	303.55	302.5	302.92	302.21	302.67	303.89	303.96	302.57	301.88	302.93	302.4	302.94	303.13	303.11	303.39	303.17	303.02	303.25	302.28	303.64	303.07	302.93	303.69	302.21	302.51	300.81	303.65	302.61	303.13	302.35	301.89	303
329.36	327.64	327.86	327	327.7	327.72	326.7	328.5	328.14	328.07	328.93	327.18	327.45	327.38	328.54	328.11	329.29	326.99	327.96	327.82	326.62	328.85	328.93	327.88	328.69	328.46	327.6	327.9	327.32	328.57	327.25	327.96	327.88	328.96	328.55	328.39	327.62	328.24	328.55	328.24	328.22	326.02	328.73	328.34	327.68	327.14	327.63	328.38	327.8	328.64
313.22	313.43	312.29	313.08	311.3	312.2	313.2	312.87	312.95	314.18	313.4	312.68	312.11	312.06	312.89	312.48	311.38	311.84	312.77	311.06	312.06	312.69	313.19	312.45	312.83	312.14	312.05	313.6	312.56	312.94	312.67	311.87	312.82	313.54	311.09	311.65	311.32	313.22	313.4	312.74	312.03	311.55	310.94	312.99	311.61	312.68	312.76	312.74	312.02	312.2
314.39	315.5	314.87	314.73	314.82	315.27	315.03	315.82	313.78	314.04	314.87	315.23	314.5	314.75	314.02	314.33	313.3	315.24	313.35	314.44	314.24	313.75	313.77	314.12	314.75	314.11	314.28	316.03	314.85	313.7	315.05	314.73	315.24	314.62	316	315.26	314.28	313.94	315.26	314.7	314.01	315.07	315.6	315.61	313.46	315.57	315.32	314.94	315.2	314.81
300.17	299.54	298.76	300.1	297.93	300.21	300.16	299.39	299.97	299.85	300.24	298.71	301.53	298.75	300.18	299.59	299.76	299.84	301.26	300.84	300.03	298.82	299.87	299.01	300.48	299.5	299.83	299.73	299.74	299.9	299.05	298.81	301.03	299.75	300.21	299.2	299.84	299.09	300.07	300.72	299.9	300.28	301.09	300.84	300.72	301.88	300.65	300.3	300.76	300.11
326.9	327.61	327.19	326.79	327.31	326.38	327.95	326.55	326.64	327.2	327.61	327.58	327.56	327.68	327.24	326.33	326.54	327.47	327	328.01	325.61	326.7	326.9	327.2	326.8	327.02	327.19	326.51	326.33	328.29	327.1	326.06	326	326.46	326.67	325.94	327.65	326.18	325.13	327.71	325.78	327.4	326.47	326.33	327.2	327.68	326.66	327.14	327.66	327.15
309.48	308.62	309.22	309.42	309.63	309.09	311.26	309.25	309.02	309.88	307.87	309.35	310.45	310.04	310.46	309.88	311.26	309.55	310.06	309.6	310.34	310.77	309.85	310.23	309.44	309.87	311.27	309.91	309.64	308.86	309.85	309.75	308.87	309.41	309.83	308.78	309.63	310.42	309.49	309.98	309.23	309.29	309.1	310.27	308.39	309.14	309.73	308.72	309.58	309.12
316.14	317.75	316.93	316.55	317.45	318.16	317.29	318.26	317.43	316.46	317.18	318.74	316.04	316.57	317.05	316.86	317.55	316.37	318.84	316.43	316.81	318.19	316.41	316.38	317.39	318.12	316.95	317.98	317.21	318.41	318.11	317.45	318.29	316.4	316.69	317	317.58	318.2	317.79	316.79	317.37	314.65	317.12	315.98	317.37	318.42	317.89	316.85	316.31	317
310.55	311.07	311.08	311.74	311.43	311.65	311.2	310.79	310.57	311	310.89	310.66	310.92	311.42	310.93	311.69	310.18	310.47	310.51	310.75	308.84	310.62	311.56	311.47	310.73	310.47	310.15	311.97	310.14	310.12	310.7	311.07	310.9	311.34	310.94	310.71	310.12	309.9	311.46	310.65	309.64	311.42	310.99	309.21	311.86	309.27	310.26	310.85	310.89	309.7
302.04	301.61	301.99	301.03	303.31	304.21	301.94	302.26	302.72	302.33	302.34	301.55	302.35	302.68	301.89	302.79	302.7	302.36	302.14	301.9	300.92	301.43	301.95	301.33	302.48	301.84	302.55	303.69	302.84	301.97	302.21	302.94	301.96	303.08	302.23	302.44	303.3	301.76	302.89	302.33	302.11	301.75	302.25	302.44	303.69	302.21	302.31	301.67	303.69	303
329.01	328.17	328.64	327.53	328.11	328.07	328.83	327.61	328.73	327.7	328.15	328.6	329.02	328.68	328.24	328.41	328.79	327.01	328.7	329.18	328.57	328.29	328.65	329.8	329.38	330.64	328.44	327.87	328.68	329	328.85	327.51	328.53	327.91	328.93	328.27	327.83	328.42	328.93	329.03	329.06	327.48	328.79	329.05	328.88	328.43	327.82	329.78	328.41	329.95
295.47	296.51	295.22	296.78	294.68	293.74	296.56	295	295.28	295.76	294.79	294.86	295.29	295.82	295.23	294.18	294.08	296.38	295.64	296.22	295.27	294.94	295.41	294.8	295.34	295.84	296.3	294.94	294.73	295.27	295.85	295.49	294.44	294.73	294.87	296.01	294.91	295.86	295.77	295.1	294.92	294.43	295.45	294.93	294.97	294.66	294.92	293.97	295.81	294.01
306.22	306.36	306.86	305.81	306.79	307.18	306.05	306.41	307.37	307.54	306.68	306.84	304.71	306.54	307.8	307.19	306.48	306.56	306.92	306.92	306.95	307.13	307.5	305.84	306.52	305.57	306.94	307.74	306.49	307.55	306.56	307.17	306.93	307.27	305.43	305.97	307.06	306.36	305.97	306.47	307.51	307.19	306.18	307.39	306.78	305.94	306.21	307.38	306.92	307.47
313.18	314.31	313.55	314.2	314.14	313.15	314.27	314.11	313.16	315.01	313.92	313.04	314.18	313.34	314.15	314	313.7	315.05	315.75	313.34	313.24	313.58	314.05	314.01	313.99	315.1	313.39	312.9	314.34	314.6	314.85	312.72	313.93	314.77	314.16	313.43	314.42	313.52	313.11	315.3	315.24	314.64	313.8	312.67	313.41	313.69	313.21	313.87	313.93	315.11
310.28	309.86	309.52	310.94	309.95	309.23	308.99	309.58	310.64	311.05	310.89	310.1	308.92	308.84	310.2	309.97	308.78	310.16	310.37	309.54	310.37	309.65	309.01	309.65	309.43	309.22	310.08	310.42	309.03	310.63	310.56	309.89	310.07	310.24	310.2	309.89	309.87	310.4	308.79	311.03	310.01	309.81	309.76	308.9	309.29	309.15	309.65	310.33	310.93	310.11
303.55	304.2	304.34	302.3	303.58	302.86	301.99	303.39	305.3	303.05	303.69	304.36	303.79	303.09	302.44	303.04	303.04	302.25	303.62	303.45	304.12	304.09	304.94	304.04	302.86	303.89	304.09	303.89	303.87	304.81	303.72	303.49	303.89	303.76	303.2	303.08	302.9	302.64	302.76	302.85	303.77	303.69	303.61	303.67	304.52	303.94	302.96	303.94	302.67	303.3
312.79	314.29	313.93	312.64	313.18	312.14	314.49	312.86	314.95	313.56	313.94	312.64	314.52	313.7	313.72	311.94	313.47	313.42	312.95	313.05	313.22	312.24	313.59	313.5	312.33	312.52	314.8	313.21	314.46	312.62	313.02	313.35	313.16	312.38	313.62	313.29	313.62	313.45	312.66	313.64	312.4	313.61	313.28	313.32	314.32	312.35	313.15	313.02	312.94	312.66
315.44	314.9	315	314.26	314.48	315.58	315.43	313.66	315.14	315.47	315.6	312.77	314.86	314.87	315.34	314.31	314.44	313.61	313.95	314.14	315.06	314.68	315.84	313.99	314.12	315.56	314.13	315.74	315.08	315.83	314.99	314	314.06	314.26	314.92	313.77	314.68	315.59	313.66	315.69	314.98	315.25	316.22	315	314.11	315	315.93	315.93	314.68	314.64
303.26	302.06	301.76	303.38	304.28	303.14	303.54	303.86	303.53	303.56	303.31	303.95	302.82	304.29	302.65	302.96	303.68	304.17	304.46	302.3	303.19	302.26	303.88	303.83	304.12	302.62	304.77	303.77	303.42	303.29	303.69	303.58	302.04	302.27	303.29	302.73	302.78	303.26	303.66	303.85	303.64	303.33	303.45	304.3	304.04	303.37	303.09	303.13	303.89	302.94
294.88	294.57	293.31	292.82	293.14	293.8	294.64	294.59	294.03	294.01	294.81	294.3	294.72	294.89	294.56	294.33	293.42	293.05	294.36	294.23	294.17	294.96	294.46	293.15	294.67	294.07	293.44	295.49	294.1	294.56	294.36	294.75	293.23	294.4	292.83	293.42	293.85	293.14	294.23	294.09	294.09	294.68	292.81	293.76	293.27	295.86	294.06	293.39	293.95	294.01
309.13	310.27	308.95	310.67	310.07	310.16	308.85	308.72	310.09	309.48	310.78	309	309.73	309.58	311.05	310.15	310.36	309.58	309.57	309.96	308.99	309.51	310.33	309.78	309.09	309.77	309.73	309.8	310.77	309.87	309.82	310.25	309.07	310.8	310.39	310.04	309.31	310.1	310	310.28	309.95	309.9	311.01	310.63	309.79	310.17	309.22	309.18	310.62	310.21
327.15	327.97	328.17	327.63	326.02	327.79	328.51	327.1	327.15	327.4	326.93	329.17	328.84	327.31	328.67	328.59	328.55	328.2	327.98	326.33	328.39	328.44	327.93	328	327.09	327.94	327.67	327.18	327.1	327.72	328.8	326.78	327.06	327.32	327.74	327.45	327.69	328.96	328.78	328.22	327.93	328.82	327.99	327.48	327.58	328.87	328.02	327.24	327.77	327.1
303.67	303.42	304.75	302.62	302.73	302.51	302.9	303.79	304.37	303.09	302.92	302.95	304.15	302.87	302.91	303.49	303.73	303.27	304.82	305.36	302.63	303.43	303.47	304.19	302.27	303.6	302.63	303.04	304.26	303.74	302.9	304.05	303.28	303.75	302.67	302.78	302.21	302.69	302	302.95	303.2	303.89	302.82	302.59	304.5	304.17	302.86	303.21	303.59	303.4
311.77	312.05	312.76	312.33	312.43	312.99	312.52	311.23	311.58	312.15	311.34	312.32	311.52	312.61	311.83	312.33	311.89	312.8	313.18	312.74	311.39	312.39	313.07	311.76	311.55	312.04	312.66	312.1	312.16	313.02	311.33	312.44	312.2	311.31	310.92	311.02	311.2	312.48	312.67	312.88	312.03	311.57	312.55	311.33	311.73	312.69	311.69	312.59	312.48	312.89
311.18	311.15	311.87	310.69	311.54	311.24	310.01	310.7	310.03	311.12	310.96	311.88	310.04	310.77	311.73	311	310.6	311.57	312.44	310.92	310.18	310.34	311.27	310.63	311.61	309.57	310.9	310.58	309.02	310.26	312.64	310.8	311.04	310.2	311.26	310.51	310.86	310.61	310.62	310.34	311.68	310.22	312.19	310.75	310.41	311.48	310.3	310.78	311.58	310.93
314.6	315.06	314.31	315.03	315.54	314.08	315.93	315.49	315.67	315.75	314.5	315.51	315.59	314.07	315.59	314.2	314.92	314.03	314.98	313.99	315.58	314.85	314.86	314.49	315.74	315.42	315.01	314.12	314.82	315.25	314.92	315.55	313.92	315.9	315.4	314.95	315.62	314.73	315.56	314.46	314.92	314.7	315	314.85	315.34	314.12	315.04	315.52	315.23	314.95
297.98	296.58	297.13	297.19	297.53	296.68	297.8	297.26	297.89	296.97	297.46	296.57	297.24	295.62	297.41	297.33	296.66	297.22	295.78	298.11	296.74	296.68	296.52	297.55	295.79	298.86	296.45	295.57	297.58	297.58	296.91	296.88	298.35	296.13	296.63	297.82	296.9	297.29	297.33	297.79	298.03	297.06	298.34	297.28	297.25	298.11	297.27	296.99	297.22	296.69
314.66	314.15	315.07	315.67	315.51	314.71	312.83	314.89	315.29	315.34	314.29	315	315.68	315.72	314.31	314.28	314.32	315.17	315.38	314.42	316.46	314.97	314.38	316.4	314.1	315.51	313.97	316.23	314.83	314.9	315.69	315.02	313.98	316.04	315.5	316.3	313.74	314.72	313.7	314.4	317.01	316.83	315.28	315.78	314.9	313.92	314.69	314.34	315.2	314.02
295.39	296.64	296.76	296.15	296.73	296.99	296.76	296.74	296.84	297.53	297.07	297.09	298.62	296.19	297.15	296.89	297.58	296.75	298.7	296.7	297.31	297.04	297.17	298.17	297.86	296.36	298.33	297.67	296.67	296.57	297.01	297.1	298.55	295.51	297.87	297.62	296.66	297.08	296.49	296.85	297.88	296.35	297.05	295.21	297.82	296.72	296.09	298.42	296.73	296.04
299.92	300.24	300.66	299.97	300.14	299.22	298.61	300.04	299.78	299.31	300.08	298.72	299.71	299.41	301.47	300.38	299.89	301.1	299.8	299.44	301.64	299.42	299.41	300.19	300.26	299.36	300.67	300.31	300.22	300.24	301.89	298.7	300.27	298.93	298.3	299.66	299.47	300.68	301.26	299.05	301.27	299.04	301.16	300.45	299.47	300.28	299.82	298.65	300.85	300.93
325.19	325.17	325.45	324.95	326.08	325.48	324.93	325.92	325.83	326	325.78	324.86	325.36	325.89	325.95	324.48	324.5	325.37	324.28	323.04	326.03	324.11	324.83	325.41	325.66	325.47	325.64	326.32	325.28	325.72	325.88	325.47	326.06	325.13	325.33	325.28	324.83	326.39	323.53	325.66	326.13	324.91	324.36	325.16	324.81	325.96	324.64	325.13	325.69	325.12
315.49	316.98	315.67	314.61	314.55	315.29	316.37	315.76	314.45	315.32	314.79	315.61	315.65	316.42	316.01	315.91	315.89	315.62	316.48	315.68	316.03	316.27	316.36	315.57	316.26	316.43	315.83	315.59	316.94	316.42	315.24	315.23	314.9	315.32	316.53	315.59	315.76	316.8	316.68	314.76	315.23	316.18	316.11	314.47	316.31	315.43	315.89	315.45	316.9	315.92
306.19	306.5	307.21	306.44	306.46	307.18	305.11	306.61	307.16	307.37	307.87	305.96	304.72	305.61	305.65	306	306.13	306.01	306.75	305.94	306.66	304.93	305.95	306.29	306.2	306.44	306.32	306.95	306.61	306.74	305.9	305.88	305.75	306.25	306.75	306.84	307.48	305.86	306.07	305.26	306.05	305.89	307.29	306.06	305.64	307.1	308.04	307.21	305.67	306.24
303.62	304.36	304.08	304.26	304.25	305.98	304.85	304.48	304.74	304.27	304.77	304.13	304.8	304.75	305.23	305.62	305.73	303.97	303.74	304.65	305.55	305.29	305.73	305.68	304.6	304.84	304.16	304.32	304.84	306.26	305.61	305.01	305.72	305.13	304.72	303.79	303.03	303.86	306.66	303.99	304.72	304.19	306.25	305.01	303.83	305.28	304.91	304.92	304.22	304.4
306.14	307.31	306.89	306.88	306.2	305.53	307.27	306.58	307.54	307.11	306.97	305.11	306.87	305.82	306.12	307.39	306.46	306.05	306.7	306.44	306.62	307.76	306.8	307.06	305.39	305.98	305.61	306.5	307.06	307.49	307.26	307.21	307.33	305.99	306.17	305.29	307.62	306.14	304.99	306.73	306.86	305.75	306.69	305.62	306.23	307.23	305.83	307.5	307.01	308.16
303.95	305.08	304.2	305.8	306.05	303.92	304.86	304.41	303.46	304.2	305.12	304.08	306.07	305.58	304.78	304.56	305.65	306.4	305.3	305.03	305.35	305.7	304.8	306.03	306.07	304.46	305.68	304.53	305.17	306.48	306.23	306.36	305.02	306.09	306.42	305.66	304.54	303.74	305.73	304.38	306.59	304.78	305.42	305.93	305.41	304.94	305.53	306.2	304.41	305.87
306.36	305.67	305.46	305.31	305.16	305.16	306.8	305.35	305.44	304.56	305.33	305.56	305.21	305.51	305.29	305.06	305.62	306.05	305.5	305.96	305.91	305.29	307.67	305.27	305.19	304.44	305.54	304.84	305.24	304.58	304.81	305.45	305.68	305.05	304.64	306.07	306	306.22	305.37	303.81	305.96	305.77	303.7	306.1	306.24	305.36	306.75	304.92	305.72	305.68
303.78	303.49	303.14	303.48	302.94	304	303.89	304.77	303.23	303.83	304.39	303.06	304.05	304.52	303.8	302.65	303.15	304.18	304.49	303.54	303.54	303.66	304.27	303.3	302.97	302.94	303.66	303.34	305.05	303.54	303.29	302.04	303.13	304.01	304.32	303.28	303.25	303.83	304.09	303.32	303.43	304.37	303.64	303.36	302.19	302.64	304.3	302.38	302.93	303.44
313.36	311.91	313.06	313.17	312.03	311.88	313.21	314.07	312.23	313.84	312.21	312.72	312.06	312.93	312.86	312.49	313.35	313	312.51	313.43	311.97	312.62	313.29	312.42	312.38	312.66	312.75	312.23	313.11	312.48	312.03	312.07	312.56	312.87	311.07	312.33	312.26	312.94	311.96	312.65	313	312.22	312.49	311.75	313.21	313.52	313.51	312.16	312.21	312.22
307.27	306.59	306.88	307.6	308.12	307.39	307.99	307.31	306.95	306.72	307.86	307.39	306.37	307.24	306.74	306.26	306.85	307.71	306.67	306.97	307	306.67	307.28	307.2	307.87	308.83	305.92	307.77	306.05	307.42	307.32	306.92	306.85	306.9	308.62	307.97	307.24	307.52	306.29	307.19	306.2	308.5	307.28	306.09	306.66	307.62	307.66	307.09	307.46	307.33
314.23	313.19	313.98	314.83	315.52	314.32	312.97	313.82	315.07	314.66	314.47	314.11	314.45	313.84	313.58	314.64	313.74	314.91	313.92	314.29	313.64	313.63	313.82	314.7	313.36	313.73	314	313.6	315.34	314.19	314.24	314.22	314.24	313.78	314.34	313.58	313.31	314.07	312.86	315.12	314.3	313.84	313.7	314.13	313.97	313.76	313.89	313.38	315.1	312.8
327.93	327.69	327.9	328.63	327.42	327.24	327.86	327.63	327.72	329.57	326.64	328.07	328.68	327.95	326.25	327.41	327.2	327.51	328.01	328.12	327.16	327.22	327.88	328.28	328	328.06	327.69	327.46	327.66	327.75	328.05	328.17	327.54	329.07	328.18	327.68	327.64	327.2	327.27	327.88	326.83	328.51	327.21	328.49	328.07	327.51	327.45	327.43	328	328.15
316.52	315.56	317.6	317.11	317.2	316.78	317.38	316.9	316.42	316.22	315.51	317.03	317.07	316.13	315.85	317.09	317.1	318.09	317.07	317.57	316.23	317.73	316.08	316.17	316.56	316.19	317.74	317.48	316.28	317.02	316.22	316.92	316.66	317.41	315.35	315.21	317.18	316.76	316.98	316.37	316.96	318.79	315.99	317.19	316.94	318.28	315.89	317.03	315.72	317.18
313.7	314.43	314.48	314.9	314.73	314.36	313.53	314.07	314.1	313.72	314.57	314.48	313.54	314.62	313.81	313.34	314.34	314.32	314.26	313.62	312.99	313.84	313.34	312.73	315.22	315.72	314.87	314.37	313.93	314.67	313.29	313.84	313.13	313.54	312.96	314.06	315.31	314.18	313.2	313.13	313.45	313.73	315.47	314.28	313.73	314.27	313.76	315.26	314.47	315.08
309.82	308.51	309.47	309.33	308.28	307.47	308.01	308.94	309.69	308.22	308.41	308.75	310.15	308.77	308.31	308.38	307.95	310.18	308.74	309.57	308.57	307.91	307.5	308.27	309.04	309.17	308.11	309.04	309.5	309.66	307.81	308.27	307.61	309.03	310.69	309.22	308.01	308.04	309.35	309.63	309.11	308.51	308.57	309.69	308.89	309.04	308	308.15	309.73	308.6
305.29	307.29	307.1	306.57	305.74	308.41	307.75	307.61	305.8	305.59	306.33	306.44	307.11	307.18	306.13	306.24	306.43	306.94	306.48	306.45	305.67	306.39	306.33	305.57	305.89	307.06	307.92	306.25	306.04	306.96	306.21	307.12	305.46	307.61	306.89	306.39	307.26	306.06	305.89	307.53	307.03	305.5	306.61	307.56	306.52	307.36	306.5	307.42	307.9	307.26
306.7	304.45	306.07	306.61	306.27	305.24	306.95	305.86	305.14	306.16	305.38	307.61	305.5	305.74	305.12	306.56	306.34	307.33	306.33	307.49	306.23	306.53	305.06	306.73	305.58	307.41	306.03	307.37	306.54	306.43	305.72	306.49	306.52	305.85	306.62	306.27	305.78	305.39	305.97	305.77	305.24	307.17	305.68	306.14	306.12	306.42	305.8	306.94	305.37	306.83
303.07	301.98	302.52	302.87	302.7	302.69	303.97	303.64	303.37	304.37	304.02	303.32	304.69	304.54	304.18	304.3	303.43	303.52	304.66	303.67	303.61	304.38	303.89	303.74	302.41	304.77	304.34	302.41	303.15	302.62	303.94	303.02	303.43	303.26	302.61	302.86	302.56	305.03	302.57	304.84	303.21	302.02	303.97	302.91	305.08	304.27	303.86	303.76	303.32	302.58
304.84	305.28	304.22	304.9	304.77	304.72	304.48	303.29	304.62	303.96	304.18	304.81	304.7	304.45	305.27	304.9	306.03	305.51	303.53	305.08	302.14	304	304.38	304.69	304.7	303.88	305.27	304.77	304.75	305.39	303.76	304.74	304.56	304.08	303.55	305.35	304.86	304.25	304.86	304.66	304.77	304.9	304.37	304.93	305.14	302.74	304.1	303.49	304.68	304.24
314.65	316.35	315.41	316.25	316.87	315.16	316.32	315.97	315.05	314.7	314.57	315.6	316.14	315.63	315.06	315.24	315.53	316.03	315.68	315.44	315.34	316.34	316.03	316.35	315.03	316.2	315.99	314.67	316.82	316.69	316	314.67	315.52	315.19	315.88	315.79	315.55	314.46	316.17	314.3	314.38	317.45	316.69	315.36	315.71	316.12	316.15	316.51	315.64	316.03
299.83	299.25	299.09	300.85	300.32	299.42	300.1	299.48	300.33	300.28	299.89	298.6	299.69	300.28	300.17	299.5	301.06	300.62	302.28	300.25	300.03	300.32	299.65	301.07	299.6	299.2	300.38	298.56	299.92	300.49	299.84	299.39	299.51	300.41	300.28	299.74	299.64	300.05	299.73	300.78	300.22	300.22	299.81	300	300.58	299.22	300.78	299.36	299.11	300.65
326.24	324.05	325.47	325.35	325.62	325.47	324.41	325.37	326.28	326.67	324.62	324.03	323.09	326.44	325.21	327.01	325.91	323.71	326.19	326.06	324.08	325.51	325.54	325.15	326.3	325.26	324.89	325.12	325.59	325.17	324.91	326.34	324.95	325.55	324.07	325.5	325.69	324.88	324.6	325.53	326.89	324.36	324.74	325.41	326.87	324.35	325.42	325.73	326.67	325.39
304.23	303.86	303.76	303.03	304.99	305.02	303.72	302.9	303.39	303.66	301.04	303.27	303.99	302.83	303.34	303.64	303.62	303.51	305.6	303.35	303.11	304.1	304.06	304.04	302.73	304.04	304.46	303.33	304.69	302.85	302.03	304.33	302.68	304.16	303.34	303.79	303.29	303.7	303.84	304.57	302.27	302.58	303.43	303.66	304.66	302.2	303.89	304.87	304.73	303.93
306.75	307	307.72	308.18	307.39	306.08	307.15	307.49	308.04	307.33	307.27	307.8	306.8	308.28	307.2	307.89	308.4	307.82	308.1	308.12	307.88	307.64	306.23	307.51	306.59	307.97	306.53	307.58	307.04	306.56	307.7	306.46	306.79	307.89	305.52	305.42	307.35	308.43	306.8	307.63	306.37	306.83	307.57	308.62	307.26	307.23	306.27	308.57	307.28	306.94
306.42	306.32	305.56	306.37	306.48	306.22	306.61	305.29	306.74	306.22	306.5	305.61	305.74	305.22	304.99	305.51	305.61	305.28	305.42	305.61	304.95	306.84	306.09	305.92	305.69	305.93	306.22	305.94	307.05	306.33	306.93	306.31	305.74	304.74	306.09	304.42	306.89	303.79	306.71	306.26	307.58	305.75	305.17	305.83	306.57	305.86	307.49	305.87	306.41	305.48
303.6	304.26	304.1	305.5	303.72	304.4	305.34	305.07	303.74	305.99	304.43	304.93	304.29	304.1	304.54	304.85	303.97	305.82	304.23	304.09	304.03	304.61	304.66	305.68	304.68	305.78	306.02	305.09	304.4	305.03	305.07	305.03	303.61	305.03	304.8	305.46	305.75	304.99	304.67	305.19	305.25	304.3	305.01	303.97	303.57	304.17	303	303.35	304.56	303.68
316.18	316.13	315.29	316.93	316.54	315.44	315.83	316.35	316.81	316.3	318.35	315.43	315.8	316.82	314.62	315.68	316.58	316.6	315.3	315.01	316.14	315.44	315.31	316.14	315.38	315.7	316.14	316.24	316.64	315.85	315.64	316.12	316.18	315.08	316.07	315.27	315.32	314.93	315.81	316.64	316.3	316.08	316.01	315.93	316.33	316.06	317.44	316.85	315.59	315.7
310.45	310.17	311.31	311.07	310.22	311.13	309.64	309.65	310.33	309.79	310.73	309.5	310.44	310.49	311.47	309.64	311.68	310.99	309.69	310.17	309.39	310.38	310.04	310.41	310.53	310.27	309.86	311.49	310.36	311.18	310.73	311.39	311.3	310.39	311.17	310.51	309.92	311.07	311.59	311.44	309.78	311.09	310.19	309.85	310.18	310.96	310.57	310.49	312.04	310.02
302.98	302.03	301.85	304.03	302.72	302.29	300.99	301.18	303.26	301.92	303.22	302.6	305.19	301.88	301.46	302.25	301.61	303.1	302.98	301.93	301.54	302.1	302.67	302.31	300.55	303.89	302.07	302.47	302.42	302.27	302.38	302.42	303.75	302.03	302.72	303.19	302.67	301.49	302.66	303.98	303.08	301.78	301.74	301.94	303.23	302.84	302.62	302.39	303.1	301.52
303.8	303.68	304.72	303.36	303.89	302.96	303.78	303.55	304.37	303.77	303.33	303.99	302.62	303.41	302.5	303.63	303.3	303.4	303.9	304.07	302.93	303.43	303.16	303.69	302.66	304.78	301.88	304.35	304.17	303.36	304.31	304.25	303.06	303.09	302.62	303.55	302.48	302.63	303.82	304.38	303.5	302.13	303.86	303.27	303.75	303.99	302.66	302.37	304.18	303.42
302.84	304.32	305.05	303.74	303.83	306.15	304.05	303.47	304.25	305.79	303.87	302.75	303.33	303.18	304.12	303.93	303.96	303.34	303.66	303.75	303.4	303.6	303.95	304.77	303.96	304.87	303.72	304.87	304.29	303.95	303.4	304.94	304.6	304.27	303.4	303.46	302.71	304.13	305.53	304.99	303.87	303.13	303.36	303.94	303.35	303.74	303.49	304.02	302.36	303.83
313.45	313.58	313.56	314.8	312.41	313.87	314.05	313.69	313.91	314.56	312.53	313.78	313.76	314.12	313.66	315.56	314.15	314.54	314.82	313.95	313.28	314.84	315.02	314.14	313.88	313.1	313.76	314.86	314.05	314.68	315.3	313.83	313.32	313.11	315.4	315.04	314.04	315.4	314.29	313.17	314.79	313.88	313.71	314.46	313.37	313.72	312.93	312.92	314.18	314.27
304.92	304.43	303.66	304.4	305.45	304.37	303.82	304.39	305.09	304.19	304.15	305.17	304.03	304.2	304.12	304.94	304.22	305.63	304.76	305.18	304.9	304.02	304.56	304.07	304.97	303.8	303.97	303.43	304.65	303.61	304.33	304.86	304.36	304.98	304.67	303.63	304.99	303.75	304.44	304.85	305.22	303.74	303.1	305	304.25	303.96	304.25	304.4	305.1	304.24
324.6	324.9	324.6	324.55	325.56	324.35	323.13	325.72	323.92	324.58	325.49	325.46	323.3	324.73	324.72	324.59	323.48	325.61	323.26	325.53	323.99	324.4	325.36	324.52	323.82	324.43	324.03	324.37	324.73	325.8	323.19	324.09	324.59	324.45	324.82	323.94	322.99	325.55	325.11	324.29	323.59	325.68	324.96	324.17	324.5	325.73	323.89	324.32	324.76	324.08
294.43	294.46	295.7	295.54	295.1	296.09	295.79	295.99	295.21	292.36	294.9	294.3	295.01	295.41	295.7	295.07	293.75	293.98	295.56	294.17	297.46	295.83	295.75	295.02	294.52	295.61	296.67	296.12	294.65	294.57	294.71	295.88	295.46	294.52	295.84	295.83	295	295.38	294.67	295.04	294.73	296.05	294.37	295.3	294.11	295.72	295.42	295.56	295.87	294.98
307.01	307.14	307.76	307.39	306.52	307.99	307.25	307.29	306.83	307.63	306.02	307.54	305.96	306.93	306.41	305.97	307.06	308.55	307.24	307.63	307.81	308.32	305.85	306.57	307.16	306.03	308.09	307.4	307.96	306.84	307.88	306.75	306.7	307.46	307.43	308.16	307.83	306.7	307.52	307.75	306.56	307.12	306.42	305.84	307.31	307.81	307.96	307.03	308.83	307.07
313.61	312.61	313.25	311.62	312.49	312.83	311.75	312.65	311.89	311.74	312.5	312.49	312.27	311.67	311.64	313.89	311.29	312.49	313.34	312.89	312.44	312.77	311.71	312.75	312.59	312.51	312.61	312.51	312.05	312.37	312.32	313.1	312.46	312.29	311.2	312.1	312.92	311.21	311.84	313.13	312.67	312.84	313.07	312.6	312.01	310.53	311.09	311.99	312.77	312.6
310.84	310.91	309.59	310.83	310.59	310.1	310.78	310.72	310.94	310.48	309.78	310.8	310.06	310.66	311.17	310.27	310.81	310.45	310.04	311.55	309.73	310.84	310.33	309.92	309.66	310.3	311.61	310.08	310.55	310.89	309.9	310.21	310.3	309.92	309.18	311.17	309.85	310.13	310.76	309.97	308.92	310.1	311.1	309.71	310.23	310.02	311.72	310.32	309.26	310.22
319.06	316.54	317.24	317	317.85	317.68	316.46	316.84	317.61	317.12	316.15	317.37	316.58	317.89	317.51	316.2	317.99	316.81	317.4	317.39	317.24	317.31	315.34	316.98	316.5	317.46	317.7	317.85	317.4	316.15	317.03	317.84	318.17	317.12	317.71	317.02	318.57	317.07	317.76	317.43	318.21	317.17	317.75	317.27	317.01	317.28	315.87	317.33	317.15	317.96
315.29	316.17	315.42	316.1	316.04	315.95	316.12	314.81	316.78	314.58	314.93	314.6	314.17	317.17	315.43	315.69	316.33	315.85	315.96	315.25	316.67	315.15	316.47	316.57	316.84	315.15	316.37	316.01	315.09	315.96	314.38	315.62	315.49	315.86	316.15	315.3	315.54	316.2	315.91	315.26	316.05	316.01	315.65	315.31	316.29	314.9	315.83	315.44	314.83	314.96
312.19	312.29	312.51	313.55	313.63	313.95	314.51	313.84	313.79	313.88	314.23	313.43	313.17	313.27	313.36	312.62	312.36	313.26	313.43	314.1	313.73	313.56	313	313.85	313.94	313.73	314.49	313	312.63	313	312.13	312.85	313.99	314.09	312.14	314.64	313.91	313.45	313.15	312.88	312.74	313.5	313.7	314.18	313.06	313.41	313.93	313.28	313.56	313.1
300.56	301.09	301.44	302.61	299.65	299.69	301.06	300.03	300.43	299.78	300.44	300.99	299.78	299.41	301.44	300	301.01	301.15	299.45	300.41	299.89	299.9	300.29	300.96	299.15	300.01	300.97	299.66	300.74	299.93	300.23	300.25	298.78	299.73	300.5	299.85	299.73	301.68	300.1	300.49	299.2	298.63	299.34	298.7	299.45	299.24	299.94	299.97	300.33	299.28
324.24	325.29	323.93	326.42	324.03	324.91	324.67	325.41	324.53	324.7	325.07	325.19	324.3	326.04	325.45	323.76	325.06	325.73	323.89	324.88	325.59	325.3	324.48	324.34	325.36	323.88	323.79	323.85	325.28	324.24	324.81	323.93	325.1	324.62	324.92	325.68	324.48	325.68	325.28	324.8	324.63	325.46	325.94	325.17	325.04	325.35	324.87	325.46	324.67	326.59
311.45	312.55	313.82	313.34	312.37	313.32	312.76	313.06	311.78	312.49	313.06	313.21	313.88	312.65	313.91	313.01	313.33	313.8	312.7	312.03	314.09	312.45	311.81	313.14	313.45	312.59	313.01	314.02	313.53	312.95	312.17	313.02	313.4	311.37	312.52	313.37	313.4	312.11	312.14	312.8	313.05	312.57	314.23	312.35	312.67	313.41	314.33	313.92	311.61	312.83
302.62	302.87	303.08	303.31	301.95	303.25	303.28	304.22	302.58	302.95	301.91	302.72	303.44	303.79	303.55	302.15	302.63	303.03	302.28	302.16	301.95	302.41	304.57	303.74	302.04	302.78	303.17	302.13	302.31	303.04	303.16	302.49	302.89	303.34	302.62	302.58	303.41	303.99	303.19	301.82	303.53	301.39	302.93	303.88	303.22	303.33	303.02	302.95	302.4	301.96
318.52	317.1	316.9	317.97	316.96	316.6	318.49	317.06	316.88	318.06	316.27	317.87	317.76	318.26	316.37	317.52	317.7	317.16	316.25	316.78	316.23	316.48	317.62	316.57	316.78	316.1	316.71	317.11	316.62	317.75	316.98	317.16	317.09	317.71	316.08	317.49	317.18	316.82	317.84	317.19	317.37	317.17	315.73	317.32	317.39	315.97	317.76	316.59	317.27	315.57
305.46	304.7	304.59	306.12	305.41	305.69	305.09	306.5	305.8	306.82	306.07	305.79	306.36	304.92	304.37	305.9	305.95	306	305.19	305.31	304.92	305.58	306.52	304.94	304.91	305.2	306.4	305.87	306.25	306.01	304.88	304.47	305.98	306.4	305.16	305.72	304.54	305.95	306.1	305.54	305.29	304.87	304.49	305.58	305.56	305.36	305.22	304.75	305.75	304.58
302.71	302.27	302.15	302.88	302.07	301.52	302.13	301.97	301.97	303.1	301.86	302.06	302.55	301.94	302.18	301.95	303.59	301.59	303.11	302.37	302.11	302.63	301.87	301.98	303.47	302.52	303.06	302.93	302.6	302.63	302.52	301.96	301.69	302.61	302.23	301.74	301.62	302.62	303.82	302.3	301.98	304.02	303.25	302.19	302.91	301.57	302.42	302.79	301.62	301.3
314.71	315.33	315.64	315.09	313.31	315.36	314.83	314.92	314.55	314.12	314.59	315.41	314.71	315.89	315.08	314.65	313.5	313.86	314.48	314.69	314.02	313.71	315.78	314.77	316.25	314.86	315	315.34	316.58	314.1	315.7	314.69	314.22	315.51	314.1	314.75	314.5	316.22	314.81	315.87	315.92	315.55	315.24	315.57	315.34	316.34	313.9	314.03	315.07	315.39
306.37	306.45	307.03	307.93	307.59	306.85	307.16	308.14	308.28	308.01	306.27	307	306.52	306.51	306.47	307.3	307.78	306.79	307.78	306.53	306.63	307.57	307.41	307.49	307.01	306.86	308.09	305.39	308.13	307.84	307.62	308.27	305.78	307.49	307.39	307.59	306.95	308.04	307.09	307.42	306.92	306.71	307.59	306.46	306.19	308.59	307.48	308.19	306.9	307.46
306.35	307.86	306.07	306.86	306.33	305.95	306.46	307.28	306.6	305.49	306.2	305.74	306.02	306.91	307.01	307.72	306.09	305.65	306.32	305.97	305.43	306.18	305.94	305.4	305.36	307.34	306.97	306.35	307.21	307.01	306.88	306.56	305.3	305.61	306.24	305.75	306.82	306.14	306.82	305.97	306.8	306.77	305.67	307.22	305.47	305.23	306.19	307.04	306.74	305.91
306.89	305.58	306.39	305.52	307.77	306.72	306.83	307.15	306.38	306.02	306.95	307.61	305.65	306.27	307.15	307.26	306.97	306.02	305.65	306.97	305.73	306.55	305.2	306.28	307.05	306.33	306.22	305.73	306.45	305.36	306.75	305.88	306.26	307.27	306.16	305.74	306.66	306.51	306.86	306.22	306.8	307.1	306.1	305.87	307.02	307.69	305.5	307.55	307.18	305.79
304.15	304.01	302.7	304.25	304.29	303.28	304.41	303.54	303.72	303.38	303.97	303.93	303.83	302.75	302.65	303.68	303.08	302.77	303.53	304.33	303.55	304.71	301.61	305.41	302.06	302.74	304.25	304.29	304.55	302.02	304.07	303.02	302.56	302.92	304.1	303.11	304.6	303.03	303.34	303.89	304.32	303.01	303.57	304.18	302.41	304.29	303.28	303.58	303.18	303.61
313.22	313.43	313.34	313.71	313.19	313.45	312.89	312.8	312.88	313.71	313.74	313.33	312.86	313.27	312.79	312.34	313.4	312.6	313.2	312.6	314.52	313.92	313.81	313.62	313.08	313.04	313.02	312.26	314.54	312.98	313.72	312.52	312.55	312.93	312.61	312.66	314.08	312.16	314.5	313.5	313.57	313.05	312.9	313.61	312.9	313.03	313.27	311.86	312.38	311.28
312.62	313.67	311.92	311.49	311.21	312.49	312.11	311.89	311.99	312.05	312.38	311.86	312.16	311.51	312.59	311.84	311.98	313.37	311.55	312.49	311.36	313.17	312.39	312.71	311.12	311.42	312.92	314.15	312.69	313.09	312.1	311.92	312.46	311.4	311.56	312.56	313.55	312.44	311.87	311.22	312.87	312.87	311.99	312.57	312.07	311.41	311.67	311.75	311.74	312.65
314.35	314.51	313.64	312.99	313.38	313.96	314.86	315.02	313.3	312.81	314.91	312.76	314.32	314.4	313.33	314.85	313.02	312.94	313.01	313.15	314.09	312.72	314.05	313.13	314	314.31	313.72	314.97	314.06	312.89	312.45	315.16	313.13	312.65	313.34	315.3	315.55	313.67	314.72	313.94	314.08	314.32	314.13	314.6	313.53	314.4	314.99	313.87	313.83	313.05
303.04	303.35	303.44	302.98	303.17	303.16	302.4	302.29	303.33	302.11	304.11	303.5	303.51	303.49	302.52	302.16	302.58	303.23	303.75	302.87	304.05	303.04	303.5	302.85	302.27	303.56	304.12	304.07	302.74	302.66	303.83	302.63	302.99	303.75	304.51	304.73	302.97	304.79	302.63	303.65	302.73	302.99	303.53	303.26	303.54	302.04	302.95	303.76	303.1	304.09
306.28	303.51	306.29	305.82	305.35	306	305.02	304.69	305.37	305.57	306.29	306.27	304.83	305.41	305.3	305.49	305.82	304.72	305.15	305.92	306.09	305.56	306.03	305.03	304.48	305.26	305.61	304.47	305.25	306.19	304.88	304.72	304.62	305.19	305.97	303.18	306.33	305.26	305.87	305.76	304.63	306.12	305.58	306.94	305.17	305.73	306.11	305.87	304.57	305.89
315.36	316.45	314.87	315.75	316.04	315.42	315.51	315.28	315.11	315.69	316.24	316.9	315.53	316.28	316.71	315.7	315.46	316.08	315.48	315.83	316.06	316.51	316.96	315.62	315.74	316.83	315.45	315.28	317.25	316.69	316.91	316.61	316.76	316.05	314.81	316.3	315.82	316.6	315.53	316.05	316.04	315.88	315.3	315.86	314.82	315.5	316.12	316.13	315.59	314.85
314.36	313.54	314.68	316.05	315.16	313.97	314.62	314.21	313.93	314.62	315.23	315.03	313.75	314.57	315.18	315.48	314.39	315.18	314.11	315.25	314.62	315.07	314.57	315.11	314.03	315.78	315.54	315.59	314.36	316.01	313.23	315.03	313.98	316.05	314.92	315.93	315.13	315.77	315.5	314.54	314.91	314.25	313.87	315.97	314.47	314.65	315.27	315.86	315.32	315.65
293.47	294.7	294.78	293.99	294.24	294.1	294.08	294.38	292.83	293.56	293.44	293.54	292.26	293.75	293.36	294.31	293.93	293.74	294.84	294.39	294.66	292.95	293.1	293.26	294.98	293.75	294.03	294.42	294.53	293.22	293.35	294.43	294.93	294.08	294.25	294.22	292.19	294.15	294.61	294.45	293.85	294.6	293.31	293.8	295.07	294.53	294.15	293.78	294.08	291.99
292.63	294.46	294.6	293.65	295.56	293.9	294.44	294.73	293.62	293.75	293.81	295.33	293.01	293.27	293.82	294.03	294.41	294.09	293.74	292.76	294.14	293.54	294.02	294.11	293.33	293.55	293.75	294.33	293.34	294.15	293.91	294.03	294.56	293.1	293.83	293.41	294.25	293.31	294.24	294.1	294.37	294.23	294.22	294.38	293.6	294.74	295.42	292.98	293.79	293.99
303.3	303.95	303.35	303.28	303.54	305.09	303.72	302.97	305.19	302.86	303.55	303.79	303.98	304.26	304.32	304.06	302.87	303.56	304.71	304.01	303.07	303.75	305.41	304.43	303.65	303.71	303.29	303.53	305.62	303.38	302.02	303.56	304.58	304.69	303.97	303.39	304.03	303.59	304.23	304.44	303.88	304.71	303.95	304.77	303.06	303.86	303.69	303.1	303.28	302.45
326.23	327.89	327.6	327.7	327.21	327.13	327.58	326.88	327.23	327.98	327.71	326.79	328.01	327.18	326.44	327.42	327	327.37	328.69	328.98	326.25	326.06	328.4	327.58	328.43	327.96	327.59	328.59	328.56	328.93	327.96	327.6	326.65	327.57	327.23	327.67	328.03	326.59	327.26	326.36	328.45	327	329.31	327.16	327.32	327.59	327.55	327.34	326.71	327.39
304.97	305.57	305.43	305.53	306.47	306.66	305.09	307.57	304.57	305.61	304.97	304.88	304.87	305.16	305.33	305.86	304.65	304.92	304.97	305.91	305.89	304.99	305.54	304.24	306	305.9	304.88	304.64	305.27	306.09	304.69	304.33	305.13	303.78	305.14	306.26	305.12	305.26	304.75	305.18	304.92	306.07	304.47	305.9	305.58	306.61	304.78	305.92	305.48	304.78
313.17	315.02	313.34	313.48	311.83	313.13	314.98	313.64	314.13	315.11	313.02	314.83	313.25	312.86	313.53	314.56	314.41	313.11	314.92	313.48	313.75	315.74	313.23	313.43	314.85	313.89	314.14	315.1	314.08	313.87	313.42	312.96	313.81	313.89	313.78	314.45	313.89	316.19	315.19	314.43	313.79	315.55	313.81	315.55	314.56	313.81	312.92	314.74	313.35	312.23
304.23	304.1	303.42	302.93	304.02	302.72	304.15	302.03	303.41	302.93	304.28	304	303.78	302.79	302.35	303.73	303.26	302.93	303.16	303	302.73	303.31	303.06	303.27	303.16	302.98	302.12	303.74	303.38	303.61	304.23	303.62	304.47	303.33	302.09	304.8	304.25	303.49	302.21	302.96	303.16	302.97	304.22	302.98	305.11	302.79	303.69	301.96	303.08	302.42
294.51	293.4	294.21	294.35	293.24	295.07	294.76	294.24	293.47	294.81	293.09	294.13	295.01	292.4	293.73	294.3	294.43	293.41	294.41	295.95	293.69	293.78	294.29	295.31	293.53	294.73	293.74	293.68	293.66	292.91	294.31	293.6	293.56	294.32	292.91	293.46	294.4	293.7	293.64	294.41	292.99	294.89	292.67	293.06	294.03	293.53	294.11	293.39	295.49	294
312.69	313.15	313.16	312.76	312.25	313.72	314.33	312.42	313.47	313.09	312.8	312.28	312.54	311.72	312.71	312.64	313.23	312.69	312.96	311.71	312.58	313.4	313.08	311.63	312.77	312.61	312.88	312.78	312.75	313.44	312.09	313.55	313.74	312.66	312.05	313.95	311.7	312.16	313.03	313.91	314.15	312.75	312.56	312.76	312.39	314.63	312.95	314.06	313.97	313.48
315.36	315.23	314.7	315.49	316.85	315.93	316.11	315.33	316.02	315.41	315.91	316.14	315.41	315.12	316.3	314.85	315.96	315.89	317.14	315.5	314.69	315.78	314.24	315.17	315.89	315.83	316.27	316.17	314.91	315.79	316.23	314.96	316.45	316.24	315.29	317.07	314.79	315.31	316.53	314.61	316.14	315.48	315.51	315.05	315.92	316.49	316.33	315.64	315.15	315.74
303.4	303.27	302.86	304.39	302.5	304.84	303.27	302.43	303.12	303.15	303.26	301.73	303.26	303.22	303.57	303.07	303.28	302.47	303.12	302.98	303.76	303.07	303.81	303.16	302.97	303.08	302.76	302.94	303.61	302.35	304.02	304.08	302.56	302.18	304.1	304.06	301.67	302.97	303.07	304	303.75	302.62	303.51	304.5	302.87	303.56	303.84	303.43	302.69	303.38
303.76	302.59	302.85	303.45	302.38	303.62	303.09	302.16	303.47	302.75	303.12	301.95	301.81	303.19	302.34	301.92	302.61	303.31	302.14	303.33	303.11	302.39	303.69	302.91	302.52	303.36	302.63	303.45	303.45	302.94	303.63	303.61	303.05	302.97	304.21	303.34	303.44	302.87	302.04	302.28	303.14	302.55	303.37	302.78	302.83	302.39	301.65	304.87	301.76	303.26
294.22	294.05	292.72	295.02	293.72	294.99	295.08	293.11	293.37	294.65	294.58	293.62	294.23	294.53	292.93	294.4	294.14	294.76	294.63	294.05	293.03	294.54	294.53	294.76	293.34	294.23	294.26	294.84	294.26	294.2	293.01	293.56	292.33	292.9	293.56	294.66	293.69	294.53	293.93	292.98	292.58	292.95	294.86	294.35	293.56	294.86	293.86	294.09	293.38	293.88
302.39	302.89	302.41	302.23	303.11	303.8	303.72	301.62	302.54	302.54	303.76	302.7	302.94	304.37	303.23	302.74	303.59	302.3	303.07	302.12	301.88	302.65	303.83	303.1	304.3	302.44	303.34	302.15	302.77	302.8	303.19	303.1	303.22	302.99	304.97	302.03	303.42	302.92	302.34	303.36	302.09	303.15	301.95	303.21	302.95	304.46	302.9	302.13	302.38	303.27
305.9	304.46	305.34	304.26	305.68	305.13	305.92	304.4	306.14	305.14	304.12	305.07	304.83	305.55	305.07	305.9	306.26	306.44	306.29	305.86	305.12	306.48	305.19	306.19	304.76	306.04	305.56	305.62	305.66	304.32	306.49	304.88	306.28	306.13	306.3	304.64	305.23	305	307.1	305.66	305.19	305.54	305.1	305.61	306.38	305.58	306.02	305.85	305.16	305.83
294.66	295.71	294.23	294.31	295.65	294.28	293.89	297.15	296.25	295.77	295.34	294.72	294.79	293.94	295.62	294.01	295.24	295.22	295.5	295.73	296.57	294.23	295.78	295.15	295.48	294.32	295.85	294.11	295.22	294.6	295.93	295.52	294.94	294.59	295.17	294.48	295.35	295.31	295	294.62	294.37	294.87	295.66	293.91	294.99	295.82	294.4	293.15	295.76	295.84
313.73	314.91	313.91	313.44	313.99	313.54	314.53	313.11	314.16	315.78	313.05	314.18	313.98	313.61	315.03	313.38	313.59	314.27	314	314.65	314.75	314.14	313.51	314.01	314.74	313.39	313.71	313.44	314.29	312.79	312.68	314.92	313.62	314.39	315.23	312.93	313.54	313.3	313.6	313.58	314.44	314.62	314.65	314.58	313.27	314.07	313.66	313.4	313.39	313.82
314.31	313.83	313.9	313.67	314.63	313.81	313.46	313.09	312.77	313.88	312.3	313.91	313.92	313.54	314.1	313.41	313.38	314.75	313.81	314.21	313.82	314.51	314.4	312.6	313.6	314.28	314.06	313.82	314.57	313.53	313.46	313.86	314.16	313.17	313.27	313.52	313.75	312.23	314.03	313.07	313.17	312.77	313.35	312.99	312.63	313.99	314.15	313.98	313.43	314.42
314.01	313.77	314.1	314.24	312.4	313.37	313.56	312.88	314.11	313.71	312.3	313.44	313.81	314.17	315.12	313.57	313.23	313.36	312.59	312.91	313.39	312.55	313.17	311.75	314.22	312.34	313.02	314.52	313.32	313.39	313.11	312.6	313.14	313.43	312.76	313.31	313.58	313.12	313.38	314	313.02	312.45	313.88	314.64	312.92	313.47	313.56	313.99	313.33	314.3
301.75	302.71	302.83	303.3	303.64	303.18	301.61	301.68	302.77	302.75	303.39	302.81	302.49	302.54	302.8	302.34	302.99	302.03	301.83	302.18	302.66	302.71	301.72	302.31	301.53	302.54	302.14	302.66	303.5	302.62	301.53	302.04	303.8	300.59	302.47	303.69	303.63	303.74	301.36	302.87	302.54	303.14	301.68	301.06	302.88	301.75	302.75	302.64	300.59	300.38
327.71	326.88	327.2	326.16	327.39	328.96	327.52	329.04	327.76	328.3	327.87	327.19	326.93	328.87	327.75	327.92	327.37	327.78	327.77	326.81	327.29	327.48	326.88	327.74	327.9	327.88	327.34	327.38	328.19	328.17	327.65	327.68	327.61	327.96	326.96	327.11	328.04	326.98	327.4	327.8	325.86	328.5	328.46	328.55	327.51	328.34	326.85	328.18	327.77	328.32
313.96	312.67	313.57	314.19	313.27	313.48	313.44	314.11	313.79	313.41	313.7	314.45	312.87	312.7	313.33	313.65	311.77	312.07	313.27	313.08	313.41	312.48	313.34	312.47	313	313.34	314.72	312.59	312.23	313.43	313.89	312.25	313.43	312.65	312.52	314.58	314.1	312.62	313.34	314.23	314.22	313.24	313.54	312.15	313.02	313.19	314.77	313.32	314.41	312.53
305.54	305.44	305.21	304.83	305.23	305.33	306.17	305.51	305.27	306.5	305.76	306.66	305.8	305.12	305.02	305.11	304.9	305.52	304.76	304.59	305.74	307.05	303.97	305.23	305.72	303.69	305.64	305.02	306.54	305.35	304.9	305.38	304.76	305.48	305.13	305.09	304.87	304.44	303.98	306.86	305.49	304.61	305.92	305.96	303.97	304.19	306.58	305.79	303.88	305.54
300.52	300.73	299.1	300.86	300.89	301.04	300.56	300.49	300.74	302.51	301.16	301.23	300.65	301.77	301	301.27	301.25	302.5	300.85	301.17	300.25	301.09	301.8	300.19	301.93	301.26	301.47	299.98	300.72	300.86	301.96	301.04	299.26	300.77	300.2	301.22	301.28	301.61	300.71	301.28	300.22	300.12	300.46	302.26	300.31	301.61	301.3	300.09	300.16	300.44
302.2	302.11	302.6	302.45	303.41	303.31	301.58	303.83	302.01	302.79	302.29	303.09	302.78	302.63	302.71	302.43	301.91	302.21	302.97	302.98	304.17	303.18	301.95	302.26	303.34	302.72	302.05	302.66	303.45	303.32	301.54	303.95	301.58	302.45	301.98	302.43	303.49	301.98	302.82	302.46	302.86	302.33	302.49	302.41	303.24	302.24	303.35	302.69	302.06	302.81
303.92	302.12	301.29	303.28	303.06	301.69	303.21	302.22	302.53	302.55	303.26	302.28	302.64	301.78	302.19	301.03	302.9	301.76	301.97	301.6	303.35	302.63	302.17	302.53	303.4	301.87	302.67	301.87	301.7	301.89	303.31	301.57	303.12	302.31	302.13	302.78	302	302.09	301.6	301.79	302.43	302.69	302.34	303.21	303.13	303.17	302.52	303.8	301.29	302.75
303.86	304.49	304.38	304.54	305.93	303.81	305.18	305.37	304	305.99	304.62	304.44	303.47	304.72	305.32	304.45	305.4	304.05	305.21	304.09	304.36	304.3	305.08	303.93	304.59	303.47	304.48	304.17	304.13	305.75	304.16	305.74	304.06	305.06	304.3	305.28	305.03	305.77	303.53	304.65	305.16	305.33	304.66	303.2	303.01	303.79	304.8	304.68	304.79	304.08
316.65	316.73	315.54	315.45	316.68	315.75	316.23	315.99	314.37	314.17	315.46	315.47	315.86	316.47	315.52	314.81	314.56	315.53	316	316.73	315.53	314.62	315.33	316.03	315.33	314.89	316.83	315.08	315.6	316.17	315.57	315.52	315.72	315.9	315.29	315.93	317.86	314.27	314.61	315.57	317.1	315.19	315.99	315.44	316.06	316.93	315.36	315.91	316.16	315.04
307.18	305.86	307.61	307.01	306.24	307.89	306.69	306.07	306.78	307.28	307.73	306.92	306.08	305.57	308.42	305.93	307.04	305.18	305.49	306.53	307	306.79	306.69	307.63	308.39	307.11	306.38	305.55	305.99	307.84	306.61	305.14	305.41	306.47	307.99	306.33	306.5	306.28	306.39	306.91	306.2	306.27	306.69	306.2	306.07	307.35	306.94	306.54	305.73	306.22
302.98	304.29	303.11	301.78	302.96	303.28	304.14	302.97	303.38	302.25	303.16	302.31	302.71	302.64	303	302.48	302.45	303.27	302.89	303.08	302.71	302.66	302.4	303.8	303.66	304.11	303.1	302.97	303.17	303.66	302.92	302.62	304.11	302.52	303.07	302.16	302.93	302.54	301.73	302.42	302.96	303.03	303.7	302.68	301.96	303.44	302.77	301.98	303.24	303.01
313.5	313.74	313.94	315.05	315.77	314.59	314.41	315.03	314.88	314.52	314.73	315.05	315.72	314.43	314.63	315.9	315.45	315.44	313.98	314.88	315.33	314.28	314.04	315.44	313.82	315.2	313.98	313.55	315.18	314.37	314.38	315.23	314.47	314.52	314.85	315.22	314.02	315.46	314.15	314.6	313.92	315.46	314.74	314.95	314.37	315.19	314.19	314.78	314.22	314.03
312.05	311.74	312.52	311.35	312.54	311.1	311.8	311.38	312.43	310.92	311.71	312.56	311.45	312	310.74	312.17	312.71	312.87	312.05	312.11	313.02	311.71	311.29	311.35	311.15	312.27	311.03	312.74	313.01	312.43	313.22	311.8	313.15	312.96	312.47	311.52	313.18	312.47	312.64	311.9	313.16	311.78	311.53	311.25	312.56	312.13	312.68	311.04	312.66	313.36
327.21	328.25	327.72	327.46	327.77	326.29	327.73	327.52	326.65	325.81	326.83	327.35	325.99	326.43	326.38	327.15	327.62	327.44	327.46	327.74	326.91	326.53	326.61	328.04	326.98	326.73	327.6	325.41	326.87	325.66	326.98	327.45	328.42	326.84	326.78	327.16	327.2	327.28	327.15	326.83	327.29	326.47	326.86	327.64	328.45	328.09	326.72	327.24	327.27	327.73
312.39	312.45	311.52	312.79	311.85	313.01	312.79	311.52	311.65	311.9	312.87	312.04	313.14	311.01	313.08	312.62	312.85	311.42	313.26	312.87	312.3	312.27	310.97	312.29	312.15	312.53	311.01	311.6	311.61	311.63	311.66	312.04	312.09	311.86	312.37	312.06	311.22	313.88	313.05	312.31	312.27	312.28	313.81	311.4	312.02	311.93	312.71	312.5	311.77	312.41
314.09	314.77	315.94	314.41	315.23	314.97	315.7	314.73	313.64	314.79	315.11	314.93	313.63	314.47	314.99	314.87	315.14	315.32	314.22	314.88	315.27	314.86	314.23	314.31	314.98	315.78	315.31	313.58	315.58	314.88	314.84	315.33	314.18	314.9	314.2	315.29	315.67	314.43	315.09	314.81	314.56	313.89	314.52	314.44	315.12	314.03	314.48	314.67	316.2	314.35
328.03	327.84	328.45	327.48	326.6	328.15	328.52	327.19	328	327	328.21	327.63	327.12	327.92	327.77	328.99	327.53	327.68	328.27	328.56	327.08	328.47	328.24	328.54	327.66	327.74	327.71	327.48	329.24	329.09	327.94	327.65	328.44	327.6	327.65	327.4	329.11	327.37	327.59	327.73	328.46	328.3	327.49	329.15	329.1	328.34	327.32	328.01	328.45	328.5
300.65	300.94	301.52	301.65	300.18	301.66	300.48	300.45	301.9	300.11	301.79	301.23	301.72	300.96	300.73	301.51	301.55	300.3	301.23	301.13	299.73	301.61	300.64	300.02	301.8	301.29	300.9	301.64	300.55	300.97	301.25	301.06	300.25	300.36	300.43	301.47	301.54	301.9	301.27	302.98	301.3	300.72	301.29	301.23	299.16	301.83	300.95	300.05	301.02	300.88
317.4	317.17	318.46	315.29	318.09	316.37	316.65	316.17	317.76	316.61	318.23	316.96	316.39	315.62	317.9	317.27	317.67	317.14	317.48	317.29	317.32	317.57	318.26	317.33	317.74	317.39	317.83	315.69	317.64	316.45	317.83	317.75	317.57	317.18	315.91	317.57	317.32	316.3	316.49	316.81	318.1	316.17	317.87	318.74	318.2	317.16	317.99	317.43	317.34	318.6
303.09	303.84	302.09	303.27	302.66	303.32	302.39	302.4	304.1	302.61	303.57	301.3	302.54	303.48	303.88	302.33	304.4	303.07	303.36	303.1	302.2	303.34	303.89	303.3	302.11	303.82	303.29	303.05	304.73	302.82	304.69	302.7	303.42	304.15	303.6	302.86	305.19	302.2	304.27	304.77	303.58	304.35	304	302.99	304.18	304.25	303.19	302.48	302.83	303.68
318.28	316.44	316.93	317.69	317.07	318.55	317	316.97	316.23	317.39	317.79	317.18	317.03	316.66	316.48	315.8	318.14	317.14	318.46	316.31	317.15	318	318.26	317.34	318.45	317.35	317.29	317.46	316.93	317.16	316.55	317.23	317.09	317.07	317.46	317.33	316.35	317.21	316.82	317.39	316.3	317.97	316.53	318.27	316.84	317.24	316.68	318.39	317.91	317.61
303.29	303.86	303.7	303.19	303.52	302.34	303.79	302.56	304.79	304.02	303.77	302.75	303.46	304.39	302.7	303.86	303.77	303.57	304.22	305.42	304.63	303.24	303.78	302.33	302.47	304.07	303.5	303.09	303.94	304.53	303.31	303.24	303.41	303.86	303.09	303.58	304.7	304.36	303.22	302.68	302.57	305.23	303.23	303.19	303.18	302.75	303.4	302.53	304.1	304.69
316.9	315.41	316.66	317.01	316.07	316.19	317.63	316.73	316.32	316.18	316.65	316.3	316.72	316.27	317.43	316.49	317.32	315.77	316.02	316.19	316.26	316.93	317.02	315.59	315.93	316.72	316.82	315.54	316.4	316.77	316.21	315.5	317.04	316.98	316.34	316.76	316.76	315.79	315.27	317.24	316.74	317.17	316.25	315.32	317.1	315.89	316.48	316.84	317.44	315.95
327.23	327.65	328.04	327.59	327.51	327.82	327.42	328.43	328.18	327.51	327.68	328.73	327.95	327.11	328.24	328.35	328.21	327.73	328.27	327.56	327.92	327.85	327.48	328.47	327.96	327.52	327.7	327.95	327.28	329.18	327.82	327.89	327.77	328.53	328.05	327.32	327.99	327.84	329.37	327.07	326.11	327.53	327.08	327.79	328.19	328.97	328.13	327.44	327.38	328.37
316.14	313.17	315	314.35	314.24	314.76	315.51	314.17	314.11	315.33	314.03	313.95	316.63	314.7	315.9	314.64	315.81	314.46	314.8	314.91	314.21	315.75	315.53	314.91	315.03	313.89	313.3	314.65	315.24	314.12	314.26	314.29	315.73	314.2	314.31	315.14	314.51	314.29	314.83	315.36	314.05	313.8	314.7	315.11	314.35	315.02	315.39	313.84	314.8	314.43
313.36	312.83	313.74	313.89	315.05	314.04	314.13	314.32	313.5	314.99	313.52	314.58	313.06	313.15	314.1	314	313.76	314.41	313.65	313.2	313.94	313.69	312.44	313.7	313.44	314.49	314.67	313.91	314.95	313.84	313.18	313.02	314.2	314.69	312.74	313.51	312.81	313.85	314.14	314.43	313.22	313.41	313.95	314.6	313.88	314.94	314.65	313.2	313.41	313.69
325.32	326.01	324.71	325.65	325.28	325.56	326.03	325.09	325.9	324.62	325.12	324.37	325.73	325.52	325.08	324.98	326.09	324.88	325.88	324.63	324.71	326.19	325.91	324.92	324.72	325.47	325.51	323.49	324.93	324.87	326.32	326.64	324.36	324.23	325.63	326.04	325.27	324.54	324.39	325.84	326.66	325.43	325.71	325.61	325.48	324.58	326.37	326.42	324.05	324.51
318.62	318.13	317.74	319.1	318	318.63	317.69	318.48	318.61	318.13	318.71	317.92	318.66	319.76	319.12	318.55	317.84	317.27	317.7	317.88	318.72	319.46	318.57	318.61	318.93	318.57	319.42	318.59	317.86	319.03	319.21	317.11	318.48	318.52	317.92	317.55	317.68	318.04	318.67	318.54	318.6	318.07	318.36	317.88	319.34	319.02	319.23	317.36	316.7	318.52
301.99	303.33	302.16	302.86	301.1	302.73	301.41	302.77	301.94	303.2	303.08	302.5	302.46	302.42	304.49	302.91	303.23	302.66	302.97	302.66	302.12	301.38	302.5	302.17	301.84	302.04	302.1	302.2	302.46	302.88	301.15	302.46	302.9	301.94	302.55	301.82	302.58	303.7	302.82	301.87	302.23	301.55	301	302.89	302.64	302.63	302.41	301.41	302.66	302.66
304.83	305.08	305.99	306.52	305.01	306.19	303.29	306	305.16	305.18	304.9	305.46	304.73	303.8	305.66	305.68	304.98	305.07	305.7	306.37	305.11	305.48	306.3	304.75	305.04	304.6	303.95	305.8	304.14	305.65	306.45	306.58	306.4	303.55	305.21	305.5	305.22	305.31	305.56	305.85	303.62	305.27	305.91	305.36	305.16	305.7	304.23	305.07	305.33	304.59
307.65	307.35	307.82	307.29	307.57	306.16	307.97	307.24	307.58	307.84	307.61	307.37	308.11	306.94	306.68	308.02	306.2	306.48	306.74	307.61	307.36	306.88	308.47	307.17	306.88	307.14	307.52	307.16	308.45	306.46	306.95	307.09	305.9	306.8	308.35	307.82	307.13	306.79	307.2	308.19	308.54	306.97	307.74	307.05	307.51	307.59	305.85	307.36	306.71	307.05
305.36	305.32	304.75	305.84	304.91	305.5	305.53	306.01	305.49	306.02	306.23	304.78	306.97	305.42	304.52	305.38	306.85	305.06	305.13	305.02	307.52	304.77	304.62	305.18	306.07	306.49	305.64	304.64	305.28	303.99	305.91	305.3	306.29	305.46	305.01	305.98	305.84	306.57	303.97	304.34	304.61	305.42	304.82	305.39	305.75	307.07	305.1	305.9	304.53	306.69
305.74	305.75	306.1	305.42	306.68	307.35	305.78	305.76	306.06	306.4	306.24	306.35	306.34	306.32	306.42	305.15	305.93	306.33	307.15	305.48	305.53	307.79	306.72	306.02	306.91	306.11	306.33	306.52	307.22	306.45	304.45	306.09	305.24	306.49	306.66	305.9	305.33	306.98	306.47	306.73	305.75	307.02	305.93	305.84	305.64	304.5	305.69	306.57	306.42	306.3
302.57	303.99	303.54	302.71	302.89	303.18	303.34	303.56	303.1	303.59	302.71	303.28	302.43	302.52	303.92	304.27	303.57	304.59	304.07	302.96	303.5	302.91	304.96	303.19	303.16	303.89	304.56	303.5	302.8	302.4	303.65	304.19	303.3	303.12	304.77	303.65	302.98	303.29	302.84	304.52	303.02	302.51	303.4	304.35	303.37	303.36	304.23	303.3	302.76	304.82
304.64	304.24	304.5	304.87	304.62	305.3	305.12	304.44	304.85	304.71	305.22	304.75	304.41	304.27	305.57	304.75	304.07	305.27	304.88	305.34	304.86	305.71	305.63	305.26	304.7	304.75	305.28	304.78	304.7	305.29	304.06	305.51	304.93	305.06	306.07	305.97	303.74	305.43	304.89	304.62	305.01	304.6	306.54	306.05	305.03	306.24	306.15	305.9	304.96	305.34
300.61	300.38	301.1	299.7	299.28	299.73	301.13	299.73	299.36	298.54	300.17	301.18	301.16	299.22	300.72	300.11	300.61	300.43	300.07	300.54	300.25	300.25	300.94	299.52	298.57	300.26	300.9	299.9	299.73	299.65	299.22	299.54	299.33	299.19	299.98	299.98	301.28	299.6	299.97	300.19	300.33	298.63	300.22	299.93	300.44	299.8	301.51	300.36	300.14	298.76
296.64	296.56	297.17	296.81	296.85	295.71	296.95	297.21	296.3	297.1	297.34	296.89	297.05	296.55	298.04	297.6	297.55	296.83	296.4	297.23	298.28	296.45	297.43	296.74	294.98	295.9	297.11	297.42	296.29	296.07	297.48	296.15	297.73	296.32	296.01	296.74	297.34	295.96	296.61	297.23	297.66	298.27	296.42	295.45	296.68	297.62	297.37	297.27	297.78	296.95
312.86	312.76	313.55	314.8	314.94	313.45	315.22	313.74	313.4	313.82	314.45	313.24	314.8	313.6	314.69	313.25	314.53	314.23	313.4	312.3	313.01	314.74	313.22	313.27	313.61	312.74	313.86	312.3	313.66	313.66	313.08	314.12	315.06	314.02	314.83	314.27	314.47	313.47	313.98	313.81	315.12	312.6	314.74	314.41	314.45	314.17	314.07	314.65	314.54	313.25
327.95	327.14	329.05	328.34	327.23	327.6	328.82	328.14	327.68	327.53	328.26	327.95	327.42	328.21	328	328.32	327.27	327.93	327.91	327.98	328.87	327.37	327.9	328.44	328.21	328.49	327.52	329.03	328.66	327.05	327.45	326.83	327.07	327.37	327.84	327.04	326.61	329.72	326.69	327.92	326.86	327.43	329.3	328.09	329.34	326.83	328.46	328.08	328.02	326.88
314.62	314.42	314.15	312.79	313.27	313.52	314.88	315.69	312.89	315.24	313.13	314.52	313	312.84	314.61	315.38	314.81	313.87	313.59	313.68	314.95	313.03	314.98	313.95	313.07	312.15	313.66	314.97	313.78	312.28	314.08	313.6	314.23	314.46	313.64	314.29	313.25	313.92	313.28	313.43	313.69	314.71	314.09	312.65	313.71	314.78	314.78	314.73	314.96	314.31
302.32	302.74	302.89	302.34	302.86	302.88	303	302.78	301.45	304.08	302.98	303.28	302.14	301.33	303.49	301.47	303.35	302	302.94	302.57	301.87	303.08	303.91	303.29	301.67	302.32	303.15	302.53	302.63	302.17	303.21	302.24	303.17	302.28	303.83	302.88	302.64	303.02	303.11	303.82	302.65	303.05	304.2	302.07	301.94	302.94	303.36	303.18	302.19	302.31
304.28	303.78	302.87	302.72	303.12	303.45	304.14	303.39	303.4	302.65	303.99	301.64	303.15	304	304.35	302.75	302.85	302.97	303.79	302.96	303.66	304.45	302.74	303.91	303.59	304	303.62	305.53	304.43	302.98	303.72	303.57	303.6	303.58	303.89	301.36	303.65	303.34	303.46	304.93	303.49	303.02	302.45	303.77	302.81	302.41	302.98	303.8	303.24	303.49
328.17	328.64	328.42	327.92	327.32	327.14	328.08	328.29	328.24	328.85	326.93	327.09	328.82	329.31	328.14	328.68	327.16	328.6	328.73	327.73	327.62	326.98	327.25	327.64	329.1	328.48	327.2	328.67	327.16	328.98	327.33	328.13	327.56	326.82	328.8	327.25	327.86	328.77	327.15	328.13	328.9	326.31	327.57	328.06	328.86	328.68	328.52	328.93	327.8	326.33
303.64	303.69	303.82	302.95	303.68	303.24	302.79	304.19	303.04	303.8	303.56	304.26	304.05	302.39	302.71	302.4	303.51	302.68	302.19	303.28	303.89	303.39	303.26	302.91	303.81	304.9	303.37	303.48	302.89	303.22	304.94	303.6	303.99	302.83	304.86	303.77	302.78	302.85	303.99	301.96	303.34	304.7	304.54	303.86	303.61	303.6	303.36	303.91	303.65	304.31
294.28	295.94	295.36	295.14	295.76	294.04	295.69	295.24	293.71	294.55	295.42	296.18	295.46	294.78	293.06	294.96	294.41	294.56	295.34	295.8	296.49	295.55	294.99	294.08	294.18	295	296.24	296.19	294.94	293.89	294.71	294.37	295.54	295.92	294.08	296.4	294.83	294.88	294.3	295.55	294.92	295.36	295.95	295.25	294.22	294.36	294.69	294.43	295.55	295.87
311.66	313.1	313.18	311.6	312.67	312.87	311.81	311.61	311.16	311.34	311.97	312.47	310.9	311.63	312.75	313.29	311.77	312.23	311.52	313.62	313	312.32	311.82	312.4	312	312.65	311.82	312.9	311.32	311.98	311.01	313.03	312.21	311.98	311.07	311.61	313.62	311.33	312.16	312.78	312.07	311.67	311.61	312.72	312.93	312.78	312.23	311.96	312.24	312.3
305.82	306.59	306.77	306.28	306.91	305.62	306.16	306.31	305.66	304.74	306.11	307.29	306.77	305.79	307.15	306.08	305.85	305.86	305.39	306.18	305.43	305.27	306.24	305.62	306.09	306.31	306.79	305.76	306.51	307.38	305.33	306.07	305.34	306.18	306.97	306.49	307.46	306.23	306.41	305.89	305.87	306.13	306.58	305.89	305.65	306.56	307.05	306.4	307.07	306.37
316	315.15	315.2	315.67	316.36	315.74	316.2	316.41	315.91	316.2	315.3	315.91	315.27	316.58	315.47	315.53	315.92	316.44	317.1	315.62	316.62	316.26	315.28	314.62	316.2	315.71	316.08	316.11	315.32	316.88	315.54	315.96	314.64	316.55	315.43	316.84	315.65	316.48	316.05	316.25	316.58	317.12	315.16	316.05	316.16	315.75	315.93	316.87	315.94	316.37
314.18	314.76	314.34	315.4	315.41	314.74	313.82	313.99	315	314.84	315.25	314.49	315.58	314.76	315.34	314.77	315.77	316.09	314.03	314.81	314.01	315.02	313.71	315.49	316.21	314.07	314.9	314.12	314.41	314.62	315.62	315.51	315.4	316.11	315.26	313.71	314.82	313.9	315.41	315.22	314.67	314.29	315.42	315.37	315.6	314.66	314.85	313.74	315.07	315.33
329.3	328.18	329.37	327.85	329.42	329.07	328.97	328.13	328.25	328.82	328.13	328.55	328.62	327.98	329.35	328.79	328.41	328.62	328.95	328.79	328.89	327.88	328.8	328.65	329.74	327.65	329.65	328.27	329.65	329.71	328.99	328.15	329.37	328.11	327.78	328.28	327.76	328.68	328.4	329.1	327.97	328.56	328.45	328.33	329.95	327.39	328.37	327.55	327.49	328.1
323.66	324.62	323.93	324.76	324.59	325.89	324.18	324.15	325	323.87	324.67	324.44	324.44	325.2	323.74	325.42	324.61	325.74	325.06	323.91	324.19	323.54	323.96	324.97	324.1	324.23	325.63	325.25	325.37	324.07	325	323.61	324.88	325.15	323.91	325.25	324.91	324.37	324.09	325.06	324.57	325.31	322.95	325.27	325.18	324.93	324.2	326.39	324.95	324.18
305.59	304.73	305.05	304.57	305.03	306.01	305.29	305.88	304.94	304.97	304.93	305.84	305.36	305.16	305.32	304.55	305.52	305.84	305.22	305.26	304.5	305.34	306.04	305.96	306.29	305.19	305.41	306.31	304.83	306.78	305	306.15	304.41	305.31	305.18	306.51	305.07	305.02	304.57	305.31	305.72	305.26	304.84	305.08	304.89	305.29	305.96	305.1	306.5	305.59
301.41	302.4	302.38	303.35	302.51	303.78	302.14	302.22	301.88	302.89	302.17	303.09	303.75	302.42	303.16	302.12	302.23	302.89	302.39	302.8	302.76	302.23	301.82	303.21	301.34	301.74	303.84	301.93	303.02	302.54	301.83	302.24	301.76	302.65	303.48	303.35	302.01	302.93	302.19	302.28	302.14	302.06	302.61	303.05	301.83	302.55	301.66	302.31	301.74	301.56
304.56	304.97	305.32	304.59	302.73	303.32	303.28	304.57	304.59	304.67	303.4	304.98	303.44	304.05	304.4	304.11	304.25	304.91	304.59	305.59	304.09	304.4	304.04	303.96	304.56	302.77	304.22	304.51	304.77	303.83	303.85	305.1	303.62	304.25	303.55	303.54	304.05	303.24	304.39	304.83	303.4	304.89	305.1	303.94	304.92	304.65	304.63	304.17	304.78	306.22
319.58	319.08	318.98	318.94	320.81	318.58	318.9	318.92	320.25	318.93	318.94	319.66	318.43	319.68	320.18	319.29	319.9	319.16	317.73	319.56	319.41	320.79	320.03	318.86	318.87	318.8	318.89	319.68	319.02	319.12	319.24	318.97	319.27	320.11	318.67	318.36	318.48	319.99	318.74	318.41	318.81	317.78	318.22	318.52	319.4	318.54	320.59	319.54	319.68	319.21
328.66	328.91	328.34	328.02	329.24	329.45	329.57	327.5	328.78	329.32	328.41	328.95	329.53	329.7	329.08	328.12	327.99	329.5	328.76	328.29	328.84	328.22	330.13	328.82	329	328.7	329.36	329.14	328.26	327.96	329.24	328.71	327.94	328.59	328.77	329.87	327.7	328.16	328.99	328.96	327.19	328.6	329.87	328.49	328.05	329.69	327.99	328.51	328.88	328.94
302.21	302.59	303.39	303.75	303.12	302.6	303.13	301.45	302.78	301.51	303.53	302.95	303.27	303.4	302.05	301.63	302.84	303.55	303.31	302.82	302.14	303.21	302.03	302.85	302.86	302.6	302.41	303.44	302.22	302.94	302.38	303.51	302.6	302.02	303.05	302.5	302.49	303.46	302	303.63	302.7	302.64	302.11	302.66	301.74	302.8	302.29	303.68	303.6	302.77
305.17	303.75	303.36	304.04	302.92	304.1	303.02	302.93	304.58	302.21	303.74	303.02	304.76	303.05	304.41	304.91	303.79	303.24	304.35	303.62	303.34	302.59	304.07	303.08	305.04	304.9	303.68	302.75	304.54	304.03	304.5	303.18	304.27	304.7	302.53	303.4	304.31	304.59	303.88	304.79	302.71	304.02	304.05	303.49	304.06	304.11	303.12	304.21	304.31	302.74
303.56	304.73	304.61	303.57	304.03	304.62	305.45	303.91	302.96	303.16	304.65	304.54	304.44	304.9	304.75	303.86	304.77	304.95	305.05	305.39	304.93	304.75	303.99	304.3	304.62	304.41	304.93	302.79	303.21	303.64	305.9	304.74	303.21	304.5	304.2	303.68	304.89	304.55	304.61	305.17	303.8	303.76	304.46	305.11	303.79	305.16	304.18	303.96	303.87	305.27
304.58	305.07	305.92	306.26	305.14	306.04	305.93	305.76	305.35	305.78	305.41	304.76	307.06	305.24	305.16	306.62	306.93	305.43	306.06	306.59	306.19	306.32	305.72	306.41	305.72	305.58	305.96	304.72	304.98	305.54	304.6	304.69	306.68	304.5	304.87	303.62	305.69	305.03	305.45	305.75	306.74	304.72	306.98	305.15	305.01	305.49	305.98	304.34	304.59	305.02
312.41	314.7	312.42	312.77	312.7	312.94	313.51	312.7	314.77	312.28	311.85	313.2	313.45	313.78	312.82	313.18	313.43	313.38	312.53	313.15	312.34	312.36	312.89	313	313.21	312.39	312.95	311.92	313.51	313.4	313.89	313.12	313.86	314.12	313.54	314.1	312.79	312.65	313.54	314.33	313.83	312.8	313.27	312.55	313.13	313.21	314.19	314.53	313.06	312.97
304.24	304.78	305.22	303.57	304.35	305.31	303.47	305.57	304.82	304.21	304.77	304.05	304.8	303.82	305.95	304.19	305.22	306.61	304.87	304.95	305.66	304.4	304.67	304.92	304.6	304.25	305.4	303.84	305.08	304.63	305.08	305.1	305.08	303.36	304.43	305.67	305.27	303.28	303.62	303.7	304.18	304.15	305.7	304.67	305.7	303.76	305.36	305.08	305.33	304.63
294.38	294.13	295.27	294.9	295.44	295.58	295.81	295.15	294.26	295.51	294.62	295.92	295.69	294.23	296	295.26	294.6	296.14	295.64	295.4	295.21	294.89	294.72	294.87	295.91	294.46	294	294.5	295.05	295.08	296.54	295.85	294.93	294.08	296.25	294.75	295.39	295.02	295.1	294.85	295.91	295.78	295.79	295.51	294.92	295.01	294.75	294.83	295.51	295.23
301.25	302.03	301.54	302.11	302.23	303.04	302.55	303.22	301.99	303.33	302.83	301.36	302.92	301.2	300.9	301.54	302.58	303.11	302.23	302.65	302.11	301.41	303.57	302.52	303.58	301.47	303.13	302.19	302.51	300.99	302.75	302.92	302.37	302.96	302.5	302.19	302.33	302.13	303.25	303.01	302.2	301.96	302.59	302.62	302.77	302.83	301.32	303.89	302.1	300.73
295.17	294.95	295.67	294.99	294.55	295.2	295.11	293.95	294.32	295.02	295.91	293.19	294.78	296.21	296.3	295.41	296.23	295.08	293.88	296	293.91	294.57	294.54	295.15	295.17	293.91	294.53	294.44	295.57	294.46	294.38	295.3	294.83	294.69	295.54	294.2	296.2	295.2	295.28	296.03	294.37	294.83	294.95	295.02	296.01	295.92	294.53	294.8	295.39	295.23
315.03	313.56	314.08	314.48	314.73	313.35	313.09	313.01	312.49	313.26	312.79	313.86	313.85	313.75	314.39	315.44	314.01	313.67	313.61	313.27	313.79	315	314.15	312.03	313.77	313.55	313.24	314.68	313.77	312.96	314.36	314.5	314.07	312.56	313.99	312.79	313.8	312.74	313.83	313.51	315.21	313.01	313.47	313.83	313.62	312.6	313.69	313.25	313.94	314.27
304.43	304.93	304.35	303.12	303.72	305.05	305.73	304.85	304.43	303.68	303.24	305.57	304.51	304.03	304.83	304.86	303.17	302.9	304.65	303.33	304.92	304.1	303.68	304.79	304.68	304.55	304.31	303.74	305.06	303.71	304.43	305.72	303.76	304.55	305.87	303.56	303.87	304.82	304.1	304.37	304.33	303.68	304.65	306.28	304.35	303.9	304.46	305.26	303.13	304.66
327.42	328.61	327.9	326.58	327.51	328.24	328.87	327.64	328.34	328.11	327.39	326.6	328.78	327.56	327.83	327.92	326.51	328.25	327.7	327.96	326.83	328.5	327.41	327.77	328.01	328.32	327.11	326.67	327.9	328.12	327.95	327.73	327.16	327.67	327.97	327.87	327.93	327.92	328.85	328.06	328.42	326.26	327.2	326.78	326.21	326.6	326.65	328.72	327.92	327.77
326.47	324.86	325.1	324.81	325.52	326.53	324.85	326.53	325.84	325.13	326.46	325.09	324.06	325.05	326.11	325.76	327.43	325.07	325.32	324.7	324.89	325.39	324.47	325.75	324.41	326.3	326	324.79	325.2	325.86	324.95	326.08	324.22	323.98	324.35	324.03	324.62	325.86	325.54	325.56	326.01	326.26	325.21	324.78	324.32	325.32	324.74	325.29	325.29	325.27
318.6	317.19	317.78	316.43	318.44	319.33	318.44	318.69	318.42	318.45	317.79	319.36	318.47	318.95	318.92	317.97	318.34	317.73	319.46	316.3	318.64	317.84	318.49	318.28	318.6	317.15	318.42	317.61	317.96	318.13	317.79	318.39	317.89	318.01	318.58	319.14	317.92	318.77	318.04	318.45	318.69	319.34	318.51	318.21	318.51	317.67	317.53	317.87	319.17	318.27
295.77	294.38	294.62	295.76	295.85	295.21	295.17	295.59	295.14	295.64	294.94	295.28	295	293.88	295.23	294.53	294.5	295.43	294.31	294.68	294.47	294.67	294.24	294.93	295.3	293.94	295.03	295.18	295.94	293.89	295.49	294.58	295.69	294.87	295.38	294.99	295.62	294.23	294.1	295.21	295.25	294.1	295.06	295.34	295.78	294.37	295.78	294.49	295.14	295.71
313.25	314.32	313.22	314.27	312.03	313.13	314.66	314.22	313.22	312.19	313.2	312.64	313.3	313.84	313.81	312.77	315.74	312.68	313.61	313.57	314.25	314.66	313.29	312.94	313.58	314.8	313.51	315.32	313.64	312.73	313.76	314.04	313.31	313.16	312.82	314.26	313.83	313.73	314.99	314.04	313.6	312.76	313.53	314.08	314.24	314.37	313.2	313.82	313.58	312.95
304.11	304.85	304.27	304.99	305.11	303.84	305.03	305.36	303.9	304.15	303.99	303.89	303.76	304.51	303.24	304.47	304.51	303.75	303.46	303.15	305.02	303.92	305.07	305.12	304.28	305.35	303.78	305.36	306	305.21	305.21	304.01	304.04	305.45	304.62	304.42	303.86	303.63	304.25	305.47	303.41	305.41	305.04	304.27	303.82	304.4	304.7	304.02	304.37	305.89
302.39	301.76	303.04	302.83	301.84	302.34	303.95	302.32	303.4	304.31	303.43	301.68	301.92	302.58	303.1	303.35	303.25	302.62	302.88	303.35	302.51	303.04	302.26	303.7	302.51	302.57	303.67	303.03	302.29	302.15	303.2	302.38	302.9	302.36	303.28	303.02	301.89	302.79	302.98	301.76	302.53	302.34	302.37	303.46	302.25	303.47	302.46	302.91	303.12	302.17
316.74	317.56	317.64	316.9	316.96	315.26	315.52	315.6	316.81	317.31	315.5	316.65	318.02	317.62	316.51	315.99	315.9	316.28	317.07	316.62	317.1	317.1	316.51	316.3	315.86	316.96	317.86	316.13	316.19	316.08	315.87	316.29	317.2	316.65	317.57	315.9	316.08	316.66	317.1	317.15	316.38	315.77	315.47	315.19	317.12	315.98	317.68	316.65	317.91	317.5
312.01	312.15	312.51	310.99	312.08	309.92	311.61	312.55	312.39	312.89	310.54	311.16	311.09	312.04	309.91	310.8	310.87	312.27	310.89	311.65	310.87	311.61	311.71	311	311.45	311.57	310.59	312.19	312.22	311.45	310.79	311.5	311.7	311.83	311.55	311.12	311.02	310.86	312.17	312.31	311.45	310.55	310.98	310.69	311.58	311.07	311.96	312.38	312.11	311.33
301.59	301.93	303.45	302.67	302.73	303.28	302.32	304.15	303	302.73	302.86	302.94	301.62	301.49	301.6	303.34	303.38	303.65	302.43	301.84	301.52	303.35	302	302.83	302.07	304.25	302.73	302.38	302.2	302.9	302.76	302.25	302.59	301.97	302.09	303.05	303.01	302.23	301.97	302.49	302.05	301.53	302	303.08	301.82	302.83	303.46	302.65	303.54	303.35
303.98	306.08	305.39	305.03	305.13	305.01	304.3	304.37	304.01	303.49	303.64	304.32	304.49	302.6	304.65	304.89	304.13	302.87	304.33	304.49	303.94	303.89	304.25	304.64	303.05	303.96	303.76	304.54	304.52	304.64	304.44	305.56	305.32	304.77	303.87	304.26	304.22	304.78	304.51	305.29	304.16	304.72	304.86	304.08	305	304.78	305.19	304.92	303.87	303.75
309.82	308.89	309.94	310.91	309.45	310.62	310.17	311.13	310.56	309.76	309.61	309.08	310.16	309.49	310.58	309.36	308.96	308.72	309.36	309.46	309.57	308.35	308.72	310.06	310.85	309.51	310.02	310.51	308.76	310.76	309.88	308.14	309.69	309.35	308.66	310.08	309.61	309.32	309.49	310.37	310.77	309.05	309.61	309.45	309.51	309.87	310.66	309.3	310.32	309.24
300.3	300.84	300.74	301.45	301.78	301.27	300.8	302.11	299.48	300.64	300.57	300.27	302.01	300.11	300.86	299.97	300.86	300.98	300.87	301.03	300.37	299.89	301.08	301.26	300.81	300.45	300.12	301.31	301.09	300.38	302.16	301.48	301.01	301.17	301.34	300.68	299.5	300.64	300.89	301.88	299.81	299.85	300.89	300.45	301.21	300.53	300.85	301.78	299.66	300.7
304.06	301.17	301.96	302.94	302.95	303.93	303.12	303.07	302.49	302.11	302.91	302.86	301.96	302.62	302.74	302.49	301.07	302.56	302.37	303.1	302.79	301.51	302.26	300.89	303.62	303.45	301.26	300.74	301.7	303.22	303.06	303.44	302.83	302.38	303.32	302.19	302.41	302.23	301.15	301.97	301.63	301.08	303.16	301.93	302.73	303.15	301.63	302.95	303.36	303.24
324.59	324.31	325.91	326.11	324.52	326.19	325.25	324.92	325.24	325.43	325.46	325.23	324.54	324.9	325.03	324.68	325.28	325.5	326.11	326.35	326.57	325.98	325.41	325.67	325.35	324.14	324.53	324.87	325.73	324.8	325.13	323.57	323.72	325.99	324.41	326.19	325.25	324.43	325.34	326	326.39	325.73	326.03	324.51	324.46	325.46	325.77	324.61	325.47	324.3
309.97	310.55	310.64	311.68	309.68	312.01	310.03	312.39	309.58	312.57	309.21	311.25	310.44	311.22	309.77	309.66	310	311.15	309.55	310.12	309.04	309.51	310.12	310.11	311.72	309.24	309.83	310.1	309.26	308.91	310.49	310.26	309.31	309.47	309.99	310.68	310.18	310.85	311.41	310.92	309.86	309.94	310.11	311.38	310.17	310.45	310.63	311.03	311.01	310.02
302.48	302.74	302.88	304.28	303.97	304.79	303.51	303.59	303	303.14	303.32	303.49	304.35	302.76	303.26	303.28	303.73	303.83	303.77	303.5	303.21	304.05	303.39	303.68	302.94	303.22	304.93	302.9	304.33	303.29	303.19	303.7	303.92	302.41	303.33	303.69	302.73	303.33	303.48	303.94	303.17	303.57	302.52	302.56	303.47	302.96	302.88	302.88	302.79	303.97
304.11	304.39	303.61	304.97	304.72	303.8	304.49	304.3	304.28	303.55	303.12	305.01	304.8	302.58	304.76	304.7	305.37	304.35	305.56	304.34	305.11	304.1	305.02	304.9	304.5	304.16	303.26	305.28	303.56	305.11	304.09	303.69	304.26	306.02	304.47	304.15	303.16	304.46	304.32	303.57	303.94	304.55	305.39	303.78	302.86	304.24	303.71	304.54	303.82	305.57
297.81	297.02	295.83	295.55	297.71	297.62	297.55	296.71	296.27	296.75	295.41	297.21	297.43	297.28	297.1	297.66	297.58	296.65	296.1	296.67	297.28	298.06	295.39	297.32	297.12	296.81	296.47	297.3	297.59	297.21	296.79	298.37	296.25	296.79	297.09	296.86	297.32	296.41	297.2	296.94	296.08	296.88	297.26	296.74	295.93	296.28	297.68	297.83	298.26	296.86
300.56	300.83	299.36	299.76	300.03	300.82	300.13	300.38	300.8	301.3	300.29	300.44	300.93	301.41	300.19	300.73	299.25	300.69	301.43	300.64	298.32	300.81	298.25	300.08	299.41	299.85	299.85	299.04	301.18	300.62	301.18	299.37	297.64	298.69	299.62	301.45	300.92	300.03	299.14	300.77	299.74	301.04	300.67	302.39	299.6	301.5	299.38	300.31	300.07	299.3
303.46	305.07	304.74	304.38	304.42	303.77	304.4	304.68	304.28	305.42	305.36	305.13	303.99	304.06	304.7	304.36	304.86	304.1	305.27	305.44	305.07	305.26	305.03	303.08	305.05	304.89	304.81	305.56	305.72	305.26	304.76	304.52	304.44	305.47	304.38	304.84	305.24	303.29	303.56	304.78	303.79	303.25	304.9	305.59	303.98	304.85	304.04	303.61	305.73	304.48
314.1	312.62	311.86	312.8	313.23	313.05	314.51	313.99	313.28	312.35	312.98	313.8	313.58	313.3	312.98	312.04	313.31	312.76	313.61	314.11	313.48	313.24	312.74	311.22	313.24	313.7	314.25	314.04	313.22	314.2	313.23	312.39	312.51	312.63	313.36	313.33	313.59	312.38	313.42	314.35	313.22	312.39	312.79	311.65	313.46	313.8	312.84	312.27	312.64	312.92
303.44	303.91	302.71	302.84	303.71	303.05	304.35	303.07	302.43	302.31	303.01	303.41	302.86	303.34	303.75	303.95	302.34	302.57	302.81	303.68	303.14	303.63	303.16	303.53	303.7	304.18	304.18	302.4	303.09	303.23	302.97	304.17	302.94	302.76	302.7	303.88	303.48	303.42	303.8	304.05	303.11	303.92	304.34	302.53	302.52	303.55	302.38	304.15	302.77	304.86
325.17	324.25	324.56	324.59	324.7	324.85	324.33	324.7	324.42	324.62	325.91	325.17	324.83	323.91	324.35	324.94	324.28	325.96	325.8	324.71	325.07	325.22	323.96	323.96	324.53	325.47	325.11	322.85	324.58	325.27	326.12	324.22	324.12	325.89	323.3	323.43	325.08	324.18	325.21	323.34	323.6	323.84	326.11	324.52	324.85	324.75	324.64	325.37	325.63	324.05
312.73	311.31	312.8	312.52	312.96	312.61	313.26	313.01	312.2	312.04	313.53	312.94	311.7	313.59	312.57	312.62	312.87	314.93	312.79	312.81	312.78	313.05	313.24	312.26	313.11	313.59	312.57	312.92	312.97	312.18	312.52	313.29	313.53	312.69	313.19	313.48	313.86	312.32	312.41	313.24	311.26	311.75	313.1	312.47	311.9	312.52	312.82	311.68	313.76	313.01
314.55	313.78	314.84	313.25	314.26	314.29	315	314.78	314.41	314.48	314.79	314.65	314.31	313.92	313.32	314.77	313.81	313.51	315.01	313.52	314.82	313.73	314.17	314.42	314.78	313.15	314.63	313.87	313.73	313.99	314.01	313.72	313.63	314.58	312.94	313.73	314.58	314.45	314.14	314.79	315.63	314.06	314.12	315.23	314.2	314.37	313.93	314.06	313.54	314.02
315.59	315.4	315.74	314.18	313.45	314.92	314.87	314.67	315.32	315.15	314.89	314.85	315.47	314.74	313.54	316.09	315.8	314.32	316.13	316.13	315.48	316.11	315.5	314.85	313.85	314.2	315.79	315.48	313.01	315.08	313.97	314.44	314.2	314.23	315.51	315.37	315.14	314.82	315.23	314.67	316.09	314.98	314.36	314.43	316.75	315.34	314.35	313.61	315.77	315.09
303.45	302.71	302.99	304.21	304.66	303.14	303.6	303.02	303.87	302.07	303.05	303.97	303.42	303.94	303.65	303.03	302.84	303.62	303.1	302.81	303.8	303.62	305.35	304.67	303.99	304.44	302.87	303.67	302.23	303.26	303.31	303.03	303.53	304.45	303.9	302.72	303.45	303.12	302.79	302.84	303.09	303.29	303.21	303.44	303.27	303.58	302.97	303.07	304.02	304.57
301.59	300.9	301.14	300.23	300.92	300.8	300.88	300.8	300.42	300.17	301.11	300.84	301.48	300.37	300.03	302.27	301.64	301.71	300.56	301.35	300.92	301.59	301.12	301.3	301.06	300.45	300.64	299.34	300.97	301.73	300.59	301.84	300.02	301.47	300.84	300.73	301.8	300.62	300.25	301.15	300.57	301.19	301.39	302.06	301.47	301.33	301.1	302.52	300.75	301.17
316.12	316.05	316.1	316.52	315.18	315.95	316.74	316.44	316.22	316.26	314.93	317.02	316.08	315.88	315.41	316.43	316.21	314.57	315.07	316.11	316.03	316.25	315.27	315.41	315.95	314.59	316.32	315.75	315.57	315.63	317.14	316.54	316.26	316.13	317.04	316.01	316.5	315.98	315.88	317.11	316.49	316.75	315.86	316.04	316.87	315.71	314.56	315.56	315.46	315.74
315.88	317.42	317.82	316.73	316.5	317.2	317.49	316.3	317.71	316.86	318.42	318.09	317.49	317.3	316.88	317.42	319.25	316.61	318.06	318.34	316.47	316.54	317.96	318.67	317.13	316.53	317.32	316.51	317.97	316.86	316.68	316.02	317.35	317.16	317.48	318.77	317.14	318.63	317.23	317.9	316.6	316.92	318.08	316.16	317.7	316.76	317.25	317.8	318.14	318.37
313.26	314.93	314.85	314.23	315.26	313.66	316.04	314.07	315.76	314.47	313.88	314	313.67	313.66	313.31	313.68	314.03	314.72	314.25	314.82	314.66	314.65	314.16	313.27	314.06	313.16	314.94	313.46	315.54	313.57	314.69	313.13	315.15	315.3	314.77	313.72	313.96	313.21	314.29	313.03	314.21	314.15	315.79	313.58	313.18	314.01	314.3	313.67	315.17	315.33
305.96	306.08	306.29	306.1	304.54	305.81	304.61	304.65	305.08	304.7	306.14	304.27	305.29	305.09	304.69	306.11	306.06	305.53	305.98	305.18	305.85	304.53	305.2	306.14	305.68	306.4	304.67	304.83	305.21	304.27	305.46	306.35	304.39	305.83	305.83	304.74	304.52	305.4	305.84	305.03	305.9	306.48	304.97	305.45	305.07	305.08	306.33	305.64	305.28	306.41
297.11	296.35	296.62	295.71	296.3	296.58	295.99	296.89	297.58	296.43	296.15	297.5	296.85	296.27	296.68	296.89	297.58	296.03	297.76	297.32	296.06	297.5	295.63	297.11	296.91	297.43	297.97	296.8	296.01	296.67	296.59	297.08	296.36	296.51	297.89	297.18	297.55	297.56	297.05	297.26	298.05	297.33	297.04	295.6	297.24	297.65	297.69	295.84	296.33	297.6
314.3	312.82	312.73	312.74	310.9	312.84	313.56	313.71	313.79	313.98	313.23	312.99	313.24	313.24	314.43	313.45	313.76	313.42	313.77	313.34	313.1	314.06	312.79	312.51	312.98	313.82	313.72	314.26	312.92	313.23	314.52	313.71	313.89	313.01	313.85	313.44	313.82	312.79	313.47	312.13	314.24	313.87	313.66	312.78	313.21	311.44	312.64	314.93	313.69	312.29
314.67	314.57	314.43	314.43	315.63	314.52	314.4	314.65	313.91	314.32	313.98	314.15	313.06	314.8	316.23	313.87	314.84	314.93	313.48	314.22	314.39	314.74	314.09	314.51	313.57	313.09	315.05	313.96	313.45	313.78	314.98	313.47	314.3	314.27	314.53	313.88	315.33	313.28	313.85	314.65	313.37	314.9	313.68	314.99	314.08	314.26	314.38	314.62	313.44	314.08
312.75	313.86	314.2	312.98	315.24	312.95	313.7	314.02	313.55	314.69	313.47	314.67	314.58	314.27	313.27	313.1	313.62	313.37	313.68	313.56	312.84	313.57	314.03	312.74	311.81	313.23	312.84	313.43	313.93	314.67	313.68	312.58	314.4	314.53	314.45	313.95	314.16	315.03	314.19	313.92	313.24	315.06	313.63	315.08	313.52	313.62	313.19	314.47	314.49	313.57
317.91	315.89	315.79	318.18	317.05	317.32	318.1	316.68	319.1	316.19	316.99	316.49	318.67	316.99	317.56	316.36	318.65	316.5	316.17	316.08	317.14	317.44	317.61	316.99	317.2	317.29	317.02	317.16	316.46	316.31	317.42	318.09	316.02	318.08	317.98	316.16	318.23	317.5	317.86	317.19	316.53	315.61	318.11	317.09	315.22	317.56	317.24	317.93	316.95	317.38
318.9	318.7	318.6	317.49	318.55	318.62	319.02	318.08	318.89	318.16	317.72	318.27	317.99	318.82	317.62	318.63	317.34	316.52	317.33	318.62	316.95	317.96	317.9	318.33	318.59	319.04	316.74	316.55	316.96	316.85	317.17	319.15	317.4	317	318.22	317.45	317.54	317.86	317.47	319.31	317.78	317.97	316.81	318.16	317.82	318.93	317.41	317.81	319.27	318.02
305.76	306.59	305.27	306.58	306.86	306.68	308.49	307.8	307.48	307.64	306.88	306.46	306.53	306.72	306.84	305.27	306.41	305.39	306.33	304.75	307.02	306.45	305.77	306.68	307.32	306.47	306.32	306.6	306.74	307.38	307.23	307.61	306.43	305.63	306.08	306.11	307.73	306.29	306.01	306.47	306.95	305.35	306.82	306.77	307.25	306.59	306.42	306	306.44	307.51
318.28	319.19	318.45	318.13	319.55	319.69	318.02	319.01	320.43	317.35	318.85	319.01	319.25	318.49	317.88	318.65	318.18	319.17	319.21	318.73	317.66	319.38	318.84	319.15	318.43	319.64	317.65	320.19	317.97	316.97	319.36	318.56	318.64	317.58	319.35	320.2	319.16	318.05	319.46	318.98	319.05	319.4	319.4	319.54	318.15	318.24	320.32	319.55	317.8	319.58
312.68	313.65	312.4	314.87	312.78	313.97	313.69	314.41	312.91	314.07	313.33	314.11	312.66	312.84	314.49	311.74	313.16	312.8	313.87	313.87	313.6	312.57	312.99	313.07	312.21	313.13	313.02	313.28	313.11	313.13	313.28	314.33	313.43	312.79	313.52	313.69	312.7	313.72	313.87	311.24	313.26	313.9	313.07	312.59	312.95	314.24	314.48	313.3	313.57	312.79
324.71	324.33	325.37	325.1	325.01	324.32	325.07	325.4	325.28	325.53	324.7	325.44	325.9	326.01	325.3	325.51	325.66	325.28	325.29	326.55	324.76	325.33	325.72	325.68	325.05	325.9	325.04	325.55	325.45	326.07	325.49	324.49	325.59	325.07	325.89	324.59	325	323.83	325.49	324.95	323.62	324.96	324.83	324.46	324.92	325.51	324.91	323.85	324.64	325.24
305.09	305.18	304.73	305.13	304.74	305.03	305.2	306.67	305.58	306.74	305.69	305.64	305.87	306.49	304.5	305.62	305.36	305.07	305.05	305.26	305.53	304.25	303.56	306.24	305.68	305.73	303.58	304.82	305.04	306.38	306.08	305.02	305.55	304.36	305.87	306.09	304.74	304.63	305.15	304.99	305.89	305.31	306.51	305.02	305.2	304.33	305.07	305.95	306.7	307.34
306.73	306.71	306.46	305.6	307.03	305.66	306.04	305.57	307.41	305.58	306.21	305.97	305.54	305.05	306.56	306.57	305.99	304.72	305.63	306.09	307.12	307.51	306.19	307.3	307	306.99	306.44	305.62	307.16	307.11	306.72	306.85	306.99	306.15	305.15	305.37	306.33	305.97	306.23	305.01	306.71	307.21	306.42	305.19	307.62	306.04	306.69	306.41	305.64	306.4
315.69	314.23	313.98	315.29	314.66	314.29	315.11	314.52	315.51	314.18	314.53	315.26	315.08	315.97	315.27	314.04	314.86	315.18	315.68	315.76	315.34	314.42	314.07	314.83	314.68	313.69	314.9	315.6	315.6	314.53	314.36	314.04	315.69	314.5	313.52	314.22	316.71	314.07	314.91	314.54	315.59	315.35	314.74	315.36	314.78	314.96	315.3	313.38	313.69	313.98
300.22	299.11	299.5	300.52	299.82	299.89	299.33	300.59	301.3	300.04	299.2	300.57	299.8	300.38	301.18	300.11	300	299.14	300.91	300.71	299.65	300.5	299.83	299.9	299.54	300.01	299.68	300.52	299.79	299.79	300.52	300.12	300.09	300.32	300.21	299.96	298.59	298.99	300.75	300.76	300	300.04	300.37	301.22	300.82	300.29	298.75	299.66	300.62	300.47
306.01	307.59	306.81	308.36	307.53	307.58	307.42	307.03	306.76	308.57	306.09	308.26	307.79	307.52	307.18	307.39	306.68	306.64	307.56	307.56	306.65	306.93	307.75	307.66	307.37	306.63	307.85	307.05	307.17	308.71	308.43	308.6	308.58	307.71	307.15	306.47	306.57	308.14	305.95	307.95	307.86	307.74	306.55	306.64	306.68	308.24	305.79	307.03	307.6	308.65
328.57	326.23	328.42	329.7	326.98	328.27	327.32	328.1	327.52	327.22	327.97	328.23	326.37	327.89	327.48	326.59	327.76	327.79	328.91	327.42	327.99	327.43	327.99	326.41	327.31	327.33	327.7	327.82	328.16	328.18	326.77	326.54	328.58	327.74	327.73	327.75	327.22	327.95	327.98	327.73	327.59	328.67	327.44	327.12	326.68	327.17	326.94	327.34	327.98	327.53
312.31	313.42	312.82	310.95	312.4	313.24	313.56	312.03	310.68	312.27	311.46	311.11	311.98	312.05	311.51	312.46	313.57	310.84	312.83	311.93	311.28	312.7	312.21	312.63	312.54	311.01	312.52	310.81	312.16	311.67	312.88	312.71	312.43	312.04	311.83	311.54	311	313.84	311.21	311.98	313.02	312.86	312.42	310.17	311.54	313.04	312.47	312.33	311.85	311.69
304.24	304.29	303.83	304.7	303.93	303.61	303.99	303.53	304.6	303.72	303.57	304.02	305.23	305.5	304.5	303.65	303.01	304.45	304.08	304.57	302.75	305.16	304.67	304.78	304.59	303.93	304.48	304.41	305.1	303.69	304.52	306.54	305.7	303.35	304.73	303.25	303.83	303.1	304.85	303.55	304.66	305.45	304.55	305.04	303.28	302.96	303.67	304.45	303.85	303.91
328.12	327.03	326.55	327	327.19	327.18	325.87	327.77	326.4	326.31	326.9	326.71	327.73	327.3	326.46	328.33	326.32	327.73	327.23	326.5	327.01	326.44	327.16	326.39	327.36	326.99	327.32	325.88	325.65	327.3	326.48	326.15	327.95	328.28	326.98	327.52	327.23	326.3	327.02	325.87	327.18	328.11	328.34	326.59	326.94	326.86	327.02	328.07	327.82	327.4
314.69	313	314.02	313.99	314.06	314.34	313.56	314.63	315.85	314.64	313.48	315.32	313.61	315.07	315.1	313.13	314.24	314.58	313.09	314.71	315.49	314.35	313.97	313.81	313.85	314.25	313.09	313.93	315.08	314.99	313.98	313.96	314.38	314.03	314.82	312.53	313.87	313.98	314.26	313	313.91	314.07	314.28	314.88	313.72	314.84	314.17	314.37	314.43	313.38
307.35	306.58	307.17	308.03	305.91	306.79	307.61	307.2	307	307.5	308.02	307.91	308.13	306.32	308.34	307.51	307.66	307.68	306.14	307.52	306.03	307.86	307.1	306.36	306.11	307.29	307.23	309.3	306.83	307.24	306.98	307.03	307.9	306.8	307.71	307.16	306.47	306.85	307.81	308.11	308.59	308.7	307.06	307.51	307.45	306.99	308.43	306.69	307.54	307.98
313.8	313.24	313.72	314.18	312.59	314.97	314.21	312.48	313.86	312.84	313.12	314.84	313.74	312.02	313.72	314.98	312.92	314.02	313.61	313.66	312.58	313.87	313.8	312.72	313.74	314.18	315.03	313.66	314.3	313.45	313.5	314.83	313.68	314.37	314.64	313.24	314.54	313.93	314.53	312.83	314.54	314.8	314.93	313.44	314.87	313.84	313.56	312.95	313.75	314.31
314.71	315.59	314.5	314.49	314.37	315.96	314.31	315.66	313.68	315.19	316	313.76	315.38	314.54	315.48	314.38	314.79	313.24	316.55	314.03	314.78	314.31	314.49	314.94	315.08	315.12	314.6	314.9	314.21	314.43	315.54	313.71	315.28	314.35	314.82	313.92	316.06	315.71	316.22	314.52	316.03	315.82	315.25	314.58	314.75	314.69	314.99	314.38	316.22	314.96
306.31	306.55	307.15	306.95	305.8	306.04	305.19	306.83	306.4	306.02	305.25	304.76	306.36	306.15	305.58	305.8	305.5	305.8	306.04	307.24	304.59	306.37	304.48	305.99	306.74	306.33	307.22	306.36	305.96	305.05	306.13	307.54	304.95	306.88	306.08	305.85	306.07	306.33	305.19	305.53	305.84	305.81	306.68	305.68	306.02	306.87	306.58	306.43	306.28	306.32
317.5	317.52	318.88	318.7	318.28	319.66	318.68	319.21	318.79	318.94	318.08	319.02	318.28	318.52	319.43	319.1	318.11	319.4	318.33	318.53	317.3	318.47	318.69	318.41	318.09	317.91	319.41	317.92	319.7	318.55	317.88	318.74	319.33	319.12	318.84	318.65	319.63	318.3	318.41	317.68	319.76	318.05	318.49	319.08	318.12	318.72	318.72	319.12	319.17	318.03
304.57	305.8	304.89	304.26	306.59	306.52	306.3	305.88	305.24	305.22	305.2	306.36	305.37	305.78	306.09	303.97	306.58	305.22	305.08	305.07	305.86	304.99	304.73	304.6	304.67	305.71	305.41	304.39	305.58	304.91	304.28	304.57	305.15	306.13	305.23	305.71	305.26	305.14	305.44	305.16	305.44	305.76	305.04	305.16	305.53	305.57	305.25	305.49	305.23	303.1
328.23	327.58	328.4	327.8	327.87	329.86	328.22	329.59	327.67	328.32	328.64	328.33	328.74	327.92	327.91	328.92	329.33	328.52	329.1	328.68	328.63	328.94	329.12	327.8	329.04	329.12	328.61	328.47	328.11	328.6	329.21	328.7	328.09	327.05	327.58	329.1	328.55	328.03	327.47	327.57	327.59	329.5	328.94	328.37	327.94	328.72	328.72	328.47	326.93	329.89
328.03	328.29	329.07	326.94	326.38	326.96	328.91	327.68	327.31	329.39	329.14	327.64	328.89	325.59	327.66	327.26	328.96	327.58	328.17	327.36	326.85	327.95	328.18	326.68	327.3	328.61	328.5	327.82	329.37	327.39	327.81	327.08	327.75	328.96	327	328.96	327.71	327.36	327.55	327.13	327.6	328.43	328.08	327.94	327.62	326.42	328.09	327.34	327.09	327.15
309.89	309.63	310.93	309.81	310.03	308.84	310.41	310.79	309.42	309.84	310.67	309.86	309.38	310.06	309.91	310.61	309.81	309.47	308.64	308.54	309.16	308.43	310.41	309.85	310.42	310.01	309.45	309.93	309.31	310.06	309.91	310.69	310.68	309.67	309.77	308.78	310.47	309.16	310.58	309.96	309.91	309.23	309.68	310.78	309.38	310.83	310.31	309.97	309.5	309.78
313.5	313.52	312.66	313.38	313.83	314.87	313.34	312.8	312.05	312.65	312.74	313.37	313.26	313.58	313.95	313.19	312.86	312.17	313.06	313.05	313.1	313.61	312.59	313.7	313.55	313.62	313.51	312.9	314.65	312.64	313.27	313.11	313.97	313.92	313.89	312.56	314.13	312.35	314.72	313.59	314.15	314.27	312.43	312.47	313.35	313.83	313.6	313.53	313.26	312.58
294.47	294.02	292.25	294.16	294.28	293.24	294.11	294.2	294.84	293.44	293.03	294.95	294.63	295.21	293.01	293.7	293.49	293.59	293.22	294.73	293.74	295.73	293.94	293.45	293.6	294.4	295.12	294.27	295.45	293.91	295.44	293.76	293.28	293.55	293.52	292.92	294.23	293.78	293.64	293.07	293.76	295.89	293.38	294.68	295.04	294.27	293.67	294.47	294.07	293.59
314.24	314.54	313.38	313.41	313.04	314.15	313.13	313.94	314.12	314.15	314.12	314.62	313.87	313.83	314.05	314.66	315.31	313.93	312.85	314.78	313.84	313.39	313.87	315.27	313.02	312.95	314.86	314.54	313.09	313.04	314.29	313.7	313.65	313.72	313.55	313.28	314.43	313.1	314.89	314.37	312.67	313.68	314.55	314.97	312.41	313.83	313.27	313.5	313.31	314.68
315.55	316.1	313.49	316.67	315.81	316.44	316.03	315.5	315.31	314.64	315.1	314.89	314.95	315.32	316.5	316.5	315.85	315.89	316.13	315.09	315.37	315.09	314.88	315.7	314.76	316.28	316.77	315.86	316.04	316.17	314.34	315.81	316.03	314.81	316.36	315.83	314.68	316.22	315.32	316.04	315.05	316.39	315.13	316.33	315.74	315.72	316.43	315.97	315.05	315.77
312.98	311.88	313.01	311.33	312.82	313.04	312.1	311.18	311.91	311.92	312.78	311.81	313.54	312.22	311.89	312.02	312.77	311.9	311.9	313.64	312.3	311.43	312.55	310.75	312.42	311.51	312.31	312.3	312.47	312.72	311.4	313.34	311.35	312.02	312.41	311.43	311.71	313.07	313.48	312.67	313.36	311.64	312.03	313.57	313.71	313.05	312.69	312.59	312.33	313.24
307.48	306.45	307.97	306.57	308.33	306.77	307.82	306.68	307.86	306.99	306.66	306.89	307.25	305.68	308.37	306.57	307.33	306.59	307.46	307.53	307.05	307.26	307.15	306.28	308.17	307.74	307.95	307.97	307.1	307.64	307.08	307.7	307.94	306.49	307.55	306.28	305.85	306.85	307.73	306.25	308.61	306.33	307.86	307.4	307.17	306.7	307.6	308.1	307.31	307.03
308	308.67	308.99	309.09	307.94	308.81	308.48	309.92	308.39	309.51	309.7	309.21	309.85	309.11	308.26	310.02	309.89	308.23	309.25	309.62	308.82	308.54	309.42	309.43	307.42	309.72	307.54	308.35	308.33	309.31	308.55	308.86	310.77	309.48	309.35	308.07	308.54	308.45	308.56	308.33	308.66	310.1	309.57	309.61	308.22	308.47	308.05	308.2	309.23	308.56
314.17	313.88	314.25	315.24	315.99	315	315.05	314.24	314.69	314.93	314.48	315.09	313.76	313.92	314.49	315.2	315.65	314.46	314.64	314.66	315.75	314.92	315.46	315.2	315.22	313.95	315.33	314.22	314.38	313.25	315.12	316.2	315.42	316.09	314.01	314.73	314.66	314.44	314.29	313.38	313.85	314.93	313.9	315.63	314.82	313.41	315.4	314.33	315.73	315.43
314.91	315.39	314.51	315.67	314.39	314.77	315.37	313.46	314.13	313.55	315.66	313.92	315.38	314.15	314.22	314.95	315.33	314.21	313.68	315.08	315.8	313.63	315.45	313.98	314.96	314.68	315.6	314.18	314.29	314.41	316.19	314.11	315.67	314.75	314.83	314.58	313.52	314.95	314.1	314.16	315.02	315.72	314.8	314.87	314.23	314.98	315.95	314.18	314.33	315.63
297.06	295.97	296.85	297.12	297.29	295.17	297.37	298.46	296.36	296.39	297.22	297.71	296.33	297.79	296.27	294.98	295.9	297.56	296.18	297.11	296.65	297.77	297.61	297.11	297.58	297.33	295.43	297.06	297.45	296.87	297.57	296.38	296.83	297.43	297.1	298.19	296.22	296.95	297.58	296.87	296.95	297.5	296.21	296.9	296.82	296.98	296.99	296.14	297.56	296.53
307.17	305.3	305.01	305.26	306.22	305.56	306.13	305.45	306.71	305.72	306.07	306.45	307.04	305.75	306.85	305.53	306.72	305.91	306.53	306.82	306.79	306.45	305.61	304.85	305.53	305.03	305.93	305.96	305.09	305.91	306.45	306.33	306.94	305.04	306.76	305.66	306.92	306.95	305.25	305.87	307.87	306.65	306.31	306.95	306.34	305.67	305.45	306.82	306.12	305.89
303.05	303.55	305.12	304.01	304.18	305.4	304.64	304.07	303.8	304.88	305.59	304.1	305.31	304.54	304.22	304.53	304.74	304.12	304.71	305.12	304.69	304.95	304.72	304.79	305.26	304.75	303.61	305.28	305.23	304.52	305.07	304.26	304.41	303.13	303.79	303.77	303.47	304.55	304.27	305.09	304.59	302.97	304.85	304.86	304.17	304.74	304.55	303.43	304.4	304.72
302.25	303.8	302.96	302.29	302.29	302.99	302.56	302.2	303.01	304.63	303.11	302.57	302.59	302.72	302.84	304.69	301.52	304.05	301.71	301.66	304.89	301.88	302.78	304.12	302.54	302.39	303.18	302.36	302.68	302.39	300.79	302.23	303.36	304.21	303.09	303.1	301.81	304.13	303.01	302.39	302.8	302.97	303.32	302.24	302.15	302.2	302.2	303.56	301.47	303.4
297.09	297.82	296.83	295.54	297.25	297.42	297.28	297.05	296.28	297.05	296.56	297.58	297.31	297.27	297.74	296.27	295.97	297.5	296.75	297.39	297.13	296.14	297.4	297.02	297.17	297.4	297.43	297.49	297.05	297.59	298.35	298.44	295.67	296.08	297.11	297.1	297.32	296.33	297.09	296.07	296.25	296.91	296.19	296.65	296.71	296.63	296.75	298.15	298.05	296.34
312.99	314.1	313.52	312.5	313.63	312.16	313.91	314.47	312.87	313.3	313.46	313.43	312.94	313.39	314.17	312.69	312.49	312.56	313.04	312.82	314.91	312.26	313.63	313.15	313.27	313.27	313.53	313.55	312.05	313.82	313.29	313.41	312.07	312.89	313.34	314.21	314.05	313.81	313.21	311.68	312.77	314.37	313.4	313.03	313.89	312.67	312.02	313.38	312.82	314.06
301.01	301.93	300.39	300.66	301.31	301.69	300.9	300.51	302.26	301.53	300.78	301.19	302.57	301.68	300.83	301.64	301.41	301.75	301.54	301.37	300.17	301.42	300.8	301.39	301.23	300.08	300.95	300.3	300	301.77	300.87	300.73	300.99	302.14	300.98	301.3	299.36	301.57	301.46	300.26	301.78	300.58	301.69	301.3	301.25	300.68	299.98	299.98	300.96	302
324.69	324.53	325.83	325.52	324.15	324.79	323.71	324.22	325.15	324.26	325.42	325.58	324.1	323.81	324.92	323.97	324.82	325.17	324.59	325.3	324.28	324.09	324.56	325.12	325.63	324.54	324.91	324.56	325.26	325.28	325.15	324.69	324.7	324.9	323.48	323.03	324.27	324.05	324.79	325.12	324.02	325.19	324.29	324.45	324.43	324.45	325.5	324.84	324.24	324.15
301.18	301.87	303.47	303.5	302.83	302.34	302.91	304.56	303.19	304.75	300.72	301.58	302.56	301.81	303.17	302.69	302.54	303.15	301.76	302.69	303.76	303.45	303.39	302.65	302.96	302.35	303.92	303.14	302.98	302.67	302.95	302.44	302.71	304.05	302.15	303.15	302.32	302.58	302.53	302.86	304.28	303.85	303.15	303.88	304.21	302.92	302.52	302.53	302.52	302.64
295.71	294.84	295.4	295.52	296.12	295.51	295.27	294.36	295.06	295.22	295.03	295	296.75	295.06	294.5	293.96	295.18	295.62	294.62	295.33	296.31	296.47	295.63	293.82	296.71	295.4	295.29	295.8	294.76	295.09	296.18	295.07	295.14	295.49	295.36	295.1	294.26	294.37	294.4	295.04	294.92	295.59	295.95	294.7	295.32	296.15	294.42	294.98	294.08	295.95
313.94	313.1	313.22	313.55	313.29	312.58	312.82	313.49	314.1	312.58	313.2	314.09	313.5	313.28	312.99	312.97	314.65	314.14	312.75	313.35	313.24	312.54	312.16	312.88	314.28	314.31	313.18	313.73	313.86	312.7	314.41	313.22	312.86	313.06	311.01	312.97	313.33	310.54	312.88	312.81	313.12	314.28	312.09	313.71	314.87	312.67	313.28	312.15	313.4	313.12
328.77	328.96	328.78	328.67	328.24	327.8	328.6	327.87	327.89	327.05	328.83	328.65	328.97	329.36	328.25	329.37	327.89	328.82	329.72	328.79	327.38	328.59	327.87	328.46	328.14	327.63	328.31	327.67	328.91	328.15	329.06	328	328.62	327.64	329.03	328.2	328.72	327.59	329.05	328.54	327.46	329.34	329.65	328.72	329.01	328.61	330.97	329.3	329.66	327.82
294.97	295.02	295.41	295.7	294.27	294.38	293.77	296.76	294.75	295.71	295.01	296.6	295.29	294.89	297	294.52	294.84	295.43	295.05	294.33	295.72	295.59	294.61	295.17	295.38	294.94	294.11	294.47	294.53	294.09	294.85	294.95	294.22	295.85	295.05	296.13	295.25	294.12	295.7	294.25	294.89	294.96	294.21	295.68	295.66	294.51	295.19	295.34	294.63	295.7
328.24	329.21	328.58	329.15	328.66	328.15	327.92	328.51	328.07	328.6	328.02	329.07	327.85	327.47	328.39	330.05	329	329.33	328.26	328.22	327.94	329.48	329.98	327.98	329.04	327.41	329.95	328.08	327.38	328.32	328.99	328.43	329.12	329.72	328.66	330.19	328.26	327.66	329.67	329.91	330.96	328.42	329.64	330.14	329.18	327.64	329.6	329.37	328.89	329.71
[truncated: 300 more rows]
[truncated: 150 more columns]
