# Supplementary material for: Genetic dissection of main and epistatic effects of QTL based on augmented triple test cross design
Source: PLoS One. 2017 Dec 14;12(12):e0189054. doi: 10.1371/journal.pone.0189054 (PMC5730204; doi:10.1371/journal.pone.0189054)
Supplement: S9 Supporting Information — (ZIP) [file pone.0189054.s009.zip › z5_1450_0.8_5.csv]

326.69	327.92	327.26	326.47	328.73	325.99	327.36	326.76	325.71	326.84	326.15	325.13	325.43	328.27	326.11	328.18	325.62	325.76	328	326.89	326.63	328.11	327.02	326.28	327.9	327.16	326.55	327.59	326.2	327.12	326.44	326.8	327.27	326.44	327.23	327.65	325.64	329.02	327.35	327.31	327.93	326.19	328.05	324.4	326.49	327.65	326.25	326.2	327.04	327.01
301.87	303.81	304.99	302.15	303.87	302.92	302.13	302.81	302.65	303.09	304.74	303.79	303.39	303.56	303.37	302.24	305.18	304.2	302.74	303.98	303.67	303.13	302.38	304.69	302.46	303.69	302.72	303.72	304.42	303.41	304.62	303.77	303.82	303.01	303.57	301.27	303.01	302.24	304.56	301.72	304.25	302.7	301.87	303.63	304.18	302.5	302.81	302.16	303.12	303.16
328.08	326.82	328.41	328.06	327.65	326.9	327.53	327.89	328.06	327.78	328.48	327.28	328.46	326.88	327	328.41	326.41	328.11	326.44	328.59	327.65	327.5	328.34	327.02	327.48	327.64	329.27	329.54	327.72	328.34	328.8	329.68	328.93	327.84	328.84	326.91	326.21	327.72	328.1	328.9	327.62	326.63	328.62	328.03	328.26	328.63	327.8	328.87	328.02	329.18
313.69	315.03	312.39	313.7	313.67	313.87	311.85	312.44	313.1	311.66	313.68	312.39	314.76	314.38	313.68	315.23	312.96	312.45	313.83	312.37	311.78	313.25	310.81	314.44	313.85	310.76	311.01	315.03	313.56	312.77	313.53	312.88	313.48	313.69	313.69	313.88	314.39	313.13	315.02	312.32	313.13	313.25	312.14	314.05	314.52	312.42	313.15	312.85	314.31	312.28
302.64	303.42	303.22	301.49	301.73	302.41	301.73	302.2	302.01	302.49	301.03	302.99	301.32	303.01	303.96	302.94	301.66	301.66	301.99	302.84	302.63	301.84	302.45	305.25	303.33	301.36	302.42	304.22	301.8	303.05	303.34	302.05	301.23	301.58	303.14	302.27	303.79	302.42	302.3	303.81	302.32	301.91	304.05	301.83	300.44	303.14	302.32	303.42	303.05	303.59
297.38	296.93	297.12	298.82	296.72	296.35	296.18	298.54	298.44	297.46	298.28	297.33	295.47	297.73	296.99	298	296.78	297.16	297.58	295.99	296.98	296.98	296.8	298.91	298.4	296.31	296.49	297.57	296.77	298.01	296.76	295.94	298.06	296.91	295.57	296.5	296.74	298.56	297.6	296.24	297.53	294.76	297.83	296.75	296.85	295.72	296.14	295.65	295.78	295.16
325.47	325.95	325.36	327.62	325.48	324.66	324.83	325.05	325.12	326.06	326.76	324.01	326.23	324.18	325.45	325.07	327.61	326.32	326.65	325.48	326.18	324.73	324.22	326.19	324.6	325.5	324.81	327.48	324.58	325.66	324.7	325.27	325.36	323.64	325.57	327.17	325.25	327.1	325.6	324.59	325.24	325.37	324.03	324.41	327.13	325.65	325.94	325.23	326	326.21
303.62	302.85	304.23	302.78	303.39	303.79	301.7	303.07	304.13	304.51	303.39	304	302.75	301.79	302.67	304.31	303.73	303.57	303.5	303.58	303.28	303.7	301.94	302.81	304.31	304.27	303.93	304.44	301.52	304.03	303.66	303.43	303.52	302.14	301.64	303.31	302.38	304.24	302.49	303.32	304.35	304.79	303.16	303.11	303.7	303.9	304.01	304.22	303.52	303.81
307.11	306.68	308.01	305.81	309.18	308.78	308.09	307.58	306.81	306.48	307.56	307.74	306.65	306.6	305.48	307.14	307.58	307.6	308.03	308.61	308	307.49	307.08	306.27	306.34	307.07	307.77	306.14	308.83	305.88	308.21	305.63	308.86	307.13	307.68	306.39	307.35	306.64	307.49	307.05	307.78	307.16	306.89	307.2	309.6	308.21	306.76	305.86	307.41	307.74
299.64	300.25	299.03	300.48	298.39	300.46	299.68	302.03	301.71	301.39	299.05	297.96	300.83	300.61	299.17	300.27	298.89	299.05	299.14	300.34	299.39	300.46	300.16	297.91	298.34	301.16	299.64	300.4	298.86	299.27	299.59	299.83	301.78	299.09	300	298.84	299.3	299.32	301.17	298.28	297.63	300.09	299.16	300.46	299.35	299.44	300.24	300.85	300.1	298.76
309.33	309.31	308.97	308.21	309.22	309.74	308.38	308.88	307.46	308.25	309.19	308.83	308.85	309.75	309.64	307.85	310.21	309.43	309.8	307.77	309.21	309.41	309.47	306.04	308.51	308.72	307.28	310.16	309.05	309.4	309.4	308.48	308.29	308.25	311.13	309.92	309.33	307.91	309.7	308.91	309.35	309	309.7	307.82	308.06	308.65	309.43	307.77	310.21	308.11
308.62	308.87	309.61	307.06	310.64	309.01	308.6	309.83	306.87	307.23	309.18	310.54	309.27	308.18	307.94	308.19	308.33	309.54	311.75	306.55	308.9	309.28	308.35	311.43	308.14	309.23	309.09	309.5	307.46	307.3	308.62	309.39	307.83	307.74	309.87	309.65	309.49	308.92	308.68	309.51	310.09	308.01	309.27	308.86	310.04	309.91	308.07	309.58	309.66	307.14
320.75	317.27	320.2	320.8	319.76	319.14	320.05	319.33	320.11	319.36	319.63	319.89	319.18	319.44	318.02	320.39	318.91	317.75	320.22	318.26	319.53	320.97	319.65	320.27	319.38	318.83	319.62	318.7	319.91	318.24	319.27	320.01	320.3	319.45	318.22	318.5	318.54	319.33	319.08	316.81	320.27	317.92	317.46	317.32	319.64	320.58	318.66	318.42	319.31	318.37
318.13	315.03	316.08	314.45	317.43	316.13	316.52	316.07	316.59	315.56	315.92	315.82	317.92	314.43	315.42	316.26	315.3	315.42	314.73	316.82	313.67	314.41	315.25	313.91	314.96	317.32	317.24	315.92	316.08	316.64	316.32	316.95	314.6	314.73	316.74	314.27	316.27	316.36	317.09	316.05	316.4	316.81	316.91	314.77	317.37	315.23	314.75	313.8	316.43	316.12
302.81	302.44	302.75	303.8	303.29	301.91	302.61	303.37	303.26	303.9	303.32	302.5	304.56	303.86	302.89	302.76	303.81	305.46	304.05	304.23	301.63	304.22	303.6	304.12	303.96	304.33	302.93	303.91	304.65	301.35	303.84	303.34	302.84	303.43	303.33	302.5	304.35	302.51	302.45	304.64	302.66	301.96	302.67	303.03	305.17	303.74	301.92	303.09	303.98	303.79
308.39	307.88	305.99	308.14	306.38	305.32	306.17	303.02	306.31	306.72	306.7	307.07	306.96	305.83	307.64	306.37	310.27	307.15	306.02	307.06	307.43	306.1	305.85	305.47	306.85	307.17	306.86	307.32	305.73	306.08	305.69	307.69	307.22	306.2	306.45	306.27	305.43	307.5	305.63	309.14	307.44	306.61	307.22	306.22	305.42	307.43	307.94	306.4	306.61	307.21
315.76	315.81	314.58	316.64	316.62	315.82	313.19	316.56	314.62	315.34	318.76	315.8	316.03	315.08	317.18	315.9	317.24	314.23	315.31	314.89	316.13	315.75	316.44	315.44	316.45	315.1	314.52	314.38	317.11	315.7	314.02	316.33	316.84	315.07	315.04	316.93	316.35	314.44	315.35	316.09	315.95	314.44	316.59	314.28	316.43	317.84	316.43	316.39	315.44	315.62
293.92	294.47	293.12	291.56	294.63	293.34	293.92	294.47	293.75	295.41	294.24	292.87	293.69	293.64	292.89	294.87	293.02	294.92	295.72	294.31	294.27	293.06	293.37	291.63	293.19	294.12	293.96	293.69	294.75	292.2	293.39	293.87	293.88	295.19	294.72	294.76	293.1	294.49	295.64	294.22	292.51	292.54	292.33	294.48	293.82	293.49	293.25	294.89	292.41	293.67
304.91	303.35	304.11	302.43	301.69	301.45	303.93	301.83	304.45	302.85	302.72	303.02	302.06	303.27	302.46	302.81	302.92	303.29	302.64	302.57	303.61	303.54	303.32	304.39	301.74	303.33	303.37	301.9	302.29	303.77	301.68	304.24	302.7	301.09	302.63	302.87	303.23	303.48	302.23	300.4	304.11	303.47	302.91	303.34	302.32	303.62	301.71	301.68	303.58	303.73
318.71	317.28	316.77	317.23	316.78	316.81	317.57	315.87	316.98	317.94	317.4	315.99	317.57	317.14	316.65	318.05	318.67	316.74	314.59	317.59	317.47	318.26	318.12	316.47	317.31	317.25	317.46	319.61	319.68	315.82	316.93	314.94	317.82	318.14	317.62	317.86	318.15	316.16	317.26	315.97	317.5	317.08	315.88	317.63	315.88	317.28	318.19	317.64	318.52	316.71
316.91	317.5	315.96	317.91	317.58	315.52	314.79	315.87	315.01	316.1	316.02	319.1	317.98	316.41	316.61	315.57	318.27	317.19	317.52	314.52	316.88	316.84	318.26	316.14	314.86	315.85	317.78	315.51	316.16	318.17	315.26	315.07	317.97	317.43	315.65	316.85	316.72	318.14	316.52	315.63	316.45	318.34	316.37	315.51	316.63	315.68	315.91	315.89	318.6	316.13
327.1	327.75	327.7	325.76	326.25	324.98	327.67	326.35	328.55	326.99	325.86	328.3	327.2	328.4	327.1	326.68	327.74	328.3	327.1	326.97	326.72	326.1	327.91	326.82	328.24	326.47	327.28	326.61	326.45	326.83	327.56	328.21	326.63	327.33	325.52	328.5	327.72	326.71	327.04	327.15	327.86	326.69	327.15	325.77	324.79	327.4	327.4	328.75	328.06	325.45
304.91	305.84	307.05	306.96	305.72	306.03	305.91	306.38	304.49	305.61	306.88	308.12	305.68	306.1	307.71	306.59	304.42	305.7	306.73	307.74	304.22	306.4	304.55	304.31	306.07	305.18	305.08	306.85	305.57	306.04	305.41	305.68	306.15	306.34	304.92	306.64	305.78	306.01	305.89	305.12	306.14	306.85	306.64	307.69	306.69	306.58	306.69	305.38	305.98	306.02
314.29	315.77	313.96	314.65	313.41	313.05	316.65	315.65	314.96	314.38	314.29	313.74	314.71	315.76	315.03	313.66	315.44	316.72	314.78	312.1	315.98	315.34	314.94	314.62	313.6	313.84	313.97	315.33	317.65	314.13	314.66	314.06	312.23	316.5	314.85	315.95	316.28	315.97	315.85	315.11	315.59	314.92	315.5	316.01	315.6	315.21	315.02	315.76	316.1	315.66
313.4	313.57	313.21	312.54	313.87	311.33	312.63	313.15	310.63	312.39	313.04	314.78	311.73	313.12	314.07	312.01	314.84	312.4	312.24	313.03	312.27	312.98	314.68	311.12	314.57	312.67	314.05	312.5	311.9	313.32	311.95	311.49	313.49	312.72	312	312.14	312.91	312.8	312.21	311.65	311.33	311.46	313.18	312.53	310.65	312.95	312.45	311.39	314.53	311.79
309.48	311.03	310.62	310.25	310.6	309.71	310.08	309.54	312.77	309.91	310.86	310.27	310.39	308.99	309.33	310.64	310.84	309.82	311.84	310.82	310.51	312.64	310.39	309.78	312.65	311.01	310.52	310.09	310.81	310.65	310.22	310.05	309.78	311.12	311.02	308.9	312.83	312.48	310.05	309.06	310.96	311.36	311.31	311.34	309.03	310.35	311.39	310.28	309.74	312.41
315.69	314.4	314.7	315.74	316.42	315.09	315.97	315.58	316.03	314.67	314.24	314.28	315.5	315.05	314.15	314.93	314.86	313.48	315.96	314.88	315.52	314.44	312.69	313.75	315.02	318.06	314.15	315.82	313.93	314.97	315.33	313.47	314.07	314.2	316.65	315.45	315.42	315.18	314.66	314.76	314.03	313.63	317.32	315.45	315.9	315.49	315.37	315.89	316.21	314.09
313.05	314.25	312.72	313.99	313.66	314.8	313.81	311.67	313.88	316.24	314.56	313.32	314.68	313.41	313.47	315.36	313.51	314.48	313.59	314.08	313.21	314.5	314.52	313.92	315.12	315.09	314.08	315.35	314.89	313.26	314.62	314.06	314.41	314.28	315.37	314.57	314.18	314.39	313.92	315.14	313.68	312.3	315.09	313.55	312.5	315.17	314.23	315.41	312.83	313.34
326.64	328.24	327.42	327.08	330.21	328.83	326.88	327.31	327.57	327.06	328.73	327.98	328.11	328.13	326.24	327.29	327.02	326.65	329.01	327.14	325.68	327.36	328.01	327.58	327.14	326.3	327.55	326.32	325.51	329.32	328.64	329.4	328.35	327.63	329.7	329.07	328.18	328.69	327.57	328.23	327.6	326.19	327.72	327.1	328.1	329.19	327.87	328.23	327.64	326.45
318.57	319.12	320.59	320.3	320.92	319.64	320.48	318.16	318.31	320.22	321.38	318.97	318.17	318.61	317.35	317.83	317.23	319.05	319.48	318.48	319.86	320.26	321.23	319.53	320.6	317.56	319.78	318.35	319.98	320.2	320.53	320.24	319.46	318.85	319.57	320.35	318.29	318.72	319.84	320.26	319.58	318.87	320.24	317.53	319.4	319.15	317.37	319.7	320.93	319.57
302.82	303.23	302.57	302.67	300.33	304.19	301.46	304.08	303.53	300.37	302.3	301.74	300.43	302.86	302.28	302.14	301.56	301.73	302.29	301.57	301.71	303.49	303.03	302.99	299.85	302.34	302	301.92	302.54	302.36	302.65	303.12	302.46	301.75	301.32	301.83	302.12	301.75	301.82	301.89	303.09	302.21	301.21	303.96	301.86	301.07	302.93	302.24	301.41	302.2
316.43	317.75	317.49	318.87	318.64	318.64	317.67	319.1	318.22	317.01	318.77	317.2	317.01	319.38	318.78	319.21	318.67	317.89	317.56	318.51	318.36	318.78	316.94	318.43	317.49	318.62	318.53	317.24	318.79	319.62	317.76	318.15	318.95	317.58	317.6	317.59	319.73	319.9	316.37	318.17	319.11	316.91	317.49	316.53	317.97	316.33	318.53	317.58	318.35	315.39
315.11	314.95	314.92	314.15	314.57	316.06	314.42	315.17	313.27	314.8	315.04	314.94	314.62	314.06	314.41	315.59	316.22	315.91	315.87	313.75	314.55	316.4	314.1	314.7	314.57	314.29	313.99	314.76	315.86	315.92	314.08	316.37	314.35	313.82	315.09	314.8	315.55	313.54	314.35	314.47	315.88	314.51	316.32	315.44	316.92	313.69	313.57	314.55	314.42	313.45
327.17	326.19	327.91	325.88	326.27	328.03	325.78	323.3	325.16	328.29	326.26	326.24	327.82	325.95	326.01	327.41	327.05	326.7	328.1	328.17	326.97	327.13	327.1	327.28	326.92	325.88	327.29	326.89	327.34	326.87	327.11	326.64	327.69	328.17	327.41	328.79	327.96	328.83	326.59	328.04	327.43	328.03	328.25	328.54	327.01	328.63	327.21	326.88	325.93	326.42
318.49	318.05	320.06	318.22	317.53	317.03	318.36	318.3	318.96	316.7	317.86	316.94	319.21	318.56	318.71	318.91	317.11	320.21	317.19	317.41	316.39	316.8	317.35	319.11	318.85	318.86	318.31	317.4	318.8	317.53	318.6	318.82	318.92	317.78	318.21	317.1	319.87	317.36	318.61	318.34	320.15	319.43	318.32	318.34	316.18	317.9	318.79	319.62	319.57	319.97
302.85	302.79	303.35	304.96	302.42	303.38	303.37	305.39	304.17	304.81	303.96	304.37	302.28	302.19	304.19	303.49	304.98	303.73	303.9	303.41	303.48	303.64	304.74	301.9	303.85	302.26	302.57	304.52	302.45	302.13	303.59	302.91	303.17	302.78	304.55	303.79	301.93	300.79	304.55	303.24	303.41	302.65	302.18	301.3	303.12	303.36	303.9	304.17	302.99	301.99
299.49	301.57	300.25	301.35	300.06	301.78	297.77	301.02	301.7	301.74	301.97	300.47	299.09	302.11	300.64	300.06	299.25	301.87	303.72	301.23	300.43	300.11	300.05	301.92	300.76	302.4	300.16	301.27	301.41	299.61	299.68	301.49	299.58	301.61	300.44	302.58	300.38	300.48	301.49	300.79	301.4	300.15	302.9	302.73	301.54	301.25	302.44	304.76	301.88	301.61
293.46	295.44	294.75	293.25	292.79	297.24	294.09	294.2	292.49	293.57	293.96	293.14	293.07	294.65	293.55	294.21	295.48	294.75	294.89	291.4	293.55	294.75	291.36	293.77	294.24	294.56	293.57	293.01	292.62	293.08	294.26	294.39	295.26	293.52	293.18	292.52	294.18	294.05	293	293.67	293.68	293.68	293.43	293.4	293.08	295.71	294.46	293.89	293	294.69
328.87	329.14	329.71	328.86	329.64	327.72	329.64	327.05	329.66	328.64	328.84	325.72	326.89	327.16	330.87	327.42	326.49	327.75	329.3	329.58	329.3	329.04	327.97	328.55	327.47	326.79	329.81	327.61	328.54	329.34	328.94	328.08	328.14	327.72	328.51	327.79	328.59	330.11	326.08	328.92	329.51	329.37	327.41	331.42	327.64	327.94	329.25	329.29	329.23	328.49
305.79	304.53	304.29	304.05	306.04	304.72	303.51	303.97	303.87	304.42	304.41	303.84	305.02	306.23	304.44	304.85	306.29	306.22	304.09	304.69	305.95	304.4	305.15	303.05	306.11	304.63	303.85	307.04	305.41	302.75	305.48	303.93	303.26	305.58	305.86	303.81	304.34	303.94	304.9	305.88	306.44	305.03	303.8	305.32	305.19	305.7	306.09	303.33	304.09	305.08
320.02	320.88	320.77	319.18	320.17	320.97	319.42	316.73	320.94	319.61	319.35	317.53	318.96	320.02	318.54	318.44	320.16	320.58	319.63	319.17	320.19	319.82	317.83	319.24	319.23	320.1	318.19	321.93	318.62	316.6	318.45	318.56	320.39	319.17	320.84	319.06	319.78	319.38	319.26	320.49	320.3	319.26	319.58	319.74	317.91	317.79	320.02	317.88	319.54	319.56
314.55	315.93	316.74	314.53	317.88	315.93	315.8	317.04	315.13	317.18	316.04	314.36	316.92	316.73	314.06	316.37	315.25	316.55	314.64	313.86	316.53	316.42	315.59	317.45	317	317.04	318.53	315.25	314.26	316.07	316.43	317.64	316.68	315.02	315.21	315.96	316.58	318.18	315.12	315.37	315.23	314.62	315.61	317.9	315.88	314.7	316.64	314.65	316.26	315.25
303.65	302.45	304.29	304.49	304.06	303.81	304.07	304.77	303.62	304.87	302.49	303.85	304.21	302.6	303.29	303.82	304.48	304.29	303.88	303.41	305.48	303.28	302.36	302.78	304.73	303.46	303.59	304.87	304.36	305.24	302.74	302.3	302.96	305.12	304.74	304.33	303.81	304.22	303.29	302.64	303.54	301.83	301.77	302.96	303.25	305.24	303	303.09	303.61	302.98
304.97	306.56	304.04	304.89	304.7	304.44	306.3	306.6	304.42	303.35	304.93	304.63	304.68	304.86	306.66	304.89	305.41	306.85	304.25	305.52	305.34	304.41	305.13	304.24	305.23	305.95	304.47	304.39	304.76	306.16	303.9	305.24	304.93	304.32	305.65	305.26	303.73	304.55	306.91	304.46	305.35	305.37	306.54	304.88	305.99	306.23	305.42	305.01	303.75	302.81
328.68	329.3	329.16	328.31	327.51	326.75	327.61	329.03	326.99	327.57	328	326.04	327.38	327.86	327.99	327.27	329.73	326.1	327.34	328.74	325.74	329.16	328.41	329.02	327.15	329.3	326.47	329.64	327.2	330.45	328.11	328.57	327.01	328.79	329.31	328.21	328.94	326.83	328.12	327.27	328.56	327.26	329.17	327.6	328.09	326.74	326.91	329.55	328.6	327.19
299.35	297.16	295.97	298.6	296.47	297.37	295.91	296.8	294.81	296.24	297.84	295.64	296.6	297.18	297.15	296.43	296.47	295.56	295.96	296.44	295.3	295.97	296.52	296.32	295.49	295.47	295.97	296.8	296.1	297.87	298.51	297.64	296.85	297.38	296.05	296.2	298.03	296.59	296.7	296.64	295.59	298.31	296.43	295.85	297.95	297.33	298.18	297.92	296.6	296.03
313.47	312.85	315.62	314.29	313.32	313.53	311.51	315.25	313.24	312.1	313.95	312.77	312.3	312.52	313.14	311.58	313.4	312.13	313.55	313.59	311.93	312.3	313.23	312.24	311.68	315.72	312.42	313.8	314.73	311.97	313.57	313.1	314.62	312.74	311.47	313.93	313.52	314.57	314.03	312.65	313.12	313.29	312.41	314.29	313.66	314.01	313.03	314.31	315.22	313.89
294.69	294.21	295.09	294.72	294.95	295.61	293.01	293.49	295.03	293.87	294.81	294.32	293.37	294.28	293.99	294.39	294.49	296.55	293.93	295.28	294.24	292.89	294.7	293.23	294.04	293.04	292	294.26	293.67	294.29	294.6	293.73	294.15	295.12	293.96	294.89	293.86	293.15	293.98	293.08	292.19	292.22	294.5	293.95	296.45	294.01	293.14	294.55	294.29	294.52
308.18	309.96	308.61	310.41	308.38	309.83	307.13	308.71	306.7	310.67	308.83	310.02	309.35	307.62	308.81	308.75	310.26	310.07	308.43	308.84	308.98	308.66	308.36	308.2	307.27	308.86	309.12	309.37	308.63	309.42	307.54	307.88	309.94	309.14	308.7	308.46	307.27	310.35	309.06	309.92	309.54	308.34	310.06	308.77	308.58	310.51	309.72	307.41	308.9	307.28
294.69	296.49	292.59	295.28	295.15	293.41	295.98	293.96	293.59	294.05	293.37	294.6	295.82	294.29	293.92	293.67	292.86	293.38	294.16	292.8	294.23	293.2	293.74	294	293.92	293.35	294.71	293.27	293.65	293.27	292.36	295.54	293.51	294.41	296.25	294.48	295.66	293.38	294.42	295.34	293.9	296.11	294.19	293.24	294.1	293.41	292.88	293.77	294.95	293.58
304.97	304.08	303.33	305.3	306.65	305.72	305.88	305.55	304.53	305.6	305.73	304.71	306.02	304.93	303.41	304.22	305.85	304.85	306.72	305.01	304.93	304.72	304.78	302.99	305.06	303.47	303.55	303.52	304.14	305.76	303.9	304.68	304.12	304.83	305.07	305.63	305.93	306.28	303.53	304.68	304.81	304.69	305.42	306.45	306.43	303.51	304.59	305.06	305.48	304.24
315.52	314.12	312.83	314.69	314.43	314.3	314.23	313.54	314.8	313.91	313.52	314.32	312.8	313.51	314.45	314.75	312.99	313.65	312.13	314.33	314.84	313.36	314.44	312.41	314.06	315.39	313.84	313.76	313.17	314.66	313.91	312.85	314.37	313.67	315.05	314.79	313.84	314.2	313.06	314.08	314.76	314.31	314.29	313.92	314.01	312.65	314.3	313.48	313.89	315.23
304.35	300.87	304.22	304.67	304.39	302.12	303.95	302.46	302.54	303.45	303.31	301.81	302.43	301.74	303.24	303.88	302.05	302.63	303.97	303.48	302.53	302.56	302.52	302.82	303.8	303.94	303.46	303.5	302.84	304.54	303.05	303.86	303.54	304.21	302.93	303.02	302.63	304.23	303.5	303.75	302.25	302.71	303.85	302.81	304.02	303.34	303.07	302.78	303.97	302.93
297.72	296.54	295.78	297.54	297.61	296.56	295.64	298.11	298.37	296.25	297.8	296.11	296.25	295.82	295.18	297.7	298.36	296.07	295.79	297.03	296.51	296.24	295.6	296.36	296.96	297.41	297.91	295.16	296.4	297.91	295.09	295.86	297.28	295.82	296.79	296.7	299.26	296.42	296.37	296.4	297.19	298.08	298.06	296.82	296.54	297.31	296	298.07	296.05	297.25
328.08	327.99	328.53	328.07	325.94	328.15	327.83	328.7	327.35	328.32	328.89	328.17	329.62	329.03	327.23	327.62	328.28	327.53	326.56	328.04	326.75	327.61	327.36	327.48	327.92	327.33	326.37	327.9	327.83	329.18	327.83	327.42	327.69	328.11	326.93	327.44	326.64	325.38	326.45	328.47	328.13	326.81	326.83	327.52	329.58	328.69	327.18	325.94	327.74	327.23
293.01	294.17	293.73	293.79	295.13	292.56	293.51	296.25	293.16	295.79	295.14	294.66	294.44	293	294.82	293.65	294.05	293.93	295.62	295.24	293.21	294.38	294.01	294.13	294.12	298.14	293.93	294.37	294.92	293.89	293.74	292.32	294.13	293.42	294.2	293.82	293.18	293.34	293.4	294.64	293.68	293.69	293.71	293.06	293.82	294.35	293.3	294	294.47	293.23
316.38	317.41	317.13	315.63	316.99	315.95	317.96	317.35	316.08	315.82	318.26	314.97	318.31	316.94	317.06	316.7	318.33	317.11	315.47	317.12	317.94	318.35	317.42	315.88	316.76	317.13	317.57	315	317.66	317.81	316.09	316.51	317.24	316.68	318.15	317.89	318.94	318.9	315.83	318.32	317.2	319.28	317.88	318.16	317	317.93	317.52	316.14	317.73	317.99
320.55	317.72	319.78	318.65	319.13	318.85	317.01	319.53	319.92	319.12	319.11	319.22	318.12	317.96	319.12	319.22	318.22	318.82	318.08	318.82	317.85	318.44	319.98	317.1	320.27	318.43	319.58	318.01	319.36	317.31	319.29	317.62	318.41	319.52	318.82	318.07	317	319.38	320.11	316.64	319.45	319.63	318.09	318.74	319.14	320.18	319.53	318.46	318.58	318.9
310.25	310.23	310.67	311.31	311.45	309.39	310.47	309.36	311.56	308.51	311.93	310.79	310.33	311.13	309.56	310.84	311.14	310.55	310.53	311.05	311.84	312.14	311.24	310.48	311.5	311.02	311.25	309.19	308.91	311.32	310.77	310.82	312.21	310.89	311.94	309.46	312.62	311.78	310.35	310.4	311.59	310.88	311.24	310.25	310.44	311.64	310.38	312.62	309.41	310.29
305.56	305.75	306.79	305.83	308.79	306.1	305.44	306.33	307.31	306.27	305.67	307.37	306.97	306.68	306.08	305.99	306.21	305.11	304.93	304.5	304.18	303.66	305.66	305.59	305.65	307.2	304.12	306.6	305.6	305.83	306.83	306.67	306.27	306.75	306.72	305.82	306.32	304.78	305.96	306.36	305.62	303.72	307.86	304.78	304.92	306.04	305.6	306.09	307.49	306.91
313.69	312.6	314.73	315.04	315.27	315.39	315.62	314.63	313.4	313.94	313.16	314.57	314.71	314.49	314.14	314.18	315.61	315.14	315.59	313.55	313.27	314.8	314.51	314.02	314.11	313.45	314.31	315.67	311	313.61	313.35	314.28	312.1	312.7	314.26	313.3	315.17	314.1	313.68	314.19	314	315.04	314.34	312.73	315.2	312.71	313.61	313.62	313.64	314.21
310.78	309.44	310.61	310.2	312.2	310.32	311.73	311.01	309.88	312.29	309.92	311.61	311.42	310.02	311.66	310.42	310.8	310.83	311.35	310.63	310.71	314.11	310.42	309.64	311.89	311.04	311.31	312.1	311.29	310.77	311.88	311.19	310.31	309.75	311.49	310.13	311.9	310.51	308.13	310.36	312.52	310.83	310.73	309.96	312	311.76	312.14	309.79	310.29	310.28
303.93	302.39	302.96	302.09	306.87	304.59	303.82	302.43	302.51	304.83	303.28	302.84	303.51	305.09	303.79	301.87	304.56	303.42	302.85	304.48	304.51	303.82	304.5	303.13	302.47	303.93	305.33	303.07	304.32	302.44	305.32	301.69	303.4	304.51	303.62	305.42	303.79	304.67	304.05	303.96	305.4	302.45	304.05	304.11	304.11	304.74	304.55	305	304.1	303.27
299.23	300.37	299.4	301.24	300.59	301.79	301.14	300.85	302.91	301.65	301.5	300.23	300.94	302	302.05	301.74	301.37	299.6	300.71	300.84	301.34	300.21	299.9	301.97	301.36	299.96	301.06	301.73	302.94	300.08	301.26	301.44	301.99	299.74	300.45	299.94	300.49	302.08	299.88	300.9	299.4	300.82	299.64	300.09	300.37	299.81	300.05	300.86	301.38	302.14
299.91	299.93	299.57	300.82	301.65	298.93	300.03	299.11	302.59	300.89	299.59	299.27	300.71	300.29	301.59	300.06	301.04	300.22	299.46	300.19	300.13	300.25	300.07	298.76	299.68	300.44	299.86	299.74	299.91	299.75	299.96	300.24	299.68	299.82	300.34	301.37	301.23	300.94	300.89	298.24	300.5	299.78	298.91	299.29	300.3	299.56	300.14	302.24	301.71	300.71
295.62	294.72	295.19	295.06	294.07	295.64	294.63	295.53	295.14	295.26	294.8	295.74	294.23	295.4	295.01	295.47	294.61	295.77	293.67	296.07	295.98	293.91	294.59	293.19	296.05	294.61	295.57	297.44	295.93	295.29	296.27	296.53	294.29	295.87	294.96	296.54	292.71	293.31	294.8	294.97	296.98	294.49	294.82	294.15	297.69	296.6	298.02	294.77	296.33	295.84
326.8	327.74	328.51	327.33	328.86	328.6	327.2	328.44	327.84	326.25	328.12	328.23	328.13	328.11	327.46	327.87	328.01	327.82	329.07	327.58	327.12	327.69	328.56	327.77	329.98	327.97	327.89	327.1	328.35	326.96	328.63	327.45	329.55	328.02	330.42	328.53	329.74	328.7	328.11	327.59	327.71	328.05	327.41	327.56	329.2	327.82	329.34	329.86	326.41	327.28
298.71	299.01	298.96	298.96	299.71	298.52	299.89	299.11	300.1	299.85	298.89	301.35	300.75	302.3	300.95	299.7	299.67	299.96	301.23	301.32	298.09	301.13	297.91	299.42	299.27	299.4	301.06	301.62	300.59	300.41	299.11	299.75	301.89	298.73	300.16	298.31	301.43	299.56	299.69	302.64	300.51	299.43	300.85	301.21	299.4	301.3	299.8	299.81	299.78	298.64
298.54	299.5	300.71	298.41	301.03	299.38	299.09	298.05	300.83	299.53	299.85	299.37	298.84	300.2	298.98	299.71	299.63	299.3	299.97	302.29	301.16	299.97	300.72	298.07	299.71	298.08	300.66	299.02	301.44	299.53	298.11	299.41	301.19	299.29	300.94	300.74	299.14	298.79	299.54	299.08	300.46	300.74	299.82	300.42	299.89	299.7	300.59	301.85	299.46	300.8
301.83	302.92	303.35	303.7	301.83	302.96	302.45	301.98	302.12	300.69	303.2	303.19	302.85	303.95	302.39	302.97	302.25	302.6	302.85	304.02	302.1	300.89	301.94	303.19	301.68	302.32	302.46	302.37	301.77	302.47	301.2	301.29	301.31	303.54	301.79	302.48	301.07	301.97	303.5	302.82	301.61	301.22	304.71	302.04	303.28	302.34	300.66	303.45	302.25	304.04
302.7	303.56	302.34	304.2	304.43	303.62	302.4	303.19	303.99	302.93	301.89	304.74	301.99	303.78	303.48	304.05	303.83	302.96	303.7	302.45	304.36	304.81	303.97	302.72	302.56	303.74	303.6	302.42	304.33	302.96	302.35	304.67	303.6	302.96	302.99	303.8	303.09	304.07	303.21	302.77	301.67	303.02	305.91	303.5	302.65	304.08	303.42	303.6	304	300.55
300.17	301.02	300.41	300.91	301.49	300.83	299.97	299.23	299.25	300.66	299.11	300.55	299.33	298.65	299.82	299.96	299.9	298.04	299.99	300.8	300.3	300.45	300.63	299.78	300.6	301.02	300.39	300.18	299.48	299.86	298.08	301.29	300.72	298.49	300.27	301.67	302.35	299.49	301.2	299.4	300.34	299.88	298.36	299.75	301.31	301.11	300.19	298.96	300.02	298.84
303.58	306.02	305.12	304.74	307.3	304.67	304.27	304.99	305.76	305.57	306.36	305.18	305.48	307.46	305.78	305.58	305.58	304.73	305.18	306.06	306.3	305	305.49	305.09	305.78	305.34	306.33	305.87	306.08	304.77	304.26	305.49	303.48	304.64	303.54	306.03	307.22	305.62	306.3	305.46	304.05	305.3	307.01	305.18	305.37	305.83	302.34	306.23	306.5	304.79
301.08	298.57	299.44	300.53	300.29	300.88	300.19	298.78	299.45	299.91	300.92	299.38	299.93	299.41	299.18	298.69	301.5	301.45	300.12	299.43	299.75	300.64	300.84	298.15	299.82	299.01	300.6	300.97	301.95	301.65	299.4	300.01	301.23	300.18	298.42	299.8	299.04	300.03	298.66	299.51	299.99	299.86	300.03	299.42	300.55	301.59	300.07	300.44	299.16	300.49
304.15	302.41	303.19	304.69	301.52	301.65	303.19	303.06	303.64	303.57	303.09	303.33	302.02	301.24	303.55	301.59	302.13	303.81	304.04	302.95	305.1	302.14	303.67	304.06	303.86	303.72	301.98	302.46	301.91	303.47	303.19	301.85	301.72	303.66	301.97	302.43	304.32	303.99	303.63	302.71	303.13	304.13	303	302.54	303.3	302.68	302.91	300.41	302.13	304.14
306.79	304.39	304.76	306.28	306.1	304.43	305.77	304.26	305.91	303.95	305.53	305.66	305.67	304.54	304.07	305.17	303.96	303.6	305.73	304.75	305.02	305.67	303.3	304.33	303.81	304.53	303.35	305.49	303.91	305.2	306.66	304.83	305.41	304.77	303.95	304.41	303.92	306.15	303.42	306.36	305.29	306.39	304.5	304.07	303.38	303.54	305.12	305.12	304.75	304.04
302.76	302.69	302.6	302.27	302.59	303.08	303.89	303.17	303.7	300.91	303.15	302.95	304.61	304.41	302.35	303.69	302.3	303.01	302.24	303.5	301.66	303.02	304.81	304.97	304.3	302.26	302.54	302.02	302.7	303.46	302.79	304.23	304.27	302.17	302.38	302.59	301.89	302.67	303.54	302.72	303.37	303.74	302.76	302.62	302.41	302.34	302.47	302.66	301.47	302.33
301.77	304.65	301.78	303.69	303.67	303.14	302.04	304.06	302.27	303.28	303.26	302.99	304.4	301.45	300.66	301.07	302.55	304.01	303.11	300.8	304.13	302.94	304.38	304.11	303.24	303.48	302.66	304.17	302.82	302.87	302.91	304.47	303.27	303.24	302.91	303.17	302.4	304.82	302.92	303.61	301.14	303.9	302.88	302.1	302.06	304.67	301.78	302.68	303.48	301.29
309.79	309.72	309.36	308.14	307.92	309.33	308.31	310.15	310.07	309.79	308.87	308.32	308.16	309.54	307.81	309.57	310.19	306.57	309.4	308.32	308.14	308.56	309.75	307.65	307.64	309.33	310.61	308.47	311.48	308.15	307.67	308.4	308.46	308.94	309.69	308.62	307.7	309.98	309.2	309.35	310.01	308.82	308.95	308.02	308.34	308.17	309.93	309.59	306.59	310.03
299.64	300.02	300.77	300.23	299.64	298.22	300.05	299.19	299.91	300.01	301.43	301	300.12	298.81	301.14	301.42	300.21	299.5	298.03	301.32	300.28	298.55	300.23	299.81	300.48	298.85	300.48	300.94	300.38	301.05	299.8	300.61	301.39	300.37	299.6	300.56	299.95	300.06	299.4	299.09	300.85	300.28	299.39	299.15	300.25	300.07	300.67	300.7	300	300.48
313.12	315.16	313.69	315.54	316.9	315.93	315.45	315.07	316.44	313.98	313.71	314.47	313.38	314.48	314.5	317.5	316.61	315.31	314.13	316.49	313	315.48	316.54	314.35	315.91	315.16	313.57	316.54	315.31	314.88	313.83	314.69	315.78	316.06	316.54	316.55	314.75	314.92	315.83	313.55	312.41	315.75	315.51	313.4	315.33	315.54	315.6	314.24	314.49	314.14
316.86	314.72	315.96	315.42	316.1	313.87	316.33	315.69	315.33	315.91	314.19	316.12	316.84	315.09	317.22	316.02	314.79	316.39	316.85	312.82	315.14	314.97	315.49	314.88	315.83	317.3	316.72	316.18	316.24	314.85	315.4	315.83	315.79	315.28	315.58	314.8	314.91	315.6	316.42	316.62	315.29	315.86	315.06	315.35	316.87	317.03	315.28	315.49	314.89	315.14
305.01	306.13	306.81	305.5	305.39	307.89	307.43	305.76	303.62	305.43	305.92	305.56	304.83	304.93	303.85	305.37	306.53	304.77	306.05	305.13	304.17	306	306.31	304.96	304.8	304.9	305.94	305.26	302.86	304.96	306.17	304.81	304.56	306.01	305.59	306.8	305.46	304.79	305.32	304.99	306.57	305.2	305.38	304.88	306.74	306.84	305.56	304.46	304.46	305.76
312.23	313.03	312.72	312.78	312.76	310.77	311.52	312.68	313.16	312.38	313.69	313.94	312.31	313.56	312.09	312.54	312.47	312.26	311.99	313.93	313.07	312.02	313.34	313.38	312.73	312.69	314.34	310.96	311.86	311.43	310.4	313.39	313.15	311.88	313.48	313.72	313.6	313.89	311.92	312.35	313.38	311.4	312.31	313.96	313.27	313.04	313.78	311.24	312.39	312.32
294.93	293.48	293.94	295.98	294.64	296.8	294.79	294.3	295.97	294.56	293.63	294.39	295.6	295.89	295.28	293.11	294.95	293.53	294.44	294.66	295.56	294.75	294.18	294.16	295.31	294.37	295.1	296.49	296.96	295.68	294.55	295.79	293.66	295.17	295.71	295.52	294.67	297.38	295.04	293.92	292.68	295.44	294.35	294.59	296.01	293.87	294.98	295.2	296.87	294.64
304.5	304.96	303.31	301.97	303.34	303.38	303.27	302.86	302.61	303.51	304.56	304.57	303.2	304.43	302.43	303.41	302.2	304.5	304.03	304.07	302.83	303.4	304.43	302.33	303.18	302.79	303.61	301.96	300.86	304.15	303.16	303.08	302.67	303.38	304.07	304.14	301.69	302.6	302.01	304.63	302.37	302.38	303.1	301.94	303.01	301.26	303.56	304.25	303.41	303.45
304.22	305.49	304.71	304.71	303.46	306.46	304.55	302.93	303.56	303.74	305.25	305.31	303.51	303.85	304.04	304.26	304.77	304.65	305.76	304.33	305.18	304.42	304.83	305.02	303.07	304.25	302.37	304.42	303.68	303.74	304.09	304.85	304.18	304.76	303.88	302.72	305.75	304.25	302.66	306.06	304.02	304.02	304.26	306.04	304.87	303.36	304.32	305.2	302.83	303.1
318.72	318.82	317.94	318.35	319.27	317.32	319.26	318.61	318.54	317.81	319.62	318.89	320.55	317.19	318.49	316.97	315.45	318.34	318.22	319.02	319.95	319.28	319.07	317.33	317.66	317.77	318.34	318.89	318.77	318.47	318.74	318.84	318.13	318.76	318.83	316.36	317.89	317.57	318.04	317.97	319.02	316.34	319.02	318.76	317.25	317.6	317	317.64	319.28	317.63
312.37	312.32	312.96	311.01	312.08	312.53	309.24	313.19	311.02	312.97	312.43	310.97	310.89	311.43	311.48	311.39	311.76	313.04	311.61	310.51	310.82	312.18	312.71	312.34	312.08	310.8	312.02	310.1	311.75	310.21	312.6	309.32	311.61	311.14	312.06	310.4	312.34	312.35	310.2	310.57	312.59	311.43	310.89	310.97	312.42	311.26	312.52	312.35	312.86	310.79
301.22	298.72	301.8	300.35	301	299.76	299.93	297.62	300.54	300.7	301.13	299.63	300.61	299.73	301.02	299.17	300.25	299.54	301.18	301.46	299.62	301.4	300.22	299.84	300.53	299.23	298.38	300.7	301.73	301	300.07	299.84	302.05	298.37	299.87	298.59	299.26	299.66	299.29	300.73	300.25	298.81	300.2	300.19	300.06	300.5	299.63	299.41	299.16	300.13
324.36	325.05	325.06	323.86	325.49	324.51	324.48	323.42	324.73	324.67	323.55	325.05	323.5	324.47	325.59	325.6	323.95	322.72	326.07	324.28	324.11	323.05	323.8	325.4	323.59	324.41	322.67	322.19	323.88	325.57	324.2	323.77	326.14	324.97	324.83	324.07	323.71	324.18	325.55	324.66	323.54	324.51	325.71	325.58	324.48	322.41	325.72	324.43	324.07	323.87
327.01	328.65	328.63	329.43	328.38	328.89	328.36	327.24	329.11	326.47	327.17	327.41	327.52	326.68	327.47	328.65	327.97	326.66	327.98	328.85	329.03	328.5	327.95	326.91	328.55	327.66	327.38	329.09	326.47	328.58	328.48	328.38	327.92	326.7	326.31	326.92	326.08	326.61	328.5	328.78	329.58	326.66	326.11	328.88	329.05	326.76	327.3	327.02	328.87	327.74
311.13	314.51	313.84	315.57	315.08	315.35	313.07	315.36	315.36	314.94	315.82	314.43	315.05	317.54	314.96	314.79	313.88	314.07	316.87	314.8	314.62	315.22	315.44	316.06	312.78	315.54	315.33	315.73	312.33	315.37	315.44	315.4	314.7	315.38	314.82	312.59	314.4	316.5	313.55	313.51	314.2	314.44	314.09	315.04	314.12	316.24	313.12	314.9	314.9	314.53
315.85	315.16	313.96	316.86	315.02	316.15	314.8	316.44	317.09	315.01	315.09	317.25	316.72	316.52	317.81	317.51	314.04	315.97	315.14	315.75	316.77	318.06	314.95	316.1	315.68	315.14	314.33	318.07	315.57	315.72	315.05	316.96	315.31	315.27	316.6	314.99	314.81	314.01	316.27	316.05	316.25	314.99	316.56	316.28	316.96	316.65	316.1	315.15	316.39	315.69
296.82	296.02	298.03	296.52	297.59	295.6	296.02	297.26	296.07	297.05	297.19	297.2	297.08	299.09	295.99	294.7	297.33	298.05	295.87	297.32	296.59	296.95	297.11	295.46	296.03	294.67	296.88	297.59	297.24	297.32	297.18	295.61	296.56	296.94	296.35	297.93	297.5	294.8	295.7	296.66	297.18	297.18	296.66	296.16	296.09	298.76	295.9	296.86	297.02	296.13
305.69	306.88	307.41	309.09	306.43	307.64	305.5	305.34	307.5	305.64	305.53	306.14	307.23	306.02	305.66	306.86	306.39	307.02	307.49	306.87	305.85	308.53	307.04	306.85	306.02	307.46	306.62	308.1	307.96	305.9	307.21	306.97	307.51	306.23	306.4	307.09	308.09	307.44	307.06	308.18	304.13	306.09	307.66	305.34	306.02	307.33	306.83	307.06	305.93	305.58
317.93	317.86	317.79	317.91	315.94	315.84	319.4	318.19	316.68	317.36	316.98	317.39	318.28	317.53	318.56	317.37	318.18	318.07	318.37	316.52	318.05	318.84	318.12	318.45	318.4	319.02	318.13	317.49	317.29	318.56	319.49	317.51	317.02	317.7	318.39	318.94	316.54	319.21	317.81	318.47	317.33	318.12	317.62	317.75	316.79	318.77	318.65	318.76	319.58	317.44
301.85	298.88	300.85	300.76	302.28	302.14	302.06	300.52	300.2	301.24	301.06	300.3	301.39	299.16	301.05	300.57	299.01	300.79	300.73	299.1	300.55	301.27	300.65	300.59	300.19	300.41	300.73	300.64	301.09	302.07	301.83	300.96	302.52	301.59	300.34	300.41	299.72	299.89	299.7	301.07	300.34	299.4	301.73	302.31	301.14	303.32	301.89	301.25	300.99	300.56
299.34	300.07	298.81	300.77	302.05	299.33	300.1	301.17	299.84	303.01	299.57	299.8	301.01	299.8	303.04	301.39	299.89	299.77	300.34	299.16	298.6	300.9	299.76	301.93	301.14	300.28	299.68	299.26	299.88	302.04	302.18	300.79	299.94	298.6	301.46	298.98	300.71	300.36	300.87	301.28	300.56	302	299.5	299.23	300.83	300.72	299.51	301.58	300.23	299.67
303.51	306.75	304.07	304.51	304.93	305.85	304.53	305.09	305.22	304.07	305.44	305.37	303.83	305.13	307.28	305.2	303.6	304.89	304.23	305.05	305.11	305.24	304.53	307.3	305.85	304.91	305.11	305.9	305.04	305.15	303.1	306.66	306.43	303.68	304.34	303.45	304.4	306.13	305.71	305.96	304.24	304.18	307.29	303.84	306.75	303.32	304.76	305.65	305.19	304.52
300.2	301.07	299.95	300.15	300.79	300.51	300.07	302.43	301.86	301.75	303.28	302.33	301.91	299.64	300.51	301.74	301.61	298.85	300.41	300.96	300.66	302.13	299.36	300.63	301.48	299.94	301.69	301.88	300.29	299.89	300.14	301.65	301.88	301.84	299.73	302.37	300.28	301.76	301.68	301.64	299.06	301.47	302.48	300.84	301.35	300.38	299.14	300.8	302.43	300.21
306.2	306.21	305.81	305.32	304.52	304.4	305.92	305.45	304.36	305.33	304.87	304.24	305.54	304.17	302.8	303.95	305.79	305.37	303.94	304.27	306.27	304.43	305	304.15	307.11	304.54	304.3	303.83	307.22	303.75	304.73	306.5	305.43	303.69	304.97	305.44	306.47	303.81	303.84	304.52	303.38	304.37	303.73	304.92	304.48	304.45	304.77	305.29	304.7	305.96
329.35	329.21	328.97	327.78	329.1	327.62	328.19	328.09	330.15	329.01	328.36	327.76	328.8	328.55	328.44	328.59	330.37	327.07	328.46	326.47	327.67	329.32	329.05	329.15	329.39	328.08	329.76	329.12	329.15	328.22	328.72	328.95	329.77	328.41	329.76	329.33	327.47	327.04	328.54	329.99	329.76	326.97	328.3	329.19	328.56	329.23	329.18	329.48	329.47	327.33
303.64	304.18	302.81	303.45	305.11	303.93	303.71	301.18	303.5	301.97	304.47	305.01	303.06	303.35	304.17	304.58	303.19	301.75	304.2	305.69	304.39	302.33	302.8	303.48	303.51	303.92	303.31	302.65	303.84	303.6	303.95	303.95	303.35	305.74	304.83	305.87	304.52	302.11	302.95	304.39	304.71	303.09	304.47	303.83	302.63	303.07	303.03	303.46	303.89	303.49
303.48	302.75	303.95	302.99	302.44	303.37	304.1	303.45	303.99	302.81	303.45	302.6	302.9	304.48	303.36	304.79	301.7	303.32	303.17	303.65	302.23	303.49	304.25	303.64	303.87	303.88	302.81	303.68	304.46	302.85	304.4	305.25	302.21	304.39	303.36	304.35	303.81	304.59	302.2	303.04	302.57	303.11	304.64	303.9	303.82	304.21	303.31	305.29	303.29	304.65
313.09	313.26	312.81	313.57	311.5	312.73	313.43	311.72	313.1	313.04	314.8	312.24	312.38	313.19	313.35	312.51	314	312.68	313.98	313.98	316.03	313.13	313.02	315.11	312.41	312.23	314.28	312.73	313.3	312.65	312.74	313.68	313.94	313.31	312.41	313.39	313.34	313.36	312.61	313.78	314.32	313.25	314.11	314.16	311.71	310.96	313.14	314.92	312.98	313.98
329.69	328.62	329.67	327.01	327.13	328.63	327.74	328.7	327.71	329.7	328.49	325.6	327.06	326.91	329.48	327.38	327.51	326.86	326.63	328.77	328.61	328.59	329.43	326.47	327.39	327.59	326.89	328.87	326.96	326.73	326.93	327.23	326.71	326.89	329.04	327.88	327.09	327.95	328.33	329.84	328.22	328.56	326.6	328.33	327.92	327.84	330.07	328.71	327.82	328.08
315.03	315.7	316.58	317.34	314.8	316.77	317.68	316.29	315.92	317.27	316.62	317.29	315.48	317.73	314.69	316.81	317.38	317.34	316.58	315.86	316.61	318.55	318.22	316.55	318.44	315.82	316.35	318.5	315.9	317.29	316.93	317.79	315.57	315.65	319.09	317.02	317.27	315.97	318.23	316.29	316.23	316.49	316.97	315.69	317.2	315.82	316.09	316.69	315.55	317.02
304.16	304.89	305.14	303.21	302.98	303.01	302.91	303.07	303.02	303.44	303.47	301.66	303.11	303.73	302.95	303.12	304.26	304.85	303.1	303.81	303.87	302.58	303.02	303.33	302.2	303.5	303.55	304.11	303.12	304.45	303.37	303.33	302.77	304.15	304.13	303.02	305.24	303.23	303.61	304.43	303.8	303.94	303.09	302.25	304.51	304.74	305.29	304.02	302.6	302.01
295.75	297.34	297.96	295.88	295.81	295.03	298.64	297.69	297.01	296.81	297.55	297.29	295.73	295.04	296.7	295.83	298.02	295.15	296.12	297.65	297.21	296.03	296.65	297.08	299.18	296.67	296.88	296.97	297.73	297.65	295.71	297.08	298.84	296.89	297.23	297.21	297.66	297.03	296.23	295.85	295.08	296.39	297.56	296.93	297.34	296.79	296.16	297.16	297.28	299.75
305.59	302.39	302.53	302.32	301.86	302.06	301.15	302.66	302.06	300.55	300.94	302.84	301.4	302.59	303.81	301.5	301.84	303.24	302.54	303.83	302.1	302.81	302.47	302.66	302.92	301.13	302.1	303.37	303.33	301.4	302.16	303.45	301.15	302.79	302.83	301.92	301.4	300.66	302.92	302.5	303.14	303	301.93	301.76	301.24	303.6	303.2	300.76	302.68	301.66
317.02	317.97	316.63	315.78	316.1	315.33	316.66	316.72	316.55	316.69	316.81	317.46	314.42	316.96	315.19	315.08	317.04	317.78	317.01	315.55	315.19	316.16	314.78	317.78	316.41	315.66	315.33	316.03	315.86	315.85	314.34	315.94	316.66	316.24	315.91	315.71	316.78	316.31	315.53	315.97	316.64	316.7	314.56	316.07	316.11	315.55	315.55	316.23	316.19	314.86
324.44	325.53	326.08	325.05	324.01	324.69	323.04	323.41	324.47	324.87	325.68	325.98	323.12	324.93	324.47	324.72	324.88	325.06	325.94	324.01	323.22	324.76	323.07	323.44	324.44	324.83	326.44	322.91	323.83	323.38	325.86	323.58	323.95	325.09	324.06	324.16	323.55	324.98	321.95	324.43	323.51	325.04	324.36	323.71	323.51	324.23	323.3	324.07	324.58	322.48
303.75	303.68	303.57	304.05	303.62	304.69	302.45	304.46	304.45	301.96	304.16	303.38	302.45	304.84	301.91	302.7	303.76	302.67	301.83	304.09	302.06	302.47	303.29	303.22	304.56	304.47	302.96	304	303.46	305.49	302.75	303.7	302.55	303.55	302.35	305.14	301.3	302.63	303.05	304.27	304.08	303.85	304.08	303.35	302.04	303.62	304.55	302.71	302.23	305.08
315.69	314.41	315.25	315.93	315.46	317.62	315.27	316.65	318.79	315.06	315.33	314.33	316.14	315.36	314.26	317.23	315.36	316.03	316.2	316.64	316.95	315.98	316.05	317.39	315.92	313.72	314.46	317.08	315.08	316.54	315.87	315.83	315.44	316.62	315.69	316.3	315.06	314.88	315.49	316.06	315.35	314.34	316.28	314.85	315.8	314.11	313.93	315.3	314	315.42
306.52	307.72	304.99	307.82	306.87	306.03	305.74	303.9	303.68	306.55	306.73	306.26	306.06	306.98	305.58	305.78	305.27	306.57	306.17	307.22	305.82	306.16	305.46	305.91	306.73	307.81	304.08	307.87	306.79	305.49	307.65	305.43	305.04	306	306.62	306.75	305.1	306.14	306.82	306.04	306.4	305.26	305.38	307.1	304.5	305.54	306.49	308.26	305.73	306.41
294.64	295.12	294.14	295.26	293.83	293.94	293.87	294.28	293.96	293.72	291.89	293.08	291.56	293.34	294.44	294.3	293.56	294.03	295.32	293.95	294.62	294.85	292.45	294.75	295.58	296.37	293.34	293.57	294.21	294.65	294.29	293.67	294.59	294.3	292.61	292.86	293.23	294.34	294.62	293.76	294.49	292.11	293.57	294.34	295.17	294.6	293.54	293.45	295.54	292.37
304.31	305.2	305.05	304.28	303.81	305.41	304.08	304.87	305.61	304.93	303.91	304.52	305.17	304.32	304.88	305.2	304.79	306.32	305.58	303.65	303.94	303.84	303.83	305.29	304.87	304.79	304.35	305.22	303.99	305.03	304.37	305.17	301.67	304.8	303.82	303.63	304.76	305.49	305.19	305.01	305.43	304.15	303.79	307.42	306.94	306.58	305.36	304.51	303.63	305.56
303.57	303.65	303.74	306.21	305.4	303.26	303.49	305.65	303.87	305.47	303.29	305.05	303.79	302.16	305.62	304.78	303.78	302.84	305.37	303.47	302.58	305.04	302.34	305.22	306.46	304.52	305.43	303.08	304.85	303.86	304.28	305.57	304.66	305.44	303.84	303.49	305.31	303.11	304.36	304.55	304.44	303.36	302.49	304.6	303.65	303.4	304.27	305.48	304.51	302.56
305.54	305.97	304.68	304.45	305.16	306.28	305.05	306.09	303.26	305.34	303.86	304.98	303.67	306.47	304.39	303.89	304.36	305.19	305.01	305.02	306.02	304.78	304.42	305.62	305.25	305.65	305.33	303.65	305.22	306.16	305.72	306.76	305.61	304.64	304.98	304.77	306.25	305.07	305.46	306.01	302.7	307.4	303.92	304.88	304.4	305.28	305.44	305.43	304.43	303.95
295.62	296.88	297.37	296.1	297.8	296.39	297.05	295.7	296.72	295.37	297.63	296.23	296.99	296.4	296.62	298.98	296.43	297.32	294.88	296.6	297.01	296.73	295.86	297.73	295.87	295.35	297.51	297.11	296.26	296.87	296.06	297.13	296.59	298.23	296.72	296.17	295.81	297.67	298.35	297.41	296.5	295.85	295.02	297.45	295.19	295.03	295.91	296.57	296.98	296.07
296.19	297.2	296.19	297.02	296.35	297.67	296.98	297.89	297.12	296.12	297.41	296.75	296.32	296.11	297	295.53	296.96	296.17	296.06	295.79	296.63	296.65	297.65	298.14	297.11	295.47	294.71	296.42	296.01	296.78	296.85	295.5	297.22	296.06	296.73	295.63	296.35	297.13	298.55	295.57	295.75	297.05	297.38	298.33	295.69	296.85	296.46	296.61	295.95	297.72
313.52	313.69	312.86	314.72	312.36	314.81	314.34	316.36	314.68	313.84	314.44	314.47	313.11	313.8	314.16	313.27	313.5	313.41	314.5	314.05	313.41	313.32	314.17	315.67	312.67	314.18	313.16	313.82	313.34	315.39	313.14	314.35	314.57	313.06	313.54	315.57	311.74	313.12	311.89	313.08	312.83	315.09	313.06	313.31	313.01	315.82	313.43	313.75	315.57	312.54
325.73	324.3	324.12	323.43	325.16	324.07	324.05	323.76	324.27	325.26	324.15	326.46	324.72	325.22	324.38	325.24	325.43	324.93	324.38	324.59	326.95	324.69	324.24	325.08	326.21	323.61	325.8	325.01	325.31	323.04	324.54	325.73	324.61	324.78	322.97	324.36	323.79	324.35	324.42	324.28	323.65	325.76	323.25	325.66	321.92	324.76	325.14	324.97	324.68	324.84
304.06	304.3	304.89	303.48	305.42	303.92	306.8	304.16	305.22	302.81	303.52	304.9	305.23	303.96	305.99	304.56	304.93	304.2	303.73	304.47	304.81	303.82	304.8	304.03	302.53	304.42	304.34	305.38	305.04	303.65	303.4	304.65	304.78	304	303.79	303.13	305.13	303.07	304.41	305.2	307.16	302.58	302.41	306.46	303.74	304.29	304.16	305.54	304.79	304.38
313.75	314.97	316.51	313.59	316.42	315.24	316.94	315.4	313.99	316.06	316.88	312.77	314.42	313.92	314.99	313.27	314.55	315.93	315.52	314.96	312.91	314.65	314.09	315.86	313.54	313.3	315.07	314.71	313.89	316.42	312.91	314.04	314.03	312.39	316.29	315.81	316.07	314.38	314.2	313.9	315.8	313.73	314.14	316.64	314.62	314.57	314.96	315.08	316.45	315.36
317.5	315.86	317.29	316.14	317.18	317.28	318.16	319.27	318.58	315.17	316.89	316.77	319	317.73	317.66	315.37	317.45	318.08	318.85	318.68	317.97	317.45	316.14	316.12	317.07	316.4	317.04	318.34	317.87	317.97	316.97	316.22	317.65	318.36	316.6	317.84	317.97	317.26	318.06	318.19	316.47	319.68	317.88	317.2	316.13	319.32	318.05	317.41	316.79	318.04
310.25	311.31	310.04	313.03	310.19	310.7	311.02	312.17	310.36	311.9	311.79	310.87	311.05	311.35	311.5	309.8	310	312.35	310.74	311.17	310.32	309.01	311.6	310.03	310.6	309.42	310.46	310.79	310.65	309.82	312.27	311.06	310.92	309.65	310.7	311.28	312.34	309.97	309.98	311.5	310.2	311.36	312.77	309.97	307.58	310.99	307.49	310.92	311.17	310.45
314.39	311.27	312.18	313.32	313.13	312.82	312.61	314.04	313.63	313.9	314.25	313.06	313.45	313.54	312.22	312.26	312.27	313.14	315.26	313.72	312.61	314.11	313.39	312.54	313.52	311.8	313.47	312.52	312.93	314.05	312.29	313.15	314.03	314.15	310.69	313.82	312.44	313.47	313.07	315.18	313.75	314.77	312.26	312.95	313.62	311.16	313	313.58	313.61	313.47
326.62	325.62	328.74	328.36	326.97	328.82	325.77	326.39	326.34	327.63	327.85	325.61	326.03	325.41	324.8	327.18	327.46	327.53	325.77	325.6	325.48	326.78	326.72	327.03	326.95	326.78	326.81	326.86	327.21	326.3	328.35	326.45	326.27	325.15	326.18	328.05	325.4	326.46	327.75	327.42	326.29	325.53	326.96	328.12	328.33	326.89	327.89	326.26	328.31	327.1
316.3	316.7	318.03	316.86	317.7	317.39	317.94	317.5	317.41	317.61	315.21	317.06	318.69	316.3	315.08	316.26	318.37	316.66	316.29	316.46	317.79	317.09	318.81	317.96	318.42	319.07	318.15	316.55	317.73	316.8	315.71	318.62	317.33	317.61	316.72	317.81	318.73	316.11	317.09	316.95	316.44	318.1	317.4	316.75	318.24	319.23	318.2	317.49	317.48	317.22
310.79	310.25	310.31	310.62	311.34	309.97	312.11	313.71	310.38	310.65	309.54	312.26	310.26	311.72	312.85	312.07	312.08	311.66	311.03	312.11	310.35	310.47	309.89	309.23	309.56	311.49	311.16	311.76	311.91	311.16	313.42	310.59	312.03	311.53	312.64	312.23	311.72	310.58	311.35	310.75	310.39	311.36	311.45	311.9	312.04	312.19	313.16	310.21	311.45	312.19
293.56	294.43	295.2	294.71	295.24	293.3	294.4	293.96	294.94	294.66	294.3	296.87	295.52	294.56	295.6	295.68	294.23	294.59	296.09	293.17	294.06	294.69	295.29	294.26	294.43	293.94	296.64	294.2	295.05	295.7	292.94	293.45	296.39	293.73	296.5	295.29	294.83	294.75	294.98	294.16	295.09	295.45	295.04	295.13	294.8	295.56	295.15	296.26	296.35	294.26
318.16	318.65	317.27	317.28	318.99	318.44	317.16	317.31	320.57	318.89	318.03	317.6	317.78	316.97	318.63	317.91	317.88	320.63	318.31	320.13	317.38	319.57	316.97	318.01	318.04	317.36	316.82	318.22	317.57	318.15	316.46	318.56	317.92	318.07	319.55	316.82	317.74	318.91	318.03	320.04	317.61	317.65	317.37	317.94	319.43	318.67	319.63	317.73	317.88	320.34
302.95	305.78	305.46	305.11	304.17	305.13	305.79	303.24	304.45	305.66	304.83	303.99	304.62	304.46	306.04	304.15	303.04	305.93	306.98	305.87	305.21	302.72	304.37	304.83	305.31	306.01	305.79	305.51	304.27	305.84	306.17	305.77	303.9	304.49	305.4	306.21	304.85	304.89	302.99	305.77	303.03	305.68	303.49	306.21	304.46	305.78	303.65	305.75	304.28	303.81
301.1	301.06	301.53	302.17	301.17	301.52	299.67	300.94	300.45	302.41	301.21	299.17	302.83	299.65	301.12	301.62	300.03	299.69	301.06	300.97	300.83	300.05	301.53	301.07	298.61	302.03	299.81	301.85	300.7	301.37	300.56	299.66	298.6	300.37	302.73	300.89	300.8	302.67	302.61	300.56	302.54	300.94	300.17	301.32	300.85	300.19	301.67	302.15	300.95	301.21
305.39	305.67	304.53	305.03	305.17	306.8	303.82	304.95	306.41	305.8	302.96	305.52	305.24	306.47	305.46	305.14	305.39	305.45	304.77	305	305.02	304.95	306.27	304.76	304.46	305.55	304.77	305.24	304.45	304.72	306.64	307.06	305.39	305.69	305.74	307.18	303.07	304.68	305.16	305.4	306.71	305.11	305.78	303.99	302.5	305.86	303.62	306.35	305.4	305.33
314.61	314.01	314.38	312.55	313.82	313.86	314.4	315.82	313.51	313.58	313.37	314.37	313.76	313.4	314	315.77	314.2	313.5	314.94	315.79	315.36	315.88	314.44	314.74	314.07	315.36	314.43	315.64	314.48	312.68	314.94	314.96	314.02	313.59	315.13	312.58	313.02	314.33	313.14	313.23	316.59	312.56	312.97	313.57	313.22	312.67	313.45	315	315.08	313.72
315.93	314.4	314.27	315.19	314.37	315.56	315.34	315.16	315.44	315.21	315.95	316.89	315.68	314.29	315.43	315.27	313.65	315.95	312.61	314.41	314.42	313.37	314.74	314.67	316.54	313.06	313.82	315.38	314.99	314.09	316.97	314.5	314.67	313.65	313.8	313.92	316.79	315.58	314.59	314.21	315.62	315.88	313.41	314.98	314.6	316.01	314.04	314.42	314.28	312.84
312.57	314.12	313.12	313.25	313.16	313.05	312.68	311.95	314	312.52	313.7	312.32	313.53	312.2	312.8	313.66	313.33	311.94	314.04	313.36	312.68	313.88	311.94	313.62	312.92	313.29	314.72	313.41	312.39	314.54	312.8	313.03	313.57	312.96	313.57	315.15	313.36	314.77	313.91	311.59	312.61	313.38	312	313.18	314.22	312.07	314.51	313.35	311.79	312.23
306.35	306.44	306.08	306.6	308.22	306.1	305.89	307.12	306.7	307.39	304.98	306.2	307.91	308.25	306.39	306.54	307.98	307.3	308.46	304.64	306.01	306.14	307.21	307.66	306.05	307.45	307.54	307.48	306.96	305.66	305.6	305.52	306.01	306.7	306.27	306.46	306.53	306.77	304.59	306.31	307.02	305.47	304.92	306.84	305.47	306.83	306.75	308.32	305.47	305.64
318.98	318.9	316.39	317.8	317.2	318.53	318.6	320.5	319.19	319.11	318.25	318.28	318.49	318.63	316.63	320.44	316.72	318.47	317.77	319.69	318.2	319.02	318.08	319.33	319.36	316.83	317.82	320	316.95	319.76	318.47	318.53	317.32	319.66	318.35	317.99	318.42	318.51	318.15	319.13	317.22	319.61	318	319.57	317.45	318.51	318.32	318.62	317.79	319.55
304.69	306.6	303.64	306.31	302.76	303.49	304.4	305.05	303.57	303.79	304.36	305.33	303.75	304.44	305.27	303.15	305.17	304.11	303.83	303.96	305.65	303.01	304.71	305.14	304.37	303.59	304.68	303.85	305.05	304.69	305.1	304.63	305.42	302.03	303.74	305.38	304.64	302.55	304.63	302.78	303.95	305.55	304.48	303.89	305.51	302.96	305.32	305.31	304.25	303.06
315.88	314.67	313.46	313.94	313.59	312.75	315.99	314.83	315.37	314.61	316.18	316.13	315.94	314.29	315.79	315.41	315.04	314.81	315.73	314.07	313.83	315.67	315.32	314.17	316.35	315.32	314.23	317.12	314.24	315.02	316.04	313.75	314.91	316.05	316.32	314.93	314.6	314.79	313.2	315.57	315.95	316.02	314.48	315.3	315.31	313.9	314.08	314.01	314.72	314.62
313.69	315.4	314.27	313.11	313.38	315.1	313.37	313.8	314.94	315.64	313.29	314.08	313.91	314.64	313.08	315.52	314.23	314.31	313.98	314.05	313.45	315.68	312.75	311.44	313.73	313.3	315.21	312.29	313.17	313.62	312.44	314.34	316.59	312.37	313.92	316.29	313.93	312.99	313.41	314.87	313.87	314.92	313.66	313.81	314.74	315	313.56	313.86	313.8	313.25
304.15	300.73	300.53	302.78	303.03	304.46	303.13	302.97	304.46	303.26	304.31	302.7	301.5	302.8	303.78	305.29	304.57	301.84	305.05	304.01	302.25	301.52	305.25	303	304.36	303.26	303.81	302.5	301.92	303.01	304.25	304.16	303.98	304.94	304.13	301.82	302.87	304.35	304.57	301.98	304.13	303.95	304.85	303.62	304.6	302.17	303.44	303.75	304.42	304.05
300.29	300.83	301.55	300.83	300.92	299.52	300.44	303.03	300.02	301.61	301.91	299.72	301.94	300.66	301.76	302.36	299.57	301.51	302.19	299.8	301.8	301.14	301.07	303.01	300.5	301.04	300.19	301.35	300.98	300.77	299.91	302.5	300	300.63	301.51	300.11	302.21	301.27	301.26	300.6	301.8	302.75	300.1	299.81	301.44	299.97	301.43	300.68	298.97	301.3
319.11	318.47	318.2	316.49	318.92	319.07	318.98	318.93	318.58	318.6	318.04	318.45	318.44	318.31	316.69	318.36	318.41	318.68	318.6	317.95	319.32	318.68	316.11	317.23	316.77	318.47	318.56	317.06	319.78	317.52	318.18	318.48	316.85	320	318.21	316.91	318.31	316.82	316.63	318.63	317.22	317.57	319.54	319.01	319.05	319.69	319.44	317.45	319.21	317.98
309.96	309.91	310.93	310.81	310.32	312.95	311.71	309.06	311.86	310.63	310.61	310.59	310.89	310.74	311.65	310.67	308.94	308.94	310.32	309.71	309.48	310.07	312.03	312.55	310.94	308.67	309.6	309.85	310.72	308.76	312.91	309.47	309.72	311.38	311.18	311.87	311.07	311.01	310.02	311.52	311.1	310.12	309.93	309.67	310.67	309.37	309.68	311.47	311.5	310
317.08	315.3	316.5	315.68	315.17	316.15	315.41	315.61	315.66	315.85	315.07	316.25	316.85	316.58	317.47	315.66	314.95	316.73	316.43	316.33	316.76	315.99	316.1	315.13	315.4	316.36	317.71	315.79	317.56	314.68	316.86	317.27	316.67	315.41	317.55	315.6	317.76	316.27	315.92	315.33	316.73	315.21	315.32	313.72	316.26	314.16	315.79	315.24	315.54	316.14
295.3	295.81	296.62	293.23	295.29	296.01	295.51	295.84	294.22	295.71	293.33	294.63	294.76	296.03	293.47	295.7	295.17	294.49	295.85	293.61	294.31	295.27	294.24	295.23	295.81	295.12	293.61	297.17	295.66	294.95	294.06	295.95	295.27	296.06	295.43	296.11	294.1	293.82	296.36	294.18	293.96	294.49	295.49	296.89	294.03	296.07	295.94	295.51	294.51	293.42
303.73	304.49	302.67	302.22	303.69	302.79	301.42	303.99	304.54	302.94	303.41	303.56	303.03	302.83	303.61	304.01	301.74	302.9	301.69	303.21	302.68	302.34	304.22	303.78	302.07	303.53	304.97	303.18	303.16	303.77	302.29	304.19	303.31	302.59	302.56	302.1	302.6	303.22	303.1	302.06	305.12	302.55	304.04	303.74	302.56	303.39	304.56	302.9	300.86	302.77
315.54	315.3	314.52	314.24	315.32	313.79	316.15	316.22	314.52	314.6	314.52	312.73	314.98	315.95	315.58	316.75	315.38	314.81	314.15	316.03	313.78	312.45	313.69	315.17	314.28	313.62	315.01	313.26	315.19	315.75	314.82	313.64	313.92	314.06	314.07	314.19	315.49	314.89	315	313.02	314.09	315.22	315.77	314.63	312.95	314.09	314.82	314.41	314.65	315.42
302.99	303.48	303.69	304.73	303.83	303.75	304.62	303.88	304.29	305.37	303.23	304.85	303.16	304.25	303.38	304.16	302.36	304.68	303.54	304.49	304.82	303.19	303.73	304.2	302.65	304.09	303.6	303.27	302.65	304.26	303.34	303.97	304.19	303.89	304.79	303.49	303.64	302.76	304.37	303.02	304.53	305.51	302.59	303.24	302.71	302.82	303.67	304.31	304.15	304.52
315.99	318.22	318.44	317.88	318.19	319.4	316.81	317.55	318.06	319.13	318.49	317.36	317.07	317.52	316.72	319.7	318.47	319.63	317.06	318.47	317.27	318.11	319.38	317.55	320.22	317.09	317.78	318.76	316.02	316.99	316.82	317.99	317.74	317.1	319	317.95	317.88	320.22	319.37	316.98	320.12	317.29	319.47	318.15	316.71	317.91	318.04	318.54	318.21	317.81
308.37	309.6	308.57	306.92	308.86	309.49	308.64	308.91	308.92	308.25	309.05	308.73	308.01	307.8	309.78	309.48	308.56	307.81	307.68	309.64	308.68	306.7	309.45	308.28	309.92	309.53	309.8	309.38	308.69	309.36	309.23	309.26	309.01	309.06	308.9	309.74	309.05	307.37	310.14	308.74	309.85	309.31	309.73	308.52	308.25	308.86	308.45	308.83	308.21	309.31
304.48	304.41	305.84	305.53	305.69	305.61	306.79	307.21	306.2	306.03	303.93	304.64	306.09	304.22	305.42	305.31	304.43	306.04	305.75	306.79	304.4	305.55	305.32	305.82	305.44	305.92	305.61	304.96	305.64	305.79	303.89	305.31	306.72	307.76	307.18	305.7	305.24	306.37	307.25	305.75	303.56	304.57	304.62	304.77	305.12	305.75	304.67	305.93	306.24	304.5
306.33	305.48	303.46	303.94	304.96	304.95	304.25	304.56	301.24	305.22	305.72	304.77	304.68	303.54	305.44	305.6	306.32	304.3	303.73	304.91	304.46	307.7	302.81	302.16	303.98	305.28	303.79	306	305.75	303.62	302.78	304.36	304.65	303.24	304.74	306.81	304.92	304.8	303.95	306.43	305.48	304.75	305.38	304.67	304.52	306.13	304.78	306.76	304.95	305.09
304.06	301.38	305.26	302.21	302.48	303.62	304.61	303.05	301.56	303.78	302.83	302.84	303.43	303.07	302.45	303.47	304.39	303.71	304.04	303.71	303.4	305.83	304.14	303.5	303.46	304.6	305.1	303.11	301.93	301.9	304.58	303.87	303.75	304.06	304.93	302.98	303.11	302.2	304.17	304.83	303.39	303.14	303.66	300.59	302.18	305.36	302.36	302.93	304.1	304.1
304.24	307.06	305.59	304.91	303.29	303.83	304.89	305.85	305.11	305.06	302.54	304.43	303.93	303.74	304.48	303.62	304.07	304.26	304.28	303.96	304.6	305.02	304.46	303.67	305.26	302.92	303.79	305.02	303.66	303.75	303.91	304.08	305.29	303.28	304.58	304.56	304.6	304.49	303.65	304.32	305.06	305.25	302.82	303.93	304.24	304.84	306.66	305.9	303.82	303.55
295.33	294.75	295.48	295.92	296.09	294.54	294.8	295.6	295.87	295.5	296.01	296.09	295.23	296.44	295.37	296.79	295.84	298.17	296.58	295.26	294.06	296.69	295.62	296	296.08	293.53	295.89	296.85	294.86	294.75	296.25	292.95	295.1	297.2	295.92	296.14	295.28	296.86	295.12	294.62	293.87	295.16	294.25	294.26	294.98	293.7	294.19	294.56	295.67	294.22
304.65	302.71	304.49	302.08	303.88	303.38	301.86	304.03	302.02	301.42	304.41	303.03	302.82	302.22	302.91	301.71	303.51	303	301.47	301.53	301.9	302.29	302.6	304.72	303.97	304.8	304.69	303.09	303.02	303.72	304.61	301.53	303.17	303.87	303.45	301.94	302.82	301.99	302.11	302.3	302.22	303.96	302.73	304.71	302.02	302.94	303.32	301.74	302.68	304.02
295.23	295.15	296.28	295.66	296.19	296.9	294.35	296.79	294.81	293.99	296.22	296.05	295.52	296.46	294.94	294.48	296.43	294.35	294.58	294.2	294.48	296.28	294.73	294.61	295.07	295.55	293.92	295.55	295.86	293.59	296.01	293.54	295.28	293.8	293.24	294.87	295.18	295.68	296.3	294.67	295.52	293.81	294.63	296.02	294.83	296.28	294.62	294.76	294.12	294.54
301.82	303.79	302.58	303.33	303.13	304.88	303.45	303.37	303.41	304.04	305.05	303.26	303.34	304.88	304.12	303.34	302.74	303.71	302.47	302.6	302.23	302.37	303.82	304.89	302.87	303.72	301.93	305.65	303.41	304.56	303.33	302.35	303.49	302.2	302.76	302.52	303.43	301.46	303.3	301.7	301.75	301.23	303.31	304.83	301.75	303.48	303.05	303.87	301.75	304.07
305.15	305.71	305.25	305.08	304.62	304.7	305.57	305.08	305.62	307.58	303.21	304.6	305.52	305.59	304.42	304.04	304.81	304.82	303.75	302.99	305.84	304.43	304.7	305.24	305.73	304.28	303.11	302.15	305.68	303.68	304.95	305.9	304.81	305.48	305.89	304.99	306.7	303.61	305.84	304.23	303.37	305.05	303.66	303.32	306.3	305.78	305.58	304.35	305.29	304.29
313.16	316.13	314.14	313.78	313.24	312.5	311.02	314.37	314.11	312.58	311.28	312.66	313.51	314.07	312.89	312.64	312.97	312.29	312.05	314.62	312.38	314.26	313.45	313.87	315.05	314.48	313.88	312.86	313.84	312.58	315.1	314.07	312.75	311.26	312.82	312.14	313.4	311.65	314.02	314.68	312.86	314	313.22	313.86	316.43	313.06	313.41	312.02	312.66	313.32
313.13	312.71	313.76	312.28	311.26	311.75	312.45	313.68	311.5	311.55	313.13	312.06	312.93	313	311.38	312.93	313.6	313.31	312.37	312.01	313.55	313.76	312.46	312.22	311.99	312.09	313.34	311.7	312.54	312.42	312.66	311.47	311.62	310.83	314.04	312.86	311.38	312.49	311.88	313.09	312.2	311.18	313.27	310.16	311.12	311.94	313.61	312.33	310.87	314.29
306.28	305.85	304.58	305.61	304.91	306.34	303.85	304.04	304.52	304.16	306.35	306.51	304.36	304.66	303.73	304.3	305.16	307.34	305.74	305.16	305.52	304.44	306.91	304.19	304.34	304.63	304.05	302.93	305.53	306.52	305.17	303.78	305.49	304.89	305.49	302.98	303.75	304.3	304.93	305.59	305.03	305.22	305.81	303.21	305.58	303.03	304.58	302.9	304.91	305.14
313.44	316.58	313.83	312.97	314.21	313.97	313.68	314.35	314.14	313	314.64	314.46	314.53	316.36	314.21	313.76	313.09	314.69	313.33	313.9	312.26	314.07	314.01	316.05	314.41	313.65	313.63	313.5	312.6	312.87	313	315.08	314.92	313.12	314.15	315.26	314.35	316.1	315.16	314.42	313.33	313.16	313.35	313.69	314.19	315.3	313.12	311.62	315.31	314.69
299.1	301.91	301.3	300.99	303.29	301.83	300.56	300.95	300.4	300.54	301.96	302.47	300.36	303.19	299.76	299.89	300.48	300.84	301.65	300.61	302.92	300.48	300.34	301.09	301.08	302.96	302.3	302.03	301.81	301.31	299.98	301.61	301.84	302.39	301.59	300.93	301.5	300.23	301.64	298.78	298.92	301.13	302.41	303.29	301.95	300.09	301.89	302.71	300.6	300.68
310.79	312.19	310.68	312.32	312.76	313.03	310.89	312.16	313.07	310.54	312.31	311.01	310.92	310.95	311.19	311.14	313.58	311.56	312.92	311.67	311.45	310.39	310.99	309.75	311.73	311.88	311.87	312.64	312.47	311.52	312.01	313.44	312.55	310.12	311.52	312.33	312.61	310.82	308.88	309.85	313.45	311.84	313.06	312.49	310.56	310.55	311.59	312.46	311.16	312.96
318.28	317.29	319.06	318.23	317.75	317.89	319.55	316.94	315.91	315.89	316.61	316.62	317.24	316.41	317.41	317.15	316.22	316.51	317.24	315.97	317.48	315.92	318.54	315.11	319.16	316.57	317.43	318.09	318.86	319.03	316.64	316.71	315.64	318.26	316.21	317.57	316.16	317.66	315.93	318.51	317.67	318.89	316.03	317.24	316.25	317.65	317.74	316.83	317.14	317.98
304.6	305.3	305.36	304.14	304.38	305.24	302.72	306.36	304.81	305.06	304.76	305.15	303.15	303.9	305.13	305.02	305.64	305.87	305.49	305.06	306.24	303.66	304.01	305.22	304.59	306.02	303.13	304.96	305.19	304.34	303.79	305.24	303.6	305.62	305.94	304.63	305.82	305.24	305.62	305.54	304.41	305.8	305.37	304.57	305.51	306.97	305.46	304.83	304.77	305.15
306.14	306.71	306.05	305.48	306.48	306.53	306.75	305.49	304.45	304.94	307.5	305.88	305.29	308.28	306.39	304.29	307.4	305.23	306.71	304.27	306.51	308.67	305.71	305.94	305.92	306.87	307.14	306.84	308.86	305.92	306.23	306.67	305.07	305.33	306.8	304.91	305.86	306.43	304.39	307.06	306.11	306.6	306.83	306.67	305.45	306.48	305.93	306.03	308.28	306.96
318.45	319.18	317.97	318.43	319.51	319.91	318.08	317.76	319.94	319.85	319.33	319.34	317.41	318.12	318.22	318.65	318.3	319.73	319.04	319.74	321.01	318.69	317.51	320.55	320.36	319.26	320.18	318.33	319.88	319.97	318.39	319.28	319.19	319.1	317.7	320.32	319.64	319.76	320.99	321.13	318.38	318.79	319.3	317.86	320.54	319.41	317.36	318.62	319.72	318.07
313.48	311.08	311.81	313.76	312.39	313.02	311.33	312.75	311.87	312.15	312.89	311.72	311.83	311.15	312.42	312.07	314.46	312.16	314.01	314.51	311.43	312.46	311.49	312.88	313.28	311.27	311.95	312.67	314.37	312.23	314.29	312.3	313.36	312.98	311.89	312.43	313.09	312.5	311.25	312.41	314.04	312.98	312.75	311.19	313.07	309.43	312.29	311.96	313.77	309.25
305.57	306.36	307.41	304.87	307.78	303.58	306.76	304.93	306.32	305.95	307.09	304.65	305.21	304.85	306.57	305.68	306.28	304.52	306.96	306.6	307.16	306.24	305.9	305.85	306.16	304.64	306.6	307.7	306.07	305.44	305.17	306.19	304.62	305.87	305.67	303.88	306.96	307.04	305.49	305.84	305.9	306.12	305.27	307.14	306.85	306.36	304.92	306.79	306.33	306.03
299.09	299.22	299.53	300.03	301.03	298.64	298.4	299.48	299.95	299.83	300.47	302.02	299.97	300.06	299.45	300.75	298.6	300.29	299.93	300.99	298.19	299.39	301.03	298.96	299.73	301.28	300.64	299.02	300.34	299.19	299.49	300.47	300.45	299	300.72	298.99	300.33	300.89	299.29	299.25	300.35	300.56	300.2	297.86	300.6	300.46	299.52	300.47	299.75	299.49
307.88	308.1	306.54	307.28	309.02	306.63	307.04	307.56	306.75	307.93	305.36	307.83	308.62	308.07	306.75	306.98	306.76	306.9	305.76	308.68	307.76	307.97	306.39	305.99	309	308.78	307.85	307.58	305.81	307.09	307.22	307.48	306.17	307.8	308.56	306.74	307.05	307.05	307.06	305.86	308.01	308.72	306.94	307.42	306.86	307.47	306.96	309.79	306.87	306.09
329.02	328.82	327.84	330.16	329.8	327.73	327.85	327.04	328.11	328.75	328.75	327.2	326.82	331.64	326.57	327.82	329.33	327.83	329.91	326.96	327.95	326.65	329.07	328.32	327.88	326.19	331.09	328.59	327.65	328.65	329.21	329.72	329.5	327.73	329.75	329.37	327.72	326.93	329.25	328.69	328.13	329.08	327.72	329.32	330.17	328.18	329.64	328.25	329.12	328.79
312.99	313.4	314.02	311.71	311.87	311.52	312.3	313.27	311.92	312.44	314.45	311.82	311.58	315.73	313.37	311.93	310.95	312.57	312.62	313.18	312.18	312.2	313.25	314.06	312.68	313.83	312.72	312.72	312.6	312.31	312.91	310.84	313.44	311.9	313.66	315.26	313.22	312.31	312.23	313.03	313.72	314.49	313.62	313.6	312.45	313.59	312.88	312.21	314.03	313.43
294.45	292.93	293.71	293.36	292.36	293.82	294.05	294.17	294.2	294.23	294.31	294.69	294.95	294.8	292.09	294.77	295.86	294.87	294.49	292.86	293.87	294.83	293.8	294.3	295.28	294.04	292.32	293.69	294.6	292.8	293.89	294.51	294.32	295.05	294.88	294.56	294.15	293.86	293.16	294.84	295.11	295.63	293.76	294.06	293.9	294.15	294.52	295.34	292.54	292.89
315.26	316.38	315.3	316.63	314.66	315.5	315.35	315.98	314.39	316.72	316.32	314.89	316.47	315.64	314.95	316.46	314.61	313.84	315.65	315.45	315.45	315.82	314.49	316.39	315.71	315.54	317.05	316.59	317.09	317.38	316.29	314.54	314.43	316.52	314.24	316.06	317.01	315.78	315.91	314.66	317.66	315.43	315.01	315.94	315.49	316.02	316.52	316.29	316.69	316.57
294.42	295.38	295.6	294.84	296.28	296.8	294.75	293.58	293.47	295.51	296.12	292.87	292.92	292.68	296.22	296.45	295.68	296.02	294.83	294.31	295.49	294.6	295.36	295.56	295.01	294.91	297	293.64	295	294.54	295.49	296.55	296.08	294.02	296.76	294.56	295.59	294.26	296.11	294.62	294.57	295.21	295.08	295.13	296.39	294.53	294.6	295.78	294.27	295.86
314.84	313.66	313.52	313.19	311.74	314.3	314.75	312.3	312.43	313.51	312.34	312.6	315.28	312.41	314.87	313.47	312.41	312.35	312.63	312.39	313.71	314.45	313.35	312.23	313.62	311.81	313.79	312.88	313.75	313.19	312.74	313.72	313.07	312.52	312.07	312.48	313.74	311.27	312.38	313.91	313.15	313.31	313.7	311.7	311.72	312.86	313.46	313.52	311.6	313.08
328.51	328.83	329.63	328.93	327.04	329.01	328.17	327.8	328.77	327.23	329.4	329.46	327.74	329.48	330.39	329.38	329.56	327.66	329.49	329.19	328.47	326.97	328.42	331.6	327.49	329.85	329.42	329.62	328.68	328.79	328	328.51	329.73	329.5	328.4	326.81	328.39	327.35	329.62	330.49	328.87	328.18	328.74	329.75	328.97	327.95	329.05	328.72	327.85	327.94
312.96	313.74	312.13	313.22	314.56	313.18	313.3	314.83	314.76	312.17	312.17	313.16	312.98	312.56	314.29	312.89	313.31	313.38	313.37	313.21	314.11	312.7	314.82	313.26	313.35	313.37	312.76	312.14	314.71	313.37	314.22	312.65	314.23	311.92	313.67	311.34	311.57	311.88	314.27	313.01	314.03	312.37	314.22	313.29	315.39	313.58	313.58	314.26	313.72	312.39
300.95	299.4	299.68	302.02	301.06	300.97	302.31	302.3	301.42	299.72	300.54	301.36	300.89	301.34	300.42	300.86	300.98	300.29	300.52	301.58	300.3	300.98	301.23	300.83	300.96	301.26	300.21	302.77	302.21	301.63	299.23	301.54	299.64	300.01	300.66	300.81	301.5	299.25	301.78	301.05	301.68	300.14	301	300.34	302.47	302.39	301.29	302.93	301.32	300.49
307	305.44	308.24	306.48	305.95	306.94	306.56	306.17	306.67	305.67	306.17	306.81	306.49	307.13	308.13	308.33	308.36	307.48	306.36	305.32	305.53	306.09	307.44	305.03	308.9	307.29	308.03	306.17	306.22	307.19	308.57	308.69	307.49	305.36	307.5	306.11	308.6	304.97	305.56	306.81	306.88	306.04	305.88	306.92	306.78	307.7	306.52	305.48	307.17	306.63
313.68	312.05	315.69	312.86	314.8	314.98	313.72	315.22	314.18	313.79	312.95	312.88	313.99	312.67	312.86	312.35	313.46	312.71	314.21	314.27	313.95	312.42	313.65	314.93	314.45	313.65	315.65	313.36	311.35	312.49	313.78	313.73	313.3	313.34	312.88	312.62	313.83	312.99	313.08	315.36	315.52	313.65	313.74	312.47	312.65	314.52	313.26	316.58	313.83	315.97
303.22	302.41	303.32	303.92	304.07	304.49	303.56	304.96	304.14	301.98	304.29	303.2	302.23	304.6	304.5	304.06	303.58	302.09	303.56	304.37	302.09	303.23	304.92	304.72	304.8	302.93	302.53	302.84	303.62	303.67	304.4	304.9	303.68	304.54	303.64	303.71	302.1	304.22	303.69	302.86	302.46	303.02	301.73	304.44	304.65	303.86	302	301.85	301.11	303.01
300.8	302.07	300.93	302.69	301.69	302.8	302.48	301.11	302.59	301.57	300.99	302.37	303.93	302.18	302.01	303.12	302.94	303.7	300.96	301.53	301.65	302.05	302.19	303.92	302.04	303.15	302.25	300.33	302.11	301.87	301.51	303.79	301.82	303.87	302.31	301.68	303.14	301.4	300.08	301.33	303.51	301.73	302.66	301.68	302.26	301.82	302.5	302.11	300.95	300.96
305.98	307.94	307.98	305.67	305.77	306.46	306.71	305.73	305.28	306.41	306.28	306.1	306.6	306.67	305.87	308.38	307.41	306.29	305.68	305.76	305.73	305.19	306.66	305.98	307.32	306.02	307.68	304.69	304.75	305.47	306.84	305.05	304.31	307.25	305.53	307.33	305.11	304.58	305.93	305.85	306.7	305.44	306.52	306.99	306.14	306.8	305.91	307.61	307.16	306.15
315.66	315.21	316.47	316.34	316.68	315.3	315.38	316.26	315.02	314.37	314.95	316.12	316.05	315.3	315.4	314.87	315.22	316.87	315.83	315.59	316.05	315.91	316.67	316.8	316.54	317.06	315.55	314.71	315.47	316.13	315.87	315.93	316.73	315.42	315.06	317.45	314.57	316.03	315.82	314.24	318.3	316.72	314.33	315.52	317.74	314	314.52	316.85	316.78	316.47
318.3	318.58	318.81	317.25	317.9	316.07	317.47	319.03	317.84	317.77	317.39	318.59	316.64	319.59	318.2	317.27	318.35	316.86	317.18	317.57	318.26	319.07	316.59	318.68	319.2	319.35	316.96	317.6	319.4	317.85	318.5	317.88	319.11	318.48	319.53	318.05	317.59	316.85	318.32	318.89	318.17	319.92	317.79	316.9	317.1	318.77	318.25	317.94	319.06	317.59
304.29	305.41	306.19	305.83	305.05	304.43	304.87	301.9	306.64	305.58	306.2	306.27	305.11	307.22	305.67	304.95	305.51	305.45	305.49	305.71	303	306.34	307.1	305.89	306.02	306.98	304.74	306.17	305.56	305.03	305.35	305.9	305.02	305.73	305.4	305.11	307.45	303.29	307.21	305.08	306.38	306.33	306.46	305.11	305.99	306.27	305.49	303.81	307.15	306.14
302.12	300.55	300.73	301.11	304.23	301.83	300.09	301.67	300.75	301.91	300.48	301.5	301.56	302.53	300.63	301.65	300.89	301.43	301.6	302.19	302.59	300.2	301.35	300.2	301.11	300.57	300.77	300.29	299.72	302.89	300.84	300.93	300.52	300.59	301.76	301.47	301.28	300.38	301	300.69	301.34	300.25	301.97	300.75	301.55	301.55	301.37	300.38	301.63	301.23
314.93	313.49	313.25	313.88	314.34	313.79	314.68	312.11	311.77	310.86	314.25	314.19	313.43	314.12	313.56	313.28	314.41	315.12	312.95	312.84	313.93	316.86	312.9	312.73	313.28	314.7	313.28	313.71	313.41	314.12	315.5	314.14	312.6	314.25	313.75	311.68	314.71	312.19	313.65	313.4	314.79	314.6	313.63	314.29	313.39	314.59	312.97	313.87	315.48	312.64
312.52	312.59	312.61	313.65	311.64	311.57	313.07	312.72	311.34	314.4	312	313	311.62	312.59	310.57	312.71	312.33	312.33	311.72	311.97	312.3	312.65	312.89	312.78	312.62	311.18	312.99	312.38	311.76	314.22	312.54	313.34	310.84	312.37	313.69	311.61	310.08	313.01	310.22	312.32	314.51	311.37	312.99	311.7	313.27	313.7	313.3	311.45	312.73	311.86
314.44	314.17	315.53	314.38	317.75	316.03	314.2	314.19	315.04	314.48	315.55	314.39	314.6	313.25	315.22	314.55	313.31	314.28	314.64	313.9	315.08	314.24	314.91	315.61	317.84	315.8	315.87	314.76	314.76	313.8	315.29	315.66	314.79	315.09	314.4	314.42	314.47	313.86	315.67	314.41	315.76	315.11	313.29	314.37	314.35	315.52	315.14	314.67	315.29	313.47
304.86	303.39	304.38	303.36	301.8	303.61	304.49	304.73	301.57	302.13	303.28	302.68	305.19	303.22	303.12	302.16	303.61	303.04	303.33	301.91	302.92	304.9	302.29	303.95	304.59	303.58	302.52	302.82	302.09	303.63	303.25	304.9	302.04	304.3	304.06	302.68	303.48	301.72	303.31	303.66	304.11	304.61	303.22	305.84	303.37	304.22	302.41	305.87	302.02	302.65
317.51	319.26	319.97	317.67	317.73	316.43	318.75	318.08	317.16	318.95	316.49	317.16	319.42	318.54	315.87	319.16	318.49	318.18	319.06	319.61	317.73	319.4	317.62	318.15	317.7	317.99	318.69	317.61	318.28	319.08	318.27	317.68	317.54	316.46	320.28	316.6	318.3	319.52	317.08	318.57	319.51	319.25	317.22	318.22	318.23	317.93	319.59	320	318.39	318.84
311.33	312.35	314.24	314.8	313.06	311.61	312.09	310.45	313.75	313.24	314.59	311.42	312.99	312.17	312.34	312.01	312.47	312.9	314.81	310.99	311.55	314.04	312.89	313.19	311.9	311.17	312.28	311.77	314.17	312.51	312.89	312.03	311.96	312.94	312.81	314.42	312.47	312	312.2	312.98	314.27	311.47	311.54	313.96	311.76	312.76	313.2	311.9	313.9	313.14
305.09	305.93	304.07	303.28	304.12	306.1	303.63	304.71	304.23	305.22	304.76	305.12	305.28	306.31	305.24	305.46	306.27	307.88	307.45	305.56	306.44	304.17	305.17	305.65	307.19	305.61	305.45	305.15	306.85	306.73	306.7	304.75	305.36	303.67	305.6	306.9	305.35	306.03	304.63	304.45	305.35	307.09	304.72	305.81	306.4	308.23	305.77	304.44	305.45	307.33
304.79	305.19	307.09	305.13	306.54	306.96	304.98	305.57	304.71	304.87	305.85	305.72	304.66	307.29	304.86	307.78	304.95	304.68	303.99	306.47	304.51	305.27	307.9	304.96	305.59	305.27	304.74	305.1	305.21	305.27	305.3	305.44	304.45	306.84	303.38	306.19	304.65	304.87	305.24	304.09	303.78	306.03	304.48	305.82	304.85	305.36	307.39	305.39	306.95	304.75
306.9	307.67	306.34	307.79	307.74	307.31	307.74	308.39	305.61	308.14	309.02	305.91	306.72	306.8	308.07	306.57	306.5	308.35	307.1	307.17	307.17	307.97	307.17	308.24	307.15	306.4	306.41	308.28	306.68	307.83	306.52	306.97	307.76	306.95	307.05	306.76	306.45	306.35	307.63	307.24	308.2	307.52	308.06	305.98	306.8	309.1	306.24	307.96	307.73	305.95
315.01	314.63	315.55	316.28	315.42	313.96	314.31	316.09	315.24	314.05	315.24	314.67	314.75	315.22	314.12	315.36	314.89	314.05	316.64	315.63	315.32	314.21	315.94	313.56	313.5	314.68	314.31	314.02	313.89	317.12	313.71	315.04	315.32	316.62	313.88	313.37	315.88	315.09	313.58	315.82	315.17	315.93	315.73	315.87	316.1	315.53	312.89	314.72	314.72	314.66
304.8	303.14	303.86	301.88	302.46	300.91	302.82	304.28	301.85	302.52	303.06	302.71	301.36	302.98	302.02	304.11	303.69	302.94	302.96	303.13	304.3	303.54	303.37	301.98	302.85	303.11	300.97	303.53	301.98	303.47	301.99	303.76	300.53	303.29	301.32	301.96	302.37	303.54	304.43	302.5	303.35	304.43	303.72	302.13	305.28	304.02	303.58	302.47	301.41	302.37
303.24	303.4	303.45	302.42	302.61	302.67	302.71	302.36	304.97	303.1	301.93	302.92	302.47	303.28	304.6	303.56	304.64	303.49	303.62	304.35	303.63	303.33	304.3	303.41	304.34	303.99	303.17	303.01	304.43	303.37	304.93	302.89	302.57	303.61	303.62	303.49	304.49	304.12	304.38	304.95	304.24	304.22	302.54	303.34	302.93	302.65	301.84	302.92	303.37	303.71
307.25	305.74	305.84	306.44	306.4	306.24	305.69	305.64	304.52	307.01	306.73	305.97	304.56	304.74	305.46	305.48	305.4	306.12	302.85	305.08	305.64	305.82	306.6	303.97	306.28	305.76	304.74	306.34	305.69	305.76	305.79	305.1	305.54	304.01	304.84	304.05	305.69	304.79	307.1	304.94	303.56	304.96	305.34	304.54	305.21	305.36	305.65	305.28	304.43	304.79
312.35	313.62	317.05	315.27	314.04	316.04	315.94	316.64	316.67	313.79	315.78	315.82	315.22	317.31	315.58	314.74	315.28	316.88	314.14	314.38	315.59	313.98	315.82	315.18	313.9	314.26	314.45	315.65	315.72	314.26	314.45	315.38	315.8	315.48	314.35	316.58	314.63	315.55	315.13	317.57	315.46	314.41	315.57	314.06	314.66	314	315.69	313.77	315.97	315.41
319.11	319.56	321.26	320.29	320.03	320.49	320.67	318.3	319.93	318.44	318.6	320.51	319.31	318.32	319.54	320.54	319.6	317.38	319.41	318.82	317.67	318.83	320.59	318.51	319.28	317.99	319.77	318.21	318.47	319.77	317.56	319.02	318.18	321.06	322.19	319.1	318.54	320.02	319.51	318.3	318.74	321.01	319.67	319.42	317.54	319.25	319.28	317.27	320.39	319.34
309.42	312.22	310.07	312.43	310.96	310.16	311.72	312.55	310.97	312.77	311.18	312.5	309.22	312.72	310.16	312.3	310.05	311.79	312.19	313.29	311.3	311.68	312.67	310.23	310.9	309.85	311.96	312.64	310.08	312.35	310.75	313.51	312.7	310.85	312.17	312.62	311.86	310.58	312.35	311.89	312.79	311.67	312.01	311.28	311.37	311.02	310.92	312.81	312.57	312.39
307.95	305.63	306.72	307.82	306.5	308.51	307.15	308.56	309.01	306.76	306.37	308.3	308.48	303.71	306.66	308.1	308.59	306.81	305.99	306.53	307.23	307.5	307.29	306.05	306.74	309.34	307.45	308.67	308.83	306.67	307.26	307.94	306.15	308.12	308.7	305.65	307.18	307.26	306.23	308.66	307.44	308.65	306.11	307.78	307.62	306.17	306.35	306.7	306.65	307.62
319.04	319.04	320	321.24	319.79	320.02	319.13	321.29	318.48	319.38	317.17	317.62	319.16	317.53	319.64	318.1	318.64	318.76	320.61	319.61	318.16	319.73	319.64	320.15	318.77	318.61	317	319.49	318.15	318.82	318.09	319.36	318.3	317.58	318.16	317.18	318.05	319.02	319.65	317.35	319.2	320.35	318.3	317.68	318.58	318.93	319.21	317.45	317.27	319.18
314.58	313.34	314.77	316.73	316.31	313.67	315.18	314.47	313.63	316.21	315.28	316.33	314.99	312.87	315.54	313.6	314.28	314.34	313.76	313.26	314.27	312.79	315.22	314.29	315.55	314.14	314.25	314.3	315.8	316.67	313.92	314.77	313.02	314.61	313.14	312.79	314.62	314.38	313.83	313.73	315.58	314.4	313.07	313.59	315.34	314.23	316.44	313.97	315.85	314.43
314.92	315.2	316.28	313.85	315.41	313.48	314.2	315.61	315.92	313.67	314.98	315.27	314.92	315.63	315.47	314.41	315.95	316.15	315.06	313.73	314.16	316.05	315.14	316.27	313.6	314.92	314.19	315.33	314.56	314.51	314.28	315.71	315.87	314.86	315.93	317.61	313.06	315.34	315.38	316.6	314.36	315.82	316.85	314.22	314.73	315.71	313.97	315.5	314.2	315.26
327.74	327.37	328.58	329.07	328.93	328.73	326.4	326.64	328.55	328.67	328.57	327.92	327.03	326.74	328.35	327.77	326.65	328.72	327.29	327.84	326.69	327.87	328.51	327.58	325.92	328.53	326.02	327.15	328.39	329.05	327.09	326.84	327.36	328.37	328.36	327.38	329.72	327.65	326.2	328.9	328.44	328.64	325.95	328.65	327.95	327.67	329.15	328.04	328.09	327.65
310.93	308.86	311.2	312.48	310.25	309.76	310.98	311.29	308.89	311.87	312.44	310.95	307.31	310.81	310.03	308.7	308.57	310.52	310.57	310.04	307.93	311.73	308.11	310.91	310.56	309.35	311.96	312.55	309.43	307.93	310.14	310.33	311.58	310.89	312.23	310.07	311.37	310.65	308.41	309.42	312.64	310.58	311.52	310.02	310.54	310.38	310.37	311.11	309.79	311.81
299.86	298.3	301.11	299.66	300.2	298.62	299.14	301.22	299.65	299.29	299.37	298.98	300.56	300.44	301.64	299.04	301.07	300.35	300.97	299.29	299.93	300.78	298.9	300.95	301.23	299.47	299.6	299.43	299.98	298.28	300.07	299.5	299.4	301.77	299.82	300.76	300.66	300.19	299.42	299.14	299.44	300.03	300.07	300.27	300.68	301.59	300.38	299.55	298.91	298.74
306.98	310.74	307.51	306.28	308.75	307.82	308.34	306.68	305.97	308.29	307.98	306.65	309.31	308.95	306.22	306.56	307.85	306.81	307.77	305.62	306.51	306.96	307.85	306.92	305.83	306.93	306.83	306.38	307.12	306.68	308.13	306.76	308.76	307.29	307.5	306.95	306.05	306.91	307.85	306.64	306.5	308.45	307.85	307.63	309.23	307.58	306.27	306.48	307.79	309.23
298.6	296.19	298.39	297	297.13	297.64	296.75	296.43	295.99	295.65	296.75	295.81	294.48	297.53	296.78	297.42	297.87	297.2	296.94	295.12	296.11	297.01	296.85	296.76	296.18	297.96	296.15	296.97	295.27	296.07	296.85	297.36	296.84	296.25	296.65	297.36	297.99	297.16	299.06	295.69	297.23	294.72	298.11	295.9	296.76	294.9	295.73	297.37	297.67	297.08
309.19	309.3	310.46	310.13	309.62	308.15	310.32	309.64	308.79	309.71	309.41	310.76	310.61	309.07	310.86	308.73	310.67	310	310.69	309.27	312.06	311.61	309.78	309.95	310.06	309.58	310.85	309.39	309.56	310.58	310.3	309.91	309.82	309.46	309.98	309.62	308.98	310.38	310.69	308.7	308.22	309.01	309.78	308.4	309.94	308.67	310.18	308.46	307.68	310.99
294.71	293.78	292.72	295.05	294.48	294.08	293.49	294.32	292.97	294.97	293.53	295.47	295.55	295.65	293.76	293.73	294.73	293.52	294.19	294.36	294.02	294.65	293.52	295.99	294.4	293.89	294.25	295.1	294.19	293.81	293.32	293.33	294.27	294.15	296.35	294.78	294.17	292.94	292.76	295.04	294.96	294.5	293.77	295.01	294.75	294.6	293.82	293.69	293.56	292.7
313.04	310.48	313.02	313.68	312.61	312.46	311.75	312.38	313.12	312.91	313.2	313.7	315.21	314.28	312.08	312.43	312.36	313.91	315.14	314.82	314.32	313.81	312.99	312.96	311.79	313.42	312.9	312.77	311.84	311.8	313.35	313.89	311.88	312.86	313.16	313.24	313.41	313.5	312.65	312.92	313.58	311.96	313.47	311.95	313.52	311.34	313.09	313.03	313.43	313.93
313.91	316.41	315.99	315.63	315.04	314.06	315.5	315.56	315.88	315.05	313.62	316.95	315.86	315.04	315.03	316.67	315.53	312.79	315.79	316.23	316.27	315.07	317.24	316.05	316	314.47	315.1	315.51	316.66	313.51	315.2	315.94	316.54	315.88	316.05	316.04	314.59	314.63	316.2	314.92	315.14	316.05	313.66	317.15	315.58	315.06	315.5	317.24	315.59	316.38
313.69	312.71	314.33	312.44	312.79	312.17	313.58	314.24	311.56	313.98	314.95	314.16	313.95	312.08	313.62	313.42	312.58	312.15	311.09	312.61	313.47	312.68	312.64	314.06	311.91	314.84	313.8	313.84	311.03	313.84	310.76	312.38	313.69	313.77	314.77	311.77	313.65	313.2	311.36	311.2	313.09	312.41	312.78	312.09	312.53	313.42	314.45	313.12	314.54	311.47
305.92	304.82	303.73	304.54	305.06	304.22	304.95	304.23	305.8	304.4	303.6	304.57	304.49	303.93	301.45	303.14	303.69	304.15	303.81	303.28	304.18	304.73	304.7	303.22	304.24	305.13	304.39	303.64	304.3	304.27	303.33	303.13	304.18	304.77	303.55	304.84	303.3	303.86	305.46	303.62	305.35	303.58	303.31	303.22	305.45	303.96	304.64	303.78	304.43	304.79
310.82	313.19	314.56	312.66	313.45	311.69	314.01	312.43	312.88	314.19	312.55	310.91	310.91	314.35	313.71	313.44	311	311.69	312.98	310.93	314.26	311.27	312.83	312.8	313.33	313.97	310.97	312.82	312.36	312.44	311.15	312.9	313.14	313.79	314.39	313.12	313.29	313.07	312.91	312.42	311.27	312.9	312.73	312.69	313.21	313.87	312.15	312.87	312.53	313.07
314.85	315.74	314.24	315.34	314.45	313.95	314.94	315.31	315.51	315.63	313.91	314.96	313.81	314.41	314.77	314.27	315.33	314.58	313.3	314.06	314.2	315.44	312.62	314.4	314.61	315.87	315.89	314.22	314.02	314.69	315.04	315.77	313.29	312.74	315.02	315.83	315.19	315.58	315.19	314.49	315.96	313.96	315.45	315.78	313.78	315.41	312.5	313.7	314.47	312.63
317.09	317.98	316.41	318.06	317.96	317.47	317.75	317.9	317.27	319.16	317.6	317.19	317.6	318.3	318.37	317.81	316.96	319.73	317.79	318.42	317.57	318.98	316.98	318.6	318.88	319.05	318.01	317.05	318.31	319.07	319.54	318.25	317.42	317.77	320.18	318.27	317.95	317.74	318.84	319.09	318.51	318.42	319.28	319.87	316.72	317.11	317.62	317.56	319.22	317.38
295.37	293.39	294.93	295.31	294.34	294.07	293.26	295.82	293.76	293.68	293.73	294.93	295.18	294.15	293.79	294.02	291.83	295.55	294.34	293.44	293.7	294.29	294.74	294.74	293.39	295.14	292.69	292.24	295.21	292.16	293.95	293.87	292.93	294.58	294.89	293.61	293.87	296.63	295.1	293.65	294.64	293.77	293.65	295.72	293.33	294.04	292.8	293.27	294.51	294.16
314.75	314.09	313.89	313.06	315.6	313.41	315.1	312.96	315.73	316.94	316.74	312.92	313.81	317.3	314.34	315.13	311.94	314.94	314.97	312.99	314.69	313.95	315.61	315.36	313.64	315.57	313.49	315.16	313.98	314.56	313.87	314.07	313.8	315.3	313.39	315.72	312.6	316.75	314.42	314.92	314.69	314.02	315.29	315.67	315.3	315.29	316.79	314.74	315.46	314.46
305.66	305.55	306.27	306.19	304.87	306.3	303.31	302.93	305.22	306.26	306	305.47	306.19	305.42	303.78	305.14	304.63	305.39	306.82	305.75	306.82	305.81	305.53	304.74	305.76	306.95	305.39	303.71	305.42	307.01	306.5	305.7	305.65	307.17	305.8	306.22	305.6	305.9	303.52	305.34	304.78	305.37	305.35	304.46	304.93	306.73	306.1	304.72	306.71	306.47
327.76	326.62	326.67	328.29	328.27	329.02	327.75	327.66	327.05	327.95	325.19	326.55	327.75	327.08	327.74	327.16	328.7	326.48	325.86	325.15	327.18	325.74	327.1	327.88	324.97	327.35	326.94	325.04	326.45	326.94	327.94	326.63	327.43	328.32	327.53	327.45	326.75	328.21	326.43	326.33	326.7	327.24	327.83	327.97	325.99	327.97	324.85	326.31	326.54	327.5
311.98	311.54	310.33	310.96	310.15	311.86	311.49	312.23	311.02	309.36	310.52	313.33	312.1	311.78	310.2	312.6	312.2	313.34	310.28	313.31	311.84	311.74	310.77	310.45	311.76	312.06	311.4	312.36	311.26	308.57	310.77	311.84	312.4	312.69	311.08	311.21	311.88	311.83	311.31	312.15	311.93	312.28	311.64	311.38	311.35	311.59	310.79	311.71	310.52	310.78
309.69	309.02	307.53	309.27	310.4	309.2	309.42	308.32	308.78	308.9	308.56	309.3	308.35	309.57	309.59	308.07	308.8	307.56	306.64	307.45	306.76	308.28	310.49	312.07	308.26	308.7	308.88	308.52	309.26	309.8	309.34	309.26	308.8	307.6	309.07	306.97	309.46	309.32	308.29	308.15	307.64	308.98	306.55	306.78	307.91	309.1	308.32	308.05	309.47	307.03
324.4	326.82	325	325.14	326.29	326.49	324.18	324.36	324.75	323.62	323.84	324.33	325.11	325.02	324.25	326.6	325.9	327.13	325.11	327.09	325.2	325.49	326.02	323.07	328.6	326.99	324.68	326.35	325.58	325.75	323.6	323.56	325.01	324.76	325.25	325.1	326.48	325.11	324.46	326.05	323.47	325	324.93	323.27	324.28	324.98	324.74	325.27	326.81	324.24
317.22	318.57	317.99	318.73	317.88	317.65	318.35	316.64	318.06	318.08	317.09	318.38	319.21	316.61	318.17	318.74	316.93	320.08	317.35	317.27	317.96	318.02	317.96	319.33	317.38	318.81	316.07	316.38	320.09	316.94	318.9	319.36	317.64	320.05	318.38	316.11	318.66	317.66	317.67	318.72	316.62	316.49	317.88	317.61	318.76	319.2	319	318.8	319.3	317.21
324.16	324.42	324.25	321.8	323.88	324.94	325.92	324.22	326.41	324.87	325.48	325.48	325.47	323.4	323.85	324.44	323.78	324.41	325.9	322.99	324.24	324.03	327.03	324.43	323.78	324.79	324.76	324.57	325.01	324.15	324.85	325.32	324.48	324.63	325.07	325.58	323.22	322.45	326.11	325.79	323.98	323.14	325.01	325.49	323.82	323.95	324.03	323.19	323.91	323.83
303.74	303.45	303.96	305.18	304.46	302.88	303.74	301.82	303.06	302.31	302.83	303.14	302.02	304.57	303.75	303.97	306.29	305.41	303.15	302.68	303.06	302.68	302.17	303.48	301.82	304.17	304.62	304.15	303.14	303.46	301.98	302.99	302.16	303	303.35	304.27	303.34	304.31	303.6	302.82	302.5	303.73	303.09	302.97	304.94	303.62	303.32	304.19	304.61	304.85
301.82	302.52	301.87	302.47	302.82	302.28	303.82	303.5	302.68	302.28	303.36	302.19	304.9	303.48	304.24	304.17	302.8	301.22	305.49	304.25	303.76	302.65	301.56	304.7	304.17	303.07	302	303.01	303.26	301.92	301.41	302.47	302.94	302.81	302.17	301.97	301.51	302.95	301.78	303.15	301.57	303.45	302.08	304.57	303.82	304.25	302.11	303.1	301.71	301.84
300.94	300.49	300.69	301.35	301.81	302.87	302.64	301.4	300.77	302.6	301.6	301.17	300.88	303.44	298.31	301.09	300.65	299.09	302.8	300.86	301.86	299.58	301.62	301.24	301.39	300.53	301.73	301.03	300.04	302.19	302.52	301.1	301.98	303.04	301.33	299.99	301.04	301.82	302.43	301.57	300.27	302.28	299.24	300.6	301.89	301.2	301.58	302.21	300.74	300.2
303.8	304.71	304.63	304.4	304.03	303.82	303.86	303.65	305.04	304.44	304.7	305.8	302.36	304.3	304.4	304.75	303.79	304.13	304.05	304.67	305.03	303.42	304.7	305.53	303.9	305.36	304.56	305.4	305.68	304.1	304.45	304.28	305.57	305.3	305.95	306.05	302.6	304.42	303.35	303.07	304.76	303.35	305.69	304.63	304.18	303.99	303.14	303.9	304.33	305.45
315.51	314.74	313.35	315.8	315.88	316.13	313.98	315.82	314.7	315	314.14	314.71	314.75	314.5	312.82	313.74	316.44	313.85	315.35	317.1	314.93	314.19	314.41	314.63	315.52	315.42	313.73	314.38	316.12	315.91	315.02	315.14	316.03	315.59	316.23	315.02	314.79	316.54	314.27	314.72	315.7	314.58	314.84	315.58	316.62	315.76	315.11	316.13	314.84	315.27
303.27	301.69	302.96	303.24	303.82	302.92	303.35	301.24	302.12	302.74	302.84	302.66	303.55	303.09	303.4	302.55	302.85	300.33	302.36	304.21	302.09	304.76	301.69	301.91	301.95	301.45	302.01	302.27	303.59	302.27	302.99	301.88	303.71	302.69	301.26	302.6	302.44	303.3	302.83	303.27	302.35	304.77	302.8	301.72	301.58	301.81	304.07	302.4	299.51	300.8
329.02	329.72	330.05	329.83	329.39	329.12	329.4	328.32	329.84	329.29	327.88	327.85	329.33	329.39	328.61	328.12	329.29	327.94	328.12	329.72	330.61	329.59	329.41	328.5	328.76	328.29	328.35	327.61	327.83	330.48	328.15	330.25	326.62	330.06	327.32	326.97	329.34	329.23	328.98	328.57	326.98	328.17	328.71	329.11	327.77	327.68	327.86	327.3	327.62	328.01
299.99	300.3	300.65	300.17	302.51	300.97	301.23	301.49	300.37	300.44	301.89	301.55	300.6	299.93	302.23	300.13	300.88	300.55	302.16	300.77	299.56	300.71	302.13	302.61	302.6	299.15	299.97	300.52	300.59	301.94	299.91	301.28	303.88	299.52	300.09	303.7	301.31	299.63	302.42	301.61	300.35	301.75	298.14	301.79	301.14	301.1	302.17	302.08	300.73	299.18
305.04	305.59	304.61	304.4	305.47	304.21	305.22	305.22	304.85	303.97	305.44	305.39	307.37	302.98	304	304.45	303.77	304.68	305.02	304.82	305.49	304.73	305.3	306.44	304.79	305.59	305.12	305.47	305.84	303.99	303.6	304.16	305.98	304.72	304.62	303.57	306.3	303.77	305.54	306	304.52	303.37	307.07	305.77	304.19	303.65	306.16	304.83	304.67	304.13
300.6	300.96	302.08	304.64	303.71	302.49	303.02	301.73	301.23	302.44	303.22	301.83	301.63	302.64	301.35	302.58	305.01	303.53	303.51	302.33	303.33	301.67	302.19	302.33	302.25	300.38	302	302.95	302.96	301.63	301.42	303.28	300.24	302.53	301.33	303.35	301.42	300.41	300.95	301.99	304.07	303.25	300.84	302.11	303.21	300.77	303.71	302.05	302.17	303.49
304.29	300.93	302.88	303.87	300.36	304.08	304.1	305.31	302.47	303.14	303.93	302.51	303.41	305.25	304	302.69	302.27	302.94	303.9	303.7	305.36	303.6	303.49	302.4	300.57	302.71	302.25	304.74	303.06	303.64	303.09	302.37	302.14	302.88	303.09	301.75	305.4	303.13	302.78	303.4	302.86	301.88	302.7	302.83	302.87	305.33	304.31	302.23	302.67	305.13
302.41	304.27	300.93	301.93	301.89	304.01	303.24	301.89	303	303.21	304.21	299.66	301.87	302	303.08	302.39	301.87	303.13	301.81	303.26	302.77	303.61	301.65	302.95	304.04	303.73	303.83	302.16	303.87	302.3	302.1	303.07	302.47	302.38	302.4	301.96	303.27	304.08	303.14	303.56	301.85	302.66	304.13	301.71	301.81	302.34	301.93	303.35	302.75	303.66
313.24	313.25	311	314.29	311.55	314.39	314.47	313.07	312.59	312.15	312.42	313.78	311.76	312.65	314.37	312.42	313.58	312	310.92	312.93	311.55	312.75	312.14	310.12	311.43	312.94	312.47	313.53	312.61	313.98	312.55	313.4	312.15	312.19	313.25	311.62	312.22	311.94	312.76	310.24	311.87	311.15	312.24	312.43	313.08	312.84	312.14	313.8	312.13	311.5
298.67	299.32	300.16	299.49	301.83	299.47	300.03	300.49	300.3	299.84	301.41	299.99	300.79	300.48	299.51	299.01	301.28	301.14	299.79	300.37	298.45	298.81	299.43	301.92	300.9	300.41	299.25	299.81	300.71	300.27	299.97	301.39	298.6	299.54	300.16	299.43	300	300.29	300.76	300.12	300.82	299.98	299.06	300.14	301.24	300.9	299.35	297.54	300.14	300.56
308.69	310.82	308.67	309.43	309.33	308.62	308.32	308.61	309.54	306.91	310.25	307.77	307.59	309.7	308.13	308.35	309.94	309.85	307.58	308.7	307.88	310.33	308.03	308.1	308.45	310.14	307.39	309.14	308.2	310.42	309.16	308.65	306.51	308.34	308.06	308.66	307.95	308.59	310.99	311.56	309.8	308.08	308.48	309.8	308.7	307.36	307.58	308.73	308.83	307.76
313.59	312.31	312.55	313.25	312.97	314.88	314.53	314.26	313.44	313.64	314.41	312.8	312.13	313.05	315.37	313.46	313.95	311.66	313.1	313.83	314.08	312.6	312.54	312.59	313.47	312.9	312.49	312	313.88	312.85	314.27	311.86	314.02	314.65	313.99	313.83	313.15	314.65	312.29	313.4	314.7	314.03	312.81	313.75	313.39	314.8	314.1	314.76	313.67	313.74
323.06	323.04	325.27	325.44	324.33	322.8	325.21	324.92	324.98	322.43	323.82	324.04	326.32	323.55	324.33	325.45	324.14	323.65	325.25	325.24	326.01	323.22	325.12	325.54	323.82	325.1	324.25	324.2	323.83	323.52	324.2	324.64	325.75	324.16	323.46	323.32	325.05	324.11	324.44	323.48	323.47	325.29	325.3	325.35	324.3	322.92	323.24	325.04	323.74	325.83
308.84	308.63	308.02	308	309.55	308.34	308.46	308.02	307.1	308.71	308.21	308.39	306.57	310.51	308.96	310.39	308.49	308.92	308.51	308.69	308.14	309.65	308.64	308.13	308.37	307.69	307.1	310.19	309.13	309.08	306.5	308.76	308.13	310.57	307.94	308.35	308.9	308.07	309.85	307.88	307.56	307.07	309.89	309.02	308.49	308.52	308.29	308.23	308.07	309.57
303.15	302.84	304.28	303.78	301.53	303.89	302.68	302.21	304.65	303.91	302.69	304.42	305.41	303.07	303.43	303.23	302.96	304.93	302.62	302	303.83	303.96	303.86	302.76	302.64	303.43	302.83	302.16	301.8	303.77	303.58	302.79	302.92	303.38	302.95	303.29	304.3	302.04	303.36	304.59	302.41	302.23	302.21	302.35	301.61	303.52	304.22	305.72	304.66	301.87
317.59	316.19	316.28	319.16	318.32	317.43	318.17	316.93	317.1	318.36	315.98	317.68	317.83	315.02	318.89	318.44	316.73	317.16	316.87	318.43	316.55	318.33	317.6	316.25	317.82	316.02	317.29	317.26	318.29	317.71	317.02	317.54	316.27	317.2	318.95	318.14	317.27	317.29	316.6	316.55	319.27	317.19	317.2	318.63	317.17	317.29	318.55	319.84	316.69	319.04
313.03	311.92	312.01	313.48	313.31	314.05	311.81	311.32	312.99	312.47	314.04	312.1	312.83	312.71	311.44	313.05	312.64	312.11	313.32	312.25	313.29	312.6	313.29	313.18	313.28	311.81	312.28	313.28	312.72	312.61	313.07	312.42	313.14	312.51	310.26	313.15	313.39	312.92	313.76	311.81	313.12	311.33	313.36	312.33	312.75	313.06	312.47	312.97	312.68	312.74
325.4	325.45	327.88	324.64	326.39	325.53	326.18	325.88	324.62	323.93	324.22	326.89	326.99	325.91	324.72	325.72	325.53	325.57	326.37	325.78	325.5	326.99	326.09	326.49	325.67	326.19	324.68	326.08	325.18	326.49	326.18	325.05	324.91	325.49	323.78	325.88	325.78	324.32	326.04	325.36	325.38	325.17	324.36	324.22	325.29	326.63	324.53	325.67	325.61	325.12
307.66	306.69	307.19	307.98	305.94	306.56	305.82	306.35	305.26	306.03	304.08	306.48	307.32	306.37	306.78	304.91	306.29	305.26	305.53	305.37	306.64	307.49	306.79	304.63	306.87	305.59	306.34	305.6	307.73	304.67	304.5	307.81	307.66	306.86	307.94	304.88	306.79	307.13	307.32	304.99	305.39	307.63	305.28	307.4	308.79	307.03	306.15	305.93	306.17	304.84
328.32	327.34	326.25	326.35	327.53	328.03	326.62	327.02	327.23	326.69	325.65	327.65	326.42	326.66	328.31	326.29	327.58	326.31	326.57	329.18	326.48	326.86	326.42	329.57	326.79	326.62	328.11	326.33	326.97	327.24	325.94	328.39	327.06	327.42	326.55	327.25	325.6	325.4	326.03	326.23	327.74	326.77	327.54	327.72	327.05	328.63	326.43	328.62	327.47	326.91
310.45	308.25	308.47	310.54	309.43	308.82	309.58	306.84	310.72	308.22	309.12	307.62	310.16	308.3	307.46	309.26	309.01	308.12	309.93	307.78	308.65	309.65	309.81	308.08	308.15	309.92	309.93	307.73	307.65	310.19	308.84	308.71	308.88	308.29	310.6	308.42	308.12	308.57	308.54	309.51	308.46	308.42	307.81	307.23	308.31	308.73	309.02	308.98	309.61	308.03
312.89	309.72	311.55	310.32	312.35	311.41	312.45	313.07	311.47	312.5	312.44	310.84	311.72	312.69	312.82	311.86	311.66	315.42	312.93	312.69	311.82	312.02	310.99	312.84	309.94	312.1	311.46	311.79	312.9	312.8	310.51	312.19	312.42	312.1	312.2	310.79	312.11	312.57	312.36	312.52	311.88	312.79	311.05	311.21	313.28	313.46	313.75	309.85	312.41	311.51
303.32	304.72	304.76	303.82	303.98	301.08	304.48	302.35	302.76	304.14	302.28	302.73	304.77	302.94	302.23	301.37	302.78	302.79	301.9	302.98	303.82	303.84	303.64	303.99	304.53	303.3	303.09	305.29	302.86	304.36	304.13	302.83	304.45	305.04	304.67	302.89	303.16	304.9	304.12	303.68	303.68	302.85	301.64	302.44	300.39	303.58	302.43	303.77	303.2	304.31
306.65	308.32	307.69	306.41	308.47	306.86	306.49	305.07	306.74	305.18	306.02	306.45	306.1	308.02	306.3	306.99	306.61	305.79	305.89	306.68	306.54	306.34	305.49	305.36	307.95	306.82	305.36	305.44	304.73	306.07	306.69	307.16	304.26	305.83	306.33	306.12	304.79	306.56	306.59	305.8	305.82	306.54	306.29	304.64	306.33	305.04	307.19	304.67	305.74	307.05
300.48	299.67	299.76	299.73	300.05	301.92	300.07	299.65	301.02	298.74	300.46	299.45	298.99	301.01	300.99	301.95	299.76	301.22	299.41	299.51	299.84	299.04	300.09	301.91	299.03	300.97	299.93	300.48	300.7	299.24	300.26	300.03	299.23	299.98	300.61	298.97	299.8	298.59	299.57	299.55	299.99	300.51	301.04	299.95	299.02	298.8	299.13	300.74	299.26	300.21
314.65	313.5	314.23	315.31	315.76	313.04	315.48	314.14	313.31	316.1	312.98	314.95	315.76	314.17	313.71	315.25	316.47	316.25	315.06	316.67	314.31	314.53	316.17	315.77	314.12	315.92	316.96	314.91	314.81	315.68	315.71	314.38	316.43	314.53	315.94	315.38	314.97	313.37	314.95	313.95	313.94	315.51	314.89	314.91	313.2	315.29	315.34	314.62	315.12	315.21
298.65	299.69	300.32	299.51	299.64	299.42	300.6	298.09	299.59	300.68	299.86	299.95	297.69	300.01	299.86	299.17	299.2	299.98	298.79	297.43	298.85	299.34	297.89	301.45	300.01	302	299.59	299.85	300.47	300.34	298.58	298.31	300.3	300.69	299.98	300.72	298.92	299.59	300.93	297.93	300.41	299.37	301.32	300.13	300.9	301	299.68	299.79	298.86	300.14
314.7	315.2	312.99	312.35	313.66	314.64	314.56	314.38	313.85	313.87	315.38	314.96	313.95	315.01	314.4	311.83	313.18	314.22	314.64	315.87	314.6	311.96	312.84	314.62	312.82	314.01	315.79	314.6	316.35	312.27	313.92	311.51	314.07	313.38	313.27	313.51	313.66	312.69	314.05	312.43	314.22	314.58	313.97	314.38	312.53	312.29	315.31	315.56	312.69	313.85
314.93	312.2	313.36	311.93	313.55	310.08	311.81	312.58	314.02	312.39	313.15	312.75	310.86	312.58	311.33	311.92	313.32	310.94	312.34	312.12	312.2	310.78	311.69	313.33	314.08	312.69	312.43	312.55	313.07	313.59	312.93	312.25	311.74	313.76	312.58	311.14	311.14	312.46	312.12	312.85	314.13	310.78	312.67	312.06	313.25	312.7	312.25	313.74	312.56	310.06
296.87	297.57	295.33	296.08	299.81	297.38	296.39	297.27	298.03	297.12	296.6	298.23	296.23	297.8	296.49	298.29	296.75	298.49	295.28	297.57	296.19	295.41	296.68	296.57	295.71	296.95	297.93	297.12	297.89	297.26	297.22	297.34	296.27	298.54	298.46	295.78	296.74	297.12	296.61	296.7	297.22	294.94	297.56	295.31	295.15	295.94	296.18	299.73	295.31	297.09
311.83	309.58	309.59	309.5	309.49	310.8	310.64	309.19	310.92	310	309.94	310.82	310.43	312.21	313.22	309.8	310.88	309.36	311.47	308.81	313.9	311.13	310.36	310.01	309.07	311.13	312.09	310.38	310.98	308.4	310.29	308.63	310.81	310.54	310.33	309.17	312.12	311.75	310.38	310.55	310.18	311.77	312.69	310.61	310.01	310.45	310.98	310.93	310.69	310.39
303.76	303.3	302.58	300.23	302.01	303.4	303.89	304	303.15	300.8	302.93	301.57	303.53	301.34	301.92	302.31	302.94	304.43	301.89	301.83	302.02	303.13	302.08	301.7	299.28	302.78	302.49	302.09	301.64	302.44	302.95	302.38	302.32	301.8	301.63	301.67	303.64	303.26	302.15	304.19	301.52	303.27	303.71	302.18	301.19	302.51	301.42	301.98	301.32	302.39
306.14	306.46	306.71	306.02	305.88	305.08	304.21	307.34	304.92	306.68	306.52	305.21	305.69	305.01	306.25	307.35	306.53	306.12	307.05	307.35	305	306.55	306.51	306.22	305.31	304.64	306.35	306.72	304.93	305.75	305.19	305.43	305.3	306.57	306.49	305.4	305.26	306.17	306.73	306.36	306.27	305.22	306.28	304.63	305.93	304.54	305.43	306.64	305.05	307.71
328.32	330.78	328.02	327.79	328.85	329.07	329.98	329.7	329.09	328.4	326.36	329.29	328	327.96	329.54	326.81	327.62	329.53	328.32	328.3	328.86	329.57	326.69	330.59	328.82	329.73	327.7	329.27	327.94	327.65	329.35	329.26	327.93	327.7	326.95	326.61	328.49	329.06	330.3	329.8	326.94	329.5	327.49	329.5	327.34	328.44	328.4	328.92	330.57	330.38
327.6	328.68	326.29	328.19	328.05	325.45	327.71	328.05	327.71	326.88	328.45	329.2	327.46	327.53	326.2	327.66	326.52	327.49	325.58	328.22	326.54	326.94	327.48	325.36	327.22	327.84	328.6	327.32	327.08	326.79	327.14	328.47	326.43	328.88	327.59	325.22	329.22	328.36	328.13	328.45	327.75	327.24	327.92	326.67	326.83	327.99	327.21	327.83	327.77	326.57
318.57	317.7	317.46	320.03	318.98	317.84	320.49	318.95	318.86	316.84	317.85	317.2	318.38	317.2	318.79	318.21	319.66	320.34	318.13	318.91	316.75	318.88	318.07	318.59	316.14	319.77	318.13	317.65	317.82	318.41	319.44	317.59	317.38	318.59	319.15	318.66	319.03	316.4	320.07	321.5	318.69	318.54	319.38	317.52	319.45	318.92	319.36	318.03	317.95	319.22
293.22	294.77	294.31	295.55	294.63	293.76	293.07	294.49	294.64	294.77	294.36	295.79	293.74	294.47	295.98	293.61	294.22	295.9	294.69	295.08	293.77	293.92	294.87	293.55	295.22	295.66	293.13	293.99	292.97	292.21	294.31	293.62	296.86	293.99	293.5	294.6	294.67	292.23	293.02	293.18	294.64	293.48	292.59	292.69	295	294.12	293.45	293.96	294.2	295
311.61	312.78	313.6	314.01	311.97	314.69	315.1	310.56	313.51	312.94	312.71	312.69	313.89	313.59	312.51	313.4	313.05	312.12	314.4	313.77	314.17	313.56	311.62	312.85	313.59	312.12	313.33	313.68	313.61	313.84	313.98	312.16	313.05	312.93	312.69	313.16	312.64	313.36	313.91	312.56	312.45	314.27	312.66	313.39	313.45	311.2	313.51	314.26	313.59	311.39
307.87	308.02	307.31	307.11	308.69	307.83	307.32	307.59	308.45	308.16	308.42	307.14	306.81	307.45	307.78	308.76	309.08	306.99	308.14	307.59	306.87	307.3	306.39	306.21	306.49	309.75	307.12	306.67	307.64	307.34	307.97	306.03	307.37	307.82	307.34	307.08	307.41	306.07	307.7	309.58	306.69	306.83	308.33	306.26	306.86	307.6	308.08	305.68	308.02	306.84
300.45	299.89	300.2	300.23	299.35	299.78	299.05	299.33	297.89	299.89	301.04	301.74	299.61	300.08	299.7	300.22	299.75	301.85	298.17	299.44	299.19	300.09	298.72	299.08	298.97	298.97	300.74	299.76	300.26	300.85	298.99	299.8	300.66	300.7	299.52	300.22	299.01	300.22	300.58	298.75	300.16	299.34	300.72	301.35	299.16	299.78	299.88	299.5	300.47	300.29
306.84	308	308.98	306.25	306.9	306.63	307.8	307.41	306.83	308.26	308.03	307.95	307.65	307.44	306.58	307.28	306.42	307.37	307.85	307.57	308.1	305.62	307.69	306.46	308.94	307.06	307.61	308.01	306.05	307.04	305.6	308.56	307.39	304.94	307.93	308.07	306.92	306.1	307.26	306.91	306.65	308.49	308.24	308.65	308.29	307.76	307.17	305.09	305.91	305.3
303.27	301.71	300.62	299.92	301.74	302.65	300.2	301.96	301.76	300.54	300.34	299.81	300.29	303.09	299.57	301.77	300.8	301.41	301.85	301.57	299.89	300.79	301.04	302.44	301.19	301.48	299.57	301	301.87	300.6	299.58	300.02	302.04	300.53	299.13	299.94	300.33	300.52	301.76	303.09	300.47	300.17	298.68	300.73	300.5	301.41	301.81	300.65	301.16	299.89
316.69	314.94	315.08	315	316.26	314.22	313.63	316.28	314.24	316.17	314.49	316.23	315.4	315.12	313.82	315.33	315.88	315.38	316.38	314.31	313.18	314.52	316.16	313.8	314.6	315.32	313.29	315.39	316.01	313.93	313.24	314.86	314.5	314.83	313.53	315.24	314.12	315.9	315.67	315.29	313.29	314.59	315.4	315.9	314.59	315.89	315.81	313.04	315.98	314
302.9	302.9	304.48	302.89	303.63	304.5	304.75	302.98	304.84	303.41	302.17	302.31	304.27	304.01	303.31	303.91	303.9	302.71	302.5	302.88	302.96	304.32	305.12	303.74	303.34	304.63	304.04	301.62	303.75	302.56	303.01	302.95	304.33	304.03	303.28	303.91	301.91	303.12	303.87	302.44	304.16	304.76	303.82	304.47	304.23	303.33	303.75	304	305.4	304.87
310.68	314.03	311.51	312.04	312.9	313.67	311.27	312.41	313	313.08	312.36	312.52	312.67	312.91	314.27	311.58	310.35	310.47	311.64	311.23	312.89	313.56	314.42	313.42	312.28	311.46	312.47	312.05	313.41	312.85	313.16	313.01	312.74	313.26	311.6	311.46	310.78	312.34	313.26	312.67	312.18	310.94	310.79	310.19	313.88	312.68	311.06	314.55	313.36	310.56
306.03	304.1	305.55	304.94	303.76	305.3	305.11	304.82	302.97	305.17	304.62	305.75	305.57	304.39	303.88	305.51	305.8	305.39	305.82	306.11	306.7	304.61	304.92	302.76	304.84	305.65	302.77	304.29	307.22	306.17	304.74	306.34	305.16	303.28	305.21	304.99	304.21	305.98	304.26	305.09	305.33	306.01	304.44	306.25	305.07	305.04	306.95	305.59	304.64	305.06
308.34	307.09	307.15	307.58	307.15	306.53	307.61	308.87	307.52	305.27	307.49	308.19	308.08	309.67	307.46	306.71	308.11	306.78	306.63	306.48	307.24	308.13	308.37	308.2	307.38	306.19	306.02	308.06	309.07	306.67	306.88	306.88	306.27	309.41	307.27	306.45	308.77	307.57	305.97	306.23	305.43	307.87	307.51	307.89	306.98	306.85	308.49	307.14	307.54	306.63
310.08	308.88	308.69	309.09	309.17	308.2	308.03	308.6	310.12	308.41	309.4	307.72	309.73	307.72	307.57	309.7	309.68	309.35	308.82	309.56	308.75	307.88	309.16	307.03	309.21	309.51	308.9	309.06	309.67	309.73	308.02	309.94	309.26	309.72	309.05	308.27	309.37	307.78	311.48	306.95	307.46	309.19	307.62	306.93	310.21	307.93	309.13	307.58	308.29	309.88
312.71	312.11	312.9	312.5	312.31	310.93	311.54	309.75	313.54	312.78	312.3	311.7	312.34	312.9	311.52	311.62	311.91	312.36	311.63	311.24	311.78	312.02	311.63	310.27	311.75	310.64	311.29	311.43	312.75	310.99	311.65	309.97	311.94	311.84	311.14	312.47	310.7	311.59	312.62	312.19	313.08	310.99	312.42	313.04	314.92	311.96	311.1	310.38	310.62	313.17
314.07	314.75	317.15	313.44	316.42	314.89	313.59	315.47	316.73	317.8	314.52	314.13	314.28	314.73	315.14	315.76	314.14	313.61	314.5	316.69	314.96	316.1	314.34	313.36	314.32	315.44	315.97	314.79	315.59	316.47	314.38	314.19	314.77	314.96	314.63	316.91	315.08	314.11	315.5	315.13	315.85	314.9	314.23	314.64	316.98	314.94	314.87	314.36	314.78	313.94
294.74	295.9	296.54	297.05	294.26	295.9	294.71	296.53	293.97	294.38	292.89	294.38	295.33	295.16	293.71	293.64	295.07	294.11	295.34	295.08	295.3	296.37	294.71	294.91	294.34	295.65	296.01	295.76	294.95	294.58	295.6	294.29	295.13	295.9	294.94	294	295.5	293.86	295	294.89	294.82	297.08	293.71	294.9	295.58	294.18	296.51	296.35	293.1	296.89
310.16	308.73	309.41	311.35	311.16	309.25	309.63	310.29	309.63	310.69	310.34	313.01	310.88	311	310.23	311.1	310.04	310.98	311.08	311.07	311.03	309.4	308.68	309.03	310.46	309.81	309.9	309.16	309.3	310.29	309.32	309.81	309.35	309.79	309.06	310.52	311.6	309.39	309.21	310.79	310.53	310.89	311.39	311.33	311.71	311.03	311.63	310.73	312.6	311.49
314.17	314.17	313.47	314.61	314.26	314.31	314.45	313.46	313.32	315.18	312.97	313.91	313.38	314.17	314.47	312.13	313.45	314.09	314.8	316.68	313.25	313.18	315.45	315.19	313.49	313.85	315.07	313.65	312.25	313.15	315.41	312.85	313.92	314.25	313.83	313.96	313.04	313.08	315.35	312.67	313.78	315.61	313.89	312.82	314.2	315.52	315.52	313.87	315.72	314.28
309.12	309.34	308.83	308.19	308.93	308.46	310.33	309.34	308.43	308.39	308.84	308.85	309.31	307.46	309.7	307.69	309.98	307.69	308.48	309.29	306.82	308.73	309.78	309.48	307.91	310	309.5	310.63	309.49	310.31	309.2	308.63	310.05	309.71	309.3	309.76	308.44	307.18	309.34	310.02	307.27	307.45	310.18	310.54	307.96	307.81	311.21	307.38	309.43	307.61
311.56	314.43	312.16	312.89	312.79	313.34	312.54	313.79	312.17	312.79	312.99	313.9	312.48	313.77	313.82	313.66	312.67	312.66	313.54	314.14	312.09	313.13	312.35	312.45	314	314.2	311.81	312.5	314.21	311.99	313.44	312.03	312.2	313.14	313.21	311.54	312.65	313.46	312.02	314.25	312.42	312.4	313.73	314.35	314.19	313.99	312.76	312.7	313.1	315.14
319.38	318.46	318.08	319.1	318.88	317.54	317.94	319.11	319.45	319.95	319.64	318.15	317.93	317.78	318.45	318.65	318.08	317.05	318.18	316.93	317.14	318.95	317.99	318.9	317.38	317.43	317.65	319.25	317.02	318.07	318.23	318.96	318.46	319.83	318.02	320.13	317.93	317.28	317.28	317.66	319.23	317.75	318.56	318.86	318.58	317.54	319	318.78	318.31	320.68
301.59	302.39	301.71	301.3	302.84	303.91	301.22	301.82	303.26	302.26	302.65	304.92	302.1	303	303.15	303.38	301.59	303.06	303.96	302.14	302.61	304.06	303.29	300.79	302.66	301.38	304.2	302.32	303.18	302.49	301.93	304.73	304.71	300.97	302.11	303.51	300.38	303.59	302.19	302.55	302.46	303.24	302.66	301.8	301.94	303.69	302.34	301.85	302.24	304.72
314.35	313.63	314.6	313.51	313.71	315.35	313.3	314.25	315.51	314.43	313.97	312.96	312.45	313.1	315.25	313.4	317.66	314.19	313.83	314.22	314.89	313.81	313.47	312.29	313.85	316.95	313.7	315.77	315.09	312.48	313.47	314.6	314.39	314.35	312.95	312.39	312.82	314.52	314.96	314.17	313.45	314.03	313.72	312.74	313.51	313.52	313.37	313.36	314.78	312.64
303.89	304.53	305.48	302.65	304.82	304.88	304.96	305.62	306.02	302.54	304.68	305.08	305.78	304.09	303.32	305.18	304.7	303.45	306.26	306.43	303.29	302.4	305.18	303.86	305.6	304.24	305.83	303.8	304.3	304.34	305.46	304.1	303.4	304.98	304.6	305.34	306.33	305.59	304.07	303.13	304.82	305.07	304.43	305.08	306.07	305.09	303.86	304.24	305.21	304.37
316.98	318.62	317.68	318.94	319.36	317.89	318.31	318.36	317.42	318.34	318.95	317.19	318.82	318.67	318.32	318.24	317.23	317.12	318.64	316.05	315.14	317.6	319.95	319.75	318.99	318.73	319.08	320.28	318.25	318.48	320.76	318.27	319.46	319.15	318.45	318.83	318.3	319.16	318.76	319.09	317.8	318.53	317.94	317.95	318.1	318.55	319.57	318.91	317.82	319.03
301.04	300.19	299.73	300.38	300.95	300.79	299.51	300.67	299.48	299.98	299.77	298.19	301.07	299.98	301.01	299.37	299.8	298.5	301.9	298.76	301.85	298.27	300.39	298.81	301.49	299.41	299.95	300.6	299.7	299.36	299.95	301.11	299.29	300.51	298.66	299.88	300.76	300.26	301.56	297.93	298.28	302.15	299.3	300.22	299.24	299.16	300.68	300.04	298.02	299.69
306.84	305.57	307.12	305.62	304.16	306.58	307.46	305.56	308.33	306.54	306.21	306.84	306.09	306.49	305.93	307.24	305.5	305.71	307.08	306.61	306.39	306.41	305.7	307.7	305.48	306.93	305.38	306.67	304.19	305.86	307.26	307.2	307.49	306.52	307.41	306.57	306.26	308.13	305.91	307.14	305.3	306.54	306.65	306.68	307.13	307.07	307.25	306.81	304.95	305.88
312.9	313.74	312.4	312.22	311.58	311.8	312.81	311.63	312.22	312	313.09	311.51	312.93	312.71	312.56	311.71	312.46	312.97	312.09	312.87	312.81	312.7	313.95	310.58	313.28	311.97	314.02	312.77	309.96	311.89	312.31	311.52	311.98	314.09	313.58	313.77	312.29	314.67	313.69	314.13	312.5	314.81	312.08	310.46	312.25	312.85	313.75	311.9	312.04	312.91
319.08	319.57	315.77	319.07	317.55	316.97	316.91	316.69	317.2	317.79	317.84	318.36	319.87	317.61	318.37	317.16	318.14	318.41	318.11	318.4	317.96	318.63	317.5	317.55	318.73	318.44	315.62	316.98	317.6	316.64	317.33	317.18	318.85	317.95	317.64	318.41	319.28	315.32	317.48	317.21	320.58	318.15	316.24	317.08	318.75	319.35	317.99	318.38	316.96	319
302.86	303.67	305.36	304.75	304.48	304.39	305.45	304.87	305.56	303.51	303.63	305.32	304.79	304.42	306.28	303.28	304.34	305.07	302.98	302.85	302.28	303.99	305.12	305.61	305.04	304.69	303.75	304.06	305.38	305.69	304.08	302.42	303.74	303.3	304.49	304.95	304.46	307.34	304.36	304.96	302.72	306.56	303.75	303.67	303.82	303.84	304.73	304.63	303.29	304.97
318.39	317.83	316.74	318.09	316.76	316.2	316.04	318.71	318.82	315.89	317.97	318.1	317.92	319.06	317.59	317.9	315.98	316.28	315.55	319.04	317.89	317.36	317	317.26	319.36	316.12	317.47	317.81	317.64	318.48	316.34	317.91	316.77	318.06	317.76	317.82	318.24	316.47	317.4	317.55	318.74	317.06	318.42	316.26	319.6	318.8	317.93	316.13	316.7	316.19
295.23	294.35	295.04	294.03	295.47	291.59	294.74	293.67	292.59	295.78	294.05	295.37	294.97	294.04	293.68	292.98	293.58	295.53	295.27	292.54	295.87	295.64	293.71	293.68	295.21	293	293.89	294.76	292.79	292.75	295.93	294.67	293.66	294.46	295.29	295.05	295.33	293.69	295.24	294.39	294.01	293.82	293.18	294.69	293.75	295.33	294.98	292.36	293.83	293.13
313.62	309.94	311.75	312.57	312.54	311.95	312.35	311.32	312.77	311.84	313.23	310.75	313	311.53	314.57	312.21	311.45	313.19	314.37	313.23	312.41	315.14	314.13	311.77	312.81	312.2	312.88	313.52	312.61	313.09	313.67	312.92	313.48	312.36	312.71	312.93	315.08	313.47	314.09	314.15	314.31	312.93	312.03	312.79	313.83	312.13	313.65	314.47	312.98	314.71
295.48	296.86	296.85	296.85	297.69	296.99	297.79	296.08	297.47	296.65	297.15	296.76	297.78	296.74	296.76	297.94	297.24	297.02	296.94	295.78	296.45	297.59	296.96	298.35	298.35	295.92	296.81	298.31	295.5	294.98	296.05	298.21	298.05	295.55	295.9	296.7	297.12	297.11	296.3	296.08	297.36	296.98	296.43	297.52	295.64	298.13	297.3	295.23	296.97	297.32
314.71	315.63	314.49	314.79	315.57	316.02	314.44	315.99	315.06	315.14	315.74	317.56	313.7	315.63	315.09	315.96	316	313.41	316.6	314.78	314.91	315.82	315.04	313.73	314.89	316.16	313.98	313.44	314.91	314.27	315.05	315.45	314.42	314.52	315.71	315.36	315.6	314.42	314.34	313.81	315.68	314.78	314.72	313.49	312	314.18	316.33	315.01	315.51	314.87
301.84	302.42	301.93	301.66	301.94	303.69	302.84	303.09	303.3	302.11	303.1	303.65	302.11	303.92	301.1	302.44	302.34	305.04	302.17	301.74	304.05	300.93	302.78	301.71	302.49	300.64	302.72	302.15	300.98	304.35	302.11	302.18	302.27	302.57	300.49	303.59	302.84	303.06	302.22	303.65	302.33	303.05	303.49	301.19	301.43	302.05	303.68	302.84	302.28	301.52
325.77	325.62	326.23	324.29	325.05	324.05	325.12	325.96	324.36	325.07	323.37	326.22	324.46	324.3	325.85	324.99	323.4	326.01	323.66	324.21	323.08	324.4	325.33	325.22	327.18	324.93	324.47	322.36	325.32	324.59	325.37	323.62	323.92	323.97	322.65	324.74	324.45	324.88	323.38	324.49	324.83	325.12	325.82	325.66	322.63	324.41	323.73	323.4	327.74	323.96
304.9	304.37	304.64	304.22	303.63	303.67	305.02	303.7	304.38	303.91	303.53	302.6	304.57	303.12	305.27	303.88	303.66	304.6	303.26	304.54	304.34	304.29	301.88	304.29	303.39	304.06	303.38	306.69	303.13	304.24	303.24	305.24	303.15	303.57	304.85	303.62	304.07	302.15	303.91	303.83	302.54	303.79	303.71	304.41	304.11	303.18	304.2	306.22	305.85	303.16
325.26	324	323.59	324.9	325.13	325.78	323.64	325.7	326.77	324.32	325.27	325.52	323.52	323.25	324.28	325.89	325.22	325.61	327.34	324.77	324	323.32	323.18	324.82	327.01	324.77	326.65	325.86	326.46	325.75	325.56	325.04	325.41	325.25	325.14	326.92	326.68	323.49	326.02	325.89	325.93	326.61	326.24	325.51	325.47	326.98	324.21	325.73	325.65	325.42
307.36	307.77	307.99	306.79	308.04	308.27	308.3	308.5	307.82	306.66	307.67	307.03	306.62	304.57	307.03	305.85	307.22	307.37	306.57	307.14	306.95	307.24	307.69	306.85	306.9	307.99	307.94	307.6	306.86	307.78	305.18	310.11	307.82	306.63	306.32	307.91	306.76	310.01	307.45	304.99	307.59	308.7	307.44	306.49	304.91	308.82	306.87	307.44	307.53	307.79
316.37	316.45	316.99	317.29	318.74	318.44	317.91	315.26	316.04	316.83	317.73	316.48	317.27	315.87	315.9	316.21	316.83	317.18	317.68	315.63	316.49	316.87	319.46	315.59	316.84	317.55	315.78	317.16	315.93	316.1	318.36	316.75	314.89	315.16	315.25	315.33	318.77	316.19	317.4	316.94	316.88	317.64	316.72	316.72	318.86	314.85	315.86	316.69	316.96	315.89
302.06	302.43	303.25	302.15	302.06	300.92	301.83	303.87	304.15	303.33	302.61	301.4	301.74	303.1	303.32	303.03	302.55	304.24	302.26	304.26	302.86	301.57	302.52	303.19	302.89	302.07	302.47	302.53	302.77	303.08	303.62	303.13	303.1	303.07	300.59	302.9	303.76	300.73	302.96	304.46	301.7	302.55	302.38	303.06	304.13	301.37	301.68	304.34	305.25	301.95
299.42	301.61	302.54	301.92	304.28	300.14	302.03	300.76	300.88	302.1	299.93	301.41	301.72	301.76	300.07	301.88	300.65	301.16	301.92	302.27	300.51	299.89	302.46	301.63	301.47	301.19	300.44	301.66	300.54	300.71	300.86	301.67	301.79	300.29	302.34	301.25	299.94	304.24	302.72	300.94	301.18	300.35	299.63	300.4	302.43	302.33	300.36	302.22	301.87	300.66
327.43	327.2	327.34	328.78	327.79	327.29	324.51	328.87	328.51	328.53	327.19	328.22	328.41	328.52	328.41	327.86	329.69	328.99	327.32	327.76	328.77	327.63	328.39	327.63	326.85	327.3	329.08	327.77	328.29	327.54	329.2	327.68	326.32	327.28	328.43	329.29	328.33	326.95	327.78	328.4	328.54	326.68	327.64	328.31	326.11	325.97	328.44	329.21	326.56	328.43
314.3	313.46	316.23	315.43	313.16	314.25	315.44	313.74	313.33	314.89	314.08	312.57	314.77	315.55	315.1	313.91	314.03	313.98	314.1	315.98	314.41	314.07	314.83	315.48	313.58	313.4	314.66	314.88	313.36	314.87	314.89	316.42	315.09	315.12	314.79	315.16	315.54	313.94	314.91	314.14	313.98	314.83	315.34	313.58	314.24	314.85	315.77	315.54	314.89	315.05
324.87	326.01	325.61	323.59	325.14	324.43	325.92	325.04	325.08	326.09	325.95	325.21	325.26	326.54	325.19	325.16	324.38	326.09	324.75	327.63	325.03	324.17	323.99	325.47	323.65	325.74	324	326.11	325.84	325.28	324.87	325.53	323.28	328.26	324.66	324.58	324.13	324.91	325.13	325.41	325.7	324.46	325.3	324.7	325.63	324.65	326.77	324.5	326.07	325.24
310.72	311.17	311.05	309.6	310.96	309.91	309.91	312.27	310.04	311.5	311.28	310.24	310.81	311.04	311.38	312	310.27	309.58	311.13	312.19	310.43	312.78	310.26	310.17	311.27	310.21	309.91	309.12	311.7	309.36	310.41	310.38	310.83	310.37	311	310.56	310.9	308.71	310.69	309.1	309.47	310.13	309.65	308.08	311.51	311.24	309.61	310.82	309.53	310.06
327.87	326.56	327.88	328.43	326.92	329.16	327.77	327.65	327.88	329.62	328.59	329.7	328.12	329.23	326.33	329.77	326.42	327.16	327.75	329.5	329.48	328.88	327.45	326.53	326.63	329.47	328.66	328.97	327.82	329.1	329.61	326.96	330.16	327.81	327.85	327.63	327.04	329.2	328.46	328.82	329.07	330.41	329.45	329.43	327.57	329.33	329.98	327.69	327.22	329
304.86	304.84	303.32	305.6	306.33	305.77	305.82	305.39	304.9	305.34	306.04	305.45	306.08	305.94	306.77	303.84	306.04	305.01	305.1	305.89	307.29	306.12	306.63	306.1	304.13	304.81	304.39	306.21	305.29	304.4	306.21	306.3	304.37	303.4	306.5	304.23	305.31	303.72	306.31	305.07	305.85	305.22	306.21	304.76	306.26	305.95	304.97	305.84	304.93	307.7
313.98	315.88	314.96	316.38	315.85	315.23	315.2	314.54	314.24	315.14	316.33	313.62	315.76	315.57	313.45	313.73	314.97	315.67	314.42	316.74	315.89	314.34	316.04	313.71	317.09	315.51	315.91	315.57	312.25	315.95	313.91	314.33	313.61	314.55	315.51	315.28	314.2	315.38	314.95	314.93	313.32	315.28	314.42	315.8	315.35	314.41	314.52	315.02	315.24	314.79
313.49	310.79	314.4	313.52	312.5	312.87	313.33	313.47	314.63	313.76	312.67	313.34	312.98	313.67	313.55	313.1	314.38	312.57	312.47	314.61	312.78	310.9	313.26	311.84	312.86	312.39	313.95	313.28	314.51	315.09	313.58	311.48	312.68	312.98	313.72	312.49	314.81	314.19	312.94	313.28	312.93	313.08	313.28	312.47	313.22	313.54	313.01	313.78	312.46	315.96
304.2	305.75	303.37	304.92	303.79	305.17	302.97	304.35	305.16	304.64	305.15	305.37	305.25	305.11	304.84	305.67	305.38	304.25	304.13	304.42	305.96	303.63	304.93	303.25	304.57	304.62	303.25	305.18	304.97	304.54	302.96	304.58	303.86	304.52	304.6	303.67	303.88	302.24	302.7	304.42	305.24	304.43	304.46	304.9	304.16	305.42	304.77	304.58	303.84	304.13
296.22	295.54	296.7	295.95	296.57	297.08	298.21	297.63	296.03	295.72	296.33	297.87	298.53	295.52	295.96	297.63	297.23	297.19	296.72	295.69	295.67	296.61	296.38	295.55	296.57	295.35	296.38	298.13	299.08	295.14	297.03	298.06	296.74	297.06	296.67	297.15	296.41	295.58	297.35	296.5	297.27	297.02	296.87	296.28	297.56	297.8	296.78	297.45	297.57	296.87
312.28	314.51	314.81	315.28	315.67	314.85	314.05	314.47	311.91	313.52	313.59	314.52	313.8	314.54	313.12	312.39	313.52	313.15	312.77	313.31	312.98	313.72	314.43	313.84	313.78	311.4	313.6	314.89	314.98	312.6	313.02	312.95	312.77	312.93	312.92	311.83	313.76	313.54	313.72	313.56	314.81	312.29	313.16	314.23	312.49	312.4	313.14	314.9	312.62	313.59
312.75	313.66	312.69	314.26	312.63	314.55	312.04	312.99	313.89	313.19	313.6	312.54	313.95	314.58	313.13	312.43	312.15	313.84	312.59	311.97	311.77	314.22	313.08	314.28	313.21	311.75	314.91	314.13	311.76	312.64	314.02	313.16	313.82	311.7	313.91	311.82	313.77	313.22	313.2	313.15	313.5	314.21	313.23	312.36	313.62	311.03	313.6	312.88	313.61	314.04
317.11	316.53	316.62	318.07	317.01	317.19	317.71	316.85	316.9	318.45	316.75	318.03	316.58	319	316.16	317.28	317.26	317.47	317.44	316.69	317.71	317.2	317.6	318.16	316.4	317.14	316.39	316.71	316.89	315.1	318.37	318.01	318.13	317.66	315.72	317.22	315.34	318.23	316.15	317.41	317.92	318.9	318.28	316.07	317.06	317.72	317.64	318.12	316.29	317.08
310.35	309.24	311.32	311.72	310.95	311.95	309.62	310.54	310	309.45	310.09	311.32	310.41	311.64	311.27	311.37	309.7	309.88	310.85	310.55	310.33	308.62	310.55	308.78	310.38	311.85	309.78	311.85	310.05	310.43	310.81	309.3	311.11	309.99	310.54	310.46	309.44	311.57	309.63	310.19	311.56	310.59	310.93	309.99	310.21	310.84	310.21	308.94	311.67	310.11
318.67	316.92	316.83	318.26	318.33	318.72	317.96	317.93	318.22	318.51	319.55	318.95	318.09	318.9	318.3	315.77	320.07	320.71	318.68	318.23	317.85	317.79	317.19	319.54	317.8	319.17	318.59	319.08	319.44	319.93	317.76	318.23	318.58	317.65	317.84	318.56	319.71	317.87	317.74	319.41	317.73	317.84	319.35	318.68	318.22	317.07	316.33	317.52	319.68	318.06
318.31	319.27	320.78	318.53	318.88	318.57	319.1	318.88	319.33	321.46	317.62	319.37	318.87	318.48	317.44	319.27	316.37	316.78	317.95	320.56	316.26	320.16	318.03	319.23	319.47	317.86	317.95	317.83	318.66	318.8	316.96	316.99	317.61	319.94	316.84	317.96	319.08	319.71	317.36	317.41	318.3	318.78	320.67	317.9	318.5	320.09	318.71	319.09	320.22	318.05
297.92	296.62	298.33	297.06	296.44	297.89	298.84	298.25	297.01	295.98	296.65	298.2	298.89	295.76	296.97	296.69	295.72	296.63	298.3	296.7	297.03	297.37	297.32	297.65	298.59	296.86	296.28	298.12	297.97	296.65	297.41	296.68	296.03	299.01	296.49	298.17	295.56	297.83	297.17	297.27	296.07	296.25	295.07	296.84	297.53	297.38	297.15	296.63	298.42	296.95
312.31	310.7	313.69	312.43	311.72	310.82	313.3	313.9	311.46	313.12	312.48	313.11	310.94	312.52	314.35	311.99	313.93	310.8	312.02	310.92	312.23	311.26	314.03	313.49	311.85	311.33	314.44	313.14	313.8	312.51	312.35	312.77	313.74	311.03	311.63	310.94	312.57	311.97	313.54	313.04	312.21	312.14	312.57	312.52	311.33	312.12	313.14	311.46	311.63	314.69
310.34	308.52	308.8	310.1	308.22	309.25	309.72	310.64	310.14	310.99	309.53	310.09	310.01	308.85	309.26	310.42	309.78	312.17	309.52	309.35	309.04	308.73	309.66	310.09	308.77	308.41	309.45	311.48	309.46	308.75	310.06	311.29	308.35	309.14	311.21	309.37	309.23	309.8	311.78	310.3	309.47	310.21	310.44	310.74	309.18	310.02	309.45	307.74	310.84	309.59
314.12	316.31	315.68	314.22	314.91	313.57	314.56	314.33	315.42	313.83	313.13	316.75	314.9	316.04	316.8	316.85	315.14	315.46	315.96	316.04	315.02	315.98	316.21	316.7	316.26	315.97	315.69	314.69	314.71	313.3	313.72	314.53	314.18	313.74	316.45	316.16	314.96	315.59	313.31	314.41	314.2	316.61	315.59	315.87	316.57	316.21	314.02	314.41	316.28	313.1
316.73	317.37	316.01	315.02	315.48	315.52	317.07	316.68	315.33	315.66	316.45	317.35	315.5	314.53	315.49	315.3	315.48	317.6	316.12	316.11	314.14	315.24	316.14	315.85	314.93	314.4	316.95	315.56	313.56	316.26	316.29	316.48	315.69	317.45	315.62	314.29	313.45	317.27	316.7	313.57	315.84	313.59	316.16	316.07	314.76	316.57	313.29	316.55	315.43	315.94
302.49	302.99	304.36	303.89	304.32	303.03	303.19	304.24	304.32	303.31	303.73	304.96	305.82	302.32	304.95	301.83	303.26	303.97	304.19	302.57	302.36	304.35	303.85	303.17	303.67	304.18	302.99	304.9	303.54	303.02	302.81	303.04	304.15	303.8	304.32	302.25	303.15	302.12	304.4	303.33	305.37	303.1	303.23	302.74	303.56	302.37	302.57	302.68	303.29	302.84
293.36	294.08	295.74	294.17	294.82	293.19	293.79	293.79	291.48	294.44	296.35	293.78	293.07	294.69	294.53	293.02	295.24	293.31	294.18	294.4	294.62	294.5	295.63	294.98	293.18	292.54	294.16	295.31	295.56	294.08	293.74	293.8	293.96	294.47	294.18	294.77	293.76	294.85	293.98	292.77	296.12	293.87	293.33	292.84	292.9	294.11	295.26	294.58	293.9	295.25
306.77	306.9	306.57	306.89	306.83	306.51	307.75	305.39	307.2	305.39	306.72	305.32	304.8	307.46	305.77	308.1	306.29	306.07	306.58	305.88	306.72	306.95	306.07	307.32	306.51	306.32	307.26	306.55	307.95	305.43	307.01	306.14	304.94	306.98	305.97	307.21	307.21	305.16	305.43	305.43	306.99	306.68	306.27	305.72	307.85	306.92	304.34	307.74	306.87	307.39
325.31	325.66	325.88	325.17	327.16	325.2	324.46	325.85	323.84	325.24	325.46	325.58	323.27	327.9	326.12	326.29	326.07	323.8	325.57	324.46	325.55	325.94	325.76	325.44	326.18	325.55	326.41	325.55	325.88	326.06	326.43	324.31	324.9	325.84	326.62	326.15	325.24	324.85	325.31	325.59	323.98	325.49	325.51	325.58	325.15	326.77	325.05	326.04	326.16	324.74
297.7	296.64	298.62	298.7	296.48	297	296.99	298.9	296.02	297.83	298.21	296.62	296.23	296.53	296.73	296.43	297.57	298.84	297.36	295.84	296.4	297.72	296.73	297.25	297.75	294.54	296.07	298.13	297.11	296.79	295.35	298.43	297.48	295.17	297.86	295.96	297.2	298.48	295.48	297.57	297.4	296.79	298.4	298.05	298.79	296.42	296.45	296.77	295.87	296.48
305.83	305.52	306.24	307.21	306.57	304.18	307.27	306.64	306.18	306.37	307.77	305.69	307.25	307.38	305.87	306.51	306.19	305.39	307.16	306.08	306.03	305.82	307.38	306.43	305.86	303.48	305.79	306.08	304.91	306.6	304	305.74	304.32	305.16	306.47	304.47	306.75	307.09	307.22	306.42	306.91	305.34	307.72	305.24	306.31	304.09	304.93	306.72	305.43	306.34
303.36	304.02	304.05	301.78	305.27	301.72	304.14	304.41	304.6	303.46	302.08	304.46	304.27	303.1	304.54	302.2	303.73	303.84	303.49	303.91	303.27	305.44	301.97	304.92	303.98	302.17	305.55	303.55	303.16	303.05	305.04	303.39	304.29	302.16	301.86	304.86	301.78	304.03	302.9	304.4	304.1	304.34	303.35	303.82	303.36	304.25	301.82	302.74	302.92	303.81
305.28	303.41	305.27	305.79	305.38	304.41	303.19	303.74	304.61	304.77	306.08	304.89	306.43	302.84	306.37	304.21	305.18	306.52	304	304.53	303.41	302.91	303.56	304.21	303.26	303.56	305.42	304.96	302.23	305.64	305.38	304.99	305.73	305.31	305.2	303.01	305.3	303.92	304.24	303.75	305.57	305.72	305.64	304.17	304.54	304.05	304.86	305.52	303.01	303.53
320.42	319.08	318.43	318.8	318.4	319.66	319.04	319.33	318.61	318.89	320.07	318.54	318.13	320.82	318.81	318.26	318.9	317.68	319.95	319.19	320.21	319.06	321.1	320.68	320.18	320.01	319.16	319.71	319.82	321.06	319.94	321.56	318.71	320.24	320.19	318.44	319.49	318.34	318.85	320.65	319.84	317.81	318.7	316.28	319.93	319.66	319.63	319.87	317.81	319.32
325.26	325.65	327.85	326.41	326.46	327.42	326.88	327.93	327.29	326.48	327.16	325.5	327.44	327.71	325.73	326.34	327.14	327.04	326.68	327.05	325.4	326.29	326.6	327.52	328.65	326.88	329.23	328.07	326.07	326.94	327.63	327.77	327.25	328.06	326.74	326.81	327.43	329.35	328.01	326.86	326.68	328.03	326.86	327.74	325.23	327.59	327.17	328.43	324.71	327.41
296.39	297.93	296.57	295.2	296.35	296.91	297.12	296.83	296.96	296.66	297.91	296.91	297.02	296.55	297.26	294.93	297.85	296.7	295.89	297.73	300.6	296.99	295.85	296.07	297.13	297.04	297.05	295.87	296.36	296.5	296.7	297.21	294.74	297.14	295.69	296.26	296.65	298.43	297.77	296.22	294.94	297.5	297.86	295.91	294.87	296.22	297.79	295.33	296.47	297.75
305.43	307.15	307.03	305.21	306.42	306.57	306.2	307.41	307.5	306.8	305.82	307.17	307.39	306.8	306.69	305.81	306.65	307.13	305.1	306.26	306.81	306.45	308.19	304.78	308.69	308.44	308.18	307.1	305.93	307.77	306.32	306.23	307.45	306.56	306.15	306.56	308.47	307.33	306.71	307.24	307.53	305.29	306.73	308.31	306.17	305.89	306.76	306.95	306.41	306.78
310.02	311.19	308.65	309.95	308.45	311.79	309.39	309.79	308.52	307.61	309.56	311.8	309.89	309.77	310.53	310.51	310.38	308.66	310.33	309.39	308.92	311.03	310.71	307.26	310.11	309.74	309.64	309.72	309.29	310.62	307.53	310.81	309.62	309.56	308.17	309.17	310.37	308.85	308.64	311.45	310.63	310.45	309.01	310.69	309.58	307.76	311.37	310.94	311.39	310.81
315.5	317.43	315.71	315.43	316.33	317.6	314.88	315.18	314.78	316.93	315.97	316.57	315.4	315.14	317.22	317.32	314.86	314.43	315.78	316.78	315.35	315.98	314.58	316.1	315.31	316.69	316.87	315.96	315.09	314.8	317.23	315.2	316.47	315.94	315.91	315.97	317.05	316.69	313.96	315.16	315.65	315.88	315.59	315.96	315.14	316	315.97	314.74	315.4	316.09
294.01	295.98	296.86	295.66	295.69	295.48	293.54	296.29	295.96	294.82	295.7	295.07	295.9	296.05	296.73	295.69	295.84	295.76	295.14	294.88	294.81	294.6	295.03	295.58	294.47	296.92	295.27	294.92	295.45	296.13	294.3	294.04	295.92	294.03	294.75	294.35	294.86	293.93	294.64	292.77	295.41	295.74	294.7	295.12	297.17	295.8	293.68	295.83	294.24	296.01
313.89	313.85	313.63	313.9	313.78	314.7	312.57	313.82	313.38	315.09	314.59	312.81	315.59	313.48	314.05	315.39	312.17	312.46	312.99	313.53	313.79	314.1	314.39	312.92	312.95	313.13	316.85	314.17	313.92	314.42	312.49	313.27	312.94	313.07	314.86	312.69	311.27	313.08	314.44	315.95	313.39	313.62	315.44	312.46	314.87	311.92	312.39	312.54	313.3	312.61
310.13	311.53	310.73	310.78	311.03	310.37	308.79	310.43	310.4	313.13	310.33	309.89	310.18	310.28	311.27	309.29	311.24	309.35	310.36	310.56	309.76	309.6	309.8	309.15	310.43	311.57	310.41	309.59	309.04	310.62	310.98	309.84	309.34	311.96	311.5	310.39	309.92	311.62	311.24	309.55	310.63	310.7	309.4	312.06	311.19	311.98	310.38	309.19	309.2	309.75
304.03	303.2	302.83	302.27	303.57	303.97	301.64	304.02	302.47	303.23	303.49	303.02	304.99	303.41	304.3	303.86	304.38	304.43	303.27	301.01	304.18	302.61	302.54	303.9	302.31	304.42	304.12	304.22	301.18	302.39	303.2	303.85	304.35	304.04	302.73	303.71	303.86	303.81	303.45	303.01	301.81	300.92	303.16	303.97	302.92	302.98	303.39	303.66	302.47	304.03
310.61	310.13	310.85	310.7	309.98	313.68	313.19	313.36	312.6	312.11	310.94	312.11	312.64	313.7	312.22	312.63	311.46	313.68	312.48	312.32	313.76	312.65	312.55	311.17	311.01	310.56	312.56	312.1	312.34	313.28	312.71	311.75	312.01	312.99	313.47	312.76	314.04	310.62	309.88	310.91	312.71	312.6	313	312.53	312.18	312.61	312.59	315.38	312.9	310.96
326.6	327.65	327.11	326.73	326.81	325.61	328.33	325.38	329.25	327.57	327.19	326.86	328.4	328.73	325.59	327.47	326.47	326.49	328.5	327.44	326.23	327.77	327.13	326.68	327.29	326.85	325.76	328.7	327.47	327.15	327.85	327.59	325.73	327.22	328.77	327.08	327.98	327.41	327.28	328.68	326.9	327.81	327.96	328.36	324.73	327.59	327.47	326.2	329.19	327.6
315.36	314.71	315.25	314.67	315.35	313.87	314.01	316.53	313.86	313.59	313.55	315.13	313.96	314.14	314.4	314.48	313.44	315.23	314.74	315.73	315.73	315.91	315.6	315.51	315.57	314.71	316.14	317.33	314.6	314.87	315.91	315.02	314.56	314.91	313.65	314.94	315.52	315.5	315.39	313.6	315.85	314.96	315.15	315.04	315.12	314.6	316.01	314.89	315.8	314.06
296.08	297.86	295.72	296.36	296.02	297.65	296.33	297.29	297.19	298.3	297.64	297.19	297.01	294.68	298.17	295.67	296.53	295.67	297.45	296.07	297.61	297.16	297.81	296.07	297.98	296.7	298.37	297.43	296.18	295.5	296.26	297.62	297.14	297.79	295.75	296	298.04	296.66	298.52	297.82	295.96	296.69	297.29	296.41	297.67	297.87	294	295.4	297.56	298.4
305.63	304.07	304.73	304.52	305.06	303.22	302.47	305.78	303.74	306.26	303.59	304.28	303.35	305.07	305.3	305.05	305.52	304.31	304.77	305.08	304.18	304.21	304.22	305.17	306.14	304	303.36	306.11	304.29	305.11	305.29	303.03	304.09	306.03	303.39	303.99	305.41	303.74	304.2	303.83	304.64	306.44	306.07	304.16	303.54	305.11	305.98	304.86	303.67	303.54
311.76	312.33	313.42	313.3	314.6	312.62	313.06	315.29	314.52	313.85	313.57	313.96	312.79	312.65	313.63	313.25	313.26	314.92	313.58	313.16	312.93	312.99	313.97	314.38	313.39	313.97	314.87	314.7	313.79	314.03	313.41	312.82	312.17	313.28	313.58	314.91	315.66	315.63	315.19	314.67	313.43	315.3	314.37	313.72	313.72	312.51	314.69	313.31	312.67	313.12
318.65	320.02	317.38	319.87	319.68	319.24	318.68	319.35	320.17	318.8	318.71	319.68	318.55	318.93	318.26	317.74	318.15	317.91	317.63	319.13	320.18	318.13	319.95	319.2	317.81	320.56	317.35	319.33	318.03	319.14	317.49	317.47	319.15	317.79	318.78	319.32	316.74	318.12	317.22	318.13	319.75	318.7	319.46	318.79	318.25	318.16	319.03	317.08	318.35	319.05
310.15	311.79	309.88	309.54	310.94	310.69	310.6	310.89	309.88	310.19	310.33	311.05	310.38	309.15	310.97	309.02	310.95	311.39	310.29	310.91	311.02	310.12	309.62	309.92	313.62	311.81	311	310.87	312.44	312.66	311.3	312.3	311.15	309.73	311.85	309.08	310.78	310.37	311.48	311.67	312.1	310.88	309.19	311.15	311.08	310.49	310.66	310.94	310.25	310.71
318.19	317.29	317.08	316.66	321.27	316.99	316.53	317.65	318.31	317.47	317.06	316.76	317.75	315	317.78	318.32	317.65	317.15	316.96	317.06	317.98	317.36	318.04	317.9	317.04	317.72	316.85	316.44	316.22	317.42	316.43	316.06	318.2	317.2	315.27	317.02	316.74	318.12	315.81	316.51	317.41	318.34	317.63	317.01	317.49	316.09	317.79	318.33	317.15	315.77
305.12	306.04	305.49	305.08	305.92	304.35	306.15	306.65	304.09	306.69	304.73	304.4	303.1	304.98	303.81	305.22	305.04	305.02	303.77	304.58	305.7	305.56	303.62	306.8	303.97	304.52	305.07	304.56	306.34	305.96	305.43	304.67	305.79	305.6	306.62	305.71	305.87	304.8	306.54	305.62	305	305.87	305.03	305.41	305.01	304.72	304.85	306.54	305.6	304.29
314.49	314.42	316.88	313.44	315.54	313.62	315.34	314.69	313.39	315.12	314.79	314.97	314.2	315.61	315.71	314.95	313.67	314.44	315.13	314.92	313.09	315.33	313.59	314.09	314.74	315	315.32	314.26	314.54	314.75	314.07	316.82	315.1	313.7	314.67	315.95	314.17	314.65	315.39	314.35	316.08	315.76	315.64	314.07	315.52	315.26	314.72	314.41	313.71	314.19
313.92	311.26	313.65	313.39	314.1	311.61	312.6	312.49	313.8	312.71	312.61	313.03	313.15	310.84	313.26	312.87	312.87	311.7	312.47	313.31	313.77	312.67	313.15	312.9	312.12	312.75	313.47	311.89	312.58	312.08	311.85	312.72	314.53	314.2	313.61	313.24	314.3	311.71	312.35	311.83	312.25	311.68	312.61	313.77	312.01	312.82	314.01	312.51	314.39	314.71
292.89	294.49	296.05	293.9	294.91	293.48	292.96	294.45	292.85	294.3	294.87	294.01	294.29	293.07	292.98	294.23	293.48	295.29	294.06	294.23	293.17	293.39	294.82	292.87	295.48	295.93	293.68	293.53	295.3	294.25	292.46	292.9	295.18	291.91	293.69	293.44	294.51	294.62	293.68	293.34	294.46	293.32	294.23	295.13	293.87	294.5	292.74	294.1	295.47	294.1
302.84	302.71	301.8	303.01	301.25	303.13	303.21	302.51	302.81	303.51	302.49	300.69	300.16	304.96	304	303.12	303.04	304	301.51	301.83	302.74	300.92	303.57	301.74	302.47	302.57	301.96	301.63	302.19	302.19	301.24	301.51	303.22	303.35	301.99	302.49	302.3	300.41	303.43	301.21	302.23	302.73	301.45	301.44	301.85	301.7	301.8	302.13	302.54	302.58
302.19	303.24	302.88	301.85	302.03	304.26	301.26	302.5	301.55	302	301.98	303.47	301.98	302.53	302.7	303.05	302.25	301.4	303.68	302.32	303.39	303.43	300.99	302.56	301.46	302.65	300.87	302.95	302.94	302.71	303.57	301.68	300.87	302.18	300.35	302.41	302.43	302.41	301.21	300.98	302.44	302.69	301.09	302.73	302.98	301.46	303.39	301.19	302.77	300.39
295.57	297.3	296.19	296.85	295.01	296.8	296.56	296.59	295.7	297.61	297.86	296.07	296.2	296.81	298.3	298.35	296.85	297.44	296.81	296.57	299.87	296.32	295.83	296.23	296.17	296.85	296.76	296.35	298.22	296.84	296.47	297.13	296.62	297.95	295.52	296.89	297.3	298.83	297.53	296.79	295.86	296.54	298.22	296.22	297.52	294.39	296.5	298.07	296.41	297
304.59	306.68	305.69	306.02	303.86	305.9	305.35	306.18	304.69	306.45	304.78	305.98	304.65	305.75	305.39	303.91	304.47	305.86	306.12	305.1	306.6	305.06	304.85	303.94	304.43	305.14	305.69	305.31	305.69	302.77	305.57	306.2	306.76	306.13	304.7	305.57	305.94	304.69	306.37	304.1	303.2	305.55	306.26	305.95	306.04	305.9	306.3	304.84	305.68	305.26
313.73	311.73	313.46	314.7	311.87	313.06	313.14	313.8	312.44	312.91	314.3	314.33	312.65	313.7	312.33	313.58	313.49	312.64	313.05	314.09	314.38	311.93	312.25	313.28	312.05	312.14	314.43	313.88	313.78	312.27	311.07	312.93	312.2	314.16	313.56	313.43	312.52	314.59	313.02	313.37	312.13	313.32	314.03	312.67	313.72	313.45	313.53	313.79	311.97	313.69
300.55	304.57	302.61	303.67	302.77	302.24	301.76	304.89	303.08	303.05	304.47	303.31	302.64	302.59	302.08	302.93	303.68	304.94	303.8	303.53	302.61	302.67	302.43	302.23	304.33	304.85	303.35	303.1	303.48	302.1	302.72	303.7	302.57	301.38	303.69	303.84	303.05	303.72	303.2	302.09	302.37	302.82	302.23	302.34	303.81	304.54	303.48	300.27	303.46	303.76
303.14	303.39	303.53	304.21	303.6	303.13	304.2	304.27	302.83	302.82	304.54	301.81	303.12	302.81	301.89	301.97	303.42	302.41	302.9	301.11	302.32	303.9	302.59	302.79	304.01	302.16	304.52	302.19	303.86	305.01	302.18	305.09	302.51	302.85	302.99	302.02	303.59	302.14	303.12	302.61	300.3	301.37	302.43	302.52	303.72	303.47	302.59	301.71	301.92	302.23
302.73	302.68	302.91	303.93	301.63	303.54	300.81	305.01	303.75	303.21	303.4	302.09	303.17	302.56	302.08	302.99	303.72	302.94	303.24	303.98	302.62	303.14	303.33	303.33	301.69	303.94	304.03	303.94	303.88	302.73	302.52	300.83	302.97	301.58	303.67	301.57	303.11	304.7	303.99	303.94	302.94	303.31	301.45	303.16	302.87	302.61	302.94	302	302.82	303.91
305.09	306.42	304.59	304.09	303.72	304.03	304.59	302.51	304.79	303.61	303.67	304.3	304.43	303.97	303.12	306.11	303.87	305.3	304.79	304.04	306.07	304.26	304.2	304.9	304.38	303.89	305.94	305.09	304.13	304.1	304.27	304.45	304.16	304.38	305.15	302.51	305.67	303.91	303.13	304.85	303.64	304.5	304.85	303.27	303.61	304.32	304.24	304.36	303.78	305.47
305.93	305.68	305.95	306.92	305.75	306.1	305.52	306.56	305.01	304.14	306.9	306.01	305.02	305.14	305.93	305.81	306.5	303.17	307.04	306.13	305.58	305.5	304.03	305.56	305.6	304.52	307.19	305.74	306.43	303.56	306.65	305.58	305.74	306.1	307.7	306.71	305.99	306.55	304.78	305.26	307.2	305.38	305.36	305.6	307.22	304.42	304.88	304.88	305.79	304.17
326.46	326.69	328.93	327.2	325.68	327.8	327.05	326.64	327.85	327.21	328.04	327.96	327.05	327.29	327.67	326.79	326.59	327.28	327.78	327.68	328.4	327.39	326.91	327.4	326.26	325.81	325.38	326.57	327.26	326.94	326.47	326.17	325.95	326.31	329.21	327.87	327.36	326.19	325.92	327.67	327.53	328.87	325.28	328.12	327.58	327.1	326.03	327.52	327.55	327.31
296.2	294.35	293.83	295.78	295.09	294.16	294.39	294.07	295.41	292.15	296.15	295.51	295.08	292.5	294.5	294.52	295.13	294.22	294.33	292.98	293.53	293.63	295.55	295.63	293.98	293.3	294.79	293.17	293.34	294.19	294.93	291.24	295.15	293.59	293.71	294.5	294.54	295.31	295.01	294.67	294.59	294.22	293.42	292.96	293.35	294.03	295.22	292.08	293.07	292.37
328.09	329.08	328.24	327.84	326.34	327.26	327.92	327.16	325.95	326.43	328.09	328.65	327.68	326.42	328.58	326.06	325.61	327.45	327.65	326.72	329.75	327.84	326.99	328.08	326.79	328.6	327.92	327.77	329.75	326.89	328.24	326.36	326.9	328.48	327.57	328.14	328.09	326.97	328.18	327.46	325.61	328.52	326.82	328.49	327.76	328.76	326.83	328.49	326.04	327.6
310.97	312.81	311.05	312.17	312.05	312.04	311.55	311.3	311.45	312.54	310.65	311.84	311.57	310.98	311.58	311.22	311.88	310.73	312.7	311.84	311.03	312.53	312.68	310.71	311.4	311.63	312.18	311.2	312.16	314.18	309.16	312.07	311.85	313.17	310.86	311.85	310.99	309.97	310.22	311.38	311.06	311.19	309.7	310.36	312.34	311.63	311.36	312.94	312.38	311.44
305.21	306.61	306.8	308.28	306.26	307.19	306.94	308.55	307.74	306.43	307.35	308.1	307.56	307.1	307.73	306.73	308.03	307.21	306.53	305.85	307.39	308.27	307.38	307.64	307.08	306.27	307.7	307.48	307.34	307.34	306.18	304.66	306.52	309.2	307.64	306.3	305.9	307.72	305.58	309.59	307.68	308.1	307.64	305.68	307.73	306.24	308.55	307.86	309.01	307.82
301.21	302.89	302.43	304.81	302.71	304.81	304.42	301.64	301.35	304.15	303.96	303.18	304.79	303.72	302.07	303.39	302.77	302.83	301.64	303.82	303.4	304.39	302.88	303.62	303.58	302.12	302.98	302.29	302.75	301.61	303.36	303.77	303.14	303.29	304.15	302.04	302.83	302.75	303.06	302.73	303.49	302.6	303.61	301.52	303.18	303.59	301.58	302.79	301.87	302.13
312.31	313.55	310.91	311.16	312.59	314.16	311.57	311.05	312.61	312.15	313.02	311.58	312.44	312.96	314.34	313.23	311.76	312.23	311.18	312	311.53	311.27	312.08	311.89	312.98	311.59	313.25	312.41	311.64	313.37	313.02	313.3	313.54	313.03	313.2	311.58	311.62	312.53	311.83	311.27	313.57	310.37	312.79	312.94	312.77	311.12	311.98	312.22	311.24	313.25
315.92	313.33	312.86	314.96	315.63	313.87	313.79	314.77	316.42	314.86	315.7	315.03	313.73	314.77	314.23	315.63	315.96	315.12	314.71	313.68	315.35	314.22	316.33	315.79	315.26	315.31	317.17	314.93	315.32	314.07	314.63	315.06	315.57	315.76	314.89	315.34	315.34	314.68	312.93	314.5	313.71	314.23	314.94	313.56	315.78	313.22	315.2	315.21	314.54	315.59
311.25	311.58	311.52	311.15	312.28	311.28	311.41	314.28	312.69	310.56	310.97	311.1	312.45	308.74	311.52	311.31	310.5	310.21	312.09	311.24	311.69	311.27	312.15	312.34	310.37	311.5	310.99	311.11	313.19	311.56	312.39	312.21	311.91	311.35	311.71	311.65	310.85	310.08	310	313.49	310.59	310.51	311.98	311.57	313.31	310.71	312.93	309.94	313.4	311.83
313.02	314.37	313.61	312.58	312.91	314.15	315.24	313.23	315.43	311.59	315.24	314.3	314.11	313.92	314.69	313.45	314.23	314.08	312.82	313.87	314.71	315.24	314.56	313.81	313.72	312.18	312.45	314.42	315.1	314.02	314.24	312.3	313.16	312.47	314.44	313.75	313.97	313.12	314.9	314.84	312.95	311.48	312.25	313.41	313.36	312.84	314.53	313.09	312.65	314.03
315.42	315.7	314.17	312.79	316.2	314.14	313.21	316.2	315.78	313.21	314.56	314.28	316.01	317.04	315.22	314.22	313.9	312.93	314	315.77	314.14	314.25	314.6	314.05	315.86	314.95	313.14	313.86	314.93	314.68	315.81	316.57	314.02	314.71	314.76	313.74	315.39	316.51	314.83	315.55	315.63	314.21	313.62	315.92	314.97	315.41	314.62	314.22	313.84	315.04
312.45	315.53	316.38	315.42	313.4	314.69	315.76	313.17	315.04	315.2	315.07	313.41	315.96	314.99	314.05	314.92	316.54	315.38	315.32	314.99	315.22	314.28	314.91	315.26	315.13	312.54	315.65	314.56	314.43	313.45	314.26	315.51	313.61	314.38	315.14	316.89	312.12	312.91	314.12	315.82	315.17	315.78	315.11	314.65	315.47	314.67	314.86	316.2	314.67	315.08
304.27	303.1	301.82	302.86	304.27	303.62	302.5	303.2	303.07	303.75	303.16	304.46	302.34	302.62	301.84	302	302.86	301.82	303.92	301.78	303.66	301.82	304.02	302.94	302.54	302.57	303.25	303.63	303.06	303.78	303.8	303.73	302.47	303.81	302.9	305.71	304.24	304.01	301.71	303.01	302.59	303.24	303.86	304.49	303.56	304.15	301.93	305.87	303.27	302.88
305.28	303.11	302.86	305.4	303.45	303.06	303.06	304.42	304.94	302.56	303.26	303.84	303.42	303.11	303.76	301.8	302.92	303.3	302.63	303.8	303.5	304.82	305.25	304.02	303.6	302.09	304.44	303.88	302.66	302.85	302.96	304.21	301.86	303.59	304.03	302.97	303.42	304.43	304.44	303.88	303.54	303.77	304.44	303.79	304.96	303.86	302.5	304.86	303.95	301.8
324.11	326.4	325.02	323.84	324.55	324.38	324.4	325.01	323.73	324.16	323.53	322.96	324.82	324.57	324.3	323.46	323.74	325.06	323.42	324.66	326.52	322.41	326.34	324.9	323.1	325.52	324.5	324.83	326.21	325.18	325.46	325.04	323.44	323.25	325.34	324.77	323.98	323.49	325.42	323.87	324.59	324.25	325.08	323.91	324.25	323.96	324.61	324.67	323.33	323.98
306.92	307.53	307.18	308.94	306.95	308.79	307.77	305.73	305.64	308.11	307.24	307.69	308.13	306.77	308.04	307.39	306.64	308.39	305.03	307.84	307.71	307.14	307.02	306.9	308.42	307.41	305.32	305.9	306.84	307.38	307.83	307.72	305.83	306.91	307.74	307.81	308.99	308.34	306.85	307.32	305.6	306.88	307.29	307.77	308.65	306.57	305.43	306.95	308.31	308.09
292.41	295.03	294.18	296.37	295.6	295.43	292.51	295.17	297.25	296.24	295.76	295	295.89	294.04	296.13	294.15	293.46	296.47	296.32	294.51	294.61	295.36	295.58	296.9	296.7	294.37	294.91	295.2	293.8	294.81	294.65	295.67	295.9	295.14	293.27	294.98	296.05	294.92	294.2	295	296.07	294.94	294.51	295.39	295.43	295.95	292.81	294.34	294.53	295.19
316.3	317.46	317.75	317.98	316.55	317.59	317.16	315.63	317.23	317.87	318.94	316.76	318.86	316.45	317.63	317.44	316.63	316.02	316.58	316.4	318.25	316.84	316.69	318.01	317.04	318.31	317.57	317.56	317.37	316.11	317.59	317.21	317.79	317.33	317.41	317.99	317.02	317.88	317.07	317.55	315.57	317.01	316.1	317.06	316.76	318.37	317.89	316.84	319.16	316.54
313.28	315.33	316.56	316.11	314.82	315.4	314.84	315.4	312.39	311.57	314.86	315.35	315.4	313.13	314.79	315.38	313.49	312.62	313.63	314.55	314.63	315.3	314.54	314.46	316.17	314.43	315.45	314.74	314.37	315.58	314.99	314.88	314.44	315.79	314	316	315.14	313.81	314.45	316.06	314.92	314.91	315.84	314.55	314.85	316.17	315.64	315.85	312.36	316.41
312.67	312.19	313.95	313.82	313.54	314.67	314.85	314.03	312.75	314.87	312.92	313.8	314.52	314.96	315.42	314.4	313.84	314.67	313.36	312.12	314.27	314.28	313.47	314.74	315.13	312.95	315.42	313.77	314.64	313.35	314.24	312.49	313.75	315.25	313.89	311.72	314.09	315.35	314.1	313.01	312.58	314.88	312.67	314.04	314.95	313.53	312.59	314.36	315.15	314.4
308.78	308.99	308.84	308.91	310.14	311.05	310.9	310.06	308.89	309.13	308.66	309.99	308.96	309.8	309.77	307.92	309.66	311.52	310.03	308.99	310.31	307.26	311.25	310.09	308.4	308.36	310.12	311.56	309.5	309.73	312.16	309.79	308.63	310.92	310.77	309.21	310.13	310.02	308.51	310.94	310.23	308.79	309.12	309.77	310.05	309.38	309.63	310.2	309.44	308
302.98	301.62	303.58	302.2	303.32	303.03	303.77	303.95	303.33	302.86	302.42	302.06	302.52	301.14	304.45	303.6	303.52	303.25	301.32	303.6	302.08	303.12	301.47	303.22	302.04	303.99	304.38	304.5	302.52	303.32	304	303.92	305.57	304.38	303.34	303.27	303.29	303.68	302.78	303.78	303.12	303.53	304.11	303.43	302.54	304.71	303.5	303.48	304.26	304.79
302.46	304.3	303.18	305.38	304.19	303.96	302.1	304.98	303.6	302.23	304.99	303.73	305.09	304.05	304.22	303.68	302.56	302.8	302.59	303.39	302.89	302.97	302.94	304.03	302.3	302.91	304.5	303.45	303.97	303.93	303.62	302.14	303.45	302.42	304.95	303.73	303.78	302.56	304.68	304.7	302.95	302.38	303.08	303.78	303.56	302.67	302.96	303.94	303.26	304.92
304.9	307.87	306.93	306.72	306.42	306.55	307.09	306.61	306.85	307.59	306.48	308.02	307.81	305.45	306.47	307.23	306.02	307.27	305.25	306.7	307.06	306.09	308.11	306.68	306.26	306.1	306.41	308.5	306.24	308.13	306.57	306.53	308.18	306.66	305.83	306.47	305.67	306.62	307.25	308.34	306.22	307.94	306.72	305.44	307.13	305.87	307.33	306.72	305.7	306.24
311.12	310.08	308.79	311.49	311.4	310.45	310.04	310.98	311.86	313.46	310.6	310.63	311.69	311.28	311.39	311.03	311.95	310.33	311.77	310.72	310.77	311.47	311.95	310.28	311.12	311.72	309.88	309.32	309.61	311.12	314.19	309.34	309.23	312.15	309.23	311.37	308.98	310.7	311.28	311.05	310.97	310.02	310.72	310.71	310.1	312.26	310.74	310.59	311.1	312.8
316.46	315.87	315.27	316.92	315.51	314.48	316.57	316.99	316.21	314.93	316.11	313.89	316.36	314.39	316.9	314.9	313.24	315.06	315.17	316.45	314.24	315.9	317.82	317.44	315.26	315.08	315.08	314.55	314.83	314.36	316.9	314.95	315.6	316.04	315.96	315.18	316.15	315.95	315.92	314.83	317.6	313.66	315.98	316.22	314.89	315	315.32	315.69	315.55	317.06
294.83	293.07	293.75	292.92	295.35	292.29	292.76	292.74	294.5	294	293.46	295.23	292.61	293.75	293.67	294.76	293.69	294.88	292.79	294.01	296.67	293.02	293.94	294.21	294.21	294.12	294.97	293.55	294.98	293.47	293.66	293.16	293.07	293.6	293.92	293.37	293.22	293.42	295.51	296.17	295.17	293.25	292.84	294.45	294.91	291.51	293.68	294.72	292.39	293.51
304.97	304.58	304.15	303.96	304.73	303.18	304.05	306.27	304.31	304.16	305.67	305.93	304.85	305.12	304.03	303.22	305.82	303.26	304.49	304.32	305.03	305.31	303.28	304.78	303.99	305.8	303.98	303.98	302.88	305.35	304.53	304.94	304.63	302.79	303.34	304.58	303.42	304.66	303.88	303.98	305.77	302.38	304.25	304.04	305.07	305.6	305.17	304.24	303.99	304.55
309.42	309.3	309.66	309.6	308.88	309.34	310.16	310.21	310.29	310.51	309.64	309.47	308.79	308.39	308.78	309.28	308.91	310.71	311.04	310.36	310.07	308.22	311.52	311.89	310.72	309.42	309.38	308.83	309.15	310.63	310.22	310.56	308.47	307.39	308.96	310.38	309.61	310.33	311.62	309.85	310.81	310.44	309.9	311.36	310.11	309.2	309.78	310.36	310.89	310.74
314.46	313.44	314.14	316.4	316.78	315.51	316.88	314.93	315.22	315.21	316.01	314.1	313.69	314.55	314.93	315.66	315.03	315.83	315.21	313.07	315.65	314.68	316.21	313.21	314.94	316.52	314.62	314.24	314.9	315.79	314.12	313.09	313.73	313.64	313.86	315.78	315.09	313.72	315.28	313.92	314	314.5	313.16	315.31	316.17	314.02	317.28	314.25	315.16	314.36
305.73	306.84	307.89	305.08	305.89	307.89	307.44	307.42	307.72	307.06	306.42	305.68	307.76	306.7	308.53	306.67	305.43	305.65	308.81	306.72	305.65	305.41	307.43	305.58	306.72	308.19	307.22	305.29	306.64	306.85	306.45	305.91	307.15	305.79	305.62	308.45	308.9	307.24	306.46	306.27	305.66	305.57	307.16	306.79	306.42	303.06	307.91	306.03	308.92	306.99
313.24	314.5	314.65	314.31	313.78	312.1	314.37	312.94	313.32	314.82	311.09	314.29	314.07	312.54	313.98	315.52	313.83	312.91	313.62	314.39	311.56	314.39	314.89	313.82	311.58	312.96	313.94	313.85	314.76	312.53	314.19	313.1	311.81	313.54	313.31	312.86	313.87	312.99	313.71	313.78	312.93	314.77	314.1	314.13	312.5	315.67	314.07	312.29	313.61	313.69
315.67	315.1	318.37	314.84	317.48	315.64	318.95	316.27	316.03	315.23	316.16	317.37	316.39	316.93	315.52	316.33	317.95	316.85	317.88	316.5	317.24	318.1	314	314.66	316.64	315.78	315.44	318.44	316.97	316.88	315.04	317.07	316.14	317.3	317.33	316.33	316.7	317.29	317.04	315.04	317.17	315.77	317.67	317.36	316.84	318.27	316.81	317.7	316.79	317.47
307.01	306.37	305.74	306.04	306.21	307.17	306.2	305.65	306.82	306.63	306.86	305.55	304.99	304.05	307.32	304.05	307.4	307.5	306.43	306.7	306.7	307.45	306.94	306.69	306.98	306.35	307.64	305.93	307.94	305.82	306.82	307.28	305.87	306.27	307.06	305.71	305.72	307.29	306.29	306.41	304.88	306.21	306.34	305.94	306.14	306.37	304.89	304.55	307.04	305.83
291.71	294.1	294.53	292.25	293.4	293.72	292.57	293.8	293.98	292.82	294.45	292.48	294.52	293.94	293.57	294.66	295.93	292.78	294.48	294.95	294.18	294.4	294.8	296.09	294.2	296.35	293.76	295.27	293.8	293.63	295.08	294.33	294.29	293.57	294.41	292.94	295.05	295	295.41	294.09	294.62	293.19	295.16	293.5	293.85	293.83	293.91	292.41	294.94	295.56
305.01	306.75	305.38	306.52	305.22	303.13	305.41	305.61	305.23	304.38	305.93	305.38	304.36	304.41	306.74	304.44	304.7	305.7	305.23	305.47	304.65	305.6	306.19	304.56	306.6	305.08	306.05	304.22	304.86	305.81	304.71	305.11	306.51	306.24	304.44	305.63	303.3	306.58	305.38	303.25	305.91	307.83	304.17	303.92	305.36	304.39	304.14	305.21	304.5	305.74
303.07	303.15	301.39	306.32	302.32	302.44	302.95	303.75	305.59	301.95	303.3	301.44	302.57	301.54	302.57	303.89	303.63	304.39	303.54	301.71	303.31	302.75	303.03	304.44	303.31	303.43	301.9	303.44	302.98	304.42	301.77	304.24	302.17	303.3	303.55	302.99	301.83	302.64	303.63	303	301.8	301.92	303.82	302.23	300.65	303.26	303.62	302.48	302.35	302.84
305.96	303.12	302.08	303.05	301.06	302.74	304.44	302.95	303.51	302.99	302.41	304.17	304.87	303.93	302.19	303.58	303.84	303.78	302.7	304.13	302	303.14	305.02	304.29	302.5	302.45	303.93	303.5	304.01	304.18	303.76	302.95	304.09	303.47	302.69	303.23	303.42	302.04	301.86	305.17	302	304.07	302.83	302.42	301.11	303.03	303.65	304.16	303.7	304.45
304.19	302.28	303.84	302.62	303.33	303.54	303.98	303.17	304.85	303.76	304.56	303.25	302.7	304.05	300.9	302.66	303.23	304.63	304.63	305.81	301.49	301.74	302.84	301.74	302.98	303.33	302.87	302.73	303	302.7	304.4	304.17	304.11	303.82	303.6	303.6	304.48	303.56	303.15	303.93	301.32	303.93	303.14	303.03	302.08	303.73	304.73	301.95	303.6	301.97
308.83	308.07	309.01	308.57	310.42	310.98	306.76	308.14	309.24	307.67	310.03	308.48	309.33	309.21	309.46	309.73	310.28	307.86	308.44	308.26	308.33	308.96	310.31	310.66	307.53	307.75	309.02	309.32	308.7	309.4	307.95	310.93	308.78	309.87	309.48	309.95	309.64	307.64	307.51	309.07	307.7	309.28	310.01	307.98	309.49	307.35	309.58	310.69	309.77	308.48
317.77	317.61	316.55	318.67	316.33	318.18	317.65	317.19	317.25	317.38	316.79	318.61	316.94	316.71	317.38	317.21	317.39	316.3	317.72	314.57	317.7	316.06	319.44	318.12	316.78	317.37	316.87	315.38	316.29	315.59	317.45	317.47	315.96	315.31	319.1	317.72	316.63	316.23	317.04	317.6	316.99	316.94	318.05	317.27	315.76	317.56	316.59	317.23	316.73	317.34
295.98	295	294.24	295.51	294.94	296.38	294.75	296.78	294.96	294.57	295.13	294.91	294.71	295.13	295.52	296.99	293.7	295.68	294.07	296.04	295.01	293.66	294.31	293.55	295.68	293.37	295.26	295.11	295.02	295.42	294.54	295.07	294.1	295.03	296.48	295.7	295.3	295.38	295.91	296.47	294.56	295.86	294.77	294.48	295.77	295.7	293.95	295.53	296.12	295.7
311.02	309.17	310.43	309.15	309.83	309.29	309.78	309.58	308.88	307.94	309.4	311.3	309.42	310.78	310.53	309.65	309.73	310.23	309.51	309.55	310.38	309.95	309.94	309.18	310.41	310.77	308.98	309.13	310.11	308.42	310.47	310.23	309.02	309.19	310.92	309.69	309.6	309.93	310.82	310.17	310.3	309.17	311.22	309.71	309.84	309.62	308.46	310.45	310.95	309.82
312.96	314.31	315.06	311.47	311.02	312.04	313.08	313.79	313.7	312.87	313.64	314.3	312.99	310.69	315.27	313.22	312.99	313.3	313.77	312.12	313.07	312.98	312.28	311.45	313.85	313.18	313.43	313.43	313.14	313.32	312.45	313.32	313.18	312.39	314.58	314.33	313.12	313.95	313.43	312.61	313.49	313.46	312.3	315.16	312.42	313.8	312.07	313.58	312.49	313.69
312.06	313.74	315.36	313.71	313.92	314.14	311.49	312.88	314.95	311.85	314.54	315.14	313.37	311.88	312.33	314.35	311.86	313.54	311.3	315.53	312.41	312.5	312.44	312.9	314.41	312.77	312.34	314.58	311.17	313.4	313.23	313.31	312.1	311.83	312.75	313.18	313.06	313.5	311.73	311.62	312.69	313.37	313.05	313.91	313.9	311.76	313.29	312.78	311.57	312.66
304.36	304.58	302.54	303.84	305.16	301.84	303.58	304.95	304.6	302.11	303.98	304.35	301.94	305.7	303.28	306.31	303.09	301.48	303.98	304.02	304.13	304.48	303.2	303.5	304.11	303.49	302.26	304.2	303.7	303.38	304.22	304.01	302.46	304.74	304.17	303.77	304.87	302.62	304.96	304.67	305.21	303.05	305.19	304.47	301.56	303.39	303.3	304.13	302.66	304.09
296.14	293.67	296.54	294.91	296.93	296.4	295.34	293.74	294.86	293.28	295.24	292.63	294.71	295.36	295.89	295.67	293.07	295.4	295.64	294.95	295.87	294.76	295.48	295.24	295.04	294.42	295.54	295.96	292.82	294.91	293.92	295.38	293.38	295.7	296.3	295.43	295.9	295.45	293.26	296.04	296.61	293.54	295.4	294.61	294.57	296.11	296.4	295.44	295.07	295.82
316.88	318.49	319.55	317.42	316.55	320.61	318.5	318.01	317.66	318.45	318.57	317.83	317.65	318.64	318.28	320	317.04	316.05	318.26	318.94	318.49	317.99	318.18	319.18	319.92	316.78	317.76	318.64	318.73	318.58	319.64	317.17	318.79	318.96	317.96	318.01	317.93	318.59	317.86	317.87	318.91	317.87	317.29	318.57	319.54	318.01	319.95	317.66	318.7	316.88
309.15	309.18	309.02	308.63	308.9	308.14	309.5	309.49	308.1	308.37	309.13	307.58	309.17	309.91	308.55	308.83	308.86	309.17	309.4	308.44	309.73	309.03	308.54	309.17	308.41	308.91	309.76	310.72	308.1	308.25	309.28	309.57	310.28	308.73	309.03	310.15	309.42	309.07	307.65	308.69	309.91	308.27	308.41	309.55	308.19	308.39	308.11	308.84	308.11	307.96
302.29	301.88	302.35	301.97	304.04	302.57	300.54	304.78	302.82	302.65	302.59	303.87	301.86	300.99	302.37	301.96	299.26	301.2	302.95	300.44	302.27	303.24	302.99	302.09	302.44	304.37	303.19	303.53	300.78	303.01	298.82	303.72	301.7	302.17	302.44	303.23	300.79	301.71	302.27	302.29	302.99	301.01	301.31	302.29	303.04	302.4	303.83	301.61	302.86	302.28
304.73	301.68	302.11	303.96	303.97	302.24	302.3	303.41	303.79	302.49	302.78	301.4	301.69	302.44	303.74	303.55	302.94	303.94	304.14	303.09	301.07	301.42	302.98	302.89	303.45	303.87	302.76	302.65	303.54	301.11	302.45	302.21	303.48	302.17	302.43	301.05	301.17	302.32	303.29	303.44	301.33	303.4	302	302.91	303.88	301.41	301.59	303.77	301.88	301.48
305.81	304.97	304.57	303.8	302.26	304.17	303.12	304.6	302.83	303.88	303.87	304.09	306.65	305.8	304.37	304.33	304.98	304.52	303.74	304.85	304.59	304.09	303.44	303.45	304.14	304.79	304.45	305.03	305.85	304.39	303.95	303.97	303.53	305.12	304.2	304.12	305.62	305.06	304.68	304.54	306.27	303.92	302.89	303.41	303.35	305.25	304.94	304.37	304.61	306.04
307.03	305.73	306.18	306.26	307.97	306.28	305.26	306.57	305.53	305.24	305.05	305.47	306.2	305.52	305.64	307.37	305.26	307.55	306.1	306.27	307.35	307.21	305.56	306.87	305.92	306.16	306.45	307.2	306.73	307.22	305.78	305.15	308.14	305.8	305.19	306.23	306.38	306.89	305.77	306.01	304.53	306.05	306.83	306.8	306.1	305.57	306.31	304.63	305.65	306.67
305.97	304.66	305.61	304.33	306.88	304.34	304.98	303.74	304.79	304.87	304.12	305.21	302.57	305.21	304.51	306.8	302.75	307.08	304.35	305.09	305.08	304.5	305.41	302.79	305.12	304.77	305.6	305.18	304.29	304.73	304.05	303.76	306.25	306.17	306.32	304.4	306.54	306.18	304.3	306.46	305.23	305.33	307.87	305.12	305.22	306.59	304.99	305.59	304.19	305.16
316.29	314.1	317.96	316.5	315.79	319.19	318.24	317.69	318.57	319.06	316.87	316.05	318.96	317.32	316.21	316.26	317.37	316.66	316.09	317.49	317.91	317.57	318.12	317.51	316.29	317.89	316.76	316.93	317.85	318.65	318.15	315.72	317.38	316.82	316.6	317.07	316.5	318.11	316.62	316.52	315.58	317.16	317.44	317.3	318.87	316.61	316.83	317.91	318.07	316.26
328.71	327.46	327.9	326.45	326.92	328.26	327.56	327.38	326.71	327.22	328.22	326.62	326.3	327.36	326.54	327.59	326.73	327.67	326.62	327.49	325.66	325.86	327.92	328.44	327.37	325.62	328.41	326.3	326.88	325.9	326.53	327.71	328.01	326.78	326.7	326.36	326.84	325.62	328.88	326.63	327.62	327.47	326.86	327.27	327.25	327.28	327.12	326.57	326.12	326.78
329.09	327.52	329.07	328.14	328.62	330.64	328.31	330.12	329.48	327.33	329.57	328.19	328.07	328.55	328.61	328.29	327.44	326.71	327.49	326.93	328.65	329.14	327.33	326.85	328.67	329.51	328.52	327.17	328.04	327.57	329.32	327.97	329.5	328.31	328.84	330.26	328.79	328.52	327.05	326.59	328.37	328.73	327.56	327.77	328.69	327.95	327.97	329.79	329.52	327.53
306.02	307.25	304.87	306.35	307.31	307.69	306.42	305	306.68	305.72	306.81	306.16	306.23	306.69	307.04	305.55	307.6	306.04	304.76	304.87	305.31	306.86	307.1	307.39	306.2	306.62	305.23	306.51	305.95	305.84	307.81	307.18	305.82	306.86	305.76	305.47	305.99	306.39	305.48	307.51	306.38	305.99	306.22	305.86	306.39	307.01	306.91	303.92	308	305.36
309.06	307.68	308.68	307.48	309.71	309.45	307.34	310	308.76	309.55	309.37	308.71	310.11	309.3	307.6	309.46	307.74	310.07	309.03	310.81	308.03	311.47	308.48	307.65	308.35	309.04	308.93	310.35	309.11	308.85	309.13	308.3	308.65	309.39	308.24	308.85	308.74	308.29	308.6	308.41	308.87	310.05	307.59	308.92	309.65	308.87	310.15	310.23	308.38	308.84
314.84	315.94	315.93	315.09	316.43	316.01	315.38	317.3	315.96	314.6	316.47	315.75	315.07	313.54	315.04	316.75	315.77	315.69	316.06	314.77	316.29	317.05	316.01	316.2	316.69	314.88	313.21	316.63	315.93	315.49	313.72	315.86	316.43	316.39	314.87	315.96	315.72	315.4	313.82	317.33	315.61	314.93	315.85	316.73	316.28	313.95	316.27	315.85	316.79	315.24
297.74	296.33	295.83	298.24	298.54	295.86	295.35	295.97	299.13	296.77	297.74	297.37	296.54	297.87	296.73	297.9	296.6	297.86	296.87	297.22	298.12	296.95	295.57	298.02	297.49	298.04	297.3	297.76	298.39	296.99	296.62	296.4	297.21	297.33	296.98	296.02	297.65	296.63	298.19	297.12	295.82	297.01	295.59	297.75	297.14	296.37	296.23	296.83	296.9	296.4
323.45	324.69	323.52	324.13	325.16	325.16	324.39	326.17	323.47	325.6	324.27	324.3	325.23	324.77	323.98	325.36	326.77	324.04	325	324.08	324.75	323.33	324.69	323.11	324.44	323.41	326.96	326.15	325.64	325.75	325.25	324.36	324.03	323.31	326.39	326.39	324.08	325.76	324.02	325.22	324.89	325.14	324.23	324.58	323.96	324.42	323.76	325.97	325.72	324.31
314.51	313.52	313.19	311.73	312.69	315.12	313.41	314.33	314.14	315.21	314.42	314.2	315.2	312.38	311.78	315.35	315.66	312.58	313.75	314.04	315.39	313.67	314.55	312.81	315.23	312.41	314.06	315.2	313.04	313.33	313.37	313.79	315.03	314.39	314.59	310.51	313.35	313.46	314.46	315.23	313.22	314.03	313.37	313.76	313.64	314.26	313.36	312.7	313.6	314.17
305.35	305.47	304.6	304.38	304.51	306.19	304.96	305.08	303.5	302.97	305.18	304.93	304.95	305.33	304.42	303.51	304.17	303.92	304.7	305.33	305.04	304.27	303.83	304.51	305.04	304.86	303.6	303.86	304.42	304.46	304.99	303.94	305.15	302.75	305.91	304.57	302.81	304.65	304.64	304.82	305.03	303.76	304.98	305.76	304.3	305.14	304.22	305.97	305.02	304.75
314.47	312.27	313.55	314.79	312.2	312.22	312.24	311.33	312.75	313.43	312.43	312.49	310.74	312.03	312.98	313.03	313.32	313.71	314.01	312.83	313.88	314.83	310.63	311.52	314.77	312.18	312.28	311.75	312.73	312.8	311.1	311.66	314.16	311.93	312.31	313.38	312.74	311.95	314.62	312.32	312.97	312.51	312.75	313.5	312.57	313.27	311.93	313.84	313.39	314.95
303.95	306.47	304.77	306.24	302.75	303.41	304.85	306.03	305.45	304.83	306.37	303.86	305.89	305.12	304.61	305.71	305.69	304.59	305	305.31	305.17	305.16	305.12	305.09	304.56	305.62	304.85	304.6	304.54	305.65	306.16	305.34	305.43	304.4	304.96	307.21	305.64	305	303.73	305.05	306.03	305.13	303.89	305.48	304.09	303.83	304.04	303.94	306.77	305.31
302.71	301.96	301.63	302.62	302.49	303.59	302	304.03	304.07	302.12	302.28	302.23	302.84	303.42	303.14	301.42	302.76	303.51	303.36	301.37	302.38	301.35	301.68	302.93	301.39	302	303.79	304.26	302.84	301.13	300.22	303.38	301	301.88	303.23	300.61	301.7	301.46	301.49	303.45	302.5	301.58	302.15	302.06	303.38	303.4	303.34	301.13	302.32	302.39
324.33	326.68	325.67	326.14	323.76	324.4	324.9	325.18	325.25	326.55	323.28	325.39	325.03	325.68	324.2	324.04	324.04	325.76	325.9	325.57	325.99	325.85	325.93	324.53	325.51	324.3	324.88	325.29	326.15	324.31	326.07	324.73	325.75	326.02	326.2	326.84	325.66	324.85	324.38	325.11	324.51	327.24	322.2	325.33	325.93	326.28	324.85	324.99	324.45	326.26
305.8	303.47	303.48	304.67	305.75	304.21	305.89	305	305.97	304.69	303.63	305.05	304.78	305.07	304.5	305.04	305.64	304.02	305.65	305.27	305.11	305.6	301.7	305.89	303.78	303.17	304.68	303.28	303.96	304.27	305.6	303.35	305.61	303.07	303.01	303.8	305.84	304.15	303.16	305.08	305.03	304.36	305.66	304.66	305.19	303.33	302.25	305.42	304.67	303.97
304.19	305.15	303.73	305.92	304.36	305.11	303.54	304.77	304.09	304.68	303.89	304.43	303.08	304.04	303.06	304.26	304.71	303.1	304.82	305.01	306.74	303.18	304.46	305.18	305.82	305.23	305.27	304.57	306.02	303.69	303.64	304.11	304.77	304.81	305.35	304.46	306.59	304.34	304.72	305.96	306.79	303.23	305.47	304.61	304.29	305.2	304.64	304.67	303.47	305.35
301.96	302.38	300.58	302.58	302.87	303.09	302.4	303.4	303.47	302.91	302.04	301.5	301.34	303.61	301.8	300.82	302.42	302.6	302.38	303.45	302.88	301.44	302.27	302.08	302.19	301.49	303.16	303.42	300.39	303.14	300.73	302.25	301.98	303.19	302.76	304.52	302.08	302.26	302.76	302.62	301.76	302.45	303.57	301.99	302.21	304.07	302.44	303.53	302.47	303.4
327.13	326.99	327.53	327.45	327.37	328.16	326.93	327.87	326.65	327.88	328.42	326.25	327.62	328.27	327.59	327.37	325.8	326.01	328.2	327.26	327.97	328.07	325.87	326.19	327.45	325.69	327.87	326.49	327.96	327.11	325.88	326.69	324.74	328.53	327.18	325.76	327.86	325.55	328.41	326.55	326.05	327.21	326.54	326.62	327.97	328.86	328.12	325.56	328.61	326.78
329.14	329.53	327.72	328.24	327.05	327.93	327.9	327.57	328.52	328.46	330.49	327.1	327.98	327.76	328.1	328.38	327.78	329.98	327.05	329.23	328.51	329.77	328.67	327.86	329.91	327.69	328.05	327.62	328.68	328.85	330.04	330.21	327.86	327.94	329.68	328.86	326.77	329.66	327.51	328.76	328.45	329.74	328.21	330	329.37	328.79	327.76	328.53	328.81	329.44
302.8	302.33	304.58	304.26	303.19	301.84	302.76	302.9	302.45	302.31	305.01	304.41	300.13	303.73	303.19	304.34	303.49	302.83	302.75	304.77	305.8	305.43	303.1	303.69	303.36	302.8	303.2	302.54	305.57	302.3	303.82	302.34	304.09	304.67	302.93	304.44	302.46	303.2	302.77	304.49	303.11	302.47	302.6	301.7	302.71	303.41	302.39	303.63	301.66	303.13
303.26	304.66	304.57	306.49	305.02	304.35	304.19	304.55	305	303.46	302.59	306.56	305.08	303.02	302.91	304.28	303.74	303.21	305.35	304.26	305.05	303.61	304.48	303.86	303.94	303.5	306.27	305.41	303.98	304.49	304.84	303.85	302.91	304.06	304.14	304.49	305.63	305.74	305.01	306.46	303.92	303.34	303.85	304.05	305.1	305.72	305.66	302.74	304.86	303.8
316.02	316.68	316.22	314.06	313.78	315.23	314.76	314.77	317.24	314.65	315.56	315.15	316.26	314.92	313.98	314.92	315.45	314.28	313.35	315.14	314.24	315.45	316.52	314.91	314.67	315.75	314.04	316.08	317.06	316.19	316.17	314.36	314.54	314.41	314.62	316.09	312.07	316.96	313.61	316.54	313.96	314.18	313.05	314.66	313.35	313.6	316.82	313.37	316.36	314.16
314.85	315.02	315.63	314.1	315.25	314.03	315.84	315.45	314.2	314.14	313.07	314.79	314.94	315.63	314.19	315.21	315.6	315.93	316.08	315.63	314.22	315.37	315.15	315.87	315.3	313.75	314.87	314.47	314.26	314.62	316.72	315.94	314.97	314.32	316.41	316.19	314.89	315.08	315.7	316.46	314.65	314.35	315.1	314.88	313.18	314.43	313.53	314.93	313.52	313.07
313.27	312.7	313.22	312.23	313.72	311.07	313.6	310.91	313.04	312.8	312.66	312.43	312.34	312.64	312.2	312.44	312.71	312.42	312.11	312.24	312.42	311.66	312.4	314.17	313.14	313.74	313.35	312.51	312.48	312.45	312.55	313.58	312.83	311.99	311.62	313.31	314.44	312.59	312.48	310.9	312.64	313.43	312.28	311.41	312.02	312.42	314.61	312.98	310.74	310.9
311.17	311.61	313.38	312.39	312.01	312.54	312.18	315.2	312.3	312.94	312	312.27	314.37	313.22	312.25	311.76	312.58	312.9	312.05	314.05	311.4	313.72	313.43	313.14	312.96	312.26	313.18	311.02	311.7	314.38	312.05	313.43	311.62	312.99	312.07	313.63	311.71	311.67	313.25	313.2	311.97	313.38	313.54	312.36	313	312.13	313.71	312.12	313.49	312.48
303.75	304.92	305.07	305.47	305.85	305.92	307.12	305.89	305.74	305.11	306.22	305.94	304.58	305.49	304.47	304.63	304.58	305.81	305.63	306.35	304.47	304.58	305.05	305.87	304.27	306.62	303.37	304.24	305.6	305.13	305.89	306.57	306.53	305.45	305.29	304.67	306.11	305.28	305.71	305.72	305.86	305.63	304.78	307.47	305.72	307.22	304.13	305.4	304.14	304.41
305.37	306.13	304.76	303.59	303.94	304.23	305.45	302.99	305.38	304.92	303.79	303.59	304.52	305.19	305.8	303.73	303.7	305.24	303.94	305.7	306.04	304.36	305.59	304.33	306.05	304.41	304.51	301.99	305.68	305.48	304.51	306.18	303.61	304.23	304.24	303.59	304.67	305.94	305.62	304.65	306.3	303.99	305.88	303.42	304.71	305.4	304.54	305.72	303.31	304.31
307.93	309.08	306.8	308.09	308.21	309.63	306.91	308.19	310.28	308.98	308.91	308.02	308.32	308.49	309.96	309.25	308.43	309.17	307.86	307.85	308.95	309.84	307.74	308.67	309.1	310.23	309	311.16	307.98	308.72	309.44	308.63	309.05	309.93	308.55	306.64	308.57	307.96	309.03	308.77	307.68	310.43	309.84	308.19	308.29	308.48	309.72	308.83	308.99	308.16
319.42	318.4	318.69	318.4	317.99	319.12	316.91	318.63	317.31	316.99	319.42	316.72	318.65	317.47	319.45	318.34	318.81	317.49	318.61	318.21	318.02	317.67	318.43	318.23	317.75	316.91	316.41	318.02	317.19	318.17	318.18	318.11	318.08	318.25	317.03	317.34	318.19	315.71	317.09	316.82	316.91	317.62	315.69	318.01	318.45	317.03	318.95	317.12	317.51	316.63
305.29	306.84	304.29	305.21	305.65	306.02	305.57	305.38	304.03	305.12	305.39	304.28	306.46	305.32	305.68	306.61	305.51	305.42	305.93	304.17	304.19	306.74	305.22	307.49	306.4	304.9	304.74	307.04	306.71	304.96	304.39	303.86	304.93	305.79	304.28	304.92	304.29	305.84	304.97	304.49	304.73	305.73	306.81	306.37	304.71	305.62	305.5	305.51	305.05	305.9
319.72	318.67	315.72	317.55	318.46	318.14	316	318.63	316.61	317.31	316.8	320.1	319.44	320	318.41	317.41	318.06	318.6	319.02	317.22	317.34	317.17	317.31	319.82	317.93	316.77	316.34	318.94	319.74	317.35	319.5	318.72	318.6	318.88	318.64	319.15	318.04	318.58	317.2	319.48	317.8	317.87	318.57	317.27	317.36	318.06	318.6	318.84	315.96	318.44
314.43	312.72	312.74	313.38	314.33	312.64	313.5	312	312.33	313.84	314.54	313.73	313.51	312.71	312.07	313.23	313.87	311.82	312.83	312.07	312.14	312.88	312.17	312.74	312.59	314.24	313.04	312.12	312.97	313.51	313.22	311.75	312.91	311.89	312.09	313.68	313.44	311.48	312.1	314	312.38	314.42	311.51	311.09	312.65	313.83	313.26	311.35	312.36	313.51
295.74	293.52	296.39	294.41	294.83	294.87	293.77	295.09	296.28	293.75	294.35	296.11	294.95	295.46	293.57	295.49	294.93	295.75	295.28	293.18	294.85	295.46	293.77	293.46	295.83	294.12	294.25	297.07	294.7	295.65	295.55	293.28	297.34	293.68	293.58	294.74	293.06	293.6	294.8	294.43	294.64	294.88	295.58	295.67	295.93	293.37	295.45	293.55	295.47	296.17
300.42	299.71	300.23	300.94	300.67	300.02	300.73	303.6	299.49	302.84	301.53	302.31	300.14	302.21	302.66	301.69	303.25	300.24	303.19	299.4	301.04	301.68	300.46	302.13	301.36	300.39	301.68	302.5	301.07	301.3	299.44	300.61	303.47	299.54	300.72	300.83	302.19	300.97	300.4	299.87	301.83	300.72	301.86	301.69	299.54	302.77	302.52	302.43	300.27	300.56
299.47	301.65	300.24	299.69	301.38	301.83	301.46	301.34	302.08	300.16	301.28	301.28	300.61	299.19	301.36	301.22	300.95	299.78	301.17	300.16	299.37	301.18	300.57	302.7	300.43	300.88	301.1	299.32	301.77	300	301.07	301.77	301.83	301.82	301.08	298.26	300.05	301.68	302.1	300.95	302.69	299.1	302.03	300.95	302.32	301.17	299.54	300.81	302.6	301.53
300.63	301.66	300.03	302.7	300.97	301.34	301.51	301.21	302.3	300.18	300.74	301.29	299.7	299.98	299.72	300.41	302.38	298.49	301.45	301.92	301.2	300.69	300.55	301.13	301.24	300.37	301.01	300.65	301.88	300.77	300.98	300.68	301.94	300.26	300.19	300.02	301.6	300.59	301.61	302.07	300.65	301.68	301.9	300	300.57	301.71	300.77	302.25	301.34	301.41
307.46	308.21	307.35	305.65	306.32	306.57	307.54	306.9	307.77	305.2	306.74	307.15	305.81	306.5	307.21	306.89	305.95	306.86	306.57	306.3	306.38	305.91	306.03	308.07	307.28	307.1	304.7	305.46	305.87	307.21	305.6	306.4	304.93	306.6	305.77	306.71	306.37	305.69	307.34	307.36	306.84	304.69	305.93	306.16	307.78	304.95	307.31	305.31	307.23	305.11
315.16	314.78	313.04	315.1	314.42	314.94	313.17	313.27	315.72	315.59	314.02	316.26	315.71	314.96	313.91	315.51	314.23	313.62	314.19	315	315.48	314.81	313.95	314.44	314.09	313.75	314.81	315.45	314.96	315.79	315.9	313.71	314.62	315.81	314.55	314.22	314.86	315.84	314.01	315.45	313.9	314.56	316.27	313.78	313.66	314.76	314.23	315.53	313.61	315.49
328.04	328.65	327.8	327.02	328.83	327.34	327.99	328.41	326.87	328.56	329.03	327.48	327.99	326.82	327.25	326.91	327.42	328.1	327.77	328.25	328.01	329.2	327.67	326.65	327.96	327.47	326.3	325.97	325.62	326.94	328.44	327.6	327.86	327.99	326.74	328.65	328.53	329.86	328.14	325.86	327.93	327.66	327.45	327.32	328.89	327.22	327.2	326.93	327.54	327.91
313.16	312.82	311.96	311.3	313.3	311.63	312.46	312.47	313.52	314	312.58	311.77	314.04	313.79	312.05	313.97	310.88	312.12	313.21	312.78	313.88	312.32	312.9	313.93	313.83	312.79	312.23	313.38	311.86	313.64	311.08	312.2	311.22	311.92	313.57	312.48	311.64	314	313	312.85	311.16	312.99	314.52	312.24	313.13	312.93	313.39	312.13	312.06	312.32
302.62	302.99	303.7	301.91	304.79	302.77	305.11	303.98	304.12	303.16	301.41	303.55	304.93	304.6	303.96	302.58	304.57	303.14	301.64	302.6	304.42	304.67	304.54	303.54	303.65	303.53	303.68	303.17	304.38	305.24	305.35	304.43	304.29	303.57	306.04	303.54	303.24	302.46	302.92	303.81	302.75	302.53	304.63	302.14	304.46	303.63	301.46	304.79	305.33	303.22
313.44	312.05	312.85	311.71	311.91	313.23	313.86	311.95	313.93	312.45	311.6	313.05	313.97	312.31	313.5	313.05	313.27	312.78	312.74	314.21	314.38	312.92	312.21	314.19	312.96	312.67	312.65	314.31	312.38	312.3	313.61	312.84	312.8	312.58	313.08	313.82	312.72	311.97	314.54	313.51	313.94	311.98	311.06	315.1	312.81	313.75	311.8	313.1	313.87	314.66
304.67	305.08	302.8	303.71	304.43	304.32	302.9	304.9	302.47	303.65	305.22	303.97	304.59	304.01	303.32	304.27	304.82	305.01	303.51	304.35	304.24	303.88	305.68	303.65	304.38	305.45	304.15	303.43	305.58	305.55	306.07	305.72	305.67	302.64	304.74	304.44	305.39	304.7	304.31	304.29	305.69	304	305.05	305.43	304.51	305.64	305.1	304.56	303.82	303.36
309.46	309.07	311.18	309.44	309.98	308.69	311.03	309.28	309.32	309.84	309.72	310.11	310.09	308.56	311.15	309.15	309.09	309.85	309.88	310.75	311.47	310.34	311.41	312.17	310.39	310.66	311.25	311.8	311.22	310.45	309.56	310.01	311.45	308.45	310.42	310.6	309.56	310.76	309.09	309.84	310.71	309.46	309.41	311.32	310.55	311.4	310.39	311.75	309.9	310.52
302.3	303.04	301.93	303.4	302.42	302.69	303.06	304.39	302.24	304.6	304.15	302.6	304.61	303.99	303.14	302.72	302.38	302.19	304.5	302.83	302.73	303.9	302.96	304.39	303.4	302.12	304.39	304.08	302.72	302.21	303.87	303.24	303.33	303.72	303.39	302.75	304.1	303.2	303.89	303.72	302.13	304.7	303.88	303.9	303.31	304.08	303.82	304.38	303.84	303.58
316.64	315.25	316.52	316.61	315.16	316.07	315.29	315.56	315.92	316.79	315.19	315.62	316.53	316.48	315.4	314.54	315.62	316.65	317.63	315.07	315.55	315.33	315.8	316.9	315.76	314.21	315.67	317.02	315.63	315.17	317.09	317.94	315.99	316.96	317.21	317.64	316.38	316.59	317.11	315.72	315.88	316.44	316.3	315.29	315.68	316.38	315.86	315.91	316.98	315.44
312.61	313.07	312.28	313.33	312.66	312.57	313.07	313.25	310.72	311.46	312.91	310.44	313.85	313.18	314.32	312.7	314.08	312.91	313.18	311.62	311.92	313.16	312.45	312.92	312.44	313.64	312.25	314.74	312.77	312	313.16	310.41	311.51	312.69	311.79	312.31	310.47	311.79	312.72	313.81	313.3	312.86	312.26	312.63	312.67	312.29	314.34	312.25	315.31	312.89
298.42	295.8	296.17	298	296.16	298.73	296.5	297.07	297.43	296.82	297.21	295.91	296.4	297.04	295.57	296.33	297.21	295.45	295.84	296.83	295.76	296.37	297.04	296.65	297.79	297.79	296.9	297.92	297.54	297.11	296.34	296.5	295.94	296.77	297.57	297.24	296.06	296.83	297.2	297.11	297.43	295.38	295.2	295.75	294.93	297.62	296.56	297.05	295.91	295.45
301.19	299.07	301.15	300.47	300.23	301.19	300.25	300.69	299.7	300.05	301.45	301.83	301.18	301.09	300.35	300.91	301.19	301.19	300.75	302.2	301.23	302.15	302.61	301.24	300.59	301.42	301.98	300.77	300.75	300.26	301.93	301.5	300.17	301.94	301.04	300.14	301.93	300.07	299.58	298.26	299.54	300.65	301.1	300.78	302.1	301.57	301.94	302.26	301.06	300.73
313.73	313.31	311.68	314.03	312.2	312.52	313.6	313.83	313.83	311.53	311.25	311.89	314.38	312.52	314.45	312.32	313.6	312.95	312.52	314.21	312.74	313.78	314.37	311.27	311.97	313.77	314.6	313.81	313.67	313.55	310.56	312	312.7	312.18	311.84	311.95	310.82	313.25	313.63	312.53	313.69	312.61	314.14	313.22	311.56	313.81	313.72	311.42	311.71	311.63
315.82	314.36	313.75	316.68	318.37	316.44	317.44	316.39	316.29	315.29	315.74	315.39	316.99	316.85	314.79	314.9	315.97	315.3	315.77	316.55	314.04	315.43	317.17	317.02	316.95	315.41	315.7	314.7	315.45	315.6	315.1	316.26	317.68	315.23	316.32	316.77	315.41	317.59	314.91	317.92	315.7	315.32	315.23	316.28	317.44	315.86	316.08	316.73	314.65	315.74
315.98	317.75	314.23	315.63	316.62	316.67	314.75	315.68	314.7	317.53	316.38	315.17	314.31	315.67	316.53	315.16	314.64	314.58	314.95	316.31	316.92	314.78	315.55	316.38	315.73	315.39	316.4	314.92	316.49	314.16	315.89	316.94	316.84	316.75	314.57	314.15	316.06	315.78	315.74	315.7	315.81	314.59	314.05	315.11	315.72	316.53	316.53	315.43	316.48	316.26
303.31	302.9	304.57	303.42	304.27	303.54	301.74	303.22	305.07	303.61	302.18	303.09	303.38	303.23	302.98	304.97	303.41	304.39	305.81	304.7	303.56	303.9	306.08	302.24	305.74	304.09	303.58	303.01	303.84	302.24	302.95	303.33	303.68	304.12	305.54	303.55	304.27	303.21	302.63	303.59	303.62	304.35	303.06	302.67	302.4	305.7	303.39	302.11	303.3	303.65
311.17	311.42	310.05	310.05	309.79	311.25	311.11	309.93	312.07	310.63	308.02	310.64	311.04	309.28	309.8	311.85	310.47	312.86	310.73	309.85	310.53	309.96	311.79	309.89	310.92	311.09	310.68	309.49	311.1	310.31	312.36	310.69	311.74	309.01	309.84	310.52	311.39	310.21	312.09	311.05	310.43	310.38	311.24	309.21	309.16	308.6	310.47	309.54	310.49	309.77
301.63	301.53	301.44	299.79	301.78	301.69	299.75	299.37	301.97	302.42	300.3	300.78	299.36	300.94	300.23	300.64	301.97	301.9	301.57	301.37	301.41	300.88	299.87	301.46	302.96	301.71	301.35	300.42	302.98	303.12	299.56	301.12	302.45	301.23	300.49	301.96	301.45	301.56	299.97	301.47	301.84	302.34	302.41	301.9	300.89	302.55	300.5	300.78	298.93	301.47
306.99	304.55	306.2	306.09	306.91	306.09	306.66	304.59	305.26	305.03	305.01	305.56	306.31	305.81	308.51	307.19	307.46	305.84	306.57	305.79	307.53	305.89	304.52	306.01	306.81	308.33	306.1	305.2	306.41	305.12	306.01	305.98	305.57	307.25	305.38	306.24	305.87	304.7	305.93	305.8	305.68	307.99	306.34	305.74	305.94	306.21	306.08	306.76	307.64	307.09
302.98	304.19	304.09	304.63	302.83	304.31	303.12	304.57	304.03	304.52	304.26	304.7	305.92	305.1	302.34	304.16	305.76	304.09	303.85	305.31	304.96	305.79	305.02	306.12	304.43	304.67	304.03	304.5	303.47	303.5	303.81	303.37	305.61	302.46	306.02	305.74	305.02	305.08	304.51	303.47	302.45	304.71	304.09	303.88	304.53	304.82	304.12	304.51	304.9	304.05
297.4	296.17	296.66	296.22	296.81	295.19	295.69	297.28	296.39	295.6	296.67	294	295.99	297.61	297.65	296.1	296.94	296.5	297.26	296.07	298.76	296.89	298.89	295.28	296.44	298.31	296.23	295.77	297.19	297.56	296.39	297.27	297.1	295.72	295.97	296.56	296.91	297.98	297.7	296.71	295.99	298.76	297.39	296.2	296.03	295.48	296.03	296.49	295.96	295.5
302.71	304.06	304.82	303.92	303.58	304.59	303.46	304.72	304.7	304.76	306.08	304.55	303.49	305.39	303.95	305.26	304.88	303.63	304.92	304.23	304.28	303.03	303.8	305.46	304.65	304.52	303.46	304.43	304.41	304.58	304.64	304.08	303.72	304.86	305.69	306.36	305.51	305.28	304.34	304.57	302.94	306.55	304.72	303.66	304.93	304.59	304.24	304.8	303.86	303.91
328.89	326.59	328.97	329.93	325.61	328.16	328.63	328.54	329.01	329.02	329.1	329.14	327.63	326.14	326.89	326.84	329.7	329.36	328.46	328.18	326.27	329.01	329.06	329.35	328.34	329.69	328.32	328.13	328.86	329.37	328.12	327.08	329.45	328.7	330.04	329.57	328.07	329.26	328.29	330.31	329.11	329.07	327.66	327.28	327.4	330.09	329.81	330.2	329.42	328.44
296.08	293.85	294.26	293.94	293.65	295.24	296.02	294.33	292.67	293.91	294.55	293.84	295.92	294.43	295.47	294.2	295.73	295.08	294.57	294.53	293.03	295.53	293.66	293.81	295.63	293.16	296.64	293.18	291.86	295.39	295.11	294.45	293.33	294.26	294.01	294.11	293.95	294.6	295.5	294	294.45	293.01	293.86	294.82	293.64	294.36	294.4	293.22	295.49	295.5
306.75	306.98	305.86	306.5	306.6	306.2	306.81	305.4	306.49	305.94	306.42	305.97	306.78	306.63	306.19	307.86	308.37	305.5	306.02	306.65	305.01	305.18	305.26	307.35	306.34	308.43	305.64	307.22	305.56	304.85	306.43	304.91	305.36	305.88	305.33	303.12	307.54	305.29	306.14	305.28	306.33	304.31	305.42	305.78	305.97	305.4	305.83	306.45	306.78	307.4
296.73	293.95	295.9	294.9	296.05	294.05	296.93	296.04	294.5	295.01	294.08	292.75	293.28	295.25	295.59	293.99	296.94	295.28	293.33	294.93	295.97	294.92	295.87	294.18	295.45	294.9	295.97	294.42	295.99	295.7	295.72	296.53	294.67	295.12	295.24	295.45	294.42	295.44	295.48	295.87	293.44	294.63	294.25	293.94	295.48	295.1	294.87	295.24	295.95	296.42
327.68	328.38	326.94	327.29	326.28	328.96	326.99	327.92	327.05	328.79	327.56	328.13	326.72	326.66	327.67	328.93	329.16	326.53	326.93	327.08	327.5	328.09	327.46	329.4	326.72	327.65	328.7	326.73	327.59	329.4	329.09	327.72	326.25	327.7	328.47	327.75	326.55	329.12	326.99	327.81	328.69	329.64	329.69	327.65	326.97	328.32	327.43	328.71	327.43	329.59
320.53	319.14	319.89	318.5	318.78	318.29	318.05	319.16	317.15	319.99	318.31	318.78	319.13	318.14	317.97	319.22	317.69	318.12	318.63	319.15	317.46	318	317.24	319.41	318.62	319.05	318.09	319.88	317.35	319.49	319.36	315.97	320.39	317.73	319.83	317.8	317.51	319.25	317.55	317.72	318.11	319.48	319.71	318.82	319.65	319.85	317.61	318.07	318.32	316.96
310.5	311.51	312.34	311.67	312.81	310.33	309.38	309.03	309.85	310.67	308.46	312.12	312.31	308.02	310.71	310.89	310.74	311.08	310.38	312.44	310.94	311.1	311.59	311.93	310.47	311.48	312.06	310.31	311.36	310.07	309.77	310.04	311.02	312.37	310.78	312.26	310.24	310.73	310.44	309.63	310.42	310.28	309.99	311.28	310.66	310.18	311.67	310.26	312.1	310.73
325.91	326.1	329.52	326.09	328.39	328.43	329.41	327.73	328.19	327.9	327.56	327.65	329.2	329.36	327.47	327.86	328.68	326.96	327.06	328.99	327.49	327.51	328.49	326.98	326.83	329.05	326.24	326.58	329.32	327.91	328.49	327.52	325.92	329.96	329.11	327.59	328.46	329.77	328.45	327.71	328.01	326.82	327.84	328.72	327.03	327.06	328.65	328.54	327.33	327.44
303.67	304.34	304.46	302.96	305.37	306.07	304.18	304.9	303.49	301.67	304.51	303.84	304.89	304.57	306.11	303.29	303.52	303.65	303.85	302.97	302.85	304.51	303.42	304.87	303.69	304.43	305.03	302.71	304.01	304.28	305.84	302.48	305.87	304.48	302.66	303.5	303.76	303.83	304.75	302.94	304.32	304.82	304.95	304.23	303.85	305.02	306.4	302.58	305.87	304.31
294.33	295.12	293.3	296.63	295.71	294.92	293.86	294.18	295.67	295.08	296.72	294.86	294.17	294.59	294.12	296.21	294.29	295.41	295.17	294.6	295.28	293.75	293.88	295.59	296.19	295.81	293.81	292.93	295.58	294.27	295.39	291.46	294.56	295.33	293.93	295.27	293.92	294.14	296.27	295.61	294.4	294.81	293.82	296.12	296.06	295.93	296.77	293.42	296.66	295.74
314.06	315.73	314.3	314.95	314.46	313	315.52	313.45	314.46	315.57	315.71	315.01	315.9	313.34	315.77	315.29	314.2	315.75	314.87	315.19	314.59	313.77	314.42	314.43	315.59	315.74	315.75	314.95	315.34	315.36	315.66	316.48	315.73	316.26	314.49	314.3	315.88	315.34	314.66	314.46	315.02	314.89	314.34	315.54	315.29	318.31	314.39	315.56	315.18	313.53
304.7	306.38	306.51	306.45	305.15	305.19	304.31	305.58	305.8	307.15	304.8	303.54	305.42	304.54	305.11	307.39	304.6	305.09	305.25	304.74	306	306.79	306.19	303.64	305.78	304.38	303.55	305.07	305.07	305.18	304.22	306.54	305.56	305.53	307.24	302.95	305.96	305.39	304.73	305.92	305.62	304.12	305.62	305.45	304.67	304.22	304.39	303.65	305.74	307.64
313.32	313.25	314.23	310.99	312.88	313.19	314.23	312.82	312.15	312.61	312.47	310.37	314.74	312.18	312.8	313.96	312.96	311.6	312.71	312.67	313.14	312.71	312.51	311.9	311.8	313.11	312.85	312.69	313.8	313.44	311.74	312.99	313.41	312.94	311.99	313.49	313.84	313.54	314.1	313.45	314.08	312.79	312.91	313.35	311.63	313.47	312.38	314.36	311.93	313.81
295.27	295.83	296.2	297.16	295.14	295.63	294.47	295.8	293.33	295.04	296.85	297.04	293.86	294.94	294.67	297.76	294.9	294.66	295.42	294.43	295.36	294.87	295.7	296.53	295.89	294.83	294.25	295	294.36	295.09	294.12	295.87	295.49	294.16	294.28	294.63	295.65	292.52	294.16	295.93	294.28	294.64	294.5	293.74	296.14	295.54	294.62	297.13	296.21	296.2
315.64	314.58	314.3	313.17	314.21	315.03	314.42	315.18	316.08	315.56	315.46	315.55	316.77	315.58	317.03	315.44	314.1	315.36	315.75	315.86	316.05	314.81	315.85	314.6	316.07	313.7	315.21	314.53	314.38	313.57	315.62	314.96	313.36	314.82	312.83	314.15	314.28	315.18	315.45	315.24	314.92	315.31	316.12	316.41	316.24	316.99	315.93	315.27	314.33	315.15
320.72	318.06	320.1	319.08	320.37	318.58	318.12	318.42	319.31	319.54	318.36	319.02	318.63	319.38	320.23	319.36	318.89	318.38	318.77	319.26	321.37	319.54	320.24	319.33	321.55	320.33	317.27	319.61	317.33	317.6	319.18	320.74	319.02	318.33	318.12	319.99	318.09	319.93	317.25	319.59	319.34	319.38	318.96	319.49	320.34	317.79	318.15	320.52	318.48	320
314.93	311.49	312.96	312.3	314.66	314.83	312.65	314.52	314.46	314.22	314.56	311.13	313.93	314.13	314.33	314.22	314.68	314.36	312.67	314.06	313.93	314.71	313.45	314.61	314.56	314.13	312.74	314.6	312.49	314.33	311.77	314.22	313.54	313.6	314.25	315.16	311.89	314.31	312.77	313.4	313.55	314.83	313.29	312.54	314.14	314.11	312.03	313.29	313.91	313.45
313.9	314.75	315.09	314.91	312.8	314.9	315.67	312.59	313.79	313.51	313.55	313.07	313.39	312.23	311.75	314.39	313.69	312.59	312.85	312.43	313.97	316.73	314.1	312.01	313.84	314.14	314.21	314.33	314.95	312.44	313.55	312.09	314.26	313.55	314.21	312.68	313.66	314.33	313.45	312.03	313.27	313.83	313.9	315.23	313.94	313.19	313.81	313.74	313.95	314.76
311.07	312.91	311.95	312.22	312.46	310.84	312.36	310.61	313.2	310.25	312.58	309.48	311.56	312.68	311.1	310.03	311.09	310.45	313.21	311.05	311.27	310.88	311.43	311.47	311.28	310.06	309.74	312.92	311.72	310.3	310.66	310.53	310.97	310.48	311.4	311.16	310.66	311.05	313.4	310.47	311.44	311.84	311.55	312.13	311.8	311.39	311.06	310.8	311.62	311.23
309.44	310.51	309.91	310.85	311.11	309.53	310.91	310.13	307.91	309.64	310.52	311.15	310.18	309.53	311.63	312.15	309.22	308.19	310.34	307.26	309.32	311.16	308.76	311.41	310.12	310	310.97	309.16	310.86	308.39	310.14	308.31	309.31	308.89	310.01	308.41	310.17	309.76	310.05	310.06	308.16	310.9	310.34	309.73	310.68	308.84	310.21	310.04	310.56	309.32
312.37	313.34	314.63	313.63	312.12	313.22	312.94	313.52	314.29	314.2	312.26	313.27	312.53	312.66	310.97	311.65	313.13	313.68	313.24	312.92	313.31	312.97	313.81	313.76	314.03	314.16	311.19	313.79	312.11	312.33	313.46	314.86	312.81	314.9	312.13	313.43	311.98	311.8	313.59	313.72	314.01	313.01	312.44	312.86	314.84	313.13	314.32	313.95	312.97	313.57
319.31	317.09	319.65	319.39	317.16	316.69	319.05	318.68	318.44	318.24	317.91	317.97	317.82	318.77	317.69	319.62	319.2	318.64	317.59	318.21	318.94	318.93	319.22	318.74	318.71	318.2	319.16	319.19	319.17	318.72	317.37	319.01	318.1	317.97	319.36	317.69	318.35	317.43	318.96	319.09	318.26	319.61	317.02	318.51	317	318.63	317.09	318.15	317.45	318.27
308.88	308.81	311.34	309.96	310.67	308.96	309.08	308.94	310.85	309.07	310.11	308.76	309.49	311	309.4	309.53	308.16	311.63	307.91	309.32	310.5	309.56	309.18	308.85	311.59	308.21	310.29	310.81	309.02	310.33	309.42	308.96	310.04	311.09	310.63	310.23	309.27	308.67	310.81	310.16	310.45	309.86	308.36	308.38	309.5	309.14	307.04	309.54	309.72	308.45
299.68	302.04	302.65	300.09	301.19	301.25	301.59	299.94	300.2	301.5	300.85	299.93	301.26	299.78	299.29	300.92	301.1	300.25	302.42	301.01	301.16	301.1	300.11	301.28	298.53	301.28	300.15	299.07	300.58	301.02	301.43	301.36	302.87	301.19	302.07	300.63	299.89	300.98	299.5	299.83	300.02	299.18	303.45	301.35	300.93	299.84	301.47	300.25	299.35	301.33
313.4	312.89	315.08	313.19	314.27	311.5	313.52	313.81	313.19	313.6	312.72	313.29	311.81	314.53	313.88	314.5	313.28	311.43	310.6	314.82	314.29	314.33	313.01	313.67	313.36	312.33	313.1	310.37	312.45	313.28	314.33	312.24	314.24	313.7	312.65	313.63	312.26	312.28	312.56	311.87	314.07	314.2	312.48	312.88	312.89	311.2	315.44	313.2	311.25	314.08
305.39	305.02	304.24	306.75	303.09	304.06	305.92	303.96	305.57	304.56	304.16	306.19	304.87	304.9	304.62	305.85	304.35	304.2	304.63	304.46	305.14	303.57	304.28	304.68	304.55	304.99	305.26	304.25	304.74	306.61	305.03	303.08	304.14	306.56	305.52	303.36	304.83	305.54	305.36	303.87	304.8	305.36	304.87	303.23	305.06	302.85	303.88	303.89	304.78	305.33
303.22	302.5	304.11	305.09	304.43	301.37	304.77	304.03	302.1	304.56	304.45	304.43	303.78	303.67	304.12	301.65	304.62	303.84	302.6	304.65	303.48	305.02	304.06	303.32	303.07	302.94	302.78	304.9	303.8	302.47	304.26	302.73	301.73	302.65	303.42	302.54	303.38	303.49	304.68	303.44	303.67	303.76	302.88	304.59	303.25	302.56	302.45	304.74	304.19	304.31
304.58	304.43	306.05	303.17	304.26	303.31	303.03	304	304.58	303.78	305	303.58	304.57	304.85	303.49	303.02	304.26	305.19	304.36	303.73	304.01	303.17	303.95	303.81	304.49	306.66	303.98	302.96	303.85	304.43	303.69	302.59	304.79	301.74	305.39	305.04	303.94	305.6	304.21	306.34	306.12	304.13	304.63	304.31	305.66	306.05	303.61	305.31	303.84	304.78
294.7	293.13	294.95	297.51	294.83	295.2	294.96	294.01	297.49	295.16	296.36	296.37	295.27	297.07	295.44	293.17	294.44	295.51	296.58	294.24	295.49	295.33	295.1	296.15	294.59	293.91	294.1	297.1	293.42	293.75	294.79	294.5	296.09	294.96	295.9	295.9	296.16	295.59	295.76	295.47	293.82	295.04	294.89	294.62	294.82	296.1	296.19	295.55	295.31	294.83
294.45	295.72	294.98	294.69	294.8	294.56	294.49	294.72	295.04	297.06	296.41	295.98	294.15	295.87	296.62	296.19	296.23	294.87	294.65	295.61	296.2	295.25	294.68	296.03	294.62	294.42	295.15	294.15	296.1	295.92	295.66	295.85	293.59	296.63	295.8	293.94	295.68	297.4	295.55	297.22	296.48	296.32	297.37	294.5	295.56	293.03	294.71	295.86	293.93	294.02
301.85	303	304.06	304.28	302.55	303.26	302.31	302.96	301.69	303.73	304.08	302.89	302.83	302.57	303.38	303.05	302.63	301.71	302.84	303.08	302.8	302.91	303.4	303.67	302.28	302.11	301.37	303.69	301.5	302.07	301.53	301.8	302.51	301.2	302.25	301.52	301.79	303.08	304.01	301.16	301.38	300.86	302.28	301.8	305.07	302.93	302.86	302.23	301.96	302.51
293.17	294.03	295.18	295.15	293.78	296.01	296.62	295.04	293.56	294.74	295.92	294.05	296.25	294.03	296.33	294.99	295.31	294.08	295.48	294.66	297.12	294.25	295.52	295.01	297.26	293.76	295.17	296.03	295.38	296.62	294.5	292.98	294.86	294.63	296.23	294.92	295.17	293.42	296.95	293.91	295.09	297.02	295.02	294.6	292.97	295.33	296.04	295.1	295.01	293.91
305.23	304.83	304.09	304.48	302.87	305.18	303.65	301.19	301.58	303.71	301.88	302.18	303.15	302.62	303.4	302.92	302.19	303.37	303.03	303.73	303.49	303.21	303.84	303.44	301.95	303.49	303.57	303.62	302.98	302.75	303.3	302.94	304.11	302.89	304.21	302.37	302.53	302.8	304.14	303.55	302.81	303.72	303.66	300.91	302.56	304.31	304.91	302.74	303.09	303.6
317.94	318.28	318.17	320.04	321.15	319.22	319.74	319.52	319.67	320.37	318.51	319.89	321.01	319.18	320.31	318.69	320.94	318.76	319.29	319.33	318.45	319.62	319.47	319.89	320.46	319.08	319.66	320.02	318.84	319.13	320.31	318.77	320.17	318.88	318.7	318.44	321.27	318.33	321.18	318.85	317.17	319.12	319.94	318.61	318.04	319.65	320.25	318.75	318.48	320.42
316.63	314.86	316.94	314.68	315.4	314.47	313.8	314.44	314.7	314.97	314.16	314.36	317.35	313.51	315.07	315.27	312.96	314.61	313.8	314.27	315.58	314.95	316.17	314.64	314.98	315.05	315.01	313.88	315.03	314.45	315.69	314.98	314.1	315.21	314.78	313.91	314.2	316.22	314.48	315.06	314.23	315.4	314.92	314.33	315.83	313.72	315.09	315.62	315.06	314.84
313.64	315.99	316.7	315.09	315.06	314.56	313.83	314.84	315.49	313.2	312.26	315.94	315.47	315.24	315.08	314.94	316.86	315.2	313.73	314.81	313.47	314.22	314.72	314.46	313.79	314.69	315.74	314.02	314.17	312.81	315.56	316.53	315.55	314.46	315.22	314.12	314.14	315.41	312.4	313.98	315.73	314.04	315.95	316.32	313.66	313.79	314.38	315.66	315.11	314.87
314.04	313.69	313.74	313.22	313.05	313.86	314.45	312.62	312.93	314.98	311.49	314.16	314.76	313.61	315.35	312.29	313.98	313.45	315.4	313.72	312.6	314.21	312.89	314.15	313.85	313.27	314.42	314.32	312.98	313.7	312.04	313.25	313.19	312.39	314.83	316.84	313.49	313.43	314.54	314.73	314.56	314.29	313.92	314.38	312.82	313.19	314.91	314.97	314.34	312.13
307.09	305.92	307.18	305.61	306.13	306.5	307.41	306.67	305.87	306.52	305.43	306.23	308.15	306.46	308.88	308.2	305.8	306.01	307.35	305.88	304.74	305.68	306.55	306.37	306.49	307.3	305.22	306.59	306.81	307.35	307.55	308.81	307.41	306.65	307.21	304.48	308.44	306.25	306.84	306.85	306.93	307.23	306.78	306.16	306.81	307.48	306.72	306.58	308.19	306.87
302.55	302.33	301.78	300.71	302.28	301.89	302.21	301.09	300.45	302.07	302.14	300.65	301.75	300.83	301.8	300.46	301.54	300.4	299.8	301.41	301.25	304.27	301.57	301.71	301.2	302.35	301.41	299.31	300.81	299.98	300.66	300.43	299.51	300.88	301.09	302.02	301.59	298.56	301.63	301.9	302.14	301.43	300.55	300.95	299.93	300.97	300.68	300.82	302.52	301.74
296.7	298.56	297.55	296.39	297.96	295.78	296.88	297.17	296.85	297.82	295.45	297.25	296.57	297.41	296.37	297.95	295.82	296.46	297.85	297.27	295.99	296.78	298.01	297.19	295.69	295.86	296.42	297.23	297.44	298.02	296.23	297.58	296.69	297.23	296.85	296.3	297.21	296.75	296.46	294.88	296.43	295.53	297.92	297.92	296.78	297.62	296	298.91	296.65	297.88
303.71	301.16	303.01	301.81	302.16	302.65	303.55	302.8	302.22	301.49	302.64	302.9	302.84	305.13	300.58	302.85	301.9	302.27	302.19	303.44	303.5	302.45	302.78	301.5	302.35	302.42	301.71	303.01	301.68	303.09	302.37	301.98	303.61	301.15	301.35	304.19	303.24	303.22	300.7	302.45	301.23	304.71	304.08	302.22	301.41	302.79	302.76	301.18	303	302.41
305.69	304.92	307.56	307.39	306.6	306.63	305.43	306.19	305.22	306.12	306.8	304.79	306.03	305.62	307.09	306.89	305.46	305.57	306.5	305.06	306.1	305.14	306.12	306.69	305.58	307.14	308.92	307.33	305.65	305.74	306.14	305.7	306.37	305.35	306.4	307.51	305.79	305.92	307.01	307.4	307.75	305.28	306.99	306.79	307.34	305.48	305.5	305.57	307.39	306.26
308.49	307.26	309.59	307.95	308.9	310.36	309.27	308.45	309.41	309.38	309.73	310.82	308.27	309.91	310.27	309.9	308.75	308.06	310.11	309.27	307.74	309.7	306.65	309.02	308.39	310.1	308.56	309.78	307.62	307.7	308.95	310.58	308.39	310.31	306.84	307.96	307.49	309.11	308.11	309.78	307.94	307.11	311.11	307.96	310.05	310.86	306.8	308.69	311.31	308.19
314.04	313.98	313.96	315.37	314.22	312.7	312.68	313.51	314.05	312.98	312.95	313.33	313.57	312.02	312.23	313.72	312.93	312.38	314.16	314.41	312.02	314.08	313.93	311.73	313.82	313.79	312.8	313.85	315.05	314.73	312.38	314.42	316.13	313.94	315.36	311.88	311.71	312.42	312.95	313.7	313.06	314.03	314.01	314.38	314.23	313.02	314.35	315.92	313.37	312.96
305.7	305.96	304.92	304.76	303.95	306.1	303.61	305.7	306.59	305.74	307.39	307.39	305.02	306.15	304.03	305.44	304.14	305.59	307.49	304.99	306.32	305.56	304.93	303.82	303.45	303.78	304.92	301.58	305.05	305.62	305.64	305.03	306.58	306.93	303.84	304.41	306.18	305.74	303.05	303.33	305.2	305.34	306.68	305.6	306.69	304.34	303	305.36	304.94	305.6
317.22	316.71	317.31	318.27	316.71	319.68	316.78	317.44	317.38	318.07	316.88	317.33	316.44	316.03	316.97	317.42	317.89	315.19	316.93	316.67	317.97	316.71	317.31	317.9	316.37	317.82	317.07	317.38	317.46	316.56	317.84	317.06	318.92	317.45	316.42	318.71	318.76	316.59	317.85	317.89	317.22	315.74	316.89	316.87	315.85	316.12	317.33	317.48	316.87	317.02
311.22	311.38	310.58	308.82	309.21	312.23	311.92	309.22	311.06	310.56	309.5	310.86	309.91	310.26	310.32	312.09	312.07	309.6	308.79	310.13	311.78	310.2	311.03	310.72	311.19	309.69	310.94	311.68	310.64	310.53	311.53	312.63	309.93	311.37	311.03	310.58	310.14	310.66	310.56	310.2	309.97	310.49	309.78	311.33	310.89	309.26	311.48	310.23	312.04	312.16
305.02	303.67	303.53	305.41	302.81	303.96	302.28	304.34	304.02	302.97	303.08	301.53	302.63	301.33	303.28	303.75	301.96	302.77	303.93	303.75	301.93	303.21	302.81	303.34	302.54	302.28	304.65	303.17	303.26	303.44	304.05	303.35	303.96	302.87	302.87	303.06	303.74	303.93	304.76	303.16	305.12	304	304.17	304.19	305.2	301.64	302.59	302.72	303.24	302.43
320.03	319.64	320.48	319.41	319.39	321.19	321.81	319.52	318.02	318.38	319.39	319.96	321.56	319.35	319.13	318.46	320.89	319.58	319.41	320.33	319.64	320.23	318.62	318.72	318.13	320.48	319.26	318.6	319.74	321.15	320.23	319.35	319.94	320.3	319.48	320.3	318.98	319.54	322.37	318.26	320.51	317.23	320.73	318.74	320.63	319.17	318.98	319.7	319.9	319.61
304.09	303.81	303.4	303.38	302.76	303.08	303.09	302.29	303.02	303.51	303.33	302.49	303.68	303.68	302.4	302.7	305.77	303.47	304.72	303.46	304.39	302.25	306.12	303.5	302.31	304.63	301.6	303.55	304.08	303.8	303.92	305.77	303.49	301.33	302.63	306.11	304.89	303.73	303.54	303.03	303.78	303.22	302.58	302.79	303.59	304.48	303.24	303.41	300.38	302.16
316.28	318.09	316.88	316.55	319.57	316.47	317.08	317.05	316.79	318.59	317.64	317.71	315.8	317.65	316.36	316.27	317.03	315.55	314.49	316.82	316.59	316.7	316.28	315.84	317.02	316.58	316.91	317.59	318.22	317.61	317.01	317.63	317.87	316.4	315.31	317.11	317.49	317.61	317.12	317.94	317.24	318.83	316.28	316.72	317.69	317.89	317.17	317.29	318.11	317.62
303.65	304.54	304.73	305.03	304.75	305.32	304.01	304.77	303.96	302.74	304.36	303.87	303.98	302.71	303.14	304.38	304.22	302.81	303.75	303.06	304.92	304.16	302.58	304.49	303.86	302.39	305.2	302.86	303.36	303.22	303.35	303.79	303.16	301.93	305.03	305.12	304.37	304.24	304.69	304.56	304.89	303.91	303.66	303.76	304.25	304.08	304.46	304.04	303.11	304.25
312.07	312.52	313.79	310.93	312.29	313.34	312.43	312.74	313.55	311.63	314.84	314.11	312.74	313.74	313.17	313.39	313.18	311.85	311.73	312.46	313.02	313.97	312.74	313.54	311.78	312.28	312.93	312.6	314.2	312.98	314.98	312.09	312.09	312.22	314.23	314.04	314.54	313.02	313.41	313.1	315.15	313.66	312.03	311.63	311.19	313.98	313.81	311.83	312.84	311.72
294.12	293.01	294.06	292.96	293.22	293.23	294.18	295.52	293.11	295.26	293.63	294.91	295.63	293.87	292.14	293.23	295.82	293.37	295.08	293.03	294.31	293.54	293	293.66	294.52	293.11	295.12	295.66	295.87	294.09	292.98	294.59	292.2	295.34	294.56	294.31	294.28	293.35	293.18	292.76	294.93	293.69	294.55	294.7	294.14	292.38	293.56	293.21	295.61	294.66
299.26	297.12	298.12	296.07	296.48	295.03	297.48	298.87	296.84	297.11	296.24	295.54	296.89	297.26	297.43	298.54	299.27	294.67	298.52	295.53	297.05	297.03	296.36	296.31	298.22	298.96	298.35	296.9	297.15	295.81	296.27	297.56	296.86	296.88	297.34	297.9	296.82	296.31	299.21	296.5	296.81	296.18	296.09	297.74	295.97	296.96	296.78	298.36	296.57	296.35
302.6	301.49	303.47	302.54	300.91	303.26	302.48	303.21	303.67	302.27	303.19	301.74	302.51	302.33	301.5	302.24	302.28	302.37	302.88	302.43	302.85	302.71	302.2	302.45	303.22	302.52	302.29	302.16	301.81	302.62	303.1	299.78	301.1	302.71	302.95	301.41	302.07	302.22	303.3	302.18	302.36	301.03	300.98	302.2	303.73	303.78	303.32	302.89	301.52	301.56
313.17	312.44	311.63	313.49	310.25	310.24	312.86	311.45	312.19	310.95	313.61	312.43	312.82	312.1	311.13	312.18	313.35	312.37	311.85	311.6	311.15	313.88	313.47	313.16	312.66	312.63	312.43	312.98	313.76	313.12	312.04	311.05	311.9	313.2	310.23	313.07	312.37	313.08	311.53	310.89	311.06	310.4	311.89	312.47	312.54	312.38	312.58	314.75	310.94	311.71
308.34	308.12	307.99	308.12	308.01	307.48	307.01	308.08	307.8	306.93	306.34	308.34	306.63	306.69	305.94	306.62	306.08	305.63	308.26	306.66	308.39	306.93	307.5	308.94	306.99	307.1	308.81	306.06	306.92	308.17	304.7	305.08	307.97	308.9	306.63	307.89	307.1	308.8	307.19	307.77	308.17	307.62	308.43	307.38	307.93	308.79	307.56	306.67	308.25	305.28
326.34	327.8	325.64	328.75	326.14	328.82	326.67	326.78	327.26	327.18	326.63	326.49	327.28	325.58	326.33	326.59	327.51	326.52	325.55	326.84	326.44	328.09	326.18	324.48	325.16	326.17	324.53	326.38	326.64	327.9	326.77	325.69	326.54	326.8	328.26	326.25	325.57	328.88	327	326.67	326.19	326.94	328.03	327.61	326.9	327.18	325.79	328.6	325.78	324.88
304.55	303.61	302.05	304.3	303.92	304.6	303.03	305.09	304.06	303.29	302.42	304.12	303.78	300.76	302.26	302.22	302.92	305.76	302.52	301.76	303.64	304.42	302.96	301.74	305.6	303.5	304.96	304.19	304.55	302.59	302.74	303.24	303.77	303.04	303	303.85	305.03	304.73	301.78	303.69	305.46	302.34	304.29	303.5	303.54	304.05	302.95	302.92	302.84	303.95
301.71	298.71	301.56	300.78	301.58	303.78	302.19	300.45	303.19	301.31	301.91	300.4	301.71	300.49	301.1	300.83	300.4	302.27	301.86	302.22	301.83	300.24	299.45	300.23	300.71	301.06	300.96	302.11	300.73	301.32	299.95	301.42	302.24	301.36	302.09	301.48	300.53	302.43	300.72	301.1	299.94	300.92	300.47	300	299.48	301.67	300.94	303.21	301.38	301.89
307.91	306.83	307.12	307.77	306.17	307.47	305.54	306.27	304.14	305.17	307.61	305.1	306.13	307.6	307.36	308.3	307.74	307.21	306.25	306.88	306.97	306.61	305.48	305.41	306.27	307.02	306.96	306.1	306.87	307.05	307.44	305.84	305.98	306.78	306.54	305.42	306.14	305.4	306.15	306.44	306.06	305.06	306.38	306.76	305.21	305.87	304.57	307.46	307.64	308.47
301.43	301.29	302.28	303.8	303.94	302.54	301.95	301.29	303.1	301.98	300.87	303.29	302.25	303.11	302.59	301.81	302	302.71	302.79	303.39	302.9	301.98	303.15	303.74	301.09	301.63	302.43	302.43	302.7	303.9	303.02	303.07	302.11	303.69	302.3	301.95	303.02	303.56	304.01	303.78	302.58	302.56	303.37	302.19	302.73	303.12	302.61	301.19	302.39	303.09
309.35	308.54	308.56	310.74	310.12	311.02	310.25	310.31	311.73	307.67	310.26	309.36	309.12	310.49	309.48	307.72	309.25	310.97	310.48	309.44	310.1	310.92	308.9	309.37	310.72	309.99	310.33	310.63	310.03	311.1	310.26	311.04	310.66	309.36	309.62	307.74	310.66	309.02	308.95	308.45	311.45	309.1	308.99	310.95	308.33	309.85	310.4	309.48	308.75	310.31
301.5	302.91	301.3	303.3	302.42	302.09	303.19	302.82	303.32	302	304.83	302.88	304.01	301.5	304.54	301.39	302.43	301.41	305.32	302.98	303.94	302.98	302.78	302.49	302.3	305.62	304.26	303.56	302.19	302.37	302.91	302.13	302.91	303.64	302.13	302.95	303.68	302.22	302.11	303.59	303.87	302.77	303.64	301.45	302.73	300.12	301.51	301.58	303.95	302.4
304.29	304.19	303.54	303.81	305.48	304.78	307.02	303.87	303.22	305.32	305.69	304.66	304.35	306.67	304.72	306.2	306.37	303.39	304.77	307.07	305.35	305.97	305.15	305.32	307.35	305.33	304.5	306.99	303.71	306.3	306.21	304.89	304.76	304.49	304.74	303.43	305.28	304.76	304.99	305.57	304.74	304.23	304.38	304.21	305.13	307.16	305.17	304.63	304.98	305.55
310.69	307.64	309.21	308.52	309.19	309.9	308	307.9	309.15	309.37	308.32	308.66	309.76	309.38	308.83	309.25	310.27	308.85	310.67	308.69	309.25	307.83	309.59	310	309.12	309.88	308.32	307.12	309.11	309.97	311.17	308.41	307.76	308.9	309.49	309.67	308.7	309.05	307.79	308	309.47	308.3	309.18	309.48	309.27	307.1	307.25	307.8	308.75	308.61
302.74	302.49	303.68	302.64	304.74	305.41	304.29	303.78	304.05	303.49	304.44	304.56	303.81	304.1	302.58	303.34	304.41	304.64	304.71	303.37	304.1	304.32	304.02	303.27	303.11	302.93	303.49	304.42	303.11	303.51	303.07	303.82	304.11	303.36	304.16	304.36	305.18	303.55	303.04	303.89	302.85	303.43	304.98	305.08	304.4	303.63	303.17	303.48	305.6	303.92
313.63	313.04	312.98	313.25	314.25	313.85	314.11	315.82	314.42	314.39	314.67	313.1	315.13	313.75	314.27	313.91	314.03	313.6	314.36	313.82	315.63	315.39	313.2	313.87	313.32	315.3	314.43	314.51	313.79	314.3	314.63	313.77	313.25	313.99	313.58	314.92	312.98	315.7	314.46	312.74	313.53	314.79	313.47	313.36	312.22	312.9	315.24	313.5	313.05	313.39
318.1	319.49	318.99	317.64	320.14	318.51	320.57	318.99	319.66	320.31	319.42	318.4	319.9	317.75	318.67	319.4	319.27	319.25	319.44	319.92	320.09	319.41	320.02	319.14	318.09	320.3	319.59	317.89	317.85	320.04	319.79	319.08	318.68	318.08	317.72	319.63	319.85	317.88	319.09	321.54	319.53	320.52	318.78	321.17	319.09	320.36	318.83	319.43	319.93	320.57
304.58	303.32	302.52	303.19	301.45	302.64	304.7	302.96	302.97	304.06	299.95	303.76	305.19	303.23	301.61	304.29	303.6	303.09	302.74	303.24	301.51	302.21	303.27	304.09	303.43	303.14	303.86	302.19	303.4	303.09	304.45	302.17	302.62	302.37	304.1	302.75	304.86	303.06	301.91	302.4	302.88	302.2	302.54	302.59	302.65	301.82	301.87	298.77	302.84	302.23
310.85	308.36	309.46	310.33	309.36	310.61	310.77	310.67	311.7	311.11	312.17	310.38	312.26	310.12	312.46	312.7	309.68	310.12	313.28	310.67	309.27	311.09	311.08	311.48	310.36	310.12	311.02	310.45	310.21	311.22	311.38	310.3	309.63	311.94	310.06	309.56	311.19	310.45	311.67	311.71	310.71	311.49	311.11	310.42	310.14	312	310.63	308.96	308.37	310.55
315.37	314.43	313.74	316.33	312.79	314.94	315.45	314.6	315.94	314.25	313.64	314.29	314.84	314.98	314.07	313.19	314.15	315.1	315.21	314.62	316.56	314.25	313.96	312.81	314.84	316.01	315.32	314.82	317.21	314.14	315.82	314.25	314.82	313.54	314.99	315.56	315.2	314.44	315.34	313.02	315.83	314.64	314.93	314.2	314.46	315.4	315.71	316.52	315.36	314.41
303.4	305.6	304.85	304.12	302.37	302.57	305.11	304.52	303.48	301.91	304.32	304.29	302.78	304.73	304.37	303.9	304.02	302.8	304.35	303.96	305.1	303.89	303.65	304.24	304.32	303.58	305.16	303.54	304.4	306.72	304.86	303.78	303.88	304.98	303.9	304.19	304.76	305.67	303.08	304.32	304.6	304.22	304.05	304.8	304.12	305.56	305.16	304.23	302.91	303.45
317.45	316.64	316.47	315.53	316.14	315.18	317.11	316.98	318.56	319.4	317.75	315.53	317.39	316.72	317	318.28	317.73	318.16	318.4	317.77	316.77	318.32	317.58	316.96	317.47	317.89	318.22	316.46	316.05	317.23	318.69	320.6	318.46	315.95	317.02	318.66	314.35	316.78	318.11	317.31	318.95	316.88	315.49	317.37	318.32	317.68	316.86	317.37	317.14	319.02
313.96	312.59	315.44	314.83	313.77	316.42	314.81	314.07	316.4	314.93	315.15	316.48	314.33	316.18	314.46	313.89	315.46	314.71	315.57	314.67	315.32	314.97	314.5	314.91	314.67	313.09	314.91	315.46	313.35	315.1	314.1	314.52	314.54	313.94	314.01	314.23	316.51	315.32	315.19	317.02	316.4	315.46	315.97	314.59	315.66	315.73	315.23	313.05	315.34	313.21
315.98	316.16	315.85	316.44	317.94	316.81	317.73	317.1	314.24	317.57	318.17	317.05	317.02	317.83	318.86	315.02	317.8	318.23	316.88	316.56	317.13	316.41	316.68	316.99	317.39	317.63	316.72	318.66	317.82	318.35	316.84	317.92	315.39	317.1	316.6	317.72	318.41	317.15	319.09	317.05	317.65	317.05	317.35	315.48	317.1	318.49	318.08	317.68	318.29	317.25
295.26	298.07	297.2	297.78	296.74	296.93	296.75	297.28	295.63	295.76	296.95	296.63	296.44	297.53	295.39	297.74	297.14	297.14	297.15	296.75	295.97	295.69	296.4	296.03	297.98	295.28	298.34	295.91	296.86	297.1	296.2	297.46	297.54	296.64	296.81	297.21	297.89	295.85	295.08	295.7	295.72	296.86	298.3	296.78	297.11	296.54	297.96	297.63	297.83	297.66
303.4	302.9	302	304.03	300.67	300.64	302.75	298.67	301.23	302.12	300.7	301.21	301.17	302.33	301.85	301.69	300.27	300.23	298.79	303.02	300.53	301.83	300.22	300.9	299.14	302.23	302.07	302.17	300.39	299.88	302.42	301.09	299.97	300.44	299.62	300.68	301.38	300.89	302.01	300.11	298.08	300.69	300.25	302.33	301.76	300.43	301.67	301.16	301.27	301.42
298.78	301.22	300.01	300.83	299.53	299.88	301.77	301	300.71	301.32	301.54	301.88	301.56	300.86	301.1	301.13	301.17	301.81	301.8	300.85	301.21	301.44	301.06	300.01	300.53	300.43	301.5	300.87	300.09	300.88	301.44	301.48	301.59	300.84	300.73	301.98	301.76	301.58	302.07	299.47	302.28	302.06	302.78	301.63	300.71	300.64	302.21	300.24	301.47	301.47
296.54	295.2	294.65	295.44	295.26	296.75	294.29	294.11	295	296.06	294.11	296.55	295.85	295.63	295.03	294.91	294.25	295.64	296.04	295.84	294.32	293.31	294.62	296.38	295.49	294.93	295.1	295.72	295.84	294.21	293.91	294.45	294.26	295.03	294.38	294.67	296.24	295.46	296.15	294.17	294.38	296.03	294.64	294.94	296.74	293.8	294.46	297.14	294.16	294.03
300.02	301.26	302.99	299.98	301.46	298.72	299.31	300.58	301.32	300.75	301.21	300.96	299.25	302.5	301.01	302.39	300.92	300.46	302.4	299.83	301.38	301.99	301.03	300.78	301.39	298.78	301.34	301.74	301.87	300.16	300.79	301.87	300.47	301.05	300.59	299.82	301.93	301.48	300.71	301.13	301.04	299.96	300.78	299.76	301.1	301.44	301.85	300.8	300.55	300.24
309.26	310.46	311.32	309	309.34	311.56	310.65	311.11	311.07	310.74	310.66	310.26	310.67	310.05	311.22	312.45	310.91	312.2	309.57	310.28	309.91	308.59	309.27	311.14	309.03	311.44	307.11	308.53	308.93	310.3	309.63	310.21	310.81	314.13	309.98	308.08	309.34	310.59	310.03	309.27	311.62	309.5	310.22	310.12	311.05	311.64	309.8	310.49	310.91	311.2
328.07	326.29	327.73	328.43	328.33	328.72	327.12	328.04	329.53	325.89	328.2	327.61	328.56	326.47	328.6	327.77	328.17	329.82	329.3	328.48	324.91	327.62	330.28	327.07	326.92	326.74	327.56	328.56	328.67	326.92	327.12	329.18	327.58	327.95	329.02	328.11	327.2	328.21	327.89	327.29	327.98	327.22	326.7	329.01	327.04	329.02	328.93	327.45	326.52	327.86
310.21	310.93	309.88	311.81	310.01	310.6	311.68	309.55	310.64	310.92	310.48	310.26	307.92	312.95	310.82	311.21	309.63	312.92	310.68	311.06	310.53	312.87	310.18	311.33	312.22	309.37	311.71	310.72	308.54	311.61	308.88	309.25	310.37	312.01	310.42	312.14	311.19	309.95	309.5	311.57	309.79	310.62	310.97	311.45	311.1	310.03	309.77	311.08	311.82	311.21
313.92	313.32	312.08	313.67	314.06	312.53	314.84	313.03	313.95	311.89	313.19	312.61	313.04	312.48	314.89	314.11	314.39	312.72	313.45	314.33	313.68	311.71	312.12	312.1	314.14	312.64	313.4	312.44	312.37	313.48	311.61	312.68	312.86	312.68	312.61	314.47	314.09	312.71	315.36	312.79	312.79	312.48	313.46	312.14	312.76	315.73	311.48	313.03	315.22	313.96
296.41	296.94	294.04	295	295.42	294.13	296.47	294.69	294.31	294.39	295.68	295.7	296.89	296.12	296.53	295.34	294.52	294.08	294.73	295.48	294.86	294.6	295.86	295.46	295.96	294.59	294.68	295.31	295.39	292.81	294.02	295.47	295.79	295.37	294.28	295.04	295.22	296	294.63	295.26	296.12	295.36	294.03	294.18	295.77	295.97	296.19	296.93	295.05	295.47
313.51	312.31	313.22	312.74	313.24	312.77	311.47	314.05	313.4	312.7	313.83	314.15	313.72	313.19	313.44	313.76	314.2	314.15	313.08	312.11	312.89	312.31	311.41	312.22	312.4	313.26	313.87	314.67	313.9	313.63	312.5	312.32	313.71	310.92	313.75	314.04	313.04	313.81	314.39	313.61	313.22	314.95	313.34	313.76	313.36	312.3	313.01	313.31	311.25	312.64
314.19	312.83	313.88	313.2	312.79	312.23	312.33	312.64	311.99	311.74	313.1	313.24	312.21	313.36	313.41	313.63	312.63	312.86	311.39	311.51	314.45	313.02	313.03	312.84	313.72	313.95	312.04	312.28	313.05	312.49	312.41	313.3	314.12	311.97	310.71	314.51	313.09	312.4	314.16	311.33	311.71	313.3	312.56	315	314.42	312.97	315.31	314.41	313.96	312.97
308.97	308.34	309.76	309.38	309.44	307.57	309.31	308.59	308.76	311.21	309.53	310.17	308.81	308.75	309.82	308.14	308.7	309.78	308.8	308.87	308.19	310.91	309.93	307.55	309.99	309.18	309.99	306.63	309.18	308.17	310.12	307.92	310.41	308.93	306.78	308.92	309.95	308.6	309.87	309.62	307.39	307.29	307.79	308.12	309.72	308.25	309.28	307.33	309.18	307.36
311.11	309.29	310.5	310.02	312.19	311.18	310.55	311.12	311.93	311.95	312.42	310.69	309.91	309.82	311.94	308.51	310.55	311.66	310.88	310.3	310.39	310.68	310.16	310.47	310.32	310.32	311.06	310.52	309.07	311.15	311.5	313.13	311.44	308.45	311.29	311.29	311.22	310.82	309.66	310.13	311.08	311.75	311.91	311.22	310.84	310.87	311.3	312	310.95	311.97
312.31	311.82	311.82	311.51	311.2	311.39	312.89	311.6	311	310.73	309.77	310.57	312.03	312.55	313.26	313.47	311.96	312.24	312.56	311.75	313.43	312.97	311.82	312.65	311.88	311.65	312.43	312.37	310.53	311.82	312.25	313.16	312.25	313.54	311.66	310.58	311.39	312.1	311.23	313.75	311.27	313.73	313.44	311.32	311.57	310.47	312.53	310.08	313.02	313.24
299.6	299.53	299.81	299.1	300.6	299.88	299.04	299.92	299.8	300.47	298.04	300.09	302.32	301.62	299.94	300.67	300.85	298.81	300.1	300.64	299.15	300.05	299.95	299.15	300.75	299.51	299.95	301.36	299.02	299.39	297.8	299.54	301.44	301.49	301.76	299.77	299.35	300.79	299.37	300.15	298.3	300.94	298.76	300.23	300.31	300.45	299.74	299.56	298.27	298.43
305.44	304.8	306.38	304.9	305.08	303.93	306.09	305.98	305.63	304.99	305.54	305.75	305.39	304.04	306.9	304.54	304.53	305.53	305.96	304.14	304.5	305.11	305.26	304.74	305.76	305.96	305.18	305.31	304.06	305.88	304.64	304.82	305.65	305.91	307.04	305.19	303.54	305.59	305.49	304.86	305.91	306.55	304.89	305.54	304.2	305.17	303.48	306.66	305.64	305.43
305.32	304.13	306.83	304.59	305.34	304.77	304.28	304.38	304.22	303.36	303.39	305.39	303.87	304.55	303.69	303.53	303.14	303.42	304.13	303.71	303.49	305.2	304.08	304.49	304.04	304.58	305.82	305.11	305.29	302.43	303.48	305.91	304.95	305.55	304.47	302.9	306.05	304.94	303.88	303.76	302.98	305.01	305.14	302.86	305.5	304.39	304.02	304.14	302.66	303.96
293.69	294.61	294.58	295.21	296.28	294.27	294.46	294.98	295.34	292.53	296.85	294.03	294.55	294.31	293.91	292.78	295.17	296.21	293.57	294.16	294.95	296.86	295.49	293.63	295.3	294.26	294.93	293.07	294.08	295.13	296.34	295.03	295.74	294.98	296.3	294.09	294.74	296.13	294.89	294.99	296.34	296.26	293.42	294.31	293.82	295.12	294.69	295.64	296.02	294.41
314.54	315.43	313.11	315.85	313.97	315.4	316.47	315.35	315.85	313.02	313.98	313.99	314.48	315.2	313.97	314.65	313.74	313.22	314.38	315.17	315.58	316.26	315	315.93	312.68	315.72	314.36	316.77	312.98	315.78	313.1	315.48	317.33	314.67	314.65	313.7	314.49	314.52	314.37	313.98	315.41	313.61	312.46	315.46	313.84	315.82	315.39	314.81	314.74	316.11
308.81	308.39	310.94	309.18	309.35	311.01	309.89	306.77	306.66	308.61	309.75	309	308.28	308.78	308.11	309.79	307.79	308.09	307.41	307.16	308.34	309.23	307.67	307.78	308.78	309.15	308.59	309.45	309.54	308.49	307.16	308.05	310.24	310.03	309.33	309.61	306.89	309.7	309.14	307.11	308.73	309.95	307.1	308.58	308.54	309.04	308.3	307.71	309.41	308.91
310.94	312.08	312.78	313.36	313.96	312.48	311.02	313.71	310.21	313.97	310.94	311.76	311.8	312.98	313.28	311.91	313.31	314.21	311.8	312.32	312.91	312.31	313.57	314.03	314.96	314.7	311.99	312.35	311.84	312.41	311.62	313.13	311.53	311	312.69	313.88	313.34	312.9	312.43	313.71	313.92	311.28	311.13	312.25	312.06	310.92	314.21	313.85	312.34	312.45
314.05	314.49	313.27	314.42	315.43	312.78	313.04	313.6	314.35	316.07	314.25	313.53	313.15	314.78	313.52	313.85	313.02	312.5	313.31	315.03	314.25	315.26	315.64	314.51	313.88	312.61	313.01	315.08	313.42	313.44	314.06	314.08	313.71	312.95	315.43	313.67	315.03	315.42	313.17	310.91	315.44	314.81	314.5	315.69	312.74	313.75	314.24	314.25	314.98	315.24
301.11	304.97	302.4	302.57	303.32	304.34	302.88	302.82	303.62	305.62	303.51	303.37	302.08	304.81	304.17	302.5	303.06	301.87	303.23	303.63	301.21	302.77	302.97	302.26	303.33	305.1	302.83	303.91	302.93	301.15	304.79	305.14	305.16	303.24	303.36	302.76	304.78	302.54	302.79	302.84	302.54	301.11	304.61	302.63	301.9	303.64	302.42	302.81	303.58	303.39
305.62	305.82	305.82	305.3	304.73	305.97	306.52	306.9	305.78	306.54	303.84	305.34	306.13	305.68	306.01	305.55	305.97	305.74	304.1	305.44	307.63	306.23	305.19	305.8	306.3	306.67	305.99	306.4	305.46	304.61	305.74	305.37	307.97	305.78	307.91	306.6	306.16	305.69	306.03	306.59	304.8	307.54	305.25	306.24	306.99	306.04	307.76	305.85	306.7	305.07
313.47	314.01	315.11	315.56	314.15	317.42	313.89	313.3	314.95	315.35	315.59	315.9	315.94	315.08	315.03	314.95	315.09	315.99	315.91	313.66	314.72	316.49	314.55	315.4	314.89	315.04	313.59	313.89	316.42	315.24	313.83	314.3	315.72	314.95	314.46	314.72	314.94	315.5	314.45	313.69	315.6	313.85	315.7	314.68	312.92	315.35	314.18	314.28	313.21	314.31
315.14	316.19	314.18	314.98	315.06	315.25	314.26	315.23	316.42	315.81	316.82	315.73	315.13	314.15	315.44	315.19	315.93	315.71	315.34	314.87	315.99	315.01	315.41	313.89	314.42	313.82	314.45	314.75	315.64	314.55	315.04	316.9	314.55	314.15	315.74	315.09	316.95	314.76	315.58	316.34	315.28	314.7	314.65	314.38	315.85	313.5	315.62	315.08	315.3	315.84
317.53	318.14	318.18	316.44	319.21	317.3	318.27	317.98	318.75	319.57	319.85	318.28	318.37	317.73	315.42	317.58	318.23	318.72	318.82	318.61	316.86	318.55	317.89	318.81	318.47	319.02	319.15	316.51	318.82	317.91	317.34	315.19	318.46	316.41	316.98	317.07	318.64	318.86	317.94	317.34	317.54	317.5	317.92	318.46	318.76	317.16	317.28	317.99	318.36	317.8
302.05	303.17	301.77	302.11	300.13	299.43	300.3	302.59	300.14	300.46	301.16	302.24	300.99	300.69	301.15	300.88	300.06	300.99	301.57	301.53	300.52	300.66	301.7	302.78	300.79	300	301.18	300.79	301.4	301.16	301.24	302.51	300.51	300.99	299.47	300.94	300.7	299.01	299.23	300.91	299.65	300.44	301.45	299.44	300.92	300.59	301.29	300.52	300.48	301.23
310.29	309.33	312.56	309.31	310.4	311.83	310.48	310.71	308.98	309.63	309.82	310.02	311.33	310.02	311.4	311.12	312.1	309.64	310.15	309.39	309.35	310.44	309.76	310.54	311.57	308.66	310.09	309.87	310.46	309.12	311.33	310.71	309.41	312.08	310.4	310.56	309.57	310.53	309.23	310.48	309.86	309.52	310.49	310.44	308.55	312	309.97	309.38	308.85	311.13
315.22	315.51	316.06	316.84	314.97	316.38	314.63	315.71	314.57	315.15	313.99	315.42	314.91	315.48	313.43	314.55	313.64	314.44	315.97	316.74	315.83	316.48	314.7	315.14	315.72	314.55	314.45	314.88	313.44	314.92	315.34	314.11	314.28	314.35	315.04	315.27	315	316.15	314.9	315.43	313.75	316.46	316.02	314.36	312.45	315.37	314.62	314.92	315.23	315.19
315.21	315.33	315.42	313.84	315.33	315.68	314.4	313.74	316.25	315.51	316.83	314.65	312.96	316.05	315.53	314.05	314.8	316.57	313.75	316.01	314.9	313.17	315.29	313.98	314.73	313.8	315.35	314.94	316.5	314.62	315.38	314.12	315.01	315.06	315.16	315.27	315.79	316.96	314.17	315.92	315.08	314.44	315.71	315.89	317.67	317.27	314.35	315.58	314.84	315.74
300.65	300	302.17	299.82	300.71	298.46	301.74	300.54	300.33	301.6	302.72	299.93	300.3	300.9	300.5	299.35	300.13	299.47	302.39	299.47	299.21	299.56	301.59	301.44	299.81	301.29	300.19	299.79	300.34	299.97	300.59	300.37	299.92	300.42	299.65	301.69	301.18	299.31	301.01	301.61	302.53	300.59	298.84	299.74	298.57	301.16	299.2	300.79	301.06	301.29
304.2	302.56	306.42	303.74	304.35	302.44	304.88	302.94	303.89	303.23	303.1	303.06	302.42	302.87	304.75	303.26	301.98	301.17	303.87	303.93	301.3	303.56	305.22	302.79	304.77	303.73	302.33	303.2	301.74	303.66	305.11	304.62	302.15	303.65	302.61	304.31	302.37	303.45	303.67	303.32	303.57	303.68	303.29	302.28	304.1	303.33	305.37	303.7	304.32	301.88
304.85	306.06	303.95	304.62	304.92	303.64	305.05	304.41	305.3	305.71	303.51	304.93	305.62	304.69	304.62	304.57	305.44	305.42	304.78	304.61	306.02	304.74	304.27	305.18	304.87	305.72	304.83	305.76	305.39	304.13	305.87	305.27	304.93	305.71	304.06	305.53	303.45	305.83	305.36	305.05	305.84	306.15	306.5	306.35	304.65	304.41	304.24	304.74	305.69	302.72
313.36	311.39	314.06	312.09	313.85	312.13	312.68	312.38	312.48	312.23	310.82	310.85	312.95	312.04	313.26	311.21	311.84	312.15	312.6	312.11	312.11	312.59	312.74	311.2	312.19	313.32	312.5	311.37	312.19	312.08	314.29	312.77	312.06	315.2	312.93	310.37	312.89	311.67	311.28	314.88	313.36	312.52	311.09	311.77	311.37	311.49	311.24	312.25	312.53	311.95
306.29	305.34	307.99	307.75	306.08	306.23	306.23	306.9	306.55	307.01	303.64	308.34	306.41	307.32	304.26	307.56	307.72	306.6	305.78	305.29	305.08	306.27	306.65	306.26	305.87	305.85	307.3	305.26	303.9	305.91	306.01	306.36	306.36	306.49	308.3	303.72	306.2	306.46	308.37	307.42	309.21	305.69	305.8	308.11	307.23	307.25	306.4	305.63	304.52	305.53
307.09	310.67	308.44	309.63	307.76	307.77	308.94	309.69	307.49	308.92	310.6	308.42	306.62	306.92	308.01	306.88	308.12	308.49	309.59	311.33	309.08	311.34	309.57	308.91	309.74	310.6	308.69	309.09	306.43	307.93	307.44	309.32	309.56	310.48	309.31	309.29	309.69	309.67	309.65	307.99	308.21	308.31	308.44	307.22	309.58	306.41	307.7	309.27	308.87	309.04
299	300.15	301.39	298.97	300.16	299.64	298.41	300.07	300.04	299.96	300.6	301.12	299.45	298.28	300.87	298.85	301.38	299.97	300.87	301.34	298.49	299.54	299.39	298.29	302.34	300.02	297.87	299.1	301.36	300.48	299.21	298.23	300.24	299.6	301.18	300.75	299.91	301.5	299.23	299.45	301.2	300.36	299.44	300.74	300.58	300.06	300.42	300.2	299.79	299.98
304.71	303.49	305.11	305.6	304.86	305.85	304.53	305.56	304.66	303.8	304.65	304.87	305.22	303.98	304.68	303.88	305.67	304.58	305.46	304.56	304.12	305.01	305.81	306.1	304.78	303.27	303.69	305.48	305.44	304.7	304.53	306.19	304.63	304.84	303.09	304.35	305.14	304.56	304.79	306.04	305.33	305	303.83	303.94	304.43	306.24	305.85	305.37	304.08	305.39
303.92	302.98	304.34	305.64	304.13	302.24	304.72	301.73	301.43	302.37	303.36	301.88	304.7	302.07	303.09	301.12	303.36	302.82	303.51	304.3	305.66	303.68	302.94	302.95	304.08	303.46	303.64	305.15	303.28	302.33	304.12	303.79	305.09	302.99	304.03	303.56	303.7	304.06	303.7	303.07	303.74	303.71	302.93	304.29	301.16	303.97	302.75	304.04	303.48	301.54
305.6	305.46	303.22	302.41	304.03	303.34	303.95	301.7	305.3	305.84	304.4	305.59	304.06	303.81	304.6	305.18	304.39	304.68	303.87	306.88	304.92	305.1	305.01	304.46	304.44	304.35	303.94	304.26	304.24	305.92	305.94	304.2	306.05	304.32	305.99	304.78	305.56	304.73	302.71	303.26	303.43	305.22	302.72	305.04	304.09	304.71	305.05	304.75	304.89	304.85
325.73	324.68	323.61	324.68	323.36	325.48	325.64	325.92	325.06	325.62	324.99	323.81	325.82	323.71	324.23	325.65	324.78	325.1	323.77	326.94	326.1	323.83	324.52	324.75	325.1	325.18	324.2	325.36	324.26	324.11	323.3	324.64	323.83	325.25	323.97	325.4	325.78	326.1	324.69	326.86	325.75	324.31	324.08	324.6	323.67	324.97	325.42	323.86	324.72	321.89
294.53	294.67	296.31	294.23	292.78	294.36	294.63	293.86	294.78	294.31	293.22	295.28	294.48	291.58	293.55	293.7	294.71	294.39	294.68	293.15	294.99	294.05	293.39	293.78	294.09	295.83	293.66	294.83	295.03	293.78	294.31	293.29	295.84	293.36	294.09	293.35	295.49	293.35	292.27	294.12	294.45	294.01	294.63	295.39	294.9	295.85	295.66	292.52	294.12	292.42
313.75	315.04	317.79	316.13	314.45	314.9	313.89	313.62	314.61	314.25	317.25	315.45	314.48	314.16	313.45	314.24	316.29	313.89	314.71	315.53	314.77	315.78	315.61	314.69	315.27	314.46	313.23	316.29	314.67	315.99	315.55	313.96	316.16	314.16	315.23	314.47	314.58	313.19	313.39	314.37	314.26	316.6	314.36	315.93	314.99	314.32	313.3	315.88	313.41	315.6
303.6	304.88	305.98	302.82	303.09	306.61	303.05	304.62	302.93	305.13	303.72	304.56	304.21	305.49	305.06	303.95	304.8	305.73	304.76	305.2	304.56	305.51	304.47	305.61	303.32	303.48	303.43	304.62	302.97	304.66	304.49	302.22	305.28	306.1	302.51	307.13	304.66	303.14	302.64	305.15	304.76	306.01	303.23	304.65	302.74	304.72	304.21	304.12	304.95	304.14
302.17	304.84	302.69	304.05	303.06	304.14	303.02	302.63	304.11	304.27	304.3	303.43	303.22	302.58	303.73	303.55	303.76	302.86	302.03	303.28	303.99	302.43	302.21	303.66	303.06	302.8	304.74	303.19	304.17	304	304.37	302.97	303.44	303.66	304.24	303.65	303.76	303.14	302.9	302.26	303.47	303.49	304.33	303.23	302.23	304.24	303.43	304	301.35	303.49
320.31	317.94	320.7	319.6	319.67	319.65	317.19	319.15	318.92	320.19	319.34	318.28	318.74	318.88	319.17	319.69	318.3	319.86	320.45	319.76	319.59	321.14	317.44	317.17	319.4	319.57	317.94	320.7	319.02	318.02	320.55	319.69	316.04	318.7	319.26	319.92	317.4	320.06	319.03	319.14	320.7	318.17	319.43	318.65	318.83	319.86	318.97	317.63	318.92	318.43
327.55	327.54	328.46	328.44	328.01	327.45	330.53	330.3	327.76	328.71	330.59	328.4	329.77	328.18	328.24	328.09	328.19	329.39	329.21	329.19	329.93	328.3	328.53	330.43	328.81	327.9	329.07	329.5	330.67	328.04	329.6	329.53	328.31	328.44	330.44	328.18	328.71	328.29	329.52	327.73	328.92	326.49	330.01	330.25	327.91	329.51	329.49	329.73	330.45	328.93
315.25	313.55	314.89	316.86	315.43	313.87	315.4	316.07	315.61	314.24	315.82	315.81	314.89	313.98	315.24	315.7	314.67	315	314.44	312.53	315.11	314.49	314.11	315.45	316.78	314.91	315.86	313.61	315.11	315.2	316.21	315.28	313.37	316.07	315.13	312.9	315.38	314.63	314.66	314.36	316.15	316.32	316.24	314.85	314.83	313.34	314.16	315.33	315.92	315
326.4	324.72	325.75	325.15	325.33	324.85	325.67	326.29	324.81	325.21	325.2	324.83	325.42	326.5	326.05	325.4	326.12	323.53	325.81	323.77	326.14	325.26	325.45	325.28	325.97	324.11	324.52	325.63	326.12	323.35	323.27	325.54	325.89	324.84	326.02	323.44	324.4	326.98	324.59	326.32	324.95	325.46	326.22	326.06	326.23	326.09	324.58	324.47	324.56	323.91
294.18	293.87	293.14	294.97	296.22	296	293.74	294.51	295.3	293.26	293.52	293.01	292.61	293.58	292.77	293.69	293.51	292.6	294.24	293.59	294.6	294.61	293.62	294.95	295.79	294.4	294.06	293.62	294.18	294.68	294.09	291.79	294.62	293.84	294.95	291.27	294.61	294.73	294.54	293.49	292	293.47	292.53	295.58	291.79	294.68	294.27	297.04	294.19	295.56
304.85	304.01	304.71	306.39	304.67	305.77	305.7	305.21	304.61	304.56	303.23	302.62	304.39	303.42	304.34	304.63	304.9	305.38	304.85	305.18	303.77	302.95	304.39	302.53	303.24	304.48	304.55	304.46	303.61	304.57	305.35	302.88	305.51	304.57	305.18	303.99	304.81	303.94	303.32	304.46	305.18	302.53	302.66	304.45	303.5	302.58	305.8	303.93	302.93	306.32
305.51	304.49	305.68	305.14	303.88	304.35	304.27	306.01	304.15	303.76	305.28	302.38	305.6	302.31	304.22	305.19	305	305.06	303.94	303.66	303.1	303.86	302.12	304.43	303.02	304.45	304.45	304.32	302.58	305.1	302.04	304.8	305.18	303.87	303.45	305.76	304.57	305.83	303.37	305.27	303.4	302.77	302.75	303	302.84	303.92	303.28	305.72	304.92	303.8
304.55	303.91	302.81	304.32	305.63	305.82	302.89	304.95	305.42	303.21	303.84	305.12	305.58	301.9	302.77	304.5	305.11	302.63	304.98	304.08	305.91	304.53	303.74	305.17	304.61	302.72	304.26	304.21	304.42	304.26	304.07	303.67	303.86	304.92	303.17	304.58	304.21	306.24	307.32	303.35	304.16	303.53	303.29	303.72	304.06	304.01	305.43	304.52	305.62	304.74
325.53	324.39	324.78	324	324.03	324.06	326.16	324.27	326.26	325.24	325.05	324.63	323.44	325.84	326.92	323.99	325.23	325.29	325.8	325.7	324.92	323.72	323.99	325.78	325.85	323.85	324.16	325.24	325.4	324.72	327.02	325.84	326.44	325.39	326	326.73	324.98	325.48	325.16	325.49	323.64	326.01	324.88	323.46	323.82	325.34	326.26	325.04	325	326.09
305.21	303.84	302.36	304.3	302.71	303.65	303.68	303.27	304.05	304.58	302.61	303.27	303.64	304.3	302.1	303.37	303.74	303.43	303.01	304.19	301.86	302.67	301.76	302.58	302.73	302.95	303.25	302.62	304.08	303.74	301.96	302.11	301.43	302.74	302.75	303.81	303.38	302.07	302.32	302.72	302.77	303.7	302.98	303.34	303.4	302.29	303.65	303.12	304.62	303.25
305.58	305.58	306.13	306.39	306.88	307.48	306.84	306.47	305.96	306.81	305.71	305.34	306.97	306.57	307.18	305.33	306.26	305.57	306.89	304.84	307.34	306.89	306.81	305.48	305.42	304.79	305.77	307.2	305.27	306.85	308.1	308.28	307.32	307.35	306.77	306.77	305.34	309.06	307.1	308.38	306.35	306.68	308.02	307.12	305.72	305.35	308.04	306.86	305.63	306.55
315.4	315.2	314.41	315.29	312.49	314.27	315.8	314.04	314.88	316.67	314.44	314.07	317.13	314.1	314.26	314.95	315.51	315.06	315.6	314.4	312.99	314.96	314.01	316.17	314.12	315.34	315.1	316.09	314.37	314.35	313.96	313.91	317.14	313.16	314.07	315.11	314.04	315.07	314.93	314.31	315.1	316.03	315.16	313.7	316.08	315.46	315.68	315.01	315.15	315.29
309.8	309.73	308.98	309.76	307.67	310.2	310.95	308.3	310.73	312.41	310.97	308.31	310.08	310.29	310.82	311.24	311.26	308.59	310.31	310.17	308.5	309.24	308.36	307.14	310.84	307.09	310.06	309.14	310.4	309.75	309.55	310.97	311.03	309.07	310.94	307.97	309.68	309.53	310.03	309.07	310.32	309.9	309.87	310.18	307.56	311.54	309.86	310.83	310.38	307.49
303.09	302.34	301.28	302.4	303.17	301.51	303.44	302.67	302.06	302.44	302.75	303.1	303.29	302.86	302.83	303.65	300.84	302.17	301.71	303.83	302.15	301.63	303.54	303.02	303.1	303.56	301.75	301.86	302.65	301.86	303.11	302	302.16	303.03	301.7	302.04	300.74	302.38	302.59	302.76	303.49	302.41	303.16	303.91	302.5	302.76	302.42	303.9	303.27	302.05
323.89	324.87	324.32	325.07	325.79	323.99	323.85	324	324.05	324.7	323.99	324.28	322.82	324.58	324.36	324.91	323.29	323.9	325.73	324.08	324.48	323.69	324.97	323.67	324.77	325.25	325.24	323.89	324.63	323.94	324.41	323.93	323.16	323.58	324.64	324.97	323.25	324.41	323.96	323.91	325.29	325.6	322.94	323.9	325.43	324.88	324.31	325.09	323.56	324.39
306.85	305.76	306.54	303.67	304.17	305.45	305.25	304.76	304.74	306.1	306.4	304.14	306.28	302.99	305.74	306.27	305.35	303.26	306.49	306.13	305.53	305.69	305.07	306.01	303.55	306.59	305.59	305.84	306.19	306.2	305.33	304.92	305.46	307.05	306.16	307.9	305.5	305.66	305.74	306.2	304.33	305.85	305.69	304.71	305.59	305.81	304.74	305.05	306.95	305.02
313.41	313.98	314.75	313.13	315.35	314.67	315.12	313.62	312.37	311.69	313.46	311.54	313.12	314.36	311.9	313.29	312.96	311.98	313.61	312.95	312.51	313.14	312.61	312.26	313.06	313.72	312.54	312.43	315	313.09	313.99	313.07	313.28	313.66	313.34	311.41	314.81	312.88	312.33	312.72	313.65	312.98	313.3	313.75	311.1	312.9	312.05	312.82	311.8	313.82
313.33	312.41	312.91	312.21	313.96	313.44	312.95	312.52	312.14	312.72	312.05	313.06	313.27	313.31	312.27	312.73	312.59	313.32	313.45	314.41	314.09	314.37	313.66	312.7	313.73	313.19	313.47	314.5	313.1	314.59	312.35	314.6	314.74	312.86	313.68	312.39	312.31	313.47	316.03	312.9	312.68	312	312.86	312.17	312.64	312.76	313.36	315.42	312.77	312.86
299.7	300.2	300.41	299.87	300.16	301.66	300.44	301.86	299.89	299.92	300.38	299.56	301.47	301.99	302.45	300.95	301.52	300.41	299.82	301.55	301.17	302.7	302.82	299.99	301.13	301.66	301.65	302.52	301.05	301.73	301.1	301.09	301.06	301.15	300.63	301.14	298.99	301.33	300.2	302.12	301.62	300.95	302.07	299.73	302.04	301.96	301.46	303.18	302.11	301.58
308.91	306.78	308.67	308.33	309.16	308.3	308.95	308.17	309.24	309.46	309.54	308.78	309.29	309.62	309.04	309.52	308.17	310.13	308.56	309.81	310.03	309.47	308.11	308.83	310.89	308.04	309.1	308.15	310.5	309.73	309.65	307.65	307.86	307.64	308.78	309.51	308.04	308.58	309.63	308.09	309.25	310.17	308.61	308.19	307.52	307.26	307.22	308.32	309.95	308.5
324.51	324.36	325.11	325.71	324.92	325.01	323.47	322.83	324.09	324.54	324.9	324.87	325.78	324.65	324.57	325.77	323.51	325.02	325.5	324.7	325.82	324.17	324.6	323.42	324.88	324.72	324.08	325.54	324.81	325.17	324.82	324.33	324.36	324.53	326.27	322.37	324.5	324.72	323.99	325.14	326.05	324.98	325.26	324.02	324.14	323.85	325.43	323.93	324.35	325.17
296.89	299.13	296.28	296.5	297.23	296.46	297.2	296.71	298.33	297.08	296.35	296.25	297.85	298.59	296.2	296.78	297.7	296.63	295.42	295.96	297.45	297.84	298.33	298.6	296.95	297.13	297.37	295.32	298.31	297.89	296.06	298.49	298.87	297.14	296.94	296.99	297.65	295.49	297.19	295.92	297.86	296.62	296.22	298.4	296.05	296.68	297.89	296.94	296.66	294.82
305.18	303.85	306.41	305.3	303.84	304.17	305.75	304.46	303.22	303.54	303.67	303.34	304.18	305.85	304.62	304.54	304.63	304.17	307.8	305.64	303.65	305.55	305.71	304.35	304.96	304.49	304.56	304.83	306.35	303.98	303.77	304.96	303.8	305.45	305.55	304.98	304.56	306.34	305.86	305.47	305.19	307.27	304.33	304.5	304.68	304.29	305.35	303.91	305.83	304.72
318.49	317.62	317.31	316.8	318.37	318.03	319.9	317.82	318.49	319.06	318.19	319.5	317.35	316.29	318.89	318.91	318.85	318.7	317.05	319.13	316.98	317.19	317.74	318.03	319	318.54	318.06	319.44	318.71	319.56	318.35	318.6	317.95	317.25	317.68	318.58	318.43	318.35	318.41	319.57	317.62	319.67	317.05	319.1	318.97	318.78	318.54	318.57	318.26	317.87
297.51	297.33	297.99	296.69	297.64	297.46	295.18	294.01	298.12	294.91	296.39	296.96	297.99	295.48	296.05	295.64	297.64	296.14	297.59	297.27	296.22	296.61	296.96	299.19	296.51	297.53	297.09	297.35	297.39	296.94	295.75	297.93	297.55	294.96	294.19	297.21	295.96	297.62	296.84	295.64	297.37	297.14	295.58	296.88	295.84	298.01	297.87	297.19	296.87	297.33
308.15	310.3	309.63	307.91	307.69	309.24	309.42	309.89	309.69	310.19	308.68	308.63	308.99	308.68	307.79	308.31	307.9	308.56	308.58	308.96	307.15	307.95	309.05	307.94	307.24	309.55	308.19	312.08	308.93	308.86	308.57	308.14	309.27	308.59	308.22	308.7	308.28	309.04	309.62	309.96	308.18	308.98	308.98	307.37	309.42	307.66	307.93	307.57	309.2	309.34
324.15	325.16	322.77	324.92	324.64	325.37	325.76	324.5	324.57	323.87	325.43	324.86	325.12	323.44	324.62	323.01	325.59	325.51	323.9	324.27	324.43	324.2	325.99	324.3	325.5	325.07	325.19	323.87	324.91	323.88	325.9	323.15	325.75	324.07	324.59	326.51	325.51	325.33	324.61	324.03	322.79	325.23	323.8	325.95	324.93	323.96	324.26	326.07	324.76	323.91
303.84	300.7	304.43	303.59	303.25	303.16	303.1	302.42	303.44	304.36	302.93	302.61	304.38	303.08	303.33	303.6	303.93	303.91	303.48	304.37	303	303.08	304.88	303.56	304.36	303.6	304.41	304.84	305.44	302.67	302.88	303.13	303.11	304.2	302.43	304.02	303.15	303.83	304.37	303.48	304.01	301.67	304.39	303.07	301.89	304.3	302.81	303.21	304.78	304.89
297.67	296.12	297.3	296.65	295.53	296.89	296.35	297.41	297.49	297.88	296.66	296.32	297.82	296.19	298.81	294.78	295.84	296.15	298.13	296.17	296.61	296.68	297.03	295.37	296.49	298.46	296.8	297.39	298.2	297.6	298.27	296.91	297.84	295.08	295.06	295.89	297.16	295.8	296.34	296.79	298.3	298.17	296.73	294.7	296.96	295.01	297.86	295.35	296.48	297.83
302.9	302.77	303.6	302.84	306.28	304.83	303.61	303.33	303.13	303.08	303.63	302.61	305.02	302.21	305.03	303.5	301.88	304.08	302.74	301.82	303.58	305.36	302.92	303.36	302.44	305.38	304.88	302.94	303.76	305.24	304.44	304.22	304.92	301.99	303.62	304.64	303.84	304.14	304.08	304.25	304.37	304.92	303.94	302.56	304.34	303.47	304.9	303.55	302.22	302.24
304.96	305.14	304.71	304.5	304.04	303.94	303.42	302.39	303.57	303.9	304.68	303.18	303.64	303.08	304.97	303.8	304	306.34	304.98	304.87	306.63	305.09	305.15	303.63	303.56	303.74	303.08	302.79	303.35	303.7	303.69	303.87	305.08	304.78	303.73	304.41	303.92	303.88	301.78	302.86	303.96	302.34	303.42	303.69	302.63	302.87	302.79	302.97	307.43	303.24
313.58	314.49	312.93	313.88	313.26	312.94	313.23	311.6	313.9	313.84	315.01	312.39	312.71	315.03	314.24	314.1	312.93	313.92	314.96	311.12	313.45	312.9	314.58	313.27	313.66	314.37	312.69	312.21	313.71	312.8	314.45	314.29	311.41	311.99	313.54	312.53	313.44	314.36	314.07	312.15	314.13	313.06	310.92	312.02	313.87	314.59	312.96	313.27	313.03	313.69
316.93	313.69	315.74	314.54	315.35	315.13	314	317.7	315.15	313.87	315.2	313.36	315.33	314.69	315.82	313.17	315.37	314.88	313.98	316	314.89	313.85	314.25	315.75	314.54	316.06	315.38	316.11	314.68	314.94	314.48	315.09	315.06	313.18	315.59	315.52	313.02	314.32	314.52	314.82	314.79	314.09	316.18	315.95	313.8	314.39	314.54	315.15	314.69	314.98
328.56	328.63	327.37	329.21	328.02	328.74	327.65	329.17	327.93	329.51	328.78	327.94	328.18	328.12	326.85	327.73	328.51	328.17	329.03	325.77	329.59	327.77	328.43	328.25	327	326.68	327.15	326.71	327.49	328.74	329.62	327.54	328.39	326.3	328.6	327.88	329.83	328.11	327.64	328.56	325.7	327.66	326.79	328.73	327.35	327.32	329.6	328.33	326.66	329.19
295.28	295.1	296.09	294.12	295.25	294.09	295.3	295.15	295.34	296.3	294.93	295.53	295.35	295.13	295.87	295.71	294.72	297.7	294.74	295.96	295.97	295.36	293.12	294.69	296.24	293.74	294.57	294.01	293.8	295.51	294.98	295.93	293.79	294.99	293.81	295.61	295.06	295.07	294.31	295.92	294.95	293.16	293.91	295.71	294.89	295.55	293.98	294.57	294.39	296.42
305.32	305.28	305.16	306.47	305.76	304.66	306.01	305.56	305.46	305.33	303.61	306.25	304.87	304.67	305.44	305.85	305.55	306.36	305.31	304.28	305.3	306.97	306.53	307.43	304.43	305.6	305.56	304.75	304.78	304.82	303.66	305.26	306.35	305.57	303.91	303.08	304.84	304.36	305.08	305.36	304.54	305.11	306.74	305.27	305.66	304.55	305.51	304.8	304.37	306.31
327.34	326.79	326.65	327.86	327.94	326.3	327.3	327.11	327.09	325.59	327.08	326.95	327.49	326.06	326.66	327.51	327.13	327.77	327.24	325.96	325.77	327.19	325.75	327.23	326.34	327.17	329.47	326.69	325.82	326.71	327.37	327.25	326.93	327.65	327.74	327.05	328.66	328.08	326.75	326.32	327.63	326.7	326.21	327.94	324.96	326.39	326.17	328.35	327.85	328.29
303.34	300.83	304.85	303.91	302.88	304.15	302.18	302.32	303.07	303.66	302.95	302.52	301.95	301.26	303.26	304.64	303.1	301.26	300.9	302.46	304	301.52	302.89	303.71	304.06	304.33	303.92	304.48	301.6	302.69	302.45	302.88	302	302.8	305.44	301.79	302.82	301.43	303.98	301.41	302.03	302.62	303.74	302.07	304.31	304.28	303.27	303.34	302.69	302.58
313.3	314.02	311.16	311.47	311.91	311.56	310.92	311.08	312.04	309.31	310.36	310.45	310.97	311.48	311.17	311.62	310.54	310.96	311.22	311.71	309.61	310.53	311.13	311.34	314.29	311.79	311.87	311.36	312.07	310.89	312.98	312.24	311.71	311.76	312.64	309.86	310.84	312.63	311.77	312.14	309.65	310.02	312.9	311.21	311.46	310.51	312.88	312.72	311.93	312.07
311.72	311.58	311.96	313.79	313.61	312.79	312.85	313.1	310.32	314.02	313.87	311.49	313.39	313.03	312.99	314.4	313.5	314.26	312.7	312.84	313.93	312.77	312	314.24	313.19	313.35	312.41	314.39	314.58	313.33	312.38	311.77	313.69	313.72	311.31	313.15	313.14	313.43	313.12	313.47	312.42	311.86	312.41	313.63	313.38	312.72	314.22	312.54	313.64	312.59
300.61	299.43	301.79	299.71	298.02	301.45	301.91	299.81	299.73	298.8	302.44	300.26	301.28	300.02	299.46	300.38	300.92	300.95	299.59	301.68	301.05	300.2	300.84	300.67	299.89	299.71	299.8	300.27	301.94	300.68	301.68	301.77	301.32	301.31	299.56	301.51	302.24	301.52	301.72	299.91	300.93	302.53	300.12	301.78	300.76	300.89	301.96	299.07	302.99	301.02
305.55	306.13	304.09	304.39	305.03	304.1	305.81	303.43	305.29	304.82	305.22	305.73	304.9	306.17	307.29	304.98	305.35	304.31	304.38	305.06	305.01	304.62	305.86	303.64	306.05	306.48	302.28	305.09	308.02	303.28	305.67	306.66	305.84	306.1	304.5	306.02	306.78	305.56	305.12	306.43	304.26	305.13	304.86	304.67	304.97	306.43	303.22	303.54	307.01	308.98
308.95	311.62	310.04	310.73	309.08	309.92	309.66	309.56	309.1	308.62	310	311.11	309.92	308.65	309.51	309.18	310.69	309.32	310.08	309.73	309.35	309.76	308.49	309.32	307.86	309.23	309.92	309.75	310.71	308.7	309.27	310.83	308.16	309.33	310.14	309.48	310.65	309.27	309.96	310.51	308.66	309.72	308.87	309.82	309.6	310.04	308.55	309.5	307.92	311.6
293.72	295.04	293.01	293.3	294.56	293.03	293.46	295.16	293.23	294.52	292.84	294.1	293.17	294.13	294.28	292.94	293.79	294.76	293.11	295.28	295.28	293.55	293.2	293.99	292.76	294.62	293.32	293.56	292.76	295.16	294.32	294.69	293.02	293.53	293.89	292.48	292.47	293.74	292.45	293.52	294.59	295.63	294.53	294.89	292.87	294.85	293.92	295.96	294.56	292.96
301.05	303.43	301.92	303.37	303.29	301.61	302.84	304.49	300.42	301.55	304.34	303.58	302.84	303.91	303.15	305.39	302.3	304.27	301.43	303.28	302.44	303.4	303.99	304.51	304.8	303.08	303.61	302.47	302.98	303.87	302.19	303.61	302.13	302.37	303.5	304.13	303.63	305.39	303.32	303.09	304.75	302.21	303.78	304.34	304.99	305.12	305.75	304.62	304.19	304.03
312.92	313.96	313.45	312.65	311.69	313.36	313.43	311.71	313.9	314.77	313.74	314.39	312.63	311.38	310.89	312.18	313.87	313.19	315.08	314.54	313.19	312.81	312.45	312.68	310.78	312.67	313.84	312.35	313.11	313.3	312.26	313.45	314.08	314.9	315.09	312.09	314.03	313.16	311.21	314.38	314.31	314.18	311.17	312.92	312.24	312.04	311.93	312.88	313.88	312.66
303.61	302.84	301.48	302.36	303.53	300.03	303.39	303.95	302.47	304.01	302.8	301.95	302.21	303.22	301.83	305.21	301.25	302.49	301.44	301.79	300.41	302.87	302.78	302.79	302.01	304.08	303.93	301.6	302.16	302.98	300.49	302.48	304.28	302.06	302.42	302.39	303.56	303.79	304.2	302.21	301.87	303.3	302.43	302.85	303.39	301.77	303.12	301	302.97	302.89
313.96	314.53	312.13	314.45	314.8	314.44	314.33	313.17	313.22	312.32	312.98	313.35	312.71	312.41	313.23	313.23	311.59	311.77	311.64	311.8	313.24	312.98	313.07	315.24	312.58	314.76	312.57	312.68	313.26	313.41	311.53	312.64	313.06	312.54	312.01	315.19	313.38	312.8	313.68	315.04	313.21	312.03	312.41	313.62	312.19	312.04	312.72	312.73	314.19	312.86
310.09	309.39	308.43	308.52	308.93	309.24	309	308.51	309.89	307.96	308.74	309.47	309.06	308.38	308.93	308.15	309.37	308.04	309.22	310.86	309.06	310.13	309.57	308.96	307.99	307.79	309.97	307.42	308.2	308.11	307.53	309.09	308.8	309.12	309.07	309.08	308.48	307.05	310.93	309.73	308.14	308.59	307.32	308.41	307.32	309.94	309.36	308.4	308.6	308.85
316.94	318.14	318.17	319.71	318.09	318.03	318.45	317.55	317.31	318.81	318.24	318.29	317.88	318.95	316.39	318.46	317.81	318.77	318.8	319.26	318.17	317.97	317.12	318.44	316.86	318.86	317.76	317.9	318.11	318.15	317.46	317.51	317.43	317.69	319	317.91	318.49	318.22	318.77	318.35	316.19	320.26	317.15	317.16	316.84	318.32	317.98	319.8	318.22	318.16
295.43	295.81	294.33	294.73	296.61	295.59	294.1	295.46	296	295.99	295.59	295.59	295.74	295.93	295.67	293.06	293.93	294.16	294.61	293.91	294.27	294.75	294.72	295.4	294.55	294.66	295.24	296.76	296.12	294.28	294.36	294.62	295.23	295.11	294.18	296.57	294.33	293.57	296.71	295.22	296.95	296.04	295.56	295.5	296.53	295.83	295.43	295.77	296.54	294.62
305.4	307.65	304.91	305.46	304.95	305.88	304.63	306.61	305.81	304.07	305.15	304.96	303.98	306.27	303.4	304.92	303.7	305.22	304.99	307.18	303.25	304.36	303.82	305.59	305.68	303.32	304.7	304.08	305.55	304.79	303.52	304.43	305.27	304.55	306.54	304.27	304.27	304.24	306.3	305.44	304.8	304.84	305.2	304.6	305.1	304.62	306.23	304.6	305.91	304.6
317.75	314.91	316.96	316.2	317.25	315.84	316.73	318.19	317.66	315.59	317.67	317.53	316.7	317.05	317.9	316.13	318.17	317.04	318.54	317.38	316.38	317.78	317.02	317.49	314.33	315.9	315.57	318.69	315.17	315.09	316.44	317.67	317.13	317.85	318.06	316.15	317.64	318.48	317.65	317.73	318.35	316.82	317.96	317.82	317.2	318.37	316.16	316.85	317.4	317.25
305.72	305.33	306.3	307.13	307.91	306.86	304.69	306.26	305.7	303.72	306.76	305.2	307.39	307.56	307.46	306.16	303.65	305.25	307.69	306.14	307.75	306.31	307	307.16	306.45	306.63	307.98	307.08	306.19	305.33	306.51	305.24	307.06	307.06	305.34	303.72	307.49	306.32	308.14	306.78	306.04	306.1	306.24	305.88	305.17	306.15	307.34	305.56	305.79	306
312.42	312.97	314.54	312	310.56	311.02	312.01	311.65	312.42	312.92	312.8	310.66	310.84	313.32	311.69	312.44	312.1	312.57	313.2	311.59	313.8	313.77	314.56	312.64	313.15	313.84	310.2	312.21	311.43	314.73	314.79	313.88	311.43	313.03	313.53	313.4	311.68	314.11	311.8	314.23	312.69	312.64	313.69	311.65	313.83	310.62	312.29	314.6	313.87	312.39
311.71	312.13	312.23	312.56	313.16	311.82	312.48	312.9	313.2	313.48	311.89	310.9	313.34	313.54	311.01	312.46	313.25	311.86	311.42	310.02	311.54	311.6	311.85	310.64	314.29	310.29	312.51	313.41	313.49	311.84	312.77	311.61	313.85	312.73	312.87	312.13	310.84	312.5	311.35	311.23	310.75	314.25	312.77	311.86	313.51	312.98	311.64	311.12	313.47	311.95
304.29	306.22	306.14	307.35	305.13	306.05	306.01	306.92	305.99	304.82	305.11	306.31	306.8	304.6	305.19	305.49	306.24	307.05	305.13	305.99	305.46	304.9	304.45	305.92	305.91	306.56	308.34	306.21	305.07	306.42	305.96	307	305.84	305.81	306.12	306.21	305.66	306.88	306.26	305.46	306.64	306.7	305.49	306.9	307.53	307.97	305.49	305.99	306.74	306.98
327.92	330.73	326.06	327	328.37	327.08	328.67	329.35	326.99	329.26	327.54	328	329.63	327.88	327.68	329.14	329.63	328.89	327.41	329.25	327.95	327.36	328.46	328.3	328.89	329.2	326.62	328.13	326.53	327.9	328.64	329.38	328.18	329.28	327.2	328.04	326.63	328.53	328.5	327.25	327.95	330.09	328.28	326.67	327.45	328.32	326.62	328.05	329.02	328.49
316.92	316.62	317.44	316.94	317.91	317.69	316.81	318.44	316.47	316.91	317.24	316.29	317.68	318.13	317.48	315.87	318.52	318.33	316.39	317.13	317.27	315.14	316.77	318.78	317.3	316.64	317.07	317.85	316.24	316.12	316.79	316.46	316.94	314.59	317.54	318.21	317.04	316.6	317.24	317.45	316.96	318.12	317.54	319.04	317.12	316.19	317.55	318.87	320.15	317.63
294.13	293.12	294.22	292.81	293.79	295.24	294.36	294.18	293.19	292.8	293.99	294.73	294.61	293.71	294.31	294.56	293.77	293.19	294.07	293.81	293.3	294.51	291.93	295.86	294.28	292.91	294.8	295.6	294.46	293.82	292.95	293.3	294.33	293.82	292.04	293	293.47	293.6	295.96	294.65	294.43	291.42	293.35	294.45	293.45	292.84	295.19	292.97	293.47	293.64
302.24	303.03	302.81	303.56	304.18	302.64	305.61	304.32	301.97	304.12	304.24	301.45	303.61	302.94	304.2	302.99	303.1	302.55	303.08	302.66	304.08	302.29	304.14	302.01	304.13	303.44	303.51	302.93	303.35	302.48	303.04	304.86	304.89	303.8	302.13	302.98	302.1	304.12	305.32	303.24	303.02	302.98	305.44	303.45	302.85	303.02	301.75	302.73	305.95	303.5
316.98	319.09	318.13	319.34	316.57	318.32	315.26	316.92	318.02	316.63	316.87	317.1	315.78	318.04	315.82	316.71	319.46	317.69	318.14	316.65	318.23	318.12	317.75	315.82	315.79	317.51	317.59	317.32	318.76	315.95	318.62	318.89	318.07	318.44	316.9	317.36	317.03	315.96	316.57	319.03	316.6	315.77	315.42	316.79	317.46	316.31	317	317.46	317.62	316.99
309.81	310.52	310.55	309.26	309.81	309.97	310.23	310.52	311.13	309.65	311.64	310.54	311.03	310.13	309.18	311.13	310.9	310.16	311.12	309.35	309.83	310.6	309.4	311.51	310.32	311.57	309.12	310.98	311.07	309.04	309.69	311.1	310.02	309.26	311.19	309.58	311.46	311.07	310.42	309.46	311.25	311.55	310.68	310.19	311.19	310.3	308.11	309.94	311.42	309.41
299.04	300.81	299.49	299.84	299.73	298.62	300.25	299.8	299.14	299.13	299.16	301.45	300.28	298.99	300.9	299.94	299.8	300.23	298.23	299.89	299.26	300.28	300.22	297.53	300.64	300.09	301.27	299.63	298.96	300.07	299.84	300.71	299.92	299.08	299.34	300.59	298.41	300.21	301.3	298.8	299.92	299.32	300.2	300.74	299.57	300.72	301.39	299.35	298.87	300.11
317.45	315.49	316.38	314.56	314.27	314.72	315.27	315.23	316.6	315.77	316.66	316.94	315.61	316.11	315.62	316.18	314.58	315.83	315.16	316.27	316.47	317.38	314.77	316.75	315.9	315.98	317.11	315.01	316.17	315.68	312.82	315.99	317.83	315.86	314.78	315.06	315.6	316.66	316.28	314.24	314.59	316.47	315.44	315.96	315.29	314.76	314.35	317.2	315.82	315.49
327.88	326.37	327.91	328.94	328.08	327.92	328.59	327.86	327.57	328.04	328.72	328.04	327.97	328.49	326.69	328.11	327.07	326.7	327.31	326.47	326.73	328.36	327.76	326.65	328.23	327.8	327.13	328.1	328.33	326.36	326.81	329.86	328.14	326.87	328.72	326.02	327.96	327.15	327.5	328.22	328.31	328.13	328.26	328.04	327.09	327.62	328.84	327.87	327.42	328.78
305.95	307.2	307.45	306.06	305.11	306.36	305.97	307.94	305.17	305.44	306.6	307.66	306.9	307.98	305.51	305.09	305.73	306.78	304.82	305.69	306.38	306.6	305.09	305.69	308	307.78	306.66	306.24	306.63	305.84	306.13	306.51	307	306.72	305.93	307.59	306.35	306.68	307.19	305.92	307.16	305.83	305.92	307.06	306.67	306.18	306.64	306.22	305.33	307.85
319.17	316.68	317.41	319.15	318.3	317.2	317.44	317.62	317.74	317.72	319.27	317.65	317.3	318.28	318.55	316.81	317.14	318.6	317.2	318.9	318.46	317.92	316.64	319.96	317.44	320.01	318.54	318.31	319.25	317.69	319.36	318.41	317.86	318.59	321.27	319.36	318.03	317.08	319.66	317.38	317.72	317.09	317.6	318.52	317.23	318.68	316.32	317.8	317.3	317.57
306.38	305.19	305.51	303.82	305.87	305.28	305.49	303.91	305.77	306.16	305.06	305.22	305.55	304.54	303.46	304.08	304.06	305.09	303.83	304.96	305.69	304.87	304.34	304.68	306.22	304.32	304.88	304.66	304.23	305.08	305.04	304.5	304.82	305.91	305.39	304.7	306.96	304.81	302.99	303.85	303.53	304.91	305.82	303.67	306.05	303.67	305.64	305.46	304.45	306.19
315.04	316.35	317.53	314.96	316.78	315.64	314.61	317.18	315.79	316.48	316	314.33	317.04	317.89	315.93	318.08	315.27	315.86	316.18	315.13	315.02	317.13	314.53	317.39	315.98	315.94	315.02	314.85	315.47	316.72	316.2	316.05	318.23	315.9	316.37	315.32	316.69	315.73	314.99	315.76	315.15	316.99	316.72	315.81	314.97	314.78	315.12	317.29	315.93	315.94
303.52	302.72	302.99	304.04	303.3	303.58	304.82	302.48	305.63	303.56	303.34	301.05	304.03	303.88	304.2	304.02	304.23	304.03	303.82	303.18	302.24	304.35	303.12	304.14	303.38	302.37	304.64	301.45	303.27	303.64	304.88	300.48	304.35	302.38	303.95	303.8	304.03	304.08	303.25	304.5	304.29	303.48	302.07	304.47	302.57	303.21	302.42	302.76	303.51	303.26
305.49	303.8	304.56	303.8	302.35	302.61	305.06	303.72	303.82	305.08	304.12	302.58	304.06	305.38	303.82	304.63	305.55	303.62	302.67	303.78	304.76	305.08	304.98	304.74	305.58	303.97	306.12	303.45	305.24	304.38	303.92	305.25	304.58	304.73	304.24	305.81	305.54	304.5	305.7	303.9	304.81	305.84	305.02	304.89	303.02	307.03	303.53	304.31	303.71	302.79
309.91	310.22	309.42	306.87	311.38	307.56	307.48	308	308.55	310.91	307.79	308.15	308.41	311.35	308.79	307.79	310.05	309.41	309.62	308.73	309.03	307.98	310.85	309.15	309.8	307.36	308.23	309.2	309.32	307.85	309.31	308.42	308.77	310.23	310.81	308.52	308.91	310.13	308.78	309.71	309.36	310.76	310.73	308.11	308.35	307.6	309.65	309.65	310.21	309.58
315.8	315.37	315.35	315.99	314.86	315.07	316.55	315.47	316.99	317.16	314.12	316.05	315.81	315.48	315.95	314.37	316.01	314.03	317.98	316.46	315.14	316.06	315.8	313.87	316.78	318.41	314.41	314.65	315.52	315.77	316.24	317.02	315.66	315.92	315.53	314.67	316.8	313.94	316.01	314.67	314.53	315.74	316.03	315.54	315.58	316.31	315.32	316.79	317.34	314.47
331.66	330.18	328.12	328.53	327.93	330.66	329.25	325.96	327.6	328	328.8	328.07	328.68	327.02	328.36	329.19	328.8	328	328.15	327.65	330.1	327.25	328.26	326.29	328.39	328.36	328.54	328.49	326.27	327.88	328.59	328.41	328.74	329.33	329.2	327.75	327.65	330.42	328.17	328.38	327.78	328.84	327.06	329.5	329.02	328.27	329.62	330.03	328.64	328.35
302.18	300.4	301.21	299.69	302.03	301.21	300.88	300.73	299.26	301.11	300.94	302.2	302.33	300.8	300.5	300.37	301.18	299.85	300.22	300.49	300.14	301.34	299.98	300.45	300.85	302.05	302.16	302.03	303.1	302.72	300.81	302.53	301.76	301.22	302.74	302.12	298.8	299.28	300.95	299.94	300.55	300.3	299.36	300.76	301.28	301.68	300.98	300.75	300.36	301.94
301.61	301.37	300.64	300.43	302.11	301.66	302.23	300.19	300.33	303.52	300.03	301.62	301.05	300.18	301.63	300.39	302.24	299.99	298.9	300.16	302.46	302.71	301.57	300.49	302.3	299.67	302.8	300.75	301.23	301.14	301.95	300.73	300.5	299.28	300.96	300.77	301.41	302.07	301.5	300.46	301.62	300.8	300.83	300.64	300.59	301.93	301.98	300.31	302.03	301.19
304.36	304.85	305.06	304.45	304.99	303.94	304.71	305.04	304.35	305.65	306.01	304.76	303.15	303.71	303.64	303.92	303.52	304.47	303.6	303.6	303.57	305.26	304.81	306.63	304.98	304.65	304.5	305.11	305.08	304.07	304.89	301.72	303.46	305.01	306.02	304.62	303.77	304.39	304.47	304.75	304.39	304.86	305.12	306.05	303.21	304.42	305.53	303.1	303.53	304.36
292.19	295.75	293.28	292.7	295.41	294.55	295.77	297.85	294.41	294.64	295.75	295.9	295.61	295.83	295.35	295.92	294.61	295.01	293.64	295.16	294.91	294.93	295.28	295.32	296.16	297	295.67	295.31	294.86	296.41	295.24	296.59	296.84	294.26	292.81	294.77	295.15	294.07	294.41	295.32	295.84	293.79	297	295	295.76	295.9	294.06	296.95	295.86	294.85
314.38	314.18	313.6	314.88	315.06	315.57	313.47	315.17	317.62	313.46	315.82	315.4	316.52	313.63	314.16	313.89	314.6	312.96	315.11	311.59	317.03	316.3	314.29	313.71	314.28	314.63	314.44	314.87	314.64	314.72	315.44	316.53	317.01	315.74	315.71	314.34	314.56	314.59	314.8	314.12	314.72	315.56	314.33	314.38	315.46	314.3	314.71	315.33	315.47	313.95
302.95	302.12	302.75	306.24	302.33	302.76	303.34	301.66	302.89	304.09	302.64	301.66	302.92	304.12	304.07	303.42	302.83	304.17	302.99	302.31	304.27	304.09	303.16	304.11	303.29	303.76	302.21	304.22	303.25	304.01	303.88	301.97	303.55	301.86	303.44	303.02	304.86	302.65	302.68	302.8	305.28	302.47	303.81	303.75	302.57	302.8	301.72	304.22	303.24	303.42
294.31	294.53	296.1	295.96	294.79	294.82	295.09	294.51	293.83	296.13	294.6	295.55	294.3	293.66	294.25	295.44	295.15	295.44	294.72	294.03	295.69	296.63	295.1	294.55	294.97	293.59	295.21	296.78	294.4	296.06	294.37	295.65	292.72	294.17	295.52	295.64	295.57	296.19	293.43	293.23	292.69	294.84	296.97	294.24	295.81	295.3	295.52	294.91	293.49	294.69
307.22	304.16	303.92	306.56	304.95	304.11	304.63	303.59	307.1	306	306.08	306.4	305.83	306.32	303.36	305.26	305.39	305.76	304.78	306.24	303.29	303.35	305.13	306.83	305.05	306.74	305.92	303.5	304.35	304.05	306.14	306.29	304.31	306.89	304.59	305.83	305.34	303.93	303.59	306.76	306.97	305.54	306.93	306.95	306.01	305.11	304.54	305.13	305.37	304.95
303.88	305.03	305.04	304.48	303.9	304.93	304.75	305.98	305.89	306.12	304.73	305.47	305.67	304.81	304.37	306.54	304.55	304.1	302.77	303.52	304.94	305.04	304.53	304.25	305.3	304.9	306.79	304.4	305.2	305.35	305.45	305.22	305.9	303.57	304.26	303.63	304.85	304.32	304.63	304.7	305.68	305.64	305.28	302.94	304.1	305.32	303.77	304.51	302.6	304.39
316.06	316.73	315.11	313.95	315.88	316.6	314.15	315.92	316.33	316.15	316.71	315.49	317.02	316.24	316.33	317.7	315.81	316.59	316.22	315.38	315.37	314.58	314.34	316.39	315.58	316.23	315.31	316.19	316.25	316.84	314.96	314.5	315.61	315.07	314.14	316.35	315.63	315.87	317.29	316.38	317.54	313.89	315.46	315.15	315.5	316.96	317.19	314.85	314.88	315.81
293.34	293.88	294.61	293.25	294.55	292.86	294.1	294.35	296.06	294.07	295.93	295.09	296.24	293.98	292.94	294.02	292.85	292.26	294.92	294.11	293.88	293.88	293.68	294.88	294.1	295.01	296.08	293.75	294.42	294.18	295.35	293.58	293.86	295.06	292.98	291.43	295.24	293.77	293.94	293.57	294.13	293.9	292.23	294.04	292.65	292.88	294.25	292.66	295.81	295.03
310.24	309.66	309.06	314.06	309.32	311.43	311.51	311.09	310.53	310.63	310.33	310.92	310.53	310.99	309.97	311.7	311.04	310.49	310.08	311.45	312.57	310.52	310.85	308.81	310.44	311.97	311.45	310.5	309.75	311.12	311.3	309.42	311.47	310.96	310.99	310.33	311.58	310.15	309.95	310.69	311.55	311.26	310.94	309.94	309.78	310.52	311.59	312.24	309.29	309.72
313.19	313.18	312.66	313.61	312.42	312.37	312.99	311.59	312.62	312.54	313.78	311.86	311.45	313.49	312.28	312.36	311.53	312.98	313.21	312.38	312.31	312.58	312.05	311.62	312.64	313	313.84	313.58	311.69	310.89	312.15	314.45	311.86	312.67	313.74	312.75	312.85	314.61	313.35	311.07	310.79	313.92	313.98	313.16	312.37	311.65	310.94	313.7	312.8	312.89
310.84	312.28	309.67	309.08	311.05	310.69	309.8	308.96	312	312.07	310.47	311.7	311.56	311.5	310.82	309.43	310.92	311.14	309.63	311.32	311.78	311.91	310.99	312.01	309.86	309.77	309.6	309.76	310.8	310.76	311.08	311.93	311.32	311.57	312.42	310.03	310.9	309.89	310.73	310.88	310.55	309.91	308.18	310.95	310.51	311.52	308.85	310.35	311.86	310.11
317.18	316.26	315.72	313.97	316.77	314.7	316.69	313.74	315.6	315.84	315.08	316.41	312.22	316.1	316.04	314.75	316.77	316.57	313.57	315.7	316.24	315.54	315.74	316.03	315.62	316.92	316.46	315.52	316.42	315.7	316.54	315.15	315.94	316.91	315	316.27	316.08	315.03	316.2	315.09	313.81	317.59	314.42	317.2	314.32	316.77	314.38	316.13	316.75	316.68
327.71	327.07	328.21	326.64	326.34	324.27	326.94	326.63	325.87	328.21	326.12	327.21	327.88	326.58	327.42	327.26	327.03	326.61	326.26	328.12	325.99	325.8	325.89	325.94	328.35	326.83	326.86	325.13	325.6	326.1	327.79	325.41	327.37	328.68	328.78	327.83	326.6	327.85	326.68	327.08	327.38	327.28	325.22	326.76	327.04	326.85	324.87	326.07	325.98	327.01
315.23	312.56	313.8	314.47	312.39	312.14	313.77	314.17	313.76	312.41	312.46	314.2	314.3	315.45	313.91	314.26	313.98	313.13	314.83	316.07	314.26	314.72	315.26	314.61	313.79	314.62	314.49	313.53	315.24	312.17	313.7	315.33	314.2	313.01	312.81	313.9	313.17	315.26	315.07	313.07	313.7	314.74	313.86	316.04	312.58	312.38	314.74	311.29	314.16	315.7
315.54	315.6	316.85	314.48	315.25	317.36	316.61	317.43	314.34	313.54	314.29	314.73	315.92	316.74	316.25	315.9	315.64	315.32	315.49	315.23	316.29	315.5	314.82	317.47	317.07	317.29	315.46	316.2	317.08	315.63	315.67	316.19	316	316.26	318.31	315.84	315.63	316.39	315.64	316.01	316.88	315.41	317.08	315.4	315.54	315.38	315.46	316.16	316.01	316.24
306.58	306.52	306.87	305.86	305.74	307.51	307.25	306.77	306.9	307.65	308.45	307.78	306.23	307	306.08	305.87	306.5	307.54	304.77	306.19	305.72	306.38	306.28	305.8	307.51	308.59	307.51	307.65	308.08	306.59	306.17	304.97	307.41	306.2	306.91	305.59	306.85	306.16	306.44	306.59	306.66	306.63	306.48	305.66	307.08	306.23	307.63	306.76	306.2	305.5
304.09	303.73	306.16	305.87	306.18	305.81	305.07	304.59	303.89	305.13	304.47	305.2	306.05	305	304.37	305.7	305.59	305.1	305.01	302.59	303.04	305.59	303.52	303.79	306.3	306.41	304.19	306.05	306.63	305.74	305.28	305.84	305.68	305.63	304.55	304.42	305.51	305.81	305.83	305.52	304.76	304.96	306.01	304.95	305.33	305.16	306.27	303.85	306.49	304.83
306.22	305.64	307.12	307.41	306.18	306.33	307.42	306.41	306.82	306.44	306.3	308.06	307.04	304.74	306.39	305.87	307.04	307.75	306.47	304.97	305.21	306.04	308.27	306.55	305.84	305.86	304.75	304.4	305.45	305.96	306.78	305.03	305.14	306.36	306.88	305.65	305.26	306.49	305.67	305.38	306.61	303.83	305.63	305.08	305.26	307.06	306.44	304.24	307.34	307.88
317.17	316.41	316.1	315.97	316.35	318.01	314.97	315.75	316.63	316.18	317.19	317.08	318.11	317.06	316.98	315.93	315.96	315.6	314.89	316.3	315.39	316.54	316.58	317.28	315.72	313.84	316.97	317.07	317.22	317.04	316.41	316.32	316.81	315.24	316.92	315.45	316.4	316.56	315.7	316.03	316.63	314.82	315.91	315.1	316.06	315.96	315.05	316.21	315.35	315.14
313.44	313.25	315.04	310.66	312.54	313.04	313.27	313.97	314.26	312.46	313.53	312.21	312.46	313.84	312.73	313.84	313.42	312.97	313.11	313.62	312.86	314.53	312.08	313.74	313.87	314.01	313.66	312.31	314.78	312.42	310.52	313.32	312.46	314.25	313.51	313.35	313.89	312.62	313.2	312.57	312.2	312.74	312.55	313.27	312.87	314.65	313.14	312.66	312.88	313.97
307.55	305.91	306.16	308.62	307.79	305.84	308.37	306.1	306.37	306.27	307.2	306.75	306.54	307.24	306.53	307.23	305.51	308.49	307.58	306.19	307.06	306.39	306.5	306.37	307.77	307.14	306.57	307.56	305.88	305.92	306.39	306.46	306.76	304.88	307.01	307.19	306.89	308.78	305.65	307.58	305.07	304.82	306.18	306.8	306.82	307.33	307.63	305.27	305.23	306.54
319.03	320.01	318.08	318.5	316.83	320.13	320.44	318.93	320.03	317.6	318.11	316.66	319.43	318.93	318.82	317.34	321.05	318.81	318	319.72	317.74	317.36	317.08	319.34	317.66	319.68	320.28	319.17	316.71	319.17	318.12	318.62	318.67	318.22	318.69	319.17	317.46	318.56	321.15	317.71	317.4	318.78	320.92	320.31	317.99	318.12	318.7	317.32	318.9	318.16
307.76	309.03	307.69	306.75	308.57	307.51	307.37	307.08	306.14	307.64	306.39	308.56	308.67	308.42	308.09	307.47	306.86	306.89	306.97	308.82	307.16	307.79	306.42	306.78	309	305.5	306.98	306.39	309.59	310.18	307.47	309.84	308.22	307.92	305.03	306.76	306.54	307.82	308.28	307.1	307.39	306.3	307.85	306.91	307.21	307.46	308.11	308.56	307.93	306.97
319.24	319.9	319.14	319.62	317.46	320.06	318.59	319	318.33	318.97	320	319.45	318.11	319.33	318	318.88	319	320.51	319.05	319.26	318.54	319.07	319.35	318.28	319.27	319.79	319.12	318.96	319.62	319.03	319.65	319.4	318.42	322.36	318.55	318.73	318.91	319.66	318.66	319.41	320.14	320.62	318.88	319.68	320.2	317.99	319.99	319.86	320.12	318.98
306.48	306.49	307.26	307.72	307.12	307.57	306.71	305.96	307.54	307.12	306.48	306.34	307.27	304.81	306.3	306.3	304.75	306.34	306.68	308.77	304.64	306.58	304.74	306.98	306.44	306.67	308.25	307.24	306.48	307.51	306	307.61	307.7	305.36	306.63	306.84	307.68	306.53	305.97	308.33	305.95	307.35	306.11	306.84	307.55	307.39	306.45	307.47	306.68	306.33
313.71	314.74	314.05	314.3	314.78	315.68	313.35	314.32	313.16	313.8	313.68	313.27	315.53	313.3	314.34	312.83	313.96	315.08	313.89	313.57	314.21	314.3	314.7	311.6	312.94	315.64	314.86	315.39	315.75	313.43	312.5	314.68	313.3	313.35	313.3	313.77	315.04	314.62	314.44	314.73	314.02	313.63	313.54	312.67	313.89	314.44	313.82	315.81	315.27	312.88
328.81	328.71	327.78	327.68	329.34	327.58	329.07	328.95	327.92	328.65	327.79	329.41	327.64	327.1	327.34	328.5	326.11	325.95	328.21	328.13	327.64	327.53	328.44	326.48	329.44	327.49	328.64	329.17	327.57	328.08	327.99	326.46	326.49	326.18	327.55	327.62	330.26	327.69	327.84	328.8	326.26	328.35	327.4	329.1	326.68	327.02	327.6	327.36	328.51	328.41
311.1	313.54	312.56	313.04	313.46	313.1	311.78	312.88	313.59	312.07	312.6	314.54	312.95	313.26	311.38	312.72	313.95	314.32	314.01	311.31	310.48	313.78	314.46	312.71	311.91	311.88	312.18	313.62	313.94	311.91	312.06	313.19	312.25	310.87	314.03	311.79	311.64	313.62	313.11	311.82	312.29	312.84	312.07	312.67	312.06	312.35	314.43	310.72	311.43	312.24
298.64	300.64	299.33	299.6	298.09	300.6	297.79	300.23	299.66	299.88	299.28	299.24	298.46	298.33	299.6	300.11	299.55	299.55	299.13	300.44	297.9	300.12	299.68	299.03	300.56	299.67	299.5	301.26	299.54	300.36	298.44	299.97	299.62	299.42	301.45	299.97	300.7	300.41	299.46	300.69	298.81	300.14	299.58	300.42	298.46	298.93	299.43	301.08	298.53	299.82
303.14	305.52	303.64	305.17	302.9	304.45	302.09	303.75	304.64	303.29	302.71	303.84	302.21	302.5	303.46	303.17	303.5	303.17	303.14	305.52	303.09	302.5	303.05	303.28	302.62	305.44	303.6	304.31	302.94	304.39	302.83	303.18	304.32	304.4	303.63	303.92	303.98	301.99	303.65	302.41	302.77	305.19	302.96	303.25	302.43	301.69	301.42	302.5	304	303.55
309.45	312.79	311.77	312.73	313.75	312.16	310.64	313.02	312.59	312.63	309.89	312.29	310.94	311.18	311.88	312.07	310.69	310.67	311.81	311.89	311.08	311.18	311.09	312.14	310.94	311.05	311.71	309.65	312.03	312.83	310.81	311.38	312.06	313.35	311.38	310.48	311.17	311.77	310	311.49	310.13	310.91	312.66	312.25	312.06	310.78	311.43	312.8	311.15	313.33
317.09	314.97	313.7	315.78	315.14	313.77	316.23	318.1	313.98	313.85	314.65	314.82	315.8	314.26	314.72	315.16	316.09	315.6	314.66	314.44	316.64	314.17	314.38	312.28	315.11	315.14	317.1	315.62	314.81	314.82	315.31	315.91	315.4	314.94	315.49	316.53	315.09	313.52	316.07	314.97	317.36	315.69	314.3	313.88	315.58	314.14	315.55	313.22	314.51	315.33
297.24	296.25	296.54	296.38	297.26	296.85	299.11	295.2	298.17	296.7	297.9	296.43	296.59	299.53	297.98	296.99	297.91	297.72	297.08	296.73	296.54	297.5	296.6	298.71	297.12	298.54	297.52	297.77	295.28	296.45	299.23	296.18	297.55	297.33	295.21	297	298.1	296.51	296.2	297.48	296.97	296.76	297.49	297.17	295.47	296.94	296.04	296.09	295.91	297.32
320.29	318.18	319.58	319.16	318.05	319	319.75	318.12	319.12	319.59	320.85	319.75	321.16	320.11	320.11	317.65	319.75	318.17	319.17	320.83	318.77	319.08	318.92	319.92	319.88	318.63	320.88	318.7	318.98	320.34	319.31	321.62	320.52	319.75	319.23	318.12	319.69	319.76	318.89	318.63	318.82	320.28	318.5	319.85	319.38	318.84	320.1	318.59	319.02	318.3
302.29	303.42	303.03	302.85	302.93	302.41	302.29	305.03	302.5	303.38	305.62	302.78	303.69	304.93	304.06	303.23	303.03	302.66	303.57	303.17	302.95	303.5	302.42	304.14	302.3	303.5	303.57	303.33	304.89	302.17	303.64	303.46	300.44	303.49	301.94	303.89	304.55	304.22	301.88	303.8	302.35	304.14	303.64	304.09	304.3	304.28	302.73	303.28	303.08	304
305.59	306.58	303.51	305.82	304.84	306.36	306.56	305	306.16	305.35	304.73	307.45	304.56	305.91	306.53	305.06	306.35	304.88	303.96	306.02	304.24	304.88	305.28	306.27	307.4	305.74	307.74	308.21	304.58	306.11	306.3	306.13	303.43	304.85	305.51	305.77	304.96	304.22	305.52	305.79	305.24	304.11	305.37	304.63	305.03	304.85	306.12	305.27	307	304.63
306.88	307.66	306.83	307.54	305.86	306.13	305.47	306.6	305.21	306.18	307.93	306.53	306.22	307.03	308.2	304.86	306.23	305.83	305.62	305.87	306.3	306.06	305.48	307.48	306.09	308.38	304.68	305.54	306.54	305.46	307.28	304.99	307.62	305.99	305.98	306.91	307.47	306.49	306.53	304.57	305.74	306.5	305.77	305.92	306.52	304.61	306.31	307.61	305.32	306
293.55	292.51	294.76	292.22	297.15	294.22	293.22	293.97	294.53	294.45	293.57	294.03	293.97	294.16	295.47	292.43	294.71	293.54	293.43	293.84	293.66	294.52	291.66	293.31	293.93	294.52	294.76	293.12	292.88	294.54	294.66	295.29	293.69	293.16	293.05	294.42	294.34	292.9	295.07	294.4	292.75	295.51	292.79	294.79	294.88	295.48	296.14	294.63	292.79	294.82
310.69	310.15	311.45	312.12	311.15	311.96	310.58	311.62	309.89	309.72	311	311.55	309.2	312.75	311.31	309.4	310.22	310.04	309.89	310.92	309.91	309.65	311.34	310.26	312.04	311.9	309.96	310.41	311.8	311.13	310.62	310.83	310.64	312.29	309.29	309.42	312.28	310.1	310.92	310.78	310.62	309.98	309.31	311.23	310.98	309.19	309.12	310.62	309.37	310.79
313.18	314.14	313.54	313.94	314.17	313.73	314.07	315.28	314.48	313.54	315.43	313.68	314.22	315.1	312.28	315.62	314.38	312.06	313.17	315.33	315.06	314.9	314.26	313.83	314.1	316.12	313.74	313.06	312.66	313.54	313.33	312.87	312.8	315.27	312.92	314.64	315.13	314.98	314.34	312.99	313.18	313.76	315.92	314.62	313.62	313.38	313.66	313.56	315.15	314.13
299.2	300.17	299.42	302.26	299.87	300.52	298.69	299.48	297.92	300.15	300.49	299.88	300.84	300.12	300.56	298.2	298.74	300.77	301.27	301.12	299.33	299.78	301.48	298.93	299.98	300.21	301.03	299.42	299.85	299.13	301.11	299.61	299.79	300.42	299.64	300.33	299.63	300.82	300.13	299.97	299.99	300.09	300.9	299.71	301.34	301.5	301.18	299.39	299.84	300.51
316.78	315.74	317.02	315.88	314.62	315.71	315.66	313.44	314.87	315.44	312.87	317.26	314.54	316.07	316.3	316.25	317.88	317.34	317.33	315.74	315.15	316.41	315.35	315.21	316.52	317.24	315.81	314.92	314.93	314.93	316.42	317.28	316.46	317.44	314.08	316.58	314.35	314.94	316.38	314.39	317.39	314.48	313.57	316.18	316.48	317.41	315.67	315.56	316.39	315.25
304.85	305.19	303.45	304.75	306.47	304.69	305.94	303.5	305.67	305.41	304.13	306.98	305.28	306.07	304.15	307.04	306.23	304.66	305.33	305.93	306.77	306.41	303.15	304.73	303.91	305.67	306.13	306.2	304.86	306.56	306.44	306.09	306.68	305.97	306.4	305.8	305.82	306.7	304.84	304.98	305.5	306.16	305.68	304.44	304.75	304.93	306.36	304.43	304.11	306.41
303.84	302.91	303.66	304.25	305.08	303.88	301.74	303.28	303.48	304.61	303.18	303.29	301.29	301.38	303.87	304.69	303.41	304.41	303.09	300.6	304.13	303.29	304.03	302.35	301.89	303.24	303.66	304.09	303.63	303.1	305.1	302.44	304.8	305.11	301.99	301.63	303.58	303.78	302.77	302.89	304.93	303.26	303.15	302.94	303.61	303.9	303.05	303.47	302.3	303.09
314.62	314.89	313.47	315.12	315.25	315.07	314.34	315.01	315.33	314.48	314.56	315.97	314.14	313.92	313.42	314.31	314.74	316.44	315.69	315.33	315.36	316.66	315.12	316.04	312.07	314.22	313.2	314.65	315.21	314.37	316.4	313.75	313.77	315.34	317.01	316.43	315.13	313.75	314.51	314.86	316.06	315.15	313.25	314.49	313.57	316.21	315.06	314.3	315.25	315.18
301.28	300.71	301.4	302.27	299.12	301.63	299.19	301.19	300.49	301.27	300.1	301.49	301.55	301.59	303	301.47	301.08	303.12	301.49	302.72	300.46	301.75	302.25	302.66	302.32	301.3	301.85	301.63	299.26	300.43	301.05	302.08	299.75	299.73	302.05	301.27	301.03	300.31	299.85	302.29	302.28	300.16	301.77	300.17	300.23	299.76	303.64	301.34	298.35	302.02
314.23	314.32	313.74	313.57	315.14	313.21	314.89	313.45	313.53	315.14	314.36	312.67	313.99	312.06	314.65	314.61	314	313	313.61	314.39	315.14	314.54	314.33	313.22	314.24	314.74	315.89	316.45	315.05	314.62	315.55	313.96	315.7	315.21	313.58	314.78	314.71	314.28	315.48	314.15	315.46	313.5	315.18	315.48	314.51	313.61	314.54	313.8	313.84	314.69
307.3	309.31	309.81	308.46	309.42	309.78	309.97	309.58	307.85	307.87	308.12	308.95	309.18	307.74	310.43	310.04	310.23	309.8	309.91	308.1	309.8	311.4	309.86	307.36	308.03	308.89	308.37	307.91	307.93	308.97	306.15	309.08	309.81	309.48	309.12	307.99	310.02	308.36	309.09	306.81	307.96	309.86	309.85	308.48	308.28	308.98	310.29	309.94	310.43	308.41
310.98	311.95	312.21	311.25	312.41	310.64	312.51	312.21	312.14	313.22	313.99	312.68	311.75	313.08	313.37	311.73	311.06	310.56	312.73	313.56	310.21	311.77	313.08	312.75	313.03	310.87	312.64	312.41	312.26	313.51	309.68	312.33	313.96	312.22	312.66	313.17	314.16	313.41	311.18	314.08	312.04	313.13	312.34	312.59	312.66	311.96	311.95	311.32	311.67	311.06
302.93	303.8	303.87	303.62	301.79	302.18	304.19	302.23	306.31	304.77	303.15	303.93	303.69	305.13	303.78	304.03	303.61	302.76	303.05	305.98	302.12	303.28	302.64	303.2	306.29	303.94	305.16	304.99	303.98	304.87	304.21	302.9	303.26	302.57	305.11	304.7	302.63	302.43	302.78	303.68	304.14	303.65	305.29	303.95	303.93	303.72	303.89	303.57	304.02	303.43
305.58	308.28	308.22	305.75	307.01	308.68	306.21	304.63	306.25	306.41	304.82	307.93	306.4	306.98	305.58	308.31	305.97	306.8	307.54	305.93	307.08	305.48	306.56	307.51	306.64	306.29	305.58	306.83	308.65	306.6	306.71	306.07	306.48	308.59	306.21	306.88	307.4	308.44	307.6	306.99	307.8	308.66	305.6	306.01	305.42	308.84	307.59	305.33	304.9	306.04
301.13	300.8	301.14	299.96	301.04	300.33	301.55	301.87	301.08	301.33	301.34	300.84	301.2	301.55	300.62	302.11	300.11	300.2	299.87	302.22	302.7	300.29	299.71	300.73	301.13	300.43	302.47	300.52	301.21	299.36	299.84	300.88	302.97	300.79	300.6	301.11	301.81	302.07	301.93	302.65	302.57	301.14	299.5	302.18	302.59	302.02	302.76	298.54	300.78	300.12
301.76	301.52	300.2	301.44	299.23	301.4	300.58	303.02	302.69	301.51	300.86	302.37	299.27	301.59	300.7	298.99	300.23	299.63	302.33	301.7	300.18	300.14	301.13	301.97	301.42	301.12	300.86	301.05	300.02	299.2	301.01	300.04	299.5	300.49	302.29	302.27	300.66	301.72	300.22	300.13	301.66	299.67	300.85	301.54	301.01	300.64	300.01	300.15	300.52	301.92
302.02	303.7	301.81	303.64	304.48	304.52	302.14	304.47	302.74	305.93	302.94	304.25	302.74	304.36	302.1	303.96	303.92	303.1	302.46	304.66	303.61	304.49	302.62	303.1	303.74	304.1	301.68	304.43	304.43	303.62	303.75	303.51	303.16	303.53	301.82	303.13	304.2	303.6	303.68	304.66	304.15	302.76	302.83	303.91	302.58	303.17	302.97	302.85	302.71	303.46
302.39	303.5	304.61	304.79	304.58	303.93	303.9	303.69	304.4	305.32	304.74	304.98	302.71	304.02	304.21	303.52	305.98	302.42	303.11	304.38	304.28	304.57	305.87	304.01	303.94	304.43	301.99	305.72	305.34	305.34	304.28	302.82	305.99	305.19	306.26	304.36	305.02	304.47	304.57	305.25	306.28	304.86	305.37	304.23	305.35	304.75	304.8	304.33	303.84	306.1
313.05	314.77	313.54	312.93	314.35	313.03	312.05	312.91	313.76	312.59	312.43	313.66	312.28	312.67	312.2	314.35	313.31	314.41	313.06	310.3	312.22	312.69	314.8	311.91	312.28	313.94	313.59	311.9	313.75	312.28	313.89	311.9	311.26	312.36	313.28	312.65	314.24	313.16	313.13	311.68	314.32	313.09	313.15	313.33	312.16	313.42	312.95	313.1	312.35	313.62
318.15	317.33	317.25	318.91	317.18	318.59	319.38	319.4	317.88	318.11	318.94	318.49	318.23	317.67	318.07	316.73	317.53	318.59	318.56	319.54	317.77	318.56	318.65	318.18	319.58	317.96	319.95	317.29	318.89	317.66	317.09	316.95	317.66	318.71	319.27	318.94	318.01	317.37	317.48	317.12	318.03	318.97	318.17	318.07	318.74	318.5	318.66	318.95	317.87	316.71
299.06	299.21	299.19	300.42	301.13	297.75	298.3	299.27	300.94	300.06	298.99	299.63	300.22	300.38	300.76	298.42	300.32	300.54	298.25	300.45	299.64	299.78	299.24	298.61	300.7	299.89	298.92	300.43	300	299.46	300.69	298.74	301.13	302.43	298.76	300.67	298.48	298.56	298.68	300.85	298.26	298.05	300.48	299.68	297.92	299.97	298.43	300.02	299.85	301.98
315.38	316.84	315	316.06	315.75	315.95	315.82	315.67	317.23	315.04	316.96	316.72	317.61	315.73	315.93	317.41	315.17	315.64	315.38	315.65	315.88	315.12	315.94	316.47	316.26	315.25	314.93	316.84	315.83	317.72	315.62	313.92	315	317.45	316.05	315.57	315.41	316.31	313.46	315.42	315.37	316.3	316.19	315.23	315.54	316.09	314.96	314.67	314.78	315.16
302.35	302.5	302.09	303.43	303.03	302.93	303.23	301.79	302.2	303.6	302.75	301.94	303.34	300.8	304.29	299.78	302.48	303.53	301.95	302.62	301.75	302.27	302.81	303.46	304.44	302.53	303.35	302.47	300.68	301.62	302.29	302.15	302.04	303.76	303.01	301.9	302.68	302.87	302.4	302.82	301.98	303.42	302.86	303.96	302.48	303.93	302.38	302.23	302.42	301.89
313.89	314.77	313.98	315.21	314.46	315.65	314.24	315.06	314.11	315.02	316.08	315.78	314.83	313.75	315.55	316.6	313.93	314.68	315.02	315.22	314.72	314.97	313.82	313.87	316.23	315.55	313.51	316.58	312.99	315	315.63	313.44	314.8	313.73	315.97	316.19	313.73	315.77	314.19	314.97	315.11	314.63	314.24	315.84	314.48	315.82	314.09	315.79	315.02	314.23
296.56	297.09	296.84	297.64	294.91	294.79	297.65	296.46	296.12	294.74	297.22	295.83	297.36	297.05	296.7	298.59	297.61	297.72	296.95	296.03	296.73	296.4	296.74	294.83	295.01	296.19	299.07	296.09	298.25	296.17	298.35	297.12	296.57	296.11	297.23	296.45	296.77	295.06	296.22	296.62	296.84	296.84	298.29	297.77	296.06	295.65	295.24	297.66	298.31	296.26
311.84	311.65	312.06	311.31	311.74	312.93	313.13	313.27	313.62	313.14	313.45	312.61	311.61	311.6	313.38	312.59	313.44	313.4	311.88	311.48	313.56	313.71	314.65	312.91	312.84	312.13	311.7	314.3	311.42	313.27	312.28	313.6	311.89	313.86	312.56	312.43	313.43	311.99	312.87	314.37	312.6	312.77	310.87	314.61	312.9	312.08	314.12	312.51	310.96	311.51
302.33	301.95	300.6	301.88	302.16	302.94	302.1	302.31	303.44	302.56	304.5	303.37	302.46	302.75	302.53	302.67	300.71	302.05	302.39	302.65	300.99	300.92	303.45	303.93	302.18	304.53	302.08	302.01	302.46	301.99	304.59	303.42	303.97	300.82	304.6	303.22	303.09	300.44	304.58	303.23	303.31	303.34	300.15	303.5	302.5	302.63	302.53	303.28	302.93	301.02
313.75	311.22	312.94	312.13	313.4	314.16	312.33	313.85	313.18	314.1	313.31	313.72	314.24	311.57	311.34	312.94	311.32	311.87	312.42	313.16	312.4	312.04	313.72	311.39	312.77	313.64	312.23	311.29	314.2	315.66	312.86	313.08	312.83	311.65	312.39	313.54	314.52	312.45	313.2	313.63	313.59	312.51	311.97	312.07	312.68	312.69	312.49	314.56	311.25	313.2
313.08	312.67	312.36	312.75	311.59	312.12	312.23	310.18	311.13	310.9	312.54	311.29	312.24	312.01	311.29	311.73	311.41	312.17	313.12	311.88	311.19	312.55	313.01	312.9	312.08	312.36	311.42	313.13	312.6	311.77	311.63	313.15	312.02	314.62	310.66	313.52	310.63	310.53	313.05	311.35	313.23	313.72	311.77	313.13	312.97	312.13	313.01	312.48	312.87	311.05
313.93	314.54	314.42	314.89	313.2	312.18	314.43	313.95	313.78	313.57	314.32	314.03	313.95	314.58	314.2	314.49	313.77	315.15	314.51	313.56	314.3	313.8	312.6	315.81	315.67	313.39	314.03	313.68	313.1	313.77	313.72	313.17	314.17	312.12	314.24	312.87	315.96	314.51	312.21	311.93	314.61	312.39	312.81	313.99	312.69	313.91	313.68	314.23	313.83	313.74
292.12	294.62	294.12	294.85	294.75	294.2	295.45	295.82	293.55	293.36	294.49	293.75	294.65	295.54	291.92	293.59	294.61	295.29	292.52	294.13	294.17	295.22	293.11	294.74	295.72	293.65	294.11	293.48	294.56	294.62	293.03	294.3	294.52	293.36	294.2	294.42	293.15	294.11	293.88	293.27	294.91	294.33	295.47	294.8	293.51	295.62	294.74	295.14	293.95	292.49
311.55	314.3	312.26	313.39	314.67	313.41	315.52	312.7	313.82	313.45	314.53	314.16	311.77	311.81	313.44	314.03	314.02	313.2	312	313.31	312.7	313.8	314.09	311.63	313.3	313.21	311.76	312.53	312.71	312.44	313.74	311.75	313.78	312.54	313.41	312.71	312.12	313.06	313.54	312.56	313.75	313.08	312.41	312.61	311.91	313.42	314.81	312.88	313.13	313.3
294.25	294.82	294.95	294.15	294.9	293.75	294.52	294.8	295.74	294.94	293.94	294.69	295.04	294.85	295.12	295.66	294.98	295.62	294.78	292.84	297.16	293.76	294.41	296.96	294.77	294.75	295.48	294.06	294.14	293.66	294.67	295.7	296.37	296.45	297.56	295.4	294.84	296.6	295.48	297.81	294.37	293.75	293.82	296.56	293.71	295.88	293.7	295.67	296.28	293.83
302.51	303.33	301.26	303.79	302.93	301.88	302.05	301.16	302.68	302.37	301.72	302.67	302	303.61	302.01	302.55	303.38	301.21	302.9	301.75	302.57	302.52	303.31	302.33	303.45	301.23	303.5	301.23	301.84	302.58	302.25	302.73	302.8	302.03	302.89	301.92	304.71	302.89	301.65	303.16	303.05	302.46	303.04	301.93	303.19	304.55	303.56	303.54	302.99	301.72
295.26	293.89	294.46	295.55	297.19	294.04	292.54	293.37	294.07	294.83	295.94	295.87	294.17	293.9	294.3	293.72	294.21	294.84	295.3	296.19	295.54	295.08	294.73	295.66	293.4	294.8	294.62	295.46	294.41	294.76	295.49	295.17	296.22	295.55	294.02	296.18	293.8	295.4	294.67	294.08	293.6	293.31	294.76	293.9	296	294.33	294.74	294.28	295.22	296.4
303.09	303.68	301.65	301.5	302.15	303.33	302.64	302.94	302.25	302.42	303.01	301.39	302.58	301.4	302.25	304.23	301.56	303.18	301.55	301.98	303.09	302.48	301.98	301.37	302.84	304.19	300.57	304.7	300.51	305.06	301.35	301.81	301.88	300.43	301.07	300.84	303.79	301.79	301.06	300.95	302.55	304.67	302.96	302.31	301.74	301.6	302.24	302.18	300.97	300.48
311.85	311.19	312.84	311.9	313.25	311.59	312.72	311.01	312.64	312.35	311.73	311.98	311.82	311	312.37	312.06	314	312.3	312.36	312.12	312.06	312.86	312.95	311.83	312.42	312.03	311.36	312.42	310.02	312.39	311.14	312.9	311.83	312.11	311.81	312.48	313.05	314.41	312.42	311.25	311.81	312.42	311.73	311.33	312.28	310.01	311.14	311.57	313.43	312.65
318.09	316.77	315.71	319.3	317.28	318.67	318.57	315.16	316.49	317.72	317.83	317.42	317.56	315.52	316.17	318.08	316.01	316.37	318.03	318.16	317.66	318.49	314.4	316.47	317.3	316.65	316.82	315.75	317.89	316.44	316.05	317.67	317.48	318.44	315.87	316.95	318.49	317.93	318.05	317.31	316.46	319.42	318.31	319.93	318.84	317.59	319.15	318.92	318.65	316
301.77	301.52	298.32	300.95	299.93	300	301.5	301.63	299.74	301.39	300.03	301.61	298.01	299.24	299.23	300.49	300.41	301.89	299.86	300.15	298.96	297.84	299.99	298.02	301.28	299.98	300.48	300.78	299.96	301.62	299.19	297.53	300.93	297.76	299.13	301.53	299.82	301.03	300.53	298.96	300.49	300.02	301.16	299.77	299.33	300.05	299.21	300.26	298.57	300.13
306.16	307.3	307.44	306.13	306.03	306.67	307.81	305.53	306.75	305.93	307.09	305.15	306.02	305.62	306.11	305.58	308.36	308.49	306.3	306.72	309.56	306.98	306.9	306.54	304.06	307.46	306.34	306.45	306.12	305.32	306.75	304.96	305.6	305.18	308.54	307.44	307.03	306.59	305.37	306.87	304.33	308.12	306.56	307.63	306.72	305.89	308.31	307.11	306.77	308.37
303.55	302.88	304.34	303.87	305.23	302.78	303.73	303.39	301.96	302.28	303.65	303.62	302.94	303.72	301.89	301.09	302.87	304.12	304.52	301.9	303.52	302.65	303.19	303.59	301.08	302.33	301.33	303.03	302.38	305.23	302.39	302.3	302.92	302.62	301.31	303.82	302.98	301.69	303.63	302.33	303.04	303.49	303.53	302.99	301.92	300.55	302.47	303.13	301.57	303.23
309.38	310.19	310.91	307.84	310.58	308.8	309.7	310.09	308.79	309.39	311.77	308.75	309.57	310.21	312.7	311.26	310.56	309.81	308.17	310.78	309.88	310.56	310.87	308.88	310.12	309.89	311.27	308.7	310.41	309	310.1	311.25	309.59	309.09	308.37	310.4	310.21	309.5	312.04	310.07	308.86	310.45	310.27	309.33	310.78	312.06	311.52	309.72	309.34	309.66
303.62	304.01	305.42	303.57	304.81	304.62	306.09	305.77	305.83	304.23	304.3	303.77	304.55	305.65	305.27	303.61	304.42	304.3	302.74	303.91	304.84	304.68	302.81	305.54	305.49	303.73	305.33	304.06	304.98	303.56	305.2	304.32	304.79	305.87	306.69	305.82	306.59	305.57	304.2	304.27	303.26	306.72	305.12	306.42	304.64	302.9	303.82	306.12	304.99	307.47
306.27	303.46	304.95	305.26	304.98	305.66	305.49	304.1	304.42	305.6	304.3	305.58	305.03	303.41	303.67	303.13	303.35	303.75	304.21	305.64	303.73	303.61	303.96	302.2	303.48	304.94	302.18	304.75	304.26	304.8	304.32	304.13	303.37	305.42	304.26	303.97	305.21	303.51	304.5	303.55	304.09	303.03	305.18	305.02	303.67	305.17	303.96	304.4	304.64	304.73
309.21	311.38	308.64	310.04	310.75	310.91	309.94	309.26	309.94	309.67	309.63	310.51	310.33	309.85	309.72	308.88	309.27	309.23	308.54	310.04	308.03	310.58	309.18	308.95	309.56	309	309.27	310.74	308.62	310.08	310.27	309.04	310.49	311.07	308.18	308.21	308.66	308.95	311.06	309.65	309.76	309.15	308.46	310.17	310.01	309.15	309.62	308.48	310.53	311.85
302.16	302.52	299.57	302.89	303.15	300.6	301.91	302.74	303.54	301.98	301.06	300.24	303.37	302.4	302.65	301.59	301.83	302.99	303.63	303.18	301.36	301.48	302.17	302.29	302.34	302.5	301.8	303.85	303.77	300.56	303.13	300.72	302.45	303.25	302.44	300.97	303.21	303.59	302.55	303.36	302.77	301.45	301.79	301.85	303.04	304.38	303.55	301.69	301.83	301.2
302.97	302.64	301.67	301.65	303.64	304.94	302.97	303.02	302.98	302.88	304.16	302.74	303.82	303.87	303.08	303.41	303.07	304.83	303.95	302.89	305.91	302.44	302.41	302.95	303.11	304.55	302.45	303.42	303.52	303.21	303.47	304.43	301.41	302.31	302.98	305.11	302.34	302.04	301.89	303.89	302.18	304.19	302.71	304.85	303.82	303.83	304.23	304.2	302.4	301.24
301.14	301.09	299.8	299.73	299.72	301.68	299.36	300.52	298.86	299.88	298.42	300.14	299.51	300.52	298.28	300.84	298.63	300.93	298.64	301	299.74	299.76	300.68	300.96	300.32	299.24	298.96	300.49	300.76	298.08	302.03	301.56	299.19	298.51	298.84	301.09	302.14	298.92	299.58	298.69	298.67	299.39	300.67	299.92	299.85	299.43	298.25	300.67	300.51	299.67
316.03	316.85	317.39	317.04	316.97	316.37	318.55	318.93	317.65	318.41	315.71	317.39	319.51	315.9	314.92	318.25	318.79	318.34	318.19	316.28	316.86	317.14	317.22	316.68	317.6	317.92	317.51	317.95	317.74	316.59	317.91	318.11	317.16	317.69	316.91	317.33	316.51	315.83	314.36	316.13	317.18	317.14	318.04	317.52	317.65	317.4	318.07	318.67	317.36	316.66
315.16	316.87	316.05	315.84	315.98	315.12	314.52	315.52	315.84	316.4	316.4	314.47	315.65	315.12	318.78	316.32	315.21	315.17	315.47	316.58	314.09	315.52	316.53	315.2	315.45	316.82	315.93	315.8	316.25	315.34	316.5	315.24	313.92	317.93	317.38	315.73	317.23	316.96	317.85	317.29	315.27	316.3	315.56	314.77	315.16	316.64	315.5	315.62	314.43	316.93
303.47	302.4	302.88	303.35	302.45	302.2	304	300.79	303.74	303.35	302.02	303.1	304.62	301.63	302.5	301.82	303.84	303.37	303.66	303.12	303.59	303.72	302.82	303.82	302.26	303.24	301.33	304.35	304.02	304.07	303.32	302.72	304.41	304.96	302.55	303.46	301.07	302.89	304.48	303.22	303.55	301.81	302.98	303.41	303.06	304.17	303.8	303.45	303.63	303.23
313.03	313.37	314.28	313.56	314.15	313.12	315.1	313.73	313.18	312.45	312.68	314.52	314.14	313.78	313.91	315.64	312.39	313.8	312.58	312.24	312.33	314.51	314.72	314.3	314.03	314.69	314.61	312.61	314.49	313.18	312.64	311.33	313.37	314.05	313.02	313.38	314.55	315.28	314.23	313.99	313.26	313.11	312.18	313.89	314.57	312.57	314.26	313.92	313.07	315.16
296.98	295.83	296.19	297.62	296.04	296.19	297.65	298.54	296.68	295.59	298.69	296.8	296.88	296.67	296.97	296.79	296.4	295.35	295.36	297.97	295.17	298.84	297.11	297.08	297.48	295.68	298.91	295.94	297.52	296.51	297.1	295.77	296.25	295.77	297.64	296	297.69	296.73	294.89	296.05	297.25	296.44	297.46	295.63	295.94	296.31	296.15	297.46	296.09	297.84
315.07	313.74	311.29	314.93	313.47	312.34	312.41	314.22	314.06	314.45	311.97	312.04	313.32	312.22	312.03	314.39	312.94	313.54	313.31	313.08	312.37	313.25	313.49	311.13	313.53	311.98	313.69	311.75	312.57	311.6	311.87	315.14	312.9	313.94	310.71	312.44	313.31	313.3	312.55	311.98	312.13	312.81	312.49	312.85	313.14	312.4	313.24	313.14	313.55	312.7
318.77	318.76	319.01	319.38	317.34	318.65	315.7	317.78	316.93	318.08	318.14	318.37	320.14	318.37	318.34	317.44	318.95	318.51	319.5	317.61	319.29	318.04	318.8	318.45	318.33	319.4	318.14	318.12	320.1	318.96	319.19	317.85	317.81	317.61	317.6	317.83	317.29	317.72	318.6	317.86	318.62	317.7	318.39	317.35	316.96	318.26	317.77	319.53	317.93	316.77
316.39	316.31	316.49	317.48	317.16	316.85	317.9	317.29	317.66	316.02	315.06	316.84	316.77	316.96	315.89	317.05	315.8	317.73	315.8	316.64	317.1	315.74	316.51	317.96	315.49	315.13	316.99	316.92	316.43	318.04	315.79	316.45	316.77	316.88	317.48	317.2	318.21	314.26	317.14	317.08	316.43	317.19	315.44	316.06	316.78	317.02	317.51	316.24	316.81	316.19
308.01	303.24	306.39	305.95	304.11	306.08	305.73	304.72	306.66	304.11	305.3	304.51	304.78	306.28	304.58	305.33	304.96	305.27	304.76	304.67	304.08	303.75	305.08	307.27	305.29	303.52	306.45	304.56	305.37	304.64	305.12	305.68	306.94	306.12	305.03	304.82	304.71	305	303.06	306.34	305.28	305.84	306.28	304.76	307.02	305.58	305.12	305.04	305.76	305.6
302.72	300.02	301.44	300.54	302.08	301.01	301.98	300.71	302.06	300.37	301.91	302.19	302.17	301.5	300.85	301.46	301.15	300.94	301.28	300.64	301.13	301.31	302.64	301.76	302.75	301.76	301.33	300.44	302.4	302.12	300.16	300.37	301.48	302.65	301.29	299.24	300.16	303.18	299.74	300.97	300.66	302.64	300.58	299.21	299.51	303.51	301.79	299.53	300.83	300.03
313.07	310.34	313.18	313	313.85	312.39	312.65	312.53	313.79	314.57	312.43	311.53	312.03	313.46	313.4	311.7	311.93	312.16	311.48	311.52	313.29	313.96	313.78	312.36	312.47	310.92	311.01	312.67	311.3	311.23	312.56	312.85	311.7	311.57	312.65	312.7	313.32	312.09	312.93	312.29	311.75	311.46	314.14	313.85	312.99	312.8	312.81	313.55	313.19	313.61
324	324.69	326.18	325.7	324.55	322	325.35	325.55	324.14	324.88	325.6	323.77	324.1	325.08	326.76	324.04	324.09	325.93	324.03	325.75	326.22	322.56	324.71	324.02	323.77	322.46	325.2	325.54	324.14	322.27	325.03	323.57	323.2	324.56	324.02	325.59	324.25	325.04	324.08	324.48	325.86	324.63	322.8	323.31	323.44	325.7	324.85	325.56	325.43	324.48
314.79	314.01	315.77	314.95	315.52	313.49	316.29	316.18	314.99	313.8	314.21	315.37	315.14	314.48	314.86	315.36	315.03	315.33	315.01	316.98	312.64	314.1	315.09	314.08	313.47	315.09	313.2	313.86	313.91	314.83	316.14	316.09	315.54	314.12	315.34	314.24	315.28	313.25	313.88	315.2	314.57	314.22	314.49	313.46	313.22	315.21	314.05	315.61	314.55	312.52
313.93	313.14	313.83	311.86	313.63	314.53	312.53	313.3	312.49	313.6	312.72	314.42	312.72	311.78	313.73	313.84	312.75	313.52	312.73	312.81	311.32	314.39	310.61	313.25	313.35	314.67	314.64	312.59	312.29	314.03	313.98	311.94	313.57	312.98	312.36	312.31	312.69	313.05	312.71	313.48	312.25	312.17	314.7	312.77	313	313.64	313.3	315.4	311.29	313.04
304.28	308.1	306.07	305.03	305.46	303.82	305.53	303.71	305.59	305.4	304.66	303.56	306.84	304.5	304.62	304.95	306.54	303.57	306.35	304.43	306.01	306.23	304.5	304.62	305.15	303.51	306.1	305.53	307.07	304.87	303.83	306.93	304.74	305.28	305.4	305.52	307.42	302.88	305.02	306.11	305.3	305.84	303.45	305.04	304.59	306.4	304.76	306.39	304.76	303.76
294.23	296.11	293.51	295.15	295.2	292.98	294.84	295.87	296.03	294.53	294.31	294.29	295.79	295.91	295.34	295	294.63	295	294.9	295.86	292.57	294.1	294.85	296.33	295.4	295.51	294.54	295.95	296.68	294.83	296.01	296	294.39	293.74	296.12	294.89	291.87	293.82	296.73	295.09	295.65	295.14	295.53	294.3	294.88	295.3	294.09	295.64	294.93	294.25
312.47	313.89	311.41	310.36	308.54	313.09	311.68	310.88	310.26	310.34	311.22	311.02	311.96	312.83	311.81	312.11	312.26	312.15	313.32	312.21	311.91	312.2	310.36	313.43	312.61	310.93	311.88	311.65	311.99	310.83	310.7	311.3	310.74	310.89	312.43	310.71	312.19	312.99	312.03	310.73	311.81	312.43	310.43	313.61	312.82	312.86	313.14	313.17	311.72	312.58
303.9	305.04	304.12	304.22	304.18	305.13	307.18	305.43	304.94	304.51	305.04	303.03	305.58	306.68	304.25	306.56	304.78	304.91	306.99	305.17	305.18	306.06	305.74	305.25	304.19	305.29	305.56	305.64	303.9	304.11	304.31	305.38	303.58	306.72	304.4	304.35	305.77	303.24	305.11	306.38	306.25	306.47	303.43	305.17	306.17	305.84	304.78	305.55	303.7	304.37
325.09	324.3	325.9	323.67	324.79	324.99	323.69	323.86	326.57	325.17	326.38	325.47	324.02	324.24	324.28	321.58	325.77	326.31	323.79	324.68	324.45	325.03	324.09	325.37	323.48	324.91	325.3	325.4	323.89	324.48	325.2	323.32	325.86	323.64	324.13	324.06	324.72	326.44	325.66	325.23	324.1	323.54	325.8	323.57	324.02	324.87	324.95	325.63	326.55	324.74
303.41	305.02	304.55	303.4	302.34	304.44	303.24	302.76	305.02	302.92	303.84	304.18	303.16	302.45	303.42	302.57	304.47	303.92	301.88	304.02	303.31	301.19	303.48	301.12	301.93	303.4	304.44	303.62	304.36	303.17	304.5	303.04	304.11	303.14	303.75	303.53	303.62	303.35	303.39	303.47	303.61	302.85	303.62	305.28	302.95	303.96	303.02	303.4	303.23	304.92
311.81	310.13	310.46	311.86	311.72	310.71	308.18	310.35	311.18	310.06	310.17	309.79	310.76	308.97	312.04	311.7	310.23	309.92	310.44	311.07	311.34	310.25	310.48	311.56	309.94	311.04	310.12	310.52	310.53	310.91	310.98	309.63	310.53	308.59	312.03	310.55	310.77	311.2	309.99	310.85	311.31	310.58	309.7	309.27	309.83	309.93	309.67	310.04	311.46	310.62
312.19	312.34	311.23	311.45	312.6	312.77	312.04	311.29	313.57	311.43	312.2	313.41	309.66	311.04	311.6	311.61	311.91	311.7	312.59	311.95	309.49	312.77	312.9	312.46	312.66	313.22	312.02	311.28	311.96	312.52	312.95	311.33	311.52	312.51	310.93	312.91	311.29	311.33	311.12	312.61	314.17	310.88	313.08	313.04	310.13	311.58	314.49	312.5	312.23	312.14
313.04	312.89	312.04	314.18	312.27	311.75	313.2	310.89	313.3	312.15	313.57	313.3	314.62	313.95	312.34	311.84	312.97	313.69	312.04	313.58	314.19	313.13	313.43	312.09	311.39	312.22	312.86	312.25	313.32	310.45	311.65	313.9	311.82	312.82	313.66	313.51	312.85	311.78	312.59	312.24	313.65	313.98	314.19	313.16	313.18	314.74	313.93	314.63	313.59	313.27
309.62	308.65	308.88	308.93	309.54	308.89	309.25	308.26	310.32	308.4	307.99	310.19	309.24	309.98	307.99	307.37	308.94	309.68	306.51	307.26	308.22	308.44	308.5	306.73	307.62	308.32	309.54	309.49	308.74	307.92	310.02	307.93	308.41	308.64	307.42	309.63	307.42	308.84	310.69	309.35	307.95	308.54	310.14	307.67	309.52	307.8	309.77	309.88	307.78	309.83
315.51	313.52	315.21	315.51	315.98	315.28	314.43	315.21	314.57	314.3	316.54	315.68	315.4	314.31	313.28	315.82	314.27	315.58	314.4	317.03	312.96	315.21	316.24	314.35	314.5	313.3	316.38	315.27	315.06	314.29	313.81	314.17	315.52	313.82	314.06	315.11	315.27	315.24	314.6	314.35	315.42	314.84	315.61	315.84	315.42	316.32	314.24	315.71	314.59	315.53
316.09	315.1	313.66	314.34	314.87	313.04	315.45	313.63	314.27	315.18	313.92	313.86	314.01	312.76	313.68	313.42	314.96	314.6	315.45	315.15	315.03	314.19	316.64	315.43	314.74	315	315.49	316.03	314.73	315.03	316.22	313.16	314.15	315.44	313.89	314.19	314.61	314.74	313.42	315.21	315.25	314.14	314.99	315.27	317.24	315.66	315.54	314.94	317.01	314.59
302.66	304.87	303.81	305.15	303.74	305.98	302.95	303.79	303.12	303.27	303.44	303.84	304.63	302.69	304.29	303.99	304.19	301.86	304.3	303.74	304.08	304.61	302.11	303.46	302.68	303.52	302.68	305.25	304.11	303.89	304.17	304.53	303	303.83	304.25	305.38	304.38	301.45	301.57	304.51	304.32	302.73	303.4	302.42	304.61	301.97	304.06	304.49	304.44	303.79
312.44	314.48	314.71	316.42	314.38	314.45	314.14	313.16	313.52	315.69	314.58	314.81	315.56	315.11	315.41	313.92	314.07	315.33	315.8	316.3	315.41	314.26	314.25	315.68	315.81	315.97	315.69	314.51	313.97	316.1	315.54	314.27	314.36	314.52	315.2	314.5	316.37	316.25	316.08	316.08	314.02	315.06	315.42	314.66	314.69	315.85	316.21	315.99	316.17	315.14
312.06	314.46	313.62	312.91	310.67	314.7	313.89	312.42	315.58	314.72	313.95	314	312.11	312.85	312.47	313.01	313.17	313.99	311.41	313.57	312.61	314.55	313.98	312.53	310.85	313.64	312.97	313.36	314.34	313.37	311.75	313.43	315.61	314.15	312.56	311.55	313.97	314.51	313.19	313.08	312.11	311.53	312.6	313.36	313.28	314.14	313.36	313.11	314	312.69
311.63	313.37	314.72	311.93	311.53	311.82	314.59	311.64	313.14	312.1	312.29	312.33	312.12	311.78	312.8	315.11	314.04	311.14	313.33	311.57	313.6	313.29	314.04	312.74	312.42	314.47	312.3	312.58	312.87	313.06	311.18	313.2	313.26	311.67	312.3	312.52	312.85	311.85	313.28	313.66	313.68	309.8	314.04	313.56	312.27	312.49	312.55	312.4	312.94	313.78
306.06	304.53	305.53	304.15	305.79	305.57	305.66	305.15	306.59	305.64	305.94	306.52	307.19	305.65	307.23	304.02	306	306.35	304.23	305.34	305.76	307.51	305.34	304.35	305.38	305.92	306.28	306.12	307.7	305.85	304.97	306.19	306.86	304.68	305.03	306.49	305.45	305.08	305.29	306.05	306.54	305.17	305.28	305.5	306.12	306.69	305.84	306.82	306.65	306.68
302.86	302.62	303.63	305.69	306.57	304.79	305.53	304.2	304.01	305.18	305.83	306.41	305.33	304.27	304.09	303.91	305.45	304.83	304.08	305.52	304.33	306.43	305.08	303.56	304.65	304.4	305.1	307.13	304.44	303.41	303.07	304.25	304.06	304.45	304.3	305.47	305.55	304.62	304.74	303.36	305.31	304.5	304.97	303.47	304.69	306.44	305.18	305.67	305.63	306.4
312.77	312.43	314.58	312.26	311.69	313.81	314.8	313.99	312.08	313.54	313.86	314.6	313.33	311.61	314.35	311.39	313.48	312.89	313.12	313.71	313.06	311.03	312.87	313.9	315.41	313.18	312.41	313.83	312	310.7	313.65	313.83	313.63	312.95	313.5	312.3	313.02	312.77	310.39	313.41	312.87	309.77	313.63	314.22	311.5	312.01	315.18	313.17	314.87	312.49
317.33	316.39	318.37	316.26	317.61	318.35	318.54	317.65	317.47	318.19	315.84	318.9	316.73	317.62	318.23	318.45	315.5	317.62	316.58	316.68	317.25	316.81	316.87	317.21	316.72	318.59	317.76	318.44	316.88	316.1	317.59	317.86	317.15	316.9	316.97	318.47	317.03	317.12	317.12	317.34	316.06	317.27	316.52	318.71	317.23	318.27	316.4	317.88	317.8	317.6
314.82	315.6	315.35	313.65	314.39	314.13	314.42	315.09	314.57	314.35	314.53	313.63	314.51	316.15	314.46	315.96	313.19	315.75	312.91	314.07	314.47	314.6	314.64	316.62	313.09	315.17	316.17	313.47	315.62	315.65	315.04	316.09	313.95	315.32	315.2	315.94	314.55	313.9	314.46	315.07	315.73	313.81	314.85	315.53	315.76	313.34	315.07	315.89	316.15	313.97
316.06	315.07	315.51	315.6	313.75	315.44	314.94	315.1	315.47	315.28	314.86	314.33	315.9	314.2	313.37	314.39	315.48	314.67	316.75	314.35	314.26	315.15	312.13	314.25	316.05	315.44	313.05	317.51	314.06	314.96	314.98	314.24	316.51	315.16	314.22	314.69	315.02	313.51	314.67	315.86	314.53	312.73	314.83	315.07	315.09	313.64	313.88	315.33	314.71	312.53
312.95	313.6	313.6	314.47	314.73	313.42	315.82	314.45	312.93	312.67	314.23	314.6	313.44	313.31	315.7	312.81	314.16	312.85	310.25	315.12	315.41	314.71	315.04	313.53	314.18	315.66	313.51	312.46	314.12	313.54	312.94	312.89	313.87	313.58	314.09	314.19	316.01	313.96	314.85	314.32	313.05	314.64	312.24	312.88	315.24	313.64	315.58	313.58	314.41	313.2
314.78	315.4	315.71	315.95	315.49	314.9	315.27	315.38	317.25	315.12	314.01	316.2	313.74	315.71	315.67	314.23	313.57	316.05	315.62	314.98	317.35	314.26	316.72	315.16	316.15	316.09	315.19	312.96	315.61	314.14	313.75	314.28	313.44	316.43	316.55	315.09	313.93	316.04	314.86	314.39	314.82	314.82	316.13	316.46	316.23	313.09	315.74	316.27	315.92	316.41
310.08	307.08	309.52	309.71	309.74	311.12	310.4	310.54	307.24	309.29	309.81	309.68	310.84	309.56	310.71	308.89	309.82	309.93	309.45	308.17	310.81	308.91	310.84	309.23	309.5	310.59	311.49	309.73	310.47	307.51	309.92	309.42	309.43	309.8	309.1	309.77	310.26	310.82	308.36	310.89	310.87	310.54	309.31	310.33	309.48	311.31	310.53	309.79	309.58	309.32
311.66	312.28	313.38	313.56	313.73	312.81	312.44	313.19	311.97	313.42	312.74	313.86	313.37	314.09	313.87	313.62	312.55	312.76	314.08	312.58	314.37	312.92	311.81	311.62	312.97	313.3	314.65	313.23	312.24	313.07	314.07	313.08	313.36	312.96	311.1	314.05	313.06	312.8	311.26	312.84	312.19	312.69	313.54	312.47	311.25	313.07	313.74	315.1	313.57	313.8
292.86	295.06	293.06	292.81	294.69	292.99	294.68	293.61	296.55	291.67	294.49	294.84	294.09	294.63	294.63	294.75	294.26	292.95	294.74	292.8	293.28	293.67	294.01	292.57	294.24	293.01	292.64	295.02	295.7	293.4	294.91	293.49	292.33	295.41	293.49	295	292.99	291.84	295.4	295.71	293.18	295.16	292.96	295.54	294.05	293.87	293.89	293.17	294.6	294.27
328.44	327.82	328.83	327.81	329.66	328.52	327.86	330.62	328.41	328.81	328.94	328.29	330.1	327.57	329.7	329.52	328.37	328	327.79	328.66	328.97	329	327.78	328.29	328.3	328.17	328.37	328.92	327.56	329.04	327.65	327.33	327.85	330.11	328.6	330.39	328.62	330.52	327.93	328.2	326.73	331.31	328.58	329.36	331.3	327.22	328.85	327.04	329.69	328.41
303.14	304.24	303.6	303.64	305.22	304.26	302.96	302.72	303.89	305.28	304.38	303.33	304.11	304.13	303.75	305.27	303.76	304.49	304.77	306.51	303.34	302.73	303.4	302.17	303.39	304.57	303.63	304.05	304.95	304.72	305.38	303.41	304.49	306.04	304.41	304.49	304.99	303.51	305.33	303.55	303.68	305.45	303.1	305.81	302.52	304.62	304.39	304.65	303.97	304.96
327.87	325.38	326.92	326.45	327.49	327.23	327.53	326.65	327.58	327.91	326.77	326.13	326.25	327.03	328.02	326.53	326.82	327.97	327.03	326.29	327.7	328.26	325.9	327.94	326.55	326.79	326.87	327.7	327.25	327.77	327.74	328.74	327.03	327.77	326.91	326.22	325.59	327.89	328.05	326.3	327.83	325.82	326.05	325.68	327.37	328.53	329.14	326.89	326.72	328.3
307.88	310.31	308.57	309.84	308.49	307.65	309.44	309.63	307.27	309.86	308.48	307.94	310.21	309.02	308.67	309.25	309.07	309.92	308.97	309.26	309.43	308.32	308.32	310.16	307.4	308.87	306.23	308.88	309.97	307.88	309.81	310.53	308.4	309.2	307.98	309.24	309.04	308.77	308.98	309.17	308.08	309.12	309.48	308.7	309.49	309.3	309.38	308.57	310.51	308.55
313.33	314.91	313.85	314.25	312.89	312.98	313.43	312	314.87	313.44	312.73	312.57	313.9	314.66	312.96	312.64	312.7	314.96	314.49	314.84	312.52	314.41	315.13	313.67	315.93	312.78	314.1	315.34	314.12	314.82	314.13	313.27	313.76	315.08	313.43	316.09	313.06	314.79	314.63	313.99	314.58	313.96	313.52	314.33	313.39	314.51	315.45	313.84	313.25	312.73
316.92	313.58	314.97	316.74	313.42	315.52	314.42	313.58	315.51	315.67	315.85	316.09	316.08	314.43	313.61	314.41	315.29	313.04	314.53	316.38	313.31	312.58	313.67	315.26	316.41	315.32	315.52	315.32	314.96	315.71	315.36	314.04	315.8	315.52	313.75	315.81	314.64	315.25	314.5	313.99	315.18	315.22	314.56	313.01	314.2	314.78	315.55	312.13	314.48	316.02
317.89	317.73	317.51	317.52	315.27	317.18	316.2	317.07	315.65	318.7	317.28	316.37	315.05	316.78	317.2	315.96	317.03	318.07	316.55	316.8	317.18	317.92	317.51	316.8	317.65	315.92	318.13	316.25	317.7	315.97	318.74	317.17	315.43	316.9	317.34	318.99	317.24	317.55	316.84	315.46	318.82	317.18	319.44	316.5	317.98	317.31	318.3	317.16	316.8	318.4
314.03	313.1	315.44	315.59	315.65	313.5	314.77	315.17	314.61	313.61	313.93	314.13	314.12	314.13	315.49	313.24	315.51	313.77	314.77	316.71	314.64	315.44	314.61	315.03	315.11	315.3	317.13	316.23	314.49	315.67	316.65	314.84	315.2	315.46	314.98	314.14	312.16	315.68	315.31	314.51	314.46	314.96	314.79	313.82	314.42	313.94	314.3	316.52	314.83	313.53
293.65	294.44	292.9	293.04	293.78	294.37	294.68	293.01	295.04	292.38	294.33	294.67	293.64	293.86	293.91	294.33	295.33	295.54	293.1	294.8	293.36	293.85	293.3	293.66	294.66	295.8	294.6	295.31	293.53	294.29	293.18	294.3	294.76	295.12	293.5	293.29	293.57	293.67	294.51	294.81	293.22	292.38	296.21	295.01	294.01	295.39	296.1	293.89	294.19	292.6
299.87	299.96	300.77	299.94	301.34	301.08	300.49	300.39	300.99	299.4	300.48	302.02	299.42	300	299.2	298.36	298.5	300.92	299.99	301.85	299.18	301.31	299.91	299.21	299.65	302.28	301.36	301.07	301.55	300.14	300.32	299.17	299.09	300.55	299.23	299.83	300.85	300.29	298.93	298.96	301.22	300.17	299.19	297.62	300.02	298.74	299.14	299.62	300.05	300.42
314.46	317.16	318.05	314.92	313.88	315.99	315.53	316.37	315.65	316.42	315.52	315.02	316.4	317.1	316.49	314.42	314.98	316.22	316.16	315.44	316.21	316.04	314.72	315.45	317.65	316.31	317.64	313.49	315.3	315.06	316.5	316.97	315	315.73	315.3	315.94	315.59	314.64	316.73	315.31	315.36	315.3	316.36	314.46	316	316.58	315.68	315.84	316.08	315.68
304.81	303.68	303.33	303.5	304.53	301.76	303.15	304.28	302.04	302.71	302.82	303.18	304.97	304.82	301.3	304.25	303.63	301.7	302.78	304.26	303.13	302.22	304.18	305.87	302.26	303.57	305.38	303.39	303.99	303.13	302.67	302.29	302.55	303.36	301.5	304.73	303.53	302.71	303.56	302.86	305.31	304.78	303.72	302.81	302.44	302.8	302.36	304.62	302.77	301.64
307.99	307.07	307.77	306.87	307.23	307.77	308.4	308.16	306.62	306.22	307.69	309.26	307.14	306.6	308.51	307.45	307.97	306.36	306.89	306.14	307.06	307.58	307.12	308.39	309.16	307.82	306.16	306.75	306.49	306.6	307.16	307.13	308.08	306.89	308.9	307.87	308.75	307.16	308.79	308.54	306.33	306.42	305.23	307.23	307.42	308.46	307.06	308.15	307.41	306.36
328.44	328.34	326.2	326.28	327.51	327.55	327.77	329.23	327.13	329.13	326.03	328.76	326.53	328.5	328.31	328.22	326.89	328.51	328.37	327.31	328.25	327.82	326.63	327.3	327.95	325.47	328.65	326.77	327.48	327.11	328.59	328.85	329.01	328.47	326.18	328.93	327.36	327.28	327.65	328.58	327.48	328.04	327.65	328.17	328.44	326.1	325.82	326.94	327.37	328.25
317.04	317.22	318.42	316.79	317.34	317.63	317.93	317.44	317.18	318.15	318.19	319.12	318.92	317.16	319.32	317.45	320.13	317.41	318.23	317.37	318.22	318.9	316.67	319.91	319.25	317.01	317.63	317.68	318.54	317.25	317.82	318.48	318.07	317.79	319.78	317.96	318.17	318.71	317.82	318.55	316.26	317.9	319.69	317.37	316.07	318.28	318.99	317.33	317.29	318.62
303.86	303.03	301.92	303.89	304.67	302.67	302.54	302.09	302.64	304.7	302.51	303.27	302.15	302.49	304.21	303.17	301.74	303.2	303.56	303.17	303.29	304	303.1	303.74	301.74	302.77	302.75	304.92	301.86	302.16	303.41	303.27	302.39	301.7	301.86	301.61	301.95	303.02	302.66	302.64	302.66	303.64	303.82	302.67	303.07	301.76	302.47	302.12	304.58	302.55
303.85	303.04	304.71	302.15	303.82	302.14	304.62	305	304.52	303.71	302.37	305.06	303.64	302	302.98	301.84	303.16	303.29	303	303.23	302.76	303.59	302.18	302.53	302.14	302.6	305.23	302.21	303.93	302.22	302.43	302.22	304.29	303.38	303.29	301	301.33	302.05	303.12	303.46	303.16	304.03	303.95	303.55	303.34	302.08	302.41	301.72	305.02	303.06
307.47	309.05	308.94	308.27	310.09	309.67	308.91	308.9	310.03	308.24	309.06	309.21	309.12	307.75	310.37	308.37	308.86	309.88	308.86	308.45	308.64	308.28	309.69	309.25	308.88	307.85	309.34	310.17	308.32	308.69	308.84	309.29	309.96	310.02	311	309.71	309.98	309.34	310.22	309.17	309.56	310.19	308.01	310.5	308.93	308.78	309.24	309.28	307.34	307.77
308.31	307.96	305.94	308.62	307.81	306.23	307.41	306.87	307.56	308.05	307.44	308.19	306.58	308	306.99	307.13	308.5	306.89	306.68	307.04	307.94	307.63	307.63	307.57	305.21	305.99	306.47	306.32	308.09	305.85	306.44	306.38	307.58	308.69	307.68	305.61	305.89	308.1	307.32	306.4	308.31	307.06	306.8	307.32	306.04	306.39	306.69	307.29	305.9	308.09
309.15	310.1	308.84	308.23	308.65	309.22	309.78	309.8	309.16	308.22	309.09	307.86	307.55	309.18	309.52	309.28	308.16	307.81	308.29	309.33	311.09	308.89	307.07	306.46	310.05	308.59	307.72	308.91	306.84	311.01	308.51	309.34	308.95	309.03	309.27	309.12	309.84	306.98	309.96	311.6	307.17	307.47	308.54	308.99	308.4	308.99	309.71	308.04	308.88	307.56
305.35	307.5	304.45	303.51	306.44	304.71	304.54	304.79	304.95	305.75	304.73	306.82	306.21	305.22	303.75	305.31	303.44	305.19	307.26	306.28	306.11	306.07	304.17	306.31	304.22	307.53	306.26	305.5	303.62	304.89	306.59	304.94	306.55	305.67	305.42	305.37	304.09	304.66	303.37	305.28	305.93	306.51	305.42	304.81	305.82	304.28	305.4	307.4	304.98	304.83
302.6	305.07	303.35	304.03	304.31	303.76	304.79	302.92	304.63	302.49	304.2	302.8	306.01	304.75	304.03	302.72	303.26	303.79	303.46	303.84	305.42	301.13	305.68	302.72	302.65	302.1	304.34	304.31	304.48	305.78	302.95	305.18	302.85	303.73	304.66	303.63	303.25	304.5	305.14	301.81	303.12	303.82	303.12	302.56	303.29	305.14	302.91	302.6	303.84	304.35
314.07	315.22	313.94	313.64	314.96	314.17	314.72	313.94	314	314.6	315.65	315.29	314.8	315	315.3	316.77	315.06	316.19	313.93	315.07	315.61	314.94	313.19	315.7	314.69	315.53	313.31	314.02	313.75	316.51	317.41	316.22	315.84	314.8	315.83	314.94	315.22	315.89	314.3	315.07	314.82	314.64	315	316.26	316.39	315.03	314.98	315.61	314.48	316.72
313.57	313.64	313.03	313.12	313.84	314.22	313.61	311.94	313.38	315.21	312.71	311.35	313.57	313.4	313.75	313.01	313.16	312.01	315.37	313.02	313.25	312.67	314.13	313.69	312.47	312.96	312.57	313.41	313.69	312.69	313.8	313.06	314.44	314.28	313	314.04	312.6	313.81	313.14	313.87	312.03	312.32	311.97	314.48	311.9	314.22	312.37	314.64	313.06	311.44
306.47	306.49	305.42	305.23	303.87	306.59	306.65	307.77	305.94	308.2	306.94	306.05	306.72	306.49	303.59	304.99	307.87	306.91	307.26	306.08	306.64	305.5	305.93	307.81	305.91	306.19	307.58	304.55	307.34	305.29	305.52	305.94	304.27	306.2	305.99	305.7	306.73	304.96	306.09	304.84	306.16	304.41	305.2	305.75	305.6	305.94	305.56	306.86	306.43	306.02
294.03	293.81	295.42	292.99	295.22	294.46	295.44	295.02	295.77	294.54	292.42	292.62	296.12	293.99	292.94	292.94	293.3	294.93	291.33	294.29	292.39	295.74	294.38	294.64	294.66	294.62	293.25	294.95	293.87	293.53	293.77	293.57	294.67	294.17	294.42	293.46	293.73	293.31	294.41	293.72	295.81	291.4	294.38	294.75	294.41	294.56	296.34	293.18	293.92	294.16
316.52	316.81	318.02	315.96	316.33	317.06	315.1	317.77	317.07	318.57	316.03	316.26	317.57	316.85	316.35	318.71	316.83	317.02	317.82	318.49	316.94	318.03	318.19	318.86	317.17	317.76	316.45	316.28	317.89	318.56	317.07	318.92	316.27	316.51	317.62	314.8	315.68	317.12	316.11	317.87	316.77	318.5	319.92	316.43	316.12	316.73	317.77	317.08	318.21	318.27
329.18	329.29	329.92	327.75	327.48	329.86	328.51	328.71	328.63	327.72	328.46	328.34	329.76	326.95	328.63	326.88	328.75	330.36	327.53	328.19	329.45	327.37	329.16	328.7	327.68	329.61	326.96	327.05	327.81	327.28	327.5	328.84	328.18	328.67	328.5	326.64	327.99	328.27	328.64	327.95	329.98	329.41	328.58	328.54	329.49	328.51	328.61	329.5	329.24	328.68
314.58	313.86	312.94	311.9	313.26	313.13	313.46	312.03	310.61	315.81	312.46	311.59	310.78	312.25	312.93	310.92	312.35	312.22	312.54	311.03	314.04	311.34	311.44	311.66	312.13	311.88	310.05	310.61	314.17	312.01	311.95	311.98	311.45	310.82	310.39	311.79	313.04	313.38	313.47	312.68	310.97	311.74	312.7	312.07	312.45	313.84	313.22	311.52	311.34	312.97
306.89	305.27	306.9	305.4	304.45	305.99	305.96	305.52	304.16	305.5	304.13	305.3	305.46	306.43	305.56	306.56	306.57	304.14	305.83	303.96	305.88	304.48	306.36	306.24	305.93	305.9	304.09	305.81	306.38	303.74	305.72	305.53	304.21	305.72	305.39	304.67	305.63	305.96	305.07	304.49	305.35	305.62	304.97	306.45	304.9	307.06	306.32	304.86	304.69	305.11
306.33	305.06	309.06	307.47	305.94	304.8	306.03	306.32	305.65	307.37	307.5	307.07	304.03	306.65	308.68	307.09	306.87	306.91	304.19	305.96	307.27	307.17	307.41	307.33	305.66	307.43	306.46	305.95	305.22	306.8	308.06	304.41	306.45	307	306.78	305.31	305.64	306.07	306.48	305.89	306.76	306.9	307.78	308.71	306.95	305.52	305.81	306.73	306.67	307.83
308.7	308.17	308.6	306.65	305.57	308.55	307.85	307.33	309.65	308.72	307.36	308.14	307.64	308.41	308.42	308.21	308.33	309.51	308.77	308.7	306.84	309.56	309.76	308.61	308.31	308.56	308.99	308.52	307.47	309.13	309.49	310.75	309.53	308.18	309.6	308.8	309.71	309.7	308.57	308.89	309.39	308.56	308.3	308.67	309.53	309.95	307.79	308.32	306.19	309.35
319.4	318.52	318.47	317.68	318.41	317.74	320.31	317.13	317.12	317.71	316.8	318.76	317.96	317.26	317.34	315.82	318.15	318.03	319.45	317.65	319.03	317.01	318.3	318.55	319.08	317.65	317.54	318.67	318.44	318.43	318.67	318.6	317.84	317.95	317.82	319.17	318.02	317.99	317.38	319.34	318.34	317.94	318.39	317.64	316.8	317.56	319.48	317.44	318.43	317.47
312.88	313.18	313.92	314.6	314.1	311.99	314.27	312.25	312.02	311.03	313.79	312.64	314.34	312.71	312.98	314.86	313.42	311.94	312.93	314.45	313.46	313.13	314.75	312.8	312.95	313.99	312.74	313.89	312.29	314.25	312.98	311.79	310.87	311.22	313.51	312.82	313.44	313.07	311.69	313.85	313.73	314.78	313.02	315.49	312.89	314.07	314.73	312.24	313.94	312.42
304.07	302.48	302.23	304.38	303.29	302.45	301.84	304.32	303.7	304.48	306	303.14	303.3	302.85	303.15	303.52	304.79	304.35	302	305.08	304.7	302.67	302.47	302.78	301.54	301.93	303.09	303.11	303.09	302.72	303.14	303.62	306.02	304.91	304.09	302.7	304.14	305.29	302.23	302.09	304.67	304.67	305.05	303.75	302.65	303.84	302.88	304.16	303.1	302.69
301.12	301.79	301.21	300.79	300.33	301.59	300.9	302.35	300.87	301.32	300.06	301.86	302.13	300.79	301.57	302.08	301.13	299.62	301.41	301.17	302.31	302.4	300.74	300.46	300.01	301.77	301.5	300.68	299.87	301.13	301.18	300.17	299.4	302.27	299.45	300.51	299.57	300.2	301.78	301.93	301.43	302.26	301.62	300.95	300.87	302.57	301.78	301.18	301.57	301.52
323.6	326.77	326.84	324.43	323.69	325	322.88	322.61	324.99	324.2	324.38	324.06	324.27	325.07	324.8	324.64	324.84	326.04	325.17	326.22	324.86	326.81	324.7	324.44	324.53	326.47	323.21	325.4	323.63	324.86	323.57	324.56	323.64	324.57	325.08	324.99	323.61	325.43	325.71	324.58	324.35	324.93	325.62	323.54	324.25	325.82	323.31	325.49	322.72	325.24
318.47	318.56	316.77	318.05	316.18	318.39	316.61	316.3	318.38	317.75	318.55	317.09	316.18	317.24	317.24	316.83	315.62	315.78	316.58	316.12	318.55	317.92	317.51	316.6	316.82	318.13	316.98	317.68	316.84	317.53	317.48	316.86	317.17	315.28	317.29	318.27	316.95	317.67	316.33	317.97	315.8	317.79	316.74	316.22	317.41	316.7	316.74	317.72	317.96	318.86
316.91	319.71	317.82	316.97	318.29	317.11	317.21	317.33	318.5	318.42	317.71	318.81	318.74	317.43	317.79	316.32	317.74	318.71	317.32	319.15	318.02	319.49	318.16	319.31	317.8	317.29	316.99	316.71	318.29	317.68	317.55	318.42	317.93	317.19	318.11	319.45	317.16	316.42	318.4	319.12	317.78	320.29	318.09	317.8	320.77	319.07	319.33	318.73	317.01	319.47
312.85	314.54	311.79	313.61	312.9	313.98	312.91	312.99	313.03	314.19	314.64	314.83	314.95	313.9	310.32	313.42	313.38	312.6	313.25	313.16	312.8	313.59	313.65	312.88	312.45	313.33	314.56	313.1	313.38	314.34	313.35	312.81	312.39	313.54	311.67	312.31	314.51	315.65	313.1	314.34	314.21	313.99	312.45	313.58	314.95	312.95	313.42	313.88	313.43	313.79
324.49	325.3	323.76	325.05	324.97	324.98	325.43	325.18	326.35	327.1	325.03	325.38	324.75	325.91	327.15	324.98	325.35	325.73	326.52	325.02	325.72	324.72	326.5	325.56	325.97	326.38	326.9	325.91	323.94	327.37	325.51	326.46	324.82	326.07	325.96	325.84	325.34	324.88	323.87	325.12	324.96	322.84	325.17	326.24	326.44	324.8	324.08	325.39	324.24	323.73
314.01	310.97	312.51	310.89	313.16	312.72	312.52	312.3	312.45	310.98	312.6	311.69	312.77	310.92	311.08	313.99	311.79	311.34	313.65	312.13	313.22	313.08	309.86	312.34	312.5	311.93	313.03	314.17	313.45	313.28	311.64	312.36	311.73	314.56	313.15	312.52	312.49	313.7	311.56	313.52	313.71	313.91	311.65	312.58	313.99	311.78	312.47	311.95	312.85	313.32
304.71	307.34	303.72	305.36	305.53	305.5	304.98	303.66	304.48	307.01	305.65	304.77	306.11	304.62	305.47	305.86	305.19	305.62	303.85	305.68	305.74	304.92	304.39	305.28	304.94	306.17	306.6	304.69	306.66	304.7	304.37	304.72	304.52	304.99	304.11	304.23	305.44	304.2	304.87	304.31	305.15	305.61	305.35	304.73	305.04	305.36	305.51	305.77	302.84	304.73
312.96	314.43	314.26	315	315.41	315.26	314.64	315.26	314.57	315.04	314.03	314.94	313.9	317.33	316.01	315.16	315.34	316.17	316.06	315.89	315.56	313.99	314.38	312.33	314.89	315.47	313.44	313.12	315	316.2	315.14	315.45	313.68	315.01	315.31	316.1	315.88	312.81	314.01	313.29	313.64	315.07	313.95	314.66	315.95	315.9	315.84	315.06	314.52	316.05
294.25	296.11	293.13	293.52	293.52	294.32	292.93	293.84	294.83	295.3	296.09	293.88	294.34	294.4	295.09	295.68	292.8	294.63	292.91	292.72	292.82	292.61	293.97	294.29	292.48	296.36	295.79	292.5	295.63	294.26	293.54	294.24	294.25	294.8	293.25	292.41	294.88	293.26	292.33	294.67	293.51	292.11	294.67	293.32	294.23	294.11	295.28	294.19	292.87	295.35
304.68	306.35	303.56	303.06	304.41	306.56	303.86	304.4	303.59	303.25	303.57	304.35	305.57	302.21	303.28	304.41	303.91	305.68	304.48	306.29	303.56	304.49	304.44	304.2	307.53	306.08	304.16	303.87	304.58	303.1	304.22	304.69	304.85	302.11	304.48	304.81	305.49	302.51	306.43	304.35	303.09	304.27	303.24	304.88	303.87	304.08	304.29	303.89	304.27	304.75
302.24	301.49	299.25	299.94	302.04	300.97	301.69	299.84	301.37	301.53	299.57	300.84	301.5	302	301.59	299.71	300.29	302.54	303.82	300.81	299.45	301.22	299.54	300.94	302.11	302.45	301.42	300.81	300.6	300.53	300.84	300.81	300.7	300.94	301.46	301.78	301.64	300.99	299.67	301.54	299.67	301.09	300.15	301.3	301.74	301.13	298.87	302.14	300.5	302.68
304.47	305.11	306.56	304.95	303.76	305.9	304.94	305.63	304.82	303.59	305.2	303.28	307.06	306.41	307.32	306.28	305.44	306.1	305.54	305.14	305.16	305.47	305.45	307.42	304.95	303.73	305.33	305.53	306.28	305.73	304.05	305.99	305.34	304.29	304.46	305.12	305.12	304.67	306.51	305.5	306.86	304.19	306.1	306.03	305.61	306.7	304.66	304.98	305.32	304.2
320.08	319.49	316.5	319.15	319.42	319.11	318.91	318.09	317.5	318.02	317.2	317.4	317.33	317.19	319.85	320.24	318.66	316.34	317.37	318.51	317.12	318.97	319.25	317.85	317.72	318.12	317.99	317.57	318.54	319.08	317.32	318.85	319.27	319.48	317.32	318.67	318.35	318.22	317.94	316.43	318.96	318.5	318.41	318.95	319.39	315.83	317.79	317.6	316.64	317.12
325.38	326.75	327.99	326.17	326.1	326.46	327.32	327.66	327.83	329.92	327.85	329.3	328.45	325.83	328.96	326.72	327.56	329.51	328.38	329.85	326.21	326.29	328.91	327.7	328.46	328.35	327.32	329.12	328.15	325.86	327.33	330.11	327.4	326.86	327.28	327.84	327.34	325.27	327.07	328	329.5	328.3	326.36	326.58	327.35	328.62	328.83	327.61	327.73	327.13
312.57	313.39	312.46	311.55	311.47	312.27	311.59	310.58	308.78	311.69	310.76	312.56	310.62	312.94	310.33	311.59	312.76	310.47	311.44	313.84	312	313.08	309.77	312.12	311.33	311.47	311.79	310.85	311.51	313.75	311.17	311.66	309.26	313.31	311.33	311.53	310.63	309.65	313.17	311.62	311.93	311.31	312.6	311.45	311.61	311.67	312.27	312.67	312.32	311.3
303.24	302.36	301.08	301.14	301.69	301.31	300.69	299.93	301.13	300.05	302.21	299.57	303.21	298.83	301.18	300.28	299.97	301.73	300.05	300.75	300.91	301.45	300.88	302.27	301.37	299.29	301.18	300.78	300.33	299.1	301.25	300.66	299.48	302.03	301.22	299.09	300.46	303.05	301.66	299.85	301.73	301.13	300.95	300.29	300.6	300.78	300.38	300.84	299.65	301.12
292.71	292.41	292.84	293.15	292.52	295.37	293.61	295.07	293.93	293.63	294.2	295.74	293.91	292.63	294.01	295.09	293.47	293.82	294.53	294.74	292.94	294.09	294.43	293.54	291.8	295.49	292.94	295.54	294.27	294.29	292.04	293.7	293.78	292.71	293.64	294.46	294.16	292.04	292.85	293.89	294.14	294.35	294.92	294	294.69	295.11	292.89	294.52	292.27	294.18
312.79	312.09	312.99	311.85	312.01	314.44	313.62	313.23	312.63	312.31	313.05	311.79	311.14	311.89	313.48	313.53	310.99	312.39	314.41	313.29	313.03	312.57	311.88	312.49	312.89	312.63	312.89	311.75	314.2	313.65	313.08	312.37	313.47	312.75	312.63	311.29	315.22	312.83	313.93	310.95	312.81	312.44	312.83	313.14	312.19	313.93	310.79	312.49	314	310.76
295.42	293.89	292.69	294.52	294.37	293.39	293.2	294.62	293.84	293.97	294.89	292.59	293.86	293.88	293.59	293.28	292.87	293.91	292.35	295.69	295.98	295.74	297.35	294.64	292.88	294.56	295.09	294.47	293.07	294.05	294.35	294.69	292.99	296.34	294.79	294.95	295.18	294.12	294.47	292.08	292.8	293.39	293.95	294.86	294.36	295.1	293.52	294.68	294.68	296.15
303.25	303.64	303.6	301.84	304.54	303.54	301.57	303.81	303.95	303.35	305.2	303.54	304.75	302.9	301.85	303.51	303.2	303.32	303.83	302.63	302.64	303.42	303.79	302.87	303.09	304.81	303.03	303.37	303.08	303.55	301.6	301.17	303.84	304.28	302.4	305.78	302.82	303.03	303.73	305.34	303.68	301.22	304.87	303.98	303.36	303.51	303.67	302.16	303.77	303.78
315.02	315.6	314.63	314.16	314.52	314.23	314.77	315.37	316.28	315.34	314.3	316.23	315.49	315.28	314.68	316.12	315.79	315.36	313.84	315.48	316.36	314.57	314.61	315.42	313.51	314.08	315.22	315.95	314.06	315.21	316.2	314.3	314.97	315.56	313.97	313.2	317	313.03	315.49	315.25	315.83	315.42	315.29	314.57	315.73	315.16	314.34	315.03	316.67	315.18
294.6	293.83	295.06	295.46	295.77	295.95	295.08	295.29	293.58	295.58	295.21	294.73	294.64	293.86	295.66	295.2	295.72	295.02	294.07	294.54	295.57	295.03	294.38	296.03	295.28	296.35	294.88	296.92	294.65	295.86	295.36	295.63	295.11	294	294.27	294.56	294.28	295.47	293.83	295.13	295.87	296.43	293.3	295.13	296.33	296.64	294.86	293.42	295.57	295.3
311.11	311.38	312.41	311.09	311.09	312.6	310.32	310.08	310.23	311.72	311.66	310.66	311.24	311.34	310.26	311.94	309.1	309.94	312.22	310.5	309.49	311.53	311.41	309.7	309.37	313.41	310.98	311.84	310.91	311.36	310.41	310.11	310.6	311.17	310.72	311.89	310.47	311.26	312.81	310.36	310.95	309.83	311.75	311.17	310.39	311.07	309.95	311.38	310.83	310.77
319.23	319.19	319.69	318.02	319.06	318.32	318.95	318.33	318.67	320.38	319.53	319.06	318.95	318.51	318.18	319.27	319.8	318.44	317.49	318.74	319.7	319.64	319.95	320.11	319.47	317.58	318.18	319.77	319.53	319.22	320.09	320	317.75	320.4	319.65	318.34	318.2	319.76	320.81	318.56	320.31	320.42	318.96	317.86	318.39	320.25	319.27	319.47	317.8	318.76
304.1	306.56	305.6	306.85	307.24	306.52	305.73	305.86	306.71	307.15	306.55	306.53	305.62	308.06	306.9	305.7	307.77	303.66	304.73	306.8	306.58	306.05	304.87	306.58	307.85	304.54	306.75	307.25	307.26	305.28	305.59	304.79	306.98	306.83	306.42	305.66	305.4	305.8	305.76	305.84	305.29	306.05	306.47	305.83	307.09	307.42	306.98	305.17	307.06	307.59
303.39	302.78	305.4	305.82	303.89	303.21	304.68	303.43	303.87	303.75	305.44	306.05	303.41	305.51	304.29	305.41	305.14	305.71	305.16	306.01	305.73	304.91	303.46	305.1	303.19	304.49	303.74	304.79	304.61	305.08	305.57	305.73	303.89	305.21	303.86	305.28	304.66	304.98	304.75	302.2	304.77	303.36	304.56	305.19	305.24	305.66	305.4	303.68	302.91	303.77
312.94	313.96	312.28	312.74	312.29	313.49	312.78	310.08	313.51	312.03	312.65	312.73	313.2	313.05	311.83	314.16	314.96	313.16	312.14	313.03	314.05	309.94	312.34	314.17	314.26	311.99	311.23	313.03	312.97	313.52	312.01	312.13	312.42	311.4	313.01	312.74	312.75	313.29	314.3	312.6	314.72	311.28	314.13	313.08	315.01	312.88	313.41	313.55	313.54	311
319.29	318.62	315.65	319.16	316.28	318.13	318.27	316.97	318.71	317.25	317.87	317.43	318.79	317.63	319.9	319.09	319.5	318	317.9	320.09	319.32	317.95	317.94	318.76	317.48	319.03	318.41	317.6	317.92	317.79	317.34	318.02	318.67	318.41	316.77	318.14	317.93	317.46	319.57	317.64	319.1	317.32	316.49	319.14	318.96	318.28	317.02	319.43	319.75	316.77
308.49	308.99	310.31	308.82	310.04	309.28	308.85	307.91	311.09	309.05	308.91	308.51	309.47	309.86	310.55	310.12	308.83	309.66	308.25	311.1	311.95	309.82	309.26	308.21	310.62	310.97	310.03	309.21	309.25	308.97	308.91	309.38	310.85	308.34	310.72	309.26	308.24	308.41	310.84	310.55	308.8	310.86	309.75	308.89	311.7	308.7	308.93	307.65	310.79	309.81
295.79	296.4	294.69	293.45	293.94	294.75	293.99	295.77	295.69	294.88	296.24	296.27	292.79	293.22	293.44	295.45	293.84	294.63	296.97	293.86	292.56	292.85	295.63	294.02	294.56	293.13	292.84	294.71	294.75	294.56	295.04	295.04	294.41	295.45	293.07	295.43	295.87	294.85	295.45	294.57	293.79	294.1	294.03	294.02	295.02	293.56	294.97	294.14	295.45	295.67
316.54	316.08	314.67	315.49	313.73	313.95	315.37	313.88	314.07	316.1	315.46	314.22	314.43	314.18	316.66	314.09	315.79	313.23	316.31	314.7	314.48	315.51	316.02	314.05	315.31	314.2	315.08	315.05	314.47	315.45	315.34	313.98	315.31	314.52	314.66	315.13	315.53	314.44	312.78	314.34	313.57	313.6	313.94	313.43	314.27	316.26	313.34	313.48	316.89	314.75
300.26	300.98	299.77	300.58	300.59	300.95	299.35	299.99	299.35	300.32	301.1	300.39	300	300.53	300.27	300.74	301.27	298.66	301	299.51	301	297.54	299.77	302.78	298.89	300.4	301.29	299.62	300.61	303.02	299.8	299.17	299.31	301.08	301.22	299.56	299.22	298.83	301.14	301.02	298.9	301.02	300.88	300.06	301.15	299.46	299.79	301.16	300.33	298.8
305.81	305.55	306.01	307.12	306.2	306.69	306.39	305.24	306.53	306.74	305.8	305.4	307.18	305.8	305.3	305.79	306.13	304.58	305.08	308.3	306.46	306.31	307.1	306.77	305.4	306.86	304.74	304.35	306.82	307.21	307.68	305.82	307.48	305.93	305.54	305.29	304.99	308.39	305.52	306.36	306.01	306.15	305.84	305.64	306.11	306.99	304.82	306.94	307.6	307.94
312.43	311.9	312.73	312.87	311.99	313.22	313.49	312.13	312.7	312.87	313.63	313.08	311.34	313.26	311.86	312.27	311.7	312.49	314.01	312.23	312.37	312.32	312.19	311.7	313.27	313.09	314.01	314.27	312.86	311.89	311.24	314.19	313	312.9	313.15	312.83	313.6	313.26	313.37	311.98	312.51	314.06	313.41	313.64	313.86	311.47	313.06	314.33	313.53	313.59
303.74	303.47	303.17	303.39	305.01	304.31	304.58	305.52	304.61	304.73	303.55	304.72	302.74	303.13	303.32	303.31	303.42	305.53	303.79	302.76	302.51	304.4	302.98	306.38	303.33	304.1	304	303.67	303.34	305.72	305.02	304.98	303.45	305.4	303.84	304.41	305.37	303.8	303.07	305.21	303.74	303.74	301.24	303.03	304.15	304.34	304.87	304.24	304.21	303.14
316.01	314.81	316.02	314.78	316.33	315.4	314.08	314.19	315.55	316.87	316.51	313.64	314.23	315.85	317.26	313.82	316.29	315.22	316.69	315.68	313.6	313.49	314.84	315.07	315.02	314.12	314.21	312.79	313.02	314.79	315.66	315.47	315.48	314.28	315.6	314.61	315.21	316.11	314.26	314.15	314.62	315.07	315.66	314.35	313.7	315.4	313.64	314.67	315.12	314.82
318.14	319.21	318.9	317.49	319.81	317.21	318.18	317.68	317.44	318.33	320.02	318.72	320.44	320.22	320.76	318.1	317.46	317.81	318.53	318.22	319.16	318.72	318.63	319.07	318.29	318.61	317.97	317.72	317.79	320.05	317.82	318.23	317.41	318.25	318.8	318.29	319.78	318.34	318.85	318.04	320.14	318.04	317.67	318	317.54	317.8	320.1	318.11	318.92	318.82
306.99	309.65	310.17	309.31	311.19	311.21	312.05	310.14	310.85	308.45	310.56	311.87	310.57	310.49	312.05	309.23	309.8	310.16	311.35	310.52	313.84	311.19	311.37	311.14	312.69	309.06	309.59	311.01	309.8	312.44	310.38	311.3	310.84	310.97	310.53	309.42	311.53	309.43	308.8	309.43	311.03	311.55	311.4	310.45	311.4	310.44	309.44	311.9	310.22	312.76
309.79	311.13	309.99	309.64	311.79	309.64	311.67	311.09	309.42	311.44	311.55	309.39	309.53	310.14	311.87	312.7	309.61	310.77	310.23	308.96	309.89	310.54	310.55	308.36	309.64	310.94	312.69	311.07	309.61	310.98	311.11	311.39	310.48	309.28	309.86	309.61	309.3	310.17	310.71	311.75	311.48	312.53	311.31	312.02	309.61	309.91	310.04	311	309.97	309.91
310.41	310.84	312.11	310.38	312.25	310.45	310.69	312.2	309.34	311.45	311.55	309.97	311.11	310.07	310.24	310.73	309.93	310.05	311.18	310.9	309.33	310.24	309.26	310.6	310.51	311.53	309.01	309.8	311.32	310.97	310.96	311.33	310.34	312.6	310.27	312.04	309.76	309.74	310.55	311.58	310.86	310.99	309.75	310.94	310.36	310.13	310.6	309.39	311.15	309.68
329.08	329.02	330.89	327.02	328.88	327.6	328.66	328.95	329.33	329.39	327.78	327.36	328.24	327.57	328.16	327.31	328.9	328.12	325.98	329.39	326.75	327.93	326.27	326.92	327.27	328.82	326.82	328.72	327.84	327.96	328.66	326.78	329.35	327.62	326.79	327.34	327.26	327.23	327.62	329.17	327.96	326.6	326.99	327.45	328.01	328.57	328.28	328.61	327.23	328.18
304.7	303.03	304.44	302.99	303.26	304.25	302.18	304.76	302.86	304.91	304.74	303.59	305.07	302.56	303.35	303.89	303.65	304.22	303.33	302.06	302.57	302.58	303.91	304.57	303.95	302.58	303.81	302.57	304.17	304.11	301.76	304.67	302.77	303.66	303.07	302.04	302.77	302.09	303.19	304.44	303.3	303.66	304.2	303.66	303.03	302.54	302.97	304.16	305.28	304.41
312.24	313.13	313.11	312.59	312.57	311.61	313.08	313.41	314.22	310.95	313.65	313.24	314.46	312.55	312.57	312.86	314.68	313.82	314.59	312.21	314.33	313.22	311.48	313.55	312.96	312.97	313.2	316.24	313.7	314.7	316.44	311.91	313.87	313.33	312.29	313.06	310.99	312.84	311.58	313.89	312.88	312.95	311.89	313.97	316.15	311.37	314	313.81	314.17	314.86
303.93	304.05	302.74	303.1	302	303.37	303.14	301.77	303.07	305.25	303.62	301.55	304.8	304.28	301.9	303.59	303.28	303.11	302.81	303.94	303.6	303.63	303.99	303.03	303.84	302.9	303.48	302.2	304.02	303.32	303.56	303.67	303.71	305.09	303.14	303.67	303.87	302.42	302.7	304.46	304.64	303.63	303.42	303.62	304.62	304.08	303.13	303.45	305.13	302.35
304.24	303.29	301.97	304.04	301.91	301.39	303.78	303.03	304.1	304.6	301.97	303.48	304.13	301.03	302.95	302.73	301.98	302.62	302.17	303.47	301.96	301.9	303.3	301.36	302.5	304.05	302.39	302.94	303.51	301.47	301.42	302.16	302.83	302.37	302.09	301.36	301.82	302.19	301.24	302.91	304.04	302.34	304.28	301.87	304.68	304.28	304.1	301.22	305.04	303.32
310.5	310.71	312.88	310.44	310.88	309.87	311.14	309.44	311.01	311.53	308.98	311.25	311.96	309.33	309.56	309.55	309.61	311.68	311.1	311.71	310.91	311.94	310.08	311.3	310.94	310.85	311	311.15	311.51	310.94	310.27	311.52	309.33	312.04	311.46	310.76	311.12	310.22	309.81	308.5	311.99	310.84	310.2	309.36	311.59	311.28	311.1	310.15	310.57	311.03
303.94	304.05	303.04	303.32	302.26	303.05	302.67	301.51	303.69	303.74	302.49	303.26	303.15	303.7	303.79	303.31	301.85	302	303.05	302.04	302.89	301.84	302.39	301.92	302.29	303.03	302.44	303.3	303.15	301.01	301.15	302.02	301.51	302.68	303.17	304.01	301.24	303.2	302.28	302.03	301.93	302.16	302.75	300.23	302.18	303.29	302.15	302.44	302.94	302.61
312.21	312.61	311.05	311.85	311.45	311.93	312.8	312.9	310.9	312.99	312.02	311.94	310.64	312.42	312.3	312.65	312.75	312.05	311.83	313.73	312.83	313.13	311.4	312.81	314.14	311.58	310.53	311.47	312.85	312.96	312.55	310.91	310.93	312.18	312.33	310.28	312.72	313.34	311.73	312.34	311.04	311.89	310.73	312.7	311.7	312.04	310.54	312.62	310.56	312.08
296.31	296.45	295.4	296.35	296.6	295.82	297.63	297.49	297.48	298.09	296.88	296.49	297.08	295.4	298.34	298.15	297.91	297.08	298.41	297.45	297.18	296.44	297.41	298.05	297.85	296.42	297.27	296.25	297.28	297.81	297.5	296.99	296.93	297.45	297.71	297.12	297.92	295.57	296.68	298.3	295.6	299.72	296.75	295.41	295.84	297.05	297.56	296.62	296.97	296.43
311.88	311.96	310.17	310.3	311.11	311.36	311.08	311.25	309.63	310.08	311.77	310.34	310.8	311.45	311.86	312.49	311.2	311.68	311.24	310.93	310.31	311.54	310.43	311.4	313.32	310.99	310.8	309.63	310.84	309.44	311.7	312.41	311.09	309.63	310.72	310.33	311.89	311.02	309.09	311.77	310.74	310.53	311.02	311.63	312.18	311.17	311.16	312.01	312.37	311.35
305.92	306.48	308.45	306.77	306.21	309.29	304.6	306.87	308.04	307.37	306.49	308.07	308.3	309.57	306.24	307.71	307.3	306.86	309.04	307.03	306.61	308.04	307.58	306.86	307.29	306.2	307.67	304.46	307.27	305.35	307.43	307.93	306.31	306.38	306.04	307.15	307.55	307.49	307.35	308.21	309.04	307.15	305.24	307.34	306.71	308.34	307.61	306.66	306.63	307.04
314.09	313.25	313.48	312.84	312.14	315.09	312.94	312.87	314.18	312.77	313.66	313.31	313.31	314.82	312.27	314.01	314.42	315.05	313.28	313.28	314.49	313.61	312.07	312.43	313.95	314.18	313.6	313.12	315.26	314.79	311.92	312.45	314.71	314.35	313.37	311.27	314.49	311.84	312.24	312.81	313.42	312.05	314.13	314.37	313.49	314.19	314.04	313.89	311.69	312.98
328.64	329.93	329.58	327.98	329.54	328.68	328.68	331.1	326.64	327.9	328.27	329.61	328.6	328.77	330.25	328.67	329.82	328.48	329.68	329.05	328.08	331.75	329.8	330.33	327.18	325.9	327.73	328.08	329.5	329.39	328.86	327.3	328.6	330.35	328.66	327.91	329.39	326.33	330.29	330.01	329.57	329.53	328.5	328.8	327.9	328.64	328.59	329.77	328.71	328.94
308.77	308.22	309.65	310.16	307.7	308.91	308.02	308.89	309.44	307.61	308.5	310.45	308.15	307.97	308.73	309.09	308.43	308.83	308.83	306.84	309.13	309	307.83	309.11	308.02	309.35	311.14	307.88	307.54	311.04	307.42	310	309.57	308.62	308.95	309.84	307.38	308.03	308.1	310.08	308.31	307.82	308.13	309.14	307.87	308.63	308.46	308.74	309.36	310.21
328.73	327.61	327.83	328.48	330.84	328.5	329	328.43	327.72	329.02	328.84	330.27	329.34	329.33	329.82	328.93	328.97	330.05	328.75	328.71	328.73	328.26	328.39	329.03	328	328.35	328.95	328.72	329.73	329.92	327.45	327.5	327.92	326.58	327.14	328.96	328.94	327.93	329.01	328.81	328.58	330.19	328.2	329.1	327.55	328.31	327.71	327.76	329.56	326.35
313.62	315.48	313.95	314.05	313.88	315.79	312.56	315.89	313.82	314.44	313.52	314.15	316.11	313.98	314.68	315.99	315.73	316.29	314.17	314.84	314.85	315.35	315.39	314.21	316.48	315.31	313.48	314.48	314.39	314.56	314.07	314.05	315.15	316.71	313.25	315.54	316.1	313.7	315.03	313.47	316.1	314.63	314.24	315.28	316.65	316.51	315.77	314.68	314.36	315.24
299.77	298.86	299.34	299.59	302.28	299.83	299.77	301.49	300.6	298.04	299.53	299.83	299.74	302.16	300.67	301.11	301.08	299.29	301.33	300.51	300.01	302.15	300.11	302.15	299.52	299.43	300.26	299.5	300.58	299.73	298.54	302.73	300.35	299.82	300.81	300.51	298.86	299.82	299.83	298.53	301.47	300.9	300.94	299.64	301.2	301.6	300.56	300.91	298.9	301.72
301.17	301.6	299.83	301.63	300.76	301.23	301.13	299.31	300.65	300.64	300.34	300.89	301.22	302.33	301.08	302.17	302.05	300.76	299.86	301.49	300.4	302.36	302.15	302.67	300.56	299.83	301.04	302.23	300.24	300.09	301.37	301.12	300.95	301.61	301.11	301.32	300.99	300.71	299.46	301.31	300.66	303.1	302.3	301.99	299.97	300.73	300.98	300.76	301.36	300.12
309.33	313.55	311.74	311.28	310.42	309.37	311.52	310.89	309.57	312.17	311.33	311.92	312.15	312.8	311.5	311.87	310.3	309.95	311.78	311.94	311	311.38	311.66	312.32	311.4	311.7	311.99	310.65	311.73	310.03	313.06	312.26	310.02	310.84	311.61	313.42	313.36	312.27	311.34	311.22	311.85	310.59	310.76	310.64	312.86	310.89	310.95	312.85	311.97	311.29
302.96	304.91	305.33	306.28	304.26	306.08	305.74	304.37	303.96	305.52	305.18	303.57	305.78	306.42	304.93	304.69	304.49	303.7	306.09	306	305.97	304.18	305.26	304.98	304.67	305.08	303.45	305.01	304.08	304.34	303.72	305.75	304.43	304.04	302.95	304.68	304.38	304.89	303.23	304.75	304.4	303.53	304.48	303.86	305.87	304.83	303.42	303.28	305.2	305.53
305.17	305.31	306.03	304.84	306.67	304.48	304.19	305.93	304.94	304.71	304.76	306.22	304.67	306.26	305.62	303.6	305.23	303.51	304.93	304.6	307.36	305.36	305.26	305.4	304.84	304.56	305.61	304.57	305	304.62	306.19	303.42	306.19	303.98	304.43	305.9	306.11	307.36	302.69	305.69	307.92	304.37	305.57	306.14	305.28	306.08	303.92	304.11	305.75	306.04
306.15	306.52	306.94	307.11	306.92	304.6	306.79	305.99	307.08	306.33	306.42	307.09	305.78	306.52	306.57	307.21	306.7	307.51	305.55	304.78	305.35	306.98	306.58	308.24	304.28	306.21	305.72	307.25	305.47	307.44	305.37	306.03	306.1	305.15	306.77	305.27	305.02	306.83	306.57	305.91	306.79	306.58	307.05	305.49	305.41	307.29	307.65	307.46	305.08	305.96
311.5	313.11	311.55	311.7	313.48	312.15	311.82	312.75	312.15	312.54	312.05	311.07	309.89	312.95	313.6	313.42	311.71	312	312.13	311.51	314.62	311.57	313.23	311.76	311.39	311.87	311.6	312.41	313.1	311.27	311.76	312.37	311.47	313.4	313.19	312.58	310.74	311.47	311.75	311.85	312.05	310.27	313.23	312.06	313.72	312.9	311.65	312.22	312.46	312.22
294.09	293.74	293.43	293.59	293.49	294.13	292.79	293.56	293.51	293.56	293.63	293.08	294.41	293.59	292.78	293.79	294.41	294.49	295.43	294.08	294.4	295.75	293.71	294.18	293.29	294.62	293.38	293.15	294.62	294.6	292.45	293.8	292.35	293.89	295.14	294.36	293.11	294.73	294.58	295.18	293.8	292.88	293.32	294.53	292.45	294.1	294.72	294.94	293.38	296.24
312.71	311.3	312.1	311.84	310.01	312.86	311.98	312.02	312.69	313.65	312.34	312.17	312.6	311.76	312.58	313.3	313.13	311.96	313.18	312.22	312.7	314.61	310.87	313.08	312.69	310.89	311.74	313.27	311.84	312.15	311.93	311.43	311.64	313.52	309.91	312.42	311.96	310.3	312.57	312.73	312.58	311.21	311.72	311.29	312.82	311.09	310.41	311.4	310.51	311.22
311.93	311.42	310.24	311.57	311.52	310.78	310.1	308.79	311.45	310.29	310.37	312.04	310.64	310.25	311.66	310.85	310.72	309.29	310.41	311	310.89	309.97	310.99	312.06	311.55	310.29	310.9	309.83	309.53	312.02	310.24	312.61	310.3	309.5	312.06	309.77	311.13	311.26	312.47	311.83	312.13	311	312.41	310.51	308.72	309.52	309.97	311.32	309.46	310.16
316.99	318.43	317.26	317.37	318.04	317.68	318.51	317.45	319.77	317.69	317.94	317.54	317.14	318.19	318.38	318.44	318.36	319.12	318.81	317.82	317.06	316.36	317.68	317.52	319.57	318.75	318.06	317.37	318.12	315.67	316.82	318.38	316.11	317.79	318.87	317.06	317.89	319.14	317.45	318.47	315.7	318.2	318.96	318.71	316.19	318.85	319.6	317.76	316.34	317.6
297.53	297.39	296.61	297.1	298.71	296.94	296.6	297.33	297.88	296.87	296.34	296.66	296.57	298.33	295.75	296.74	298.03	297.68	296.27	295.74	296.21	298.08	296.37	295.85	297.87	297.62	295.22	296.85	295.33	297.35	296.03	296.94	298.84	296.02	296.84	298.26	297.07	296.96	295.6	295.97	295.63	297.54	295.48	297.35	298.53	296.82	297.15	295.74	296.26	296.79
292.92	296.88	296.52	296.38	294.08	295.56	295.51	296.33	296.29	295.08	295.14	295.04	295.72	294.63	294.31	293.89	294.18	295.85	295.21	294.44	295.27	296.99	293.56	296.1	295.08	295.61	294.27	293.95	293.98	294.28	295.67	295.03	297.62	295.58	295.12	296.13	296.66	295.71	292.95	295.32	294.81	294.69	295.11	294.95	295.06	294.77	294.18	293.49	296.5	294.65
307.43	304.19	304.04	306.08	305.37	304.56	304.41	305.03	304.68	304.56	307.56	304.55	304.27	305.07	305.78	304.91	305.35	306.03	305.34	306.69	304.51	306.25	305.82	306.42	307.6	305.15	304.1	306.89	304.13	304.93	306.12	305.15	305.06	303.32	304.39	303.8	303.67	306.31	307.95	305.49	305.64	304.86	305.2	304.66	306.19	306	305.18	303.86	305.62	304.87
310	311.11	311.14	311.77	311.58	310.22	312.18	311.37	310.89	310.49	311.24	311.82	310.77	309.89	312.83	311.89	312.41	310.8	311.79	313.01	312.5	312.76	311.45	311.53	310.56	311.27	312.61	310.19	313.74	312.24	313.75	311.55	309.44	311.47	313.2	311.45	312.24	311.48	310.64	311.55	310.18	311.96	311.82	311.35	310.71	309.99	311.43	311.31	311.24	312.91
327.43	329.47	327.48	327.26	327.86	327.76	326.73	327.55	327.68	327.1	326.02	327.4	327.83	326.1	328.43	328.09	326.88	326.31	324.81	327.8	327.42	328.05	326.52	326.82	326.92	328.93	326.52	326.88	326.15	328.5	326.18	326.97	326.42	327.74	329.44	327.57	325.84	327.15	325.71	324.15	324.66	326.55	326.2	328.3	326.8	328.87	326.51	326.21	325.77	326.96
301.9	303.67	305.57	303.17	304.87	304.51	303.54	303.79	304.51	304	305.63	304.12	304.1	303.22	304.59	304.27	303.76	302.42	304.76	303.99	302.86	304.71	303.73	303.45	304.67	305.27	304.74	303.15	303.51	304.73	304.18	304.34	302.56	303.95	305.33	304.76	303.33	301.74	303.81	304.87	304.68	303.37	304.16	302.59	302.94	304.71	305.84	304.01	304.27	303.7
311.81	311.88	311.46	311.77	311.5	311.23	310.82	311.49	311.86	312.42	310.04	310.53	311.47	310.65	311.22	311.64	311.75	311.59	311.42	310.45	311.26	311.71	310.69	312.41	311.66	310.16	311.08	310.86	311.24	311.14	310.18	311.6	311.43	312.52	309.58	312.45	311.26	312.56	312.72	310.85	310.58	310.28	310.31	310.18	309.79	310.07	310.84	309.61	311.3	312.12
323.71	325.07	324.59	323.77	325.23	323.72	324.6	324.32	324.88	324.27	324.4	324.53	324.66	323.21	323.86	324.97	324.77	323.39	324.81	324.61	324.39	324.65	324.07	324.45	324.89	326.32	324.68	324.88	325.23	324.66	324.23	325.27	325.44	324.76	324.71	325.21	324.57	323.01	325.08	323.93	324.92	325.64	324.46	323.74	326.11	325.55	324.77	324.21	325.17	323.69
316.16	315.33	316.38	314.7	316.79	314.89	317.01	313.14	315.22	316.1	315.51	314.14	315.51	317.24	315.49	313.72	315.92	316.65	315.28	315.55	314.57	316.68	314.41	315.27	315.63	315.86	315.27	314.97	315.73	315.43	317.51	315.22	316.18	314.92	313.49	316.08	315.37	315.16	314.43	316.1	314.61	316.9	314.88	314.5	315.84	315.3	315.71	315.32	316.35	315.1
303.87	303.23	302.33	304.21	304.2	303	304.24	302.74	304.17	302.63	303.31	303.94	303.48	303.71	304.02	303.85	302.77	302.45	305.36	301.84	301.88	304.41	301.43	303.34	302.05	304.25	303.68	303.41	304.85	305.24	303.54	304.81	302.97	303.03	303.46	302.71	301.24	304.5	304.76	304.05	303.76	303.54	304.41	302.98	304.09	302.56	302.85	304.53	303.5	303.88
294.02	293.69	294.74	293.53	294.85	292.48	295.31	292.29	294.04	293.73	292.29	295.88	292.98	294.19	292.64	294.18	295.12	291.93	294.29	294.71	292.41	293.77	293.29	295.49	294.14	295.13	294.75	293.73	293.19	296.41	294.48	293.69	292.58	293.75	294.44	293.75	293.17	293.03	293.25	293.62	293.84	293.46	295.33	293.78	292.84	294.28	295.04	295.32	293.27	293.08
316.26	314.62	317.61	316.75	317.75	315.63	317.41	316.55	318.08	313.32	316.96	316.4	315	316.06	316.89	316.06	318.27	317.69	316.84	316.93	316.32	316.87	315.63	317.33	317.51	317.16	319.22	316.36	315.81	317.47	317.77	316.75	315.09	316.15	316.33	316.66	314.38	315.94	315.71	315.39	316.57	313.99	316.55	316.29	317.87	316.89	316.76	315.56	316.25	316.76
304.21	303.48	305.53	303.8	303.1	302.88	304.11	303.34	305.25	302.84	302.51	304.04	303.2	301.87	302.42	303.68	303.65	303.83	302.16	303.07	303.36	303.98	302.87	305.04	302.57	304.65	305.08	303.63	304.54	303.51	303.83	306.33	305.02	305.28	302.93	302.7	303.75	304.97	302.98	303.04	304.65	304.52	303.43	304.58	302.47	304.98	303.43	304.31	303.54	303.11
305.57	303.26	306.45	304.7	305.58	305.55	306.17	304.62	306.58	304.82	303.44	305.92	304.39	304.88	305.95	305.2	305.56	305.42	303.84	304.66	306.31	304.26	305.17	305.19	306.62	305.16	306.08	304.84	304.07	305.17	305.91	305.94	307.77	307.38	304.42	305.02	307.27	303.96	305.02	307.52	304.9	306	303.95	307.13	306.59	306.4	303.59	305.29	307.25	304.82
301.55	301.89	301.28	303.19	302.67	303.36	302.39	304.32	301.27	303.23	303.66	301.79	303.54	302.1	302.19	303.83	303	301.02	303.41	302.96	303.19	301.7	302.92	303.55	302.27	302.28	301.07	301.9	301.07	301.31	301.29	301.91	303.24	300.93	303.53	302.95	302.27	303.22	302.17	302.08	302.23	303.18	302.54	303.68	304.17	302.85	300.88	304.28	303.37	301.39
317.22	315.78	314.68	317.19	317.87	316.15	316.61	316.52	317.65	315.94	317.03	316.91	316.08	317.22	316.54	317.47	316.77	317.88	315.39	316.34	316.31	315.43	316.6	315.85	317.39	317.42	314.44	316.6	316.4	316.27	315.58	316.46	315.99	316.72	316.29	315.08	316.02	316.01	317.74	317.61	317.04	316.06	316.01	316.87	316.6	318.45	317.58	316.51	319.67	316.74
316.11	313.25	311.75	312.74	313.6	311.54	313.41	313.08	313.08	313.89	311.99	312.69	311.04	313.56	312.72	313.85	314.11	311.58	313.12	312.86	313.59	311.46	313.97	313.95	315.04	312.54	313.17	313.87	311.9	314.03	311.66	312.48	314.22	312.95	313.07	314.04	311.7	313.91	313.5	314.04	311.9	311.35	313.89	314.41	312.92	313.91	312.36	314.35	312.74	313.12
305.85	306.37	306.64	306.07	307.24	305.9	305.55	306.91	305.71	306.03	305.05	306.79	304.15	307.07	306.26	303.62	306.21	306.56	306.17	305.18	307.86	305.19	307.11	303.75	305.4	306.34	307.3	306.85	307.29	305.33	305.41	306.57	305.57	305.39	307.39	307.45	305.33	306.77	306.19	306.68	304.88	305.79	305.75	306.37	305.31	306.6	306.03	307.67	306.7	305.37
313.87	312.55	316.15	314.49	316.27	314.53	314.09	315.83	314.7	314.76	314.66	315.58	315.37	314.28	315.69	315.12	316.13	314.97	314.16	314.19	313.6	312.47	314.35	313.79	314.52	315.85	314.98	314.07	315.21	314.74	314.66	314.77	314.12	315.09	314.28	314.42	313.83	314.54	314.84	314.57	314.7	315.01	315.31	314.81	313.86	314.45	315.5	314.27	316.72	315.37
302.07	301.78	301.22	302.9	303.16	302.68	301.81	302.43	301.93	302.89	301.7	302.34	302.66	303.85	303.98	302.03	303.66	302.31	302.85	302.6	304	302.77	304	301.13	302.14	303.23	301.76	301.7	301.24	301.67	302.71	303.03	302.09	302	302.33	301.07	301.9	303.3	301.98	303.19	303.52	302.74	301.48	302.3	302.21	300.73	304.62	303	302.83	302.74
310.19	309.49	309.11	310.09	309.09	309.83	311.09	310.2	310.04	311.03	310.99	310.61	309.72	310.69	312.07	310.5	310.53	310.13	310.96	309.69	311.53	310.38	310.29	310.35	310.32	311.33	310.67	310.47	310.81	309.57	310.54	311.53	309.65	310.3	309.77	310.46	310.35	309.77	311.25	309.38	310.64	310.44	310.35	308.81	310.63	311.3	310.8	309.38	311.01	310.13
317.57	315.33	315.85	316.29	316.77	315.29	315.74	313.25	313.63	317.13	316.28	314.97	316.32	314.84	315.24	316.1	315.31	315.57	315.57	316.59	315.39	316.71	316.03	315.75	316.67	316.52	315.68	316.7	314.83	315.47	316.73	315.38	315.84	314.29	318.55	315.29	315.46	315.2	316.01	314.26	315.5	315.19	316.35	316.51	317.61	317.11	316.85	315.59	315.98	315.29
310.26	311.94	310.87	310.27	313.7	311.23	312.4	310.98	311.46	311.35	312.95	311.44	310.55	309.32	312.35	313.66	310.52	311.21	313.26	311.5	310.49	313.05	310.53	312.65	309.18	310.44	313.66	312.44	312.11	311.36	313.43	310.45	311.1	310.93	311.65	312.06	311.16	310.25	312.91	313.23	311.01	311.1	312.48	310.45	310.14	311.91	310.04	314.53	312.15	310.3
326.35	325.56	323.09	325.87	325.19	324.31	324.81	325.9	324.67	325.8	323.61	325.7	326.08	323.41	325.03	325.16	326.41	326.44	324.18	325.77	323.96	326.39	324.53	325.69	325.87	324.54	324.69	326.31	325.37	324.42	325.63	326.29	324.73	323.66	325.4	322.53	327.4	325.49	325.74	325.68	325.29	326.52	327.29	326.68	325.79	325.55	325.67	326.19	326.46	326.31
303.55	301.69	301.93	303.88	302.9	303.51	302.7	301.98	302.69	302.96	304.41	302.46	302.22	301.68	301.71	303.58	301.6	301.73	303.39	303.26	303.04	301.67	304.07	302.29	303.38	304.65	303.03	302.52	301.85	301.85	302.57	302.73	304.1	304.28	302.23	302.02	300.07	302.98	303.91	302.45	303.81	303.33	301.95	303.61	303.84	305.01	301.99	303.66	302.36	302
307.64	308.18	306.96	308.42	306.7	307.57	307.7	307.4	305.45	305.78	306.75	306.87	307.23	307.88	307.21	305.35	309.26	306.51	308.69	307.15	309.63	305.92	306.98	306.42	307.24	309.61	308.19	306.01	306.93	305.83	308.28	306.94	306.29	307.62	306.1	307.19	307.06	305.48	306.72	307.12	307.44	308.44	307.08	307.06	307.55	307.66	307.92	307.27	306.81	307.28
311.39	310.41	312.61	312.27	313.18	309.92	311.91	311.46	312.21	309.67	310.81	310.92	310.36	312.53	311.03	308.83	312.14	311.37	311.22	310.69	310.86	312.29	310.56	310.84	310.95	309.35	313.45	311.22	311.9	311.96	311.13	311.26	311.46	312.1	311.62	312.25	312.55	310.9	312.4	311.21	312.26	312.57	311.01	311.61	311.33	310.82	312.69	312.73	313.52	309.81
297.44	296.4	296.76	297.25	297.45	296.28	297.21	297.64	297.54	294.42	296.54	297.62	296.99	297.15	295.5	298.11	297.25	296.27	297.11	298.97	298.31	297.32	297.59	296.04	296.05	297.22	297.92	296	297.39	299.66	298.38	297.97	297.26	298	298.28	295.95	297.24	296.49	296.31	297.23	299.03	297.06	294.59	298.62	297.91	295.91	295.1	295.87	297.52	296.48
302.1	302.78	304.28	303.34	303.3	303.91	303.46	303.78	303.56	303.57	302.14	302.37	304.57	303.17	303.24	303.08	303.54	304	304.23	303.42	302.05	302.3	302.68	302.72	302.79	304.76	303.9	303.08	302.74	301.16	302.67	302.85	303.18	302.63	302.75	304.73	302.41	302.92	305.2	303.87	303.66	302.57	304.11	304.31	303	304.61	304.33	301.24	304.26	303.42
314.88	314.33	316.03	314.85	314.12	313.97	314.75	313.62	314.07	315.18	314.3	314.63	315	312.07	316.09	315.51	314.76	314.85	315.59	314.79	315.1	314.4	315.36	314.89	315.04	314.31	314.23	317.07	315.79	314.4	315.55	315.71	314.2	312.81	313.72	314.94	315.06	315.07	312.96	315.52	314.98	313.58	314.35	314.12	315.03	315.64	315.54	313.62	313.92	314.67
303.91	303.05	302	303.39	303.15	302.13	302.14	302.87	302.46	302.71	303.76	304.44	303.18	302.13	303.02	303.03	304.45	301.48	302.03	303.01	303.42	302.72	305.4	302.81	302.13	303.1	302.73	302.74	302.26	303.71	302.76	302.55	304.19	303.78	304.58	303.68	302.26	303.98	302.82	301.35	301.53	304.51	302.52	303.66	303.04	302.34	302.39	302.27	302.93	301.8
313.86	314.09	314.73	315.34	313.48	314.29	314.63	314.82	316.42	314.34	314.68	312.65	313.75	313.79	313.92	314.45	315.42	313.68	314.66	315.74	314.82	314.35	313.31	317.16	314.31	313.36	314.62	314.04	313.84	314.1	316.29	314.15	314.5	315.01	314.34	315.18	314.16	313.17	315	313.97	315.47	312.96	313.18	314.69	313.8	313.04	313.98	314.32	312.76	312.68
308.09	308.9	308.48	309.25	309.55	308.66	308.38	308.7	308.43	310.16	307.46	308.55	310.04	308.63	308.28	307.57	309.07	307.69	308.91	308.86	308.86	309.04	308.14	307.67	308.5	308.31	307.98	308.38	309.29	307.99	310.47	308.57	308.93	310.39	306.72	307.25	307.94	307.98	308.47	307.02	308.91	308.19	309.04	308.87	309.91	309.71	310.18	309	309.48	307.9
301.58	301.31	301.64	302.23	301.23	299.45	300.98	299.87	301.37	300.98	301.13	301.51	302.32	300.7	302.53	303.29	301.91	300.78	299.94	302.12	301.53	302.06	300.73	301.44	302.64	302.06	300.86	300.97	299.99	299.9	299.57	300.77	299.78	300.97	299.67	300.16	300.39	300.89	303.77	300.54	299.81	300.91	301.03	300.12	299.91	301.34	300.2	300.75	301.14	300.87
313.22	313.32	315.5	314.79	315.59	317.14	314.93	314.96	314.79	314.5	315.68	314.26	315.53	314.29	315.41	315.16	315.65	316.74	315.37	314.68	315.42	315.18	315.78	315	314.16	313.85	315.3	315.69	314.69	315.86	316.79	313.72	315.45	314.83	314.62	314.51	316.57	314.35	315.37	314.38	313.86	315.56	314.93	315.68	314.9	315.6	315.38	315.52	315.8	314.74
318.4	317.42	317.3	318.17	318.2	317.87	316.73	317.57	318.36	318.24	319.02	319.01	319.45	318.62	317.07	318.35	319.39	318.08	318.83	316.76	319.71	317.77	318.66	317.66	318.22	317.91	318.78	319.58	316.47	317.94	316.49	318.76	318.34	318.11	318.58	317.24	317.31	316.8	318	316.81	319.46	317.59	320.27	319.31	318.21	318.59	316.71	318.94	318.08	318.84
299.99	301.24	301.36	301.38	300.35	300.67	296.93	299.09	298.73	300.35	300.85	300.78	299.06	300.87	299.97	299.07	300.54	300.94	302.17	299.86	301.68	300.13	299.55	299.1	300.78	300.16	299.55	300.14	300.25	301.4	301.5	299.88	298.83	300.15	300.23	299.22	300.4	300.1	300.5	299.04	298.61	300.55	302.18	302.45	301.29	300.95	300.4	302.11	299.65	297.14
311.97	312.76	311.02	311.64	312.53	312.28	311.54	313.85	312.43	313.3	312.23	312.31	311.44	314.05	312.94	312.66	311.16	311.7	311.6	313.92	312.99	313.97	311.39	311.48	312.33	310.2	312.17	311.93	313.49	314.62	311.07	312.99	312.98	313.28	311.4	311.83	312.99	311.71	311.16	313.11	313.58	313.2	310.62	312.31	311.38	312.14	312.34	311.75	310.43	311.48
303.09	301.65	304.08	302.53	302.88	301.67	302	303.67	302.39	302.28	302.4	303.36	302.57	303.16	303.7	304.72	302.7	301.78	303.63	302.72	302.95	302.74	301.73	301.42	302.37	304.06	304.13	301.12	302.68	302.81	303.66	302.89	303.03	302.81	301.18	301.65	301.13	301.53	303.03	302.61	304.54	302.6	302.47	303.39	303.92	301.86	303.77	303.62	301.68	301.95
327.24	328.17	331.01	329.8	327.68	327.17	328.9	329.24	328.4	328.4	327.61	329.69	327.86	328.8	329.57	329.96	330.5	328.36	329.15	329.61	328.3	328.02	327.41	328.83	329.39	329.8	327.72	330.13	329.5	328.23	329.11	330.01	329.15	327.84	329.53	329.54	328.94	327.84	329.17	328.45	327.16	329.54	328.28	329.61	328.16	327.86	327.41	326.28	326.15	328.9
318.65	316.36	318.16	318.36	318.39	319.09	319.49	318.52	319.47	319.3	317.56	319.33	318.72	317.93	318.8	318.3	319.23	317.52	319.21	319.24	318.65	317.8	320.24	317.34	318.4	316.33	318.37	318.25	317.54	317	317.35	316.31	318.8	317.5	317.2	318.28	317.84	318.23	317.67	317.61	318.19	318.18	319.64	317.27	318.03	317.41	317.57	318.25	317.73	317.91
312.6	313.07	310.93	310.45	310.53	312.63	312.93	313.5	311.78	310.94	313.54	311.3	313.34	312.75	311.81	310.71	311.6	312.38	313.28	310.81	311.37	311.36	311.77	310.94	312.38	313.47	314.77	313.78	313.18	311.15	311.98	311.23	312.45	311	313.08	312.17	314.12	312.54	311.38	312.63	311.16	312.23	312.41	313.77	311.77	311.11	312.54	312.13	312.02	310.38
303.18	303.57	302.43	302.6	301.81	302.88	303.52	301.22	302.47	301.43	305.38	302.99	302.67	302.64	302.75	303.22	304.08	302.88	303.18	303.13	301.91	304.33	303.1	300.62	301.25	301.63	302.96	301.24	304.17	303.57	302.94	303.2	302.99	302.73	304.24	302.73	302.92	304.09	302.25	301.76	302.22	304.41	303.25	302.42	301.85	303.39	302.77	300.49	303.37	305.34
293.57	294.44	294.88	293.61	292.55	295.17	294.53	294.16	293.78	292.99	293.79	293.07	293.12	292.56	293.89	293.41	292.14	296.39	295.79	294.56	294.71	294.89	292.35	295.83	292.84	295.2	296.11	293.14	293.34	293.8	293.66	295.11	294.88	292.85	294.25	293.23	292.67	294.72	293.38	293.72	296.87	295.24	293.84	294.61	292.14	294.42	294.21	294.64	294.19	294.04
304.36	304.26	302.79	303.08	303.06	303.98	304.58	306.81	304.28	304.17	303.38	302.99	304.04	303.58	303.09	303.68	302.97	305.75	303.78	302.22	303.38	302.61	304.04	303.79	301.29	303.17	303.98	304.35	303.23	305.15	302.52	303.51	303.31	304.29	302.94	302.14	305.61	300.65	303.45	303.34	304.83	303.16	301.63	304.19	302.46	303.84	304.14	303.48	301.87	302.96
302.07	301.83	303.3	304.27	305	303.53	304.56	303.2	304.97	303.81	306.07	304.37	304.16	304.06	304.29	304.14	302.95	303.88	303.02	302.91	302.22	304	303.84	303.52	304.43	304.12	304.55	301.66	303.65	305.72	302.69	304.82	302.17	302.05	303.13	303.23	302.73	304.4	302.81	303.63	303.92	303.87	303.89	302	303.19	301.22	302.67	304.25	304.74	304.96
301.93	302.09	303.93	303.26	303.12	304.83	304.38	303.4	302.86	302.6	302.74	304.73	304.5	302.97	303.55	303.16	303.29	303.11	302.61	304.83	304.37	303.22	304.79	303.63	304.07	304.4	302.02	304.01	305.16	303.13	302.73	302.87	304.38	304.94	300.98	304.22	304.31	305.12	304.57	302.95	305.11	304.29	302.38	305.02	303.44	302.62	301.46	304.06	303.14	304.11
293.81	294.22	292.49	293.91	292.37	294.83	293.29	292.74	293.58	294.32	295.68	292.89	293.6	292.46	292.28	295.12	294.74	293.15	294.4	294.51	293.31	294.31	294.61	295.25	293.02	294.7	292.84	294.19	294.31	294.1	293.19	293.73	294.41	293.52	293.38	294.43	292.56	292.87	294.53	293.71	294.16	293.07	294.15	292	294.3	292.29	293.96	293.52	293.91	294.45
318.09	316.98	317.78	317.78	319.4	317.53	318.82	317.01	320.6	318.31	317.82	316.4	318.96	319.79	318.29	318.91	318.81	317.32	318.82	318.69	317.98	316.31	319.13	317.09	316.28	317.75	319.8	316.47	317.31	316.86	316.85	318.36	317.4	318	316.16	318.22	317.53	319	316.52	316.63	318.8	317.48	317.12	316.91	318.91	320.17	316.87	318.27	317.21	316.72
316.43	315.54	315.5	314.74	315.62	315.67	313.09	313.89	314.91	315.87	314.1	313.73	315.75	315.74	313.22	315.45	313.4	315.18	315.15	314	314.88	315.46	312.58	314.48	315.03	314.47	315.67	315.93	314.86	315.5	314.36	314.39	314.45	314.85	315.31	315.05	314.66	314.1	313.02	315.54	314.6	315.55	315.58	316.39	314.83	316.1	316.27	313.73	313.39	314.96
316.24	316.33	315.54	315.03	315.42	315.68	315.25	314.29	315.36	316.72	314.97	314.95	318.63	315.47	316.03	316.63	315.67	316.45	315.48	315.47	315.92	316.02	316.27	315.46	315.93	315.44	316.21	315.53	315.6	315.58	314.63	314.67	315.69	315.76	316.78	316.21	317.78	315.28	315.87	315.33	316.5	317.05	315.94	316.24	314.37	315.36	315.55	315.64	318.05	316.33
329.53	330.66	329.34	328.74	328.38	327.73	330.6	329.58	328.84	327.8	328.26	327.88	330.27	329.09	328.79	328.58	329.93	328.31	329.39	326.99	329.11	329.63	329.04	328.2	329.13	328.64	327.67	328.39	328.12	328.54	329.68	329.64	329.05	328.57	327.81	324.8	328.09	327.93	330.22	330.28	328.47	327.74	327.7	327.92	328.84	328.18	330.12	328.72	328.56	328.06
312.69	312.16	314.23	314.95	315.6	314.78	314.37	312.92	313.37	311.82	315.2	311.89	311.46	312.5	311.91	311.7	312.38	315.87	313.44	312.78	311.97	314.73	314.08	313.11	312.77	313.74	315.67	313.41	314.01	313.64	312.71	313.37	313.53	312.18	312.9	313.26	311.64	313.86	311.19	312.85	313.52	314.84	312.57	314.24	313.95	312.62	312.72	313.18	314.7	312.53
295.27	295.94	294.03	294.53	295.42	296.71	296.06	295.26	294.66	294.64	294.53	294.47	294.31	294.36	295.95	295.93	293.83	295.23	297.07	297.3	295.68	294.32	294.86	296.16	294.35	297.05	296.26	294.04	295.71	295.98	296.91	294.39	295.48	295.19	294.85	294.98	295.47	294.33	295.69	295.14	294.52	296.41	295.88	296.11	294.76	294.3	294.11	294.26	295.14	295.1
302.3	305.27	303.33	303.53	304.98	303.45	302.61	302.07	304.67	304.18	304.56	303.49	304.05	303.13	304.61	303.77	303.37	301.42	303.94	305.01	304.64	304.22	302.45	304.89	304.03	303.1	304.47	303.18	303.57	303.1	304.35	301	303.89	303.59	304.32	302.15	302.89	302.91	303.41	304.35	305.72	303.26	304.02	303.08	302.56	302.8	303.51	303.8	302.83	304.58
319.1	316.8	318.13	320.14	318.16	319.61	319.36	319.59	317.52	320.28	320.01	317.86	319.05	319.29	318.25	318.92	317.34	318.38	318.69	318.64	319.77	321.12	318.73	319.14	321.41	319.46	319.68	320.11	319.95	318.44	318.86	320.5	319.22	320.43	320.56	316.74	317.89	320.09	318.44	317.74	318.91	319.27	319.46	318.32	319.58	320.15	319	318.7	319	319.45
328.11	329.26	329.49	329.26	328.56	329.77	327.43	330.05	328.7	327.92	328.4	328.99	327.57	327.83	327.64	329.42	329.42	328.92	331.17	328.72	328.9	329.55	327.47	328.47	327.71	328.84	329.84	326.67	328.25	329.8	329.79	330.43	329.29	328.96	325.49	328.67	329.21	328.75	330.46	329.64	326.42	328.6	328.48	328.64	328.01	330.23	330.14	328.21	329.06	330.57
314.31	312.99	312.25	313.95	314.42	315.3	313.72	313.9	313.63	314.63	312.31	314.49	313.8	315.43	313.21	314.25	315.24	314.72	314.13	314.61	314.19	314.76	315.04	312.51	315.04	314.79	313.72	313.12	315.45	314.6	312.94	313.48	314.69	314.18	312.85	313.1	313.37	312.9	312.93	315.16	314.85	312.51	314.14	314.39	314.85	313.6	313.28	315.45	314.3	314.92
313.08	314.33	311.42	314.06	312.44	312.67	312.57	313.63	312.15	312.6	312.94	313.66	311.18	312.43	313.7	313.39	312.97	313.24	313.97	311.57	313.43	313.4	313.75	314.25	314.25	313.17	312.4	313.11	312.46	311.86	313.58	312.11	312.6	310.69	311.99	312.67	311.27	313.08	313.69	313.06	313.07	313.67	313.53	312.7	312.1	313.62	313.03	314.26	314.71	311.76
314.55	313.61	313.15	313.21	314.06	312.98	315.48	314.84	315.39	313.72	315.54	314.22	312.35	314.31	313.94	313.8	314.19	313.4	313.9	313.51	312.97	312.72	315.6	313.38	314.46	313.59	314.89	314.59	314.05	313.33	314.09	313.39	313.19	314.7	313.81	315.11	314.51	313.64	314.39	313.12	314.87	312.83	314.6	314.16	313.3	314.59	314.5	314.52	313.56	315.79
311.46	311.32	313.2	312.14	309.7	312.21	313.76	309.45	310.73	312.24	313.36	311.8	311.66	312.34	311.62	310.45	310.99	310.13	311.06	312.23	311.72	312.9	312.24	312.1	311.38	313.68	312.72	311.41	310.94	312.97	312.73	311.73	312.02	312.5	309.85	312.15	313.02	310.47	312.24	313.45	312.43	312.97	311.71	313.82	313.66	312.08	312.78	314.65	313.03	312.63
302.08	303.5	304.67	301.52	302.58	302.88	303.34	302.41	305.28	303.86	304.9	303.42	303.36	304.57	303.14	304.03	301.47	303.04	304.48	302.09	306.07	302.45	302.59	304.42	302.56	303.29	304.17	302.74	303.13	304.53	304.06	302.31	304.7	303.1	303.85	302.07	304.54	305.58	302.15	301.89	302.7	302.05	304.2	304.72	302.46	303.42	302.7	301.56	302.41	303.41
293.91	291.74	292.23	294.44	293.48	292.78	293.44	293.65	294.17	292.93	293.46	293.23	294.26	293.34	293.68	294.98	294.35	291.89	293.62	293.01	294.09	293.59	293.89	294.03	293.7	294.79	294.54	293.9	293.84	294.95	293.7	294.04	293.49	293.75	293.82	294.71	293.19	292.61	294.55	294.23	294.7	294.72	294.04	294.97	293.67	293.58	294.3	294.32	293.65	291.5
319.76	318.3	318.99	318.54	318.73	318.15	319.66	318.1	319.08	318.84	318.1	320.33	319.35	319.46	317.2	318.86	317.51	319.57	319.91	317.98	318.92	318.08	319.04	317.6	319.4	318.39	317.99	318.35	317.12	319.19	318.82	318.89	317.4	315.45	317.99	319.58	318.79	318.01	318.68	318.74	319.65	318.79	318.07	317.55	320.42	318.22	316	318.22	318.52	318.54
310.15	309.74	312.48	309.53	310.26	313.19	311.62	310.07	310.73	310.84	310.65	311.18	309.96	309.74	311.28	311.65	312.72	311.66	310.84	310.91	310.69	310.84	310.53	312.4	308.49	311.57	310.08	311.26	311.7	309.93	312.05	310.45	312.2	311.01	310.26	310.08	309.07	310.85	312.86	309.52	310.01	310.24	310.37	310.8	311.08	310.82	310.57	310.49	311.38	310.93
306.01	305.4	305.89	305.73	309.47	304.65	305.87	305.2	304.47	306.86	305.05	307.21	305.24	304.77	305.33	307.15	305.67	304.03	305.98	305.79	304.34	306.32	305.14	305.07	305.98	305.09	303.24	306.68	305.72	305.01	304.79	304.87	306.57	305.97	306.97	305.76	307.46	305.43	307.31	306.02	305.81	305.17	304.71	306.57	304.9	305.91	305.89	305.21	305.88	305.3
304.06	303.06	304.99	303.47	302.89	302.8	302.72	302.69	304.28	303.39	303.13	303.32	304.53	303.97	304.25	304.68	302.75	303.37	303.92	303.15	304.47	304.56	302.78	303.71	303.62	302.89	304.44	303.82	302.66	305.19	305.69	303.08	303.99	302.87	303.26	303.26	304.86	303.3	304.98	303.11	304.63	304.85	303.08	303.55	303.17	303.45	303.74	303.87	303.75	304.01
294.58	295.18	293.28	293.58	292.88	295.2	292.66	293.3	294.21	293.6	294.06	294.91	294.43	295.36	294.07	293.22	294.96	294.66	293.02	294.37	293.6	294.42	293.18	295.21	292.35	293.83	292.84	294.78	293.63	292.9	294.41	295.23	293.84	292.78	294.96	293.02	294.3	294.12	293.85	294.13	294.62	293.93	295.48	292.72	293.65	294.11	293.96	294.41	292.89	294.96
313.54	314.02	311.72	314.24	312.91	315.3	312.73	313.6	313.83	312.81	314.4	313.05	313.97	313.14	311.41	314.71	313.16	311.87	312.74	313.66	312.73	312.48	312.42	312.76	311.2	312.3	313.25	312.77	315.09	313.22	314.87	313.34	313.34	314.22	312.13	315.11	312.01	312.34	314.18	314.37	313.96	312.43	315.27	313.6	311.84	313.53	312.74	313.24	312.31	313.05
329.23	327.76	327.5	326.94	328.73	327.23	327.08	327.78	326.06	327.22	329.31	327.5	326.89	326.45	328.74	326.98	328.94	328.35	329.66	326.06	328.75	327.49	327.34	328.37	328.21	327.29	329.75	329.07	327.75	328.6	328.07	326.96	327.91	328.09	326.4	326.81	328.36	327.83	330.01	330.25	327.38	327.8	328.11	327.54	328.94	328.8	327.55	327.04	326.9	327.41
306.41	305.77	304.12	305.97	305.04	306.01	305.39	304.95	305.39	306.38	305.63	305	305.31	304.31	304.22	305.28	305.99	304.09	305.62	304.68	305.31	305.75	305.65	305.23	304.87	306.87	305.96	306.27	305.54	304.34	304.35	306.19	305.54	304.02	303.47	303.33	306.17	304.37	306.21	306.34	305.48	305.84	303.89	305.99	304.63	307.29	304.31	304.08	305	305.93
314.77	312.13	313.96	312.17	312.83	314.05	314.26	313.52	314.92	314.55	313.87	313.25	314.65	312.53	314	312.81	312.55	313.44	316.51	313.75	315.36	314.35	314.78	313.34	314.09	314.59	311.56	313.65	314.33	315.24	313.4	314.18	312.48	311.53	312.79	313.56	312.16	313.13	314.28	314.94	312.69	314.58	314.76	311.86	313.56	315.86	313.13	313.59	313.31	311.56
327.4	327.39	327.5	330.14	326.11	327.93	327.54	328.25	326.58	328.84	327.23	325.24	327.7	328.1	327.01	327.75	326.93	327.13	327.7	326.22	329.04	327.62	327.96	327.98	329.21	327.75	327.26	329.57	327.73	327.06	327.54	328.62	326.85	329.33	328.29	325.07	327.21	328.51	327.29	327.9	327.4	327.75	327.96	327.59	328.6	327.14	327.3	329.46	326.82	327.43
305.29	307.81	307.75	307	306.1	306.93	306.64	307.15	304.99	305.56	307.04	305.67	308.08	306.09	306.44	305.26	306.18	306.46	307.91	305.99	306.28	305.02	305.69	306.87	305.83	305.07	305.66	305.25	306.04	306.06	307.51	306.21	305.12	305.9	304.52	304.01	305.16	307.28	305.6	307.38	306.43	306.35	305.09	307.93	306.23	306.23	304.29	305.48	305.69	305.3
307.01	304.44	309.05	307.6	307.93	307.48	307.87	307.07	305.08	309.23	306.59	307.64	307.59	307.38	305.9	307.1	307.47	307.69	306.32	307	307.5	306.93	307.52	307.44	307.67	306.76	305.33	307.57	308.96	308.46	307.13	306.05	307.69	306.09	308.11	308.15	305.9	307.15	308.89	307.35	310	306.82	306.67	306.18	307.53	307.8	307.5	306.91	308.98	307.22
311.87	314.06	312.76	311.8	311.84	312.11	312.06	313.03	312.23	312.51	313.7	311.7	313.83	311.58	312.02	312.19	311.13	312.94	311.32	311.65	312.61	311.27	310.57	313.26	311.37	312.73	311.73	312.72	312.6	312.63	311.79	312.17	313.27	311.57	313.64	311.99	312.87	311.81	311.85	311.57	312.71	312.27	312.37	312.63	310.89	316.14	310.04	310.9	310.15	313.53
315.34	312.78	311.88	312.6	313.39	313.59	313.35	313.83	312.74	314.97	312.38	312.44	313.23	312.92	312.07	311.9	311.66	312.13	313.84	313.06	311.85	314.97	312.37	314.69	312.78	313.39	312.75	314.22	311.23	313.71	311.75	314.03	312.69	313.29	312.92	313.99	313.39	312.81	311.75	313.02	312.84	311.03	313.22	312.26	311.36	312.65	311.03	311.15	313.39	312.93
310.8	310.88	307.62	308.26	309.43	308.3	307.75	308.82	307.91	310.75	310.63	308.87	310.11	308.41	307.63	307.93	308.8	307.85	308.67	310	309.54	307.75	308.46	309.75	307.72	309.75	309.84	308.31	310.19	309.73	310.28	310.13	309.55	307.67	308.66	308.61	308.85	309.83	308.67	309.33	308.88	309.68	309.67	308.79	309.88	309.71	308.6	308.14	307.64	308.41
300.59	300.91	301.42	300.94	303.74	300.57	301.5	301.1	301.73	300.86	299.73	302.62	298.73	301.66	301.51	301.08	300.86	299.18	300.48	301.47	299.75	300.12	300.01	300.12	301.1	301.28	300.5	300.2	300.7	300.82	302.22	300.43	299.72	301.68	299.56	299.71	301.17	299.24	301.29	301.73	301.04	300.48	301.56	301.44	300.28	302.97	301.12	298.54	300.94	300.12
328.96	327.24	326.92	327.93	329.23	326.2	328.01	326.89	328.77	328.46	327.9	326.93	327.37	328.26	328.46	327.97	327.54	327.51	328.78	326.92	325.95	328.26	329.17	327.8	329.6	328.93	326.94	328.22	327.39	328.45	329.37	328.64	329.1	328.09	326.84	327.66	328.04	325.85	327.48	328.66	326.15	328.76	327.71	327.37	326.32	327.61	326.77	326.79	328.39	328.32
312.25	311.93	312	312.87	314.17	312.74	313.18	310.87	310.32	311.28	312.78	310.82	312.48	313.04	309.78	312.06	312.77	312.22	310.61	313.3	312.02	312.62	311.71	312.28	311.44	311.42	313.59	313.06	312.91	312.88	312.53	309.95	310.79	312.42	312.01	311.86	311.98	312.94	313.24	312.23	312.69	312.35	312.64	311.94	310.3	310.32	313.18	314.08	311.83	312.01
303.84	304	304.93	306.3	305.07	306.74	303.91	304.85	306.26	306.86	307	304.03	305.66	304.74	302.99	307.03	306.15	306.21	305.17	307.16	306.54	303.85	307.01	303.87	304.67	305.36	303.37	304.36	305.97	304.81	306.19	303.53	306.69	306.6	304.62	306.66	305.39	305.81	306.04	304.73	305.04	305.51	306.18	304.04	305.81	305.14	304.56	304.94	305.85	303.39
306.39	304.14	305.36	304.2	303.08	302.7	306.18	303.95	306.91	305.11	304.37	304.15	304.81	304.39	304.96	303.86	305.78	305.55	304.09	306	305.04	303.96	305.88	302.87	303.05	303.51	305.73	304.69	304.38	305.77	304.08	304.91	305.7	302.36	304.69	303.35	304.3	304.58	305.23	303.99	302.25	302.58	305.64	304.1	303.02	304.29	304.47	304.9	304.05	305.58
324.74	325.28	325.4	324.64	325.12	325.8	325.69	325.11	325.7	325	325.06	325.12	324.59	324.84	323.63	325.83	323.58	325.33	323.89	323.56	323.53	323.92	324.73	326.2	325.05	325.13	323.91	324.39	324.29	324.32	325.62	324.45	325.55	324.5	324.4	325.8	324.8	323.74	325.99	323	324.92	326.38	324.85	325.75	324.23	324.94	326.37	327.34	325.27	323.48
312.75	313.31	311.25	313.41	311.74	312.81	313.47	313.62	312.22	310.99	310.2	311.23	313.09	312.56	313.43	313.15	310.92	312.49	312.47	313.16	311.42	312.46	311.66	311.61	313.11	309.77	312.23	313.2	311.73	310.92	313.34	313.14	310.84	312.28	312	310.91	313.57	313.74	313.57	310.6	311.84	312.46	311.65	312.37	311.21	312.73	312.98	313.16	312.7	311.37
303.55	303.8	303.83	303.01	301.16	302.96	303.91	302.94	304.09	303.96	304.47	303.65	303.49	305.35	302.44	302.65	304.26	304.03	303.49	304.91	303.66	303.17	304.32	303.72	301.19	303.75	304.76	304.19	301.46	304.74	303.09	304.97	303.33	302.57	303.87	302.42	301.42	302.18	302.52	301.87	304.38	301.99	303.97	302.28	303.25	302.76	302.62	302.73	303.34	304.94
305.57	305.69	304.52	305.67	307.55	306.58	305.19	306.05	305.23	306.99	306.58	306.59	306.03	305.53	304.96	304.51	305.39	305.5	307.03	306.39	308.24	307.52	305.63	304.98	306.27	307.02	306.35	305.6	306.63	305.34	305.41	305.53	305.91	306.28	306.22	305.44	307.05	307.62	303.69	305.19	305.4	305.23	305.79	305.98	306.33	306.17	304.72	307.01	306.5	306.14
314.07	316.28	316.11	313.88	316.8	313.56	314.38	315.04	316.35	315.17	316.26	313.93	312.87	313.45	316.9	313.78	314.69	316.5	315.21	315.23	314.1	313.42	314.22	315.04	315.55	313.53	314.52	315.97	314.56	313.61	312.68	315.01	314.83	313.3	314.21	314.52	313.62	315.87	315.58	316.55	316.2	314.45	313.94	314.93	314.58	315.52	315.68	315.26	315.17	315.39
328.19	329.85	327.83	326.75	325.54	327.33	328.95	327.91	327.91	327.92	327.45	328.21	328.23	329.07	328.19	328.61	328.1	328.14	328.81	328.21	326.04	327.47	327.44	329.19	328.77	327.3	327.04	326.27	326.71	327.6	327.59	328.68	328.31	327.49	326.53	327.1	329.85	326.59	327.63	327.43	325.57	327.58	326.7	326.1	328.15	326.99	327.66	327.67	328.47	328.68
307.14	307.69	307.87	307.54	308.64	307.29	306.05	306.44	307.01	307.35	307.34	308.45	306.4	307.88	307.56	307.92	307.3	306.69	306.71	307.46	308.85	306.07	307.68	308.77	308.93	307.18	306.58	306.35	306.99	308.43	308.78	306.88	308.09	307.82	308.96	306.14	306.74	307.15	307.77	307.87	306.92	307.51	307.81	306.38	308.83	307.07	306.47	307.12	307.07	308.86
292.55	294.34	294.53	292.74	293.47	292.06	295.44	294.41	292.75	291.76	294.43	295.24	294.68	296.11	293.24	295.95	292.91	294.75	294.45	293.89	293.56	294.07	294.24	293.45	294.17	293.55	294.55	293.49	293.44	293.69	294.64	294.1	293.02	291.78	295.09	293.74	295.62	293.29	294.25	293.84	295.01	294.53	293.98	293.7	293.27	293.03	294.34	296.79	294.44	294.04
310.52	308.44	310.56	307.52	309.27	309.14	309.1	309.45	309.22	308.05	307.6	308.76	309.33	310.21	308.56	308.91	309.09	306.74	309.81	309.3	306.84	309.46	308.63	309.16	309.21	307.85	308.81	309.7	308.64	308.87	307.32	308.26	309.56	309.82	308.72	308.45	308.69	310.49	309.15	310.06	310.24	310.13	309.68	309.46	308.73	308.82	309.68	308.41	310.24	310.4
301.9	303.15	304.29	303.14	302.92	303.67	305.28	304.6	304.25	304.2	303.26	304.45	304.15	302.55	303.57	302.61	302.21	303.02	302.82	305.11	304.18	303.26	304.8	305.98	302.83	303.82	304.35	302.41	303.45	303.67	304.97	303.46	302.26	304.13	301.56	303.62	303.48	304.35	303.62	303.63	305.26	302.88	302.69	305	303.65	304.53	305.79	303.32	303.5	304.14
318.25	317.22	314.8	316.7	317.05	315.91	318.82	317.04	317.1	315.84	318.58	317.7	318.21	319.94	317.98	317.33	318.26	317.97	318.32	318.66	316.05	316.81	318.78	316.13	315.42	315.7	317.72	317.74	317.25	317.53	318.66	318.24	316.42	318.16	317.35	316.48	319.33	317.11	317	317.5	317.17	315.68	317.08	320.07	315.48	316.56	317.54	318.46	315.9	318.66
313.25	313.32	314.83	313.76	314.48	314.57	312.47	313.46	313.57	312.91	312.73	314.16	315.24	313.98	313.6	313.83	314.48	315.05	312.5	314.24	314.2	313.67	313.3	314.44	314.68	313.41	312.96	314.72	313.97	311.76	313.85	315.12	313.96	311.48	314.33	314.11	311.81	314.04	313.55	314.08	313.44	316.12	314.65	313.87	315.5	314.5	316.86	312.88	314.24	314.76
315.07	312.43	312.59	311.62	310.4	312.21	311.89	313.07	313.12	313.23	311.88	313.14	314.08	313.84	313.31	312.78	312.93	314.31	312.68	313.15	312.7	311.33	313.77	313.08	314.18	313.86	312.84	313.19	314.83	314.15	311.82	312.12	314.71	314.38	312.22	315.7	314.45	313.01	313.12	312.22	312.17	313.62	314.19	314.18	313.33	313.75	313.25	312.56	314.12	313.39
305.54	303.49	302.12	304.84	302.73	303.8	303.19	301.47	304.2	303.46	304.01	303.2	303.4	304.92	303.03	302.93	302.61	302.42	304.24	302.29	301.63	300.87	303.5	303.42	303.89	304.41	302.76	303.61	303.91	303.28	303.6	304.75	303.93	302.67	302.16	301.55	303.95	303.43	303.96	304.19	303.96	304.17	303.6	304.9	301.67	303.88	305.5	302.81	303.11	304.67
303.49	303.91	303.68	302.37	304.23	303.28	303.4	302.68	303.96	303.44	303.9	303.53	300.67	302.6	302.44	300.97	303.19	303.5	303.59	304.17	303.2	302.14	303.04	301.38	304.22	300.77	304.12	301.92	303.6	302.71	302.38	302.21	305.68	303.37	304.2	303.38	305.34	305.21	302.85	304.85	303.57	303.53	304.12	302.86	303.32	304.01	303.27	303.01	304.61	304.93
324.87	325.49	324.34	324.53	323.51	325.05	324.76	326.96	323.94	325.7	326.61	325.18	323.66	326.43	324.41	324.43	326.17	325.77	326.08	324.95	325.39	325.67	325.52	324.31	325.1	325.72	324.5	324.61	323.84	326.32	324.72	326.13	324.51	325.39	325.49	325.55	324.39	324.56	327.91	325.02	325.44	325.64	325.66	326.5	327.36	326.08	326.21	322.69	323.6	325.82
300.77	300.31	301.7	301.02	299.1	301.62	298.06	299.84	300.27	302.41	299.06	300.11	300.61	300.29	297.29	300.98	300.03	300.78	303	301.15	300.9	302.56	303.68	300.68	300.98	300.33	300.04	300.75	301.96	302.07	300.54	302.47	299.56	300.36	301.83	300.99	300.73	301.34	299.57	302.02	300.92	301.47	301.65	301.3	300.81	301.49	302.54	300.95	302.71	301.18
295.83	296.42	297.58	295.52	295.81	295.55	297.14	295.35	297.19	297.87	297.82	296.48	296.67	295.54	295.34	295.72	296.33	297.37	298.31	297.26	296.62	295.54	297.35	297.4	296.85	297.39	295.68	296.14	297.77	294.84	295.65	299.67	296.75	297.25	297.52	297.61	297.24	298.09	297.92	296.96	297.2	296.92	298.1	296.23	295.26	297.65	296.71	295.1	296.14	295.87
317	318.17	319.59	319.31	317.76	319.58	318.44	319.86	319.11	319.25	319.24	318.98	319.6	317.82	318.11	317.45	319.28	316.82	318.44	321.67	319	319.93	317.96	318.68	318.26	318	317.01	320.61	317.19	320.22	316.88	317.95	318.19	316.26	319.81	318.94	316.05	317.73	317.38	318.85	317.03	318.56	318.11	318.36	319.57	317.34	318.55	317	319.8	317.79
296.84	293.58	291.75	294.46	295.67	293.51	294.86	293.48	295.31	296.28	294.04	294.47	295.03	295.81	295.49	294	295.19	294.03	294.84	293.91	295.39	293.03	294.27	294.4	295.59	294.53	295.39	296.15	292.85	294.64	294.93	296.4	294.82	295.09	294.84	293.93	294.81	294.04	295.75	292.7	295.11	295.56	293.64	296.59	296.37	294.81	292.7	297.11	295.6	294.19
312.74	311.92	310.43	311.6	313.26	312.31	312.19	312.66	312.17	312.82	313.62	312.04	312.56	312.63	312.55	313.54	313.05	314.6	313.37	312.86	313.13	312.42	313.85	313.2	313.4	312.68	310.98	312.38	311.62	312.69	314.11	314.84	312.29	313.22	312.25	314.61	314.32	313.34	312.92	313.91	312.64	313.07	310.97	313.43	313.09	311.99	313.34	312.65	313.66	314.98
310.9	311.07	311.78	312.18	310.88	312.59	313.79	311.68	313.17	311.48	311	312.65	311.27	311.19	311.17	310.56	311.55	309.53	313.11	312.37	311.01	312.43	312.39	312.9	311.47	311.93	311.47	312.27	311.11	312.86	312.03	309.59	311.18	311.1	310.18	311.6	311.08	312.03	310.9	311.15	310.96	311.72	310.92	310.25	311.37	310	310.93	310.86	312.49	310.58
317.18	318.34	318.22	316.99	315.57	318.13	316.91	316.5	315.3	318.25	318.74	317.76	317.87	315.5	319.21	317.01	316.9	317.09	319.79	318.56	316.96	317.2	319.53	316.97	317.52	316.76	317.59	316.4	316.09	316.54	316.23	317.07	316.9	316.51	318.89	318.49	316.84	317.86	316.5	317.21	318.48	316.62	318.41	317.05	318.82	317.15	316.13	315.74	316.42	316.94
306.43	304.21	303.19	305.86	304.52	305.17	303.71	304.98	303.47	304.63	303.41	305.29	304.21	301.3	305.08	304.37	305.22	303.47	306.7	303.52	304.45	302.94	304.49	304.14	304.84	305.36	304.36	305.05	303.2	302.93	302.52	305.26	303.02	304.24	304.03	303.89	305.66	305.64	305.02	305.03	304.8	304.98	304.07	305.38	303.84	305.29	305.46	304.6	305.98	304.85
310.64	311.52	311.73	311.48	309.56	311.77	310.87	312.99	312.11	310.49	310.84	310.18	310.53	309.77	309.65	309.36	310.68	311.7	309.49	311.85	312.01	311.26	310.05	311.23	311.44	311.85	310.33	310.06	309.32	309.63	308.99	310.31	309.58	312.7	313.19	309.5	310.31	311.51	311.13	309.02	310.99	310.42	309.21	309.28	311.04	311.03	310.61	311.19	311.12	310.33
313.11	314.31	314.73	312.87	314.48	315.5	314.08	314.99	313.29	312.59	313.31	313.63	313.3	313.11	314.78	315.44	312.74	313.1	313.61	315.5	315.04	313.93	313.81	314.72	315.16	313.95	312.82	314.57	314.14	314.19	315.5	313.49	312.91	316.07	312.34	315.1	314.33	313.74	313.3	313.03	314.55	314.76	314.89	314.44	313.46	315.27	314.18	314.17	314.54	314.08
319.13	318.82	318.59	317.98	318.57	317.24	317.7	318.81	318.93	317.69	317.96	318.92	318.75	316.52	317.73	317.23	317.48	318.62	318.17	318.12	316.2	318.21	319.89	316.83	319.01	319.28	317.47	318.78	318.58	318.19	317.47	317.96	316.52	318.49	318.31	316.94	318.28	318.77	319.13	319.28	320.59	318.61	316.64	319.86	316.49	316.42	317.47	319.46	319.55	317.72
313.24	313.32	311.14	313.56	311.56	312.48	313.72	310.97	312.89	311.05	311.33	312.37	311.7	311.11	313.24	312.07	311.21	312.12	314.25	312.15	313.03	311.38	313.92	312.51	312.84	310.68	312.72	314.52	312.29	314.08	314.02	312.58	313.38	312.65	313.99	312.15	313.15	312.3	311.85	312.39	312.71	312	312.78	310.63	311.83	313.22	314.65	311.65	314.11	313.3
313.42	313.25	315.06	313.31	314.06	312.51	312.25	313.55	312.43	311.14	314.79	314.19	312.86	313.5	313.94	313.34	311.35	314.41	312.17	311.86	313.98	314.03	314.38	312.79	312.49	312.48	312.41	313.9	312.76	313.85	314.25	313.35	315.56	312.09	310.35	313.69	314.38	312.65	312.81	312.62	313.9	312.72	312.58	314.01	312.74	313.95	313.29	314.3	311.48	314.34
306.54	307.97	304.08	304.01	306.31	304.76	307.06	304.55	306.18	306.67	305.75	305.03	305.43	305.01	305.85	306.97	305.43	306.85	306.12	304.95	305.91	305.66	305.69	304.16	304.24	307.43	305.97	305.65	304.38	305.02	305.67	303.93	305.8	306.39	305.17	304.03	304.04	306.3	306.61	305.46	305.43	306.14	304.96	305.76	305.6	304.9	305.79	305.21	306.11	306.61
300.37	299.37	300.09	299.28	302.95	300.04	298.92	300.43	299.81	299.61	301.58	299.84	299.36	301	299.4	298.31	300.37	300.6	301.06	301.96	299.63	300.89	300.1	300.7	299.58	300.46	300.97	299.83	299.76	300.24	299.31	299.99	298.59	301.36	302.42	299.48	299.67	299.36	299.92	297.41	300.2	300.23	299.77	299.61	299.39	298.26	302.26	297.79	301.08	298.84
307.47	309.14	308.8	308.01	309.36	310.36	307.7	306.99	307.22	309.34	307.63	308.39	307.68	309.43	308.7	309.01	308.13	308.39	309.8	308.66	308.34	307.2	309.54	310.23	309.58	306.15	309.8	307.92	309.62	309.63	308.48	309.05	308.13	309.16	309.16	307.89	308.21	308.28	308.48	309.82	308.93	310.99	308.76	308.69	308.49	308.57	309.36	308.25	307.61	310.11
303.63	303.97	305.82	304.66	305.19	304.18	305.75	303.13	305.4	304.03	304.53	303.78	304.49	303.74	306.59	303.55	305.1	304.01	305.26	303.58	304.89	304.39	304.69	305.46	304.08	303.45	306.74	303.67	302.6	303.03	305.3	304.19	304.72	303.67	304.14	305.3	304.82	304.87	304.93	304.23	305.21	304.08	304.84	304.14	303.61	304.43	306.28	302.7	303.94	303.3
313.05	311.09	310.22	309.88	310.28	310.48	310.24	311.44	311.16	310.22	310.71	311.05	312.26	310.83	312.27	311.33	312.38	310.66	310.52	310.61	310.6	310.89	312.2	310.23	311.9	310.56	309.35	310	309.85	312.68	311.3	309.86	311.43	309.71	309.68	311.34	311.34	310.15	310.36	311.58	311.72	310.98	311.26	314.53	311.48	311.36	308.83	309.95	310.55	310.14
309.71	309.82	309.28	308.43	307.42	308.71	310.7	309.74	306.5	307.97	309.22	309.76	311.31	308.68	307.23	307.95	308.55	310.01	308.55	308.96	307.76	307.53	309.93	308.86	309.49	309.9	309.52	308.51	310.33	310.25	308.14	309.36	310.56	308.52	307.52	308.13	308.97	307.12	310.52	309.76	309.78	309.19	307.94	309.23	308.22	309.54	311.34	307.74	309.37	308.4
310.07	312.6	312.49	312.43	311.62	311.13	312.24	311.2	312.67	311.41	313.14	309.61	313.74	312.05	310.55	312.32	311.88	310.3	311.54	311.7	312.21	311.09	309.43	313.15	310.95	313.06	311.03	311.22	311.34	313.13	309.79	310.79	310.66	310.7	311.23	311.73	310.86	311.13	310.47	311.98	311.05	310.99	311.68	311.16	309.42	311.67	311.58	311.87	311.55	311.07
300.48	302.23	302.4	302.53	303	300.81	302.59	303.53	301.96	302.63	303.35	303.72	302.66	302.03	302.44	303.13	302.86	303.34	301.91	302.66	304.21	302.69	304.08	302.86	303.18	303.4	303.27	302.45	300.34	300.75	302.44	302.83	303.3	302.67	302.35	304.62	303.4	302.76	301.75	302.46	302.67	303.27	302.33	301.81	301.54	302.71	300.91	302.42	301.96	302.42
314.48	315.13	315.58	316.12	314.82	316.99	312.91	313.16	314.5	315.99	316.03	314.21	314.1	313.83	314.07	313.29	315.99	315.65	314.74	314.08	314.98	315.21	314.19	314.57	316.07	315.47	313.07	315.82	314.08	314.15	314.97	314.15	314.56	315.41	314.7	316.15	316.55	314.64	316.34	315.82	315.42	316.29	315.69	315.87	314.01	314.4	314.83	313.5	313.84	315.3
315.75	312.24	313.26	312.25	312.76	313.45	312.9	311.94	311.6	313.06	313.14	314.42	311.8	312.37	312.76	314.32	313.47	312.29	312.87	313.72	313.71	312.71	312.94	314.74	314.62	312.19	310.68	311.5	312.98	313.35	312.14	312.88	312.45	311.03	313.37	312.82	313.31	313.08	313.47	312.5	311.76	313.37	313.56	313.96	311.56	312.96	314.17	314.72	314	313.72
303.21	304.27	303.5	302.27	302.11	304.67	302.82	304.25	303.26	302.73	303.17	304.75	302.38	302.61	301.96	304.23	303.72	304.12	304.36	304.75	302.74	303.22	305	303.58	304.82	302.31	303.42	302.9	303.91	302.57	303.72	303.42	302.73	304.76	303.56	303.8	302.68	303.61	303.58	304.52	304	302.74	302.31	302.58	302.98	303.34	305.51	304.52	303.06	305.06
314.59	313.38	314.08	316	315.27	312.28	311.86	314.21	314.23	314.92	313.93	312.43	313.68	314.8	313.24	312.52	312.59	315	313.87	313.66	316.03	316.25	313.91	314.23	315.9	314.74	314.28	312.1	313.63	313.5	316.37	313.31	314.87	311.37	315.26	315.38	313.38	313.47	313.07	313.05	315.47	312.99	315.38	313.09	313.36	311.62	314.61	313.65	313.51	314.6
295.26	294.62	293.46	295.63	295.61	295.2	295.09	297.58	294.78	294.08	295.78	294.66	294.08	294.48	295.17	294.74	296.4	295.14	295.05	296.52	294.32	295.65	294.52	296.75	294.8	296.25	294.47	296.1	296.08	295.14	295.09	295.2	294.05	296.46	295.9	295.54	294.87	294.91	296.77	294.3	295.79	294.81	295.74	295.48	293.84	293.02	296.01	294.18	294.36	294.41
295.9	297.65	298	296.49	295.93	297.05	297.74	298.24	297.79	296.1	295.84	295.66	296.22	299.09	295.37	295.88	296.27	297.69	295.88	298.66	295.4	296.26	296.4	296.29	294.63	296.9	296.25	295.33	295.61	297.39	296.75	298.02	295.36	297.59	298.11	294.78	294.53	296.32	295.06	296.75	297.91	297.93	296.62	295.46	296.73	297.59	297.97	296.75	296.15	296.23
330.96	327.32	328.73	330.25	329.93	329.17	327.98	327.96	328.73	329.24	327.97	329.2	328.41	330.28	329.45	328.37	329.08	330.2	327.56	329.67	327.98	327.83	328.76	327.18	326.62	329.57	328.81	329.11	328.14	328.3	329.12	326.98	327.69	328.76	327.83	327.36	329.69	331.18	330.18	327.98	328.28	327.71	328.44	329.38	328.25	328.61	329.02	329.41	327.42	328.48
303.56	304.59	303.48	303.9	302.39	303.23	303.45	304.63	303.38	302.89	304.58	302.44	302.39	304.19	304.5	302.18	304.77	303.15	303.54	305.16	303.24	304.29	303.04	302.19	305.03	303.9	303.5	302.22	303.38	303.46	303.85	304.6	302.57	305.07	304.95	304.05	302.56	303.38	303.98	302.78	303.3	303.45	302.72	303.83	304.75	302.94	302.64	301.53	305.02	304.22
297.91	296	295.15	296.46	294.59	295.07	294.8	295.79	295.74	295.61	294.93	296.32	295.84	294.62	295.62	294.8	295.26	297.45	294.85	294.39	295.6	293.63	295.61	295.09	294.49	294.56	295.02	295.4	295.33	294.8	294.65	294.93	295.41	297	294.11	294.11	295.04	295.56	294.32	295.05	296.78	293.75	295.11	295.14	295.02	295.59	294.69	295.84	293.74	296.03
310.59	309.59	309.68	308.79	307.41	307.17	308.74	309.39	307.93	308.07	308.86	308.5	307.99	307.59	308.25	308.17	308.83	310.16	308.19	308.62	307.18	307.32	309.67	309.43	308.15	307.34	306.98	309.68	307.82	305.48	309.39	308.35	309	310.73	308.44	309.15	308.59	308.99	308.81	307.4	308.04	309.95	309.8	307.83	308.42	310.11	308.8	308.59	309.51	308.87
306.66	309.86	307.46	305.9	305.59	306.04	305.2	306.29	306.22	305.73	305.75	307.06	304.49	305.53	307.53	306.52	305.36	307.48	307.18	305.65	307.67	305.39	306.81	304.74	306.42	307.32	306.19	306.78	307.51	307.03	305.92	305.83	306.49	304.17	304.31	306.41	304.48	306.2	307.4	305.71	305.58	303.17	304.56	304.79	307.4	306.02	305.2	306.09	306.78	306.52
303.95	302.51	300.24	302.67	303.82	304.05	302.88	301.7	302.24	301.27	301.08	300.39	302.16	304.52	301.4	301.54	301.87	303.47	301.26	304.32	303.24	303.18	300.12	302.95	302.08	303.01	301.41	303.17	303.57	302.48	303.57	301.77	303.08	302.65	303.56	303.51	301.94	301.73	304.24	303.58	303.81	302.81	301.15	302.17	303.09	305.25	303.59	303.48	303.83	302.65
310.87	308.71	310.77	310.38	310.94	311.08	312.84	307.99	310.8	308.85	310.07	311.77	310.64	312.37	311.85	312.72	309.56	309.83	311.48	312.12	309.55	312.93	312.3	310.01	307.41	313.22	310.77	310.79	310.87	311.77	311.53	311.47	310.06	311.25	311.56	311.19	311.62	310.59	311.57	311.13	311.73	312.69	311.01	309.97	310.54	311.65	311.16	310.73	311.2	312.26
314.89	313.15	312.92	311.87	311.92	314.21	313.1	312.14	312.66	313.49	312.26	311.49	311.68	313.22	311.29	311.92	312.53	315.6	314.03	312.98	313.88	311.98	312.27	312.75	311.79	312.58	311.88	313.16	311.99	313.68	311.81	313.59	312.81	312.86	312.9	313.52	313.48	313.62	312.45	313.45	315.2	313.14	313.34	313.07	314.05	311.66	311.46	312.65	313.33	313.5
298.81	298.93	300.37	298.7	301.32	300.84	298.13	300.1	299.49	298.64	299.94	300.62	301.26	300.65	300.1	298.64	298.97	300.57	302.41	300.36	299.25	300.56	296.73	299.1	299.77	300.15	300.43	300.23	299.65	300.01	298.78	301.48	300.72	300.28	298.6	300.66	301.08	300.01	298.6	301.07	301.08	300.19	300.4	301.18	299.47	299.94	300.06	299.82	298.35	300.28
296.41	299.03	295.96	296.67	296.29	298.83	297.62	298	297.72	296.66	298.01	297.17	296.8	297.18	295.41	295.68	297.77	298.01	297.62	296.88	297.53	296.66	295.5	299.12	295.73	295.84	297.32	297.51	296.44	297.6	297.42	296.3	297.51	296.35	297.11	296.23	296.23	296.77	296.79	297.92	297.08	296.85	296.36	294.13	295.93	298.05	297.09	297.95	294.79	297.38
309.96	311.69	310.48	310.44	309.16	310.81	310.58	311.75	311.83	310.94	311.84	310.52	309.93	309.57	312.17	311.41	309.36	310.35	310.82	310.85	310.61	309.92	310.81	310.77	309.67	310.92	312.26	311.16	311.22	309.87	310.74	310.54	309.65	309.51	310.19	309.63	310.27	311.69	310.23	311.26	310.7	312.08	310.38	311.47	310.64	312.78	310.51	308.41	311.85	310.18
303.64	301.94	302.42	303.47	302.37	302.09	303.73	303.33	302.22	301.91	303.02	304.77	303.71	304.31	303.71	303.15	302.67	301.92	304.68	302.2	302.23	301.15	303.02	303.37	301.51	301.97	301.64	303.71	304.33	303.66	303.9	303.19	302.27	300.84	302.86	302.58	302.55	301.65	303.14	303.15	303.02	303.39	302.73	303.3	303.59	303.21	302.78	303.11	301.64	303.02
305.36	304.3	307.23	304.07	305.71	306.17	306.92	305.76	306.08	307.39	306.34	304.99	306.48	306.02	305.6	305.85	306	305.56	306.61	305.08	305.74	304.33	306.17	305.62	307.72	307.13	307.01	306.48	307.06	306.21	305.58	306.94	306.19	306.14	306.38	308.3	304.61	306.2	307.55	305.78	303.86	306.01	305.87	305.94	306.31	306.44	305.12	305.18	306.34	307.18
309.56	309.82	312.15	309.14	309.31	309.67	309.89	309.43	310.96	309.8	310.18	309.72	308.23	312.37	310.06	307.65	308.85	310.3	309.52	308.39	310.02	310.6	310.4	310.32	308.17	310.53	310.48	310.97	309.86	309.26	309.68	310.26	309.17	309.3	308.51	310.01	310.45	311.13	311.11	309.51	310.3	310.37	309.52	310.66	310.4	312.08	310.33	310.78	308.59	311.7
304.81	303.67	304.78	306.2	305.34	307.85	305.49	305.85	303.97	304.66	304.17	306.55	307.8	304.92	305.44	305.36	305.86	304.36	303.88	304.12	305.66	304.13	306.9	304.48	306.52	304.68	306.29	303.76	306.77	304.77	305.58	304.68	305.04	304.29	304.42	305.91	306.01	304.81	302.54	307.04	305.16	306.44	306.15	304.15	304.94	304.57	302.56	305.66	305.87	303.78
316.69	316.96	317.03	314.44	316.59	317.13	315.66	317.23	314.49	316.86	317.42	317.14	317.23	316.36	315.79	315.85	315.66	316.14	315.71	317.2	316.57	316.58	315.29	315.74	317.78	315.6	318.66	316.13	316.61	319.55	315.44	315.83	317.28	319.1	318.05	315.86	317.2	315.57	318.05	316.18	314.57	316.29	316.45	314.97	314.95	317.11	315.24	314.72	315.74	317.09
315.67	314.47	315.62	314.07	314.67	313.25	314.11	314.76	316.12	315.81	314.38	317.43	315.53	313.38	314.99	316.31	316.84	315.26	313.25	315.69	314.6	314.49	315.71	314.98	315.04	314.9	315.94	314.08	314.79	314.02	314.1	315.83	316.34	316.24	314.69	313.92	315.65	314.56	314.97	313.48	314.91	316.09	314.84	313.9	314.79	313.74	316.03	315.92	314.19	315.34
295.89	296.66	297.17	295.36	298.12	295.9	297.8	297.29	297.2	295.39	296.72	295.5	296.71	295.89	295.39	296.48	297.26	295.13	296.72	294.92	296.94	295.66	296.01	296.54	296.26	296.58	297.69	297.5	296.83	299.45	297.14	297.99	295.68	295.27	295.69	298.16	298.21	297.86	298.26	296.02	298.28	296.36	295.98	297.18	297.73	295.4	296.75	296.05	296.81	297.27
300.65	301.48	301.3	304.18	303.19	305.66	302.02	303.65	302.94	303.32	302.95	302.31	301.68	303.46	301.61	302.32	303.26	302.32	303.06	302.2	302.57	304.37	303.35	303.24	303.3	303.91	302.9	302.23	302.89	303.06	301.54	304.13	301.26	302.46	304.15	303.45	301.72	303.52	302.27	302.12	302.79	303.29	305.15	304.19	303.07	302.92	301.9	302.69	304.11	302.4
312.96	314.27	311.69	313.15	315.3	312.34	312.83	314.84	312.7	313.76	313.38	312.11	312.7	312.32	312.94	311.04	312.71	314.15	313.54	314.34	313.32	312.84	312.06	312.68	311.23	311.2	313.14	313.9	311.93	313.61	312.68	312.53	313.43	312.8	313.24	313.8	314.24	315.18	314.69	313.17	313.57	312.5	312.14	313.64	311.46	311.55	313.94	312.4	314.09	311.75
315.21	315.38	315.35	314.72	316.39	315.43	315.15	314.55	315.45	316.02	315.55	314.66	315.61	316.26	315.79	316.45	314.99	314.72	315.14	316.33	314.48	314.37	316.22	315.07	314.26	315.48	313.98	314.77	316.18	314.94	314.01	316.04	315.94	315.81	313.81	315.49	315.27	314.43	313.09	313.75	315.21	314.3	314.89	316.27	314.81	315.9	315.66	314.77	313.93	314.37
315.18	314.97	315.49	315.7	314.91	316.26	315.37	316	314.66	314.34	314.41	314.77	315.9	315.57	314.91	314.77	316.07	316.32	314.22	317.87	314.12	312.44	316.23	316.83	315.39	314.88	314.93	314.28	313.58	316.15	314.21	314.13	316.05	314.24	316.4	314.86	315.07	313.85	314.76	314.79	313.66	316.62	314.34	314.32	313.83	314.08	314.95	316.85	314.85	315.53
318.64	317.4	317.76	318.22	316.91	318.32	318.98	317.91	318.99	317.33	318.11	319.38	316.6	317.89	317.31	317.84	318.52	318.39	316.92	319.57	317.19	318.14	317.08	319.64	319.66	317.48	316.97	319.57	317.78	317.62	317.97	316.78	319.61	319.97	317.07	320.73	317.3	317.05	317.55	315.73	318.09	319.37	321.15	320.14	317.03	318.52	318.74	316.36	318.49	320.21
300.96	299.83	300.36	298.66	298.31	299.63	300.32	299.52	300.51	299.24	299.36	298.87	299.65	300.12	300.47	300	300.22	299.63	299.58	299.49	301.28	298.21	297.92	300.24	299.52	297.29	299.15	299.91	299.42	302.74	299.83	299.97	300.14	300.69	298.81	298.91	299.73	300.96	300	299.3	299.89	300.88	298.74	299.19	303.29	300.14	300.95	300.29	299.86	300.08
295.34	294.74	296.13	295.4	296.45	296.33	296.34	297.46	296.3	295.08	293.84	292.22	296.94	294.69	294.2	295.77	295.31	294.77	293.75	296.45	294.5	294.41	293.96	296.91	294.38	295.34	294.4	293.6	296.45	295.41	296.39	294.74	295.81	295.35	294.87	294.2	295.3	294.07	294.71	295.79	296.4	294.53	294.91	296.35	294.28	295.46	293.72	295.02	293.61	294.43
327.63	327.08	328.11	327.31	328.4	325.79	328.51	327.61	327.4	326.94	328.76	328.62	327.51	328.63	327.98	328.36	329.62	327.95	329.15	328.99	329.01	326.83	327.78	327.78	327.2	329.5	326.73	326.33	329.05	328.53	328.5	327.97	328.15	327.01	327.9	326.91	327.48	327.61	326.78	327.92	329.31	328.11	327.08	326.37	327.08	328.71	327.81	328.26	327.74	328.27
319.26	318.23	318.61	318.54	318.41	318.9	318.46	318.19	316.83	319.19	317.98	316.07	317.36	318.05	317.59	319.34	318.12	317.62	317.4	318.14	319.09	317.87	319.04	316.95	317.73	318.84	316.02	321.27	318.53	317.02	319.42	317.65	318.52	318.57	317.29	318.32	317.64	319.44	316.98	319.2	316.53	319.8	319.17	318.5	319.54	318.79	318.67	317.93	317.59	318.11
314.78	313.4	314.38	314.49	314.15	313.57	312.59	314.79	314.66	314.4	312.84	313.57	312.07	315.35	313.15	314.63	315.9	313.38	315.57	313.21	313.37	314.39	314.24	314.26	315.68	312.85	313.62	315.06	314.27	314.54	313.75	314.84	315.58	312.38	315.13	313.48	313.88	315.03	314.44	315.2	314.36	314.59	311.91	314.63	313.98	312.46	314.35	314.02	314.2	313.43
310.21	313.58	310.7	310.03	311.25	312.1	309.12	311.26	309.69	311.04	310.38	309.58	310.09	310.81	310.58	310.33	311.22	312.06	312.23	311.25	310.26	310.98	310.44	311.92	310.16	311.84	310.49	310.47	312.12	311.3	311.4	309.87	310.1	311.3	311.16	313	310.09	310.96	310.6	311.26	311.05	310.28	309.3	311.89	310.29	310.52	309.46	310	311.75	311.46
295.22	297.28	296.29	295.43	295.72	295.81	295.01	296.62	296.5	296.77	296.61	295.11	294.84	294.87	295.18	294.4	295.44	296.13	294.52	295.6	295.74	294.01	294	294.64	293.95	295.81	294.86	294.94	295.73	294.32	295.34	295.49	293.78	294.29	295.02	296.07	293.42	295.13	295.04	293.52	295.03	294.07	295.52	296.19	295.41	294.71	294.33	295.78	296.6	295.69
323.89	325.66	325.49	324.68	326.55	325.96	323.42	326.92	324.31	325.42	323.62	326.53	324.05	324.81	324.59	324.52	325	327	325.42	325.02	327.11	325.56	325.46	324.59	323.96	325.7	325.93	323.92	324.74	326.04	326.09	325.63	324.06	325.58	325	324.87	325.19	324.05	326.61	324.44	324.85	325.56	325.87	325.16	325.81	325.13	325.26	324.17	325.91	325.81
314.63	315.74	315.45	315.81	316.27	315	315.37	314.37	314.77	316.37	316.49	314.85	314.46	316.21	315.99	314.71	314.36	315.1	314.6	314.16	314.4	314.84	315.88	313.19	314.11	314.76	314.14	315.86	315.02	314.97	316.71	314.43	314.88	313.28	315.92	313.52	315.32	316.03	314.43	314.53	316.16	314.79	313.19	314.38	313.79	314.42	313.86	313.87	315.23	315.53
296.21	295.79	297.29	294.31	295.78	296.18	295.72	298.05	296.76	295.23	296.57	296.63	297.02	295.83	295.48	298.93	297.21	296.41	298.13	295.99	296.6	297.21	296.36	297.19	295.39	295.2	297.19	295.96	297.08	295.61	296.37	297.08	298.23	296.15	297.6	295.79	299.71	295.6	295.91	296.64	298.83	297.76	295.83	297.58	296.83	294.91	298.96	296.48	298.02	296.37
309.4	309.16	308.47	309.33	308.88	308.81	307.9	307.39	308.1	310.21	307.9	308.69	309.43	307.71	309.48	308.93	307.38	307.29	308.21	307.17	308.19	309.06	307.51	309.22	307.57	308.27	307.66	309.54	310.54	309.25	307.61	308.68	309.47	310.07	308.37	310.47	308.73	308.21	309.62	309.54	308.69	308.69	308.46	307.76	308.11	309.38	309.56	308.92	307.36	308.44
314.61	314.42	311.99	315.9	313.3	315.25	314.57	314.05	315.5	316.05	313.2	314.13	314.5	314.5	315.7	313.79	314.52	315.26	314.47	313.6	315.19	312.53	314.17	312.85	314.31	315.9	312.55	314.9	313.71	314.33	312.71	313.55	316.31	312.84	313.19	313.88	313.61	312.66	314.65	315.68	314.81	315.92	316.72	312.64	315.01	313.01	312.69	313.42	313.82	315.54
313.52	313.42	314.48	311.42	313.18	312.68	314.04	313.44	312.91	312.44	312.95	313.94	312.57	313.21	311.7	313.72	311.92	312.86	313.69	312.65	314.44	313.01	311.72	313.55	312.9	312.83	310.76	313.57	312.93	315.11	313.39	314.53	313.24	313.44	310.94	313.81	312.76	312.31	314.36	312.84	313.35	313.54	312.93	313.39	313.36	314.6	314.08	313.01	313.76	313.37
308.8	308.79	309.02	309.38	307.95	310.58	307.86	308.24	309.77	308	309.93	308.11	308.46	310.41	308.71	308.57	309.56	308.62	308.58	309.41	308.68	309.36	309.47	308.46	309.28	307.79	308.72	309.3	308.63	310.02	310.17	307.74	309.15	309.26	309.46	308.95	309.55	310.1	308.73	309.51	308.64	308.43	307.5	309.26	308.25	309.38	309.74	309.22	308.42	306.85
302.91	302.75	304.39	302.55	301.8	302.71	302.96	302.11	301.28	302.39	303.2	303.52	302.57	303.27	301.9	301.79	303.87	302.18	302.54	303.28	301.86	302.78	302.41	302.45	304.08	302.08	303.92	301.53	301.59	302.59	303.51	301.17	302.13	302.45	301.23	302.61	302.16	302.17	304.63	303.14	302.51	302.69	303.02	302.79	303.38	304.24	302.83	302.29	301.85	303.03
303.98	304.27	304.84	303.95	304.69	307.25	306.29	305.63	304.59	305.92	304.06	305.84	304.97	303.26	304.09	304.06	304.82	306.15	306.34	305.15	305.16	305.01	305.08	306.34	305.87	303.96	305.8	305.81	304.63	306.02	305.64	306.72	304	305.15	306.18	305.15	304.42	303.71	305.7	306.76	305.47	307.01	307.35	305.56	305.2	306.27	305.93	304.88	304.3	305.33
295.35	296.78	295.08	295.8	295.47	294.74	294.34	294.34	295.15	295.21	296.45	295.66	296.08	296.43	295.39	294.63	295.09	295.17	292.87	294.34	295.58	293.19	293.63	294.48	292.22	295.07	294.64	295.48	295.61	295.22	296.2	293.78	294.69	294.61	295.9	294.28	292.87	292.18	295.39	295.03	292.66	294.14	295.09	295.11	295.68	296.44	294.49	295.64	294.99	296.7
297.74	297.17	295.64	294.92	296.32	296	295.07	295.94	295.4	295.58	296.57	298.22	298.28	296.35	298.34	297.1	295.69	298.18	297.57	296.93	296.49	295.74	296.11	296.24	294.86	297.35	295.77	295.95	295.09	296.96	297.29	296.99	298.69	296.4	298.42	297.49	296.78	296.54	297.39	298.45	295.74	297.41	296.88	298.05	297.94	297.89	297.58	295.85	297.2	295.83
317.57	319.23	318.51	316.17	318.58	317.32	319.45	318.63	317.98	317.97	317.25	320.15	316.88	319.09	319.65	316.27	317.47	317.45	317.05	317.22	318.67	318.39	316.57	318.15	318.07	318.49	318.61	318.39	318.67	317.78	319.03	317.23	318.06	317.91	315.51	319.72	318.36	317.84	318.45	317.09	317.23	317.24	317.81	317.47	318.88	317.68	317.8	315.7	318.93	319.96
318.53	318.51	317.63	318.35	318.46	317.75	318.46	315.58	318.02	318.86	316.66	317.98	317.4	318.66	317.67	316.33	317.22	317.48	319.05	317.57	318.41	319.89	316.52	317.88	318.22	317.91	315.52	319.85	319.29	317.04	318.71	318.18	317.37	319.09	318.55	317.53	318.87	319.07	317.31	318.56	319.62	317.66	317.73	317.38	318.16	318.07	318.38	316.83	317.81	317.68
313.29	314.67	314.13	313.63	314.61	312.52	312.83	315.57	312.47	313.69	315.99	313.94	313.48	314.05	313.83	312.01	313.36	312.17	313.08	314.62	314.64	312.86	314.25	313.68	314.86	314.16	314.17	314.91	314.72	314.61	314.67	313.55	314.48	312.37	315.19	313.79	313.24	313.47	315.28	312.78	312.53	312.39	313.4	312.55	314.06	313.59	312.19	311.56	313.14	312.7
326.39	323.23	324.72	323.84	324.46	325.95	326.23	325.79	325.45	324.74	325.71	324.17	325.14	323.22	325.45	325.68	326.31	324.87	325.54	326.25	326.42	325.85	323.08	325.48	325.22	327.67	325	327.9	323.78	326.1	326.35	326.06	326.62	326.11	322.81	326.92	326.13	325.77	325.76	325.53	323.71	326.87	324.87	326.71	325.52	325.83	324.06	326.69	323.33	325.7
304.65	304.93	304.77	304.59	305	305.12	305.99	304.69	306.27	305.37	305.08	305.53	305.93	305.75	305.44	307.66	306.12	304.32	306.14	307.36	304.51	304.72	305.58	306.32	306.99	305.25	305.28	305.41	305.19	304.54	305.77	305.36	304.11	305.01	305.31	306.85	306.48	305.35	305.44	304.72	307.39	303.65	304.42	305.64	306.56	306	306.89	305.46	303.87	304.21
307.77	307.05	305.02	307.1	306.89	308.17	306.7	306.76	306.11	306.31	306.15	306.46	304.95	307.45	307.29	306.51	307.2	307.42	306.07	306.97	309.07	307.66	306.98	307.01	307.94	306.83	307.51	306.42	306.18	306.28	306.91	305.98	306.84	308.6	307.07	305.37	307.6	307.6	307.71	305.71	304.6	308.18	306.41	306.7	305.86	306.31	305.76	306.23	307.35	307.41
303.7	302.48	303.26	302.04	303.15	304.36	303.03	303.04	303.85	302.78	302.06	302.95	303.17	304.03	302.08	302.92	303.26	304.36	302.31	303.06	302.64	301.2	303.05	305.29	303.91	303.32	304.46	303.42	302.68	301.85	305.23	302.65	304.13	303.03	303.74	302.7	302.72	301.61	302.86	304.32	302.53	303.39	303.57	303.25	302.93	304	302.45	304.12	300.66	301.78
307.87	307.36	309.72	309.43	309.15	308.78	309.38	308.79	309.27	309.35	308.91	309.55	308.24	307.97	309.42	308.14	309.28	309.72	309.57	308.97	309.69	307.93	309.7	308.36	307.39	307.91	307.94	309.32	309.58	308.82	310.07	309.16	309.19	308.89	309.66	308.95	308.71	309.75	309.66	308.58	307.8	307.99	308.14	308.93	308.31	307.97	307.92	308.7	309.11	308.13
300.12	301.74	302.39	300.69	300.51	301.1	301.34	302.22	300.88	302.94	301.05	301.67	301.18	301.55	298.62	299.19	301.55	299.75	301.49	300.4	299.62	301.15	300.52	302.92	301.06	301.06	300.24	301.31	300.21	300.93	301.02	301.12	303.04	299.66	299.72	300.08	302.99	301.25	301.44	301.6	300.27	301.67	301.88	299.76	301.5	299.66	300.09	300.57	300.58	301.98
313.53	313.33	315.1	316.13	313.48	315.14	315.48	313.9	313.17	315.1	317.12	313.62	313.28	314.42	314.06	316.31	313.98	314.05	315.54	311.92	315.58	314.61	313.36	314.82	313.78	313.34	315.55	312.01	315.24	313.72	314.07	313.14	314.72	313.71	313.65	313.85	313.39	314.87	314.02	313.8	313.73	316.04	313.83	314.45	314.25	316.96	314.52	315.87	314.18	315.08
311.1	314.83	315.18	313.16	313.66	312.78	313.06	314.01	313.97	312.3	314.88	314.75	313.47	313.61	311.82	312.34	314.05	313.73	314.43	313.28	313.76	312.84	313.81	313.92	313.84	313.04	315.08	314.35	314.23	312.8	315.04	313.33	311.71	311.19	313.66	311.32	313.65	313.96	313.36	312.38	313.85	314.52	314.38	311.59	313.03	315.4	313.1	313.56	312.56	312.78
311.63	312.34	311.23	311.82	312.4	312.46	311.6	311.05	312.6	314.09	312.88	312.44	311.4	312.76	311.18	310.16	312.35	312.03	312.42	312.26	311.5	312.57	312.54	312.08	313.17	312.62	312.36	310.3	312.69	311.36	313.16	311.96	312.22	313.69	313.06	311.8	312.21	311.26	311.38	312.1	312.13	311.93	310.72	311.07	313.95	310.9	312.33	313.72	312.53	312.01
328.67	328.34	328.86	327.51	326.81	330.04	327.21	327.27	330.02	326.46	327.44	327.89	328.35	328.15	328.23	328.77	327.05	328.85	327.74	327.24	328.01	327.74	327.66	328.87	326.19	325.66	327.21	328.65	327.96	327.96	328.04	326.6	328.27	327.7	326.25	328.57	327.98	327.69	327.34	328.1	327.06	327.47	326.58	327.42	326.73	326.29	328.07	327.46	327.08	328.38
314.05	311.01	314.65	313.1	311.25	312.49	312.87	312.44	313.99	314.03	311.2	312.67	314.06	312.58	313.59	312.26	311.84	312.64	312.96	312.97	314.5	312.59	310.76	313.42	311.91	312.85	311.44	313.06	312.76	312.09	312.86	312.03	311.81	313.87	313.64	313.47	313.38	311.25	312.09	312.55	311.91	313.04	312.56	311.94	312.12	314.65	309.93	312.73	315.1	310.76
327.44	329.58	329.22	328.7	326.76	327.79	326.65	326.12	327.39	327.46	326.94	326.85	327	326.85	328.61	329.45	325.9	326.95	326.49	327.43	328.8	328.25	327.52	327.96	325.38	329.04	329.88	326.28	328.6	327.43	326.78	327.27	330.24	326.32	328.51	327.85	325.26	329.57	328.09	328.93	326.82	329.34	327.95	327.74	327.08	330.25	327.29	329.38	327.81	327.72
315.69	314.64	314.24	314.08	314.71	314.94	316.53	316	314.39	316.8	314.24	313.78	314.35	314.63	313.93	313.78	314.11	314.46	315.57	314.84	315.01	315.29	314.18	314.54	315.88	312.46	313.49	311.74	314.26	313.24	314.5	315.65	315.72	314.84	314.3	314.42	315.07	315.64	315.94	314.18	315.19	313.3	315.36	312.52	313.81	317.99	314.63	314.96	314.35	314.52
325.16	325.36	325.57	322.81	325.42	324.08	325.63	325.29	325.26	327.97	325.32	326.78	324.56	326.24	325.87	326.36	325.56	326.05	324.17	323.55	324.88	326.83	324.9	326.23	325.37	325.9	325.43	325.26	325.76	323.9	325.69	325.15	325.31	325.66	326.83	327.13	324.29	324.64	323.96	323.84	326.39	325.69	324.48	326.24	326.15	323.66	327.17	326.06	324.01	325.43
301.24	301	300.34	302.44	299.84	301.39	299.51	301.25	302.18	301.43	300.58	300.37	300.2	300.53	300.81	302.46	299.32	298.64	301.08	300	302.4	301.46	301.08	300.67	300.86	302.1	299.53	302.92	299.04	300.06	300.3	301.36	302.27	300.93	300.99	301.43	302.91	301.28	301.67	301.39	300.55	301.35	302.39	302.35	299.45	303.76	301.08	300.3	300.34	301.85
296.4	294.23	293.88	294.04	294.28	295.76	295.18	293.96	297.42	295.75	294.83	295.89	295.57	295.84	295.27	297.19	294.72	297.58	296.81	295.41	295.36	296.34	295.48	296.41	294.55	295	295.52	295.59	294.63	295.52	295.36	297.15	294.57	296.36	294.87	295.45	294.19	294.4	294.61	296.39	296.1	294.47	293.26	294.45	293.98	294.72	294.59	295.03	295.15	294.04
319.08	320.67	319.89	319.97	319.51	317.84	317.65	319.38	319.24	320.08	318.83	319.15	318.82	317.37	319.82	319.88	318.64	319.94	319.91	319.66	319.37	320.27	318.99	317.98	317.97	318.17	319.22	317.66	317.48	319.78	319.05	319.46	318.52	320.33	317.89	319.58	318.96	320.39	319.21	317.7	319.69	318.97	320.07	320.6	320.63	321.28	320.46	319.74	320.39	320.82
305.52	307.68	305.57	307.19	307.62	306.94	305.96	306.6	305.98	305.65	308.47	304.71	307.25	307.13	306.57	305.96	306.54	306.06	304.98	305.91	306.58	305.86	306.59	307.18	306.22	305.88	305.16	306.41	306.88	306.31	306.6	305.14	306.58	307.09	305.27	305.05	307.02	305.32	305.51	306.39	304.61	307.4	305.8	307.07	305	306.21	307.56	305.82	305.4	309.29
309.31	309.6	309.23	309.51	309.13	309.68	310.58	308.93	308.65	308.77	308.91	308.94	309.33	308.06	308.85	310.26	309.75	308.18	308.59	308.32	309.16	309.87	307.03	309.7	308.08	308.2	308.75	308.58	308.22	311.28	309.88	309.66	309.18	309.18	306.71	309.64	309.99	309.13	309.73	308.02	309.32	308.36	309.1	308.04	307.57	309.98	309.17	309.98	307.68	308.2
295.68	294.17	296.05	293.97	295.69	294.39	295.24	295.18	294.84	295.13	295.72	294.65	294.83	296.68	293.87	295.25	296.03	295.33	295.01	293.76	295.06	294.87	295.69	293.64	293.32	295.85	294.29	293.45	293.19	292.47	293.57	295.08	293.82	294.71	294.53	295.35	296.09	295.64	293.19	295.37	295.77	295.03	294.67	294.1	295.22	294.34	294.91	293.39	293.65	295.58
314.8	314.48	313.81	315.31	315.57	317.12	314.89	315.69	315.56	317.24	316.65	317.24	316.13	315.82	317.03	317.88	315.47	314.81	316.42	316.52	315.81	314.6	316.52	315.53	313.04	317.06	315.41	316	316.1	315.23	316.89	316.1	314.61	315.93	314.49	315.27	314.38	316.24	315.72	315.88	314.1	315.35	315.72	315.86	315.6	315.67	315.66	317.05	315.86	316.92
303.51	304.29	307.22	304.37	303.66	304	304.25	304.22	304.49	303.68	305.23	304.17	303.64	304.05	302.94	305.74	305.35	304.42	306.52	307.01	303.97	305.51	303.94	302.92	304.6	302.98	303.33	305.07	305.56	305.62	303.72	304.82	305.83	304.62	304.64	305.84	303.6	304.38	304.22	306.64	305.74	304.65	305.06	305.06	303.04	304.97	304.24	306.17	304.63	304.07
311.55	312.16	312.92	313.6	313.54	312.38	312.24	312.92	312.21	315.32	313.19	312.5	315.09	313.89	311.56	312.44	313.5	312.51	314.69	313.83	314.42	314.83	313.43	314.12	314.37	312.13	315.14	313.71	315.62	312.47	315.16	313.68	314.08	313.39	312.49	312.27	312.15	312.48	311.95	313.33	313.07	312.95	312.41	313.87	314.69	313.4	313.92	312.81	313.56	314.11
305.82	305.57	306.97	304.92	304.66	305.78	306.48	305.27	305.11	306.22	304.98	305.08	304.13	304.26	305.43	306.84	305.88	306.47	306.18	304.55	305.22	304.77	307.27	305.73	304.71	305.09	305.28	305.44	304.54	306.18	305.32	306.57	304.74	306.31	304.01	305.97	305.47	305.85	305.7	303.81	306.27	305.38	304.32	306.52	305.31	305.34	305.87	305.42	304.61	305
314.39	315.24	315.29	314.81	315.45	314.68	314.83	312.26	313.72	313.51	313.9	313.47	312.95	313.9	314.48	313.92	313.51	314.81	315.4	312.7	315.29	313.67	313.92	312.49	312.74	314.8	315.9	314.47	312.88	314.25	313.11	314.64	313	314.62	311.46	315.24	313.01	314.48	313.5	313.02	312.95	313.83	312.12	314.27	314.95	314.51	314.87	314.21	314.74	313.48
301.75	301.34	300.44	301.39	300.22	299	301.08	300.8	302.78	301.8	301.15	301.47	301	299.75	300.99	301.12	299.61	300.3	299.8	300.92	301.64	301.53	298.37	301.5	301.62	301.59	301.79	300.97	300.94	301.68	300.46	300.94	299.14	299.23	301.62	300.6	300.75	299.68	300.23	299.92	302.54	302.57	299.86	302.37	300.47	300.25	298.83	300.69	300.83	301.59
326.35	326.91	329.13	326.7	327.92	330.4	328.39	328.66	327.73	327.9	327.55	329.16	328.29	328.15	327.64	327.34	327.66	328.2	326.83	327.47	327.99	327.13	328.34	327.56	328.58	328.05	327.41	326.85	326.99	329.6	327.54	327.88	326.74	326.9	326.53	328.03	327.86	327.69	327.61	329.16	329.04	329.67	327.2	328.48	328.87	328.29	328.09	327.1	327.84	329.11
313.07	314.18	313.52	315.44	312.94	314.68	313.32	315.21	314.74	314.7	312.46	312.17	315.9	312.19	312.49	313.64	312.56	312.7	313.54	316.06	312.79	315.32	314.41	313.66	315.55	312.75	313.53	314.36	313.47	314.3	314.6	314.71	314.77	312.73	312.56	313.76	313.62	313.41	314.27	313.85	313.24	312.61	314.24	314.32	312.79	313.82	314.66	312.39	313.8	314.51
304.1	303.21	302.6	303.25	302.24	303.86	304.09	304.42	302.74	304.12	303.7	302.81	303.12	303.67	303	304.23	303.2	303.76	303.16	303.43	303.36	303.34	302.96	303.78	303.91	304.44	302.8	304.96	304.01	304.23	302.55	304.23	304.64	303.19	304.52	303.37	304.25	304.27	304.28	305.02	303.79	303.29	302.18	303.33	304.25	302.87	303.56	302.98	303.28	303.08
305	305.21	307.26	304.22	307.21	306.33	307.47	308.14	305.84	307.31	306.64	305.24	307.09	305.97	305.21	305.96	304.19	305.38	306.42	306.04	305.91	306.25	307.47	305.95	305.71	306.12	305.61	305.91	305.6	306.74	306.44	306.68	306.63	306.41	305.72	305.81	306.57	305.32	306.02	306.32	307.09	305.92	306.78	305.81	307.08	306.57	306.11	307.29	304.55	306.63
296.33	298.16	297.14	296.98	296.76	299.15	298.13	295.85	297.57	295.33	296.4	297	296.53	297.12	296.98	297.69	295.97	295.55	296.75	298.01	294.73	297.42	295.31	296.94	298.42	297.38	298.47	297.06	295.18	298.5	296.51	296.93	297.43	295.44	296.7	296.21	295.74	297.9	298.17	298.25	298.05	295.26	296.59	296.45	295.75	296.76	296.92	296.82	297.94	295.19
316.36	315.6	314.7	318.07	316.36	316.76	316.43	317.66	316.71	316.87	317.38	317.58	315.27	316.16	315.76	316.89	316.96	316.59	316.94	315.49	317.62	315.16	315.63	317.79	317.64	315.57	316.55	314.75	318.32	316.12	317.81	316.35	316.95	318.74	316.92	318.03	316.58	317.15	317.29	315.53	316.35	315.32	317.45	316.97	316.55	316.67	315.4	316.78	317.25	316.16
313.67	312.13	312.26	313.79	314.14	313.04	312.03	314.18	310.26	311.75	313.38	314.37	314.14	313.33	313.37	313.76	312.82	312.49	312.48	312.6	313.35	312.94	314.28	314.37	312.65	312.08	311.53	312.21	312.22	312.36	312.73	312.59	311.52	312.5	312.77	312.13	312.8	311.53	314.57	313.52	313.84	313.29	313.48	312.68	314.24	313.01	312.61	312.86	312.46	313.42
304.26	303.38	303.86	303.34	302.65	301.49	303.23	304	303.15	302.87	303.22	303.14	302.71	302.77	302.9	302.11	305.07	302.79	304.15	302.6	303.71	304.18	303.46	301.29	302.93	303.59	304.81	305.2	302.81	305.71	303.49	301.47	303.24	303.63	304.22	303.39	303.48	304.9	302.55	304.48	304.69	304.99	302.66	302.22	304.79	302.21	302.56	303.49	303.3	304.36
295.3	294.08	295.58	293.46	293.86	292.75	296.4	296.06	296.37	294.46	295.47	295.39	293.08	293.75	295.71	295.54	294.64	293.96	295.39	295.46	295.53	296.61	294.61	295.38	295.55	295.04	294.95	295.16	294.49	295.39	295.45	295.15	296.07	295.66	297.05	293.74	294.13	294.49	294.61	296.08	294.96	293.98	293.76	295.16	296	294.5	295.97	294.54	295.3	294.58
305.38	303.51	303.66	303.16	301.74	302.59	301.76	304.76	303.06	304.65	304.7	303.62	304.15	301.57	303	303.81	304.38	302.56	303.22	304.05	303.38	303.62	304.15	302.46	303.22	301.69	303.38	301.85	303.03	303.52	303.73	304.03	304.22	304.66	303.22	303.13	303.18	302.88	301.84	303.4	302.55	304.24	304.84	305.28	303.13	302.84	302.95	302.68	302.84	304.16
309.27	310.58	309.69	311.16	306.61	309.11	309.54	308.56	310.07	308.72	309.49	308.98	309.41	309.83	306.9	309.02	308.12	308.27	309.87	309.5	307.87	307.6	309.11	308.5	308.21	309.19	307.91	310.31	308.22	309.04	308.98	308.31	308.86	309.35	309.13	308.31	309.69	309.03	309.79	308.44	308.74	308.12	307.74	308.73	308.88	308.91	309.95	309.64	308.27	310.41
303.38	302.63	303.29	302.66	304.36	301.87	303.38	303.54	303.6	305.2	303.06	301.8	304.33	302.41	304.06	302.91	304.26	303.3	304.85	305.65	303.62	302.35	304.32	305.71	302.31	303.41	303.82	304.19	304.3	304.3	303.75	304.3	303.97	302.75	303.78	302.57	302.83	304.5	304.57	302.18	302.22	305.58	303.07	302.99	303.58	304.49	302.98	302.41	304.73	302.68
310.88	309.8	310.52	309.6	312.46	311.27	311.86	310.53	310.76	312.54	311.42	312.11	310.95	309.94	311.42	310.79	310.53	310.98	310.94	310.43	311.66	309.76	309.43	309.6	309.86	311.23	311.04	310.55	310.1	311.85	310.64	311.4	310.79	310.17	311.72	311.33	309.97	312.4	310.51	310.92	310.32	311.87	310.74	310.15	310.57	311.54	311.36	311.31	310.24	309.53
297.49	295.09	296.09	296.43	296.54	297.45	297.3	297.61	297.04	295.99	295.99	295.65	296.86	296.64	295.7	295.88	296.98	295.53	297.19	297.37	296.29	296.42	296.35	296.5	295.12	298.28	298.12	298.89	296.84	296.13	297.24	297.61	296.31	297.37	296.85	299.07	295.85	295.6	297.97	298.04	296.93	295.57	295.27	297.72	295.74	296.37	297.46	296.21	297.79	296.8
324.91	325.98	324.25	325.44	325.42	325.27	323.32	326.24	325.36	325.51	325.17	327.7	324.21	324.86	326.55	324.87	324.93	325.93	325.46	324.18	324.45	324.11	324.6	324.3	325.14	325.87	324.69	325.81	325.48	324.69	325.42	325.86	324.88	324.6	324.12	325.36	324.62	323.85	325.98	324.61	325.43	325.18	325.75	325.07	324.93	326.56	325.05	324.6	325.36	325.89
317.72	317.25	319.9	320.33	318.24	319.26	316.73	317.71	318	319.33	318.77	318.04	318.94	319.66	319.27	319.68	318.55	318.76	317.32	318.28	317.21	317.77	319.03	317.75	319.44	320.34	316.67	317.08	319.56	318.7	319.73	316.83	319.98	319.38	320.25	318.45	318.92	320.25	319.87	319.46	319.24	318.25	318.34	318.3	317.72	319.8	319.17	317.07	317.88	318.22
313.37	313.32	313.99	314.04	314.34	313.46	314.11	313.05	313.58	314.27	314.08	313.52	314.63	313.93	314.37	313.3	313.97	314.17	314.75	313.26	315.54	314.85	315.96	314.24	316.66	313.74	314.02	313.13	312.4	314.01	315.52	314.46	312.25	315.9	314.65	315.75	314.12	313.17	313.53	313.41	314.06	314.15	312.43	314.58	316.37	313.74	312.7	316.92	314.92	311.49
304.92	304.18	304.69	303.61	304.04	303.86	305.24	302.95	304.64	303.69	304.21	302.71	304.51	304.97	303.4	304.35	303.76	306.01	303.26	304.53	305.86	304.2	304.85	303.42	304.97	304.66	304.05	303.53	303.56	304.05	303.69	304.07	305.36	306.04	304.38	304.5	303.86	304.31	305.51	303.57	303.46	306.62	303.84	306.08	304.7	303.62	303.18	304.6	306.16	303.47
305.79	305.26	305.68	307.93	305.46	306.97	305.5	303.39	307.26	307.69	307.3	304.27	306.42	305.92	306.93	304.93	305.41	305.74	306.89	306.49	306.06	307.49	306.29	305.84	305.05	305.3	305.44	306.53	305.86	306.53	307.03	304.74	305.96	303.95	305.05	304.17	304.46	303.74	305.83	306.18	305.19	306.76	306.88	307.74	305.03	306.67	308.09	303.86	308.13	305.59
315.94	315.44	316.63	314.61	314.68	316.01	314.9	315.97	316.66	315.66	315.42	314.28	315.29	316.18	315.57	317.28	314.97	315.04	314.91	315.06	315.09	314.86	315.22	315.33	315.4	316.5	315.09	315.94	317.18	315.75	315.26	315.44	314.16	315.78	316.56	317.2	316.63	316.27	317.57	315.26	314.83	314.3	316.1	315.52	316.62	314.86	317.49	314.88	316.37	317.07
305.38	302.74	304.1	305.65	304.1	305.75	304.87	306.3	304.5	305	305.35	304.69	303.35	304.57	304.03	304.11	302.81	306.33	304.37	305.77	303.58	303.77	305.27	304.01	303.6	305.43	305.39	304.12	305.12	303.68	303.89	303.03	305.93	305.09	303.15	303.64	303.78	302.27	303.52	303.89	304.51	304.07	302.05	304.3	304.16	305.28	304.29	304.72	304.26	305.98
317.7	314.88	317.16	314.53	315.39	315.56	315	314.78	316.46	316.86	317.13	316.13	317.25	317	315.23	315.95	315.95	313.23	316.9	314.36	316.81	315.9	315.53	316.65	316.55	314.07	316.33	313.97	316.19	315.07	318.42	315.22	315.38	315.17	316.3	316.31	316.33	315.88	317.32	316.22	316.99	314.24	314.33	315.37	316.35	316.53	315.31	313.99	317.85	314.97
316.08	315.48	314.7	314.35	314.57	314	314.25	316.27	315.76	314.3	314.53	314.6	315.19	316.34	315.3	313.58	313.86	315.25	315.88	314.63	315.42	316.31	314.13	316.32	314.7	316.17	315.84	313.64	312.76	313.41	315.32	315.95	314.21	315.41	317.23	317.12	316.12	314	313.36	316.84	315.69	314.52	317.2	314.25	316.75	314.83	313.38	314.7	315.74	314.17
307.78	306.05	306.99	306.86	307.14	306.73	306.7	306.19	305.38	307.17	307.53	306.69	307.18	308.48	309.53	307.51	307.38	306.49	309.25	306.62	307.46	305.28	308.64	306.39	307.56	307.86	306.55	307.18	308.74	308.39	306	306.6	307.77	305.52	308.01	306.02	306.4	308.36	308.09	307.16	306.73	308.47	307.38	308.46	307.72	306.19	306.62	307.19	306.55	307.22
316.33	315.31	313.18	315.09	315.83	314.67	315.93	314.34	314.52	315.27	316.09	315.15	314.37	315.12	314.24	315.56	315.19	315.74	315.18	315.36	314.48	315.06	313.96	316.81	315.03	315.35	315.11	314.52	313.05	316.07	314.86	314.94	313.84	316.39	315.51	314.63	317.17	314.43	316.23	314.13	316.3	313.62	318.16	314	315.16	314.12	315.25	315.97	316.1	313.92
307.77	306.86	308.26	306.95	308.18	306.79	308.4	308.29	308.08	308.93	308.25	307.08	308.52	306.68	306.94	308.6	307.6	305.29	307.75	309.74	307.97	305.56	307.65	305.5	307.77	308.15	307.66	308.04	307.97	307.57	307.22	307.06	307.47	307.06	307.27	307.32	306.18	305.93	308.63	306.37	308.61	307.28	306.96	306.75	307.36	305.57	306.33	307.65	307.54	308.24
[truncated: 300 more rows]
[truncated: 150 more columns]
