# Supplementary material for: Genetic dissection of main and epistatic effects of QTL based on augmented triple test cross design
Source: PLoS One. 2017 Dec 14;12(12):e0189054. doi: 10.1371/journal.pone.0189054 (PMC5730204; doi:10.1371/journal.pone.0189054)
Supplement: S9 Supporting Information — (ZIP) [file pone.0189054.s009.zip › z5_1500_0.2_10.csv]

319.68	314.77	318.39	314.9	319.56	311.04	310.75	312.89	318.9	309.25	312.68	317.79	314.31	313.39	313.72	312.56	311.04	307.39	312.44	313.37	311.47	315.59	313.74	313.01	310.31	313.36	315.33	312.83	311.31	311.87	314.18	317.22	318.89	312.13	308.39	309.26	313.13	315.56	311.32	314.07	315.91	312.11	317.5	317.27	316.78	319	310.45	309.87	315.96	313.38
329.03	324	328.88	327.15	328.44	323.77	330.61	324.37	323.12	318.98	322.42	323.82	325.6	320.43	322.55	322.22	320.74	321.8	326.98	329	323.07	319.54	326.83	322.9	324.74	326.74	328.35	319.15	316.43	323.38	327.86	325.5	326.49	321.06	322.7	320.52	323.24	321.97	324.39	325.51	321.45	328.03	323.13	321.87	323.76	321.02	324.84	326.27	322.63	322.77
304.86	311.89	314.17	304.74	312.15	314.74	309.39	309.9	310.93	313.45	312.98	312.89	311.09	311.03	309.05	312.27	311.49	311.49	306.58	309	311.51	307.81	315.36	306.28	313.42	309.51	309.45	310.55	310.94	308.99	313.71	306.42	312.05	313.24	305.67	308.92	313.79	308.46	306.56	310.25	309.35	304.75	313.88	308.32	308.31	310.15	306.79	311.85	309.54	310.83
316.93	312.42	310.76	312.55	314.84	315.06	316.17	314.84	319.18	320.85	317.86	317.41	312.31	315.56	318.65	313.76	313.51	312.32	317.08	312.69	318	320.22	319.36	311.92	312.18	318.08	319.4	314.99	313.13	314.62	313.72	314.47	315.13	310.04	314.23	319.95	315.81	314.3	316.05	317.42	315.36	316.27	312.71	312.56	315.35	317.53	309.91	318.66	311.34	314.31
308.06	314.52	309.14	312.71	306.48	313.58	312.13	308.31	312.38	313.74	311.94	310.56	309.36	312.91	308.1	310.29	310.59	307.58	309.54	313.2	310.32	310.01	308.02	316.52	317.72	312.86	314.01	309.52	309.79	312.96	311.88	311.79	309.66	316.32	310.28	314.71	315.09	311.94	314.42	308.72	312.67	314.26	307.45	310.73	312.29	312.17	309.04	311.13	309.59	314.34
316.49	320.29	311.17	318.32	313.95	319.8	319.46	321.13	312.17	318.61	322.65	316.35	318.32	318.9	324.78	321.51	314.18	315.95	319.28	315.65	315.47	320.62	320.18	313.98	315.35	320.27	317.84	314.85	319.38	320.12	317.9	317.62	318.5	313.5	318.13	321.28	315.74	318.79	317.83	320.39	319.01	314.05	316.18	310.96	315.88	317.11	320.23	316.56	320.48	314.85
304.76	304.45	302.43	301.65	303.23	304.22	299.25	299.77	304.06	301.92	300.67	302.72	300.1	302.61	304.52	301.26	301.2	307.85	303.2	302.07	305	303.35	301.09	307.12	303.08	303.46	303.58	299.32	305.81	299.57	304.91	301.32	302.29	306.48	301.91	307.83	303.78	303.48	304.65	300.8	300.55	307.26	301.11	304.05	302.73	301.74	304.33	304.17	301.06	302.88
309.3	306.26	316.23	310.44	311.52	312.67	309.44	310.28	312.45	310.13	308.48	313.44	306.58	313.58	313.07	312.41	309.51	307.23	308.21	310.47	304.27	308.88	310.55	311.67	309.67	307.56	304.4	312.69	308.44	310.19	310.78	310.31	307.57	306.34	312.3	307.65	306.13	310.44	310.62	313.9	309.7	314.03	314.46	311.67	311.29	309.5	308.21	310	309.82	306.43
300.41	305.96	301.21	308.43	305.97	298.11	299.22	295.61	298.17	302.46	306.59	304.36	301.29	301.82	303.92	295.38	305.39	300.32	298.77	303.85	298.24	299.51	302.52	303.38	300.47	298.46	300.91	305.77	302.16	302.61	305.45	303.01	299.2	302.49	302.3	300.92	302.62	302.41	304.72	299.19	304.22	304.4	305.37	298.63	306.17	300.05	300.31	304.56	305.66	306.24
306.17	310.9	305.56	302.39	305.34	308.97	304.22	300.65	301.1	309.1	305.16	307.74	299.42	307.35	306.32	303.15	308.72	301.96	301.73	302.85	304.26	307.38	302.46	305.96	309.67	305.6	303.46	302.75	309.41	306.31	302.89	303.08	306.71	306.32	304.6	302.84	299.95	308.32	304.46	306.5	304.76	306.71	307.64	302.19	306.73	304.01	306.53	301.25	305	303.94
306.03	306.95	306.34	305.9	306.96	303.73	298.9	302.86	301.91	303.94	301.93	303.58	303.63	305.19	301.68	302.73	298.98	298.56	300.11	300.42	302.72	303.25	304.4	303.92	301.42	304.28	297.37	303.9	301.35	304.19	305.12	310.92	306.84	302.24	302.08	298.74	307.51	295.97	300.06	303.36	307.85	302.6	303.35	303.29	299.02	302.13	306.71	299.5	302.11	300.15
328.98	331.07	330.74	330.39	323.16	326.61	327.16	330.24	325.62	327.52	325.97	330.7	327.55	329.38	331.91	328.8	333.42	324.84	324.24	330.51	324.13	328.3	327.64	328.75	329.56	329.07	324.36	327.88	325.94	327.65	326.51	329.88	327.46	324.76	325.97	323.16	331.58	325.7	328.01	325.64	330.01	322.93	329.15	327.93	327.62	327.99	331.11	326.65	334.42	329.46
300.21	298.94	304.51	301.55	305.75	303.64	304.87	301.4	303	303.62	301.88	302.9	302.59	300.25	297.47	304.86	306.04	299.37	298.2	297.01	303.33	302.9	304.77	299.94	301.91	296.94	309.74	304.24	303.72	298.31	301.39	302.7	302.31	307.23	299.3	303.85	302.8	304.52	304.28	304.9	304.84	300.92	303.48	298.54	305.48	306.59	303.92	306.38	299.9	303.51
307.22	306.02	309.82	305.97	308.7	304.11	310.73	305.52	309.7	306.93	305.39	302.03	307.56	304.5	308.5	305.78	311.53	303.57	309.32	301.92	304.89	310.6	308.01	310.41	303.02	311.91	308.12	306.17	305.35	310.42	308.11	309.6	307.07	306.49	304.41	311.25	306.94	310.94	305.27	306.91	305.9	310.98	305.17	306.74	307.77	310.25	310.61	310.6	308.04	308.05
301.98	304.3	299.94	306.84	304.65	300.28	300.45	306.08	306.1	300.68	297.76	305.37	299.91	304.44	303.58	299.83	303.6	308.23	301	304.84	303.45	310.52	303.21	303.34	301.76	305.73	301.88	304.73	301.64	302.31	300.81	301.19	300.62	306.45	301.49	306.72	299.75	302.65	302.59	310.83	303.02	304.45	306.73	304.74	298.85	302.6	302.64	298.8	302.66	303.09
314.57	313.27	310.75	308.44	310.18	312.39	308.68	311.44	310.58	310.59	314.72	305.72	313.73	312.43	309.49	310.97	314.99	307.51	317.08	309.84	311.34	311.81	314.21	313.05	313.45	310.59	315.59	309.87	313.27	309.75	309.04	313.37	311.18	315.74	315.06	307.15	308.92	315.33	315.62	312.86	307.19	315.24	314.22	311.66	306.51	306.14	314.84	311.34	312.59	314.22
313.48	315.15	314.27	317.6	320.4	319.86	316.86	315.46	314.99	315.21	320.01	309.35	314.16	316.45	312.76	317.58	317.98	317.88	319.88	323.05	312.64	312.31	315.14	314.8	314.73	312.15	317.02	315.71	315.72	318.47	315.97	313.16	314	317.7	318.15	319.05	318.92	321.83	317.22	318.68	313.66	317.63	310.49	316.47	314.32	312.14	313.1	313.38	316.72	315.67
301.94	308.22	306.71	309.19	307.48	301.56	303.18	311.75	307.29	304.38	306.43	297.82	304.16	304.3	305.69	301.53	304.98	303.33	306.65	304.57	302.53	306.73	303.3	303.79	304.62	311.44	307.43	301.31	302.75	299.52	306.1	305.59	300.4	306.87	302.43	304.82	302.45	301.44	302.73	303.98	306.48	301.84	304.53	304.02	300.5	303.24	299.42	302.85	304.26	305.86
319.49	314.47	311.29	316.73	313.35	318.81	311.14	312.94	308.7	314.24	312.08	314.64	312.37	315.24	314.32	311.35	317.56	318.24	316.74	313.83	312.45	319.49	317.92	310.55	315.77	312.06	315.17	315.99	309.98	310.35	314.94	312.64	315.03	309.78	313.98	312.81	315.17	312.28	311.28	313.14	314.08	313.36	314.29	315.43	312.21	312.93	316.88	312.65	316.77	316.84
312.62	313.8	317.1	311.26	315.56	311.59	313.3	313.74	316.58	315.51	312.37	312.09	315.29	313.88	311.31	314.96	311.64	312.76	308.39	313.48	314.21	315.14	315.79	313.53	315.24	311.31	319.93	308.78	315.67	316.5	315.39	315.45	312.48	315.83	316.14	313.7	314.92	319.14	313.58	314	313.6	313.03	309.71	317.09	313.29	312.53	314.03	314.8	306.93	316.69
312.94	309.96	309.83	316.97	315.25	312.15	311.59	311.48	317.11	317.8	311.67	311.24	308.03	314.16	317.96	312.97	317.31	312.98	315.62	315.99	311.98	310.41	314.9	316.01	312.32	315.66	313.93	309.84	307.42	320.3	310.57	313.81	322.41	313.6	310.98	310.62	312.66	316.05	314.58	311.47	315.35	311.69	317.24	314.29	313.53	311.82	315.59	313.32	313.42	314.47
306.41	305.46	310.28	313.97	316.6	310.13	318.47	315.86	315.73	312.16	315.71	310.99	310.17	314.94	312.82	318.25	316.9	318.39	310.61	311.46	313.59	309.93	312.22	314.93	312.54	313.54	316.58	317.9	313.72	308.6	315.12	310.22	313.51	313.77	314.17	315.86	310.06	312.93	307.89	320.59	314.85	314.69	316.24	312.16	312.9	307.44	315.12	309.85	311.49	307.87
322.16	320.35	319.2	317.47	321.32	318.05	317.92	321.38	321.65	318.55	314.83	320.92	316.54	317.17	317.23	318.31	316.32	320.63	318.6	318.48	321.23	323.18	319.8	317.83	322.14	317.57	315.19	318.14	314.3	322.6	320.82	322.27	319.54	317.87	318.27	321.78	320.17	318.73	321.23	321.97	316.27	322.52	319.49	316.02	317.86	314.79	318.63	312.02	318.62	320.17
314.38	314.24	316.48	312.17	312.48	314.11	312.01	306.85	312.84	315.89	315.86	313.84	313.35	316.93	315.32	313.24	319.18	314.37	311.61	314.35	317	317.2	314.37	315.7	315.59	309.75	313.15	311.05	312.99	312.16	313.32	317.6	315.73	318.51	313.64	315.15	313.54	317.74	311.72	313.4	312.52	308.99	312.23	312.12	313.19	313.97	316.04	317.53	315.01	308.42
330.77	326.87	324.92	328.35	329.05	324.65	327.56	331.58	326.92	324.13	328.13	328.98	328.74	330.53	325.22	327.9	327.84	323.39	328.3	326.93	326.63	327.18	329.25	323.65	327.24	323.65	328.83	326.16	327.52	327.44	329.57	326.51	329.26	327.55	333	328.85	327.92	329.15	327.2	329.94	325.24	326.38	329.33	329.32	328.12	331.42	321.88	326.05	327.96	329.64
300.76	303.93	305.93	300.07	301	302.88	301.89	306.93	306.4	299.8	300.14	302.48	300.54	301.43	303.74	304.33	302.77	304.76	300.22	299.63	297.83	301.49	298.5	301.55	301.43	301.89	301.46	299.46	297.31	307.47	301.87	301.13	299.9	300.54	299.43	306.21	305.17	302.58	298.79	303.6	301.78	304.19	300.39	305.53	306.01	302.51	301.17	301.89	303.78	308.77
317.47	312.91	313.89	316.04	313.87	318.02	316.27	314.84	319.37	318.35	315.26	315.36	318.61	322.75	321.22	317.85	318.6	310.42	316.91	315.56	313.61	316.81	321.58	317.05	316.45	314.9	318.89	318.84	316.76	315.93	318.02	316.29	317.82	313.15	312.67	313.87	312.32	314.8	318.84	315.1	321.1	317.83	316.48	319.72	317.4	316.26	313.17	317.72	314.48	320.1
293.78	294.15	291.96	299.61	291.19	293.67	294.34	292.26	287.18	292.84	293.55	293.69	296.65	293.74	297.35	289.23	291.73	288.75	296.27	297.33	295.34	291.88	291.1	298.92	296.34	292.13	292.99	291.45	297	294.47	295.22	293.46	292.98	292.78	297.95	289.09	294.96	293.35	297.94	290.74	290.41	289.73	299.49	294.05	296.64	291.98	291.82	291.9	295.51	290.59
300.25	307.45	308.75	304.47	300.22	305.7	305.98	306.47	305.9	305.08	304.56	307.51	305.81	304.82	301.41	306.24	308.53	302.19	308.65	305.01	300.04	304.18	305.83	301.5	304.44	302.27	305.53	303.21	302.76	304.94	304.24	304.31	304.31	299.8	305.63	302.77	301.16	309.43	303.7	307.15	300.51	300.26	308.83	300.6	299.48	310.13	306.09	304.13	304.22	306
311.16	322.51	316.52	313.12	315.3	319.84	321.64	316.52	322.23	319.98	322.74	318.61	317.93	317.58	317.64	318.24	318.29	316.58	320.21	323.45	317.41	320.88	316.71	313.85	319.05	320.04	311.59	316.88	313.79	314.62	314.2	318.69	316.39	319.34	318.83	319.21	321.05	317.75	314.78	318.55	319.42	316.72	312.41	317	314.05	315.88	318.96	313.06	320.65	318.22
301.96	296.05	301.06	295.74	295.37	295.91	298.89	301.06	303.96	304.84	301.08	302.6	301.31	304.94	304.05	300.14	305.48	300.65	299.33	302.51	301.14	301.93	298.77	298.49	297.33	301.61	304.84	297.89	299.89	304.11	301.01	297.19	300.43	299.71	299.11	301.65	299.84	303.8	298.84	298.69	295.84	304.13	301.58	296.09	302.62	302.23	300.04	301.9	302.82	300.26
330.7	325.11	321.02	328.55	331.22	324.7	325.52	325.05	322.71	322.62	329.37	325.8	327.24	322.89	327.58	328.07	330.62	330.04	325.02	324.67	323.56	324.87	327.63	329.63	330.03	330.47	326.47	325.48	329.51	329.1	325.56	328.01	327.05	325.72	329.77	326.11	324.53	325.85	327.54	327.17	331.9	332.66	321.1	322.99	330	324.46	329.84	328.72	330.94	326.76
322.78	331.17	325.85	329.53	323.76	327.18	323.65	331.55	324.28	328.02	325.47	325.42	322.7	322.68	330.71	328.6	327.55	326.83	326.54	325.71	328.57	328.21	328.2	328.36	323.93	330.7	322.75	322.25	324.38	326.84	325.02	329.16	329.71	324.02	328.05	328.4	328.86	331.83	325.63	324.89	328.87	326.81	325.54	326.27	327.53	328.23	324.92	328.23	324.41	325.35
299.63	300.95	296.53	300.46	300.17	302.11	295.7	302.69	301.77	299.85	295.38	297.94	298.82	302.93	304.05	301.86	296.71	297.14	296.46	298.19	297.51	299.37	298.3	304.17	300.1	298.83	294.61	300.67	293.71	301.52	300.75	300.7	296.78	296.95	300.52	298.37	302.49	303.37	300.67	299.88	304.33	299.64	303.26	299.07	298.91	294.22	304.24	300.03	302.31	298.75
301.98	299.08	303.43	304.66	299.49	309.04	307.44	306.09	307.91	301.51	304.88	304.72	306.67	306.52	304.28	308.67	298.8	304.48	302.94	301.32	306.45	300.17	299.31	305.93	301.35	298.3	302.05	305.47	308.44	299.74	304.18	303.51	299.77	304.18	302.51	299.69	309.48	301.21	295.98	303.32	301.32	307.03	302.79	302.08	303.78	298.52	301.03	299.59	303.17	306.87
310	306.67	303.11	302.29	301.46	307.02	304.16	305.79	306.67	311.25	307.53	297.59	305.27	307.82	302.93	308.76	306.66	304.7	303.14	306	303.43	305.89	305.24	306.39	303.19	302.19	305.14	312.34	310.44	303.69	307.26	303.24	302.87	306.21	306.08	308.41	308.76	304.78	303.03	308.96	306.42	305.37	304.27	303.96	303.55	306.59	304.83	302.77	309.53	307
312.93	314.02	315.06	310.24	309.61	306.79	314.01	310.78	311.78	308.07	313.42	314.22	310.95	310.07	311.29	318.9	312.82	315.2	312.65	319.79	318.05	312.93	316.85	313.71	312.46	308.86	312.24	310.99	314.75	308.54	315.44	310.82	317.04	310.46	313.8	310.47	315.8	314.1	313.74	312.98	316.2	315.35	314.32	314.75	308.04	310.74	311.25	316.5	314.47	316.85
306.26	308.82	303.76	300.59	305.05	306.83	308.23	301.23	305.18	304.93	305.8	307.18	303.78	309.46	306.84	298.75	299.33	305.33	301.78	302.5	308.51	302.86	303.92	302.22	301.62	306.32	300.71	303.44	306.35	301.25	301.87	303.1	303.48	303.28	308.78	301.92	303.83	307.04	298.57	304.33	308.3	301.97	305.25	302.58	304.09	301.21	302.89	301.47	302.28	300
315.1	311.11	316.76	310.14	316.31	313.16	315.65	315.79	314.86	313.04	313.07	314.35	314.52	308.27	313.84	317.05	315.69	310.45	311.77	311.97	312.95	313.96	306.89	313.72	314.89	311.4	315.35	315.95	316.21	315.28	314.63	311.14	313.49	312.87	316.06	308.9	314.99	308.73	318.42	311.67	310.24	314.41	310.53	316.78	313.39	316.6	310.9	311.53	313.51	308.37
302.7	305.09	303.45	305.5	300.14	303.74	306.49	302.05	306.15	297.54	299.23	304.5	305.81	300.19	298.33	304.33	300.78	302.32	299.09	305.4	301.38	306.45	298.6	305.73	302.84	302.22	296.63	302.93	304.06	299.62	304.33	303.85	306.85	303.13	304.21	302.48	301.24	300.18	301.74	304.09	300.95	297.68	300.82	300.84	301.22	298.51	303.6	300.62	302.74	297.93
312.72	312.21	309.31	309.86	310.61	304.93	310.73	304.36	310.03	309.66	311.92	310.61	310.12	307.72	309.75	312.14	308.27	309.53	310.83	308.65	308.98	305.31	311.23	313.64	308.15	308.94	308.74	311.61	308.13	304.98	309.11	312.91	308.09	311.88	307.81	312.34	308.26	311.44	307.99	313.54	311.48	304.59	308.97	308.66	310.87	309.84	309.7	304.23	306.76	309.38
301.94	310.02	307.36	306.36	303	305.28	308.07	306.22	305.01	306.68	304.03	302.2	307.1	310.12	306.72	302.76	304.6	304.97	307.51	305.68	305.44	305.84	312.81	304.09	304.45	306.56	309.65	309.08	311.68	303.87	306.52	303.3	307.47	305.64	305.94	302.06	306.89	304.24	301.77	306.36	306.09	305.69	307.49	308.37	305.58	302.75	303.53	305.75	309.78	304.91
308.64	307.98	312.29	313.76	308.61	312.41	311.78	304.2	304.12	313.19	310.22	314.75	313.71	314.11	312.79	309.64	310.64	308.44	312.89	309.15	316.48	312.78	315.17	309.61	310.47	311.17	313.96	311.6	310.63	311.61	313.46	311.29	307.65	306.15	311.51	312.22	311.1	313.68	313.11	311.15	308.66	312.86	307.19	313.95	314.97	309.95	311.87	309.3	314.05	311.1
302.06	305.46	306.05	301.88	305.85	306.24	305.71	303.08	302.2	307.81	307.26	301.52	305.64	303.45	309.59	305.21	305	304.19	303.82	308.56	305.1	306.88	304.03	310.4	302.19	308.77	305.14	304.18	306.96	306.63	305.2	309.64	303.01	307.38	303.87	304.96	303.38	303.1	305	303.9	304.72	299.9	302.53	303.5	305.19	305.19	306.85	309.02	304.6	308.01
320.73	326.85	327.75	320.84	328.24	322.29	320.54	322.76	327.98	326.08	324.74	324.39	321.91	323.96	326.14	323.74	321.53	320.36	321.49	327.29	326.83	328.4	327.97	322.51	319.08	324.19	326.15	328.02	326.55	321.99	322.96	327.29	323.92	324.69	328.57	325.65	317.93	323.95	322.77	323.69	321.38	318.74	331.35	326.6	328.02	328.23	327.48	322.41	325.54	324.71
304.97	309.18	304.52	305.6	307.97	304.1	299.39	306.56	305.33	303.6	303.7	305.76	309.77	307.92	307.63	303.33	303.51	310.17	303.8	304.54	306.34	300.66	302.95	300.16	306.03	301.71	309.18	303.83	307.27	304.64	308.3	304.34	305.31	301.69	301.65	309.58	308.4	306.25	301.66	302.06	306	303.13	306.54	296.67	304.34	299.75	305.36	304.79	303.57	304.4
301.38	304.77	302.28	306.62	305.22	305.7	311.21	305.02	298.54	302.64	304.51	304.48	308.52	299.97	304.06	301.22	304.11	304.69	300.11	304.35	301.88	302.73	298.47	299.54	302.63	302.99	306.56	298.65	308.2	301.98	299.36	302.18	300.61	299.24	297.91	304.38	304.44	301.02	301.65	297.46	303.85	300.17	300.77	303.45	305.38	302.68	305.04	300.52	303.97	304.85
309.79	313.49	316.26	319.08	317.24	317.23	316.99	312.65	314.9	314.07	317.33	316.91	314.69	314.21	312.56	319.67	310.48	312.11	320.46	311.74	313.9	312.25	317.31	313.48	315.83	312.83	314.65	321.69	311.83	317.95	312.13	315.24	314.43	317.26	321.17	312.26	311.01	313.93	311.69	317.62	309.57	317.54	315.26	317.82	313.15	311.94	313.21	316.51	312.11	316.67
315.72	316.49	317.39	317.03	320.12	322.12	314.69	321.94	320.28	314.93	317.77	316.05	318.72	317.05	315.85	312.96	314.22	318.08	317.66	310.26	318.33	318.74	318.15	312.97	316.68	314.18	323.56	316.71	319.94	317.67	315.18	314.9	312.53	315.42	314.65	321.92	319.06	321.89	319.01	320.59	316.8	317.83	326.56	316.19	315.03	319.19	319.89	317.29	318.77	316.02
302.76	299.76	302.66	303.73	305.01	303.14	302.68	303.93	303.55	306.12	299.92	303.83	301.51	302.56	299.15	304.13	298.99	303.01	303.08	300.75	305.28	304.81	306.47	304.5	306.78	301.9	298.84	301.39	306.35	296.11	301.73	307.08	298.79	304.41	303.33	304.47	302.3	301.19	300.34	297.32	306.67	303.52	302.96	306.14	303.14	305.57	298.32	300.91	302.31	303.74
293.72	293.19	287.53	292.93	293.51	295.45	293.52	294.33	297.58	296.55	290.65	297.34	293.44	296.75	288.85	292.79	291.58	293.2	290.16	294.69	297.38	291.91	295.16	297.45	296.32	291.87	300.88	294.18	298.03	294.82	297.76	294.35	293.2	299.96	296.75	292.76	298.77	294.78	295.96	291.49	291.08	289.83	294.85	298.25	290.93	291.7	293.08	292.47	296.77	296.21
301.91	303.27	296.37	302.73	300.85	299.72	301.98	297.67	302.27	300.29	299.06	295.97	296.68	297.53	303.29	297.47	304.75	299.69	301.05	300.55	304.45	299.15	302.53	298.05	296.08	295.88	297.98	302.26	299.83	297.23	299.43	300.46	300.79	301.51	297.37	300.14	296.98	304.76	306.84	299.6	300.14	300.96	295.07	300.01	295.71	304.09	299.69	301.15	301.31	302.33
311.87	310.86	312.38	315.22	314.93	312.63	315.22	309.31	317.57	319.22	314.71	313.47	308.22	314.91	311.84	316.75	316.03	311.06	312.64	319.1	315.9	313.5	305.83	317.17	318.39	313.41	315.98	311.42	313.22	315.39	315.59	314.94	311.97	312.44	313.25	318.83	316.32	313.04	311.66	313.66	315.11	313.57	322.04	316.36	313.57	311.66	312.09	315.07	318.01	315.32
314.33	313.96	312.97	315.98	316.51	308.14	313.89	314.92	313.53	314.71	311.91	315.22	314.57	306.84	316.29	314.91	317.18	314.47	312.97	311.34	314.66	311.95	311.76	313.66	317.33	313.27	313.8	308.55	316.26	316.56	312.44	316.38	314.23	309.59	307.83	317.97	310.74	313.74	317.1	316.48	317.31	316.95	313.54	311.23	313.45	310.71	311.42	312.73	308.45	314.43
319.35	319.2	319.91	317.42	319.57	325.64	318.12	321.53	319.59	318.09	316.06	320.23	317.74	321.25	324.72	321.29	321.34	320.92	322.98	317.25	321.93	314.17	314.33	317.05	322.12	318.33	314.44	319.76	319.97	320.42	324.12	323.45	322.31	318.92	321.09	324.78	315.58	316.06	317.12	317.56	322.32	315.13	319.66	320.34	322.98	321.44	318.64	318.33	322.11	313.49
308.31	307.73	310.73	305.38	304.67	305.45	307.34	306.82	307.23	305.8	310.1	304.98	314.69	308.26	311.08	309.56	312.05	307.85	309.38	311.89	308.14	305.93	312.41	308.35	308.8	308.35	310.26	309.74	312.27	310.53	305.74	307.27	310.64	305.07	311.34	310.87	312.98	309.31	308.1	309.6	304.99	310.17	307.1	312.68	306.19	304.55	311.07	308.4	312.49	305.26
325.48	325.26	328.49	326.01	327.14	329.54	328.68	327.27	330.91	328.7	329.44	325.69	327.95	326.03	323.46	326.92	328.42	323.89	328.85	329.65	331.49	323.37	330.13	325.54	325.45	329.98	328.54	326.94	334.52	328.17	329.54	322.6	327.27	325.97	325.01	327.87	324.45	320.62	328.74	328.33	326.87	325.49	325.26	327.88	329.08	322.55	323.06	330.96	324.56	330.95
327.18	329.53	330.26	325.66	329.46	332.69	326.65	326.13	334.48	327.5	326.53	327.11	328.31	326.97	326.52	328.12	323.89	326.9	332.86	333.36	328.44	326.24	329.49	323.47	332.47	330.66	332.05	330.42	328.16	325.3	321.19	331.87	327.77	327.6	325.14	327.39	328.59	328.64	329.76	328.17	322.25	329.29	327.43	328.3	326.73	323.87	327.27	328.82	327.06	326.17
302.99	299.98	304.27	304.24	296.82	300.72	297.53	303.44	298.78	298.39	302.05	302.64	304.82	302.52	305.59	302.09	299.68	300.34	304.6	301.43	300.17	297.4	298.89	301.97	300.3	301.25	301.82	303.17	305.3	296.43	300.56	304.67	299.55	302.51	302.14	305.4	302.67	302.31	301.8	301.49	298.66	300.67	306.48	302.88	298.93	298.09	299.81	303.5	298.84	297.6
315.76	320.67	314.21	317.06	319.56	317.01	321.73	316.58	317.14	318.88	314.48	319.22	317.41	317.59	318.8	317.96	313.04	320.05	319.21	317.05	317.13	315.82	314.55	321.47	319.86	317.8	314.37	318.59	317.98	315.69	319.13	318.34	320.42	317.3	313.47	317.05	313.76	318.06	319.91	320.05	315.7	314.42	317.19	321.01	320.13	315.49	317.86	319.08	308.3	311.98
311.2	315.96	314.03	311.55	313.99	312.57	306.79	309.49	317.1	318.1	312.19	312.56	311.84	316.72	315.73	309.4	311.7	311.1	313.03	309.71	316.23	312.36	315.83	314.48	312.21	308.98	317.08	314.85	312.54	308.79	313.88	313.4	313.71	313.28	311.73	312.86	306.63	312.49	313	308.38	313.91	316.39	308.72	311.61	308.51	311.51	308.32	311.52	313.52	313.58
327.6	327.97	326.14	328.14	328.89	326.33	325.28	325.52	326.45	329.62	324.51	329.68	330.79	327.8	329.28	326.55	326.64	319.96	326.2	325.58	323.03	327.76	326	330.51	324.41	325.08	334.36	330.48	331.9	325.45	326.47	327.53	327.75	331.53	321.89	323.59	323.91	325.85	324.32	324.59	328.52	330.34	331.6	325.21	325.98	328.02	326.88	327.48	334.97	329.04
313.44	305.71	311.15	313.76	314.05	311.71	313.61	305.9	308.76	310.94	316.16	311.93	313.13	311.1	310.9	309.51	309.4	309.65	309.81	312.26	314.16	312	311.85	311.04	315.64	311.98	308.78	311.36	309.75	314.13	311.5	310.79	311.73	310.59	307.92	312.16	310.95	304.88	313.22	312.27	310.25	312.75	310.43	307.78	313.34	314.13	311.23	313.34	314.95	310.7
296.6	302.04	303.46	301.14	300.93	303.79	301.31	299.45	300.97	299.88	299.56	301.89	303.01	300.87	299.71	299.56	307.66	299.72	302.43	299.11	300.61	300.06	298.85	306.45	292.62	299.63	302.58	298.59	291.82	307.61	299.56	300.88	304.36	305.14	297.63	299.57	294.13	306.68	298.66	296.08	304.6	304.44	300.18	294.91	297.27	297.47	298.21	308.22	300.04	303.06
297.22	297.34	300.26	303.18	304.03	302.11	301.38	302.24	300.92	300.39	297.17	300.35	299.23	295.34	300.62	297.86	299.76	301.98	296.57	303.91	298.85	300.15	301.26	301.22	301.7	295.98	295.5	302.76	302.9	299.02	293.91	297.79	299.51	299.84	302.47	301.02	302.45	298.46	301.33	293.96	301.81	299.57	299.14	301.71	303.34	298.31	298.16	301.95	294.52	296.21
314.73	307.56	312.72	314.03	315.33	311.98	311.29	306.8	306.76	308.71	306.56	311.25	304.52	307.87	309.08	306.76	309.9	313.66	310.67	304.63	307.2	312.72	314.47	311.58	308.01	308.39	306.94	306.51	312.61	312.9	308.39	307.15	309.38	310.96	308.33	309.62	310.18	310.79	308.14	307.63	307.98	307.08	308.36	306.48	315.38	311.89	309.17	308.58	306.66	308.84
314	323.58	323.82	319.62	317.04	320.27	323.93	320.83	324.55	320.81	320.96	314.53	319.41	315.61	320.35	316.18	318.81	319.32	318.78	322.55	316.65	320.68	315.53	322.66	324.74	319.84	320.86	323.18	317.73	312.64	317.77	322.69	315.73	318.09	322.11	316.34	325.84	320.01	317.48	318.89	320.7	317.63	321.08	322.43	318.94	320.41	319.67	316.6	315.68	321.3
298.98	292.87	296.21	296.89	299.45	295.76	292.91	294.39	289.02	296.57	295.34	298.5	298.23	294.55	295.62	295.96	298.4	299.97	288.96	299.87	297.83	298.31	293.83	294.9	296.94	292.08	295.29	293.44	298.5	300.56	296.42	294.47	293	297.97	293.54	297.22	298.43	296.97	292.44	299.27	294.78	294.49	293.85	293.82	297.46	295.32	294.36	298.07	291.55	290.54
314.16	317.34	319.39	320.61	314.32	318.87	317.32	319.99	315.99	326.49	314.88	317.84	314.68	318.48	316.95	315.25	312.15	318.41	315.78	315.22	316.71	317.67	319.55	316.91	314.78	316.1	317.92	315.37	318.33	317.02	324.62	315.62	318.81	316.51	313.46	319.26	318.91	312.42	317.33	315.5	314.43	317.72	316.83	316.13	320.82	318.29	318.62	314.71	317.78	317.29
312.31	315.18	312.37	310.89	316.98	314.27	311.26	315.06	311.49	313.35	315.13	313.58	316.86	312.98	311.97	315.21	313.49	313	308.84	315.45	309.7	310.4	311.65	316.44	311.99	311.86	311.95	316.67	315.21	312.76	311.65	311.39	314.2	309.11	309.26	309.72	315.11	313.74	314.5	312.96	317.87	318.8	313.62	310.85	309.18	315.43	312.79	316.2	314.73	312.7
302.61	301.2	298.85	300.2	297.12	307.27	301.42	300.7	299.45	304.55	301.46	299.22	302.36	300.52	298.1	298.83	299.84	302.48	294.32	299.04	300.04	300.84	301.23	294.88	299.81	299.3	301.5	300.87	299.75	299.85	300.26	298.7	300.14	299.83	296.17	303.88	299.31	302.29	300.07	298.92	302.55	297.79	296.07	305.65	305.54	301.11	303.03	299.49	298.02	303.25
303.37	302.54	305.74	304.82	304.34	307.97	309.05	304.88	301.27	302.72	297.75	300.15	303.64	300.74	305.27	298.84	302.3	305.42	300.8	305.9	307.43	301.1	308.32	305.89	306.94	303.02	303.03	302.27	297.85	301.36	303.85	306.12	306.31	303.41	300.77	302.49	301.31	307.64	303.55	299.42	300.71	303.86	301.35	301.82	303.55	302.92	298.61	303.17	307.33	299.66
312.79	306.04	310.69	308.54	311.64	303.3	307.44	311.96	313.16	303.82	307.93	308.36	310.47	309.63	311.3	308.35	313.46	306.59	308.24	313.27	311.26	308.17	311.74	307.08	310.82	308.07	310.87	307.04	313.62	309.36	307.74	306.43	307.59	309.75	313.97	310.82	311.44	315.56	309.06	308.67	312.37	302.25	308.54	309.11	305.9	310.38	309.84	311.66	309.94	309.16
314.75	311.54	309.85	306.72	307.52	311.87	307.38	310.64	308.4	306.45	311.05	307.03	311.96	308.12	308.84	308.25	305.21	303.4	312.3	313.13	305.81	311	310.14	311.72	310.71	307.34	307.52	308.43	307.67	311.24	311.11	309.32	309.64	310.11	308.73	304.06	308.42	308.77	312	305.21	310.12	310.73	308.4	304.97	310.27	308.78	313.17	309.5	306.68	313.6
329.74	328.2	325.41	327.64	326.66	326.43	328.84	325.6	328.13	326.65	332.05	328.6	327.66	330.51	325.35	329.1	328.45	332.7	328.55	329.08	330.15	327.4	334.43	326.29	327.04	324.66	326.58	329.47	330.21	331.14	331.33	329.95	326.25	328.3	328.79	324.95	325.31	329.64	329.47	326.27	332.12	332.14	329.56	327.67	328.59	324.18	333.23	324.9	324.17	326.66
295.98	295.03	295.93	293.69	290.23	293.26	297.9	292	289.92	295.37	291.78	296.14	292.36	301.08	297.41	294.68	292.66	296.32	294.76	294.71	294.2	300.37	300.21	299.11	293.47	295.83	295.1	296.32	300.62	294.52	295.74	288.53	288.91	292.13	296.4	294.4	294.2	296.68	293.87	289.04	295.55	297.89	298.91	299.52	294.71	294.18	294.19	290.92	294.92	294.84
305.78	308.82	302.19	304.15	306.41	306.77	306.42	300.63	300.81	306.72	306.6	304.6	298.97	298.7	303.72	303.15	301.46	303.36	306.8	304.88	298.9	299.79	302.41	302.62	301.95	298.16	306.35	299.82	305.47	299.8	302.49	300.59	301.95	304.91	307.21	306.55	303.15	305.38	307.57	304.12	299.93	304.63	303.91	309.15	299.36	303.25	303.67	309.07	302.64	296.56
313.81	316.18	319.04	308.03	318.76	316.04	314.85	314.96	314.94	318.55	314.8	314.09	319.09	310.84	320.89	313.8	317.66	315.47	315.09	310.78	316.08	312.89	312.97	314.98	318	313.27	318.56	313.21	311.85	311.34	316.58	316.84	316.36	317.08	314.16	318.28	313.87	311.54	316.55	313.72	318.43	318.79	316.34	316.56	317.46	314.45	314.09	313.92	317.72	315.82
315.87	308.3	310.62	313.91	311.03	315.69	310.01	316.16	312.01	314.1	311.73	314.97	314.39	311.94	314.71	313.35	316.66	311.96	314.38	317.76	311.73	314.28	311.87	316.25	310.01	313.08	309.22	313.3	314.79	312.47	314.13	315.44	310.58	313.8	311.21	315.67	314.01	311.02	317.23	316.56	314.73	315.87	310.22	316.49	315.16	315.38	309.45	308.92	317.64	310.35
304.03	307.81	302.58	304.8	306.58	306.69	301.2	304.21	306.04	301.26	305.85	300.45	304.82	301.41	302.6	301.62	302.26	306.33	303.94	306.62	306.8	299.94	307.52	304.67	299.29	303.79	297.62	302.49	299.97	303.55	306.6	305.06	304.2	301.6	302.32	304.58	301.27	301.25	302.95	306.26	305.21	306.3	303.22	305.86	302.33	302.99	303.55	308.28	299.88	304.8
311.31	308.56	309.35	306.31	303.11	308.83	307.53	307.67	313.53	306.61	310.93	311.29	307.2	310.04	309.47	310.15	309.68	307.52	307.63	313.92	310.68	306.19	309.08	307.28	305.94	302.93	306.5	314.07	311.27	303.74	311.77	305.19	310.66	313.37	310.57	309.75	309.88	314.28	313.61	306.76	307.47	315.59	308.97	307.19	309.57	309.39	311.68	309.23	310.14	306.34
311.34	311.44	317.67	309.76	308.79	314.27	315.04	316.63	311.11	312.03	310.32	313.68	315.37	314.39	316.55	315.74	313.82	312.63	312.74	313.01	313.76	311.03	310.01	314.43	315.96	314.16	312.31	311.46	314.52	308.51	310.22	313.97	313.7	314.25	314.63	311.25	314.85	319.13	315.59	314.22	311.46	309.89	314.77	315.14	313.89	311.02	318.86	314.28	312.35	315.32
322.63	318.02	318.43	315.68	316.17	313.7	322.69	312.99	316.99	318.59	324.31	319.25	319.31	319.99	319.5	318.02	321.93	319.47	319.43	316.26	322.05	322.25	317.5	319.88	322.67	315.83	316.96	318.44	315.78	318.32	321.16	316.71	314.59	319.56	319.57	316.36	319.15	319.71	324.6	321.38	324.28	321.87	316.45	320.38	315.59	313.66	317.22	324.75	322.71	318.67
310.31	313.07	310.11	306.91	309.78	305.56	308.16	303.37	307.17	309.05	309.72	312.61	312.16	315.07	306.95	315.12	306.27	309.25	311.92	302.43	308.3	304.97	305.83	305.79	307.89	307.22	308.97	309.02	308.34	312.07	305.38	309.07	307.74	304.37	312.47	305.63	310.9	308.05	311.54	305.21	309.39	305.94	311.36	308.35	308.78	305.04	305.67	306.38	306.39	304.68
327.86	330.53	328.38	328.23	325.76	328.37	329.1	322.99	332.71	329.56	326.66	325.03	326.14	329.02	322.04	326.17	323.78	327.03	326.26	324.15	327.5	327.51	325.79	329.99	327.51	326.57	323.28	328.3	329.6	326.26	330.7	323.49	323.69	332.75	324.38	328.83	328.13	328.26	324.29	322.86	324.64	326.99	328.06	331.68	330.11	328.14	331.73	326.97	321.16	324.04
319.66	319.25	308.7	311.71	316.34	312.8	311.74	318.07	309.93	318.19	311.88	315.67	318.16	313.44	312.09	316.56	316.63	317.95	307.3	315.06	312.91	314.55	315.6	314.18	312.34	316.81	313.63	311.16	316.64	313.24	312.4	318.61	315.19	312.28	316.03	315.75	309.82	314.82	312.4	321.02	315.94	312.92	314.73	309.57	312.3	308.37	317.45	314.45	315.72	316.37
310.05	310.73	312.05	310.39	308.72	311.14	309.96	312.3	310.84	311.64	312.26	312.29	308.59	310.21	313.3	317.34	312.78	309.66	312.01	309.15	309.46	307.38	308.56	308.12	314.65	310.75	311.99	310.92	312	308.57	311.69	312.31	316.51	316.89	310.1	307.46	315.78	307.51	305.6	310.21	316.11	310.51	305.9	309.99	312.3	312.13	311.83	307.72	315.06	312.54
312.95	314.56	314.3	313.6	312.11	313.72	316.25	314.62	313.5	318.2	315.27	312.68	312.54	323.76	311.86	312.18	319.29	311.78	315.44	313.4	312.94	314.98	319.43	314.16	314.32	313.6	313.31	312.35	314.03	314.16	318.03	320.09	310.41	315.95	312.04	312.94	313.02	317.32	314.02	311.35	314.04	309.71	314.58	311.2	311.18	315.21	316.72	316.42	314.97	317.76
307.3	307.29	297.93	304	292.57	305.41	300.71	306.4	310.13	301.75	307.9	303.54	299.11	302.09	305.58	303.97	304.64	301.69	303.28	305.65	302.32	304.03	305.82	301.04	298.44	302.89	304.57	304.48	304.73	304.09	309.95	300.49	300.33	305.2	302.38	300.65	302.83	301.01	301.37	306.07	305.16	304.53	305.28	303.99	304.2	300.13	302.99	308.4	308.5	300.74
308.23	309.49	309.56	304.49	311.49	307.81	306.01	306.86	311.95	308.45	313.34	311.55	310.23	308.96	312.64	309.98	313.28	307.89	304.06	310.22	315.25	310.22	309.46	309.95	306.7	308.63	306.01	313.36	314.19	308.45	306.81	304.38	311.21	307	313.82	308.96	314.52	301.3	310.15	310.99	310.8	308.37	303.41	309.26	309.28	307.14	312.41	307.14	313.16	311.87
302.75	292.86	292.64	295.71	293.68	294.85	295.53	294.44	293.02	293.79	294.26	290.97	289.42	298.77	293.82	301.56	298.39	301.91	293.12	293.56	295.99	294.86	292.41	290.83	300.9	296.3	293.96	293.99	291.86	294.65	299.51	295.57	295.06	290.85	288.69	296.55	295.49	293.21	292.95	297.98	296.23	295.22	294.35	298.11	295.78	300.39	291.69	290.72	293.77	294.61
313.36	312.53	313.17	320.47	311.65	313.82	318.94	308.06	315.21	314.95	318.59	307.67	311.99	310.59	315.17	310.22	312.46	314.94	309.95	314.07	313.29	317.29	312.17	309.59	312.26	312.38	317.49	312.45	314.8	310.94	307.04	314.95	313.72	314.29	310.2	311.25	314.49	310.07	317.35	308.19	315	311.16	311.89	309.45	310.82	312.39	317.6	307.97	309.3	308.64
305.84	302.08	297.76	300.19	299.85	296.52	296.4	299.13	301.7	299.6	303.21	300.14	301.65	302.68	298.17	301.62	303.17	303.3	300.9	301.71	297.87	300.03	300.59	299.19	299.8	296.25	299.93	303.4	302	297.96	300.79	300.85	299.38	300.21	300.58	304.06	304.49	302.12	300.98	300.49	298.11	300.12	302.66	302.02	298.67	300.61	300.11	301.46	303.85	300.29
303.6	303.62	295.29	297.39	300.85	299.93	300.33	302.9	297.96	296.42	300.73	300.99	300.89	300.66	300.34	307.11	298.23	298.1	300.58	300.39	301.68	303.44	299.7	301.37	299.61	296.44	296.43	298.6	300.35	301.88	302.07	297.38	300.59	300.7	294.93	300.94	297.2	298.31	299.61	303.16	299.94	305.34	300.45	306.47	301.92	300.91	297.82	302.08	297.17	301.1
305.16	307.32	305.43	305.43	305.18	303.16	302.69	308.44	302.29	304.66	303.16	305.46	302.56	310.97	304.5	306.39	310.1	300.56	306.25	303.78	308.44	305.57	306.77	308.67	302.98	307.71	302.19	309.05	306.13	304.47	307.66	309.23	303.87	300.52	302.96	303.44	301.93	306.73	304.03	305.21	305.04	304.98	306.3	311.3	304.7	299.89	301.82	302.14	301.99	307.95
305.32	302.36	300.9	300.92	305.3	296.24	302.76	301.06	304.36	304.28	300.64	302.73	298.96	302.51	303.02	300.59	301.44	303.57	303.49	298.05	302.31	303.93	300.29	298.84	303.42	299.08	307.32	303.36	306.97	306.05	305.18	307.04	297.28	304.75	305.05	301.96	306.27	304.78	307.36	307.48	305.6	307.14	301.01	304.09	301.79	304.72	302.53	298.1	306.53	305.24
308.16	294.61	304.62	302.46	299.39	305.27	299.01	297.84	306.26	302.55	295.49	301.87	300.98	300.58	296.06	298.63	299.47	300.23	302.25	300.89	295.89	300.2	300.97	298.75	304.04	299.73	300.24	300.64	306.04	304.65	301.22	297.69	305.47	296.1	293.84	297.22	298.83	300.51	303.59	298.89	302.83	303.42	302.96	297.43	304.66	298.56	302.19	303.1	304.04	300.6
311.35	312.65	308.76	309.3	311.23	311.53	311.63	312.12	312.04	309.88	310.58	313.02	310.2	307.43	307.49	308.19	312.86	311.65	317.35	305.41	310.68	311.02	310.49	311.14	315.16	311.24	317.26	311.7	310.83	309.2	312.33	310.64	305.62	306.16	313.46	311.89	311.05	310.83	312.4	310.09	313.33	307.22	304.15	316.66	309.64	306.28	308.96	310.71	311.59	309.15
303.43	302.98	302.26	303.89	302.89	303.91	299.9	302.59	297.32	305.23	302.58	302.5	302.95	304.37	300.64	303.16	300.94	307.37	299.57	302.32	305.51	306.14	305.25	304.95	298.67	301.54	299.45	303.69	299.55	299.88	304.58	302.47	298.05	304.75	303.18	307.84	302.82	300.39	300.44	300.68	308.68	308.61	303.58	304.5	301.16	304	302.31	304.08	301.82	300.1
311.83	320.78	317.86	322.63	320.32	315.79	318.34	319.31	320.85	318.33	313.08	314.75	323.17	321.54	319.04	314.42	316.05	315.54	322.2	316.11	314.24	316.57	315.17	322.08	320.37	321.56	317.82	322.84	322.79	320.35	321.64	321.84	315.73	319.39	314.46	322.72	319.48	317.73	316.36	320.8	318.22	315.58	323.78	322.72	313.16	320.9	315.46	315.92	318.67	320.96
321.49	318.65	315.46	317.36	317.72	315.28	317.42	319.5	316.26	316.5	318.11	322.17	317.18	312.37	316.11	319.21	319.62	316.96	314.53	314.56	315.86	322.48	319.77	315.96	319.09	319.85	318.91	317.51	316.49	317.68	319.48	314.08	317.14	318.43	316.64	324.19	311.42	313.6	321.98	315.09	320.94	319.71	316.46	319.19	315.84	322.13	318	315.1	315.97	318.2
304.43	306.32	313.64	309.79	309.08	308.32	310.87	304.57	306.84	307.14	309.57	305.65	307.15	307.47	307.12	301.19	309.32	307.12	306.13	304.59	305.6	300.71	311.69	300.37	307.16	304.67	311.49	306.82	308.3	303.85	307	306.85	307.86	304.76	306.28	306.39	307.65	300.03	302.15	308.28	307.73	307.36	304.01	303.88	302.85	309.39	306.17	307.52	307.41	305.38
311.97	310.84	307.39	310.13	316.99	306.37	304.75	311.14	308.82	307.54	312.5	305.21	310.21	311.85	307	310.39	306.47	316.06	303.43	309.77	310.64	309.54	315.05	309.05	309.78	311.57	313.62	308.84	311.74	311.18	310.16	310.2	313.12	308.72	311.25	312.77	314.25	307.64	310.5	307.57	310	307.87	308.53	311.76	307.15	311.33	310.23	309.67	312.08	311.11
302.14	300.36	301.05	302.31	307.21	306.74	304.95	300.57	305.24	302.07	297.97	300.19	299.74	304.07	303.19	304.2	302.2	298.6	297.24	302.24	300.09	302.72	297.38	304.69	301.34	302.83	302.75	295.29	299.49	299.8	303.34	301.76	295.39	301.03	298.8	303.26	300.85	297.49	301.44	302.03	302.38	304.49	302.83	302.21	298.2	301.33	300.91	301	305.47	303.58
319.79	315.09	317.85	312.18	322.12	318.05	317.04	318.18	315.87	318.58	317.07	318.48	319.17	314.22	320.63	314.81	320.33	318.01	320.04	319.66	318.71	320.53	316.06	317.94	316.61	322.57	317.39	315.73	317.89	317.68	319.06	318.61	320.37	318.38	312.26	313.97	323.78	320.79	319.81	321.02	323.3	323.49	319.36	318.21	318.61	318.85	314.11	318.49	311.21	319.65
300.07	298.62	304.64	306.69	306.83	305.51	299.15	302.94	305.52	304.66	304.79	304.62	302.15	302.81	299.11	300.78	303.37	299.09	301.16	302.15	305.15	306.9	301.56	308.49	302.03	301.72	304.17	304.56	304.87	307.97	302.21	302.91	305.05	302.92	309.7	306.74	299.9	305.45	302.51	297.28	299.61	301.28	307.62	305.82	301.2	303.6	303.78	308.65	308.2	304.18
310.24	309.28	308.75	311.51	307.8	309.01	307.86	312.82	306.67	306.31	310.04	305.67	303.83	310.08	306.26	302.77	308.55	306.55	303.38	308.65	305.55	304.99	310.34	310.33	305.28	305.69	307.27	306.9	308.89	305.75	304.22	308.94	307.32	309.28	310.45	304.31	303.55	310.01	306.22	310.79	309.69	309.44	304.42	309.59	304.95	307.68	306.95	309.44	306.04	306.96
313.47	314.17	315.41	314.99	313.67	316.92	313.9	314.74	314.67	313.33	316.61	315.05	313.78	318.96	315.84	313.97	315.37	311.3	318.74	311.19	318.71	319.66	312.38	317.35	319.23	315.34	313.49	315.67	314.43	313.92	312.71	317.43	315.35	313.06	311.04	311.36	313.5	316.83	314.97	314.14	316.6	314.74	317.32	312.02	313.63	316.6	312.41	318.9	317.83	318.94
302.95	302.09	301.27	304.34	304.42	296.2	306.95	307.05	303.72	301.23	301.28	304.2	300.41	308.56	303.33	300.77	307.53	305.53	306.51	301.95	305.21	306.42	304.31	305.41	297.98	302.31	298.45	296.75	302.4	304.01	304.29	307.41	304.61	302.57	305.91	307.2	301.99	308.15	308.39	301.16	305.65	299.91	305.76	304.93	306.89	297.11	303.41	298.76	299.99	304.05
306.44	305.58	298.37	303.19	304.84	301.85	299.52	302.19	304.78	304.29	304.6	302.32	304.5	300.01	304	302.67	298.64	306.3	308.42	303.26	306.59	303.46	304.73	310.74	304.07	302.67	303.78	301.34	302.85	302.2	299.94	300.42	302.23	305.56	304.34	304.59	299.05	304.18	305.2	306.42	300.53	304.4	307.24	303.99	303.74	303.48	300.36	297.93	304.95	301.52
306.01	299.97	302.2	301.75	300.66	298.31	296.59	308.08	300.61	306.47	302.74	298.76	305.79	297.46	299.98	299.32	306.06	300.83	298.99	300.46	301.19	298.87	306.13	301.87	294.94	298.97	299.68	296.39	298.92	293.9	300.11	301.7	301.41	294.07	299.46	301.71	300.25	295.29	294.3	300.27	298.34	300.11	304.68	300.93	304.32	301.31	293.32	300.47	301.94	298.98
313.17	312.38	314.6	315.58	315.93	315.19	309.69	313.16	315.57	317.52	311.69	308.26	310.47	311.99	311.97	310.84	309.57	309.81	309.95	311.07	309.97	308.35	313.42	312.45	313.78	311.21	315.17	310.48	315.31	316.57	309.49	316.43	313.51	316.44	308.24	308.36	314.5	314.38	314.83	313.96	313.33	311.63	312.44	314.64	311.14	311.36	312.94	309.65	312.57	314.76
302.65	303.25	302.09	307.02	300.12	298.93	306.75	303.86	303.38	300.49	305.19	301.97	302.65	308.36	298.36	302.98	301.4	300.67	302.71	302.75	306.23	305.05	307.26	301.59	298.6	300.52	302.59	302.36	304.35	296.97	306.1	301.26	302.84	299.82	303.3	304.09	302.49	305.62	301.01	301.73	298.98	305.42	302.96	303	304.35	302.95	298.7	301.9	308	304.52
302.1	296.93	302.47	304.64	302.59	298.06	299.58	306.61	301.86	302.46	301.74	301.71	304.18	304.01	306.41	305.97	304.23	305.93	302.82	304.24	305.32	298.57	305.93	304.89	296.36	304.27	299.57	301.42	303.84	297.55	298.2	301.16	301.31	302.85	300.05	305.12	299.4	303.46	300.61	304.84	298.48	300.95	301.4	300.67	301	304.42	310.11	296.9	300.94	304.76
306.59	308.9	305.23	302.21	298.63	300.07	309.19	304.41	303.02	301.85	307.2	308.28	306.28	304.14	303.78	304.92	304.76	303.31	307.03	303.99	308.31	307.26	300.05	308.68	306.28	301.7	301.35	303.4	302.89	307.41	303.03	307.05	305.59	308.91	310.71	306.19	305.37	302.44	307.81	307.49	307.49	306.2	305.03	304.84	307.51	302.66	305.97	300.26	305.58	304.51
322.33	325.27	324.18	325.84	320.63	330.03	323.58	325.43	324.59	326.95	323.21	325.86	322.27	322.34	318.45	325.32	325.94	326.2	328.21	326.31	326.4	324.6	327.07	328.31	327.82	324.75	326.55	325.66	320.86	319.2	324.42	321.93	326.73	318.04	325.74	325.74	326.98	326.84	321.37	327.24	323.58	320.96	324.1	328.27	327.74	327.89	326.58	321.76	325.01	324.27
302.22	304.12	303.68	299.59	303.95	303.87	307.02	303.82	302.52	302.92	301.03	301.55	305.19	300.28	302	305.17	299.97	302.12	296.59	304.29	305.16	302.48	309.23	301.34	306.83	303.72	304.73	304.1	297.29	303.15	300.91	300.27	299.88	298.61	303.99	300.38	298.28	305.05	305.03	300.96	303.87	300.39	302.57	305.53	303.62	298.46	301.31	304.12	306.03	301.87
299.24	300.97	297.87	302.39	297.77	300.14	304.28	295.22	301.36	297.72	300.45	302.81	296.95	304.64	299.15	297.67	304.35	298.58	299.45	300.72	296.5	299.24	303	300.62	298.56	300.37	303.78	300.65	305.6	297.58	299.99	304.24	299.75	303.33	304.78	302.27	297.91	297.64	299.48	303.17	302.07	305.4	296.58	303.25	299.44	302.23	296.4	302.23	296.45	295.66
308.02	303.34	305.96	304.6	298.32	302.87	301.78	301.32	304.01	306.16	303.59	305.39	299.37	309.43	302.57	309.02	300.58	303.86	305.17	306	300.51	304.51	307.28	307.26	304.37	302.56	299.34	305.26	301.62	307.02	302.71	306.67	302.52	304.47	306.22	304.24	301.29	300.75	305.3	301.23	299.76	306.71	307.36	305.62	308	303.14	304.49	305.38	303.03	305.77
313.66	312.49	308.35	313.28	313.57	315.32	309.87	306.41	306.47	307.59	305.19	307.33	312.29	310.38	311.25	308.56	310.71	300.98	311.9	306.77	311.4	307.85	311.75	313.95	311.1	309.46	311.24	307	309.22	305.24	310.5	312.54	304.83	313.13	308.61	303.2	309.96	306.73	309.84	305.17	308.08	311.09	306.88	313.29	311.05	312.95	303.77	308.46	312.21	312
309.65	315.16	312.26	313.83	313.35	306.82	310.49	310.62	310.91	308.56	308.93	308.17	311.36	310.66	310.23	307.02	313.09	315.1	310.2	309.77	308.48	307.8	308.84	313.84	309.91	310.1	315.85	307.35	311.83	312.13	315.34	317.28	312.68	311.6	310.66	315.79	310.61	306.36	310.04	312.08	311.26	310.33	310.21	309.29	311.92	313.64	310.18	307.37	316.18	312.93
308.52	309.66	312.38	305.48	304.87	308.21	304.32	306.59	308.77	301.6	307.61	302.03	310.38	308.52	308.7	305	315.12	309.61	305.6	310.72	304.09	306.2	305.23	306.06	308.98	307.55	302.28	303.63	307.87	311.02	303.68	306.5	306.2	309.5	305.2	301.76	304.57	309.5	308.29	307.92	302.04	307.99	306.52	310.06	307.43	310.61	303.15	309.36	311.52	308.76
294.75	296.78	292.33	292.76	296.95	293.39	300.06	291.83	292.76	291.25	293.79	292.93	296.2	293.59	298.33	295.91	293.92	291.24	291.45	293.05	293.22	291.24	294.23	295.62	291.45	289.84	295.42	294.34	296.67	287.96	291.73	296.25	296.16	297.31	288.11	293.84	296.88	292.29	295.92	293.62	295.78	295.05	292.52	294.09	292.5	299.07	295.78	294.61	294.06	296.28
300.86	303.77	301.45	300.15	302.11	301.65	298.74	305.98	300.45	302.3	301.3	299.52	303.71	297.99	302.5	300.2	306.36	300.7	300.33	302.9	298.27	297.56	305.05	300.62	304.71	294.82	302.71	302.59	308.23	300.28	301.16	305.75	298	301.25	306.07	300.9	302.3	300.9	296.63	300.63	300.31	298.54	299.51	300.41	300.63	301.26	299.89	300.6	303.41	303.56
306.39	305.53	306.56	304.07	303.59	307.98	304.93	299.64	304.25	305.61	306.56	303.86	300.74	302.76	299.64	306.1	296.51	304.36	311.23	303.95	304.74	303.28	308.49	300.59	303.84	300.3	308.5	306.45	305.37	307.21	305.47	308.75	301.29	306	303.52	306.41	308.37	301.87	302.02	306.9	307.35	303.96	301.75	298.44	305.75	304.7	303.74	306.93	301.65	298.5
315.88	317.09	319.25	317.61	315.56	316.81	313.56	318.33	323.89	316.66	320.93	319.48	316.51	320.72	317.24	324.26	318.88	322.85	318.27	317.88	313.76	314.91	320.63	313.44	318.8	322.53	317.92	320.81	320.32	317.2	318.93	317.11	322.81	314.65	319.94	313.82	322.16	318.04	317.68	314.54	322.03	313.38	316.48	318.38	317.95	314.48	316.35	313.57	315.48	317.51
308.82	302.62	305.14	302.31	301.81	308.15	304.17	305.26	302.47	304.78	301.46	306.98	305.63	304.93	306.92	300.63	306.58	301.45	303.83	297.51	298.84	303.44	309.99	306.36	306.66	302.45	303.03	303.5	303.41	303.1	305.37	301.84	309.54	304.87	304.66	306.48	309.04	303.06	304.98	303.75	304.17	306.28	302.38	303.19	302.98	302.93	302.13	306.03	304.64	299.57
314.78	318.43	314.87	318.6	317.35	320.49	313.4	322.05	316.91	317.79	317.55	317.25	324.41	315.52	318.35	314.94	316.19	316.03	320.75	319.61	320.07	321.45	317.24	318.09	315.67	320.93	320.88	322.08	318.04	318.01	322.2	322.37	316.32	315.09	321.39	318.79	320.07	314.79	313.49	324.64	321.08	315.3	319.61	319.51	319.87	315.53	317.79	313.48	319.02	315.98
293.78	292.85	296.36	293.6	289.08	294.11	293.35	293.52	294.48	293.8	301.17	294.48	297.24	297.23	294.68	292.98	292.42	295.47	295.82	287.66	291.09	296.45	294.19	291.65	295.84	295.83	291.26	293.5	292.63	293.31	294.11	296.87	297.24	297.61	296.86	302.16	297.36	298.59	295.92	298.76	295.56	295.03	295.43	293.07	298.64	292.64	295.54	301.27	292.8	293.27
305.55	307.85	307.63	306.22	311.1	308.93	301.8	310.23	309.17	306.71	313.42	308.34	309.01	309.05	305.22	309.25	308.3	310.5	310.71	304.64	311.06	307.61	310.55	311.19	315.63	311.22	312.28	313.02	311.81	311.55	308.98	308.47	307.85	315.67	306.22	307.03	311.12	311.57	308.53	313.45	310.81	307.61	309.22	310.39	315.28	310.44	310.77	308.8	306.46	307.99
316.59	307.78	308.29	312.16	311.14	316.14	309.68	315.89	312.94	310.07	313.06	314.2	309.66	316.06	313.46	317.9	308.33	310.61	311.94	316.82	312.55	313.14	317.01	315.08	311.27	311.52	308.41	308.93	313.48	310.1	310.71	310.79	314.8	312.02	314.19	308.8	314.14	312.64	313.87	308.17	316.75	307.99	315.72	315.15	313.46	311.23	316.22	319.06	313.64	314.31
317.94	314.44	315.95	315.61	312.77	313.84	317.23	316.31	320.53	316.76	320.48	317.64	315.93	318.74	316.18	319.21	319.28	319.16	320.2	315.06	320.01	318.39	319.27	320.1	314.92	311.72	317.65	312	310.86	313.85	317.53	318.11	319	315.31	312.96	315.48	313.04	314.86	318.68	318.54	318.26	312.27	317.23	318.08	314.75	317.76	314.08	312.71	315.47	316.94
305.92	309.98	305.18	302.35	299.56	305.4	305.17	297.43	305.09	306.69	301.5	303.8	305.49	304.27	305.25	304.38	303.59	305.98	307.46	307.41	308.11	299.98	301.54	298.98	306.76	306.14	305.99	303.47	302.81	305.5	303.92	305.55	305.6	308.09	308.14	303.71	304.34	306.4	304.99	305.59	305.99	305.53	305.59	301.83	306.38	303.75	296.64	302.51	303.79	302.64
306.74	304.56	302.68	300.8	298.69	306.33	308.46	303.3	302.45	299.66	297.39	302.94	303.54	299	302.78	307	303.39	313.62	307.6	303.14	306.84	302.36	303.14	302.54	302.81	298.67	298.15	300.29	298.06	307.05	299.03	308.07	297.05	306.75	304.49	307.12	296.77	307.73	303.39	306.35	305.79	298.81	309.03	307.42	302.53	300.54	303.23	298.17	302.52	306.87
320.01	311.99	316.07	318.04	321.21	319.26	316.87	321.99	315.61	318.14	318.52	316.74	317.37	316.04	315.44	320.51	320.13	312.34	319.26	316.1	318.75	313.89	314.74	317.77	315.01	320.78	320.73	314.51	314.96	321.19	318.46	316.84	319.31	317.09	320.32	317.05	316.86	321.1	321.47	322.76	321.64	311.26	321.97	316.49	318.41	316.98	319.3	319.87	317.25	324.1
304.69	302.27	300.3	308.37	303.86	305.91	305.02	304.38	300.09	301.67	303.92	298.32	300.51	306.96	306.74	304.5	300.77	303.19	304.91	304.13	303.66	302.79	304.61	303.73	301.22	305.01	306.62	304.68	307.58	304.33	302.04	303.87	299.5	306.61	304.73	306.86	303.99	299.15	306.02	304.11	301.93	304	307.05	301.21	301.83	298.47	302.83	297.29	301.26	303.39
300.14	297.37	301.92	305.64	306.61	300.46	301.58	297.81	302.7	309.2	302.25	301.54	305.64	301.98	309.32	301.86	298.48	307.81	303.65	303.22	302.75	302.75	301.69	300.76	297.41	301.21	303.13	301.29	305.81	298.38	308.2	307.28	301.22	299.63	301.16	306.75	300.78	304.66	305.62	303.75	302.12	301.47	301.77	300.86	305.32	301.56	303.39	298.44	298.75	306.56
297.01	302.17	301.26	304.13	299.98	299.94	302.91	298.41	299.69	300.59	298.58	300.96	302.61	302.22	304.36	304.62	295.31	297.76	301.04	300.98	300.62	306.44	301.95	300.77	299.46	299.65	297.84	299.68	298.95	297.38	298.82	299.2	301.32	301.41	303.6	297.17	299.08	298.99	300.65	295.71	299.29	297.76	298.92	297.84	300.2	303.41	296.11	300.13	297.57	301.28
310.83	317.26	310.65	313.64	314.71	315.26	313.55	313.43	309.73	314.28	312.99	312.84	315.61	315.06	310.25	311.94	316.38	317.68	316.05	311.23	317.24	312.55	311.95	313.49	315.35	313.45	308.52	310.39	314.25	315.06	312.94	309.2	315.59	308.54	315.73	315.56	315.34	314.54	312.49	316.88	316.09	313.42	310.53	314.16	312.3	315.03	313.5	307.35	315.29	312.64
312.48	313.15	309.64	312.17	314.93	311.69	309.49	314.71	311.76	315.33	314.74	315.34	313.99	310.78	316.58	315.91	314.11	312.57	311.19	313.83	311.99	314.03	311.88	310.81	311.68	315	314.86	307.68	315.03	314.77	311.37	313.24	313.73	313.61	317.57	308.44	315.87	312.33	310.94	314.62	312.64	314.34	314.5	310.86	309.04	310.97	315.97	312.39	314.08	315.4
315.56	313.62	316.95	311.91	314.1	312.78	314.99	316.18	315.92	310.8	312.39	314.04	319.09	314.63	314.81	314.27	313.1	315.05	309.19	311.96	318.12	316.47	315.74	313.44	313.37	312.52	317.6	313.88	315.88	317.49	313.54	310.63	311.9	307.69	320.3	317.83	315.41	312.04	312.3	310.21	315.27	316.85	319.55	312.94	310.6	313.77	316.24	312.12	315.68	312.39
304.97	306.39	307.16	303.5	301.72	305.48	308.99	304.4	305.76	310.44	307.45	299.01	311.23	307	304.54	303.92	304.86	303.8	302.43	297.8	313.53	306.46	310.49	305.21	303.36	302.8	311.54	307.55	311.48	300.97	306.89	304.27	300.93	306.89	305.77	306.89	305.19	301.41	309.6	308.26	309.91	307.05	305.02	304.35	301.78	304.97	304.98	303.82	305.89	310.09
303.88	309.34	306.59	299.26	301.8	311.08	309.78	307.52	299.89	303.5	306.22	304.66	307.52	300.66	302.07	303.24	303.72	304.88	304.58	307.8	302.26	302.55	307.69	302.67	307.66	299.68	303.47	304.22	300.98	303.34	303.09	303.6	306.73	306.38	303.48	303.43	308.67	304.99	306.63	300.1	300.54	306.64	302.59	306.19	302.54	299.63	308.65	306.74	301.31	305.38
316.13	315.82	317.7	315.29	315.34	318	312.49	319.69	319.17	322.35	317.37	318.56	319.23	318.51	321.97	318.29	319.62	319.2	316.9	315.68	313.48	318.95	312.59	323.08	318.89	321.26	319.2	320.42	315.12	320.47	317.46	321.21	320.42	320.58	319.46	318.37	317.14	318.52	318.26	314.99	314.81	320.68	317.02	319.36	317.22	322.27	317.23	318.76	323.23	319.39
301.48	301.3	302.36	301.06	303.78	298.82	298.41	298.35	300.46	302.87	301.75	303.03	298.8	301.06	302.75	306.59	299.75	301.75	306.39	303.96	298.26	304.17	305.02	303.85	300.93	307.89	306.66	304.22	303.5	301.41	299.51	300.02	298.04	300.74	308.97	306.54	298.37	306.95	303.18	307.29	305.89	302.98	302.98	297.28	304.27	303.11	305.23	302.61	303.84	301.09
298.17	299.57	300.24	301.23	307.92	304.15	302.98	303.57	301.54	298.73	299.37	298.35	301.4	301.88	300.6	303.14	302.82	303.51	303.67	299.56	300.07	301.09	298.15	307.1	300.39	300.49	296.88	302.79	299.05	302.32	300.12	296.78	297.3	297.57	296.77	302.71	296.08	301.03	298.39	302.87	298.55	301.83	300.88	290.98	305.41	301.45	302.5	298.15	301.8	299.44
308.6	311.4	313.71	310.78	309.11	313.63	311.8	310.75	310.11	319.78	310.28	310.59	313.64	311.93	311.24	313.37	313.17	307.26	311.91	308.28	310.01	311.23	307.75	311.87	310.06	309.58	312.53	311.76	307.66	311.04	311	310.7	312.66	311.17	308.79	309.1	314.18	304.71	310.42	311.57	312.07	309.99	314.08	310.35	309	305.67	305.05	312.95	312.16	312.07
310.51	316.42	312.27	313.83	313.67	303.73	313.04	310.3	307.03	315.26	311.2	313.1	311.75	316.35	308.33	310.6	314.86	316.61	313.73	313.76	307.25	312.95	311.42	312.52	314.72	309.61	311.41	311.94	311.16	313.73	313.09	318.34	312.33	314.1	308.34	310.16	311.06	311.72	314.83	307.19	314.19	314.61	312.78	312.69	308.29	307.59	308.95	307.62	315.21	314.21
307.34	310.35	307.07	307.19	309.96	314.12	311.33	305.95	303.23	312.83	308.64	304.74	309.89	307.94	310.54	308.73	309.98	310.18	311.26	302.98	311.43	303.87	310.59	306.84	304.74	311.48	315.9	311.14	307.69	311.22	304.87	309.29	305.78	312.21	309.33	308.95	310.09	310.44	306.71	310.4	314.5	304.36	302.14	310.13	312.74	308.99	309.4	311.83	304.72	310.38
301.25	303.6	305.89	298.53	310.81	306.47	305.6	303.71	305.93	306.85	302.08	306.02	301.94	304.5	302.12	305.64	297.36	305.23	300.58	307.29	302.27	304.84	304.05	309.72	303.54	305.75	304.06	301.84	305.07	307.69	302.54	303.43	307.19	305.7	305.81	302.66	306.76	297.84	300.87	305.23	303.86	302.66	307.6	305.19	305.79	304.34	305.25	303.79	300.44	305.2
318.98	317.78	310.58	315.75	315.2	318.68	316.49	320.44	318.66	321.57	321.59	314.16	316.5	317.25	325.19	319.57	316.82	320.26	320.07	318.7	319.88	316.84	317.1	318.72	318.69	319.34	315.6	315.54	318.62	318.73	315.91	318.45	314.5	318.45	319.98	322.11	316.22	318.59	319.26	318.48	318.55	317.78	315.78	314.4	315.2	319.15	318.66	316.19	315.09	318.09
300.12	302.69	296.92	294.84	301.3	301.93	296.63	301.08	301.83	302.5	302.41	301.51	303.9	301.72	292.73	296.23	300.03	295.35	302.59	305.64	292.35	299.43	295.42	303.13	304.97	298.6	300.12	300.15	305.33	302.42	300.71	300.63	297.46	297.94	301.59	300.68	304.31	298.63	295.97	300.43	296.34	296.42	301.76	302.65	302.44	297.52	296.32	301.91	302.42	302.83
311.53	313.8	310.65	316.62	312.18	308.69	315.3	309.9	315.54	307.41	312.82	314.43	313.55	310.27	313.11	313.67	313.4	317.7	312.15	314.56	313.18	310.4	309.36	316.24	316.53	306.17	309.97	317.66	313.03	313.03	313.15	311.46	315.23	311.27	312.34	314.05	313.58	316.89	311.75	314.95	312.02	313.96	315.14	307.08	309.52	315.03	320.23	312.53	312.15	310.2
325.8	326.99	327.04	332.78	329.88	327.32	325.71	325.92	325.77	323.77	324.17	331.66	322.95	329.81	327.39	327.95	324.23	327.04	327.35	323.4	326.49	328.37	330.8	323.52	328.84	328.71	323.5	328.31	327.39	332.49	332.49	322.92	328.11	325.17	327.1	331.74	323.96	328.77	321.86	325.15	332.52	329.96	330.11	328.55	328.19	324.08	324.71	326.42	327.13	325.42
307.37	302.04	305.83	305.68	304.11	306.04	308.03	303.04	304.85	305.82	303.96	302.8	308.08	307.39	308.24	302.76	303.95	299.48	304.5	296	307.34	302.4	308.41	307.48	301.86	301.41	304.14	304.79	301.33	303.3	305.69	303.53	305.38	306.71	306.04	304.92	308.86	305.49	306.96	303.25	300.11	307.02	302.4	303.74	303.43	305.11	298.02	306.14	304.23	305.95
294.79	299.92	298.41	297.7	290.5	296.79	299.94	296.15	294.83	300.11	293.34	298.28	296.59	299.01	302.03	299.85	292.7	299.35	295	297.9	290.99	294.83	298.5	298.55	298.42	296.54	298.45	304.88	298.1	294.71	298.35	293.81	297.31	296.16	293.15	298.07	294.48	297	295.66	296.99	297.16	296.34	292.21	297.35	295.24	293.27	302.64	294.98	298.04	293.9
330.25	329.82	328.54	324.62	327.63	323.91	320.7	324.83	329.47	323.7	321.09	324.68	327.04	319.94	328.58	327	327.54	329.13	321.81	329.45	325.73	327.8	329.52	325.56	330.73	329.84	328.17	326.21	323.04	324.17	332.96	325.15	330.81	326.35	325.36	330.27	326.33	327.53	324.35	328.21	327.3	320.08	327.99	329.67	323.24	331.13	332.85	330.22	324.84	325.69
318.63	323.37	313.33	318.57	317.05	315.4	314.23	318.04	318.01	312.95	318.37	318.13	314.07	318.64	311.51	317.18	316.78	318.24	309.23	318.07	313.98	318.47	318.6	320.95	314.27	314.71	320.58	316.55	321.39	318.75	319.25	314.6	312.39	317.69	312.21	316.15	317.8	323.74	318.52	313.39	317.07	315.61	317.96	317.46	320.54	314.77	318.02	316	313.96	318.69
306.9	310.86	312.71	310.22	310.18	316.79	314.26	313.17	312.29	314.33	310.47	309.62	313.35	310.29	312.66	311.93	308.01	313.83	311.59	314.46	315.47	315.75	315.09	314.82	309.25	316.29	316.64	309.01	312.09	312.89	308.48	308.37	311.46	310.49	306.84	315.99	312.8	315.46	314.52	315.1	313.44	313.17	311.64	315.09	309	309.92	314.53	309.47	314.54	310.78
319.95	316.12	315.15	312.84	317.29	320.71	318.85	319.73	314.92	317.65	319.97	316.35	317.47	319.15	320.27	318.59	315.76	319.19	314.74	316.04	317.67	314.65	317.65	316.28	314.19	320.16	316.44	312.74	315.34	314.69	320.36	318.32	316.7	314.97	312.03	318.84	311.28	319.71	320.37	313.98	317.56	318.15	315.65	323.2	319.45	317.54	319.58	321.67	313.42	320.04
294.92	300.64	289.37	289.36	295.87	290.15	290.34	291.21	292.45	294.84	292.53	295.72	296.1	295.95	296.06	294.52	293.78	294.89	295.41	296.03	294.95	295.12	290.76	296.01	294.45	297.54	298.51	297.1	296.72	300.12	293.35	289.69	292.14	294.87	293.26	291.55	303.96	292.81	297.16	288.12	298.91	296.5	295.57	295.61	293.48	295.13	294.57	295.79	292.42	295.06
307.52	302.39	301.52	302.37	305.27	300.6	303.26	304.5	304.46	300.68	299.81	306.77	298.55	303.58	304.28	301.74	309.19	302.09	296.97	297.07	304.33	305.42	299.55	299.77	302.69	300.83	302.19	309.45	308.69	304.82	304.02	305.94	303.54	304.43	305.92	304.84	304.42	301.71	300.66	299.75	304.98	310.77	309.7	298.33	304.45	303.26	300.41	300.49	305.4	303.62
315.14	311.78	317.54	315.42	310.42	311.59	316.78	317.77	316.51	313.86	317.57	313.41	317.5	314.18	313.05	311.53	317.22	315.66	314.25	311.85	318.1	315.54	315.61	314.27	312.29	317.35	313.97	317.62	311.82	318.17	315.52	316.32	311.33	315.42	313.87	314.06	317.02	311.23	320.49	313.74	318.61	315.02	314.43	314.59	314.02	313.85	314.69	320.61	313.5	315.13
326.96	325.98	327.33	330.31	327.62	330.08	326.71	329.27	324.59	324.02	324.71	327.89	326.37	323.86	326.24	332.16	323.49	328.79	325	329.47	330.42	324.9	330.06	329.75	325.96	322.05	326.58	335.93	327.97	328.78	326.03	328.7	319.67	330.82	333.02	330.07	329.87	328.89	331.12	329.32	327.08	329.51	325.6	323.37	327.37	327.79	326.24	330.1	330.68	328.94
297.49	300.17	297.64	297.23	298.38	297.46	301.27	299.26	290.42	295.7	294.52	296.31	291.64	296.39	295.42	298.83	296.74	298.86	299.14	300.44	300.11	299.73	292.42	293.73	296.34	298.06	297.06	295.18	299.53	297.09	296.61	295.82	297.26	299.88	297.73	295.89	296.33	299.46	288.96	300.3	300.86	297.81	293.8	300.79	296.52	294.44	296.07	293.86	295.58	295.81
302.53	306.11	305.17	302.78	302.35	305.11	304.53	299.03	302.39	302.34	305.24	302.65	302.86	302.93	306	305.6	307.25	302.98	304.74	305.75	306.55	302.13	297.24	300.21	307.12	300.23	308.43	299.78	301.3	305.45	304.61	301.87	305.12	304.88	304.35	305.64	298.47	304.44	301.3	302.43	299.97	302.28	300.4	305.49	303.66	300.37	305.96	302.41	306.88	302.72
308.52	311.48	315.74	306.18	312.67	314.94	312.91	317.14	315.02	315.92	310.92	317.84	308.68	306.67	312.06	313.17	316.93	314.36	313.79	307.86	316.69	308.19	309.73	313.74	311.24	319.32	314.85	311.24	312.5	312.37	311.97	310.45	313.23	311.63	310.38	313.65	314.78	316.94	313.18	310.16	311.29	308.9	310.42	314.97	312.15	315.01	311.47	311.79	311.16	314.94
296.29	296.53	296.18	295.94	295.69	294.7	301.76	295.92	299.11	298.06	300.82	293.27	299.53	295.46	294.52	295.51	297.38	291.43	294.07	290.25	301.82	297.31	295.03	297.69	298.66	298.47	297.36	297.99	296.42	296.05	295.74	298.18	297.28	293.13	294.8	296.61	297.21	298.55	294.79	297.84	297.7	297.95	298.22	295.61	294.18	293.84	296.07	296.52	297.28	293.06
328.73	328.69	328.31	326.39	328.48	327.28	331.68	330.09	328.87	329.99	326.03	330.84	326.56	325.79	331.82	325.79	327.89	324.84	328.03	326.08	327.04	326.19	330.95	326.29	332.15	328.82	331.65	325.63	328.53	335.66	325.75	325.15	334.94	328.59	330.74	327.86	329.73	328.94	330.78	327.11	328.57	326.77	332.86	331.02	329.4	332.87	325.2	329.67	328.91	330.57
293.21	294.62	301.91	296.56	298.76	298.23	299.95	298.53	296.62	299.94	298.31	294.85	300.26	297.3	303.11	296.23	297.8	298.57	293.86	295.38	302.46	294.29	298.05	296.01	295.12	298.15	297.91	296.76	294.92	293.93	298.55	292.41	299.48	292.55	297.32	298.67	288.32	297.87	294.91	296.71	296.74	297	295.56	297.97	292.48	302.52	297.35	298.76	297.96	299.76
320.28	317.54	315.7	315.26	315.7	313.93	316.02	321.71	322.2	319.34	317.13	318.57	320.95	313.01	315.54	321.16	313.6	315.98	319.44	317.87	318.04	316.62	316.45	319.37	317.66	315.45	318.8	317.18	316.03	315.1	318.68	315.35	316.77	315.73	316.84	316.91	315.7	317.69	318.06	316.59	318.24	313.55	320.09	315.6	320.46	318.6	310.82	313.88	319.5	321.47
316.21	315.8	317.1	316.51	313.99	318.35	319.57	313.83	317.79	318.05	321.04	313.06	315.05	314.29	316.28	318.36	312.66	314.2	315.8	313	319.22	312.23	313.14	321.1	316.19	316.02	314.59	317.27	317.18	314.02	316.51	319.6	318.1	313.98	319.25	319.2	320.25	317.72	317.43	310.96	316.52	314.05	321.11	317.38	310.03	319.82	317.94	314.97	315.43	314.27
305.18	300.22	304.09	307.72	303.53	305.08	301.15	300.24	304.04	304.57	307.71	303.48	305.77	303.62	304.39	304.73	305.54	306.2	304.39	306.23	305.3	306.53	311.89	302.57	298.98	306.76	303.95	301.62	304.57	303.4	307.43	302.8	302.53	301.73	300.46	305.11	302.14	299.04	310.12	302.97	302.31	302.35	303.87	300.84	303.71	304.45	303.31	304.69	302.79	303.87
312.17	312.19	312.85	309.61	313.89	315.62	314.67	314	313.85	315.94	314.03	314.96	315.84	317.37	314.62	309.55	315.27	315.77	314.98	320.76	319.94	314.6	317.8	315.65	314.19	316.16	308.12	317.45	318.17	314.26	316.28	319.07	314.14	317.72	319.74	316.58	313.9	315.32	309.47	314.15	313.35	311.29	313.87	313.24	319.2	316.74	314.33	315.62	311.73	313.23
300.6	302.19	302.76	302.72	302.94	299.88	303.18	305.13	302.79	300.83	301.37	303.24	301.23	301.32	306.89	303.07	300.96	302.45	304.2	299.42	305.85	301.69	306.01	301.3	300.06	299.03	297.82	302.85	306.15	302.74	300.52	298.59	306.02	297.74	300.33	299.42	302.26	302.4	302.54	292.88	299.1	295.81	304.22	304.86	303.24	303.49	302.54	302.15	305.83	299.55
305.79	309.28	310.44	305.49	310.84	309.77	311.79	306.49	308.13	309.82	307.43	307.24	311.16	301.07	308.41	305.41	311.41	311.09	304.07	309.44	305.69	308.96	308.97	302.52	304.55	302.39	308.21	308.76	304.15	304.64	301.52	307.19	307.5	304.9	304.93	304.29	302.42	303.99	304.33	309.62	307.75	311.78	311.95	308.19	304.72	307.12	311.05	303.86	302.94	303.64
311.13	311.14	313.71	313.05	308.16	314.4	310.65	308.99	313.45	312.92	316.54	311.68	308.29	315.5	312.76	315.43	312.11	310.52	313.16	311.62	311.87	310.65	312.09	311.76	314.96	311.77	313.96	308.95	315.66	310.5	313.1	311.23	317.56	309.04	311.35	314.26	309.53	312.49	310.9	309.38	313.24	312.87	316.79	311.98	312.79	307.69	313.4	313.34	314.03	311.77
328.5	326.76	325.56	324.77	323.21	324.41	321.58	324.82	322.6	330.81	321.21	323.58	318.76	323.51	326.3	328.91	326.24	323.65	321.75	322.83	324.95	327.07	320.61	324.03	326.7	322.5	323.44	323.96	323.33	325.47	322.86	327.56	323.08	324.34	325.93	326.13	326.05	321.03	329.77	326.84	321.54	324.89	325.05	321.81	327.24	323.47	319.9	322.12	329.2	327.13
325.21	324.06	321.42	330.96	325.31	330.78	326.87	330.9	324.8	333.19	325.94	330.71	325.94	327.83	323.89	323	321.82	325.85	328.17	324.31	326.68	326.67	327.12	334.58	326.17	328.23	327.47	323.53	330.65	322.43	329.65	332.19	324.07	323.47	327.08	328.5	324.22	323.42	324.91	328.64	327.01	324.5	328.31	328.74	325.49	327.49	329.24	321.79	328.31	327.08
310	308.77	314	309.54	315.03	314.75	313.18	305.95	314.9	313.17	310.53	310.84	310.08	313.56	315.04	315.04	318.2	316.63	308.63	311.7	311.68	309.39	311.67	309.94	311.17	312.28	316.61	314.57	316.36	311.57	314.63	314.61	312.93	309.52	311.46	309.99	316.63	313.14	310.31	312.78	309.02	314.93	315.97	310.12	313.11	315.68	312.86	314.2	312.04	311.91
317.67	315.04	311.83	315.26	314.61	319.44	313.97	317.94	317.81	314.17	318.29	319.29	314.62	319.16	315.57	318.02	317.7	313.92	317.69	317.42	313.71	314.83	310.98	315.98	317.6	315.52	311.8	321.43	315.8	313.31	317.92	312.68	314.83	315.6	312.67	314.96	318.38	318.31	315.4	314.66	318.13	316.27	314.78	313.4	312.38	318.66	315.86	319.43	314.22	314.87
306.89	300.89	304.06	303.32	303.42	300.04	301.59	307.58	301.96	303.54	299.46	304.01	299.29	304.53	300.88	304.15	303.23	308.52	304.72	305.84	305.53	300.07	303.08	306.34	305.48	308.1	301.58	305.88	302.04	308.03	300.46	304.5	305.8	306.86	299.51	301.96	303.78	305.83	301.6	305.62	307.31	300.05	304.4	301.23	298.88	304.06	303.57	304.6	306.43	306.17
318.4	319.93	316.63	321.77	319.91	320.77	324.32	319.49	319.34	318.7	319.18	317.14	318.52	316.59	321.68	320.99	318.21	325.01	314.18	316.09	320.95	323	324.99	316.78	315.7	322.45	322.22	321.29	317.5	322.59	322.12	320.36	318.23	320.4	312.5	313.93	320.66	318.06	319.29	315.38	314.44	314.99	318.32	322.41	328.15	318.24	316.77	318.75	318.01	318.22
317.26	319.31	319.47	313.08	320.64	312.1	313.06	317.07	318.28	315.51	311.99	314.94	315.6	312.09	311.91	317.38	315.68	315.85	312.68	316.17	309.14	316.88	317.76	318.67	315.49	312.54	314.67	314.82	312.12	312.21	316.02	312.18	313.19	309.12	313.11	315.47	309.46	311.98	311.09	315.84	316.27	313.05	312.41	315.49	311.6	312.06	316.11	314.06	313.78	313.08
314.07	306.85	308.2	307	307.78	309.34	312.06	308.68	311.35	310.37	313.85	307.34	308.56	310.35	307.6	308.4	312.51	300.72	310.67	312.25	310.15	307.04	310.15	312.47	311.55	312.23	308.52	310.49	307.68	311.13	305.07	310.31	307.62	306.7	305.65	308	309.01	306.31	306.67	308.68	310.72	310.71	307.35	306.5	307.76	310.05	308.1	308.14	308.06	308.29
321.2	329.57	330.06	330.9	325.73	326.88	327.3	321.3	325.69	324.59	334.36	327.56	325.99	327.15	328.64	324.89	328.74	323.24	327.97	327.52	332.58	323.83	329.16	330.58	325.59	328.59	328.13	328.87	327.13	331.16	323.61	328.18	331.85	321.37	327.2	329.59	327.23	323.21	322.28	324.45	331.56	322.91	325.31	322.1	324.54	326.33	325.81	327.91	323.11	328.25
325.98	322.2	323.89	324.66	325.87	320.41	324.27	328.77	324.01	319.12	329.09	323.65	326.76	320.4	325.83	324.17	324.86	322.3	327.19	325.53	324.49	320.45	325.19	323.19	324.99	323.15	329.01	322.35	328.97	328.07	326.49	325.55	332.26	321.92	325.06	324.59	327.27	324.56	322.83	326.18	328.46	324.6	325.19	332.99	327.02	326.61	322.17	324.61	325.37	328.73
317.26	320.74	316.23	310.29	315.23	314.52	316.22	312.53	311.92	313.72	312.27	310.82	315.08	313.18	316.9	318.84	316.19	310.12	313.97	315.91	320.19	313.56	313.26	314.09	311.24	312.9	313.53	314.74	321.89	311.37	314.47	313.68	315.44	317.28	310.63	318	316.06	315.28	313.83	314.81	314.27	308.13	314.03	321.53	316.98	312.46	318.52	313.57	317.75	317.52
312.26	309.74	311.21	307.08	309.08	312.69	318.79	314.2	310.5	309.35	311.57	312.86	315.62	311.69	309.36	304.7	306.58	313.58	318.15	311.64	313.62	309.48	305.56	308.59	307.98	316.35	311.72	314.34	317.72	310.69	313.3	310.29	311.4	312.24	311.64	312.61	311.57	308.06	311.42	311.49	308.29	309.5	306.89	309.02	311.48	310.39	318.41	312.86	315.57	313.12
295.59	295.61	297.63	294.44	300.4	296.85	297.82	293.87	287.24	297.4	298.57	298.14	297.56	293.41	297.47	297.19	295.27	295.59	295.78	293.87	298.96	292.72	301.51	293.86	293.95	295.55	295.51	295.96	299.65	295.05	299.4	297.89	295.4	292.03	296.6	296.97	299.03	298.7	295.62	297.86	299.21	297.57	297.67	300.45	298.35	299.16	305.27	296.83	300.08	296.77
304.9	308.68	305.87	305.39	303.75	307.46	304.19	310.7	305.4	311.85	300.71	304.24	308.26	301.4	303.67	306.89	303.33	304.61	305.31	312.95	308.86	304.78	302.05	307.26	302.61	308.21	313.59	302.01	301.6	308.6	308.19	307.5	311.92	304.61	307.28	310.27	302.94	310.82	310.54	313.04	304.17	309.69	304.68	309.19	301.96	312.89	308.7	304.44	308	303.84
314.2	315.46	313.69	317.66	320.8	317.04	319.78	314.32	319.56	314.79	312.68	308.71	314.15	314.4	315.64	318	311.18	313.52	316.18	312.73	315.32	316.37	312.68	313.03	314.95	313.76	313.97	317.66	313.54	314.69	315.79	321.54	318.4	316.37	318.48	314.15	313.7	313.68	315.97	320.82	315.95	309.19	313.58	316.05	315.82	314.39	311.92	314.49	315.64	314.31
297.95	297.15	292.97	294.54	294.37	298.52	289.34	296.4	290.06	300.05	294.55	294.6	291.81	293.3	297.02	296.02	297.45	292	295.58	291.56	293.72	295.03	293.81	295.64	298.98	290.89	295.1	294.31	296.83	294.05	295.44	296.84	292.7	299.49	294.26	290.89	293.09	296.53	294.04	293.99	289.95	292.82	298.85	298.41	295.48	293.42	293.17	298.28	290.96	293.76
316.21	308.9	310.65	314.07	309.12	312.89	309.49	313.55	314.61	306.06	309.43	309.67	314.5	307.6	311.96	306.37	308.71	308.22	307.69	313.27	309.83	306.11	312.04	310.88	313.66	312.25	309.08	309.91	308.17	314.6	313.79	312.66	308.7	312.58	312.61	307.23	309.47	311.46	305.39	310.36	311.86	314	308.5	306.63	314.06	309.6	312.67	308.17	312.34	315.76
302.05	301.94	304.13	305.42	301.84	302.7	300.36	303.91	302.93	307.68	301.79	303.98	302.71	301.88	301.27	300.2	301.77	304.1	302.82	309.22	308.41	299.66	307.78	300.99	306.01	302.01	297.13	297.75	303.78	302.78	308.01	305.25	304.51	308.79	310.51	303.83	303.93	301.96	300.89	303.41	303.08	306.06	298.58	299.98	298.98	304.91	302.99	300.56	304.82	301.78
295.29	294.23	295.33	295.64	294.56	291.96	288.67	290.26	293.72	292.83	292.73	299.59	295.02	289.92	293.92	299.52	291.01	294.4	296.58	294.52	290.9	297.56	295.64	297.95	300.28	294.66	296.33	292.49	296.13	294.66	296.51	292.15	296.64	289.62	296.77	297.42	292.64	297.38	293.17	294.34	297.06	294.8	293.67	295.06	298.05	296.99	292.35	292.21	298.75	293.94
299.87	303.97	297.69	295.63	294.42	298.36	295.31	297.19	295.59	294.92	295.31	294.87	298.19	295.54	300.56	293.84	289.75	297.33	290.95	300.58	297.94	292.48	297.63	295.68	296.91	301.6	303.14	296.43	299.58	304.66	297.87	295.78	294.35	295.78	291.83	296.55	298.35	292.61	294.45	294.57	299.24	294.34	296.58	299.82	295.35	291.55	298.76	300.91	296.18	292.95
297.55	295.39	299.68	294.76	298.07	294.04	293.3	298.82	294.01	297.54	299.19	296.48	293.12	295.49	295.14	297.03	297.23	295.21	293.66	300.88	295.25	298.52	301.23	300.48	296.16	297.42	301.37	299.83	292.63	301.9	303.59	301.94	297.69	295.49	294.48	292.51	299.37	294.07	294.37	296.68	294.31	297.01	295.18	295.22	292.36	296.22	298.61	296.66	297.99	296.71
299.25	301.68	302.11	306.66	299.44	304.78	299.27	303.61	307.79	305.01	301.34	299.81	301.84	302.12	301.7	303.23	298.75	300.85	302.82	303.5	302.22	298.99	305.77	303.39	304.71	304.51	300.93	304.35	302.49	302.8	300.4	301.24	307.44	303.37	302.36	300.27	300.77	297.74	304.1	300.71	302.1	308.93	300.55	304.93	302.77	305.64	298.43	307.01	304.73	307.07
302.97	305.7	302.6	301.72	306.62	313.01	308.03	303.37	305.25	304.7	304.56	302.85	305.45	306.96	305.87	307.63	304.77	307.91	307.82	304.64	304.72	310.3	300.51	304.57	299.87	304.38	299.62	300.32	307.51	306.29	302.66	309.06	301.33	308.1	311.69	301.71	307.26	305.76	306.68	303.7	305.56	300.13	306.97	304.06	305.46	304.1	303.09	301.76	306.43	302.66
306.1	307.3	309.19	306.77	302.19	308	305.62	305.49	302.72	302.48	304	306.93	302.22	303.3	306.06	302.44	309.14	307.54	302.72	306.58	300.57	304.68	311.97	304.17	305.59	303.77	300.29	304.39	308.84	307.84	305.97	306.27	314.28	306.74	304.34	307.69	301.85	304.9	309.13	312.16	304.83	303.86	306.95	307.51	309.37	302.85	311.53	304.21	306.31	306
307.15	311.47	306.98	309.99	306.01	310.52	306.52	311.16	306.83	311.31	309.79	308.85	311.53	308.61	306.23	310.6	304.41	314.3	312.58	308.75	312.06	312.19	307.61	308.89	314.93	304.32	312.29	312.13	306.4	308.9	305.29	305.34	307.88	304.15	307.43	311.07	311.1	308.14	307.85	307.04	303.88	305.72	311.6	305.05	310.89	308.88	310.44	300.11	304.98	309.22
308.17	305.62	305.25	311.6	305.69	316.25	307.57	310.16	306.12	307.52	304.07	301.92	298.95	304.12	306.23	309.46	305.1	306.03	307.12	307.71	311.28	311.87	304.47	306.19	310.04	309.78	304.7	307.79	309.85	305.59	305.99	310.76	307.3	305.09	306.49	306.75	304.79	312.22	305.18	307.72	306.48	308.07	307.27	309.57	310.31	305.44	305.08	310.5	302.19	309.8
312.33	315.48	312	306.14	316.73	312.97	313.4	313.92	315.87	313.49	316.68	312.02	310.98	315.57	309.57	313.96	311.06	313.16	313.54	308.61	314.87	315.86	313.88	313.82	316.92	312.67	313.6	315.79	312.94	312.65	316.89	309.07	315.35	306.18	309.78	315.26	315	315.88	313.71	310.14	310.58	318.88	310.05	320.17	312.09	307.22	314.72	314.2	311.47	315.75
314.27	312.2	311.18	311.05	312.74	313.7	311.11	322.78	312.19	311.68	316.86	311.62	314.29	313.96	312.19	316.51	309.85	310.82	311.9	316.17	313.48	313.73	311.13	313.96	317.94	313.77	316.09	309.99	315.51	311.8	309.44	313.48	310.17	312.75	307.48	315.4	313.94	312.58	314.43	311.72	311.96	313.3	313.1	308.88	315.48	313.58	314.88	313.42	319.29	312.23
315.05	316.14	328.99	316.73	318.36	320.6	319.54	317.34	315.59	314.43	321.53	318.75	314.37	314.9	316.56	313.33	317.57	320.79	315.79	317.85	316.3	318.02	317.38	314.91	314.74	320.39	315.77	319.01	316.38	312.72	320.09	318.9	318.13	320.49	315.09	316.37	313.2	318.65	310.14	315.33	318.33	314.67	319.13	313.44	319.83	314.19	313.45	313.71	318.25	316.76
326.99	330.6	325.08	326.59	327.71	330.18	326.33	325.97	329.67	328.59	324.54	327.72	331.91	332.9	325.99	332.82	324.91	326.1	329.75	334.19	327.51	331.06	333.03	327.91	326.77	331.66	324.68	327.99	325.94	326.49	334.42	329.22	325.95	327.09	326.37	328.4	326.1	326.5	324.21	327.79	327.9	324.92	326.01	332.27	322.85	329.5	329.7	328.03	328.25	328.89
301.61	297.6	294.59	302.93	298.27	298.25	296.46	299.28	304.09	297.57	300.58	298.69	300.13	298.02	293.67	303.01	300	296.48	300.27	295.2	303.71	303.18	299.93	296.88	301.71	295.64	300.62	295.22	301.55	298.11	299.41	301.52	299.01	297.92	300.1	299.73	299.1	303.46	298.03	298.41	296.1	300.27	301.39	295.1	301.05	294.14	303.88	302.07	304.52	298.39
314.6	318.89	316.87	321.44	318.85	320.8	316.98	318.81	319.51	315.51	318.38	319.54	316.92	318.12	320.99	317.18	314.1	317.35	315.82	317.28	312.12	322.52	319.78	323.06	319.69	322.7	322.83	319.22	319.77	319.99	318.12	322.74	318.3	317.34	318.25	314.38	317.58	320.5	321.04	316.54	314.69	317.51	318.76	322.89	320.96	318.64	318.16	319.65	320.49	314.47
309.38	309.52	310.22	304.02	305.69	310.15	305.79	304.55	304.29	307.06	309.31	309.5	305.23	306.27	306.69	310.94	307.23	308.42	308.8	310.11	309.22	311.01	307.09	302.02	311.21	311.54	299.49	310.23	307.5	304.52	306.08	305.91	307.39	308.3	309.18	307.02	306.9	306.53	305.2	310.71	311.16	305.48	314.26	301.88	306.93	308.84	305.79	308.91	309.47	308.11
311.84	311.74	311.53	314.09	309.01	308.99	310.7	315.51	306.89	313.07	304.54	307.49	315.75	314.98	309.79	309.98	308.4	310.64	313.47	311.28	310.38	311.64	307.74	310.42	310.18	303.66	315.19	307.46	316.05	307.65	307.33	304.34	310.33	312.13	309.13	311.79	307.63	313.12	309.89	308.31	313.22	310.33	313.78	313.15	310.01	311.91	303.58	310.73	316.39	309.03
298.32	294.21	300.99	296.55	294.63	294.42	295.9	293.51	296.5	291.92	293.33	293.57	295.8	298.87	298.59	298.37	299.26	299.93	297.57	303.63	292.82	293.83	295.71	294.64	297.44	298.16	298.14	296.74	299.01	295.49	296.55	299.19	295.98	298.34	296.63	293.28	298.55	296.68	296.03	293	299.03	293.94	300.46	299.79	299.91	299.36	294.49	296.04	301.2	292.86
327.79	329.64	327.79	331.69	329.3	326.2	332.32	327.86	330.19	330.73	327.19	330.32	325.61	332.59	328.74	323.58	326.28	324.31	328.12	328.46	326.28	328.46	328.33	329.61	327.46	326.71	330.14	331.53	330.91	329.2	329.11	326.35	326.52	331.83	329.06	334.08	325.62	324.62	328.03	325.04	329.96	332.22	326.79	331.35	324.33	334.62	324.04	328.15	328.62	321.99
313.84	312.39	308.72	309.37	312.39	308.59	307.47	313.81	309.37	310.61	313.35	311.04	306.4	306.83	308.84	309.91	309.41	308.14	310.46	312.75	313.29	308.73	310.52	313.87	313.38	309.49	310.25	312.59	308.16	317.49	311.14	311.45	312.37	308.81	312.73	312.15	317.43	318.56	312.76	307.29	307.27	309.07	309.59	312.17	314.01	313.56	311.17	316.56	314.26	312.85
316.33	313.81	319.55	319.29	319.4	318.22	318.97	316.11	317.59	317.15	319.37	321.79	317.57	313.58	317.03	315.28	319.94	320.43	317.49	319.17	320.2	319.4	315.24	313.6	314.58	313.07	316.53	317.65	316.59	313.62	315.4	317.96	320.53	318.82	315.05	319.33	314.9	316.37	314.18	321.2	320.36	320.68	312.51	316.5	318.16	314.7	320.81	318.84	316.15	315.99
324.61	324.1	328.53	324.98	323.29	322	321.11	327.24	323.76	322.39	322.76	324.85	326.73	328.05	326.08	330.38	323.78	332.2	327.19	321.46	322.9	329.63	326.9	324.96	324.79	326.64	324.07	324.37	329.22	324.25	323.65	323.57	326.53	323.11	322.23	327.73	332.01	321.42	323.1	325.76	328.07	327.44	325.37	320.19	319.08	327.13	327.84	324.26	323.14	320.93
309.5	308.41	300.99	310.21	311.48	307.06	303.42	305.77	308.18	306.66	306.37	309.07	303.1	305.37	303.42	305.48	306.39	302.54	306.56	307.76	312.95	305.94	306.95	308.3	304.79	304.66	308.27	305.36	304.31	305.71	303.76	305.9	306.74	307.05	309.09	303.5	310.55	307.52	307.41	305.75	303.52	303.98	303.93	303.16	302.64	308.89	303.43	302.29	309.77	306.62
328.64	325.92	328.53	329.66	325	329.72	326	327.41	329.87	326.55	330.45	330.63	330.55	328.09	326.15	330.07	328.82	322.09	330.06	330.66	327.19	328.86	330.92	334.29	330.37	329.85	324.11	329.04	327.42	330.06	327.53	326.18	328.63	327.12	329.92	328.2	327.47	330.41	327.51	328.76	326.48	327.79	326.33	328.42	324.62	327.75	328.4	333.83	323.97	328.77
309.03	310.08	308.73	307.55	310.11	309.12	312.56	311.73	312.03	315.55	308.92	307.78	311.93	309.56	310.92	311.21	315.15	311.23	310.69	310.67	311.28	314.5	319.84	311.16	312.81	308.45	310.92	307.97	308.52	308.38	307.88	311.06	312.85	316.17	314.4	313.51	308.85	313.62	312.31	309.09	310.96	312.82	314.8	313.34	311.21	309.37	315.46	310.93	304.5	311.63
313.09	304.94	314.99	313.16	307.56	312.98	309.05	308.31	310.68	310.44	315.23	309.6	311.53	310.49	313.03	312.92	308.33	310.06	308.62	310.37	311.99	312.01	316.46	309.72	312.21	310.79	309.89	313.52	315.47	311.45	304.7	311.81	311.87	309.79	310.06	309.68	310.28	308.46	312.29	311.74	307.87	312.88	309.07	310.43	312.71	309.41	303.88	309.46	313.96	311.24
299.98	295.41	287.04	296.35	296.23	294	295.14	300.35	294.4	298.43	294.26	295.05	297.31	294.78	293.99	299.06	294.22	295.75	292.73	294.36	294.52	291.83	293.74	293.5	290.05	294.11	295.79	297.98	293.57	293.07	297.6	299.01	290.66	300.67	302.27	298.63	298.93	296.76	294.44	293.34	297.27	294.64	297.61	292.31	301.43	292.69	302.03	292.14	293.73	293.93
320.58	315.16	318.04	317.06	315.27	322.28	320.87	313.57	316.9	322.97	316.09	319.6	317.66	319.21	317.3	319.2	317.54	322.46	317.29	311.14	316.37	319.09	316.99	322.75	320.66	314.42	315.2	317.88	321.86	316.8	322.57	321.75	321.04	317.69	320.65	321.07	316.9	322.04	318.09	319.23	317.59	314	317.22	321.45	317.28	316.7	318.73	321.57	318.51	313.59
298.82	298.42	296.75	301.05	294.37	297.47	297.75	296.83	298.11	294.65	292.65	294.69	303.1	296.96	298.71	299.76	298.13	290.75	297.05	295.36	295.48	298.24	298.6	298.34	290.58	296.06	297.37	291.6	301.69	297.57	293.03	302.98	296.36	300.56	299.53	294.97	296.27	294.89	301.23	294.61	296.68	297.88	294.27	298.21	294.82	299.3	298.02	294.08	297.44	298.48
312.28	316.65	313.71	311.49	312.54	311.81	310.26	315.23	309.91	309.57	316.81	312.02	313.01	313.88	314.25	305.63	314.52	309.87	315.77	306.83	312.04	308.47	313.82	315.36	311.53	311.74	314.89	313.44	311.71	312.87	316.78	311.02	312.39	311.78	305.72	316.36	311.46	309.82	313.03	313.62	309.39	317.57	309.65	314.03	312.02	309.9	309.42	310.13	314.06	307.65
303.12	303.07	305.27	302.63	302.55	305.27	300.77	300.25	304.74	304.03	300.41	297.41	302.4	294.78	300.08	307.27	303.82	305.02	304.72	302.7	309.68	296.82	305.78	302.52	301.7	300.15	302.23	297.76	299.4	304.86	301.26	302.32	304.84	299.71	304.6	300.23	306.23	304.33	303.18	306.88	301.37	302.05	301.18	306.46	300.87	302.65	296.92	303.95	304.38	302.96
310.14	312.75	312.95	310.23	310.55	309.36	314.78	312.46	307.47	310.46	315.89	310.58	313.59	313.19	315.43	312.52	307.88	311.78	317.96	313.73	310.67	319.16	311.6	310.69	315.22	311.21	310.77	309.14	311.02	311.81	310.89	312.44	314.42	313.67	317.94	312.3	312.68	314.68	315.05	311.2	315.32	311.78	315.13	309.92	308.51	312.5	315.1	311.32	311.84	311.71
326.49	327.58	324.86	331.53	328.31	333.13	329.75	328.31	327.88	328.43	325.79	329.49	330.84	327.43	326.8	330.76	327.12	332.44	330.93	332.97	327.12	329	330.05	324.44	334.34	329.8	330.17	328.36	326.88	330.7	327.3	323.03	329.12	331.75	332.13	327.26	327.24	326.31	329.4	329.11	324.35	327.73	328.22	325.55	327.73	328.13	330.24	327.71	325.48	329.09
322.62	332.41	325.31	322.22	327.82	329.74	326.77	320.75	324.35	330.62	321.56	325.64	318.24	322.63	325.85	327.93	321.74	324.31	323.11	324.68	329.06	328.67	324.16	328.89	324.53	327.68	325.88	325.38	328.78	323.67	325.87	328.87	325.11	319.82	328.61	326.87	322.72	323.6	327.11	332.53	328.51	324.56	328.93	328.69	326.35	325.12	322.97	322.39	325.91	327.15
305	306.05	305.16	304.49	300.29	300.16	306.78	302.31	302.94	300.16	308.25	304.84	302.97	303.96	305.46	304.75	300.43	306.9	303.55	307.93	301.87	302.7	305.92	303.77	301.71	307.36	302.64	307.14	299.47	306.2	308.33	306.51	303.57	302.21	302.63	308.03	308.33	309.7	302.43	299.48	301.99	304.02	304.89	303.14	306.72	302.41	302.34	303.6	302.46	305.15
304.27	310.05	306.5	302.65	305.94	304.25	308.28	304.53	303.58	309.52	304.12	305.56	305.16	304.78	305.63	300.94	306.96	301.2	304.59	310.29	305.48	304.11	312.32	310.97	305.15	305.91	301.8	308.15	306.11	302.29	307.32	304.84	308.24	308.04	303.48	308.43	306.99	304.82	304.54	309.13	306.05	306.49	304.84	308.42	305.69	307.79	300.99	309.98	302.66	302.83
298.25	294.4	294.94	297.23	294.55	291.42	293.78	297.25	292.65	291.96	294.77	293.3	293.29	293.29	295.72	288.79	298.37	291.32	293.03	296.72	293.46	294.2	292.62	289.48	295.59	297.22	295.44	293.88	295.97	296.42	297.58	294.04	293.94	295.59	285.59	296.67	295.08	298.17	292.54	294.17	291.5	295.52	294.77	293.89	295.13	290.67	294.15	293.02	295.91	290.18
326.56	328.39	325.84	327.1	323.53	327.49	330.96	329.31	332.81	324.99	326.7	325.07	328.51	330.56	327.84	327.66	330.27	328.23	328.12	326.29	330.57	325.57	325.82	329	324.79	330.84	323.82	323.26	328.49	328.45	327.29	327.62	324.87	332.09	322.79	325.68	325.74	328.6	326.53	327.67	326.67	329.93	330.76	331.66	324.93	329.21	324.51	324.08	328.37	322.36
298.29	301.39	303.63	298.89	301.62	303.62	303.06	301.59	296.25	299.52	299.05	297.23	301.02	296.39	298.43	299.71	296.8	299.59	302.16	301.88	298.61	301.03	301.07	300.16	302.14	303.71	298.16	300.24	301.21	304.94	300.94	297.68	300.22	300.31	297	305.7	306.88	297.5	302.93	299.05	304.19	299.87	300.12	303.23	295.4	303	302.67	296.54	303.5	297.45
295.68	294.78	295.98	291.41	300.13	296.01	295.91	295.72	291.5	296.74	294.34	289.01	292.9	295.23	301.71	291.39	294.27	295.45	294.87	289.85	293.92	295.68	292.76	293.23	294.69	298.34	294.46	290.82	294.26	301.84	294.23	294.94	294.14	296.93	293.99	297.37	298.34	298	293.79	296.37	298.32	293.68	293.95	296.8	288.28	299.39	292.53	294.79	296.05	291.97
306.24	308.71	303.86	303.69	304.04	306.39	301.71	305.05	307.51	306.68	307.64	305.24	307.28	305.45	304.12	304.8	304.67	305.67	301.41	310.59	309.5	303.2	304.12	304.39	310.69	299.75	310.3	300.49	307.32	302.12	305.24	305.27	306.61	306.55	302.63	308.72	301.45	297.74	306.48	304.63	304.39	306.41	302.81	307.44	307.22	300.85	299.18	305.69	305.27	302.11
294.38	293.39	293.14	295.96	293.65	293.24	291.27	293.17	286.89	293.49	296.68	290.33	292.7	296.85	297.98	296.01	295.52	290.85	296.99	297.78	297.95	293.4	296.61	299.14	297.48	297.42	294.14	290.72	288.28	290.68	287.99	295.61	290.49	299.5	291.25	293.67	291.75	293.11	296.86	294.49	292.73	289.35	293.14	295.7	290.57	292.63	291.17	287.94	298.05	292.67
306.2	307.53	307.89	312.87	310.85	308.56	307.69	315.14	301.8	307.79	307.67	308.11	314.19	312.43	312.16	314.1	307.59	307.43	312.2	310.07	309.7	304.35	308.74	312.54	310.09	309.3	310.05	315.11	312.37	308.74	308.65	307.82	311.57	310.79	307.29	308.7	308.15	316.82	315.99	309.56	310.64	306.02	316.6	313.34	313.5	313.91	310.26	305.08	313.5	309.51
314.76	311.24	318.17	311.36	312.21	313.63	315.24	320.63	312.34	313.22	314.05	314.05	315.8	318.17	315.61	317.82	315.18	312.63	314.67	310.57	317.38	313.13	314.62	313.17	312.68	320.5	318.56	315.56	313.07	318.5	315.54	317	313.95	316.57	313.79	313.81	308.62	313.83	313.17	310.27	315.74	313.6	317.03	314.33	314.37	315.6	320.26	313.44	310.6	315.59
306.14	314.08	311.65	312.83	314.08	313.18	319.06	310.04	312.88	310.53	311.88	313.76	313.43	313.44	310.57	313.55	311.75	310.92	312.45	313.07	315.03	315.82	316.24	316.47	317.19	312.44	311.01	310.24	309.53	315.19	310.47	310.5	312.73	309.4	312.08	312.62	315.55	309.04	312.22	309.08	318.27	315.19	316.12	312.9	312.51	318.72	309.72	315.19	316.05	311.55
311.78	315.71	311.28	308.94	313.51	317.54	315.13	313.2	310.28	308.52	313.09	304.54	315.04	315.4	313.81	313.8	311.4	313.65	313.06	313.14	308.39	312.7	313.38	310.57	312.6	313.33	312.35	311.13	309.66	310.31	308.94	310.2	311.56	307.34	315.98	310.3	312.48	311.93	309.89	312.11	311.39	315.21	312.76	309.18	317.29	308.41	309.95	311.89	310.75	308.44
302.83	299.85	299.78	298.36	301.49	303.1	302.52	302.58	300.99	303.22	302.84	302.01	291.82	303.51	299.48	298.27	299.38	300.92	297.67	306.35	300.98	298.03	302.93	302.02	301.04	297.6	296.74	304.04	300.35	301.82	303.62	300.81	295.39	297.9	300.95	305.03	301.83	302.82	300.2	298.96	297.26	299.1	297.98	302.53	302.63	298.15	301.77	302.53	302.98	294.57
318.41	312.54	321.26	320.66	314.98	313.81	317.11	319.37	323.73	313.34	317.16	318.48	318.96	318.19	313.37	314.08	315.85	317.67	318.08	326.84	316.47	314.08	316.49	316.13	320.28	319.1	314.97	315.42	317.43	320.64	318.02	316.53	319.46	319.73	315.3	322.63	321.41	318.35	317.41	321.8	318.96	319.98	315.53	315.35	314.18	317.81	317.93	319.71	318.34	318.24
318.88	316.06	317.84	318.52	313.44	320.92	316.77	311.3	313.82	318.07	320.13	314.18	321.22	314.08	312.4	316.05	320.41	309.13	316.11	315.04	317.31	314.22	315.69	315.22	318.98	316.49	317.23	318.91	315.24	318.2	316.75	315.94	314.08	314.6	317.73	317.08	316.09	315.01	314.44	315.63	313.82	318.2	316.73	308.44	309.86	317.28	317.15	314.44	317.37	315.66
304.41	298.84	306.67	304.3	305.25	304.83	306.01	305.19	303.85	304.97	298.04	300.92	302.55	302.6	304.63	298.52	303.72	302.71	304.64	296.44	301.04	304.84	301.73	304.68	302.42	302.75	299.31	300.98	303.91	304.81	305.99	300.74	304.14	305.15	306.27	298.76	298	308.38	306.19	300.8	301.53	304.09	305.01	301.37	303.89	300.04	303.08	300.27	302.85	302.78
300.67	296.73	302.69	294.86	298.12	298.7	296.97	296.46	299.65	299.14	299.78	297.27	302.66	297.68	300.83	300.36	302.77	299.37	299.39	301.57	302.66	304	298.19	294.28	303.64	299.02	298.01	300.13	301.34	303.95	294.87	300.64	299.83	300.67	302.36	299.46	300.6	296.77	301.04	299.32	303.92	296.39	296.42	301.84	302.51	301.85	303.08	296.38	299.47	300.15
302.82	304.15	304.01	302.64	310.62	302.75	304.32	308.49	307.41	304.66	311.72	304.93	305.4	307.66	305.14	305.85	308.18	304.01	310.59	307.45	306.42	306.34	303.84	307.72	301.78	301.42	307.97	307.13	306.78	308.14	304.68	305.75	304.95	302.54	304.07	303.23	302.5	304.39	306.64	303.52	310.32	305.88	304.16	309.18	307.54	306.8	306.02	300.1	308.42	301.99
307.57	312.12	309.81	311.89	304.53	303.29	305.02	304.43	304	308.45	309.21	303.36	307.1	302.52	304.89	307.32	305	303.34	310.15	305.67	302.82	304.25	299.71	303.48	301.74	302.58	307.97	303.38	300.75	305.72	301.77	309.87	308.5	308.73	312	305.28	309.06	304.76	306.79	308.35	308.16	296.92	309.08	308.11	302.45	307.14	304.75	305.17	304.42	310.82
317.04	317.71	320.13	317.06	315.53	310.47	313.86	309.03	316.7	314.91	319.73	313.21	318.47	316.55	316.72	317.83	316.91	312.64	319.13	320.64	314.03	320.36	319.29	315.59	318.64	317.84	320.78	311.87	318.13	319.24	317.01	317.64	315.82	313.11	315.12	313.5	317.39	308.85	316.48	312.26	318.72	313.11	307.16	318.6	314.56	309.5	312.06	316.64	312.56	313.17
306.99	302.87	306.39	305.4	305.09	299.73	303.1	307.18	303.58	303.38	306.91	303.03	302.58	305.96	306.13	307.64	303.9	304.59	306.13	309.98	305.76	307.3	304.83	303.19	306.74	305.53	300.09	301.96	308.07	303.41	303.05	304.62	305.49	302.8	303.51	301.07	303.36	304.74	309.65	306.58	307.51	304.54	298.4	304.98	309.67	304.47	302.6	304.11	304.98	310.8
318.01	318.06	320.36	313.47	309.71	314.2	315.6	317.49	315.52	318.04	315.63	315.39	311.18	312.2	315.38	309.45	314.65	316.35	321.88	314.08	315.49	319.29	314.48	316.54	313.84	318.12	317.24	318.14	317.98	314.57	310.96	311.78	318.6	317.73	317.53	319.26	313.3	307.43	316.96	314.06	313.81	313.92	313.02	323.48	321.79	318.32	315.13	315.1	317.04	320.96
299.73	297.73	297.53	291.9	297.79	303.75	299.24	299.11	301.2	299.1	298.22	302.43	300.66	299.75	295.47	301.07	306.72	301.67	301.5	296.63	299.58	300.9	294.71	293.29	302.6	297.03	299.85	298.95	300.38	299.73	297.83	297.58	298.12	296.72	297.97	301.99	299.57	298.99	298.34	300.07	300.55	299.38	299.75	300.95	299.97	300.03	299.51	301.41	298.72	297.02
300.28	304.59	299.77	302.2	305.4	306.24	301.91	305.1	300.32	302.61	307.02	303.12	305.16	300.11	302.41	298.51	300.75	299.26	297.91	296.61	304.14	301.09	303.25	304.65	303.49	303.26	308.21	299.6	303.72	300.47	299.13	306.54	299.66	302.52	301.6	305.35	309.14	301.68	303.58	299.17	300.97	301.15	302.35	306.04	302.71	301.48	303.23	300.94	305.76	299.82
313.39	315.37	315.11	314.84	314.31	319.36	312.39	314.73	315.74	316.36	316.31	312.31	309.04	316.53	314.98	314.69	317.82	315.22	320.93	312.6	313.54	312.45	321.85	316.63	317.5	314.96	315.23	316.18	316.42	316.78	313.45	320.05	314.45	312.76	317.52	312.97	310.99	321.55	314.36	316.1	318.65	317.12	318.46	314.4	312.4	319.07	316.77	312.3	308.9	314.39
313.42	316.71	313.92	308.54	312.08	311.61	312.03	311.14	315.17	314.77	316.24	306.86	315.33	314.58	309.14	315.41	311.1	311.01	313.11	309.76	312.83	309.1	316.77	314.49	309.51	307.93	314.95	311.37	307.32	315.35	315.15	314.42	310.98	311.36	311.05	314.49	317.4	316.96	317.26	312.14	310.46	313.52	316.82	309.84	312.82	310.39	311.88	314.49	314.31	308.33
311.29	310.92	314.86	313.63	320.36	311.75	313.64	312.41	311.91	307.62	312.83	310.65	315.32	310.94	311.57	307.48	310.77	312.07	312.07	311.46	308.73	307.26	311.59	314.44	310.28	312.49	310.1	317.6	316.21	311.59	313.83	314.14	309.65	315.52	310.52	312.31	310.49	310.81	308.62	310.12	313.42	313.92	310.56	312.87	314.35	311.69	312.42	316.44	310.9	314.67
305.19	305	301.18	307.52	304.58	305.88	305.53	305.04	300.44	300.07	310.39	304.32	305.3	310.52	304.89	303.47	309.82	300.69	306.69	305.15	305.17	300.88	302.68	306.51	305.85	303.13	306.16	307.19	299.82	302.19	304.59	304.61	303.97	302.42	304.92	307.84	305.4	301.69	308.14	302.83	304.1	307.46	303.15	307.89	306.87	303.51	310.42	300.48	306.75	308.24
319.04	316.16	318.94	316.44	312.14	319.19	316.7	312.7	321.85	315.99	311.29	316.51	319.02	319.04	314.38	318.22	309.62	315.79	317.05	313	311.97	312.61	312.64	318.31	317.09	317.79	312.98	320.49	318.82	319.35	318.77	316.66	317.57	314.5	314.97	313.71	318.94	312.68	318.46	315.6	315.54	315.45	315.4	316.28	316.29	315.53	313.05	316.07	314.92	315.02
318.55	318.22	320.49	317.64	320.31	321.65	319.73	319.24	314.28	322.02	322.03	321.03	316.97	319.68	322.64	320.61	315.54	316.98	318.41	317.79	321.79	317.93	321.54	318.37	317.6	318.33	315.02	321.95	318.76	315.77	319.2	319.3	315.43	321.94	318.58	325.09	323.37	322.71	317.03	314.58	318.83	320.08	316.24	317.67	318.84	315.53	317.19	321.26	317.84	317.64
321.2	320.96	321.94	320.73	317.49	315.91	318.37	319.09	319.36	316.61	320.22	312.67	321.75	318.33	314.2	314.19	317.98	318.31	317.38	320.64	319.46	316.51	312.33	313.21	316.93	313.87	319.36	315.71	315.94	318.33	317.51	313.72	315.64	319.54	314.34	316.21	315.1	313.89	317	315.71	323.02	321.35	319.7	316.23	322.36	315.88	317.72	315.18	317.71	318.35
313.64	317.06	314.87	315.24	321.74	314.59	316.72	316.6	314.15	316.25	310.69	316.17	312.36	315.08	315.72	314.79	315.06	314.09	311.76	315.75	317.18	316.24	313.73	316.67	316.29	315.52	317.59	315.89	321.89	316.76	313.76	315.76	317.13	316.54	314.82	319.11	318.7	313.64	315.56	311.27	312.21	318.94	316.03	314.86	316.82	316.76	315.92	311.91	318.91	318.33
316.92	314.91	312.6	316.23	311.25	315.83	312.43	314.45	309.94	314.59	316.12	311.93	314.67	311.94	313	314.86	309.66	309.21	312.97	316.46	313.09	315.45	315.11	312.33	313.92	310.41	316.49	308.9	309.87	311.61	311.83	312.59	314.34	316.2	311.11	311.75	311.22	310.28	309.51	315.53	320.9	309.35	313.59	312.44	314.1	313.95	316.01	320.5	314.31	312
320.2	316.74	317.41	316.54	315.32	317.96	318.7	314.89	314.97	313	317.66	317.69	317.07	312.74	314.05	318.42	309	311.16	311.83	311.89	313.73	321.5	312.55	314.45	317.71	316.59	312.93	314.6	309.43	313.12	307.31	319.42	311.86	314.2	316.29	314.62	313.34	311.19	314.62	315.62	314.24	315.1	322.18	319.74	316.49	315.18	314.67	313.73	315.71	315.13
311.51	307.89	307.88	305.72	310.82	307.59	314.15	315.6	307.11	311.62	310.02	308.59	310.4	306.69	311.2	306.97	306.16	305.46	310.75	314.3	308.72	310.6	306.23	306.89	308.67	308.91	313.16	308.4	304.56	308.48	309.58	311.97	309.77	307.93	313.3	307.65	318.03	311.77	312.95	311.7	308.59	316.58	306.89	309.44	308.32	304.96	307.34	309.23	308.47	309.1
310.22	309.49	311.38	311.7	313.99	307.97	309.75	307.78	309.43	314.37	310.29	307.86	305.88	312.54	310.5	307.43	312.62	308.56	311.04	311.15	308.63	313.73	308.66	304.62	316.57	306.8	309.82	308.34	309.11	309.68	309.58	313.66	311.8	309.89	307.49	309.44	313.18	309.6	307.84	307.62	310.46	312.08	306.49	309.99	306.98	308.39	310.34	312.19	309.25	314.71
313.17	317.59	315.65	314.85	311.52	313.52	311.81	310.63	312.58	310.66	311.8	313.37	312.24	311.68	312.45	315.53	317.45	315.02	318.49	315.14	319.01	312.97	315.78	314.02	312.91	316.91	315	309.87	316.87	313.87	315.56	312.58	312.46	311.26	317.25	313.1	311.53	308.75	311.39	313.43	313.99	311.52	312.63	309.7	314.85	313.19	313.15	315.38	310.28	306.19
304.81	308.8	301.91	305.74	304.91	307.6	303.9	303.03	302.55	306.95	300.86	307.35	304.38	304.56	303.34	305.93	305.66	306.79	308.69	312.2	309.92	301.64	306.17	302.46	305.82	303.93	306.38	304.88	298.83	304.1	312.7	306.19	302.82	299.06	303.61	303.54	302.91	307.9	303.93	307.57	306.71	307.67	296.03	306.67	302.24	301.21	309.31	305.55	304.75	305.47
307.5	300.08	300.85	305.31	307.28	303.39	306.2	302.25	303.9	303.22	306.53	305.03	304.18	305.54	304.7	303.33	301.49	306.03	300.74	305.64	306.46	301.17	301.99	305.91	302.28	304.66	301.98	307.41	310.02	299.57	298.95	303.68	302.5	302.89	303.85	306.44	304.11	302.49	302.48	297.95	304.91	305.22	301.69	307.32	298.39	301.26	303.07	298.68	304.56	302.15
309.32	305.26	303.22	304.33	306.72	307.23	300.62	306.2	303.42	302.74	305.09	303.94	302.16	305.22	303.05	309.65	303.13	303.3	307.23	301.68	309.09	303.66	300.05	308.27	305.58	310.96	302.15	303.4	300.49	305.09	304.59	303.12	308.88	303.79	302.19	303.13	303.61	304.22	308.11	304.06	297.56	301.49	304.91	299.7	305.14	300.47	309.92	303.41	303.27	307.77
328.89	331.04	327.37	328.05	323.14	329.27	329.35	328.12	327.53	323.91	329.98	325.88	327.23	326.11	326.8	326.82	328.23	326.22	326.95	330.34	328.94	330.34	332.79	324.45	330.85	326.89	328.28	323.64	327.34	326.65	327.49	327.9	326.23	325.88	328.95	325.86	327.48	328.45	332.59	331.51	328.59	325.68	330.23	327.49	329.71	330.58	325.3	327.66	330.47	329.77
299.36	306.16	303.55	304.08	305.06	301.53	300.62	302.95	303.6	302.07	299.83	305.2	307.33	304.35	303.87	299.78	302.72	303.3	307.2	302.43	302.98	298.83	307.05	301.68	304.35	297.57	304.19	299.75	305.57	304.94	305.25	303.29	303.47	300.99	303.81	300.65	304.31	303.29	306.15	303.88	304.85	300.64	307.9	300.24	306.53	303.34	303.05	302.36	299.01	300.99
327.13	324.59	333.59	329.03	331	327.77	328.13	331.84	328.5	327.23	323.36	328.28	327.92	326.03	325.86	333.59	328.13	331.96	328.64	330.18	326.65	325.43	325.77	325.21	325.84	329.11	327.24	327.57	320.2	327.05	326.46	333.5	325.9	331.97	326.41	326.67	326.71	324.51	328.13	324.99	324.59	327.63	329.01	326.26	326.25	324.81	322.88	328.86	329.02	325.64
314.92	310.4	315.08	311.07	315.84	313.36	311.44	315.98	312.13	312.16	317.37	314.91	310.25	317.34	317.89	314.29	312.21	316.6	318.77	316.14	312.92	322.4	319.54	316.05	314.45	314.38	312.35	313.45	312.56	308.76	318.38	315.07	309.32	310.45	312.39	310.46	318.86	313.92	313.98	320.07	308.97	319.37	317.7	319.01	313.3	309.89	317.95	318.34	315.71	314.33
304.91	300.37	303.68	301.92	297.65	303.52	304.18	300.72	302.35	306.51	304.66	301.59	300.35	297.57	305.26	304.19	296.62	306.08	302.66	307.11	303.07	299	301.29	298.81	301.66	297.71	301.27	302.29	303.04	299.72	301.67	303.8	302.37	303.67	299.16	303.45	301.34	300.04	302.71	301.65	301.97	300.19	304.13	308.24	298.61	300.72	303.35	309.02	300.67	304.13
304.75	307.81	301.59	302.76	305.49	305.33	307.34	301.73	299.48	302.69	305.37	304.38	308.7	303.19	303.8	303.2	303.26	301.65	305.82	305.24	304.39	310.82	303.76	305.5	304.75	303.26	305.22	304.84	304.24	301.34	303.89	304.87	305.05	302.71	301.86	301.31	303.54	305.53	302.23	301.1	305.87	301.39	303.31	296.63	301.16	306.54	301.17	304.83	304.86	301.09
311.72	313.97	308.8	311.28	310.65	312.01	313.82	308.94	312.87	311.15	311.77	311.26	311.38	308.91	308.72	307.94	309.92	308.23	317.17	313.41	310.44	307.18	309.33	307.35	304.77	316.29	312.9	304.46	308.94	309.42	309.55	312.32	313.8	310.59	312.73	309.63	311.71	311.19	313.43	313.28	309.07	307.87	308.87	310.74	312.62	316.11	310.23	304.93	310.9	307.89
320.52	313.83	317.81	313.37	315.88	319.56	318.94	319.76	319.76	319.02	318.91	314.86	318.02	318.66	316.06	317.2	318.73	315.58	316.56	317.53	317.99	314.55	320.71	318.23	314.93	319.36	319.9	320.47	318.61	319.84	313.9	319.59	317.33	319.6	318.8	312.07	317.61	318.92	318.7	318.67	317.4	320.87	324.15	318.73	317.77	321.8	314.38	322.69	319.31	317.59
319.82	321.46	322.29	316.87	316.09	321.4	313.65	319.49	313.21	318.63	321.3	322.01	318.32	320.25	318.48	314.16	315.3	318.47	322.42	318.03	318.57	320.34	315	321.14	317.38	317.48	319.29	316.43	318.75	321.78	318.06	320.24	315.5	318.7	318.58	319.79	315.42	317.91	315.74	317.31	313.2	318.58	327.56	321.25	317.34	317.93	316.8	315.7	312.96	320.93
302.37	302.05	302.87	308.15	307	303.07	302.62	302.24	303.34	298.7	304.79	306.84	302.89	302.28	312.23	309.85	299.99	305.69	301.16	301.49	302.36	301.69	304.01	301.55	304.68	299.09	301.17	299.56	304.43	304.03	303.47	306.58	299.93	299.57	299.39	304.99	298.5	303.49	303.9	302.77	297.78	305.04	301.67	303.8	306.12	302.14	300.03	304.47	302.41	302.47
316.49	307.93	313.94	316.95	307.01	310.34	313.74	311.19	315.38	311.33	308.9	312.54	317.21	312.8	311.79	308.99	311	314.32	313.62	310.98	314.08	313.25	309.61	314.89	310.19	311.16	314.32	314.37	312.85	311.43	312.31	307.56	311.3	312.69	315.91	310.02	317.25	315.12	311.55	312.02	316.62	311.28	313.89	308.52	311.33	315.69	308.95	310.31	313.97	313.63
312.51	313.13	313.43	313.26	312.39	313.83	316.22	313.15	312.44	317.78	318.02	316.7	314.76	314.11	311.22	315.38	310.78	311.71	314.07	312.59	314.06	315.08	313.82	312.53	309.21	314.95	311.26	317.29	311.96	314.19	316.17	315.34	312.12	316.08	311.11	310.14	319.29	309.44	315.98	309.8	316.57	317.62	315.75	313.49	310.96	309.95	311.37	308.41	318.45	308.04
300.23	305.6	302.44	301.17	302.72	307.66	301.84	308.28	300.41	300.35	300.56	302.87	302.86	302.96	299.04	306.52	304.51	300.49	307.75	308.16	302.05	308.11	304.56	305.21	304.98	299.03	302.9	296.34	299.08	301.35	301.95	298.47	303.6	301.12	305.2	299.49	302.98	307.08	302.51	305.36	299.7	299.87	304.05	308.19	305.68	296.99	303.09	302.42	302.77	300.65
311.57	310.8	310.64	313.33	313.49	317.65	316.39	322.14	312.9	313.29	313.64	314.38	313.29	316.18	313.65	315.14	315.1	311.94	312.11	312.1	313.2	316.85	314.81	315.68	312.86	316.34	313.66	314.49	311.54	310.05	316.64	309.68	309.21	311.45	312.46	313.26	313.45	312.65	312.35	314.39	313.41	310.84	309.94	312.11	317.64	317.08	311.35	316.01	316.84	314.04
300.62	300.37	300.07	306.68	307.34	300.58	304.45	301.39	305.1	303.33	300.15	302.76	304.89	306.35	308.03	297.49	303.66	297.47	298.25	300.63	302.84	301.73	302.21	304.96	300.72	303.3	303.51	304.49	308.03	303.01	299.13	302.85	303.07	303.88	306.14	302.93	305.31	299.77	301.49	301.26	300.4	307.26	305.2	301.44	301.09	302.98	299.37	297.85	298.52	308.04
319	314.39	320.95	315.4	315.31	317.89	312.41	316.43	321.09	318.17	315.82	313.94	314.61	322.84	314.26	321.32	321.04	321.87	315.01	314.62	315.2	308.94	312.99	316.1	325.56	318.54	317.29	313.97	321.94	319.87	312.63	317.94	319.14	316.49	318.04	315.82	313.25	320.46	320.37	318.98	313.22	317.06	319.35	320.3	318.92	318.77	319.37	316.31	313.53	314.34
317.02	316.46	312.46	312.41	311.13	317.39	320.76	315.53	316.04	315.34	317.41	311.8	313.19	311.18	323.87	319.01	316.92	313.72	317.6	319.75	312.81	316.99	314.25	316.38	313.72	316.77	315.89	317.3	314.04	313.04	318.33	312.68	314.98	315.63	310.54	316.02	316.15	319.54	312.48	316.62	315.75	308.93	313.73	324.92	308.79	311.88	312.92	316.02	317.41	315.54
305.72	307.13	306.61	303.7	307.3	304.92	310.35	307.75	307.47	302.01	305.19	302.2	302.61	305.11	303.84	306.28	303.3	307.29	303.76	307.34	308.18	305.54	305.47	308.51	306.94	307.09	305.58	304.44	303.82	310.63	307.51	305.39	303.64	305.3	306.33	308.24	307.78	304.48	302.87	313.12	307.54	309.12	309.95	309.68	310.21	302.92	303.71	310.69	302.8	307.7
306.09	308.6	307.71	303.1	304.02	306.51	307.1	307.68	299.48	298.86	300.03	298.83	304.62	303.42	304.5	301.82	299.97	301.36	310.09	300.51	303.91	305.58	305.3	302.67	305.64	300.23	308.5	298.93	297.75	305.46	299.22	303.97	301.93	299.72	304.99	304.92	304.44	303.29	302.54	305.17	305.65	306.7	304.74	302.83	301.14	306.55	301.3	307.26	298.69	304.65
313.82	316.53	312.51	317.91	315.41	316.73	317.88	318.96	315.97	318.93	320.16	314.66	315.53	317.2	312.73	317.34	319.49	318.7	311.53	319.77	317.66	319.24	320.47	316.69	320.37	315.71	315.26	319.36	320	315.99	313.94	317.12	317.16	318.25	313.86	318.1	315.9	318.66	313.67	316.38	319.02	317.49	318.31	322.51	319.54	317.38	319.95	320.56	324.16	311.08
312.01	310.17	318.37	317.97	315.82	320.11	311.64	316.8	318.86	316.07	314.61	316.02	315.55	311.97	318.7	314.93	313.75	313.52	315.64	310.92	317.62	317.16	312.4	317.37	315.99	311.77	312.53	317.35	312.2	316.6	317.31	315.53	312.26	311.87	317.46	316.41	313.01	315.8	321.79	316.21	318.53	314.89	316.17	310.65	312.03	311.45	312.77	310.91	318.24	313.85
304.97	306.7	305.71	302.5	301.5	299.35	300.63	305.17	305.31	301.29	301.34	298.28	297.9	299.5	309.94	301.54	300.8	304.2	304.25	301.46	303.55	299.21	301.35	297.42	300.31	304.2	299.53	305.27	306.89	302.75	300.34	307.78	299.81	300.11	302.94	301.12	305.3	302.47	301.24	302.91	298.68	300.46	307.43	299.86	300.86	302.81	301.54	299.28	302.48	299.47
303.45	310.05	307.46	305.82	303.88	304.38	308.17	306.22	304.84	303.32	308.25	305.72	309.02	304.18	306.33	306.49	302.66	305.23	308.24	310.77	305.13	310.61	307.09	301.88	310.99	305.17	308.79	307.41	306.13	304.01	307.27	307.3	308.92	310.24	305.27	302.25	304.22	308.95	308.09	299.62	299.63	309.49	308.06	306.76	303.14	307.95	303.81	309.92	307.91	305.73
299.68	297.39	304.6	299.11	297.7	300.94	302.99	304.23	298.23	304.53	299.39	301.13	297.36	306.81	303.16	304.74	296.71	302.78	300.4	301.42	298.83	298.93	298.81	299.53	301.29	297.99	297.37	295.16	307.95	305.05	301.04	298.13	304.85	301.73	302.33	306.44	303.92	298.87	301.48	299.67	307.38	302.7	299.91	299.85	303.64	303.72	300.09	303.29	300.67	298.12
315.12	314.8	316.55	313.34	312.24	313.58	313.64	315.07	317.68	312.04	310.41	313.87	314.24	318.15	314.61	316.18	318.91	311.83	312.45	317.37	313.32	310.89	312.33	317.44	314.96	315.25	315.45	315.99	316.44	312.55	313.6	315.42	315.45	316.65	314.89	313.57	315.81	316.71	316.05	321.35	317.8	318.88	311.66	313.86	319.06	318.39	313.34	313.04	312.22	314.69
318.35	315.29	317.98	318.05	313.11	319.7	313.69	314.81	317.2	318.9	320.87	321.9	317.19	316.29	319.01	319.61	321.45	320.28	322.19	318.8	322.37	319.37	317.97	312.41	316.7	315.84	321.64	319.02	315.76	317.15	318.18	315.43	316.32	322.44	313.97	314.1	317.08	314.59	318.57	316.05	322.37	320.27	316.22	314.45	318.74	322.79	318.69	319.1	321.07	322
315.22	308.9	316.06	311.52	310.91	307.41	308.22	314.5	309.51	312.16	312.24	315.94	311.7	308.53	316.02	310.38	313.92	315.83	310.19	313.54	310.4	318.93	311.41	312.17	310.33	315.78	311.35	313.61	310.65	313.42	312.11	310.51	314.72	310.65	310.15	314.36	311.09	313.67	310.11	312.85	313.25	308.44	311.89	311.66	317.68	312.91	311.43	311.49	312.73	311.44
303.3	300.68	304.91	304.8	296.33	306.53	300.91	302.72	300.59	295.55	299.74	298.23	300.42	303.43	303.76	298.43	303.04	302.21	306.09	303.39	303.77	304.31	300.3	302.14	300.15	301.32	304.82	304.88	297.17	297.4	299.82	297.66	295.98	301.59	307	304.69	294.64	303.2	306.64	299.81	298.86	304.72	298.45	304.1	304.25	298.72	301	294.74	301.4	299.7
317.44	317.53	321.2	318.02	317.78	320.76	320.53	315.61	318.26	322.59	318.03	314.67	319.88	319.05	321.52	318.71	318.31	318.43	319.38	318.92	319.46	321.84	311.9	317.79	318.91	318.14	318.11	321.29	316.16	318.69	317.82	321.91	318.8	321.91	316.63	315.81	316.51	319.37	314.03	317.51	318.75	321.47	319.71	317.62	316.67	316.54	319.42	317.79	313.46	319.52
305.3	305.93	304.49	302.57	305.39	308.35	305.01	309.15	304.35	305.49	308.74	308.82	304.69	304.38	307.15	303.57	301.94	306.08	311.38	307.92	303	302.08	306.04	301	299.7	302.01	302.25	300.91	304.65	303.09	302.06	301.12	306.31	304.66	306.33	307.5	309.61	300.61	306.51	300.93	307.83	303.21	309.77	306.17	307.05	306.46	310.81	310.54	309.44	305.43
313.13	315.54	315.38	307.59	311.03	315.39	311.97	314.67	315.68	315.07	313.87	311.14	320.75	315.67	307.48	314.74	313.09	316.01	314.72	313.93	311.43	313.82	315.36	311.82	314.58	312.12	311.88	310.15	307.5	316.88	314.61	311.05	312.83	312.73	313.8	308.57	310.27	315.11	317.4	318.42	318.67	315.71	312.29	309.71	318.88	315.36	311.72	317.39	312.57	315.13
300.69	302.45	302.03	297.95	306.18	302.34	304.1	306.68	306.33	302.1	301.84	303.22	300.84	304.41	311.27	306.21	301.46	305.57	305.39	303.54	297.96	306.9	303.8	305.05	306.31	302.15	301.23	305.45	302.27	304.23	307.25	302.28	304.6	305.21	301.36	307.5	309.29	303.64	306.64	303.91	308.96	307.82	302.69	311.27	305.45	302.99	306.07	304.83	300.14	304.23
312.57	310.15	308.21	312.3	311.06	308.29	304.23	312.54	312.17	306.85	310.48	307.95	308.72	314.32	309.75	308.6	311.13	305.21	308.98	312.83	311.68	315.54	309.21	303.1	311.08	307.99	309.7	312.02	308.46	311.11	307.19	309.21	319.63	313.36	311.09	310.57	311.96	310.53	316.15	315.26	310.3	307.94	308.51	310.82	309.84	307.89	310.58	310.03	305.1	311.46
307.98	311.23	308.23	308.37	312.32	311.85	308.89	309.7	307.92	303.43	304.72	315.22	307.26	308.69	310.71	307.77	309.43	309.63	311.76	313.79	307.2	312.71	306.43	307.08	307.93	309.23	311.91	309.39	309.32	309.34	309.19	310.45	305.84	304.46	311.96	303.35	306.44	305.38	309.53	305.45	304.46	312.29	311.97	311.88	311.6	305.81	303.86	304.87	306.35	316.92
297.36	294.38	294.11	298.82	292.64	293.56	293.49	294.65	297.57	300.77	298.03	297.11	292.26	295.49	303.1	298.71	295.03	296.21	296.8	293.93	297.33	296.84	297.96	295.58	294.64	300.17	293.17	296.32	296.97	298.55	296.78	297.91	298.56	302.78	297.48	294.82	298.12	297.49	298.02	299.17	301.46	301.61	297.87	302.54	293.52	292.67	295.68	301.64	300.35	294.96
303.54	302.39	298.94	302.61	302.63	299.73	302.07	298.44	305.1	297.38	299.95	304.29	304.03	303.16	304.92	312.03	300.77	304.8	302.67	303.67	303.28	302.98	299.46	298.5	301.06	303.14	301.67	297.4	301.92	297.86	306.63	305.87	303.44	305.2	302.22	302.76	301.95	307.71	302.71	304.58	303.49	303.59	300.42	296.23	300.67	301.78	301.82	305	307.36	299.66
311.18	312.28	311.81	310.56	309.13	308.51	304.89	309.13	308.69	310.01	311.15	316.31	308.71	308.59	313.75	305.84	304.38	310.8	305.01	309.3	312.59	307.16	307.42	307.84	313.2	305.65	306.5	305.16	312.55	310.81	311.02	310.01	305.72	310.36	307.28	307.5	308.99	306.85	312.81	302.6	308.44	306.45	311.15	305.22	309.92	310.01	307.99	315	307.74	311.12
302.29	299.8	305.18	303.27	304.52	297.15	309.61	303.74	302.04	298.96	299.57	301.18	300.92	299.31	297.92	293.23	304.51	305.09	297.52	298.62	301.2	299.45	296.46	302.22	298.7	301.25	295.99	301.2	307.06	302.73	296.34	298.45	302.65	298.74	298.69	301.03	303.62	301.59	301.93	301.88	301.52	299.93	301.11	299.04	307.9	302.61	299.18	304.05	300.71	301.44
304.71	303.87	308.89	304.09	309.2	303.78	308.88	301.07	310.42	307.39	311.01	308.36	307.31	307.58	308.26	306.4	306.51	300.19	303.62	303.66	306.87	306.09	305.74	301.55	307.82	302.85	299.61	307.91	303.07	310.86	308.35	302.08	304.4	304.13	305.64	306.32	302.13	311.53	310.71	303.67	303.76	304.72	306.61	301.13	311.42	305.22	307.97	310.54	305.71	309.32
304.68	301.81	301.97	302.09	302.32	298.08	301.44	304.63	299.94	309.71	299.65	297.88	300.23	303.97	304.52	310.28	302.39	302.51	304.12	302.08	303.76	301.81	304.68	300.93	307.69	298.37	308.73	305.09	304.16	302.41	302.64	305.1	306.13	302.68	306.83	301.52	300.98	306.53	302.44	303.35	306.17	298.19	301.46	292.51	303.08	306.73	301.13	301.62	304.67	303.87
312.37	322.4	313.76	313.53	304.81	309.01	307.67	316.62	311.9	317.08	320.31	312.82	310.51	313.89	311.7	312.71	310.46	315.54	315.99	310.52	316.68	314.74	313.09	313.12	310.56	310.22	311.3	310.62	312.53	308.54	307.03	311.16	314.9	316.47	311.57	316.59	308.74	313.42	308.04	316	316.61	312.04	310.92	313.46	314.01	309.12	312.47	312.99	309.87	315.75
312.61	314.56	317.63	307.95	317.15	311.54	318.19	316.7	311.54	311.55	312.53	308.82	308.67	314.57	310.93	311.74	314.69	310.89	309.7	317.84	316.95	315.06	311.63	315.67	314.2	309.67	312.95	312.89	309.74	315.94	315.31	310.82	307.57	307.73	314.81	309.48	311.51	312.67	308.84	310.94	313.1	311.83	319.28	314.91	316.18	311.03	312.12	316.71	313.72	311.24
307.15	301.78	299.16	308.87	301.73	302.45	306.73	300.3	302.31	302.33	298.48	301.52	300.46	298.02	306.04	303.19	303.63	300.12	303.16	303.58	302.68	303.77	302.29	308.28	297.72	301.25	305.04	299.68	304.11	306.29	302.78	310.82	301.87	306.87	305.4	303.62	307.88	298.14	302.03	299.05	300.67	306.91	302.63	303.27	299.66	301.8	305.17	303.25	303.66	301.2
314.23	312.72	314.66	314.57	315.53	309.83	316.83	312.7	315.76	314.53	318.08	307.19	317	311.09	312.08	314.5	312.63	316.94	311.96	316.93	312.28	308.88	313.86	313.58	311.62	315.43	314.45	316.63	315.33	314.2	314.76	316.32	312.89	315.79	310.34	315.66	315.04	309.78	314.64	314.32	311.99	311.64	315.38	309.63	311.79	317.93	310.85	321.94	321.76	318.01
301.32	301.45	303.46	302.26	302.73	301.57	299.72	303.93	303.78	305.72	299.09	299.87	305.85	302.73	301.16	303.61	304.61	305.38	299.5	302.06	301.98	302.41	302.05	303.31	300.12	297.48	299.54	301.88	304.34	297.6	297.66	301.33	299.48	302.97	300.84	304.09	305.43	300.43	303.69	306.74	301.12	298.75	301.58	300.31	308.96	302.05	303.85	305.56	297.32	303.79
311.12	320.26	321.22	319.68	311.97	313.02	313.23	312.05	317.4	315.23	311.92	318.3	316.79	316.61	317.6	315.69	314.16	318.13	315.56	316.21	310.26	311.79	310.39	316.11	315.95	315.81	317.72	313.52	307.97	314.65	315.67	313.85	316.12	312.82	312.05	316.49	316.75	314.51	316.29	312.1	314.64	313.07	314.18	311.15	314.94	318.27	317.62	312.47	314.19	312.55
311.26	311.76	313.57	308.94	306.99	309.61	304.92	312.53	314.18	307.78	310.28	307.68	315.6	314.49	304.01	310.25	304.64	308.86	306.79	311.09	309.8	308.56	310.15	310.37	309.1	312.16	311.37	310.02	308.47	309.23	305.97	311.58	310.31	306.39	301.91	310.27	306.8	309.36	310.12	310.6	308.11	305.44	306.66	307.91	307.64	309.88	304.5	311.71	307.01	311.79
311.14	311.4	317.88	308.35	318.1	310.22	312.05	313.11	310.08	313.36	318.51	314.67	310.82	314.78	314.5	311.54	313.76	317.13	311.72	313.9	313.84	312.24	314.13	315.03	310.97	318.98	315.83	316.14	315.71	320.08	313.81	312.76	314.26	313.69	313.08	314.88	315.73	316.79	312.19	311.89	313.51	317.4	313.62	308.73	312.48	315.06	309.6	310.27	308.56	313.86
315.99	318.51	317.8	319.21	322.46	316.49	316.31	312.87	317.07	310.77	315.8	314.15	312.2	313.38	317.58	315.48	314.56	313.97	313.85	320.14	316.01	314.3	315.41	314.82	314.13	315.6	318.49	311.97	314.42	318.84	312.83	314.5	317.71	316.33	316.05	315.85	318.09	320.77	318.58	316	312.63	314.49	314.96	314.81	316.6	316.49	318.94	312.56	316.71	316.82
303.36	300.73	301.66	304.79	305.09	302.24	299.6	305.46	305.59	302.59	304.52	307.23	302.39	304.44	306.97	302.87	304.84	303.59	303.64	303.32	298.89	303.64	300.34	301.83	306.11	305.89	304.83	304.66	301.19	300.11	306.6	304.37	306.43	301.87	297.82	302.73	304.1	304.37	302.93	302.98	308.98	304.98	307.25	304.88	303.01	307.6	303.15	304.32	304.9	307.15
303.24	303.51	308.49	300.31	304.13	306.66	307.16	306.88	309.1	298.99	306.45	306.21	306.01	308.57	308.08	302.67	306.27	304.59	309.42	304.66	309.33	311.22	306.63	302.38	310.62	311.48	305.66	299.3	305.97	309.26	305.86	309.52	312.3	309.01	306.09	304.13	303.22	303.62	306.32	307.62	308.14	304.29	304.32	306.45	306.91	310.12	303.81	306.41	304.71	303.67
329.16	328.19	332.16	328.59	321.09	327.24	328.52	327.45	326.1	326.47	321.21	325.69	327.69	328.12	332.05	327.49	330.22	329.63	325.83	326.49	330.2	326.14	322.75	328.89	329.9	327.34	332.2	331.63	327.16	326.67	329.05	331.56	327.67	329.41	328.18	333.75	327.19	324.7	330.51	327.91	327.04	329.18	326.66	336.77	330.79	324.54	323.1	325.21	331.56	328.71
311.52	306.3	317.72	315.79	315.64	318.33	312.97	311.98	312.77	312.2	314.7	306.38	316.29	310.04	310.77	314.56	310.71	318.01	321.43	311.55	309.59	312.77	309.61	311.94	309.77	311.39	312.42	307.22	319.07	313.33	308.14	312.31	314.15	312.58	310.01	313.98	308.66	314.49	314.28	313.05	313.52	312.2	313.28	310.07	312.13	310.23	312.47	308.89	311.1	314.8
310.09	314.37	312.25	314.76	309.82	315.24	315	321.11	310.23	318.26	314.24	314.29	313.22	316.58	316.86	322.43	311.79	315.29	315.67	311.37	318.24	315.17	312.27	318.19	314.98	312.93	316.16	314.25	314.92	316.38	311.53	315.18	314.56	314.86	316.03	311.65	313.05	320.72	316.76	314.21	312.77	313.51	315.72	316.43	316.26	313.64	316.83	312.54	320.24	318.22
313.85	318.64	316.08	317.63	315.92	314.37	314.52	316.12	315.5	315.89	321.62	317.19	314.58	318.33	320.77	318.62	319.12	320.72	318.28	315.11	317.85	315.85	314.27	315.97	321.12	320.66	319.02	317.31	318.95	318.18	316.74	316.24	319.34	317.24	314.53	316.49	314.6	314.45	319.52	313.08	319.26	316.45	316.53	318.5	310.4	312.89	317.7	317.26	316.42	314.32
311.36	313.55	312.12	314.21	315.74	314.68	311.77	312.81	314.96	312.52	315.61	317.63	312.2	316.46	312.97	317.62	314.23	310.16	321.89	314.31	310.26	313.75	311.99	316.43	312.1	314.01	315.46	311.94	312.39	313.87	315.99	311.41	316.54	316.9	308.23	312.75	310.17	310.07	311.07	317.43	309.41	316.47	312.23	318.8	314.67	310.61	315.68	314.02	313.56	320.06
317.42	322.28	314.58	318.6	321.86	317.86	322.13	320.65	321.7	316.79	317.08	316.55	320.26	320.49	315.32	317.37	312.86	322.2	314.81	316.28	316.71	314.06	313.43	318.33	320.84	319.64	319.38	320.23	319.95	318.35	321.98	320.21	316.77	317.01	321.43	317.28	320.02	313.27	319.03	320.15	315.87	318.34	321.26	319.91	316.2	325.25	318.21	316.85	322.29	317.79
308.87	304.51	302.25	308.18	306.92	300.79	300.4	300.17	302.36	303.38	305.83	304.29	303.31	308.51	300.61	306.62	306.41	305.32	302.02	306.85	308.44	304.27	298.77	306.19	303.18	303.11	302.24	305.85	304.46	305.48	304.4	305.79	309.31	302.21	303.09	307.33	308.16	308.36	303.85	304.38	306.27	302.32	305.68	306.83	301.18	309.61	298.89	302.46	300.2	305.55
308.47	302.18	302.94	307.81	297.74	307.62	308.13	303.77	305.56	305.09	303.2	310.05	303.54	305.25	304.92	307.93	300.56	305.55	298.96	303.66	307.95	299.49	303.78	308.83	305.87	305.15	304.2	305.86	304.19	304.61	305.27	303.4	303.32	304.26	302.09	300.88	307.39	309.93	302.64	304.78	308.22	309.23	304.82	308.03	307.07	300.24	304.31	305.5	304.37	307.93
294.39	295.32	290.75	298.64	293.92	294.1	301.31	296.66	294.87	299.58	293.66	291.46	296.71	294.76	292.28	299	290.64	296.17	294.08	292.49	294	296.6	296.35	298.15	296.68	297	295.66	295.75	297.05	291.62	296.46	290.61	293.25	297.27	295.57	292.66	292.13	296.67	297.62	295.33	294.39	299.41	292.89	289.64	288.73	293.66	294.29	295.2	293.21	294.9
308.42	311.69	316.96	311.52	316.63	315.73	312.66	314.85	311.56	318.82	313.37	315.89	318.95	315.1	315.53	318.29	316.81	311.59	311.7	309.98	312.66	313.47	318.31	316.72	311.41	311.27	314.03	313.08	318.09	311.02	313.55	311.94	311.26	314.45	311.7	311.07	307.17	314.71	312.18	313.22	317.12	313.42	310.37	312.74	312.61	313.17	309.73	314.39	314.57	312.23
325.28	328.66	323.78	326.64	324.76	323.74	329.62	328.92	323.76	328.39	329.33	330.56	329.88	332.01	331.38	329.82	325.17	325.93	326.59	325.41	320.25	325.89	329.55	320.53	328.71	329.56	327.81	329.61	325.16	324.15	327.95	326.07	328.68	326.01	323.65	325.28	327.84	330.58	323.85	323.31	325.61	327.81	328.06	320.93	327.15	322.98	328.6	327.82	325.93	324.34
310.23	310.29	306.94	308.62	312.28	310.62	311.93	311.57	308.67	309.41	309.45	312.85	303.55	304.12	312	309.64	306.08	310.57	311.27	312.07	311.71	310.96	312.36	310.24	311.13	308.41	307.37	310.38	309.9	308.11	309.33	312.83	306.5	306.41	308.9	308.72	308.78	310.75	313.14	309.84	308.01	312.43	311.88	309.91	312.62	315.04	315.13	312.09	309.42	303.58
310.31	305.94	306.56	308.33	310.79	307.49	309.15	310.22	307.49	313.33	311.48	313.92	309.49	315.8	308.95	309.64	304.5	313.16	315.89	305.26	308.64	307.16	304.78	302.71	302.93	310.47	312.32	308.3	310.77	309.17	310.35	312.26	306.15	302.11	308.8	306.92	311.62	312.17	308.8	311.25	312.71	312.09	311.62	305.74	309.9	315.15	309.7	308.41	311.88	312.59
302.33	301.68	300.34	306.99	304.48	306.72	302.92	304.61	304.99	301.91	307.02	306.31	305.01	304.59	303.22	304.49	303.43	310.29	309.38	301.22	305.24	306.7	303.87	308.02	305.5	305.79	308.72	306.73	307.4	305.78	304.61	305.54	307.27	301.33	306.22	307.24	307.85	299.11	305.01	302.99	307.35	303.09	306.94	307.88	305.93	302.65	308.33	310.88	309.44	307.65
309.58	312.32	313.43	308.01	316.58	315.81	308.69	314.62	311.07	312.84	309.03	313.32	308.93	313.61	316.79	316.86	314.89	311.44	310.34	311.86	315.96	315.59	317.68	312.3	312.54	314.56	313.19	314.59	315.1	314.1	312.46	312.11	313.73	310.26	312.37	317.67	311.81	315.3	311.54	313.71	313.85	311.65	316.07	314.07	310.56	311.94	315.17	311.12	315.13	315.61
329.57	323.73	324.27	325.61	324.91	323.17	322.06	326.44	319.7	323.13	326.33	326.67	324.94	324.38	328.96	330.49	324.79	326.22	321.3	326.64	321.61	326.89	329.48	331.65	325.85	323.41	316.79	324.57	326.1	323.77	327.66	326.58	323.64	325.58	324.42	325.09	323.39	319.71	324.52	326.01	329.62	323.48	321.56	327.69	318.76	325.08	328.72	325.67	323.14	326.48
328.79	330.35	322.54	325.47	329.38	328.11	328.31	322.41	326.39	326.6	323.12	328.49	327.39	330.69	330.23	324.39	331.02	331.68	328	323.85	328.41	324.02	327.68	333.8	326.8	331.22	328.78	321.87	330.6	325.86	330.04	328.34	324.76	327.26	325.06	326.13	325.56	323.74	325.6	327.64	326.83	321.83	328.25	332.9	327.54	332.76	326.76	331.32	328.84	327.84
318.39	313.34	307.82	311.71	309.69	312.3	310.08	313.99	314.55	314.43	317.34	314.81	308.75	313.73	310.75	311.25	307.43	312.04	313.16	311.12	317.77	313.31	313.99	319.25	312.6	313.17	311.13	312.23	314.76	315.4	308.89	309	312.65	314.08	313.02	315.44	311.93	315.87	312.15	311.61	311.74	313.23	310.31	314.28	311.3	312.19	311.6	313.09	314.17	308.05
299.88	297.92	295.03	294.75	296.03	298.04	301.62	291.47	298.6	296.59	297.96	299.86	295.6	293.87	296.13	292.48	294.72	299.42	295.6	294.6	306.48	297.88	298.17	297.41	296.08	293.55	294.21	294.9	297.08	297.44	298.9	294.59	304.59	297.48	299.3	291.01	295.82	293.19	296.55	295.78	295.66	294.09	300.04	297.35	293.95	292.7	297	294.36	298.76	297.86
306.25	307.33	308.32	307.6	307.87	302.75	306.67	308.47	300.65	311.29	303.41	308.04	309.1	304.47	310.13	311.08	312.25	307.74	308.29	300.91	306.95	303.44	312.36	307.26	309.75	305.62	305.66	308.56	305.61	306	305.09	304.57	307.01	309.85	306.81	303.13	306.75	306.47	309.31	304.59	307.42	309.34	305.57	307.78	306.2	305.13	308.35	310.7	305.79	306.46
311.24	317.94	318.83	313.09	312.97	312.06	316.01	312.99	314.53	314.84	319.32	317.21	312.9	312.95	314.66	317.1	318.1	311.35	316.03	316.6	313.06	317.34	312	312.66	317.11	315.66	312.21	309.47	318.52	313.7	322.58	311.31	316.9	313.29	314.09	316.82	313.04	312.97	314.71	313.53	315.18	312.4	312.78	315.47	313.38	316.89	316.95	314.98	315.93	315.39
310.69	309.67	318.55	314.08	317.67	313.14	315.15	314.51	309.84	313.33	316.65	309.64	314.46	312.47	316.42	309.81	306.43	309.42	311.78	314.4	311.93	313.36	311.63	315.41	314.98	310.43	316.95	315.19	309.97	316.8	309.67	313.04	310.97	311.41	311.41	312.08	314.86	316.58	318.21	308.84	313	307.75	307.44	310.07	309.24	311.9	315.67	310.59	310.97	310.36
308.63	303.14	299.83	301.05	303.78	304.4	303.13	300.64	305.91	299.13	308.18	307.51	301.63	303.04	301.66	298.22	307.15	303.03	304.14	301.96	304.21	302.09	306.45	302.71	305.09	304.22	304.9	299.78	305.39	304.77	305.57	305.76	306	303.09	299.15	304.69	302.2	304.14	299.62	306.23	301.25	300.99	302.62	301.83	302.18	302.39	304.74	299.52	304.76	303.02
299.44	301.33	300.15	301.43	304.82	305.18	299.51	301.32	303.25	298.08	296.53	306.1	300.19	297.97	304.68	295.73	297.41	300.27	303.77	302.34	297.93	301.41	294.67	300.21	298.14	298.95	298.43	293.21	298.04	298.79	301.43	304.28	300.91	304.32	301.71	298.18	300.19	296.92	297.98	301.58	298.54	300.15	303.44	302.92	299.82	303.54	300.45	298.05	298.97	302.35
320.23	326.3	329.02	321.34	327.26	319.94	329.5	319.32	327.78	315.42	323.45	320.55	325.63	322.55	328.35	327.48	324.89	322.3	326.54	322.27	326.08	326.07	325.49	320.96	320.95	325.33	322.4	326.98	329.49	327.64	324.22	327.74	327.22	324.24	329.79	328.46	327.92	327.88	326.82	319.59	326.83	323.55	325.02	324.66	328.91	324.35	322.7	321.86	330.11	322.99
318.62	315.77	319.46	319.92	313.6	319.06	314.66	314.09	316.06	314.04	316.44	314.02	317.89	316.53	317.66	317.38	318.43	316.26	313.19	317.8	321.89	315.71	316.69	313.37	314.15	315.56	315.78	318	316.41	317.02	319.59	314.99	321.66	319.04	316.53	319.7	319.85	317.61	320.12	319.09	317.9	311.46	315.28	316.31	318.5	316.25	322.16	320.46	317.5	314.05
305.79	307.96	306.69	297.36	301.15	302.98	306.53	303.13	304.67	304.55	303.76	300.32	299.39	296.59	302.94	299.88	305.32	304.83	300.62	297.26	302.89	309.83	308.11	303.37	305.82	306.26	305.46	303.31	302.13	295.03	301.1	303.41	304.06	301.43	303.26	305.37	303.17	306.66	302.26	303.14	296.99	308.21	308.46	301.06	305.08	301.96	303.83	301.87	302.01	302.33
303.84	306.47	303.59	310.84	305.86	308.59	303.81	305.85	308.52	310.08	307.08	306.6	306.14	306.11	303.53	307.11	303.72	304.82	303.32	305.39	303.29	302.89	303.07	307.69	301.9	303.09	305.24	306.73	308.36	302.43	308.51	310.35	305.74	307.1	301.28	303.02	306.61	307.93	307.62	307.31	312.49	306.25	307.17	305.18	305.54	309.18	302.1	306.74	307.65	307.39
305.96	306.75	302.29	306	302.39	298.28	302.81	303.4	305.37	306.03	303.22	301.94	302.58	304.6	302.52	304.99	302.24	302.96	303.01	308.31	303.71	301.92	302.03	304.56	305.63	302.84	303.2	305.11	306	310.02	306.25	300.92	306.4	312.42	308.03	307.09	306.91	309.03	308.46	303.41	308.26	302.6	310.03	310.75	302.58	304.16	304.64	300.96	303.04	304.95
302	303.47	303.6	304.36	304.15	306.94	299.18	301.11	308.59	300.92	304.76	306.05	305.15	304	299.91	301.68	304.3	307.46	308.47	305.99	306.45	301.62	299.05	302.24	306.01	303.41	305.64	308.6	302.44	305.71	301.07	304.75	299.4	304.58	303.25	303.64	301.17	302.59	301.15	298.88	298.96	301.28	304.83	305.95	306.91	306.2	307.19	307.19	302.18	298.37
325.05	324.4	326.28	326.11	326.27	324.26	328.14	323.53	325.41	319.47	322.7	324.5	326.24	322.77	318.58	323.5	320.96	324.7	327.03	323.76	325.84	325.36	323.84	322.02	325.95	324.52	320.91	325.2	323.73	316.57	328.32	316.98	321.75	323.19	326.11	324.75	329.62	328.21	317.25	320.46	320.66	319.36	329.61	320.31	324.82	327.5	330.99	320.87	326.45	324.48
318.8	316.82	319.97	317.96	320.57	320.18	316.31	312.8	321.56	317.1	319.31	316.78	321.52	319.59	320.05	314.69	316.82	313.62	319.04	320.07	320.08	319.37	315.12	318.02	315.7	315.82	319.61	313.83	322.54	315.23	314.87	318.75	319.18	314.93	319.43	318.61	312.48	319.39	318.5	315.67	319.8	315.2	323.01	315.87	318.84	316.49	314.08	317.09	314.87	317.67
331.13	327.63	321.62	329.27	327.93	325.77	326.75	328.11	323.9	322.54	330.48	322.6	324.46	327.57	325.22	323.02	324.41	326.53	331.85	325.62	331.5	324.79	328.29	325.57	326.01	328.27	325.77	328.21	326.19	325.47	331.76	327.64	328.97	327.4	328.82	324.98	332.21	327.04	321.63	327.64	331.36	328.89	333.52	327.77	324.9	330.65	326.45	325.33	328.45	328
314.47	314.48	305.1	310.16	313.45	307.9	311.59	315.23	311.36	314.63	310.98	313.69	313.33	310.78	307.88	308.19	310.9	315.84	312.42	315.61	315.43	312.91	309.52	310.37	317.26	312.45	311.87	310.93	317.8	308.1	313.05	313.56	311.5	310.16	310.36	309.89	313.24	308.83	312.24	311.89	309.96	316.1	305.19	309.43	311.75	311.88	312.45	317.39	315.32	315.3
302.65	303.27	301.36	302.96	303.84	302.65	302.21	301.88	303.87	300.14	306.38	304.48	303.68	293.55	302.53	302.33	306.1	302.2	301.49	306.51	297.6	305.58	299.97	304	304.26	302.67	307.76	304.34	303.4	301.19	309.76	300.2	299.36	301.71	298.75	301.47	304.98	303.01	302.78	304.19	302.19	305.61	299.09	309.17	306.09	301.64	300.64	302.83	304.36	302.03
302.36	307.32	308.62	302.91	302.93	303.49	305.03	299.91	308.15	305.31	311.05	306.37	305.23	307.76	304.59	308.77	307.31	305.98	306.09	303.37	308.43	307.55	303.92	306.03	301.86	303.98	305.48	308.92	315.24	304.64	306	308.31	307.2	305.37	304.16	306.05	307.18	303.96	312.22	307.95	311.14	307.91	306.37	310.36	306.39	299.29	309.35	306.84	302.22	309.35
310.29	309.38	307.08	310.85	310.34	303.69	310.59	308.85	310.04	306	307.41	310.31	310.94	305.29	314.19	314.5	309.95	315.38	308.56	307.74	307.39	306.9	309.29	309.8	307.4	310.9	310	310.7	310.63	313.74	309.87	309.09	309.21	310.38	308.09	308.32	309.01	315.33	304.13	303.34	306.42	313.57	310.28	311.78	303.59	309.24	317.87	307.8	308.92	307.98
302.01	301.89	303.19	299.85	308.75	302.56	306.19	297.6	304.41	302.11	298.79	306.27	304.81	305.2	299.78	305.3	297.36	307.59	305.2	299.5	304.08	300.46	301.2	301.97	299.43	300.66	301.46	299.16	299.21	305.39	298.98	306.81	304.59	303.94	304.68	306.56	305.27	300.15	306.42	305.01	305.96	305.22	298.79	305.32	302.07	308.14	302.46	299.12	302.49	299.35
320.99	314.39	317.59	307.37	312.55	314.16	313.95	311.34	313.91	312.52	319.74	314.54	306.89	314.76	313.67	310.01	314.66	306	319.07	313.67	312.64	313.07	318.09	316.4	313.2	313.73	308.5	308.84	306.41	313.51	308.37	315.11	316.16	311.98	312.19	315.52	314.66	311.06	313.42	313.71	314.9	315.72	314.07	314.7	308.14	312.36	314.78	306.16	311.91	313.81
312.38	310.87	310.75	312.81	310.36	311.83	310.5	307.01	314.02	314.86	311.76	312.95	312.42	306.6	310.06	312.81	314.26	310	313.02	309.01	309.24	311.05	310.97	311.31	313.71	314.13	313.73	310.52	309.43	309.23	310.67	310.97	313.88	311.89	312.7	315.99	310.09	311.46	311.41	307.44	315.63	312.54	311.61	310.67	310.73	310.67	313.88	314.16	311.86	307.8
318.35	315.07	312.28	316.08	317.78	315.82	318.85	320.48	314.53	321.75	317.39	322.35	321.7	315.09	320.06	315.07	313.76	312.6	317.83	319.06	316.14	319.54	320.54	317.91	319.5	324.35	322.14	321.41	315.62	313.04	320.06	314.87	315.26	318.46	318.56	318.53	313.46	321.01	317.93	318.67	315.93	317.27	319.84	313.92	316.26	317.5	316.01	314.16	317.89	317.22
315.02	316.72	309.68	313.55	316.08	311.22	317.11	314.84	313.75	311.63	310.77	311.91	317.04	312.38	312.99	312.63	310.34	313.68	309.23	310.5	309.19	313.69	314.96	314.3	312.74	310.77	311.28	311.83	318.58	313.65	314.66	312.77	316.65	307.06	312.48	308.39	312.7	313.41	315.99	310.81	310.75	316.82	316.43	310.58	311.88	314.08	315.68	306.88	317.26	311.01
317.08	313.96	318.12	317.5	315.99	315.48	315.84	312.34	313.7	317.7	317.54	311.36	308.34	319.32	316.34	320.63	312.47	315.32	315.61	313.4	308.15	315.24	313.9	314.34	314.48	316.44	315.47	316.16	314.64	321.45	310.44	310.25	320.45	312.19	311.48	314.42	312.66	322.42	316.35	319.13	315.72	318.82	310.3	316.29	308.28	317.34	312.38	313.34	315.61	317.21
295.58	301.3	297.37	298.97	294.19	294.02	299.36	299.07	296.29	296.43	299.9	293.81	293.52	297.46	294.69	291.22	296.38	294.93	291.98	298.21	298.48	295.72	306.75	294.69	296.93	304.87	299.72	299	293.21	297.94	300.2	295.09	297.4	295.46	296.81	292.75	301.62	296.64	300.07	295.94	295.08	293.89	300.96	297.42	298.1	297.64	293.21	297.94	296.01	295.7
314.47	317.6	317.44	314.87	312.72	319.18	320.93	316.92	313.79	319.93	315.28	312.93	315.1	318.27	311.75	321.17	319.04	314.23	307.91	315.73	318.39	315.42	313.98	319.03	313.26	314.65	314.5	316.16	314.64	316.38	317.62	316.48	313.42	310.38	314.37	313.84	314.51	315.55	316.54	309.3	314.54	309.15	320.9	318.08	312.23	318.3	319.19	312.03	311.96	319.7
307.05	298.91	302.01	299.08	303.52	304.21	298.34	301.71	302.92	304.7	304.17	296.62	303.6	307.67	303.81	301.31	301.74	308.63	303.38	302.67	299.37	301.46	302.96	308.83	299.72	297.91	303.8	302.67	305.76	301.28	302.51	307.67	304.03	306.18	304.23	307.13	300.64	306.44	307.73	301.07	303.88	305.46	307.43	303.22	302.84	299.35	305.3	300.93	298.79	308.15
303.75	302.43	305.7	304.33	299.3	305.38	305.08	301.2	300.54	304.43	307.15	303.32	301.33	309.71	305.43	300.7	305.6	299.52	302.84	304.06	301.91	303.49	304.05	300.75	305.15	303.94	304.4	304.04	302.03	303.62	302.73	305.04	300.43	299.69	304.6	304.46	309.15	305	303.7	303.05	301.87	302.14	309.85	303.12	300.47	304.29	301.62	302.99	303.14	305.32
303.3	300.99	301.97	302.01	304.29	298.97	305.61	303.41	304.21	304.83	300.88	303.9	301.15	302.45	305.59	303.24	302.41	299.45	303.54	299.73	308.77	306.44	302.9	306.01	299.04	302.98	303.1	304.63	299.29	302.24	301.6	303.36	306.85	303.75	307.77	301.22	302.81	301.32	300.93	302.46	300.19	299.82	307.76	304.76	299.84	302.73	303.89	305.3	306.86	302.38
296.54	295.26	290.74	295.85	298.13	298.99	294.6	294.61	294.73	296.63	295.13	291.51	297.86	295.18	291.27	294.48	292.2	297.14	291.76	297.97	294.1	297.45	295.26	295.85	290.68	296.26	297.48	293.78	294.63	296.98	292.43	299.7	294.62	296.84	299.56	297.73	297.82	296.23	292.55	293.52	293.2	290.35	293.33	295.96	300.1	296.26	294.08	294.07	294.05	297.65
327.65	324.83	330.83	325.58	334.31	330.8	326.44	324.94	328.27	322.74	328.63	330.06	326.11	328.75	323.79	323.26	327.96	332.31	325.47	324.12	327.58	328.54	330.21	326.59	322.84	328.42	320.81	327.97	327.86	326.97	326.71	325.76	320.56	329.43	326.78	327.66	329	326.62	324.24	329.34	326.99	318.76	325.17	325.58	331.1	327.25	328.82	324.59	326.72	323.84
305.96	306.68	304.87	306.67	301	305.24	304.01	301.56	303.43	305.54	302.54	301.95	307.53	307.95	302.94	302.88	309.15	301.02	305.89	307.34	305.98	307.3	308.39	307.46	304.26	310.07	298.18	305.97	306.61	303.52	301.62	305.07	308.97	306.64	306.44	297.57	305.42	301.68	307.63	306.91	300.52	307.16	302.37	303.68	303.7	307.65	304.57	307.62	307.54	302.28
328.1	331.28	329.43	327.91	333.22	328.23	331.91	325.87	326.28	327	325.94	328.41	327.15	325.8	330.22	325.95	329.13	326.11	325.12	324.95	328.15	330.21	329.4	331.64	324.51	327.27	328.66	330.02	328.82	326.98	328.68	330.69	327.41	321.27	328.08	330.13	325.55	321.82	326.7	328.13	329.69	329.32	325.25	330.88	330.64	328.96	324.53	327.55	325.81	328.71
314.22	307.67	307.2	310.83	314.57	314.08	312.69	315.16	307.02	311.99	313.5	310.52	315.87	316.22	312.28	307.07	312.23	313.8	312.47	314.11	312.69	319.78	318.07	312.04	314.21	305.25	310.26	316.86	315.16	308.24	317.32	313.73	316.39	316.82	316	305.63	310.5	313.31	314.06	317.09	307.22	315.94	316.59	318.74	311.19	311.31	312.85	312.88	312.04	309.41
306.01	304.73	306.22	301.18	308.07	305.05	304.26	301.07	306.67	305.5	306.02	305.78	302.31	302.14	302.53	301.75	304.36	306.44	300.35	307.65	300.71	305.33	302.25	303.9	302.7	308.88	308.25	311.27	306.86	303.2	302.16	305.45	309.27	310.89	306.65	308.47	305.15	309.2	300.15	305.89	303.32	306.62	306.7	305.6	301.64	307.08	304.72	305.9	301.38	305.67
303.55	300.36	299.89	311.68	301.79	309.25	306.13	303.7	306.1	299.28	301.3	299.55	301.88	304.67	304.09	301.45	305.08	302.02	302.1	300.18	304.29	306.71	302.51	302.51	307.26	301.53	307.17	301.6	298.09	301.27	303.39	301.75	303.31	299.78	299.87	300.3	302.66	302.13	306.13	305.08	307.14	301.07	299.76	305.76	300.11	301.89	304.76	307.34	305.71	299.59
305.33	302	308.48	301.31	303.38	301.38	305.58	303.12	304.38	303.94	304.49	307.42	303.21	300.88	301.63	308.17	302.52	310.55	304.35	303.2	306.66	304.26	302.61	301.65	301.35	301.78	304.73	302.5	303.73	297.66	306.18	306.37	305.14	304.81	301.29	306.24	307.28	300.72	299.65	301.58	304.66	308.45	301.41	303.31	302.56	301.28	304.13	304.25	309.88	306.72
313.27	313.52	313.68	311	312.1	315.62	312.26	313.53	317.25	313.53	315.09	316.82	310.86	313.96	310.07	315.56	316.93	314.29	315.81	318.98	314.73	314.62	315.69	317.63	312.65	320.53	317.88	314.38	312.79	315.15	312.33	311.73	316.63	319.23	316.04	315.71	311.57	318.94	314.35	310.5	314.27	313.12	313.9	317.52	314.74	315.91	320.54	313.58	313.78	315.91
312.67	318.84	311.8	315.89	316.46	309.19	314.68	312.61	316.74	313.46	312.69	313.85	318.08	312.47	312.92	313.79	312.72	307.29	314.86	314.94	312.49	307.28	314.03	311.03	312.23	316.5	317.89	307.26	311.49	312.8	313.78	316.3	310	317.57	311.65	317.51	313.62	314.41	311.59	307.24	315.21	317.63	308.16	311.7	313.49	312.86	315.09	312.8	314.67	310.36
314.69	316.1	322.95	319.88	318.92	316.6	315.97	317.52	314.15	316.3	320.43	316.38	318.97	317.43	318.24	310.78	317.95	322.62	312.26	314.39	319.81	315.95	315.52	317.76	320.51	314.63	320.18	312.47	317.65	312.34	316.12	314.27	315.14	316.89	320.01	317.34	315.64	318.06	314.81	320.12	314.47	314.95	320.79	319.39	317.38	313.32	315.25	314.13	317.53	315.91
297.48	297.15	301.67	298.7	298.87	302.04	299.96	299.84	303.83	301.82	300.52	299.98	301.59	299.87	297.48	303.22	302.08	297.02	302.48	303.98	303.88	303.79	299.87	299.46	305.09	299.68	304.76	298.64	301.2	304.31	300.67	298.19	300.05	298.97	300.99	300.44	304.38	296.64	295.78	300.53	299.24	303.23	296.65	299.91	303.15	298.35	303.27	301.22	304.52	302.33
305.65	299.72	303.74	303.19	302.78	303.67	303.06	303.9	300.46	306.2	305.52	304.45	303.86	299.6	302.31	303.31	302.99	301.9	306.59	301.87	305.38	303.46	298.56	303.93	303.73	307.26	304.21	302.55	305.27	304	302.8	300.31	303.54	303.38	294.28	303.47	304.17	301.29	304.56	306.32	300.83	301.65	299.02	301.1	306.26	304.17	304.44	306.37	305.59	307.69
305.18	302.81	310.84	307.38	306.04	311.87	306.59	306.51	305.78	303.07	307.02	302.61	309.55	306	306.92	308.56	308.53	309.32	309.86	303.97	307.92	305.64	306.01	309.75	305.5	304.94	308.61	302.44	311.18	305.44	306.35	306.41	312.53	308.44	309.22	307.6	305.01	310.5	306.44	301.89	310.92	308.51	310.32	313.05	305.44	306.68	306.16	309.21	304.35	305.95
320.94	319.15	321.96	318.3	316.3	317.14	319.44	316.98	318.48	315.05	320.1	322.07	316.8	322.92	315.94	317.64	321.62	316.02	321.53	318.08	320.42	316.39	313.97	318.61	316.11	314.25	318.91	315.78	319.06	314.17	322.11	320.49	322.2	319.22	321.53	319.79	315.61	318.1	318.47	314.03	318.16	312.23	314.9	318.24	315.82	316.02	315.51	316.91	318.39	320.57
314.74	310.91	313.9	319.86	312.33	316.21	315.2	318.59	313.2	315.56	317.46	316.18	316.73	323.86	317.45	319.23	311.69	320.36	316.11	320.25	314.89	317.27	310.2	316.86	321.12	320.26	321.64	319.72	313.29	321.03	318.16	318.44	315.67	316.96	322.62	315.03	316.21	314.66	315.87	318.5	316.47	319.63	319.31	315.53	318.35	316.65	315.95	314.12	319.76	318.43
314.68	310.43	312.96	310.59	312.78	317.08	312.88	312.55	311.87	318.69	314.28	311.04	309.75	309.02	310.04	311.99	312.15	307.07	310.46	315.03	312.4	314.6	311.82	308.66	314.57	315.82	308.46	314.3	311.1	310.84	311.49	313.7	318.02	313.82	311.35	315.28	313.12	312.4	307.67	310.08	313.52	312.06	317.79	310.22	313.69	312.5	308.74	307.66	309.41	309.08
314.12	313.6	314.21	312.36	314.45	316	314.09	317.05	311.83	312.36	315.81	314.55	317.27	310.79	318.02	312.92	317	309.53	314.14	321.49	314.05	314.76	318.08	313.54	310.37	311.29	312.74	314.65	312.33	316.69	314.27	319.82	315	311.83	311.96	305.6	313.11	316.57	310.69	310.99	316.37	308.15	310.26	311.11	311.16	312.57	314.8	315.6	314.53	315.81
312.87	317.66	318.71	315.15	311.75	315.97	316.31	323.06	318.12	315.87	311.25	316.12	318.94	317.63	315.78	312.72	318.92	320.57	314.45	318.99	320.58	318.08	318.67	312.4	318.12	317.63	322.12	315.51	313.28	314.24	316.35	318.74	312.58	317.34	319.59	316.47	316.84	320.44	317.32	319.37	319.84	315.67	319.4	315.75	318.2	317.82	314.07	311.41	318.35	313.81
310.47	309.16	308.03	312.03	309.43	310.98	314.83	316.77	309.76	310.19	313.83	308.88	310.25	312.76	311.75	311.27	309.33	311.28	310.76	310.91	307.79	307.26	314.18	311.31	308.74	307.09	312.86	307.11	314.05	309.24	308.58	309.11	310.77	312.48	307.53	312.99	312.55	306.63	308.03	312.18	312.32	310.43	311.45	313.64	305.66	305.14	309.15	307.98	311.5	304.76
314.44	314.68	309.68	319.97	318.58	319.75	313.45	317.8	311.1	316.27	313.76	314.6	312.33	314.11	315.6	313.35	317.15	314.62	317.64	311.58	318.97	314.46	316.65	309.56	319.18	320.66	310.82	315	312.15	314.87	315.72	318.24	314.35	317.24	316.66	317.07	314.65	312.24	315.75	314.68	312.71	317.13	319.25	312.39	318.02	314.6	315.94	313.08	313.54	306.22
299.27	293.96	304.71	302.94	297.46	301.21	299.9	301.88	302.21	305.15	296.32	302.54	299.15	299.71	299.72	299.23	297.13	299.82	305.4	301.8	298.97	301.77	297.38	303.95	302.47	303.72	301.55	301.42	297.98	299.05	297.43	303.19	302.74	301.26	297.39	300.29	301.33	301.39	300.84	305.46	297.11	300.42	301.63	301.39	299.34	299.3	300.57	298.16	299.08	299.32
310.72	307.28	309.29	309.19	306.26	311.84	308.67	311.95	308.45	307.25	309.32	308.37	308.14	307.46	317.01	307.8	310.22	309.91	308.14	308.29	308.07	314.34	304.25	311	306.76	306.19	306.85	313.07	301.78	306.47	307.76	307.38	307.15	308.61	307.47	306.07	310.31	308.09	307.1	308.11	302.8	307.64	304.56	309.62	306.29	304.44	313.45	308.15	311.46	308.22
317.4	316.71	312.13	317.38	320.17	313.89	312.36	316	318.85	320.27	314.1	313.05	316.49	315.26	320.23	318.24	317.18	314.75	315.56	315.91	313.11	315.17	310.75	318.48	311.98	314.04	316.32	316.6	319.78	317.38	319.21	317.68	315.21	315.36	315.81	314.07	313.08	314.61	318.54	310.63	319.66	316.07	312.56	316.85	315.06	318.01	317.83	314.28	312.3	313.04
302.15	301.13	298.05	300.6	303.67	303.95	302.9	299.96	307.36	299.94	300.79	295.18	299.54	305.6	302.91	303.4	297.85	305.83	305.69	306.19	299.59	311.33	302.23	302.33	306.18	302.35	306.25	302.43	299.03	309.22	307.85	306.27	293.51	302.05	301.68	301.01	302.4	302.18	307.17	308	302.75	301.01	305.52	300.15	303.5	304.25	301.45	307.43	305.18	303.75
308.1	302.94	307.25	305.78	309.33	305.67	303.59	304.1	312.55	304.61	310.07	302.91	304.66	306.77	305.99	311.25	309.39	306.78	305.96	305.5	306.16	309.24	303.84	309.01	306.5	307.92	304.5	307.52	306.27	308.39	304.62	308.52	307.52	304.11	304.95	310.8	305.81	308.38	310.1	310.7	305.28	302.43	308.91	302.98	305.07	304.47	305.35	307.61	308.68	308.06
311.2	315.96	321.54	317.02	319.08	316.42	317.82	316.89	322.26	317.74	315.77	315.79	313.32	322.49	318.92	315.9	318.01	322.7	313.28	316.89	317.29	321.82	316.35	318.32	317	318.37	315.07	311.32	317.73	312.85	318.6	315.68	317.7	316.8	318.84	316.09	321.16	319.23	314.52	315.81	318.74	314.93	314.62	320.07	318.87	315.37	317.73	320.95	318.32	315.48
316.73	321.62	320.82	317.81	313.56	318.5	315.25	318.43	322.38	315.34	317.62	316.68	316.11	316.67	319.68	314.94	321.17	317.34	317.71	312.24	317.62	315.99	319.29	315.39	318.38	321.18	320.29	313.27	317.78	316.01	317.37	316.67	314.88	320.16	314.39	316.55	313.96	316.29	315.15	316.55	315.54	316.43	316.35	321.58	316.73	322.73	319.39	321.27	315.43	317.18
323.8	327.63	329.59	326.91	324.16	327.48	328.75	328.34	327.54	326.22	324	325.33	330.13	325.64	323.03	332.28	329.8	330.06	329	325.71	326.34	325.71	323.69	329.19	328.79	327.97	325.88	323.14	328.02	326.29	329.77	330.15	326.03	328.35	326.6	322.74	327.52	328.49	330.48	326.63	323.61	327.74	330.97	322.15	325.85	326.52	331.03	325.07	324.57	328.29
311.61	314.54	313.82	317.2	317.16	317.85	314.02	314.07	314.36	315.66	316.24	311.58	315.73	314.24	317.62	315.32	312.86	313.61	318.86	316.14	316.67	315.22	317.83	311.38	317.86	314.03	317.13	316.77	312.79	319.57	312.71	320.65	312.87	317.75	312.38	316.2	315.1	311.07	314.4	316.5	318.44	319.35	317.42	316.55	315.74	312.98	315.64	311.54	310.39	316.46
305.1	300.42	304.39	306.87	305.75	304.77	306.71	303.38	305.62	307.58	306.05	302.83	302.13	305.21	308.6	307.73	303.39	300.65	298.95	305.33	302.26	301.31	301.53	303.55	308.68	308.48	301	304.92	307.93	303.62	299.43	305.46	300.12	306.63	306.63	307.59	300.05	304.31	301.62	305.67	305.33	305.23	299.39	304.71	304.74	303.57	301.69	300.15	305.8	303.52
305.39	303.17	308.72	302.46	307.36	304.58	302.99	296.67	302.27	306.73	303.06	305.28	301	305.4	304.94	300.7	296.02	301.77	301.5	302.01	307.33	302.85	301.93	304.2	303.92	308.39	303.96	299.29	297.93	308.44	304.09	303.06	305.23	306.45	309.28	303.01	300.24	302.31	309.2	308.53	307.52	304.42	307.69	309.71	303.97	302.47	307.3	301.58	302.5	308.11
309.22	311.63	312.03	312	315.95	315.09	312.54	315.53	310.55	316.2	315.1	310.16	310.57	314.87	307.92	309.9	313.46	315.08	314.78	314.75	316.15	316.9	313.04	315.82	313.53	314.88	313.71	311.65	310.91	317.36	315.36	309.61	312.17	309.59	310.62	314.4	313.21	314.94	306.74	320.19	310.34	316.71	315.14	314.61	307.61	314.48	309.47	314.68	308.15	318.81
296.84	303.8	303.11	308.18	308.07	301.62	300.01	308.2	302.29	307.13	310.25	299.98	300.58	300.9	299.62	301.3	298.19	302.28	300.32	301.51	304.4	301.76	302.16	302.58	301.51	295.27	303.87	305.52	303.72	304.81	304.31	303.1	300.59	301.84	303.8	300.7	303.46	299.9	299.47	300.25	303.14	306.79	299.22	301.83	305.14	304.77	306.35	302.08	299.53	307.2
307.37	302.35	301.59	307.18	307.18	305.8	305.59	298.71	307.81	303.63	303.13	308.09	304.87	308.31	305.29	301.28	302.05	304.02	309.23	305.96	306.29	303.38	304.52	306.08	302.96	306.15	301.64	302.6	304.92	309.25	308.57	308.66	305.81	307.41	309.73	301.35	302.74	304.56	300.28	308.21	297.75	308.56	305.49	307.25	303.32	306.8	303.81	307.13	304.47	307.16
315.74	320.83	318.3	323.4	322.03	320.56	319.37	316.05	317	313.79	319.6	319.27	321.04	321.7	321.48	312.41	319.72	323.14	320.37	319.16	313.39	319.85	315.33	317.17	320.65	314.33	316.44	315.86	320.56	319.61	315.19	312.05	318.42	319.49	320.99	323.03	315.69	319.78	318.7	321	315.73	316.21	321.13	308.89	320.3	314.97	317.09	317.26	323.72	321
313.96	308.34	307.68	312	306.01	317.95	309.01	310.32	313.97	317.19	310.93	312.41	317.77	315.43	311.6	311.7	312.83	312.55	315.58	315.18	316.22	306.3	310.78	312.27	317.47	313.74	309.76	311.07	312.72	311.52	309.49	313.57	313.47	315.33	313.12	320.06	314.07	311.87	314.15	311.38	311.34	312.39	313.51	313.08	304.88	311.78	314.27	314.31	317.08	312.06
312.64	310.25	312.76	310.75	310.2	316.39	313.59	314.93	313.73	314.83	318.59	316.94	309.73	309.45	318.11	318.12	314.82	317.2	317.77	316.61	313.26	314.65	316.6	314.39	314.65	309.14	313.79	317.57	312.73	313.32	314.65	313.01	310.02	315.15	310.38	317.16	310.99	317.52	316.41	318.04	313.09	316.96	312.02	312.43	316.91	312.46	315.86	313.31	314.68	314.41
289.84	292.02	289.42	290.98	292.22	295.49	286.61	293.32	291.16	291.61	295.41	292.95	295.57	296.27	293.05	298.23	290.65	294.98	293.36	291.98	292.52	293.85	293.7	290.09	296.13	297.5	291.74	295.42	298.3	294.03	300.15	290.8	289.39	288.37	292.11	294.04	291.11	296.57	296.27	288.39	296.91	292.04	292.13	291.93	294.94	297.42	291.21	296.71	293.85	293.24
318.88	315.42	318.46	321.87	318.83	321.24	319.34	314.92	323.51	320.24	313.45	321.52	315.15	315.1	319.57	317.39	317.28	318.23	320.3	317.14	321.14	321.62	320.38	319.57	318.01	319.13	319.57	314.92	316.87	319.86	315.48	323.03	316.72	321.29	318.47	322.56	315.24	320.4	321.08	320.03	320.21	316.38	322.91	323.85	321.2	319.32	322.74	315.11	327.01	319.9
299.83	298.03	292.88	296.13	300.07	297.58	294.71	302.76	296.17	299.62	294.29	296.6	301.18	298.35	294.86	298.55	296.38	298.77	298.41	298.5	294.32	297.15	293.75	295.29	291.62	291.99	294.82	295.97	296.19	298.45	292.32	297.33	299.63	302.52	293.02	294.11	294.89	300.75	297.41	297.83	303.62	295.69	294.25	297.68	301.06	297.8	294.03	299.28	294.4	299.11
321.91	324.27	327.35	327.43	320.46	333.08	322.02	325.43	320.78	320.09	326.33	324.16	325.05	323.87	326.14	325.21	328.15	324.63	322.4	320.8	325.1	320.65	327.61	326.69	324.63	320.23	323.55	326.66	326.62	329.84	323.25	323.6	324.8	325.94	329.6	325.81	321.82	327.22	328.89	327.9	324.79	325.2	331.93	326.5	326.02	327.31	326.68	325.01	327.93	320.84
304.94	304.31	301.46	307.88	303.04	296.42	305.78	302.3	303.47	300.89	301.29	306.74	304.95	306.88	301.08	305.97	308.8	304.07	310.73	305.15	311.42	304.28	305.72	306.48	302.84	304.37	307.04	307.27	305.48	304.76	300.88	301.86	303.82	301.32	304.35	305.1	302.66	300.05	311.6	306.62	303.37	308.42	302.64	303.25	305.91	304.73	309.13	311.34	305.6	302.89
317.4	314.92	313.43	314.11	307.93	316.56	310.74	316.98	311.09	312.04	312.75	314.42	317.39	313.85	312.85	310.96	312.15	313.31	314.76	313.68	313.44	312.37	317.17	314.08	312.25	315.15	313.95	315.13	308.88	308.31	319.62	320.12	313.38	317.29	313.71	316.92	312.23	311.32	314.18	313.33	318.95	311.09	315.11	313.64	309.73	312.14	316.33	311.34	307.69	311.42
319.92	311.13	311.29	315.89	319.25	313.16	317.21	316.14	314.22	316.87	312.15	323.9	319.32	321.07	316.48	313.46	318.87	315.74	320.72	317.44	317	317.24	316.45	319.82	314.15	318.39	321.96	320.01	320.11	321.96	311.79	315.12	311.67	317.16	317.4	311.82	317.82	316.83	321.21	322.62	314	314.83	318.19	319.65	316.34	315.73	318.66	307.33	318.25	315.12
309.38	303.61	306.47	308.03	307.18	309.38	310.45	306.68	305.67	307.36	310.16	306.63	305.92	306.7	306.04	307.44	307.83	306.87	305.35	305.11	307.97	303.77	308.47	307.68	302.43	304.12	310.46	309.26	301.23	306.22	301.54	306.43	303.14	306.88	305.61	311.51	304.62	305.31	305.49	299.12	302.89	307.17	311.32	304.31	298.68	306.28	317.06	302.19	304.75	302.19
318.73	314	317.25	316.52	318.82	319.71	313.46	312.57	318.96	321.88	317.46	321.9	319.1	319.18	319.08	316.51	320.57	316.43	318.59	322.87	321.23	317.87	320.96	318.59	325.37	323.8	318.74	322.11	316.21	315.44	315.99	313.78	318.01	319.36	318.41	318.72	318.14	314.43	317.7	322.08	318.75	318.29	318.15	317.29	315.04	321.95	323.25	318.01	319.46	314.2
309.3	307.64	310.15	308.64	311.15	303.66	307.3	309.94	313.2	305.69	308.67	304.02	311.18	307.38	310.2	309.69	307.15	304.23	312.54	305.15	305.14	309.48	306.47	309.55	311.51	304.42	309.86	307.28	307.42	304.47	309.92	310.45	308.22	306.5	306.49	307.82	310.85	306.18	309.3	308.24	307.24	312.3	309.16	307	312.57	306.35	306.59	315.39	308.37	306.94
303.28	303.46	297.36	302.32	306.35	306.96	305.54	296.78	304.3	304.43	304.56	305.77	299.62	303.38	305.6	300.83	298.93	301.81	304.29	305.32	298.3	305.16	300	306.07	307.85	299.47	303.5	304.85	304.29	300.11	302.51	307.46	299.62	302.32	303.66	303.17	301.18	302.4	305.89	302.39	306.86	298	304.25	300.66	304.49	299.99	303.8	304.08	298.54	301.28
318.85	319.67	316.95	317.33	319.38	313.64	316.59	320.75	321.62	316.57	323.6	313.18	316.81	317.3	322.8	317.71	322.19	313.86	318.6	315.88	319.97	324.39	319.28	318.37	317.85	315.95	317.84	317.32	313.53	318.37	324.66	320.85	321.34	316.43	319.58	315.49	317.06	319.55	314.12	318.82	317.89	323.47	316.48	321.58	311.48	316.54	321.91	316.14	316.91	322.52
306.68	306.62	305.02	299.54	300.96	301.81	305.45	307.69	306.78	304.98	300.44	303.78	307.55	309.43	303.13	303.32	308.15	303.05	306.9	300.93	302.51	304.46	301.14	303.01	307.74	305.05	304.24	307.52	304.83	302.85	305.91	303.54	298.48	304.62	304.65	305.01	303.86	311.32	303.71	304.29	302.1	307.18	301.26	303.77	306.95	303.5	300.38	307.01	302.07	301.62
302.52	304.21	302.76	298.84	308.41	307.79	297.79	303.7	302.61	302.13	306.51	299.75	305.75	301.62	301.62	301.07	307.39	298.85	302.16	303.16	305.21	299.23	302.5	300.66	301.43	305.19	304.31	300.75	300.39	302.39	302	303.52	305.16	301.91	305.76	303.37	302.7	303.91	305.35	306.39	303.08	294.98	304.94	303.6	299.37	302.68	300.64	304.82	305.47	303.07
311.99	315.29	318.01	306.95	320.15	316.49	312.5	316.39	315.47	316.81	309.28	308.74	311.63	312.25	310.42	310.61	313.9	313.06	313.25	314.34	313.07	309.62	309.86	309.97	309.63	312.93	314.32	309.07	311.1	312.5	309.66	306.85	310.92	314.29	310.96	304.69	313.11	311.75	316.16	315.55	312.98	314.85	314.53	303.97	309.67	311.9	310.75	310.53	311.57	312.58
305.54	306.24	307.08	308.05	302.99	302.3	303.76	306.25	308.39	305.95	306.69	305.17	310.55	307.59	311.37	303.97	307.99	306.04	308.54	301.18	305.73	305.67	306.05	308.64	305.9	313.28	302.07	304.88	310.46	304.5	303.93	306.48	306.89	306.53	307.61	305.54	305.63	303.94	305.38	305.2	306.1	308.08	305.09	310.43	306.76	304.57	307.96	305.84	304.02	305.27
316.81	309.21	316.12	313.7	308.94	309.89	316.64	312.87	313.94	309.06	309.34	316.42	314.36	310.3	313.08	316.82	312.11	312.26	309.03	313.26	310.93	316.16	311.89	315.43	314.34	312.63	318.36	311.07	313.21	316.39	318.64	314.12	316.66	320.5	308.27	314.48	318.03	318.28	313.29	315.96	313.51	315.95	314.15	309	314.19	314.41	314.6	308.81	316.3	314.76
313.83	311.9	312.63	317.92	311.32	314.08	313.42	309.93	309.4	315.92	313.64	313.92	310.92	311.53	315.75	312.78	311.97	313.47	312.3	311.08	313.49	312.82	318.84	320.37	309.1	317.97	319.61	317.87	313.71	317.7	309.95	310.89	308.84	308.95	315.9	315.31	312.92	318.43	316.7	308.25	316.32	312.58	314.22	313.04	311.38	311.6	311.9	318.04	312.08	312.53
311.78	311.33	309.13	312.58	309.52	308.61	308.85	309.33	308.33	302.78	308.85	305.68	313.19	306.67	310.44	306.35	307.88	307.73	309.73	309.07	312.4	310.25	309.31	307.67	310.5	310.44	310.24	308.98	311.11	312.53	304.57	307.41	307.02	314.47	307.33	311.76	307.57	309.11	310.16	315.83	313.78	309.04	310.31	307.7	311.14	307.93	307.38	310.16	307.64	309.06
315.52	318.72	317.03	318.41	316.24	312.85	316.61	318.27	313.46	318.61	315.57	312.18	314.07	316.47	314.75	314.26	311.06	316.15	318.87	315.61	313.05	314.87	314.81	323.77	316.87	314.28	314.79	313.23	319.38	316.14	319.86	315.96	316.02	314.65	313.51	318.18	312.34	316.37	317.01	314.83	318.25	318.55	315.33	313.16	317.87	312.46	316.17	309.55	319.66	317.37
324.49	323.39	324.29	331.49	330.93	328.4	324.1	330.94	327.14	327.09	327.91	324.74	323.29	325.21	327.35	329.17	330.88	326.15	324.96	332.53	329.15	325.53	329.94	325.91	326.41	331.39	328.88	331.88	326.53	323	323.76	330.75	329.32	328.7	326	324.83	329.23	330.73	330.19	327.45	321.72	324.68	326.21	330.57	321.14	329.62	329.95	327.69	326.3	326.29
306.22	303.05	304.75	302.54	309.66	304.24	306.43	306.65	303.13	305.65	310.75	306.93	307.35	308.31	308.52	304.68	301.65	308.55	305.53	297.98	306.83	302.99	309.41	306.5	308.5	304.18	300.75	304.71	309.06	304.38	308.02	309.2	307.23	304.1	307.2	304.65	307.83	306.18	309.23	306.84	302.99	307.51	306.51	309.96	305.19	308.58	302.65	309.76	307.83	305.84
300.57	303.72	304.9	297.83	303.84	301.93	304.15	307.95	300.95	299.47	299.37	296.92	300.61	311	304.49	305.03	304.53	306.52	303.09	304.26	299.66	308.81	301.24	307.31	304.17	302.78	303.35	302.23	306.59	310.63	305.78	301.73	299.67	306.47	304.54	302.63	301.89	306.28	304.55	305.44	303.99	303.9	303.57	302.55	308.42	299.3	305.76	303.06	302.81	303.21
304.93	301.97	299.99	300.06	297.52	300.22	301.43	302.77	299.04	302.93	303.37	301.18	301.76	303.83	297.48	301.77	297.27	301.14	303	300.96	303.85	299.58	300.68	295.74	301.89	298.44	298.01	299.63	297.48	304.66	304.19	298.11	298.41	301.47	299.21	304.52	298.4	301.63	297.62	297.82	299.99	298.94	298.76	304.73	303.6	301.3	303.71	302.08	300.22	302.23
304.29	303.3	309.53	307.54	303.82	303.86	302.88	303.77	304.03	312	302.37	308.77	305.05	303.39	304.45	304.88	299.42	309.03	305.74	304.58	298.57	308.18	305.49	301.48	302.94	305.65	306.02	305.9	307.36	307.22	305.46	307.14	300.06	304.4	306.37	304.3	305.11	297.12	303.85	310.59	302.25	303.39	308.24	306.4	303.27	305.58	305.77	304.8	302.1	303.56
304.52	304.36	302.4	304.94	302.92	307.72	308.91	303.51	305.33	303.08	308.13	304.62	305.07	308.55	307.49	304.51	306.44	307.8	301.29	303.1	307.72	301.89	303.3	304.7	302.99	303.48	310.26	303.92	310.61	302.36	302.69	312.69	309.79	299.9	304.45	306.52	305.86	310.63	307.09	309.02	304.52	301.22	301.12	304.77	304.84	304.35	305.38	305.12	309.67	298.26
312.99	310.24	315.5	312.41	314.07	311.96	314.9	315.12	317.59	317.83	317.74	311.53	314.27	312.81	313.59	309.36	309.78	312.86	315.17	312.62	317.62	309.76	319.66	313.56	313.68	308.01	312.8	308.43	312.91	310.65	315.41	311.95	316.49	310.67	318.14	312.72	313.22	311.48	312.91	311.19	310.44	318.17	316.86	314.41	313.63	317.09	310.6	319.07	314.16	313.95
297.53	305.7	305.49	301.22	303.8	306.38	306.92	302.97	302.27	306.28	302.11	301.71	299.09	301.81	301.98	303.52	301.15	303.33	303.65	308.58	302.37	297.6	301.15	299.56	303.49	300.78	300.38	301.17	302.79	297.47	305.83	299.05	301.27	300.23	299.89	305.58	303.26	297.79	302.84	301.53	302.74	299.78	305.59	307.14	302.38	303.29	301.96	307.94	304.48	302.14
316.1	313.48	314.49	316.13	314.25	311.38	312.01	314.51	315.83	314.67	307.62	315.92	317.68	314.68	310.73	310.85	315.54	316.39	313.38	314.09	315.52	313.69	317.57	308.3	308.64	311.8	309.85	310.37	311.35	316.39	311.48	319.18	312.04	317.09	313	312.09	311.96	309.26	314.95	316.54	316.3	318.4	312.22	311.08	312.84	316.47	318.22	316.79	314.98	312.75
305.9	303.86	297.33	304.59	304.64	302.02	304.27	302.45	302.57	303.63	306.44	304.95	310.18	305.44	304.37	301.96	303.92	303.79	301.25	302.02	302.94	308.54	301.26	301.85	304.88	306.11	303.82	302.89	303.53	302.42	304.4	299.19	302.17	305.85	299.35	304.6	301.71	306.56	301.54	302.7	306	303.92	301.7	300.55	296.4	300.23	303.6	301.52	305.45	299.96
297.55	294.9	290.89	294.1	289.63	296.55	292.33	297.54	295.98	298.02	291.45	290.83	289.65	291.6	299.44	295.51	297.91	297.84	291.63	292.67	293.59	296.36	299.09	297.95	298.32	296.36	293.56	293.34	294.97	293.19	299.84	297.53	291.62	294.63	296.5	292.7	294.56	295.21	293.18	296.43	294.9	293.88	292.76	285.73	298.1	291.85	293.85	290.21	295.81	294.74
327.71	327.1	330.71	329.57	327.35	328.68	323.8	326.1	335.48	330.52	328.75	330.45	333.53	322.42	328.34	324.03	331.04	328.02	324.38	327.48	329.83	329.91	331.1	324.46	329.79	329.57	329.02	328.4	327.36	332.12	328.44	331.34	332.03	327.68	326.66	327.72	329.2	330.91	328.27	323.8	331.14	328.25	327.38	327.61	324.94	328.8	329.07	324.9	327.28	327.93
311.12	301.26	307.6	307.31	303.23	304.73	307.28	303	305.93	301.82	305.35	300.27	304.76	306.7	305.16	304.89	302.77	305.04	305.39	303.36	304.95	299.78	302.9	306.71	304.07	306.76	310.22	309.62	307.24	308.93	305	307.55	305.48	302.81	307.02	301.47	303.68	306.45	304.11	300.38	301.4	301.59	304.19	305.57	301.59	302.6	301.93	304.87	306.11	302.83
301.68	301.19	312.15	302.41	305.01	309.48	305.82	303.86	307.43	302.54	304.97	300.84	304.44	301.59	305.45	306.28	305.2	306.91	300.11	307	301.33	302.54	300.42	304.81	302.92	298.6	297.73	299.2	300.13	301.52	300.48	302.43	303.83	301.18	303.09	300.7	302.26	303.63	299.18	299.04	307.99	305.33	302.17	303.82	301.94	302.99	302.08	304.17	301.96	302.49
310.06	314.56	316.04	312.99	313.33	316.42	310.95	313.76	313.6	315.81	315.41	309.78	312.66	312.1	319.2	316.27	316.39	322.07	313.25	317.51	314.05	310.72	315.14	313.42	313.41	317.18	318.61	318.69	316.51	313.34	320.44	314.39	321.46	315.24	317.54	316.25	316.1	315.62	314.68	310.63	315.83	320.26	319.53	309.42	318.6	315.68	311.72	314.18	324.34	317.22
304.04	297.76	302.32	307.39	305.43	301.46	301.3	300.2	301.98	304.69	300.85	306.57	304.47	299.92	304.91	302.17	300.93	299.97	304.57	299.95	299.09	303.3	305.3	308.07	300.06	305.51	298.98	304.71	306.21	308.33	299.48	300.79	303.88	303.09	301.9	303.07	302.43	305.37	308.11	304.18	309.57	299.61	301.43	305.83	306.35	298.74	306.62	298.96	304.45	302.75
304.38	305.63	298.26	298.15	304.74	303.95	305.81	300.76	302.57	306.44	306.82	307.41	293.94	305.35	301.13	295.7	303.23	305.15	303.31	300.85	301.97	304.36	299.82	308.25	308.89	302.24	302.01	307.24	306.07	306.45	302.26	301	302.47	300.79	303.39	303.74	304.99	297.09	306.91	300	306.02	307.58	304.96	305.91	307.23	297.67	309.13	307.08	302.93	303.78
305.83	306.95	302.56	294.67	300.25	302.97	305.52	308.27	302.71	304.36	305.47	308.68	303.99	304.56	305.8	304.34	305.33	304.3	307.71	303.22	307.02	305.82	307.81	303.11	303.11	304.51	305.48	301.37	304.2	304.82	306.39	304.62	300.82	303.16	299.25	302.45	303.23	307.53	308.61	304.27	301.01	307.04	309.43	304.96	303.5	307.88	308.72	303.93	305.44	307.8
304.43	303.72	305.85	302.4	307.61	303.55	306.25	304.04	300.03	298.41	307.23	303.88	300.2	300.26	305.4	303.32	303.97	304.8	304.08	301.32	306.94	308.8	302.51	301.55	306.78	298.8	299.84	305.08	305.53	303.08	303.81	302.84	305.68	309.64	300.47	301.08	303.44	302.4	304.79	306.55	300.5	302.71	305.33	299.36	302.43	309.01	300.75	308.59	301.02	304.65
307.21	299.27	309.74	301.19	303.31	303.39	303.01	305.45	306.05	307.08	298.8	301.35	304.38	299.21	302.52	301.45	306.42	302.96	304.53	306.83	305.97	302.51	303.59	302.87	307.54	312.88	305.7	307.09	305.67	300.23	306.65	305.88	305.32	306.02	303.32	303.63	305.81	300.4	306.08	303.93	304.18	305.7	307.4	303.65	305.84	302.83	306.83	304.77	301.54	303.37
332.85	329.93	324.3	329.22	331	330.29	329.26	329.26	328.33	327.02	330.76	326.65	322.03	326.9	322.92	330.34	325.92	324.28	324.43	324.95	328.44	334.51	330.98	330.86	324.89	332.36	325.43	330.05	329.76	327.73	326.86	325.41	328.74	324.94	326.45	331.61	330.36	329.96	329.96	334.57	322.7	323.35	332.79	327.55	325.44	327.12	329.46	326.22	333.58	330.58
316.97	318.32	315.72	316.34	316.68	318.89	313.1	312.47	312.59	313.77	317.18	315.95	315.78	315.19	312.23	313.05	313.41	322.94	311.72	314.75	311.69	319.76	310.11	312.11	314.76	318.32	313.66	312.24	316.97	318.34	314.49	317.22	312.11	316.35	312.95	318.1	315.66	316.99	312.88	315.71	313.45	316.93	315.14	313.8	316.67	314.74	313.32	312.72	316.42	316.44
302.28	306.39	306.33	304.52	305.78	301.87	300.61	300.33	309.4	304.72	308.01	308.31	301.91	308.13	305.63	310.47	307.69	306.29	303.24	305.77	303.93	309.33	306.36	301.85	308.09	302.76	304.53	302.48	310.77	303.34	306.4	305.21	308	316.71	303.99	305.25	304.51	301.34	302.31	310.24	302.8	302.53	310.01	306.03	304.38	303.23	303.74	305.4	300.04	300.46
305.2	301.27	303.81	300.92	306.45	305.81	304.88	307.92	300.22	298.69	303.31	299.86	297.72	299.89	300.78	303.99	300.3	300.75	299.81	301.04	304.64	307.01	304.33	300.56	297.46	299.1	303.49	297.69	305.92	302.85	299.01	303.22	303.41	301.02	302.79	308.69	302.97	302.09	302.11	301.59	307.95	300.42	304.98	305.26	298.87	299.67	296.39	301.93	300.06	301.75
316.17	310.71	313.89	312.21	313.48	315.8	314.76	320.45	313.22	313.51	320.95	313.53	322.15	314.76	315.6	313.09	313.91	317.5	309.17	314.93	312.41	313.61	310.47	318.57	315.77	316.96	315.05	312	316.99	318.8	317.77	314.99	315.94	317.42	316.51	317.5	318.4	312.75	317.31	319.1	316.87	318.51	317.89	312.47	313.86	314.96	315.28	316.41	319.93	314.13
299.31	305.36	299.93	303.15	300.58	305.18	305.8	296.58	303.7	303.02	299.53	303.65	302.75	300.97	306.82	307.6	302.05	305.13	302.04	300.28	302.74	305.62	301.47	306.27	308.28	303.14	304.39	299.47	306.7	303.6	305.22	304.21	308.64	305.3	304.08	301.27	302.43	300.96	301.65	301.59	302.98	299.23	304.13	303.41	303.31	301.01	301.3	307.24	306.64	303.09
299.75	303.75	305.83	300.16	297.68	303.37	304.63	302.95	302.19	305.86	306.21	304.87	301.18	298.73	303.25	300.8	302.65	300.54	302.5	298.69	299.95	307.81	306.62	303.22	295.72	305.78	301.4	300.33	302.51	303.24	308.82	303.15	306.61	306.11	303.15	308.68	304.36	300.13	304.82	299.03	300.41	303.04	305.99	302.22	299.77	304.8	306.21	302.43	305.47	299.27
306.27	304.71	305.85	306.92	303.33	308.81	306.92	307.79	307.47	303.41	304.43	304.26	305.8	300.2	303.59	300.06	302.99	304.51	306.81	306.4	305.31	308.95	303.18	305.04	304.83	304.55	310.54	305.57	304.39	302.05	309.09	307.26	305.42	304.04	309.98	303.77	306.71	309.12	305.82	306.28	303.18	307.95	307.88	305.02	307.14	300.59	302.79	303.75	304.95	304
308.3	307.69	311.55	311.18	308.26	307.63	311.47	310.99	306.91	309.33	309.71	307.56	307.85	306.52	308.18	304.68	310.34	311.67	308.2	312.29	309.54	303.27	304.1	310.27	313.06	308.35	308.77	310.23	313.63	312.52	312.29	313.32	307.66	308.68	309.31	312.77	311.68	307.96	311.01	309.52	307.97	313.96	310.81	313.26	307.17	309.46	308.46	307.37	309.73	310.87
312.79	314.34	316.08	313.03	312.47	308.56	312.37	315.34	305.71	314.06	313.35	308.54	313.01	314.34	311.91	313.79	319.26	311.14	314.19	309.49	313.22	315.51	312.28	314.36	313.62	311.29	306.65	315.88	314.06	311.75	318.69	311.95	312.77	309.59	312.93	315.32	308.02	314.69	315	314.87	316.51	310.16	313.57	314.6	319.61	308.53	313.04	313.71	315.48	314.87
314.21	312.22	314.28	319.16	313.26	318.27	310.92	312.79	316.03	315.34	317.75	314.64	312.28	319.42	315.49	318.66	311.97	317.36	314.21	316.36	314.27	317.75	314.06	311.75	316.08	313.51	318.52	312.1	314.88	319.85	313.06	315.71	314.96	314.95	312.47	317.97	315.58	315.95	317.49	311.51	317.39	317.41	315.18	313.38	311.39	315.4	309.1	313.64	313.79	313.57
298.21	300.71	300.73	301.46	303.49	298.92	296.82	300.15	305.18	299.11	297.57	303.18	302.37	303.34	304.32	298.86	295.49	298.63	303.28	297.59	296.69	294.22	297.31	302.31	299.88	305.53	306.02	303.38	298.26	301.3	302.14	299.89	296.64	298.43	299.24	301.88	300.29	299.16	300.97	307.82	297.28	298.22	301.4	296.32	297.68	298.78	296.84	302.2	300.62	297.8
313.18	314.8	311.86	314.46	311.25	316.85	315.44	317.53	320.84	315.63	315.49	313.11	314.54	321.69	313.65	317.2	314.67	315.15	315.78	321.79	319.8	318.48	313.28	311.61	315.95	316.92	315.05	307.83	317.15	316.51	315.78	315.61	315.84	315.26	319.17	316.09	317.58	316.57	313.67	317.83	317.18	317	314.45	315.29	317.58	316.46	318.42	313.41	309.21	317.13
315.79	317.39	315.7	320.06	322.87	316.69	315.04	317.69	317.5	314.63	317.76	318.67	315.77	318.8	320.78	318.53	320.02	314.83	317.64	314.74	314.18	318.31	317.1	315.25	318.43	315.02	323.01	318	322.97	314.57	315.88	317.17	317.3	315.35	320.08	315.52	319.72	312.54	319.72	322.01	319.68	321.8	322.46	316.69	322.97	319.78	316.05	316.14	316.54	317.36
314.23	315.88	315.55	313.11	311.19	312.91	311.38	316.2	311.42	310.83	313.76	314.18	315.04	313.4	314.09	311.85	316.59	313.33	316.34	310.22	318.47	315.42	315.74	312.33	308.74	314.82	313.4	319.13	312.19	311.93	312.54	320.76	315.23	311.83	313.64	310.25	315.63	313.27	313.21	312.58	313.41	310.87	308.14	314.87	313.57	316.23	315.14	318.1	319.52	314.7
320.21	325.73	323.79	325	326.87	327.12	325.73	321.8	325.9	322.63	328.49	321.1	324.82	321.26	329.41	329.35	327.14	334.38	325.58	322.96	323.83	321.26	323.68	327.64	320.57	324.09	322.78	324.69	327.55	320.37	328.98	327.5	326.77	323.42	331.82	324.6	325.96	324.77	327.15	323.93	324.72	320.88	320.68	323.93	323.84	327.11	326.75	326.8	326.04	326.23
300.45	300.58	300.98	300.35	301.86	302.66	295.36	299.22	296.89	301.24	297.35	300.68	297.47	300.08	299.89	302.05	302.53	303.8	298.58	296.44	295.05	299.19	303.67	302.29	305.03	295.6	297.13	302.99	297.38	303.74	299.34	298.36	298.66	299.13	300.66	299.51	303.68	304.08	299.24	300.55	298.12	300.7	299.31	300.83	299.23	299.63	296.22	292.88	298.98	298.87
293.36	293.76	294.2	294.1	294.74	298.62	296.98	294.82	296.92	296.89	291.4	291.54	293.42	294.58	295.39	290.59	293.4	291.23	293.99	294.99	299.92	296.71	295.69	298.6	296.1	292.24	296.65	292.65	292.99	291.87	291.01	294.55	290.15	295.97	295.98	298.45	295.19	296.8	301.01	293.55	291.22	294.71	291.15	289.48	292.63	291.08	295.51	298.92	295.6	294.21
295.03	293.03	301.71	288.41	291.41	302.45	294.68	297.36	296.35	294.16	296.55	296.03	289.53	292.05	295.66	294.21	294.53	289.66	297.49	295.58	294.52	297.78	296.41	290.68	294.67	295.47	299.16	294	297.87	297.42	296.94	293.68	290.47	291.66	296.1	299.57	298.04	294.4	292.35	297.9	293.75	291.5	297.35	297.84	293.91	301.25	295.14	295.9	293.08	291.52
313.66	307.71	309.31	315.2	315.8	311.48	315.2	312.43	312.09	312.33	314.91	314.16	320.69	315.33	315.34	316.19	309.27	321.31	313.92	315.93	317.87	314.3	310.63	311.07	312.66	315.01	309.05	310.24	311.4	320.85	313.82	314.25	310.24	314.26	314.54	313.1	315.02	308.92	312.83	312.8	311.68	309.51	313.78	314.76	312.38	313.72	314.97	309.75	317.7	318.84
306.06	303.13	304.32	303.29	303.19	303.85	301.31	308.72	304.19	303.03	304.95	303.44	303.4	303.17	306.62	302.73	303.04	305.7	302.9	305.73	301.13	305.48	298.73	300.05	303.17	299.32	306.67	310.17	308.37	305.24	306.79	305.81	302.65	304.89	302.76	302.2	302.43	302.83	298.85	303.04	305.94	299.7	306.36	301.76	301.35	304.89	301.84	302.74	307.88	305.34
314.46	309.02	306.35	312.55	307.36	314.21	312.23	314.91	314.47	308.46	313.52	311	310.19	311.64	315.28	312.5	309.33	312.48	309.09	313.21	314.18	310.18	310.85	311.25	308.79	308.69	309.71	316.79	307.91	307.83	317	315.29	311.82	312.07	308.18	312.65	317.07	307.65	316.54	313.48	318.73	315.64	312.97	310.84	314.31	316.33	308.78	309.9	316.3	313.01
303.84	303.08	309.09	305.44	300.71	303.88	306.65	307.65	306.06	307.78	306.62	305.19	304.32	305.42	303.96	311.01	308.45	303.94	302.08	307.8	303.95	307.88	312.27	303.81	300.21	305.83	308.42	305.95	301.05	300.72	302.53	304.07	304.6	300.61	305.6	306.95	308.95	304.74	303.12	306.36	303.67	305.35	307.49	305.31	306.65	307.4	300.31	303.44	302.79	310.63
298.99	296.49	295.97	293.13	294.66	291.94	288.09	302.68	294.86	290.18	296.31	295.14	294.23	292.82	298.49	296.18	298	290.73	291.75	296.39	290.49	296.9	292.11	295.44	293.18	297.15	294.25	294.56	301.73	295.43	295.19	294.59	291.18	294.85	299.07	292.9	297.7	292.02	292.89	294.48	296.56	294.95	295.41	297.7	293.71	295.16	298.75	291.53	297.27	294.62
317.21	320.47	320.96	316.44	320.91	321.32	319.92	320.15	312.01	320	318.72	321.35	319.74	317.29	323.35	311.7	322.79	312.49	316.94	314.14	315.12	318.23	321.18	317.42	319.68	322.19	323.12	322.26	319.02	321.14	320.23	320.56	319.07	318	318.19	322.72	322.23	316.09	319.37	319.03	319.43	316.5	313.6	324.03	315.16	314.08	315.54	315.89	321.25	318.66
311.13	314.23	314.71	313.52	318.09	314.06	311.55	313.37	309.57	312.21	309.45	318.79	315.24	308.3	308.98	316.35	310.77	312.97	313.45	311.24	320.53	309.33	311.05	311.45	314.07	314.88	311.12	311.44	309.4	309.85	314.22	315.35	310.12	311.03	313.2	312.45	313.07	317.75	310.26	310.54	313.75	314.79	311.84	318.06	311.72	308.23	316.22	317.9	308.02	316.13
306.81	308.39	303.04	302.43	302.73	305.56	304.8	307.65	305.02	305.66	302.52	303.58	304.22	306.83	304.29	307.05	304.74	306.54	305.4	300.18	306.44	309.43	303.95	309.4	304.35	304.63	299.98	306.79	306.63	302.79	303.06	307.43	301.45	304.37	302.71	301.56	302.42	303.94	307.31	302.91	304.55	306.44	306.75	302.94	306.5	305.63	302.69	303.9	308.35	302.19
311.89	320.23	312.08	310.02	314.36	317.22	313.25	316.89	309.38	320.44	316.36	313.75	315.92	316.15	316.14	318.26	316.68	316.54	313.27	314.78	316.05	315.56	313.5	310.43	312.22	314.78	312.48	311.58	314.67	316.07	317.5	311.84	311.86	308.43	320.97	317.63	312.96	319.19	312.82	314.64	316.33	318.72	313.24	315.99	311.92	310.12	311.61	313.85	319.06	313.43
313.29	315.79	314.6	317.42	313.89	313.6	313.96	307.47	310.48	308.6	308.36	310.41	313.99	311.39	316.01	312.36	314.73	314.15	311.24	310.27	314.86	312.08	307.98	309.02	307.74	312.4	310.45	314.4	311.16	311.16	316.11	307.96	313.05	313.07	312.38	311.77	315.52	314.49	314.48	309.07	310.64	312.1	315.07	313.64	316.65	313.42	309.23	309.87	311.92	314.57
300.02	297.07	294.68	296.08	297.24	295.76	299.1	300.84	294.88	294.63	297.15	294.88	299.43	298.97	299.19	298.48	300.76	299.12	296.18	294.57	293.42	296.51	297.31	291.94	296.65	299.07	297.46	300.28	295.19	301.39	299.78	296.55	294.65	297.32	299.16	294.15	297.48	297.42	298.75	297.11	289.85	295.27	300.52	291.54	303.51	295.47	300.19	301.33	295.8	296.72
309.42	301.89	304.32	302.89	311.32	309.88	308.09	302.03	307.89	303.82	304.34	310.56	304.06	306.76	304.94	302.58	308.16	304.77	305.68	300.22	303.46	303.94	303.23	306.1	301.06	307.49	309.72	304.26	304.1	303.36	306.03	304.73	302.98	304.07	307.7	304.08	309.36	306.46	303.02	307.31	307.34	301.47	309.74	301.05	302.51	305.36	309.09	306.14	308.85	301.04
314.93	312.31	317.05	310.59	315.52	312.97	315.22	314.99	313.27	318.24	321.23	317.02	316.78	315.5	315.47	316.3	318.51	315.53	318.95	312.71	311.28	318.14	313.95	316.63	316.83	315.58	311.92	316.98	316.61	308.94	323.17	314.93	316.6	318.45	316.53	317.01	314.66	316.16	310.01	313.25	316.91	311.38	316.11	315.88	307.9	310.46	315.09	316.73	310.62	316.33
307.83	308.19	305.9	307.85	308.2	305.94	307.86	305.96	310.87	307.25	304.52	308.34	304.97	306.58	305.94	307.09	304.27	309.38	305.1	303.5	303.34	304.84	308	309.43	306.26	304.41	306.57	297.61	307.05	302.99	303.19	306.71	307.74	305.16	304.01	307.05	311.19	300.44	307.35	305.66	307.38	304.84	306.23	306.59	308.98	305.75	303.39	307.56	307.48	304.63
306.28	307.51	304.19	298.3	305.52	303.6	299.65	302.39	303.49	298.4	306.99	300.72	302.24	306.54	307.01	300.27	302.46	303.72	304.94	298.22	302.87	303.52	300.97	304.06	303.22	301.83	301.74	302.29	302.96	301.87	306.31	308.59	299.53	302.02	304.83	307.39	301.13	305.34	298.32	307.84	304.69	308.72	306.16	303.25	303.04	300.63	304.47	301.3	300.59	303.06
295.1	290.56	294.17	288.88	294.93	291.78	292.36	294.81	300.51	297.06	293.1	290.79	291.64	293.82	299.97	297.55	295.9	292.54	294.26	291.76	295.67	293.17	293.19	293.93	299.05	291.48	298.13	294.48	293.21	296.13	294.42	297.91	291.86	286.43	290.15	293.57	295.55	292.65	295.53	292.48	292.74	297.51	289.8	300.7	293.85	294.28	297.21	292.92	301.48	295.68
309.38	319.73	305.62	311.14	307.69	307.9	311.13	312.03	307.81	313.06	308.89	305.93	306.25	308.4	309.44	307.09	315.17	309.08	313.45	308.01	313.39	309.94	314.05	309.93	311.48	312.56	306.72	308.3	305.44	307.99	306.4	312.64	312.24	313.78	310.96	311.04	313.68	312.55	309.55	307.14	312.55	309.3	312.93	310.7	312.08	312.04	309.65	315.99	308	311.53
321.82	330.46	328.69	325.43	324.97	330.62	323.52	323.93	333.21	329.34	328.84	325.2	322.77	330.98	326.94	327.48	326	327.03	329.23	330.02	323.03	330.05	326.34	325.38	329.15	331.57	326.86	330.98	327.12	326.66	319.6	329.54	322.97	325.71	326.93	327.74	322.54	329.35	326.16	334.28	329.26	324.96	335.61	322.42	329.86	327.56	333.05	326.98	326.35	327.94
313.3	313.95	314.29	314.08	317	316.69	318.13	317.99	318.62	319.55	318.8	313.57	318.64	312.6	315.12	316.89	320.74	319.1	316.36	310.67	318.75	319.08	319.92	315.72	313.39	315.41	316.17	313.22	315.09	317.12	314.37	314.12	314.24	313.72	315.79	314.72	312.47	319.35	311.94	310.95	312.91	315.76	315.09	314.89	313.2	318.44	315.83	314.53	315.92	315.74
316.66	315.03	317.79	312.84	317.37	315.15	317.29	314.85	315.52	315.13	311.72	315.86	315.72	313.49	320.57	319.52	310.6	316.23	314.58	319.71	315.6	318.63	319.07	311.93	319.61	316.3	315.14	313.99	317.26	320.59	315.35	317.99	318.65	316	312.76	317.4	317.84	314.17	318.9	312.79	312.82	320.4	315.58	316.86	317.76	318.67	315.99	320.28	314.02	322.08
306.23	310.06	307.95	306.46	306.89	310.27	305.56	305.98	306.47	306.22	307.52	308.37	315.26	312.25	306.16	304.96	309.93	311.16	311.1	307.6	309.09	304.57	311.1	305.61	305.6	310.19	311.95	308.57	310.73	310.14	308.17	309.47	309.99	310	307.15	312.77	314.08	308.47	306.81	311.66	314.73	308.84	305.48	308.87	306.24	313.24	305.41	304.89	310.89	315.06
296.08	302.09	302.19	304.65	296.38	301.84	300.56	302.94	296.49	303.28	301.56	297.63	298.99	299.57	298.04	303.15	301.05	300.81	298.41	297.79	299.19	301.73	302.76	304.03	298.55	301.14	307.54	304.32	302.23	297.59	303.53	302.45	300.06	302.67	297.53	300.64	305.59	301.81	303.54	298.46	301.84	299.07	303.93	298.88	304.08	300.79	300.1	297.34	299.12	306.18
316.55	311.18	315.96	309.37	316.28	313.71	310.81	315.72	310.02	311.37	307.59	316.23	310.5	312.47	315.53	315.29	314.56	312.75	313.42	319.59	317.13	312.76	313.39	312.48	311.54	309.49	316	312.36	315.28	311.69	311.67	316.15	314.59	312.68	312.9	309.71	309.99	310.46	315.03	313.03	316.24	315.37	312.13	312.41	313.59	316.18	314.14	317.23	309.67	307.37
300.91	299.09	297.82	300.58	301.49	303.93	299.23	299.05	297.57	298.29	297.12	300.83	301.87	302.5	301.87	298.1	304.39	295.8	301.94	297.62	301.33	298.39	298.42	299.71	305.92	303.87	302.01	298.65	298.64	301.92	301.66	294.88	296.05	303.4	296.04	300.44	302.56	301.47	302.37	300.51	301.07	302.78	301.81	300.36	300.68	297.31	295.24	296.29	300.81	297.27
300.87	304.39	302.9	300.19	307.25	302.6	300.17	303.51	293.1	296.53	299.86	298.3	296.48	297.05	301.6	299.45	296.9	301.84	302.5	295.21	301.59	300.1	298.57	301.79	302.84	299.44	303.72	299.04	298.28	299.66	298.8	301.56	295.41	307.85	294.36	303.15	302.41	300.53	297.63	298.87	303.44	301.38	294.43	300.82	299.27	301.83	298.09	301.66	298.16	297.92
304.45	306.11	299.74	302.83	303.47	298.87	300.77	303.44	303.67	306.71	299.2	312.76	303.29	304.48	302.32	304.4	304.1	305.77	301.27	301.67	301.03	302.86	302.09	299.45	303.54	297.46	308.74	301.12	309.12	299.69	304.98	303.31	304.29	300.54	299.31	302.2	303.38	305.33	302.82	308.21	302.13	304.1	303.17	304.97	307.53	304.32	303.01	309.48	302.77	307.44
307.9	302.79	299.29	306.07	304.37	300.07	301.3	300.72	301.03	305.27	308.25	308.12	305.81	308.19	308.59	301.9	305.42	306.67	305.11	303.48	304.27	303.49	302.77	308.39	308.78	306	300.77	303.38	308.7	308.58	303.56	301.71	305.72	306.53	306.57	303.21	305.35	308.5	301.43	298.21	305.79	309.21	306.02	305.71	303.85	303.49	305.19	306.95	302.68	305.15
303.96	309.01	310.6	309.38	318.26	309.64	306.73	308.42	310.91	312.84	310.53	313.31	312.54	313.59	312.93	307.57	312.68	311.98	312.12	310.73	314.71	318.19	309.75	307.48	309.77	308.94	313.18	306.05	309.24	313.91	306.69	311.01	305.22	312.95	311.13	312.29	314.33	314.05	311.2	312.12	308.35	312.88	310.87	309.31	307.95	308.83	311.06	308.96	311.53	308.77
301.3	301.46	300.11	300.89	301.43	301.45	302.65	301.98	295.73	296.16	300.52	299.48	298.98	298.42	301.36	298.42	295.71	302.64	298.25	302.45	298.41	299.55	299.74	298.96	299.94	301.93	297.06	298.68	302.03	298.08	302.8	301.24	300.17	299.43	300.48	301.24	295.4	293.2	303.07	301.21	299.53	297.87	297.71	303.45	297.12	300.14	299.2	300.01	305.78	302.17
309.87	315.09	308.71	309.77	308.47	312.23	306.32	308.57	311.21	311.18	306.75	309.19	304.62	312.61	309.85	308.52	301.85	305.34	308.08	306.98	308.53	310.87	309.1	310.72	308.9	309.78	306.71	308.96	311.03	310.58	310.22	307.66	309.12	312.03	307.19	308.3	307.91	308.23	311.13	312.87	305.04	305.82	306.69	304.83	309.75	308.42	309.81	308.43	314.63	304.01
332.2	326.61	328.1	322.96	327.31	326.97	332.5	327.67	330.24	330.5	325.58	322.34	329.4	326.18	329.14	325.82	334.94	328.51	327.7	333.05	325.88	328.58	331.48	325.9	326.4	329.38	329.12	323.88	328.31	329.89	320.01	326.62	328.87	328.29	326.87	330.09	331.95	331.38	326.32	327.42	331.74	329.21	329.63	325.62	326.94	330.69	329.74	328.6	324.79	322.6
315.44	311.77	312.01	313.55	312.04	308.41	309.34	310.82	311.52	312.65	311.03	315.09	314.45	311.71	314.43	309.78	315.54	307.3	315	314.89	313.93	310.32	306.37	312.6	316.15	313.51	311.08	310.19	312.08	314.58	310.49	312.29	307.6	308.79	308.56	310.87	310.96	309.12	315.25	309.65	311.76	308.98	307.26	314.06	311.9	310	312.72	305.19	309.76	311.5
307.92	305.52	304.5	303.11	307.35	302.63	299.73	309.57	302.72	307.55	302.25	307.09	305.02	303.18	301.08	307.25	304.6	302.85	306.57	303.37	311.22	310.61	303.41	304.54	304.04	305.8	307.23	304.05	307.11	306.9	307.9	308.53	303.15	301.37	304.91	304.04	306.04	304.63	305.83	305.69	308.59	307.6	305.85	308.56	304.65	307.61	306.88	302.02	303.3	301.51
306.64	311.01	312.01	311.93	311.49	309.77	307.1	312.14	307.87	307.98	315.02	314.54	308.28	312.52	309.75	310.66	302.41	313.28	305.27	316.39	312.13	310.5	306.22	313.48	309.99	313.77	313.63	312.18	309.47	310.55	308.45	303.73	309.18	305.37	307.8	311.72	315.57	312.1	311.52	308.36	308.05	314.1	311.38	313.9	311.49	310.03	308.9	314.11	311.76	309.54
315.35	315.9	315.45	314.44	314.97	313.53	312.03	316.2	318.77	320.2	316.14	314.97	313.64	317.33	320.85	315.55	318.92	313.81	319.38	316.94	318.46	319.85	314.86	321.75	320.68	318.61	317.73	316.37	317	321.76	315.01	318.94	316.26	315.49	322.36	318.97	317.11	320.31	319	317.4	324.37	314.96	315.47	316.19	316.21	315.11	314.15	311.6	313.69	324.64
312.05	313.69	311.99	317.48	314.53	314.1	311.37	310.17	311.12	315.73	312.95	315.12	314.07	307.49	310.96	308.27	310.96	312.63	313.32	314.19	312.9	309.49	315.13	317.25	311.91	311.56	311.1	310	305.35	309.39	309.78	311.38	312.72	311.6	307.47	314.62	307.9	313.91	312.99	315.59	314.46	313.06	317.59	312.62	311.22	317.03	310.86	312.92	315.08	310.8
302.57	307.95	303.93	303.94	303.63	305.23	307.67	306.17	306.21	305.73	305.8	304.29	305.85	308.59	306.77	307.13	305.57	307.76	311.1	302.28	300.75	307.66	306.25	305.86	300.41	304.17	303.5	305	306.03	307.08	302.24	305.34	308.14	303.44	302.18	301.17	305.07	304.92	306.41	306.14	305.14	310.24	309.51	302.36	307.14	310.34	307.55	303.26	302.75	306.38
312.05	315.69	313.66	313.38	311.87	313.21	316.24	314.35	311.94	313.41	314.21	319.19	314.68	318.53	314.88	315.3	312.12	310.79	314.74	314.59	316.12	314.98	310.48	311.83	317.43	312.26	315.68	319.18	315.68	314.35	315.14	308.89	316.9	320.3	315.38	318.62	312.6	314.15	312.97	315.96	314.36	314.23	315.65	312.79	317.5	311.68	317.4	313.8	313.48	317.96
317.92	315.82	322.8	316.22	314.86	315.28	322.67	321.7	319.67	316.82	315.03	316.74	318.22	311.33	312.74	318.91	313.55	318.64	317.87	314.04	322.24	315.96	318.02	309.25	321.86	315.33	318.02	312.4	317.33	311.46	314.77	312.47	318.21	322.09	307.55	316.14	317.16	314.3	314.75	319.42	321.06	318.01	318.1	321.61	314.62	318.26	318.07	318.07	317.49	314.3
318.07	316.55	312.86	314.83	315.93	317.7	316.19	312.02	311.17	309.27	308.16	313.01	310.04	314.68	319.36	310.51	316.14	309.72	315.57	316.48	317.02	315.94	316.14	313.84	315.36	317.98	317.14	314.2	314.19	323.5	317.56	314.85	311.26	319.63	316.72	308.91	315.78	316.97	313.96	318.98	318.43	316.58	313.85	311.63	316.61	313.61	316.18	311.23	318.18	311.64
314.59	312.85	317.72	309.7	312.28	311.5	315.35	313.65	311.2	312.92	310.53	314.05	310.84	311.88	311.79	311.82	312.59	320.2	314.92	313.66	313.57	318.29	317.23	317.66	315.01	312.69	313.13	309.49	310.16	309.35	315.23	312.28	313.23	314.2	313.55	316.75	310.12	311.43	314.78	310.75	319.19	311.67	313.51	314.17	313.74	309.22	311.95	314.85	307.33	316.13
300.93	300.3	297.31	298.9	301.15	301.65	306.29	307.36	297.75	307.11	301.37	302.51	297.91	301.46	291.96	296.82	300.1	295.75	295.46	296.79	299.41	301.06	302.13	296.75	300.88	300.37	299.11	298.1	301.76	301.09	300.24	299.87	303.12	296.35	302.37	299.23	300.03	300.67	299.07	299.22	302.74	300.51	300.44	300.52	295.96	298.08	303.01	297.57	295.82	297.78
311.48	305.07	302.73	308.76	312.48	304.57	301.26	310.79	305.57	308.87	311.25	307.43	308.11	310.25	310.91	311.2	308.26	310.48	309.55	310.49	307.57	307.11	309.23	308.39	312.54	311.46	307.79	309.16	312.75	310.71	306.79	309.17	305.14	309.55	309.67	312.05	315.75	306.56	309.6	310.01	316.82	309.86	307.34	310.37	308.6	302.21	307.06	308.49	312.88	313.54
304.81	308.58	305.79	301.78	307.15	301.21	308.16	304.07	300.59	302.07	306.82	303.78	306.22	307.58	301.15	305.81	303.51	303.9	299.84	306.86	308.73	303.42	305.66	307.86	303.75	306.83	303.01	305.68	304.88	300.89	307.67	305.58	304.12	305.63	304.19	299.85	301.73	302.44	300.5	307.43	304	300.03	301.66	305.45	309.82	303.83	309.27	305.71	299.61	307.08
311.69	313.91	312.17	307.89	311.73	310.09	315.16	311.39	311.4	309.39	311.43	315.05	312.21	314.91	315.44	307.12	309.77	313.01	313.8	312.61	308.69	307.75	316.86	316.08	311.39	311.76	314.25	318.02	311.49	316	316.28	314.09	314.82	315.07	309.54	312.14	311.9	314.45	313	313.27	306.68	307.13	315.08	312.66	312.2	317.39	308.49	312.95	314.8	309.78
315.01	316.95	313.55	304.63	311.51	318.08	311.76	313.04	314	311.68	317.31	315.87	306.37	313.66	317.41	310.97	310.16	310.82	314.43	307.74	316.36	312.26	312.37	313.53	317.64	313.49	312.62	313.75	310.41	315.17	312.91	319.51	312	314.94	313.58	311.21	308.88	316.84	313.51	310.09	312.99	313.53	316.34	311.95	310.58	315.45	312.17	315.1	310.77	313.26
303.67	303.94	304.53	304.77	305.22	304.91	305.15	308.22	303.92	303.42	305.48	305.93	304.33	302.87	301.83	303.31	302.51	305.03	304.57	305.06	306.78	303.07	306.5	304.24	306.03	301.54	301.38	302.25	304.04	301.38	305.51	302	303.86	306.58	309.03	306.96	306.99	300.15	303.85	306.67	304.24	301.09	308.17	305.05	303.13	307.98	302.41	307.39	304.76	304.86
316.27	317.07	313.55	315.46	311.81	313.61	308.26	314.53	315.52	317.34	313.08	314.98	310.67	310.33	314.98	310.26	314.36	309.9	313.05	313.13	314.12	309.14	304.98	315.62	309.75	316.58	310.56	312.96	309.72	312.05	316.83	315.23	309.62	311.95	316.23	311.24	315.07	315.42	319.17	313.23	310.33	310.76	315.47	314.97	315.08	318.16	318.17	313.6	309.68	314.44
329.24	326.97	329.47	324.51	329.3	328.13	326.31	326.46	325.82	323.74	327.35	329.47	328.43	322.3	331.12	324.94	330.26	328.82	329.99	326.09	323.03	325.27	333.35	328.02	330.83	330.25	330.14	330.96	328.32	329.34	332.18	329.49	333.2	331.11	327.51	328.66	331.06	321.99	328.04	330.18	331.65	328.1	328.7	327.11	328.42	326.36	328.48	328.89	331.37	321.93
322.2	326.19	320.59	328.94	318.85	328.73	329.51	327.28	329.25	325.87	322.87	331.73	324.03	323.55	326.8	323.02	330.22	329.59	322	327.79	323.98	322.52	325.36	325.16	319.33	326.73	325.06	322.78	327.47	324.46	324.39	326.31	324.91	325.06	322.2	324.61	325.91	327.85	322.71	324.79	321.84	321.79	323.81	325.47	321.53	320.9	324.49	318.8	326.21	326.43
304.17	301.96	305.47	302.52	302.84	304.14	310.94	303.35	300.46	302.14	306.39	295.31	302.41	303.79	302.43	304.7	302.53	304.67	303.14	305.03	303.09	300.23	304.68	305.32	302.61	304.6	304.53	310.8	300.97	307.65	304.9	302.32	307.04	301.12	302.25	297.73	306.68	306.73	303.09	305.77	306.39	303.27	308.04	306.2	307.05	311.9	303.24	299.25	303.57	300.1
297.86	293.38	294.36	293.85	297.79	293.85	297.22	292.43	298.74	298.07	295.99	293.89	292.87	299.35	296.16	289.99	295.95	298.14	292.46	292.65	292	295.33	297.11	286.38	292.83	296.65	295.93	295.35	289.45	289.73	294.6	288.28	293.06	292.4	292.92	292.4	302.37	297.69	298.03	296.1	290.97	292.36	297.97	295.63	293.79	296.52	290.24	291.14	292.77	292.11
320.98	317.64	314.52	317.97	315.73	313.21	315.34	318.35	323.92	315.35	315.37	317.78	314.35	313.66	313.18	316.65	313.64	313.84	316.81	318.95	315.18	318.81	317.8	314.85	310.97	314.73	312.54	317.28	318.97	313.45	320.02	318.54	320.29	316.6	317.7	320.6	314.05	319.07	317.99	316.74	321.48	316.27	317.37	316.66	314.39	315.98	320.39	318.52	318.67	316.71
310.46	314.65	312.75	312.8	310.93	307.02	313.37	309.24	309.77	308.46	313.47	306.17	316.52	311.52	312.96	311.14	310.01	303.89	308.12	307.97	309.02	307.44	309.64	307.85	303.64	308.49	311.31	309.96	311.07	305.53	306.95	305.8	307.16	306.02	308.33	312.04	308.7	312.22	307.51	309.16	310.59	310.64	310.7	305.95	307.3	308.53	312.12	308.55	311.53	311.87
315.93	316.28	323.86	316.77	320.36	316.17	316.61	316.95	324.03	316.6	321.13	318.43	315.35	316.2	318.05	315.98	317.27	324.03	317.99	320.41	315.16	317.1	317.44	321.43	322.84	320.64	317.05	322.3	320.87	317.44	321.56	314.68	320.52	314.44	317.18	316.68	320.01	317.8	317.82	316.42	324.33	320.97	318.69	318.11	318.33	319.03	322.91	316.82	318.87	313.71
298.87	302.5	301.94	302.58	300.46	306.22	303.04	304.02	305.5	306.47	304.73	301.91	307.58	303.23	307.97	300.87	305.45	301.97	304.4	300.14	300.88	302.17	300.83	299.2	305.18	300.65	298.95	304.8	299.62	299.87	303.07	305.29	307.53	298.07	301.7	302.39	303.05	303.86	300.31	306.55	304.58	298.65	298.65	297.38	302.96	306.32	302.3	307.2	297.28	303.04
298.83	304.36	305.75	303.75	304.71	304.13	307.7	302.14	307.2	301.78	302.57	304.36	294.95	304.99	303.34	305.23	307.54	301.28	306.92	303.78	299.85	301.6	305.19	309.81	306.16	306.32	305.97	302.13	305.12	302.94	304.12	302.95	302.72	303.36	302.84	304.14	303.99	302.31	299.44	301.18	306.66	303.27	305.47	302.8	303.69	308.61	310.11	298.99	302.1	301.9
312.87	314.44	312.54	311.67	314.28	311.65	315.96	316.4	314.98	314.11	309.16	312.56	310.95	313.5	311.53	308.63	312.23	315.13	313.66	315.98	312.08	319	311.97	315.32	311.03	312.58	314.19	312.93	312.2	312.59	312.74	318.66	311.09	311.6	316.04	309.47	313.1	310.45	310.18	304.7	309.5	313.39	312.83	312.27	311.52	318.16	309.82	312.48	312.18	313.07
317.14	318.22	319.06	318.29	319.51	316.24	317	320.75	318.92	318.87	317.61	317.53	316.25	322.9	323.41	322.72	318.19	318.89	319.3	322.25	319.9	319.05	321.64	317.22	321.17	318.39	318.08	318	319.8	318.02	321.18	317.13	316.68	318.49	315.71	311.32	316.06	320.55	321.73	317.68	325.08	317.02	318.12	319.88	319.55	318.81	313.59	321.11	318.79	315.08
315.24	319.11	315.67	319.25	314.37	318.57	310.27	321.96	320.36	317.24	314.28	317.3	314.3	318.18	315.06	313.43	317.57	317.17	318.2	316.74	317.31	321.72	313.46	314.58	316.71	315.58	316.66	319.66	316.53	321.76	317.47	317.12	317.23	314.66	318.39	318.01	314.63	317.94	319.39	314.79	314.47	315.46	320.61	319.98	313.96	315.92	314.87	319.54	312.21	315.12
298.87	296.76	291.92	301.09	295.73	296.83	293.83	300.11	298.09	295.16	299.97	293.55	299.11	297.17	291.83	298.84	302.63	296.13	289.71	291.57	292.4	301.67	292.73	297.7	295.24	295.53	299.61	295.25	299.63	299.48	297.83	294.4	297.72	295.89	290.58	298.37	295.27	295.05	296.91	294.8	299.71	296.87	296.82	302.51	295.75	297.01	294.57	293.74	294.29	293.12
332.01	324.97	325.31	331.3	330.63	330.04	324.5	326.81	324.88	330.46	326.53	327.29	325	327.93	327.24	330.74	329.98	332.97	329.35	332.52	326.28	326.07	331.46	326.72	325.37	327.3	320.96	328.67	334.44	326.1	331.65	336.21	327.36	331.82	327.13	324.82	333.19	329.92	328.75	330.51	327.85	324.03	333.25	328	324.23	328.76	328.21	332.23	331.24	325.75
313.8	316.87	319.49	322.72	316.65	321.15	318.99	320.83	323.26	317.75	320.23	318.58	317.05	320.47	319.74	318.46	314.47	321.31	319.11	314.89	317.21	316.3	317.8	315.95	317.97	318.67	318.1	316.71	318.67	323.86	320.28	313.23	320.53	322.43	321.13	325.16	318.63	318.38	323.33	317.16	318.88	318.43	319.54	315.72	319.17	320.07	321.66	320.28	318.21	322.97
310.83	312.67	310.9	311.14	316.65	318.02	312.06	314.24	308.22	314.09	315.19	315.32	316.38	308.89	314.1	309.72	313.46	309.19	314.06	311.82	314.81	311.14	312.69	312.39	314.41	321.08	310.1	314.3	312.11	307.07	311.56	312.93	314.09	314.07	313.71	314.14	313.85	318.38	313.46	309.92	310.54	307.71	311.57	309.6	312.9	313.24	309.09	319.04	313.34	315.61
294.2	292.11	292.12	297.43	297.18	296.43	291.05	295.53	294.25	293.84	297.15	293.21	294.39	299.39	293.57	288.7	295.2	291.95	293.59	293.32	292	293.43	295.16	290.75	289.52	292.27	293.2	295.47	297.84	289	294.81	293.61	295.28	292.54	295.49	288.99	296.95	297.41	294.3	291.76	294.27	300.03	298.23	294.32	291.11	288.22	291.71	297.22	293.34	293.81
304.21	306.32	307.19	304.59	308.7	301.4	306.1	302.35	302.59	309.88	304.52	302.21	311.24	309.16	305.91	308.2	307.65	310.02	305.14	305.8	299.93	309.48	304.05	309.51	304.42	307.1	308.55	306.61	309.03	301.11	306.47	305.76	307.18	307.16	308.6	304.18	310.67	305.3	306.43	306.7	306.37	305.73	307.67	304.69	304.61	307.6	306.91	303.84	304.42	305.67
307.41	300.51	303.53	309.98	306.41	306.54	313.88	303.66	306.93	304.53	303.58	306.16	308.83	308.54	300.3	305.65	305.12	301.84	302.23	309.07	308.15	303.73	309.25	310.37	310.73	302.66	307.82	309.41	309.4	308.92	309.89	304.69	306.65	311	304.25	307.93	307.18	310.08	307.4	307.05	305.89	301	309.38	303.9	309.42	307.1	304.88	308.81	304.85	308.93
307.39	302.21	306.76	306.96	308.1	303.68	303.94	307.1	306.24	306.22	304.37	307.49	310.09	304.27	310.73	305.95	303.06	303.3	301.1	310.81	303.57	304.78	306.98	302.06	304.75	305.66	304.34	309.76	311.07	300.01	303.54	310.65	309.58	304.13	305.83	306.9	300.95	307.79	308.14	306.87	305.57	306.35	303.05	301.87	304.61	302.06	302.9	306.39	303.39	308.69
310.46	311.28	309.22	310.09	314.46	312.88	309.05	308.02	305.42	312.06	307.43	307.27	306.71	310.71	310.38	309.51	308.19	314.27	311.71	305.77	310.12	309.45	306.17	314.88	310.03	312.93	311.32	308.88	310.13	310.67	310.12	312.18	309.57	310.27	315.35	311.16	316.46	308.93	311.65	306.91	309.09	312.64	310.84	312.04	310.13	312.16	314.14	311.52	312.17	312.61
299.41	302.45	303.07	299.47	304.73	301.09	296.76	295.17	298.04	295.44	297.99	298.53	302.18	301.76	297.11	301.3	302.41	298.07	300.84	297.65	301.3	305.04	300.45	297.58	303.37	296.26	299.9	303.65	302.96	300.47	297.15	300.27	300.08	300.04	302.6	299.16	301.42	301.73	301.87	301.73	300.34	302.21	299.43	300.62	301.14	302.63	303.06	300.2	305.23	300.92
310.77	308.33	312.27	314.8	312.52	316.67	310.6	315.06	311.19	311.07	313.94	315.97	315.93	314.03	312.82	309.77	308.47	317.64	314.11	308.93	309.32	311.07	315.78	308.95	313.73	311.61	312.11	314.78	313.34	310.61	315	313.91	310.69	313.65	314.62	315.66	317.25	312.2	311.47	308.99	310.69	307	305.79	310.2	311.38	310.17	313.64	308.19	312.09	312.6
327	330.47	327.41	328.49	327.95	324.75	330.11	328.98	333.7	324.71	326.55	325.94	328.96	332.87	327.57	332.42	325.86	328.46	318.66	327.69	328.35	330.57	326.66	329.36	333.14	330.38	329.29	327.97	327.58	330.77	326.12	326	320.88	327.71	336.49	325.6	327.8	326.04	327.43	325.89	329.38	325.17	330.3	328.81	328.92	332.25	328.02	331.19	326.28	325.82
297.31	300.56	298.32	296.6	300	300.74	296.51	294.45	297.47	299.7	301.63	300.27	296.54	295.46	297.7	293.05	292.9	299.47	294.37	296.06	295.04	295.18	295.24	299.11	295.18	297.96	295.87	300.16	300.83	296.34	298.94	299.28	297.84	302.92	297.14	295.2	295.88	297.86	294.57	292.83	293.67	305.06	296.94	289.27	296.77	292.93	292.56	298.07	297.98	294.85
309.58	308.83	309.71	314.07	309.43	306.74	310.95	307.18	307.79	309.08	309.43	309.88	314.92	314.4	307.26	308.01	316.77	311.07	307.66	308.17	309.01	314.94	310.19	307.86	309.33	307.88	313.27	309.3	312.98	310.25	314.7	312.17	310.32	310.94	310.93	310.97	307.47	311.72	308.97	312.94	309.37	314.07	312.01	311.88	310.3	310.38	306.23	310.69	312.33	313.45
300.96	299.13	303.78	297.45	302.3	306.18	294.26	302.68	301.07	301.01	299.23	304.47	298.67	296.98	298.91	299.47	299.5	301.11	297.77	299.47	298.28	297.41	303.86	302.65	299.62	301.08	301.63	302.07	301.48	307.45	297.89	305.64	303.52	304.4	305.17	305.03	304.64	302.04	293.38	302	299.83	301.23	300.38	301.88	305.51	303.58	304.97	297.87	302.89	300.52
326.2	327.2	325.71	324.2	323.01	323.45	324.23	328.88	325.73	327.44	319.55	325.53	326.99	329.92	327.55	327.94	328.11	322.47	325.93	326.04	328.29	324.83	329.04	322.08	327.06	325.83	326.28	327.03	323.96	330.58	325.56	328.74	331.87	328.14	328.13	325.05	325.68	329.95	326.82	328.39	325.06	327.66	327.57	331.5	324.41	328.94	326.12	331.46	326.97	325.64
315.28	315.61	313.55	315.54	316.72	318.14	322.03	314.4	311.73	309.5	311.29	314.57	316.53	317.18	318.37	313.2	315.66	318.91	316.03	316.9	317.32	316.18	313.52	315.56	313.71	312.16	312.47	313.91	318.58	319.58	313.51	320.1	320.73	316.38	313.12	313.71	313.57	310.3	317.39	318	311.91	313.2	313.03	317.45	312.54	313.47	316.57	312.2	318.54	313.99
301.16	307.72	303.48	307.87	307.61	304.94	302.02	309.93	304.14	308.11	306.94	301.09	305.07	300.03	308.07	304.29	302.59	303.59	300.16	303.25	307.22	307.22	304.72	306.46	305.21	304.82	304.81	304.56	305.51	303.74	302.61	303.14	304.16	307.08	301.67	305.21	305.18	302.35	307.72	308.31	299.05	304.52	307.95	306.51	304.83	305.89	304	301.62	306.94	307.06
309.52	307.7	306.79	305.91	304.5	306.37	306.3	306.09	312.15	304.28	311.84	311.22	307.33	307.56	303.66	307.76	308.37	309.83	311.92	309.67	305.64	311.57	311.01	307.59	308.9	306.27	308.5	306.1	310.36	308.48	309.51	304.88	309.67	308.69	306.31	308.05	309.13	314.22	310.64	306.85	307.07	312.03	305.92	311.05	307.88	306.29	305.86	313.89	312.17	308.8
311.35	319.73	311.03	316.62	315.48	312.25	318.42	313.26	316.47	313.53	319.01	322.28	313.64	312.21	320.27	313.35	318.2	320.42	309.72	312.21	314.65	313.55	313.57	313.57	317.61	316.43	314.96	320.28	315.71	315.16	314.6	312.9	310.72	318.34	312.18	316.41	312.56	312.95	318.11	318.36	312.27	314.8	317.7	313.65	320.2	317.12	314.02	311.84	313.32	320.37
303.71	302.28	302.7	303.38	305.32	299.76	301.16	298.71	301.54	298.64	299.76	300.42	298.41	304	304.06	303.2	301.92	299.69	296.72	300.09	300.99	299.76	295.42	299.35	303.61	300.69	296.16	299.14	301.62	303.87	300.26	304.52	300.18	298.36	297.96	301.47	298.56	303.56	305.79	300.96	307.21	298.82	303.39	300.2	303.48	299.72	297.12	300.23	302.21	301.77
319.69	311.56	320.88	319.74	317.2	318.2	314.38	322.11	316.81	316.34	321.06	318.46	321.44	317.17	318.07	317.06	317.47	318.49	319.55	325.21	321.09	315.74	317.59	319.37	316.42	319.92	320.17	320.13	317.33	317.68	313.28	317.01	316.38	317.97	314.57	318.24	323.81	319.09	322.06	314.93	318.12	313.42	321.1	314.87	318.77	319.3	316.23	319.14	322.84	320.43
318.12	315.66	315.27	309.88	315.25	311.19	322.21	316.13	314.08	311.11	308.35	310.37	315.2	314.17	311.52	312.38	313.77	315.71	311.35	316.21	305.98	310.98	312.92	313.97	310.97	308.85	314.1	311.03	309.48	312.04	316.4	311.37	309.32	310.53	316.43	311.18	312.95	313.98	311.72	315.15	312.93	312.77	314.25	318.83	314.26	314.72	318.35	313.65	315.08	311.97
301.57	302.27	302.51	305.13	303.78	306.21	300.71	300.22	304.91	304.12	303.69	303.09	302.1	310.82	306.98	303.43	302.13	303.6	305.57	305.94	303.35	302.71	308.17	302.66	299.03	310.89	298.16	301.59	308.57	302.5	304.96	299.72	301.22	303.1	308.51	302.52	301.08	305.08	301.33	299.93	307.18	302.54	304.4	310.16	304.25	303.68	306.91	307.99	304.73	301.45
320.62	318.6	312.84	316.91	312.49	320.48	309.66	323.26	320.93	319.19	318.18	315.33	315.09	317.19	313.79	318.29	319.52	320.95	315.01	317.25	314.54	314.83	313.47	311.73	317.07	314.77	316.81	316.4	320.48	315.88	315.25	316.05	315.11	314.5	313.91	316.47	316.23	318.08	320.99	310.69	319.58	317.62	315.11	315.76	319.94	314.96	313.28	316.73	319.68	314.82
318.61	313.64	312.57	314.21	318.48	317.39	315.19	310.46	317.73	315.09	313.01	314.49	317.38	319.78	314.31	315.27	314.64	313.8	313.79	322.18	319.87	318.36	318.58	312.95	318.87	322.8	312.91	322.48	316.85	315.59	318.23	317.08	319.35	315.2	321.71	318.71	318.08	321.13	316.72	316.04	314.69	313.42	317.04	322.24	316.35	316.76	317.79	317.89	311.66	314.67
293.24	295.58	291.83	293.86	290.11	294.29	295.92	292.67	293.32	296.9	291.9	293.7	291.07	289.84	293.3	294.02	295.44	294.46	293.28	295.53	297.82	299.39	290.22	297.67	298.37	295.13	300.12	295.44	297.24	301.68	296.36	297.26	296.57	291.22	297.81	293.99	294.3	298.91	294.99	295.13	297.4	292	293.55	291.5	296.45	292.16	291.46	294.85	295.01	294.54
301.43	299.65	302.08	299.82	298.81	298.74	298.77	300.46	299.1	300.33	303.72	305.87	308.45	302.6	297.04	300.3	299.65	300.83	302.14	300.28	299.46	300.67	301.37	300.28	303.98	304.46	308.68	299.22	301.35	300.37	300.63	309.31	305.58	298.11	300	301.65	297.77	298.26	302.45	305.08	300.04	298.5	297.37	300.3	302.08	299.34	299.41	302.5	299.3	296.24
299.71	294.98	301.8	294.86	295.11	298.97	292.43	296.93	297.39	293.9	293.85	300.12	293.82	290.38	294.29	291.86	297.07	294.09	293.98	294.88	295.43	293.85	291.65	292.43	290.99	300.08	299.29	290.87	297.86	297.17	295.24	295.05	293.18	290.79	290.03	297.66	296.32	296.93	295.93	293.96	295.33	290.4	296.52	295.48	297.29	289.09	298.7	300.88	293.54	296.88
310.89	310.08	310.45	312.57	311.46	311.57	314.03	315.86	316.37	312.01	310.86	314.34	316.02	314.81	316.41	313.76	313.92	314.55	314.92	316.19	313.8	312.31	310.78	308.53	309.31	317.58	312.54	311.05	311.94	317.27	311.15	315.31	313.46	311.32	316.31	312.75	316.5	310.52	310.25	321.21	313.6	309.16	311.17	311.14	310.06	317.34	314.76	310.99	315.03	315.83
323.48	325.02	327.68	326.69	326.85	325.63	326.61	327.38	323.35	323.25	328.05	329.92	325.24	330.01	326.17	324.18	330.81	329.77	331.65	327.55	326.21	328.2	326.1	328.99	328.5	326.84	326.83	328.58	331.93	327.52	327.66	325.03	323.14	330.67	326.98	322.86	324.04	327.63	331.57	329.19	330.62	327.4	325.31	327.53	328.42	327.2	329.55	325.83	329.13	328.25
305.21	297.74	302.72	305.02	305.73	305.81	304.52	303.06	305.4	306.13	302.78	302.4	304.28	305.72	304.19	303.34	301.73	301.2	299.27	307.49	297.51	301.27	297.09	307.52	306.27	304.12	305.05	302.92	303.89	305.02	304.83	302.74	303.14	303.75	303.93	307.55	302.79	303.68	297.79	306.76	302.88	303.76	308.41	304.48	306.62	300.67	299.66	305.85	295.88	298.86
320.76	318.95	311.36	307.23	317.18	312.28	313.78	316.9	316.34	313.61	312.26	313.27	314.44	313.34	314.52	313.81	312.3	314.68	307.61	313.09	314.08	318.09	312.76	312.57	318.68	319.14	315.99	315.78	313.96	315.9	313.33	314.79	313.23	315.98	315.78	310.98	314.86	312.1	313.78	316.61	313.63	311.46	312.22	317.97	315.97	314.57	316.58	315.05	315.98	319.04
312.92	312.66	311.47	310.59	314.37	308.63	313.17	312.91	312.5	310.01	312.81	308.04	309.02	311.98	314.07	317.21	314.01	317.53	311.79	314.64	314.66	308.59	321.03	314.17	316.32	308.18	315.02	314.39	313.11	314.97	310.9	311.19	317.31	312.98	312.57	315.84	316.82	309.19	316.49	307.95	312.71	309.21	311.24	316.78	312.22	315.35	311.67	308.47	311.48	311.66
313.58	316.96	309.89	310.94	309.92	310.46	311.32	313.55	311.36	313.48	308.99	313.3	310.97	309.33	317.41	313.61	311.8	316.14	315.08	312.35	314.87	313.63	311	307.75	312.04	313.19	315.4	311.88	313.54	315.21	311	311.81	316.12	310.43	314.44	314.23	316.21	310.71	314.25	307.91	310.74	312.15	311.7	311.87	317.54	310.72	316.11	311.08	311.03	321.73
304.56	308.63	305.54	303.09	306.32	305.66	302.94	300.35	301.4	305.12	306.99	303.66	301.28	306.85	304.02	302.46	307.18	302.91	307.96	312.07	301.89	306.81	301.41	301.52	298.76	306.86	301.36	302.61	306.72	302.82	305.06	308.89	300.36	300.91	304.76	306.35	305.44	305.26	302.01	300.29	302.42	301.87	302.88	303.44	300.4	304.88	303.48	304.48	301.88	304.59
308.2	306.33	304.45	304.07	309.82	303.23	303.79	308.15	303.34	307.54	311.59	299.61	305.18	303.03	306.81	307.71	306.89	306.27	305.08	304.58	306.54	300.1	299.39	303.85	302.05	302.62	307.88	299.94	306.42	302.81	303.2	307.37	304.71	304.18	304.85	305.2	304.31	303.18	305.49	306.6	302.53	304.24	305.76	306.3	303.98	307.04	301.29	299.48	304.74	310.7
317.5	310.02	311.17	311.57	311.55	309.94	306.78	309.97	312.72	319.68	318.43	317.01	313.08	309.79	318.66	306.86	312.4	313.26	312.57	317.09	310.17	311.63	314.03	312.07	317.16	314.91	311.88	314.25	316.49	309.85	312.79	316.4	310.5	320.44	315.57	311.6	315.63	315.61	315.65	316.06	314.49	311.72	311.31	309.62	318.32	314.45	314.62	316.07	314.87	311.19
313.58	317.57	314.75	317.04	314.09	317.03	314.22	312.5	322.32	317.83	312.16	322.46	318.22	317.1	315.65	310.68	314.1	314.39	314.82	322.28	314.06	314.38	313.19	315.77	315.69	318.24	315.76	319.21	316.2	312.67	313.76	314.94	316.46	314.02	319.39	316.1	316.29	316.41	319.91	317.82	312.09	312.21	314.93	313.67	318.31	318.36	314.11	320.81	315.18	314.14
325.55	325.51	324.13	327.45	323.3	327.52	328.02	327.26	319.1	320.16	321.32	320.5	330.51	320.66	323.73	326.23	325.1	322.99	325.79	327.13	322.04	326.93	322.96	322.48	324.9	321.17	322.09	323.97	322.2	323.76	323.55	323.9	327	326.07	322.59	322.13	324.21	324.28	316.34	326.78	326.11	330.5	326.49	328.25	329.43	323.64	325.07	323.77	330.08	321.67
323.25	324.24	328.44	327.61	330.19	330.19	327.86	326.97	328.38	332.33	328.82	330.87	324.84	328.19	329.72	331.62	328.11	325.91	326.97	325.22	330.1	329.05	326.28	324.18	334.09	328.73	328	326.99	326.39	322.85	327.36	325.67	326.72	330.72	326.09	328.19	331.79	328.56	325.44	324.85	326.03	327.02	326.78	323.87	323.37	327.11	330.17	327.66	333.31	326.88
321.86	316.44	316.29	319.3	313.51	320.64	320.8	319.15	320.98	318	323.34	320.01	320.71	319.66	320.82	314.19	316.36	315.36	313.18	320.17	318.64	313.05	316.77	318.09	318.4	312.62	320.36	317.41	314.28	317.37	317.25	317.27	311.97	318.11	313.96	316.57	313.58	319.07	317.43	315.15	313.98	315.82	319.08	316.19	313.03	317.85	318.47	313.92	318.61	318.68
318.57	318.8	318.73	320.97	316.99	316	318.59	315.64	313.89	322.47	320.45	318.08	316.07	313.62	320.85	316.85	313.77	314.27	319.51	321.67	313.31	313.47	316.23	318.7	316.48	308.86	317.63	319.04	312.82	322.25	319.81	318.67	319.46	311.95	317.03	316.89	318.76	321.29	316.83	315.1	318.53	320.14	314.64	320.82	318.48	312.01	318.21	317.84	319.99	320.1
304.37	303.7	305.42	304.21	305.12	309.89	309.7	307.49	309.05	309.37	307.37	307.2	303.59	308.14	305.21	310.25	304.43	308.16	304.43	304.9	305.94	310.73	309.9	305.32	311.86	306.95	308.32	306.84	308.03	307.99	303.6	311.66	304.82	307.89	307.57	302.4	310.29	302.09	310.43	305.45	304.3	307.52	309.38	312.05	309.42	303.22	302.83	310.02	311.39	311.04
321.03	323.78	328.95	328.11	327.87	324	322.94	324.61	321.78	328.7	329.51	331.19	328.56	325.92	327.31	329.26	328.06	327.28	329.74	324.52	328	324.51	329.34	329.9	326.69	328.27	324.28	331.17	328.04	326.08	326.36	329.43	322.85	330.63	328.31	332.41	327.53	324.24	320.87	334.65	330.89	323.24	328.49	328.07	335.2	325.11	330.25	323.72	327.63	331.35
323.37	313.95	317.29	314.97	318.79	313.12	320.26	323.27	320.39	318.86	321.69	319.32	322.22	321.05	321.67	323.08	318.58	319.92	320.18	321.41	312.47	318.56	324.24	322.57	317.53	315.67	320.37	308.8	320.55	316.56	322.27	321.44	318.18	313.98	321.54	320.73	317.81	316.39	321.21	319.13	314.6	318.44	312.01	322.16	314.44	318.74	316.37	318.8	319.31	318.83
296.27	299.19	302.81	300.53	296.24	301.78	299.08	302.51	298.1	299.76	300.03	293.49	300.92	300.79	297	298.77	302.87	302.08	296.82	302.52	300.13	301.41	301.33	301.19	295.02	304.54	301.88	300.5	302.65	299.67	303.37	296.6	302.25	305.55	298.34	306.63	301.16	299.1	304.47	300.9	300.3	300.67	302.27	293.83	296.99	303.04	301.91	300.97	296.01	297.1
326.9	332.98	326.64	328.57	328.59	334.12	326.7	332.1	325.68	325.07	331.49	331.26	324.58	323.52	328.33	329.46	324.86	327.61	331.78	327.28	332.06	329.98	328.45	328.5	330.34	327.56	329.41	326.35	332.73	327.39	326.52	326.68	327.67	328.88	330.55	323.85	330.44	328.22	324.57	328.95	326.6	324.43	327.95	326.41	329.84	331.34	328.91	330.09	325.31	325.48
315.52	317.25	311	314.71	318.49	315.95	312.81	308.54	316.1	315.12	310.96	315.04	311.32	310.92	313.29	310.67	311.97	313.19	312.27	317.98	316.21	316.83	316.53	316.65	314.27	313.24	306.65	312.1	309.84	309.5	317.09	316.76	318.62	313.33	313.98	316.24	313.21	314.24	315.91	312.21	313.89	316.08	320.32	308.54	310.57	307.41	311.99	312.98	316.26	311.21
318.06	313.55	315.61	309.83	316.92	312.37	315.18	308.98	313.9	311.84	313.68	316.2	314.02	312.08	310.29	306.19	315.17	316.34	314.33	313.9	311.33	315.75	312.16	311.09	314.84	317.05	309.65	313.26	311.53	316.25	317.17	316.98	314.51	314.2	317.02	313.78	317.58	313.06	313.12	312.46	311.02	311.07	308.07	313.87	312.41	314.21	306.77	316.38	316.62	313.78
312.5	317.49	316.78	312.62	311.88	312.94	317.42	319.72	317.46	315.08	314.56	318.83	323.62	310	312.93	319.02	319.06	314.1	319.59	317.81	312.81	313.37	319.2	317.48	320.29	314.09	317.81	316.99	316.11	317.25	315.91	317.49	316.54	319.2	319.56	314.4	314.08	321.63	320.11	316.24	317.04	312.16	319.28	314.61	314.66	316.06	317.18	314.06	319.71	320.73
306.22	307.62	298.44	298.93	296.81	300.34	300.84	294.35	303.48	297.91	294.76	304.35	304.58	303.87	296.87	299.5	300.76	296.9	301.18	297.48	291.43	298.62	301.49	299.49	301.41	301.05	300.32	302.2	300.59	303.6	296.01	302.26	296.25	300.58	294.74	297.38	298.67	299.58	296.97	298.64	299.09	297.78	295.06	299.62	298.76	300.57	302.36	293.34	300.41	299.97
306.18	301.68	294.33	303.71	300.04	304.68	305.61	306.58	303.11	311.28	309.31	307.06	307.78	299.95	301.47	299.27	301.78	303.11	302.28	308.36	303.38	310.77	305	302.57	303.34	312.36	303.95	307.17	302.98	304.56	299.05	306.84	306.8	306.1	303.07	308.1	306.78	305	304.31	305.31	306.47	304.82	303.42	302.99	304.87	308.16	301.63	299.39	301.02	308.63
324.95	330.38	329.9	329.84	325.55	329.49	325.06	330.6	326.25	324.92	330.49	332.46	327.57	327.14	327.35	332.59	330.29	325.83	333.1	328.8	329	328.01	327.28	327.92	330.23	326.42	327.91	329.2	324.69	332.15	325.88	332.81	330.07	325.69	325.98	327.47	321.55	326.99	326.46	326.97	326.14	326.67	328.73	329.11	335.36	332.05	330.95	327.82	329.83	330.87
294.08	292.28	292.99	295.1	295.01	291.16	292.62	295.64	291.08	287.71	294.72	291.87	299.25	292.13	293.97	292.69	295.89	297.17	295.38	293.69	288.91	291.59	291.91	296.5	289.16	292.38	297.89	291.91	296.18	298.03	294.6	293.9	297.93	293.92	291.53	292.73	297.32	294.99	293.15	293.45	295.52	293.4	294.81	296.85	293.7	296.53	299.48	293.2	291.4	286.95
315.75	313.65	316.55	317.51	312.54	312.81	308.97	310.38	317.62	314.66	316.41	314.34	310.58	313.06	314.36	309.99	309.14	315.49	308.9	311.38	316.79	307.33	310.52	314.87	311.67	311.99	316	311.74	314.11	309.97	311.75	313.58	311.63	314.36	314.38	313.52	310.39	312.95	314.34	316.67	312.4	308.66	313.39	313.65	311.48	312.19	316.4	310.01	312.51	309.51
310.13	310.13	308.37	307.37	311.05	307.13	307.88	307.55	313.66	314.14	313.94	307.03	309.91	309.03	310.29	308.23	307.81	304.22	304.46	307.94	308.01	311.46	308.82	309.23	312.1	311.09	304.9	310.97	309.35	304.54	309.47	307.65	309.82	305.17	305.93	310.67	306.91	308.45	305.13	310.91	308.54	310.73	310.22	303.96	308.86	308.32	311.54	307.45	307.37	311.87
301.5	300.87	303.18	302.54	298.89	299.51	301.88	302.64	302.16	305.77	304.89	304.03	303.18	302.62	297.26	302.82	302.64	305.13	304.11	301.64	300.82	302.03	303.54	304.26	304.05	302.05	303.77	304.37	304.17	301.85	297.73	304.27	301.09	307.61	302.8	299.08	303.03	306.96	306.12	300.42	302.71	298.29	303.36	302.97	299.24	306.74	305.1	301.76	301.6	301.56
304.9	308.04	304.33	303.02	305.67	303.49	304.88	303.14	304.98	305.66	303.61	299.96	308.33	305.26	306.21	302.36	301.42	302.07	308.82	301.7	304.22	302.57	310.12	307.15	299.93	304.74	307.43	301.63	303.98	309.48	302.63	304.14	306.04	306.96	306.11	302.21	304.57	305.29	303.06	305.34	305.48	305.14	308.37	304.04	308.96	303.22	307.92	299.53	308.01	306.5
308.72	305.28	298.39	301.92	303.2	306.97	302.77	304.03	300.68	308.84	306.29	303.38	308.88	306.53	305.95	310.57	296.97	303.08	305.81	306.6	305.47	300.17	309.65	304.69	303.66	308.1	307.95	304.86	307.53	299.74	306.48	307.16	304.41	306.55	308.2	301.07	306.43	305.4	304.66	307.39	302.43	306.49	308.55	303.53	304.94	304.35	305.34	305.27	306.08	303.84
329.61	324.17	324.22	321.96	326.16	328.56	324.93	329.97	326.24	330.55	324.89	326.53	325.45	329.38	326.66	325.57	325.88	322.95	329.58	326.21	334.19	327.51	328.1	322.03	327.74	330.68	327.93	325.86	327.09	324.24	325.94	328.94	319.56	319.76	332.15	323.31	323.55	334.23	326.79	325.72	329.64	323.39	326.97	326.82	328.02	329.29	327.31	325.88	333.22	328.61
293.72	292.37	293.28	290.52	298.31	292.91	297.8	296.36	294.43	294.23	297.22	291.75	296.86	298.87	292.63	293.69	289.7	293.79	292.73	294.01	301.22	296.34	296.29	295.69	300.54	298.09	286.33	292.67	294.32	291.26	294.15	291.89	291.7	295.96	293.51	295.9	294.52	293.65	292.29	295.85	298.18	296.57	291.43	300.89	294.18	288.43	295.34	292.03	296.52	295.9
306.12	312.62	309.37	312.08	306.88	303.12	308.73	309.11	312.62	308.05	310.93	308.29	304.87	307.37	311.63	314.29	313.27	304.75	312.97	312.62	307.08	311.01	311.69	310.06	306.46	310.44	307.34	309.72	310.72	308.23	310.23	305.81	307.84	310.45	309.45	313.11	310.92	310.92	307.5	314.86	310.26	308.63	310.54	309.05	306.9	310.46	314.06	310.17	308.34	312.75
303.33	302.51	301.73	301.31	308.02	307.27	303.67	302.4	304.13	305.05	298.61	302.22	304.13	306.18	300.56	304.98	299.33	303.46	304.3	299.59	302.19	307.18	306.38	301.1	300.96	305.33	299.61	302.75	303.36	304.38	301.46	308.55	299.65	301.99	301.31	303.33	303.47	306.29	303.11	304.43	303.38	301.24	299.55	301.89	304.29	302.51	306.57	301.56	305.18	300.68
307.65	305.39	307.14	304.93	302.61	308.45	303.5	296.63	308.4	305.64	304.19	305.68	309.38	306.19	306.15	305.4	304.43	302.08	305.67	308.6	306.4	306.03	310.86	307.33	305.11	312.15	312.31	306.35	312.5	306.19	307.89	304.49	306.77	308.28	300.2	302.39	309.96	307.72	305.07	308.34	309.25	300.16	303.56	303.01	304.01	301.59	308.83	305.36	305.4	309.26
315.35	311.67	310.48	313.38	310.16	314.13	313.15	315.72	315.35	315.81	308.7	312.6	319.21	316.52	315.16	312.52	319.15	315.82	317	318.31	314.17	314.16	319.28	319.58	319.59	312.02	312.3	313.81	313.24	316.36	313.56	317.34	319.1	313.23	317.18	319.43	313.27	320.52	318.93	317.53	319.43	313.27	316.96	315.97	313.32	313.95	313.64	315.74	316.16	318.61
296.19	296.87	298.33	292.43	295.92	298.82	293.74	292.81	295.88	299.35	297.22	297.84	294.52	298.6	297.23	298.36	295.32	298.06	299.27	301.11	296.28	296.11	295.23	291.23	295.6	300.21	298.82	294.85	293.78	295.96	294.57	297.08	294.79	295.94	295.22	297.25	299.21	296.03	294.78	305.01	295.53	294.48	295.18	299.88	300.15	297.02	296.07	294.8	294.54	298.26
306.01	311.06	310.73	308.31	305.93	311.38	305.09	310.83	308.47	307.55	307.88	307.02	307.08	305.98	308.78	307.33	308.85	305.08	307.22	302.14	308.44	309.15	307.75	312.27	306.04	306.05	305.6	305.43	305.23	308.32	307.34	308.43	308.22	306.13	305.37	307.03	303.35	299.39	302.19	307.03	305.13	309.59	307.92	308.09	306.53	307.87	305.45	307.81	308.08	309.87
322.88	331.96	321.66	328.43	322.93	325.6	332.22	325.63	324.51	325.88	323.8	324.26	320.23	324.91	322.76	324.3	326.78	328.95	322.01	323.01	324.73	329.83	326.75	325.39	318.82	326.9	325.81	326.54	323.95	328.05	322.21	321.79	326.32	323.02	326.71	320.75	323.14	327.18	324.59	325.42	325.83	324	320.45	323.84	321.61	324.15	323.66	324.21	321.11	321.64
321.33	328.27	328.38	330.42	330.27	330.77	330.7	329.03	329.56	329.44	334.85	321.95	325	325.78	324.59	326.84	333.59	324.03	324.45	330	328.31	325.86	330.89	329.26	330.41	328.34	330.76	334.09	328.87	333.65	324.91	326.06	332.78	323.16	331.26	330.66	328.66	331.51	329.04	326.14	330.21	325.23	327.4	330.2	319.54	323.97	328.35	329.58	327.88	331.93
327.73	328.68	327.31	327.39	329.19	331.23	327.2	332.67	329.53	329.3	327.08	324.67	326.95	329.45	326.23	331.41	329.69	330.03	328.01	328.56	329.7	325.45	330.4	326.79	324.06	327.84	326.84	330.37	328.39	330.35	326.91	330.91	324.72	327.19	326.35	327.33	328.91	328.35	330.16	321.81	331.79	328.14	327.18	333	327.56	332.37	328.73	329.65	323.54	328.48
301.86	305.53	301.45	308.87	302.2	299.3	303.45	301.49	306.17	304.54	302.21	300.67	301.37	298.61	305.56	301.04	299.61	305.23	306.09	305.15	303.2	304.91	310.81	304.89	302.3	304.17	305.38	300.18	302.56	304.64	306.13	303.34	307.79	297.51	299.21	306.46	302.91	297.93	304.18	302.23	306.3	303.08	301.84	302.96	302.8	303.72	304.21	303.17	308.66	310.09
314.11	316.18	321.05	316.91	317.39	311.04	317.16	320.17	316.38	318.3	316.33	318.84	315.28	321.8	317.05	317.34	322.99	318.7	317.2	317.99	315.01	317.67	317.16	322.18	317.57	320.59	314.86	319.31	318.78	317.11	315.8	319.95	318.78	318.44	327.02	319.55	318.88	318.64	316.13	314.77	321.15	318.81	317.97	318	317.2	323.56	318.22	319.79	317.14	319.6
315.34	315.13	310.55	313.61	316.05	318.08	314.28	314.42	315.61	313.5	314.47	310.24	316.78	312.54	311.38	312.71	315.8	310.48	315.22	310.65	319.17	311.22	316.68	314.5	310.52	313.89	309.56	311.88	313.19	317.74	318.98	311.89	312.28	315.12	318.96	314.05	315.74	306.3	315.08	317.09	312.71	319.25	318.68	314.54	318.26	320.16	317.81	315.18	314.9	314.76
303.37	303.23	307.92	302.62	306.63	298.93	300.09	304.22	300.56	304.24	303.97	300.62	305.89	300.87	304.49	304.38	302.03	301.98	301.38	302.53	308.44	303.04	298.34	301.16	307.44	306.81	302.52	300.24	300.9	303.65	303.62	305.3	303.15	299.29	303.43	303.6	301.39	303.03	303.44	300.45	304.74	303.81	301.94	303.17	304.15	304.3	302.68	302.74	299.66	303.34
317.95	316.35	317.01	307.41	320.36	314.09	320.07	314.82	314.69	314.61	311.47	317.53	317.15	312.77	311.69	312.86	314.2	315.67	314.92	316.6	315.01	310.67	315.16	314.79	312.63	314.1	314.07	313.05	319.46	310.46	314.68	320.13	313.34	315.49	311.38	314.21	312.64	312.43	316.1	314.55	314.21	312.4	310.03	320.71	316.97	316.4	310.75	317.05	316.22	313.39
306.39	310.99	307.16	308.69	312.36	304.87	310.51	309.01	309.58	314.7	310.43	313.7	312.1	313.48	308.16	315.19	311.38	311.84	310.29	307.1	308.9	311.43	312.2	311.91	312.68	311.32	311.55	306.1	308.3	309.7	308.08	310.35	310.93	311.91	314.29	314.94	313.31	312.11	312.96	306.53	311.69	305.9	309.46	310.19	311.1	310.66	305.73	313.19	309.17	308.26
303.63	309.74	311.97	314.35	319.73	308.08	314.73	313.66	314.44	310.72	312.9	316.11	310.19	312.12	313.68	315.06	310.68	317.06	315.31	308.31	317.35	312.96	312.28	310.54	311.38	312.76	312.21	320.75	310.9	309.96	313.02	308.5	307.65	320.52	312.94	317.94	315.45	317.24	307.01	312.3	314.23	306.7	315.67	316.63	309.58	313.85	315.78	316.51	311.02	309.27
314.77	309.22	314.97	318.69	312.48	313.43	315.34	317.49	318.2	312.84	312.25	315.48	313.06	313.02	316.24	311.52	318.38	312.85	312.72	317.3	318.03	312.24	313.57	313.35	316.65	315.88	315.16	320.44	317.19	310.57	311.54	310.64	312.97	313.47	314.55	312.92	316.04	320.13	312.24	319.31	317.34	318.28	317.21	316.69	316.13	313.57	313.94	314.11	318.73	314.9
306.21	305.91	303.47	304.21	303.62	300.03	301.86	300.27	303.41	300.96	302.22	301.72	302.58	309.98	303.27	305.24	302.06	308.43	305.36	302.71	306.99	304.54	302.29	304.38	303.74	305.92	302.2	303.98	303.62	302.57	304.85	309.95	303.97	307.69	304.24	302.61	307.7	304.41	305.51	297.78	301.46	306.31	302.52	305.45	298.01	306.3	303.25	305.77	306.23	309.57
306.97	305.37	309.58	310.58	304.28	308.81	308.27	308.16	306.61	307.66	305.62	306.79	306.8	306.43	312.09	311.48	313.19	310.16	307.06	307.8	305.99	306	309.14	312.59	305.47	307.84	308.97	305.03	311.26	305.75	308.92	309.46	308.83	309.81	305.93	307.25	305.77	298.3	311.58	305.59	310.14	308.53	305.71	307.7	315.44	307.98	305.25	305.89	306.07	309.5
313.86	309.85	307.54	308.06	312.56	309.69	312.75	308.73	310.3	308.6	307.99	312.42	303.39	310.42	305.54	313.54	306.94	310.21	312.46	312.3	311.93	311.72	310.26	311.74	305.63	313.11	309.25	306.89	311.08	310.41	308.67	310.15	309.39	312.89	309.92	305.9	314.05	310.37	310.59	307.54	306.17	306.86	311.3	316.36	310.7	312.86	310.35	309.15	313.18	317.12
317.62	317.12	315.7	316.9	315.15	314.76	311.14	309.29	316.52	313.09	316.39	314.13	317.55	315.17	317.12	309.92	312.87	316.03	309.93	317.62	314.96	317.1	315.42	316	316.25	312.06	311.45	314.41	316.1	312.33	317.09	316.56	316.62	315.71	315.58	311.04	312.27	312.13	313.7	318.4	313.18	315.84	313.31	314.08	315.89	315.47	314.68	313.44	317.15	318.74
309.51	311.87	309.39	309.45	309.3	309.14	314.83	312.05	311.23	309.98	310.52	312.92	310.31	313.37	305.19	310.67	313.44	307.09	313.5	309.66	301.48	311.2	307.21	306.05	309.84	309.24	318.61	312.26	312.26	307.38	311.31	313.07	311.41	305.69	311.85	307.07	310.01	306.72	310.8	310.17	310.12	305.93	314.07	308.56	309.73	310.75	309.4	313.57	309.34	307.23
314.8	321.71	312.18	314.55	315.55	314.02	315.83	316.67	307.63	312.28	315.33	314.55	314.77	313.78	317.67	313.72	315.59	315.94	313.59	313.17	314.12	314.08	314.86	314.39	316.86	316.97	314.94	316.29	308.05	316.22	310.63	311.36	315.7	310.74	311.43	309.97	312.9	316.26	316.2	309.23	317.65	320.42	316.09	314.48	317.44	315.66	315.91	316.55	314.02	309.55
306.19	309.29	302.72	304.09	303.24	307.27	303.74	308.63	307.11	307.52	305.56	303.72	302.97	303.2	302.47	307.27	304.52	302.62	306.27	306.72	300.61	306.5	304.38	308.75	306.2	306.92	307.45	309.43	306.66	306.56	305.03	307.88	307.51	303.8	308.52	302.41	306.98	307.59	306.15	304.42	305.75	305.57	308.85	306.66	306.61	306.76	305.03	306.7	297.87	311.08
307.77	311.25	319.41	313.11	310.49	315.03	310.72	309.59	309.15	307.84	314.72	306.59	313.18	309.14	309.17	307.8	307.98	307.42	314.37	313.23	313.93	308.94	310.86	310.9	312.02	309.59	313.3	307.67	311.82	304.38	306.45	308.28	314.35	312.13	311.15	308.54	314.86	312.03	309.19	311.63	313.63	307.42	311.62	313.48	309.05	303.88	312.42	310.27	312.5	311.1
312.19	310.39	307.72	309.18	311.13	310.17	307.86	307.65	311.94	309.69	304.82	313.7	311.34	307.7	309.4	316.33	308.34	309.65	308.92	306.74	313.1	308.6	308.32	308.68	309.1	314.89	311.44	307.59	306.61	312.69	311.49	308.47	313.48	311.13	310.56	310.45	308.51	309.67	309.2	311.69	306.87	314.74	308.76	309.82	304.29	310.25	312.17	306.22	309.78	308.22
306.52	303.67	300.02	310.54	303.53	305	310.78	307.68	307.94	304.79	303.64	306.98	307.95	305.19	304.47	301.13	306.25	308.19	306.27	308.7	303.2	306.13	305.02	310.72	306.64	302.14	309.5	309.7	305.34	305.01	306.75	303.59	302.15	305.86	306.94	306.6	308.41	309.56	307.4	301.72	307.75	311.27	310.59	306.01	302.08	304.97	303.05	306.18	304.93	310.49
294.13	290.75	292.07	296.04	291.5	290.31	292.73	297.23	300.53	294.42	291.19	298.07	293.88	296.31	292.68	294.61	295.51	292.15	291.19	295.85	292.26	296.11	297.02	291.88	295.35	295.73	300.4	292.54	292.42	289.3	298.2	294.49	294.65	296.01	293.8	300.04	293.66	294.63	292.32	297.35	294.5	293.8	296.78	293.73	297.92	300	294.68	292.51	296.34	289.31
314.5	313.51	314.2	315.91	313.17	319.36	314.26	314.55	311.56	316.14	314.26	311.52	314.29	316.03	315.01	312.71	315.52	316.15	315.82	317.82	316.36	315.8	313.64	315.1	319.73	312.46	313.21	318.48	315.53	318.25	314.88	311.76	316.27	312.19	314.27	320.9	312.08	313.1	318.36	314.45	316.67	317.16	318.43	315.57	314.59	320.28	316.55	312.15	315.7	316.57
292.71	298.72	296.99	295.7	295.29	297.65	300.14	300.27	300.06	295.92	298.41	296.88	294.94	299.89	298.01	296.11	297.03	299.07	300.2	294.86	301.29	301.13	301.79	294.97	300.03	297.27	300.97	292.24	299.85	301.85	292.6	297.45	295.11	297.74	298.63	294.44	296.66	297.31	295.16	297.47	295.78	302.75	291.92	295.99	298.15	299.86	299.2	292.96	293.64	292.58
325.91	325.88	328.79	328.49	329.45	328.83	328.37	329.96	327.34	327.61	327.61	331.28	329.32	327.96	327.91	329.5	330.31	327.42	332.64	330.58	329.13	322.69	326.53	327.17	330.67	326.42	329.75	333.21	325.41	329.96	328.09	324.49	329.68	329.96	332.5	328.61	327.39	337.28	331.39	331.82	325.28	327.22	328.17	328.68	329.42	335.39	328.62	329.23	332.46	326.13
313.96	316.2	314.58	311.74	317.97	314.55	316.13	310.62	316.38	314.93	317.53	316	320.21	315.89	313	313.15	315.78	313.19	318.04	312.99	318.64	312.92	314.96	315.78	310.07	316.48	311.91	311.38	314.66	318.12	324.82	312.9	311.37	317.13	316.44	317.93	318.23	310.12	317.64	315.6	313.05	315.51	308.1	310.26	314.12	314.6	313.47	315.91	315.59	313.53
297.15	291.71	300.86	292.43	294.89	293.41	299.11	291.14	296.92	294.45	292.09	295.35	299.78	294.9	294.77	291.28	292.18	297.08	292.66	293.93	297.49	291.81	292.21	298.49	293.86	296.77	292.72	295.73	290.94	292.3	292.77	296.83	294.61	293.28	289.2	294.3	300.95	294.06	294.38	292.65	297.54	298.96	292.09	304.33	295.08	297.31	297.28	296.51	296.31	292
305.06	299.53	298.81	301.69	303.85	299.57	304.02	302.58	302.86	303.01	304.13	306.07	306.23	303.41	299.15	300.51	302.32	302.81	300.59	301.43	307.71	304.42	296.9	306.7	302.37	303.6	302.98	301.14	296.41	301.94	306.08	305.14	302.64	297.69	306.43	304.12	307.48	303.6	311.42	303.12	301.87	304.89	301.69	303.27	304.51	300.43	301.17	299.52	304.45	302.05
316.66	318.34	315.69	318.72	316.36	315.31	315.33	316.71	321.28	316.56	315.67	319.77	320.35	321.92	324.8	319.05	318.94	320.47	316.86	311.87	319.14	321.52	319.87	320.4	319.86	325.17	319.06	323.19	317.33	314.45	316.62	321.98	317.31	317.09	314.2	318.75	315.88	321.67	324.79	322.62	315.51	312.66	322.29	319.39	320.18	315.73	321.18	321.18	321.88	320.17
292.97	298.02	295.17	297.28	293.62	298.66	292.78	297.3	297.64	292.61	294.01	296.52	294.08	290.47	298.28	293.55	296.55	292.61	296.25	292.41	295.47	295.78	298.51	296.63	293.64	294.38	291.73	289.94	297.84	293.39	293.84	292.36	289.54	294.07	291.31	296.23	293.87	293.59	296.77	288.66	295	287.84	295.95	298.33	292.87	289.85	293.67	294.18	295.38	292
304.23	312.78	306.76	309.07	307.76	307.96	306.27	307.8	303.51	300.35	305.56	309.82	305.83	302.98	310.65	309.65	302.98	309.35	305.35	303.59	309.27	311.27	300.78	308.18	311.13	310.92	308.96	301.34	304.65	308.01	310.5	309.32	308.28	307.68	307.35	310.37	311.45	303.45	301.76	309.36	307.79	303.24	307.47	311.65	304.95	306.72	304.58	312.8	303.5	310.77
306.18	302.14	301.19	301.78	306.08	303.72	305.11	307.49	306.08	302.19	303.99	303.69	304.05	305.73	303.74	306.07	303.82	300.84	302.23	302.35	307.72	302.2	299.25	301.04	307.39	304.6	300.89	301.04	298.31	300.47	303.97	301.02	307.19	306.71	303.7	305.79	302.24	302.19	304.26	302.12	308.17	298.16	303.38	304.64	301.34	308.43	303.46	302.07	305.35	306.66
318.37	323.33	317.89	318.43	321.11	319.88	316.34	318.52	316.47	319.51	318.06	324.08	321.2	318.89	319.36	325.22	319.34	316.02	317.94	323.16	321.51	315.03	318.91	320.86	309.04	320.8	320.87	314.5	321.1	317.99	317.21	313.99	314.5	314.46	323.14	316.04	324.85	321.07	320.03	318.14	324.4	322.7	323.16	317.42	317.17	318.12	318.07	323.37	321.82	322.17
327.14	328.95	330.74	325.06	330.77	328.37	329.07	329.52	328.7	329.45	329.84	329.86	330.81	328.04	327.78	326.8	324.95	324.48	326.66	326.15	325.95	325.18	325.11	325.92	326.75	326.81	330.47	329.26	326.45	325.73	329.71	325.08	331.59	328.74	332.16	327.36	326.17	332.18	327.13	325.59	332.67	324.8	324.75	329.29	324.47	329.96	327.85	323.92	330.34	327.03
319.29	322.55	324.48	316.94	317.42	315.76	316.68	320.63	320.58	313.25	320.28	315.82	312.71	318.9	320.59	320.31	316.84	315.11	314.31	318.83	319.22	316.92	319.54	317.6	315.38	318.42	322.66	320.29	321.52	320.68	318	323.83	317.29	316.78	321.18	315.83	314.86	316.33	321.02	321.93	318.13	316.67	318.82	319.3	316.86	322.05	316.87	321.93	321.6	317.46
313.38	312.42	311.5	315.51	312.3	315.18	312.1	316.3	316.79	318.78	315.63	313.05	314.97	315.33	315.22	318.39	315.16	311.93	312.89	309.14	317.37	313.82	311.92	318.14	315.75	314.1	307.88	320.05	313.78	310.6	314.25	312.54	315.93	317.16	307.98	313.38	310.76	316.89	317.96	315.33	314.71	318.45	314.59	313.87	314.22	317.47	313.82	314.08	316.09	317.68
304.91	301.56	302.86	303.26	307.99	301.6	299.46	304.76	300.56	303	305.22	303.57	304.5	311.98	306.16	302.28	302.26	303.58	304.05	302.93	306.71	308.97	304.54	307.22	301.83	303.37	303.22	303.9	304.45	311.19	302.16	300.82	304.86	304.9	306.15	303.6	304.03	301.13	303.97	301.11	304.66	305.12	303.47	313.61	302.93	306.67	304.7	301.35	304.65	300.16
322.18	312.68	318.24	316.59	319.65	318.74	315.85	317.57	308.08	315.52	316.99	317.72	315.65	321.35	316.82	319.17	323.98	316.1	316.57	317.76	319.08	316.81	318.76	315.44	316.91	315.82	317.44	320.73	313.1	317.77	317.06	317.42	316.88	318.68	318.35	320.87	322.47	323.41	314.69	309.22	319.94	317.83	317.82	318.35	309.77	318.59	321.52	314.57	320.28	316.7
307.3	305.39	305.02	303.37	304.79	307.14	302.99	304.46	300.9	303.27	305.02	303.46	305.5	307.94	304.51	305.24	300.8	308.43	303.39	307.06	306.24	305.14	305.95	305	299.41	303.94	306.38	304.96	302.63	306.03	307.04	304.35	296.54	301.92	303.26	300.45	302.58	306.02	304.59	302.44	303.6	305.08	302.95	301.09	306.15	303.68	303.89	309.95	303.83	300.32
310.9	305.72	306.2	305.73	305.8	308.87	306.48	302.68	307.22	305.96	304.81	304.13	302.7	303.91	305.19	308.76	299.21	305.13	304.62	304.38	303.46	305.06	300.51	302.56	312.05	303.57	305.12	303.51	305.09	307.72	310.57	304.61	306.63	302.93	303.48	303.78	303.2	303.14	303.76	311.61	304.63	302.51	305.88	303.8	304.82	301.92	306.49	301.23	299.37	306.87
300.59	305.72	308.58	299.33	306.66	307.7	304.19	304	303.14	302.53	303.05	301.34	303.44	306.49	305.44	305.08	303.81	299.26	307.16	304.86	305.79	305.26	303.7	303.41	303.79	304.76	304.52	306.09	306.8	305.78	305.34	308.48	304.9	305.28	305.59	307.01	305.81	300.82	298.64	304.57	304.18	304.65	307.26	307.13	310.18	305.14	304.85	308.09	306.49	307.08
320.91	315.69	314.62	312.41	310.93	311.97	319.39	312.77	316.19	311.94	313.53	319.83	313.94	311.64	311.89	312.62	315.4	312.11	314.54	313.59	312.56	310.94	312.42	312.92	312.56	312.05	315.11	313.51	317.12	312.69	308.97	311.86	315.24	313.26	318.4	312.33	312.18	310.59	311	313.22	314.17	317.4	315.07	313.39	310.94	312.46	314.96	313.8	310.67	313.55
305.18	308.9	303.67	302.02	307.64	300.01	304.46	302.58	303.17	305.74	306.57	304.66	305.98	305.76	305.87	305.15	301.9	307.79	306.4	306.18	302.48	305.09	300.39	302.53	302.8	306.83	304.72	302.96	305.31	306.36	299.68	304.03	306.05	296.95	303.41	306.73	303.77	302.79	304.66	299.46	304.24	310.56	303.33	305.2	305.53	306.38	309.02	307.84	300.82	305.26
307.72	304.81	308.31	310.8	311.98	306.72	307.96	307.89	303.74	304.67	306.59	305.41	307.96	297.15	309.51	304.69	308.98	305.29	305.54	313.02	307.06	313.73	305	308	310.27	306.88	306.69	303.55	306.33	307.09	305.4	306.54	307.84	308.4	308.93	306.52	303.92	307.15	306.85	311.05	304.28	305.01	309.45	303.1	304.88	306.9	311.64	302.74	308.62	307.36
295.33	294.73	300.15	292.61	288.66	295.88	295.26	292.1	294.56	291.48	291.32	293.96	293.97	297.26	295.67	293.01	295.26	296.72	291.53	291.55	293.42	291.39	292.83	298.2	297.03	291.74	297.17	293.4	292.35	292.76	292.71	298.62	293.99	297.03	294.61	294.23	298.4	297.59	295.16	293.36	294.59	294.46	294.2	301.85	296.87	297.7	295.24	295.01	296.8	297.18
305.89	313.76	311.22	312.95	312.09	308.77	312.11	312.86	312.57	311.63	311.12	311.29	314.55	314.65	312.17	311.28	307.18	311.07	310.34	307.96	313.09	316.92	310.41	310.6	312.47	305.8	311.23	312.45	312.43	316.61	310.28	315.18	308.76	312.37	313.3	306.15	313.5	316.51	313.39	314.73	314.92	310.24	311.27	316.9	313.15	312.69	313.8	312.85	310.16	307.26
315.19	315.72	317.22	310.1	314.37	310.6	312.81	311.73	311.83	317.55	311.34	315.36	316.19	311.47	318.65	310.72	311.69	314.5	314.21	313.75	311.35	314.43	311.24	313.46	315.96	317.54	311.54	313	313.08	314.59	318.33	312.51	315.89	315.19	315.27	308.55	311.47	313.64	317.47	311.48	314	310.95	316.21	312.54	315.33	319.26	312.21	311.19	314.35	312.01
313.56	316.61	317.8	315.18	315.98	319.79	316.32	315.65	314.7	313.51	319.98	311.96	318.01	314.04	320.82	314.28	313.77	311.65	311.49	318.16	315.68	314.76	316.03	315.8	317.43	316.44	312.54	317.17	316.94	311.44	319.39	315.07	314	315.12	318.52	321.66	314.95	316.66	312.44	318.01	315.01	317.36	317.69	312.21	317.98	314.05	313.34	311	316.33	317.86
293.45	294.91	292.46	295.98	289.72	296.67	298.62	292.9	294.3	295.2	297.67	291.08	295.26	296.51	291.26	292.46	292.87	292.95	293.28	296.22	298.44	291	299.45	298.42	297.94	292.65	291.84	290.58	293.96	294.68	298.27	289.18	295.37	295.26	294.69	297.81	292.89	296.3	294.72	298.33	293.12	297.49	294.84	297.51	301.01	299.04	297.74	296.96	291.36	292.91
309.35	311.13	310.46	303.82	311.76	304.62	303.09	306.56	308.57	307.76	300.36	310.16	310.73	308.69	309.1	309.84	309.8	310.17	305.37	312.62	308.8	304.4	309.11	315.61	308.55	306.88	313.19	304.93	315.52	309.95	312.18	308.26	302.98	308.88	307.39	310.44	306.45	312.24	305.44	310.61	304.12	311.28	309.34	304.95	305.64	308.42	307.13	308.99	314.34	305.93
305.99	310.25	310.45	308.59	306.86	303.84	310.24	306.23	306.19	304.56	303.84	304.24	308.32	309.3	307.74	308.5	307.53	312.87	303.82	312.8	305.27	308.55	309.52	307.7	305.08	309.44	306.58	307.14	306.14	310.66	307.61	305.21	303.4	304.46	307.95	309.35	304.96	309.12	302.93	304.73	306.77	305.91	311.46	302.19	308.87	306.38	302.48	307.14	308.95	307.39
315.14	319.94	320.04	313.96	321.69	317.71	318.05	322.47	315.16	320.49	318.54	318.03	321.97	324.59	315.78	322.18	318.32	314.55	319.48	316.32	318.11	317.88	320.14	319.39	312.91	316.22	314.66	319.65	323.23	323.86	323.01	320.85	315.08	319.25	321.83	319.54	321.26	318.84	324.46	322.47	320.64	316.33	315.31	320.09	316.82	317.3	322.91	319.95	316.3	322.57
313.7	320.26	316.65	319.26	319.23	318.11	319.81	319.18	322.25	319.3	319.41	310.66	314.43	318.39	314.69	317.57	322.64	321.69	315.65	316.56	324.12	316.86	320.27	318.33	317.66	310.65	317.98	317.85	316.14	318.37	323.4	316.76	319.22	317.23	317.63	320.29	314.74	321.22	318.46	317.34	313.62	320.16	320.5	316.64	318.25	316.71	320.85	319.21	321.21	318.69
313.31	316.42	314.64	316.34	314.95	310.6	314.55	312.79	311.7	312.72	312	318.97	323.38	308.39	313.45	315.41	311.93	318.21	314.37	313.02	315.33	312.23	315.44	313.89	313.82	316.4	316.48	314.04	322.19	311.17	311.66	310.24	313.52	311.88	312.31	315.93	310.75	313.67	313.39	311.91	311.24	307.77	313.35	312.75	316.24	316.59	314.47	315.19	313.19	312.47
322.14	323.16	314	317.15	318.99	317.37	320.77	319.14	320.32	319.67	314.25	317.46	320.64	317.51	319.69	318.79	315.9	320.02	318.59	324.33	317.31	314.53	317.72	314.87	314.53	314.56	319.8	315.96	319.41	316.22	317.4	317.46	321.76	315.64	315.51	320.15	317.99	315.62	318.07	320.31	316.37	316.13	317.9	317.3	319.88	315.12	318.37	314.63	319.08	312.85
314.63	313.78	315.91	309.5	315.99	314.92	317.5	315.8	311.02	316.61	314.66	316.04	315.56	312.71	317.75	317.19	309.84	313.53	324.32	319.54	316.99	309.77	313.82	313.37	313.22	315.95	308.33	314.17	315.44	317.88	316.14	318.16	310.41	317.08	315.01	311.91	312.63	319.37	312.93	316.89	312.23	313	319.61	314.07	313.63	315.94	318.87	312.47	313.5	318.71
298.78	302.7	298.67	294.97	302.23	295.32	296.5	298.32	302.04	302.3	300.47	300.25	300.75	304.45	296.65	298.94	301.21	300.7	304.33	301.07	301.84	304.65	294.49	304.78	307.58	302.32	300.2	299.82	302.34	301.5	303.16	300.21	304	304.77	305.97	304.93	306.81	305.73	300.76	302.45	309.7	297.5	298.41	300.92	302.04	303.61	300.05	301.66	302.39	300.7
312.34	306.59	306.03	313.97	308.06	312.25	312.37	310.79	311.83	312.32	312.47	311.17	310.01	308.69	311.26	308.83	313.59	311.61	307.44	309.34	314.28	307.64	313.19	317.49	311.95	311.3	306.84	307.91	305.39	306.61	316.86	311.28	308.3	308.21	305.79	313.47	313.31	307.77	307.4	306.81	309.38	312.15	309.65	308.91	313.22	305.65	303.48	307.42	311.22	310.21
299.91	302.46	299.25	302.37	300.5	298.46	302.21	296.62	302.71	300.78	295.28	301.83	302.04	299.7	303.22	296.34	304.4	302.85	299.52	303.1	296.58	296.04	296.17	301.09	300.11	299.93	300.35	301.08	301	294.01	301.46	297.4	299.64	299.05	305.55	300.82	294.92	300.88	297.78	303.45	297.04	301.07	303.24	297.4	298.18	302.49	304.13	293.04	300.18	297.49
313.7	313.72	310.93	311.17	315.26	318.58	311.96	316.31	313.59	307.27	311.78	314.39	310.88	314.19	311.99	311.4	307.76	318.04	314.94	310.72	310.18	312.66	315.21	317.78	314.46	319.37	312.52	308.46	313.83	314.7	307.5	310.35	313.25	315.81	315.29	313.53	312.58	314.09	316.15	315.15	312.01	317.19	317.25	310.44	316.56	314.58	310.82	316.77	315.95	313.64
321.07	314.27	311.33	314.84	319.84	314.24	317.71	314.07	316.52	310.04	315.84	318.16	313.33	315.08	315.04	314.72	311.85	313.72	317.45	319.69	312.88	317.72	314.22	311.08	314.49	314.65	308.98	312.87	317.04	310.1	310.92	319.39	315.77	315.68	320.35	313.4	314.41	317.97	314.51	311.22	316.66	310.59	311.1	318.61	314.77	314.77	319.74	311.57	317.44	319.62
311.7	315.85	317.18	309.77	316.7	315.71	309.68	316.36	321.45	312.3	313.42	312.39	318.63	315.32	311.44	316.92	317.14	312.68	316.79	314.77	314.72	317.08	319.41	309.35	315.19	314.4	317.41	308.35	314.15	313.73	316.15	312.46	312.93	312.23	317.97	314.67	311.81	315.2	311.96	315.36	313.7	310.79	313.06	317.39	312.56	312.75	314.04	311.87	310.88	309.32
309.32	311.21	308.21	306.93	311.29	306.92	307.33	310.02	302.97	305.78	307.97	309.14	311.35	309.19	313	304.21	309.78	312.48	307.51	305.22	304.45	307.67	304.8	309.56	310.04	308.92	310.09	306.45	306.11	301.28	309.03	306.4	306.79	306.27	304.73	307.88	301.53	309.17	311.31	304.7	311.32	303.19	305.09	307.89	304.94	313.83	308.81	311.71	305.68	306.86
303.54	301.68	304.34	303.74	300.71	308.61	312.07	299.98	303.13	304.53	304.1	307.96	305.35	295.49	303.12	304.59	302.42	303.82	306.91	305.52	303.78	303.82	307.64	304.41	304.62	303.38	299.36	308.51	304.73	306.44	303.95	305.7	305.41	300.84	303.2	301.17	309.12	303.03	298.78	307.78	303.43	308.58	308.61	304.91	309.47	304.09	304.35	301.85	303.06	307.88
317.32	316.58	312.47	315.78	317.77	314.97	315.64	318.51	312.35	315.97	318.49	318.84	316.3	314.53	317.16	318.63	322.87	315.45	319.2	313.51	313.98	320.52	323.17	315.58	320.36	319.2	318.52	318.08	321.01	318.94	316.86	322.16	321.13	318.9	316.43	318.21	321.29	316.22	315.62	317.17	320.6	320.85	312.34	315.23	318.51	315.32	322.89	317.45	319.97	317.44
294.89	293.17	296.06	293.23	293.55	292.62	291.2	295.9	296.56	295.97	295.91	295.16	294.4	296.34	291.54	292.14	294.4	296.68	291.85	296.42	291.87	294.7	296.08	292.82	293.33	292.14	298.41	297.45	291.15	296.81	296.47	293.58	298.64	297.47	298.32	293.58	293	296.93	296.36	296.07	295.24	295.72	294.96	295.14	294.45	294.12	293.15	300.43	293.2	294.93
323.6	308.51	316.14	314.44	308.96	315.64	312.95	312.87	314.9	313.54	311.87	314.87	309.13	316.45	312	313.05	317.54	313.64	313.44	316.67	306.92	309.68	316.79	314.48	313.36	317.21	310.99	316.07	314.71	311.59	306.75	314.14	314.05	313.53	314.03	313.85	317.48	314	316.04	315.23	312.33	311.79	312.92	304.92	311.97	311.25	314.13	311.23	310.66	312.82
319.72	314.38	311.18	312.59	316.37	318.76	320.72	314.89	311.97	316.67	316.26	317.25	311.84	312.61	320.15	309.7	310.14	316.21	314.78	313.81	309.62	314.3	316.98	319.3	313.81	311.67	315.32	312.98	316.05	309.53	312.96	318.53	312.32	315.92	312.51	314.57	316.18	316.15	320.23	317.04	316.4	318.3	313.2	313.97	314.82	313.35	319.65	313.06	319.55	320.74
310.28	309.71	308.32	309.61	308.62	310.72	311.3	309.48	311.19	312.23	313.52	308.39	315.96	316.03	310.61	309.37	309.95	312.42	305.79	306.22	314.02	310.66	304.22	309.25	313.96	311.25	315.04	306.52	314.05	311.65	306.11	310.12	307.69	312.85	304.54	309.18	309.03	310.27	305.46	311.44	314.72	313.24	310.52	308.89	305.62	308.92	315.35	305.48	308.3	309.97
318.72	317.95	317.81	316.41	315.57	317.25	315.68	319.73	309.36	318.03	321.62	315.76	318.35	319.85	317.81	316.58	316.16	318.04	314.41	316.44	318.45	320.58	320.79	314.19	317.7	317.5	318.55	318.03	323.24	318.2	314.98	320.52	320	320.8	318	312.46	317.02	320.58	316.2	315.71	316.36	317.43	318.76	315.42	314.24	319.94	314.21	321.22	313.05	316.85
319.47	312.69	320.08	312.79	316.25	317.57	315	316.55	315.97	318.75	312.58	312.44	316.73	315.5	307.41	313.29	315.71	310.98	313.36	308.55	313.64	314.51	312.66	311.86	312.72	318.13	309.09	316.03	305.02	312.98	313.57	314.08	310.78	312.81	317.29	309.51	318.9	314.42	311.37	312.19	316.71	317.31	312.2	316.52	308.89	316.93	316.42	307.67	313.07	317.26
301.64	307.69	304.39	303	303.05	303.55	303.34	300.4	309.43	306.5	305.52	308.27	306.8	303.64	305.9	301.14	307.79	303.83	304.15	304.1	307.6	305.79	306.88	302.1	301.18	307.23	304.94	307.76	300.7	296.32	299.69	305.76	302	306.49	304.47	306.31	302.08	302.13	308.66	300.79	300.94	306.6	304.1	303.26	303.94	306.83	306	304.33	306.16	305.47
317.01	313.28	315.53	316.92	316.59	311.98	317.21	310.6	322.33	316.42	313.76	318.7	319.7	312.44	315.26	319.52	319.74	312.74	317.16	315.64	312.49	312.82	318.29	320.51	318.39	320.28	317.3	321.53	317	319.14	313.79	314.46	313.23	314.87	313.25	314.13	319.15	318.95	314.51	320.78	312.63	317.78	314.13	310.88	313.93	313.62	317.01	316.43	315.09	310.03
315.18	313.63	313.91	316.79	313.56	307.31	312.01	312.81	316.07	316.09	309.78	313.94	311.91	313.67	313.4	313.21	310.98	314.43	314.11	316.2	316.78	310.6	312.44	316.46	309.5	314.63	310.77	310.6	313.2	310.77	312.84	311.29	309.6	309.77	311.44	309.81	312.54	315.81	318.83	310.47	311.6	314.44	313.7	317.41	315.95	317.17	307.73	310.48	315.21	310.75
298.61	297.64	304.56	300.62	300.39	297.75	299.88	300.51	301.23	303.2	305.15	305.23	303.47	304.54	307.24	299.7	305.38	300.28	304.98	299.35	300.03	302.22	299.22	304.55	307.56	294.85	302.33	300.08	301.3	302.57	305.29	295.11	303.26	301.1	302.62	305.36	304.63	300.7	300.08	297.66	296.16	299.59	302.36	300.59	298.82	298.67	296.75	300.35	304.47	301.87
330.63	325.82	326.14	329.98	326.8	329.34	330.15	321.69	332	328.29	328.36	329.1	327.45	329.06	332.9	329.31	328	327.41	328.5	328.1	327.27	331.83	328.94	331.36	329.51	328.67	327.42	327.86	331.46	327.72	336.21	329.07	328.34	330.25	328.8	332.81	330.56	324.44	326.22	328.66	327.61	331.52	330.1	328.84	327.94	325.49	325.37	327.46	330.03	330.28
307.45	304.65	305.33	305.67	306.58	310.06	307.04	301.34	306.83	301.81	307.2	301.69	312.39	306.97	305.39	306.81	309.12	304.32	306.16	304.52	308.83	304.14	301.19	304.33	304.28	304.01	306.23	302.09	307.02	306.03	301.93	308.93	306.69	312.83	305.78	308.18	305.35	313.69	305.18	309.34	308.38	311.69	303.31	305.18	305.06	308.82	304.81	305.27	308.38	305.77
315.67	307.15	317.71	315.47	313.66	314.34	313.64	310.79	316.46	311.84	312.3	310.18	314.22	319.92	313.71	309.57	311.29	315.33	310.14	310.8	315.04	312.62	314.95	315.66	309.98	315.94	313.23	315.88	317.27	315.67	311.66	306.1	314.22	311.07	313.88	313.48	315.95	316.47	310.9	310.34	318.59	313.27	315.33	309.1	316.84	310.28	315	313.77	316.52	311.08
302.36	302.85	304.11	304.29	303.5	301.7	310.22	306.75	305.71	302.98	302.36	304.59	303.62	303.66	299.05	306.27	303.62	300.29	303.17	305.33	306.95	304.75	303.94	305.13	303.07	305.11	300.02	303.25	302	303.13	303.33	302.7	298.61	298.8	306.53	300.04	306.13	300.67	297.74	307.32	304.07	309.24	297.35	305.17	299.18	300.14	301.83	305.17	305.15	301.84
300.68	299.14	294.59	302.59	296.99	301.14	302.77	302.02	298.24	302.39	300.58	299.7	306.39	303.36	299.79	305.63	302.62	304.94	298.93	308.25	301.55	301.34	299.69	296.67	304.6	294.8	296.16	301.62	298.38	300.28	301.02	294.85	305.73	297.19	299.92	303.6	299.13	302.08	306.23	299.85	302.27	304.21	300.09	296.04	301.88	304.5	299.41	298.64	306.11	301.99
310.63	303.24	307.52	310.75	308.88	308.22	307.69	302.27	302.86	308.26	310.08	308.11	306.05	306.6	306.07	304.53	306.38	306.54	304.37	305.3	303.91	303.9	304.45	306.55	306.44	310.52	308.57	305.76	306.49	310.57	308.81	303.47	304.7	312.7	304.84	304.43	304.16	305.44	305.74	308.52	302.3	308.46	301.46	302.34	305.29	306.07	307.57	308.19	306.58	310.03
296.53	304.31	301.03	301.81	295.87	296.96	304.1	298.35	301.37	301.92	299.58	302.04	300.34	299.19	300.76	300.65	299.11	298.3	298.17	303.19	293.96	297.9	299.08	298.15	303.46	306.08	297.93	295.6	300.9	294.58	298.54	303.05	299	296.99	297.36	301.92	297.64	299.59	304.53	298.59	298.63	296.9	302.16	299.8	298.36	295.03	303.79	299.92	298.97	299.41
313.99	311.66	311.88	316.71	314.55	318.28	314.33	314.15	311.44	316.1	311.37	315.06	314.18	314.54	315.71	315.4	312.94	315.69	319.85	316.52	314.91	312	309.56	311.03	313.73	309.21	308.7	318.1	313.34	316.12	317.95	315.03	314.41	315.52	317.1	315.99	315.92	317.07	317.17	317.06	316.13	315.06	315.17	314.06	314.25	314.43	317.67	315.46	318.91	315.33
307.19	308.51	305.27	305.19	306.05	308.66	303.33	305.37	308.88	298.61	299.87	305.63	304.73	303.83	303.04	308.57	310.63	303.89	308.83	306.83	306.89	301.93	306.6	302.13	305.74	304.54	307.64	303.86	304.27	298.98	300.84	304.76	308.28	304.53	303.37	304.39	299.53	302.91	302.04	302.65	300.58	304.76	304.57	306.31	302.29	306.9	303.88	309.2	306.86	305.66
315	315.94	315.84	317.8	313.38	322.13	311.35	309.42	316.82	318.5	312.58	314.42	320.78	316.15	311.03	315.6	310.6	314.52	315.75	313.38	311.54	318.04	315.43	314.14	310.96	311.78	310.48	312.66	315.23	315.09	311.44	312.76	313.8	311.67	315.74	314.28	314.48	318.69	312.42	311.98	312.23	320.15	312.76	315.46	312.61	318.32	314.72	316.89	318.37	310.04
308.93	304.04	311.61	307.76	314.89	305.79	305.91	309.65	309.82	304.72	307.31	305.48	304.6	300.23	308.49	300.71	306.59	307.28	311.13	307.56	303.79	309.65	308.64	310.92	309.11	305.28	307.39	309.4	308.57	307.83	307.12	307.37	308.26	310.34	314.48	310.32	307.59	307.53	303.83	308.12	308.02	306.92	307.47	306.69	307.12	306.39	307.71	308.05	307.97	309.75
307.91	302.68	301.11	302.74	302.18	303.04	303.45	307.27	296.82	303.92	298.58	301.87	297.18	305.77	304.25	298.3	305.83	298.18	303.19	302.25	302.35	303.18	300.74	302.82	301.71	299.85	301.7	302.85	300.3	300.45	305.07	304.24	304.26	302.1	299.27	299.67	305.61	301.98	301.18	304.38	301.76	304.1	305.05	300.84	298.94	298.87	295.88	302.82	299.17	303.23
315.67	322.42	315.77	317.63	319.49	314.89	320.52	317.85	319.58	320.03	315.43	319.11	309.86	319.24	312.09	313.56	317.92	315.94	314.72	316.26	316.15	320.43	317.55	319.07	317.6	313.39	317.71	315.26	317.46	311.3	321.19	316.08	318.67	316.54	313.59	318.39	319.43	319.06	319.55	317.79	314.95	310.77	318.59	317.51	320.32	314.83	313.22	317.16	320.09	313.29
310.9	308.88	311.61	312.68	308.67	309.79	314.63	310.68	314.22	305	311.86	315.66	311.07	308.63	315.09	310.71	313.39	309.31	308.09	308.14	314.05	309.65	311.42	309.86	307.87	310.43	312.97	309.39	309.08	310.99	311.66	314.98	311.88	306.99	312.05	310.17	310.04	314.16	312.05	312.48	311	311.78	312.41	309.8	312.18	309.18	311.04	312.99	309.07	315.16
311.54	312.53	306.83	313.27	310.76	311.98	309.76	309.02	311.55	312.29	311.59	314.57	309.76	315.06	318.17	310.4	307	309.35	308.37	312.45	317.14	313.1	309.24	312.76	306.33	312.52	310.01	311.08	312.07	308.75	308.47	311.92	306.92	316.09	309.46	310.69	319.08	314.17	313.29	311.03	311.31	317.14	314.74	310.91	306.93	313.46	307.89	314.72	314.66	312.37
295.25	299.58	295.53	291.61	294.63	294.72	293.05	297.26	297.7	297.81	298.39	294.67	293.71	293.76	294.18	289.39	290.5	299.77	296.79	287.36	296.05	295.31	295.53	292.82	293.1	292.93	291.83	288.52	295.54	293.6	294.35	292.81	293.11	298.65	291.02	292.79	288.88	289.58	296.56	294.54	300.41	297.93	295.13	300.13	291.86	294.43	294.16	292.5	293.27	293.66
303.5	308.78	302.76	305.53	303.25	305.52	311.97	300.18	306.32	310.33	305	300.39	305.94	311.81	304.12	309.18	309.05	300.94	302.58	303.61	306.12	305.98	307.26	305.21	308.9	307	307.06	300.82	307.19	307.67	308.51	303.54	303.82	307.42	305.83	307.22	307.61	306.48	304.64	307.51	303.39	296.65	309.05	305.14	306.33	308.02	301.6	302.06	305.31	305.92
295.87	297.02	296.61	296.48	297.31	296.3	295.27	297.75	293.58	296.52	295.59	296.78	296.99	294.45	299.57	290.87	297.02	291.93	294.45	291.45	297.73	294.25	296.23	297.45	296.24	299.24	297.42	297.89	292.64	296.6	293.4	292.56	297.01	294.19	297.58	299.03	292.77	295.83	295.36	290.58	296.24	295.32	294.51	293.81	293.6	296.79	292.85	295.2	290.91	294.22
291.05	295.17	294.17	294.02	290.27	293.64	294.11	297.7	298.41	292.54	296.99	299.11	292.31	289.99	287.6	293.48	293.84	290.84	296.21	294.1	289.7	294.49	290.25	291.11	298	290.48	292.65	294.91	295.71	292.55	294.85	291.07	295.25	291.72	294.38	295.52	300.68	296.37	297.02	288.71	293.3	294.27	291.42	295.94	297.91	288.1	291.98	283.35	297.18	290.3
331.4	326.39	326.08	326.57	329.42	325.28	326.85	330.82	328.16	327.49	323.66	332.19	326.54	328.77	329.22	328.47	326.44	329.69	327.59	332.95	326.33	327.61	329.28	320.9	327.03	327.11	328.24	319.59	333.09	320.28	332.91	328.07	327.05	327.09	328.82	330.58	324.42	328.12	331.32	323.95	325.81	321.43	330.85	328.05	331.7	329.6	325.7	326.32	327.99	327.47
312.88	310.91	306.65	314.12	310.52	313.56	314.25	308.61	310.18	307.55	305.66	314.05	308.74	312.24	309.58	317.21	313.25	313.13	313.93	310.52	312.37	311.43	310.03	315.95	311.03	316.49	312.85	311.28	311.33	311.73	311.21	308.02	314.5	309.22	308.54	306.87	310.82	310.08	315.21	308.57	308.23	308.42	313.36	309.55	315.28	312.72	309.26	310.31	308.21	310.99
318.79	321.38	316.32	321.67	310.98	317.2	315.96	318.27	318.51	320.14	316.66	319.53	314.7	315.74	318.07	316.84	314.65	319.85	317.49	314.21	318.12	314.75	312.23	318.76	316.46	317.17	312.41	310.87	318.99	315.01	317.13	320.59	314.7	315.9	318.64	317.4	313.76	315.85	315.93	322.62	320.85	321.62	319.17	314.16	318.31	314.31	313.77	316.78	314.71	316.63
311.48	317.67	318.2	304.06	307.96	312.24	312.74	309.81	313.2	312.29	307.96	315.98	306.04	312.12	311.76	310.84	317.31	313.76	311.11	310.03	313.32	311.03	314.16	314.08	312.59	315.67	313.81	312.1	312.82	313.55	311.7	309.43	314.27	309.56	311.79	313.74	309.86	309.84	315.06	314.46	310.55	314.97	312.17	317.98	311.55	312.29	310.45	310.38	315.16	309.4
301.11	308.06	304.54	304.63	300.92	299.18	302.38	303.41	304.18	305.2	302.93	303.8	300.17	299.86	305.54	305.05	298.86	304.16	305.34	299.54	304	302.22	302.03	301.75	300.68	298.22	304.64	302.28	304.17	302.42	301.4	304.31	298.47	304.04	301.36	304.93	303.32	299.85	300.8	304.79	306.5	301.41	303.44	298.72	305.6	305.05	302.52	300.82	303.99	304.92
304.7	305.82	305.93	306.11	299.64	306.18	304.06	304.72	302.63	303.19	307.23	308.09	304.23	303	305.02	300.79	302.66	303.5	304.76	308.02	305.97	304.53	306.75	306.74	306.46	309.03	301.52	301.79	298.89	305.91	306.03	305.86	304.49	308.71	301.97	308.02	304.39	300.88	310.36	303.28	301.37	311.95	304.87	306.09	301.26	300.23	303.28	307	305.31	300.1
307.55	313.27	309.49	309.66	308.12	310.98	309.5	309.66	309.17	313.45	308.01	313.9	309.04	310.19	312.02	307.25	309.69	309.39	309.78	308.36	307.29	309.19	309.03	313.79	308.61	307.2	309.43	306.64	311.77	307.83	308.24	310.97	308	311.53	314.14	308.15	308.93	310.06	309.02	311.18	310.77	307.3	305.93	308.06	309.55	305.91	307.61	307.46	307.43	313.14
314.2	316.03	312.69	311.82	314.04	312.1	312.37	316.8	310.64	310.53	311.21	307.63	317.07	311.85	315.42	310.13	314.34	312.52	311.26	307.21	308.78	308.72	316.57	313.7	309.44	315.14	313.91	314.53	310.54	312.98	313.37	314.74	316.31	315.35	311.03	312.85	314.1	316.52	309.36	312.79	308.95	310.62	312.43	311.35	314.91	311.49	309.17	314.02	322.07	314.78
312.97	315.15	316.12	315.08	314.93	316.43	316.74	316.13	313.63	311.73	319.1	313.89	316.95	315.09	315.54	320.65	316.81	318.47	314.8	313.06	320.19	316.72	316.13	313.43	316.53	312.83	315.46	309.61	315.43	319.32	313.23	309.19	313.25	313.6	314.83	310.84	317.52	317.96	319.61	316.96	321.37	312.72	314.28	318.49	317.34	316.5	313.33	320.24	321.7	316.13
298.1	292.04	290.51	300.03	295.59	288.79	291.13	291.18	296.2	295.71	295.31	294.03	291.06	297.34	296.18	296.23	297.26	295.64	291.98	294.21	299.86	295.16	290.95	291.14	293.03	292.38	291.03	292.72	295.69	297.13	296.88	291.34	295.28	290.17	296.58	290.96	292.42	292.38	291.21	295.04	296.99	293.9	293.7	302.25	293.27	297.24	293.84	292.13	291.46	300.32
329.67	327.22	331.5	331.83	329.39	325.3	325.93	330	332.13	327.24	330.02	327.36	325.64	329.35	328.84	327.32	333.56	329.18	327.63	330.68	332.62	326.38	329.53	331.65	325.64	326.39	334.44	330.17	329.79	327.2	326	328.52	330.23	326.8	334.17	330.86	331.12	331.69	334.5	330.64	325.59	338.17	330.24	325.27	329.51	323.24	327.36	328.01	326.38	328.61
304	307.39	306.48	304.65	299.68	302.04	298.86	303.62	306.16	301.99	304.82	308.57	307.54	302.42	302.94	307.59	306.26	302.54	301.99	299.77	303.61	303.58	305.56	300.83	307.13	303.42	307.11	307.47	305.6	299.12	307.12	308.64	302.97	301.25	300.36	304.11	304.76	307.12	304.63	304.66	308	304.05	303.11	302.1	298.74	303.76	303.75	302.66	302.47	302.38
302.46	303.33	301.21	302.28	302.44	299.84	303.99	301.84	305.13	302.28	301.97	299.38	298.88	305.09	301.46	298.93	298.47	305.04	302.82	300.54	303.58	306.39	298.4	305.57	299.85	305.82	302.14	300.51	302.6	304.35	305.47	305.03	299.44	300.63	298.28	302.79	301.55	309.77	301.75	299.69	309.82	300.89	303.93	303.09	303.87	306.33	300.58	301.44	298.33	306.43
311.3	301.58	305.37	309.76	306.4	303.91	306.04	302.14	304.7	307.52	309.06	304.29	302.31	307.99	304.05	304.48	308.76	301.03	303.41	308.79	303.33	300.97	299.8	309.98	309.72	300.88	305.12	301.59	307.75	305.68	301.93	307.76	301.85	306.67	307.49	306.09	302.62	311.66	307.4	299.05	302.69	307.7	301.6	306.25	304.95	304.35	302.01	300.93	301.72	307.55
305.65	308.27	304.44	311.14	303.41	309.22	308.32	303.02	302.57	305.93	303.02	304.72	307.4	308.59	305.45	305.31	300.25	305.27	302.75	305.43	306.02	311.04	309.65	305.84	307.39	307.22	305.81	313.77	305.88	309.97	308.47	307.46	307.32	308.29	304.33	307.47	309.41	304	307.18	303.57	300.85	309.94	308.73	309.79	309.44	309.22	305.22	303.46	309.27	304.57
314.38	314.82	312.21	315.4	317.27	324.93	312.92	317.57	312.71	320.4	316.39	317.44	316.03	324.15	324.87	319.49	318.42	315.66	318.59	318.37	318.75	318.31	317.93	314.95	314.07	318.45	317.64	318.77	319.03	319.04	316.99	314.11	317.19	317.04	315.78	323.84	318.65	318.17	313.92	319.09	317.86	319.51	319.52	316.11	318.89	316.48	318.15	316.71	318.86	323.57
307.43	303.75	310.04	302.3	302.15	303.03	301.08	304.1	307.58	309.2	305.72	302.03	303.87	307.13	308.61	303.1	303.9	305.48	305.82	306.71	308.51	305.28	304.12	305.7	304.93	302.74	306.27	302.14	305.49	306.09	305.52	300.95	305.65	305.84	303.9	304.39	300.92	308.32	305.07	305.16	303.5	305.32	305.2	308.28	303.17	300.77	306.4	305.48	306.26	302.91
312.01	313.41	314.46	315.03	313.27	311.07	318.64	311.04	312.5	312.21	310.79	312.97	314.54	315.97	310.7	310.48	312.75	313.82	311.11	308.9	314.37	314.64	316.74	317.24	310.45	313.39	310.67	312.43	313.76	311.74	312.33	311.21	312.76	310.24	310.89	314.11	310.22	309.2	314.44	307.07	312.88	313.05	314.43	311.33	317.06	312.24	312.48	309.97	314.61	312.48
292.57	292.4	296.15	294.64	293.43	294.57	293.38	293.33	293.97	299.06	294.9	293.61	293.26	292.37	293.13	294.63	291.67	294.6	294.02	292	294.29	289.59	292.6	294.96	288.11	293.41	291.01	294.18	294.23	288.76	290.13	288.83	290.76	292.37	295.75	293.98	291.93	295.6	291.18	293.92	287.04	293.43	298.27	293.63	294.65	294.67	294.79	298.22	294.68	294.15
295.86	293.93	296.78	296.63	294.4	292.47	295.67	300.06	296.04	297.24	297.34	294.54	294.87	301.93	296.24	289.66	300.52	296.77	295.57	295.39	298.42	296.2	296.18	293.17	298.87	290.1	293.9	294.07	300.43	293.78	296.46	297.54	294.42	295.98	297.93	297.48	297.69	294.76	294.27	295.01	301.27	296.57	297.03	300.99	296.23	297.08	300	295.44	295.33	294.89
302.29	306.61	305.37	300.71	303.27	307.68	306.73	309.18	304.75	300.77	310.81	305.12	302.46	309.23	310.99	305.07	306.76	301.5	306.26	309.35	300.68	300.61	309.39	305.14	302	303.44	303.33	304.55	305.15	313.68	306.71	301.33	301.87	300.87	305.98	305.26	304.72	306.92	302.09	300.22	297.67	305.52	306.26	311.81	307	304.74	304.35	307.24	300.62	303.56
302.03	304.2	308.12	306.73	308.92	308.75	299.37	306.03	303.36	305.76	302.83	303.5	304.39	303.32	307.01	310.56	301.48	306.01	304.39	301.23	304.39	304.87	300.54	306.68	306.69	299.48	305.39	302.04	305.08	301.61	301.04	305.32	304.53	301.77	310.54	308.93	305.79	302.08	305.72	306.62	305.34	307.74	304.04	301.28	302.6	306.6	305.28	303.94	305.81	305.54
294.35	292.35	300.3	291.11	295.8	296.58	299.41	294.25	297.87	293.68	288.07	295.44	295.59	294.57	296.96	292.71	294.82	300.96	293.14	297.14	291.34	289.29	296.44	293.28	296.43	298.01	292.53	293.77	293.59	295.82	296.35	293.29	298.22	295.12	293.16	297.32	289.21	296	291.35	293.39	294.35	296.63	294.63	294.57	291.4	294.16	296.45	295.3	295.14	294.5
301.66	313.62	303.09	304.33	304.14	306.64	304.54	305.93	303.5	308.61	305.06	304.65	305.99	301.4	311.05	306.58	303.65	302.7	307.74	304.91	306.32	305	307.51	304.46	304.6	304.97	304.33	301.76	308.54	305.73	307.26	308.61	306.77	307.62	308.27	311.86	302.67	307.84	306.94	306.4	306.8	303.53	304.1	307	309.33	305.22	310.77	299.14	302.64	310.88
329.25	323.41	328.47	322.11	328.23	326.5	327.14	319.52	326.26	323.22	328.78	328.08	328.57	326.34	328.66	322.98	333.02	326.3	324.75	326.67	320.46	322.64	324.98	320.29	326.13	324.26	323.77	327.39	319.1	324.04	324.33	325.65	326.28	326.6	326.69	328.04	325.67	323.66	328.01	322.05	328.31	329.03	328.57	324.35	321.49	320.22	327.36	320.96	324.91	326.47
313.37	313.9	308.98	312.47	307.48	312.46	314.04	313.18	309.72	311.78	313.88	311.74	311.64	311.15	314.5	317.61	306.14	315.68	310.23	318.26	318.27	314.35	315.31	306.03	313.94	317.69	311.3	313.58	311.16	315.52	317.51	309.31	312.02	310.19	313.6	315.32	310.17	316.97	311.77	311.29	311.66	311.97	310.08	312.79	313.85	313.43	309.39	316.4	309.69	310.34
306.02	304.28	304.57	302.05	307.37	306.91	302.16	305.55	299.86	307.37	301.31	301.71	302.97	302.52	310.79	301.89	297.2	305.89	307.68	302.94	303.02	309.12	306.48	306.27	304.29	312.2	307.89	302.2	305.74	309.89	304.52	300.65	304.46	302.47	305.35	302.02	309.17	308.01	299.67	308.02	299.25	303.53	303.81	299.77	303.36	307.79	303.94	303.32	301.94	302.21
312.63	315.57	317	323.24	317.92	315.93	313.64	317.66	312.9	317.43	314.03	314.26	311.47	312.18	309.07	312.9	315.49	311.44	317.74	316.77	314.6	316.67	313.78	319.06	313.36	317.88	318.49	319.75	312.06	317.92	314.06	317.03	312.58	312.4	318.53	316.31	310.19	316.86	312.12	316.66	313.18	316.57	311.9	309.76	313.93	313.64	311.09	312.07	314.16	319.62
325.69	337.38	330.2	324.17	328.81	324.45	329.36	325.05	323.94	323.66	328.26	322.08	331.58	327.68	327.17	330.55	323.79	326.83	325	329.1	324.15	331.31	323.45	326.18	329.03	331.33	328.99	330.06	324.82	327.73	324.05	328.8	328.02	329.05	327.65	330.42	327.53	328.07	323.64	330.58	324.93	329.32	332.32	326.21	325.64	326.39	326.92	326.43	328.58	331.63
310.61	314.81	315.65	315.08	311.91	308.35	314.71	315.19	316.28	313.36	313.89	323.78	313.47	319.09	312.19	319.64	309.6	312.1	318.31	312.93	310.87	321.25	315.07	319.2	315.72	311.11	316.01	315.96	315.18	313.07	315.55	319.68	311.41	314.99	314.49	312.62	315.47	323.98	317.02	313.56	315.64	321.06	310.2	318.99	315.26	312.5	315.59	313.68	322.12	316.67
307.99	310.5	315.38	314.29	316.67	309.69	312.21	311.92	315.95	311.4	305.02	310.31	307.68	311.91	311.35	312.78	314.88	313.27	313.05	316.82	314.43	314.77	308.94	310.59	319.62	309.38	308.35	315.81	308.76	311.24	313.86	305.55	311.82	308.43	312.47	315.14	313.25	310.09	314.07	311.39	318.14	311.49	313.64	308.69	317.12	311.18	312.17	313.01	307.13	304.94
301.79	299.61	303.53	308.3	305.45	307.08	301.21	301.13	300.38	302.41	300.96	300.31	302.02	303.29	302.91	310.49	302.88	302.35	307.1	301.74	303.51	304.17	305.76	306.96	305.57	298.81	306.03	302.2	307.55	306.82	307.75	306.22	304.26	308.79	300.16	308.71	299.18	304.63	309.96	304.01	301.26	305.51	310.22	308.54	305.86	305.01	305.47	305.49	306.25	304.24
296.46	300.2	297.55	296.86	294.11	298.95	302.32	294.15	301.08	294.89	295.39	294.89	296.07	298.51	300.4	297.81	293.96	293.84	293.29	299.28	297.17	298.79	295.06	300.13	291.82	295.02	293.3	298.07	300.13	296.48	297.73	295.27	292.2	299.9	293.06	298.66	294.97	294.75	294.17	298.32	291.98	296.13	303.8	298.51	293.63	297.22	298.49	297.67	299.43	294.98
305.27	308.84	308.27	306.91	309.05	312.86	307.76	318.02	308.74	308.89	308.9	311.41	303.98	305.21	311.92	304.24	308.78	307.71	304.79	307.61	308.19	307.24	311.89	308.36	313.57	310.78	309.19	308.04	307.03	313.16	305.6	312.12	307.66	307.64	306.12	311.57	311.93	310.29	309.92	303.94	309.48	305.81	310.73	305.3	308.31	311.12	307.96	307.14	306.77	313.73
305.43	304.77	299.38	310.56	299.51	312.33	301.04	304.46	301.59	302.63	302.52	306.61	308.62	305.7	305.44	310.9	304.13	303.03	301.4	306.18	300.36	309.63	307.85	303.15	309.35	308.05	306.85	311.92	302.7	301.59	307.77	305.14	308.05	303.87	301.2	306.18	303.17	307.03	302.02	308.29	307.17	303.67	307.02	301.68	303.61	307.96	304.14	303.68	308.28	303.99
310.37	312.52	318.93	311.84	315.47	317.36	315.8	315.01	317.27	316.13	315.79	315.13	316.15	314.5	317.8	320.7	316.62	317.54	320.99	315.51	317.76	314.46	320.61	316.36	317.7	316.69	315.69	317.95	316.5	319.95	316.34	323.34	316.04	313.42	317.88	313.59	316.1	317.03	314.09	310.48	311.46	313.61	312.87	314.51	315.81	314.03	315.73	317.8	316.7	310.45
315.46	314.85	319.29	313.11	316.45	317.03	313.97	315.8	312.88	311.53	312.95	314.79	311.19	311.38	316.59	314.66	315.29	316.7	312.31	316.37	312.41	313	314.51	311.13	316	313.96	320	318.55	315.72	315.58	316.12	318.16	315.75	312.62	313.32	314.78	318.47	323.31	315.1	315.4	314.46	316.1	313.16	317.06	318.47	315.35	310.47	319.91	317.19	311.06
298.73	304.54	300.23	305.56	302.89	296.36	302.58	297	302.86	300.74	301.27	300.61	306.69	307.19	301.98	298.58	298.66	298.41	302.35	303.14	302.04	300.84	302.51	302.32	300.86	305	298.27	305.56	306.71	307.42	300.52	307.9	305.16	307.19	299.33	303.18	303.54	306.61	303.88	300.15	296.49	298.75	306.7	302.38	302.13	306.27	305	302.83	303.59	304.18
289.96	294.34	292.76	291.68	290.22	291.19	288.54	293.59	294.93	291.33	290.41	299.93	290.98	295.93	294.88	298.79	295.46	295.12	292.62	288.97	288.91	290.93	295.66	291.97	295.66	292.62	293.25	290.22	292.14	295.92	292.88	300.62	293.28	293.86	294.94	293.86	294.02	298.53	294.11	294.17	298.26	293.13	288.84	297.52	297.77	298.72	293.61	289.38	296.95	296.08
303.68	308.51	309.94	304.6	305.39	307.47	307.62	307.81	302.35	311.89	307.55	310.78	306.91	310.98	309.89	311.18	308.14	306.36	303.55	314.02	310.3	306.62	309.24	312.69	305.97	308.42	308.45	315.2	305.25	304.61	304.72	308.83	305.98	306.62	304.78	309.54	312.23	309.72	307.62	306.57	307.42	310.04	306.88	308.28	313.84	306.07	308.57	313.27	308.73	307.69
297.28	294.13	298.81	296.91	294.23	297.81	300.12	297.57	299.15	295.5	299.89	295.25	293.94	296.15	296.99	296.73	297.43	298.02	297.58	296.6	298.22	296.4	297.88	302.85	298.39	295.81	295.13	293.31	298.74	293.04	301.14	298.95	297.17	293.74	294.6	294.65	293.96	297.08	299.16	297.65	293.59	297.38	295.37	294.44	296.72	297.84	295.8	299.68	294.43	299.45
303.27	305.14	300.52	304.9	303.07	305.16	300.35	300.67	307.66	305.64	303.74	299.09	307.74	304.09	306.62	300.91	302.11	302.38	305.95	303.72	304.06	300.23	300.84	307.63	306.4	305.32	301.52	301.98	303.08	306.7	305.52	303.28	304.45	301.34	305.01	306.46	301.68	301.75	307.54	299.39	306.66	306.1	301.15	301.93	306.24	304.06	302.89	306.67	304.07	306.09
314.59	315.82	314.85	316.27	314.46	315.26	316.54	308.38	316.13	309.8	315.58	317.13	319.89	315.3	315.46	318.6	315.54	315.49	310.65	313.62	312.63	314.88	315.56	313.98	312.26	310.89	315.04	313.95	312.83	313.67	316.75	312.6	314.33	310.69	313.58	317.29	311.95	314.39	317.23	313.17	316.4	317.14	313.93	314.6	308.77	312.14	318.3	317.54	324.68	312.48
308.86	314.78	308.34	313.57	307.01	308.78	310.89	310.63	311.79	309.71	314.97	311.54	308.08	314.03	316	314.37	312.08	316.33	309.38	305.98	307.63	308.74	312.94	311.17	310.97	313.85	309.9	311.52	306.04	313.4	311.12	316.07	314.86	312.11	310.69	314.67	317.15	309.12	307.36	311.79	307.27	314.07	310.27	312.56	309.88	308.57	314.43	310.66	308.03	314.51
295.22	300.66	303.31	295.01	296.64	296.96	300.3	301.08	301	303.27	304.58	298.21	296.09	301.02	300.15	306.28	303.17	297.02	301.97	298.77	299.87	299.08	302.3	294.69	299.68	298.52	300.47	297.05	300.58	304.19	300.35	298.8	300.37	295.78	299.08	300.37	302.95	300.3	302.84	301.61	298.66	303.42	305.82	300.12	299.22	299.58	302.05	305.2	299.66	295.86
319.92	312.82	311.17	312.79	314.9	315.31	318.94	314.65	314.75	313.91	313.7	312.87	311.92	314.41	317.01	316.87	315.95	309.93	311.49	319.03	315.39	314.8	314.75	318.77	314.29	313.5	311.55	315.66	314.61	310.26	317.38	310.23	319.05	313.01	311.61	310.71	316.91	320.8	314.92	317.55	311.96	314.08	313.83	314.86	315.24	312.49	314.97	312.08	315.83	315.62
312.82	315.07	308.43	312.95	308.25	311.36	309.91	308.82	310.61	306.57	312.48	318.3	317.38	306.96	308.82	309.52	309.38	308.87	307.92	311.77	306.75	304.36	311.5	310.8	308.56	307.2	311.21	312.02	301.64	312.82	312.11	306.94	310.36	308.92	305.48	309.01	312	313.66	315.68	303.86	307.92	316.21	310.94	312.96	313.36	316.82	311.7	308.5	314.61	314.78
306.08	305.82	307.1	304.85	306.85	298.78	300.68	304.78	301.19	306.29	305.62	304.24	306.22	300.24	306.93	302.2	303.62	302.71	305.72	306.04	301.08	304.07	302.28	304.4	306.92	298.2	306.14	303.64	302.88	301.35	302.94	305.6	304.82	305.8	304.29	304.1	299.77	302.99	310.62	304.31	304.36	306.47	301.05	307.85	306.45	303.4	308.43	308.31	309.29	312.12
303.89	302.82	304.06	305.85	298.12	299.39	301.76	307.65	303.56	303.82	302.8	298.67	304	301.59	305.49	305.55	304.53	299.35	307.95	308.69	302.05	308.2	299.5	306.29	303.51	299.07	301.29	298.52	309.06	303.44	304.46	302.17	305.36	297.23	306.41	304.48	303.25	307.4	306.8	301.26	302.14	306.66	304.95	303.06	305.48	305.45	303.15	306.2	303.06	302.2
327.91	329.12	331.22	328.1	325.85	327.1	330.31	329.97	324.53	324.56	331.96	326.9	328.46	326.78	325.52	330.06	330	330.64	327.52	326.43	327.53	325.96	328.42	330.85	323.04	326.45	326.52	324.45	324.68	328.04	319.11	328.17	330.08	327.61	324.88	320.9	321.93	324.41	324.46	328.34	329.67	328.12	324.4	330.34	327.6	326.25	324.39	331.98	326.32	327.31
303.33	304.28	295.98	299.47	301.07	300.87	303.67	303.27	301.09	299.97	299.55	300.87	301.54	301.46	305.08	301.31	303.48	297.89	301.07	302.14	302.6	295.74	303.92	300.84	301.93	296.18	303.65	303.58	300.76	303.4	300.71	301.28	302.9	300.82	304.38	301.4	297.78	297.79	299.47	298.62	299.84	307.14	306.6	301	300.71	299.92	301.52	298.88	301.54	297.73
315.92	316.03	313	317.27	317.85	310.2	312.67	312.32	311.76	315.38	314.37	315.42	313.47	317.3	312.98	311.27	312.88	319.6	310.63	312.39	307.35	312.17	312.11	310.89	309.13	310.53	319.56	311.28	317.28	316.83	313.76	312.24	310.9	311.71	310.54	315.5	311.25	310.55	310.87	316.24	318.06	311.02	315.55	314.93	312.69	312.74	315.69	317.91	312.31	314.21
317.37	318.94	318.18	323.92	316.46	323.63	316.72	312.83	320.18	319.81	320.76	323.14	321.89	316.73	314.62	324.04	317.07	322.68	319.95	321.75	320.57	319.02	315.08	320.14	320.48	322.09	319.69	319.92	317.95	321.44	321.98	317.28	316.75	317.46	317.45	319.28	322.51	315.11	316.33	322.94	321.96	316.92	316.39	313.83	318.35	321.4	321.86	319.67	323.41	316.01
319.29	312.23	315.68	314.08	312.24	315.72	309.09	310.05	311.8	310.31	315.85	313.25	311.27	309.32	311.15	316.21	316.36	315.89	312.64	310.84	315.65	316.05	312.77	315.77	310.25	312.05	317.69	315.27	308.65	309.79	314.23	313.76	313.04	310.31	313.91	312.7	311.37	312.07	312.83	312.06	310.16	313.83	314.38	313.3	310.07	317.92	313.38	313.24	312.82	314.65
304.27	299.89	299.11	303.51	299.14	295.17	302.21	299.25	307.96	304.3	304.48	301.78	303.79	302.89	306.37	305.12	307.31	307.63	305.82	304.87	302.36	306.14	301.61	309.92	303.49	303.67	309.49	304.67	305.57	304.29	303.85	304.43	299.18	299.5	300.42	298.4	304.04	301.73	303.31	301.3	303.82	296.94	301.9	299.51	304.15	300.72	304.01	302.11	301.89	312.08
316.1	316.54	316.84	319.94	315.75	319.2	316.86	316.78	324.22	318.13	314.32	313.33	313.57	318.62	321.39	317.02	319.57	320.11	315.29	312.1	309.95	316.33	317.91	320.9	314.95	317.93	321.21	318.66	316.48	313.15	318.3	317.99	318.01	316.52	316.39	314.56	317.37	315.94	316.08	316.59	315.94	316.85	320.91	315.35	313.12	318.72	321.15	310.25	317.42	319.36
303.76	302.82	304.27	305.15	304.87	304.58	309.48	304.27	306.96	305.28	301.51	301.63	303.65	301.08	305.01	302.9	306.16	304.15	304	310.14	309.44	305.44	303.49	303.77	303.71	307.22	303.87	302.18	301.71	310.17	302.33	308.85	303.31	305.36	300.73	301.68	308.09	298.71	305.65	299.12	307.5	305.5	301.77	301.98	298.67	303.91	308.16	301.28	304.33	306.49
299.62	300.9	300.71	303.48	302.72	302.98	299.82	298.71	298.92	303.49	304.11	308.22	301.09	300.77	304.16	301.76	302.8	304.3	301.8	301.84	299.08	300.46	304.93	301.27	299.48	300.77	303.72	303.42	304.12	303.49	303.47	298.43	302.58	303.54	300.21	304.65	309.57	302.7	299.32	301.37	301.49	303.53	302.2	304.06	302.3	301.66	306.94	300.55	299.67	301.26
327.05	322.63	325.02	322.55	328.27	320.63	328.02	320.25	325.63	325.6	322	326.95	323.85	323.34	327.54	320.5	330.46	323.74	321.9	328.38	323.36	327.9	320.89	321.64	322.27	326.09	322.57	322.07	322.93	327.65	323.26	326.65	322.63	321.28	320.93	326.85	327.85	322.56	327.99	319.58	325.88	325.16	328.26	322.65	324.44	327.45	329.12	322.74	330.84	329.56
308.26	306.92	312.75	310.89	310.21	309.13	309.64	308.52	309.86	315.59	309.56	311.09	308.97	306.81	309.65	307.27	310.43	312.81	312.99	311.86	313.18	311.26	311.55	313.54	310.51	309.71	311.61	309.84	315.82	309.36	312.75	308.8	309.44	308.27	312.17	312.69	308.79	311.11	310.42	309.76	309.8	309.85	310.66	312.03	309.58	310.72	313.18	312.12	308.83	313.37
315.84	310.44	316.56	309.4	311.87	310.71	310.4	308.05	309.12	305.99	313.82	310	307.5	312.63	313.77	308.46	311.47	307.89	315.82	310.43	314.31	316.14	309.56	311.27	316.39	313.45	312.61	303.28	306.64	310.67	308.07	313.55	310.85	316.28	311.02	311.78	307.86	309.76	317.28	309.76	313.45	310.81	312.92	314.43	313.66	314.51	310.57	308.84	307.14	311.32
298.99	301.75	300.58	298.63	303.15	301.54	296.84	302.33	301.96	296.65	300.44	299.9	305.05	298.38	305.05	301.27	302.58	295.3	303.55	303.27	298.45	299.69	304.51	294.19	300.85	301.15	297.27	304.61	304.45	305.81	303.43	303.33	299.19	300.72	300.94	301.51	296.37	299.98	303.19	303.7	302.94	300.95	302.38	304.4	301.97	304.04	299.02	305.49	299.15	302.61
295.05	292.71	289.29	295.6	299.74	290.31	291.43	297.83	296.84	290.88	295.49	296.2	297.97	294.43	294.94	289.17	292.23	292.25	295.05	293.81	296.14	296.05	299.21	293.97	294.88	297.14	296.78	293.43	299.07	296.14	301.15	293.47	290.36	295.59	291.82	297.73	298.4	290.26	293.76	296.32	295.17	294.11	294.96	297.7	298.16	292.74	294	293.18	295.87	297.15
312.46	318.72	312.51	315.16	314.25	315.92	313.45	316.18	316.57	316.65	318.52	311.79	319.62	316.26	314.89	313.73	315.72	317.64	316.97	316.34	314.91	313.86	315.11	313.66	312.95	315.4	314.14	316.83	313.49	314.53	319.38	318.27	316.06	316.19	313.11	315.85	310.99	314.03	316.89	313.21	313.54	312.37	312	318.1	309.71	311.09	309.81	312.43	317.52	316.74
305.58	309.27	307.26	305.15	304.21	307.6	304.99	305.13	310.16	306.77	304.06	305.95	309.16	311	304.92	309.33	306.24	304.77	305.21	308.15	303.29	311.43	302.3	306.26	299.79	304.87	300.39	307.46	306.7	307.57	307.12	306.09	304.07	305.46	298.77	307.91	303.74	304.89	306.65	303.95	305.45	302.55	306.28	300.53	305.92	303.29	302.23	305.82	301.14	308.47
292.45	289.45	295.17	298.72	295.02	296.27	296.12	300.57	296.2	300.3	299.12	297.78	296.66	295.28	299.54	300.96	299.48	300.42	296.46	294.95	293.93	297.45	296.63	296.54	291.69	302.64	295.29	294.77	295.38	296.5	296.76	296.04	296.74	298.52	294.73	295.58	294.88	293.9	295.01	299.82	303.11	301.86	293.49	294.93	287.97	291.26	296.87	292.45	298.85	296.27
308.4	303.19	312.71	302.34	305.93	309.41	309.53	310.58	299.47	310.63	306.34	307.66	306.44	304.81	308.61	301.21	306.42	309.15	307.19	311.47	305.43	307.31	305.72	304.88	309.33	308.71	306.91	308.93	303.65	307.11	310.32	305.32	309.04	304.35	305.76	308.34	303.47	305.1	301.85	308.24	305.09	307.46	305.25	305.2	309.19	303.76	307.35	309.18	305.07	308.99
311.86	314.64	319.68	318.12	314.97	313.05	315.57	308.91	314.03	318.07	317.83	308.8	316.35	308.33	319.11	311.26	317.61	312.37	311.52	313.16	318.28	313.03	314.45	312.05	306.93	310.2	314.83	318.25	313.86	313.69	315.22	314.53	318.26	311	312.2	319.43	314.27	314.61	320.2	312.44	317.17	313.35	314.17	315.19	312.65	320.09	313.74	316.87	311.44	316.33
311.05	315.83	313.91	308.84	308.62	309.6	315.89	313.76	308.66	311.67	311.35	306.01	314.66	312.64	312.91	308.5	310.97	307.56	312.78	315.33	310.45	310.93	309.12	310.43	310.56	311.26	311.92	309.66	309.81	308.52	307.14	316.92	311.3	314.55	312.77	317.23	312.74	308.38	311.79	311.38	311.57	311.17	311.6	312.13	313	316.05	307.13	308.96	313.23	315.08
304.09	303.91	305.77	300.57	303.39	306.11	304.33	305.04	303.33	307.63	304.12	305.69	306.17	301.87	303.78	301.75	306.13	307.89	305.45	306.61	305.02	303.47	305.9	303.78	307.54	300.1	302.97	304.14	302.3	302.18	307.75	302.15	304.31	306.92	308.06	303.87	303.59	300.47	306.33	303.16	305.11	306.26	306.31	301.52	303.79	308.07	310.99	306.27	303.05	306.07
307.59	302.5	300.97	308.37	305.4	301.93	305.63	308.36	300.59	300.58	305.06	304.01	304.81	303.95	304.41	301.07	307.28	300.9	304.74	302.17	305.13	302.75	306	305.16	302.08	300.87	303.98	302.66	303.03	303.55	308.15	302.08	305.95	299.88	301.97	302.32	304.44	302.43	301.01	304.08	299.44	306.6	303.2	300.34	304.23	306.71	300.04	303.26	305.17	299.16
312.53	308.02	305.66	304.66	305.72	307.64	304.73	302.19	305.62	306.13	306.05	309.87	306.99	307.63	309.61	301.31	304.01	305.78	305.67	306.99	305.83	307.19	304.64	302.49	305.13	302.1	302.37	308.07	306.51	310.04	302.06	310.71	309.21	309.38	308.26	306.04	304.13	308.44	303.92	302.95	302.86	307.93	308.21	307.59	310.67	302.47	299.87	306.76	306.61	308.63
326.54	323.85	326.11	325.56	327.67	324.98	318.82	331.48	323	326.33	328.32	324.58	324.33	322.47	324.74	324.91	323.7	326.65	327.04	321.9	323.92	324.35	323.75	320.01	328.32	324.25	323.68	332.65	321.47	324.62	325.27	322.92	324.5	327.94	327.54	324.5	329.28	325.96	323.06	326.83	329.11	326.94	324.79	322.96	323.35	321.84	327.46	318.58	322.65	322.23
306.21	309.36	298.14	308.87	307.18	304.11	304.06	302.94	306.16	307.44	305.29	307.63	307.52	309.76	304.04	305.44	312.17	308.97	303.22	305.96	303.51	306.44	308.65	308.73	306.99	303.31	305.77	308.72	306.87	306.54	305.86	309.2	310.67	303.69	309.25	309.94	306.97	305.32	304.09	307.42	298.49	308.15	305.9	311.81	305.51	306.18	310.4	304.39	307.9	306.93
314.58	309.77	310.8	313.05	313	314.99	312.66	313.06	310.41	311.34	313.17	313.9	311.16	309.32	312.31	319.21	314.43	310.15	314.62	315.99	314.69	316.33	313.61	311.51	313.51	309.1	311.39	311.7	311.56	313.94	311.66	310.98	317.05	313.82	315.04	309.41	310.41	314.77	314.04	307.38	308.83	307.9	308.98	311.82	312.41	313.24	310	311.62	310.12	310.29
315.79	307.67	308.99	310.47	312.57	312.37	309.41	310.45	314.68	310.22	313.36	316.4	315.51	309.03	307.77	307.46	314.33	308.33	314.41	307.08	311.86	312.91	309.47	309.5	303.57	305.58	307.29	307.72	314.6	313.71	313.05	312.97	313.75	309.87	308.5	314.39	314.53	316.81	314.81	309.19	310.09	308.34	312.38	316.66	311.9	313.65	314.96	313.49	312.07	310.15
305.25	305.47	303.3	302.81	299.65	303.38	309.07	310.85	304.49	301.17	304.54	303.9	302.77	306.5	299.53	302.87	303.23	295.75	302.93	302.48	306.76	298.37	303.13	300.97	302.05	302.38	302.18	305.97	302.31	301.13	308.92	305.02	300.79	303.62	302.31	302.94	306.1	301.84	296.12	303.68	306.07	303.83	304.26	306.66	303.52	298.96	301.35	302.91	305.86	301.67
321.54	322.21	318.85	316.28	323.02	321.49	322.95	320.81	320.21	321.28	316.55	317.56	315.35	320.66	317.17	316.41	318.23	322.61	317.13	321.23	315.12	319.63	318.18	317.48	319.59	319.09	316.21	314.68	317.35	316.64	319.76	319.09	317.45	316.29	316.68	324.63	323.91	313.81	317.79	317.65	321.43	316.45	319.2	318.09	320.4	317.51	316.78	317.54	319.82	311.78
302.56	307.53	308.33	302.09	300.1	302.45	302.48	298.99	298.6	299.88	302.94	302.23	302.13	302.49	304.3	301.8	303.64	299.32	301.19	304.07	305.18	301.17	299.39	304.86	304.32	298.6	306.52	299.95	308.55	306.1	300.71	298.69	302.1	307.04	304.92	306.9	300.99	299.5	299.64	303.69	306.63	300.08	298.32	305.02	299.95	301.97	302.78	301.74	305.09	295.31
308.51	310.98	306.79	303.89	304.02	311.74	302.24	303.59	304.41	301.9	305.18	305.25	306.21	306.2	303.53	305.64	311.2	297.17	311.2	301.89	301.85	300.77	305.81	309.67	308.39	307.19	306.09	305.97	307.35	299.55	309.87	306.09	306.54	304.46	305.28	302.67	308.73	305.08	306.33	301.7	311.34	306.21	307.68	304.69	309.01	310.03	311.27	307.43	304.47	300.28
307.58	311.26	314.22	309.6	305.18	307.74	313.78	315.77	307.72	312.56	305.88	306.75	302.86	310.59	308.18	306.32	308.79	302.93	309.75	308.18	309.46	306.49	304.84	306.02	309.57	310.9	311.62	308.49	309.69	308.42	306.59	312.16	308.86	305.11	305.51	308.79	312.66	314.07	308.07	307.25	309.53	313.6	313.2	309.52	312.68	308.47	313.68	313.62	306.25	313.91
320.91	318.12	321.99	319.4	315.19	320.58	314.01	317.56	316.61	318.05	320.18	321.72	316.07	316	317.6	324.24	318.65	320.06	315.88	315.71	316.19	316.58	318.07	320.62	310.53	319.56	318.6	315.75	315.18	316.98	319.07	321.64	320.16	318.65	323.06	319.65	315.72	318.91	317.69	322.89	319.26	315.18	318.94	311.01	313.72	323.46	321.29	316.31	311.9	321
316.46	314.92	317.18	316.47	314.48	314.13	312.27	310.49	314.43	311.88	317.09	312.05	317.16	314.99	314.16	314.67	317.56	314.17	316.01	315.84	313.71	320.58	309.47	311.61	317.53	318.63	311.45	313.35	319.06	318.73	312.46	314.76	311.33	312.2	314.4	314.31	314.45	318.09	316.64	314.01	313.77	317.32	315.2	309.97	317.35	309.91	316.36	312.87	313.01	312.84
316.8	317.11	318.15	312.49	316.64	314.56	312.27	315.1	313.67	319.16	315.5	313.35	319.18	319.46	315.76	316.56	316.91	320.72	310.48	314.81	314.89	315.4	310.6	312.26	316.37	316.05	315.38	315.09	320.21	313.89	317.47	319.28	320.42	312.56	314.35	314.61	313.89	315.48	311.07	314.59	315.69	311.01	316.08	318.51	314.19	315.57	314.41	317.91	318.81	318.83
317.12	316.14	319.49	320.97	316.28	315.86	315.42	320.1	319.84	321.03	319.4	318.35	312.4	317.96	315.02	319.47	321.32	317.77	317.04	321.48	312.96	312.42	320.19	315.8	316.62	317.88	314.44	318.45	320.07	318.35	322.56	315.62	320.94	315.37	317.39	316.65	319.51	321.75	319.22	317.01	319.93	318.81	322.67	315.95	318.51	316.95	320.59	317.84	318.28	314.97
304.27	302.78	308.08	300.69	310.06	300.68	307.68	306.27	304.67	304.11	303.5	304.8	301.84	305.47	305.5	303.86	298.28	302.29	306.06	303.27	305.48	307.89	302.88	302.29	301.25	303.39	304.64	308.68	304.61	309.95	307.88	300.92	303	301	301.77	307.53	303.77	306.7	300.48	306.87	304.68	302.8	304.38	305.05	300.93	302.62	305.9	303.98	298.83	307.41
308.88	309.87	310	315.41	307.61	309.18	309.56	311.03	307.33	308.02	308.28	306.24	307.21	310.42	313.46	303.39	308.61	308.65	305.2	311.71	307.3	311	314.93	311.18	307.67	308.01	310.17	305.23	315.29	305	309.41	308.79	310.13	307.54	310.33	311.14	304.76	307.94	309.52	308.64	310	304.89	306.23	316.19	306.26	304.67	311.84	310.79	303.44	309.57
311.93	308.53	311.09	307.84	314.81	311.25	315.16	314.25	309.4	304.04	311.36	309.79	307.95	308.14	307.68	312.34	310.69	311.15	311.63	308.56	305.53	311.88	310.93	311.55	314.81	312.36	307.32	309.77	309.07	311.77	315.81	305.95	306.72	308.99	305.57	312.03	314.26	310.71	309.11	310.98	310.78	310.99	313.08	307.06	312.27	309.75	308.71	315.3	308.19	308.68
312.89	316.43	315.67	314.72	315.96	316.05	314.47	316.75	319.76	316.36	321.13	319.79	316.4	320.18	319.74	318.02	316.96	324.17	312.01	316.09	314.57	314.21	317.43	315.99	317.32	317.59	320.92	316.14	317.88	316.48	320.56	314.66	317.31	312.86	310.99	310.8	316.99	307.15	312.31	318.08	320.28	317.84	312.65	317.69	317.48	320.51	313.31	318.04	321.34	320.17
315.58	313.71	319.58	319.17	319.48	312.71	315.85	318.39	320.94	316.26	319.46	319.99	317.75	316.03	319.03	314.84	316.91	315.73	314.12	319.31	314.57	316.39	322.66	310.53	319.58	313.78	317.69	319.09	317.85	320.14	318.38	319.65	316.42	314.61	317.14	316.97	318.17	317.67	318.72	321.75	317.94	317.66	316.97	322.08	316.13	319.45	321.32	315.23	320	316.58
320.6	320.58	317.88	313.24	313.28	314.88	318.86	319.86	317.96	316.04	313.77	317.23	312.38	311.48	318.39	317.79	312.92	316.19	316.58	316.81	314.79	319.24	316.04	316.57	308.62	320.24	316.41	316.58	316.98	314.59	312.92	316.32	316.71	320.94	318.24	314.85	312.51	316.63	314.39	314.28	315.91	320.87	319.68	316.26	316.69	319.02	318.4	320.29	318.12	312.96
300.21	305.96	301.37	303.55	303.47	296.89	300.1	302.08	300.24	303.39	303.06	300.93	302.58	302.21	302.26	302.74	304.64	298.13	304.12	302.38	304.28	300.01	301.97	300.23	301.44	301.44	302.06	301.28	301.07	303.35	306.33	301.32	302.12	305.25	302.48	302.28	301.31	299.41	304.73	303.01	299.86	298.45	300.46	302.22	306.07	298.72	300.9	297.33	305.14	305.5
313.36	315.9	314.55	314.48	317.33	316.17	315.41	316.04	317.66	312.96	317.44	320.34	319.46	318.92	318.8	316.79	315.15	319.06	320.41	320.07	313.98	315.61	317.1	315.61	319.31	322.66	317.72	318.29	313.86	314.62	315.7	320.48	319.23	312.83	316.09	315.85	313.94	315.87	321.68	315.71	320.05	319.98	312.77	318.27	316.28	316.34	313.26	319.03	317.02	317.19
297.85	299.97	299.94	300.47	299.37	292.78	301.16	303.3	296.8	309.48	303.5	303.8	298.15	303.22	297.7	300.44	300.96	299.79	303.92	296.26	307.9	299.53	297.09	301.41	302.77	297.68	295.82	300.88	298.61	300.43	298.65	299.1	298.22	299.9	299.19	301.22	302.63	299.9	298.99	304.34	294.65	298.57	300.83	298.47	298.38	300.74	304.86	304.22	300.7	299.52
293.64	295.64	302.14	296.37	296.92	297.32	295.53	291.44	296.54	294.1	293.26	293.28	294.64	295.22	296.03	295.43	291.98	293.06	294.4	295.58	296.84	297.76	300.63	293.7	292.71	296.3	288.79	298.38	291.95	299.68	296.51	295.76	294.35	290.15	296.33	296.38	292.53	294.11	290.32	293.29	297.55	298.56	298.51	291.22	293.86	296.11	295.5	293.63	298.92	296.48
292.44	294.82	291.86	295.84	300.61	299.54	295.5	293.94	295.98	294.88	296.79	299.5	297.39	294.85	301.15	299.83	296.42	293.91	293.69	295.35	290.98	293.95	296.2	293.6	296.68	298.95	293.24	297.25	296.76	292.23	295.43	292.32	294.7	293.68	289.49	296.84	292.64	295.14	295.03	293.4	296.29	294.83	298.88	293.54	295.33	295.22	297.7	291.72	294.81	290.26
301.61	304.9	306.6	302.66	307.49	310.71	303.63	310.04	306.9	296.84	306.24	303.31	304.84	298.81	303.34	306.18	303.39	301.31	308.3	307.26	307.6	306.77	304.47	306.96	306.19	305.1	308.03	304.56	303.29	301.95	306.91	304.52	308.41	301.82	304.54	305.98	305.83	301.93	304.8	306.63	304.22	306.77	303.72	302.87	305.7	298.52	300.47	303.17	303.64	303.49
310.37	309.81	314.57	323.36	310.31	315.05	314.8	313.32	310.69	316.4	312.56	316.9	313.71	314.61	315.67	311.67	316.03	317.52	318.08	316.63	317.52	309.62	311.11	314.93	315.25	317.82	313.2	311.24	310.6	316.7	317.44	320.54	313.66	315.27	314	310.17	309.05	310.89	314.63	317.42	309.36	309.07	314.69	315.41	316.64	309.04	312.75	315.16	314.43	312.87
303.41	299.23	304.9	303.37	301.08	302.27	300.18	303.01	304.54	304.69	305.91	301.02	297.78	303.48	300.97	303.69	303.35	300.97	301.79	299.09	298.66	303.94	304.81	299.08	300.71	305.62	302.05	302.99	301.18	302.61	300.41	294.87	303.67	306.16	300.6	302.24	298.24	299.93	303.62	304.63	306.62	298.5	303.03	307.99	304.13	300.33	300.81	298.99	303.11	301.32
313.37	316.85	313.02	314.97	310.83	320.9	312.09	316.05	321.72	315.31	314.06	314.5	310.89	314	317.64	315.25	320.15	314.49	314.71	317.08	316.94	315.85	309.58	316.24	317.42	320.09	314.48	319.57	316.42	316.09	314.79	318.63	311.77	311.89	317.86	317.64	313.28	313.18	313.92	315.41	315.49	312.44	315.07	312.02	316.05	313.62	313.12	318.78	315.77	318.07
311.06	319.21	311.32	316.3	319.44	314.78	312.48	316.2	308.05	318.13	312.74	311.35	314.67	314.26	314.76	313.12	314.85	310.4	315.44	312.84	318.1	320.77	316.69	315.37	316.87	311.77	316.12	317.34	318.66	308.41	320.29	313.62	316.57	316.51	314.25	310.74	316.14	313.99	311.05	314.92	313.22	324.07	312.62	324.59	313.3	313.33	313.15	309.59	315.5	316.38
296.06	303.18	302.25	295.41	297.02	296.65	297.41	302.76	300.85	300.52	302.14	300.34	303.94	301.43	300.07	304.69	301.98	297.47	300.21	297.18	301.6	299.82	299.25	307.24	303.96	302.97	302.31	303.63	299.39	297.94	304.46	302.16	300.87	298.52	300.78	302.39	302.62	299.83	299.43	300.48	300.47	300.54	306.73	299.95	304.84	294.44	302.84	297.65	300.48	303.88
314.71	313.84	306.59	307.51	312.35	313.38	311.38	314.07	315.57	315.4	313.08	314.81	311.47	311.75	309.53	313.71	308.4	309.09	310.42	316.69	317.57	309.77	311.89	315.14	317.09	314.92	312.37	307.58	315.11	316.11	313.91	312.62	311.83	313.12	313.54	315.84	315.05	313.97	305.59	309.61	310	319.37	312.2	312.89	315.68	312.52	314.76	306.78	312.25	317.84
298.64	304	302.56	302.5	297.43	302.46	301.71	294.72	293.59	302.51	301.85	304.98	304.71	297.82	297.31	297.14	297.82	299.59	296.66	300.53	302.43	294.68	298.98	300.89	299.9	301.98	299.97	302.54	301.43	306.65	295.82	301.29	301.04	295.32	299.7	297.82	298.82	298.7	302.15	299.54	300.53	296.32	300.35	303.87	295.14	302.28	300.95	300.14	299.89	297.62
310.8	314.33	312.43	315.95	311.81	310.9	315.21	315.15	315.23	310.39	312.07	315.67	309.19	313.23	317.98	314.84	310.22	309.77	315.57	314.38	309.08	316.92	311.58	314.47	314.06	312.08	310.6	309.55	314.41	311.14	312.67	313.75	311.1	312.61	320.3	311.83	314.71	317.09	313.13	310.52	312.02	311.56	304.94	312.57	309.55	310	310.09	307.38	308.05	309.94
327.99	327.42	325.62	326.55	327.32	330.33	333.52	326.95	331.01	323.95	332.62	329.84	321.53	325.24	329.5	324.71	328.16	328.79	333.39	325.27	333.88	328.56	329.46	326.34	335.75	328.11	326.03	326.83	324.6	323.32	328.76	328.83	334.14	327.54	330.15	329.48	325.95	327.89	326.74	330.21	328.26	330.92	334.09	326.8	331.23	328.54	323.51	328.32	323.79	329.44
309.1	309.02	310.41	310.04	308.71	306.66	310.77	303.64	309.38	307	308.36	310.54	309.82	309.59	314.29	305.56	309.84	303	308.34	310.38	307.44	309.39	305.14	308.24	308.87	314.06	303.73	306.87	306.32	309.11	311.21	312.96	308.23	310.43	310.78	313.56	305.06	306.2	303.12	312.85	307.31	309.7	310.88	308.59	303.77	311.71	309.31	307.94	308.29	309.08
304.39	308.25	303.81	312.23	306.01	307.41	307.7	308.54	308.12	304.39	308.73	304.64	308.09	308.04	308.3	303.69	310.39	301.76	310.42	310.18	307.21	300.66	308.04	312.49	305.59	306.75	304.57	306.11	305.68	308.28	306.39	307.95	304.21	303.56	306.88	304.1	308.15	302.87	304.33	303.55	309.33	305.04	305.63	308.28	305.9	307.79	307.66	305.51	302.51	300.73
320.88	318.31	314.66	317.08	315.52	315.54	315.23	317	309.98	318.65	314.7	314.96	316.26	316.58	318.3	312.58	317.11	315.12	313.42	320.59	314.57	315.38	315.83	313.75	314.31	315.78	318.76	312.35	316.47	315.77	315.32	319.66	318.9	314.98	316.95	319.4	315.18	314.15	319.6	319.86	315.71	317.25	314.3	317.17	318.24	317.5	318.53	319.95	314.35	312.82
309.8	311.02	311.21	309.23	308.01	310.52	304.63	307.55	309.5	307.63	313.72	306.84	308.2	310.91	311.13	309.49	306.56	312.26	309.75	309.65	308.56	309.73	309.14	310.59	312.61	307.97	308.5	306.5	305.2	312.15	318.27	310.09	311.94	315.85	308.56	310.68	308.64	308.26	307.3	310.53	310.76	308.37	311.23	307.11	306.85	307	314.72	309.4	313.02	310.85
296.41	292.89	302.15	292.62	294.79	293.27	289.57	296.25	299.48	293.7	295.72	297.07	300.33	295.63	299.42	298.29	297.84	293.24	296.3	297.49	298.31	294.92	299.37	295.82	300.56	294.63	294.39	297.29	292.94	297.99	295.44	301.59	295.98	298.76	296.01	292.62	295.35	294.35	298.46	291.93	296.14	291.47	296.1	299.25	296.02	297.63	298.91	298.67	298.13	298.38
308.39	304.89	305.77	308.86	297.56	306.7	301.38	304.71	309.55	303.59	305.5	306.72	304.73	299.1	302.11	302.56	307.14	305.43	307.18	309.3	303.87	306.84	306.58	303.76	303.64	304.8	302.07	300.98	305.69	303.86	304.96	303.73	308.49	302.95	301.56	308.95	302.05	304.78	300.69	308.26	302.36	300.08	306	303.37	306.6	305.3	304.21	305.76	302.99	303.17
302.94	302.15	305.93	304.07	302.91	307.74	301.34	302.91	307.03	300.47	305.21	302.97	301.16	308.12	302.83	307.45	300.87	308.18	303.29	306.7	303.28	303.72	303.98	307	296.87	305.96	304.82	306.09	306.32	304.62	301.96	305.08	299.7	306.24	302.92	306.13	304.54	303.24	304.33	307.88	303.09	304.68	305.08	302.18	299.47	305.48	307.18	305.99	306.6	302.04
301.92	299.39	304.52	305.27	307.2	305.41	300.85	306.94	301.77	298.33	302.06	310.67	302.5	303.04	307.39	310.63	305.55	302.68	299.45	302.82	305.14	309.44	303.53	304.03	306.36	306.43	306.33	305.01	298.46	307.85	301.32	301.52	301.53	305.44	297.28	299.43	303.17	303.44	305.59	306.47	299.71	300.72	304.44	300.54	302.25	304.39	302.83	307.25	305.19	302.36
300.2	306.45	303.21	304.62	302.03	305.44	297.5	304.15	307.16	300.07	305.66	300.79	305.2	303.6	303.4	307.86	307.41	299.15	303.18	299.99	302.89	301.03	299.39	305.42	303.68	305.34	303.65	309.16	303.13	298.72	301.37	302.36	299.59	302.82	301.97	301.21	302.4	304.47	302.72	304.97	306.02	300.15	307.36	308	301.99	309.97	304.42	301.64	302.54	302.32
307.94	310.3	305.56	304.87	306.93	306.15	306.03	310.54	304.98	303.89	300.84	304.57	302.92	305.96	303.35	303.3	306.79	305.81	303.39	309.02	303.68	306.46	306.92	304.72	310.68	303.31	305.32	299.18	305.25	306.62	306.44	311.46	309.48	306.84	304.95	307.72	309.85	305.41	300.23	307.59	305.06	302.26	309.91	306.02	306.54	309.99	307.94	305.51	306.59	306.55
311.03	304.64	305.84	306.11	305.16	309.39	309.26	309.11	304.67	309.49	305.8	306.82	307.3	307.06	309.9	307.32	306.49	304.46	310.97	305.63	302.02	306.05	308.1	309.24	308.04	311.56	310.87	307.44	307.13	304.28	311.19	303.47	312.12	304.28	306.32	307.8	310.23	307.49	306.38	307.17	309.16	310.09	307.87	306	310.4	309.22	310.86	304.26	310.07	311.03
312.98	310.9	311.61	314.96	310.11	311.83	313.1	321.59	315.19	313.75	319.78	316.16	314.19	316.68	315.78	317.7	312.45	313.66	307.11	316.05	313.99	309.6	318.18	310.33	315.4	315.75	313.2	314.21	313.01	314.99	317.62	315.16	315.85	314.24	312.64	317.35	311.47	313.17	314.26	316.59	312.34	311.68	318.69	312.27	317.84	318.88	309.7	316.63	315.29	314.1
301.7	300.42	298.14	296.83	295.53	305.22	297.9	304.95	299.26	297.73	299.86	294.72	295.79	304.23	298.16	297.42	299.69	302.48	298.91	300.61	298.83	300.59	300.86	300.17	298.49	298.39	300.83	297.87	296.96	305.29	300.38	297.36	301.08	301.64	302.36	299.82	297.15	298.03	304.45	299.49	298.3	300.48	298.55	299.44	298.06	298.21	300.49	300.8	299.29	298.9
307.43	303.24	302.05	304.88	301.3	303.57	302.21	298.49	298	306.81	302.97	301.66	305.75	307.35	302.34	304.93	304.24	301.67	304.16	303.82	300.67	304.25	304.03	304.68	302.57	299.67	301.1	304.11	299.6	311.74	308.9	302.05	306.21	310.13	303.69	305.5	305.81	306.3	303.3	306.32	303.07	302.43	300.84	305.35	300.89	305.64	309.29	305.11	307.36	295.14
315.47	313.19	314.63	312.46	316.87	314.15	310.92	313.5	315.54	316.43	312.29	319.92	317.21	315.36	306.03	318.86	313.88	318.47	315.57	315.84	313.93	313.5	316.44	313.52	319.04	317.73	315.68	315.32	313.89	313.14	318.76	312.76	311.79	320.28	316.61	315.59	316.73	314.13	315.93	316.94	309.63	314.97	312.92	314.58	314.71	315.69	315.76	314.58	316.51	313.19
309.84	307.25	307.53	306.03	305.9	305.95	309.71	302.37	306.19	308.5	300.91	306.2	305.33	307.11	300.53	308.76	309.62	306.49	303.8	307.17	307.23	311.82	310.22	304.41	307.06	305.38	308	304.84	310.52	306.56	308.82	310.19	305.83	309.57	304.06	305.19	314.45	307.52	308.9	306.06	313.76	308.38	305.33	305.28	306.99	305.93	305.27	301.94	304.23	306.85
300.13	301.53	305.61	305.31	302.53	299.67	306.58	302.65	307.29	303.32	306.25	301.49	304.25	302.02	305.3	299.96	300.57	301.92	306.72	298.42	304.43	304.53	300.56	298.84	301.97	299.88	304.78	304.13	298.12	305	302.95	302.87	302.48	309.25	303.71	306.39	303.38	305.25	299.98	306.28	300.26	301.92	305.19	301.85	303.97	301.47	307.23	307.64	304.04	304.33
315.87	317.92	319.81	316.31	318.14	316.91	322.05	319.51	317.54	321.64	316.22	318.74	313.66	313.01	319.33	313.02	314.02	320.96	317.51	318.46	317.46	322.01	322.07	313.33	320.81	316	322.3	315.59	321.07	322.19	318.91	315.92	317.1	319.03	319.43	319.3	319.99	319.97	316.06	320.41	315.21	320.47	314.25	323.96	317.33	323.1	320.62	313.76	314.78	317.41
317.59	317.11	315.89	317.78	313.67	319.98	314.41	319.21	320.51	319.63	313.85	314.88	317.16	322.55	320.88	322	318.41	316.68	318.54	315.18	314.77	316.84	319.06	321.18	324.69	316.78	318.67	320.93	321.96	322.38	317.74	315.08	317.98	313.34	321.44	319.01	318.21	317.9	318.19	320.68	320.33	319.08	317.01	321.13	316.95	316.32	319.82	313.62	318.81	317.96
315.6	320.01	315.68	314.06	318.63	315.49	319.61	323.56	315.77	320.88	315.55	312.54	316.45	319.39	318.28	317.28	318.3	319.15	318.41	321.01	318.81	319.65	320.53	318.31	318.54	315.32	319.17	323.05	322.9	323.84	319.06	316.83	320.82	317.06	317.29	316.2	321.52	313.58	318.19	325.4	312.72	320.63	318.27	320.6	320.04	320.28	318.86	316.84	316.88	319.05
321.05	314.05	315.83	320.18	317.1	316.54	321.92	315.01	316.78	319.76	313.85	320.64	316.92	317.14	319.75	319.75	313.44	320.4	322.28	322.65	309.97	312.67	319.53	316.38	309.35	316.84	317.6	317.44	318.19	316.2	314.9	314.77	321.28	314.88	321.43	317.43	319.47	317.95	312.37	316.43	315.46	319.7	318.77	319.05	315.33	320.42	316.87	319.99	317.35	314.64
305.41	306.14	305.26	307.93	301.26	307.95	303.95	308.41	309.7	307.71	307.18	307.37	300.89	299.73	304.95	310.41	305.4	303.27	306.79	308.82	306.22	309.9	307.69	308.04	307.65	305.39	308.34	308.26	306.78	308.31	308.26	308.1	304.29	303.83	305.54	302.35	310.71	305.34	302.24	306.7	307.6	306.06	306.36	307.25	308.35	305.63	302.03	307.82	307.08	306.4
331.11	328.04	326.93	326.97	328.81	321.72	321.48	325.5	329.08	335.58	335.22	329.61	327.51	331.76	328.71	327.09	331.1	328.41	329.2	324.36	330.19	324.51	321.54	323.48	325.1	330.15	321.77	322.84	326.49	326.34	327.96	331.76	322.78	333.09	331.97	333.87	324.78	330.59	327.74	332.17	325.39	326.16	322.38	329.35	323.58	319.01	319.8	321.27	328.7	324.63
318.15	315.53	315.08	314.34	318.8	317.91	321.55	318.52	316.21	315.45	317.81	311.29	314.59	312.27	319.44	316.4	317.27	315.73	316.36	320.99	319.45	322.47	314.06	314.7	317.07	315.21	321.76	315.19	316.7	313.15	320.49	316.43	319.81	319.81	318.75	315.01	316.67	317.18	313.36	316.87	317.52	316.57	316.33	318.14	316.43	317.28	320.4	312.93	313.02	314.46
313.06	314.04	316.91	314.93	316.97	316	317	310.65	318.09	315.86	317	313.55	319.83	315.68	314.94	313.39	316.57	313.2	309.63	311.09	313.07	308.66	314.93	312.37	318.22	317.69	314.68	310.88	313.88	315.76	316.95	313.24	317.63	316.6	315.47	315.03	311.1	312.35	316.93	312.09	313.11	311.45	316.09	312.1	312.58	311.82	315.05	313.69	313.69	313.98
306.84	308.08	308.23	306.73	308.4	306.17	304.73	305.61	299.54	303.54	306.49	312.1	311.34	307.11	306.29	310.41	309.06	310.91	310.73	304.56	306.89	305.23	298.85	306.35	305.13	305.74	310.26	308.42	307.1	308.03	311.36	308.75	307.41	302.47	305.79	313.64	309.03	301.19	309.62	309	306.58	305.3	305.41	308.79	303.4	302.97	307.16	306.66	305.53	308.74
319.43	322.08	314.16	318.95	315.6	314.51	321.66	316.19	317.43	317.14	312.65	316.83	320.15	314.05	315.11	311.58	322.46	313.78	316.86	312.75	311.59	318.97	319.04	317.73	312.9	314.2	316.45	313.74	315.77	315.96	312.9	317.01	322.53	316.32	315.57	317.14	317.64	314.22	317.26	315.91	317.87	317.75	319.17	315.54	310.16	316.7	320.69	310.91	315.24	315.26
313.1	317.95	313.54	314.88	314.29	306.99	313.96	314.54	311.5	315.3	311.9	311.42	316.62	313.59	310.77	314.76	315.28	311.9	318.87	314.22	316.14	311.78	313.86	316.01	315.24	311.83	311.72	316.62	309.74	311.54	314.59	307.78	313.81	307.9	312.31	315.83	311.18	320	313.99	313.31	309.76	311.43	314.12	311.95	314.16	315.85	314.26	312.87	315.38	311.99
295.21	301.16	304.93	298.26	304.92	302.31	299.2	302.05	307.48	305.07	304.21	304.39	306.02	306.52	302.19	308.24	303.51	303.44	305.11	299.73	303.42	301.74	305.4	300.97	302.2	305.31	303.18	310.16	302.51	301.58	304.82	299.72	306.01	301.26	299.22	302.2	304.5	299.98	301.64	306.44	307.5	305.03	304.16	304.52	303.54	305.12	303.55	302.74	306.34	307.1
306.33	301.67	306.24	301.62	307.99	305.62	302.66	305.65	304.79	304.33	305.87	301.44	305.55	305.46	305.06	308.73	304.51	306.34	303.25	300.84	302.69	301.8	305.1	307.51	304.26	303.99	302.06	305.31	299.95	309.67	299.72	304.88	307.55	307.37	304.83	303.48	310.82	306.12	307.14	305.7	304.55	302.28	305.71	300.82	304.28	310.4	297.12	306.94	302.81	301.31
313.67	314.55	317.74	318.96	315.63	319.86	313.45	320.87	315.29	312.69	317.03	316.99	313.96	312.56	312.25	318.52	312.93	314.63	313.72	311.67	313.56	319.96	320.35	318.59	318.56	316.77	319.84	318.74	318.69	318.65	319.49	312.92	317.38	311.77	315.42	316.06	314.8	319.35	313.36	318.19	316.58	318.63	318.65	314.8	310.97	316.48	315.96	317.06	314.37	318.64
291.16	297.32	289.69	292.83	301.62	292.01	296.33	299.19	292.39	292.11	294.58	297.72	298.83	294.83	289.34	297.9	296.1	294.38	297.4	298.52	290.42	296.22	292.76	291.35	297.42	295.97	297.92	298.03	292.8	299.08	296.41	296.78	294.15	296.93	288	295.49	297.75	298.34	292.21	294.38	295.95	298.36	293.92	297.59	293.44	296.46	296.07	297.38	292.64	295.48
306.82	299.7	300.81	302.53	308.48	300.93	305.29	304.81	301.97	300.81	303.53	303.22	301.7	305.63	304.76	300.54	302.08	306.62	306.73	302.7	304.59	301.69	307.84	297.68	308.35	303.2	303.03	301.55	305.49	308.08	302.37	304.3	305.3	308.03	300.1	307.37	303.82	305.72	300.65	304.68	304.31	304.04	306.87	299.27	305.59	305.51	303.4	304.31	305.79	301.42
319.73	320.34	317.27	319.16	317.28	316.94	320.39	319.49	317.28	313.73	319.31	315.19	318.66	319.7	313.6	316.69	318.52	316.69	317.36	320.68	315.61	320.4	315.67	318.61	313.84	319.02	320.43	321.18	318.18	321.79	323.62	316.75	313.49	312.82	319.22	317.75	312.84	314.53	316.1	317.63	315.08	319.04	320.16	315.71	319.19	317.08	316.12	323.85	320.64	316.46
288.57	294	297.12	294.32	291.61	296.41	294.2	295.36	291.79	293.3	291.86	294.01	292.02	300.85	295.07	290.93	293.91	294.6	289.59	295.56	292.5	295.04	288.5	296.07	291.42	293.98	293.62	294.77	298.48	296.7	296.46	292.3	293.11	297.14	296.89	297.26	297.19	294.81	296.2	292.06	297.96	294.35	294.7	291.05	293.94	295.35	297.55	298.86	293.17	290.42
301.2	299.77	300.29	305.91	308.74	307.75	302.62	304.31	306.82	299.76	300.78	302.07	303.68	305.65	300.49	307.85	303.09	302.54	304.55	299.15	298.38	304.89	303.24	302.73	305.89	302.47	305.52	300.94	302.9	306.07	301.46	305.74	302.27	304.39	306.09	300.89	301.52	299.45	301.59	301.19	302.6	303.58	309.51	301.36	305.78	301.96	300.05	305.74	303.29	304.17
307.51	306.34	309	308.44	309.07	308.74	309.67	307.73	310.91	303.43	303.65	305.56	300.44	304.01	304.98	306.82	307.11	304.04	304.41	306	307.18	305.55	303.79	304.9	305.36	307.45	303.89	302.31	302.66	308.8	306.57	304.26	303.71	301.15	309.23	305.77	306.59	310.31	305.69	304.68	307.6	306.75	308.8	304.93	304.22	301.48	309.41	300.69	301.93	300.39
318.46	315.26	326.41	318.14	319.78	321.08	324.68	315.26	317.46	323.78	315.13	322.65	313.85	319.1	321.45	320.37	323.11	316.8	317.31	320.72	318.79	322.99	316.76	317.12	317.19	320.4	322.6	311.58	320.06	320.28	318.77	320.19	322.16	316.21	318.93	312.95	319.93	324.76	320.84	320.94	315.58	316.31	319.45	325.34	318.13	319.18	315.43	316.58	319.18	316.5
297.41	294.7	292.28	293.17	298.38	288.24	298.97	293.35	302.13	294.82	296.14	289.74	293.18	298.54	293.82	295.87	293.84	292.49	292.38	294.51	295.63	293.49	293.29	292.83	292.54	294.17	287.37	293.63	291.71	294.23	300.55	296.49	291.19	296.64	292.75	294.75	293.52	290.7	292.82	293.49	295.82	298.31	289.7	292.67	297.76	295.59	298.58	292.35	295.03	298.68
327.5	325.65	324.81	333.26	328.02	328.94	325.34	326.3	327.68	322.36	326.84	324.38	325.26	323.2	325.81	327.07	328.43	328.16	327.42	326.07	325	322.89	321.35	323.75	330.9	327.63	320.25	326.05	326.93	323.55	326.42	327.78	328.62	330.12	334.77	325.14	333.38	327.31	326.67	329.01	327.59	327.34	326.88	325.34	327.89	325.04	329.06	330.56	323.85	326.36
299.8	297.96	297.69	299.15	301.51	289.33	295.63	298.33	294.2	302.6	297.49	300.88	301.31	303.82	299.85	297.14	296.46	294.69	299.11	297.21	295.49	294	295.41	293.82	302.66	298.33	297.93	295.15	297.18	300.51	298.67	294.25	300.27	300.51	301.24	298.22	293.51	297.61	300.32	297.84	301.81	297.82	297.66	292.77	297.61	300.09	298.64	291.67	296.79	298.19
319.19	322.64	318.62	318.15	318.33	317.06	321.97	319.69	313.42	316.41	317.3	318.5	314.32	320.57	312.79	317.24	316.94	312.64	321.98	322.62	315.11	316.2	315.31	316.95	318.96	314.12	315.62	323.46	315.93	322.72	318.02	316.37	319.67	315.07	317.21	317.04	314.83	318.42	315.7	319.07	319.84	318.03	316.84	317.35	314.85	320.65	316.13	318.1	316.75	321.22
326.98	326.73	328.75	328.57	327.22	328.25	330.24	328.83	327.57	326.98	325.31	328.64	328.82	326.17	331.25	330.26	329.5	326.75	328.91	328.22	330.92	324.41	329.84	329.21	330.51	332.88	331.78	328.07	324.44	330.44	330.85	332.17	328.31	326.19	330.56	330.71	328.5	331.72	329.39	329.06	325.7	332.12	326.5	331	324.98	330.05	328.8	328.81	328.34	329.22
311.52	312.59	316.72	315.22	310.05	315.79	312.24	310.45	312.63	314.12	311.38	315.23	308.94	314.93	308.72	320.33	315.9	313.54	311.62	314.54	317.11	316.38	315.08	315.79	312.45	314.97	316.66	308.62	313.78	314.42	313.6	318.15	319.7	313.34	317.62	313.22	314.28	306.11	315.43	309.94	313.23	314.14	312.09	314.8	315.6	312.22	317.44	313.2	308.02	311.89
325.78	326.6	323.49	333.34	325.64	326.27	326.04	325.87	322.92	329.44	328.2	326.2	328.15	323.88	327.59	325	325.09	324.04	319.75	328.62	326.99	323.75	324.6	326.88	328.87	329.27	326.19	326.65	327.06	322.65	325.71	326.42	329.12	328.07	318.66	322.22	323.11	322.15	323.84	324.56	324.97	321.55	325.26	328.56	322.52	326.1	324.9	322.52	327.1	329.47
295.8	290.4	294.68	295.61	293.67	297.92	295.14	291.37	292.87	294.79	290.33	292.97	296.14	299.81	291.81	292.2	292.86	291.55	292.93	293.5	292.43	291.77	295.86	292.59	294.45	294.47	296.92	293.05	290.66	298.35	297.85	290.01	294.74	298.87	299.27	293.37	295.84	298.76	289.46	295.46	293.69	293.78	295.83	291.77	292.34	292.6	291.32	293.65	291.04	293.86
311.07	313.66	311.35	309.75	309.21	312.56	310.71	311.28	312.75	310.67	312.09	313.82	313.72	314.04	315.52	320.02	313.13	312.34	311.68	314.72	315.08	312.94	310.18	313.48	308.5	314.19	314	309.65	313.37	308.85	309.06	315.49	309.4	315.29	312.12	313.08	312.6	310.93	312.07	307.61	311.65	315.79	311.08	312.59	315.44	309.11	314.33	305.74	312.51	311.37
298.35	302.63	303.15	297.84	301.44	301.88	302.25	299.69	300.42	298.74	302.76	303.1	300.29	302.62	300.58	299.87	301.07	305.16	300.13	310.28	300.25	302.79	299.56	302.34	302.75	309.44	305.47	299.3	297.96	300.08	302.78	302.84	297.87	302.81	300.71	302.11	307.99	302.58	298.21	296.57	300.89	299.73	296.23	298.87	303.34	301.5	299.97	301.82	302.33	303.6
317.43	317.49	316.92	320.32	318.43	313.6	312.49	313.96	312.54	311.19	319.02	317.56	316.19	320.2	314.52	315.25	315.18	318.95	321.42	312.53	317.45	314.79	316.31	313.57	312.96	316.77	316.75	312.58	316.33	313.92	318.34	316.48	319.37	318.16	321.15	314.64	317.26	319.69	315.95	319.1	313.52	316.73	313.4	316.07	317.63	314.29	315.54	313.6	315.49	315.17
312.69	316.55	315.12	309.63	310.6	310.99	315.05	314.19	315.87	311.93	312.82	313.26	316.45	318.47	311.88	307.52	312.21	318.11	312.75	313.81	309.42	316.66	313.35	318.11	316.09	311.36	312.16	318.7	311.08	322.08	309.45	316.97	311.27	318.4	315.78	315.36	312.42	311.57	315.98	316.3	312.23	317.04	315.66	313.53	314.07	315.31	316.73	316.05	311.71	315.2
302.61	300.26	305.15	304.71	305.05	305.74	302.89	306.68	304.57	301.28	303.05	305.19	307.82	304.77	305.58	302.32	300.68	306.46	308.09	301.81	305.74	304.96	308.22	301.9	302.22	305.13	305.02	303.27	303.48	301.6	304.43	303.71	304.77	301.54	305.56	304.73	302.58	304.9	303.81	300.99	298.7	304.63	300.65	304.95	305.74	303.24	304.41	303.68	300.27	308.22
303.72	297.37	303.03	293.47	302.03	296.46	298.54	299.71	297.33	295.93	300.49	297.89	300.85	299.24	293.21	298.34	300.19	303.23	297.59	302.41	302.25	297.38	304.41	301.89	296.13	298.15	293.19	303.49	302.74	299.17	302.88	304.07	298.89	297.51	296.52	305.39	300.24	299.25	301.26	301.72	300.06	303.99	301.17	303.71	301.28	296.74	297.47	297.01	296.3	300.94
302.3	308.22	306.09	305.52	304.41	304.75	306.54	304.4	306.71	300.44	308.25	305.58	307.72	306.82	305.51	302.82	304.83	302.87	308.52	305.82	303.62	307.05	304.64	302.54	302.75	309.38	309.93	305.86	303.3	303.17	303.75	303.07	307.76	308.4	304.4	302.45	305.53	303.61	300.67	304.08	307.82	303.18	307.82	304.88	302.04	306.15	307.73	304.32	311.86	306.37
303.61	299.89	303.92	303.97	298.85	303.25	305.97	302.15	302.62	304.69	302.72	304.92	301.2	303.58	302.94	298.67	302.72	303.04	297.93	301.85	301.36	303.47	302.75	304.54	303.3	303.08	306.14	303.21	300.46	302.83	301.7	299.65	302.29	300.79	296.23	302.63	306.84	307	307.83	298.93	297.92	300.93	297.38	303.85	299.12	301.59	306.93	303.68	303.04	302.59
312.72	315.65	311.73	309.41	308.55	312.66	309.4	310.93	312.87	311.38	311.63	307.97	312.76	314.32	313.13	310.51	313.72	317.5	316.6	309.83	313.52	310.98	312.93	310.79	314.82	316.99	313.18	310.77	315.07	311.93	316.08	311.97	315.01	313.65	311.92	314.51	316.86	308.92	312.52	311.45	315.69	317.1	315.75	319.15	319.67	315.01	310.25	312.5	315	314.95
320.32	333.51	328.49	331.23	325.48	329.68	327.76	326.99	329.81	327.81	326.33	326.27	329.16	326.95	331.78	328.57	330.91	327.24	328.91	326.8	323.2	329.04	326.77	333.81	329.25	325.77	331.03	331.98	329.79	330.1	330.5	328.13	328.32	326.17	328.01	330.35	328.35	332.92	327.74	325.17	325.33	329.11	323.77	327.99	329.07	326.89	326.35	326.72	324.7	329.05
302.55	301.45	305.98	303.41	306.95	304.69	301.35	307.25	303.45	306.34	304.71	302.46	301.68	307.45	306.27	302.41	309.49	310.2	305.16	300.3	307.63	306.25	306.05	308.51	304.62	302.83	304.54	304.11	303.37	303.88	306.76	305.68	305.1	303.79	301.84	305.61	306.21	306.89	298.18	297.22	303.99	304.79	305.64	300.7	307.94	301.74	305.62	307.13	307.12	302.66
303.6	310.97	303.85	299.26	307	300.85	304.01	305.25	307.47	300.24	303.45	302.44	305.71	305.8	302.55	300.67	303.17	308.12	303.91	305.35	305.85	300.52	300.7	299.32	310.69	305.54	303.83	305.11	304.47	305.52	303.56	304.52	306.18	303.39	306.88	304.66	306.21	300.85	301.12	309.31	304.1	310.66	303.37	302.78	299.93	301.96	303.56	301.25	305.57	305.63
323.33	315.1	317.51	314.94	318.17	317.95	321.89	318.49	317.47	320.49	318.73	316.31	319.44	318.86	319.14	319.05	316.76	322.29	317.26	322.12	322.74	320.04	322.37	322.71	317.68	318.74	315.65	320.68	321.21	317.74	316.96	316.94	323	320.97	318.61	316.36	318.77	321.77	321.07	317.02	318.08	314.09	319.06	322.19	319.27	318.77	324.38	319.37	317.27	319.87
291.3	291.37	293.76	293.57	293.79	296.37	295.15	295.62	296.11	295.52	299.26	292.91	297.5	297.59	294.32	292.55	296.72	292.96	293.79	291.01	289.12	293.67	292.41	295.08	291.23	300.61	291.91	292.78	293.62	297.96	295.39	292.69	296.1	291.89	296.43	291.15	291.58	288.37	297.61	296.37	294.92	300.34	297.36	291.5	294.36	294.13	291.18	292.13	293.25	297.93
320.57	311.15	315.75	317.69	316.35	321.62	314.6	315.41	318.61	316.17	316.97	319.34	315.44	318.13	312.63	317.92	315.23	314.99	312.87	317.02	320.81	320.71	317.51	318.29	315.13	318.62	318.1	311.53	320.21	315.11	314.4	315.67	320.19	316.07	316.35	315.06	310.33	316.41	314.8	315.14	319.83	311.91	316.22	313.69	311.77	318.96	313.46	310.02	319.19	316.03
297.21	294.01	292.61	294.04	297.52	291.96	295.11	293.48	292.31	290.26	293.83	296.93	287.71	298.11	294.71	297.8	293.09	297.2	301.27	293.41	296.92	296.8	297	291.4	293.8	297.83	295.66	295.58	299.73	295.21	296.21	291.54	295.52	294.22	293.53	291.65	287.14	298.37	293.63	295.64	292.53	293.39	293.41	295.09	291.91	299.26	299.34	295.12	297.46	294.05
299.87	306.08	302.48	304.36	302.24	303.45	300.15	308.16	303.91	303.86	303.55	306.22	299.06	303.85	294.2	304.32	303.45	302.28	304.22	301.08	301.06	305.14	303.34	302.49	303.28	304.69	300.22	301.85	294.75	302.97	301.58	299.58	303.46	297.44	311.21	304.35	307.96	303.87	299.2	306.41	303.99	303.27	300.63	302.22	301.18	301.07	306.61	305.02	303.04	306.77
298.88	299.11	299.56	299.83	300.91	301.81	303.71	305.73	298.85	301.11	299.1	297.41	304.08	299.51	304.04	296.31	295.53	300.82	301.66	305.75	294.56	303.31	292.7	299.87	300.58	304.24	304	301.66	303.61	298.4	302.77	302.16	307.48	296.06	301.3	296.83	295.12	306.67	293.74	298.02	303.58	299.05	300.83	297.12	296.59	299.25	299.53	302.2	297.29	305.3
325.36	330.83	321.56	320.9	323.8	324.25	332.38	321.58	328.19	324.18	326.32	328.07	327.24	321.87	326.34	325.41	324.07	328.47	326.29	325.09	326.12	328.79	325.73	322.26	330.52	319.73	326.05	325.38	327.43	325.16	326.69	324.27	327.33	330.47	327.59	330.17	328.26	333.96	324.96	326.88	323.83	330.11	323.42	329.99	329.83	328.44	323.79	325.22	326.41	330.26
316.72	316.53	313.54	311.83	311.78	314.24	314.22	310.03	313.94	316.4	313.57	317.41	316.23	314.61	315.61	316.62	317.06	318.87	315.17	315.8	312.08	316.02	320.28	316.22	322.29	312.83	314.43	314.92	317.47	316.42	315.91	314.62	315.41	309.37	312.29	319.65	309.32	312.93	312.78	310.64	315.59	316.71	318.77	310.76	316.4	311.34	318.2	314.56	314.4	315.54
310.42	300.55	303.99	311.17	303.26	305.48	304.74	297.46	302.99	302.08	304.38	302.49	301.55	307.53	303.13	303.3	304.08	303.57	303.78	302.4	302.9	305.09	303.99	303.99	305.65	302.89	302.91	304.32	303.25	303.81	301.63	304.85	304.92	305.05	306.06	298.5	303.75	302.78	304.63	304.64	306.17	305.17	302.13	300.48	305.61	300.38	303.83	305.34	303.92	301.31
301.33	303.92	302.88	303.09	308.26	305.02	305.14	303.38	303.1	300.3	304.67	305.35	301.34	307.91	302.83	307.01	303.93	299.74	303.9	303.62	307.53	305.46	306.25	303.17	303.3	301.15	308.7	302.54	307.34	301.84	299.34	299.66	305.28	301.83	301.46	303.25	298.81	306.65	306.44	303.12	303.45	302.48	304.53	299.39	299.19	302.66	301.48	307.03	300.76	303.84
291.79	296.88	300.14	294.3	294.73	296.62	294.15	292.27	292.48	295.66	296.44	294.18	294.66	294.2	291.95	295.44	297.19	297.62	297.86	296.04	300.31	297.59	293.52	294.37	298.58	296.77	294.97	292.97	296.23	296.46	299.65	298.18	293.28	294.01	293.23	295.18	296.19	296.67	293.3	296.9	291.5	298.2	297.3	292.81	294.71	299.36	297.36	297.51	293.24	292.26
295.89	296.02	296.02	293.92	292.89	297.99	297.3	297.64	295.86	297.01	290.2	295.38	296.2	289.68	301.37	298.57	296.09	298.36	292.91	295.29	296.02	296.29	299	299.61	298.55	295.93	293.69	301.56	298.76	298.24	294.87	293.66	297.66	298.41	300.36	293.14	301.67	293.39	296.05	298.76	299.1	297.22	300.95	292.87	294.96	295.62	297.09	293.81	292.65	292.89
309.56	308.34	309.33	310.02	304.09	314.61	311.05	308.26	313	312.08	310.8	311.58	309.06	307.96	312.58	310.25	306.82	310.38	311.48	312.47	307.19	308.61	310.81	309.12	311.58	315.01	304.68	304.97	313.04	308.69	315.1	307.75	315.22	309.3	307.58	311.37	307	308.28	309.44	306.92	310.07	307.84	313.32	310.62	312.93	308.07	305.58	311.44	311.19	309.87
302.79	306.12	309.81	303.61	306.91	303.36	303.62	304.01	307.73	304.82	302.52	310.88	303.3	304.72	307.21	306.76	306.09	306.55	306.14	304.6	305.51	306.35	306.95	304.86	305.81	304.88	305.78	309.03	309.43	307.12	307.04	308.44	308.03	301.56	305.41	301.64	307.76	307.98	304.78	309.69	306.17	306.87	306.24	305.31	307.42	304.87	297.99	309.55	309.58	308.52
315.69	316.35	312.48	319.61	318.79	315.47	319.07	309.67	315.74	316.77	316.01	317.56	312.56	319.2	312.08	319.96	319.07	314.44	311.22	315.25	316.45	311.93	317.07	315.31	318.56	316.25	313.77	310.26	313.37	317.19	308.01	308.94	315.35	313.8	319.26	315.65	312.49	316.57	313.2	309.08	311.99	316.89	315.86	315.23	309.09	321.14	315.19	313.41	315.17	313.04
314	311.77	318.67	317.25	315.28	312.18	317.81	313.73	315.71	307.17	309.4	314.72	312.74	315.72	317.11	314.44	318.46	313.56	315.6	312.66	309.77	312.88	310.15	313.23	310.81	311.84	316.42	312.41	316.69	312.44	309.83	310.07	318.97	309.86	312.42	313.19	314.01	310.88	314.55	311.77	311.78	309.1	312.89	311.15	314.25	315.11	313.63	314.99	321.47	316.46
292.54	298.59	301.82	294.45	294.01	300.71	294.62	298.93	299.01	296.41	305.57	299.85	294.68	297.42	293.81	299.99	299.83	294.17	294.88	293.45	301.41	298.76	306.61	296.09	298.55	300.52	294.5	296.84	295.5	296.32	296.36	299.55	301.41	296.28	297.36	298.34	295.3	295.8	300.45	304.21	297.48	300.43	296.13	298.59	297.83	302.99	299.16	299.27	294.71	298.47
298.54	299.85	297.87	295.25	297.14	295	296.65	297.74	299.55	299.39	298.83	300.48	307.4	297.13	298.29	301.41	302.62	299.55	301.07	302.43	298.99	299.98	300.13	305.14	302.95	302.5	303.03	301.34	302.15	306.44	298.85	298.24	297.72	296.35	302.23	301.26	300.64	296.47	297.9	301.34	299.48	297.05	302.14	301.29	295.71	303.89	299.13	303.19	304.17	302.25
305.99	307.92	304.78	307.03	306.42	314.57	306.42	311.8	306.49	314.2	304.92	307.76	313.2	304.92	308.95	306.09	306.47	308.3	305.9	305.54	305.47	306.74	307.58	310.18	308.56	301.67	301.64	308.5	311.35	306.12	307.08	310.07	304.34	301.72	305.36	304.9	307.1	307.02	304.13	309.21	310.58	305.27	308.21	305.36	299.92	307.87	305.91	308.22	305.07	304.16
319.24	321.03	311.84	321.35	319.35	317.04	317.11	322.02	317.7	321.58	320.35	318.6	319.7	309.9	314.55	318.65	318.6	325.19	316.89	314.56	311.13	316.68	313.14	315.93	321.24	318.61	319.3	318.45	320.51	315.19	322.83	316.75	314.99	322.21	317.38	319.37	320.43	321.21	312.99	321.93	317.46	318.55	321.65	317.22	324.4	318.56	319.58	320.81	318.75	316.62
314.78	312.05	310.9	310.28	316.65	313.56	316.23	309.41	312.59	317.55	315.6	315.92	312.51	312.66	313.05	316.21	314.37	315.21	310.9	313.95	313.98	309.72	318.12	309.71	315.17	319.2	311.86	315.33	315.2	309.17	312.52	317.56	313.73	313.58	310.56	312.2	312.88	310.64	315.45	310.86	314.52	315.29	311.3	311.35	313.8	312.87	310.27	308.58	312.05	314.22
313.61	313.57	315.27	312.26	313.73	315.14	305.33	312.51	315.66	316.34	312.71	313.85	318.05	309.8	312.63	313.56	313.23	311.99	312.42	315.04	313.07	311.2	311.09	313.44	313.92	310.07	315.86	312.91	313.7	312.39	310.51	313	309.34	312.29	316.51	310.15	310.39	312.96	316.58	311.72	315.7	312.01	314.98	315.1	315.1	313.93	317.73	313.87	314.49	308.7
330.57	325.69	329.86	326.76	331.61	332	330.97	328.69	324.02	330.55	326.7	326.71	327.25	326.6	327.82	328.87	328.74	326.2	324.98	326.71	326.67	326.75	333.21	330.05	330.58	328.66	328.91	325.35	332.14	329.66	320.75	326.22	324.81	326.72	328.87	328.66	326.47	326.8	324.14	326.46	328.63	329.21	330.07	328.17	327.78	326.05	328.51	326.41	324.41	324.9
294.63	297.43	296.46	297.96	296.07	296.5	296.36	297.72	298.31	295.07	293.35	301.16	295	297.1	293.53	296.58	300.96	296.98	292.8	297.19	294.17	295.23	292.23	302.73	297.62	296.01	295.48	293.18	292.94	293.73	298.21	293.98	296.62	296.99	301.25	299.81	296.64	299.78	300.42	298.7	294.94	299.67	298.94	296.59	296.56	293.45	293.76	296.78	294.78	300.34
300.35	304.58	303.1	298.19	301.16	294.78	306.25	302.22	301.14	302.7	305.31	302.56	299.44	304.98	306.09	299.53	304.5	305.15	297.15	301.82	304.46	300.98	299.14	306.76	302.31	299.38	302.04	302.09	299.04	302.81	303.25	300.73	304.6	298.47	304.28	300.42	305.58	300.05	302.67	300.93	304.32	300.64	298.89	301.5	308.76	297.44	303.29	300.51	301.79	302.03
331.12	328	325.2	329.6	330.45	322.85	327.93	329.45	327.14	325.51	326.98	329.5	330.03	324.08	330	327.22	330.46	330.48	329.54	326.33	327.32	333.53	326.58	331.79	327.76	334.16	325.57	331.79	328.59	324.59	324.41	329.86	324.08	328.85	330.93	327.95	325.26	329.05	328.28	326.62	328.45	321.12	326.68	323.02	330.9	330.61	325.58	331.07	328.45	326.7
326.12	326.86	327.46	325.63	328.33	326.23	332.78	322.06	326.72	327.13	327.7	327.99	329.02	324.08	332.8	325.12	329.06	331.74	324.88	326.85	329.32	326.72	328.81	331.48	329.63	324.16	327.46	327.36	324.55	324.47	331.4	328.09	330.24	324.27	328.32	327.47	328.32	326.9	325.59	325.25	324.34	324.49	325.12	323.3	326.31	330.15	330.04	328.45	329.74	326.33
318.52	320.35	318.63	320.75	314.88	317.79	317.28	312.55	315.39	319.31	326.17	320.52	318.21	317.77	318.78	322.71	314.22	319.69	316.16	316.55	319.06	319.72	319.17	321.96	317.94	321.46	313.99	320.17	319.61	319.57	319.94	313.01	321.33	320.22	323.98	323.85	322.26	321.47	321.72	317.05	315.22	315.71	320.36	313.61	318.03	314.78	315.74	313.73	323.02	318.12
309.06	312.41	312.59	311.25	305.75	308.52	311.93	307.18	308.2	311.39	314.62	311.82	309.53	309.08	309.1	313.13	309.42	312.18	309.73	307.19	311.45	304.51	306.24	310.42	306.96	310.23	308.76	312.73	312.38	306.95	313.73	315.23	311.82	309.96	314.14	312.22	305.05	311.12	305.73	316.47	308.59	315.68	318.19	309.94	308.78	313.35	311.4	311.45	309.62	309.9
304.66	309.1	307.28	305.31	306.69	308.68	300.31	297.87	305.04	305.46	307.91	302.23	304.06	305.73	305.47	304.98	308.42	306.04	306.37	302.77	305.81	303.35	301.43	309.76	302.05	301.79	305.25	304.49	308.8	297.5	300.38	307.03	303.27	299.9	304.58	301.81	305.64	302.71	296.85	308.81	305.31	304.14	304.96	302.4	305.11	307.7	304.11	304.06	308.57	301.96
305.86	300.04	304.64	307.33	311.89	303.93	307.43	302.96	306.27	304.81	310.39	306.15	307.81	304.97	302.21	305.58	300.35	305.1	306.68	303.13	312.52	304.78	306.97	304.12	305.8	304.01	309.24	303.78	303.16	304.69	306.68	308.72	307.79	308.94	309.68	301.35	306.28	306.58	301.14	304.54	312.54	306.07	307.55	305.29	304.45	300.72	304.4	304.63	305.06	309.07
312.27	312.17	310.46	311.94	313.03	315.21	308.8	316.61	317.07	313.12	311.95	317.46	313.57	312.99	313.91	313.31	312.88	310.51	310.62	313.33	314.02	311.22	310.38	306.81	311.32	313.12	313.25	314.07	313.48	316.13	315.83	312.79	310.08	308.74	311.48	313.69	312.44	311.44	311.28	316.06	310.79	309.36	310.06	307.94	310.43	310.39	319.14	310.91	317.33	315.44
298	294.74	297.98	299.36	301.02	299.02	297.37	296.98	296.77	302.81	297.43	297.06	295.39	294.6	293.24	297.08	294.53	296.02	300.36	300.16	297.23	291.9	294.11	295.96	296.32	292.86	293.52	301.97	293.97	297.69	294.88	295.38	296.43	301.27	296.44	298.68	294.81	296.46	298.87	297.07	298.77	300.05	302.38	297.16	298.52	297.38	291.4	295.73	297.14	292.13
303.62	305.42	305.01	300.26	303.2	305.52	301.51	304.81	308.03	302.5	302.64	306.36	305.37	303.92	302.39	304.16	305.58	308.01	303.04	301.4	305.86	306.28	305.38	305.02	303.16	305.87	300.05	307.7	301.26	306.82	306.74	302.67	305.55	303.49	306.62	305.69	307	306.7	306.5	305.74	307.32	307.88	308.71	308.16	306.27	301.66	306.14	310.89	308.25	304.35
295.06	298.19	297.16	297.62	292.86	296.68	296.64	295.52	292.68	296.22	297.87	298.67	297.74	294.53	302.53	296.45	296.56	295.62	296.67	299.44	295.53	297.37	297.95	295.15	297.82	292.07	293.02	300.39	301.29	299.58	292.24	299.25	297.25	297.6	295.39	291.36	293.58	295.33	294.13	296.19	294.64	295.9	295.25	295.86	298.64	300.05	296.57	294.75	300.99	298.38
333.89	326.19	330.67	326.28	329.51	329.85	325.38	327.15	331.15	332.35	333.82	323.68	328.22	331.35	328.83	331.02	327.68	326.73	325.69	327.45	323.63	327.93	332.88	329.23	328.8	330.3	326.82	332.83	327.44	330.36	327.22	329.19	331.28	331.17	328.79	327.31	325.33	329.83	332.55	326.82	329.05	326.94	329.23	329.66	334.66	331.43	326.93	327.28	327.21	327.98
295.32	296.79	293.4	297.41	298.11	295.5	298.5	291.9	296.22	294.05	295.37	292.48	292.69	297.84	297.37	293.01	290.46	297.14	299.44	293.23	297.18	296.05	290.54	293.11	287.78	293.04	297.23	298.77	293.22	292.39	294.74	292.13	293.57	299.67	289.36	296.36	300.96	293.14	296.71	297.02	292	295.16	296.72	296.48	289.77	293.65	297.82	292.76	296.91	295.68
298.85	302.63	302.36	305.98	303.24	304.57	302.12	304.99	305.65	302.87	302.57	304.7	304.15	298.82	306.4	302.8	303.92	305.38	299.24	301.22	297.47	306.84	304.41	301.9	302.79	310.95	304.85	302.17	303.64	303.93	304.76	301.55	304.19	299.33	307.06	301.46	304.8	307.06	307.04	300.34	294.44	304.23	302.69	305.13	305.33	299.68	302.69	304.72	306.92	298.04
319.24	317.24	318.46	317.3	321.43	318.84	323.53	321.96	318.93	316.94	319.13	319.63	315.1	316.96	317.49	326.61	321	314.72	320.74	326.86	320.22	320.83	322.48	320.55	315.1	321.9	318.93	321.62	320.82	315.51	319.61	321.15	315.01	317.38	322.15	320.98	314.31	317.43	318.77	315.72	317.65	312.76	321.98	320.06	323.07	319.63	311.7	319.27	319.99	320.03
317.62	315.49	314.61	314.87	314.46	308.31	319.35	314.28	314.41	309.47	308.81	316.56	317.66	313.53	313.04	315.93	314.84	312.61	317.12	308.94	307.37	310.32	309.15	314.82	317.76	315.15	316.7	310.7	316.46	316.41	308.76	311.71	314.62	316.54	310.13	314.75	314.79	315.49	316.64	313.68	313.55	314.16	323.11	318.16	311.03	314.69	314.02	315.59	311.66	311.79
325.84	328.45	324.8	322.75	326.36	330.78	324.44	328.24	326.97	326.25	329.06	324.79	328.86	332.87	328.25	327.98	327.65	322.17	328.8	333.07	327.36	332.16	324.34	325.92	327.04	331.36	324.14	328.97	326.5	330.35	326.61	328.2	329.65	329.66	327.39	332.5	325.64	331.55	329.57	325.04	325.4	323.62	329.2	331.29	328.1	330.66	332.79	324.98	326.89	332.04
315.68	307.61	316.25	314.52	314.23	312.25	310.14	311.6	307.9	311.8	312.51	313.36	312.23	310.95	317.26	310.69	310.48	309.51	311.55	312.56	314.6	312.51	318.79	310.07	313.16	316.4	311.96	313.85	311.94	305.45	309.54	312.11	312.44	307.98	311.18	313.83	311.28	314.01	315.06	316.75	310.78	309.47	310.87	313.67	314.08	313.9	312.55	309.42	317.59	312.35
308.47	297.57	301.22	309.08	306.57	308.21	308.31	304.67	303.76	305.65	305.61	303.03	306.2	300.03	312.88	307.3	310.49	305.87	308.91	305.18	304.01	304.57	303.72	303.88	307	304.59	307.84	305.01	305.8	306.81	311.05	301.98	306.94	306.8	310.04	306.68	304.22	305.89	309.4	306.28	303.62	308.39	308.21	304.19	305.15	299.82	308.93	301.88	309.56	309.4
305.66	305.07	306.07	309.54	302.21	310.99	296.11	303.95	301.67	308.86	303.2	311.74	299.69	305.81	298.38	303.86	300.63	302.2	304.17	308.94	309.15	305.7	301.48	305.75	305.06	297.52	304.16	304.84	309.03	306.57	306.83	299.55	301.68	306.93	302.15	305.81	303.79	309.58	306.02	302.57	303.57	301.84	306.67	300.93	306.6	308.7	308.23	307.19	306.6	307.68
292.54	297.79	293.28	299.6	297.48	298.64	296.99	301.37	296.17	295.22	295.1	295.39	299.13	299.37	290.99	295.16	295.5	298.12	296.96	298.72	298.42	294.61	298.94	297.94	296.63	297.96	299.9	297.27	299.44	297.74	297.79	296.09	294.96	294.5	294.39	298.75	302.58	302.19	300.64	296.41	301.89	298.39	302.6	295.78	297.29	292.55	298.61	294.37	295.57	296.75
309.37	308.57	308.52	309.24	310.47	307.48	310.7	314.09	305.52	314.31	308.37	311.69	305.9	312.11	313.34	306.07	308.96	312.45	306.85	309.46	314.08	314.53	309.94	311.55	307.96	309.68	311.91	310.7	307.82	314.09	311.25	309.25	311.68	311.95	314.78	312	307.62	307.9	309.54	308.03	305.84	316.84	317.25	308.5	311.66	311.13	305.5	308.61	309.14	304.86
325.35	323.71	322.47	330.26	329.9	323.5	329.58	330.46	326.86	332.27	321.89	327.9	331.47	327.88	329.24	323.94	323.4	330.99	329.04	329.56	327.58	331.53	329.74	328.69	325.57	326.63	326.6	323.71	325.97	327.4	325.79	325.47	328.21	326.69	327.97	330.24	327.29	327	327.11	328.58	327.88	330.45	327.74	329.4	326.52	324.08	328.4	327.33	324.26	328.51
328.72	328.26	327.54	327.46	326.79	328.64	326.23	327.07	324.66	326.32	323.91	325.29	329.45	326.75	329.13	331.1	325.98	326.72	324.78	325.03	331.16	332.86	329.67	329.18	327.98	327.26	326.85	326.09	327.17	332.89	326.81	327.17	330.43	330.02	330.4	324.77	329.03	330.95	326.75	323.12	327.61	326.72	328.06	330.2	328.7	328.39	328.98	330.09	333.31	329.99
330.09	320.85	326.57	327.53	321.79	333.05	325.21	326.15	329.09	323.95	329.63	322.54	322.99	321.85	325.44	320.22	324.48	324.42	327.14	325.06	328.37	329.14	324.49	321.76	325.56	326.88	327.22	330.4	329.14	328.33	321.88	326	326.61	327.35	331.52	326.29	327.06	319.02	324.63	325.43	326.22	326.87	325.17	319.53	331.49	323.54	320.2	326.28	326.46	326.69
306.7	309.92	304.31	305.65	309.12	309.17	302.56	304.02	302.65	305.19	302.73	306.3	302.71	300.02	304.79	300.86	308.18	305.12	308.22	305.94	308.59	305.6	297.51	302.86	305.12	303.63	303.88	303.55	305.82	310.54	300.08	301.31	306.05	302.59	303.08	307.5	307.52	303.26	306.59	300.63	306.44	304.93	303.4	303.63	309.87	305.66	303.69	310.26	308.36	308.45
301.8	304.98	296.53	303.35	298.6	305.38	299	299.25	299.98	301.91	303.19	299.84	301.02	303.14	297.75	303.4	299.39	295.07	299.14	299.8	300.43	299.17	302.71	300.25	302.35	295.79	296.68	297.97	301.13	299.03	300.65	301.76	301.61	304.91	304.36	299.26	300.85	298.8	302.22	299.78	300.07	294.01	297.61	301.12	297.58	305.21	302.3	303.97	304.67	298.2
307.74	304.79	302.69	305.13	306.51	302.55	305.05	299.24	302.52	305.12	306.98	306.42	306.68	304.37	306.23	306.44	303.64	303.56	303.54	304.69	307.39	306.57	303.08	308.14	307.05	307.62	305.04	306.37	302.4	300.98	308.82	306.14	304.77	305.78	304.47	301.94	307.59	295.47	306.5	301.97	305.08	297.53	303.56	305.64	308.55	303.74	303.74	303.96	302.45	305.32
318.81	315.12	320.08	319.9	315.67	320.94	320.92	315.91	318.13	318.66	323.65	319.17	316.83	322.11	318.45	319.04	316.31	323.92	318.94	318.04	319.53	320.7	321.76	316.01	320.77	324.15	318.92	322.91	318.26	320.4	319.26	320.73	325.26	322.82	319.79	316.43	321.75	320.57	319.36	314.6	315.81	322.26	320.87	315.26	321.24	318.09	317.71	323.32	324.23	318.46
293.31	292.81	293.68	297.84	294.9	297.92	288.12	298.05	293.08	296.88	297.56	298.29	296.72	295.49	292.49	288.97	294.53	298.42	294.94	295.97	298.06	291.9	296.54	292.49	297.71	296.12	297.64	295.14	292.7	295.97	293.01	297.48	295	296.83	293.62	298.44	292.8	294.38	286.47	298.46	297.33	294.12	289.31	296.66	292.49	291.87	297.22	288.47	289.87	290.84
305.7	302.6	302.02	300.8	302.36	304.78	298.31	305.93	305.38	302.2	303.56	302.32	304.52	303.61	305.92	299.55	298.58	303.13	299.99	301.98	302.91	306.63	303.55	302.48	300.85	304.85	302.83	302.52	303.51	297.62	300.5	301.5	304.3	303.85	303.72	303.74	308.44	301.85	302.35	302.12	303.29	299.97	301.02	305.18	301.68	302.8	301.47	301.06	300.17	306.24
319.86	317.84	321.5	317.17	315.7	314.8	315.24	317.76	315.42	318.01	317.8	318.5	315.35	322.14	316.64	321.07	318.55	316.77	322.39	314.85	316.19	315.45	318.53	318.3	316.54	318.18	318.2	320.04	320.02	321.45	314.29	315.46	316.24	322	314.41	314.48	323.89	317.37	316.33	315.39	314.18	317.18	318.07	326.43	319.22	322	320.12	317.47	314.38	316.27
310.7	309.11	306.85	313.9	314.47	310.69	310.33	309.03	306.14	317.76	309.53	313.26	306.44	310.39	311.48	314.6	310.52	310.97	309.52	309.74	310.25	310.23	308.61	309.3	316	310.6	316.99	309.74	310.72	306.99	313.12	311.36	308.37	310.64	312.2	308.9	303.28	316.37	309.59	310.48	307.56	310.97	306.51	311.5	308.18	306.28	312.37	311.16	312.86	312.04
312.83	313.06	310.93	313.78	315.68	308.76	310.15	310.55	315.36	313.91	310.53	312.44	310.91	316.99	313.64	307.96	308.95	308.29	315.24	314.5	315.17	309.26	311.02	310.66	314.81	311.25	313.93	309.77	307.88	313.46	310.68	305.05	315.07	314.42	318	314.22	310.88	310.99	310.34	305.63	311.69	309.1	312.31	314.6	315.65	309.92	316.9	307.65	314.47	314.55
308.98	304.08	310.9	305.02	307.55	305.24	303.66	305.55	305.5	307.92	303.26	308.53	310.48	305.95	307.04	306.98	307.65	309.84	304.98	310.89	306.52	301.34	311.91	303.9	305.16	308.84	308.87	307.54	310.57	309.25	307.97	305.69	305.03	304.5	307.42	303.78	304.78	308.64	305.73	307.17	307.49	306.16	305.2	306.77	309.16	307.56	306.19	306.24	305.37	308.4
308.46	311.66	311.18	318.48	310.84	313.61	312.89	313.86	316.27	309.86	315.14	314.39	320.18	318.77	315.05	311.5	311.13	315	311.2	312.43	311.9	311.77	309.8	315.29	314.89	309.91	314.24	314.88	317.37	314.43	319.79	312.62	309.64	310.58	317.05	315.44	312.95	311.34	318.87	313.79	317.89	313.78	315.74	311.91	309.41	319.09	313.67	316.25	315.75	311.07
313.8	310.16	317.05	307.69	308.88	317.78	317.83	314.08	317.25	318.33	313.94	312.42	314.38	319.48	313.83	314.36	314.6	320.19	315.82	318.02	318.67	314.88	310.96	317.9	314.45	319.1	314.91	318.27	313.46	312.48	319.48	313.82	318.03	314.79	319.11	314.28	313.32	310.88	312.24	315.55	311.95	315.36	312.48	316.64	313.97	317.45	313.02	321.57	318.11	314.36
318.11	314.68	312.35	315.44	313.89	314.5	316.23	315.66	312.76	314.25	319.95	316.05	319.4	315.3	317.32	315.7	310.03	315.26	318.33	318.65	321.97	312.46	309.93	315.31	319.18	315.9	309.18	320.87	315.08	318.75	312.79	319.14	315.99	317.16	317.41	308.11	316.51	313.35	320.35	316.74	319.31	315.57	321.88	316.59	317.73	309.93	314.94	315.37	312.96	317.92
304.19	310.23	303.91	308.78	306.94	303.98	308.44	305.41	306.63	306.28	308.42	311.04	310.47	310.53	308.4	302.97	308.21	304.93	305.37	303.72	305.9	307.73	307.76	303.77	311.77	303.69	308.1	311.46	307.18	308.39	307.07	310.5	306.37	308.25	313.36	306.99	313.96	306.66	303.1	308.54	300.81	306.71	310.64	308.35	309.28	310.39	301.94	309.4	312.42	301.96
312.57	307.68	311.51	312.71	316.4	315	313.85	308.27	311.82	310.32	316.61	311.5	312.61	312.47	313.05	311.94	313.62	317.78	311.52	307.6	311.35	317.11	311.54	317.8	313.36	316.76	313.26	314.95	311.79	316.03	311.25	314.92	311.26	310.66	312.49	314.52	315.56	309.32	312.36	318.81	315.71	318.78	315.85	312.4	310.06	311.15	310.8	311.7	319.53	311.26
303.24	305.77	305.95	299.47	305.89	305.95	304.72	304.86	303.1	304.06	302.24	304.04	303.27	305.15	306.51	303.55	301.26	304.78	298.87	307.1	300.12	299.79	302.97	306.8	302.55	303.02	306.49	304.38	304.12	303.98	299.89	304.65	302.75	301.77	303.88	300.47	303.35	299.85	305.88	303.63	303.04	301.99	303.75	309.63	308.02	304.43	301.92	305.16	306.46	307.75
311.55	315.33	313.9	309.66	317.32	316.73	316.35	312.86	311.02	311.88	308.81	310.24	314.54	316.76	317.75	311.84	312.4	316.17	313.9	313.24	310.94	312.19	316.99	311.41	309.73	310.05	311.86	315.73	309.4	310.46	319.14	310.45	310.32	307.49	311.28	305.3	311.38	312.33	313.4	312.17	314.15	313.84	313.4	314	313.8	309.18	310.64	312.96	313.75	309.04
300.8	300.13	300.01	300.84	296.7	303.21	305.6	303.05	305.83	300.16	301.07	301.28	302.87	301.04	304.66	301.49	302.03	301.67	299.73	299.99	308.76	303.97	298	296.78	296.36	297.31	298.88	302.42	300.57	303.59	301.41	295.63	297.58	305.29	297.37	300.25	299.61	302.05	302.54	297.67	300.17	302.88	298.09	302.06	297.33	301.24	303.01	302.06	298.9	296.45
308.58	306.9	308.01	305.58	305.31	307.46	305.56	303.65	300.21	299.94	302.61	303.65	306.5	305.48	308.12	303.01	306.4	301.73	306.91	301.07	304.94	305.45	305.29	309.76	303.53	306.52	304.9	301.1	305.77	307.04	304.49	304.83	309.3	308.4	308.51	302.71	306.8	304.86	302.22	301.84	303.22	304.07	303.67	301.21	309.12	303.43	306.92	296.73	301.46	307.6
318.09	316.65	317.63	313.76	314.91	321	314.68	323.44	321.84	321.2	320.47	318.02	313.5	321.44	321.27	318.17	314.6	312.45	311.73	319.11	318.49	323	319.62	317.56	315.12	316.79	321.41	316.15	313.7	316.18	320.11	315.04	318.68	317.93	319.33	312.13	317.08	318.44	316.34	314.23	319.43	312.67	321.48	317.24	318.83	311.19	318.36	317.72	316.87	318.71
320.82	316.51	317.44	318.08	317.11	318.82	321.19	319.6	318.11	321.67	318.15	318.14	321.41	312.64	313.55	318.8	317.91	314.33	322.03	317.32	324.97	317.85	315.09	319.65	316.62	321.25	319.77	323.77	324.37	316.83	319.99	316.65	317.41	315.34	317.71	320.85	321.98	319.06	320.39	316.98	317.46	312.85	318.55	319.46	318.79	321.26	321.89	320.64	315.41	317.06
319.55	313.19	317.4	317.37	313.42	316.64	319.53	317.24	318.8	315.73	316.33	321.31	318.63	319.6	317.35	315.49	316.21	314.84	320.21	321.3	320.26	319.22	319.35	314.77	316.04	319.71	321.49	314.4	316.63	320.2	313.09	315.09	311.15	316.17	319.28	316.16	315.1	314.55	316.96	320.56	316.52	318.92	317.91	320.73	315.49	318.56	314.98	311.75	316.5	318.69
305.64	306.03	302.37	305.65	307.64	309.29	309.61	308.7	299.8	306.66	311.12	308.16	303.54	303.79	305.3	306.19	308.61	302.55	303.01	307.65	307.82	305.27	304.5	305.35	306.52	304	309.21	304.02	304.05	306.93	308.2	304.74	307.54	308.67	304.61	302.11	313.52	305.39	308.39	305.74	306.23	306.63	305.09	308.06	309.86	306.08	310.22	307.9	306	306.44
303.25	303.08	300.2	301.07	303.72	299.12	297.34	302.5	299.93	305.09	302.03	303.61	309.05	297.75	304.46	303.87	296.08	302.65	309.98	299.67	298.81	301.28	299.67	299.3	306.63	301.22	302.89	300.91	302.25	298.22	296.46	300.14	304.79	298.69	297.66	303.88	306.85	301.04	303.02	297.44	301.87	303.44	303.11	294.58	303.49	303.43	297.69	297.9	303.27	298.18
311.54	310.31	314.35	311.14	311.45	307.84	310.04	310.44	316.36	312.27	313.04	316.04	310.34	316.02	313.68	310.9	310.81	308.62	310.61	315.05	309.57	305.21	312.4	310.44	311.17	312.02	309.46	307.56	312.91	310.14	310.21	310.38	310.45	314.3	313.74	310.97	311.75	308.51	306.69	309.51	304.61	309.78	311.49	306.18	313.04	308.82	315.62	314.21	311.53	311.95
316.46	312.98	311.42	318.28	316.66	313.14	314.49	320.37	315.83	318.91	310.58	313.88	321.13	312.38	312.87	320.69	319.18	317.26	309.92	313.61	315.04	317.49	313.75	315.32	321.43	319.32	316.9	318.1	316.28	319.53	316.34	316.04	317.3	317.01	317.17	319.81	318.46	313.8	319.54	311.73	316.06	317.27	316.28	316.59	312.72	317.87	313.45	316.68	318.61	311.71
318.5	317.12	318.78	321.37	319.2	318.04	322.53	313.36	317.61	311.8	321.95	323.03	321	317.33	319.2	319.24	317.75	317.3	315.93	322.54	319	320.68	317.57	317.95	320.98	318.4	317.48	319.02	315.5	321.65	315.45	315.5	321.66	317.09	321.45	320.95	315.75	319.33	319	315.46	320.9	318.55	320.35	309.72	314.99	318.19	317.02	316.43	319.61	316.83
298.58	295.49	293.52	291.9	296.67	297.76	297.09	295.67	298.91	294.34	297.03	293.39	292.3	291.92	296.31	294.8	297.53	299.49	293.15	291	290.07	294.35	296.99	294.89	295.06	296.09	290.11	294.48	297.71	299.2	292.18	299.91	299.29	293.65	293.02	292.09	289.31	291.41	291.49	288.98	295.01	290.29	297.23	299.49	294.31	297.63	296.48	294.24	293.32	296.31
303.48	299.25	305.54	304.35	307.66	300.73	305.61	306.39	301.67	299.71	308.61	302.09	303.1	301.28	307	306.1	305.98	307.18	307.3	303.9	306.13	303.61	304.21	303.72	306.69	302.91	306.24	302.41	301.4	307.76	304.34	306.87	306.8	308.75	307.86	306.58	304.44	304.43	309.65	303.68	305.85	300.53	311.64	307.16	301.22	307.48	305.56	304.5	308.81	310.02
293.05	295.39	294.67	293.29	295.68	294.31	293.68	292.51	288.52	292.14	291.33	290.89	293.21	294.25	297.42	293.78	293.74	292.77	289.18	291.43	289.76	291.04	298.38	286.88	293	296.69	294.28	290.6	294.55	293.53	292.89	292.75	292.01	297.33	297.04	297.13	293.27	295.13	289.74	295.67	296.99	292.5	292.99	296.65	289.99	294.32	294.77	292.8	297.01	289.02
300.53	301.57	301.24	312	307.18	303.01	300.36	296.33	301.28	302.22	302.85	304.09	297.86	299.06	304.35	303.73	301.57	304.47	303.01	302.62	304.69	304.83	303.67	302.5	303.24	306.45	305	300.23	304.39	310.07	302.63	302.05	302	299.66	299.62	302.27	306.97	302.03	304.67	302.23	310.67	302.09	304.72	307.1	303.09	299.18	303.66	306.35	306.72	302.75
314.99	318.12	313.47	313.84	318.38	314.02	312.95	317.39	316.09	313.89	313.54	314.86	315.57	309.81	314.74	313.25	313.36	316.27	315.84	315.86	314.44	316.17	320.09	321.33	314.53	308.12	312.91	316.5	314.49	312.06	317.09	314.95	317.15	312.91	313.2	311.47	311.66	311.12	312.06	313.59	320.4	319.4	312.67	316.85	319.16	317.46	315.35	317.44	317.04	314.44
326.12	326.42	325.09	324.99	328.96	326.27	326.71	325.1	325.02	325.15	323.84	325.99	324.22	323.42	324.46	324.49	328.59	327.11	325.04	326.08	327.83	326.37	325.08	327.47	323.2	326.37	329.05	323.94	328.96	325.82	324.58	327.79	323.73	325.08	321.85	322.53	325.91	329.56	325.37	327.04	327.16	324.13	325.21	322.95	328.29	325.08	325.56	324.89	324.45	323.11
303.83	307.24	309.54	303.65	304.73	309.08	296.3	300.62	307.21	308.36	307.18	308.1	306.91	304.44	300.84	308.41	306.43	304.76	305.31	305.25	306.68	305.37	307.36	301.2	309.64	309.44	307.2	302.02	303.67	304.36	311.82	306.84	306.99	315.41	305.06	306.65	306.03	303.85	308.33	302.79	304.52	306.99	304.89	307.13	308.47	304.16	303.86	310.02	307.83	308.99
309.23	307.25	307.55	302.42	308.97	307.43	308.75	305.13	306.04	304.9	303.43	311.42	306.1	308.97	303.73	304.82	305.26	311.66	306.12	306	306.27	307.95	305.6	305.79	308.35	305.8	306.4	308.89	308.77	303.89	304.87	308.55	303.05	308.76	309.19	302.92	303.21	304.04	305.33	298.13	303.02	304.67	311.73	307.26	309.56	305.67	311.43	308.47	307.81	310.71
328.31	326.08	330.57	325.55	328.76	326.38	330.57	326.72	325.58	325.26	330.33	330.06	329.68	330.98	326.5	325.9	329.93	325.59	325.17	330.06	326.09	328.78	333.52	326.85	324.97	329.77	326.78	330.96	326.37	330.13	326.41	325.86	328.35	328.79	326.17	326.22	327.54	323.11	329.99	331.27	321.48	326.97	329	327.82	323.19	330.57	329.75	331.81	322.62	329.68
318.35	316.23	315.09	316.38	317.89	317.85	313.2	312.74	318.48	317.44	313.67	314.79	317.37	314.63	316.15	318.1	319.31	318.4	317.54	318.59	315.31	317.19	320.28	311.29	316.03	319.48	312.04	313.45	322.26	313.62	313.72	315.6	317.86	313.74	316.22	315.4	315.64	315.74	316.1	311.49	317.63	320.35	318.99	316.16	310.89	314.67	317.47	316.88	317.06	318.43
313.84	315.64	305.75	312.06	313.98	315.08	311.45	315.74	310.56	316.03	318.69	311.85	310.47	315.18	312.15	312.17	309.01	310.44	313.93	311.94	311.58	316.44	310.8	316.39	314.02	311.84	314.74	312.74	316.9	309.53	314.34	310.29	315.84	315.47	313.96	313.67	314.16	310.48	311.58	320.31	314.5	317.82	315.98	312.36	310.15	317.01	315.22	312.58	313.16	312.49
315.2	312.59	310.83	310.87	314.91	310.04	316.19	311.56	315.06	315.23	308.2	312.71	312.85	320.12	310.06	310.27	313.46	313.22	311.03	313.43	316.74	313.14	308.84	312.3	314.89	316.29	314.44	312.53	314.41	310.12	314.3	315.47	311.82	315.98	314.05	314.92	315.05	321.44	310.96	309.55	312.16	314.12	316.95	314.88	312.84	307.94	313.09	311.98	311.83	313.33
310.75	313.48	310.59	311.47	317.11	318.68	309.47	315.38	314.59	312.99	311.74	314.38	310.75	315.23	314.85	313.45	314.76	311.18	314.34	311.19	314.46	312.76	315.35	323.44	315.31	319.43	312.59	314.1	316.03	318.33	315.92	314.13	316.16	316.65	311.41	314.21	325.1	314.99	310.14	310.73	316.93	313.63	318.3	317.65	312.8	312.87	315.32	320.5	316.84	316.7
308.27	308.56	312.33	311.29	304	310.63	310.52	310.7	313.48	306.75	318.49	306.19	313.73	315.2	308.38	305.79	308.83	308.25	307.52	312.1	308.54	316	314.74	309.01	308.28	312.74	306.04	308.54	312.64	310.59	310.65	309.08	313.3	312.71	306.37	307.31	315.51	310.77	305.51	315.21	313.15	307.71	312.36	312.64	312.32	312.92	310.84	310.13	308.53	312.58
291.4	294.91	292.22	288.02	300.25	298.18	293.74	294.13	296.1	292.98	295.52	290.64	294.11	294.34	293.42	296.65	294.04	291.93	294.61	293.73	294.53	294.79	293.15	294.89	292.33	292.33	296.48	291.35	294.83	295.42	296.81	289.39	297.86	293.77	294.7	294.05	291.99	294.67	294.7	297.06	295.62	293.11	296	298.35	296.52	293.99	296.73	290.26	298.54	293.29
312.5	315.52	312.67	317.47	308.87	312.67	313.8	322.33	317.34	312.74	318.12	316.24	313.25	312.01	314.11	318.03	317.37	312.64	313.98	316.8	320.69	318.91	311	314.39	311.52	316.19	309.74	315.92	312.89	312.32	313.95	319.74	308.41	312.91	318.23	312.61	315.85	314.26	312.16	313.86	308.8	314.67	313.46	312.51	318.13	314.89	314.11	310.86	318.48	311.33
306.03	311.11	308.96	306.87	308.9	311.39	307.32	310.37	313.69	306.8	308.18	311.33	308.48	310.01	312.04	314.5	311.27	311.43	308.5	306.75	306.9	314.12	305.8	312.06	306.95	309.48	312.11	311.53	311.18	307.98	310.57	310.02	309.44	308.99	308.2	312.05	310.96	302.2	308.8	313.53	309.24	310.3	307.07	312.05	311.46	306.28	309.66	319.76	314.15	313.41
311.9	311.2	311.11	314.08	314.35	310.41	312.68	319.22	310.83	314.42	315.08	312.86	315	312.17	314.04	310.87	315.05	308.62	310.93	311.46	315.28	313.05	312.27	315.9	311.08	313.5	317	311.49	308.08	314.88	315.03	311.63	314.14	312.96	315.91	317.18	316.7	315.46	310.68	311.94	312.45	317.42	314.15	311.93	317.58	315.24	311.85	317.12	312.22	306.09
317.13	318.28	318.15	313.27	310.26	315.2	316.76	310.93	310.25	316.02	316.28	321.14	306.41	314.58	316.17	311.82	316.56	312.62	316.41	313.08	315.83	310.99	315	311.77	314.53	316.44	309.77	311.72	315.41	312.69	314.73	309.96	314.93	313.94	321.49	312.12	317.77	311.09	313.15	312.08	314.09	308.43	309.7	309.39	315.18	316.28	315.93	314.43	314.79	314.46
306.5	306.94	305.92	304.79	306.7	307.52	305.63	306.77	302.75	301.62	304.19	305.23	302.75	301.08	310.72	308.1	308.34	304.31	310.14	305.53	312.19	306.07	309.25	309.64	311.47	311.72	303.76	307.61	308.42	307.36	304.4	311.84	304.32	308.12	301.7	305.09	299.9	305.97	306.91	307.08	308.77	307.61	306.81	311.53	305.68	304.15	306.79	310.6	308.25	303.83
300.33	297.35	301.61	302.86	304.04	295.94	300.74	300.5	302.05	297.76	299.59	297.38	305.62	302.24	302.61	300	302.83	298.42	297.87	297.84	299.47	292.83	298.66	301.61	297.38	298.73	303.14	297.22	300.55	300.02	301.69	302.77	296.65	294.83	302.91	295.45	298.68	298.53	301.29	297.84	289.85	298.59	297.66	300.65	301.01	300.63	298.95	301.81	303.62	294.93
303.87	306.04	304.37	306.28	303.01	305.12	308.26	311	306.18	304.43	304.8	308.02	306.92	313.68	307.37	302.49	309.8	309.57	301.24	302.94	308.92	307.76	301.42	304.26	305.26	303.95	308.1	305.48	304.01	307.92	308.8	307.74	305.12	310.85	307.59	308.1	310.88	301.77	303.5	306.3	310.31	308.51	307.54	306.92	306.04	302.1	306.81	306.24	305.91	307.18
307.08	301.14	298.65	301.45	303.91	300.87	304.84	305.98	298.88	301.32	303.59	300.68	300.11	303.07	301.71	302.88	307.4	301.27	301.22	305.6	302.4	304.33	297.4	299.97	304.25	303.02	296.83	303.19	301.67	301.48	300.1	307.67	303	297.2	306.12	306.04	308.7	302.62	300.04	305.12	301.87	302.15	303.44	308.57	304.33	305.07	302.5	301.72	306.75	303.59
317.66	313.21	309.37	308.94	316.99	305.2	317.2	312.79	315.05	312.23	310.1	315.26	313.43	314.29	313.39	309.92	314.43	313.71	314.96	316.51	317.68	310.78	315.5	319.76	317.41	315.09	319.15	308.76	320.94	315.98	309.27	315.84	311.21	313.31	313.59	316.94	310.99	308.83	318.25	314.74	311.04	309.79	309.21	309.7	314.82	308.14	309.33	317.29	307.99	320.26
318.9	317.67	315.86	316.99	316.51	318	316.1	315.86	314.12	316.9	319.48	319.77	315.22	313.84	318.91	317.42	316.04	319.99	321.91	320.43	319.89	314.1	313.37	314.7	317.97	316.06	314.83	312.83	322.07	317.98	319.68	318.76	313.71	312.81	316.38	316.35	320.67	317.43	315.19	317.76	322.34	318.02	314.08	318.03	316.2	315.11	321.66	316.67	315.61	322.81
299.8	300.78	307.97	303.63	302.25	298.7	307.27	307.51	303.09	302.96	302.94	304.97	303.06	302.92	301.74	303.18	301.85	308.21	301.1	305.24	298.66	306.48	306.35	305.05	305.61	300.99	304.39	301.97	304.45	303.55	298.92	302.04	302.85	302.43	301.66	302.12	307.49	301.84	300.97	301.17	308.14	305.02	309.06	301.01	301.7	303.43	300.78	308.12	303.36	302.34
301.29	300.37	302.4	299.61	303.35	302.18	302.3	306.49	302.54	297.13	299.73	304.73	298.45	298.3	301.04	300.09	300.26	299.27	302.6	298.66	305.7	299.88	300.46	302.94	297.55	302.98	301.15	298.98	296.07	300.16	302.01	299.58	304.15	301.79	300.85	299.79	299.73	300.66	298.65	300.67	292.89	303.96	306.65	299.95	303.14	293.31	300.14	301.02	299.1	300.4
317.15	311.91	314.44	312.09	313.59	317.43	315.41	316.53	315.51	317.45	317.12	313.79	318.3	315.89	314.42	312.43	310	314.88	314.9	311.3	318.98	313.94	315.82	315.71	318.15	318.97	318	317.42	315.62	310.88	311.34	313.84	315.59	310.04	316.38	312.28	319.9	314.56	315.25	317.36	309.64	310.05	316.17	316.87	314.44	310.98	316.99	315.85	309.85	315.95
322.34	316.98	319.95	320.68	314.29	323.94	320.88	315.74	324.38	310.5	322.88	318.1	316.13	319.5	316.05	319.67	321.43	319.53	320.99	316.65	316.69	316.52	320.78	320.48	316.8	321.84	318.28	316.99	319.39	319.18	318.65	319.75	319.78	318.83	315.87	317.07	318.11	315.46	312.64	316.76	320.93	315.88	321.47	314.98	317.63	321	317.58	322.11	321.97	317.53
318.47	328.1	324.95	327.15	329.44	327.69	326	325.97	327.12	318.7	327.57	326.95	325.01	323.7	322.87	326.71	328.02	328.78	325.7	316.22	325.25	322.48	324.36	325.02	323.08	318.54	325.88	325.62	324.63	321.27	327.76	326.3	321.73	324.94	325.88	321.3	324.82	334.93	324.06	326.49	328.52	325.68	325.27	324.32	327.14	324.87	326.19	322.72	323.03	326.27
312.11	308.47	308.89	311.97	309.81	306.13	311.78	314.2	306.84	311.99	309.32	306.44	310.4	310.13	303.92	309.05	310.71	309.62	306.86	308.55	310.92	309.47	305.91	310.27	308.86	306.06	305.7	307.27	309.27	306.05	305.83	309.27	306.91	313.57	314.42	312.03	306.85	304.59	307.49	310.7	312.13	307.6	308.56	306.07	310.79	309.44	308.21	311.21	305.63	310.32
303.39	307.69	311.26	304.15	302.39	310.7	303.48	312.23	311.92	304.06	306.71	305.02	303.37	308.48	307.79	302.3	306.61	304.5	300.75	301.14	307.8	303.53	307.77	308.05	308.82	307.62	308.27	308.92	308.42	304.32	310.05	303.85	303.92	304.68	304	302.33	305.55	306.04	308.5	303.67	308.03	305.96	306.21	303.13	305.12	304.72	304.29	299.58	300.82	309.76
299.02	299.19	295.8	293.97	298.21	296.77	302.1	298.89	300.16	298.41	295.11	294.56	295.61	294.89	293.72	293.98	297.69	294.01	295.29	294.9	296.74	293.91	293.13	296.58	296.16	295.41	299.56	300.84	296.61	295.21	300.16	293.59	299.64	295.18	297.57	298.22	293.35	295.71	294.03	301.91	301.45	296.84	297.44	301.41	300.35	297.25	304.09	294.09	295.08	299.41
313.9	318.08	312.7	322.92	314.05	314.65	318.7	311.81	315.59	316.66	317.39	317.82	318.57	316.82	312.56	309.32	312.94	310.47	316.5	318.03	315.22	319.14	313.54	313.9	318.53	315.07	318.63	315.88	317.55	320.44	315.7	318	320.14	320.87	315.46	314.57	317.82	316.58	317.43	313.57	314.59	314.74	314.27	314.19	318.7	316.36	318.26	316.51	316.65	315.18
308.99	305.42	305.27	305.52	302.92	299.87	307.51	303.8	303.93	312.12	302.8	302.69	302.99	305.63	307.83	308.59	303.24	303.74	300.53	305.28	312.21	307.66	301.89	303.67	305.57	306.76	302.82	304.55	305	303.42	302.24	308.36	309	304.01	302.46	302.6	308.63	305.44	305.08	305.07	301.42	301.01	304	300.68	305.02	303.24	305.55	303.56	307.11	303.44
315.1	309.3	320.36	309.31	310.82	312.32	318.66	312.16	308.98	315.77	313.77	312.12	313.06	310.12	318.96	317.76	312.88	312.39	313.33	311.44	313.9	317.1	309.7	317.69	314.01	313.1	312.69	315.28	313.12	313.23	315.35	313.46	318.65	309.44	312.75	314.24	317.65	309.11	311.05	310.87	313.57	315.95	310.69	311.84	318.37	306.25	311.22	313.86	313.22	312.45
313.56	314.73	311.83	313.94	312.87	313.13	310.81	312.68	312.45	311.67	307.05	309.85	307.31	311.6	314.24	310.79	313.4	311.91	307.31	317.01	309.45	311.75	308.5	308.32	313.09	316.06	306.89	310.95	310.82	309.75	312.31	307.06	314.57	308.76	313.6	312.18	312.84	306.58	309.07	309.58	310.94	308.09	312.31	313.05	308.23	309.77	309.62	311.95	308.5	315.08
311.44	309.01	305.89	311.51	311.67	309.15	310.66	313.55	309.36	310.08	306.28	307.15	316.19	307.07	312.47	304.23	311.15	313.46	317.71	313.76	309.72	308.98	308.66	311.56	309.33	310.47	309.72	310.33	311.4	309.87	313.65	310.68	310.87	310.18	306.52	308.89	314.14	310.14	312.21	310.47	306.93	309.75	311.72	307.48	311.14	308.74	312.68	311.28	309.82	309.21
314.03	315.65	310.26	313.49	318.19	317.41	317.64	309.54	314.92	315.33	314.31	316.19	312.1	317.78	311.65	313.31	316.64	313.64	315.5	315.31	312.54	311.73	312.9	313.88	311.13	317.47	308.27	313.69	313.02	310.99	312.38	314.37	312.14	310.17	317.26	314.46	317.11	310.93	315.22	313.28	312.94	316.92	316.47	313.03	312.46	312.54	311.42	313.55	314.21	314.37
291.6	297.64	296.74	289.64	294.71	298.73	294.88	294.46	288.56	292.98	293.05	297.59	303.07	292.65	294.3	294.1	289.57	293.31	292.85	295.94	292.51	295.19	292.41	296.88	298.6	295.68	294.32	300.6	294.93	294.87	290.33	298.2	293.78	293.2	295.34	296.6	293.45	299.63	291.31	293.45	295.51	297.9	298	291.46	298.67	293.57	293.77	298.49	296.52	295.7
320.91	320.45	315.39	317.33	315.14	315.65	317.79	316.33	318.86	314.39	322.13	319	320.39	318.43	323.22	315.91	318.01	314.52	313.53	314.52	316.37	316.55	323	314.59	320.51	316.14	313.4	317.84	311.13	319.38	315.22	319.28	319.39	316.84	314.46	318.84	320.27	319.06	323.77	318.23	314	319.17	315.31	314.57	316.68	318.49	311.68	314.72	312.12	320.7
310.74	312.65	319.37	316.02	313.33	312.62	313.76	315.91	313.43	319.62	315.19	318.98	314.21	313.79	316.89	316.07	313.79	314.97	315.72	314.43	316.19	311.18	321.25	315.87	317.05	319.1	313.95	315.77	316.41	316.21	317.9	315.51	312.11	312.03	317.44	313.48	315.78	318.33	312.96	313.37	311.91	312.73	316.71	315.68	313.18	317.05	316.06	314.81	319.54	313.94
306.37	306.51	307.85	300.98	307.31	308.23	306.77	310.5	305.95	304.43	305.33	302.94	307.39	305.91	304.88	311.64	305.7	307.25	306.18	299.38	306.44	306.75	308.92	314.64	303	305.11	306.47	306.48	306.67	305.71	305.83	309.49	307.88	307.59	308.87	305.03	309.27	305.14	308.17	310.98	310.53	301.65	301.47	304.74	309.91	307.32	303.22	309.25	303.5	308.59
302.98	302.94	303.27	301.26	305	308.29	304.2	300.61	301.54	295.95	302.85	306.54	298.13	306.93	305.4	304.62	302.06	301.17	306.35	306.26	300.29	302.63	305.98	303.82	305.55	301.38	300.06	306.75	302.52	306.83	300.03	305.15	297.1	304.63	307.57	300.78	305.9	303.16	303.01	302.83	304.47	299.74	306.11	306.39	305.84	300.75	302.26	307.1	305.89	304.23
291.7	295.47	299.77	289.28	294.07	292.09	293.98	295.12	297.5	294.23	294.27	292.55	296.15	298.78	297.63	299.22	291.68	294.02	294.53	290.86	296.82	292.12	294.38	292.36	294.12	297.17	299.62	295.41	292.62	290.92	289.89	296.53	295.78	293.5	291.67	297.24	295.2	291.16	297.27	294.08	293.44	291.92	295.11	297.82	291.97	293.07	289.48	293.09	292.3	286.53
328.2	331.15	327.67	325.76	326.48	330.2	326.74	324.61	331.21	331.98	325.92	325.26	328.19	325.88	323.9	331.48	327.14	334.13	326.78	327.12	326.97	328.4	328.25	328.24	329.04	328.01	327.76	330.24	330.95	330.26	321.75	330.06	328.61	329.27	328.64	328.79	326.74	331.14	326.93	328.85	324.77	330.27	332.98	326.34	327.21	329.12	327.39	335.03	327.96	331.41
304.38	305.48	303.78	303.91	300	303.92	305.6	305.8	301.28	303.3	303.73	301.72	300.44	301.33	303.03	303.6	305.78	300.42	304.02	303.14	303.92	302.61	301.07	298.35	303.27	302.78	302.15	305.46	301.58	300.25	299.22	301.76	307.24	304.8	302.96	299.93	298.26	304.33	300.39	299.96	307.63	300.71	302.17	306.1	302.81	302.74	308.2	300.5	301.19	302.94
297.39	297.88	304.96	303.53	300.9	301.91	295.36	299.91	300.3	300.47	301.65	300.71	305.04	298.48	299.18	302.6	301.05	305.5	298.62	298.1	299.98	302.56	298.25	297.49	303.62	302.92	300.61	301.74	300.37	304.89	303.87	304.43	301.76	304.35	298.51	299.85	301.32	296.88	303.57	302.74	300.78	302.84	302.29	301.17	300.62	299.88	299.89	301.82	300.73	297.21
309.85	310.67	309.85	309.4	311.53	307.67	310.36	311.33	311.76	312.2	310.01	306.73	312.82	316.19	307.29	311.7	309.67	304.99	309.39	310.22	309.08	308.94	312.58	311.83	313.23	312.13	310.58	311.99	312.7	311.54	308.98	313.92	313.16	311.73	309.42	312.23	310.73	314.26	313.6	310.36	312.23	307.63	310.95	306.35	307.81	309.31	314.14	309.23	313.27	314.07
313.84	315.9	316.79	313.99	318.97	314.66	316.26	320.1	315.67	314.88	315.95	315.67	317.01	312.76	315.89	316.45	318.81	312.58	318.32	315.17	313.56	316.05	316.5	314.52	315.3	313	315.67	312.99	316.24	312.87	308.25	313.36	318.51	312.37	314.73	317.7	320.47	316.69	315.43	316.74	316.83	316.6	311.3	307.29	313.27	314.67	307.66	312.08	317.41	311.01
327.85	322.79	323.27	327.82	325.73	323.7	327.61	327.3	324.91	320.42	327.64	327.83	319.63	326.36	322.68	327.92	322.38	323.12	322.73	324.19	327.9	325.06	325.36	329.04	325.49	326.73	321.12	324.02	325.8	324.34	325.77	325.69	324.04	323.4	321.64	322.65	328.19	325.47	324.21	327.02	323.54	329.04	326.7	322.72	321.54	319.26	322	330.76	322.6	323.38
300.22	298.45	297.09	296.11	299.94	300.74	299.44	297.77	296.33	300.82	302.17	298.77	299.71	297.08	302.29	299.75	294.72	299.21	300.47	298.31	301.82	297.91	303	298.7	294.71	302.59	298.06	303.75	302.46	297.12	298.26	298.58	304.81	300.22	298.61	296.57	301.96	302.4	301.84	297.48	300.97	300.04	301.26	297.68	302.84	303.21	302.41	299.61	302.32	303.09
312.72	320.21	311.88	316.76	316.38	315.3	314.87	321.99	315.88	317.46	317.29	312.72	310.67	315.73	318.89	310.53	319.13	320.18	313.98	320.22	316.03	312.37	317.97	317.81	323.16	311.17	319.44	316.12	312.38	316.28	314.58	315.49	317.48	317.52	318.51	316.53	317.36	312.93	317.85	316.58	315.17	315.58	318.15	310.16	314.61	317.94	314.92	316.87	317.71	316.68
302.18	301.85	299.66	302.62	307.04	308.66	302.86	302.65	302.87	306.41	300.05	304.84	306.5	299.79	301.97	302.75	304.91	306.73	305.15	309.02	305.98	305.55	307.76	306.04	307.44	309.2	303.31	303.29	305.28	305.8	305	305.54	307.73	303.77	304.41	301.4	308.55	305.89	306.97	301.32	305.76	309.84	311	302.32	309.42	309.1	309.32	301.31	305.23	305.47
300.59	298.76	304.36	300.77	296.35	300.76	306.37	305.02	306.37	304.23	305.73	306.34	304.91	302.42	296.61	305.91	302.7	304.37	304.78	305.36	300.45	302.49	301.22	302.34	302.29	302.09	302.63	303.28	307.23	304.93	300.88	302.35	309.78	299.59	302.17	302.29	302.51	302.61	308.46	300.99	304.37	301.4	306.46	301.56	304.06	301.49	295.09	303.32	305.09	306.17
325.06	326.29	328.08	329.08	322.15	323.96	327.89	330.43	325.42	326.19	331.61	322.63	324.34	326.51	325.44	327.79	323.8	327.85	331.31	325.73	331.95	327.48	327.13	325	325.55	326.47	322.42	326.87	328.22	327.78	331.68	328.46	329.07	331.3	327.89	326.14	331.59	326.26	326.28	322.78	323.07	324.39	327.73	322.97	326.45	323.29	323.54	332.58	331.43	325.39
299.85	300.93	300.71	298.73	304.19	299.31	301.15	300	294.1	303.56	303.5	295.42	295.25	301.26	306.76	301.22	301.7	298.01	295.8	302.8	304.53	296.46	297.95	299	305.08	304.95	301.3	302.24	299.77	302.26	299.2	296.32	300.56	303.04	298.98	302.06	295	301.49	301.01	298.85	298.24	292.74	300.69	303.27	293.03	295.85	299.09	299.86	302.37	301.41
296.56	293.64	296.81	295.64	294.24	294.21	291.7	291.89	295.8	296.89	293.86	295.35	293.19	294.09	297.29	297.48	293.24	294.37	293.39	298.27	296.03	293.64	297.31	293.35	297.48	296.01	291.31	293.95	295.85	296.88	299.32	297.1	296.04	289.15	300.68	291.31	296.12	296.31	296.54	293.99	295.11	295.45	295.1	291.97	289.68	293.15	292.64	294.04	298.06	293.74
309.81	315.55	319.37	317.26	316.32	318.75	321.66	314.51	314.77	316.44	315.53	317.48	316.3	314.1	315.62	317.1	316.26	319.86	318.22	320.02	317.96	316.5	321.26	314.14	317.44	313.76	318.18	314.34	318.86	320.12	318.76	314.92	312.03	317.61	314.44	319.05	320.94	314.29	321.73	320.17	317.5	314.62	314.61	314.52	317.14	315.87	316.78	318.17	318.96	315.8
317.17	315.08	313.86	313.59	317.35	317.45	321.76	315.96	318.12	319.09	308.68	316.5	314.69	321.79	316.65	312.22	313.59	320.37	320.35	315.49	317.75	322.17	314.95	311.57	317.44	313.48	315.17	318.65	318.7	311.13	322.79	319.68	317.77	319.74	316.19	314.4	313.58	315.12	316.28	314.71	316.46	317.38	312.7	318.71	312.14	316.3	321.75	318.5	318.42	314.21
301.48	301.22	305.12	301.51	295.72	303.28	298.67	307.12	303.85	306.54	303.55	305.56	303.05	305.13	302	304.75	301.04	301.36	302.88	308.57	299.38	305.59	303.51	297.5	302.35	300.64	300.96	306.57	302.2	305.02	298.33	306.52	302.95	300.27	302.47	308.27	306.17	303.61	310.73	301.54	305.83	304.04	301.2	304.79	300.69	304.73	302.13	302.6	308.04	299.56
296.49	300.07	301.43	304.84	301	298.13	304.57	303.37	303.61	299.28	299.6	303.68	301.13	296.15	302.12	305.11	307.01	298.62	300.98	302.86	299.7	305.17	298.72	297.76	302.96	297.15	299.16	308.61	303.18	301.68	303.68	306.6	299.63	298.46	302.18	300.91	295.73	300.11	299.19	296.39	306.21	300.56	305.35	303.18	303.12	303.56	300.19	302.55	297.06	299.81
292	295.38	294.73	300.64	299.01	290.77	295.65	300.13	298.57	297.25	297.93	300.98	298.18	295.02	296.02	294.25	293.67	295.45	296.98	290.76	294.4	295.65	297.79	288.87	296.43	296.92	296.03	292.67	290.94	294.59	296.5	292.3	295.11	301.81	293.18	291.93	296.08	299.16	296.13	290.8	293.98	294.28	292.85	292.98	294.9	296.22	289.01	294.26	290.49	295.29
315.52	313.24	311.43	315.96	314.87	307.4	314.01	316.47	313.7	312.24	308.93	314.98	313.1	318.28	313.12	313.9	313.83	316.63	313.65	315	312.89	312.94	311.43	314.67	316.19	317.36	311.7	315.74	315.83	314.37	312.83	308.66	315.93	318.17	316.76	318.25	311.85	308.74	315.66	320.71	314.86	314.72	318.68	315.25	316.71	312.72	311.67	314.26	315.51	319.17
308.82	313.22	309.59	311.38	315.47	311.65	311.7	310.94	313.91	316.07	316.1	315.24	308.2	309	310.46	308.71	307.21	313.86	314.51	313.18	313.4	306.4	314.56	310.79	317.86	310.25	314.56	313.64	312.11	312.19	311.25	313.7	312.94	309.3	313.43	314.77	312.36	311.83	315.23	313.3	316.42	316.44	311.6	312.44	310.83	310.73	312.89	311.01	312.39	310.7
328.59	335.46	329.64	330.34	329.56	328.68	328.37	325.26	329.13	325.73	331.23	326.46	327.72	327.24	325.22	327.85	330.22	327.3	328.17	325.77	327.22	326.03	325.07	332.26	326.85	330.21	323.89	327.54	329.88	330.11	329.51	324.01	327.18	324.28	327.58	322.21	327.06	325	327.98	323.6	327.21	327.53	330.46	328.02	330.22	324.75	327.89	332.04	326.17	332.32
309.44	315.09	314.17	318.32	311.26	313.51	312.89	306.43	310.91	312.31	311.69	312.07	313.78	312.66	318.71	313.38	316.99	310.9	311.73	314.15	315.61	315.08	307.58	310.22	320.72	310.97	311.32	305.89	314.9	314.9	318.41	314.37	315.13	313.18	312.21	311.61	310.74	312.44	313.57	314.45	312.65	312.5	316.68	314.77	310.63	313.66	313.37	312.26	312.85	311.41
309.17	306.9	300.63	308.22	302.76	306.81	309.22	308.12	308.67	308.9	307.11	310.02	305.35	305.17	305.69	303.81	305.7	304.02	305.19	303.83	304.32	304.64	308.36	306.62	312.1	303.97	305.65	305.5	306.29	304.09	300.72	299.93	305.97	306.64	298.31	306.92	304.23	304.11	307.64	304.09	309.83	307.42	303.11	304.19	307.83	308.44	301.95	308.1	308.43	303.1
317.34	315.77	316.41	318.62	323.08	320.8	315.17	316.2	311.28	320.18	320.11	322.21	314.59	317.52	318.97	318.97	316.2	316.21	320.69	321.36	317.94	320.54	319.62	318.39	315.36	318.4	317.07	315.16	320.76	317.14	319.76	321.89	320.78	315.95	320.29	314.73	316.75	320.08	315.47	320.59	318.08	316.65	319.11	317.53	320.67	319.49	319.32	321.01	319.32	313.7
304.33	306.68	301.99	305.99	305.42	308.21	304.72	310.72	308.52	311.7	306.86	307.43	308.19	308.09	305.37	306.42	311	305.33	307.05	304.54	307.47	307.21	308.67	309.9	310.41	306.43	310.02	304.29	306.54	309.47	307.03	309.91	305.09	310.43	307.31	305.15	300.65	305.91	308.44	308.5	304.22	304.44	306.41	304.91	304.86	303.59	301.42	311.29	305.37	306.46
323.91	316.4	316	315.47	322.75	319.86	318.05	316.75	321.85	318.2	324.67	320.95	315.23	321.93	321.34	318.06	315.9	322.23	316.3	316.05	316.01	321.95	315.9	318.35	315.45	317.34	318.03	318.86	318.46	320.84	316.58	315.49	321.71	318.57	319.21	322.38	316.09	319.38	315.52	321.41	320.03	317.65	317.03	317.61	320.63	317.93	319.06	320.76	315.58	320.84
320.4	317.58	317.47	313.82	315.9	312.05	314.71	316.5	313.48	317.12	312.83	314.36	314.6	316.36	313.67	315.29	317.21	316.07	315.69	313.99	315.57	313.81	312.58	318.82	317.05	314.22	315.74	314.96	312.95	319.75	316.14	314.98	318.25	316.97	315.08	308.57	313.16	313.97	314.26	312.83	316.48	314.97	316.8	318.41	314.68	314.73	315.7	316.99	320.97	318.56
295.42	294.16	293.21	296.56	297.07	300.48	297.77	293.41	302.95	302.14	294.62	300.94	295.58	296.46	298.77	294.58	296.41	295.05	296.98	298	296.22	298.18	299.26	298.23	296.87	295.72	299.4	294.91	294.15	294.77	294.84	296.65	299.32	297.05	298.43	298.17	298.18	291.84	300.56	297.23	296.84	299.48	297.38	302.44	297.27	293.74	292.84	297.96	296.29	294.56
307.51	303.08	303.75	305.31	304.15	299.12	300.53	304.29	300.09	304.67	302.97	299.09	303.49	303.27	300.27	308.38	301.33	305.01	305.78	303.1	304.3	299.91	302.46	303.49	299.84	306	302.59	302.25	306.19	302.1	301.31	303.21	298.49	301.59	302.75	303.79	297.22	301.68	300.12	301.08	304.04	303.48	300.94	301.75	304.58	306.3	300.69	300.89	300.57	305.27
318.53	320.58	319.35	316.2	319.76	316.74	322.77	314.59	321.18	320.28	315.99	320.29	318.33	311.81	322.02	319.98	320.81	314.27	314.01	313.14	316.01	324.24	323.76	319.34	309.35	320.81	316.26	318.26	314.21	317.31	317.96	319.39	316.93	317.43	318.53	319.91	319.42	313.63	319.7	315.86	321.94	317.73	316.38	313.14	319.25	317.41	320.24	317.13	318.98	316.3
302.54	303.54	303.49	305.25	307.58	301.69	305.13	304.11	301.17	302.59	311.75	306.6	311.76	305.96	310.38	301.47	307.86	302.87	305.51	307.09	302.04	307.99	301.46	310.22	305.52	303.7	303.3	306.9	302.58	301.81	306.73	302.41	305.7	309.73	304.18	312.2	300.78	307.18	304.78	305.61	308.13	309.66	307.54	305.2	309.42	304.75	299.66	312.68	307.32	304.98
307.8	311.95	315.09	313.07	313.06	311.84	310.53	315.08	311.46	313.66	311.96	313.31	318.51	313.42	315.45	312.57	317.81	311.09	310.21	312.4	316.39	313.68	313.62	313.55	312.43	311.72	309.26	313.06	316.64	314.57	311.36	313.79	311.49	312.54	317.53	314.68	310.74	312.74	311.28	310.44	313.96	311.51	312.38	313.15	320.57	313.88	318.42	314.34	310.29	313.85
308.88	312.73	307.62	309.26	307.55	308.66	308.79	305.83	308.39	307.23	309.8	309.69	307.23	307.68	305.62	313.4	307.69	308.96	308.77	308.16	309.52	309.64	311.76	312.61	303.2	309.34	302.88	312.26	310.72	311.13	308.92	308.78	305.39	306.64	308.48	304.65	304.8	309.52	311.51	308.96	313.97	312.8	312.88	307.79	310.08	307.1	303.08	307.18	306.41	308.32
314.23	312.67	314.07	312.3	311.16	314.95	309.73	310.5	311.79	312.95	315.93	316.2	310.87	310.14	312.83	312.19	317.83	313.32	312.5	310.68	308.84	307.5	308.11	316.85	314.98	311.68	311.87	313.35	314.24	312.93	312.69	312.79	312.08	308.47	308.77	310.3	304.99	313.09	311.33	315.36	309.42	312.4	313.51	310.22	311.94	313.99	313.01	310.48	309.57	307.54
301.45	301.99	304.69	303.13	303.62	304.01	303.65	306.02	302.43	303.44	300.81	303.57	304.36	306.63	306.14	300.24	301.03	302.69	300.03	301.56	303.25	301.47	304.15	300.97	303.47	300.31	305.77	304.69	302.1	303.26	307.64	308.34	303.13	300.43	302.61	301.96	297.01	303.95	304.06	301.25	295.7	300.94	302.09	303.1	300.44	303.12	306.84	300.8	303.26	302.95
323.14	314.63	315.44	315.51	313.79	319.48	318.2	316.18	317.95	316.05	319.59	314.13	315.71	311.01	320.47	316.11	318.52	315.57	323.73	316.12	321.07	321.02	315.91	318.86	325.17	323.27	314.66	319.7	317.12	315.59	319	317.41	317.54	318.07	315.61	321.35	314.66	316.39	321.17	321.95	316.24	320.61	320.16	318.74	315.73	321.02	318.31	317.37	313.45	320.71
323.93	333.33	325.76	329.75	326.93	329.94	330.76	324.7	330.34	329.66	327.31	331.66	327.49	333.22	329.34	325.67	325.25	328.96	327.03	326.16	328.24	326.3	326.79	330.94	327.18	331.44	330.55	327.19	329.09	330.58	328.18	325.57	332.48	328.31	327.17	334.23	333.43	326.61	328.58	329.1	329.46	329.45	328.82	327.5	329.5	332.15	329.55	334.2	329.42	324.23
327.09	327	328.56	327.04	326.73	326.88	325.07	325.54	326.88	327.33	325.41	329.34	328.52	327.45	329.11	331.49	328.65	326.86	328.51	328.02	324.67	329.06	327.42	326.21	328.65	330.17	327.27	328.42	324.13	332.75	328.65	327.2	330.26	331.23	324.91	329.92	327.66	328.92	327.21	322.1	327.61	328.4	324.96	332.38	329.58	324.51	327.99	329.49	330.32	324.43
301.93	304.74	299.38	305.7	306.52	304.32	302.21	304.1	307.65	304.53	301.88	301.66	300.76	303.89	301.87	304	306.49	306.85	302.47	299.7	298.69	306.12	304.25	301.77	303.61	302.7	304.24	302.27	304.8	301.53	308.86	304.68	302.34	303.42	302.5	300.52	303.42	307	303.11	302.48	300.92	301.56	312.54	300.67	307.44	303.52	307.04	302.36	303.43	302.54
317.84	318.56	313.18	318.64	317.53	314.33	317.17	316.61	318.59	321.07	315.3	313.97	314.8	319.07	321.23	318.08	317.77	321.38	318.18	316.59	312.92	316.15	320.24	318.03	316.53	315.16	314.94	314.67	320.2	318.79	317.43	322.72	315.87	314.61	314.42	318.09	315.77	318.27	311.06	316.35	318.6	319.37	312.03	321.84	318.75	313.06	322	316.93	315.63	318.02
314.21	312.79	309.83	307.75	312.31	312.26	314.17	316.99	312.61	313.01	311.07	311.01	312.55	312.43	312.59	311.55	308.24	315.33	312.44	314.55	315.53	313.95	315.17	313.17	312.9	315.92	317.83	316.85	317.19	312.08	318.48	312.56	312.51	317.13	311.77	311	312.02	319.07	311.98	311.93	307.68	308.36	314.03	313.08	310.34	314.7	314.34	310.74	315.49	314.66
297.22	297.57	293.24	297.47	297.99	297.29	292.66	300.93	299.1	291.74	293.14	292.47	301.91	295.39	299.53	293.81	292.55	296.37	298.88	296.18	297.98	295.74	296.45	292.81	298.53	296.56	290.9	295.16	298.37	298.12	299.24	300	294.87	297.96	296.42	291.78	293.79	298.21	302	299.51	289.4	302.25	298.55	300.86	299.85	292.11	295.61	298.88	294.98	295.82
314.06	318.43	315.51	316.09	316.17	317.54	316.52	318.94	312.27	317.53	317.18	316.52	314.69	314.88	319.4	312.39	317.08	315.18	316.77	316.11	313.1	317.03	321.87	316.9	322.4	318.77	315.16	312.59	310.63	316.03	319.78	317.8	318.32	315.99	318.26	319	313.53	315.9	320.61	310.05	318.73	317.96	318.37	316.64	311.41	312.96	312.84	316.16	314.19	320.02
318.18	316.95	314.21	319.58	319.06	315.59	314.2	319.38	317.32	316.28	322.33	315.81	319.16	322.94	319.6	311.92	315.09	321.82	321.97	318.5	314.68	320.62	317.8	322.47	319.17	318.6	318.12	312.25	321.04	313.64	322.26	318.75	317.02	314.67	316.08	312.94	318.24	319.57	316.65	319.93	318.05	319.14	319.7	321.61	315.9	318.34	316.13	315.86	318.86	320.53
300.23	303.88	298.43	309.34	299.63	304.46	304.27	302.2	304.79	302.29	301.47	303.59	305.33	298.69	299.15	305.02	304.2	299.6	299.52	305.04	301.27	301.19	308.09	298.85	304.73	299.23	299.82	300.02	304.57	307.56	307.65	307.69	297.61	302.89	301.56	302.65	307.04	302.85	298.81	303.42	301.63	300.02	306.62	310.28	301.88	303.67	301.54	299.5	300.66	303.72
307.36	305.46	295.65	308.97	302.4	303.35	306.89	305.36	295.13	299.28	302.49	305.28	304.02	304.64	302.1	304.95	302.22	303.11	305.81	304.05	305.14	300.05	302.49	298.37	301.45	305.43	303.76	303.54	304.87	305.91	304.71	300.63	303.53	304.8	298.86	301.76	308.28	307.64	302.14	303.07	303.36	303.71	305.56	297.07	305.45	302.15	305.9	304.04	299.75	301.88
304.88	296.82	302.08	303.93	301.74	303.47	296.9	302.17	305.14	305.26	302.72	302.3	303.12	307.8	300.59	301.62	303.39	304.75	313.77	307.2	302.68	302.66	304.78	297.37	301.96	302.82	305.71	301.1	301.8	302.97	307.67	307.8	298.86	303.93	305.66	305.14	304.25	305.21	304.28	307.14	304.92	303.11	306.11	302.44	302.5	302.31	309.95	309.59	304.16	306.57
308.38	307.95	305.78	306.98	305.97	311.08	304.63	306.48	307.16	309.28	307.29	306.91	306.4	305.19	303.54	308.41	310.82	306.38	307.79	305.34	307.33	304.51	306.09	308.52	307.52	302.45	307.22	302.36	310.2	305.36	310.69	311.13	303.66	307.27	305.94	309.24	309.29	304.78	305.94	305.4	311.05	310.9	304.07	306.94	304.92	304.47	306.21	303.43	313.01	303.79
315.53	313.4	315.85	314.66	315.91	311.46	315.56	316.2	311.14	312.96	310.72	306.11	310.66	315.08	317.98	315.07	315.98	311.91	316.09	312.36	314.09	316.02	314.86	312.7	317.37	319.77	312.43	313.59	313.36	317.13	318.08	313.73	313.9	319.78	311.24	314.89	316.5	316.41	314.71	311	316.11	320.04	319.79	315.03	311.84	312.91	315.26	317.4	316.22	315.9
310.31	317.47	314.8	314.52	311.47	312.55	311.85	316.71	311.14	315.49	314.79	310.45	310.94	313.98	315.99	313.17	313.13	311.55	315.72	310.23	319.72	310.37	311.99	309.77	307.58	312.8	312.72	314.62	314.98	314.44	307.82	319.61	312.26	309.37	311.13	309.31	311.75	309.75	311.37	312.34	314.29	313.31	312.22	315.33	305.79	309.79	314.39	309.01	310.69	311.96
296.45	295.82	301.04	303.57	298.5	295.14	294.2	297.61	300.59	301.55	300.03	304.27	300.14	301.2	296.83	301.76	302.14	297.12	297.02	295.97	298.8	304.56	298.88	300.59	296.78	298.31	297.38	305.52	296.89	302.01	305.43	302.89	303.49	297.55	302.88	301.31	301.29	299.77	302.84	300.51	298.32	302.63	296.37	297.72	299.32	302.85	302.34	301.06	300.77	295.48
301.76	299.56	298.87	302.29	305.57	306.1	299.97	305.02	299.74	301.7	304.61	303.98	300.84	308.41	306.17	307.82	306.87	300.88	303.04	300.3	308.01	302.38	306.22	298.47	303.94	303.8	302.6	309.29	310.26	303.16	309.6	302.93	302.63	299.64	303.69	303.12	301.71	308.06	302.55	308.71	300.34	302.61	299.99	304.58	301.24	304.3	302.11	301.33	300.28	307.82
299.53	292.36	296	291.84	298.93	297.61	295.36	297.79	296.14	295.23	298.24	300.24	292.27	298.63	292.58	292.18	298.49	294.98	288.29	297.69	290.85	300.49	297.68	296.01	295.11	292.67	297.24	293.2	294.45	298.26	302.39	297.99	298.67	300.83	297.93	292.17	295.14	296.49	293.83	299.69	295.81	306.79	300.2	292.86	298.79	301.63	293.54	296.69	300.79	294.66
310.65	299.09	307.73	296.96	296.86	305.36	302.15	301	304.26	301.92	301.8	300.69	303.91	302.43	304.9	302.21	297.42	303.45	305.76	305.78	303.74	304.11	308.97	309.7	302.13	305.39	304.13	306.55	308.06	307.58	312.7	301.4	299.42	302.48	303.67	302.75	309.92	306.16	303.94	301.73	302.09	306.54	304.11	305.12	304.74	306.43	306.89	306.52	301.45	301.55
302.83	308.36	301.92	305.62	300.03	307.87	307.21	302.46	303.19	303.5	303.39	303.08	308.86	305.34	306.21	301.81	304.79	307.1	302.76	308.58	299.55	303.15	305.37	303.76	307.04	307.7	308.99	309.05	304.54	304.96	305.16	308.32	308.19	299.4	303.65	303.58	298.95	304.62	307.38	304.27	304.03	303.83	305.22	303.06	304.51	303.81	306.83	306.14	300.6	307.08
304.66	298.3	296.81	298.54	300.8	301.57	295.77	300.91	300.54	300.77	301.51	300.12	303.76	301.48	302.57	306.31	302.22	299.72	295.17	306.66	297.03	301.64	303.59	303.34	296.3	296.79	299.13	299.31	303.86	299.86	299.08	305.07	302.11	299	302.89	297.4	300.92	302.6	305.38	301.95	295.37	301.31	306.95	300.52	301.25	303.34	301.19	303.12	302.42	302.47
317.59	314.86	318.21	313.6	316.82	312.58	308.27	316.43	316	315.86	316.92	313.33	311.46	313.9	311.66	317.35	315.1	310.92	313.23	319.56	317.72	314.81	313.02	310.66	315.28	309.98	321.78	312.84	313.89	310.51	312.13	312.41	310.83	315.98	313.82	312.73	313.11	314.42	318.93	314.77	311.8	309.8	311.24	316.94	312.55	310.79	314.58	318.13	308.39	314.63
303.66	305.87	307.04	305.6	303.77	301.9	302.35	307.36	308.26	305.64	306.52	304.13	307.56	304.99	303.79	307.77	303.83	303.06	305.25	306.16	305.35	304.02	302.33	310.66	302.54	305.06	308.76	304.81	311.15	304.29	304.15	302.55	308.2	303.56	304.06	305.09	303.78	307.64	303.43	299.25	307.35	307.03	307.29	305.22	302.97	309.13	306.65	302.55	307.11	301.45
323.06	329.24	326.53	329.01	327.19	328.51	327.32	323.54	327.61	332.3	327.68	325.13	326.66	330.87	329.13	323.45	323.49	324.91	328.34	328.41	325.58	322.15	325.87	328.31	324.13	329.64	323.8	334.76	324.82	332.58	330.91	322.36	330.11	324.59	323.8	326.99	325.02	325.08	332.37	327.43	324.33	323.29	329.9	325.97	326.28	326.62	327.25	328.66	328.93	327.42
307.34	307.45	306.69	302.92	311.71	303.84	304.57	306.86	302.95	310.5	301.59	310.23	305.58	305.61	306.24	299.81	306.73	303.71	307.23	307.2	306.17	305.95	302.03	307.18	304.41	308.63	308.03	308.03	309.54	311.47	307.94	306.58	305.78	301.31	308.92	301.63	306.01	310.15	306.87	300.33	305.23	305.29	309.5	307.67	305.03	304.63	306.95	305	306.82	305.28
310.14	311.69	311.2	315.02	308.92	311.09	308.25	307.34	316.1	314.52	307.39	311.55	316.69	309.62	316.32	314.18	314.18	314.63	313.78	318.32	315.4	311.11	309.07	311.56	314.59	311.69	315.45	316.03	312.59	314.89	312.25	309.5	314.45	317.34	310.56	315.28	312.72	312.79	317.1	314.08	313.03	315.32	314.84	311.27	308.17	311.52	314.25	317.28	313.68	312.76
309.8	307.61	308.79	314.8	312.04	310.68	309.55	310.48	310.14	315.25	309.83	303.82	310.3	307.62	310.94	307.83	308.01	307.91	305.03	309.25	308.31	306.59	303.42	306.71	309.69	307.96	304.38	307.06	312.87	310.15	311.48	305.63	313.16	304.6	307.84	310.08	312.47	308.18	305.45	309.14	306.89	308.1	304.93	311.5	309.52	310.29	307.04	305.56	312.25	309.99
308.05	307.83	307.81	306.18	308.1	310.6	311.89	311.97	307.67	310.23	310.53	308.79	308.9	311.03	305.73	307.14	311.26	307.47	312.53	314.86	303.21	312.7	309.43	313.81	310.79	306.77	305.38	309.04	309.42	309.91	311.88	307.34	311.12	310.52	308.15	306.94	302.45	312	304.38	304.76	307.32	307.69	309.18	309.57	307.09	307.36	309.47	308.81	310.63	310.13
300.71	302.09	301.79	302.66	305.03	301.95	298.4	301.64	305.18	299	306.97	302.76	305.1	303.31	301.17	305.98	304.93	306.21	305.8	301.01	303.16	306.24	305.94	304.14	294.65	301.32	299.47	299.05	300.43	308.57	302.97	299.8	303.31	305.1	305.89	304.71	305.07	305.95	305.21	300.89	301.8	304.87	301.41	302.07	297.01	300.66	301.62	299.72	303.21	302.82
303.82	300.26	299.52	301.35	305.84	305.18	304.02	305.22	298.38	308.08	306.46	307.49	298.11	299.65	305.72	304.98	305.31	300.3	304.11	303.9	301.86	302.66	301.32	300.66	301.83	300.74	300.31	304.91	305.7	305.74	300.96	304	301.42	301.3	305.98	307.67	305.28	304.21	297.41	303.19	297.77	305.73	308.31	305.02	299.59	304.79	301.82	303.68	300.78	303.61
317.51	315.33	316.38	316.03	316.05	314.86	317.42	316.05	320.66	320.28	318.97	317.77	316.04	320.05	312.5	322.86	317.9	317.19	315.9	317.15	321.35	319.89	318.78	318.32	316.02	315.92	319.67	318.26	319.19	318.44	315.57	318.04	314.2	320.61	314.7	319.49	317.3	316.75	322.41	314.88	317.73	318.97	318.99	315.37	319.92	317.31	316.56	315.76	321.03	314.07
310.49	306.62	312.31	315.38	314.96	307.88	314.07	311.91	311.87	313.77	315.79	311.57	318.29	318.29	313.3	309.74	311.86	315.68	311.94	307.52	313.94	315.01	312.06	315.89	311.08	313.06	317.26	314.61	313.71	310.91	314	315.27	313.81	315.38	314.45	311.2	310.83	311.95	307.94	314.48	316.65	309	314.51	316.54	316.13	312.28	309.42	314.82	310.93	311.5
324.99	324.25	325.36	324.88	327.82	322.63	324.71	324.2	325.8	324.23	329.17	326.3	326.22	324.84	318.79	329.05	324.61	325.18	322.33	320.13	326.51	322.14	324.65	328.75	326.13	328.66	322.38	326.1	326.46	323.9	319.59	324.28	325.99	329.34	320.93	321.83	326.66	323.95	324.97	322.84	319.51	326.55	323.72	324.89	327.53	325.05	321.09	323.49	321.34	320.94
306.05	307.25	305.05	299.9	303.57	305.11	300.66	305.28	304.9	307.12	301.96	304.83	302.19	306.91	301.32	305.37	305.53	304.81	306.46	303.81	304.31	306.1	303.02	308.05	299	305.51	307.56	311.25	300.97	307.24	306.57	300.94	307.73	306.05	302.82	303.84	302.3	305.14	307.39	303.48	306.45	305.02	310.29	307.89	306.12	300.33	304.09	307.96	301.22	301.67
315.48	310.52	315.24	309.93	314.47	310.84	316.85	312.06	313.9	312.54	317.94	314.38	315.19	313.37	312.94	316.77	318.32	317.04	313.87	316.41	314.43	313.6	311.24	311.59	313.76	312.57	312.43	313.73	318.14	311.66	318.49	316.16	321.23	315.18	312.9	315.6	316.65	313.85	311.65	313.03	312.54	316.79	313.76	320.89	315.08	313.15	316.44	315.87	311.63	316.02
304.4	303.52	304.72	302.95	301.79	299.29	303.26	305.56	304.74	302.97	297.69	302.15	301.84	302.12	304.09	300.81	307.33	297.13	301.55	297.26	307.55	301.29	308.57	299.77	301.01	297.42	301.65	299.97	302.86	302.86	301.7	304.82	300.93	302.67	302.64	300.05	306.7	303.14	309.07	299.15	309.89	301.9	303.34	298.53	306.68	300.38	305.31	299.99	302.77	300.76
310.89	308.59	311.34	317.51	308.67	314.34	314.83	311.59	316.58	313.66	311.77	313.75	317.9	316.02	312.79	317.17	309.81	315.88	313.04	312.32	311.92	312.74	311.98	311.73	310.63	309.9	315.08	314.64	312.23	312.08	314.41	311.65	316.5	306.12	316.99	310.28	308.77	308.27	312.89	314.96	316.85	312.86	312.67	312.08	308.06	314.33	311.43	316.66	315.93	312.36
318.07	317.05	319.36	322.46	317.19	320.52	322.57	322.73	322.22	319.05	314.65	319.6	314.59	316.91	315.53	319.97	321.97	317.59	316.8	325.31	321.73	322.57	313.05	319.63	321.86	315.06	315.68	316.3	320.22	317.07	321.66	317.06	317.53	314.26	319.24	321.21	315.62	318.94	320.91	315.9	318.52	320.96	316.43	322.14	322.64	320.28	315.55	323.28	320.36	319.47
328.78	323.23	326.33	327.05	329.98	324.95	326.75	328.46	328.48	323.26	331.3	325.67	327.57	327.63	327.5	331.77	325.85	324.58	329.39	323.49	326.93	325.81	321.78	325.24	325.49	325.26	325.57	325.53	325.14	327.37	327.42	325.48	334.16	323.57	325.17	324.5	333.31	329.96	326.28	321.87	325.44	324.91	324.81	327.21	328.02	329.51	323.02	324.53	329.04	325.53
311.33	311.11	307.54	315.73	312.73	309.71	317.61	316.97	316.87	314.21	315.59	314.62	324.17	309.32	313.62	315.53	313.84	316.75	310.86	314.33	311.74	313.94	310.57	313.83	313.41	311.01	312.86	312.31	311.69	316.05	311.25	314.05	313.46	314.96	313.58	316.27	310.14	315.2	312.96	312.09	314.43	309.88	312.47	317.48	314.32	316.63	313.66	314.02	317.72	314.34
313.33	314.71	317.43	321.74	314.85	316.76	315.69	311.87	317.24	317.23	314.74	314.77	312.65	307.67	315.52	311.32	312.31	313.14	311.73	309.61	315.86	314.35	311.83	311.94	316.71	317.1	315.76	311.6	312.25	313.5	310.08	313.77	315	316.23	317.31	313.45	312.69	319.09	310.93	314.65	316.37	312.37	315.05	313.7	313.29	309.67	312.99	311.63	312.3	310.73
294.82	291.48	292.86	292.87	290.01	293.39	295.06	295.84	298.9	294.26	295.33	297.01	298.21	292.26	293.14	293.84	295.98	289.02	294.57	294.75	300.31	300.7	298	298.27	294.09	300.12	294.43	295.46	293.86	295.59	299.3	296.4	295.65	296.38	295.08	289.05	295.21	296.61	295.12	297.62	301.63	294.22	292.33	293.81	293.77	297.69	296.98	296.32	298.08	290.97
307.69	307.18	306.01	305.58	302.19	313.14	303.59	309.71	310.78	308.55	308.87	302.93	307.51	311.2	307.23	308.37	309.8	303.7	304.25	309.72	305.95	306.61	307.23	305.64	307.19	307.38	310.15	308.13	299.94	307.56	306.34	303.71	306.89	309.41	306.24	310.26	302.91	304.65	303.58	308.3	304.62	310.19	308.68	309.19	309.24	308.29	306.69	306.82	306.49	305.41
304.13	305.27	309.51	304.45	310.43	304.83	306.95	311.9	307.33	307.84	307.98	301.97	303.53	305.06	305.66	307.19	306.9	302.23	301.34	306.24	306.53	303.28	301.75	309	303.13	304.89	306.88	308.09	305.38	306.74	305.82	305.61	304.59	302.51	301.28	308.14	299.11	310.28	305.15	306.03	300.21	308.25	302.84	305.33	305.75	307.41	309.05	306.29	305.79	307.45
312.09	310.42	312.81	309.64	305.31	317.13	305.99	309.27	315.82	315.17	313.94	308.86	309.7	310.89	303.94	304.31	313.71	310.05	310.74	307.93	309.96	308.15	312.26	305.5	309.65	302.88	311.53	313.72	306.24	312.88	308.92	309.94	304.67	311.34	308.71	315.05	306.37	316.19	306.13	312.57	313.06	309.37	310.21	309.96	311.96	310.35	306.3	316.63	312.66	314.95
294.12	291.54	292	295.78	291.5	291.9	299.66	296.48	290.52	290.21	292.91	294.41	292.86	295.98	289.25	295.96	291.01	292.33	298.51	294.44	291.6	288.01	292.3	290.6	292.87	295.7	295.73	298.82	290.28	298.7	292.43	296.33	296.79	298.47	295.97	298.74	295.5	294.27	292.23	289.26	297.34	294.81	292.24	293.61	294.34	298.34	295.5	295.66	290.99	296.13
312.54	309.55	307.01	314.96	315.06	315.87	310.86	307.82	310.38	315.82	313.58	311.57	313.48	316.73	315.84	314.98	309.7	313.85	316.5	311.36	317.81	315.36	317.33	316.97	316.26	316.38	308.6	312.17	309.79	319.94	307.3	311.2	314.97	311.21	310.88	314.56	311.01	312.35	313.42	319.73	316.48	314.89	310.59	317.35	308.13	318.1	312.56	313.3	312.68	312.19
308.96	306.71	307.7	310.67	308.05	307	304.82	307.02	304.46	305.5	307.27	309.58	303.07	305.86	305.81	305.84	303.85	305.69	305.49	303.48	301.7	303.92	307.08	304	308.92	306	302.29	304.03	305.4	304.52	302.96	308.89	305.33	310.26	303.83	305.5	308.8	308.26	306.04	303.1	310.1	311.23	305.18	309.49	306.16	306.25	310.96	307.64	302.5	310.24
309.42	309.76	312.08	309.99	312.43	310.99	310.37	308.98	305.74	308.44	310.77	312.43	310.89	308.19	312.74	306.64	312.21	306.29	314.89	312.2	311.74	314.56	307.56	309.4	310.27	313.52	311.69	308.16	310.13	310.74	312.14	310.91	308.85	314.75	311.66	313.56	313.68	313.15	314.01	311.05	313.17	309.53	312.22	313.73	310.66	306.26	314.31	308.64	308.8	313.93
300.61	302.22	303.17	305.39	300.73	301.5	304.44	300.52	302.41	303.63	300.76	301.76	303.63	303.12	301.82	295.92	300.73	299.72	307.23	301.41	303.55	306.73	301.59	302.59	297.65	300.45	300.71	304.38	304.09	302.13	302.08	301.67	304.92	302.22	308.48	300.22	301.21	305.68	299.72	305.29	303.37	301.87	297.6	307.69	306.94	305.17	304.46	310.95	299.65	307.99
321.37	323.89	320.36	315.44	315.75	323.4	320.85	317.38	320.34	321.5	313.46	318.05	316.09	319.15	320.84	322.06	317.82	317.05	317.55	316.97	317.4	317.18	319.82	322.1	315.6	321.55	318.91	312.49	318.92	318.57	319.19	318.06	312.84	319.38	317.47	319.29	317.03	319.47	314.25	321.31	317.69	319.68	318.55	322.32	322.81	319.56	323.7	318.71	314.99	318.25
307.4	305.39	302.39	302.6	301.16	303.2	307.96	301.94	301.4	306.55	302.01	302.31	298.82	305.22	303.68	303.74	307.11	303.86	304.01	304.95	301.15	304.73	298.08	305.41	303.62	304.84	304.29	304.7	302.72	304.42	301.44	301.17	303.18	304.85	305.13	301.67	302.08	306.03	305.2	302.36	300.73	304.24	301.66	303.3	303.47	304.59	301.83	301.67	297.48	299.38
324.79	330.32	325.57	327.51	328.81	330.07	327.34	327.03	329.6	327.74	328.82	330.33	330.2	331.06	326.46	329.2	328	329.36	324.18	326.59	326.03	322.64	328.63	326.14	324.89	323.86	327.72	327.38	326.16	329.97	330.86	322.15	330.98	324.12	330.7	327.35	329.06	329	325.57	325.36	329.91	327.42	331.93	327.74	324.68	328.49	333.24	322	329.14	327.37
306.12	300.79	308.73	300.25	308.35	302.87	304.91	305.67	305.34	309.51	302.83	306.97	305.63	308.42	310.52	306.49	301.74	306.33	305.76	308.95	300.97	310.47	307.96	300.83	302.48	311.47	300.78	310.58	308.85	302.85	307.73	308.38	303.61	308.82	308.44	304.55	304.27	306.73	300.87	300.42	306.03	300.64	302.88	305.72	301.25	307	305.34	309.94	310.55	301.76
320.97	319.34	313.87	315.61	313.05	314.38	319.06	314.96	316.71	315.9	317.85	315.25	312.04	314.27	319.74	315.83	318.45	323.14	315.67	315.55	317.25	319.47	314.42	316.78	327.19	318.3	317.02	313.33	317.05	319.13	324.15	316.13	317.32	319.96	321.32	317.16	313.63	320.95	318.68	320.53	315.5	312.23	314.05	319.57	315.48	315.25	321.21	313.45	317.58	317.78
306.84	311.94	313.25	310.76	311.41	314.35	310.65	310.04	313.66	313.68	313.71	312.36	308.81	312.6	319.73	317.58	314.69	311.52	312.74	321.21	313.14	310.35	312.3	314.55	312.36	316.84	306.41	316.33	309.06	313.97	311.57	316.72	309.14	312.81	310.61	310.17	310.78	314.59	315.06	305.28	318.57	312.78	313.08	316.17	312.93	311.69	312.83	316.24	311.29	313.2
317.74	317.96	311.87	316.68	314.04	311.88	314.99	317.33	315.86	315.72	316.82	315.34	314.39	314.34	315.75	323.56	318.95	317.11	316.81	316.96	313.4	313.53	314.83	315.72	317.18	315.22	315.06	316.84	318.67	313.25	315.73	312.16	317.23	315.45	312.2	313.76	312.32	314.8	315.85	317.91	314.95	312.36	313.27	314.45	316.54	312.43	319.77	317.23	314.65	308.34
307.91	308.72	305.77	315.06	310.12	307.87	311.19	313.48	305.33	305.53	303.63	313.55	307.41	309.19	304.87	308.89	309.32	306.12	302.39	306.67	302.58	302.03	302.62	310.52	304.63	308.43	304.9	308.61	305.48	308.52	304.75	306.91	305.74	306.69	304.96	301.91	310.41	311.39	305.1	304.15	306.72	310.14	310.35	310.4	313.85	306.66	310.45	307.31	306.45	306.31
301.63	304.46	301.72	301.3	303.46	301.66	303.99	303.44	304.13	300.45	301.42	304.53	307.31	302.18	301.04	299.26	299.44	299.7	303.36	303.29	301	302.51	303.62	303.71	303.01	300.19	301.84	304.83	301.84	301.74	304.32	307.49	306.13	301.9	302.3	306.33	306.17	302.51	303.69	303.28	301.92	302.66	304.92	302.1	299.6	303.43	298.65	299.02	305.49	303.47
319.65	315.97	313.16	316.1	315.05	311.94	319.59	312.72	315.66	313.57	314.66	314.53	320.14	315.01	317.46	318.11	315.44	318.56	320.11	323.34	316.87	315.96	312.77	320.23	319.81	316.91	315.84	316.14	319.52	319.96	314.64	320.68	319.92	321.84	324.35	314.88	318.97	319.35	315.47	315.84	320.55	315.83	323.11	318.57	318.17	318.89	316.18	318.12	319.11	314.64
310.99	312.09	310.85	313.13	314.87	309.67	311.41	313.38	310.5	314.42	314.1	312.92	315.2	315.09	312.63	312.96	307.49	310.33	308.65	314.6	313.36	313.83	316.62	314.75	313.26	312.81	315.51	313.9	317.17	312.75	308.14	314.15	319.02	307.92	314.07	314.61	316.97	315.24	313.83	314.08	313.61	317.53	314.83	312.83	317.25	312.58	309.98	311.65	312.57	315.48
317.23	322.25	318.72	316.78	320.66	316.56	309.83	317.07	317.55	316.97	315.49	315.83	323.67	318.88	313.62	318.06	316.38	313.28	319.73	323.12	317.29	318.33	319.14	322.36	315.6	316.69	315.46	315.6	314.6	317.71	316.4	319.41	317.75	319.42	314.56	318.31	320.53	320.04	317.66	314.15	311.42	315.32	314.67	313.51	315.65	314.02	315.64	323.71	315.92	320.98
294.12	292.28	290.92	292.14	299.99	294.69	300.83	294.24	293.48	292.16	293.86	293.32	299.65	291.72	289.62	295.13	296.93	293.73	285.75	289.17	293.38	290.39	295.26	291.66	288.67	295.28	293.15	293.58	296.46	290.5	295.63	293.28	290.92	296.32	294.57	293.85	290.82	292.47	290.66	289.01	294.92	291.59	292.83	294.05	293.08	291.73	291.73	288.65	291.58	297.16
305.49	307.84	306.37	306.11	309	303.98	306.55	305.21	309.16	306.97	308.73	307.91	306.11	307.62	314.12	305.05	305.15	301.83	309.84	311.3	307.28	307.47	307.99	305.71	304.61	307.65	308.26	312.71	308.15	306.32	307	309.1	308.76	305.93	308.56	305.06	303.57	306.9	307.94	308.97	310.85	306.45	309.21	303.23	306.26	310.16	308.6	311.06	305.84	303.27
324.52	325.52	321.52	325.33	325.91	327.11	321.31	320.24	322.27	326.25	332.23	324.55	320.34	325.32	326.01	326.5	325.13	326.02	328.59	330.24	328	327.36	324.69	323.15	325.15	324.54	321.06	328.79	326.14	327.35	323.96	323.01	326.25	329.33	320.21	320.63	328.14	325.22	325.76	322.94	326.72	327.61	321.76	322.01	323.93	328.14	325.95	325.01	327.13	325.76
300	304.63	293.36	300.48	299.67	297.71	302.89	300.02	296.62	300.59	293.67	303.49	298.73	302.54	305.87	302.52	296.75	293.53	296.24	298.36	300.33	298.86	299.51	299.51	299.72	299.72	302.06	297.05	302.12	299.53	302.73	300.35	297.65	299.16	295.5	297.26	300.3	298.78	295.96	296.82	302.03	296.1	300.19	298.16	302.49	299.22	297.48	294.89	300.56	296.99
307.02	303.01	298.97	302.1	298.09	304.54	302.16	303.81	297.62	301.2	301.26	307.68	300.35	301.97	306.27	302.88	300.32	302.79	306.85	302.64	304.78	307.38	300.68	303.3	306.55	304.5	306.25	306.88	305.84	308.92	306.11	298.74	304.23	304.18	298.97	303.68	300.53	301.99	304.02	306.77	302.82	303.61	303.87	304.05	308.35	305.15	307.26	302.69	297.9	301.53
327.1	328.72	325.01	325.78	331.41	332.22	325.49	329.98	330.66	325.63	328.58	329.2	326.93	329.33	329.98	328.58	327.78	323.94	328.28	328.59	325.09	331.23	329.26	329.21	327.18	329.66	331.51	327.71	327.6	332.12	326.07	329.61	329.45	327.14	322.94	326.78	321.67	328.57	332.2	325.53	330.74	322.72	329.96	328.23	326.95	325.08	326.75	327.77	331.29	328.16
312.15	317.47	314.29	311.48	312.75	315.84	309.2	312.46	313.45	313.19	312.9	307.53	307.92	318.25	315.69	314.57	310.49	312.1	315.24	317.66	312.97	311.67	312.3	306.7	312.17	312.21	314	308.68	315.78	314.96	310.66	321.35	313.49	315.24	310.75	316.13	312.18	311.08	310.68	314.42	314.52	312.77	309.21	315.3	314.17	316.53	313.21	309.65	311.87	312.92
314.38	314.5	314.1	312.43	313.56	315.27	314.01	311.99	312.73	316.25	315.39	314.44	317.16	315.51	310.95	307.87	310.54	316.02	314.46	317.65	312.68	312.13	310.7	311.06	313.09	317.01	315.42	312.97	312.42	312.31	317.25	314.87	315.95	316.13	313.23	313.85	313.97	311.88	315.46	315.66	320.44	309.54	314.64	314.33	313.78	318.28	314.3	311.33	315.81	317.61
292.59	298	294.72	299.77	295.27	296.89	295.29	295.01	294.87	293.89	290.12	292.7	288.84	296.29	300.47	290.31	296.88	296.22	293.84	299.61	291.57	293.33	292.73	297.42	296.11	301.25	293	291.74	292.62	294.75	293.96	295.45	291.12	291.32	297.73	297.76	294.89	290.71	296.41	295.68	291.76	296.84	296.94	293.41	295.93	295.93	289.82	293.43	293.23	296.47
309.31	311.33	315.26	318.29	314.2	310.31	311.13	316.1	313.59	306.86	312.93	311.27	312.93	312.08	313.76	313.15	314.84	309.12	309.56	309.14	310.73	310.49	310.65	315.95	311.2	312.59	313.17	319.3	310.66	312.02	311.92	319.22	309.72	311.57	319.1	316.34	312.12	313.18	317.02	312.05	314.71	312.39	316.09	312.49	312.23	316.37	305.56	315.8	317.28	317.18
325.16	333	326.09	327.68	331.6	324.57	328.39	322.95	322.91	322.56	330.85	325.75	329.27	327.56	326.68	326.63	327.85	327.8	329.84	330.69	329.73	326.94	326.14	330.32	328.57	327.71	324.87	326.56	326.6	330.27	331.02	325.11	326.63	330.54	334.47	325.32	324.74	329.65	329.29	326.63	325.14	328.86	326.89	331.98	328.04	330.42	329.23	329.04	330.6	327.63
302.18	312.27	308.03	306.33	305.07	308.32	309.03	305.92	297.96	310.65	307.76	301.54	299.48	307.86	302.94	305.36	305.17	306.87	304.99	308.99	303.52	308.92	300.83	307.09	303.58	299.39	307.67	306.62	304.98	304.16	309	310.43	305.2	305.23	306.42	302.53	306.05	310.74	304.94	302.56	300.45	310.67	305.49	307.46	305.39	307.11	303.88	298.89	304.79	305.92
313.5	315.7	316.54	317.54	316.26	315.83	319.74	314.91	312.19	314.76	318.14	315.96	316.27	314.72	314.46	316.8	309.87	313.12	315.63	319.14	317.51	319.65	317.73	313.66	320.5	321.65	311.72	316.78	320.75	311.91	313.52	317.96	317.38	318.85	317.08	315.41	313.41	318.7	317.68	317.66	318.08	315.7	318.65	315.43	313.69	322.68	312.31	319.5	313.89	314.35
300.19	300.22	299.74	302.22	295.99	302.43	297.81	301.3	298.16	303.89	299.06	305.21	303.68	302.68	297.57	298.86	299.5	297.97	305.85	304.29	294.37	302.72	298.87	298.7	298.73	295.84	300.57	303.32	303.14	303.63	302.06	301.22	302.19	295.4	301.9	301.68	303.06	298.53	299.21	304.72	298.14	302.69	301.23	299.52	294.86	301.11	297.39	294.08	298.07	300.03
311.08	302.06	310.06	312.72	309.43	314.77	315.52	311.56	311.35	305.68	311.07	311.3	311.66	305.29	308.59	309.24	312.63	310.81	306.98	310.3	312.66	314.3	313.29	309.92	308.1	312.84	317.13	309.85	306.43	305.28	308.65	308.78	311.57	308.75	310.8	307.19	307.76	315.35	307.05	309.27	313.92	308.69	313.82	316.69	309.47	315.45	311.54	309.09	314.72	312.98
316.03	322.28	322.78	319.09	317.91	324.23	320.85	315.11	319.2	315.62	319.18	318.92	314.52	321.94	316.39	316.78	317.05	316.98	321.59	313.89	319.67	317.76	317.93	322.6	321.38	315.92	318.42	314.5	321.29	316.54	318.14	322.19	313.26	317.18	321.43	318.43	321.93	318.25	325.74	321.73	315.34	318.29	323.73	316.69	320.7	318.84	313.61	322.7	317.74	319.97
293.07	297.12	302.46	301.97	300.34	297.51	299.94	300.35	296.35	294.77	296.38	299.82	292.91	297.31	298.8	295.91	296.17	296.32	295.14	304.71	294.7	296.26	294.43	295.65	296.93	301.72	300.18	294.55	299.9	293.21	291.02	296.15	296.7	297.24	300.2	297.28	296.16	296.57	294.87	296.12	295.94	289.05	294.66	300.72	297.72	295.34	293.58	296.49	296.72	296.03
315.32	318.24	315.46	317.51	315.66	322.78	312.97	318.15	308.78	320.3	317.05	318.89	318.15	317.61	320.55	317.09	312.62	319.17	313.75	318.15	316.16	322.38	314.9	315.02	321.79	319	317.38	323.91	317.19	321.07	313.43	315.25	316.1	313.17	314.78	315.03	319.53	317.82	315	320.22	318.85	319.61	314.11	312.54	320.54	321.34	317.4	314.85	316.56	314.5
313.87	317.49	317.24	315.55	322.06	320.66	317.19	319.23	314.45	317.6	319	311.82	313.18	313.91	318.8	317.5	314.64	315.86	315.24	319.27	313.53	317.98	320.76	313.73	320.77	314.34	319.11	316.95	319.16	319.95	316.65	315.49	319.95	318.7	316.07	321.3	312.38	318.83	319.92	321.02	318.37	314.28	315.62	316.35	316.73	316.22	312.45	312.39	311.91	315.89
312.31	318.82	312.56	312.71	313.83	318.3	320	318	316.22	319.05	312.35	311.8	317.74	313.21	311.73	317.6	313.53	314.76	314.59	314.05	318.14	312.45	308.08	316.21	312.85	313.2	312.45	310.72	317.49	314.68	315.71	316.8	314.31	317.81	311.05	312.78	311.66	318.26	316.93	315.9	315.36	315.39	316.06	317.31	319.71	313.11	317.11	314.28	316.41	321.41
327.91	321.46	331.07	328.13	330.77	332.18	327.61	326.58	327.7	327.39	323.22	329.46	326.94	327.54	329.28	327.06	329.48	322.46	324.83	331.67	326.8	326.54	323.66	328.77	323.04	324.44	333.02	326.31	321.52	324.81	330.08	323.74	327.53	330.8	328.7	329.98	325.41	329.28	327.77	326.68	323.15	326.41	321.96	329.11	331.95	326.49	323.79	327.61	325.87	328.92
304.89	311.6	312.03	311.65	304.9	311.16	308.88	303.88	305.21	306.4	310.08	311.97	301.58	303.45	314.17	309.07	303.45	304.7	310.92	307.51	308.91	305.76	307.68	307.38	309.71	308.6	311.16	307.38	308.54	303.87	311.24	307.53	305.57	305.18	305.79	305.64	308.27	305.34	303.97	312.09	307.29	308.13	307.32	306.84	305.42	309.66	305.66	303.95	307.1	310.28
306.96	306.94	302.49	298.17	306.63	309.7	305.74	306.71	306.11	302.54	302.3	305.3	306.09	307.42	305.01	302.95	301.66	301.21	306.89	300.69	304.63	305.64	305.73	303.17	301.63	299.01	300.77	304.5	301.72	299.85	303.92	301.05	308.86	302.4	302.11	306.16	307.38	304.84	303.29	307.85	301.4	306.85	301.73	304.25	305.9	300.33	305.82	308.42	304.29	300.57
302.19	306.94	303.48	307.77	303.65	299.28	300.86	302.95	307.69	304.82	304.53	303.06	303.89	301	302.18	305.82	303.4	302.77	307.17	300.55	301.55	308.83	304.19	304.47	305.96	301.32	302.47	302.56	302.53	305.84	302.71	305.19	302.25	305.2	305.57	307.53	305.33	303.69	304.13	302.08	301.68	306.94	300.78	302.92	302.34	300.67	302.5	302.79	305.05	307
333.14	323.87	327.62	329.26	326.43	330.33	325.55	329.84	325.49	330.21	328.88	324.8	328.09	326.9	325.77	324.56	328.38	326.21	325.84	330.86	326.81	323.11	328.17	326.97	329.64	330.58	325.82	328.62	329.19	330.88	329.91	330.4	325.07	326.53	326.58	322.7	328.78	330.98	330.6	327.36	331	328.56	330.62	329.7	323.51	332.75	329.48	331.48	329.67	328.41
294.15	298.8	299.93	298.86	296.79	291.22	296.83	292.93	298.33	298.67	297.6	295.62	289.56	298.61	293.8	293.51	296.92	296.6	291.9	299.52	293.89	293.26	301.76	301.21	294.38	292.4	295.38	295.8	292.5	295.55	291.37	299.14	299.66	295.22	296.2	291.45	301.85	296.83	295.6	294.95	294.52	302.09	300.88	292.11	292.63	295.41	294.17	297.72	292.5	291.73
315.76	316	316.96	322.67	313.27	317.46	321.02	320.37	317.76	322.01	314.86	318.96	318.9	315.24	320.78	318.96	316.19	320.14	315.3	317.9	321.27	311.58	316.1	318.45	318.71	325.2	312.76	317.43	313.29	318.63	312.76	319.94	312.54	311.13	316.74	315.59	319.73	318.16	320.55	311.36	319.67	320.63	317.1	313.65	319.87	317.56	316.72	316.2	321.43	315.67
305.4	304.8	304.75	305.33	309.55	307.9	303.51	308.27	307.93	309.1	306.99	300.15	306.39	306.37	305.78	309.82	301.39	304.04	306.13	302.83	301.77	308	307.71	305.3	311.14	306.26	304.01	306.65	307.45	304.45	307.75	304.28	307.98	305.24	310.44	306.28	303.2	306.3	301.88	304.98	301.35	305	301.72	304.1	302.85	305.49	304.69	305.13	302.63	302.36
295.34	300.02	305.53	302.62	300.29	301.4	297.28	293.76	297.95	299.12	297.49	298.38	305.89	304.94	295.6	307	307.42	298.57	297.46	300.4	296.96	300.16	297.84	302.98	299.12	301.02	295.48	298.07	297.76	301.09	302.12	299.09	303.12	299.57	304.2	299.76	301.12	300.57	299.57	298.49	296.93	299.69	300.79	295.26	302.96	301.73	298.13	298.67	296.02	301.32
334.33	328.33	320.61	329.86	328.91	324.56	326.81	331.17	329.5	323.74	326.01	329.13	327.55	331.15	330.47	327.01	327.62	324.5	329.21	327.97	331.77	328.87	328.71	329.64	329.11	327.44	325	334.46	328.03	323.19	328.07	328.1	330.5	329.32	330.24	331.05	325.91	326.91	329.35	328.51	323.34	330.32	330.12	325.74	327.6	330.01	327.81	325.02	329.69	324.83
298.9	302.84	296.58	300.78	300.23	302.47	302.27	302.98	304.77	301.98	303.95	303.29	304.62	299.79	299.22	305.25	296.15	300.69	304.55	303.47	299.28	301.4	301.14	300.98	303.65	300.23	302.83	299.72	300.24	299.52	304.04	301.28	300.16	303.98	304.33	299.79	297.36	299.5	302.07	303.74	301.79	299.89	302.7	300.24	303.18	300.78	302.66	302.86	297.89	301.77
294.11	291.32	290.85	296.75	293.95	294.67	294.73	295.27	292.77	297.21	293.49	294.75	295.14	295.03	296.48	295.73	297.96	296.91	296.25	295.34	297.59	291.61	294.74	295.48	296.81	287.93	297.13	298.62	294.96	288.65	292.46	294.95	291.52	301.13	290.81	295.13	288.64	299.11	290.69	297.49	291.23	296.82	293.63	297.87	296.44	295.53	295.82	298.78	298.85	294.79
330.68	325.33	323.59	326.77	327.1	326.37	332.83	324.68	326.41	327.87	322.94	322.99	328.71	324.87	326.17	327.74	325.78	328.03	322.82	324.56	322.93	329.33	326.24	322.46	324.46	327.12	326.31	327.18	324.68	323.98	324.48	325.56	320.59	328.73	327.71	323.46	329.28	322.3	331.21	322.9	327.47	328.93	323.61	325.16	327.43	322.33	326.49	316.49	329.26	325.96
307.8	302.79	305.65	301.46	310.19	302.81	307.3	307.16	312.57	306.22	305.47	305.72	306.86	306.41	308.61	309.95	310.34	304.01	307.19	301.24	306.36	308.32	306.78	306.85	305.69	307.96	300.39	306.69	309.8	305.72	308.17	304.26	306.79	301.78	305.09	309.63	308.82	308.3	303.51	308.28	303.53	300.11	310.91	304.15	302.4	305.4	308.19	304.16	300.42	300.26
321.3	317.55	322.67	320.85	322.55	324.02	322.17	316.2	316.96	319.18	317.94	320.61	318.55	317.5	315.97	321.68	319.78	321.24	314.24	314.02	325.88	318.82	321.27	319.36	322.73	318.17	320.15	322.27	323.85	319.01	317.07	319.63	318.04	316.65	320.09	317.9	317.26	319.2	321.95	316.01	324.02	317.67	315.49	318.5	317.62	322.81	315.77	318.72	323.6	320.94
314.44	315.72	314.17	316.77	317.11	316.17	312.1	316.43	319.62	308.83	314.51	314.84	315.51	316.89	316.71	315.15	313.14	313.01	315.42	308.64	312.97	318.66	316.64	313.32	312.28	317.35	316.74	314.51	318.49	317.19	312.86	315.65	310.64	318.74	316.35	313.71	322.02	314.74	311.71	321.31	314.7	315.41	312.81	317.81	317.71	314.78	314.23	314.37	310.73	312.51
312.37	315.18	317.96	312	314.59	314.84	318.76	317.34	314.44	318.41	318.26	317.52	315.55	317.69	311.91	312.62	315.94	314.38	311.13	315.37	314.19	315.64	315.16	312.58	320.99	316.49	313.59	313.96	312.02	315.36	311.14	312.13	313.27	313.56	311.84	317.76	316.55	316.1	314.13	317.7	308.43	311.94	319.1	315.2	308.72	310.46	312.71	315.2	315.61	312.3
318.07	318.99	319.11	315.01	317.55	315.97	314.97	318.43	313.87	318.3	315	315.19	318.86	315.92	315.52	315.19	321.13	318.05	315.18	317.04	314.37	313.38	316.32	316.86	316.29	318	316.07	314.13	314.9	319.44	321.77	315.51	317.56	314.16	316.93	317.78	321.2	317.48	316.83	319.97	314.14	318.72	315.4	318.69	312.64	318.43	315.33	315.68	320.51	322.89
301.01	306.17	299.68	299.41	302.38	306.81	304.56	303.86	302.7	304.45	304.58	304.95	303.5	304.32	306.44	303.44	302.84	303.19	302.91	298.14	305.41	302.24	305.93	305.5	305.38	306.64	304.11	303.97	299.53	304.33	300.52	302.33	299.56	301.64	302.44	302.33	305.7	305.19	307.91	302.79	301.98	306.8	303.65	307.13	302.7	307.14	304.7	305.23	302.85	300.98
314.56	315.06	311.19	309.62	313.62	309.36	310.88	308.63	310.08	312.6	311.6	311.91	311.73	315.67	312.39	306.93	311.1	312.16	312.31	312.2	310.68	309.1	310.21	312.8	316.87	312.41	311.08	315.33	315.62	314.81	313.23	314.01	314.26	314.3	312.39	311.95	308.89	307.29	316	310.21	308.26	312.88	310.78	311.03	315.66	307.68	304.6	313.36	317.03	316.06
319.08	314.51	314.47	315.22	314.7	316.14	315.21	314.07	312.54	313.35	316.3	318.37	313.4	310.79	317.11	313	315.74	316.54	314.43	316.39	314.44	308.25	313.16	311.42	316.21	308.52	319.5	314.72	321.52	313.69	315.09	317.52	313.95	315.33	313.05	311.85	320.09	315.59	309.06	312.21	310.86	316.32	316.52	320.69	315.3	310.72	313.26	323.12	315.55	311.31
329.4	327.85	330.17	331.06	327.34	327.19	333.04	325.26	331.83	326.49	330.61	326.53	328.71	326.47	332.97	333.45	329.15	326.46	329.6	326.16	326.35	325.43	333.34	330.37	326.7	322.26	325.08	329.21	328.21	326.62	329.52	326.12	330.93	327.27	326.86	329.08	327.59	328.61	324.97	328.24	326.85	329.76	327.11	326.57	334.04	328.35	325.6	326.26	326.5	327.76
311.32	301.39	306.13	302.45	304.01	304.67	301.04	295.05	301.19	302.2	301.31	306.29	302.34	298.84	304.5	304.22	302.02	302.18	305.86	304.99	301.92	302.5	309.51	301.03	300.94	302.19	304	306.07	302.74	304.93	299.07	303.35	303.48	301.75	298.58	305.68	305.75	305.38	301.94	304.35	303.66	307.76	304.76	305.35	298.98	305.5	303.88	304.02	302.57	304.32
301.83	306.3	309.22	307.93	303.05	302.55	308.96	299.54	307.92	305.17	302.1	305.13	299.19	304.59	301.68	306.13	305.07	306.04	304.41	303.39	309.56	303.24	303.99	301.78	303.16	306.22	303.46	303.78	302.71	301.53	308.97	305.6	305.18	306.3	299.6	306.29	302.04	304.4	310.9	305.24	304.82	306.37	303.95	303.59	303.85	303.35	303.56	306.2	305.65	301.75
306.73	309.19	309.83	304.86	303.63	304.63	306.91	303.84	305.62	304.8	305.41	309.62	311.25	307.44	307.05	306.33	311.29	303.83	305.88	307.83	306.96	304.06	309.34	299.15	310.74	303.38	304.9	307.56	306.94	308.86	303.6	302.21	303.35	307.78	301.65	306.6	303.14	299.24	305.04	304.17	304.35	302.65	303.6	304.46	303.48	308.39	305.56	308.02	314.18	304.9
327.7	325.79	327.93	331.62	327.73	326.56	330.77	327.85	329.91	330.01	329.24	328.93	328.5	325.56	329.8	324.31	328.29	325.95	329.03	332.87	332.26	327.91	330.01	328.06	333.02	329.58	327.68	331.39	328.7	331.72	328.65	327.09	327.35	330.15	327.63	330.75	330.66	335.06	327.11	324.84	329.21	326.84	327.18	322.7	326.27	329.84	328.29	330.35	325.84	331.59
306.86	305	305.29	305.38	311.92	310.13	307.16	312.93	308.08	306.14	313.76	312.22	311.65	306.79	311.65	311.47	312.23	308.23	310.34	308.44	309.7	308.39	306.64	311.08	311.16	306.86	307.43	310.53	309.16	313.82	304.23	308.49	307.36	308.52	306.01	306.41	304.83	309.45	317.32	305.32	309.5	310.67	310.66	306.62	305.75	311.33	305.07	311	313.8	306.73
304.33	305.74	306.27	302.79	306.36	304.25	305.07	306.48	300.9	299.2	301.72	300.89	304.4	300.71	302.9	303.25	304.52	303.52	303.2	304.47	300.73	304.11	305.91	306.03	310.46	300.89	301.12	306.86	304.61	303.52	305.41	303.38	307.13	305.87	307.19	306.13	303.52	302.02	305.34	305.87	303.66	306.91	305.83	308.23	308.67	305.14	305.6	304.87	302.89	305.26
315.34	321.51	314.95	313.09	321.07	320.4	317.26	316.84	318.53	315.28	322.33	319.06	312.86	314.46	318.55	319.09	318.7	320.67	316.32	315.87	320.62	321.63	317.2	315.31	316.7	319.51	318.25	319.16	314.88	315.8	322.98	323.02	312.17	318.27	317.91	319.95	320.2	317.53	318.79	314.76	316.53	318.63	322.24	321.4	316.43	315.81	318.1	320	316.97	321.46
313.72	312.77	314.23	310.06	316.96	317.11	313.76	314.24	313.78	310.63	313.89	318.07	313.08	313.14	313.72	313.61	317.33	314.85	312.92	313.95	313.34	307.04	311	307.44	310.37	316.89	321.21	310.3	311.71	307.85	316.85	310.84	314.36	316.42	318.02	309.88	315.16	316.08	314.1	317.03	311.6	312.12	317.8	321.54	306.65	313.6	318.93	314.41	321.85	311.99
309.27	306.12	302.74	299.38	305.65	303.67	306.75	302.09	302.65	308.33	308.66	308.82	307.13	302.69	309.13	296.33	301.13	302.45	307.04	306.37	303.97	299.62	299.4	303.02	300.98	301.11	305.32	304.79	302.44	309.82	306.68	302.84	303.63	303.56	303.29	305.22	303.3	301.1	304.03	304.51	309.41	300.66	303.17	306.27	306.06	301.2	300.01	297.7	301.23	299.9
315.66	317.21	316.65	313.72	316.48	315.77	312.03	316.81	313.14	310.56	310.93	315.05	316.84	315.15	317.93	316.56	313.25	313.78	314.53	320.99	312.22	318.38	311.76	313.51	316.43	313.29	311.08	316.88	314.48	316.63	312.29	314.82	315.26	314.58	313.95	317.83	316.22	318.86	314.98	314.98	313.4	313.02	313.53	317.55	313.25	313.52	314.99	313.57	313.23	316.29
305.77	303.94	305.07	297.64	305.38	303.8	305.77	301.18	304.31	304.8	298.84	300.4	301.56	301.31	302.03	302.31	301.5	304.7	303.09	301.55	300.15	306.01	301.98	302.09	304.53	306.78	302.99	301.46	304.01	303.37	306.83	303.77	302.28	306.49	299.87	307.07	302.95	301.92	305.81	304.67	301.62	300.84	304.08	300.37	304.72	306.8	304.65	303.71	304.48	306.29
309.32	303.8	307.35	303.83	307.67	310.83	306.64	305.8	307.7	300.35	314.86	305.32	300.7	305.4	309.15	296.77	305.53	307.59	308.2	307.71	304.3	306.16	308.72	308.25	305.86	306.11	305.18	305.37	303.98	299.53	306.38	307.51	305.59	309.26	308.24	307.86	306.42	304.29	303.87	305.84	303.32	306.49	306.51	310.68	300.77	305.93	303.72	303.91	308.14	303.67
302.07	307.84	307.11	302.42	301.82	303.93	303.65	302.34	306.37	308.78	307.72	310.73	307.98	304.18	307.17	310.61	312.33	305.26	306.45	308.25	311.11	305.43	306.89	306.06	306.53	308.61	300.9	301.71	310.24	304.95	308.6	301.97	301.69	300.15	308.86	307.2	308.25	309.19	308.83	302.56	304.13	299.38	302.71	305.7	309.36	305.17	312.92	310.34	306.82	307.9
306.44	314.57	310.04	306.45	309.27	309.31	305.95	307.26	308.24	307.91	306.86	307.83	305.97	309.59	307.96	306.81	310.09	306.89	308.25	304.67	310.6	299.89	310.59	313.23	307.91	306.95	308.18	308.66	310.56	304.79	308.12	305.86	311.97	303.49	310.25	309.86	307.66	310.67	306	306.32	309.88	307.96	303.42	303.54	311.75	312.38	303.38	304	307.18	306.75
306.66	303.29	303.28	302.81	303.85	301.76	309.21	300.06	306.63	310.04	304.16	304.72	305.38	300.09	305.82	304.06	300.77	302.99	305.54	306.07	302.91	302.48	304.75	306.21	304.08	306.48	307.94	304.99	299.17	304.42	305.12	301.06	307.81	300.92	304.83	309.99	307.22	304.73	304.13	301.94	309.36	300.2	303.39	300.68	303.89	306.61	303.95	304.81	300.31	307.44
308.31	304.98	309.19	307.26	306.2	305.25	306.33	310.72	305.38	305.6	303.19	304.38	310.12	310.55	303.6	302.96	306.95	306.53	308.46	302.33	307.92	305.57	301.88	303.06	302.59	304.6	303.96	304.63	308.65	303.99	307.34	304.78	310.4	307.98	305.38	305.88	305.9	304.44	304.19	311.21	308.16	310.75	306.67	306.68	303.6	304.08	304.14	309.27	308.8	306.86
299.78	299.78	300.99	298.94	302.36	301.29	302.96	299.41	295.6	303.15	295.84	304.28	299.33	305.67	300.67	303.72	300.84	300.69	297.08	294.13	299.44	300.29	297.14	303.43	301.59	303.39	298.3	300.76	299.07	300.96	301.44	298.3	306.64	300.43	298.38	300.78	300.16	301.07	306.84	305.18	297.76	304	298.88	303.72	306.79	295.97	302.54	301.59	306.94	300.62
316.94	323.81	313.94	316.05	316.35	323.69	321.33	321.72	317.9	319.2	314.15	319.36	323.59	318.51	324.07	323.56	318.65	317.35	316.75	319.37	316.83	319.24	320.05	313.32	318.07	321.68	316.78	323.45	313.06	325.44	324.86	320.13	320.08	319.04	317.36	322.16	322.89	315.06	320.15	315.47	321.47	318.37	322.62	321.05	318.6	319.85	320.13	321.29	324.34	317.31
322.35	323.41	326.82	324.52	322.66	329.25	323.68	321.22	324.18	322.74	328.89	320.14	322.71	327.74	325.01	326.95	326.22	323.7	322.58	322.26	321.4	326.81	321.59	322.58	321.78	326.54	324.42	323.38	327.5	323.4	322.58	326.24	323.76	323.45	320.32	323.39	326.61	329.21	322.82	329.56	322.38	322.63	322.7	322.13	323.06	329.45	324.35	323.45	327.14	323.87
312.2	309.68	309.23	307.39	309.26	309.8	306.59	306.28	311.67	307.18	307.38	305.69	311.98	309.96	309.75	311.5	310.01	311.65	311.19	305.63	309.09	315.82	310.66	311.8	307.6	311.11	305.16	307.36	315.11	308.99	312.22	313.73	311.67	307.47	312.64	308.51	312.84	311.37	307.69	312.45	312.69	311.84	310.01	310.29	311.97	309.86	311.58	309.58	308.14	308.84
318.67	315.13	321.87	316.24	316.22	313.99	316.04	316.46	313.22	313.65	316.3	315.06	321.57	316.29	310.56	316.67	313.76	317.14	315.94	316.63	313.08	314.34	312.73	316.23	313.32	318.04	314.49	314.6	316.54	319.94	316.4	314.8	318.08	315.09	313.63	319.48	318.43	317.77	313.44	310.85	316.57	313.4	311.72	313.81	313.81	315.31	314.38	311.74	319.27	313.4
297.33	304.48	306.67	303.27	303.02	304.05	305.28	304.52	302.55	304.11	302.06	298.24	298.11	299.65	300.14	299.95	301.26	301.2	299.23	307.98	305.01	305.99	299.68	307.69	304.67	301.39	300.11	304.4	304.58	299.93	304.83	304.79	301.29	296.48	304.84	297.52	303.74	303.98	305.63	298	303.5	302.62	302.61	302.96	298.38	304.79	302.98	301.79	306.03	297.7
304.06	303.83	300.51	301.49	303.22	299.6	308.13	302.87	304.53	302.3	301.67	299.71	296.05	296.75	299.54	300.51	304.76	304.65	303.43	302.35	298.37	302.46	308.86	306.94	304.96	301.7	309.19	303.59	303.71	304.35	302.81	298.13	302.13	304.85	301.22	304.71	303.31	301.62	303.97	307.96	308.21	303.35	299.3	304.61	301.09	302.24	303.62	301.18	302.87	300.85
317.82	315.19	318.73	313.65	318.1	312.28	314.94	312.67	315.16	315.79	314.49	311.83	311.42	313.2	315.74	314.79	316.63	315.82	311.3	313.95	316.21	310.36	317.86	313.3	311.03	315.35	319.14	317.31	316.12	317.6	317.71	311.04	314.88	315.22	313.15	313.78	318.68	314.83	313.58	319.06	318.19	314.26	314.89	317.51	311.32	314.23	313.46	314.59	310.59	315.8
317.15	318.08	327.07	312.27	315.24	315.72	313.75	314.38	313.85	315.27	315.46	319.74	317.91	318.77	319.4	315.66	318.88	314.91	317.11	314.49	316.28	316.19	317.52	313.22	320.46	312.5	313.93	312.16	312.16	317.75	318.55	317.63	313.39	318.09	320.7	316.25	317.01	318.16	314.59	313.6	320.8	322.2	312.58	321.14	317.56	316.97	315.24	316.99	313.25	316.49
327.69	323.72	327.13	333.34	329.27	330.34	324.87	326.5	324.24	332.15	328.76	332.01	330.1	325.41	332.76	328.04	326.57	329.97	331.19	327.18	331.13	332.61	329.54	323.6	325.35	325.66	330.12	329.38	330.41	330.17	325.48	327.59	327.12	328.79	325	323.98	329.55	330.86	327.01	330.01	329.3	328.95	323.87	327.41	327.96	331.86	330.34	330.49	336.74	329.03
293.65	293.83	293.89	299.23	296.28	296.34	291.9	294.49	291.6	295.4	295.36	294.39	293.43	292.49	301.3	291	293.16	296.05	294.75	293.64	297.75	294.37	294.89	292.95	294.25	295.56	295.56	294.5	292.55	295.92	297.15	298.41	294.93	290.08	293.55	292.55	296.11	295.66	292.01	296.81	289.22	291.87	292.85	294.36	296.12	295.09	297.61	295.29	295.72	288.78
304.5	305.64	307.88	304.5	309.18	305.51	303.64	305.22	304.89	303.21	302.42	302.76	304.27	310.53	307.92	305.82	301.03	301.52	299.77	304.42	303.04	304.33	308.22	304.18	305	306.57	299.49	302.4	299.86	305.83	301.65	303.43	307.73	302.84	302.95	303.89	307.12	304.05	297.93	304.78	309.92	304.76	302.43	302.61	305.77	305.88	306.75	302.87	305.87	304.48
294.38	295.14	291.46	294.92	289.61	298.1	294.01	292.23	292.62	295.36	293.31	289.98	293.65	287.94	292.72	292.05	288.75	296.43	288.82	292.13	292.87	297.39	295.41	297.14	294.32	296.89	293.67	296.39	292.46	296.27	292.79	294.68	296.93	292.35	289.6	290.92	299.84	298.98	293.28	292.16	292.91	294.25	292.01	293.52	295.49	297.15	294.5	297.76	292.35	298.16
323.32	326.45	325.92	326.34	330.72	323.61	327.48	327.1	326.33	324.39	327.43	325.77	323.83	322.91	324.54	327.95	323.79	322.57	322.22	326.27	321.8	324.91	325.09	325.51	327.64	325.57	324.95	328.83	325.44	319.91	322.52	317.21	324.04	323.04	320.11	324.39	322.61	320.26	322.93	324.57	326.92	322.56	326.12	328.36	325.56	325.39	321.2	323.18	322.18	329.16
291.66	290.36	295.06	293.8	295.93	295.13	298.55	298.29	296.17	294.01	289.91	299.97	292.2	296.98	295.91	293.56	293.45	295.96	291.06	295.06	291.5	295.61	295.01	293.63	294.7	291.56	298.73	297.12	299.14	297.51	291.91	293.88	292.99	300.19	293.23	299.46	294.15	295.29	296.72	295.45	294.33	295.08	291.66	293.93	295.08	296.1	292.34	293.14	296.53	290.62
325.28	324.01	324.73	323.12	332.73	324.34	329.95	323.27	326.12	322.38	324.35	328.07	320.9	320.05	329.58	329.26	324.76	328.07	322.91	329.31	325.81	324.27	322.94	330.21	320.65	325.33	319.21	324.91	329.64	326.46	326.29	323.46	327.96	326.6	326.18	327.21	327.45	324.49	325.34	328.86	324.11	321.22	322.39	326.47	323.2	327.93	320.44	325.14	327.64	328.06
316.14	314.53	310.07	322.28	316.5	314.95	319.4	316.78	319.86	312.25	315.77	314.56	315.55	313.08	315.27	320.11	314.72	316.29	309.41	317.54	313.43	317	318.28	316.03	315.57	320.26	315.91	321.48	318.63	314.49	313.67	314.38	316.41	313.65	316.19	315.93	313.4	314.68	317.36	314.16	313.46	318.39	316.34	314.14	315.21	315.31	317.29	320.29	314.83	316.8
291.22	293.38	299.13	296.34	298.44	289.22	297.93	295.16	292.44	288.17	296.94	295.07	300.38	299.39	301.27	293.59	290.07	297.12	292.24	292.85	303.66	296.41	297.34	292.7	290.39	292.75	290.92	294.05	297.17	294.81	296.56	299.07	300.21	290.67	291.34	296.15	293.6	297.08	298.68	297.82	296.5	298.11	293.37	297.97	291.15	297.09	297.44	290.23	302.42	290.85
292.27	292.15	291.74	302.37	295.4	295.79	292.41	294.22	295.35	294.51	292.53	291.03	292.56	296.64	288.98	287.83	293.26	289.13	291.87	294.98	293.32	295.39	289.8	295.93	292.81	296.09	298.1	290.29	292.42	290.56	292.97	288.59	293.07	293.2	291.31	296.24	297.46	294.37	297.39	297.47	294.24	292.79	293.24	292.92	295.54	295.79	292.26	291.73	298.41	293.64
315.77	310.75	315.88	311.69	316.49	314.21	319.04	318.57	313.79	306.78	318.81	312.09	317.81	317.25	316.16	313.27	320.02	306.63	313.54	315.84	315.38	315.96	319.21	312.03	316.66	317.28	312.34	311.07	321.06	315.71	312.4	321.68	312.82	316.76	319.01	315.62	314.39	317.05	316.94	317.89	316.61	313.88	309.18	313.46	313.79	313.81	318.14	312.61	312.71	312.67
301.72	305.17	302.58	305.69	301.86	298.16	302.37	301.48	304.26	299.41	300.97	303.26	300.53	297.26	302	301.93	298.37	302.31	300.18	296.14	302.93	300.58	301.67	300.5	301.25	301.48	305.19	302.11	296.42	301.73	299.68	296.32	297.87	301.95	298.36	302.78	299.53	301.24	301.55	298.35	302.71	305.98	299.16	298.01	293.61	295.97	302.36	301.05	299.47	304.91
318.4	313.04	312.48	316.33	315.09	314.85	316.87	312.09	314.11	315.83	313.08	313.95	318.17	316.99	318.9	315.31	313.32	315.22	316.03	315.12	309.23	309.41	310.21	315.73	314.95	313.03	310.38	317.39	314.66	310.52	312.29	320.58	312.19	310.11	311.17	315.01	316.54	317.18	317	312.81	312.73	316.45	309.15	313.78	311	311.15	319.29	319.18	313.62	318.51
315.89	320.21	318.24	319.16	315.22	322.29	317.28	317.67	319.6	312.8	316.24	314.63	317.21	311.59	316.23	315.88	314.23	313.62	322.83	318	320.9	320.34	317.24	310.61	323.18	311.83	315.96	317.68	318.34	319.56	318.61	314.5	319.98	317.18	319.1	320.69	319.89	319.31	313.8	318.5	313.56	321.62	317.08	319.49	317.42	316.62	318.29	316.16	320.66	321.62
293.84	295.05	294.9	295.01	295.02	295.37	288.56	293.52	298.51	292.89	296.07	296.82	292.61	294.56	289.69	293.54	296.43	294.48	293.14	290.54	289.15	294.19	291.54	298.93	289.8	296.16	294.04	293.96	296.19	290.91	290.15	295.7	296.32	296.1	289.26	297.28	293.8	296.81	291.79	296.49	295.07	292.9	294.97	297.73	297.07	294.96	298.29	295.66	297.36	295.89
296.33	294.27	293.15	295.79	299.74	299.16	299.51	294.09	297.38	294.28	297.31	297.2	293.92	298.33	292.65	291.66	292.46	297.25	297.9	299.09	292.57	299.79	300.64	297.64	294.37	299.32	293.93	293.3	299.64	291.05	298.9	299.82	295.02	299.32	299.61	299.8	302.66	302.55	293.94	293.69	298.99	297.93	301.83	297.74	301.21	292.61	301.54	295.58	292.66	297.28
[truncated: 349 more rows]
[truncated: 150 more columns]
