# Supplementary material for: Genetic dissection of main and epistatic effects of QTL based on augmented triple test cross design
Source: PLoS One. 2017 Dec 14;12(12):e0189054. doi: 10.1371/journal.pone.0189054 (PMC5730204; doi:10.1371/journal.pone.0189054)
Supplement: S9 Supporting Information — (ZIP) [file pone.0189054.s009.zip › z5_1500_0.2_5.csv]

297.94	298.36	297.88	298.71	301.87	298.49	296.13	296.21	293.69	294.14	301.96	291.96	294.39	298.76	294.23	302.51	298.37	296.77	296.77	295.34	302.27	287.54	303.02	297.63	288.53	295.86	300.97	301.78	297.35	296.22	298.38	298.61	296.32	301.61	295.08	297.52	296.49	298.48	289.86	294.64	296.07	297.3	297.32	298.52	293.77	291.44	293.98	299.87	299.61	299.42
309.14	313.72	312.86	310.77	314.15	317.13	307.63	309.37	313.68	315.27	317.81	310.55	306.31	311.63	316.94	309.49	309.91	311.34	315.55	313.27	316.53	318.19	311.26	314.84	315.9	318.36	319.09	312.91	311.3	314.16	312.97	317.15	314.66	311.9	316.23	320.89	315.79	315.32	321.11	314.96	314.23	313.41	307.71	316.89	317.02	315.48	306.56	313.55	312.05	304.63
337.25	328.01	330.8	331.29	330.96	324.31	333.99	332.05	325.26	328.55	327.39	326.49	329.99	327.32	328.44	329.35	320.76	327.72	337.44	326.38	331.59	322.09	330.02	330.67	326.68	333.77	327.09	331.23	335.63	329.88	322.77	332.3	329.7	327.59	333.1	331.61	330.45	332.7	332.38	327.47	323.44	319.79	331.43	329.05	327.29	328.14	325.59	322.52	326.83	329.22
307.99	321.34	315.1	311.63	318.04	316.27	310.06	310.28	315.38	305.05	307.54	311.07	314.3	311.28	315.81	320.05	314.39	315.4	308.64	314.41	310.69	305.5	315.81	314.68	311.63	306.03	312.88	317.08	315.76	310.68	316.45	305.16	309.43	317.58	318.68	313.56	313.55	315.46	315.53	319.52	313.23	308.63	307.81	310.87	315.61	309.74	318.49	310.13	312.65	315.88
317.3	317.93	315.3	308.26	311.01	320.21	321.1	318.08	315.06	316.53	312.57	318.74	314.6	312.09	318.74	314.67	323.35	317.36	321.12	318.54	313.26	323.03	311.96	314.22	318.32	311.95	308.73	319.18	316.36	310.45	319.38	317.87	316.87	321.95	322.18	312.99	313.13	315.94	316.65	318.68	319.67	318.13	319.95	316.3	320.07	320.99	313.64	323	314.83	313.37
308.19	310.46	305.95	308.3	299.56	306.33	303.62	303.3	305.92	307.08	308.02	311.19	301.1	307.23	301.4	308	306.05	308.46	301.87	310.49	301.37	307.87	305.98	304.85	305.86	310.24	307.67	307.1	302.26	301.19	305.96	306.94	309.66	303.2	298.89	300.36	301.82	308.9	298.56	303.78	299.06	299.54	303.14	299.01	304.24	309.86	304.28	300.97	305.73	314.66
307	308.66	304.81	311.93	314.59	312.5	318.97	310.49	310.7	306.71	311.3	305.23	317.98	304.39	311.57	307.09	311.89	308.76	315.77	312.02	303.15	316.75	315.11	311.02	307.47	312.13	309.46	313.44	307.78	305.16	314.3	310.13	308.7	314.28	309.73	304.63	302.53	312.64	311.85	311.2	314.78	311.74	317.32	308.65	307.22	311.25	307.55	309.81	312.5	309.99
322.98	323.46	317.43	323.13	321.73	319.79	322.28	315.9	322.83	315.13	320.59	319.23	323.78	321.67	321.6	328.33	315.67	320.46	321.43	321.08	317.5	313.13	318.98	319.98	320.82	325.78	318.79	323.53	324.95	323	320.8	319.86	317.13	316.35	316.83	324.05	322.24	319.02	323.3	321.57	319.51	320.98	321.37	317.4	319.07	317.75	322.5	317.5	324.38	320.79
296.55	297.39	302.08	304.61	310.74	295.59	294.96	297.35	304.02	304.91	299.52	303.06	292.03	295.93	294.8	302.24	295.76	298.63	299.77	294.26	305.28	294.52	301.81	295.5	291.78	297.09	305.21	298.78	297.14	296.23	307.72	291.68	294.71	303.79	303.69	303.47	300.43	301.32	296.5	303.77	296.66	297.01	298.5	297.99	301.53	303.86	300.3	298.3	307.05	299.74
293.13	288.12	298.12	295.83	292.73	303.74	290.43	300.65	294.08	292.48	292.72	293.85	297.6	291.04	299.69	294.92	294.15	292.04	295.33	294.02	292.44	299.61	291.38	296.07	296.64	296.11	296.89	300.88	299.55	296.08	291.4	292.49	293.4	285.61	298.08	295.01	296.26	300.58	291.14	293.46	292.97	298.35	293.8	290.9	292.48	295.03	295.31	290.23	290.59	292.45
314.41	305.23	309.16	309.49	301.13	309.28	307.93	311.19	311.3	315.35	316.26	307.91	314.15	310.49	313.08	313.04	308.62	308.57	317.14	306.03	309.17	302.7	303.41	311.38	306.59	309.29	308.35	306.6	309.26	310.16	311.05	309.06	306.35	303.26	313.28	303.43	307.52	313.05	305.81	314.73	307.43	309.93	313.22	312.92	306.25	308.16	314.68	312.84	310.79	305.25
298.01	299.7	307.66	302.61	304.53	309.57	306.7	304.86	298.72	302.51	305.52	310.96	300.38	304.75	301.19	307.5	301.22	307.6	309.32	299.55	311.26	303.4	307.26	306.75	307.86	310.5	301.62	305.23	304.41	302.19	305.72	304.56	305.79	307.33	305.39	302.15	302.07	305.65	299.55	303.69	294.98	304.82	301.89	304.61	304.27	301.49	306.37	307.6	309.1	309.21
321.09	313.1	320.91	316.99	310.57	315.93	319.21	311.49	318.88	307.28	312.63	316.25	314.74	316.32	317.38	309.08	314.29	320.95	314.15	313.09	316.22	314.21	321.38	318.57	318.39	321.31	315.9	311.69	322	312.02	317.06	312.4	311.06	315.95	315.25	312.59	320.86	324.33	318.94	324.89	312.57	324.16	318.91	311.49	315.64	317.24	315.94	313.55	316.64	312.18
315.62	320.06	309.82	321.86	316.97	312.17	312.7	314.92	316.79	313.37	319.84	327.72	311.2	309.75	313.59	317.81	318.48	314.08	312.23	314.1	325.4	311.7	315.52	308.97	314.45	318.52	314.76	319.16	321.1	311.11	312.61	312.66	312.06	313.6	316.6	315.82	319	317.89	318.37	324.17	314.39	308.75	314.81	323.67	314.21	310.34	321.85	309.5	311.26	314.59
311.99	312.65	312.23	313.43	306.05	318.18	321.26	316.57	317.8	314.02	306.13	316.06	324.72	309.88	317.92	313.34	313.94	309.12	314.74	312.88	312.71	320.09	315.76	321.98	306.93	313.51	319.39	316.53	312.87	312.55	317.15	316.24	311.66	314.46	314.59	310.69	314.16	315.98	320.32	314.01	316.99	311.62	319.17	318.25	314.83	314.55	311.78	308.76	311.69	313.92
320.1	317.74	316.43	314.99	319.43	320.81	321.88	319.13	312.93	318.75	316.98	316.2	316.57	322.37	318.43	314.64	320.41	322.08	315.46	319.52	309.36	315.58	315.38	316.67	313.01	316.54	321.34	320.55	317.28	323.31	318.19	312.92	317.93	317.47	312.36	312.79	310.24	309.81	312.5	315.35	320.72	323.36	316.12	324.43	312.06	312.71	319.63	320.55	315.77	315.14
306.57	309.03	315.08	306.07	311.19	306.13	313.26	312.45	312.18	313.64	308.73	309.33	311.09	305.96	306.37	313.56	308.35	312.39	307.87	307.78	309.79	308.43	315.73	316.39	308.61	307.38	304.61	303.17	306.22	313.7	312.78	308.32	302.21	310.49	311.12	308.37	305.72	310.75	310.44	311.6	312.1	311.7	305.56	313.94	304.85	312.42	313.17	314.55	304.59	316.75
315.37	318.21	322.31	317.7	314.77	320.13	323.6	317.7	322.58	318.79	329.99	322.4	322.96	315.83	321.26	319.73	317.78	324.54	318.71	319.09	320.81	321.6	324.36	311.74	325.91	319.88	313.02	317.92	318.66	320.03	321.03	315.68	318.98	322.85	317.89	317.29	322.17	322.8	311.22	320.23	310.88	318.32	319.02	312.48	324.23	320.25	314.99	319.34	320.29	318.63
310.01	302.01	302.98	302.43	304.48	298.34	300.83	304.18	297.39	296.78	303.5	300.57	305.97	307.24	303.22	301.81	299.01	297.65	299.5	300.89	300.72	300.29	298.48	295.47	298.12	302.7	304	300.9	296.38	305.09	302.84	301.14	302.77	299.36	304.21	305.4	307.35	307.01	307.63	307.55	305.86	303.59	304.82	304.6	299.65	306.35	306.3	313.44	302.56	307.12
293.92	308.47	293.95	301.17	303.99	300.75	302.27	308.78	305.75	293.77	302.92	303.47	296	304.31	306.66	307.32	300.36	303.89	305.33	301.9	302.7	304.19	295.59	305.9	305.07	295.26	309.2	301.06	297.89	306.69	299.18	304.57	303.97	305.06	298.13	302.86	308.8	304.15	303.28	306.52	300.43	304.7	309.38	296.75	298.64	300.57	304.49	295.07	293.27	300
316.3	305.04	313.23	315.62	300.37	314.73	321.9	317.02	315.47	312.84	314.77	321.11	314.89	324.35	318.64	323.82	320.49	318.97	318.73	318.47	319.19	307.03	318.91	318.26	316.88	307.24	319.88	314.83	316.56	311.78	321.85	318.16	314.51	322.15	313.96	314.86	309.03	316.69	317.66	314.33	314.73	307.36	312.45	320.43	317.18	315.78	314.4	318.47	319.09	319.43
315.34	315.37	314.02	311.78	308.57	308.66	318.93	313.14	318.86	312.51	310.93	310.52	308.84	307.87	315.26	311.26	308.06	313.53	309.77	305.22	322.16	308.3	313.14	317.43	304.01	309.58	310	311.89	306.44	305.62	307.56	306.75	312.98	313.4	306.28	311.43	313.6	312.28	309.45	315.78	306.44	318.51	311.34	314.47	313.66	310.5	313.52	311.67	304.46	306.98
299.92	295.28	303.03	297.69	300.42	293.93	302.31	302	295.9	301.09	298.59	300	300.87	300.81	298.95	291.63	301.89	300.21	304.58	299.11	301.41	298.17	309.31	300.45	301.66	301.16	302.83	302.63	300.89	295.04	299.2	296.98	297.48	304.84	298.79	302.66	301.84	296.69	300.82	294.3	296.56	297.07	292.56	305.26	295.58	303.54	301.19	293.94	292.99	301.95
299.86	301.67	313.91	301.7	304.87	306.3	306.1	313.04	299.6	305.73	304.1	304.93	307.55	305.72	309.44	303.99	311.31	301.35	302.07	306.49	308.24	312.39	309.32	307.78	302.76	305.54	309.01	305.36	301.26	292.61	303.16	298.47	300.18	305.93	301.53	299.44	304.32	307.5	301.05	302.85	304.71	298.22	308.27	303.97	300.97	304.34	300.94	305.72	302.14	306.49
294.28	291.23	295.29	289.68	295.21	288.9	294.43	290.63	300.28	291.84	296.25	292.42	293.81	289.38	293.32	286.15	285.56	298.79	294.32	290.42	291.41	286.1	295.02	294.59	291.23	299.35	292.46	292.85	289.02	296.84	296.35	285.34	294.66	294.07	298.25	298.97	291.71	288.79	301.54	292.62	302.42	293.51	307.5	294.57	291.82	295.96	292.37	297.07	294.38	297.69
300.63	309.25	310.15	304.8	303.57	305.06	309.26	304.67	300.64	302.26	310.54	309.9	305.03	299.26	308.47	305.67	301.69	306.33	304.94	298.86	304.02	308.2	301.96	299.73	301.32	301.02	307.19	297.58	309.01	300.89	300.61	301.08	306.23	295.96	305.74	299.41	305.5	305.03	304.55	300.21	305.43	304.05	305.72	307.41	305.91	304.76	305.47	301.8	300.74	310.47
306.27	303.14	294.7	300.36	300.5	295.19	302.21	300.5	300.33	300.14	306.17	303.47	303.81	304.67	311.57	299.45	293.29	307.11	306.77	306.53	304.45	295.59	299.92	303.86	302.36	300.1	301.63	309.39	301.03	307.15	294.74	302.05	296.94	305.5	301.41	301.91	309.17	302.2	301.33	295.65	297.2	299.65	299.72	304.22	301.21	299.6	299.07	305.65	305.1	295.85
305.16	319.74	322.24	316.3	319.19	318.68	313.51	315.38	313.13	316.32	309.23	314.76	318.97	311.97	320.68	304.51	316.12	314.49	308.8	314.2	310.56	317.38	316.07	317.68	315.06	314.34	315.3	315.85	312.95	314.94	317.85	320.9	314.57	320.09	314.43	312.69	315.58	321.46	315.82	318.01	317.99	312.72	308.28	308.82	315.74	312.84	315.02	314.59	317.9	315.17
309.75	306.71	309.87	316.02	309.03	310.84	313.79	305.2	311	306.49	311.73	308.95	310.59	313.66	315.57	309.46	308.33	312.77	308.97	309.59	302.23	306.24	312.98	307.37	313.54	312.02	310.84	315.99	315.2	310.56	309.96	310.6	314.42	311.81	316.89	309.42	310.97	306.85	304.25	316.31	315.25	311.16	308.93	315.78	316.58	314.63	314.28	309.63	316.85	320.55
310.33	306.39	302.54	304.52	305.96	302.96	303.84	300.66	304.28	306.65	304.48	303.55	299.72	306.91	299.64	305.15	308.02	305	306.32	301.38	298.3	301.1	306.74	303.5	307.29	297.99	305.36	295.84	309.39	300.37	302.97	305.93	307.99	306.64	308.54	304.88	294.84	306.77	301.63	303.46	298.14	303.85	300.72	302.79	310.11	308.34	298.86	306.15	300.77	311.32
306.01	308.52	306.31	309.87	304.47	307.8	304.32	301.19	304.35	300.06	296.74	300.7	305.66	305	302.43	307.68	303.18	308.04	306.46	307.98	302.54	294.69	305.64	301.25	297.5	303.51	308.24	308.85	301.27	295.87	307.95	306.76	302.64	305.28	302.38	299.42	301.68	301.77	309.56	301.93	298.83	306.82	301.69	305.19	308.7	306.02	302.37	305.5	304.48	305.2
311.57	317.94	314.48	313.75	306.65	316.88	316.52	310.86	312.14	310.37	322.54	316.92	320.01	308.3	320.72	314.03	308.57	310.82	310.81	313.95	310.83	319.65	317.35	314.17	307.96	313.64	314.55	312.2	314.7	319.84	315.99	320.25	306.62	317.37	312.3	319.47	323.44	312.36	321.09	315.87	312.21	316.24	317.04	312.81	311.37	312.61	313.42	314.43	311.85	315.17
292.51	295.29	296.73	300.25	294.01	297.16	299.44	290.41	296.38	299.75	297.09	295.32	292.56	298.83	295.94	300.64	292.41	293.08	298.46	294.82	300.51	296.32	289.79	296.08	298.47	293.46	295.08	297.71	298.78	297.82	297.27	300.8	294.66	295.56	295.18	293.87	291.98	292.28	291.44	289.52	291.05	295.7	302.55	293.03	300.45	300.86	293.68	300.93	294.07	290.77
300.78	310.44	304.43	314.26	313.57	310.01	304.69	308.29	311.15	312.14	299.79	306.81	306.51	309.52	305.62	305.47	297.88	306.5	306.43	310.39	302.62	311.62	306.98	304.24	303.87	308.77	307.93	302.98	306.1	301.59	308.07	310.24	303.56	305.27	304.37	306.11	304.31	304.92	305.17	298.31	307.55	304.84	304.51	312.55	303.74	304.88	306.75	301.17	307.27	300.45
299.26	303.8	299.58	303.26	305.41	303.85	299.66	302	302.61	299.23	307.56	305.47	304.71	309.65	300.09	298.86	302.85	304.16	305.83	305.32	305.56	301.54	299.71	304.62	305.65	300.92	304.81	302.58	301.55	304.81	300.28	304.84	303.25	305.33	294.75	303.04	299.35	300.37	301.44	302.22	307.52	295.09	308.01	300.33	303.9	304.38	312.06	298.46	311.21	309.6
313.07	313.59	313.49	315.77	317.62	308.51	312.64	311.72	314.45	316.28	316.44	322.13	307.02	312.15	311.46	313.82	321.25	313.26	311.65	316.78	310.38	314.52	313.08	316.76	305.99	310.72	313.93	319.21	317.4	310.79	311.42	317.96	311.44	318.16	314.28	309.86	322.89	312.02	308.01	314.52	311.28	313.43	318.98	312.24	310.91	321.57	316.14	313.32	317.38	312.93
289.91	294.18	294.36	292.39	294.38	299.94	297.16	292.79	295.29	293.3	291.76	298	296.84	290.96	300.3	288.66	293.66	296.68	299.77	290.19	288.15	290.8	294.29	291.95	295.02	293.93	291	282.77	304.71	294.42	290.37	294.99	295.01	292.87	288.64	293.89	295.67	298.35	294.64	291.11	293.79	294.93	296.76	295.02	293.37	303.75	292.55	290.36	301.06	298.58
317.62	317.11	311.63	313.47	317.63	311.77	316.45	316.94	311.66	313.42	320.26	312.59	312.7	315.67	311.34	314.6	312.57	318.5	311.32	319.35	315.46	322.04	314.83	323.63	316.72	318.35	315.41	307.86	309.91	309.81	310.95	314.97	317.76	312.82	314.94	306.75	318.37	319.76	320.4	316.35	311.93	315.06	322.57	313.52	316.77	315.68	313.9	316.78	318.51	317.54
302.44	299.37	304.39	301.94	291.92	292.81	299.96	293.59	296.31	295.66	298.89	293.27	295.48	293.18	299.15	294.83	293.45	301.02	291.6	303.06	292.38	293.31	297.69	297.15	298.15	292.37	298.3	295.83	294	297.35	295.3	289.77	298.81	295.07	295.95	308.15	297.31	295.66	297.74	300.75	297.59	291.85	300.36	301.76	299.18	292.27	301.25	298.34	298.74	294.25
315.83	326.65	319.61	323.38	316.31	319.41	313.51	320.2	310.14	321.72	314.9	328.17	317.24	320.3	315.82	319.99	320.87	323.23	317.17	313.88	315.99	320.14	315.36	321.08	319.01	319.66	316.31	319.47	316.13	321.23	317.38	323.97	314.26	315.8	322.17	321.28	320.79	314.85	317.75	319.61	323.55	317.91	320.1	319.32	311.83	317.01	317.37	318.07	319.88	321.47
312.17	315.15	310.65	317.08	314.37	320.91	313.02	309.89	316.24	309.59	308.78	316.29	315.91	312.02	316.66	313.33	309.98	310.04	308.51	313.4	321.8	318.48	315.66	319.41	306.92	314.56	312.51	313.28	314.26	317.4	312.63	311.68	312.84	312.66	319.12	314.25	321.14	306.2	317.72	316.16	310.07	316.53	318.27	307.95	311.79	313.27	312.54	310.06	315.62	308.52
313.12	316.06	312.71	311.49	310.18	317.45	314.29	311.07	316.65	312.14	312.83	313.54	316.35	308.98	310.2	313.43	309.71	318.93	316.89	314.81	316.38	313.16	309.24	305.85	316.25	316.98	318.71	315.87	313.39	311.82	313.71	312.8	320.67	314.93	311.55	314.9	310.16	313.01	317.28	319.4	314.85	313.46	309.11	310.61	322.09	319.15	313.57	308.72	312.87	310.18
313.36	315.74	319.74	312.37	320.8	316.41	317.79	319.26	316.79	324.24	312.22	314.22	318.38	317.75	321.04	323.29	318.78	319.33	318.76	316.19	321.91	313.94	323.95	326.05	326.04	318.5	320.81	316.35	321.21	315.86	315.4	317.16	318.9	324.45	321.98	319.73	313.28	318.45	318.17	322.6	314.79	315.11	315.22	315.83	313.42	321.86	322.27	319.64	327.37	310.56
314.02	316.49	316.75	320.61	314.08	312.77	313.48	316.55	310.44	315.49	319.39	311.1	320.46	308.76	319.09	314.11	316.08	313.27	319	323.03	309.72	305.2	316.4	319.33	315.27	314.93	317.86	317.41	310.88	312.53	324.03	317.39	314.45	324.57	311.82	314.63	314.41	313.51	323.79	315.35	318.67	315.53	317.22	310.29	318.51	316.54	317.09	311.65	316.79	313.81
329.52	324.97	331.55	330.99	328.45	329.44	323.83	331.86	331.03	326.67	323.64	324.24	319.08	330.13	323.67	328.77	331.18	335.65	329.44	327.03	328.81	329.89	324.36	324.56	334.47	327.76	327.28	329.9	322.57	325.61	331.9	326.77	331.38	334.35	324.55	328.69	336.14	323.57	323.4	325.48	326.52	332.65	326.48	328	331.74	333.19	329.79	319.95	328.19	330.28
312.95	323.22	314.42	318.06	320.81	312.17	319.21	322.74	311.97	319.68	312.29	324.45	317.5	323.6	323.75	317.49	317.5	313.33	320.1	326.75	325.15	318.3	318.45	322.76	323.51	323.6	318.96	313.26	316.65	315.57	311.91	317.97	317.57	317.8	328.23	318.22	317.23	319.76	313.19	314.49	321.57	325.48	317.74	321.93	316.83	321.83	318.49	319.82	322.78	322.42
310.93	307.69	318.04	309.69	314.74	316.34	317.86	318.1	318.43	314.62	320.82	312.46	320.2	318.37	312.22	317.02	313.07	319.16	325.42	319.59	321.38	315.87	311.74	319.95	311.28	317.92	320.77	317.18	316.72	311.19	314.76	312.29	321.73	313.9	316.99	320.67	310.13	317.74	320.3	321.65	316.71	320.07	318.65	309.29	319.44	314.35	316.48	318.27	319.73	312.72
304.15	306.75	304.96	299.74	297.99	300.94	299.65	309.46	310.18	304.11	302.34	304.42	304.58	301.24	303.68	296.8	304.23	297.93	305.04	304.2	299.73	306.76	297.44	303.79	309.12	301.57	309.79	303.89	302.09	302.68	306.36	299.06	306.7	302.12	305.11	297.06	301.04	305.22	302.33	304.44	303.05	307.73	299.94	303.96	307.88	306.33	309.18	298.28	302.61	308.9
300.18	305.82	305.45	300.8	304.29	300.92	300.84	302.91	295.05	299.39	295.43	304.75	293.83	304.32	307.42	305.87	304.03	302.72	307.67	298.75	301.63	299.56	305.32	293.32	301.26	307.6	298.59	305.97	303.51	314.88	309.19	305.52	303.54	304.69	304.75	300.04	310.74	306.01	300.11	299.43	303.39	301.36	299.58	303.11	301.75	305.03	299.61	304.73	305.51	304.77
307.68	303.51	303.49	302.38	300.92	303.03	308.56	311.28	301.96	305.19	302.49	307.13	303.88	305.67	311.79	307.93	306.24	302.64	305.73	302.78	305.54	310.47	300.93	308.75	309.52	307.71	304.66	311.96	310.92	304.43	310.4	306.88	296.97	309.52	310.04	304.04	311.12	303.82	313.75	305.13	301.93	308.13	309.42	310.39	305.08	306.33	302.3	309.54	301.91	308.28
313.95	313.37	318.06	315.82	313.86	320.97	315.04	319.33	308.39	309.84	313.59	317.04	320.12	317.67	315.22	313.7	311.74	314.71	307.58	312.7	315.51	311.99	312.38	317.15	321.07	313.62	317.45	315.77	318.54	320.97	317.87	317.56	313.78	313.63	307.49	312.03	318.43	313.61	315.84	312.92	322.18	309.51	319.14	314.48	315.39	308.27	314.82	322.81	307.43	313.85
327.28	320.47	318.95	326.65	316.13	330.15	330.78	318.1	321.5	326.27	323.16	316.83	325.82	327.35	319.93	321.23	335.35	326.06	321.49	322.1	330	326.59	325.62	328.56	321.08	321.11	324.11	319.74	326	324.62	327.73	327.24	328.24	325.86	321.35	322.31	318.5	329.14	327.36	324.13	324.47	319.95	326.43	323.68	324.6	325.34	321.47	325.26	325.54	325.37
311.13	312.82	308.39	311.36	312.55	306.2	309.35	303.2	305.62	308.28	305.48	305.34	305.29	304.13	304.72	303.26	303.07	304.06	304.59	304.56	297.24	303.27	305.93	307.77	301.78	298.47	306.56	302.48	310.2	303.58	310.15	307.43	308.93	314.97	304.09	311.2	304.88	314.56	314.02	306.56	307.99	300.63	306.18	306.91	308.77	308.1	311.38	302.01	312.3	308.83
300.01	297.36	304.85	292.92	293.92	302.62	300.62	301.58	296.7	303.5	308.52	298.23	300.53	293.19	305.96	299.84	305.1	305.39	302.2	300.55	294.72	295.09	297.72	299.33	291.74	297.38	303.66	289.51	301.61	294.9	298.64	295.92	292.87	302.4	307.34	300.43	299.74	291.76	306.48	300.06	301.98	302.12	291.67	297	310.17	293.85	295.96	301.81	299.57	302.68
332.16	331.5	332.05	331.44	332.74	328.47	326.45	331.65	328.65	332.38	326.34	329.95	331.69	335.13	326.86	334.98	321.96	326.76	330.16	330.57	325.49	331.47	325.29	329.83	324.89	327.22	329.18	330.19	338.08	316.85	322.37	329.36	335.2	330.94	334.02	329.09	332.9	324.18	328.25	331.7	329.22	330.67	338.11	333.29	332.72	329.98	338.68	334.04	326.68	328.41
305.7	310.83	311.07	315.3	308.46	309.28	310.94	306.01	306.46	310.28	315.22	306.66	309.29	312.54	306.38	307.81	308.31	313.4	315.12	312.31	310.05	310.08	310.27	312.99	316.69	309.64	310.8	312.79	309.53	312.46	306.34	300.07	310.48	308.75	306.56	306.52	309.08	312.61	307.19	307.5	308.38	305.07	313.09	309.07	303.77	307.81	307	318.78	307.8	307.09
295.67	300.09	293.52	296.81	296.59	301.96	301.19	301.47	292.39	295.33	292.84	296.47	296.78	298.28	296.36	298.05	301.11	303.68	294.29	301.2	295.28	291.79	298.62	300.83	294.32	298.62	297.97	299.61	295.39	297.32	297.23	291.66	304.6	294.63	303.3	295.14	300.96	296.86	293.84	294.01	286.91	294.23	295.31	300.5	294.1	301.4	295.19	293.89	300.96	294.03
304.05	292.47	303.68	301.79	298.47	297.52	302.62	296.6	303.94	303.77	305.31	299.6	296.73	306.46	294.31	297.32	299.81	297.41	295.96	298.79	302.45	303.34	306.73	304.04	305.59	302	299.45	301.27	297.67	297.79	301.85	300.07	307.43	298.94	304.86	303.3	300.92	300.96	302.4	303.09	297.16	296.53	297.16	302.7	306.63	302.78	300.63	294.78	295.59	295.52
330.83	330.33	329.27	324.75	335.72	329.75	328.99	325.9	326.95	328.63	322.38	329.23	330.9	325.44	331.93	331.65	334.04	333.8	331.56	331.18	333.23	328.67	326.65	320.23	330.94	329.71	336.87	328.83	331.73	325.5	326.42	325.42	325.26	330.03	328.53	323.02	331.5	327.77	335.61	329.96	331.65	336.96	329.67	324.81	334.03	324.78	334.08	327.9	327.79	328.58
306.14	317.53	313.94	310.04	309.03	311.02	310.48	306.83	316.1	309.16	316.68	310.28	311.6	315.4	313.25	315.17	306.22	311.86	301.09	309.24	310.15	311.2	307.7	313.83	304.81	309.93	307.09	309.4	312.07	307.54	313.77	310.54	306.59	303.44	304.11	309.18	307.67	306.91	304.38	313.31	311.79	312.07	305.72	310.79	310.05	314.41	309.02	311.52	314.45	312.77
310.87	304.64	313.37	307.72	313.13	311.4	315.51	310.08	308.33	311.3	312.86	310.82	314	312.31	309.35	312.5	317.16	308.54	304.35	309.04	313.16	308.1	311.69	310.73	310.44	310.25	310.88	313.39	312.85	308.53	306.98	316.16	315.74	306.68	304.45	315.54	316.64	311.04	313.44	306.69	305.14	311.8	302.81	307.86	309.04	303.14	313.37	311.52	309.27	306.82
308.48	307.51	307.84	303.22	303.87	308.08	304.51	298.04	306.84	308.6	302.78	311.98	298.54	305.27	305.43	298.41	313.31	302.92	301.37	311.33	303.7	305.83	306.7	310.05	304.91	296.18	300.54	301.68	305.72	301.67	307.06	304.22	300.72	306.8	300.19	301.69	306.53	312.68	309.08	297.42	299.42	313.13	307.12	306.46	294.7	299.81	301.77	307.41	308.19	303.76
299.82	310.87	304.12	309.24	309.96	306.19	304.38	300.28	303.27	309.7	304.92	309.77	302.21	308.31	311.52	303.4	306.94	297.68	305.02	303.72	306.26	310.17	304.45	311.09	305.82	305.39	309.59	304.17	304.01	300.94	302.43	308.46	307.17	310.13	312.47	315.62	298.48	302.46	308.37	304.01	303.87	309.04	305.8	310.23	307.62	319.08	300.89	306.18	309.61	307.16
312.95	307.06	318.4	323.11	311.93	313.91	306.46	314.62	317.99	313.36	319.38	312.25	318.82	310.3	316.45	314.33	318.06	317.03	310.3	314.37	313.23	312.62	324.81	310.47	314.76	314.83	311.24	306.87	314.85	314.51	317.59	309.59	311.74	310.74	319.86	313.22	314.56	308	318.02	316.5	318.64	319.42	314.49	310.78	315.9	306.02	311.51	310.72	315.48	320.37
314.79	309.61	317.38	310.03	316.85	313.47	307.88	324.23	319.19	311.7	315.19	316.29	315.69	319.8	319.09	311.04	319.39	315.91	307.38	315.21	312.11	317.03	316.2	314.72	311.28	316.55	313.8	324.05	313.18	322.33	314.57	318	322.15	317.49	324.21	318.7	322.3	314.04	314.3	317.79	317.11	315.94	315.6	317.65	312.03	316.63	320.12	309.33	320.02	314.67
309.83	310.63	308.48	308.38	316.64	316.62	309.52	307.72	308.48	317.57	318.27	312.6	315.39	305.99	311.82	310.03	317.01	303.79	306.92	316.99	316.27	308.24	303.89	311.91	312.03	311.61	317.66	311.24	313.13	312.67	319.02	308.2	313.93	311.14	314.04	317.41	306.01	308.38	311.86	313.53	313.4	316.67	316.2	310.83	316.63	313.42	316.14	308.57	307.25	315.34
303.56	303.06	300.59	302.23	305.3	305.05	300.44	299.11	309.22	304.62	301.66	302.49	305.95	308.75	302.94	303.99	294.07	299.59	302.48	306.43	307.72	301.9	299.53	304.19	296.59	296.66	306.2	297.85	303	300.02	308.68	302.89	307.51	298.51	299.06	308.52	305.63	302.42	308.81	309.13	297.15	293.69	297.25	301.89	303	302.25	305.07	296.48	305.87	310.47
305.71	308.84	307.56	311.7	304.98	308.45	305.83	307.07	306.61	307.41	308.24	297.75	304.88	309.41	305.44	314.82	308.83	299.29	306.56	303.11	305.5	304.05	302.55	298.53	307.6	311.74	307.67	304.08	312.91	302.3	301.37	310.47	312.68	306.67	302.12	308.51	302.56	307.56	311.35	300.83	311.21	304.64	304.02	300.87	311.81	303.89	297.96	310.18	309.59	301.11
323.07	326.58	323.31	332.54	328.97	331.54	328.39	330.23	321.27	324.01	328.18	332.53	328.53	322.11	327.57	326.06	323.3	332.71	326.07	327.43	325.41	326.52	331.35	321.35	329.21	329.09	325.71	326.76	322.84	321.62	327.62	323.84	330.25	324.24	327.74	326.94	323.28	325.2	333.4	326.91	321.92	325.05	326.53	320.04	327.87	328.22	322.2	321.74	334.82	320.97
311.74	306.11	303.13	309.38	308.79	309.37	306.39	313.49	307.7	316.67	307.73	311.36	314.05	310.81	316.57	309.12	315.7	309.21	311.87	302.17	312.23	303.4	317.92	310.96	310.24	310.03	313.15	311.67	316	305.21	307.33	306.81	312.28	313.94	311.6	311.73	306.98	305.15	305.6	303.51	308.58	313.6	310.55	310.46	308.13	312.68	307.47	308.65	311.26	314.24
300.63	302.7	307.37	307.83	305.58	308.32	302.46	297.07	305.65	300.92	302.32	299.34	310.51	302.56	304.42	306.69	310	300.86	303.17	301.02	297.03	302.81	300.7	301.51	303.19	302.15	304.79	310.48	301.68	314.35	304.24	307.4	304.89	305.56	309.27	306.2	302.54	302.52	296.2	301.71	303.23	306.69	307.65	299.17	309.41	311.97	306.06	299.16	299.35	313.46
308.83	303.05	301.74	296.63	308.25	298.72	298.97	303.28	300.5	294.86	304.99	306.89	308.48	302.58	305.77	302.12	308.02	307.25	298.51	304.99	305.41	302.41	303.21	311.67	296.64	300.67	316.27	304.82	304.3	297.67	308.5	309.07	295.05	300.4	308.89	312.04	300.18	298.38	308.22	306.46	310	301.43	303.97	310.63	307.75	304.07	302.45	310.21	309.87	303.39
302.36	296.21	311.08	301.06	302.36	313.65	307.74	303.82	304.72	301.99	303.63	305.49	301.07	298.7	304.85	304.57	307.97	302.04	306.67	301.11	296.1	302.6	305.67	296.63	300.4	303.57	298.76	306.28	308.26	300.2	302.47	298.41	304.6	308.63	296.86	307.5	304.26	299.61	307.57	297.47	306.6	303.03	308.41	308.5	301.14	299.27	307.25	304.63	308.14	304.5
313.47	312.4	329.52	321.64	312.08	320.52	320.62	323.35	314.51	317.87	322.98	317.08	312.59	314.57	325.96	317.97	322.01	313.2	317.96	325.29	318.44	324.12	312.37	309.63	312.87	319.4	314.17	321.15	321.01	325.07	330.54	323.66	313	324.15	316.4	315.42	324.31	324.51	316.51	328.06	318.1	311.9	313.86	316.82	322.9	324.08	317.93	311.31	325.3	312.93
312.57	306.81	312.81	308.88	313.43	308.83	313.8	311.51	318.09	308.95	309.33	315.95	311.67	314.51	311.05	316.65	306.98	317.35	309.43	312.98	304.91	307.95	311.71	308.37	311.17	307.73	312.95	310.86	308.03	305.74	311.61	307.27	312.88	310.15	305.64	305.47	304.59	316.68	306.76	313.63	308.67	314.46	306.13	312.64	307.89	311.97	306.51	312.16	311	317.29
319.75	313.56	309.63	306.16	309.56	312.73	310.63	309.63	309.6	308.37	315.3	311.94	310.01	313.37	313.83	310.66	312.26	311.96	315.59	317.23	314.05	310.79	310.53	315.73	311.31	315.79	317.19	309.86	309.21	313.15	315.48	318.29	313.16	317.84	311.3	317.06	308.86	310.37	313.59	313.72	313.71	317.77	312.66	318.48	313.55	305.5	309.17	316.31	311.95	312.59
331.25	321.12	329.86	327.57	330.39	325.08	321.14	323.47	324	327.24	322.78	323.52	325.61	323.11	324.44	336.91	331.27	323.22	321.77	324.68	328.16	324.88	327.22	330.61	321.06	332.62	326.19	326.39	320.85	327.5	327.54	327.51	322.49	318.11	331.02	328.38	312.76	323.22	329.82	323.4	332.23	322.49	323.33	332.37	320.45	313.73	329.05	329.38	328	327.08
315.18	306.62	310.9	320.26	319.32	318.62	316.96	310.77	309.84	312.4	310.95	317.25	316.63	312.49	323.71	317.04	312.01	316.92	313.59	318.94	319.32	310.56	316.44	308.81	310.9	309.4	310.51	316.22	307.26	318.16	313.56	309.48	313.33	312.94	312.61	312.96	315.74	320.13	312.32	313.78	308.04	319.98	312.58	317.43	313.7	318.86	311.87	318.83	307.22	316.88
292.76	294.97	293.47	295.03	301.42	299.92	294.59	301.71	292.06	298.56	284.64	293.12	296.3	301.59	298.53	294.18	288.11	291.19	290.82	293.33	300.33	295.15	287.35	295.28	292.07	292.08	293.37	287.4	295.03	296.3	290.43	291.12	297.21	298.5	292.02	299.49	294.31	292.41	295.11	297.48	289.45	301.18	291.76	295.4	292.35	299.17	292.11	283.35	294.8	301
316.41	321.12	312.44	312.97	312.76	315.05	313.67	315.81	309.65	315.51	308.01	315.24	316.33	316.25	313.33	318.05	314.82	313	319.38	321.77	313.9	308.71	314.84	317.15	306.83	314.38	318.87	314.32	310.5	320.71	318.15	316.94	309.04	317.27	309.42	317.04	319.93	313.48	312.33	317.12	320.21	319.94	319.7	313.73	321.13	317.74	328.51	310.65	315.43	310.38
301.57	293.22	298.41	298.17	307.06	307.36	299.96	296.95	295.74	300.73	296.19	299.7	299.99	301.31	295.25	299.24	303.13	303.56	307.52	306.21	300	300.94	298.25	300.41	294.29	299.47	301.49	295.8	303.74	301.5	301.86	305.36	299.27	306.1	303.02	300.83	292.99	304.92	296.14	306.36	302.11	306.48	295.77	295.96	300.5	297.19	300.94	305.95	301.68	307.21
306.37	306.54	305.32	311.64	309.47	304.98	309.4	310.42	309.33	310.25	306.84	306	301.24	304.44	306.18	303.06	308	304.84	308.63	304.28	304.57	315.36	313.36	304.93	302.74	300.97	307.04	300.56	306.48	306.11	305.01	307.44	299.81	315.04	312.61	305.69	310.42	307.15	304.2	301.9	304.78	304.92	309	306.39	305.9	302.41	297.44	307.25	305.81	309.89
314.91	309.11	314.12	315.64	317.97	316.45	316.29	313.78	314.14	310.45	310.82	311.58	316.72	318.4	312.3	315.24	312.67	312.51	305.78	316.74	310.15	304.1	303.39	311.94	317.75	313.04	315.91	315.81	308.36	312.8	308.37	308.6	311.54	311.4	309.76	311.07	314.59	302.23	312.14	317.83	314.15	318.9	311.47	318.79	315.02	309.76	315.44	318.39	312.39	315.69
312.5	302.79	309.42	306.09	309.1	302.53	311.84	304.42	308.2	315.95	306.84	314.91	313.1	309.38	310.63	301.15	306.94	308.41	310.95	306.23	308.85	314.31	307.94	314.68	308.71	304.77	306.57	307.79	313.22	311.25	310.08	306.18	316.62	310.27	305.63	301.47	313.06	306.59	312.26	317.74	310.81	308.38	308.4	308.46	303.82	303.38	308.05	309.9	309.43	313.03
321.56	317.14	317.23	322.76	318.3	315.72	316.48	320.63	311.83	317.88	310.88	312.61	316.41	317.59	314.25	307.17	309.13	316.87	318.88	310.14	314.51	319.72	312.08	309.3	313.75	318.64	319.02	312.75	319.67	316.64	311.75	314.2	317.6	318.06	317.93	319.42	315.39	311.67	319.56	307.36	310.93	323.58	308.53	316.81	318.55	320.11	316.4	317.15	321.39	316.55
292.88	298.64	300.49	292.21	295.83	295.41	293.31	287.66	294.33	290.67	292.72	294.37	293.02	298.38	289.06	288.78	295.49	294.23	299.88	296.15	293.8	291.44	289.26	295.25	295.24	288.3	298.27	293.74	293.25	294.85	296.75	285.49	301.64	292.11	293.36	289.15	293.9	291.71	287.21	297.33	290.08	284.47	301.65	292.11	289.68	292.95	295.1	297.69	294.99	288.94
312.43	312.93	308.61	315.98	317.15	313.46	308.31	314.11	319.36	311.51	316.45	309.45	309.99	313.11	313.01	314.77	312.21	311.98	308.67	306.99	316.63	316.28	305.83	316.85	316.99	313.64	312.25	311.69	313.42	317.53	310.06	310.2	314.11	311.39	312.66	318.57	315.03	313.48	313.78	318.98	315.55	315.36	313.72	312.54	313.71	317.34	321.7	319.69	310.52	312.41
298.82	298.47	286.13	299.47	302.17	296.58	298.23	299.42	292.7	297.69	299.88	291.96	300.53	292.82	288.89	289.85	303.24	295.38	295.49	296.59	307.42	302.89	296.5	296.26	296.7	288.23	296.25	294.2	301.34	298.34	292.63	299.76	293.92	298.72	296.94	299.86	285.97	294.91	298.42	295.76	294.05	289.85	296.77	297.87	291.23	294.27	289.07	296.09	299.76	287.78
298.88	299.74	294.83	298.58	299.47	300.03	307.99	301.49	305.38	301.77	305.71	304.62	297.12	296.47	301.62	300.88	303.39	302.02	302.24	303.17	298	305.1	295.47	301.56	299.86	305.35	303.41	301.56	304.09	301.51	308	303.98	302.52	294.98	304.6	294.32	301.19	302.7	300.04	308.51	301.68	289.91	298.33	297.16	299	300.88	299.3	308.02	301.23	302.05
329.33	329.68	323.26	324.84	332.28	319.99	328.13	333.64	328.35	328.72	325.24	326.46	329.75	327.98	325.17	329.79	325.42	327.4	330.25	320.95	327.94	328.86	322.8	327.77	322.45	328.47	327.9	332.16	327.84	329.14	321.09	327.87	324.99	330.05	332.71	329.08	325.14	330.96	328.75	324.75	332.85	331.11	322	333.35	327.16	330.86	323.45	323.31	326.73	330.43
311.77	312.18	310.91	317.84	309.75	309.58	308.96	314.36	310.37	314.47	315.3	308.91	311.88	314.1	307.9	315.83	313.68	308.78	308.04	308.37	313.3	311.07	312.51	310.87	312.97	303.03	308.24	311.5	314.09	310.53	308.87	310.35	314.87	307.56	310.43	314.11	316.31	310.96	310.01	312.25	308.16	310.51	312.27	311.43	319.98	311.06	315.21	312.54	317.24	310.07
308.21	310.01	303.91	302.91	304.7	306.18	304.52	312.12	307.41	303.46	310.37	313.57	303.35	310.97	303.08	309.7	308.11	307.18	308.26	306.67	308.49	306.94	302.96	302.05	309	307.19	310.49	310.39	305.37	305.19	307.24	310.53	310.83	308.61	306.75	305.62	305.48	306.79	300.13	312.35	306	306.56	298.15	308.92	305.6	308.78	307.14	301.93	306.79	307.68
320.23	315.15	312.39	316.96	310.01	318.66	323.04	325.72	319.32	315.32	319.21	314.66	324.49	318.54	322.29	319.49	318.98	314.39	326.09	313.34	314.09	322.34	319.75	314.09	310.65	321.22	318.82	313.88	319.69	317.18	321.44	314.02	317.52	317.84	316.26	324.22	312.45	312.17	320.25	315.29	308.5	315.98	320.44	326.05	310.64	311.24	310.26	318.04	313.05	323.08
291.93	301.3	297.2	298.56	302.31	305.22	301.06	297.69	300.18	307.01	302.43	301.65	307.23	300.84	300.82	301.06	296.78	304.66	304.26	297.97	303.9	294.27	300.63	305.43	290.8	302.44	299.86	303.55	295.28	297.03	290.82	300.43	295.77	302.28	298.53	301.28	298.13	302.47	299.54	295.57	296.16	297.56	303.31	299.45	300.74	293.09	297.88	302.43	295.18	296.27
308.13	308.46	309.56	309.29	306.88	303.53	306.77	306.84	305.6	307.59	311.21	306.54	307.99	310.84	308.66	307.18	311.86	308.86	306.23	303.89	307.79	300.24	301.47	308.85	300.8	303.32	310.6	306.98	301.79	306.14	306.29	307.33	301.18	301.05	308.24	310.11	299.97	305.14	308.9	309.79	302.82	308.2	309.23	311.66	303.47	306.95	308.83	313.96	310.26	302.27
327.25	335.7	336.06	333.17	334.82	322.56	335.6	325.54	330.49	323.27	333.31	332.95	331.8	326.97	323.81	329.16	328.23	325.99	326.02	326.06	328.83	325.35	325.53	336	327.44	328.63	334.18	323.08	331.39	323.48	328.12	327.36	326.22	320.21	322.14	329.53	322.02	331.51	330.45	332.46	334.29	327.53	330.12	327.12	328.92	330.93	330.92	329.92	331.29	317.12
301.65	308.92	301.38	305.58	305.59	308.91	304.3	303.14	305.66	308.89	306.89	312.93	310.69	302.6	309.63	305.93	305.81	305.55	304.56	303.88	308.06	298.51	304.19	307.19	299.58	311.77	305.98	308.91	312.76	313.67	302.31	295.42	304.89	304.58	298.54	308.77	302.9	312.04	305.34	306.59	305.71	309.9	306.64	304.57	307.85	309.97	309.1	308.67	308.27	306.95
297.03	307.48	298.3	303.51	305.12	295.72	305.25	307.7	304.61	305.45	303.79	299.93	304.34	296.64	305.32	300.25	305.62	302.73	302.18	300.58	301.55	307.43	306.61	302.95	306.06	304.12	301.24	303.28	299.47	302.74	304.23	309.76	309.98	303.31	303	298.33	311.59	302.13	306.37	304.1	297.39	304.01	301.33	310.78	307.24	300.73	296.98	302.13	301.32	293.87
333.45	325.31	326.21	323.93	329.29	324.6	332.16	323.9	325.3	330.97	319.61	328.29	325.69	325.18	331.69	331.84	329.14	334.83	332.36	327.09	329.95	324.42	328.63	338.96	325.61	336.86	332.18	320.18	327.53	335.34	335.3	332.57	335.4	331.78	329.19	335.46	332.75	325.73	326.98	329.48	322.8	324.47	329.2	331.72	330.49	323.28	329.7	329.1	335.78	331
328.38	334.04	327.72	329.54	332.16	332.44	330.52	323.1	325.98	329.82	325.17	332.31	325.99	326.51	325.64	328.6	334.18	324.07	329.58	332.44	326.14	329.63	322.5	320.66	326.8	327.28	328.76	327.05	328.9	327.43	325.48	325.64	323.77	320.35	320.48	334.78	333.82	328.3	327.12	323.92	325.59	323.2	319.66	326.32	328.6	327.16	330.43	332.31	325.18	325.38
302.52	302.86	300.48	307.27	297.35	304.43	305.05	302.74	305.85	301.63	301.74	306.98	304.32	306.99	308.47	307.98	297.62	306.54	309.92	301.9	301.5	302.4	306.32	302.36	304.62	313.33	306.65	301.99	305.67	310.02	310.29	311.66	309.17	305.42	305.73	307.83	306.68	309.21	306.87	295.83	301.7	300.04	304	297.13	308.51	315.18	299.49	316.34	304.1	311.19
295.24	290.6	289.04	295.69	295.6	294.46	290.78	296.64	296.05	299.74	285.1	293.78	286.01	298.23	298.15	294.44	296.08	293.39	294.1	288.52	293.77	296.49	293.63	291.67	300.67	291.29	306.25	287.68	291.37	293.35	298.31	291.47	298.04	293.49	291.09	300.87	293.75	292.38	289.81	302.54	296.28	294.47	295.26	292.99	290	294.02	291.5	291.83	294.93	298
303.64	297.02	309.65	297.99	306.93	303.57	303.16	302.54	296.72	311.45	300.91	295.44	311.52	303.91	305.89	304.8	297.79	304.96	302.47	307.43	304.65	303.94	304.58	307.59	303.1	307.46	304.07	305	301.95	304.23	306.28	299.69	304.07	300.04	300.41	293.85	303.42	309.6	303.79	299.79	297.83	301.06	302.5	306.59	306.07	307.23	301.89	301.26	302.6	301.04
294.8	303.68	293.72	300.24	303.34	304.26	299.04	301.98	302.57	298.55	298.98	296.17	299.41	302.16	302.38	301.7	303.81	297.25	296.63	304.42	309.26	301.19	294.62	299	310.36	305.01	298.09	303.56	295.95	297.37	296.38	299.86	297.87	309.04	300.38	295.55	301.03	307.08	302.14	302.04	291.34	303	309.94	297.24	303.47	304.75	297.52	300.36	303.9	305.78
306.06	321.65	317.48	304.59	319.9	322.22	313.4	310.62	311.36	311.06	315.45	312.53	322.62	321.32	319.7	312.61	310.47	315.89	310.02	316.41	310.74	314.27	310.43	319.38	310.41	309.56	305.58	313.84	315.52	310.16	312.73	305.41	309.27	315.02	309.22	312.62	316.08	316.14	314.72	313.28	318.41	308.31	313.61	310.06	316.21	312.26	313.83	306.71	312.3	314.69
300.73	300.9	307.29	308.08	315.13	302.21	297.81	307.99	312.71	304.16	299.51	307.1	304.48	307.3	308.11	308.01	302.86	308.39	306.16	300.1	306.64	306.91	305.96	307.51	298.15	308.74	303.67	305.65	300.04	302.96	303.5	305.39	309.26	297.86	302.1	304.6	310.1	304.25	302.65	314.12	304.58	312.33	312.06	305.46	299.93	304.58	308.02	305.39	312.03	304.36
318.11	318.89	318.7	321.95	313.66	318.64	322.15	317.84	318.56	313.87	317.39	316.66	319.83	318.66	323.35	324.42	317.14	315.05	325.03	314.83	324.42	320.67	322.57	324.17	309.96	319.92	320.88	315.91	322.08	322.12	320.4	313.34	313.09	311.21	322.49	320.78	314.45	319.25	317.62	318.68	319.23	317.48	321.44	324.21	319.01	322.86	315.47	329.25	313.09	313.5
314.57	316.46	319.48	321.75	316.08	317.84	318.55	325.05	312.5	314.71	311.05	317.99	316.13	312.98	318.15	316.09	315.67	319.17	307.31	323.33	313.39	317.9	317.51	317.45	313.17	313.13	319.28	309.24	317.47	317.4	318.96	321.19	324.96	318.6	323.32	323.37	321.45	320.67	313.44	317.1	314.22	323.31	312.71	313.9	314.36	317.5	316.4	321.88	312.23	321.1
296.51	292.99	290.77	290.21	293.52	294.29	291.78	292.6	296.67	301.46	288.67	299.82	296.78	295.21	299.88	286.23	289.97	291.56	292.04	295.94	296.99	302.94	299.81	294.87	295.83	293.97	290.57	290.11	305.6	296.52	296.1	294.05	300.31	296.68	289.68	291.97	296.52	291.79	292.25	298.88	296.11	292.19	285.83	297.7	297.99	287.78	292.75	293.18	290.12	300.85
304.2	306.09	305.47	310.54	301.35	304.71	298.8	302.55	307.54	302.35	299.22	294.96	306.02	309.81	305.25	301.71	304.3	299.27	300.87	295.8	300.96	297.87	298.83	304.66	303.34	310.27	303.43	299.33	304.82	307.09	297.64	305.86	306.27	300.76	300.04	301.39	312.15	304.01	306.65	300.75	306.37	303.5	294	295.24	297.01	305.05	305.73	300.17	308.18	308.29
325.65	317.99	317.13	317.27	311.12	320.66	319.71	321.27	322.8	320.57	324.12	319.53	315.68	317.77	325.47	314.79	319.02	315.8	309.67	320.75	322.83	313	321.18	319.41	324.47	320.81	326.21	314.72	318.32	322.36	329.36	316.66	320.28	322.53	319.1	318.67	319.78	320.54	315.78	323.52	323.04	320.57	316.07	326.46	319.09	317.67	329.74	317.97	321.03	316.7
303.7	312.87	315.88	305.81	304.5	314.84	300.52	311.71	315.43	311.15	312.74	307.4	309.65	314.29	305.36	301.05	304.38	309.51	308.42	310.89	309.08	310.24	315.1	305.28	313.58	310.69	305.87	307.06	316.39	307.13	313.61	300.38	304.55	306.62	305.24	314.87	310.06	306.33	307.14	307.63	306.73	315.34	317.45	310.9	307.27	302.25	309.6	304.39	310.58	306.09
311.17	309.71	317	310.34	322.19	317.5	308.82	317.26	316.83	317.83	309.29	310.63	315.7	311.53	316.16	315.08	312.9	316.83	312.7	316.52	316.31	310.62	319.28	317.82	317.2	320.19	312.32	309.04	312.88	312.66	306.22	315.57	315.14	311.86	316.31	316.98	308.28	312.57	312.51	315.89	313.51	310.97	323.61	313.01	313.65	319.93	318.67	314.75	316.69	313.39
317.57	317.03	321.1	316.38	322.28	315.86	310.93	319.11	318.67	324.57	316.66	317.2	320.47	321.57	322.46	317.78	316.75	313.83	312.77	309.37	318.85	313.55	315.86	315.84	320.27	314.42	319.41	316.46	310.84	319.85	316.26	316.62	321.54	313.27	318.24	319.48	313.97	321.76	313.82	312.62	317.08	316.72	319.51	320.94	314.13	320.71	315.27	315.56	321.45	311.96
309.66	307.36	302.14	305.85	301.18	304.13	304.3	297.41	305.04	299.71	304.54	306.54	312.72	307.88	307.25	312.95	306.16	295.55	305.17	301.22	301.39	307.91	311.14	306.34	297.13	299.94	299.92	301.28	304.51	304.3	303.99	297.32	300.58	299.93	312.52	304.51	303.71	303.16	299.32	295.84	304.4	305.39	302.85	306.87	299.6	308.18	299.48	307.19	307.96	310.42
311.66	312.63	316.23	317.39	314.9	314	313	312.03	316.21	315.62	312.8	315.81	311.52	317.35	317.92	320.3	317.09	317.09	312.38	313.06	309.63	321.07	309.91	313.33	313.7	318.08	315.02	311.92	314.31	323.92	316.46	311.91	314.48	315.08	316.85	314.58	316.99	316.47	314.97	313.11	318.03	324.41	305.78	310.06	310.78	306.13	311.12	314.39	316.36	322.18
332.81	321.81	325.2	330.7	328.23	330.65	340.28	334.07	330.31	325.31	322.27	339.54	329.69	328.65	331.49	330.7	330.13	327.04	328.1	320.13	325.66	325.59	327.97	324.44	332.28	332.56	327.43	322.41	324.34	327.92	325.29	324.18	329.1	329.4	332.68	327.36	327.5	329.41	325.41	328.76	325.01	323.6	330.03	329.43	333.29	322.14	332.1	329.62	331.63	333.96
309.93	311.38	316.68	313.14	310.42	307.51	306.86	305.41	307.18	312.38	308.49	315.69	309.06	308.53	310.21	305.65	308.83	308.42	320.9	312.29	307.79	308.59	318.71	310.37	308.56	304.93	309.01	307.49	312.35	305.46	310.2	311.38	310.06	312.39	303.82	311.79	310.72	306.38	309.19	311.01	308.06	310.81	317.58	313.47	301.1	309.75	310.64	308.38	311.66	320.41
315.83	315.59	310.93	315.65	315.42	317.21	315.62	305.19	305.32	313.86	316.28	318.7	321.44	312.44	324.38	315.05	318.35	315.84	313.71	318.64	312.97	310.39	313.82	318.78	316.37	322.68	308.13	315.49	311.77	306.06	316.66	303.62	317	316.21	311.63	306.8	309.1	311.77	313.34	319.93	313.92	320.7	309.33	318.05	321.01	320.55	309.51	309.34	320.18	315.05
300.27	288.99	296.7	292.44	295.2	295.17	290.12	299.88	297.81	296.94	292.16	293	293.37	299.72	296.24	293.1	294.16	289.76	295.76	291.52	302.41	298.79	294.72	293.49	290.17	297.3	292.83	290.65	286.98	290	298	297.5	297.32	293.11	292.96	293.75	289.42	287.55	297.24	302.63	288.75	299.13	290.7	288.46	296.38	299.28	284.99	296.96	300.16	292.55
320.13	319.91	323.06	320.62	317.14	317.73	319.61	317.82	316.6	313	329.05	321.96	316.47	318.01	308.63	322.78	318.74	313.22	321.25	317.87	321.59	309.96	323.15	318.15	318.64	319.76	320.06	317.54	316.3	319.3	319.92	315.16	315.36	323.57	314.87	321.85	312.41	317.74	318.04	320.43	314.34	319.08	321.92	315.44	319.56	314.24	322.38	316.61	318.6	319.95
306.83	300.58	302.01	303.88	307.12	308.61	310.4	309.35	308.19	301.84	308.41	301.9	302.37	300.84	304.74	304.05	302.11	304	307.13	309.8	302.42	308.89	300.56	305.03	299.77	309.73	310.4	311.4	305.12	298.3	307.13	302.96	305.18	309.59	304.65	302.83	311.06	306.2	310.12	307.76	304.72	300.89	309.44	300.78	306.04	302.04	308.27	302.77	297.13	304.62
316.78	318.79	312.08	321.02	318.61	321.39	320.57	323.78	321.34	314.73	318.81	319.71	323.15	323.1	313.33	320.06	315.38	316.15	315.98	320.98	322.32	322.29	318.3	316.89	306.51	324.1	323.93	316.36	322.22	315.11	315.49	314.37	314.05	323.21	317.71	321.75	320.83	313.23	321.5	324.14	313.62	320.06	312.47	321.04	323.27	323.53	318.64	322.05	308.38	319.04
321.4	316.47	305.23	314.82	314.75	312.63	315.39	314.84	312.07	323.43	315.58	312.76	314.05	315.61	313.57	315.31	314.62	319.21	311.71	318.22	318.09	320.23	318.24	318.4	310.72	318.62	323.75	320.31	323.23	323.97	315.81	317.22	317.64	315.09	318.52	317.3	313.15	310.14	313.59	314.85	316.81	318.56	309.65	314.75	317.44	319.11	318.26	319.5	316.67	327.67
313.64	312.22	320.01	312.03	318.59	316.57	310.89	313.22	316.62	317.58	318.01	316.39	311.77	311.84	314.58	313.97	311.4	310.42	316.6	310.32	323.14	320.85	314.24	316.01	318.23	313.31	321.36	318.41	317.65	316.49	318.38	317.69	320.69	311.03	312.48	318.74	314.04	323.28	314.35	316.25	320.32	317.73	318.37	316.39	319.52	314.79	314.66	323.04	317.82	309.29
311.15	309.12	311.4	312.7	316.96	318.15	313.27	311.69	310.51	310.95	315.29	305.85	314.56	305.12	314.94	306.53	317.39	313.05	321.61	310.35	315.48	316.43	312.36	312.23	306.38	301.93	312.99	312.15	312.89	310.7	313.41	309.66	311.34	311.63	313.78	306.76	314.75	312.12	317.94	310.78	310.86	307.04	316.72	316.92	316.6	309.44	304.87	312.83	310.18	316.6
289.85	297.65	291.81	296.12	301.51	294.11	298.84	295.49	302.39	301.18	300.88	292.65	293.43	291.63	294.26	299.47	301.71	297.73	297.75	297.42	300.49	300.71	297.16	295.76	295.47	301.44	300.38	291.05	295.47	306.58	299.94	301.44	299.52	298.19	301.95	297.12	297.09	291.33	298.97	288.21	295.01	299.84	296.33	292.53	292.88	294.04	296.63	298.14	296	294
308.81	315.2	312.15	312.69	307.45	304.66	316.09	315.32	303.08	296.14	313.18	313.22	303.93	315.22	305.22	311.22	313.19	307.04	308.32	308.76	314.9	313.92	307.94	310.2	316.5	312.47	306.22	313.13	308.69	310.31	313.72	309.34	315.27	315.53	309.22	307.37	302.21	303.32	303.29	310.19	312.02	313.88	302.55	301.63	310.32	310.01	299.94	318.87	312.03	308.73
327.99	317.93	312.87	312.61	310.06	321.57	318.09	324.12	324.58	318.19	313.78	324.95	312.55	316.45	320.41	317.36	323.72	317.42	314.72	316.16	315.97	315.24	320.2	325.27	316.02	316.69	321.85	316.84	324.73	323.87	317.61	323.39	322.84	318.16	319.19	311.27	320.33	315.39	318	325.81	318.13	317.39	320.34	310.39	316.92	314.09	323	317.01	326.95	316.65
293.94	308.22	299.65	304.56	304.93	305.65	305.3	301.03	299.76	302.52	304.85	305.98	302.89	304.29	301.94	300.55	298.72	302.58	304.34	302.54	304.33	309.36	304.55	308.89	303.29	307.29	300.24	301.95	304.17	301.59	307.03	303.4	307.66	299.5	306.66	299.27	300.29	298.55	301.99	303.06	306.53	302.4	302.77	304.21	306.35	304.7	303.24	304.42	306.98	302.67
315.8	317.73	314.97	317.54	311.26	312.85	310.88	309.28	321.5	319.46	315.3	314.09	310.25	319.89	312.3	313.56	310.82	313.26	315.54	314.93	307.06	314.21	320.47	316.08	318.61	321.03	318.18	312.15	311	314.29	320.52	311.81	317.4	316.02	321.97	314.38	324.45	313.95	314.02	312.14	319.93	310.6	317.85	316.56	318.44	311.61	310.79	315.18	313.63	315.41
307.87	305.04	304.17	299.16	305.21	309.05	302.41	299.56	300.64	303.59	299.69	305.92	302.36	298.82	305.99	307.63	304.23	307.87	308.65	310.76	300.92	305.18	309.01	310	304.69	311.06	315.06	306.86	311.16	301.61	309.29	307.56	314.33	303.86	310.37	310.91	313.23	306.84	303.02	312.67	304.93	308.1	307.75	300.85	299.14	304.32	305.84	308.73	300.63	305.39
302.78	305.61	305.31	309.71	295.13	301.66	307.69	310.45	304.76	311.1	303.87	307.12	304.25	298.22	298.95	305.73	301.25	303.74	307.11	306.16	304.07	304	306.13	302.79	297.36	301.1	299.78	305.92	302.21	303.01	308.75	298.64	299.14	298.6	306.77	299.05	307.03	303.47	303.36	311.3	309.74	296.43	304.34	301.8	295.36	304.45	302.76	304.12	304.41	312.06
307.5	314.87	309.54	310.19	309.89	308.88	311.92	310.3	313.25	305.34	303.75	306.34	313.31	314.74	306.85	300.87	311.2	308.18	311.09	317.3	308.54	310.29	312.06	306.29	314.72	317.25	317.07	309.91	310.22	310.95	304.34	312.09	308.04	315.32	303.1	304.23	305.56	301.07	300.61	310.8	312.65	320.11	308.96	309.55	305.36	307.17	305.86	310.27	314.07	314.38
300.15	302.91	297.88	300.75	300.77	303.35	308.12	299.83	298.04	290.85	297.98	301.56	301.37	296.52	301.42	304	300.16	300.87	306.93	306.38	306.05	310.21	305.52	303.89	299.3	299.09	303.72	302.2	305.57	303.13	296.6	307.28	308.82	298.6	304.45	302.63	297.96	302.4	291.03	302.42	297.82	307.23	307.37	300.86	302.04	300.2	303.37	299.21	307.75	300.25
305.04	298.17	300.35	303.63	305.79	302.86	304.57	298.08	308.84	306	302.49	302.08	305.58	302.39	305.64	303.59	304.11	302.3	294.2	298.68	308.16	304.87	301.56	303.31	304.31	303.27	306.48	306.35	311.54	302.21	299.12	298.88	301.42	303.08	298.3	306.08	299.89	309.58	306.88	300.79	306.17	300.73	299.77	298.58	304.18	303.85	302.83	306.98	303.99	301.4
322.82	326.1	323	328.15	320.08	325.92	328.09	323.57	327.14	324.36	323.52	324.78	321.03	320.87	319.45	329.05	322.6	327.4	320.71	326.56	316.66	324.86	325.63	323.95	332.19	322.38	323.33	330.19	313.7	324.65	320.86	318.05	325.04	331.18	326.69	327.34	323.19	328.92	326.11	329.5	333.02	327.04	327.56	328.14	319.52	322.63	327.06	320.25	321.9	328.01
300.84	306.71	298.44	306.59	304.18	300.03	306.95	298.15	296.72	304.87	308.44	300.07	304.87	301.81	305.13	303.25	306.92	306.06	307.15	309.53	301.45	312.74	301.3	298.54	300.1	304.12	299.17	305.18	299.8	300.17	311.16	310.27	303.06	303.64	300.67	294.98	295.18	306.68	305.84	298.05	303.66	298.86	307.32	301.93	298.13	301.81	303.88	300.27	302.89	302.48
305.54	305.93	304.65	311.33	303.77	298.7	298.67	310.92	292.36	302.85	305.21	298.25	297.56	307.38	301.48	305.81	300.45	307.85	306.37	305.52	297.38	300.31	303.05	300.98	298.78	296.05	300.45	309.23	308.28	302.04	307.88	304.38	301.28	297.61	299.49	308.67	304.54	303.97	305.57	306.98	300.78	301.31	306.24	302	303.46	305.53	299.6	300.05	300.29	302.74
301.83	297.19	289.25	300.05	303.4	303.8	291	301.18	303.02	301.18	295.8	295.44	297.15	303.45	297.98	295.32	298.32	305.11	305.72	296.12	299.32	302.18	301.88	300.41	303.04	293.66	305.8	299.33	301.59	308.14	299.26	294.72	291.97	300.65	316.16	299.39	299.03	304.11	299.61	300.5	307.71	294.94	305.1	305.03	298.96	290.73	291.12	308.39	305.51	300.78
314.98	315.3	310.43	313.02	320.27	312.33	309.14	314.27	314.63	313.5	314.07	309.65	320.6	316.85	314.93	316.6	315.76	320	320.01	321.08	318.49	318.21	312.52	312.45	321.94	311.86	315.39	320.73	317.72	309.89	310.76	317.71	312.21	320.37	317.39	311.72	313.35	318.59	314.37	315.97	316.51	321.5	308.57	318.67	313.32	309.9	311.61	316.56	313.67	315.52
312.33	309.58	313.25	309.61	313.91	312.41	311.36	314.5	310.18	310.58	311.59	311.49	305.12	313.97	310.72	309.9	308.36	314.34	314.01	315.27	318.21	306.8	298.96	307.04	317.81	305.5	311.7	306.74	311.03	307.8	307.04	320.82	312.75	309.54	311.58	315.59	309.85	311.2	312.42	314.37	314.38	307.83	319.18	311.78	312.91	305.19	319.63	318.74	312.48	310.83
309.34	312.96	309.04	319.63	309.28	304.91	313.54	310.37	310.46	315.15	306.2	313.05	308.22	312.46	318.48	305.15	306.69	316.23	310.44	310.77	309.59	310.04	312.52	308.72	313.25	311.61	313.3	313.11	309.22	318.12	309.23	308.51	309.38	313.39	313.02	316.69	313.37	308.72	316.95	309.72	314.09	306.11	312.32	303.68	307.65	311.33	310.22	307.24	317.56	316.51
292.21	289.12	292.76	298.32	299.31	287.18	292.9	297.93	297.97	296.01	302.17	292.31	300.09	299.74	293.07	307.27	295.47	300.39	290.32	290.33	293.87	295.71	292.18	287.5	301.73	302.27	300.88	293.52	291.48	295.96	300.36	293.13	297.35	294.43	298.41	299.64	293.3	296.43	289.9	300.73	288.49	299.67	303.11	293.49	296.27	296.47	295.59	293.25	293.99	292.45
299.01	302.3	304.76	303.63	303.73	305.41	299.31	303.84	303.13	303.68	296.18	305.2	306.33	301.05	306.87	302.36	301.91	298.9	297.76	301.06	303.17	301.93	301.58	303.94	298.09	299.06	297.84	300.54	297.8	304.68	304.42	303.37	304.86	302.42	303.85	305.73	303.33	302.05	303.18	307.08	300.25	303.69	295.22	304.98	302.88	300.81	303.66	307.62	302.25	306.15
309.59	299.94	299.69	310.82	309.26	305.05	308.25	305.21	305.5	306.93	300.28	305.54	299.49	303.12	301.47	296.76	301.1	300.73	302.93	308.93	301.41	306.76	298.12	305.8	303.95	303.21	305.29	306.45	304.56	304.34	306.14	308.26	296.95	298.32	294.74	299.19	298.68	301.59	307.7	302.15	303.73	306.55	297.06	304.54	301.06	304.27	306.92	306.51	306.27	303.47
319.14	319.18	313.47	318.18	318.57	316.88	326.45	325.36	314.43	317.77	318.76	316.81	322.03	317.49	322.83	316.36	322.15	321.98	324.24	317.38	319.32	316.18	325.56	327.64	315.94	325.24	314.91	320.51	313.94	317.31	321.98	318.54	315.39	322.78	318.46	321.97	315.66	325.29	321.39	320.09	326.1	308.48	318.81	324.17	318.69	318.67	315.25	313.31	320.29	320.49
301.98	301.73	292.86	307.46	311.31	305.83	312.28	297.99	305.3	296.97	301.96	302.76	302.4	306.18	297.8	301.31	304.92	305.92	311.16	298.94	298.12	305.81	297.65	305.42	301.08	304.69	304.01	297.59	306.66	310.14	306.06	302.85	307.54	300.23	302.44	302	297.33	307.96	293.16	309.18	303.95	305.63	304.74	305.41	304.8	305.88	305.53	303.62	299.36	302.54
308.35	315.89	318.29	315.66	317.9	323.93	318.2	316.62	321.19	316.01	312.92	314	317.67	318.07	316.58	317.1	309.58	320.45	314.83	316.3	321.03	314.06	316.3	314.79	323.18	323.59	320.02	318.46	317.32	318.56	323.33	314.26	323.29	318.95	311.91	320.55	314.78	318.89	316.77	315.2	314.96	312.96	320.93	321.03	313.24	313.78	322.23	320.33	315.81	316.16
330.97	331.44	331.84	333.67	323.9	327	330.2	325.55	326.08	331.17	329.97	328.78	328.86	324.46	328.78	323.18	320.59	335.59	319.64	326.73	333.97	326.86	324.49	328.46	328.61	329.24	325.22	330.21	328.96	332.43	322.21	325.58	331.36	331.52	324.9	331.83	331.78	327.2	323.11	327.23	324.28	323.83	333.08	324.66	332.64	329.42	324.76	325.91	326.09	332.95
307.98	306.39	304.36	305.77	306.25	311.16	308.8	307.7	310.69	309.66	308.75	308.6	311.42	303.16	317.02	312.26	308.69	308.32	303.9	313.18	311.91	304.99	310.78	302.89	310.26	303.88	311.33	310.77	304.77	306.1	317.32	307.13	307.12	307.29	311.86	305.54	306.46	306.5	309.95	314.93	304.78	307.85	310.22	301.31	302.71	313.83	313.82	309.42	311.19	301.39
318.38	325.11	316.19	309.45	312.78	314.38	314.11	309.87	311.58	309.88	317.24	317.73	322.86	311.46	313.42	314.77	314.88	312.43	315.95	315.29	318.13	319.57	314.23	317.15	318.62	313.04	320.62	314.13	310.92	313.48	316.54	314.76	307.87	317.21	312.02	308.68	317.41	312.04	308.43	317.31	311.04	315.11	321.4	314.87	321.77	318	319.56	310.71	307.6	305.25
298.04	292.28	300.97	293.2	298.17	291.39	297.46	293.11	298.18	297.4	302.23	286.06	299.55	292.25	292.46	291.82	288.97	298.3	296.49	296.02	290.77	300.67	297.87	297.11	294.49	294.8	294.56	289.46	295	299.68	297.67	292.75	296.16	295.43	297.74	292.53	297.49	297.79	300.56	289.44	287.76	297.26	297.99	290.64	296.59	295.28	295.57	297.35	301.61	297.78
303.1	295.44	297.23	296.9	300.57	307.14	296.69	302.74	305.54	303.78	301.84	301.11	301.4	302.24	304.28	300.91	309.28	303.06	296.39	302.62	301.35	308.87	303	303.34	299.04	305.22	305.05	310.69	300.59	306.56	305.16	300.17	297.99	298.65	306.27	305.7	300.28	301.84	307.5	297.6	305.95	298.92	307.22	294.8	297.43	296.22	305.47	304.03	297.72	306.36
309.17	313.75	304.35	318.58	309.85	308.02	308.12	307.97	307.65	308.73	315.25	307.32	310.68	303.23	303.19	306.54	314.24	309.55	308.78	308.06	307.41	306.68	311.77	306.37	309.52	301.7	307.03	311.68	303.49	309.92	309.13	308.99	309.52	312.07	302.1	316.2	317.53	298.78	309.47	306.83	311.4	311.4	307.44	307.64	306.48	310.06	306.18	312.55	310.59	315.81
291.22	290.45	299.23	295.21	295.96	293.12	297.11	295.5	290.48	297.61	289.41	297.14	299.83	298.51	290.75	299.77	296.35	300.38	298.03	301.18	293.34	298.42	294.83	300.14	290.48	301.23	294.56	295.83	300.39	301.83	294.01	294.3	297.97	293.62	298.69	298.95	302.36	299.76	294.02	300.3	294.15	292.87	302.21	301.58	292.14	294.12	292.2	292.53	294.82	297.1
302.74	308.24	297.95	306.62	298.08	303.93	304.41	300.13	311.97	301.01	305.87	298.04	307.48	304.89	303.68	300.49	308.28	301.63	306.64	307.26	301.27	302.18	307.99	304.93	302.93	298.14	302.04	303.11	299.73	300.14	300.33	294.61	305.1	303.04	304.65	307.25	305.97	310.09	299.59	299.38	305.58	308.96	301.47	304.08	297.79	301.92	304.44	308.9	301.87	307.15
303.41	297.05	301.93	301.71	300.96	303.62	306.59	301.99	309.76	296.78	305.4	299.74	304.3	304	304.95	296.67	304.79	299.82	299.48	295.22	301.64	306.93	304.48	308.24	305.03	306.91	301.91	307.8	297.05	299.78	303.83	310.1	305.18	308.99	307.92	300.4	299.53	301.71	298.71	307.16	299.42	306.37	303.86	301.07	297.44	299.38	298.93	302.03	309.9	303.21
312.93	314.03	316.87	320.25	314.38	315.78	319.38	311.77	317.61	308.41	312.88	315.85	312.14	313.61	314.47	321.72	311.77	312.31	311.57	321.13	321.02	315.44	317.71	321.54	311.53	317.73	306.25	321.52	321.37	322.04	310.48	313.07	316.68	317.17	316.86	316.41	309.31	312.81	318.08	321.43	312.74	312.35	315.88	309.84	313.74	315.05	323.71	310.31	308.34	313.63
319.05	315.44	317.21	312.43	312.13	322.63	323.65	322.51	320.68	322.45	324.32	315.4	319.9	312.31	324.81	322.17	312.68	322.45	316.48	315.33	321.85	328.09	316.3	316.36	319.4	318.31	318.66	320.8	319.13	317.17	327.12	318.72	317.58	319.41	319.71	321.19	319.91	316.94	319.36	315.12	317.94	313.12	318.83	323.16	314.87	315.09	321.49	315.69	321.01	318.16
314.46	317.26	311.65	314.23	310.56	311.17	312.73	308.32	312.65	317.4	320	310.11	312.32	312.04	319.34	318.72	314.23	311.81	313.72	311.89	315.45	317.73	309.52	315.64	311.94	314.28	311.74	309.38	311.59	317.31	318.14	313.64	316.66	308.5	312.33	317.51	315.31	318.82	312.81	319.66	316.99	313.85	308.32	314.66	313.5	318.21	316.56	320.8	320.8	316.73
313.6	313.73	313.08	310.62	317.07	309.23	312.48	316.55	308.53	319.45	310.85	310.5	313.72	318.16	312.03	307.05	315.05	312.7	308.38	311.32	312.91	315.04	319.2	308.53	314.68	313.41	316.14	308.66	318.05	312.23	315.98	317.16	318.21	313.91	317.93	317.4	315.87	316.27	324.95	322.11	309.39	315.74	313.59	310.68	310.37	315.15	316.97	315.71	311.3	311.42
327.99	331.84	320.98	324.35	320.2	322.01	328.23	322.73	333.65	329.73	325.43	325.11	334.49	327.61	328.68	334.11	333.32	319.47	325.64	318.76	324.41	327.15	328.62	328.71	331	322.15	326.74	331.85	327.52	327.52	330.25	331.21	331.09	327.66	325.76	328.71	330.65	330.32	321.3	328.5	326.94	322.79	326.13	330.96	326.81	319.41	324.75	330.13	332.19	327.86
294.17	294.34	289.75	288.22	298.9	292.88	298.49	295.34	293.13	297.06	300.03	301.32	297.37	299.22	290.93	289.75	291.02	296.72	294.71	298.34	294.3	296.44	296.47	293.6	293.52	296.62	295.57	294.03	288.87	288.83	296.12	295.91	299.56	289.29	294.38	288.38	292.56	294.67	291.44	291.98	297.65	297.36	295.71	288.59	296.85	296.9	292.3	292.58	301.9	291.71
300.22	303.9	312.15	301.27	303.63	301.49	301.58	299.75	299.18	303.23	302.33	303.35	301.06	302.85	301.09	288.15	308.74	302.29	301.24	301.67	297.32	297.02	302.95	304.2	304.93	299.91	303.1	290.75	304.45	305.15	301.78	300.47	303.7	308.56	303.11	297.24	305.68	297.92	304.72	300.71	301.09	301.44	304.34	298.62	307.1	298.58	302.9	303.85	307.55	303.33
315.18	314.83	309.34	313.3	320.8	313.61	313.14	312.82	321.1	316.87	316.63	317.6	323.25	312.89	316.27	314.13	311.67	319.67	312.39	316.51	314.23	311.75	324.1	317.8	313.22	314.42	315.53	322.88	318.51	324.23	317.87	316.61	321.3	316.1	324.13	324	317.38	319.34	321.64	324	319.51	315.55	318.7	313.74	316.02	316.72	318.08	323.09	316.09	321.32
298.56	303.84	310.51	303.33	303.45	305.11	302.27	294.39	303.68	309.77	300.66	313.57	310.2	308.27	307.38	301.58	298.66	305.43	301.23	298.73	307.19	294.05	308.3	299.59	307.84	302.16	294.08	305.15	308.41	305.37	298.95	310.6	304.27	299.88	298.47	302.93	302.73	302.56	299.46	305.88	299.48	306.14	307.29	308.13	302.72	306.02	307.6	308.95	310.18	308.29
311.96	313.84	321.06	317.45	315.66	320.06	319.4	314.64	316.09	321.83	316.95	318.09	316.48	316.96	318.67	311.75	314.39	317.55	323.95	314.32	311.59	315.85	316.53	316.09	322.84	320.49	322.04	314.78	318.53	321.86	322.3	324.18	315.16	316.97	320.99	314.17	315.37	320.36	318.46	312.6	316.57	319.56	312.2	311.84	322.52	318.92	312.38	316.7	309.37	314.86
291.13	290.86	299.63	291.61	300.27	291.78	292.2	294.48	292.07	300.76	297.98	291.35	292.68	295.67	297.2	298.39	301.9	293.78	302.17	291	293.58	302.66	294.39	294.12	298.34	297.23	293.37	296.37	299.13	299.28	293.86	293.15	294.53	295.59	301.39	295.76	294.32	296	300.34	290.25	287.99	292.87	294.01	293.2	293.9	297.36	294.12	291.59	294.47	287.62
303.25	308.03	308.85	302.59	301.02	299.11	305.03	307.29	306.99	304.6	305.52	300.05	299.08	312.93	299.71	305.84	314.05	297.62	302.63	298.91	293.44	309.2	303.15	307.98	306.13	306.91	299.22	311.79	307.15	309.55	310.49	301.75	308.78	301.83	299.76	306.54	304.08	300	306.91	294.08	306.67	307.37	300.95	302.58	305.21	308.9	301.83	308.48	309.81	297.55
305.94	309.88	307.37	301.13	309.17	307.18	302.58	299.19	304.47	305.88	304.39	300.56	298.33	304.02	305.11	297.04	304.06	304.46	299.44	308.54	307.85	305.13	304.64	305.35	298.02	303.72	310.94	304.94	302.01	305.71	304.14	305.78	305.46	303.4	303.35	296.85	302.48	300.33	296.44	298.23	306.42	303.72	308.5	306.93	304.89	308.08	304.24	300.67	297.03	305.16
308.63	311.87	310.28	320.37	316.25	313.52	310.34	312.75	310.25	310.42	320.86	313.91	310.56	310.2	317.28	310.33	308.99	308.11	310.59	320.11	320.52	319.12	323.35	309.37	314.99	320.35	312.76	315.22	319.54	309.83	307.73	312.92	317.54	307.58	308.06	317.1	319.92	316.3	315.5	309.21	316.28	314.4	312.81	319.01	309.96	320.83	312.5	303.44	308.58	315.63
309.78	306.84	311.03	316.3	315.1	309.8	311.44	311.92	311.6	314.69	311.61	314.74	311.66	313.56	312.68	312.16	306.42	316.81	312.03	312.63	308.07	314.46	316.1	312.21	311.12	308.83	309.85	312.25	312.91	314.21	308.68	316.18	312.37	307.82	320.15	308.58	313.04	316.58	314.3	307.99	307.54	311.8	313.19	316.67	311.69	313.92	311.44	303.98	314.44	319.35
295.67	297.72	299.89	304.5	298.44	302.95	307.85	303.05	296.67	304.73	300.51	292.69	301.37	307.29	302.58	294.86	299.82	302.61	297.34	300.12	294.48	299.62	298.58	300.18	295.77	303.7	300.69	300.32	301.49	302.52	295.9	299.9	296.86	305.26	303.77	297.35	304.43	305.78	297.56	298.61	298.91	297.39	310.39	299.3	296.88	302.72	302.39	303.66	304.2	303.19
298.12	302.12	302.13	296.75	295.73	300.61	308.49	300.74	295.01	298.47	300.55	294.99	301.93	304.44	295.25	299.59	304.59	298.49	297.24	291.72	297.33	302.21	300.65	301.48	303.86	305.63	303.97	306.3	304.03	298.58	300.09	297.96	298.58	299.97	295.75	295.55	300.38	301.12	295.11	298.88	295.17	300.16	306.3	305.81	307.9	298.72	298.73	304.09	300.26	295.74
302.26	308.07	297.67	299.26	301.37	297	303.28	300.95	304.87	300.66	297.65	297.81	298.77	298.29	305.36	294.87	302.59	299.94	303.46	305.79	295.63	301.74	300.39	303.53	299.34	301.82	304.5	303.83	295.02	303.03	303.64	301.84	299.28	299.39	296.52	303.69	303.85	301.75	298.75	300.23	305.67	301.33	299.36	298.57	309.53	298.4	301.01	294.18	301.83	302.1
302.25	310.68	302.15	302.09	302.56	302.24	304.67	306.28	299.77	306.01	309.79	304.43	303.3	303.8	308.67	304.21	308.6	302.94	304.53	303.61	303.43	305.04	303.16	298.45	311.66	304.63	300.26	305.67	304.82	304.02	298.5	306.24	294.24	310.99	305.73	308.76	305.22	304.58	308.96	308.72	302.24	299.16	309.12	305.56	304.92	302.55	301.42	303.16	307.11	306.67
307.29	301.33	295.97	304.41	304.11	302.45	307.67	301.94	303.23	306.91	303.91	307.87	306.02	304.76	297.47	304.97	301.12	304.29	299.94	301.8	307.71	306.42	308.37	301.74	301.81	300.71	305.07	314.04	308.66	301.83	303.39	307.23	298.11	302.92	302.33	309.18	306.12	309.36	304.96	302.49	301.62	310.15	300.57	309.86	308.18	304.78	306.88	299.77	304.74	301.38
320.91	326.98	327.96	323.37	325.26	328.55	327.49	325.77	326.24	322.64	319.48	329.14	325.04	330.17	330.4	322.18	325.26	322.67	328.95	330.06	333.6	324.06	327.69	330.62	327.98	332.6	325.82	329.16	326.21	324.52	329.22	325.01	325.36	324.33	327.63	335.66	321.9	324.26	329.28	319.96	327.97	325.93	324.95	324.33	321.9	330.8	324.36	324.9	322.51	327.3
317.54	311.85	314.89	320.02	313.22	311.39	315	310.57	319.22	316.41	315.13	316.43	321	319.25	322.94	313.85	302.95	318	314.69	312.67	316.51	316.45	316.13	320.14	312.83	315.67	312.15	321.43	319.05	320.98	314.46	322.87	314.32	325.93	318.57	319.69	321.87	312.97	313.68	314.63	314.84	320.51	317.06	316.26	316.36	315.43	312.34	314.42	315.74	315.21
313.54	314.17	313.09	312.27	318.23	313.05	313.24	314.35	317.84	308.38	311.21	307.66	312.31	318.75	316.83	317.79	315.27	313.57	321.25	302.97	315.47	307.26	316.63	312.88	310.69	313.36	308.92	318.94	310.61	308.03	316.99	316.05	315.83	308.48	314.26	316.01	310.18	310.7	311.58	313.68	312.04	315.56	311.84	311.15	314.41	304.8	316.73	314.96	314.59	315.82
308.65	309.62	306.36	304.73	307.62	308.61	314.98	306.25	302.35	309.19	299.87	311.72	309.94	309.42	306.81	308.65	312.71	309.01	305.98	311.9	314.61	308.38	304.8	307.81	304.68	315.84	310.44	305.78	306.44	310.65	314.51	303.75	303.69	312.91	300.4	306.94	308.57	310.7	310.09	308.7	309.78	309.85	307.26	309.67	305.88	302.02	306.7	313.8	305.82	317.2
321.36	318.03	310.54	313.33	315.81	310.81	314.48	316.39	312.43	313.83	311.21	307.05	313.97	310.19	321.74	312.13	311.46	315.53	312.78	303.71	317.92	311.47	320.36	312.91	319.11	317.97	318.38	310.41	309.07	311.35	312.87	315.78	312.34	316.79	307.91	309.96	306.02	316.34	311.28	310.36	315.87	309.84	315.15	317.05	309.51	309.66	311.09	308.31	310.3	313.73
301.49	300.15	301.98	311	303.99	301.39	305.45	307.24	296.78	303.99	305.87	299.36	310.88	306.04	304.24	305.79	306.74	309	304.6	299.06	302.98	299.67	303.09	305.01	304.9	301.86	314.97	304.25	305.26	303.86	305.16	305.04	306.9	304.66	308	304.91	311.21	312.67	302.02	307.28	307.56	296.89	306.41	309.71	309.81	302.66	309.69	305.13	305.72	309.51
318.66	316.58	315.06	310.3	323.29	310.83	322.2	322.41	314.98	319.2	313.54	309.48	313.11	314.61	319.51	305.13	318.64	313.47	308.53	322.48	312.1	311.2	323.56	306.26	308.25	308.5	319.22	313.04	309.53	306.44	317	308.18	321	314.84	315.71	314.89	309.73	307.32	314.9	307.37	315.63	321.1	322.75	312.81	311.49	318.86	322.53	315	309.52	311.15
303.15	297.78	303.12	301.31	311.81	301.91	302.59	302.91	303.44	303.14	299.01	295.67	296.16	305.24	301.8	298.45	305.92	304.15	305.45	300.22	301.33	301.46	306.9	308.11	300.24	306.09	305.67	304.62	294.89	305.08	304.46	304.48	300.76	309.48	303.31	307.74	303.55	300.02	307.38	300.36	302.43	313.36	303.86	304.91	302.45	301.6	297.61	302.71	302.38	296.47
313.09	309.95	310.4	321.47	309.73	311.79	313.55	313.64	314.54	318.63	319.7	322.14	314.93	310.66	316.12	314.78	323.54	317.55	320.84	318.5	314.54	313.82	310.56	307.68	310.7	315.29	309.27	310.52	309.1	318.66	309.31	315.37	316.41	320.52	313.69	313.5	313.31	311.8	311.58	315.94	316.86	316.09	315.56	314.97	319.29	322.49	314.6	317.43	314.31	310.34
305.16	302.66	308.76	312.46	309.1	308.04	299.57	304.24	302.73	310.37	303.6	298.52	304.92	307.3	308.3	308.12	304.83	305.85	305.94	303.7	305.54	307.36	301.39	300.94	303.3	304.83	304.28	308.89	296.58	306.62	302.54	306.4	309.3	303.63	301.07	300.31	303.96	301.47	307.32	306.1	308.41	297.82	311.78	300.91	310.34	305.26	304.03	308.87	306.67	305.78
319.53	316.93	315.31	310.47	320.05	317.88	315.01	311.73	315.16	319.19	313	320.82	318.61	314.27	311.11	318.87	319.32	316.29	313.54	315.96	312.73	314.19	314.72	319.37	317.86	318.27	313.64	321.33	311.61	322.23	307.85	318.49	314.78	311.68	313.48	315.21	312.16	315.3	311.6	313.85	318.48	315.26	319.33	315.31	313.26	316.04	311.64	315.92	314.04	315.76
306.91	305.67	313.64	298.99	314.54	301.32	303.33	302.3	303.78	308.36	313.43	311.09	306.97	304.18	307.33	300.23	304.67	307	306.68	310.45	301.59	307.62	307.61	309.89	310.15	307.78	298.84	309.26	308.03	308.7	309.21	301.24	312.67	300.62	302.43	307.87	306.74	302.36	298.39	300.19	312.8	302.68	312.54	311.43	308.07	312.03	305.36	301.61	308.56	310.13
299.91	300.24	290.76	299.89	304.31	298.49	300.82	296.11	301.14	294.81	295.1	304.05	299.77	289.6	295.45	301.17	291.4	306.15	302.65	297.17	297.23	303.31	301.8	296.75	300.12	300.24	296.01	294.41	312.36	297.83	296.78	302.44	297.6	305.29	295.93	307.46	308.39	301.36	299.03	298.76	301.74	299.4	299.18	303.1	300.41	301.61	300.58	303.72	301.92	303.36
302.62	290.83	298.66	304.57	297.55	304.13	299.91	301.7	296.95	295.6	299.6	299.01	305.28	300.88	300.4	315.1	298.24	304.56	301.19	298.11	305.28	303.53	297.54	293.35	307.33	308.76	299.34	300.29	299.96	297.79	301.02	299.69	295.68	305.15	304	300.64	307.49	296.08	304.89	303.8	303.21	305	302.07	296.3	303.01	296.78	310.49	306.14	303.59	306.31
307.98	296.65	299.94	301.81	298.98	299.33	304.05	305.77	291.89	306.85	293.32	302.18	304.24	298.28	300.65	300.31	307.59	300.98	299.63	300.86	300.02	309.92	299.88	302.07	298.06	302.53	306.31	303.32	296.35	304.11	300.13	294.08	302.37	295.86	302.75	303.74	302.93	304.08	294.14	302.71	314.17	306.28	304.57	303.43	302.74	298.86	299.75	300.29	297.95	304.84
310.23	312.06	306.17	309.02	314.71	307.95	309.36	312.11	310.23	307.72	312.66	308.06	302.03	308.41	308.45	310.94	313.57	313.45	303.74	308.31	309.56	303.91	306.98	305.99	310.3	314.13	306.02	316.85	310.23	307.05	308.76	308.53	306.09	308.49	307.31	299.32	310.51	309.23	316.77	310.2	308.81	307.18	307.99	311.38	308.6	308.86	309.14	311.46	309.74	308.62
305.36	311.93	316.31	314.11	307.54	309.79	314.84	308.96	306	319.85	305.01	313.28	314.08	310.07	315.75	319.35	315.69	315.71	313.06	316.58	311.14	314.7	312.34	306.73	314.44	314.87	311.28	318.93	308.26	306.25	312.35	307.48	313.98	320.89	308.77	305.26	306.08	313.31	309.62	315.36	310.59	316.07	311.42	316.32	314.43	321.93	315.94	305.79	308.67	305.6
302.05	300.39	299.04	301.32	305.01	306.09	300.59	302.57	302.71	301.1	302.3	299.86	299.33	304.53	302.49	299.02	300.35	303.47	299.39	294.7	294.77	306.11	305.07	307.24	293.73	299.24	301.02	298.4	299.34	294.51	300.72	294.49	302.1	302.05	301.42	298.78	303.43	299.68	296.84	301.41	302.59	301.13	304.16	301.55	302.5	300.85	302.42	298.28	298.68	303.74
295.97	294.64	292.94	297.9	297.93	292.54	302.06	298.32	291.75	298.13	288.38	291.77	298.94	293.42	301.13	292.33	306.4	296.9	295.07	292.64	294.53	293.22	290.66	291.98	293.33	292.52	284.08	291.91	293.39	293.88	290.14	293.02	298.19	296.75	298.86	294.64	298.57	293.47	302.03	297.81	301.42	302.97	289.18	297.47	291.57	296.76	296.37	294.72	295.54	301.01
288.04	302.32	299.02	295.89	300.54	293.88	299.43	302.29	299.58	296.53	299.14	295.72	290.37	296.32	299.78	302.6	292.99	294.09	298.54	293.64	292.44	299.18	295.16	296.11	299.71	295.42	298.81	296.13	291.68	296.83	299.27	296.45	303.88	298.43	295.71	300.99	295.14	301.2	291.97	300.89	302.55	294.45	299.36	290.16	298.04	302.23	290.03	304	298.53	294.78
311.78	307.76	305.72	308.69	315.14	302.02	310.53	305.28	315.02	311.35	311.71	308.77	307.2	310.87	310.96	309.05	313.41	301.83	300.22	307.49	313.23	302.41	305.33	309.3	308.14	310.63	309.93	304.4	310.71	307.04	306.44	313.8	307.79	313.38	310.03	306.57	300.35	305.64	308.28	303.22	316.14	313.83	314.01	312.19	308.76	307.95	310.6	316.41	309.71	311.77
317.39	312.83	316.34	316.5	311.82	317.21	319.63	309.61	315.39	318.3	321.58	315.31	318.29	323.35	319.79	318.13	318.54	317.31	320.73	317.55	320.87	316.58	314.22	316.69	317.89	317.1	317.2	317.42	323.52	319.94	314.78	316.9	317.3	316.3	313.05	313.39	317.09	318.46	312.21	314.59	314.22	313.73	319.67	318.33	317.83	325.53	318.04	313.83	315.22	320.95
313.98	312.89	318.53	309.44	313.75	315.16	313.57	314.46	310.82	315.11	310.98	314.29	310.42	313.91	310.59	307.7	308.79	314.21	312.95	315.19	311.17	317.32	308.46	319.18	306.89	312.19	314.21	316.59	314.03	318.7	313.64	311.22	315.85	312.71	316.29	308.62	309.09	315.42	316.41	321.67	313.67	315.31	314.51	313.76	304.14	310.56	306.4	311.22	306.8	313.21
319.34	318.29	318.52	319.69	314.02	321.41	324.8	321.06	316.97	318.2	315.83	314.2	318.26	319	315.05	317.94	310.66	317.29	315.79	320.1	316.24	317.09	314.18	322.24	313.65	312.94	319.56	325.4	318.72	309.9	317.53	322.94	324.05	319.49	321.35	314.3	311.37	325.17	313.62	325.66	317.8	318.99	315.24	317.94	317.38	321.15	319.94	314.66	323.04	320.76
315.82	318.86	315.38	324.66	325.04	322.67	314.78	317.64	315.19	319.03	310.42	320.79	318.66	314.99	323.06	316.23	321.18	310.59	314.8	320.93	318.77	325.45	321.26	324.88	319.45	318.67	313.67	319.23	319.43	323.91	319.03	320.06	316.48	322.18	312.28	315.45	324.07	320.32	315.38	308.54	319.04	315.3	319.98	324.84	319.82	316.3	321.9	317.65	316.13	313.53
312.03	314.94	310.9	313.09	304.19	316.23	307.75	311.55	318.34	313.01	322.47	309.71	315.62	308.36	309.8	314.42	318.68	315.79	311.97	313.68	306.83	317.64	310.44	313.5	312.95	307.74	307.32	308.32	315.49	314.63	318.73	309.54	310.45	309.67	316.87	315.34	314.89	313.73	312.9	307.11	310.72	321.1	316.85	315.26	312	308.6	311.64	310.2	316.65	305.43
301.04	299.67	307.33	299.12	301.83	301.79	301.02	298.4	301.85	296.47	300.98	298.03	293.45	299.64	304.65	300.86	301.85	290.37	302.65	300.84	296.47	296.79	309.32	300.29	299.67	298.76	298.87	301.19	302.95	296.25	304.49	302.29	297.44	303.14	295.51	303.89	307.67	309.5	301.93	305.46	299.11	300.35	301.88	299.03	301.34	297.49	303.32	296.48	303.33	301.6
297.39	295.31	292.6	298.54	296.06	297.32	291.3	300.97	296.07	298.47	299.65	296.31	297.87	297.43	296.06	298.33	294.36	290.86	297.47	294.73	288.47	301.41	294.22	297.15	292.96	294.79	293.05	298.3	291.18	304.55	293.53	294.05	296.67	296.38	298.09	300.2	290.84	307.11	299.72	293.15	298	298.96	300.72	294.89	296.06	295.67	299.68	295.28	297.28	287.92
300.21	303.2	303.58	302.46	306.47	308.09	297.85	304.83	305.19	297.87	300.8	307.63	296.74	295.38	310.87	308.23	305.92	305.11	299.04	303.77	308.5	312.85	303.38	305.77	303.23	303.83	303.57	302.41	300.16	301.58	301.81	302.28	298.08	307.32	303.59	303.4	300.09	302.56	301.54	302.18	305.41	308.5	295.97	303.48	305.17	299.48	298.45	300.35	298.91	300.27
311.88	309.75	313.99	307.46	305.41	309.51	300.6	307.84	309.35	307.28	307.1	319.13	313.51	311.26	309.16	312.48	299.92	310.31	315.52	312.99	307.56	305.97	310.07	305.84	311	308.31	309.54	311.77	310.68	308.57	305.57	306.14	316.79	304.39	309.37	307.81	311.46	302.67	313.51	314.22	306.9	301.09	306.16	312.23	306.33	307.65	304.57	309.19	309.36	311.95
313.93	313.71	309.25	314.5	314.83	324.12	306.6	306.5	309.7	314.84	310.82	312.61	318.92	314.6	316.47	319.47	317.06	311.31	314.99	309.93	315.34	313.38	318.4	317.6	314.95	317.33	318.71	310.41	317.41	316.85	310.51	315.64	314.07	316.13	315.76	319.62	318.62	315.78	316.96	315.16	313.72	316.73	310.35	314.62	313.11	312.5	315.79	315.09	315.67	312.62
290.43	300.01	288.75	303.25	291.89	299.61	293.69	291.04	296.93	291.72	297.93	292.45	296.68	294.59	294.54	292.51	300.43	289.64	301.77	297.09	299.33	297.95	297.63	292.82	296.57	295.8	295.56	298.32	302.92	298.78	300.19	297.46	297.73	299.7	301.01	288.84	291.76	294.21	301.87	295.1	302.57	300.21	300.27	298.93	293.38	292.82	295.35	301.52	298.81	295
300.58	301.59	305.53	296.99	297.03	305	298.24	303.79	303.96	301.3	303.91	299.44	296.22	305.54	297.45	295.47	303.5	306.1	300.3	294.64	305.55	297.87	304.03	302.81	301.47	305.12	306.19	303.43	298.61	300.7	302.17	296.04	299.96	299.07	301.29	301.54	298.65	300.94	294.77	286.78	293.45	299.99	299.01	304.85	302.54	300.77	299.61	308.19	299.71	300.86
301.22	301.78	302.33	313.29	309.74	301.84	306.17	305.19	308.77	305.57	302.36	305.16	307.01	307.62	309.83	300.81	303.29	303.08	305.15	305.22	310.91	313.49	309.42	299.87	292.64	306.79	299.02	307.72	305.96	308.57	305.72	304.52	303.8	307.12	299.81	305.45	309.8	308.57	301	305.11	307.2	298.13	307.86	303.09	305.82	303.11	305.68	313.85	306.31	305.43
292.73	301.07	297.22	295.45	300.71	295.81	290.41	303.98	295.16	298.63	295.92	299.45	303.33	301.72	302.73	296.39	291.66	293.91	299.3	299.17	301.15	290.88	297.45	294.03	292.18	296.05	299.81	289.46	294.17	298.25	289.98	297.8	305.85	299.26	297.67	293.99	295.14	305.31	299.37	298.77	301.91	295.83	291.31	297.07	298.17	298.31	293.75	292.4	294.17	292.6
317.26	313.02	316.6	312.1	310.43	311.85	312.47	310.88	311.16	305.32	321.29	311.34	313.18	314.42	305.77	313.39	318.96	312.92	308.32	312.63	317.61	314.1	313.19	306.53	322.35	309.57	315.49	310.39	315.72	311.75	311.33	313	311.19	315.19	311.8	311.73	312.31	315.93	318.82	310.69	308.07	312.82	312.97	315.07	312.23	310.47	308.55	314.41	309.49	308.36
291.56	292.41	300.93	297.9	299.58	294.97	298.84	297.95	299.71	295.15	296.25	296.5	296.51	288.17	301.65	298.46	294.51	294.32	305.98	293.21	301.39	293.7	294.3	292.2	296.68	296.92	297.56	294.66	292.16	285.87	289.91	296.23	302.65	297.92	298.64	295.17	302.54	296.2	295.49	292.13	294.22	296.91	294.82	295.84	301.83	300.13	295.32	301.3	294.95	298.03
312.04	317.74	318.15	318.95	324.97	315.91	314.74	318.03	316.28	314.5	321.98	317.29	316.03	318.28	319.65	321.07	320.1	307.13	321.36	315.6	315.43	316.04	323.68	322.88	315.06	319.05	316.4	320.22	328.23	321.73	318.82	321.15	315.88	322.66	318.2	317.24	321.25	312.42	318.24	318.53	319.36	316.38	319.19	314.71	317.74	317.48	318.93	317.35	325.53	313.06
328.9	325.7	328.35	326.58	327.44	322.73	332.24	329.35	329.26	326.76	323.63	324.91	325.35	316.75	321.52	325.93	323.86	317.67	322.54	319.49	322.9	318.1	325.32	319.81	321.43	332.81	323.47	329.12	322.75	321.42	322.99	321.69	330.22	326.26	325.67	323.53	326.07	329.48	329.26	323.28	325.25	319.48	328.37	324.33	318.7	327.86	331.3	329.82	330.86	319.84
312.65	309.34	306.83	303.44	308.12	308.07	311.86	308.65	310.45	309.87	308.95	308.58	310.44	304.02	310.12	315.2	310.65	306.28	312.4	305.52	305.5	302.21	306.46	314.82	314.9	309.62	310.23	316.92	306.7	314.37	312.14	307.37	306.37	312.87	313.07	313.77	305.21	314.83	304.49	301.18	303.63	309.65	304.39	311.97	312.5	312.38	308.49	307.09	307.17	312.69
303.35	306.56	310.5	311.01	301.13	308.59	304.54	303.55	299.35	300.56	306.11	307.32	295.45	307.56	310.34	303.54	314.51	304.63	313.98	304.73	315.01	305.57	302.72	311.69	301.4	302.81	303.84	306.61	312.29	305.83	306.22	296.62	309.75	305.87	304.8	306.84	303.48	295.33	301.86	300.38	307.75	307.79	309.22	305.8	300.6	303.42	303.14	310.53	312.31	307.37
297.3	301.47	304.37	303.82	304.88	306.9	300.4	297.66	308.48	309.64	297.8	301.58	300.62	298.36	306.96	301.13	305.56	295.43	305.38	302.46	304.35	306.66	301.81	306.04	304.16	300.66	305.19	298.17	304.04	305.03	307.26	298.35	303.11	301.83	304.56	301.31	304.52	299	299.94	302.68	301.96	305.14	300.75	296.47	308.37	301.62	302.64	295.32	302.47	299.92
317.84	313.47	304.51	306.63	311.01	311.09	317.14	311.88	307.1	312.61	317.96	304.33	310.25	310.07	308.34	308.89	312.27	315.68	310.36	317.06	306.04	307.97	308.1	312.34	312.64	315.3	311.31	315.1	311.79	318.69	312.59	308.64	311.12	314.38	317.9	311.07	314.47	317.48	312.48	312.64	319.16	312.95	303.16	306.81	316.9	308.66	314.76	318.63	313.13	312.15
318.07	310.06	311.17	314.22	310.36	314.55	314.11	308.8	306.97	314.17	313.15	312.93	318.64	308.66	309.44	310.47	309.49	307.82	303.93	312.93	308.13	309.14	313.9	314.11	312.74	317.87	311.15	314.18	317.78	321.08	310.89	313.28	311.24	313.14	309.9	311.1	316.21	313.33	313.69	312.05	315.2	310.25	310.04	320.57	309.12	312.51	313.29	311.23	308.63	311.13
291.45	294.99	292.2	296.3	299.88	298.42	302.86	302.41	298.72	296.85	298.8	301.46	291.93	301.53	295.6	301.79	295.78	295.14	296.22	295.28	291.55	288.63	297.9	299.24	299.12	290.71	301.08	300.84	296.14	296.77	304.06	294.47	299.4	288.46	297.66	297.85	299.35	298.96	303.47	300.06	298.47	295.73	294.61	294.97	300.29	296.16	292.83	298.81	296.5	299.25
290.37	294.51	303.83	291.38	290.62	290.96	301.34	293.77	293.39	292.99	300.47	293.93	290.28	301.54	296.99	299.31	294.27	299.68	293.81	297.63	298.46	291.99	293	298.64	292.68	293.33	294.81	295.18	295.47	293.05	293.17	297.99	298.95	294.44	299.82	294.29	295.75	293.82	292.16	296.01	292.68	295.29	294.45	291.69	298.07	297.11	288.51	293.65	302.21	298.25
321.37	327.3	321.76	317.47	320.44	328.71	327.18	323.35	328.58	322.27	317.35	318.02	320.64	322.75	322	323.1	314.93	319.1	326.71	332.24	327.92	324.02	323.13	324.58	329.66	324.09	322.44	322.81	327.04	323.83	328.97	326.52	321.43	323.35	327.54	323.11	329.13	325.43	327.2	322.58	321.57	332.1	324.6	334.24	327.49	324.01	321.73	322.79	326.16	321.11
332.23	320.58	327.84	317.2	321.68	322.96	331	324.72	323.51	329.22	323.67	330.77	330.23	329.24	329.86	324.26	323.23	323.32	326.41	319.37	332.05	326.82	327.11	327.29	326.37	331.57	330.73	333.81	320.73	321.69	323.77	321.93	324.78	326.85	326.08	331.35	328.85	332.1	322.95	327.1	326.43	327.08	328.11	323.31	329.11	328.76	325.84	319.46	325.93	330.02
308.15	302.15	300.58	305.26	307.77	309.84	303.98	303.2	305.72	305.75	303.27	310.01	308.23	311.79	306.03	309.87	308.57	307.66	306.57	302.61	311.47	304.99	310.74	302.66	306.67	304.61	309.01	313.35	307.84	305.2	305.67	313.34	305.72	302.35	307.71	301.01	308.27	311.63	311.94	304.42	303.18	301.49	299.6	300.88	305.54	310.46	310.58	306.04	302.46	307.24
307.73	305.18	309.84	303.15	306.23	306.02	308.61	306.57	301.38	308.8	302.99	307.97	301.12	309.4	307.36	303.41	303.12	307.76	306.59	306.64	307.46	301.25	304.47	307.41	307.49	310.05	308.52	301.86	304.84	312.9	309.97	305.9	311.05	306	306.28	304.27	306.41	303.97	297.81	307.6	304.98	308.54	298.98	302.23	308.25	300.22	304.7	306.06	306.23	302.71
298.94	300.42	299.52	304.39	298.9	301.84	298.51	303.04	307.2	299.44	299.52	310.91	304.98	303.24	294.96	295.93	306.54	303.39	301.12	309.61	306.58	305.08	311.75	302.98	299.71	301.53	301.01	306.51	297.97	301.62	302.16	299.41	308.5	300.39	305.46	304.71	303.54	299.77	304.75	298.61	303.08	302.99	301.89	304.46	302.55	292.13	303.77	302.1	307.03	299.04
301.09	302.71	298.08	301.04	304.02	299.78	295.73	297.59	293.46	294.58	296.49	292.06	292.04	290.6	297.02	299.91	297.03	303.86	293.15	297.27	301.65	292.22	295.12	298.5	289.3	300.57	294.67	299.06	293.09	302.04	294.18	293.48	300.86	298.8	299.16	294.04	293.83	304.61	295.25	293.5	296.32	296.64	298.89	299.58	298.74	290.45	295.58	290.46	297.05	303.77
310.44	306.19	316.02	309.49	317.06	312.56	316.79	317.32	322.36	304.88	308.64	312	315.28	316.66	321.19	318.27	315.6	310.14	317.07	317.45	316.68	316.19	311.66	318.7	312.33	315.92	311.6	317.29	316.37	314.91	317.67	313.09	314.24	310.89	315.87	320.09	318.32	315.59	318.83	316.54	316.43	306.25	318.68	317.33	316.89	317.23	314.05	310.05	318.37	311.88
318.97	324.1	320.79	322.81	319.84	311.6	312.77	320.97	314.84	320.37	319.46	318.27	317.72	313.69	321.5	312.22	318.49	316.12	316.88	319.73	315.46	309.16	319.73	315.63	309.89	315.89	307.34	312.6	313.72	314.23	324.82	317.3	311.06	319.26	320.59	312.52	318.96	321.49	310.77	322.48	314.97	318.74	313.93	321.73	306.7	322.17	321.18	314.82	314.1	318.82
328.12	325.97	326.25	323.56	326.29	321.01	325.14	328.49	328.1	334.8	321.98	327.83	326.34	321.24	324.81	328.81	327.65	326.34	331.44	330.86	333.41	328.77	332.58	325.75	327.02	327.88	328.78	327.25	331.08	330.96	322.83	323.95	318.64	325.53	328.98	323.33	331.34	325.48	326.98	325.7	327.04	331.68	329.19	318.27	329.16	332.5	332.13	326.53	321.98	325.07
316.68	320.44	321.88	319.87	318.28	313.38	317.31	308.09	317.72	320.72	315.05	308.96	317.11	315.37	320.99	319.59	319.9	313.75	318.37	316.45	314.1	319.14	309.86	321.29	313.84	313.32	323.68	317.61	315.27	313.82	312.99	317.2	317.13	314.76	311.11	313.01	320.56	317.05	312.32	313.27	310.07	314.66	314.96	318.31	313.05	317.91	314.79	309.32	314.94	316.38
298.79	299.48	300.49	301.02	304.05	297.02	299.31	298.58	295.2	299.3	305.01	300.87	303.96	298.28	307.75	303.35	298.44	301.58	307.21	297.07	309.8	303.89	308.62	305.75	296.6	313.25	305.22	305.78	304.02	295.72	301.66	309.13	299.12	302.94	305.24	297.94	300.87	298.19	301.54	305.85	311.09	304.44	307.1	304.94	308.41	303.25	311.35	305.88	295.03	301.42
295.61	298.43	291.19	294.42	290.85	300.57	295.21	295.37	301.66	298.99	299.11	299.15	301.04	299.21	293.24	299.29	294.34	292.78	294.48	295.75	302.08	292.7	299.78	291.72	290.16	295.13	292.49	288.4	286.48	291.42	298.36	299.23	300.15	297.3	293	296.27	294.51	295.34	293.55	297.21	296.51	297.76	292.94	295.19	298.59	293.54	294.59	294.02	294.62	293.3
302.65	303.24	298.92	300.57	302.81	294.07	304.79	295.51	297.36	304.03	299.92	300.94	297.91	297.65	301.37	299.49	306.13	308.05	299.55	305.3	300.12	299.45	309.76	301.84	306.55	302.56	305.3	305.96	301.85	307.75	299.11	298.59	291.12	301.46	302.78	305.12	303.64	298.54	304.85	307.89	297.94	304.3	298.52	298.15	301.5	304.12	306.94	294.08	299.66	300.59
309.93	307.66	306.61	306.64	305.5	305.03	303.61	308.25	303.02	301.29	301.54	306.54	301.45	311.45	301.86	308.92	304.2	300.69	304.15	309.54	307.44	299.78	299.51	297.8	302.25	299.39	302.89	304.78	306.15	297.88	300.98	304.7	305.92	302.19	298	305.75	299.82	301.97	303.46	303.38	306.09	306.82	310.6	311.13	303.91	305.43	301.59	304.47	303.33	309.32
305.17	310.55	297.85	303.12	297.35	297.76	301.34	300.44	297.14	299.73	297.83	300.18	306	297.8	303.1	297.46	300.24	302.26	298.28	298.35	306.72	299.92	296.58	300.73	301.93	306.21	296.65	297.19	299.13	296.14	299.49	297.32	300.33	301.21	300.4	299.96	301.94	300.42	301.45	302.14	297.22	295.72	306.21	301.89	299.66	302.91	296	303.92	295.19	297.92
302.82	305.11	304.77	304.43	313.24	303.99	307.45	308.99	308.07	302.93	307.17	308.36	308.41	298.46	309.65	301.12	308.94	308.59	305.11	301.57	301.14	311.04	298.26	303.19	310.58	310.87	302.87	307.81	304.7	304.61	298.9	303.38	306.7	300.77	305.57	312.3	307.16	306.51	306	314.42	304.03	302.32	314.76	307.96	303.04	305.38	302.34	305.63	308.59	308.65
315.32	311.53	317.58	321.66	319.68	312.04	321.8	323.47	308.92	313.87	319.86	322.82	315.45	318.05	316.66	324.29	322.17	313.11	316.87	326.62	313.6	314.97	323.56	311.9	322.86	318.59	319.11	324.87	316.61	319.2	314.04	321.19	318.22	323.88	322.48	319.11	325.49	322.06	323.4	322.48	324.37	323.15	311.87	314.17	311.81	331.23	327.14	316.02	320.3	312.8
314.86	311.68	306.9	311.34	319.42	315.3	320.04	313.29	309.77	310.53	316.04	317.72	311.69	309.1	308.51	315.75	321.77	321.88	315.96	314.39	307.4	316.04	311.27	307.74	314.55	308.36	313.5	312.52	315.9	316.01	314.96	319.33	317.49	317.8	318.49	315.11	321.12	308.84	313.71	312.75	311.68	312.48	311	318.36	316.73	319.46	304.99	313.63	307.87	315.02
313.77	309.5	313.18	314.95	313.5	318.35	308.5	312.99	315.75	318.47	316.35	306.39	312.99	320.48	309.79	310.09	318.17	313.58	309.21	308.43	318.23	309.79	313.49	317.05	311.8	314.53	312.71	308.07	314.97	315.57	311.96	307.92	317.38	307.8	304.12	317.28	313.18	311.43	312.83	315.54	312.84	312.72	313.24	310.42	317.91	312.49	314.54	313.23	301.13	313.72
331.82	325.34	327.22	333.55	329.15	330.46	328.85	329.62	329.29	331.67	330.72	329.15	328.37	334.19	324.84	335.32	325.16	327.43	329.87	326.57	334.61	328.97	328.38	329.95	321.59	332.47	325.68	322.57	330.48	325.2	332.97	329.89	320.55	327.15	326.88	330.45	335.08	323.07	332	325.3	321.72	332.56	327.18	330.82	326.59	317.08	333.78	331.38	330.06	324.71
325.83	318.49	319.38	318.91	321.98	321.9	318.33	322.42	311.49	317.81	315.46	309.65	314.34	323.19	316.78	315.23	312.69	322.18	318.47	318.11	319.27	321.1	317.86	316.98	316.77	324.84	314.54	314.8	312.68	323.27	314.22	322.11	330.37	319.75	312.66	316.79	316.05	324.2	322.27	324.54	314.61	316.53	321.69	322.1	313.61	312.71	315.2	321.33	318.21	321.29
314.03	309.63	319.42	312.31	308.6	314.31	305.04	311.06	317.01	313.76	313.52	311.12	321.5	308.91	311.05	315.22	305.47	312.73	313.56	314.74	313.72	308.86	309.52	310.8	307.06	312.51	309.68	314.4	317.42	315.76	320.12	309.06	305.92	311.03	312.15	311.3	304.27	315.12	318.69	310.76	312.31	310.84	310.85	310.72	318.02	311.6	313.54	310	308.46	310.48
312.01	318.32	319.45	318.33	317.86	321.15	322.36	315.63	317.63	311.75	313.44	314.35	311.35	322.39	320.11	310.16	319.61	315.92	323.19	316.07	318.96	315.86	322.16	315.42	312.62	317.45	322.24	313.85	316.09	317.99	318.2	314.95	318.42	309.02	313.3	315.31	321.6	313.08	314.22	312.81	322.1	315.99	322.78	318.03	312.63	317.87	310.52	318.91	314.56	324.66
318	317.9	319.56	319.85	314.79	322.73	321.34	315.78	319.15	316.33	318.97	309.56	323.62	316.36	307.45	326.31	316.41	319.3	309.08	320.65	318.52	317.97	316.04	317.55	322.08	313.76	314.75	321	321.22	319.07	318.26	313.77	312.74	319.85	319.45	322.8	318.9	314.62	316.82	312.75	319.11	323.07	322.8	322.73	316.68	314.87	320.04	315.7	324.48	313.74
296.57	295.26	291.74	290.51	303.34	295.67	298.14	298.05	298.23	299.07	304.74	296.44	299.2	288.54	292.66	296.45	294.7	301.55	297.18	298.11	296.98	290.16	291.95	292.56	296.85	301.03	295.69	291.56	297.02	296.73	301.86	294.3	299.8	301.99	295.24	296.17	297.83	295.37	302.18	297.13	298.25	293.86	291.38	291.54	296.39	299.59	299.2	297.38	301.22	293.44
299.24	307.14	306.08	306.4	303.4	305.81	301.91	307.24	305.06	299.62	305.9	306.07	297.72	301.74	305.2	303.2	304.52	298.18	301.56	299.43	293.97	292.32	302.27	306.29	309.1	301.86	298.54	294.67	301.25	300.18	300.02	301.54	304.35	303.53	302.01	298.9	297.2	300.52	303.48	305.58	301.85	306.23	300.79	301.74	306.5	296.56	304.2	300.8	305.34	306.15
323.27	316.34	314.26	314.21	313.12	323.15	326.52	315.01	323.37	324.39	315.42	324.55	321.82	319.89	319.63	315.56	319.79	319.87	312.24	316.25	322.3	317.26	315.19	323.7	321.02	320.61	325.27	317.07	318.37	328.21	323.39	319.08	319.46	313.45	317.3	320.08	321.4	316.25	321.04	318.52	322.86	323.09	314.67	314.99	309.62	318.76	316.68	319	320.33	312.45
325.17	327.16	328.88	327.99	331.34	320.12	330.14	332.99	331.11	326.34	334.33	331.72	317.5	326.97	329.18	323.46	322.81	327.19	330.27	333.2	321.98	323.58	330.78	324.36	320.45	327.91	333.5	321.35	328.91	333.99	326.59	323.19	329.24	325.93	320.06	327.65	330.08	328.37	330.34	326.05	330.45	323.96	328.01	329.96	322.45	321.68	330.77	324.95	328.8	326.71
302.9	310.66	308.87	314.45	299.34	307.81	310.03	303.25	308.87	309.74	306.71	315.43	305.78	321.88	310.63	309.71	314.3	311.58	308.63	306.85	314.31	305.32	311.94	310.71	313.23	311.48	316.23	316.62	306.7	309.67	313.6	311.74	312.99	309.72	308.1	313.21	308.71	315.75	306.44	312.34	318.87	308.79	306.69	312.64	311.31	309.47	300.53	307.9	310.08	308.5
304.16	293.56	303.28	311.32	303.49	305.26	299.02	301.46	308.66	309.62	305.12	305.5	300.69	303.66	300.32	299.65	306.16	303.24	301.56	298.96	305.19	303.98	295.82	310.59	306.69	310.59	311.47	302.05	303.94	301.44	305.06	297.9	303.28	296.74	299.17	308.04	300.17	302.19	304.83	297.57	303.38	307.75	305.97	305.23	298.4	303.98	308.48	304.71	304.35	294.02
313.13	306.73	315.75	315.02	310.12	313.29	314.63	310.52	310.7	309.31	307.18	308.55	321.46	315.73	314.33	311.99	308.56	311.15	312.18	312.78	311.17	318.22	311.21	309.05	313.36	313.95	318.46	308.08	311.73	319.86	312.62	305.98	310.63	306.94	313.96	317.26	311.37	310.54	308.63	305.02	308.96	313.05	316.49	315.28	312.32	307.03	309.71	318.63	312.53	316.07
319.26	318.73	318.05	317.26	313.12	322.43	312.64	314.9	318.2	309.4	325.18	313.9	323.25	320.49	318.02	323.64	324.85	317.64	318	314.06	319.89	324.23	315.07	315.75	323.89	311.89	320.44	317.9	312.33	315.07	321.69	318.49	321.69	317.42	321.57	321.52	321.13	320.33	319.52	324.41	318.82	329.64	314.12	324.46	320.46	313.18	319.3	314.01	314.78	318.66
299.63	301.41	304.82	301.64	309.31	297.28	302.93	301.98	307.15	303.57	305.85	301.58	301.31	311	309.08	302.86	298.55	307.64	296.25	309.06	302.19	298.27	309.6	307.21	306.21	301.54	301.07	302.48	302.54	306.84	303.65	301.71	301.29	305.37	299.12	302.96	306.92	301.42	309.87	302.15	302.84	302.43	300.62	307.8	301.98	297.5	302.77	299.56	300.53	304.29
308.35	302.24	308.14	307.59	308.85	306.83	308.73	304.33	307	305.58	307.97	306.11	310.7	308.26	305.78	305.61	305.21	304.3	304.97	308.95	307.03	308.75	310.8	305.24	310.72	303.06	308.86	300.02	305.09	304.47	307.32	302.57	307.86	308.05	302.66	306.38	300.92	301.6	311.14	309.2	306.02	312.41	310.48	308.37	309.11	299.85	311.12	312.16	298.3	306.52
316.85	302.51	312.87	309.04	301.7	308.09	315.83	316.46	313.01	313.63	306.31	311.89	313.6	317.19	313.23	306.87	309.43	313.44	308.96	308.2	310.58	309.31	309.83	309.26	304.49	305.66	308.07	305.58	314	309.26	304.2	314.14	312.34	307.89	306.99	310.86	307.83	306.77	308.33	315.01	319.12	306.35	317.07	308.68	305.72	306.24	304.57	311.06	307.48	305.03
312.89	307.31	318.58	308.71	314.56	314.82	313.68	315.96	313.99	316.1	311.74	320.23	315.06	313.46	314.21	312.04	321.49	309.04	322.39	312.12	312.59	317.43	310.03	306.6	315.4	311.45	310.68	315.92	318.29	318.21	318.03	309.34	316.02	315.55	316.87	315.22	317.52	310.55	314.65	311.16	309.68	313.85	312.96	312.79	307.32	316.24	315.73	314.72	313.63	318.83
315.27	319.11	322.68	317.3	311.05	314.4	319.26	319.14	318.54	313.85	321.73	320.62	323.94	315.15	315.56	321.92	320.87	323.96	313.44	316.61	316.85	321.6	317.89	318.73	313.92	317.83	324.92	316.25	311.42	325.85	320.93	320.28	317.89	315.66	315.24	321.98	310.42	310.89	324.02	314.85	319.45	321.61	312.01	323.84	314.96	320.1	323.37	319.69	315.45	318.8
313.93	310.18	314.37	316.36	313.13	311.09	316.62	308.16	320.78	317.68	315.68	315.6	312.08	316.74	318.06	310.51	311.88	315.12	305.61	309.49	312.21	312.18	317.3	306.64	313.24	320.92	303.17	309.85	312.35	316.1	311.89	309.99	313.5	306.93	308.92	310.7	313.93	314.79	315.89	317.26	308.48	316.51	315.25	311.86	309.57	308.41	311.89	309.48	314.57	309.13
316.58	315.31	322.84	328.48	310.9	322.84	327.8	325.24	323.39	318.88	324.07	317.1	316.22	324.81	321.66	314.05	316.32	321.1	326.18	318.07	323.91	322.2	319.28	315.8	315.75	314.12	321.82	318.89	321.08	311.04	321.18	317.77	326.19	320.51	321.63	313.14	323.88	322.36	322.6	323.47	313.34	319.07	321.21	327.84	316.28	323.54	320.96	323.33	315.38	324.07
303.32	311.74	305.77	309.54	303.5	300.69	302.03	297.11	298.34	302.38	303.47	306.86	309.51	303.25	300.07	305.28	305.26	309.25	304.54	305.47	303.23	304.29	296.33	302.45	311.23	310.44	304.94	308.31	302.28	298.77	312.02	305.05	303.77	308.54	307.6	307.72	309.28	309.49	308.69	310.13	306.1	305.95	308	305.01	307.07	309.49	301.79	307.85	306.96	302.16
303.4	303.82	298.07	303.11	303.29	303.26	305.17	303.05	301.37	306.41	303.72	300.98	301.54	301.74	305.11	303.42	312.34	308.31	302.71	310.11	304.96	302.57	301.71	305.97	302.02	310.01	299.25	311.72	304.7	300.84	305.57	301.7	307.91	307.77	303.43	306.48	299.37	303.36	305.9	307.9	307.7	309.44	301.79	303.88	303.6	298.35	308.78	304.89	308.74	303.44
309.28	296.78	297.88	297.74	305.09	303.61	301.81	303.93	300.59	301.98	297.11	301.4	307.42	309.97	301.85	303.93	299.21	300.54	295.49	304.15	303.75	303.11	302.8	296.91	300.18	296.49	298.44	305.07	305.29	300.15	303.28	304.92	302.46	298.91	300.16	303.7	307.54	299.63	301.77	298.59	295.31	303.37	299.04	301.27	302.23	302.07	300.52	298.96	300.92	302.6
307.51	309.94	308.87	311.31	312.3	308.23	312.19	310.4	317.65	312.44	305.95	315.46	312.74	311.38	305.28	301.82	313.08	314.29	315.56	318.5	311.95	304.91	314.56	314.57	315.64	312.14	311.65	313.72	309.05	309	311.79	322.08	313.47	311.34	310.5	308.89	310.1	306.04	306.69	314.01	312.36	318.29	315.12	310.81	312.08	307.92	311.09	303.91	303.53	316.38
310.83	305.68	296.6	310.01	304.21	309.15	306.83	300.82	303.51	312.08	306.14	304.31	302.92	309.02	308.27	312.35	302.23	306.44	307.53	312.58	303.64	304.57	306.2	301.55	304	302.85	305.59	299.03	304.22	309.32	304.38	306.23	304.41	306.97	305.13	298.24	304.15	310.74	306.23	304.28	304.55	303.34	297.46	296.1	299.93	305.29	304.85	301.91	307.51	301.17
317.85	314.95	313.87	319.43	311.06	316.93	316.07	314.75	320.37	311.21	311.29	313.08	312.49	313.7	315.92	319.9	309.75	314.07	307.6	310.1	313.48	314.18	310.58	317.83	319.82	319.56	313.35	315.81	314.15	323.34	316.03	314.24	316.22	312.07	312.87	313.39	312.25	318.91	315.33	312.31	317.76	314.52	313.67	316.86	315.38	317.53	312.22	319.25	318.53	315.84
315.26	321.8	317.34	322.32	321.35	311.06	311.9	309.62	310.9	315.58	315.2	316	317.02	316.04	318.03	317.89	308.71	324.97	317.51	314.27	319.04	319.07	313.86	318.16	314.34	323.94	312.81	319.52	319.08	315.3	318.91	323.32	306.7	321.26	314.32	310.59	316.42	311.94	320.58	317.32	316.96	317.09	316.69	311.53	319.12	321.84	325.12	311.6	306.76	314.49
316.04	313.38	318.52	308.68	317.83	316.43	311.54	315.59	315.96	319.61	305.39	319.03	310.93	309.93	316.47	307.64	312.59	316.72	310.89	311.47	309.02	311.04	316.36	312.22	314.91	309.01	314.49	314.2	314.29	308.16	307.91	314.6	314.54	315.27	315.61	310.02	312.26	310.89	315.08	310.79	317.37	314.08	313.81	314.93	312.34	313.77	321.55	319.75	314.69	312.65
311.39	302.77	307.95	314.52	304.53	309.28	311.19	303.29	297.56	302.89	301.17	295.99	310.81	307.85	301.74	300.45	307.13	304.43	305.09	304.93	306.1	312.43	300.46	306.23	311.99	311.9	305.89	298.18	312.7	309.12	306.93	303.81	305.65	308.94	308.09	308.31	300.73	300.78	303.94	310	308.75	310.61	299.94	291.73	310.03	305.22	309.35	301.15	308.39	310.48
303.79	302.91	296.77	301.54	306.66	306.12	304.26	310.52	307.74	307.83	303.33	309.46	299.8	304.44	302.46	305.75	302.78	301.02	309.64	304.63	307.49	305.07	312.07	303.98	298.73	305.34	305.56	306.13	303.7	302.99	304.28	304.79	301.36	295.82	306.36	306.43	299.17	299.97	306.99	311.25	307.54	309.56	306.16	311.44	303.45	306.44	302.91	305.33	306.75	311.49
305	312.57	311.13	311.72	312.46	312.76	309.59	314.32	310.96	308.36	316.72	308.33	307.71	303.87	304.43	306.75	310.79	309.75	306.62	312.95	309.45	306.27	313.12	307.92	307.52	311.9	305.53	306.81	308.55	307.98	310.5	308.39	313.88	300.78	307.39	304.06	311.08	312.88	306.75	307.21	310.68	300.81	308.02	306.68	301.9	309.45	307.01	308.9	309.68	309.69
314.47	316.71	315.38	316.69	316.17	319.29	319.1	315.17	326.31	327.01	317.09	318.84	315.24	317.53	313.4	313.01	316.43	315.19	314.58	308.43	319.64	312.76	316.66	315.51	324.95	324.92	312.61	319.59	316.89	324.91	316.63	314.84	316.74	319.19	320	320.78	319.41	318.21	315.64	315.67	328.1	314.48	315.77	316.47	310.79	312.98	319.97	322.88	315.4	313.21
314.46	310.38	317.28	302.5	320.26	312.42	317.83	316.48	314.22	315.28	316.59	309.73	312.69	318.54	310.79	319.66	312.48	310.57	313.24	310.91	311.74	311.76	318.36	316.2	315.62	316.52	315.88	313.26	308.73	313.39	313.39	312.38	314.62	317.82	314.75	320.92	310.83	310.89	308.86	311.54	314.73	316.39	316.53	318.17	310.84	320.2	314.84	318.02	316.38	314
301.28	304.97	304.66	298.39	306.04	306.38	298.34	306.42	305.39	311.54	294.27	306.38	301.79	308.72	300.82	306.24	302.23	301.59	308.23	309.9	300.99	304.92	303.56	304.72	298.43	301.31	308.41	304.72	297.83	313.72	300.37	300.88	307.48	307.32	303.29	304.37	300.48	302.94	302.37	306.9	310.47	298.8	303.37	303.43	310.48	303.99	300.48	307.14	302.99	304.24
303.68	296.55	308.38	291.88	299.78	307.26	298.92	300.81	301.85	300.61	299.91	304.52	302.76	303.51	306.07	303.97	304.97	296.12	300.49	300.97	295.34	296.83	303.04	296.95	301.59	300.83	301.91	299.12	302.14	297.63	290.69	301.01	300.35	298.09	300.66	299.49	301.57	302.57	304.05	301.23	303.15	298.68	304.19	300.2	297.16	300.59	301.37	306.87	294.59	303.34
316.26	312.57	313.32	316.09	310.88	309.95	318.32	316.29	315.59	313.36	314.15	316.01	313.48	313.62	313.11	321.63	309.8	315.35	315.36	316.55	312.41	322.03	312.51	314.06	314.98	313.58	317.31	320.3	310.74	317.57	310.34	312.79	309.67	308.12	313.81	312.58	318.63	319.8	312.93	315.15	313.73	312.6	317.46	321.26	319.86	313.16	310.66	317.02	317.53	311.82
315.9	312.33	310.65	312.14	314.82	308.38	311.75	312.74	315.61	314.86	318.65	313.73	319.35	322.31	312.9	320.65	312.28	323.71	324.52	319	320.1	318.39	312.36	318.01	312.4	316.29	314.34	313.08	312.44	322.03	315.11	308.94	319.81	322.72	313.62	315.36	316.09	313.86	322.97	312.45	314.07	315.23	315.86	312.98	315.81	314.22	316.25	321.03	318.18	316.31
307.95	314.61	316.82	311.12	309.26	311.35	310.38	313.32	312.41	312.45	312.84	305.53	308.6	309.94	304.96	307.51	311.63	311.47	311.76	306.68	311.06	312.53	314.78	316.86	313.34	314.17	309.79	313.91	306.13	309.86	310.07	310.1	307.05	307.74	316.13	308.07	313.85	316.06	313.51	315.83	319.3	307.98	306.24	314.22	307.45	316.02	309.98	297.35	310.36	307.88
306.67	307.26	305.53	301.31	294.59	303.99	298.04	301.3	298.34	301.49	298.81	301.53	297.15	298.71	297.93	297.97	304.04	297.86	309.55	297.27	295.37	310.33	295.87	309.84	297.05	305.61	305.86	295.04	298.52	294.38	306.77	294.75	305.45	301.64	305.84	304.33	305.1	305.93	304.8	297.78	309.44	305.23	301.45	298.51	297.03	301.66	298.41	298.58	297.67	307.33
314.87	319.21	319.34	313.89	317.63	314.6	324.72	319.78	323.78	319.01	321	326.22	313.74	320.04	318.84	318.18	319.87	320.2	323.94	324.59	317.06	319.35	319.64	313.72	322.35	320.24	321.24	319.43	320.65	317.91	322.06	315.62	314.84	319.51	323.36	320.94	316.57	324.15	318.61	326.15	315.15	316.13	322.65	315.33	321.65	317.42	320.04	318.36	319.98	318.9
301.62	298.56	301.21	308.21	301.01	297.47	298.6	299.61	304.45	308.39	307.95	298.92	307.61	299.87	305.12	303.45	304.05	306.99	294.58	306.56	304.58	306.01	306.33	303.08	301	301.12	300.19	293.69	306.35	297.63	304.27	306.83	301.8	306	299.32	293.64	304.5	309.5	296.22	308.83	307.9	309.19	307.93	301.47	306.97	294.2	299.53	299.21	298.12	308.47
315.08	315.5	308.88	318.68	324.42	316.6	308.99	324.03	315.93	318.59	314.64	304.04	316.23	313.45	308.76	313.42	313.65	317.4	310.04	317.95	308.71	307	310.45	310.42	319.29	313.13	310.34	317.53	320.29	311.6	322.93	310.43	315.22	312.06	312.42	314.32	313.13	316	312.57	314.86	305.51	317.26	308.07	317.94	308.88	311.33	310.45	307.45	316.93	315.61
298.71	289.08	305.37	302.33	290.63	291.99	298.69	299.72	294.54	296.18	294.67	295.58	291.65	296.72	302.01	293.54	295.37	293.91	295.5	294.16	291.1	284.84	295.33	296.5	298.21	303.15	295.97	294.65	292.43	296.07	299.1	293.29	296.86	301.84	297.65	297.17	295.39	301.55	295.72	297.06	292.43	290.06	290.5	291.68	295.74	289.18	291.28	296.85	299.64	295.1
322.78	321.74	314	321.32	316.94	321.3	313.11	317.29	315.97	318.09	323.69	317.98	321.53	316.95	321.51	316.68	326.68	321.8	317.86	323.04	316.96	323.92	327.06	317.98	323.92	316.5	326.02	322.82	322.6	321.15	316.46	322.74	315.43	323.75	317.39	315.08	319.74	314.41	321.75	320.5	321.6	318.71	319.25	321.84	322.21	320.54	318.83	316.59	313.99	321.15
290.31	291.16	293.18	290.8	301.27	293.91	299.17	291.35	288.36	291.29	293.13	292.85	300.07	294.86	298.39	292.41	295.14	299.34	294.88	289.2	291.32	294.07	292.89	296.73	292.09	297.21	295.53	296.91	296.41	290.41	288.8	291.78	293.66	290.48	298.79	292.22	296.81	299.24	301.86	288.37	298.07	290.29	293.87	298.57	295.17	302.07	297.96	285.47	291.96	292.3
314.28	316.3	316.06	310.93	316.28	309.81	308.44	312.4	314.24	323.53	312.49	318.63	316.24	317.49	312.27	315.38	318.06	307.79	313.04	315.64	309.35	318.91	310.43	314.32	312.55	314.12	320.12	311.7	316.25	313.81	318.68	319.76	315.86	317.93	320.05	310.61	321.82	311.42	318.91	313.84	321.65	321.12	314.1	320.66	313.36	309.47	314.03	312.69	315.51	310.11
328.43	330.15	326.3	322.87	333.44	325	329.38	328.59	329.27	331.89	329.62	327.54	327.19	337.82	330.99	328.85	331.67	325.38	329.27	325.68	329.63	334.13	327.69	335.89	335.33	329.15	327.8	330.91	323.61	328.38	326.73	326.82	328.59	327.06	326.96	328.41	328.48	329.27	325.66	327.91	329.99	328.66	330.09	339.68	327.81	336.64	332.25	330.92	333.76	326.35
306.51	299.85	305.76	305.24	307.05	305.35	306.42	301.93	300.39	309.08	298.89	309.09	305.64	304.96	302.54	314.21	301.8	303.85	299.81	309.95	301.59	306.98	304.17	306.85	305.75	304.16	299.58	307.11	302.71	307.43	298.94	308.95	307.74	303.36	307.28	305.05	309.61	305.91	299.11	306.5	306.31	309	308.34	300.22	299.56	302.51	302.52	304.71	297.28	301.93
305.23	313.79	310.93	311.45	309.58	313.2	309.45	309.68	312.41	305.06	311.03	314.4	315.89	315.44	318.45	314.09	315.14	318.98	307.69	318.29	314.03	315.06	313.79	312.95	313.6	320.36	314.1	307.42	317.59	312.31	318.48	308.14	308.28	313.03	319.82	311.37	313.68	313.33	314.12	315.8	315.2	314.36	309.26	316.86	312.37	313.73	312.66	321.88	312.87	318.31
322.55	323.54	323.75	322.18	315.1	315.27	314.13	313.03	319.87	313.63	321.08	324.52	321.16	318.98	325.48	314.54	321.2	310.29	323.28	317.55	314.6	315.12	315.93	313.5	311.13	327.13	320.17	314.22	317.59	314.98	317.9	317.94	313.14	322.17	316.57	311.35	310.72	324.46	319.44	314.23	317.31	312.08	317.82	319.33	315.36	316.17	312.31	313.22	316.48	306.33
305.49	298.73	299.76	294.81	303.52	299.56	301.5	302.98	304.84	299.17	304.55	301.86	297.48	306.53	307.37	304.4	313.93	297.67	301.94	301.41	307.91	301.81	307.81	307.48	303.05	294.76	304.17	298.84	304.19	300.77	307.28	304.84	308.08	301.63	305.36	299.21	300.98	302.94	297.4	306.35	305.25	310.18	303.62	298.67	303.25	298.85	307.28	303.17	303.53	311.09
305.11	303.25	304.97	296.78	305.87	303.67	304.25	311.23	304.5	297.62	301.75	298.62	309.95	297.94	305.7	303.32	307.41	303.04	303.34	305.07	302.48	302.85	302.46	296.08	303.9	308.7	301.54	303.25	303.3	309.23	302.51	301.89	303.17	305.51	296.77	299.54	301.67	309.93	305.47	308.21	308.04	295.82	305.78	308.38	305.33	309.1	298.44	305.33	301.41	303.71
302.72	319.39	310.85	310.9	308.01	305.93	312.64	308.27	317.08	313.31	311.43	307.38	307.38	313.78	315.16	313	309.45	308.63	313.06	308.19	311.1	307.52	301.99	314.11	309.84	312.23	307.58	313.74	305.15	311.3	306.62	308.99	306.45	303.81	308.49	302.4	304.24	315.34	309.61	311.76	315.54	311.52	309.82	309.91	311.18	308.62	317.68	310.14	317.6	305.66
313.8	313.7	306.66	313.46	310.67	307.5	310.97	319.97	318.94	309.69	311.88	315.35	316.13	315.78	313.12	319.14	307.36	318.63	313.3	312.67	314.29	309.66	316.54	310.56	314.38	316.85	313.61	308.7	309.82	307.83	310.74	316.53	314.1	317.45	316.19	318.15	309.34	313.47	306.59	312.22	311.92	317.28	310.56	306.28	313.45	308.85	306.83	310.68	310.66	309.26
312.05	319.09	312.77	311.91	311.76	316.41	312.18	317.73	322.38	309.15	310.94	315.03	317.85	316.94	312.75	320.76	319.43	319.35	312.34	322.47	319.91	311.91	317.14	320.29	311.15	311.01	311.06	318.47	317.6	315.59	316.84	305.1	311.57	318.6	314.24	314.87	319.69	310.88	312.28	310.92	310.82	315.51	314.28	314.55	320.42	311.14	311.6	322.54	320.35	313.53
302.85	300.43	304.86	304.51	309.68	306.32	302.47	302.3	308.92	299.78	300.59	302.85	307.3	308.66	304.18	307.27	302.27	306.53	303.56	305.66	296.38	306.7	302.96	298.86	298.9	303.7	305.99	306.15	305.61	302.69	304.86	305.28	307.8	305.52	301.39	301.5	301.14	307.07	300.44	296.99	297.81	301.48	303.58	300.18	298.02	321.12	307.84	304.88	304.92	307.82
303.81	304.61	312.4	299.7	300.19	307.72	299.51	309.86	305.63	305.01	306.9	307.96	308.29	305.08	303.45	298.92	307.07	296.3	304.87	307.7	301.12	303.17	304.87	297.94	305.96	299.17	310.51	304.94	301.72	303.25	304.5	294.75	302.89	304.13	296.87	300.93	301.8	303.24	300.96	297.27	298.68	304.79	305.3	299.89	296.68	311.56	299.07	304.56	304.26	307.91
312.19	318.95	309.36	312.35	314.88	310.61	312.05	313.81	316.49	320.2	316.52	312.11	315.81	310.11	314.91	312.27	315.78	317.3	305.27	307.94	314.74	314.12	310.15	313.82	316.17	316.82	312.93	309.18	313.58	313.41	310.07	312.8	311.13	311.71	317.64	310.84	315.47	313.77	315.86	310.56	317.54	306.39	314.36	314.72	306.1	311.43	314.09	312.48	312.16	315.6
327.58	330	319.92	328.32	328.46	324.57	327.28	327.45	326.05	331.48	334.8	323.26	323.85	328.81	327.36	331.77	332.57	327.02	324.39	333	329.2	328.24	325.4	324.39	328.45	329.38	330.03	320.4	328.33	328.66	330.86	327.08	330.44	321.69	327.74	336.7	331.86	328.67	324.8	328.75	320.49	324.08	322.51	324.68	334.37	323.63	329.05	326.58	331.69	322.05
291.97	298.61	302.26	291.22	296.54	294.04	302.56	296.23	299.32	293.01	290.82	296.51	290.89	290.98	294.4	298.86	302.36	299.66	297.92	302.29	303.77	300.32	294.9	296.18	296.42	295.09	300.24	297.08	299.3	300.78	301.81	294.77	298.41	294.63	299.59	299.53	295.98	299.53	300.42	295.18	294.35	297.79	293.19	294.1	297.64	293.76	301.88	299.73	307.67	294.57
330.77	334	329.21	322.79	321.52	319.89	318.46	330.66	324.47	319.71	324.73	328.52	335.47	331.83	321.19	325.69	323.94	328.49	331.89	327.84	327.07	321.72	321.56	322.72	327.39	331.91	326.54	328.45	325.85	327.42	323.12	323.58	323.61	325.45	317.78	326.21	329.85	323.18	330.09	322.31	324.58	325.95	331.23	322.51	327.03	324.15	327.32	318.58	326.84	322.13
306.65	305.62	306.13	313.05	300.3	315.37	310.84	303.58	302.1	306.35	302.67	306.24	301.12	312.83	310.95	307.95	306.63	308.68	308.07	305.5	304.81	310.06	305.02	308.02	302.99	307.6	309.64	308.31	305.06	307.02	308.85	309.82	303.72	312.69	305.43	297.73	306.32	299.55	307.35	305.05	310.14	312.37	301.34	311.56	305.33	306.38	304.3	311.62	309.35	305.1
310.68	309.71	314.47	316.45	311.21	311.5	317.24	307.29	309.97	313.26	319.72	318.68	319.5	310.95	313.85	311.39	312.58	314.46	311.14	305.21	306.59	312.87	314.53	307.82	314.32	316.17	314.3	306.92	317.56	311.33	314.72	306.87	311.97	316.07	309.24	313.63	310	320.06	311.37	309.57	314.6	310.7	317.53	307.97	314.01	312.75	314.15	311.3	307.58	304.5
302.46	302.4	304.9	305.96	304.63	305.92	302.64	304.6	297.5	297.79	300.42	310.94	300.95	306.34	301.57	302.87	305.24	302.98	299.73	310.29	304.02	301.85	301.11	300.05	302.51	300.48	307.4	308.6	303.95	301.99	300.12	305.31	304.56	305.51	302.06	301.73	299.98	301.41	306.89	305.48	306.26	304.87	303.03	296.35	305.79	299.34	305.1	300.68	302.94	307.97
315.42	317.8	319.49	314.42	321.68	316.34	311.93	311.31	313.27	311.77	311.9	307.02	320.74	315.71	308.55	313.66	316.61	319.01	318.76	317.46	315.48	313.38	319.13	310.36	316.37	320.91	312.58	317.1	310.62	315.04	316.38	314.05	314.8	323.32	317.7	311.57	312.51	314.17	319.19	317.67	313.49	311.78	318.11	313.97	319.22	312.28	314.3	319.39	316.54	317.98
301.54	293.71	300.37	299.76	291.14	300.33	297.51	298.84	299.73	295.83	295.75	301.07	292.25	292.74	293.54	300.09	294.14	293.47	302.35	298.88	295.22	298.34	287.85	300.04	306.45	287.94	290.2	298.24	291.6	303.94	296.14	290.17	298.52	290.75	298.75	289.39	295.34	294.87	299.5	296.81	296.84	292.81	294.92	297.01	299.76	298.28	297.18	295.95	295.79	296.43
304.35	308.29	304.14	306.05	312.55	300.86	301.02	307.04	309.04	303.99	305.96	306.62	306.39	306.71	304.8	303.31	307.2	314	304.52	304.83	303.83	308.28	308.94	299.48	305.92	303.04	310.08	302.1	318.15	309.64	299.97	313.23	309.84	305.25	304.94	307.84	309.92	307.52	303.94	306.09	307.56	308.95	306.76	303.81	309.13	303.37	306.86	308.74	302.06	311.59
317.92	317.82	322.48	321.05	315.21	322.92	319.81	308.04	328.97	309.59	316.95	315.56	321.05	312.83	314.03	323.07	322.65	316.44	319.28	314.08	317.61	310.15	321.31	313.96	322.55	308.96	314.64	314.56	324.3	320.21	311.06	317.13	322.48	315.64	319.06	319.85	314.69	326.49	318.61	314.84	315.64	317.08	322.06	322.3	309.86	318.93	319.81	327.35	314.41	318.74
303.53	300.51	299.8	304.4	303.9	302.55	300.87	299.86	305.71	298.35	300.46	306.62	301.98	301.27	300.75	297.3	303.4	305.33	303.22	305.26	301.94	303.76	292.88	300.4	297.12	306.39	297.96	306.36	297.35	310.99	300.29	298.94	308.96	298.98	305.02	305.04	303.91	305.38	309.15	303.27	294.84	302.31	305.3	295.65	300.63	297.57	310.54	307.31	300	300.62
312.27	308.12	316.24	313.27	322.01	313.08	310.33	318.54	314.8	316.09	307.43	307.08	316.65	318.21	317.41	316.28	311.88	319.09	312.41	319.31	317.28	314.68	317.66	320.26	316.34	314.78	308.2	313.16	316.25	319.01	314.71	309.15	316	315.7	316.5	307.26	316.69	316.67	311.18	311.89	319.09	315.2	313.88	318.26	305.6	324.04	310.27	315.24	311.51	319.51
312.08	314.59	318.88	309.29	309.42	319.88	316.87	318.11	309.48	311.46	310	314.83	317.07	316.2	313.06	317.45	323.92	317.99	319.53	309.46	315.29	315.18	314.32	311.54	315.63	317.56	317.29	312.8	317.42	308.61	313.54	317.98	314.89	315.81	318.46	312.52	313.49	316.57	310.24	310.05	309.71	319.75	311.3	317	311.4	317.08	309.12	316.67	316.38	315.7
313.36	320.84	314.95	318.88	320.11	316.82	320.69	318.04	324.82	314.62	326.34	308.56	318.93	320.99	318.54	314.8	321.71	317.26	322.53	312.96	318.31	324.02	313.73	310.11	313.64	321.75	318.21	325.25	313.16	317.88	318	323.52	314.51	313.87	312.08	320.06	315.27	314.92	319.33	314.65	321.84	312.54	315.74	311.3	316.17	316.54	314.35	318.71	314.32	318.52
301.66	302.79	306.41	310.16	310.1	304.4	304.26	301.35	300.2	299.04	308.73	300.76	300.65	304.43	305.17	302.13	302.34	305.73	308.08	308.57	304.8	297.6	299.81	300.44	305.54	305.7	305.69	301.51	304.63	301.52	311.65	308.3	300.02	306.83	303.18	303.75	304.54	302.22	306.49	299.92	304.54	303.85	308.52	303.85	296.25	301.21	306.67	305	305.59	305.24
321.23	334.75	328.56	336.2	323.15	331.16	329.76	327.17	332.12	332.5	316.86	327.81	327.21	325.43	333.09	328.23	328.92	330.56	322.92	326.08	330.98	329.92	327.02	328.93	330.07	328.95	332.17	330.99	330.29	326.17	331.13	332.85	330.19	334.58	322.74	324.16	329.05	327.84	322.5	328.18	329.72	329.42	327.87	332.42	329.22	325.77	324.77	326.01	331.61	330.27
304.49	298.44	295.64	304.36	306.96	305.95	301.01	301.67	300.47	307.27	303	301.35	299.66	302.65	303.11	308.22	305.15	309.67	301.41	299.94	300.82	308.82	302.4	297.64	297.05	307.18	303.35	302.23	303.21	299.93	307.7	301.43	299.19	301.5	312.67	299.46	303.08	305.01	309.45	301.19	307.85	299.07	295.74	300.74	307.01	301.76	305.81	297.3	306.92	299.19
317.25	322.34	316.55	315.68	321.91	317.72	313.47	315.97	313.3	316.76	321.08	315	312.68	312.29	314.82	311.69	312.35	320.39	311.42	323.87	313.55	307.06	320.58	317.83	313.47	313.66	316.06	322.68	321.62	328.54	315.47	320.11	320.08	316.41	315.43	320.71	325.93	319.28	326.84	321.56	322.7	318.36	312.78	320.82	321.27	322.69	314.37	311.47	315.34	315.74
313.7	312.42	312.26	311.78	313.94	312.88	311.34	322.24	319.53	310.04	323.48	322.1	312.45	314.5	319.12	316.62	312.81	321.58	319.88	310.12	319	320.29	323.09	316.73	315.86	312.95	317.38	314.66	317.6	313.73	317.49	312.13	319.41	307.97	322.04	319.79	321.16	316.14	319.01	312.37	312.09	313.76	316.22	323.22	313.1	320.39	318.4	311.69	321.09	324.83
311.78	313.39	309.74	315.12	311.14	309.11	312.26	317.12	308.75	318.2	308.41	308.73	309.52	307.61	309.37	310.14	308.11	309.36	319.25	318.15	306.44	311.37	308.98	309.27	311.12	313.93	321.33	313.69	309.71	315.75	303.03	301.34	314.33	315.05	308.19	310.75	311.83	301.34	307.75	313.79	310.97	307.35	308.34	307.08	308.48	304.24	310.98	310.08	303.38	311.14
314.31	323.64	313.11	319.95	318.46	318.77	312.66	317.54	322.36	314.3	312.63	316.95	313.65	321.19	322.02	317.65	318.81	320.06	312.15	316.57	316.55	312.25	314.96	318.61	322.87	321.85	315.71	320.23	316.59	317.32	317.69	317.21	320.58	326.43	310.63	313.95	313.49	317.82	317.07	316.27	323.58	310.62	311.83	314.72	320.31	315.65	316.74	315.06	321.16	312.2
317.38	316.62	315.89	315.36	310.07	326.3	325.62	316.19	315.8	323.31	317.97	312.77	314.67	318.47	322.09	317.3	322.7	317.33	326.32	319.61	322.84	317.8	322.47	317.57	322.33	321.01	313.38	321.21	318.48	330.94	316.71	314.12	313.2	323.07	317.49	312	321.99	316.77	328.52	323.28	311.03	319.99	316.38	315.17	313.66	322.7	319.74	316.03	315.88	314.4
310.94	308.98	307.53	305.05	313	308.31	305.88	303.6	306.72	311.67	306.18	305.71	316.28	304.52	306.96	299.67	316.11	312.79	304.34	302.34	313.3	309.02	317.06	303.85	307.97	306.38	306.55	298.96	306.73	304.79	303.78	311.94	307.8	304.18	308.64	312.88	309.85	304.15	309.94	301.41	304.06	306.03	304.61	309.93	304.63	312.16	315.1	310.11	316.59	305.61
325.09	318.28	307.23	308.31	312.41	312.64	308.87	308.27	311.78	320.29	313.34	318.4	311.17	311.21	306.94	310.52	315.81	312.5	316.41	312.94	318.61	313.03	308.02	315.42	315.61	313.04	320.15	305.17	314.14	311.1	308.65	313.45	314.96	314.01	323.16	313.57	309.61	314.97	316.28	313.56	313.79	312.69	311.51	314.15	310.45	320.12	310.12	308.45	315.84	313.16
326.19	327.23	325.67	332.94	326.86	326.97	330.41	324.46	328.53	329.6	324.66	329.13	326	322.22	327.48	324.72	329.03	327.18	325.79	324.83	325.03	320.62	324.39	332.33	330.27	326.75	333.25	324.14	334.44	329.06	327.59	321.94	328.17	325.89	331.5	331.11	325.23	332.29	321.72	330.98	335.48	320.49	330.37	327.49	327.19	320.13	329.69	328.03	330.7	329.03
320.39	315.95	320.66	317.32	314.12	312.07	318.19	312.64	314.41	310.98	319.25	316.13	315.4	309.51	312.73	314.3	313.07	316.18	310.43	310.16	313.9	318.84	314.8	313.95	315.52	323.66	318.64	316.46	310.93	316.38	315.55	315.34	315.46	315.02	309.88	311.55	317.62	318.32	320.35	310.94	310.24	313.74	312.88	317.4	313.88	315.8	319.4	313.75	313.27	312.88
315.78	316.93	314.73	313.44	314.46	309.66	315.93	311.45	314.9	314.98	316.28	314.26	308.84	311.03	313.98	319.63	313.2	321.75	312.03	316.79	311.07	317.22	315.3	314.37	315.63	313.85	315.84	312.66	312.02	315.41	309.43	310.93	314.75	312.02	314.78	316.15	306.25	308.86	313.6	316.02	306.41	310.8	304.19	316.65	321.68	311.9	316	314.07	307.73	314.69
307.37	305.99	306.34	304.19	303.5	301.72	303.91	303.41	303.17	302.88	299.5	303.92	301.9	311.26	298.61	313.84	305.36	301.1	300.56	301.08	309.24	303.58	295.72	302.45	303.09	305.23	300.6	302.13	300.26	302.04	306.01	295.69	302.46	307.63	304.28	307.32	303.43	305.7	303.07	297.59	291.62	308.35	305.16	301.23	302.58	309.6	296.18	299.66	301.06	304.56
327.75	311.3	310.82	310.27	313.64	311.47	316.61	313.74	310.67	313.54	308.57	312.78	315.51	314.52	315.71	310.88	318.04	315.16	315.44	313.98	316.01	313.05	316.07	311.64	312.31	308.76	317.6	312.23	303.56	315.52	319.77	310.34	310.69	316.98	319.09	314.72	315.62	310.56	315.42	309.98	309.28	315.62	306.85	312.99	311.8	316.19	310.31	317.59	316.04	317.33
307.11	306.76	302.62	302.5	307.81	313.83	308.05	301.75	306.77	300.88	312.02	307.34	300.89	302.96	315.14	306.01	305.89	300.64	306.96	301.8	302.14	308.6	306.36	304.13	306.21	304.67	305.76	299.36	309.02	307.19	310.43	300.02	299.77	303.98	307.07	304.59	300.24	309.67	307.37	302.39	302.48	309.36	301.36	309.31	303.75	308.2	300.03	315.17	312.73	312.23
303.61	309.23	304.92	305.94	301.83	307.58	306.22	300.8	308.78	315.31	300.96	310.2	302.76	302.61	304.61	303.57	307.59	308.04	300.72	306.45	312.09	302.58	309.38	307.75	305.1	309.46	300.08	306.73	303.25	300.11	310.28	309.24	305.86	306.21	302.74	307.39	308.79	307.23	306.4	305.09	315.12	311.27	303.79	302.2	303.72	304.95	308.14	314.03	307.68	297.77
330.27	326.84	317.34	319.88	319.61	321.75	323.98	322.43	323.33	330.77	329.68	330.5	322.6	325.53	318.54	327.5	322.78	322.13	317.23	329.1	320.91	325.44	329.47	326.53	316.99	330.82	323.34	322.41	326.25	330.38	317.25	327.01	329.46	337.73	319.49	322.99	328.17	327.15	322.91	318.92	322.77	324.35	328.2	325.09	323.24	318.96	324.69	326.13	318.25	325.73
326.82	329.36	332.61	327.18	323.22	329.1	328.73	324.47	328.18	334.48	335.38	328.03	329.96	332.77	326.25	330.77	323.61	324.42	327.52	328.28	325.61	331.07	327.66	325.63	329.81	334.26	325.12	331.87	321.88	326.95	330	329.61	323.06	328.9	327.11	323.36	325.81	321.99	330.87	326.26	326.55	331.64	325.88	327.74	331.01	330.82	328.71	319.34	324.4	327.45
288.75	307.44	298.61	309.72	304.54	304.67	306.19	306.93	299.09	303.26	304.04	300.55	306.28	308.33	299.71	305.44	304.56	300.94	299.79	307.3	303.1	303.59	303.64	304.84	297.83	308.47	300.61	303.48	302.81	305.09	299.39	300.8	301.67	305.35	302.91	303.72	301.93	307.84	303.76	303.29	301.8	300.6	298.4	306.88	302.82	301.77	312.35	301.63	305.2	303.63
300.91	300.24	298.01	295.06	305.49	300.7	297.54	300.13	296.37	299.92	293.16	306.72	301.95	300.67	304.38	298.45	300.66	301.41	300.38	303.86	303.63	298.75	309.52	298.63	305.86	302.23	298.79	298.67	292.47	296.92	300.69	299.13	303.9	295.63	303.54	300.94	295.43	304.82	304.96	299.51	298.48	303.47	301.72	300.44	305.92	300.96	299.55	294.85	301.93	304.54
317.64	307.48	319.96	318.88	309.53	311.34	309.11	308.02	310.47	314.72	309.75	307.27	311.98	314.16	312.3	310.15	304.35	311.08	314.91	308.45	309.01	313.17	318.54	321.27	317.14	306.79	316.55	310.26	317.85	311.5	317.82	315.46	311.92	308.81	314.35	306.77	313.12	310.23	311.19	314.11	308.13	314.92	311.72	318.95	311.7	317.92	309.77	310.4	308.25	316.84
310.2	306.36	308.16	307.13	311.72	308.36	308.78	304.04	308.52	310.73	308.6	301.67	308.02	305.58	294.25	312.37	305.57	307.86	300.17	304.88	308.17	304.85	308.34	305.1	308.08	310.69	303.81	297.42	310.37	305.68	302.05	303.43	300.84	303.74	302.71	309.4	306.66	309.84	302.69	302.66	303.24	306.93	309.65	306.02	308.38	301.44	300.7	312.23	307.19	308.77
302.04	306.91	300.29	304.96	308.91	301.92	305.34	305.73	303.61	301.47	299.76	299.55	301.46	306.57	301.36	303.1	306.06	297.57	309.1	299.1	302.63	301.35	304.01	299.33	297.42	302.61	303.29	297.63	301.23	299.57	303.81	307.74	306.77	297.78	302.46	300.84	303.8	296.08	304.23	303.86	305.58	296.77	302.1	304.15	302.1	303.23	312.46	299.41	295.33	302.21
288.06	295.99	294.4	291.84	290.91	293.87	297.64	300.31	291.8	300.32	293.04	294.33	289.46	293.3	290.85	298.15	297.51	291.31	293.21	295.9	291.57	294.43	296.98	298.99	289.42	293.59	290.43	295.82	300.67	289.64	286.17	287.86	296.46	299.49	290.12	294.12	296.32	296.97	296.18	297.4	300.86	300.93	289.07	289.3	286.43	295.01	296.64	296.03	290.61	294.69
315.31	306.83	315.9	316.35	311.1	321.12	309.54	318.12	319.04	319.51	316.63	324.99	303.32	317.35	313.62	317.17	320.99	309.27	320.34	317.53	321.48	310.76	310.68	314.03	321.45	321.4	313.25	314.07	312.74	323.82	321.74	319.82	312.05	317.54	313.58	320.63	318.39	320.67	314.79	307.85	319.22	313.13	318.65	315.98	314.9	317.41	321.64	316.82	314.72	311.1
314.3	310.34	311.76	315.58	309.89	314.98	310.5	310.42	314.03	310.32	309.51	315.82	313.44	310.21	304.62	300.49	308.49	313.02	305.78	308.77	313.69	312.42	309.59	311.26	316.61	316.83	308.4	307.68	314.94	309.8	310.43	312.62	310.65	306.77	316.52	310.04	309.5	309.61	308.66	310.75	311.76	314.55	308.63	309.43	309.61	314	312.23	309.01	308.97	315.56
319.29	318.73	313.65	304.98	306.2	315.65	316.6	316.3	313.14	312.49	313.81	317.38	309.28	320.22	316.17	305.33	319.34	311.13	323.41	319.6	323.8	317.44	313.01	321.02	317.77	323.4	308.19	313.79	316.94	316.5	309.59	314.54	318.35	317.18	311.4	320.4	305.78	309.46	314.42	316.02	314.01	315.62	314.47	316.15	320.58	309.84	319.53	314.92	309.97	312.45
308.45	309.25	315.21	312.57	302.87	300.44	315.25	306.54	313.87	310.77	303.99	305.14	308.44	309.91	313	303.62	296.05	306.96	306.38	308.27	309.95	304.84	305.05	307.02	311.97	311.73	309.01	312.42	302.58	313.76	302.02	306.67	305.64	309.96	310.17	310.12	306.6	309.94	309.39	304.6	308.48	307.28	309.54	300.76	306.56	302.88	313.79	306.86	306.93	303.4
311.33	309.4	310.12	312.71	305.93	311.93	307.6	316.24	311.71	307.85	304.66	317.25	305.91	312.9	316.31	313.71	310.47	303.48	316.65	315.76	310.83	315.31	314.57	313.04	312.56	312.01	305.89	313.95	309.61	310.78	309.36	312.17	311.34	306.95	307.81	312.5	306.51	309.99	307.04	310.88	300.21	303.07	311.21	311.98	314.76	313.75	318.8	310.9	310.12	316.97
317.15	317.06	309.48	309.92	314.79	313.23	313.12	316.75	313.13	317.38	310.15	318.91	317.37	313.91	315.98	316.57	309.63	319.3	316.65	317.46	312.97	319.5	315.44	313.08	313.21	314.44	315.66	313.55	315.95	312.6	311.37	311.08	317.39	313.46	314.15	314.6	315.75	312.63	315.15	316.68	311.23	311.12	309.04	315	308.97	308.76	315.23	313.19	309.65	315.69
306.47	303.62	304.85	307.1	310.52	306.26	303.24	309.22	309.77	312.52	301.5	302.85	308.45	307.55	309.79	304.25	306.29	311.39	306.04	307.32	310.17	306.8	317.08	305.82	313.58	306.89	307.34	307.07	301.23	303.99	312.75	308.48	306.64	299.8	310.98	304.28	306.54	306.72	304.37	305.14	302.07	304.55	312.52	307.85	311.36	310.39	307.69	307.75	303.35	308.52
308.68	305.31	306.91	312	310.23	306.26	311.08	306.4	306.85	305.46	310.54	309.01	312.87	311.68	321.49	306.6	306.54	308.8	302.86	308.18	305.98	311.47	310.43	308.78	312.66	306.21	309.77	311.52	312.78	312.62	313.74	314.6	306.76	312.98	310.7	305.38	306.03	311.56	311.63	305.15	305.88	311.07	307.93	308.17	309.39	308.79	307.6	316.73	315.12	303.76
315	317.74	315.2	307.09	312.45	315.48	313.23	312.18	316.29	316.94	312.22	315.41	318.76	310.07	316.88	316.62	314.16	309.23	320.48	315.73	322.84	312.61	316.82	313.3	308.34	317.51	315.06	320.08	314.62	318.47	314.78	317.81	320.05	313.31	314.14	317.69	317.02	320.33	315.01	306.02	306.72	309.84	308.72	316.39	317.94	316.33	317.61	313.73	312.28	314.54
299.18	302.74	305.48	309.93	309.5	310.76	302.31	299.9	304.64	300.55	300.02	302.66	300.77	304.15	299.99	294.57	297.36	300.83	306.8	301.85	306.63	307.04	306.29	297.92	297.38	301.54	301.92	300.63	304.72	297.53	302.78	306.56	308.8	301.65	306.39	305.15	302.41	303.15	303.77	299.33	300.08	304.25	304.33	301.04	305.33	303.46	309.4	307.07	302.58	307.7
313.49	310.47	312.55	314.48	313.08	307.64	313.92	301.61	309.83	319.28	309.6	309.96	316.66	312.37	311.57	314.67	308.98	307.17	311.85	308	306.04	312.27	306.17	307.3	308.65	310.5	313.28	313.04	315.22	316.04	306.26	308.02	315.61	309.85	313.96	312.27	311	310.33	309.03	310.29	312.37	317.14	316.45	311.69	309.7	319.25	312.31	312.39	308.09	305.88
333.01	327.48	329.04	323.2	320.21	332.65	328.23	322.96	334.99	320.78	329.47	330.01	334.22	325.91	328.64	324.91	330.08	328.38	328.11	324.64	325.13	327.94	334.77	317.51	329.8	326.91	326.49	323.43	322.2	326.36	332.65	325.51	326.08	329.63	330.73	325.07	330.07	327	325.61	329.74	320.88	331.78	327.69	327.51	326.53	321.07	323.95	330.43	325.43	322.43
330.06	333.3	328.79	326.16	327.41	329.9	329.94	330.4	333.07	324.69	334.51	325.09	335.26	334.31	327.41	323.57	336.76	320.41	323.47	333.98	325.83	328.93	326.05	325.68	324.79	322.4	326.16	323.93	329.12	327.81	327.79	325.93	334.92	328.61	326.44	329.58	331.12	328.87	329.84	319.95	329.59	330.23	332.21	330.55	330.27	326.94	331.27	331.15	328.79	333.22
305.22	310.29	308.75	312.19	309.49	309.05	309.99	312.94	319.65	312.07	309.04	309.4	307.25	309.56	312.34	308.54	313.28	314.16	309.27	308.48	306.33	305.33	314.36	309.21	307.98	303	312.01	309.31	306.54	300.37	311.93	316.6	303.65	317.01	310.63	308.22	302.56	306.8	311.23	310.31	305.49	309	315.37	301.83	312.47	314.83	311.46	313.1	305.64	298.94
312.13	303.14	300.96	305.16	299.87	306.03	307.96	305.31	297.35	304.97	305.91	309.66	298.76	306.66	296	300.46	302.97	304.5	302.5	299.61	305.69	292.85	301.05	301.86	306.73	305.9	303.26	303.32	302.43	305.42	302.29	301.16	307.17	304.14	299.2	310.62	306.72	307.19	309.46	309.87	303.1	294.55	307.65	300.98	300.05	296.71	301.61	300.45	306.18	303.79
326.01	321.52	324.38	317.7	317.32	328.19	328.49	326.3	318.18	328.33	329.24	326.06	325.23	318.63	327.11	323.37	321.84	328.34	320.26	327.54	330.06	320.19	330.35	327.31	325.29	327.2	318.9	320.18	324.97	332.67	322.59	324.32	323.16	333.6	321.62	322.11	325.78	326.56	324.93	324.33	318.65	326.4	325.18	332.09	327.05	325.02	321.95	324.19	319.35	321.2
313.61	310.27	308.37	313.19	313.73	305.55	315.06	305.13	308.88	311.62	308.95	310.42	308.59	311.26	309.4	304.5	307.26	316.58	309.29	316.47	314.32	309.93	314	310.32	315.09	314.52	310.94	303.91	309.8	316.8	312.1	301.34	308.72	314.45	317.36	313.63	309.32	306.46	313.39	316.13	314.47	306.11	305.04	308.88	309.75	313.19	312.24	307.61	315.38	309.73
323.05	313.35	321.03	326.27	312.35	321.44	309.62	321.38	312.8	322.68	322.44	326.73	314.29	307.46	314.09	314.58	316.09	319.1	316.88	313.18	316.6	316.59	310.99	311.99	321.84	317.58	325.36	323.13	319.75	315.83	313.99	321.17	322.75	318.43	312.77	315.27	312.01	314.49	319.64	311.98	323.96	324.55	315.93	319.36	319.97	324.16	318.15	317.02	316.8	314.05
305.81	307.95	304.65	307.72	307.88	307.62	305.66	310.29	306.54	310.71	309.59	303.97	309.61	309.2	309.22	305.12	313.66	311.36	306.17	314.89	304.43	307.3	302.65	312.52	304.25	313.5	307.92	315.24	304.93	314.03	312.25	298.22	308.25	308.61	308.07	312.73	305.07	301.43	308.69	312.78	306.83	304.76	309.69	305.47	298.12	314.46	304.49	307.12	312.24	311.27
312.59	319.93	311.95	324.87	317.05	319.08	323	306.44	312.42	322.85	320.24	319.76	317.31	322.73	319.54	313.82	317.22	309.44	316.74	313.89	313.24	319.78	322.8	316.04	320.92	314.54	316.97	318.8	313.31	310.72	316.41	322.24	311.09	322.97	320.76	319.74	319.52	323.03	320.73	321.62	315.02	311.36	317.98	312.63	317.46	321.26	313.85	313.94	321.52	320.56
308.76	300.08	300.76	307.74	308.3	304.16	302.3	310.94	304.36	309.39	300.98	304.59	310.17	306.45	307.56	308.63	307.88	309.64	302.84	309.91	302.98	306.67	301.86	311.68	308.53	308.92	303.68	310.37	307.64	298.68	312.33	307.91	309.03	305.84	310.03	302.54	306.73	315.67	301.43	302.51	299.71	310.87	300.97	305.09	303.17	310.63	301.32	302.3	317.89	300.53
306.14	307.23	309.26	308.65	303.76	306.02	305.58	317.14	309.18	308.84	313.94	307.72	305.08	303.84	305.74	306.68	310.07	302.08	302.78	299.09	301.93	305.05	305.94	300.99	305.2	297.02	302.66	307.58	310.95	310.68	310.91	301.61	308.68	310.09	311.62	308.86	312.91	307.33	306.52	309.2	303.72	308.47	303.11	306.73	305.45	307.19	307.64	304.55	307.25	305.52
305.53	315.73	304.23	315.94	305.66	300.92	306.2	308.78	310.07	304.23	304.61	307.2	304.33	305.17	310.31	301.99	298.33	307.05	307.65	311.65	312.9	313.97	307.84	306.16	305.82	311.7	304.23	307.73	304.67	314	304.79	304.68	303.71	310.43	309.44	316.02	293.66	305.75	302.59	302.38	302.73	304.87	308.52	303.2	305.59	300.23	307.78	304.31	304.27	296.36
301.38	301.04	302.23	307.19	294.39	301.58	299.99	297.58	297.95	296.38	308.28	293.18	301.28	309.17	296.77	298.97	298.95	302.14	307.29	303.31	293.32	303.41	301.22	296.73	306.83	292.93	297.99	300.52	302.79	304.29	308.69	303.75	302.22	296.52	303.06	303.12	303.93	303.03	301.98	297.34	300.07	302.98	303.44	296.66	294.43	310.65	299.35	304.2	301.08	298.79
306.21	307.07	311.39	305.7	305.9	309.64	307.26	309.04	311	314.5	305.84	305.83	306.36	306.86	308.34	302.1	307.61	311.85	305.74	311	306.74	310	306.2	304.16	313.1	307.54	303.24	304.67	305.76	315.47	307.66	308.29	299.46	307.66	312.36	303.56	302.53	304.12	300.4	309.49	309.59	305.27	313.26	311.79	302.33	312.99	312.28	309.24	300.99	304.31
316.33	316.7	308.86	307.63	316.63	307.94	309.35	307.41	303.79	311.15	304.18	313.14	309.23	306.36	308.1	309.46	315.51	306.81	310.4	309.13	314.54	321.93	310.38	310.64	310.44	313.81	308.94	311.36	309.88	307.68	311.58	308.23	306.92	310.21	315.4	305.93	312.26	304.59	314.8	311.11	313.97	309.35	314.36	312.69	309.87	304.64	315.73	311.19	306.21	309.03
312.13	308.8	309.76	318.36	312.17	323.8	311.39	318.91	313.16	317.96	315.98	317.91	322.35	318.21	316.39	317.08	318.54	316.38	320.57	315.98	307.77	316.2	318.27	317.05	317.36	320.28	322.18	321.72	312.42	321.87	315.96	314.26	311.96	318.99	315.94	318.86	318.22	317.78	316.75	315.64	313.16	316.32	316.16	313.79	315.15	319.25	316.64	311.62	318.02	315.99
301.51	306.17	303.33	307.42	301.67	305.24	303.49	297.57	302.97	303.73	307.23	300.05	300.21	303.77	300.02	303.58	302.86	301.88	308.58	302.63	305.92	306.11	299.79	303.64	305.43	295.54	309.38	309.77	308.01	308.06	308.89	301.26	307.47	303.97	299.63	309.73	307.12	308.41	303.27	304.53	309.93	305.5	304.1	311.1	303.81	303.26	311.9	302.77	302	303.67
311.85	304.18	312.6	308.64	309.83	310	306.82	310.56	309.48	313.09	305.85	312.49	305.03	306.74	300.72	311.58	310.45	310.15	308.1	302.81	310.87	306.75	306.71	306.28	307.96	307.58	302.92	312.87	305.01	306.45	308.96	312.02	308.05	312.43	307.06	311.5	313.3	305.02	308.71	318.2	312.11	312.19	310.84	307.39	312.49	312.81	316.08	313.04	314.14	316.48
309.8	308.31	304.51	313.27	296.27	310.98	303.07	308.11	308.9	300.49	311.58	312.01	308.02	302.4	304.11	305.19	305.96	299.87	308.08	315.51	306.29	304.23	305.23	304.35	297.09	305.58	304.38	308.28	309.91	300.45	292.51	305.06	299.3	303.43	304.32	300.71	301.14	304.37	302.27	304.55	298.94	301.79	308.69	303.85	300.26	306.99	301.75	297.11	300.59	292.73
303.59	307.35	309.8	311.35	315.42	310.43	317.69	311.31	308.96	310.52	307.9	306.98	311.72	312.96	313.28	308.12	312.59	309.84	309.63	308.75	307.64	310.36	309.77	305.88	312.45	308.96	306.42	315.3	311.96	311.1	307.97	309.59	311.86	309.56	301.93	305.58	306.87	310.37	320.27	311.32	307.01	310.17	313.21	313.52	317.29	314.87	308.07	307.15	310.66	307.44
311.51	312.05	307.24	315.81	311.82	312.95	313.39	314.53	314.86	312.85	310.39	317.14	313.52	302.75	310.73	310.24	321.71	311.03	312.52	313.96	311.06	319.2	309.58	304.45	308	311.26	310.38	316.63	313.9	319.19	314.7	316.08	314.45	313.81	314.32	306.64	314.29	315.38	314.56	314.94	312.38	317.67	310.41	321.26	312.32	309.91	311.27	310.78	324.22	316.93
315.45	320.79	318.02	316.54	310.13	314.18	312.34	315.93	320.9	320.35	319.61	308.41	325.12	322.56	315.93	317.5	313.79	315.26	313.72	316.32	309.21	315.59	317.94	320.52	315.72	311.8	310.92	310.02	312.57	313.71	322.45	314.54	317.62	320.73	321.79	312.63	313.42	317.03	311.41	323.25	316.67	315.56	318.4	318.46	315.36	312.31	315.22	317.34	314.88	319.08
304.62	304.29	302.83	305.93	301.65	302.18	301.36	302.93	303.88	300.52	300.32	297.28	299.08	300.69	303.57	297.61	303.16	299.87	303.41	304.54	309.41	305.89	306.98	302.49	303.87	303.06	305.67	305.17	300.99	301.9	299.92	306.3	302.89	302.77	299.09	302.85	301.37	305.1	305.44	303.07	296.4	304.77	303.81	307.56	303.94	307.9	303.76	307.81	309	295.67
311.58	318.7	317.39	322.4	314.58	317.16	318.25	318.76	315.93	316.78	315.33	315.97	320.02	309.11	319.05	319.76	316.78	321.18	321.03	311.78	313.84	318.35	315.71	314.3	316.29	319.57	320.84	321.07	322.41	313.66	317.59	321.94	317.35	320.01	316.12	314.69	316.8	310.36	320.68	312.5	314.75	316.52	314.21	312.72	316.62	316.06	317.22	321.97	312.75	321.99
304.52	304.89	304.82	306.84	297.67	305.08	300.9	304.85	296.67	304.36	302.67	302.88	300.83	303.66	306.26	303.74	301.2	302.64	306.21	300.57	307.92	305.97	309.17	299.22	301.49	300.27	302.12	298.82	306.15	305.63	301.23	302.45	308.28	298.93	295.39	311.15	293.75	308.6	301.3	304.34	302.4	302.22	301.67	309.34	302.25	304.75	302.98	306.13	296.43	310.2
319.82	312.29	313.97	315.65	322.11	320	312.67	324.35	315.24	319.03	317.74	317.59	314.76	320.88	315.77	315.99	311.15	310.82	315.84	318.37	321.3	313.67	315.82	317.04	314.42	307.95	309.74	316.12	300.98	321.06	313.61	319.36	314.07	308.6	315.11	317.87	318.9	315.58	304.42	314.25	317.46	311.83	315.78	314.32	309.65	313.18	314.33	311.78	320.37	311.43
304.73	306.3	303.88	299.17	300.6	305.18	303.56	312.8	306.44	307.75	305.75	308.79	300.02	306.76	305.06	304.42	305.23	304.07	304.64	296.86	303.72	300.95	304.35	305.75	305.47	302.49	305.18	300.62	306.2	305.42	302.76	303.24	307.12	306.93	304.8	300.93	309.02	302.68	300.01	298.72	305.8	299.82	305.68	300.7	308.62	298.97	306.92	299.45	304.77	299.05
300.56	304.11	309.91	306	309.98	305.29	301.75	304.5	305.12	309.2	314.65	305.78	306.63	306.75	312.18	294.43	306.77	306.35	300.07	302.9	310.1	303.3	308.11	310.89	309.8	298.39	310.22	295.72	298.35	312.03	308.72	311.17	307.1	300.3	314.28	303.85	306.64	307.65	307.49	302.69	299.08	309.95	304.65	309.98	299.19	307.65	310.19	311.45	305.21	308.18
307.04	317.31	319.23	309.72	314.22	315.2	308.15	315.08	316.8	321.01	312.77	306.81	321.68	311.92	309.14	312.81	314.54	314.61	316.58	314.42	313.18	318.51	311.27	304.65	313.12	315.45	309.25	319.08	311.05	318.06	318.53	309.31	314.23	312.14	319.57	306.3	315.13	308.11	314.29	308.64	315.8	309.99	315.53	315.38	305.94	317.96	323.78	316.25	312.7	310.66
314.79	315.28	311.99	315.76	318.37	318.49	312.75	312.97	317.02	313.37	319.97	313.93	320.56	319.42	321.35	314.54	311.2	320.62	317.91	317.3	321.62	318.29	321.39	319.79	314.63	323.63	314.62	316.92	321.38	316.52	312.88	317.74	315.65	317.84	316.49	313.3	317.48	314.75	319.89	315.12	319.5	319.11	313.36	315.26	313.2	315.67	319.92	315.42	312.79	318.46
314.97	316.07	325.26	320.31	317.24	323.17	327.21	318.5	319.84	323.6	326.52	316.73	321.1	321.29	320.37	323.89	312.82	325.49	320.25	322.29	319.51	319.57	309.24	323.89	316.88	327.21	320.43	329.78	324.21	318.98	313.15	318.57	318.2	323.7	321.09	319.43	322.26	320.33	313.33	320.57	321.8	318.48	320.12	318.74	321.87	318.06	317.84	317.27	315.12	322.29
302.84	308.88	299.48	303.47	299.11	303.33	308.31	304.48	297.95	298.78	304	304.21	301.16	303.44	297.97	302.4	294.86	294.68	303	306.9	304.75	300.29	307.83	306.75	306.12	313.2	307.61	305.92	303.2	306.56	305.78	302.05	303.78	302.42	298.23	297.26	311.24	301.88	300.41	301.45	309.33	297.27	301.44	298.87	298.51	303.49	299.8	294.7	298.67	304.03
302.11	305.95	308.65	301.28	297.8	299.71	302.34	303.83	307.54	308.85	304.49	308.41	293.99	304.4	303.74	306	308.89	303.31	302.21	306.51	303.67	304.39	303.32	299.95	304.2	302.07	305.61	300.5	303.4	299.39	301.9	302.35	305.18	299.42	303.4	299.21	297.54	303.54	301.13	310.93	303.74	303.67	305.95	296.19	301.21	309.74	308.38	300.4	302.58	305.62
299.03	301.39	303.82	305.58	301.06	293.25	299.2	303.02	300.15	308.65	300.69	296.87	300.41	294.32	301.35	303.97	302.74	307.27	297.66	294.26	298.36	305.65	300.82	303.93	303.48	303.78	301.85	300.24	297.91	306.34	305	300.46	304.98	309.13	295.81	301.54	298.91	298.75	304.64	304.28	300.98	308.93	296.34	302.18	308.03	300.34	297.98	300.38	302.14	306.01
307.73	305.86	312.32	315.58	308.01	316.28	320.13	305.64	306.03	321.45	305.42	309.28	308.76	309.39	312.82	323.42	315.7	314.08	306.72	310.88	311.36	311.47	311.26	307.03	312.93	306.38	311.35	311.81	310.52	315.07	308.09	314.27	308.73	308.34	310.96	310.64	305.73	308.72	318.16	313.18	306.4	306.52	316.29	310.69	306.2	312.06	314.09	313.61	309.44	314.43
323.5	329.16	324.71	325.75	329.25	329.13	324.19	326.2	330.83	329.51	327.04	329.74	321.96	325.7	324.34	322.77	325.61	328.07	331.5	327.38	316.23	322.15	326.71	330.56	320.91	327.66	325.32	323.48	324.96	325.74	328.51	325.45	326.07	328.99	322.54	318.67	329.84	324.43	319.37	323.15	320.81	321.41	322.72	334.9	324.64	336	326.27	323.75	326.86	335.96
316.01	304.93	298.01	312.34	310.29	304.42	308.18	309.72	310.13	300.1	307.53	304.02	302.96	297.04	300.17	300.86	306.94	307.26	300.34	311.23	310.72	304.86	306.1	309.17	302.92	307.94	306.87	309.24	307.8	306.02	308.62	306.35	307.64	300.03	302.83	308.66	312.16	309.62	304.31	303.98	309.36	309.64	304.45	308.09	308.41	309.77	307.87	313.1	300.99	306.9
321.18	323.36	320.86	319.49	315.76	327.67	325.94	323	317.4	321.99	328.62	310.28	316.45	318.17	319.01	318.51	319.34	320.15	319.72	312.44	318.72	317.59	321.34	321.45	318.19	316.78	322.22	314.74	326.09	318.27	313.14	321.2	315.29	317.05	319.73	320.27	323.23	331.65	317.7	323.49	312.81	322.71	321.66	320.54	321.51	317.91	311.28	317.04	319.94	321.64
302.21	300.41	298.83	310.99	298.9	308	300.37	302.35	296.62	299.11	302.16	300.29	300.78	304.89	306.77	305.31	298.51	303.23	296.19	307.09	303.12	304.63	299.45	299.92	308.39	299.58	302.13	298.63	300.75	300.13	297.95	299.31	301.6	300.72	305.53	309.9	306.47	303.68	303.63	297.87	299.92	307.77	300.85	304.42	300.1	300.91	303.35	301.18	301.73	299.99
318.18	326.25	318.11	307.58	317.7	313.94	316.14	311.6	316.09	317.99	314.54	308.93	320.08	315.6	314.56	323.47	317.16	326.38	310.31	315.97	320.01	315.74	312.05	315.44	320.7	314.85	322.72	317.86	317.86	310.76	318.08	319.38	320.67	320.8	314.22	317.95	324.51	314.28	323.76	311.81	322.96	325.6	318.63	316.67	317.92	311.15	324.18	317.42	312.22	322.6
304.04	306.02	311.57	309.02	319.67	308.38	308.86	310.26	299.84	305.81	301.1	302.12	303.36	314.02	304.22	310.31	307.17	313.55	307.9	308.31	308.95	296.23	312.03	306.66	307.67	308.26	311.03	308.39	302.51	305.89	305.04	310.54	297.36	304.59	304.53	305.77	306.87	311.24	306.67	307.17	306.97	306.09	307.79	301.73	309.37	303.27	294.32	304.98	306.98	302.81
315.1	311.01	312.85	313.37	311.37	307.09	312.07	312	306.14	311.83	314.39	313.38	317.15	311.86	315.21	308.4	309.22	316.4	312.63	318.52	318.98	312.58	313.19	309.82	314.53	302.89	305.46	310.78	317.97	308.89	310.91	312.35	308.33	307.24	305.96	308.62	312.77	312.67	313.26	309.1	306.14	311.68	311	312.55	311.8	308.42	311.2	305.42	310.66	314.33
304.3	302.51	305.65	303.69	302.76	301.02	305.3	308.06	302.02	305.79	308.71	302.27	306.41	308.67	307.12	312.08	305.01	304.53	299.91	302.72	304.49	303.73	302.31	299.95	301.75	302.15	307.51	302.96	305.54	299.74	298.67	302.71	307.5	299.21	304.86	299.86	301.38	307.66	307.68	295.67	306.83	306.16	302.7	305.57	301.76	301.69	304.3	299.84	303.19	300.33
309.72	310.71	313.54	307.14	300.26	309.49	310.99	305.59	311.64	306.18	309.73	310.32	314.1	309.52	315.18	312.89	307.31	312.48	304.8	311.05	312.77	322.46	305.91	305	307.79	314.93	309.14	307.32	316.64	309.03	312.16	313.96	306.74	320.99	308.36	305.45	310.99	309.68	306.82	305.72	309.5	317.16	307.16	305.32	311.37	312.09	310.21	313.58	310.7	310.37
325	322.33	325.79	328.85	333.31	327.58	328.33	323.2	323.08	329.93	327.64	333.2	328.67	324.19	329.12	328.09	318.77	328.24	328.63	325.78	326.68	316.33	327.46	325.56	330.2	321.18	330.16	323.37	330.8	321.62	324.17	323.43	325.49	328.24	331.76	322.27	324.41	325.74	322.9	322.2	332.87	329.06	324.6	321.41	326.45	325.94	324.92	336.04	330.43	326.35
325.98	329.2	325.53	325.38	331.87	323.28	326.52	328.62	328.39	328.38	327.25	320.2	321.6	328.4	329.11	333.71	329.11	329.56	323.39	325.49	332.73	330	325.59	328.43	326.9	328.77	324.99	331.13	323.55	324.89	327.42	323.09	327.09	325.89	328.63	325.58	328.72	327.1	328.98	329.44	335.28	325.97	329.67	330.49	322.06	327.04	323.74	330.97	334.48	327.38
313.06	303.05	304.96	299.83	305.84	298.55	299.33	314.09	312.94	307.43	300.41	302.13	304.63	304.72	301.74	305.3	303.92	303.19	306.85	304.36	304.04	303.09	300.36	296.35	302.77	301.64	302.07	305.81	306.74	308.28	299.47	314.16	310.69	302.18	304.63	309.33	303.19	305.96	302.92	305.84	306.46	310.31	302.08	307.1	297.17	303.14	300.15	299.02	308.5	301.42
327.58	329.72	325	329.77	337.25	330.4	330.93	329.55	324.33	335.2	325.69	330.58	323.43	329.35	328.51	325.16	327.42	326.41	333.94	332.24	330.62	331.71	330.02	326.57	328.81	325.57	322.34	329.66	321.88	327.45	330.34	330.74	334.52	321.51	331.39	329.65	327.34	335.35	324.1	327.03	325.58	326.08	327.86	326.1	331.01	322.5	329.66	334.03	322.16	326.65
317.26	303.98	311.3	317.1	311.99	318.15	308.75	318.42	318.08	314.89	307.59	314.66	309.51	311.21	306.82	315.85	314.79	311.53	316.06	312.01	316.68	310.72	312.07	317.42	309.06	318.99	312.58	310.85	318.56	312.53	316.73	306.79	312.49	311.98	311.29	314.42	317.26	311.46	315.64	310.3	304.18	314.88	315.55	311.2	315.87	311.85	309.21	317.53	312.53	310.44
304.03	317.28	309.02	312.26	317.47	318.23	308.41	313.1	316.54	304.74	311.5	308.99	311.53	306.84	315.78	310.18	305.15	307.85	309.85	312.07	310.28	308.67	306.24	311.1	310.06	302.78	303.75	309.01	310.58	310.59	307.21	309.33	314.15	308.66	309.75	311.14	313.75	317.11	306.14	310.51	305.98	306.96	313.77	311.04	304.68	318.56	306.31	315.85	317.85	310.85
328.29	317.4	328.64	329.84	330.62	330.17	323.39	333.08	332.68	321.44	327.89	326.91	328.15	332.92	327.57	327.81	327.05	323.87	323.28	332.01	330.8	329.76	331.09	338.85	329.97	328.37	327.98	323.63	327.75	325.83	332.08	328.27	328.77	334.45	332.19	329.68	325.89	330.32	329.03	327.69	325.52	328.92	332.17	325.89	329.77	324.08	328.49	332.03	321.89	320.83
294.86	293.31	291.92	295.52	291.25	299.12	293.79	297.44	297.15	294	298.84	293.45	296.16	298.97	295.35	292.88	302.4	290.68	299.86	294.06	298.1	289.05	305.64	294.78	286.64	297.44	285.37	297.6	290.14	292.15	297.68	292.19	288.22	293.35	296.33	290.8	287.39	300.56	293.35	297.57	298.27	300.61	295.4	292.44	298.23	289.31	294.67	299.38	294.58	296.6
298.41	296.9	291.26	296.87	299.61	297.33	292.78	298.05	292.6	304.38	294.06	294.02	297.76	292.28	295.98	293.67	289.35	293.44	297.82	298.84	295.7	300.78	291	296.62	294.09	299.19	295.5	304.84	297.12	298.8	298.54	299.83	288.56	294.83	299.08	290.02	296.6	296.52	295.45	295.13	296.08	295.7	294.49	303.18	294.35	301.66	295.39	300.05	293.19	300.3
292.18	301.44	301.7	307.9	296.83	309.08	299.68	308.58	299.41	299.35	294.92	302.32	303.59	296.37	299.32	301.36	307.54	303.01	304.83	301.95	297.81	305.9	302.82	302.68	307.71	294.28	303.15	303.71	302.99	296.37	296.55	296.48	297.81	294.01	294.19	299.8	301.25	291.92	296.82	301.5	300.1	304.52	302.73	299.31	298.18	297.79	305.34	294.89	295.9	300.44
315.09	300.25	309.19	304.13	306.22	299.78	300.74	299.12	306.19	315.78	303.31	310.42	299.29	305.52	307.33	311.67	307.67	301.43	304.03	311.12	305.92	302.29	303.35	303.87	305.13	307.63	303.46	302.15	306.64	303.13	311.54	308.65	306.33	296.09	301.48	305.44	300.36	310.05	305.16	303.23	304.72	302.51	313.96	307.56	305.58	310.41	302.72	298.44	310.84	309.68
310.3	313.37	310.66	312.19	309.07	317.22	315.35	301.27	315.62	304.43	312.53	305.6	310.95	308.57	305.74	311.44	313.54	309.62	308.46	304.67	303.71	308.07	306.2	310.54	307.62	315.33	308.98	310.02	313.4	309.48	312.43	310.82	309.22	307.92	317.17	312.66	315.78	311.52	307.28	307.15	314.71	309.62	308.76	302.51	308.06	312.1	313.73	305.84	309.81	312.11
314.85	316.95	312.89	312.58	311.82	310.75	312.14	305.59	319.34	307.75	320.62	309.1	315.15	318.56	312.87	309.45	311.53	310.02	311.48	320.4	313.38	320.13	311.48	310.12	310.14	312.89	312.78	311.88	311.64	309.24	309.89	311.79	312.25	311.88	309.76	308.16	315.9	308.34	315.51	312.91	322.04	316.47	310.9	315.74	308.54	313.34	318.63	313.39	311.42	315.62
288.78	294.08	291.79	294.34	296.13	300	294.46	293.96	305.42	291.93	293.69	296.35	298.76	290.14	291.83	291.66	300.75	295.13	290.51	291.57	292.81	291.77	297.56	292.79	293.75	295.88	291.13	298.64	293.77	293.05	290.33	294.92	295.74	293.34	296.23	295.14	290.52	294.07	293.82	292.71	291.48	289.37	292.6	292.08	286.27	299.51	296.39	295.13	290.86	293.07
329.96	328.82	330.94	319.02	327.67	327.07	331.98	319.6	322.97	330.38	325.5	323.53	320.35	329.71	332.29	325.14	329.03	323.02	323.1	327.7	326.29	327.52	324.95	329.98	325.86	323.38	329.32	331.17	325.4	329.37	327.99	323.63	327.71	323.13	327.3	320.62	324.15	328.08	327.93	320.76	327.74	326.96	328.95	325.74	328.12	325.88	325.53	325.52	327.76	330.05
307.49	313.83	315.57	308.64	310.26	307.57	311.65	317.5	321.42	309.59	311.22	312.44	312.81	310.42	312.36	313.19	319.36	315.24	314.95	316.01	306.17	312.67	322.79	318.11	313.07	313.15	312.2	316.53	314.86	312.37	309.46	315	314.92	311.47	306.38	314.34	316.77	318.26	308.46	314.3	312.98	314.58	312.16	310.96	313.43	319.63	314.01	305	312.57	305.92
307.24	306.51	316.13	308.28	314.98	311.51	307.77	302.19	307.58	308.44	306.85	309.69	306.68	314.5	308.52	310.18	311.82	311.47	304.94	300.07	315.11	315.53	310.03	312.44	318.43	315.29	310.9	310.4	305.56	310.19	307.54	309.77	311.2	305.15	311.26	309.63	309	309.88	318.29	304.47	316.04	314.81	308.73	313.98	306.6	306.13	311.97	310.43	307.63	303.81
312.92	313.63	316.57	308.48	314.19	306.41	314.56	306.55	319.41	313.04	311.17	309.52	312.26	313.22	313.93	305.11	310.89	316.55	311.42	306.1	311.91	313.56	317.49	312.45	312.49	307.08	312.04	310.93	312.85	315.37	307.91	320.66	319.43	311.14	321.41	307.97	305.32	315.38	309.65	307.85	309.88	314.33	315.66	313.01	309.72	310.11	310.91	308.54	319.73	314.67
311.23	305.9	302.66	305.99	302.07	301.94	299.95	300.55	305.12	307.5	304.11	300.94	302.6	303.49	307.46	306.2	303.19	302.5	302.7	303.39	304.35	302.82	305.27	307.68	302.98	300.1	306.47	312.08	303.9	303.4	306.68	300.51	307.17	302.54	310.3	314.84	303.37	299.51	301.97	309.58	306.74	298.29	307.03	300.45	306.53	306.39	306.72	310.19	303.73	310.01
309.27	310.61	312	307.31	309.66	304.17	314.32	313.44	309.54	310.11	318.15	308.1	307.74	306.51	313.98	315.18	318	310.52	312.8	307.68	319.42	314.22	311.62	317.73	312.91	313.61	315.23	314.59	312.64	310.87	306.24	318.57	316.74	313.29	310	317.33	309.54	311.87	305.56	307.11	316.29	310.1	314.3	307.85	310.71	311.27	306.38	306.55	306.3	307.47
323.73	316.69	315.9	318.7	320.48	320.44	315.68	318.28	321.43	317	316.38	319.75	321.12	319.96	321.66	315.98	318.12	319.09	327.42	317.44	313.99	320.12	320.64	319.43	321.03	324.57	312.81	312.37	316.47	319.67	318.49	318.15	319.36	319.89	322.06	326.37	317.04	322.24	321	324.19	321.56	318.93	315.09	320.43	321.47	322.27	315.65	322.7	318.83	316.52
296.65	304.75	301.65	312.02	298.16	299.98	304.28	309.08	305.28	307.59	295.3	307.54	300.04	299.84	300.54	309.16	295.96	300.9	301.27	304.04	302.55	301.23	292.59	297.18	302.59	295.14	296.92	298.13	302.07	295	305.55	293.79	295.39	309.1	295.16	309.29	300.62	305.87	299.87	300.58	298.48	303.54	302.71	302.19	303.15	303	302.7	300.2	301.4	301.15
296	302.1	301.76	302.78	304.1	296.15	302.66	304.22	302.03	299.24	301.4	296.6	292.8	305.83	298.11	299.76	299.77	297.45	300.72	297.63	299.79	307.08	295.01	304.24	296.02	303.78	299.38	301.74	297.54	302.48	307.91	305.47	298.37	298.84	301.07	299.87	305.29	300.23	296	306.39	295.59	299.58	304.82	302.22	300.33	297.23	301.89	299.91	296.94	302.38
318.76	312.79	315.1	314.87	310.54	316.22	314.83	318.02	305.9	318.26	314.95	314.69	317.12	315.95	315.56	319.3	319.1	310.3	321.3	315.16	313.7	313.26	309.44	323.05	323.32	317.79	316.82	316.85	323.22	321.85	321.37	318.7	316.46	314.13	313.66	316.66	315.15	316.44	313.41	320.31	319.46	312.36	313.02	313.73	320.89	314.14	315.71	313.27	319.19	319.24
305.75	310.03	304.7	310.62	302.72	305.4	310.22	307.69	301.45	301.56	308.06	310.39	319.5	306.61	305.79	309.84	311.11	303.77	303.45	311.19	300.84	303.52	303.15	303.68	302.07	308.5	305.76	303.46	301.85	307.77	305.24	309.94	306.96	301.23	307.68	301.13	305.45	303.74	306.36	307.5	301.08	304.63	302.32	309.68	307.98	301.27	304.18	303.94	299.57	303.95
291.16	297.97	294.96	295.67	291.65	291.9	303.53	296.47	294.18	302.02	289.31	296.93	295.73	295.92	290.83	295.9	297.95	291.32	291.28	292.18	297.43	302.74	299.02	302.18	299.05	291.18	293.1	291.08	290.3	296.31	293.26	297.71	296.15	299.51	294.33	292.05	297.44	295.41	293.68	290.15	293.58	293.27	297.29	292.98	297.13	293.73	292.9	292.84	293.74	297.33
318.03	322.21	325.72	311.84	315.44	323	324.99	315.69	317.44	320.91	321.26	326.3	317.61	324.54	318.41	317.06	318.28	325.61	324.07	318.62	316.67	321.63	326.83	319.79	314.34	314.54	320.6	319.81	316.81	319.05	317.9	318.8	321.47	316.27	322.2	315.65	324.53	318.24	318.92	318.24	318.87	318.78	318.28	314.79	315.9	313.28	312.56	322.1	316.81	319.91
322.38	325.09	324.15	311.77	320.91	321.43	319.93	313.32	320.26	318.32	318.39	314.88	319.94	314.25	314.16	323.87	313.61	320.71	318.26	319.5	321.25	320.27	324.76	321.68	326.93	319.16	320.22	324.62	317.99	321.96	316.8	315.52	315.28	322.11	315.78	326.67	323.13	326.92	318.05	318.03	323.09	325.12	314.41	324.8	318.67	320.54	315.49	323.98	318.12	322.12
328.55	322.86	332.45	333.03	331.57	329.15	329.3	326.86	338.79	329.41	331.35	329.66	327.89	332.89	328.57	320.13	330.74	323.81	330.51	329.46	327.98	331.91	333.97	321.62	326.69	331.6	322.65	324.38	326.16	332.68	330.26	330.25	325.04	326.81	322.89	324.26	327.8	328.64	328.04	335.9	329.1	323.96	338.03	329.25	323.38	327.69	324.94	320.76	335.9	327.69
295.94	299.56	300.68	304.18	302.62	299.3	299.4	294.36	300.36	301.63	301.94	298.97	296.58	299.65	312.43	305.03	303.27	303.41	300.74	309.02	305.38	299.94	293.89	306.36	297.18	297.34	300.74	300.21	299.82	310.36	307.88	295.72	296	305.04	299.02	298.6	308.9	297.78	296.66	303.97	294.85	302.39	294.35	304.78	304.11	305.46	307.14	308.35	299.12	309.26
312.28	302.81	305.81	309.78	301.36	309.24	299.57	296.59	301	302.05	304.11	301.25	303.74	306.98	304.75	304.56	314.01	308.42	296.89	312.55	298.89	309.28	313.72	304.89	305.18	306.54	304.22	305.63	298.54	299.73	313.03	303.21	307.16	303.83	299.71	303.48	307.9	311.36	308.89	307.32	307.83	308.06	311.29	314.07	310.92	303.48	309.64	306.93	306.41	309.4
298.73	288.69	298.4	302.09	295.1	296.78	294.39	295.11	299.3	292.4	289.48	296.22	289.87	293.77	293.23	294.92	296.72	294.89	288.26	297.01	295.82	292.55	290.86	290.9	291.49	294.78	292.73	297.43	293.11	293.53	297.07	296.9	291.55	294.28	298.61	295.01	294.47	301.82	294.03	291.74	295.57	290.65	297.09	290.14	294.31	288.95	293.19	287.14	286.92	293.96
327.27	325.08	323.17	324.83	321.85	326.56	325.22	327.28	332.51	325.61	323.71	320.79	325.21	326.61	325.32	328.95	327.64	333.8	324.8	325.71	330.32	329.62	327.14	324.03	328.96	328.99	323.24	319.88	326.01	322.4	322.73	325.98	319.8	326.94	324.01	321.71	320.98	325.24	330.77	324.52	323.49	325.99	320.01	327.45	325.7	328.24	320.51	330.47	322.84	322.53
303.26	305.4	307.89	305.91	308.91	314.67	304.56	308.97	305.96	303.84	311.21	305.99	302.58	305	302.48	309.7	305.51	313.21	307.16	309.33	307.6	305.2	311.53	311.62	304.94	299.69	313.13	307.98	309.06	307.63	302.09	303.25	303.51	301.1	309.02	301.28	311.87	306.96	311.14	308.39	303.26	307.58	303.25	303.73	308.66	299.55	304.47	299.35	308.19	304.13
303.65	307.51	303.47	299.03	301.3	306.7	306.19	307.18	307.15	306.01	302.61	305.71	309.15	302.29	300.43	305.49	301.48	301.05	302.82	309.57	302.63	307.68	301.69	297.67	302.29	308	300.17	300.61	310.46	309.37	308.94	301.81	300.21	304.1	307.47	305.11	301.51	306.62	305.46	304.27	307.56	299.52	305.79	305.76	306.37	309.65	301.8	300.16	307.17	305.08
302.75	308.08	306.16	300.48	305.68	306.51	308.49	304.29	306.54	313.68	305.36	305.21	306.63	305.82	301.66	308.7	303.14	307.95	306.7	295.75	301.82	303.14	304.42	309.34	309.24	307.66	312.04	297.31	311.37	309.62	309.57	308.96	303.41	307.87	304.36	311.51	302.73	305.03	293.39	300.37	310.67	300.54	300.57	307.49	304.61	310.62	303.7	309.82	302.28	304.82
302.09	308.29	310.7	309.11	309.97	313.59	305.72	308.63	312	305.95	305.52	305.62	309.41	303.09	307.69	304.41	304.5	302.3	302.56	300.84	300.99	301.97	315.63	301.59	306.08	304.2	311.66	304.51	308.91	303.08	301.57	295.89	307.91	299.08	303.75	315.11	312.29	311.01	309.09	310.15	314.06	305.81	305.46	298.9	305.49	303.58	306.41	310.02	310.14	303.1
295.71	300.24	299.5	300.26	301.99	306.16	298.38	299.71	305.99	303.99	297.43	308.01	304.64	298.69	297.92	296.29	299.76	292.61	299.57	304.58	297.22	299.08	295.5	295.72	302.56	304.39	295.04	296.43	299.58	300.87	298.64	307.06	297.94	304.49	305.24	302.98	301.81	301	301.04	300.28	297.98	303.16	303.18	298.84	303.98	303.71	302.33	298.07	295.69	294.34
306.22	303.24	302.04	310.93	308.92	308.01	306.59	305.95	303.18	303.13	309.23	311.01	306.04	309.02	308.81	303.79	307.37	307.13	311.49	302.8	308.71	309.74	306.13	307.14	307.2	308.87	305.67	301.04	308.24	307.17	314.23	310.34	311.68	308.84	305.33	310.9	301.23	308.14	312.18	304.9	304.71	305.67	304.75	308.81	309.27	309.97	313.91	300.79	304.35	306.49
308.85	322.06	310.02	317.85	312.21	317.74	314.29	313.8	305.85	317.57	312.77	321.7	311.39	311.91	309.72	310.28	308.17	314.96	304.01	302.07	321.59	309.2	315.03	309.17	318.34	308.87	314.59	308.65	314.39	312.69	313.07	308.57	315.93	308.38	312.71	315.04	307.77	315.53	308.61	307.07	306.4	304.3	312.45	310.16	310.43	316.7	319.69	314.25	313.49	305.64
319.17	317.43	317.32	313.73	312.78	311.55	316.67	316.27	315.07	313.25	308.67	317.66	315.96	312.84	314.74	307.27	322.33	306.35	315	316.92	316.7	316.84	316.72	315.07	307.76	316.79	322.85	302.91	311.81	317.96	315.85	310.28	309.17	312.63	313.88	323.26	309.62	311.65	315.41	308.82	309.77	313.72	310.6	311.46	310.84	316.09	325.47	310.91	318.98	311.36
297.39	295.67	299.11	301.85	295.44	300.05	292.26	304.8	296.99	295.39	296.3	299.55	299.58	288.04	294.64	296.3	296.91	296.54	293.16	295.75	300.92	294.02	295.75	299.44	303.2	299.53	290.18	301.07	296.92	300.74	299.58	290.95	300.92	301.17	293.93	301.88	294.05	292.71	297.12	288.5	299.14	295.13	299.09	295.96	290.04	301.92	300.27	296.34	294.4	302.66
311.62	314.78	320.07	319.93	309.59	316.84	320.78	319	316.66	316.48	313.93	315.74	320.79	316.96	316.61	313.51	316.34	318.94	315.91	315.74	312.94	319.35	322.09	323.03	317.87	318.07	319.5	319.24	318.35	308.76	311.7	310.57	316.87	314.91	313.75	319	315.03	318.45	312.74	317.17	317.35	315.65	314.64	318.09	322.87	308.87	315.09	323.07	327.29	317.34
301.94	304.71	306.21	305.87	307.5	301.72	299.88	308.43	307.91	293.49	303.44	298.96	308.04	303.03	301.63	301.54	303.55	305.48	293.67	307.05	305.67	299.5	309.19	299.41	297.55	302.52	305.3	302.6	306.67	305.07	301.06	304.96	308.68	304.84	312.71	310.28	303.57	299.51	300.9	303.96	301.06	308.46	300.25	305.32	291.56	298.73	303.53	304.96	300.95	303.48
317.17	319.41	313.51	314.18	318.74	314.24	310.1	315.57	311.68	320.73	314.13	321.05	317.43	312.1	317.82	316.47	312.28	312.07	316.02	316.37	322.84	313.79	314.95	321.31	316.64	316.78	310.38	318.9	313.9	315.84	317.27	319.77	317.7	313.97	314.88	317.89	316.99	324.9	314.25	318.48	318.87	309.02	317.2	318.59	306.25	318.81	312.81	317.98	320.95	316.28
316.68	322.49	316.4	317.35	315.36	319.01	319.83	321.42	323.19	316.06	322.83	322.53	323.93	316.55	317.42	322.86	319.5	320.34	319.23	321.01	325.05	315.36	320.51	320.22	320.07	321.66	319.74	318.79	319.47	317.6	311.8	322.21	320.26	317.9	317.02	314.59	317.58	320.5	328.05	318.26	316.98	319.26	320.01	311.38	322.48	317.15	323.59	317.53	313.45	317.86
313.47	318.02	310.17	323.35	316.96	314.24	314.56	317.38	325.38	321.3	317.12	314.31	322.38	318.65	309.27	316.21	317.2	319.09	319.29	312.81	316.87	322.06	306.8	320.99	313.4	322.76	316.42	318.52	314.25	319.14	322.24	315.07	321.75	318.53	315.25	317.12	316.18	322.17	314.99	319.59	317.1	329.22	322.5	320.23	322.92	312.15	321	311.42	309.23	309.58
305.37	304.34	303.37	303.47	307.3	302.45	297.98	307.94	299.85	299.74	313.13	303.9	307.89	304.44	302.71	304.1	304.72	301.83	306.26	305.31	304.43	299.86	305.51	302.97	298.25	299.4	301.45	298.73	306.85	305.07	304.31	307.21	305.58	310.09	307.68	309.82	304.6	302.38	297.7	305.59	305.92	301.38	303.03	308.19	301.29	301.33	298.32	306.56	301.96	312
300.73	298.97	300.83	307.86	301.64	304.72	303.71	304.33	299.09	295.99	301.06	306.15	308.11	307.74	303.52	304.28	296.06	308.76	309.5	301.68	306.26	303.36	307.87	310.91	301.19	295.85	297.05	310.76	296.3	303.84	298.92	301.2	299.13	301.19	306.29	304.6	295.77	299.67	305.34	304.46	305.38	304.33	303.21	305.64	293.31	301.07	308.88	309.85	301.81	308.47
304.85	302.66	310.23	308.42	305.11	304.29	309.57	304.41	305.17	299	313.07	308.01	309.14	305.32	299.12	305.6	306.85	308.49	303.93	299.52	314.09	301.83	308.55	309.8	310.05	300.39	299.05	300.52	303.99	314.59	299.47	304.43	298.6	300.55	306.59	305.84	307.87	305.21	304.49	300.67	302.48	310.54	309.56	299.6	304.3	312.06	306.96	298.65	306.22	304.53
317.77	316.19	319.25	316.81	321.53	307.87	316.84	313.21	318.07	314.73	316.69	313.11	322.42	317.4	313.76	314.78	319.3	309.42	313.83	317.39	324.01	320.44	311.07	312.65	317.27	314.8	312.77	314.25	312.42	318.91	312.82	314.92	310.19	319.09	320.21	321.65	311.63	319.52	314.24	316.73	316.82	308.57	322.08	321.84	317.59	318.53	313.43	312.07	317.56	316.16
311.07	310.66	319.32	313.47	315.87	311.78	309.61	306.76	315.11	314.62	311.61	319.47	309.55	311.23	315.53	311.86	313.06	312.01	316.13	314.08	308.9	314.7	311.63	308.59	312.84	316.83	315.7	310.36	311.57	310.12	312.14	310.8	312.01	312.21	317.03	313.87	312.94	318.61	312.75	320.13	308.85	315.83	312.59	312.09	310.48	303.3	305.52	317.77	318.96	307.32
296.16	294.52	300.48	306.41	296.15	298.24	311.07	302.85	300.17	306.18	304.67	301.73	302.68	296.28	306.8	292.61	302.62	298.87	304.49	298.23	301.51	312.28	300.4	306.69	304.91	296.76	303.11	305.84	302.7	295.14	304.95	299.38	304.77	300.51	300.58	298.2	296.26	305.45	305.9	294.43	298.08	305.78	305.38	303.46	308.14	301.69	298.92	300.63	302.87	301.85
303.69	304.09	301.29	299.44	306.87	308.89	304.42	307.21	308.58	305.34	304.63	308.07	311.24	309.49	302.27	305.74	302.49	304.86	310.87	295.17	303.53	301.95	304.59	316.54	309.7	309.86	306.78	307.01	305.55	301.97	307.27	302.63	306.41	310.3	300.95	303.42	309.65	302.47	302.35	308.59	301.06	304.99	304.9	308.82	307.76	310.79	306.5	310.05	306.96	308.39
315.92	311.33	310.12	307.87	314.84	305.3	310.24	314.74	318.53	316.52	309.46	317.87	311.02	311.46	312.75	310.68	308.18	311.48	310.45	309.55	310.61	306.67	310.63	312.81	305.5	305.27	306.64	307.71	314.28	309.22	307.62	307.25	311.81	307.2	312.22	315.16	312.27	318.31	311.29	312.02	313.58	306.07	310.31	309.55	313.62	308.74	310.23	318.27	304.31	312.21
312.27	318.98	313.08	314.11	317.69	316.86	318.1	312.79	309.2	322.31	318.77	317.91	314.94	312.73	319.07	310.59	314.98	312.88	315.68	319.52	321.22	313.41	325.44	312.03	317.08	319.81	309.53	320.42	321.43	315.57	317.13	313.82	320.19	315.36	318.05	320.34	314.22	313.95	319.94	319.45	316.44	318.21	313.31	309.94	321.48	317.15	319.97	312.49	315.41	315.68
298.17	298.61	298.74	297.26	297.51	296.39	297.03	288.32	287.24	300.03	291.21	297.96	293.29	300.92	297.8	297.03	294.35	296.44	296.82	292.43	297.56	301.94	298.37	299.92	302.64	296.8	299.15	289.54	299.22	298.12	298.83	297.34	291.7	299.5	297.89	297.6	292.65	288.43	297.59	298.47	298.22	293.57	299.11	304.92	296.87	296.12	294.36	297.25	298.48	290.03
301.14	295.04	292.84	302.29	301.46	298.66	307.83	298.36	302.47	308.67	299.71	300.91	295.61	302.13	300.35	304.09	307.27	299.97	305.98	302.29	301.82	297.94	297.03	297.81	299.31	294.55	293.71	306.38	295.17	308.91	302.04	302.89	305.13	296.39	299.08	300.03	301.54	298.29	310.77	306.92	306.96	301.45	307.36	299.08	297.98	304.19	303.24	299.91	299.56	300.36
316.88	324.45	316.05	312.26	312.77	310.49	317.54	311.39	317.05	314.53	316.98	315.52	322.07	319.4	318.9	310.21	306.74	312.18	315.14	314.75	312.73	318.37	317.23	313.66	316.39	316.43	319.41	316.71	314.6	321.63	317.21	318.68	316	315.16	315.47	317.06	312.59	317.69	313.6	316.68	317.79	317.18	315.27	314.53	313.84	314.28	311.88	309.19	316.36	309.84
296.17	303.45	302.52	298.37	300.96	300.71	300.85	304.2	296.43	295.4	295.07	292.52	299.02	293.65	295.03	295.94	291.46	297.68	297.66	298.62	300.1	291.65	292.5	294.41	296.66	294.66	299.1	293.52	297.99	294.15	294.95	299.99	303.1	298.01	295.2	291.28	302.47	303.09	290.74	297.07	299.57	295.88	299.12	300.72	303.51	293.23	301.82	293.38	293.39	300.72
301.86	303.67	306.71	301.66	307.39	301.11	302.41	302.71	297.43	302.3	303.5	304.46	301.07	307.66	304.85	301.7	305.53	307.26	304.84	300.28	301.64	311.13	301.12	304.73	302.66	300.88	305.14	306.06	302.16	305.04	307.52	302.02	313.6	300.8	299.02	305.89	305.31	301.99	302.1	309.31	304.41	302.5	307.2	302.73	303.43	303.46	300.99	293.08	312.22	301.47
306.86	306.14	313.16	302.98	310.61	298.06	308.27	308.13	305.43	300.7	302.59	300.35	301.83	306.87	301.04	307.43	303.04	305.33	296.57	301.53	304.93	305.77	304.38	303.37	296.1	303.04	307.19	310.95	299.3	302.08	302.74	308.95	307.29	298.58	296.07	301.97	305.73	303.63	300.57	299.94	300.54	306.38	307.02	305.9	300.72	304.93	298.59	303.16	297.83	302.6
316.76	318.39	312.1	314.86	315.6	311.81	311.42	311.71	311.34	317.16	311.96	316.05	317.8	317.66	318.64	318.31	315.83	305.27	314.63	316.71	309.38	315.68	311.32	315.51	314.48	314.21	315.95	306.85	313.99	318.57	313.03	312.75	319.23	316.99	312.2	315.91	310.2	313.97	314.87	313.5	314.36	318.13	319.21	311.54	316.14	313.54	315.25	315.77	314.77	320.63
315.63	309.96	309.49	303.29	311.6	318.64	310.65	311.29	312.45	314.62	316.33	315.08	311.48	310.23	311.4	312.47	312.61	307.05	308.91	312.78	316.74	309.97	310.81	311.64	317.89	314.37	312.88	315.17	306.39	308.25	306.69	311.46	310.88	313.04	310.25	313.37	317.87	310.48	309.84	308.65	318.21	313.35	311.9	315.96	308.63	310.84	309.94	315.64	314.33	318.1
299.19	294.85	296.82	298.33	299.59	298.88	301.99	305.23	302.29	302.54	303.55	303.78	302.61	304.26	303.37	301.65	302.39	303.33	300.31	301.53	297.63	302.68	298.93	292.86	294.46	300.54	302.76	302.7	296.96	299.51	304.05	300.19	305.6	303.85	302.31	298.86	297.58	301.88	297.75	306.07	299.83	300.1	300.92	300.95	294.48	301.01	298.04	301.78	298.86	297.83
303.73	299.55	301.55	300.99	307.69	299.49	305.48	305.75	300.42	297.21	300.72	304.67	303.37	305.35	311.5	307.41	298.08	305.5	308.28	305.47	299.25	304.13	302.46	301.43	301.47	307.56	308.07	305.52	306.75	307.74	307.38	299.15	304.84	308.55	303.58	302.97	308.46	309.6	303.27	303.89	307.05	298.6	295.07	300.71	306.36	304.07	308.91	310.99	302.44	310.38
313.6	320.71	316.46	327.72	310.39	320.34	318.73	318.48	312.59	314.13	319.44	317.39	316.97	310.94	321.68	312.1	311.69	312.85	320.98	313.58	322.54	319.66	311.95	316.16	316.91	308.84	318.21	316.91	318.15	317.97	320.32	310.87	318.63	307.25	314.63	322.19	310.93	315.34	322.46	317.3	315.31	315.07	321.75	312.1	311.62	321.35	316.55	318.52	318.4	315.91
334.71	333.41	326.72	329.91	334.63	319.63	329.33	333.7	331.83	331.29	323.26	324.76	323.26	327.77	331.31	330.04	329.27	327.72	328.98	320.71	325.71	327.27	318.38	330.59	327.32	332.09	329.94	322.9	323.55	327.61	327.47	325.16	320.48	333.76	323.56	327.42	325.01	332.53	327.5	334.34	331.11	331.46	322.31	323.69	330.3	327.65	329.66	331.02	323.8	331.44
298.95	305.41	311.63	310.61	300.48	312.57	300.94	302.55	299.13	305.88	308.27	304.06	302.64	302.11	302.83	301.54	306.81	302.22	300.88	303.96	307.17	299.56	305.5	304.95	310.96	305.02	301.36	305.51	307.98	304.22	306	303.79	298.07	308.58	304.4	297.51	303.5	315.01	305.98	297.36	306.55	303.64	299.06	303.11	304.54	303.47	309.56	306.44	303.25	302.76
320.83	311.91	315.8	318.76	317.19	315.12	312.71	322.06	320.25	314.78	313.66	314.89	323.88	313.28	314.58	309.83	322.65	318.34	313.99	311.27	318.98	319.47	322.28	319.99	315.01	311.03	313.45	312.66	318.91	319.12	314.16	317.57	309.43	319.01	317.65	321.17	312.27	306.45	308.6	314.87	316.91	307.91	313.55	313.85	315.19	317.08	311.71	314.47	318.8	311.73
302.57	296.55	295.36	296.5	302.33	301.64	304.6	307.78	304.92	303.43	309.89	303.29	290.7	299.36	297.15	293.24	302.28	300.47	301.75	296.33	302.32	300.38	302.67	301.32	306.08	302.86	310.07	303.63	300.29	297.54	303.12	294.68	305.13	302.16	305.76	298.76	303.53	298.74	299.91	302.79	296.67	299.52	298.18	294.21	298.49	298.61	302.02	301.9	297.02	299.01
312.62	307.75	314.49	310.58	316.85	313.67	311.34	313.28	314.03	313.08	312.88	316.75	316.35	311.1	315.94	319.29	309.01	309.64	314.66	317.57	318.04	312.53	311.22	308.47	313.79	318.84	309.69	319.4	313.21	322.91	310.13	315.97	314.8	308.64	315.09	308.07	315.08	321.9	314.91	319.83	313.7	315.17	314.15	317	312.53	316.61	311.75	320.86	315.05	312.5
304.43	304.88	302.53	303.72	306.36	296.72	308.51	308.45	310.72	304.96	299.26	309.27	301.79	302.84	305.83	303.61	305.63	305.45	302.62	306.05	303.05	299.44	301.05	304.01	311.2	309.9	304.98	309.5	309.34	308.21	303.8	301.86	305.44	300.54	306.32	308.36	302.75	312.28	308.68	299.19	310.29	309.08	308.92	306.62	306.13	312.87	303.48	303.31	305.19	303.4
310.73	312.37	313.07	318.35	312.66	315.01	317.88	317.89	316.22	310.37	317.6	314.2	316.88	319.71	317.31	318	313.6	311.58	312.77	315.85	315.24	310.26	316.41	318.02	319.7	313.82	307.36	313.04	315.46	319.46	319.95	318.83	315.27	319.58	321.9	314.29	317.95	319.32	309.21	321.4	312.14	319.41	316.55	308.31	323.08	315.23	313.41	314.16	307.53	320.65
315.43	317.88	310.71	315.4	312.39	311.87	319.6	321.16	314.8	309.13	321.8	312.67	313.01	314.24	312.93	312.84	315.8	305.84	314.1	322.55	308.14	312.88	316.49	311.08	308.49	309.6	313.59	310.7	314.93	309.15	312.1	307.65	309.32	318.58	315.51	311.53	314.77	318.71	311.56	309.64	310.92	316.96	315.01	318.67	314.21	321.43	314.01	315.48	316.84	315.99
303.04	316.78	307.42	306.41	297.6	305.86	304.93	302.7	304.24	305.18	300.22	311.19	303.33	305.27	304.63	305.94	298.78	308.5	309.39	307.62	302.04	303.67	307.34	314.23	308.47	309.42	304.21	302.81	310.56	312.32	304.74	305.18	300.76	308.92	304.41	300.77	302.38	301.49	299.6	312.21	305.29	312.21	296.48	308.28	311.41	307.58	308.21	308.31	303.89	309.91
304.08	304.81	303.58	299.41	306.32	300.4	303.46	301.24	305.18	304.53	307.56	302.71	303.89	308.46	300.59	303.99	298.78	305.24	300.73	309.27	306.66	310.82	305.72	299.96	306.53	306.83	302.13	297.96	300.03	307.89	296.72	298.44	301.45	307.43	305.27	302.98	300.21	302.3	296.23	296.78	306.22	303.76	301.5	310.31	303.62	305.53	311.42	303.99	299.09	305.58
295.79	299.48	296.67	304.05	296.88	301.8	298.67	292.34	306.33	300.48	300.61	297.02	307.31	292.05	297.67	303.71	305.32	300.05	303.16	300.1	297.98	297.6	294.17	303.47	294.2	295.8	299.39	300.51	304.65	300.86	301.92	294.43	300.34	299.44	305.99	296.03	296.78	300.85	302.03	295.64	295.7	304.7	307.84	301.26	297.77	305.32	295.4	297.26	302.94	302.48
312.51	316.83	322.25	310	314.04	317.25	314.72	313.61	313.73	312	322.67	319.13	313.74	316.21	313.99	312.31	311.97	307.26	317.82	315.93	313.96	314.95	304.78	314.31	307.32	309.46	310.9	313.34	312.47	315.99	308.36	307.89	312.35	314.35	315.76	309.3	313.41	314.63	309.99	314.97	317.04	313.24	316.76	314.58	311.22	318.39	309.58	322.05	314.68	317.11
300.89	308.29	307.83	307.88	308.61	306.14	308.3	305.02	305.52	309.72	296.89	307.44	302.61	305.26	306.99	306.74	307.79	308.14	310.25	305.13	314.68	306.03	306.27	313.06	309.83	312.55	303.58	307.05	309.25	305.21	308.03	310.87	309.5	313.55	311.07	306.08	305.15	303.86	303.63	313.83	309.94	310.28	309.05	299.2	309.78	314.68	306.71	310.95	310.14	307.52
301.04	310.58	313.13	311.02	304.1	314.1	310.48	318.51	308.93	313.97	315.04	309.16	314.53	322.42	314.2	315.83	315.17	314.21	305.78	311.17	310	308.61	314.49	317.88	310.34	309.64	312.16	316.15	312.92	312.33	311.66	317.68	311.88	315.46	317.39	316.75	307.05	312.83	318.63	314.04	313.51	308.3	313.47	310.56	313.91	314	317.52	305.48	310.42	315.25
314.22	316.86	317.61	301.07	304.99	313.4	312.7	309.11	316.54	317.59	315.92	313.01	314.57	317.28	312.82	311.35	321.51	312.33	312.19	312.07	310.89	307.8	311.37	317.58	302.99	315.02	314.9	316.94	313.29	310.23	313.7	312.58	306.71	313.57	307.4	316.47	311.14	311.87	310.23	310.94	308.92	315.18	320.06	312.58	312.98	311	311.96	311.42	314.09	317.91
329.02	333.96	330.02	328.38	336.23	325.19	329.89	326.13	331.94	330.94	333.77	327.84	324.76	331.7	325.68	331.61	328.15	327.43	332.23	328.58	330.17	334.9	331.94	335.92	328.12	330.97	336.04	330.47	327.75	324.63	332.81	336.55	328.75	318.15	333	336.57	325.67	330.99	324.41	331.92	330.49	327.77	326.05	331.89	328.99	331.18	326.22	329.33	329.95	321.67
317.89	317.85	324.35	307	320.64	310.52	312.2	320.55	322.18	320.62	314.49	314.94	313.76	314.91	315.83	317.84	309.8	314.47	314.72	323.94	315.68	315.77	317.92	319.48	318.73	313.75	315.37	321.77	309.09	316.38	312.04	320.17	310.56	315.07	314.96	314.87	313.04	318.22	315.35	324.21	315.45	321.97	321.92	321.38	323.9	318.1	319.93	318.06	321.06	312.99
302.59	301.49	301.19	301.76	306.52	305.1	305.34	303.44	306.08	309.53	305.34	295.25	303.92	308.83	299.19	312.54	305.86	306.44	307.17	302.09	306.75	310.64	300.75	307.15	302.99	307.01	305.61	308.85	303.7	306.39	313.17	310.09	303.34	297.64	308.14	309.32	311.37	308.6	302.41	304.01	305.83	306.8	304.35	309.62	304.6	305.82	298.47	307.67	309.71	302.67
308.94	311.49	320.29	318.2	304.41	311.95	311.6	309.9	307.3	315.39	316.98	312.54	313.61	322.79	313.99	315.35	317.32	314.92	318.93	316.03	313	310.97	316.77	313.5	315.39	311.01	310.48	303.67	313.43	309.62	309.66	311.58	315.6	317.18	308.26	307.4	320.33	319.96	317.54	310.57	315.87	314.59	314.66	308.3	318.11	313.47	306.02	312.99	314.38	313.86
313.34	314.34	303.6	312.41	312.33	314.72	311.4	313.39	311.85	312.29	310.17	311.3	310.8	313.6	316.22	312.42	313.67	314.29	312.65	313.64	309.6	309.52	323.22	310.8	315.49	318.89	310.96	308.93	318.35	312.78	309.02	304.52	318.43	311.95	305.1	307.76	307.08	309.64	318.35	316.9	315.38	315.26	313.29	310.59	314.32	306.61	318.56	324.27	313.16	306.4
300.62	292.75	300.51	301.86	309.43	300.27	297.97	300.13	308.19	308.04	301.15	304.55	303.26	307.26	301.81	296.63	303.38	303.98	306.4	301.31	299.53	303.55	303.45	309.26	302.67	307.42	301.79	306.79	300.93	305.92	302.87	301.14	302.5	304.34	299.38	302.81	304.43	307.4	305.11	307.58	301.04	303.24	304.92	309.48	302.7	307.69	298.43	302.26	297.6	304.27
302.43	294.68	297.5	301.15	297.05	293.17	292.82	298.15	294.48	291.65	300.7	294.78	295.25	293.12	294.83	293.2	292.41	294.27	294.37	298.3	295.55	292.46	293.71	305.03	292	301.75	296.38	295.24	293.69	294.31	291.61	298.25	294.81	291.88	293.75	291.88	298.94	296.54	290.69	293.22	292	290.92	297.85	295.47	295.03	294.27	290.57	295.22	295.07	288.7
307.09	303.84	303.76	315.73	320.94	303.81	313.81	315.82	316.91	308.4	309.84	307.99	310.62	308.82	309.18	305.86	311.73	310.06	308.36	306.2	307.08	307.13	309.72	302.67	313.32	313.86	305.82	308.18	306.45	306.62	303.38	298.3	304.59	309.39	308.31	306.82	310.46	307.5	313.04	309.79	310.6	304.05	308.04	310.88	315.69	307.35	307.39	304.99	307.89	307.76
293.38	287.96	300.02	293.92	290.34	295.64	290.43	296.48	298.18	291.18	291.57	293.44	289.13	296.94	294.41	291.05	294.4	292.54	298.54	291.21	301.01	294.46	301.26	299.32	295.52	296.58	288.68	294.81	295.98	297.86	287.29	293.43	297.1	300.98	299.11	289.65	289.35	294.8	292.55	298.48	292.08	303.98	298.47	297.16	282.13	295.13	293.17	290.7	293.79	301.29
319.45	317.55	322.8	312.37	315.7	313.77	310.4	317.01	311.27	318.13	312.79	308.12	316.01	313.75	330.38	320.79	321.66	315.03	318.94	325.32	316.24	310.29	320.32	312.85	315.16	314.4	319.51	316.17	320.99	310.5	314.01	307.7	316.37	317.72	312.7	320.55	322.16	317.64	310.8	313.77	321.2	321.16	315.37	318.4	314.82	308.1	308.63	321.41	318.7	316.23
318.85	313.1	318.11	313.69	310.04	317.38	317.95	316.38	320.52	307.65	314.78	315.48	312.45	324.55	316.75	311.47	320	320	319.75	317.47	320.37	322.93	321.71	316.26	314.47	310.21	317.6	318.73	323.03	313.05	317.15	317.46	324.08	317.36	318.15	319.97	320.5	319.28	311.63	316.21	313.14	314.34	316.99	318.17	322.19	311.83	313.2	314.43	320.89	321.38
313.79	309.33	315.32	308.61	309.8	303.89	315.93	311.52	308.19	303.97	310.82	314.16	311.88	313.36	314.62	313.12	312.43	308.27	308.03	314.6	310.23	313.92	308.92	318.71	312.36	311.94	321.79	310.94	312.56	312.91	314.84	312.56	315.16	307.16	307.86	314.72	317.1	305.96	304.27	315.97	310.3	310.33	310.29	313.76	319.88	309.97	318.92	313.38	310.74	310.35
330.77	326.04	326.64	326.37	326.8	323.6	329.16	318.15	324.9	322.69	323.19	328.21	327.01	331.74	323.27	325.87	326.16	325.26	326.82	324.97	325.25	323.98	322.21	328.92	319.73	322.5	320.9	322.65	331.35	324.02	328.26	323.37	322.96	331.45	324.72	326.54	330.93	336.19	328.55	328.79	325.63	327.33	325.72	326.47	313.5	323.58	331.95	328.15	327.72	326.33
307.13	316.28	314.69	310.85	312.62	309.89	308.9	321.62	318.54	310.12	313.67	316.66	307.25	316.14	307.87	307.5	309.43	317.97	310.08	310.86	316.65	316.31	306.77	314.6	311.13	317.86	310.92	308.63	311.9	310.73	308.24	310.39	309.24	311.87	312.79	311.97	307.55	311.8	319.17	309.43	313.67	318.91	311.76	317.4	309.32	307.48	312.27	311.75	315.99	310.82
317.01	314.52	309.57	318.43	314.89	314.2	315.57	312.33	308.57	315.1	309.64	312.61	311.4	313.81	309.18	318.66	310.99	318.1	310.87	312.01	312.88	308.73	312.06	312.97	303.64	311.91	312.5	316.92	314.54	314.09	309.25	314.68	305.15	315.31	313.66	313.12	313.26	306.04	313.41	315.41	308.92	310.34	311.65	321.6	313.94	316.46	319.36	311.03	309.33	307.84
308.44	308.05	318.51	311.37	313.18	302.2	308.52	308.18	302.3	310.39	306.17	304.89	311.28	313.6	315.69	311.37	310.74	312.27	307.81	305.9	312.4	317.82	312.77	309.73	309.59	305.38	307.64	312.28	311.09	313.04	307.35	312.32	303.14	308.21	306.82	308.89	307.4	310.93	309.1	303.46	311.54	307.16	313.85	314.59	312.89	306.89	315.84	305.24	310.91	308.31
299.62	305.7	305.14	297.53	308.51	308.97	301.48	309.88	300.27	297.1	304.75	296.07	303.85	299.38	304.31	300.98	305.81	307.68	302.35	303.02	304.66	309.55	301.36	299.37	296.91	301.61	303.5	309.16	307.73	304.97	309.08	302.28	303.46	305.97	301.51	307.45	295.39	309.34	298.45	304.69	296.45	310.15	300.47	303.38	305.49	304.8	304.09	310.78	310.04	298.82
300.02	299.17	306.9	304.59	304.37	295.22	302.98	301.47	302	305.63	302.74	302.25	308.97	311.17	300.81	308.5	300.67	305.4	303.65	300.22	302.1	306.38	294.28	306.41	302.96	303.5	295.82	313.56	300.55	297.48	304.21	295.08	304.49	305.39	301.12	307.65	300.92	306.71	307.26	302.77	301.79	304.96	303.04	306.11	302.21	299.07	299.25	298.09	295.77	301.42
302.41	300.57	304.95	312.59	304.18	307.3	313.1	314.46	307.64	305.54	306.7	306.19	308.61	305.19	307.44	303.68	302	307.16	314.64	313.62	303.92	305.69	301.71	294.5	310.95	316.97	301.15	305.51	304.54	309.7	304.72	298.72	308.75	305.11	296.65	307.48	310.9	310.16	309.07	313.37	307.9	303.41	304.58	302.62	305.31	306.57	311.77	306.82	311.3	301.91
316.04	314.31	321.3	305.48	313.54	310.13	312.34	317.17	307.12	313.76	310.98	314.68	307.87	317.6	315.94	312.98	313.49	315.05	314.27	311.07	313.45	312.48	310.56	313.13	314.84	315.67	308.89	316.7	321.15	311.56	318.33	311.35	307.5	306.58	314.53	316.46	307.61	304.37	299.07	314.49	310.59	318.72	313.32	324.59	318.99	321.14	320.72	307.25	305.72	312.3
300.27	300.57	302.69	305.71	306.06	298.77	299.29	305.2	303.57	304.26	311.53	299.15	312.42	306.41	302.67	303.71	302.82	304.73	305.22	305.13	306.2	305.92	302.57	306.31	303.79	307.26	302.54	309.51	304.15	309	298.72	299.33	308.93	303.14	299.35	300.88	303.67	296.61	302.56	307.83	303.61	318.08	305.88	302.69	301.24	306.5	307.59	305.34	301.13	303.04
313.4	312.12	316.94	312.79	309.15	312.79	312.78	312.21	312.99	312.76	316.74	305.96	314.29	318.06	312.45	315.23	316.41	310.48	313.98	315.19	309.8	315.21	311.46	310.63	315.71	309.69	312.06	318.73	313.96	313.25	315.15	313.75	318.44	310.26	316.19	307.12	311.33	308.62	310.49	309.77	315.32	317.54	315.47	311.54	305.35	308.65	309.78	310.59	310.3	306.76
321.54	315.2	317.57	322.58	310.52	311.75	314.95	316.08	318.66	309.96	307.34	309.75	314.22	311.99	312.69	320.9	310.57	320.58	326.41	324.23	308.51	317.36	309.38	322.86	302.92	314.94	314.64	318.29	317.18	303.99	315.03	317.87	311.31	316.56	311.25	313.67	320.23	316.07	317.67	320.65	318.77	316.04	314.76	313.58	317.62	315.47	312.72	312.56	312.89	325.16
309.57	322.7	313.83	309.81	306.56	314.94	302.91	303.14	310.68	312.8	307.77	309.19	308.05	309.2	310.13	306.97	315.96	311.58	312.84	303.92	316.09	311.14	310.12	305.88	310.1	311.12	311.44	309.74	309.53	307.87	309.6	307.88	313.51	311.27	309.88	312.32	303.48	300.93	308.08	313.87	314.23	309.77	310.98	309.83	305.13	309.81	315.2	303.15	303.85	307.62
312.66	307.5	311.42	309.74	318.43	309.41	308.79	315.42	313.4	309.53	318.25	313.63	315.25	313.12	313.77	317.92	308.64	312.32	306.85	309.99	316.04	304.41	309.73	312.34	314.5	314.22	311.6	309.46	311.14	311.86	313.85	310.42	312.76	314.06	314.72	312.92	311.52	308.84	317.35	314.27	313.95	305.43	309.88	308.84	315.86	306.83	315.62	313.55	310.34	312.16
304.78	314.46	307.27	311.65	310.63	311.38	305.89	303.75	315.34	310.84	310.69	310.91	313.09	314.72	310.36	305.4	304.08	320.74	313.77	313.89	310.62	313.19	315.75	314.57	314.21	312.71	314.77	316.12	305.17	311.63	307.13	315.02	308.2	308.02	305.31	308.99	318.38	312.73	317.02	308.6	314.58	312.5	313.09	310.67	304.55	308.36	304.42	312.5	307.9	305.11
301.66	300.05	303.7	297.39	301.33	305	305.25	301.77	307.56	300.79	297.56	300.56	299.77	297.72	300.46	304.92	298.69	301.79	291.73	307.24	298.16	294.73	295.78	301.23	295.08	297.19	299.68	296.56	301.32	296.89	294.72	301	302.9	302.88	291.09	298.79	297.83	304.11	302.76	304.75	300.28	302.51	302.8	303.58	301.9	297.86	302.19	300.15	300.61	301.18
311.1	320.09	317.58	317.15	316.09	320.07	312.53	315.83	319.66	322.59	316.99	321.17	316.56	321.08	323.73	325.62	318.62	321.08	320.91	318.13	314.81	324.94	321.93	320.04	318.19	319.22	322.77	320.49	318.11	313.88	311.76	312.65	316.89	314.66	312.34	316.7	323.57	313.74	313.57	317.57	317.84	321.27	322.7	318.25	315.49	317.84	319.9	319.18	318.38	315.12
318.48	313.81	313.22	308.78	309.95	320.9	312.52	316.69	318.44	311.65	323.33	313.74	315.2	315.88	315.41	320.41	309.32	323.21	314.55	306.19	312.89	308.96	313.85	318.11	315.18	315.82	312.32	318.23	319.02	311.97	314.79	324.79	314.83	317.06	313.9	308.87	320.78	316.44	319.24	312.5	311.67	316.07	319.19	316.14	313.2	312.1	310.11	322.3	314.94	320.52
326.17	327.74	333.32	321.89	320.6	332.33	329.62	326.9	324.31	325.33	325.88	335.75	332.46	329.85	333.01	328.58	323.2	329.4	328.01	335.34	326.84	333.21	328.55	326.5	336.3	328.13	326.95	318.18	326.79	328.49	326.94	327.76	329.5	326.02	327.01	327.85	330.51	331.24	334.07	328.98	331.09	325.37	325.48	332.29	322.17	327.83	331.14	325.23	326.71	332.69
328.17	325.28	321.8	325.81	328.67	327.95	325.37	325.13	326.03	322.21	318.05	325.98	320.07	328	322.75	326.51	325.74	327.56	321.94	320.46	326.56	319.25	328.12	321.24	322.98	323.73	318.52	325.26	328.36	323.43	319.99	321.8	329.41	324.24	322.12	317.29	324.28	329.96	327.46	330.05	325.27	326.43	321.13	325.08	323.26	326.24	327.57	326.18	327.27	325.95
301.26	299.95	292.52	290.64	302.92	302.88	308.37	307.8	305.09	302.9	301.17	300.72	303.44	301.15	301.54	306.12	299.29	301.73	300.75	305.82	297.41	301.97	307.72	297.32	299.4	306.41	303.91	305.8	300.76	304.91	300.54	301.47	303.23	301.94	305.44	303.5	300.77	295.27	303.63	298.16	308.02	304.79	303.42	304.5	302.27	297.77	298.22	302.34	304.54	299.02
313.35	315.32	319.97	310.94	312.69	312.44	313.34	317.32	312.34	311.73	315.1	315.25	315.12	309.62	318.43	311.3	311.94	313.15	313.49	316.14	314.84	310.29	309.45	318.11	320.54	314.69	316.13	308.38	320.74	317.1	310.46	315.68	319.34	312.85	318.67	319.75	315.5	316.62	311.4	304.79	313.1	320.55	319.55	314.72	314.02	310.3	313.02	316.87	318.71	311.96
298.3	311.3	306.37	311.99	307.57	299.97	302.74	310.96	305.44	312.57	307.97	313.9	307.52	304.88	309.45	304.03	302.13	306.51	306.92	312.33	302.42	302.27	305.87	307.62	310.16	305.37	306.9	306.2	307.88	307.9	316.63	309.24	307.35	311.24	309.02	309.32	307.51	305.68	302.44	305.26	306.14	308.34	310.36	306.97	301.77	302.31	314.32	301.41	307.52	306.05
308.49	307.44	308.39	298.62	304.2	298.52	296.49	302.01	300.11	303.64	301.42	301.92	308.1	301.79	296.05	295.99	293.88	303.32	302.8	302.32	300.04	307.76	305.11	312.89	298.67	302.91	304.73	299.11	303.51	300	302.96	307.44	301.18	306.15	302	302.91	300.05	299.71	306.98	306.82	299.32	299.83	308.64	299.55	297.19	305.1	301.4	300.84	303.87	299.48
319.39	316.28	306.84	317.65	312.94	313.41	311.14	317.71	321.86	314.59	314.54	320.42	313.21	316.49	315.82	312.01	321.1	309.48	318.21	316.64	315.13	304.64	309.22	312	311.48	313.16	315.31	325.34	311.64	310.26	318.15	317.34	313.48	312.95	313.85	308.69	313.12	309.73	309.1	309.02	311.38	309.99	315.13	316.17	314.8	314.37	313.25	310.59	310.93	314.47
303.14	304.77	301.82	295.32	293.88	302.54	298.04	296.46	298.02	296.57	304.1	299.1	296.8	299.92	302.31	293.44	295.64	293.8	289.35	296.59	299.97	299.86	303.61	294.45	297.59	302.89	296.42	296.85	304.11	296.67	300.9	297.66	307.12	299.78	298.41	292.9	295.81	296.75	294.96	296.95	298.23	291.51	296.73	297.57	296.71	300.2	304.66	296.11	303.93	295.87
306.32	311.54	304.44	301.26	294.62	309.85	309.95	305.74	305.19	303.16	306.32	305.03	305.18	309.14	303.5	307.19	300.39	301.72	301.06	301.31	299.92	302.1	311.18	305.17	304.27	302.42	303.44	311.71	307.92	307.43	300.75	305.64	307.89	302.91	306.08	308.96	310.42	307.13	308.81	299.65	307.84	307.33	303.7	305.51	303.48	310.26	311.48	304.08	309.86	306.78
327.54	331.86	327.59	327.54	325.23	335.37	335.2	325.45	336.4	322.8	321.3	326.97	325.49	335.08	329.55	327.17	327.25	321.7	327.96	325.55	325.52	327.33	325.88	328.01	329.18	327.21	327.39	327.54	321.66	329.66	329.28	327.63	328.85	332.2	326.82	321.4	324.88	321.76	323.14	326.61	328.88	324.56	320.81	327	329.04	324.13	334.51	327.35	330.06	329.28
294.61	292.45	301.21	296.1	294.24	295.31	291.12	296.47	294.72	296.73	297.95	291.08	296.48	293.27	293.63	292.37	295.28	300.86	287.23	287.16	297.28	292.33	297.99	299.45	294.11	290.97	298.81	295.45	292.32	297.87	301.37	297.46	299.67	290.75	291.31	299.68	290.26	296.49	291.81	296.43	295.66	298.95	296.71	286.29	300.63	296.77	296.85	292.6	299.83	299.73
300.69	300	293.82	298.95	302.63	297.54	308.66	301.25	308.08	306.66	301.32	308.05	313.01	307.13	304.89	299.4	304.59	306.02	306.37	305.46	298.47	311.75	301.37	302.92	297.65	296.97	306.87	308.52	307.57	305.95	304.78	305.68	306.39	306.4	305.78	304.93	313.22	303	300.7	302.84	307.42	303.84	301.58	304.68	298.65	302.07	310.07	308.12	313.09	299.52
306.45	310.88	308.71	311.25	308.36	303.07	309.72	311.1	307.22	310.23	308.78	310.32	310.06	312.62	312	310.93	304.69	305.72	311.57	309.54	300.52	298.98	306.6	306.11	312.79	309.39	315.22	313.38	315.21	308.97	304.13	310.09	307.64	313.08	308.57	307.59	311.4	303.36	306.95	311.38	312.55	305.58	302.78	308.65	300.18	312.68	312.68	307.62	309.42	303.65
324.55	330.47	326.22	328.6	325.05	322.51	329.3	327.97	323.33	322.69	329.53	325.67	326.67	329.13	326.57	330.7	324.03	326.8	328.51	329.33	331.01	322.8	324.58	327.45	324.44	324.16	329.55	321.67	326.04	328.39	326.38	322.37	328.17	314.56	325.8	324.45	326.44	330.82	329.1	329.44	329.66	331.62	321.52	328.88	332.21	326.2	320.15	326.81	330.71	331.96
311.58	307.39	304.56	301.84	304.54	304.36	308.53	299.23	303.58	305.86	306.2	299.75	299.95	303.93	306.81	303.64	305.42	305.64	299.03	305.41	302.82	307.28	307.7	307.46	310.1	298.19	311.22	304.18	305.45	302.64	298.62	300.61	308.77	300.09	297.09	299.14	303.66	309.59	300.13	304.99	299.58	301.14	302.52	306.53	309.75	298.78	301.48	299.53	306.69	297.59
310.15	318.94	322.1	315.01	322.58	323.61	321.58	322.75	317.6	321.65	315.09	319.69	314.91	316.32	321.42	321.97	319.71	320.06	315.32	309.06	324.08	322.68	315.13	314.34	315.27	320.31	322.34	320.44	318.06	317.81	319.91	314.84	317.83	313.99	312.63	317.96	318.48	319.87	310.97	316.86	319.54	323.85	321.66	317.64	325.73	323.97	319.14	317.89	313.63	316.3
299.65	295.37	296.24	289.74	292.33	293.41	295.91	291.54	295.1	291.63	293.86	293.18	291.44	286.07	297.58	295.34	300.79	296.05	297.46	293.48	291.11	290.62	291.53	299.41	294.25	292.08	291.01	289.91	295.65	291.65	298.67	294.25	293.93	290.16	284.12	295.73	289.45	290.91	292.55	299.04	296.03	292.91	291.15	293.86	296.42	297.14	292.2	291.52	288.78	296.19
302.93	297.68	292.05	307.29	306.81	301.35	302.53	307.03	301.28	306.04	306.18	299.67	308.75	308.29	297	302.21	311.15	303.4	304.66	294.88	304.5	303.14	302.04	305.19	302.99	296.13	307.92	298.66	307.3	301.24	304.84	307.07	301.15	304.95	307.51	301.92	304.4	301.46	307.32	302.59	303.39	302.47	294.2	291.76	305.11	299.36	302.49	303.07	299.55	295.69
315.7	317.5	314.36	318.37	315.08	320.57	316.71	316.83	319.06	314.73	319.92	320.91	317.7	322.33	317.08	321.38	326.49	318.77	321.72	313.28	317.07	313.7	315.33	315.8	316.94	316.52	320.64	324.48	316.48	325.81	325.56	312.76	318.62	316.11	315.74	322.89	319.89	323.91	315.99	319.95	321.37	323.54	312.15	321.58	321.32	320.78	317.68	323.73	328.41	319.09
305.52	303.44	303.06	301.77	306.88	302.4	306.45	294.22	298.72	309.56	298.15	308.94	309.97	300.02	307.03	300.76	296.05	305.88	302.71	304.76	307.52	300.29	309.44	299.45	306.68	302.82	300.06	306.52	314.01	299.41	308.24	304.14	306.49	307.84	304.27	299.47	305	300.87	307.41	307.27	310.07	300.93	301.79	309.83	300.2	307.53	304.79	300.58	308.55	311.03
318.86	310.08	307.66	310.19	307.5	318.1	307.66	310.45	309.86	311.73	316.04	311.62	318.33	314.58	311.68	317.24	307.28	316.43	320.65	310.33	316.67	318.38	319.21	308.07	313.61	314.16	303.57	305.53	314.49	313.82	308.43	315.58	309.5	319.35	317.82	313.26	317.89	316.27	309.05	309.05	310.48	315.62	313.26	314.02	315.52	309.17	317.13	314.02	313.91	319.16
307.15	304.12	296.44	297.74	304.04	308.72	302.33	304.43	300.44	305.67	305.44	304.24	309.48	301.35	304.45	301.14	308.87	309.75	303.52	310.18	305.39	305.88	304.72	307.35	306.25	306.71	302.92	306.51	309.68	302.72	299.5	303	303.14	303.22	308.44	301.28	299.35	299.01	308.34	305.68	308.14	303.28	306.64	308.09	309.48	303.65	296.67	301.48	309.84	298.36
309.7	306.87	314	309.36	311.54	313.05	310.54	309.15	315.44	309.11	302.07	308.3	308.41	309.05	306.57	309.92	305.43	315.06	313.25	303.1	300.72	305.38	307.42	303.54	316.52	314.46	311.86	302.93	306.66	312.4	314.01	316.27	312.07	312.51	309.8	309.5	305.56	308.72	307.84	304.52	308.36	315.43	304.55	314.18	303.4	304.35	312.59	311.95	304.21	316.12
318.73	308.53	319.49	319.44	318.91	320.55	325.24	319.8	321.4	315.36	316.68	315.87	314.57	315.6	316.06	314.03	309.48	311.19	317.12	316.16	313.4	302.99	311.94	315.45	320.06	314.75	317.32	312.14	316.32	313.52	313.4	311.05	311.97	316.05	311.7	319.03	320.13	313.38	314.5	319.88	314.99	314.28	308.23	314.15	318.28	315.74	313.98	306.55	317.59	312.69
305.61	302.63	306.08	301.45	304.71	307.68	299.17	305.21	299.28	306.82	304.87	309.06	303.49	301.55	300.5	298.64	307.04	306.56	312.74	302.07	300.64	302.95	301.3	302.94	304.9	296.76	300.21	304.06	300.87	299.98	308.15	303.53	304.79	308.97	305.8	306.8	297.12	306.82	302.89	303.25	306.04	299.28	302.44	307.05	300.34	302.19	306.64	303.37	303.05	307.69
308.57	301.98	301.37	308.48	301.56	304.29	299.35	304.89	303.2	298.26	316.05	303.86	307.09	302.46	302.58	306.44	306.15	303.35	304.56	299.55	307.37	302.29	302.1	302.57	305.31	303.4	309.5	304.15	311.41	301.73	309.98	304.08	299.72	300.75	299.58	303.54	305.98	307.99	301.33	305.4	305.12	301.45	306.34	302.51	293.37	308.9	305.02	301.46	303.86	300.05
317.86	311.16	314.17	316.38	317.28	315.8	312.78	324.61	322.08	313.36	315.75	314.26	311.82	314.38	321.7	319.98	310.85	318.08	315.35	312.45	322.35	312.44	315.68	319.51	314.49	315.49	313.52	308.08	316.98	311.57	317.01	320.74	314.13	315.57	317.18	314.1	317.05	314.01	315.53	315.52	312.21	318.77	314.73	307.75	315.21	310.23	309.3	309.9	321.17	312.93
295.34	299.88	299.26	298.93	296.36	290.02	294.38	286.99	294.31	293.61	304.34	294.55	295.62	299.29	299.39	299.67	293.56	297.01	297.14	294.83	295.44	299.03	294.84	295.56	290.16	301.84	293.85	303.13	295.1	295.59	299.18	296.07	302.68	294.47	299.33	294.85	295.24	297.15	295.94	296.48	295.85	288.56	292.09	299.31	295.8	296.34	298.32	302.56	303.15	294.7
314.07	315.87	316.18	317.12	313.8	314.79	315.22	312.18	318.04	314.56	319.14	321.57	310.3	317.78	317.21	314.25	311.69	316.24	313.91	308.68	314.97	310.52	313.6	316.77	324.91	317.69	317.94	316.67	315.8	321.01	322.15	314.89	317.96	319.04	319.47	318.11	328.04	313.91	314.28	318.52	319.42	315.6	324.29	317.15	320.44	315.66	326.78	321.11	311.72	314.86
313.67	315.64	312.07	319.37	320	311.72	311.13	318.46	317.75	315.19	307.73	315.53	322.15	315.63	318.99	315.43	315.82	315.99	316.67	316.52	315.07	316.51	312.83	314.51	314.68	312.41	316.37	316.21	318.37	312.77	316.89	315.42	315.2	315.11	313.04	314.52	314.92	318.45	317.32	317.48	317.3	311.93	317.42	307.72	309.83	320.44	317.74	309.33	309.76	322.07
305.27	304.59	305.06	306.36	301.1	300.94	307.31	301.97	300.23	307.47	308.98	308.23	304.77	305.32	307.16	303.8	299.7	306.87	302.52	307.08	309.35	305.86	312.97	304.8	297.43	305.2	312.76	303.64	294.19	305.32	297.45	303.9	301.94	305.06	305.1	299.68	299.82	303.93	304.21	306.39	300.27	303.35	305.09	304.27	307.43	303.44	306.16	306.8	302.57	305.15
293.22	303.17	297.56	294.01	291.57	297.88	293.32	287.37	293.29	289.02	290.26	298.75	295.16	291.86	296	291.71	297.24	299.61	289.29	296.1	292.36	292.73	298.3	297.79	287.29	298.3	295.61	293.7	300.7	291.78	300.88	295.95	292.77	295.84	295.74	292.21	289.73	285.47	294.39	299.64	291.78	288.36	290.32	291.96	292.6	291.06	292.47	293.52	292.82	296.54
320.97	329.22	327.11	326.51	322.66	334.05	325.91	325.83	325.94	325.48	330.14	328.83	323.73	329.72	324.53	325.59	334.49	320.22	324.38	327.2	328.73	327.24	327.61	325.47	328.02	318.77	321.53	322.83	325.23	325.93	323.99	323.46	319.13	323.24	326.47	322.1	329.27	329.53	323.49	327.83	325.39	326.02	334.43	328.87	325.66	324.53	331.38	326.69	317.98	326.75
281.08	296.83	298.53	297.31	292.48	303.62	295.3	292.36	291.04	295.42	302.37	293.85	294.28	298	294.22	290.92	291.41	297.08	290.11	298.18	294.87	298.84	292.85	299.46	291.66	288.04	299.69	293.72	297.83	289.82	299.02	292.66	300.38	294.16	299.49	297.35	299.13	300.55	293.75	290.52	295.86	299.08	292.02	297.68	300.84	295.64	295.66	294.26	290.35	290.08
323.11	321.2	317.07	315.6	324.2	321.41	318.39	322.5	312.77	318.19	311.33	319.8	318.13	314.36	321.9	322.87	320.71	317.82	317.63	317.83	317.07	323.63	316.62	309.84	320.63	313.17	317.8	316.3	319.53	314.48	319.5	317.12	318.77	316.98	316.43	317.68	317.84	317.96	315.5	323.5	312.89	317.28	322.83	313.86	315.67	322.93	322.27	317.74	316.4	321.73
301.24	304.99	301.71	298.8	301.54	309.56	302.86	306.03	298.81	297.11	301.46	298.76	307.48	303.11	307.27	300.44	305.3	311.2	305.34	310.65	303.87	296.88	308.37	299.22	302.92	311.76	313.31	301.92	308.49	306.74	305.01	312.22	304.43	308.27	305.14	300.35	304.92	309.03	303.21	310.01	296.4	303.08	302.69	303.86	305.02	298.06	302.42	297.41	301.29	304.08
308.05	306.74	297.55	303.23	298.22	299.22	310.04	296.89	304.97	299.14	308.29	308.03	302.55	304.71	304.73	308.36	306.74	304.18	308.85	307.47	306.8	303.03	305.67	308.98	302.79	304.7	303.16	306.39	305.7	308.67	304.02	305.85	299.95	303.5	304.88	305.16	309.66	309.74	299.68	303.8	302.27	300.99	310.44	307.12	306.57	302.47	300.18	302.12	301.59	307.39
310.72	305.44	302.58	309.09	299.38	304.45	300.25	305.29	309.84	297.69	304.44	300.94	307.8	299.55	304.6	309.05	305.53	303.23	307.73	309.42	303.81	308.64	305.79	309.55	303.65	311.29	303.27	307.91	305.77	308.17	305.06	301.95	308.41	306.85	310.86	311.92	295.68	307.38	309.26	300.84	313.09	302.92	307.75	307.6	305.87	302.52	304.79	310.48	307.02	304.08
304.78	306.41	297.3	305.16	304.13	299.41	299.82	299.66	308.35	306.03	295.96	293.85	300.81	302.25	300.54	304.38	296.86	301.77	302.88	298.12	297.25	302.01	307.67	302.62	302.5	300.22	301.91	297.89	295.6	307.54	296.54	306.1	296.43	305.52	300.11	303.67	300.22	296.01	289.14	301.83	297.32	298.32	300.12	294.25	302.69	305.54	299.77	299.73	299.28	307.92
295.71	298.61	295.99	299.12	292.27	292.11	290.88	292.54	288.15	293.6	297.22	294.7	295.43	290.29	292.37	293.07	302.42	284.79	294.25	292.46	293.47	293.18	294.25	289.94	298.29	294.38	290.2	284.16	294.97	294.6	293.64	294.21	296.09	292.47	286.79	289.26	295.03	294.11	292.52	298.73	293.81	291.7	292.75	301.26	295.33	292.21	291.67	294.66	294.21	295.89
294.18	295.97	292.3	297.4	299.33	288.78	292.65	289.33	286.8	299.78	296.17	294.94	293.45	302.27	290.11	292.57	295.49	289.8	301.31	291.95	295.01	291.11	302.84	295.73	300.1	291.38	293.07	292.13	289.9	292.41	288.83	297.37	295.84	287.95	293.96	292.65	288.53	292.96	293.47	296.95	291.74	291.24	287.59	298.27	291.49	296.16	294.44	292.07	287.93	300.82
325.22	317.82	310.8	320.7	314.89	322.46	317.56	320.21	313.99	321.98	314.39	319.75	316.34	316.94	314.34	321.91	311.51	319.32	317.84	318.95	324.93	319.69	317.2	320.27	312.35	310.2	309.19	318.72	310.88	317.43	319.23	312.86	318.77	314.6	318.52	316.86	312.64	309.55	311.24	315.62	316.09	312.93	314.25	319.39	319.67	320.43	321.4	314.33	327.3	323.2
324.73	314.65	310.86	316.91	309.3	313.81	311.64	314.79	322.54	314.58	316.42	315.75	309.48	307.84	319.2	315.14	320.07	324.98	315.26	316.64	313.82	311.24	324.43	317.44	309.88	317.34	312.93	318.55	315.51	309.08	313.32	312.48	308.09	310.48	321.8	314.16	319.94	311.17	315.77	311.57	322.91	310.6	316.43	312.36	322.12	312.56	317.06	311.4	315.17	321.49
309.2	307.79	301.95	305.79	306.41	306.16	310.37	316.11	314.06	311.7	313.94	313.37	311.82	304.17	310.36	305.03	313.26	309.55	311.47	318.77	307.53	307.08	311.2	309.12	309.99	311.18	308.9	306.42	319.52	305.4	313.5	314.77	305.88	307.25	308.79	305.69	317.36	305.84	308.96	305.2	311.2	308.71	306.54	311.82	312.12	311.31	307.37	320.89	311.94	304.53
307	309.05	318.85	307.78	309.29	307.03	311.65	304.68	310.33	306.69	307.88	309.16	306.62	311.25	305.93	310.27	305.03	307.2	307.42	303.85	308.44	307.66	305.67	304.57	305.08	306.89	317.21	312.78	301.71	303.58	311.79	307.15	300.42	301.95	309.41	305.23	307.05	305.53	303.08	307.13	304.61	303.92	297.27	311.88	312.14	305.64	303.94	303.45	304.41	311.26
308.47	309.41	298.65	304.17	298.17	305.27	307.31	299.53	303.2	302.71	310.64	296.77	304.96	301.78	296.8	295.89	310.61	304.66	307.81	303.56	307.66	297.79	297.8	303.79	307.11	304.15	307.54	305.19	297.7	305.9	297.48	304.8	299.15	305.22	304.05	309.68	306.7	299.64	305.45	306.63	299.14	304.56	312.88	305.4	299.41	303.76	313.12	303.75	297.45	309.51
315.2	306.91	305.97	309.46	311.59	307.1	309.85	313.93	308.43	312.15	315.31	307.26	309.33	315.14	309.45	306.42	314.92	312.53	311.66	307.52	308.92	310.81	313.46	308.06	310.31	307.49	314.42	308.87	309.03	315.68	310.02	307.07	313.85	309.26	315.64	309.65	308.59	311.14	312.54	307.33	312.4	319.58	315.64	311.48	308.1	306.44	314.2	307.39	307.85	313
300.73	296.09	301.12	291.86	289.08	305.28	298.77	299.03	296.3	307.17	304.54	300.52	298.4	301.47	305.28	304.94	299.4	304.34	297.49	301.68	301.06	301.75	298.67	302	297.78	298.66	297.41	295.62	301.93	297.49	300.73	296.22	298.93	307.73	300.47	306.26	305.24	300.68	301.51	297.53	303.28	297.22	303.56	293.47	297.37	298.76	299.47	309.02	296.62	304.61
306.53	312.01	304.47	309.22	306.41	304.92	300.05	302.83	306.2	299.73	307.41	312.09	307.66	311.95	304.88	306.58	308.14	313.13	300.67	303.47	301.92	298.87	313.28	309.86	304.53	306.43	303.93	311.92	302.39	301.14	303.41	303.86	309.23	299.96	308.98	315.9	303.94	306.32	311.85	304.19	302.59	310.73	306.89	308.75	302.41	305.32	305.47	305.24	301.02	304.88
290.5	298.32	298.75	297.07	291.2	299.66	298.77	301.74	299.81	298.98	291.8	290.98	295.34	289.79	292.44	296.18	290.67	297.71	294.91	293.84	294.77	296.51	291.72	293.42	294.23	297.68	290.49	290.42	298.73	297.79	298.64	302.3	302.44	291.82	293.21	296.25	290.02	296.72	293.51	286.32	295.48	289.3	290.35	295.81	295.4	292.06	295.71	303.81	294.48	292.55
314.57	306.69	305.92	310.29	304.33	301.61	299.3	314.36	305.55	311.41	305.67	309.61	311.73	306.6	305.79	307.5	307.72	311.66	306.2	307.33	305.22	310.75	307.28	303.4	306.84	306.06	314.76	309.46	309.3	308.99	303.3	306.89	305.46	312.66	305.98	306.78	306.98	301.94	312.58	305.77	311.67	307.14	309.51	304.62	305.64	309.96	302.96	311.61	305.91	318.24
316.38	312.45	314.67	313.71	315.92	314.8	323.15	312.18	312.52	315.9	312.7	309.91	312.36	310.63	314.69	315.55	304.08	305.98	321.34	310.91	323.93	315.26	316.38	310.38	313.55	313.29	314.13	311.63	310.93	308.32	315.76	310.13	312.19	314.93	314.47	318.03	319.59	313.81	315.36	316.01	314.79	308.78	313.48	307.39	315.02	303	311.01	316.89	315.42	315.59
313.07	312.18	315.06	313.25	306.77	316.97	319.23	316.67	314.87	312.24	321.08	317.78	314.7	315.65	318.08	312.94	321.27	316.56	315.78	313.55	314.11	307.95	313.76	319.42	318.26	316.94	319.79	309.29	311.99	317.46	320.92	313	316.63	316.56	306.15	315.66	311.72	313.43	316.13	315.23	314.15	316.79	315.72	312.87	313.77	314.27	313.58	306.29	323.88	314.45
319.34	316.59	315.58	318.32	324.88	322.49	320.02	324.89	316.18	321.43	319.93	317.89	320.17	322.77	335.12	317.29	322.57	322.92	319.62	313.19	318.93	320.19	319.06	316.12	325.24	327.59	322.07	322.68	326.18	321.98	316.05	322.88	315.49	322.99	322.78	330.87	323.93	312.85	315.12	319.43	321.48	317.53	314.87	319.48	321.78	314.85	320.92	317.79	317.2	320.04
305.81	302.44	302.89	308.11	300.2	305.5	296.55	303.28	297.13	298.51	302.89	304.09	309.85	301.38	317.68	300.32	303.78	310.3	299.29	304.37	298.9	298.42	302.21	309.33	301.31	301.44	295.3	303.91	306.37	302.19	300.85	304.65	302.31	307.02	309.53	296.88	304.86	305.74	302.33	300.25	304.63	309.45	300.12	299.01	314.22	299.04	309.63	302.16	309.88	306.11
329.92	328.69	325.37	331.2	331.72	318.51	333.93	333.35	329.05	326.37	326.47	323.25	324.92	332.19	325.07	329.38	334.05	328.66	329.97	330.8	322.13	326.53	328.13	322.88	333.34	324.06	331.59	322.34	320.98	325.03	325.12	327.53	321.01	325.91	325.1	325.02	326.91	327.95	329.65	324.12	331.26	327.47	324.97	325.88	330.92	338.82	328.02	328.26	324.45	332.09
292.72	297.43	295.48	296.08	299.21	289.47	293.2	298.59	292.32	301.34	290.28	301.94	292.01	292.72	299.52	292.58	303.42	295.97	298.63	296.42	298.83	296.23	303.43	293.91	307.24	298.85	298.32	300.35	293.19	299.95	295.08	299.46	299.96	296.93	297.11	291.17	297.78	302.46	297.12	291.61	294.26	293.54	293.04	299.16	296.46	297.71	297.28	297.44	298.64	297.13
314.27	309.67	314.64	312.57	311.92	310.14	318.62	317.54	312.5	312.17	312.64	303.63	315.15	311.83	313.11	312.2	313.38	314.42	316.26	312.67	310.71	309.54	308.1	311.18	320.77	309.57	302.23	315.54	309.13	311.91	310.07	313.55	309.48	313.29	310.38	321	309.67	307.47	306.08	311.58	314.14	314.95	312.16	311.63	315.77	309.18	315.16	313.18	313.17	312.48
322.49	316.42	312.43	319.3	315.52	309.97	318.08	322.09	310.72	310.51	312.22	311.93	310.96	321.84	321.48	307.02	317.5	312.4	321.64	313.76	316.13	315.55	311.56	310.54	314.38	321.84	314.38	311.08	320.25	319.8	319.19	314.98	314.84	312.59	318.66	322.38	311.01	317.27	311.68	315.39	312.19	313.5	320.47	315.42	315.94	319.02	313.86	312.78	314.2	322.09
303.27	306.75	306.69	303.8	311.89	299.94	304.56	302.34	301.53	299.92	303.75	293.05	304.23	299.49	302.8	303.93	299.41	298.16	313.97	299.3	305.39	305.69	301.26	304.07	298.38	305.33	302.23	308.3	308.54	300.55	299.38	299.8	302.62	301.78	305.15	304.01	309.32	302.49	303.2	296.91	304.85	301.74	305.58	300.41	304.9	300.94	302.52	302.82	303.67	306.84
303.48	302.45	303.15	304.41	312.37	302.27	300.95	307.67	295.63	306.23	301.07	302.96	304.01	300.12	308.23	294.94	301.27	302.74	307.3	304.4	302.47	303.52	300.46	305.04	300.23	316.43	296.25	308.05	309.04	305.07	296.26	296.98	304.2	306.88	309.74	301.12	299.56	302.94	307.47	307.44	301.07	294.22	307.02	299.63	307.79	307.07	304.03	297.62	297.92	303
319.03	317.09	316.73	314.65	312.52	309.96	310.72	317.93	313.47	309.4	315.1	314.19	310.37	316.58	316.28	315.14	307.73	317.72	314.68	314.45	318.18	313.96	314.9	312.94	309.52	310	306.68	315.89	324.55	309.72	309.43	317.6	318.07	312.1	317.42	318.38	318.62	309.96	316.93	309.23	314.52	308.53	314.73	313.52	310.54	313.08	310.93	318.64	309.21	316.23
298.89	307.29	304.69	304.1	301.29	300.5	310.34	296.3	303.1	303.31	308.26	302.11	297.6	303.1	303.15	300.22	303.69	301.34	300.37	308.87	295.98	303.1	310.02	304.13	298.57	298.38	300.96	298.86	301.14	295.07	300.08	302.56	298.3	300.73	302.79	301.92	300.09	307.64	309.79	299.98	306.87	303.57	309.8	298.63	305.25	303.81	304.07	305.48	306.99	299.07
306.83	310.51	306.8	307.65	305.76	306.99	301.9	307.82	306.81	312.75	305.55	308.71	313.94	304.76	302.99	308.36	297.32	304.95	304.88	304.31	306.04	304.81	303.3	300.25	303.9	309.97	306.21	309.76	311.55	307.2	308.98	298.71	309.54	304.91	310.97	303.84	310.09	302.62	301.99	307.6	308.66	300.45	310.13	306.56	299.84	299.63	298.51	300.66	304.75	307.06
307.49	307.06	314.88	308.77	311.09	309.77	303.13	308.67	313.53	307.1	304.41	309.19	306.31	306.74	311.69	308.54	304.49	308.33	310.23	310.24	307.73	304.94	305.97	312.14	308.01	312.57	308.92	310.61	307.38	311.56	306.75	317.41	308.34	308.01	313.96	310.59	300.72	309.61	301.92	308.13	309.07	308.46	308.75	306.08	308.84	308.54	309.39	310.4	315.21	307.25
296.9	294.23	293.08	291.96	298.15	298.78	293.91	295.46	298.28	293.87	302.03	286.78	291.77	288.35	292.5	300.51	300.47	295.64	287.86	302.73	297.52	288.91	300.14	290.73	292.01	290.93	294.46	292.19	298.87	292.34	299.56	293.74	296.05	295.6	286.56	294.01	296.47	292	290.67	293.39	300.18	291.76	290.87	304.64	302.44	289.95	290.08	292.49	294.3	297.75
308.3	301.68	312.03	309.02	307.9	298.91	310.41	305.26	304.93	305.52	309.88	308.37	303.73	305.52	310.83	308	308.95	306.28	310.79	305.04	316.04	310.69	307.75	301.73	308.67	307.34	302.39	294.71	302.57	308.59	298.42	310.77	299.64	303.35	302.68	304.29	306.02	302.8	309.9	301.93	303.41	309.3	309.5	307.51	309.49	308.95	311.37	305.61	301.19	302.83
298.66	301.01	302.14	304.71	298.55	296.64	303.36	308.14	296.12	310.66	302.14	302.17	304.87	305.25	300.83	305.42	301.7	305.94	299.15	304.37	302.27	302.92	299.58	306.35	300.87	302.86	309.45	305.38	303.2	309.56	302.55	299.81	299.97	304.16	306.1	305.13	298.7	304.41	302.98	305.21	311.73	305.96	303.74	313.18	293.99	306.08	301.77	304.03	303.61	298.21
303.81	305.97	302.43	297.89	311.49	303.79	308.23	304.94	309.05	305.98	311.76	310.75	303.34	308.46	298	306.76	305.02	307.05	308.74	310.69	310.61	305.94	303.62	301.15	304.35	302.98	308.86	306.43	310.64	307.68	305.26	304.21	308.78	306.36	312.35	303.58	300.5	307.03	301.97	303.57	305.69	299.06	310.71	308.91	308.02	309.72	309.42	306.61	299.6	302.87
327.01	325.45	328.67	324.64	337.49	326.18	325.91	329.79	325.21	326.28	331.69	321.9	331.47	329.31	336.43	327.9	334.8	324.62	322.82	322.43	322.33	319.3	329.88	332.65	327.4	328.5	335.49	327.08	327.78	323.56	333.76	327.26	327.25	326.7	325.58	333.88	329.87	323.56	322.44	325.93	326.88	323.92	329.47	329.11	326.07	325.56	323.1	329.77	327.64	331.04
301.27	305.56	301.47	309.94	303.58	298.5	299	293.92	296.86	302.76	298.52	303.96	307.89	312.17	307.19	300.89	307.54	301.05	303.5	306.23	303.49	302.89	306.36	306.49	307.11	305.21	300.64	303.44	303.89	303.82	308.36	300.41	294.06	303.81	307.67	304.72	306.51	298.69	301.33	307.42	296.74	304.17	309.45	304.41	300.12	306.84	303.45	301.86	303.99	303.19
317.27	312.86	310.06	310.82	316.16	317.89	309.27	312.29	309.63	312.23	313.87	310.79	308.78	318.15	318.99	310.89	318.51	316.29	309.79	314.76	314.27	311.46	311.07	314.3	310.23	314.45	304.5	308.49	311.46	313.52	320.93	306.91	312.27	307.82	308.34	313.99	312.52	307.95	313.77	307.65	307.48	315.44	319.41	310.18	312.04	313.08	317.08	310	308.71	314.69
290.86	297.57	300.36	304.29	295.07	294.08	297	293.58	286.93	293.21	293.84	295.88	298.05	292.24	298.26	294.34	294.97	295.61	291.35	293.56	305.17	295.56	288.68	298.36	288.17	298.18	302.36	304.05	302.62	297.89	288.28	296.6	292.03	299	299.26	297.3	294.32	292.84	295.2	298.54	291.34	295.02	300.17	294.84	295.15	295.98	300.81	285.67	297.52	294.15
319.18	315.74	310.48	316.77	314.67	312.83	306.85	314.13	313.15	316.71	314.67	314.36	314.57	310.26	310.37	310.98	310.42	313.7	318.37	315.62	316.13	314.94	309.58	310.52	316	310.73	310.47	315.71	315.93	314.96	308.06	314.69	315.05	326.91	319.44	319.64	311.74	312.84	310.86	313.48	314.8	317.25	309.54	310.46	310.51	322.67	307.77	306.58	312.01	318.47
315.27	317.9	308.13	319.16	309.17	317.13	312.42	310.02	310.11	311.34	314.41	313.39	310.37	316.6	309.17	306.45	314.56	304.4	312.27	307.66	307.01	317.48	318.68	316.84	314.47	311.98	312.27	308.09	310.43	315.6	310.29	317.83	314.58	308	308.34	315.79	313.2	305.67	311.53	312.2	311.4	313.87	307.44	312.66	305.36	313.79	307.35	314.8	308.08	311.37
303.42	300.24	300.23	300.58	305.56	310.24	313.13	300.75	306.87	298.64	302.49	305.49	307.5	308.25	307.78	304.47	309.32	302.62	316.99	307.39	305.08	298.34	306.06	301.95	310.98	302.28	305.06	309.22	307.24	301	303.01	307.31	299.23	312.24	304.07	307.18	303.96	304.27	308.67	307.54	297.54	309.78	301.5	308.12	308.55	307.75	304.94	298.4	301.25	303.73
305.53	301.85	306.19	304.26	298.84	302.15	301.92	300.01	301.48	299.94	302.15	296.37	291.99	301.12	299.8	299.25	298.79	300.44	300.65	303.55	305.54	297.75	304.75	304.74	304.5	298.82	306.07	302.11	303.46	311.86	301.81	303.35	306.47	300.2	297.02	300.12	301.17	308.31	300.67	302.15	312.52	298.33	302.27	306.65	302.96	308.23	300.33	302.3	300.58	299.16
304.72	301.67	300.67	300.28	306.19	300.38	298.45	297.49	298.87	301.22	300.47	298.11	296.23	295.21	303.61	296.93	299.89	304.58	309.56	303.15	303.4	293.85	294.25	304.3	297.45	302.24	306.28	293.96	299.26	298.49	299.83	303.95	298.19	301.59	298.81	305.28	297.4	300.01	298.41	289.19	304.42	301.63	300.54	301.27	295.15	302.81	294.49	298.33	300.14	291.95
310.48	315.28	310.71	312.92	315.91	313.23	314.49	311.12	310.35	308.84	316.13	315.73	312.79	302.96	312.18	309.94	315.36	317.97	310.77	319.34	317.97	315.88	315.65	312.54	316.21	313.37	320.34	317.03	317.01	312.73	313.36	315.19	312.99	315.22	314.89	310.06	312.65	313.53	314.5	316.04	324.42	317.25	313.81	314.68	320	317.19	312.69	316.21	311.71	302.75
315.51	313.67	318.49	313.62	316.8	314.67	322.12	317.27	322.51	325.82	316.41	321.02	319.26	318.78	315.52	315.91	318.65	326.57	312.16	324.4	323.42	322.48	313.56	325.27	321.22	322.71	321.9	327.34	323.74	322.76	321.07	318.47	320.36	317.45	316.87	319.45	319.66	315.69	327.16	313.16	315.98	322.17	317.93	316.45	320.82	322.83	330.3	312.82	314.79	320.43
302.87	307.78	303.53	307.6	307.9	308.08	299.57	308.23	300.78	303.68	302.38	310.53	303.57	309.94	308.95	304.29	307.83	304.85	303.35	296.8	304.79	308.66	301.74	303.88	307.83	310.22	312.52	300.26	307.54	303.25	301.55	299.14	299.94	304.1	303.68	298.01	297.4	309.7	299.46	306.02	303.61	307.15	308.99	299.54	300.77	305.04	307.38	306.14	304.13	303.07
300.61	304.69	297.57	309.2	298.17	307.97	300.88	306.9	304.85	310.95	307.92	304.73	301.01	300.04	298.68	297.06	312.14	308.28	305.44	307.31	299.71	301.76	301.18	306.16	307.22	303.18	302.32	306.31	310.91	299.36	308.89	308.48	299.9	306.68	299.44	309.42	303.43	303.95	304.46	305.26	304.65	306.19	307.41	305.61	312.56	303.44	310.22	310.84	306.21	305.93
296.06	288.98	297.34	294.56	300.87	293.2	294.69	299.19	293.61	293.57	289.99	293.81	296.44	289.27	291	295.08	292.86	301.37	293.92	294.69	301.83	294.5	290.08	300.07	299.03	298.23	291.64	296.02	288.02	288.61	297.33	298.46	300.44	301.77	298.58	290.72	293.26	297.98	298.18	298.37	300.81	303.15	296.12	297.37	289.88	292.05	292.36	292.84	293.01	291.84
301.86	305.12	301.39	308.47	299.99	306.15	305.94	302.83	300.78	302.97	305.73	300.41	303.11	302.7	303.21	309.38	310.2	300.97	307.42	298.26	307.9	303.14	312.11	306.43	306.38	306.52	303.29	305.31	309.4	303.99	311.23	307.51	303.33	301.83	305.51	298.16	299.6	310.12	305.47	300.37	311.05	302.12	308.1	301.46	306.07	312.63	308.85	304.83	303.69	305.72
302.35	309	300.53	308.45	300.82	309.49	310.6	303.44	303.07	304.86	306.19	305.96	303.06	307.38	309.23	311.91	309.72	306.77	307.02	306.31	302.8	302.36	303.46	304.55	311.77	302.78	311.9	302.48	305.48	307.35	305.88	304.77	304.53	302.07	304.92	301.11	311.28	299.61	302.09	314.73	304.64	311.83	313.81	303.41	302.27	301.47	301.17	309.37	298.58	312.22
300.6	287.24	300.82	295.22	298.23	293.24	289.7	296.51	292.82	297.07	297.52	290.78	296.76	296.27	296.37	292.91	303.33	294.79	302.58	301.77	299.44	292.13	290.32	291.36	291.22	294.63	295.18	292.34	304.23	295.69	298.34	288.91	293.71	298.27	301.6	294.49	295.19	291.31	296.87	298.04	298.94	298.21	298.07	291.91	289.65	290.07	295.96	290.56	297.07	300.86
314.53	316.26	303.39	313.02	311.96	315.85	307.73	312.19	312.77	307.93	315.89	312.43	314.29	317.26	317.97	312.43	311.97	312.11	311.24	316.48	320.32	317.27	308.14	309.33	312	308.53	312.18	318.73	310.89	311.25	319.93	305.65	309.16	311.52	319.97	316.74	310.19	312.07	317.29	311.25	310.06	318.61	315.93	308.2	318.93	317.28	312.6	316.98	323.99	315.59
312.28	309.05	303.29	307.66	307.27	305.09	310.44	307.19	310.34	312.94	309.77	307	312.25	307.49	310.5	309.99	310.24	305.07	310.39	310.9	312.47	306.08	311.9	314.7	311.85	309.06	310.45	304.82	311.54	308.8	310.52	308.6	309.13	311.74	308.85	313.11	304.83	311.9	302.95	301.66	308.81	311.94	314.1	315.93	311.59	311.43	309.25	314.1	314.51	307.4
316.6	315.11	306.57	311.99	310.87	315.05	320.53	317.75	313.31	320.53	318.75	308.79	315.54	316.79	313.73	319.04	321.21	308.87	323.5	312.37	316.91	313.73	317.97	321.84	319.89	316.03	315.53	322.32	319.63	321.98	317.89	319.79	318.33	315.58	313.78	313.9	317.41	317.94	318.71	325.91	311.86	314.95	316.84	316.71	316.75	318.37	318.12	311.75	321.68	323.15
309.58	312.4	312.93	310.65	313.5	317.15	309.65	313.13	315.09	307.01	306.47	313.8	306.84	309.52	310.26	311.96	306.03	309.84	313.63	314.31	312.13	315.01	306.53	316.36	307.13	311.54	311.45	312.14	307.08	311.86	310.8	303.46	315.2	307.27	308.81	313.78	309.23	303.67	308.68	318.02	316.68	310.94	310.39	305.12	306.92	318.42	311.96	310.62	307.15	309.15
304.14	304.55	309.15	298.69	296.69	303.04	308.98	307.32	301.95	299.49	301.04	306.75	303.78	301.22	306.5	305.73	301.3	293.68	310.24	301.28	307.79	299.04	299.19	300.24	299.93	307.29	300.26	300.76	309.9	306.27	303.88	296.51	309.84	304.46	301.45	308.18	298.66	304.22	293.24	306.39	307.3	298.61	303.24	300.88	306.85	305.08	306.29	304.09	308.61	300.21
306.21	312.89	308.81	306.34	307.89	303.01	300.82	301.37	309.83	312.78	308.67	307	307.83	314.05	310.1	310.23	304.78	313.73	312.96	313.01	313.56	310.21	303.1	310.09	313.88	308	309.92	302.04	307.25	308.68	310.53	310.63	308.81	311.05	307.27	311.82	307.04	306.92	306.18	307.03	312.8	310.35	305.73	311.42	306.38	312.59	309.01	316.02	305.66	311.42
317.39	324.32	318.09	318.73	328.67	321.83	315.21	320.96	314.82	316.47	321.11	322.52	317.72	320.16	319.34	325.9	322.18	319.33	325.86	316.81	328.87	325.89	312.27	319.63	319.37	320.97	325.78	318.24	319.97	321.19	325.72	315.05	314.19	313.19	319.3	317.73	324.95	318.2	319.23	320.07	322.68	313.24	316.8	311.07	309.57	319.52	319.24	317.69	311.16	308.7
318.66	317.4	313.01	313.21	317.14	315.35	318.05	317.36	315.52	318.2	318.71	306.78	318.73	311.85	312.01	312.87	314.07	312.57	312.54	306.75	312.13	309.47	319.76	313.15	318.39	313.25	314.38	307.41	319.51	318.41	304.18	305.16	311.6	310.11	315.74	321.82	318.91	314.34	315.26	312.99	311.32	307.18	303.57	318.92	323.33	308.18	314.16	311.74	313.36	305.24
292.44	292.19	289.59	298.81	292.94	287.4	289.99	290.74	291.08	299.03	297.01	293.86	291.75	293.38	291.72	294.28	297.94	292.36	296.38	288.83	291.01	288.1	297.71	295.85	294.14	294.14	293.87	293.97	293.82	281.6	294.65	295.08	298.24	294.94	294.35	295.29	293.92	293	288.84	305.19	297.96	300.6	286.89	300.48	294.87	289.61	297.31	298.07	300.67	303.33
304.16	302.63	304.27	294.64	305.75	295.33	304.23	296.31	300.69	299.47	296.1	297.09	296.98	299.33	305.27	311.27	300.67	296.86	302.3	303.02	307.5	303.47	300.8	292.22	299.84	304.46	301.28	305.14	304.49	291.06	300.87	305.27	301.17	296.84	306.2	297.95	298.83	306.55	302.77	298.86	298.19	307.87	306.13	295.02	301.2	299.6	307.01	301.91	309.91	306.52
317.61	312.81	317.31	309.11	319.13	309.43	312.06	315.12	313.66	311.59	322.54	317.48	319	315.05	317.88	313.76	314.8	310.36	312.56	310	318.6	312.79	319.6	317.01	306.3	314.27	315.19	309.57	319.93	314.76	311.61	322.87	315.97	312.21	313.35	313.14	316.17	304.72	318.94	310.08	324.09	313.51	314.14	314.14	316.04	318.4	319.38	307.96	316.88	314.85
305.65	306.51	306.8	302.97	298.64	311.21	309.85	310.24	305.29	301.92	304.65	312.85	305.71	307.15	306.9	304.38	297.84	302.33	304.69	306.3	305.91	301.33	306.05	303.16	309.04	302.18	311.92	301.3	299.85	303.62	295.02	305.32	307.83	304.26	306.72	301.47	304.31	304.35	307.19	313.75	310.9	303.85	300.89	308.37	304.37	308.38	302.54	301.92	303.5	307.52
291.64	301.9	300.19	294.67	295.94	300.63	302.63	297.16	299.57	297.33	297.28	292.82	287.08	297.15	299.41	298.07	293.59	292.45	296.13	298.53	294.53	297.86	298.54	296.27	298.72	296.01	295.5	299.41	297.2	307.43	297.03	292.83	295.39	291.68	298.36	302.39	294.83	294.42	297.54	300.53	296.09	294.01	293.56	292.83	297.35	294.8	301.05	303.75	296.36	299.57
297.37	297.12	300.54	295.62	295.99	292.38	295.47	307.37	293.64	302.41	296.28	295.5	303.36	295.21	296.12	304.06	294.7	300.55	296.05	300.72	298.11	297.21	292.55	291.96	301.25	290.71	304.17	301.02	292.88	294.74	296.43	296.18	297.26	293.79	295.42	304.96	301.67	292.32	294.38	295.65	295.36	295.97	297.93	299.12	295.99	296.72	297.43	296.27	300.34	299.98
317.64	310.32	314.02	313.24	316.32	315.78	309.74	313.4	314.74	311.71	319.02	317.41	313.22	309.99	315.79	313.55	312.77	319.15	316.8	318.33	316.91	321.67	308.16	314.26	313.5	312.88	314.47	316.66	310.44	313.38	318.42	313.92	318.69	314.03	320.36	309.02	315.02	316.16	318.14	305.62	315.49	318.6	316.17	320.73	316.24	320.11	307.02	318.72	311.18	310.6
302.62	305.43	308.27	317.61	311.52	305.99	301.03	305.71	309.53	304.56	307.88	308.72	311.03	313.43	308.83	312.5	309.83	308.78	320.99	308.03	308.42	305.08	311.7	305.01	314.31	313.86	310.96	311.12	311.32	309.13	310.21	310.97	309.97	311.53	309.34	307.9	306.55	309.22	306.49	308.7	308.17	308.23	310.03	309.06	300.14	312.13	306.43	300.26	309.06	309.74
296.56	303.6	301.9	300.1	296.72	298.07	297.25	296.56	303.05	297.07	306.8	305.24	308.86	301.68	288.5	298.43	306.66	302.24	294.19	300.47	308.74	303.12	298.52	307.23	295.65	306.27	295.85	297.82	296.49	301.13	298.61	294.57	300.24	300.69	301.8	296.67	298.48	313.45	301.49	302	303.85	295.26	305.82	297.5	298.81	296.45	302.61	303.03	307.65	299.96
318.46	313.54	309.98	316.24	308.99	311.26	317.25	314.92	312.49	314.89	318.58	315.86	312.55	318.08	313.29	304.88	317.15	316.63	312.48	314.14	310.24	321.54	313.66	313.42	311.11	310.91	312.88	311.53	311.98	313.87	313.43	316.98	316.3	315.59	319.39	317.16	309.4	313.02	308.83	318.12	315.24	314.31	322.29	315.59	313.08	307.91	315.9	311.98	316.92	316.08
289.77	301.29	295.51	293.89	293.3	298.09	295.66	297.45	294.3	300.19	297.92	291.67	297.33	296.08	296.8	294.1	299.83	299.76	299.46	302.42	291.46	298.49	292.3	298.15	304.14	296.27	298.13	298.86	296.31	294.16	299.59	302.04	296.63	306.37	302.41	298.35	305.31	297.91	298.17	299.31	300.68	298.03	298.76	295.96	299.97	289.74	301.94	289.87	297.88	295.18
307.06	304.21	312.91	310.83	310.69	307.71	310.45	306.85	312.81	306.67	306	311.02	318.25	305.71	302.47	308.03	312.47	314.56	308.53	310.77	312.59	306.95	314.57	309.75	310.04	308.98	311.31	312.8	316.24	306.57	315.51	309.58	313.5	315.61	313.81	307.84	309.87	310.48	308.9	303.31	307.17	311.05	313.51	305.87	303.77	305.47	305.8	308.4	307.57	309.56
324.82	327.12	322.59	319.72	332.88	325.96	325.31	327.03	324.8	317.55	327.54	328.29	327.29	330.66	327.26	326.13	322.61	322.16	330	321.51	329.39	329.24	324.08	319.27	327.06	327.09	326.9	328.66	329.94	329.4	327.1	321.47	327.64	328.83	325.75	321.9	322.85	331.65	326.43	331.08	331.79	322.74	324.51	327.52	326.34	324.37	326.48	330.21	329.24	328.48
324.71	324.59	330.11	328.11	332.69	329.75	325.18	318.34	333.19	323.72	325.86	323.14	326.31	333.48	319.45	323.67	318.4	318.88	327.41	330.94	320.98	322.54	325.5	327.57	319.18	318.87	328.3	317.85	325.86	330.75	321.39	320.44	317.96	329.97	327.19	319.31	330.9	329.75	326.4	322.84	329.32	325.69	319.28	323.99	336.01	322.35	327.73	322.39	325.83	323.09
312.87	304.06	310.66	310.69	307.58	314.65	303.85	306.31	312.49	309.01	311.72	308.81	309.22	309.42	314.69	307.29	315.14	316.96	306.44	307.96	309.52	307.08	303.39	306.67	304.01	311.81	316.54	306.8	309.49	307.21	313.01	309.51	312.06	310.34	313.71	317.9	312.38	313.54	311.61	304.46	319.01	314	313.48	308.54	303.94	314.25	314.64	315.82	304.53	308.52
308.77	306.02	304.84	299.12	306.28	300.07	301.9	303.4	303.81	305.74	306.61	309.36	303.57	305.29	303.51	296.86	300.89	301.81	303.2	304.13	308.03	311.2	313.12	302.3	306.09	307	302.76	307.05	302.9	305.59	305.34	301.82	301.7	304.15	304.89	300.69	303.73	308.92	307.19	307.61	306.27	308.54	304.68	301.13	311.75	305.45	301.17	304.21	302.03	305.93
308.28	308.93	315.36	310.95	309.09	307.76	312.1	315.08	313.79	317.13	315.03	309.14	314.23	309.19	316.7	312.89	311.79	308.52	316.1	313.71	309.32	311.1	310.07	309.9	309.97	311.82	312.35	307.23	310.56	308.87	311.88	311.99	311.29	315.44	313.06	312.64	315.91	311.6	312.06	317.01	319.14	317.33	314.54	312.07	308.35	310.28	320.2	312.6	313.92	309.73
317.97	320.76	314.82	321.08	319.4	311.26	316.11	317.18	325.27	312.25	321.05	313.22	314.98	321.41	324.26	321.32	314.59	325.61	316.07	321.94	311.85	326.57	310	318.15	317.68	316.78	313.95	318.31	320.24	319.64	320.92	322.45	316.92	322.05	313.42	321.18	316.63	317.26	314.54	329.94	316.34	319.73	315.58	316.46	318.44	322.51	319.77	320.48	317.79	312.37
310.36	318.56	314.06	309.06	314.33	316.57	312.98	304.12	312.15	312.59	313.82	315.23	307.74	320.95	315.02	319.01	312.77	307.81	313.9	309.52	319.39	312.98	316.37	314.09	315.56	313.25	313.7	313.68	318.38	316.04	314.81	318.86	310.62	322.63	321.69	315.42	311.49	316.48	314.78	311.68	317.28	312.19	318.02	312.04	311.84	310.36	307.08	310.43	316.1	315.96
315.63	313.78	316.41	309.47	319.04	315.37	308.01	313.48	309.84	314.97	312.97	309.32	307.75	309.8	313.85	305.86	318.4	307.91	310.5	312.38	317.07	312.44	315.62	323.15	315.34	315.4	313.48	311.25	312.21	311.46	308.61	314.1	312.01	314.3	320.16	322.75	315.67	311.52	310.38	317.62	310.39	312.64	317.04	316.11	317.35	320.07	309.69	317.15	317.29	311.04
332.66	324.7	318.64	327.62	328.13	326.81	330.5	332.39	324.98	328.24	333.58	326.82	322.82	330.42	327.62	330.04	328.86	334.12	328.49	334.01	328.14	330.78	325.7	327.14	327.49	319.1	336.35	328.47	333.09	329.43	321.57	335.39	329.69	322.68	328.56	328.64	332.53	330.86	327.73	322.47	326.98	326.98	331.36	332.25	327.86	323.84	328.04	324.11	335.2	325.23
304.68	310.51	302.89	310.53	303.79	307.34	308.89	304.35	307.25	301.94	311.59	298.35	308.97	310.15	304.38	308.51	308.6	306.34	302.49	307.8	305.16	304.72	308.87	313.25	313.68	304.04	308.14	309.22	310.62	303.84	309.91	304.1	312.53	305.88	308.92	311.85	306.98	302.86	302.03	307.79	305.21	307.13	307.95	316.86	303.02	314.7	310.48	313.22	308.85	309.98
316.35	312.24	316.31	316.12	319.84	313.18	311.71	317.09	317	318.8	303.61	317.5	311.49	317.29	309.84	319.04	317.13	308.74	308.1	314.8	313.79	315.64	314.11	313.91	313.99	309.04	317.03	324.86	319.99	316.64	306.16	318.48	315.22	308.97	315.91	312.19	312.54	313.49	317.27	315.52	308.67	308.29	313.24	312.17	319.99	315.5	312.33	311.71	316.91	314.18
317.92	315.39	318.32	313.8	309.91	312.28	312.72	304.5	318.99	314.59	315.14	318.69	320.59	317.53	318.2	316.91	314.75	314.08	308.73	321.16	318.14	312.87	303.22	319.39	321.51	318.27	313.86	317.67	308.92	313.06	319.1	317.06	318.31	319.3	318.8	325.62	323.94	317.45	318.96	314.74	316.4	312.14	312.21	314.04	322.73	315.92	315.67	316.47	316.91	319.75
301.52	303.58	298.13	302.66	300.57	303.86	302.3	297.05	305.3	299.16	292.74	300.6	302.64	294.47	301.1	293.89	299.89	297.59	300.27	297.27	297.72	296.8	300.12	296.21	303.74	302.64	303.26	300.48	304.37	306.64	296.71	302.41	303.13	309.2	308.73	306.82	299.68	302.5	298.38	300.8	299.05	296.43	291.77	299.34	298.89	298.02	300.56	299.68	302.22	303.28
302.11	296.28	299.04	302.11	290.76	296.86	300.2	293.61	297.87	290.17	301.47	294.63	289.04	298.03	298.97	295.69	303.44	295.52	299.27	301.25	299.9	299.58	295.93	305.72	294.57	295.38	299.84	297.19	299.81	298.83	299.97	293.46	304.79	297.03	298.2	299.92	286.69	303.24	296.56	300.41	300.53	294	294.55	297.68	301.09	298.58	289.08	296.73	298.93	295.24
298.95	304.94	300.07	307.97	300.39	299.25	296.72	309.41	308.54	296.21	299.12	306.55	302.72	299.68	302.06	304.18	303.01	305.85	299.55	301.79	297.23	302.81	296.19	303.43	303.05	293.32	301.74	298.68	296.95	302.03	304.16	303.66	299.9	299.37	302.29	306.74	298.73	305.53	299.05	311.52	304.78	305.01	306.6	303.34	308.02	294.78	303.74	297.7	299.87	297.45
307.28	300.32	302.69	298.61	295.36	295.36	294.99	298.64	308.19	300.82	303.18	303.88	310.26	304.09	293.67	297.67	303.89	306.25	297	300.67	296.87	296.38	308.14	299.6	298.08	303.44	295.55	295.4	302.53	301.06	295.42	304.29	300.26	295.24	303.27	304.67	304.65	295.99	291.61	296.71	301.53	301.39	299.53	297.02	292.98	296.16	297.48	306.07	304.4	309.04
308.74	315.81	305.9	313.63	315.33	317.34	313.45	314.7	309.01	309.57	314.88	313.6	316.01	310.18	310.22	314.24	310.14	311.09	305.47	323.15	312.64	312.94	316.08	311.7	315.27	310.5	308.69	315.39	316.07	311.29	311.22	310.09	312.06	311.55	311.69	321.9	307.37	315.64	306.45	313.13	316.76	316.53	314.46	309.1	314.05	313.79	308.77	322.96	315.22	319.14
300.62	306.97	306.6	294.14	305.03	302.35	293.85	296.25	297.16	298.09	291.4	304.56	299.11	296.75	304.36	289.79	301.54	298.68	298.97	303.53	298.74	306.4	303.85	297.36	293.75	304.6	300.34	299.81	299.68	297.53	293.43	298.37	299.07	298.03	300.45	299.21	294.52	299.87	302.22	303.24	299.36	303.08	300.76	301.66	298.88	298.04	298.49	293.93	307.49	291.21
301.76	298.25	310.15	306.77	302.73	301.24	294.93	299.86	304.23	308.48	303.85	303.05	309.37	296.48	304.77	300.47	295.78	305.69	298.7	302.52	304.45	298.64	299.57	303.11	305.41	305.73	299.95	304.51	299.64	300.8	308.61	311.81	296.77	309.65	305.63	303.04	308.46	300.79	305.3	306.74	307.11	304.13	299.92	304.47	306.9	300.79	303.27	308.2	302.14	308.22
308.06	308.76	308.6	309.8	305.63	309.29	306.5	312.94	309.25	310.81	308	314.23	315.22	304.78	310.03	304.98	311.25	310.84	309.83	313.82	318.56	318.06	311.46	303.1	314.45	309.18	313.12	305.28	304.59	310.61	301.22	312.34	306.5	303.62	308.73	309.44	309.64	307.91	309.05	307.86	309.66	311.73	305.5	305.02	311.11	306.37	313.63	305.59	312.65	317.92
308.42	310.53	317.58	317.49	311.74	316.33	307.66	312.16	306.37	316.27	319.39	317.51	309.33	307.51	314	312.41	317.41	314.28	307.49	315.99	313.1	306.92	309.9	309.35	309.93	309.96	312.35	311.72	312.74	310.54	310.15	314.37	314.79	313.65	313.33	311.55	313.03	310.53	304.94	314.27	314.17	312.18	320.76	304.21	302.79	317.62	310.07	314.29	309.86	311.26
318.04	309.41	313.6	316.42	308.9	306.55	306.53	310.72	305.61	306.34	307.03	311.77	306.02	310.64	311.83	312.61	311.56	309.01	304.01	310.41	307.36	302.75	305.82	305.66	306.37	307.31	305.27	315.58	307.31	304.39	306.81	307.68	316.79	308.92	302.89	315.01	304.2	307.48	309.13	315.63	308.3	315.86	308.83	307.41	307.41	316.16	305.81	312.29	309.73	307.06
310.13	312.4	312.61	316.3	310.16	315.7	312.81	315.3	308.77	314.47	310.59	312.6	311.99	317.28	309.48	309.87	309.41	313.72	315.22	315.64	315.93	309.28	310.04	308.82	317.2	306.54	315.99	317.26	310.14	313.19	317.44	312.02	311.09	310.06	302.58	316.28	314.3	316.98	316.02	318.57	313.46	317.4	306.34	317.02	309.14	314.08	310.16	314.62	316.8	315.68
312.56	315.2	318.31	315.69	311.71	312.54	315.58	320.62	313.81	317.29	307.96	306.48	314.76	311.25	310.38	316.42	317.36	321.6	307.86	318.63	313.38	313.19	324.25	308.46	308.25	307.82	312.25	312.99	313.02	314.15	313.28	319.3	317.36	314.24	316.25	312.05	315.1	313.6	318.51	317.16	312.18	308.8	313.71	313.02	319.65	312.6	319.92	312.73	311.94	318.83
311	307.73	308.2	303.92	307.01	310.57	307.55	305.36	298.62	307.28	299.01	304.89	304.31	312.67	303.25	306.4	303.58	310.04	306.43	302.93	302.75	309.14	303.61	304.27	304.23	301.08	301.87	303.05	302.69	305.22	303.1	307.17	306.87	300.19	310.16	302.85	310.74	309.19	301.19	304.37	302.75	303.8	305.4	300.49	304.31	302.94	309.69	303.44	306.8	303.34
303.15	297.11	304.16	311.09	294.54	302.01	304.07	303.71	307.66	313.45	304.3	304.87	299.48	304.19	304.18	298.71	306.17	296.86	300.51	303.73	304.75	307.69	306	298.51	306.84	306.3	304.65	305.68	305.74	303.24	303.56	306.72	317.4	305.82	298.26	305.04	306.48	299.98	307.06	297.74	297.84	301.59	300.93	305.7	300.98	308.23	310.71	304.7	302.39	312.12
296.17	299.05	302.37	298.04	301.39	299.03	299.44	304.31	299	306.06	302.51	307.69	306.68	308.59	299.34	299.61	298.62	305.74	303.13	293.05	302.32	303.77	297.71	306.6	302.32	293.92	299.02	298.1	300.18	304.1	303.49	300.92	298.79	296.6	300.96	298.48	295.92	303.46	303.61	302.79	305.05	300.58	298.97	307.7	297.21	297.31	297.59	296.29	296.19	304.8
305.06	307.75	307.97	305.7	315.48	311	305.04	305.71	307.71	315.7	313.47	318.98	311.96	309.21	307.47	309.87	314.78	314.67	311.46	314.18	307.71	309.84	307.69	307.28	314.3	314.07	310.56	306.52	307.89	305.88	309.34	308.67	314.07	308.22	311.67	303.48	313.05	310.92	305.45	313.89	306.55	315.24	311.74	311.21	307.47	310.45	305.03	312.2	309.26	315.06
315.08	316.08	313.34	317.57	306.17	314.67	312.09	319.18	308.56	315.49	314.72	320.24	316.93	304.89	317.18	317.81	316.38	313.61	320.41	316.87	314.14	316.22	313.07	319.99	310.82	316.98	315.9	317.68	312.82	323.06	313.84	315.05	310.82	317.05	310.74	311.89	317.31	321.38	313.4	322.48	316.44	315.73	319.16	316.23	315.75	314.94	319.81	312.55	316.34	310.92
309.38	314.78	311.75	313.42	313.85	311.01	313.46	317.73	318.45	317.2	305.46	310.08	313.97	314.05	314.09	316.55	309.01	318.26	313.77	314.37	315.02	314.72	318.26	318.52	313.87	313.01	317.65	309.85	310.73	309.88	317.2	315.92	313.61	312.71	317.98	309.93	319.03	313.1	317.89	313.4	309.89	317.97	318.8	320.74	315.32	313.85	311.17	319.63	321.34	321.5
328.35	328.37	327.19	328.78	325.97	329.82	327.61	331.6	332.39	329.09	327.59	324.81	329.8	323.68	332.01	325.75	329.06	328.77	326.98	323.43	331.75	326.34	326.42	323.2	332.4	329	322.39	328.01	330.24	324.76	321.68	324.77	329.23	324.05	333.99	330.99	322.64	327.55	326.94	331.69	328.62	329.68	325.17	326.63	329.67	326.49	334.42	325.52	334.31	334.52
301.12	301.29	317.01	310.14	311.02	305.97	305.5	304.11	305.56	305.05	306.75	303.33	302.58	313.24	302.97	295.94	303.14	308.7	311.97	309.27	303.83	310.65	302.79	309.88	303.12	307.48	299.4	307.82	307.87	299.42	302.86	304.25	303.66	304.24	300.37	301.93	305.5	306.32	302.69	298.46	304.83	307.61	306	306.07	308.56	302.8	308.09	310.51	308.46	307.95
314.89	316.02	326.63	317.51	322.56	316.43	319.99	318.37	321.65	315.56	312.51	309.82	320.51	322.95	315.67	317.64	327.6	324.54	317.92	315.81	314.08	320.27	315.83	317.83	320.8	315.08	318.68	316.88	315.27	321.66	309.83	324.52	317.71	314.54	314.48	320.68	318.94	316.85	318.32	319.55	321.39	321.92	321.24	313.03	323.96	324.66	319.26	315.81	321.27	317.72
306.87	314.59	317.63	310.95	308.53	319.78	309.09	310.7	311.7	307.23	307.32	311.81	305.42	312.45	305.02	313	302.67	305.78	312.42	312.46	310.25	313.25	310.38	311.33	306.01	312.27	312.59	305.82	313.78	306.81	309.76	311.08	305.11	309.42	314.54	306.08	304.38	301.45	311.97	307.22	311.91	307.07	311.57	313.56	308.72	310.07	311.96	318.83	315.43	304.38
314.09	307.77	320.61	320.98	312.16	317.94	314.47	312.31	311.84	307.78	313.9	309.03	316.01	320.51	314.57	315.73	312.43	319.01	316.22	309.77	313.46	310.79	313.87	303.42	320.73	314.12	313.78	315.05	313.79	317.32	316.12	315.83	317.22	312.11	311.08	312.27	317.85	324.1	316.1	313.69	309.27	315.85	319.51	315.55	309.38	314.72	313.03	324.02	309.22	315.8
322.66	322.83	319.63	313.01	316.21	314.89	315.68	314.18	317.04	316.93	320.84	313.15	317.2	310.88	314.62	319.42	315.5	313.45	317.49	318	321.67	314.41	317.91	316.79	316.23	318.78	318.17	311.95	308.11	314.27	313.25	320.01	311.2	323.3	316.62	318.09	315.95	314.16	312.16	317.17	311.77	316.15	317.52	311.58	313.52	316.97	315.36	320.36	314.96	315.2
332.74	325.66	329.83	324.65	322.82	331.06	328.68	332.86	337.08	330.03	327.41	322.28	326.73	334.05	323.18	328.26	333.66	325.02	320.65	324.67	321.8	326.89	333.86	328.52	327.33	323.49	329.95	323.29	325.24	334.43	331.13	331.95	325.53	334.42	329.94	329.74	321.52	325.95	327.97	331.98	320.05	324.07	324.2	326.76	323.79	330.72	327.63	326.94	323.91	320.02
309.97	307.22	310.45	308.17	307.11	305.45	302.77	302.43	307.61	305.6	301.06	315.49	305.13	304.63	309.45	314.52	299.74	305.76	308.62	306.82	303.01	305.18	308.59	303.72	308.62	303.07	314.59	309	305.15	312.19	304.99	302.84	302.58	311.77	310.05	306.44	305.38	300.58	307.67	312.02	304.83	306.86	305.99	303.83	303.48	306.5	305.88	308.98	309.99	310.25
297.37	303.74	314.61	301.57	303.69	302.64	312	305.4	302.67	305.42	303.67	291.38	298.77	296.25	313.62	297.04	303.46	301.57	297	300.17	309.21	311.56	304.1	311.51	302.42	304.01	305.57	308.25	301.93	306.56	301.71	295.67	302.11	299.33	302.7	303.3	302.43	301.42	304.02	304.31	304.12	303.32	301.08	310.32	307.31	308.57	303	303.33	306.24	306.21
301.47	298.67	303.4	296.08	307.77	296.44	300.92	304.02	304.39	302.66	303.99	312.06	307.17	307.01	299.36	305.32	302.36	305.8	304.18	307.89	306.01	301.09	302.08	307.3	308.29	302.91	305.49	306.2	306.57	299.1	311.5	303.65	305.31	299.65	302.24	300.78	298.53	305.21	303.48	299.28	307.51	300.18	305.02	302.72	309.39	304.11	305.34	304.47	300.99	300.3
313.87	317.25	328.43	317.33	313.77	314.95	315.13	319.9	315.45	319.62	322.24	311.45	322.75	312.72	317.56	321.68	321.36	316.54	321.39	325.64	318.94	313.75	317.87	315.19	324.83	309.22	319.57	311.44	318.89	321.95	318.08	319.11	315.92	318.14	316.53	318.13	322.1	315.58	327.36	310.86	314.89	320.55	313.74	319.95	323.12	320.25	320.39	313.27	321.17	315.21
315.01	323.3	316.3	317	314.28	317.23	313.32	316.23	316.6	318.29	317.68	310.51	323.8	314.93	326.08	315.25	322.75	315.05	326.48	326.62	318.56	321.48	317.04	317.05	313.3	322.46	317.72	308.51	319.23	316.75	326	316.1	318.12	316.26	315.28	317.55	320.86	324.95	321.17	325.7	315.17	320.75	321.07	315.83	321.29	312.91	315.14	321.5	311.72	318.36
301.49	299.32	302.49	307.65	307.12	301.99	304.01	302.66	305.52	312.19	314.07	303.98	309.57	306.25	305.55	305.03	307.56	303.84	297.15	299.11	298.55	303.64	307.06	310.12	300.74	302.63	308.74	302.82	305.94	304.98	306.24	306.3	298.51	305.88	304.74	304.15	303.53	302.51	304.02	303.5	310.83	304.44	304.2	296.83	306.05	307.49	298.53	313.3	302.63	311.61
310.38	309.95	302.39	311.42	310	309.18	308.61	313.42	309.86	307.68	304.82	311.02	308.4	312.64	318.87	307.55	304.48	317.26	310.16	306.42	305.2	307.43	309.26	302.2	310.78	311.03	312.12	314.83	321.04	300.12	311.27	311.46	303.88	311.99	306.2	310.95	313.81	307.87	306.92	311.56	306.27	308.02	316.37	305.35	307.68	305.89	307.18	317.27	303.85	313.39
305.78	315.1	312.15	319.49	307.81	319.29	317.39	315.13	313.18	307.88	312.18	307.22	309.08	307.9	306.85	312.4	312.48	307.6	310.07	313.64	307.66	306.78	311.48	311.74	311.65	309.48	313.68	313.91	308.43	315.84	313.85	316.43	311.56	307.99	311.87	319.94	317.14	317.99	312.53	314.03	315.51	314.94	316.63	316.87	314.95	309.34	313.58	306.61	313.73	310.01
307.11	296.87	298.07	304.88	307.82	304.06	308.12	306.76	306.4	307.74	303.86	303.72	305.85	306.42	309.72	303.72	303.79	294.97	306.4	310.44	313.66	311.26	307.94	302.69	303.9	304.75	300.23	303.29	306.32	304.29	309.63	306.55	303.7	295.98	298.74	298.32	299.26	302	299.73	300.39	303.51	303.82	305.84	304.36	307.81	306.69	305.8	305.8	306.4	300.12
316.57	312.21	316.3	317.28	316.11	307.59	318.51	311.3	315.74	314.67	307.14	316.92	314.4	310.18	319.14	313.67	318.25	323.94	315.18	318.07	311.63	322.01	317.05	308.89	307.09	308.12	310.51	318.17	309.02	314.99	317.58	315.97	311.64	317.55	319.5	315.96	316.28	313.85	312.4	312.17	315.65	313.19	312.5	314.3	311.7	313.02	312.92	317.87	312.01	319.48
307.85	314.27	301.39	307.81	300.85	297.77	303.21	309.51	309.1	305.66	304.2	306.45	300.8	308.51	304.29	310.26	307.71	302.04	308.41	296.4	306.42	304.09	306.34	301.34	302.79	308.26	300	298.2	304.78	301.71	307.82	303.9	303.87	303.37	300.87	303.46	300.09	303.55	305.08	307.69	309.6	304.83	306.55	303.71	308.34	305.62	302.75	308.44	297.45	300.45
312.42	314.74	316.38	313.66	315.37	314.37	310.12	318.36	314.21	316.26	313.87	316.42	316.9	316.1	313.03	316.03	315.59	319.85	316.42	320.43	320.51	311.25	321.8	320.47	321.13	312.46	313.55	313.29	309.06	314.54	311.88	319.04	314.69	321.67	316.63	317	309.53	323.16	315.13	321.64	307.56	311.98	309.36	314.2	310.29	318.41	320.19	316.96	312.56	317.05
319.68	323.4	325.49	317.82	320.82	316.23	315.84	308.98	325.63	321.49	322.55	321.32	319.31	315.98	316.17	306.96	317.62	322.67	318.01	320.72	317.06	320.21	318.95	322.67	314.93	320.77	324.9	318.6	321.46	319.79	314.49	328.31	320.22	320.08	324.02	316.96	323.09	323.94	316.49	318.03	323.64	315.98	315.87	322.46	310.98	318.21	317.94	320.53	323.07	323.61
297.8	298.39	303.6	302.75	299.02	297.58	301.73	291.02	307.04	301.68	306.02	299.8	296.95	301.88	295.4	296.42	301.23	307.5	301.87	301.3	299.2	305.62	301.69	298.13	300.88	298.35	298.3	299.09	304.86	304.62	302.29	298.41	300.27	302.37	307.43	307.59	299.69	302.5	297.58	301.8	294.16	297.28	300.15	302.73	300.34	308.37	294.4	302.7	290.61	301.21
306.53	301.68	302.19	301.05	310.26	308.18	305.88	304.97	307.08	306.95	305.53	306.78	300.32	308.14	294.59	301.57	296.31	304.48	306.15	308.32	301.88	306.31	303.25	304.49	306.5	307.77	302.89	301.87	296.77	307.39	299.46	306.35	296.51	303.55	294.09	305.33	305.12	300.59	304.01	304.33	306.13	307.99	298.47	300.9	303.95	299.64	303.44	308.77	307	301.04
299.49	301.72	290.93	305.49	298.28	303.51	300.87	296.86	302.5	299.85	300.11	305.55	307	306.19	309.95	316.66	303.29	303.37	309.87	308.02	298.67	306.9	299.8	300.98	306.52	302.49	299.32	306.46	300.33	303.66	301.83	304.24	304.26	301.96	311.45	306.23	299.72	303.89	311.52	304.14	311.48	298.9	302.17	300.97	300.07	308.75	302.62	309.18	302.62	305.09
323.17	315.62	311.82	312.66	314.13	318.87	316.84	317.19	316.06	319.4	315.33	319.14	319.66	312.19	311.4	318.45	316.72	313.11	309.25	315.18	319.29	315.31	321.28	316.98	317.37	321.77	308.04	315.98	312.22	312.78	314.37	313.45	315.92	314.97	316.64	311.58	318.81	314.58	310.07	310.46	311.36	313.68	308.41	311.25	314.01	314.62	315.16	312.09	317	313.5
294.57	299.22	294.45	302.76	292.63	302.75	302.94	294.28	301.77	297.6	291.19	294.41	294.88	295.56	294.79	300.46	293.27	301.94	296.67	306.7	295.24	296.51	294.21	298.29	299.07	298.98	294.38	294.38	289.21	296.58	298.74	298.38	293.22	292.63	292.68	301.39	297.65	301.56	295.22	301.75	305.62	295.83	294.35	299	293.12	295.48	296.83	291.09	292.31	296.23
304.2	304.23	308.56	307.83	305	311.36	300.94	297.01	302.25	310.75	301.72	303.89	302.02	305.59	308.89	307.32	302.63	306.04	303.32	310.67	310.56	308.85	304.73	307.57	307.93	306.85	311.08	303.58	298.9	304.75	299.25	298.66	301.64	303.11	304.74	301.66	305.13	309.67	305.26	309.93	299.93	302.11	304.16	300.25	304.76	311.01	305.54	302.01	309.18	307.66
318.1	313.95	322.18	315.9	320.63	311.08	318.01	309.59	318.96	320.03	319.54	318.56	321.41	311.01	314.47	313.46	318.54	317.64	309.2	318.57	316.92	308.81	314.17	316.9	321.67	314.04	316.86	321.06	319.51	313.78	321.6	321.62	319.32	314.25	321.17	324.91	312.11	321.3	321.6	321.45	323.2	318.4	320.28	322.14	324.8	317.6	317.61	320.5	314.56	315.07
305.63	301.84	304.36	305.5	305.34	299.39	306.78	308.19	302.06	305.38	301.05	292.56	304.64	297.3	304.97	297.92	310.91	300.03	299.62	304.66	300.67	290.58	301.55	307.25	301.19	296.17	296.37	304.16	300.72	303.04	299.44	298.67	294.28	304.35	298.23	300.6	301.45	305.31	307.93	301.62	303.46	301.66	303.01	296.54	307.09	309.63	298.44	295.97	300.39	297.75
297.64	300.29	299.22	302.14	301.19	297.96	298.79	304.14	300.63	297.31	293.81	297.48	302.09	299.61	299.8	299.02	293.41	298.32	299.7	296.77	298.14	294.1	305.05	301.76	303.91	297.32	301.65	302.36	294.79	306.61	303.8	300.21	308.73	302.21	290.67	292.35	305	297.34	298.03	292	303.27	301.91	298.42	297.28	304.98	302.25	300.97	297.43	294.03	295.65
314.06	310.26	307.8	317.67	316.06	313.76	319.42	318.36	310.69	309.58	306.64	312.78	315.97	316.94	312.33	309.43	307.39	314.91	309.38	307.47	309.82	313.27	314.56	309.19	308.14	308.73	311.46	311.08	317.75	304.58	314.81	298.87	319.53	317.7	317.68	309.64	309.84	321.9	318.32	314.24	316.7	318.89	314.02	312.47	309.55	315.37	316.75	311.46	314.73	315.61
303.24	307.31	301.82	297.88	303.23	300.92	297.36	299.1	299.16	300.27	297.04	308.75	303.58	303.61	300.04	298.39	299.69	300.05	311.1	300.18	299.96	302.55	308.84	293.64	305.6	307.31	300.98	304.32	307.56	297.04	301.75	300.3	295.42	298.11	304.2	303.42	293.61	305.19	305.65	305.4	298.6	299.57	298.36	305.94	302.95	294.86	306.1	301.35	308.21	300.46
329.67	327	333.64	322.95	325.74	329.47	325.7	326.58	322.94	323.94	327.74	332.97	325.47	324.75	328.35	322.59	323.81	328.22	335.05	326.76	321.89	318.4	320.14	334.63	324.76	328.18	327.92	323.32	330.73	323.81	327.02	324.28	326.46	327.04	327.4	323.25	330.11	332.43	322.59	321.86	328.23	325.81	321.96	326.98	319.92	329.1	326.32	330.83	327.49	337.16
305.43	303.47	305.68	308.67	301.98	310.59	302.94	308.09	299.88	305.75	301.83	302.13	311.26	311.15	299.26	306.37	303.88	302.83	306.19	304.02	300.68	308.44	301.91	307.18	306.11	299.41	299.75	305.35	299.03	301.87	302.38	303.61	306.1	302.86	297.24	304.51	305.71	308.62	300.81	306.21	298.99	310.49	305.49	302.25	296.03	304.62	303.79	308.38	304.92	304.35
304.55	302.24	307.88	308.56	309.31	302.88	302.25	306.74	293.36	300.53	309.29	305.58	302.16	306.44	309.07	309.61	308.8	307.55	307.37	301.17	296.21	306.65	303.24	307.05	303.79	300.07	301.54	300.92	301.79	299.09	302.49	302.78	301.21	298.67	300.01	303.88	297.98	296.89	300.23	301.25	308.08	296.22	305.64	303.97	301.54	303.6	301.34	304.82	307.22	299.41
300.21	305.09	295.15	296.65	295.79	290.4	291.53	298.39	299.39	298.37	291.83	297.45	299.18	296.29	293.76	297.05	293.53	296.27	294.03	296.01	294.96	295.92	295.97	295.81	296.16	302.04	300.33	293.77	295.26	297.9	297.7	298.09	298.3	290.91	296.01	293.86	295.53	297.89	300.16	300.49	296.64	300.57	293.86	294.46	300.7	298.73	288.5	301.51	289.33	298.4
302.55	302.63	301.71	306.99	307.28	305.31	304.66	300.75	305.57	297.46	305.23	303.55	296.85	307.02	304.55	299.85	307.96	296.03	302.52	300.03	305.5	308.7	310.1	303.86	305.92	303.34	300.33	298.89	305.45	308.78	308.99	308.07	306.03	303.59	301.28	309.84	301.68	304.74	302.36	306.74	303.18	300.87	304.4	311.77	305.37	304.25	294.76	306.51	307.16	305.41
304.17	303.03	305.92	309.03	303.4	305.36	304.15	312.1	303.4	300.08	296.53	309.53	307.75	303.35	303.62	310.57	300.15	300.27	303.73	307.69	302.45	301.68	303.31	310.1	302.58	305.2	310.14	303.51	304.27	302.53	301.33	297.94	299.73	302.62	301.17	299.91	312.43	297.68	301.11	305.38	303.54	298.01	309.88	306.41	308.79	306.24	306.31	303.91	300.21	301.5
330.37	324.24	325.8	330.91	325.16	333.33	328.25	325.79	324.27	327.3	330.9	326	328.78	323.19	329.38	328.6	323.7	335.19	332.77	329.63	327.45	323.8	321.97	327.68	328.89	326.4	318.16	336.01	327.22	331.44	330.69	331.36	327.28	330.79	330.63	328.64	328.23	327.18	328.7	327.05	329.23	327.63	320.83	328.81	327.3	324.32	326.63	326.85	333.59	327.56
322.55	319.27	316.35	314.31	316.3	319.55	318.02	310.91	320.86	314.83	316.9	319.21	312.49	316.29	314.03	325.11	313.57	322.04	320.37	319.11	311.55	311.83	309.86	316.46	317.83	320.38	316.19	315.4	312.91	318.36	318.42	322.25	318.05	317.48	321.36	325.18	314.95	319.07	316.48	326.01	315.16	320.69	316.03	321.16	321.86	314.9	320.36	311.2	317.13	313.52
304.64	308.88	301.58	303.83	307.12	299.02	303.05	297.44	301.36	302.7	295.77	296.87	303.83	305.16	302.8	304.97	306.52	307.89	300.59	302.02	303.49	305.3	299.28	303.18	308.44	306.35	308.3	308.5	300.1	303.05	300.11	299.49	300.71	302.4	298.25	300.64	301.33	300.04	293.64	299.16	298.06	301.68	298.78	305.17	303.13	303.49	304.9	302.17	298.69	301.59
315.43	311.66	315.03	317.65	315.64	317.32	308.69	313.54	323.99	319.82	315.3	314.11	315.79	308.48	319.11	314.22	309.58	307.54	309.86	309.47	312.86	314.19	312.5	315.53	315.27	317.45	317.13	318.03	311.89	318.07	318.67	311.55	311.29	310.99	314.94	314.31	310.05	317.82	313.9	318.16	318.29	315.81	306.41	307.91	319.86	315.08	313.32	319.38	313.59	314.77
309.74	316.46	314.58	317.83	311.7	309.13	319.01	314.15	311.56	315.14	316.92	315.09	307.9	308.24	310.47	312.25	312.82	314	309.51	307.26	311.52	315.36	316.76	312.76	316.93	305.48	318.14	313.85	310.69	313.53	317.3	307.81	311.65	317.83	315.42	308.3	311.23	308.5	303.31	313.91	311.53	308.6	312.54	312.32	310.32	312.81	309.35	309.56	310.35	309.36
299.06	295.48	301.6	297.38	296.4	306.53	301.74	303.67	301.53	303.25	307.08	299.93	298.72	303.6	297.81	296.97	307.97	297.78	296.28	302.29	299.24	296.63	304.23	301.36	296.98	301.01	300.34	293.98	310.53	305.24	302.15	301.68	302.36	300.95	296.49	304.7	296.59	302.27	297.9	306.39	296.09	297.39	301.68	304.43	303.82	299.57	296.77	300.07	304.28	300.09
312.8	303.45	311.4	305.3	308.41	306.88	305.08	308.51	308	308.19	306.42	304.82	310.29	309.57	297.28	298.17	308.12	302.22	302.97	303.18	310.17	302.88	305.22	308.57	307.69	302.65	308.96	306.05	297.74	300.84	310.74	301.69	306.24	306.79	295.78	312.43	309.53	310.63	301.94	295.83	303.71	306.15	302.96	304.54	304.4	304.75	308.3	304.71	301.66	309.88
301.89	296.52	301.09	297.18	302.94	301.34	300.19	303.25	302.64	293.08	305.13	294.61	306.4	293.69	300.97	295.72	305.85	293.81	301.7	307.25	299.75	304.51	303.66	295.39	300.99	301.37	303.06	302.59	301.1	301.2	298.82	306.39	302.54	299.27	298.17	298.05	304.73	301.73	300.46	307.4	300.57	301.45	295.68	296.42	293.4	300.44	301.66	299.78	299.56	298.28
300.56	295.95	302.91	297.07	301.01	307.89	304.16	301.61	304.45	299.94	304.97	303.02	304.98	307.56	292.92	302.77	297.72	297.2	303.98	307.41	300.74	302.34	301.72	302.62	296.83	294.28	304.94	306.41	304	296.15	302.16	300.71	307.94	293.28	292.69	297.64	297.72	299.74	302.65	299.31	296.66	299.18	302.77	302.89	299.59	302.28	307.83	300.92	297.19	292.75
307.75	306.8	311.04	304.67	308.36	309.33	312.83	305.33	298.02	316.52	306.78	305.27	306.34	306.36	311.86	300.39	308.38	301.08	307.41	302.78	305.88	306.96	302.21	298.94	299.28	310.89	298.31	311.73	307.1	311.33	307.1	314.38	301.05	303.49	305.66	302.34	307.38	304.94	304.95	309.46	305.65	304.54	297.84	301.33	310.16	307	305.56	306.99	305.24	302.79
288.52	296.79	292.7	301.02	299.91	289.17	293.67	289.42	289.77	289.22	291.42	298.07	295.96	293.34	296.08	290.78	289.59	294.45	294.41	290.35	291.24	290.72	303.01	290.07	293.39	281.59	293.16	294.33	295.45	299.3	295.84	297.46	301.32	293.5	301.72	287.28	303.83	293.28	297.31	300.06	289.88	290.66	296.49	291.17	299.69	294.51	289.01	292.67	300.54	294.77
332.92	330.65	321.86	333.6	328.06	331.31	326.63	331.09	327.29	329.15	332.54	332.23	324.57	336.25	323.39	330.88	326.96	324.46	328.54	331.13	325.72	331.3	322.22	325.08	328.15	328.48	325.83	328.04	334.07	325.18	330.06	325.49	330.05	330.11	327.55	335.64	331.6	327.59	327.12	324.85	325.98	325.99	329.82	328.62	331.06	335.71	328.62	338.44	326.43	329.41
307.07	316.61	315.43	308.55	311.67	313.29	307.37	304.84	314.54	310.66	307.67	310.71	312.75	313.85	312.43	307.41	313.23	313.6	309.89	309.27	320.5	309.62	307.88	310.62	307.72	310.19	315.78	312.12	309.86	310.48	311.02	308.29	311.16	311.78	312.46	309.88	312.8	317.2	303.33	308.11	314.05	305.86	314.73	308.76	318.77	314.34	302.22	312.92	311.52	304.2
312.44	325.64	322.46	305.9	316.91	315.16	310.04	318.07	321.89	320.39	323.61	316.97	322.31	318.88	319.47	315.63	318.49	312.15	318.69	326.15	312.54	312.01	317.04	319.76	322.03	318.99	319.44	314.77	322.11	315.22	316.9	314.8	324.53	318.71	310.97	324.68	327.79	315.67	320.17	321.56	312.82	316.49	312.52	320.33	322.82	314.45	310.09	321.29	320.47	320.56
320.88	323.13	316.41	325	317.84	325.63	322.63	320.54	331.32	327.65	329.06	313.69	329.87	324.45	327.8	324.55	323.89	322.33	321.33	323.79	326.65	325.94	326.45	320.36	314.93	326.71	327.34	322.3	330.7	322.12	326.27	323.39	327.55	326.75	332.73	326.66	329.19	323.24	328.61	328.55	324.8	327.73	329.18	322.37	320.24	319.84	316.53	319.85	322.13	326.94
314.91	320.05	320.84	325.49	314.87	315.45	311.76	315.54	323.12	323.88	313.67	317.06	317.34	316.01	314.11	312.3	304.23	321.89	314.78	313.65	325.48	315.25	315.01	316.53	315.43	321.38	313.9	318.24	317.47	315.3	315.54	310.9	313.57	325.3	312.69	316.3	310.29	318.92	317.66	310.93	311.05	310.68	311.09	318.48	313.9	308.87	320.22	316.62	313.59	310.51
301.34	294.93	303.87	297.99	294.84	300.27	298.39	301.31	306.52	299.35	303.06	298.87	301.62	303.54	295.98	301.62	303.67	294.04	294.13	299.82	302.35	300.75	298.14	299.55	298.24	303.93	303.97	299.17	304.41	309.43	302.34	298.56	295.2	302.1	295.56	300.45	298.51	286.61	303.93	301.2	299.73	297.86	300.91	300.41	299.92	305.15	298.28	300.01	294.96	303.82
304.43	307.33	304.81	303.73	307.74	295.96	304.02	301.45	298.68	310.13	308.08	310.3	310.47	303.29	305.51	306.42	305.04	312.65	304.4	300.29	304.17	298.6	306.53	291.49	298.76	309.5	320.93	304.51	301.64	302.42	303.61	306.03	303.43	312.2	308.4	302.58	311.74	309.33	305.41	307.9	305.47	306.9	306.84	306.16	311.18	312.62	310.91	305.8	310.17	307.74
303.75	312.57	308.16	313.3	308.76	312.78	309.92	312.03	310.06	305.41	303.78	304.03	303.89	306.46	301.15	307.97	305.39	310.82	310.56	307.8	312	312.97	308.44	308.34	307.16	310.18	307.3	306.68	302.16	305.15	312.41	310.22	304.47	310.55	311.35	310.92	307.03	315.53	304.37	311.03	311.47	310.41	305.11	315.6	309.18	300.81	303.13	308.08	313.95	305.06
301.72	310.47	303.79	308.16	307.24	306.03	303.15	308.75	314.1	311.16	302.29	308.27	312.29	311.63	305.34	304.69	308.39	306.77	305.19	308.48	306.56	302.72	302.53	296.84	305.15	304.91	305.07	306.9	301.62	305.8	301.53	304.4	305.97	307.13	302.66	302.02	307.48	306.24	307.89	311.06	305.84	310.77	303.19	305.66	305.07	309.22	305.2	307.14	304.79	305.43
313.04	325.05	311.35	313.5	321.06	315.12	315.76	318.23	310.98	315.44	318.12	316.56	315.6	312.88	315.55	314.83	318.57	312.8	313.9	313.59	314.5	309.69	305.79	314.11	322.08	307.75	317.57	316.24	312.61	317.67	317.81	318.94	316.69	316.73	312.98	322.19	312.02	308.71	314.63	310.14	315.93	312.3	320.52	307.17	314.6	317	317.97	314.35	307.74	310.33
309.75	308.88	310.06	306.98	309.75	315.5	316.29	305.24	309.59	311.34	310.5	311.03	308.01	306.29	314.22	308.06	307.58	311.27	306.37	311.44	305.27	314.21	307.61	310.23	312.74	310.97	307.01	311.67	301.81	301.53	307.16	315.88	309.04	309.48	308.09	312.56	313.14	315.17	313.9	309.6	315.61	302.07	307.57	310.91	314.23	309.85	308.34	310.36	312.21	308.78
310.79	316.66	304.43	311.28	314.76	307.54	308.84	306.39	306.46	310.38	306.88	299.13	312.42	309.36	304.09	308.17	308.02	306.24	311.66	307.05	314.79	307.76	299.7	308.46	305.67	307.23	299.93	297.76	309.17	305.73	300.96	304.37	308.58	309.44	303.14	313.21	307.79	302.5	310.48	307.27	302.77	301.42	308.8	309.45	307.47	305.87	309.77	305.49	306.79	304.07
326.29	331.74	321.48	333.75	330.31	329.61	332.08	323.07	329.25	330.86	328.37	322.9	323.47	323.75	326.1	327.2	327.31	332.9	327.09	324.62	317.5	324.66	322.37	325.72	332.25	321.32	328.07	324.04	325.6	325.95	327.77	325.6	324.08	321.34	330.66	330.77	323.5	325.21	326.59	330.61	334.94	330.73	328.95	332.28	322.7	321.52	324.13	334.32	325.28	325.63
314.69	312.34	316.43	311.43	313.68	313.45	314.32	313.81	308.91	314.37	316.5	319.76	311.97	313.81	320.7	317.34	315.8	310.9	311.29	310.93	316.37	307.86	311.94	316.35	319.68	312.43	312.97	315.43	315.92	307.42	313.12	315.5	316.81	317.36	313.96	314.17	316.56	307.77	317.54	313.68	316.29	310.56	312.43	305.25	316.17	313.23	313.96	314.58	315.61	309.19
302.91	303.16	305.03	301.65	303.52	299.43	302.41	300.75	301.05	296.54	301.95	297.18	297.9	303.84	302.67	304.92	302.94	300.95	300.58	300.85	300.25	301.1	305.31	297.29	295.3	300.44	303.02	303.69	303.18	304.57	305.14	307.73	305.7	300.51	300.14	297.11	305.78	298.01	303.18	297.31	293.08	306.97	291.18	295.13	306.76	297.11	302.53	300.31	308.75	294.21
309.42	302.57	306.26	309.38	318.09	312.28	311.15	308.51	307.96	310.02	304.08	309.34	306.74	305.44	308.98	306.53	310.26	311.78	310.89	301.98	306.83	313.38	307.28	313.94	309.67	303.5	314.55	312.68	312.33	309.16	306.71	310.91	306	311.88	315.04	309.16	313.68	311.18	304.16	304.71	312.5	314.11	305.26	305.02	315.72	308.23	312.12	310.01	315.23	309.13
318.49	311.24	312.07	311.3	312.4	310.85	307.37	313.48	310.09	314.14	306.67	304.25	307.52	311.53	308.26	310.8	313.14	313.3	310.67	309.47	313.48	309.3	312.15	315.65	313.64	308.72	314.72	309.05	310.5	312.67	314.78	308.32	305.99	308.39	312.11	314.38	299.89	306.15	314.99	313.31	315.96	312.16	307.89	319.64	305.52	314.72	306.15	317.14	306.17	311.08
303.22	313.82	305.54	303.75	304.28	301.15	299.66	299.35	305.1	303.16	304.3	306.37	304.95	310.31	303.96	307.4	304.96	304.94	302.8	301.05	305.36	307.24	304.11	305.96	301.71	303.13	307.5	303.1	315.61	302.71	300.93	305.51	308.21	307.01	304.44	309.12	312.12	302.4	314.25	307.88	306.84	300.34	302.06	309.4	306.3	306.81	305.41	306.19	305.18	308.28
299.97	294.52	290.69	293.34	287.73	291.21	288.54	294.46	299.33	297.62	291.6	290.36	294.65	290.97	292.04	294.88	298	288.1	292.6	296.03	290.13	297.28	293.64	291.33	294.22	295.82	291.22	291.66	295.05	291.33	291.46	299.3	293.73	289.6	303.18	290.16	294.64	295.5	289.91	300.63	293.9	292.06	290.91	299.27	289.04	293.91	291.96	292.45	289.82	289.2
314.24	317.87	314.35	312.5	317.41	327.63	321.1	317.94	318.49	314.18	312.58	310.04	313.65	316.18	308.04	320.86	317.57	326.1	313.85	311.41	319.31	318.76	315.5	323.94	310.93	315.88	318.36	314.23	309.46	315.6	323.04	312.8	311.56	318.32	314.03	313.67	314.92	314.3	310.9	316.43	313.59	317.68	314.26	317.24	311.76	313.01	309.5	316.35	314.53	307.28
315.8	323.69	306.12	315.81	314.36	304.73	313.77	320.56	313.43	313.34	311.11	316.07	311.3	318.58	318.26	309.2	324.02	315.06	311.47	312.27	315.56	312.91	318.61	320.55	311.99	314.52	315.03	313.81	313.58	319.51	311.04	314.9	311.26	315.95	314.16	317.47	318.45	311.09	313.02	319.87	314.49	316.43	315.93	322.65	310.69	317.91	314.16	316.86	319.55	317.7
319.41	308.47	300.95	302.87	316.41	309.07	308.09	307.43	304.52	311.16	311.6	308.7	307.26	303.33	306.1	309.33	299.71	299.11	307.49	316	315.93	301.18	308.3	302.07	304.75	304.1	309.85	307.63	307.88	314.32	315.11	306.49	310.99	314.33	302.51	314.84	306.11	311.17	311.55	305.48	308.38	307.46	302.97	306.84	301.52	306.8	309.31	307.03	312.1	308.32
305.99	300.43	305.37	302.74	302.39	299.58	307.57	308.79	299.67	296.33	303.72	303.81	304.99	307.79	306.38	308.42	301.69	296.13	305.13	306	299.78	296.69	306.4	305.86	309.43	303.27	304.41	299.46	300.32	302.38	298.83	299.37	295.7	309.23	299.75	307.27	303.49	299.61	308.59	306.95	306.36	309.13	302.33	300.38	307.07	306.12	303.04	302.23	307.29	299.09
306.66	310.13	310.75	307.71	311.36	315.94	312.69	311.77	313.45	314.08	319.65	312.31	312.93	322.29	306.58	316.29	312.92	310.23	313.72	314.79	315.65	311.8	315.85	314.04	316.79	309.23	311.04	314.02	313.16	314.05	321.58	310.15	311.83	312.79	307.56	308.58	315.45	315.65	317.57	308	319.64	313.83	305.93	319.2	320.73	310.55	317.26	315.49	317.19	314.07
288.89	295.45	292.89	292.26	288.43	298.98	301.89	288.87	293.68	295.65	299.63	294.23	296.5	287.34	297.07	292.83	295.19	293.24	295.15	303.57	295.58	295.75	296.43	289.06	298.55	293.13	292.17	293.55	296.71	289.3	292.52	291.84	289.72	295.41	291.14	293.73	301.18	295.11	291.61	295.61	295.58	295.97	299.8	301.59	299.49	298.97	284.14	297.6	289.72	293.28
306.4	307.21	306.65	306.1	300.81	295.95	308.92	304.38	311.31	299.03	305.58	303.39	306.43	304.46	304.72	299.86	309.22	303.28	307.45	303.88	298.46	303.06	313.89	305.36	305.67	308.98	310.9	304.6	308.39	301.74	306.19	305.98	304.3	305.07	303.99	306.44	303.97	300.23	303.47	307.82	298.01	301.57	310.6	299.47	304.1	305.51	306.04	300.32	304.39	306.84
308.09	308.21	310.49	303.25	297.7	304.34	297.81	299.97	311.09	302.15	303.5	301.34	306.89	309.49	298.67	299.81	304.5	304.82	301.47	301.44	306.52	306.54	307.48	302.24	309.16	302.28	296.69	303.8	306.53	299.42	311.49	301.84	307.53	302.32	298.04	302.58	304.92	300.8	303.8	301.47	301.37	314.49	306.36	301.99	300.55	307.68	304.35	306.71	304.46	312.42
306.11	314.08	307.97	298.77	304.56	306.66	307.54	306.86	308.12	307.87	310.74	306.15	307.9	310.89	300.16	310.08	305.11	306.97	304.75	303.79	305.06	296.47	309.08	301.59	303.36	309.2	305.93	314.86	306.59	309.51	306.24	311.95	305.86	297.19	310.12	305.67	305.18	307.07	310.56	308.88	303.77	307.23	308.41	308.86	300.46	303.52	305.86	308.33	297.55	308.08
312.73	314.32	309.51	317.79	310.65	322	316.39	316.19	311.98	316.84	322.7	316.99	305.77	315.5	318.57	310.34	317.06	311.57	313.75	315.69	316.57	317.44	311.98	308.02	316.05	311.97	310.3	316.65	315.86	316.69	312.96	317.57	310.36	320.9	311.95	318.72	321.68	317.29	313.31	313.9	310.06	313.6	320.27	312.6	314.8	320.14	315.02	308.32	314.55	313.13
325.18	312.85	319.45	318.22	323.28	319.81	323.24	318.27	320.61	317.13	323.94	317.1	320.41	316.96	318.71	317.93	315.02	323.8	320.28	323.42	323.98	316.85	322.7	322.35	314.05	323.02	313.21	317.35	324.59	318.36	318.96	321.68	321.23	317.4	318.56	319.62	315.59	313.91	316.78	323.59	316.67	316.79	322.98	323.29	321.66	331.97	319.97	322.63	312.4	316.31
319.34	327.52	320.56	318.29	319.04	314.01	318.22	316.03	318.11	320.51	315.57	321.98	320.7	305.36	309.81	319.72	310.7	317.25	322.45	318.99	316.34	316.84	327.08	320.27	318.52	321.53	320.71	320.51	318.99	314.93	318.7	314.36	313.86	317.22	320.28	318.01	320.75	320.14	321.6	316.08	313.7	321.35	315.34	313.52	316.32	313.13	314.16	319.65	311.84	316.56
323.88	331.83	330.12	331.18	330.19	332.2	326.83	324.98	330.68	332.39	334.87	331.07	333.16	323.41	329.93	324.83	325.39	322.69	336.04	326.48	327.67	326.94	333.92	328.73	327.49	330.24	330.77	322.44	325.65	331.54	330.45	332.19	327.16	325.6	328.26	328.06	326.12	325.73	325.38	324.88	327.61	329.12	330.9	328.63	331.27	323.76	327.03	330.09	330.04	325.64
325.74	323.12	318.23	326.82	323.73	332.7	324.52	326.64	329.52	326.74	325.36	327.57	329.63	329.32	322.58	332.81	329.27	318.26	320.55	320.99	326.27	317.35	330.15	325.52	322.47	324.15	327.08	327.75	322.32	324.77	326.91	323.69	323.01	324.12	327.66	331.83	325.15	334.46	326.4	318.14	320.8	327.82	327.5	328.32	321.42	324.1	328.88	326.37	329.92	327.2
315.46	308.22	318.29	311.99	315.29	309.75	309.83	310.84	311.84	319.32	314.61	313.97	313.17	311.04	310.21	312.17	320.38	310.7	308.79	314.51	313.45	312	316.6	319.83	313.15	310.28	314.43	316.39	315.76	314.76	307.57	313.61	320.78	312.63	308.98	312.58	310.28	316.24	314.67	311.86	314.91	318.62	318.46	311.82	313.01	314.77	313.62	316.4	310.42	312.38
303.66	304.71	307.25	305.89	304.42	297.22	313.63	310.82	301.29	297.07	306.24	310.37	304.19	307.35	302.99	299.01	306.53	306.34	306.96	306.86	304.72	302.41	298.79	298.16	309.08	313.1	305.19	295.63	306.95	292.66	301.87	307.42	309.5	305.79	303.7	311.42	306.96	304.64	307.16	311.86	304.48	306.26	296.63	304.18	303.18	307.02	307.37	305.51	313.33	308.66
313.03	306.63	311.86	309.01	301.55	308.8	302.85	302.77	305.34	308.43	305.09	309.1	302.34	305.32	305.14	303.02	304.83	305.78	306.24	306.41	300.85	305.98	309.85	302.67	303.31	309.63	311.14	305.83	311.42	308.45	303.06	306.65	301.09	307.53	295.98	304.21	306.91	304.41	303.8	304.47	303.73	304.62	296.62	309.41	303.24	306.47	307.06	303.77	303.15	309.25
310.5	305.28	307.47	306.25	302.42	297.96	294.77	302.69	304.9	301.69	298.6	303.38	305.78	301.47	302.17	306.95	302.56	303.21	304.43	305.17	302.4	309.29	299.88	301.22	311.53	301.51	303.88	305.49	311	303.55	297.64	299.74	301.34	302.49	301.57	300.63	301.8	291.42	303.9	306.48	311.26	303.24	300.1	302.14	306.89	302.86	305.92	305.48	303.94	296.17
299.32	308.46	299.34	304.54	296.56	299.39	296.78	307.96	299.9	301.78	296.84	301.37	294.1	306.33	292.87	300	304.47	297.93	296.26	300.53	300.73	299.91	302.64	304.27	302.21	306.51	302.24	299.37	298.02	298.81	297.65	304.24	300.68	304.22	302.42	304.24	306.25	296.9	296.22	302.46	311.14	300.79	301.26	305.29	302.03	296.23	295.72	307.91	301.9	300.78
321.88	317.8	309.85	311.67	311.73	311.04	318.21	324.68	314.82	317.37	311.81	317.88	314.68	318.1	322.65	314.73	310.27	312.01	315.04	313.64	318.22	310.63	311.77	319.12	315.21	312.66	313.23	315.46	315.57	313.32	313.91	320.16	317.68	307.34	316.63	319.26	316.86	313.69	316.54	323.08	315.99	311.98	316.88	315.08	309.69	312.14	310.01	318.13	309.11	314.95
317.46	314	312.4	313.46	314.74	307.31	309.26	313.59	309.71	312.03	311.89	311.05	310.34	315.25	311.77	319.79	310.67	310.64	317.57	302.1	311.04	313.89	310.23	317.46	307.38	313.74	312.53	313.63	311.34	309.73	307.93	307.13	313.23	310.45	318.68	312.41	311.7	310.79	306.64	311.11	307.41	311.95	311.92	311.73	312.69	308.55	305.26	311.07	309.62	307.78
297.9	300.81	301.9	299.2	301.99	303.31	291.1	303.64	303.34	302.81	309.62	304.15	301.91	302.68	296.74	301.28	306.61	302.65	304.54	296.71	304.91	304.59	300.7	303.06	303.18	298.44	308.72	300.95	304.83	306.39	302.71	299.15	300.91	306.93	306.34	294.31	302.94	295.73	300.98	303.18	303.01	303.27	299.84	307.21	299.25	300.38	303.56	302.36	303.97	302.65
316.06	315.21	322.9	310.43	325.78	316.66	322.94	320.77	321.85	314.62	326.18	316.3	318.56	312.48	313.32	319.32	313.64	318.28	321.1	315.89	314.82	313.29	312.13	314.79	316.52	316.35	316.63	316.02	318.5	321.5	317.43	318.95	313.44	315.6	307.66	320.01	314.7	315.31	307.6	319.83	313.99	312.54	315.24	313.45	321.23	320.42	317.67	314.7	316.96	310.06
325.95	326.34	326.26	325.92	330.25	324.93	327.63	325.15	325.52	333.99	322.72	328.37	328.51	324.61	324.13	329.36	327.66	328.07	330.81	327.26	328.63	332.06	321.83	328.41	320.33	329.21	329.37	335.27	327.61	324.67	333.52	325.66	334.81	330.67	324.4	332.62	326.16	326.54	329.69	320.22	329.34	324.55	323.48	326.59	328.19	328.26	324.8	329.96	333.1	326.78
307.08	303.24	309.45	306.91	300.1	303.23	304.44	305.76	301.64	309.79	307.22	309.5	302.57	309.2	307.84	309.27	298.97	299.14	307.33	304.99	300.55	299.47	303.62	311.75	304.5	305.29	306.09	300.38	304.23	308.2	298.32	302.77	306.04	305.48	302.92	299.21	299.23	299.71	302.63	300.32	296.65	306.85	306.42	308.13	305.85	304.12	303.72	304.89	304.12	312.67
316.11	315.78	313.15	320.43	312.7	318.54	310.15	318.1	310.65	318.21	315.95	309.16	317.82	313.92	323.03	312.84	323.58	313.58	318.18	321.37	313.36	313.77	319.24	317.38	311.17	317.01	311.01	313.6	314.46	310.69	317.51	313.46	312.7	315.32	313.52	316.29	319.09	315.75	317.36	315.84	320.49	318.95	311.51	320.46	317.79	313.45	314.36	320.31	318.02	314.98
301.13	297.88	309.47	305.99	300.95	290.69	305.55	300.08	293.81	293.95	294.98	300.25	301.01	303.62	297.39	304.3	292.52	297.39	298.61	298.05	299.49	302.57	297.64	303.56	306.64	301.05	301.53	303.88	298.94	300.65	301.31	303.09	305.56	295.16	303.37	296.53	304.39	299.44	297.9	291.49	299.4	298.2	303.99	303.44	301.24	300.47	302.07	296.49	305.47	295.86
320.68	324.06	317.27	324.13	318.69	318.17	324.2	321.06	322.29	317.26	319.91	319.58	329.1	312.65	322.07	324.36	313.4	316.35	319.74	318.59	316.19	318.14	326.24	317.93	321.47	318.76	323.19	320.12	323.9	314.46	313.94	315.35	326.81	322.52	324.7	312.83	323.65	317.14	320.29	321.24	326.92	323.38	318.73	322.01	316.89	323.3	317.64	318.83	313.56	322.12
314.18	312.09	316.49	307.02	315.58	318.22	309.84	307.4	310.41	318.86	308.19	312.2	309.34	314.29	309.09	314.74	314.92	313.07	311.33	320.53	309.65	310.07	305.95	315.18	323.23	313.53	311.58	311.43	317.22	321.62	312.15	310.65	306.23	313.86	308.33	320.73	309.39	309.55	309.01	305.39	315.32	317.83	321.19	318.8	306.72	311.04	318.64	318.22	313.11	318.67
304.19	309.49	305.09	303.49	300.13	302.44	300.12	302.99	305.29	298.7	304.61	310.91	302.92	309.07	306.59	304.91	298.41	306.04	308.62	306.44	303.7	299.02	301.99	304.31	305.81	307.1	302.44	307.09	302.49	303.34	306.46	306.24	307.27	310.83	303.79	311.3	301.11	311.68	302.02	304.3	301.05	302.39	300.68	306.77	297.98	303.53	300.69	307.81	309.05	306.57
300.15	306.48	309.44	300.36	298.95	305.37	310.31	305.58	305.92	298.22	305.45	307.22	302.67	308.19	302.95	305.22	300.6	308.98	300.63	303.53	300.12	300.96	299.85	305.32	304.59	308.7	304.73	306.38	305.28	305.7	299.64	308.1	302.26	311.08	302.34	301.77	305.26	309.44	301.18	305.99	306.21	296.71	308.88	303.43	305	306.63	303.79	304.75	304.69	303.07
305.88	307.21	312.53	315.7	307.78	306.66	300.9	305.3	309.35	307.07	301.19	309.66	309.62	301.91	310.65	310.12	306.04	305.2	308.68	310.04	308.61	308.98	317.35	312.18	309.32	306.27	314.38	313.93	309.61	303.17	301.89	309.61	306.27	310.98	309.14	315.87	308.05	307.63	303.55	303.39	303.37	303.75	308.27	306.56	304.36	311.06	311.37	297.69	319.58	302.65
321.46	318.5	322.11	316.33	320.67	317.08	321.01	315.18	320.68	318.63	317.27	317.72	318.32	319.58	319.72	317.05	317.23	317.62	322.15	316.7	318.53	313.43	320.07	318.56	316.16	315.8	317.52	319.91	317.54	316.5	317.57	322.94	324.7	312.57	315.16	324.23	315.32	320.04	321.98	315.33	319.22	316.21	320.58	318.56	316.74	318.17	320.69	313.92	320.29	316.23
323.12	328.64	319.01	327.9	326.01	328.56	322.79	321.92	326.23	317.5	325.38	322.71	328.15	323.4	325.1	321.81	320.19	325.91	322.98	320.9	326.98	326.72	327.69	321.26	326.91	328.59	331.32	330.38	329.29	326.59	320.4	328.94	315.74	328.42	325.83	331.26	323.52	326.99	330.48	324.58	322.55	322.94	331.58	321.04	329.64	327.49	323.14	324.1	324.78	322.52
299.58	289.91	293.99	295.91	294.14	292.33	295.55	294.24	294.54	302.22	292.18	291.18	297.9	296.22	296	293.22	289.76	294.9	284.29	294.47	298.94	291.5	288.64	295.9	296.38	301.22	293.23	291.23	298.4	297.18	295.39	295.66	290.94	293.27	291.71	290.79	288.77	283.74	299.31	296.33	292.34	297.09	296.3	298.91	291.18	291.37	298.55	291.78	297.27	294.58
303.84	306.62	312.99	306.31	305.77	305.1	307.61	310.88	306.14	307.65	308.18	308.43	309.94	309.31	306.49	311.66	310.1	309.6	300.53	310.08	303.52	303.45	311.44	302.2	316.47	302.8	306.07	306.15	303.36	307.54	307.56	303.27	305.69	307.14	306.08	302.62	307.04	306.29	312.6	314.08	302.88	306.21	307.3	302.51	308.12	313.01	305.18	307.1	299.89	304.61
297.76	302.48	299.41	306.44	304.25	304.32	305.65	304.28	300.09	300.55	306.14	296.5	300.4	298.95	316.35	302.82	305.6	302.92	304.78	302.26	299.17	307.41	303.42	305.99	299.93	300.41	305.69	301.05	308.34	307.84	308.55	299.71	295.88	301.44	302.59	299.02	300.13	296.42	301.57	304.23	297.85	302.9	309.31	311.17	301.33	299.16	303.02	309.64	301.45	304.39
310.7	313.84	318.71	315.38	313.24	318.77	315.05	318.61	315.37	312.89	317.46	318.73	312.6	321.01	312.57	309.63	321.58	315.41	323.77	310.28	316.65	318.23	324.1	317.47	316.02	317.1	312.55	318.38	317.61	322.39	308.59	320.33	315.3	312	321.95	310.9	312.43	320.55	312.27	320.09	317.15	323.6	314.62	310.41	303.62	314.18	319.22	319.72	320.43	319.76
323.5	315.48	319.62	315.91	320.09	314.54	314.61	311.84	317.46	317.29	318.88	319.01	317.04	317.81	314.92	311.03	314.48	317.37	319.47	321.48	321.52	321.06	318.02	313.03	313.3	319.09	319.94	314.88	320.23	314.79	318.55	314.72	314.61	321	314.93	317.4	317.16	314.74	312.88	317.65	311.32	310.49	313.17	317.67	322.49	321.1	318.83	311.24	313.39	314.42
302.01	302.03	314.62	295.47	304.7	298.81	308.2	297.14	300.64	306.91	299.21	306.38	296.55	303.14	301.88	304.1	304.99	308.43	301.67	303.62	301.25	310.07	303.39	293.81	305.44	303.9	302.85	302.59	304.12	308.05	304.65	303.27	304.6	305.97	304.63	306.43	303.11	306.32	301.02	302.59	308.25	301.31	305.39	305.76	297.7	300.78	303.73	299.92	307.25	298.17
294.39	309.4	303.77	298.21	301.29	299.09	301.31	302.74	298.77	301.27	300.6	303.56	300.55	295.69	296.52	303.68	307.43	304.15	295.79	298.73	297.75	299.55	299.81	296.04	299.86	303.54	294.02	296.04	295.95	301.3	298.02	296.59	295.15	298.06	294.46	301.51	300.54	296.91	302.62	293.32	294.88	301.53	303.48	299.18	295.25	300.4	303.59	298.85	301.83	297.84
306.14	311.91	310.35	313.5	306.29	308.72	311.36	313.14	305	307.07	306.22	305.01	312.64	312.5	315.98	312.55	314.55	306.23	308.29	307.79	305.69	310.64	302.33	310.02	307.24	313.86	313.84	311.68	314.69	315.24	312.69	309.79	306.22	309.85	307.16	311.89	314.91	308.91	304.21	306.51	308.26	311.35	313.62	308.65	312.87	307.69	306.13	307.6	311.3	318.16
302.78	307.62	309.33	304.5	308.71	307.82	303.5	303.31	311.68	304	304.42	306.05	302.01	308.09	305.42	304.16	304.47	299.88	296.66	301.1	301.35	309.98	299.61	305.06	297.61	295.76	302.67	302.65	300.68	299.17	298.88	302.08	295.54	304.21	305.02	302.92	309.14	304.47	305.76	310.19	300.38	303.73	301.89	297.73	305.12	308.43	305.84	304.93	303.34	309.59
311.5	306.18	315.24	306.68	319.01	306.2	310.45	307.04	312.9	316.58	301.99	308.89	305.93	310.41	305.08	312.03	307.95	307.15	307.69	307.33	304.32	306.05	310	310.43	312.65	309.99	307.63	312.69	308.14	311.43	310.62	315.47	303.6	310	313.64	302.52	312.89	313.67	303.22	306.99	310.97	304.82	301.83	302.1	301.49	307.78	308.92	308.85	306.89	310.92
301.13	307.32	299.79	310.53	306.73	297.47	303.84	309.59	298.66	306.69	308.68	307.49	300.01	296.77	305.51	303.38	304.3	300.98	309.02	302.51	308.38	297.68	311.18	303.41	305.28	305.98	306.26	300.02	304.36	305.43	308.96	303.14	307.34	308.52	298.66	300.43	303.33	305.46	304.21	305.05	308.83	299.02	305.16	307.25	309.99	303.91	303.63	306.34	303.12	313.11
315.42	314.15	314.27	319.3	316.84	308.56	300.75	309.69	312.49	319.28	311.9	321.99	314.19	307.33	308.08	315.6	319.09	313.63	307.8	315.85	312.62	317.48	319.05	311.43	316.09	318.24	310.01	316.24	310.63	311.96	319.94	312.13	316.26	310.75	313.11	313.61	316.21	313.56	309.33	311.2	310.23	309.01	313.58	306.57	318.81	321.28	306.81	313.51	312.13	308.29
324.32	332.71	327.46	329.09	323.86	329.74	326.68	331.9	327.48	331.09	334.68	332.14	332.51	328.2	330.8	332.79	330.13	322.86	333.03	325.18	328.36	329.87	325.52	331.53	334.72	337.54	326.56	322.12	328.48	326.45	336.07	332.13	324.69	331.19	327.81	331.63	325.28	327.55	329.49	325.82	331.86	330	323.58	334.49	334.95	330.95	334.02	330.51	327.6	326.31
327.75	322.06	325.49	319.04	325.3	326.13	330.05	331.17	328.95	319.05	323.63	328.02	320.83	327.66	320.84	322.16	330.92	333.22	327.11	323.24	327.08	322.17	326.55	320.93	328.11	330.07	321.78	329.11	328.41	321.92	324.94	325.05	323.57	326.04	331.69	319.92	322.06	318.39	326.89	319.27	329.63	332.05	325.85	326.68	327.46	325.42	326.74	324.67	314.64	329.68
307.05	305.12	310.75	300.8	307.74	309.74	302.93	307.9	305.65	301.1	308.2	301.77	307.96	312.3	304.57	308.04	312.5	306.79	308.08	302.94	307.32	302.2	307.57	304.52	310.04	303.93	305.68	307.04	306.43	300.37	294	308.64	308.46	302.91	308.92	302.65	302.91	307.47	308.6	305.39	302.17	308.84	303.23	306.78	302.42	311.5	299.78	304.99	305.43	299.56
306.26	304.59	302.86	312.39	314.76	311.82	298.97	310.02	313.79	312.01	310.97	303.29	309.38	305.86	305.74	316.11	313.14	311.65	311.14	311.24	308.55	307.48	314.55	312.4	308.88	309.12	304.65	308.36	308.59	308.67	309.94	312.28	306.08	311.54	312.68	307.72	307.08	304.28	303.15	305.77	304.26	310.96	305.76	307.16	319.04	310.02	313.75	308.06	309.05	311.82
296.03	296.12	292.04	287.14	296.7	298.06	295.02	296.7	293.02	303.04	298.93	298.28	294.53	291.27	290.76	291	289.53	294.35	291.9	298.8	291.48	296.39	293.37	293.06	294.89	291.35	290.55	290.24	300.23	303.49	296.62	290.23	292.07	297.89	286.98	293.32	295.74	298.02	292.14	299.75	290.77	281.53	298.44	295.21	298	292.8	298.84	290.73	289.23	283.26
304.42	301.53	299.07	311.19	306.99	310.57	302.17	306.95	311.65	305.51	303.22	304.3	305.05	307.56	305.23	306.03	306.25	307.86	302.92	305.91	305.56	302.76	314.45	310.19	306.58	310.81	306.65	305.12	309.64	303.78	308.12	300.33	306.45	308.41	304.02	307.63	306.75	301.89	307.32	303.99	301.68	309.46	305.33	302.3	303.79	308.16	303.23	307.64	303.95	305.38
313.04	311.61	314.52	312.68	316.75	313.94	306.44	311	311.23	308.81	311.78	317.38	313.86	317.57	311.32	314.98	314.15	308.5	312.71	313.7	310.36	313.59	314.92	319.91	310.54	312.9	316.32	313.93	308.86	319.75	316.92	315.48	314.46	316.35	315.19	321.82	316.01	309.38	311.88	316.33	312.19	313.05	321.4	312.34	311.9	314.33	314.86	317.07	310.96	308.05
321.54	326.8	309.04	317.86	322.44	326.16	321.09	321.74	317.04	314.02	316.79	314.98	316.77	316.88	316.01	317.97	319.91	317.66	318.14	316.75	312.03	318.09	323.11	324.32	317.99	315.65	316.53	321.02	322.35	320.74	314.88	319.61	321.47	318.02	320.75	320.57	317.28	313.15	318.56	329.39	317.05	322.77	317.51	324.31	321.24	313.67	315.86	323.8	317.41	325.57
298.77	296.36	305.78	306.55	311.82	302.93	300.63	305.92	298.78	309.88	311.22	301.37	301.17	300.9	311.25	305.74	301.04	300.77	303.04	302.64	307.32	311.06	300.66	308.93	314.21	303.16	295.88	313.42	306.78	303.5	303.39	301.78	303.18	303.19	306.5	309.79	298.02	295.2	303.19	304.2	303.94	302.27	301.15	305.65	303.11	301.17	303.72	310.45	301.75	300.02
309.48	305.01	298.77	300.08	301.4	306.79	301.61	304.6	303.37	315.3	297.05	302.33	296.5	306.9	305.2	310.55	296.23	303.25	300	302.89	302.89	310.01	297.32	312.62	303.12	303.02	296.19	298.99	303.14	298.05	310.01	296.62	302.73	305.98	300.43	302.34	292.36	308.62	302.26	299.96	305.35	304.55	299.4	299.65	301.78	303.42	302.66	307.43	307.32	297.45
310.73	305.79	309.74	303.1	310.54	310.04	306.24	306.5	313.75	305.67	313.38	311.48	305.83	312.48	307.31	308.27	312.63	306.53	312	303.53	317.07	315.47	309.13	313.56	310.62	311.23	320.01	314.49	313.66	306.64	315.68	317.79	306.25	308.05	316.77	310.47	310.01	311.32	317.28	314.92	304.94	314.55	307.95	308.2	317	308.44	307.72	312.85	315.66	319.14
318.28	316.05	321.47	316.61	318.69	317.17	324.51	312.39	316.68	321.71	321.42	321.92	312.62	318.32	318.76	320.41	320.08	315.44	314.15	320.73	317.35	320.65	314.94	316.93	320.94	314.45	321.77	316.2	318.48	314.07	318.55	313.8	324.4	321.58	321.38	316.22	323.94	318.16	320.26	320.35	316.58	323.93	313.13	313.93	309.98	313.49	307.93	321.09	321.76	314.01
309.42	311.29	307.38	299.13	297.42	307.68	304.37	304.28	304.39	299.73	303.91	302.51	313.49	299.97	304.73	302.76	306.04	309.85	296.2	306	301.05	305.95	303.73	297.46	302.58	301.14	296.4	302.48	304.06	306.56	302.53	304.22	296.73	303.6	307.61	302.6	304.82	296.97	303.67	300.18	309.82	309.81	301.81	304.09	298.83	301.11	299.41	297.16	302.58	307.24
295.57	303.77	300.67	297.6	303.8	297.08	293.69	293.65	296.27	294.24	298.02	301.23	292.85	293.57	291.32	296.22	292.04	297.5	300.81	292.93	290.37	298.68	292.81	295.76	290.63	300.28	295.51	296.14	294.28	299.31	295.61	288.85	299.71	291.69	296.37	298.78	298.32	296.15	297.3	295.24	298.42	296.23	297.64	301.22	296.16	290.42	297.35	296.34	291.33	301.02
307.19	298.73	301.05	297.81	307.05	306.55	305.66	302.14	300.56	303.8	301.48	299.86	302.26	303.32	303.8	301.58	306.68	302.68	308.16	297.63	306.12	302.8	298.59	313.08	304.26	297.46	308.17	305.89	307.76	297.7	297.27	305.67	305.75	303.77	303.21	295.2	309.87	305.86	304.75	303.71	306.06	307.61	302.34	304.6	300.93	302.6	297.94	302.85	302.14	302.1
303.07	306.44	309.54	312.03	310.15	307.69	306.62	309.85	307.05	302.82	309.17	309.56	309.21	307.15	303.92	311.03	298.96	306.2	303.26	304.68	315.81	301.1	311.7	300.9	303.85	304.93	306.14	296.48	313.99	305.66	312	314.97	311.45	308.06	307.03	309.18	308.36	306.11	319.27	305.91	303.06	298.96	302.79	304.36	306.67	310.58	307.11	309.81	308.1	302.54
328.81	324.03	325.73	329.15	321.63	328.83	328.43	324.65	317.48	325.44	331.12	327.91	326.06	331.28	321.04	332.51	322.9	333.38	331.57	321.12	330.86	332.64	322.66	329.01	323.11	326.68	322.2	326.87	327.14	330.25	326.4	329.22	326.54	323.89	320.93	320.1	331.32	319.5	327.94	331.75	332.99	327.25	319.89	325.37	327.71	325.34	326.45	327.11	325.29	328.57
306.33	308.66	312.34	309.27	307.13	312.6	307.23	317.8	301.33	316.5	312.07	303.35	316.1	305.89	311.74	308.48	312.5	312.63	306.09	316.09	305.8	311.77	306.16	312.77	308.26	311.41	306.5	307.43	308.14	311.9	305.78	311.77	314.23	297.94	308.09	312.5	309.12	307.02	305	308.9	308.69	310.71	309.68	307.56	309.2	303.19	310.05	309.09	308.04	314.94
290.82	289.34	290.85	292.27	290.02	289.04	296.97	292.12	293.51	305.69	298.6	294.67	292.15	291.77	296.47	296.88	290.46	288.23	289.03	292.76	291.16	294.3	295.13	298.25	293.04	291.16	292.72	293.67	293.99	293.52	298.42	298.19	300.94	294.56	298.1	294.34	291.22	293.51	297.38	296.54	299.02	300.2	290.58	293.03	294.83	300.41	294.24	297.49	292.71	295.12
297.51	301.08	300.63	291.32	298.28	301.72	307.62	299.39	298.52	300.16	301.94	300.53	298.84	305.69	296.04	299.34	304.65	300.17	290.38	302.31	290.27	300.01	304.28	300.42	299.02	298.97	295.69	297.01	297.61	299.61	295.4	304.26	303.2	302.07	300.84	298.98	295.21	296.27	295.86	308.12	294.12	306.86	306.12	295.38	298.1	298.5	307.49	299.86	294.53	302.75
312.97	307.19	317.83	316.55	316.32	312.29	313.46	315.73	316.7	305.1	316.72	318.12	319.65	313.33	316.77	320.65	322.29	315.76	311.15	311.92	323.17	313.83	313.17	315.68	318.67	309.24	312.96	318.85	313.68	318.37	309.61	313.49	313.76	310.09	314.88	318.97	308.53	314.86	320.77	309.47	310.92	313.07	310.62	312.1	312.61	318.65	318.35	314.25	318.56	314.69
314.8	315.65	317.12	317.39	321.85	318.03	312.5	312.76	311.38	316.92	313.65	317.95	317.22	310.71	317.35	314.36	312.62	313.77	316.49	314.7	317.99	309.93	316.59	319.71	314.76	314.85	318.11	313.44	307.73	324.13	321.07	325.23	316.62	314.73	316.6	314.92	318.44	313.23	311.15	312.53	320.24	316.58	315.18	309.93	316.07	314.45	309.71	319.81	314.81	314.97
301.52	310.82	308.65	310.1	308.64	306.5	310.37	306.15	306.63	304.19	310.76	312.21	311.58	307.45	307.25	310.07	311.9	314.15	312.49	309.49	310.71	311.58	310.99	316.14	317.8	309.19	306.12	305.32	312.99	313.5	308.58	309.64	313.44	305.57	317.32	310.04	314.28	305.97	309.29	314.42	311.85	308.23	309	322.69	305.37	310.36	310.67	308.16	308.64	315.12
301.56	306.01	312.45	308.13	306.67	310.86	313.31	306.15	306.68	310.97	307.56	310.25	305.27	305.96	309.47	305.53	309.31	308.94	305.11	314.68	319.41	305.84	304.67	308.4	311.54	309.33	308.57	310.16	307.23	306.01	310.9	306.29	306.09	306.6	310.19	312.65	309.82	310.34	311.26	310.06	309.4	299.19	314.68	305.9	307.09	316.37	314.17	315.16	308.54	315.97
332.13	326.83	324.59	327.07	329.25	331.45	338.24	325.49	330.33	325.76	330.5	325.34	325.3	325.73	331.04	319.55	332	325.08	328.75	327.72	329.91	329.85	334.1	324.04	327.71	332.21	328.42	326.37	321.72	334.26	335.7	329.03	328.26	322.41	325.78	328.18	331.75	329.13	328.27	322.59	326.96	325.93	330.71	319.2	327.64	328.23	329.1	323.86	327.6	323.45
302.69	314.37	309.1	298.58	304.82	304.49	307.68	306.98	305.32	301.72	308.97	305.65	308.58	302.73	309.2	307.1	305.5	315.51	300.04	312.55	305.24	305.95	302.07	312.84	301.3	302.78	306.62	310.66	304.08	299.61	300.82	305.57	307.18	312.48	306.2	304.82	311.16	307.36	306.23	307.48	301.83	305.71	305.73	315.72	307.78	307.99	311.96	301.03	301.98	309.13
308.1	301.38	294.94	307.47	302.18	296.44	300.96	297.72	303.76	301.96	309.52	303.22	307.63	298.58	298.63	306.57	311.01	304.24	304.34	301.95	309.85	308.72	305.92	299.35	298.44	300.39	301.39	305.15	303.18	304.12	297.54	298.51	296.49	300.98	297.36	307.74	307.43	304.13	299.53	299.52	307.95	300.02	300.69	298.08	298.54	301.17	308.12	300	308.28	303.19
312.1	305.91	297.72	311	306.18	316.47	306.28	311.72	309.25	310.94	302.91	305.95	305.94	305.77	303.9	308.05	295.25	304.29	304.26	297.38	306.88	308.17	307.59	301.47	304.5	306.25	307.74	299.71	303.73	302.32	309.24	311.85	302.55	300.01	302.23	301.66	296.59	306.9	301.31	298.96	296.98	306	305.04	297.51	301.49	306.76	302.95	308.89	303.54	296.53
315.09	314.99	315.76	317.93	316.08	326.62	318.64	314.06	317.75	322.74	319.65	316.45	321.55	309.71	319.63	317.01	314	316.54	326.45	319.19	315.59	314.04	314.18	318.62	312.02	322.12	321.48	316.78	309.06	312.44	324.12	314.14	319.26	314	320.3	318.65	314.92	317.94	319.36	317.12	319.07	314.52	307	313.34	322.51	321.26	317.46	312.56	315.14	316.22
312.88	310.67	312.38	306.45	310.52	303.03	308.87	313.16	308.43	308.54	301.63	305.25	310.13	310.58	301.53	305.14	307.95	309.8	307.75	309.18	302.86	303.55	302.69	307.83	306.04	308.3	305.59	308.07	304.86	302.97	309.37	306.58	309.52	304.07	303.56	308.52	315.8	311.03	301.45	304.94	307.46	304.86	315.28	297.49	309.19	299.05	300.29	310.15	307.45	315.98
312.55	309.99	311.74	317.64	309.83	313	311.1	312.42	305.59	312.38	312.88	308.82	310	311.64	314.38	311.77	310.35	313.67	314.25	313.47	315.54	309.35	309.34	312.64	315	306.81	317.02	313.79	309.16	313.33	316.27	311.13	321.09	313.38	308.83	314.84	317.35	304.86	312.74	312.18	314.35	316.97	307.03	315.17	314.06	318.9	312.98	320.24	310.05	317.66
297.08	301.02	301.52	308.09	298.34	307.36	303.17	309.96	303.33	308.46	307.54	307.87	309.69	312.57	302.65	311.32	304.36	309.6	307.21	297.25	311.3	304.45	304.9	302.96	307.49	300.07	308.39	304.1	307.66	300.17	301.46	306.1	309.16	304.69	307.74	308.27	309	305.77	312.27	305.79	302.48	301.35	305.66	313.64	304.13	305.56	308.9	304.8	309	301.23
321.68	312.74	318.81	313.53	319.62	318.4	321.76	317.29	312.2	312.59	321.8	325.76	316.24	325.86	318.99	320.93	309.3	317.13	318.67	314.45	306.14	324.85	316.48	309.13	320.99	319.14	318.49	321.36	318.63	320.52	308.54	317.67	314.06	312.24	315.99	313.16	320.46	318.74	319.29	320.57	320.5	324.07	322.44	318.26	309.76	323.73	320.84	313.97	314.63	310.45
306.65	311.92	316.85	316.53	315.33	318.76	308.88	319	312.66	312.34	314.61	316.03	312.88	312.28	314.74	316.86	309.87	309.75	310.67	311.3	313.28	309.14	316.75	314.86	312.19	309.67	315.52	308.31	316.99	312.59	322.37	317.56	311.17	320.28	308.38	314.08	316.61	311.59	312.45	318.03	316.3	317.05	316.36	316.85	305.84	313.67	306.2	319.29	308.65	318.64
315.16	310.06	320.52	310.02	314.09	314.84	315.55	308.03	308.8	311.94	304.24	307.88	314	309.81	305.36	310.27	308.36	313.18	314.55	312.92	310.75	312.21	319.89	319.09	312.17	311.28	305.33	308.85	304.94	317.99	306.02	305.85	314	312.31	302.94	310.35	307.39	315.74	301.39	308.25	313.22	308.42	306.07	305.08	316.96	308.61	309.6	309.74	313.97	311.49
300.56	299.37	305.36	302.36	294.24	300.15	303.83	303.47	297.15	299.98	302.3	299.67	298.36	296.88	301.68	300.33	299.9	303.45	296.94	303.22	299.82	306.42	299.45	308.39	301.34	304.39	294.51	292.89	302.18	295.22	295.75	305.84	301.35	304.05	300.66	301.29	298.76	305.09	299.22	294.69	309.39	298.39	298.61	305.83	302.94	299.18	297.04	304.26	294.11	303.92
307.87	305.85	307.79	305.14	295.93	300.28	305.84	303.55	304.87	306.96	300.01	304.76	302.79	304.38	298.69	301.49	306.13	305.36	298.51	299.51	311.13	306.02	305.28	302.18	297.73	294.67	305.06	301.61	298.55	304.76	299.5	299.7	303.55	310.06	298.06	307.1	307.61	305.07	303.88	300.55	305.61	296.64	308.13	300.4	299.63	304.03	301.49	305.5	299.45	302.25
308.84	309.27	303.77	305.35	304.07	305.53	310.11	300.95	298.72	308.78	307.13	309.23	310.4	307.52	309.14	306	303.64	309.36	310.7	308.13	305.86	305.63	303.59	307.12	306.58	304.3	305.39	309.47	309.41	309.06	310.93	311.08	312.5	303.71	304.01	307.16	304	311.69	308.3	311.17	301.15	310.29	311.04	313.28	302.48	306.79	305.56	308.97	314.46	302.81
309.4	316.3	324.62	320.51	317.7	321.58	313.81	317.65	312	309.44	308.2	312.32	317.11	319	316.11	312.85	306.09	321.88	313.25	309.1	317.28	316.1	311.44	316.68	319.44	319.48	306.93	322.07	314.51	313.31	313.47	314.51	315.87	312.34	320.15	315.9	311.56	306.42	317.15	313.59	315.8	306.65	318.29	309.37	312.82	316.48	313.81	316.12	311.33	315.51
302.87	303.71	304.24	306.76	311.07	308.26	310.03	305.36	310.08	307.64	304.2	309.07	304.09	304.26	307.42	314.12	314.18	309.24	310.27	308.3	304.34	301.35	303.5	305.85	305.39	304.19	304.94	309.57	305.34	309.91	310.8	309.7	309.92	313.14	303.18	307.92	309.62	312.5	312.33	309.27	307.94	310.16	309.81	298.77	301.7	302.39	307.99	307.61	299.21	303.78
319.26	321.11	316.77	309.87	317.65	327	311.49	319.57	307.67	326.88	318.45	310.63	319.71	310.56	319.99	317.23	312.02	319.99	313.19	320.31	316.86	321.15	318.44	313.76	315.34	316.4	328.06	316.16	315.79	318.04	315.81	315.88	321.11	319.96	323.37	324.49	318.82	316.52	316.61	322.11	315.64	318.59	319	320.8	318.52	318.74	322.97	316.42	318.15	317.95
311	313.22	316.76	312.2	313.83	318.58	313.73	313.47	319.24	311.89	320.35	314.27	317.55	316.35	313.71	312.3	316.17	316.95	315.46	312.86	322.04	314.84	314.61	317.14	307.47	308.1	310.09	311.47	315.46	319.96	305.34	315.32	316.09	316.19	308.5	321.5	311.17	307.58	317.92	310.3	311.37	316.27	315.64	315.89	317.22	313.43	312.68	318.69	316	318.35
311.58	309.97	311.13	314.4	310.12	306.76	311.7	310.96	311.84	310	305.59	304.07	313.81	306.79	303.59	313.56	303.31	306.87	310.53	302.97	307.55	307.44	302.7	307.17	301.46	305.71	308.63	306.47	303.36	300.01	308.71	306.06	308.06	305.08	310.69	307.27	306.71	308.23	310.66	307.03	310.01	307.02	307.76	314.08	307.72	303.3	307.67	307.1	305.89	305.27
307.33	302.45	305.46	304.6	298.19	301.37	301.07	298.63	299.78	302.01	304.79	304.13	305.58	298.85	304.71	306.46	305.42	300.98	305.04	301.52	301.24	305.44	306.21	305.8	309.16	296.25	297.4	300.78	300.13	300.51	302.49	301.77	299.88	301.45	303.92	301.53	306.49	307.93	299.98	307.21	307.27	294.73	299.42	300.25	298.97	303.27	307.88	300.67	304	299.94
302.23	299.41	297.43	307.82	297.4	303.58	303.42	302.75	304.38	305.66	298.21	294.54	296.33	298.62	296.86	301.07	299.37	305.89	305.05	304	298.91	304.35	299.85	302.5	302.27	303.94	306.41	305.58	309.37	307.17	303.38	303.76	299.45	299.9	304.21	298.47	300.59	304.39	309.33	307.96	296.86	304.36	301.86	300.26	299.52	310.16	301.37	310.26	304.84	303.74
312.41	318.37	308.04	306.86	309.89	313.42	308.85	306.56	308.31	309.56	300.35	312.06	313.89	309.83	312.6	307.18	313.4	308.2	307.32	308.5	304.71	315.01	312.48	303.58	315.31	302.98	312.08	303.61	311.13	311.74	315.29	311.03	310.21	316.72	316.25	314.35	311.12	312.69	308.15	310.38	313.11	309.09	310.97	305.63	306.65	315.2	304.78	313.53	310.48	313.22
311.16	307.7	311.53	307.55	311.37	308.45	309.5	311.55	316.11	315.99	315.28	315.57	310.91	306.29	310.14	306.29	307.8	310.55	312.38	310.7	302.7	313.1	311.32	311.72	304.69	312.34	308.94	311.05	307.86	305.58	308.92	307.35	303.07	307.23	309.2	311.76	306.87	312.47	305.77	310.7	309.79	310.64	305.62	304.14	305.78	308.75	310.99	309.22	313.7	305.45
306.75	307.73	303.24	306.34	302.88	299.57	294.85	296.35	308.16	308.68	300.77	310.61	301.41	304.75	302.99	308.95	304.68	304.35	298.7	297.99	308.22	310.19	310.52	304.7	303.27	308.29	303.58	302.11	307.29	304.33	302.44	304.6	302.42	298.21	305.21	301.62	302.91	306.05	305.33	296.18	304.9	305.9	307.6	305.25	309.05	297.9	303.38	306.01	304.88	299.22
314.96	315.47	317.03	316.59	314.34	316.2	307.66	315.01	314.07	309.12	310.43	319.37	310.44	314.88	317.89	311.87	316.98	313.16	315.44	317.14	312.99	314.25	314.99	314.02	306.13	313.16	313.66	313.41	317.19	306.98	316.44	312.72	324.33	311.15	321.47	305	325.48	315.18	311.69	323.53	315.8	311.84	313.6	320.09	312.04	316.09	309.24	312.8	315.97	314.29
312.49	319.19	314.57	316.17	322.55	315.04	315.98	311.06	323.81	314.69	313.83	306.97	308.84	308.41	317.64	317.85	317	314.83	310.71	313.74	312.8	317.52	322.75	309.64	317.57	311.81	317.82	316.12	309.79	312.18	309.5	310.34	308.71	318.95	317.84	315.6	315.37	318.35	312.63	308.79	323.27	318.17	318.11	313.47	311.08	312.95	310.33	315.73	313.16	313.95
321.81	328.93	330.19	323.24	330.29	323.48	330.22	323.25	328.81	326.03	331.49	324.84	320.07	329.41	323.54	326.31	325.63	325.41	330.88	323.03	325.54	324.53	328.36	327.04	331.14	326.29	325.28	328.53	325.02	327.3	330.35	324.48	320.83	320.14	329.13	322.08	327.72	333.47	326.6	323.8	326.09	321.88	324.41	331.13	324.66	325.8	322.16	325.64	327.74	324.61
296.34	311.71	300.57	299.44	304.16	303.15	310.6	303.56	308.13	301.4	298.64	304.22	300.11	298.84	301.46	304.85	302.16	305.49	305.27	299.01	306.56	300.02	301.03	312.48	296.58	305.82	305.97	304.77	300.81	311.07	302.46	299.9	304.03	293.38	299.89	310.73	300.98	302.97	297.9	306.19	300.22	302.75	304.31	305.68	300.71	303.21	293.77	303.92	302.03	299.54
302	295.95	298.23	290.57	291.33	295.55	290.61	296.68	292.96	296.09	297.79	299.74	297.13	294.95	289.93	293.52	297.63	290.32	301.09	298.76	299.79	300.06	297.09	299.31	297.54	296.43	293.48	292.02	297.76	298.28	294.2	299.95	296.54	302.05	290.38	297.47	302.15	301.04	300.15	296.74	295.02	298.22	293.93	297.79	306.31	294.44	294.53	299.99	299.69	303.84
310.22	311.61	311.41	310.43	315.35	315.19	307.4	309.12	312.79	307.08	314.66	311.12	313.24	316.93	309.27	310.58	310.25	313.77	305.91	308.74	316.27	317.68	300.17	308.69	313.54	312.5	306.17	310.42	314.54	303.85	306.92	310.65	306.1	308.88	305.18	310.59	309.39	309.25	306.96	306.24	315.96	319.47	306.89	302.19	317.57	312.97	312.07	312.19	310.69	309.81
312.47	312.66	315	321.84	319.47	309.21	314.33	316.31	318.59	325.81	321.66	315.98	318.92	310.98	321.42	313.21	326.18	324.73	324	312.86	316.95	315.18	318.06	316.21	317.79	316.06	319.27	314.99	313.9	316.77	315.74	325.12	311.39	315.57	308.99	326.77	315.54	311.58	315.91	314.96	312.88	316.21	317.44	314.66	312.42	319.15	315.79	325.8	316.94	315.21
303.76	298.34	303.73	305.16	300.5	307.53	307.24	300.42	303.75	306.42	308.62	307.56	309.72	302.93	301.92	305.4	300.11	312.18	308.56	303.23	306.87	301.17	311.89	302.17	305.09	298.96	307.28	301.14	300.41	302.47	302.12	308.5	301.8	309.18	308.04	301.39	305.79	301.92	308.29	304.77	308.6	305.36	303.8	307.77	295.19	306.02	306.11	304.74	306.61	301.56
297.3	297.52	296.02	298.03	290.76	294.99	291.5	290.42	295.26	296.02	294.99	296.31	295.62	290.62	288.7	296.99	290.83	289.47	293.78	295.79	293.82	293.63	296.83	292.02	299.72	292.93	295.65	296.92	297.05	300.17	287.16	293.99	284.57	290.43	297.59	293.47	292.08	295.54	296.56	287.31	295.12	289.28	303.49	296.02	304.36	291.96	290.51	297.33	296.98	293.43
298.68	300.25	305.36	297.41	303.63	303.39	298.22	300.78	298.89	299.67	306.14	308.58	303.41	303.19	296.92	307.6	305.82	304.15	296.26	299.56	301.76	301.05	297.67	293.81	303.47	296.34	302.26	303.87	295.62	300.26	311.41	300.32	298.45	301.06	299.4	300.02	298.08	295.96	294.98	302.15	300.64	295.2	308.44	309.25	299.39	299.4	296.21	298.27	298.49	298.18
322.1	313.05	320.13	322.01	315.79	325.87	310.66	321.41	318.74	312.81	317.82	320.86	323.11	308.72	317.46	308.52	313.46	322.32	315.25	308.49	318.03	315.44	317.87	316.03	319.31	311.71	321.56	318.77	313.31	313.48	311.11	318.72	320.76	310.59	316.32	315.3	319.33	318.94	308.54	321.38	310.2	312.34	312.9	329.39	316.78	313.1	322.62	321.99	315.62	306.98
287.83	295.3	297.45	295.44	295.07	295.42	296.31	302.79	300.86	296.28	297.18	299.03	289.77	294.22	295.52	294.87	292.47	295.83	290.87	287.84	298.85	304.01	291.63	293.56	287.1	294.81	303.33	291.26	291.8	292.77	295.33	300.53	296.65	288.3	294.43	300.97	285.53	301.42	297.23	288.2	290.8	293.93	301.65	298.04	299.35	292.11	291.93	297.06	295.77	298.03
301.4	301.52	304.88	302.77	294.85	302.51	297.7	299.46	297.01	299.72	306.47	295.57	300.14	306.08	296.2	304.84	297.68	300.49	301.94	303.77	292.02	293.29	301.94	296.27	303.62	300.26	294.73	299.67	298.95	302.52	299.05	305.05	301.95	305.94	302.36	301.23	300.83	300.33	296.11	302.07	301.39	300.78	298.25	308.32	302.25	299.25	296.1	306.65	300.63	296.56
296.62	296.34	295.02	296.2	294.83	300.49	299.98	296.45	297.82	291.05	293.84	288.74	297.15	286.08	304.75	304.09	294.03	295.78	298.04	292.09	294.31	290.19	296.11	296.56	291.24	300.52	298.94	280.82	297.66	296.17	298.11	291.95	295.02	300.32	289.87	298.02	298.02	292.79	298.87	299.43	296.27	296.15	296.96	295.42	297.28	295.33	297.89	294.71	294.45	296.95
318.82	324.65	316.49	319.46	325.72	321.75	310.65	321.34	326.13	324.62	320.38	328.02	313.92	318.79	326.41	319.45	324.68	318.66	321.07	321.01	314.09	320.49	318.48	325.3	320.32	318.88	310.35	322.02	315.9	320.89	323.19	321.82	314.96	315.17	321.5	321.87	318.59	323.15	321.47	319.55	324.89	317.53	320.16	318.28	320.28	315.34	322.61	321.89	323.93	321.81
309.04	311.72	312.99	316.97	312.39	307.55	318.17	314.43	311.93	311.16	315.35	311.64	315.92	313.57	313.23	319.26	309.78	307.75	318.38	319.69	307.96	312.06	310.83	317.85	314.19	317.5	310.38	310.59	311.88	316.6	311.65	313.21	313.52	312.84	320.97	308.04	315.14	315.51	313.6	310.21	320.73	313.39	307.62	317.22	313.02	312.42	311.09	312.44	315.1	303.75
316.41	315.77	308.7	314.15	312.61	322.18	322.11	317.33	317.71	315.44	305.23	316	312.36	318.66	313.43	312.15	313.33	314.89	313.87	311.91	310.08	318.74	314.24	314.92	311.69	311.11	316.62	318.11	309.14	314.02	313.76	312.4	315.91	316	315.54	317.63	318.8	313.51	312.83	312.64	310.21	318.96	313.68	315.52	316.94	310.2	314.76	320.02	307.31	312.09
305.76	303.09	303.39	302.18	302.02	305.17	305.76	307.6	302.85	304.64	308.45	301.69	307.21	306.13	300.12	303.58	299.5	305.16	300	297.67	301.07	299.79	303.41	304.97	312.5	305.64	304.14	304.22	303.35	304.15	299.3	298.42	310.72	304.68	305.78	305.37	305.27	302.58	298.95	297.83	303.12	302.46	308.42	306.32	305.94	299.52	313.22	305.76	306.33	302.97
312.42	309.74	313.97	313.13	310.21	317.38	317.47	306.45	321.16	307.89	310.21	307.4	304.59	318.42	312.7	320.69	311.57	309.69	316.53	316.52	314.35	317.52	315.03	316.91	310.73	314.4	308.01	314.86	314.92	306.48	311.8	315.87	317.05	316.35	315.89	320.18	322.05	321.06	308.45	317.89	315.73	313.76	316.77	313.89	316.37	315.33	309	314.23	318.73	313.4
292.28	297.62	293.55	299.08	302.86	293.34	302.83	307.27	303.35	298.86	302.93	299.64	307.68	291.21	304.64	297.5	301.64	301.82	299.82	301.67	296.74	302.64	305.15	299.96	300.34	306.65	303.58	299.91	304.76	301.84	301.17	298.85	302.07	300.03	300.86	300.96	295.83	305.63	301.38	301.58	304.92	302.75	300.47	301.09	300.29	300.54	304.27	303.59	296.31	308.14
299.93	301.98	307.15	304.31	306.21	306.31	305.43	306.47	308.43	302.9	300.97	307.68	293.03	299.96	299.71	305.65	306.7	299.22	303.74	301.45	304.03	303.38	304.35	297.96	302.48	296.86	300.55	295.3	301.86	296.65	298.1	296.33	305.19	301.02	306.84	301.83	298.43	299.42	303.58	300.98	306.28	302.25	295.56	305.62	301	303.57	299.98	294.61	296.03	305.42
311.33	307.24	311.94	311.26	305.48	304.15	299.52	303.87	303.34	305.93	296.51	307.9	300.1	304.27	306.71	308.07	298.77	312.26	308.58	308.38	305.86	308.34	302.48	310.74	303.07	310.85	305.59	301.39	309.48	310.3	305.74	303.47	305.75	307.58	304.52	300.6	303.3	305.23	302.92	299.86	300.27	300.83	300.42	301.57	305.8	307.53	307.02	308.8	307.52	301.61
311.4	317.69	310.71	314.89	307.49	309.15	317.92	312.15	313.17	309.71	316.09	309.72	311.96	308.48	308.44	315.36	318.58	316.93	315.38	313.55	314.66	308.45	306.75	311.38	313.43	314.75	321.19	308.31	310.86	318.9	312.75	314.33	313.69	317.54	306.46	315.4	314.5	311.82	314.68	316.24	315.14	313.83	311.11	317.68	315.78	321.36	316.22	317.58	313.52	307.24
305.84	308.01	309.36	319.08	317.52	316.19	307.89	308.3	312.27	306.86	313.2	307.12	311.76	307.18	308.47	315.05	315.41	315.34	317.12	306.15	313.96	314.83	314.76	304.96	313.23	306.89	308.37	308.98	314.5	316.01	309.34	304.54	311.81	307.26	308.08	307.84	309.52	318.77	312.87	306.26	308.74	312.46	311.55	310.82	312.74	308.19	313.31	307.72	317.7	306.61
314.56	311.47	313.86	314.48	314.32	318.06	313.93	320.95	314.69	316.66	310.53	309.22	308.7	317.31	312.76	320.2	313.98	317.51	316.31	314.9	306.25	317.37	315.6	317.05	317.72	310.79	310.64	316.61	319.38	314.61	317.38	313.72	314.58	312.36	311.32	316.45	316.46	312.01	318.37	319.71	316.69	307.93	310.05	317.34	318.94	315.32	320.05	316.19	312.8	307.39
302.56	292.79	299.05	294.57	300.43	298.2	295.57	289.4	295.28	297.24	298.43	289.77	299.5	296.4	298.44	296.8	294.26	299.52	297.82	301.32	294.31	294.74	295.14	290.61	293.96	304.67	296.69	298.52	295.1	296.33	297.41	294.04	294.37	296.68	293.88	292.61	299.93	292.16	294.95	293.54	298.1	295.28	295.91	302.62	299.43	297.48	300.92	298.27	294.24	294.1
304.6	307.33	309.28	320.6	314.03	309.52	319.19	302.48	314.85	314.99	311.48	310.27	312.68	307.98	309.79	313.93	312	315.75	308.17	311.76	310.35	306.59	315.91	309.08	315.39	312.85	305.57	318.08	304.71	304.4	317.02	317.71	306.43	316.53	310.62	311.4	307.64	310.68	305.84	308.6	318.41	309.99	307.05	306.6	309.68	312.19	312.16	307.2	313.08	309.03
321.9	326.39	311.35	314.95	318.85	310.77	314.99	312.05	307.32	319.4	313.07	314.97	325.26	318.62	322.88	318.36	320.53	311.38	320.04	316.29	310.71	322.37	319.01	313.01	312.85	320.38	316.67	317.49	314.11	308.42	319.82	313.97	312.24	312.33	322.09	316.16	321.96	320.09	316.72	314.87	319.9	321.14	316.32	315.37	308.64	305.9	315.89	316.89	314.3	315.82
298.2	306.22	294.11	299.87	299.93	300.34	305.77	301.64	288.57	304.04	303.32	301.01	303.87	303.88	296.76	309.31	301.82	301.9	301.48	297.4	295.39	302.06	306.51	306.31	299.68	304.82	301.77	304.66	302.2	299.64	304.48	303.79	304.75	305.3	304.72	308.14	300.61	295.84	295.57	301.99	300.79	295.81	303.14	299.65	302.57	295.24	298.23	307.98	299.92	302.66
312.8	305.39	311.68	314.33	310.9	306.45	305.59	306.13	303.23	308.62	309.49	310.35	313.43	302.84	310.95	305.63	307.47	308.4	298.01	305.2	311.47	299.44	308.96	306.31	302.52	304.53	301.14	300.84	307.7	312.71	312.84	305.42	306.27	303.52	309.02	308.29	308.01	314.52	306.58	303.48	310.2	307.55	307.79	307.43	308.28	308.94	308.4	307.12	302.14	305.37
309.11	309.85	310.36	307.16	319.62	302.76	309.96	313.81	309.54	309.94	308.91	303.57	309.73	311.78	303.7	312.89	310.88	306.8	305.21	312.32	307.72	310.77	308.97	307.79	311.61	305.84	315.38	307.88	305.58	311.44	306.77	312.98	316.53	305.34	317.94	309.38	306.32	307.3	310.27	310.76	311.85	310.98	313.87	305.85	309.63	306.03	311.69	311.01	309.05	309.2
307.43	309.99	301.18	305.92	304.87	307.55	302.07	305.13	305.62	302.71	305.13	308.65	296.54	301.86	308.67	296.73	309.13	303.48	305.56	309.79	305.24	311.85	312.01	304.73	302.39	302.05	302.59	301.59	301.98	305.1	305.13	298.32	308.68	305.6	305.88	306.23	300.97	305.64	306.48	305.94	304.52	305.5	302.49	303.69	293.21	302.63	303.76	306.74	304.79	299.72
308.44	298.68	298.46	300.12	307.44	302.02	300.49	306.95	305.1	308.56	300.96	300.39	301.57	299.02	296.99	304.99	302.5	302.62	301.34	303.42	303.94	305.29	303.32	302.27	310.99	296.88	306.21	303.01	304.44	302.63	306.09	304.39	304.12	303.73	300.73	312.63	300.73	302.77	295.37	302.96	313.52	303.86	309.53	307.59	311.02	300.13	303.79	298.83	298.7	303.61
307.33	307.13	312.98	314.5	307.74	304.02	305.87	303.75	307.52	308.06	307.35	307.23	305.86	298.97	304.36	313.36	303.64	310.9	312.95	304.27	308.49	299.08	306.6	305.69	308.45	307.69	306.16	298.83	302.37	300.29	308.73	308.11	302.83	297.2	308.29	308.99	305.96	308.09	304.7	309.93	307.62	306.38	304.55	309.38	312.27	312.88	311.39	300.28	306.78	310.89
301.93	311.02	305.88	306.67	313.49	309.4	303.69	308.82	304.02	311.68	303.68	308.68	307.99	303.74	303.61	306.16	314.64	308.28	309.22	305.66	306.82	305.93	303.1	305.78	309.22	304.98	307.6	306.11	304.78	309.7	303.81	303.63	306.73	305.53	307.23	304.7	309.18	304.48	306.3	308.16	312.06	310.48	304.49	304.66	313.65	298.57	310.17	306.82	303.1	307.18
298.48	307.94	299.14	303.41	297.45	299.25	301.1	299.6	299.76	305.94	303.19	302.75	299.29	298.93	306.21	302.47	300.9	301.86	299.85	300.42	302.97	308.96	305.56	300.04	297.84	303.32	298.98	305.64	301.6	300.41	304.36	299.87	304.58	305.54	303.88	306.74	307.94	298.27	295.4	299.92	303.93	302.35	307.04	305.92	303.31	304.05	300.76	302.88	300.81	298.93
313.01	302.71	308.78	306.91	305.11	307.4	299.01	306.41	302.14	302.19	299.83	308.53	307.7	302.89	303.02	311.86	299.88	300.09	312.67	305.92	305.31	303.26	304.82	305.09	305.66	306.59	306.24	298.52	304.05	297	306.54	304.71	304.89	305.41	301.69	310.12	305.72	300.28	300.6	302.25	306.66	309.04	297.29	305.83	301.9	307.4	304.36	305.2	299.2	311.31
316.13	314.23	310.09	308.17	311.85	315.27	311.27	312.3	309.46	313.57	308.39	308.69	315.93	317.68	319.27	316.74	314.6	319.58	314.66	320.72	316.08	309.71	314.12	313.25	312.31	310.8	317.86	310	323.95	322.59	321.08	315.34	315.08	309.03	312.14	316.42	316.19	314.72	311.97	310.56	321.14	318.22	316.98	313.91	317.03	320.98	315	321.05	314.1	316.94
321.19	323.54	316.25	317.29	315.04	326.35	316.54	318.4	317.49	324.25	318.38	316.1	315.81	322.11	321.65	312.4	316.33	320.88	319.3	321.27	316.04	324.74	318.2	309.76	320.84	320.82	318.83	311.97	319.17	310.17	317.66	322.38	322.27	320.34	313.92	319.67	315.9	318.63	316.36	325.13	319.39	313.64	320.65	319.56	314.15	314.68	319.86	310.72	319.66	320.2
319.18	314.95	308.79	315.35	313.27	302.75	304.31	309.82	315.98	309.66	313.58	313.24	305.41	306.63	307.14	306.47	307.09	310.95	310.59	305.84	308.05	305.46	309.74	305.89	316.69	306.76	312.43	312.65	306.7	310.86	308.7	308.03	313.84	311.97	310.01	320.53	308.08	310.93	304.52	304.59	311.89	313.04	307.02	307.63	311.06	307.49	309.81	307.04	310.98	310.35
306.24	307.51	303.01	298.89	299.92	306.11	300.15	306	301.17	299.5	302.24	302.48	307.27	304.47	304.49	313.21	307.09	297.05	301.05	302.06	304.98	298.99	305.18	305.98	304.07	301.3	297.01	304.76	303.34	303.38	308.98	307.04	304.93	307.25	302.53	307.16	303.02	307.07	307.18	301.76	296.79	309.27	301.99	308.59	301.1	301.94	298.43	304.22	297.79	305.86
299.23	302.16	309.11	308.25	303.98	302.76	299.65	301.84	298.89	303.76	299.71	306.21	309.01	302.66	309.45	302.83	310.12	306.51	302.78	298.4	309.8	302.8	302.59	303.18	301.47	306.75	301.58	303.99	308.53	306.9	306.59	305.72	307.92	305.74	303.64	303.81	300.75	305.05	309.69	304.63	303.68	302.35	300.75	305.27	305.86	301.12	300.99	302.78	303.08	302.02
324.39	323.68	329.51	329.23	322.71	320.92	320.84	327.17	328.91	328.85	319.75	319.33	322.19	324.19	324.74	323.59	322.19	321.74	329.9	326.31	313.25	329.86	326.48	325.27	322.14	331.03	326.32	326.42	334.29	327.43	328.57	321.03	328.82	322.21	320.63	329.28	328.23	328.52	321.32	325.65	319.36	326.53	324.73	327.25	327.24	329.94	326.83	333.41	324.22	325.96
318.03	316.33	317.93	323.59	320.42	315.12	319.19	326.32	317.87	315.67	313.73	325.7	319.05	314.86	326.14	323.48	320.38	320.79	320.45	318.59	315.31	320.31	323.09	317.65	321.53	325.67	314.79	318.78	327.42	318.3	310.88	320.9	322.52	319.86	313.76	321.08	324.39	318.98	316.73	317.28	319.27	317.8	314.36	322.51	322.55	314.22	320.26	322.34	321.8	318.61
316.9	331.73	319.61	321.41	314.9	331.73	330.31	327.79	330.79	318.37	336.86	319.32	324.63	329.15	328.06	321.5	323.01	324.22	322.01	326.16	329.3	326.67	327.18	328.34	320.21	327.06	325.63	316.89	326.55	319.23	318.34	323.98	325.12	320.89	329.16	330.9	325.06	325.9	326.2	322.85	320.88	325	319.61	325.15	325.16	326.88	322.81	323.55	323.68	323.65
318.41	315.38	319.31	318.15	314.15	313.28	315.19	309.11	322.1	314.11	309.35	314.66	313.03	319.86	316	317.62	323.19	308.75	316.54	317.26	316.82	311.6	311.74	320.9	312.14	316.61	313.47	314.08	313.99	312.28	312.45	311.16	321.21	319.29	313.75	315.38	310.05	313.05	315.71	313.54	311.3	311.82	318.67	314.46	316.64	316.51	319.42	319.23	315.6	319.09
320.45	319.59	309.22	316.22	310.12	314.76	320.22	313.36	320.5	325.7	318.55	318.45	311.32	310.65	317.23	315.29	317.54	319.5	313.29	313.26	309.29	323.13	316.44	314.57	316.2	317.05	320.49	311.3	317.74	313.18	317.86	311.49	319.82	317.57	316.56	313.61	313.47	308.5	311.79	308.59	312.49	312.83	313.28	316.61	314.98	312.95	319.22	313.64	312.92	317.31
292.77	301.16	287.82	293.51	291.89	291.45	293.64	293.33	295.66	295.96	290.84	298.53	292.6	287.76	294.35	295.59	293.09	294.41	297.19	292.74	298.32	289.64	301.03	295.82	289.78	288.65	302.04	295.76	282.29	289.7	296.97	297.89	288.88	301.23	295.35	290.24	294.85	293.4	295.82	295.93	292.38	290.22	296.99	291.18	288.59	289.43	293.25	298.79	291.64	293.87
317.68	315.83	315.64	317.49	310.76	313.06	308.47	313.26	312.2	318.84	313.85	312.68	313.48	315.17	318.73	313.49	311.33	306.83	312.76	313.54	313.51	311.7	309.93	318.51	308.15	314	311.72	311.39	312.94	313.17	316.66	316.58	314.06	313.9	311.52	306.97	307.89	309.9	312.87	313.76	314.16	307.27	315.19	311.55	317.18	314.9	307.84	308.29	320.8	320.31
302.91	304.44	304.84	303.24	303.9	301.67	296.65	305.28	303.53	300.75	305.69	317.45	307.68	303.61	309.75	302.63	304.14	298.73	306.41	301.56	303.21	299.36	302.39	303.7	304.99	308.98	307.54	302.88	298.45	308.13	298.5	299.31	305.22	300.64	311.11	308.04	304.53	302.07	308.31	304.03	299.84	314.61	307.46	303.77	303.48	304.53	308.99	299.85	296.76	308.72
308.05	310.58	311.24	306.71	315.82	305.49	305.5	303.24	312.2	304.93	314.49	307.24	313.78	306.99	307.87	312.63	311.16	311.3	309.05	308.51	307.28	305.8	309.21	307.5	309.38	314.47	315.45	315.66	307.41	309.72	312.97	304.62	308.59	311.73	311.78	302.29	311.51	313.81	306.57	305.7	307.85	305.8	310.68	313.71	312.6	306.9	301.56	311	312.27	311.87
309.12	316.75	312.69	318.75	316.34	311.35	314.83	314.07	316.39	317.62	325.62	314.77	308.81	315.04	319.97	315.14	311.41	312.92	313.35	313.45	316.87	313.42	321.32	312.28	313.88	311.58	313.42	316.21	310.52	314.98	319.24	309.56	310.74	316.22	320.67	316.31	312.5	315.74	314.58	320.59	310.92	314.57	318.13	319.43	311.5	314.19	319.03	320.06	315.88	311.87
310.87	320.2	311.05	315.55	313.06	314.27	310.25	314.87	312.05	320.66	309.99	313.96	326.56	321.65	321.23	314.98	311.86	306.98	312.91	312.98	317.83	315.33	314.95	308	314.32	306.73	316.28	312.06	313.51	320.31	313.63	314.71	311.72	317.36	313.93	310.5	314.96	316.51	321.02	316.93	315.06	318.72	302.7	315.98	316.68	315.32	319.47	308.37	312	322.42
308.17	309.92	311.24	306.61	319.73	318.75	308.49	308	309.78	304.86	311.36	299.95	306.18	306.17	311.35	309.47	306.47	307.91	307.28	304.79	309.24	309.66	309.83	306.24	308	307.73	312.39	313.11	311.15	313.81	307.4	313.44	308.81	311.64	315.53	311.26	311.27	308.49	309.44	310.99	308.42	307.61	311.89	315.09	310.05	316.13	310.75	309.14	308.49	303.85
299.44	305.88	300.33	313.59	312.34	305.77	300.94	306.6	303.89	304.26	317.03	299.77	310.6	312.72	314.12	308.57	298.41	312.17	308.76	303.96	304.63	303.3	304.57	304.6	300.44	301.46	308.46	311.07	307.15	304.51	305.06	311.19	302.66	306.45	309.56	308.82	305.43	306.72	304.98	306.84	309.36	308.83	303.66	303.69	305.96	311.46	309.5	301.03	305.72	309.95
312.6	304.46	311.42	311.75	309.54	305.31	307.24	319.4	309.46	307.14	307.08	308.06	313.7	307.26	305.14	311.1	311.98	317.3	310.02	307.15	311.66	309.85	305.96	307.79	311.63	312.48	309.82	305.87	320.82	310.18	312.02	308.26	305.24	311	311.23	313.16	311.3	311.76	305.5	307.35	306.65	317.89	311.26	314.93	309.42	313.37	317.21	306.78	310.14	309.28
302.72	306.98	305.41	306.06	303.52	304.28	310.99	299.9	302.09	305.05	303.53	306.36	315.14	311.97	304.42	310.88	309.86	307.6	309.92	308.12	300.56	308.51	306.93	301.4	304.04	310.48	301.55	302.76	307.3	304	302.26	304.78	307.32	312.03	309.61	301.62	311.56	300.37	313.54	312.59	305.95	303.95	301.35	309.05	311.01	302.15	307.63	305.91	302.41	305.3
309.01	310.88	314.9	311.05	314.02	310.23	317.01	309.58	309.56	315.03	315.21	311.47	314.51	307.66	315.7	313.17	320.68	314.79	305.66	314.54	317.75	318.53	302.48	317.22	318.22	306.14	306.86	309.29	311.93	311.78	315.61	310.07	316.05	310.97	309.7	314.77	314.37	311.57	314.42	309.21	312.54	311.39	317.46	313.17	313.2	316.81	314.07	308.13	318.86	313.26
309.2	319.39	313.28	316.67	308.22	310.08	312.35	314.31	314.01	316.59	316.52	310.74	311.27	312.43	310.13	313.68	305.71	314.58	308	315.07	308.55	311.53	313.32	314.06	315.21	317.85	317.03	314.34	312.27	309.86	311.48	310.53	322.1	308.39	314.47	307.45	311.01	310.86	313.44	312.56	310.63	304.38	314.75	308.78	312.82	320.65	309.36	313.05	314.25	320.55
315.93	313.32	326.54	317.76	318.3	318.42	312.89	319.74	314.33	320.26	319.85	317.03	314.76	320.63	325.54	317.51	318.07	308.71	317.54	317.91	317.4	322.95	322.25	324.89	324.19	314.44	313.89	317.12	318.23	319.83	318.46	316.07	312.28	328.22	317.13	313.68	318.97	313.69	315.49	311.23	318.27	314.28	318.61	314.04	310.78	322.8	317.87	315.53	321.41	314.1
308.27	312.39	310.47	306.21	308.7	310.64	305.35	305.22	304.62	310.42	307.47	309.76	311.66	309.97	310.58	304.9	309.85	314.36	312.16	314.91	304.8	309.11	303.12	305.26	308	314.71	307.67	310.6	304.41	304.95	310.2	310.22	303.2	307.78	315.83	315.05	313.42	308.13	310.8	309.45	313.85	305.19	307.53	318.17	308.76	311.16	306.91	308.94	304.46	302.77
336.06	329.98	334.33	332.03	320.19	325.77	331.2	331.52	333.07	324.54	327.24	331.06	336.15	327.72	324.7	333.04	322.63	325.57	322.23	327.79	327.65	324.86	327.47	325.42	328.47	328.99	337.01	319.77	319.11	328.62	336.31	333.85	323.25	331.16	326.2	330.5	326.63	328.14	335.48	330.16	325.65	329.11	329.41	335.21	332.14	333.34	325.28	325.77	328.7	333.19
305.25	303.29	310.12	314.07	313.11	301.17	306.89	314.38	307.57	309.79	311.35	310.94	304.09	307.84	304	306.38	306.61	316.75	311.96	311.18	316.27	313.28	306.27	313.2	309.03	311.77	310.43	311.83	310.67	306.61	311.49	305.1	314.49	313.54	312.33	313.31	311.69	312.6	313.81	312.86	315.16	300.97	308.35	317.1	308.7	315.34	303.97	309.52	309.56	307.61
309.65	310.74	304.39	320.84	314.76	312.64	312.6	314.02	315.3	311.47	308.34	315.19	320.93	315.68	315.83	312.63	310.88	315.09	320.71	317.55	311.55	318.07	319.28	317.2	313.47	310.63	308.32	309.29	315.39	312.88	321.31	313.23	316.7	306.91	308.86	317.63	313.35	308.56	313.4	314.58	307.14	319.66	310.53	315.21	314.96	310.75	329.48	317.66	313.19	308.37
313.58	309.06	309.8	313.76	315.63	322.31	313.36	308.65	311.95	314.88	308.62	316.23	311.18	314.45	314.84	312.77	318.66	315.44	317.17	314.94	314.91	315.99	318.51	311	316.41	312.78	313.36	308.83	310.24	311.9	306.68	316.65	314.4	305.11	312.05	316.36	316.1	322.17	312.26	314.89	317.62	316.2	303.74	312.09	306.38	316.52	307.71	313.65	311.6	307.81
298.83	301.45	295.54	294.29	307.63	302.19	293.32	289.81	296.91	291.56	298.77	290.01	299.76	288.9	289.55	299.41	294.69	296.87	285.78	297.61	291.03	291.25	296.29	298.73	298.14	291.97	289.6	298.3	290.01	298.61	300.47	288.74	287.42	296.2	290.71	297.06	304.17	295.09	296.28	298.54	287.33	295.06	288.9	294.48	292.99	295.83	299.42	303.2	293.68	297.13
316.06	314.91	315.68	315.53	318.79	316.7	314.69	315.76	317.29	309.28	314.47	308.85	319.95	311.53	314.36	317.27	318.63	316.39	310.43	317.92	314.17	312.92	315.55	316.46	316.48	311.3	317.1	316.44	315.45	321.31	316.02	314.77	317.74	317.01	316.52	312.44	313.64	315.74	316.6	313.4	309.64	316.41	317.53	312.03	320.26	314.99	315.1	310.22	314.97	312.03
301.75	299.2	305.13	304.4	298.6	305.31	297.13	304.44	307.7	303.44	299.77	300.12	294.35	306.87	307.13	305.94	306.26	306.51	302.37	300.86	307.02	299.77	300.02	303.32	296.68	304.82	312.62	298.86	303.41	305.25	305.4	300.38	304.11	305.49	305.32	306.33	300.53	298.55	307.32	301.77	300.52	302.32	305.77	305.48	303.07	300.45	306.31	303.84	302.85	302.99
299.31	306.08	310.55	312.1	310.62	304.13	308.95	310.15	307.99	312.35	307.43	313.65	311.15	304.11	307.88	313.75	314.72	311.47	306.64	311.72	311.99	312.74	304.03	308.51	309.63	310.27	314.87	304.58	299.63	312.14	305.35	305.13	307.82	308.6	310.54	305.8	305.2	308.72	306.83	314.02	305.48	309.71	306.58	299.38	300.69	310.38	312.9	311.42	310.13	313.33
312.04	295.68	300.81	304.84	307.26	305.04	290.22	300.39	301.55	306.9	302.62	310.34	306.88	311.03	302.27	308.91	304.74	305.06	304.63	302.78	300.76	302.11	303.69	314.3	306.26	315.66	302.16	301.42	301.87	309.33	301.34	302.39	302.21	305.03	295.19	299.87	306.11	299.53	309.83	307.15	307.59	307.64	302.61	304.82	299.32	305.23	300.84	304.74	305.37	297.42
298.49	296.79	281.73	292.26	293.04	296.74	292.73	304.28	298.82	294.88	293.39	299.19	297.12	294.44	299.24	291.78	294.3	294.23	292.86	295.44	300.42	295.55	293.13	289.61	300.65	297.28	300.24	301.32	296.21	293.6	297.18	289.8	298.07	299.85	292.16	301.36	292.04	290.98	294.29	294.51	302.96	293.26	290.97	291.38	297.21	292.75	293.7	290.62	296.82	300.24
311.68	308.89	307.3	314.03	311.12	315.54	315.18	310.76	309.71	311.02	310.24	307.64	315.18	305.49	313.73	305.19	313.06	309.69	306.33	307.89	312.52	302.83	313.39	309.57	301.74	304.76	304.19	306.63	309.3	315.63	308.26	310.72	310.89	309.74	315.57	309.83	308.74	307.55	303.86	309.51	305.64	304.77	311.75	313.14	319.21	308.1	312.13	306.05	309.63	308.3
305.01	298.09	304.35	309.75	311.71	303.71	304.49	306.12	303.72	304.83	301.09	304.59	308.37	306.98	304.32	302.92	303.19	306.46	311.33	304.99	309.98	305.99	307.61	309.87	305.61	310.41	309.37	312.9	309.28	311.47	302.14	301.67	307.77	305.82	309.77	303.47	309.12	304.26	315.31	306.85	303.72	308.82	311.8	308.82	306.75	306.91	310.33	302.87	303.92	307.76
303.69	299.95	300.91	310.48	303.63	297.56	303.88	295.88	301.22	307.6	307.62	302.17	301.17	307.55	306.9	311.04	298.35	303.64	306.45	300.59	306.25	296.53	303.9	305.94	306.61	304.1	304.49	305.84	299.02	306.15	304.13	303.67	306.18	302.29	308.56	300.91	304.05	295.93	303.25	307.99	301.76	310.24	304.68	301.7	303.31	304.36	308.21	305.91	302.39	311.78
301.54	300.09	305.34	302.61	303.04	305.03	302.69	311.07	301.1	311.77	304.58	300.29	298.35	297.2	301.05	303.28	303.98	305.8	305.23	304.39	303.77	300.72	305.66	296	305.74	306.37	300.99	300.82	306.64	303.01	313.03	296.37	301.73	305.32	304.51	301.51	305.85	308.02	295.22	303.17	302.65	304.48	299.06	303.15	296.71	305.49	297.53	296.62	293.82	302.5
307.38	303.17	302.15	313.42	303.81	302.88	304.07	304.57	303.57	303.93	298.12	306.16	302.12	302.06	308.82	308.75	306.94	305.8	300.94	297.37	305.69	304.55	303.24	300.72	301	303.59	302.17	304.71	300.6	300.03	307.05	299.82	308.2	303.23	306.01	303.75	307.73	297.79	301.45	298.91	304.97	299.5	307.3	299.66	307.93	298.13	307.86	309.85	305.64	310.77
301.25	309.12	305.19	304.82	310.25	307.92	307.46	305.28	307	306.05	300.52	303.8	306.43	306.79	303.39	311.41	305.04	301.9	305.4	306.59	303.29	309.95	310.63	311.35	304.57	307.22	304.75	308.1	312.41	318.53	310.61	307.02	301.69	314.32	310.24	313.88	310.67	302.41	312.01	301.73	306.67	305.58	306.06	309.71	309.99	308.07	312.24	312.75	306.59	308.22
303.07	304.8	304.32	304.57	309.1	306.26	308.81	302.4	308.5	312.24	306.08	308.82	307.09	310.4	305.91	306.34	303.96	298.09	304.37	295.38	301.65	304.18	307.81	303.84	317.73	304.59	312.17	304.17	305.39	311.9	304.73	303.17	306.79	309.85	306.12	307.65	309.51	303.24	298.9	307.61	301.41	308.03	299.92	303.73	303.67	306.1	308.14	309.83	298.46	312.55
328.29	330.28	326.37	318.49	324.39	324.74	333.4	329.52	326.48	328.14	329.7	325.89	324.4	323.69	329.24	327.97	325.75	326.65	337.51	327.36	321.86	329.08	327.83	322.28	333.3	328.31	331.21	331.52	333.86	329.65	323.81	326.65	323.66	322.88	336.53	328.49	332.04	321.5	325.15	325.02	327.18	332.31	332.22	326.81	315.15	325.13	326.04	319.34	331.46	331.91
298.97	293.95	295.61	301.35	291.52	300.33	295	295.44	295.26	297.02	298.02	294.48	296.21	295.95	290.39	300.78	299.74	298.42	301.98	297.28	299.88	296.87	296.78	293.64	298.07	294.32	306.22	303.63	293.96	294.77	295.33	289.93	295.84	301.26	297.1	298.71	290.54	295.34	300.94	299.8	297.84	306.36	297.93	290.47	290.71	291.27	294.58	295.62	299.47	288.37
325.9	313.06	323.79	317.99	319.42	315.56	326.35	316.12	316.38	317.66	313.4	316.42	322.86	314.53	318.08	317.61	314.29	319.91	318.95	315.3	318.26	315.8	313.21	318.73	316.03	313.42	319.26	317.76	321.4	307.33	314.08	317.24	314.24	311.63	320.56	317.55	319.41	325.1	325.6	312.7	315.25	318.64	316.67	319.83	320.44	317.4	314.68	310.73	317.68	312.26
317.6	320.01	318.8	315.16	309.84	315.06	315.19	317.4	311.97	311.5	317.52	312.14	319.33	309.28	310.73	312.59	312.64	312.71	317.8	318.68	317.04	316.83	314.89	318.71	320.06	317.89	313.34	323.39	316.18	323.24	315.72	322.39	316.87	321.69	316.67	313.24	316.12	313.05	307.13	312.67	308.39	315.02	314.87	319.39	318.6	317.89	319.27	314.38	318.06	323.71
319.33	312.67	317.08	310.36	314.07	312.55	316.23	309.39	315.35	317.7	306.63	320.38	313.93	311.01	313.6	313.74	310.7	315.09	313.28	310.72	309.47	317.27	305.09	303.54	312.34	314.49	315.41	309.13	310.69	310.88	311.37	306.51	313.64	309.94	314.32	318.99	312.85	311.25	315.03	307.06	312.87	308.46	311.01	314.67	305.6	304.02	307.9	298.55	318.17	314.64
312	314.24	309.28	317.38	321.42	311.31	324.29	305.29	309.35	315.5	312.64	310.6	317.5	311.06	319.25	311.64	313.31	314.83	311.13	312.86	310.24	306.1	316.41	313.83	310.14	311.86	311.41	309.24	311.72	311.23	314.25	318.08	319.19	319.8	317.74	316.4	309.29	314.54	312.43	316.47	320.21	306.62	318.49	306.09	311.07	316.96	310.91	320.06	313.14	314.25
317.74	314.95	303.14	310.58	306.16	313.19	304.92	308.17	303.58	313.44	309.82	303.17	306.37	307.92	301.52	301.79	314.63	303.36	303.66	296.16	308.35	308.22	300.42	304.74	306.66	302.77	309.32	312.02	308.85	312.54	304.18	308.86	308.44	309.72	306.72	306.92	310.38	305.85	303.97	310.19	306.02	306.53	309.38	302.05	311.98	302.29	309.85	315.49	309.61	316.4
306.87	307.5	310.27	307.84	305.7	306.52	300.38	311.91	300.67	307.56	303.51	310.25	303.54	306.13	303.42	306	303.53	304.1	308.67	308.02	302.65	312.39	299.72	295.03	302.43	305.91	304.95	300.09	301.25	308.79	303.72	306.24	309.07	307.02	308.32	307.39	306.84	307.08	304.49	310.95	304.9	307.28	297.14	305.19	304.11	302	300.46	306.43	301.35	299.76
301.22	297.45	301.08	305.43	304.89	308.55	308.78	300.98	299.1	300.51	310.68	305.96	305.31	301.9	294.86	303.42	306.98	300.39	300.4	303.83	307.2	298.11	305.51	298.63	303.33	302.18	302.28	303.92	302.59	308.58	299.18	296.18	301.92	303.69	303.25	302.07	297.36	303.29	301.2	306	310.82	304.17	305.75	308.4	301.57	303.73	305.34	304.38	298.38	303.41
314.15	315.36	321.25	310.83	304.41	318.72	313.84	312.37	315.46	319.31	317.43	315.99	312.08	311.65	311.28	317.5	312.31	311.1	316.29	317.98	305.55	307.96	311.45	317.71	318.33	312.61	311.39	314.02	307.88	311.13	313.75	311.74	316.64	313.81	322.24	317.3	307.58	306.71	315.78	319.36	310.45	309.73	316.5	311.18	312.19	312.05	314.66	313	312.3	318.38
301.21	297.74	311.06	297.47	299.83	305.09	306	303.1	299.16	306.24	307.63	300.42	300.1	301.9	308.93	311.8	302.79	300.7	310.01	305.95	303.2	300.84	303.39	303.38	309.76	309.56	302.82	303.36	302.75	311.07	306.38	298.37	297.21	300.37	297.13	301.29	308.57	307.9	305.94	307.44	300.68	305.97	302.94	304.98	301.12	300.26	304.47	308.72	311.51	304.81
320.34	315.34	318.36	319.36	315.1	317.68	313.06	322.35	315.07	314.9	306.55	312	315.74	322.19	312.61	315.05	316.88	325.95	318.1	323.58	312.77	321.45	324.03	316.54	322.15	317.36	316.53	320.75	318.14	318.95	315.84	322.53	317.09	313.45	321.78	323.64	322.68	319.44	308.84	319.9	325.59	319.07	319.19	319.6	325.4	315.32	320.44	320.9	321.89	321.59
303.93	301.14	298.24	305.18	304.59	311.99	303.85	306.61	304.63	301.66	303.01	305.6	306.38	301.25	302.59	302.39	304.12	309.68	310.87	299.4	301.07	304.14	298.67	312.01	299.71	304.96	298.11	305.04	309.02	303.99	303.33	305.53	306.64	305.77	305.23	305.43	304.66	298.18	304.55	303.76	294.82	300.27	298.37	293.62	296.44	306.82	311.38	303.59	306.63	298.57
287.91	293.12	292.7	296.3	293.72	290.58	293.88	300.29	291.09	292.92	288.42	297.71	292.48	285.5	300.32	292.39	294.04	293.64	296.74	294.05	299.23	298.63	290.62	289.21	294.04	289.73	288.59	295.68	286.82	297.38	288.01	288.69	288.69	288.25	295.34	290.87	289.33	299.08	290.21	288.9	294.61	289.46	293.8	292.86	300.28	290.78	293.96	293.08	291.45	291.48
298.07	297.14	294.04	295.3	299.07	303.23	299.44	299.73	301.15	298.37	305.1	297.28	290.43	300.62	305.76	294.69	297.96	297.68	302.15	296.17	304.97	305.65	296.4	303.75	304.25	300.41	303.52	297.35	293.26	296.41	296.71	298.14	306.36	299.02	296.66	298.07	304.74	307.59	302.66	301.92	303.93	300.4	307.86	303.64	301.27	303.07	299.6	289.31	306.83	296.99
319.18	320.78	319.62	316.85	320.02	323.45	310.68	314.36	320.54	319.5	311.29	324.28	318.96	322.05	318.91	322.79	315.97	314.78	323.16	316.79	318.44	317.2	322.98	320.92	319.74	323	312.51	321.98	312.83	319.02	316.45	320.39	321.13	317.51	330.15	322.43	317.62	311.88	319.82	323.71	316.21	320.81	316.48	327.56	318.53	327.17	313.6	316	316.41	320.26
316.88	306.03	311.15	319.39	314.43	306.1	307.68	317.24	313.53	318.36	315.24	312.98	314.49	312.46	308.8	307.37	308.92	303.31	310.54	318.15	312.58	311.15	314.38	299.13	312.13	311.81	312.14	315.78	309.91	312.26	309.96	313.84	306.23	309.24	311.66	316.62	307.16	320.15	309.48	311.55	306.33	312.64	305.13	314.46	310.54	306.96	312.5	309.46	309.26	314.87
310.33	312.83	315.33	313.95	314.73	309.84	313.98	308.03	314.18	307.19	316.95	315.92	313.05	309.91	313.02	316.13	310.32	313.04	311.66	312.87	315.25	312.55	317.32	312.6	315.99	319.74	307.42	318.25	314.15	311.44	311.98	308.65	322.02	314.67	313.16	312.15	315.2	315.72	317.77	316.23	309.76	318.07	318.44	316.35	315.17	312.74	315.43	319.61	307.18	313.09
310.44	309.43	307.78	304.9	300.8	305.14	301.34	304.24	300.13	308.07	307.81	306.22	300.51	310.03	301.26	304.86	301.08	303.74	300.63	302.59	306.43	305.58	304.42	305.18	304.83	307.5	300.89	311.65	302.98	309.67	305.1	302.75	304.98	304.03	307.6	309.34	306.77	306.62	310.79	310.08	307.6	302.11	312.38	301.06	302.62	301.61	309.84	304.39	306.24	304.27
307.07	310.9	311.54	301.69	309.23	311.08	308.19	316.06	311.46	309.23	309.13	307.11	309.19	313.46	306.58	313.89	303.34	313.63	305.22	313.72	316.09	309.11	310.98	307.92	310.06	311.38	309.26	307.01	311.58	309.67	312.92	306.55	310.59	311.28	310.36	311.21	302.94	317.15	309.77	307.81	318.31	309.54	310.51	308.09	313	309.81	312.47	313.72	315.83	316.7
293.96	303.56	296.18	303.04	298.02	303.68	293.56	298.35	299.74	302.64	301.81	302.71	298.66	311.86	301.1	302.6	299.5	304.37	309.56	304.79	297.11	301.99	307.51	301.9	302.93	300.35	301.15	300.92	302.91	305.4	307.27	309.18	303.37	303.71	305.65	305.84	299.83	301.99	306.62	307.65	303.39	296.36	305	305.65	299.32	302.08	305.1	313.58	302.65	303.7
312.91	310.82	308.76	317	313.72	321.56	309.73	318.27	318.38	305.93	314.58	304.26	312.38	311.23	318.26	312.08	304.45	308.27	317.41	311.95	318.33	308.82	314.23	312.77	315.05	306	313.15	314.49	312.23	315.53	310.55	316.82	311.61	321	311.45	316.84	320.4	312.46	315.76	318.95	311.21	317.43	312.9	316.83	321.04	320.48	311.35	311.42	310.07	319.27
302.2	290.15	299.85	294.2	298.59	297.56	294.21	298.97	302.71	302.42	298.37	301	299.32	297.07	301.4	299.95	301.17	300.23	299.07	303.7	297.33	300.68	306.82	292.74	305.91	297.84	296.59	302.2	303.58	299.72	304.16	299.43	301.22	296.78	295.27	298.93	299.02	297.78	297.72	299.18	296.53	297.92	304.41	294.33	298.67	302.69	300.31	296.42	302.74	306.32
313.5	318.9	317.2	307.73	310.37	312.73	302.84	316.42	308.55	313.44	311.61	315.56	317.62	312.04	317.32	312.69	313.88	317.04	316.36	321.23	308.41	315.71	317.61	309.19	316.81	315.53	307.13	312.41	319.04	312.69	312.01	315.92	313.1	314.47	309.83	312.01	321.09	318.05	309.27	314.65	308.33	308.7	310.55	317.87	311.05	318.77	313.62	316.79	315.01	308.34
306.9	306.79	308.44	308.37	311.45	311	319.06	309.66	307.88	309.19	307.18	310.63	313.41	304.56	306.24	306.91	307.87	312.48	305.77	305.12	305.02	315.27	306.11	305.07	307.69	305.39	308.86	312.03	299.69	303.99	314.8	306.28	307.38	303.17	303.02	311.83	302.92	312.09	309.18	306.61	310.12	301.98	302.98	307.02	307.06	312.36	304.32	307.37	310.33	305.85
316.03	317.48	315.57	313.92	320.26	316.98	311.63	322.05	317.2	317.43	316.41	316.81	319.23	323.8	314.78	318.66	322.73	318.77	319.72	317.55	317.79	325.13	312.61	318.49	316.35	332.38	321.49	317.67	317.59	316.55	321.98	311.97	318.64	316.87	317.93	316.11	317.5	321.24	319.88	323.35	315.18	315.44	316.46	314.88	322.85	312.87	318.82	319.14	316.02	323.7
301.17	304.56	307.67	304.17	310.09	309.05	303.82	304.69	294.93	310.87	302.3	302.45	303.73	301.19	304.52	308.69	305.7	304.13	304.28	305.69	294.48	306.42	305.15	301.04	298.65	303.65	301.04	303.67	298.1	310.85	304.61	304.51	302.9	300.32	307.02	301.29	308.64	301.51	302.58	303.59	302.7	300.37	304.97	306.79	301.7	312.02	305.76	301.16	309.48	305.28
299.35	290.54	296.84	296.47	301.44	292.58	300.16	294.6	290.6	295.02	296.93	292.6	292.33	291.54	293.18	293.99	294.7	294.27	286.06	295.84	288.76	295.76	290.09	296.26	293.8	297.21	300.78	293.88	298.18	293.94	294.28	295.5	287.63	295.84	298.5	294.12	294.2	296.23	295.17	295.87	296.81	296.39	293.91	300.82	294.03	294.14	307.75	287.33	293.74	294.31
309.97	303.99	306.9	301.74	303.11	303.1	307.29	304.2	305.6	295.16	303.1	306.9	310.55	304.39	304.02	303.49	308.77	297.86	303.07	304.31	305.58	305.14	302.07	302.2	301.12	305.94	299.61	309.72	307.19	304.44	308.96	304.01	300.62	300.2	299.6	306.12	299.51	309.44	300.18	304.96	306.89	306.5	307.14	295.96	308.04	308.54	300.2	306.66	311.12	310.19
311.39	318.32	306.29	313.8	306	309.31	311.5	318.8	309.09	312.74	315	315.24	308.05	307.85	308	309.86	314.77	316.43	314.72	308.17	304.42	307.94	317.76	312.39	309.03	305.06	311.3	318.23	319.36	313.52	313.56	309.2	315.86	307.42	309.7	318.21	312.82	314.49	313.51	312.17	311.35	311.56	309.09	316.81	312.89	307.42	303.97	316.46	318.2	320.79
296	292.9	292.11	296.28	301.02	291.05	295.59	300.68	300.8	296.93	294.94	294.93	297.54	296.15	297.14	293.75	290.11	294.53	292.7	302.65	295.95	293.86	291.45	300.34	289.65	286.06	289.43	296.66	294.71	294.73	293.93	289.89	300.42	295.63	299.94	291.86	286.22	290.8	295.06	295.89	296.76	297.3	292.63	291.33	293.7	295.84	298.88	298.01	296.52	297.68
310.43	320.43	310.65	309.78	315.3	315.55	313.45	319.66	320.58	310.11	321.81	310.83	317.74	319.95	316.65	315.29	315.97	316.89	313.02	317.94	307.99	313.31	321.86	307.43	319.1	316.76	316.68	313.71	315.07	313.23	310.48	312.05	324.02	313.18	313.34	311.51	313.01	316.86	312.4	315.24	310.61	312.92	313.92	303.79	314.6	314.1	316.73	313.11	314.13	318.64
330.18	331.54	332.17	326.16	332.28	328.46	323.07	333.98	325.86	328.08	329.21	325.04	326.86	329.01	326.17	324.44	321.71	328.99	332.46	326.27	319.01	327.2	332.43	327.7	325.38	324.03	329.11	322.38	325.97	328.85	327.81	328.66	333.77	337.54	329.57	325.74	325.85	326.29	329.95	326.71	327.76	328.46	331.73	322.13	327.91	329.48	323.6	329.84	325.41	325.6
318.46	318.49	318.65	315.52	311.71	311.69	315.89	313.9	315.72	309.37	311.31	318.79	324.78	311.7	316.64	319.02	317.31	314.46	316.53	323.52	310.21	318.31	315.29	312.76	321.53	314.75	318.87	310.76	318.84	311.05	316.95	316.7	309.28	321.67	312.67	321.1	320.07	318.21	325.42	318.43	310.44	313.25	323.58	313.66	322.96	317.95	314.29	321.37	314.05	313.8
308.96	321.1	319.53	314.68	316.46	317.22	317.98	316.91	316.57	312.75	311.78	316.1	316.53	322.4	318.76	307.9	315.9	318.58	315.74	321.89	313.66	317.5	314.26	318.48	317.51	319.63	320.91	313.54	312.75	320.92	322.24	310.4	314.04	312.15	307.71	320.85	316.14	314.82	318.6	321.51	313.48	315.09	313.44	321.06	315.74	321.21	314.97	316.26	316.68	318.89
300.04	298.91	296.31	297.44	298.37	303.2	301.52	307.05	304.97	302.54	300.96	297.17	297.96	297.18	304.31	300.11	304.11	303.27	298.39	302.87	297.36	297.67	297.82	297.99	304.62	307.84	301.37	303.5	297.73	303.76	295.96	302.48	303.04	296.45	301.78	301.65	301.39	301.26	302.07	293.13	296.31	303.76	300.15	296.3	296.92	297.82	300.71	298.43	300.38	293.77
316.17	314.6	316.89	316.98	318.82	313.8	314.32	314.16	324.83	318.81	319.39	320.03	318.84	321.47	320.57	316.84	318.38	321.91	318.16	313.4	310.75	322.08	310.14	324.1	316.91	312.12	323.64	307.86	307.29	312.65	316.71	317.57	321.57	320.32	319.45	318.26	307.94	314.57	318.09	313.65	314.37	314.36	316.06	312.57	318.46	315.98	318	319.4	316.14	324.14
298.01	305.39	306.65	303.39	308.22	306.22	304.82	307.18	305.7	307.41	305.61	301.91	304.03	309.74	315.65	299.37	307.47	303.81	305.82	309.78	317.45	305.25	306.99	305.35	311.03	309.84	309.76	303.22	300.9	313.15	307.48	304.17	312.28	309.17	307.47	306.26	304.88	305.07	305.28	307.33	305.36	308.32	306.88	309.45	309.88	308.69	300.79	299.96	311.65	300.78
320.83	315.43	308.05	310.2	315.3	310.08	315.68	312.09	312.73	306.18	308.07	320.94	314.5	322.23	317.9	309.49	309.22	314.47	317.88	320.45	316.79	317.03	318.17	319.76	315.43	317.73	317.16	317.4	315.14	314.2	319.24	312.73	316.21	313.78	315.19	314.55	312.45	312.63	310.5	317.71	315.6	317.23	317.59	315.57	319.93	316.6	307.77	308.73	314.74	312.53
307.25	303.65	301.31	302.89	310.84	304.85	310.4	302.28	304.89	301.11	307.83	309.06	310.73	314.67	308.81	306.42	307.17	309.36	302.55	303.71	306.84	301.27	301.18	306.42	305.47	308.27	297.51	307.04	303.53	308.13	308.39	309.26	304.76	312.68	307.34	295.83	307.23	303.37	308.57	301.21	298.95	300.58	302.82	305.09	302.43	309.77	304.07	301.6	307.27	310.69
299.9	301.47	305.76	302.64	301.47	313.87	303.33	301.31	295.56	305.13	298.94	305.65	301.11	299.65	298.42	299.98	306.21	302.09	301	299.94	299.81	306.82	299.71	305.04	303.23	303.32	302.64	298.4	309.55	298.25	301.71	290.48	301.52	300.51	300.31	298.97	307.6	310.32	302.19	302.03	297.78	309.63	312.34	302.05	295.26	304.04	298.03	305.9	310.09	293.71
310.6	308.84	311.06	305.72	303.39	308.87	304.12	306.41	307.04	312.93	311.99	311.03	296.02	306.93	310.83	305.07	311.31	298.34	301.66	297.06	311.5	296.29	299.05	307.04	296.95	304.22	301.46	301.85	308.18	304.22	299.02	299.64	301.3	295.09	299.82	301.79	304.49	307.11	304.18	300.91	303.99	311.05	308.87	301.76	301.59	302.2	309.18	310.49	306.27	305.91
297.47	287.29	293.15	291.17	297.66	297.95	293.58	299.65	292.3	297.59	294.25	299.9	298.71	295.58	294.3	302.89	289.29	295.11	292.58	294.5	296.15	292.34	292.37	300.63	294.41	295.7	291.79	297.56	300.65	300.36	301.79	295.4	298.71	287.27	295.71	296.24	296.32	298.64	304.76	297.24	299.14	297.64	295.08	300.71	296.6	299.3	290.09	297.84	299	295.59
307.9	313.88	316.96	314.25	309.9	320.29	314.2	320.94	318.77	320.5	315.75	309.15	316.54	320.9	323.04	308.8	309.43	314.6	314.87	308.43	319	309.71	312.43	315.37	312.27	318.18	312.15	315.87	313.22	317.87	317.32	313.74	309.85	319.62	318.24	316.68	315.46	311.67	321.24	313.8	307.1	316.03	306.69	309.55	311.35	316.35	311.83	315.98	306.34	305.84
319.21	311.5	317.92	316.33	312.27	318.6	318.5	313.31	309.88	313.23	313.94	312.28	322.43	309.75	317.5	318.14	309.24	314.02	314.27	319.84	319.62	317.23	314.09	312.03	319.71	315.41	318.76	312.29	309.41	309.79	313.91	320.18	312.2	312.96	313.07	315.6	312.47	314.62	311.69	316.36	318.73	315.05	310.38	313.18	315.87	315.57	318.8	312.74	316.79	311.88
301.61	303.22	304	300.54	299.91	300.11	297.06	304.2	300.04	299.16	297.37	297.66	305.58	296.93	301.27	296.68	295.14	296.74	297.37	299.08	292.62	296.23	297.78	307.72	296.99	310.47	304.19	300.3	298.13	295.62	304.86	295.09	305.46	302.81	303.75	297.26	301.42	301.36	304.45	295.69	296	310.57	294.85	298.72	299.56	290.24	306.99	309.39	297.09	299.29
319.47	314.78	315.6	315.44	315.77	306.71	310.5	319.93	313.86	315.09	311.01	316.71	315.21	320.14	314.06	318.1	316.97	316.65	309.87	314.68	311.76	309.56	323.59	310.91	315.71	316.22	318.08	318.04	317.19	308.84	316.8	311.89	313.12	318.43	319.69	305.62	316.34	313.7	315	314.6	314.63	305.13	314.3	312.02	310.85	318.67	316	309.43	318.03	308.72
320.57	314.45	318.14	319.76	315.94	313.56	308.18	317.56	320.6	317.35	323.87	313.54	321.41	317.09	318.39	311.1	322.92	314.79	319.63	322.64	315.65	313.37	321.01	316.34	316.25	318.1	314.24	313.64	317.56	313.38	314.22	316.05	318.72	321.23	317.34	317.69	318.26	311.79	314.24	315.55	316.95	316.05	318.6	318.44	313.44	310.74	311.64	317.63	320.53	315.95
305.81	301.43	302.14	295.42	299.81	302.43	307.81	304.31	296.91	297.58	295.08	295.24	296.78	293.44	305.12	301.73	296.76	301.87	300.06	300.41	299.61	303.78	296.22	301.65	313.1	301.75	296.72	297.73	296.51	299.35	294.72	302.74	300.48	299.83	297.68	297.71	301.21	297.68	299.09	307.66	299.66	299.7	301.71	296.08	298.79	294.3	308.85	301.72	301.32	304.8
297.14	301.81	306.33	305.92	301.55	296.75	303.26	302.35	306.76	302.64	300.17	294.49	302.84	304.3	300.23	305.09	301.53	298.77	298.75	305.52	299.49	296.96	304.54	298.47	305.12	299.37	301.49	298.46	303.61	302.64	296.42	295.01	303.92	303.07	305	303.25	300.95	304.36	300.39	307.52	298.18	302.74	303.2	292.32	299.77	298.46	301.74	303.06	303.02	305.73
296.64	293.48	305.15	292.32	299.84	290.44	292.03	295.48	295.65	292.14	297.07	292.88	292.53	294.91	296.09	286.2	297.18	299.08	294.26	303.31	293.34	294.25	293	293.79	297.88	292.56	291.52	292.65	296.9	294.25	291.97	294.17	292.47	296.51	291.35	296.35	299	305.48	295.5	291.53	288.74	296.95	295.21	291.78	289.4	296.56	293.84	308.97	292.54	296.74
315.55	316.66	315.23	323.87	318.01	315.85	314.42	313.18	317.5	311.54	321.21	317.68	313.69	316.1	318.1	315.43	315.18	311.44	311.03	320.44	319.4	311.59	318.9	315.27	317.04	313.64	321.54	311.45	315.65	317.36	317.3	310.81	309.43	321.82	315.08	313.35	311.48	321.65	319.09	318	311.2	318.31	313.12	318.71	320.13	321.26	320.59	314.04	321.31	321.82
322.41	331.19	323.3	335.1	329.2	326.68	318.27	327.75	325.18	328.57	329.26	327.51	318.49	330.93	322.1	331.42	327.41	326.99	327.33	328.47	320.41	322.36	326.33	321.59	331.78	330.87	334.45	315.68	321.88	324.42	330.81	324.48	325.02	324.87	330.34	329.44	328.1	331.91	321.56	326.4	334.95	324.31	331.99	329.17	332.28	326.53	331.05	319.15	324.04	322.05
289.01	294.81	291.4	293.79	294.76	286.02	297.79	295.16	294.6	287.44	297.1	294.65	290.6	293.22	284.79	294.37	298.68	287.1	284.43	287.03	293.29	292.03	292.94	301.03	301.99	295.56	292.88	294.95	294.71	294.28	290.67	295.75	290.28	293.73	301.01	299.67	290.78	295.31	295.37	286.11	290.67	290.6	289.97	286.67	290.78	289.97	287.71	289.38	296.22	290.27
298.49	307.03	304.02	302.96	302.62	305.8	300.45	309.95	304.31	297.15	307.69	307.62	296.74	305.71	304.62	299.08	304.37	307.43	303.1	301.62	308.43	302.02	307.5	306.37	308.91	304.32	297.77	303.71	301.83	292.76	301.64	306.55	299.47	299.25	305.13	302.07	310.25	303.65	310.53	304.59	304.63	305.22	301.29	302.09	302.41	299.36	305.99	301.27	313.03	302.14
318.25	316.47	312.23	317.29	315.69	313.53	311.17	316.11	312.61	312.09	313.37	317.02	310.71	317.31	318.56	317.94	315.28	315.53	307.45	305.92	304.94	311.35	312.8	313.73	315.93	309.59	307.68	308.51	316	319.37	309.28	309.6	313.48	312.83	311.1	318.81	314.38	306.74	318.26	312	316.95	315.19	311.53	310.76	308.21	322.39	312.26	320.07	319.32	310.95
303.03	308.47	303.5	301.43	303.45	297.44	297.26	301.86	302.6	311.13	301.46	308.18	300.72	300.74	306.82	302.95	296.54	299.48	304.24	305.9	306.3	304.19	306.93	300.89	304.29	297.27	301	302.46	301.05	302.78	300.72	305.83	305.7	306.6	309.85	296.48	300.59	306.82	305.39	301.16	310.17	307.45	300.79	301.73	300.41	303.93	304.87	304.51	308.51	298.49
313.93	316.74	311.64	316.9	314.71	315.96	314.91	315.67	314.3	323.94	314.61	319.04	313.12	316.88	314.51	318.72	312.17	316.7	314.75	312.87	314.72	311.21	316.5	321.7	313.94	314.72	318.87	319.99	325.84	316.7	315.51	311.47	319.12	321.1	323.1	316.95	320.44	313.92	317.86	316.28	311.21	315.33	322.93	314.33	315.28	322.6	310.44	315.33	317.53	311.67
297.4	299.13	298.88	304	310.48	301.62	302.53	302.76	299.39	308.89	299.02	302.85	304.27	296.88	294.01	299.68	300.02	298.24	299.19	304.54	300.02	301.71	306.27	306.59	304.52	296.66	303.28	307.66	309.79	300.48	300.63	300.68	299.06	301.99	301.22	303.97	293.7	302.2	297.18	301.21	296.2	303.86	300.02	301.62	298.93	295.87	305.53	296.12	304.34	308.64
328.07	320.66	333.59	333.24	327.48	331.36	325.24	324.53	326.98	335.87	337.2	326.91	327.04	329.03	336.73	328.01	327	324.83	329.53	333.6	324.42	332.2	328.39	326.46	328.53	326.92	326.34	332.59	328.32	329.55	337.1	326.37	330.87	327.2	333.58	330.59	330.15	327.25	329.57	330.88	335.69	328.49	319.35	332.81	333.94	327.2	332.81	326.07	325.83	332.29
319.25	319.29	323.03	317.98	310.26	317.75	317.12	321.56	316	307.3	315.84	316.41	315.47	315.91	314.24	322.71	316.2	311.59	324.6	318.1	319.61	316.95	312.41	315.98	313.47	313.41	310.4	322.37	318.98	318.08	312.23	310.3	315.59	313.05	321.4	318.68	318.77	318.65	316.37	313.31	316.75	311.27	317.59	312.75	309.4	316.26	318.47	321.15	319.3	320.08
309.65	316.26	314.2	313.85	308.72	313.02	308.96	311.46	323.55	322.45	321.47	317.79	312.88	323.42	316.81	316.91	322.93	312.72	315.55	312.19	321.72	315.67	314.52	322.96	317.24	311.85	315.83	326.32	322.39	320.66	312.95	321.84	324.53	315.6	312.79	321.81	321.17	318.05	313.81	313.01	319.27	314.31	314.43	316.74	318.57	320.28	315.63	312.13	315.49	324.52
298.85	306.51	307.99	307.98	307.23	303.37	301.61	299.38	310.25	303.16	304.84	301.41	307.97	311.9	303.3	303.69	295.69	296.4	305.45	312.04	300.7	308.47	304.31	312.21	312.33	298.53	302.88	304.09	311.12	302.31	311.54	302.22	294.43	310.13	301.16	300.47	300.59	302.13	311.72	304.02	300.76	303.69	305.67	307.64	302.36	311.41	303.32	300.5	314.65	308.32
311.92	316.84	313.29	303.46	310.21	306.3	305.92	308.84	320.16	313	313.93	310.94	310.9	310.02	308.28	310.67	311.11	308.77	313.85	317.08	313.21	308.76	309.91	313.37	317.29	304.41	314.07	314.51	315.31	316.14	310.34	310.26	314.99	318.96	310.78	304.71	315.52	310.82	317.27	309.52	310.19	309.8	315.8	313.99	310.51	310.45	314.48	312	316.27	315.26
301.38	307.51	300.75	305.93	302.91	297.41	302.91	295.34	300.59	305.37	304.65	301.54	299.9	300.75	306.02	305.34	292.5	308.71	300.87	306.72	304.08	302.56	301.73	304.93	307.71	301.29	298.13	302.66	301.89	300.84	301.66	300.6	301.45	307.32	294.93	300.93	298.54	310.71	305.97	304.26	302.55	306.35	304.52	301.5	305.2	295.18	305.61	308.06	302.34	309.86
312.5	315.96	311.49	312.84	319.41	316.44	318.59	315.17	313.5	316.68	310.65	319.74	307.65	309.89	315.19	314.74	320.9	312.82	316.93	321.93	319.48	316.91	315.81	315.79	306.04	321.79	313.85	316.52	316.39	309.26	320.58	312.21	319.56	316.51	321.36	308.82	321.08	313.04	314.26	321.95	320.93	315.96	311.79	318.28	313.52	314.64	314.56	319.66	315.94	310.37
315.19	316.7	309.77	305.17	303.12	314.38	307.59	314.16	311.42	309.95	308.46	315.13	310.47	305.35	303.27	309.67	309.53	309.18	311.21	310.88	310.99	307.42	307.17	309.86	311.39	305.36	307.98	312.18	314.73	304.62	308.94	309	309.86	305.44	304.5	312.52	309.54	311.5	311.22	309.03	303.31	312.81	312.48	304.82	315.28	316.19	310.28	305.73	313.89	314.6
306.02	299.83	303.3	303.61	303.73	302.42	307.17	300.93	311.59	304.09	304.64	304.62	301.14	295.4	299.71	299.34	300.75	297.54	304.5	302.81	300.28	302.47	302.81	298.59	302.03	308.48	293.19	302.18	302.25	303.2	299.78	296.96	308.09	299.53	303.69	303.57	300.84	300.11	304.89	297.46	308.68	304.4	305.26	298.18	301.43	294.44	299.92	301.75	298.64	302.54
315.39	316.17	313.04	313.65	310.55	317.79	311.72	313.79	314.97	313.17	313.23	317.02	303.17	312.82	309.45	311.88	312.98	316.89	314.47	320.07	307.99	309.13	319.64	315.55	305.96	312.58	316.9	304.95	308.44	308.75	313.82	312.69	315.43	308.78	316.12	307.76	309.5	310.75	313.03	317.49	318.58	310.58	311.79	312.34	317.71	314.49	301.69	318.2	315.22	306.51
297.21	298.82	304.88	300.74	306.54	303.52	305.85	309.66	300.3	296.74	310.03	302.81	305.02	300.4	299.68	307.9	303.38	303.34	301.82	305.48	297.15	302.49	299.2	303.56	306.85	298.61	299.83	304.04	304.92	295.96	302.74	302.06	301.46	301.21	299.94	302.89	304.24	305.36	304.32	299.1	299.54	301.74	308.17	301.51	307.24	302.98	299.12	304.75	299.9	299.18
327.58	330.72	330.73	322.47	323.09	328.36	325.71	328.42	325.03	327.75	329.71	332.73	328.17	330.92	326.98	327.21	330.48	332.16	324.25	326.88	333.51	322.05	335.1	323.92	327.69	335.29	332.57	322.89	335.51	327.39	336.22	333.45	330.21	326.26	330.54	326.49	324.74	329.61	328.07	334.95	326.25	329.07	332.86	327.83	330.73	324.11	334.76	327.8	322.76	329.42
298.43	296.17	297.61	289.17	292.67	290.65	297.94	301.59	301.79	299.99	300.4	295.07	296.93	298.1	296.58	293.75	297.03	298.21	292.8	301.05	302.69	299.73	293.2	299.17	294.83	301.3	296.86	293.95	298.74	296.83	293.77	298.04	294.41	306	296.41	297.79	295.57	292.95	304.16	297.81	301.92	301.52	290.09	300.17	288.71	290.3	296.98	291.56	290.46	291.33
314.89	316	318.77	316.3	319.93	321.4	320.04	320.19	316.4	318.22	314.79	307.44	316.55	316.12	307.81	319.16	318.82	313.68	314.86	319.35	318.68	319.93	317.91	323.93	319.3	318.95	319.44	315.14	313.94	320.58	314.45	315.07	320.64	322.48	318.31	317.84	321.07	311.77	311.57	318.23	316.82	318.99	317.33	321.17	311.57	317.86	316.23	311.71	324.47	325.68
311.11	307.76	306	301.52	301.85	300.99	304.84	304.11	306.26	307.87	299.51	307.25	304.76	308.06	307.66	304.49	297.16	302.53	308.27	302.77	303.29	297.6	313.22	304.02	297.57	302.11	298.84	303.41	309.06	301.82	301.05	307.24	308.26	301.23	298.98	303.8	303.36	299.41	308.19	301.94	306.47	308.28	302.24	308.41	299.37	308.23	305.44	303.37	307.95	308.44
308.34	308.74	314.51	314.92	304.83	305.97	310.47	308.06	318.45	313.49	313.46	311.8	314.13	301.56	311.96	304.05	311.03	308.62	308.3	309.78	308.74	309.05	307.73	314.99	304.58	312.38	309.78	318.14	310.33	306.78	308.11	314.02	307.74	308.95	304.43	308.32	305.27	305.5	309.35	301.38	309.38	311.38	310.21	315.99	308.06	310.33	302.61	306.09	311.68	315.43
330.79	330.92	329.83	322.79	325.8	326.96	327	326.06	324.12	331.79	327.79	324.49	326.7	327.51	318.63	320.44	332.88	324.01	332.42	317.98	321.51	325.22	328.05	321.18	333.73	326.35	327.46	323.58	330.01	326.89	325.98	328.12	330.01	320	325.86	323.08	326.59	331.71	331.7	329.01	327.42	324.44	322.71	331.41	321.61	331.48	325.34	324.68	328.48	325.41
317.88	323.08	315.78	324.1	319.51	317.7	325.02	318.25	312.35	325.68	321.46	322.69	318.05	317.44	324.75	316.17	317.03	324	317.28	318.86	314.07	322.32	320.11	321.75	311.32	324.01	315.05	317.78	313.77	318.54	319.97	316.41	322.23	315.77	318.66	317.03	319.8	320.01	315.98	318.92	329.61	322.85	318.51	315.73	315.61	322.31	319.87	324.08	318.13	315.75
320.33	320.7	319.62	315.76	320.37	315.71	318.88	317.23	324.05	323.52	321.1	318.17	317.44	305	322.37	316.52	328.17	323.43	318.74	322.57	311.68	324.65	316.28	321.11	314.72	320.13	319.85	311.65	322.54	318.63	312.62	321.45	313.02	326.49	313.65	321.94	315.91	320.38	319.23	322.97	322.54	313.48	319.96	319.83	317.43	320.12	316.64	308.32	317.08	317.43
304.42	303.23	307.77	301.8	301.64	303.54	303.97	299.37	303.23	303.66	310.13	305.85	300.85	304.55	300.76	301.01	304.07	300.62	300.99	300.79	300.09	299.71	309.32	301.15	301.88	301.57	293.83	310.31	300.83	301.94	300.33	304.11	302.53	303.45	302.1	299.84	301.33	301.37	304.9	296.27	302.45	299.7	301.89	301.68	300.8	302.69	310.79	309.85	299.61	302.35
314.1	310.7	312.55	308.4	311.03	316.37	308.88	315.29	313.7	310.38	312.96	310.21	303.46	318.6	314.63	311.79	305.33	304.23	316.4	313.03	310.1	310.39	313.97	315.65	309.94	317.16	306.66	311.93	312.57	305.13	310.17	309.07	313.56	309.88	306.77	313.88	316.11	312.09	307.65	309.76	314.8	310	316.03	315.58	312.63	306.89	314.96	314.9	311.23	311.73
319.69	323.91	323.66	315.34	325.24	320.49	315.25	317.26	315.41	320.9	318.69	321.56	324.8	321.33	316.28	319.26	316.06	314.47	317.93	318.06	309.41	324.49	324.43	312.29	322.91	319.17	314.56	321.62	317.91	311.7	325.04	315.99	319.33	319.57	316.64	317.84	316.2	314.09	319.42	311.57	317.95	318.59	315.81	323.3	322.97	324.74	316.63	316.22	321.7	317.9
324.26	331.79	327.03	323.63	321.38	327.88	328.73	324.49	323.75	324.34	324.32	325.16	324.38	326.05	324.41	325.15	323.08	312.5	326.27	325.88	323	325.36	321.07	327.82	329.48	334.19	322.35	326.67	322.72	319.87	326.7	322.18	325.17	324.74	334.98	324.62	325.48	328.22	323.99	330.59	321.7	323.04	322.9	329.48	317.08	321.79	322.59	320.3	320.81	322.23
319.4	317.89	311.51	324.35	316.53	319.13	315.64	313.17	313.07	315.22	310.44	319.58	319.18	315.46	326.23	320.5	313.93	315.84	321.42	304.27	311.88	316.27	313.22	312.27	317.71	312.04	314.38	314.77	312.77	315.62	314.77	309.74	317.67	310.57	319.33	315.12	321.92	315.47	313.89	308.25	320.42	317.09	313.59	319.98	320.95	311.4	318.67	311.12	311.37	319.62
302.03	298.35	308.38	302.03	304.69	306.07	299.36	295.56	300	296.37	293.38	298.57	298.82	299.08	303.53	301.81	295.7	302.93	303.64	302.4	296.08	299.39	300.2	301.26	305.86	305.56	303.7	303.49	303.71	308	299.31	305.14	306.43	297.5	298.23	303.87	296.38	296.84	298.76	302.12	295.61	308.91	302.59	296.97	304.87	302.47	306.48	299.63	301.39	302.31
313.83	316.57	308.03	307.48	309.58	310.12	305.86	308.38	309.58	315.8	312.86	311.85	314.54	310.06	313.7	311.4	315.39	315.07	312.32	312.79	301	314.06	308.51	308.31	313.77	311.54	314.27	313.48	316.47	309.66	317.66	314.75	312.55	310.37	308.68	310.63	311.85	308.04	309.23	312.23	313.15	308.51	308.25	308.94	311.85	312.86	303.69	301.47	304.83	311.48
300.39	306.93	303.78	308.59	313.15	301.05	306.63	306.76	304.73	304.7	304.18	304.77	314.53	304.68	310.96	304.45	305.71	305.05	303.39	308.89	306.51	306.2	298.84	303.39	304.25	305.32	303.69	301.69	303.79	304.36	302.44	310.46	310.34	304.22	310.64	301.38	299.85	306.64	305.16	304.73	310.14	305.38	307.34	301.05	305.32	307.45	304.1	306.51	315.4	312.57
311.14	315.27	317.93	316.81	323.13	307.61	311.39	312.81	314.52	320.18	313.35	315.44	310.15	311.97	316.26	316.36	307.64	313.96	314.72	311.89	315.52	314.08	317.47	311.31	316.29	316.22	310.5	313.46	305.26	311.66	314.85	313.73	315.44	319.42	311.63	307.86	317.7	315.86	318.92	315.86	313.65	309.86	304.71	314.29	315.52	313.95	308.14	314.62	313.94	313.18
309.19	323.96	314.57	313.02	319.72	315	313.64	313.69	319.51	312.75	315.81	312.23	310.8	314.82	313.49	319.9	315.03	315.98	304.29	315.09	314.31	315.01	315.6	316.04	310.55	310.75	317.41	311.37	316.95	315.03	313.42	312.24	318.43	309.11	312.35	319.37	316.18	308.88	313.93	318.19	314.61	301.24	321.12	315.88	313.23	315.58	310.51	314.34	313.88	309.68
326.13	322.5	322.39	324.38	320.09	321.16	326.75	323.7	323.03	328.81	320.25	324.55	325.18	339.54	326.45	327.7	327	329.97	325.65	325.91	331.11	317.74	321.58	322.54	326.5	327.74	333.06	326.38	327.2	319.16	318.51	329.48	325.5	329.98	323.56	328.26	325.83	322.9	323.08	328.13	324.3	331.02	323.66	327.93	329.34	326.12	327.75	324.41	324.15	330.31
307.86	308.88	300.64	307.68	307.41	312.26	302.27	305.4	308.56	311.3	307.68	307.06	310.84	308.77	312.34	305.59	305	297.37	306.88	303.61	307.68	305.32	299.97	310.17	305.45	304.39	305.57	306.19	308.27	311.16	305.03	303.55	308.57	304.81	303.53	300.76	305.69	305.05	307.7	309.45	303.67	310.43	307.78	309.93	307.97	312.95	304.01	306.78	305.65	302.68
317.91	330.86	322.44	333.98	325.13	321.9	328.76	333.27	325.22	331.8	329.72	328.92	329.07	327.49	335.05	333.24	323.63	324.59	329.81	326.95	328.47	329.72	325.12	326.6	323.92	334.37	327.81	328.57	329.68	326.75	332.36	322.73	321.34	329.27	335.04	332.74	323.92	328.91	331.17	332.96	333.59	320.84	315.66	330.79	329.37	327.41	326.68	331.84	326.46	322.74
308.42	300.57	309.06	301.49	305.55	305.86	303.34	312.05	303.6	309.43	300.49	299.85	308.76	303.55	294.33	307.05	297.57	303.89	305.35	305.63	293.98	304.97	300.05	303.88	295.87	303.51	305.25	299.3	295.69	296.88	301.45	302.53	302.02	305.09	301.29	311.23	300.77	303.79	298.08	311.83	307.06	303.18	302.39	309.08	303.4	307.88	305.23	300.21	303.35	309.16
312.9	306.07	313.56	307.81	315.69	323.41	315.48	308.77	316.26	314.26	310.63	316.03	303.75	318.44	314.38	318.02	321.77	318.98	309.69	310.92	310.7	315.34	304.76	314.35	310.84	314.42	321.36	318.75	314.21	312.07	312.72	313.89	313	313.9	312.32	313.95	317.42	310.52	315.99	317.18	306.61	312.11	309.76	313.89	315.61	320.49	316.45	316.65	310.37	316.78
334.61	329.23	332.68	330.88	323.09	332.94	330.22	330.28	329	324.15	328.83	328.4	330.07	326.89	328.17	332.9	334.61	328.93	329.44	333.57	322.27	319.21	329.64	330.03	331.07	322.21	331.62	330.57	326.24	334.19	329.73	334.33	331.8	326.37	330.77	324.61	318.39	329.33	323.64	331.57	330.45	327.65	328.65	328.45	324.48	331.26	324.81	331.92	331.13	329.74
294.88	299.98	304.99	307.33	297.55	297.75	301.73	294.23	301.29	303.53	295.62	300.24	304	299.45	298.79	302.52	296.52	299.57	300.55	301.21	307.39	301.52	299.19	298.29	297.28	302.75	302.73	296.73	296.96	298.38	298.1	304.88	300.37	302.55	304.38	299.27	298.12	309.45	296.01	301.34	298.59	294.36	307.69	305.71	300.13	310.52	299.77	298.5	304.49	297.9
298.5	306.4	295.03	298.44	297.39	296	301.24	297.26	307.63	299.97	290.18	299.04	300.23	296.59	294.66	296.47	305.07	305.19	296.64	295.56	297.79	296.87	299.33	299.91	302.68	301.16	300.73	298.73	298.43	294.17	303.43	297.39	296.82	300.47	302.04	309.57	305.67	294.5	309.41	301.26	307.24	304.31	301.85	294.45	297.44	295.31	300.5	301.28	291.71	302.19
314.84	312.68	326.53	313.79	318.44	321.77	324.07	323.4	316.25	314.55	322.41	323.14	316.55	316.96	316.48	316.96	317.73	309.55	318.07	318.01	320.41	321.47	321.56	318.54	315	324.37	313.59	316.65	319.61	312.43	318.11	316.19	323.08	314.42	312.26	318.31	312.91	319.68	315.49	320.24	318.74	313.74	320.19	316.93	315.77	314.46	318.32	321.32	303.11	314.6
313.23	315.84	316.38	312.05	315.55	311.76	313.91	315.56	313.95	309.45	319.8	311.45	316.61	312.59	313.76	319.18	312.64	307.38	316.21	319.97	315.23	312.04	316.52	309.44	315.57	309.7	314.8	308.22	311.38	313.91	315.35	309.92	310.68	315.11	313.72	310.57	311.44	314.02	320.33	312.16	312.44	324.6	318.68	323.62	310.14	316.06	313.48	307.29	318.14	315.38
314.52	315.54	319.02	318.16	324.29	313.39	316.21	320.87	309.83	312.57	318.95	320.18	316.75	316.32	311.83	310.82	312.72	310.05	310.63	314.27	315.58	312.77	316.15	312.96	315.83	315.25	310.96	309.89	319.32	315.81	311.45	310.95	313.56	319.35	314.48	314.55	314.79	313.43	312.86	321.57	318.98	306.72	320.84	309.01	310.1	309.91	316.88	315.9	317.61	316.31
314.34	316.63	312.29	312.78	322.58	311.77	312.56	317.13	310.43	320.61	317.8	309.53	315.21	307.27	316.43	306.75	311.58	316.9	313.02	316.68	312.4	317.05	316.96	314.99	305.19	312.48	315.33	313.64	311.85	315.87	307.9	317.7	311.77	311.32	309.81	318.86	313.36	316.06	314.42	315.82	313.43	318.95	311.44	324.12	310	314.55	316.13	315.08	319.23	316.32
316.12	312.97	320.69	323.49	316.09	313.79	312.02	311.3	313.51	318.08	310.38	318.86	318.7	312.06	309.31	315.04	313.29	316.76	314.85	316.18	313.23	306.77	320.73	318.9	311.84	314.17	315.1	311.88	308.8	316.69	315.35	312.49	312.47	315.55	319.58	312.95	310.51	312.58	311.95	311.07	311.44	314.25	313.15	309.52	311.52	318.95	311.13	314.29	314.17	317.95
326.43	324.31	322.98	324.14	330.08	319.68	316.32	329.24	330.7	326.7	320.62	323.72	327.31	323.91	323.94	320.65	326.04	325.07	323.46	325.2	322.29	321.92	323.78	315.3	327.43	329.11	324.32	321.04	323.35	323.67	330.69	323.5	326.79	320.62	325.3	323.28	320.31	321.05	323.63	317.81	323.5	324.69	326.07	329.71	324.18	327.27	321.47	323.5	324.66	323.44
300.91	306.46	304.08	306.88	305.86	303.12	300.68	309.11	307.22	304.67	311.69	304.62	306.16	313.43	307.41	304.47	309.14	305.98	308.97	308.97	307.68	304.02	300.94	309.32	311.75	313.98	306.1	316.1	305.53	312.1	310.09	305.59	303.5	306.44	301.57	302.06	307.58	303.22	308.9	306.72	306.08	304.33	302.74	308.46	301.13	309.96	299.21	305.59	305.88	304.58
302.79	303.74	308.96	308.95	305.01	299.8	302.89	306.34	300.26	300.11	306.06	312.52	303.6	305.08	297.33	298.88	303.95	303.34	300.24	300.53	305.82	299.79	302.32	308.99	301.66	299.29	299.87	302.39	301.24	305.27	294.35	305.65	304.79	307.02	304.55	307.76	300.01	300.34	301.68	301.96	306.35	298.56	313.5	306.15	308.75	299.85	310.52	303.95	303.15	303.82
321.02	325.49	328.05	330.54	326.04	331.49	327.73	327.3	322.89	323.4	329.99	331.34	328.64	326.91	320.84	327.47	328.43	326.94	322.05	326.24	326.2	324.03	325.5	327.52	327.9	325.06	325.79	326.31	320.18	333.81	321.34	328.95	331.32	316.89	335.85	333.27	325.94	329.81	321.99	319.26	329.56	327.25	327.18	332.75	322.15	327.47	322.52	325.09	334.15	316.55
330.18	327.59	321.44	327.63	326.31	320.68	324.97	333.87	330.33	323.47	335.34	326.63	326.18	328.75	330.25	326.89	324.07	328.56	321.98	330.82	328.33	323.24	328.25	329.62	329.01	323.23	324.34	328.79	328.83	331.74	333.51	326.36	329.02	326.53	326.15	321.34	326.09	330.41	331.73	323.8	318.64	323.98	328.97	324.41	332.16	326.81	329.6	320.75	330.9	326.18
296.91	295.93	307.07	299.16	303.13	305.77	304.96	306.87	303.23	307.79	294.28	300.54	300.54	294.64	305.16	294.95	305.18	304.55	294.61	298.07	299.15	303.81	303.69	303.88	303.22	301.81	298.43	297.25	301.9	300.94	305.13	302.38	305.65	297.51	297.75	302.87	301.43	303.1	303.54	302.85	304.19	302.2	298.11	299.9	305.34	305.8	297.06	305.2	294.07	300.34
312.39	310.87	317.91	312.59	311.44	310.97	315.1	313.55	314.56	303.99	313.09	320.58	310.41	315.71	314.35	315.36	313.28	315.98	312.01	319.16	320.31	313.79	315.06	313.36	316.58	312.98	313.38	315.94	315.82	318.8	314.04	317.49	315.3	311.5	312.95	311.24	318.47	305.24	318.35	316.83	309.04	309.81	313.94	312.96	319.3	317.89	310.97	300.79	311.47	312.32
327.87	321.23	326.96	324.07	318.44	333.02	326.65	324.24	323.99	324.75	322.36	327.61	321.51	325.01	326.56	321.77	330.48	324.57	325.6	330.6	326.53	320.46	323.15	325.52	325.33	323.25	329.48	327.7	324.58	324.71	323.21	326.73	334.03	327.78	318.47	324.41	325.65	329.78	320.98	322.16	322.25	325.86	324.41	328.14	324.7	331.83	330.15	319.55	325.15	324.32
327.26	327.2	320.88	324.51	326	327.89	324.68	328.65	324.74	326.4	320.79	330.31	324.62	318.65	327.58	326.54	332.45	331.32	328.11	331.35	322.7	329.02	326.64	334.54	327.16	322	325.28	320.25	328.14	328.05	327.81	326.33	322.89	330.37	319.26	323.15	326.56	325.75	325.4	329.6	325.77	333.19	327.93	327.65	329.06	320.31	328.36	326.15	327.32	326.02
301.9	312.4	302.61	297.28	302.14	302.71	309.46	300.46	304.14	302.53	308	294.98	309.97	309.39	303.64	304.38	307.77	302.13	304.78	302.35	292.71	299.93	307.96	309.62	310.13	307.87	298.54	302.56	305.48	305.88	302.55	304.08	302.3	302.32	304.99	302.26	302.76	297.9	305.41	305.01	316.52	295.85	302.11	306.66	302.45	305.49	302.56	305.17	302.22	309.42
309.17	297.59	308.13	300.7	299.88	306.68	296.31	301.9	300.88	301.96	296.18	306.76	300.24	302.63	304.09	304.82	301.26	301.4	298.64	300.16	305.4	303.9	303.36	301.13	301.6	301.73	305.05	308.03	302.99	295.97	305.05	298.99	296.92	298.19	307.2	307.47	303.97	308.04	299.12	300.14	304.09	298.38	303.4	301.7	303.73	305.75	299.28	304.34	308.29	301.94
319.16	311.76	308.4	317.38	315.49	318.1	312.87	315.79	320.12	324.26	323.12	314.04	315.91	314.85	309.48	319.26	311.47	314.26	313.33	317.71	318.04	318.69	312.66	314.23	315.23	309.85	304.73	316.52	304.07	324.75	311.4	313.05	316.68	312.69	317.95	313.11	313.41	313.49	309.6	312.77	308.13	311.14	317.07	311.35	309.59	315.55	321.48	316.75	313.39	315.31
311.45	326.63	323.13	318.57	317.31	311.76	315.53	317.54	321.03	309.93	318.4	320.99	318.37	317.06	321.18	322.91	317.59	314.43	319.33	315.53	318.95	319.08	321.99	309.58	317.48	321.72	312.04	313.96	315.39	318.08	316.73	317.12	315.84	316.51	319.78	318.52	319.11	318.43	315.42	319.04	310.37	321.75	304.87	319	320.18	314.73	317.29	321.56	320.64	319.71
316.8	313.18	314.42	323.73	312.46	320.85	319.98	318.16	321.78	312.25	319.37	315.59	308.33	322.73	310.31	319.71	322.34	319.08	320.67	320.66	312.76	315.86	319.35	317.14	320.5	316.81	321.08	319.84	320.11	322.81	316.32	315.03	317.24	323.24	313.31	324.66	331.14	324.14	320.99	327.73	320.23	317.02	321.29	319.96	323.23	315.65	319.54	316.19	315.1	312.61
301.45	306.99	307.79	308.83	310.99	304.07	302.34	310.18	308.58	304.62	307.36	306.85	304.22	311.78	300.57	305.15	303.67	305.68	306.48	309.75	302.35	304.04	304.28	311.41	308.05	303.16	305.35	303.49	307.27	304.39	308.04	306.35	315.1	306.08	305.7	308.72	307.17	302.45	310.67	304.35	301.41	298.37	306.31	305.79	309.53	307.39	306.11	311.19	306.64	309.77
302.62	308.55	302.13	306.5	302.59	299.03	305.18	302.82	307.36	313.67	303.11	307.14	305.79	301.58	306.9	306.2	308.39	300.05	303.59	306.33	309.12	304.79	306.38	308.84	308.34	305.89	304.91	306.35	309.43	308.06	302.85	303.33	304.55	314.47	305.92	305.6	307	310.08	307	304.4	312.37	304.27	304.52	302.02	306.99	306.25	309.71	308.82	311.68	302.19
306.25	311	301.62	304.91	308.02	306.44	308.31	305.29	306.24	296.08	306.93	305.84	306.17	299.26	299.57	304.39	310.03	314.33	297.99	305.22	304.62	307.49	308.34	304.56	306.71	301.89	297.94	308.81	305.12	299.69	311.39	313.2	303.59	305.36	299.62	301.59	306.86	309.86	300.7	302.61	299.93	300.68	308.31	298.79	304.15	296.29	305.53	310.32	307.05	305.6
295.92	296.52	294.37	298.54	292.78	297.13	290.18	291.39	288.98	295.52	289.11	289.71	289.53	294.69	294.23	302.72	298.51	294.16	289.62	303.19	293.14	292.49	299.33	291.82	289.08	303.08	294.85	293.75	294.64	299.73	299.9	295.5	295.19	294.89	288.63	297.98	295.98	299	290.78	288.25	288.25	300.21	290.19	291.18	297.92	299.2	295.25	290.53	291.37	288.28
294.02	307.97	301.15	303.89	301.23	307.68	297.12	301.68	305.02	302.74	299	301.67	302.74	302.39	299.06	302.3	307.02	300.96	300.43	300.22	299.8	302.74	306.62	298.48	303.15	299.3	292.82	302.88	306.54	299.05	298.77	301.08	309.32	298.86	303.56	307.91	306.11	302.47	307.94	305.79	303.37	308.93	301.51	300	302.3	301.56	295.7	299.56	295.45	308.56
309.13	313.96	305.9	316.18	309.75	311.95	313.11	306.28	310.85	317.09	312.03	314.81	317.05	307.11	313.24	307.96	302.31	307.41	315.06	312.32	308.38	309.68	313.66	313.05	313.55	311.76	309.7	306.12	307.69	307.71	310.21	308.49	313.93	305.37	304.73	314.58	314.86	306.57	309.18	310.8	308.06	305.32	309.69	303.18	308.86	307.86	307.72	317.07	309.62	313.34
307.48	304.71	295.06	297.7	293.74	303.53	302.01	304.2	306.03	303.83	303.66	303.35	303.46	311.46	318.16	301.24	300.05	307.79	304.69	301.21	306.42	304.14	301.02	306.75	307.34	304.71	310.27	308.67	300.23	300.24	301.86	305.23	298.28	302.54	308.18	298.58	301.75	304.3	302.3	302.13	310.75	312	307.17	315.31	310.29	302.36	303.97	304.75	310.59	304.91
314.17	322.87	322.45	315.44	312.41	313.87	316.52	314.3	312.66	310.93	312.92	317.34	320.11	311.32	316.57	308.36	320.46	313.35	320.68	322.13	316.98	310.18	316.17	315.6	308.76	317.95	319.28	317.49	321.78	323.4	317.25	306.54	312.14	318.53	320.3	322.82	311.81	315.63	314.91	322.12	319.96	313.07	313.24	312.87	316.08	317.93	316.47	317.27	320.08	316.25
299.34	305.49	311.14	299.41	307.49	301.66	304.25	312.35	306.93	306.84	305.6	307.21	307.68	306.96	309.46	306.13	306.56	301.41	307.39	299.15	307.92	303.66	303.95	313.14	309.11	305.17	305.59	306.68	305.55	303.23	302.57	307.76	306.85	304.63	310.42	311.09	303.96	302.64	308.2	309	316.06	305.64	313.14	309.82	300.26	305.54	308.27	304.26	306.9	305.82
306.73	308.32	309.87	304.74	311.61	312.19	301.28	308.53	307.96	306.48	306.55	311.25	313.34	308.6	301.37	306.84	304.24	306.61	308.33	299.8	306.42	310.12	301.46	307.69	305.06	303.1	308.86	301.92	301.1	304.42	300.95	309.63	304.8	304.96	305.76	305.3	306.83	305.06	307.3	298.1	306.76	303.29	301.97	306.69	306.82	301.19	309.56	311.5	312.6	300.46
316.16	311.24	310.29	310.87	314.89	304.41	307.56	311.46	303.23	311.72	307.57	310.47	309.83	311.59	304.08	319.01	313.82	315.04	302.75	312.2	310.83	315.05	309.11	306.16	308.71	310.96	306.87	307.12	318.49	307.75	313.82	307.07	307.03	311.42	316.04	315.54	312.81	305.03	314.66	319.03	313.25	309.55	310.16	312.2	310.81	317.53	307.25	314.64	314.35	312.78
305.11	303.21	292.5	291.48	298.08	292.99	291.59	293.93	297.82	299.59	297.49	292.34	290.05	298.92	300.74	301.88	296.65	293.65	294.81	293.17	293.03	293.47	287.64	303.72	300.76	300.87	296.84	291.93	295.81	293.1	301.55	293.74	290.23	293.82	302.87	295.36	291.21	290.92	300.1	300.89	296.22	293.98	299.57	293.35	292.11	293.01	294.7	302.67	295.69	292.31
306.06	308.15	307.08	305.3	309.04	302.59	301.94	305.97	305.67	303.2	301.36	298.4	306.09	300.38	301.69	306.97	309.92	299.74	301.51	300.38	298.28	307.85	310.73	298.41	308.86	306.64	291.61	304.53	298.24	298.51	298.93	305.68	304.56	303.09	298.23	303.34	297.88	306.28	301.1	302.04	304.6	298.5	295.63	301.1	304.85	306.5	304.42	302.01	306.18	303.22
326.58	340.89	324.7	322.15	326.61	324.66	326.99	323.09	324.05	322.57	322.89	320.3	320.5	326.04	326.4	327.13	325.02	328.04	317.8	330.39	315.78	323.29	326.25	318.22	322.95	325.07	322.3	324.48	320.1	322.37	323.97	327.4	324.42	322.79	321.1	322.86	320.98	322.42	326.9	322.1	330.89	326.79	326.86	325.69	326.24	325.91	327.79	323.13	322.96	334.58
311.67	311.02	318.99	318.48	317.1	312.84	318.24	316.03	317.47	316.48	316.91	317.22	319.22	318.59	311.95	312.55	311.28	312.79	322.96	316.85	315.11	323.48	312.11	321.88	316.73	314.44	317.18	319.69	314.65	314.37	314.66	315.14	317.05	311.68	322.85	320.14	320.88	323.35	311.43	317.88	316.74	313.73	311.15	318.79	316.53	319.69	313.91	313.28	316.01	318.44
310.69	307.32	311.44	312.76	311.06	320.11	308.96	310.73	309.25	308.89	311.9	314.81	309.24	310.46	307.93	306.13	317.18	314.54	313.19	313.25	300.7	313.93	308.94	306.22	309.56	307.93	310.49	303.64	310.33	309.1	307.85	307.65	313.71	311.84	311.56	309.31	308.82	305.45	311.19	313.29	307.58	317.19	306.65	306.6	305.93	315.26	302.52	300.97	309.89	306.34
310.75	312.29	312.79	316.44	304.33	319	315.11	306.71	314.29	313.85	308.71	309.68	306.72	314.21	317.94	311.12	320.68	304.88	314.14	318.32	313.2	319.88	304.25	310.13	315.06	321.02	311.56	317.78	310.26	316.64	320.48	315.93	314.29	316.43	315.84	312.36	311.74	310.9	313.51	309.32	311.69	318.27	308.59	311.1	311.88	314.37	305.64	310.34	319.67	318.42
300.7	301.22	303.6	299.89	310.61	297.35	308.22	305.14	300.45	304.99	301.22	312.79	300.33	307.56	294.87	300.32	310.89	304.58	297.99	301.32	300.35	298.37	303.46	301.33	300.34	303.46	305.29	303.33	302.7	301.93	306.13	300.85	304.57	306.21	305.93	306.06	310.97	300.61	302.15	305.82	301.66	300.09	304.44	303.38	306.79	305.1	310.4	301.81	305.11	295.19
297.86	289.47	294.34	294	296.73	290.09	294.06	286.89	296.64	293.46	292.32	293.14	298.07	293.93	293.12	294.23	288.45	294.98	299.72	296.06	295.04	296.84	296.15	296.04	296.77	298.19	299.11	293.08	290.21	294.51	299.33	297.9	295.15	295.78	298.55	295.02	292.79	291.53	289.95	287.05	300.25	292.01	298.26	301.82	291.3	297.32	294.35	301.52	294.3	291.98
312.15	304.39	319.52	310.26	309.99	314.87	315.13	309.11	311.14	312.12	305.95	299.84	309.44	309.6	305.56	307.71	304.68	301.96	315.98	310.29	315.96	304.76	313.74	309.62	308.16	313.52	305.87	312.66	301.81	314.48	307.11	310.51	309.06	303.76	307.57	307.26	308.21	311.66	302.47	304.73	312.49	306.14	306.15	310.23	310.4	304.75	304.3	315.86	310.44	304.16
325.76	327.23	317.19	327.88	324.52	323.22	329.41	330.98	328.88	319.83	319.61	332.52	322.48	324.41	325.62	317.77	324.82	326.51	322.92	327.17	325.25	320.13	318.97	318.69	325.82	323.6	326.39	319.36	328.36	327.84	322.48	322.23	325.72	329.55	327.79	326.65	327.78	321.15	323	326.75	318.97	325.87	327.82	327.82	332.41	327.1	330.86	328.87	323.23	325.8
302.66	302.37	302.81	306.15	307.52	306.08	306.58	300.23	307.95	303.06	307.52	304.37	306.89	301.12	308.77	300.65	302.34	302.15	300.21	296.84	306.57	307.94	301.05	302.61	301.77	303.12	305.02	307.76	303.61	309.94	299.33	304.69	301.71	300.5	303.31	307.15	310	304.41	305.08	289.73	305.56	302.44	303.76	300.58	303.23	302.67	307.05	307.06	305.77	304.9
314.9	320.17	314.17	317.72	320.48	309.83	311.54	311.76	309.97	313.2	317.11	310.38	319.3	307.58	328.2	315.52	314.98	319.97	316.7	313.04	315.58	319.73	314.18	313.72	309.01	321.12	305.71	315.94	314.46	318.39	311.67	310.18	323.49	315.2	313.74	308.14	302.79	322.95	311.01	313.35	316.46	314.1	317.94	308.45	316.41	314.68	314.63	311.58	309.79	312.01
293.86	295.49	297.68	297.9	296.77	295.08	297.97	292.91	298.11	295.97	290.7	305.32	297.5	294.12	289.9	296.73	287.11	287.61	290.58	300.38	299.26	292.97	291.99	294.11	292.23	291.19	285.5	292.92	301.77	290.07	292.38	294.24	288.15	288.54	291.92	293.81	297.6	291.69	288.68	296.12	297.78	293.05	296.93	292.38	292.67	291.69	298.63	289.19	290.19	294.07
302.14	303.29	301.03	299.67	299.94	296.05	296.46	311.69	302.08	299.75	306.96	296.55	298.69	301.25	304.51	298.34	291.9	301.76	304.18	299.03	298.12	304.2	294.47	301.06	297.73	302.51	300.29	306.42	301.6	303.6	301.57	297.9	294.94	302.18	305.45	298.22	302.22	294.01	301.42	302.67	299.63	293.6	299.75	295.43	298.46	303.29	297.9	297.1	300.93	299.75
311.3	325.92	312.97	318.7	317.2	320.3	312.13	319.9	311.39	314.41	317.57	314.66	317.12	313.46	313.97	317.57	319.91	318.57	322.46	317.36	316.81	320.11	316.78	321.34	313.23	310.05	316.23	315.15	317.61	316.15	312	318.52	313.38	317.22	313.73	312.49	320.67	319.59	313.17	316.66	312.14	311.43	318.93	321.2	314.62	314.29	314.48	311.37	313.63	316.14
292.56	297.98	293.44	299.81	289.62	304.31	296.01	290.02	292.32	295.49	292.19	299.23	292.57	299.65	299.55	293.35	294.2	299.07	299.63	300.2	289.51	296.84	294.22	290.82	290.5	290.77	294.38	293.86	298.38	297.64	294.08	295.69	293.36	296.33	294.76	300.55	290.01	290.03	301.04	298.55	297.56	297.58	297.82	296.5	302.75	293.91	298.77	295.87	295.72	296.19
304.01	302.13	296.55	306.95	305.44	307.12	312.35	297.89	310.17	300.91	303.25	311.28	300.96	302.83	305.77	308.74	299.98	305.74	301.85	300.56	299.66	297.26	305.28	303.45	303.14	301.58	302.57	305.82	303.88	304.22	301.14	304.79	309.14	313.34	305.66	303.02	299.8	304.2	299.48	306.52	300.62	308.8	302.97	295.96	303.77	300.09	305.22	298.41	301.07	308.82
316.37	315.3	316.05	311.56	308.12	300.67	314.9	312.88	311.57	314.1	311.43	313.01	314.47	310.52	316	317.37	305.99	312	315.17	306.75	316.67	311.67	312.62	313.3	316.2	311.11	309.34	310.86	313.93	316.78	319.17	315.68	316.68	312.42	316.3	312.44	313.34	313.2	314.6	317.09	315.77	309.88	306.01	315.62	317.11	309.97	309.67	310.82	312.76	310.82
326.89	321.45	332.71	326.07	318.52	321.92	318.97	332.01	323.6	321.15	322.69	320.97	317.13	323.5	326.4	315.57	323.37	330.47	322.08	324	328.14	325.54	319.1	324.65	324	317.55	329.72	321.05	319.7	328.73	322.23	329.92	324.86	320.12	323.79	335.05	325.35	331.21	329.5	326.48	325.52	317.67	321.88	323.93	333.03	330.34	329.96	319.15	328.13	326.54
314.93	304.19	311.8	302.93	308.73	303.97	303.54	300.34	297.53	308.75	310.09	308.27	308.96	305.87	307.09	309.45	310.63	306.78	304.22	300.57	296.27	300.18	311.46	309.98	309.84	305.12	309.68	305.46	304.44	295.56	306.23	309.22	301.61	305.94	304.6	308.06	305.01	307.16	310.61	302.41	303.74	301.12	300.37	300.97	309.06	300.69	310.99	301.4	305.34	305.91
301.61	306.98	303.69	309.08	305.7	307.63	304.27	302.47	302.61	297.55	306.04	309.1	303.7	306.53	306.5	302.26	306.44	303.34	301.88	301.47	305.23	303.9	308.14	299.45	293.72	302.53	302.02	300.7	297.74	297.56	300.62	301.63	304.27	298.05	308.87	302.75	306.19	303.07	300.94	308.56	298.95	298.22	305.5	299.25	303.16	308.65	306.21	305.08	302.23	301.33
311.68	318.79	316.35	325.4	324	319.52	313.23	318.94	317.92	318.03	321.52	323.44	319.38	321.56	317.04	323.93	316.56	318.1	313.65	321.86	316.25	321.74	315.9	321.01	315.73	320.68	316.09	322.44	319.46	319.46	321.4	317.21	322.69	321.05	320.1	324.63	317.28	318.36	311.69	321.24	309.21	310.49	316.76	327.36	314.95	322.1	321.48	314.88	318.61	316.9
324.39	316	320.24	314.18	321.87	317.5	316.44	319.45	315.82	314.67	308.34	320.58	315.33	309.46	317.78	312.76	312.7	314.88	311.48	317.95	315.54	316.73	312.82	317.21	312	312.96	313.12	321.39	313.94	312.27	308.99	315.91	315.17	308.08	313.4	312.65	312.28	311.75	310.3	317.39	319.23	311.16	317.83	311.9	321.24	315.65	306.59	321.08	312.23	318.27
312.23	316.02	312.81	315.53	317.62	313.01	315.42	317.49	309.42	318.38	314.21	308.27	324.12	310.63	313.04	317.78	317.59	315.43	319	323.74	310.71	313.79	314.97	317.64	314.08	313.86	317.32	319.37	314.3	308.54	314.05	310.13	323.81	316.27	311.71	322.62	320.33	308.5	326.82	317.05	307.17	316.48	322.11	320.07	313.86	317.79	318.54	314.84	315.83	312.15
311.27	313.84	314.9	323.11	313.92	309.5	313.32	312.64	312.4	310.14	309.42	313.82	309.13	313.9	312.35	320.63	308.91	302.64	309.05	318.96	311.5	317.12	314.21	308.14	317.35	317.78	313.09	316.65	318.98	310.48	316.43	316.09	316.6	318.33	317.57	311.65	313.49	311.75	309.3	315.67	317.09	312.02	316.08	309.49	310.2	318.6	310.04	313.17	313.35	314.24
299.94	304.96	302.41	307.09	305.82	302.26	306.83	303.34	303.76	307.72	309.15	310.17	304.91	310.29	301.79	304.83	307.12	304.87	306.85	306.64	301	309.17	302.56	305.46	305.27	305.22	308.24	307.68	313.33	306	303.09	304.23	303.11	306.19	305.86	310.6	300.31	304.1	301.3	302.12	305.88	305.19	311.48	303.63	302.21	302.74	306.29	306.52	304.61	316.84
289.69	297.59	299.78	292.98	294.67	286.65	291.94	295.57	288.21	306.03	295.29	288.57	298.7	296.46	291.75	294.75	294.07	294.6	293.53	295.98	296.8	292.83	284.99	295.43	291.36	298.01	294.82	295.87	298.13	308.44	296.98	291.44	301.42	291.31	293.36	310.53	296.85	302.95	292.79	306.36	296.38	296.74	292.06	297.48	300.33	298.61	299.14	294.28	292.12	299.48
313.42	317.71	313.23	310.34	310.92	308.49	312.3	312.1	307.88	305.62	306.62	313.75	308.83	316.01	307.32	312.95	313.87	309.93	311.15	317.59	311.83	313.59	315.29	309.37	313.18	311.99	311.2	311.7	312.19	310.82	307.4	321.43	317.84	310.81	311.75	311.13	314.89	306.58	322.16	318.67	313.25	319.03	308.37	310.88	302.75	314.12	312.35	313.47	309	323.52
318.25	315.87	317.42	313.06	313.92	309.63	318.3	315.53	318.96	316.08	321.59	313.76	312.37	316.72	320.15	314.11	315.64	316.05	317.27	313.32	320.09	312.89	322.07	326.09	318.89	317.45	318.56	313.4	321.52	317.9	321.33	318.87	321.31	318.07	313.56	313.67	310.23	311.35	322.23	313.7	314.79	310.98	311.95	313.78	319.02	320.92	326.32	321.21	318.5	317.03
317.33	315.22	311.18	307.04	314.69	320.28	313.76	309.34	317.39	315.84	311.11	313.7	312.46	314.8	317.6	314.58	319.15	310.99	311.53	315.09	314.04	312.35	311.62	311.15	316.13	311.98	310.61	306.65	316.53	312.99	308.53	308.73	315.89	319.02	314.4	311.29	313.13	313.58	318.82	315.96	315.1	316.78	310.1	307.21	305.57	314.91	314.06	319.54	306.38	310.46
312.35	313.96	309.64	312.81	308.74	309.17	310.1	306.81	309.51	307.62	303.34	304.53	311.63	309.14	305.78	312.66	308.71	306.32	313.68	302.44	304.27	308.14	306.81	309.75	305.8	311.92	310.56	312.24	311.05	317.42	314.49	309.62	305.43	312.21	311.57	304.33	303.08	310.71	311.72	297.55	310.71	313.27	308.44	307.79	307.66	305.7	313.47	302	307.09	306.02
312.75	307.7	308.46	312.68	308.09	305.63	311.88	310.35	301.81	315.92	310.06	307.97	304.91	307.44	309.07	314.98	314.91	312.43	304.92	310.7	310.55	309.32	313.73	310.67	308.7	311.81	308.04	314.79	302.17	309	315.19	308.26	309.83	309.23	309.41	312.15	311.22	312.82	305.21	306.53	314.29	311.95	319.43	310.64	310.38	310.28	315.65	316.71	309.5	310.38
322.03	316.3	319.03	315.53	315.45	321.77	320.04	318.36	313.46	316.57	321.7	321.33	319.94	318.91	314.43	322.32	317.46	316.01	314.45	319.11	319.95	318.1	318.17	327.16	319.12	312.83	317.49	320.18	319.36	321.82	320.27	312.4	318.39	312.43	314.46	314.32	317.36	321.27	315.28	314.46	317.59	315.98	324.19	317.03	319.55	313.37	319.46	320.43	323.69	313.91
326.19	327.89	325.79	327.07	325.83	322.33	323.05	326.6	329.31	322.98	325.02	317.28	324.66	319.64	320.47	322.91	327.35	327.44	325.72	325.29	320.55	326.48	330.49	326.1	329.22	325.75	327.51	332.5	321.29	313.63	327.3	332.85	322.76	328.26	327.98	326.42	330.65	324.53	325.66	325.98	319.92	320.04	324.42	323.37	325.79	326.05	330.82	319.94	325.82	327.32
312.72	314.41	310.67	309.98	310.99	314.19	306.68	311.85	311.06	310.75	306.66	313	318.57	314.62	304.33	312.14	314.29	305.45	314.12	306.95	305.79	309.01	313.1	303.91	317.02	311.44	308.78	315.45	312.17	303.92	311.28	312.56	308.94	310.02	309.14	312.32	307.33	311.78	308.24	312.95	314.98	311.88	314.22	307.84	313.9	306.61	312.03	304.51	308.98	306.06
304.53	304.8	305.02	303.1	301.38	307.12	304.61	307.88	303.27	306.25	309.3	308.66	300.65	312.87	305.13	302.16	298.88	308.28	308.88	303.64	304.96	296.33	312.54	302.59	304.51	306.37	304.46	304.37	301.23	298.47	302.26	304.77	300.55	294.67	303.43	310.2	299.17	304.48	304.15	308.75	303.53	295.6	307.78	307.77	309.23	305.53	304.5	300.48	309.24	309.72
303.87	309.18	303.94	303.2	308.68	311.01	298.04	300.72	299.67	294.07	308.14	308.51	301.34	305.66	303.83	301.56	301.17	297.55	302.67	303.26	298.44	301.1	302.68	303.77	303.49	305.38	306.63	305.91	313.69	306.08	301.97	308.05	305.61	304.9	300.91	305.27	305.73	303.31	296.69	311.75	300.55	305.59	305.96	299.12	306.85	309.63	299.93	306.89	306.96	305.61
315.66	313.14	309.94	313.36	317.2	313.54	310.94	315.66	313.94	318.59	311.66	316.01	317.33	316.59	316.78	318.77	312	317.84	308.82	311.25	317.16	320.72	318.35	317.41	317.18	311.26	305.12	310.86	323.61	317.31	314.26	314.18	315.51	314.5	305.84	318.93	316.94	314.23	316.4	317.22	312.51	317.38	318.83	312.95	322.79	315.78	309.18	318.49	317.5	311.8
312.4	310.48	309.86	318.29	307.26	315.28	315.88	312.42	317.55	305.54	306.58	310.47	310.5	316.63	312.36	313.31	319.5	311.21	314.66	311.47	311.84	311.79	312.25	313.73	306.35	307.34	314.3	308.94	311.19	307.97	311.75	319.46	312.63	313.08	311.6	326.33	314.64	311.4	313.59	314.39	320.1	312.52	310.29	310	310.85	309.93	321.34	306.66	307.84	309.6
304.08	303.84	297.8	304.89	306.42	312.02	298.82	297.7	304.62	301.73	301.47	299.24	306.36	294.76	304.37	299.58	300.81	307.7	304.06	303.78	310.1	296.77	303.47	299.47	301.91	305.87	302.54	307.11	301.65	301.42	301.68	301.29	306.5	306.92	299.14	310.43	303.49	307.32	304.93	300.59	303.68	308.19	297.77	303.41	300.9	306.86	306.49	300.68	304.16	313.29
308.1	308.24	311.44	306.5	307.18	313.3	305.75	308.09	304.26	303.64	299.64	302.71	303.38	310.22	304.2	310.3	309.06	304.66	300.84	303.28	302.62	303.12	308.15	309.34	306.59	304.53	307.04	301.48	304.53	305.67	306.43	306.97	304.44	303.65	310.46	304.66	304.69	309.07	303.24	304.12	312.76	301.32	304	300.27	295.4	305.1	307.24	309.92	296.8	310.39
332.99	329.47	326.18	332.8	324.82	329.74	325.05	327.61	329.81	329.15	324.36	327.1	324.48	323.43	331.21	318.43	325.74	318.18	330.72	319.06	327.53	322.18	330.52	331.28	327.51	326.32	331	323.82	324.91	324.04	323.87	319.61	324.37	322.26	323.76	318.82	325.6	328.88	328.73	325.85	322.28	322.14	317.05	319.72	323.51	327.18	325.57	319.53	327.58	324.74
318.14	318.29	312.16	323.42	312.07	315.75	316.25	308.83	309.74	314.98	319.32	313.81	316.22	313.07	311.37	310.81	317.2	308.66	317.59	311.97	304.76	309.55	308.18	315.67	307.76	309.29	308.79	307.9	322.09	314.07	315.51	312.88	312.69	317.87	312.32	317.61	309.48	309.87	313.49	318.56	309.47	312.92	322.66	319.02	309.76	316.13	314.75	318.07	313.44	313.14
296.05	302.84	288.84	304.32	298.12	302.62	298.23	291.15	295.42	297.1	300.49	299.35	298.98	295.96	302.2	294.06	294.17	295.21	304.34	295.34	295.25	298.94	305.13	300.5	300.15	297.59	296.89	295.81	292.2	298.02	295.27	302.56	298.85	289.92	299.13	297.89	296.82	294.9	294.57	295.67	296.92	292.94	295.17	297.17	304.94	304.09	300.83	292.03	299.72	288.57
313.51	309.11	313.92	314.39	312.56	313.29	302.43	312.43	308.01	314.14	308.99	317.31	310.91	306.59	312.03	312.31	310.22	315.26	312.34	314.24	298.67	311.03	312	311.06	312.5	311.26	312.22	310.21	315.91	310.05	311.16	309.91	307.39	310.89	310.52	306.06	305.65	305.76	307.88	312.48	308.79	316.98	302.74	315.8	311.13	313.46	310.66	312.93	313.25	308.83
310.7	308.71	311.48	311.82	308.2	303.39	309.16	303	311.58	305.92	310.96	303.19	307.44	313.19	305.89	306.66	305.95	306.49	307.08	308.18	317.56	307.96	305.58	311.74	312.18	297.75	306.77	308.8	313.52	308.1	312.07	308.88	312.22	314.98	310.9	304.85	307.06	306.7	302.95	309.09	312.16	308.87	311.6	310.24	315.21	307.38	309.49	305.92	311.05	308.27
293.96	297.86	305.39	302.17	304.86	303.15	296.96	298.3	302.12	310.65	300.83	301.3	302.26	298.77	306.26	304.01	300.85	298.87	302.17	307.04	302.78	312.28	296.91	303.45	299.01	304.41	300.42	298.24	297.62	300.57	297.02	302.15	304.86	303.65	306.06	302.25	303.87	299.75	308.32	294.09	300.88	305.1	302.64	299.72	301.54	296.33	297.88	297.15	305.07	300.37
318.14	309.89	313.03	315.23	311.42	308.19	312.86	316.3	313.4	308.69	317.56	320.99	317.81	315.52	312.38	313.54	320.18	315.66	314.98	314.19	311.98	319.14	315.19	317.19	314.3	321.6	318.35	308.92	315.07	309.89	318.71	309.31	307.72	318.64	316.4	312.61	312.88	316.62	318.04	316.73	316.14	309.89	317.83	319.67	311.43	320.83	323.14	316.67	318.97	319.09
317.94	321.46	313.02	316.69	314.01	313.14	318.78	317.54	310.82	313.43	312.15	317.41	318.24	311.99	315.15	319.01	313.05	315.83	314.87	324.94	317.45	315.06	327.09	314	313.88	314.3	320.35	324.87	317.85	316.17	319.88	317.19	309.95	321.09	318.09	316.23	319.17	320.38	318.3	320.24	318.53	319.88	322.08	319.71	313.51	318.92	320	320.15	313.77	314.74
312.05	318.02	313.33	319.32	313.09	317.37	316.61	311.88	322.49	312.91	310.54	316.06	314.3	315.29	316.29	314.41	316.2	314.37	310.24	314.2	311.47	318.02	310.74	311.74	314.38	312.53	316.88	315.83	306.66	321.25	310.45	315.59	309.8	312.36	305.96	313.61	309.92	304.96	311.61	319.32	316.89	323.31	313.79	313.2	314.81	321.75	312.83	311.82	313.35	321.33
314.92	317.61	317.68	321.86	320.33	312.75	318.56	311.83	318.45	300.11	310.66	313.33	311.03	317.56	321.49	308.12	308.75	315.3	312.21	311.14	312.93	317.05	316.35	319.59	313.5	306.3	311.53	320.48	314.05	323.25	313.74	310.4	319.25	309.97	312.95	316.96	315.35	318.51	312.85	320.38	315.99	313.53	317.41	317.12	315.37	316.19	318.71	313.72	312.35	311.27
298.45	300.53	305.69	294.99	298.52	293.99	303.97	305.25	309.23	301.35	299.4	298.92	298.14	305.17	305.68	299.68	304.63	299.99	301.65	300.44	298.34	297.2	306.36	294.65	304.05	301.14	302.72	295.19	304.27	297.98	302.32	307.26	296.75	296.07	301.28	305.24	304.96	307.94	304.9	298.72	294.73	297.09	305.16	299.1	297.62	302.43	301.43	302.07	301.31	301.76
316.91	321.34	314.69	317.49	319.21	319.78	318.57	314.59	312.74	314.08	311.05	313.21	319.44	316.37	318.56	312.67	310.94	316.19	314.52	318.83	310.26	316.3	320.3	316.89	313.37	314.72	317.12	312.73	324.38	316.28	316.6	316.62	323.6	320.58	317.39	315.35	318.13	313.82	319.04	309.3	313.31	311.99	320.53	313.53	315.12	315.99	316.63	316.57	318.85	311.72
311.83	319.68	319.28	305.68	312.93	315.89	315.37	304.24	319.06	309.11	314.47	311.24	313.19	311.98	316.08	312.11	308.68	321.86	314.09	309.35	314.92	313.63	313.56	316.63	317.56	303.26	316.28	310.67	318.96	313.24	316.63	304.8	316.12	320.53	307.57	310.42	311.09	312.92	315.76	316.43	316.78	313.31	310.05	317.68	315.27	313.77	312.65	312.94	314.7	310.11
322.7	326.3	330.31	326.6	328.44	327.34	325.29	327.44	326.11	329.77	320.3	327.54	324.94	325.54	333.01	327.58	330.44	323.06	333.68	334.17	327.16	324.05	325.5	327.94	329.93	330.5	329	328.88	320.37	331.79	327.71	325.13	323.75	335.68	325.25	327.06	331.43	327.7	329.14	327.73	331.55	334.29	333.34	332.51	333.85	324.37	323.45	324.84	331.27	329.38
312.43	308.73	314.65	314.43	312.41	311.06	318.99	308.33	305.36	307.55	313.68	307.63	307.31	306.83	311.03	312.91	303.68	310.34	307.74	316.29	308.37	315.26	310.79	310.48	315.73	310.16	308.42	307.38	317.44	317.34	309.68	313.96	309.01	311.54	314.38	312.24	307.95	307	313.42	311	308.99	308.54	315.23	305.98	308.11	305.62	314.31	309.06	309.76	306.94
301.58	306.68	302.79	297.21	301.7	302.43	303.68	300.19	301.87	301.09	302.44	302.41	298.02	301.53	301.46	300.49	299.27	307.38	305.89	302.36	312.59	299.94	303.8	301.48	297.98	303.53	303.71	300.35	302.28	309.36	304.75	300.74	301.73	302.07	308.76	302.48	304.11	308.29	295.59	308.52	299.28	301.78	298.72	302.65	305.39	303.16	302.06	303.33	299.73	303.67
321.91	317.67	318.05	314.88	321.37	319.54	312.78	313.71	319.9	321.95	319.91	313.93	314.14	321.13	312.98	317.98	324.78	317.48	312.85	316.75	318.35	324.01	323.46	316.83	320.07	314.12	318.88	315.46	316.57	322.82	325.02	328.2	317.55	317.19	321.86	321.91	316.95	316.71	318.51	322.92	317.21	321.5	318.9	316.79	315.13	317.33	317.32	320.09	316.77	310.91
300.19	298.09	305.57	296.57	296.49	282.8	292.29	301.65	299.45	296.68	297.73	295.43	298.33	297.9	301.41	289.65	297.46	296.08	297.67	294.83	291.19	296.54	291.49	293.9	304.03	299.65	290.46	302.24	300.52	294.67	298.9	292.75	302.17	296.76	301.23	298.02	295.67	297.45	295.19	299.65	292.98	291.23	297.75	305.76	291.45	300.69	301.7	294.5	293	301.72
316.1	317.06	309.65	314.84	321.69	314.4	313.05	316.12	315.43	307.36	319.03	318.05	315.59	318.17	317.42	324.64	320.5	311.29	310	312.88	315.49	321.84	314.9	311.11	314.46	315.26	312.65	318.6	317.61	326.1	322.11	312.73	310.76	315.48	316.07	306.26	311.8	314.23	313.94	322.78	309.52	315.6	319.94	316	318.89	313.18	316.83	315.77	314.77	320.37
290.14	295.65	294.9	297.04	294.59	296.03	285.53	293.97	293.79	297.83	295.87	292.64	289.12	295.84	298.99	288.94	294.42	293.45	295.44	288.36	296.46	295.06	290.95	299.4	295.52	296.86	297.07	288.42	297.44	289.81	296.41	295.83	298.06	295.08	292.05	286.65	292.66	289.95	289.46	299.44	293.26	293.43	292.97	296.25	299.4	293.47	288.82	299.79	289.53	295.83
317.05	318.96	316.71	319.78	314.82	320.29	324.59	318.81	316.65	318.72	320.71	314.83	317.22	319.37	318.96	318.84	319.38	324.06	323.17	320.7	320.67	315.45	312.86	318.54	313.42	316.84	314.19	312.75	311.61	321.97	319.73	320.36	309.65	319.95	317.41	325.83	323	318.39	314.2	327.87	318.93	327.06	324.22	322.49	324.27	325.6	320.31	314.32	326.42	326.36
301.81	308.71	301.19	311.21	304.7	304.14	297.87	307.81	298.91	307	305.73	307.13	304.77	310.18	298.68	306.05	304.23	299.3	300.74	304.46	303.42	308.41	307.93	306.28	299.69	302.56	303.45	303.29	304.74	301.5	308.5	310.57	306.03	302.98	304.48	306.34	301.76	300.3	308.99	302.9	314.03	303.13	305.32	303.53	303.26	307.46	307.95	301.93	301.97	304.07
304.54	318.29	308.77	321.79	314.19	309.45	320.04	309.44	311.46	318.96	317.3	316.69	327.19	312.47	314.99	312.89	321.77	309.66	316.02	318.94	318.17	311.74	318.35	312.91	313.29	314.57	312.13	314.29	315.18	315.95	318.89	311.09	310.24	311.61	312.81	315.13	310.87	315.18	312.95	314.5	320.13	316.4	309.59	309.38	309.98	311.45	309.89	313.68	311.9	311.93
295.59	309.6	298	306.16	304.21	300.9	303.02	298.34	295.71	303.24	298.08	298.66	307.97	297.81	301.09	303.07	298.57	304.03	298.43	298.4	302.94	295.98	308.84	304.13	304.87	306.31	308.9	300.2	311.92	301.63	298.14	298.82	298.75	305.77	301.24	304.04	305.06	308.59	311.22	300.19	306.04	307.03	297.29	303.49	301.57	300.51	299.68	307.2	303.39	301.37
304.03	303.9	302.02	312.7	303.63	295.96	306.87	305.82	306.73	297.9	298.47	308.17	305.16	304.27	304.38	300.91	297.55	308.96	300.12	301.58	310.09	302.29	298.31	301.1	304.85	308.97	304.81	301.83	301.05	306.51	297.15	303.6	297.27	306.02	306.75	304.17	305.77	309.25	308.27	301.77	297.96	302.49	306.4	304.77	302.1	302.43	301.85	301.01	295.09	309.23
313.12	311.47	315.27	316.52	323.01	318.25	319.68	319.11	315.62	313.47	320.5	313.18	318.01	316.97	323.8	307.47	319.53	319.85	320.76	317.85	316.23	312.01	314.64	320.78	320.32	313.04	323.66	323.49	315.44	316.18	314.31	316.02	321.13	320.07	321.22	316.26	322.29	312.8	321.11	320.47	321.8	319.43	317.82	314.64	318.98	323.22	320.73	312.4	315.34	318.24
307.17	298.29	305.19	301.74	307.1	305.1	305.31	294.14	300.55	301.74	294.94	301.57	306.59	297.25	303.94	304.61	293.45	300.62	302.01	305.99	295.99	306.88	299.45	304.73	301.69	304.08	297.71	297.25	303.75	307.32	306.35	304.32	297.47	302.51	297.98	305.52	303.41	306.03	303.37	298.33	307.49	304.17	301.94	304.87	300.79	307.47	306.79	305.83	298.29	303.99
323.95	322.51	330.14	323.94	324.76	328.61	320.84	324.34	326.26	322.51	319.62	331.48	330.71	327.64	323.92	327.98	325.37	321.87	326.22	325.84	324.93	330.68	326.69	324.74	330.52	322.07	325.27	323.87	320.2	332.06	326.69	325.55	329.63	325.9	323.03	329.91	320.97	323.74	332.26	323.28	322.26	328.12	325.27	318.15	320.05	328.78	324.16	326.52	315.8	323.9
312.28	316.37	306.15	318.76	308.17	310.21	311.92	314.33	317.87	318.35	313.96	317.85	311.55	318.15	311.7	314.63	315.37	307.68	305.75	314.42	314.46	312.78	310.41	311.04	315.45	308.72	310.34	317.99	311.83	312.24	309.76	312.37	313.05	308.83	312	310.91	309.58	306.82	314.13	310.86	313.34	307.74	310.87	309.27	312.41	307.08	307.38	306.87	311.1	313.79
308.33	297.04	298.03	304.28	300.64	303.12	303.52	305.19	303.52	295	305.83	299.78	305.37	299.48	306.17	298.38	308.94	307.35	304.99	301.2	302.24	305.43	301.61	299.92	299.86	302.72	297.68	310.43	303.51	302.58	303.49	305.12	303.73	300.39	296.02	299.56	297.93	304.72	304	304.85	304.09	301.05	309.35	302.44	303.67	299.89	301.98	304.17	298.71	301.86
314.79	316.54	314.46	315.86	326.36	309.88	320.65	313.2	309.39	317.62	315.13	314.53	310.27	317.98	318.19	306.09	315.93	319.62	320.51	320.23	318.32	313.47	315.67	310.88	312.68	315.02	320.84	320.76	315.72	312.19	310	314.11	321.59	318.67	314.09	312.17	317.17	315.99	312.59	320.91	320.93	318.62	312.63	314.35	323.35	315.33	308.09	315.89	319.66	311.04
305.78	309.76	308.56	304.31	313.41	312.43	307.85	307.96	308.34	309.96	310.79	311.97	308.97	318.67	304.57	312.06	312.16	314.33	310.64	310.27	312.31	306.74	308.87	313.18	306.1	305.15	310.06	305.24	312.49	310.36	314.33	308.6	307.73	314.13	312.73	311.83	306.33	309.03	309.84	311.55	310.51	313.23	313.7	319	309.18	309.89	308.81	303.38	314.53	313.68
328.96	321.75	322.22	327.18	327.56	329.24	329.22	327.41	328.67	319.15	326.91	329.57	329.35	320.55	332.81	330.66	323	324.91	334.57	328.87	329.29	332.08	328.93	329.18	331.87	329.38	328.85	326.5	330.68	327.17	335.42	335.4	316.53	333.51	323.31	330.62	329.02	324.47	331.81	326.81	333.36	335.96	331.72	325.92	323.7	333.13	329.65	326.2	337.36	333.02
322.69	318.49	324.54	315.87	314.81	316.07	310.57	312.4	315.99	313.65	320.73	315.26	310.69	318.36	313.46	315.56	318.09	319.07	312.23	315.6	310.87	308.66	315.7	317.38	319.87	314.04	309.45	317.3	313.8	311.09	317.76	312.7	313.68	314.44	315.88	316.1	314.73	317.48	317.28	318.04	312.7	316.09	317.39	313.09	312.28	313.51	313.1	318.58	311.28	313.9
309.7	307.54	307.89	310.87	302.65	306.24	305.54	306.63	309.92	308.65	305.82	304.18	310.5	311.65	314.66	310.73	311.69	305.34	311.62	306.25	307.98	307.93	306.31	311.39	306.96	312.79	310.97	307.33	308.77	306.46	308.77	305.86	308.55	309.58	306.56	307.05	308.4	317.09	308.45	311.94	313.39	308.38	305.19	315.17	304.01	311.9	311.82	310.23	313.35	308.86
312.74	314.51	314.56	310.65	311.8	316.15	311.46	317.02	310.65	312.62	316.13	309.69	321.62	321.69	304.02	315.63	312.67	317.99	317.09	314.95	306.64	315.22	315.24	316.36	316.62	317.49	317.8	311.27	317.23	312.54	315.09	317.73	311.29	315.95	314.71	316.9	314.68	308.17	314.34	314.4	317.7	307.41	311.72	314.47	307.77	315.2	313.91	311.02	309.79	316.42
312.86	303.43	308.65	305.57	309.16	301.26	296.82	300.29	306.67	307.41	309.28	309.67	303.05	299.82	299.03	296.11	310.27	298.93	312.53	299.86	301.35	310.21	297.04	305.81	296.65	300.64	306.04	309.76	307.03	306.86	305.17	302.36	303.14	307.12	306.83	301.75	302.65	302.74	307.74	300.62	301.49	304.51	302.5	303.49	302.43	305.79	298.22	303.4	308.7	299.83
303.73	312.04	303.72	306.37	304.4	306.75	300.78	304.57	298.43	305.23	299.49	303.44	305.32	306.57	306.53	314.08	307.3	303.99	301.34	304.66	309.59	311.46	306.12	306.53	305.59	308.89	303.91	302.98	299.25	298.43	309.46	311.25	314.67	306.24	303.8	308.69	309.79	304.45	304.78	306.22	306.16	305.05	298.12	301.79	302.36	308.38	307.91	307.77	306.34	307.23
297.03	298.18	300.39	298.82	297.73	288.75	295.6	298.62	293.01	299.62	300.52	292.48	289.38	287.79	298.95	299.11	299.75	290.98	298.2	291.3	298.55	296	302.47	295.1	293.43	294.37	295.44	299.1	290.28	293.27	294.4	293.82	291.05	298.35	296.58	296.94	291.77	301.48	290.25	293.83	297.69	295.58	292.47	295.85	299.22	291.97	295.57	299.78	294.77	299.45
301.29	300.52	303.83	304.68	299.14	301.82	307.41	301.33	295.86	304.06	307.78	300.69	298.11	305.38	306.01	298	300.67	304.86	301.45	304.07	309.06	300.24	304.44	311.36	299.14	302.06	299.53	297.71	309.24	298.59	300.08	295.94	307.76	299.85	304.37	295.47	302.49	295.1	303.62	298.26	303.77	295.38	299.66	299.6	296.5	300.66	303.9	305.59	296.9	304.43
292.01	292.64	290.77	291.6	290.02	291.58	292.42	289.33	293.23	294.28	291.57	291.36	284.21	291.39	296.41	292.13	288.95	295.44	295.79	303.52	286.88	300.48	293.89	293.48	288.77	285.12	291.17	290.25	298.1	301.72	285.98	291.84	300.94	295.97	293.45	290.58	293.39	292.87	292.6	298.94	291.67	288.09	296.08	289.11	289.32	294.22	296.43	294.66	293.87	293.45
315.66	313.84	317.25	317.5	316.88	307.36	311.32	314.9	310.04	327.86	310.37	307.76	313.35	302.97	316.19	305.7	309.33	317.73	316.5	313.08	312.57	317.52	316.79	312.97	307.16	322.42	315.28	307.37	315.44	308.88	318.43	307.95	318.15	316.42	313.91	301.66	307.1	313.43	308.85	318.04	302.39	309.27	308.94	312.4	308.42	311.29	312.83	309.93	311.56	312.11
307.51	306.6	301.21	305.4	310.53	303.02	306.42	310.53	306.35	302.73	313.48	301.68	301.4	303.27	312.03	303.6	306.08	299.98	307.08	303.81	307.26	301.23	309.76	307.47	308.97	305.44	305.14	305.71	305.03	307.74	308.54	307.55	308.14	313.82	301.33	313.92	307.47	299.52	309	307.33	314.2	310.52	302.42	310.73	301.66	306.4	309.31	300.66	305.28	305.52
297.34	301.42	296.38	294.7	292.08	294.22	293.78	291.43	297.15	300.44	297.71	297.36	292.62	290.81	296.49	294.2	289.87	292.97	305.3	290.19	297.64	295.06	292.07	298.35	292.58	296.05	287.75	300.88	296.17	291.48	290.01	291.84	296.87	294.49	294.6	295.88	298.83	300	291.95	296.58	295.43	296.39	289.94	297.68	297.31	290.45	292.85	292.91	291.54	287.54
323.49	324.23	323.35	326.05	322	321.77	320.31	321.16	323.47	324.46	322.11	323.76	320.17	322.92	332.15	323.99	326.64	328.7	320.18	324.4	324.4	320.31	332.95	325.85	325.53	328.24	325.06	324.42	325.11	322.83	335.13	321.32	318.37	331.75	322.31	327.82	329.38	322.1	323.26	329.16	332.96	323.12	326.72	326.97	317	324.8	329.62	322.14	323.67	329.69
310.81	315.66	317.9	311.44	317.05	322.03	316.64	317.24	314.96	309.74	307.09	321.53	311.01	319.82	315.84	319.38	316.52	304.83	317.02	313.35	315.78	317.26	313.73	317.14	312.16	314.48	322.08	310.4	317.37	312.16	322.49	305.53	312.81	315.16	315.79	316.96	312.27	319.1	314.58	318.4	307.33	312.19	318.49	310.93	312.87	315.68	315.75	315.64	314.58	318.81
320.48	311.46	319.49	319.41	318.77	317.67	321.46	322.42	317.83	322.16	321.28	321.69	317.16	323.36	319.8	317.81	320.03	318.01	322.4	318.71	327.53	315.2	322.83	322.28	321.81	320.47	322.16	324.99	316.89	315.89	312.14	312.86	316.41	318.38	322.67	314.03	321.34	323.39	316.89	321.39	319.39	322.94	317.6	315.97	319.85	323.51	312.52	322.54	316.45	316.86
311.71	309.92	310.76	309.82	312.34	310.64	313.06	315.89	306.51	310.66	312.6	315.37	303.32	311.55	308.52	318.77	311.11	309.77	311.71	307.09	306.23	318.51	307.25	313.83	315.22	310.11	310.04	308.94	311.71	308.64	313.31	311.3	312.57	312.25	306.48	309.43	312.04	309.33	303.82	314.91	317.34	310.44	305.51	302.92	312.21	309.89	309.22	309.38	310.07	313.71
316.03	315.34	319.11	321.13	318.9	312.37	321.13	318.77	316.94	320.36	322.38	320.96	308.81	311.06	325.3	328.23	318.47	318.82	314.1	318.28	316.34	313.7	319.67	319.22	313.08	325.39	319.49	321.3	325.79	317.85	318.53	313.81	322	325.43	318.9	320.21	316.26	315.83	320.19	318.88	327.61	316	312.64	316.38	319.93	323.8	319.37	314.93	317.95	314.5
298.31	301.41	296.28	297.63	295.13	299.25	300.07	303.23	306.31	299.78	309.44	299.75	303.72	299.15	297.09	307.95	304.41	293.59	300.4	306.86	305.29	301.79	296.67	294.79	303.11	297.09	305.76	308.12	298.77	308.09	296.34	301.15	299.14	303.96	298.34	303.14	301.24	298.94	308.34	301.46	300.44	299.47	299.79	304.76	291.82	297.88	309.91	302.55	306.4	304.28
306.61	309.86	319.46	308.57	313.35	306.07	309.4	311.02	315.98	313.75	306.52	299.54	315.69	311.85	309.68	308.67	306.96	320.45	311.1	309.3	311.51	310.78	312.17	310.74	308.17	308.1	311.92	305.28	310.09	310.64	307.42	309.89	306.66	308.59	308.98	311.76	308.75	306.41	305.56	307.65	314.88	310.26	318.53	310.47	305.34	312.27	310.71	310.45	313.43	306.51
300.51	299.09	300.81	301.59	300.38	295.03	300.12	292.92	301.9	302.16	295.52	297.18	297.74	307.18	305.13	304.38	301.58	299.66	305.02	301.64	299.98	297.91	301.13	298.37	300.66	305.33	299.62	303.17	307.32	294.02	303.65	299.14	303.61	298.27	304.06	292.57	294.59	296.25	301.16	295.97	300.43	298.95	301.8	297.17	301.02	305.07	299.15	298.97	299.16	307.27
319.48	320.66	317.76	317.23	319.79	313.32	321.21	313.27	318.09	321.51	315.91	319.89	317.96	318.37	315.38	323.87	320	318.18	314.42	324.41	323.85	308.24	323.17	312.49	314.45	325.99	323.45	314.82	318.1	317.49	317.45	319.85	319.81	318.9	315.43	318.94	317.47	313	316.82	309.32	322.25	314.98	316.97	320.98	314.83	324.4	305.43	311.39	318.27	313.26
302.85	301.35	302.42	308.5	301.23	303.8	300.19	303.56	300.13	309.15	306.15	308.08	305.97	308.29	301.26	302.83	303.5	308.94	297.18	307.45	302.15	304.56	306.32	301.92	309.22	307.3	307.11	304.2	306.01	310.71	309.16	306.18	306.41	301.96	306.14	308.09	300.4	312.58	299.71	306.84	305.2	306.16	299.18	305.72	307.71	294.73	306.65	309.38	301.13	305.35
308.72	301.23	307.07	303.54	309.01	310.68	300.68	310.69	302.88	321.26	313.82	304.37	310.45	306.97	308.42	317.12	314.12	310.84	307.06	303.66	309.83	310.87	318.19	299.7	308.53	308.69	309.81	304.78	313.07	310.59	308.84	313.61	306.08	307.71	307.51	318	298.02	301.59	313.15	305.81	315.86	304.68	309.43	309.16	305.25	312.06	303.45	309.1	311.81	308.84
323.11	320.5	324.98	328.26	332.81	323.56	325.06	320.63	329.53	322.45	322.74	324.6	317.07	330.53	323.25	324.64	321.34	326.68	316.38	327.62	323.66	321.33	326.79	325.78	328.53	327.41	325.22	320.1	326.44	323.3	335	325.47	325.91	325.02	321.06	321.45	318.24	320.9	324.55	326.8	325.19	329.09	324.33	325.92	322.89	322.19	323.46	325.26	322.33	330.94
317.92	317.45	315.61	321.73	315.02	313.14	322.22	315.97	314.43	319.83	313.33	317.75	321.51	313.13	316.45	318.82	318.42	316.37	325.59	322.25	318.62	315.71	325.94	314.6	321.17	320.11	313.81	324.35	317.45	317.36	320.44	320.07	316.37	318.77	323.38	318.43	311.07	317.72	319.12	314.69	322.72	317.71	318.98	321.7	322.75	311.85	317.47	318.99	319.95	312.2
302.51	304.19	303.36	303.24	301.73	297.73	300.18	306.19	299.35	300.44	308.69	308.75	309.01	300.94	306.98	297.19	302.53	298.09	305.69	303.46	301.46	303.27	303.51	301.7	306.96	303.05	301.69	308.24	299.57	307.35	306.04	301.5	304.09	306.01	304.18	304.07	300.26	304.8	308.85	305.01	310	309.29	299.64	306.96	304.55	309.53	310.72	299.65	299.31	310.95
315.32	316.78	311	304.19	319.38	313.13	313.49	315.57	311.76	318.76	309.78	317.89	307.09	309.87	311.28	310.36	309.44	309.05	307.65	311.71	315.83	315.25	314.89	309.29	311.53	319.19	312.22	313.41	308.64	312.45	316.84	311.14	313.75	317.94	312.02	312.21	312.92	309.77	311.71	313.97	312.12	318.66	311.68	314.36	310.66	309.99	318.99	306.69	316.44	313.55
302.76	299.14	301.47	299.82	301.09	298.18	299.54	295.03	299.04	302.33	306.31	296.91	295.61	292.11	314.32	299.51	298.06	309.26	306.66	304.63	300.25	300.5	300.5	299.7	298.87	306.49	306.7	301.49	302.3	301.41	301.93	298.79	302.43	305.17	300.21	299.52	302.51	290.84	305.6	301.04	298.51	305.18	301.32	297.72	300.95	297.99	298.35	304.61	298.22	297.64
311.18	312.08	308.07	324.41	314.97	311.23	313.12	321.82	320.98	312.33	313.1	313.09	313.76	311.46	322.63	318.57	316.25	313.51	318.71	316.35	313.39	308.6	313.55	322.99	322.08	317.88	312.36	314.44	315.36	314.41	316.95	316.25	312.92	311.42	314.07	315.71	313.77	309.81	312.57	316.95	314.39	319.31	315.56	323.68	315.29	324.7	313.43	312.99	322.79	318.87
310.86	309.54	308.22	313.72	315.6	309.75	317.11	318.83	314.55	310.81	307.83	314.87	304.3	310.22	317.16	310.35	309.29	306.98	311.39	311.53	313.71	310.31	304.42	312.82	303.89	317.3	306.49	313.33	312.71	310.86	316.92	314.18	311.53	311.18	313.88	310.02	309.94	314.08	311.92	312.95	311.31	315.65	314.44	316.48	315.55	313.95	314.03	307.18	318.05	317.18
316.08	319.18	310.02	324.45	316.04	318.45	317.53	313.89	318.02	318.8	320.96	320.34	319.53	322.2	316.72	322.88	314.63	316.74	316.25	316.49	315.91	315.07	319.83	312.25	318.73	322.21	311.77	322.31	317.83	313.35	312.83	317.9	318.82	320.07	323.66	315.79	315.61	323.74	318.97	322.9	317.86	320.33	319.72	315.55	316.67	314.64	311.74	312.45	320.58	308.76
304.24	300.46	303.24	314.62	304.02	301.19	306.11	308.6	301.48	306.23	302.46	302.93	307.58	308.91	308.58	304.32	305.44	302.48	305.59	309.58	313.23	312.11	304.7	296.03	300.81	300.34	314.65	304.49	299.97	301.21	300.26	315.25	306.2	301.81	305.07	306.4	305.97	310.77	305.16	302.62	307.38	305.29	309.92	299.16	299.84	308.26	305.73	299.65	295.96	302.98
290.1	295.45	299.64	300.12	298.14	291.92	293.65	294.68	299.26	290.15	289.08	297.44	297.18	290.98	293.04	296.48	298.19	297.4	296.94	296.64	293.88	295	291.85	288.83	292.95	293	296.55	297.66	299.85	296.03	292.75	291	292.83	304.23	294.27	300.21	291.8	294.47	296.38	300.61	287.29	304.38	304.61	299.94	294.32	293.91	289.06	293.53	291.27	291.56
310.2	318.56	316.2	315.9	318.19	316.6	308.74	315.37	307.51	316.35	315.28	321.26	317.01	319.71	312.35	313.57	323.15	309.85	313.5	313.34	310.92	314.08	316.32	308.21	314.61	305.68	319.81	312.39	317.41	315.85	311.29	312.81	318.44	319.54	313.25	314.6	313.36	313.04	306.7	320.46	322.54	317.76	309.93	324.41	323.4	311.63	311.7	311.91	310.33	317.47
305.08	308.32	305.53	310.57	307.18	302.56	298.4	299.78	297.73	301.93	303.75	308.42	308.83	303.83	302.21	300.54	304.42	303.32	300.1	306.38	302.84	314.52	302.17	307.23	295.62	303.31	305.45	299.64	303.99	304.05	302.45	301.09	312.38	305.02	306.34	299.16	305.28	302.34	303.61	311.32	301.76	305.43	296.01	304.02	298.77	303.67	300.19	298.02	301.61	303.74
290.36	293.99	296.03	299.14	294.55	295.78	298.93	299.53	299.51	297.46	287.3	298.09	291.97	293.24	300.04	291.55	295.6	293.01	291.71	292.13	294.89	298.8	296.8	294.03	294.08	290.21	294.35	295.01	288.27	293.71	296.05	295.33	295.99	297.44	289.94	289.85	300.27	286.99	293.29	291.29	298.88	293.05	298.3	292.63	290.07	296.62	295.73	301.56	297.42	300.27
297.83	302.53	302.59	303.91	305.03	304.17	307.17	299.77	301.29	306.35	305.32	305.38	305.81	295.54	300.87	305.02	299.31	309.81	302.57	300.45	300.94	300.52	302.19	298.05	305.84	302.63	298.67	300.58	302.58	306.08	303.45	301.09	296.27	303.02	302.08	304.7	304.71	302.74	300.5	302.72	303.47	300.95	301.29	304.98	298.8	293.59	301.13	295.69	310.01	305.67
307.48	312.54	305.37	310.8	308.45	317.72	310.84	313.49	313.59	309.32	313.09	308.55	306.68	316.97	314.14	309.85	311.65	309.14	309.28	315.58	308.73	311.83	313.42	308.69	305.93	310.49	322.35	309.39	310.88	315.91	312.55	314.44	304.68	312.77	313.74	310.55	306.96	305.86	318.09	313.71	314.02	312.42	311.76	312.83	311.62	311.84	318.45	309.29	316.1	318.67
293.47	296.89	295.33	289.82	296.18	301.87	290.77	299.18	293.89	290.73	297.18	301.97	290.61	288.96	303.42	291.56	290.57	290.92	296.97	295.11	295.75	295.15	289.35	294.96	295.07	290.36	300.79	294.37	292.96	302.47	291.88	293.41	297.78	293.54	298.16	291.18	297.4	295.03	292.96	294.52	293.56	303.82	290.5	290.75	294.79	293.67	290.71	284.16	286.42	300.52
308.59	310.54	315.73	310.25	316.08	312.82	308.53	309.21	306.02	308.05	314.02	318.23	309.28	310.2	312.05	306.66	311.64	310.3	315.56	312.2	316.22	309.78	315.35	316.18	313.32	310.05	312.9	315.32	309.94	307.46	315	307.17	312.02	315.49	309.48	310.27	313.08	315.67	309.8	307.97	313.27	314.05	307.4	322.5	312.49	311.34	307.03	311.45	314.62	313.09
306.69	305.43	303.21	308.96	301.24	305.82	298.73	304.88	301.58	309.71	305.91	304.65	299.21	306.45	297.63	305.9	308.33	305.87	308.66	309	300.93	307.9	302.77	307.16	310.57	309.67	307.35	307.59	311.4	305.38	301.24	308.88	310.52	308.59	303.36	304.91	309.81	305.17	311.25	311.24	304.41	304.25	308.41	303.95	300.37	311.95	303.33	305.38	301.97	304.33
312.04	319.6	315.6	313.04	318.57	316.9	316.57	320.41	317.16	316.55	312.3	308.16	316.92	313.98	316	309.65	318.76	313.6	316.63	314.34	322.42	313.41	315.26	314.65	312.17	310.73	315.36	318.12	319.89	313.25	316.68	318.18	323.36	317.31	317.19	316.85	323.23	319.45	318.33	312.25	317.3	313.22	314.66	314.57	319.39	322.62	315.98	317.79	310.84	325.18
317.37	309.11	322.01	315.81	308.04	320.19	314.98	313.64	320.22	318.39	320.5	317.33	319.71	315.4	316.99	320.58	317.65	319.6	321.49	317.95	321.39	315.88	316.09	309.16	315.35	316.51	312.63	320.48	320.17	313.99	316.6	314.05	317.08	323.6	314.91	319.04	316.44	318.15	313.38	317.63	310.18	314.76	308.66	319.26	318.97	319.1	322.41	312.14	321.31	316.18
306.13	303.6	304.04	311.21	312.94	311.42	307.56	306.36	305.68	311.62	308.36	311.5	313.26	307.13	307.47	313.33	309.4	303.76	309.17	310.63	311.47	305.72	299.89	311.6	307.26	306.32	305.72	310.85	307.32	315.34	309.9	313.81	311.15	304.66	306.74	309.64	309.21	309.81	304.46	306.89	314.33	306.2	310.53	300.93	311.84	307.81	302.74	305.16	305.93	307.69
299.66	297.37	296.67	293.66	308.37	302.61	300.15	294.44	301.03	288.94	305.24	298.53	301	297.87	298.01	300.72	294.25	300.97	301.75	299.83	297.2	300.39	301.83	305.93	297.05	305.67	300.13	294.73	295.55	299.16	304.17	302.35	295.67	299.05	296.7	293.1	296.11	298.85	301.39	295.06	294.99	307.47	305.24	297.36	300.45	301.94	298.18	304.28	299.17	303.64
300.12	299.55	297.9	302.81	303.76	304.35	311.3	308.85	311.6	303.63	300.98	305.68	302.11	299.03	301.33	292.52	302.17	301.28	296.98	301.23	308.19	305.74	294.2	296.57	306.77	294.57	308.84	298.46	294.69	302.97	301.15	305.74	302.55	299.64	299.94	299.91	300.85	303.13	305.83	300.96	304.85	303.38	303.04	306.68	302.79	300.01	296.97	304.82	299.21	297.76
312.85	311.71	312.61	308.87	307.54	308.29	315.42	312.52	303.8	310.5	300.39	308.88	306.35	310.8	309.97	314.33	310.58	309.95	309.56	309.96	313.82	312.1	315.63	316.84	314.51	301.03	313.92	308.01	312.57	307.83	315.27	305.04	306.03	311.9	309.66	307.08	311.42	304.2	308.44	306.99	314.35	301.14	307.07	308.65	310.74	310.48	312.38	312.41	313.69	309.48
315.91	313.05	321.32	316.81	321.14	316.38	322.16	318.65	322.14	323.92	314.55	318.1	317.22	309.05	319.4	315.88	320.27	319.73	317.42	315.8	322.92	316.38	313.42	321.77	311.15	319.63	317.64	323.75	311.32	317.94	321.24	317.24	317.12	316.01	312.46	317	313.7	315.65	315.95	314.04	317.29	317.77	319.74	318.74	319.85	319.48	316.67	312.08	321.7	307.16
300.97	313.66	307.74	305.97	301.81	302.61	303.53	302.54	308.03	310.25	301.57	305.85	310.43	309.96	305.78	306.62	304.93	305.99	308.87	307.4	305.54	308.96	307.34	298.44	314.22	306.63	306.25	308.05	307.36	303.58	306.95	306.91	310.31	312.69	309.32	309.73	306.88	308.34	304.39	309.15	304.52	305.37	309.17	308.22	306.78	301.84	311.26	310.29	307.86	309.08
306.93	318.08	311.82	306.63	314.59	312.63	310.49	314.89	314.7	315.07	321.86	310.4	313.26	315.81	311.16	317.86	309.11	310.74	322.38	313.75	317.26	312.88	320.5	312.7	313.51	310.59	319.96	315.48	306.16	315.7	312.73	314	313.01	318.29	315.62	312.25	320.35	309.2	320.23	309.4	320.77	313.98	313.65	316.27	310.68	316.23	312.57	310.15	319.48	315.52
301.49	309.56	305.12	302.11	297.3	304.56	309.37	301.25	302.75	300.23	306.52	306.18	303.09	309.58	299.09	302.3	303.39	304.92	305.04	298.98	299.14	304.06	302.32	305.71	303.64	299.9	305.78	305.32	307.54	305.18	306.24	302.01	299.19	311.16	305.97	288.13	309.63	297.62	300.57	303.8	299.81	298.87	302.51	299.83	303.36	295.66	298.19	299.61	303.09	300.89
306.21	305.8	310.11	305.59	301.8	303.96	300.81	308.3	302.09	305.37	304.48	305.46	310.8	303.68	297.97	309.76	308.69	300.46	304.13	301.21	301.54	306.66	306.63	309.4	308.96	312.29	311.25	302.78	310.68	297.87	313.85	307.86	305.76	312.25	311.19	304.84	305.16	301.47	313.11	307.3	312.94	307.93	306.77	301.88	306.53	301.57	310.92	314.54	308.57	315.99
319.37	313.56	317.05	306.34	312.46	316.85	312.69	314.44	317.44	312.96	317.94	309.42	316.96	319.45	317.51	319.82	316.21	316.31	323.51	311.62	321.95	310.77	315.07	314.23	312.19	314.06	316.79	320.94	317.24	316.93	313.12	317.39	320.43	316	316.05	317.48	321.91	317.69	311.15	320.93	318.67	313.67	315.44	322.15	323.15	312.08	313.23	310.1	311.87	316.33
311.61	312.24	314.9	304.11	309.77	317.28	305.93	311.17	314.32	305.81	311.1	313.63	302.37	312.33	309.63	310.99	312.72	314.57	301.88	310.64	304.53	307.28	304.78	309.45	312.24	315.24	311.24	305.7	312.78	307.33	319.16	309.46	301.01	311.45	304.9	307.33	311.68	307.66	304.56	310	304.72	314.11	318.04	312.3	305.78	311.03	306.15	303.93	312.05	305.61
303.83	302.89	293.26	302.18	301.16	299.49	302.51	293.01	298.99	295.19	308.73	296.17	294.58	300.8	294.53	297.87	297.27	307.12	302.02	305.58	297.99	297.33	297.95	300.33	303.98	297.26	300.29	295.73	301.28	305.4	297.99	295.09	307.26	297.74	302.68	297.47	306.42	307.6	301.52	295.21	301.37	301.73	308.11	298.35	300.11	295.39	303.68	302.72	303.89	300.64
307.58	310.05	309.19	320.86	315.4	305.62	308.49	316.37	308.95	309.62	315.69	309.29	312.37	308.54	318.84	308.75	312.09	317.51	305.08	303.56	314.33	306.49	314.93	312.39	317.08	307.54	311.87	311.57	310.5	316.31	317.04	319.65	305.71	318.94	315.47	311.64	315.31	313.8	308.58	314.45	310.41	310.2	311.69	312.22	313.04	314.36	314.28	311.26	309.81	314.45
298.75	309.47	300.88	305.38	305.68	309.66	315.23	302.1	312.33	299.41	302.12	311.44	309.47	310.73	310.73	297.38	310.61	307.69	309.75	311.36	303.93	309	305.64	301.73	306.16	306.78	307.02	300.98	299.04	314.74	302.06	302.42	304.45	311.17	305.26	305.1	310.28	307.76	305.35	301.73	305.85	311.53	309.56	304.43	300.49	302.32	309.1	307.52	305.46	307.83
299.17	313.61	305.93	306.9	304.11	309.44	305.95	306.74	304.74	297.64	309.71	304.49	303.82	303.07	302.3	305.04	297.07	300.67	298.85	300.96	308.07	311.54	307.14	302.99	307.14	306.19	293.81	301.31	311.93	304.8	301.33	301.5	306.82	303.52	308.65	305.8	303.32	308.65	306.88	302.95	308.84	304.76	317.49	304.25	310.17	307.45	308.52	306.55	299.57	305.44
304.11	306.55	304.41	303.86	305.86	304.38	300.57	299.01	301.24	300.21	298.05	306.7	308.7	301.62	303.36	302.47	300.28	304.86	302.16	309.22	302.34	300.82	295.59	306.21	298.87	298.47	303.9	312.1	299.58	302.46	300.52	298.88	297.22	303.92	299.66	306.15	300.74	300.04	300.42	304.69	303.13	297.12	302.58	307.48	301.26	301.68	301.55	300.27	297.32	302.61
302.6	304.43	305.35	300.82	297.94	304.66	300.45	302.55	305.55	300.53	295.99	302.56	305.56	301.22	306.45	301.48	297.41	296.09	305.79	299.25	308.02	302.38	308.4	302.13	304.56	297.8	297.08	298.28	305.9	310.42	305.23	305.41	309.64	305.03	310.97	308.79	305.55	303.1	299.23	305.06	300.89	302.36	307.28	311.32	302.22	307.88	302.61	300.94	305.17	304.34
323.59	315.98	318.26	321.12	319.07	324.06	308.78	320.43	319.22	313.01	320.25	317.25	322.26	323.39	314.47	313.59	314.28	317.86	316.35	321.2	316.61	320.36	316.62	319.52	320.19	313.94	313.29	320.89	314.65	319.71	321.34	315.68	314.44	315.28	312.78	324.52	322.06	316.77	317.45	316.29	316.06	319.71	314.85	322.69	324.76	318.07	312.27	316.27	319.23	318.58
332.45	329.34	325.98	330.87	326.39	326.52	327.73	332.02	325.79	329.21	331.8	329.65	329.65	336.07	331.37	333.62	325.33	329.42	332.88	333.81	326.29	327.69	325.16	323.29	329.68	324.53	330.49	330.82	325.07	326.64	328.55	329.93	336.37	324.88	326.46	333.25	331.75	328.87	330.31	331.19	326.1	334.86	323.62	326.33	324.38	335.18	329.49	327.46	327.47	324.2
304.93	305.06	302.53	305.49	308.44	309.94	296.2	308.62	307.44	299.59	306.96	299.69	298.61	306.75	306.99	302.23	300.43	299.61	301.77	304.06	305.04	301.72	302.7	304.55	302.87	301.47	303.94	310.55	306.01	308.18	303.79	303.43	300.72	307.33	300.6	302.42	305.66	307.08	294.96	309.76	309.41	296.29	300.92	300.98	308.4	303.13	304.95	312.22	306.16	303.86
301.46	305.76	309.42	299.31	298.23	306	302.22	298.08	304.24	307.1	304.24	295.75	303.55	298.14	306.81	302.81	310.2	305.25	300.1	304.17	307.92	298.03	306.6	305.88	300.56	298.09	311.9	307.63	306.25	301.19	299.26	301.42	307.03	312.44	301.99	302.94	300.53	299.12	303.34	299.94	304.96	303.01	301.2	301.36	304.97	298.95	305.52	305.43	305.37	298.49
295.05	290.61	287.79	293.92	291.54	294.57	297.08	294.56	297.87	294.16	301.45	290.8	295.55	294.71	294.67	290.29	293.33	302.69	295.6	294.42	298.83	286.5	297.08	301.52	294.81	294.42	294.34	288.86	295.26	297.3	295.82	294.58	290.37	299.91	295.03	289.36	297.44	295.1	298.46	294.66	292.65	291	301.58	294.78	297.13	301.61	292.59	294.47	292.97	291.7
323.54	313.88	324.38	321.19	318.09	321.62	314.2	316.47	326.31	317.55	315.73	317.64	314.9	314.89	313.55	317.63	316.18	309.38	315.83	321.27	313.28	315.41	320.16	312.88	327.58	318.81	311.61	320.41	323.36	317.22	317.04	314.67	318.16	322.03	320.5	315.02	319.4	318.78	318.31	323.92	317.41	321.57	321.99	319.92	314.08	316.47	319.89	318.28	316.08	320.92
309.85	304.94	304.04	314.9	306.5	309.33	306.64	306.05	305.48	304	303.44	307.45	302.63	311.3	305.15	313.31	300.26	307.89	308.56	306	303.6	304.62	309.33	312.33	305.01	306.6	305.85	308.17	305.03	302.67	308.75	308.72	308.64	302.96	308.28	301.18	305.8	304.47	309.14	302.53	311.84	317.89	305.16	305.79	301.8	300.03	309.91	307.17	305.18	301.16
299.55	291.3	295.43	297.83	301.12	301.78	285.27	297.08	290.18	297.09	290.95	296.51	293.61	289.62	297.44	294.97	291.31	289.49	291.92	299.04	293.37	291.34	299.48	295.55	295.73	297.54	303.75	296.33	290	299.33	292.12	293.23	293.52	299.28	296.79	293.03	294.26	301.34	288.92	299.1	300.22	297.14	298.16	292.45	297.89	295.38	295.93	292.53	299.3	295.97
295.07	300.39	302.62	298.18	299.31	299.43	298.1	298.59	304.65	307.61	304.35	297.31	305.78	301.75	301.01	292.25	303.37	302.61	298.87	310.89	297.23	299.92	308.89	295.99	301.52	301.19	299.85	300.68	298.6	305.44	304.9	299.77	293.32	303.44	291.8	296.01	306.6	296.08	300.94	296.85	297.84	304.17	296.41	296.01	303.08	296.48	292.37	305.14	302.8	303.38
310.25	322.03	319.65	320.52	321.29	319.46	313.45	314.58	319.83	313.59	321.25	312.31	314.54	316.58	311.43	317.23	316.24	312.09	321.98	315.26	317.65	311.3	314.9	322.71	318.68	315.93	322.66	322.87	326.4	319.54	318.58	321.33	317.21	318.36	318.09	311.23	318.9	317.58	319.68	306.81	318.08	313.23	320.46	318.73	319.66	318.02	321.54	322.45	317.92	316.69
298.41	306.27	308.72	304.8	302.9	300.74	309.45	300.36	307.61	298.36	301.05	311.45	308.32	300.15	303.3	300.71	312.18	304.85	302.75	309.07	306.98	300.88	313.61	310.32	304.62	309.89	301.88	306.54	303.92	306.52	305.47	303.13	304.27	304.15	303.93	308.65	304.03	308.08	308.04	305.27	305.08	306.89	299.08	304.84	304.55	311.44	306.55	312.04	304.09	304.32
[truncated: 349 more rows]
[truncated: 150 more columns]
