# Supplementary material for: Genetic dissection of main and epistatic effects of QTL based on augmented triple test cross design
Source: PLoS One. 2017 Dec 14;12(12):e0189054. doi: 10.1371/journal.pone.0189054 (PMC5730204; doi:10.1371/journal.pone.0189054)
Supplement: S9 Supporting Information — (ZIP) [file pone.0189054.s009.zip › z5_1500_0.5_10.csv]

325.45	329.48	323.33	327.1	325.07	325.69	324.31	326.17	326.86	326.42	328.15	327.73	327.3	324.31	329.05	326.65	326.97	325.45	325	324.77	324.93	326.87	326.12	331.24	326.07	325.94	326.37	327.75	327.68	327.99	326.25	328.68	326.95	328.01	326.97	329.67	327.37	327.32	327.54	326.21	323.8	326.57	327.97	327.73	325.59	327.27	327.41	323.53	327.9	328.92
311.35	311.86	310.08	311.97	308.38	314.73	309.62	310.24	311.88	309.11	311.33	310.47	310.76	312.51	310.26	312.25	310.54	310.79	310.84	311.44	309.3	312.58	312.5	310.93	311.63	310.07	309.22	312.56	311.52	314.3	312.64	311.24	311.42	311.3	312.26	312.43	310.91	312.1	311.72	311.26	313.41	311.28	310.42	310.32	310.76	313.03	312.22	312.98	310.15	311.1
304.9	306.26	303.7	304.2	306.66	306.08	303.31	302.97	302.49	304.2	304.39	305.68	303.23	303.84	304.36	304.01	305.71	303.33	302.72	303.42	302.08	302.65	303.27	304.29	303.51	307.78	306.11	303.33	303.82	305.83	307.32	302.77	302.83	306.04	304.76	304.91	304.48	304.79	304.37	304.67	302.46	301.99	304.03	301.22	304.34	305.1	302.26	307.58	303.68	304.66
313.8	312.23	314.19	314.4	316.5	308.68	312.62	311.12	312.9	313.23	316.07	311.08	312.44	314.54	311.23	314.21	313.83	314.63	311.47	311.11	310.98	312.94	313.51	312.5	309.75	312.37	311.37	311.2	312.83	313.56	312.86	312.53	311.47	311.47	312.49	311.35	312.92	313.49	312.17	312.28	312.04	314.05	315.98	312.62	314.35	313.54	312.54	311.43	314.31	312.87
315.68	317.57	319.28	318.45	315.84	318.5	317.2	319.93	317.26	317.76	316.48	317.17	318.09	315.86	319.22	314.86	316.4	318.07	316.91	316.63	317.99	316.67	317.15	313.72	316.95	316.05	318.3	317.16	317.27	316.22	316.38	317.38	318.48	318.48	316.53	315.8	317.35	317.97	316.36	317.78	317.31	319.42	319.54	314.32	318.51	317.81	318.2	318.08	318.22	317.59
312.27	312.08	314.51	316.13	313.05	316.05	311.91	313.06	312.98	312.62	311.65	314.31	312.13	311.46	313.92	313.53	313.67	313.19	310.33	311.92	310.97	312.57	311.42	312.86	311.11	313.73	313.29	314.72	314.91	314.9	312.89	310.78	312.82	313.4	314.8	315.88	310.45	313.81	310.85	314.69	312.83	313.26	313.2	313.91	312.92	312.63	311.92	314.84	312.35	311.75
304.19	305.72	306.26	304.8	303.21	307.12	305.42	305.1	303.67	305.04	304.32	303.47	303.73	304.88	304.09	303.15	306.28	304.17	303.84	304.25	303.72	301.93	304.88	303.18	303.44	302.68	305.14	301.12	303.32	303.24	302.56	303.63	304.13	304.44	305.55	304.91	304.48	304.86	304.72	304.08	302.95	305.76	305.03	304.5	305.88	303.7	306.87	304.03	303.44	303.47
304.28	300.45	301.66	303.18	301.21	299.38	304.01	302.07	301.71	301.08	300.27	302.61	301.88	301.65	302.62	302.12	302.11	302.83	303.36	302.79	300.68	302.26	304.45	302.45	301.65	302.44	301.31	301.79	303.46	304.06	304.92	302.04	301.68	302.22	301.01	301.6	302.7	302.51	302.33	302.43	301.99	303.39	305.25	303.73	302.25	300.94	302.37	302.8	303.36	301.67
303.44	302.51	302.95	305.17	303.36	302.96	300.53	303.92	303.31	303.87	304.77	303.54	304.62	304.21	303.41	303.92	302.47	302.2	304.56	303.76	303.77	306.48	302.43	303.33	304.37	304.3	304.09	304.64	303.69	303.04	304	300.61	303.92	303.2	305.2	305.8	303.37	301.15	300.71	301.73	305.15	302.4	307.16	304.9	305.6	301.26	303.8	304.89	305.72	303.69
304.51	302.47	302.38	303.16	303.57	306.41	305.41	305.79	306.24	301.23	304.61	302.82	303.38	304.7	302.28	302.69	301.43	302.39	300.17	300.63	303.03	303.74	303.19	301.75	302.88	302.71	302	300.93	302.6	302.07	303.29	302.85	305.6	301.57	301.65	301.5	302.2	301.51	301.89	301.76	303.31	305.09	302.2	301.66	302.84	304.76	301.42	300.76	303.53	301.01
305.23	304.17	304.64	303.24	302.82	302.47	305.63	305.97	303.45	304.24	305.56	304.17	305.22	303.02	301.38	301.2	304.22	302.68	302.79	303.79	301.95	300.41	303.45	304	304.57	304.5	304.36	302.36	303.57	304.99	300.95	303.34	303.05	303.11	305.89	305.95	302.86	304.02	305.57	303.3	303.56	301.91	305.32	303.45	302.21	304.44	303.47	301.38	304.83	301.66
314.83	314.19	313.74	314.65	315.3	314.91	314.11	316.15	315.11	316.6	314.55	316.67	313.83	314.7	316.64	315.45	315.48	316.12	312.94	313.99	314.96	314.33	311.77	316.27	313.4	314.1	316.4	315.36	315.74	315.41	316.42	314.4	314.31	314.89	316.43	313.4	316.17	314.8	315.22	313.19	315.46	315.09	315.1	316.03	314.65	317.35	313.65	314.57	315.1	313.6
313.67	317.52	317.81	314.83	314.21	315.07	316.02	314.58	315.43	315.91	314.79	316.63	313.96	316.32	316.08	316.75	315.77	314.31	314.78	315.72	314.28	313.4	315.37	314.17	313.81	317	313.22	317.95	311.75	312.04	314.73	316.52	317.02	314.28	316.44	315.1	314.8	315.06	314.85	313.35	314.2	316.39	316.73	313.66	313.15	314.55	313.94	313.98	317.06	317.13
314.94	314.92	312.34	311.6	314.06	315.67	313.21	313.65	316.53	311.14	312.22	313.76	311.52	311.31	313.4	312.7	312.13	313.34	312.22	312.94	313.8	312.99	313.6	315.99	312.17	312.9	310.25	314.06	312.74	310.81	314.66	312.18	313.23	311.81	313.09	314.3	309.08	311.48	312.13	314.15	312.57	313.21	315.37	311.23	312.12	310.81	316.86	315.5	311.44	313.86
312.7	312.12	311.94	315.31	313.77	314.72	313.45	313.19	314.8	311.69	311.1	311.93	315.46	313.3	313.77	314.37	313.08	309.3	310.73	311.5	314.96	314	313.22	313.2	313.91	313.81	312.85	313.58	311.14	313.86	311.34	313.46	313.44	315.15	312.7	312.99	314.13	310.59	315.31	312.26	312.83	314.73	311.15	312.27	311.54	316.64	313.81	314.01	310.68	312.91
306.41	305.8	308.92	305.84	305.65	308.45	306.9	307.82	307.52	306.21	304.17	308.46	307.65	307.36	309.91	307.34	307.09	305.03	307.96	306.08	307.18	306.33	306.14	306.41	304.74	306.35	305.49	305.81	309.94	307.68	305.43	308.17	304.01	306.91	305.5	306.11	305.64	307.13	306.19	305.57	306.84	307.06	305.66	306.43	307.43	306.77	305.48	304.77	308.22	307.05
314.99	313.38	311.48	314.55	314.69	313.41	312.34	314.98	315.52	314.76	312.34	314.05	313.62	316.23	314.93	314.53	314.45	314.16	316.88	312.31	313.99	316.08	314.06	313.92	314.09	311.8	313	316.34	313.16	315.01	313.98	313.85	311.37	314.61	314.43	314.82	315.25	313.25	312.81	313.99	313.43	314.76	312.54	315.1	314.85	312.61	314.78	314.22	314.28	312.05
313.57	314.3	314.14	313.78	313.97	315.37	310.94	311.54	313.65	315.09	313.95	313.31	314.14	311.22	314.77	312.99	314.99	311.8	312.97	312.37	313.07	316.36	312.05	311.72	311.38	314.27	312.69	314.23	310.89	315.17	311.94	310.17	315.61	313.4	310.36	316.1	313.83	311.58	312.8	313.51	311.85	312.6	315.46	312.45	313.91	310.45	313.45	313.02	313.55	314.02
313.43	313.5	313.19	311.98	313.77	312.18	311.58	310.87	310.6	314.4	311.18	312.31	312.91	311.65	311.79	312.88	311.55	313.05	310.27	312.45	309.38	313.09	311.65	312.63	310.64	310.95	311.81	314.72	312.81	310.47	312.45	311.93	312.47	314.66	310.24	313.69	312.66	312.24	312.02	311.7	311.59	311.45	312.17	313.09	309.75	308.97	311.8	311.52	314.61	310.98
303.02	301.09	300.31	300.53	301.35	300.91	299.9	301.1	302.58	301.67	302.46	300.76	300.66	300.64	300.99	299.34	301.42	299.79	299.86	301.78	299.89	301.72	302.34	302.43	296.96	301.5	301.12	299.62	301.16	301.42	302.42	300.03	300.83	300.43	301.71	298.25	299.41	303.81	300.9	302.19	299.96	300.13	299.97	301.31	301.29	301.39	301.89	299.25	299.53	302.37
301.2	303.2	303.15	303.71	304.31	304.03	302.74	307.06	302.91	305.77	304.53	303.02	303.9	304.63	304.06	304.04	303.08	304.96	304.36	304.2	304.13	302.56	303.25	304.73	301.64	305.28	304.83	305.1	303.7	303.45	301.13	304.12	305.01	300.46	305.37	303.72	302.99	303.36	304.14	302.51	303.17	303.52	305.1	300.29	302.92	303.24	302.4	302.15	302.58	303.62
301.57	303.17	303.88	304.2	302.98	302.93	301.46	304.11	302	302.92	303.44	306.54	302.89	303.37	305.71	304.52	303.19	302.92	305.16	305.43	304.14	302.72	303.95	301.19	305.08	301.55	302.61	304.69	306.88	302.69	304.83	306.46	303.43	304.25	302.07	304.47	304.22	306.57	304.49	303.07	303.73	303.92	303.67	302.21	301.81	305.08	305.07	300.72	303.23	304.51
310.68	310.02	310.11	308.86	311.87	311.69	311.41	312.24	312.24	309.65	310.42	311.94	312.05	307.99	311.4	308.58	308.84	311.66	312.46	311.46	310.72	309.5	312.57	309.96	310.93	310.35	308.7	311.05	310.4	310.95	313.63	310.27	310.08	312.91	310.98	310.32	311.05	310.36	310.24	310.15	309.67	312.06	309.7	308.24	308.47	309.23	311.04	312.35	309.98	313.86
313.97	313.45	315.38	313.25	312.96	314.92	314.77	314.99	313.34	313.72	315.19	315.07	317.1	314.24	316.71	314.88	317.54	313.81	312.28	313.54	312.95	312.39	315.39	313.9	310.83	314.32	312.74	316.04	312.04	313.79	313.49	315.76	312.68	314.54	314.63	314.76	312.15	314.55	314.28	316.29	314.22	312.91	313.13	314.53	313.9	313.9	312.65	311.43	313.8	313.76
315.54	314.22	315.57	312.09	312.62	314.28	315.11	314.64	313.58	312.49	313.26	314.51	315.51	315.75	313.5	314.34	311.35	314.56	315.6	312.17	314.64	313.1	314.15	316.26	315.24	312.88	314.05	312	311.43	315.61	314.75	314.1	314.6	312.86	314.33	313.91	313.7	314.04	314.58	314.1	311.13	313.72	310.78	315.11	314.11	312.33	315.17	318.62	313.98	314.72
303.75	307.24	304.84	307.13	306.17	308.71	307.54	305.02	304.05	305.96	307.74	307.71	303	305.08	307.9	305.34	304.1	303.58	305.12	303.89	306.11	304.75	307.28	303.76	305.38	304.99	305.7	305.7	308.35	305.91	306.79	306.41	303.93	306.01	307.41	305.8	307.27	307.59	308.77	304.7	304.81	304.46	308.3	304.6	305.05	307.49	307.4	304.46	306.56	307.32
314.48	317.25	315.78	314.39	310.89	312.07	311.69	312.02	312.99	314.97	314.21	314.8	315.31	312.91	314.02	313.01	312.53	312.82	314.16	314.54	313.23	314.62	313.47	313.56	314.46	313.08	317.33	313.3	312.96	313.95	313.41	314.5	313.1	315.61	313.9	313.02	313.77	313.42	313.9	316.09	314.82	314.03	313.99	316.31	317.75	315.75	313.69	313.52	314.38	315.34
300.09	300.18	299.07	301.25	300.03	301.34	299.77	299.58	303.51	301.12	300.88	301	301.47	304.03	300.15	301.3	303.8	301.58	300.78	301.34	300.73	300.62	302.26	301.58	301.69	303.35	304.16	298.94	301.65	301.09	302.86	301.35	300.32	300.57	301.82	303.18	303.13	301.03	299.99	302.39	300.82	298.7	301.81	302.46	301.62	304.6	302.57	301.23	300.8	299.44
309.13	307.17	309.21	309.64	309.75	312.07	310.55	310.43	309.48	309.8	311.37	308.71	307.14	308.18	307	307.74	312.52	309.05	310.61	312.46	312.52	312.55	309.51	309.43	309.15	312.88	311.47	310.42	308.94	311.36	312.18	307.9	310.61	309.12	310.06	311.63	309.59	309.74	311.86	307.26	312.81	312.07	310.02	307.94	309.65	310.05	310.94	310.59	312.48	309.19
292.54	293.3	294.56	296.16	294.63	295.56	291.24	291.9	295.58	294.36	292.63	294.46	293.24	293.68	291.83	293.33	295.05	293.42	292.49	295.07	293.62	295.3	293.59	295.21	294.43	291.66	293.13	292.19	294.98	294.66	294.84	293.3	293.87	291.9	293.78	293.74	293.3	295.87	292.87	293.9	293.87	295.04	294.06	293.96	292.65	295.78	294.77	296.05	293.58	295.71
314.77	313.52	314.97	317.1	312.76	315.96	313.3	313.87	314.6	314.97	316.79	316.47	313.92	311.72	313.38	314.24	312.59	312.73	317.11	315.78	314.04	315.24	315.16	317.81	315.17	314.12	313.11	314.67	313.73	316.43	313.14	314.63	316.34	318.12	314.67	316.27	312.94	314.55	315.95	312.93	313.3	315.03	312.14	316.47	315.24	315.57	316.67	314.74	315.05	315.31
304.33	304.62	304.14	304.63	303.45	303.8	301.65	304.84	303.25	303.42	301.05	300.37	302.75	302.93	306.37	303.82	306.47	304.17	303.85	303.28	306.36	303.52	304.33	303.77	304.64	303.02	302.2	304.39	303.57	302.01	303.2	306.53	302.51	304.95	304.8	304.89	303.49	300.63	302.56	304.04	302.53	302.57	302.94	303.83	304.77	306.06	305.4	303.56	305.32	302.85
319.64	319.29	318.47	318.45	318.33	317.41	319.33	319.48	320.46	319.87	317.61	317.04	319.16	318.33	316.93	320.77	316.93	319.58	319.78	319.54	318.8	319.03	318.64	317.73	321.22	319.53	318.01	317.11	315.51	318.16	318.18	319.42	315.66	319.59	320.08	315.48	318.99	317.63	317.89	315.41	319.53	320.48	316.93	316.29	318.21	319.66	317.57	319.94	316.1	317.25
320.61	319.37	322.33	320.21	315.71	319.36	319.88	321.14	317.78	317.05	318.4	320.72	320.24	320.24	317.07	319.5	317.03	319.77	318.52	319.57	320.3	318.43	318.69	320.24	318.21	319.27	321.24	318.22	318.97	317.47	321.99	320.15	317.61	319.92	321.26	317.54	319.02	319.85	319.46	321.73	318.22	321.68	317.68	321.57	322.67	318.21	319.25	320.07	317.97	320.92
299.17	299.51	303.5	298.59	300.47	299.94	302.5	302.86	301.19	302.21	297.48	300.83	299.56	302.21	302.06	301.47	302.31	300.43	302.27	302.3	300.4	302.28	302.35	302.18	299	299.56	302.8	300.74	300.75	302.25	301.02	299.12	302.11	299.68	302.16	298.07	302.36	299.45	302.04	300	298.32	302.12	299.2	300.08	299.11	303.04	298.51	299.75	299.83	302.65
326.41	325.79	328.12	327.45	327.07	327.52	329.39	327.78	325.82	327.02	327.67	327.21	327.03	328.52	327.36	327.21	326.12	327.22	328.78	328.96	328.86	330.13	328.01	330.34	325.42	329.08	329.15	328.17	330.67	325.54	327.33	327.6	328.71	328.72	326.99	326.4	326.05	328.9	326.12	324.42	326.97	326.22	325.85	327.09	328.5	329.76	329.41	327.86	328.17	328.64
294.09	292.28	294.1	294.05	295.36	293.77	295.7	294.3	292.26	295.96	295.13	294.91	292.18	294.54	294.96	293.38	294.32	295.52	295.92	294.97	294.35	297.55	295.19	296.7	293.91	293.61	295.87	294.51	295.64	294.31	294.36	293.92	295.49	296.18	295.64	293.5	293.36	297.33	293.88	295.62	295.8	293.65	293.14	296.13	295.39	295.5	295.56	293.7	294.53	295.17
312.54	311	314.94	312.24	312.26	311.91	311.06	311.88	312.3	310.67	310.81	312.21	315.25	310.74	312.03	314.16	310.61	312.95	312.75	311.03	310.88	314.72	314.63	314.5	311.05	311.3	312.35	312.56	313.51	313.31	311.56	312.68	313.26	312.13	312.85	314.1	311.59	311.79	312.53	314.65	310.33	315.53	314.19	312.06	312.3	311.34	311.03	314.78	314.18	313.29
311.9	310.78	312.53	313.85	311.26	313.82	314.24	312.03	311	313.34	313.02	311.74	312.36	314.79	311.01	312.64	315.59	312.35	311.31	311.79	312.75	311.19	314.02	316.75	309.86	312.59	312.91	313.14	312.15	313.31	312.56	313.51	313.28	316.06	310.95	312.88	311.55	315.05	315.01	314.06	312.71	311.45	313.52	312.26	314.4	310.86	313.61	313.22	312.29	314.32
317.73	317.32	318.33	318.05	319.94	320.11	318.9	318.6	317.7	318.56	316.97	317.07	319.75	320.56	319.69	318.4	317.85	314.29	319.59	319.07	319.04	320	317.75	319.94	316.9	319.7	318.85	318.96	320.16	319.33	319.61	319.95	316.5	319.4	318.26	319.79	317.85	319.69	319.49	317.57	317.4	319.46	318.57	316.42	318.93	320.99	319.4	317.91	319.55	319.12
313.34	312.58	312.78	313.06	313.49	313.27	312.3	312.88	313.13	311.97	313.75	313.84	313.16	314.11	313.08	312.36	313.29	313.41	312.32	311.42	313.66	313.72	312.08	312.67	311.39	312.7	310.22	313.27	313.63	312.24	311.32	312.97	311.53	314.2	314.66	312.39	312.27	313.07	312.3	311.59	310.14	312.54	315.6	313.9	311.56	312.34	312.65	312.41	313.2	313.31
314.84	316.49	317.38	315.47	316.52	318.73	317.16	317.16	319.77	316.78	317.14	316.12	316.9	315.91	315.38	320.17	319.32	316.98	314.56	316.22	316.19	316.48	316.9	315.85	314.84	316.77	317.74	316.14	318.2	317.93	317.35	317.66	316.23	316.27	314.55	319.98	315.22	317.06	316.8	316.46	317.85	321.38	316.68	316.87	315.39	317.4	316.26	315.84	317.43	316.94
301.38	300.33	302.24	300.64	300.94	302.03	302.94	302.71	301.67	302.09	302.26	302.72	299.17	301.02	300.62	302.09	299.3	300.72	302.5	301.35	301.32	301.26	300.97	303.45	301.56	302.16	301.25	302.66	300.07	300.49	299.84	300.32	298.36	303.69	302.61	301.13	300.42	303.11	301.03	299.52	301.89	300.31	299.82	301	300.46	301.46	303.32	301.19	300.95	299.72
316.1	316.23	317.3	316.28	317.38	314.28	317.78	317.91	315.55	315.49	316.65	315.74	317.09	315.11	314.06	315.97	315.67	318.71	313.71	314.58	317.22	315.08	315.4	316.47	315.99	315	317.28	316.95	317.57	317.09	317.12	317.2	317.15	316.2	315.73	317.37	317.1	315.96	317.47	315.73	316.5	315.82	316.41	315.46	315.53	315.59	315.8	317.47	317.99	318.05
302.81	302.54	303.14	303.85	303.29	304.89	306.34	303.91	304.05	302.37	305.71	304.98	304.97	304.62	302.7	304.71	304.44	302.23	301.26	301.44	302.92	299.35	302.5	301.87	302.87	303.14	302.82	302.61	303.64	303.8	302.96	301.87	304.87	303.16	305.3	303.63	304.05	304.38	301.97	301.18	302.82	303.53	303.76	303.67	300.64	305.18	303.33	303.77	303.78	301.85
300.6	302.76	302.09	300.65	299.36	301.89	301.63	299.95	300.34	299.35	301.91	301.58	301.63	300.91	302.61	302.46	302.04	300.8	300.47	302.82	302.81	302.71	299.44	301.57	303.93	298.78	302.39	299.51	299.33	301.38	299.64	303.47	299.47	302.64	301.68	300.99	301.09	301.38	300.22	300.92	301.67	302.93	301.38	300.38	299.56	300.94	300.16	298.7	300	302.37
315.59	313.66	313	315.16	315.67	314.34	316.99	314.22	316.12	315.57	311.93	315.32	316.95	315.49	314.4	315.9	317.06	316.63	313.14	318.08	314.13	313.57	312.96	313.81	317.24	314.37	314.3	319.67	315.13	313.15	313.02	313.94	315.14	315.82	314.59	317.53	314.72	316.9	313.11	316.58	316.22	313.99	313.74	314.75	313.7	313.6	315.84	315.61	313.01	313.57
307.01	308.4	309.77	309.01	306.84	308.13	308.34	306.64	308.69	308.14	305.29	308.13	309.01	308.42	308.09	307.78	310.26	310.34	308.27	308.96	312.75	309.8	309.62	309.85	311.47	307.42	306.83	311.62	308.8	310.6	308.41	310.45	307.58	310.27	309.24	307.95	307.43	309.39	309.1	307.39	308.55	306.79	307.51	306.37	309.12	310.6	310.42	309.76	308.22	307.5
315.1	319.46	317.55	318.37	319.66	316.11	317.62	318.12	316.78	321.37	318.16	318.57	319.93	318.72	316.93	317.76	319.77	319.31	318.23	318.66	320.06	319.06	318.97	317.95	316.98	318.79	317.75	318.03	317.94	316.01	318.3	317.16	319.73	320.26	319.4	317.66	317.16	318.94	319.19	314.64	317.27	317.94	317.52	318.38	319.23	317.44	318.94	318.18	319.35	319.44
303.18	303.59	303.35	305.5	303.13	304.68	304.57	302.74	305.47	302.36	304.78	301.93	305.41	303.68	304.31	304.31	303.31	303.75	304.12	302.97	304.77	303.42	305.29	305.23	300.19	303.17	302.84	302.08	303.7	301.58	304.1	302.92	303.95	302.84	302.87	301.6	301.52	302.58	302.53	303.68	302.4	303.89	302	304	303.51	301.78	301.75	302.48	304.88	302.33
301.22	302.22	299.9	303.03	302.16	299.84	302.34	300.78	299.56	298.21	301.74	300.66	300.1	302.53	301.96	302.05	301.43	299.09	299.81	298.42	301.26	299.81	301.54	301.12	301.21	302.15	301.92	300.83	301.53	301.95	300.61	300.94	299.85	299.84	298.4	301.98	299.13	302.73	301.54	300.36	300.45	298.29	303.74	298.59	298.32	300.2	299.97	300.8	299.68	301.28
308.78	308.91	311.24	310.33	308.89	307.73	307.99	309.06	311.87	309.06	307.54	307.59	309.2	309.79	310.07	311.12	306.63	307.63	308.29	307.48	312.02	308.3	309.02	310.39	309.99	309.21	307.46	311.28	308.98	309.51	307	307.25	309.69	310.23	307.38	307.07	307.7	310.86	307.21	309.15	307.72	308.06	309.81	308.58	308.91	308.15	308.42	308.76	306.72	306.32
306.4	306.38	304.77	307.91	306.04	306.34	304.48	306.57	305.2	307.65	305.07	306.65	304.25	307.76	307.41	307.36	308.25	308.37	308.87	306.15	308.31	309.5	307.07	307.81	305.32	305.12	303.66	308.16	308.83	308.17	307.67	305.74	308.68	310.72	307.3	306.84	308.48	307.91	307.26	307.76	306.49	309.6	305.58	306.8	307.18	305.98	308.74	305.27	307.28	307.53
305.12	305.93	305.75	305.13	308.06	304.9	307.68	305.78	306.28	304.76	307.39	306.11	305.54	307.52	308.55	306.75	304.86	307.34	307.06	306.77	304.98	306.6	304.65	306.09	305.38	303.48	306.5	305.94	303.48	307.68	306.99	306.69	303.37	307.55	304.59	305.99	306.02	306.78	305.44	307.08	307.72	304.54	307.54	307.67	306.08	304.8	305.96	305.62	307.9	305.78
314.27	316.5	316.89	317.48	318.18	318.02	316.42	319.92	317.96	316.29	318.92	318.18	318.38	316.77	318.96	317.29	318.34	316.3	315.77	316.49	318.59	319.43	316.92	318.22	318.22	317.55	317.67	318.17	319.14	316.76	319.03	318	316.5	317.25	318.05	317.68	317.43	317.06	317.08	317.81	314.36	315.98	319.39	317.82	318.87	316.69	316.7	316.18	316.55	317.51
327.4	330.79	326.93	328.57	327.25	325.34	330.2	329.31	330.27	329.72	326.33	325.9	329.11	329.94	328.94	327.23	325.73	326.46	330.27	327.91	328.91	328.22	328.13	327.93	328.94	329.27	327.99	329.34	328.6	328.13	328.73	327.6	330.8	328.68	329.09	328.88	328.46	327.14	330.15	330.01	329.62	328.66	327.25	328.26	330.22	327.22	326.96	330.02	327.41	327.85
316.75	314.91	318.45	315.29	317.93	320.58	319.14	318.26	319.14	319.93	316.41	318.75	319.37	316.84	319.23	318.56	319.34	319.04	318.36	314.86	318.9	318.9	318.35	319.59	317.83	321.24	319.05	319.15	317.88	316.36	319.45	318.7	317.34	318.28	318.2	318.94	321.42	319.6	316.82	321.2	316.74	319.22	317.37	315.83	317.48	318.28	317.51	317.85	318.6	320.61
300.93	305.65	303.27	300.91	302	303.8	301.76	303.86	303.45	302.64	301.39	302.07	303.38	303.92	302.43	302.04	303.89	301.41	303.82	303.51	301.24	304.39	302.33	303.54	302.39	299.69	304.09	301.52	302.46	302.6	300.23	300.87	300.76	301.74	300.85	304.4	302.14	301.41	299.86	302.67	302.89	301.55	304.72	303.41	303.87	302.28	304.96	303.74	301.8	303.19
312.81	315.31	312.99	310.13	313.55	312.14	312.75	313.88	310.8	315.01	311.28	313.33	310.23	312.68	316.98	314.65	313.41	313.7	311.37	311.69	312.45	313.88	313.18	311.77	313.4	314.37	316.86	309.83	313.58	312.52	313.61	313.75	311.99	311.96	314.27	312.77	313.46	314.33	311.32	310.24	313.17	313.09	313.29	312.67	314.68	312.79	313.87	315.58	315.09	315.45
319.99	318.86	319.18	318.77	319.9	316.9	319.84	320.56	319.21	318.99	318.91	318.39	319.21	318.88	319.88	317.45	319.79	318.05	318.9	319.24	319.84	315.32	319.08	319.19	319.37	317.84	319.2	317.55	319.08	317.46	318.92	317.9	321.79	320.91	320.9	320.59	317.26	321.72	317.92	318.49	320.47	320.17	319.02	319.87	316.57	318.1	320.52	317.85	317.38	317.92
306.58	305.94	305.74	306.98	306.71	306.82	305.11	306.15	305.9	306.42	307.69	306.17	305.28	304.08	309.75	306.13	303.23	308.5	304.07	305.6	306.97	307.96	305.84	305.54	304.79	305.04	305.89	305.5	306.16	305.92	304.82	306.45	305.29	305.08	307.05	306.43	305.04	305.43	305.49	303.3	304.35	306.5	305.56	308.76	303.99	305.1	307.87	307.67	305.41	305.16
316.52	317.32	318.47	317.41	319.4	318.68	319.2	316.93	318.85	318.05	317.81	318.66	318.27	316.17	318.78	318.52	318.07	316.6	317.42	318.13	318.94	316.97	319.16	319.35	316.93	317.77	318.83	316.01	317.09	318.53	315.76	318.74	316.5	319.66	316.08	317.96	315.52	316.96	318.69	319.75	315.81	318.44	315.58	319.46	316.97	318.41	317.87	318.58	319.82	317.87
314.19	312.59	314.81	310.75	312.03	312.9	312.7	311.99	312.64	313.44	313.62	310.65	313.25	312.11	313.31	313.99	311.61	313.16	310.63	314.39	310.47	312.55	312.18	310.71	312.22	313.66	311.04	311.7	310.33	312.67	311.73	314.24	312.91	313.86	313.93	313.17	312.06	311.69	316.3	312.04	312.91	313.85	313.86	311.33	309.84	310.59	311.15	311.78	308.64	315.63
306.04	307.41	305.51	305.38	304.9	307.64	304.38	305.5	305.04	307.1	305.55	306.29	304.67	304.09	308.6	305.89	307.92	305.6	306.98	303.3	306.22	304.77	306.76	304.99	303.72	304.58	303.73	304.42	306.71	302.13	305.54	305.96	304.69	306.27	304.51	305.85	303.23	307.4	304.9	305.27	304.11	303.49	301.58	304.34	304.68	304.41	304.73	305.1	306.41	303.16
316.44	316.01	315.32	314.75	313.88	312.78	315.05	314.22	314.49	313.35	314.94	315.38	314.22	313.32	314.18	314.55	315.67	315.51	315.36	316.34	312.51	313.91	315.69	315.19	317.54	312.52	315.62	315.93	314.27	313.8	312.1	315.71	315.45	315.63	313.55	316.51	314.08	313.98	314.34	314.5	315.31	316.85	316	316.01	315.6	314.41	312.98	319.08	317.76	314.37
324.59	324.05	324.87	325.5	323.62	325.8	326.72	324.43	325.96	325.16	322.94	325.68	327.04	325.47	326.16	322.89	323.66	324.44	325.71	326.63	325.46	324.43	323.44	324.74	323.63	327.02	323.35	325.45	325.76	326.42	324.46	326.29	327.32	322.92	324.05	323.75	326.57	324.5	327.35	325.11	325.34	325.51	326.35	322.71	323.74	323.6	326.9	322.16	326.7	324.21
313.43	315.25	316.92	314.86	312.77	315.43	315.47	315.12	315.67	313.8	314.98	313.05	313.13	312.68	313.87	316.18	311.57	315.42	314.52	314.98	313.91	315.94	314.22	314.82	314.17	314.85	315.01	318.88	312.96	313.4	315.25	313.71	315.29	318.26	313.56	316.32	316.69	315.09	314.37	317.05	312.85	315.99	313.43	314.19	315.99	313.69	313.97	315.91	314.2	316.13
317.37	317.75	316.04	320.68	319.32	318.69	317.67	316.43	319.21	317.51	320.11	317.17	317.58	320.62	318.77	319.05	317.53	316.69	317.57	316.62	318.92	319.85	320.31	318.54	320.52	317.32	316.18	317.1	318.24	319.88	319.38	317.11	318.5	318.12	314.77	317.88	318.97	316.16	318.45	318.43	317.76	315.95	317.58	318.54	319.2	319.34	318.24	317.67	318.78	319.72
306.52	307.66	308.16	307.14	308.15	310.64	309.85	308.28	310.55	310.73	310.09	306.05	310.15	309.29	306.13	308.91	308.79	311.2	306.08	309.17	308.26	309.23	311.56	308.58	307.33	307.47	308.06	310.09	308.3	307.63	309.3	306.43	309.05	309.08	308.95	307.52	310.3	310.25	309.75	308.86	308.85	309.34	311.14	308.9	309.63	309.31	309.79	309.17	310.72	308.34
319.33	319.11	319.8	318.1	320.18	320.78	319.6	318.45	320.02	320.23	320.5	320.93	318.87	322.05	317.48	317.19	320.17	318.64	318.1	318.19	318.5	321.41	319.47	319.88	319.23	316.77	317.52	318.51	320.58	319.48	319.34	317.62	319.96	321.01	317.28	320.14	320.6	318.83	317.45	318.82	319.17	321.05	319.49	319.02	319.42	320.14	316.8	319.66	319.04	319.96
330.03	328.97	325.6	325.95	325.24	326.88	328.52	325.64	328.04	328.11	326.8	326.65	326.66	328.86	327.01	329.69	326.74	326.71	328.64	328.22	325.44	329.19	328.13	324.16	327.14	325.66	326.08	326.89	329	328.34	324.73	326.48	325.77	328.55	328.36	324.94	328.61	326.33	329.37	327.56	327.05	326.72	325.13	324.65	327.36	326.26	329.49	328.69	327.16	326.64
306.06	302.59	303.41	302.97	302.36	304.71	302.69	303.63	305.35	306.36	303.02	303.38	304.3	304.28	306.31	304.25	298.67	303.1	303.02	302.23	302.34	303.09	303.3	302.56	304.07	302.18	304.03	301.1	304.86	303.07	303.99	304.81	304.03	303.21	301.96	302.93	303.49	303.53	305.03	306.15	303.68	303.55	302.93	303.45	303.3	304.17	305.29	303.38	303.56	304.37
313.34	315.83	317.72	317.14	314.19	315.09	316.68	317.77	315.03	315.32	317.27	315.25	315.05	312.22	314.8	313.82	314.08	317.09	314.83	317.04	314.74	316.32	315.72	314.58	314.64	315.65	317.02	313.52	315.83	314.03	315.29	314.82	316.06	315.12	314.94	313.76	318.88	312.87	312.64	314.7	316.62	316.02	313.55	313.26	313.84	316.43	314.61	314.39	313.48	313.61
316.59	317.66	312.91	314.1	314.63	313.59	314.92	315.44	314.32	312.74	314.3	313.51	314.29	313.48	315.18	316.33	315.22	315.59	314.64	315.41	315.88	313.25	311.87	314.38	314.53	316.8	315.44	315.56	314.33	316.69	314.2	313.26	315.72	314.63	316.04	314.5	316.48	316.8	312.86	313.41	315.9	313.34	313.54	313.16	313.71	314.89	315.74	313.93	314.81	316.47
298.87	299.22	299.45	298.72	298.76	301.37	301.62	297.16	300.91	302.21	302.36	299.66	299.68	301.2	299.43	301.12	300.83	298.45	299.47	300.81	299.57	300.36	299.07	298.35	299.58	298.83	302.09	300.06	300.47	298.96	297.69	299.04	301.27	302.52	299.85	301.55	299.29	300.84	300.99	298.48	300.55	300.99	303.78	300.97	299.89	300.78	299.96	301.31	300.33	300.12
319.11	319.82	320.13	318.57	319.96	320.56	320.08	317.7	318.3	316.94	323.32	320.86	320.33	316.38	317.41	317.05	318.2	320.09	314.09	319.28	316.22	319.77	319.27	317.83	320.16	318.31	318.14	317.82	317.14	317.16	318.23	319.15	318.99	316.71	318.97	320.45	321.48	316.73	316.12	318.45	316.46	318.1	315.94	318.78	316.94	316.49	318.63	320.68	318.92	316.25
313.96	315.97	314.89	313.45	316.91	312.18	315.39	314.98	314.72	315.08	314.85	316.61	314.49	311.77	311.82	316.34	315.02	312.76	314.44	315.23	315.21	312.77	317.96	315.56	313.91	315.78	310.72	313.56	314.79	315.8	314.94	313.53	315.32	314.87	316.3	317.67	317.92	316.82	317.03	315.24	314.55	314.21	315.95	314.99	314.83	315.07	315.15	314.44	312.82	315.02
313.86	314.31	315.21	314.53	314.75	312.4	314.08	313.92	313.57	314.51	314.55	315.94	314.53	314.7	316.82	316.2	315.02	316.18	315.54	314.79	316.96	314.41	314.98	313.42	313.91	317.57	314.69	315.82	314.44	313.79	314.06	315.33	315.7	314.7	315.8	313.8	316.86	315.76	313.51	313.34	313.37	314.94	315.75	314.1	314.46	316.06	315.23	314.02	315.14	316.13
302.11	299.88	300.06	300.03	296.33	297.49	303.43	300.51	300.92	299.19	297.41	300.63	300.62	298.64	299.62	301	300.29	302.62	298.22	299.78	300.7	302.13	300.37	301.28	300.27	299.71	299.75	298.8	300.35	301.04	299.15	298.35	300.67	299.65	301.52	298.23	299.2	300.57	299.71	300.31	299.51	298.45	299	300.45	301.15	301.89	299.31	304.3	299.65	302.48
303.67	305.16	304.97	304.78	305.19	304.27	304.94	301.63	304.51	301.88	304.41	304.11	303.49	304.47	305.92	304.32	303.48	300.15	303.75	303.76	302.58	300.89	305.88	303.89	304.68	306.42	304.67	302.91	303.67	302.88	306.37	302.91	305.13	302.69	300.05	304	302.67	303.44	303.02	302.89	305.28	304.52	303	304.05	304.45	306.15	303.42	305.38	302.86	302.95
314.64	316	316.72	317.31	315.76	315.69	316.05	312.23	314.58	315.67	315.12	315.41	314.99	312.94	315.11	314.4	316.75	316.55	314.86	317.85	316.04	313.6	314.71	314.36	315.06	315.17	317.21	313.1	315.42	312.97	313.98	313.72	315.87	314.83	314.7	316.97	317.23	314.54	316.05	312.93	316.03	314.87	314.2	314.63	313.45	314.39	315.46	313.16	314.47	314.68
304.58	304.61	303.21	305.28	303.36	302.82	301.35	304.01	303.39	304.82	304.46	302.76	300.03	305.48	301.96	302.91	302.31	303.41	303.4	302.56	302.66	303.4	305.66	302.26	301.98	304.81	303.31	304.04	300.86	303.54	300.52	303.96	303.03	304.09	303.6	302.97	301.93	302.26	302.98	302.51	304.42	303.61	303.46	303.63	303.32	303.69	304.4	306.73	304.27	306.63
303.77	301.75	301.52	304.41	301.68	301.9	304.26	305.37	305.4	302.87	302.52	302.61	303.83	304.28	302.32	301.02	303.54	301.13	303.9	302.17	303.38	303.04	304.07	303.81	303.73	302.35	302.63	303.29	304.16	303.2	302.37	302.78	304.05	303.13	299.49	304.31	302.35	301.12	302.29	301.48	302.61	301.27	304.29	302.99	301.63	304.65	300.64	301.97	299.88	302.53
315.31	312.95	317.81	316.72	316.96	316.63	315.4	317.99	315.69	319.41	317.02	316.76	317.95	319.23	316.76	318.72	316.98	317.3	316.98	321.16	315.77	315.63	317.64	317.24	317.6	319.05	315.23	316.81	315.45	318.52	315.92	319.13	313.86	316.89	316.68	315.59	318.63	316.76	316.66	315.39	318.82	316.59	317.04	318.08	316.85	316.72	316.04	316.31	318	318.45
315.9	317.44	314.54	315.78	316.76	315.86	315.62	317.48	316.09	315.1	316.81	318.13	317.05	313.08	315.9	317.49	316.75	317.59	316.26	317.79	317.48	316.97	316.38	318.07	315.88	318.37	316.82	313.96	316.71	318.01	319.95	318.75	318.02	315.65	317.39	317.15	318.57	317.37	319.01	316.05	314.77	317.47	315.32	316.02	316.36	317.22	315.93	317.13	316.95	316
306.01	305.06	308.18	306.63	303.58	306.06	304.67	305.82	302.19	304.63	304.58	303.7	305.35	305.06	306.15	304.24	306.62	304.12	305.92	301.69	305.73	303.83	305.83	305.65	304.45	304.26	304.57	305.02	306.8	304.95	306.3	305.14	301.67	305.05	305.28	304.62	306.16	306.59	305.88	306.24	307.47	304.53	306.88	305.18	305.97	305.66	305.33	304.29	305.92	304.71
307.56	310.32	306.19	306.02	307.75	308.51	308.82	308.05	308.35	309.13	305.11	308.34	306.61	306.9	308.36	307.57	307.15	308.04	306.37	307.36	304.54	304.84	308.45	308.15	308.2	305.78	305.6	306.28	307.1	304.78	310.52	306.16	308.7	305.83	308.48	309.37	306.47	307.17	306.88	307.88	304.99	306.93	307.74	307.52	307.26	308.68	307.91	307.2	305.39	307.06
299.87	301.94	303.07	301.42	302.58	298.14	301.3	298.7	298.53	303.43	298	301.91	300.78	299.46	302.86	300.37	300.32	302.93	301.51	299.77	299.98	301.9	301.66	300.17	300	298.71	301.98	299.19	301.64	298.92	301.41	300.18	301.72	303.42	301.46	302.51	300.12	301.33	299.98	299.7	302.37	302.12	298.39	299.13	301.56	301.88	301.66	301.15	298.8	297.85
301.41	301.44	303.67	301.23	300.58	300.5	301.01	298.79	300.21	301.16	299.71	300.43	300.69	300.33	301.62	299.34	299.38	299.23	298.06	298.86	301.83	303.08	299.8	301.1	302.93	302.03	299.87	300.54	300.31	301.64	303.85	298.96	303.38	302.08	301.02	301.98	301.04	300.51	299.86	300.38	301.49	300.75	302.7	298.22	301.28	303.4	301.45	299.69	304.72	302.94
304.35	301.39	301.87	303.24	302.13	303.37	301.17	303.94	303.45	301.1	301.03	302.83	303.13	300.34	300.73	304.21	301.57	302.61	305.02	302.36	304.24	299.42	303.51	304.18	304.07	301.94	303.47	303.16	303.12	305.1	302.18	301.13	303.77	299.8	299.82	302.65	302.54	302.37	304.63	304.03	302.22	304.57	304.89	303.57	302.92	302.95	304.66	301.8	300.99	302.74
303.88	307.02	302.53	301.83	306.3	307.23	303.92	302.56	302.77	303.3	302.16	305.47	303.16	304.78	303.18	300.95	302.88	300.38	303	302.07	303.22	303.97	304.21	305.09	302.25	302.47	303.38	302.72	304.68	303.63	303.87	304.44	301.42	302.42	303.21	302.04	303.4	300.86	304.71	306.88	304.99	303.65	302.42	300.96	303.87	302.36	302.22	302.39	303.19	303.84
299.5	298.62	301.82	302	300.48	301.81	299.53	301	301.87	301.57	300.16	302.64	299.86	300.39	300.98	301.62	301.16	301.24	301.88	299.87	301.46	300.13	299.15	300.83	302.76	299.72	300.22	298.87	300.02	299.98	302.84	300.61	302.8	299.96	300.7	301.94	300.16	300.45	302.25	301.37	299.48	300.6	297.65	300.91	301.69	300.38	299.04	302.62	300.07	302.73
310.28	309.34	306.08	310.3	311.25	308.21	308.92	309.59	310.18	308.64	308.64	309.96	309.59	311.27	310.94	313.35	309.51	309.11	310.68	311	309.41	310.36	311.16	310.1	310.74	309.12	308.17	310.8	309.72	306.79	309.92	312.91	312.03	310.81	310.04	311.24	311.33	309.95	310.06	311.52	311.89	308.9	308.57	311.2	311.99	307.82	311.93	310.54	310.55	310.24
301.64	302.45	302.61	302.12	300.68	303.89	299.94	300.52	303.18	302.19	301.1	301.28	302.58	302.15	299.91	301.64	304.21	301.73	302.02	301.31	303.61	303.04	302.55	303.09	299.15	301.93	301.72	301.75	301.72	303.15	302.16	300.86	303.79	302.55	302.89	301.99	301.39	305.26	302.55	303.58	300.26	301.68	303.58	303.13	302.7	303.72	300.97	303.71	301.96	300.81
311.8	313.47	315.12	315.19	314.4	311.6	314.75	315.17	311.55	311.27	314.06	311.4	314.66	312.32	313.34	313.23	314.24	315.86	312.79	313.05	314.54	311.23	314.42	313	314.08	313.07	312.84	313.71	313.41	311.52	312.09	313.2	314.42	314.65	312.15	312.49	312.99	313.58	313.18	310.5	314.68	313.14	314.9	310.59	313.79	314.91	315.33	313.63	310.67	315.59
316.26	316.91	319.96	316.7	315.57	316.28	315.75	316.48	316.92	318.45	318.16	317.05	317.9	316.26	316.69	317.2	315.23	319.04	314.52	317.54	314.85	315.59	316.3	316.37	318.96	316.99	316.04	317.22	314.8	317.83	316.31	315.64	317.25	316.99	317.3	315.09	316.9	314.79	316.26	315.69	316.02	314.35	317.08	316.76	315.01	316.72	315.97	316.7	317.38	318.34
316.01	314.91	317.47	316.03	313.57	316.29	316.83	316.52	316.33	315.86	313.98	317.95	314.16	316.25	318.95	312.4	317.57	319.15	315.59	318.73	314.37	315.64	312.45	316.74	316.98	315.66	315.91	313.54	315.67	316.06	317.68	315.54	316.39	316.89	317.58	316.06	317.25	317.48	317.55	314.36	312.46	316.95	318.84	315.09	316.43	316.98	313.95	315.41	315.97	315.13
311.2	311.27	309.83	311.9	309.36	308.67	309.02	309.83	310.02	311.49	309.82	311.75	308.64	310.47	312.73	310.8	308.77	307.68	309.88	311.36	309.37	309.63	309.02	311.31	311.39	309.72	310.88	310.2	309.83	310.19	311.03	311.98	310.79	310.42	311.58	309.29	309.49	310.47	310.41	310.66	309.33	310.41	311.37	307.88	308.54	308.44	312.99	309.5	306.91	309.01
318.43	320.97	317.21	318.12	317.42	318.37	319.13	317	318.6	316.54	318.95	316.3	318.33	319.3	317.65	317.83	318.54	317.38	320.1	320.17	318.19	316.67	319.12	318.37	318.64	317.81	318.63	319.24	320.19	318.32	316.91	320.19	319.95	316.86	317.69	317.24	317.49	320.05	320.25	316.9	321.97	318.02	319.37	319.52	317.69	318.87	319.92	319.05	319.47	316.9
306.72	306.62	307.27	309.39	305.05	306.92	307.56	308.47	306.71	305.59	306.85	307.24	303.64	304.93	307.84	306.7	307.94	304.87	305.3	306.99	303.94	307.6	307.28	307.22	305.95	306.94	303.41	306.58	304.83	306.14	308.28	304.51	306.41	307.39	306.24	308.33	306.4	306.18	304.83	308.17	308.63	305.9	305.05	307.8	306.1	305.55	304.87	303.98	305.19	306.8
315.48	316.42	317.43	314.68	313.55	316.26	312.49	315.61	314.31	313.59	316.81	315.64	314.65	315.13	315.92	316.92	314.72	314.42	317.66	313.57	317.26	311.94	312.67	315.63	314.38	314.95	316.21	318.85	313.84	315.84	314.31	317.43	314.17	315.07	314.97	314.14	315.13	314.71	314.59	315.38	315.67	315.45	315.29	315.9	314.45	314.61	316.82	314.09	313.05	313.08
312.63	312.16	314.18	313.14	313.55	316.75	311.64	314.15	310.87	313.67	310.93	310.72	310	313.39	314.36	311.56	314.14	311.29	311	309.89	313.59	312.94	311.61	311.6	312.51	314.33	312.27	313.03	313.74	315.5	313.38	315.36	313.95	311.2	312.79	311.06	314.54	312.87	311.75	312.22	311.96	312.02	311.6	312.07	312.56	312.25	313.83	312.94	313.43	314.11
306.02	307.07	305.54	302.97	303.08	305.95	306.85	304.7	303.6	307.56	306.63	304.39	304.65	304.09	304.23	305.91	305.43	301.65	305.81	304.83	306.25	306.18	305.19	307.56	304.68	304.54	304.64	305.24	307.25	306.68	305.3	305.85	307.37	304.07	303.55	305.85	303.84	306.62	305.63	302.71	303.78	305.23	306.18	303.81	304.93	306.94	304.25	304.84	305.57	303.14
304.97	306.43	304.4	301.11	304.95	305.87	303.12	303.38	305.08	302.91	303.5	303.19	303.66	302.64	305.18	302.65	302.31	302.56	305.21	301.79	305.56	301.17	302.61	304.98	302.85	302.58	302.29	302.24	302.79	304.71	304.1	301.98	303.55	302.4	305.09	301.86	303.8	302.83	303.62	303.44	301.78	303.92	302.75	305	303.42	304.02	304.65	302.59	305.25	301.36
300.36	302.44	301.14	302.49	300.59	301.21	299.97	300.26	300.32	301.55	302.91	301.78	300.33	301.93	300.3	300.5	299.88	299.59	302.04	299.02	299.88	301.49	300.87	301.42	300.98	300.21	299.72	300.03	301.08	301.61	301.89	300.93	302.13	303	299.28	300.31	303.17	300.02	300.59	300.51	302.73	298.86	300.87	297.82	299.82	299.13	301.32	301.82	303.59	301.52
303.41	307.9	305.03	307.49	307.18	304.44	305.04	305.82	309.99	304.69	305.08	306.51	305.19	308.68	305.52	305.75	307.48	307.11	305.72	305.24	307.78	306.16	307.77	306.92	305.1	304.08	306.93	304.13	306.53	303.83	304.13	303.51	306.67	305.32	305.43	304.83	304.09	306.02	305.63	305.05	305.66	303.04	307.79	304.58	306.14	306.06	303.67	306.13	307.35	303.44
299.35	298.78	298.57	300.82	301.96	301.11	303.12	301.87	298.38	300.5	298.32	302.06	299.94	300.54	302.88	302.28	299.61	300.01	301.04	301.44	297.92	300.2	302.3	299.95	300.94	301.08	299.19	301.47	300.3	302.03	301.14	302.32	299.68	301.87	298.9	300.82	301.61	301.88	302.45	301.69	300.31	302.79	301.9	301.86	299.15	298.84	300.3	303.15	300.92	300
313.98	312.79	312.58	312.49	311.59	312.62	312.81	311.3	314.64	312.95	316.1	314.81	310.83	312.19	312.42	312.01	308.89	310.6	312.69	313.01	311.55	312.13	314.35	312.48	313.98	311.61	313.55	311.97	310.84	313.25	313.23	312.06	313.05	312.85	315.08	310.52	312.21	312.8	313.32	310.64	312.27	313.16	314.36	312.36	311.08	317.02	311.05	310.91	312.81	312.04
306.22	305.21	302.67	303.36	304.3	303.37	301.44	304.78	301.58	300.32	303.39	300.93	302.8	301.8	301.66	301.39	303.16	301.97	303.85	302.52	302.81	301.18	302.2	303.21	302.83	303.15	303.11	304	305.71	302.8	301.83	302.2	303.27	299.86	302.16	301.37	302.77	302.73	302.71	303.35	302.16	300.99	298.87	304.01	303.01	302.84	301.74	302.41	304.66	301.76
328.13	328.68	328.41	328.29	329.54	330.17	326.49	329.88	329.29	329.35	329.87	328.13	329.62	328.87	330.53	327.05	329.18	331.49	328.94	331.61	326.98	331.89	330.73	331.53	328.7	328.1	327.38	324.61	328.45	327.68	329.08	325.24	328.98	331.79	329.57	329.65	329.02	330.54	328.84	329.48	325.83	331.8	329.81	330.09	328.72	330	328.62	324.59	328.63	329
324.48	322.8	326.42	327.89	323.5	326.28	324.62	325.11	325.14	324.34	325.21	326.74	325.21	327.49	324.77	325.42	326.85	324.59	326.43	326.34	327.39	325.93	325.88	324.09	326.49	321.12	324.8	324.1	324.62	326.55	326.39	325.14	325.79	327.52	325.51	323.33	324.01	325.07	324.53	325.12	323.93	326.13	325.16	326.83	322.41	324.77	323.99	323.62	325.36	323.86
303.4	301.16	305.38	305.37	302.9	305.82	305	306.57	305.79	303.74	303.91	305.61	304.5	304.34	305.18	305.36	302.2	304.87	304.28	303.32	305.28	305.69	304.41	305.06	303.48	305.1	303.59	303.56	305.35	302.83	304.23	304.08	305.28	307.17	305.62	304.83	305.59	304.38	304.91	304.93	305.93	307.51	302.79	305.6	304.74	303.73	303.23	304.71	304.48	305.32
310.14	311.55	310.1	308.96	309.95	309.51	309.83	311.49	309.05	311.79	311.97	309.63	308.35	311.7	310.09	309.74	309.95	310.34	310.83	311.64	309.48	308.23	309.59	310.8	312.68	313.38	309.62	309.3	312.77	312.28	309.77	310.69	309.92	311.95	310.76	310.88	310.42	310.28	311.54	310.36	311.11	309.43	312.78	310.81	308.44	310.83	312.55	309.73	310.34	310.35
316.9	312.98	315.18	315.62	317.75	313.86	316.37	314.47	314.5	318.61	314.6	314.46	316	314.33	317.13	314.42	315.64	318.1	315.69	316.18	316.93	315.79	316.3	317.24	314.92	317.94	313.46	315.15	317.88	315.47	314.25	312.95	313.9	315.47	317.98	315.72	315.91	315.6	316.21	315.1	316.31	316.13	317.31	315.19	315.23	317.15	316.8	317.68	315.49	317.19
295.19	295.36	294.58	295.27	295.71	295.33	293.31	293.15	296.2	295.14	294.74	293.13	294.47	294.5	295.75	293.49	293.42	295.82	296.03	294.25	296.13	293.44	296.98	294.23	294.93	294.31	296.74	295.68	295.64	294.59	297.02	295.55	292.49	295.23	295.43	295.59	293.69	294.45	295.09	296.43	296.96	295.31	293.61	295.55	293.91	297.59	294.77	296.07	295.16	295.64
314.55	312.6	311.46	314.07	309.49	311.72	312.38	312.94	314.98	313.04	312.47	313.76	313.18	311.11	313.47	313.79	309.82	316.59	312.26	313.8	314.66	314.32	313.13	311.98	312.42	312.82	311.91	314.57	314.25	312.61	313.24	311.69	309.62	312.79	313.73	314.38	310.85	312.73	312.86	313.68	310.44	311.38	311.73	312.62	311.52	314.08	313.08	313.05	311.67	312.52
303.11	302.13	303.75	301.73	302.4	304.15	303.29	303.53	302.72	305.34	300.43	304.4	302.92	304.24	303.5	302.69	306.26	301.6	305.29	306.41	304.15	307.3	304.78	305.28	303.18	303.94	301.7	301.66	304.27	304.71	304.64	304.05	302.19	303.59	303.09	301.9	303.86	302.98	301.48	304.12	302.48	305.53	303.6	305.01	303.74	303.41	302.01	303.9	303.23	302.27
302.43	307.31	305.56	302.73	302.56	305.67	305.82	303.28	304.68	304.27	306.87	305.5	305.45	306.96	303.74	305.11	306.3	306.99	304.17	302.97	305.8	304.09	302.88	303.94	305.14	306.72	306.14	305.14	303.99	304.64	304.62	305.88	302.91	305.29	303.11	305.92	305.09	302.68	302.65	304.58	306.35	305.47	303.18	303.74	305.43	305.48	303.28	303.31	305.51	302.92
313.9	314.28	313.27	310.97	311.84	314.44	313.77	312.13	312.9	314.48	314.63	313.62	315.84	313.14	314.47	313.36	312.58	312.78	311.77	311.08	313.27	313.96	311.46	314.84	313.77	314.14	313.92	313.12	311.74	315.93	313.77	312.58	315.23	312.37	312.52	313.18	315.87	315.48	312.2	313.48	316.2	314.59	313.76	313.72	313.18	314.47	314.44	314.51	311.76	315.86
304.03	305.29	303.66	305.17	304.01	302.67	305.78	303.33	301.53	303.37	305.97	304.08	304.41	305.29	302.83	305.27	303.86	305.77	302.27	303.87	305.26	303.96	305.09	304.62	306.11	304.64	304.89	303.15	302.15	303.66	303.85	303.05	303.59	301.75	302.8	303.74	304.4	305.38	305.7	305.39	301.77	303.53	304.65	304.88	306.44	301.08	304.92	304.69	303.15	301.94
317.2	314.27	311.66	313.57	313.41	315.67	312.45	312.71	311.6	315.23	315.35	315.36	311.46	312.92	314.94	313.28	315.38	313.17	315.4	314.4	315.29	314.54	313.87	313.68	311.12	313.85	316.08	314.15	314.34	314.6	313.36	310.7	316.13	315.18	312.65	315.01	313.99	311.44	314.35	313.83	315.79	313.14	312.67	313.47	312.46	313.14	313.27	312.96	313.45	312.17
301.34	302.57	300.85	304.57	302.15	301.31	302.53	302.56	301.74	302.47	304.26	302.5	302.23	302.25	302.26	302.08	300.48	304.66	301.49	303.41	303.62	300.68	303.12	301.35	303.11	302.4	303.46	300.75	301.79	303.41	301.48	301.01	302.57	301.39	301.28	302.81	303.65	302.23	301.94	302.75	303.16	302.58	303.08	301.61	303.04	302.45	304.22	306.4	303.51	302.08
312.43	312.76	312.87	310.29	311.47	313.81	312.15	314.33	311.96	311.21	312.27	314.04	311.79	313.58	313.4	310.47	313.14	315.71	310.36	312.03	312.85	311.65	311.45	314.32	310.92	310.57	311.72	309.53	314.2	313.54	314.32	311.95	311.03	314.52	314.36	313.51	313.04	311.94	312.74	315.62	314.31	312.02	311.54	312.9	312.79	313.31	311.77	310.13	312.86	313.02
300.96	300.12	301.55	302.87	302.98	304.36	302.77	300.64	304.54	301.42	303.92	303.24	304.31	304.09	303.53	301.53	305.96	301.93	303.56	301.06	303.66	301.26	303.45	301.79	301.91	304.26	304.84	304.27	302.9	302.96	303.54	303.32	302.09	301.02	299.9	302.52	305	303.88	303.1	302.64	304.12	303.51	303.08	303.3	303.01	305.13	301.88	301.73	304.53	304.4
313.7	315.79	317.23	315.79	316.22	317.3	316.71	315.65	316.55	315.89	316.36	317.3	316.34	316.23	316.69	315.31	317.67	316.5	315.63	315.49	317.26	320.62	317.79	314.38	317.79	313.21	315.74	316.64	316.42	317.38	314.71	316.19	315.29	316.55	318	315.06	315	318.05	318.31	316.67	316.19	318	315.82	317.64	314.5	315.73	315.22	319.9	316.01	316.29
302.7	302.12	305	302.44	301.53	303.31	305.44	302.45	304.43	303.01	305.29	304.67	303.83	302.03	303.52	305.1	303.54	305.03	302.94	302.13	306.41	304.96	304.05	303.36	303.56	302.65	304.85	304.29	302.22	299.75	299.85	303.86	302.61	300.34	301.76	304.54	303.42	303.68	303.19	303.63	302.71	302.93	304.28	305.36	305.48	303.35	302.35	303.2	305.12	305.99
313.54	311.99	314.53	311.7	312.28	312.57	311.38	312.95	313.15	314	316.5	311.48	309.35	312.4	314.73	312.63	313.53	312.76	312.58	312.67	312.19	310.54	312.88	312.12	311.37	310.11	312.17	313.41	310.98	311.05	312.21	312.54	313.44	313.23	314.06	310.55	312.2	311.66	310.94	312.17	311.54	311.36	313.7	310.42	314.19	312.12	314.02	310.96	314.64	310.46
306.95	308.4	306.26	307.35	307.81	307.54	308.87	309.15	307.26	306.29	307.44	308.29	308.77	305.79	307.34	309.43	306.05	306.2	308.99	306.31	306.23	307.02	309.12	307.07	309.76	309.22	307.3	306.53	306	307.58	307.88	307.34	309.25	306.12	308.83	308.13	307.83	308.38	309.58	308.87	309.66	305.81	308.25	305.58	306.67	307.28	307.28	306.76	308.93	306.97
302.77	304.13	304.06	303.5	302.73	301.94	301.71	304.07	304.18	301.96	304.72	303.59	306.68	301.34	303.51	301.27	304.17	302.41	303.75	301.86	304.18	303.39	302.01	302.39	302.29	303.17	304.78	303.75	302.5	304.01	301.48	305.35	305.76	304.66	306.2	303.01	303.18	303.45	302	304.48	301.34	304	303.35	304.82	303.31	302.22	304.77	304.24	303.36	300.52
318.6	317.16	317.91	319.75	316.89	319.34	315.63	317.86	317	317.78	322.73	318.05	316.5	320.18	316.77	319.17	317.04	319.45	315.56	317.54	316.71	316.74	317.5	316.9	318.49	321.39	316.37	316.89	317.1	317.88	318.4	317.95	320.11	316.79	318.72	319.71	319.14	320.17	318.98	316.04	319.44	317.17	319.62	315.58	319.58	317.5	320.5	319.97	318.16	318.39
303.19	304.53	303.68	302.44	303.28	306.94	304.44	301.01	301.65	306.35	302.78	305.9	303.01	304.47	303.7	300.99	304.26	305.93	304.63	305.08	304.18	302.34	303.84	304.29	306.28	305.18	302.83	302.98	302.71	303.45	303.84	304.01	303.22	301.9	302.54	303.06	304.47	303.48	307	301.82	302.56	301.48	304.08	303.98	301.54	302.42	302.89	302.87	303.95	302.94
310.54	311.41	311.76	314.07	314.53	313.9	312.62	313.3	311.87	312.49	314.32	311.82	312.49	312.39	314.23	310.69	315.14	315.26	313.37	311.6	314.37	312.86	308.3	313.81	313.43	313.88	310.39	314.2	313.15	311.49	314.06	312.58	313.7	314.65	311.51	311.9	313.36	312.36	314.98	312.84	313.59	312.11	314.16	311.89	311.89	314.05	312.67	312.44	313.3	312.12
307.29	307.32	306.79	304.67	304.88	303.58	306.1	306.83	308.36	306.1	303.44	306.38	304.36	308.96	304.23	304.79	305.6	304.59	305.74	303.57	308.32	305.6	304.51	306.02	305.5	307.98	306.22	308.01	306.3	306.16	308.26	305.12	305.69	306.94	304.05	307.66	305.71	305.95	304.96	307.3	303.2	307.65	306.25	307.08	306.21	306.89	306.96	307.23	305.41	304.6
315.1	314.51	317.31	314.72	317.32	315.18	315.58	314.34	316.2	313.36	316.15	313.89	314.29	313.74	316.69	314.11	315.69	314.53	314.13	315.01	316.08	316.09	317.13	315.35	312.7	314.97	316.5	314.81	316.14	318.88	316.03	316.28	313.95	317.86	316.51	316.59	316.53	317.21	316.66	316.35	314	315.04	315.43	313.33	314.68	317.05	313.89	316.38	313.06	314.35
314.65	314.8	314.24	316.84	313.59	316.03	316.51	315.67	314.32	316.95	311.27	315.65	315.4	314.57	313.96	317.19	317.3	315.51	315.78	312.32	312.31	317.76	313.38	315.41	315.95	315.85	313.09	313.18	315.39	314.72	314.05	315.75	314.87	312.34	315.9	312.11	312.83	311.62	315.37	315.63	315.72	315.81	314.56	314.36	316.8	314.92	313.17	315.02	315.94	316.27
312.35	309.63	312.65	311.47	311.01	311.43	311.95	311.73	310.78	311.42	310.87	310.79	310.67	310.99	309.77	311.71	311.93	313.23	310.02	310.56	309.73	311.76	309.9	314.47	312.86	310.49	310.24	310.49	311.52	310.7	311.89	312.23	313.12	310.14	311.21	309.51	311.65	313	313.1	313.21	311.17	311.45	314.46	313.4	312.77	310.07	309.5	311.93	310.7	313.69
317.05	316.38	318.99	318.62	317.14	318.72	316.45	314.47	315.48	317.9	319.34	314.91	317.34	318.86	316.57	316.18	315.62	315.26	318.17	318.45	316.9	318.54	316.44	317.72	318.3	318.62	318.71	317.89	316.99	318.13	316.63	316.65	316.8	316.91	316.93	315.77	318.66	317.23	320.55	317.7	317.38	319.35	318.9	318.31	318.43	316.35	316.35	318.77	315.21	318.15
313.36	311.51	311.88	309.78	313.83	311.34	309.7	312.28	311.09	313.35	312.44	310.96	312.05	311.44	310.82	308.4	310.91	313.46	312.42	311.69	311.28	310.56	310.31	311.3	314.55	311.91	313.76	312.34	312.65	309.81	310.07	311.61	310.5	310.04	311.79	311.15	311.54	312.53	312.25	310.1	311.53	313.35	311.17	312.84	312.92	310.25	310.38	312.79	310.81	312.56
317.59	320.45	320.06	317.96	317.85	317.88	318.38	318.39	316.21	318.68	318.56	318.11	318.88	320.19	318.39	319.87	318.79	319.74	318.56	318.69	320.45	320.48	322.49	320.05	317.75	318.44	316.44	322.31	320.65	320.37	318.92	320.98	317.63	320.4	318.85	316.12	319.92	321.04	319.6	322.22	319.96	320.09	318.38	319.5	323.19	318.6	317.98	318.69	318.67	319.14
316.41	311.92	316.41	315.01	314.56	316.01	315.8	312.72	314.2	312.47	313.73	313.86	315.3	314.3	316.55	314.5	313.51	312.55	314.52	313.48	315.23	317.05	314	315.33	317.13	315.26	315.36	315.3	314.8	314.74	315.51	316.77	314.33	315.79	314.54	315.4	313.37	315.59	316.77	315.88	314.75	315.39	315.74	314.15	316.71	317.57	315.71	314.15	317.01	317.33
312.94	312.8	314.38	311.12	312.96	311.44	312.95	310.09	315.57	311.76	313.51	311.9	315.42	313.33	312.67	312.21	313.64	311.64	311.62	312.43	312.64	313.29	311.31	312.71	313.91	312.23	311.84	312.98	312.78	312.05	313.15	311.59	313.9	311.73	311.16	312.69	314.89	313.63	312.25	313.59	313.62	312.18	309.69	311.09	313.23	312.96	314.12	310.94	311.78	311.76
305.21	303.27	303.27	304.43	303.41	302.23	305.46	302.53	303.4	303.12	305.25	304.89	302.94	303.88	304.53	303.89	300.59	302.73	304.17	305.59	303.45	302.91	304.08	303.51	302.82	303.92	303.83	304.96	302.8	300.43	304.12	305.05	302.74	303.29	302.48	304.14	304.63	301.43	302.21	302.35	305.18	302.63	304.53	305.54	303.23	302.74	305.7	304.8	302.46	304.55
320.29	319.77	318.86	319.18	321.75	318.63	317.49	319.17	317.02	319.7	321.12	318.79	317.49	318.11	322.61	319.25	316.1	319.13	317.92	317.83	320.45	317.74	318.45	320.17	321.88	318.08	320.09	320.14	317.76	319.07	321.61	321.85	319.38	319.96	320.89	317.05	319.96	319.15	320.74	317.86	318.92	318.67	316.91	318.49	318.41	318.37	320.3	320.66	320.7	318.21
313.08	312.47	314.75	313.07	315.82	316.44	315.72	314.64	315.88	313.77	316.04	314	314.33	314.69	313.26	312.92	313.5	316	313.16	310.66	314.48	314.09	314.3	314.84	310.76	312.27	312.09	314.04	314.5	311.87	315.14	314.41	313.35	313.17	314.48	314.69	315.6	312.93	315	314.82	311.19	314.7	313.63	313.85	310.9	316.52	314.03	312.97	313.12	315.59
293.58	294.52	295.33	297.86	298.02	296.57	295.21	294.03	296.62	294.98	294.45	294.45	294.49	294.83	294.13	294.62	296.93	293.2	294	295.74	293.93	293.97	295.14	297.68	298.38	297.96	297.36	294.98	293.96	297.14	295.21	297.09	295.15	294.32	298.45	296.74	294.27	294.84	294.35	295.72	296.02	294.63	294.59	293.96	297.53	292.9	294.19	294.72	293.33	293.76
303.57	303.42	303.1	303.82	304.8	304.07	302.88	302.63	304.8	304.35	307.56	302.51	304.23	306.66	305.94	304.78	304.59	303.93	302.69	305.98	305.06	301.17	303.56	302.26	305.58	303.58	304.39	304.05	302	303.51	303.82	305.33	302.63	304.5	304.63	304.74	303.93	303.84	305.17	303.81	303.99	303.55	303.05	305.08	302.25	307.72	305.21	305.7	302.91	304.88
302.5	302.28	298.12	301.57	302.29	301.42	302.16	298.36	302.28	301.55	301.19	299.14	301.4	302.4	303.57	300.67	299.7	302.09	301.29	303.47	302.66	300.06	298.91	304.56	301.28	300.88	298.89	300.09	298.6	300.48	302.11	303.53	299.71	299.57	301.4	301.14	305.31	304.31	301.47	301.86	300.88	301.43	300.75	301.1	301.8	299.67	300.64	301.6	300.82	299.89
309.9	316.48	313.63	312.22	312.92	312.33	309.99	309.05	311.79	311.71	310.65	310.79	314.09	312.01	309.87	312.24	310.9	314.02	309.61	312.23	313.44	312.07	314.55	314.2	314.73	311.74	312.25	312.98	311.6	312.35	310.16	311.63	308.86	313.32	312.84	313.78	311.96	310.96	313.14	313.65	309.33	313.2	312.96	313.6	313.81	312.03	310.02	313.97	311.96	312.93
303.54	302.46	305.11	301.67	304.47	302.91	302.35	305.22	301.26	306.51	302.86	303.65	303.9	303.42	302.31	304.56	303.58	302.33	303.26	302.58	303.52	303.41	305.88	300.67	303.91	302.99	305.5	301.04	302.4	302.82	303.92	304.54	303.68	305.87	304.53	302.31	303.23	301.97	301.65	303.07	304.95	301.1	303.26	302.31	302.68	303.37	303.13	303.41	304	303.92
296.21	295.19	295.67	295.15	293.13	295.61	295.27	296.88	296.86	293.19	294.66	296.37	295.44	294.85	295.04	293.05	294.24	295.12	295.96	297.03	293.51	295.03	293.61	295.69	291.31	296.76	295.98	294.23	295.33	294.38	293.54	296.43	294.89	295.86	295.07	296.79	297.28	294.66	294.61	295.95	297.52	297.63	293.96	294	297.48	296.51	294.7	295.65	294.11	296.51
294.78	297.73	294.37	295.74	296.69	296.39	295.5	293.2	297.59	295.95	294.88	293.8	297.84	295.05	292.52	297.75	296.19	295.98	296.45	294.72	293.47	295.34	294.38	301.29	296.27	292.78	294.38	292.89	294.29	295.14	293.82	293.27	293.5	294.52	296.18	294.09	295.01	297.51	295.27	292.75	294.51	295.11	294.26	297.23	295.15	295.85	295.36	294.99	294.92	295.23
303.52	307.62	304.26	303.06	304.82	301.59	302.22	302.97	302.23	304.09	301.34	303.5	303.73	303.15	302.83	303.1	304.57	304.51	302.93	304.15	307.4	302.44	302.5	304.4	304.16	304.65	306.12	304.23	304.92	302.43	301.75	303.79	303.14	304.42	303.34	304.35	306.72	302.65	302.96	303.85	300.83	303.41	304	302.25	305.25	303.91	303.78	304.88	304.46	303.05
315.54	312.68	317.85	316.75	314.36	313.82	313.71	316.47	315.89	314.66	316.09	315.03	311.65	315.63	311.95	315.31	314.91	317.16	315.12	316.55	314.05	315.67	313.14	314.05	316.03	315.87	312.94	311.65	316.25	314.51	316	314.14	316.37	315.88	314.89	315.58	314.89	315.47	311.55	313.57	313.89	313.65	312.49	313.35	314.57	313.86	317.38	315.29	317.67	313.79
320.08	317.99	320.33	317.97	319.97	318.42	318.35	320.38	319.19	320.71	320.42	317.5	319.57	318.11	319.03	320.73	320.88	321.65	319.16	321.68	317.56	319.16	318.24	320.55	317.8	318.38	319.88	319.91	318.41	320.95	320.17	319.36	318.93	318.39	320.13	320.7	317.47	320.05	319.49	317.51	317.5	319.26	319.85	321.15	319.34	319.9	317.71	318.91	321.11	320.59
303.57	302.12	303.66	300.78	304.99	304.79	303.2	305.52	302.65	306.92	302.88	302.2	303.93	302.75	304.76	303.38	302.6	306.28	305.08	305.06	303.8	304.25	304.16	304.89	301.46	302.03	302.44	305.47	303.91	301.76	303.98	302.47	302.36	303.47	302.94	304.55	301.13	302.54	302.83	304.98	302.5	301.65	305.96	302.33	302.54	301.2	305.25	304.63	303.95	304.37
322.14	326.18	323.39	322.8	324.69	327.48	326.28	326.32	324	324.77	323.91	325.19	324.88	323.21	324.26	321.71	324.37	322.89	323.98	324.5	323.92	323.29	322.43	324.85	323.48	322.46	326.41	326.48	323.11	326.58	323.25	323.81	327.2	321.06	324.74	323.82	324.82	326	325.67	323.76	324.63	321.57	325.39	326.46	324.33	322.83	323.85	328.09	324.58	325.93
302.77	302.61	303.07	301.53	304.79	302.4	302.9	303.27	305.32	303.65	302.79	303.04	304.21	303.26	302.36	300.08	301.96	302	302.74	303.91	305.02	303.49	302.05	303.53	302.35	303.12	301.07	301.67	305.14	303.59	305.51	303.85	302.32	303.53	302.47	303.71	301.87	302.28	302.8	303.88	305.33	302.55	301.39	304.06	304.61	301.53	304.97	302	304.46	301.57
314.52	316.43	316.63	316.55	315.4	314.84	316.39	317.64	315.47	314.56	313.82	313.52	314.5	316.2	317.97	316.08	315.25	312.53	316.95	315.05	315.32	315.79	314.84	316.04	313.18	315.91	315.7	315.87	315.84	316.51	315.52	314.8	312.96	314.64	317.08	315.39	313.88	316.06	317.2	316.81	317.98	314.65	313.5	314.79	316.06	317.52	313.63	316.25	315.65	316.11
316.42	317.29	313.45	315.17	315.72	312.7	315.55	314.82	315.85	315.96	315.93	314.97	315.67	314.63	313.36	314.74	315.26	315.72	314.44	315.43	315.94	312.36	314.88	315.04	317.41	317.31	314.1	313.31	316.18	315.08	317.01	317.28	317.27	313.38	313.74	314.77	315.46	314.49	314.46	313.78	314.18	313.73	315.33	315.67	317.33	315.62	315.9	316.55	312.89	315.56
317.87	318.87	319.11	317.58	316.46	321.56	317.78	317.71	318.54	318.04	317.35	321.54	322.81	318.17	318.86	320.01	317.12	316.83	319.21	317.54	321.89	316.64	319.06	319.42	318.33	318.15	318.29	320.94	320.38	318.45	315.16	317.67	318.2	320.47	319.83	317.42	317.45	319.2	317.39	316.15	319.79	318.33	317.68	317.18	318.02	317.9	321.48	320.37	318.27	319.24
304.75	308.04	307.3	304.46	306.32	309.9	304.35	306.14	306.8	305.53	306.31	306.61	306.87	304.81	307.33	306.57	306.26	305.55	306.2	308.86	307.23	307.39	305.55	302.64	304.24	307.51	308.16	306.59	303.77	305.08	307.32	305.56	305.92	306.2	306.74	306.18	306.08	305.13	305.45	306.14	307.04	309.77	306.93	307.95	302.86	306.16	306.7	305.86	304.39	306.83
302.36	301.79	301.03	301.72	304.02	304.43	303.2	302.02	303.65	304.08	301.75	304.46	303.88	305.94	302.82	302.61	303.2	304.97	302.27	306.04	302.56	302.3	302.05	302.76	300.91	303.64	302.45	304.28	303.29	302.54	303.89	302.58	306.69	303.23	303.17	302.91	304.09	304.05	307.22	302.27	303.54	303.3	304.16	302.53	303.52	300.57	304.53	304.55	305.31	305.97
317.05	316.58	316.11	319.67	315.54	316.95	318.09	317.28	315.7	316.17	317.25	318.01	317.31	317.27	317.21	316.58	317.89	317.59	317.41	316.71	317.38	315.75	316.81	317.26	318.66	317.33	317.31	318.35	317.41	318.54	318.08	318.74	316.54	317.93	316.28	314.68	315.53	318.28	316.36	317.43	315.86	315.59	317.65	317.7	316.4	317.43	313.69	317.22	317.19	318.77
303.94	306.73	306.42	304.86	308	307.42	305.2	303.83	302.6	305.09	304.78	303.74	305.17	306.5	306.83	303.59	303.1	304.77	305.82	309.18	303.44	302.84	305.72	306.99	304.09	305.19	304.98	303.72	306.26	305.46	304.09	302.02	305.39	305.73	301.84	304.64	302.93	304.06	307.62	305.7	307.67	301.46	303.92	304.95	304.25	305.5	305.97	305.08	303.77	303.45
304.47	301.44	303.42	302.21	304.56	303.37	304.47	300.45	302.47	304.34	303.49	303.23	304.06	304.38	304.47	301.79	303.49	302.53	303.76	302.94	303.86	302.95	301.34	302.45	303.27	304.95	303.59	301.87	303.22	302.11	302.45	304.46	305.93	303.45	305.35	302.4	300.44	301.55	303.6	303.52	303.39	303.62	303.89	301.88	302.73	304.35	301.99	304.35	301.94	303.25
308.43	308.15	311.26	310.57	308.31	307.52	309.59	311.9	309.68	308.43	309.69	310.38	310.35	310.22	308.83	309.45	309.04	312.08	308.8	308.7	313.05	309.43	310.16	308.58	310.24	309.86	307.74	309.44	310.36	308.85	309.26	310.59	312.11	309.82	311.15	309.54	311.77	308.66	311.61	312.12	309.79	310.82	311.69	310	311.05	309.13	308.7	310.92	307.75	309.72
319.45	318.65	318.59	315.54	314.82	319.13	318.82	317.09	318.48	318.27	319.5	318.28	317.66	317.61	317.27	320.42	318.9	317.35	317.99	317.96	317.39	318.56	318.64	320.21	318.13	318.37	318.86	317.6	320.04	315.09	317.78	319.98	318.72	316.06	319.9	318.68	316.43	316.33	315.67	316.62	320.66	317.57	318.22	316.49	317.38	316.71	317.09	318.19	317.85	316.61
314.97	312.03	314.37	310.55	312.58	312.9	314.08	312.84	313.35	312.99	312.36	313.36	312.86	314.7	311.98	313.87	310.46	314.96	311.34	312.17	315.42	309.62	311.23	314.19	310.18	311.59	313.89	311.16	311.04	313.02	311.09	310.47	310.8	313.08	312.57	313.98	310.19	311.41	311.77	311.79	311.55	315.76	315.05	313.03	312.67	313.37	312.53	311.97	312.32	311.88
316.63	315.39	316.01	314.72	312.5	310.65	313.23	313.76	314.31	316.47	312.83	312.81	314.57	312.57	314.89	314.5	315.28	312.58	313.17	312.4	314.94	316.07	313.4	313.79	310.29	315.66	312.36	315.17	315.57	315.79	313.5	312.69	312.23	315.28	313.62	315.96	314.55	311.4	313.04	313.36	314.53	313.16	313.03	313.58	314.81	313.67	315.54	314.08	316.97	312.27
306.49	303.93	302.54	306.67	303.88	301.82	304.92	301.9	302	308.4	303.41	304.93	304.15	302.88	306.22	303.35	306.63	305.53	302.63	304.35	305.49	302.81	302.86	304.36	306.09	303.86	303.65	303.31	303.21	303.58	302.86	304.29	303.84	305.26	307.23	303.44	304.29	303.66	304.93	301.81	302.87	307.04	306.57	303.78	306.17	303.09	305.28	304.09	306.05	303.33
306	304.57	306.7	304.64	305.67	306.48	307.45	305.33	305.37	305.37	306.56	304.96	306.05	304.61	304.4	308.29	306.8	306.48	305.43	306.67	305.97	305.41	304.54	306.33	305.48	307.98	308.72	307.92	306.2	305.49	307.66	305.72	306.73	306.96	306.94	307.01	306.31	304.11	305.37	305.55	305.14	305.78	305.49	305.82	307.92	308.68	307	306.53	304.83	305.84
300.11	302.6	304.71	302.39	302.34	301.04	301.07	300.01	300.59	304.28	301.31	304.38	299.39	302.49	301.99	300.99	301.27	299.96	296.25	301.63	302.09	303.86	301.33	302.14	303.26	301.62	301.26	302.2	300.26	304.92	303.34	302.2	302.2	301.41	303.9	303.84	301.53	300.26	301.58	299.52	302.61	301.17	306.08	302.86	300.19	302.14	302.66	302.13	299.8	304.91
314.21	312.37	314.74	313.84	314.74	316.02	314.31	311.58	316.01	315.37	313.02	313.64	313.31	312.18	314.66	315.47	313.47	313.9	313.64	314.22	313.97	315.51	310.95	316.74	312.56	313.81	312.86	313.23	313.51	314.79	313.75	315.72	313.47	314.13	315.64	314.39	312.44	314.17	309.83	311.49	313.86	313.5	314.41	315.19	313.36	313.59	313.18	314.12	313.6	314.67
303.48	301.42	300.99	304.32	303.26	303.7	303.53	305.42	304.99	301.42	302.7	299.85	300.73	302.5	303.23	304.12	303.14	301.11	303.22	301.8	302.1	303.31	303.25	302.97	300.29	305.77	300.62	304.18	303.81	303.71	303.48	304.63	306.48	303.82	302.93	302.41	304.47	304.57	302.2	304.4	303.48	302.44	304.74	304.78	301.73	303.02	300.56	303.99	305.47	304.12
314.16	312.27	313.13	313.87	315.06	312.97	311.34	315.66	315.14	316.26	314.54	312.88	313.62	314.4	312.76	312.61	313.76	314.1	312.82	315.21	312.73	313.26	313.26	315.09	314.72	312.63	314.19	314.83	314.68	313.37	314.01	313.2	312.09	312.5	314.01	311.66	313.8	314.49	314.58	316.31	312.2	313.04	311.16	313.92	313.07	314.04	311.84	313.02	312.31	314.05
314.6	315.06	316.03	315.04	315.1	315.72	313.71	316.94	314.55	315.89	313.91	314.61	316.22	316.21	313.09	314.83	315.2	315.31	313.69	314.53	313.51	314.81	315.74	314.05	316.46	314.99	313.32	316.01	317.31	313.58	313.66	316.47	313.57	314.24	316.3	315.57	314.98	316.02	312.84	316.49	314.53	315.26	313.82	315.43	314.21	316.41	314.58	314.51	315.68	314.58
304.51	305.55	306.36	305.66	303.28	304.93	304.99	306.08	304.44	305.2	305.29	307.07	304.18	305.27	305.37	304.03	306.04	304.4	303.57	303.07	304.8	307.88	307.12	304.66	307.39	303.37	305.41	303.86	304.47	304.93	303.74	306.99	307.7	307.37	305.68	305.18	303.58	308.56	306.74	303.98	305.13	305.62	306.43	306.52	305.66	305.07	307	307	303.68	304.07
305.95	306.19	307.62	305.94	307.34	305.06	306.5	307.39	307.22	305.87	304.96	304.73	306.7	305.91	308.52	307.6	308.27	308.79	306.29	304.48	305.19	306.73	307.28	308.39	307.9	307.55	308.13	306.58	311.56	306.39	303.46	307.29	307.71	306.83	306.83	307.56	308.75	308.71	307.14	308.28	304.45	304.11	303.5	307.26	306.8	305.33	306.83	307.1	308.91	306.25
313.28	315.21	316.49	313.82	314.84	313.44	313.87	315.36	317.76	316	312.84	313.24	314.3	313.74	312.41	314.22	313.94	310.76	315.37	311.13	313.55	313.68	313.59	312.7	315.6	314.8	313.93	314.89	314.96	313.76	314.98	313.54	313.21	315.05	315.67	314.1	313.89	315.11	313.27	313.79	314.69	315.45	315.3	313.36	312.98	315.12	314.22	314.87	313.52	315.01
327.31	325.32	327.4	328.79	326.68	328.99	327.65	328.95	327.46	330.47	326.5	327.4	329.2	329.21	328.31	326.67	328.52	328.82	328.06	326.47	331.78	328.27	328.2	328.42	330.8	330.66	326.68	329.15	327.65	325.89	328.3	326.39	328.28	326.59	327.24	327.59	328.08	326.75	327.37	329.32	329.37	327.09	327.1	326.28	326.49	328.08	327.31	328.12	329.31	328.34
314.19	313.9	311.61	311.99	310.04	312.23	312.82	310.26	313	313.58	312.48	312.8	313.01	311.73	314.62	312.52	312.85	311.71	313.4	314.04	312.54	311.85	312.18	314.53	311.89	312.2	311.96	312.15	313.02	311.86	314.49	315.46	312.71	310.75	311.09	313.03	314.7	311.47	311.68	312.19	313.06	311.19	312.31	314.34	313.97	313.46	314.49	313.16	313.15	312.91
297.14	299.14	294.29	296.27	295.01	297.3	297.71	298.38	293.81	296.35	300	296.34	298.28	296.5	296.22	295.79	296.73	295.48	296.03	297.16	296.6	295.27	294.11	296.33	295.99	297.11	295.39	294.83	297.3	296.62	296.53	297.49	298.65	295.27	296.38	299.39	295.02	297.55	295.01	294.58	295.28	295.61	297.36	296.51	295.92	297.75	295.77	295.22	294.45	295.34
311.12	309.78	311.58	311.95	309.31	311.44	312.73	311.58	311.55	308.79	312.8	311.59	312.4	309.68	312.11	314.49	311.69	311.76	311.6	312.62	310.91	309.53	310.33	310.57	311.43	310.39	313.96	309.15	311.5	313.78	311.55	311.08	312.83	310.92	310.36	311.18	312.13	312.66	311.69	312.1	312.39	311.63	311.95	312.51	312.8	311.68	309.47	309.89	310.87	313.37
304.4	308.42	304.18	304.71	303.75	302.66	304.35	305.73	307.49	309.25	303.99	304.56	302.21	304.43	306.23	303.61	305	303.91	305.84	304.98	304	303.85	304.39	304.66	305.7	304.91	305.37	304.73	306.15	305.54	308.31	305.56	305.17	304.14	304.07	304.88	304.87	302.09	303.69	303.99	302.94	304.92	306.37	307.89	304.89	306.27	303.48	303.36	303.13	302.3
312.62	314.08	313.89	313.5	313.37	313.73	313.42	314.38	313.66	313.95	313.18	314.03	313.57	315.19	314.97	312.08	312.47	312.96	314.29	312.92	314.01	314.98	313.06	313.73	311.86	312.9	312.27	314.68	313.61	314.71	314.52	315.14	312.95	312.33	312.09	315.02	311.71	312.72	314.19	313.71	315.07	313.93	312.82	312.5	312.12	313.23	314.8	313.65	314.55	312.42
313.2	310.81	307.96	311.28	310.04	311.72	310.35	309.53	311.83	312.69	312.9	312.83	309.06	311.32	311.58	313.55	309.26	309.97	312.69	311.36	310.56	312.85	311.37	311.54	309.9	311.37	307.64	310.02	310.87	309.59	306.38	311.84	310.04	308.96	310.25	311.31	306.16	311.51	312.04	309.27	313.45	307.55	309.86	311.89	312.98	311.99	311.39	311.59	309.58	309.62
300.69	299.01	301.3	302.1	299.19	299.75	300.41	301.17	299.78	301.13	302.21	302.95	300.08	301.5	298.27	300.79	300.53	298.47	300.8	298.44	296.81	298.16	299.55	300.76	300.15	301.86	299.96	299.87	299.91	299.23	299.69	300.48	298.27	299.03	299.67	301.03	299.67	301.9	297.05	300.51	300.49	301.23	296.4	300.64	298.91	300.15	300.44	300.54	299.79	301.03
318.45	319.49	318.39	315.17	319.07	318.34	319.68	317.22	318.27	319.05	319.99	316.69	319.34	320.51	318.24	320.51	319.62	318.68	320.63	321.89	318.21	319.75	318.69	321.91	319.41	319.84	320.24	317.71	318.21	318.82	320.82	318.73	318.58	318.89	318.12	319.58	319.15	318.93	318.4	320.66	318.73	321.74	317.21	318.61	318.35	318.32	320.99	317.51	317.97	320.31
308.02	307.06	313.31	309.42	307.62	309.63	309.11	311.52	309.72	310.48	308.9	308.28	309.36	307.37	308.03	310.75	310.32	310.55	307.93	308.27	308.51	308.67	311.38	309.23	307.43	312.4	308.3	311.23	309.86	310.74	311.85	311.2	311.12	309.58	309.22	310.15	309.23	308.19	310.45	311.68	311.24	310.33	310.06	310.06	309.65	310.49	309.46	310.49	308.11	310.48
294.65	294.18	295.25	291.98	293.47	292.38	294.01	294.76	293.43	295.86	294.42	294.98	295.19	296.43	292.92	294.35	294.75	295.69	293.72	293.08	292.65	291.24	290.99	291.03	295.03	291.49	294.31	292.43	294.59	294.69	294.08	291.14	296.78	294.03	292.29	292.81	295.49	292.81	294.49	293.29	294.56	292.95	292.43	293.03	293.46	295.72	297.07	295.03	295.49	293.81
296.29	294.53	294.97	296.72	292.16	293.63	293.52	295.58	294.52	295.95	295.42	294.55	294.63	295.21	293.94	293.97	294.83	295	292.34	292.44	293.89	293.92	295.1	291.36	294.62	295.02	293.49	295.59	290.94	294.03	294.24	293.46	291.78	294.38	294.2	293.96	294.85	291.47	293.3	293.12	294.99	292.64	294.32	291.46	296.38	295.13	293.91	293.24	295.65	294.95
302.3	299.61	301.85	299.78	303.33	301.37	303.14	302.51	299.13	300.57	301.2	301.21	300.81	301.22	301.05	300.02	302.35	299.42	302.71	303.26	302.64	302.57	303.43	302.02	299.06	300.7	300.98	300.98	302.31	300.85	301	301.23	301.21	300.75	300.97	302.65	298.78	301.47	299.25	302.26	303.06	301.2	299.89	301.69	300.36	299.09	298.9	300.3	302.63	299.32
300.47	299.63	300.24	301.79	301.16	298.67	299.39	300.99	301.4	299.53	299.43	299.31	299.67	302.52	297.75	299.26	299.96	301.36	302	302.23	299.12	299.76	299.76	297.8	298.43	299.08	299.28	300.21	300.12	300.21	298.81	299.71	300.49	299.63	300.67	297.98	299.44	298.39	299.24	300.13	300.69	302.69	301.22	297.12	300.32	297.83	299.13	298.79	298.77	299.36
306.37	303.94	306.09	305.23	308.67	308.67	302.45	305.97	307.26	307.02	305.1	306.52	306.29	305.62	305.76	306.35	306.96	305	307.46	303.59	307.38	305.93	306.67	306.15	307.35	308.65	307.29	307.17	304.57	307.91	306.32	305.2	308.62	307.47	305.8	305.15	307.11	304.83	307.02	305.75	306.61	307.2	306.44	305.45	306.48	308.05	305.8	308.48	305.91	306.9
300.28	303.54	299.65	303.76	300.02	300.78	300.66	303.29	300.22	302.84	304.08	302.05	300.45	303.48	301.97	305.07	302.38	301.57	300.78	303.19	303.73	302.01	300.78	301.18	304.38	301.89	304.08	301.37	303.69	303.36	303.71	300.38	301.53	301.5	303.63	303.28	299.87	302.2	301.75	302.06	301.18	301.74	304.14	301.64	304.68	302.56	300.66	301.22	302.8	301.28
314.2	314.44	316.91	310.94	313.39	315.22	312.82	313.76	315.48	314.54	313.93	313.08	313.86	312.64	315.55	314.71	311.31	313.96	316.78	313.52	313.52	316.01	312.76	314.48	313.86	314.76	314.21	314.09	313.08	312.64	313.01	314.59	315.96	314.95	312.99	315.71	317.13	316.8	314.45	314.58	314.06	313.62	312.77	315.38	314.29	313.15	316.04	314.54	313.98	314.94
328.13	325.9	327.95	327.56	325.55	329.23	328.98	325.31	327.23	327.98	326.48	328.58	324.7	326.83	327.38	327.02	327.66	328.04	330.92	325.01	328.17	326.85	327.55	327.55	328.06	327.64	325.23	329.69	328.78	329.42	328.71	327.39	326.6	328.02	327.71	326.59	326.46	327.72	328.75	326.11	327.89	327.34	326.08	328.23	328.59	330.18	326.5	326.85	330.89	324.8
307.7	304.56	305.14	305.92	305.96	307.2	304.61	306	305.29	305.16	304.51	304.72	305.92	306.25	305.48	304.72	305.37	305.66	304.3	305.36	305.99	304.28	305.48	304.04	305.56	304.55	304.02	305.03	306.57	303.41	304.57	308	305.21	305.78	305.29	305.83	303.44	306.03	305.36	305.92	305.61	302.97	305.33	305.39	305.12	303.28	305.35	306.59	305.75	304.32
311.35	313.07	314.01	311.68	311.86	312.45	310.78	311.16	309.96	310.84	313.11	313.32	312.9	310.21	312.5	313.23	314.18	311.99	312.47	314.2	309.08	311.43	310.23	315.46	312.85	312.37	312.42	313.8	312	312.82	314.73	311.69	310.73	314.11	312.17	310.58	311.62	310.33	315.65	311.92	313.74	313.43	311.05	313.36	312.65	311.07	312.22	311.57	313.02	310.62
300.33	300.4	300.25	300.23	298.61	299.59	301.73	301.05	300.74	298.94	299.87	298.6	299.13	300.43	300.31	301.69	298.6	299.97	301.38	301.77	301.79	299.41	300.28	299.93	300.34	296.9	297.59	300.65	298.85	300.87	300.01	302.12	298.83	297.9	299.48	298.46	297.11	300.52	298.71	298.56	300.43	302	298	298.71	300.01	297.92	299.12	300.91	299.8	299.85
306.6	308.75	303.67	307.41	307.51	306.46	307.64	308.08	306.54	306.31	303.84	308.09	306.87	304.68	305.7	308.57	308.82	303.72	305.19	306.29	308.67	306.28	308.65	305.24	306.97	305.86	306.07	305.9	305.84	306.5	304.65	307.5	306.4	305.97	308.83	308.02	308.33	308.59	307.49	307.19	306.74	307.33	306.64	306.22	307.59	307.08	304.68	305.97	305.22	307.51
310.44	313.61	313.43	312.84	313.57	312.3	313.39	315.58	310.52	313.06	312.13	311.15	310.31	313.68	313.72	314.21	310.76	312.97	311.05	311.46	308.56	314.11	310.84	313.52	311.3	312.12	311.77	313.69	311.47	312.17	314.32	308.08	315.73	311.32	311.1	312.82	313.92	311.37	312.45	312.43	314.19	312.85	312.96	309.99	312.45	314.51	313.5	311.84	311.58	312.09
321.5	322.29	318.24	320.56	321.04	320.17	319.9	321.23	317.88	319.78	318.03	321.41	321.18	320.89	318.44	319.31	318.96	317.76	320	321.84	317.61	314.63	316.91	321.88	317.2	319.05	317.61	318.97	319.59	316.17	319.41	319.49	319.31	319.36	320.27	318.19	319.99	321.47	319.39	322.2	317.94	320.67	316.39	319.33	318.27	319.16	319.4	319.11	320.47	317.73
317.18	318.24	316.34	319.24	315.15	319.52	316.9	320.28	318.02	316.45	316.98	318.9	316.42	318.24	317.6	317.5	317.65	317.27	317.24	320.14	317.92	319.58	317	318.2	316.71	317.75	318.19	316.58	318.06	316.56	318.82	320.53	315.42	318.04	317.78	319.29	318.64	322.02	318.3	318.77	319.47	317.14	320.07	317.18	318.76	318.73	317.13	316.92	317.83	316.58
307.09	303.14	304.05	304.09	305.44	307.25	302.94	305.35	302.74	303.98	301.51	302.08	303.88	304.7	306.48	304.67	305.21	304.55	304.03	305.47	303.36	303.58	302.3	305.29	305.35	302.86	305.33	304.48	304.13	305.33	304.38	304.56	305.24	304.34	304.3	305.02	308.21	303.55	304.14	305.5	305.89	305.93	305.09	305.48	305.32	305.37	303.48	302.94	308.05	306.85
301.81	301.48	303.76	304.14	301.74	301.34	302.17	303.37	302.81	302.23	304.04	303.57	302.47	302.81	304.19	302.12	302.77	304.38	299.83	305.81	301.16	302.81	302.13	303.75	301.79	301.15	303.75	301.65	302.42	302.31	303.79	304.98	303.56	302.02	300.05	300.49	305.43	303.02	304.18	301.02	303.85	302.44	304.4	301.99	299.7	302.49	301.77	302.38	303.74	303
317.68	319.86	320.09	316.99	319.52	317.95	316.73	320.39	315.58	318.42	319.16	319.68	320.76	318.93	321.13	318.54	314.91	320.81	318.24	318.92	318	316.05	319.41	318.07	317.45	319.22	318.18	319.33	317.97	318.43	320.6	318.67	319.22	319.05	321.05	315.35	317.63	318.62	319.71	318.27	316.78	320.29	318.86	316.47	315.98	319.67	316.64	319.04	318.71	317.13
302.68	305.79	304.8	304.53	302.29	306.77	305.7	304.84	305.53	302.3	303.49	303.43	302.47	304.01	304.94	302.4	304.81	301.63	303.72	303.01	300.38	302.18	300.9	304.63	300.74	304.77	303.89	301.65	303.29	305.91	302.37	302.8	303.55	301.97	305.58	304.07	302.7	305.48	303.51	305.23	301.7	302.91	303.15	303.14	303.01	303.94	302.5	304.4	303.75	302.72
313.83	315.37	314.79	315.58	313.51	316.11	315.79	315.29	317.68	315.37	315.43	316.8	317.12	315.65	317.06	315.11	313.92	317.4	317.5	313.3	318.53	317.38	317.86	315.87	317.64	315.69	316.17	316.74	315.87	317.13	316.63	315.76	316.18	314.77	315.05	314.35	313.92	315.72	315.04	317.87	316.44	315.76	313.54	316.13	316	315.2	314.43	315.98	315.68	317.69
297.89	297.76	299.08	297.57	294.7	295.19	297.83	295.22	296.67	295.74	298.52	298.02	296.51	294.84	297.73	296.47	298.29	295.73	296.08	296.05	298.39	299.27	297.27	298.77	299.14	297.02	299.71	296.22	298.02	299.31	293.64	296.94	296.92	297	298.62	296.59	295.12	297.75	298.11	296.55	296.43	296.18	298.48	297.52	297.38	296.65	296.11	296.56	296.43	296.03
312.96	312.66	314.08	313.49	311.12	315.49	314.48	312.24	311.9	311.46	312.3	314.45	313.72	312.07	312.83	313.44	313.01	313.73	314.79	312.84	313.62	313.24	315.73	313.41	313.52	312.65	312.37	314.15	312.12	312.32	312.35	311.49	311.41	313.69	313.35	314.27	313.95	312.5	310.59	315.05	313.22	314.1	313.72	311.58	311.75	313.73	312.72	313.78	313.22	310.97
303.85	303.04	302.79	306.32	303.7	304.74	302.28	303.2	304.87	305.15	304.94	304.22	302.05	303.25	303.41	303.83	301.36	301.69	302.9	301.94	300.17	302.15	304.07	304.76	303.51	301.7	302.87	302.58	303.87	300.64	301.31	303.25	305.4	302.8	304.53	305.47	302.09	303.17	302.09	304.15	303.28	304.43	302.17	303.37	304.66	305.23	305.24	302.52	301.85	305.15
303.31	302.93	304.68	304.08	299.99	303.57	302.11	306.84	303.36	306.06	301.66	302.4	303.05	303.36	301.78	304.43	303.55	300.86	304.18	304.59	304.6	303.03	303.05	301.58	303.7	305.37	306.76	304.84	301.86	302.55	303.88	304.31	304.02	304.23	304.63	304.6	304.53	302.35	303.75	303.33	304.44	303.3	302.45	304.98	302.85	301.58	301.13	302.44	302.85	303.66
327.91	326.44	325.31	328.67	327.3	327.24	324.81	326.69	325.89	327.83	328.59	328.26	328.87	326.63	325.08	327.31	330.29	325.6	329.35	328.9	326.28	327.12	326.25	325.5	327.94	326.69	323.94	327.67	328.93	326.5	329.01	325.08	325.93	327.31	325.22	327.29	326.62	326.51	326.7	326.47	328.36	326.38	327.91	326.11	326.57	325.45	324.11	328.08	324.47	329.07
316.19	318.12	318.66	317.04	319.6	318.54	318.88	317.66	318.59	319.02	319.83	315.68	318.29	316.91	320.53	317.4	319.32	314.15	316.32	316.6	318.59	318.18	318.03	319.15	318.76	318.69	319.08	321.03	318.04	319.22	319.7	319.06	317.73	320.23	315.73	317.88	315.25	318.33	319.04	318.4	316.3	316.54	315.88	320.52	318.77	317.78	317.05	317.49	318.1	316.74
314.49	312.58	314.72	313.92	313.81	313.31	313.84	314.56	313.24	313.82	315.54	313.6	315.71	314.32	315.47	313.85	312.44	315.36	315.43	314.04	312.88	312.84	313.1	315.15	314.66	311.85	311.71	315.25	312.28	312.67	315.28	314.83	313.94	315.62	313.34	313.87	314.48	315.75	314.58	311.61	313.1	313.55	315.67	312.75	315.22	312.95	313.13	316.01	314.57	314.81
302.82	299.08	300.89	298.21	300.48	301.76	297.98	301.05	301.01	302.41	298.86	300.76	303.31	301.29	299.95	301.67	301.7	299.51	299.2	298.91	297.91	301.83	298.85	298.76	298.24	303.04	301.83	300.07	299.17	300.56	300.66	299.42	300.72	299.83	301.36	302.21	298.08	299.74	300.1	301.98	298.43	300.25	302.24	300.12	301.35	302.63	297.92	299.87	298.46	299.57
306.14	305.54	303.19	304.1	301.62	301.91	303.18	303.41	303.65	303.4	306.07	303.71	304.4	304.68	304.21	303.89	305.28	305.33	307.14	303.44	304.52	303.08	304.77	304.41	303.92	304.48	302.91	301.71	302.55	305.4	304.72	303.22	305.57	305.53	306.11	304.5	303.65	303.91	303.02	305.02	303.26	302.96	305.78	305.41	306.5	304.74	302.61	303.05	304.88	305.6
315.02	315.01	316.25	312.95	317.57	315.38	314.85	318.5	313.2	314	313.51	315.11	312.99	315.48	313.95	313.3	315.64	313.94	313.94	317.49	313.48	315.66	316.56	312.47	315.54	319.86	313.4	315	315.34	314.58	316.27	316.24	316.25	316.64	315.51	316.05	316.15	313.59	315	315.12	314.03	315.01	314.51	318.17	313.93	317.23	313.93	314.17	315.44	315.77
313.89	313.04	314.82	313.97	311.98	315.45	313.39	312.3	312.64	310.32	315.38	313.49	309.83	314.05	313.75	312.18	314.5	313.39	314.93	314.13	311.95	313.26	314.39	314.35	313.65	312.23	313.59	312.15	316.48	313.13	312.56	310.68	312.82	310.85	313.76	310.79	317.41	313.46	313.03	313.23	311.58	311.45	314.43	312.93	314.04	313.04	312.38	311.96	314.44	310.02
322.63	326.57	322.24	325.16	326.18	326.45	323.78	324.83	324.97	328.44	324.72	325.03	326.39	324.22	324.91	324.21	323.99	325.01	325.79	324.8	324.65	326.26	324.91	326.04	322.82	326.76	325.37	325.85	324.57	324.35	324.16	323.87	325.89	325.05	325.28	326.2	322.22	325.68	324.4	325.7	326.69	326.33	326.76	324.52	326.1	324.23	325.28	323.64	323.45	324.27
313.57	312.75	311.94	313.57	314.82	311.8	315.78	313.44	313.56	314.01	311.19	312.22	312.26	316.33	313.64	316.06	311.15	315.29	312.88	314.41	315.5	312.82	312.01	316.24	314.73	315.48	312.53	313.38	315.36	313.54	313.16	313.66	313.3	316.35	314.74	316.16	317.11	314.89	312.47	311.6	311.86	313.12	313.17	312.22	313.94	313.53	313.87	316.3	313.64	312.99
318.94	317.73	316.73	318.57	319.59	317.22	316.87	317.74	314.19	318.06	316.4	318.23	314.18	318.43	317.83	317.75	316.38	318.74	316.23	317.85	318.41	315.8	318.72	320.34	317.14	314.78	318.61	316.57	318.59	315.56	317.07	318.97	316.78	316.22	317.56	317.98	315.64	319.27	317.59	314.98	318.62	316.63	314.76	315.37	317.73	317.03	316.58	317.29	315.39	316.47
304.79	304.4	304.87	304.89	303.97	303.13	304.73	305.79	304.03	301.56	302.21	302.06	301.76	304.07	301.75	302.79	302.43	303.64	302.59	302.23	305.1	306.32	304.16	305.03	305.32	303.02	303.32	302.64	305.15	302.23	302.57	302.39	304.47	302.9	304.85	300.87	302.07	301.11	303.95	302.74	304.71	301.3	304.39	303.18	303.83	302.48	303.95	304.8	302.78	306.48
302.77	303.92	304.78	300.12	301.09	304.78	303.74	300.8	301.69	301.14	300.21	300.24	301.54	302.72	303.18	301.46	302.38	301.61	303.33	301.91	302.55	300.88	304.42	301.63	302.68	302.68	303.3	302.46	300.36	302.32	300.06	303.76	304.49	300.97	302.11	300.22	303.67	302.07	303.76	301.16	302.81	303.05	301.4	301.86	302.06	301.82	300.16	303.4	302.12	302.25
315.06	315.13	315.84	315.37	314.67	318.11	317.6	314.58	317.84	313.91	315.84	313.19	314.79	312.72	313.82	312.66	314.67	316.2	313.49	311.99	314.14	314.82	314.18	316.52	314.96	314.5	314.98	313.86	313.63	314.32	316.2	315.95	315.51	313.11	314.5	313.8	314.74	315.49	314.18	314.48	315.17	316.35	316.99	317.31	314.93	312.87	315.94	316	314.58	311.78
307.06	304.18	308.33	305.31	307.09	308.18	302.82	306.94	307.15	306.64	304.45	306.04	304.16	307.24	307.88	308.01	305.88	304.21	306.56	306.67	307.41	304.57	305.01	305.88	305.8	305.89	307.36	306.09	308.97	303.24	306.88	304.65	305.93	305.39	307.09	308.13	304.77	309.24	305.69	305.57	305.75	306.32	307.31	307.71	307.51	306.4	305.81	306.47	306.56	307.14
317.21	317.45	317.18	316.27	317.03	315.78	315.93	315.02	315.86	317.75	317.43	314.71	316	316.45	316.89	316.07	318.14	316.35	316.25	313.51	315.41	317.46	314.91	315.92	315.09	316.18	314.63	315.48	317.09	315	316.19	317.72	316.86	315.53	314.22	316.85	316.56	316.12	315.22	315.92	314.95	317.99	318.44	317.84	315.18	317.14	314.63	317.42	313.88	317.86
327.05	326.8	328.49	325.29	326.44	324.36	323.89	326.83	327.1	325.67	325.09	325.72	324.06	325.42	324.86	325.96	327.4	328.28	326.81	323.2	326.46	326.89	326.22	330.32	325.49	325.26	326.13	324.63	324.9	327.43	326.35	326.66	325.4	324.98	324.78	322.87	325.75	324.26	325.52	324.69	327.09	322.21	321.6	325.42	324.38	325.09	324.86	325.6	326.38	326.25
306.79	306.68	305.54	306.35	305.58	307.27	306.95	308.41	306.88	305.89	305.98	307	303.99	303.74	305.09	304.44	306.58	307.36	304.86	307.1	306.68	303.81	305.86	305.6	306.38	305.96	308.53	304.86	307.09	304.47	304.51	306.82	307.8	308.93	305.1	307.8	304.74	304.23	306.51	304.39	306.45	304.68	305.5	307.15	307.02	307.48	302.84	304.95	307	306
314.46	314.98	314.05	312.4	315.63	315.1	315.77	312.36	317.79	316.62	316.31	314.75	312.72	313.76	314.29	313.16	316.04	316.7	316.28	315.42	316.62	316.18	314.38	312.22	312.85	316.37	313.85	316.22	314.47	314.33	312.71	313.98	314.4	317.06	312.73	315.12	314.9	316.73	314.15	315.56	314.41	313.4	314	313.86	314.57	313.22	316.97	315.27	313.98	315.03
313.84	318.22	315.39	311.99	316.61	314.23	313.45	313.49	318	316.98	315.03	313.62	315.81	313.99	314.33	314.04	313.95	314.17	314.11	315.62	315.59	314.17	314.43	314.28	313.56	312.61	314.43	316.14	313.67	313.7	313.74	314.22	313.6	314.18	314.1	315.83	315.13	314.51	314.75	314.54	315.28	312.31	316.51	314.85	317.55	316.92	314.16	312.31	310.95	315.66
302.63	304.47	304.74	303.85	302.85	303.98	301.45	302.67	303.08	304.44	299.1	303.61	300.35	301.15	302.11	300.19	302.23	303.45	304.7	304	304.8	303	304.24	306.02	301.25	304.12	302.64	302.77	303.76	302.38	303.09	303.49	305.13	304.56	303.36	305.49	302.41	301.7	303.68	303.57	304.92	302.91	304.88	304.26	302.12	301.62	303.06	302.46	306.01	300.24
300.94	300.61	300.81	300.9	301.76	300.9	302.11	300.15	301.59	297.52	300.4	300.53	300.82	301.8	301.29	300.59	300.49	298.11	302.13	297.44	300.67	301.75	300.89	300.67	301.95	300.86	300.37	302.55	301.49	301.91	301.49	300.19	301.21	301.23	300.05	299.45	300.25	304.61	300.7	300.98	301.34	302.09	301.8	299.05	302.42	300.27	300.82	299.38	301.12	301.73
312.09	310.68	306.41	310.69	309.09	309.35	309.18	311.01	311.93	309.41	310.12	310.52	309.07	310.27	309.16	310.73	311.5	310.35	308.28	309.19	308.86	310.87	310.48	310.57	307.85	308.21	308.1	310.63	310.77	311.31	312.4	310.32	312	307.99	309.85	307.69	310.42	309.87	308.82	309.3	311.61	312.55	308.68	311.27	311.97	308.92	308.77	311.02	309.64	308.99
309.08	311.45	311.9	310.82	309.58	310.75	309.76	313.41	307.32	308.62	310.29	311.44	307.59	310.08	309.79	310.13	311.66	311.06	311.73	310.25	309.87	309.09	311.07	310	309.38	310.8	311.45	308.25	309.75	309.82	312.15	312.33	310.43	310.64	310.33	309.43	309.28	309.34	310.06	309.76	309.46	310.38	310.47	309.23	313.47	311.93	311.33	308.67	309.17	310.32
319.94	319.55	318.59	316.54	316.86	316.97	320.36	321.52	319.28	317.55	319.01	318.11	317.41	316.96	318.89	317	318.42	317	320.6	320.66	321.24	316.95	314.5	320.05	320.4	317.83	318.84	315.61	318.55	318.14	316.07	317.01	319.76	316.87	321.52	318.51	316.62	318.82	318.37	316.97	317.66	316.87	318.85	318.76	317.81	316.59	318.1	317.31	318.08	317.84
312.82	311.82	315.78	310.23	309.76	313.05	311.75	314.49	312.26	311.76	312.76	312.39	309.27	311.97	313.13	310.9	312.23	311.83	310.75	310.76	309.39	310.68	310.42	314.09	312.37	313.17	308.89	310.09	311.62	311.3	310.32	308.33	311.95	312.73	309.93	312.21	309.35	314.66	309.49	312.43	309.99	311.08	312.34	311.28	312.51	311.63	313.16	310.26	312.4	310.75
300.97	299.9	300.97	298.31	296.74	301.24	302.75	300.01	299.23	298.6	298.1	301.17	297.22	300.12	303.33	301.57	299.67	303.3	299.74	298.75	298.24	300.83	298.65	298.99	298.34	298.65	300.45	299.45	300.26	299.15	298.02	300.55	300.39	301.11	300.02	298.67	302.91	298.32	301.56	298.65	300.2	298.39	297.15	298.87	298.61	301.92	297.33	299.61	301.83	300.49
313.51	313.5	313.75	312.85	312.09	312.82	313.71	313.5	312.55	314.24	313.14	312.94	315.75	313.37	312.1	313.79	312.53	312.81	317.14	312.07	315.64	312.71	313.49	312.17	313.38	314.19	313.21	313.39	313.2	311.03	312.23	311.93	313.02	314.42	312.54	316.12	311.76	313.55	312.42	315.11	313.75	314.32	312.49	311.77	313.01	314.62	313.27	312.78	312.65	315.23
303.47	304.91	303.58	302.94	303.1	303.33	302.82	304.29	304.78	301.87	305.37	302.47	304.91	302.3	301.64	302.13	305.43	301.96	304.54	302.91	305.06	299.53	301.61	303.16	303.87	301.68	302.67	304.48	301.43	303.8	303.81	302.17	300.97	304.5	301.09	304.46	300.76	302.25	303.99	300.8	304.82	306.16	301.62	303.76	303.3	300.83	303.37	305.46	303.46	304.24
315.47	312.7	312.89	313.7	314.66	316.68	316.32	316.24	314.22	315.95	314.88	314.1	313.09	313.62	313.41	315.06	314.66	316.11	314.54	314.04	313.59	316.04	315.78	314.18	316.01	313.55	315.6	314.51	314.61	313.92	315.2	316	315.2	312.73	314.39	315.06	313.08	314.04	315.27	315.21	315.16	315.59	317.49	315.28	315.62	315.63	314.15	314.01	313.49	316.16
293.43	293.53	294.57	293.17	295.42	295.29	292.67	294.67	295.53	293.54	295.51	296.28	292.51	294.57	294.2	293.8	295.08	293.33	293.92	293.66	295.21	295.37	297.63	295.7	293.4	296.81	292.35	295.25	295.22	293.79	295	295.24	294.61	294.28	295.55	293.54	293.71	294.93	292.5	296.18	293.12	295.22	293.33	293.38	293.82	292.97	294.54	295.6	294.42	293.93
306.15	302.64	304.28	300.83	302.7	301.72	304.59	301.73	301.66	302.23	305.92	303.45	303.81	303.33	303.58	301.47	301.79	302.33	303.4	302.29	302.59	302.98	306.59	301.94	302.97	305.12	300.12	304.12	302.15	304.24	302.81	302.83	302.72	303.95	300.41	302.78	304.03	301	303.43	301.45	302.04	303.49	303.78	302.4	301.27	303.12	302.73	306.35	300.73	301.44
316.3	315.79	317.84	317.21	315.31	315.11	315.37	315.42	317.21	316.57	316.91	312.73	319.89	319.42	316.95	318.04	315.42	314.82	316.5	318.33	318.51	314.13	314.53	318.17	319.28	317.01	319.17	316.38	316.64	315.91	315.35	315.72	318.34	317.54	316.58	317.18	317.23	314.97	317.07	317.2	317.08	318.55	317.82	316.12	317.9	317.14	316.7	317.58	319.48	316.08
293.78	298.25	293.89	296.12	292.88	293.75	295.23	293.67	294.99	294.37	295.46	297.19	293.21	297.26	296.07	293.2	295.98	294.82	294.78	296.44	294.45	294.26	293.21	294.52	295.87	291.41	294.65	296.86	294.2	291.87	292.99	295.08	294.88	293.62	294.85	294.98	294.94	296.27	294.76	294.89	294.74	295.73	293.75	293.1	295.05	296.37	295.02	296.6	295.49	293.8
312.71	315.88	315.06	315.79	317.32	314.56	316	314.21	312.6	316.96	316.23	317.53	317.4	314.32	316.27	316.16	314.94	317.77	314.49	312.93	317.12	317.17	314.92	314.6	316.39	315.87	317.29	317.02	315.17	314.15	315.43	318.23	315.83	315.02	312.19	317.78	316.27	317.1	314.21	315.34	317	319.56	314.07	317.73	314.79	316.1	317.21	318.03	316.52	317.77
303.59	303.01	300.51	302.85	303.83	300.94	305.73	300.51	302.03	303.11	302.62	303.57	303.09	303.76	301.14	302.2	302.77	302.65	304.53	303.03	302.22	303.21	299.8	302.49	302.71	303.36	303	301.78	303.33	304.35	300.34	303.61	302.27	305.06	304.78	301.57	303.25	302.27	301.89	302.65	300.28	300.52	303.71	304.63	302.32	301.49	303.19	302.2	303.58	302.41
303.48	304.11	303.36	304.95	304.43	303.93	302.82	304.41	302.5	303.41	305.11	305.53	300.01	302.03	302.29	303.11	302.94	304.91	302.05	304.66	301.67	302.66	302.33	302.86	304.28	304.12	301.12	306.2	304.34	301.76	302.68	302.11	302.58	304.07	302.82	303.56	302.92	302.77	303.24	301.92	303.61	303.17	302.83	306.26	301.67	302.7	303.88	305.5	302.63	304.58
305.66	303.77	306.7	304.42	306.63	306.53	304.98	305.48	304.89	303.24	305.58	304.54	304.21	306.62	304.72	304.73	306.13	304.33	304.45	302.86	301.57	305.61	302.18	303.24	302.8	307.46	304.3	305.28	304.51	304.14	306.81	302.91	306.89	303.5	305.58	302.97	306.05	304.96	306.37	305.82	306.55	305.89	303.42	305.54	305.69	304.24	302.7	304.47	304.89	305.36
309.92	310.43	308.16	309.95	310.47	311.56	308.85	311.63	310.28	313.26	310.04	307.94	309.42	311.25	312.44	309.8	309.96	308.71	310.27	309.73	310.29	312.62	309.94	310.39	311.74	310.83	311.21	308.78	312.92	309.86	311.68	309.94	309.35	310.8	310.25	312.18	309.52	310.2	308.47	312.58	309.44	309.14	311.76	310.03	311.19	312.16	310.27	310.82	312.18	311.41
302.26	305.43	305.08	302.99	303.25	302.6	303.33	303.62	304.95	302.31	303.97	303.11	302.95	302.6	303.46	302.98	304.92	303.98	303.54	303.15	305.39	304.16	304.09	302.27	300.82	301.29	302.09	301.85	302.68	303.03	303.75	304.19	304.8	304.1	303.02	303.3	304.37	302.76	304.68	304.42	303.64	305.46	300.9	304.17	303.8	301.34	301.16	302.37	301.54	303.71
312.84	315.08	318.64	315.08	315.81	314.7	316.69	313.25	313.85	314.41	314.93	312.95	316.62	313.96	316.24	314.19	316.71	314.74	314.21	312.81	313.22	313.4	315.43	315.2	314.87	315.86	315.26	315.59	315.39	315.6	317.69	314.84	312.74	315.55	314.47	315.23	315.75	316.74	313.26	315.7	310.58	315.73	315.56	316.1	318.22	315.6	317.18	314.78	318.89	315.59
315.9	319.23	319.83	315.96	316.43	317.41	317.79	318.84	319.64	317.61	318.4	317.57	317.82	317.5	318.16	319.34	316.97	316.02	321.41	319.03	316.31	318.2	317.15	317.9	318.24	318.76	318.56	319.05	314.63	317.6	318.43	318.56	317.04	316.73	318.5	315.55	317.82	317.72	317.89	317.35	320.05	319.24	319.42	317.2	317.79	318.04	317.4	317.16	320.21	318.77
300.44	303.22	303.61	303.45	305	305.84	306.46	305.12	303.4	306.33	303.22	303.52	305.26	302.68	307.14	303.99	303.73	303.39	304.45	306.72	305.65	305.23	305.08	306.03	306.05	302.64	304.66	304.45	305.35	302.69	304.97	305.77	303.75	303.89	305.71	303.08	306.48	306.03	301	303.32	304.17	304.48	304.02	303.86	304.89	304.61	304.12	302.97	303.92	304.17
300.83	301.54	300.51	304.14	301.46	302.04	302.02	303.1	300.57	300.83	301.65	303.2	302.95	302.28	302.27	300.58	301.93	301.8	303.74	302.52	302.46	302.91	301.2	302.96	304.17	303.99	304.12	302.87	300.69	303.17	302	301.95	301.22	300.62	301.63	302.66	302.36	301.98	301.9	301.03	303.5	303.85	303.45	302.93	302.29	305.13	301.34	306.59	303.07	302.65
313.52	313.7	311.05	310.92	311.62	310.7	311.68	313.85	316.51	310.65	311.67	312.06	312.79	310.41	313.2	314.29	310.71	312.69	310.88	312.62	312.15	310.28	310.59	312.3	313.6	310.52	312.29	311.2	310.64	310.56	308.56	310.08	311.28	310.42	309.99	313.43	308.21	311.98	310.61	312.37	312.58	312.01	311.43	313.03	310.75	311.87	312.73	310.82	309.98	311.73
296.53	297.09	295.92	297.62	295.95	297.36	297.83	297.41	296.38	295.13	295.66	296.78	297.12	297.09	295.48	296.74	296.44	297.82	296.7	299.2	298.96	298.75	296.27	295.65	296.1	296.52	294.14	295.75	295.2	293.75	297.07	295.4	297.83	297.26	294.51	297.78	298.37	294.33	296.5	297.15	296.67	296.72	298.29	296.37	297.12	296.17	297.17	294.74	297.67	297.3
312.53	311.04	313.11	312.76	314.86	313.33	311.99	314.01	313.66	312.76	312.54	312.25	312.37	314.78	312.48	312.54	314.08	313.71	312.75	313.45	311.44	314.2	312.05	312.08	315.83	313.34	311.84	313.36	314.14	312.56	313.63	313.82	315.16	312.08	312.46	312.26	311.74	314.55	311.7	313.01	311.89	313.71	313.84	312.7	313.38	312.74	312.56	311.03	314.7	314.03
329.21	325.12	327.79	328.84	327.08	327.93	329.12	328.64	330.63	329.36	328.09	325.4	327.42	325.77	325.32	329.59	327.69	325.87	327	326.6	329.43	328.41	327.9	326.7	326.92	330.61	329.15	327.81	327.11	328.39	325.69	328.38	326.32	328.84	328.09	327.34	327.34	327.02	329.21	327.88	326.59	327.86	326.5	326.54	326.98	329.12	328.46	327.79	326.97	327.99
307.32	304.06	305.34	306.16	304.25	305.2	306.1	308.18	305.34	305.99	303.33	305.67	305.15	304.69	306.17	307.07	305.66	306.86	304.52	306.78	306.6	307.21	304.59	306.63	306.33	307.05	306.69	306.78	306.56	306.39	305.55	304.3	305.49	305.57	304.38	301.58	305.17	308.09	303	304.68	304.09	303.54	305.45	303.91	307	305	304.09	306.21	303.96	306.45
306.5	306.17	305.25	302.43	303.53	304.61	305.84	304.4	303.08	303.75	308.05	304.77	305.09	304.58	307.58	303.84	306.17	306.05	305.72	305.78	303.35	305.89	304.62	303.01	305.03	305.67	304.42	303.47	304.26	309.02	303.54	305.44	307.86	303.51	304.18	304.4	307.38	304.39	307.02	304.81	304.37	302.76	306.13	306.43	302.74	304.04	307	302.95	305.71	306.35
303.51	303.8	304.53	303.63	303.1	302.44	303.04	304.37	302.4	303.12	304.1	304.16	304.72	304.57	302.48	302.23	305.34	300.82	304.16	304.24	304.15	302.84	302.34	304.28	305.55	305.34	302.16	305.13	301.86	301.49	303.92	302.4	303.11	304.7	303.96	302	301.94	307.55	305.74	304.78	303.05	305.25	304.21	304.82	303.25	302.1	303.54	303.88	303.11	301.54
302.76	301.81	300.87	304.63	302.38	303.21	303.27	298.26	303.85	302.15	303.57	304.37	298.44	301.02	304.29	303.94	302.21	301.28	300.99	303.82	301.94	304.76	302.69	302.26	304.39	302.51	301.97	301.16	303.22	300.63	302.1	301.94	302.41	304.69	301.5	302.74	301.51	304.22	299.38	301.17	300.88	303.65	303.74	302.43	301.04	301.66	300.82	302.93	302.55	301.09
303.34	304.07	302.7	303.51	303.62	304.29	304.46	303.71	301.43	302.89	305.37	304.78	303.71	300.98	303.72	302.42	303.67	306.04	305.06	303.55	302.87	305.4	301.32	302.39	301.34	305.29	304.01	301.66	302.72	304.25	303.67	300.97	305.55	302.26	304.87	304.06	305.84	304.35	303.18	302.33	303.05	304.21	304.03	304.05	303.6	304.31	302.85	304.31	302.48	302.16
315.38	313.76	315.14	313.28	313.8	311.17	314.52	313.56	313.07	314.84	314.81	315.15	312.71	312.84	313.92	314.1	313.97	314.93	312.82	313.84	314.64	314	313.37	315.13	313.26	313.94	314.58	311.66	315.06	314.03	315.87	312.95	313.57	315.5	312.48	316.04	313.61	313.44	311.55	313.37	315.36	314.39	311.46	314.41	312.82	314.07	312.77	311.91	313.45	315.44
293	294.41	295.32	294.51	295.24	293.5	293.8	294.45	294.89	296.98	295.38	293.84	294.16	294.48	296.01	295.4	294.66	294.69	293.89	295.23	293.86	293.58	296.47	292.25	294.12	294.65	294.17	292.59	293.18	293.95	293.44	294.58	294.6	294.76	293.51	293.84	291.84	296.12	294.17	296.91	291.95	294.51	296.85	295.33	294.16	294.21	292.89	293.63	294.48	292.71
302.42	301.45	305.23	303.75	304.22	302.13	303.23	302.45	298.09	301	302.46	303.97	299.94	302.76	301.65	304.06	301.22	303.8	302.24	301.85	302.29	304.65	302.9	300.56	302.29	302.55	304.18	303.43	304.6	303.65	300.85	302.83	304.06	300.64	304.74	302.82	300.85	304.96	302.68	303.71	305.25	299.44	303.32	303.77	301.13	302.54	303.19	301.3	303.09	303.44
300.6	299.22	300.04	299.86	301.72	301.17	299.52	300.6	300.8	301.36	298.14	299.01	301.38	301.08	300.02	299.99	302.33	303.2	298.06	298.36	298.56	299.75	299.93	300.1	299.04	300.43	300.67	302.95	297.67	300.43	300.83	300.95	300.22	299.1	299.16	300.48	297.95	297.56	298.11	298.8	301.73	302.37	297.35	298.18	298.88	300.71	301.73	299.06	302.49	299.83
319.62	319.73	318.67	319.7	317.79	318.62	319.17	318.06	319.62	320.23	316.5	316.64	317.91	318.69	318.88	319.94	322.51	318.3	317.58	317.34	319.51	318.87	318.12	316.06	319.93	319.05	321.6	318.91	317.58	319.18	318.97	318.16	318.23	318.81	322.09	319.27	318.47	319.21	319.98	316.57	319.5	320.03	317.94	319.05	316.93	317.47	318.77	318.29	320.53	319.55
302.33	301.16	304.23	304.31	300.07	302.13	302.67	304.15	302.9	301.8	301.26	303.18	302.64	302.25	303	304.47	302.74	303.08	304.44	304.16	304.86	304.53	305.74	301.16	302.66	303.34	304.95	304.54	302.19	301.96	301.53	301.99	302.05	304.93	301.35	302.41	302.2	300.98	301.15	304.07	302.01	303.47	303.5	303	302.97	305.36	303.87	303.92	302.18	301.2
309.28	308.2	310.31	309.06	309.15	307.82	309.16	310.28	307.07	310.14	309.76	310.08	310.33	311.29	310.01	312.11	311.36	310.88	310.48	309.32	309.57	310.16	310.75	311.01	309.03	311.17	310.92	308.4	310.85	311.33	310.55	308.3	309.83	311.41	310.18	308.62	309.82	309.61	309.26	309.07	311.17	309.91	312.63	310.65	311.92	311.4	309.56	312.37	309.81	309.59
306.52	307.74	305.07	306.15	305.74	304.12	306.69	306.64	307.66	307.54	305.09	305.8	306.56	306.47	303.57	304.03	304.05	305.84	304.06	308.73	307.24	306.37	307.84	306.23	303.01	305.99	306.08	305.91	306.92	306.74	304.77	305.74	307.23	305.98	308.15	304.95	304.37	305.66	303.53	305.98	304.1	305.72	308.09	304.78	305.35	304.65	304.11	306.62	307.15	303.07
315.55	319.16	316.61	316.02	315.82	316.43	317.29	317.53	316.88	315.98	321.33	316.08	315.69	317.81	316.69	317.82	319.27	316.39	317.6	319.65	314.53	316.78	317.44	316.48	317.49	317.29	316.87	317.17	317.59	318.37	317.56	317.04	316.83	317.21	314.01	316.06	317.7	317.53	318.72	317.13	318.76	319.96	316.1	315.71	318.34	318.32	318.52	316.87	316.5	318.63
317.73	314.63	318.57	314.57	313.13	315.85	315.05	317.31	317.05	315.01	312.34	315.09	314.88	315.77	316.05	316.48	314.09	316.1	315.94	318.41	316.67	316.31	316.62	315.55	313.3	314.02	315.54	315.44	313.99	316.15	315.4	314.69	315.33	315.37	314.98	314.29	314.99	316.58	312.73	312.62	315.35	313.3	315.75	316.39	312.44	317.79	316.69	315.55	315.79	313.49
305.19	303.86	302.99	304.83	301.72	301.31	300.84	303.7	304.31	303.5	299.6	306.22	299.55	302.71	303.53	302.1	300.46	300.23	302.38	305.14	302.99	301.62	302.37	305.08	302.08	301.82	303.04	302.84	303.14	303.18	302.57	305.22	301.12	302.34	301.7	303.66	303.24	304.35	302.83	303.62	302.6	303.64	306.53	304.19	302.52	304.31	303.82	301.13	300.09	303.56
307.27	305.46	307.41	305.2	304.82	307.84	304.71	305.56	306.69	306.3	307.08	304.51	308.22	305.21	307.64	305.7	308.71	308.94	307.08	305.97	304.2	306.93	308.07	306.2	306.6	304.4	306.96	308.04	305.61	307.36	305.24	304.76	307.41	307.78	306.57	305.29	307.11	306.43	306.68	308.28	305.61	307.63	304.46	308.15	308.76	307.36	303.92	307.33	307.66	309.86
298.85	303.93	302.74	302.29	304.29	300.69	302.05	303.33	303.74	298.11	302.48	302.95	302.01	303.49	301.73	300.59	302.95	302.49	301.45	302.49	302.38	302.56	302.83	300.07	301.47	302.87	303.51	304.53	301.62	304.44	302.84	301.96	302.84	301.4	302.94	303.14	305.75	301.99	302.99	302.06	302.74	303.56	302.13	303.42	300.47	301.38	301.37	302.88	303.99	304.76
333.4	326.24	328.08	328.64	326.31	327.84	329.07	325.7	328.02	328.38	324.82	328.88	328.44	327.66	327.39	327.79	327.6	329.3	327.83	327.17	328.47	329.03	327.56	326.77	329.17	327.58	328.17	329.84	328.32	330.23	328.31	326.42	327.17	328.12	327.36	328.15	326.39	328.47	328.46	328.6	328.2	330.09	328.48	329.33	327.8	330.52	328.41	327.52	328.95	324.24
293.89	293.89	292.46	296.85	295.34	294.5	297.6	294.89	293.81	295.4	296.06	297.05	296.64	294.69	294.67	295.45	294.58	293.28	295.6	295.3	293.13	294.62	296.67	297.38	295.77	295.75	295.25	296.64	293.56	294.25	294.17	295.91	295.99	295.41	295.06	295.74	295.85	295.34	292.89	296.44	296.63	296.92	294.58	294.22	295.02	294.08	293.57	295.13	293.73	295.97
314.6	314.53	313.41	312.27	312.79	311.63	311.01	312.47	315.22	313.79	313.13	313.96	313.66	313.22	314.88	314.03	313.05	314.57	313.21	312.66	310.68	315.25	314.11	313.51	313.31	311.78	314.13	313.85	312.37	313.69	313.53	312.51	314.84	314.22	315.11	313.67	312.86	313.06	315.59	311.66	313.5	311.92	313.54	314.19	313.41	314.12	313.48	314.77	311.57	316.27
300.73	303.42	306.04	302.71	302.67	302.85	303.83	301.2	305.07	304.33	303.92	301.84	302.95	302.85	302.39	302.74	303.08	300.86	302.11	302.71	302.97	300.29	299.71	302.94	301.4	303.53	302.91	301.88	305.54	304.57	305.02	300.96	303.62	302.18	304.36	302.68	303.85	305.12	303.28	304.56	303.25	301.26	304.94	302.85	303.68	305.3	303.06	301.5	304.85	304.27
316.81	317.37	317.94	317.64	315.87	316.62	317.01	318.48	316.13	314.83	315.07	315.85	316.67	317.8	317.09	317.01	316.96	318.19	317.62	318.9	316.48	318.65	316.57	316.98	320.49	316.74	314.04	314.78	317.84	315.73	316.03	314.91	317.62	315.86	318.21	318.8	316.96	316.32	316.08	314.6	315.18	317.3	316.48	317.51	316.91	315.78	315.38	317.51	315	315.86
314.55	313.23	313.78	315.47	315.13	313.97	313.1	312.11	313.87	314.26	316.85	313.84	316.22	312.67	311.99	315.09	316.82	314.74	312.4	312.37	315.28	313.5	313.63	313.57	315.98	311.95	317.06	316.08	314.03	315.51	314.62	315.63	313.9	314.63	315.66	314.76	314.02	316.26	311.04	315.83	316.8	314.63	314.65	315.22	315.83	315.38	315.97	315.44	315.01	314.82
300.48	301.07	300.87	299.87	299.7	300.26	301.93	299.64	301.83	300.84	301.48	298.47	299.3	301.82	297.73	300.81	301.7	298.61	298.17	300.15	297.96	299.28	299.31	300.29	300.43	300.49	299.83	300.57	301.42	300.05	301.47	303.64	298.29	299.16	300.09	301.2	299.98	297.9	298.94	301.89	300.14	298.68	300.62	299.41	298.15	300.52	303.04	300.4	300.89	297.75
304.51	304.73	306.22	303.72	302.2	304.38	304.55	305.46	303.22	301.46	304.88	306.45	301.16	303.35	304.36	303.48	307.51	303.02	303.16	302.97	303.81	303.57	302.55	305.93	304.91	305.57	302.65	301.71	304.05	304.91	307.14	306.79	302.72	304.27	303.39	303.59	302.8	303.01	303.12	304.81	303.32	305	305.86	305.71	304.09	300.51	306.37	303.48	304.61	304.16
303.5	299.23	303.73	301.78	302.18	302.79	298.79	300.91	303.12	302.08	301.78	302.26	300.75	301.37	302.5	303.19	303.49	301.8	302.64	303.61	302.88	300.11	303.13	302.11	303.45	301.78	303.13	301.66	300.46	296.82	301.91	303.06	304.3	303.17	302.41	303.46	298.9	303.16	299.91	302.53	302.97	301.93	299.63	303.23	302.82	301.77	297.79	301.76	304.01	302.64
311.82	313.59	314.95	313.9	311.2	313.88	315.61	313.48	311.77	315.48	310.26	314	311.23	313.11	312.54	314.7	312.15	312.37	312.95	312.48	314.36	314.13	314.81	312.89	313.83	315.32	315.16	313.79	313.37	315.55	312.87	311.57	313.45	312.59	313.54	313.05	315.5	312.52	312.73	313.06	313.2	310.99	310.67	313.77	315.26	313.05	315.46	314.39	314.15	314.27
305.55	305.36	305.54	308.08	307.07	306.8	304.04	306.66	305.44	306.26	305.36	306.54	303.43	306.33	304.06	305.11	306.01	304.45	306.54	303.23	305.2	307.45	304.24	304.96	305.8	308.24	308.6	308.4	305.49	308.43	304.94	304.45	305.75	306.89	306.51	305.34	306.25	304.74	306.76	305.13	308.34	305.05	305.38	306.79	306.88	306.56	306.37	304.03	306.92	305.15
322.14	325.57	325.71	324.75	325.66	325.08	321.9	325.11	326.19	325	325.23	324.04	323.04	322.53	325.88	325.27	325.65	327.83	323.79	323.88	325.35	323.55	322.19	325.38	323.84	321.96	326.3	325.71	325.32	325.08	323.84	323.39	325.56	323.93	326.92	325.08	326.3	324.29	326.93	323.94	327.37	326.2	323.98	326.05	326.99	324.2	324.41	322.66	324.89	325.8
303.35	301.74	302.13	304.5	302.34	300.85	302.15	303.72	302.57	304.02	304.51	301.08	302.97	302.48	302.42	302.18	301.22	304.38	302.78	302.25	301.44	302.4	303.96	302.09	301.46	305.37	303.15	301.95	303.21	302.55	303.9	303.05	302.9	303.13	303.54	305.66	303.35	304.25	303.08	302.23	303.1	304.46	303.63	302.8	302.67	299.34	303.13	304.28	301.92	300.97
326.35	326.1	329.04	329.97	326.63	327.63	327.5	329.21	329.81	324.75	328.01	325.55	326.72	327.65	327.68	328	325.82	327.58	327.42	328.93	327.29	330.51	325.41	326.88	327.8	328.99	327.28	327.39	327.05	326.89	328.08	326.84	329.33	326.91	325.8	327.77	325.2	325.1	327.7	331.21	327.17	327.35	329.51	328.76	327.05	326.64	325.76	326.88	328.23	329.15
308.31	307.88	308.74	306.27	308.57	308.48	307.07	307.42	305.91	308.43	308.05	306.06	307.61	309.11	308.17	308.13	307.46	307.94	307.97	308.82	306.88	309.1	306.52	303.78	307.04	307.63	307.86	308.08	306.26	306.27	306.76	307.79	306.82	309.04	308.75	306.5	308.37	305.81	310.89	306.67	308.16	308.28	308.84	308.12	306.11	306.87	305.65	307.22	307.66	306.33
317.17	315.08	316.47	317.11	317.71	314.71	318.22	316.62	316.86	313.29	315.53	316.98	316.45	317.07	315.26	315.03	317.43	317.92	317.39	316.05	316.99	315.31	317.59	315.71	315.9	318.17	318.18	318.86	318.1	317.8	318.94	317.43	315.53	317.26	318.56	315.54	316.22	316.54	315.27	316.73	316.84	316.76	316.76	318.2	319.48	314.37	315.78	316.88	317.54	320.32
328.05	325.69	328.03	324.79	325.79	327.56	323.89	330.1	328.75	328.08	327.09	328.04	328.9	329.23	327.11	328.46	329.78	326.77	325.77	326.05	325.4	325.52	324.66	325.81	330.13	327.98	326.24	326.88	327.84	327.8	326.43	326.33	327.99	330.06	328.36	326.29	328.13	326.86	323.84	328.19	327.34	327.06	329.31	327.42	327.93	327.58	327.41	328.57	326.65	326.25
293.92	294.54	294.88	294.04	294.08	293.32	292.6	292.06	295.12	295.59	293.64	293.41	295.46	292.22	295.74	292.34	293.64	295.65	294.05	294.3	294	295.75	296.83	293.76	295.23	293.37	292.68	294.2	296	296.55	294.95	295.26	294.55	295.09	297.11	293.7	295.93	291.91	296.33	292.91	293.92	296.78	294.01	292.52	294.56	294.56	293.28	293.19	295.22	294.56
303.54	301.03	302.09	301.15	303.5	303.51	302.98	301.47	303.31	302.75	302.21	304.76	303.78	301.42	304.68	300.64	303.04	301.26	302.35	302.76	302.15	301.4	301.55	302.14	300.58	303.31	303.67	302.1	300.4	303.52	303.14	302.36	298.89	302.03	302.67	305.19	301.77	302.39	303.73	301.37	304.04	301.86	300.65	303.55	302.42	301.25	302.45	302.72	304.57	301.95
304.51	306.25	305.76	301.8	303.92	304.16	304.28	305.78	305.21	305.81	305.37	303.81	304.59	305	304.45	305.47	303.23	307.08	302.05	302.27	304.44	305.22	303.64	304.48	304.73	304.37	304.56	303.15	304.68	305.41	305.65	305.87	306.68	305.08	303.51	305.76	307.31	303.64	304.92	306.32	304.6	301.19	306.14	307.45	307.35	303.64	304.87	304.31	302.87	303.73
328.15	326.6	326.99	327.05	326.21	324.97	328.86	328.67	325.82	327.58	326.16	324.86	328.83	326.31	324.89	327.66	325.98	328.77	325.71	327.48	326.98	326.56	327.28	327.25	327.25	327.26	328.28	327.78	326.04	326.24	326.25	328.9	328.04	327.55	325.65	326.61	325.01	325.71	327.12	328	326.32	325.27	325.81	327.24	328.68	326.93	328.61	325.37	324.37	326.85
311.38	310.4	312.84	312.3	312.61	311.52	312.3	315.03	314.93	314.08	313.03	313.82	313.33	310.59	314.74	315.38	313.32	313.35	313.13	311.58	310.8	314.76	312.98	314.67	313.99	312.96	310.98	316.03	311.53	313.89	314.25	313.44	312.65	310.53	313.95	311.05	312.83	311.96	314.74	313.12	311.51	313.64	315.85	311.8	312.45	313.67	312.83	312.45	315.81	315.47
308.07	305.06	307.79	306.29	303.03	305.43	304.09	306.63	308.55	306.57	306.23	307.61	306.18	307.13	310.46	304.52	307.32	306.17	306.12	306.56	309.44	305.94	305.02	308.29	307.84	308.09	304.14	306.1	307.06	308	305.95	305.78	306.62	308.2	307.23	304.38	306.09	305.84	306.69	305.79	306.47	306.01	305.42	306.22	308.23	307.77	307.94	305.07	305.22	304.51
319.1	319.8	316.32	317.11	318.53	318.41	320.81	316.45	317.74	318.83	318.51	320.98	319.23	317.79	319.69	318.19	317.53	316.71	318.94	318.4	317.53	313.26	317.41	316.12	318.31	318.5	318.17	318.07	317.61	320.95	317.82	321.37	316.73	318.8	319.16	316.85	317.36	316.73	317.11	318.69	317.56	318.09	316.52	317.7	316.17	318.14	318.38	318	318.71	319.02
297.59	297.19	298.78	296.32	297.42	297.18	295.88	296.58	295.42	297.24	294.8	296.54	298.28	298.22	295.75	297.29	296.7	298.16	294.86	298.83	298.41	297.11	296.76	295.72	296.6	299.4	297.94	297.52	297.84	298	295.9	294.87	296.23	294.54	294.73	298.3	297.2	296.37	293.42	296.33	295.82	296.33	297.18	295.17	295.94	296.86	296.88	296.78	297.91	296.68
303.01	302.42	302.04	303.13	301.06	302.07	302.44	301.32	300.17	299.73	300.59	299.25	300.02	300.99	304.17	300.94	299.31	300.16	301.94	302.09	300.42	300.87	301.66	302.43	301.9	301.38	299.59	300.34	303.13	300.29	301.9	300.87	301.2	302.68	299.53	300.95	299.62	301.29	301.75	300.03	300.68	302.72	299.98	301.29	300.58	303.9	301.92	303.74	301.48	301.45
312.49	312.24	311.84	314.01	312.21	313.19	314.23	312.8	312.5	312.68	312.03	313.8	311.78	313.04	314.59	311.8	313.59	311.72	313.63	311.76	312.14	312.24	311.92	313.94	312.61	316.82	315.04	312.97	314.79	311.83	311.96	312.43	312.4	315.37	314.3	314.54	314.26	313.19	312.23	317.38	311.51	313.63	311.13	311.84	313.6	312.98	312.77	314.9	312.94	312.07
315.33	317.4	317.1	317.54	314.22	316.98	314.81	315.9	317.49	314.57	318.13	316.49	318.49	314.12	315.96	315.91	313.89	316.82	312.81	317	314.61	319.02	314.89	316.09	316.78	315.15	314.86	314.01	314.54	315.88	317.36	318.66	317.31	314.71	316.57	313.66	314.23	317.18	315.18	314.58	317.15	316.96	314.93	316.2	317.93	317.35	315.51	316.46	315.86	316.68
303.79	304.84	304.8	306.06	306.4	305.95	306.23	306.45	305.55	304.26	305.88	306.18	306.78	305.91	304.04	304.67	305.83	304.96	306.91	304.44	304.18	302.95	307.26	307.09	304.68	304.45	305.22	305.32	305.34	304.74	302.94	303.82	307.03	305.54	302.5	306.43	305.35	306.02	306.34	303.68	305.73	305.61	305.02	305.89	306.13	304.45	307.55	306.89	301.72	306.32
317.47	319	318.51	317.98	316.34	320.09	319.53	318.46	318.28	317.47	318.13	320.64	320.58	317.19	318.87	317.09	317.79	315.73	317.95	317.68	320.47	319.8	316.6	318.48	317.6	317.13	317.81	319.31	321.36	319	318.76	315.53	319.08	319.6	315.88	317.01	317.36	321.71	316.99	320.5	316.18	314.87	318.52	318.56	317.86	316.07	319.67	317.69	317.95	319.69
324.2	323.38	325.72	324.07	323.88	323.48	323.86	325.88	325.38	324.28	324.98	326	324.91	327.37	325.44	321.6	325.6	325.55	324.54	325.67	322.51	327.15	325.48	324.89	325.11	323.53	323.32	323.84	326.26	325.63	326.05	325.41	324.43	324.17	324.39	324.22	325.07	323.89	325.87	323.87	324.85	324.85	326.72	325.84	324.67	327.1	325.03	325.51	324.16	326.25
298.93	295.03	296.95	298.98	295.52	295.79	296.18	296.85	296.59	298.04	297.6	298.74	295.82	297.36	296.85	294.54	297.81	297.74	295.14	294.8	294.75	296.75	295.8	295.92	296.1	296.54	297.69	294.83	295.1	294.51	293.61	298.34	296.18	295.35	298.07	296.85	296.78	296.34	298.96	300.1	296.6	299.07	296.98	296.63	296.1	298.15	298.53	294.54	298.75	295.91
308.85	304.68	304.07	305.18	305.66	305.03	305.72	305.36	304.14	307.8	302.39	306.09	303.54	304.4	304.17	305.61	307.16	305.95	303.59	306.34	307.56	304.29	304.94	305.18	305.43	305.35	303.37	306.5	303.23	305.94	304.46	305.64	303.42	306.09	304.37	307.17	307.18	305.24	304.5	303.68	306.11	304.59	307.28	303.76	306.47	305.38	306.25	308.5	305.65	306.83
301.87	301	301.19	299.86	301.97	299.71	302.75	297.47	301.22	297.98	300.96	300.55	302.79	297.71	300.47	301.9	300.37	298.32	300.49	301.03	300.34	298.8	301.48	300.59	302.02	299.41	301.38	299.54	302.12	304.29	300.19	301.4	298.48	300.67	297.66	301.16	301.11	300.93	302	303.08	302.25	301.95	299.92	302.49	304.66	300.07	302.24	300.28	299.98	299.54
310.55	310.57	308.97	310.65	311.12	308.38	312.35	312.88	309.66	310.46	310.04	310.62	309.11	309.68	310.9	310.56	309.12	310.7	312.47	311.54	310.65	310.9	310.98	309.02	312.2	309.64	312.22	313.19	310.12	309.53	310.86	307.56	310.62	310.46	311.8	313.09	309.65	309.63	310.82	311.18	310.53	310.7	308.78	311.14	309.89	309.69	311.07	309.62	309.97	309.71
315.28	313.99	313.8	313.35	316.88	315.99	313.23	314.04	313.06	313.74	314.11	314.49	312.58	316.13	313.67	316.41	312.21	312.28	312.99	313.94	314.51	316.62	315.43	318.84	316.91	317.44	313.47	313.39	314.05	314.48	315.26	315.95	317.75	317.63	313.77	314.68	314.42	314.52	313.52	315.98	313.35	314.13	316.2	313.79	314.46	315.17	314.8	315.73	314.16	314.84
302.57	299.01	301.05	301.3	303.1	300.89	302.1	302.55	300.24	302.18	301.45	300.27	300.95	299.19	300.08	301.59	299.88	302.73	303.44	302.06	300.54	302.26	301.76	301.31	302	301.52	303.06	302.07	300.17	301.41	298.88	300.08	300.5	301.23	301.88	300.45	301.48	299.81	301.48	301.7	300.29	299.75	300.33	300.47	300.58	301.67	303.35	303.82	303.05	302.39
316.28	316.65	314.14	313.97	314.78	316.93	317.37	315.5	315.6	314.31	315.37	315.76	317.31	314.94	318.04	315.04	317.4	315.41	316.21	318.78	313.83	318.75	315.07	315.08	315.84	315.76	312.75	315.24	317.71	317.12	316.85	317.1	315.02	312.96	315.26	316.41	314.24	316.78	317.3	313.62	315.89	318.07	316.31	318.52	315.87	315.57	318.03	315.56	315.44	311.67
315.64	319	315.69	314.32	317.43	315.42	315.11	316.79	314.07	316.68	314.9	317.46	313.47	316.86	317.23	314.78	313.62	315.82	314.48	316.02	313.3	315.8	316.51	315.56	314.26	314.42	314.49	316.67	316.62	316.12	318.33	316.86	316.69	316.11	319.24	314.89	316.3	315.27	315.57	314.67	315.57	315.34	317.26	318.02	316.46	318.73	313.3	316.55	315.68	317.85
311.13	309.66	310.21	313.09	310.36	312.58	310.9	309.07	309.03	310.9	308.08	311.95	311.77	313.5	310.37	310.22	312.68	310.83	308.31	311.39	309.04	310.64	311.69	311.15	311.67	308.04	311.24	309.65	310.73	311.89	310.78	311.99	311.05	310.9	313.33	312.01	313.3	309.45	309.72	308.35	310.72	312.39	310.32	309.64	309.09	309.96	308.12	309.29	311.56	312.15
311.9	308.67	310.91	312.99	311.79	309.54	312.12	310.39	310.54	311.03	313.28	308.68	311.31	312.99	309.6	310.49	310.27	311.37	310.05	309.69	308.65	310.79	310.48	308.7	310.41	312.74	311.88	309.1	309.77	312.63	309.67	311.46	311.11	309.96	311.52	311.85	314.56	310.51	310.56	310.56	308.31	310.44	314.09	311.66	309.23	309.17	310.74	310.5	310.68	310.77
297.22	294.88	293.93	294.83	295.02	295.84	293.73	295.66	295.31	296.76	295.36	295.5	295.73	295.06	296.42	298.25	296.08	294.62	291.79	296.92	294.29	293.87	294.73	293.53	296.51	293.51	294.27	294.03	294.81	293.59	296.46	296.03	295.54	294.33	295.71	298.68	296.11	296.56	296.49	292.29	295.86	295.69	294.21	293.38	295.14	295.84	295.35	294.64	292.2	296.98
311.55	313.45	312.14	314.86	310.78	315.51	313.76	314.72	316.15	314.9	316.16	312.31	313.92	314.71	312.64	313.11	313.75	313.94	312.62	314.14	311.71	315.37	313.67	313.98	313.77	313.06	314.22	312.99	313.43	314.12	315.03	314.52	314.19	313.14	316.55	311.05	312.49	314.42	313.91	313.2	314.89	316.29	310.89	315.25	313.57	311.49	313.61	313.02	312.58	311.47
319.45	317.73	318.17	317.53	316.75	318.29	317.94	317.64	319.03	318.4	320.05	316.41	319.06	317.78	318.29	319.89	319.64	318.63	317.86	317.01	315.98	316	319.98	317.33	317.31	315.87	315.56	318.05	320.94	320.27	317.05	318.1	315.01	318.05	317.85	316.01	318.65	317.48	317.34	317.42	319.31	316.55	317.51	317.97	318.8	315.24	315.92	318.26	316.85	318.16
325.84	328.46	328.36	325.81	328.68	329.44	327.29	328.07	327.85	327.73	325.3	329.09	325.83	327.41	329.2	325.52	328.4	327.49	326.48	326.99	328.45	327.54	328.24	326.25	327.12	327.13	327.63	328.41	326.6	325.17	329.04	329.43	328.83	328.87	328.92	326.8	327.54	328.47	326.02	329.31	326.87	328.98	328.09	327.98	327.39	326.13	330.65	327.66	328.78	326.92
302.48	304.54	305.79	305.5	302.69	304.57	304.21	302.17	305.17	303	301.73	301.53	305.54	305.64	305.01	302.93	303.16	302.86	302.59	303.57	302.93	305.41	303.13	304.51	305.06	301.84	303.87	303.87	306.14	303.76	300.26	301.23	302.76	304.8	305.76	305.73	303.31	304.71	302.56	301.93	304.93	303.06	306.3	303.87	302.29	301.31	302.74	302.13	301.57	304.01
312.65	316.04	315.96	315.58	317.08	314.97	312.32	313.61	317.04	315.2	311.42	315.95	313.24	314.43	315.21	316.21	313.99	314.4	314.81	314.75	311.96	313.88	315.03	314.67	316.02	315.13	313.65	315.76	313.76	315.82	312.71	316.33	315.31	315.54	314.62	313.04	315.85	315.55	313.62	316.25	316.06	312.41	316.08	317.21	315.4	311.69	314.02	314.8	315.35	314.7
303.7	304.01	305	301.92	302.16	306.05	302.56	305.08	303.56	305.65	306.8	304.44	305.03	303.96	303.64	304.27	304.39	305.35	305.09	303.26	305.03	304.75	301.32	304.63	303.24	306.5	304.2	301.6	304.67	305.68	303.5	304.15	302.99	305.48	304.17	304.72	304.85	303.11	304.49	306.98	305.1	303.59	304.95	304.31	304.47	304.53	305.44	305.22	305.69	308.02
302.17	303.21	301.19	303.42	302.39	304.59	305.05	302.8	302.9	302.66	303.37	304.17	303.02	304.21	303.43	303.92	302.73	303.81	305.86	301.47	305.8	304.58	302.15	302.62	302.9	301.57	301.37	303.95	305.41	301.33	302.02	301.93	301.3	299.77	303.16	301.69	301.99	304.05	303.06	303.91	303.99	306.71	304.9	303.45	303.52	300.97	302.05	304.25	303.27	300.54
328.74	327.62	329.67	326.31	329.37	331.55	327.77	325.81	330.89	326.39	327.7	326.58	328.23	326.16	327.28	325.52	329.75	329.48	327.17	328.8	329.93	326.91	326.52	329.51	327.48	326.94	329.21	327.34	327.32	330.73	326.21	329.55	327.19	327.73	326.38	328.56	325.66	328.09	327.17	326.1	329.59	328.05	330.1	325.53	325.43	327.3	328.32	326.67	326.67	328.23
314.72	312.64	311.86	311.75	315.22	315.54	313.78	315.5	311.85	314.14	314.9	310.91	313.26	314.23	314.8	313.2	316.32	313.84	314.42	315.32	314.1	314.88	317.56	316.56	313.38	315.3	314.89	312.44	313.5	312.37	313.72	313.63	313.03	314.42	312.73	315.21	313.72	314.5	312.8	314.19	316.03	315.73	315.82	315.57	314.86	312.28	315.07	315.58	312.52	314.95
310.23	313.17	312.9	312.4	313.28	311.38	312.77	312.51	313.31	311.45	311.94	314.72	313.73	311.23	310.18	312.66	312.96	313.1	310.65	310.21	311.58	310.26	311.67	311.34	312.31	313.7	311.26	310.54	311.28	311.47	311.33	312.52	309.69	313.03	312.74	310.44	313.51	313.41	312.42	313.86	311.93	310.79	313.8	313.08	313.75	313.67	312.54	311.91	311.08	312.51
314.36	313.02	312.19	310.02	315.22	312.74	310.89	312.76	314.1	312.91	313.91	314.35	314.12	313.66	314.42	313.99	312.35	312.18	312.99	311.44	312.74	313.82	311.38	313.61	312.88	313.59	312.3	313.5	313.74	314.86	313.84	312.94	313.28	314.26	312.06	314.04	312.34	312.3	311.32	310.72	312.27	315	313.46	312.81	310.64	313.11	313.12	315.45	312.71	313.96
312.18	314.58	313.04	312.79	312.57	314.72	314.16	312.1	314.94	312.11	312.62	315.54	314.7	313.84	312.32	316.6	313.08	312.71	310.93	311.44	313.05	313.36	314.76	314.23	316.75	314.98	313.5	314.19	312.57	312.72	314.71	314.61	314.59	314.77	313.44	314.75	315.42	315.4	311.76	310.65	314.92	311.01	315.01	313.88	314.23	313.4	315.84	314.38	314.36	316.03
311.42	313.55	310.21	312.58	312.53	312.6	310.4	310.28	310.57	312.34	312.55	314.63	315.62	313.42	312.28	312.54	311.06	313.52	309.69	310.98	312.14	312.66	314.61	312.59	315.89	307.55	313.18	312.38	311.38	312.33	311.54	312.05	312.27	312.54	312.18	310.63	312.75	313.54	312.74	312.53	314.6	312.37	312.61	312.64	310.26	315.16	311.39	312.16	312.02	312.38
305.54	303.13	303.92	303.23	303.51	303.38	303.2	302.92	304.61	304.29	304.05	305.32	302.19	300.54	303.83	303.73	303.62	303.75	302.67	304.4	305.71	304.31	302.95	301.26	304.24	304.63	304	302.95	303.47	303.8	303.22	303.78	300.98	305.85	301.95	304.07	302.8	303.43	303.19	303.55	304.32	305.31	305.86	303.67	304.76	304.76	302.3	304.01	303.8	303.28
310.97	308.15	310.6	310.36	309.34	309.7	308.85	309.19	308.75	311.47	310.85	310.92	310.47	310.09	311.6	309.82	309.16	310.38	310.45	310.92	308.6	309.34	308.24	312.38	307.33	307.87	308.68	308.59	309.75	311.53	309.55	310.53	308.77	307.71	309.88	311.64	309.69	309.27	309.3	309.88	310.5	307.11	309.68	309.94	309.13	310.9	310.29	309.44	309.7	309.83
326.32	327.48	325.79	327.06	327.02	324.92	323.99	324.07	326.7	325.59	323.59	325.79	324.03	326.32	324.24	323.73	327.06	325.29	326.31	325.13	326.78	329.1	327.7	327.07	327.23	324.3	324.18	323.82	325.82	326.87	326.25	324.05	324.52	323.85	324.26	325.24	324.79	324.85	323.06	328.96	324.62	325.52	324.99	325.69	327.04	325.91	325.53	325	323.98	323.82
313.54	314.02	315.48	317.63	318.06	316.91	316.93	314.05	316.45	314.43	317.02	316.18	315.85	317.31	316.31	317.15	317.5	315.65	317.66	315.8	316.13	315.91	316.58	315.04	318.42	317.62	315.99	317.23	317.33	317.78	315.99	317.92	316.95	317.98	317.14	316.89	318.25	315.22	315.57	318.12	316.34	317.67	319.39	316.85	314.9	314.96	318.31	315.39	315.93	319.37
313.8	312.81	312.09	312.41	311.41	312.32	312.13	314.72	309.97	309.58	313.49	311.13	311.81	312.88	312.4	312.43	311.35	310.49	311.88	310.08	313.8	312.16	314.57	313.65	313.09	313.82	312.68	312.86	312.48	313.72	312.64	313.39	312.63	313.6	313.24	312.84	311.9	311.38	313.27	312.04	311.11	313.37	313.48	313.16	312.32	310.77	311.48	310.27	313.76	313.97
311.15	314.04	312.64	313.85	314.22	315.3	314.24	315.19	312.91	312.03	312.09	315.23	314.25	315.89	314.75	316.59	313.68	314.26	315.42	313.16	313.99	312.85	314.95	313.33	312.53	314.03	313.07	315.47	313.78	313.03	314	314.18	314.3	314.58	314.39	314.26	313.03	314.35	313.5	313.53	314.57	312.8	313.39	314.28	312.65	313.53	312.59	315.04	313.68	312.8
304.7	305.48	300.66	304.39	302.86	303.93	304.89	303.11	302.41	302.95	302.32	300.05	303.74	303.44	302.03	301.53	302.56	302.55	302.72	302.45	306.46	303.49	302.96	302.22	301.59	301.78	303.8	301.91	303.41	303.61	302.4	301.86	302.28	304.54	305.28	301.88	304.51	303.6	302.11	301.46	301.47	301.68	302.97	305.63	301.37	299.89	302.56	300.79	301.33	307.21
308.44	306.2	304.35	306.83	303.71	309.45	305.33	307.15	307.18	305.63	312.04	307.26	308.78	306.84	308.68	308.63	307.11	303.87	306.3	307.46	307.23	304.04	308.94	305.76	305.62	308.35	308.15	307.39	307.99	306.02	306.94	305.18	306.76	305.77	303.97	306.7	307.14	307.88	306.82	305.09	307.07	304.47	304.92	305.13	305.56	305.77	306.57	305.27	304.7	306.47
319.61	317.94	319.05	316.89	317.97	317.18	318.62	318.39	316.98	316	317.51	316.8	317.67	317.71	318.14	317.09	318.06	316.71	315.22	317.03	317.33	316.7	316.4	316.15	316.2	317.58	315.99	317.21	317.42	319.4	316.35	318.14	317.13	317.08	317.44	316.34	316.2	318.75	316.56	315.36	319.95	316.08	317.24	317.02	316.32	316.62	316.96	316.3	317.73	318.94
317.47	319.08	317.79	321.06	317.5	318.82	323.28	320.92	323.76	316.57	316.36	319.08	318.88	320.16	318.66	318.03	318.18	317.05	319.62	317.9	317.02	318.91	319.47	319.62	316.21	316.93	318.77	319.78	317.88	319.52	321.12	318.86	320.18	319.58	317.77	315.86	318.08	319.69	319.86	321.59	319.11	321.38	318.46	320.36	318.62	319.72	321.11	320.15	318.86	318.92
324.19	323.4	325.44	323.73	324.21	325.48	323.93	323.41	324.86	326.56	324.89	324.84	325.99	325.06	324.17	321.71	325.83	323.67	324.23	320.99	323.21	325.39	327.75	324.15	322.19	326.5	325.37	324.05	323.51	324.66	325.79	325.07	323.14	327.66	324.75	323.24	327.45	326.44	324.51	323.89	324.61	325.16	326.45	325.12	324.76	325.9	322.62	323.81	326.03	323.6
300.62	302.51	305.08	302.02	303.26	305.4	304.54	304.2	302.86	302.82	301.65	301.3	303.38	302.97	300.16	304.34	303.45	303.74	303.19	303.89	302.03	302.07	304.1	302.27	301.06	303.81	301.63	302.44	300.57	304.64	302.35	303.81	302.97	303.02	301.81	302.58	301.92	305.02	302.94	300.34	302.55	299.58	302.02	299.84	304.36	301.49	303.19	301.25	302.62	300.79
303.7	302.88	305.09	303.78	302.22	302.31	305.21	307.38	303.5	303.17	301.24	301.7	305.93	303.58	304.02	304.83	301.38	304.26	304.67	304.54	302.5	304.37	303.71	306.41	305.39	303.23	303.87	301.14	304.58	301.12	304.82	303.12	302.93	302.84	302.59	300.61	303.05	304.26	305.64	304.45	304.22	306.32	304.31	304.06	303.61	301.7	305.45	305.11	305.14	306.55
302.16	304.53	303.45	301.93	301.7	302.79	305.31	305.86	303.29	303.6	303.92	305.27	304.15	301.12	302.46	301.27	302.53	301.7	303.29	304.21	304.23	301.67	304.91	303.58	304.2	303.85	302.52	300.93	302.28	303.33	303.03	304.37	306.3	302.98	301.43	303.65	303.78	301.23	304.91	303.11	301.92	304.85	304.95	305.89	301.23	303.56	305.99	305	301.78	303.79
318.78	318.34	315.93	316.46	315.6	317.77	317.18	316.33	316	317.13	316.57	319.3	313.45	316.02	314.55	318.67	318.45	316.58	316.45	316.52	316.8	316.72	317.54	316.17	315.68	316.68	315.41	317.38	316.42	317.6	318.97	317.3	317.81	316.56	317.98	315.48	314.86	317.31	317.64	314.25	316.63	319.07	315.74	317.45	318.48	317.28	317.08	315.45	313.61	317.92
313.44	315.55	313.89	315.16	313.93	314.44	312.86	314.82	316.19	313.71	314.02	316	315.22	314.92	314.71	317.16	315.39	312.53	313.59	315.18	314.76	313.58	315.12	318.9	317.14	313.14	314.92	314.93	315.89	312.3	315.45	314.82	315.43	315.05	314.7	315.46	311.64	315.57	314.21	316.94	315.71	313.81	316.21	315.14	313.64	315.99	315.52	315.55	313.96	315.43
314.73	312.04	310.94	313.49	314.15	313.12	312.68	314.56	315.01	313.04	314.53	313.75	314.86	314.55	313.96	312.15	314.37	312.78	312.31	311.98	311.72	313.88	311.94	314.92	312.73	311.9	313.51	315.17	313.91	316.76	311.45	311.95	312.82	314.58	312.4	313.57	310.41	310.36	311.06	313.9	315.18	314.83	313.91	312.12	311.29	313.96	314.28	315.61	310.69	313.48
295.67	293.48	294.81	294.41	293.77	296.75	294.08	294.58	293.45	296.48	294.12	293.49	294.02	294.79	294.73	295.82	296.11	295.27	295.55	294.28	296.25	296.93	298.84	296.22	296.82	297.6	293.32	294.69	295.87	295.23	293.44	293.85	293.14	294.1	294.95	298.01	295.59	297.2	294.16	292.32	293.45	291.75	296.16	296.26	292.4	294.55	293.55	295.59	298.53	294.15
312.82	313.54	312.98	313.79	314.13	314.92	311.24	311.78	312.34	314.39	314.78	313.79	314.53	313.64	315.08	314.37	312.75	313.22	314.32	312.32	312.64	313.13	314.64	309.99	312.98	312.06	314.42	314.83	314.34	314.08	315	314.48	315.16	312.91	314.47	313.05	315.14	313.86	314.41	313.85	315.28	314.03	311.95	314.92	312.7	315.05	315.42	314.56	313.35	312.04
305.82	305.97	305.86	304.55	302.9	306.59	307.31	304.94	304.13	306.54	306.36	310.28	304.21	305.29	307.37	304.94	305.56	305.09	308.08	305.99	308.23	307.75	308.53	306.5	304.92	306.48	308.35	307.15	306.28	305.85	306.06	304.82	306.18	306.54	305.84	308.5	305.67	304.25	305.51	306.94	305.51	306.83	306.39	306.87	306.84	305.62	307.56	305.68	306.94	307.67
329.44	328.43	330.17	328.37	328.05	327.3	328.49	327.34	326.97	327.66	330.53	327.95	326.6	326.99	328.8	330.06	328.06	327.86	328.01	330.93	328.28	329.44	329.93	331.04	328.04	328.72	328.38	327.13	328.03	325.99	328.39	327.5	328.39	326.49	329.29	328.39	328.96	328.26	327.69	329.47	328.45	328.8	327.6	327.89	329.05	326.95	329.41	328.45	327.67	325.64
304.61	303.3	305.24	303.82	302.72	304.32	304.82	303.68	304.92	303.75	301.08	304.69	304.67	304.27	305.76	305	304.17	303.3	305.97	303.44	305.83	305.2	303.67	305.76	305.35	303.21	303.49	304.42	305.22	305.87	305.29	304.58	305.17	304.78	303.24	303.08	304.18	304.03	303.6	302.59	304.92	300.71	301.12	304.8	304.29	306.81	305.92	303.93	304.81	305.68
297.73	297.93	299.52	295.73	298.75	295.04	298.72	295.51	295.4	297.19	297.61	297.58	298.06	295.88	297.44	295.74	295.66	296.59	295.53	295.49	297.27	296.3	296.63	297.62	294.8	297.04	297.73	296.36	295.58	298.08	295.97	300.79	295.29	298.89	295.06	295.54	294.89	298.48	298.27	297.79	293.97	298.67	298.34	296.13	298.27	298.36	296.43	297.91	295.64	293.91
306.21	307.56	308.74	305.99	307.09	307.39	308.5	306.69	307.29	310.12	308.79	307.11	307.73	307.09	306.96	310.25	307.28	307.24	307.12	305.74	306.96	304.81	306	307.65	307.2	306.54	306.76	305.69	307.93	307.5	307.05	307.49	308.64	309.67	310.29	306.34	307.02	305.63	307.63	305.78	307.04	306.82	304.79	307.15	308.83	306.25	307.91	308.61	305.04	305.3
297.62	298.78	297.57	296.89	298.41	298.56	298.37	295.22	296.84	295.88	294.68	295.55	295.97	296.95	298.09	297.16	295.02	296.69	295.84	297.43	298.18	295.31	298.41	297.04	297.45	296.41	297.98	296.46	295.86	295.48	297.71	297.27	297.58	296.76	298.05	297.71	295.53	298.12	295.55	295.73	297.06	294.9	296.25	296.02	300.69	296.2	297.88	295.64	298.19	295.93
309.72	314.05	311.22	312.84	309.2	310.27	311.04	308.54	312.49	313.21	310.94	310.22	311.43	311.42	308.97	309.29	309.32	312.99	309.22	313.42	311.74	310.2	311.45	311.06	311.67	310.59	310.97	309.53	312.18	309.1	308.43	309.73	308.3	311.01	310.38	310.67	311.71	308.84	311.99	311.25	310.65	310.13	313.81	310.01	309.99	308.44	311.52	310.79	308.7	310.78
314.86	315.97	313.9	315.75	315.56	317.37	314.03	315.46	313.94	316.43	319.1	314.78	315	312.8	315.72	315.53	316.32	315.88	316.6	313.12	314.68	315.69	313.4	314.81	317.1	315.45	318.51	314.5	315.86	316.41	315.39	319.71	315.91	316	314.78	314.98	315.24	316.61	316.3	316.49	313.61	313.65	315.98	316.15	315.44	319.89	314.69	314.41	317.16	314.03
319.27	319.14	318.95	318.27	318.17	316.65	317.46	317.3	319.4	318.33	318.49	318.97	320.75	320.4	317.28	318.02	318.37	317.48	319.18	320.24	317.49	320.47	318.2	320.08	318.06	319.41	319.32	318.65	318	320.49	320.67	318.71	317.72	320.33	317.37	319.63	320.22	319.52	320.26	317.34	319.86	318.72	319.68	316.82	318.3	318.57	317.36	319.38	317.67	316.27
298.47	296.88	297.2	298.44	296.61	298.27	296.53	296.35	297.64	298.15	297.43	296.3	297.34	295.82	296.12	297.11	295.1	295.59	296.38	296.36	297.21	298.5	298.87	296.81	295.87	296.11	294.58	294.39	296.66	298.45	296.7	296.96	296.99	294.84	297.21	298.99	298.14	298.51	297.49	298.34	298.25	294.33	298.76	297.22	297.94	296.55	296.42	296.69	299.09	296.23
291.39	293.83	295.48	291.96	294.54	295.7	295.34	292.43	293.61	293.03	293.46	293.57	296.87	294.7	295.07	293.01	294.4	294.93	293.56	294.52	292.85	293.92	295.73	293.92	293.08	296.09	295.32	291.76	294.03	293.7	291.78	295.06	292.56	292.02	293.78	293.49	294.03	294.55	294.42	292.64	292.72	294.9	295.74	294.23	293.19	294.1	296.76	295.51	292.08	295.43
305.92	306.78	305.84	306.25	306.85	306.89	304.29	307.67	307.67	305.08	307.85	306.87	306.25	308.84	305.25	304.83	308.6	307.6	307.67	306.1	308.41	304.9	310.62	307.23	306.78	305.51	305.67	306.85	306.86	304.54	306.8	308.04	306.57	306.2	306.38	305.93	304.54	305.87	304.73	305.13	303.5	306.44	303.88	308.08	308.73	306.1	304.86	307.89	307.17	307.55
311.08	312.41	313.51	312.89	313.07	312.24	315.25	315.69	312.75	314.2	310.89	314.04	314.07	311.44	314.01	313.36	312.44	312.13	313.63	314.6	315.18	315.48	312.97	311.81	312.84	313.66	313.8	311.74	312.62	315.49	312.25	312.34	313.7	313.74	312.18	314.01	315.84	313.61	312.16	312.64	311.96	313.89	311.46	309.38	312.58	312.88	313.09	311.86	310.98	310.99
311.35	312.39	311.82	310.63	313.17	310.62	314.06	312.05	314.64	311.43	311.12	315.4	310.87	313.96	312.73	313.91	314.02	314.44	311.16	312.12	312.56	312.24	313.2	311.23	313.46	311.33	312.89	310.89	311.04	311.43	312.19	312.09	309.41	311.19	313.08	307.93	309.83	310.04	312.38	311.47	312.18	310.89	310	312.96	311.41	310.28	314.68	311.59	312.52	312.24
315.11	315.43	313.44	312.49	312.63	316.91	315.17	314.74	313.05	313.98	315.98	313.6	312.71	313.86	313.91	314.71	313.29	314.37	313.06	313.8	313.63	315.5	314.19	313.19	315.45	312.23	313.02	312.07	311.68	314.3	313.79	316.99	311.62	311.95	310.8	311.84	314	314.32	316.18	314.3	315.24	313.64	314.19	312.92	317.11	314.06	313.57	314.32	312.07	314.01
313.56	311.19	312.48	312.52	312.32	311.13	312.64	313.27	313.85	313.58	313.23	311.24	313.98	312.97	311.48	310.15	313.65	313	311.06	312.31	312.1	312.71	314.15	314.29	314.79	310.05	311.52	315.64	314.51	315	313.82	311.89	315.19	314.4	314.67	314.68	313.6	313.71	312.29	313	314.91	312.25	311.59	314.69	313.5	313.23	312.24	316.26	313.64	314.79
305	305.09	304.32	305.95	306.84	308.72	306.54	307.2	305.85	303.33	305.52	306.37	305.53	305.84	305.93	307.13	307.5	307.17	305.29	305.71	305.42	306.04	304.98	308.38	304.8	306.6	308.98	306.98	305.56	306.67	305.9	304.15	307.42	307.51	305.51	305.68	307.99	304.92	304.45	304.81	305.4	308.25	306.63	306.79	302.81	305.34	306.41	306.88	307.81	305.66
313.75	315.75	316.65	314.83	314.89	314.77	314.73	313.5	316.47	316.06	311.92	316.92	313.18	317	314.92	312.5	313.4	310.86	313.8	312.84	313.26	313.37	313.46	316.29	316.49	315.45	315.05	316.73	314.33	314.63	313.43	315.21	314.41	312.93	315.7	315.42	311.63	315.72	313.36	315.89	315.47	313.89	314.96	314.98	316.17	314.59	313.01	316.33	314.23	313.78
304.13	305.51	302.38	301.57	300.13	305.68	301.86	303.97	301.92	303.32	300.96	302.72	301.49	304.08	305.12	301.44	301.94	302.21	304.39	303.87	301.97	303.12	303.83	302.94	304.2	303.6	304.11	304.11	301.35	303.14	301.75	301.82	304.17	302.7	303.11	300.35	301.21	301.86	302.05	305.13	301.51	303.72	301.86	302.75	300.2	301.45	303.04	301.55	301.27	304.7
323.39	324.5	324.45	326.22	324.15	324.11	323.4	324.05	323.21	324.72	323.33	321.91	325.61	323.96	325.23	326.07	321.81	324.82	324.16	327.88	323.54	325.27	324.74	324.98	324	326.21	324.78	324.26	324.92	325.37	324.89	326.58	324.86	324.7	326.84	326.37	326.46	325.32	324.23	323.39	326.59	323.95	325.72	323.02	327.99	325.31	325.73	322.41	324.22	324.11
312.78	314.03	312.65	312.91	314.71	312.37	312.56	314.79	315.8	316.4	314.9	311.16	316.93	313.59	311.63	315.41	312.41	314.11	313.76	313.67	314.88	317.21	313.68	314.67	310.58	311.27	311.14	314.86	315.87	312.46	312.07	315.63	314.19	314.57	313.87	314.7	313.91	312.59	314.83	314.84	312.95	314.63	314.58	313.38	311.46	311.18	314.96	312.4	314.57	315.37
311.15	311.97	312.43	313.38	311.76	314.19	315.54	312.25	316.12	316.98	316.32	315.09	317.56	316.98	316.81	315.45	312.67	314.64	317.06	314.29	316.49	314.74	311.7	315.52	318.14	316.08	313.06	312.2	316.38	313.54	316.67	316.39	316.57	316.2	316.49	315.41	313.5	312.88	314.19	314.22	313.8	317.41	314.66	313.07	316.6	312.79	316.49	316.56	316.09	313.79
314.39	313.63	312.73	315.26	313.56	311.51	314.15	314.31	311.68	315.22	313.05	312.24	312.49	313.42	313.44	313.59	310.77	312.87	313.34	314.87	312.18	313.6	311.63	312.28	312.66	315.64	314.18	312.41	313.4	314.53	312.85	312.89	313.2	314.59	312.17	316.68	317.44	313.3	312.45	312.15	315.16	312.8	313.74	313.13	315.35	311.81	314.17	310.75	314.03	314.48
317.05	318.25	317.8	318.82	316.44	320.06	312.72	316.17	316.67	316.15	316.56	317.11	318.41	317.84	316.86	316.41	316.1	319.05	317.32	316.37	316.13	317.52	317.78	316.23	316.88	318.45	317.97	317.85	316.2	317.45	319.02	318.75	317.01	317.04	317.12	315.91	318.18	318.77	314.57	316.64	321	318.28	319.35	316.49	318.28	317.42	318.53	315.94	316.97	319.34
320.7	318.78	316.07	319.08	319.21	317.79	318.43	316.68	317.95	319.61	318.11	318.22	319.29	318.34	317.68	314.69	319.3	318.72	320.9	316.68	319.34	319.35	317.22	317.99	318.6	318.34	316.56	317.51	318.25	318.65	318.88	320.02	318.66	318.93	318.17	317.16	319.84	316.38	317.61	320.05	319.16	319.09	319.31	317.69	318.02	316.74	318.51	318.01	319.73	316
315.55	314.13	315.77	315.76	315.57	314.65	313.16	314.22	315.27	314.87	315.53	316.09	316.94	314.96	316.11	313.35	313.47	316.2	314.32	316.24	315.09	314.89	316.26	313.95	314.57	316.7	316.9	314.74	315.94	313.75	314.29	313.67	315.66	315.36	314.16	314.95	314.99	315.38	313.79	314.58	314.99	315.25	318.03	317.11	314.69	315.68	312.52	313.01	316.16	315.7
318.55	319.37	318.4	317.22	318.26	317.95	315.93	316.42	319.26	316.89	318.24	315.85	319.87	315.01	317.12	316.41	317.27	317.09	320.6	319.48	317.92	317.82	317.64	318.15	315.59	316.71	319.16	317.34	320.73	320.11	317.8	317.73	317.08	318.04	317.16	319.6	317.43	317.47	317.78	319.69	316.62	318.65	317.7	319.52	316.11	319.25	319.27	316.57	316.75	318.89
306.65	304.28	305.77	303.38	307.39	304.13	305.25	306.35	303.01	303.1	304.69	306.84	304.58	307.13	306.39	306.5	305.12	303.95	306.16	305.08	305.18	306.23	305.47	304.78	304.8	304.93	306.71	305.49	307.36	304.03	306.9	307.63	303.92	307.15	305.12	302.98	306.44	303.03	307.32	307.1	305.57	306.47	308.1	303.02	305.63	306.6	306.83	306.71	306.41	303.06
328.83	326.74	326.08	328.01	325.25	325.61	327.43	328.13	326.72	329.12	327.61	324.97	329.15	328.83	328.62	328.85	329.34	328.15	328.36	327	330.48	326.96	326.28	328.54	326.69	327.52	327.46	328.91	327.87	326.99	329.97	328.09	325.68	324.16	326.76	327.68	326.4	327.26	327.41	326	327.1	328.78	326.95	328.18	327.57	327.98	329.78	328.21	326.56	326.38
304.67	302.56	306.1	303.05	303.24	304.99	305.15	305	303.89	305.58	305.97	305.24	305.94	307.57	305.49	306.34	305.26	304.62	305.13	304.75	307.3	306.06	306.24	306.86	303.03	306.64	304.48	304.35	302.54	306.21	303.48	307.42	305.58	304.83	302.62	308	305.54	305.76	307.48	305.14	307.36	304.98	307.47	304.43	307.29	305.95	307.83	305.04	304.49	305.55
295.52	294.05	294.7	292.51	293.69	294.72	293.86	293.5	295.56	292.9	291.64	294.54	295.01	291.06	295.18	293.07	290.84	293.53	296.1	294.35	294.69	294.44	294.57	297.76	294.67	293.16	290.96	294.18	295.41	292.45	292.92	295.38	292.84	295.35	296.18	296.11	294.34	293.03	293.56	294.73	293.58	293.95	292.42	296.29	291.08	294.06	294.16	293.88	295.12	294.18
314.74	313.75	316.07	314.44	314.1	314.48	316.91	314.48	315.49	313.73	313.2	316.75	314.18	315.4	316.39	315.95	316.24	313.81	314.46	314.99	315.2	315.38	313.37	315	315.64	316.76	314.61	313.66	315.98	315.43	316.15	314.73	314.35	314.44	314.04	316.4	313.28	316.9	314.95	315.4	317.17	317.37	316.63	315.08	315.89	316.26	314.31	313.01	317.23	315.31
318.73	317.85	319.69	319.87	318.2	319.3	318.63	318.51	318.67	317.22	317.67	317.2	318.06	318	318.61	321.25	317.6	318.66	320.86	319.12	320.22	318.19	318.64	316.17	319.02	319.38	319.55	319.23	320	316.21	318.41	318.25	317.06	315.95	316.02	317.56	319.64	320.85	316.61	318.09	316.23	316.93	319.13	318.08	321.39	320.36	318.99	318.81	317.69	319.95
304.53	304.54	302.78	302.51	303.96	304.05	304.1	304.35	304.44	302.96	303.49	301.74	304.09	303.51	304.43	306.09	303.31	300.62	304.78	303.04	304.57	300.69	302.67	302.18	305.32	302.66	305.11	302.44	302.43	302.31	303.27	303.96	302.07	305.83	302.84	302.41	302.76	304.08	302.2	304.76	302.91	302.97	303.23	302.13	300.61	304.31	302.96	303.29	301.62	302.14
325.32	326.06	326.89	326.45	326.7	325.67	327.8	326.86	326.1	325.88	326.31	327.02	326.86	326.1	324.36	326.95	328.54	327.83	327.94	325.03	327.93	324.95	326.66	326.72	326.13	327.39	327.44	325.88	327.23	326.21	325.12	329.34	327.89	325.93	325.04	327.15	327.02	324.64	326.62	326.06	326.24	326.45	326.11	327.35	327.93	330.74	326.6	324.95	324.74	328.02
320.23	317.11	317.54	318.76	318.74	319.28	317.66	317.41	318.94	318.59	316.46	316.88	317.51	317.31	313.91	316.83	319.12	316.85	319.35	317.21	317.22	317.73	318.92	320.31	318.82	317.04	313.31	318.17	317.25	317.02	316.54	317.78	320.58	316.44	319.33	319.15	318.24	318.04	317.17	317.1	318	316.57	317.86	317.17	319.6	316.77	315.03	316.56	317.45	316.71
305.54	304.85	306.34	303.96	303.4	304.47	303.66	302.13	303.79	307.12	305.54	304.4	305.18	304.4	305.55	305.18	306.17	305.77	304.69	302.68	303.62	306.16	305.27	306.82	302.68	304.27	302.99	303.52	306.81	308.34	302.47	306.19	303.41	302.98	305.8	305.52	304.79	304.7	302.64	304.74	304.98	304.29	304.9	304.73	303.8	305.23	307.35	301.11	304.45	306.32
316.94	312.76	314.23	315.07	314.55	315.49	313.26	313.95	314.89	315.93	316.28	313.5	313.87	314.45	317.3	314.24	314.92	312.96	315.96	317.04	314.92	315.64	315.85	314.01	317.01	315.82	317.33	314.13	315	315.23	316.48	316.77	312.23	315.04	312.95	314.15	316.71	316.43	315.53	314.09	315.18	316.47	315.48	313.71	313.9	315.44	315.46	316.33	311.69	312.52
306.58	308.13	305.57	308.66	303.25	304.82	307.1	307.22	303.99	305.32	305.29	304.52	305.19	304.83	305.15	306.47	303.64	304.5	304.38	306.71	307.37	306.93	303.94	305.39	306.11	307.73	306.81	305.72	304.74	304.72	307.86	305.05	305.04	305.83	304.33	304.75	304.65	305.15	302.96	303.72	305.16	303.92	302.2	305.14	306.9	305.72	305.72	306.38	308.28	305.65
313.32	311.29	314.21	311.4	313.3	310.45	310.99	311.18	312.81	312.54	310.53	309.65	310.34	312.21	311.69	310.02	309.81	310.47	311.92	311.16	310.63	310.75	311.91	315.25	312.27	313.01	312.09	312.97	311.09	311.15	312.63	313.17	310.44	313.63	310.44	311.45	313.69	311.56	313.93	311.18	311.84	312	312.64	314.32	312.54	313.88	311.41	312.32	312.76	313.44
307.87	308.21	307.38	309.05	308.87	307.35	308.05	307.56	307.12	309.68	307.07	306.62	309.24	308.71	308.29	307.24	307.3	308.72	310.35	306.8	307.15	307.16	306.6	308.17	308.24	305.55	305.85	307.61	307.52	309	305.78	307.91	309.89	308.33	308.82	303.58	307.59	308.12	308.35	307.2	307.54	307.68	307.67	305.27	306.1	306.32	308.05	307.38	308.47	307.58
303.09	305.35	303.84	303.89	302.7	305.54	302.7	304.65	305.82	303.95	302.29	302.7	303.22	303.4	305.64	301.86	304.53	303.47	301.38	302.86	304.82	304.07	301.77	302.46	303.59	304.48	304.23	303.13	303.16	301.32	304.6	301.14	304.52	305.93	307.35	304.09	301.06	303.5	302.17	302.93	304.04	303.83	302.72	306.99	302.91	300.83	302.35	306.82	303.3	301.68
318.86	317.58	317.47	318.65	317.18	317.44	316.57	317.98	321.93	317.01	316.39	317.72	315.76	317.15	316.62	317.22	316.01	318.09	318.41	318.27	319.79	318.58	320.53	318.44	317.93	319.5	317.48	315.67	321.05	319.68	316.63	322.86	318.69	317.21	316.41	317.35	317.91	318.79	318.71	317.35	318.74	320.15	318.12	317.64	319.52	316.96	318.36	316.44	319.89	317.43
301.48	298.78	300.13	302.14	299.64	301.07	302.3	300.04	301.62	297.35	302.4	302.89	300.67	301.83	301.81	302.06	302.12	302.26	302.89	300.11	302.62	302.09	302.95	302.26	299.22	302.5	300.47	301.34	299.99	301.52	299.14	303.22	300.21	303.32	300.1	301.25	301.04	301.88	301.08	301.5	299.83	301.16	300.81	300.05	300.1	301.53	299.33	301.28	302.52	300.8
313.68	314.35	314.21	314.62	314.15	314.67	312.27	316.26	314.47	315.65	317.32	313.76	316.49	317.16	315.15	316.63	313.67	315.02	315.15	313.14	315.32	316.1	315.11	314.85	314.25	316.3	314.99	315.12	317.75	316.06	315.14	319.11	315.25	314.29	314.28	314.82	314.2	314.17	317.72	317.11	315.14	315	314.24	316.45	313.99	316.04	315.35	313.99	315.68	314.77
316.07	311.4	313.38	313.08	314.09	313.17	315.85	311.21	312.1	314.17	312.18	312.14	312.58	313.03	313.09	313.51	312.21	312.97	314.77	314.9	310.23	312.98	314.54	312.36	311.16	312.52	312.29	313.21	314.75	310.74	312.37	312.24	313.82	313.13	310.86	312.64	312.85	312.71	314.9	311.53	313.65	313.37	314.92	312.31	312.65	314.56	314.69	314.6	312.85	313.86
309.4	311.04	310.76	310.44	310.65	309.28	311.35	311.15	313.13	309.12	308.64	311.54	308.02	310.27	310.55	309.42	313.47	308.13	309.64	311.57	309.14	311.17	308.09	310.84	309.63	309.01	308.56	312.12	309.83	309.02	311.7	309.64	307.01	310.92	309.87	306.81	310.7	310.43	309.53	308.41	308.21	308.49	309.21	310.71	310.6	309.71	309	311.23	308.82	310.98
308.16	307.82	304.43	304.35	305.19	308.41	306.98	309.02	306.04	305.77	304.1	307.15	308.45	306.43	306.77	304.72	307.45	308.87	306.22	305.38	305.88	304.76	307.53	306.74	308.3	304.92	306.76	307	304.89	307.05	306.49	305.16	305.31	306.83	305.33	305.49	307.24	305.13	306.18	308.3	304.76	304.59	309.14	308.95	306.52	308.7	304.45	305.58	303.59	306.45
318.57	319.73	318.16	319.65	314.38	319.32	318.45	314.98	315.56	319.75	316.83	318.68	316.23	317.43	316.55	318.11	319.21	317.73	317.69	319.16	316.67	317.25	319.01	315.55	317.57	314.41	318.76	321.07	315.73	318.36	317.17	316.59	317.63	316	318.65	317.59	318.65	318.14	317.09	321.13	317.64	316.08	317	315.96	317.8	318.84	317.26	317.77	317.66	316.45
306.35	303.26	304.84	305.35	303.31	305.09	302.79	303.58	306.22	302.55	305.03	305.41	301.44	304.6	304.96	304.8	304.14	306.12	302.53	305.06	303.87	305.82	305.14	306.42	303.65	303.72	306.56	304.19	306.6	305.45	303.83	305.06	305.39	301.82	303.27	304.14	301.35	304.39	304.15	304.76	305.63	306.43	304.62	303.33	304.99	304.62	306.47	301.33	302.78	304.4
310.44	310.63	310.49	309.3	313.3	309.44	311.04	311.42	311.79	306.62	310.12	308.93	311.47	309.86	311.78	312.7	309.46	310.63	309.21	311.03	310	312.21	311.77	311.87	309.38	310.93	311.33	308.61	310.26	309.98	309.72	308.64	310.44	311.4	308.62	310.58	312.19	310.15	310.75	310.7	311.93	309.95	309.83	310.08	310.76	310.95	309.9	308.33	309.45	310.89
316.12	315.68	316.68	317.15	318.69	317.79	319.62	319.44	317.27	315.97	316.61	318.25	317.99	319.34	319.31	316.81	318.21	315.53	316.13	316.09	316.94	317.4	316.74	317.13	316.11	320.4	315.83	316.44	315.78	319.36	319.33	317.56	316.19	314.14	317	317.34	315.43	316.3	316.15	318.72	320.14	317.7	316.82	317.78	317.22	315.03	315.33	318.43	318.89	316.49
303.99	307.27	302.34	306.52	304.06	304.05	303.03	303.71	304.12	303.54	302.34	302.49	304.76	306.13	305.32	303.79	304.95	303.33	305.73	303.05	304.57	304.16	305.06	305.59	305.37	304.39	305.34	305	305.94	303.43	304.35	305.2	304.86	303.44	306.16	302.91	304.41	305.62	306.62	303.18	303.67	306.27	304.93	303.2	302.81	305.01	306.83	305.21	306.02	303.36
314.08	314.35	316.48	316.01	315.76	315.12	314.07	314.42	317.17	315.8	313.99	313.13	316.22	314.84	314.54	314.28	314.65	311.9	315.07	315.87	317.24	312.38	314.77	315.44	315.79	312.96	315.85	314.67	315	316.53	315.58	313.73	314.46	315.48	315.47	313.82	312.78	314.26	315.05	313.96	312.99	315.22	313.93	315.41	315.18	316.03	314.12	316.05	315.31	314.08
305.2	303.31	303.88	303.98	302.04	305.4	303.08	304.65	302.57	303.49	303.26	300.09	302.79	303.42	301.25	304.23	302.45	302.57	302.83	303.55	303.47	302.31	302.91	304.67	302.38	304.15	302.56	303.45	302.94	305.35	303.7	302.1	303.82	304.23	305.82	304.71	303.77	304.42	301.37	301.41	302.19	302.97	303.23	301.73	302.67	303.15	301.62	304.18	302.12	305.08
311.73	308.89	310.61	311.88	311.93	311.83	312.57	309.71	310.34	311.64	309.41	310.54	309.98	313.08	312.8	312.84	309.41	315.13	310.96	308.87	313.89	310.47	310.86	309.96	311.28	312.11	311.3	311	313.83	313.69	312.53	310.01	311.84	311.39	311.48	310.34	310.6	311.65	312.83	311.8	313.7	311.71	309.72	311.34	311.67	308.36	313.33	311.57	310.56	311.58
295.52	296.26	296.32	293.85	294.37	294.71	296.65	296.49	296.24	297.24	295.97	294.48	297.4	296.21	294.99	297.48	296.67	297.45	293.34	296.01	296.8	295.15	298.35	296.24	294.43	295.83	295.21	294.49	294.55	295.55	295.88	297.39	295.15	295.93	293.21	293.1	293.09	295.13	298.65	294.41	294.19	293.5	293.45	294.28	294.21	295.76	297.13	294.34	297.4	294.09
314.28	315.69	312.9	312.61	312.99	316.12	316.08	314.89	315.06	313.06	313.69	316.57	313.89	313.72	313.45	313.53	315.09	312.71	313.54	314.01	314.7	314.25	312.84	314.22	313.88	316.53	309.97	314.43	315.29	313.18	312.56	314.69	313.57	312.79	313.71	315.11	314.12	314.91	311.05	316.08	313.89	312.45	312.42	313.43	317.16	312.21	314.97	314.23	311.21	313.73
317.11	314.46	314.85	315.29	316.24	315.46	313.16	316.62	314.92	317.63	315.04	316.17	317.64	314.22	315.36	318.71	313.53	314.92	314.55	315.86	316.54	317.65	315.57	315.06	316.79	316.15	315.88	316.51	314.82	312.5	313.9	316.72	315	315.84	316.19	316.75	317.48	315.88	312.04	315.46	316.72	317.16	316.81	315.46	316.53	318.79	316.79	316.16	316.43	315.19
302.14	302.96	301.13	302.44	300.22	301.73	301.5	303.51	301.1	302.06	303.76	303.17	302.84	302.28	303.81	301.21	305.61	301.79	301.39	301.87	301.67	304.03	303.25	302.1	303.21	304.14	304.03	304.32	304.7	303.03	301.26	302.67	301.76	300.47	297.74	301.97	301.93	302.5	304.31	303.12	303.26	302.29	303.07	302.85	302.06	301.08	305.28	301.66	306.41	301.34
306.76	306.98	305.87	307.25	305.51	307.55	307.19	307.72	303.13	307.26	308.3	306.22	305.99	305.02	307.84	308.8	307.09	307.3	309.42	305.94	306.36	304.96	306.05	307.87	306.32	306.28	306.59	304.28	306.56	309.05	306.28	307.58	306.4	305.7	308.17	305.1	305.39	308.18	305.2	305.07	306.87	306.61	307.21	304.22	307.73	307.99	307.27	307.45	307.23	309.28
316.56	314.79	315.12	316.18	313.71	316.82	316.88	313.46	317.31	318.72	315.41	314.74	314.18	313.38	314.28	315.06	317.77	315.34	314.71	313.76	318.13	317.37	319.79	316.79	313.68	318.79	317.44	315.11	316.85	318.43	315.98	316.05	315.83	317.85	315.77	314.59	315.03	315.03	316.64	316.42	314.97	317.26	318.31	316.23	313.73	315.72	314.34	318.51	314.91	313.43
294.14	294.29	295.47	293.61	293.25	293.52	294.33	294.1	295.3	291.04	295	295.39	292.96	294.54	290.51	294.19	295.19	294.97	295.04	291.5	293.22	293.49	292.53	293.78	295	293.5	295.14	294.27	297.22	292.88	295.26	294.01	291.53	293.39	294.49	289.61	295.79	293.98	297.06	293.82	292.2	294.77	294.7	294.72	293.94	293.75	295.2	294.52	295.27	293.63
316.83	313.76	314.81	313.38	315.03	312.1	313.41	316.44	312.92	312.87	312.9	314.48	312.07	312.48	315.45	314.55	315.36	312.3	313.97	312.42	312.98	314.01	313.1	314.21	313.12	314.53	314.51	313.14	314.93	311.82	314.75	311.17	314.92	314.39	312.44	315.2	312.3	312.4	314.62	312.64	315.8	314.96	311.9	311.12	313	313.03	311.39	315.95	315.11	316.97
303.08	303.74	300.94	303.83	302.48	301.91	304.44	303.11	300.79	301.28	304.02	303.11	301.1	302.44	300.45	302.43	302.68	302.84	301.63	301.66	303.99	302	303.41	302.05	302.74	303.24	299.9	303.1	301.72	300.66	302.73	302.94	303.46	299.46	302.57	304.21	301.21	299.72	301.63	304.69	300.96	303.65	303.66	300.6	302.36	300.51	300.68	301.79	300.97	300.56
304.34	301.56	305	303.96	305.01	303.46	304.63	305.13	303.88	306.85	302.15	304.67	306.35	305.11	303.13	304.65	304.47	306.08	305.27	306.14	305.29	303.33	304.03	304.82	305.14	302.61	302.73	303.8	306.95	304.78	305.56	303.86	301.79	306.98	304.04	304.03	303.86	304.79	304.68	304.26	302.09	303.09	305.39	305.73	303.73	304.53	305.99	302.65	305.69	304.27
317.81	319.61	319.39	322.76	319.69	319.44	318.36	318.87	321.14	321.92	319.6	320.91	317.92	320.69	319.16	320.49	320.1	318.23	318.06	318.18	318.94	321.65	320.62	318.38	318.7	316.53	321.36	318.14	316.86	319.4	317.78	316.9	321.06	318.48	321.16	321.43	319.17	317.44	321.2	318.39	318.82	320.65	320.61	320.42	319.74	318.82	321.31	318.3	318.22	316.99
302.9	301.33	303.29	304.82	300.83	301.25	303.06	303.77	302.56	303.52	301.68	301.1	300.19	306.01	304.9	303.93	302.14	302.46	305.23	301.41	302.38	302.65	301.58	301.88	302.84	304.2	305.66	303.48	304.91	306.04	304.13	304.05	302.34	301.95	303.72	301.81	301.85	305.23	302.92	301.18	304.36	303.78	303.48	304.06	302.56	303.47	303.97	302.2	304.23	301.59
304.09	300.96	301.05	299.44	301.58	303.28	299.11	302.83	305.13	301.37	297.71	300.23	302.06	300.07	299.37	302.56	304.08	299.57	302.78	299.06	303.6	301.12	301.12	300.39	298.48	302.87	300.82	302.86	300.49	300.57	300.46	303.31	301.19	300.85	301.03	302.69	300.19	302.08	300.53	301.89	302.42	299.97	299.43	301.08	302.7	300.08	300.26	303.42	301.5	304
303.55	302.93	305.15	302.67	304.35	304.76	303.89	302.74	301.68	304.18	304.25	303.43	301.25	302.97	305.42	301.36	303	304.99	298.18	303.07	304.67	305.03	303.26	303.87	304.16	304.23	306.19	302.5	304.06	303.17	302.86	304.72	302.18	302.61	303.31	304.22	301.84	305.95	304.44	302.78	300.85	301.51	304.07	303.84	301.58	303.41	303.37	303.65	305.45	304.32
298.08	298.42	300.73	297.27	299.07	299.55	299.94	299.26	300.22	300.9	300.24	302.36	297.63	301.48	301.3	299.56	299.13	297.86	303.89	300.66	299.52	300.38	300.83	302.14	301.22	299.12	301.17	297.98	298.13	304.34	296.51	303.55	298.62	302.34	300.42	297.67	298.06	298.98	302.07	300.86	301.38	301.8	299.78	301.93	298.96	300.5	301.9	302.58	300.06	300.13
314.75	311.12	314.18	312.24	314.7	314.24	314.24	313.01	310.23	313.34	313.5	315.41	313.26	311.38	313.2	312.17	312.12	310.63	313.88	314.44	314.38	312.83	315.24	314.15	313.47	313.69	313.82	313.43	314.42	314.65	313.01	314.64	313.91	314.5	312.64	313	316.42	315.16	313.64	311.8	315.16	312.9	312.47	313.76	312.78	313.24	314.88	315.57	310.74	316.14
327.58	329.71	329.57	329.44	327.73	327.45	330.83	326.93	328.73	327.95	328.52	327.56	327.86	328.06	327.26	329	326.19	327.22	325.25	329.11	327.55	326.38	329.59	326.63	326.22	329.08	328.78	326.87	329.18	328.26	330.84	328.03	327.65	329.65	327.47	328.11	329.43	325.2	326.69	327.11	326.66	325.24	328.22	329.26	328.41	328.09	331.84	327.27	326.98	325.86
326.97	326.25	329.55	330.91	329.42	327.47	327.19	327.91	327.31	326.26	327.84	328.78	327.07	328.65	326.11	327.86	329	328.4	327.5	327.84	328.08	328.84	328.99	329.56	328.98	326.89	329.11	327.27	329.06	329.55	327.28	327.96	327.97	327.21	327.54	328.31	326.57	327.97	328.68	328.07	327.25	329.83	325.84	327.52	327.35	326.6	329.03	326.24	325.46	326.12
306.26	305.23	305.94	305.09	305.72	303.96	306.13	306.33	305.8	304.19	308.43	306.32	304.55	303.39	305.95	303.66	302.03	305.13	304.8	305.14	305.8	306.91	305.64	304.06	305.55	304.69	305.34	307.75	305.34	307	305.66	305.28	305.93	308.46	305.31	306.77	305.29	307.14	307.33	304.32	303.34	307.18	304.95	305.42	304.35	305.4	304.53	306.1	306.91	305.19
326.45	325.87	327.67	325.8	325.35	325.85	326.66	325.85	326.38	327.17	327.36	327.62	327.04	328.58	326.6	327.73	326.26	328.25	327.15	329.64	328.1	327.89	326.16	326.15	328.81	327.38	328.45	326.03	327	327.97	324.72	327.29	326.04	324.2	326.89	325.31	326.62	328.07	329.62	327.91	329.37	328.06	327.19	326.25	328.68	326.71	329.94	328.53	327.34	327.3
305.51	304	306.66	306.4	305.32	304.27	305.41	304.41	303.7	304.63	306.91	302.13	305.08	307.3	304.12	305.46	303.61	305.34	306.6	305.15	305.99	304.96	304.82	304.69	304.43	306.57	307.18	305.67	303.23	305.49	306.07	302.81	305.16	306.05	302.73	303.43	303.65	304.68	305.09	305.16	304.83	305.85	305.19	304.94	303.21	303.49	304.82	304	303.86	304.36
316.02	314.19	313.21	314.92	313.3	312.45	311.52	312.13	315.34	311.8	313.84	313.65	311.36	312.45	311.99	310.87	312.07	314.35	314.52	312.04	315.2	312.67	310.76	313.68	312.62	312.42	313.57	313.61	312.83	314.35	312.61	314.34	311.3	313.56	314.39	310.43	311.67	313.15	311.51	313.76	313.53	312.63	312.29	311.46	313.98	312.91	313.73	313.72	312.95	314.51
293.35	292.03	294.64	292.53	293.6	292.72	295.72	291.24	295.39	292.83	293.23	295.15	291.86	295.26	294.7	294.46	293.71	294.66	292.67	293.91	293.1	293.84	293.6	293.14	293.67	292.46	295.18	293.73	292.9	294.62	293.86	291.47	294.03	295.88	292.98	296.02	294.16	295.64	293.72	293.68	295.17	291.35	292.57	295.9	295.82	294.59	292.13	291.46	293.41	291.06
316.52	316.35	319.6	315.79	317.53	316.69	318.16	318.74	318.91	318.18	317.14	318.89	317.85	318.76	317.37	316.43	316.9	316.01	315.99	316.49	317.56	320.26	316.66	316.87	316.63	315.4	318.38	317.51	315.54	318.72	316.91	318.41	316.89	315.36	316.99	317.84	317.86	320.33	316.36	316.46	314.86	315.65	315.49	317.24	315.66	318.1	321.22	316.28	319.84	318.62
315.98	313.96	315.15	312.63	314.87	316.21	314.07	313.56	312.73	314.35	314.43	316.24	315.07	315.36	314.11	314.86	315.75	316.69	315.89	315.29	312.65	315.3	316.85	314.78	318.36	314.42	312.81	315.53	315.67	313.48	314.44	314.54	315.64	315.1	314.47	314.97	316.16	312.82	314.37	313.54	317.97	314.77	315.54	313.53	313.29	315.33	314.19	315.06	316.16	317.57
300.8	303.38	302.55	303.13	300.55	305.1	302.2	304.26	300.94	302.09	304.08	303.89	302.25	300.72	306.64	305.36	304.69	301.92	300.74	299.47	300.31	301.63	299.69	302.59	304.24	302.97	305.45	301.94	302.29	302.82	301.79	299.26	300.28	302.04	301.02	303.95	303.71	302.51	304.44	299.1	300.84	299.74	302.99	299.25	302.7	300.31	302.62	304.71	300.4	301.96
315.93	316.81	315.61	316.75	315.27	317.75	314.45	314.33	316.52	315.38	316.4	318.03	316.29	313.64	315.06	316.97	316.52	315.65	317.2	317	317.39	316.18	314.29	315.36	316.45	319.17	315.73	313.52	315.61	314.55	316.15	314.83	314.41	315.93	315.64	315.97	315.06	315.21	313.96	315.69	317.66	315.16	314.82	316.8	315.53	316.65	311.83	315.18	314.3	314.76
310.2	309.62	311.76	309.9	312.35	309.37	308.24	310.15	309.63	310.41	310.41	310.45	307.51	309.3	308.7	309.8	305.99	312	312.34	311.64	308.77	310.76	312.13	309.04	309	310.17	309.84	309.04	308.51	306.87	309.56	310.68	308.98	311.64	310.22	308.61	308.46	308.95	310.63	308.12	310.67	309.57	310.36	311.01	311.41	306.34	309.95	307.95	311.12	309.6
303.19	304.24	301.5	305.7	304.19	301.27	304.43	304.05	303.2	302.85	302.21	302.47	303.76	303.02	300.97	304.73	303.81	305.89	302.36	303	303.45	302.87	303.31	304.87	302.82	301.87	302.73	304.85	303.26	303.53	302.08	304.39	304.63	302.16	305.81	302.46	302.81	304.49	304.35	301.84	299.97	304.53	301.45	302.78	303.59	302.89	304.5	304.51	304.88	304.21
303.63	302.41	302.32	301.73	300.85	303.96	302.01	303.38	302.68	303.86	303.47	303.26	302.27	303.04	303.89	303.56	302.98	303.18	302.71	304.44	302.73	302.14	301.3	303.45	302.68	304.22	301.58	302.88	301.23	300.43	301.95	304.59	302.25	300.97	303.47	301.41	303.07	302.47	304.85	304.24	302.2	300.69	301.94	301.66	303.44	301.67	302.71	299.65	299.52	303.34
316.15	316.78	316.02	315.69	316.31	317.94	315.64	317.98	315.79	315.6	315.68	319.65	314.71	316.18	316.12	314.87	313.84	316.49	314.96	314.71	317.58	316.52	314.67	316.72	315.4	317.02	317.83	316.21	317.57	316.35	315.55	314.6	315.26	316.02	316.7	319.35	314.26	316.52	316.3	316.01	318.15	315.82	315.76	314.94	314.25	316.01	316.67	316.71	316.54	317.47
297.81	299.83	299.91	299.76	298.04	299.93	298.58	300.95	300.49	299.64	301.82	301.33	298.39	298.57	299.43	301.82	299.86	299.39	298.13	300.94	301.6	299.66	300.91	301.44	299.79	298.32	300.97	298.1	299.21	299.65	301.71	299.95	302.72	298.51	301.25	298.31	300.37	300.86	297.27	298.58	298.43	300.4	299.91	301.97	299.39	302.23	298.8	299.59	299.18	302.3
312.11	311.26	313.56	313.18	312.38	312.64	313.41	311.4	313.13	315.09	310.54	311.19	310.01	313.85	310.5	312.53	308.98	314.21	309.86	315.23	313.32	312.3	311.27	312.31	312.04	312.82	311.08	312.74	311.76	314.67	312.06	312.61	313	312	311.81	312.95	312.23	313.57	312.4	314.01	315.62	310.81	313.81	310.01	312.77	312.25	311.54	314.56	312.27	311.65
302.05	300.04	301.42	299.25	302.45	299.82	300.01	299.93	302.11	299.94	300.39	301.43	301.23	302.18	300.82	300.67	298.55	302.55	299.03	303.08	300.99	302.02	299.99	301.48	299.48	301.8	302.78	300.75	300.77	300.59	300.62	298.84	299.77	298.7	298.91	302.02	302.94	298.86	301.29	300.48	302.57	301.53	301.5	301.72	301.83	300.2	301.97	302.72	301.4	302.95
311.68	312.86	312.99	315.08	315.13	315.67	312.61	314.52	317.22	314.39	314.78	312.98	316.06	316.3	314.45	315.18	314.66	314.58	313.75	316.16	313.65	313.8	314.14	314.52	316.86	312.2	315.34	314.07	315.69	313.74	315.55	314.84	314.19	314.38	313.78	314.27	311.2	312.73	314.58	315.3	311.67	314.98	313.51	312.45	312.31	313.46	313.19	315.6	312.91	311.9
304.75	303.33	302.37	303.66	305.19	305.39	302.96	303.62	303.31	305.7	304.4	306.03	305.72	304.88	304.25	306.68	305.26	303.73	304.77	304.08	304.85	303.7	304.8	304.63	307.26	304.91	303.88	304.35	305.13	306.76	305.72	306.67	307.8	305.51	304.69	305.47	304.53	303.45	306.14	305	305.71	302.97	304.58	304.15	305.1	301.82	306.58	306.53	302.74	302.42
315.82	316.53	315.25	312.91	316.38	315.19	314.78	314.47	312.61	314.09	319.29	314.72	317.35	316.91	317.36	314.46	314.32	316.14	316	318.07	313.51	315.12	314.44	318.4	313.7	316.2	315.07	315.5	317.52	315.14	316.06	316.06	317.48	313.01	315.57	314.96	314.47	317.27	317.09	316.92	316.54	317.44	317.49	317.94	316.06	315.64	315.35	313.78	314.64	315.11
308.99	307.57	305.98	306.65	308.28	307.17	305.79	306.13	307.07	306.32	306.39	307.57	306.23	305.73	307.2	306.26	306.9	303.2	304.57	305.23	307.87	305.35	307.7	307.38	305.69	305.57	308.88	306.33	309.06	305.52	307.12	303.45	306.43	304.55	306.53	304.06	308.1	306.31	306.33	306.42	306.59	307.03	304.72	306.75	306.25	305.97	305.81	306.26	306.89	307.02
302.35	303.21	303.79	302.5	303.24	305.33	303.31	305.31	301.91	303.43	302.77	304.45	305.02	301.87	303.98	304.6	304.94	302.82	303.19	303.2	302.42	304.29	301.03	306.17	302.48	304.64	305.47	301.55	304.3	302.58	304.07	299.98	303.93	305.39	301.97	303.15	304.91	303.98	303.89	305.03	301.52	303.48	303.4	304.48	304.26	304.55	305.92	303.02	304.43	303.45
313.45	315.67	313.79	313.95	314.21	313.65	313.72	312.37	314.44	313.93	315.49	312.02	313.32	312.88	315.05	315.07	314.05	313.79	312.36	317.49	315.56	316.49	313.94	315.15	312.72	313.15	317.08	313.9	311.53	314.39	315.96	314.55	312.9	313.19	310.99	316.26	314.86	314.83	317.1	312.52	312.41	313.67	313.95	310.78	312.55	314.24	312.63	315.95	313.46	314.88
310.54	308.24	310.58	308.63	309.47	310.16	308.28	310.49	311.98	307.95	308.53	309.95	308.3	310.99	309.06	307.65	309.17	307.47	309.48	309.42	307.78	309.42	306.78	310.58	309.22	307.08	308.19	309.28	307.38	307.02	307.78	309.35	307.96	307.21	309.33	308.5	308.63	309.67	308.48	307.95	310.49	309.97	307.17	309.19	309.44	309.7	310.02	308.06	311.37	307.45
295.64	296.24	295.72	299.04	294.58	297.43	295.99	296.67	294	296.17	295.66	296.27	296.38	294.44	294.89	294.65	296.29	298.05	296.49	295.01	294.15	295.91	296.8	298.56	297.94	295.52	298.14	294.78	298.63	296.29	295.78	296.86	298.91	298.8	298.6	295.81	296.43	296.11	298.44	296.33	296.41	298.45	298.11	295.52	295.23	296.18	297.16	297.18	296.67	296.68
315.59	313.27	315.09	313.23	313.7	315.62	312.46	314.39	314.69	313.64	312.39	313.87	315.56	311.12	315.17	314.03	312.33	313.75	311.39	312.64	313.76	314.51	315.08	315.82	316.89	312.55	314.07	314.3	311.61	313.67	312.26	313.81	314.94	316.49	316.97	314.24	315.29	314.46	313.31	314	315.39	313.55	313.85	313.48	315.44	312.07	313.5	311.78	313.53	313.75
312.79	313.87	311.25	311.94	314.09	311.93	310.54	314.81	315.28	311.59	315.11	314.96	314.98	315.28	313.7	313.64	315.01	312.5	314.9	312.77	312.51	311.88	311.11	313.79	313.14	313.24	313.66	312.91	311.87	312.07	314.21	314.15	312.22	313.32	312.61	315.49	312.81	314.38	312.01	312.24	311.34	313.32	311.8	311.63	310.77	312.25	313.66	314.44	312.7	312.39
310.71	312.32	312.96	310.31	312.92	313.15	313.95	311.94	311.41	314.32	310.05	315.05	312.22	314.21	314.13	311.91	312.76	311.08	314.33	312	315.68	314.11	313.59	313.62	312.39	313.05	313.46	314.05	312.54	309.09	312.59	313.41	312.42	312.1	311.31	311.98	312.9	311.27	312.81	312.24	313.38	315.32	311.94	310.47	315.05	313.62	312.13	312.22	313.71	311.9
313.94	310.77	314.08	314.18	314.44	313.82	314.01	315.35	311.65	314.96	314.13	313.7	316.48	313.83	310.24	313.8	314.18	313.6	314.08	314.81	315.19	312.8	313.86	311.95	313.52	313.59	313.2	314.73	311.28	313.8	313.88	314.71	313.17	312.93	315.14	315.09	313.26	313.12	314.09	313.9	315.71	312.66	315.9	315.75	314.62	315.99	314.5	312.64	312.88	312.74
328.93	327.1	329.28	328.52	328.08	326.89	329.79	328.45	327.7	328.07	329.58	328.07	327.48	329.41	327.61	328.3	326.82	329.14	328.79	328.38	328.66	326.97	326.9	326.74	330.1	328.23	326.55	329.16	328.98	328.47	328.23	328.74	326.28	328.32	328.23	331.01	329.49	331.31	325.36	329.79	329.59	328.56	330.86	329.32	325.26	328.35	327.89	329.06	328.77	329.06
312.69	314.44	311.14	314.74	313.95	310.7	312.48	313.52	315.63	316.35	316.34	313.99	315.08	313.94	312.36	315.43	314.51	313.25	313.88	313.44	314.52	312.92	313.14	313.54	313.65	313.29	315.25	315.87	314.76	313.73	313.52	312.94	313.56	312.25	314.62	315.82	315.51	316.59	312.62	313.25	314.21	313.99	313.05	314.8	314.5	315.06	314.7	311.63	313.7	314.51
307.81	305.7	308.59	305.9	308.19	307.8	307.87	307.17	308.48	305.29	309.09	306.62	307.74	307.81	309.55	307.51	306.41	307.58	308.71	305.87	305.85	307.24	306.51	306.59	308.84	306.33	306.19	306.57	307.4	309.58	306.31	307.52	306.45	306.58	307.02	308.52	306.72	307.17	307.96	306.39	307.81	307.59	305.49	307.54	306.71	308.48	306.8	307.68	304.59	305.74
317.75	318.53	317.55	318.53	318.67	319.36	318.4	317.17	318.97	319.47	316.19	318.1	317.99	316.86	316.52	317.08	318.26	318.91	318.78	318.81	318.45	319.38	317.56	321.09	315.77	317.84	319.94	319.8	315.71	318.89	318.15	318.6	320.44	319.99	318.22	319.63	317.6	317.05	316.4	318.34	320.23	318.94	319.22	317.62	318.01	320.39	320.07	318.72	316.53	319.51
313.93	312.51	314.68	311.69	312.28	314.37	312.98	313.13	312.16	310.89	312.55	313.9	311.07	315.2	314.81	312.76	313.48	314	314.74	311.7	312.75	310.91	310.46	313.91	313.34	313.47	312.95	314.72	313.45	313.93	314.75	314.47	310.64	312.87	312.43	313.76	311.98	311.47	313.17	311.31	311.19	316.67	313.91	311.29	311.96	312.21	315.52	314.61	316.77	314.05
300.97	301.83	302.22	302.94	305.24	300.99	301.85	303.5	300.34	301.94	302.28	301.86	303.71	301.85	304.14	302.68	301.06	303.13	302.12	304.63	301.6	302.16	303	302.18	300.23	300.93	302.21	301.81	301.89	301.61	302.56	300.3	302.78	301.34	304.81	301.29	302.69	301.8	298.75	303.72	302.97	302.29	305.8	304.22	302.63	303.34	301.98	299.71	301.17	303.57
313.35	314.39	314.93	315.2	315.6	315.23	314.05	317.69	313.43	315.38	314.7	316.81	314.54	315.56	316.99	314.93	317.42	315.76	312.2	314.95	313.62	315.18	313.19	315.52	313.52	314.29	314.19	312.88	313.93	311.72	315.48	315.7	313.7	315.13	316.38	314.59	312.62	316.98	315.91	316.71	313.18	315.17	313.65	315.72	312.38	317.85	313.19	313.31	316.31	315.38
323.91	326.92	325.64	325.74	325.14	323.42	325.68	325.56	323.7	324.22	325.84	325.66	324.14	324.8	324.66	325.67	324.44	323.74	325.11	322.91	325.72	326.11	323.47	327.27	322.85	325.12	325.59	324.22	323.35	323.6	324.44	324.25	326.5	323.08	323.48	325.73	323.93	325.11	323.68	325.76	323.79	327.57	323.59	326.27	325.27	324.47	325.07	324.15	324.95	323.21
315.3	316.14	313.4	315.1	317.18	315.84	317.27	314.48	315.17	313.44	313.61	317.41	317.2	316.24	317.34	316.77	316.22	315.31	313.83	314.53	320.53	317.54	315.18	316.86	316.07	317.14	318	317.02	314.8	315.51	316.61	315.38	317.08	314.79	314.37	316.82	313.66	315.72	314.83	316.78	318.25	315.38	316.08	314.36	313.34	312.4	314.99	317.07	313.69	315.76
309.72	308.38	310.07	311.36	310.05	310.65	310.19	312.41	309.3	308.82	311.96	310.21	307	311.39	309.91	311.54	313.01	309.39	311.73	309.97	308.46	311.96	312.38	315.39	310.42	310.86	311.97	310.26	308.8	312.08	310.16	307.41	308.05	310.25	308.16	312.2	309.34	308.85	312.05	312.44	307.92	311.47	313.75	313.03	309.57	310.48	312.27	311.04	310.7	314.28
304.25	306.14	304.6	304.28	304.97	305.29	304.18	302.82	305.16	303.95	305.09	304.98	304.37	306.26	305.84	307.29	303.37	305.25	306.48	305.33	306.47	307.28	305.4	304.94	305.22	305.03	301.59	306.31	302.69	302.99	305.86	305.01	306.82	307.48	305.36	304.15	303.09	307.08	304.24	306.74	305.65	306.12	306.9	305.26	305.18	303.61	303.57	304.19	304.84	304.18
312.24	311.73	311.1	311.83	310.26	312.54	314.14	312.56	313.76	312.88	313.98	311.54	313.28	312.93	314.75	311.19	311.4	312.95	314	312.64	314.23	309.89	313.79	312.9	311.93	312.13	314.51	314.35	313.29	314.16	311.66	312.29	312.39	310.48	311.58	312.4	314.42	312.34	313.02	312.22	310.89	311.13	311.35	312.27	313.02	312.61	312.77	313.17	313.85	316.16
305.9	304.91	301.16	305.77	304.61	307.55	304.49	305.67	304.57	305.45	304.05	302.95	301.22	304.11	302.76	305.63	302.57	307.28	303.14	304.19	304.89	304.58	306.68	304.17	304.3	305.93	303.75	304.59	305.66	306.64	304.37	304.45	306.52	305.13	304.59	306.26	304.19	305.73	304.62	304.12	307.07	303.29	305.38	303.85	307.25	303.43	304.33	304.27	306.1	306.32
299.75	302.66	304.37	304.18	302.94	302.1	301.96	299.57	305.36	298.93	301.89	303.43	303.87	301.81	302.83	301.57	303.88	303.95	301.47	301.15	300.44	303.27	304.56	304.35	304.42	300.44	303.68	302.3	303.18	301.75	302.41	302.88	303.57	303.41	303.79	301.53	301.97	299.37	301.67	303.19	301.25	302.36	301.75	300.69	297.72	301.63	302.54	302.68	303.62	304.25
316.54	315.92	312.68	315.18	314.43	315.2	317.44	316.22	316.25	315.8	314.21	310.83	315.53	318.7	313	315.41	312.91	314.11	313.29	316.6	317.01	315.14	314.22	313.59	315.32	316.06	315	316.93	315.15	316.44	314.49	315.62	316.5	316.97	314.07	316.59	314.43	314.4	317.14	316.52	314.25	315.11	315.57	314.61	315.65	311.07	314.99	316.66	316.13	315.5
298.03	298.86	298.4	299.83	299.32	300.11	297.42	298.43	300.56	300.89	301.24	300.62	300.18	301.43	299.61	300.68	301.14	298.2	300.43	299.27	298.77	301.9	300.75	302.71	299.85	300.51	298.69	302.45	298.22	299.3	299.41	300.03	298.55	299.39	297.59	301.49	298.61	298.19	299.34	300.09	300.56	299.08	300.76	302.83	299.74	298.4	297.3	301.73	299.88	300.62
302.76	302.19	301.56	304.06	300.92	301.33	303.97	300.65	302.51	301.96	303.78	304.48	301.78	303.41	302.32	301.74	304.97	301.88	302.7	301.18	303.71	301.02	300.89	302.36	304.65	302.92	304.36	305.81	301.25	300.91	301.17	302.02	299.22	302.98	299.68	302.3	302.26	302.44	302.01	302.82	304.55	302.95	298.33	303.63	303.15	300.93	303.63	302.45	301.2	302.59
309.42	309.61	312.3	309.63	312.32	310.11	310.2	312.15	311.67	309.84	313.66	311.38	308.88	312.95	309.72	311.42	311.49	311.08	311.04	314.21	311.12	312.97	310.75	310.89	312.42	307.04	308.55	310.77	311.26	312.43	311.34	309.85	310.24	311.72	308.94	309.69	310.82	309.57	310.68	311.18	311.18	310.63	310.41	309.27	312.48	313.64	308.12	311.2	309.88	307.79
313.23	314.11	311.13	315.85	313.55	312.41	313.87	312.15	313.77	313.15	314.44	312.56	315.77	315.21	313.13	313.98	313.28	315.25	314.47	311.75	315.79	312.04	315.19	313.69	312.55	314.36	311.21	315.8	313.26	312.79	313.62	311.92	315.61	313.4	313.28	310.32	313.46	313.13	313.88	314.43	315.87	314.06	313.24	313.69	311.76	311.58	315.33	312.95	313.56	316.47
305.49	302.73	304.17	307.05	303.67	306.29	301.59	303.89	305.01	301.01	305.07	303.07	303.33	304.28	304.59	305.04	305.15	303.13	304.2	301.18	304.25	304.78	305.12	303.37	303.58	307.18	305.36	306.5	304.25	305.42	304.71	302.55	302.66	305.59	302.13	302.94	303.15	306.22	301.36	303.09	301.94	305.47	302.99	304.42	304.33	302.64	305.5	302.91	304.46	304.33
303.7	303.13	302.79	304.33	303.24	302.52	303.54	304.01	304.15	301.33	305.11	305.09	304.93	302.37	302.37	302.21	305.48	303.08	306.66	304.44	303.46	301.41	305.55	306.18	302.66	300.77	302.21	304.58	304.68	303	302.6	301.87	304.34	301.58	304.9	300.9	301.22	301.28	303.3	302.37	304.52	303.95	303.58	303.47	304.82	300.65	305.4	304.67	303.3	304.65
313.18	316.1	314.02	313.19	316.54	312.76	316.01	311.16	311.42	315.85	315.35	313.45	309.46	316.29	316.64	312.73	314.17	311.51	316.37	313.25	313.08	314.8	314.44	313.21	313.57	312.96	314.53	315.4	315.55	315.09	314.79	310.86	311.68	313.31	315.48	313.48	314.28	314.44	314.27	315.8	312.95	312.81	314.34	316.12	314.3	312.01	312.36	316.28	314.56	313.04
311.44	308.07	311.6	310.73	311.91	308.33	309.69	309.68	313.11	310.87	313.69	307.07	311.71	308.88	309.68	307.17	311.54	310.45	309.95	308.93	311.14	310.94	310.73	311.11	309.11	306.57	310.54	308.26	310.57	310.59	310.37	309.34	308.77	308.32	309.76	312.83	309.11	313.35	310.91	309.35	310.45	310.09	312.01	312.5	310.72	311.17	309.74	309.7	309.86	307.35
317.75	316.09	318.13	315.71	314.8	315.86	314.26	318.16	315.06	315.59	317.43	314.25	313.41	316.64	320.02	317.42	315.02	317.71	314.48	316.35	314.78	317.11	316.92	318.36	316.66	315.06	316.96	316.35	317.74	316.03	317.73	317.99	317.66	316.77	317.93	315.73	314.57	317.39	317.15	317.68	318.71	315.52	316.47	318.18	314.84	319.37	317.19	314.58	314.91	317.67
304.12	302.22	304.52	302.54	302.88	306.45	302.46	304.37	303.23	303.55	302.9	301.85	301.87	303.13	300.87	301.72	303.66	301.77	301.87	301.59	305.32	300.13	301.12	301.69	303.54	302.15	302.84	301.59	300.56	302.68	303.27	301.15	300.2	303.67	303.51	304.73	304.03	303.57	304.5	301.89	302.87	300.53	300.99	301.22	300.46	302.4	303.68	301.69	302.07	303
308.11	307.77	307.79	306.91	308.69	308.72	309.55	305.52	306.94	306.63	308.69	307.23	307.82	307.74	308.41	307.78	305.29	307.06	305.06	309.11	309.43	307.86	304.83	310.15	305.7	306.31	308.3	306.61	307.3	304.84	307.11	307.38	306.44	307.05	306.94	306.88	306.44	306.88	308.19	309.06	308.49	306.21	308.58	307.14	309.96	308.13	306.83	307.12	308.44	309.68
316.37	316.16	313.92	317.35	311.6	313.95	313.75	314.56	315.69	315.11	315.93	314.17	316.07	316.72	316.31	313.16	313.34	313.61	316.77	316.78	315.18	314.96	316.71	314.1	313.32	316	314.46	313.99	314.47	316.13	314.26	313.63	314.65	314.44	315.59	314.55	312.48	315.35	312.72	313.3	318.18	314.51	315.17	315.1	314.13	313.89	313.11	317.03	315.68	313.74
300.3	300.03	299.13	301.68	301.46	301.1	299.32	300.31	301.97	301.21	302.38	300.53	298.67	299.82	301.65	301.72	299.32	300.28	301.81	298.87	298.29	300.77	300.72	300.22	300.48	298.49	300.25	300.26	299.65	300.33	298.46	298.88	299.37	298.49	297.69	300.2	300.22	302.35	300.34	300.71	298.05	300.22	297.52	299.01	299.45	298.62	300.54	298.61	299.1	297.56
306.21	303.8	304.15	301.5	301.65	302.31	302.4	301.46	304.31	305.94	302.87	301.04	301.72	302.67	303.26	304.19	304.91	304.11	303.64	300.51	304.28	300.56	302.77	304.22	304	303.99	303.33	302.58	304.15	305.86	303.21	305.01	303.3	303.06	304.44	301.33	302.3	302.94	303.4	302.67	302.63	304.64	302.67	300.86	305.92	302.18	302.13	304.57	302.96	303.71
318.05	321.68	319.84	316.92	317.91	317.35	320.6	317.78	317.69	318.29	318.94	320.64	318.82	318.54	318.59	317.76	317.44	320.35	320.05	317.62	317.69	316.88	318.69	319.76	318.91	320.79	317.88	317.68	319.93	319.62	318.04	317.68	317.96	319.46	318.56	318.05	319.93	318.47	319.49	315.37	320.36	318.83	319.05	319.05	316.85	318.99	317.05	319.81	319.26	318.52
314.03	313.49	311.84	314.1	315.53	311.12	313.14	312.77	311.94	315.02	309.94	311.89	310.59	314.19	313.35	316.21	314.07	313.93	311.77	313.23	314.1	313.06	315.34	313.66	314.71	310.68	309.74	312.52	313.67	312.7	314.8	315.85	311.17	311.19	313.6	312.5	311.7	311.21	314.08	313.81	312.61	312.19	310.45	314.67	312.08	314.2	313.7	314.09	312.38	311.49
319.83	316.67	318.95	315.37	318.34	316.51	317.36	315.66	317.55	321.05	318.13	318.81	318.9	319.17	317.57	319.63	316.52	317.79	316.93	317.26	316.46	319.14	315.27	317.41	318.32	314.97	314.09	318.67	317.83	315.66	317.15	319.77	316.7	318.08	316.7	315.8	318.51	318.19	318.62	317.93	316.26	317.92	315.87	318.9	319.22	314.33	317.66	317.18	317.7	317.64
313.07	316.76	313.45	313.4	314.05	313.3	315.8	312.55	313.41	314.08	314.67	315.33	314.27	314.64	314.07	313.48	314.74	312.37	315.47	316.18	313.77	312.08	312.19	312.53	314.03	315.45	313.76	314.8	314.22	313.07	314.13	314.24	313.55	312.55	313.85	313.88	313.39	314.77	313.82	312.48	316.08	315.28	313.49	313.21	313.25	314.4	312.97	314.17	313.2	313.24
316.21	318.12	312.14	312.44	311.3	312.59	314.44	312.97	314.07	312.66	312.28	311.19	311.86	314.22	311.36	313.96	311.73	312.04	313.51	313.77	312.7	312.41	314.07	313.4	314.28	310.82	312.27	313.96	313.15	313.44	312.71	314.65	313.67	312.98	312.18	313.2	311.77	311.86	310.72	312.61	312.9	313.7	311.8	315.59	313.68	314.27	314.84	312.07	312.72	315.4
326.85	325.93	330.25	329.67	327.11	327.84	326.56	328.6	325.21	328.49	327.08	330.05	326.23	329.27	325.7	326.81	329.55	326.25	325.03	329.1	327.2	328.32	328.87	327.48	327.38	324.48	327.01	327.2	327.27	327.05	328.61	327.48	327.32	331.54	324.88	328.44	328.65	326.96	328.92	327.21	325.68	328.3	325.74	328.59	329.52	330.07	325.13	324.65	327.46	329.43
303.76	303.37	304.29	302.94	302.51	304.25	303.15	305.96	302.07	302.55	300.39	302.39	302.49	302.56	301.72	303.68	302.52	304.31	304.41	301.57	303.64	303.06	302.93	305.75	301.67	301.47	302.25	301.69	303.35	303.59	301.09	300.32	304.5	304.72	304.25	303.09	303.7	299.77	305.28	301.75	301.68	300.99	305.69	302.08	303.76	302.69	301.08	302.94	302.83	302
295.6	293.86	295.1	290.7	295.88	294.96	296.36	293.94	296.04	297.46	295.28	295.13	296.16	297.44	295.17	294.25	295.84	294.39	295.84	295.58	297.82	293.62	295.01	294.52	294.58	294.36	295.78	294.82	295.62	293.36	295.57	294.18	294.47	295.6	295.4	296.21	294.31	296.01	295.31	295.58	294.45	295.06	296.12	295.47	295.72	293.63	295.41	292.44	294.57	296.28
316.71	314.04	315.9	314.38	315.4	315.38	312.29	316.28	312.65	314.35	315.96	315.71	314.13	314.22	314.07	313.19	316.55	315.58	312.81	313.58	315.67	314.15	315.15	315.46	314.61	316.47	314.28	314.08	317.65	315.91	314.1	316.14	314.05	315.13	318.38	315.16	316.88	316.28	316.09	313.19	315	313.83	315.03	315.29	315.49	313.62	314.49	317.68	314.79	315.05
316.97	314.79	315.03	316.86	319.44	318.44	316.46	316.41	314.51	315.67	316.5	315.76	316.19	315.68	316.4	316.63	316.26	313.97	318.4	315.68	313.42	314.58	314.92	315.84	316.31	317.65	315.62	316.22	315.04	316.19	316.48	315.5	319.64	313.27	318.49	316.26	314.06	315.44	316.02	315.59	317.62	316.3	317.25	313.36	316.8	313.99	316.66	317.19	314.92	316.61
311.35	314.29	313.19	312.23	312.79	312.73	313.5	313.28	313.18	314.65	311.56	313.1	311.21	311.79	310.59	313.12	311.59	313.28	315.7	311.54	311.32	310.39	311.05	312.82	313.27	313.46	311.75	312.85	314.13	312.54	312.91	312.77	314.67	314.52	314.6	312.46	310.63	313.36	313.58	313.28	312.62	313.16	312.21	314.16	313.35	312.5	312.16	312.56	310.99	313.02
314.84	315.64	313.39	310.65	316.4	312.86	315.74	315.1	312.71	312.17	313.2	313.09	314.43	314.98	315.47	313.44	314.91	314.85	313.88	312.24	312.03	315.98	315.37	314.07	313.37	313.37	313.3	315.04	316.48	312.9	314.29	313.72	314.04	315.62	314.36	314.23	313.85	314.75	315.17	312.92	313.56	313.89	313.59	314.67	313.69	315.16	313.67	313.75	313.25	313.01
315	315.28	317.39	314.95	313.96	315.34	313.12	316.43	315.36	315.08	314.29	313.93	314.28	315.43	313.38	312.65	314.39	313.81	314.13	313.74	316.66	313.59	316.73	316.33	312.84	312.68	312.81	314.43	313.28	312.96	314.83	312.49	316.89	315.5	314.77	314.78	315.27	315.06	314.15	315.11	313.5	314.63	312.45	315.22	310.39	312.57	315.84	312.55	316.68	313.94
323.29	323.65	323.88	324.41	323.41	324.63	324.55	324.87	324.71	326	325.66	323.77	323.25	323.94	323.04	324.24	320.23	326.44	323.91	325.03	324.72	327.27	325.59	323.63	327	325.77	325.17	323.55	325.66	324.86	323.57	325.08	323.76	324.29	324.62	322.37	323.65	323.98	324.39	324.69	324.73	324.08	324.48	322.08	325.81	325.12	324.04	324.61	322.58	324.95
296.98	297.99	298	296.11	296.91	297.52	296.27	297.19	295.49	295.62	295.65	296.45	297.01	297.59	295.89	296.86	297.26	297.09	296.97	297.13	297.94	297.16	297.28	299.28	297.46	297.72	296.17	295.06	295.65	296.58	297.06	299.2	295.39	296.98	298.53	295.57	296.73	295.53	295.68	294.52	297.14	293.45	296.14	296.07	295.76	295.38	299.89	298.34	297.64	296.27
301.74	298.98	299.07	301.75	299.52	299.53	299.76	301.26	301.04	298.96	300.72	299.06	299.91	300.53	298.45	300.41	297.76	300.49	300.27	301.84	300.58	298.62	298.33	300.63	298.57	299.42	300.14	298.91	302.31	300.84	300.17	300.34	300.35	298.93	301.24	299.94	298.59	300.34	300.09	299.11	300.89	298.99	300.94	302.36	300.59	298.41	302.68	300.24	300.4	300.17
295.65	293.9	297.06	294.12	292.99	293.05	295.07	294.01	293	293.66	295.63	296.33	293.07	293.35	295.71	294.65	294.19	295.22	294.03	296.35	296.14	294.5	296.48	295.67	295.46	297.42	292.56	293.71	294.3	292.97	294.95	294.89	294.26	296.13	295.11	295.56	293.15	293	294.56	297.24	292.74	292.7	296.7	294.77	295.38	295.62	295.96	296.18	296.65	293.75
299.55	300.93	300.94	299.58	301.26	300.74	296.94	300.3	300.12	299.47	299.97	300.44	300.68	300.46	301.49	299.34	298.69	300.14	301.34	296.67	298.79	299.92	302.19	299.88	298.67	299.51	300.94	298.44	302.49	301.44	297.9	300.63	301.68	296.32	299.69	298.73	301.73	299.58	298.38	300.3	298.15	301.01	300.45	299.39	299.41	301.75	301.18	299.02	299.31	302.08
304.63	303.21	305.41	304.43	305.03	304.33	307.98	307.05	305	306.99	306.47	305.96	306.89	307.07	305.7	304.34	303.82	306.34	304.45	305.13	307.2	307.11	305.9	303.89	308.16	305.15	305.45	304.53	303.89	304.71	307.89	304.1	305.36	306.44	305.83	304.26	306.13	306.14	303.99	306.32	304.26	304.15	305.51	307.03	306.93	304.51	306.54	304.59	307.87	306.47
312.17	311.29	310.94	308.47	312.7	311.95	311.21	312.83	311.48	309.01	310.6	313.53	310.72	312.69	313.93	311.25	310.72	311.72	311.79	311.28	310.18	311.46	311.14	312.87	310.63	309.88	311.2	311.59	310.21	308.8	312.09	309.93	311.86	311.54	312.97	310.14	311.04	311.72	311.52	310.92	310.84	311.45	308.82	315.12	312.4	312.11	307.76	311.34	310.25	310.97
317.18	318.69	317.52	316.35	318.99	315.01	316.63	317.23	316.88	317.31	318.2	317.96	316.37	317.33	316.36	314.49	316.59	315.6	316.93	316.19	318.58	317.73	317.71	317.6	315.39	318.67	314.99	314.65	317.18	317.57	317.1	316.4	316.48	316.51	316.45	319.37	315.93	314.81	315.06	315.15	315.27	317.02	314.9	316.81	315.31	314.74	315.41	315.59	314.93	320.58
328.44	329.43	328.99	329.08	325.38	328.57	331.86	329.17	328.99	329.56	327.19	330.77	329.27	327.67	326.63	330.25	327.88	328.72	327.08	329.06	330.89	327.88	327.25	329.42	327.8	328.49	330.89	327.7	328.24	329.68	327.29	330.04	328.3	327.61	330.14	328.83	330.3	325.24	327.42	326.93	329.32	328.52	328.48	329.51	328.81	326.84	329.7	329.58	329	327.57
314.78	313.06	314.56	314.3	316.26	311.9	313.56	315.59	314.54	314.03	315.95	313.96	314.37	311.6	311.59	312.04	311.4	313.15	314.66	315.1	313.99	315.35	315.64	314.75	313.45	312.14	314.49	312.93	314.52	315.67	313.94	312.48	315.46	311.83	314.72	314.57	314.3	315.48	313.76	313.14	312.45	313.1	314.83	314.94	315.95	314.3	312.57	313.14	314.76	316.23
313.49	312.86	314.07	314.47	315.26	310.73	311.92	311.35	314.44	312.01	311.14	313.39	313.81	311.31	312.1	313.68	312.56	313.87	314.57	311.65	313.97	313.52	311.88	311.07	311.92	314.32	313.61	313.42	312.64	311.68	312.61	312.61	312.5	314.64	316.14	313.68	310.51	312.32	312.48	313.99	312	312.22	311.81	313.25	314.1	315.05	312.26	312.16	314.23	313.21
293.17	293.66	296.51	296.24	295.13	295.61	294.51	298.07	295.72	295.1	294.98	292.4	293.96	294.95	294.15	294.35	292.38	297.13	294.48	294.58	295.66	296.69	296.64	296.64	294.97	295.18	294.78	294.97	293.52	294.8	295.3	296.7	293.87	294.43	292.66	294.52	295.92	294.6	295.43	294.52	295.35	296.55	296.56	295.44	295.52	293.49	293.54	294.23	296.52	295.71
314.82	315.19	317.59	314.96	314.73	314.74	316.4	315.84	312.19	312.24	315.01	317.42	313.65	314.41	314.68	313.89	315.73	314.32	314.82	311.92	314.76	316	312.76	316.3	313.6	314.44	315.69	313.07	312.57	314.73	313.04	316.51	315.05	313.43	313.31	314.65	314.3	315.76	317.64	315.21	315.43	314.68	314.19	313.21	314.49	315.17	314.04	314.46	314.2	317.22
310.35	310.76	310.9	309.52	308.17	310.96	310.94	312.79	309.83	308.34	310.8	306.42	308.46	310.44	308.6	310.96	308.17	308.34	307.54	310.92	310.59	311.19	311.29	310.15	311.28	310.2	312.1	310.91	310.32	309.56	309.38	308.3	309.87	309.28	310.5	311.98	309.83	309.73	310.18	309.81	308.54	311.44	312.66	310.43	309.28	310.17	309.79	312.79	310.74	310.68
316.85	314.08	314.19	313.97	313.63	314.92	314.01	315.75	313.66	313.59	313.38	313.77	316.82	313.08	314.47	313.76	313.44	314.8	312.81	315.1	315.85	316.73	314.46	314.99	316.83	314.63	315.07	313.37	314.91	315.38	315.64	316.38	316.51	314.52	314.97	313.18	314.47	315.1	316.57	314.73	314.3	316.01	314.41	315.47	316.73	314.69	312.48	315.16	314.82	313.08
314.13	316.21	316.68	314.76	312.34	318.88	314.01	316.58	316.68	315.45	316.03	313.77	317.02	316.63	313.83	317.46	314.61	314.24	313.06	313.86	312.86	313.92	313.15	315.1	311.98	314.93	318.67	315.23	313.75	315.75	315.34	315.33	316.36	313.94	315.49	315.51	314.09	313.74	314.05	316.02	315.38	314.7	315.02	316.61	314.39	314.46	315.59	316.02	313.2	315.36
306.37	305.53	305.88	304.16	304.71	305.85	306.18	306.02	302.34	306.31	304.19	304.32	305.93	305.54	303.92	306.74	306.08	306.23	305.45	303.7	306.1	303.29	304.69	303.89	303.98	306.25	303.88	304.7	304.61	302.86	304.88	305.2	303.76	305.35	302.49	299.62	306.6	305.86	304.82	300.74	303.76	302.8	307.08	303.81	306.48	307.08	302.76	306.71	305.38	304
302.89	300.74	303.54	302.52	301.73	303.5	303.61	302.57	300.81	302.43	300.6	303.3	304.41	302.04	304.28	301.58	305.03	303.33	303.14	300.71	302.52	303.37	303.06	303.33	303.49	302.55	303.72	302.93	301.69	303.1	301.98	300.21	300.24	303.21	302.4	302.07	302.02	301.82	298.08	301.18	303.98	302.07	302.78	302.31	301.97	302.26	303.29	303.05	305.79	304.37
330.99	325.79	327.3	327.5	327.02	329.82	328.68	329.43	326.12	328.67	326.03	325.99	325.82	328.44	324.59	326.79	329.84	326.93	327	326.8	328.33	327.01	327.27	330.17	326.41	331.61	328.07	328.31	326.34	327.81	329.52	326.07	327.2	327.98	328.06	327.6	329.19	327.91	328.24	327.6	327.98	328.19	325.31	326.55	329.38	327.14	325.32	326.94	327.56	330.26
293.21	296.7	293.14	293.57	293.03	295.22	293.87	292.59	293.36	296.13	297.13	297.33	294.39	295.13	296.27	296.53	293.13	294.32	295.39	293.22	295.03	296.42	296.2	293.98	295	296.12	294.74	292.46	294.92	296.1	295.36	296.39	294.07	293.89	294.84	292.61	296.98	293.22	292.34	295.87	295.15	296.81	293.16	296.94	294.4	294.27	295.39	295.14	294.93	296.26
305.06	305.75	306.3	306.29	306.29	306.11	307.87	304.47	307.85	303.58	307.17	305.21	309.31	306.59	305.12	306.98	306.98	307.03	303.52	304.79	305.2	306.99	305.94	305.16	304.27	304.89	303.46	306.8	306.51	305.91	305.34	305.31	305.53	304.92	306.1	304.25	305.47	308.64	304.12	304.95	306.05	303.19	304.62	304.08	305.94	304.5	305.2	306.38	304.84	304.04
304.45	305.4	307.1	305.22	306.51	302.63	305.95	306.61	306.82	307.54	306.36	306.17	304.98	306.23	306.23	307.32	304.69	304.67	306.84	303.13	307.3	305.53	307.33	308.69	306.31	305.72	306.84	304.43	307.06	305.35	307.07	305.64	304.3	306.53	305.74	305.85	303.15	306.7	305.47	307.59	306.33	305.89	307.13	305.2	303.27	306.76	305.43	304.24	308.69	306.76
309.03	310.89	306.96	309.91	311.3	311.3	311.13	309.86	310.53	309.38	309.53	312.79	310.05	312.17	309.05	312.42	312.96	307.41	308.6	308.91	312.48	312.23	311.48	310.67	310.63	310.52	311.95	310.36	309.84	308	309.92	307	311.14	309.22	311.68	310.7	310.58	309.17	309.23	311.16	310.67	311.65	309.15	312.24	313.24	309.73	309.63	309.39	313.78	307.98
300.98	301.06	300.47	302.83	300.3	299.79	302	302.14	302.38	302.21	303.35	301.27	301.07	301.78	302.94	302.42	301.51	301.56	301.65	299.5	302.49	301	299.74	299.16	299.58	298.98	301.62	301.57	301.16	301.36	301.29	301.6	304.37	299.25	301.81	301.72	302.75	300.21	300.61	299.23	300.94	300.82	301.39	300.61	301.79	300.94	298.97	303.07	300.79	299.62
312.96	314.76	315.31	313.52	311.84	313.86	314	314.14	313.35	314.14	314.82	313.23	309.16	313.79	313.42	313.66	314.35	310.67	314.88	312.72	314.53	314	311.49	313.07	313.79	312.92	311.71	312.29	312.45	311.27	310.95	312.6	312.26	311.17	314.74	313.1	312.98	310.31	312.85	311.5	312.49	313.17	310.84	313.54	312.03	313.15	311.32	312.25	313.83	314.1
316.15	318.69	314.6	317.58	316.32	317.55	314.39	312.61	316.79	318.41	315.29	317.24	315.25	314.32	318.91	315.95	317.76	314.48	313.1	316.12	315.57	315.95	315.38	315.37	316.04	315.38	313.62	316.52	314.25	317.38	317.11	316.39	316.7	313.88	315.9	312.34	317.3	317.08	316.93	317.27	315.35	319.22	316.28	316.05	317.68	317.17	315.01	318.12	316.59	313.67
303.8	308.63	305.73	306.81	307.69	307.04	307.06	306.25	306.47	306.09	304.68	306.12	305.49	305.85	306.64	306.22	306.8	306.1	308.71	303.96	306.68	308.27	304.07	308.67	308.08	305.68	305.8	306.54	305.85	306.33	305.98	304.3	307.5	306.15	307.98	308.81	307.52	306.43	305.63	306.27	308.81	303.26	308.08	302.59	307.54	308.24	306.01	307.94	307.4	304.62
302.61	304.44	305.79	306.4	302.03	303.92	303.42	302.49	304.42	303.99	303.38	303.63	303.72	302.03	304.98	303.07	302.45	303.33	302.07	301.61	303.49	303.83	304.44	305.31	304.05	302	301.91	302.35	303.29	302.64	305.62	304.37	305.64	303.2	304.95	303.53	305.06	302.79	303.94	305.14	302.03	303.68	303.64	303.65	301.02	299.83	302.33	302.56	303.5	304.7
302.36	305.66	303.12	304.44	301.08	301.21	303.33	302.07	305.27	303.95	302.63	304.4	303.97	302.47	302.44	305.03	303.75	304.4	303.95	303.49	303.8	302.88	302.6	304.75	303.56	304.06	302.84	303.02	306.44	301.68	301.82	303.11	304.23	304.19	302.01	302.9	300.96	302.76	302	303.21	304.65	304.29	303.79	305.08	305.74	304.6	300.89	304.77	302.28	304.51
315.4	314.26	316.14	315.38	314.21	314.72	313.89	314.95	314.94	314.19	311.54	314.91	314.18	314.38	314.31	311.51	314.68	312.78	312.71	313.54	315.27	315.01	314.31	313.85	314.68	313.74	316.1	312.36	312.87	313.14	316.55	312.48	315.6	313.4	315.48	313.37	315.14	315.03	314.71	313.24	314.28	317.32	313.89	317.42	313.38	312.87	316.19	314.45	315.74	314.76
294.49	295.32	291	293.39	295.11	294.25	293	293.22	294.46	292.52	293.97	294.88	294.61	295.88	292.95	293.64	292.3	294.25	292.37	294.51	292.8	294.75	293.74	291.59	294.18	293.81	293.17	294.41	294.23	296	295.65	294.83	295.48	295.26	293.36	296.61	294.61	295.15	294.21	296.23	294.22	295.7	295.59	293.1	293.66	292.72	291.69	294.08	295.85	295.18
330.35	328.23	325.93	329.29	328.56	328.57	327.27	327.5	328.93	328.63	327.95	327.84	326.4	327.63	324.63	327.89	325.14	328.35	328.03	328.59	329.47	327.77	328.27	329.47	330.22	329.06	326.96	326.27	326.27	327.99	327	328.18	326.01	329.35	329.92	327.54	326.93	329.31	327.06	326.56	328.43	324.56	327.36	329.72	328.09	326.68	327.69	327.52	328.14	330
301.78	304.07	302.74	302.91	301.3	303.53	302.6	301.94	303.35	303.18	301.46	301.78	300.96	302.38	299.45	297.93	301.23	300.04	304.51	304.21	302.86	303.09	301.52	302.17	303.57	299.35	302.52	302.4	302.27	303.54	303.17	302.69	302.58	301.86	303.59	300.71	300.52	302.61	301.51	302.72	303.42	300.56	299.46	301.46	300.79	304.69	301.95	303.67	302.71	303.68
306.75	300.43	303.66	304.73	304.51	303.52	306.19	304.43	307.78	303.73	306.62	304.43	303.06	303.77	302.81	305.75	302.9	303.85	303.49	304.33	304.35	306.91	304.43	303.51	304.63	304.1	303.91	304.83	304.18	303.12	303.01	303.92	303.73	303.69	304.78	305.25	302.63	302.89	305.92	306.18	303.77	303.95	304.01	306.66	303.87	302.13	302.18	305.01	305.47	306.35
314.63	313.1	314.1	313.56	318.01	314.61	312.69	315.75	312.44	312.13	315.62	313.78	314.2	315.18	312.49	315.92	315.55	315.24	313.33	313.79	315.41	315.24	315.07	315.29	314.95	315.84	312.71	315.13	311.7	314.84	317.08	314.06	316.27	314.9	317.1	316	310.84	313.28	316.8	316.32	313.15	314.07	316.46	314.57	315.23	311.75	316.49	315.55	314.32	312.75
306.84	303.23	303.82	305.59	303.13	304.59	302.72	303.38	305.26	303.07	303.39	302.64	305.08	303.6	305.64	304.53	305.78	305	305.16	307.75	305.32	304.94	303.35	304.92	303.91	305.84	304.87	307.81	304.67	305.01	304.52	302.03	303.72	305.81	303.57	304.28	305.88	305.19	304.93	302.28	305.11	307.6	303.34	305.29	302.89	305.58	305.93	303.17	303.98	302.21
302.63	305.12	307.25	304.84	304.06	305.07	303.26	304.13	304.73	304.19	306.2	305.81	307.4	303.7	305.12	305.6	303.51	305.91	305.53	306.02	305.74	306.3	304.36	306.86	305.14	303.04	305.88	306.13	304.3	306.78	304.31	304.26	307.13	304.71	306.98	302.73	305.01	305.2	305.34	303.05	301.37	303.63	305.36	304.32	305.49	303.88	306.61	301.54	304.92	302.15
317.66	318.7	316.59	317.67	318.88	315.88	318.77	317.34	317.46	316.98	316.87	317.27	317.96	318.18	316.76	315.95	316.15	318.11	317.3	315	319.72	320.12	317.38	318.11	319.32	318.09	316.16	316.34	318.26	318.76	316.41	317.51	316.03	318.63	316.98	316.65	317.32	316.93	316.39	314.73	316	316.26	319.75	317.97	318	315.88	316.04	317.34	318.77	317.57
313.49	314.96	313.43	312.74	312.6	309.7	313.84	313.7	313.3	312.4	314.95	314.19	313.26	310.94	311.75	313.89	315.8	315.61	312.59	312.03	312.58	314.24	312.48	313.46	311.71	313.44	310.86	313.4	314.67	314.54	314.01	313.85	312.95	313.01	312.64	312.74	312.34	315.32	311.73	310.64	310.27	313.29	312.1	314.74	312.66	313.7	312.27	311.12	315.28	315.02
315.71	312.71	314.03	312.08	311.89	313.49	311.08	311.49	316.23	313.4	311.9	309.59	314.95	312.85	312.55	312.97	313.83	314.48	312.08	312.16	313.9	313.02	312.7	313.67	313.05	312.85	313.25	313.7	310.91	313.62	314.23	316.94	313.8	311.75	311.92	314.51	311.6	312.63	312.61	314.17	313.66	312.31	310.87	311.99	311.66	313.99	312.83	312.64	315.18	313.85
326.64	325.85	328.31	325.91	327.12	325.84	326.8	329.34	330.45	327.55	329.07	327.82	327.71	328.16	325.79	328.16	324.31	328.92	327.48	328.03	329.2	327.43	327.07	328.44	327.92	327.64	327.68	328.3	327.61	327.07	325.89	328.94	328.52	324.8	327.67	326.17	327.31	328.45	329.64	328.03	326.26	326.65	329.24	327.75	328.01	328.52	328.09	326.79	327.13	327
302.17	303.67	302.46	300.11	300.96	301.76	302.21	303.71	301.4	303.5	302.66	302.98	301.89	302.03	301.22	300.98	301.05	299.38	303.93	304.19	305.04	298.45	300.59	302.94	303.67	302.64	302.65	301.04	303.3	302.65	301.05	303.19	302.09	303.67	302.68	302.89	301.85	302.5	303.7	302.73	300.85	301.29	305.71	302.96	298.71	302.58	305.51	302.4	301.08	300.56
313.78	312.85	313.11	315.74	314.56	312.3	312.42	315.89	312.44	316.15	312.82	312.43	311.7	316.68	312.7	310.36	313.46	311.94	312.83	311.47	313.57	312.23	312.68	311.05	312.04	314.95	314.29	311.76	311.58	313.03	314.56	313.68	312.98	311.38	312.38	314.65	311.76	313.48	315.29	309.27	313.41	311.89	312.9	313.06	313.06	312.08	312.27	315.21	312.24	312.8
313.05	317.96	314.8	315.59	314.69	317.94	317.15	315.56	318.56	313.29	318.01	315.45	314.28	314.23	315.97	318.02	313.53	315.3	312.98	316.38	316.15	315.08	316.31	316.33	315.4	316.35	315.97	315.5	317.48	317.28	316.67	317.54	316.6	317.77	315.4	313.4	317.52	316.81	315.86	315.49	318.83	313.88	316.05	316	315.11	315.62	315.68	316.31	315.2	315.2
295.22	298.37	294.34	298.24	295.98	296.39	293.28	298.65	297.23	298.86	295.54	298.69	295.36	298.88	295.97	294.94	297.61	292.11	296.96	297.83	298.84	294.57	299.87	298.72	298.27	296.2	298.99	296.39	296.86	297	294.78	299.84	299.17	298.12	297.64	295.88	296.01	297.14	297.08	295.28	297.44	299.62	296.79	296.36	295.73	294.42	298.13	296.46	296.33	298.72
306.37	306.22	305.17	307.32	305.87	305.08	306.76	306.45	306.64	306.97	305.83	306.48	307.34	307.32	305.14	307.84	307.72	308.44	306.94	306.24	306.22	307.52	306.56	308.99	305.88	306.94	305.99	309.19	304.16	306.44	304.6	306.33	303.71	304.82	307.66	306.45	305.87	306.39	305.77	306.32	308.09	308.37	306.76	307.48	307.86	306.85	305.87	307.01	303.98	307.63
312.55	313.38	314.6	314.04	316.77	315.5	312.88	312.32	316.15	313.55	314.83	314.84	312.34	316.16	315.98	312.7	313.38	311.89	313.74	311.97	313.8	315.07	312.67	312.79	313.36	311.82	313.64	313.74	315.12	312.83	315.08	313.91	315.23	313.81	315.65	313.7	314.99	313.75	309.73	315.29	311.33	312.94	314.45	314.44	314.79	313.88	316.86	317.11	315.37	313.65
315.24	312.73	315.18	315.49	313.38	315.61	316.5	314.49	314.97	316.2	315.06	317.9	314.72	312.08	312.03	316.32	315.05	313.28	316.02	315.02	315.01	315.72	314.83	315.71	311.92	314.4	316.37	314.98	312.78	315.6	317.33	312.87	315.61	315.13	315.36	314.12	315.7	315.62	315.3	313.3	318.28	315.74	317.89	316.4	314.86	315.44	312.97	312.94	315.14	313.71
315.65	314.19	312.89	316.74	312.49	314.5	314.37	312.57	314.79	313.99	315.15	315.11	312.59	314.04	312.25	311.26	315.47	312.26	314.75	313.85	313.66	315.64	311.27	314.45	313.68	314.2	313.07	313.64	315.23	313.22	315.5	314.95	312.63	315.08	313.35	312.28	315.02	314.17	311.86	313.94	313.66	314.89	314.24	313.72	313.61	313.65	313.62	315.16	312.47	314.17
304.02	303.01	305.38	301.42	301.44	304.41	301.85	301.88	301.02	304.33	302.19	299.95	300.26	300.77	300.64	302.3	303.34	299.19	303.67	302.99	302.13	302.47	303.85	302.43	300.47	302.8	299.71	300.72	303.19	302.08	303.82	302.41	302.87	304.7	304.58	300.72	298.61	303.87	301.94	303.61	303.11	301.48	302.61	299.14	301.53	306.39	306.62	300.07	300.35	302.59
309.85	313.46	310.93	312.41	311.79	312.8	312.76	312.41	311.83	314.54	309.82	315.19	311.51	313.35	314.76	312.23	312.36	312.85	311.31	312.64	313.5	313.08	313.42	312.96	312.89	311.49	314.7	311.88	313.03	313.58	313.72	313.97	314.18	310.29	312.51	313.55	312.63	311.39	312.36	315.81	315.87	311.19	311.52	310.22	314.33	314.69	314.06	313.35	312.62	315.14
306.55	304.38	306.69	305.63	304.37	303.11	306.71	305.1	305.18	305.61	305.53	304.39	304.88	303.01	305.7	302.21	305.18	308.16	303.49	304.54	305.75	308.39	306.29	303.91	307.16	307.71	302.99	304.97	306.43	306.99	304.38	305.69	306.53	303.13	304.05	305.91	307.28	305.52	302.74	304.23	305.97	305.96	306.29	308.44	305.82	305.77	305.14	302.47	305.62	304.33
303.38	304.02	301.68	303.4	303.23	303.81	302.78	303.96	301.68	301.35	303.53	303.79	303.71	303.8	302.38	303.28	304.81	301.53	303.66	305.06	300.75	302.92	303.68	303.04	302.26	302.09	300.84	303.02	301.72	301.93	302.51	303.2	302.13	306.06	301.12	303.44	301.45	304.29	302.65	303.03	301.32	301.39	302.86	304.16	306.09	304.25	302.55	302.79	302.79	303.4
295.23	294.38	293.01	293.48	294.95	292.52	292.63	292.92	295.67	295.97	291.11	295.88	295.63	294.92	294.24	296.73	295.5	294.89	295.61	295.48	297.15	294.54	295.28	294.11	296.14	292.8	293.7	294.34	295.26	295.17	296.26	295.59	293.16	295.11	294.11	295.24	295.76	293.85	297.3	295.11	295.75	297.67	296.31	295.32	294.95	295.91	295.39	295.31	293.83	296.16
305.08	300.6	298.4	303.39	302.44	300.34	300.87	305.76	301.54	304.37	302.28	302.34	304.03	301.53	302.72	301.38	303.42	303.38	301.87	304.33	302.14	299.76	304.07	302.01	303.01	301.92	303.45	302.16	302.74	303.69	300.49	301.57	301.39	301.54	301.55	302.32	305.54	303.2	301.5	303.36	304.64	300.5	304.91	300.25	302.77	305.34	301.85	303.29	303.65	303.7
318.14	317.7	315.65	315.91	314.85	318.8	315.97	318.83	313.63	315.09	316.14	317.01	317.4	313.93	313.42	317.42	317.87	316.99	314.24	314.04	315.01	317.65	317.12	314.4	316.47	312.43	317.38	316.85	317.85	316.89	318.42	314.4	316.21	314.78	315.94	316.09	318.21	315.26	316.49	316.82	317.82	315.21	315.98	316.71	315.58	315.36	316.06	315.31	315.39	317.84
295.85	295.22	296.51	294.12	295.31	294.99	295.89	295.04	296.3	293.67	295.13	295.62	295.23	294.65	295.08	295.65	294.45	293.23	296.89	292.71	295.32	295.83	295.79	295.53	295.17	294.9	296.17	295.62	293.83	297.05	294.57	292.11	296.95	297.39	295.75	293.13	292.19	296.4	294.09	295.57	295.99	296.14	293.24	294.38	296.18	292.8	295.41	294.93	294.69	294.68
299.8	298.55	300.19	300.08	302.33	300.04	301.28	301	298.69	301.75	300.85	300.26	303.85	298.47	300.94	299.27	297.89	302.45	302.6	302.8	299.03	301.5	300.62	298.14	302.41	300	301.21	300	302.5	301.25	297.17	300.77	301.37	300.33	299.81	300.89	301.24	300.23	299.85	302.34	301.63	302.65	301.14	302.13	299.11	301.71	301.99	300.27	301.2	301.79
306.27	305.99	305.84	305.64	305.71	303.02	307.05	306.35	304.41	305.55	304.26	303.99	304.75	307.69	306.11	302.93	307.15	303.06	301.79	305.09	304.38	304.29	306.48	305.96	304.54	304.66	304.57	306.7	304.16	304.94	303.31	305.97	303.55	304.11	303.7	305.32	306.07	305.33	305.86	304.12	303.75	305.93	304.85	305.59	305.41	306.03	303.95	303.35	304.92	304.72
316.79	315.98	317.16	314.01	314.29	318.09	315.21	317.64	317.48	314.52	315.09	318.67	315.05	314.34	315.34	316.79	316.68	315.57	315.28	316.39	315.39	316.87	314.62	318.07	317.44	318.95	317.13	317.9	316.82	315.84	314.03	315.63	317.69	317.02	317.85	316.01	315.61	316.9	317.56	315.55	316.5	315.95	315.54	316.94	317.86	315.98	314.16	313.35	314.98	315.76
327.71	325.66	325.86	326.87	326.86	328.52	328.75	327.66	325.7	327.99	328.82	327.42	326.57	328.65	324.81	327.14	326.83	328.19	328.33	327.98	327.13	327.87	327.27	326.25	326.93	323.99	328.24	325.34	326.11	326.5	326.32	327.14	327.56	327.3	325.97	329.09	329.52	327.11	327.58	327.11	328.51	327.99	325.49	327.5	328.04	326.87	328.34	327.59	327.92	326.57
296.13	293.83	294.04	296.65	294.98	294.76	296.82	295.6	295.36	294.1	295.54	295.86	297.55	296.61	295.75	295.81	296.96	294.44	293.37	295.27	293.95	296.31	294.45	294.81	293.72	294.88	293.32	294.95	294.23	295.32	294.61	295.17	294.51	296.82	295.55	295.24	294.21	296.01	295.35	295.14	293.51	295.01	292.36	295.56	294.37	295.55	295.16	293.29	294.24	295.58
311.4	310.95	310.08	308.86	310.77	312.58	311.5	312.33	309.55	315.03	310.97	312.16	312.36	311.67	313.23	309.85	310.65	311.21	313.22	309.31	310.78	310.84	310.1	311.71	312.83	311.18	311.95	311.2	309.35	310.38	309.32	310.46	311.91	310.9	310.74	309.63	309.49	312.6	309.4	311.33	308.76	309.66	310.39	311.13	309.75	309.66	312.05	311.92	312.08	307.9
300.47	295.38	295.18	296.33	296.43	296.68	296.59	296.8	296.22	297.97	295.43	295.84	293.51	296.96	298.41	298.11	295.28	297.44	296.08	294.41	296.33	296.9	296.99	296.99	297.32	295.42	295.75	297.53	297.87	296.8	294.92	295.06	297.67	295.85	297.18	294.1	295.73	297.42	298.89	294.1	296.06	297.89	297.19	297.22	293.9	293.68	295.17	296.41	297.84	296.82
314.16	313.01	316.11	316.43	313.57	314.75	315.72	313.75	319.14	315.4	313.51	315.79	311.08	313.89	316.41	313.18	315.08	315.29	315.62	314.02	312.31	315.03	315.65	315.47	314.92	313.38	315.96	314	314.22	314.94	314.4	315	314.01	314.5	314.32	314.25	312.39	313.16	314.21	313.47	316.52	314.2	314.7	315.37	313	313.65	314.47	313.11	315.72	317.78
328.03	326.02	323.98	324.81	321.66	325.16	323.44	326.62	325.84	325.56	328.62	324.13	324.86	326.09	325.03	325.17	327.24	325.5	324.98	328.6	325.43	326.26	325.71	325.13	326.48	324.42	325.35	324.16	326.08	322.79	327.62	324.16	326.77	327.28	324.01	324.86	324.59	324.49	325.63	323.44	326.01	325.98	323.83	323.72	323.49	323.25	323.68	322.56	322.85	326
303.33	304.71	303.46	306.65	304.22	303.29	304.73	302.01	305.54	307.16	303.79	303.6	304.72	304.1	305.21	304.9	305.2	305.42	304.52	306.35	303.7	304.19	305.93	304.52	304.9	305.28	303.62	305.2	306.32	305.86	305.36	304.9	304.63	304.02	305.71	303.7	305.22	302.98	304.51	303.55	306.77	301.95	304.39	302.93	305.19	306.32	304.14	304.42	304.48	305.07
315.23	313.23	313.48	312.75	311.87	313.43	314.79	314.72	314.46	311.51	313.56	312.61	310.63	311.65	313.73	312.4	313.6	312.39	312.2	315.77	314.66	313.79	311.98	315.94	313.98	313.9	313.41	313.82	314.51	312.83	313.52	313.11	313.24	314.35	312.67	313.79	312.81	312.23	313.56	314.12	312.23	311.63	312.62	313.11	312.3	311.87	313.8	313	313.85	314.01
302.37	301.45	301.77	302.34	303.45	302.48	303.61	301.2	299.91	301.77	303.59	302.62	305.21	303.44	301	304.02	303.52	302.93	301.79	300.98	301.97	299.85	301.36	299.28	300.63	301.56	303	302.31	303.98	301.49	303.42	302.23	301.31	300.26	298.31	303.31	301.02	301.95	304.55	301.99	304.38	300.89	300.21	301.14	302.83	300.99	301.31	302.75	303.6	302.95
313.99	314.41	312.73	313.37	311.92	313.62	315.8	313.34	313.29	314.54	313.12	314.98	316.35	313.98	313.26	317.44	312.38	313.37	314.98	312.88	314.6	313.31	312.97	314.14	314.1	314.68	314.9	313.89	315.83	311.96	314.86	311.93	315.82	312.84	313.09	313.19	312.91	315.55	314.92	313.64	313.44	314.78	313.69	312.05	311.2	312.85	313.88	313.86	314.97	315.83
312.73	313.57	314.14	314.91	313.77	314.62	312.72	313.5	313.05	312.08	315.18	310.83	313.46	312.57	315.81	314.43	315.69	315.53	315.44	312.16	311.46	313.28	314.73	312.67	313.79	311.08	311.89	313.88	313.09	313.02	315.2	313.13	313.99	314.83	313.22	312.5	312.63	313.68	313.99	313.09	314.01	312.16	314.58	315.14	313.83	314.15	313.83	311.91	313.19	312.3
314.38	317.37	316.71	314.75	314.22	316.54	313.79	314.82	315.96	313.68	316.22	316.85	317.71	315.77	317.01	313.85	315.87	315.68	316.78	314.32	316.32	313.63	317.27	316.76	316.81	313.3	318.31	313.43	317.01	315.28	316.07	314.16	313.26	316.93	315.37	313.21	317.17	316.26	312.6	315.62	315.76	317.79	316.35	314.11	317.41	314.07	314.57	314.93	315.31	314.73
304.76	305.01	303.51	304.55	301.05	302.64	301.78	301.95	300.95	302.86	302.45	304.66	301.79	303.1	304.89	302.25	304.71	303.27	303.89	303.43	302.05	304.86	302.68	301.29	302.26	304.27	304.39	301.82	304.86	303.91	303.55	304.86	304.21	303.08	303.84	303.25	304.06	304.46	302.23	299.39	304.21	302.52	303.61	302.17	302.68	304.64	302.26	303.74	301.32	304.3
302.67	303.19	300.99	301.97	301.26	301.35	301.12	304.96	300.92	300.61	302.38	302.97	303.19	301.93	299.34	300.5	300.25	301.23	300.29	303.98	301.55	301.71	301.47	299.74	300.98	302.72	303.44	301.61	299.61	299.92	301.65	301.48	300.42	299.36	300.28	300.84	300.76	301.31	301.95	302.7	300.81	298.53	300.51	305.7	302.52	301.87	301.19	300.31	303.07	301.06
316.91	317.97	317.93	317.22	316.53	316.26	317.78	315.45	316.98	319.5	316.54	316.59	316.59	316.94	317.01	318.47	321.33	317.4	318.17	313.42	315.52	316.82	316.48	317.4	319.53	316.65	317.81	316.4	318.33	316.48	316.38	316.7	316.14	316.64	317.82	317.72	315.77	318.01	316.65	317.86	316.96	315.04	316.28	316.63	317.4	317.83	319.24	317.65	318.86	318.5
313.49	313	313.06	315.46	313.53	315.1	314.07	314.31	314.84	315.91	313.8	312.41	314.42	316.97	311.75	315.23	312.6	313.33	312.93	314.18	311.59	314.58	311.8	313.28	316.41	314.16	314.16	315.39	315.91	315.21	312.57	314.25	313.68	313.61	315.45	312.32	314.81	310.83	311.04	315.28	312.26	314.82	313.9	312.77	314.16	312.84	313.86	311.6	313.6	313.77
299.98	305.96	303.6	300.84	305.68	304.02	307.07	303.99	303.05	304.7	304.13	305.38	302.09	302.9	303.45	302.06	302.3	304.25	304.33	304.8	304.61	303.11	305.84	303.59	306.12	302.77	307.5	305.67	305.1	301.83	304.44	303.68	303.87	305.05	304.87	305.47	305.52	304.77	304.83	305.63	305.24	303.46	305.37	305.06	302.86	306.08	306.1	303.05	305.98	306.5
301.77	302.74	299.22	301.26	300.78	303.38	300.31	302.12	303	301.18	301.63	302.08	299.88	303.57	300.82	302.39	302.38	300.3	300.79	300.21	300.61	298.71	301.29	299.54	304.57	300.05	301.79	303.02	299.41	300.04	301.61	301.03	303.2	301.25	303.05	302.99	301.45	300.46	302.13	303.27	300.93	301.75	299.96	299.53	300.1	302.47	297.62	300	302.12	298.78
306.27	305.09	304.11	307.71	305.8	306.58	305.15	304.83	306.69	308.91	303.88	306.5	305.64	304.89	306.64	305.44	306.84	306.04	304.7	306.3	308.19	303.23	307.17	305.54	303.8	305.15	305.83	305.84	307.33	306.92	306.86	309	306.92	306.04	305.15	305.59	306.94	307.62	304.85	304.96	304.28	304.95	306.31	305.15	305.91	304.43	304.32	305.82	305.92	307.07
316.31	315.07	314.37	316.05	316.44	313.41	315.62	317.95	314.64	313.85	315.66	315.12	315.24	313.85	316.97	317.62	315.71	315.77	314.01	314.61	317.22	315.09	316.32	314.71	317.05	315.35	316.22	318.67	313.09	316.14	312.4	314.27	314.29	316.88	317.35	314.8	317.21	316.61	315.45	316.28	313.57	315.02	315.03	314.29	315.97	316.95	317.05	314.82	314.47	316.55
326.61	325.95	326.94	326.16	327.43	328.53	329.47	327.47	326.3	327.56	326.36	328.49	326.72	329.92	324.65	326.36	326.33	324.77	326.99	329.06	327.85	325.96	323.31	323.51	326.29	328.23	328.24	328.98	324.44	326.97	327.35	326.85	326.61	327.48	328.21	328.03	327.73	326.39	326.55	326.42	326.78	328.89	327.03	326.41	327.03	327.95	326.16	328.35	328.84	327.66
304.65	304.27	301.37	302.76	302.43	302.6	304.7	304.13	304.93	304.34	301.86	304.37	304.53	302.36	302.51	304.34	303.33	301.58	305.15	302.37	305.09	303.3	305.44	303.63	306.49	305.96	303.26	305.32	306.4	304.26	301.44	304.09	303.85	304.66	305.23	304.16	304.17	306.33	304.01	305.33	305.67	303.6	304.28	304.41	303.08	304.95	307.37	304.92	304.55	306.28
294.02	295.13	294.64	294.06	293.78	295.95	294.59	298.89	294.27	295.37	294.3	291.83	293.85	293.22	294.92	297.39	295.14	295.16	297.09	294.64	295.16	297.71	296.57	294.95	294.38	291.24	297.65	294.36	295.77	295.77	293.06	297.02	294.25	298.31	296.62	295	295.11	295.11	294.33	295.18	295.53	293.74	296.93	293.68	296.88	295.48	294.86	295.73	292.83	294.9
303.45	301.8	304.36	301.73	301.13	303.28	302.46	301.34	301.02	298.89	301.58	302.06	304.37	303.17	302.12	301.62	301.58	303.58	302.92	303.07	303.25	301.35	301.06	300.89	303.87	303.17	302.84	302.77	302.82	299.47	300.38	302.24	304.34	299.55	302.59	302.26	302.66	305.13	303.32	301.43	302.74	304.19	301.53	302.49	302.75	301.23	301.87	301.71	304.6	301.77
303.77	301.34	303.8	303.3	302.07	302.23	303.2	303.73	303.55	305.73	303.66	303.84	301.04	303.31	301.71	302.51	304.36	303.16	301.94	307.2	303.49	303.7	304.62	304.25	304.43	303.9	304.34	303.29	303.39	301.42	305.22	303.62	303.93	303.3	302.89	305.18	301.92	303.02	302.64	304.56	305.52	301.72	304.61	302.22	302.46	303.07	302.6	306.46	301.12	304.66
301.47	304.86	303.18	302.11	304.02	303.77	302.99	302.17	301.52	303.15	301.59	303.7	304.12	306.13	302.44	302.24	304.97	302.85	302.08	301.67	303.21	302.04	301.37	302.99	304.63	306.22	302.96	306.32	305.06	302.26	302.95	303.04	305.73	302.66	303.21	299.15	300.06	303.26	300.54	302.39	302.27	303.93	303.98	300.68	302.03	303.69	304.38	303.14	303.07	303.61
304	303.32	304.07	306.94	306.79	307.54	304.93	307.14	305.39	301.89	302.25	304.65	301.99	305.95	304.12	304.86	304.13	305.02	304.31	305.29	303.8	303.58	307.86	306.48	304.83	305.42	304.87	304.01	303.3	303.5	303.92	304.17	302.04	304.22	302.59	303.7	307.18	302.62	304.88	304.98	300.93	306.25	305.07	304.61	305.04	305.4	303.1	303.52	303.04	304.92
304.44	305.03	303.22	303.78	303.71	303.24	305.59	304.41	303.67	306.43	303.07	302.59	303.81	303.98	304.18	302.13	303.51	304.16	305.77	300.47	304.64	305.03	302.53	304.5	303.44	300.74	304.94	304.92	303.9	303.33	303.49	303.97	305.19	304.66	303.78	304.37	304.39	303.13	304.31	303.15	303.38	302.57	304.87	302.67	302.41	301.94	306.09	305.06	303.06	303.14
312.78	311.96	312.54	312.65	313.1	310.89	310.51	314.58	311.58	310.62	313.12	314.16	310.58	312.32	314.38	314.23	311.45	312	311.98	312.99	313.65	311.45	312.69	313.29	314.51	314.88	311.33	312.37	312.66	313.82	313.45	314.23	313.99	312.04	312.79	314.25	313.37	312.69	311.47	313.85	309.49	313.34	313.12	313.24	312.67	313.74	313.56	314.44	314.72	313.5
322.81	322.66	325.36	325.57	323.54	325.4	326.69	325.35	325.15	324.18	326.84	323.49	325.07	324.49	324.77	325.5	324.04	324.33	324.55	324.63	326.16	323.79	325.18	325.21	324.51	325.5	325.56	326.92	328	324.84	326.74	323.93	324.63	325.04	325.67	324.56	326.74	324.5	324.98	326.14	325.27	324.61	326.61	324.6	325.81	325.24	326.63	325.43	324.93	324.71
311.25	310.18	311.92	312.13	311.35	309.17	311.3	310.81	312.26	311.34	310.9	308.11	310.48	309.9	311.09	310.52	307.9	308.72	312.72	313.07	309.91	309.74	309.77	310.23	311.97	308.96	312.07	309.68	312.02	309.03	312.97	308.8	312.31	311.82	308.95	313.15	310.8	311.1	309.1	309.63	312.66	312.34	311	309.96	311.44	310.23	310.72	312.72	307.8	307.55
312.92	312.42	314.53	313.29	313.96	315.68	312.49	314.75	314.86	311.71	314.69	312.47	312.31	313.34	315.08	313.84	312.02	312.98	314.33	313.43	314.14	312.43	308.97	312.17	313.2	311.56	313.55	311.92	313.01	313.44	311.26	317.42	317	312.74	310.75	314.4	314.05	313.69	311.48	311.91	313.26	309.29	313.65	310.82	312.27	312.7	314.29	313.52	312.22	312.43
316.37	316.33	314.24	313.37	315.41	314.71	312.65	314.88	314.63	315.25	316.93	314.35	314.53	314.65	316.17	315.45	315	314.31	313.07	311.93	313.48	316.62	313.57	315.85	316.27	315.52	315.81	316.98	316.3	312.17	314.65	314.06	313.22	312.3	317.49	314.24	314.79	314.9	314.56	314.89	314.92	315.88	315.59	313.33	313.68	314.08	312.91	314.17	314.53	316.43
301.21	300.57	301	300.96	301.62	301.29	298.96	300.36	302.28	300.94	299.48	299.58	300.32	301.76	300.91	299.39	297.88	300.49	297.85	302.47	303.63	298.71	302.42	298.72	299.64	298.95	298.37	301.92	299.5	299.76	300.01	301.81	300.58	300.35	302.14	302.35	298.17	297.64	300.61	300.01	301.38	302.68	300.57	297.49	301.98	298.85	297.49	301.69	301.51	299.19
295.55	296.78	298.5	297.59	297.26	294.46	296.84	295.07	295.41	297.18	296.59	297.47	296.3	297.79	298.11	297.41	296.58	296	294.44	297.82	296.63	297.37	296.32	296.99	295.91	297.06	296.35	296.8	296.22	297.34	298.82	296	295.3	297.12	298.74	298.3	294.62	297.73	297.1	299.78	296.78	296.94	297.47	294.5	297.38	296.19	297.63	296.22	295.78	298.59
300.7	300.31	303.53	302.6	300.98	305.29	300.58	299.92	304.05	302.74	303.2	302.42	301.76	302.6	301.93	304.32	302.33	301.41	301.27	302.71	303.16	304.28	301.45	304.1	304.71	303.11	303.93	302.1	301.11	300.85	304.42	303.38	301.5	304.06	299.95	300.93	304.22	303.81	299.84	303.72	303.54	303.37	302.36	301.31	302.42	301.9	302.43	303.6	303.84	301.72
299.28	301.47	299.75	300.77	302.66	300.07	301.67	299.47	298.11	300.1	301.19	299.29	300.91	303.26	298.95	300.86	297.89	302.72	301.91	301.18	301.24	298.68	300.98	299.41	299.22	300.63	302.45	300.82	300.08	299.77	299.06	301.33	299.75	298.83	298.3	297.79	299.26	302.03	299.28	301.02	298.08	301.45	299.43	297.19	301.91	300.28	299.55	302.39	301.25	299.84
318.4	319.36	318.41	317.09	317.95	319.46	319.21	319.17	320.18	319.95	315.46	320.31	320.36	317.6	318.67	316.69	317.12	320.68	320.37	319.51	318.22	320.54	317.85	318.64	316.7	317.39	317	318.35	318.1	317.29	316.04	320.47	319.26	319.44	319.83	321.4	322.42	316.04	320.69	320.64	318.21	320.92	319.92	318.78	320.03	317.91	317.98	319.02	318.08	317.19
305.17	303.65	306.17	304.56	306.8	306.08	306.77	303.57	305.46	306.76	307.43	305.77	308.21	303.79	305.65	304.93	305.16	305.28	306.29	305.69	305.32	304.41	306.85	303.88	304.06	304.31	305.3	303.04	306.01	306.31	306.75	306.68	307.8	305.48	305.61	305.39	307.01	304.89	306.57	305.83	304.88	305.93	304.42	305.29	303.5	305.55	305.32	304.9	305.65	307.19
319.79	318.04	317.22	317.44	321.42	317.95	317.5	318.36	318.54	319.2	319.07	320	318.46	317.46	319.35	319.52	319.91	320.67	318.84	320.4	317.27	318.31	319.93	317.35	319.58	317.84	319.56	319.51	320.98	318.58	319.84	318.47	318.63	320.53	318.43	319.89	319.51	319.93	315.95	318.34	320.5	314.84	317.75	316.43	315.79	317.74	320.89	319.16	317.29	320.09
314.35	313.55	312.78	315.01	315.02	314.79	313.39	312.96	314.28	314.78	313.63	315.93	312	314.44	313.45	313.9	315.7	314.97	315.67	313.83	310.83	314.37	313.85	313.98	312.08	315.71	317.02	314.21	315.85	315.47	313.7	313.58	313.78	316.54	312.82	310.76	313.04	312.76	314.05	312.91	313.05	314.44	313.67	315.96	311.4	315.18	312.97	317.18	316.24	315.23
303.72	303.24	301.01	305.46	302.95	302.3	304.74	302.57	303.27	304.64	303.21	303.83	303.06	306.35	304.69	303.23	306.64	305.34	302.99	304.93	303.97	302.3	302.4	303.26	306.63	301.79	302.96	304.23	302.48	306.24	305.46	303.63	303.52	303.63	303.51	302.88	303.22	303.48	302.1	305.9	303.76	302.61	304.06	305.3	303.67	302.66	301.33	304.25	303.32	303.78
299.91	298.68	301.96	299.89	300.35	300.52	300.68	296.41	299.43	299.26	300.4	301.34	301.46	298.05	299.46	298.8	298.77	301.42	299.13	298.95	298.32	302.17	302.83	301.25	300.69	298.99	299.31	300.89	301.09	298.72	298.38	298.23	300.27	299.62	301.12	297.98	300.38	298.81	299.23	301.08	297.86	298.34	301.05	297.34	302.25	301.78	299.16	299.54	298.21	299.05
316.19	318.53	317.7	318.35	316.32	318.24	318.39	317.97	318.02	315.8	319.33	316.5	319.09	317.03	317.41	318.04	317.33	317.24	316.98	317.74	316.5	315.3	319.12	319.13	318.22	319.19	319.04	315.82	314.87	316.59	314.91	315.14	316.39	317.97	316.88	314.83	315.05	315.84	316.06	317.56	314.83	316.19	316.4	318.84	317.97	315.31	317.97	313.26	318.28	317.89
327.14	328.43	326.85	327.66	330.43	327.6	325.89	325.59	329.87	330.9	327.81	329.89	327.13	330.46	327.99	325.3	327.05	327.96	329.61	328.13	324.67	328.97	329.27	327.21	326.51	326.99	327.55	328.94	330.55	326.15	325.6	326.92	327.77	330.72	326.43	327.6	326.87	330.17	327.68	329.8	331.14	329.2	327.51	328.34	329.87	329.4	329.48	327.44	330.8	328.46
303.73	303.71	306.07	306.65	303.75	305.45	304.85	307.2	308.53	306.44	304.41	305.47	306.21	305.29	306.07	304.27	302.56	305.05	303.78	303.45	306.53	303.85	305.9	302.63	304.4	304.65	305.55	304.92	304.02	305.18	305.81	305.18	303.98	306.97	306.42	305.37	304.68	302.13	304.58	306.43	305.18	305.38	303.95	306.73	306.68	304.07	304.61	304.24	300.85	305.7
293.47	295.83	294.27	294.29	296.35	295.11	294.67	293.75	293.79	295.93	297.33	296.05	294.99	292.52	296.34	292.22	297.67	294.62	293.28	297.84	293.94	295.57	296.35	295.52	295.76	294.02	292.92	295.36	292.39	296.38	297.55	295.12	294.04	296.07	295.52	295.63	293.97	295.49	296.34	294.54	293.28	293.95	295.75	296.12	296.83	295.08	293.81	296.75	295.37	296.18
318.55	313.94	317.43	317.76	317.6	317.03	319.97	318.11	314.98	321.31	320.1	314.65	316.45	314.45	317.78	316.5	318.03	318.9	318.66	317.92	317.41	316.74	317.95	316.82	315.53	320.55	317.36	317.94	316.42	318.32	317.54	317.45	316.21	318.81	318.13	318.62	316.56	316.58	317.59	316.19	317.17	316.77	315.42	314.82	318.82	314.7	320.16	318.01	317.25	318.3
302.97	303.72	306.31	305.48	305.3	304.19	305.49	304.25	305.99	303.9	303.24	305.55	304.37	303.86	305.56	303.41	304.38	304.73	303.1	305.56	302.61	301.77	304.61	305.44	303.06	302.88	305.01	305.11	304.53	306.14	303.9	305.46	304.87	303.93	304.59	302.23	304.57	304.76	305.41	304.22	304.88	305.1	303.24	305.93	301.74	304.13	304.6	301.52	304.52	304.91
317.86	320.54	317.91	315.8	316.1	315.67	321.05	316	317.04	315.9	316.94	316.82	319.73	315.14	316.09	316.36	313.95	319.59	318.28	318.39	314.59	314.31	316.16	316.21	314.82	317.51	317.25	316.39	317.28	317.99	317.32	314.45	315.48	315.81	319.2	316.39	317.32	316.33	316.55	316.25	316.82	314.14	316.14	313.7	315.94	316.41	317.11	317.33	316.53	316.8
318.81	317.1	317.09	317.41	320.84	318	319.17	318.77	319.02	317.43	319.04	318.56	316.43	319.24	318.01	316.99	319.09	318.55	318.17	318.45	316.8	320.9	317.7	317.76	318.39	316.23	317.28	318.61	315.68	319.22	319.34	318.97	318.6	318.4	317.73	317.43	318.65	316.94	315.42	314.94	316.98	319.61	318.25	317.72	317.12	318.19	319.77	316.81	321.57	318.64
312.81	312.53	310.69	310.53	309.31	310.15	310.05	312.6	311.55	309.38	309.43	308.84	310.05	311.14	309.09	311.34	309.08	309.67	309.63	308.75	311.84	309.37	309.06	309.8	309.06	309.85	311.81	309.59	311.43	311.13	308.89	312.61	312.33	311.34	307.82	309.91	312.43	312.53	311.12	310.82	312.14	310.24	310.22	309.61	309.62	311.15	308.14	312.54	311.23	312.88
313.43	311.71	309.3	311.26	312.8	310.91	314.06	310.39	310.69	310.01	311.49	311.49	310.84	310.97	310.11	310.76	310.32	310.96	310.8	311.94	308.15	307.72	311.7	311.16	310.38	310.07	312.48	310.75	311.14	309.25	310.72	312.37	310.22	310.29	312.73	310.47	309.02	309.75	309.88	311.26	309.8	311.03	307.42	309.73	311.51	312.3	311.43	310.52	312.56	311.26
306.11	306.58	309.63	304.49	307.59	306.06	306.3	305.78	306.71	304.91	306.79	303.68	306.73	306.66	308.94	305.54	304.27	306.12	304.59	305.09	306.8	307.55	308.65	302.68	307.13	305.84	307.61	305.09	309.07	304.75	306.57	310.05	304.6	306.37	307.63	305.81	307.35	308.65	308.84	303.27	306.47	306.71	308.23	307.03	306.14	305.67	308.42	306.05	306.71	307.38
316.15	314.72	314.69	314.37	316.28	313.13	313.77	317.18	312.56	313.2	314.51	315.43	314.75	312.38	310.76	314.39	314.46	315.01	316.15	316.69	313.41	316.25	314.73	315.03	314.39	313.88	314.61	314.76	315.83	314.4	314.99	315.72	314.31	312.99	312.92	313.1	315.36	311.43	316.33	313.6	313.95	314.92	312.79	313.38	315.02	314.26	313.64	315.84	314.15	314.88
305.23	304.8	302.61	304.27	301.77	301.84	302.86	303.95	303.42	302.62	302.26	304.2	305.66	303.54	302.75	302.69	304.57	303.82	304.32	302.32	303.82	302.8	305.54	302.41	301.57	306.21	306.02	303.98	301.5	303	306.11	303.54	303.2	303.7	304.27	303.8	305.81	302.81	303.39	303.01	302.94	305.91	302.73	302.77	305.51	302.19	303.91	305.76	304.91	303.01
327.5	326.11	326.14	326.92	325.18	324.61	323.92	326.27	327.2	325.93	325.44	325.73	324.43	325.12	326.53	325.31	325.35	324.16	325.29	322.77	326.7	327.58	326.99	326.91	327.43	327.45	325.97	322.59	327.59	322.05	326.63	323.44	324.87	325.7	327.27	327.52	323.91	325.23	325.1	322.64	325.77	325.46	324.92	326.53	326.1	325.85	323.59	324.99	326.65	324.6
302.78	304.02	305.59	303.49	305.42	302.94	303.64	304.56	302.26	304.91	305.04	304.66	305.17	301.55	304.77	302.24	303.41	305.76	305.96	303.21	305.75	304.3	302.2	303.02	304.88	304.05	305	302.79	303.62	303.53	301.91	303.4	306.56	303.73	305.11	303.63	304.45	302.88	304.37	304.07	305.42	303.18	302.17	305.17	305.45	302.09	303.34	303.74	304.96	305.4
319.96	316.56	316.44	317.77	317.73	318.47	316.32	316.96	315.07	317.64	319.6	320.87	318.43	318.81	316.52	318.66	320.07	317.48	315.27	317.52	316.56	316.2	318.15	316.83	315.29	317.05	317.17	316.51	319.14	318.25	316.31	318.19	320.9	318.43	319.93	318.44	319.59	317.21	318.48	317.25	316.4	316.84	317.98	318.69	317.08	319.09	317.72	318.15	316.14	319.96
307.81	307.65	306.62	306.25	306.13	304.57	307.11	307.62	306.27	309.44	306.85	303.27	307.98	310.42	307.56	308.17	307.14	304.83	307.48	308.96	307.45	304.42	310.9	308.67	306.95	307.35	308.43	307.34	306.68	308.53	307.5	308.2	308.23	306.68	308.55	305.69	309.05	307.06	306.77	307.8	304.42	309.84	307.03	307.07	308.85	310.02	306.7	307.01	307.74	308.43
293.33	294.61	293.48	293.37	293.71	294.35	294.84	294.49	293.42	292.61	294.7	292.44	295.09	292.56	295.28	293.93	294.17	294.57	296.09	294.65	291.08	295.65	293.29	293.15	293.92	297.02	291.79	294.87	294.65	291.4	295.02	294.86	293.23	294.32	292.38	296.3	292.19	295.58	293.6	293.2	293.69	294.33	293.54	293.01	293.37	296.06	294.62	293.63	293.45	295.29
315.44	315.45	315.09	316.01	314.9	317.67	315.2	317.4	318.63	318.19	317.88	316.78	315.24	316.08	314.57	316.7	317.24	316.7	315.69	316.15	317.69	317.7	316.69	317.82	317.95	316.43	316.26	316.62	317.39	317	316.03	316.21	316.19	316.19	314.71	317.98	317.58	315.09	318	317.63	315.48	315.7	317.31	316.77	317.42	317.26	316.17	317.55	317.93	315.52
302.87	300.47	301.83	298.07	300.24	302.33	301.43	301.93	300.06	300.17	302.24	302.46	302.34	301.14	302.1	303.36	301.63	299.74	299.57	301.67	299.46	298.3	299.67	302.5	302.49	299.55	298.4	299.32	300.97	298.74	299.96	302.67	300.76	301.65	300.27	303.36	301.83	303.48	302.09	301.1	301.73	301.06	299.42	298.78	300.4	298.26	299.07	303.36	301.33	303.09
328.74	327.87	331.15	326.93	328.27	328.58	327.75	328.19	330.17	327.88	328.31	331.69	328.61	327.02	328.71	328.71	328.4	330.73	329.77	325.34	328.86	326.39	330.34	329.88	328.84	329.14	329.31	327.4	328.16	328.54	328.6	329.95	328.68	327.45	328.87	328.25	327.05	327.74	329.04	328.68	328.28	328.98	327.73	328.58	329.91	326.45	327	329.65	329.06	330.49
323.67	326.78	324.11	325.83	323.88	324.12	325.25	322.36	327.53	326.7	325.22	324.41	323.76	325.63	323.35	326.05	326.25	324.33	327.35	321.59	323.87	322.19	323.59	324.35	324.81	325.28	325.48	325.16	326.94	324.01	323.67	325.39	323.88	323.45	324.09	325.76	326.29	323.47	323.33	325.11	321.93	324.39	326.18	323.51	324.8	324.13	323.86	324.73	320.9	323.51
308.17	309.28	307.89	310.27	306.57	307.22	307.43	307.99	308.87	307.13	308.94	307.97	306.26	308.56	306.84	308.12	306.79	309.99	308.14	306.3	306.81	309.36	307.67	304.48	308.17	307.56	305.07	307.27	307.43	308.42	305.16	307.15	307.5	307.56	306.39	306.8	309.07	305.05	309.19	307.22	305.27	304.75	306.23	306.74	304.57	309.78	307.67	307.41	307.98	306.34
315.1	315.54	315.45	318.13	316.94	316.5	316.89	317.67	318.39	316.53	318.17	319.12	316.13	315.26	316.33	317.76	314.46	318	315.47	316.8	316.89	318.5	318.06	316.3	317.22	318.34	315.69	316.83	316.91	316.95	314.89	317.59	318.28	315.08	315.11	317.33	315.45	316.81	316.18	318.88	316.31	318.19	318.2	316.6	318.72	318.21	317.77	313.81	317.28	318.87
294.81	293.63	294.3	293.02	292.01	291.85	293.09	296.35	291.18	293.48	295.64	295.72	293.07	293.08	296.39	294.92	292.28	292.91	293.42	293.48	295.67	292.56	292.89	292.26	295.01	293.19	294	295.53	294.06	295.12	293.25	293.48	293.72	294.58	293.9	296.09	291.42	293.74	294.68	293.92	294.13	292.72	294.45	293.85	293.23	295.62	294.48	293.48	294.83	293.17
309.81	308.69	308	306.41	309.74	309.83	307.96	308.68	308.03	307.71	310.75	307.29	306.94	309.07	308.85	306.86	308.54	308.28	309.21	309.66	311.27	307.81	309	305.08	309.38	306.67	311.48	308.57	310.16	308.56	311.62	309.49	307.2	309.93	312.09	310.66	309.79	309.67	307.98	310.23	310.22	309.69	308.38	307.58	309.14	308.65	309.08	309.16	309.72	308.48
314.22	313.7	315.61	313.91	314.01	315.58	316.79	316.17	315.95	315.48	312.84	314.09	312.08	316.41	316.75	314.8	313.26	315.41	313.62	313.34	314.16	314.44	315.4	314.67	315.19	312.86	315.85	314.99	314.95	312.45	313.88	313.16	313.16	314.93	312.37	316.35	316.06	315.13	315.02	313.32	313.23	314.85	316.27	315.75	313.49	316.4	312.53	312.45	313.9	315.81
292.41	295.92	295.39	294.09	295.14	295.53	294.84	294.06	295.04	295.57	292.59	293.08	294.15	294.35	294.74	295.76	295.39	296.84	295.68	295.19	294.15	297	295.34	295.16	293.56	294.47	296.66	295.84	296.35	294.32	296.01	296.19	294.13	294.39	293.18	297.17	294.05	296.35	295.65	295.5	293.23	297.29	295.27	293.35	294.9	293.9	295.58	294.97	296.01	293.04
303.64	300.68	304.58	304.61	302.47	305.76	304.52	304.73	304.17	303.82	305.52	303.99	302.32	304.59	303.59	302.05	303.33	305.1	306.26	304.58	302.76	304.33	306.72	304.82	306.96	306.23	304.86	303.4	302.6	304.48	304.49	305.2	306.19	304.87	306.1	301.9	307.68	303.59	305.21	305.39	307.2	304.15	303.5	305	301.82	306.43	305.2	300.54	303.34	305.79
313.27	315.62	312.03	311.89	317.95	315.42	312.83	316.05	314.89	312.09	312.68	314.77	315.61	313.49	310.95	312.87	312.4	313.18	314.76	314.58	312.68	313.48	314.6	311.74	313.71	314.47	311.75	313.03	314.11	313.12	313.83	314.81	313.05	313.89	313.91	312.79	314.08	312.38	312.26	312.17	311.58	315.37	315.68	312.4	311.83	310.8	316.09	314.13	313.62	313.79
303.17	301.88	303.12	301.58	302.27	302.63	302.55	303.6	300.69	303.8	302.81	304.33	305.03	303.44	306.25	302.89	303.41	304.42	302.65	306.27	301.39	299.35	304.8	302.57	301.96	303.2	305.22	300.67	304.18	302.52	303.35	302.75	303.49	301.43	301.76	302.32	305.4	304.13	305.28	302.31	302.19	305.59	305.82	302.82	306.99	301.86	307.18	305.19	301.51	304.6
303.13	303.36	302.07	303.43	304.01	306.66	302.65	304.49	302.52	303.62	304.56	305.41	302.69	303.82	302.08	303.3	302.24	301.24	304.62	304.18	302.15	305.23	305.16	303.04	303.25	303.3	304.44	302.9	302.41	302.88	303.16	302.21	301.74	303.7	302.82	305.86	305.63	300.05	303.27	305.67	303.56	303.99	301.78	303.7	305.64	300.88	300.83	301.36	305.86	303.8
311.03	311.23	311.11	311	311.5	311.51	311.13	312.15	308.56	309.03	311.25	309.71	310.95	310.93	312.61	309.34	311.43	313.65	312.3	310.84	308.54	308.15	311.77	312.61	310.39	310.83	311.36	310.99	311.73	311.91	309.54	309.85	312.25	310.89	312.83	308.95	311.27	312.11	313.03	309.95	311.14	311	313.43	309.25	309.45	309.25	313.11	313.03	309.61	308.42
313.54	313.3	311.56	312.49	315.48	311.98	311.48	315.05	312.51	314.19	313.16	315.15	312.02	312.97	312.52	310.8	313.92	315.58	312.4	311.99	313.08	315.33	314.11	313.77	312.21	313.15	312.96	313.26	313.4	311.38	312.85	311.81	311.93	310.38	313.67	312.59	313.79	311.46	313.32	311.9	312.85	312.29	312.94	312.95	312.37	313.47	313.81	315.39	311.42	313.24
301.51	299.79	301.81	300.97	299.17	300.32	303.74	302.32	301	300.26	299.44	300.78	300.03	299.99	303.45	298.89	300.16	299.38	302.71	300.4	302.38	301.99	301.89	303.91	300.52	300.47	300.85	299.96	301.32	302.32	301.33	300.44	301.98	301.38	300.46	298.03	301.68	302.26	302.78	301.56	301.92	300.19	299.77	301.24	301.05	299.4	299.78	300.82	300.58	300.14
307.19	306.84	308.43	307.73	307.33	306.63	305.84	309.65	309.28	304.51	306.8	307.2	307.78	305.87	305.76	305.49	308.26	307.96	306.65	306.61	308.8	304.98	306.11	305.06	308.28	308.61	306.65	307.81	307.67	307.72	308.28	307.86	308.25	308.46	307.41	308.6	305.37	309.21	306.92	309.09	310.16	307.73	307.94	306.72	307.08	305.25	306.85	305.2	306.55	307.64
314	312.24	316.39	312.5	314.85	314.21	316.9	314.16	313.32	315.05	315.36	314.32	312.59	312.51	314.5	312.4	311.98	311.28	315.28	314.61	311.87	315.66	312.15	313.7	315.52	314.86	313.76	313.02	311.03	315.35	313.94	313.92	312.66	313.79	314.2	312.83	314.77	312.35	315.01	315.66	313.28	314.5	313.96	312.47	314	314.54	312.43	315.13	316.27	313.58
312.57	312.03	313.21	314.8	311.56	314.65	311.53	314.45	313.07	311.97	314.33	314.11	311.46	311.92	312.26	311.56	311.22	311.56	313.64	312.61	311.58	311.63	313.81	310.37	311.98	309.98	312.17	312.86	310.24	313.45	314.5	312.49	314.02	313.52	313.88	313.1	309.83	311.4	312.42	311.14	313.82	313.88	313.54	311.9	314.55	316.24	314	312.14	315.24	313.74
326.92	326.49	326.15	326.62	326	324.27	325.4	329.21	329.02	324.48	326.22	329.3	326.72	326.76	327.07	327.48	329.71	326.68	325.02	325.43	325.87	329.3	328.86	326.91	327.45	326.34	325.62	326.42	330.5	328.06	327.98	328.65	325.28	328.49	326.56	327.75	328.53	329.32	325.73	325.5	327.71	329.42	326.52	325.72	327.7	324.39	325.32	329.66	325.66	324.8
310.08	310.38	308.51	310	313.4	309.5	310.69	311.01	309.75	309	308.6	307.28	314.2	311.24	310.14	312.06	312.14	309.73	310.5	313.38	309.89	311.51	309.81	311.81	312.3	309	310.12	312.11	310	310.26	310.53	311.68	307.39	309.38	310.06	311.14	310.01	308.62	311.85	309.06	310.77	309.09	309.17	309.32	309.79	311.75	309.78	310.89	310.7	311.36
309.95	311.99	310.68	312.86	310.54	311.5	310.01	310.96	312.35	310.85	308.8	309.58	310.17	310.67	312.01	309.1	311.26	310.14	309.41	310.96	311.88	311.84	310.51	309.88	307.85	309.4	311.14	310.91	308.23	309.24	308.78	310.97	310.28	311.69	310.61	312.82	310.19	309.31	311.97	309.6	307.59	310.85	313.47	312	307.97	310.33	310.68	309.57	310.67	316.81
313.75	313.56	314.49	315.42	314.65	313.44	315.75	314.28	314.1	316.02	312.41	315.83	313.34	314.23	313.84	315.53	315.42	317.33	315	316.74	311.71	314.58	315.94	313.59	314.34	314.04	313.68	313.63	314.56	313.98	316.57	314.82	313.98	313.14	317.23	314	315.77	314.83	314.21	315.11	315.08	317.5	315.45	313.29	316.07	315.71	313.46	313.57	314.53	315.41
307.93	310.95	310.49	311.23	311.78	312.34	312.31	314.85	311.56	308.89	310.39	312.42	311.36	308.7	311.09	310.97	310.57	313.57	309.47	313.85	309.5	310.43	309.79	311.28	313.02	311.42	314.03	312.18	308.54	310.49	309.78	311.16	313.26	312.86	310.12	308.79	311.62	313.1	310.68	308.88	309.43	310.57	311.52	312.78	310.82	309.68	311.02	306.32	311.05	310.17
299.76	301.69	299.19	299.75	300.04	299.27	300.2	300.31	302.33	299.35	299.88	302.58	301.19	300.58	297.58	298.11	299.51	302.55	298.33	298.92	298.09	298.65	303.83	298.87	298.81	299.22	301.63	300.89	300	299.92	300.67	299.88	298.61	298.94	300.22	299.97	302.17	301.09	301.56	299.86	299.64	296.38	301.86	301.27	298.42	299.2	296.73	299.45	301.03	302.66
302.17	302.26	304.58	303.46	304.28	300.93	298.65	303.75	302.28	304.09	301.95	302.38	302.15	302.85	305.22	302.43	299.78	303.39	301.76	302.66	302.07	302.06	301.38	300.74	302.66	300.25	303.34	300.01	302.01	300.88	301.22	302.51	303.75	301.45	301.15	300.61	303.16	300.45	303.34	302.38	302.61	300.95	300.88	303.79	305.18	300.97	303.19	301.99	300.32	302.15
314.67	316.21	317.71	315.25	314.66	314.93	315.5	316.95	316.71	315.95	315.8	317.98	318.55	314.92	315.27	315.98	318.37	316.86	314.49	316.96	312.49	314.38	316.12	315.77	317.99	315.59	314.84	315.5	316.19	316.96	315.22	316.44	314.55	316.8	317.75	313.86	315.75	317.74	317.25	315.8	314.94	316.49	316.33	315.64	315.38	315.15	316.05	315.29	315.42	314.33
302.97	303.62	303.42	305.84	304.85	306.92	303.6	306.97	305.04	305.75	304.56	304.61	303.5	304.04	305.86	303.44	305.73	305.19	304.8	304.75	304.2	304.32	302.01	302.88	305.57	302.01	303.97	304.62	304.99	305.64	303.61	307.72	305.97	302.96	305.19	304.04	304.81	304.5	303.3	303.94	303	302.24	303.04	305.02	304.33	302.84	306.88	305.35	305.27	305.07
315.96	312.95	312.43	314.51	311.77	311.79	311.39	314.14	312.4	310.44	313.17	312.37	315.54	312.39	310.3	312.29	315.01	311.14	315.94	311.56	311.78	311.47	311.24	311.3	313.5	312.51	311.01	313.01	312.32	312.24	310.6	312.98	314.52	312.2	312.61	311.64	311.59	309.81	313.84	312.35	312.66	315.84	313	312.79	311.36	311.54	310.04	310.96	311.69	312
302.92	305.02	306.51	304.14	304.2	304.52	304.58	304.98	304.6	303.32	305.59	304.76	304.88	302.95	302.2	306.16	306.05	303.06	304.99	303.47	300.38	307.19	304.31	304.7	305.09	304.44	304.27	305.33	303.63	304	303.32	305.16	304.45	303.04	305.29	303.72	304.96	305.49	302.55	306.23	301.58	306.75	305.4	303.7	303.67	306.11	301.72	305.56	303.56	305.72
317.73	317.84	316.91	316.71	316.55	317.11	316.49	320.04	315.97	317.44	318.58	317.05	317.37	318.3	315.9	316.66	320.35	314.99	316.07	319.64	319.19	317.86	317.33	317.01	317.41	317.91	318.84	317.03	314.68	317.34	317.23	317.84	316.23	319.18	317.53	318.23	317.94	318.31	314.28	317.05	318.08	318.92	317.49	316.58	317.34	320.03	314.99	319.92	316.9	317.5
292.23	292.66	295.83	294.01	293.65	293.49	295.49	295.05	293.52	295.81	294.16	294.93	292.07	294.79	293.06	295.35	293.85	293.82	295.9	294.88	294.5	293.16	295.49	293.66	293.22	292.73	295.42	293.49	293.24	293.33	292.2	294.12	293.73	293.84	293.14	294.03	292.76	294.5	294.91	295.59	295.91	295.09	295.46	293.81	296.2	294.77	296.29	295.56	296.13	295.3
328.31	329	328.63	326.4	326.73	327.7	328.8	326.75	328.29	329.28	329.73	329.92	328.1	328.62	327.05	328.59	328.45	327.02	328.04	328.76	327.58	325.81	327.39	327.94	327.79	328.15	329.22	327.55	326.67	326.91	328.53	329.01	327.55	327.81	326.13	328.15	326.3	329.57	324.61	330.29	327.32	327.08	326.1	327.98	326.06	327.91	327.67	329.17	327.63	329.81
302.17	304.84	302.89	302.33	303.53	302.59	303.28	306	303.8	303.17	303.49	303.92	302.44	304	301.39	305.22	301.18	303.21	302.25	301.49	304.65	305.25	302.35	303.29	303.2	300.21	302.53	300.73	303.09	301.92	302.24	301.89	303.23	302.99	300.88	303.65	304.47	304.79	302.98	303.9	303.22	303.28	306.18	303.5	302.88	300.46	302.46	302.78	303.18	305.32
325.72	325.08	325.22	326.63	325.87	325.82	328.58	324.99	324.51	324.29	323.74	324.86	325.49	322.67	322.08	323.87	324.72	322.49	323.03	319.81	323.83	324.01	325.39	326	326.35	323.71	324.14	324.74	326.91	325.58	325.55	322.94	324.31	325.39	325.57	324.4	325.71	325.81	325.99	323.69	324.65	324.29	325.03	323.76	322.4	322.6	326.17	321.5	324.48	323.24
328.11	326.8	330.16	327.93	327.04	328.04	326.74	327.14	329.33	326.45	326.57	329.97	328.45	328.9	325.92	327.99	327.31	326.76	328.67	328.35	331.17	326.5	327.08	326.62	326.64	327.07	328.4	328.6	326.96	329.82	324.68	329.99	327.89	328.58	326.72	326.21	328.08	327.72	327.36	328.99	327.59	327.45	331.17	326.66	327.71	329.53	327.57	326.15	326.67	328.09
305.29	304.91	305.57	306.04	303.11	304.83	304.99	304.06	306.44	305.52	303.21	305.88	304.95	306.21	305.13	305.21	305.54	304.7	304.97	307.24	302.57	306.13	303.71	302.88	304.46	305.42	306.2	305.53	304.45	303.95	304.85	306.13	306.53	306.32	304.07	306.54	305.29	305.9	305.09	306.07	305	306.95	302.67	302.34	305.22	306.62	304.92	303.96	306.47	306.13
304.36	302.75	305.28	305.1	305.44	304.69	306.21	305.98	304.72	305.89	307.79	305.21	303.16	306.32	306.5	304	302.5	306.07	303.23	302.05	306.19	303.29	306.23	308.04	304.09	305.07	305.79	304.86	305.51	303.06	304	303.19	306.91	305.46	306.64	303.96	306.3	303.7	306.03	301.7	304.26	306.26	304.5	305.94	305.54	302.37	305.79	307.17	305.52	303.81
317.39	320.91	319.84	319.25	318.39	318.16	317.13	319.46	320.03	320.43	317.91	317.91	320.07	318.92	318.06	321.22	320.01	316.94	318.62	318.35	320.44	317.11	319.08	318.37	319.4	317.81	319.51	319.11	319.04	321.38	321.96	319.12	318.13	320.12	316.27	319.23	319.62	319.35	318.27	320.89	321.47	317.41	317.9	317.89	316.18	317.6	317.81	315.01	318.67	318.81
309.23	310.19	306.41	307.43	309.46	309.77	308.53	308.82	307.06	310.02	306.82	308.9	310.73	307.7	307.61	309.5	309.6	307.68	308.81	308.31	311.19	307.35	306.56	307.62	307.51	309.6	308.29	308.42	306.18	308.82	307.13	312.17	310.01	310.59	309.6	308.68	310.11	309.02	306.48	311	309.27	307.11	305.65	309.5	310.52	307.53	307.77	309.02	308.69	306.82
304.17	301.79	301.86	299.56	301.9	303.28	303.66	303.08	304.05	303.11	304.56	302.68	303.9	303.06	303.34	304.18	301.8	302.77	305.77	304.08	302.29	303.04	301.53	303.28	301.28	301.79	302.57	304.3	303.76	301.24	300.9	306.16	304.26	301.41	303.37	304.16	303.59	304.42	304.66	303.25	303.05	303.1	302.4	303.47	301.94	303.74	301.94	304.48	301.65	301.67
306.25	304.38	306.34	306.5	305.7	306.34	305.73	305.58	305.43	303.99	305.28	305.67	307.12	308.28	304.35	308.24	304.39	305.5	305.18	306.6	308.09	308.28	303.7	307.02	309.2	308.89	303.91	306.19	306.39	305.37	305.81	309.42	304.66	306.05	307.07	305.5	306.33	305.73	305.78	307.22	309.73	304.59	306.39	308.6	304.63	306.71	309.47	308.97	305.09	306.46
302.38	303.58	301.7	301.93	304.42	301.11	303.23	301.61	300.9	302.83	306.17	303.44	302.04	304.96	299.7	302.39	302.54	302.73	301.08	301.59	302.69	301.24	303.22	301.12	303.07	303.92	302.92	300.96	304.66	304.89	302.56	301.1	305.13	301.8	304.21	302.66	301.43	303.11	301.42	302.86	301.82	301.59	301.4	303.52	302.04	302.34	301.9	301.87	302.36	303.17
304.69	303.65	302.52	303.12	305.54	305.47	301.22	302.31	302.59	304.55	303.82	304.94	305.83	302.56	303.22	303.55	301.55	304.09	302.14	301.82	303.38	304.27	304.19	303.81	305.62	306.4	303.08	301.7	304.34	305.37	303.76	302.87	304.01	304.19	304.16	303.75	300.94	303.52	302.4	304.42	304.68	305.48	301.2	304.39	303.04	302.93	305.83	304.67	302.79	303.17
301.28	300.93	301.11	303.97	301.56	302.84	301.73	300.45	305.95	303.38	301.39	303.67	303.24	302.36	301.52	303.71	301.67	302.08	304.05	301	303.62	304.1	303.45	300.31	301.03	304.53	301.12	302.2	301.41	304.48	302.19	302.23	302.52	302.21	300.93	302.94	302.24	302.25	302	304.37	303.86	301.82	303	300.99	301.64	301.18	302.15	301.92	302.43	303.21
295.69	297.33	299.02	297.22	295.56	297.49	297.36	296.42	297.8	298.95	298.47	297.37	296.55	295.2	297.6	296.48	296.85	296.54	295.11	294.74	299.09	295.59	298.13	297.3	296.46	298.08	299.8	299.4	297.8	296.78	294.98	293.74	299.01	297.66	297.15	298.64	296.44	295.52	297.4	297.48	294.3	296.04	297.53	296.54	296.13	297.49	298.13	296.17	295.54	296.33
295.27	294.07	297.05	293.85	294.27	295.92	297.36	295.74	294.2	296.78	295.87	294.3	295.95	295.86	295	297.11	293.06	296.83	295.84	294.07	295.95	297.55	295.21	296.06	296.14	293.88	295.2	294.24	295.44	294.28	295.79	292.46	295.7	296.75	296.99	294.31	295.4	292.63	297.32	290.97	295.07	294.3	295.54	294.41	297.17	294.25	296.52	294.35	296.42	295.08
300.42	299.81	300.24	299.91	298.15	299.67	300.37	298.63	302.28	300.05	300.3	301.75	299.7	300.25	302.66	301.02	299.2	300.85	300.67	300.65	299.19	301.48	297.93	301.69	301.43	297.9	300.26	298.3	299.15	299.96	300.31	299.76	301.97	300.68	297.74	299.16	300.47	301.71	300.31	297.65	300.71	301.25	300.07	302.46	299.25	299.92	301.45	299.46	300.55	299.66
319.79	319.18	319.79	318.71	318.09	317.89	316.52	316.53	319.18	319.7	317.12	317.76	317.17	316.75	319.91	318.97	317.85	316.3	318.26	319.78	316.54	319.27	317.76	319.53	318.15	319.97	316.03	317.26	319.64	317.39	319.06	317.53	318.59	317.86	318.03	317.12	319	321.2	318.41	317.12	317.61	319.6	317.94	317.43	318.41	318.6	317.84	315.24	319.28	316.16
291.06	295.18	294.38	296.82	293.04	293.15	294.53	291.5	294.86	295.69	292.54	296.64	295.82	293.09	293.88	292.33	293.68	295.28	292.87	293.85	292.38	294.37	290.64	293.08	292.1	293.13	293.6	291.41	296.77	292.62	293.06	293.08	296.5	294.95	295.45	294.33	291.86	294.19	292.39	293.21	291.74	293.87	293.96	292.78	295.69	293.16	293.06	296.44	293.27	293.61
315.68	314.81	314.4	315.49	315.18	316.7	315.58	314.01	316.5	313.17	314	314.29	313.33	315.08	315.63	312.89	315.28	318.43	315.33	315.88	312.39	315.76	316.04	314.61	314.01	315.86	313.81	314.96	314.23	315.79	312.95	314.53	313.92	313.75	313.6	313.68	314.58	314.48	316.43	315.4	314.72	312.89	316.35	315.46	316.1	315.88	314.16	316.39	313.08	314.26
294.1	292.88	293.67	293.21	294.85	295.39	293.36	295	294.47	293.3	294.6	292.89	295.61	291.96	294.21	295.64	295.64	291.55	293.55	294.72	294.71	293.47	291.22	291.49	294.32	292.83	293.54	296.11	293.04	290.98	293.02	296.09	294.84	293.44	295.76	293.91	292.94	295.31	295.02	294.49	293.12	292.92	293.02	293.45	292.97	295.45	292.44	296.1	292.13	292.96
309.18	311	310.86	311.89	313.03	311.16	308.41	309.52	311.91	309.67	307.67	311.54	311.6	307.18	308.62	308.35	310.06	311.51	310.66	310	310.29	309.18	310.79	310.48	309.49	309.47	309.73	309.13	310.84	310.95	309.7	310.23	310.5	311.24	312.17	310.6	308.24	310.27	308.24	310.67	311.46	309.39	312.39	311.54	309.56	310.37	311.5	310.4	310.03	310.75
316.11	313.24	316.16	317.42	313.01	318.64	314.99	316.59	317.16	314.71	316.02	315.86	318.08	313.61	318.83	316.21	317.36	314.76	315.64	314.4	316.95	316.36	315.8	314.44	315.29	313.5	317.44	315.26	316.38	317.15	318.02	317.13	317.17	316.25	314.91	314.39	315.89	315.74	316.67	315.8	316.38	314.65	316.21	315.16	316.44	314.09	314.75	315.99	317.42	314.58
304.98	304.08	304.78	303.51	304.31	303.25	304.29	302.47	304.1	305.61	301.82	303.8	305.43	302.46	304.23	300.76	305.05	303.89	306.01	306.02	306.56	303.74	305.05	303.43	304.91	304.88	304.98	304.01	303.58	304.03	302.93	306.4	303.21	302.87	303.5	304.48	301.79	305.93	303.15	305.92	304.32	306.06	302.39	304.46	304.45	303.86	303.01	303.38	304.37	304.7
318.2	316.52	313.71	315.39	319.41	313.75	315.54	317.3	317.55	318.05	315.5	317.64	317.51	317.17	315.71	313.95	318.33	316.15	318.74	316.24	318.31	316.85	316.8	318.17	316.09	318.02	318.12	318.25	317.43	318.08	319.23	315.2	317.75	315.31	319.11	318.49	317.96	314.17	317.4	317.05	315.03	317.06	315.04	316.52	316.26	318.15	318.19	314.13	316.53	316.18
316.89	314.84	316.28	316.41	315.6	314.67	314.88	312.95	316.42	316.66	315.65	317.79	314.36	314.37	320.17	314.91	315.47	317.44	316.42	314.75	315.27	316.2	314.66	313.97	317.21	314.63	315.85	316.43	314.7	315.57	316.88	315.85	317.56	313.21	312.98	315.23	315.72	316.65	316.52	318.22	315	315.72	316.67	317.08	313.24	316.42	314.41	316.05	316.33	313.93
305.61	302.95	305.45	302.94	304.28	304.67	303.09	304.13	306.16	306.26	304.74	304.03	306.42	305.87	304.47	305.97	306.57	305.98	305.28	307.48	303.93	306.15	306.17	307.28	303.48	303.15	304.89	305.88	306.64	305.63	305.67	302.54	304.65	306.58	304.67	303.14	302.59	302.46	304.8	305.75	304.81	305.15	305.8	305.96	304.51	306.75	307.17	307.16	308.22	305.14
313.27	313.91	312.83	314.51	312.34	313.28	312.23	312.2	314.13	311.34	314.73	312.2	313.04	312.41	314.59	313.71	317.47	313.75	313.06	314.7	311.69	314.88	312.36	312.56	313.08	313.13	314.02	314.78	313.89	312.03	311.74	313.34	314.76	313.09	314.58	314.5	314.79	312.27	313.9	315.89	314.46	316.78	314.84	314.75	312.59	315.76	315.55	314.36	314.52	315.32
314.41	314.74	312.21	315.3	311.32	313.76	316.23	313.6	313.22	313.49	314.53	315.58	313.86	313.86	314.76	315.04	314.29	312.97	314.32	314.28	313.94	314.76	314.35	313.47	316.78	314.19	312.71	315.07	312.08	312.74	312.72	312.33	313.82	312.86	313.83	314.51	314.43	313.2	315.49	314.15	311.38	313.15	314.43	313.1	312.53	312.58	317.32	313.81	314.23	314.21
303.86	303.93	303.18	304.16	303.11	302.04	303.9	302.27	302.09	302.87	304.86	304.69	302.81	304.78	297.98	304.51	304.55	304.06	302.05	302.23	304.16	305.19	302.33	303.74	304.08	303.01	301.09	303.42	303.03	305.03	303.69	303.98	301.45	303.16	301.64	304.55	301.83	301.37	298.22	304.89	301.64	302.66	304.32	302.23	302.5	304.45	306.39	301.97	301.36	300.8
313.44	313.69	312.42	314.33	315.47	314.34	314.19	313.42	314.13	314.3	314.28	316.58	312.99	315.31	314.76	315.22	312.42	314.62	314.46	311.46	315.38	315.48	310.92	313.6	313.79	312.5	313.37	313.32	315.93	316.8	315.76	313.7	315.16	313.82	316.76	314.72	313.05	315.02	315.31	314.6	313.15	313.15	313.46	311.43	315.13	314.33	314.54	312.13	314.58	314.37
306.44	305.39	304.25	305.44	303.92	303.95	306.12	304.18	302.7	306.16	303.48	305.17	303.7	305.49	303.95	305.07	304.13	306.84	307.39	301.17	307.11	306.15	304.92	304.63	304.12	306.1	303.93	304.29	304.7	303.79	302.98	305.85	303.04	305.3	305.77	305.46	304.81	309.36	306.42	307.75	306.72	305.02	305.36	306.11	306.07	307.91	304.01	304.38	304.65	305.29
299.56	299.74	302.69	300.65	300.47	298.2	301.85	299.71	299.3	303.52	302.77	299.81	301.54	298.02	301.57	299.52	301.5	302.21	298.66	299.49	299.95	298.81	301	302.46	303.92	300.45	302.24	301.54	300.52	300.26	300.66	298.74	299.93	299.34	300.24	300.46	302.06	299.9	300.36	299.52	299.24	299.66	301.85	302.08	301.08	299.93	301.63	299.63	300.66	300.8
315.01	315.17	311.18	314.01	312.85	314.8	313.76	314.99	312.31	313.59	313.46	314.21	316.35	312.61	313.83	311.9	313.88	314.62	313.84	313.88	310.89	312.19	313.69	312.25	313.55	313.91	315.78	315.54	313.99	313.09	314.93	314.57	314.64	314.94	313.98	312.68	312.55	311.68	314.8	314.48	315.51	314.1	312.52	313.92	314.24	315.11	314.88	313.74	317.19	316.33
303.86	303.16	306.91	303.44	307	304	303.63	304.59	305.64	304.89	299.66	303.29	303.05	302.33	305.95	304.42	303.7	306.86	306.24	303.41	305.19	303.57	304	304.34	305.18	305.83	306.81	304.78	305.89	304.1	304.55	303.78	305.26	303.79	302.74	305.5	306.72	303.35	304.66	305.42	307.3	305.23	306.25	304.57	306.32	304.11	304.51	306.4	304.59	302.01
308.11	309.36	310.4	308.43	309.88	309.69	308.41	308.76	309.5	307.38	307.95	308.43	311.93	308.33	306.26	308.27	309.62	309.74	311.07	307.89	308.15	310.87	307.56	310.49	308.32	308.49	307.16	307.64	309.57	311.32	307.96	306.64	308.97	309.71	306.07	307.61	308.14	307.76	308.17	309.16	307	307.75	308.7	308.53	305.68	308.31	309.3	309.26	307.95	309.19
305.84	305.93	304.69	305.33	307.15	307.19	306.06	305.99	304.41	305.64	305.49	304.37	305.05	309.19	304.64	308.29	305.14	305.66	306.12	306.65	306.51	305.36	303.78	306.42	306.65	307.79	305.1	304.63	304.93	308.09	306.84	305.62	306.01	308.47	307.51	306.49	308.95	304.72	306.11	304.39	306.99	306.58	306.88	303.82	302.73	304.03	306.61	304.85	304.96	305.37
311.92	310.95	315.64	315.16	311.81	314.56	315.51	313.25	313.89	311.95	311.88	314.34	314.22	311.78	313.64	314.41	312.89	314.48	312.43	314.15	317.22	313.25	312.32	311.05	315.37	314.68	313.62	313.5	313.05	313.79	314.77	311.87	311.25	312.63	314.77	313.11	312.64	311.98	312.42	311.98	311.94	314.58	309.62	311.4	310.32	310.62	310.65	311.57	316.6	313.68
314.38	316.73	314.06	314.92	315.53	317.57	315.91	313.94	316.31	314.22	314.2	317.95	313.88	311.91	316.21	313.58	315.91	314.37	315.33	313.51	314.98	316.33	316.52	315	313.65	313.87	313.51	314.63	314.85	318.74	316.62	312.62	314.43	316.3	313.56	315.03	313.82	313.97	314.31	314.38	312.63	318.19	313.64	314.9	311.71	313.32	315.79	316.65	312.8	314.39
305.35	305.76	305.24	305.76	305.23	304.99	303.96	307.03	303.68	306.51	304.64	306.4	305.19	305.41	305.01	302.88	304.18	303.36	306.35	306.1	305.46	306.68	307.02	304.72	305.59	304.62	305.99	304.43	307.31	306.87	304.74	306.73	305.46	306.75	306.23	305.54	303.43	305.35	305.31	306.47	306.56	306.6	305.19	305.1	308.38	306.21	309.06	308.52	304.99	307.23
306.07	304.39	305.86	303.78	303.24	301.45	301	304.95	301.58	303.17	303.56	302.17	302.24	302.11	303.66	301.35	302.38	303.78	302.08	301.92	303.09	303.15	301.89	302.02	302.54	301.92	303.3	302.14	302.89	304.48	302.96	302.3	303.83	301.35	302.29	302.07	303.56	300.32	302.6	303.64	303.65	301.27	302.31	301.95	303.16	302.59	302.61	304.11	301.54	302.07
312.72	314.76	314.46	314.04	312.18	314.23	314.7	315.05	313.7	316.98	310.6	313.87	312.16	313.37	313.65	311.98	313.87	313.3	312.44	313.11	313.59	315.81	313.26	313.68	313.15	316.24	311.31	314.6	315.5	312.56	314.43	312.44	314.93	314.12	312.18	315.48	314.31	312.86	311.61	315.1	315.25	313.68	312.24	312.77	313.18	313.83	311.08	314.31	312.91	312.84
301.76	303.86	305.34	303.64	301.26	305.42	304.23	303.53	300.73	301.96	303.48	304.24	303.25	303.19	302.75	304.61	305.34	301.84	304.44	300.11	304.49	304.6	303.93	300.67	303.66	304.62	304.7	302.92	301.27	304.4	303.19	300.51	302.28	303.72	301.42	304.06	304.36	305.67	304.82	303.02	302.24	302.56	301.6	303.17	304.98	301.84	303.47	303.46	304.62	304.53
328.88	328.61	330.76	330.63	327.03	327.24	329.79	329.62	329.54	328.21	329.93	328.68	327.5	330.05	329.15	328.66	329.72	328.92	329.16	329.14	328.68	327.41	326.22	331	328.47	332.16	327.6	329.79	329.8	328.38	328.48	329.3	330.14	329.3	327.8	329.27	330.08	327.06	327.43	326.09	332.03	329.96	329.59	328.68	329.15	327.67	330.32	329.18	327.71	328.38
317.44	314.48	318.37	318.57	318.53	317.86	318.49	317.6	316.98	318.05	315.72	320.61	318.55	317.34	317.05	320.1	318.06	318.2	316.85	316.19	318.11	317.78	318.52	316.42	317.81	318.38	319.25	317.14	318.21	317.66	316.67	317.72	316.5	315.45	316.26	317.59	316.13	318.34	316.89	319.7	317.71	319.59	317.72	317.3	318.55	318.55	315.07	316.06	319.61	318.55
301.55	299.53	296.21	300.2	298.2	301.46	298.15	298.59	298.34	299.87	300.57	299.74	301.13	302.16	299.33	298.67	298.92	301.02	301.34	298.2	301.75	298.54	300.75	299.52	300.89	301.56	300.73	298.39	300.51	299.38	299.82	300.8	300.03	299.79	301.05	299.51	298.36	297.35	298.1	297.5	301.82	300.1	298.86	298.87	301.16	301.18	299.68	298.35	299.88	299.26
310.43	308.92	311.03	312.79	309.45	310.7	307.72	311.56	307.16	311.23	310.65	311.7	308.61	309.4	311.12	309.28	310.63	310.4	312.18	311.9	312.71	312.63	310.43	311.6	311.25	311.77	311.07	309.29	311.23	309.04	309.08	312.46	309.39	310.89	311	309.37	310.55	313.24	309.09	313.72	311.76	310.48	308.86	309.84	310.89	310.72	309.6	310.69	309.51	310.93
317.61	315.66	314.14	313.48	315.73	316.91	317.6	311.25	315.41	317.01	317.47	313.44	315.38	315.42	313.79	312.05	313.63	316.28	315.38	315.34	316.08	316.61	313.28	312.05	315.01	313.13	316.77	312.08	315.38	317.29	314.43	312.83	316.7	313.79	313.2	315.97	315.73	313.24	317.42	314.7	317.45	314.53	314.55	317.32	314.48	315.31	314.41	313.91	311.48	315.58
301.26	301.6	304.4	303.31	303.61	301.68	302.3	300.68	302.28	303.26	302.8	304.56	303.74	303.09	303.03	301.27	300.27	302.01	301.38	300.03	302.66	302.85	304.51	302.39	301.19	299.47	302.38	301.19	299.12	303.08	303.41	301.44	302.67	302.37	302.28	303.34	301.21	303.52	302.24	301.36	303.19	302.08	304.53	300.73	303.53	302.42	302.88	303.48	302.35	303.12
304.14	300.6	304.97	302.14	302.47	301.78	301.34	302.65	301.53	303.44	302.36	305.1	304.55	304.7	302.82	301.07	303.43	302.91	302.01	303.98	300.12	300.67	301.4	303.78	300.85	300.63	303.15	300.3	302.78	299.86	301.83	304.56	302.38	299.92	300.14	300.4	303.58	303.61	303.15	301.16	303.89	300.32	301.68	303.34	304.78	303.27	300.75	303.55	302.48	300.14
298.52	302.37	298.17	299.29	300.05	299.07	299.26	299.73	301.3	299.04	301.32	299.33	298.76	300.03	300.41	299.78	300.48	300.92	297.15	299.52	299.45	300.32	301.64	301.06	302.29	301.51	298.32	301.73	300.52	299.98	300.92	297.09	297.38	298.56	300.36	301.13	300.29	300.76	299.44	299.55	299.31	298.79	299.51	300.99	298.63	300.07	298.65	299.28	296.41	300.2
303	305.87	303.15	305.05	303.03	303.22	304.13	306.13	303.4	302.45	304.06	306.55	305.36	303.93	303.14	303.31	303.69	303.83	301.45	302.25	306.13	304.48	303.08	305.65	303.8	305.46	304.02	304.29	303.26	304.27	305.93	309.29	302.65	305.3	302.74	306.1	306	303.18	303.69	306.52	305.24	305.68	303.77	303.68	305.22	302.46	306.89	304.93	304.3	306.07
305.56	305.29	303.84	303.71	302.36	301.05	303.92	306.75	303.34	303.77	301.92	304.18	303.29	303.84	304.45	302.69	303.04	304.04	303.82	303.69	303.48	299.44	304.1	305.71	304.24	301.56	301.06	304.81	304.96	301.55	302.16	302	303.34	304.2	303.87	304.76	303.72	301.81	303.35	303.3	302.32	303.52	302.94	303.75	304.48	306.57	303.97	303.68	304.83	301.63
302.43	306.36	304.68	304.39	304.84	303.57	303.03	302.96	303.71	303.3	305.69	305.52	304.24	305.24	303.7	304.52	302.06	303.98	306.75	303.34	302.79	305.69	303.16	303.67	305.19	303.13	306.87	303.88	302.77	304.76	302.15	303.65	305.14	301.44	303.66	303.59	307.48	301.37	304.01	306.54	302.55	304.68	303.81	303.48	304.74	304.38	305.3	305.57	304.21	304.59
313.86	312.64	311.39	314.74	312.15	314.3	314.29	313.09	313.19	312.07	313.44	311.72	313.36	313.99	313.47	316.47	312.96	314.67	312.89	310.78	314.44	312.58	314.02	314.88	313.95	312.88	313.23	312.94	315.13	312.84	313.32	311.29	312.63	314.71	315.37	314.89	313.73	313.84	313.46	313.53	313.58	312.24	311.89	311	313.2	313.4	310.88	313.47	313.06	315.56
297.11	293.48	296.1	293.23	296.27	296.85	294.4	295.31	293.75	293.6	294.29	295.6	294.86	294.36	295.14	293.93	294.9	296.38	294.58	293.93	297.05	294.15	295.22	294.03	296.93	298.12	292.47	296.4	294.58	295.87	291.89	294.89	294.03	295.44	297.42	294.8	296.2	293.82	294.7	295.59	293.92	295.12	295.15	293.78	295.2	293.73	294.27	295.08	293.11	296.3
325.51	326.08	325.21	326.86	325.46	324.57	324.68	323.59	325.67	323.28	324.35	328.26	325.55	326.87	322.02	326.8	323.06	325.93	325.61	322.12	323.71	324.29	324.63	324.81	325.41	325.24	327.18	324.11	325.78	327.34	325.82	327.57	324.5	327.62	325.84	325.22	324.74	322.99	323.71	326.43	326.63	326.46	327.61	326.08	328.28	326.25	324.58	326.88	326.98	325.13
296.03	296.69	293.6	293.8	293.64	295.47	296.33	294.28	297.11	293	294.96	292.26	296.95	296.01	293.3	295.69	295.57	294.55	294.42	296.59	295.58	293.84	295.67	296.21	295.6	294.42	295.84	295.95	295.93	296.27	294.32	296.92	296.07	292.9	296.42	294.16	294.2	294.5	294.27	295.57	295.76	293.92	293.31	297.67	294.08	296.5	293.24	295.33	295.18	295.49
308.84	307.02	310.1	311.08	311.87	308.29	310.8	309.76	309.59	310.9	310.98	310.55	308.6	310.7	311.07	310.85	311.67	310.02	312.2	312.92	311.33	309.18	308.49	307.77	308.71	312.16	312.16	310.35	309.2	309.82	308.37	310.46	309.59	311.59	308.72	311.02	311.97	309.45	310.62	310.16	308.95	307.62	311.03	309.07	309.82	308.08	308.68	309.6	309.77	311.46
308.78	307.75	308.77	304.72	310.12	308.27	307.83	310.23	309.48	309.29	310.25	310.91	305.9	308.38	309.11	309.05	307.22	306.98	309.47	308.74	308.26	307.87	307.83	307.81	307.86	307.38	310.59	308.32	307.11	309.76	304.99	309.64	309.36	307.92	305.71	306.92	306.44	308.49	309.56	308.49	309.42	307.37	309.28	310.57	309.76	309.71	309.87	308.87	310.34	309.21
319.15	316.69	315.91	315.8	316.3	317.93	317.73	320.08	319.11	321.01	319.07	317.44	318.86	318.28	318.04	318.32	317.85	319.04	318.5	316.54	320.99	319.3	319.28	318.4	317.18	319.15	316.36	321.22	319.04	320.27	318.87	316.57	317.21	317.81	319.54	318.19	318.73	317.44	317.84	314.96	316.93	314.47	319.75	317.91	316.86	319.44	318.12	317.92	320.44	318.52
296.42	299.28	296.87	298.66	296.92	296.73	297.73	295.1	297.69	296.23	297.55	297.76	295.26	297.5	295.51	296.35	294.58	296.91	298.95	297.02	299.1	297.2	299.45	296.37	298.25	296.64	295.82	297.86	296.1	296.94	295.83	296.79	296.69	296.11	298.37	296.07	299.52	295.67	299.47	294.81	297.8	295.19	297.54	298	293.64	296.05	297.43	296.94	298.43	295.65
304.65	305.46	304.31	302.22	302.32	304.23	307.44	302.1	303.99	304.13	302.22	304.57	303.15	302	303.85	302.61	304.27	304.92	304.65	304.7	303	303.03	307.03	308.07	303.57	304.36	305.07	305	302.28	302.81	304.13	304.52	303.78	305.82	306.41	302.62	304.06	304.83	306.38	304	304.82	306.15	305.84	303.46	306.45	304.04	304.05	305.24	301.31	301.88
314.19	314.79	313.26	309.75	314.52	314.05	313.78	313.46	313.6	312.58	312.09	312.55	311.89	313.85	313.55	311.8	311.96	315.83	311.95	313.08	312.51	312.12	312.36	312.27	312.97	313.45	311.62	311.7	315.65	310.92	316.38	313.44	312.36	312.92	316.31	315.65	311.6	310.87	311.56	314.73	314.54	312.93	311.02	313.57	314.91	312.98	314.1	311.18	313.64	313.18
312.52	309.43	314.65	310.55	312.75	312.44	312.97	312.54	311.35	314.72	312.79	314.38	312.1	313.48	312.07	314.37	313.51	311.79	312.32	312.51	311.05	312.5	313.27	310.33	309.79	314.55	314.12	313.9	312.11	312.7	313.45	310.85	311.37	311.82	312.76	312.99	309.71	312.63	311.1	312	311.53	313.86	314.06	312.69	312.22	312.98	313.48	315.05	311.32	314.18
304.53	302.7	302.92	302.07	300.35	304.07	301.77	303.87	302.78	304.22	301.73	302.95	303.82	302.15	302.81	303.44	303.32	304.55	305.5	301.37	303.44	306.01	300.7	299.02	304.56	301.79	303.68	304.03	304.5	301.42	302.49	304.63	300.61	305.57	302.53	303.33	305.32	302.14	305.05	303.22	303.02	303.75	303.45	302.4	304.4	303.36	303.24	305.78	303.84	303.7
310.67	311.38	311.24	310.21	310.04	311.58	311.12	310.69	310.56	308.8	309.19	309.5	312.48	311.17	310.85	309.22	311.24	310.66	309.41	309.86	310.29	309.62	308.87	308.7	310.68	311.11	310.12	310.06	309.61	312.58	309.8	308.79	309.1	309.92	310.35	311.47	313.19	312.11	309.49	307.87	312.14	311.37	310.64	308.01	309.55	311.56	312.19	310.05	307.45	310.56
301.62	301.07	299.74	300.15	300.62	303.19	297.61	301.01	300.02	299.79	302.58	303.47	301.52	300.11	297.7	303.07	297.97	299.51	303.21	301.35	301.93	300.47	296.96	300.67	299.49	304.02	301.72	299.96	301.06	302.39	300.18	300.93	298.23	300.3	299.66	302.53	300.73	303.67	302.7	300.01	299.35	302.52	302.55	301.39	300.96	301	300.17	298.68	302.91	301.63
314.01	314.05	313.28	314.76	315.03	312.86	313.72	311.07	310.53	311.81	311.83	310.51	311.63	312.68	312.1	312.54	312.06	316.43	311.77	313.66	312.06	310.76	311.71	310.89	312.85	312.67	311.64	315.15	310.39	316.12	314.24	312.64	312.23	314.09	311.73	311.12	311.63	313.31	312.79	312.76	311.4	312.67	311.59	315.1	312.86	312.99	314.19	312.93	314.42	313.06
320.4	318.8	320.44	316.91	317.56	317.85	319.52	317.23	318.63	319.12	319.35	319.28	318.96	320.81	316.69	319.62	319.21	320.05	322.95	317.2	320.8	319.04	319.55	318.86	318.3	319.97	318.85	317.97	320.56	322.3	321.04	318.17	317.87	318.73	319.44	320.59	320.62	318.45	322.51	319.83	317.95	316.5	318.31	320.94	318.91	319.59	322.21	319.94	316.91	322.31
314.96	317.01	314.67	316.46	314.53	314.13	313.89	315.67	315.14	314.63	315.93	316.4	317.45	315.73	312.79	313.74	315.63	312.26	313.39	315.14	319.13	314.67	313.47	314.25	313.95	316.41	314.92	314.89	316.04	315.9	314.59	314.97	315.12	315.47	315.13	312.17	312.48	313.69	312.7	314.91	313.8	315.12	314.98	312.04	313.78	312.38	314.67	314.28	315.59	313.85
328.34	325.85	330.7	328.47	326.71	327.34	326.97	327.27	327.96	328.05	325.82	327.68	329.8	327.06	327.43	327.49	327.31	327.45	328.28	329.52	329.12	330.01	327.62	328.83	325.84	326.04	327.15	328.99	326.44	328.46	328.28	327.9	329.7	324.84	326.98	328.26	325.9	327.46	328.66	327.65	329.12	330.09	326.13	328.37	325.01	329.78	325.48	325.84	327.93	327.7
314.55	315.27	315.47	313.84	314.2	316.45	315.7	313.07	314.25	317.25	314.42	311.98	311.79	314.71	316.27	314.4	317.33	313.4	315.24	313.49	315.21	315.45	313.85	316.77	316.56	316.2	315.29	316.51	314.22	314.42	313.44	315.4	313.31	313.77	313.42	314.22	314.5	314.86	314.86	313.9	313.02	313.19	315.82	314.35	315.3	314.48	313.53	313.99	315.38	315.15
328.7	328.13	327.03	329.61	324.64	327.62	327.19	324.54	327.65	327.14	330.05	326.99	329.1	325.44	330.63	329.36	326.55	327.66	330.23	326.17	327.23	326.46	326.96	328.72	327.8	325.46	329.69	328.05	328.49	328.66	329.04	326.14	328.41	327.53	328.67	327.32	331.25	328.39	323.96	328.56	328.4	327.2	328.32	330.36	329.2	326.21	328.68	328	326.81	326.25
324.18	325.4	325.63	324.59	326.4	326.35	326.45	323.31	323.89	322.98	326.09	325.53	325.22	325.99	326.55	323.2	324.45	325.83	327.86	325.11	325.19	324.66	323.84	327.3	325.74	324.34	325.78	324.89	325.32	327.05	325.21	327.12	324.04	326.36	324.64	325.83	324.68	323.59	326.54	324.74	323.87	326.74	327.55	326.53	322.12	325.27	325.62	323.26	323.35	324.58
311.75	311.53	311.53	314.84	312.83	312.86	313.87	312.96	312.82	312.65	313.38	312.55	313.95	313.29	311.49	314.42	311.67	313.78	311.81	312.95	314.31	312.31	314.36	311.56	311.56	315.32	313.43	312.31	311.48	314.58	312.5	313.08	312.97	314.54	313.42	315.38	314.11	312.49	312.24	314.23	313.61	313.23	312.11	313.18	311.81	314.8	310.79	311.98	313.31	311.99
316.49	314.02	314.44	316.46	315.01	317.4	317.53	317.61	312.68	315.78	314.91	315.35	315.07	317.39	314.49	315.43	315.9	316.52	316.16	317.15	315.31	317.24	315.09	313.98	315.15	315.14	317.01	317.51	312.93	317.55	313.76	314.41	314.76	318.02	316.2	312.89	314.75	315.35	316.74	315.56	314.17	313.57	316.59	316.17	316.27	316.24	316.4	315.92	317.32	318.29
294.82	295.21	296.2	292.95	296.93	292.94	294.09	294.78	294.25	294.11	293.02	294.73	295.02	297.75	295.33	296.28	295.79	293.23	296.54	294.26	293.49	295.41	293.54	296.69	292.69	292.98	296.51	294.07	295.65	296.91	297.86	295.01	295.74	296.39	296.49	293.67	295.39	295.24	295.81	297.66	295.19	295.11	293.7	294.75	292.95	296.46	294.83	293.97	296.2	296.2
322.21	325.4	323.03	323.87	323.51	326.64	321.42	325.7	321.44	326.66	326.78	322.54	321.28	324.08	326.05	326.3	323.13	323.23	324.34	322.55	324.46	326.7	324.51	324.22	325.81	325.92	326.25	323.18	325.82	324.48	323.26	323.69	324.2	325.03	324.44	321.77	322.23	325.39	324.71	327.16	324.94	322.87	322.08	323.83	326.98	324.56	324.91	326.41	324.34	325.3
314.36	314.86	311.2	312.51	312.11	313.47	309.93	312.07	312.97	312.24	311.54	313.92	312.15	314.99	313.51	311.42	313.14	314.22	314.06	313.82	311.49	314.95	311.93	311.63	309.99	314.19	312.58	311.62	314.52	312.67	313.47	312.31	312.24	312.44	314.34	314.04	311.89	312.46	312.92	311.62	312.19	314.23	312.66	312.72	312.42	310.87	310.32	311.96	313.19	312.12
306.41	304.48	307.33	305.61	305.4	305.98	305.16	308.76	302.8	306.28	306.51	306.62	307.07	306.21	306.84	306.34	305.02	304.59	307.6	305.55	305.8	307.51	307.97	306.1	306.44	303.85	306.52	307.12	303.68	305.02	306.19	308.41	309.03	304.25	304.98	308.97	306.06	307.4	306.65	304.36	302.52	307.41	306.39	306.22	305.47	306.08	306.46	307.23	306.21	306.3
312.16	312.64	311.75	310.52	309.36	310.27	311.5	307.77	309.22	310.87	308.52	308.46	307.64	309.57	308.36	309.77	309.94	309.42	308.93	310.41	309.56	310.35	310.79	311.97	312.99	309.64	311.9	310.05	311.25	310.96	308.03	309.17	311.33	308.47	309.05	312.39	310.3	310.24	309.66	310.59	310.04	308.9	311.49	309.34	310.08	308.25	310.73	312.34	313.58	310.49
303.83	303.51	303.73	301.47	303.63	302.83	300.7	302.09	302.58	302.47	301.39	302.27	304.65	301.94	305.31	303.55	302.87	303.63	302.55	305.2	301.95	303.77	301.55	304.84	301.86	303.39	303.1	301.21	299.79	302.57	304.21	301.29	303.02	297.98	303.55	303.84	301.16	302.1	302.81	303.07	303.36	305.22	302.02	301.4	302.91	304.38	301.12	302.76	301.64	304.57
318.34	320.79	318.58	318.73	317.2	319.18	314.91	316.09	317.61	317.12	317.92	315.58	316.64	317.2	319.31	316.02	319.9	320.04	315.14	317.87	316.14	320.09	318.22	318.29	319.05	316.68	318.31	317.64	318.23	319.92	318.2	317.71	320.8	319.21	316.21	317.83	317.7	316.78	317.96	316.64	316.06	319.69	318.26	317.1	318.21	316.3	316.12	318.49	318.36	320.53
313.95	314.88	314.15	312.3	315.32	317.05	314.56	311.37	314.14	314.34	311.94	313.78	316.33	313.95	315.74	312.9	312.73	313	312.69	315.32	314.17	315.08	315.45	315.13	311.46	315.15	316.69	313.77	311.98	314.29	314.83	314.34	315.49	314.4	313.69	311.66	313.54	312.81	313.79	311.92	313.98	314.45	316.64	314.53	313.76	314.21	313.74	315.86	312.47	312.63
325.35	327.26	327.56	330.23	328.13	327.54	326.82	328.1	325.67	327.71	325.83	326.15	327.36	328.11	328.2	326.84	326.24	326.81	326.27	325.08	327.51	328.2	326.95	327.31	329.41	327.4	329	326.69	327.17	327.09	325.26	326.8	326.28	326.57	326.82	325.96	325.55	326.57	328.56	326.66	324.77	327.59	325.21	326.31	327.26	328.92	327.25	325.77	326.55	325.02
314.2	315.91	312.61	314.67	313.81	314.69	315.46	316.55	315.21	313.65	316.54	315.49	316.11	314.68	316.16	314.72	313.73	314.98	313.99	314.63	315.18	315.95	315.61	313.57	315.94	310.54	315.79	314.36	315.16	313.81	314.91	316.1	315.99	314.16	313.91	314.53	317.13	316.33	315.2	315.42	313.49	314.72	315.42	314.2	313.73	313.58	314.83	315.14	315.88	313.92
326.61	328.4	326.96	327.98	326.51	326.86	327.24	324.8	326.45	326.08	322.07	327.81	327.12	326.3	326.76	328.86	327.94	328.44	326.63	327.26	325.18	325.38	326.38	325.24	327.13	324.19	326.12	326.26	328.82	326.41	327.73	323.26	324.12	324.83	323.56	327.76	326.1	326.17	327.25	326.79	327.63	328.56	327.06	324.54	326.5	329.48	325.92	325.87	327.15	325.01
315.57	316.58	314.42	315.57	313.11	317.16	315.26	315.3	315.14	314.49	315.98	315.26	313.68	314.79	313.28	314.85	316.03	313.42	315.37	313.33	315.48	314.98	317.2	314.75	314.15	314.9	315.96	314.39	315.39	313.96	315.29	313.16	314.83	316.3	312.4	312.86	316.81	314.56	313.88	316.75	316.98	315.27	316.19	313.41	315.53	315.91	315.96	315.82	314.12	315.35
313.84	314.94	317.27	313.6	314.81	314.68	314.14	314.91	312.73	314.41	314.33	315.31	315.29	315.12	314.42	313.45	314.15	312.46	314.52	316.88	313.89	315.4	315.03	313.37	311.87	312.42	312.04	314.57	313.13	312.31	314.82	316.39	314.1	313.54	312.8	314.83	313.27	314.84	314.66	312.51	315.35	312.89	315	312.91	314.12	316.2	314.6	312.7	314.48	315.98
305.33	305.55	303.18	305.9	303.39	303.45	303.55	306.38	305.97	302.27	305.14	304.68	305.92	305.15	304.91	305.97	306.83	303.44	306.11	304.68	305.94	304.4	304.04	304.67	304.63	306.04	304.01	305.14	305.23	305.47	303.08	302.45	304.76	302.6	304.52	303.81	301.69	303.96	302.52	303.34	303	304.8	304.66	304.03	306.37	303.32	303.76	306.54	304.24	303.94
302.7	305.31	306.11	303.19	304.33	306.35	303.7	303.85	301.75	302.45	303.82	302.92	301.86	306.22	302.98	305.07	303.91	304.34	304.83	302.67	303.1	303.53	304.84	306.14	301.5	303.22	301.75	303.1	303.26	303.91	304.39	300.24	301.42	302.49	304.58	303.59	305.87	304.86	303.46	304.03	303.96	302.68	304.2	300.26	304.2	301.21	305.25	303.84	302.54	302.53
302.53	303.51	305.11	306.61	305.94	303.88	303.46	305.39	304.9	303.98	306.59	304.95	305.83	303.92	304.44	304.02	302.04	306.21	303.95	303.06	305.14	303.86	304.17	304.9	304.59	304.46	303.92	305.49	303.25	305.65	304.12	304.82	302.66	304.61	304.02	306.67	308.15	306.28	304.93	303.53	305.72	305.51	305.22	301.63	304.5	305.51	304.83	305.58	306.05	302.71
314.63	317.36	315.26	315.08	315.2	315.11	315.1	315.35	314.15	317.79	318.11	316.19	316.55	314.82	318.1	314.68	314.8	314.49	315.98	314.68	314.97	319.32	316.37	315.48	315.63	314.84	314.81	312.12	314.38	317.23	313.77	315.12	315.14	316.56	316.54	316.68	317.7	315.21	315.48	315.45	313.2	317.63	317.44	316.61	316.48	314.57	313.03	315.37	314.62	315.88
303.69	302.13	307.34	304.34	303.64	300.83	302.71	304.79	300.01	301.76	303.91	302.73	300.91	303.51	300.64	301.14	303.1	301.84	302.51	301.9	304.98	301.93	303.48	300.3	302.02	302.87	301.7	303.79	303.91	302.26	302.27	303.45	303.18	304.04	301.82	302.05	303.55	303.69	302.67	302	304.56	300.46	301.62	303.65	303.52	301.64	305.03	301.92	302.35	302.16
310.08	309.71	311.35	307.2	309.11	311.33	308.69	307.2	309.05	309.42	308.34	308.92	308.59	307.91	307.67	308.72	309.15	308.38	308.6	309.49	310.19	306.04	307.97	308.69	311.79	309.58	307.1	309.17	308.37	309.29	309.19	311.01	307.19	307.46	307.19	307.92	308.39	309.93	309.7	308.72	308.78	311.43	308.71	307.57	306.43	306.91	311.41	307.34	309.26	308.92
316.47	314.99	314.39	318.11	317.96	317.41	317.41	315.84	315.56	316.78	319.25	317.04	315.28	318.63	316.96	318.12	319.05	316.55	313.93	318.71	314.95	317.61	316.37	316.59	316.82	317.39	315.42	315.43	316.89	315.66	318.69	318.52	315.42	316.33	314.85	316.21	316.89	317.34	316.31	314.4	318.43	317.53	317.04	317.75	321.26	315.78	316.73	317.4	315.57	316.28
311.01	310.93	311.14	312.06	312.23	312.79	310.85	312.25	310.62	311.04	312.4	311.21	312.93	313.18	313.86	310.33	311.75	312.95	313.11	314.27	312.82	314.08	312.53	312.53	310.39	313.9	309.96	312.06	313.06	310.11	311.29	311.68	311.25	313.8	310.92	311.15	310.84	311.65	311.16	313.57	312.7	310.04	311.11	308.74	311.97	311.25	310.81	310.94	309.43	311.68
306.05	300.87	302.29	302.16	302.73	300.72	301.9	303.12	301.87	303.71	303.69	301.75	302.95	302.15	303.07	303.43	303.52	303.93	301.81	304.4	303.66	304.51	306.77	304.66	302.08	303.16	304.19	305.13	304.82	304.75	304.15	306.3	303.03	303.58	304.67	302.88	302.21	302.01	304.52	301.39	304.22	303.69	305.64	302.91	301.96	302.95	303.22	305.47	304.77	301.06
328.16	325.75	328.35	327.23	326.43	328.42	323.92	325.19	327.52	326.72	328.6	326.46	327.35	328.81	327.6	326.91	329.81	326.28	326.57	327.51	325.68	326.11	327.96	327.61	327.3	326.1	327.99	327.1	325.4	330.34	327.3	327	326.11	325.55	325.6	325.55	327.44	327.06	328.2	328.99	329.01	327.12	326.75	325.54	330.06	325.6	327.07	325.57	328.01	326.46
317.78	316.68	315.56	319.65	315.62	318.93	318.42	317.47	315.78	316.2	319.69	315.76	316.02	317.77	319.13	315.91	316.85	316.72	316.89	316.66	316.26	313.76	318.92	316.84	317.23	317.81	317.82	317.98	315.8	317.47	318.03	318.92	318.02	317.32	319.75	319.71	317.38	317.12	318.06	316.82	317.75	319.27	317.57	317.73	316.95	317.06	317.82	317.71	316.17	315.63
304.01	307.36	307.66	307.99	308.92	309.21	307.39	306.56	307.65	309.05	306.27	309.86	308.85	310.88	305.36	306.26	308.03	307.7	308.06	305.56	306.37	305.09	307.65	306.82	306.52	305.42	309.42	308.3	309.15	307.02	306.08	306.4	306.49	306.91	309.22	309.03	305.33	305.41	309.9	306.82	310.53	305.73	306.63	306.21	306.48	308.17	307.97	307.52	309.74	307.16
308.53	307.77	309.52	307.87	308.94	308.26	309.11	306.82	308.14	309.36	312.16	307.97	310.41	310.07	310.31	307.26	307.23	307.87	310.5	309.97	307.08	309.6	308.37	308.71	307.86	309.86	310.24	309.3	308.84	311.21	308.91	308.5	307.58	308.46	308.16	309.33	311.38	309.33	308.2	309.74	307.04	306.93	308.96	308.24	307.13	309.4	307.93	310.76	309.4	309.07
318.35	318.47	317.55	317.88	317.45	318.93	319.42	321.08	318.06	319.11	318.19	316.36	318.62	320.28	318.94	317.18	320.48	316.62	319.16	320	318.38	316.24	318.46	318.21	320.3	317.97	318.44	314.38	317.55	319.08	319.14	317.19	319.44	317.27	317.19	318.98	318.48	317.04	317.8	319.19	320.73	318.87	316.3	319.86	319.65	319.21	319.36	315.21	315.59	319.18
309.86	309.86	308.31	309.26	308.02	310.07	308.54	309.21	308.77	308.68	306.87	309.75	309.5	308.69	308.43	308.37	309.84	306.48	308.34	307.61	308.96	310.93	307.97	310.39	310.54	306.17	308.93	310.45	309.26	307.82	308.34	308.18	309.7	309.33	308.04	308.78	308	305.78	311.2	310.03	306.38	308.72	308.28	309.23	310.18	308.74	307.25	307.78	308.74	308.75
314.51	312.87	314.41	312.73	313.06	315.67	315.33	312.56	312.85	313.49	312.39	315.96	315.85	312.49	313.59	315.07	314.22	312.35	314.7	316.12	312.55	313.07	313.34	315.74	312.15	310.75	314.08	313.35	314.98	314.45	311.68	313.9	312.71	313.2	314.76	312.02	313.75	317.15	314.37	312.15	310.54	314.38	312.77	314.3	311.38	315.84	314.58	311.01	316.31	312.84
316.29	317.2	315.1	313.91	316.18	312.92	314.86	313.5	313.9	313.66	312.46	313.32	312.15	311.85	311.41	316.35	313.62	316.9	314.99	313.27	314.47	314.54	315.21	311.77	314.64	313.82	316.13	313.26	314.75	315.27	312.88	314.42	314.79	314.8	312.3	314.08	313.95	313.35	313.98	314.2	315.51	314.46	313.16	315.84	314	314.66	314.79	314.12	314.13	313.8
326.73	324.55	328.58	329.32	327.17	328.08	327.07	328.67	330.34	326.57	328.71	328.91	326.8	326.67	326.52	329.07	326.91	329.13	328.45	327.38	327.87	327.6	327.89	326.92	328.1	325.98	331.4	327.56	328.52	328.26	326.34	327.96	330.57	327.48	329.31	327.14	327.04	326.69	327.51	329.48	328.28	326.66	326.39	329.77	330.31	328.67	328.22	325.97	326.44	330.57
313.04	314.72	313.67	316.31	315.18	312.88	316.03	312.43	313.09	314.85	313.44	315.24	315.67	314.33	311.79	315.83	313.34	313.04	317.17	316.75	315.92	314.48	314.87	313.14	313.58	315.13	314.95	314.51	312.68	314.85	314.4	314.99	316.87	312.79	312.79	314.27	315.08	314.64	315.96	312.91	313.77	315.44	315.91	312.68	312.81	315.4	315.63	313.24	316.28	313.91
328.23	328.06	327.63	326.26	326.2	328.38	326.91	324.96	326.14	328.12	326.73	327.65	327.77	327.1	326.89	327.2	327.68	327.57	327.29	327.22	326.38	325.14	328.49	326.65	326.07	325.87	328.49	329.76	328.34	326.47	328.71	327.52	329.65	326.63	325.51	327.7	325.93	326.65	328.12	328.26	328.4	327.38	326.5	327.66	326.52	325.92	327.47	328.16	324.71	330.43
306.25	307.26	306.07	305.63	304.87	305.91	306.97	307.46	302.1	307.42	306.02	303.37	305.55	305.56	306.64	304.64	305.61	303.69	305.98	303.26	308.07	307.86	304.32	306.47	306.23	302.01	303.74	307.51	306.53	306.18	304.86	304.92	304.81	306.26	309.03	302.61	308.46	306.74	305.88	302.67	307.24	301.94	305.7	305.85	304.16	304.64	304.94	305.14	305.18	305.77
305.79	304.33	303.19	305.53	302.73	304.73	305.09	306.43	305.68	304.85	306.26	303.8	305.29	303.25	305.23	306.5	307.67	306.44	305.9	306.61	306.05	303.16	306.62	304.43	304.23	306.1	305.68	305.05	306.01	304.67	306.46	304.56	305.7	306.34	304.54	306.58	304.83	306.57	305.01	303.04	305.36	307.22	303.21	302.71	304.66	307.33	303.84	304.69	306.4	303.97
293.78	295.76	294.22	294.92	291.93	292.5	293.88	291.4	293.54	293.61	292.63	293.28	294.31	294.02	295.28	297.3	291.77	294.27	295.89	293.5	294.31	292.81	293.93	291.78	292.95	293.45	294.31	294.81	295.35	294.03	294.08	294.18	296.83	293.11	294.62	293.96	291.34	293.31	294.11	293.17	293.56	292.32	295.63	295.69	293.21	295.7	292.39	294.83	293.16	294.55
314.51	311.9	314.09	314.46	314.55	312.99	312.03	316.29	310.09	312.46	313.12	311.68	314.33	313.34	312.48	312.72	314.42	313.6	314.02	311.55	312.63	312.95	314.23	312.83	313.61	313.11	314.72	311.55	310.84	310.15	310.68	313.56	312.71	312.37	315.25	314.08	311.31	313.28	315.76	314.67	312.57	312.76	310.6	313.83	313.62	314.05	314.1	311.22	315.59	311.67
318.2	318.27	319.07	320.06	319.86	316.63	318.52	318.22	320.65	315.84	318.81	317.92	317.82	318.12	317.02	317.91	320.86	319.58	317.12	316.71	318.78	317.62	317.08	319.17	318.38	316.28	319.18	318.85	319.82	317.14	319.12	316.63	320.46	320.99	317.99	318.49	319.46	318.11	317.85	317.33	319.02	318.26	319.18	317.21	319	319.46	315.62	317.94	317.91	319.99
319	322.49	320.12	321.51	319.44	319.77	319.37	318.28	320.27	319.42	318.95	318.54	319.47	319.9	318.41	317.55	318.39	321.39	319.68	314.7	317.6	317.34	321.63	317.49	319.33	319.43	320.5	317.29	319.11	317.41	318.97	321.72	318.44	320.05	321.23	323.35	318.53	322.63	320.05	320.59	319.73	320.02	317.75	317.16	318.38	320.84	319.86	318.12	317.32	318.02
302.04	300.84	303.42	300.85	300.21	300.12	301.16	300.34	301.4	298.72	298.6	302.89	300.55	301.46	300.38	300.5	298.85	303.96	301.18	302.39	300.41	299.53	301.04	303.21	298.83	299.29	301.44	300.81	300.01	299.02	299.02	300.34	299.53	299.84	301.98	299.44	299.02	300.44	299.96	301.45	301.16	301.97	299.33	301.06	302.39	300.07	300.92	299.35	301.72	300.3
309.99	307.88	310.05	309.83	310.35	311.95	309.96	311.32	310.49	312.89	310.16	312.14	311.05	312.77	313.14	310.17	314.54	311.8	308.44	310.39	310.38	308.8	310.95	311.89	311.84	308.43	309.11	310.6	312.01	309.7	312.49	310.29	311.11	313.09	309.99	309.82	310.94	309.39	310.13	311.01	312.09	311.28	310.75	312.17	312.68	310.67	310.07	311.23	310.18	311.41
307.31	306.1	308.03	305.28	307.18	308.45	308.32	307.97	306.29	309.67	305.54	306.25	305.72	306.91	308.79	306.75	305.77	307.36	307.5	307.16	306.66	308.5	305.74	307.17	307.46	308.06	308.04	305.91	309.53	308.97	307.47	307.31	308.59	308.54	306.57	307.51	309.28	307.31	307.37	309.89	307.69	306.7	307.69	306.09	308.14	306.32	306.63	307.29	305.72	306.61
301.2	294.65	296.6	295.58	298.7	297.44	297.83	297.41	294.66	294.24	294.14	296.2	296.54	296.72	295.54	296.9	297.4	298.59	297.82	297.33	298.71	296.98	298.31	298.04	299.39	296.19	296.25	293.95	299.41	295.32	296.66	293.1	296.26	296.48	295.75	295.63	295.19	296.94	295.51	298.26	295.59	297.33	298.86	296.28	296.17	296.86	297.5	297.17	296.87	298.33
325.86	327.34	328.89	327.6	330.42	328.78	329.41	325.9	330.33	326.12	325.23	330.13	327.04	328.31	329.76	327.55	329.5	326.85	328.09	325.88	328.67	327.87	327.6	328.05	327.77	327.78	327.89	327.56	327.76	327.77	328.06	325.66	330.52	327.87	326.96	327.21	329.78	324.6	328.91	329.39	329.73	328.02	329.97	328.4	327.53	327.77	327.17	330.2	327.88	328.82
315.66	317.31	315.84	316.59	314.6	316.26	315.16	313.54	314.88	314.37	313.18	320.8	315.97	318.95	313.72	316.78	314.54	315.64	314.34	318.06	316.44	317.22	317.03	316.47	317.11	314.2	316.91	315.53	315.64	316.35	315.51	317.9	316.39	317.62	315.13	316.03	317.2	316.47	315.83	317.53	314.79	315.82	315.62	316.28	316.12	315.25	320.53	314.29	314.92	316.51
309.43	312.09	311.16	311.7	309.99	310.72	313.33	310.02	311.08	311.94	313.16	309.39	310.15	309.12	309.56	311.39	311.95	311.05	312.43	308.46	310.63	309.32	310.81	309.71	312.45	309.87	311.09	311.28	308.99	311.14	311.67	309.82	307.38	310.29	309.84	308.92	311.56	313.23	308.85	310.9	310.22	311.7	308.92	311.17	309.13	311.95	311.45	311.43	310.7	311.88
312.36	312.18	311.58	312.72	312.35	315.89	312.56	319.19	310.96	312.55	313.2	312.95	313.49	311.32	315.74	313.2	314.17	310.98	314.62	313.77	313.35	314.36	312.69	312.41	313.99	314.57	312.84	311.09	312.05	315.04	312.07	313.49	313.16	311.86	313.8	314.49	315.93	314.08	311.89	311.4	313.25	314.18	314.41	313.98	312.51	311.82	311.63	314.11	311.31	313.62
306.72	306.07	305.13	305.17	304.37	304.1	305.07	306.41	307.39	303.06	305.37	307.5	304.18	303.93	302.53	305.48	302.44	306.75	306.05	306.25	306.19	304.45	305.56	305.1	306.89	305.14	304.02	304.4	305.09	303.97	303.47	306.22	304.68	306.37	305.84	306.49	306.42	304.34	304.19	302.78	307.19	304.14	303.99	305.1	305.85	306.53	301.48	306.08	307.23	302.52
329.29	327.93	328.87	329.07	326.85	327.33	326.42	329.05	327.15	329.35	325.91	327.64	327.81	328.26	325.33	328.37	329.54	327.36	326.63	325.63	328.22	326.54	327.46	328.4	326.54	329.14	329.41	328.69	328.79	327.17	329.45	327.48	328.4	327.76	326.91	330.36	330.08	325.95	328.12	331.65	327.52	330.74	327.95	325.97	327.63	327.85	328.15	328.15	327.29	329.75
302.56	300.47	302.22	300.06	302.96	302.36	298.42	301.61	301.45	305.33	300.33	302.43	303.69	304.58	301.39	303.44	301.9	302.88	302.42	303.02	302.08	302.21	302.76	302.16	305.04	301.98	304.54	303.68	302.34	304.38	302.28	298.41	302.05	304.89	303.08	302.52	303.58	299.88	301.97	301.19	301.68	302.26	301.38	302.7	302.18	304.57	302.33	301.87	301.57	304.15
297.2	300.23	298.36	296.01	296.07	295.97	294.71	298.32	296.15	296.06	297.59	296.81	299.69	299.1	294.78	296.38	296.66	296.45	294.99	297.05	296.6	296.04	298.19	297.58	296.52	298.05	296.39	294.62	298.24	295.33	297.38	296.37	297.34	296.34	294.48	298	296.23	296.73	294.8	294.69	295.92	296.85	297.1	296.36	293.72	295.19	296.07	296.68	298.79	294.73
329.4	327.34	325.94	324.29	326.31	327.12	326.89	327.1	329.55	326.7	325.95	326.76	324.6	326.46	329.95	328.17	327.03	327.21	328.75	330.07	328.89	322.54	323.85	327.68	327.56	328.48	328.86	326.5	324.99	324.9	325.58	327.37	327.93	326.68	329.4	327.73	327.35	325.12	327.73	329.33	328.86	328.64	328.97	329.16	328.93	327.12	325.82	327.18	327.22	328.94
326.76	323.37	324.64	324.56	324.56	325.65	322.84	326.7	323.26	324.84	326.19	325.08	325.36	322.46	323.95	323.64	325.05	321.59	325.67	325.26	325.52	326.32	323.58	325.36	325.28	323.62	324.43	326.97	325.03	326.32	326.17	326.37	324.86	322.26	327.14	325.04	325.15	325.47	323.08	325.45	324.92	326.07	323.73	326.14	326.3	326.06	326.25	323.76	325.06	323.31
313.36	312.2	312.72	312.18	314.42	311.39	310.93	310.13	312.57	310.41	313.57	315.13	311.14	314.01	313.02	311.22	314.75	312.45	311.11	314.82	310.56	312.07	313.61	314.85	309.5	314.38	314.19	312.36	311.44	313.04	312.27	314.19	314.16	311.55	313.31	313.08	312.71	312.12	312.91	313.49	312.8	311.93	311.24	311.44	313.78	311.51	314.58	311.53	310.96	312.36
310.9	309.76	309.87	308.76	311.36	309.67	306.26	312.06	311.8	309.89	308.76	313.3	309.66	311.02	307.86	312.4	308.86	308.6	310.1	310.72	312.06	310.21	309.01	308.15	311.02	311.29	310.09	309.02	313.15	312.17	308.22	313.23	310.67	309.68	311.25	309.89	308.25	311.33	313.19	310.3	311.11	312.25	310.95	313.29	311.8	308.65	307.97	310.18	309.64	310.01
304.75	305.18	307.1	307.08	308.28	305.82	305.58	306.57	307.97	306.33	308.33	305.51	307.53	307.34	306.33	306.79	306.36	308.52	305.57	306.18	302.93	305.76	308.69	307.65	304.94	303.23	307.19	307.76	302.36	306.45	307.28	306.78	306.16	303.21	306.98	305.85	302.21	307.2	306.16	303.94	303.39	307.51	304.22	305.1	306.16	304.79	304.11	305.37	306.65	305.36
297.75	297.41	295.96	298.13	300.28	297.54	295.69	296.82	298.44	294.79	297.81	298.07	297.53	297.01	296.26	296.37	295.79	296.15	297.54	297.24	298.36	298.08	297.04	298.17	299.04	295.75	295.91	297.26	298.93	293.51	298.37	294.66	297.7	293.8	297.28	297.09	296.23	298.31	295.51	300.66	295.4	296.25	293.81	296.69	296.06	294.07	295.81	295.94	297.08	295.75
305.87	302.71	302.66	302.77	306.06	303.59	303.02	305.02	306.24	305.47	304.29	304.24	304.45	305.09	304.02	304.86	304.37	308.07	304.54	303.93	302.52	304.11	305.35	305.37	303.57	307.12	303.28	304.93	304.57	306.11	305.8	303.3	303.38	305.31	305.33	304	305.57	305.06	305.12	304.55	303.34	303.87	303.39	304.6	303.35	304.25	301.87	302.5	300.03	303.45
313.02	314.07	313.99	312.97	314.52	312.36	312.86	316.82	312.69	314.75	313.32	314.14	314.17	314.7	313.51	311.96	313.17	313.5	313.35	313.38	313.3	314.16	313.36	313.63	317.38	311.64	313.17	312.93	315.86	315.2	313.6	314	314.22	313.59	314.32	313.03	315.2	314.5	313.83	316.42	314.17	316.07	313.34	313.81	313.72	311.95	314.98	312.39	314.75	312.58
312.48	313.95	313.04	313.04	313.15	312.58	310.95	312.84	313.58	317.83	312.06	313.64	312.76	312.46	312.34	311.58	311.39	314.49	314.15	311.32	314.37	314.49	311.16	313.04	312.94	314.3	314.11	314.01	314.27	314.25	312.87	310.46	309.6	311.17	314.42	312.26	313.09	312.95	314.66	312.85	312.92	313.21	314.07	315.72	311.92	312.69	311.9	312.5	313.96	311.4
314.74	314.94	316.71	316.4	314.2	315.91	315.39	317.36	318.72	317.3	317.11	316.75	316.24	315.77	317.26	316.17	314.94	317.26	319.16	314.06	318.31	314.8	315.63	317	318.27	315.73	316.7	315.62	317.53	316.13	315.14	316.51	315.97	315.26	315.21	316.49	314.42	317.51	317.29	315.4	314.6	315.18	318.68	313.85	317.22	316.76	315.6	314.07	317.13	313.98
297.67	296.67	298.38	298.44	297.33	296.54	295.69	298.39	296.21	297.43	296.62	298.21	297.56	296.28	295.02	298.04	298.05	296.41	295.44	296.68	296.47	296.3	295.65	294.34	296.2	297.96	296.71	294.26	296.39	298.16	297.32	297.64	293.8	297.74	297.48	296.61	298.11	293.93	297.45	297.14	299.45	295.92	298.39	298.76	297.93	298.18	296.66	297.08	296.16	297.42
330.3	325.73	327.15	329.29	328.17	328.48	328.07	328.6	326.76	327.17	329.8	328.76	328.46	326.75	326.8	327.96	330.22	326.92	329.99	327.74	327.92	328.64	330.89	327.31	329.22	326.95	326.99	327.26	327.87	329.62	328.56	326.6	329.27	327.55	328.33	326.75	328.18	329.14	327.91	326.3	327.66	326.76	325.43	328.5	324.66	331.71	327.59	331.54	326.52	329.32
300.02	301.85	303.02	299.76	299.38	299.03	301.82	299.21	298.78	301.15	299.29	301.5	300.57	296.92	300.51	299.12	300.11	297.9	300.02	300.96	301.14	299.18	301.28	302.63	298.53	300.52	301.37	299.09	302.84	297.98	300.91	298.27	301.01	299.83	299.48	299.14	300.17	299.04	298.8	299.41	302.22	300.41	299.33	302.38	301.52	299.13	300.65	299.05	300.38	299.59
305.38	309.83	305.05	306.88	304.65	306.81	306.59	307.02	303.7	308.57	304.33	306.78	306	306.58	307.67	308.19	307.25	306.3	306	305.72	304.64	305.36	308.34	303.91	305.43	306.55	305.81	305.99	306.31	305.89	306.34	305.97	304.39	305.3	303.57	307.03	308.97	307.46	305.36	306.72	307.9	307.62	304.53	305.9	306.17	305.47	305.67	308.48	305.72	307.9
316.98	316.01	314.34	313.97	316.5	313.29	317.15	314.74	316.37	313.61	314.98	315.99	317.25	312.29	313.14	312.97	316.16	315.04	313.3	316.77	314.03	313.51	318	316.48	315.04	314.99	312.78	316.63	316.15	316.66	315.16	314.65	313.4	315.88	316.02	316.1	317.18	313.33	315.66	313.89	319.01	314.64	316.06	313.55	312.78	315.99	313.81	315.4	315.99	315.6
301.91	301.77	301.69	302.33	299.18	299.07	299.1	303.01	301.28	301.53	300.62	302.13	301.15	301.63	300.56	300.92	301.43	299.99	300.56	303.05	300.95	300.48	301.55	301.4	301.81	300.24	301.11	299.16	302.54	300.63	300.89	300.59	299.18	302.6	299.27	300.07	303.15	301.24	301.88	301.69	299.06	300.23	300.29	302.05	300.99	297.71	300.8	300.31	301.14	303.16
307.41	307.13	305.36	306.53	306.34	305.79	304.44	305.29	306.63	303.76	305.37	309.23	306.96	305.89	306.43	305.94	307.7	305.24	304.88	306.41	308.07	307.33	305.49	306.57	306.78	306.15	305.04	305.08	307.72	307.56	306.55	305.97	304.5	305.51	307.1	305.05	304.84	307.24	305.63	307.3	305.04	302.39	306.49	305.52	306.24	308.97	307.36	307.14	305.49	306.8
294.56	297.11	294.94	294.43	293.14	293.56	294.07	291.67	294.83	292.69	293.01	293.95	295.01	294.78	293.75	290.67	294.69	294.16	293.47	292.23	296.07	291.75	296.87	296.15	292.86	293.49	293.4	293.37	294.87	293.06	294.7	292.86	296.75	291.32	292.62	293.54	292.33	292.47	290.73	293.05	294.27	295.95	294.53	293.62	294.92	293.58	294.42	295.06	294.06	293.86
309.81	310.22	310.07	310.35	312.22	309.11	310.48	308.68	309.55	310.71	310.73	309.39	311.09	309.35	310.3	310.5	309.21	311.77	309.9	312.48	309.7	309.9	309.96	310.12	309.77	310.11	310.95	311.17	311.14	311.44	309.85	310.48	311.27	311.8	310.46	312.31	311.26	312.62	308.92	309.38	307.86	310.45	309.24	310.44	311.55	312.22	311.82	311.66	310.45	310.7
302.82	306.74	307.05	302.94	304.98	306.98	303.08	302.27	303.32	306.31	306.97	306.3	307.38	304.81	307.13	303.39	303.97	304.71	303.72	307.22	305.24	306.07	303.06	301.81	303.33	300.68	303.15	304.89	305.41	305.97	305.73	303.4	303.27	303.5	303.76	304.55	303.82	306.34	304.24	305.42	302.78	303.44	305.42	304.69	304.47	304.97	305.18	306.86	303.03	304.49
301.95	304.09	302.87	302.68	302.59	303.72	302.93	304.42	301	304.96	304.32	305.34	301.69	303.96	305.86	302.42	304.43	304.96	303.03	304.04	304.72	302.64	300.42	302.05	302.84	303.54	299.72	302.92	302.92	305.8	306.05	302.85	303.93	302.37	303.52	302.84	304.14	303.86	304.16	306.39	304.72	301.72	303.68	301.68	305.58	304.99	304.04	301.87	303.71	304
314.59	310.84	311.38	314.21	313.63	314.21	313.59	313.59	309.34	313.94	312.51	314.31	313.49	313.62	313.43	312.34	311.31	313.33	314.06	311.05	310.72	312.59	311.16	311.94	312.68	313.91	312.5	313.45	312.89	312.41	312.04	309.51	313.92	311.81	312.36	313.8	312.47	311.09	313.78	311.02	310.88	313.12	309.25	312.87	313.36	312.7	311.01	313.46	312.41	308.12
315.31	309.14	312.1	312.15	310.73	317.01	313.7	313.33	313.79	311.71	312.89	316.27	312.58	316.25	312.97	315.14	315.79	313.01	315.32	313.44	313.66	311.54	314.63	312.17	314.55	314.26	311.88	313.83	311.5	314.53	311.57	314.67	310.79	313.88	311.67	311.72	311.35	314.08	312.67	315.41	313.34	313.78	312.2	311.65	313.58	313.96	312.19	314.37	315.93	312.11
318.17	316.85	317.97	316.76	318.85	315.67	316.28	319.88	319.93	318.2	318.12	319.84	315.66	317.25	320.04	317.82	317.81	317.63	317.28	318.8	319.16	316.95	317.36	320.85	319.17	318.71	318.35	317.03	317.57	317.91	319.43	318.07	319.16	319.4	318.14	318.86	319.1	319.36	317.06	319.42	316.96	319.64	318.26	316.26	317.98	318.11	320.08	315.81	319.4	318.38
320.03	318.31	318.06	318.43	317.26	318.02	321.32	318.76	319.18	320.01	319.72	318.49	315.79	320.22	318.3	320.56	318.81	318.91	317.23	319.73	317.41	318.63	318.26	319.64	321.2	319.72	319.86	320.4	320.29	319.39	318.4	321.24	319.87	322.03	319.14	319.76	317.71	318.62	320.77	319.04	319.42	319.87	321.96	317.99	321.81	320.04	317.12	321.13	319.75	318.75
303.82	302.15	301.28	298.91	303.16	302.3	303.91	302.88	301.82	304.66	303.17	302.24	304.61	300.92	304.9	302.02	298.63	302.42	303.84	303.58	302.82	304.63	301.46	301.91	302.1	302.44	303.15	303.48	304.16	302.78	302.79	303.17	301.57	300.64	303.51	303.19	304.55	303.94	301.96	303.71	302.03	302.74	303.28	303.91	302.3	304	305.91	300.23	301.96	302.74
304.38	300.01	300.34	301.49	298.93	302.69	300.72	299.75	301.4	300.28	300.65	300.76	299.85	303.04	299.29	300.19	300.6	302.49	302.05	301.96	298.73	300.3	300.82	298.65	302.76	301.79	301.76	301.84	301.64	300.94	299.7	300.45	300.4	301.54	301.2	303.06	299.27	299.96	299.21	301.48	304.53	300.09	301.65	300.82	300.05	302.17	301.96	300.73	300.57	301.28
314.58	315.15	313.19	313.8	312.3	313.32	314.59	314.97	314.26	313.97	312.85	312.81	313.1	313.8	315.08	313.58	312.01	313.05	312.45	313.34	313.35	312.67	314	313.52	313.89	311.06	313.67	309.72	311.67	312.38	312.55	313.88	311.79	314.26	314.71	312.75	312.37	312.89	312.19	313.44	312.17	314.63	312.01	313.91	313.66	314.6	312.74	311.81	311.88	314.43
297.94	299.43	300.56	300.34	299.08	298.93	298.7	297.38	302.41	299.71	301.23	299.44	300.57	300.66	300.42	300.95	302.92	300.48	300.62	302.8	300.14	302.25	299.37	301.32	301.03	302.71	300.65	300.33	301.97	302.48	300.43	302.06	300.27	300.29	301.2	300.18	301.6	303.21	299.02	301.87	299.26	301.43	301.58	301.13	299.85	300.57	301.38	300.1	300.52	299.53
293.49	291.82	293.79	292	294.72	292.36	294.3	297.87	294.55	294.48	295.08	294.48	293.61	293.97	293.64	294.99	291.71	291.51	295.06	291.48	291.53	293.29	294.23	295.54	294.62	295.21	292.53	295.17	293	294.63	292.55	293.65	294.68	293.15	297.76	293.78	294.51	293.93	294.04	294.2	293.81	293.93	292.24	292.13	292.6	294.06	293.02	294.76	293.45	292.3
316.72	312.58	314.11	314.99	315.41	314.64	315.44	315.2	314.45	315.85	314.56	313.2	314.95	315.66	313.14	312	315.77	315.34	316.5	318.47	315.69	316.45	314.54	316.27	314.71	314.7	315.58	314.7	314.14	316.08	316.08	313.35	313.68	313.35	314.79	317.06	315.97	313.43	314.09	314.16	314.49	311.99	313.01	315.55	315.92	315.4	314.7	313.4	314.02	315.07
305.14	300.35	304.44	302.65	302.33	301.11	300.12	303.27	304.21	302.11	304.68	304.58	301.52	301.85	303.49	301.74	302.81	304.17	304.54	302.63	303.66	304.95	306.46	301.2	304.13	302.25	301.91	302.94	300.81	304.41	302.29	304.76	302.62	302.87	304.35	301.86	300.01	301.7	304.64	302.76	305.46	305.36	302.23	301.96	303.9	302.26	301.89	303.44	301.37	302.68
311.13	312.66	313.02	314.64	313.65	312.12	310.6	315.45	311.73	313.4	315.64	311.62	315.73	313	313.56	309.53	315.03	313.68	313.59	312.19	313.16	313.67	311.34	313.8	311.79	312.33	312.96	312.87	312.25	312.97	314.23	314.32	314.16	313.78	313.3	315.15	312.17	313.88	311.9	316.06	312.66	314.43	315.56	313.39	315.31	313	311.86	312.19	311.44	313.61
312.39	314.05	311.98	312.52	312.32	314.55	315.54	314.26	312.63	313.7	311.92	313.57	315.07	313.35	310.6	309.25	312.76	313.46	314.01	315.1	314.51	310.85	313.8	316.88	313.54	311.21	315.44	313.75	310.89	312.95	311.76	314.51	313.45	313.58	312.49	313.53	314.27	313.49	314.23	312.14	314.38	314.93	312.85	314.42	312.11	314.5	316.22	313.06	313.87	312.45
303.68	304.51	303.95	303.17	304.27	302.76	304.14	303.15	304.27	306.25	305.16	303.59	303.57	303.55	305.04	303.89	304.06	304.55	303.62	303.5	305.2	304.69	304.6	304.73	303.25	304.17	302.86	303.98	304.99	302.99	304.85	303.32	302.48	303.07	304.39	304.57	303.48	301.53	302.21	304.11	303.39	303.09	303.55	303.3	303.26	303.41	302.32	304.01	302.94	303.45
296.83	300.67	301.5	301.65	300.81	297.36	299.83	299.87	299.52	302.49	299.87	300.24	299.46	301.65	300.59	300.67	299.48	299.26	298.88	300.23	298.95	297.5	300.83	301.51	302.82	299.07	300.09	299.69	298.97	300.31	300.69	298.7	299.37	300.4	300.56	300.47	301.33	300.32	299.78	300.88	298.66	301.05	299.23	302.47	300.85	297.81	301.95	300.93	301.1	302.39
309.14	309.14	310.41	311.31	312.25	310.31	309.94	312.34	311.01	311.53	311.77	308.14	310.23	310.92	310.29	309.27	310.73	310.9	308	309.95	313.51	310.69	311.18	311.12	311.76	309.03	311.04	312.11	311.73	311.72	310.33	310.25	311.7	311.84	311.86	310.89	306.47	311.97	309.29	310.58	310.5	311.21	309.82	308.88	312.68	310.17	310.78	310.88	309.7	308.54
306.57	304.53	304.76	303.78	306.37	303.44	302.82	304	304.48	303.91	305.46	305.19	304.13	305.95	305.74	302.49	303.61	303	303.78	303.59	305.95	304.12	305.64	303.98	304.11	304.39	305.88	304.41	303.45	305.43	303.61	306.31	304.99	301.54	305.62	304.49	305.29	304.27	304.07	304.09	305.03	302.18	304.4	304.52	305.79	305.72	304.22	305.76	306.4	307.02
304.63	302.26	303.14	303.02	303.81	304.41	303.22	301.84	299.9	306.62	303.62	301.49	303.44	303.83	304.8	301.67	303.09	305.34	304.3	302.15	305.58	300.49	303.12	301.93	304.7	305.61	303.14	304.56	304.26	305.06	302.37	302.06	303.85	305.42	301.62	304.42	302.47	299.93	304.75	303.07	302.79	301.68	303.57	303.16	304.26	303.71	302.49	302.6	305.19	303.84
316.41	320.46	319.32	318.37	319.27	318.17	318.1	320.81	317.98	315.01	317.97	319.77	315.92	317.02	316.53	318.34	319.28	318.82	320.4	315.63	318.37	316.67	317.19	318.75	320.25	316.75	318.44	316.57	318.13	319.87	317.5	318.55	317.91	317.26	317.76	318.31	316.45	319.43	318.49	320.42	319.05	318.13	318.23	316.68	318.11	317.83	320.71	317.3	317.82	319.38
314.53	313.41	315.66	314.86	313.61	315.33	314.39	314.55	312.72	313.23	312.81	315.33	313.57	316.31	314.39	314.88	315.74	313.49	316.24	315.84	315.81	315.29	318.34	314.86	314.78	316.44	315.84	315.92	312.47	312.54	313.94	315.21	313	313.33	310.37	314.63	315.14	313.76	315.59	313.8	314.87	313.5	315.44	313.93	311.79	313.88	314.44	314.95	314.16	314.48
307.66	306.94	308.69	306.92	312.56	308.63	309.64	308.18	307.62	311.25	308.81	310.13	309.71	311.39	309.95	308.03	307.47	310.42	310.74	309.97	308.12	308.88	310.68	309.54	309.29	305.59	308.69	306.95	308.32	307.1	307.3	311.05	307.19	310.94	310.4	308.23	309.22	308.18	307.62	310.06	310.03	308.08	307.5	308.62	310.99	308.72	309.89	308.27	308.41	310.3
301.95	303.91	301.88	304.16	303.59	304.48	303.34	302.82	301.29	301.71	304.12	303.06	303.67	301.97	303.53	304.42	301.54	303.13	303.74	304.53	303.53	304.97	302.81	304.49	304.17	303.38	305.48	302.25	302.46	301.83	302.21	302.29	303.55	303.11	299.01	302.69	302.88	302.82	304.13	302.01	302.25	303.93	302.21	301.24	303.81	303.01	305.38	301.5	304.7	301.99
306.86	306.96	306.32	305.99	308.91	304.36	306.13	307.72	306	307.82	306.94	305.8	308.16	306.72	305.96	311.16	305.52	306.68	307.34	304.5	305.18	305.5	306.6	306.95	307.72	305.37	305.72	306.41	304.94	305.73	304.95	306.87	308.3	306.68	307.41	305.38	306.91	306.1	308.83	307.76	307.01	306.91	306.06	304.48	305.76	303.98	305.71	306.13	303.89	308.02
314.3	311.55	315.66	316.08	312.3	314.59	314.74	313.46	310.82	310.82	313.99	313.77	315.29	313.06	313.65	313.02	311.78	312.58	315.28	314.49	313.18	313.25	312.16	312.75	314.32	314.22	315.15	312.42	313.12	312.44	311.52	313.45	310.84	313.29	311.41	312.07	314.59	313.19	312.58	314.19	313.58	312.96	312.01	313.98	313.26	314.04	311.73	312.97	314.63	311.51
303.1	303.75	300.78	302.52	304.23	301.61	303.34	303.84	302.83	304.01	302.08	304.65	305.05	303.95	302.69	304.25	303.63	301.37	303.93	301.78	302.2	303.46	302.6	301.61	305.72	301.27	305.72	305.12	302.26	301.8	301.24	304.29	302.67	301.73	302.85	304.32	302.94	301.46	300.84	304.42	302.59	303	304.53	302.11	301.22	303.92	301.68	305.04	299.42	301.61
297.89	296.24	299.75	298.21	297.88	295.92	295.7	297.3	295.31	295.56	296.9	294.31	298.49	298.28	297.06	297.46	295.99	296.4	298.91	295.23	296.1	296.32	299.16	295.89	300.01	297.21	297.22	295.82	296.64	295.75	298.28	295.79	297.47	297.85	296.9	294.84	297.5	297.71	299.77	296.21	297.61	296.33	296.62	298.99	296.04	297.43	299.89	296.91	299.8	296.88
304.97	302.97	301.48	302.43	301.66	301.54	304.25	304.85	305.04	302.23	305.45	301.66	303.27	300.18	302.18	303.39	304.85	302.13	302.54	301.1	301.32	303.72	301.9	301.06	300.36	305.04	305.62	303.27	301.9	305.42	303.49	302.75	302.11	303.39	300.61	303.79	303.66	304.3	305.23	302.34	302.51	301.32	301.64	303.5	303.31	301.35	300.52	303.6	304.78	301.84
301.21	304.13	302.71	305.09	301.44	301.05	304.65	302.7	304.12	302.21	303.18	302.73	303.7	304.14	304.09	302.34	303.25	302.71	302.99	303.08	303.29	305.58	301.87	305.51	301.45	301.66	304.02	300.55	299.63	304.28	302.24	302.9	305.07	302.46	303.23	303.98	302.82	305.41	303.96	300.59	303.68	301.15	302.15	305.38	302.13	303.99	304.27	305.7	301.75	302.77
305.81	306.25	303.61	304.96	304.72	304.67	304.35	306	306.86	305.88	302.57	303.99	303.97	304.73	306.95	303.21	303.36	303.47	302.46	303.44	304.82	304.69	305.21	303.66	305.27	304.36	306.14	305.75	304.36	304.83	307.34	303.03	304.97	305.85	302.66	305.6	304.8	302.48	303.18	304.44	305.69	304.14	305.6	301.15	305.07	303.92	306.8	303.32	302.05	305.03
327.89	328.12	327.81	330.22	329.96	327.55	329.27	329.21	330.13	328.05	325.99	329.88	328.62	325.9	327.9	327.91	328.5	328.16	328.34	327.23	328.82	326.24	330.29	326.74	327.69	329.29	328.14	328.36	330.46	327.96	326.72	326.51	326.45	327.62	329.71	327.39	328.04	328.26	325.22	327.24	328.03	327.79	327.3	329.35	326.72	325.27	329.07	327.09	328.4	330.14
310.76	312.66	307.41	310.13	311.28	309.15	312.1	311.16	313.03	311.24	309.23	310.28	310	309.74	311.23	307.82	310.99	311.89	311.76	312.06	312.31	311.28	312.51	311.33	309.66	310.78	311.45	310.79	308.97	310.04	311.01	311.19	313.26	312.27	311.73	312.81	309.97	309.97	310.07	310.74	310.29	309.79	311.12	312.78	311.81	309.12	312.36	309.94	310.52	314.7
306.03	309.1	305.95	305.23	305.25	305.5	304.13	304.32	303.77	304.69	305.82	302.85	306.85	306.74	305.64	306.22	305.87	304.99	304.48	304.22	303.23	303.31	305.69	306.03	304.39	304.91	304.67	301.99	307.18	303.42	304.1	303.96	303.39	304.54	304.09	304.38	303.8	303.32	304.76	306.15	304.83	303.18	304.4	303.43	303.39	306.01	304.05	302.63	302.63	305.94
317.23	314.81	314.97	313.34	316.02	313.85	314.13	316.71	318.09	311.31	317.06	314.09	314.77	314.91	313.84	313.71	313.69	314.47	316.44	312.37	315.57	315.52	316.35	315.73	315.11	315.89	313.97	315.77	315.55	316.14	312.74	315.17	316.41	313.69	314.93	315.08	315.16	315.19	312.29	313.83	313.92	312.54	313.74	314.61	315.73	316.3	315.79	315.45	317.4	313.77
313.47	316.72	314.12	316.59	316.27	314.7	314.83	314.32	315.96	316.52	314.04	314.92	315.06	313.61	312.91	315.69	315.4	315.56	313.59	313.49	314.41	316.21	313.02	314.77	311.91	314.68	316.54	314.99	312.74	317.5	315.69	315.4	314.68	314.64	314.29	315.03	314.16	313.6	314.76	316.76	314.3	314.53	314.58	313.21	315.9	315.26	314.69	314.5	317.33	314.23
305.41	304.2	304.52	302.54	306.96	303.93	302.84	307.3	306.37	305.58	305.75	305.62	305.01	304.74	305.85	304.5	305.13	304.79	303.86	305.17	304.59	304.14	305.77	305.03	306.92	303.39	306.83	306.42	305.57	303.97	304.7	303.94	302.65	306.51	303.46	303.74	305.23	305.16	304.05	306.79	305.8	305.68	306.17	304.78	305.73	305.12	305.43	304.78	305.17	306.04
305.21	306.41	306.03	306.04	305.42	305.15	308.42	307.3	307.41	304.09	307.29	306.26	304.51	305.89	306.6	304.21	308.52	304.39	307.27	305.61	307.11	306.62	305.64	303.77	308.52	307.41	305.33	305.39	307.48	306.45	306.35	305.89	305.33	303.29	304.01	303.79	306.97	306.45	308.02	306.99	303.74	303.76	308.43	304.8	305.32	306.24	306.66	308.3	306.39	307.66
324.22	323.4	323.34	324.54	324.91	324.61	324.95	324.51	323.88	326.81	324.7	323.64	324.07	324.04	326.5	326.07	326.96	324.81	326.35	325.75	323.95	325.05	323.09	323.23	325.57	323.79	325.56	321.98	325.74	324.68	325.07	326.06	324.1	322.28	324.45	323.93	325.4	325.25	324.71	327.23	325.67	327.06	325.33	326.64	325.76	327.4	326.13	325.7	327.85	325.87
315.17	314.62	312.15	314.89	311.66	313.07	312.61	315.61	313.68	314.9	311.06	313.34	314.16	311.73	313.94	314.83	315.77	313.14	313.43	311.7	312.58	313.3	314.33	312.75	312.32	315.44	314.05	314.22	312.96	314.22	313.47	313.74	313.86	312.87	313.85	317	313.26	312.08	313.32	314.94	314.97	313.35	312.98	316.53	313.57	311.65	315.44	314.08	314.83	315.45
316.99	317.82	316.66	319.4	319.65	317.28	317.67	317.34	315.4	317.12	317.29	318.34	318.79	315.13	315.21	317.97	320.17	318.98	317.65	318.88	315.92	314.39	316.84	317.8	315.48	316.48	313.68	318.57	316.37	317.53	316.91	317.71	318.41	316.43	316.42	317.34	314.51	318.34	316.52	315.44	317.41	314.55	315.34	315.15	317.34	320.2	316.79	316.83	319.6	316.86
303.31	306.13	303.51	305.33	304.28	307.41	303.8	302.66	304.97	304.65	303.44	303.4	304.52	304.22	303.31	303.68	301.78	305.71	304.62	306.09	302.99	304.55	306	302.74	301.8	303.39	304.91	303.08	302.75	305.77	303.76	305.82	301.88	304.89	303.89	300.7	303.26	301.78	304.34	305.91	303.34	304.13	307.3	302.88	305.99	304.07	304.25	303.58	304.22	303.82
314.79	313.51	310.95	311.25	313.84	314.16	313.06	313.58	316.2	313.99	312.57	312.86	314.02	311.9	312.83	310.45	315.1	311.71	312	311.58	312.07	313.5	313.89	313.61	312.2	313.97	315.06	315.37	312.12	312.78	312.85	313.56	313.8	310.59	313.8	314.49	313.05	312.55	314.6	310.11	312.74	314.12	313.19	314.2	314.77	313.43	313.65	310.86	311.59	312.64
304.89	304.19	303.53	304.07	303.87	304.13	304.01	303.47	304.24	302.56	304.41	301.74	301.47	304.17	304.02	304.26	304.81	305.62	303.6	303.08	306.27	303.25	303.98	303.47	303.79	304.93	303.43	304.57	306.02	305.46	305.1	301.33	303.07	305.28	304	304.67	303.4	304.87	305.22	303.7	303.11	301.4	306.34	303.14	303.87	306.58	303.6	304.41	302.33	303.27
316.82	317.3	317.09	317.41	314.83	316.14	317.96	315.66	316.32	319.13	318.08	317.48	316.87	315.43	319.4	321.22	316.45	317.79	316.54	317.25	312.9	316.59	315.96	315.78	317.42	316.95	318.21	317.19	318.85	315.1	317.54	318.35	317.64	316.07	318.63	316.2	315.02	316.47	317.41	317.49	316.57	320.81	318.05	318.15	317.54	318.69	315.21	317.6	317.44	314.31
313.63	312.42	315.53	311.97	314.46	312.2	314.38	315.44	315.01	315.4	316.45	314.89	316.42	310.21	311.63	314.18	315.05	313.17	313.25	314.1	314.89	313.47	314.11	315.84	313.48	315.45	311.83	311.95	314.33	315.15	313.69	312.28	313.45	313.24	313.66	311.63	312.72	314.17	313.44	316.34	314.38	313.3	312.69	313.28	314.77	312.88	314.57	314.91	314.55	312.65
324.35	327.2	327.94	323.73	324.77	322.25	325.91	323.35	322.96	324.68	325.83	323.31	324.74	323.13	323.28	323.04	325.79	325.28	325.25	325.91	326.16	323.35	322.62	326.04	325.06	327.66	324.65	324.22	324.81	321.17	323.81	325.55	326.32	324.5	322.19	325.65	327	325.13	325.82	325.17	322.7	324.62	325.14	323.39	325.25	325.3	322.16	324.2	326.44	325.6
301.31	298.3	302.18	301.3	300.39	301.98	298.93	300.71	303.79	299.39	302.94	301.6	300.16	300.8	304.09	300.75	301.8	300.69	300.5	299.98	303.71	299.58	300.53	301.88	299.79	299.61	299.39	301.12	301.39	298.94	301.77	299.38	299.59	298.9	302.42	300.36	303.35	303.35	300.06	299.61	300.12	297.62	303.33	301.6	300.56	299.22	300.1	302.63	298.97	300.41
316.43	315.64	316.07	312.56	316.46	315.84	315.82	314.06	318.49	314.97	317.8	317.89	314.95	313.19	313.62	317.64	315.78	314.53	313.36	314.01	317.71	312.54	315.03	315.03	315.19	316.51	314.14	315.08	314.74	314.83	315.19	313.69	317.3	313.2	314	316.52	314.03	313.46	315.67	312.86	315.16	316.86	316.57	316.06	313.9	314.28	314.45	313.07	316.06	314.47
314.9	313.8	313.8	312.72	313.47	311.59	314.27	316.88	314.06	315.4	311.48	314.26	312.27	314.12	312.42	316.84	311.73	312.85	314.04	314.09	310.61	314.83	310.79	313.88	312.5	314.72	314.13	310.64	310.5	313.9	315.55	312.39	311.33	314.5	313.74	309.91	312.52	313.86	311.46	314.73	313.17	313.13	310.85	312.21	313.66	314.93	313.45	313.91	312.57	312.27
316.73	316.12	316.44	316.4	317.55	316.73	317.83	316.86	318.2	317.51	316.28	317.27	317.92	317.76	314.79	315.87	320.84	317.75	316.92	316.86	318.3	315.3	318.78	316.25	317.97	316.94	317.01	316.17	317.38	318.37	319.02	315.7	316.73	318.19	316.86	315.45	315.59	317.04	317.14	318.36	315.73	316.72	317.23	315.44	317.57	318.81	318.32	318.79	319.51	315.45
315.07	318.31	315.85	319.38	316.68	318.54	317.38	315.47	317.37	317.27	315.96	316.81	316.04	316.02	315.98	316.35	318.43	317.43	317	319.29	317.53	317.34	316.39	316.55	315.37	315.26	316.6	316.38	316.44	316.3	318.79	318.21	318.28	314.65	318.71	316.95	318.64	317.99	317.77	315.54	319.4	318.72	317.66	319.87	316.71	321.08	316.8	318.94	318.43	318.25
308.58	308.18	310.39	310.24	308.89	306.94	308.07	313.06	310.74	310.11	308.29	309.25	308.62	310.48	311.34	308.8	308.41	309.56	308.4	309.08	310.22	306.72	308.01	307.44	306.57	311.3	308.2	308.4	308.77	309.33	308.08	307.89	309.3	307.81	306.55	308.51	310.8	308.18	309.25	310.88	309.44	309.04	308.81	310.09	310.74	309.74	309.98	306.59	307.96	310.63
303.57	303.17	306	304.1	304.82	304.47	305.23	305.89	301.54	300.97	303.23	302.94	302.56	302.14	302.65	306.98	304.05	304.95	304.05	305.12	307.13	302.91	303.56	303.24	301.6	301.31	303.98	303.6	304.28	302.89	302.92	303.47	303.09	302.63	302.27	304.55	303.65	302.31	302.86	302.42	303.45	303.75	303.53	305.84	305.52	305.42	303.83	305.44	302.93	304.5
317.21	315.77	317.45	318.49	317.04	316.9	317.62	317.35	313.28	318.8	317.44	317.71	316.87	316.17	318.23	316.79	316.8	317.07	316.21	319.75	318.61	319.82	316.6	316.26	318.6	318.22	317.55	315.56	318.3	317.39	315.37	316.97	317.47	315.65	318.61	317.79	318.58	317.72	317.38	317.68	319.97	316.47	318.07	316.47	319.36	319.26	316.88	317.68	319.08	319.82
312.92	315.44	314.9	314.59	315.1	313.7	314.35	311.98	313.57	316.15	315.04	314.2	313.96	316.03	315.28	313.23	313.51	315.43	313.3	315.72	312.49	313.8	314.67	311.05	315.29	312.14	315.81	313.96	315.02	317.18	317.57	314.39	315.97	316.89	315.35	315.47	316.14	315.68	314	314.92	315.75	313.28	314	315.16	312.84	314.99	313.5	314.43	313.78	315.07
310.82	313.01	314.96	312.37	313.87	312.34	314.92	313.94	313.04	312.36	312.2	310.95	311.94	314.71	312.33	313.61	311.11	313.94	313.67	309.03	313.82	314.85	313.5	311.43	314.83	312.27	313.45	314.65	311.51	311.26	313.85	314.06	311.46	315.58	313.88	312.46	313.44	311.93	312.93	311.29	313.73	310.79	312.98	313.21	310.25	310.73	312.1	311.12	311.06	310.33
310.22	309.25	310.06	308.86	310.01	310.39	312.04	314.07	310.01	313.77	307.27	312.55	310.99	310.02	311.96	312.88	312.37	310.35	309.99	311.38	309.91	310.34	311.5	309.8	310.17	309.15	310.09	311.7	310.75	309.11	310.31	311.58	310.24	309.09	309.29	310.15	312.89	307.36	308.43	311.93	311.41	311.6	310.57	312.83	310.42	309.74	309.61	308.04	311.77	312.15
326.07	323.65	327.26	323.87	325.83	323.88	324.41	325.27	323.48	325.53	322.44	325.65	322.36	323.92	322.88	324.66	327.81	323.04	324.82	325.22	327.12	323.87	324.78	324.54	324.28	326.26	324.01	324.7	323.48	324.91	324.95	321.74	325.15	323.99	325.98	325.72	325.2	323.98	325.73	324.46	323.45	326.03	322.82	322.27	324.31	323.1	326.03	325.91	324.14	325.33
312.12	315.5	313.68	315.05	314.25	313.37	314.28	315.94	311.04	314.98	316.44	316.64	314.61	314.41	315.62	313.17	316.62	316.09	313.57	314.41	315.77	314.78	316.2	314.37	311.33	316.97	314.97	313.67	314.47	316.36	315.6	314.36	315.47	316.64	316.27	316.72	315.04	312.98	314.57	313.42	315.74	316.6	314.59	315.19	314.68	316.41	314.34	313.57	314.96	312.94
292	294.5	294.06	294.75	294.91	291.99	294.66	293.14	294.47	294.27	291.19	292.81	295.6	296.88	294.17	293.14	294.82	293	295.37	291.39	295.64	294.09	294.61	294.3	294.73	293.36	292.78	290.11	293.29	294.17	294.51	293.2	291.96	295.95	294.22	293.19	293.74	295.62	294.86	294.89	294.75	293.44	293.29	294.63	294.5	294.69	292.57	293.67	297.52	294.25
302.72	301.06	298.81	301.23	301.91	300.28	300.57	303.03	299.64	300.61	302.75	300.1	303.18	301.96	301.57	299.75	300.77	300.15	300.35	301.25	301.95	299.93	300.13	302.63	301.19	296.76	303.89	301.65	300.99	301.06	301.9	299.14	300.63	302.4	301.59	302.74	299.66	299.34	301.76	299.64	300.67	299.74	302.02	300.65	298.29	299.1	300.1	301.85	300.57	300.88
303.03	301.83	301.71	300.3	300.66	297.97	300.15	298.18	303.26	300.53	301.33	301.47	300.24	300.41	299.13	301.03	301.06	302.61	298.76	299.68	300.4	301.56	302.05	301.74	296.87	300.78	302.06	303.3	302.03	304.68	301.22	302.47	300.76	303.07	304.31	302.77	300.43	301.57	301.24	302.42	301.2	303.68	300.91	301.69	300.33	301.76	301.85	300.35	302.24	300.95
295.87	297.6	297.91	297.25	295.82	296.38	297.74	298.73	296.53	297.39	297.01	297.59	297.88	297.93	295.46	295.69	296.96	297.91	296.34	297.66	299.02	296.86	296.93	296.1	299.1	297.93	295.74	296.86	296.2	294.49	294.68	296.03	296.2	298.37	296.99	297.05	298.59	296.7	296.68	295.38	296.88	295.77	300.01	297.81	296.99	299.39	298.4	297.84	296.92	298.34
304.92	301.64	303.94	300.48	301.8	304.73	304.1	303.05	301.87	302.2	304.51	303.26	301.42	303.2	300.61	304.82	302.89	304.11	302.06	301.88	303.82	301.37	302.53	301.77	302.76	301.28	302.31	302.95	301.11	304.11	302.23	303.47	302.75	303.05	303.48	301.86	304.12	304.5	305.89	303.74	301.46	301.4	301.43	303.23	305.01	304.82	301.83	304.99	304.53	302.6
306.5	310.91	305.4	304.4	308.58	307.07	306.59	306.05	305.04	306.45	307.3	305	306.77	305.68	307.8	309.17	307.56	307.25	305.75	307.91	310.18	306.45	306.22	302.7	309	306.67	306.72	306.35	306.59	306.06	305.89	308.06	306.54	307.4	308.34	306.42	306.31	304.78	304.98	305.96	306.42	306.44	306.72	305.01	306.33	306.36	305.86	305.23	306	306.37
301.17	303.12	303.02	299.57	303.89	300.74	302.92	303.32	303	302.79	302.75	303.73	301.53	302.69	301.86	305.1	302.96	302.72	302.93	303.23	302.5	303.21	305.75	302.47	301.27	302.09	303.3	302.57	301.25	301.03	303.28	303.58	301.96	306.59	301.63	302.81	304.49	302.05	301.2	302.07	301.09	304	304.52	303.3	302.34	303.21	303.33	302.43	301.56	303.23
316.97	317.8	314.18	318.11	315.95	317.24	318.19	315.27	318.02	314.44	314.21	317.44	316.44	317.42	317.14	315.44	317.84	316.66	313.89	317.8	317.41	317.01	315.4	318.52	317.89	317.23	317.32	317.99	317.4	315.46	315.57	317.48	316.08	317.08	316.15	318.56	320.46	315.67	317.28	318.51	316.8	314.52	316.39	318.04	316.89	318.03	316.16	316.98	319.29	318.56
304.79	305.52	303.14	306.8	303.83	304.67	304.21	302.51	305.54	305.21	305.58	304.41	306.15	306.38	305.23	305.34	306.16	305.39	300.57	304.85	307.47	304.98	306.47	304.65	304.55	304.19	305.2	304.62	302.88	304.7	304.47	306.46	305.53	305.4	307.37	307.25	305.12	302.72	308.04	305.59	306.46	305.6	305.86	305.63	307.46	305.66	303.63	304.6	302.92	305.35
308.95	306.98	308.75	306.58	307.66	308.86	309.82	310.28	308.88	309.51	310.76	308.05	306.98	309.43	306.95	306.89	308.17	307.57	309.64	306.39	309.65	310.79	307.28	310.79	309.97	306.98	309.16	305.34	307.37	306.97	309.32	310.42	309.38	308.65	306.89	306.43	306.99	307.46	308.76	308.81	309.53	306.97	306.76	308.06	308.95	307.91	308.28	310.08	309.82	308.78
313.62	315.4	313.29	315.54	315.58	316.97	315	314.75	315.61	315.14	314.9	315.78	314.39	316.44	317.37	312.95	313.74	315.52	316.66	317.26	313.92	313.19	312.76	313.38	314.12	313.78	314.33	314.76	315.51	313.76	314.64	316.3	313.64	315.26	314.85	315.57	315.56	314.59	316.98	313.32	312.07	315.19	316.03	313.97	314.37	315.87	316.84	314.25	312.29	313.44
330.53	327.95	327.03	326.61	328.59	327.9	328.88	325.56	326.18	330.25	327.88	324.79	327.14	327.45	329.04	327.85	326.51	326.67	329.05	328.11	328.6	328.62	324.73	327.77	327.98	326.67	326.59	326.21	329.62	327.43	328.05	327.91	328.35	326.02	328.36	325.51	325.22	328.6	327.84	327.18	326.46	326.93	326.16	326.38	328.84	328.23	327.96	328.18	326.91	328.9
307.76	307.99	305.86	308.65	307.47	308.03	304.96	306.02	306.1	307.1	307.66	305.13	306.22	306.53	306.22	305.45	307	308.61	304.85	307.46	307.14	307.12	307.89	306.78	305.76	304.68	306	307.97	306	306.55	309.25	306.83	306.27	305.72	305.41	306.23	306.03	305.98	304.96	308.06	307.84	308.61	307.15	305.29	306.98	306.58	306.78	305.88	308.38	305.25
314.41	313.21	313.54	313.25	314.53	313.38	313.42	313.72	315.73	314.56	313.91	315.74	316.87	314.36	315.38	314.04	317.42	313.43	312.87	313.77	316.33	317.29	315.35	315.77	315.36	314.13	315.25	314.95	319.07	315.06	313.74	314.02	314.08	316.27	316.46	316.31	315.38	313.29	315.56	315.23	315.24	314.72	314.45	315.8	316	316.53	315.23	313.6	314.84	313.58
313.91	315.1	310.37	316.16	317.17	318.22	316.99	315.19	314.22	315.73	313.44	312.46	315.33	316.42	312.13	313.91	315.68	312.75	316.09	312.89	312.31	314.5	313.38	316.19	313.42	315.26	318.8	314.85	314.21	314.87	314.36	316.34	314.03	314.7	313.77	312.83	316.34	315.12	314.64	313.45	315.35	314.37	317.24	314.78	313.91	316.74	315.95	314.85	314.25	317.03
314.16	310.03	311.15	313.65	311.41	313.92	310.84	315.04	310.46	313.08	312.24	312.74	312.21	312.94	311.56	315.62	311.7	311.95	311.53	311.68	314.14	312.08	312.73	310.76	314.43	311.35	312.5	312.07	310.74	312.64	311.12	312.11	317	312.41	312.51	313.02	311.23	314.27	314.18	310.78	312.44	313.58	314.13	312.37	312.15	313.63	310.72	311.1	309.31	312.72
304.38	301.34	304.91	305.44	303.34	303.18	302.78	304.36	301.03	303.95	304.85	305.22	302	303.55	304.78	305.1	304.09	303.14	302.17	304.34	303.87	301.1	301.06	302.69	301.41	303.29	303.08	303.68	300.54	301.78	303.97	303.39	302.95	302.81	302.43	304.23	300.05	302.4	302.16	302.15	301.56	303.58	303.5	302.17	303.51	304.45	305.01	303.37	302.48	303.37
309.61	312.2	312.13	314.53	313.27	314.08	311.63	315.68	312.11	311.68	311.79	311.18	314.12	312.55	312.97	313.82	313.43	312.47	313.09	313.94	311.76	311.38	314.25	311.42	311.95	313.97	312.69	312.81	312.27	313.79	313.7	314.76	312.59	310.99	314.87	312.29	309.79	312.88	311.48	313.53	313.1	312.44	312.35	310.77	315.83	312.17	311.98	314.15	312.23	313.85
316.33	316.65	313.43	314.91	317.38	316.42	316.65	312.59	316.13	318.49	316.26	317.15	316.05	315.95	315.43	317.79	315.09	313.86	316.15	313.45	315.64	314.35	315.38	314.19	315.04	317.88	314.66	315.74	314.11	314.41	316.35	316.3	315.75	315.84	315.29	315.04	315.25	313.62	316.47	317.1	314.72	316.12	315.83	315.87	314.9	315.82	317.71	316.54	317.38	316.81
302.94	299.97	303.63	302.79	302.25	304.82	302.53	302.72	303.84	302.63	301.71	304.7	302.26	301.36	302.5	302.34	303.73	303.76	304.44	303.71	302.45	303.15	302.57	303.73	304.65	300.29	303.75	303.28	303.11	301.89	305.21	301.56	303.04	304.26	303.92	302.74	301.33	302.46	301.8	302.11	303.62	303.73	302.73	304.4	302.04	302.41	302.91	298.84	300.86	302.85
302.55	302.81	304.38	302	302.34	306.19	305.55	303.48	301.34	307.18	305.23	301.82	303.95	303.12	304.47	304.45	300.64	303.42	302.51	305.37	302.04	303.72	303.6	301.41	303.86	303.44	305.53	303.54	302.45	303.5	304.46	303.18	308.07	302.7	302.62	305.28	302.56	302.59	303.23	303.26	301.63	303.54	305.47	303.93	303.68	304.31	303.21	302.03	304.79	305.94
310.19	308.37	309.4	310.05	311.19	309.66	312.21	308.78	310.88	309.33	308.26	311.69	310.26	308.98	309.81	308.51	309.1	307.75	308.34	311.96	308.5	309.93	311.03	308.98	310.41	310.59	309.29	309.03	311.42	308.98	311.62	309.95	309.01	311.08	310.06	311.16	309.55	310.74	309.14	310.52	307.84	307.57	309.69	310.77	307.64	310.75	310.07	307.86	307.81	310.13
315.69	315.92	314.83	313.74	315.18	315.3	315.53	313.96	312.72	315.38	315.62	314.71	314.48	315.69	316.23	312.46	312.14	314.63	311.44	316.46	315.52	312.88	313.53	317.46	316.13	313.64	314.46	315.18	315.52	313.76	316.7	315.8	314.73	314.65	313.69	312.87	315.92	315.7	315.52	315.02	318.14	315.73	315.7	317.59	316.06	315.04	314.45	313.3	314.12	313.9
308.31	307.01	308.11	307.81	307.84	305.97	307.49	307.97	306.15	306.9	305.46	307.54	306.06	307.07	308.28	306.73	308.44	307.41	309.3	308.39	309.01	307.9	306.04	306.84	307.58	307.95	308.24	306.53	306.56	307.64	307.43	307.14	304.04	306.86	305.04	306.26	307.85	307.02	308.37	308.05	307.56	305.03	305.3	307.81	308.97	308.22	304.97	306.08	310.65	305.72
320	316.46	320.43	318.21	316.79	316.09	319.02	318.33	319.24	316.33	320.03	317.89	318.17	320.91	321.17	318.34	316.99	317.37	318.8	319.4	319.26	319.4	317.45	320.64	318.38	315.86	318.23	318.37	316.94	317.58	317.34	319.07	318.71	319.16	317.6	320.58	320.01	318.31	318.14	317.1	318.16	316.97	320.36	318.52	317.98	319.78	317.72	317.38	317.87	319.5
300.95	304.49	301.31	302.14	306.8	304.94	305.77	309.04	305.47	305.39	302.09	303.47	305.78	305.48	305.66	303.95	303.54	307.17	303.8	307.27	301.94	305.61	304.52	304.54	304.93	304.24	304.02	305.76	306.24	305.3	304.15	304.75	304.94	303.73	303.44	303.71	303.91	304.91	304.24	304.21	303.3	306.17	306.46	308.17	305.45	304.74	303.77	305.59	308.65	305.9
316.49	318.58	320.43	315.66	316.52	316.02	316.73	317.97	318.49	318.27	318.3	316.55	318.67	317.05	318.48	318.8	318.12	317.05	315.99	316.93	316.39	317.24	318.37	315.59	319.22	319.3	315.89	315.17	315.81	319.11	316.65	316.94	318.97	317.81	314.43	320.14	320.23	321.24	316.63	317.56	318.08	319.44	317.96	318.61	317.8	319.02	319.16	318.01	318.16	317.91
300.77	299.94	300.55	300.34	298.69	299.53	300.76	300.36	301.99	299.94	302.6	302.41	302.61	298.77	299.7	299.38	300.32	300.19	300.71	301.8	300	301.25	300.93	301.05	301.17	300.25	298.34	302.47	300.63	299.96	304.18	302.31	302.08	300.19	300.19	300.87	301.77	297.98	301.79	302.94	299.42	304.09	300.26	302.4	299.93	300.04	298.73	302.91	303.71	300.96
320.22	319.76	317.01	317.68	316.65	316.83	319.9	318.52	319.82	318.94	317.98	317.75	316.86	318.47	317.97	317.28	318.93	318.1	318.62	320.07	318.82	317.94	317.67	318.91	317.89	317.17	318.75	320.22	316.58	318.03	315.86	317.34	318.01	316.27	318.71	319.45	320.78	317.38	318.35	319.35	316.38	314.26	316.76	316.28	318.2	317.9	318.69	319.45	317.29	316.56
329.35	327.53	326.94	324.76	327.46	328.41	329.36	326.8	327.5	328.65	325.56	326.9	328.4	327.45	328.37	329.91	327.57	329.44	329.07	327.01	328.67	328.48	328.24	328.34	326.12	327.74	326.86	329.47	326.76	326.43	329.14	327.72	328.3	326.92	325.47	325.56	328.59	326.64	330.21	328.37	328.62	326.41	327.22	329.82	327.14	329.17	330.06	326.62	327.22	325.82
327.61	327.04	326.77	323.64	324.98	326.9	325.19	326.92	325.74	325.16	326.93	324.06	327.43	328.75	325.24	325.44	326.34	325.48	327.96	323.55	327.19	325.93	324.57	324.05	324.9	323.41	325.65	324.53	323.62	324.11	324.59	324.98	324.84	326.62	325.89	325.34	324.57	326.5	323.71	327.03	325.89	326.64	327.21	324.87	324.67	323.41	327.72	324.74	326.83	326.88
304.24	304.16	306.14	304.31	302.5	301.5	307.09	303.67	305.22	303.06	302.3	304.29	304.74	304.06	306.26	303.61	305.18	303.66	303.15	303.38	304.83	303.72	302.78	302.82	305.35	303.3	305.14	305.39	303.29	303.78	304.42	304.45	304.9	305.45	301.77	302.76	304.02	305.01	304.31	304.55	306.26	302.72	306.28	304.34	306.41	302.77	302.44	301.87	304	303.39
319.74	316.78	317.97	312.7	319.11	316.08	317.74	316.36	317.59	315.98	316.49	318.31	316.87	315.15	314.56	317.46	315.1	314.82	316.57	316.85	316.56	316.03	314.8	316.25	318.88	316.76	317.98	314.41	316.1	318.03	316.09	316.76	314.02	316.33	315.42	315.53	316.34	316.32	316.86	317.07	318.21	313.3	316.64	315.84	317.3	316.17	318.84	316.03	317.09	317.32
314.18	315.19	314.87	313.52	314.8	314.32	315.42	315.04	312.75	315.99	313.12	312.65	315.45	313.2	314.72	314.32	314.37	313.06	316.3	313.78	315.71	315.44	311.49	314.46	314.84	315.65	313.66	315.29	315.89	313.86	313.77	316.63	312.22	315.47	316.77	312.57	314.96	313.7	314.81	313.03	314.83	314.62	316.53	316.34	316.23	314.7	316.4	314.61	314.18	314.52
294.34	296.67	294.34	294.27	293.53	294.84	291.92	295.89	293.06	295.06	292.02	295.94	293.53	295.39	294.19	292.43	296.12	293.4	292.23	292.97	292.65	293.2	294.22	294.52	292.59	294.08	293.96	297.32	294.29	293.52	293.98	294.52	294.21	293.36	293.14	295.03	293.7	294.4	295	296.65	295.49	294.58	294.37	295.87	293.8	294.65	295.1	293.21	293.3	293.63
302.78	302.46	303.91	304.6	304.33	302.67	306.36	303.29	300.65	304.76	308.84	303.12	302.29	304.92	303.69	302.76	303.38	304.88	301.7	304.32	302.03	304.14	303.68	302.37	304.34	304.11	304.96	305.3	305.43	302.7	303.3	304.3	303.68	303.78	303.67	303.63	303.95	303.45	302.34	302.34	304.17	303.69	304.63	303.25	304.02	304.99	304.25	303.89	308	303.97
327.12	329.13	327.85	328.74	328.11	326.63	328.03	328.29	328.38	327.52	327.33	325.9	326.7	326.83	326.49	324.72	326.81	327.77	328.41	330.23	328.8	328.36	326.01	326.31	330.3	330.45	327.1	327.98	330.29	326.9	330.36	328.7	326.03	328.9	328.97	324.7	328.35	329.65	327.91	327.12	328.19	326.98	328.74	327.45	325.86	326.38	327.27	329.83	328.38	329.71
315.48	316.87	314.29	315.7	314.85	313.39	314.71	316.39	315.4	317.15	312.21	316.27	314.38	314.64	316.77	315.88	316.25	314.69	314.87	314.07	318.79	315.46	314.3	314.6	313.88	317.39	315.81	317.85	315.9	316.19	318.28	315.35	315.67	316.22	315.33	316.07	315.71	315.43	315.9	317.68	314.94	315.97	314.8	314.96	318.11	317.27	317.11	316.6	315.71	316.77
327.27	327.18	328.74	330.47	327.99	326.04	328.69	329.51	326.36	327.17	329.82	326.35	325.67	324.86	327.76	327.72	325.17	329.16	328.37	325.53	331.08	326.4	328.26	327.97	325.96	329.96	328.52	328.51	326.58	326.4	327.64	326.74	326.38	328.9	325.44	325.5	327.19	331.29	327.15	328.18	328.78	326.58	331.32	326.36	326.56	330.33	327.57	328.6	325.64	329.09
302.77	301.32	301.6	305.72	304.74	301.99	299.93	302.61	303.88	301.29	304.95	304.52	301.21	304.32	303.19	302.47	301.67	302.65	301.59	303.41	303.22	303.52	305.94	302.28	303.5	302.26	302.8	304.21	306.13	302.87	302.86	304.92	302.4	301.35	303.56	302.74	305.83	302.37	303.12	301.06	302.25	304.06	303.83	302.96	302.92	304.99	305.96	305.55	302.87	303.14
306.84	305.99	305.35	303.86	305.1	306.04	305.69	304.46	303.91	304.82	306.15	306.11	307.11	306.8	301.78	303.5	308.74	304.63	305.49	305.9	305.43	305.48	306.89	303.31	305.35	307.89	305.59	304.73	304.04	305.83	305.05	308.38	307.51	307.08	304.87	305.86	305.13	306.64	305.37	306.76	305.01	309.68	305.38	306.49	305.23	302.19	305.54	306.82	305.92	304.05
306	302.37	302.84	301.83	303.35	306.84	305.33	304.82	305.88	304.68	303.25	301.54	305.19	302.44	302.01	304.41	303.04	302.25	300.93	301.71	303.54	304.61	303.73	303.36	301.69	302.98	304.24	302.45	304.82	304.54	302.12	303.15	302.33	303.67	304.98	304.13	302.62	302.26	303.06	305.63	304.06	302.48	301.33	305.49	303.04	302.85	306.6	306.08	301.16	303.34
293.13	293.75	298.05	295.83	295.91	293.74	294.18	295.36	294.61	295.53	294.16	294.22	293.04	295.05	297.23	293.26	293.43	297.15	296.42	294.3	291.43	295.99	294.47	296.06	295.39	293.16	298.21	293.54	295.73	296.65	294.17	295.4	296.52	294.55	296.87	293.56	291.21	293.27	293.81	295.38	298.69	295.85	293.38	296.66	297.24	295.78	293.87	293.59	291.93	295.2
303.64	298.75	300.32	298.81	303.6	299.99	299.96	303.37	299.85	300.02	301.21	302.88	299.63	299.61	301.29	300.82	300.83	302.48	299.45	299.41	301.35	300.95	301.7	303.33	299.26	301.17	300.04	301.58	300.01	300.42	301.77	300.07	301.5	301.65	301.89	300.42	300.54	300.62	302.5	302.31	301.14	301.43	300.98	299.92	303.62	300.22	299.6	299.78	298.13	304.16
294.17	294.95	296.99	294.53	294.88	295.69	294.89	295.91	294.14	294.41	295.77	294.14	292.92	294.23	294.31	293.51	294.65	295.28	296.02	296.34	294.87	294.09	294.54	297.04	296.32	296.5	295.83	295.18	294.31	295.99	295.83	297.86	296.15	292.67	296.17	294.39	296.22	294.67	293.49	294.21	294.2	298.4	296.85	294.98	296.33	296.82	296.9	293.31	295	295.05
313.81	314.44	312.54	312.6	313.84	312.93	311.93	311.31	312.82	315.39	310.29	312.56	312.97	313.61	314.55	311.5	312.51	310.23	313.6	313.36	314.07	315.79	313.53	310.27	313.97	314.42	310.75	312.41	312.51	314.22	310.95	313.89	313.8	312.61	312.48	314.81	313.48	314.5	314.43	313.51	313.62	315.91	314.48	314.29	313.22	311.66	313.06	311.63	312.07	311.02
302.42	303.87	303.84	303.58	304.11	302.84	302.39	303.31	305.42	302.84	303.78	305.2	304.8	304.66	305.31	302.32	305.22	301.46	303.23	303.79	302.65	303.23	303.7	301.81	302.8	303.6	304.79	304.43	305.31	304.62	307.68	304.9	303.52	305.11	305.39	303.44	304.37	303.86	305.18	303.38	303.99	301.67	304.35	306.13	302.98	303.06	302.15	300.78	305.89	304.68
294.01	294.14	295.75	293.16	295.41	292.72	294.32	292.38	292.71	295.41	296.27	292.93	293.04	297.23	295.41	295.37	294.89	293.85	292.42	292.07	293.35	295.84	294.28	292.94	294.76	295.56	293.22	294.54	294.31	293.17	296.87	295.87	294.2	292.63	295.96	291.59	293.22	294.44	296.21	293.53	295.64	291.48	293.77	292.94	290.25	294.47	294.18	293.85	295.41	292.16
312.46	309.5	307.22	309.24	309.86	309.13	310.1	311.86	309.84	309.76	310.13	310.82	310.79	308.56	310.19	309.51	311.13	311.66	309.47	309.37	309.34	309.79	308.72	312.08	313.89	310.32	307.41	311.58	309.86	310.25	310.24	309.59	310.18	311.51	309.89	310.87	309.23	309.81	309.28	310.56	307.93	310.57	310.76	309.27	309.03	310.46	309.92	313.08	310.71	310.39
313.16	313.1	310.85	310.62	311.77	308.95	311.02	310.72	312.68	310.51	307.63	310.87	310.39	313.7	312.3	308.68	309.45	309.44	310.33	310.86	310.62	311.73	307.8	311.16	313.13	309.5	311.38	310.55	310.24	312.52	310.94	309.93	309.95	310.2	310.51	311.47	311.38	310.83	311.41	310.52	310.64	312.39	309.76	311.35	310.86	310.07	308.41	309.01	311.19	309.35
319.48	315.21	315.72	317.55	317.23	315.94	317.45	318.73	317.96	318.61	318.27	314.49	316.3	317.02	314.55	315.93	316.14	315.04	317.4	318.09	316.22	314.78	316.78	316.9	314.8	317.37	315.51	317.66	315.84	315.87	315.49	317.95	317.11	315.91	318.14	314.35	316.64	317.64	316.7	317.72	317.74	316.14	315.38	317.23	312.63	319.63	315.37	317.82	319.43	316.66
318.76	318.39	318.31	317.62	318.67	318.45	318.48	318.65	318.94	318.61	318.35	315.72	316.85	316.72	318.92	320.74	316.29	319.37	319.39	318.24	318.31	315.23	320.71	315.61	317.09	316.65	315.78	318.19	319.1	317.41	318.96	317.12	319.1	318.27	318.68	318.96	319.89	318.84	315.68	318.09	318.09	319.3	316.39	317.93	320.07	319.42	317.26	316.63	319.24	315.6
300.21	300.81	299.93	298.54	299.12	300.68	299.87	299.09	301.55	300.04	301.96	300.17	298.69	299.84	300.75	298.2	298.39	299.15	302.09	298.74	298.45	299.7	300.55	300.09	297.47	303.23	297.5	297.09	299.99	299.32	301.19	298.47	300.12	301.18	300.96	301.16	300.66	300.74	299.45	297.17	299.88	301.81	298.46	298.83	301.29	301.38	299.3	299.54	299.44	301.09
297.35	296.48	295.65	295.85	296.27	297.48	293.76	296.75	296.66	295.66	295.73	293.4	295.4	294.99	296.44	296.3	299.36	296.71	297.12	295.43	296.26	294.77	295.67	295.11	295.92	296.83	299.3	296.89	294.93	297.74	297.33	297.78	298.74	295.21	298.18	296	296.35	297.78	299.8	296.32	297.67	297.01	297.28	295.61	295.61	294.17	296.84	297.53	298.54	299.46
311.37	312.4	313.52	310.23	312.21	312.47	310.5	312.91	310.68	312.26	310.19	311.03	309.53	312.83	309.71	309.55	311.21	309.32	311.49	312.22	312.75	313.05	313.96	310.82	311.82	312.03	313.05	309.74	309.26	314.04	312.25	311.79	313.28	309.21	310.99	311.35	311.8	313.19	309.64	311.34	311.03	307.65	313.29	312.99	312.47	313.02	311.32	310.53	312.34	309.75
316.37	320.06	318.19	313.74	314.65	319.4	317	316.93	317.67	317.5	316.72	318.24	315.7	316.41	316.73	317.08	316.6	318.91	317.94	315.52	317.73	316.64	318.99	316.66	318.13	317.17	317.63	318.6	317.05	318.2	317.22	317.27	317.89	317.79	316.82	316.48	316.38	316.27	319.53	316.13	315.61	315.94	318.64	315.64	317.25	318.17	320.44	317.13	317.34	317.8
307.53	309.45	307.14	307.38	305.13	306.26	304.43	305.73	306.91	305.21	306.1	304.76	306.43	303.08	305.07	307.9	305.98	306.4	306.98	304.48	308.95	306.62	305.83	307.27	307.63	308.05	306.9	306.04	305.92	305.79	306.15	306.35	305.2	306.97	305.96	306.05	310.23	307.56	306.35	305.23	306	306.86	308.2	307.84	302.95	305.26	307.37	307.88	309.37	307.13
300.57	302.38	302.33	306.45	302.43	300.99	302.89	303.57	303.78	301.88	303.16	302.16	306.4	302.99	300.03	302.88	305	301.4	304.22	302.53	303.37	302.97	303.89	304.14	300.3	303.45	299.99	305.39	302.13	302.59	302.57	304.85	305.74	302.09	303.55	301.24	301.75	304.31	306.48	304.29	302.18	300.77	302.95	302.85	304	306.98	303.38	301.21	302.62	303.02
314.44	313.95	314.58	313.36	313.17	312.71	314.18	312.46	313.78	314.81	311.49	314.02	313.52	313.58	313.14	314.51	311.99	310.26	315.82	312.79	312.23	311.66	311.22	312.85	312.51	310.93	312.18	313.96	313.85	312.39	313.36	315.16	313.58	314.93	313.95	314.72	312.16	311.54	312.51	312.33	311.83	313.17	312.59	315.96	312.88	313.54	313.73	312.97	312.74	312.44
303.59	305.45	302.77	302.66	304.56	302.6	305.8	298.6	305.42	301.75	302.48	302.88	301.16	302.04	304.58	303.22	303.87	301.17	304.55	304.67	300.63	301.28	304.39	306.61	304.57	302.24	304.57	302.79	301.57	301.92	302.13	303.97	304.17	304.58	304.07	302.73	304.33	301.14	302.02	302.64	303.55	302.44	304.48	304.63	302.93	304.69	306.03	304.2	305.63	303.84
304.97	305.1	302.78	303.88	303.11	305.17	302.68	305.17	305.69	304.49	303.21	305.59	305.16	304.53	306.4	304.66	304.46	305.39	302.43	303.08	305.86	303.51	304.68	306.35	304.26	305.43	307.28	305.9	303.27	302.87	305.87	304.57	303.02	305.52	304.84	302.13	304.56	302.67	302.52	304.95	305.73	303.97	305.67	304.6	304.48	307.17	304.37	303.86	303.66	305.83
302.14	302.91	301.19	304.53	304.33	303.31	302.42	302.86	304.46	302.5	305.63	300.7	300.05	301.24	303.31	303.35	302.94	302.04	301.86	303.21	303.35	302.16	303.84	302.61	300.94	301.66	304.05	300.76	301.43	301.68	303.28	302.45	300.91	302.33	300.32	302.05	301.31	303.72	303.68	303.05	302.51	301.24	302.77	302.72	301.14	304.21	303.83	302.36	302.37	302.81
304.51	307.36	307.91	305.84	304.19	308.57	307.02	307.3	304.81	304.81	306.62	306.9	306.5	308.17	306.21	304.47	307.36	305.38	307.4	306.44	304.52	306.75	309.04	306.43	307.66	305.52	308.16	305.31	307.63	307.32	305.81	305.4	306.87	306.44	306.38	306.86	306.79	309.38	305.43	304.42	307.62	307.72	307.76	306.6	306.79	305.15	306.1	306.82	304.45	302.24
314.11	314	314.32	312.36	316.19	313.47	311.84	311.87	311.66	313.41	309.98	312.48	314.53	313.26	313.16	315.8	312.31	314.62	316.04	309.86	315.41	311.19	314.41	316.49	312.26	313.65	313.96	312.17	312.2	311.66	312.47	314.89	311.72	313.88	313.75	315.34	312.72	315.28	315.34	312.8	315.12	314.51	313.73	312.38	312.06	312.55	315.27	311.57	314.85	315.26
308.67	305.64	305.96	306.79	304.71	306.37	306.09	303.83	306.22	305.24	304.85	307.24	307.24	305.53	305	307.46	306.88	308.28	305.97	307.78	306.5	306.55	308.02	305.85	308.03	304.78	303.8	305.57	305.11	308.24	307.97	306.66	305.73	306.79	309.34	308.65	303.58	307.4	307.35	308.94	307.31	306.62	307.75	303.62	307.17	308.59	306.21	303.56	306.74	305.79
305.92	303.98	304.05	303.31	303.07	305.11	302.35	302.3	303.99	305.59	303.7	305.34	304.84	302.66	305.34	303.93	304.1	303.3	304.45	304.53	303.88	302.06	305.47	305.45	303.01	304.49	303.73	306.43	308.12	303.76	306.65	304.84	304.95	303.96	304.95	302.77	303.78	304.32	305.18	304.76	305.88	302.72	304.16	303.29	303.96	306.33	305.85	305.98	303.91	305.11
331.46	328.57	327.69	328.27	326.17	327.41	329.31	328.94	327.41	330.81	326.69	328.94	328	328.03	327.42	329.26	330.99	328.28	328.72	328.27	328.38	328.21	326.53	327.65	328.47	328.3	330.88	330.33	326.5	328.81	331.7	326.7	330.98	329.69	327.19	327.07	327.68	328.19	328.48	328.4	327.65	331.11	328.79	327.9	327.17	327.85	328.74	327.17	327.28	329.24
316.48	314.08	315.31	314.69	313.66	313.85	316.19	313.85	316.21	316.71	315.93	315.17	313.54	316.85	313.36	315.89	316.08	315.04	313.81	314.26	315.14	313.06	313.55	318.17	315.5	314.25	316.17	315.16	315.45	313.35	314.05	317.12	313.71	314.66	314.27	313.69	315.51	314.06	316.24	313.33	315.7	314.53	316.19	315.43	314.23	316.62	314.02	315.15	315.67	314.95
327.67	327.94	328.95	329.14	329.49	327.25	327.14	329.11	327.07	328.37	327.44	326.79	328.09	327.14	328.08	326.08	327.52	328.62	325.71	328.72	329.18	326.74	326.85	329.52	328.64	326.71	326.74	327.19	329.69	330.32	328.44	328.39	327.41	327.06	329.32	328.41	328.84	325.12	326.08	329.63	329.46	325.85	327.26	328.24	328.35	327.28	328.72	328.47	328.02	327.73
313.64	312.65	317.05	315.09	313.85	312.67	312.58	310.55	313.44	317.12	313.64	314.22	314.45	313.18	314.76	314.18	312.96	313.95	314.43	314.37	313.61	313.39	314.3	312.9	312.08	312.82	313.76	313.51	314.17	313.63	315.08	314.74	314.32	313.74	314.55	314.81	313.94	314.32	312.82	313.45	313.52	312.68	313.91	314.25	312.66	315.41	314.34	316.37	315.73	313.06
303.36	303.67	303.89	305.97	306.53	304.7	304.51	304.52	303.8	305.96	306.68	306.18	307.35	305.33	305.46	306.91	302.67	306.43	306.84	306.48	305.18	304.85	304.85	304.02	306.46	304.3	306.46	305.86	304.99	302.58	304.43	305.99	305.34	305.79	304.81	304.65	305.03	306.21	307.49	307.5	306.34	303.83	306.59	306.19	305.66	304.96	306.87	305.25	307.46	303.72
328.22	327.39	325.31	326.43	328.69	328.69	325.59	326.39	326.73	327.7	327.77	326.38	329.15	327.98	325.57	325.45	328.1	327.2	328.6	329	328.03	328.4	326.62	328.11	328.84	327.38	326.59	327.62	328.36	326.59	327.51	330.36	330.34	326.47	326.72	327.33	329.55	330.36	325.9	329.26	326.98	327.81	327.61	327.69	327.44	327.21	328.77	326.77	329.15	328.48
312.03	310.05	310.28	309.69	308.76	310.09	308.5	309.89	310.71	309.79	307.66	309.96	308.67	308.75	312.27	306.63	311.44	308.05	312.39	310.77	310.37	309.45	308.8	310.52	309.55	309.05	309.8	311.44	308.61	310.17	308.59	310.18	309.25	307.55	308.07	310.45	309.1	309.5	311.74	309.75	309.32	307.92	307.48	311.48	310.06	310.79	311	310.66	311.8	308.34
300.27	300.77	301.74	302.67	302.85	301.92	301.41	304.78	302.82	303.14	300.92	303.08	302.34	304.92	302.99	301.88	305.07	300.76	303.62	302.35	303.61	302.07	304.99	304.22	301.55	303.51	300.98	302.1	301.28	303.84	301.2	302.05	303.35	303.5	302.46	302.3	302.35	301.2	304.9	302.99	301.37	303.83	301.47	303.51	301.52	301.21	302.97	302.6	303.75	301.79
315.72	310.86	312.1	311.02	314.18	312.76	312.87	310.5	314.21	314.33	312.26	311	312.45	311.96	311.82	313.26	313.77	312.55	313.52	313.25	312.34	312.17	311.29	311.86	312.3	313.74	309.99	311.94	314.75	314.08	313.66	313.23	313.99	311.21	310.73	312.58	313.15	313.64	314.8	312.93	311.65	311.62	313.87	310.76	313.18	312.72	314.34	314.15	311.17	314.04
325.82	324.56	324.72	323.69	324.32	323.79	326.48	325.27	326.14	327.07	326.55	327.85	325.78	325.1	325.54	324.81	325.2	324.44	326.86	323.31	325.7	325.29	324.91	323.76	325.14	324.76	324.16	325.07	326.85	324.58	325.77	325.48	327.42	326.52	325.19	324.36	326.01	328.77	327.37	326.21	327.17	325.69	325.06	326.52	326.51	325.53	328.05	324.6	324	326.31
320.84	319.77	317.31	320.09	317.31	319.5	315.94	318.09	318.18	319.46	320.82	318.27	317.73	316.27	317.08	319.8	316.05	319.21	320.3	318.15	320.82	319.51	317.34	320.61	319.25	315.62	323.56	319.39	320.69	320.02	318.41	318.79	320	317.74	319.72	318.93	320.57	316.06	321.24	318.78	318.36	316.79	318.4	318.08	318.98	316.36	319.23	317.9	317.93	321.28
315.34	316.84	315.19	315.62	317.82	317.08	315.23	314.45	317.16	315.18	315.56	315.97	316.96	316.51	315.65	314.1	316.36	316.37	316.55	314.36	316.93	317.44	316.44	317.08	314.95	316.02	314.6	316.45	318.14	314.89	312.26	317.07	315.74	318.18	315.39	316.34	315.03	317.25	316.45	317.97	315.63	317.29	318.85	316.6	315.73	318.66	316.88	318.5	315.89	315.27
315.32	317.27	316.87	316	316.49	316.76	314.2	318.38	316.75	316.4	315.73	315.13	315.44	314.36	314.65	315.1	315.27	316.04	314.86	316.52	317.26	313.94	313.89	316.24	314.68	314.35	315.75	318.45	315.15	311.59	312.81	316.77	314.85	316.37	315.01	316.01	313.51	314.9	316.98	314.19	316.63	315.1	314.39	316.18	314.97	315.95	316.83	315.19	312.02	315.18
317.18	315.98	320.58	318.06	316.2	316.96	318.02	318.06	316.52	318.92	317.09	319.07	318.06	315.95	316.55	319.23	319.81	316.74	318.53	316.54	318.24	317.61	316.63	317.4	318.06	317.07	315.25	315.39	317.35	317.26	316.36	316.94	316.79	317.85	315.53	317.31	316.82	316.24	317.4	316.68	319.59	318.01	318.99	318.49	317.88	320.09	319.13	317.19	314.85	317.63
296.27	296.73	297.63	296.02	295.6	298.87	298.36	294.47	295.9	299.18	294.42	298.11	297.18	294.75	297.17	298	296.56	298.23	295.91	296.62	297.46	295.51	298	294.6	296.47	295.93	297.43	297.09	297.3	299.09	295.45	295.89	297.26	297.69	296.04	298.58	295.66	294.31	297.77	297.59	297.88	296.51	298.89	296.94	297.4	297.51	296.98	295.68	297.32	296.12
303.03	302.15	301.64	303.53	302.35	302.9	304.56	303.88	300.61	302.79	303.86	304.22	304.52	304.84	301.18	304.09	304.33	304.36	302.56	303.73	302.32	302.87	303.44	303.59	304.41	301.55	304.65	304.32	305.32	304.23	303.63	304.79	302.78	300.52	303.3	303.62	302.02	304.4	302.21	305.02	305	305.04	303.36	303.21	303.23	302.76	302.38	302.66	304.94	301.49
312.12	307.29	308.05	308.04	308.75	310.4	308.84	308.53	309.26	305.61	307.3	310.48	309.69	309.01	309.76	311.23	310.25	308.5	307.9	308.88	307.81	307.76	306.64	311.7	309.7	308.62	308.46	309.02	309.87	307.17	307.42	308.17	310.76	308.48	308.16	307.2	309.93	308.49	311.57	307.11	308.03	309.01	309.31	307.59	307.84	308.8	309.19	311.02	311.08	308.04
324.36	325.6	325.07	323.21	325.77	323.67	324.34	326.61	327.93	328.71	325.58	325.86	326.34	324.84	325.64	325.27	325.16	324.58	325.79	324.78	324.79	326.23	326.32	326.02	323.44	323.28	322.5	321.91	322.8	325.54	323.85	323.41	325.87	324.17	324.7	326.3	324.48	325.39	322.6	324.31	324.99	324.39	323.66	324.05	323.35	324.69	323.5	325.36	325.99	324.95
295.3	297.56	296.24	296.69	297.58	295.78	298.01	294.68	298.8	296.62	296.59	296.3	296.96	296.56	295.19	295.74	296.5	298.05	297.03	298.33	296.3	295.38	296.67	297.09	299.55	297.44	295.57	297.81	296.61	294.96	298.7	296.46	297.92	295.38	295.96	297.18	299.1	297.2	295.69	293.88	295.82	296.13	296.03	294.95	297.02	295.24	295.66	298.85	297.93	300.37
313.86	316.14	317.28	316.28	315.37	317.33	315.73	316.14	317.72	317.23	314.62	316.93	315.5	316.96	318.45	317.02	313.73	313.52	315.3	314.2	314.87	314.8	316.74	313.29	313.32	313.72	315.6	315.4	315.94	316.5	314.99	317.79	317.67	315.55	318.4	314.46	317.24	314.95	315.3	315.91	316.28	315.57	315.61	314.78	315.61	315.76	316.87	314.41	315.9	317.24
306.62	305.84	306.42	307.32	303.53	304.94	306.39	305.15	307.27	307.26	308.03	307.84	308.92	307.14	304.83	305.99	306.32	305.16	305.29	307.77	306.46	306.72	305.64	307.98	306.45	306.1	308.04	307.46	306.61	302.88	308.51	307.16	307.05	306.32	306.77	309.2	308.66	306.71	307.44	306.35	307.07	305.01	305.57	304.66	306.32	305.96	306.91	306.94	303.01	306.59
298.36	297.9	296.43	296.4	297.16	297.63	294.46	293.7	298.47	298.04	297.42	295.52	295.25	296.67	295.29	296.19	295.54	295.5	296.83	296.35	296.41	296.46	296.56	296.97	295.53	297.5	295.61	296.89	299.98	298.34	298.18	296.37	299.3	296.94	297.86	296.31	296.77	296.24	295.97	295.76	294.94	295.81	297.52	294.47	295.72	297.21	297.84	297.8	296.73	298.92
311.62	311.28	311.53	311	309.59	315.49	310.35	312.97	313.06	312.28	314.69	313.38	311	315.14	313.46	308.99	311.86	313.43	313.79	311.47	312.87	314.85	311.67	313.84	313.3	312.74	310.09	312.37	313.26	312.41	313.44	312.77	311.32	311.71	312.38	311.64	309.54	314.16	310.36	309.18	312.23	310.95	314.88	314.55	313.33	312.94	313.55	314.51	312.29	315.86
312.63	315.04	314.3	313.58	312.83	314.09	314.34	313.76	314.42	313.41	312.49	312.84	313.15	313.84	312.74	315.85	312.37	315.16	314.11	314.98	312.59	314.55	312.95	312.27	312.94	311.96	315.31	314.42	312.38	312.48	315.69	314.43	312.28	312.81	313.36	312.77	313.85	312.74	313.78	314.14	315.39	314.88	311.89	315.75	310.38	314.11	314.76	313.63	314.53	314.19
303.96	300.89	302.74	301.2	301.9	303.51	303.1	303.92	304.17	304.66	302.37	300.34	302.93	302.19	303.89	304.08	302.37	302.16	305.47	303.97	300.3	300.28	301.23	302.95	304.39	303.02	300.37	304.12	303.8	303.51	301.44	302.32	304.34	304.28	301.28	305.76	302.34	301.19	303.53	302.43	300.39	301.53	303.49	303.45	304.87	303.85	301.85	301.73	303.73	303.11
314.23	318.32	315.83	312.27	316.51	313.67	315.31	313.96	313.91	316.66	314.92	315.56	316.56	317.63	315.96	317.81	315.86	315.93	317.7	316.1	315.9	315.55	315.07	316.15	316.24	315.7	317.72	314.52	315.75	316.18	315.82	317.41	316.47	314.92	315.18	317.44	316.15	316.53	318.32	315.54	316.72	314.65	317.11	314.42	316.21	314.6	317.18	314.28	314.66	317.81
303.67	304.65	303.98	306.37	302.17	303.18	305.32	303.21	303.49	303.29	302.72	303.92	303.58	305.3	303.6	305.8	305.07	306.23	306.33	305.07	304.94	305.51	304.34	304.85	302.76	303.91	303.53	303.06	302.78	305.85	302.53	306.4	304.52	304.89	304.68	303.13	302.39	303.51	303.86	304.04	304.79	305.97	304.13	302.56	305.48	303.73	302.38	304.96	303.59	305.87
327.65	326	327.09	328.59	326.88	327.24	327.02	325.4	326.79	325.84	328.12	327.92	327.25	326.94	326.58	330.05	329.02	325.58	325.47	329.95	328.78	327.95	325.64	329.48	326.15	328.84	325.15	325.55	325.97	326.29	327.12	328.72	327.21	328.07	326.38	327.15	325.22	327.28	326.19	325.64	326.93	327.1	324.23	327.9	327.35	325.81	327.95	328.86	326.05	327.36
299.46	299.68	300.78	299.56	298.2	301.4	302	297.47	296.3	301.41	299.03	301.71	299.72	298.58	300.89	299.83	300.5	299.72	298.14	300.14	300.34	298.49	298.38	299.59	300.06	299.76	298.53	300.53	298.51	298.07	300.61	299.86	300.88	296.48	298.67	298.8	299.36	300.82	300.71	301.94	302.25	299.98	300.24	299.32	298.86	299.92	300.05	298.02	302.3	299.74
301.66	301.08	300.33	297.95	301.28	299.62	299.34	301.38	300.76	299.12	298.16	299.19	300.36	300.57	300.18	302.76	301.4	301.08	298.99	301.06	300.24	299.7	300.11	299.81	299.45	301.98	300.57	300.84	298.99	301.4	301.38	299.95	300.6	300.99	302.27	301.02	300.17	301.26	300.88	300.13	298.66	300.72	300.79	299.97	301.15	300.09	301.18	299.78	299.93	299.36
306.18	306.73	307.02	306.97	307.19	307.99	308.72	308.7	305.89	305.23	308.12	307.31	305.97	306.3	307.89	305.02	307.95	304.23	306.48	306.04	306.08	306.65	307.07	305.04	307.95	306.48	306.76	307.18	306.51	306.12	307.88	309.34	306.82	308.76	304.14	307.65	307.78	306.27	307.29	306.05	307.76	307.7	306.52	307.12	307.35	307.36	306.14	309.8	306.51	308.57
312.44	312.04	313.7	313.24	313.79	313.88	312.39	313.02	313.23	312.32	313.37	312.23	312.71	315.42	313.65	311.17	311.23	311.58	313.16	313.35	312.77	311.44	310.83	310.28	314.23	310.65	312.93	313.25	313.68	310.54	312.3	312.12	310.87	314.85	311.3	310.14	312.92	309.4	312.49	312.66	313.48	313.55	314.05	312.53	313.4	310.51	309.93	311.07	312.63	312.94
302.94	300.51	302.09	303.45	305.5	303.17	304.15	304.12	302.13	303.8	306.6	303.28	304.25	301.93	304.64	303.6	302.42	303.44	301.6	303.85	304.07	301.89	304.36	302.9	303.74	302.21	303.6	304.19	304.88	304.28	301	303.75	303.73	304.88	304.91	302.36	300.55	301.47	303.5	301.43	302.08	303.37	300.76	301.53	301.19	303.13	303.7	303.55	302.26	304.98
305.61	303.97	302.25	301.87	303.07	303.11	306.18	301.54	302.94	304.72	302.11	300.78	302.28	303.41	305.82	304.52	300.98	302.87	306.04	302.97	302.41	301.15	300.23	303.76	303.36	303.72	306.09	304.15	301.83	303.37	300.7	301.72	302.72	302.99	302.92	304.48	303.82	303.45	304.49	301.81	302.36	303.06	303.05	304.14	302.79	305.52	302.61	303.09	302.77	305.47
319.93	320.66	317.13	317.43	316.44	318.05	316.95	316.7	317.42	318.37	318.45	314.24	317.44	317.53	318.5	318.86	319.61	319.06	319.6	317.35	317.73	319.54	319.82	319.34	318.68	318.66	318.22	318.54	319.02	316.06	319.25	318.5	317.04	318.01	317.52	318.61	317.48	319.2	320.19	318.55	317.56	319.04	314.76	319.45	320.06	317.49	318.23	315.34	316.93	318.01
313.64	316.26	311.38	315.97	311.82	311.84	313.09	309.81	312.82	312.28	312.32	311.9	313.76	311.74	310.12	311.76	310.75	313.14	311.94	315.06	313.83	310.66	312.52	313.78	312.56	313.6	312.16	311.01	315	313.91	315.21	310.72	313.53	312.62	311.19	311.81	315.08	312.9	313.6	311.75	313.37	315.41	313.63	314.74	315.23	313.46	312.77	312.65	312.16	314.16
305.05	306.28	304.42	306.57	301.67	305.59	302.97	305.99	303.73	302.98	303.39	303.98	304	301.46	304.96	305.13	303.25	304.82	304.33	305.79	304.34	303.72	306.04	304.63	303.39	305.93	303.85	302.85	306.92	305.57	304.76	303.11	304.5	305.17	303.11	304.85	304.13	307.58	304.46	305.08	303.69	306.38	306.86	302.01	304.62	304.35	306.97	305.43	303.68	303.23
315.28	314.98	317.1	314.97	316.01	313.23	314.53	315.44	313.97	314.48	314.05	315.38	315.57	316.24	313.3	316.14	315.46	317.54	317.87	314.52	313.85	312.42	313.43	311	313.44	314.4	313.19	314.22	318.62	313.73	316.14	315.53	314.98	313.88	315.39	315.73	315.61	313.44	314.9	313.51	313.26	313.82	315.22	315.38	314.17	315.57	317.09	312.99	314.44	314.73
317.05	316.89	318.73	316.98	318.75	316.68	317.92	316.59	315.89	316.3	318.97	318.65	319.09	316.06	318.9	318.47	315.83	318.48	316.79	317.14	316.19	314.3	316.6	318.28	317.85	318	315.75	318.7	316.36	317.57	314.45	315.4	315.98	315.62	318.04	318.47	317.93	315.62	316.54	316.28	315.39	317.78	318.4	316.28	319.92	316.49	317.96	317.74	316.64	317.81
305.96	303.15	305.47	304.79	304.92	303.67	304.67	304.31	304.08	302.83	302.72	304.53	302.42	304.46	301.8	304.16	303.32	303.52	302.12	302.99	301.08	304.58	303.75	301.1	303.5	302.59	301.55	303.19	303.83	301.73	301.71	300.29	304.07	303.2	302.44	302.95	301.96	302.79	303.31	302.96	302.66	305.2	304.56	301.75	305.31	302.85	300.85	305.69	300.5	303.37
312.02	310.36	311.38	313.47	311.6	310.22	309.85	310.48	310.29	310.18	311.15	311.68	309.81	309.61	311.41	310.47	310.26	308.88	311.68	310.54	311.9	310.63	311.17	310.2	313.68	311.41	309.21	308.99	307.41	310.84	309.53	311.08	308.6	312.71	311.54	310.01	311.12	311.3	310.92	310.58	310.18	309.84	310.12	309.55	310.21	309.94	311.77	309.75	312.38	311.29
295.63	293.53	294.18	295.34	293.73	296.29	293.27	297.3	294.64	294.31	297.52	295.15	295.13	295.72	294.05	294.29	294.8	294.93	296.01	296.09	297.51	293.83	298.2	292.51	294.47	294.65	293.31	296.2	293.43	294.45	295.25	295.73	292.9	297.84	295.53	295.01	292.47	294.77	295.93	293.82	293.84	292.44	293.06	294.5	295.18	293	293.68	295.75	293.12	294.17
325.96	325.43	327.38	325.75	324.39	325.42	327.26	325	326.31	325.77	325.45	323.69	324.08	327.14	325.04	325.28	325.66	326.68	326.81	324.94	324.33	326.02	325.24	326.36	323.59	324.74	326.29	323.82	325.98	323.2	322.87	323.66	325.48	326.76	323.29	323.54	326.63	325.37	325.16	321.56	323.12	323.94	323.97	323.32	324.43	322.71	321.35	325.45	324.7	327.2
312.88	311.81	311.44	311.54	313.67	313.53	312.45	313.79	313.81	313.65	313.65	313.06	311.55	311.17	312.73	312.97	314.96	312.05	312.35	311.26	312.79	314.61	312.82	313.73	314.13	311.57	313.57	313.53	314.72	311.55	313.1	314.28	316.05	311.66	312.42	313.29	311.43	311.47	314.19	312.31	312.02	313.46	312.82	311.91	312.43	314.79	315.4	313.12	314.57	313.77
300.92	298.98	298.93	301.52	299.67	300.7	299.35	299.32	298.12	301.74	300.82	301.21	301.35	302.7	301.18	296.75	301.77	299.98	298.22	301.2	300.2	302.14	299.14	300.85	301.78	299	297.35	297.69	300.6	300.76	301.74	300.46	298.39	299.07	298.53	298.85	300.79	298.91	302.44	299.14	300.44	299.15	299.74	300.29	299.99	301.18	301.82	298.59	299.81	301.42
315.72	320.74	315.9	317.35	317.49	318.65	319.93	318.68	317.21	319.59	318.56	317.86	317.42	317.79	316.3	320.34	317.21	319.92	319.56	318.19	318.55	319.47	316.41	316.19	319.02	319.86	316.26	317.28	317.48	320.71	317.55	318.21	318.34	317.75	317.21	318.26	319.11	315.24	315.72	321.66	318.67	319.28	315.34	319.14	317.29	318.87	318.49	317.45	318.62	319.03
301.45	301.48	303.38	303.97	302.73	299.98	298.95	302.71	303.6	299.21	302.29	300.17	301.03	301.25	300.63	303.4	301.72	300.5	301.75	302.31	299.24	300.72	303.5	302.06	304.06	301.87	300.33	302.62	304.9	301.03	301.32	300.81	302.91	300.95	299.91	301.9	301.51	299.86	302.48	303.22	303.12	302.25	301.36	299.39	299.09	302.44	298.71	300.26	301.31	302.17
329.94	328.18	326.81	330.82	328.36	328.57	326.39	330.18	327.61	326.94	327.39	328.5	328.99	326.43	327.47	328.23	328	327.1	329.62	328.72	331.67	327.84	329.65	327.05	327.04	327.56	328.47	327.78	326.95	328.18	328.65	328.78	327.02	328.47	328.16	329.52	326.46	328.29	328.88	324.65	327.19	326.53	327.07	330.12	329.29	327.57	328.27	325.84	329.78	326.66
291.76	293.63	293.91	293.54	290.83	292.76	292.09	294.98	292.76	291.53	295.34	295.67	293.87	295.85	294.5	294.41	294.08	294	295.21	294.35	292.52	296.26	296.5	293.53	293.1	295.6	293.78	294	294.43	294.94	295.05	293.98	294.72	294.71	294.11	295.57	293.73	292.96	294.24	293.7	294.7	294.29	292.88	293.89	296.1	293.39	294.02	293.04	294.54	293.62
294.79	291.58	295.55	291.87	294.87	296.06	296.13	291.66	295.6	295.04	296.69	296.04	292.88	295.89	295.25	294.01	293.95	294.39	295.01	293.07	295.47	291.96	293.67	294.72	293.08	295.24	295.16	294.78	294.07	292.91	292.85	293.37	295.93	293.61	293.73	295.85	294.77	295.01	294.13	293.4	295.63	295.59	294.46	293.39	293.89	293.94	292.71	293.87	295.31	293.58
301.14	301.12	299.82	300.68	299.09	298.92	301.48	300.61	299.8	301.8	299.97	303.33	303.11	300.39	301.76	301.57	300.91	299.12	299.74	299.6	301.39	299.42	300.77	299.62	299.46	299.7	300.66	301.97	303.19	298.31	299.78	300.03	300.19	296.23	299.46	300.59	299.88	300.44	300.17	300.24	301.41	300.36	300.01	299.95	300.28	301.88	297.14	299.33	299.25	297.27
316.68	318.45	316.4	314.75	317.42	316.24	315.73	318.96	317.16	315.68	317.39	315.82	318.69	316.16	316.34	316.61	316.39	317.93	318.51	316.81	318	317.69	315.63	317.19	317.7	318.42	316.86	315.5	317.93	315.23	317.47	318.27	318.68	318.58	314.1	316.79	315.92	318.13	319.75	319.26	316.8	317.46	317.63	318.5	317.06	318.27	318.68	317.21	318.15	316.65
304.69	303.96	306.88	306.85	304.92	303.13	304.12	304.27	306.65	303.91	304.9	302.36	306.99	305.92	303.38	304.62	305.14	305.05	306.52	306.37	302.85	305.4	306.39	305.39	306.09	303.38	306.38	305.61	304.54	306.2	303.59	304.32	304.97	304.91	304.86	304.65	305.56	303.23	306.52	306.76	302.7	305.66	306.49	306.78	303.69	305.75	306.63	306.74	304.94	304.12
304.28	304.74	305.88	306.16	304.73	306.1	304.82	307.24	307.98	306.8	307.51	304.92	305.56	306.45	307.11	306.2	307.88	306.01	307.94	306.01	306.03	306.36	307.56	308.02	306.56	307.66	307.12	304.76	304.32	304.5	304.83	307.74	304.27	306.88	306.63	307.3	306.51	303.81	306.78	306.02	304.76	305.35	307.5	306.11	305.39	307.9	305.02	305.24	305.06	306.96
294.19	295.06	294.1	294.05	294.16	294.48	292.95	293.55	294.49	291.19	295.63	293.9	292.53	293.02	293.85	294.43	289.85	295.41	293.01	293.74	292.48	292.62	293.72	292.13	296.95	292.82	293.03	293.25	292.43	294.64	293.11	294.48	294.12	294.95	295.08	290.49	293.14	295.92	290.76	292.19	295.79	292.84	295.69	292.95	293.16	293.45	296.96	292.13	293	294.35
309.14	312.97	310.81	309.59	309.97	308.7	309.36	311.74	310.54	308.93	311.53	309.79	309.6	311.85	310.53	311.44	313.04	310.81	309.58	312.11	311.08	310.51	309.19	309.18	309.91	308.24	311.1	307.92	312.27	312.85	312.32	310.49	311.88	311.24	310.76	310.42	308	311.18	309.84	311.4	310.43	313.61	307.44	309.79	311.03	311.51	307.97	311.11	312.18	310.56
303.94	304.5	303.64	302.68	303.44	302.07	304.15	299.82	301.35	303.36	303.67	303.52	300.49	301.44	303.47	301.89	304.01	304.51	301.36	303.55	302.94	303.05	302.56	306.06	302.35	303.1	302.79	303.34	301.14	301.02	306.09	302.9	300.64	304.11	302.42	303.4	300.82	304.09	303.75	302.31	303.24	302.87	301.77	304.98	301.58	304.59	301.3	305.46	303.64	300.56
313.79	314.37	315.89	312.02	313.84	317.04	314.68	313.58	314.79	314.85	313.33	315.49	312.78	315.82	314.28	316.36	314.05	317.44	314.33	313.88	315.05	313.13	314.64	314.17	315.47	313.31	314.79	313.6	314.79	313.69	313.4	314.58	315.28	314.69	315.06	315.14	314.52	316.19	313.57	313.52	314.16	313.13	315.48	315.26	317.28	313.66	315.04	315.09	314.45	313.76
292.25	291.99	293.44	291.53	293.36	297.99	293.6	292.68	293.69	292.77	291.76	293.34	296.93	292.88	295.44	293.19	296.92	294.82	295.63	292.97	293.07	296.38	293.5	295.14	290.73	293.6	295.7	294.33	294.59	293.08	293.73	294.13	292.76	296.09	293.41	293.93	294.17	292.79	295.52	294.58	295.29	292.86	293.8	293.88	295.59	293.59	294.57	293.25	291.74	294.18
315.09	315.9	315.25	315.3	313.29	313.76	313.73	314.23	313.12	313.52	316.85	315.62	316.12	313.38	314.7	316.35	315.63	314.08	312.66	313.87	316.7	314.96	315.25	314.54	315.39	312.13	316.78	314.45	315.48	315	315.86	314.37	313.6	318.48	313.15	314.16	314.11	314.1	313.37	315.84	312.25	313.25	315.13	314.81	314.77	315.95	316.37	310.28	312.36	312.17
301.38	301.63	302.81	303.74	302.29	301.26	300.55	301.11	300.33	302.07	299.71	299.58	301.51	302.45	301.82	300.9	300.87	297.67	301.11	299.34	302.4	299.98	300.71	302.64	299.26	299.44	301.65	301.86	300.98	300.03	303	301.08	301.23	302.42	300.53	302.92	301.64	302.41	299.97	301.03	301.47	302.62	300.96	298.95	301.21	302.78	302.89	301.06	300.34	301.65
319.78	322.24	320.17	319.06	317.54	318.49	319.6	318.55	316.12	319.77	318.87	318.44	318.69	319.06	318.18	317.83	319.48	320.37	320.49	315.51	317.57	318.66	319.17	317.35	323.52	319.76	319.15	319.74	318.22	318.72	317.72	318.26	317.15	318.15	318.94	319.5	317.92	316.51	319.19	319.18	318.85	318.14	318.16	318.64	319.18	319.23	320.2	318.02	316.84	319.19
314.66	317.53	316.26	314.9	315.46	313.25	317.95	314.23	316.47	314.49	317.51	314.75	316.24	313.92	315.82	314.37	317.14	317.48	315.04	314.41	315.72	314.92	313.72	314.51	316.72	316.56	314.57	316.54	316.36	314.74	315.58	316.92	315.32	315.94	315.5	314.46	315.01	316.05	316.09	315.51	314.21	315.55	315.88	315.83	313.79	314.56	317.33	313.69	313.27	317.3
305.35	303.5	303.58	301.92	301.41	300.89	303.44	302.38	304.88	303.38	303.28	300.93	304.9	301.68	302.1	302.55	300.54	301.84	301.43	302.16	300.59	303.56	304.15	302.05	303.69	302.18	302.93	302.94	303.01	300.1	302.64	301.07	303.87	302.51	303.62	301.4	303.09	303.69	301.27	305.11	301.98	302.72	301.61	302.95	303.15	302.96	301.8	303.77	303.62	298.5
304.65	304.95	304.03	304.3	305.56	302.13	304.36	305.77	305.24	302.84	303.4	304.34	304.45	304.43	302.53	303.67	303.35	304.91	302.21	304.16	300.7	304.94	304.26	306.46	305.25	303.46	304.15	303.76	302.39	302.27	304.01	304.15	304.16	303.57	307.37	303.69	305	305.86	304.73	303.17	303.52	303.23	305.06	303.11	307.06	302.93	303.38	305.07	302.05	306.3
317.72	317.47	318.92	318.58	319.68	316.43	317.17	317.43	318.05	317.58	318.72	316.35	319.04	317.73	320.75	319.34	317.68	316.83	319.82	318.89	321.65	318.45	315.82	318.22	316.97	318.45	319.3	317.04	317.24	317.97	318.34	318.03	317.99	318.31	317.55	318.31	319.04	318.24	318.1	315.15	319.17	320	318.4	320.11	319.68	316.58	319.36	317.19	318.93	318.88
301.95	303.52	304.62	301.78	304.06	303.69	305.56	303.05	301.37	303.38	302.68	302.77	303.86	303.15	304.94	303.43	303.32	303.12	301.62	304.66	303.35	304.04	305.66	303.17	302.38	303.3	303.57	302.21	302.89	302.76	304.1	302.5	301	302.62	304.29	301.04	304.81	304.28	303	304.1	303.15	300.85	301.31	303.51	299.81	302.81	303.5	304.02	304.15	303.65
300.39	299.37	300.82	301.02	301.09	302.45	301	302.43	301.56	299.53	303.14	300.46	300.95	301.03	302.61	301.16	300.01	302.17	300.3	299.65	300.01	303.62	299.46	300.8	302.38	300.83	298.9	301.25	300.27	300.24	301.13	302.33	299.77	302.24	299.29	301.6	300.38	299.75	300.97	303.4	303.4	300.25	301.54	301.97	300.18	300.23	302.25	301.39	300.66	301.41
306.25	307.64	304.36	305.15	307.07	304.55	307.79	308.04	306.01	306.64	306.19	306.64	307.11	305.74	304.9	306.9	306.58	305.4	304.84	308.53	307.32	307.04	306.18	307.66	307.18	305.43	306.72	309.15	304.42	305.6	304.54	304.95	306.89	306.47	305.2	308.95	304.62	306.06	305.65	306.09	306.98	306.47	305.37	307.38	309.38	306.19	304.98	309.36	306.13	306.97
313.57	314.78	313.53	312.6	315.89	317.48	317.05	315.64	316.29	318.01	316.95	317.13	315.31	315.33	312.2	316.05	317.82	313.27	315.15	313.52	313.27	315.08	319.32	315.15	313.52	314.87	316.46	312.41	316.55	314.26	314	313.53	316.82	314.31	313	314.81	314.65	314.56	317.64	314.52	315.76	314.66	314.68	315.79	313.82	316.1	316.08	313.14	314.82	315.57
314.33	314.78	313.29	311.68	315.72	313.86	312.16	314.22	313.58	311.17	314.4	315.97	314.18	315.32	312.78	314.04	312.55	311.65	315.2	312.06	311.87	312.55	315.48	314.65	312.3	313.68	312.52	314.36	314.85	313.39	312.64	314.17	314.32	316.11	312.17	314.38	314.19	312.19	309.81	312.02	314.41	311.94	316.19	317.21	313.58	313.98	313.28	314.31	316.88	313.16
301.3	302.21	305.25	305.13	303.03	302.69	304.03	302.61	302.11	302.81	302.68	302.88	303.67	303.45	301.9	300.84	303.38	304.2	304.08	302.94	306.55	303.29	304.05	305.27	303.51	302.95	303.91	305.57	303.31	306.75	303.79	303.64	299.82	303.9	305.8	305.17	300.16	300.83	303.39	305.94	305.15	302.23	305.39	304.13	305.13	303.29	301.62	304.98	302.8	304.73
312.93	313.54	316.37	313.9	312.55	314.51	309.5	309.78	313.56	312.11	311.51	312.19	311.31	313.88	312.22	312.79	312.28	314.47	310.67	311.66	313.63	315.56	312.17	312.52	313.33	312.05	312.5	313.02	312.22	312.51	314.34	312.99	313.92	313.87	312.6	312.77	311.81	313.31	313.53	315.9	312.6	312.92	311.58	313	310.81	315.17	310.27	314.5	310.14	313.46
301.27	304	306.39	306.15	303.86	305.09	303.5	304.37	306.61	301.9	304.36	306.66	304.42	304.46	304.62	305.33	305.87	306.41	306.22	306.37	304.35	303.19	303.76	304.9	304.26	304	304.96	305.8	305.55	305.87	304.12	303.51	301.88	304.88	304.21	304.04	307.51	302.03	306.54	307.55	302.51	302.11	305.7	306.84	304.66	303.51	304.91	305.83	301.99	304.53
304.49	304.96	307.49	307.68	306.92	306.94	307	306.04	306.01	305.57	304.37	304.53	304.98	308.61	306.33	306.45	305.85	304.45	304.68	306.57	302.24	305.01	305.34	304.76	304.47	305.83	307.46	305.2	307.71	306.04	304.43	306.38	304.28	305.1	306.04	303.83	304.52	307.05	302.32	305.01	304.84	304.46	304.03	306.69	308.4	306.93	306.32	306.33	306.01	306
301.49	303.89	304.25	301.65	303.33	304.64	304.2	303.27	304.93	305.07	302.93	301.72	300.97	306.14	304.2	302.42	302.96	303.94	303.01	301.67	302.81	302.03	302.65	304.41	302.88	303.79	304.25	302.05	303.01	301.45	305.04	304.38	302.21	305.33	302.95	302.43	304.01	303.95	302.55	304.23	303.49	304.2	303.48	305.27	303.45	302.45	303.31	302.92	303.1	304.03
294.37	292.29	297.44	293.09	291.97	293.89	294.99	295.76	295.81	295.04	295.62	295.35	295.1	295.01	294.25	295.63	297.86	296.97	295.86	294.15	296.25	292	294.27	292.39	296.23	294.92	295.87	293.34	297.32	295.8	295.88	295.31	297.09	294.27	296.61	296.44	296.66	295.54	294.55	295.73	294.47	295.14	295.98	295.39	293.28	295.36	294.25	295.42	294.3	296.82
327.63	326.4	326.82	328.04	325.94	326.35	328.79	326.14	324.23	324.31	326.05	327.22	327.97	329	326.49	325.63	326.46	326.12	325.62	326.69	324.91	326.63	328.08	328.57	327.38	327.43	328.55	328.22	328.3	325.89	326.49	327.77	328.09	326.08	327.1	326.7	327.14	328.89	325.59	326.28	326.15	325.44	324.35	325.06	327.61	325.93	329.16	325.09	326.2	328.44
315.55	313.74	315.34	315.46	315.67	315.04	313.74	313.39	316.88	316.45	315.47	313.21	313.53	314.15	314.55	313.31	315.28	315.02	316.05	315.25	314.28	315.66	315.05	315.13	315.33	315.62	314.96	315.36	311.76	314.59	315.68	316.39	315.86	313.43	316.03	315.35	314.02	315.64	316.36	313.35	314.48	315.42	313.37	315.76	312.47	314.34	314.54	312.71	314.45	314.73
303.51	305.13	302.96	304.7	303.5	304.1	306.24	305.89	302.09	304.26	303.43	304.26	305.72	302.15	303.16	303.33	305.18	303.1	301.51	306.02	304.29	307.05	303.82	305.02	303.77	305.98	303.92	305.61	304.33	303.89	304.22	305.58	304.31	303.62	302.57	303.42	304.55	303.92	303.35	304.41	303.58	304.31	303.12	301.96	306.47	303.21	303.44	300.72	305.65	304.74
301.14	302.05	302.59	302.14	301.67	303.58	306.01	303.57	303.3	301.61	303.47	305.92	302.61	301.99	302.42	304.77	303.68	304.06	303.04	300.83	302.81	303.8	303.9	302.29	303.91	301.84	302.02	301.91	303.83	303.08	302.36	305.3	303.54	307.08	300.97	303.63	304.97	302.75	302.12	302.43	303.82	304.62	302	302.27	303.98	303.16	302.12	300.56	305.05	305.76
303.9	304.48	302.73	299.55	303.32	301.7	303.14	302.73	304.07	302.3	301.94	302.4	300.21	303.37	303.61	301.88	302.53	303.35	303.53	303.17	303.42	302.77	302.28	304.36	300.23	303.62	303.96	302.23	303.95	306.34	301.14	301.95	305.08	302.82	300.85	303.54	303.34	304.11	304.87	301.26	304.49	304.63	302.53	303.58	303.92	301.51	302.1	302.47	305.36	303.96
297.61	297.42	297	295.61	297.95	296.1	296.32	297.71	297.12	298.34	295.74	298.47	295.03	292.75	296.04	300	298.08	297.48	298.37	298.46	299.1	299.76	296.31	295.99	296.53	295.43	297.66	298.02	294.44	295.11	297.5	295.03	299.25	296.81	297.33	296.29	296.59	297.26	294.38	296.52	297.57	296.11	298.28	297.64	295.93	294.98	297.46	298.93	297.56	297.36
316.17	316.97	317	318.57	315.43	317.12	317.93	317.35	318.29	316.24	315.74	316.71	317.71	317.32	316.66	318.96	317.84	318.15	319.07	315.5	319.14	315.08	315.91	315.45	317	316.12	318	316.25	315.59	317.1	316.59	317.54	313.93	317.77	315.23	315.7	316.91	313.6	316.38	316.19	317.45	316.77	316.89	316.25	318.11	319.75	315.57	318.99	319.73	317.42
302.88	303.95	304.22	303.86	303.54	304.08	304.88	302.3	303.2	304.12	299.57	302.94	304.18	301.86	302.32	304.02	302.73	302.2	306.06	302.79	303.79	303.04	303.58	303.39	304.44	302.68	303.23	302.22	303.74	305	302.71	301.85	304.22	301.14	301.55	302.9	304.82	303.68	303.97	302.39	301.15	299.36	302.8	305.54	305.41	305.28	303.98	302.79	303.84	306.45
318.26	318.69	318.24	318.88	319.6	316.48	320.4	319.25	317.88	318.4	318.33	320.59	317.91	320.16	318.29	317.63	321.4	318.3	318.87	317.69	317.09	318.29	320.43	318.53	320.96	322.38	316.04	316.48	320.06	319.05	318.25	317.48	318.71	317.65	317.94	318.04	318.52	320.29	317.7	317.91	318.23	317.54	317.84	316.42	316.59	316.4	316.97	315.53	317.42	317.84
306.12	303.46	305.36	302.39	306.08	305.19	304.48	304.84	306.57	306.57	307.44	305.02	305.5	305.74	305.27	305.81	303.48	306.82	306.36	306.12	306.3	304.56	305.87	308.24	304.5	303.64	307.58	308.44	307.81	305.08	303.99	305.91	305.07	306.2	305.19	307.48	305.97	305.61	305.55	306.81	304.61	304.7	305.46	305.26	307.92	307.23	305.03	305.14	306.58	305.15
328.13	327.93	329.61	328.57	328.02	326.27	328.6	327.01	327.5	325.69	326.84	327.87	329.85	329.52	327.93	329.2	328.86	329.03	327.39	329	327.77	328.79	327.95	329.67	324.88	328.47	325.47	329.22	329.14	328.31	328.85	326.53	329.35	325.38	326.6	325.96	327.65	328.8	328.17	327.3	326.72	325.49	327.89	328.07	328.57	328.29	324.99	326.35	327.8	327.71
293.64	295.13	294.93	294.46	298.92	293.51	291.29	294.02	294.39	296.32	295.6	294.98	293.35	292.62	297.83	297.64	295.02	294.68	296.97	295.07	296.95	296.32	296.36	295.63	296.46	294.93	293.49	293.72	296.75	293.76	296.17	295.5	294.82	295.68	294.78	295.1	294.52	296	295.36	295.8	294.98	294.56	294.43	295.75	292.42	292.43	295.12	293.09	296.63	296.02
316.03	315.66	315.53	314.61	316.74	315.76	317.32	316.55	313.57	315.35	316.32	316.04	315.29	315.65	312.56	317.8	313.16	316.77	317.56	316.57	315.05	317.01	316.14	316.32	315.69	317.82	314.35	315.53	316.79	314.31	315.05	314.21	313.63	317.1	315.26	315.53	313.99	316.21	316.11	315.75	315.01	317.58	315.56	318.26	316.63	315.32	313.6	314.13	318.3	317.36
303.42	303.89	304.41	305.22	302.42	304.19	304.69	303.76	305.09	304.82	304.38	305.41	303.61	306.33	304.94	306.73	304.7	304.79	305.82	302.66	304.12	305.61	303.29	304.5	303.82	303.86	303.99	304.85	307.68	306.88	303.2	304.27	303.54	305.91	304.26	304.02	305.55	303.87	303.56	304.68	303.34	304.64	302.65	305.93	304.03	307.21	304.03	303.4	303.04	305.25
324.5	322.96	322.44	324.12	324.62	324.42	324.12	325.07	324.5	325.13	326.53	322.64	325.32	323.55	325.65	324.93	324.46	323.41	323.39	323.47	323.46	326.71	324.21	324.67	326.33	325.88	322.52	325.84	323.87	322.62	324.79	325.43	325.25	324.39	323.27	324.28	323.67	325.54	325.5	324.71	325.33	325.51	328.97	327.68	323.36	323.5	321.78	322.94	324.1	323.03
317.13	315.55	313.74	315.63	313.85	313.82	314.17	315.32	313.89	314.85	317.56	314.62	316.38	314.44	312.62	315.65	316.35	316	316.21	314.18	314.95	311.09	315.72	313.72	314.16	313.74	313.53	316.2	316.6	316.22	314.09	315.6	314.52	316.39	317.76	313.91	314.57	314.92	314.23	314.69	311.58	315.7	314.22	314.06	313.22	315.11	314.69	315.06	315.82	316.8
320.65	319.05	318.37	318.16	318.87	315.37	319.25	320.59	319.03	320.27	317.57	317.89	319.61	320.15	316.04	318.13	318.81	317.38	318.92	317.98	319.4	318.23	319.39	320.1	320	317.21	319.52	317.7	317.88	316.56	319.65	317.39	320.17	319.86	319.83	319.24	320.72	319.49	318.31	318.04	319.95	319.07	318.98	315.47	318.83	316.9	321.59	318.19	316.26	317.06
315.71	316.75	314.24	314.98	316.38	316.62	313.82	316.04	316.64	315.19	313.87	315.31	314.45	312.63	313.95	317.09	315.97	313.03	316.99	315.54	315.01	317.83	314.11	314.95	314.53	313.54	315.6	312.65	315.36	315.69	311.3	312.62	313.48	314.34	315.36	315.94	315.88	313.8	315.61	317.2	315.78	316.05	313.7	313.84	315.19	314.62	312.05	313.28	313.42	313.43
322.23	325.37	324.18	326.97	323.77	323.33	323.96	325.01	324.22	325.4	324.22	325.42	326.01	324.48	326.77	326.88	323.95	324.84	325.02	325.41	326.67	321.87	322.12	324.17	324.07	322.8	324.1	323.5	322	323.56	323.82	324.59	323.01	322.61	320.1	324.4	325.19	324.78	323.81	324.57	326.14	325.29	325.18	321.51	321.95	324.01	324.6	325.67	324.7	325.38
300.37	301.98	300.92	300.94	301.07	300.57	299.74	298.96	298.54	299.73	299.23	301.93	300.46	299.1	300.01	300.62	300.75	296.91	298.98	300.89	300.69	299.11	299.96	301.61	301.93	299.94	301.44	302.19	300.87	301.18	302.37	301.2	299.24	300.02	300.07	299.65	301.39	301.15	299.77	299.64	300.17	297.53	301.78	301.42	301.03	297.88	297.9	298.96	299.95	300.71
298.39	296.3	298.69	298.36	297.41	297.72	296.71	298.6	294.81	297.89	297.2	298.93	296.92	297.37	296.28	297.52	295.75	298.39	295.7	299.17	298.57	297.7	297.14	298.33	295.35	298.51	298.49	296.68	294.04	296.64	295.82	297.83	297.06	299.8	296.16	295.89	297.35	297.06	295.74	298.43	294.41	297.44	296.8	297.61	297.93	296.57	295.23	300.4	297.48	298.5
313.29	311.72	313.62	312.77	310.99	313.45	310.95	311.75	312.42	310.11	311.58	314.73	312.27	313.33	312.29	312.48	314.28	313.61	310.99	312.31	312.94	312.98	312.68	313.69	312.96	312.96	311.22	310.21	312.46	314.11	314	309.97	313.08	312.1	309.27	311.66	315.23	313.77	312.45	312.25	313.37	312.38	312.45	312.24	313.6	313.43	313.62	311.6	310.32	314.54
327.48	324.48	323.18	323.53	325.33	325.04	323.21	326.52	325.11	322.95	324.6	324.34	325.78	325.39	323.41	323.09	325.08	328.03	325.64	325.13	324.28	323.65	325.07	323.95	324.4	328.09	327.47	325.34	324.23	326.11	327.45	326.23	325.37	324.72	324.71	325.91	324.09	327.45	324.83	324.71	328.66	327.29	325.36	323.39	324.76	324.89	324.9	325.84	325.53	326.3
303.56	303.44	305.05	304.47	305.68	304.76	302.89	304.66	305.33	305.55	304.32	303.7	302.98	304.48	306.56	305.35	303.87	303.79	303.96	301.83	303.75	306.14	304.38	305.37	304.21	304.44	304.25	306.16	300.39	306.17	303.89	306.45	305.45	303.79	305.53	304.32	305.83	301.27	305.32	302.01	305.04	302.73	302.04	304.74	303.95	304.71	304.67	303.64	302.27	303.9
300.74	303.99	301.83	304.56	305.35	301.86	303.5	304.32	304.14	302.19	303.56	305.62	303.55	300.96	302.07	303.48	303.8	300.6	302.97	303.02	302.43	302.42	303.94	302.79	302.67	304.34	303.5	303.39	302.71	304.12	300.06	303.5	304.22	301.23	301.86	301.99	302.76	304.12	302.05	304.9	300.94	304.77	302.94	304.15	301.75	302.29	302.3	303.34	302.95	302.35
306.98	303.92	306.18	305.18	303.54	303.67	302.61	304.21	303.52	307.72	305.88	305.84	305.77	306.39	304.71	307.75	303.53	303.81	303.69	303.15	302.14	305.24	305.07	307.27	306.24	304.95	301.93	304.37	306.79	306.27	306.44	306.5	308.22	307.48	304.6	306.26	304.09	305.61	304.91	304.72	304.97	304.73	306.3	304.51	305.45	306.88	304.11	305.69	305.87	303.09
308.67	309.33	308.51	308.18	309.95	308.29	308.06	309.34	307.6	310.09	311.05	308.09	309.26	309.49	308.82	308.61	309.26	308.2	309.93	308.06	308.56	307.58	311.7	310.94	309.16	308.82	310.25	309.7	308.19	306.7	308.4	307.73	309.87	307.33	307.54	307.15	311.46	310.55	308.14	307.25	309.3	307.76	307.89	308.13	310.19	308.58	309.8	309.13	309.07	308.3
305.5	307.28	305.29	307.04	305.34	306.45	308.28	305.55	304.48	308.36	303.38	305.23	308.97	307.09	307.76	306.76	306.76	307.22	306.74	305.12	305.45	306.04	306.69	306.56	306.16	301.89	305.28	303.26	306.72	305.17	307.7	306.69	306.41	305.27	308.18	305.36	306.04	307.58	306.28	305.27	306.02	306.75	305.96	305.26	302.49	304.01	306.48	306.18	305.3	305.19
303.22	304.2	302.16	304.25	304.36	304.22	303.93	301.26	303.41	302.15	304.42	303.17	304.09	304.66	305.24	306.4	302.99	305.19	303.28	303.7	303.35	303.33	304.13	304.82	305.37	304.21	303.72	302.15	306.04	303.88	305.17	306.38	305.1	303.86	304.53	302.77	303.36	305.5	304.78	304.93	304.33	305.16	305.65	302.92	305.73	302.58	307.38	303.31	301	305.5
306.78	307.84	307.45	308.18	307.94	310.16	311.02	311.26	306.57	308.95	308.2	309.56	310.29	307.65	308.94	308.25	309.35	308	310.03	308.9	308.17	309.89	307.37	306.99	310.3	309.4	306.49	308.46	307.86	307.9	309.11	308.02	309.63	309.05	306.85	307.56	309.79	309.1	309.3	308.95	308.4	305.59	307.38	308.75	312.89	307.14	307.2	310.67	309.83	308.46
305.21	303.31	304.17	305.27	303.56	303.34	305.97	303.89	302.69	304.2	304.29	303.66	303.45	303.95	303.61	303.59	303.72	304.67	306.66	303.33	302.71	304.75	305.05	302.15	303.09	303.38	304.02	303.34	304.14	301.4	306.45	301.56	306.27	305.75	302.4	302.06	303.45	303.61	303.77	302.75	304.94	305.04	302.86	304.56	304.03	301.9	303.55	305.05	302.13	304.1
314.39	316.59	312.31	317.17	314.6	316.54	312.57	317.96	316.51	314.97	317.37	314.05	314.6	317.59	314.08	313.66	314.38	312.62	317.26	314.33	313.74	314.04	317.87	314.68	315.36	314.11	316.54	314.97	315.2	315.51	314.78	316.14	313.4	316.65	313.77	313.75	315.79	312.06	316.77	315.69	315.15	314.63	314.2	316.56	316.6	314.4	315.61	314.52	314.53	316.99
304.82	304.32	304.74	303.25	302.08	305.41	302.3	302.06	302.37	301.06	300.72	304.82	303.96	302.79	303.26	304.14	304.24	302.41	301.73	302.76	300.82	303.47	301.07	302.04	302.93	302.45	299.89	302.18	303.05	299.81	301.82	303.8	302.91	302.66	303.78	304.33	302.14	304.32	303.26	304.3	301.38	303.99	300.57	303.38	301	301.07	300.6	303.01	300.61	301.7
308.19	306.89	308.09	304.57	306.24	304.4	305.16	305.55	305.59	305.35	308.05	305.98	308.55	307.61	305.23	306.32	307.38	306.14	307.09	304.04	305.25	306.47	305.84	306.91	307.02	306.95	307.18	307.7	305.9	303.89	307.41	303.39	307.48	307.44	303.95	306.48	307.55	305.85	306.55	306.25	307.01	305.55	307.22	306.07	303.56	305.36	304.04	303.79	306.7	305.9
316.48	317.74	315.44	315.92	314.48	315.67	315.16	317.14	318.25	315.36	316.06	314.45	315.76	318.22	316.76	316.56	317.6	316.03	315.59	314.62	314.7	315.92	315.82	316.84	317.34	313.74	315.88	317.8	315.01	318.78	316.63	315.03	316.8	316.39	314.04	316.2	316.97	317.95	314.15	317.08	319.26	316.33	316.04	315.22	316.11	316.36	317.02	317.2	315.27	316.02
328.72	326.93	326.43	326.94	328.09	328.13	326.48	327.05	327.47	327.99	329.23	328.05	329.14	330.59	327.05	329.18	328.79	327.21	329.41	327.64	331.08	330.06	330.86	325.22	326.47	324.94	329.3	329.17	326.33	326.09	327.49	327.18	328.97	330.36	327.94	327.56	327.25	325.53	326.25	328.47	328.97	325.93	326.61	329.58	324.18	327.86	327.49	327.41	325.79	327.79
322.48	317.75	318.63	317.35	318.1	317.67	319.07	318.75	319.79	319.56	317.08	317.85	319.15	318.71	318.82	317.28	317.11	320.66	318.97	314.35	319.77	318.79	316.62	318.58	318.73	317.46	321.21	317.78	320.36	317.15	317.06	317.56	318.19	318.23	320.66	320.76	319.36	317.47	317.46	319.62	319.73	319.05	317.86	316.35	319.28	316.83	319.62	320.15	314.95	317.86
312.91	314.19	311.56	311.86	313.61	313.57	314.23	312.88	315.36	313.44	313.25	310.64	310.16	312.96	316.62	312.14	312.54	312.23	313.23	312.12	313.82	311.6	312.66	311.87	313.32	313.23	314.17	312.09	314.91	311.47	313.52	311.46	315.13	311.49	315.12	314.12	313.27	311.85	313.09	311.38	312.97	312.99	313.85	314.18	315.95	312.12	313.82	313.53	312.03	313.35
318.73	316.99	321.03	319.02	317.49	318.48	318.38	317.5	319.29	315.87	317.41	317.09	317.56	318.96	318.7	318.4	318.64	320.31	320.28	318.01	318.61	315.67	318.41	316.89	319.35	318.93	319.04	318.75	317.76	319.85	315.09	317.87	317.79	317.6	318.3	323.1	315.55	318	318.42	318.3	314.91	316.16	319.66	316.96	317.1	317.21	316.92	317.66	320.54	315.94
304.32	303.5	303.8	304.67	303.67	305.01	307.84	308.04	307.25	304.83	305.41	307.29	305.17	305.62	304.03	306.6	305.62	304.96	305.28	305.78	305.31	305.11	308.11	304.58	306.84	306.31	305.74	303.21	310.19	304.55	306.35	304.37	303.39	306.74	305.21	306.54	305.53	305.37	305.51	306.87	308.22	304.88	305.21	307.21	307.8	306.99	304.19	305.7	307.31	308.36
302.14	301.61	302.03	304.63	304.47	303.88	303.3	303.68	301.5	302.99	303.44	303.55	301.56	302.2	301.55	301.43	303.37	302.27	304.94	300.66	303.07	303.59	299.94	302.78	302.76	304.16	301.76	301.31	300.63	301.88	303.08	302.28	302.69	303.45	299.09	301.62	302.92	302.3	301.38	303.04	301.6	302.22	301.7	301.7	304.13	301.23	301.65	300.19	304.37	299.79
319.46	319.59	321.2	317.83	316.89	320.27	318.24	319.21	321.49	318.28	318.64	317.01	317.98	318.06	320.16	321.02	321.44	318.25	317.27	318.94	320.33	320.35	317.56	317.72	316.58	319.44	319.38	319.86	319.7	319.97	319.18	319.77	318.65	317.44	319.92	318.25	318.02	319.97	316.53	316.72	319.66	317.09	318	318.35	320.39	317.11	321.08	316.92	319.93	317.92
302.59	302.95	302.97	301.43	300.14	302.42	301.36	304.71	303.31	303.12	305.36	302.16	302	303.97	301.45	301.14	300.19	302.52	302.22	300.85	301.47	304.18	302.49	301.54	301.81	303.04	299.74	302.4	303.37	303.57	301.42	305.46	300.81	300.26	303.01	302.67	299.29	302.66	302.89	302.14	302.53	303.01	303.59	301.75	303.28	300.45	301.67	299.81	302.98	303.84
293.81	294.26	294.76	294.96	294.42	294.02	294.76	295.47	294.05	293.35	294.6	292.73	296.47	295.51	295.24	295.97	293.84	296.43	295.18	298.19	295.94	291.32	292.69	295.16	296.25	293.7	295.01	294.82	294.39	296.46	296.04	295.84	295.38	295.88	296.81	294.61	295.4	294.34	295.07	295.22	297.71	294.87	295.49	293.34	296.95	294.66	294.42	296.04	295.83	293.73
318.15	317.29	315.73	315.71	318.19	316.26	320.24	317.69	315.38	314.07	314.84	317.64	316.28	317.16	316.67	317.41	320.19	315.29	317.1	312.86	316.26	316.05	315.43	315.58	316.08	315.05	315.15	313.5	316.76	316.17	315.04	316.33	317.68	315.97	316.37	317.87	315.14	316.24	318.34	316.6	318.3	317.03	316.19	316	319.1	316.62	318.53	316.57	315.16	313.47
298.73	296.85	293.47	295.44	296.54	292.07	295.23	295.97	294.79	295.16	292.62	295.57	292.46	295.59	295.44	296.02	296.73	297.74	294.26	296.52	294.65	294.38	294.69	294.34	294.59	294.16	296.22	292.36	296.76	295.21	293.89	295.54	293.72	294.62	296.54	296.05	293.44	295.69	296.71	295.82	295.93	294.56	295.17	296.58	294.64	294.01	293.82	294.69	294.82	296.05
319.71	317.81	317.91	323.49	321.54	318.32	320.77	321.98	317.79	321.6	318.87	319.15	321.47	320.06	316.71	317.41	319.29	318.92	318.66	320.77	318.96	321.42	319.19	319.37	320.07	319.98	320.06	317.06	320.66	320.95	318.24	320.39	320.81	319.08	319.49	317.02	319.97	318.26	319.78	318.77	318.9	317.21	319.56	321.32	317.43	318.93	318.76	318.85	317.75	319.3
304.54	304.16	304.57	305.43	303.88	304.55	305.57	304.05	303.94	305.01	307.6	306.51	305.94	305.16	307.67	304.19	305.39	307.46	309.18	308.24	304.94	305.44	307.09	306.04	303.87	305.14	307.09	304.85	305.42	306.17	306.98	304.59	306.01	303.09	303.11	305.67	306.32	304.7	306	305.56	307.1	305.68	303.66	305.16	308.33	302.17	304.61	309.61	303.71	304.87
327.51	329.3	328.69	327.33	328.99	330.07	327.56	328.33	329.03	329.23	327.57	330.14	328.05	327.59	327.82	328.29	328.7	328.81	329.29	327.81	327.54	329.15	327.55	327.13	327.6	326.17	330.84	328.35	326.87	329.33	328.56	328.56	326.95	327.83	327.73	329.88	327.46	327.45	327.73	329.81	328.61	328.06	327.02	326.19	328.21	327.72	327.37	329.95	328.8	331.38
312.09	312.2	313.64	310.95	313.39	311.6	312.29	311.58	311.55	311.53	312.89	313.69	313.39	311.67	313.4	309.11	313.15	313.61	312.28	312.16	311.83	311.29	309.63	311.51	311.71	314.06	310.57	310.42	311.97	312.45	310.59	313.74	312.08	312.2	311.91	313.32	310.94	311.3	312.76	313.88	311.06	313.72	312.55	314.7	314.25	312.9	310.2	312.53	313.32	312.33
313.66	315.15	315.39	315.97	316.58	312.92	315.35	313.27	314.39	314.44	314.08	314.04	312.12	315.38	317.58	313.44	314.91	312.51	315.63	312.8	311.55	316.24	313.57	314.78	313.26	312.37	313.22	313.22	313.92	313.41	313.75	312.43	314.65	314.64	315.71	311.67	312.58	311.69	314.34	312.46	313.21	312.42	312.91	314.68	315.63	316.43	313.39	312.57	313.33	313.71
302.24	304.85	305.97	302.14	303.48	304.22	305.5	304.28	304.32	305.29	303.74	305.23	304.27	303.5	303.41	303.68	304.59	304.25	305.53	303.5	305.93	302.34	305.46	303.68	305.45	305.16	303.59	304.87	302.33	302.21	303.45	302.38	301.83	302.19	304	304.45	302.89	304.12	302.95	301.67	301.93	302.49	304.23	303.46	303.92	302.6	302.6	302.81	306.39	304
307.74	308.29	305.64	307.25	308.42	308.48	306.2	307.23	304.16	309.59	305.68	309.25	308.49	306.73	303.83	306.89	304.43	308.95	307.54	306.27	307.59	307.65	307.25	306.2	306.3	306.38	306.66	305.27	304.58	304.43	305.26	306.92	308.53	306.88	307.41	307.35	308.19	307.11	307.21	306.86	304.41	308.81	309.14	308.21	306.42	307.61	306.57	306.48	305.59	306.17
303.16	298.91	299.59	301.02	299.21	303.25	301.75	301.57	299.78	301.94	303.11	300.54	302.01	302.83	303.87	303.28	302.99	300.17	301.19	301.45	302.54	302.49	304.22	300.51	300.15	302.4	302.91	301.86	303.79	304.31	302.14	302.68	300.21	303.23	300.77	302.17	303.58	302.67	302.5	301.17	300.62	303.5	304.65	304.72	298.69	302.05	300.48	302.63	303.34	302.45
318.42	318.79	319.01	319.1	318.89	319.19	320.34	318.69	316.39	317.68	316.09	317.3	319.49	318.19	316.8	321.34	319.29	317.98	317.16	318.79	318.48	317.39	316.99	317.32	318.43	316	316.63	316.89	318.27	317.87	318.25	319.03	318.72	319.42	319.03	317.85	317.93	317.73	317.12	317.58	318.85	317.04	317.69	317.37	320.41	317.64	319.6	315.53	319.41	318.95
324.95	324.77	324.73	324.29	325.53	325.48	322.89	327.43	323.5	325.56	325.75	323.52	326.45	325.83	326.58	324.84	325.48	325.5	323.17	325.18	322.56	324.5	324.73	327.01	325.91	325.22	325.96	326.47	326.49	325.15	325.2	322.94	323.25	326.96	323.61	325.96	325.49	324.88	325.32	325.45	324.84	324	326.75	325.67	326.78	326.12	323.36	325.58	325.11	323.94
312.2	314	315.36	312.34	313.77	313.31	312.23	311.95	312.06	312.66	314.43	312.8	314.34	311.02	313.48	311.55	313.02	311.57	311.03	311.26	312.5	309.3	311.83	312.41	314.27	315.62	310.89	311.31	312.59	313.45	312.69	312.8	312.5	310.86	311.95	312.41	314.87	312.21	313.7	314.94	312.71	312.89	314.12	311.06	312.33	311.93	313.29	310.73	311.58	310.06
308.55	308.03	306.13	310.11	307.11	305.47	306.54	310.05	308.01	305.88	307.02	307.9	307.4	307.84	308.64	305.46	309.39	308.4	306.1	304.99	309.07	307.54	307.38	308.41	306.94	307.11	308.18	305.47	310.56	306.89	309.72	306.52	307.62	306.8	307.59	309.08	309.26	307.32	308.7	310.01	307.55	310.66	304.56	308.59	306.69	306.5	308.57	307.02	307.17	308.73
312.03	311.56	311.52	313.09	314	313.19	311.52	313.25	316.63	312.41	311.53	313.14	313.46	311.57	315.21	312.89	312.94	311.47	314.06	312.32	313.4	313.22	312.07	309.7	314.09	312.43	312.41	311.5	314.07	312.48	312.1	312.77	311.78	313.26	314.58	313.29	311.9	312.44	313.53	314.73	312.65	314.61	313.34	312.22	312.32	310.03	310.92	316.44	311.91	315.88
306.35	305.07	307.06	309.05	304.85	307.27	309.62	306.29	305.51	303.52	306.42	307.59	307.47	305.78	306.39	303.6	305.5	306.16	306.86	303.6	303.92	306.97	302.08	303.7	306.11	305.89	304.66	306.07	306.5	308.29	306.38	305.41	307.15	306.09	306.27	304.47	307.24	306.04	307.07	307.88	305.62	306.44	306.01	305.25	304.27	304.82	306.64	306.88	305.96	305.96
326.99	328.55	327.97	326.57	328.89	327.1	327.78	329.13	327.14	326.17	326.71	328.53	329.05	326.77	326.88	327.21	327.27	325.9	327.13	326.82	329.15	328.11	329.97	326.99	327.55	327.38	326.55	326.58	325.39	328.06	329.12	328.99	327.45	326.04	328.19	326.61	329.18	328.71	329.46	329.6	330.9	327.9	329	326.78	326.15	328.6	326.98	327.64	330.43	327.96
320.04	318.49	320.14	320.29	319.45	319.33	319.95	319.26	317.9	317.4	319.35	318.4	319.11	319.02	318.33	320.21	319.18	320.17	318.25	318.84	318.64	318.55	317.64	316.48	318.26	319.44	318.77	320.05	316.46	317.47	319.9	316.95	316.76	316.4	320.55	317.61	318.84	318.22	320.43	320.51	317.82	315.85	318.05	317.09	317.71	317.35	317.18	317.99	316.43	319.28
295.34	296.34	293.4	294.21	292.36	295.99	295.35	296.18	295.23	293.6	294.61	293.03	294.96	297.09	296.67	295.7	294.23	296.42	293.45	299.12	295.88	295	296.33	295.26	294.42	293.46	293.93	294.79	293.45	295.25	296.03	292.78	292.65	295.31	293.96	292.94	296.56	293.82	295.68	296.28	294.29	294.1	293.13	293.46	295.44	293.97	293.06	296.38	295.95	294.65
306.77	305.48	304.29	306.3	305.58	307.88	308.43	304.8	302.12	305.22	303.65	304.32	304.67	303.55	305.44	302.53	306.07	303.62	303.69	302.36	303.68	303.61	306.39	303.65	304.77	303.87	301.96	304.41	305.38	304.13	303.82	303.65	307.28	305.09	302.91	305.42	305.11	303.79	307.47	304.16	303.35	303.59	305.35	302.65	304.79	302.99	304.76	303.2	304.82	305.18
318.5	320.63	318.35	319.66	316.77	319.31	318.74	318.36	318.9	320.5	319.85	319.42	315.04	318.83	317.03	319.78	320.08	318.16	316.17	316.1	319.44	317.31	317.22	317.72	320.17	317.65	320.03	319.94	316.8	319.4	318.88	320.85	321.03	320.73	316.13	316.48	317.13	319.63	318.07	319.72	318.57	319.02	320.55	317.22	321.03	319.67	318.7	319.46	318.45	317.31
308.61	311.07	312.41	310.97	311.97	309.83	310.51	310.79	309.11	310.44	310.01	309.4	312.29	311.38	311.57	312.13	313.82	310.15	311.87	313.59	313.21	312.06	311.79	311.7	310.17	308.89	311.87	310.87	309.96	310.39	307.52	312.15	310.34	310.16	312.09	312.04	308.02	311.56	309.97	310.41	309.17	309.81	309.17	311.61	310.99	311.99	309.48	309.59	313.64	311.58
302.9	301.39	301.95	301.96	303.52	301.71	303.1	302.34	301.9	303.57	302.91	301.27	304.19	304.5	302.93	303.99	304.57	300.49	303.62	301.78	302.75	303.21	302.42	301.7	304.33	300.52	302.18	301.2	303.03	302.11	303.38	302.86	301.81	304.28	300.74	301.11	299.9	301.87	302.76	301.14	304.5	303.76	305.42	301.15	303.79	302.68	302.98	302.83	302.48	304.01
307.68	306.92	303.52	305.46	305.4	302.67	302.39	305.62	302.76	302.4	302.1	303.07	307.42	304.99	302.73	304.59	304.55	303.38	306.2	304.99	305.69	305.17	306.08	303.84	302.79	303.35	303.24	305.99	305.56	304.47	304.38	306.27	304.2	304.88	303.18	305.29	303.67	303.89	305.39	304.93	304.38	304.76	304.43	304.9	306.14	302.46	305.36	304.81	304.93	302.9
301.97	300.24	301.77	302.02	300.65	302.17	302.19	303.19	301.08	301.51	303.33	301.24	301.13	300.83	301.37	304.49	303.98	304.53	300.22	301.2	302.69	301.41	303.23	301.04	302.25	303.31	302.9	301.88	303.54	301.33	305.68	302.42	301.45	300.33	300.93	304.72	303.28	301.58	304.52	303.33	303.85	302.47	303.29	303.75	301.61	302.17	302.17	302.53	300.6	305.34
317.64	319.54	317.92	318.81	320.02	320.45	322.04	319.3	318.56	321.39	317.34	320.17	321.2	320.59	322.11	321	319.65	318.66	318.44	321.22	319.71	320.22	320.78	317.56	318.65	316.92	320.46	320.12	317.76	319.41	319.18	318.4	319.44	316.12	318.34	320.77	318.54	320.91	317.48	319.34	319.18	318.93	320.38	319.84	318.61	320.36	318.01	317.2	317.94	315.72
313.02	314.33	312.96	315.51	314.27	312.6	310.62	317.37	313.76	313.16	313.33	312.66	312.75	312.21	313.29	313.65	312.63	311.71	312.53	313.3	311.57	312.46	314.75	313.15	312.51	312.14	315.45	312.16	312.42	313.34	313.48	315.72	313.17	310.52	313.09	313.2	312.23	312.03	313.83	311.68	315.85	310.54	312.43	312.51	313.54	313.41	313.54	312.21	313.97	313.71
297.4	295.24	298.96	297.52	298.15	295.94	298.13	297.03	296.42	298.94	296.56	295.79	294.12	295.03	296.21	297.18	296.89	295.9	296.73	296.58	299.43	298.28	298.55	298.92	297.36	299.24	295.65	296	297.81	298.29	297.81	295.44	299.01	296.25	296.27	296.81	296.45	298.03	297.05	298.15	300.47	296.8	296.63	298.24	298.19	298.26	295.06	294.81	296.53	294.91
315.97	319.78	316.12	317.75	319.02	317.75	317.88	317.11	317.77	318.65	321.62	314.92	314.14	318.85	316.16	318.1	318.81	315.76	316.6	316.34	317.12	317.19	318.19	319.45	317.9	319.63	317.48	316.27	316.9	317.56	314.64	315.83	318.35	317.4	315.88	317.52	318.47	318.7	316.2	317.99	317.86	317.48	319.47	318.16	317.83	318.47	316.64	319.18	316.93	317.31
303.83	303.32	303.46	302.81	303.77	302.21	302.82	301.41	301.77	303.62	300.82	302.21	302.98	301.64	301.05	301.28	303.46	302.28	303.48	300.81	302.4	301.71	304.17	303.02	303.19	302.96	302.75	305.4	303.42	300.03	301.13	303.18	305.24	302.78	302.74	302.4	304.15	302.75	303.37	303.96	304.38	304.16	303.6	305.14	303.06	302.43	301.72	301.53	305.65	300.34
294.88	294.66	293.25	293.31	296.79	291.87	296.74	296.75	294.94	292.76	293.15	291.38	293.81	295.17	292.81	296.49	295.75	292.8	292	294.34	294.84	293.43	294.15	294.75	293.49	296.8	293.05	294.5	293.63	294.75	294.12	292.96	293.93	295.25	294.87	292.45	294.89	292.87	293.24	295.25	292.26	294.6	293.78	295.48	294.52	298.74	295.96	295.24	294.12	294.25
308.61	308.57	309.38	307.58	308.2	310.09	309.23	308.72	308.01	310.24	307.29	305.64	308.31	307.69	309.6	307.31	308.77	309.62	308.45	306.45	308.09	309.91	308.54	307.02	309.62	308.15	305.81	308.49	310.27	307.78	306.7	309.56	310.25	307.62	310.39	307.68	310.22	308.62	307.82	308.02	306.06	310.61	308.65	310.02	309.79	308.58	309.61	308.77	307.87	307.68
312.04	311.85	312.88	317.36	314.69	314.14	314.31	317.2	316.25	314.94	314.09	314.27	313.75	313.37	312.95	312.36	315.16	313.94	313.3	316.47	313.78	314.23	313.99	314.84	316.33	313.82	314.47	312.72	317.35	315.19	314.97	311.73	314.74	315.64	312.15	315.71	314.25	314.63	313.35	314.95	314.12	313.27	313.83	313.17	314.11	315.04	313.6	314.54	316.67	315.03
312.96	314.59	313.72	313.19	315	311.4	312.14	314.48	312.94	315.39	313.43	313.87	312.99	313.66	311.47	312.55	311.81	313.64	312.83	313.06	313.84	314.33	313.78	311.51	313.65	314.69	314.46	312.53	314.11	313.21	311.5	314.53	315.6	312.93	314.68	312.8	312.05	313.18	313.7	311.75	311.21	315.67	313.9	310.88	310.46	312.01	315.94	313.93	311.15	312.93
300.35	300.53	300.68	299.68	299.17	299.09	298.54	298.76	300.78	300.57	299.25	301.31	299.62	301.69	299.91	299.37	298.38	303.97	299.76	300.59	300.97	300.79	300.83	299.54	299.23	300.67	301.36	303.68	299.58	301.19	300.37	298.49	298.48	301.49	299.46	299.56	301.42	299.21	299.5	300.24	301.14	301.12	298.25	299.39	298.27	301.84	301.23	300.16	298.68	303.28
309.37	310.94	310.08	308.33	310.06	311.56	306.34	308.79	308.26	308.44	309.58	310.42	310.24	307.57	307.75	310.54	307.2	307.35	308.97	307.23	308.9	307.08	308.96	309.84	309.71	310.32	309.17	311.37	308.02	306.8	309.76	308.52	309.39	307.14	310.17	310.33	309.6	306.92	309.7	308.21	310.33	307.55	309.7	308.89	307.93	306.95	308.54	311.15	307.39	306.23
303.22	300.89	303.82	302.01	303.46	302.05	304.61	304.17	306.36	306.03	303.91	302.01	301.15	302.97	302.81	303.32	302.56	302.81	302.21	304.41	305.01	301.99	300.24	302.54	305.28	302.87	303.51	304.93	301.14	301.69	301.04	303.46	305.7	304.5	303.83	304.28	303.49	304.32	301.52	304.14	304.55	301.43	303.95	304.6	303.94	307.52	300.95	304.24	304.15	303.57
312.95	313.45	313.38	312.75	314.88	315.39	312.87	314.51	313.91	312.06	313.54	314.44	314.17	314.42	315.73	314.13	315.13	312.77	314.88	314.48	310.58	312.31	314.65	309.42	317.09	313.82	314.77	311.25	312.33	313.35	312.44	314.23	312.76	312.81	313.41	313.08	315.66	314.24	311.84	312.92	312.1	312.24	313.33	314.26	314.35	311.63	313.76	313.57	312.93	311.54
317.8	316.26	314.05	316.53	314.68	320.21	316	318.45	316.82	315.23	316.18	315.63	315.1	315.71	316.38	314.48	318.47	322.48	316.53	317.15	318.25	316.24	314.1	317.4	316.18	316.89	316.09	317.45	319.45	316.59	316.3	316.11	317.25	316.1	316.11	316.67	316.05	316	317.81	315.82	317.17	315.43	317.27	317.54	315.29	314.41	316.76	318.98	317.37	316.46
295.77	297.34	295.43	296.75	295.15	296.88	297.68	297.5	297.58	297.2	296.11	296.63	296.01	299.53	297.59	293.51	297.55	295.55	298.39	295.84	295.1	297.35	299.69	297.09	297.53	295.58	297.87	295.64	296.45	295.56	296.69	296.78	296.01	297.79	296.86	296.15	296.33	295.83	296.82	297.03	297.82	298.42	297.99	297.65	297.94	297.38	294.81	295.24	298.31	298.1
306.6	304.57	302.16	305.24	304.82	304.65	305.43	304.13	305.67	302.29	304.01	305.47	304.08	304.08	302.4	303.95	306.1	304.24	304.18	303.37	305.17	305.03	304.05	304.58	305.18	302.65	304.54	302.36	300.17	303.2	303.25	303.8	305.15	305.05	302.21	306.65	301.77	298.89	301.25	306.38	305.09	306.14	302.42	303.66	302.57	303.79	305.81	301.75	303.77	305.31
309.21	312.19	309.8	308.91	309.68	309.9	310.72	310.08	307.75	312.55	310.97	312.54	312.43	312.42	309.8	309.5	312.75	311.49	310.67	311.12	310.68	312.35	310.72	309.48	310.89	311.55	309.91	310.75	311.23	307.57	310.86	308.33	308.17	311.06	310.85	312.09	308.49	311.01	309.99	309.28	311.86	309.58	309.05	308.82	309.62	309.24	310.2	312.15	311.34	311.2
312.51	310.9	311.18	308.1	310.89	309.37	308.9	310.31	310.74	310.24	310.93	309.87	311.14	312.39	310.98	312.56	308.29	310.27	310.45	310.23	309.29	310.49	310.99	308.79	312.18	310.01	308.8	310.33	310.88	312.97	312.42	310.38	312.17	311.56	310.74	308.43	309.7	309.61	309.85	309.1	311.09	310.6	309.37	311.9	309.69	311.61	309.32	312.8	309.78	310.79
315.19	315.33	313.86	315.28	311.86	313.42	315.54	316.01	314.61	315.47	313.4	316.44	313.42	313.49	315.09	316.17	314.38	314.62	314.5	311.12	314.74	314.45	314.3	314.63	314.5	314.04	314.67	313.99	315.07	315.28	315.37	314.99	316.3	317.49	313.69	314.1	314.79	314.56	317.64	314.64	315.35	314.56	314.01	316.9	314.44	316.13	315.4	315.11	312.47	313.97
306.31	302.5	303.64	303.65	303.04	302.7	304.43	304.49	303.6	306.06	306.01	304.22	301.37	303.71	303.84	301.46	304.76	303.73	301.36	303.72	304.8	303.94	304.17	303.39	306.17	304.61	303.03	303.57	304.81	303.76	305.04	305.37	307.29	303.83	303.85	304.84	303.96	304.92	301.34	303.97	302.39	306.83	302.55	303.19	302.76	304.3	305.97	304	303.96	304.74
308.46	309.21	310.17	311.95	309.49	310.2	311.88	312.13	307.15	309.36	310.11	307.3	309.87	307.3	311.83	308.36	311.17	311.85	310.21	307.82	313.89	311.24	311.39	309.93	310.54	307.39	310.46	310.31	310.45	310.54	309.91	310.66	310.14	308.64	311.08	310.67	310.5	308.09	311.71	310.65	309.18	310.66	309.43	308.61	309.3	309.46	310.34	310.29	310.72	310.24
312.08	312.17	311.27	312.81	313.63	313.23	312.66	312.09	313.32	313.36	311.86	315.34	310.59	310.79	311.51	311.55	314.05	311.38	312.79	314.88	313.72	312.11	313.74	312.76	315.73	312.58	311.69	313.66	312.84	313.35	312.22	312.21	312.65	311.2	313.11	314	310.15	310.98	312.1	312.48	313.12	311.34	308.38	310.6	313.05	312.88	312.77	312.56	311.96	312.7
311.04	312.85	314.29	314.72	314.13	315.61	315.2	313.36	313.1	313.83	317.29	311.55	314.89	315.05	315.39	315.69	313.65	314.45	314.35	311.4	315.49	314.44	313.42	313.21	317.86	315.71	315.2	312.34	312.09	311.35	314.32	312.15	315.94	314.48	314.15	314.15	312.81	312.64	316.01	312.43	313.72	312.15	314.29	312.99	312.48	316.07	313.7	315.17	311.05	313.92
310.37	312.01	311.32	311.33	312.04	311.52	312.43	312.41	311.42	310.69	313	312.86	312.39	310.4	312.05	311.47	315.59	313	313.37	315.6	314.72	311.67	312.73	309.19	312.39	310.29	311.16	312.34	310	313.21	312.5	310.9	313.91	312.23	313.1	314.48	310.87	313.54	312.44	312.62	314.01	313.32	313.43	312.89	312.79	310.46	312.97	314.66	312.07	313.75
305.44	306.29	304.97	303.24	304.95	303.72	304.71	304.82	304.35	304.22	306.11	304.37	305.21	305.32	306.24	306.62	303.27	303.26	304.79	303.78	304.72	304.88	304.5	307.8	303.11	304.17	303.25	304.74	305.84	302.18	303.31	301.68	305.67	303.47	302.31	304.35	306.03	306.31	301.86	305.56	305.84	303.33	305.39	302.38	303.25	301.74	305.53	303.42	303.92	304.05
312.53	314.1	314.35	314.55	317.64	312.02	316.24	316.29	314.53	314.68	312.44	313.68	314.19	314.07	313.36	312.91	317.68	313.77	312.54	313.93	312.35	313.29	312.76	314.97	316.62	313.23	314.54	312.64	313.54	312.66	313.66	312.7	313.96	317.24	314.12	310	313.06	314.04	314.54	313.61	315.05	314.14	314.51	315.34	313.24	311.45	310.81	313.93	314.18	316.45
303.37	302.58	303.83	301.79	301.12	305.23	302.08	303.94	301.82	303.01	302.41	302.51	304.42	303.26	301.41	301.21	302.02	304.54	304.26	302.49	305.01	305.73	302.99	302.32	303.28	303.04	304.13	300.69	302.56	303.39	299.73	302.39	302.65	304.23	303.49	301.53	303.2	303.75	305.01	302.17	301.39	303.82	302.05	301.42	305.07	303.28	301.45	302.69	304.03	300.67
311.19	313.69	310.69	310.49	310.17	309.22	311.89	311.38	310.59	310.83	310.01	310.62	313.11	309.79	309.52	311.39	310.64	309.94	310.04	315.13	311.23	311.59	310.14	308.61	307.34	309.48	309.77	309.98	312.02	309.76	309.8	310.61	311.31	309.68	312.19	309.97	309.66	311.32	310.7	310.71	311.16	308.28	309.25	310.46	311.21	309.74	310.6	311.4	311.74	312.41
305.18	304.52	303.53	306.38	305.04	306.72	304.65	303.17	305.4	306.83	304.38	306.49	305.23	305.03	305.36	305.71	307.83	304.28	304.75	305.53	306.81	305.04	305.08	305.08	305.11	310.14	305.94	304.35	306.03	304.05	304.6	303.81	303.88	305.59	303.81	307.33	304.18	303.96	304.44	305.38	305.15	305.28	304.02	305.83	306.25	305.72	304.99	304.22	305.22	306.11
327.68	326.38	328.35	329.17	328.64	327.01	326.45	328.5	328.79	330.25	328.34	328.56	329.69	329.16	327.82	327.31	330.64	327.87	332.6	328.91	328.86	329.38	329.41	327.9	330.66	330.51	327.89	329.71	328.09	328.14	327.22	326.87	328.84	327.42	330.02	328.95	328.86	327.19	329.24	327.67	328.49	328.87	327.42	326.36	326.14	326.57	327.54	331.17	328.49	327.52
313.6	312.72	313.33	314.93	314.68	313.76	311.87	313.22	313.72	315	314.38	312.9	315.71	314.5	312.71	313.31	313.48	312.94	313.53	314.17	313.48	313.56	314.32	311.99	311.87	312.79	315.38	315.91	311.19	312.75	314.94	312.6	313.56	314.67	316.86	315.56	312.6	315.78	313.91	314.08	312.16	314.84	313.68	318.12	311.69	313.38	311.66	316.28	310.36	311.63
306.66	305.07	305.52	307.59	306.2	303.96	303.77	305.89	306.59	305.28	306.13	303.92	304.5	304.1	305.55	305.42	304.57	305.33	305.57	304.68	305.79	304.24	306.65	304.36	305.03	305.74	305.13	305.47	304.62	305.35	305.85	304.6	303.12	304.25	306.06	303.42	306.04	304.15	304.79	304.63	304.7	305.86	305.55	307.25	306.42	306.59	304.98	305.81	306.35	304.66
310.31	309.44	310.29	313.18	311.38	311.39	308.49	310.85	312.76	307.24	308.06	309.5	311.52	309.36	309.9	310.51	309.66	311.61	310.84	311.46	307.61	312.45	311.47	310.85	311.71	310.23	308.83	312.03	310.96	311.59	309.59	311.05	309.6	308.64	311.46	312.14	311.79	312.52	311.09	309.12	310.92	307.82	311.94	311.21	308.18	307.04	307.74	309.73	313.51	309.31
303.54	303.54	299.81	304.8	303.35	304.31	301.71	303.76	302.68	303.22	300.06	302.48	303.8	305.3	302.46	304.8	303.64	303.51	303.41	301.58	303.09	303.22	303.94	303.18	305.24	302.95	300.62	301.95	301.8	304.4	299.13	301.78	301.97	302.73	304.51	301	305.68	303.3	304.56	303.3	303.13	304.11	305.79	302.83	301.78	304.84	305.21	305.75	302.25	304.48
303.44	303.99	307.45	304.76	303.4	301.13	302.5	301.74	302.24	304.01	304.32	302.76	306.08	307.57	304.5	302.73	304.12	305.12	301.52	304.18	302.01	300.79	303.62	302.11	301.85	301.7	302.9	304.85	304.57	303.71	302.43	303.58	304.1	305.97	302.81	303.46	301.74	302.44	303.57	303.66	303.16	302.65	304.32	302.99	301.63	303.5	302.44	302.81	303.39	303.58
314.55	315.78	313.74	314.66	313.35	314	313.8	312.94	313.94	312.83	315.01	311.98	312.67	314.65	314	315.22	315.7	315.57	314.31	313.99	312.24	311.48	312.68	314.53	314.44	313.21	314.22	312.57	314.74	314.96	315.74	314.37	310.98	312.67	312.95	314.02	312.56	312.44	313.06	315.31	316.4	313.72	312.03	317.21	313.06	313.7	316.55	313.14	315.15	313.58
303.78	303.52	301	303.86	303.67	303.82	303.77	301.96	303.33	302.79	302.8	303.54	304.58	301.67	304.99	301.65	301.84	303.39	302.68	302.94	304.1	301.53	301.6	303.44	303.83	303.72	301.79	301.14	301.1	305.02	302.19	301.43	301.25	302.03	301.38	305.98	302.31	302.5	300.74	305.04	301.31	303	304.91	303.09	302.85	302.55	302.65	302.91	301.57	304.35
307.36	305.84	304.56	305.73	308.09	308.12	305.88	306.88	306.96	304.99	305.38	304.39	306.42	306.54	305.65	304.66	306.69	308.49	306.35	306.36	302.68	305.74	305.5	305.82	305.68	304.71	305.05	308.47	306.51	304.09	303.59	305.87	304.27	305.6	307.04	307.37	306.92	303.96	306.03	307.27	307.31	304.34	304.11	307.33	307.28	306.77	307.18	306.25	307.56	304.54
312.36	312.56	313.26	312.79	312.11	313.48	310.94	312.27	313.06	311.48	314.04	312.93	312.39	313.72	312.09	312.9	313.41	316.11	314.01	313.77	314.18	313.54	310.73	316.48	314.18	312.37	314.18	309.49	313.88	312.54	311.19	312.23	312.43	311.84	311.91	314.05	312.36	314.11	313.29	314.8	313.42	315.97	314.22	312.23	314.58	313.66	314.83	313.24	311.26	311.76
297.61	296.46	298.45	298.48	295.93	297.02	297.85	300.25	295.81	297.15	296.49	297.7	297.31	298.19	294.53	295.6	298.86	297.97	297.57	295.44	297.5	299.46	296.06	297.23	296.68	297.99	298.31	296.72	298.65	296.65	294.87	296.33	297.11	299.14	293.99	296.23	297.65	294.98	296.5	295.97	297.12	294.4	296.96	297.61	300.33	295.88	298.14	297.22	297.89	297.31
308.59	306.26	308.05	310.12	309.26	310.67	310.51	309.61	307.68	308.68	310.07	307.8	309.87	310.17	307.26	312.46	310.56	309.86	309.83	311.23	306.63	308.99	309.4	305.9	308.36	308.61	309.57	307.58	307.58	309.43	308.6	309.2	310.67	307.33	308.35	308.09	308.4	309.32	308.49	310.16	308.51	309.26	308.54	309.57	308.03	308.78	309.21	310.93	308.51	308.55
307.77	307.77	306.27	307.2	308.99	308.1	307.18	309.87	303.26	304.88	308.84	307.28	306.51	306.65	307.04	307.68	304.76	307.04	305.19	306.52	306.15	304.83	307.85	306.55	308.24	306.77	307.71	305.11	308.66	308.18	308.51	305.56	309.5	307.21	305.63	305.67	306.99	305.64	309.1	307.66	307.35	309.98	306.97	306.21	309.06	308.03	306.49	309.66	309.96	305.9
326.89	329.34	326.15	327.72	328.18	327.36	327.17	328.79	328.29	327.78	328.43	326.18	326.74	326.69	326.36	329.61	328.55	329.1	327.13	330.42	329.09	327.9	328.78	328.55	327.5	328.65	329.53	329.01	330.47	329.66	326.34	327.87	328.29	328.66	327.85	324.76	327.89	327.9	328.28	326.23	328.98	329.02	327.05	329.56	327.15	325.9	329.18	327.86	328.76	327.41
314.28	315	314.38	312.99	313.45	315.9	312.41	314.47	315.54	313.16	315.44	310.98	313.06	312.78	314.21	311.52	313.02	314.08	315.57	313.93	314.52	315.14	315.33	316.44	313.62	313.07	313.48	314.67	311.29	313.67	312.31	313.91	313.19	314.64	313.65	312.27	315.81	311.55	313.42	315.48	314.01	316.25	314.8	315.58	311.67	311.65	314.07	315.73	314.57	314.81
304.59	300.31	300.49	302.06	301.13	302.34	302.81	302.01	301.51	303.02	301.74	301.11	303.18	300.91	300.54	302.5	302.29	303.2	302.3	299.98	303.29	302.95	305.99	302.29	302.77	303.28	304.43	301.97	301.47	300.65	302.51	304.94	299.51	302.39	304.25	300.8	304.38	303.68	302.3	301.15	303.7	304.27	301.89	306.13	302.91	303.44	303.97	301.28	303.27	303.56
318.45	320.72	319.99	318.63	319.68	319.13	318.76	320.17	321.46	319.41	322.12	321.38	317.66	317.56	320.92	321.28	318.48	319.02	317.57	319.22	317.28	319.33	318.55	319.9	317.94	318.1	321.3	319.05	319.73	321.07	319.54	318.73	318.26	318.8	318.52	319.71	318.76	320.61	319.89	318.82	317.93	317.69	319.86	318.05	318.6	319.68	320.37	318.23	321.59	317.69
302.18	303.11	305.73	302.14	302.52	301.79	301.76	302.82	302.82	304.42	304.12	304.07	303.1	301.4	301.89	305.01	301.18	302.54	303.03	301.61	302.6	304.06	302.45	304.98	300.6	301.71	304.1	302.99	300.9	304.61	302.34	303.28	303.71	301.16	305.2	301.05	302.48	303.42	300.49	300.78	302.73	303.92	303.33	302.2	302.89	303.96	300.86	302.5	302.25	302.69
326.44	330.86	327.58	330.52	328.49	326.18	327.72	327.97	327.39	329.07	329.62	329.73	326.06	327.22	328.44	326.33	327.72	326.83	328.99	328.5	326.66	329.01	328.93	326.84	328.46	326.89	331.33	327.22	325.45	329.06	329.19	329.53	325.92	328.07	328.22	329.42	327.87	329.98	329.24	327.27	327.84	328.39	328.6	329.37	329.05	325.3	328.07	327.49	329.75	327.9
310.25	309.23	311.09	311.23	310.52	311.54	309.4	311.09	311.93	310.35	308.97	312.2	310	309.54	309.76	310.9	310	313.24	311.01	311.11	312.18	308.92	311.3	308.82	309.34	309.33	310.3	309.35	310.8	306.07	310.15	308.25	310.8	311.27	307.3	310.95	311.3	311.07	314.34	310.53	310.14	312.63	314.28	307.37	311.06	310.11	309.35	310.14	310.13	310.49
306.71	306.69	309.58	306.87	308.42	308.12	308.19	306.28	309.51	306.22	307.24	305.02	305.89	308.15	308.57	307.7	310.05	305.18	308.42	306.89	308	304.92	306.68	309.17	307.52	303.8	308.05	307.64	305.31	308.1	304.35	307.25	309.76	308.52	308.63	305.61	306.74	307.89	311.02	307.98	307.32	305.65	308.95	305.16	307.05	307.66	308.16	306.39	305.72	305.29
318.91	320.08	317.87	314.94	317.29	316.14	317.26	318.3	315.6	320	319.52	317.19	315.63	319.1	316.14	317.66	319.14	317.89	318.31	319.55	317.14	320.5	317.93	318.41	317.44	318.84	319.1	318.79	317.21	319.95	314.02	317.05	318.85	316.29	319	320.96	318.6	317.39	318.63	317.54	314.93	318.87	319.91	316.89	317.89	316.96	319.53	318.52	317.06	317.77
304.18	303.08	306	303.08	303.03	305.19	304.69	301.99	302.11	303.43	303.07	303.37	302.3	304.61	304.6	304.17	304.6	302.92	302.1	303.29	302.73	302.99	305.71	306.71	302.32	304.63	304.5	303.36	299.95	304.12	304.95	302.51	303.97	303.77	301.51	301.21	304.96	304.35	303.34	301.36	302.86	302.68	303.13	303.15	305.05	302.84	303.52	301.93	302.42	303.47
314.56	316.36	316.46	316.28	314.6	316.38	316.56	317.98	315.91	315.38	313.58	317.01	317.19	316.3	317.51	319.4	317.11	314.58	317.51	316.49	316.83	317.16	316.53	317.41	315.76	314.31	314.53	312.51	314.14	318.2	312.96	314.86	314.8	315.06	316.78	315.39	316.26	314.35	315.85	316.6	315.47	314.24	315.6	316.95	314.5	315.89	314.78	316.74	315.7	319.76
305.04	302.75	300.78	304.01	301.06	303.3	302.17	306.35	302.28	303.3	303.71	303.55	302.89	302.96	301.77	306.33	302.76	302.9	302.35	304.15	303.35	306.34	301.96	303.63	304.25	300.57	304.3	304.6	302.59	303.97	302.28	304.72	302.41	302.64	305.49	303.33	303.45	304.12	302.07	303.93	305.07	303.56	306.01	305.06	303.18	304.4	304.98	305.36	304.93	304.39
313.18	312.45	313.16	312.52	309.65	309.93	311.12	312.73	311.76	312.35	312.79	313.36	312.53	312.17	314.88	312.55	311.93	310.83	311.23	315.46	312.23	312.42	314.34	312.33	312.32	313.38	309.96	312.85	313.41	312.91	313.32	310.72	312.7	310.71	311.51	312.46	311.33	314.25	312.72	312.69	311.48	310.7	312.68	313.62	313.19	311.25	312.68	312.05	310.9	311.87
312.68	315.11	313.74	311.65	311.92	314.04	312.57	315.95	316.34	311.31	315.76	311.26	313.94	313.34	311.91	314.48	314.33	311.91	312.76	312.04	313	312.2	313.16	309.71	314.32	314.86	312.37	313.08	315.38	313.71	311.69	314.47	313.44	311.37	312.45	312.27	316.46	314.37	311.33	311.89	312.75	312.8	312.49	315.3	309.93	314.86	312.58	314.78	314.68	313.54
306.53	303.21	302.86	301.66	306.44	304.31	305.79	304.65	305.38	303.47	302.9	304.86	304.45	304.5	305.4	303.05	306.93	303.51	302.55	304.51	305.47	303.83	305.06	303.75	306.04	302.04	305.94	305.19	304.44	303.92	304.33	303.38	301.42	302.85	303.86	301.42	305.87	305.4	303.38	303.72	304.44	304.53	303.66	303.34	305.66	305.15	302.47	304.13	304.58	304.59
330.62	329.5	329.07	330.2	328.67	328.94	325.25	330.93	327.07	330.57	330.67	328.34	328.12	330.62	328.13	329.04	328.38	326.29	328.71	328.76	327.96	328.51	330.95	329.01	331.36	329.24	327.64	329.54	330.5	329.35	330.06	328.89	326.79	328.66	329.93	330.68	328.89	330.81	328.56	328.05	329.8	326.85	326.67	329.96	328.56	328.77	328.98	330.55	328	328.9
316.39	315.14	315.05	311.74	314.99	315.99	313.59	314.12	313.64	314.05	314.17	315.65	314.82	318.49	314.48	314.02	315.94	312	313.08	315.85	313.34	314.23	317.01	318.13	315.47	314.99	314.89	314.61	316.28	315.23	316.22	312.53	311.86	313.71	315.53	314.36	318.14	312.97	315.97	313.49	315.85	313.56	317.63	316.01	314.52	314.22	312.02	316.54	315.72	316.52
301.73	300.85	302.38	302.09	304.09	302.47	302.67	302.53	303.38	301.94	301.96	301.9	301.3	301.11	302.89	300.89	302.78	302.1	304.22	302.17	300.82	301.77	301.18	302.26	303.84	305.36	303.24	302.46	301.47	298.88	305.09	303.1	304.24	299.81	302.85	303.47	302.85	302.13	303.21	303.55	301.31	303.26	302.5	302.39	303.64	305.03	302.92	300.58	303.51	302.97
306.03	304.32	303.54	304.93	303.22	305.07	304.48	304.51	304.46	305.02	304.74	303.94	305.66	303	304.34	304.66	305.51	302.83	304.18	303.43	306.51	305.55	305.61	305.95	303.24	307.52	304.64	304.35	306.32	303.34	304.36	304.84	305.31	305.98	304.06	306.81	302.46	302.58	305.16	305.01	305.96	305.58	305.22	304.85	303.44	304.94	305.8	304.5	303.96	305.19
318.74	318.47	322.3	318.15	317.95	320.24	317.25	317.45	321	318.35	318.48	318.88	319.03	317.9	320.87	318.71	318.23	318.37	320.93	319.96	318.34	320.07	318.67	320.36	320.46	318.65	320.28	319.3	317.84	320.8	319.76	320.08	318.28	321.9	318.06	320.12	318.84	320.31	316.93	317.85	320.56	319.13	319.62	318.37	318.12	320.16	319.51	319.86	322.78	318.06
318.62	321.83	319.46	319.44	318.84	318.94	317.13	321.95	319.17	320.14	321.02	320.22	318.95	321.54	319.73	319.78	318.76	315.45	319.54	318.38	318.14	319.84	317.16	319.86	320.64	318.47	320.44	318.67	318.04	318.41	321.27	320.11	319.27	318.1	318.25	319.45	318.63	318.78	320.37	318.14	319.99	320.09	319.3	316.89	318.34	318.58	319.74	319.3	319.57	318.48
325.21	327.02	324.56	326.18	327.08	326.27	326.04	323.89	323.58	325.67	325.89	329.18	326.67	327.34	325.7	325.73	328.28	323.15	327.81	324.48	326.34	325.83	326.07	324.37	325.25	322.99	325.46	324.11	324.53	325.91	328.32	323.19	324.65	324.84	327.9	326.38	323.37	325.74	325.62	324.56	325.62	325.18	325.09	323.29	323.33	326.33	323.71	324.42	325.96	324.76
318.65	316.57	320.34	317.06	318.9	316.46	318.35	318.51	319.3	317.73	318.04	317.71	319.2	318.52	317.61	320.53	319.48	317.95	320.33	321.34	318.85	319.07	318.36	318.26	320.63	318.98	318.22	318.02	318.91	317.32	316.74	315.85	319.46	318.07	319.13	319.12	317.28	318.98	318.56	319.07	318.95	316.89	314.69	320.91	318.65	319.09	320.01	320.18	317.05	317.66
319.14	317.82	321.08	317.97	317.6	318.87	318.03	317.51	320.2	318	317.67	322.22	319.9	320.4	318.19	319.62	318.5	317.9	321.68	319.52	320.52	318.42	319.95	317.08	319.38	318.43	321.13	321.22	317.6	319.31	320.29	320.68	319.49	316.78	318.23	318.72	321.7	318.88	318.35	317.78	319.35	319.65	319.48	319.79	316.01	318.49	319.52	318.87	319.54	320.07
318.33	319.43	320.85	320.88	319.28	319.02	317.42	317.45	320.26	317.78	323.72	318.05	320.56	318.39	320.64	318.31	318.46	320	320.04	319.07	321.22	319.96	319.05	320.25	320.05	318.06	319.02	317.96	317.9	319.61	320.44	319.73	316.89	315.67	319.19	317.29	318.3	321.68	318.62	321.15	320.06	318.25	320.32	319.71	322.39	319.48	318.29	318.35	320.84	320.93
315.62	314	314.41	314.58	314.73	312.77	313.08	312.64	313.71	312.79	313.46	311.78	314.54	312.56	313.8	313.19	318.61	315.45	312.53	311.18	311.67	313.58	316.84	311.55	313.88	311.84	312.46	312.51	313.33	314.25	314.42	312.17	311.98	311.27	315.12	312.98	313.22	310.96	314.7	314.54	313.19	315.3	313.04	314.56	313.69	314.29	315.26	312.31	315.61	313.04
304.22	302.91	302.4	303.95	302.5	301.18	302.52	302.23	305.17	302.23	302.57	304.29	304.47	302.83	303.25	303.5	303.52	301.74	301.7	303.95	300.3	302.89	303.11	302.66	302.64	302.44	302.19	302.08	304.24	304.5	301.83	305.12	303.73	302.57	300.33	305.06	302.1	302.65	303.53	299.99	303.12	303.12	305.42	304.33	302.17	302.62	301.44	303.61	304.57	304.7
305.52	302.41	304.89	305.07	305.29	303.35	303.57	304.47	304.93	303.06	302.58	302.52	305.91	302.06	302.21	303.26	304.9	301.9	303.12	303.3	300.72	304.73	301.9	304.07	304.39	304.83	304.82	303.01	302.52	301.93	303.47	302.78	300.19	303.18	301.82	303.82	305.97	301.05	302.91	301.49	302.87	304.69	302.86	304.61	300.78	303.23	303.29	304.73	302.36	302.15
310.9	312.98	310.1	309.88	308.93	309.95	308.47	310.16	308.63	310.97	309.15	310.16	309.09	311.73	310.23	310.99	312.74	310.11	312.68	310.98	311.32	308.67	309.79	307.61	309.28	310.91	309.35	310.17	309.07	310.08	309.73	308.23	307.8	310.09	309.63	308.35	309.52	309.86	307.77	309.68	309.37	311.19	309.38	309.01	306.61	308.81	309.15	309.83	309.21	307.14
316.58	316.07	318.32	317.57	315.97	318.73	314.65	319.04	317.64	316.68	313.95	317.29	317.76	319.68	316.14	316.62	316.82	319.71	315.15	317.08	315.65	316.37	320.71	316.6	315.15	318.82	317.86	317.79	320.8	317.26	316.87	315.94	317.66	315.46	317.61	317.42	317.88	315.96	317.26	317.42	314.26	314.74	319.49	316.87	317.37	318.71	317.67	316.12	316.04	317.65
298.88	297.22	297.66	301.47	298.22	302.94	299.7	298.41	300.54	299.05	299.28	300.04	300.23	299.71	300.55	296.46	299.03	298.5	301.86	303.01	299.39	299.91	298.03	299.35	301.38	299.57	299.87	300.46	299.42	299.48	300.88	297.93	301.15	298.38	299.24	300.11	300.35	300.9	300.42	300	298.15	301.7	299.33	299.61	302.32	301.48	299.03	301.33	300.58	301.67
309.67	308.38	309.27	307.54	311.57	309.66	309.35	306.22	310.89	310.1	309.03	309.97	306.57	306.53	308.03	310.72	311.93	307.76	307.85	310.86	307.58	306.71	308.11	310.8	309.02	310.78	306.64	310.11	306.62	309.42	307.59	309.7	309.67	307.28	309.79	309.79	310.14	307.91	309.49	310.11	310.49	307.57	309.3	309.16	308.75	305.72	308.95	305.71	308.88	309.93
296.5	296.68	295.46	294.44	295.23	295.57	293.82	295.44	295.92	294.98	295.66	294.19	296.35	295.54	293.18	296.5	292.43	296.38	293.27	296.85	294.5	294.32	291.88	295.6	294.24	294.63	292.26	295.13	294.07	296.54	294.72	298.02	295.13	298	296.2	295.19	296.51	296.06	295.57	294.86	294.66	295.21	294.16	295.87	298.5	294.4	296.07	295.28	294.24	294.89
308.09	307.27	307.75	304.61	307.38	305.25	305.83	305.69	307.24	304.3	305.15	308.96	307.14	307.83	306.15	305.4	305.72	304.87	306.3	306.56	306.12	305.95	306.76	305.96	307.22	305.66	305.95	305.84	305.42	305.57	310.76	306.54	303.93	305.86	308.11	305.87	305.38	305.7	306.68	304.54	306.75	307.35	311.1	306.37	306.9	304.82	307.11	305.93	305.9	306.59
315.23	318.21	317.41	318.95	314.56	318.51	318.11	320.24	317.12	318.33	316.97	316.14	318.58	316.87	317.97	317.97	318.01	319.4	319.73	316.91	317.14	317.57	318.42	317.85	318.05	319.13	318.57	314.82	315.62	317.6	318.12	317.7	319.17	315.84	317.55	317.42	316.06	316.75	319.43	319.19	316.74	316.15	313.52	316.27	318.03	316.39	317.55	319.17	315.69	317.43
307.26	306.84	303.67	304.07	303.47	306.47	305.87	304.03	306.17	307.06	304.05	304.08	302.73	304.74	307.63	304.43	301.93	305.57	306.11	305.21	307.26	304.82	306.76	306.29	304.76	305.25	303.57	303.16	307.9	304.52	305.49	304.2	305.56	306.74	306.72	303.56	306.55	304.23	304.77	303.79	303.22	306.21	304.85	303.44	304.15	303.64	307.42	303.35	306.99	306.75
303.36	307.04	303.83	308.11	303.35	304.06	304.75	302.74	304.82	304.22	304.76	301.41	304.57	304.37	303.4	307.39	305.54	306.08	303.62	302.78	303.49	305.24	303.6	303.87	307.71	304.87	302.39	303.39	304.4	302.61	306.39	305.57	306.09	305.34	306.32	303.04	305.12	305.48	304.29	306.72	305.93	304.13	306.42	304.37	304.35	304.19	305.78	303.86	304.56	302.54
312.86	313.44	314.88	311.73	309.93	313.66	313.39	314.6	313.53	313.77	313.75	312.29	313.05	315.16	314.25	313.65	314.16	314.94	312.33	311.4	311.82	310.58	310.42	313.96	313.81	312.68	312.71	314.63	312.42	314.07	313.41	312.88	312.4	312.53	311.68	313.5	315.16	314.79	312.52	314.85	312.05	313.56	312.94	312.68	313.23	315.14	313.77	315.47	313.5	313.77
304.4	304.67	305.7	303.48	301.77	303.56	303.13	304.43	303.93	305.06	303.01	307.52	303.73	304.37	303.6	303.19	306.26	303.53	303.87	307.07	306.63	304.12	305.65	306.34	306.82	305.28	307.28	305.25	302.9	304.61	304.62	304.49	304.3	305.72	305.66	302.31	305.96	305.2	305.52	301.68	303.4	305.32	302.32	305.1	305.71	305.03	306.26	307.85	302.93	304.34
294.63	291.05	293.04	292.83	292.09	293	294.41	294.09	295.42	294.38	293.67	291.16	292.47	292.09	293.34	293.6	291.94	294.42	293.22	293.23	291.69	295.03	292.79	294.12	296.9	290.31	291.59	293.48	292.17	294.12	292.2	293.72	292.97	293.62	294.74	295.16	293.27	295.17	294.21	293.01	296.7	291.4	293.62	293.59	297.57	294.93	295.32	294.15	295.09	292.93
[truncated: 350 more rows]
[truncated: 150 more columns]
