# Supplementary material for: Genetic dissection of main and epistatic effects of QTL based on augmented triple test cross design
Source: PLoS One. 2017 Dec 14;12(12):e0189054. doi: 10.1371/journal.pone.0189054 (PMC5730204; doi:10.1371/journal.pone.0189054)
Supplement: S9 Supporting Information — (ZIP) [file pone.0189054.s009.zip › z5_1500_0.5_5.csv]

314.25	311.84	314.56	312.94	311.26	315.99	316.85	311.53	313.09	319.18	315.42	312.57	310.5	314.6	316.13	315.13	317.44	310.69	314.19	315.76	314.32	315.42	315.94	318.43	313.27	314.71	315.8	315.72	319.24	310.84	317.12	314.64	311.26	315.01	314.07	313.92	315.57	311.54	315.98	313.35	312.38	315.25	313.3	312.66	314.6	313.37	316.06	315.59	311.39	309.55
321.53	318.64	315.54	320.55	319.05	317.43	320.33	321.08	318.3	320.55	319.44	316.5	318.26	320.76	315.03	319.74	320.42	319.58	316.97	314.15	321.38	316.06	315.52	316.61	322.25	322.04	319.37	317.36	321.8	316.91	320.76	317.05	317.48	317.76	320.44	318.93	319.81	317.32	318.18	320.15	317.97	321.35	317.37	319.74	318.82	319.89	320.05	318.81	317.68	317.83
304.35	303	303.84	304.95	302.48	305.57	303.41	302.5	304.33	302.61	301.95	300.15	303.76	302.55	303.18	305.91	301.49	305.2	302.67	304.03	301.49	301.87	304.27	303.5	300.83	305.49	300.64	302.86	306.28	304.43	302.31	302.28	305.87	301.57	303.39	301.1	302.69	301.62	302.66	301.28	301.03	304.42	306.21	302.53	301.06	301.18	306.96	302.73	305.91	299.19
294.41	296.45	297.92	297.29	295.15	294.6	295.69	295.32	295.57	297.08	297.74	296.77	298.23	297.82	296.73	297.02	296.47	297.38	295.88	294.98	296.23	293.84	297.52	297.96	297.85	297.86	298.29	296.71	297.17	293.6	296.86	297.57	294.49	297.29	295.81	297.15	293.58	297.04	295.84	300.22	296.41	297.16	296.08	300.03	293.1	294.98	294.67	296.33	298.32	296.95
309.22	312.08	313.24	314.36	311.51	313.47	314.95	312.51	313.33	311.93	314.72	313.79	313.89	309.48	309.66	314.93	310.92	312.75	310.19	308.38	312.29	313.3	309.77	313.49	311.66	313.09	311.75	312.09	311.3	314.12	315.94	314.76	313.34	308.27	310.58	313.64	314.77	312.43	312.82	311.9	311.38	311.56	307.96	314.42	312.5	314	312.3	312.09	312.06	309.22
305.17	308.01	304.18	305.29	303.29	305.78	301.04	304.18	305.92	304.5	305.21	304.24	307.32	306.36	303.37	301.79	304.7	304.48	303.81	307.12	305.59	309.75	306.59	302.58	301.06	302.29	303.25	304.83	305.61	303.71	305.62	307.49	305.39	306.69	304.63	305.44	307.02	306.65	302.63	304.77	301.5	304.81	306.7	306.06	303.77	304.71	305.3	303.79	302.58	306.04
303.03	300.95	305.64	304.38	302.7	302.49	302.72	301.57	304.16	302.79	300.08	304.99	303.19	306.23	305.29	303.82	302.01	300.72	302.76	301.35	305.84	305.05	304.05	304	306.83	303.14	301.3	301.97	302.23	303.77	305.23	305.13	299.54	303.5	302.32	302.77	304.92	305.9	303.76	304.83	302.89	304.07	302.93	307.08	301.61	299.18	302.71	302.58	304.42	303.39
314.4	316.42	316.5	313.53	317.93	312.73	310.16	314.28	313.66	310.55	316.52	315.89	312.38	314.17	312.7	314.12	317.19	315.93	314.77	312.04	311.86	313.81	309.8	311.33	315.51	319.35	319.28	315.39	313.8	311.16	314.92	313.31	309.13	316.27	316.64	313.8	311.8	313.94	314.59	314.13	314.47	315.95	313.9	314.5	313.56	316.61	313.1	317.71	316.35	315.68
305.36	303.44	305.25	304.68	304.11	305.93	307.11	303.33	306.36	306.21	300.74	300.82	305.78	300.09	304.02	304.74	306.85	302.05	305.72	304.15	302.96	302.85	306.04	303.21	305.64	301.92	304.17	301.33	302.72	303.26	301.93	303.42	302.88	304.48	305.05	303.68	304.2	305.64	304.12	303.32	303.53	302.93	305.2	304.65	304.32	306.4	307.46	305.03	306.97	301.67
297.67	294.42	293.58	290.38	295.58	293.82	295.73	294.48	293.9	292.28	298.59	292.81	292.93	295.47	293.84	295.14	296.84	296.88	294.12	292.41	294.84	294.18	295.5	295.12	292.98	294.36	298.61	295.88	295.95	292.5	294.1	298.06	297.82	290.44	297.04	294.52	294.61	295.89	294.49	291.48	294.94	294.34	296.57	298.92	298.37	290.81	293.08	298.98	298.75	294.78
303.17	305.56	303.37	310.45	309.47	304.63	302.29	308.49	305	304.15	305.21	303.52	309.36	307.89	304.58	304.59	308.42	300.49	308.43	308.35	306.03	303.89	307.42	307.99	308.18	305.3	303.42	304.86	305.83	305.87	306.5	304.73	305.96	302.43	305.53	306.48	308.18	306.59	304.4	307.83	306.39	307.52	303.31	305.15	304.89	308.35	308.07	305.75	306.21	304.8
313.25	314.97	315.05	315.69	314.42	316.13	315.38	313.82	316.08	312.13	311.69	310.42	314.9	313.57	311.65	313.52	315.51	317.43	312.94	317.89	316.92	313.83	312.55	316.43	314.36	312.33	314.1	315.39	313.52	312.24	312.52	310.54	314.47	312.62	314.65	311.26	313.66	310.85	314.29	314.3	312.65	312.27	313.13	313.39	316.58	313.9	316.35	313.79	315.92	316.43
312.67	317.28	310.07	313.89	313.85	314.26	313.08	312.48	310.28	317.27	313.38	311.77	316.05	312.32	315	314.73	312.35	313.09	315	311.84	311.24	314.25	313.33	309.09	312.08	314.53	310.59	312.03	312.31	313.58	314.7	313.16	311.62	314.71	312.93	313	311.16	317.13	312.89	313.67	312.88	311.41	314.14	311.59	311.75	309.87	316.26	316.29	311.22	315.6
300.9	299.45	303.55	303.75	303.95	303.71	307.66	301.69	304.45	301.01	299.96	302.42	302.88	301.19	304.01	303.5	296.93	300.69	302.7	302.01	301.01	303.61	299.88	302.58	298.97	301.58	304.58	300.67	303.27	300.37	300.41	299.01	301.71	299.27	306.49	302.71	299.79	303.96	302.11	301.75	301.96	303.73	300.51	301.41	302.75	303.25	300.85	300.36	303.7	303.61
320.17	324.45	323.75	325.62	324.03	322.67	327.01	324.45	326.58	322.21	326.19	321.44	324.63	323.11	323.66	323.46	325.68	322.11	324.41	321.75	325.8	323.67	325.49	324.79	323.61	322.38	324.22	326.76	326.11	323.05	323.2	327.99	325.01	326.62	324.18	322.1	326.66	325.04	324.81	325.68	328.04	325.18	322.36	323.36	323.71	327.44	325.5	326.91	326.12	322.55
313.89	313.7	312.99	313.77	309.57	315.96	310.64	311.9	311.86	311.98	308.96	313.24	313.7	312.99	311.85	312.13	314.56	313.94	311.36	316.08	312.63	311.47	308.9	314.41	313.28	315.36	309.81	312.04	315.54	312.37	306.97	312.02	310.84	311.2	314.47	314.48	318.02	312.78	314.13	310.41	307.86	315.96	313.51	315.13	313.02	314.47	311.07	313.02	312.38	312.48
306.26	312.51	307.29	308.61	308.66	310.18	309.12	309.28	307.39	309.94	309.4	306.27	308.04	307.82	312.65	310.02	306.32	309.91	311.26	310.76	309.72	310.69	305.81	307.81	312.87	309.45	310.26	308.26	308.3	311.62	311.05	305.92	308.34	307.03	309.84	309.7	307.3	307.57	305.1	306.39	308.59	309.7	305.32	308.28	309.59	310.46	311.87	309.84	308.21	308.98
306.19	304.54	306.4	308.97	304.72	302.43	306.61	308.5	306.46	306.75	306.17	309.35	308.64	305.13	308.69	305.43	303.69	307.64	303.43	306.73	309.11	304.54	303.53	306.56	301.2	303.75	306.9	304.07	305.24	304.52	300.98	306.43	306.09	304.39	306.11	309.09	305.19	302.77	305.28	308.16	303.4	302.38	305.19	305.28	302.97	305.46	306.67	306.88	306.75	302.59
300.61	300.71	295.03	301.24	298.59	296.73	299.96	300.73	300.56	299.57	298	297.07	301.34	298.85	297.23	299.52	300.23	302.49	299.93	299.77	302.76	300.65	301.95	302.25	301.42	296.28	299.41	297.43	299.81	296.28	300.94	298	298.32	300.65	300.42	299.31	299.95	296.5	298.68	302.2	300.21	298.54	301.8	297.59	300.31	296.19	299.72	299.69	300.41	301.46
317.14	315.77	315.09	316.78	318.87	315.9	314.9	315.85	317.3	317.02	317.31	316.02	312.95	313.29	316.63	314.51	316.53	316.34	313.33	320.27	315.53	315.47	317.71	316.81	319.24	313.53	318.52	314.13	319.04	316.1	318.11	316.09	315.59	315.97	315.71	316.85	319.88	317.78	312.8	315.18	313.74	315.46	316.1	317.77	314.04	316.68	313.83	313.26	313.85	317.22
295.16	298.07	295.16	295.34	288.83	296.24	292.68	294.89	293.92	292.77	294.81	295.05	295.19	295.82	291.13	297.6	296.64	296.82	294.34	298.36	296.84	295.67	292.67	294.96	293.9	295.76	299.22	295.63	294.84	295.88	292.51	296.03	295.92	291.32	293.73	297.23	294.61	296.4	291.24	296.27	298.19	296.03	292.29	294.2	291.84	293.7	298.55	298.62	292.44	296
305.28	302.07	304.18	306.58	304.79	306.66	301.74	303.31	305.26	300.79	304.49	303.45	304.93	301.17	303.63	306.65	299.81	303.67	301.73	303.2	302.86	303.71	300.7	303.89	304.37	299.05	301.19	304.58	301.12	304.18	303.48	304.07	307.57	303.07	304.75	301.93	302.77	301.4	300.78	304.86	304.85	303.91	303.63	305.64	305.55	305.11	302.36	304.86	302.96	303.5
313.79	314.31	310.46	311.74	310.79	312.8	310.15	311.85	309.92	311.63	311.77	312.23	311.24	310.66	312.77	312.03	310.34	308.16	313.98	309.04	313.81	313.67	311.29	308.95	314.11	310.06	313.83	314.07	309.54	309.57	313.48	315.53	315.26	310.38	309.13	313.66	313.99	312.29	315.11	310.6	313.07	311.78	312.23	313.02	308.33	311.86	311.53	310.58	315.54	312.45
310	312.01	313.76	311.2	311.86	310.91	313.28	309.8	315.25	311.41	313.47	311.15	309.71	312.74	313.73	311.28	310.31	307.98	315.01	309.57	312.19	309.26	313.99	313.27	311.4	311.92	313.22	309.52	311.5	311.57	308.55	316.05	311.22	310.92	316.12	313.23	310.79	312.83	312.83	310.12	312.29	310.75	312.38	312.81	314.34	311.95	310.6	309.84	310.33	309.8
305.67	303.01	303.81	304.49	300.99	302.69	302.17	304.56	306.96	307.59	304.51	306.53	306.22	309.18	305.24	306.23	305.22	306.35	304.39	305.17	307.3	302.56	307.25	303.96	301.58	304.16	304.46	306.8	304.7	303.27	305.72	309.2	302.56	306.97	303.2	309.47	305.4	306.79	303.66	300.43	303.72	306.57	306.53	304.75	303.98	304.73	300.28	309.24	304.97	303.31
306.87	306.22	305.55	302.31	307.48	306.59	305.12	303.82	305.45	307.96	306.56	307.71	304.68	305.29	305.99	306.1	308.73	308.06	309.93	308.24	306.34	309.17	304.91	302.78	307.61	307.03	307.53	308.06	307.83	304.84	308.29	307.1	307.72	304.12	306.08	305.8	307.06	306.31	311.07	309.22	305.61	308.45	305.52	305.54	306.68	307.26	305.26	307.16	305.39	305.83
301.2	304.67	305.23	305.49	306.52	302.05	304.05	306.72	303.36	306.55	301.05	305.3	305.23	305.04	300.43	303.19	302.33	304.3	302.69	304.67	303.03	301.69	300.32	306.2	302.92	301.85	303.19	306.45	301.33	300.46	305.34	301.72	304.97	302.31	300.73	302.78	304.57	303.94	302.48	302.96	302.43	304.64	302	306.07	302.37	306.03	300.66	302.76	302.39	306.6
307.57	305.91	311.5	310.36	310.8	305.86	305.23	306.41	309.19	305.75	306.93	307.94	306.58	309.98	309.26	307.66	308.44	311.52	307.55	307.28	310.57	309.84	306.62	310.86	310.5	308.67	304.15	309.65	307.62	310.38	307.78	308.55	311.27	306.3	306.92	309.51	307.11	310.64	310.82	311.6	308.21	309.2	306.63	307.79	309.7	309.54	311.95	309.38	305.14	307.77
308.52	305.49	308.42	305.25	305.87	308.39	306.89	302.15	305.71	301.26	306.28	307.7	301.7	305.6	306.91	306.07	303.08	303.26	306.51	306.22	307.09	305.27	307.84	304.2	306.4	302.93	306.89	307.74	305.32	303.94	307.38	305.25	304.32	305.84	304.45	302.07	301.64	305.05	307.67	311.47	304.47	304.6	305.45	309.37	308.93	306.62	307.11	304.91	308.48	307.16
306.21	303.84	307.86	302.87	303.93	299.74	307.95	302.72	305.73	305.79	302.69	304.99	305.05	303.34	309.85	306.15	304.84	304.32	301.89	303.8	303.45	305.81	304.61	307.33	307.58	302.91	304.18	304.37	305.5	307.88	300.99	302.94	305.15	304.95	301.13	301.62	307.66	306.27	305.97	306.03	304.13	305.16	304.34	306.03	308.81	302.69	304.05	302.93	301.25	304.62
310.53	309.17	311.73	312.63	310.51	308.27	312.96	313.82	309.66	308.95	312.07	311.12	309.75	311.37	311.84	310.23	311.27	310.43	308.72	309.51	311.67	307.62	313.48	305.61	312.32	313.4	312.06	313.07	312.31	311.97	314.49	314.75	311.94	312.32	313.26	310.25	311.13	309.21	310.75	312.57	310.94	313.19	312.17	312.89	309.55	308.75	311.64	308.42	310.96	309.8
315.5	314.22	316.1	315.22	315.68	313.65	314.82	313.8	313.86	317.44	319.11	315.9	315.12	314.72	314.13	312.53	319.32	318.65	316.64	312.87	316.75	314.8	315.61	315.61	317.66	317.28	314.15	319.23	313.09	317.04	320.95	316.34	315.73	313.4	314.44	314.39	318.85	311.22	316.31	317.71	314.77	316.3	317.72	318.23	317.26	316.9	316.95	317.97	314.82	315.67
322.77	321.12	320.51	319.36	318.13	320.92	319.72	318.58	320.05	320.31	317.23	316.49	318.89	318.87	319.58	320.41	325.02	319.63	318.23	319.59	321.47	319.15	320.76	316.45	320.26	320.12	316.01	322.39	320.56	317.23	319.85	317.62	318.76	316.54	317.93	325.15	319.53	320.14	315.26	319.22	321.12	320.81	322.5	320.23	316.57	318.25	321.24	319.65	324.5	321.15
301.86	308.45	303.36	304.25	303.72	307.79	300.79	301.38	303.86	302.99	302.47	303.34	310.75	300.01	304.96	301.71	303.01	300.91	306.41	301.66	305.95	302.97	305.28	304.08	303.05	305.43	307.37	301.84	304.25	305.04	304.78	303.69	302.07	302.09	304.52	306.82	303.68	304.54	300.75	303.66	300.07	304.05	302.65	305.26	305.73	304.65	304.03	305.17	302.81	306.44
304.07	304.58	301.86	306.93	304.79	309.38	304.77	307.91	304.42	302.33	305.82	306.37	305.91	303.25	304.04	305.95	304.08	304.19	305.63	307.73	307.62	308.7	305.66	304.29	308.2	309.94	303.76	308.3	307.8	308.05	306.78	308.93	303.61	305.07	303.8	307.12	307.24	306.6	308.71	307.83	304.75	305.23	307.88	306.7	305.13	304.98	307.69	306.14	307.2	303.69
330.5	326.34	322.01	326.47	324.5	325.58	330.31	325.14	327.49	325.65	325.66	328.25	329.05	325.87	323.69	327.11	326.38	324.83	325.77	324.29	324.67	327.39	326.34	327.59	322	330.23	323.86	326.06	323.84	327.89	329.16	326.21	333.1	327.88	324.34	326.93	328.39	327.12	326.9	326.74	324.91	326.4	327.94	325.82	323.65	327.71	327.08	325.34	327.35	327.48
314.96	309.65	314.3	311.64	315.65	312.81	314.92	310.79	309.56	312.81	311.38	308.56	311.64	315.14	310.14	311.22	313.87	312.49	312.71	312.37	310.31	312.68	314.8	312.51	311	311.67	312.3	311.84	314.67	315.62	310.92	312.2	312.06	314.31	312.63	314.74	313.39	313.5	314.87	313.49	314.8	314.89	313.28	312.67	312.53	312.8	313.19	312.22	314.82	310.49
304.46	301.93	303.8	301.09	301.41	307.01	302.76	300.17	300.36	305.2	303.16	297.68	300.4	300.52	300.01	301.46	299.02	301.06	304.98	300.44	304.33	303.45	301.83	302.56	302.33	304.13	301.79	307.72	302.69	302.13	299.15	303.22	302.94	302.5	301.91	302.65	298.1	304.95	301.54	299.1	301.49	301.39	300.99	303.38	303.98	304.05	303.22	300.05	304.01	299.89
308.64	304.42	305.99	310.3	307.35	304.27	306.75	307.37	310.09	306.47	309.33	304.17	307.7	303.9	303.64	305.51	306.13	309.52	310	305.75	305.44	309.01	306.96	307.22	303.39	307.31	306.55	304.99	302.57	307.11	302.28	306.32	306.25	309.86	306.61	305.05	306.35	308.16	306.33	306.3	307.48	304.62	310.13	306.82	301.82	309.25	307.04	307.18	306.12	308.61
303.88	302.19	301.71	303.36	305.57	302.78	299.73	303.78	305.18	303.73	304.66	301.41	301.2	302.39	300.63	301.96	305.56	302.79	303.15	300.1	300.82	301.87	302.96	302.45	301.94	302.57	303.59	302.64	307.25	302.3	302.1	302.62	306.49	305.49	303.65	306.22	299.59	305.55	303.79	299.37	300.38	300.08	305.13	301.16	304.49	300.32	303.34	299.69	304.44	303.08
300.48	294.56	296.49	299.3	299.82	295.3	297.45	297.8	296.37	294.58	296.38	297.24	294.54	297.81	299.16	296.91	298.5	296.37	293.08	296.26	297.69	297.15	297.82	294.87	297.65	297.63	297.07	295.83	295.47	298.23	299.75	293.32	294.34	296.1	295.24	297.11	295.48	296.12	298.57	295.44	297.47	297.36	297.05	296.19	300.11	296.5	297.85	299.39	296.47	295.73
297.15	297.15	301.19	303.48	298.08	298.76	304.27	302.62	297.16	299.69	301.58	302.78	302.63	302.28	301.77	300.5	298.31	296.34	298.94	302.06	298.96	300.27	299.61	302.31	302.2	301.9	298.89	301.99	299.11	301.6	300.38	297.9	300.75	299.22	300.86	298.97	300.86	301.44	300.49	301.58	302.29	298.13	301.36	300.9	301.6	300.45	300.87	298.74	300.66	301.47
300.28	301.59	303.57	300.5	300.81	301.18	302.5	303.74	299.61	303.45	301.57	300.59	303.53	305.13	302.37	303.2	304.05	302.39	303.07	302.32	302.99	302.69	302.1	302.76	303.14	302.48	301.68	300.18	300.17	300.44	302.4	301.47	303.66	302.57	299.82	305.16	300.43	303.2	300.27	305.99	303.6	300.5	302.74	303.07	300.53	304.76	299.88	305.92	303.41	302.88
301.98	299.33	303.61	302.66	302.61	304.05	305.99	308.14	302.95	306.21	301.29	304.2	305.48	303.93	299.99	303.47	304.34	302.06	301.3	304.54	304.21	306.47	303.3	304.13	303.78	305.36	306.42	302.45	304.6	303.22	299.51	299.89	302.79	304.36	306.56	305.45	306.4	300.96	302.5	303.41	305.14	302.2	306.6	305.49	305.06	304.31	302.19	306.18	304	302.77
306.9	309.79	307.69	310.38	308.7	307.93	307.92	311.4	305.53	307.39	311.07	306.94	305.19	310.07	309.02	308.83	311.55	306.79	306.35	305.27	310.23	311.03	308.37	308.79	310.5	308.12	307.65	308.8	308.68	310.85	313.28	309.41	312.26	305.57	311.04	309.32	312.68	310.8	309	308.55	307.15	308.67	310.34	311.01	306.66	310.89	308.13	310.11	306.94	310.32
312.6	305.33	306.39	306.15	305.02	307.92	301.76	306.68	306.37	305.72	306.51	305.43	307.03	308.84	306.9	306.75	303.82	304.57	307.15	304.72	304.6	306.36	303.88	306.15	305.32	311.07	307.71	306.29	303.76	304.72	304.14	306.2	306.13	307.86	306.38	309.13	308.6	304.61	312.48	305.7	304.05	302.65	307.99	305.18	308.95	305.1	302.53	300.72	305.22	309.6
328.6	331.14	325.68	330.03	328.2	330.23	329.31	324.98	330.41	329.1	331.71	328.22	326.45	327.01	329.21	328.43	335.34	326.97	328.18	328.38	330.51	328.82	331.03	329.51	327.56	328.81	329.53	325.44	326.17	326.7	325.74	328.57	325.84	329	327.15	327.06	329.19	330.01	327.21	331.1	326.96	329.88	325.19	329.05	330.26	327.62	330.23	329.45	325.56	329.09
318.56	315.77	320.52	317.55	322.18	320.2	319	317.8	320.43	316.26	319.8	320.09	320.11	317.99	321.66	317.7	318.7	317.81	317.21	318.86	321	317.02	321.05	317.57	316.7	318.77	315.77	320.18	319.91	316.56	318.81	317.56	320.69	314.97	314.82	319.56	313.01	316.06	318.88	315.83	318.48	316.85	320.78	317.8	316.49	315.66	318.41	318.12	316.33	318.57
310.15	308.59	311.02	308.33	307.37	308.97	308.93	311.76	312.75	309.07	313.31	313.37	313.17	309.86	308.35	310.96	309.92	308.99	311.4	309.77	308.52	308.89	309.94	308.85	307.78	308.49	307.85	311.95	311.99	311.5	311.56	308.99	306.24	313.17	307.65	310.67	311.53	311.84	309.44	310.34	309.12	304.74	309.43	311.43	307.3	307.48	310.04	312.32	310.73	312.3
303.36	303.85	303.33	301.37	304.94	302.28	299.76	300.67	302.01	299.6	301.36	295.3	298.52	300.22	301.32	301.05	301.7	301.17	302.71	302.05	299.65	301.2	304.42	299.9	301.86	299.64	299.39	298.31	298.88	299.48	299.07	299.97	304.33	297.36	298.9	298.57	299.94	301.44	302.37	301.84	301.8	300.39	301.54	300.05	302.04	299.17	299.77	300.59	301.79	299.53
329.74	328.91	328.52	327.72	328.27	327.41	327.1	330	329.75	324.85	326.34	327.59	329.53	326.17	326.93	329.75	327.52	327.7	325.96	327.5	325.14	329.9	323.65	327.5	327.61	326.62	326.55	333.1	325.09	328.59	326.49	325.63	325.49	330.45	324.83	322.1	324.54	326.98	328.07	329	327.61	326.37	330.15	329.09	327.02	329	327.23	330.72	327.01	326.01
302.73	304.52	304.36	306.25	305.81	304.24	299.36	301.19	303.41	301.63	301.8	303.2	299.6	305.16	305.43	306.94	304.75	303.25	302.02	300.99	304.09	304.01	307.36	305.25	306.27	304.82	305.33	305.07	306.38	300.43	307.39	305.47	301.39	301.48	306.2	299.95	301.73	301.66	303.3	301.08	302.96	306.9	306.13	302.36	303.24	301.76	302.76	307.46	301.96	304.83
294.71	299.55	296.59	299.57	298.03	298.18	299.51	301.99	296.08	298.09	296.99	293.67	296.74	299.05	294.56	297.38	296.21	299.83	295.04	294.01	298.9	295.18	297.29	293.48	296.86	297.62	294.6	296.64	297.26	296.92	295.59	301.42	296.49	300.45	296.12	295.71	297.44	302.94	296.92	296.88	297.1	296.83	295.01	296.44	300.58	294.43	297.78	297.66	295.72	297.93
293.73	294.06	294.92	294.96	294.43	295.79	295.91	294.83	294.84	297.97	294.9	298.34	298.3	294.61	295.55	296.01	295.78	295.81	295.95	295.93	291.86	294.94	292.46	294.79	294.9	297.5	293.67	293.97	293.82	294.81	294.43	294.95	295.28	294.7	298.13	294.98	294.59	292.24	294.22	295.1	291.39	295.45	298.09	296.64	292.92	295.1	292.2	291.95	292.46	296.23
316.94	311.22	317.2	314.9	314.85	314.28	315.43	315.45	313.89	314.06	314.5	313.01	313.62	312.06	314.83	317.68	313.85	315.27	313.06	316.72	313.59	316.24	317.66	312.8	313.91	315.23	314.5	314.17	313.92	315.62	311.22	311.17	312.39	314.77	315.22	313.2	315.79	317.2	310.86	314.44	312.14	312.63	312.09	311.56	314.7	312.76	312.67	315	316.4	314.62
315.66	317.61	321.58	315.31	318.6	317.59	317	319.77	318.39	318.61	322.5	317.54	317.88	319.26	316.68	320.82	317.04	319	318.85	316.17	318.55	315.93	319.45	320.57	318.97	314.85	317.63	321.05	319.23	320.26	316.78	317.74	319.36	318.12	318.28	317.53	317.17	315.98	320.33	317.05	318.6	317.96	317.17	317.94	314.21	315.01	316.29	318.71	321.58	320
293.13	296.16	295.33	292.54	295.52	294.77	294.12	295.21	292.08	292.88	296.86	294.86	293.68	291.71	296.37	291.36	294.35	293.33	294.45	292.4	292.93	291.45	295.94	292.68	292.22	294.7	293.85	294.08	295.07	297.29	295.16	297.68	294.47	295.11	292.49	294.51	289.84	293.38	292.75	295.15	293.54	292.85	296.44	294.36	292.51	292.32	293.73	291.67	297.89	292.59
312.91	319.07	318.77	317.67	316.78	321.99	317.49	317.68	316.34	317.02	317.24	321.44	317.67	321.42	318.21	314.61	319.98	314.6	318.7	316.05	317.49	320.22	313.02	318.52	318.81	316.73	320.59	316.47	315.87	312.27	314.3	316.81	317.13	313.64	317.63	317.51	319.44	318.19	316.62	317.01	317.61	322.89	317.09	314.68	314.9	314.04	316.57	318.51	316	314.44
329.33	328.75	330.33	327.85	330.73	327.86	327.97	328.19	325.75	327.8	326.89	324.94	327.47	330.28	323.81	326.82	323.72	324.7	330.22	329.12	327.3	330.43	323.09	325.95	331.41	327.65	326.18	329.72	328.55	323.96	329.33	326.74	330.58	326.17	322.19	331.27	326.46	329.38	325.99	326.9	327.9	327.67	325.69	326.05	327.27	326.62	327.93	333.72	330.65	327.84
310.18	309.62	305.18	310.58	305.34	307.02	306.22	311.21	309.66	307.89	310.11	308.98	311.97	308.34	314.69	309.99	305.8	305.77	313.01	310.67	311.67	310.97	307.24	311.35	310.76	307.79	301.85	306.84	306.71	307.6	311.61	306.13	306.95	307.82	306.15	310.53	310.6	308.62	309.04	311.47	308.39	305.86	302.36	309.6	308.19	308.34	307.82	307.96	309.8	308.65
310.93	309.25	310.08	311.34	309.06	311.74	310.48	306.78	309.91	307.82	310.94	308.87	311.41	306.59	310.34	310.91	309.39	309.78	308.27	307.67	308.77	309.03	310.3	305.74	308.22	307.95	309.79	309.3	305.84	305.41	308.71	308.63	309.82	309.53	307.99	305.33	308.93	307.74	311.24	308.9	310.22	310.31	307.98	310.55	310.63	310.46	303.15	307.73	309.6	308.55
326.16	325.25	325.98	323.17	324.11	325.35	321.74	326.79	325.42	326.79	325.67	320.68	323.43	326.18	323.59	325.19	323.87	323.34	321.47	326.52	325.48	326.23	323.52	324.35	325.37	321.54	323.86	323.13	324.09	325.4	321.8	322.66	323.52	326.15	326.18	321.37	329.32	324.41	322.91	323.32	323.87	326.68	323.11	324.33	320.2	325.8	322.99	328.86	323.39	324.63
299.48	304.9	300.81	305.4	305.92	305.27	300.47	298.65	301.14	304.06	304.4	302.89	305.48	302.82	304.78	300.93	304.71	301.51	302.4	303.85	303.38	305.48	303.41	300.28	303.36	304.61	301.42	303.62	302.31	301.74	302.74	301.37	301.57	301.94	304.31	305.98	305.15	300.85	303.61	302.73	303.01	303.89	302.56	300.11	305.83	301.99	299.8	301.03	300.82	303.06
313.24	314.2	311.43	314.87	312.99	310.34	311.34	314	314.19	309.87	313.98	310.54	315.92	312.49	314.96	314.15	313.04	309.37	314.23	313.71	314.93	313.32	313.08	314.07	314.2	312.72	313.89	313.47	307.94	314.01	310.82	314.49	314.03	310.85	309.44	315.25	315.39	312.15	312.97	315.59	312	312.02	312.7	311.15	310.45	313.39	314.91	311.33	310.65	312.9
326.54	328.93	325.99	328.71	329.46	331	328.41	327.03	325.47	328.04	328.18	327.66	328.61	327.98	324.49	328.96	326.66	328.3	326.26	328.82	324.09	326.29	328.31	325.46	325.55	330.28	325.15	328.31	327.93	326.07	326.5	327.09	328.37	326.76	329.95	325.56	326.8	331	329.75	327.79	327.92	329.42	328.72	332.73	328.04	327.43	329.01	326.34	330.9	325.68
299.27	296.91	297.39	296.18	296.21	293.25	292.09	295.71	296.99	296.05	298.69	297.52	295.3	292.75	297.02	299.9	299.22	296.09	297.52	298.9	296.41	298.19	296.42	299.91	298.12	295.07	295.81	291.75	298.76	297.28	297.04	295.45	297.76	297.43	299.69	297.04	299.96	297.32	295.76	298.08	296.48	299.27	298.45	300.85	295.61	295.04	294.65	295.6	294.98	297.75
296.54	294.78	298.89	293.15	294.71	295.2	293.68	295.61	292.99	298.1	296.32	298.94	297.06	294.07	295.4	296.97	295.42	294.35	295.97	297	294.24	297.57	297.45	297.93	293.97	294.3	296.38	296.38	296.22	295.47	294.35	296.42	295.89	291.19	292.94	293.87	295.87	293.16	293.97	298.13	296.73	292.94	295.29	294.32	294.24	293.38	297.08	294.92	295.56	292.93
294.87	296.85	295.11	296.7	292.45	298.45	295.82	292.63	298.04	296.51	297.62	295.56	294.99	292.51	291.39	296.32	293.55	294.83	296.55	294.64	296.33	296.32	296.22	292.17	295.02	294.07	292.8	294.04	297.77	296.15	298.59	298.96	297.11	296.57	292.94	297	295.21	292.19	294.32	294.88	295.66	291.3	295.4	294.56	294.15	293.88	289.95	295.94	292.81	296.03
316.59	316.03	321.75	315.51	318.68	319.25	317.13	313.75	321.98	314.17	317.48	315.88	319.34	317.83	322.95	315.86	319.33	314.38	316.32	318.68	319.93	316.86	317.37	315.77	318.33	317.89	315.67	318.15	319.24	318.46	315.99	312.81	316.57	313.77	323.24	315.91	316.21	320.04	316.14	313.4	317.62	316.71	319.07	317	319.16	317.33	315.65	316.83	317.11	316.32
306.79	304.29	309.67	304.68	304.15	303.85	306	306.35	303.35	304.42	303.22	306.45	307.12	304.08	304.34	303.43	305.22	308.73	302.6	306.27	302.13	303.95	306.23	303.3	303.37	308.58	304.69	304.77	305.3	304.45	302.74	300.73	306.72	306.07	304.22	304.83	305.96	301.52	305.12	305.98	305.26	306.19	308.02	308.99	305.63	304.03	301.94	307.3	302.13	304.8
312.9	314.62	311.64	315.76	316.84	316.82	313.15	311.53	316.63	310.3	316.33	312.72	316.15	314.1	319.57	311.64	313.41	315.49	308.28	314.8	309.42	314.49	313.22	318.12	313.2	311.88	312.23	311.99	315.03	316.41	312.71	315.28	313.35	315.62	313.89	310.95	313.5	313.13	316.34	314.28	315.71	311.71	314.84	311.12	315.83	312.08	313.15	316.36	314.82	316.23
308.24	312.81	313.91	308.53	313.23	310.34	311.26	313.31	308.93	311.22	310.68	310.81	312.14	306.79	312.31	310.28	309.36	308.83	312.54	310.6	310.56	312.55	312.49	312.09	309.33	311.99	312.56	311.46	313.2	313.8	310.67	311.64	311.9	312.82	311.21	312.99	311.36	314.48	310.74	312.37	310.4	311.86	308.28	308.7	314.97	313.48	313.21	310.57	307.65	313.24
326.92	325.34	327.12	331.28	327.78	329.17	326.47	329.51	326.48	330.85	328.43	333.35	329.61	326.15	329.28	330.09	330.28	332.5	325.9	330.23	328.48	329.54	329.73	329.55	328.83	327.89	329.84	326.57	328.88	327.29	327.94	327.15	327.25	328.62	330.01	325.89	328.32	328.16	329.89	327.73	330.64	330.12	326.18	331.47	328.9	325.89	328.96	328.53	328.2	325.86
313.94	313.96	308.45	313.15	312.89	310.87	314.4	309.41	308.79	314.04	312.12	315.48	312.03	311.32	312.08	313.92	315.25	317.14	314.18	311.85	312.73	314.49	311.15	311.54	314.83	309.86	314.97	312.45	309.77	313.27	314.97	315.81	311.35	311.63	312.73	313.04	313.27	311.51	314.9	312.26	314.81	314.44	311.5	313.34	317.85	313.13	311.33	313.8	315.83	313.97
291.2	293.33	294.85	292.82	294.07	294.4	290.45	293.53	293.04	293.78	293.36	291.38	297.78	291.2	293.82	295.58	292.37	293.82	295.51	293.5	293.57	295.2	293.81	292.32	295.4	297.23	292.12	292.42	291.25	295.19	291.9	295.12	294.82	291.49	297.92	294.61	295.81	294.07	293.81	297.48	297.55	293.01	292.9	291.98	294.49	291.95	297.23	292.48	293.05	290.57
311	307.88	307.36	307.78	309.23	309.32	311.4	307.12	306.4	309.19	305.91	307.57	308.07	306.91	306.48	307.52	308.14	307.8	311.14	306.4	307.25	306.03	307.72	309.26	309.51	311.01	308.22	308.09	308.85	307.37	310.07	307.41	308.33	308.09	309.84	312.61	310.55	310.07	312.23	311.56	308.48	310.64	309.35	309.1	306.62	307.61	309.95	306.72	311.36	309.33
306.64	308.92	305.77	305.77	306.19	305.68	303.87	303.03	302.84	305.21	304.32	305	307.87	301.94	304.48	303.67	305.81	307.27	306.81	307.66	305.35	303.75	304.67	300.72	299.06	310.41	302.56	303	304.53	304.67	301.54	307.9	303.83	304.19	304.38	304.91	306.48	305.15	305.77	303.86	304.95	301.49	302.33	304.19	302.99	302.76	302.83	298.71	306.31	304.37
326.94	325.96	327.75	325.75	325.06	323.78	327.18	328.39	323.89	324.08	328.29	326.88	331.6	327.2	325.68	328.26	326.61	327.49	326.89	324.08	326.24	328.55	331.19	329.55	327.04	324.47	329.22	329.79	331.32	322.89	327.84	326.97	328.82	328.85	325.42	325.2	325.44	327.3	326.78	324.89	322.5	327.21	327.26	331.57	328.81	329.24	326.3	325.03	328.18	329.43
312.09	308.26	308.94	311.68	314.82	313.89	312.08	311.35	312.64	315.93	312.82	316.99	311.81	311.54	312.84	309.91	310.61	313.26	311.16	312.11	314.57	311.89	314.03	312.4	313.52	312.95	309.67	314.59	312.6	307.86	312.24	314.07	310.37	310.13	310.8	313.4	314.37	312.41	309.05	310.89	311.55	308.5	313.16	312.66	309.47	315.74	313.21	313.51	307.66	309.03
315.52	315.95	316.4	315.74	319.14	316.47	312.95	315.22	315.15	313.45	312.3	317.37	318.54	314.98	315.36	315.3	314	313.86	315.19	316.28	316.92	318.34	313.87	314.67	313.63	316.47	312.59	313.48	314.18	315.62	316.59	312.27	315.18	315.18	320.23	311.2	313.5	317.42	315	314.32	313.32	317.86	318.66	314.34	317.12	312.35	317.67	314.45	313.46	315.33
315.57	316.81	317.24	313.49	317.42	311.8	319.3	318.62	314.02	314.54	315.51	318.27	316.25	314.56	316.12	316.22	317.45	312.95	315.11	318.07	318.81	314.6	316.84	315.3	316.44	315.81	317.94	314.64	316.73	315	318.82	318.41	314.91	314.16	316.74	314.63	316.74	318.41	313.47	314.65	314.65	316.04	315.71	316.8	316.2	313.84	311.18	313.55	314.81	314.1
309.54	308.86	312.12	308.83	311.93	312.54	310.97	309.95	309.96	313.58	312.18	309.9	307.77	310.79	311.3	311.74	311.96	309.75	310.05	313.37	313.37	310.9	309.18	308.85	311.77	312.52	310.89	312.36	315.54	311.09	306.01	310.64	312.8	312.99	307.64	310.35	310.53	309.12	312.24	311.64	311.67	312.6	313.84	312.2	315.08	312.58	310.02	311.68	309.51	312.63
319.94	315.01	320.23	319.33	319.81	313.87	314.63	318.15	313	315	318.64	316.05	315.53	317.32	315.91	315.8	317.39	313.98	319.6	318.3	315.84	313.18	319.2	313.75	318.46	319.14	319.21	318.35	317.52	318.84	317.36	313.56	317.89	318.29	316.43	318.82	315.37	317.06	315.4	317.97	315.76	317.52	318.07	316.98	316.71	320.01	315.71	314.91	317.33	316.83
315.23	315.57	317.41	312.84	311.35	313.85	315.15	316.79	316.25	311.31	308.76	316.22	316.04	315.62	314.9	314.43	314.62	314.68	313.55	312	308.73	312.55	314.33	313.28	312.16	308.88	313.36	313.17	319.06	312.14	313.52	310.16	309.16	311.91	312.89	312.69	315.66	311.61	314.74	310.13	316.42	316.1	312.77	314.36	312.73	315.23	313.54	315.94	312.42	313.58
304.03	306.14	305.81	305.33	304.92	301.26	308.73	309.56	307.83	306.35	306.35	304.69	306.3	307.28	310.03	307.4	305.74	306.2	307.79	298.9	309.04	305.8	306.13	305.52	305.55	308.01	304.44	305.37	305.19	303.28	303.72	304.59	305.94	309.83	306.18	303.97	305.73	306.05	304.27	304.95	306.17	305.98	303.81	305.14	303.67	308.67	306.96	306.71	306.97	303.44
314.97	313.06	311.93	316.02	313.21	316.91	312.16	315.18	310.71	311.64	314.32	313.38	313.92	313.17	314.15	315.73	315.34	316.79	312.91	312.35	314.54	312.71	313.72	312.36	317.47	313.33	309.36	311.5	315.76	314.1	316.97	310.89	312.05	313.64	310.84	314.94	315.27	310.51	313.79	313.55	312.27	312.59	314.77	313.97	311.72	310.34	312.4	312.21	311.79	310.47
297.83	299.34	300.95	301.47	300.87	301.21	300.68	297.83	299.06	303.38	301.08	299.05	297.23	300.24	298.59	302.31	298.01	299.04	299.49	296.51	300.34	300.59	298.94	297.86	294.97	301.98	300.1	304.22	298.43	301.57	301.48	300.31	302.91	302.61	302.97	298.4	296.72	300.17	303.85	297.2	297.91	296.61	299.8	301.43	298.04	302.35	301.42	298.94	297.99	301.95
304.73	306.51	308.89	302.42	305.05	306.04	307.15	306.63	303.75	310.43	303.41	306.79	305.39	304.73	306.56	307.9	305.49	304.09	306.33	311.02	307.07	304.81	307.38	303.64	306.28	306.65	309.39	308.61	307.99	306.04	304.51	303.5	307.7	305.62	306.41	306.1	307.93	304.93	306.38	308.82	302.68	309.17	307.7	305.13	306.55	308.29	309.55	307.52	307.63	308.72
303.49	301.72	303.14	307.07	299.6	303.58	307.15	308.57	303.17	305.35	303.33	303.09	305.58	301.69	300.97	302.92	306.61	303.69	305.74	303.56	304.84	303.63	302.38	305.43	305.74	301.37	305.15	301.54	303.71	304.71	301.01	306.06	298.34	306.97	302.28	303.1	306.41	304.88	305.55	303.9	302.39	300.15	307.55	305.6	301.72	304.3	303.97	303.28	300.97	301.76
317.24	316.86	315.6	318.22	320.57	320.78	319.19	318.61	316.99	319.77	318.02	317.53	315.38	317.38	314.51	323.41	318.43	323.21	319.75	316.13	317.7	318.04	319.25	318.09	314.36	318.34	317.34	317.28	317.82	319.38	317.07	318.81	316.78	317.2	319.43	320.56	319.57	320.93	316	315.46	319.93	320.29	317.97	316.65	318.14	318.23	318.89	318.57	317.14	320.32
316.47	316.92	318.4	320	320.67	316.8	319.34	317.61	314.07	319.65	317.37	321.52	319.85	317.97	316.59	317.9	315.73	316.12	316.05	314.96	317.22	316.52	318.89	319.66	320.72	314.84	320.09	318.51	319.39	319.12	315.13	316.53	316.87	317.35	316.93	316	322.4	318.05	320.23	315.65	318.62	317.88	315.75	315.71	317.35	318.73	317.09	317.58	320.69	318.69
294.49	295.05	294.57	293.21	291.78	293.66	294.58	295	296.08	293.32	293.36	296.95	298.45	294.88	294.74	290.91	294.59	295.43	292.34	297.74	293.31	293.03	292.86	294.65	295.4	299.85	293.28	294.11	298.24	299.41	297.21	296.16	294.98	293.83	296.64	301.2	297.63	295.28	299.13	293.13	295.83	294.21	296.76	294.46	295.3	295.79	290.9	295.92	294.3	292.41
305.85	303.15	302.74	303.23	302.36	301.74	300.19	304.77	299.13	303.88	303.73	302.91	302.59	304.34	304.66	302.82	303.74	303.54	299.96	301.22	303.7	303.18	301.94	305.57	300.43	305.95	303.48	302.49	301.75	302.69	304.22	303.6	300.67	306.22	300.41	302.3	305.6	301.02	299.33	301.68	299.85	301.39	301.88	303.77	302.09	301.26	299.29	301.7	301.65	302.83
310.34	315.63	312.36	314.8	315.4	315.7	315.41	313.37	314.53	318.26	316.4	309.78	314.83	315.84	312.91	310.14	312.52	311.55	314.56	309.68	316.1	315.14	312.08	314.94	312.27	314.62	312.23	312.96	315.46	312.89	314.25	311.78	315.73	315.06	311.69	315.96	314.15	312.07	313.63	313.37	312.62	313.51	311.61	314.18	314.97	314.07	315.52	311.67	312.52	313.92
295.6	295.32	292.15	295.76	297.42	298.28	296.29	300.66	297.67	299.39	296.4	296.7	295.1	297.86	298.14	297.42	293	298.37	297.17	294.83	297.61	296.58	295.9	295.49	298.42	298.67	296.92	296.97	298.58	296.34	297.01	294.52	296.56	297.57	296.31	299.02	297.73	296.6	297.57	300.22	295.93	298.8	298.27	292.13	297.47	297.07	296.45	293.72	296.05	298.15
294.34	294.51	296.78	300.15	299.25	297.06	296.77	295.78	296.39	296.65	294.21	298.7	299.34	297.47	295.76	298.3	291.78	292.64	298.16	292.29	296.57	295.88	295.45	298.5	295.73	294.29	296.54	298.36	298.85	298.72	297.13	299.77	299.14	294.68	297.14	299.46	297.8	294.71	299.32	296.92	294.02	294.77	294.58	297.87	297.26	296.44	298.13	296.17	297.3	296.17
300.55	301.17	302.77	299.42	301.12	301.23	304.15	298.07	297.33	303.49	298.15	299.5	302.54	298.99	300.12	303.23	300.57	299.81	297.5	302.13	303.74	302.62	302.29	303.57	298.83	299.75	297	301.19	301.66	299.39	303.15	302.95	302.2	301.8	302.83	303.82	295.02	299.07	298.6	298.13	297.65	301.69	302.6	299.48	300.86	298.68	302.58	297.99	296.79	303.98
306.08	305.85	304.94	304.91	304.91	307.45	303.29	303.8	305.02	307.09	305.1	303.52	304.75	306.49	304.89	304.28	307.62	303.26	310.14	304.49	304.4	303.31	303.75	305.29	306.27	307.12	304.3	305.57	305.93	302.52	306.76	304.77	305.66	302.11	302.38	305.92	306.59	304.45	304.48	301.84	304.78	303.24	306.75	306.51	305.79	306.5	306.44	305.82	307.16	305.27
304.12	304.11	301.59	303.54	305.15	303.81	306.03	303.59	302.55	299.23	306.51	302.32	303.87	302.27	306.4	300.25	308.55	302.24	304.53	303.02	306.88	303.85	301.36	303.02	302.68	304.64	304.92	302.6	303.02	306.16	304.51	305.92	305.7	305.43	304.95	302.03	301.5	308.11	305.07	302.87	300.99	302.56	304.02	306.69	302.73	305.68	305.44	303.7	305.12	303.35
315.13	315.32	317.48	315	315.46	314.68	317.72	316.66	316.24	318.82	313.23	315.91	316.44	312.73	316.45	312.31	316.47	314.63	315.25	314.09	315	316.98	316.54	315.06	315.58	315.72	315.95	316.92	315.75	313.02	313.32	313.11	315.47	316.88	313.67	311.38	314.74	314.46	317.21	315.49	314.12	315.43	312.4	316.76	314.31	317.06	316.04	316.25	316.01	319.64
306.62	303.43	304.57	305.85	305.48	303.89	306.43	304.26	305.36	306.37	307.82	307.52	303.35	306.38	305.67	305.76	306.35	305.56	303.43	305.92	302.46	308.54	306.46	307.85	303.75	307.38	307.46	306.69	303.72	306.54	306.25	308.27	308.26	309.52	303.24	305.32	305	306.77	305.32	305.85	306.22	304.28	309.05	305.25	306.78	303.49	305.02	302.24	307.59	300.68
316.66	320.87	319.51	318.76	319.13	315.04	322	317.69	321.13	318.03	320.13	319.6	318.4	320.07	318.73	319.15	323.7	318.11	322.29	317.69	319.24	323.09	322.08	317.78	319.98	320.95	318.22	319.73	317.88	318.72	321.44	319.5	321.03	321.22	316.85	317.06	322.45	313.83	321.59	315.98	316.34	314.8	320.16	315.71	322.06	319.56	323.75	315.72	320.6	322.83
306.03	306.9	307.49	309.13	308.37	306.86	309.71	307.13	309.66	306.84	310.02	310.28	311.31	314.01	307.43	307.16	311.22	309.22	305.65	309.41	305.28	310.49	311.5	307.72	310.17	312.43	309.7	309.89	309.66	308.23	311.25	307.98	309.75	306.67	308.79	308.98	308.08	309.92	310.75	309.13	307.22	306.42	307.29	309.97	309.48	306.06	311.95	308.86	311.26	307.24
317.77	315.05	314.19	314.64	313.3	317.02	315.69	310.83	317.69	312.86	313.83	313	317.7	314.74	319.7	313.67	315.53	316.1	316.54	318.68	317.2	313.81	316.62	314.46	315.64	319.46	316.05	317.27	316.25	312.53	317.12	317.83	315.58	314.43	314.61	318.37	318.94	314.95	315.79	315.14	316.18	314.2	319.75	318.32	318.07	316.11	317.58	315.05	316.89	315.56
304.18	306.04	304.13	303.75	305.09	304.98	304.57	303.68	305.27	306.81	306.57	306.4	305.81	303.91	300.69	302.87	304.41	305.42	302.16	307.99	305.9	305.58	305.68	303.98	304.51	303.13	304.71	299.38	302.21	305.22	306.11	305.83	303.61	306.22	305.76	301.78	309.49	301.82	305.64	304.1	302.34	305.18	306.22	302.23	302.02	305.36	305.83	302.78	301.1	305.9
307.29	309.03	308.14	307.85	306.52	307.99	307.99	308.36	307.07	308.95	305.92	309.48	307.85	308.71	305.68	310.61	305.31	306.23	307.42	309.75	307.9	308.89	307.54	305.62	307.24	305.2	308.93	308.42	305.52	307.95	305.23	306.24	307.85	308.22	306.59	307.99	311.8	305.24	308.3	309.69	307.37	306.85	306.45	311.84	308.25	304.32	305.09	306.23	304.96	305.09
329.32	323.01	325.29	327.22	328.8	328.71	329.12	328.29	332.55	326.45	329.21	326.24	324.9	328.49	332.41	332.16	328.5	327.71	329.27	327.51	330.86	329.53	325.6	329.02	332.14	327.88	325.55	331.34	328.86	329.25	329.98	328.29	328.51	327.08	329.91	328.74	328.36	327.05	329.11	329.5	330.94	327.64	330.37	328.39	327.49	327.54	328.43	327.6	329.53	334.14
304.99	302.88	304.49	302.63	305.37	303.51	304.3	304.48	308.75	305.99	302.89	298.82	303.3	301.85	303.87	304.97	305.37	305.62	306.45	305.05	303.96	302.89	307.83	303.19	304.47	303.9	304.44	304.4	304.98	306.85	305.02	301.65	305.49	304.19	308.37	304.54	305.37	305.56	306.17	302.24	305.16	301.29	304.67	299.93	304.26	302.79	303.46	305.91	308.82	303.61
317.45	317.79	321.97	316.15	322.52	318.65	320.47	318.57	319.3	315.76	316.62	321.82	317.22	318.05	321.7	318.18	318.47	321.14	315.64	321.69	317.5	318.19	318.63	319.03	318.33	320.87	319.76	322.09	319.88	317.43	317.33	317.98	317.81	316.63	317.26	321.97	319.18	316.05	317.54	320.08	318.6	316.98	320.1	319.81	320.99	319.37	319.43	318.16	318.24	316.94
302.7	302.79	306.85	306.47	303.14	302.17	306.01	302.42	305.13	303.15	303.79	303.48	301.66	304.01	305.69	303.59	300.81	304.47	304.24	304.38	305.12	302	303.19	303.81	306.44	308.6	306.39	305.63	303.43	301.75	306.25	299.76	304.33	302.32	301.38	302.82	306.19	303.57	302.06	306.99	305.17	302.59	304.96	302.95	307.72	305.45	307.92	306.05	306.39	305.81
313.06	310.98	312.34	312.72	311.35	315.32	312.29	313.23	312.3	312.96	312.54	313.21	304.54	312.68	313.63	311.14	311.87	313.86	313.91	313.19	312.39	311.11	315.23	309.55	309.91	312.45	312.49	312.57	310.94	313.72	315.37	308.67	313.64	314.65	309.72	314.49	313.76	309.16	309.91	314.4	312.4	307.61	308.34	312.78	313.64	309.96	310.89	310.77	311.66	314.02
302.07	296.99	303.31	301.1	298.15	297.84	300.17	302.9	299.45	303.47	296.35	300.57	298.83	302.09	299.14	298.86	301.91	297.75	296.46	299.09	297.28	301.03	302.77	302.91	301.74	299.88	299.73	297.72	301.52	300.14	298.11	302.44	301.89	296.83	300.14	298.06	298.64	299.17	303.97	297.65	296.55	305.06	301.8	300.57	298.29	298.6	299.94	303.37	302.03	302.86
318.39	316.82	314.37	317.3	312.2	317.73	319.7	314.81	319.36	316.44	315.52	319.09	314.91	317.88	314.01	313.96	316.96	317.06	319.31	314.86	319.81	317.84	315.89	316.94	317.3	317.25	314.77	317.7	319.69	316.61	311.61	317.53	313	318.44	316.5	313.42	316.73	317.34	319.07	316.26	319.45	317.37	314.52	319.6	313.55	315.81	320.82	314.06	319.75	321.67
309.9	310.12	313.14	309.43	311.09	310.57	310.52	309.81	304.32	307.84	309.21	311.22	307.18	308.95	308.86	307.54	306.35	309.52	313.14	308.33	305.46	307.18	310.09	309.64	311.88	307.51	310.22	312.98	310.98	308.46	310.76	307.48	309.67	308.57	309.65	307.87	309.15	311.83	309.72	309.88	309.14	309.92	308.96	306.42	305.57	305.48	311.33	308.43	305.58	307.77
307.68	304.96	301.75	301.79	303.87	306.42	307.2	305.12	303.73	303.13	303.82	304.1	305.03	302.28	302.62	302.47	302.89	304.58	303.88	303.07	305.8	303.52	301.91	305.38	301.71	302.46	302.03	300.4	304.65	299.61	304.51	301.37	303.66	299.65	301.78	305.29	302.44	301.68	302.92	304.26	305.88	301.4	298.75	301.68	304.09	307.57	301.46	301.06	305.23	304.57
309.85	310.16	308.53	305.84	307.65	309.6	310.9	310.8	307.96	307.03	309.7	307.32	307.46	307.72	308.06	310.53	310.4	311.6	309.69	313.6	308.53	310.46	308.34	310.03	308.18	312.24	310.2	311.78	307.18	302.02	306.38	306.5	308.59	308.38	310.66	307.08	309.48	309.33	310.22	306.96	305.73	308.01	309.49	305.13	308.48	309.64	308.4	308.86	309.57	308.63
307.05	306.39	308.41	303.72	302.81	302.9	304.77	308.81	304.63	306.68	305.72	306.63	304.69	307	307.88	305.59	306.06	305.78	305.13	304.64	305.81	304.81	303.55	306.9	302.71	306.06	306.85	304.56	305.99	306.46	306.01	306.26	304.59	308	302.61	305.51	300.73	305.19	305.08	301.99	306.45	304.17	303.85	309.67	304.36	304.81	305.38	302.17	306.51	306.63
306.84	306.88	305.38	302.43	305.99	305.94	308.19	306.13	302.69	307.17	307.24	305.87	304.39	307.38	303.59	304.54	303.97	305.41	304.51	306.37	306.1	305.39	305.17	305.61	303.14	304.07	303.45	304.85	306.16	304.46	306.44	308.1	303.65	305.4	305.67	304.5	305.23	306.65	304.84	307.52	304.23	305.97	304.31	304.08	301.78	309.56	304.71	306.18	304.43	308.31
312.68	313.9	314.79	313.02	314.16	312.14	311.72	316.46	314.04	315.72	315.7	314.29	318.63	316.4	308.73	313.49	316.93	315.66	309.27	311.45	313.42	313.19	313.85	314.62	309.95	313.25	311.65	314.21	311.82	311.36	319.99	314.67	313.92	314.06	316.96	314.98	316.62	313.79	311.17	313.65	311.52	316.99	314.51	314.7	313.87	314.37	313.42	313.8	315.62	315.23
319.78	317.21	317.85	318.88	316.48	318.94	317.97	317.98	320.06	318.36	320.92	317.94	318.76	316.93	316.37	317.21	317.58	318.77	320.23	316.25	320.25	316.55	322.08	319.36	317.88	316.64	317.67	321.02	315.68	319.84	320.02	319.61	320.98	315.45	317.51	317.28	319.88	321.37	317.13	316.34	315.74	316.32	318.79	319.93	315.69	318.83	320.74	316.42	318.26	316.88
303.87	305.94	305.75	306.01	303.83	304.54	307.09	304.15	305.82	305.34	304.49	302.57	307.1	302.78	305.38	305.65	305.5	308.87	306.07	302.66	302.95	308.77	304.6	305.56	304.27	306	300.28	304.42	300.66	304.45	301.97	306.94	304.58	305.76	304.6	305.14	307.83	301.41	301.65	303.39	304.32	305.46	306.32	304.5	301.27	301.69	302.53	303.21	302.09	302.84
318.74	312.17	317.98	319.2	316.7	317.63	318.34	314.13	316.17	315.99	316.76	320.16	316.01	314.75	317.3	313.31	317.4	321.57	317.38	319.73	314.65	313.33	319.37	317.84	318.62	317.89	316.07	316.2	318.77	317.15	315.48	314.6	317.1	316.46	320.08	316.85	317.65	321.15	320.1	317.03	315.49	316.05	313.7	314.19	321.17	316.81	314.96	319.07	318.5	317.86
303.95	306.36	306.65	306.4	304.72	301.89	306.75	303.59	302.46	303.87	301.31	305.32	304.29	303.24	303.8	304.76	301.9	303.26	302.78	305.95	306.96	304.75	307.1	305.58	305.09	304.62	309.45	308.5	306.84	303.31	305.58	303.45	303.64	304.65	304.47	304.29	303.16	302.95	304.58	305.65	303.15	306.56	301.85	305.49	307.64	304.58	305.67	305.98	304.36	307.07
305.95	306.96	304.34	304.75	305.7	307.45	304.06	304.2	302.93	307.26	306.66	304.51	304.53	309.55	303.03	309.6	303.58	310.23	303.94	306.4	302.8	303.11	303.23	307.38	303.36	307.32	304.31	305.51	301.81	307.91	305	306.03	306.03	306.02	304.68	305.13	308.34	306.4	304.35	305.81	305.02	302.62	304.24	306.03	305.47	305.09	305.23	303.73	305.12	304.36
324.88	327.77	330.25	325.91	329.47	326.1	327.85	329.55	329.93	325.91	330.46	326.3	326.91	327.88	327.03	327.2	328.41	327.25	326.22	326.89	329.1	328.11	326.29	329.16	327.27	328.2	327.67	331.2	325.83	327.06	328.94	331.44	326.67	327.56	328.62	331.2	329.08	330.01	328.83	325.92	327.24	326.06	326.7	328.63	327.26	326.08	328.71	325.01	331.03	325.96
303.95	308.98	303.2	302.92	308.38	303.22	305.65	304.36	304.26	310.06	306.53	303.64	304.89	305.11	309.71	306.86	306.81	304.76	308.81	309.12	302.78	302.09	303.06	308.61	307.58	305.97	304.84	302.9	307.94	304.95	308.18	307.28	305.61	305.69	308.76	306.26	307.7	305.1	305.35	306.44	304.36	305.44	305.35	305.54	303.36	303.75	306.6	305.48	301.64	304.43
315.03	317.76	318.12	313.67	316.6	316.02	316.08	318.53	319.75	316.07	317.74	316.64	320.55	317.55	319.86	318.58	319.58	318.34	314.65	316.75	318.73	317.24	318.16	319.56	320.91	317.34	319.79	317.4	317.17	314.48	317.94	316.65	314.88	316.56	317.05	315.47	315.91	317.89	320.62	317.76	316.72	317.59	322.45	316.23	318.86	319.09	315.15	315.86	317.32	317.69
308.24	310.52	313.9	311.11	314.63	313.4	310.37	310.93	313.35	313.97	314.71	309.98	312.61	312.54	306.34	312.39	312.65	311.76	313.24	311.8	313.23	313.66	314.45	306.87	312.52	310.08	312.31	311.3	311.43	309.83	311.18	311.31	310.73	310.44	308.23	312.02	312.09	309.75	310.95	314.82	308.36	314.97	311.8	314.09	313.58	310.43	309.08	310.97	311.5	307.91
308.38	309.83	310.13	305.18	308.06	311.98	312.19	311.34	312.78	311.71	311.34	313.44	309.22	308.35	311.02	310.35	310.32	309.63	311.77	310.73	311.41	308.41	310.52	311.93	308.66	310.67	312.16	308.02	311.54	315.14	311.98	310.15	307.7	309.62	312.42	312.3	308.1	309.11	309.87	307.91	308.69	309.3	309.73	311.19	310.24	308.44	312.24	309.65	310.98	314.39
293.95	292.82	293.4	294.36	295.57	296.89	294.63	295.08	294.72	295.9	297.97	299.97	294.48	297.45	293.51	292.62	295.47	293.93	293.1	293.67	293.68	296.9	290.16	295.93	296.73	296.98	292.71	293.84	295.31	295.09	293.5	293.49	292.97	291.6	294.53	294.3	297.04	290.35	295.06	295.25	295.66	292.98	292.98	296.23	293.66	294.41	294.58	293.8	294.1	296.76
292.01	294.18	293.85	293.28	299.36	292.6	294	294.81	295.16	292.19	293.81	294.83	293.68	291.65	296.8	296.42	293.16	295.11	295.33	294.99	294.48	295.44	295.83	294.62	298.29	297.18	292.8	295.74	293.62	298.62	295.09	295.28	293.83	296.93	295.1	294.2	296.3	295.05	290.76	296.85	292.92	293.58	295.54	297.66	294.27	292.37	296.02	296.82	297.98	291.87
295.05	292.02	293.01	294.06	297.76	293.86	294.06	294.21	292.41	292.76	293.76	294.73	297.38	294.53	290.67	292.84	297.56	293.01	291.91	290.19	294.48	289.97	292.67	294.78	290.45	292.25	296.97	294.98	294.15	296.8	294.55	292.09	293.89	294.98	293.57	293.79	295.68	294.7	295.21	294.51	291.97	289.88	293.5	292.23	290.74	289.64	293.56	291.53	293.72	293.66
321.59	316.54	320.14	317.71	317.92	319.75	316.13	321.51	319.21	317.36	319.46	318.5	316.6	318.4	316.87	319.89	318.74	315.26	315.46	318.72	319.06	318.62	317.9	319.12	315.72	316.68	318.45	315.32	320.75	317.51	318.21	316.57	317.51	318.83	318.97	316.31	318.81	317.81	315.18	315.83	314.69	319.34	317.57	322.6	315.73	320.29	318.6	318.08	317.63	320.57
313.64	318.51	312.65	316.12	316.3	310.52	314.89	314.7	314.72	317.4	312.42	315.63	312.74	313.03	314.66	317.08	315.37	312.95	314.92	313.77	314.49	314.56	314.27	318.29	314.52	312.38	314.84	309.83	314.59	316.11	316.58	317.41	314.36	314.44	313.53	310.33	311.3	315.66	316.7	315.3	315.6	315.69	316.85	313.98	312.01	311.78	316.18	315.33	313.57	314.56
317.62	317.54	319.06	317.46	318.51	321.01	319.83	319.2	317.04	317.35	316.73	318.47	318.28	318.74	320.88	319.42	318.01	318.27	317.23	320.29	316.48	319.73	316.11	317.17	319.36	320.09	320.16	321.42	320.65	318.56	318.88	318.21	324.26	318.81	318.68	319.28	316.74	321.16	320.67	319.87	318.24	321.7	321.39	320.24	319.73	320.49	321.67	318.88	320.06	320.18
298.61	300.39	302.48	303.45	305.94	303.5	301.83	302.6	304.76	300.6	302.77	303.71	304.3	306.45	302.57	303.54	301.75	299.83	303.87	304.03	302.43	305.99	302.62	304.7	307.15	303.88	302.45	300.52	303.67	299.03	304.43	303.01	302.62	301.48	300.06	301.93	302.79	302.8	299.44	301.89	303.23	304.82	302.4	300.93	304.05	303.63	301.44	303.46	303.95	305.05
305.69	302.99	306.91	305.43	302.81	302.67	306.5	303.13	306.63	306.5	302.87	303.1	306.16	306.42	299.66	302.94	303.24	303.47	307.55	305.06	304.34	306.07	302.29	303.91	306.74	307.61	304.85	303.79	304.52	305.06	304.07	303.83	302.12	302.95	305.47	303.27	309.33	299.08	306.1	301.48	301	305.11	305.7	304.37	305.69	303.05	305.41	304.64	303.76	304.61
291.78	294.63	295.83	295.58	297.81	296.89	298.96	295.99	294.92	295.29	297.73	296.34	299.45	299.01	296.09	295.06	295.23	299.73	297.05	299.53	301.96	299.84	300.56	295.69	298.24	298.51	298.32	296.33	294.18	296.02	298.34	295.38	301.09	300.96	298.37	297.7	296.81	295.72	295.45	296.13	303	297.64	298.38	296.86	300.37	295.43	299.6	298.56	295.92	296.23
307.29	306.09	308.11	308.85	306.68	307.81	304.74	309.53	307.49	309.38	306.68	306.56	302.33	306.26	307.98	305.48	309.72	305.84	303.99	306.34	308.24	307.2	305.73	305.95	308.22	307.99	301.19	307.57	310.63	310.36	307.01	308.61	306.28	306.53	307.68	306.59	310.72	306.73	308.61	304.92	307.22	303.45	306.78	309.7	309.23	306.84	302.92	309.54	305.77	305.69
327.69	328.87	331.78	327.98	328.95	328.84	325.24	325.97	328.1	329.07	330.69	328.31	328.76	332.12	331.31	327.46	325.6	327.73	328.99	327.26	328.43	330.96	326.97	329.14	326.73	330.93	327.44	330.45	327.28	333.01	329.88	327.98	331.77	332.31	323.69	328.02	330.13	330.99	331.59	331.62	328.47	325.79	325.15	328.35	328.73	328.39	326.27	327.99	330.08	328.76
325.71	325.85	325.09	325.58	325.32	323.84	323.73	324.93	329.09	323.75	326	324.21	322.53	320.87	325.51	325.06	321.26	322.01	323.54	325.1	324.44	324.17	322.58	326.58	324.68	326.33	325.56	324.7	322.81	324.74	325.16	324.48	326.29	321.8	325.68	325	323.78	321.92	323.61	324.41	324.04	319.68	325.64	326.84	324.51	321	324.21	324.51	327.33	325.45
291.85	296.32	292.92	295.18	295.32	294.53	299.89	291.47	292.54	295.66	294.63	295.35	292.15	295.91	295.89	296.58	298.41	292.21	294.85	292.19	293.59	293.62	297.52	295.42	296.06	292.3	291.96	293.43	293.57	291.69	299.07	295.65	293.4	294.48	292.16	295.59	297.3	293.89	293.85	295.41	292.78	296.34	295.91	295.02	291.08	294.38	290.04	295.6	297.45	292.6
318.66	321	315.5	322.84	319.86	317.96	316.65	316.51	319.61	317.36	320.5	319.36	318.19	318.17	321.58	317.67	320.11	318.78	319.63	318.49	318.6	319.9	318.36	319.44	316.81	320.19	319.95	317.91	321.89	323.15	320.74	319.51	318.53	312.64	319.44	319.43	320.04	316.43	318.64	318.24	319.68	318.43	318.14	319.96	320.17	320.66	320.32	319.79	315.17	316.71
299.8	303.84	307.22	302.68	305.18	301.51	306.09	305.37	304.37	301.75	304.74	305.25	303.69	305.88	301.1	300.63	301.39	301.68	303.29	301.65	302.81	302.97	303.51	301.02	304.26	301.43	301.24	301.86	306.63	304.74	303.11	303	306.15	302.77	303.09	300.09	300.05	302.12	303.01	303.16	302.81	303.12	302.51	304.3	305.63	301.44	302.83	300.78	298.89	302.85
307.14	302.84	304.36	305.17	305.93	303.36	303.08	305.58	301.33	303.14	303.36	307.72	304.15	306.78	304.28	306.38	304.43	305.89	306.88	301.75	309.09	312.9	302.69	302.62	305.01	303.76	304.42	307.04	306.39	304.62	303.49	305.61	305.6	305.87	305.31	301.65	305.35	301.7	302.17	305.21	302.44	308.47	306.16	307.53	303.48	305.84	307.47	309.22	304.18	303.56
324.31	332.09	324.98	327.58	327.05	327.29	324.28	329.67	326.84	329	333.93	324.98	326.26	326.06	328.7	328.44	328.19	327.6	327.54	328.29	328.43	330.13	328.67	327.53	325.01	327.31	325.65	323.43	323.31	329.2	327.24	329.98	328.06	327.48	332.38	325.94	327.36	326.35	333.7	332.39	328.13	324.53	327.3	329.1	327.6	329.94	330.42	328.34	332.07	327.65
319.45	320.13	317.15	317.57	314.85	314.7	318.1	320.66	320.14	318.6	320.57	317.9	321.36	316.71	318.43	319.81	317.9	322.23	319.25	313.3	318.85	319.84	317.84	321.55	317.94	321.92	321.46	315.52	317.5	317.81	319.42	316.23	316.28	320.09	318.38	317.43	315.06	317.74	317.09	317.73	319.78	317.54	316.99	316.38	321.01	316.38	317.72	318.25	318.68	315.79
306.02	301.61	305.99	302.98	303.57	307.29	301.66	301.34	305.07	307.1	303.72	307.05	302.92	305.25	303.89	305.22	304.57	309.42	306.4	303.65	308.09	303.96	306.9	303.8	304.29	305.98	307.08	303.98	300.44	306.01	307.7	306.51	306.35	306.25	305.76	306.16	307.84	306.7	305.35	307.17	305.91	308.12	306.4	308.95	308.52	306.94	305.68	304.24	305.72	301.86
305.77	308.18	304.42	304.01	307.01	308.45	305.46	304.22	306.82	306.38	306.85	305.7	306.6	308.4	305.53	308.86	307.31	307.22	306.66	305.63	304.39	306.14	304.56	303.61	303.34	309.1	307.8	308.6	307.39	302.87	306.07	305.25	304.19	303.97	309.82	304.13	307.22	302.79	303.9	307.43	305.39	305.59	304.45	304.07	303.86	307.95	308.4	308.9	301.53	307.96
309.48	306.56	310.04	311.72	310.12	311.18	307.73	312.45	309.17	306.98	308.09	309.27	307.09	308.63	308.1	308.71	311.15	308.18	308.77	307.54	304.4	306.53	306.27	309.35	307.58	307.52	312.78	310.48	308.81	308.58	307.13	305.43	307.21	309.56	308.9	309.51	311.96	308.34	313.76	308.47	307.57	313.74	308.24	308.22	306.77	309.35	309.74	310.52	308.71	309.23
321.04	322.79	322.65	325.08	326.14	324.1	324.68	323.73	321.38	325.49	325.13	323.95	322.54	323.63	326.62	327.6	322.95	323.69	326.05	319.92	325.14	324.65	322.29	323.1	327.64	321.76	325.62	327.6	325.82	324.22	322.05	325.24	324.68	324.14	323.47	324.24	324.28	322.3	323.13	322.03	327.26	323.29	323.22	322.76	323.58	323.06	325.7	324.39	326.78	323.23
307.67	312.5	302.94	307.78	306.02	305.17	311.19	307.09	310.87	304.41	308.79	307.51	309.64	303.25	305.72	302.65	307.25	307.23	310.43	308.09	309.06	304.5	308.14	309.51	308.57	307.56	305.5	306.07	309.8	303.87	309.39	308.62	307.43	307.84	309.99	308.12	306.38	305.23	306.98	307.19	305.78	309.39	306.64	309.97	307.55	306.6	306.56	307.56	311.31	306.8
299.72	303.69	303.65	303.84	305.56	300.48	302.84	302.49	297.83	302.07	302.41	302.91	300.82	301.43	302.88	300.03	303.11	302.38	301.42	303.14	301.25	302.24	302.66	302.91	298.55	304.16	302.47	302.88	302.15	300.44	301.4	304.45	303.08	301.54	305.21	301.38	299.95	307.16	304.32	302.66	301.2	301.97	301.8	306.01	300.81	302.02	304.72	303.65	305.85	302.54
304.22	305.43	302.87	306.62	306.42	306.39	307.25	311.76	307.35	308.49	304.65	308.66	305.37	306.6	307.34	308.94	305.71	306.49	307.63	307.51	302.21	305.94	302.43	305.53	303.85	306.87	305.66	302.87	305.55	306.4	305.7	306.46	304.9	308.06	303.55	311.48	305.2	308.23	307.36	307.71	308.71	303.77	304.04	303.33	310.34	306.39	306.91	305.41	304.37	304.52
327.89	327.46	326.82	327	329.03	329.3	329.39	329.53	326.68	324.04	327.92	327.16	329.89	326.47	325.65	328.3	327.08	324.96	325.42	327.45	328.35	329.13	327.82	325.29	331.74	327.74	329.27	327.27	327.1	326.09	325.99	323.02	330.44	324.32	328.74	324.69	326.8	329.21	327.19	327.66	329.54	326.03	331.64	326.64	330.38	328.42	331.4	328.43	326.21	328.13
311.68	312.7	315.28	317.76	315.65	310.4	310.75	309.73	313.33	310.46	312.99	310.4	312.55	313.29	308.66	312.05	311.81	312.56	312.37	313.75	312.85	310.03	316.54	311.76	314.71	314.76	313.58	312.5	309.61	309.11	311.16	311.83	313.6	314.04	312.74	315.31	313.33	313.23	318.44	308.03	311.29	310.22	316.42	312.38	315.08	311.86	310.01	311.43	306.62	312.36
327.26	322.49	327.9	323.75	327.39	326.51	326.43	324.53	325	325.57	324.17	324.95	325.15	322.83	323.21	325.34	324.72	323.68	323.95	323.63	326.34	325.69	324.65	328.34	322.22	322.97	324.3	323.68	325.41	325.2	325.47	326.71	324.55	324.21	327.19	323.74	323.68	326.52	323.01	328.02	325.84	321.63	322.31	324.46	327.76	322.19	325.37	324.09	324.36	327.23
289.9	293.37	295.53	293.57	294.25	290.8	295.47	292.38	294.26	291.08	289.81	295.66	295.21	292.99	293.05	295.42	296.01	295.36	296.7	294.45	290.74	292.21	291.44	296.37	292.04	292	293.17	296.2	292.68	292.37	291.62	297.01	295.42	295.27	294.37	291.42	293.25	295.7	293.18	291	295.25	293.27	293.34	293.38	290.9	293.05	295.7	293.95	294.84	295.21
325.82	328.25	325.31	327.02	325.55	326.38	326.02	326.77	325.28	327.12	327.43	328.6	326.52	327.89	323.77	328.13	325.59	328.92	325.05	327.88	325.84	325.56	327.82	327.98	328.67	323.32	326.05	327.43	325.27	325.92	327.42	326.43	327.46	328.04	323	327.61	327.2	329.65	327.72	326.58	326.92	328.96	323.65	327.38	324.67	326.21	331.33	324.78	327.65	325.11
310.81	312.64	312.58	309.22	314	312.21	308.39	313.75	312.3	315.66	312.85	311.68	315.01	315.54	312.77	316.21	313.19	316.54	313.23	311.94	310.22	310.57	311.94	312.37	315.06	309.85	313.94	308.73	314.01	312.45	313.06	313.04	313.16	314.75	315.56	310.77	313.67	311.75	311.02	315.49	313.72	315.05	313.64	310.43	309.95	312.9	310.29	315.95	312.2	317.46
309.13	307.78	310.4	309.53	310.88	310.98	308.59	308.16	312.3	308.24	311.03	310.32	309.2	306.72	311.68	308.12	308.35	310.67	307.69	306.46	305.41	309.8	307.34	307.98	306.81	308.66	309.6	310.3	306.52	310.64	309.82	307.78	307.41	308.57	309.81	308.54	308.53	309.73	311.87	311.8	311.5	310.59	309.52	311.91	305.28	304.55	306.99	309.69	306.7	305.92
298.11	301.05	301.28	302.71	301.7	296.6	300.76	297.65	298.11	299.86	296.1	297.44	296.85	300.46	302.59	299.82	298.92	297.49	297.1	302.26	303.99	298.86	296.02	299.01	299.78	300.52	298.16	300.68	302.82	303.2	297.54	296.92	301.11	298.06	299.93	299.33	300.03	300.67	300.6	299.46	299.86	300.29	297.76	298.97	298.98	296.84	303.08	298.43	298.79	300.19
312.59	317.28	315.18	313.59	318.42	312.68	313.17	315.6	314.87	313.02	313.88	314.68	318.04	314.96	312.51	310.49	313	316.45	309.54	317.09	312.99	316.36	318.2	315	317.17	316.77	317.73	313.42	313.57	315.38	310.8	313.93	316.25	317	313.43	315.21	312.74	316.75	314.99	318.81	316.08	317.16	315.48	312.7	316.69	318.31	314.59	316.52	314.22	316.99
315.74	320.52	314.49	319.89	315.4	311.22	316.29	312.7	315.14	316.15	314.12	315.71	315.92	318.05	317.05	316.49	316.86	312.53	317.03	316.88	318.75	313.69	317.65	316.49	317.22	315.85	314.7	316.9	318.17	315.76	314.28	314.31	317.26	315.66	317.27	314.46	313.73	311.71	315.39	315.89	316.96	313.61	315.84	315.53	315.31	319.04	319.8	316.6	318.54	318.35
305.55	305.58	303.38	306.06	306.46	302.95	301.89	303.81	300.02	303.88	304.61	306.33	303.6	309.09	304.64	303.29	304.18	305.12	306.99	307.3	305.99	304.09	300.7	302.31	300.87	309.19	304.56	306.59	303.15	303.88	304.01	302.46	301.42	303.64	304.24	306.08	305.8	305.85	302.03	301.33	305.48	306.63	303.79	302.55	304.11	304.34	304.72	307.04	303.57	301.38
293.48	294.25	295.19	293.88	294.99	294.18	294.54	295.54	296.06	293.37	295.71	294.72	291.52	293.89	296.91	293.31	295.85	294.74	295.49	294.63	297.91	295.03	295.15	296.97	294.28	295.52	294.88	292.73	295.82	297.64	296.91	295.41	293.26	297.74	294.44	295.82	293.23	294.87	294.31	294.05	294.01	293.41	294.95	296.55	296.93	290.17	294.94	293.18	296.9	295.64
313.88	318.6	315.06	313.68	313.93	313.12	314.15	315.31	315.61	315.26	314.27	313.29	312.25	310.19	313.81	313.3	315.17	314.55	314.44	313.55	311.27	318.01	315.51	318.56	318.38	318.46	312.11	315.09	316.07	315.71	314	313.23	318.77	313.56	315.76	314.18	315.15	314.79	313.35	314.33	316.32	317.96	313.36	313.4	316.37	313.34	315.48	314.89	314.1	315.26
313.4	312.29	307.83	311.08	312.21	311.27	315.04	309.75	313.31	313.17	310.4	311.69	313	313.94	309.41	316.42	314.54	313.46	311.62	312.84	311.08	312.98	311.14	312.03	312.97	315.28	314.77	308.73	313.54	313.36	315.23	310.96	310.04	313.73	312.16	311.45	314.32	310.6	312.7	310.7	312.31	315.28	315.03	312.91	313.37	312.53	312.94	311.78	313.76	312
304.95	305.18	304.66	304.61	301.85	305.64	304.46	305.86	307.85	304.56	308.23	302.57	306.37	303.36	308.21	305.81	308.13	307.51	305.48	306.68	305.85	307.93	306.16	307.16	308.07	304.26	305.46	304.32	303.65	306.75	307.46	302.26	306.07	307.07	307.64	305.74	307.48	307.81	307.35	310.61	308.16	306.66	306.5	307.11	298.94	308.71	306.32	302.19	306.46	303.96
315.34	312.8	313.49	317.27	315.38	316.33	315.58	314.87	315.08	320.26	312.84	315.04	314.31	313.69	317.6	316.11	314.28	316.58	314.88	313.23	313.04	312.97	317.03	315.16	315.9	312.8	313.21	317.86	315.94	317.27	316.41	313.51	314.93	313.22	314.79	313.9	316.85	313.68	316.77	314.3	314.64	316.96	314.97	318.11	311.22	315.48	314.85	315.68	314.74	315.43
312.68	314.2	309.97	314.16	313.3	308.97	313.9	311.28	310.65	312.28	316.33	316.08	310.87	311.91	314.15	314.46	313.27	312.83	312.01	315.09	309.84	311.53	311.01	315.49	314.19	311.51	314.58	312.71	311.36	314.33	318.63	315.95	314.06	313.04	311.56	307.95	311.95	312.16	309.48	311.65	314.64	313.36	309.46	314.96	314.52	311.92	308.79	313.34	315.56	312.86
291.8	296.95	293.89	294.67	294.46	295.87	292.21	293.99	296.61	296.73	295.6	292.93	294.34	292.87	292.33	294.47	294.13	296	294.75	295.5	295.48	293.35	297.53	292.16	293.42	296.06	297.39	297.69	291.57	296.71	295.32	299.56	295.48	294.29	296.5	296.49	294.46	294.1	297.39	296.21	293.63	293.57	295.74	293.67	299.27	294.79	294.42	295	298.05	295.65
308.93	310.85	307.18	306.92	310.43	309.88	313.31	306.35	308.74	308.88	309.22	311	309.21	311.4	313.56	306.26	310.68	310.45	308.42	309.05	309.3	306.09	304.3	308.35	310.98	306.89	309.37	307.06	308.02	310.09	307.85	308.63	305.31	307.93	309.69	310.2	308.24	308.18	309.22	308.08	312.29	308.72	307.65	310.96	307.08	309.77	305.78	310.12	304.23	312.4
295.83	294.7	295.21	302.02	295.18	294.87	297.8	297.64	295.21	294.62	293.38	293.8	293.19	297.68	298.26	295.08	295.12	296.31	297.72	295.59	295.24	294.45	296.24	298.34	296.28	296.98	293.72	293.98	294.27	291.62	292.61	295.72	294.22	295.75	294.02	296.45	294.19	294.21	296.62	297.58	294.61	298.2	294.82	297.77	300.47	295.79	294.73	292.29	296.6	295.09
309.43	313.48	311.33	314.26	312.91	311.1	310.91	313.48	312.06	309.41	313.79	310.42	313.16	310.9	314.41	312.7	314.56	311.15	308.85	311.73	310.8	313.3	312.8	312.55	311.28	313.2	311.19	311.95	311.22	315.75	313.42	310.27	313.28	315.95	310.5	313.61	315.97	310.92	311.31	311.88	310.93	317.3	314.46	310.13	317.01	315.06	310.89	312.49	313.63	311.2
300.06	299.07	301.24	297.15	299.02	302.07	300.28	302.75	302.86	298.63	301.16	300.89	297.57	301.31	298.09	295.75	299.24	299.53	298.45	302.44	299.63	298.65	302.19	299.54	299.16	296.77	297.84	298.52	298.44	301.25	298.92	301.44	297.66	300.47	298.89	301.52	302.21	299.35	300.94	298.21	301.91	297.67	301.69	297.01	301.3	297.13	300.17	298.64	298.6	300.58
302.33	306.96	300.05	303.17	303.39	302.62	303.68	303.78	306.85	304.61	303.79	304.55	301.05	302.55	301.31	307.59	304.05	305.32	304.02	303.54	308.18	303.31	306.28	304.52	301.83	303.78	304.07	306.04	303.29	300.33	305	301.45	302.38	302.74	306.68	306.26	305.3	303.74	305.1	302.85	303.72	304.65	302.86	307.03	303.62	302.11	305.37	302.83	302.77	307.83
305.12	301.24	301.62	298.31	297.92	299.57	300.71	300.31	301.46	299.72	298.12	300.3	301.83	302.43	296.61	300.41	303.14	295.4	300.16	303.63	301.46	294.42	298.64	298.63	300.02	299.72	298.7	298.57	303.97	302.3	298.85	305.47	298.83	299.6	296.95	299.28	300.39	301.16	302.92	298.34	295.14	303.22	298.93	302.68	299.23	300.15	301.56	295.19	297.92	300.7
304.66	301.99	305.75	302.78	304.21	304.72	299.39	301.58	302.82	302.33	301.76	305.44	307.13	305.21	299.12	303.19	302.98	300.91	306.33	304.3	301.59	306.32	303.02	305.85	301.44	300.75	304.59	303.49	305.49	303.42	304.6	303.74	305.29	305.56	303.37	304.12	304.89	302.36	302.21	304.29	301.07	304.22	303.18	302.91	303.68	303.9	303.99	301.4	301.98	299.86
318.58	317.67	320.2	321.03	317.54	322.38	318.34	317.83	321.03	317.9	317.46	316.38	321.29	318.81	319.32	324.11	319.35	317.92	321.83	317.61	314.19	319.74	320.75	319.41	320.73	320.4	321.03	318.12	319.88	319.22	319.33	317.7	316.23	315.96	318.74	319.53	320.77	320.48	317.72	319.08	322.53	321.61	318.65	318.41	314.58	317.74	319.15	319.51	318.52	319.97
310.45	313.21	313.12	309.1	314.59	311.07	311.52	309.17	309.66	314.47	310.56	310.68	308.9	313.45	310.71	312.89	310.52	313.05	311.71	311.64	309.42	312.04	312.08	311.65	310.36	310.94	310.87	314.89	310.26	309.57	307.02	311.87	311.92	313.27	311.67	312.05	312.14	313.65	307.94	314.25	310.59	308.71	308.46	312.45	311.35	308.86	313.5	311.07	311.56	313.05
311.82	310.75	314.92	310.44	316.17	312.32	314.7	313.23	312.49	310.61	314.2	313.24	316.07	314.19	314.05	314.63	310.7	314.68	314.97	315.89	315.52	313.87	313.24	314.1	314.44	309.69	310.87	314.98	308.91	316.64	316.38	316.96	314.01	313.19	312.53	313.45	316.67	310.57	310.45	312	312.1	314.92	314.94	311.26	314.11	314.93	315.02	311.07	311.92	313.23
317.89	313.27	311.47	314.16	311.33	313.25	312.27	314.45	311.03	310.73	313.57	312.1	311.58	311.57	316.03	312.12	316.78	311.39	313.56	314.61	313.9	315.73	315.67	311.33	313.39	310.9	310.46	311.76	314.56	313.87	313.85	311.43	312.53	314.62	312.51	310.77	312.14	311.4	314.14	311.82	313.02	314.5	311.82	310.29	314.47	313.96	312.15	312.83	315.71	312.28
310.06	309.68	310.55	312.23	311.52	309.7	313.08	312.94	308.54	313.82	309.87	311.15	312.11	309.72	312.44	311.66	310.32	310.08	309.51	311.54	306.51	311.6	309.17	311.11	310.64	308.87	309.64	310.06	310.73	309.85	310.59	310.43	310.5	310.44	311.51	310.85	311.95	309.41	309.35	307.15	313.74	310.89	310.98	308.87	308.93	311.31	311.92	309.71	313.91	309.99
316.53	313.51	316.64	316.61	317.48	314.47	314.1	313.61	317.75	315.61	316.31	316.16	314.39	315.02	315.32	318.1	314.27	321.13	318.82	316.37	312.45	315.36	315.07	317.1	318.78	316.71	315.61	316.05	321.81	314.1	316.52	316.65	315.05	314	316.93	314.36	314.43	314.66	318.02	315.43	315.48	312.88	315.71	319.89	315.99	318.28	315.15	316.4	317.44	315.78
328.84	327.55	330.41	327.17	329.77	324.77	329.79	326.73	327.91	324.26	328.46	325.11	327.71	324.55	326.86	331.85	327.06	329.1	325.78	325.02	328.59	329.02	328.11	325.08	325.44	324.67	329.62	328.47	330.51	329.8	330.05	326.37	328.95	330.79	330.07	320.77	324.78	328.34	329.85	326.62	329.27	323.93	330.82	327.47	327.91	325.61	330.3	329.02	326.55	325.97
305.22	302.03	300.44	301.34	302.95	302.92	298.62	303.12	302.28	299.06	304.23	301.63	301.34	298.2	304.19	299.58	300.24	304.02	299.96	298.01	299.41	302	298.54	304.14	302.8	299.91	302.8	300.8	301.1	299.89	299.36	298.67	302.34	299.27	303.86	298.18	301.87	299.41	296.82	296.79	301.37	297.39	300.57	300.91	300.73	302.59	299.95	303.41	301.52	299.34
321.87	326.41	324.09	322.5	322.88	325.34	322.33	325.65	327.27	325.93	320.62	323.12	325.28	323.64	323.53	323.99	323.96	326.53	324.23	325.86	325.13	323.81	326.49	324.39	326.38	325.71	324.19	324.82	326.53	323.08	324.57	323.96	322.86	317.72	326.45	321.5	323.64	325.94	328.63	326.13	327.5	327.07	328.05	323.29	325.41	325.07	326.48	325.43	321.58	324.24
305.91	307.01	306.02	307.55	312.18	306.23	305.64	307.78	307.08	308.43	306.18	307.83	310.31	307.63	309.12	305.9	309.49	305.73	308.05	305.85	307.01	306.52	307.69	302.99	304.38	309.3	309.47	308.3	304.91	309.35	308.61	309.01	306.93	305.86	303.86	306.64	308.83	309.63	310.23	307.35	306.52	307.87	306.18	304.34	306.41	306.19	306.9	305.85	304.81	308.22
314.44	313.99	315.44	313.07	315.04	314.03	311.66	310.96	315.61	315.02	312.04	314.23	315.73	314.68	314.16	312.32	312.77	315.37	313.04	313.61	314.62	312.94	315.41	313.4	312.96	314.51	312.24	314.14	312.19	314.05	314.64	316.31	317.62	316.01	313.35	316.49	313.46	310.4	314.74	317.34	314.62	315.37	316.55	315.23	311.95	312.31	318.36	316.72	314.97	313.95
311.31	309.78	307.79	308.85	308.08	309.66	312.34	308.45	309.05	312.05	309.07	312.51	307.71	310.66	307.77	309.44	311.17	308.55	306.69	311.19	309.13	311.65	312.99	308.44	307.05	307.75	305.53	307.39	308.46	307.92	308.01	310.9	310.9	310.81	310.59	310.39	308.82	311.23	313.28	308.96	313.71	309.1	310.26	311.13	305.02	311.87	311.92	308.88	307.69	306.88
311.91	314.27	312.93	313.34	312.62	311.87	317.68	311.3	310.51	311.43	314.04	311.59	311.97	312.82	311.43	315.01	310.36	311.87	312.97	311.65	311.2	315.33	313.49	312.65	310.51	313.8	309.84	310.82	312.9	313.72	312.83	313.81	310.5	311.2	312.47	317.91	312.23	314.46	314.89	312.6	310.21	313.91	313.38	311.97	313.11	309.7	312.75	313.44	312.55	312.94
310.13	309.89	306.3	309.96	311.04	306.61	309.37	310.8	311	311.4	308.97	310.31	310.09	310.64	307.16	309.39	310.25	308.58	308.04	308.92	313.81	310.72	308.85	309.56	309.83	308.87	311.14	309.17	309.95	308.98	310.16	309.06	308.55	310.68	309.01	310.31	308.97	311.77	308.28	310.08	311.39	311.14	306.07	311.18	313.37	313.49	311.48	307.48	310.38	306.45
307.38	304.76	303.94	303.08	299.15	304.72	306.11	305.44	299.71	304.38	305.01	305.65	302.42	307.38	302.97	298.97	305.95	302.24	303.49	305.75	305.99	303.04	304.7	303.49	305.65	307.61	302.79	307.42	303.66	302.83	301.73	302.04	300.31	301.8	300.86	303.07	302.88	300.84	304.1	304.62	301.62	305.1	304.26	301.52	305.61	305.12	300.01	303.93	304.52	303.86
325.33	328.19	323.88	326.16	326.34	324.13	326.04	325.46	324.77	322.48	324.92	323.53	322.63	327.59	322.7	321.65	322.97	324.56	322.39	326.75	326.8	327.76	325.56	322.61	324.05	325.08	324.96	326.9	328.72	325.54	327.8	327.01	324.41	323.79	326.72	325.76	323.28	326.35	324.08	327.03	327.05	323.83	325.56	327.9	325.52	321.62	328.4	319.7	324.06	322.17
310.31	315.51	312.77	312.92	314.28	312.91	313.44	312.22	313.05	312	315.87	311.19	311.49	314.36	312.89	314.76	312.28	314.5	314.45	318.24	316.28	312.34	315.57	308.98	314.24	316.52	313.4	314.57	312.97	314.29	310.68	315.05	312.35	313.66	315.26	311.02	317.26	312.96	313.06	314.12	311.87	314.53	314.04	310.88	312.01	312.58	314.49	313.97	314.73	311.72
302.96	304.07	305.55	302.7	304	300.95	304.55	304.02	301.81	301.48	303.38	304.6	305.58	304.62	303.49	302.2	305.48	305.38	304.29	305.05	306.46	306.57	306.3	307.28	300.71	301.02	303.93	304.47	304.29	305	307.57	305.22	306.49	301.78	302.71	304.41	304.18	304.23	305.35	305.42	307.49	305.13	302.63	302.04	303.31	305.94	303.8	304.12	306.3	303.49
315.49	310.7	311.89	316.83	312.45	314.31	310.13	312.75	314.38	310.53	311.94	311.13	311.43	310.9	311.63	312.57	315.58	310.15	309.92	311.83	316.27	310.62	308.7	313.3	309.04	316.4	310.48	310.3	310.93	310.18	313.15	311.25	312.76	311.58	311.75	311.81	313.48	312.23	312.81	313.92	310.97	308.96	314.61	311.39	309.57	310.55	315.22	314.89	313.95	309.38
315.51	319.39	317.08	314.23	318.24	313.86	316.69	314	316.21	318.45	313.61	317.74	314.54	312.97	316.58	315.9	317.5	318.42	319.83	318.13	319.18	315.11	313.06	317.66	317.94	316.99	316.02	319.54	316.81	317.42	320.69	321.31	315.63	318.76	315.85	315.13	319.63	315.64	317.92	313.87	315.5	318.46	314	316.6	319.67	318.26	317.26	314.9	316.66	318.84
318.8	318.69	314.29	317.66	315.44	321.14	313.23	317.15	319.95	317.54	318.6	317.83	317.68	318.95	323.07	315.2	319.33	320.88	317.04	317.19	318.31	321.6	321.38	317.45	316.75	317.27	315.82	318.78	317.71	320.05	317.83	314.35	315.57	317.21	317.48	318.55	319.73	317.43	315.27	317.93	318.92	319.33	317.82	319.99	319.39	317.34	320.25	317.58	321.16	315.35
311.28	312.88	312.97	311.03	313.08	313.98	316.55	314.14	314.4	314.47	312.56	315.53	312.46	315.53	313.13	313.94	314.01	316.94	312.03	314.25	314.5	312.96	312.51	311.81	315.2	313.64	311.57	308.86	311.57	313.03	314.1	309.07	312.21	315.1	309.8	313.84	310.89	310.69	314.74	314.7	313.37	315.21	314.48	312.82	316	314.54	311.7	312.19	311.95	311.36
304.13	304.7	301.34	303.96	305.69	301.06	303.01	301.45	304.48	305.27	304.55	301.35	307.98	303.99	301.9	303.17	301.78	303.58	300.03	302.39	308.61	304.4	302.7	301.1	304.36	302.63	298.85	302.89	303.15	304.89	303.71	303.61	304.17	303.33	304.42	301.86	306.21	308.6	307.21	301.73	302.94	303.87	303.19	303.09	306.5	302.32	303.99	302.1	306.24	304.08
313.59	316.71	316.41	315.93	316.5	315.2	316.96	316.54	311.96	316.81	314.78	316.41	319.13	316.81	318.76	312.11	313.7	316.14	312.39	314.41	318.02	318.94	313.84	318.37	317.51	311.63	313.4	316.69	313.24	318.84	316.05	311.59	315.15	313.32	318.68	314.51	316.98	316.66	317.8	319.76	310.52	319.39	313.17	312.65	319.23	315.68	313.55	314.22	315.34	318.96
313.14	314.91	310.52	310.57	314.68	311.54	315.23	309.64	310.14	313.27	315.33	312.77	308.99	312.81	311.66	315.33	308.61	313.18	318.1	310.39	313.52	310.68	313.25	315.97	311.68	314.04	312.46	309.91	310.26	316.01	316	313.64	314.66	317.44	311.99	310.01	309.52	318.35	315.02	311.82	313.47	312.68	313.25	314.72	311	312.06	313.74	313.18	311.99	310.32
326.3	325.12	328.97	328.04	330.99	325.28	326.05	327.19	327.7	327.06	326.75	327.9	325.04	327.3	328.17	327.38	326.01	324.67	327.95	327.18	328.23	325.6	327.59	328.46	327.69	328.24	325.1	325.14	325.25	328.48	328.65	329.38	327.03	328.12	329.66	328.55	324.33	327.68	330.45	332.48	325.74	332.82	330.65	330.76	327.31	325.72	327.26	325.53	326.64	327.68
323.36	329.02	330.62	324.2	324.64	327.45	326.22	324.96	327.06	326.19	327.98	329.66	329.06	327.68	327.94	328.56	328.61	329.78	329.47	328.88	328.51	326.56	330.93	327.75	327.76	327.1	326.66	328.53	329.68	327.04	327.93	326.06	328.83	326.33	328.06	327.03	327.31	326.53	328.14	328.03	330.49	329.87	327.09	326.41	327.27	325.77	327.25	330.93	328.62	328.25
318.89	317.36	312.76	318.45	321.34	317.44	319.02	317.69	319.67	320.72	319.47	319.06	318.27	321.22	317.21	318.76	319.88	315.49	317.55	320.39	318.4	316.32	317.86	317.5	316.8	317.83	318.46	316.23	317.45	318.32	319.32	320.22	317.87	316.63	314.58	315.88	317.66	316.75	314.82	318.38	315.31	317.34	317.19	314.6	319.1	321.75	318.14	319	315.66	318.43
301.62	309.68	304.03	304.11	303.19	303.39	305.74	302.05	303.25	300.33	302.87	303.94	305.48	305.78	304.54	306.41	304.36	303.19	303.67	305.02	302.04	304.01	304.98	304.68	302.89	306.93	306.82	301.8	303.66	303.75	302.17	303.25	302.8	309.18	304.43	305.43	305.71	303.46	306.43	308.66	307.13	306.49	303.59	304.51	301.28	302.88	305.22	304.23	303.61	300.8
311.83	313.64	316.18	312.16	312.6	310.94	314.15	311.32	313.49	310.44	313.14	313.35	312.2	317.59	312.66	312.99	311.14	311.51	317.7	312.52	311.88	309.4	310.97	314.43	312.16	312.74	318.42	312.69	311.25	315.46	313.86	310.51	311.76	317.52	313.67	313.45	314.2	313.84	312.63	311.73	314.85	314.45	313.23	313.66	316.7	311.94	318.58	313.62	312.92	313.6
310.69	314.53	314.12	312.44	314.21	308.6	310.55	313.43	312.88	312.7	311.6	310.54	311.2	310.28	308.72	312.62	310.37	310.14	310.46	313.29	311.93	310.59	310.49	308.23	312.65	313.57	310.3	312.67	308.97	308.9	309.64	310.34	311.94	311.21	311.73	312.46	313.47	311.93	313.04	312.01	309.98	312.03	312.85	312.26	310.33	309.68	312.2	312.53	313.73	309.39
305.47	307.83	308.02	307.79	307.15	309.44	307.98	307.47	309.74	307.19	307.64	306.21	307.15	306.94	306.12	308.98	311.42	308.18	305.93	307.83	310.27	306.19	303.22	309.15	309.26	306.94	307.16	305.58	305.33	305.11	308.51	305.71	302.34	306.81	307.76	305.67	308.75	310.19	304.7	308.72	308.77	306.78	307.42	304.46	302.27	308.61	305.01	306.3	309.46	305.77
304.81	302.64	301.82	303.37	304.06	305.77	301.98	302.51	305.25	301.37	301.79	300.34	305.39	300.47	303.13	299.85	304.87	302.96	301.97	303.3	298.63	301.91	303.79	300.54	300.96	302.34	301.7	299.61	303.63	303.48	300.44	303.35	303.66	303.48	305.32	299.82	301.35	303.05	304.34	303.12	302.21	305.05	301.99	301.32	303.71	303.38	300.51	299.67	303.33	304.48
305.49	302.9	305.86	303.93	302.8	303.55	304.64	304.08	301.85	305.43	302.18	300.15	303.13	304.74	302.35	304.85	303.17	302.91	302.91	301.98	303.86	301.8	308.29	305.16	302.93	302.63	305.69	306.27	302.22	303.34	305.97	302.96	304.12	304.56	301.39	300.67	298.82	305.42	303.44	305.42	302.84	301.62	303.92	303.74	297.85	303.85	300.29	304.31	303.42	302.11
315.82	316.11	314.91	313.71	314.97	314.29	315.54	315.98	311.87	312.34	313.97	318.18	316.57	313.12	312.81	313.66	315.61	315.27	313.04	314.68	313.9	314.99	314.96	317.15	316.95	312.97	316.13	311.35	315.85	315.71	314.49	315.75	315.81	311.91	312.65	313.58	315.71	313.5	317.36	313.36	317.2	316.17	314.15	317.47	313.81	316.39	318.11	317.4	313.06	314.9
301.88	303.25	304.78	308.2	303.67	305.04	305.21	301.41	303.95	303.82	304.1	307.64	305.99	304.42	304.19	302.99	304.65	300.68	308.6	307.27	303.06	306.22	306.22	301.87	303.62	311.22	302.17	301.84	303.66	303.38	306.06	304.84	304.96	305.61	302.48	302.48	305.44	307.23	302.51	305.06	305.57	301.2	305.84	302.44	308.25	306.44	306.53	307	303.04	303.76
314.6	311.07	310.1	316.14	314.74	313.29	314.59	314.89	314.14	314.55	314.77	315.52	312.2	308.52	310.02	313.53	311.02	311.85	315.98	313.53	311.24	312.93	313.69	311.68	310.63	311.69	310.3	310.93	312.16	312.32	311.61	312.75	314.27	311.43	315.7	314.17	313.59	311.61	313.24	315.47	314.25	314.55	310.12	310.87	313.31	309.61	315.05	315.2	315.64	311.23
300.21	304.19	299.12	298.31	298.55	299.03	298.91	298.9	299.15	296.65	296.44	301.83	297.38	297.82	301.07	299.73	301.5	301.28	299.63	300.59	303.83	302.12	296.52	299.71	302.1	296.92	304.48	303.12	302.63	301.1	300.08	301.31	300.35	297.14	297.84	297.73	299.19	298.79	303.17	298.06	299.75	299.7	299.7	304.41	300.14	302.22	302.52	298.41	300.22	299.73
320.19	317.72	318.31	321.36	319.59	320.07	318.02	322.51	323.72	318.28	316.45	322.22	321.32	318.98	316.87	318.85	318.74	320.13	319.43	313.59	320.34	316.43	320.14	316.38	317.88	322.44	317.61	318.97	314.51	319.39	320.8	317.12	324.16	320.05	322.24	321.03	318.19	319.53	320.9	319.76	319.17	316.56	320.12	316.38	323.56	318.91	318.07	319.43	313.89	318.32
296.38	291.46	292.7	293.52	294.46	292.75	292.12	296.05	294.63	293.9	291.87	296.36	291.8	294.94	295.49	294.85	291.17	291.69	291.54	292.98	292.04	292.14	293.53	293.02	297.23	296.69	294.9	291.8	292.42	295.54	296.75	294.15	295.8	293.43	296.88	293	294.49	295.21	294.24	291.15	295.24	298.04	292.31	295.95	295.77	292.96	292.71	293.79	295.93	297.01
302.96	304.44	307.6	303.73	301.09	302.13	300.97	305.57	304.82	306.36	302.22	305.88	303.89	308.12	306.16	303.39	306.21	306.81	303.53	306.65	303.37	307.89	303.28	307.42	303.19	303.52	305.96	307.01	307.32	307.49	303.44	304.91	305.76	307.35	304.4	307.3	302.65	303.02	302.69	302.93	304.29	305.08	303.34	305.03	305.23	306.39	304.42	304.71	305.79	305.19
309.8	308.44	306.88	305.68	304.59	309.54	307.27	306.23	306.07	303.71	309.34	309.2	307.95	308.22	309.29	307.78	304.92	304.52	308.73	303.33	304.26	305.32	306.34	306.83	305.92	303.77	304.83	305.25	305	304.81	302.86	301.14	308.98	304.82	308.31	302.37	305.28	307.63	306.85	303.79	307.03	306.23	305.57	309.45	304.28	307.55	308.97	305.58	309	307.6
313.45	311.78	312.63	310.2	315.62	314.99	311.31	311.69	311	313.1	311.76	316.29	312.13	312.79	315.34	313.32	312.86	313.68	311.41	312.95	315.91	313.38	315.35	313.09	310.77	312.76	310.34	312.03	312.79	314.41	311.98	311.9	315.25	312.42	316.45	312.08	312.19	314.88	313.04	311.24	313.97	313.26	316.33	312.04	312.41	313.85	312.85	309.71	310.43	315.18
304.87	305.67	302.33	302.42	303.7	302.48	306.55	303.67	305.35	304.91	306.51	305.98	303.14	306.24	305.5	303.26	305.18	307.42	306.98	305.38	303.07	304.67	304.6	304.93	302.16	302.95	301.42	306.72	303.24	302.9	305.16	305.83	306.44	300.03	306.12	302.22	306.23	302.7	305.27	302.87	302.74	307.55	303.26	303.23	306.9	304.72	303.67	302.94	303.65	306.38
306.39	305.93	303.76	310.12	303.91	303.37	309.86	305.7	305.59	302.23	302.91	304.6	303.96	306.13	302.82	308.32	305.24	304.65	305.76	307.59	307.98	306.68	302.85	303.68	305.63	307.12	308.55	308.92	303.1	308.33	306.87	305.67	304.27	306.12	305.13	306.2	307.09	304.11	307.6	307.32	303.68	309.67	300.32	307.21	305.1	304.18	304.92	306.51	304.59	302.43
304.83	302.08	303.58	305.43	300.26	304.37	304.51	305.35	303.05	303.63	308.57	302.11	301.78	305.16	300.72	302.83	301.66	304.92	298.61	301.63	300.59	301.41	303.4	303.32	304.64	303.6	297.82	304.46	302.15	304.53	306.03	303.74	302.83	305.03	304.44	302.01	303.48	304.58	303.25	304.76	307.64	302.98	301.09	304.7	306.38	306.14	304.47	304.55	302.72	305.54
301.98	300.81	300.89	301.32	304.19	302.85	302.1	301.93	302.8	299.25	302.7	301.06	301.03	302.11	298.15	305.97	300.44	301.11	302.25	299.13	300.21	304.34	298.21	300.98	300.9	302.24	298.77	301.78	300.73	301	298.11	298.72	303.44	300.89	295.3	300.46	300.37	302.5	302.94	302.58	300.35	301.34	300.32	300.49	301.5	300.63	298.99	299.92	299.34	301.51
294.26	297.46	293.82	297.06	293.96	297.27	293	295.04	294.63	293.98	297.52	294.83	295.36	294.67	295.66	293.58	293.69	294.28	296.57	293.83	290.53	295.21	292.22	292.67	293.59	294.78	297.22	296.52	294.78	295.7	293.2	294.47	292.15	295.5	296.83	293.65	294.58	292.63	296.11	291.94	296.38	298.9	290.34	293.9	292.98	296.18	294.45	296.67	293.91	293.32
301.99	302.59	298.97	302.07	305.27	303.71	306.9	304.69	306.05	303.36	301.68	304.2	302.06	304.34	301.68	301.28	304.41	303.53	303.99	302.04	303.34	305.06	300.53	306.97	304.54	304.17	301.81	306.84	302.48	306.17	306.25	305.58	304.52	301.42	301.1	298.26	303.88	304.97	303.72	303.92	305.14	301.1	299.38	305.45	304.98	303.58	301.94	303.2	301.45	302.1
305.65	299.68	307.89	304.63	305.19	301.6	302.89	300.64	302.59	301.64	302.93	302.66	297.58	305.87	303.29	304.41	302.28	304.07	304.71	302.28	303.2	300.79	302.13	302.18	303.73	302.45	305.44	302.14	303.92	298.08	303.09	302.06	305.89	303.34	296.47	304.04	304.67	303.7	304.52	299.86	303.16	307.22	302.68	303.02	303.52	298.91	303.26	300.68	303.64	300.46
327.94	327.03	327.03	327.59	326.12	327.13	325.39	328.33	328.61	330.12	327.14	325.75	328.02	327.77	326.41	328.45	328.04	327.55	325.83	323.29	324.95	325.65	325.47	327.09	322.61	325.04	326.51	328.27	327.19	327.85	328.81	327.16	327.93	329.09	328.99	322.23	330.53	325.34	325.85	325.7	327.04	327.12	327.88	325.79	329.81	328.68	326.74	326.79	323.67	327.1
303.95	308.93	305.84	302.38	299.43	303.54	305.01	303.61	304.86	304.7	301.82	306.61	306.91	306.42	300.28	304.48	307.08	303.18	304.83	302.85	305.46	303.98	307.38	306.15	305.41	303.51	304.91	305.36	304.96	302.95	305.35	302.95	307.83	302.28	305.99	302.54	304.7	307	303.31	302.5	303	302.56	304.15	300.99	303.32	303.53	305.34	306.03	305.9	305.1
319.43	326.23	323.1	323.94	327.56	324.84	326.39	323.89	325.81	327.92	327.75	325.73	323.58	325.96	325.57	324.87	324.28	324.47	325.07	325.54	324.8	324.68	325.75	320.95	330.47	324.01	327.46	321.88	324.17	322.23	328.03	323.55	325.25	326.04	329.09	322.6	326.32	326.8	325.21	325.53	329.1	325.94	323.38	325.18	325.93	322.64	325.94	321.5	325.76	324.83
303.9	300.17	303.16	301.29	303.45	305.69	300.44	304.46	304.22	304.09	302.26	306.75	301.08	302.59	304.85	302.67	303.25	305.01	305.19	302.23	303.27	300.87	303.09	302.39	305.75	308.79	305.6	307.1	299.45	302.94	305.59	302.79	305.69	302.09	303.22	301.47	304.24	307.1	302.98	303.82	304.06	303.38	304.01	303.04	300.89	305.97	301.55	304.69	302.47	303.28
312.8	310.68	306.71	312.33	312.51	312.35	310.4	312.99	311.19	309.9	308.13	313.62	309.57	306.98	313.27	312.52	311.68	309.99	310.28	312.9	314.96	308.93	309.9	310.12	311.14	308.56	310.24	306.85	308.65	309.58	308.3	309.65	308.38	310.49	310.14	311.21	313.71	311.16	312.18	309.73	307.2	310.5	310.85	310.37	313.69	309.37	311.05	316.62	309.34	310.16
303.39	301.91	303.34	302.46	304.3	298.49	302.14	303.48	305.17	301.35	299.82	302.18	298.15	300.13	301.22	293.54	303.18	299.97	302.31	306.68	301.26	299.73	301.24	301.03	304.44	304.29	300.07	300.41	301.97	304.91	300.87	299.62	297.98	298.66	304.43	303.46	304.07	305.18	301.96	296.33	301.18	298.75	300.33	299.33	302.69	300.12	302.07	298.9	304.73	303.29
294.32	296.54	300.61	293.61	296.03	291.52	294.13	295.98	292.47	294.5	294.17	294.48	297	292.98	294.11	295.45	295.08	292.31	295.59	299.62	293.39	293.77	296.9	295.58	297.38	297.71	296.92	294.96	296.73	293.03	294.83	296.48	292.4	295.24	297.24	296.36	293.5	295.07	293.64	294.38	295.85	295.41	298.25	293.69	293.16	294.82	291.37	299.96	292.55	296.48
316.58	312.3	315.26	313.76	315.24	314.62	316.4	315.52	315.23	313.52	314.86	316.31	317.83	314.44	312.36	314.69	313.16	317.34	317.37	315.8	314.32	313.26	314.61	314.03	315.86	316.84	316.77	313.42	311.19	313.46	313.21	317.15	315.37	318.91	317.48	310.87	314.54	314.52	314.29	315.95	317.14	315.51	317.08	316.9	315.5	316.22	309.89	317.9	314.15	315.52
318.93	320.12	318.3	317.24	316.57	317.36	315.39	317.87	315.39	319.06	320.05	316.53	317.79	323.82	313.92	316.71	317.8	320.03	316.98	321.95	319.97	315.75	316.79	312.5	319.75	316.09	317.82	318.95	317.88	315.05	320.45	317.52	318.93	317.96	321.23	319.84	318.4	321.19	318.7	320.62	318.72	317.95	317.02	316.95	320.74	317.08	318.81	317.49	319.7	320.15
327.36	327.81	328.39	328.83	327.32	326.13	326.42	326.5	329.16	325.31	326.66	325.43	327.96	327.33	326.19	328.36	328.16	325.87	326.53	326.02	326.15	324.39	326.3	327.03	325.84	323.7	328.24	323.88	326.07	327.73	328.03	324.34	326.25	328.83	325.89	328.55	325.51	327.72	328.6	328.46	326.1	327.91	326.42	326.15	326.76	331.86	330.63	325.63	324.52	327.93
317.05	318.03	316.1	315.42	312.45	314.55	319.22	318.03	314.89	317.9	317.91	315.5	316.44	317.95	317.32	318.91	317.82	318.63	319.36	314.56	317.92	315.16	318.66	316.56	316.62	315.56	319.88	319.58	316.59	313.26	319.06	319.42	318.34	317.2	317	318.4	316.23	316.37	316.53	318.8	317.05	317.64	317.02	316.97	315.27	319.94	318.34	321.58	314.48	314.32
315.92	313.29	314.33	311.33	313.18	318.93	310.64	316.42	314.51	314.36	312.96	317.09	313.47	317.21	314.94	313.92	315.08	313.94	310.57	312.95	315.77	315.32	318.63	316.69	313.74	316.03	312.62	311.93	316.71	316.82	314.33	316.28	313.92	315.14	313.89	316.38	314.88	317.1	314.29	314.52	314.07	313.05	314.11	319.6	314.33	315.42	313.3	312.13	310.12	315.95
313.15	317.77	315.72	312.56	314.21	317.03	318.86	315.85	312.07	316.06	316.27	318.3	312.4	312.95	314.38	315.82	313.14	311.28	314.88	312.37	312.71	315.99	318.17	316.56	311.04	312.46	316.92	314.34	314.31	316.11	316.96	316.47	318.3	313.21	312.8	316.66	315.12	312.51	315	316.17	315.96	314.51	314.61	318	312.76	311.54	311.7	312.51	312.82	315.63
305.53	306.94	307.84	306.81	304.11	307.88	305.32	300.03	305.05	304.2	300.25	303.52	306.53	304.19	304.96	306.42	306.46	306.52	303.04	302.97	303.57	303.15	303.5	307.07	309.53	306.92	304.4	306.75	305.74	308.24	303.91	304	304.33	302.13	304.5	305.89	303.71	307.27	299.87	304.28	308.98	304.83	305.09	305.33	304.12	308.16	304.07	303.46	306.21	304.09
293.91	295.88	293.04	293.21	294.78	296.58	295.26	295.15	293.99	292.45	295.11	291.75	297.75	296.34	296.21	295.69	298.39	297.69	294.6	292.7	297.85	297.08	295.89	296.59	297.04	295.12	294.05	295.98	294.22	295.4	296.28	295.77	296.34	291.78	294.38	293.34	291.72	298.7	295.97	293.13	296.59	294.23	294.12	293.13	294.55	295.31	294.71	294.14	298.66	291.58
311.82	313.85	312.24	311.84	312.76	312.22	311.79	316.11	312.6	314.21	314.48	314.13	316.17	310.31	314.62	311.27	314.31	310.41	309.72	314.02	315.17	312.49	310.85	309.31	310.45	313.26	310.9	311.34	312.85	310.37	316.8	309.75	310.05	313.79	309.45	310.25	313.95	313.73	315.13	310.8	311.11	312.95	313.37	315.27	313.81	311.79	309.93	312.07	310.49	312.96
297.01	300.01	298.82	294.93	298.68	299.11	296.04	295.59	297.46	296.2	297.19	297.73	298.54	297.12	297.66	298.15	296.19	298.65	296.69	296.22	294.56	296.84	299.31	294.19	294.83	298.72	296.6	295.98	297.13	298.02	295.74	296.91	300.34	294.51	296.06	298.16	294.13	298.02	299.14	298.42	297.46	293.8	293.57	295.79	296.46	296.29	299.2	299.91	298.08	291.36
308.12	307.58	306.01	303.19	305.94	305.31	310	301.9	307.27	306.22	308.52	304.48	304.79	305.32	308.45	307.81	305.02	308.3	312.17	308.77	306.33	303.82	310.35	306.47	308.77	306.48	306.26	309.86	305.22	308.9	304.93	304.43	309.5	308.38	308.37	309.01	307.56	307.3	307.7	304.87	307.98	307.9	310.08	308.78	304.22	305.65	309.54	303.95	306.42	305.06
312.65	317.85	309.32	314.23	312.6	312.66	313.6	312.31	310.77	314.31	315.46	313.5	310.32	315.94	311.68	313.66	316.14	310.89	311.4	310.66	311.8	313.34	312.8	314.73	312.2	310.88	312.69	314.34	313.97	311.16	310.43	310.94	308.68	313.09	312.06	316.38	315.44	311.8	312.72	311.85	311.96	310.68	311.75	311.93	313.46	311.48	310.27	312.49	310.17	311.43
320.9	319.33	321.07	318.41	320.2	319.66	321.62	318.21	314.29	319.64	317.34	317.46	317.32	319.73	317.73	320.72	316.86	321.31	318.04	318.37	318.07	317.21	316.33	315.86	317.98	319.04	318.89	320.99	314.72	317.68	317.25	320.06	317.18	321.59	318.16	320.26	323.23	320.65	317.7	316.26	320.72	315.62	318.33	320.82	319.23	321.3	319.66	316.63	319.83	319.06
316.61	314.9	311.58	313.64	316.14	315.92	313.99	315.05	312.88	316.09	318.42	316.14	314.42	314.64	313.82	315.85	313.59	318.2	314	315.44	316.9	310.2	315.94	314	313.34	315.68	315.99	313.45	318.88	313.64	312.25	318.11	312.17	314.28	316.59	313.15	317.67	311.92	310.61	315.72	319.28	314.1	309.13	310.25	313.6	316.29	315.44	315.39	317.35	311.98
316.33	315.26	312.09	315.98	317.8	312.28	315.41	317.83	314.49	314.65	316.2	318.43	314.69	317.49	318.01	313.26	318.86	316.22	315.66	318.31	317.08	316.72	317.47	314.3	318.95	315.58	312.65	314.47	316.95	315.73	315.66	316.6	314.72	313.77	316.08	315.79	317.11	315.26	320.13	316.41	317.93	315.99	316.98	313.39	317.38	317.57	315.55	319.26	315.3	314.89
318.42	313.07	314.03	310.29	315.43	309.73	314.88	316.23	313.86	318.55	315.08	312.52	317.61	314.7	313.52	315.19	314.6	316.34	313.29	315.58	315.46	312.9	314.31	315.05	315.81	315.81	313.91	316.44	314.99	314.14	311.29	316.63	314.87	314.09	318.49	312.2	315.03	316.44	315.22	316.12	314.69	315.37	316.28	316.61	311.47	316.18	313.52	316.16	311.36	312.55
314.87	320.46	319.56	320.33	316.27	317.87	322.26	316.56	317.86	319.36	321.37	320.8	322.84	321.4	323.59	314.25	317.29	319.15	318.6	320.14	322.27	322.45	315.94	317.62	319.71	318.73	321.32	321.19	318.71	315.61	318.16	317.17	316.86	318.41	316.25	321.11	322.95	320.22	316.8	318.83	317.07	321.35	318.85	319.04	318.67	322.22	318.86	322.1	318.21	319
318.05	317.08	313.96	315.45	311.2	313.6	316.17	315.89	315.26	317.04	314.37	315.25	317.44	319.5	316.6	315.09	315.21	317.31	314.3	312.82	317.35	314.63	316.04	312.99	316.79	317.37	314.3	317.17	316.67	316.91	316.31	316.49	317.41	316.39	314.46	318.18	318.24	312.44	313.75	318.65	315.05	312.71	313.84	317.81	319.3	312.22	315.01	313.49	316.59	312.97
313.32	313.31	312.11	312.14	314.79	310.15	318.36	307.85	315.85	312.82	312.98	313.07	309.98	311.87	311.83	313.82	313.45	311.28	312.41	313.18	312.12	313.86	312.74	311.01	315.88	313.15	311.86	313.79	308.36	316.81	310.09	314.05	313.86	313.27	314.68	313.19	311.59	315.3	316.81	312.64	314.87	311.83	314.22	313.36	310.1	313.46	315	311.39	314	314.72
303.68	302.31	300.82	301.51	305.91	302.31	301.85	304.63	305.64	306.22	303.85	305.76	303.46	306.17	304.55	303.94	303.27	303.64	302.27	299.98	304.74	298	298.08	304.59	299.97	301.6	300.73	302.37	306.97	302.55	307.42	302.14	301.63	301.32	303.14	301.35	300.47	303.83	302.15	302.72	301.75	304.95	299.82	300.67	304.85	300.99	303.43	304.79	304.13	301.12
315.66	314.22	311.61	311.18	312.13	312.83	312.36	314.28	316.44	310.98	313.77	308.35	311.83	313.3	313.46	310.05	313.72	310.01	313.03	311	314.02	315.25	314.05	312.45	312.61	316.29	314.1	313.6	320.59	309.31	311.37	313.14	315.91	309.9	311.76	314.26	313.45	311.47	314.62	313.74	312.7	322.13	312.89	311.32	316.54	314.09	311.24	314.36	311.73	313.55
313.79	312.94	313.69	314.59	314.23	310.3	315.53	308.92	313.75	313.55	313.08	314.31	312.72	314.34	312.84	313.63	313.12	313.07	311.01	309.59	310.89	314.17	313.69	315.83	311.82	310.82	316.62	312.28	314.65	311.94	313.37	308.86	312.31	315.53	314.2	315.45	311.99	316.03	311.85	310	312.73	313.22	307.06	316.68	312.25	311.94	310.26	314.16	314.18	311.5
301.41	306.39	303.47	305.66	307.41	305.1	304.96	304.42	306.85	305.5	305.64	301.04	305.59	308.81	302.63	307.26	308.51	304.07	306.13	305.94	304.57	305.17	304.01	300.73	304.82	308.04	305.98	303.18	301.66	303.75	305.37	306.72	303.84	302.89	308.11	309.85	307.18	306.53	306.11	305.7	304.16	305.52	302.52	311.14	306.29	303.73	305.94	307.18	303.71	307.12
302.67	307.78	302.47	303.14	302.25	302.43	308.33	304.16	308.81	306.49	306.45	307.64	308.29	303.35	306.05	301.94	305.27	304.98	303.26	300.34	305.63	307.28	307.4	301.48	305.49	302.94	303.42	304.71	304.96	304.04	304.81	307.88	303.41	307.99	307.84	306.93	306.17	303.53	304.16	301.84	304.05	305.55	302.4	308.09	307.63	305.38	306.43	304.43	305.8	306.11
308.24	310.23	312.72	311.68	306.52	311.18	310.96	305.59	309.91	312.07	307.9	309.62	308.98	311.97	308.1	311.18	308.26	310.94	310.96	306.77	308.49	313.05	312.54	310.06	310.34	310.78	314.32	308.48	312.32	313.7	309.32	312.06	310.99	307.52	311.54	311.31	307.67	309.61	310.67	310.29	311.03	308.02	309.29	311.33	313.56	310.75	312.29	311.48	307.63	309.62
299.73	299.49	300.35	300.73	298.69	300.35	299.07	301.7	303.73	300.44	297.18	303.97	298.65	299.39	301.16	301.94	300.07	300.03	301.6	301.1	301.38	301.73	298.66	301.3	298.38	301.96	297.62	299.07	299.91	301.27	299.78	301.49	299.3	301.75	306.2	299.18	301.26	297.2	303.25	301.51	302.9	299.24	304.46	302.77	298.89	299.49	303.41	299.25	305.23	304.99
298.47	305.68	304.74	300.17	303.57	302.81	304	304.82	303.44	302.27	303.21	302.87	303.47	306.22	299.65	304.83	299.97	304.14	303.6	301.27	301.9	303.11	301.24	301.97	304.05	304.98	302.25	300.34	304.93	302.87	303.89	305.05	302.62	300.94	305.12	300.77	302.06	299.63	304.49	303.6	304.5	301.04	302.98	300.12	303.91	297.81	303.99	305.2	303.5	304.78
310.62	315.53	311.6	315.51	312.44	313.1	314.1	313.06	314.69	310.54	311.8	317.58	312.23	316.31	314.54	312.34	314.09	312.04	317.92	316.2	314.5	309.92	314.34	311.82	321.1	314.83	313.21	313.28	315.54	312.3	316.85	312.53	314.02	311.97	313.07	314.7	315.75	314.52	312.16	314.74	312.63	314.15	314.26	314.02	312.68	311.69	315.06	317.53	317.91	310.94
303.41	306	299.79	305.65	306.13	302.8	303.09	308.9	307.86	302.64	306.24	302.04	299.95	304.86	303.71	302.58	303.91	306.97	309.97	303.67	301.75	306.22	307.77	302.1	304.97	301.99	304.76	304.93	306.79	303.85	306.4	302.54	303.45	300.24	307.14	307.56	306.4	302.49	302.88	305.94	306.15	305.45	302.16	305.84	303.67	305.41	301.49	303.76	306.73	304.91
318.09	318.43	315.21	316.61	315.34	318.09	316.71	319.08	319.23	317.96	314.31	319.92	317.47	320.16	314.74	315.46	316.01	316.22	314.59	318.67	314.53	316.67	317	314.17	319.35	319.07	318.1	317.54	314.89	316.33	313.64	319.12	313.54	320.01	316.27	314.97	319.69	314.35	319.31	315.62	317.06	318.1	313.72	317.11	314.39	318.47	314.67	318.18	315.38	313.81
313.68	314.23	314.43	312.86	316.29	312.77	314.66	312.01	309.14	312.81	310.35	312.99	312.9	308.61	311.45	315.71	313.73	313.57	309.72	315.46	314.32	311.26	312.36	312.27	314.94	314.66	313.04	311.59	311.75	314.41	316.09	316.26	312.84	314.65	315.9	314.7	313.97	317.09	318.27	312.94	315.08	311.12	314.09	313.81	313.15	313.9	307.03	311.31	316.84	315.16
309.82	312.53	309.98	307.25	311.87	308.02	314.22	310.82	313.38	310.4	309.28	309.76	311.11	305.4	309.01	309.28	311.29	310.36	311.24	306.07	308.35	311.6	307.37	310.63	315.53	307.89	308.27	309.17	309.34	313.99	306.02	309.12	312.92	307.68	306.67	307	309.33	311.23	308.78	312.57	311.36	313.52	309.15	307.23	309.19	310.35	311.18	307.63	307.83	311.57
317.56	317.47	321.63	315.62	321.86	317.95	318.33	319.53	314.76	316.31	316.58	318.9	319.19	320.26	319.5	320.58	313.93	318.49	316.43	319.99	317.4	320.1	317.85	319.52	316.32	311.7	317.53	318.53	316.09	318.4	321.75	317.47	321.42	316.81	317.81	320.78	318.58	317	316.09	315.43	317.82	313.5	319.37	318.13	321.43	318.7	319.2	314.5	314.26	316.44
306.15	304.18	304.17	307.5	302.31	301.75	302.65	300.92	300.28	306.65	308.63	301.41	302.94	301.83	303.83	300.93	306.51	306.4	300.4	306.48	304.57	303.51	302.09	300.49	302.44	305.69	297.92	303.41	303.32	307.59	303.62	300.51	302.07	302.23	303.98	300.47	303.59	302.77	302.2	301.93	304.42	304.66	301.81	300.33	299.53	302.08	305.62	303.57	301.72	300.59
319.64	318.67	319.8	318.27	319.53	315.98	319.97	318.46	319.28	322.73	321.96	323.43	317.64	317.83	317.96	317.81	315.23	320.12	319.11	318.62	321.76	318.89	318.24	318.69	320.71	319.05	312.92	319.26	323.17	317.76	317.72	316.88	320.34	316.14	318.3	316.96	318.15	319.57	314.65	319.14	317.68	317.11	319.35	319.29	320.25	318.53	316.55	316.07	316.32	321.02
303.47	296.32	303.65	300.89	298.28	303.21	301.77	296.99	304.49	302.53	299.46	299.59	301.36	301.21	298.89	302.46	300.62	303.65	297.89	299.92	302.19	301.9	297.59	303	301.56	300.15	299.48	305.05	303.02	301.89	298.79	306.56	302.44	303.1	300.98	303.23	305.59	305.53	304.03	303.38	302.21	306.64	302.55	308.98	299.84	300.03	301.42	300.19	303.87	302.28
301.21	303.13	302.76	304.47	303.19	304.37	302.66	299.92	300.55	301.87	304.52	303.59	303.86	301	302.07	304.74	302.54	299.76	304.2	305.02	302.87	303.59	305.27	304.54	301.32	301.18	301.78	302.71	301.62	309.19	305.18	300.44	301.45	302.47	300.69	302.5	300.83	301.05	305.52	303.07	306.52	300.63	300.38	301.3	302.85	304.93	299.78	305.15	303.77	305.35
314.24	321.52	317.72	316	318.41	312.11	315.2	312.75	314.97	315.08	317.11	311.16	315.29	314.57	316.39	313.69	314.48	313.17	310.42	315.7	311.01	315.29	315.25	317.35	313.77	314.8	314.96	315.11	316.88	317.22	317.44	314.74	319.03	318.18	313.74	314.3	314.32	314.18	313.44	312.36	315.29	313.25	314.55	316.01	311.87	315.14	316.29	319.6	312.96	311.49
311.38	313.42	311.65	314.76	311.17	313.84	311.91	314.84	311.17	311.08	316.32	310.08	311.42	313.21	309.25	312.39	308.73	313.24	312.92	312.29	313.51	310.02	311.99	310.39	312.95	310.92	313.25	312.99	307.2	311.54	309.98	312.92	311.98	312.03	313.72	308.57	310.93	312.91	310.72	313.28	312.56	312.53	310.11	310.77	312.58	311.9	312.57	309.21	311.77	311.8
313.99	311.55	314.28	311.59	314.95	316.65	312.58	314.02	314.87	312.51	317.29	314.74	315.09	312.74	314.31	314.43	313.91	310.43	318.1	316.61	314.38	314.76	313.45	314.08	316.65	316.8	316.31	315.22	317.4	313.21	310.45	312.32	312.68	318.6	313.33	315.05	314.42	318.31	316.95	312.49	312.11	312.47	315.19	314.08	313.32	317.14	316.04	312.49	313.44	312.96
310.62	313.11	308.31	311.24	311.94	312.07	309.91	312.22	311.18	311.08	310.33	311.5	311.15	312.58	310.06	312.05	308.34	309.45	309.73	308.92	309.42	311.8	313.6	311.18	310.37	313.84	307.14	309.38	310.54	306.52	309.71	312.01	309.48	311.67	313.12	306.5	313.91	311.74	308.33	313.17	310.55	309.03	310.25	311.57	309.95	313.06	310.85	312.51	308.74	312.08
302.13	302.33	302.44	302.88	303.59	302.28	301.93	302.95	301.53	299.64	305.48	300.89	301.83	303.35	303.49	301.84	301.74	299.32	302.15	304.81	302.55	298.05	300.32	302.96	303.6	302.1	303.89	301.48	310.04	304.91	302.96	300.51	303.65	300.56	304.22	302.3	306.11	301.77	302.7	300.55	303.56	303.7	303.88	303.54	302.78	301.94	299.01	304.54	306.52	304.16
314.66	318.68	317.67	320.06	318.07	319.34	319.4	313.98	318.12	316.15	319.32	317.85	320.82	317.56	316.1	319.08	320.73	319.36	317.77	316.84	317.34	316.95	320.61	317.94	315.09	317.18	318.36	315.67	320.08	315.41	317.1	316.37	320.1	321.94	315.66	317.05	316.55	316.92	316.38	316.52	316.46	315.79	316.68	318.54	318.87	317.23	317.49	319.04	316.96	313.92
312.28	319.8	312.99	318.51	317.46	314.8	317.17	315.62	313.47	312.05	316.57	316.21	314.69	316.79	316.21	315.87	316.1	316.74	314.92	312.63	314.93	313.76	312.37	312.98	317.5	318.98	314.49	313.27	316.13	318.02	313.5	317.68	314.89	316.76	313.87	314.21	316.41	316.36	321.43	319.43	314.95	319.49	314.81	310.31	314.38	314.28	317.07	317.7	317.89	318.33
325.08	323.9	326.39	326.64	326.69	325.74	326.18	324.64	325.36	321.58	326.96	328.7	323.12	322.51	327.1	325.05	323.49	325.47	324.86	323.01	326.88	324.32	330.72	327.69	324.66	324.67	322	326.62	326.65	322.76	321.94	324.82	323.08	326.84	323.12	325.65	324.87	325.94	325.27	326.04	326.52	323.3	328.46	324.99	325.26	326.02	326.16	327.19	323.99	326.47
311.58	310.14	315.49	312.46	311.83	313.15	315.19	315.08	312.02	312.29	314.83	313.81	312.28	310.19	313.02	314.07	313.46	311.82	313.41	313.51	313.16	313.56	313.27	311.81	311.99	316.25	314.71	317.27	309.45	312.62	312.54	313.35	312.47	320.22	316.75	314.48	310.72	311.85	313.24	315.07	314.12	315.07	315.26	314.24	314.18	312.96	312.82	308.17	314.29	312.74
311.13	312.93	314.94	315.14	314.09	309.64	316.57	315.21	314.98	317.54	315.64	312.52	310.71	309.25	315.52	318.16	314.34	315.82	316.76	315.55	313.29	318.1	313.97	313.74	310.29	312.47	313.81	316.52	315.08	314.78	318.27	315.89	306.89	314.92	314.3	314.26	310.21	316.04	317.49	313.18	314.37	313.79	313.2	313	312.75	313.72	312.25	313.22	314.94	315.58
329.13	328.35	327.04	327.47	328.37	329.45	330.68	325.85	328.6	330.99	328.36	328.11	330.14	329.67	328.97	329.44	328.45	326.44	332.73	327.94	322.76	327.44	327.55	329.62	327.05	328.86	324.77	329.77	328.18	330.7	329.68	327.8	326.99	329.47	324.32	329.92	327.29	330.2	328.3	330.25	327.35	324.85	327.05	326.52	329.73	326.76	325.31	332.46	326.72	328.39
311.35	310.06	308.53	310.74	309.44	309.6	310.53	309.19	314.52	307.6	309.76	308.8	305.43	309.97	305.98	310.27	310.38	309.53	306.97	306.14	306.62	309.29	310.48	307.64	307.86	310.47	309	309.3	304.04	309.46	309.63	307.6	311.03	310.05	309.16	309.35	308.87	308.74	307.57	305.25	304.09	310.65	309.09	311.3	306.7	309.62	307.84	309.95	306.77	308.84
305.85	308.68	306.14	304.01	307.6	307.53	303.8	307.37	304.63	302.71	308.53	305.45	307.51	304.34	304.37	305.35	305.77	306.77	306.19	302.68	308.76	301.39	306.05	304.35	305.78	305.25	307.77	305.89	308.22	304.93	304.6	305.04	306.11	311.19	306.71	308.11	305	306.92	306.1	310.54	302.69	307.97	306.26	307.4	306.76	307.9	305.37	306.69	312.85	308.24
299.07	302.27	301.15	302.03	300.27	299.4	301.82	296.82	301.01	300.79	299.96	301.38	300.25	302.82	300.23	302.44	302.03	300.52	302.02	302.04	302.74	300.46	299.6	299.89	300.86	301.1	301.14	301.11	302.2	301.72	302.56	302.15	302.02	299.5	300.3	303.04	298.3	301.13	300.23	304.32	300.93	297.96	305.73	301.03	301.59	300.39	299.55	299.19	299.35	303.64
298.5	295.84	296.41	298.89	296.37	294.74	294.48	295.41	294.55	293.19	294.44	295.81	295.64	295.07	293.17	297.78	290.98	294.9	294.67	293.57	297.39	299.33	292.92	292.91	297.5	298.57	294.24	296.12	296.35	295.69	294.66	295.39	294.95	296.99	294.39	295.49	296.16	295.45	296.35	293.45	295.96	294.56	295.06	297.43	296.78	295.51	297.23	295.4	299.26	298.85
305.98	306.79	306.39	302.51	303.29	307.85	304.85	305.84	304.77	307.09	310.82	303.09	306.01	304.16	306.62	302.52	307.74	306.88	304.54	305.6	307.69	306.38	306.55	304.77	306.57	302.62	305.8	307.35	305.33	309.33	303.63	305.95	306.05	306.5	306.79	306.97	307.17	305.81	308.35	306.1	308.53	305.04	302.09	303.61	305.44	305.81	306.66	304.66	307.9	301.59
316.38	316.62	315.8	318.87	321.32	323.26	317.2	321.36	319.29	319.54	318.56	320.89	321.28	318.23	317.5	318.8	316.89	319.81	320.92	318.4	318.77	316.65	317.04	317.65	319.15	320.49	319.87	316.68	320.12	319.42	317.67	318.55	317.48	322.51	319.45	318.15	316.14	317.61	321.21	318.5	317.21	315.28	316.81	324.75	317.39	316.2	318.91	319.23	316.78	322.8
308.92	312.1	314.02	311.96	317.14	315.11	313.07	311.83	309.74	309.11	314.78	313.98	313.34	312.95	316.48	310.22	313.71	314.61	313.81	315.19	315.57	316.24	312.51	312.33	311.95	315.38	313.75	315.13	316.34	311.5	314.59	312.88	315.9	308.49	312.89	316.56	313.22	312.22	313.67	312.96	314.4	315.57	311.69	312.62	309.31	313.18	313.7	313.46	313.37	312.72
307.3	303.97	306.21	303.35	304.35	305.22	304.41	306.24	301.17	305.11	300.04	301.97	307.71	301.91	303.85	302.39	304.27	304.5	305.47	303.83	307.86	306.24	307.04	300.42	305.87	303.71	301.22	306.12	305.48	305.01	307.43	303.66	301.97	309.79	302.99	305.29	303.18	307.81	305.31	310.37	310.26	310.53	305.79	306.01	305.09	304.09	307.39	303.72	304.19	303.74
318.47	315.53	315.53	315.35	316.09	316.18	315.18	314.72	318.14	313.04	316.96	317.47	314.31	316.55	315.7	314.42	316.1	317.04	314.26	316.07	312.66	311.76	314	315.25	314.96	314.43	315.86	314.07	318.58	312.62	316.06	315.86	314.72	315.02	317.07	319.21	318.57	316.28	319.08	315.99	317.06	318.18	316.13	316.05	317.36	314.1	318.25	317.58	314.84	316.27
308.62	312.81	311.65	309.47	308.59	311.28	311.62	307.89	307.94	312.1	310.37	309.26	310.58	311.85	312.08	311.86	310.24	310.18	308.85	307.86	310.64	309.44	310.61	310.25	312.42	314.09	311.44	309.83	314.38	309.22	311.93	306.85	307.3	314.07	310.51	312.52	310.55	310.93	311.21	309.35	316.03	310.52	311.75	310.08	312.94	309.73	314.42	311.36	314.47	312.59
306.34	305.64	306.41	307	308.42	310.33	306.94	306.75	304.87	305.58	306.11	308.85	309.08	307.62	302.57	305.7	302.99	309.22	308.63	306.5	304.36	307.82	304.53	305.49	307.78	304.66	308.07	305.45	309.02	306.73	304.44	306.16	306.29	305.1	305.71	304.5	304.95	305.11	303.77	305.39	303.17	307.67	306.2	305.92	303.01	302.27	307.96	307.08	303.68	308.03
309.14	308.67	310.2	310.86	309.23	312.2	304.74	310.33	307.85	309.68	310.86	305.94	311.65	310.35	311.67	315.34	313.52	309.9	309.54	308.46	307.51	310.71	306.89	307.26	309.19	309.08	309.03	310.04	309.44	309.84	307.84	307.84	306.14	311.81	309.23	308.89	312.4	308.59	309.86	307.63	310.29	307.95	307.05	311.24	308.26	312.39	308.7	308.88	310.12	310.77
311.8	313.22	310.2	312.41	309.63	315.69	310.64	308.81	308.66	312.45	309.04	310.65	309.02	310.93	308.06	310.93	308.96	309.89	314.48	312.27	310.04	306.22	309.66	314.53	312.83	311.16	307.82	312.56	311.58	310.02	311.49	311.31	312.6	312.42	307.38	313.2	312.22	311.76	311.86	313.48	310.88	309.29	313.19	308.86	313.3	310.49	309.47	311.89	308.55	313.12
317.86	312.61	316.33	319.27	316.73	314.55	314.29	315.06	315.72	316.99	314.86	317.42	314.53	317.66	313.93	311.96	317.8	312.94	310.25	315.51	319.3	319.21	312	313.37	316.68	316.53	313.94	311.44	311.19	314.21	313.66	314.2	314.94	315.5	315.97	312.88	313.05	315.18	314.04	315.11	314.4	316.61	314.78	315.5	315.23	315.25	316.31	317.04	314.48	314.15
290.41	293.2	295.88	296.14	294.36	297.04	298.44	298.4	294.85	294.6	297.73	296.6	296.37	299.3	297.3	295.46	295.32	297.95	293.89	297.05	294.97	297.04	294.47	296.21	296.82	293.85	299.66	293.97	294.75	298.48	292.5	299.42	295.83	296.37	289.35	295.89	293.99	292.19	294.2	293.82	296.57	287.2	293.13	292.81	296.29	293.74	292.9	297.21	294.97	295.9
303.87	303.11	303.61	302.6	303.32	302.5	303.32	304.44	301.06	294.76	303.37	301.7	302.13	301.91	302.97	305.54	300.44	301.29	299.69	301.84	303.55	301.21	300.57	301.07	303.58	302.8	300.34	301.53	301.38	300.31	304.59	305.15	301.82	306.9	303.19	304.41	303.57	304.31	303.95	303.9	300.7	298.54	302.89	301.36	301.72	303.12	303.21	303.13	306.54	301.61
311.4	314.2	311.39	309.35	313.14	309.68	314.69	312.72	315.92	309.81	308.59	315.12	311.61	314.84	314.32	310.13	312.97	312.82	313.28	315.19	314.81	310.56	312.17	312.86	315.44	312.32	315.18	311.24	311.71	311.66	313.36	312.76	314.82	314.67	312.11	314.99	312.44	316.07	310.5	315.15	310.13	312.34	315.65	311.4	312.97	309.97	311.92	313.18	309.61	310.6
317.5	315.61	312.93	314.95	313.94	314.24	313.7	310.89	312.17	317.57	316.56	314.6	313.65	314.93	311.95	317.43	316.92	315.14	314.1	312.1	309.44	317.47	313.57	317.01	311.31	311.27	313.91	315.1	315.35	314.21	313.31	316.2	313.19	313.54	312.28	314.83	313.6	312.7	317.32	314.36	314.31	311.69	315	318.43	312.71	316.45	315.31	313.93	313.38	315.08
294.05	294.67	296.39	295.93	297.22	296.31	295.95	295.53	299.6	294.92	295.08	298.94	298.12	296.88	295.53	294.3	298.3	294.36	298.91	300.81	293.4	297.61	295.67	294.84	297.51	293.51	297.36	296.33	293.65	298.05	298.57	295.77	293.87	295.76	300.8	292.7	297.68	300.1	293.82	296.17	297.57	294.21	298.51	295.02	297.48	296.36	296.67	298.35	299.72	296.4
314.86	313.25	316.47	314.07	314.5	316.6	316.13	313.41	319.82	314	316.59	319.88	317.39	313.03	314.64	317.56	315.39	318.63	317.9	315.11	321.65	312.8	312.69	316.11	314.74	313.18	314.45	314.67	316.79	314.99	315.37	315.41	316.2	314.52	318.28	314.88	315.54	316.56	319.4	317.73	315.17	316.39	317.49	317.19	315.1	314.26	317.5	314.24	314.69	318.33
318.88	317.81	318.24	314.45	317.9	317.34	320.45	320.83	316.8	315.76	315.42	319.6	321.86	315.31	315.93	317.55	323.68	316.72	318.89	314.79	318.04	314.89	314.58	313.61	318.85	316.78	316.35	319.98	319.36	317.94	318.86	317.67	317.38	313.14	314.3	316.58	317.33	317.18	314.66	318.49	314.75	314.96	318.66	314.88	316.22	313.8	316.1	318.12	317.08	317.42
317.95	317.35	318.14	317.61	316.97	319.51	318.33	316.97	317.22	313.4	314.49	314.26	315.02	314.78	315.68	316.86	317.2	313.42	315.76	317.03	313.95	313.83	315.71	317.22	315.62	319.61	316.06	318.23	313.96	315.41	316.29	315.32	321.55	318.17	319.03	315.99	314.2	320.91	314.15	319.06	314.74	316.88	315.18	316.63	315.29	315.97	314.76	317.64	317.87	314.6
307.95	313.64	314.99	312.22	309.82	312.11	311.08	311.96	308.72	312.82	315.71	313.53	312.93	312.32	312.61	312.51	311.87	312.47	311.22	312.66	314.35	310.62	311.67	311.47	311.47	312.02	316.45	309.42	312.03	310.49	315.75	310.53	310.08	314.57	313.7	310.04	310.41	312.92	313.42	313.99	307.91	313.81	314.19	308.14	316.21	314.16	311.25	312.87	311.84	310.91
315.99	312.56	317.13	316.45	316.21	315.32	312.96	317.75	317.22	316.46	311.34	315.09	316.29	316.29	314.06	318.1	316.14	311.72	314.87	315.62	313.73	314.14	313.13	310.45	317.88	313.11	312.82	315.67	314.03	313.78	318.4	316.99	315.1	317.8	317.73	315.67	312.61	314.9	315.72	313.83	316.01	316.14	316.81	311.47	314.17	317.96	315.34	316.59	309.9	316.68
304.41	302.99	302.9	307.8	302.65	305.7	306.17	303.74	301.32	303.54	301.66	305.55	303.26	306.25	301.73	301.27	304.46	305.28	303.92	306.23	303.61	301.94	302.3	301.34	303.18	301.95	304.94	306.12	306.85	302.55	301.16	304.62	307.75	304.5	305.1	309.64	300.91	302.09	307.65	301.5	301.43	303.94	302.83	300.85	308.12	306.52	301.45	301.32	304.61	300.16
305.22	306.27	304.7	304.27	306.51	304.01	304.82	303.09	303.91	305.88	306.13	307.25	305.19	305.57	303.01	305.85	305.71	306.72	311.69	303.56	305.26	302.63	306.67	302.18	307.95	304.37	303.42	303.76	304.58	306.6	307.51	309.02	306.45	305.37	305.8	301.22	307.18	308.31	308.22	305.6	303.5	307.83	305.94	306.87	307.74	304.97	308.48	302.59	306.29	306.97
315.47	313.6	314.4	315.44	314.48	312.59	315.41	311.53	313.48	317.09	315.06	316.36	315.48	315.06	313.03	315.31	314.26	317.95	313.38	315.78	316.21	309.8	318.02	314.16	313.22	312.82	314.84	314.72	315.55	313.32	313.44	315.82	314.68	315.91	317.35	316.07	316.87	316.77	311.33	311.61	313.23	315.47	312.63	314.59	316.1	313.81	313.92	317.86	313.84	311.34
304.34	302.95	307.26	307.82	308.84	306.19	307.8	307.26	303.13	305.37	305.11	307.57	304.58	304.57	308.66	304.1	304.42	308.81	305.6	305.66	307.82	304.42	304.48	304.9	305.02	306.42	304.4	302.19	305.71	304.73	309.62	306.21	305.68	301.33	303.16	308.68	309.54	308.75	304.14	301.66	304.5	305.55	303	303.96	307	301.33	302.69	301.48	302.73	303.44
302.85	304.57	303.06	304.26	304.09	305.87	305.54	305.02	302.34	306	303.38	305.61	303.14	306.52	308.72	305.59	305.73	302.2	305.54	304.61	303.9	305.25	308.6	308.03	302.77	305.5	302.51	305.82	305.21	302.74	305.83	302.56	304.55	306.62	306.66	304.63	304.71	301.8	308.26	304.38	304.54	304.81	306.7	302	305.89	305.9	305.24	305.69	305.22	305.7
303.26	304.34	305.38	305.14	304.3	300.92	303.11	307.09	306.27	303.84	306.31	304.02	305.12	304.28	303.18	304.92	303.49	303.15	303.34	303.82	306.34	299.93	307.68	303.02	300.66	304.51	305.47	300.39	302.76	300.77	304.63	303.04	304.75	306.27	306.35	308.35	300.99	302.01	301.96	304.84	304.54	307.4	306.41	305.21	303.05	305.13	304.82	305.42	305.4	303.52
309.56	313.59	311.01	314.56	307.87	305.1	308.21	311.32	308.11	312.88	309.15	311.01	311.37	309.43	311.13	311.61	311.76	311.15	308.69	310.75	310.19	310.18	309.39	311.68	312.7	311.98	309.11	310.68	309.79	308.02	310.9	309.72	308.32	311.03	309.73	309.08	312.09	312.71	308.14	313.48	309.61	311.76	310.57	308.81	314.08	310.88	308.76	310.32	308.89	309.48
296.81	295.82	296.55	296.53	299.72	299.24	294.98	294.62	296.05	293.96	298.49	299.54	299.51	295.81	296.49	296.06	296.58	293.29	294.34	295.47	299.01	296.79	295.89	296.47	296.57	295.17	293.85	298.15	293.35	297.46	297.23	297.16	299.43	298.06	294.36	293.53	299.38	293.71	297.43	296.17	297.28	296.65	297.63	296.76	300.48	296.64	294.66	294.41	294.58	299.04
299.76	299.13	301.59	303.56	300.73	300.94	300.98	303.62	302	302.07	301.32	297.79	301.12	300.35	299.81	301.71	300.7	302.49	303.21	300.62	303.19	299.74	299.56	302.83	299.21	297.79	299.87	300.9	300.87	300.64	299	300.08	301.28	302.62	301.43	301.16	303.28	303.13	299.74	300.62	302.3	300.98	303.13	298.21	301.41	302.54	301.83	302.13	303.49	302.38
313.84	314.56	316.92	313.27	315.33	315.06	315.46	314.3	313.66	314.24	315.58	314.86	313.77	317.31	317.9	316.07	316.87	314.96	316.69	314.56	315.91	316.19	315.98	312.63	317.41	315.25	316.18	320	315.45	315.35	316.43	311.18	314.16	312.31	319.65	316.63	313.86	319.08	316.28	317.92	317.1	313.17	314.85	313.57	313.73	314.95	314	313.83	313.29	312.83
296.79	297.75	294.28	297.2	299.5	297.31	298.68	297.55	298.86	302.69	296.06	297.83	298.37	298.53	295.24	297.2	301.23	295.55	298.67	296.64	296.57	295.57	298.17	297.7	300.56	293.96	297.88	297.26	297.97	297.24	297.96	296.01	295.55	294.17	293.73	294.9	297.73	297.68	298.91	296.53	295.07	296.07	296.99	296.52	296.27	295.87	301.22	301.54	295.67	297.43
301.56	302.04	301.97	302.63	299.12	304.02	305.56	304.44	303.16	303.36	303.23	301.49	303.15	306.77	303.7	301.13	304.39	302.79	304.87	302.09	305.72	302.47	301.87	302.18	301.43	303.49	302.95	302.61	305.46	302.34	303.29	304.92	302.25	299.9	307.99	298.92	306.13	301.63	299.74	300.59	302.18	298.26	303.6	298.8	304.64	305.93	301.36	300.69	300.64	304.48
310.68	310.17	306.32	309.06	312.77	310.74	306.54	309.54	308.87	311.47	315.71	306.88	310.25	305.46	311.25	311.38	311.05	309.96	310.94	311.31	307.41	307.31	311.17	311.77	309.14	308.88	310.61	308.32	311.56	308.5	306.57	312.24	306.27	308.9	306.43	309.76	312	309.93	310.82	309.9	307.96	306.93	309.83	309.88	311.6	311.74	311.45	311.25	308.69	311.76
310.59	315.22	313.52	315.52	316.8	316.87	314.86	314.92	316.09	313.48	317.5	313.04	314.81	312.15	314.35	318.45	312.77	314.57	316.18	314.33	310.47	309.75	318.21	313.52	316.93	319.73	315.47	315.3	314.32	319.3	315.44	314.9	315.93	317.8	318.52	312.33	315.05	314.89	317.32	317	314.84	315.98	313.59	315	316.61	313.71	312.65	313	313.87	313.12
316.06	312.94	309.26	315.02	317.11	318.07	313.99	315.4	314.28	319.34	314.32	313.93	311.02	315.38	316.66	312.09	313.75	311.76	315.08	317.57	314.04	316.15	312.69	315.76	317.12	314.81	316.15	315.82	311.16	316.09	317.04	317.88	318.41	314.67	316.01	313.97	316.09	312.57	317.07	311.78	311.71	313.72	313.41	314.32	315.92	314.12	314.85	319.18	313.1	315.32
311.73	315.78	311.25	311.98	312.37	315.23	313.65	315.3	315.59	312.82	310.72	315.05	314.16	311.39	312.29	313.21	313.5	313.53	312.85	314.58	314.6	311.25	315.78	314.63	312.33	314.85	310.55	312.74	310.78	311.81	315.27	316.41	311.61	314.1	311.92	313.27	312.99	316.01	313.47	311.36	311.82	313.54	313.22	314.25	313.82	316.01	314.32	311.88	315.2	314.61
315.39	315.67	309.08	314	310.71	313.4	313.7	314.28	314.89	314.01	316.25	314.45	315.22	312.59	313.63	315.76	316.4	315.58	314.15	315.67	312.96	317.07	315.23	314.82	314.62	313.71	315.26	313.59	313.86	314.07	317.09	315.62	315.79	316.79	313.35	313.99	309.12	316.25	315.17	318.21	313.09	315.29	315.92	314.54	317.02	316.17	312.24	314.14	315.57	317.21
328.77	326.51	333.22	327.97	326.67	325.21	326.73	330.6	327.92	327.65	327.42	332.18	328.13	329.42	326.01	328.58	327.38	329.29	332.69	327.35	329	328.49	329.54	327.51	330.18	327.43	327.8	324.38	329.32	327.22	327.26	326.77	327.26	325.15	326.5	327.01	327.83	328.1	325.73	328.13	327.4	325.06	333.75	330.5	325.99	331	327.05	328.4	328.82	325.65
310.2	311.55	310.46	307.7	309.87	309.88	310.82	314.82	307.79	308.75	309.4	307.27	311.42	306.32	308.14	308.24	308.13	309.39	312.78	311.91	306.57	310.62	312.94	307.52	313.45	310.21	309.61	307.46	309.84	308.86	307.17	308.74	312.8	311.98	310.88	307.57	307.63	305.5	306.79	308.58	312.65	306.7	309.62	310.28	311.89	310.26	306.75	308.08	311.13	307.23
321.69	321.09	319.43	314.5	313.73	318.6	317.1	312.55	322.61	323.9	318.25	319.18	316.06	316.33	318.64	321.9	311.43	313.93	320.52	316.05	316.52	319.07	316.96	319.53	320.92	319.61	317.17	319.57	318.42	317.28	319.46	318.25	321.27	316.34	319.7	318.96	316.3	318.09	320.7	318.36	317.07	320.3	324.16	320.37	316.73	317.19	314.77	315.03	318	320.36
297.55	299.79	302.96	303.61	300.33	303.68	306.11	304	302.05	303.94	301.74	302.52	300.73	302.62	300.69	299.99	300.67	304.39	302.79	302.2	301.39	303.54	302.54	302.18	303.55	303.64	303.36	304.68	304.15	303.18	304.26	300.89	299.01	303.08	300.71	302.23	304.18	302.25	301.81	302.55	303.59	301.73	303.23	300.26	304.85	301.35	307.24	304.87	301.14	300.01
305.81	302.53	304.71	305.12	307.67	304.35	304.89	303.01	303.6	306.41	307.16	308.19	304.03	305.09	306.32	302.34	307.18	302.48	303.49	305.45	304.14	305.2	306.03	305.1	302.33	305.69	306.1	305.64	306.88	304.58	304.14	303.21	301.82	305.52	303.02	301.3	305.76	302.25	305.55	304.69	304.13	305.98	304.86	305.74	306.59	300.28	303.09	304.59	306.95	304.18
303.54	298.73	303.68	302.5	299.41	304.64	302.35	303.05	303.7	300.87	301.4	307.94	304.71	304.14	301.88	304.26	301.78	301.36	305.06	301.37	304.79	305.74	305.12	307.01	302.97	303.98	305.47	305.91	306.28	301.13	302.9	301.89	305.76	304.96	303.94	301.09	303.13	301.51	307.33	305.61	303.07	303.07	303.55	305.85	306.47	306.4	305.01	305.49	303.08	302.23
305.73	304.04	304.63	306.17	303.16	304.12	304.61	307.33	301.31	304.53	306.51	303.76	306.54	305.8	309	302.39	305.8	304.71	300.38	307.14	304.06	304.95	306.84	307.05	302.44	308.05	306.3	299.27	302.93	305.32	309.52	309.79	306.13	306.11	306.49	307.64	305.45	308.15	309.69	301.56	308.9	308.73	303.12	304.49	303.9	304.34	302	308.9	305.73	308.38
314.44	312.73	317.33	312.85	314.15	315.56	315.63	314.89	317.98	315.64	313.66	316.93	312.46	312.04	312.47	316.25	313.84	314.27	315.58	313.49	315.43	317.67	311.9	317.82	319.68	312.77	315.95	310.89	312.57	312.37	318.92	317.49	317.11	315.01	312.78	314.47	315.22	316	317.79	314.91	315.08	318.5	315.89	316.31	313.63	313.53	315.14	315.5	313.15	315.73
301.71	303.63	306.15	304.28	304.38	302.25	301.47	305.38	302.9	302.43	305.82	303.65	305.51	306.22	302.43	303.29	306.59	303.43	302.04	302.13	301.23	303.13	304.35	304.43	298.98	304.66	302.52	304.97	301.36	306.29	302.37	302.13	301.96	301.08	303.32	302.68	302	304.57	303.68	304.04	302.71	305.39	301.43	307.17	302.46	299.98	302.73	300.85	302.7	303.03
302.26	302.05	303.91	303.2	305.72	301.8	305.54	305.52	302.05	303.42	302.89	307.2	301.96	309.03	304.54	303.78	301.15	306.88	304.16	301.65	301.51	304.44	304.07	304.24	304.53	303.92	302.13	302.89	302.86	303.72	308.52	305.79	307.58	308.36	304.62	309.34	301.7	306.65	305.57	305.47	307.51	305.9	305.64	302.36	307.42	307.19	304.37	305.04	304.75	305.87
317.85	322.13	314.79	318.79	317.99	316.22	317.42	317.64	319.6	323.48	317.06	319.91	311.4	315.22	316.78	317.91	315.2	320.53	316.88	319.38	319.37	319.16	320.33	319.6	319.31	320.12	315.36	317.14	318.71	317.37	319.01	317.13	317.21	319.38	320.78	321.33	317.18	315.96	318.96	315.74	315.65	319.46	316.84	320.12	318.67	321.26	316.63	319.67	320.24	318.25
310.99	312.63	311.74	309.74	312.76	309.32	311.87	310.03	309.43	310.02	312.92	312.73	310.03	311.4	311.5	308.28	309.16	311.57	313.54	312.18	309.8	314.71	310.41	313.73	311.15	310.36	310.62	311.83	312.31	311.62	313.99	311.92	312.2	309.98	310.41	309.64	312.66	309.59	311.92	311	309.5	313.23	310.7	312.46	310.07	311.09	311.4	309.52	308.74	309.45
302.48	304.78	305.62	304.55	301.03	302.45	301.15	299.79	301.88	303.64	303.43	298.3	305	302.31	303.12	302.02	300.26	302.48	300.52	306.85	302.55	304.38	303.56	300.94	303.92	301.14	304.87	304.63	304.24	300.78	301.94	302.68	298.98	302.28	301.95	300.72	298.66	301.29	299.39	303.87	302.7	303.68	304.56	300.92	303.97	302.62	300.63	300.94	300.17	304.78
301.44	302.07	298.55	308.19	300.46	302.66	303.72	302.84	300.04	299.52	306.07	303.04	303.64	304.73	304.06	297.84	303.17	300.38	302.39	302.35	305.49	300.79	301.5	304.28	301.38	302.26	305.42	302.31	303.92	303.18	300.04	300.76	303.42	303.16	301.35	300.77	301.7	304.44	304.49	303.71	302.62	304.43	301.42	302.88	300.39	300.56	302.14	303.56	303.79	300.44
310.68	311.91	310.53	311.33	312.49	308.82	310.37	310.76	310.49	310.48	312.92	311.03	314.21	309.6	309.82	314.89	312.7	309.09	308.74	312.72	313.86	309	311.84	314.39	312.58	313.87	315.43	312.85	311	312.22	308.95	314.5	315.43	310.41	310.54	312.92	311.2	311.55	313.31	313.5	315.39	312.95	310.53	312.04	313.25	313.22	311.72	307.73	314.67	313.94
309.1	307.87	309.68	307.95	306.49	307.64	307.84	308.88	305.19	308.92	308.62	311.05	311.25	309.6	309.48	312.07	309.06	309.99	308.56	313.34	312.31	309.85	310.28	307.21	308.76	308.05	307.23	305.16	309.9	309.83	304.89	307.62	312.27	307.94	309.25	309.75	307.06	310.8	306.07	311.68	306.6	305.88	307.95	314.54	307.11	309.82	306.12	309.17	313.8	308.9
300.47	298.27	301.66	302.41	299.95	300.72	299.36	301.02	302.29	304.11	301.96	300.15	297.89	301.3	302.5	303.75	298.98	298.92	300.12	300.44	300.58	304.61	298.64	303.59	301.08	302.72	301.13	300.5	298.33	302.29	297.33	302.47	299.98	302.83	300	301.19	307.26	301.15	299.59	298.24	306.45	298.53	297.95	303.18	299.41	299.78	300.59	298.35	305.55	299.83
312.98	317.7	315.49	316.26	318.24	317.38	311.27	317.2	312.43	317.74	314.71	315.82	313.14	316.42	317.19	313.46	314.2	317.5	311.38	314.47	314.49	315.67	313.77	314.99	314.47	317.16	313.78	312.42	314.44	316.51	314.04	317.69	316.92	316.37	313.36	312.27	316.5	311.06	314.82	314.88	310.73	312.24	315.28	314.94	314.74	318.01	311.27	314.89	315.62	311.25
313.15	314.03	316.44	317.41	316.12	317.34	316.76	312.88	320.2	314.33	312.66	314.92	310.17	312.33	314.64	314.32	317.2	316.14	315.26	314.01	313.47	316.13	314.87	315.1	313.67	317.19	315.25	310.08	316.23	314.2	312.21	314.1	316.59	315.76	313.71	316.12	313.8	313.82	314.84	312.42	313.62	316.92	311.33	310.63	319.11	313.16	315.81	315.81	316.53	316.18
305.94	303.24	306.06	303.72	301.43	305.54	302.52	303.98	306.19	306.49	305.65	303.97	302.81	306.33	302.22	307.33	304.6	302.81	304.62	305.43	304.67	305.14	303.89	306.54	307.39	305.77	305.87	303.29	301.24	305.39	303.52	304.82	303.05	308.35	306.1	303.52	302.24	302.86	306.73	301.51	305.05	300.77	299.39	302.01	304.96	305.12	303.47	308.66	303.04	304.34
304.03	304.74	305.03	305.25	301.89	304.39	306.89	304.46	301.77	306.8	306.7	304.22	300.59	306	303.22	305.78	300.96	304.2	303.57	302.73	302.59	306.72	306.4	304.98	305.92	303.91	306.78	305.14	305.2	302.45	300.76	302.23	303.84	304.18	303.7	305.27	307.32	303.6	306.03	304.56	305.16	300.99	301.34	304.16	302.92	304.13	307.25	302.28	302.99	305.38
302.98	302.03	300.89	300.88	303.41	303.49	305.76	301.05	302.99	304.22	299.85	300.45	301.37	299.42	302.24	302.11	300.92	302.1	303.09	299.85	302.88	299.52	299.36	303.87	308.84	307.65	303.32	301.38	303.59	303.7	304.95	301.89	302.71	301.77	301.99	305.11	302.05	303.63	304.26	303.46	305.53	303.08	305.72	305.07	300.4	304.42	298.69	299.67	302.91	306.24
293.73	295.05	293.99	292.01	290.74	294.28	291.45	296.89	295.09	297.71	294.03	293.76	293.45	294.14	293.06	294.26	291.94	299.34	291.61	289.44	294.88	297.46	300.05	292.85	296.08	291.5	293.18	292.11	294.01	291.05	293.13	296.12	294.17	293.59	295.73	295.47	295.57	295.24	292.35	294.8	290.05	296.91	294.82	295.92	293.18	287.77	295.58	290.59	295.64	295.74
322.61	320.6	319.85	319.2	319.71	321.04	320.73	322.1	318.1	318.65	320.95	314.95	322.1	318.24	317.21	318.13	319.37	318.36	318.45	319.72	320.53	320.8	318.53	319.55	317.23	319.78	321.84	320.73	319.2	319.92	312.54	318.78	317.54	318.33	320.03	323.23	318.26	318.38	316.81	318.27	319.79	318.66	320.33	320.7	317.16	319.67	318.85	318.66	319.07	318.14
302.21	303.42	305.41	305.12	301.85	305.18	302.43	302.65	302.2	302.65	303.93	304.38	301.45	301.24	303.57	303.17	304.3	305.53	299.5	300.87	302.78	305.26	304.35	302.7	305.15	302.72	302.8	300.77	303.67	303.08	306.79	301.94	302.35	302.77	300.39	306.66	301.66	306.52	300.79	305.18	303.79	300.07	304.42	302.98	301.72	301.99	302.71	301.37	300.51	303.12
329	326.65	328.7	323.3	327.37	330.66	327.58	328.54	328.58	326.82	329.84	329	331.36	325.36	331.45	327.08	326.33	331.88	327.38	330.85	328.27	327.02	324.75	329.17	331.68	328.51	326.7	330.69	327.6	327.42	326.81	322.69	324.57	325.78	326.48	324.59	326.26	325.62	329.91	332.78	326.43	326.04	330.05	330.55	332.42	325.03	327.95	327.47	329.88	325.2
314.11	314.41	310.47	309.7	307.49	309.93	312.91	313	314.53	312.64	312.96	310.19	312.61	314.22	312.7	313.43	315.12	313.86	315.91	309.74	316.02	312.24	309.62	311.39	313.53	314.71	307.84	311.7	311.85	307.9	311.45	313.09	312.08	311.06	313.01	311.84	314.93	312.82	314.96	314.77	316.39	313.11	313.68	310.51	313.01	312.41	310.67	311.16	316.64	312.85
315.56	316.72	315.48	312.74	314.56	313.43	317.67	313.6	314.02	315.56	311.32	316.01	315.52	313.07	316.1	314.52	316.3	316.87	314.61	311.98	312.31	315.85	314.64	315.81	313.6	310.19	316.71	311.98	315.25	314.88	314.73	315.77	317.99	314.06	315.48	315.2	316.86	315.08	310.88	313.11	319.31	313.83	312.49	316.31	318.89	315.45	315.51	311.55	313.16	313.17
304.56	303.88	305.4	304.7	307.63	304.92	304.84	307.77	303.14	305.29	303.12	304.75	307.87	303.68	308.73	300.19	304.69	307.05	305.09	306.08	304.59	305.5	303.99	306.44	303.34	306.26	304.96	307.21	303.99	304.04	306.01	308.83	304	302.09	305.92	306.08	305.14	303.54	303.09	303.76	305.02	307.53	306.41	305.62	304.05	305.77	303.8	304.12	300.86	304.63
311.37	314.18	315.17	316.2	313.17	314.41	311.45	310.66	310.21	313.11	314.65	314.49	311.2	314.22	312.7	314.67	313.61	314.39	312.6	312.62	312.1	313.64	312.44	314.4	315.59	312.25	312.1	314.64	312.09	313.72	311.09	315.64	313.36	311.11	315.97	313.79	312.11	312.32	308.7	311.99	311.05	315.92	313.63	311.98	309.73	314.27	313.92	310.21	313.24	313.36
308.36	307.44	308.41	309.91	311.58	308.3	309.97	306.97	311.55	309.75	307.01	308.56	308.64	310.01	311.59	310.78	311.3	308.8	308.1	310.37	310.49	309.01	309.37	313.37	309.09	308.75	310.22	308.66	310.48	306.01	310.25	308.72	305.76	307.95	307.43	311.83	307.36	307.33	307.48	309.23	304.56	307.46	309.98	310.55	307.5	308.74	307.57	311.76	309.25	310.97
319.65	317.68	318.32	319.22	320.1	318.34	318.38	318.59	318.75	319.23	319.92	317.4	314.71	320.88	317.99	318.4	320.58	318.31	319.97	315.96	322.74	316.64	315.4	320.6	318.52	320.85	323.19	322.8	316.68	314.44	319.7	320.03	317.21	321.94	320.92	320.4	320	316.87	320.34	319.23	321.36	319.7	318.44	317.77	323.82	317.67	322.41	320.52	322.02	318.15
300.04	303.61	296.19	297.71	300.13	304.33	298.24	299.29	304.25	300.71	301.66	300.61	300.1	301.08	300.53	301.02	298.58	301.36	302.2	302.13	301.71	302.25	304.02	301.41	302.27	300.81	298.01	300.46	301.59	302.33	305.34	300.49	299.49	301.48	302.68	305.2	301.52	301.23	303.53	298.51	300.34	302.95	302.9	302.21	301.36	301.04	299.28	303	302.47	299.03
316.68	317.8	312.58	321.95	313.26	321.62	317.07	317.77	313.89	316.33	314.41	320.02	317.53	318.03	314.25	315.66	315.44	317.57	316.44	316.21	316.22	316.34	312.65	321.48	312.01	316.97	315.18	314.85	319.66	317.09	314.26	319.63	316.98	314.6	317.49	312.25	317.13	317.9	319.16	315.95	318.63	315.25	313.01	315.51	316	314.34	316.83	316.76	318.53	313.78
305.45	301.5	303.59	303.25	305.71	309.01	306.39	302.87	303.44	304.97	301.93	305.42	304.28	306.26	306.75	304.46	305.03	300.83	305.07	306.32	306.12	301.41	305.86	300.9	298.31	303.75	306.02	306.03	307.34	303.53	306.34	302.99	304.17	306.79	301.86	304.45	304.02	305.74	306.83	303.26	308.18	304.16	306.24	302.56	301.1	306.41	305.59	304.25	307.37	306.16
303.15	296.66	298.88	296.72	300.63	298.01	299.2	299	299.02	301.88	302.1	299.19	300	299.66	299.54	297.6	300.15	301.03	298.63	297.92	301.91	300.29	297.56	300.02	303.22	299.8	299.6	299.34	299.72	299.65	302.88	303.36	297.91	297.97	298.4	304.06	300.56	297.41	300.56	301.76	300.34	297.6	302.04	302.5	302.53	299.33	300.46	298.53	301.5	299.99
313.09	314.25	316.82	314.18	316.93	318.08	316.27	312.25	313.61	317.43	316.66	315.8	314.27	317.78	315.33	311.07	316.38	316.95	315.71	312.65	313.93	314.08	313.4	312.78	314.31	317.37	316.59	314.14	316.79	316.51	315.66	316.47	314.79	319.88	312.36	317.2	314.95	310.91	315.58	318.55	313.79	314.32	312.33	315.08	313.49	316.17	318.29	317.17	313.94	316.2
296.11	297.46	296.37	297.36	293.83	294.17	296.63	293.77	297.5	297.38	295.82	295.74	294.34	299.52	297.31	293.91	293.86	294.2	298.51	299.37	299.84	295.48	296.19	295.09	297.3	293.06	297.5	295.1	296.42	298.09	293.96	296.46	299.29	299.64	294.38	295.25	296.83	297.83	298.03	295.12	295.56	294.2	296.92	296.27	298.86	297.63	294.71	298.61	295.37	296.94
312.68	313.88	315.53	314.49	312.83	309.89	313.18	313.69	313.52	310.84	311.39	310.65	312.17	310.45	313.14	317.48	312.2	311.83	309.19	316.39	311.91	316.83	314.79	313.68	313.31	315.3	310.72	314.18	314.73	313.35	313.45	313.7	313.46	312.79	314	316.46	317.07	316.55	312.71	317.43	313.12	311.24	309.34	315.93	315.59	314.78	314.32	313.85	310.24	313.27
310.33	307.88	313.84	311.58	311.03	312.48	311.65	308.76	311.23	310.17	307.52	309.9	311	311.03	308.66	309.11	312.99	311.95	310.07	313	309.74	309.93	308.13	311.71	309.18	307.43	305.15	311.82	310.2	305.55	309.12	308.23	311.86	311.45	308.39	308.06	313.49	312.6	306.84	311.04	310.76	309.95	313.29	313.79	312.98	313.04	310.62	309.12	311.27	308.7
304.14	304.34	299.36	300.87	307.12	306.62	302.62	306.23	301.73	302.72	301.87	303.02	304.04	303.75	301.67	302.17	303.59	304.11	300.77	303.94	302.82	301.01	300.87	302.55	302.65	302.91	303.2	305.64	303.75	303.51	300.75	304.1	303.54	299.39	302.83	306.16	302.56	303.03	304.48	304.76	299.08	304.6	301.1	300.51	303.99	303.15	303.95	298.47	303.95	301.64
326.67	327.73	327.82	328.66	329.72	330.74	329.26	328.96	326.7	324.18	328.43	325.88	327.41	330.93	324.24	326.64	328.04	329.97	329.7	329.59	327.64	328.19	327.02	327.67	327.47	326.26	327.04	327.59	328.47	330.88	326.33	331.04	329.77	327.39	325.07	327.66	325.51	324.58	328.08	326.47	329.04	328.25	327.95	330.18	328.46	325.95	326.73	328.44	325.26	330.55
291.03	293.36	296.45	298.9	292.02	294.64	294.05	297.95	297.97	291.59	293.17	293.38	293.73	294.46	294.62	293.34	294.87	298.78	299.01	299.86	296.14	293.39	293.52	293.01	298.23	294.67	294.52	295.22	293.18	294.2	293.6	296.52	294.35	294.66	294.77	293.07	293.1	298.08	292.05	295.09	294.61	293.79	295.89	291.84	295.27	294.63	294.88	294.61	294.98	295.98
318.73	322.4	324.65	321.78	322.34	319.96	317.58	319.03	319	320.08	320.55	320.94	316.63	320.56	322.39	320.12	320.87	317.84	323.34	316.86	319.14	318.44	319.6	320.33	316.06	319.22	316.75	318.62	319.79	321.42	319.17	319.41	322.26	319.36	317.87	318.05	318.99	317.19	319.6	317.44	319.75	321.76	322.05	318.96	318.56	319.36	315.4	316.54	317.97	320.06
306.38	301.56	302.72	300.4	301.31	299.86	305.89	305.67	305.54	302.53	300.66	301.94	301.05	306.44	302.99	300.79	300.8	302.96	303.64	299.64	301.63	301.89	304.12	302.4	302.95	301.42	306.05	301.6	302.64	301.13	301.22	306.9	302.39	307.46	303.7	304.83	301.27	305.12	301.55	302.96	304.82	305.51	303.41	300.19	305.21	301.36	300.75	302.01	301.51	301.63
319.61	320.11	316.92	318.92	319.45	320.44	322.04	317.04	320.42	320.3	316.74	321.52	316.46	316.8	317.34	321.4	319.52	318.25	319.81	320.4	318.93	316.13	319.83	318.35	319.51	318.38	316.68	320.28	317.58	319.12	316.6	321.8	316.54	316	315.49	315.1	319.37	316.78	320.4	319.36	318.04	317.59	316.64	317.28	317.16	323.76	315.97	316.01	320.18	318.73
309.73	313.88	312.12	310.22	315.11	312.45	315.23	311.84	311.25	316.09	310.67	312.89	311.05	309.9	313.26	311.76	313.92	312.41	313.04	311.6	312.74	312.58	316.45	314.13	308.5	314.99	312.75	313.05	314.21	311.72	309.64	315.19	312.37	311.6	308.73	313.33	311.34	313.06	311.41	309.82	312.89	314.11	311.01	308.88	312.21	311.59	308.92	311.57	313.5	310.85
326.05	322.49	324.82	325.77	327.79	324.28	324.03	327.42	324.46	324.94	324.19	322.5	321.68	325.59	327.4	323.57	327.51	321.96	323.26	324.63	324.39	323.94	317.67	324.78	327.33	321.99	322.48	328.93	327.66	323.22	325.9	324.52	325.9	325.11	327.46	325.41	322.82	321.41	322	321.58	325.59	325.18	325.23	325.59	328.04	329.73	324.6	322.86	324.26	326.7
313.4	314.32	313.91	315.81	314.03	315.67	315.42	316.07	314.6	317.86	312.65	315.34	318.36	314.65	313.41	318.96	317.11	318.79	316.52	315.62	319.18	313.63	311.86	315.08	318.52	317.93	309.53	315.42	314.07	321.99	316.15	313.31	315.18	314.57	314.73	318.05	316.34	315.13	317.41	317.91	318.68	316.82	312.9	316.36	318.73	316.95	315.45	314.57	319	317.57
294.36	293.11	296.13	295.49	296.62	293.42	292.11	294.39	296.19	296.58	296.75	296.81	293.44	298.37	293.59	297.29	294.9	295.94	299.63	296.78	294.15	292.96	291.75	294.02	294.09	293.36	294.78	292.52	293.92	295.76	291.71	298.14	295.85	291.48	293.42	293.13	295.75	295.89	294.84	295.12	294.62	295.86	296.13	297.02	292.76	298.56	294.07	293.99	296.26	297.23
313.08	312.58	308.38	309.32	309.09	312.48	312.43	310.37	309.26	310.96	314.36	309.6	304.28	309.98	307.69	310.56	307.55	308.88	310.8	307.04	308.25	306.8	312.18	307.93	311.09	305.98	310.02	308.25	314.76	311.87	307.82	309.91	311.09	308.84	314.19	311.78	310.39	312.03	310.26	307.77	307.49	310.79	311.58	307.81	306.28	309.74	308.11	309.67	310.06	309.32
306.11	303.66	301.33	304.51	306.34	303.15	301.39	302.13	305.37	302.54	300.26	305.12	304.98	303.24	302.13	304.38	307.25	302.82	299.91	303.26	305.94	303.54	303.89	303.63	304.44	305.05	302.13	306.38	302.33	304.87	301.65	303.44	303.21	304.38	300.22	300.91	303.56	302.92	305.49	301.44	308.83	305.51	303.55	300.2	302.61	304.52	303.05	306.64	299.98	303.74
329.79	329.42	326.01	329.39	329.45	326.45	326.83	327.06	326.31	327.94	328.93	331.82	330.54	327.12	329.52	328.23	328.48	328.9	332.45	327.79	327.15	327.63	330.45	327.79	327.12	329.14	327.42	327.77	327.26	329.53	329.94	327.13	328.87	325.85	328.14	329.55	332.57	328.41	327.92	330.98	330.81	329.12	329.76	327.5	329.45	327.71	327.56	327.75	329.93	327.74
306.7	308.56	303.53	306.67	304.21	302.75	308.02	305.95	304.89	304.2	306.4	306.95	306.11	301.23	307.49	303.16	304.54	305.26	308.1	305.73	307.18	306.08	307.62	302.63	304.45	304.54	304.47	304.67	305.65	306.43	304.26	305.7	306.9	305.22	303.42	302.31	303.69	302.69	308.77	306.53	302.79	306.58	302.64	301.04	305.51	300.79	302.69	308.24	302.77	305.06
316.33	314.68	313.16	315.37	310.12	311.69	313.66	313.15	315.98	316.06	311.23	313.44	317.6	315.66	312.37	313.59	313.18	313.98	313.26	313.26	312.32	313.83	314.81	313.64	314.17	311.41	314.72	315.12	315.33	312.84	315.06	313.09	313.75	315.81	314.14	316.93	316.33	312.11	313.69	313.86	311.99	315.11	315.24	312.02	310.66	314.69	313.35	315.04	313.61	315.72
328.28	330.58	329.06	327.14	327.97	326.05	326.46	326.72	327.09	330.37	329	329.19	327.62	324.2	327.46	329.9	329.01	329.85	327.05	332.03	331.86	329.38	327.39	327.56	327.22	331.72	329.58	329.59	331.93	325.9	328.75	331.72	330.8	329.68	327.01	325.58	327.72	327.66	331.24	327.31	329.61	329.24	331.92	328.47	331.22	324.84	328.73	325.93	329.68	328.09
307.69	300.57	304.91	304.1	304.26	303.77	304.81	301.47	301.1	304.22	301.88	302.5	301.21	302.39	304.39	305.31	310.73	305.59	305.54	307.69	305.77	303.15	301.53	303.08	304.17	306.85	306.61	306.37	303.97	303.24	306.44	308.27	303.82	307.47	298.08	303.42	304.62	300.5	305.13	306.16	307.81	301.21	306.42	304.4	303.99	304.68	305.54	305.61	303.95	302.4
311.49	314.7	310.97	312.74	315.38	312.79	315.24	313.26	314.42	312.53	310.06	312.48	312.88	312.42	313.07	314.46	316.11	314.48	312.83	312.05	311.29	311.18	314.25	310.13	315.36	312.02	317.71	314.22	316.03	310.54	314.28	312.84	314.72	314.15	312.51	311.4	313.91	313.67	311.89	313.46	310.84	313.21	315.44	314.84	315.46	315.01	316.38	313.23	313.31	312.19
317	315.33	313.75	314.8	315.36	315.54	316.09	318.75	314.48	315.61	311.33	310.87	315.23	311.33	315.78	314.68	314.11	314.53	317.76	312.79	314.65	314.52	314.76	315.08	313.45	316.62	313.16	312.87	315.4	316.13	318.89	317.76	314.63	318.86	315.21	315.3	314.97	316.79	314.54	316.86	317.73	315.4	313.38	315.47	314.97	314.44	315.72	315.87	315.22	315.14
299.15	304.25	301.59	303.11	304.99	304.88	302.58	302.36	303.15	304.1	301.58	304.31	302.76	305.74	306.05	302.63	303.61	304.8	301.8	304.96	304.03	304.58	307.14	299.16	306.07	301.86	303.73	302.74	302.13	302.92	305.49	302.95	306.01	302.08	307.6	299.02	307.32	300.58	304.22	306.28	305.26	304.49	304.18	302.98	303.98	304.33	301.09	302.42	306.14	304.19
307.25	304.84	302.38	305.22	302.83	306.13	303.81	306.22	306.64	304.34	306	306.87	305.75	309.33	304.41	304.28	307.02	307.28	307.47	301.68	304.33	304.84	306.9	304.43	308.24	307.26	305.03	303.21	306.02	309.27	302.69	308.01	306.65	306.18	305.43	310.21	305.54	305.66	306.93	305.44	310.54	308.94	306.94	305.15	304.76	306.03	301.13	304.63	307.54	309.62
316.22	314.78	314.13	313.95	311.45	312.95	308.85	311.91	317.75	312.19	312.17	316.47	312.85	313.3	313.56	317.4	312.38	313.8	313.74	314.31	312.88	313.56	315.31	313.84	312.02	314.31	316.86	311.34	317.38	311.82	313.9	315.97	314.06	315.29	314.82	314.4	310.58	311.46	320.19	313.99	310.98	313.59	312.83	312.86	311.9	316.25	313.31	311.81	313.72	315.84
314.76	316.69	315.77	319	314.84	316.45	318.16	315.71	318.82	319.11	317.49	318.55	320.63	316.12	318.11	317.67	317.57	321.89	321.23	317.68	318.76	318.24	322.72	320.31	317.62	315.73	312.91	317.87	321.98	315.33	320.06	322.75	319.3	319.37	320.07	317.59	318.1	318.54	317.76	318.74	314.57	322.29	319.16	318.36	315.18	322.4	318.62	318.55	319.06	317.76
307.93	307.28	306.75	305.2	307.08	303.5	305.11	303.68	304.66	307.54	306.59	306.83	307.88	305.63	303.5	305.14	305.18	307.56	306.81	305.52	305.65	305.96	302.74	304.38	305.36	306.55	307.22	308.91	304.87	307.9	306.65	310.03	307.67	309.39	305.59	303.25	306.84	306.63	307.77	304.06	306.07	305.27	308.72	304.71	306.83	307	307.71	308.28	302.79	303.07
305.95	302.78	302.82	302.23	300.98	301.7	304.96	303.36	300.89	301.88	301.06	305.19	302.52	307.4	300.68	302.84	302.87	300.64	299.98	305.45	303.91	303.14	306.14	306.95	303.19	299.26	304.62	303.22	301.8	303.28	303.88	305.11	305.28	300.75	299.67	302.45	300.56	301.93	306.64	301.31	303.77	303.03	303.95	301.64	303.31	306.42	304.14	302.76	302.43	300.94
313.02	317.63	312.81	314.86	312.46	313.04	314.02	316.3	313.85	313.22	314.41	314.19	311.5	313.88	313.77	317.25	316.12	314.14	313.09	319.3	309.61	311.57	312.83	312.73	316.65	310.52	313.78	313.76	314.39	310.38	314.25	314.62	312.95	314.24	312.59	316.93	313.99	314.59	315.77	311.63	318.73	312.53	317.21	315.59	312.55	314.4	309.69	317.72	317.62	316.8
306.86	307.59	306.26	305.33	306.57	308.84	305.1	311.06	305.04	302.31	306.02	305.92	304.93	306.14	309.57	305.64	304.55	308.6	305.4	307.8	304.36	305.95	304.8	304.58	305.28	304.47	306.1	308.08	305.86	307.21	305.59	307.12	311.49	303.07	305.01	310.14	305.5	306.26	306.77	305.92	307.73	304.44	306.76	302.85	309.71	305.91	305.08	302.65	303.59	304.13
299.66	302.93	303.57	301.81	302.2	306.52	307.57	304.98	301.77	304.46	306.19	301.85	304.38	305.81	304.4	300.38	299.41	305.76	304.32	303.8	299.69	302.77	299.59	304.42	297.93	300.87	301.33	302.83	299.8	301.58	300.95	301.36	299.86	298.66	302.83	305.9	300.98	302.82	297.73	299.34	303.62	303.36	303.21	305.34	302.14	299.48	299.5	300.73	301.43	304.66
314.72	312.53	310.64	311.82	312.53	313.01	315.58	313.45	312.61	313.34	316.1	313.43	312.16	311.19	311.72	315.43	313.35	309.51	315.84	310.95	313.46	311.97	314.71	311.56	317.84	313.9	312.19	312.46	311.61	312.46	314.05	311.88	311.27	314.44	310.9	316.07	315.28	313.01	312.56	311.13	310	309.77	308.31	310.81	314.74	311.23	313.58	308.04	315.54	313.23
328.37	328.96	329.91	329.2	331.63	328.49	327.8	325.24	324.23	330.41	329.75	326.66	330.59	325.27	327.27	331.35	327.96	328.33	326.48	328.38	330.32	328.33	327.08	328.6	324.52	326.98	329.65	328.74	324.18	323.26	327.77	328.24	327.67	329.2	326.4	331.02	326.56	327.63	328.92	328.86	327.41	328.98	330.34	327.33	330.53	328.36	330.82	326	329.08	324.45
307.68	306.73	307.16	303.49	305.04	303.63	306.5	304.94	305.81	304.29	303.83	303.8	307.25	307.76	302.35	305.91	306.18	306.69	307.78	308.9	307.73	303.62	307.1	304.35	309.3	305.23	303.31	304.03	309.51	304.66	305.5	308.14	304.32	303.76	303.35	307.82	308.91	306.39	304.48	306.04	305.64	304.87	306.09	303.87	303.15	307.21	304.73	302.07	303.02	303.17
302.13	301.92	302.19	306.46	305.43	304.11	304.9	303.67	305.34	305.63	304.97	303.72	304.36	305.32	305.89	302.77	301.85	303.65	301.26	306.83	305.86	306.73	307.72	306.04	308.14	305.55	305.43	305.53	305.05	303.39	305.56	305.75	307.29	302.67	307.46	302.83	308.04	303.77	302.9	307.85	304.73	306.15	302.56	305.34	305.08	305.91	303.56	305.74	306.06	306.63
306.33	310.35	312.09	307.66	310.16	311.15	308.48	310.42	310.47	316.29	312.98	309.61	308.6	312.37	307	307.76	310.95	309.5	310.26	310.96	312.11	308.97	311.81	311.59	309.33	312.23	309.77	312.33	306.96	312.32	310.17	307.09	311.19	308.03	310.07	311.37	310.3	313.1	307.38	307.23	312.16	308.83	311.79	314.17	307.81	310.76	308.78	308.6	309.04	312.28
309.69	309.27	310.31	311.34	312.53	308.03	310.25	306.76	308.58	311.32	310.69	307.56	311.05	307.96	309.79	308.97	309.24	308.28	310.57	312.18	310.03	307.62	309.78	306.43	310.64	310.12	309.69	309.28	312.2	312.18	308.85	309.88	309.53	309.69	311.47	311.71	307.14	308.16	305.89	308.88	310.23	309.87	306.6	307.52	306.38	308.59	308.9	308.7	309.38	312.23
304.08	302.15	302.82	302.24	304.87	301.69	306.42	303.08	305.58	304.76	304.56	305.07	304.37	304.19	303.03	303.68	301.24	302.69	306.79	303.01	300.97	301.82	301.06	304.94	302.84	301.86	302.11	303.32	305.27	303.79	301.3	303.06	303.85	300.12	304.04	301.14	304.55	304.82	300.96	304.26	301.82	302.22	304.64	301.78	303	302.36	307.31	304.16	304.48	301.52
303.4	302.82	302.84	299.19	303.45	305.58	302.39	300.68	304.13	302.89	304.93	303.34	303.24	301.45	300.86	300.5	301.32	304.42	301.23	302.84	301.41	300.52	300.89	301.83	303.65	304.88	297.87	299.33	303.37	306.37	297.23	303.84	302.12	301.02	304.25	303.75	299.47	301.36	300.63	304.89	304.03	303.06	301.05	304.44	305.13	304.46	300.37	303.51	300.72	300.37
312.76	313.43	314.55	315.16	317.03	314.58	313.63	315.5	317.1	317	313.95	317.76	315.94	312.13	313.47	315.82	314.68	314.01	316.82	315.47	312.93	314.38	311.84	315.57	310.18	314.38	315.38	312.71	316.99	314.85	316.18	319.88	317.02	318.4	321.09	314.61	313.99	318.06	313.03	312.54	314.42	317.05	317.34	308.45	316.14	314.21	318.09	317.61	313.82	315.69
297.11	292.95	294.74	293.73	297.79	297.42	296.55	294.43	292.17	293.3	296.64	291.61	293.88	296.57	292.09	294.15	298.08	294.37	294.82	296.52	293.53	293.67	296.6	292.12	296.51	295.84	296.01	295.5	289.49	293.02	300.07	297.85	295.93	297.06	292.82	296.94	292.26	291.98	294.94	294.42	296.17	295.34	294.91	294.24	294.84	293.75	299.34	294.88	295.34	293.14
304.8	306.53	302.32	303.95	306.87	305.99	307	307.01	305.84	307.14	306.57	306.11	305.35	305.69	304.1	306.81	308.26	302.13	301.18	306.09	310.53	309.14	306.52	302.32	304.65	305.62	305.69	304.57	305.8	308.07	302.54	305.66	306.27	304.6	307.42	305.61	304.12	308.53	309.3	306.39	305.92	305.66	303.37	303.06	306.17	306.12	307.6	304.32	300.7	301.61
313.75	316.88	311.83	315.76	315.22	318.1	312.52	319.3	314.04	312.75	315.97	318.92	315.24	317.36	314.51	314.45	314.57	312.99	316.45	313.67	315.34	316.18	314.22	315.15	315.4	315.97	315.54	314.69	313.14	313.91	310.59	314.8	314.73	311.52	313.33	315.53	312.78	315.02	313.21	317.31	312.86	312.42	313.52	312.55	309.36	317.62	315.6	313.28	314.46	316.76
298.37	299.65	302.44	302.82	301.81	305.94	300.85	301.05	300.37	303.2	300.49	302.91	299.74	305.38	299.34	301.11	300.22	299.83	304.5	299.92	305.79	300.36	300.54	303.28	300.34	301.54	300.49	301.15	299.75	302.85	302.18	299.13	305.66	302.6	302.65	304.72	299.17	300.34	304.54	301.33	303.56	302.91	299.47	301.71	301.45	302.09	303.26	300.38	301.38	298.59
297.56	294.61	295.35	293.86	293.55	292.03	296.43	294.35	291.1	291.04	295.26	293.71	294.69	295	293.89	293.63	294.37	293.33	293.58	293.4	293.58	296.31	295.21	291.65	294.32	295.55	291.78	293.73	298.56	290.17	296.62	294.51	294.4	298.95	291.2	294.91	295.47	293.7	294.67	291.98	290.65	292.13	293.91	295.42	295.25	295.04	292.98	295.41	293.64	294.49
317.35	317.55	321.29	316.74	317.6	317.87	316.06	317.25	317.01	316.47	317.75	318.69	314.47	318.48	314.71	316.12	316.21	317.82	317.58	319.74	315.96	317.83	313.21	316.14	315.21	320.53	317.66	317.82	315.96	317.94	317.03	311.27	318.79	318.03	316.56	316.95	313.06	319.61	317.46	314.92	316.14	319.14	319.98	319.92	318.62	317.48	318.91	317.72	315.82	315.63
311.05	308.89	312.82	310.91	313.91	312.64	309.34	315.13	309.23	310.53	309.77	315.1	308.37	311.32	312.51	311.96	309.99	311.41	307.06	310.23	310.47	312.63	313.49	313.15	307.1	313.92	309.67	308	308.49	310.07	311.14	309.42	308.96	310.96	309.63	312.87	311.95	308.39	307.89	311.25	306.88	308.59	309.06	309.46	308.61	312	308.86	310.87	309.25	307.07
305.28	302.93	302.69	305.48	303.39	301.28	302.7	299.56	297.1	304.28	304	303.82	301.5	299.5	302.62	305.5	303.2	297.66	298.45	303.38	299.44	301.6	301.95	304.29	302.07	300.79	302.8	307.88	302.47	304.72	297.54	301.89	300.71	302.51	299.98	303.14	304.08	303.06	302.56	300.27	301.71	300.26	303.78	299.92	300.63	299.12	301.7	302.93	301.68	297.1
317.47	318.16	316.13	315.5	316.33	314.17	315.2	315.61	317.04	314.99	315.4	316.52	315.6	313.19	315.71	317.98	317.12	313.05	317.09	315.3	318.92	319.17	314.25	318.28	316.12	315.57	313.36	319.63	314.95	318.19	320.58	320.14	318.21	318.67	315.38	317.07	313.74	315.7	314.04	318.39	316.81	319.69	321.3	317.12	317.71	316.17	314.36	315.57	317.71	314.17
296.15	293.67	298.06	292.18	294.22	295.04	292.69	294.28	292.06	294.06	295.7	293.77	293.51	293.64	296.36	295.59	295.68	293.93	292.3	292.81	293.83	291.53	294.26	293.29	291.12	295.19	291.93	296.45	293.25	295.89	296.53	292.88	290.51	296.05	292.98	294.68	295.13	290.86	293.61	291.69	297.76	295.56	296.5	296.46	289.72	296.29	292.44	293.15	291.37	296
313.47	313.93	312.48	315.92	308.54	313.18	313.37	314	314.77	317.47	314.71	310.45	314.68	311.48	312.31	312.34	312.3	310.5	312.68	311.27	314.26	310.52	313.7	315.48	315.85	314.37	313.15	314.26	315.29	313.6	313.83	311.55	313.92	314.94	314.07	310.45	315.12	312.85	312.21	315.39	312.79	313.57	313.52	311.11	315.67	313.1	313.38	309.44	313.46	311.72
318.9	316.52	316.99	318.64	321.89	320.13	314.89	316.96	314.15	318.55	319.23	315.72	318.22	320.92	317.5	320.77	316.91	322.64	317.17	317.19	322.41	320.6	315.06	318.81	317.65	317.63	320.78	317.96	318.67	321.03	317.64	320.01	316.3	317.28	318.92	315.43	319.33	320.36	319.68	318.08	314.53	317.09	316.59	320.68	317.67	317.51	319.65	319.99	318.03	321.5
307.74	306.42	308.12	304.08	302.92	305.56	304.91	306.08	302.73	304.76	304.05	305.49	301.87	305.24	306.37	305.53	305.82	301.97	304.25	306.3	303.05	305.81	299.79	308.47	304.62	301.53	308.41	303.68	307.26	307.34	307.6	303.26	305	304.33	305.75	304.94	302.79	301.84	303.67	303.03	310.23	307.93	301.65	303.81	305.98	304.15	306.08	307.78	306.48	306.96
325.1	324.07	323.24	321.05	325.91	324.8	324.38	322.24	328.8	324.44	321.71	325.91	326.29	324.72	322.98	325.53	322.97	326.37	325.06	323.81	326.94	326.61	322.9	324.14	322.93	327.26	328.78	327.11	324.61	323.87	325.75	321.74	326.88	327.24	324.85	323.95	328.05	322.85	322.78	326.34	325.81	325.59	323.64	324.11	323.4	324.61	324.66	325.55	325.85	325.45
303.2	304.48	299.74	301.75	299.67	303.18	299.31	301.3	298.37	297.41	297.06	297.9	300.27	299.12	301.88	302.14	301.65	301.39	299.63	299.27	302.08	300.94	300.02	299.33	298.25	299.1	303.18	300.63	299.52	302.69	300.59	301.62	301.62	299.87	302.99	299.24	299.55	299.02	299.23	298.97	299.77	298.65	302.91	300.74	301.02	303.89	301.43	295.49	304.48	301.17
316.62	314.33	316.71	314.08	314.01	317.48	316.42	313.67	314.31	311.98	311.4	313.51	315.01	314.73	315.91	309.39	314.24	315.04	315.12	314.47	313.43	314.24	311.63	311.9	312.79	315.58	317.04	316.04	316.22	316.44	314	313.65	313.22	313.62	310.59	315.24	310.04	310.81	311.43	315.11	313.78	310.98	313.09	311.99	314.01	313.85	314.34	313.2	310.46	317.88
320.53	316.92	319.03	319.4	315.84	315.84	316.8	317.58	319.21	321.63	317.69	317.4	312.9	320.5	315.71	318.55	316.22	317.41	317.96	316.72	317.19	316.96	320.25	317.74	315.87	315.39	318.8	317.55	317.17	317.92	319.17	320.23	321.19	320.07	320.57	314.79	317.45	319.8	320.58	319.76	315.99	317.89	319.61	317.62	316.14	316.3	317.2	318.96	320.23	318.08
313.44	310.24	313.43	309.98	312.57	308.63	311.83	314.26	312.84	312.91	310.73	308.14	309.98	308.17	311.17	308.57	310.62	312.24	313.01	308.09	311.2	310.94	310.72	310.42	310.32	311.19	310.22	310.63	312.33	310.47	313.48	310.8	313.32	310.33	314.4	309.55	313.62	312.47	311.34	307.71	312.55	311.11	309.36	314.35	313.83	311.9	312.08	307.29	311.61	313.91
306.28	311.14	310.72	312.5	306.5	309.05	304.75	308.52	308.04	307.63	310.65	305.9	309.3	307.49	307.7	310.25	309.73	307.16	309.01	307.9	307.08	305.86	307.82	308.04	307.43	313.46	310.89	310.48	306.7	306.14	310.48	310.17	311.02	307.44	305.67	310.08	307.51	312.22	306.93	309.51	311.53	308.87	308.37	307.25	308.58	307.03	307.68	307.38	309.7	303.78
297.75	297.54	298.23	299.94	296.26	294.32	296.48	297.42	296.56	291.96	294.68	294.15	294.29	295.15	294.7	295.47	299.55	299.4	294.38	296.28	294.14	297.02	295.29	295.64	293.96	298.79	298.38	298.19	300.1	296.93	297.32	297.64	299.27	300.93	302.51	296.67	301.52	297.41	296.3	296.29	299.33	297.83	298.42	293.3	299.9	293.56	298.04	297.35	299.66	297.62
305.59	305.8	306.17	305.28	304.72	306.16	303.44	304.23	302.86	307.52	303.44	304.66	305.9	304.95	301.68	306.03	303.39	304.63	300.78	305.01	305.7	302.31	305.05	304.33	304.23	308.88	305.28	305.86	306.73	306.75	303.83	302.85	305.95	303.28	303.51	305.84	304.96	299.84	303.03	306.48	301.64	306.59	309.84	307.49	306.03	303.88	307.13	305.59	303.84	306.22
301.96	305.91	300.17	297.33	297.21	297.68	298.63	297.89	299.37	302.32	297.88	297.62	297.69	296.51	299.39	298.8	303.3	298.39	304.15	300.23	300.81	297.6	300.64	301.3	299.91	297.55	300.46	301.42	302.99	303.4	303.24	300.53	294.6	297.3	300.97	299.95	299.75	301.42	297.37	303.77	302.46	297.21	300.22	299.49	303.12	299.84	300.37	301.29	299.15	299.29
304.08	306.97	305.76	311.85	301.45	309.35	305.27	303.1	303.08	305.93	307.04	304.96	305.08	308.15	307.5	306.43	308.56	303.73	305.13	308.18	306.6	308.21	307.41	307.72	308.09	305.62	309.5	308.11	303.16	305.08	301.53	307.24	307.6	307.07	306.07	308.24	305.92	310.46	309.09	305.15	306.57	307.64	306.17	307.64	310.01	307.05	304.76	306.56	311.35	307.79
293.58	293.48	292.17	293.63	292.76	297.35	296.04	295.27	296.35	294.13	295.31	297.22	295.99	294.74	293.97	295.75	294.02	292.36	296.29	295.71	296.82	296.3	295.76	297.37	294.92	295.66	293.23	292.69	292.56	292.7	295.83	293.46	292.83	291.69	290.91	294.46	296.14	295.38	297.12	293.36	294.12	294.87	297.28	294.32	293.39	294.43	295.51	296.81	293.98	293.24
301.71	299.36	302.83	300.15	303.85	302.81	303.43	299.85	301.85	300.94	300.36	305.22	303.7	301.35	302.68	304.26	302.18	303.67	302.96	303.17	301.35	301.95	304.7	302.46	305.33	301.6	302.65	298.42	307.19	304.98	305.66	300.19	304.52	302.35	301.94	301.55	302.87	301.96	302.43	301.71	304.42	301.19	303.87	302.36	299.33	303.05	301.52	303.34	303.24	303.82
302.55	308.14	304.22	305.05	301.52	303.08	302.64	303.09	306.56	304.45	299.72	301.92	301.16	304.33	307.32	301.37	300.75	306	301.46	304.03	303.55	301.71	301.66	302.59	304.89	304.61	301.23	302.8	304.68	304	304.22	305.62	308.46	302.53	300.97	300.88	301.06	304.06	301.37	300.44	304.34	301.71	305.69	301.81	304.82	301.35	304.78	302.07	305.55	303.3
314.06	312.86	313.13	314.09	314.54	311.95	311.75	313.02	311.06	310.75	316.57	311.37	310.23	313.43	312.83	312.03	310.77	310.92	312.36	314.02	309.35	316.99	309.77	313.13	314.72	313.19	315.27	315.26	314.03	315.93	314.56	314.62	314.51	314.17	315.76	316.07	311.95	314.43	315.2	314.36	310.66	316.35	311.03	315.74	317.07	312.17	311.16	313.94	313.78	314.03
319.49	316.36	321.22	318.94	319.55	316.53	320.57	319.58	315.66	319.84	316.08	316.06	320.82	319.63	318.5	323.91	318.69	319.81	320.84	316.91	318.92	320.69	321.27	316.76	318.89	322.47	321.32	317.93	319.63	321.56	319.83	315.49	320.49	318.1	320.77	320.27	319.27	316.65	317.04	319.27	320.5	319.16	317.43	314.88	320.68	320.1	320.75	320.98	317.46	321.96
293.38	298.47	299.89	294.24	299.57	296.25	297.71	293.34	297.83	292.86	299.34	293.17	297.5	295.7	294.74	294.14	298.79	298.78	295.96	296.09	295.12	296.59	297.21	295.41	297.89	297.08	296.34	298.95	299.24	296.98	299.89	296.62	295.25	294.86	298.52	298.98	294.1	294.65	293.68	296.01	300.69	296.06	297.62	295.84	297.93	297.22	298.1	295.45	293.73	298.97
315.6	318.48	317.04	318.14	319.44	316.74	315.41	313.76	315.65	316.5	313.5	318.48	314.89	319.25	314.28	311.61	317.07	315.16	315.37	313.59	319.44	317.21	319.74	318.03	315.41	317.85	314.32	316.15	317.83	315.46	317.49	316.95	318.83	318.2	318.4	317.59	316.99	314.38	319.2	318.2	317.65	317.2	317.69	313.54	313.26	314.42	315.62	319.24	317.03	314.12
315.41	311.59	314.2	317.77	311.83	313.82	314.97	319.1	313.66	311.22	310.41	311.94	314.96	314.28	313.88	314.79	316.36	315.96	315.94	315.54	311.6	317.89	314.07	313.74	315.67	315.89	315.28	317.97	314.61	311.84	317.2	314.77	315.19	317.23	314.5	314.87	313.98	310.25	310.71	314.93	313.4	312.49	311.86	314.14	315.17	313.97	312.8	314.5	314.31	312.67
313.99	314.69	314.57	316.36	315.18	314.57	312.67	314.75	313.78	310.18	310.26	312.47	314	315	313.74	313.34	316.11	311.64	315.35	316.7	311.18	315.4	317.81	318.37	316.24	313.04	314.26	311.39	315.48	312.56	312	312.89	313.87	313.78	314.75	316.16	316.95	314.9	314.47	313.54	314.96	314.21	314.39	311.22	312.61	313.14	312.01	312.2	314.25	310.47
300.53	303.62	304.26	303.68	301.87	304.98	305.81	303.37	304.12	302.85	301.88	301.52	304.84	299.81	304.59	302.31	304.1	305.38	305.51	305.32	302.07	302.92	300.61	302.43	305.34	303.19	305.69	302.51	302.38	302.05	302.3	302.75	301.24	297.52	301.79	298.84	304.7	300.61	307.2	303.02	300.2	301.25	301.34	301.58	299.7	305.72	305.67	299.87	300.58	303.59
302.8	299.92	301.55	296.96	299.08	302.87	299.96	298.71	301.71	299.38	301.07	303.35	297.78	302.09	298.49	299.66	300.76	299.52	301.4	304.16	300.73	299.27	298.52	302.34	297.33	298.65	301.96	301.05	302.07	302.25	302.62	303.13	297.88	300.73	297.28	298.82	300.33	298.11	299.61	298.82	299.57	301.01	299.44	297.79	304.04	302.36	299.75	302.93	302.68	303.16
297.51	294.13	292.08	291.66	297.1	293.6	297.4	298.2	295.45	294.02	295.7	294.87	293.84	296.08	293.64	291.45	292.68	294.44	294.87	290.61	291.81	296.42	294.05	295.46	297.47	293.34	294.65	293.64	294.27	295.67	297.27	294.21	296.29	297.17	297.88	292.39	293.18	293.41	294.41	295.86	295.23	296.19	296.47	293.04	295.46	295.34	293.42	295.97	295.3	294.79
303.57	306.02	301.23	306.73	303.15	302.82	302.83	300.8	306.26	301.91	305.73	303.71	307.06	301.61	303.4	304.9	301.49	299.15	300.04	301.54	303.17	304.78	298.73	303.33	302.36	306.48	302.28	301.54	301.85	301.65	303.76	304.94	300.57	307.45	305.45	299.84	301.98	303.71	302.9	301.2	302.53	301.47	304.13	301.33	303.43	302.95	303.11	303.97	305.95	303.39
316.94	313.6	318.28	319.49	313.32	314.36	314.51	318.02	319.05	319.3	314.15	319.95	317.59	318.1	319.89	316.51	321.95	317.8	316.11	317.29	318.87	319.19	318.6	315.49	311.49	315.62	313.07	319.03	316.46	314.52	316.71	319.53	319.81	317.74	315.69	317.46	313.49	316.6	316.42	317.69	316.04	316.29	319.59	319.8	314.77	321.21	314.39	316.95	316.93	317.93
312.49	315.21	314.4	317.76	315.54	315.96	312.94	313.92	309.55	314.57	314.86	314.53	314.48	312.74	314.05	314.65	316.5	317.49	315.85	315.81	316.88	313.67	314.79	317.31	316.6	315.91	313.98	312.69	314.05	312.63	313.32	319.23	315.42	315.56	316.16	315.04	318.28	316.31	319.31	314.21	313.54	312.65	313.17	318.2	315.22	315.93	314.38	317	316.44	315.51
306.52	306.98	310.2	308.43	309.7	309.75	308.71	309.11	309.38	312.17	308.79	306.45	309.6	308.78	303.16	308.72	309.25	310.47	311.49	310.34	306.57	306.8	310.57	307.78	309.52	306.49	311.28	304.31	308.46	308.17	311.24	314.57	308.54	307.96	310.21	309.09	308.2	307.44	309.58	309.39	309.65	308.74	307.01	311.48	308.2	302.82	310.54	304.52	304.39	305.33
317.54	315.79	312.51	316.62	317.23	312	312.72	313.34	314.22	315.49	317.15	315.95	313.18	314.46	312.75	314.66	314.42	314.39	313.65	319.09	311.94	315.31	318.97	316.89	313.18	313.53	317.65	316.66	313.11	316.08	313.64	313.71	315.37	315.51	312.44	314.81	313.85	314.87	313.35	313.86	316.72	315.75	314.39	315.77	314.58	316.81	316.18	314.62	315.9	316.4
325.66	325	329.39	322.85	326.3	324.93	322.04	328.57	323.99	327.97	330.01	328.09	326.62	330.27	326.81	324.74	324.85	325.13	325.9	326.8	329.55	326.84	328.71	324.51	324.63	328.31	325.7	329.59	323.18	327.82	325.42	324.87	323.97	326.34	328.46	325.4	327.69	325.61	328.21	327.29	324.9	327.39	326.23	329.41	324.15	329.74	328.05	326.51	324.03	326.14
300.09	305.96	307.31	305.11	301.58	304.2	303.9	305.46	304.85	302.97	307.19	307.75	307.52	306.62	303.45	307.43	304.07	304.49	304.92	301.27	301.6	301.64	303.07	303.27	303.15	306.79	308.09	305.89	304.81	306.91	302.71	307.02	307	303.54	306.74	306.16	300.14	307.23	304.28	306.54	307.5	308.82	306.82	305.25	302.39	300.09	302.96	304.33	302.27	305.81
311.59	309.22	314.83	312.9	310.5	311.43	315.03	313.52	312.75	311.32	311.38	311.78	314.21	312.46	316.55	309.87	313.02	312.13	310.44	313.21	311.58	314.29	314.68	314.97	314.33	312.87	309.6	311.39	312.26	309.49	311.99	310.1	315.34	316.77	315.59	313.4	315.07	315.27	312.28	313.09	310.69	306.84	312.23	308.94	309.37	311.16	314.79	313.63	312.73	312.47
306	300.65	304.34	301.51	298.57	305.28	305.67	302.59	306.95	302.29	303.28	302.73	302.73	302.9	300.82	305.94	306.16	301.48	301.23	301.32	301.76	303.01	301.39	302.73	303.68	303.37	305.78	301.07	299.53	300.81	303.53	299.27	302.82	304	303.66	301.52	304.84	301.88	302.2	301.76	304.4	302.98	306.16	299.67	306.44	302.04	299.74	301.6	304.87	305.85
308.25	308.37	302.83	305.64	302.01	301.98	305.32	307.06	304.6	306.42	300.96	303.41	306.35	309.17	304.28	304.57	305.27	305.07	304.53	301.41	304.34	305.76	303.63	306.14	306.03	307.15	303.58	305.5	307.71	306.22	304.13	301.24	299.82	309.18	305.18	303.82	302.64	306.87	305.74	304.05	305.63	304.98	303.19	305.8	307.39	304.87	301.39	304.53	301.73	305.04
311.01	313.83	307.89	307.61	310.73	312.19	310.95	308.57	309.24	310.3	309.62	307.94	309.76	307.88	309.95	310.3	306.95	308.29	310.32	306.75	309.94	308.57	311.32	309.63	307.98	308.12	310.05	307.86	310.07	309.67	311.35	305.69	309.62	304.26	307.4	305.11	312.63	310.16	304.4	309.86	310.05	308.23	309.38	308.43	313.12	307.84	309.03	310.23	308.68	305.76
308.67	310.14	310.89	313.18	306.99	312.79	312.46	310.48	311.98	313.41	310.73	310.04	307.97	308.69	313.95	313.12	305.65	307.9	311.7	312.19	312.84	304.53	307.87	313.55	308.73	310.55	311.69	311.65	309	310.07	308.41	308.73	308.89	311.37	309.23	314.27	311.78	309.51	310.05	308.75	307.16	309.98	311.81	311.07	310.71	311.21	310.29	311.13	312.29	310.62
304.12	306.74	301.75	307.65	302.97	303.52	304.61	305.74	305.36	302.78	301.67	304.13	303.57	302.19	303.06	300.52	303.73	305.29	301.34	306.13	303.14	301.21	300.01	302.98	305.64	301.09	306.14	303.59	305.59	306.33	304.06	301.99	301.62	304.64	306.26	304.66	306.99	304.34	303.68	302.73	303.48	306.02	305.61	304.58	306.59	303.65	304.75	303.43	304.52	304.98
314.97	309.79	310.47	312.13	313.26	313.12	314.35	314.65	311.62	308.76	313.59	312.86	311.48	311.34	313.61	314.29	313.43	314.03	309.91	312.49	314.38	310.88	312.29	313.41	311.27	311.44	309.69	307.1	314.25	314.32	310.87	309.72	312.82	314.55	315.82	310.48	313.84	313.52	314.76	312.38	313.53	311.92	313.42	313.78	310.78	311.24	313.14	311.79	316.38	315.36
313.3	314.19	313.89	319.8	313.31	313	312.61	314.78	315.38	313.75	312.68	312.65	313.21	314.82	312.64	313.51	313.34	314.16	312.19	319.23	315.13	315.67	312.76	314.44	312.37	313.85	311.13	315.51	313.75	313.85	317.69	312.95	312.08	311.53	313.85	313.86	314.04	313.3	312.13	312.1	312.73	312.14	316.65	309.8	318.05	315.24	320.35	315.47	313.98	315.2
301.78	300.56	299.68	300.49	299.81	298.66	301.35	300.94	300.22	299.1	299.66	298.59	301.48	300.12	299.72	300.65	299.02	301.29	297.93	298.8	301.63	300.44	300.8	302.87	302.08	299.33	300.11	294.19	302.97	303.68	300.17	304.47	299.72	301.6	305.48	302.26	302.3	298.78	298.48	300.8	298.76	300.24	299.85	299.8	301.61	301.21	302.92	301.85	301.58	302.93
314.35	315.93	315.56	315.72	315.42	316.45	317.57	310.95	313.79	316.04	314.62	311.3	313.65	315.5	312.16	317.69	318.01	316.89	318.02	313.93	314.21	310.73	320.29	315.44	315.96	314.72	313.35	319.09	313.57	316.16	317.02	313.32	313.95	317.04	311.53	314.14	316.48	318.03	315.45	313.46	312.77	313.02	318.19	318.06	314.68	318.54	316.9	316.95	315.96	316.22
293.8	293.32	298.31	295.19	297.1	298.64	299.98	294.05	297.78	295.06	294.19	298.35	290.47	298.81	295.14	293.92	296.68	292.94	295.21	294.16	295.08	294.98	294.58	296.73	296.8	296.01	297.3	294.91	298.83	295.15	296.08	294.98	294.53	297.3	296.52	295.45	292.11	294	295.09	293.74	292.5	295.95	295.14	294.03	291.9	296.32	294.31	293.65	297.2	294.45
303.35	301.09	297.57	301.36	301.61	297.96	303.62	302.34	302.01	303.68	303.33	301.28	298.99	297.78	297.61	298.36	301.54	298.78	298.1	299.61	298.96	304.05	297.01	303.8	299.63	301.64	295	300.23	303.24	303.1	301.33	304.59	303.56	299.76	299.72	303.12	298.62	301.18	300.57	301.87	300.52	299.25	301.81	301.74	300.22	304.97	299.95	302.8	300.21	300.14
295.33	294.58	297.62	295.52	294.35	295.53	295.17	297.4	298.07	294.84	292.58	296.58	296.4	297.95	297.21	293.56	296.42	299.06	290.44	290.66	291.42	294.45	297.09	290.65	293.24	298.64	293.57	291.66	291.38	296.94	298.57	301.03	295.66	291.39	295.04	294.48	297.41	293.94	295.28	296.32	294.43	293.78	292.12	295.48	294.46	297.63	292.9	299.3	295.44	294.31
307.26	306.81	307.99	306.28	305.13	304.65	302.28	308.1	308.08	306.5	306.13	307.77	306.58	306.68	310.11	306.44	306.2	307.99	302.45	308.57	301.99	304.94	306	307.35	306.36	306.08	304.36	307.08	308.32	307.26	302.49	309.04	307.26	305.06	306.59	307.96	309.15	304.98	308.49	307.53	305.4	309.24	306.29	307.73	303.83	307.39	303.71	305.71	309.06	308.71
310.75	311.64	307.36	312.28	307.56	313	315.32	310.27	312.16	313.39	312.74	310.13	310.06	312.43	310.17	311.96	314.73	311.39	309.84	313.13	314.76	312.72	311.98	313.03	311.93	313.96	314.34	308.72	312.71	311.99	314.65	307.57	307.96	309.77	314.48	312.71	312.8	314.65	310.62	311.31	311.29	312.27	311.35	308.42	313.44	313.56	310.2	312.7	314.2	309.52
305.63	311.76	309.29	307.94	310.67	309.8	307.51	306.35	309.24	307.21	314.26	310.55	309.51	308.68	308.29	309.83	306.57	310.51	310.22	308.26	306.42	306.28	308.89	311.32	311.3	305.38	311.61	308.73	309.81	310.12	307.93	310.02	306.18	308.11	309.03	310.6	308.13	308.72	307.77	308.46	306.44	310.13	306.68	310.08	306.14	307.5	306.05	307.96	307.07	305.52
318.07	318.09	315.49	316.46	314.4	315.72	317.33	317.14	315.43	317.1	319.58	317.59	317.78	314.86	318.06	317.55	315.78	314.81	315.64	315.52	314.01	314.32	316.65	314.23	314.99	312.31	317.99	314.05	318.63	313.68	318.37	318.34	316.01	312.52	318.63	315.91	318.27	314.35	317.16	316.23	314.97	315.62	319.56	317.15	317.03	317.93	314.84	314.26	317.54	318.99
296.56	303.54	302.39	302.18	301.34	299.73	302.87	300.55	299.21	301.05	302.66	305.87	301.85	299.84	299.65	300.72	301.74	301.19	300.75	302.2	303.44	298.71	299.73	303.23	298.83	299.52	304.04	302.54	302.87	303.69	303.56	303.61	297.98	299.82	303.15	303.11	302.07	305.46	299.25	299.63	301.82	300.52	302.44	298.46	302.17	297.04	302.69	301.47	300.51	302.64
307.12	309.6	306.47	312.72	312.08	308.98	309.86	308.72	307.56	310.34	305.79	308.15	308.54	309.37	305.55	309.45	306.68	306.09	308.34	311.13	309.97	306.45	306.64	309.58	314.75	307.96	311.57	313.3	311.28	310.61	310.96	308.85	306.9	309.3	310.66	304.57	310.31	306.57	308.98	311.08	306.83	309.15	310.76	311.73	308.42	307.64	306.58	308.74	310.65	307.2
317.04	317.9	314.28	315.24	315.8	314.04	317.17	312.51	318.74	317.61	313.55	312.59	314.45	315.57	314.23	319.6	315.61	314.04	313.12	312.65	316.1	315.68	314.95	312.67	316.32	316.78	314.68	315.53	314.14	314.88	316.22	314.68	316.69	315.54	316.9	310.7	315.4	312.24	314.11	313.57	317.26	320.62	316.25	310.57	316.01	317.39	315.34	318.13	315.45	314.96
314.53	315.39	316.07	315.42	314.71	317.37	314.07	319.25	319.03	319.59	317.59	320.87	319.38	319.26	314.68	314.31	316.14	316.09	317.77	315.19	317.97	320.97	320.77	319.59	316.84	320.31	321.88	316.16	315.69	319.16	317.9	320.43	317.17	320.15	318.53	315.49	315.5	316.06	321.88	316.83	317.55	315.69	320.22	318.31	317.41	318.04	319.71	317.07	318.9	321.52
305.38	304.52	308.83	307.61	301.02	305.03	306.55	300.77	304.09	301.99	304.69	303.07	302.69	303.1	307.8	307.55	299.63	301.1	301.8	305.11	303.4	304.03	305.75	305.7	304.57	305.46	307.75	304.32	306.15	307.45	302.19	306.86	303.28	304.88	304.29	302.06	302.87	304.92	303.89	303.39	305.28	306.66	303.43	301.93	302.73	308.81	307.61	302.82	305.23	306.26
300.98	303.63	301.69	300.11	305.19	305.57	301.4	301.17	302.22	300.63	305.27	301.82	304.18	302.57	301.2	302.36	305.03	302.56	304.31	305.55	304.29	301.5	304.97	298.54	303.69	300.28	303.28	304.52	302.92	300.15	303.04	304.39	302.94	302.47	300.51	304.71	302.16	304.98	305.17	305.12	301.25	304	303.86	301.52	302.49	302.67	302.94	302.83	303.85	300.68
294.26	296.24	292.83	294.14	293.99	294.8	292.5	296.03	295.59	297.81	291.98	292.77	296.24	293.71	296.42	293.2	293.2	297.54	293.57	289.28	295.57	295.8	294.74	293.72	291.68	295.4	295.8	297.73	293.83	295.22	295.71	297.09	290.78	295.15	292.75	290.62	296.89	295.71	295.27	292.86	293.62	292.37	292.65	296.48	291.99	293.6	292.2	294.03	295.58	293.33
324.95	323.63	323.04	324.76	323.41	325.31	323.58	324.24	327.42	325.03	325.23	325.55	327.95	322.3	323.3	327.19	324.22	327.21	324.57	323.22	325.3	325.34	324.68	324.72	328.88	324.94	321.18	323.85	326.79	324.94	328.02	325.14	325.71	326.18	322.8	324.34	326.31	322.47	323.84	325	325.77	322.14	325.5	324.72	327.68	327.22	319.51	324.32	321.28	325.88
309.24	310.02	308.49	308.6	309.99	310.61	310.37	312.1	309.7	310.78	308.87	310.43	306.8	309.66	307.73	310.86	310.49	308.88	310.21	313.83	312.2	311.89	311.33	308.77	308.47	307.22	309.63	311.5	308.93	308.41	307.33	309.11	307.38	310.45	313.72	307.85	312.15	308.93	307.9	307.58	306.9	309.75	308.26	312.15	310.05	311.16	308.01	309.31	309.7	311.75
309.26	307.25	307.35	300.54	305.02	306.27	305.27	306.16	307.6	307.2	308	305.5	307.14	307.32	309.05	306.55	306.17	308.79	300.94	306.65	304.55	303.14	303.33	306.73	305.1	304.61	307.25	307.29	305.64	307.58	306.73	308.54	306.52	306.73	303.91	306.96	306.38	300.4	307.23	303.34	305.92	303.43	304.53	303.1	304.94	307.38	305.36	308.3	307.22	302.15
298.24	296.41	299.33	292.18	294.82	296.86	297.82	295.26	294.88	297.15	296.89	295.75	297.41	296.18	294.72	299.92	297.23	297.53	298.76	293.6	293.21	296.48	299.58	295.91	298.19	300.86	296.23	297.01	298.62	298.42	295.03	296.58	298.14	295.02	299.68	295.76	296.84	297.96	299.46	294.92	294.15	302.26	296.87	295.38	295.73	299.47	298.4	298.63	294.81	296.92
306.14	302.59	301.66	302.38	305.36	303.72	305.71	303.72	310.28	304.59	305.08	302.04	303.45	300.67	302.07	305.85	305.45	306.66	300.41	304.42	300.3	304.51	303.65	304.08	301.52	306.47	303.96	302.4	305.18	306.58	305.18	299.07	308.59	304.13	304.03	301.15	305.06	305.83	299.61	302.36	301.88	303.46	301.57	303	304.13	300.12	303.33	306.09	306.02	302.91
325.99	327.22	330.23	326.64	329.98	329.65	327.09	324.93	324.37	327.06	328.42	327.94	328.32	325.28	325.18	328.68	322.84	327.86	328.32	322.73	326.86	328.75	325.78	327.94	328.87	328.16	329.75	331.8	326.89	327.9	328.42	328.63	325.2	324.47	326.4	324.92	331.06	326.62	326.52	330.65	328.38	327.16	327.12	329.77	328.32	330.09	328.15	327.52	329.06	329.06
302.01	305.32	301.78	303.04	302.77	303.47	302.79	302.51	301.8	301.49	306.93	304.88	303.73	301.36	301.83	301.49	301.01	303.71	303.04	305.46	302.37	305.25	304.34	300.92	304.75	303.13	302.1	304.43	306.86	305.92	303.41	303.96	303.93	298.4	301.09	301.01	303.26	304.03	304.23	303.86	302.1	305.77	304.56	301.87	301.73	303.69	299.98	302.61	307.17	303.46
315.08	316.37	317.46	312.92	313.86	314.57	313.6	314.33	315.42	316.57	314.68	317.36	317.89	317.96	317.32	309.91	314.76	312.58	314.8	315.61	313.18	314.73	312.17	314.82	312.23	315.04	316.93	312.5	315.61	314.27	313.41	312.02	316.39	313.24	315.21	315.78	314.11	315.32	316.43	315.04	318.41	313.07	316.39	315.67	315.58	317.34	315.3	317.4	316.23	311.64
304.16	306.4	305.96	304.52	306.54	306.66	303.88	298.74	304.9	303.53	304.36	307.84	307.13	302.86	302.19	304.53	304.22	303.45	305.16	299.52	300.88	301.55	305.46	302.08	306.14	306.32	303.57	305.26	304.26	303.77	303.35	305.88	301.98	304.41	304.91	308.89	300.23	304.6	304.8	303.73	303.08	305.87	303.94	305.71	304.42	304.65	306.7	300.24	304.49	303.64
300.56	301.48	304.98	303.83	302.51	304.01	303.34	302.89	300.48	304.56	302.22	302.97	302.27	302.72	304.31	303.13	303.98	301.78	303.57	300.56	299.4	305.9	301.41	302.92	305.49	304.5	302.33	305.28	302.66	302.71	299.53	301.09	302.51	303.22	304.24	305.51	301.64	306.4	302.36	302.31	301.72	306.53	304.61	302.25	306.82	305.19	303.49	301.61	305.15	302.45
305.27	304.15	305.34	303.57	301.79	302.95	304.72	306.51	302.8	302.72	305.29	307.3	303.26	305.77	306.81	304.72	303.24	305.06	304.36	301.51	303.58	302.21	303.79	306.09	306.08	301.64	303.47	304.06	304.51	301.8	305.06	303.49	300.18	301.91	301.81	306.95	305.85	306.66	304.52	306.36	304.88	306.49	304.96	300.86	301.08	303.56	303.66	309.82	304.38	304.34
310.6	307.06	307.3	304.73	308.28	303.21	301.76	305.88	306.71	306.09	303.45	307.05	306.92	307.11	303.95	306.45	308.63	305.26	304.97	304.98	304.45	305.42	306.01	308.81	304.89	306.73	307.29	306.12	304.55	309.76	302.88	304.34	304.61	307.8	301.99	306.96	305.93	306.66	303.41	305.13	305.07	309.31	305.97	307.34	303.4	308.37	303.59	304.78	305.88	303.26
311.91	311.87	313.16	310.83	313.92	313.31	312.67	316.07	314.13	309.93	311.51	312.13	316.88	313.27	313.26	313.76	309.78	316.26	313.54	313.39	314.14	312.41	313.24	314.73	314.52	312.95	312.31	308.84	316.33	310.77	310.63	311.73	312.38	314.84	316.12	309.97	313.71	310.39	315.88	311.1	313.7	309.36	317.38	314.94	312.03	311.86	312.96	311.54	309.63	310.51
326.58	327.5	330.94	326.42	328.05	327.69	327.92	327.91	325.17	328.97	324.42	326.89	329.08	326.11	331.06	327.42	331.34	326.07	327.22	327.75	327.57	324.98	327.48	327.67	326.52	328.86	326.82	328.04	326	331.33	326.88	325.61	325.87	327.05	326.69	327.02	330.95	326.27	327.97	326.65	329.49	329.18	321.61	327.22	327.99	329.96	328.41	329.38	326.06	325.5
302.59	300.34	303.16	299.24	303.45	299	300.73	301.42	302.19	300.07	300.41	301.14	304.95	300.51	304.11	300.4	301.8	300.54	298.7	299.27	303.07	303.99	302.47	300.25	298.71	297.34	301.97	299.75	302.19	302.97	298.11	298.85	299.94	299.15	302.16	301.41	302.5	302.18	302.6	300.72	301.01	301	299.44	298.7	303.95	303.48	303.54	301.87	301.3	299.53
311.23	312.4	312.37	313.77	314.95	313.33	319.97	312.88	312.87	314.19	312.82	313.37	314.42	314.55	317.59	315.07	314.06	312.8	314.05	316.19	312.69	319.4	313.4	315.86	315.11	314.79	313.79	311.37	318.45	312.82	312.51	315.24	315.58	311.51	315.32	315.19	314.24	312.42	312.1	315.05	316.29	315.29	312.49	315	314.9	314.07	312.86	314.62	312.67	311.98
317.25	319.28	313.35	317.63	315.56	316.54	316.26	319.36	314.97	318.59	317.91	313.53	315.58	316.29	319.21	315.1	316.76	316.54	316.3	319.02	315.68	315.35	317.27	318.4	318.6	313.67	316.61	314.33	312.89	314.7	316.17	316.33	316.27	315.85	317.49	313.66	315.07	319.02	317.25	318.79	316.03	318.11	318.49	318.92	316.97	319.25	317.61	317.76	315.64	312.13
300.28	303.49	303.27	299.43	303.77	302.07	302.62	301.9	303.74	300.73	303.67	302.33	305.87	302.77	302.8	304.91	303.43	304.48	303.39	302.89	303.84	301.99	305.64	301.67	301.14	301.88	301.16	303.15	303.18	302.37	300.05	304.9	304.28	302.04	303.32	300.71	300.64	303.01	301.86	302.91	303.41	303.05	302.71	304.59	303.45	304.16	302.74	301.58	305.12	305.31
315.92	312.26	316.04	310.99	308.25	311.45	311.59	314.88	311.13	311.26	314.42	310.95	309.12	309.71	309.56	310.77	310.47	311.17	309.86	312.71	318.16	312.15	312.41	312.74	312.88	314.1	312.94	312.89	311.33	313.1	311.03	312.32	311.55	313.24	315.63	315.03	312.87	312.86	312.79	311.81	310.43	311.83	315.41	313.89	315.77	309.41	313.58	313.33	313.65	310.66
310.29	309.62	307.32	306.54	307.84	309.65	308.9	307.31	309.17	310.24	309.39	307.49	305.19	305.91	309.64	307.66	309.45	307.99	309.28	308.6	308.47	308.98	311.65	307.12	307.98	308.67	307.55	307.86	309.2	308.53	310.95	307.48	309.44	307.96	306.95	306.62	310.01	306.69	306.48	314	309.41	311.19	309.05	307.15	308.24	310.07	309.97	308.79	311.22	309.03
304.17	303.59	300.04	308.2	305.97	304.47	304.02	302.05	307.29	304.79	307.21	305.45	301.1	308.95	302.95	306.34	301.04	308.59	305.18	306.74	305.28	303.82	306.83	305.49	302.18	306.75	303.61	302.89	304.63	306.05	301.48	304.51	305.77	304.58	301.19	306.35	307.34	307.5	303.09	305.11	306.81	304.07	307.72	303.55	304.46	305.63	307.33	305.8	305.58	306.86
314.15	317.43	311.45	315.05	310.8	312.48	316.32	310.95	312.68	311.82	313.67	311.35	311.64	312.44	312.76	310.54	312.36	311.57	307.57	314.58	311.75	311.53	313.67	309.83	314.28	312.34	314.98	313.47	310.27	313.66	310.45	311.31	309.98	316.04	310.66	313.61	312.14	311.64	312.28	312.12	314.27	315.68	313.06	314.42	309.93	314.69	310.34	314.73	312.35	312.56
306.55	303.6	304.7	306.07	308.29	306.36	305.78	303.47	302.64	306.81	304.92	304.65	305.51	301.51	303.93	303.39	303.16	301.32	305.55	306.5	303.87	307.2	306.7	306.77	301.84	308.78	307.64	304.7	304.57	307.64	305.21	303.28	305.46	305.69	303.36	305.55	306.31	301.8	306.75	303.03	301.15	304.17	302.34	307.13	309.36	303.05	303.1	308.43	307.35	304.74
305.23	301.75	303.56	307.52	302.91	307.28	303.77	307.4	307.12	306.89	301.81	305.92	306.07	305.36	305.99	305.81	305.78	304.13	306.57	304.53	306.42	304.9	302.67	303.45	305.6	307.73	307.87	305.86	305.1	308.8	305.65	306.08	307.45	306.6	303.64	305.32	301.99	303.39	305	308.08	304.62	305.55	304.69	307.05	304.19	304.84	307.84	303.42	304.11	305.14
314.62	315.5	315.95	318.29	314.24	320.51	317.94	318.36	318.64	315.17	320.83	314.83	318.6	320.75	317.29	320.69	322.8	321.91	313.84	315.8	319.88	318.84	318.4	317.84	320.87	321	319.56	316.78	316.13	318.33	318.31	319.21	319.89	317.28	315.49	317.13	316.68	320.46	318.74	318.59	318.29	319.89	319.18	319.72	319.49	318.67	322.3	320.56	316.77	318.97
310.08	315.64	313.31	312.68	308.72	311.76	313.99	308.77	311.3	312.21	310.97	310.47	309.19	311.64	309.27	310.14	310.04	310.24	312.97	311.33	304.83	307.31	312.88	311.12	311.12	309.01	309	312.5	310.13	310.37	312.36	309.35	310.9	311.33	311.41	310.7	311.94	309.29	310.17	312.12	309.31	312.08	312.17	308.17	309.74	313.82	312.24	310.05	309.12	311.17
303.77	300.91	302.6	304.11	302.69	302.39	304.8	304.39	302.92	296.01	303.08	302.02	303.65	303.96	304.54	302.44	301.84	303.95	302.91	303.5	305.17	303.52	303.23	303.52	302.06	305.99	305.93	307	300.25	303.94	301.78	303.98	302.6	304.6	305.58	307.65	303.33	301.3	301.61	305.53	306.27	302.43	305.22	304.29	302.39	300.19	304.31	305.23	302.71	304.08
301.84	308.03	301.01	303.69	303.02	303.05	304.8	302.86	305.08	300.91	303.92	305.04	301.5	303.29	304.12	305.61	305.19	301.53	308.92	304.67	304.18	305.58	304.12	306.39	305.2	304.39	306.31	306.11	306.33	304.37	306.47	305.41	306.02	302.96	302.28	301.14	305.81	303.88	304.94	300.53	302.58	299.61	303.61	302.53	303.01	305.06	307.73	306.02	305.52	305.6
305.15	302.7	305.01	300.13	301.1	303.17	304.03	304.56	304.19	303.73	303.93	304.05	301.11	304.43	302.67	302.27	306.22	298.29	304.92	300.86	303.01	303.03	303.08	304.35	298.88	300.6	304.35	305.31	306.49	301.26	304.59	303.84	302.99	301.19	306.9	305.33	301.72	302.1	302.91	306.47	301.06	304.05	302.43	301.66	302.29	301.17	303.1	303.95	306	306.6
291.37	298.56	294.61	298.15	294.73	295.49	293.92	299.65	294.68	295.76	296.61	298.45	294.41	297.54	296.55	297.35	295.15	296.44	297.56	294.02	297.93	293.29	294.49	296.37	296.72	298.17	300.39	296.2	300.75	299.23	298.52	295.01	297.33	298.98	296.08	296.97	293.38	293.39	294.25	299.58	297.48	296.47	297.03	296.47	295.35	296.99	295.44	299.8	295.93	296.58
312.28	313.93	313.54	314.36	318.14	314.07	312.27	313.67	314.26	315.53	307.57	315.35	311.77	309.85	314.54	313.46	316.65	313.48	310.68	315.27	312.06	312.34	314.6	318.26	311.87	313.89	311.03	312.23	313.9	314.12	313.6	315.77	312.07	309.47	312.51	316.54	317.29	311.76	314.25	313.64	308.33	314.1	313.84	313.91	312.61	316.69	314.5	314.75	311.8	311.35
305.82	305.2	308.47	307.57	308.5	303.81	303.51	303.55	304.24	307.72	304.17	308.09	305.71	305.56	305.49	306.18	310.98	304.14	305.11	306.83	307.38	304.11	305.12	304.61	303.2	306.33	308.81	306.97	305.15	307.31	306.46	303.72	306.37	305.51	304.5	308.68	307.2	306.15	308.6	304.11	306.45	307.7	303.6	305.24	306.37	310.14	306.18	309.12	303.46	303.42
313.14	316.23	317.1	311.5	310.55	314.87	317.56	314.5	311.85	315.84	313.14	316.15	315.24	315.8	313.17	316.13	317.4	316.05	311.97	315.59	315.58	312.78	316.13	314.79	312.18	312.91	316.87	313.53	316.64	313.54	311.29	313.81	311.6	315.38	311.58	315.86	314.61	314.13	314.09	311.67	314.13	312.58	315.05	315.75	312.65	312.83	315.62	315.46	313.89	316
308.88	312.08	308.89	309.53	306.96	307.14	307.08	306.92	306.73	308.88	305.15	307.7	306.59	304.13	307.38	309.98	307.14	306.62	307.5	307.15	303.85	307.33	302.32	310.1	308.98	307.75	307.24	306.67	309.96	303.9	305.08	307.62	307.51	307.26	304.77	306.84	307.46	304.72	308.69	307.57	307.41	304.55	307.09	301.23	305.77	306.45	307.52	306.2	305.2	308.38
305.66	303.78	307.44	308.24	306.23	307.9	303.59	302.95	304.55	309	304.32	304.3	309.21	309.14	305.07	308.33	306.45	305.23	305.89	304.3	303.79	305.79	305.63	302.88	303.67	306.19	306.58	306.65	305.92	305.34	309.99	306.37	305.42	302.53	310.45	303.81	307.74	305.34	304.7	308.79	304.29	304.55	304.96	308.66	304.61	305.93	304.56	308.06	304.59	307.61
302.72	302.75	305.64	302.32	302.68	303.6	302.44	305.25	303.66	305.65	303.39	304.77	304.05	305.59	301.05	305.7	307.81	306.31	299.33	301.34	301.6	302.28	299.97	303.94	299.11	303.86	302.96	303.07	302.6	301.39	307.4	302.95	303.91	306.08	304.36	309	301.16	305.33	301.95	302.64	304.57	301.27	303.22	304.87	299.71	302.94	305.61	303.15	298.49	307.77
327.78	326.41	330.6	331.39	323.6	329.56	328.87	329.64	327.51	329.88	327.31	330.81	330.81	329.24	328.75	331.01	333.95	328.59	329.5	328.19	328.7	330.28	327.62	328.51	327.16	330.47	330.88	328.38	329.82	327.04	330.1	328.25	327.08	331.93	324.6	329.08	329.81	328.53	328.02	331.39	328.5	329.87	328.38	328.57	330.32	330.83	333.53	332.32	328.95	329.31
309.64	303.96	309.7	307.19	306.84	303.78	308.32	307.27	303.61	305.8	304.43	306	300.99	307.41	304.48	306.13	302.56	303	306.37	304.55	303.08	303.31	306.66	303.89	304.7	303.78	307.89	309	304.24	305.2	307.1	304.6	303.49	304.54	306.59	302.37	308.13	305.77	306.69	307.6	305.69	306.03	304.87	301.78	300.05	303.38	304.63	302.56	307.05	301.15
297.92	299.37	299.17	294.44	294.32	293.6	299.42	294.31	296.53	296.84	297.77	293.36	299.67	298.47	298.29	301.07	298.03	295.23	294.85	300.29	297.4	294.92	296.69	296.17	298.61	295.46	298.08	294.8	299.14	296.12	294.51	297.68	294.44	296.81	294.84	298.09	294.49	297.81	298.54	299.35	295.36	296.57	296.99	294.04	295.36	294.1	296.54	296.82	298.67	296.71
305.14	305.06	303.91	305.49	302.09	305.7	302.37	304.3	304.25	304.54	306.52	303.72	301.88	306.99	302.56	306.44	300.99	303.57	307.64	305.45	305.84	306.4	306.9	306.52	307.36	307.96	302.62	305.57	303.9	306.64	307.52	304.72	304.86	304.29	304.73	305.52	304.74	303.52	305.46	308.41	304.99	303.58	304.99	305.43	304.2	302.04	302.13	306.52	306.12	306.77
311.63	311.75	315.76	314.36	315.25	311.43	313.65	314.81	313.29	315.49	319.38	316.13	311.74	312.57	316.57	314.01	312.36	315.79	314.27	316.04	313.95	315.09	313.04	312.31	313.21	317.52	316.68	315.34	314.03	313.11	316.52	312.46	317.55	314.17	314.59	314.1	315.49	313.84	316.91	315.12	315.1	315.55	314.06	315.07	313.91	317.07	316.62	316.64	313.93	317.69
311.99	315.13	318.57	316.96	317.58	315.35	319.06	316.33	315.3	316.32	316.72	311.61	315.13	315.19	318.36	318.26	316.65	316.19	314.76	317.99	314.95	316.18	312.72	318.35	312.33	315.9	316.34	318.4	312.63	316.58	317.05	320.47	315	319.66	314.81	315.54	311.91	315.78	310.61	315.41	315.58	317.8	316.79	312.23	314.62	315.12	315.78	315.51	314.54	317.19
303.68	299.72	304.37	303.21	299.16	302.4	302.54	301.59	304.34	303.34	305.81	304.75	302.04	302.87	305.8	305.84	305.53	303.82	302.1	301.43	303.9	303.87	302.6	302.27	302.11	304.09	307.73	304.21	302.63	304.05	302.57	302.83	305.04	302.62	302.07	306.09	303.13	303.12	301.21	305.12	300.45	306.77	304.54	302.34	300.98	301.59	304.6	304.45	301.94	306.63
306.41	306.67	308.56	307.05	305.44	308.51	306.37	305.32	303.95	307.16	303.84	306.61	304.72	307.54	305.07	304.29	304.31	305.8	306.82	306.24	300.33	303.8	302.21	301.96	305.04	308.49	306.54	304.48	310.22	306.08	304.77	307.39	305.19	304.39	307.01	306.63	307.48	303.57	309.48	307.85	306.67	302.37	303.11	303.19	300.25	303.42	307.71	304.67	306.85	305.18
299.63	300.84	300.05	304.72	298.23	300.45	302.09	299.21	299.14	303.27	298.21	304.22	299.14	299.58	296.87	303.23	302.22	301.04	298.04	304.24	299.21	299.43	299.77	301.29	301.97	300.73	301.32	299.97	299.54	299.43	303.77	302.15	301.35	297.39	301.65	299.04	301.01	301.15	298.2	299.77	299.59	297.7	301.24	302.08	298.9	300.59	301.17	301.13	297.86	298.87
303.37	304.6	303.68	304.6	302.1	303.08	306.92	306.99	306.92	307.16	305.23	305.74	305.86	306.06	307.72	305.27	305.34	306.42	307.34	304.89	308.34	305.65	304.9	308.18	304.96	303.35	306.49	308.99	306.97	305.38	307.31	310.47	305.17	306.33	304.37	309.01	308.4	306.05	307.89	305.68	299.96	306.92	305.82	304.6	305.5	306.11	307.76	305.05	307.26	304.19
298.62	301.3	303.04	308.61	301.31	300.82	302.23	301.51	302.82	304.27	305.93	302.86	301.16	302.85	300	299.93	303.57	302.37	303.46	306.89	302.67	303.6	301.73	303.54	302.13	304.22	304.6	298.77	297.89	304.53	301.33	300.79	302.1	302.53	302.03	303.47	298.67	301.74	300.45	299.62	299.83	300.59	301.15	300.84	300.63	301.89	302.18	302.32	299.65	305.71
316.97	316.1	319.1	316.16	319.36	317.11	318.09	313.91	318.81	318.35	316.98	317.79	320.24	317.07	317.2	317.17	317.67	318.91	317.95	314.06	315.55	317.84	321.32	317.61	314.51	315.94	317.77	314.68	315.59	315.02	317.87	319.47	315.22	317.07	319.07	320.46	316.27	316.24	321.15	319.44	314.49	315.57	320.03	319.74	316.9	317.99	320.08	317.32	319.76	316.71
294.41	294.07	292.17	295.66	293.78	295.55	294.86	295.14	294.44	294.14	292.62	296.02	296.68	295.2	293.79	296.55	297.27	293.31	293.74	296.03	294.07	294.44	294.18	297.18	294.95	296.56	294.07	293.54	294.36	294.02	294.87	292.4	292.92	295.6	292.84	293.83	298.12	293.07	295.73	293.13	294.85	293.83	295.05	296.68	295.52	295.58	294.46	295.11	293.94	292.33
314.17	313.48	313.45	313.19	314.03	314.24	316.11	316	313.96	314.86	315.88	314.15	311.44	317.27	313.48	316.63	315.16	312.25	314.31	313.83	312.69	316.46	317	315.62	316.45	311.76	314.23	316.6	315.04	318.55	317.81	315.86	316.81	314.2	312.36	310.58	315.62	313.22	314.21	314.62	313.23	315.5	312.66	317.6	315.64	317.37	315.61	318.33	316.55	315.58
302.87	305.3	303.17	299.76	303.24	300.57	302.06	294.99	297.76	300.1	299.57	301	303.52	300.48	302.39	299.97	299.97	305.25	299.43	300.66	299.74	301.47	300.82	302.15	301.21	303.25	303.44	302.5	303.27	305.08	304.3	302.7	304.1	301.74	299.87	299.55	299.74	298.91	300.43	296.92	300.5	300.36	303.43	300.98	300.39	301.28	306.82	299.93	303.05	302.88
307.9	306.98	309.51	307.38	306.52	307.77	304.13	302.96	305.79	306.38	304.03	309.74	305.71	306.72	306.66	304.81	306.64	307.59	306.19	310.06	305.06	310.02	301.33	304.18	304.17	306.28	305.76	309.8	303.91	304.09	306.4	307.52	303.46	305.23	306.9	306.69	308	307.1	309.06	304	306.55	306.25	304.46	305.89	304.75	304.97	304.78	305.52	310.45	303.46
303.16	302.61	302.56	300.29	300.74	302.51	299.49	304.28	303.35	301.81	302.86	298.76	301.91	303.14	303.5	302.09	301.69	303.91	302.37	303.69	300.04	301.62	299.67	299.83	298.51	299.67	303.22	303.7	302.96	301.72	298.18	299.49	302.5	299.35	302.02	301.45	301.98	301.03	300.25	299.96	299.77	294.74	303.25	296.03	299.29	305.71	303.53	304.79	302.33	304.52
304.46	305.57	306.49	303.93	307.58	310.24	308.1	307.83	303.52	303.73	303.97	307.12	301.51	309.15	306.74	305.4	308.07	309.72	308.35	305.83	306.36	305.99	307.74	308.53	308.87	307.82	309.2	306.34	305.45	303.95	307.76	305.06	308.7	306.64	311.54	306.18	307.27	310.35	308.16	304.87	308.71	301.82	305.43	304.63	304.8	304.23	305.34	305.21	304.19	307.46
321.29	318.66	323.97	318.3	319.65	316.32	318.89	319.1	319.46	319.05	319.2	317.36	317.69	315.85	320.56	319.27	316.64	320.72	318.06	319.46	318.51	323.44	320.39	320.25	317.7	317.44	320.73	320.28	325.55	317.73	319.25	325.17	317.13	317.39	316.51	317.72	318.11	319.24	314.77	318.37	318.74	319.87	320.28	313.74	320.68	319.86	321.6	321.65	320.87	317.56
310.42	308.03	312.84	307.69	310.07	314.79	310.45	307.75	310.99	311.35	311.92	310.14	311.28	309.12	308.5	311.37	309.77	309.32	309.69	308.32	312.16	311.53	311.25	309.03	312.55	307.26	309.68	311.97	312.4	311.81	311.35	307.91	309.97	308.18	311.91	306.27	311.63	313.89	310.11	310.65	308.51	308.92	308.79	311.51	312.93	313.23	307.38	307.05	308.55	312.71
293.82	294.78	294.74	296.42	293.18	295.5	297.7	293.19	297.42	297.69	296.42	299.3	293.17	297.65	295.18	296.38	295.84	298.54	299.31	297.75	295.36	295.19	296.32	298.89	296.87	297.94	294.6	296.24	296.42	294.11	296.18	296.64	301.43	298.1	297.31	302.82	294.54	296.59	298.27	297.3	295.84	297.45	300.34	295.44	297.34	295.63	299.16	298.46	298.08	295.52
319.01	318.37	315.99	319.24	317.41	317.61	320.48	318.86	318.72	321.32	322.48	320.69	317.35	318.31	319.05	317.09	317.38	315.41	323.15	315.09	315.49	319.31	320.44	318.35	317.07	320.4	317.45	316.85	320.92	318.63	320.73	318.76	318.02	320.54	318.86	319.77	319.08	317.72	317.47	318	315.53	319.75	323.18	317.93	321.16	317.92	319.46	319.57	319.04	320.15
308.48	310.56	308.91	308.03	306.85	305.69	307.44	305.83	305.43	308.74	309.01	309.62	305.53	307.16	306.32	306.77	306.06	307.33	304.41	309.27	307.45	307.54	306.38	302.9	307.1	307.83	307.89	307.33	306.91	309.33	307.12	308.82	307.29	308.2	304.17	308.47	309.4	308.08	304.32	305.4	311.7	309.1	309.69	304.07	307.6	307.73	308.64	305.67	310.64	303.56
309.79	312.81	312.37	310.51	309.68	310.95	308.94	314.51	310.86	310.71	311.44	311.04	310.75	313.48	313.5	311.74	312.66	310.13	310.96	314.43	307.01	312.75	312.7	314.91	316.47	312.72	307.12	315.32	314.44	312.77	313.37	309.58	309.83	312.05	311.59	311.78	312.49	312.93	313.6	312.88	311.46	310.68	312.59	311.6	310.96	313.3	309.13	312.77	309.74	314.05
311.03	306.28	307.51	309.95	308.13	308	315.86	309.02	309.68	309.07	308.38	310.46	309.35	309.91	310.82	308.83	309.8	311.13	307.27	308.95	312.88	307.85	308.14	307.07	307.44	307.67	309.6	308.06	307.63	308.31	309.41	307.66	305.6	308.84	306.35	311.44	311.45	308.73	310.28	310.91	308	308.27	306.38	306.92	309.48	309.78	308.77	309.96	306.86	311.64
305.84	304.69	306.89	303.03	303.4	302.46	302.12	304.46	304.44	304.11	305.43	304.44	306.42	304.71	303.49	303.66	304.31	303.77	307.63	303.6	302.26	303.3	304.36	304.72	303.61	304.34	301.49	305.67	304.27	305.82	303.29	301.8	301.92	301.48	306.74	302.91	303.6	307.61	302.34	302.7	305.09	304.61	302.38	301.44	304.62	306.82	304.41	300.58	304.21	304.48
303.22	304.8	302.86	300.52	305.32	303.77	306.5	304.87	303.87	304.78	304.07	304.37	305.32	306.82	302.54	301.89	306.31	303.59	303.98	305.14	301.91	300.62	306.19	302.33	304.19	303.02	304.87	300.93	301.39	305.48	307.36	302.68	306.2	303.16	301.87	303.44	306.58	300.88	302.05	301.83	302.12	303.34	305.44	306.31	301.26	306.27	305.98	304.07	302.52	304.34
319.41	318.1	321.13	318.74	319.52	322.41	313.24	316.68	313.18	323.94	315.7	317.46	320.08	320.84	315.94	315.99	318.06	318.55	317.89	316.44	321.82	316.7	320.17	318.36	317.01	319.76	314.86	318.01	316.26	319.48	317.78	318.5	317.06	316.72	317.39	319.71	315.16	320.9	322.26	319.47	319.05	314.88	315.69	319.27	317.77	319.79	318.85	319.8	316.22	319.11
312.35	313.29	314.18	312.31	313.34	311.68	311.7	314.07	313.06	311.58	310.66	307.06	311.91	308.8	312.07	313.43	313.03	316.43	317.11	311.55	313.36	311.74	312.36	314.88	315.56	314.68	310.17	311.87	312.48	315.03	315.24	315.78	311.4	312.38	313.52	311.02	313.75	312.77	313.29	314.42	312.43	311.26	311.85	318.44	314.69	312.61	312.18	310.97	309.2	317.58
303.59	305.04	304.94	299.54	300.56	301.8	305.01	299.02	305.16	298.93	299.41	304.28	301.95	305.38	299.23	302.73	298.74	300.4	302.42	301.11	300.12	300.1	298.45	299.99	299.79	300.6	301.11	305.5	300.84	301.99	302.14	306.69	303.26	304.14	299.76	302.74	300.94	305.53	301.98	302.17	299.21	298.95	303.19	302.53	293.7	298.1	301.88	298.41	303.36	300.27
304.92	305.5	302.35	300.73	307.13	304.94	306.08	306.06	304.19	306.6	306.55	301.48	304.8	305.72	304.28	302.97	303.07	302.04	306.07	303.85	304.64	305.97	302.66	304.33	306	303.79	306.09	304.08	302.29	303.95	305.2	303.78	304.35	304.22	304.9	307.88	304.25	302.89	303.68	303.97	302.83	303.07	304.96	304.92	303.71	305.07	302.64	306.72	305.48	303.95
307.82	305.84	305.37	304.72	300.32	305.52	299.47	301.01	302.96	303.96	301.46	303.29	304.46	301	299.94	303.01	301.08	299.7	306.2	303.1	303.08	304.18	302.92	304.08	304.34	302.76	303.88	303.09	301.57	304.22	301.17	307.7	303.19	304.15	305.66	302.73	305.35	305.94	302.73	307.65	303.37	302.06	304.89	305.5	302.83	307.41	304.58	304.55	305.18	304.1
313.32	313.85	314.64	311.89	315.18	312.03	313.32	308.88	313.77	314.02	313.54	316.4	314.71	314.82	314.98	315.81	314.3	312.17	317.08	315.35	315.54	312.94	313.86	313.45	315.26	317.09	314.42	317.41	314.28	312.71	312.35	311.47	313.65	317.66	315.78	309.47	317	310.98	310.9	313.24	314.34	313.17	317.03	310.31	312.27	314.49	312.32	312.01	312.56	315.07
304.43	306.75	306.46	305.36	303.09	306.9	303.03	300.94	307.71	307.86	308.86	308.06	307.68	307.23	309.39	306.32	303.21	302.52	310.08	304.98	303.73	304.36	303.76	303.81	304.61	303.27	306.08	302.76	307.55	306.14	308.38	302.87	305.08	303.46	302.07	305.84	306.4	300.55	306.77	308.14	305.95	301.19	306.35	306.81	307.75	305.3	308.46	305.31	307.87	306.85
313.75	311.93	311.82	313.88	317.63	314.03	315.58	314.41	313.01	315.9	313.43	312.36	312.9	312.33	313.33	311.76	315.35	313.4	310.99	313.45	312.49	312.7	312.38	310.57	314.6	316.93	316.13	313.6	316.76	310.86	315.58	311.5	312.68	318.33	313.48	317	318.98	313.12	313.01	313.21	312.7	310.41	313.87	315.47	311.91	310.46	315.77	316.28	312.19	315.95
297.46	301.3	303.16	298.49	297.81	301.61	298.6	301.88	297.65	299.29	300.61	298.38	299.85	301.14	296.74	300.97	300.21	297.36	296.82	300.66	300.52	298.97	298.98	300.39	298.6	295.73	300.56	303.12	297.04	297.78	298.98	299.85	301.91	300.57	302.37	301.25	301.57	300.29	298.64	300.98	300.48	302.45	296.28	300.13	299.95	302.96	300.24	301.01	301.22	297.51
302.48	304.81	302.8	307.88	304.73	307.23	304.92	308.19	304.95	305.06	304.52	302.59	308.53	301.09	302.93	303.2	304.96	303.01	307.34	305.63	302.17	307.09	303.53	306.84	307.76	303.46	307.42	307.03	306.46	305.55	304.7	307.1	305.34	304.35	306.84	305.04	304.08	304.81	307.28	305.22	302.53	304.02	308.1	307.1	303.19	307	302.81	307.47	306.89	305.68
307.24	305.82	307.72	305.08	306.07	307.1	308.04	305.43	304.57	306.42	307.11	306.37	305.97	303.2	304.38	304.65	306.73	306.18	303.88	307.87	307.72	305.62	306.16	303.43	305.89	305.09	305.82	310.08	305.65	306.35	304.92	306.45	305.81	300.02	302.7	305.43	305.32	309.22	302.68	302.69	305.96	303.79	307.75	308.74	305.54	307.08	306.63	309.21	303.51	303.6
314.1	315.19	316.4	312.75	311.43	316.15	315.21	314.88	314.62	311.8	310.8	311.8	311.3	315.36	313.12	312.78	316.62	313.35	312.38	315.37	313.89	313.78	312.59	312.65	313.99	311.88	315.61	313.2	315.41	318.44	315.18	310.11	311.81	309.58	314.54	313.26	311.61	311.95	314.82	313.74	314.08	313.19	317.26	315.42	317.26	317.38	317.42	314.49	313.87	313.27
313.51	312.6	309.23	313.02	311.45	311.55	310.49	312.7	314.87	314.91	312.36	313.22	310.46	313.86	311.82	313.53	314.43	315.02	311.15	315.64	311.04	315.14	312.05	314.88	317.95	311.08	313.2	315.06	313.18	310.89	309.97	313.21	313.5	311.48	313.59	317.05	312.99	316.08	310.42	312.52	313.2	314.57	312.16	311.71	314.44	312.7	313.21	314.46	314.35	314.33
314.8	313.63	316.32	318.16	313.9	312.31	314.21	316.4	314.13	311.54	314.45	314.14	313.61	315.39	316.78	314.68	316.4	312.24	312.81	318.98	311.62	312.91	316.8	311.7	315.66	317.58	313.62	317.86	314.2	316.77	309.38	315.58	313.39	317.08	316.53	313.98	314.5	311.45	312.96	313.8	311.4	315.45	310.08	313.99	313.54	315.61	312.14	313.55	311.68	314.01
303.81	306.11	302.12	300.8	300.98	303.86	302.91	304.19	305.62	301.04	305.48	304.2	301.4	304.08	303.07	300.65	305.2	303.86	300.81	304.54	307.06	304.35	298.54	301.49	300.75	301.84	301.93	305.78	301.93	306.23	299.61	306.17	303.7	302.71	303.77	302.06	305.57	302.41	298.65	302.92	306.55	302.07	302.12	297.36	303.72	301.12	308.25	303.22	305.05	305.35
302.42	305.99	304.58	306.48	301.75	307.81	307.03	308.06	305.06	306.05	308.27	305.33	302.57	303.87	304.68	304.65	308.25	307.18	302.35	308.21	306.01	310.38	304.61	307.69	305.04	303.76	306.11	309.79	306.11	305.09	306.1	306.53	306.45	308.59	306.35	304.61	304.78	307.8	305.99	307.78	304.85	302.99	304.64	306.81	307.62	306.48	302.91	307.6	304.58	307.59
319.06	318.76	321.48	316.28	319.71	316.59	318.89	320.75	317.76	316.29	320.09	315.36	317.8	314.87	318.47	314.99	317.14	314.5	321.07	317.64	317.96	318.64	314.75	316.97	318.54	318.12	317.46	318.97	319.22	317.61	318.35	317.22	319.97	317.37	318.9	316.48	316.44	317	315.51	318.62	323.25	320.16	317.09	317.55	316.99	315.88	318.17	319.51	318.5	318.71
299.3	291.15	295.53	295.12	294.98	294.75	293.87	294.92	298.2	293.38	295.88	297.4	294	295.15	295.96	292.64	295.54	294.58	297.16	292.45	295.57	294.01	292.72	297.67	297.88	292.88	294.31	292.34	293.04	293.8	295.7	299.89	295.52	293.14	293.17	293	290.49	296.07	295.76	298.95	298.71	291.64	294.98	292.78	292.3	295.47	297.4	295.82	298.7	294.92
325.61	326.53	329.52	329.15	329.08	326.52	331.05	329.3	330.52	323.83	324.53	326.15	326.98	326.17	326.5	326.74	327.72	331.27	326.5	330.42	330.92	327.96	325.29	331.79	325.9	329.72	326.47	326.5	326.98	324.71	327.13	325.62	327.18	323.13	324.09	324.43	329.22	330.35	325.7	330.8	324.24	327.89	326.15	324.36	324.94	325.7	329.09	326.07	327.65	332.51
309.81	315.61	313.43	313.91	306.88	311.59	310.02	307.22	309.61	305.83	312.32	310.46	308.14	312.06	308.6	308.46	307.79	309.03	306.7	311.84	308.51	311.53	307.65	307.42	310.5	312.16	308.98	308.32	306.24	313.77	309.76	311.44	316.73	310.68	309.15	308.1	310.83	307.62	311.89	308.97	310.24	310.46	308.74	306.62	314.7	308.82	311.31	308.94	311.8	312.96
299.67	304.32	299.73	302.23	298.76	300.6	303.2	300.96	302.15	301.04	300.65	299.13	299.87	301.05	300.37	301.01	301.59	298.64	302.94	300.59	298.24	301.7	302.42	298.92	301.29	301.29	295.82	300.48	299.05	300.34	299.31	297.57	299.85	299.94	299.36	299.04	299.91	298.17	300.08	299.88	299.61	300.87	300.44	300.32	295.46	299.43	298.67	299.73	299.7	300.3
313.67	315.28	314.38	316.12	316.8	316.94	314.99	314.26	314.46	318.1	316.07	316.15	314.97	314.75	315.93	313.79	313.8	318.08	316.84	312.82	315.24	316.38	315.25	315.71	315.56	313.73	315.94	315.86	313.05	312.28	316.33	311.1	316.12	314.12	314.39	317.11	310.59	311.65	314.61	315.97	312.27	313.85	314.58	316.11	313.36	315.09	316.46	316.52	317.44	311.87
314.05	317.3	317.93	316.98	314.99	321.25	320.52	317.06	313.84	315.46	315.89	313.63	315.05	315.89	316.63	316.49	317.06	315.92	317.24	317.69	321.04	316.11	318.07	319.43	319.24	319.44	315.23	318.12	317.47	319.15	318.98	318.58	316.59	318.31	319.8	322.15	320.57	318.42	317.04	317.52	317.42	312.77	317.51	316.25	317.43	317.96	313.5	320.45	317.63	313.31
295.66	295.23	296.8	294.87	296.7	294.88	292.96	297.66	293.1	299.5	295.94	293.91	296.42	294.66	297.18	296.71	295.96	299.58	296.4	295.39	293.8	293.97	299.25	298.16	297.85	293.05	293.15	300.74	298.39	296.51	297.84	295.72	296.09	297.74	294.83	297.08	297.48	296.92	299.61	295.26	299	301.11	294.58	296.11	296.4	292.73	296.99	292.82	295.52	292.38
317.08	317.35	318.25	314.68	317.83	315.99	318.39	317.04	318.33	316.63	316.18	318.54	315.47	316.38	317.3	317.32	317.02	316.25	318.19	315.47	314.44	318.26	320.33	317.16	321.86	317.62	320.93	320.33	318.32	318.37	318.81	318.9	316.55	317.01	316.02	315.79	314.85	314.4	316.5	319.33	318.19	316.99	319.06	317.32	316.52	314.74	318.66	315.34	318.7	318.54
326.57	323.81	325.66	327.4	328.43	323.19	327.3	323.8	324.36	325.69	327.13	328.93	327.06	325.58	325.03	325.65	325.49	325.55	327.05	326.09	327.7	324.94	326.43	326.98	322.34	325.32	326.56	326.79	324.54	325.6	327.31	321.63	327.18	321.4	325.29	322.74	324.1	322.65	325.97	326.43	327.78	322.94	322.76	324.43	322.19	325	325.15	322.69	325.33	325.59
305.19	305.94	307.23	303.32	305.55	308.18	306.97	305.11	307.14	308.06	307.38	306.95	310.23	306.99	300.1	304.72	306.95	308.48	307.51	306.87	307.06	304.49	308.96	306.67	308.37	304.32	305.95	307.04	306.14	306.27	310.43	307.23	307.44	305.4	303.68	306.31	309.57	303.58	306.74	305.02	305.13	305.25	306.97	308.42	307.75	304.47	309.59	307.67	304.53	305.07
304.35	303.9	303.23	303.1	304.3	303.36	305.42	304.93	299.77	303.1	304.08	303.16	305.1	304.82	303.23	306.73	305.85	300.61	302.12	304.97	299.94	304.13	302.17	302.42	305.04	306.39	308.01	303.45	302.76	304.31	301.29	306.51	301.85	306.05	306.52	307.2	303.91	304.01	303.21	307.1	302.58	304.49	303.43	304.2	307.63	303.34	304.17	301.83	306.02	305.39
317.52	315.82	315.81	317.19	315.05	319.94	321.29	318.59	318.69	319.16	317.77	319.21	320.46	320.45	314.63	316.15	317.86	316.48	315.61	317.46	316.35	314.13	315.3	319.45	318.12	321.72	319.83	316.25	317.02	315.68	319.18	320.32	317.54	318.96	316.48	315.02	318.79	317.78	317.98	316.32	317.84	317.75	316.92	318.05	313.94	318.28	314.99	319.07	317.87	317.64
302.09	306.69	300.96	303.11	304.1	301.83	301.44	302.63	301.4	302.57	304.8	302.14	304.5	301.01	303.94	302.91	303.56	302.33	304.27	302.13	304.23	302.51	302.45	306.19	304.65	303.35	302.89	301.19	303.44	303.11	301.12	302.24	302.48	306.2	299.51	306.54	301.77	302.66	303.83	305.9	304.96	302.27	305.06	303.61	301.23	303.01	302.6	300.88	302.43	302.33
296.5	298.5	298.12	296.84	293.13	298.7	297.1	298.48	291.49	294.75	294.63	292.84	300.49	291.99	293.52	295.57	298.1	296.42	298.81	299.4	293.88	298.28	296.78	299.96	299.71	298.43	297.79	294.85	296.82	295.4	300.1	296.66	299.21	295.93	295.81	296.78	298.34	294.15	296.59	296.12	296.48	297.17	293.77	297.2	296.43	295.76	295.84	295.57	297.33	295.27
313.51	310.97	314.55	315.85	315.14	315.45	312.5	311.57	312.93	312.59	310.24	311.58	316.12	312.13	311.47	312.75	312.74	316.24	314.2	313.38	314.97	314.98	312.2	309.68	313.35	312.18	311.14	316.37	313.6	314.17	315.31	310.31	313.49	315.75	314.17	314.88	313.86	313.51	312.68	311.1	315.64	312.53	315.52	314.64	312.33	310.75	311.23	315.17	311.6	315.89
329.12	325.1	328.96	325.07	329.23	328.3	330.63	331.95	327.29	331.68	328.01	325.19	331.32	327.66	329.74	330.14	330.43	330.3	330.45	331.6	326.46	329.08	325.98	329.4	329.51	330.1	327.27	327.99	327.54	329.77	326.79	329.19	326.95	329.7	327.62	329.31	328.98	328.88	330.02	327.84	326.98	327.28	329.38	328.21	328.13	327.99	326.01	329.7	329.14	329.29
302.45	305.32	305.18	303.19	304.42	305.66	305.36	304.09	306.68	300.75	303.61	304.55	299.57	304.46	304	299.95	302.79	306.78	305.69	303.94	304.75	303.45	305.47	304.06	299	304.92	304.96	306.56	303.19	299.2	305.65	301.48	304.48	303.4	301.3	301.89	303.06	302.89	305.61	305.51	304.96	304.21	302.55	301.78	303.9	304.04	307.35	306.6	305.26	303.18
304.18	310	304.54	302.61	305.23	303	307.61	306	306.14	305.87	304.38	303.24	304.29	305.43	301.96	305.23	306.74	305.89	306.01	299.99	304.17	302.27	304.2	304.69	304.76	308.98	304.44	302.74	306.06	306.06	306.72	308.08	306.39	306.46	307.49	307.22	304.54	305.73	304.18	301.89	305.63	305.73	306.94	304.12	306.65	304.27	303.98	306.65	302.53	306.26
293.66	292.44	292.41	294.08	295.38	296.16	292.91	294.35	294.83	294.28	294.35	297.93	297.13	294.35	296.52	290.75	297.62	295.23	294.01	296.85	293.73	296.56	298.63	295.84	292.56	297.77	296.14	296.96	296.86	292.47	295.88	297.15	299.52	294.29	296.79	290.58	293.54	294.64	293.54	295.89	296.73	296.59	296.92	291.36	294.26	296.98	296.13	295.07	294.08	297.89
296.84	293.49	294.88	292.63	294.07	292.79	294.56	292.86	291.99	294.84	292.92	292.65	292.44	295.29	294.37	293.05	290.14	295.32	297.16	295.56	293.18	291.97	296.09	290.7	294.73	296.18	296.27	294.84	295.35	292.85	295.41	297.94	296.44	291.72	291.46	292.4	295.14	297.44	292.21	297.11	295.71	295.5	291.65	294.27	289.71	293.92	294.46	295.06	292.2	295.73
314.78	313.17	315.11	313.09	310.39	310.97	314.15	311.72	313.91	309.87	311.75	313.43	314.18	311.15	312.65	311.56	313.11	314.38	314.79	314.63	311.28	312.12	316.39	315.42	315.28	313.35	313.36	311.92	313.13	310.63	312.22	311.72	309.57	312.31	315.42	311.66	314.72	312.21	311.88	314.67	316.04	314.56	313.11	314.28	315.52	313.47	315.12	315.3	311.22	311.06
306	306.03	305.76	309.78	308	308.21	303.46	303.7	304.13	305.15	305.56	308.96	305.78	306.87	307.75	306.82	304.02	306.08	308.29	305.86	305.6	304.17	307.72	308.99	306.08	306.82	306.17	309.7	310.02	307.83	305.98	304.41	304.74	306.17	304.67	309.01	305.78	307.78	307.12	306.01	305.33	307.47	306.62	306.87	309.61	304.63	306.72	305.93	302.12	302.94
306.18	314.33	305.82	310.68	308.54	306.3	309.11	303.58	306.18	308.99	310.88	310.09	308.42	307.45	307.39	306.14	308.81	306.86	310.44	309.78	302.12	309.33	306.77	306.87	310.87	307.76	309.73	306.82	311.17	307.31	310.38	305.42	304.12	308.18	307.36	308.96	304.87	309.31	305.22	308.82	303.92	302.08	305.99	304.47	310.51	311.26	309.1	307.11	309.57	307.51
298.45	299.45	303.12	299.14	297.45	302.55	299.54	298.53	299.04	303.33	304.9	302.45	303.01	300.33	304.43	301.26	302.74	299.11	301.87	302.93	299.07	300.11	298.39	299.42	298.09	301.13	304.08	304.75	299.24	298.19	301	301.49	296.45	299.46	298.69	301.37	300.65	298.13	302.85	301.22	301.15	301.67	299.66	301.82	301.07	303	299.85	300.56	299.37	298.08
308.33	308.65	305.21	302.44	306.71	309.14	305.93	307.89	303.12	310.42	307.3	305.62	304.66	309.21	303.43	304.7	303.44	307.5	309.09	307.61	302.57	308.75	306.2	305.42	303.25	304.2	305.48	305.72	307.93	303.22	301.66	308.87	306.14	306.45	305.99	307.09	305.24	306.39	313.09	308.36	308.76	306.43	306.44	305.63	305.96	308.16	307.22	307.8	306.55	303.04
315.04	309.83	310.29	311.97	308.12	309.63	310.13	305.83	307.05	308.63	308.08	306.34	310.61	308.06	309.68	309.72	307.72	310.54	307.97	308.35	308.43	310.68	306.71	308.58	309.07	312.59	310.88	308.73	308.49	309.02	304.49	310.75	306.06	308.23	310.4	311.7	305.77	306.4	306.86	312.06	307.12	308.26	309.88	307.96	310.08	319.08	310.71	310.93	312.76	311.45
311.25	310	313.24	314.06	311.93	311.11	315.4	308.47	311.6	315.25	311.2	315.16	312.17	314.15	313.25	313.45	313.24	311.89	310.24	309.63	310.45	313.69	308.8	312.44	309.5	310.8	312.08	313.78	315.79	313.71	315.95	311.55	313.18	309.58	310.68	309.83	315.85	311.3	312.39	311.89	309.34	312.44	312.78	313.58	309.94	309.81	314.12	313.54	312.07	313.55
293.54	291.69	295.53	291.93	295.62	292.42	295.13	297.12	294.54	295.96	293.27	293.31	296.82	292.93	292.78	295.65	293.65	292.02	295.68	289.31	293.87	292.23	295.49	292.08	293.59	294.66	294.2	296.56	297.08	290.09	296.5	296.69	292.65	293.07	298.72	291.89	292.27	294.32	295.64	294.98	294.85	292.9	296.8	289.5	293.47	295.36	292.75	294.63	293.06	296.96
326.88	324.17	328.53	327.98	323.73	326.41	327.21	328.43	330.84	330.24	324.7	329.06	329.71	329.2	326.91	329.9	330.13	326.51	330.56	328.8	329.36	324.43	330.1	324.73	326.61	328.17	326.5	326.03	325.16	328.89	322.71	329.5	325.86	328.56	326.36	328	324.63	328.51	326.11	326.78	322.49	329.59	326.19	326.3	327.37	328.25	331.11	329.4	328.04	327.74
312.27	313.01	311.71	308.68	314.85	313.33	313.58	316.34	315.02	312.02	313.91	311.4	312.88	313.75	312.37	313.87	315.05	312.08	313.18	312.25	312.51	314.42	315.14	314.58	315.75	317.27	311.47	314.98	314.29	315.59	312.57	312.96	316.3	315.31	315.65	314.31	313.05	313.74	315.24	314.46	314.44	312.17	312.73	314.39	315.5	310.25	311.32	313.48	313.88	315.2
295.61	293.45	293.72	289.46	292	297.85	294.3	294.64	290.79	295.11	293.03	294.98	293.02	296.42	294.76	292.23	296.15	289.25	291.93	291.57	287.25	295.63	293.03	294.57	296.1	295.34	295.27	292.67	295.35	294.56	293.29	292.63	294.96	297.88	293.2	298.25	292.43	293.94	297.43	293.68	295.82	297.09	293.53	294.41	295.08	296.43	295.62	293.07	293.53	292.72
307.42	308.11	307.87	307.21	306.26	302.47	307.7	308.37	306.24	308.36	305.74	301.19	309.28	309.01	308.56	306.11	302	307.75	305.36	301.94	303.83	302.54	303.08	307.14	304.28	307.14	306.27	306.52	303.73	304.64	305.11	307.09	305.57	308.98	305.28	305.23	305.6	305.9	305.68	307.16	305.17	307.53	305.81	306.82	304.86	304.19	307.44	304.6	306.12	306.66
294.73	295.34	297.12	297.78	296.21	298.58	297.75	298.53	300.57	298.12	295.04	300.59	292.73	298.89	298.3	298.79	295.73	298.35	296.87	297.18	299.31	294.73	296.42	299.97	296.06	297.24	299.28	295.09	298.95	298.37	294.42	294.29	296.07	298.75	302.92	297.18	292.38	298.42	299.18	297.27	296.56	298.62	295.42	296.77	297.6	297.23	294.18	295.42	295.17	298.35
319.18	320.98	320.15	319.1	321.8	317.61	322.29	316.63	317.46	321.89	317.47	317.51	318	318.92	322.07	317.48	316.96	316.83	320.42	318.39	318.16	318.43	320.15	315.16	316.46	319.43	316.94	320.63	318.02	322.23	322.61	317.2	321.22	315.18	317.75	319.07	322.21	320.67	318.03	320.14	317.46	321.34	315.52	319.81	318.78	318.88	317.49	321.21	317.26	318.43
310.58	311.09	311.53	306.89	314.6	307.73	313.11	311.47	308.02	309.72	307.59	309.34	312.44	309.6	314.06	312.11	308.16	307.84	308.97	310.01	308.3	307.82	310.67	311.85	306.94	313.24	309.11	312.74	307.81	310.38	307.79	312.44	313.92	312.48	311.4	311.06	312.6	309.85	310.42	315.36	313.34	307.47	313.97	309.79	311.7	314.68	309.74	307.07	308.27	310.71
310	307.93	311.07	310.94	310.59	312.72	309.99	309.52	307.9	307.1	310.46	307.32	307.35	311.28	309.22	314.91	310.7	308.41	310.25	310.71	311.53	306.94	309.6	305.91	306.28	313.29	310.86	310.13	310.35	311.47	307.05	308.96	307.44	312.17	311.09	306.49	305.24	311.43	314.1	308.96	309.05	311.26	310.86	308.62	307.97	311.2	310.22	309.94	312.42	316.03
299.19	303.77	301.09	302.64	302.9	301.4	299.37	300.26	305.38	300.39	300.63	303.2	302.48	302.38	304.66	304.07	301.98	299.97	304.96	303.34	305.56	303.34	302.29	305.26	304.86	306.24	304.73	305.27	302.08	304.07	304.8	299.43	302.92	300.59	304.68	304.2	304.7	304.57	299.08	299.98	303.6	304.45	299.14	303.85	301.15	304.59	303.52	304.63	301.26	303.16
319.88	318.34	318.25	320.13	319.73	319.75	317.19	317.42	316.88	319.29	317.03	321.28	319.5	318.17	323.28	320.8	321.12	319.11	319.53	318.97	317.09	317.9	321.29	324.15	319.41	318.3	320.64	318.53	317.21	318.7	321.9	318.09	318.93	321.52	318.61	319.21	317.23	319.36	319.03	316.8	317.45	323.01	321.32	316.3	320.83	317.06	317.58	318.66	316.21	319.17
313.34	311.03	313.13	312.34	313.44	313.16	313.5	312.01	311.21	313.27	311.33	311.56	313.61	313.13	312.1	314.57	315.29	314.76	315.63	315.87	311.21	314.69	312.45	310.4	312.76	312.72	314.03	309.49	314.82	311.67	310.95	312.42	311.71	310.85	313.34	309.98	318.77	315.35	312.92	308.89	313.91	309.01	313.65	313.49	313.12	312.61	315.17	313.7	310.14	311.61
305.62	304.97	300.94	303.1	303.89	304.33	302.7	303.01	304.68	301.92	304.21	303.24	306.34	303.15	305.59	305.27	304.69	305.48	303.55	306.13	298.71	303.01	304.85	304.73	304.31	301.52	308.23	305.34	303.28	302.3	305.85	303.48	303.47	303.62	302.39	300.48	299.86	300.24	304.36	302.17	304.39	301.84	304.19	299.5	302.02	303.68	304.31	302.9	303.1	302.11
314.64	313.52	314.35	313.7	314.34	316.91	311.7	315.4	314.12	313.31	315.56	315.89	314.15	315.67	314.26	317.52	319.94	316.11	320.1	316.1	310.96	312.57	312.18	314.54	312.18	314.78	316.95	316.39	312.79	313.22	314.47	316.87	314.67	312.69	312.16	315.88	314.05	312.54	316.98	316.4	318.96	313.29	314.73	314.64	312.38	315.24	313.88	313.86	314.1	313.77
317.02	314.57	314.96	313.79	320.09	316.6	309.92	314.12	313.66	316.1	314.6	314.6	315.34	316.29	316.43	317.46	315.59	317.2	317.16	316.55	312.38	318.67	318.45	317.82	316.77	315.24	314.91	314.02	318.01	315.11	313.05	317.28	314.7	318.52	311.44	311.39	315.84	314.6	311.4	312.54	318.26	315.7	315.86	315.51	318.66	317.36	317.3	312.91	313.43	315.04
305.95	300.82	301.34	303.72	303.8	306.75	302.53	303.03	301.81	302.16	301.93	303.25	305.61	300.29	301.12	301.56	301.37	301.66	299.81	305.44	301.54	303.43	304.26	303.64	302.81	302.91	301.29	300.09	300.4	302.74	299.32	305.85	303.94	302.41	301.51	302.97	304.15	305.95	304.75	302.76	303.23	302.37	303.52	302.52	301.43	302.9	304.5	301.62	304.97	301.25
291.38	295.89	299.3	291.32	293.14	296.32	291.19	294.7	294.23	290.67	296.47	295.76	294.9	294.54	294.35	296.96	293.15	292.7	290.74	292.94	295.3	294.49	293.37	293.61	295.18	295.84	292.12	292.28	294.87	292.95	292.74	294.15	293.34	298.08	291.85	292.4	294.76	293.42	293.76	296.92	291.66	292.59	291.74	290.84	291.9	291.73	290.82	296.03	297.49	292.61
315.81	317.72	317.77	315.32	314.15	315.12	311.99	315.76	317.5	313.43	313.45	312.81	315.7	311.73	316.27	314.13	312.98	314.91	318.56	318.48	315.4	316.92	313.98	314.11	315.04	312.7	315.42	316.52	317.6	312.16	311.98	317.15	313.65	316.74	317.44	313.63	317.24	316.95	310.85	312.29	315.79	311.45	313.67	312.72	313.26	314.11	314.94	312.05	318.66	313.7
305.23	310.37	306.13	306.04	305.49	307.16	305.1	307.19	306.12	304.15	303.71	306.54	307.69	305.84	306.85	306.39	306.81	303.57	304.3	307.15	309.4	307.18	306.29	306.62	307.78	303.86	311.85	303.87	300.33	303.34	308.81	305.09	307.23	307.21	305.75	306.47	307.38	305.87	307.04	303.96	306.34	307.1	303.11	307.06	306.08	305.74	304.23	302.34	304.65	304.35
314.63	311.97	311.21	318.99	314.09	313.1	315.39	314.43	312.72	316.97	316.51	315.75	313.91	315.53	314.9	317.01	316.16	314.52	316.21	316.07	314.29	319.33	313.24	311.29	313.16	316.13	311.68	321.56	312.84	313.44	319.52	314.98	312.25	316.14	317.34	314.17	315.1	317.18	313.82	312.71	313.02	315.65	315.92	314.88	311.88	316.13	316.12	314.63	314.92	315.28
313.61	317.98	315.91	314.58	317.12	311.72	317.59	315.8	315.69	315.21	315.62	313.59	318.65	318.26	316.74	317.93	316.27	315.08	318.5	318.16	319.04	318.03	315.08	316.24	314.36	315.23	313.04	316.08	318.65	313.31	313.68	316.77	314.03	315.38	317.55	319.34	312.37	316.93	314.27	318.08	317.71	314.24	319.14	316	315.28	315.15	313.67	316.88	320.87	314.84
311.81	310.95	314.89	311.39	310.94	311.55	316.1	313.55	309.92	309.91	312.3	311.21	316.73	310.68	314.26	312.54	312.27	314.34	313.87	310.2	313.79	311.62	313.14	311.47	317.42	309.54	313.15	311.44	315.28	310.91	312.51	312.49	313.53	314.69	314.17	313.02	312.85	312.89	314.98	313.61	315.35	314.41	312.87	313.51	313.58	309.11	318.01	310.75	309.67	311.13
303.33	305.66	297.75	301.09	303.39	304.1	303.04	307.75	303.46	306.27	303.07	305.14	305.18	302.66	301.25	301.13	305.33	305.65	302.76	302.61	302.25	304.69	304.57	302.95	306.24	308.8	304.54	304.83	303.1	301.89	303.86	303.02	297.33	300.13	302.73	304.92	303.35	302.61	303.3	305.33	300.06	303.87	303.82	301.82	304.41	303.68	303.3	303.86	302.58	300.82
317.64	317.78	313.73	313.61	316.42	315.27	313.83	309.74	312.29	314.52	314.58	313.84	316.3	315.49	313.52	316.49	316.87	312.03	308.55	313.55	312.78	311.53	316.71	316.92	313.72	310.91	313.65	316.48	314.83	314.13	312.51	317.07	316.61	311.72	308.84	315.28	311.9	313.87	316.19	314.43	313.21	315.72	317.67	314.31	315.07	315.44	315.15	314.1	312.49	313.48
316.21	317.54	316.1	319.52	319.38	315.17	318.11	318.03	320.51	315.44	320.65	317.13	316.38	317.29	318.62	315.06	319.86	316.8	315.16	315.83	315.45	314.68	317.54	318.84	320.95	319.27	315.06	318.26	320.38	316.17	317.92	313.63	319.29	320.41	317.92	317.29	315.93	318.53	315.48	316.32	317.59	317.94	311.24	316.93	317.07	316.81	316.98	313.37	314.55	317.88
323.83	325.1	327.5	324.69	326.73	323.28	326.01	325.98	324.08	325.48	326.18	325.94	328.16	324.95	324.51	325.18	326.84	327.18	325.71	323.57	326.81	326.29	326.8	322.03	326.51	325.33	322.88	324.46	324.95	326.71	323.77	322.35	327.17	324.47	323.72	325.16	327.44	328.35	326.29	325.45	326.19	323.53	324.36	324.49	325.08	324.5	327.23	322.7	323.52	327.37
305.31	300.92	302.65	304.44	302.37	301.55	300.5	297.09	301.44	302.38	298.8	302.71	299.01	302.98	298.51	302.05	302.32	299.62	302.29	300.49	298.07	302.23	302.94	300.91	299.21	302.03	302.75	299.18	302.5	303.34	300.48	300.08	302.17	302.46	297.18	300.18	303.06	299.51	303.33	302.36	297.52	298.97	302.11	300.04	304.56	302.32	302.93	298.94	302.46	301.19
296.97	297.53	295.08	297.75	294.37	296.58	295.63	297.16	296.86	301.03	296.13	295.89	294.52	295.08	297.03	292.74	296.56	295.23	299.24	294.26	300.3	296.31	297.11	299.02	296.19	295.39	296.61	293.58	296.77	296.99	297.12	295.17	297.82	298.33	300.25	294.51	296.43	296.92	296.02	299.37	297.45	298.87	297.37	296.41	299.32	298.01	298.97	298.26	295.6	292.84
303.02	305.6	302.47	303.89	303.46	306.62	300.18	306.63	303.41	305.11	303.51	301.2	301.83	303.17	305.26	305.34	304.01	304.55	302.4	306.94	301.92	303.54	302.37	300.08	302.35	306.3	300.77	305.08	302.05	301.99	296.1	299.61	303.46	303.29	304.15	304.23	306.61	302.14	306.36	299.81	304.27	301.3	302.48	302.97	306.56	300.64	302.73	302.06	305.95	299.51
306.36	302.99	308.32	304.36	307.82	306.25	308.14	306.85	305.27	303.43	307.2	309.95	304.04	308.35	307.8	307.54	306.73	307.3	305.93	306.94	306.4	310.02	305.74	307.26	307.91	306.79	306.12	307.07	301.84	306.65	306.42	304.59	311.05	307.26	307.55	307.63	309.63	306.32	307.74	308.84	309.77	304.84	308.64	307.75	304.68	309.95	305	304.9	305.04	309.21
316.68	313.88	315.11	312.06	317.33	311.75	314.96	312.21	314.41	315.68	310.14	313.83	314.78	315.22	312.49	315.16	313.01	314.82	316.23	312.1	317.45	317.65	316.68	311.21	316.56	315.79	314.25	313.8	312.18	314.97	312.42	313.78	314.31	313.13	315.87	313.77	312.67	315.04	316.04	313.14	317.21	316.93	314.51	317.33	309.45	315.47	312.68	314.6	311.73	313.8
292.05	297.93	294.24	295.5	297.65	296.22	294.04	296.05	296.72	298.03	291.96	295.95	292.73	290.93	295.79	293.76	293.3	294.66	297.15	296.22	295.56	296.49	295.81	294.6	294.19	296.5	295.63	297.12	294.16	294.23	295.3	293.05	293.48	299.09	295.97	297.44	296.23	295.11	294.98	295	295.74	296.07	295.25	294.64	290.4	295.36	292.45	296.38	296.13	296.48
301.47	301.42	302.23	301.07	301.7	301.51	303.77	300.37	300.1	305.53	301.98	302.86	300.88	299.9	303.04	305.64	301.05	302.32	301.6	305.86	302.68	305.46	302.79	303.99	304.39	301.63	302.32	301.05	303.77	301.84	302.13	300.71	303.88	303.29	303.42	303.43	303.39	303.82	301.5	302.37	301.02	302.8	302.86	303.81	301.96	298.68	300.47	306.16	300.07	299.89
302.5	302.94	307.34	304.04	303.15	299.78	302.32	302.44	302.41	305.57	307.84	305.57	302.76	304.54	305.07	302.39	301.14	302.07	303.5	305.65	300.82	302.74	300.38	303.31	303.5	307.31	305.32	305.9	301.09	303.97	304.55	303.47	302.42	302.57	301.2	303.47	302.57	305.65	306.1	304.07	304.73	304.74	302.64	301.47	302.18	303.79	305.16	306.89	305.47	302.05
316.92	315.47	321.25	320.95	318.04	316.73	315.9	320.54	317.47	319.28	318.09	318.45	318.52	314.51	318.98	318.51	317.55	321.19	317.34	317.53	319.48	318.66	318.12	319.68	318.58	315.95	318.06	319.4	318.6	316.35	316.69	318.59	317.69	317.89	316.12	317.81	318.73	318.25	317.19	320.17	319.89	321.52	316.79	318.72	319.95	315.95	319.64	318.83	318.34	316.47
306.36	301.34	305.24	304.17	302.91	301.27	299.58	300.9	300.42	302.48	305.38	305.97	305.67	301.73	301.93	302.05	304.08	300.51	305.58	304.73	305.46	306.24	300.39	300.32	301.45	305.03	303.87	298.93	302.64	298.94	305.14	304.01	303.94	300.35	301.86	305.49	302.72	305.91	301.54	301.1	303.9	303.07	301.43	305.07	305.24	300.52	301.52	304.37	300.98	301.86
304.39	301.94	303.21	300.4	302.33	302.3	304.09	302.76	305.21	303.99	301.92	304.39	305.22	301.73	302.28	303.58	304.86	307.93	302.66	303.33	302.42	305.38	301.79	302.12	306.77	301.79	305.37	304.48	305.5	302.72	299.89	300.37	304.06	304.85	303.91	302.29	302.19	302.33	302.86	306.02	304.99	303.66	304.92	301.29	305.82	305.74	306.06	302.22	306.07	306.75
312.35	316.14	315.38	316.22	312.23	311.85	317.75	320.64	314.41	315.05	314.92	310.49	310.02	317.43	315.24	314.13	315.59	312.7	314.77	312.01	317.8	313.37	312.89	315.1	315.31	315.9	313.18	312.55	315.19	311.01	315.11	309.45	319.04	313.23	315.15	315.16	313.05	317.31	315.38	314.9	311.95	317.36	314.22	316.27	312.63	315.96	312.14	312.38	316.09	315.55
313.38	314.44	314.13	314.89	316.84	312.7	317.01	313.88	313.36	314.44	314.89	313.5	319.3	312.51	314.55	315.78	312.63	311.35	313.45	313.67	317.52	314.4	315.11	313.18	315.01	315.54	311.38	311.33	315.95	314.78	313.14	310.47	317.26	316.59	314.3	318.02	315.07	315	315.64	313	314.97	315.39	316.15	313.89	317.93	314.77	312.4	309.55	315.76	315.75
305.92	306.38	307.01	306.43	306.54	308.16	308.08	309.25	304.7	308.14	309	308.14	310.51	306.01	307.11	303.42	306.85	308.48	307.74	307.71	306.82	305.09	308.04	309.89	310.09	307.23	306.5	307.05	307.86	308.26	303.42	305.68	307.22	311.46	305.75	305.39	304.38	306.29	309.29	307.52	308.57	306.41	309.14	310.68	303.71	307.45	307.36	306.83	305.38	308.67
306.17	306.23	309.06	309.61	307.89	308.73	305.33	307.25	304.23	304.7	305.25	310.87	306.32	306.92	310.3	302.64	307.41	307.5	308.29	308.27	306.56	307.92	308.08	307.6	305.32	307.27	308.29	305.79	305.49	306.35	304.22	303.64	306.96	307.1	304.13	308.12	307.33	305.94	310.42	304.56	310.04	306.2	307.18	306.12	305.98	305.04	305.46	307.63	303.44	308.36
313.66	315.93	317.99	311.66	313.24	315.33	314.39	313.93	313.8	313.67	311.71	316.25	316.1	315.21	314.81	312.99	314.88	313.73	313.93	315.5	311.64	314.55	312.74	314.69	313.88	310.47	312.35	317.02	315.65	313.31	313.7	313.85	317.46	313.38	314.99	315.62	316.09	315.3	314.01	320.35	315.97	316.76	313.63	312.93	312.06	316.04	314.52	316.22	316.05	314.92
313.32	312.9	312.38	315.2	312.99	314.38	308.8	308.7	313.43	311.47	315.35	314.02	313.82	313.2	316.87	312.76	313.11	314.54	313.57	315.26	313.61	314.69	314.69	313.83	310.6	315.44	317.25	317.84	314.35	314.97	312.14	309.82	315.62	316.18	317.04	314.41	314.92	314.27	313.66	314.86	315.37	314.09	313.86	314.02	313.37	312.93	316.53	316.1	312.85	313.53
307.68	306.36	307.66	308.98	307.7	305.54	308.53	308.42	306.85	309.56	309	306.89	304.15	310.33	307.36	307	307.9	311.03	306.69	309.13	310.4	305.85	306	304.94	303.74	305.36	305.54	308.8	307	304.17	306.77	311.05	307.71	305.53	304.74	308.33	307.44	309.36	307.68	304.81	309.14	308.1	306.37	310.83	306.47	306.21	306.86	304.45	305.57	309.11
318.98	314.28	313.67	322.55	318.71	317.95	320.52	315.27	319.96	318.67	320.53	320.16	317.07	314.51	317.11	318.25	316.91	317.35	316.7	316.95	316.74	321.55	314.05	320.98	320.17	318.72	322.02	316.64	321.04	317.39	319.7	320.52	315.06	320.62	317.73	320.54	317.54	313.67	318.19	320.58	319.51	315.13	318.23	316.42	319.77	316.83	316.36	319.69	314.57	321.21
330.94	328.26	327.26	328.95	329.23	331.89	327.88	325.92	332.71	328.72	327.57	328.9	330.24	324.79	330.58	329.45	329.94	331.04	329.69	323.01	331.14	329.82	326.98	332.28	328.15	327.04	331.62	327.67	328.71	330.65	329.73	324.03	325.91	329.82	329.72	328.03	331.83	325.26	328.47	329.4	324.35	331.4	325.67	330.28	333.22	331.96	328.41	328.2	326.36	326.96
311.99	310.52	314.45	313.74	310.72	309.93	314.16	309.33	312.09	312.9	311.88	308.76	310.22	310.57	313.52	312.75	310.69	314.62	311.09	311.23	310.07	312.77	310.8	314.05	313.93	313.63	312.44	311.69	311.58	311.88	315.42	314.87	312.99	311.88	310.67	312.7	311.86	313.24	310.93	316.34	312.1	310.37	308.26	312.49	310.78	313.09	312.89	312.43	310.9	311.45
314.09	315.6	316.62	316.51	308.13	314.92	314.47	314.21	315.13	314.26	313.69	311.35	315.52	316.69	317.37	318.33	312.37	311.09	311.92	315.67	314.03	316.57	311.85	315.91	312.16	313.57	312.11	317.91	311.71	314.21	313.02	311.89	312.45	312.08	311.35	317	312.65	317.39	314.16	312.87	314.91	320.89	314.83	313.55	309.62	311.54	315.59	312.08	311.42	316.81
327.98	323.82	327.14	329.23	323.17	325.19	328.02	324.74	326.61	324.65	326.17	325.99	327.65	323.36	326.95	331.39	324.52	327.32	325.67	327.62	327.16	325.67	329.33	325.94	324.63	329.56	328.77	327.17	322.19	328.2	325.61	327.36	325.44	324.89	324.29	321.96	325.52	327.48	327.55	324.23	327.81	328.46	327.87	329.11	328.59	328.64	328.94	329.91	331.39	325.44
307.48	309.04	310.15	308.57	307.84	309.25	310.32	309.6	311.22	312.54	306.84	307.31	307.01	310.88	308.77	313.21	311.28	308.51	308.82	310.59	305.48	309.91	310.42	311.06	310.73	308.43	310.66	306.08	311.95	307.15	308.82	309.42	309.01	311	308.25	307.8	313.42	309.12	305.36	306.47	309.75	310.58	309.74	307.08	313.46	308.55	308.51	310.85	309.03	306.88
303.9	302.7	303.36	300.61	305.35	307.73	304.92	303.03	303.73	306.22	306.22	305.31	303.78	304.23	304.34	307.19	306.76	303.05	301.05	307.34	304.67	305.78	307.75	306.35	304.1	306.88	307.07	301.93	304.44	307.85	303.61	304.09	303.88	302.29	306.53	306.99	308.67	305.91	305.59	309.2	306.06	304.29	301.4	305.72	303.86	307.04	305.86	303.49	304.17	304.39
322.58	328.9	330.04	327.89	331.41	325.68	324.11	322.28	323.72	324.6	329.38	329.47	328.07	328.64	323.81	328.8	330.86	328.67	326.04	325.91	327.38	324.61	326.23	327.62	326.38	326.12	328.2	328.41	327.81	326.71	325.78	328.32	330.42	323.16	322.93	331.59	327.1	327.01	325.25	326.44	323.44	325.91	330.38	325.67	327.38	328.15	327.88	326.72	324.57	330.52
300.48	305.88	302.22	303.24	301.85	300.3	301.95	301.6	301.58	302.66	303.22	303.97	303.23	308.31	302.19	306.19	301.95	302.91	304.11	300.6	299.81	299.09	299.12	302.81	303.64	301.85	303.75	300.43	301.47	303.75	302.93	305.16	302.96	305.29	302.72	299.07	305.47	300.96	302.88	301.76	302.6	302.95	299.02	300.41	300.45	298.82	304.75	299.31	300.33	304.94
300.74	302.99	301.59	301.02	300.76	301.04	302.39	304.06	301.53	303.93	298.76	302.71	297.6	299.31	301.43	305.07	301.42	303.61	301.06	298.76	302.34	303.7	303.11	303.4	300.67	302.01	300.95	298.51	303.15	303	301.51	303.47	305.14	301.28	303.44	300.41	302.71	301.57	301.27	302.06	302.36	303.44	303.61	305.7	302.37	302.33	302.75	302.15	304.92	303.58
300.24	304.82	301.84	301.08	303.32	305.15	300.81	303.17	304.49	302.48	304.45	303.28	304.57	301.15	305.36	302.93	303.7	300.49	302.47	303.28	303.22	299.28	301.36	307.19	301.27	303.8	302.85	299.79	303.52	300.35	305.24	305.43	299.79	304.05	304.07	300.33	306.97	305.25	306.53	304.01	300.24	301.4	304.11	302.32	302.87	303.1	301.48	303.26	299.28	308.88
307.28	307.73	307.3	305.66	306.2	305.79	305.4	307.11	302.36	307.38	303.76	303.95	307.36	307.35	303.15	304.62	306.79	307.76	304.66	305.37	307.97	307.65	308.1	304.45	304.48	306.68	302.87	308.18	304.43	306.58	306.41	308.05	304.91	309	306.09	305.36	305.56	308.76	312.12	305.95	305.53	305.85	301.96	302.95	305.55	309.11	306.71	307.24	303.75	306.94
315.35	317.34	316.75	317.89	319.47	316.48	320.22	318.51	318.08	318.03	317.58	317.32	312.49	316.65	316.87	318.36	314.53	318	313.81	318.72	311.8	315.7	321.03	315.18	320.07	315.44	320.57	318.08	316.38	323.19	311.71	316.7	320.36	320.94	313.7	316.38	316.09	315.27	316.4	318.27	319.77	321.33	318.19	316.78	314.38	318.45	317.19	316.03	313.33	316.55
292.75	295.58	296.53	297.18	291.49	289.84	291.16	292.54	293.14	289.88	292.94	295.75	294.64	290.96	294.35	295.09	294.62	293.81	297.81	295.59	294.81	292.26	291.53	294.52	294.11	291.62	291.92	291.03	296.03	295.17	293.13	296.56	293.98	293.45	293.36	294.76	293.01	293.37	293.64	291.46	291.16	296.42	293.1	291.99	290.34	292.47	296.3	291.5	294.83	291.52
311.84	316.28	313.29	314	314.52	312.76	313.64	313.07	313.09	315.19	315.26	311.16	314.9	317.23	315.16	312.99	314.7	317.91	316.57	314.55	311.01	313.07	313.92	316.92	314.26	316	316.03	315.89	316.63	318.51	314.32	314.32	312.19	316.29	318.54	313.82	310.9	313.27	314.29	312.43	315.27	316.04	317.51	317.33	313.85	313.49	314.19	311.27	316.2	314.61
300.23	297.54	301.42	300.03	301.07	297.56	304.14	299.5	299.58	298.83	299.43	299.94	297.25	298.39	301.87	300.84	298.45	300.88	299.08	302.32	301.09	296.9	301.75	301.71	298.79	302.55	300.98	298.67	300.78	300.96	299.2	298.24	301.63	298.72	297.11	299.97	298.07	296.08	298.78	296.59	303.13	302.05	301.63	295.06	297.92	303.31	300.09	300.38	297.75	298.84
299.47	301.04	306.83	299.02	299.33	302.82	300.84	299.5	299.93	302.56	301.61	300.67	303.44	298.78	302.19	302.52	303.98	301.85	301.67	303.29	306.51	298.88	303.58	299.94	300.37	301.77	302.74	297.42	299.74	300.08	299.92	302.26	301.2	300.3	300.69	300.03	300.21	300.12	302.07	300.45	299.96	300.74	300.28	298.42	303.23	300.35	302.76	298.92	302.86	301.2
304.43	303.9	308.57	310.04	306.84	308.8	306.79	303.96	302.41	306.02	302.69	309.58	303.58	305.92	310.35	308.45	305.5	309.17	305.36	305.24	304.3	306.24	305.65	305.12	308.34	309.3	308.89	306.77	306.35	303.84	305.86	304.91	307.94	307.07	305.11	306.32	311.01	304.42	310.31	307.38	305.14	306.31	306.96	303.28	305.01	305.97	303.51	307.91	308.4	308.41
312.85	310.47	307.68	314.16	310.21	311.18	309.38	316.21	314.45	309.65	314.82	311.35	316.49	309.65	313.96	309.89	309.84	311.84	313.82	312.39	311.12	311.3	316.44	309.31	311.16	314.34	315.54	311.59	310.85	311.64	308.42	314.8	309.18	309.82	311.04	311.06	314.91	311.38	310.97	311.34	311.77	311.83	312.18	311.36	314.75	310.33	312.87	310.39	312.45	313.93
301.76	299.59	304.64	301.84	301.74	299.39	302.41	298.03	303.01	305.56	300.32	304.46	301.07	301.19	300.77	300.78	304.43	300.2	303.29	304.72	296.54	301.91	298.86	306.63	302.81	305.25	303.94	299.89	306.09	301.18	302.07	301.47	302.66	305.02	300.35	300.04	302.46	300.52	300.14	298.04	303.49	303.34	299.79	301.9	298.73	300.2	296.23	299.92	306.02	301.14
329.11	326.92	324.38	330.51	326.19	329.63	326.01	325.48	326.68	328.32	324.2	328.77	328.52	328.75	328.9	328.12	324.93	329.93	329.93	325.42	330.34	329.47	328.26	328.05	327.01	327.98	326.21	326.86	328.57	327.24	328.66	327.15	326.41	327.36	328.95	327.84	328.82	327.01	330.62	330.17	328.1	326.23	324.3	327.7	328.23	328.22	327.3	325.74	327.31	328.13
314.23	316.86	314.19	317.12	318.73	313.39	316.63	312.54	309.63	312.77	317	314.28	315.31	314.36	317.83	314.95	316.78	318.68	314.73	319.86	312.55	313.03	318.95	309.45	312.07	312.2	313.97	315.05	312.27	311.57	312.63	312.7	314.74	314.47	312.43	314.5	314.29	313.34	315.14	311.4	314.48	315.4	311.74	312.66	312.49	311.51	312.21	311.87	314.48	308.49
313.14	314.87	314.2	310.26	316.26	321.31	313.86	315.85	316.04	313.92	313.13	316.17	313.82	312.37	313.23	312.16	316.13	317.16	314.8	314.15	314.09	314.68	318.94	316.96	314.35	316.36	312.48	316.19	316.2	318.18	314.57	313.84	309.83	314.51	314.46	319.71	314.59	316.55	312.61	315.6	315.49	314.49	313.8	315.31	316.19	313.8	312.24	315.86	318.25	315.69
328.1	328.15	331.13	325.67	328.72	327.27	330.27	326.03	329.08	327.18	328.03	325.82	328.14	327.97	327.95	324.58	327.3	328	328.85	327.07	326.39	326.41	329.37	326.07	327.69	327.67	326.77	327.49	331.72	328.78	325.82	326.07	326.7	324.37	327.92	326.08	329.83	325.47	328.24	325.99	325.06	329.2	328.96	327.59	321.88	326.32	329.88	327.26	325.04	329.48
299.42	295.72	295.81	291.85	296.28	296.3	299.95	293.6	294.03	296.88	299.16	295.6	297.99	298.96	298.52	297.41	301.22	296.09	298.65	294.91	297.25	295.09	296.34	295.46	298.32	294.26	302.3	294.58	293.16	298.63	295.6	294.11	298.79	297.3	298.27	295.85	299.45	295.94	298.24	297.13	297.39	295.84	298.03	296.19	295.64	297.45	294.57	296.73	296.08	297.2
326.65	326.7	329.64	327.19	330.1	333.72	331.43	326.14	330.64	330.69	327.9	330.64	326.01	328.73	326.64	324.99	331.85	333.52	328.77	328.09	329.89	328.61	330.75	329.85	328.09	325.77	327.46	331.99	328.66	327.18	327.11	328.87	326.23	327.58	327.74	327.8	333.95	328.72	330.52	330.41	330.38	328.7	329.16	329.9	332.07	331.68	328.55	328.73	326.29	329.25
298.27	300.01	301.74	299.57	298.82	301.38	300.84	301.83	299.81	299.58	299.21	302.26	301.48	297.51	301.76	298.49	303.13	301.37	299.5	298.3	301.86	300.58	306.64	301.54	302.45	300.2	299.94	305.04	300.29	299.69	303.45	301.49	300.28	302	301.2	302.04	299.88	301.75	301.18	300.58	301.38	301.36	302.13	301.7	305.05	299.57	300.89	301.42	300.29	298.55
316.84	319.41	316.62	316.18	316.12	313.87	314.54	314.06	314.72	316.79	315.98	315.05	312.49	311.08	314.28	313.09	313.82	310.9	317.53	313.1	313.54	315.77	310.62	316.21	317.54	315.16	316.29	317.58	315.39	315.74	314.85	314.62	312.52	315.66	316.5	314.47	315.79	310.69	313.29	310.92	311.42	316.32	314.23	314.69	312.7	320.07	315.81	314.94	317.4	316.8
302.64	302.84	303.27	301.04	302.12	301.52	302.22	302.36	300.52	298.26	304.8	304.48	303.1	307.12	304.23	301.95	302.81	303.65	299.95	300.95	297.89	303.21	300.55	301.63	301.47	300.19	302.09	301.83	300.59	303.85	299.06	299.88	302.89	305.4	301.85	306.29	304.16	303.71	300.43	301.69	298.55	299.04	305.47	303.01	298.34	305.11	302.72	300.5	303.15	302.66
326.87	325.8	328.31	328.49	324.5	320.79	327.51	323.48	329.01	324.3	326.91	329	326.97	325.64	328.16	327.43	328.48	333.5	325.86	324.67	327	326.47	328.61	325.9	328.87	328.75	326.38	327.43	325.78	327.27	325.71	325.62	323.22	326.06	330.52	326.49	324.77	328.59	329.24	326.92	322.87	327.35	326.71	328.3	326.44	327.05	326.31	326.54	328.11	325.63
316.62	318.37	318.89	318.27	318.97	319.15	320.27	317.13	314.78	321.71	318.83	321.17	320.07	320.99	319.38	318.36	322.63	319.14	318.75	318.34	322.21	316.29	317.73	321.93	319.26	319.41	318.71	321.22	320.94	319.28	320.52	318.66	318	320.99	321.51	319.25	320.35	319.22	319.15	317.64	317.52	319.07	319.42	322.81	320.75	321.9	323.72	320.88	317.07	321.75
299.58	304.74	299.79	303.98	304.19	302.34	304.61	302.66	307.37	302.34	303.43	305.7	307.24	301.54	302.58	306.65	306.55	303.81	304.04	301.43	302.31	303.03	302.27	299.28	302.42	304.01	302.62	301.46	303.58	304.01	299.89	301.31	303.85	306.75	301.5	304.21	300.66	303.41	302.31	306.75	301.78	303.19	302.96	298.17	305.7	302.75	304.55	301.62	304.56	302.77
300.23	304.51	304.22	305.27	300.3	301.08	300.96	304.04	301.27	303.57	303.19	304.67	302.16	302.74	300.57	301.75	300.63	300.15	305.55	301.79	302.66	302.27	303.02	300.28	301.82	302.21	303.59	300.55	301.54	307.32	303.61	302.98	304.99	302.55	303.3	304.22	301.43	303.03	304.18	300.66	302.03	301.79	303.15	301.38	297.74	299.42	303.46	305.43	300.46	302.26
309.7	311.12	311.28	314.01	314.28	312.79	313.22	313.82	308.93	312.7	310.62	311.87	312.6	309.94	310.07	310.75	310.81	311.81	312.08	311.54	312.33	312.4	312.57	311.39	311.95	308.16	307.7	313.01	313.57	312.29	312.69	314.78	307.6	311.77	310.23	311.64	311.28	310.39	305.54	310.1	309.97	310.84	314.09	311.11	310.4	310.4	312.71	311.64	308.53	310.17
326.48	327.15	326.07	326.4	326.82	328.01	326.9	326.15	327.12	329.61	326.56	328.84	328.8	324.75	327.78	325.06	328.12	327.65	328.41	326.93	326.65	323.6	329.51	323.66	323.14	325.56	331.07	327.95	327.96	326.98	327.51	325.17	326.1	325.95	328.83	329.37	324.07	327.08	327.12	328.22	326.61	325.66	327.27	324.74	328.81	324.08	326.66	322.87	329.39	326.3
328.29	327.57	330.44	326.91	330.72	328.8	326.16	329.38	326.81	325.29	331.02	329.53	328.21	325.87	327.57	326.6	326.69	324.68	327.76	324.72	322.83	330.42	328.45	327.55	329.41	331.37	329.34	328.22	330.3	326.51	326.09	327.29	334.08	327.82	324.72	328.9	326.47	327.43	324.4	328.71	323.27	327.52	331.1	326.29	331.53	328.66	327.82	331.41	325.78	325.89
309.28	307.64	307.52	309.86	312.46	305.21	309.94	307.44	299.82	306.37	305.12	305.72	305.59	304.97	304.71	304.47	306.67	307.34	306.89	306.02	308.16	303.46	307.23	309.88	308.5	306.61	303.9	304.59	306.59	307.23	306.36	304.94	309.11	304.62	306.84	305.6	304.53	305.33	304.59	305.21	311.65	303.94	305.63	304.6	306.68	305.99	302.03	310.49	304.56	304.39
292.52	293.59	293.57	294.36	291.31	291.92	293.14	295.05	290.06	292.27	297.68	292.8	296.21	296.34	292.89	293.78	296.29	291.99	296.23	291.06	292.58	296.07	295.07	292.97	294.31	293.62	292.59	294.88	294.29	290.35	293.47	289.75	294.14	292.97	293.07	290.52	295.95	294.15	293.98	292	291.34	289.93	292.98	293.68	291.7	290.91	291.55	293.92	296.04	292.48
305.86	305.16	304.09	303.21	309.8	300.7	307.29	303.7	303.52	303.52	303.43	300.82	305.92	303.58	306.48	302.98	303.4	306.9	306.06	302.99	305.1	304.54	302.44	301.9	305.03	304.21	304.59	305.25	302.76	303.59	307.22	304.87	302.86	302.6	303.82	306.47	305.11	307.17	304.46	299.99	305.75	305.36	305.66	307.03	302.63	306.89	303.2	306.96	307.74	301.25
313.64	310.59	315.68	312.16	312.93	313.33	315.01	310.35	315.11	315.56	311.09	313.41	314.01	316.22	312.15	310.18	313.51	308.83	313.37	312.71	315.47	313.32	311.48	313.19	315.35	314.01	314.43	312.7	313.79	313.13	312.17	315.83	311.13	312.64	312.79	312.15	311.68	314.26	317.34	318.4	310.05	312.23	315.54	314.42	309.29	313.85	313	311.67	313.19	313
295.77	295.89	295.66	298.48	296.79	296.26	295.26	296.46	297.86	296.77	300.94	297.97	295.88	296.72	299.77	300.14	299.86	298.94	296.79	297.07	298.23	296.17	298.67	298.02	296.96	300.12	297.37	293.66	297.03	295.48	295.64	295.33	296.02	297.91	298.72	299.62	293.06	297.05	296.89	298.19	294.57	294.88	293.13	299.27	297.1	295.8	295.37	294.18	298	294.8
297.14	292.51	296.37	297.93	294.93	296.76	295.84	294.05	292.87	293.48	291.9	295.18	293.87	295.17	294.1	297.36	294.73	295.14	294.36	292.72	294.23	296.58	294.28	296.08	293.26	292.4	294.14	290.93	292.54	295.19	294.66	292.53	297.02	291.48	292.59	296.76	292.43	293.91	295.43	295.59	291.06	296.57	294.19	295.65	294.72	293.87	294.38	291.87	294.73	293.61
302.71	301.05	301.6	301.75	300.85	304.22	301.65	304.58	301.86	302.06	299.45	301.88	300.02	299.66	301.35	304.38	301.67	305.76	302.51	303.07	306.33	303.26	304.22	302.17	300.52	301.18	304.39	304.06	302.11	302.44	302.32	301.47	302.81	301.93	307.35	298.6	300.7	302.72	304.36	303.35	302.31	302.42	303.18	302.09	300.4	303.91	300.41	298.91	301.79	304.66
318.78	315.93	315.33	315.02	318.68	315.95	319.39	317.98	318.12	319.42	316.82	321.9	315.75	313.52	316.56	316.77	319.35	318.55	318.57	318.12	317.55	319.9	320.67	317.84	316.96	319.66	314.73	321.22	316.44	319.3	318.63	318.42	315.88	316.41	318.24	319.48	315.88	318.2	321.25	317.13	317.98	320.94	315.82	317.78	318.1	315.93	317.82	319	315.92	319.38
303.54	297.74	299.6	302.16	300.77	300.68	298.01	301.33	301.32	303.89	302.35	301.21	301.93	302.06	301.66	300.72	295.47	300.18	299.84	304	300.63	298.71	298.18	300.24	299.28	298.11	301.7	295.87	301.51	301.73	301.22	301.09	296.87	301	303.47	299.21	302.97	302.15	299.43	303.02	303.09	300.19	301.6	299.43	298.24	297.44	296.58	297.36	301.76	300.16
309.7	309.32	311.66	302.52	306.54	308.55	305.91	306.47	306.92	308.08	305.9	307.02	306.36	306.96	306.79	306.81	310	306.62	312.22	307.84	309.02	307.38	311.07	308.08	309.13	304.69	306.98	307.41	312.44	307.43	306.74	310.16	302.21	306.1	306.07	304.97	303.86	311.17	309.42	304.68	306.88	306.78	309.12	307.46	304.27	304.81	305.77	308.1	305.03	308.38
302.65	308.24	307.07	306.15	301.31	302.11	302.6	303.92	305.7	303.21	310.04	308.1	305.55	305.85	303.01	305.75	308.26	304.14	309.22	305.27	305.58	302.4	307.71	304.96	305.88	303.7	305.82	301.64	306.45	305.88	305.61	304.22	304.11	307.44	303.1	302.19	308.8	304.71	306.13	302.36	303.3	302.14	304.09	307.22	308.04	307.6	305.8	305.54	303.96	306.04
304.57	304.25	307.69	304.31	306.42	310.41	307.86	307.3	307.1	308.52	307.35	305.07	304.95	307.52	305.12	305.84	304.45	305.78	303.72	305.17	303.02	306.9	306.63	305.4	302.64	307.11	307.45	304.31	306.79	306.86	306.17	308.66	306.22	305.46	305.6	305.43	307.98	302.65	304.61	307	304.4	307.68	307.23	306	302.22	306.94	303.43	304.35	305.83	302.02
314.08	314.34	313.7	310.06	313.67	313.59	314.12	311.5	314.08	310.6	313.35	313.99	311.28	316.91	313.67	312.46	313.53	311.42	310.29	317.66	310.42	316.52	311.11	316.83	315.57	313.18	313.49	314.27	313.97	310.59	317.12	314.51	313.41	313.83	315.93	315.98	315.93	313.31	310.33	312.69	311.2	313.99	313.68	311.03	311.34	314.1	314.96	314.05	311.87	310.86
327.07	330.61	326.51	327.9	328.29	329.06	324.94	325.42	329.25	327.71	329.27	328.48	326.95	329.11	330.81	328.94	330.93	326.04	323.24	324.73	327.38	328.25	325.56	324.87	327.04	326.49	330	330.08	326.15	327.22	329.68	327.1	326.79	326.65	325.73	327.52	327.03	330.34	327.79	327.58	323.35	325.93	326.75	326.44	327.82	325.86	327.61	325.73	327.83	328.72
305.52	304.14	307.16	303.84	304.76	304.2	302.71	302.51	306.02	307.23	304.33	302.58	305.14	306.52	302.43	305.34	303.98	306.9	306.41	305.03	302.46	304.39	303.47	301.52	301.02	303.19	299.92	300.82	301.56	304.54	302.02	306.21	302.32	305.11	305.42	304.74	302.85	303	308.63	305.02	302.33	300.41	309.41	306.15	305.01	307.52	304.54	302.23	303.15	300.97
305.66	302.93	304.21	302.6	302.86	301.62	305.2	305.53	302.46	303.34	304.75	303.04	304.68	305.17	306.9	305.07	306.56	306.68	305.15	302.32	300.66	303.91	303.21	305.81	305.83	299.21	306.16	302.86	302.63	306.75	306.91	306.1	302.07	302.71	303.99	305.03	303.84	303.38	302.85	302.49	301.52	305.99	302.62	304.51	302.33	305.58	306.19	301.58	308.1	303.69
305.08	304.88	304.59	304.4	305.69	300.6	304.09	304.32	306.13	299.4	305.77	303.14	304.12	306.31	303.72	297.62	308.86	301.27	301.49	304.21	304.57	305.98	300.57	301.15	306.95	303.13	303.22	302.08	307.57	303.21	302.24	304.9	302.8	303.02	306.58	303.07	303.14	303.44	303.13	301.92	305.27	303.69	300.49	301.46	301.44	303.37	299.78	302.58	306.17	303.02
314.26	315.63	314.62	314.2	314.61	316.82	313.61	316.61	314.24	315.62	315.36	314.04	315.8	310.14	315.11	315.22	314.05	314.32	318.88	313.17	313.63	314.83	311.92	315.58	313.19	315.5	315.2	312.84	315.42	315.01	317.5	314.86	315.29	316.77	315.05	316.09	318.21	319.66	312.62	313.44	316.57	312.87	313.03	314.88	314.51	312.04	316.32	312.93	315.95	313.37
315.92	313.98	314.36	309.16	314.25	313.61	316.73	315.33	317.04	315.27	313.33	317.99	315.89	313.14	315.35	318.15	316.01	314.14	312.6	316.31	313.74	315.45	314.89	315.46	314.42	311.6	314.11	309.72	314.7	314.22	313.52	316.12	312.61	314.31	313.57	314.4	314.37	314.56	314.18	313.99	315.51	312.19	313.23	316.6	314.94	311.57	315.18	313.33	316.06	308.81
327.35	328.5	326.93	326.09	327.81	325.51	326.11	326.12	324.27	328.89	327.06	331.43	328.98	325.45	326.35	326.91	325.98	326.63	329.05	323.51	326.7	327.08	326.64	326.62	327.04	323.47	326.36	329.51	327.14	328.82	326.95	326.36	327.32	327.98	327.6	328.1	327.71	326.85	327.41	323.37	325.32	326.3	327.32	323.91	329.75	326.44	329.26	326.2	325.38	325.33
310.85	316.31	317.43	317.29	314.09	319.1	313.01	314.58	315.16	315.52	315.57	316.01	321.03	314.9	314.98	314.84	311.96	315.4	315.55	313.1	311.45	316.36	314.03	316.09	316.18	314.3	311.43	314.82	310.78	313.11	320	314.7	316.56	314.16	311.45	313.91	309.8	315.75	313.14	316.75	311.74	314.51	315.32	314.19	316.21	315.91	319.07	316.32	314.89	315.4
318.4	316.31	315.74	320.03	317.27	319.48	321.28	318.98	317.21	316.12	320.57	319.74	316.26	314.54	317.37	313.76	318.85	316.2	321.67	318.63	318.49	319.4	317.8	318.68	317.7	318.85	323.04	320.06	319.26	319.92	316.58	320.37	314.86	317.37	316.89	318.34	320.41	318.24	318.62	320.7	319.93	318.45	317.86	321.09	319.13	320.55	317.31	318.57	317.42	322.01
312.49	308.7	312.07	311.63	311.88	312.08	312.53	312.2	314.48	311.82	315.71	315.96	309.69	313.98	311.35	313.76	310.1	312.31	312.07	313.11	311.29	312.56	309.49	314.15	313.15	312.44	313.49	313.42	312.17	313.7	312.41	311.37	316.03	310.32	309.02	309.67	312.4	310.57	313.55	313.07	315.63	310.83	312.79	310.9	310.65	311.46	310.94	310.37	312.14	311.96
311.44	312.98	313.4	316.69	314.94	315.21	316.45	317.7	315.76	314.77	310.98	315.35	313.11	312.26	316.14	310.24	314.29	313.45	315.37	310.19	317.05	314.22	314.49	316.74	314.73	315.81	315.24	313.85	314.85	315.81	312.81	316.23	315.49	314.26	316.59	314.6	315.82	315.2	312.75	313.07	315.42	315.2	313.63	310.25	315.12	313.08	315.56	314.49	316.72	313.89
299.98	294.63	300.48	300.12	295.77	296.38	293.1	294.1	293.45	302.94	299.27	297.16	296.23	297.82	296.59	299.12	298.85	297.84	301.4	295.98	297.68	296.31	294.53	296.56	293.81	300.36	302.73	296.32	296.24	297.48	296.03	298.99	296.05	297.36	296.71	296.41	298.42	297.44	296.72	298.58	297.33	299.4	298.03	296.18	297.76	297.24	296.16	295.53	296.72	296.67
325.76	327.99	326.24	329.53	330.34	326.29	326.89	328.8	327.31	329.74	328.18	325.97	325.92	327.12	325.95	328.21	325.67	329.14	328.05	327.49	326.43	325.98	325.56	326.77	325.03	328.41	327.03	327.83	325.94	325.89	325.33	325.31	330.6	324.45	329.1	323.62	327.13	326.67	325.24	327.36	329.63	326.46	326.58	327.69	329.12	326.8	329.98	327.02	326.9	328.79
295	298.37	296.48	294.28	292.71	289.61	296.65	293.8	294.9	294.75	296.75	297.11	297.1	297.58	294.9	296.4	297.22	296.68	291.3	294.88	297.5	294.13	297.35	295.91	295.32	296.28	295.75	293.29	294.2	292.76	292.24	296.56	294.49	293.59	293.18	296.21	296.92	292.35	294.26	297.31	293.51	296.44	298.1	295.7	297.92	291.78	296.58	292.89	296.61	293.82
312.63	314.75	316.58	313.77	314.91	315.7	313.75	313.36	313.1	314.18	316.71	315.63	311.82	312.12	316.81	317.02	311.25	314.1	313.92	318.02	316.2	314.61	312.65	314.59	315.76	316.53	311.81	314.55	315.14	315.57	311.8	312.32	309.96	311.02	309.21	311.77	306.7	314.71	314.56	316.94	314.1	313.93	313.84	315.36	312.93	313.23	315.17	314.42	312.73	312.46
293.74	297.22	297.51	296.78	293.59	300.63	295.58	296.37	296.1	294.5	300.39	299.8	299.23	294.9	298.8	295.22	297.92	299.26	300.03	297.18	295.47	295.01	295.24	297.67	297.18	300	297.67	294.6	298.02	297.62	297.97	298.78	297.48	294.61	295.93	296.2	293.47	300.02	297.86	297.72	297.03	298.95	294.31	294.54	295.11	296.38	296.22	296.71	300.54	296.57
314.54	313.66	314.1	313.95	317.6	314.83	315.56	312.88	312.31	314.2	316.58	314.2	313.39	312.58	314.66	312.71	313.94	316.23	314.99	318.08	313.51	313.11	314.68	316.56	313.69	310.97	317.66	315.16	314.94	312.19	314.07	313.43	312.61	318.35	314.73	313.58	316.73	311.7	316.37	309.09	312.13	317.9	311.67	313.38	316.2	311.44	313.83	312.25	313.45	315.32
317.14	312.95	314.76	313.33	315.59	314.4	313.36	316.91	314.54	310.33	316.02	315.22	314.99	317.79	316.43	311.5	315.66	317.47	312.14	314.18	314.02	315.75	315.84	312.13	312.54	313.46	312.04	313.1	315.38	314.44	316.11	314.6	314.08	316.24	314.62	316.9	316.34	313.65	313.25	312.16	312.91	313.92	315.68	315.85	312.49	312.68	313.81	314.85	315.13	313.33
296.08	291.67	295.3	294.65	290.33	292.46	291.72	293.09	293.29	292.98	292.35	290.25	296.62	297.06	291.03	292.54	296.54	291.16	295.29	293.52	296.55	297.64	291.9	294.97	295.58	292.77	293.34	292.62	293.92	296.91	295.04	298.03	294.02	296.63	297.98	297.07	290.54	292.38	292.56	293.5	292.07	293.28	295.18	293.24	296.81	293.19	293.78	295.02	296.26	290.67
313.22	315.9	314.13	315.55	318.15	311.85	316.57	312.4	314.41	316.26	311.27	313.56	313.84	312.99	313.52	310.6	317.36	311.09	316.39	313.83	314.47	317.87	312.97	316.44	317.53	313.57	317.43	311.07	314.22	316.15	310.34	314.24	315.63	313.33	311.77	316.69	314.81	311.06	313.49	312.82	313.46	312.81	315.8	313.22	318.11	311.33	311.26	313.48	315.36	314.26
296.25	292.95	295.99	294.46	295.36	293.3	292.85	292.97	294.55	296.11	292.17	294.62	296.72	294.87	299.57	297.04	294.07	297.95	298.23	295.09	296.13	292.83	295.48	295.32	294.88	293.38	293.77	294.8	295.53	295.66	294.13	295.87	296.86	296.96	294.52	295.89	293.24	293.55	296.43	293.79	294.07	296.83	290.25	292.61	295	294.12	297.61	296.52	296.62	293.82
316.64	317.92	316.74	318.22	316.12	316.42	315.18	317.37	314.67	310.77	317.36	317.74	315.04	318.49	315.61	317.61	319.49	315.65	315.35	314.74	319.47	319.01	319.17	317.72	318.77	314.69	318.41	318.79	315.53	319.31	318.18	317.3	315.64	315.9	317.36	319.86	318.19	317.65	319.55	320.25	315.82	314.52	317.32	320.97	316.96	317.61	319.09	318.27	318.85	318.79
323.84	327.11	325.18	323.14	327.66	322.17	322.85	323.09	326.79	323.69	323.17	327.09	323.22	323.98	326.69	327.73	324.39	326.84	323.77	324.28	328.1	325.54	324.09	325.35	322.99	326.42	322.82	326.07	326.92	324.96	321.73	325.64	325.98	323.93	327.3	323.73	324.26	325.14	324.51	322.25	323.82	329.19	324.56	323.22	325.96	321.71	326.94	321.46	323.09	325.71
314.38	312.96	314.91	315.46	316.77	312.83	311.86	314.12	310.89	316.07	316.82	313.43	315.11	314.39	314.57	316.37	315.43	314.01	313.13	314.15	314.55	312.31	315.71	318.3	314.04	317.8	313.63	314.36	314.46	314.62	314.47	315.17	311.71	314.22	318.05	316.4	312.25	310.52	312.15	314.64	313.5	312.38	314.38	313.2	313.82	313.66	314.77	313.27	312.55	316.28
314.58	312.47	314.21	317.36	310.5	315.65	314.81	312.43	314.05	315.45	313.27	317.32	312.47	315.41	315.42	314.74	313.76	319.65	312.23	319.05	315.97	314.61	317.25	314.05	317.23	311.96	313.02	313.74	316.76	313.92	315.54	316.6	313.01	315.94	316.98	312.8	316.9	315.73	314.53	313.47	314.66	314.97	313.92	314.67	312.98	316.98	314.52	311.49	315.23	312.66
296.69	295.2	293.54	294.7	293.42	295.21	295.86	296	297.7	293.04	296.35	294.58	295.36	294.04	291.54	294.01	299.03	294.29	296.12	297.13	296.92	293.18	295.06	294.66	296.71	294.86	295.78	293.99	293.18	294.88	293.98	293.79	290.97	294.6	297.52	295.26	294.71	294.72	293.32	296.05	296.27	292.09	294.25	297.98	296.79	293.37	294.5	291.09	295.89	296.24
301.74	296.53	302.46	302.33	298.58	298.49	300.17	297.99	303.26	300.91	302.85	302.28	299.96	302.36	299.16	301.51	297.21	298.72	303.06	301.27	297.33	302.46	303.07	303.91	302.1	301.52	297.94	299.14	302.37	302.38	303.19	299.17	304.8	302.45	299.44	298.8	298.2	299.26	299.78	299.24	300.99	301.89	302.52	301.19	302.26	303	298.46	299.12	299.17	302.35
309.84	307.12	306	311.4	310.1	310.22	307.09	308.4	304.8	310.4	309.45	307.55	308.38	306.21	309.13	310.67	310.43	311.46	304.74	309.39	310.65	309.56	312.02	307.94	308.88	308.75	306.6	305.77	309.82	304.28	309.85	309.2	308.31	308.91	308.03	308.96	309.89	309.71	308.08	306.34	305.38	309.21	309.79	307.61	313.25	309.91	310.01	310.23	309.47	310.07
310.14	311.57	315.71	312.64	311.12	315.05	311.66	312.23	312	312.51	313.4	310.67	312.82	314.44	314	313.94	314.73	312.4	315.37	312.7	311.12	313.36	315.69	314.28	312.7	313.64	311.65	314.7	311.79	313.71	309.9	310.49	312.29	314.63	314.93	316.8	315.68	311.43	310.66	312.91	313.17	311.4	312.47	312.52	312.8	312.25	312.5	313.64	312.1	311.22
316.98	317.67	319.24	323.81	317.72	316.31	317.69	320.41	318.22	318.92	318.97	318.07	321.06	320.25	321.6	315.03	318.95	319.15	322.02	318.8	321.23	317.35	320.45	317.79	321.59	318.14	318.75	316.3	319.44	320.45	318.02	321.95	322.7	320.42	314.6	318.76	321.18	316.91	318.76	320.06	318.1	322.89	319.52	321.43	319.72	316.98	319.52	319.94	319.64	319.7
308.23	306.62	309.5	306.54	308.54	308.35	308.67	309.12	309.36	311.57	306.41	306.64	308.34	308.93	308.48	305.73	309.05	309.81	308.78	307.33	308.13	308.62	310.49	307.74	308.36	307.2	308.98	306.37	308.23	305.34	309.63	309.28	308.18	309.42	307.59	308.58	307.23	307.63	308.93	310.49	305.99	309.5	307.05	308.8	307.91	308.02	310.88	307.91	312.25	311.76
328.19	326.52	330.94	327.19	329.62	327.85	326.55	328.19	326.87	325.54	331.08	328.02	330.51	326.25	327.32	327.11	327.54	331.22	330.32	326.71	328.31	326.77	326.84	325.76	327.11	325.64	326.98	327.32	328.35	329.4	326.45	329.07	327.86	326.36	324.21	327.33	326.21	328.37	330.6	331.66	327.02	326.86	328.57	326.84	329.18	325.91	328.36	329.64	328.35	326.16
313.91	315.93	314.77	315.35	315.79	315.81	317.09	314.46	316.89	317.4	315.99	316.57	317.31	315.91	317.22	320.34	317.9	313.33	315	314.5	315.79	315.76	314.7	314.08	315.33	318.03	318.07	317.13	318.3	316.72	314.59	314.7	317.12	316.53	316.42	317.68	315.19	316.77	316.81	315.15	315.67	315.91	315.63	316.1	316.61	317.56	314.19	315.63	315.23	318.21
297.59	294.8	292.05	294.7	296.34	295.04	297.56	294.5	297.44	295.1	293.71	298.26	296.6	293.9	293.07	293.6	295.87	295.42	297.09	293.67	292.33	295.91	295.13	294.25	291.31	294.64	295.39	296.66	294.18	295.79	293.92	295.33	296.68	298.22	296.46	295.21	294.5	296.09	295.29	294.35	296.2	292.72	295.11	296.46	293.26	293.08	294.56	296.97	296.72	293.74
302.51	299.96	302.07	303.51	301.19	297.87	300.95	295.8	297.21	297.53	298.2	299.22	298.02	301.17	299.43	300.92	300.15	300.25	300.2	300.24	301.02	298.41	301.65	302.69	298.61	299.4	300.41	295.04	299.71	299.27	297.14	300.82	301.93	297.15	302.18	299.58	296.27	300.22	300.16	297.54	301.87	304.73	302.64	298.18	306.75	298	299.79	299.6	296.45	298.82
315.84	314.12	313.68	313.34	312.74	316.45	315.67	317.41	319.93	316.4	313.42	320	313.42	313.22	319.92	315.46	314.6	315.71	316.23	318.82	311.89	317.9	317.13	316.28	318.75	316.67	314.02	316.01	315.13	314.15	315.79	319.56	317.26	317.3	314.62	315.23	317.78	314.17	311.21	320.66	315.17	316.45	317.75	316.77	320.41	315.44	316.43	316.36	316.15	315.75
305.38	301.24	305.66	302.47	305.52	307.82	306.87	303.1	307.69	304.75	306.05	305.57	304.77	304.95	303.85	309.32	302.31	306.44	307.65	304.29	304.81	303.61	302.96	304.16	306.97	304.54	305.43	304.88	305.79	304.84	302.86	302.76	307.25	303.04	306.84	302.97	307.41	302.71	309.45	303.58	306.76	305.17	303.17	306.77	305.47	305.95	305.31	302.38	304.02	305.59
305.19	302.84	299.16	299.81	302.33	305.49	303.9	302.4	303.4	300.61	302	301.39	301.69	300.89	301.89	302.36	302.86	302.15	301.84	303.32	302.64	301.81	300.3	300.83	302.15	302.11	305.73	305.21	302.39	302.07	303.74	303.47	302.89	302.32	301.94	302.75	301.76	304.62	303.73	302.96	299.53	301.23	304.81	300.98	303	306.37	302.79	302.66	301.78	301.56
315.11	312.41	311.64	317.02	315.01	314.77	314.99	313.6	314.14	313.81	313.55	314.3	312.49	316.52	312.32	313.78	314.04	314.95	312.58	315.84	314.65	316.03	314.56	311.78	315.87	312.63	316.7	311.52	312.04	313.25	311.32	315.17	315.66	312.73	313.55	315.82	311.97	314.12	316.82	312.62	313.19	316.41	311.01	315.71	313.48	313.09	315.43	313.27	315.92	315.73
300.65	302.01	300.4	301.98	303.2	300.63	301.22	300.98	301.11	298.86	300.05	299.43	298.89	300.38	300.79	300.18	302.77	302.22	298.23	301.12	301.41	298.66	299.91	300.9	297.44	302.63	301.81	301.73	300.28	299.86	304.46	300.25	302.8	303.86	302.7	301.08	299.97	299.54	301.85	302.36	301.07	302.48	299.3	304.74	303.15	301.21	303.83	304.91	301.16	302.27
305.88	311.87	307.49	306.43	307.28	309.15	308.93	308.47	311.27	304.24	305.06	307.45	310.22	305.3	306.86	310.95	309.17	307.68	308.56	308.86	308.44	309.36	306.19	305.38	306.87	307.45	308.06	302.46	310.03	308.77	304.94	305.34	307.42	309.13	307.33	307.17	303.05	306.75	307.34	306.51	308.22	308.29	306.59	306.27	306.97	306.28	309	308.27	307.1	305.51
295.02	299.97	293.44	294.53	291.8	292.15	291.43	294.03	295.75	295.86	295.02	295.5	292.9	296.64	295.79	295.12	295.11	295.52	296.85	296.59	296.63	293.66	294.58	295.63	294.64	290.68	295.82	298.84	294.11	292.37	294.07	295.12	293.36	295.03	296.39	295.73	294.51	295.68	293.66	294.97	296.24	296.59	297.47	291.24	293.1	295.52	294.4	294.36	294.22	294.92
310.03	315.87	315.15	314.57	315.26	313.6	317.01	312.45	311.51	312.06	312.37	313.67	315.33	313.86	312.94	314	314.34	316	315.95	315.54	311.06	314.95	310.81	312.87	315.61	314.91	317.8	318	312.95	315.23	316.12	313.31	310.77	317.25	314.32	313.78	311.98	316.52	313.45	314.16	312.85	313.67	311.97	316.07	313.12	313.51	316.84	313.2	315.94	314.6
301.46	302.49	304.77	304.6	305.43	308.05	306.11	303.58	301.66	306.58	304.89	303.01	304.08	305.29	301.72	305.68	302.5	307.39	302.85	309.8	306.91	308.38	303.3	302.88	305.42	305.7	308.77	305	304.27	305.14	307.91	304.91	305.06	303.64	305.86	304.16	308.3	302.44	305.17	304.36	309.74	304.35	304.74	305.21	304.17	308.04	305.94	302.37	306.89	300.76
299.24	297.79	298.99	297.3	299.59	304.62	299.96	299.03	297.98	299.04	301.68	302.11	299.61	297.78	302.8	296.66	299.28	299.43	301.82	298.12	298.65	298.37	300.74	300.88	300.32	301.81	296.82	301.68	302.66	298.36	299.82	304.13	303.86	296.15	299.81	302.22	301.12	297.92	299.01	300.79	299.48	295.73	296.74	298.55	300.8	297.52	298.09	295.44	299.92	298
305.59	303.19	304.76	305.88	306.05	308.22	304.37	308.61	308.11	304.08	300.83	303	301.9	305.61	302.47	299.56	302.81	305.23	299.81	304.15	306.07	307.51	305.46	306.45	303.26	302.5	302.72	306.63	306.18	304.18	303.48	302.97	303	305.91	305.27	305.58	305.59	303.94	305.39	304.75	307.77	303.79	302.54	302.79	305.58	303.92	302.62	306.6	304.24	307.97
305.73	305.55	304.94	304.35	304.43	305.26	301.77	302.56	303.64	302.99	304.42	304.99	303.33	303.63	304.7	301.66	303.5	303.18	301.82	305.89	304.91	299.13	302.35	300.84	300.11	299.99	301.81	302.74	300.07	302.29	303.65	302.76	301.08	306.86	301.78	303.85	306.37	303.92	301.57	302.43	306.8	301.41	302.29	308.02	302.37	300.04	304.83	303.74	304.82	302.15
302.45	307.39	301.16	304.97	302.27	304.73	306.2	304.73	302.02	303.95	301.87	300.75	301.85	303.22	300.07	306.09	305.58	303.39	300.34	305.24	301.88	302.06	307.01	302.71	304.37	301.34	300.38	298.78	303.98	307.81	304.37	300.28	303.48	300.65	304.26	306.01	304.2	305.72	304.93	304.59	303.47	300.76	307.05	304.23	300.45	301.57	299.03	303.48	303.65	303.37
310.7	314.96	315.73	310.38	311.15	310.09	312.83	309.77	314.88	310.78	313.13	313.97	316.31	313.64	309.22	312.22	311.95	311.79	312.83	314.36	312.42	308.73	312.41	311.06	314	312.96	312.49	309.51	310.54	310.02	309.35	309.87	310.18	310.64	315.4	312.11	316.66	314.71	314.52	310.27	311.95	314.44	313.98	314.68	313.42	314.4	311.81	313.58	312.6	310.57
314.87	309.36	314.66	312.52	315.3	318.56	313.28	312.78	315.76	314.5	315.27	313.43	313.69	311.55	314.13	314.11	313.05	314.26	312.67	315.15	311.75	313.55	315.59	316.02	313.93	314.51	316.39	308.39	315.31	313.05	311.91	313.41	314.71	315.59	314.37	316.78	312.97	314.15	312.45	314.71	314.73	314.1	312.6	312.88	317.7	312.11	310.67	316.11	315.4	316.72
317.39	317.65	317.04	320.08	319.61	318.91	314.86	317.79	318.24	318.88	317.46	316.98	316.61	317.62	316.23	316.87	319.48	320.07	319.48	317.62	314.91	320.5	313.89	319.22	319.21	320.18	315.16	317.7	317.78	316.35	318.51	319.18	318.47	316.06	315.41	315.4	318.3	318.27	317.05	317.29	319	316.1	318.83	317.39	319.98	315.2	317.1	316.81	316.1	318.82
320.72	319.76	320.6	317.74	317.78	317.51	320.21	318.06	316.58	321.21	321.59	322.34	317.13	320.16	321	318.3	320.91	320.91	321.31	317.71	321.05	318.86	318.89	316.99	318.52	318.1	319.64	318.19	318.57	316.75	316.72	319.34	319.21	317.82	320.01	321.41	319.96	318.09	319.57	319.05	317.6	320.62	319.46	316.56	322.17	318.49	318.1	321.26	320.59	319.48
296.52	294.22	296.07	293.93	299.04	297.53	296.7	297.15	296.4	299.12	297.93	297.26	296.33	298	295.4	295.26	292.45	293.28	298.49	297.01	294.88	296.37	300.08	297.77	300.02	293.42	297.12	296.23	298.66	296.63	295.96	296.98	298.02	297.4	298.21	295.14	292.94	294.55	299.27	298.6	293.4	295.26	298.38	295.81	300.15	298.03	297.07	294.37	297.42	298.31
314.28	312.68	313.79	312.68	307.28	310.6	312.62	313.23	309.1	309.91	313.67	311.52	308.3	314.14	314.79	315.21	311.25	312.39	312.95	314.45	309.26	310.52	311.62	314.71	313.72	309.86	315.34	313.9	309.93	313.45	311.43	312.18	314.38	312.98	310.41	313.32	312.81	307.96	316.49	313.49	315.26	312.46	313.2	313.32	313.02	312.61	311.53	309.25	309.42	309.77
304.94	303.63	304.62	305.08	302.06	304.35	304.02	303.61	299.27	302.08	301.85	306.78	304.11	302.54	301.09	302.64	302.4	302.08	304.78	302.39	300.56	305.04	301.3	299.61	301.65	305.02	303.41	302.61	299.68	301.94	301.56	301.67	299.89	303.49	302.79	303.12	302.9	302.93	301.21	306.58	306.27	304.69	300.11	306.41	303.62	309.22	302.73	301.35	302.62	304.73
318.65	317.88	317.76	320.18	318.2	316.83	322.1	319.21	320.79	317.85	317.92	318.09	320.28	321.94	320.17	320.34	317.37	322.02	320.5	317.96	316.63	320.53	317.15	316.53	314.84	322.28	318.89	318.34	321.21	316.71	315.27	319.26	320.15	320.68	321.01	315.61	319.61	314.61	316.96	318.61	316.69	318.84	320.67	314.44	319.69	318.27	316.6	319.05	316.97	322.48
318.76	319.68	317.43	317.61	319.17	317.02	315.59	315.43	315.58	317.46	321.27	316.36	316.74	320.02	318.3	319.01	318.07	317.76	313.73	316.57	319.63	315.93	317.77	315.59	316.25	319.99	317.48	314.17	319.37	319.13	318.58	316.43	314.73	315.92	316.05	321.6	317.68	316.75	317.97	314.78	317.83	315.91	317.09	317.11	317.72	314.73	317.35	316.49	316.59	319.33
304.75	304.87	302.93	303.62	304.28	302.42	301.21	307.27	303.22	301.86	306.9	303.02	301.44	305.89	302.44	304.87	300.16	303.93	302.62	301.07	305.03	300.69	303.18	302.5	303.9	302.37	304.82	302.45	302.51	301.24	300.19	303.57	302.36	299.18	304.35	302.86	303.4	300.22	302.78	301.06	300.88	301.26	302.86	303.68	301.03	303.24	302.28	300.42	303.31	302.64
314.99	314.4	313.75	316.68	313.09	312.88	312.91	314.82	316.31	311.89	313.94	311.78	315.97	314.07	318.22	313.26	312.43	313.07	312.48	310.57	315.59	316.95	310.45	314.58	309.66	313.3	313.66	312.19	313.54	310.68	309.79	312.83	312.78	314.55	313.07	315.49	311.26	311.49	316.5	314.4	312.12	315.13	316.75	311.83	314.62	312.95	313.93	315.95	313.62	314.14
298.12	302.96	298.63	296.7	300.23	301.47	297.69	298.21	297.75	301.99	299.9	301.6	298.85	302.07	301.29	299.9	298.04	300.61	301.59	297.38	296.55	300.64	299.28	300.48	302.06	301.27	297.97	300.85	300.23	300.83	301.56	299.44	301.07	302.34	298.67	298.79	301.12	295.6	299.84	302.85	297.73	303.24	303.18	299.06	297.55	303.32	300.34	300.75	298.9	300.26
302.89	306.57	304.3	298.76	301.72	302.44	301.28	302.89	304.67	301.04	302.38	300.83	301.65	304.74	302.53	302.28	297.38	302.37	302.04	302.59	304.42	304.77	300.31	303.61	302.64	302.21	301.15	301.01	300.5	303.13	302.25	303.27	302.66	303.34	302.06	301.74	304.03	299.38	302.83	306.62	300.43	303.81	299.77	302.71	300.61	302.7	302.44	301.93	306.16	303.14
303.91	305.68	304.73	307.74	304.34	308.96	304.33	302.9	302.01	302.9	301.15	306.05	300.84	303.09	301.52	303.84	302.18	302.69	299.64	305.7	303.27	300.64	302.86	305.78	302.8	302.96	307.45	305.96	303.04	299.18	302.71	303.05	304.24	302.73	299.69	303.75	302.3	304.77	305.73	307.08	302.05	304.62	302.39	307.66	303.37	303.87	304.34	304.84	304.21	303.7
295.8	294.57	295.61	297	292.02	294.75	294.09	293.9	296.29	296.64	296.61	296.56	294.84	295.83	294.69	299.2	291.08	294.78	293.46	294.96	295.98	297.14	294.55	293.13	295.97	295.54	291.04	297.26	295.56	292.84	296.98	292.5	297.15	296.6	298.22	294.57	296.45	293.85	290.86	294.58	292.7	296.64	295.93	295.27	296.74	293.6	292.72	292.17	290.88	296.72
305.87	305.13	300.18	304.03	302.3	301.09	304.32	302.53	302.36	302.74	302.6	305.93	300.19	301.91	302.49	301.68	302.1	301.54	302.65	301.18	299.59	302.52	299.39	304.31	301.9	301.01	303.95	300.47	305.61	303.56	301.11	299.66	303.6	302.43	304.04	304.01	301.8	302.78	300.63	301.27	303.22	304.55	297.73	301.91	302.71	303.87	303.85	301.92	303.79	306.15
305	305.92	303.52	302.59	304.77	303.58	306.45	307.18	305.93	304.92	309.3	302.58	302.54	303.42	303.32	304.3	305.07	303.99	307.79	307.36	305.07	306.75	306.67	308.18	303.91	305.87	302.74	304.04	307.87	309.78	304.61	304.29	303.89	305.39	307.52	306.06	302.35	305.35	301.27	307.34	303.38	303.84	302.08	306.36	303.6	303.37	306.09	303.97	303.24	303.01
309.61	310.69	313.07	311.06	311.46	310.58	310.64	304.39	309.64	308.35	309.48	310.06	309.6	309.37	308.87	307.24	310.1	308.79	310.6	312.35	309.87	310.3	305.58	306.46	308.81	307.96	310.54	309.03	310.92	307.08	309.66	312.11	314.13	308.33	311.4	311.9	309.07	308.55	311.19	308.94	310.46	306.73	313.73	310.67	305.98	308.16	311.48	306.1	311.05	309.49
300.41	303.34	304.44	302.13	308.4	306.89	304.68	305.09	306.04	301.5	305.77	309.08	306.11	306.33	300.88	305.73	304.33	303.09	304.03	303.66	299.85	310.39	308.49	304.76	304.35	304.39	301.94	303.78	307.63	304.95	307.13	306.43	305.8	304.49	307.17	299.15	305	302.13	305	303.43	305.31	301.91	303.14	307.52	306.58	304.81	308.93	304.01	307.18	303.22
311.3	313.77	314.74	308.93	315.1	312.98	315.06	315.55	310.64	314.14	311.9	311.74	313.7	309.87	309.84	313.36	310.73	312.95	311.49	311.98	309.98	309.87	313.33	311.5	312.82	312.21	313.9	310.95	314.88	310.51	313.19	312.41	310.97	312.32	315.16	313.97	312.08	315.29	307.86	309.43	310.5	315.23	310.28	315.29	310.95	315.4	311.89	312.78	312.9	310.61
315.84	313.3	314.98	313.39	313.75	313.3	312.67	311.03	309.27	313.3	317.69	316.7	312.56	312.48	313.91	310.93	315.78	314.16	312.09	315.04	313.17	314.93	313.22	314.12	311.72	313.35	311.92	313.96	313.59	309.61	311.43	311.91	309.84	311.53	311.15	312.22	313.34	313.5	315.28	310	316.05	312.22	314.39	312.71	313.44	316.55	312.86	311.38	315.78	313.6
303.75	301.02	304.19	305.16	303.72	306.1	305.53	304.85	303.77	304.84	306.12	304.91	302.42	307.17	306.33	304.83	303.26	301.19	301.79	303.13	303.38	302.22	306.34	301.21	306.86	303.14	300.06	304.31	301.98	303.78	303.16	302.21	298.93	300.2	304.04	303.85	303.1	302.64	301.76	302.51	304.55	302.95	303.19	304.21	305.84	302.46	302.92	303.91	304.5	307.12
300.24	299.98	299.84	301.22	301.98	298.61	297.62	296.17	299.64	300.52	301.34	301.31	298.16	300.66	297.77	301.37	298.53	303	297.66	298.88	302.35	299.52	298.96	299.29	298	298.64	300.68	299.09	299.73	300.38	299.32	299.53	298.83	297.71	299.43	299.22	294.46	299.77	301.25	299.11	303.01	298.04	299.89	301.71	300.49	301.81	300.76	296.32	300.52	300.37
302.16	306.17	304.46	306.63	302.66	303.34	307.04	306.75	304.73	305.09	303.88	302.26	304.47	301.24	301.37	303.53	304.31	299.36	304.1	305.56	304.34	301.91	305.67	305.4	304.09	300.9	303.84	302.21	307.02	306.11	304.51	303.65	302.49	306.31	306.17	304.28	300.58	303.11	303.95	303.99	307.46	304.18	300.9	306.76	303.5	305.3	305.52	302.1	301.92	305.2
303.39	306.03	300.81	304.76	305.25	302.31	305.85	299.4	296.77	305.03	301.78	301.68	304.91	300.91	300.01	304.18	302.71	303.28	298.61	307.36	300.84	303.89	300.53	303.7	303.67	304.9	304.14	303.63	303.39	302.04	298.08	303.23	307.24	300.5	304.7	297.19	303.48	302.96	302.32	298.29	303.37	300.62	303.99	303.91	304.02	302.84	303.49	301.91	303.53	303.29
307.04	305.1	303.74	300.28	302.7	302.84	303.15	301.27	305.04	304.01	307.55	302.49	302.59	299.2	304.19	304.45	305.85	300.89	304.73	303.06	305.22	303.8	301.91	306.39	300.7	302.14	310.27	302.01	305.43	307.16	306.56	303.86	298.14	303.57	302.18	304.6	304.36	299.83	304.75	303.07	306.37	302.91	306.8	304.64	302.59	302.38	306.05	305.28	302.45	302.9
294.67	297.65	296.1	296.08	292.97	294.51	298.33	294.85	294.02	295.14	294.67	297.78	293.17	296.7	292.67	291.97	295.83	296.25	295.16	294.93	290.9	292.75	295.33	294.66	294.05	293.71	294.1	293.84	294.32	294.14	294.35	296.79	295	296.56	295.65	298.06	296.1	296.92	293.66	295.86	293.52	293.3	295.8	295.43	296.5	294.24	294.32	293.74	299.21	296.03
315.52	314.49	314.32	316.09	312.13	313.93	315.29	315.33	312.04	316.21	317.02	313.64	315.81	316.12	314.14	314.45	315.88	314.66	313.5	313.32	310.32	314.95	316.24	318.36	316.15	314.36	316.79	314.38	316.63	317.4	320.73	318.11	317.6	317.55	316.1	312.68	311.79	317.63	312.54	311.84	311.62	314.86	314.98	312.73	314.73	313.11	315.28	314.67	311.54	313.27
304.92	302.89	309.13	302.99	305.49	302.2	306.3	307.3	303.64	306.52	305.56	306.03	304.05	308.91	305.64	303.98	304.84	306.59	304.73	304.27	304.54	304.04	305.08	308.24	306.02	304.88	304.72	307.39	306.47	306.73	304.18	306.2	306.12	308.28	305.49	303.97	305.93	303.86	305.75	307.84	307.55	304.12	301.59	307.75	304.99	306.51	302.9	302.05	305.35	306.08
321.71	325.51	323.98	324.65	325.46	322.42	323.65	327.23	325.03	324.9	321.92	326.15	323.57	322.87	324.1	323.08	322.73	321.04	318.34	321.67	325.04	321.98	325.62	322.74	324.24	324.48	325.64	325.61	323.84	321.32	321.66	324.01	325.56	328.93	327.76	323.36	324.08	323.04	323.92	324.12	325.08	325.24	326.3	321.47	325.03	326.28	324.23	321.82	323.62	322.69
291.98	296.26	293.36	293.61	293.03	296.61	295.19	292.36	296.05	292.58	292.09	296.53	292.28	296.06	296.48	293.16	296.33	294.97	294.63	296.97	291.69	292.21	292.2	295.25	294.1	292.31	295.08	292.75	294.37	292.94	293.83	292.12	293.76	291.31	298.26	290.79	292.32	292.43	293.89	292.12	294.36	292.05	298.55	295.57	295.32	296.89	295.18	290.9	295.53	298.08
311.51	313.49	318.95	312	315.12	316.55	313.84	318.82	316.5	316.02	314.16	312.64	314.43	312.1	315.19	316.24	312.8	314.41	312.35	315.74	317.56	312.98	314.24	314.4	314.61	314.81	316.42	315.8	315.13	312.58	314.82	315.61	312.81	315.21	316.12	316.23	314.32	317.51	317.23	312.84	314.22	317.42	315.42	317.61	312.58	313.7	312.94	314.12	314.18	316.06
319.75	314.4	315.26	315.22	319.05	312.7	317.91	319.98	314.19	316.35	316.21	318.97	318.38	314.26	317.34	318.12	315.97	317.12	316.86	313.38	318.05	315.71	313.2	316.4	318.51	316.16	316.52	314.89	315.18	317.27	315.02	317.17	314.68	315.82	316.75	317.76	315.51	319.94	315.9	315.28	313.42	311.71	319.33	315.06	315	314.4	317.64	316.66	319.45	319.6
297.28	292.51	297.69	295.87	292.53	294.52	296.73	294.41	297.63	296.04	297.95	298.91	294.21	295.66	295.89	297.14	299.21	297.8	299.02	292.98	298.51	296.21	294.09	296	299.1	297.44	294.32	296.22	295.06	293.91	299.24	295.58	295.69	297.29	301.89	296.43	299.44	292.61	296.55	298.23	294.88	293.48	296.41	298.84	296.52	294.43	297.4	296.65	294.15	295.88
309.33	301.24	301	305.14	302.51	303.13	302.05	300.12	301.77	303.43	301.37	303	304.23	300.91	305.69	303.53	306.04	302.34	304.43	301.5	300.95	302.08	302.71	299.85	302.49	300.24	304.75	306.18	303.85	304.67	306.84	304.53	301.68	303.15	304.52	303.34	303.4	305.1	304.3	302.42	303.62	302.02	302.86	300.65	303.86	302.13	302.85	304.38	303.06	303
321.75	313.75	318.63	315.04	319.89	318.08	319.3	320.76	319.86	319.8	317.06	322.85	317.09	317.64	316.96	319.54	321.88	318.51	321.55	318.97	319.69	321.78	318.63	322.28	318.93	322.85	318.22	319.2	315.77	321.55	318.84	317.41	318.09	322.08	321.92	317.54	322.24	317.49	319.8	320.1	322.58	320.85	321.27	320.19	320.72	315.75	319.75	322.29	321.6	318.69
307.4	304.71	303.35	303.59	302.97	305.94	307.83	304.62	304.58	302.31	304.9	304.77	308.64	305.32	303.07	303.19	306.82	304.77	303.18	303.98	307.5	308.22	306.77	309.69	305.07	301.5	307.35	303.78	302.67	308.97	305.85	305.66	305.31	304.58	307.49	308.45	307.05	303.83	305.33	304.88	306.01	307.29	302.25	306.6	302.72	305.78	308.63	307.13	303.27	304.78
304.28	310.28	305.45	305.72	308.12	306.5	304.91	308.57	307.53	305.7	308.63	305.41	302.35	301.96	307.95	307.01	309.09	306.93	308.38	304.5	306.89	305.79	309.09	305.59	304.99	307.62	306.63	308.98	304.04	306.42	308.45	305.01	307.04	307.32	307.54	308.58	308.55	306.78	307.45	307.79	306.66	304.4	306.29	307.26	301.69	305.31	307.62	304.27	305	302.75
319.27	317.15	316.4	321.4	317.82	318.13	316.37	320.6	318.5	317.72	319.53	316.43	319.53	317.81	315.75	320.27	317.31	318.97	313.63	319.72	319.39	318.29	318.17	319.95	315.77	317.51	318.86	315.35	314.79	317.82	316.03	320.13	318.92	318.42	315.93	319.38	315.05	321.76	320.67	318.26	318.49	318.04	318.67	315.53	317.63	317.16	317.97	317.67	318.84	317.41
312.08	313.33	312.47	311.61	312.77	310.86	314.42	312.57	316.05	314.77	314.18	312.72	315.83	314.42	312.84	309.47	313.01	313.46	314.23	312.72	313.47	314.24	312.13	314.8	311.62	314.34	313.31	311.8	313.43	313.04	313.93	311.78	310.95	312.27	313.54	311.25	312.84	313.73	313.61	310.53	315.86	312.37	316.71	317.44	309.63	313.85	312.07	316.47	314.34	311.78
304.63	300.74	300.63	301.43	301.97	301.33	304.75	299.94	300.18	301.58	302.83	302.09	299.2	300.89	303.25	305.13	304.87	299.62	305.99	301.08	299.48	302.29	300.27	299.67	299.51	303	302.99	304.31	300.84	299.97	301.39	300.07	303.65	301.96	303.87	304.52	304.08	302.24	302.51	301.48	302.64	302.22	305.23	304.71	301.91	299	299.08	302.27	299.14	302.46
306.54	305.02	304.66	300.37	303.74	303.34	305.24	302.84	302.66	305.8	305.56	303.95	301.07	302.04	305.06	307.16	304.55	304.28	303.56	301.29	303.71	307.6	303.54	304.44	302.9	303.87	304.06	305.13	307.19	301.72	304.52	301.62	303.27	304.27	306.53	302.15	305.84	306.16	302.69	304.83	305.8	305.62	304.8	304.71	299.89	305.34	305.56	303.41	307.68	304.16
305.41	305.86	306.94	305.89	307	305.61	306.88	303.16	309.07	303	306.6	302.25	303.33	304.56	307.64	306.84	309.65	304.42	306.13	306.06	304.31	309.59	302.99	304.12	304.61	305.14	306.81	305.15	305.91	304.52	304.98	304.93	306.61	308.37	307.55	303.84	305.47	307.86	306.01	307.47	307.44	307.76	305.19	306.76	305	306.64	305.44	305.28	302.99	304.22
310.55	308.6	310.73	307.99	310.22	313.4	311.03	308.91	307.03	311.31	314.98	314.65	310.03	309.49	310.1	310.59	313.98	313.04	311.31	309.26	312.24	310.69	312.01	310.67	309.8	309.18	310.28	313.22	310.71	312.61	309	311.23	311.93	312.81	312.34	309.71	309.1	310.72	309.25	312.62	311.96	308.87	310.81	311.84	312.25	309.57	305.91	307.52	310.02	308.72
315.02	309.16	311.7	314.14	315.88	312.89	316.55	315.39	312.43	312.6	314.01	312.4	315.33	314.13	315.78	315.23	312.3	312.25	314.53	315.5	315.74	315.88	317.27	311.47	315.14	314.79	316.7	316.36	319.42	317.26	314.68	316.46	316.5	316.79	315.74	312.34	316.36	314.36	315.05	311.54	311.34	314.56	316.1	317.11	315.66	315.01	312.47	314.98	314.94	312.5
312.27	309.43	311.58	312.1	311.58	311.69	307.8	312.19	310.09	311.68	310.68	310.15	304.66	311.39	309.09	312.38	312.38	306.63	308.74	309.66	312.76	312.15	313.55	310.77	310.1	309.73	309.86	312.13	307.86	311.04	309.9	308.82	307.83	314.52	318	310.03	310.91	309.66	312.6	311.84	311.99	315.89	310.38	310.94	309.17	308.93	310.6	311.1	311.14	310.48
303.57	308.05	304.03	302.03	306.53	308.46	306.42	304.06	304.8	304.65	303.4	307.1	304.82	303.66	304.5	303.71	304.5	303.69	304.61	304.39	304.84	307.52	305.25	306.5	300.98	305.4	306.12	302.77	305.49	305.32	302.12	305.79	304.27	304.85	306.16	306.97	302.74	304.05	307.18	305.37	306.22	305.96	304.78	301.53	306.46	304.96	305.67	306.75	303.48	301.84
303.02	306.26	304.77	305.34	307.05	302.62	303.52	305.85	308.12	303.39	306.06	299.84	305.22	308.71	304.77	308.11	307.86	305.65	304.58	305.76	305.82	305.36	302.64	306.83	307.56	305.32	304.66	306.73	306.31	304.71	306.06	305.75	305.39	303.05	305.53	304.53	304.06	306.82	304.79	305.94	303.62	304.34	304.58	306.99	302.27	306	305.58	304.07	303.04	307.29
302.75	305.37	303.77	302.75	304.94	304.71	304.08	303.05	299.88	303.27	306.64	302.18	301.11	302.08	304.92	306.66	305.56	306.08	303.9	305.24	306.46	303.2	305.98	304.01	305.82	303.58	304.64	306.42	304.6	300.86	303.62	305.05	301.26	303.46	301.97	306.45	302.11	303.37	302.87	303.82	308.62	304.39	306.07	304.26	303.94	303.2	301.96	303.43	303.38	304.56
308.98	310.06	313.74	309.87	306.42	305.18	312.75	308.74	311.05	311.69	310.76	312.71	309.91	309.52	310.33	308.67	309.45	313.24	309.79	309.75	310.8	313.42	308.49	313.62	310.5	309.43	308.61	311.49	313.52	309.19	309.22	309.42	308.75	310.08	310.98	308.4	307.74	308.44	311.61	309.01	312.05	312.28	310.72	312.54	308.65	312.73	309.44	309.75	311	310.99
301.08	304.65	302.67	303.76	301.26	299.99	303.99	305.07	299.96	300.31	304.32	302.3	300.35	304.36	302.9	300.07	303.11	304.95	299.76	299.24	302.97	303.05	301.68	304.45	301.22	301.72	302.33	301.89	302.03	305.65	299.4	302.87	297.39	300.4	304.08	304.35	303.84	300.53	296.57	305.72	303.47	304.07	303.14	297.52	304.42	305.74	302.64	305.11	305.26	304.6
317.71	312.64	317.92	317.2	313.68	316.96	319.34	319.09	317.43	317.56	318.56	323.32	319.96	316.21	316.85	316.52	319.29	317.76	320	317.67	316.13	314.25	316.25	319.41	319.83	316.82	320.19	315.03	315.65	314.73	320.27	317.07	317.03	317.98	315.72	315.44	313.98	320.45	318.94	315.82	315.24	319.02	316.51	315.66	318.23	318.08	318.43	316.02	316.06	316.08
301.72	303.93	304.72	306.48	301.73	309.44	300.77	307.69	299.91	306.66	306.48	307.95	306.16	306.37	305.33	306.98	306.35	305.69	306.24	303.54	302.92	304.87	306.1	305.46	304.81	303.08	306.19	304.23	303.2	305	303.67	305.43	302.03	305.67	306.18	304.94	306.9	304.36	305.86	304.32	302.48	302.27	305.88	303.39	302.56	302.74	303.36	301.63	301.94	307.72
311.77	312.17	314.01	315.93	316.43	316.99	315.17	315.63	312.55	315.94	313.46	315.14	314.69	312.36	311.6	311.82	314.94	312.4	315.44	314.12	314	313.36	314.92	316.97	315	312.85	317.01	316.11	316.27	313.77	312.42	316.23	313.83	313.75	312.2	313.41	318.84	315.47	311.46	312.45	313.16	312.96	312.03	313.27	312.35	316.6	311.83	311.1	312.91	315.16
305.03	307.59	303.62	306.15	306.07	303.39	300.06	304.65	305.95	305.71	305.12	305.4	306.61	303.79	302.49	305.25	308.16	304.78	305.18	308.26	302.39	305.52	305.53	308.03	306.68	304.18	308.31	309.23	301	305.79	307.37	305.79	303.91	303.27	305.25	306.81	304.59	308.61	306.46	304.03	306.2	307.81	305.57	304.84	304.78	305.18	308.66	302.69	307.02	305.66
325.45	328.6	331.31	327.47	328.12	329.87	328.99	331.17	328.78	328.56	329.44	325.13	327.63	327.28	327.97	328.21	330.98	330.19	332.2	329.76	327.69	330.58	328.37	329.58	329.32	326.13	326.12	332.56	328.01	329.53	328.61	325.56	330.51	327.84	328.1	333.54	329.54	326.77	328.3	328.11	329.46	327.09	330.52	328.81	325.12	326.4	328.96	328.43	324.05	330.7
310.67	308.23	309.25	305.99	308.95	308.05	306.12	308.6	307.25	306.66	308.32	312.02	306.37	310.26	309.39	306.34	309.89	310.69	310.5	308.09	310.61	309.41	309.05	309.28	309.03	308.73	309.65	307.35	305.97	303.81	311.43	309.49	304.52	311.25	307.65	306.34	312.67	313.1	306.47	309.3	309.36	309.41	311.9	309.83	307.52	307.77	307.48	309.15	312.37	309.4
305.6	306.36	305.71	307.43	307.88	309.88	308.6	307.38	306.64	305.18	306.69	307.74	306.95	305.66	304.83	305.14	304.32	306.49	307.49	304.84	304.46	305.37	305.72	307.56	305.08	306.78	303.67	308.86	308.36	308	305.8	306.64	306.43	307.29	304.81	305.97	308.13	306.34	305.56	303.06	306.41	306.13	307.72	307.62	309.16	308.75	305.19	304.34	304.18	306.55
299.82	301.13	298.28	302	298.45	296.9	299.69	297.49	299.79	302.23	303.27	299.52	300.67	298.28	297.95	299.4	300.43	299	296.84	301.41	299.09	301.99	299.44	300.2	301.31	301.19	301.19	300.64	302.95	299.3	298.87	303.01	298.67	301.94	299.75	300.99	299.59	301.57	296.57	300.08	300.32	298.98	298.39	300.98	299.98	301.57	301.7	297.68	300.39	302.95
305.8	308.97	309.81	303.71	305.07	306.81	304.51	305.33	306.73	308.59	305.45	307.05	302.53	306.83	308.35	302.46	304.98	304.75	304.81	307.66	302.71	310.58	305.48	302.3	305.58	302.61	306.44	310.22	307.23	303.97	308.96	303.27	304.16	309.3	300.63	306.48	306.71	307.25	306.75	306.85	305.72	306.49	306.64	304.69	306.36	305.91	309.44	310.16	304.94	302.63
298.76	299.42	300.11	299.03	304.62	303.91	301.89	298.65	302.13	301.62	300.68	300.96	301.33	300.99	303.42	296.79	304.94	299.48	303.13	305.46	298.62	300.18	299.27	301.82	301.41	304.37	300.23	303.91	300.54	300.95	301.02	300.61	303.93	299.41	299.13	300.75	300.56	306.5	297.59	302.13	300.66	303.21	299.59	303.55	299.82	302.36	299.38	300.98	297.68	303.78
317.11	318.57	317.46	317.31	315.55	316.01	315.64	315.34	318.9	317.26	317.74	313.47	315.33	318.04	315.51	317.25	314.19	318.71	316.64	318.29	317.51	314.66	318.86	318.55	317.33	318.46	316.04	315.03	312.54	320.73	316.05	317.49	319.36	318.04	316.76	314.24	313.72	316.77	317.4	315.24	317.38	317.29	315.96	318.09	315.97	318.17	316.43	319.88	319.64	319.58
312.22	312.2	310.81	307.94	314.16	312.85	312.51	315.05	311.99	311.65	312.51	310.9	307.92	312.87	316.39	312.19	309.66	316.31	310.24	309.78	311.9	311.41	311.84	312.42	312.18	313.4	312.31	312.38	310.14	313.38	310.98	311.87	313.91	310.22	309.51	310.79	313.41	306.69	314.15	313.5	309.21	312.52	312.25	309.22	314.89	314.32	312.52	310.9	311.11	311.58
329.1	326.39	327.28	327.77	325.65	329.01	329.46	323.62	328.43	329.47	325.74	327.41	326.41	328.07	326.85	327.45	327.42	324.87	326.82	326.36	325.41	326.75	326.64	328.92	330.72	327.32	326.7	327.86	325.89	327.57	329.82	324.84	326.64	327.92	326.57	327.49	327.63	329.84	323.58	328.64	325.49	329.37	326.05	330.75	322.56	326.35	330.48	322.24	327.63	329.91
307.12	306.12	302.96	307.93	306.59	306.57	306.02	308.98	304.3	301.9	300.08	305.07	308.85	305.77	304.6	304	306.68	303.34	305.23	304.22	304.72	304.12	309.4	302.34	304.36	306.54	307.76	303.75	305.2	305.79	305.15	306.07	306.26	306.02	305.59	303.54	307.98	309.99	305.71	309.98	307.46	308.44	299.55	305.02	306.71	304.96	301.59	307.61	302.77	302.63
316.28	317.15	316.88	314.84	314.36	314.55	313.43	318.24	314.88	316.2	316.28	316.92	320.19	315.77	313.04	312.07	313.21	315.76	309.19	314.82	314.91	314.12	315.8	314.68	316.22	317.85	313.36	314.38	313.67	315.22	318.99	313.98	316.3	315.13	316.61	312.4	310.74	313.35	316.38	317.14	317.72	310.77	317.56	316.81	314.3	316.58	318.62	311.63	316.99	312.55
303.19	302.7	302.61	299.01	302.55	296.86	299.62	301.84	303.49	304.69	302.93	300.36	302.1	301.64	300.37	303.95	302.67	300.13	299.89	300.62	306.79	300.35	300.61	302.18	300.66	301.8	303.35	299.76	300.92	300.98	301.7	302.31	299.36	300.93	303.31	302.03	299.9	296.16	301.02	298.54	300.58	301.64	298.88	298.86	302.86	300.51	300.89	302.33	299.88	303.32
304.07	307.55	304.89	305.86	305.55	306.11	308.99	300.47	308.24	308.54	307.42	305.73	303.68	306.01	301.73	308.72	302.52	305	306.29	307.31	304.18	306.59	307.61	305.87	304.35	307.53	309.65	303.81	306.43	303.97	306.37	306.73	308.37	302.65	306.79	304.95	305.44	307.55	307.35	304.87	305.79	304.39	302.22	302.33	306.34	307.54	302.79	305.32	306.38	305.05
311.75	306.2	305.65	305.9	305.94	308.3	308.06	303.18	307.77	306.18	304.28	304.47	308.19	305.16	308.12	309.09	310.15	307.56	305.31	308.46	305.18	305.65	306.56	311.56	305.49	305.07	306.58	305.91	305.97	311.39	306.64	307.83	301.99	307.59	308.36	308.12	307.82	308.02	307.82	304.68	309.28	306.87	303.22	308.94	307.21	309.77	307.06	306.6	304.87	307.91
302.9	301.29	300	305.93	297.13	301.8	303.4	301.04	297.51	304.3	300.59	297.47	299.24	295.78	299.75	296.53	301.15	298.95	302.68	299.99	300.3	302.6	303.36	304.41	301.22	300.31	302.21	299.26	299.36	302	299.3	299.19	301.59	301.34	301.3	298.95	298.81	297.17	305.36	303.85	300.88	303.06	303.72	302.41	300.14	302.8	302.29	300.16	299.77	300.68
308.85	306.99	304.7	302.91	307.43	304.46	304.69	305.75	306.33	306.59	305.74	308.96	308.18	305.31	310.24	309.09	306.22	306.45	308.81	306.98	305.98	302.92	308.83	305.38	307.82	308.15	303.66	307.39	305.4	306.94	307.47	308.89	304.22	301.67	307.53	306.12	306.59	305.44	308.4	304.17	306.65	309.43	307.05	304.51	306.93	305.93	306.92	305.77	308.26	305.19
324.73	324.55	326.35	322.46	323.01	322.94	324.47	324.99	321.55	323.49	323.95	326.31	326.06	324.74	323.97	323.72	324.47	322.34	326.85	324.02	326.3	328.96	323.84	325.54	328.96	321.57	326.61	325.38	322.14	321.82	321.24	322.82	324.02	325.5	322.96	325.48	322.84	324.37	324.57	325.25	327.42	322.66	324.51	326.4	326.2	324.4	325.01	326.79	324.2	322.3
304.27	303.8	303.29	306.21	302.87	307.49	305.4	309.07	306.15	309.33	304.63	307.43	305.01	304.94	306.72	306.23	303.23	306.15	305.58	311.82	308.39	306.82	300.55	308.49	305.57	303.2	307.13	304.7	303.73	304.32	307.78	305.27	304.54	301.22	305.05	303.19	302.27	303.49	303.47	305.16	305.56	302.61	305.92	303.88	306.56	302.21	304.34	304.29	305.38	304.62
305.45	306.52	306.86	305.35	304.36	303.9	306.05	307.51	309.64	305.86	302.71	308.43	305.26	307.91	305.05	305.53	305.79	308.94	308.35	307.75	303.71	305.63	301.64	305.38	306.09	305.02	303.83	308.48	310.1	307.91	303.92	306.72	303.28	307.32	303.51	306.67	308.13	307.27	307.69	305.7	305.07	305.46	305.79	307.55	307.43	307.99	304.46	303.62	303.92	308.08
314.69	312.81	315.92	315.46	316.72	317.53	316.06	312.85	315.54	317.52	314.96	313.57	313.27	318.15	314.84	315.86	313.91	314.6	317.2	314.89	312.6	315.24	318.28	311.91	316.48	315.71	312.08	314.75	315.05	313	316.84	314.55	314.59	316.6	318.25	316.84	312.69	317.58	313.85	314.51	316.21	312.91	312.44	317.94	315.87	315.32	318.58	315.27	315.53	309.95
305.78	308.82	309.54	308.28	308.73	306.11	306.35	310.87	306.71	307.02	307.45	307.74	306.19	308.48	307.58	306.11	304.97	308.75	307.62	310.44	303.37	308.74	308.22	309.78	307.38	310.28	309.58	304.75	308.94	312.15	308.6	307.75	308.34	306.77	304.05	307.73	306.79	305.86	306.24	306.67	306.16	307.72	305.57	308.19	306.98	308.36	311.19	307.63	309.82	306.79
301.6	307.4	303.37	303.98	304.64	307.52	301.33	302.16	301.73	305.3	303.75	300.13	298.83	301.99	302.66	303.71	302.98	305.11	301.02	306.23	301.51	302.34	304.6	303.6	303.28	305.16	306.05	300.18	304.88	298.99	305.47	300.89	302.71	306.45	306.87	303.74	301.92	302.57	306.29	303.76	305.38	304.24	305.25	304.24	305.35	304.62	303.78	299.21	302.38	303.3
312.55	314.92	311.07	314.34	310.71	319.47	313	316.31	308.16	312.04	310.44	313.38	314.2	312.79	313.34	314.93	313.36	316.7	317	314.21	310.8	310.47	314.01	309.89	315.25	315.33	316.08	315.76	316.98	314.75	314.1	314.55	315.91	313.3	317.47	315.47	315.39	315	314.12	314.6	312.67	313.58	318.27	316.25	315.24	311.6	313.24	316.27	313.75	312.35
324.83	327.56	323.56	327.92	329.85	327.06	328.21	328.35	327.93	328.4	330.5	325.3	328.76	330.9	327.22	327.65	330.26	329.9	327.15	326.47	325.31	329.36	326.86	329.31	324.79	323.25	326.77	327.63	328.4	327.5	329.07	329.13	326.23	329.01	327.44	325.35	328.56	326.28	327.05	327.57	326.6	324.35	324.6	326.1	327.06	326.38	328.76	336.19	329.44	325.72
302.55	301.88	300.84	299.99	301.01	303.53	303.4	302.87	305.68	303.13	301.69	303.94	303.05	303.87	304.5	300.16	302.69	301.15	303.28	303.33	304.24	302.53	301.68	300.9	302.23	298.15	303.21	304.28	302.51	303.78	301.72	304.67	307	304.61	302.94	298.57	297.84	302.09	301.95	300.93	300.9	305.6	304.12	306.87	304.83	304.5	303.69	306.29	301.94	299.81
314.68	316.03	318.23	313.2	315.38	311.29	313.87	314.11	315.09	312.09	314.11	315.37	315.82	313.27	313.53	316.22	313.07	313.2	313.87	314.61	314.18	315.48	319.34	310.19	315.09	312.37	314.72	315.55	314.9	313.9	315.64	314.12	319	313.26	315.13	315.17	312.07	314.72	314.46	312.89	316.4	314.73	318.14	315.7	315.73	318.25	310.43	317.35	315.55	315.23
306.68	306	305	304.35	306.46	303.14	303.67	307.67	308.43	303.57	303.93	305.22	305.27	305.29	303.12	306.04	304.45	306.1	303.29	304.49	304.03	310.31	311.28	308.45	303.69	303.42	307.16	303.96	305.25	306.45	306.33	302.95	306	307	303.5	301.79	303.61	303.7	307.48	308.6	305.34	301.97	303.88	306.97	305.69	303.32	302.88	303.35	305.14	309.35
329.27	327.08	327.07	327.05	326.35	325.26	327.52	324.92	328.52	327.6	326.19	324.13	326.28	328.56	327.91	324.47	329.37	328.97	330.34	329.2	331.94	325.26	327.14	324.88	327.71	326.46	329.01	327.2	326.78	326.46	328.5	323.97	328.95	327.3	327.39	330.3	325.44	327.16	328.76	327.44	328.48	330.7	324.49	326.58	327.59	329.87	325.91	327.62	326.33	328.28
305.57	303.92	305.01	303.41	303.91	301.99	303.66	302.3	300.66	308.5	305.21	303.13	300.94	306.08	303.03	301.03	301.75	306.45	304.48	302.36	301.05	300.74	304.16	305.31	305.81	301.38	302.5	303.68	305.61	301.4	304.46	304.44	298.45	303.05	302.67	301.01	300.85	305.44	299.75	304.6	305.93	302.16	300.1	300.74	303.89	304.87	301.41	302.91	301.32	302.65
300.7	296.21	298.72	299.92	298.82	301.37	297.81	300.43	299.03	295.1	299.85	298.58	299.97	300.19	297.42	298.09	300.33	301.04	296.57	302.16	295.77	294.88	300.18	301.12	298.95	300.12	301.7	300.51	298.94	296.28	298.68	300.54	298.7	301.36	297.42	302.4	299.76	299.63	300.8	304.87	296.92	304.08	302.08	302.3	299.26	298.62	300.93	299.34	297.49	298.55
324.53	328.08	326.22	328.02	326.67	331.11	329.27	324.84	323.41	327.01	328.39	331.77	326.33	323.07	328.43	329.54	328.44	328.76	327.78	324.42	326.26	328.57	327.97	322.92	327.48	326.7	325.98	327.74	325.5	329.55	326.2	327.25	327.96	328.33	328.85	329.44	327.07	326.54	327.61	329.31	327.91	327.96	329.01	326.54	328.01	326.93	329.57	324.3	329.86	323.6
309.17	312.73	310.97	310.7	314.53	311.9	313.83	313.76	314.05	311.6	313.24	312.9	309.72	313.03	312.46	312.85	315.33	315.09	311.17	312.45	308.92	316.8	313.51	312.33	313.97	313.57	312.7	311.46	311.16	314.91	312.48	311.41	316	310.22	313.81	310.88	314.32	312.46	311.85	306.77	307.68	310.34	314.66	310.92	314.91	315.95	312.7	313.77	315.67	308.55
319.85	316.83	313.59	310.04	314.3	313.56	315.03	312.84	318	314.83	316.87	314.91	313.97	316.44	314.71	313.3	317.73	311.94	311.25	312.48	313.05	313.52	318.29	314.04	318.42	316.54	315.48	320.48	316.61	315.42	315.54	312.17	318.67	312.59	313.01	315.53	316.76	315.49	314.08	311.37	313.22	311.23	312.56	315.25	313.93	319.34	312.44	314.94	312	318.01
295.37	296.13	291.44	294.24	294.75	293.38	294.33	294.44	294.09	294.74	295.61	294.06	296.72	294.45	293.24	295.17	292.11	292.09	294.27	293.77	293.18	293.22	292.26	294.18	294.37	294.01	297.29	295.51	293.67	295.96	301.53	293.61	298.02	298.68	294.56	290.3	289.71	292.12	291.21	292.93	297.57	298	293.57	292.41	296.26	294.4	296.27	294.9	298.11	295.32
317.29	318.34	317.38	316.55	316.69	314.7	317.89	319.32	318.8	319.3	319.25	314.75	318.26	321.01	316.8	318.49	317.44	317.04	318.47	317.58	313.19	318.49	319.12	315.89	321.84	315.56	320.34	314.22	321.21	314.29	317.25	322.21	316.89	313.93	319.31	318.46	319.91	314.51	316.96	316.35	318.27	315.54	321.24	320.34	317.34	319.3	319.1	317.96	317.92	318.21
300.23	300.7	304.33	301.23	302.47	299.63	302.38	298.6	297.37	300.37	299.88	299.02	302.18	300.81	302.96	303.93	299.77	298.16	299.82	300.46	303.34	299.73	300.06	298.01	299.63	297.54	300.22	296.44	300.43	300.18	300.44	301.51	302.11	297.88	301.69	300.48	300.72	299.31	304.55	298.58	297.34	300.56	299.41	297.61	302.26	302.08	299.87	302.55	300	301.08
306.67	304.28	304.25	305.79	305.17	310.07	304.6	306.37	307.17	306.37	305.67	303.94	305.6	303.14	304.38	305.3	307.89	304.65	308.01	302.64	304.51	306.29	304.74	304.72	309.27	307.66	305.46	303.94	306.99	306.21	306.08	306.8	309.34	305.12	305.09	305.3	309.55	309.14	307.31	305.61	307.61	304.96	305.13	303.08	305.44	306.66	309.02	304.79	305.88	303.39
315.24	319.92	317.72	316.66	318.63	316.48	320.7	316.13	315.98	315.83	317.06	321.22	314.65	316.09	317.99	316.36	311.89	315.93	317.71	320.04	317.11	315.19	316.96	316.24	315.12	317.36	315.93	314.09	316.3	318.39	313.7	319.63	315.66	316.66	315.66	316.87	317.08	316.62	318.73	316.96	316.34	317.15	315.5	317.14	318.54	315.92	317.24	315.43	316.5	318.1
298.36	303.49	302.33	300.75	302.11	305.75	304.85	301.77	304.4	302.11	306.76	300.41	303.52	303.47	302.6	301.35	305.07	304.54	303.31	303.29	303.88	303.86	303.54	302.53	302.71	299.38	304.57	299.93	302.95	301.79	305.81	302.75	304.58	302.75	304.61	303.2	302.1	301.84	302.61	304.42	303.57	305.53	301.7	305.01	302.44	303.99	303.4	302.95	305.06	306.51
307.84	305.42	308.31	307.38	305.52	305.07	311.34	307.63	304.05	308.26	307.71	305.19	308.98	310.18	307.41	307.16	308.01	306.56	303.63	309.1	308.72	310.4	307.12	305.4	306.78	306.83	309.83	306.95	310.44	308.17	304.64	307.61	308.97	305.25	303.71	305.72	307.99	307.17	308.08	307.52	306.29	305.37	306.88	306.31	302.14	304.85	312.13	307.11	309.78	306.98
325.6	327.11	325.99	323.88	323.09	325	324.4	324.82	326.45	327.21	322.91	329.49	324.38	323.39	322.6	324.48	325.01	322.86	325.25	328.81	329.9	324.06	325.11	324.73	326.9	325.19	325.31	321.01	324.99	325.6	323.78	327.06	327.82	325.01	326.25	326.93	323.47	322.17	324.08	324.81	324.24	322.85	325.24	325.54	326.67	325.28	323.87	323.73	325.53	327.14
310.27	302.5	305.79	304.27	301.26	308.3	303.73	301.55	301.41	301.96	302.16	303.9	306	301.33	304.35	300.32	304.6	307.45	307.31	305.97	302.13	300.67	304.64	302.79	304.06	301.92	304.3	303.59	305.08	302.01	305.96	305.3	302.89	303.6	301.47	302.76	301.87	302.36	304.66	302.2	302.75	302.25	300.49	301.93	301.55	303.07	305.95	300.56	304.39	304.46
313.2	314.01	312.3	316.6	313.21	313.29	314.21	313.03	311.36	313.44	316.48	317.26	313.25	313.77	313.15	312.04	314.33	314.46	314.18	315.91	311.55	313.78	311.47	311.82	314.95	313.66	315.07	315.22	313.46	314.28	310.64	312.19	312.75	315.33	313.96	311.64	312.27	313.31	307.23	310.72	311.76	312.46	311.62	311.73	307.8	312.77	313.48	311.23	312.86	311.92
305.16	302.21	305.43	302.25	302.75	304.78	302.01	304.58	301.7	303.98	308.25	306.32	304.48	303.43	302.94	304.63	302.82	302.34	300.92	306.75	305.25	303.38	303.92	301.41	304.5	303.26	308.26	300.76	304.29	302.79	305.39	302.26	303.73	301.38	304.4	302.44	301.51	300.44	302.1	303.17	302.58	306.05	305.41	306.02	305.41	303.79	303.26	300.83	302.09	304.72
329.99	326.66	328.54	328.94	326.65	326.6	327.93	325.99	328.55	328.16	331.37	334.13	327.64	327.47	327.88	325.49	325.97	328.83	328.24	327.75	332.73	329.1	325.96	330.74	326.72	325.96	327.68	325.1	323.77	328.77	329.8	328.35	332.22	327.51	327.19	330.73	327.51	327.06	327.55	329.94	331.44	325.83	327.06	323.85	328.23	326.09	328.6	332.12	325.2	324.85
314.82	314.66	313.27	312.67	313.4	313.2	316.44	314.12	314.21	314.25	315.77	313.38	310.57	308.82	312.09	313.21	315.13	311.26	314.99	313.7	313.76	310.33	316.57	310.75	312.89	312.62	313.77	310.51	311.61	310.53	311.73	316.87	311.02	311.73	314.93	310.6	310.5	314.98	313.49	315.53	310.54	310.47	311.31	312.33	314.37	317.42	312.18	314.91	309.72	313.37
306.23	303.21	302.13	302.55	306.39	303.96	303.77	301.18	303.19	301.63	301.17	301.17	300.58	301.63	301.28	301.64	303.1	305.15	302.43	302.62	306.08	305.18	303.18	303.92	304.52	300.23	302.01	303.86	304.42	304.65	303.23	305.28	306.49	301.71	303.74	303.22	299.36	301.25	300.55	301.26	301.02	302.38	301.48	303.45	302.65	302.19	300.66	300.09	303.76	302.96
328.72	329.78	326.49	327.78	324.85	327.35	325.95	328.54	325.68	327.35	325.73	324.63	329.79	332.1	327.45	326.77	325.52	323.27	326.15	327.75	325.96	329.02	327.41	328.22	325.38	324.98	326.74	327.06	328.36	325.59	325.33	326.65	325.61	327.1	325.79	325.35	328.96	324.71	326.18	329.12	327.05	323.99	327.74	327.44	326.99	331.08	326.83	329.72	327.73	327.35
299.59	302.23	305.95	305.5	302.75	304.14	304.86	306.75	303.4	300.31	301.37	301.35	302.02	304.4	302.67	303.57	302.38	303.83	303.89	302.67	304.21	304.14	302.95	307.36	305.12	306.98	305.52	303.72	305.11	301.95	303.95	304.83	303.21	303.71	306.5	304.03	306.4	301.88	302.26	301.89	302.66	303.02	305.92	303.04	299.93	304.41	301.58	301.05	302.14	301.8
305.82	304.28	300.71	303.43	302.8	301.11	304.2	301.08	301.45	301.01	305.97	302.62	299.2	298.87	304.86	303.89	299.85	303.15	303.35	301.67	300.65	302.98	301.01	302.45	305.31	303.82	303.35	303.49	303.04	305.51	298.75	304.34	301.01	303.45	303.38	303.21	301.07	300.21	302.93	303.75	301.05	305.23	305.29	303.74	306.15	302.06	304.11	302.83	304.27	304.01
315.4	316.08	313.92	314.22	315.96	314.39	309.91	312.87	315.2	318.51	313.08	315.01	310.44	312.8	317.25	315.56	313.42	316.79	313.79	310.79	314.22	312.56	311.29	318.57	313.26	313.85	313.51	314.5	314.36	316.37	313.56	315.19	315.4	319.83	311.21	315.83	317.55	312.85	310.78	311.98	316.05	315.66	314.96	316.5	317.48	313.74	313.83	313.57	312.4	313.8
300	303.21	301.91	302.03	297.47	301.61	300.33	301.06	301.5	302.26	301.36	300.33	300.44	303.6	300.83	300.92	304.92	302.47	300.3	300.06	297.93	302.07	300.37	302.31	298.28	301.16	301.27	301.44	299.18	298.31	299.06	302.06	300.22	301.74	300.54	300.73	301.48	298.17	300.49	299.13	297.76	301.31	297.44	301.53	300.45	302.6	299.56	301.08	300.84	304.31
305.45	306.65	302.32	303.41	302.86	299.61	308.63	302.88	305.26	304.98	304.29	303.46	307.3	303.56	304.35	304.32	302.79	304.09	306.48	308.47	306.17	304.86	303.43	306.74	301.1	304.05	305.49	304.99	305.84	302.53	305.63	304.05	304.94	301.6	303.87	301.14	302.48	299.59	304.44	303.36	306.52	303.38	305.77	305.44	304.13	304.43	307.69	309.3	303.45	304.97
308.57	310.37	311.55	308.45	308.48	312.21	310.64	311.09	306.5	306.01	304.61	311.71	313.68	309.05	308.52	310.49	310.08	315.98	308.33	310.75	309.53	309.95	305.96	307.68	309.15	309.39	309.5	307.96	310.36	312.06	308.28	311.45	311.59	309.07	312.15	309.14	311.57	307.61	309.29	310.62	306.23	311.85	305.96	308.02	310.16	310.62	310.29	309.98	308.92	309.29
316.7	317.37	319.84	319.71	315.72	316.32	317.03	317.33	320.98	315.43	318.33	315.5	319.83	315.68	317.08	317.78	316.82	319.17	317.17	315.44	312.95	312.87	316.34	318.55	318.48	315.42	318.07	318.99	317.63	317.31	318.23	317.13	315.15	314.03	316.32	315.34	312.43	320.82	317.11	317.56	316.29	317.04	317.01	319.86	316.1	315.64	318.14	315.25	322.45	317.53
313.11	317.45	319.24	319.6	314.63	316.71	315.98	318.42	318.52	316.32	317.49	315.68	317.83	315.83	317.73	316.74	316.92	311.48	315.01	317.96	315.54	316.24	316.89	315.69	317.8	314.79	312.5	318.32	314.48	321.12	315.09	314.73	317.1	313.91	317.95	317.43	313.09	317.32	313.63	315.04	315.36	317.03	316.82	318.49	317.9	312.24	321.48	313.5	313.3	315.96
316.46	314.99	316.99	318.85	318.65	313.16	313.57	313.91	314.82	313.08	310.94	314.71	316.38	315.32	315.35	314.93	313.01	310.84	317.23	317.31	315	316.87	314.46	314.54	316.19	314.05	315.92	314.77	315.62	314.8	315.79	315.2	318.56	314.47	313.98	316.77	319.3	313.64	309.78	317.01	316.56	317.39	316.13	316.94	313.96	313.96	312.1	314.56	314.43	313.63
306.38	303.05	305.66	302.55	303.42	304.93	306.15	304.7	305.02	305.21	303.64	304.52	304.37	305.69	303.41	306.43	304.76	299.62	305.7	301.7	303.85	307	308.57	305.41	306.18	304.92	310.93	306.5	304.33	308.15	302.53	302.49	303.5	306.15	303.42	310.73	303.07	306.05	302.77	307.6	304.12	302.65	303.5	305.21	302.24	306.56	308.44	308.06	303.74	306.96
311.7	314.82	313.72	316.3	312.3	313.8	314.2	314.9	314.24	309.98	313.09	311.09	309.91	311.36	315.54	311.73	315.85	316.16	316.07	312.31	314.43	315.21	317.25	319.53	311.68	313.66	313.57	314.29	314.34	311.52	313.38	310.54	314.09	313.53	310.58	313.17	313.64	311.8	317.27	310.55	311.62	310.42	314.06	312.65	311.39	311.94	312.63	312.9	315.17	312.83
311.41	302.55	303.37	304.29	306.32	303.7	305.01	306.46	304.62	307.61	302.69	306.11	303.52	303.03	305.61	305.41	305.13	306.49	304.12	306.49	304.37	309.45	303.47	306.52	306.2	308.7	301.16	305.54	305.12	302.82	306.75	305.01	309.94	307.69	304.4	304.46	304.63	304.28	308.51	305.65	308.4	308.18	303.09	304.66	305.87	305.58	303.53	303.65	305.18	304.5
304.25	306.89	308.78	305.82	305.73	309.49	308.69	304.65	308.65	306.42	307.94	305.95	301.55	304.13	306.89	301.28	305.58	304.57	304.37	307.42	303.65	304.36	308.16	306.4	304.38	305.87	305.86	303.87	307.69	307.48	305.77	306.78	304.61	305.54	309.89	304.62	304.9	307.02	306.81	306.5	305.17	307.35	308.6	310.27	304.79	308.14	305.45	306.99	305.83	306.95
301.35	305.79	303.76	306.51	304.85	303.24	300.9	303.41	304.69	304.84	303.82	304.06	301.91	303.58	302.52	300.62	305.37	303.66	305.57	307.03	303.92	301.44	304.42	305.97	301.86	304.66	303.3	306.23	303.37	303.37	301.72	305.09	302.94	303.53	303.99	302.13	306.54	302.75	301.35	303.54	301.64	303.93	301.82	302.32	303.88	303.79	301.97	304.01	305.47	301.83
314.64	315.54	312.82	313.86	316.37	312.95	311.77	313.81	316.75	311.69	316.77	314.84	315.28	315.32	320	315.28	317.03	316.9	311.41	312.47	316.03	313.48	314.29	314.93	312.73	315.68	316.86	316.22	310.82	316.12	315.22	314.56	313.74	319.64	316.25	313.25	312.43	312.86	310.84	314.76	315.76	312.75	315.22	315.86	315.95	310.71	315.82	316.77	315.46	312.81
307.4	303.04	306.94	304.8	308.44	306.01	304.04	308.18	306.6	307.61	306.4	303.57	301.69	306.43	303.01	309.53	308.31	301.82	308.83	304.44	304.34	307.18	305	306.4	304.39	304.11	308.82	307.86	307.67	307.69	304.89	304.92	303.32	307.13	307.44	304.86	307.44	303.02	308.91	306.6	306.77	307.6	307.15	305.33	303.2	305.65	306.22	304.39	306.13	304.97
307.6	302.45	301.49	302.27	305.42	305.1	306.41	303.91	306.41	302.73	303.53	302.9	305.44	307.94	304.09	302.06	300.93	305.82	305.09	304.42	300.38	305.65	300.85	301.81	306.59	305.26	307.84	309.14	302.55	302.04	308.01	307.06	306.38	301.43	307.08	302.5	306.84	306.79	306.13	309.56	301.96	303.95	303.89	302.19	301.44	302.31	303.13	304.84	300.19	308.65
328.87	329.85	330.92	327.6	325.71	326.8	327.69	330.11	326.93	326.72	329.05	327.57	329.6	327.41	327.34	332.04	330.32	329.98	330.74	328.31	326.75	330.95	327.84	325.98	328.37	329.14	330.32	327.29	330.9	327.15	327.66	330.72	330.51	330.06	328.61	332.62	329.12	330.47	330.35	328.62	327.09	332.45	328.96	329.55	330.54	325.16	329.87	326.95	329.4	325.41
297.92	295.33	297.3	295.46	293.01	294.26	293.89	292.33	291.41	295.14	292.11	292.64	295.52	294.05	293.03	291.2	293.68	295.14	296.45	295.36	295.88	293.74	294.98	293.24	296.05	294.38	297.41	294.17	291.07	295.66	291.79	294.17	290.99	294.28	295.2	293.02	293.17	292.72	294.33	294.25	292.48	293.46	298.87	292	292.06	293.29	293.54	296.33	294.65	291.96
307.58	309.25	308	309.96	313.62	307.45	308.19	309.64	308.71	311.85	312.86	311.65	310.77	309.91	312.25	312.18	305.15	309.68	309.76	308.52	308.69	312.64	308.85	307.76	312	311	313.85	312.85	307.01	304.03	310.36	310.45	309.29	309.97	310.83	311.09	313.28	307.83	309.98	313.47	310.23	311.29	307.58	309.94	310.12	312.82	311.74	309.13	311.75	309.73
307.05	306.67	305.77	309.11	307.98	306.71	310.67	307.87	304.33	305.08	306.34	305.12	309.67	304.25	306.53	308.21	308.32	308.08	307.38	306.07	306.28	309.25	301.32	307.11	306.67	310.97	306.71	306.32	309.49	308.09	308.71	313.75	306.05	307.29	307.07	305.12	311.39	302.57	306.37	303.13	307.86	307.86	307.42	307.23	304.9	309.22	307.85	307.8	306.52	301.74
313.75	312.16	309.43	310.31	312.17	308.75	309.02	310.89	309.54	310.33	309.79	311.82	312.41	309.89	306.08	308.23	308.98	308.49	307.19	307.7	308.11	309.98	308.3	311.89	309.97	312.91	308.64	306.59	306.94	307.53	310.64	314.31	308.93	310.21	308.53	309.5	305.94	311.73	307.92	303.74	309	308.77	312.02	309.56	309	310.77	309.59	306.8	310.14	308.8
307.21	314.56	309.88	312.95	308.78	313.98	310.85	311.5	311.93	312.61	315.96	307.28	313.61	313.04	314.68	313.7	308.76	312.51	314.34	312.83	314.15	312.1	309.16	316.11	311.01	312.34	311.56	312.03	315.16	311.34	316.02	313.07	309.92	313.11	310.65	308.57	313.26	313.28	312.97	311.48	309.79	313.66	313.04	311.13	312.34	313.11	312.49	312.44	312.56	311.58
311.24	311.03	308.07	310.47	307.83	308.76	306.79	310.66	311.72	306.26	306.41	309.01	309.32	307.28	310.11	311.59	308.16	306.17	313.48	308.82	310.06	306.21	308.24	307.5	311.17	308.49	311.03	310.51	309.97	310.56	310.74	308.45	307.13	308.38	308.79	310.1	311.76	306.37	310.39	311.51	310.33	310.56	308.21	310.56	309.76	309.71	309.79	311.65	313.23	310.18
316.6	318.71	317.05	319.67	318.56	317.67	321.43	316.99	315.62	315.98	321.04	319.53	317.48	321.95	320.65	318.69	321.23	320.84	318.67	315.84	315.65	316.62	313.95	319.53	321.15	318.49	317.84	320.22	317.32	317.43	317.74	316.72	318.86	318.94	319.33	315.14	317.5	314.41	318.91	317.77	319.55	316.33	321.5	313.85	316.43	316.56	319.18	316.53	320.74	318.58
315.57	315.76	315.23	318.27	316	317.73	314.67	317.73	319.22	316.67	318.21	315.17	317.31	316.87	318.76	313.86	320.01	316.37	314.78	317.72	317.65	318.76	314.58	314.57	319.76	318.32	315.54	317.92	320.8	317.33	316.92	317.22	316.21	314.91	317.34	317.24	317.02	317.83	317.52	318.39	318.51	312.61	319.04	318.03	318.67	316.03	320.11	319.27	312.82	316.85
306.56	304.85	311.35	308.63	309.36	309.5	308.48	308.84	309.58	312.04	310.58	308.39	304.42	308.19	308.51	307.43	308.62	305.68	309.8	306.2	306.77	307.81	308.88	309.93	307.95	309.03	306.76	306.96	309.73	307.8	311.59	307.35	304.52	308.77	309.88	307.22	305.7	310.95	310.19	309.84	309.87	309.36	307.08	306.51	305.88	304.54	312.05	305.92	308.32	310.29
317.95	322.56	320.98	319.72	316.2	317.65	317.27	320.63	316.1	317.51	321.6	318.21	320.42	315.53	313.65	318.3	319.44	316.07	318.56	320.5	317.03	317.48	319.74	319.31	316.74	318.69	318.68	321.02	319.3	321.17	318.05	314.91	316.35	316.61	317.5	316.7	320.91	316.62	316.61	317.08	315.34	318.45	317.12	319.95	317.27	315.63	314.53	319.15	317.33	315.63
317.06	311.52	313.71	313.15	315.35	317.24	317.32	315.23	316.44	311.62	312.01	316.35	316.92	315.51	314.91	317.88	314.53	314.7	315.68	316.08	316.83	313.45	315.55	320.74	315.89	318.38	314.84	315.57	316.66	319.79	320.02	315.51	317.57	313.39	316.11	313.62	317.09	314.68	311.92	311.18	318.12	317.38	316.93	318.64	317.08	314.4	313.37	318.39	312.6	315.77
310.78	313.57	313.09	315.11	314.37	315.14	312.57	314.38	313.43	313.84	310.54	313.6	311.83	312.23	311.05	313.46	311.53	313.78	313.99	312.62	316.86	314.43	314.48	314.07	312.63	310.99	312.63	315.5	309.8	317.31	313.82	314.42	312.52	316.11	311.98	313.35	312.38	309.52	314.59	315.13	312.86	314.01	311.91	311.86	313.17	318.53	313.06	313.77	314.48	313.07
302.34	300.56	303.74	303.53	301.44	303.5	302.93	300.8	298.15	297.07	299.32	298.02	302.85	304.85	296.28	300.06	301.61	299.83	300.02	299.29	301.66	299.16	300.08	300.65	303.5	303.05	299.73	302.84	303.47	303.59	299.8	296.86	300.13	299.04	298.76	299.96	300.26	300.41	301.05	302.26	299.26	298.32	302.29	297.66	299.61	300.91	301.01	302.28	301.82	299.77
297.2	298.72	294.1	303.13	301.42	295.94	297.96	300.74	294.11	299.19	299.22	296.24	299.82	300.57	298.01	294.71	296.72	296.44	292.32	295.06	297.75	297.05	297.49	298.55	296.4	295.94	297.51	297.51	296.23	298.1	298.65	297.21	298.63	296.83	296.6	296.62	294.58	298.27	298.36	295.57	297.19	302.68	298.06	295.72	295.5	299.74	297.3	300.29	294.96	299.59
315.85	314.34	316.66	316.68	318.88	314.48	316.86	314.08	316.04	321.24	316.92	318.56	318.49	317.69	318.93	313.59	318.02	315.62	315.78	317.18	319.7	322.26	318.4	319.34	314.8	318.66	314.42	314.78	314.69	313.54	316.4	317.48	315.47	320.29	318.42	317.5	317.05	317.42	318.62	317.83	316.19	318.71	319.79	319.52	315.42	318.16	317.05	320.21	315.92	318.85
294.6	293.84	295.16	296.24	297.93	295.78	293.56	294.18	291.92	293.14	298.59	294.6	292.21	295.09	296.4	294.64	296.67	292.02	293.61	297.06	295.06	294.43	292.1	293.53	293.7	296.26	296.88	294.52	294.94	290.7	293.34	292.94	291.97	294.56	289.81	298.75	291.52	294.57	291.65	291.29	296.21	290.25	295.25	294.38	294	294.34	295.3	292.08	293.43	292.96
299.84	298.69	304.02	303.7	301.49	300.45	298.48	299.29	302.91	300.58	301.45	301.34	302.13	300.77	298.8	300.56	299.18	301.43	302.47	301.1	299.47	300.85	303.85	301.67	303.28	297.75	298.76	300.38	303.42	303.28	301.93	302.73	300.89	301.62	301.76	303.79	302.59	301.9	297.24	301.07	301.72	302.72	300.79	298.7	302.26	299.17	302.39	300.41	300.91	299.62
309.24	309.93	309.86	311.54	311.73	308.61	305.1	307.28	308.54	310.72	308.27	308.59	310.01	308.94	309.5	306.2	310	310.45	307.44	308.58	306.9	310.05	309.31	310.48	310.28	311.25	307.18	311.21	311.42	310.18	309.05	306.81	311.09	310.21	308.83	308.41	309.63	311.89	308.59	307.2	304.88	310.61	307.57	306.04	305.12	306.8	307.42	306.98	311.94	312.43
304.04	302.49	302.19	302.29	303.44	302.74	305.7	304.63	301.99	306.53	304.48	303.1	299.65	301.65	303.29	303.78	302.65	305.29	303.13	303.66	304.38	304.67	302.52	301.42	300.68	303.65	306.48	304.5	302.95	303.44	302.81	303.42	305.82	305.21	301.75	301.18	302.9	301.22	303.75	304.64	304.18	302.61	302.76	304.91	303.4	305.46	303.94	305.69	302.55	302.56
299.55	303.64	303.12	299.52	300.19	299.28	304.39	304.07	305.32	301.54	299.43	304.31	306.45	301.45	304.13	301.11	303.43	299.22	306.6	305.36	303.86	302.44	300.68	302.94	300.14	303.25	303.7	304.32	302.03	303.41	301.46	301.34	303.23	305.82	301.99	301.1	302.31	302.92	300.44	305.64	300.36	302.47	301.79	302.76	301.9	300.6	303.85	304.81	298.8	307.42
311.49	312.43	316.47	315.23	314.94	315.3	314.32	315.82	314.24	310.61	315.57	313.68	311.03	312.08	314.72	314.55	314.72	316.43	313.58	316.17	317.17	314.79	311.24	312.21	311.91	315.91	314.58	314.94	310.77	311.91	312.41	311.28	312.92	315.23	316.31	311.95	311.06	315.97	313.4	313.98	313.68	313.24	314.58	313.77	317.15	315.65	314.58	312.17	313.63	310.64
328.78	325.24	331.57	326.08	327.37	323.91	328.77	325.13	327.65	321.92	327.25	330.45	324.25	326.5	324.58	328.74	330.34	329.26	324.58	329.06	328.56	327.79	329.62	325.45	325.92	328.89	328.31	325.93	324.62	325.44	324.9	327.54	326.11	325.03	324.72	324.28	327.02	325.02	327.56	326.35	329.62	324.38	328.12	327.05	325.35	324.36	329.28	328.13	325.04	327.3
303.97	301.11	305.69	303.36	300.19	302.64	303.25	302.86	306.69	301.72	306	303.28	301.51	305.75	304.05	303.29	306.3	305.72	305.3	303	303.81	300.42	302.15	304.16	301.31	302.05	298.82	302.86	303.85	304.45	303.81	302.6	303.74	303.53	301.2	305.38	304.39	305.79	300.23	303.5	302	305.34	305.15	304.67	300.68	304.04	303.49	304.59	302.21	301.26
304.8	304.15	308.03	306.98	304.9	308.5	304.2	306.55	303.81	308.14	307.17	304.07	305.54	303.29	303.44	307.25	305.15	305.83	306.07	308.62	308.45	304.64	306.98	307.74	307.81	305.78	308.32	308	307.38	302.05	305.42	305.26	304.57	305.95	307.31	306.53	303.02	305.04	304.96	306.23	306.13	303.6	306.75	307.53	305.88	307.17	306.41	308.13	306.6	305.08
313.86	317.2	317.37	315.46	309.27	316.21	317.87	317.43	318.26	316.17	317.31	317.77	315.92	319.68	315.64	317.23	314.58	316.17	316.84	316.16	316.02	317.31	320.07	314.4	315.3	315.78	318.11	318.43	315.04	313.81	316.87	316.16	315.62	316.63	312.42	316.74	315.83	313.14	318.71	316.75	315.44	314.8	316.47	315.02	319.51	319.03	315.56	316.19	321.31	314.61
303.01	307.66	304.6	305.44	305.44	307.1	307.86	303.81	308.92	303.51	309.07	306.69	308.49	307.05	303.91	307.37	306.25	303.3	305.45	305.75	303.39	306.14	307.44	308.7	308	309.58	308.26	305.77	307.16	305.46	306.09	306.05	305.22	304.03	306.59	307.41	303.02	307.54	305.38	303.83	308.67	308.26	307.52	306.29	308.31	305.13	306.94	306.82	307.83	305
297.62	299.56	301.7	298.44	303.45	302.3	302.18	302.76	303.29	301.1	301.25	299.54	298.86	300.26	296.48	298.52	299.08	301.38	299.33	301.88	298.71	302.23	301.91	299.15	302.99	299.96	304.95	298.22	300.08	301.92	299.46	300.33	301.45	300.65	299.5	299.72	304.87	298.6	299.82	301.14	298.39	300.86	301.09	300.87	299.45	302.59	299.9	301.47	301.02	301.29
293.07	295.77	296.06	293.55	295.25	292.54	295.07	295.18	298.28	295.98	296.15	295.41	297.35	296.11	297.35	294.94	294.87	298.15	291.58	292.71	294.57	297.37	294.79	291.97	292.6	296.18	297.05	293.28	294.32	293.32	295.52	294.22	293.78	294.75	297.73	293.23	298.97	294.93	295.04	296.5	299.53	298.21	294.17	296.07	296.13	298.52	298.33	295.75	295.64	297.41
304.53	300.7	302.9	304.84	305.86	304.97	304.08	306.59	300	304.82	304.49	301.5	305.37	305.54	308.3	306.12	303.18	303.53	301.65	303.06	305.94	301.57	298.74	302.55	302.47	303.78	303.24	304.27	303.52	302.54	301.57	303.01	303.85	302.75	302.5	301.93	302.16	303.65	301.94	306.54	303.49	302.34	299.25	304.64	302.71	302.64	307.94	300.3	302.73	301.32
303.67	304.04	303.57	297.59	302.11	303.02	301.27	304.76	303.07	302.31	302.45	303.28	302.65	302.2	302.96	303.06	301.6	298.79	304.31	305.31	304.75	302.25	301.8	301.42	304.54	299.23	301.35	300.87	304.08	300.54	300.62	302.66	305.42	302.83	301.85	305.88	302.49	303.62	302.67	300.41	301.54	304.78	302.24	304.69	298.79	302.61	301.12	300.57	304.17	304.14
302.86	304.12	306.59	303.15	305.7	304.44	303.28	303.33	304.97	301.1	302.33	302.25	304.5	308.31	298.08	301.41	303.87	301.24	302.53	305.32	303.9	307.55	301.25	306.9	304.23	302.39	304.19	303.17	302.44	305.17	302.84	298.7	301.78	305.92	303.85	301.28	303.6	303.98	304.48	302.41	302.3	303.68	301.92	309.26	303.61	301.44	303.42	306.16	302.39	304.49
305.85	306.16	304.16	309.39	305.85	306.98	302.34	305.99	309.14	308.53	304.58	308.62	308.31	306.59	306.09	303.74	304.67	303.18	304.51	302.75	309.3	302.41	307	305.31	305.16	305	307.42	306.55	304.51	303.99	308.81	306.46	304.26	301.04	308.18	304.4	304.92	306.18	309.94	304.76	302.59	305.05	308.23	306.26	307.37	306.79	308.17	308.71	310.71	311.3
313.53	313.23	313.87	311.3	311.88	309.48	312.67	315.96	313.81	314.24	312.55	314.47	309.67	313.69	314.94	313.1	312.92	313.99	312.04	312.74	314.68	314.36	315.45	314.22	313.34	318.1	317.49	311.7	314.18	309.6	320.17	312.93	315.51	316.02	315.06	313.1	312.62	310.43	314.15	313.21	314.6	312.23	312	314.77	314.35	313.59	313.82	314.38	316.19	316.64
304.94	311.03	308.4	310.76	307.73	308.26	309.57	307.89	308.58	307.48	306.81	309.79	309.1	307.65	309.42	308.39	309.22	307.89	311.2	309.69	305.17	309.26	312.98	308.1	309.49	309.12	307.45	306.75	310.64	307.47	310.78	310.39	310.96	307.92	309.62	306.63	310.39	311.09	307.66	308.84	310.44	308.21	307.97	310.15	306.9	307.39	308.06	305.17	308.42	306.14
329	324.86	324.27	326.24	328.59	331.3	331.4	326.19	325.19	325.83	325.82	330.45	326.99	329.98	328.11	326.34	323.59	329.81	329.55	327.81	325.95	327.8	328.56	329.12	326.13	328.18	327.51	328.39	326.87	326.32	326.61	327.71	330.51	326.73	325.95	328.77	325.47	329.34	331.12	331.35	327.39	325.42	329.35	330.43	328.54	327.54	327.94	326.68	331.85	330.3
314.3	311.62	312.87	313.32	310.85	312.97	313.49	311.22	312.05	315.85	315.08	312.4	315.14	316.46	315.69	310.34	315.12	311.52	314.23	313.07	315.37	311.22	315.09	311.34	312.83	313.5	313.12	312.02	315.95	311.47	321.33	315.02	315.79	311.86	317.71	311.82	311.37	309.82	313.67	315.41	310.69	312.12	310.37	314.72	312.45	314.2	312.99	314.75	313.97	314.92
312.1	313.47	315.72	313.86	318.08	311.78	316.54	318.31	316.49	313.9	312.87	314.93	316.2	313.39	316.87	314.61	316.64	315.66	314.44	313.91	313.23	314.92	313.38	317.75	312.39	316.95	308.97	314.12	316.13	313.8	316.41	317.57	316.72	316.81	313.66	312.08	314.03	313.59	317.3	316.87	316.24	316.11	316.71	315.93	315.34	318.03	313.69	316.97	317.08	311.34
303.01	303.79	306.66	303.41	303.67	304.57	308.09	304.84	305.75	305.02	309.39	305.57	302.69	303.33	307.21	306.47	303.05	304.95	304.6	305.42	308.68	303.65	302.39	305.94	307.63	306.75	303.86	305.25	300.85	305	303.01	301.3	304.36	308.43	306.1	304.33	301.86	305.81	304.92	304.29	301.92	308.07	305.53	305.08	301.96	306.04	307.23	307	303.55	306.5
295.55	294.47	295.14	295.8	296.41	293.32	296.14	293.37	295.4	294.34	295.66	292.76	292.16	297.48	294.23	296.62	294.73	296.63	294.88	294.83	299.52	295.34	297.9	290.65	295.74	293.75	296.04	295.38	295.58	294.74	300.4	293.67	293.39	294.22	296.73	295.55	297.11	294.28	296.52	294.28	295.53	296.31	295.32	290.81	294.49	294.43	292.47	299.35	293.64	296.3
317.41	317.67	311.37	317.69	317.09	313.81	316.7	316.01	317.01	315.35	314.97	317.43	321	317.62	317.86	316.6	315.05	313.44	313.81	317.02	313.43	314.63	318.33	316	316.82	315.8	316.47	318.81	317.34	320.23	315.89	314.56	316.94	319.3	313.53	315.46	315.44	316.21	313.94	315.11	317.6	318.03	314.06	315.7	315.93	313.35	317.46	314.53	316.02	317.11
309.94	310.5	312.05	312.47	312.15	311.5	312.75	310.41	309.85	312.48	311.24	310.49	314.75	312.21	309.47	313.16	316.47	311.88	311.57	316.78	309.66	311.02	312.89	315.35	315.89	313.51	310.17	311.43	311.07	311.63	311.96	311.75	311.78	310.54	312.49	309.46	311.47	311.46	313.69	312.12	309.75	317.05	306.81	314.32	315.26	312.91	313.98	308.1	312.71	311.62
309.46	310.81	313.36	311.25	314.87	311	314.99	312.32	314.59	313.59	313.82	314.89	312.37	314.12	313.24	313.57	311.92	313.54	312.61	313.03	309.59	311.72	314.95	310.7	313.93	310.64	310.65	314.56	314.54	314.73	314.89	315.48	309.69	310.66	312.66	311.35	313.77	312.03	316.72	311.5	313.63	313.66	316.28	311.25	313.24	314.66	315.68	311.51	312.35	311.74
304.57	302.56	299.92	301.88	298.29	301.72	299.65	301.68	303.68	301.75	304.37	300.58	303.44	301.01	300.39	302.06	299.39	303.39	296.36	302.53	301.77	302.08	298.19	300.77	303.58	303.16	300.63	300.27	299.98	303.59	295.23	299.39	301.67	301.44	303.76	299.69	303.25	303.48	299.82	302.36	303.99	304.49	303.26	298.14	298.56	302.01	300.16	298.97	303.3	298.74
312.89	309.88	312.29	307.09	310.44	309.68	311.96	308.9	310.26	308.57	306.57	312.52	310.59	310.17	307.98	311.74	309.59	309.74	310.81	311.45	311.33	308.09	314.99	311.17	314.37	312.22	311.11	310.26	311.53	313.25	308.04	310.05	309.68	312.14	311.94	312.86	311.51	307.83	309.68	309.93	311.08	312.31	311.67	308.78	314.52	311.67	307.58	312.4	312.15	312.02
315.78	316.79	314.27	314.35	315.35	316.84	317.63	315.18	316.53	317.34	316.71	318.4	312.85	318.39	316.44	318.34	316.37	315.85	317.71	317.43	316.87	314.36	320.17	318.86	318.88	321.9	320.13	314.94	313.86	317.25	317.75	311.82	316.78	316.37	316.75	318.73	319.83	314.99	320.76	316.19	311.99	316.92	316.31	315.04	315.58	318.05	316.51	314.26	313.87	316.01
309.86	304.88	303.28	302.79	302.07	306.44	305.99	307.03	302.86	303.96	303.17	301.96	307.26	306.97	308.2	303.35	302.37	303.75	307.72	307.1	303.64	306.5	302.06	304.42	305.03	305.48	304.31	302.32	305.96	306.05	304.07	303.07	304.89	303.21	300.17	302.2	302.73	303.41	306.87	306.11	301.5	301.28	302.9	304.2	304.24	305.25	306.21	302.93	308.08	304.98
328.77	329.37	329.75	326.9	325.43	328.9	330	332.53	325.54	324.46	327.53	329.01	325.97	328.85	327.04	324.66	327.03	326.9	324.32	323.58	329.59	327.13	332.07	326.29	328.25	325.63	327.89	325.51	327.89	327.92	326.83	329.41	328.07	328.01	326.77	326.82	327.9	326.21	328.99	330.9	330.65	328.8	329.7	329.42	327.16	327.14	325.82	326.32	325.67	329.45
306.24	303.13	302.66	305.79	304.57	307.02	305	301.39	304.86	302.63	301.21	302.08	304.09	302.12	307.26	302.94	304.15	307.91	299.78	303.86	307.45	302.94	303.11	305.43	305.41	304.32	301.19	301.4	303.73	305.68	304.86	301.89	298.6	302.66	302.29	305.44	303.62	304.23	301.42	302.15	302.76	306.4	302.29	301.94	301.7	306.94	301.17	307.03	306.54	301.65
319.33	316.87	320.88	320.69	316	318.37	321.48	320.07	319.49	320.25	318.26	317.53	320.63	315.5	319.59	319.64	321.89	317.13	320.03	318.01	318.74	317.73	321.43	319.68	319.09	322.6	319.51	319.68	319.3	319.24	316.55	315.38	317.89	319.69	316.87	316.81	314.17	317.49	316.71	319.01	321.06	317	319.27	315.33	318.73	319.41	323.71	317.6	316.26	317.35
326.62	330.92	323.85	329.54	329.08	326.9	329.14	324.09	326.34	325.77	326.85	327.2	324.42	329.12	328.8	324.41	328.92	327.65	325.35	328.95	328.6	328.23	330.57	327.35	330.83	326.98	328.01	327.45	329.5	326.34	326.21	331.62	330.14	329.73	325.28	326.37	326.44	328.12	325.47	327.81	328.89	323.95	327.27	329.2	327.39	326.65	331.42	327.73	329.75	328.47
305.31	302.46	300.11	303.18	302.14	301.96	303.21	304	302.43	303.01	305.35	304.35	304.07	304.38	303.1	300.3	301.38	295.17	306.1	305.91	304.74	305.65	302.09	303.84	303.66	306.68	301.03	302.4	300.9	300.83	303.68	303.09	305.87	303.71	303.56	304.29	302.88	300.73	299.06	306.59	302.04	305.26	306.15	306.32	303.54	301.31	302.09	304.49	303.6	302.32
318.61	319.87	317.63	318.55	315.43	320.54	318.4	318.72	319.48	318.82	318.58	320.36	318.79	318.34	317.31	319.68	321.15	320.12	322.34	317.47	318.16	321.05	314.59	319.81	321.34	318.28	320.53	318.77	321.24	318	319.66	315.68	322.6	318.3	319.93	320.89	324.44	318.03	319.79	319.25	317.25	318.55	316.56	321.75	317.44	320.5	317.49	317.31	319.09	320.5
318	313.78	312.73	314.19	311.95	315.54	315.76	312.53	314.82	313.85	315.42	316.88	315.58	316.86	317.02	315.31	315.43	311.57	319.62	314.43	313.83	315.77	313.77	315.15	313.23	316.08	316.83	314.72	314.47	316.48	316.75	314.87	312.08	311.66	316.32	313.83	314.35	318.16	314.79	316.43	315.88	312.82	313.33	314.4	315.38	310.76	314.45	316.38	314.3	316.26
318.28	318.73	320.48	319.82	315.74	318.92	317.8	321.27	315.95	318.22	319.01	319.53	316.66	321.88	319.21	316.89	318.78	316.41	320.01	319.85	320.75	319.4	322.56	320.54	315.98	319.4	325.2	321.04	320.74	320.9	320.37	319.88	323.98	319.33	317.49	319.85	319.21	320.36	318.57	317.18	316.56	318.32	316.73	317.74	319.6	320.27	319.42	318.23	317.19	317.49
305.13	302.84	303.14	302.01	301.92	303.55	301.8	304.88	304.01	302.57	302.93	308.09	304.66	300.71	306.81	303.25	304.7	306.66	304.78	305.36	305.65	302.4	307.79	300.44	301.62	302.99	298.19	303	307.01	304.54	303.23	303.76	305.21	304.18	302.28	301.23	303.65	301.29	306.64	303.44	301.59	302.68	302.77	308.08	303.8	301.07	302.51	303.48	299.39	305.09
325.08	330.06	326.45	326.73	325.95	330.89	327.92	328.37	326.86	326.47	329.13	325.8	328.7	329.02	326.05	330.49	327.05	326.1	328.86	324.14	324.89	330.11	325.87	327.33	326.2	327.32	328.27	325.59	327.36	326.63	327.3	327.48	325.92	329.57	327.84	325.85	326.03	330.04	327.2	327.26	323.69	331.27	328.8	323.99	323.09	328.61	329.39	325.28	326.29	328.43
292	296.08	296.64	292.97	294.14	289.54	295.08	294.83	296.31	293.79	296.46	293.58	292.47	293.59	292.68	290.86	297.14	291	294.03	292.43	294.57	294.46	297.12	292.11	292.15	294.44	293.79	291.14	291.24	292.38	296.38	291.2	297.18	289.38	295.42	294.91	294.47	292.66	298.18	292.64	293.87	293.66	295.99	292.66	294.52	293.31	296.6	295.19	293.42	293.89
317.49	311.34	311.15	309.25	313.11	310.32	314.03	309.38	310.02	312.81	313.22	306.28	310.16	314.73	314.31	312.06	311.81	311.52	310.09	313.82	312.19	309.99	313.42	310.72	313.54	313.78	309.61	311.68	310.52	310.92	309.01	315.05	314.61	311.11	308.26	312.88	311.48	314.22	306.97	311.29	307.62	312.26	313.75	310.55	312.97	309.1	312.91	315.62	314.35	309.26
309.93	312.16	312.91	312.26	311.05	310.81	316.32	305.56	307.9	309.64	311.41	311.08	314.43	307.95	310.6	311.59	309.13	311.87	310.03	310.13	311.9	310.21	310.99	313.47	310.48	309.86	309.49	310.93	312.15	310.71	310.52	309.21	307.73	310.45	311.84	306.61	310.05	310.69	308.86	307.87	310.98	309.32	309.79	309.67	310.79	314.14	311.42	311.42	309.98	310.34
303.26	302.15	304.5	303.2	302.35	304.43	301.36	299.69	301.62	301.3	302.16	302.32	300.02	302.76	302.19	299.27	302.95	303.07	301.6	301.5	306.37	303.39	302.4	302.8	302.23	300.75	304.54	306.45	299.94	305.87	302.61	299.56	301.46	303.92	301.76	307.02	302.44	304.13	302.88	302.03	301.26	300.41	299.59	302.42	300.79	302.22	302.72	299.64	303.68	302.35
317.73	315.64	319.75	315.11	312.76	316.6	315.82	317.76	316.3	318.62	320.32	318.16	318.96	317.08	313.56	315.46	319.5	316.2	319.62	320.97	313.18	318.96	315.71	316.89	316.35	317.25	317.71	314.8	317.18	314.95	316.32	317.1	319.98	316.42	318.48	318.94	320.7	320.21	313.09	318.33	313.99	318.58	315.05	316.93	317.82	315.51	315.55	314.89	317.08	315.55
307.23	302.14	304.23	303.37	306.56	306.18	306.62	307.62	304.27	303.97	307.34	304.29	309.41	307.52	308.35	303.41	306.77	303.49	304.43	304.7	305.99	303.44	306.55	305.87	306.57	304.49	306.42	306.94	302.12	309.85	304.47	301.81	303.6	303.47	307.12	307.62	305.62	304.1	311.07	304.45	308.88	304.59	306.19	307.13	306.74	306.25	304.21	308.62	303.49	303.13
297.33	300.14	300.74	297.22	297.94	304.21	299.18	301.37	297.54	303.5	300.36	300.27	297.87	299.29	301.77	299.35	303.92	296.14	300.95	299.7	299.18	303.55	303.37	300.69	295.66	299.66	300.86	299.24	297.34	300.92	301.85	298.28	300.83	304.01	300.34	301.48	303.21	299.21	293.9	301.08	302.13	301.49	302.02	301.64	302.04	299.05	296.57	302.41	298.31	299.63
305.88	303.8	303.24	299.68	303.59	299.43	305.49	306.53	305.92	300.98	307.11	305.74	308.26	305.24	301.76	306.25	303.88	302.89	304.85	299.6	303.66	302.7	306.08	301.43	302.98	302.87	301.59	302.49	307.36	304.64	303.77	301.15	304.69	304.19	301.62	303.07	301.72	305.79	304.6	303.8	304.41	301.92	304.14	302.19	303.74	305.5	301.82	307.6	305.02	305.87
302.24	299.95	304.47	301.56	303.21	303.67	300.33	303.4	299.98	302.67	302.25	304.38	302.57	301.66	302.93	301.69	301.29	307.05	305.12	300.71	302.83	304.6	302.25	306.81	307.65	302.27	306.74	299.24	303.55	301.04	304.91	304.35	302.29	305.9	304.43	304.48	304.29	304.03	305.35	303.67	306.39	303.46	303.58	303.3	305.17	300.44	304.39	307.02	304.03	304.85
327.59	326.57	325.99	331.23	328.08	327.08	324.08	325.71	325.46	327.17	326.4	327.99	331	329	328.33	327.03	325.81	323.26	328.37	329.88	329.78	327.89	326.77	327.31	325.83	331.11	326.99	329.5	328.71	327.37	329.6	331.23	326.64	326.92	323.21	328.49	325.35	330.02	323.83	328.29	327.32	325.81	325.97	325.76	328.49	328.63	322.91	332.23	324.63	327.53
306.17	306.01	305.45	303.4	307.49	305.66	302.9	304.02	304.06	304.07	302.79	306.68	305.26	305.2	303.37	301.73	304.34	304.82	304.63	302.7	303.73	306.08	304.34	304.7	305.02	305.79	303.62	302.74	303.3	307.44	304.63	302.48	304.76	304.34	304.67	303.86	308.77	303.7	305.06	301.74	305.8	304.01	303.42	307.25	307.52	307.16	303.73	306.86	302.23	306.46
304.92	302.28	306.48	303.05	302.62	306.18	305.5	305.21	303.05	306.32	301.18	303.93	304.99	303.64	303.66	306.36	303.34	305.84	306.8	302.39	302.04	304.52	304.9	304.41	302.6	300.61	304.78	305.7	301.56	307.19	305.7	305.53	304.63	302.79	303.9	303.03	303.31	306.15	305.91	305.95	305.11	305.34	306.32	304.71	303.64	302.8	308.76	303.68	305.2	307.72
326.99	326.14	327.03	324.97	322.51	326.91	326.34	326.27	323.96	326.32	325.27	324.1	326.8	328.93	326.46	325.95	325.88	328.32	326.02	321.52	327.43	329.22	329.07	327.7	327.54	328.87	326.29	326.68	325.9	325.91	328.01	325.97	326.34	325.25	325.38	324.79	326.61	327.92	328.16	328.48	326.23	330.07	324.09	324.88	327.78	325.77	323.56	325.92	326.29	329.41
298.7	303.02	308.34	301.88	303.79	299.49	300.87	303.86	302.21	305.94	307.38	306.06	302.29	304.23	301.31	303.54	301.35	302.32	304.15	300.42	305.07	302.42	304.33	304.42	302.62	304.72	305.33	304.24	301.79	303.58	303.12	307.55	298.25	302.39	301.32	303.07	304.38	305.1	302.26	304.77	300.41	302.11	301.07	305.25	300.37	303.77	300.62	302.04	302.04	300
311.42	306.61	310.94	307.72	312.74	309.62	308.9	308.91	311.44	310.12	308.2	310.25	310.52	308.21	308.95	308.52	307.44	307.44	308.96	309.51	309.88	308.53	307.56	307.93	305.66	309.47	308.29	310.36	309.17	305.14	309.33	310.57	309.4	307.26	310.05	310.66	310.29	309.46	309.11	310.18	310.38	314.94	310.57	310.51	309.93	307.47	309.82	308.24	312.59	309.14
302.16	304.19	303.21	304.57	303.66	298.21	300.86	304.98	297.51	304.77	304.2	303.98	302.09	301.34	301.26	304.21	303.89	307.74	300.67	301.03	302.17	300.95	306.02	301.33	301.47	301.1	303.59	302.33	301.27	299.55	304.09	302.04	303.57	300.96	301.47	305.39	301.41	304.16	297.72	300.86	299.99	300.1	299.88	301.62	304.23	301.29	306.26	298.66	305.31	304.84
304.79	307.61	304.56	306.7	306.53	306.36	302.53	303.48	305.49	302.57	304.49	308.25	304.62	305.07	301.67	303.87	306.61	304.73	303.27	307.76	304.24	302.14	303.46	305.08	306.85	302.9	302.81	302.83	301.6	303.87	301.97	306.11	309.22	304.44	306.67	302.48	302.15	305.55	306.44	304.89	306.17	301.62	305.84	305.14	305.16	307.09	305.36	303.98	305.32	306.27
310.61	309.69	309.36	308.49	309.99	310.57	310.61	312.35	309.23	309.55	311.52	311.25	307.83	310.04	307.64	307.99	310.04	312.39	308.79	309.1	309.22	311.45	311.64	309.23	305.74	310.32	308.16	310.19	312.53	310.49	309.93	310.53	310.35	309.25	307.33	312.09	308.39	309.58	312.11	307.31	307.27	309.75	306.93	309.22	309.02	311.95	311.06	308.98	307.64	313.86
312.17	314.69	313.09	311.56	314.73	312.69	311.75	314.58	310.56	312.43	311.23	313.69	313.1	312.93	312.19	311.88	315.32	313.38	311.93	309.12	316.26	313.91	314.71	314.18	312.81	314.3	313.68	315.07	315.37	313.96	312.65	311.61	312.43	315.22	313.23	310.1	314.39	311.61	310.77	314.16	313.35	312.05	313.01	313.95	311.51	314.67	315.01	312.63	314.99	318.28
300.4	301.37	302.01	301.6	300.02	304.7	296.82	299.71	298.58	301.74	297.1	299.62	299.82	299.25	299.64	299.47	302.93	298.4	298.67	299.45	297.68	304.13	299.6	298.02	301.73	302.26	297.19	295.83	297.37	297.37	301.21	298.3	300.47	297.48	302.29	298.99	302.19	300.41	300.8	300.18	299.27	299.47	301.09	299.15	300.03	298.42	301.8	299.58	299.84	300.92
306.71	313.39	311.49	310.52	311.43	312.76	314.66	311.47	310.8	311.74	310.56	312.72	311.21	307.8	310.31	312.94	306.69	309.54	309.68	309.86	307.29	309.2	312.11	312.66	308.04	312.29	310.44	312	313.63	310.8	307.56	312.37	311.75	308	308.31	311.05	306.82	309.65	313.05	306.62	313.27	311.63	311.52	311.7	311.26	312.58	307.24	309.22	311.13	307.96
326.35	322.96	326.66	325.67	329.42	325.91	326.92	320.15	329.72	324.61	325.05	325.46	325.12	326.85	325.49	329.68	325.15	326.06	325.3	327.5	324.8	324.01	323.35	324.4	326.66	325.96	327.01	324.95	326.05	324.45	328.41	325.94	326.33	326.17	326.67	326.42	328.24	324.6	321.94	324.52	327.05	328.07	324.46	325.32	323.97	326.82	327.72	326.87	325.71	326.95
325.26	326.43	323.8	329.21	324.16	325.84	321.03	325.67	325.76	325.38	325.37	325.41	324.87	322.11	325.73	320.41	325.93	322.83	327.19	325.49	321.96	319.99	323.77	327.49	326.13	322.19	327.82	322.17	325.4	326.34	326.92	325.6	323.16	324.24	325.38	323.34	324.5	324.7	329.46	323.23	323.94	323.52	324.93	323.82	322.08	325.15	323.62	326.1	321.84	321.44
308.02	304.34	302.45	305.28	305.59	304.34	304.14	302.76	306.63	302.03	302.46	302.77	306.51	308.04	300.57	301.93	304.46	304.57	304.08	303.56	302.57	302.27	303.72	304.82	303.07	305.82	306.86	303.03	304.88	303.07	304.35	305.16	304.25	303.11	305.05	304.2	305.88	306.56	303.76	304.36	304.32	303.45	301.12	303.22	305.21	307.04	303.78	305.12	303.66	302
312.45	312.58	312.07	314.95	310.95	310.39	312.19	311.93	313.09	312.13	311.11	310.72	310.49	312.66	314.47	313.51	315.87	311.58	310.53	311.63	309.98	311.24	307.36	317.23	314.19	316.69	312.73	314.51	312.47	311.85	311.6	313.63	314.65	313.62	312.49	315.79	310.9	312.46	314.05	310.58	311.44	317.93	312.81	316.28	310.81	312.8	311.12	312.65	311.2	313.75
318.62	316.8	319.25	316.54	317.27	319.42	321.78	316.87	318.73	319.61	315.11	320.5	316.59	321.61	315.18	317.73	320.09	317.69	321.68	317.94	319.95	319.37	320.31	317.71	315.75	316.2	315.8	318.78	317.65	320.42	318.95	319.39	316.37	314.66	321.98	318.24	319.11	319.19	315.5	315.86	322.65	315.84	321.03	316.95	321.08	317.95	317.77	316.53	317.23	317.41
293.27	295.23	289.97	292.59	296.08	294.12	294.8	291.88	294	291.04	295.02	293.53	294.99	296.48	295.29	293.32	294.83	295.17	293.08	292.38	297.19	291.71	295.05	291.66	292.97	292.29	293.62	297.72	294.98	297.47	292.99	289.75	295.13	296.24	291.5	294.18	292.04	293.01	293.57	291.82	290.11	295.55	290.32	294.06	295	294.58	295.59	295.61	294.81	294.24
306.66	301.76	305.86	300.7	299.2	306.29	302.57	305.33	300.22	306.86	303.88	305.41	301.09	300.61	299.48	302.9	305.29	305.33	304.9	302.63	301.16	304.91	302.77	304.5	302.81	305.15	305.23	303.98	308.14	299.79	302.66	303.66	305.09	307.28	301.86	302.43	301.44	304.33	301.82	304.9	300.99	302.47	302.18	305.87	301.32	303.13	304.44	300.33	305.1	305.69
326.75	325.99	328.63	328.43	324.95	325.07	325.74	323.76	329.43	326.37	323.05	324.93	325.74	325.4	324.51	324.61	323.4	326.93	325.15	323.86	324.81	325.54	323.62	325	324.05	324.67	329.53	322.54	326.78	323.69	322.57	329.04	324.61	326.84	324.1	326.95	327.54	327.07	327.28	327.42	327.31	324.94	326.25	324.71	330.35	322.85	327.04	323.56	326.47	326.86
301.02	300.31	306.36	304.68	303.16	298.19	302.04	302.2	303.06	302.5	301.97	305.42	305.52	302.1	304.76	305.17	302.31	302.64	298.54	300.82	300.81	303.25	301.64	300.39	301.94	304.69	299.14	301.99	303.75	304.81	302.28	307.12	301.15	304.02	300.62	302.49	303.12	302.2	301.28	302.92	304.91	304.38	301.02	307.14	301.13	303.34	303.58	303.3	302.05	300.88
301.33	308.58	304.88	303.91	305.58	305.75	304.25	305	305.14	306.96	306.37	308.31	306.13	308.89	304.34	303.6	304.31	304.52	304.85	305.96	305.95	305.95	304.59	303.41	306.4	302.77	305.94	302.44	303.34	306.85	304.93	306.32	304.13	303.41	302.25	304.96	304.03	301.36	302.86	305.97	305.46	303.01	304.43	302.24	304.49	304.87	302.06	302.77	303.79	304.04
313.62	312.22	314.25	315.08	311.79	314.02	312.72	314.53	315.12	314.93	314.89	315.11	315.88	316.91	312.07	310.63	313.32	314.39	314.35	316.77	316.41	316.33	312.84	314.86	316.51	311.72	312.22	313.46	315.67	313.2	313.39	315.35	313.18	310.75	316.14	313.75	314.14	312.31	312.32	316.26	311.2	312.58	309.82	315.38	314.72	311.2	315.17	313.46	315.59	311.79
301.55	305.03	301.56	300.12	304.15	304.23	302.25	302.27	298.38	303.14	300.4	301.61	302.46	301.59	300.29	299.06	298.16	301.25	302.87	302.02	304.33	303.35	302.59	303.61	301.61	301.39	300.46	302.33	301.61	300.04	302.32	302.97	304.82	305.85	300.48	302.08	305.58	303.7	302.06	302.23	303.11	303.21	301.63	304.98	302.27	306.74	304.66	303.3	303.42	300.43
300.47	304.28	304.3	303.37	302.87	301.82	302.34	302.45	306.07	303.28	304.28	304.54	303.85	305.03	304.98	302.59	306.22	301.06	306.08	300.76	299.53	297.37	302.89	305.39	306.53	303.76	301.83	307.71	303.69	303.96	301.48	304.18	303.83	303.99	305.49	301.39	299.41	302.48	301.92	303.31	306.3	305.59	303.22	301.84	300.55	302.29	300.86	304.02	302.34	303.6
311.49	316.57	311.43	311.71	314.07	310.84	312.95	312.83	312.11	312.55	313.46	313.87	312.78	313.83	312.5	311.29	312.61	312.47	313.21	310.02	309.27	314.32	312.67	313.21	313.37	314.45	311.37	313	311.6	314.47	314.54	312.87	315	314.21	310.53	311.94	308.35	311.81	309.36	313.07	312.41	313.21	310.46	313.33	309.83	314.04	315.17	313.22	308.86	310.51
297.9	293.03	296.39	295.49	297.57	295.6	296.52	297.79	296.96	298.08	296.62	295.6	293.33	295.07	296.29	292.56	297.89	293.44	296.91	295.36	294.54	295.31	293.62	297.08	292.44	296.52	294.17	297.25	291.95	291.24	295.65	296.58	296.34	292.03	290.99	294.59	292.77	296.73	294.23	294.79	295.3	297.42	294.41	296.22	290.07	294.68	291.04	295.42	293.6	294.15
306.18	304.85	306.23	302.27	303.49	307.67	307.46	306.18	303.18	307.87	305.36	305.12	304.45	304.03	302.19	304.9	306.03	305.5	306.26	304.12	305.07	307.19	303.59	306.63	304.89	306.5	308.22	305.2	305.05	304.16	303.3	305.98	303.98	308.54	304.5	306.3	306.53	307.92	304.94	304.36	307.82	304.15	307.37	309.51	303.89	303.88	306.84	303.93	303.54	303.18
302.87	300.69	300.6	297.47	298.46	301.32	298	298	304.21	303.1	304.27	303.08	300.54	298.33	304.1	302.16	301.88	303.33	298.86	300.37	301.58	302.36	299.08	297.53	302.44	296.26	297.6	299.43	301.37	304.19	299.76	298	298.71	300.26	299.12	304.13	298.29	300.16	301.21	301.34	302.46	299.66	302.8	303.47	301.52	299.86	300.38	300.48	298.29	298.4
317.73	320	316.6	323.95	316.17	319.4	319.12	320.2	318.42	315.31	318.89	317.36	319.62	320.19	315.14	320.02	317.22	316.78	318.86	317.62	314.99	315.7	314.44	317.34	321.6	317.51	319.08	313.67	317.96	314.64	316.21	314.84	319.39	318.82	317.25	314.33	317.05	315.88	315.38	315.12	314.73	318.04	319.41	314.44	317.83	316.36	317.55	315.88	311.48	315.38
308.84	310.08	312.7	312.81	312.2	306.98	312.09	312.65	312.21	309.62	311.45	311.06	307.83	310.49	309.05	311.74	309.62	308.86	310.14	309.32	313.14	310.29	313.6	313.56	309.38	311.17	311.6	308.06	308.26	311.79	310.72	310.21	312.7	308.51	312.06	314.63	311.89	310.18	311.22	307.68	311.76	309.02	310.22	312.96	312.49	310.69	311.64	309.85	308.72	310.58
297.58	300.91	296.13	298.03	297.44	297.07	298.85	298.81	300.31	300.19	299.04	298.38	296.41	298.31	292.88	297.92	298.82	300.33	297.39	297.82	298.42	300.37	296.99	295.26	296.48	296.11	300.43	296.9	292.42	296.86	298.94	298.6	295.74	294.85	297.08	297.81	297.81	296.58	294.79	296.62	298.05	298.02	296.21	294.65	299.23	295.69	297.17	299.78	297.53	295.11
313.44	312.53	307.77	314.09	312.86	312.72	312.91	312.27	312.02	311.69	315	315.19	315.43	311.8	315.64	311.68	311.55	313.99	313.32	310.93	310.81	312.57	317.23	314.59	310.99	315	311.95	315.71	314.26	312.6	312.4	311.59	314.02	312.82	311.53	312.36	314.07	311.51	313.25	311.94	315.32	312.3	312.17	310.88	315.65	310.59	310.41	313.99	311.05	314.1
295.42	292.17	294.86	296.56	290.86	292.87	294.24	291	299.88	293.36	295.18	294.59	293.14	292.88	291.19	297.05	290.48	294.98	292.32	293.14	293.28	294.49	292.65	294.67	294	291.97	294.61	295.55	291.21	295.43	296.36	292.39	294.33	296.25	291.92	293.93	295.22	293.82	298.21	291.77	296.75	293.59	297.91	295.55	294.76	290.48	297.38	294.47	292.8	294.97
311.83	314.23	312.83	315.28	310.34	315.11	312.13	312.61	312.97	313.74	314.52	313.15	312.09	317.49	310.86	310.1	312.15	312.71	314.4	313.81	314.76	311.9	313.52	313.01	309.96	310.83	315.29	312.65	313.64	315.31	310.82	312.51	313.31	307.09	312.99	313.04	310.87	313.27	314.13	314.26	310.98	314.95	309.77	312.4	311.72	314.08	310.79	311.93	314.09	311.22
313.18	314.03	312.2	311.27	310.4	311.06	313.06	313.84	314.12	312	310.38	311.65	310.74	312.36	317.39	310.12	311.37	315.34	311.65	310.71	312.38	313.54	311.18	312.43	309.22	312.63	311.8	315.13	312.59	315.54	316.04	314.07	310.09	310.16	312.85	312.59	310.49	314.47	310.36	311.71	313.77	312.35	313.61	313.87	314.37	314.67	310.85	311.77	310.45	308.39
302.21	300.37	298.44	301.67	299.07	299.77	299.82	299.08	301.38	305.43	298.16	298.71	305.15	297.85	296.35	298.59	301.61	303.71	300.99	297.82	299.72	302.06	300.63	299.22	298.81	302.58	299.29	300.14	299.85	304.45	300.08	300.13	301.51	301.12	300.6	300.97	306.12	303.68	299.16	305.72	301.79	298.27	301.43	302.78	297.14	302.31	300.35	301.25	301.59	304.44
316.54	315.11	319.33	319.63	319.92	319.48	319.62	315.34	318.68	316.49	318.47	316.21	314.79	315.81	319.75	323.38	316.49	318.18	318.54	316.02	316.31	317.83	315.28	319.5	319.42	318.3	315.69	320.63	317.89	318.96	316.37	317.72	316.84	318.9	318.21	318.48	320.68	319	316.58	318.53	317.29	319.62	318.47	319.53	319.89	316.3	317.1	320.11	318.56	317.46
312.24	311.79	313.84	312.98	311.74	312.61	313.83	314.91	313.3	313.14	311.36	313.29	310.67	310.56	313.28	310.79	314.77	317.8	314.65	311.96	309.76	314.01	316.12	312.25	314.84	314.92	312.55	313.38	312.37	309.27	311.19	312.25	316.8	308.07	310.63	311.79	314.49	312.36	310.03	309.2	315.58	312.46	311.11	314.42	311.14	310.43	316.37	313.01	316.74	310.82
316.02	319.19	316.07	317.87	314.33	318.09	320.25	319.98	314.24	316.15	315.49	320.78	318.12	316.34	318.57	316.28	320.25	318.11	317.5	317.24	314.53	318.41	318.52	319.72	319.44	315.26	317.14	316.94	319.85	315.98	316.33	319.57	319.56	319.69	318.04	318.66	318.09	320.04	319.55	317.23	317.32	312.29	317.48	318.48	314.95	315.16	317.81	317.39	319.29	315.98
319.37	318.27	314.9	316.05	320.31	319.45	319.25	319.39	318.35	313.7	316.59	316.69	317.39	312.97	318.18	316.51	318.13	317.07	320.02	314.78	316.75	318.53	318.12	315.19	320.46	314	317.07	317.01	316.1	314.59	316	318.23	316.67	315.82	313.79	314.89	316.56	313.61	315.27	316.64	315.49	313.92	317.85	316.15	316.6	317.04	318.63	317.76	320.61	315.82
317.64	319.08	317.06	316.3	317.53	319.77	315.03	311.69	316.4	318.34	315.24	317.97	322.42	318.7	317.64	319.66	320.18	314.17	314.84	316.97	316.02	316.52	317.06	317.65	316.66	320.87	316.98	319.54	318.21	316.2	315.71	317.7	316.47	318.58	318.05	321.59	314.93	315.99	315.74	319.21	315.27	316.12	317.3	312.77	316.97	316.75	317.61	317.82	317.22	318.2
319.52	318.12	317.03	318.34	319.75	320.72	316.73	317.49	318.31	318.77	318.72	317.96	317.1	317.31	314.97	317.07	320.57	316.98	319.22	321.36	318.56	321.31	319.73	319.14	318.87	318.16	319.96	320.53	319.46	315.83	318.06	317.49	320.61	316.03	318.77	320.11	316.04	316.88	316.52	318.53	317.42	321.4	320.09	321.11	317.2	316.58	322.24	319.17	314.47	316.96
313.56	312.5	313.35	312.41	310.77	310.19	312.83	312.51	309.81	313.79	310.66	312.51	314.8	314.01	310.1	315.68	313.64	311.97	313.9	311.13	310.48	310.18	311.79	312.85	313.31	311.88	310.43	309	311.09	312.81	312.98	310.38	310.27	313.09	311.68	313.29	312.69	310.09	312.25	316.39	311.23	311.95	311.81	311.09	308.51	310.27	313.63	313.06	316.28	313.8
313.66	315.67	314.94	315.2	315.24	316.55	312.35	313.47	314.6	312.83	313.25	316.96	314.33	313.69	316.45	314.85	314.7	317.06	314.52	312.71	314.39	315.53	316.95	317.57	313.96	315.05	313.36	314.25	315.22	315.64	317.67	311.56	315.2	316.8	315.12	319.51	313.65	314.33	313.18	315.6	316.53	309.34	315.43	312.09	310.22	312.64	314.26	317.28	315.52	310.17
303.81	305.66	310.63	301.43	303.54	304.38	303.52	299.88	303.62	305.59	302.29	302.61	304.4	303.31	304.77	302.92	302.64	303.53	301.26	302.55	300.67	304.18	301.92	300.67	302.36	301.21	301.07	303.05	304.7	303.56	301.72	302.63	299.35	300.55	303.7	302.13	301.54	303.97	302.39	303.81	304.4	302.61	301.09	301.52	300.42	303.48	309.1	302.16	303.64	304.97
329.26	325.26	329.31	323.7	327.83	327.36	331.78	324.03	326.37	327.71	327.02	327.71	329.14	326.91	326.56	327.21	326.17	327.68	328.32	330.37	326.59	326.94	330.06	325.65	328.22	329.32	327.6	324.32	328.28	325.78	329.12	328.8	327.37	323.45	326.39	331.87	328.7	328.79	325.25	330.33	326.79	327.96	329.7	325.08	327.74	326.5	326.98	327.25	331.3	324.82
315.83	315.01	314.67	312.48	315.81	319.02	318.13	316.37	316.12	314.64	315.03	314.47	316.81	320.05	317.23	317.05	315.14	315.98	316.01	317.08	317.96	320.89	317.23	317.2	318.2	314.24	314.08	317.67	314.84	315.43	318.11	316.18	315.35	316.14	312.34	317.63	316.84	317.02	317.37	314.38	314.66	317.19	319.22	319.36	317.63	318.31	314.22	315.88	313.54	315.34
293.14	295.61	290.6	295.39	296.67	293.03	295.97	292.52	296.61	293.78	297.63	295.12	292.92	298.44	293.44	295.42	292.9	294.74	296.69	292.11	292.27	296.06	296.08	292.74	298.37	296.31	296.94	296.62	295.21	294.72	295.12	299.31	293.24	293.8	295.16	294.7	292.82	293.36	295.69	294.42	294.2	295.46	298.41	295.98	295.88	292.26	295.91	291.8	297.77	291.91
313.86	312.69	306.29	309.15	308.61	310.55	312.33	313.33	310.3	313.44	308.55	310.3	310.88	308.91	307.6	309.6	307.44	308.51	312.48	314.01	309.32	309.68	311.74	306.91	313.44	310.99	310.87	313.07	309.88	311.99	308.84	308.78	309	313.85	312.07	312.06	309.06	313.07	312.92	311.39	309.91	311.97	310.07	311.87	312.47	309.28	310.07	309.73	310.08	310
309.1	306.53	306.94	302.75	301.44	305.3	304.67	303.72	303.79	305.26	305.72	306.25	310.42	305.38	306.53	306.23	304.42	302.5	305.8	305.4	305.81	305.86	305.13	305.89	308.94	304.75	304.01	306.94	303.05	303.91	306.39	304.53	305.96	306.13	302.52	303.64	309.02	307.38	304.76	304.26	303.91	306.5	306.95	303.48	302.69	302.77	307.11	307.46	306.8	302.31
303.55	304.95	306.66	309.81	301.73	303.25	308.01	300.78	302.11	306.69	307.15	305.83	307.26	304.26	302.36	307.43	306.55	301.55	307.69	305.96	305.6	303.58	302.82	305.46	305.52	305.61	307.93	305.62	300.87	305.1	306.02	306.39	302.96	306.35	307.48	302.96	303.51	301.6	306.8	305.49	305.19	306.43	303.07	304.39	306.57	305.18	305.11	305.07	304.9	308.15
308.38	308.24	311.67	311.78	307.52	309.39	310.02	307.26	309.17	309.65	310.91	311.05	310.55	310.68	311.54	305.33	309.29	307.39	310.23	312.21	310.72	309.29	305.69	310.85	308.86	310.62	311.75	305.69	306.8	307.66	307.33	310.78	313.57	309.37	309.25	306.47	311.42	307.14	308.4	308.53	311.79	306.18	307.27	309.53	308.62	305.58	308.77	308.83	309.81	307.82
303.57	300.76	301.92	300.59	302.09	298.9	300.14	299.43	297.12	301.53	303.4	303.87	300.69	302.71	300.26	300.81	302.3	300.47	299.87	303.01	303.07	299.99	302.44	298.73	301.14	301.13	302.7	300.87	302.67	304.92	300.29	302.68	299.81	298.32	297.72	302.92	300.47	299.34	301.49	298.64	301.47	297.13	300.49	300.2	303.21	301.49	303.08	305	300.04	301.38
305.05	309.42	302.81	310.36	309.57	306.67	307.01	304.18	306.99	306.15	300.65	303.6	307.2	305.87	307.51	305.3	306.46	307.04	305.36	307.06	302.65	305.81	308.24	308.57	308.61	307.21	307.54	304.09	305.08	305.92	302.17	305.75	307.8	305.5	303.66	303.41	307.15	304.74	305.43	305.85	305.95	304.04	306.88	305.51	306.63	309.16	310.46	308.48	304.79	305.11
304.32	302.08	302.23	303.52	304.59	303.16	302.34	304.52	304.53	305.4	306.15	302.85	305.06	306.67	303.16	302.28	303.68	305.49	302.16	303.71	304.67	305.18	302.16	305.14	307.82	302.59	302.27	302.74	302.49	303.12	306.09	308.99	305.94	305.88	304.73	303.2	301.19	306.09	307.01	304.49	305.27	302.63	304.14	303.54	302.48	305.1	303.82	304.7	302.31	306.92
305.26	305.82	306.31	304.54	308.66	306.05	305.56	305.95	306.48	303.45	300.43	302.43	304.13	303.67	306.7	306.29	304.97	305.83	308.35	304.33	303.93	305.85	304.3	308.31	304.7	306.43	306.1	306.32	306.76	305.15	304.95	306.18	307.75	306.62	302.35	306.48	305.8	306.65	304.13	305.97	307.12	305.31	307.69	305.36	305.31	304.68	304.47	302.91	306.45	305.78
307.1	302	301.2	301.56	306.64	304.34	306.18	302.7	306.32	303.38	300.65	301.75	306.76	303.3	304.68	303.13	303.75	302.61	303.73	302.86	303.11	302.44	308.84	305.72	304.94	301.74	303.02	303.53	304.68	306.6	304.5	300.17	302.2	302.1	301.31	305	305.11	304.84	306.33	303.7	305.38	302.43	302.68	302.46	304.58	304.06	302.36	306.7	303.51	301.6
308.11	306.49	305.87	306.02	305.18	305.82	306.48	304.74	306.57	305.87	305.86	306.32	305.53	310.02	308.54	307.8	307.77	304.56	302.56	306.83	307.83	305.68	300.11	308.37	304.62	304	306.24	309.32	308.13	303.55	304.74	303.24	304.36	303.19	306.08	302.22	305.29	303.13	305.79	301.8	305.85	306.2	308.12	307.49	307.1	305.9	303.36	306.4	306.88	303.3
303.91	302.86	303.59	303.36	305.46	302.11	307.98	305.17	308.73	303.76	304.42	302.42	307.28	303.95	305.97	305.53	306.47	303.14	306.14	302.08	304.02	308.04	301.16	300.44	302.68	302.64	305.65	303.86	305.13	303.6	309.17	304.16	305.12	304.28	304.95	302.45	308.24	306.62	307.76	303.58	304.83	304.31	305.37	303.18	303.77	305.08	307.21	302.42	304.46	302.99
311.5	318.17	316.6	311.89	314.09	315.58	317.42	313.4	316.8	316.41	313.82	315.55	311.19	313.94	314.36	314.75	315.26	316.6	311.24	318.17	313.86	313.8	315.37	314.67	315.15	313.15	316.79	314.41	312.17	316.15	314.79	316.28	315.56	311.92	316.56	319.41	317.42	314.94	314.03	316.37	316.45	315.2	317.44	311.39	317.55	316.25	317.09	317.24	315.35	320.15
315.76	315.18	317.02	316.8	313.7	314.54	312.55	317.04	312.09	312.33	314.41	316.97	314.87	315.61	316.4	314.52	311.89	315.37	316.75	314.41	316.26	315.22	314.45	315.2	314.74	313.88	316.09	312.49	315.6	317.45	317.06	315.89	314.39	312.79	311.34	316.31	318.24	313.38	314.89	312.17	317.67	318.49	317.85	317.17	313.85	317.58	315.44	315.38	314.03	315.97
311.58	308.17	308.89	313.05	307.9	309.77	309.25	310.52	306.74	312.55	305.18	310.37	309.45	307.87	309.24	308.55	308.84	310.53	310.16	308.74	310.59	308.21	308.48	309.52	309.11	310.14	306.13	310.7	308.2	309.39	304.56	307.41	305.89	309.05	307.54	308.5	310.72	306.25	308.45	307.25	305.02	305.27	308.24	307.83	310.74	311.37	305.68	308.5	308.86	309.47
305.09	308.11	303.97	306.72	309.07	305.16	310.54	304.72	304.58	305.19	305.05	310.46	305.21	307.06	310.06	306.57	303.94	308.56	306.32	306.37	306.9	308.96	309.41	306.24	307.94	304.98	308.92	307.02	308.96	305.39	306.5	304.95	305.87	306.19	305.61	300.73	309.69	307.67	305.09	307.56	306.85	306.52	303.48	305.19	303.55	309.06	302	304.23	309.04	307.33
320.93	320.71	325.52	324.3	324.3	328.34	323.69	320.61	328.66	324.85	326.98	326.46	324.63	324.81	325.94	323.76	326.88	327.36	324.34	328.07	324.68	326.15	327.72	325.7	323.88	322.09	325.91	326.25	323.86	325.53	325.07	326.51	324.05	327.66	323.19	322.99	325.23	320.64	327.71	327.71	324.84	321.12	325.91	325.07	324.05	325.96	326.85	325.85	329.54	323.17
303.84	302.89	306.67	304.61	303.31	303.75	306.37	301.9	301.35	302.19	303.05	302.32	303.45	304.52	305.02	304.7	301.39	304.52	301.58	304.34	302.54	302.47	303	302.07	307.06	302.12	301.37	306.12	303.81	303.61	306.83	304.63	302.33	303.29	304.01	301.7	303.52	303.82	303.15	304.36	302.04	300.93	302.28	305.58	305.21	304.62	301.78	304.05	304.01	308.79
301.34	298.6	298.47	297.88	301.65	298.76	299.74	302.79	298.94	297.58	301.47	300.87	296.98	301.56	303.68	299.61	301.66	302.82	297.4	303.41	297.65	302.33	298.5	299.74	300.59	302.34	300.22	301.18	298.69	297.65	298.27	300.2	299.02	299.08	298.96	302.58	300.89	301.85	298.56	298.37	299.7	303.8	301.24	300.27	301.71	298.81	298.58	304.12	299.19	299.75
309.79	301.66	302.67	305.12	302.75	304.26	302.58	305.17	307.67	306.58	302.17	307.11	301.79	303.45	302.83	307.4	303.29	304.41	303.47	307.66	303.73	304.16	304.53	307.65	304.02	302.95	303.63	305.97	306.88	307.33	305.15	303.42	303.79	306.94	307.73	306.39	305.89	307.24	307.31	307.96	302.91	304.94	303.23	307.18	306.89	305.64	308.37	303.22	305.91	304.7
295.82	294.95	295.83	296.53	295.03	294.88	295.62	294.1	293.79	292.56	295.83	294.05	295.01	292.24	296.08	295.33	294.51	294.71	294.05	295.91	295.57	297.49	294.53	293.85	298.36	298.28	295.09	297.53	295.03	295.82	295.5	292.65	295.79	294.78	294.58	299.12	296.18	298.99	294.28	294.7	296.15	297.87	291.56	296.79	294.89	294.05	294.85	297.71	293.98	295.01
305.39	305.75	303.79	310.98	309.41	305.04	304.4	305.34	304.31	301.04	308.04	307.87	306.99	306.26	303.59	307.77	307.81	310.41	303.83	305.78	308.98	311.46	305.98	310.34	305.79	306.02	307.5	309.17	302.38	303.46	303.67	303.75	305.75	306.62	307.87	308.64	306	303.2	305.29	305.67	304	306.64	308.11	306.8	308.73	309.21	305.75	304.92	305.84	308.37
302.47	302.14	303.92	303.94	303.45	305.48	303.52	302.87	303.8	301.89	304.37	303.28	299.61	305.95	303.98	300.94	305.13	305.6	302.13	303.11	305.34	301.07	301.62	303.39	302.35	302.59	301.72	304.35	302.47	300.57	306.6	302.95	303.19	300.41	303.1	305.05	301.59	307.09	306.04	305	301.49	304.58	305.83	303.86	299.4	303.04	302.19	305.35	302.9	302.88
304.05	300.23	304.05	301.61	305.94	302.41	304.7	303.16	302.09	304.5	305.15	305	301.98	304.7	300.46	305.04	303.19	302.74	306.35	304.36	302.92	300.51	306.08	303.78	301.21	302.68	300.5	307.53	303.98	302.79	300.19	303.95	302.88	301.96	301.68	304.62	303.99	299.57	302.84	303.19	304.47	304.52	304.33	301.8	303.47	303.7	303.84	302.33	304.17	302.9
308.37	308.61	309.42	309.74	310.79	307.59	307.54	309.33	309.47	311.58	309.69	308.38	308	310.62	313.36	307.09	310.28	308.82	310.46	310.01	310.96	306.56	310.29	309.88	311.09	308.37	307.99	312.71	309.57	312.44	308.95	307.58	311.35	313.97	310.2	307.2	307.91	309.15	310.09	312.53	313.37	308.05	308.87	312.2	312.79	308.76	308.82	309.32	310.73	308.71
325.52	326.7	328.78	326	327.35	328.97	327.81	327.7	325.84	326.01	329.69	327.27	325.34	326.72	325.25	326.77	327.53	330.1	323.54	328.27	330.07	326.38	325.18	328.77	326.95	325.5	326.91	328.06	326.73	324.94	326.77	326.84	326.96	330.14	325.36	327	325.56	323.91	319.44	325.07	327.73	326.28	326.95	328.97	324.82	327.52	328.38	332.55	323.13	328.04
307.03	305.92	304.51	302.42	300.14	304.49	303.38	304.33	302.65	303	303.93	302.85	307.29	306.54	307	310.62	304.72	308.96	304.02	304.22	309.81	302.6	304.72	304.99	300.7	303.18	302.35	301.1	302.1	300.55	302.67	306.15	304.27	303.83	304.76	305.33	304.21	305.26	301.84	305.6	301.48	303.38	303.43	304.03	300.29	302.35	298.32	306.26	306.32	305.14
299.68	300.78	292.25	294.85	296.52	295.9	296.25	297.13	296.31	298.38	294.61	296.39	294.81	297.15	296.22	298.91	296.47	300.83	293.66	297.19	296.39	298.14	297.07	297.48	297.77	298.78	297.52	293.78	297.64	299.98	297.15	296.96	299.58	297.93	298.73	295.65	297.53	301.93	298.01	296.04	296.31	293.15	298.08	297.72	297.37	293.71	292.7	295.92	299.19	296.4
303.08	304.65	303.33	307.62	306.92	302.88	303.38	303.53	309.47	304.59	304.02	306.36	307.43	303.32	308	306.18	304.85	306.1	308.98	308.66	308.1	307.78	301.39	305.45	310.04	306.13	306.5	303.39	306.76	302.95	304.9	304.44	302.28	304.72	302.7	301.46	306.45	304.22	304.14	307.27	302.29	306.04	306.27	304.12	306.37	305.03	308.06	305.17	306.18	303.83
303.11	305.08	304.1	304.84	305.75	304.34	305.77	303.43	305.88	298.8	304.6	305.21	308.47	303.47	304.47	305.53	301.79	302.68	302.21	305.73	304.61	306	303.02	305.09	303.68	302.1	307.91	300.67	304.48	302.37	302.9	306.81	304.93	301.03	304.82	305.89	304.88	303.67	306.85	303.01	304.17	305.11	301.96	303.72	304.78	304.68	308.64	303.58	302.99	306.3
307.39	300.99	300.89	299.87	304.14	300.04	298.66	299.11	302.86	302.06	300.56	303.79	300.62	301.84	306.28	300.19	303.47	300.81	296.94	301.28	302.85	304.02	301.43	301.21	302.48	300.43	299.69	299.78	299.43	299.23	299.83	301.61	299.34	301.4	303.19	303.29	305.36	301.12	302.42	297.33	302.5	301.24	300.83	301.75	301.81	301.13	300.49	301	299.23	300.07
314.17	311.37	317.76	314.18	315.16	312.83	313.15	311.56	309.76	314.69	311.6	313.55	311.11	313.84	318.08	313.02	314.88	313.85	316.85	314.16	312.96	314.75	316.04	313.12	318.48	314.24	311.31	311.82	315.29	312.01	311.06	314.42	314.71	313.64	315.54	311.28	314.98	314.68	313.01	310.8	313.11	315.88	309.69	312.03	315.51	313.9	315.38	311.84	315.59	314.45
320.04	319.93	317.56	318.52	319.36	316.44	322.96	317.4	320.78	315.7	319	317.83	316.56	315.76	317.01	316.24	316.96	316.81	320.22	319.02	318.04	321.34	315.53	317.62	317.52	321.76	319.4	318.9	318.28	317.9	318.28	317.14	318.99	316.41	317.28	317.9	316.9	317.85	316.12	317.17	319.56	316.27	317.7	317.23	320.96	317.45	321.98	317.94	318.92	315.33
327.95	328.73	328.41	325.68	328.27	330.77	328.52	328.91	329.24	328.85	326.81	327.98	329.65	324.63	328.31	328.85	328.4	326.17	328.14	327.44	328.82	325.75	329.08	328.88	332	329.05	326.87	327.29	328.18	325.4	326.36	330.09	329.76	330.62	326.52	327.56	332.83	328.51	328.51	327.71	328.36	325.23	329.09	325.9	328.4	328.24	328.96	324.17	328.98	326.45
321.24	316.55	316.76	319.05	320.36	318.73	318.69	321.58	316.45	319.84	316.46	318.44	319.03	316.83	320.77	318.82	318.58	318	315.44	319.49	319.29	315.19	319.32	317.19	314.06	320.68	316.54	316.6	315.42	317.96	321.83	315.15	315.5	316.71	319.6	321.04	317.89	316.46	318.51	319.9	318.85	314.03	315.74	319.02	322.72	320.54	316.23	317.38	318.27	318.31
304.1	305.92	304.21	302.96	308.78	302.41	303.69	305.11	305.29	307.76	303.43	304.34	305	309.48	303.41	306.47	305.35	307.2	303.78	307.69	306.7	304.57	306.63	306.99	305.64	307.86	306.58	303.47	305.52	306.22	301.84	303.52	306.77	305.44	305.88	306.1	304.65	306.17	303.5	303.46	304.71	304.72	303.26	305.23	302.84	307.16	304.23	304.16	308.01	303.26
315.16	314.2	311.53	315.33	311.13	317.65	314.88	310.8	313.13	313.99	313.5	317.01	312.28	313.44	315.21	313.53	314.65	312.37	309.78	314.62	312.86	314.84	309.88	313.95	311.28	313.87	311.97	313.1	312.91	311.98	312.72	315.82	312.86	312.04	308.36	309.75	311.79	313.47	312.95	312.34	315.9	314.99	309.42	314.66	311.42	317.22	311.3	317.25	311.39	311.11
303.33	308.11	307.71	301.83	307.17	304.48	304.96	304.31	304.51	303.78	301.43	304.59	301.12	306.51	304.35	303.57	304.61	301.26	305.21	304.45	307.7	302.94	306.35	304.72	302.19	304.5	305.73	306.49	304.34	303.7	303.65	303.43	303.56	303.52	303.97	306.28	300.32	302.65	304	303.56	306.13	307.21	306.51	306.02	302.74	302.45	305.91	301.95	305.53	306.07
330.97	330	329.43	328.29	327.87	325.21	327.36	327.3	330.83	329.54	328.13	327.57	329.48	330.69	329.74	328.02	328.58	326.96	328.35	328.87	328.07	327.35	329.16	324.12	329.63	326.65	325.21	325.74	322.13	327.46	329.92	326.59	326.41	327.94	328.71	327.57	329.26	330.92	329.44	330.07	325.9	327.43	330.26	330.95	325.95	329.79	326.24	327.67	324.79	329.01
315.35	313.16	314.54	315.27	315.12	314.16	317.74	315.09	314.16	313.39	315.06	313.63	313.19	313.66	311.85	312.46	313.97	317.68	314.4	311.24	316.76	314.07	312.43	313.11	314.31	315.66	313.69	309.98	314.87	313.27	314.42	311.69	311.72	312.21	309.74	315.37	311.98	314.15	314.85	310.84	313.7	312.56	314.58	316.31	309.79	312.31	316.96	313.06	311.78	312.13
323.66	321.91	326.69	325.32	324.67	326.45	326.76	327.73	324.41	324.14	323.8	325.86	324.24	326.1	326.67	325.37	326.4	323.57	328.53	325.68	323.34	323.3	325.76	323.94	326.61	327.57	326.52	324.43	325.05	332.15	328.86	326.96	323.99	325.95	323.97	324.83	330.18	327.38	324.48	324.46	326.41	326.23	324	324.01	326.44	325.41	328.64	323.26	326.48	324.34
303.94	302.14	303.39	305.33	303.39	302.31	300.82	305.78	303.59	304.56	308.32	306.92	305.37	303.08	303.61	302.86	304.64	302.34	302.01	301.92	304.89	305.53	303.96	304.76	304.06	303.05	303.54	302.29	302.2	304.38	302.24	305.22	299.8	304.45	302.65	303.43	304.21	301.35	301.28	300.38	308.14	304.59	301.08	307.02	304.3	304.95	303.82	303.97	303.43	301.37
313.49	319.54	319.47	319.23	314.72	321.02	315.59	318.22	318.01	317.19	317.15	318.17	320.26	315.63	314.33	317.5	314.29	316.1	319.52	320.01	317.87	320.79	319.02	317.62	315.37	319.24	314.8	317.44	315.29	318.83	315.85	316.97	319.57	317.64	317.03	316.1	314.16	319.65	316.52	316.94	318.88	317.53	319.32	317.62	319.47	317.46	319.15	315.23	316.17	316.99
326.53	326.56	326.22	324.53	326.96	325.37	325.81	329.45	328.36	328.42	326.55	326.73	328.23	328.88	328.82	326.64	330.58	327.13	324.64	328.95	327.01	326.44	326.9	326.96	327.44	328.88	327.47	328.98	324.54	328.15	327.53	326.45	325.13	326.47	326.2	332.45	327.27	327.46	328.04	330.29	329.23	326.93	328.27	327.47	327.21	329.09	324.91	327.82	329.6	324.75
317.92	316.65	315.49	316.88	315.95	314.85	313.25	318.98	316.24	318.12	318.89	319.03	318.3	319.13	318.4	311.36	315.69	318.14	314.42	319.61	313.75	315.04	318.45	316.49	317.5	313.71	314.12	316.8	316.34	314.7	317.47	316.9	315.46	318.05	313.68	318.85	311.83	314.87	316.8	317.12	311.94	315.57	316.91	318.39	315.59	315.37	318.69	315.99	317.3	315.79
318.32	320.48	316.41	319.19	318.97	314.75	317.24	314.58	318.45	319.38	317.05	321.13	319.21	317.18	314.81	315.46	319.29	316.14	315.9	316.97	316.72	320.26	315.3	315.99	320.98	318.29	317.04	320.04	316.7	321.4	319.23	314.99	316.88	322.3	322.35	316.53	316.56	318.33	317.97	317.62	318.45	319.16	314.97	318.44	320.09	315.16	322.99	320.06	317.34	318.07
311.7	310.66	308.12	308.58	308.44	308.2	307.43	311.63	307.25	311.22	309.03	305.31	310.44	305.94	307.44	307.69	306.05	309.72	306.73	311.83	312.03	305.2	307.96	307.78	309.12	308.04	311.71	311.03	311.52	308.15	310.98	303.51	309.6	308.26	307.62	309.42	309.12	308.75	311.15	306.2	308.8	313.64	307.85	308.84	308.22	311.65	308.26	305.31	311.59	308.45
300.02	303.63	301.12	304.38	299.26	302.14	305.18	303.99	299.01	304.84	301.11	302.8	303.83	304.79	304.05	297.83	305.48	303.89	300.72	301.6	299.47	302.49	304.37	302.43	300.89	301.07	297.47	304.49	306.25	301.31	304.53	300.57	305.6	300.75	304.15	299.91	302.12	301.75	303.2	300.24	301.43	306.33	301.26	304.31	299.52	302.3	299.13	300.1	299.72	305.48
313.95	315.21	317.65	312.7	314.67	316.05	312.97	315.02	314.47	309.71	315.04	316.53	314.09	318.34	318.3	317.08	317.76	317.48	315.45	313.06	314.4	311.85	316.89	315.63	312.96	313.2	314.05	314.09	315.1	314.89	313.53	310.95	317.58	316.04	313.43	319.1	314.66	315.2	314.6	314.28	317.78	316.01	316.16	313.58	315.06	319.06	316.1	315.22	312.86	315.96
303.02	302.12	302.48	301.55	305.81	303.02	302.91	303.31	305.03	301.14	302.55	303.25	302.92	302.05	299.99	299.17	301.71	302.63	303.65	301.94	303.11	302.46	307.63	303.85	305.19	304.65	302.23	303.97	305.85	301.82	303.77	302.47	303.99	301.83	301.91	302.11	297.17	304.29	304.48	307.39	300.11	302.57	303.62	301.23	304.95	304.13	305.9	302.68	305.39	301.9
328.82	329.83	326.52	329.53	326.18	328.21	329.9	328.23	330.64	325.3	327.92	326.88	327	325.06	327.89	326.42	326.1	326.44	324.74	326.14	326.68	326.9	330.14	325.44	329.86	328.87	327.81	326.34	323.63	327.59	327.46	330.87	325.36	328.04	328.21	330.34	326.71	329.45	328.92	325.75	328.96	325.98	325.54	331.41	330.19	323.63	326.59	326.49	328.9	327.07
309.71	309.51	303.45	307.91	307.11	307.98	305.71	305.77	304.65	304.49	302.58	305.51	307.97	309.6	306.92	304.47	302.64	309.33	308.53	302.71	307.15	302.13	305.76	305.7	305.7	303.94	306.51	306.51	308.85	307.53	304.83	305.5	307.08	308.75	306.47	304.85	308.62	308.02	308.83	305.5	306.05	306.96	305.34	310.84	308.15	306.21	306.44	305.16	307.2	303.88
312.25	313.79	315.45	314.6	312.49	314.99	318.4	313.77	316.69	315.24	314.23	309.89	314.27	314.56	311.12	315.07	313.22	314.48	314.43	313.26	312.5	316.49	312.39	313.3	313.17	314.36	314.53	314.01	313.7	315	316.09	318.58	314.93	314.86	315.9	313.31	315.39	310.74	308.73	310.93	313.85	313.82	315.47	315.12	313.91	311.43	310.98	315.73	314.2	316.39
308.3	308.3	305	307.88	306.37	305.42	306.45	307.38	303.96	304.84	306.22	304.56	307.2	303.14	306.84	307.17	307.14	308.13	305.57	305.49	308.5	304.01	305.4	305.67	304.51	307.37	306.08	309.31	303.45	306.19	306.51	306.17	304.64	304.93	303.47	309.33	310.06	306.29	307.01	308.55	304.29	308.57	308.05	308.84	308.36	307.58	307.91	308.22	305.95	311.41
311.4	311.54	312.7	312.5	310.92	312.22	317.1	315.11	312.66	315.22	316.65	311.97	311.63	312.07	314.89	313.63	315.74	313.23	316.2	309.86	313.96	315.71	313.03	312.27	312.36	314.94	313.84	310.5	312.62	315.68	311.83	314.65	316.57	312.99	315.16	315.16	309.55	315.95	313.65	312.19	313.63	314.58	314.95	313.36	313.1	313.52	316.11	310.36	313.98	314
299.95	296.8	296.83	297.79	296.83	297.94	297.84	295.62	299.29	296.17	296.47	300.29	298.2	297.73	297.12	297.26	295.74	295.74	297.07	296.21	294.73	295.83	300.79	298.42	295.37	296.15	296.87	297.2	297.64	298.1	296.36	297.72	297.4	292.46	296.1	295.55	296.09	295.36	296.89	294.55	296.3	297.85	298.31	296.42	295.07	296.22	296.73	295.15	295.78	294.81
299.22	302.43	298.74	305.14	300.6	300.11	301.24	302.03	300.77	301.3	297.72	299.75	298.07	299.7	298.33	299.6	298.82	299.63	296.94	303.55	297.59	300.44	297.95	296.7	297.35	296.8	297.5	299.68	298.48	300.29	298.85	299.02	299.57	296.22	300.72	298.35	296.87	301.53	300.11	296.37	301.79	298.74	302.29	302.31	298.16	300.06	301.22	300.13	303.14	300.68
300.68	301.71	307.56	301	304.05	305.52	304.02	304.33	307.67	304.71	306.43	303.1	301.72	303.45	301.49	305.51	304.18	304.61	302.94	306.29	301.72	306.41	303.29	311.48	302.68	304.91	304.81	305.9	306.5	299.88	303.88	303.53	304.82	306.76	307.75	306.95	303.92	302.36	304.6	305.37	305.51	302.4	303.76	300.22	303.35	306.08	300.9	301	302.41	302.12
313.1	317.43	312.7	313.23	318.87	316.6	318.09	314.88	316.54	315.33	314.39	313.86	313.52	315.9	316.39	317.91	311.35	314.64	315.02	311.19	317.81	315.01	318.44	316.51	314.06	316.96	316.87	315.55	317.04	316.01	314.22	317.27	315.12	315.27	314.74	313.66	315.81	316.27	315.37	317.53	316.92	316.22	317.35	317.15	313.37	314.49	316.53	315.22	315.6	317.47
313.14	316.84	312.1	313.52	314.86	314.02	311.19	314.56	313.01	313.23	311.41	313.47	312.45	311.72	310.2	309.83	312.76	310.64	316.44	312.47	313.8	310.23	317.01	319.59	315.02	314.12	312.79	312.92	312.56	313.13	312.64	313.19	313.05	311.95	316.38	313.16	316.97	313.6	313.55	311.03	313.17	316.52	317.44	312.08	312.49	315.01	317.26	313.85	310.81	312.05
315.97	311.36	316.08	314.21	314.43	317.79	312.9	310.97	313.96	313.33	314.56	315.16	315.1	312.49	313.52	313.13	310.57	314.38	313.87	314.22	314.58	312.77	315.19	310.81	316.46	313.04	315.93	315.99	311.07	313.96	313.51	316.42	315.31	311.47	309.39	314.12	314.54	315.54	315.36	313.68	310.92	316.05	318.97	310.34	312.19	309.27	313.74	314.16	314.3	313.63
314.44	309.25	311.73	308.9	311.57	310.84	314.37	310.52	309.56	311.61	310.59	311.2	306.97	306.39	310.53	315.66	311.4	312.34	306.71	312.48	313.94	312.44	312.39	309.85	309.09	309.72	311.54	310.21	312.5	316.14	312.91	310.19	311.49	311.89	312.93	313.27	312.9	314.44	312.62	312.46	311.72	310.14	310.19	311.72	311.8	315.27	312.18	312.85	315.42	309.62
302.91	303.46	303.59	299.19	303.37	300.59	303.02	305.49	302.99	304.62	302.37	302.79	301.67	305.03	304.17	303.89	305.48	302.51	302.07	303.79	302.55	304.61	302.21	303.33	303.72	300.45	302.71	302.86	303.94	305.73	301.4	304.19	301.77	306.18	302.9	304.2	304.8	302.71	303.86	305.37	304.01	301.82	300.44	303.2	300.99	299.08	301.32	299	304.13	302.84
301.29	303.55	305.86	301.32	308.25	307.28	305.73	300.98	303.99	303.07	303.12	303.38	301.62	303.6	306.6	304.17	302.2	302.91	304.6	303.41	304.58	307.87	302.07	302.84	299.88	304.07	304.28	305.26	302.9	304.48	308.46	305.62	304.71	305.16	305.17	300.28	300.48	305.55	305.07	305.09	303.03	302.83	302.49	303.75	302.11	303.28	305.86	303.63	303.99	303.72
301.34	303.32	301.28	298.34	301.43	299.43	300.17	303.04	304.13	301.94	302.36	300.07	300.41	300.23	301.18	302.12	301.93	299.91	303.7	302.97	301.05	302.07	300.54	300.93	301.68	303.13	299.77	300.1	300.11	302.17	299.43	301.78	305.38	300.25	301.43	299.51	302.75	301.37	300.39	302.73	303.73	303.33	298.31	297.52	301.59	300.17	297.92	302.48	300.25	303.58
301.14	304.83	304.64	302.12	302.01	299.86	298.11	299.07	302.74	298.97	304.63	304.6	300.34	300.94	302.35	302.93	302.44	303.7	303.58	301.71	301.29	304.5	302.9	303.43	304.95	303.3	301.11	303.02	302.3	303.81	302.41	302.8	306.78	302.78	302.74	299.04	301.12	302.67	302.91	299.62	303.18	303.98	303.4	301.55	302.82	302.6	305.23	305.95	302.32	300.82
296.05	293.87	293.45	298.02	293.72	291.56	295.73	295.89	293.96	294.78	294.59	294.73	291.37	291.51	293.45	292.69	295.51	291.88	294.02	295.71	297.85	296.6	293.95	295.92	295.19	294.56	294.27	293.66	295.84	292	297.89	296.15	296.24	298.86	294.47	293.37	295.25	294.26	297.66	294.56	298.89	291.7	291.91	293.92	290.94	293.51	295.46	298.67	293.9	293.42
300.54	301.85	297.82	299.93	298.21	301.67	301.87	300	301.65	300.85	297.96	298.59	300.72	301.85	299.3	298.86	299.95	302.11	299.99	298.79	303.86	300.72	296.64	300.57	298.96	303.09	302.33	301.16	300.59	296.86	299.25	296.69	299.47	300.51	297.56	304	300.32	298.08	301.21	297.7	300.13	299.65	303.18	299.72	301.56	299.68	298.76	300.74	300.59	298.28
302.52	299.65	302.07	300.33	299.61	302.06	298.46	302.66	302.77	298.34	301.14	301.45	303.25	298.23	302.17	301.46	299.8	298.66	299.21	300.53	300.18	302.09	299.27	297.58	300.73	298.54	302.84	297.86	299.6	302.2	299.9	299.24	301.06	302.03	305.12	301.06	300.72	300.06	298.02	300.98	300.53	300.69	301	301.68	297.69	299.65	303.47	301.16	300.7	297.96
316.98	319.37	321.69	318.72	318.49	319.25	323.82	317.9	320.8	318.03	319.16	321.1	318.87	314.54	322.98	318.59	318.68	320.66	321.27	317.6	319.12	321.38	316.57	321.2	317.89	317.33	322.78	321.05	319.32	320.44	322.02	321.07	319.31	318.43	318.28	317.37	317.85	320.95	319.85	321.9	319.8	325.48	320.3	320	317.21	319.37	319.67	320.19	319.37	315.51
311.22	309.65	315.64	311.78	310.95	308.56	307.28	310.89	310.02	305.09	309.34	313.4	312.37	310.62	310.93	311.49	311.19	311.71	310.08	311.49	310.97	311.4	308.73	312.2	311.16	310.88	310.41	311.18	309.47	309.43	313.95	311.93	312.07	311.9	312.77	312.19	314.54	310.66	309.89	311.62	307.84	311.11	309.38	307.82	310.9	316.34	312.47	310.79	308.74	311.16
304.54	304.46	307.49	302.2	303.26	302.84	306.69	305.38	303.91	302.87	303.85	304.24	304.38	301.95	303.54	303.2	304.62	304.75	306.63	302.58	305.02	304.66	308.28	302.77	307.2	304.3	302.65	301.1	305.53	303.54	308.5	303.74	305.8	304.24	301.35	303.57	301.36	303.78	304.74	305.43	304.51	305.07	305.35	304.99	306.97	304.38	302.8	303.25	302.1	307.23
312.2	312.3	311.5	311.01	314.76	312.36	312.47	309.86	313.07	312.19	313.92	311.76	312.48	311.67	316.25	314.25	310.71	314.09	314.92	311.13	312.54	311.74	314.45	315.31	315.56	313.24	313.84	311.57	314.56	313.49	314.2	314.47	313.98	314.64	310.64	316.34	314.34	316.26	315.6	313.97	313.59	312.36	314.09	313.35	307.09	312.24	316.1	311.91	310.22	314.23
296.65	296.53	297.01	294.69	294.52	296.04	296.14	298.02	297.62	299.28	294.97	295.68	294.54	299.79	297.6	296.44	293.76	295.2	294.95	295.85	295.29	295.09	296.87	298.92	298.78	297.12	297.95	296.91	294.71	293.13	298.11	296.29	300.53	296.07	297.47	297.34	298.6	294.32	297.12	296.28	300.17	297.93	297.88	293.1	298.09	298.05	295.75	299.01	296.35	297.83
315.14	314.5	315.52	314.6	315.82	318.16	316.66	314.63	315.58	312.84	315.14	314.93	317.86	314.29	314.66	314.82	315.57	318.41	315.17	314.79	322.59	317.92	318.9	315.15	317.94	316.53	316.48	314.51	317.81	320.59	320.17	316.89	315.25	314.56	319.15	316.47	318.31	321.68	316	317.98	311.97	313.97	318.02	313.01	321.9	318.05	316.92	315.92	314.81	315.89
324.57	326.7	325.21	329.73	323.72	325.07	325.73	328.02	326.45	323.94	325.65	326.36	326.11	324.69	324.82	328.49	327.12	327.11	324.86	321.03	327.61	329.23	320.43	322.96	326.99	325.7	324.33	321.91	325.66	328.66	328.1	324.59	328.06	327.68	322.83	322.86	329.29	324.45	323.49	325.58	323.78	326.18	322.47	326.1	326.26	324.07	324.08	321.86	323.2	326.04
309.2	309.02	307.3	306.11	302.33	305.68	309.59	305.15	309.81	307.73	307.69	305.09	308.52	304.85	307.47	309.31	302.39	304.53	309.54	304.56	307.72	310.18	308.52	308.51	309.71	306.15	307.99	305.59	307.21	308.06	308.83	304.86	310.94	304.23	306.13	307.42	311.17	304.4	308.16	306.25	308.87	303.49	307.79	305.71	306.77	306.91	306.5	307.86	310.57	305.24
303.96	299.51	303.36	299.38	302.11	302.03	302.31	304.92	306.97	303.61	303.26	303.92	300.34	304.27	299.73	303.61	302.32	304.14	306.31	302.72	305.29	304.16	308.18	301.94	300.46	301.85	301.84	301.97	301.3	308.54	306.46	301.76	303.63	304.58	304.66	303.42	302.09	303.29	302.09	304.83	301.66	302.53	305.03	301.67	307.56	305.81	301.08	302.12	303.3	305.32
321.62	322.9	320.82	320.41	317.82	321.38	320.6	317.39	323.66	320.3	320.1	323.89	315.75	319.64	319.59	319.66	317.56	318.88	316.04	318.03	318.19	319.87	320.27	320.57	322.85	319.6	318.71	318.92	319.07	320.89	318.52	320.63	322.54	321.11	321.3	319.85	322.99	321.91	320.31	318.95	316.71	316.95	317.84	318.81	317.65	317.65	319.71	323.26	318.49	319.39
315.74	316.25	321.64	317.59	316.98	316.53	318.03	321.62	321.67	318.2	316.71	316.23	321.97	320.63	318.13	319.39	318.93	317.59	321.5	319.49	317.84	317.62	317.85	317.76	318.04	319.67	314.4	317.8	315.91	317.46	318.57	316.37	313.95	317.14	317.65	316.57	316.44	317.71	317.37	317.3	317.2	320.35	322.62	317.92	315.69	320	319.08	318.95	316.56	317.43
299.46	299.41	296.23	300.81	300.32	299.17	299.57	297.87	301.66	299.48	298.57	300.41	299.73	300.96	301.78	301.31	301.95	303.58	301.69	298.32	300.61	299.42	298.09	300.73	298.51	301.63	295.91	299.49	297.84	299.28	299.8	301.87	301.77	300.09	298.19	298.94	301.92	301.82	301.02	299.27	299.63	296.84	300.37	297.63	300.1	298.93	301.09	302.5	299.38	299.47
315.6	316.56	314.8	314.93	317.14	311.01	317.26	317.16	320.1	315.8	314.4	316.41	315.53	315.54	314.33	315.38	315.17	316.37	316.04	316.45	315.42	315.38	315.86	315.57	316.01	315.16	316.86	315.45	317.51	316.94	318.41	317.14	316.46	319.36	315.35	314.69	316.6	319.1	317.22	314.39	313.4	314	318.85	319.4	314.56	316.45	315.5	314.26	317.81	313.61
323.34	325.06	329.76	326.85	324.06	321.73	323.05	325.24	326.84	324.29	325.37	324.87	325.91	325.47	325.37	325.57	324.38	327.36	325.61	328.86	323.01	327.99	325.38	322.98	323.74	322.26	327.91	324.39	324.92	322.8	325.75	323.86	326.97	324.72	324.65	323.33	328.81	328.42	324.59	326.86	324.76	326.24	325.86	321.41	326.41	325.72	327.25	326.36	325.14	325.67
315.15	315.52	315.87	315.71	315.32	315.9	317.72	314.39	311.97	319.81	316.8	312.72	315.96	311.77	316.68	312.99	313.94	315.58	314.17	315.69	316.51	319.38	315.06	313.87	315.66	314.7	315.48	314.27	312.08	314.66	312.61	313.11	313.96	317.58	312.39	312.69	318.11	314.53	316.19	312.16	313.22	313.21	314.49	320.14	315.96	315.84	316.1	315.49	317.91	314.27
314.05	314.82	315.93	315.33	314.68	314.33	314.1	312.84	311.08	315.42	314.78	313.05	314.54	314.08	311.25	316.36	314.54	312.84	314.66	312.76	317.44	315.75	311.61	315.14	316.12	315.59	309.56	310.81	313.78	309.79	313.2	314.72	313.72	313.29	313.27	316.7	311.61	315.4	313.29	317.46	313.56	313.62	314.74	310.78	313.11	315.77	315.01	315.78	313.27	317.09
317.05	313.26	314.5	311.3	312.56	314.26	312.51	314.4	311.24	312.67	315.01	311.94	311.56	312.72	316.02	314.12	315.49	314.49	314.4	313.26	312.24	315.26	315.18	314.22	313.27	316.91	313.13	311.67	313.9	315.29	311.14	312.95	314.36	314.89	313.5	313.41	312.52	315.04	314.44	309.84	317.1	313.59	311.47	317.03	311.41	315.31	313.75	318.5	314.66	316.39
312.44	312.17	310.35	315.23	311.63	312.05	313.07	310.15	311.24	313.6	310.55	314.08	313.2	313.17	312.97	314.21	314.94	310.43	313.98	314.23	309.96	315.08	309.45	311.48	315.03	318.05	311.25	309.62	316.97	312.36	311.02	310.49	311.76	313.84	312.69	312	315.36	314.41	313.89	310.98	312.7	312.96	311.61	314.33	313.92	313.84	311.57	314	313.59	317.24
306.06	306.39	300.99	304.6	303.48	311.47	306.44	308.37	304.2	305	306.28	304.67	305.15	302.61	305.46	303.62	303.76	304.7	304.49	305.63	306.42	302.73	307.07	309.27	303.3	309.58	309.02	305.5	302.97	304.81	306.99	305.87	305.73	304.83	300.29	305.63	303.92	304.44	306.22	303.66	302.78	305.79	304.25	307.35	308.84	303.93	302.58	303.18	305.38	303.96
304.57	307.37	308.4	308.4	305.67	304.33	302.65	306.32	306.65	308.02	307.85	304.35	305.65	304.58	305.23	303.84	307.89	307.52	306.07	305.15	307.75	302.51	306.52	305.68	304.68	305.59	309.26	307.51	304.13	304.91	303.54	307.48	308.21	305.72	306.43	305.54	302.4	307.4	303.09	309.52	304.81	307.32	306.6	305.73	306.72	304.91	307.89	306.08	307.57	301.82
330.94	328.72	330.1	327.59	327.61	326.99	329.49	325.62	327.84	327.51	331.41	329.13	327.05	326.84	329.49	331.03	326.39	326.74	328.85	325.83	329.87	326.92	328.16	328.99	327.54	325.68	325.77	328.15	329.44	329.1	328.66	330.99	328.56	327.2	331.18	326.59	326	329.55	329.4	324.57	329.01	328.26	330.36	329.02	331.52	333.23	331.05	330.51	327.83	331.98
308.36	307.39	301.92	304	306.36	301.18	304.01	302.6	305.45	305.43	303.78	303.15	304.04	304.71	302.07	304.39	303.08	303.52	303.56	300.5	302.29	305.02	300.63	304.63	301.31	303.19	303.51	306.03	305.83	303.19	308.16	301.79	299.39	302.95	306.3	302.29	303.63	303.23	304.18	302.5	305.2	305.16	301.51	302.67	302.58	302.04	305.91	302.98	302.33	305.13
315.31	308.56	310.27	315.66	313.95	312.41	316.47	311	313.14	312.04	313.41	312.24	315.35	310.89	317.44	315.64	313.47	314.76	312.7	314.55	311.12	315.15	313.57	313.11	312.92	312.6	313.74	312.99	315.82	310.75	312.98	312.53	312.33	314.27	314.18	315.36	312.65	315.36	314.01	309.81	313.29	310.4	316.13	311.66	316.75	312.64	311.71	311.61	309.23	315.68
308.72	307.65	309.62	310.06	310.17	307.8	305.14	308.92	304.57	310.65	306.29	304.09	304.98	307.16	306.02	307.94	307.31	309.21	308.03	309.58	306.43	310.52	308.28	308.27	308.65	308.38	310.46	309.65	309.34	308.05	308.7	306.84	305.75	303.56	304.99	307.88	307.94	307.62	307.12	307.38	308.6	306.57	307.52	306.37	307.11	305.72	307.78	307.24	308.31	307.04
314.02	313.86	311.15	313.22	308.56	312.43	313.07	312.61	315.83	315.51	312.63	315.09	310.85	314.22	309.72	310.38	316.8	310.87	309.99	312.56	309.84	306.48	317.59	307.68	313.33	313.38	313.12	311.48	311.1	313.79	312.68	314.78	314.81	311.43	312.88	315.1	311.75	312.92	313.9	312.8	314.7	314	316.68	315.77	312.25	312.78	309.51	311.65	315.55	313.1
306.47	305.91	307.52	302.98	307.01	299.41	304.95	305.27	300.99	300.17	306.31	305.81	303.38	302.82	302.28	303.89	306.52	303.59	303.74	303.04	298.97	305.6	302.62	304.9	302.68	307.92	298.62	305.32	305.76	299.63	303.26	303.03	304.58	302.63	304.05	302.94	306.01	304.53	302.54	304.89	302.47	303.5	302.58	302.36	301.98	306.72	304.16	303.6	307.37	299.23
304.69	303.33	301.51	304.95	307.04	305.34	303.83	305.05	301.68	304.49	303.45	304.65	307.35	305.04	303.17	304.69	301.29	303.31	305.18	300.58	303.74	302.12	305.23	306.05	301.81	302.52	303.84	302.21	305.03	306.24	307.26	300.62	303.59	303.85	305.73	306.04	307.01	302.09	304.32	305.09	307.38	301.96	303.35	306.95	303.68	306.18	304.4	304.34	304.11	304.01
309	310.67	310.35	307.88	308.38	308.02	307.43	308.57	306.36	311.02	309.1	310.87	307.98	310.02	312.32	309.19	305.46	309.17	312.64	308.43	308.35	306.81	309.37	308.92	307.94	310.81	306.15	308.99	309.54	308.57	311.48	307.43	308.24	310.39	310.07	310.25	311.2	308.99	310.02	309.11	308.69	310.19	308.8	303.39	310.74	312.76	308.32	308.7	309.02	309.11
310.31	311.72	313.7	314.45	312.93	310.59	314.06	312.18	310.26	313	316.03	310.82	312.77	312.58	312.87	314.45	313.04	309.03	317.2	316.05	314.46	312.67	312.69	309.02	315.07	310.14	312.17	309.6	314.29	313.72	313.78	312.95	311.75	310.68	309.93	313.02	312.88	313.93	311.24	311.68	311.43	315.38	316.38	309.84	311.88	314.7	315.22	314.51	312.6	313.53
303.57	306.3	305.09	303.43	303.18	306.17	304.77	305.64	305.44	305.25	302.56	305.86	305.28	304.36	302.87	305.87	305.12	305.07	303.92	306.09	308.71	303.33	302.79	303.5	307.15	306.1	303.06	305.11	304.92	303.84	306.67	308.82	306.78	308.8	303.42	303.3	309.09	304.77	307.87	305.36	308.16	302.03	306.13	304.61	302.8	307.97	308.57	306.64	305.05	306.17
297.93	296.88	297.09	296.22	297.81	298.42	294.23	295.21	298.25	295.63	296.43	293.46	295.87	296.75	296.85	293.48	296.24	295.92	295.93	297.84	297.08	293.79	295.17	297.15	296.99	294.78	298.18	295.93	296.44	297.75	297.69	293.86	294.04	294.12	295.97	294.72	295.96	292.1	294.7	292.54	292.24	297.19	294.82	295.84	293.1	293.18	291.1	294.37	294.53	294.16
317.6	317.87	318.82	316.63	315.54	317.3	317.83	319.01	317.59	314.91	319.2	318.08	313.87	319.36	318.96	320.51	314.39	317.86	318.7	318.15	317.35	320.44	316.4	317.28	316.63	316.48	314.03	320.75	315.68	314.38	317.45	317.83	314.24	316.16	318.22	320.08	318.6	316.58	317.58	317.96	317.68	314.04	318.44	316.56	320.86	316.72	319.22	317.26	313.02	317.31
302.19	302.58	302.81	303.9	304.56	302.42	302.61	304.48	303.43	300.57	305.37	303.55	305.53	302.65	305.38	303.61	300.77	304.02	307	303.18	303.4	306.25	306.26	301.54	305.59	298.84	304.99	306.58	303.91	306.19	304.39	306.66	301.78	301.02	298.01	304.07	307.62	302.4	302.77	299.99	304.31	305.95	302.28	301.39	307.93	300.13	301.55	305.61	302.73	304.1
323.03	327.39	325.23	325.24	325.12	326.4	324.69	320.78	323.64	328.43	323.99	324.36	324.58	323.79	327.74	323.82	324.4	326.43	327.5	323.65	321.92	327.3	326.72	323.97	323.32	324.84	325.12	325.34	326.54	322.45	324.2	324.93	323.88	324.34	326.21	327.65	324.21	320.84	322.37	326.15	323.72	324.53	323.3	322.88	324.81	325.77	325.01	324.88	320	324.99
316.41	309.55	317.31	317.47	320.06	314.85	319.17	316.82	312.81	311.2	316.23	317.39	313.53	314.5	314.33	313.31	317.61	314.49	314.83	311.93	313.73	316.37	311.58	316.5	313.38	315.45	314.83	316.34	317.09	319.56	315.67	313.58	316.09	313.08	317.34	316	313.61	315.83	313.97	313.83	314.27	315.5	313.8	311.39	316.7	318.58	317.56	316.34	314.12	312.02
300.25	294.06	295.11	297.13	294.77	295.69	294.94	294.94	294.58	295.32	292.5	291.3	292.04	292.28	295.87	297.17	294.39	294.86	295.44	296.71	295.22	292.64	292.68	295.72	295.59	288.97	296.44	294.79	295.39	293.1	294.65	293.94	296.93	295	287.95	296.43	294.16	295.99	295.35	291.88	291.72	293.98	292.14	295.71	294.86	293.07	292.56	299.15	289.39	292.1
308.42	303.89	304.89	300.69	304.45	306.11	304.68	304.5	304.28	305.42	306.76	302.41	301.03	309.97	306.48	306.58	307.12	303.23	308.45	306.27	306.24	305.91	303.34	301.4	301.97	304.07	304.23	303.77	304.4	305.26	301.76	302.98	303.64	304.26	302.41	304.14	306.3	306.89	305.04	304.47	305.8	304.66	303.9	305.46	302.89	302.09	306.26	304.45	305.84	305.33
313.33	309.3	311.54	314.87	308.06	309.25	309.24	312.6	312.54	308.07	312.84	308.93	310.79	311.96	313.1	311.66	311.11	312.11	311.71	308.17	308.41	311.43	311.45	307.45	311.02	309.87	312.42	310.98	317.64	310.64	311.78	307.27	311.32	313.07	311.61	310.83	310	309.88	309.17	312.78	311.49	308.3	309.41	309.15	313.09	310.74	310.68	309.62	313.48	310.73
323.85	320.94	325.03	323.57	328.67	324.45	326.82	328.31	328.12	326.14	326.06	327.01	328.76	325.47	329.49	326.86	330.82	330.91	326.33	326.93	326	328.35	329.47	325.96	328.69	322.18	331.23	330.52	327.96	322.97	324.94	326.16	325.6	324.51	325.16	326.06	327.31	327.56	325.32	325.49	331.36	326.87	327.71	326.62	325.38	327.14	327.05	327.44	330.07	328.39
316.72	312.58	316.04	316.08	312.17	315.39	313.13	313.56	314.72	312.92	315.43	314.86	312.77	312.54	316.99	311.81	313.19	315.23	315.87	310.93	316.28	314.39	315.43	313.2	314.68	315	314.81	312.36	314.33	315.01	315.6	314.64	316.49	313.03	312.14	316.92	315.71	312.11	316.23	314.46	314.32	316.04	312.62	316.03	314.56	317.85	313.88	314.24	319.84	314.41
303.57	304.71	304.12	306.61	298.61	304.08	305.56	304.55	307.61	301.84	306.63	303.18	306.61	304.82	305.39	306.78	306.63	304.78	306.2	308.74	303.87	301.86	304.07	302.96	306.4	302.2	301.64	307.47	301.52	307.36	304.44	304.31	309.17	304.08	305.16	306.77	304.32	304.56	304.86	305.44	308.38	304.44	304.79	304.85	303.86	302.42	302.21	306.94	302.96	305.18
315.35	312.21	316.16	311.11	311.61	311.01	315.89	313.25	313.33	312.28	313.4	313.71	313.73	315.5	312.97	311.6	312.22	314.68	310.92	310.7	311.43	314.88	314.7	314.93	312.99	315.75	310.76	314.49	317.45	309.87	312.77	313.43	315.62	316.5	312.62	312.71	315.9	312.17	312.38	312.99	312.64	315.06	315.31	313.85	314.37	313.86	313.2	310.82	312.66	312.29
325.67	320.01	322.94	327.63	327.26	323.46	327.76	321.38	324.01	323.99	325.21	320.68	324.78	325.06	325.76	327.78	323.27	324.29	322.58	326.06	322.55	323.82	325.67	323.93	326.47	324.74	327.46	328.25	324.84	323.9	325.74	325.55	325.83	321.56	326.39	324.46	327.75	324.55	326.96	325.91	324.5	324.76	326.36	327.52	326.24	327.83	321.76	324.75	322.1	322.24
303.41	304.48	306.48	305.71	307.47	307.96	307.17	302.94	301.65	305.83	305.08	304.36	302.86	305.18	299.58	308.38	307.94	300.51	308.05	301.5	301.46	303.8	306.01	306.85	304.86	307.5	305.49	307.07	309.13	301.16	308.7	303.29	303.63	304.54	301.45	304.18	305.35	304.21	306.34	303.63	305.42	303.53	306.27	306.31	301.59	304.77	301.68	306.14	304.99	303.35
305.28	299.05	302.47	301.35	300.85	298.94	301.01	301.15	302.54	298.54	300.7	302.35	301.24	300.05	297.85	301.54	300.58	303.42	300.46	298.98	300.73	301.74	301.21	300.1	302.09	301.89	301.53	301.3	300.85	301.14	302.24	303.01	302.71	299.31	299.01	298.33	303.02	301.02	304.77	298.77	300.31	302.25	302.14	300.14	300.51	301.51	300.07	298.81	301.04	299.59
301.46	300.75	303.15	301.6	299.39	300.58	303.78	300.67	306.11	301.49	299.18	302.48	302.51	303.1	305.11	301.56	299.14	300.9	304.2	302.41	300.75	306.16	301.27	299.83	298.66	305.29	295.54	304.46	300.58	302.44	304.87	304.54	301.81	300.14	303.27	302.85	303.11	304.52	304.3	303.42	301.05	301.68	301.28	296.62	303.92	303.75	299.75	302.08	297.93	305.11
317.87	316.58	320.14	322.39	317.11	315.68	313.92	314.54	318.82	319.62	319.23	317.73	313.35	313.36	320.15	320.65	311.55	316.92	317.62	318.5	317.13	315.7	314.73	316.61	316.72	314	319.52	312.75	319.31	316.14	317.54	316.22	315.28	314.55	316.49	316.88	317.16	315.4	320.9	309.86	316.91	319.63	316.92	316.18	319.59	317.63	314.35	313.45	319.3	312.18
297.28	298.32	299.2	300.07	301.61	302.12	298.24	300.67	297.99	299.43	302.86	297.68	296.2	299.77	298.37	302.99	303.32	302	300.82	298.81	297.47	298.29	298.55	296.54	299.31	300.41	297.21	302.5	300.79	300.9	305.65	299.03	296.03	299.17	303.19	296.29	301.68	297.21	300.19	302.63	300.6	301.2	303.58	301.19	296.25	300.74	300.89	302.22	300.82	302.64
326.21	328.22	325.48	326.21	325.68	329.09	325.37	324.82	329.03	324.67	328.34	326.73	326.44	329.62	330.15	326.88	328.43	326.78	328.08	325.95	329.3	326.75	323.5	326.37	330.03	326.48	325.85	322.73	329.06	327.16	325.51	328.55	327.21	324.94	325.96	328.94	329.07	327.6	327.41	324.37	328.58	322.47	325.76	325	325.39	327.22	326.55	329.63	328.11	327.6
305.09	301.12	300.8	303.44	302.5	302.65	301.25	298.83	302.46	301.38	300.45	298.55	299.24	305.11	300.76	299.64	301.59	301.64	302.87	296.78	301.99	302.86	301.86	301.97	300.84	301.61	303.09	303.06	297.79	303.57	300.7	303.45	300.09	301.94	301.3	301.99	301.91	304.57	299.44	301.35	300.92	304.46	299.25	301.58	299.07	301.51	301.48	297.89	302.86	301.42
312.03	312.54	312.04	315.69	315.85	315.86	315.35	311.7	314.5	310.1	314.5	310.05	314.74	313.31	316	316.66	314.42	312.86	314.18	311.37	316.9	315.08	312.6	309.97	315.61	311.08	315.19	311.67	313.05	313.99	313.2	315.23	312.41	312.92	311.53	314.93	313.68	313.88	310.41	313.81	312.52	312.35	310.45	310.41	315.42	314.89	310.22	311.71	312.95	313.96
317.49	315.34	315.33	315.27	315.89	314.86	317.22	312.42	318.67	316.31	313.56	315.65	314.51	319.52	318.11	314.12	319.02	312.48	312.23	315.82	316.63	313.95	315.02	317	317.09	318.58	314.28	316.03	318.93	316.18	312.7	315.67	315.77	318.65	315.68	314.93	314.33	314.98	315.65	318.37	313.58	314.33	313.82	314.88	316.43	314.26	318.11	316.32	318.09	316.77
328.73	326.73	328.18	327.29	327.71	329.29	327.39	329.57	328.36	328.28	327.23	328.99	328.92	329.25	327	327.09	330.56	330.59	327.16	328.26	324.08	326.13	327.41	324.75	327.46	328.56	327.23	325.85	327.4	331.32	329.18	327.73	330.93	329.97	329.49	328.62	327.68	328.42	327.34	330.24	327.72	327.99	326.81	329.12	326.39	331.74	327.12	327.85	325.88	328.98
303.62	303.38	298.87	304.48	302.79	302.75	305.89	305.74	303.56	304.09	302.35	305.19	301.41	305.09	302.55	298.04	306.09	304.64	304.58	304.32	303.13	307.86	304.53	305.05	307.81	304.75	302.76	302.87	301.95	300.83	304.44	304.61	304.41	300.82	302.66	301.41	302.46	304.49	306.81	300.85	302.36	300.41	306.11	304.97	298.98	306.26	305.06	302.56	303.21	302.94
307.56	309.03	302.6	304.61	304.54	305.56	304.98	304.53	306.79	305.79	304.91	303.65	304.11	305.42	306.6	305.28	306.86	306.34	306.47	305.84	303	310.42	306.03	306.39	303.84	303.02	305.44	306.62	306.68	305.92	305	306.46	306.06	304.71	305.48	309.01	307.46	306.42	303.99	305.13	302.94	304.63	308.45	303.82	303.52	302.82	299.86	304.67	304.78	302.87
305.65	302.72	300.54	298.89	301.8	298.04	304.33	302.42	299.71	299.31	299.06	300.84	302.8	300.35	300.64	296.87	302.4	301.27	297.82	299.07	303.27	300.98	296.86	295.68	304.31	302.37	299.57	304.56	301.01	301.33	302.73	299.87	302.12	299.91	300.08	304.14	301.14	304.32	298.98	297.76	297.25	296.78	301.8	301.22	299.31	304.01	302.55	300.12	300.77	302.89
303.11	302.16	303.9	305.97	299.05	304.03	300.05	304.83	301.48	302.46	304.46	303.77	301.81	304.35	300.29	297.91	300.85	303.26	304.69	302.85	301.02	306.67	301.32	304.4	302.65	305.22	303.11	305.55	301.95	299.86	304.88	303.45	302.16	302.38	304.98	302.1	305.69	302.12	303.23	300.39	298.13	302.52	301.74	302.37	306.21	302.43	304.08	299.97	303.83	305.23
318.06	317.3	317.28	316.9	320.27	318.1	314.59	317.86	320.14	314.81	315.67	320.77	321.32	317.57	319.99	319.28	317.65	317.97	319.18	313.27	316.96	317.41	323.23	316.46	315.74	318.4	315.24	316.92	320.5	311.5	319.42	313.89	318.69	317.35	319.04	320.84	318.53	315.98	317.55	321.02	320.21	316.41	318.79	315.01	319.13	316.15	317.36	317.68	316.46	318.13
308.28	311.67	308.65	308.46	307.62	306.84	308.68	308.58	312.14	309.71	306.05	307.01	307.7	305.99	309.34	305.83	310.54	307.91	306.61	309.81	308.67	305.26	307.53	310.88	311.07	308.79	306.99	305.47	304.25	309.06	310.54	308.34	310.35	308.83	312.51	307.04	307.95	309.34	306.05	304.51	307.26	306.96	307.52	307.54	309.22	310.2	310.54	307.87	306.83	309.76
314.89	312.35	314.25	313.69	314.83	307.41	313.38	312.56	312.8	311.51	313.68	309.96	313.29	311.92	314.89	314.52	313.73	311.74	313.44	311.59	315.69	312.79	313.43	312.05	312.95	314.17	312.05	311.86	312.87	316.73	315.64	313.02	315.35	313.25	315.34	310.96	312.58	315.84	314.15	312.76	311.34	311.91	310.41	314.2	314.98	312.8	310.87	311.15	311.62	316.94
303.86	306.16	304.7	303.19	310.02	306.36	308.61	308.92	308.66	307.9	307.39	302.73	305.48	306.97	305.95	305.8	305.43	303.13	304.62	308.41	307.23	308.93	306.69	305.72	313.45	303.19	305.67	310.65	304.06	305.31	302	305.46	308.48	306.24	311.74	303.6	303.68	303.63	304.93	305.98	308.51	306.49	305.32	308.37	305.5	306.69	304.96	305	310.95	305.33
310.08	312.21	307.7	309.44	310.14	307.84	308.19	309.56	305.25	309.85	308.87	311.02	309.32	308.31	308.99	309.42	308.37	307.51	311.65	305.93	304.15	306.68	311.64	309.52	310.91	307.09	312.28	307.73	306.35	307.94	309.18	308.35	309.26	309.28	311.14	310.87	309.17	308.78	309.45	312.13	306.64	305.59	308.13	307.36	306.73	309.6	309.47	307.76	308.52	313.39
301.3	306.36	305.78	302.09	307.24	303.58	302.43	303.43	305.16	304.99	304.62	302.02	299.85	304.37	302.8	305.65	304.57	308.56	303.63	302.64	302.43	304.76	305.16	303.92	304.28	302.22	301.87	301.29	299.88	303.88	307.84	307.55	304.34	300.44	303.41	309.33	301.94	305.27	301.97	304.67	305	304.57	307.92	303.07	302.51	304.18	308.07	303.53	307.2	305.03
304.9	299.7	303.62	303.26	305.8	300.5	301.31	302.79	302.27	303.53	303.63	297.08	300.96	304.08	301.47	305.82	305.69	305.96	305.87	300.51	301.69	303.85	302.45	305.88	303.01	302.28	301.98	302.54	303.86	300.82	298.94	297.65	297.98	303.69	304.92	302.86	300.96	299.5	301.57	302.98	303.42	302.08	301.79	304.53	305.66	305.68	303.61	302.14	297.93	306.16
294.36	293.46	296.16	291.99	293.63	294.25	295.92	291.47	295.74	291.95	295.91	293.73	294.94	294.63	293.98	293.16	293.85	293.65	297.72	298.39	292.29	292.94	293.2	293.07	288.11	294.78	292.68	294.81	297.63	293.92	291.06	294.76	294.52	291.4	294.95	294.55	296.59	296.05	295.17	290.9	292.92	297.13	294.42	293.98	292.41	293.48	296.59	292.95	294.15	295.27
298.16	298.14	302.57	301.68	297.54	298.65	299.77	300.2	299.5	303.11	300.66	299.89	297.85	299.83	300.51	303.52	300.5	300.72	302.46	299.93	299.63	300.17	303.73	299.98	300.33	299.7	298.08	298.01	298.56	299.15	301.98	298.62	300.93	299	301.23	301.65	301.04	301.59	300.12	301.65	301.44	298.67	302.74	303.04	303.2	300.07	298.44	299.98	301.05	300.75
303.03	303.19	304.8	302.99	300.03	302.45	303.18	304.26	302.49	301.52	305.16	302.12	302.43	304.36	304.77	302.96	300.03	302.87	301.92	302.42	299.67	304.5	303.11	303.21	303.42	300.03	300.88	302.9	302.93	301.8	302.82	300.52	303.33	302.95	305.06	302.89	305.04	304	301.38	304.71	302.83	301.68	304.61	301.59	300	297.14	305.47	304.48	300.39	300.97
313.86	315.75	312.4	313.68	315.86	316.87	311.93	312.53	315.96	316.08	312.97	314.13	317.35	315.32	313.77	314.55	313.97	318.66	314.86	315.48	318.23	316.65	317.24	313.99	314.03	315.84	315.08	315.95	313.37	315.24	313.37	312.52	311.88	314.04	314.62	313.3	314.18	315.82	314.31	312.68	314.96	316.07	313.04	313.77	312.13	315.47	314.06	312.33	313.28	313.31
300.94	300.8	301.42	303.56	302.07	303.24	300.03	305.11	304.64	306.86	300.69	302.93	304.18	306.64	304.93	305.15	305.17	308.16	307.56	302.94	306.36	306.08	304.21	303.04	306.08	306.91	301.29	305.94	303.5	301.15	298.93	303.42	301.75	307.21	305.54	304.26	302.92	304.9	300.61	306.53	300.02	303.86	302.05	303.62	303.25	302.24	304.55	302.96	303.35	305.24
302.79	304.31	302.61	298.08	300.98	297.59	299.39	301.35	300.53	298.69	300.69	300.27	301.35	302.29	301.64	299.41	300.2	302	299.25	300.78	299.71	303.45	300	301.53	296.29	301.82	302.18	301.74	300.01	297.43	300.42	301.26	301.23	300.74	300	299.54	301.98	302.71	300.43	295.59	300.51	301.81	302.13	301.4	300.92	302.7	300.09	298.73	301.78	300.15
310.66	311.01	309.98	309.67	308.4	307.36	309.99	308.36	307.23	309.04	311.67	307.34	309.86	308.15	310.9	309.93	308.41	311.08	309	307.04	308.83	307.88	310.52	310.12	309.52	312.43	308.92	306.66	309.94	310.63	307.74	310.35	307.04	309.2	309.23	311.59	309.78	310.22	311.04	308.69	310.94	308.48	310.36	311.31	311.19	309.57	308.53	312.75	313.24	313.46
301.29	301.52	298.49	298.85	299.73	300.03	300.24	298.94	300.74	299.84	301.23	302.7	300.29	302.39	296.56	299.31	300.22	299.34	300.01	296.39	297.51	301.77	301.68	298.1	300.73	302.2	295.69	299.89	299.85	300.08	302.64	302.49	296.89	299.08	297.39	299.42	294.41	297.07	303.7	301.05	299.28	300.38	298.35	301.29	303.34	299.93	299.77	300.37	299.6	299.44
323.55	326.75	325.32	323.94	324.96	327.76	329.56	325.78	329.6	327.89	325.09	322.95	324.42	323.8	324.98	327.36	324.04	326.04	325.89	324.82	324.66	325.93	327.06	325.82	325.58	326.14	326.36	323.87	326.03	323.67	324.99	324.05	323.1	328.6	326.48	323.19	325.11	326.24	324.14	323.37	325	321.56	327.45	324.9	325.87	326.56	323.54	329.16	327.65	326.08
305.39	302.39	304.07	303.83	307.33	307.91	306.69	306.72	305.4	302.74	305.38	305.46	306.21	307.71	303.08	307.01	306.6	303.07	303.29	305	306.04	306.93	301	305.21	302.96	304.76	307.01	303.28	304.98	303.77	303.45	303.13	302.72	305.09	305.18	304.15	304.14	306.55	304.08	304.62	307.78	307.72	307.02	304.13	306.03	300.94	301.47	302.48	307.03	306.31
316.72	320	317.82	318.47	315.17	317.74	319.76	319.3	320.89	317.88	320.43	323.27	317.55	318.04	316.64	317.84	316.52	319.97	320.79	320.4	323.21	317.96	321.27	319.6	318.26	315.73	318.32	323.85	319.78	317.76	319.77	317.15	319.84	318.63	319.33	318.18	318.05	321.7	318.35	316.88	319.83	320.92	320.87	319.29	319.28	320.98	318.64	323.41	320.48	319.94
323.9	323.63	324.68	326.55	321.33	324.19	327.93	326.77	327.8	322.91	328.75	323.15	326.81	326.97	324.87	322.18	326.42	329.18	325.09	326.49	326.5	328.49	324.4	324.06	326.72	326.42	327.59	325.25	325.5	321.9	324.31	326.09	321.77	329.59	325.1	324.77	320.88	322.74	323.33	326.92	321.51	324.69	326.01	323.73	324.61	320.79	324.74	321.03	322.16	328.96
305.43	302.42	305.34	306.26	308.25	301.91	305.08	301.74	306.14	301.23	305.89	304.58	305.13	304.13	308.87	304.34	306.38	305.81	301.03	305.32	304.43	306.81	304.2	302.77	306.43	303.89	303.77	304.96	306.25	303.9	303.04	304.32	303.2	306.89	304.22	305.24	303.87	302.3	303.39	304.43	304.94	306.08	305.72	305.41	304.91	304.51	302.27	308.71	307.89	304.9
310.34	311.63	314.79	314.03	314.38	312.99	312.63	311.89	311.68	312.98	313.34	313.04	312.66	310.33	314.66	313.16	311.54	311.47	309.41	312.54	313.93	316.35	310.68	315.53	315.73	311.59	312.5	307.99	308.07	311.59	314.12	309.25	312.43	313.53	309.92	312.86	309.17	313.94	316.21	313.89	313.04	310.08	313.31	312.3	311.04	313.1	310.94	311.18	317.19	307.22
307.85	314.44	313.14	309.98	306.16	310.99	309.72	308.46	312.24	309.92	306.51	312.22	310.84	307.23	305.65	307.78	309.93	309.44	313.46	312.27	310.05	311.98	306.74	309.07	308.92	313.23	311.04	314.2	311.63	310.53	309.91	311.79	309.94	308.44	310.57	313.09	305.7	310.38	310.73	308.37	310.38	309.04	312.01	311.84	311.94	307.66	308.87	309.56	306.67	307.65
302.61	306.74	304.18	303.62	305.54	303.14	302.8	303	306.05	300.11	306.23	306.22	305.4	305.48	304.54	300.92	305.61	305.69	304.62	300.41	304.94	307.24	300.5	306.21	305.21	304.1	302.79	303.51	305.02	306.86	306.02	300.43	304.69	304.14	307.79	299.58	304.39	307.04	307.06	309.17	304.4	303.36	303.29	302.63	304.27	303.37	305.35	303.87	305.9	303.54
304.86	306.73	304.12	304.77	301.6	303.92	306	302.87	303.91	303.66	302.03	304.84	302.04	302.93	306.95	305.43	301.5	300.15	302.63	302.89	305.1	303.98	303.46	302.6	302.51	304.26	303.87	304.26	304.68	303.21	306.48	306.72	305.33	304.69	305.56	299.19	299.69	304.47	298.49	302.47	304.46	304.85	300.73	302.74	304.36	303.89	304.4	306.64	299.76	304.05
318.94	318.08	317.18	313.99	316.35	318.09	316.5	318.1	316.94	321.1	317.49	316.69	316.23	317.42	316.03	314.5	311.97	316.32	315.54	319.83	319.27	320.03	316.78	319.72	317.03	316.86	316.75	320.16	318.96	317.02	316.8	316.97	318.32	313.08	316.27	312.48	316.03	319.33	316	315.59	318.68	315.18	315.32	314.54	317.48	317.48	318.09	316.05	316.09	317.09
308.75	309.41	307.56	308.06	309.92	310.8	310.84	311.57	309.57	309.39	309.67	309.4	309.85	312.26	313.5	312.33	312.52	309.12	305.19	307.28	310.73	309	306.22	308.14	307.65	307.68	308.26	308.93	309.7	309.71	310.93	306.11	310.62	306.53	307.89	306.29	308.09	309.55	310.84	311.65	305.57	309.21	309.86	308.72	306.02	309.98	310.06	306.15	308.96	312.71
313.42	312.68	315.21	311.77	312.07	314.72	311.43	313.2	313.05	311.71	311.61	310.83	315.66	311.05	314.82	314.57	312.82	313.88	312.75	312.55	309.74	312.05	314.84	313.28	311.78	309.05	311.23	313.51	313.26	311.65	315.78	312.9	308.51	313.23	311.78	316.67	314.06	312.82	312.75	315.29	310.56	312.54	311.33	312.15	315.31	312.25	311.71	312.14	311.46	318.46
304.82	300.91	300.27	300.51	302.24	301.6	305.28	302.2	305.31	302.73	302.45	303.56	304.91	304.43	302.82	304.64	301.99	303.72	304.32	303.93	304.28	304.82	301.91	303.4	301.32	299.81	306.96	303.72	308.81	303.56	304.22	305.45	305.03	302.76	301.28	302.98	304.47	306.29	302.88	309.33	305.94	304.45	302.12	304.12	302.66	302.42	299.29	305.04	302.14	306.06
301.91	304.8	303.18	304.27	306.24	300.97	305.19	305.87	302.31	305.64	304.1	304.05	303.41	300.81	306.43	304.31	302.41	307.41	301.87	304.21	303.45	305.49	301.86	305.7	301.07	302.06	302.2	300.75	300.07	301.44	304.03	304.38	304.57	303.86	302.12	301.61	305.11	305.7	307.73	303.38	302.11	303.87	301.05	302.84	300.36	303.67	304.71	306.84	305.74	304.01
303.7	302.25	308.51	301.98	304.32	303.42	301.67	304.39	308.55	301.3	302.28	301.69	302	304.93	303.18	302.68	300.71	305.03	303.38	303.44	302.68	306.02	299.65	304.41	302.54	301.25	303.97	302.63	301.03	301.29	302.32	307.86	300.5	300.24	303.02	302.41	301.91	302.21	302.39	305.46	304.51	304.33	303.06	303.83	302.17	303.23	303.18	303.42	304.8	303.73
303.5	303.12	302.93	302.16	300.83	305.1	300.83	303.45	304.17	301.32	303.14	302.51	302.81	302.61	301.63	303.69	299.95	301.88	301.23	300.58	302.69	300.86	302.7	303.66	299.33	303.56	303.77	300.96	305.86	301.22	302.22	301.89	301.77	302.55	304.22	301.49	302.95	301.14	305.71	301.23	300.26	305.62	302.16	303.41	302.2	305.73	302.55	305.28	304.15	305.08
294.33	289.65	296.4	292.09	295.87	295.43	298.45	292.47	292.65	294.92	293.24	291.57	292.68	295.77	295.67	296.83	294.39	297.22	297.14	293.48	298.91	295.56	295.04	295.37	292.38	292.56	294.47	297.86	293.8	291.44	295.27	294.27	293.48	292.66	296.76	293.31	293.05	289.99	292.01	295.68	296.74	293.06	294.05	292.84	293.67	296.9	294.96	294.53	291.81	293.72
312.9	313.98	317.15	313.13	314.1	316.04	315.73	317.88	315.83	315.49	315.58	316.95	308.99	315.25	316.56	311.73	311.84	315.75	313.68	311.18	315.04	316.14	314.23	315.79	313.86	316.81	311.11	313.61	315.08	315.84	316.43	313.91	313.95	317.66	315.94	317.58	310.3	314.83	317.18	315.7	316.03	317.23	312.83	313.48	312.94	319.8	315.07	311.49	319.72	314.57
311.93	315.5	317.27	314.42	312.42	318.47	314.14	316.93	312.27	315.49	315.14	314.98	313.49	314.75	308.88	313.4	315.05	314.25	315.95	316.49	313.99	316.3	316.16	312.57	316.06	312.36	317.3	314.23	313.24	311.79	313.61	312.56	311.03	313.35	311.14	313.6	312.4	315.82	316.11	314.77	314.7	313	316.3	316.19	316.6	315.35	315.86	315.39	311.79	313.06
309.34	306.51	306.22	309.22	306.77	305.55	308.69	305.18	305.33	310.71	308.54	303.56	305.57	307.71	302.38	311.35	308.42	309.01	307.45	308.19	307.32	308.46	306.79	306.38	307.38	305.49	307	308.51	304.64	305.2	309.13	310.58	305.73	308.67	305.9	308.42	304.88	308.57	311.48	307.58	304.88	307.13	305.53	310.76	306.97	304.22	308.2	308.26	310.54	302.26
304.33	309.49	305.23	305.09	307.01	305.01	305.29	307.02	304.14	304.79	305.08	309.78	303.07	306.63	305.29	306.27	303.48	302.83	306.74	306.38	307.43	306.78	304.49	308.15	306.28	305.81	304.85	307.08	307.55	302.32	306.55	305.55	305.22	308.78	304.38	305.67	306.12	306.85	308.28	302.43	307.95	302.62	306.46	307.13	300.13	308.01	303.74	302.16	303.98	305.75
294.53	294.16	300.08	300.15	291.28	297.34	298.89	297.39	297.58	296.72	297.74	301.17	294.87	294.7	299.51	294.28	296.93	300.55	299.84	296.37	298.5	303.17	297.04	297.83	297.21	296.15	297.74	298.39	297.56	301.2	293.69	298.04	297.78	298.2	296.74	296.68	297.01	296.45	299.46	294.01	296.66	299.33	296.6	296.59	297.82	297.91	297.9	297.79	295.14	294.29
302.74	306.42	302.07	303.16	304.17	303.49	305.63	307.36	304.67	307.14	304.12	303.66	305.48	302.96	303.67	306.26	298.78	304.8	303.24	303.86	305.79	304.74	303.61	304.84	303.03	303.81	305.05	303	303.82	305.36	307.35	303.57	300.43	302.82	305.4	305.36	303.42	304.07	302.88	304.11	308.62	303.38	302.84	302.12	301.84	304.06	306.8	305.7	302.22	304.94
310.65	306.01	309.88	307.28	308.65	309.67	308.07	310.35	309.05	309.26	309.49	306.6	310.99	308.48	309.49	309.99	309.66	308.05	312.46	310.38	314.09	305.51	309.7	305.47	307.01	308.8	307.77	311.67	310.38	307.99	307.2	306.2	307.44	305.6	310.44	304.86	311.59	306.99	305.16	306.35	308.37	309.26	306.69	308.3	310.03	310.95	307.57	307.03	310.97	309.74
316.4	315.02	312.77	317.24	313.93	312.71	315.13	314.29	311.78	314.08	317.43	315.63	314.41	314.25	314.27	316.25	314.48	312.74	314.88	312.39	313.42	314.47	314.5	316.19	315.29	315.33	317.84	313.81	314.9	314.91	316.09	312.56	316.99	317.27	313.33	316.37	313.93	315.77	317.13	315.05	309.82	318.61	316.02	318.13	319.14	310.39	316.21	315.11	316.35	316.51
316.72	319.15	316.9	319.32	315.89	317.43	318.76	317.05	317.4	313.83	317.57	315.59	316.75	315.95	315.58	314.13	313.34	318.08	316.09	315.39	315.28	319.71	316.12	320.13	316.82	315.63	316.82	317.82	316.19	316.96	315.31	320.35	318.59	315.39	316.25	319.95	318.05	316.56	314.8	314.77	311.82	316.39	314.88	319.9	318.89	320.37	314.15	316.87	317.95	318.21
318.43	320.37	315.49	314.26	319.92	320.5	322.15	316.34	318.36	319.91	319.29	316.21	314.7	319.85	321.24	318.25	322.06	319.46	321.05	319.55	317.85	318.73	319.57	320.31	318.68	321.83	318.46	318.84	319.02	319.32	318.85	317.52	318.57	319.94	320.42	318.05	320.43	321.82	317.04	316.21	319.53	321.07	321.74	317.28	317.72	319.14	318.27	321.53	322.99	317.9
313.48	309.21	309.79	310.7	312.07	309.72	313.14	311.46	313.11	311.42	311.52	311.68	313.76	313.67	309.48	313.76	311.54	310.95	309.13	314.78	314.05	312.06	314.31	313.33	314.03	311.43	311.83	314.21	313.18	310.91	313.58	312.34	309.51	312.45	310.67	312.64	311.2	313.06	314.75	312.34	315.13	314.32	312.6	312.05	314.79	315.6	311.01	314.18	307.44	314.91
305.81	304.82	306.03	304.78	307.36	305.87	306.23	304.13	306.94	306.52	305.76	306.26	304.3	308.89	306.59	304.96	305.11	308.06	311.51	305.21	308.96	308.82	309.36	305.81	308.23	307.3	306.26	306.43	307.09	308.55	306.63	309.51	303.78	306.11	308.48	304.84	305.22	307.81	305.41	303.12	305.87	307.55	308.33	305.49	307.96	305.39	304.99	312.32	305.44	305.11
327.49	327.34	325.45	326.26	325.91	324.33	325.68	324.61	321.24	323.52	326.01	324.39	325.58	325.28	322.51	326.86	325.12	327.22	322.49	326.08	325.65	323.71	327.01	325.65	325.12	328.27	325.18	324.12	328.4	324.29	322.78	325.05	322.42	326.13	326.72	324.69	328.62	325.43	325.55	321.67	325.53	325.14	329.52	323.72	326.29	326.72	327	325.28	324.15	326.22
312.45	310.21	308.73	305.37	310.07	314.85	312.99	310.39	311.04	310	314.6	307.58	310.07	312.25	311.96	311.97	312.14	309.39	311.25	313.59	309.41	311.29	309.23	311.69	306.3	309.01	310.05	306.88	313.17	312.5	310.29	314.12	310.99	311.28	307.32	310.81	307.55	311.72	309.44	311.25	310.79	309.38	310.74	309.29	311.61	312.77	313.44	310.17	308.8	311.5
294.44	296.54	295	291.72	295.16	292.47	296.3	291.41	295.71	289.85	293.53	295.41	297.37	294.18	293.02	291.29	291.24	293.47	294.5	290.53	292.45	293.48	291.65	291.9	292.75	293.15	292.01	292.03	291.33	290.69	295.33	293.33	292.8	296.08	294.53	296.02	293.63	296.09	292.86	295.06	293.49	294.04	294.58	292.03	296.07	295.89	292.44	294.8	297.52	293.23
312.46	309.5	308.31	310.49	312.07	309.74	311.25	312.2	311.96	309.59	308.09	312.61	309.91	306.72	310.15	311.19	312.73	310.83	309.12	309.57	310.36	311.42	307.65	307.94	312.97	313.81	311.65	306.07	313.69	307.22	310.47	308.1	310.13	310.46	308.67	312.77	309.13	309.82	312.23	312.37	311.67	311.47	309.85	310.19	309.63	312.33	309.36	308.2	312.67	310.84
319.14	318.66	323.21	323.66	320.25	314.59	320.38	320.35	321.64	321.28	319.13	322.62	318.21	321.41	318.82	320.25	319.82	319.27	319.68	318.54	320.5	316.4	317.01	317.73	318.33	318.29	323.35	316.23	322.24	322.3	322.91	319.72	322.84	317.09	319.69	318.26	322.87	321.96	322.99	318.26	320.82	320.95	314.14	320.69	322.03	318.9	319.78	318.68	319.09	317.11
302.42	301.32	302.32	302.89	304.65	303.25	302.81	305.4	304.57	303.76	305.58	302.11	302.58	304.06	301.96	299.64	302.06	303.41	302.96	301.61	304.58	301.91	304.67	304.61	299.55	303.65	304.37	304.19	300.36	302.29	304.1	298.81	305.65	302.62	302	300.77	303.27	305.1	304.1	305.7	306.28	304.92	302.34	307.44	302.49	304.73	304.81	305.47	302.09	304.13
295.93	291.67	294.53	294.28	294.43	290.54	296.7	293.26	292.58	293.05	296.5	291.81	293.6	294.06	292.38	292.65	296.54	295.76	289.67	293.46	297.53	296.66	295.05	293.61	293.87	294.54	292.53	298.94	298.31	292.24	294.16	294.74	291.39	294.15	292.82	296.83	292.7	293.05	294.6	292.78	292.8	295.58	293.21	289.38	294.42	292.23	291.36	292.57	294.76	290.98
316.29	317.89	318.15	318.77	314.17	316.79	312.95	317.99	317.1	315.61	314.9	317.5	314.14	319.37	319.49	314.09	316.89	315.69	317.32	321.2	313.14	318.53	317.69	315.93	317.16	317	316.54	317.55	315.03	320.2	316.54	317.75	318.7	317.16	315.36	313.55	319.25	317.71	314.8	315.1	316	314.75	319.83	316.81	315.95	316.22	314.19	319.93	315.47	316.5
324.82	327.79	327.41	327.28	330.3	329.77	328.23	328.39	330.22	327.02	332.07	329.38	326.97	328.98	327.41	331.38	328.48	326.61	331.83	327.1	327.28	327.87	328.33	330.77	324.91	328.06	331.34	327.51	325.88	328.47	326.65	324.94	326.64	329.76	330.35	324.43	323.74	326.33	326.13	329.19	326.03	325.57	326.77	329.07	326.81	327.42	328.12	330.78	326.63	326.28
310.78	311.54	308.39	307.98	306.16	306.18	309.12	309.14	307.59	312.15	309.14	308.57	311.6	311.26	312.46	310.93	308.77	309.87	313.99	307.58	307.32	308.77	308.02	308.22	306.91	305.46	307.96	307.73	310.66	310.78	307.91	311.79	307.34	309.54	310.23	308.52	302.94	310.84	309.2	309.64	309.21	307.4	307.85	307.88	312.14	313.24	309.71	312.26	306.97	307.16
295.98	296.85	297.17	297.72	297.75	299.3	296.54	298.49	296.57	299.07	296.81	299.87	298.51	294.98	296.64	297.45	296.25	298.83	298.54	293.33	296.71	294.85	296.61	298.46	295.52	294.89	298.27	293.38	297.8	296.41	296.21	293.55	292.24	296.73	293.52	299.34	298.7	296.33	297.7	296.89	293.23	297.73	298.36	298.44	297.67	299.7	296.34	297.83	298.59	295.18
317.36	319.84	319.46	312.68	316.27	318.31	316.15	318.11	316.94	315.24	318.15	315.81	313.3	310.2	317.14	317.5	313.48	317.76	317.56	317.7	312.37	319.64	319.28	317.92	316.86	315.55	320.22	316.75	319.83	319.05	315.58	317.68	318.17	315.87	319.57	318.18	316.41	317.04	319.83	315.35	314.37	314.39	319.08	312.97	319.12	318.27	320.22	313.76	318.33	315.13
307.41	304.98	304.64	298.15	306.78	305.07	303.82	304.4	309.03	304.73	303.99	303.55	304.29	304.25	305.31	303.41	307.44	304.82	304.02	304.32	300.22	308.31	299.58	301.86	302.67	301.07	303.92	304.12	303.36	301.07	307.72	304.32	306.7	304.26	305.77	305.41	303.25	303.89	304.16	301.91	304.05	301.24	302.96	308.94	304.58	302.93	307.24	305.9	302.39	305.61
305.56	306.75	308.22	304.84	306.4	305.61	304.77	304.47	304.17	307.24	307.42	305.55	306.94	303.56	307.68	304.98	304.55	302.28	304.97	302.17	302.65	305.13	306.29	305.75	306.98	304.71	302.86	309	304.46	305.81	305.94	303.02	307.14	303.99	303.98	309.42	305.26	303.2	304.74	305.19	301.49	303.19	299.97	308.24	301.83	308.81	306.33	305.5	304.49	302.23
295.81	293.99	291.08	291.18	296	292.95	294.66	297.92	293.85	294.22	293.01	291	294.81	294.55	294.44	293.54	293.62	293.35	292.46	291.18	293.73	295.66	294.44	290.38	298.31	294.48	289.49	294.93	294.98	297.01	295.35	294.79	294.06	294.17	294.35	293.4	296.57	292.69	293.55	294.5	296.52	295.49	293.1	294.99	295.64	293.55	292.5	292.9	293.79	294.9
327.67	327.06	328.41	327.1	328.6	327.8	327.59	327.35	324.69	327.52	326.29	326.53	329.62	328.49	331.06	329.29	333.31	324.21	329.68	328.56	329.78	332	330.1	328.35	328.55	329.77	326.38	326.81	328.01	327.02	331.21	328.78	324.22	328.73	327.34	328.54	327.44	327.93	330.07	328.23	328.16	331.3	326.58	330.49	328.3	329.86	328.69	330.93	328.89	325.23
315.71	315.69	315.65	315.03	314.23	315.79	312.64	313.09	314.88	315.37	309.73	317.16	315.5	315.71	313.6	313.46	313.37	315.01	317.06	316.54	316.04	313.98	312.37	316.96	316.5	317.31	318.33	313.74	314.41	316.12	314.86	314.49	315.73	318.13	318.72	313.76	311.45	315.01	312.35	316.36	314.16	310.51	314.38	314.35	312.4	315.6	310.83	314.32	310.22	317.88
314.51	315.74	314.69	313.19	316.67	315.78	318.84	317.92	316.15	318.53	318.8	318.89	318.79	319.37	322.59	322.22	316.66	317.93	316.94	316.3	316.74	313.66	317.62	318.33	318.56	318.93	318.05	318.38	316.08	319.59	316.7	314.06	312.05	315.16	313.99	321.05	315.65	321.64	318.64	316.64	317.96	319.29	310.46	317.94	315.65	315.72	316.59	318	319.77	316.55
306.31	310.29	302.55	303.95	305.49	305.59	310.07	307.63	312.2	310.3	309.1	311.99	308.12	304.6	306.47	313.11	304.12	306.07	310.64	309.42	305.45	305.51	303.97	308.9	303.39	308.97	308.28	306.27	309.89	307.68	307.95	306.57	308.92	308.77	304	308.25	308.89	308.99	307.39	306.84	309.56	308.78	306.44	307.01	303.63	306.15	305.6	307.02	306.04	304.41
305.46	306.74	305.59	306.93	304.95	308.07	307.89	310.68	308	306.29	304.38	309.43	305.75	306.17	305.45	306.74	303.95	305.91	306.54	307.69	306.27	307.41	305.41	304.1	307.89	309.3	305.91	303.94	308.56	305.84	307.7	303.69	305.87	306.81	309.18	305.14	308.53	307.34	304.56	308.58	304.75	307.43	305.15	307.52	305.04	307.93	304.35	308.03	307.04	305.44
315.92	311.16	312.55	315.89	313.76	312.79	311.28	312.05	311.21	307.96	311.33	313.13	313.35	313.16	311.02	311.7	309.63	312.07	311.49	310.28	312.26	310.45	313.31	309.25	316.02	313.43	313.11	311.3	313.28	312.3	312.4	309.07	311.51	310.73	313.89	311.1	308.9	311.93	307.62	313.02	313.99	308.89	311.08	316.16	311.43	313.93	315.75	311.8	312.95	315.44
317.09	316.03	317.9	314.2	316.82	319.18	319.78	317.39	319.55	316.75	314.88	315.05	317.67	318.46	320.22	316.81	320.13	317.37	315.99	317.02	314.99	316.42	317.4	318.35	315.96	321.37	319.03	317.79	320.74	317.54	317.22	318.26	319.94	319.46	316.27	315.7	317.32	318.61	316.3	318.38	320.82	319.75	318.55	317.04	318.32	315.26	314.12	316.55	319.27	316.08
301.26	300.23	300.71	301.72	306.98	306.1	302.96	305.06	304.86	302.75	304.16	299.6	301.81	302.31	301.62	305.38	304.71	302.25	301.38	304.78	303.93	299.06	303.97	301.23	303.12	299.92	302.57	303.53	302.06	302.71	305.21	301.98	301.62	303.31	303.14	301.49	301.08	302.57	301.31	306.83	305.41	298.81	300.59	300.61	302.06	302.08	301.45	302.58	306.73	303.85
311.63	307.26	312.01	307.81	307.37	310.34	307.95	305.78	306.3	311.89	311.02	309.46	313.51	308.89	310.28	307.86	306.89	307.95	309.03	309.8	309.66	308.31	308.71	308.44	303.44	311.84	307.81	310.01	308.16	307.84	307.1	309.67	313.04	305.74	307.87	310.38	307.2	310.4	308.43	309.55	308.37	306.58	307.34	310.27	306.54	307.67	309.91	301.09	311.71	305.83
316.76	312.81	314.35	315.08	316.38	313.56	317.26	315.24	314.61	316	313.56	311.51	313.65	316.44	316.5	314.42	316.39	318.55	316.65	315.31	316.96	316.44	317.27	314.86	314.22	316.55	317.24	317.19	313.73	315.07	318.36	314.51	316.82	319.82	318.9	313.22	317.22	314.07	317.43	317.86	315.19	318.94	317.33	320.09	314.11	315.58	321.04	318.41	313.85	315.05
298.55	300.41	299.15	298.14	298.27	303.52	301.64	298.95	301.52	301.74	304.35	298.07	301.16	299.94	299.86	300.16	298.47	304.14	301.36	302.11	301.64	298.04	303.46	299.52	301.27	298.19	300.33	298.11	298.72	301.55	300.18	298.93	301.63	303.02	295.79	302.68	299.52	302.2	302.14	298.59	297.89	302.92	300.33	297.12	300.14	302.76	302.82	298.06	301.09	299.6
313.45	313.35	311.33	314.36	313.63	317.66	314.2	314.56	315.46	313.3	313.5	311.75	316.33	312.7	313.6	310.53	314.16	313.8	314.99	312.3	310.43	316.25	314.49	316.39	316.22	316.02	314.97	314.53	313.96	314.09	314.56	314.26	313.11	314.03	316.06	315.39	311.56	309.78	312.44	310.11	314.55	313.41	315.68	314.9	312.82	318.99	311.91	311.82	312.66	309.9
314.27	316.83	317.94	314.96	319.71	316.23	313.96	312.21	321.5	314.8	316.5	309.86	320.48	315.72	316.8	317.54	315.98	314.83	315.42	317.43	318.15	313.29	316.2	316.81	317.41	321.47	316.61	317.25	317.8	316.19	321.16	314.04	316.17	318.01	317.87	316.87	314.55	310.23	319.77	315.82	314.46	315.56	314.78	315.55	315.68	317.19	316.53	314.14	314.29	314.18
316.9	318.81	318.02	318.23	318.73	317.32	317.93	320.21	318.18	319.76	318.06	317.93	318.74	318.88	319.75	319.17	320.37	320.49	317.07	320.24	319.27	320.24	314.01	320.42	317.21	320.22	320.29	316.31	323.55	319.49	314.7	318.07	317.22	317.75	318.03	315.81	315.96	320.37	319.05	314.16	322.11	315.76	315.63	316.63	321.1	318.2	318.83	314.51	317.7	318.67
297.41	298.77	297.95	297.92	297.67	298.62	303.51	300.48	297.53	298.78	300.63	299.58	300.87	298.74	301.97	303.8	298.6	300.71	300.76	298.39	299.51	301.75	298.79	298.24	298.43	302.25	302.26	298.89	301.33	303.04	299.91	302.6	297.3	301.81	298.27	302.71	302	300.5	297.53	299.38	297.24	304.31	296.38	300.95	299.71	296.83	300.86	299.96	301.42	298.12
[truncated: 350 more rows]
[truncated: 150 more columns]
