# Supplementary material for: Genetic dissection of main and epistatic effects of QTL based on augmented triple test cross design
Source: PLoS One. 2017 Dec 14;12(12):e0189054. doi: 10.1371/journal.pone.0189054 (PMC5730204; doi:10.1371/journal.pone.0189054)
Supplement: S9 Supporting Information — (ZIP) [file pone.0189054.s009.zip › z5_1500_0.8_10.csv]

317.06	316.74	316.14	316.23	316.6	317.69	317.28	317.44	317.09	316.71	317.6	316.83	316.19	316.37	316.5	316.17	317.53	316.05	316.24	317.93	316.2	315.67	316.33	316.36	316.06	316.6	317.2	317.47	315.96	315.88	316.28	316.53	316.47	316.13	316.2	315.78	316.68	316.57	316.36	317.92	316.21	317.02	316.09	318.45	316.25	315.61	317.78	317.45	317.43	317.67
302.26	302.98	301.62	302.47	303.41	303.76	303.52	302.67	302.42	302.31	302.72	303.24	303.51	302.92	302.59	302.32	301.93	302.87	303.68	303.15	303.48	303.25	303.91	303.66	301.06	302.64	303.36	303.56	303.01	303.11	302.97	301.79	303.91	301.98	303.62	303.36	302.99	303.02	302.38	301.35	304.14	301.86	303.02	302.51	302.73	304.13	302.15	301.28	302.62	302.14
300.91	301.44	301.14	301.16	302.03	301.8	301.36	300.05	300.27	301.88	299.35	300.56	299.98	301.03	300.95	301.97	301.56	301.02	301.09	299.87	302	300.66	301.49	301.36	301.65	299.9	301.62	300.48	301.3	301.13	302.75	301.42	301.03	300.4	300.97	301.58	302.11	301.56	300.63	301.81	302.37	299.86	301.24	301.13	300.78	300.14	300.61	301.09	299.62	300.52
323.8	325.25	324.4	323.88	323.52	324.94	325.58	325.23	324.43	325.31	326.16	324.53	323.99	324.46	325.32	325	325.85	324.34	324.17	324.26	324.5	324.66	324.51	323.95	325.49	324.2	324.6	325.24	324.71	324.54	325	323.89	323.73	324.75	325.08	326.1	325.11	325.11	324.37	323.65	324.7	325.7	324.06	324.54	324.56	324.15	323.6	324.79	324.94	324.7
303.14	303.13	303.05	302.89	303.32	303.73	304.15	302.62	303.53	303.65	302.53	303.73	304.55	304.17	302.64	303.99	302.27	303.9	302.23	302.68	302.44	304.27	304.81	302.83	303.63	304.13	302.59	302.63	303.76	304.46	302.92	303.3	302.34	302.92	302.63	303.9	303.94	303.67	303.55	302.75	304.17	303.38	303.63	304.22	303.52	303.75	304.31	302.51	303.35	302.3
317.94	317.3	318.76	317.89	317.14	317.16	316.98	316.85	316.68	316.02	317.35	316.44	317.93	318.32	318.52	316.32	316.01	316.91	317.95	316.78	316.88	317.4	317.62	318.14	315.76	317.33	317.99	317.5	318.27	315.69	317.69	318.07	316.8	316.93	317.49	316.79	316.6	316.8	317.67	317.38	317.92	317.19	317.57	316.41	318.64	317.38	317.83	316.5	317.5	317.81
296.92	296.72	297.05	297.11	297.07	297.01	297.6	296.89	297.86	296.57	296.81	297.13	297.92	296.86	296.08	295.61	296.74	296.62	296.05	295.54	295.29	296.61	296.66	297.2	296.11	296.25	296.82	296.72	296.17	296.65	295.59	296.06	298.26	296.79	296.92	296.91	297.96	297.03	297.04	296.05	297.24	298.43	296.96	295.87	297.18	297.01	296.18	295.32	296.41	297.51
318.24	320.38	318.86	318.32	317.61	318.6	318.82	318.8	318.73	317.79	318.23	317.41	319.7	318.39	318.21	318.42	319.32	317.63	318.06	318.56	319.01	318.58	318.08	318.25	318.01	318.25	318.5	318.17	319.39	318.75	317.81	318.53	317.51	317.63	319.19	317.91	319.02	317.58	319.42	318.85	318.69	318.33	318.48	318.15	318.44	319.66	318.38	317.49	318.62	319.39
304.08	303.38	304.16	302.53	301.9	303.33	303.16	303.86	301.16	303.28	302.8	303.02	302.51	302.56	302.4	303.91	303.77	303.93	302.32	303.38	303.83	302.86	303.64	302.88	303.51	303.15	302.54	302.69	302.7	302.88	302.93	304.41	304.21	302.29	302.73	302.74	304.14	302.44	302.36	301.83	302.64	302.93	303.65	302.11	302.77	302.3	302.15	302.88	302.14	303.9
317.18	315.92	315.98	315.54	317.4	317.63	316.01	317.46	316.33	316.18	316.15	317.76	315.9	316.41	316.55	315.98	316.58	316.61	316.35	316.97	316.45	315.58	316.4	315.98	315.94	315.62	317.19	316.59	316.58	316.94	316.28	315.95	316.53	316.2	316.07	316.15	317.41	315.61	316.6	318.17	316.62	316.34	316.54	315.96	315.93	316.3	317.73	315.59	317.05	315.97
304.44	306.75	304.75	304.83	305.79	305.12	305.51	305.41	304.8	304.57	304.22	305.81	305.21	306.06	305.38	306.05	305.79	305.35	304.37	306.13	305.72	305.82	304.9	305.9	305.85	304.61	305.44	304.81	306.11	305.63	304.34	305.23	305.55	304.77	305.06	304.88	304.6	305.62	305.05	306.26	305.19	305.13	304.06	305.39	305.32	306.02	305.24	306.44	304.54	303.8
313.97	313.82	312.86	313.03	314.24	312.21	313.45	312.09	312.74	312.35	313.19	313.37	312.12	312.82	313.17	313.59	312.86	313.26	312.2	311.76	313.96	313.57	312.24	313.4	313.25	313.69	313.96	312.23	312.62	314.1	313.94	313.86	312.61	312.29	313.15	313.02	313.02	314.05	313.43	313.62	312.39	313.02	313.18	313.39	312.42	314.17	313.63	313.13	312.42	313.06
302.85	302.47	303.28	302.06	304.46	302.7	303.95	302.77	304.05	304.07	303.83	304.98	303.21	303.99	304.36	302.76	305.49	305.25	302.76	302.56	303.77	305.33	303.73	303.54	303.61	303.47	304.27	304.5	304.35	303.69	303.66	303.8	304	304.46	303.73	304.72	304.6	304.42	304.21	304.17	303.52	304.8	303.94	304.72	303.64	304.03	303.47	303.22	304.27	304.3
296.68	294.79	296.58	297.51	296.14	296.49	298.33	296.84	296.57	296.63	296.8	295.79	296.8	296.3	297.57	297.82	296.86	296.36	297.97	295.53	298.21	297.63	296.72	296.63	297.22	297.61	295.45	297.84	298.05	295.83	298.68	295.84	297.1	297.25	297.15	296.01	296.48	296.8	296.56	296.06	297.04	296.42	297.19	295.54	297.56	298.1	297.78	297.26	295.3	296.3
310.1	308.13	308.72	309.05	308.93	309.43	308.57	309.02	308.94	307.49	309.11	310.56	308.22	309.2	309.25	309.76	307.78	308.02	308.6	309.5	308.67	309.2	308.43	310.21	308.77	308.15	308.92	310.08	306.62	308.38	307.77	309.7	308.44	309.68	309.08	308.48	308.99	308.33	308.56	308.12	308.29	308.93	309	307.17	308.56	309.1	310.13	310.14	309.79	308.47
296.02	293.42	295.63	294.95	295.81	294.73	296.2	294.69	295.51	294.86	294.63	295.63	296.12	295.38	295.84	294.29	295.08	293.91	294.83	295.37	294.59	293.44	294.66	295.42	295	294.8	295.68	295.73	293.71	294.76	293.81	296.5	295.27	295.39	293.93	295.82	295.35	294.89	295.7	293.96	294.72	295.26	295.08	295.1	294.31	294.82	296.66	295.74	294.94	295.34
311.94	311.04	310.52	309.15	309.55	310.9	310.73	311.37	311.94	310.76	311.24	310.93	309.94	309.67	310.15	308.92	309.8	312.06	311.84	311.35	310.42	310.58	310.21	310.76	310.7	311.09	310.86	312.14	312	311.07	311.41	312.67	310.34	310.67	310.25	310.53	309.99	309.86	311.35	310.97	309.69	310.72	309.48	310.58	310.49	310.56	310.81	310.9	311.96	310.59
313.64	313.27	314.17	314.44	313.14	313.52	314.16	313.07	313.32	314.69	313.56	314.28	313.93	315.02	313.24	313.13	314.61	312.93	313.49	313.98	313.45	314.41	314.81	312.73	312.78	314.48	314.41	313.92	314.04	313.71	315.42	314.34	314.09	312.54	313.22	314.05	313.69	314.16	313.97	314	313.57	313.45	313.95	313.88	313.57	314.53	313.36	313.23	312.95	313.04
304.19	304.28	303.77	304.48	304.19	304.85	303.43	303.64	303.58	305.41	303.08	305.19	303.9	304.28	303.61	305.04	303.28	304	304.06	305.02	304.6	305.11	302.49	303.6	304.86	303.77	304.1	303.98	303.7	303.11	304.42	303.92	304.12	304.17	303.46	304.57	305.51	304.55	305.04	302.71	302.07	303.7	305.47	304.66	304.28	303.8	305.52	303.19	305.75	302.8
316.17	316.69	316.24	314.2	315.89	314.19	315.73	314.91	316.44	316.61	315.86	315.79	314.78	315.85	315.92	314.75	316.21	316.34	316.29	315.91	316.12	316.3	315.57	315.56	315.28	314.59	315.33	316.42	314.9	314.54	315.02	316.33	315.05	315.82	315.42	315.52	316.61	316.12	316.7	314.33	316.69	316.07	315.74	316.41	316.48	315.57	316.46	315.98	316.13	315.72
318.12	319.38	319.14	319.61	318.98	320.15	319.82	319.99	318.79	318.98	318.91	318.71	319.35	319.57	318.22	319.57	319.31	319.98	319.08	319.01	319.2	318.78	318.78	319.16	318.43	318.46	319.4	319.03	320.28	319.6	319.24	319.39	318.97	318.07	319.22	319.42	317.74	319.09	318.92	320.17	319.45	319.62	317.98	319.51	319.23	319.45	319.75	319.44	320.44	318.8
314.94	315.58	315.58	315.46	316.09	315.03	314.91	314.93	315.45	315.09	315.12	314.68	314.02	317.14	315.78	314.07	313.91	313.86	315.96	314.64	314.48	313.95	315	315.46	315.16	314.69	314.48	314.66	315.08	314.66	315.91	316.02	315.15	315.04	314.28	314.65	314.67	313.94	313.6	313.61	314.39	315.16	314.84	314.65	313.71	315.35	315.84	315.12	316.19	315.44
314.92	315.81	313.71	313.5	315.03	315.09	315.08	314.95	314.9	313.91	314.71	315.39	313.53	315.32	312.46	314.99	314.98	313.72	314.82	314.03	315.36	315.24	314.53	314.8	315.53	314.91	314.52	315.13	316.69	314.8	314.54	315.24	314.39	315	315.3	315.72	315.39	314.76	314.58	315.52	314.92	314.76	314.48	315.22	314.28	314.74	315.16	315.77	313.99	314.77
313.38	313.44	312.17	313.1	312.76	313.4	312.1	312.74	313.34	312.89	312.78	312.67	313.56	312.03	312.58	313.42	312.67	311.8	312.89	312.51	313.77	312.6	311.43	314.48	311.85	313.61	311.66	312.16	313.85	312.62	313.15	313.81	312.79	313	312.86	313.51	312.28	313.16	313.5	312.62	314.5	313.9	313.64	311.78	313.65	313.33	312.74	312.74	313.52	313.09
328.57	328.54	329.97	329.14	328.95	327.75	327.44	329.01	328.25	329.18	327.68	328.27	328.72	326.79	328.66	328.78	330.09	328.28	328.31	330.08	328.8	328.27	328.38	327.53	328.23	329.25	326.28	329.27	327.82	328.23	329.25	328.48	328.11	327.81	328.92	328.2	328.25	328.35	330.1	328.97	328.94	327.53	328.14	329.04	327.82	327.87	329.18	330.03	327.19	329.16
294.02	293.68	292.65	295.19	294.13	294.36	295.29	293.81	293.75	293.68	294.58	294.01	294.78	293.41	293.74	294.03	295.28	293.69	293.89	293.24	293.28	293.77	294.31	294.45	293.99	293.27	293.48	293.89	294.34	293.93	294.39	293.23	293.12	294.79	294.12	294.9	294.09	295.4	293.87	294	294.9	293.43	294.52	295.84	293.25	293.16	294.78	293.69	294.16	292.87
294.82	294.99	295.98	294.52	295.26	296.15	294.6	295.06	293.91	294.69	295.58	295.81	295.35	296.07	294.93	295.55	295.05	294.78	295.7	295.53	294.3	295.7	294.47	294.9	295.84	294.7	295.54	295.41	295.11	293.76	295.54	295.79	294.76	294.46	294.39	294.03	296.58	294.81	295.35	295.05	295.46	295.22	293.82	295.49	295.32	294.96	296.21	295.19	294.67	295.14
302.05	301.13	301.46	302.47	302.9	301.24	303.19	301.91	302.04	302.58	302.82	302.75	302.71	303.02	301.81	302.44	301.24	303.23	302.9	302.79	303.66	302.89	301.79	302.69	302.5	303.33	301.32	302.56	302.34	302.26	302.32	302.22	301.65	301.14	302.74	302.79	301.75	302.48	301.29	302.89	302.45	303.67	302.59	301.52	302.6	301.74	303.37	301.96	302.41	301.71
313.08	313.11	313.35	312.66	311.91	312.83	313.04	312.18	313.73	312.71	313.97	313.58	312.83	313.63	312.98	312.71	313.82	313.88	313.53	313.01	312.67	313.23	312.88	313.21	312.97	312.16	312.37	313.36	313.68	313.35	313.64	312.82	314.65	313.28	312.76	313.16	313.48	313.13	313.02	313.6	313.9	313.21	312.25	313.46	313.1	314.42	313.6	314.39	314.43	312.34
297.02	296.24	297.9	297.65	296.69	297.26	296.69	298.03	296.96	298.38	297.68	295.91	297.16	296.11	295.53	297.21	297	297.33	297.28	296.38	296.8	297.54	297.66	296.95	296.29	297.19	298.14	296.32	297.28	296.9	296.99	296.79	296.82	296.97	296.51	297.29	296.77	297.04	296.67	296.38	296.25	297.41	297.06	297.19	298.12	297.15	294.83	297.16	298.56	297.04
326.75	326.97	327.83	326.4	328.37	326.38	326.87	327.31	326.96	327.27	326.82	328.17	326.97	327.05	327.73	326.19	327.28	327.11	327.19	326.58	328.11	326.32	327.57	328.45	326.94	328.19	326.39	328.19	326.09	328.14	327.83	326.21	326.78	327.55	326.71	326.23	327.45	326.92	327.14	326.85	326.93	327.06	326.86	328.07	326.37	328.17	327.31	327.41	327.81	327.38
306.72	304.95	306.2	306.35	306.17	305.97	304.85	306.68	305.8	305.67	305.8	306.7	307.15	306.69	305.03	306.98	305.16	305.48	306.41	305.35	304.93	303.81	306.61	307.06	305.05	306.14	305.94	305.49	305.8	306.84	306.82	306.39	306.73	305.81	307.06	306.07	306.28	306.19	307.49	305.44	305.21	306.86	305.38	306.03	306.9	305.46	306.71	306.2	306.33	305.24
303.21	303.78	303.59	303.13	303.58	303.79	303.88	303.71	304	303.59	302.99	303.99	303.15	303.83	302.89	302.35	302.89	302.37	302.69	304.32	304.29	303.43	304	304.06	304.01	303.57	304.98	302.96	304.01	304.6	304.28	302.92	304.73	304.04	302.92	301.87	302.62	303.11	302.25	303.67	302.82	302.17	304.13	302.78	302.89	303.21	304.17	304.42	302.48	303.99
315.43	314.45	314.47	314.04	314.72	315.11	314.81	314.72	314.27	314.82	314.45	314.89	315.43	315.38	314.64	315.23	314.64	314.42	314.93	314.69	315.41	314.97	314.62	314.71	314.4	314.19	313.41	314.7	315.23	315.37	314.9	313.71	314.52	315.21	314.2	315.04	315.21	314.76	315.37	314.46	314.59	314.21	315.08	315.41	315.43	312.55	314.46	315.32	315.59	314.26
303.8	302.93	303.45	302.89	304.31	301.62	301.66	302.12	303.02	302.7	302.09	302.85	302.78	303.46	304.42	302.2	302.65	302.11	301.42	304.52	302.51	303.59	304.41	302.92	302.74	303.83	304.4	302.86	302.26	302.94	303.99	303.25	303.76	301.67	302.27	303.5	303.45	303.42	303.35	302.75	303.5	302.87	302.25	301.94	302.31	302.2	302.53	303.42	302.38	302.6
314.5	314.63	313.94	316.15	313.31	314.68	314.71	315.28	314.52	314.35	315.7	313.16	315.09	314.84	314.69	314.84	315.68	316.23	314.28	313.8	314.67	315.91	315.7	314.16	315.17	314.8	315.13	314.83	313.68	315.01	314.84	314.67	315.67	314.15	314.4	314.72	317.31	314.51	314	315.93	314.59	313.63	314.8	313.49	314.65	314.7	315.18	315.93	315.67	315.42
300.79	300.03	299.91	298.67	300	299.19	300.51	300.32	299.56	300.33	299.67	299.93	300.25	300.59	300.34	300.24	300.9	300.12	299.76	299.77	299.63	299.63	299.66	300.28	300.31	299.94	300.1	299.87	300.11	299.71	299.4	300.43	300.22	300.27	300.96	299.92	300.02	300.83	299.29	300.02	300.47	299.24	298.83	299.75	300.32	298.99	300.52	299.29	299.82	299.81
300.91	300.35	298.49	299.99	300.66	299.74	300.65	300.5	299.11	300.5	300.64	300	301.23	300.82	300.35	300	299.8	300.93	300.72	301.41	300.73	302.06	300.61	300.8	299.75	299.34	299.34	301.15	300.32	300.73	299.92	299.62	300.86	301.29	301.18	300.71	300.51	300.13	299.92	300.44	299.64	299.4	300.03	300.75	301.56	300.04	299.95	299.39	299.89	299.34
324.55	326.89	324.41	325.39	325.76	325.35	325.39	325.7	324.65	325.1	324.14	325.33	326.86	324.76	324.87	324.82	324.08	325.33	325.74	324.41	325.31	325.53	325.25	324.8	324.55	325.98	324.55	325.64	325.64	325.65	324.92	325.72	324.93	324.17	326.24	324.34	325.08	324.55	323.29	326.14	324.16	326.28	326.51	326.44	325.59	325.41	324.55	324.65	326.36	325.85
303.46	303.39	304.46	303.22	304.88	304.8	305.12	305.86	304.91	305.01	305.49	304.76	303.98	303.47	303.82	304.67	304.48	303.04	304.58	304.02	304.13	303.56	304.93	303.99	303.88	303.9	305.4	304.03	304.25	305.46	304.52	305.08	303.58	303.67	302.59	304.96	303.31	303.82	303.88	303.99	304.19	303.57	304.61	303.77	303.02	305.39	304.08	304.04	305.54	304.63
304.87	305.43	305.51	305.65	305.78	304.51	305.67	305.48	305.11	305.36	304.77	305.14	305.79	305.73	305.13	304.68	304.76	305.13	305.2	305.4	306.58	304.2	305.7	305.32	306.21	304.54	305.43	305.47	304.22	304.82	305.19	304.02	305.09	305.42	305.77	304.61	305.52	306.28	305.54	305.73	305.2	305.1	305.52	306.61	305.6	304.62	304.08	305.78	305.91	305.2
303.43	302.48	304.07	303.03	303.33	303.05	302.84	303.42	302.32	303.13	302.46	303.08	302.46	303.4	304.05	303.04	303.22	301.59	304.13	302.47	302.41	302.75	303.82	303.22	301.64	303.73	302.31	303.91	302.99	302.32	302.94	303.23	302.52	302.92	302.53	301.96	303.31	302.54	302.13	303.07	301.63	302.73	302.7	302.15	303.77	302.75	302.57	302.68	302.94	304.27
313.62	313.38	313.96	314.28	314.02	313.17	314.11	313.33	313.47	313.42	313.81	313.47	314.7	313.63	312.55	314.82	315.14	314.97	314.65	313.19	313.63	312.7	315.49	314.35	313.89	313.6	313.96	314.34	313.68	313.61	314.52	314.25	314.63	314.74	314.34	313.71	313.69	313	313.34	313.73	312.81	314.52	313.43	313.61	313.58	315.65	313.26	314.4	313.42	314.02
312.11	310.54	310.34	311.22	311.51	310.75	310.83	310.81	309.96	312.15	310.55	312.3	310.99	310.07	309.94	310.15	310.32	309.87	310.8	309.5	311.49	311.49	310.77	311.38	311.34	310.9	310.02	309.87	310.41	309.84	310.64	311.59	310.62	310.83	310.43	310.47	310.81	310.87	312.12	310.43	310	310.12	310.93	309.4	310.78	311.55	311.48	311.06	311.28	311.34
304.66	304.8	303.46	303.62	303.66	303.79	303.95	302.25	302.04	303.41	303.38	302.89	303.76	303.21	303.76	303.15	303.5	303.51	303.61	302.93	303.61	303.98	302.67	303.54	303.27	304.12	302.95	303.94	304.03	304.87	304.17	303.57	302.76	303.52	304.98	304.46	304.51	304.02	304.54	303.21	304.04	303.93	304.03	303.11	302.97	302.48	303.49	303.08	302.76	303.55
313.69	315.46	314.42	313.52	314.75	315.21	314.22	313.58	314.11	313.28	314.55	314.13	313.25	312.89	314.22	314.84	313.19	313.55	314.03	313.89	314.35	314.6	313.57	313.05	314.98	314.44	313.98	313.98	313.33	312.51	314.54	314.54	314.93	313.62	314.69	314.39	313.14	313.91	314.33	313.73	314.43	314.48	312.17	314.93	313.9	314.84	314.39	312.85	313.98	312.17
319.03	319.83	318.89	318.56	319.78	320.82	319.73	319.04	319.99	319.79	318.79	317.97	318.13	319.46	319.33	319.86	320.2	319.24	319.09	320.49	318.68	319.05	319.1	320.07	319.14	320.03	319.73	318.35	319.05	318.96	319.53	317.58	319.77	319.61	318.49	319.1	320.16	318.72	319.03	319.36	318.15	318.63	319.6	320.2	321.24	321.49	318.48	319.25	319.16	320.31
315.42	314.53	314.39	314.76	315.55	313.7	315.51	315.61	314.95	316.3	315.29	314.37	315.02	315.24	316.11	313.98	315.13	314.79	314.66	314.56	315.41	315.25	314.82	315.42	315.89	314.44	314.84	314.61	314.55	314.29	315.1	316.12	314.57	316.02	314.83	315.18	313.73	315.24	314.01	313.95	315.18	314.5	315.59	314.86	314.64	314.08	315.19	315.28	314.71	315.04
313.64	314.42	314.35	314.98	315.02	315.19	314.9	314.77	316.35	314.44	314.32	314.51	315.64	315.78	314.73	315.42	314.76	314.66	314.33	315.28	314.89	315.41	315.18	314.44	314.01	315.68	316.63	314.66	314.81	313.53	314.95	315.35	314.69	314.45	315.08	313.92	314.63	313.99	314.85	315	314.56	315.05	314.56	314.61	314.23	315.57	314.92	314.85	315.25	314.43
314	314.9	313.22	312.73	313.52	312.81	313.21	313.01	312.01	312.42	313.2	313.83	313.34	311.56	313.96	312.42	312.78	312.36	312.23	314.55	313.14	312.86	313.75	313.49	313.87	313.37	313.73	312.39	313.39	313.6	314.36	313.44	313.45	313.19	312.62	312.39	312.29	313.05	313.58	313.79	313.12	313.74	312.87	311.68	313.58	314.67	312.3	313.24	313.87	312.47
313.48	314.45	315.25	315.07	315.21	314.8	314.8	315.5	315.42	314.32	315.42	315.4	315.29	314.89	313.91	314.78	315.98	314.68	314.51	315.06	315.23	314.96	313.62	315.4	315.57	314.24	313.87	314.51	315.3	314.31	315.38	315.03	314.38	315.39	314.91	314.94	314.61	315.42	314.56	315.18	314.11	315.51	314.72	315.14	314.81	316.27	314.16	314.49	314.59	315.04
311.78	312.99	312.77	311.72	313.36	312.58	312.54	311.78	312.57	312.2	312.12	312.74	311.9	312.44	311.55	313.44	311.69	313.53	313.23	311.87	311.77	312.61	313.06	313.18	311.51	312.64	312.96	313.14	311.84	314.13	313.12	312.1	311.64	312.93	312.01	311.82	313.36	312.23	313.69	312.77	312.19	312.25	312.02	313.16	313.26	312.65	312.54	312.54	313.24	313.1
312.07	312.95	312.81	313.78	311.45	313.72	312.86	311.46	313.19	311.4	313.28	311.55	312.59	313.31	312.09	312.55	314.2	311.85	313.48	312.62	313.35	312.82	313.83	313.04	311.93	311.65	312.11	313.29	312.37	313.58	311.92	313.16	311.83	312.59	313.05	313.06	313.55	312.63	311.94	312.3	312.04	313.83	312.91	313.52	311.66	311.05	312.42	311.67	313.18	312.19
293.05	294.07	294.05	293.55	295.72	293.42	294.73	294.77	293.08	293.17	294.04	294.25	293.12	294.62	294.97	293.29	294.37	293.76	294.38	294.48	295.65	295.04	294.17	293.6	295.06	294.56	293.66	294.13	294.78	293.69	293.88	294.09	294.93	294.89	294.88	292.91	293.89	294.13	295.41	294.26	293.33	295.02	292.73	293.49	293.35	294.87	294.05	295.57	294.34	294.94
294.32	294.79	294.41	294.34	294.81	294.59	294.59	295.56	295.74	296.18	294.86	294.59	295.71	294.81	296.71	295.11	294.86	294.66	295.01	294.42	294.77	294.67	294.7	296.01	294.9	293.62	294.83	295.32	294.47	295.11	293.78	295.93	294.08	295.51	294.82	294.5	296.08	294.88	294.93	295.48	295.71	295.79	294.34	294.83	294.67	294.89	295.36	294.14	294.05	295.4
314	314.63	314.93	314.75	313.77	314.28	316.74	315.03	315.49	315.04	315.26	314.42	314.77	316.14	315.27	315.16	314.82	315.79	314.67	315.76	314.75	315.93	314.51	315.26	314.04	314.21	316.45	314.74	313.67	315.03	313.91	316.4	315.25	315.09	314.38	315.55	314.37	314.15	313.63	314.95	313.94	315.21	314.94	315.13	314.96	315.36	315.2	313.55	315.28	315.26
303.9	303.66	303.14	304.84	304.6	304.8	303.81	304.76	305.07	304.02	304.19	306	303.3	304.4	304.46	305.32	304.26	303.5	305.43	304.79	304.25	304.62	303.51	304.53	303.86	303.59	304.87	303.68	304.62	304.28	305.01	304.03	303.76	304.35	303.47	304.89	305.55	303.36	305.6	304.76	305.44	304.23	304.02	303.66	303.13	304.8	305.16	304.54	305.97	304.73
315.98	316.36	315.84	316.03	315.57	316.23	316.17	315.88	315.36	315.7	316.35	315.49	315.83	314.29	316.72	316.11	315.97	316.71	316.09	315.75	315.25	315.82	315.57	316.85	318.16	315.96	315.53	315.38	316.97	315.76	316.66	315.76	316.83	315.6	315.82	316.65	316.36	316.9	315.21	316.27	316.74	316.69	315.81	316.47	316.09	317.18	315.05	315.97	316.05	315.79
325.87	326.8	326.2	325.48	326.78	325.17	324.63	325.9	326.37	324.8	325.5	324.83	325.75	325.56	326.26	325.57	325.85	324.13	324.86	324.89	324.84	325.05	324.54	325.61	326.39	324.69	325.41	323.95	324.73	323.95	325.97	325.9	324.55	324.94	325.18	325.55	324.41	325.41	326.33	325.61	324.28	324.35	326.1	323.45	325.25	324.55	325.62	325.77	326.04	325.19
306.29	306.25	304.38	305.45	305.46	304.49	305.04	306.21	305.41	304.73	305.55	305.27	304.91	305.62	304.18	306.28	306.19	305.18	303.76	305.33	304.79	305.66	305.78	304.67	304.6	305.69	304.36	303.89	305.81	306.04	305.17	304.91	305.56	304.79	305.43	306.12	305.62	305.63	305.8	305.38	306.34	303.72	305.47	305.27	305.99	304.33	305.36	306.13	305.09	305.26
303.06	303.1	303.65	303.87	303.87	303.71	303.91	303.33	302.24	304.07	303.34	302.95	302.68	303.32	304.26	304.24	303.4	302.88	302.96	304.02	303.66	303.99	301.8	304.18	302.32	302.9	302.7	302.18	303.58	302.6	303.66	302.97	303.56	302.83	302.82	303.86	303.12	303.19	303.22	303.09	303.75	302.81	303.23	304.15	303.51	302.73	303.28	303.08	303.55	303.17
315.03	314.79	314.45	314.34	315.36	315.06	315.5	314.54	316.11	316.44	314.72	312.49	315.68	314.34	315.22	314.25	314.99	315.13	313.74	315.32	315.85	315.17	313.74	314.59	314.8	314.16	313.68	314.83	313.41	315.57	315.9	315.03	314.6	315.4	314.73	316.02	314.36	314.07	314.28	314.6	314.15	315.32	313.98	314.19	315.9	314.55	314.92	316.22	314.59	315.18
304.98	305.55	306.56	303.77	306.21	304.98	303.88	304.86	303.61	304.83	305.69	304.64	305.21	305.79	306.06	304.59	305.05	306.36	306.07	305.39	304.35	305.65	305.8	304.71	304.57	305.06	305.13	305.5	305.63	304.6	305.64	304.91	304.15	304.9	304.53	305.61	305.15	305.31	305.74	305.35	305.59	304.66	304.2	307.11	305.56	305.55	304.88	305.44	305.53	305.04
316.24	316.63	316.33	315.76	315.56	314.86	316.27	315.29	316.17	316.07	314.88	315.31	316.48	315.22	316.48	316.55	315.44	315.86	317.58	315.42	316.34	316.32	315.37	316.9	315.12	316.05	314.84	316.34	315.7	315.5	315.74	316.66	315.29	317.22	316.29	315.1	316.35	315.02	314.94	315.03	315.24	315.63	314.68	315.05	314.32	315.75	314.69	315.51	315.75	316.22
317.74	317.41	318.58	318.04	317.51	317.67	319.09	318.65	318.26	318.97	316.37	316.93	317.43	318.52	318.74	317.12	318.29	319.07	318.34	317.69	318.81	317.7	318.71	317.92	317.89	317.76	316.82	317.23	318.08	317.66	318.24	319.22	316.88	317.3	318.9	318.04	318.83	317.77	318.21	318.06	318.15	318.7	318.59	318.01	318.54	319.08	318.27	318.41	318.3	317.58
302.46	300.94	303.3	303.11	302.24	302.85	302.36	303.24	303.09	302.41	301.83	302.5	301.18	302.17	301.33	301.78	302.52	302.13	303.34	300.69	301.83	302.63	301.72	302.22	302.94	302.61	301.62	301.93	303.37	302.93	300.97	303.19	302.6	302.12	301.82	302.68	302.41	303.44	303.38	301.82	302.23	301.25	302.07	303.05	303.16	303.02	302.32	303.61	302.55	302.83
314.79	314.63	314.31	313.93	316	313.81	315.56	314.77	313.21	314.44	316.47	315.99	314.3	316.21	313.93	314.98	315	313.54	315.34	313.95	313.43	314.3	316.18	314.44	314.62	315.39	314.94	314.28	314.73	314.3	315.05	313.86	313.73	314.05	315.62	315.4	314.85	315.37	315.3	314.6	314.89	314.11	314.63	314.28	313.44	315.59	313.74	313.15	313.84	314.42
313.08	313.65	314.2	314.56	314.85	314.11	315.07	315.37	314.66	313.75	314.12	314.45	314.69	314.21	315.36	314.12	314.89	314.41	316.49	315.51	315.64	314.68	314.9	315.09	314.69	314.01	314.91	315.33	315.07	316.19	315.46	315.99	314.71	314.55	315.84	315.02	315.05	314.98	315.89	314.74	313.8	314.96	314.01	315.46	315.13	313.86	314.36	314.41	313.66	313.96
328.37	328.88	327.7	327.4	328.34	329.23	327.49	327.99	327.54	326.81	327.95	328.62	327.63	328.02	328.6	326.9	328.24	327.94	327.68	327.39	329.64	328.55	326.05	327.36	328.17	328.34	328.35	327.72	329.01	327.64	327.63	327.44	328.48	328.75	328.45	329.34	328.88	328.1	327.26	329.04	326.86	328.74	327.8	328.74	327.66	327.27	327.21	326.87	327.79	328.3
315.97	313.64	315.13	315.77	315.63	314.78	315.71	314.01	314.76	314.55	314.17	314.71	314.01	314.35	315.09	314.56	315.41	314.03	314.84	315.3	316.3	313.72	314.33	314.28	315.72	316.32	316.05	314.06	314.33	314.09	315.68	314.2	315.46	314.51	314.15	314.37	314.24	315.5	313.95	313.97	315.04	315.43	315.64	313.95	314.31	314.24	315.48	314.8	314.01	314.81
304.21	304.14	303.96	304.45	303.19	304.1	302.68	303.75	303.1	303.92	302.92	304.73	304.47	303.55	303.12	305.16	303.69	303.51	303.3	304.51	303.48	303.44	303.6	305.49	303.16	303.85	303.21	303.86	304.24	303.73	304.15	303.4	304.05	304.1	303.26	303.22	303.94	303.41	303.47	303.97	303.58	303.51	303.25	303.82	303.27	302.82	304.18	303.84	303.77	304.04
304.48	303.71	302.71	301.15	303.79	302.77	301.68	302.3	302.67	303.44	303.26	302.62	303.15	302.25	303.43	301.3	301.56	303.91	303.4	302.98	304.49	303.52	302.57	302.92	302.78	302.75	303.49	301.73	301.71	304.31	302.86	302.62	303.24	303.39	303.99	302.43	301.87	303.2	302.15	303.49	303.03	302.66	303.96	302.58	303.43	302.38	302.82	302.48	301.71	302.8
318.69	319.54	320.12	319.35	319.33	319.19	318.28	319.64	318.33	319.34	318.64	319.16	319.94	318.4	319.69	319.82	319.26	319.65	318.64	318.62	319.26	320.53	318.61	318.72	319.61	319.62	318.35	318.65	319.45	319.68	319.91	319.32	319.35	319.03	319.92	320.19	319.99	320.04	319.34	318.35	320.01	320.75	319.58	319.04	318.38	320.39	320.81	318.28	320.89	320
316.13	317.73	315.99	317.35	316.47	316.85	316.54	318.25	316.53	316.21	317.81	316.92	317.67	316.55	314.45	316.88	317.59	317.19	315.74	317.05	317.01	316.03	318.24	316.87	317.33	316.06	317.28	317.27	317.32	317.5	316.88	316.46	316.58	317.23	316.98	317	316.56	315.24	317.41	316.24	316.24	317.17	316.03	317.71	315.96	317.37	317.21	317.59	316.21	316.83
300.79	299.59	300.77	300.36	299.32	300.53	299.68	298.26	300.32	298.96	299.08	300.72	299.52	301.52	300.4	299.58	299.86	300.71	299.55	300.09	299.58	300.88	299.69	299.77	300.2	300.83	299.11	300.37	300.81	300.07	299.93	300.24	299.41	300.54	299.33	300.38	299.11	300.48	300.84	298.97	298.18	299.19	300.02	299.82	299.27	299.8	300.7	300.95	299.71	300.26
318.3	317.23	317.68	317.34	317.68	317.04	317.95	317.01	316.68	317.26	316.39	316.59	317.56	316.89	316.95	316.2	316.84	317.34	317.19	317.24	317.1	317.86	317.74	317.67	317.46	316.9	317.51	315.89	316.42	316.35	318.2	316.86	317.48	316.35	317.3	315.74	317.61	318.82	316.32	318.02	317.06	318.19	318.99	317.72	317.98	317.54	315.6	318.44	316.97	317.81
313.02	313.76	312.61	313.95	313.26	314.77	313.29	312.95	312.63	312.62	313.55	313.53	313.67	313.7	313.15	312.27	312.59	314.09	313.21	313.71	314.66	314.18	313.49	313.6	313.57	312.62	314.64	313.04	313.33	312.74	312.1	312.9	313.3	313.02	313.84	312.28	313.53	314.36	313.42	313.97	312.95	312.72	313.45	310.86	312.72	313.16	312.87	312.46	312.83	314.68
303.47	303.83	303.85	303	302.21	302.3	302.81	303	302.72	303.47	304.19	301.92	304.11	304.27	302.79	302.2	302.91	302.55	304	303.15	302.62	303.78	303.07	302.13	303.71	303.4	304.81	303.47	303.99	303.56	303.07	304.04	302.84	304.3	303.16	303.58	303	302.88	302.01	302.6	303.96	302.88	302.79	302.39	303.48	304.56	304.68	303.3	304.48	303.8
306.2	305	305.1	304.32	306.05	304.51	305.78	304.77	304.91	303.45	304.49	306.37	306.25	304.86	303.61	305.85	306.36	305.34	304.8	305.88	305.85	306.11	305.45	304.42	305.89	305.5	304.9	305.79	305.96	305.99	304.99	304.13	305.52	305.07	304.46	304.62	304.87	305.87	304.52	306.36	305.84	305.67	305.13	305.1	304.75	304.84	307.2	303.96	305.38	304.48
314.24	315.66	314.75	313.41	315.36	315.19	314.41	314.8	314.5	315.02	314.17	315.61	314.31	314.65	315.62	314.44	314.56	315.95	314.94	314.87	313.88	315.19	315.79	315.27	314.11	315.18	313.36	314.63	315.05	315.3	315.52	315.25	314.55	315.66	313.79	315.18	314.59	314.46	314.29	313.62	315.09	314.23	316.85	315.29	315.53	314.67	315.58	315.29	313.68	314.66
318.76	319.98	318.31	318.63	318.1	318.59	320.17	319.29	316.58	318.42	318.23	319.44	318.94	317.5	318.3	319.03	319.47	318.53	318.64	318.82	318.93	318.19	318.08	318.7	318.53	318.8	318.93	318.26	318.59	319.67	319.12	318.18	319.18	318.19	319.02	318.79	318.43	317.65	318.32	319.08	318.05	320.03	317.19	318.6	319.32	318.34	319.64	318.82	318.98	318.28
311.49	314.61	313.34	313.35	312.64	311.64	313.44	313.82	312.7	314.12	313.77	312.79	313.11	313.11	312.86	312.62	313.78	312.95	313.62	312.32	313.66	313.04	313.44	313.11	313.76	314.31	313.94	313.54	312.91	312.87	312.96	313.47	313.44	313.44	314.73	313.62	311.82	312.41	313.15	313.65	313.39	314.15	313.3	314.14	313.48	312.32	312.87	313.33	313.73	313.76
299.5	298.66	299.99	301.32	299.35	298.96	300.09	299.6	298.93	299.25	299.79	299.11	301.03	299.59	299.24	299.67	299.41	299.6	299.44	299.24	300.52	299.4	300.75	300.07	299.67	299.68	299.95	299.53	300.1	300.38	301.67	300.23	300.15	300.82	299.81	301.72	301.27	300.58	299.7	300.26	300.22	299.53	299.47	300.17	299.92	300.61	299.86	299.97	299.43	299.06
313.14	312.52	313.48	312.85	313.09	313.53	313.82	311.86	312.8	312.96	311.76	312.49	312.12	312.25	313.27	312.93	312.6	313.76	312.42	312.8	313.23	312.88	312.61	313.72	313.75	311.12	312.99	313.37	311.44	314.92	312.43	312.26	312.63	312.1	313.59	312.7	312.94	312.03	312.39	312.61	311.96	312.33	313.88	312.05	312.15	311.08	312.94	312.96	312.39	312.1
328.79	329.2	327.65	327.58	328.77	329.52	329.12	330.32	328.37	326.89	328.67	327.4	328.46	328.18	329.51	327.22	328.96	329.12	328.77	327.78	328.13	328.41	329.01	328.95	328.44	327.85	329.22	328.9	328.19	328.94	328.38	329.83	327.58	329.04	329.47	328.27	328.55	330.03	328.82	328.51	329.69	327.41	330.61	328.78	329	328.62	328.36	328.96	328.99	329.43
302.39	302.25	302.92	301.87	301.73	303.55	301.21	302.17	302.06	301.58	301.07	302.52	302.58	301.91	301.55	302.82	302.81	304.01	302.75	302.82	303.21	303.45	302.42	302.35	302.52	301.5	303.44	302.33	301.69	302.87	302	302.75	301.83	302.45	303.25	301.69	301.94	302.74	303.25	302.74	302.17	302.53	301.38	302.34	302.32	303.15	302.16	301.42	302.4	302.16
314.92	313.59	314.83	315.03	314.75	313.22	312.7	313.58	313.91	314.02	315.51	314.7	314.92	314.68	314	314.46	313.23	314.3	313.89	314.66	314.77	313.26	312.82	315	314.06	314.59	313.58	316.15	313.58	314.76	314.8	313.99	314.7	313.86	314.08	313.64	313.92	314.35	313.32	313.07	313.89	314.4	314.61	313.83	314.09	313.01	313.97	313.75	313.98	314.09
316.04	314.7	316.31	316.29	315.79	316.21	315.76	316.87	315.1	315.35	315.38	314.7	316.25	316.38	315.77	316	316.61	315.28	316.51	316.33	314.64	316.22	315.78	315.9	317.07	315.49	315.53	315.68	316.57	315.77	315.87	316.39	315.28	316.07	315.99	315.42	316.49	316.36	315.48	316.38	316.3	316.67	315.46	315.71	315.52	316.13	314.84	315.72	316.03	316.29
308.43	308.7	310.17	310.46	309.73	309.96	309.69	310.31	310	309.77	308.97	309.84	309.65	310.4	309.69	311.05	310.48	309.42	310.83	310.79	310.5	308.86	310.35	309.58	308.76	309.22	309.68	308.85	309.51	309.85	309.59	310.87	309.8	309.53	309.94	310.1	310.24	309.93	310	309.11	310.12	310.26	309.74	309.46	309.84	309.02	309.93	310.84	310.22	310.98
302.33	304.63	303.29	303.97	303.86	303.07	302.76	302.92	303.31	302.04	302.99	303.14	303.28	302.54	303.56	302.32	304.11	302.99	303.05	302.39	304.44	303.92	302.92	301.85	304.06	302.15	302.48	303.91	303.87	303	304.36	302.61	303.31	303.85	302.97	302.93	303.15	304.22	304.89	302.51	303.44	302.21	303.14	304.4	302.84	302.36	302.13	302.33	303.1	302.84
313.83	315.39	313.77	313.32	312.65	314.37	314.48	313.7	314.17	312.62	313.6	313.09	315.06	313.26	314.13	313.23	313.48	313.35	313.29	313.4	314.76	313.94	315	313.44	313.9	315.34	314.43	313.57	313.62	314.58	314.55	314.4	312.63	314.13	313.71	314.24	314.84	313.6	313.24	313.43	313.87	314.7	313.05	314.19	313.82	313.09	313.98	314.23	313.96	314.37
315.97	317.06	317.65	317.66	318.74	318.09	316.78	318.12	317.43	316.93	317.25	317.6	316.85	316.3	316.99	317.75	319.23	317.39	317	317.91	317.29	316.78	317.28	317.9	317.65	316.88	317.85	318.02	317.73	316.62	317.03	316.6	317.78	317.12	314.82	317.41	318.33	317.76	316.91	317.38	316.41	317.32	317.65	317.95	316.97	316.26	317.8	317.57	317.13	317.73
326.98	326.55	327.05	327.86	327.41	326.84	327.18	327.88	327.68	326.51	326.48	327.47	327.06	326.28	326.21	326.9	328.68	328.98	326.53	326.33	326.7	326.35	326.18	328.48	327.77	326.69	327.01	327.37	326.52	327.11	326.25	327.12	327.4	326.7	326.81	326.45	326.83	326.67	327.25	326.88	326.26	328.15	327.26	326.12	326.91	328.32	327.49	326.97	327.62	325.96
305.17	305.47	305.85	304.5	305.56	307.05	305.98	305.19	305.11	304.77	304.86	305.39	306.13	305.7	306.67	304.6	304.4	306.1	303.72	305.33	305.16	305.88	305.56	305.59	306.02	305.47	306.37	304.47	305.47	304.59	304.33	304.78	306.26	306.48	306.67	304.38	305.93	305.91	304.44	306.38	305.91	305.77	305.98	305.08	304.97	304.9	305.7	305.42	304.73	304.89
325.04	324.72	325.05	324.83	324.17	322.53	325.05	324.27	324.42	326.07	325.12	323.21	324.91	324.14	325.07	324.34	326.4	325.08	324.26	323.42	324.74	325.05	324.89	323.88	324.37	325.27	324.49	325	323.56	324.86	324.2	324.82	325.12	323.94	325.3	325.33	324.01	324.85	323.76	325.21	324.65	323.27	324.21	325.23	324.38	324.43	325.7	324.34	325.14	323.41
309.29	309.15	308.54	308.58	308.79	309.08	308.4	309.23	308.09	308.8	309.62	309.73	309.26	308.83	308.23	309.04	308.66	308.53	308.06	308.24	308.84	308.64	309.4	306.86	309.83	308.7	310.27	309.13	309.45	309.35	309.2	309.97	309.74	307.83	308.07	309.04	308.92	310.03	308.83	310.13	308.83	309.54	308	309.14	308.76	309.52	309.8	307.66	309.47	308.79
314.43	313.76	315.42	314.25	315.31	314.87	315.58	314.4	314.82	316.01	315.62	315.44	314.84	314.42	315.81	316.01	316.06	316.05	314.93	315.2	314.92	315.41	314.88	313.38	313.4	315.29	314.98	316.22	315.3	314.51	314.73	314.9	314.24	315.44	315.63	314.21	315.53	315.97	314.16	315.24	314.82	315.59	314.71	314.7	314.14	315.68	315.45	314.47	314.96	315.44
300.27	300.73	298.64	299.61	299.78	300.28	299.53	299.78	300.47	299.74	299.72	298.92	300.27	300.21	300.06	300.75	299.78	300.16	300.35	299.3	299.19	299.47	298.02	300.24	300.02	300.08	300.95	300.94	299.18	299.48	300.48	300.38	300.68	300.35	301.43	300.62	301.52	298.39	299.51	299.54	300.34	300.05	299.81	299.28	300.03	301.12	299.74	299.7	300.51	300.92
309.17	309.31	307.85	308.93	309.67	309.63	308.18	309.08	308.12	307.59	309.08	309.72	308.85	309.27	309.27	310.17	308.09	308.48	309.35	308.13	308.36	308.97	308.77	309.24	308.74	309.26	307.92	308.94	308.65	308.67	308.98	308.5	308.22	308.62	309.46	308.27	308.43	310.05	309.73	309.47	308.89	308.28	308.59	308.27	308.63	310.19	308.33	308.94	309.88	308.49
306.35	306.46	306.46	305.77	306.13	307.38	307.56	308.4	306.21	306.71	307.95	307.65	306.22	306.95	306.22	306.54	305.6	306.48	306.67	306.09	306.63	305.78	306.42	305.67	306.3	305.75	306.67	305.23	306.46	306.79	307.21	307.92	305.87	307.84	306.45	305.68	307.74	306.36	307.51	306.31	306.56	305.81	306.55	307.35	307.44	306.73	308.89	306.14	306.46	306.29
295.46	297.42	297.51	297.41	296.77	297.71	297.85	297.16	297.25	295.74	295.94	298.22	297.2	297.8	297.13	297.21	296.67	297.12	298.58	296.52	296.49	296.85	295.66	297.4	296.77	296.57	296.62	297.05	296.1	297.17	298.03	296.26	296.73	297.28	297.29	297.61	297.12	296.56	297.28	296.53	297.37	296.82	298.66	296.35	296.4	297.12	296.3	296.24	297.25	295.62
317.6	320.13	318.84	318.13	318.84	318.64	318.06	318.74	317.8	318.3	318.73	317.81	317.75	318.64	318.7	319.02	318.96	318.64	318.42	320.29	319.22	318.33	318.95	319.28	318.08	319.56	317.69	318.93	317.93	318.05	318.88	318.58	317.76	317.9	319	319.34	318.29	317.68	318.97	319.68	320.12	318.75	318.68	318.09	319.12	318.56	318.1	320.07	317.95	317.52
326.22	327.68	326.76	325.77	327.66	326.92	327.11	327.5	326.95	326.67	328.69	326.26	326	326.45	326.9	327.33	327.44	328.33	327.29	327.01	327.32	327.64	326.5	327.03	328.25	326.68	325.73	326.29	328.83	326.82	326.47	326.73	327.64	328.08	326.84	328.04	327.49	326.57	326.93	327.11	326.37	327.57	327.32	326.97	327.55	327.12	327.79	326.12	326.49	326.81
310.85	311.5	311.18	311.89	311.29	311.01	311.37	311.73	311.58	312.49	311.56	311.82	311.99	312.67	311.05	311.69	311.14	311.26	310.42	311.42	310.34	311.61	311.2	311.95	312.43	312.22	311.38	311.91	312.43	311.86	311.59	310.26	311.22	310.54	312.53	312.26	311.74	311.74	311.99	311.03	311.68	311.81	312.53	310.9	311.94	311.41	310.54	311.44	312.63	309.59
301.58	303.42	301.11	303.38	302.86	302.95	301.9	301.68	301.19	303.02	304.01	303.72	302.43	302.31	302.36	302.06	302.53	301.88	302.14	303.39	301.83	302.61	301.93	302.25	302.22	302.25	302.95	302.86	302.46	302.76	301.79	302.03	301.64	302.04	302.72	301.69	302.3	302.95	301.96	302.06	303.15	302.54	301.83	301.11	302.62	303.44	302.08	301.63	302.66	303.4
305.19	303.64	303.46	306.34	304.86	304.37	303.45	304.91	303.74	304.13	305.2	304.16	306.18	305.73	304.7	305.18	305.45	304.07	304.15	305.72	304.06	305.85	305.58	304.83	303.47	303.83	304.39	304.4	304.06	304.46	305.65	304.33	304.27	305.27	303.84	306.14	305.02	304.9	305.15	305.16	304.75	304.95	304.33	303.84	304.83	304.5	303.9	303.61	304.39	305.62
310.45	309.68	312.97	310.05	311.04	310.04	310.88	310.47	312.19	311.47	310.79	309.75	310.93	310.27	311.34	310.65	310.13	310.22	312.27	311.28	311.03	311.52	310.39	310.46	311.35	309.92	311.51	310.75	311.59	311.49	310.95	310.57	311.54	310.98	310.33	309.08	310.34	311.6	310.66	311.43	312.11	310.37	312.18	309.76	311.21	310.85	311.58	311.03	312.13	310.66
292.24	293.31	294.06	294.46	293.84	293.29	293.68	294.26	293.88	294.43	293.54	293.29	295.15	294.06	294.25	294.18	293.28	293.84	293.64	293.99	292.76	294.68	293.6	293.72	294.42	295.35	294.14	294.18	295.64	295.09	293.48	293.5	293.68	293.82	294	294.07	293.39	292.46	294.16	294.29	294.66	293.65	294.23	293.98	293.71	293.55	294.51	293.41	294	294.13
317.71	318.59	319.75	318.52	319.24	318.99	318.3	318.13	319.05	318.38	319.27	318.18	319.42	318.5	319.33	318	318.14	318.32	318.79	319.29	318.73	319.24	318.09	318.81	318.64	317.66	319.31	318.53	319.25	319.69	318.77	318.06	319.32	317.65	317.66	318.8	319.5	319.34	318.5	319.07	318.14	318.08	317.66	318.65	319.54	318.56	318.13	319.31	319.38	317.38
312.77	312.78	313.82	313.5	311.75	312.53	312.13	313.09	313.26	313.3	313.63	314.05	313.87	311.93	313.44	314.05	313.2	313.06	313.98	313.66	313.23	312.41	312.44	313.03	312.49	312.79	313.98	313.65	313.97	313.73	312.24	313.11	313.1	312.47	311.52	313.92	313.07	313.94	312.85	311.96	313.01	312.98	313.85	313.69	313.95	311.94	312.98	313.76	314.37	312.81
319.1	317.52	318.01	318.92	317.94	318.99	318.19	318.08	318.02	318.89	319.61	319.37	319.64	317.66	318.93	318.65	318.82	316.8	318.59	318.29	319.27	319.8	319.21	317.66	318.58	317.5	318.98	318.72	320.66	318.64	319.65	318.34	317.32	319.14	318.68	318.47	318.37	317.7	318.01	317.46	320.43	318.13	319.06	319.33	319.22	318.83	318.8	318.43	318.08	318.9
325.29	323.68	322.39	326.17	323.73	325.2	324.41	324	325.14	324.89	324.8	324.93	324.98	324.48	325.25	324.26	324.55	325.5	325.16	324.87	325.4	324.25	325.26	324.34	324.51	323.37	324.14	325.04	323.48	324.47	326.09	324.53	325.56	324.39	325.13	324.76	324.47	324.2	324.14	325.31	325.86	326.25	324.6	324.87	325.5	324.64	325.45	325.48	323.84	325.15
303.28	304.38	304.28	304.1	303.59	302.7	304.77	303.12	303.12	302.88	303.47	303.13	303.98	302.74	304.56	303.58	303.09	303.97	304.05	303.94	302.78	304.34	304.38	303.25	303.13	302.81	303.54	304.59	303.31	303.82	303.27	303.68	303.82	302.46	303.41	304.58	304.17	302.69	302.67	304.03	303.7	304.33	303.44	303.37	303.89	304.39	302.85	303.35	304.52	303.68
304.86	304.05	305.28	304.79	304.55	304.8	305.78	305.31	304.41	306.39	304.47	305.39	303.91	305.14	304.43	304.84	306.25	304.43	306.15	305.66	305.79	304.98	305.93	304.89	305.71	304.48	304.78	304.83	306.31	306.16	304.2	305.76	304.14	305.39	305.37	305.64	305.02	304.57	304.88	305.77	304.53	305.58	304.83	304.99	304.81	305.55	305.53	305.89	304.85	304.43
310.2	309.4	310.75	310.32	308.87	310.24	309.51	309.49	311.12	309.36	311.06	309.9	309.14	308.36	310.82	310.78	310.19	309.17	309.02	308.97	309.44	310.64	308.97	308.47	309.54	309.29	310.09	309.94	310.23	309	309.92	310.21	310.66	308.51	309.6	309.63	309.06	309.45	310.78	308.83	310.35	309.26	309.74	310.01	309.04	309.62	309.68	308.81	308.89	309.51
312.37	314.45	312.1	312.5	313.77	312.36	313.41	313.91	312.58	312.89	312.78	312.51	313.38	313.65	312.79	312.49	313.98	313.03	313.33	312.52	312.65	312.81	314.1	313.61	312.8	313.25	312.17	312.94	313.42	312.97	313.03	312.42	313.79	313.61	313.23	312.9	312.83	312.82	313.58	313.37	313.26	314.02	312.16	312.54	313.23	313.6	313.03	313.03	312.72	313.22
314.12	315.12	314.62	314.46	314.38	315.39	315.52	315.83	316.07	314.28	314.38	314.71	314.83	313.9	314.48	314.83	314.7	314.75	313.42	315.42	314.22	315.72	315.6	315.19	313.41	315.62	315.28	315.71	315.58	316.49	315.18	314.75	315.82	316.21	315.17	316.16	315.72	313.6	315.72	315.1	316.69	314.98	313.47	313.99	314.33	314.36	315.71	315.62	314.63	314.34
312.59	312.09	313.54	313.56	313.09	313.38	312.88	313.34	312.22	313.33	312.09	313.7	311.64	312.42	312.05	313.64	313.1	312.44	313.7	314.27	312.01	313.32	314.14	311.72	312.19	314.17	313.7	313.09	312.6	313.39	312.99	312.51	313.02	311.88	313.91	312.86	312.61	312.59	312.61	311.86	313.44	313.49	313.28	314.01	312.22	313.18	312.64	312.86	312.92	312.72
296.84	296.53	296.8	296.99	296.16	297.09	296.89	295.83	296.88	296.04	296.83	297.74	297.07	296.26	296.41	297.2	297.04	295.62	296.07	296.6	296.92	295.67	297.34	297.46	297	296.41	296.62	297.12	298.39	297.13	297.16	296.79	297.41	296.9	297.12	295.37	297.01	296.76	297.77	295.79	296.8	297.36	295.96	296.15	296.77	296.05	297.15	296.05	297.15	297.5
303.82	304.23	303.67	303.29	303.96	303.34	303.73	303.9	303.71	303.81	304.44	303.37	303.54	302.97	303.09	303.74	303.46	303.7	303.88	304.44	304.9	304.79	303.66	303.3	304.15	303.69	303.55	303.87	302.82	302.93	304.05	302.8	303.79	303.31	305.61	303.72	303.67	304.86	303.44	303.69	304.07	302.32	303.13	303.76	303.84	303.7	304.75	303.47	303.21	303.13
305.66	304	305.58	305.32	304.1	304.71	306.01	305.03	305.24	303.61	305.3	304.94	304.24	304.1	303.67	303.59	304.37	304.2	304.95	305.21	305.46	305.54	304.96	303.72	303.74	302.91	304.04	305.54	305.71	304.78	304.61	305.06	305.68	304.52	304.66	304.83	303.87	304.47	305.05	305.51	304.74	303.99	305.24	304.6	305.87	305.64	305.54	306.15	304.94	304.11
301.65	301.82	303.11	302.71	301.8	301.43	302.83	302	302.82	302.87	301.92	303.61	302.26	301.79	302.55	301.46	301.16	303.54	302.75	303.04	303.58	303.01	303.28	302.43	303.39	302.98	302.38	302.92	302.38	303.54	302.62	302.57	302.05	303.22	302.38	301.78	303.48	302.68	302.58	302.54	302.8	302.24	302.5	301.6	302.86	304	302.12	303.08	301.89	302.56
301.16	300	298.85	299.8	300.18	300.2	300.07	300.55	300.32	300.5	300.94	299.38	300.22	299.77	299.41	300.61	300.24	300.65	300.42	299.28	299.9	300.36	300.39	300.14	300.12	300.39	300.05	300.4	300.37	300.41	301.05	299.31	300.12	300.84	298.45	299.99	301.06	300.98	299.83	300.4	299.83	300.24	299.65	300.6	300.75	299.05	300.02	300.39	298.87	299.36
300.45	302.03	300.54	301.79	300.86	300.29	299.78	300.21	302.38	301.18	301.51	299.61	301.07	301.87	300.1	300.89	301.51	301.29	301.8	302	302.27	299.32	300.3	302.81	301.53	300.59	300.79	300.67	300.88	299.74	301.39	301.4	301.1	301.52	300.26	301.41	300.48	301.98	301.62	300.51	300.75	299.17	301.15	301.46	300.89	300.89	301.03	300.64	301.21	300.89
304.45	303.17	305.26	304.52	303.6	304.78	304.25	304.66	304.54	303.55	302.53	303.81	303.9	305.1	304.48	303.88	303.6	304.16	304.22	304.63	304.7	305.6	305.66	303.48	305.32	305.63	305.25	304.22	305.04	305.13	304.59	303.26	304.34	305.49	304.98	304.23	305.49	303.42	304.87	305.2	304.93	306.71	305	305.37	304.9	304.92	303.85	304.18	305.25	303.16
302.41	303.66	302.37	304.25	303.85	304.09	303.2	304.44	302.03	304.21	302.86	302.92	302.62	303.37	304.35	304.18	302.54	303.64	302.86	303.74	302.88	304.27	303.95	303.03	303.22	303.86	303.8	303.79	302.86	303.84	303.39	303.41	304.33	303.45	302.97	302.18	303.95	302.33	303.83	303.4	303.09	303.9	303.26	303.14	303.49	303.18	303.39	303.03	302.84	302.3
296.63	295.8	296.5	296.9	296.72	295.7	296.29	297.91	296.92	296.8	296.15	297	296.68	297.39	297.18	296.52	297.19	296.53	296.48	296.65	295.39	298.12	296.25	296.76	296.19	297.29	296.02	295.94	296.41	296.37	296.23	297.12	296.03	296.75	297.21	298.42	296.57	297.04	296.9	296.78	297.99	297.39	297.86	297.78	297.49	295.26	297.44	297.07	297.1	297.44
296.51	295.01	294.43	295.25	293.84	295.47	295.47	293.94	294.5	294.55	294.78	294.61	295.12	294.73	295.09	294.21	294.14	294.85	294	295.78	293.65	295.06	295.47	294.92	294.28	294.77	294.73	296.78	295.75	295.06	295.59	295.27	294.77	295.95	294.07	295.22	296.01	294.47	295.23	296.03	293.76	294.9	295.08	296.03	295.81	293.66	294.04	295.27	295.06	294.51
302.77	303.92	303.27	302.62	302.24	302.63	302.27	303.87	301.84	303.65	302.63	303.45	303.15	302.63	302.7	302.81	303.9	302.85	301.86	303.91	302.58	304.14	302.92	301.85	302.64	303.02	302.45	302.58	301.93	303.43	303.88	304.2	303.35	303	302.45	301.79	301.82	303.43	303.64	303.92	302.67	302.72	302.2	303.56	302.28	302.19	303.57	302.23	302.33	303.17
327.58	327.16	327.48	327.26	327.95	328.05	328.52	328.4	329.49	328	328.57	327.22	327.66	328.16	327.77	328.46	327.71	328.37	327.03	327.54	327.98	328.92	328.17	328.01	327.45	327.94	327.56	327.74	327.51	328.38	328.29	327.7	328.56	326	328.22	327.24	327.92	327.29	327.61	328.19	329.28	327.99	326.99	328.37	328.19	328.6	328.23	328.33	328	327.12
310.9	311.85	312.05	310.22	310.06	311.46	310.92	310.51	310.14	311.29	311.01	311.55	311.49	309.98	308.98	311.08	310.84	310.25	310.15	310.92	311.27	310.61	310.98	312.04	310.47	311.59	310.31	310.33	309.92	311.28	311.52	310.95	310.92	310.88	310.21	310.73	311.31	309.95	310.73	311.93	310.74	309.36	311.44	310.07	310.68	311.27	309.98	311.2	310.43	312.41
300.35	302.1	302.78	301.77	301.04	300.39	301.77	302.22	299.82	299.79	301.28	301.34	300.54	300.79	299.98	301.24	300.6	302.27	300.85	302.18	301.79	301.87	300.74	300.74	301.27	300.74	300.84	300.2	300.39	300.43	301.2	300.14	301.37	301.1	301.22	299.99	300.44	300.58	300.82	301.86	302.46	300.6	300.44	301.75	301.96	302.17	301.99	299.61	300.5	300.32
305.83	305.35	305.95	305.79	304.14	306.09	306.69	305.14	305.16	306.4	305.16	305.29	304.3	305.24	305.15	304.61	303.89	305.73	305.25	304.88	304.85	307.08	305.79	305.24	305.85	306.14	305.4	304.61	305.49	304.46	305.97	304.92	305.1	305.85	305.65	305.39	305.39	304.91	306.11	305.69	305.29	305.29	305.3	306.54	305.76	306.47	305.55	305.94	304.08	305.6
301.32	303.1	302.54	303.37	302.42	302.79	301.91	302.73	302.07	300.83	302.86	301.27	302.57	303.72	302.03	302.88	301.8	302.16	302.27	301.87	301.26	301.84	302.93	302.2	302.47	302.47	302.09	302.49	302.36	302.73	304.09	301.85	302.75	302.15	302.59	301.67	302.43	303.6	301.99	302.95	302.26	302.55	302.06	301.67	303.39	303.05	301.56	302.1	302.47	301.34
314.43	313.54	313.12	313.63	314.29	312.74	312.47	313.34	312.94	314.39	312.5	312.33	314.4	312.5	313.34	312.5	312.32	313.24	313.08	312.3	313.54	314.13	312.71	313.4	312.62	312.12	312.57	314.52	313.32	313.21	313.47	313.03	313.72	312.01	313.84	313.31	313.6	314.06	312.19	313.19	315.04	313.1	312.89	312.81	313.12	311.97	313.43	313.3	313.13	312.33
307.4	308.48	308.92	308.43	309.44	308.68	308.01	308.32	309.31	308.24	309.15	309.15	310	308.47	309.96	308.26	309.23	308.42	308.06	309.17	307.59	308.77	308.55	308.7	309.61	308.9	308.24	308.96	310.37	309.32	309.41	309.59	309.32	308.02	309.59	308.72	309.07	308.58	307.8	309.62	310.42	310.53	308.19	307.57	308.47	309.26	309.87	308.87	308.6	308.03
324.23	324.58	323.99	324.18	323.67	325.68	325.47	325.13	325.05	323.77	325.86	322.66	324.85	324.34	325.02	324.99	323.3	324.53	324.49	325.21	322.97	326.03	324.01	325.1	325.04	325.83	323.96	324.94	325.2	326.16	325.4	326.22	324.3	323.9	325.2	325.66	324.22	324.89	323.91	325.24	324.71	325.73	323.43	324.96	324.57	324.22	325.32	323.18	323.81	324.84
318.9	319.19	318.84	319.07	318.51	318.42	319.24	319.39	319.74	320.47	318.7	319.8	318.03	319.43	318.52	319.29	319.21	318.76	319.26	319.43	319.63	319.6	319.11	318.75	320.26	320.6	319.31	319.33	318.99	318.81	319.37	320.78	319.21	319.56	319.51	320.47	320.18	318.97	319.57	318.22	319.58	319.22	319.05	319.19	319	319.84	319.44	319.58	319.31	319.17
293.77	294.01	293.69	294.76	293.32	294.02	294.61	293.4	293.45	294.78	294.11	295.13	294.58	294.28	294.78	294.61	295.36	293.53	294.32	294.79	294.26	293.53	294.12	293.58	294.63	293.29	295.46	294.75	294.32	293.86	293.56	294.8	295.31	294.45	294.61	294.38	293.31	294.24	293.61	294.08	292.33	293.93	294.97	294.29	294.42	293.86	293.31	293.93	294.42	293.47
312.94	314.28	313.88	314.58	314.54	314.09	313.97	314.66	312.82	313.24	314.87	313.76	313.13	314.11	313.97	315.05	314.03	314.29	313.68	313.35	314.53	314.41	312.97	313.3	313.1	314.27	311.9	313.99	314.46	313.75	314.55	313.82	315.47	312.97	314.19	314.47	315.07	314.06	313.22	312.65	314.86	313.27	313.69	314.55	314.93	313.38	313.13	313.94	313.58	312.79
303.97	304.68	305.27	304.26	304.2	304.51	304.1	304.44	304.28	304.6	304.47	303.25	303.3	304.16	303.86	305.81	303.35	304.61	304.04	303.61	304.64	303.88	305.65	304.96	304.39	304.16	305.02	303.49	304.4	304.78	303.29	305.58	303.84	303.41	304.1	306.68	303.95	304.21	304.47	304.6	304.82	304.8	304.28	303.07	304.26	304.21	304.75	304.1	305.16	304.64
305.36	305.19	305	305.4	304.39	306.51	305.91	304.83	305.13	304.42	304.75	305.9	305.57	304.7	305.87	305.94	304.93	305.52	305.29	305.93	304.62	305.97	305	305.09	304.43	305.23	306.22	304.17	306.3	304.75	304.78	305.55	305.61	305.2	305.26	306.36	304.93	304.68	304.68	305.7	305.78	305.61	304.38	305.17	303.98	306.24	304.84	306.92	305.26	306.19
315.47	316.43	315.31	316.05	316.62	317.05	316.54	315.17	315.12	315.6	315.14	314.85	316.06	315.13	314.52	315.47	317.28	315.67	314.71	316.1	315.75	315.22	315.76	315.02	315.89	314.73	315.14	316.08	315.27	316.05	315.29	314.51	316.89	314.05	316.31	313.34	315.04	315.62	316.11	315.19	315.43	314.72	315.42	316.07	315.64	315.23	317.02	315.49	315.26	315.38
304.08	304.3	305.05	305.75	305.83	305.35	305.02	304.49	303.74	306.14	304.56	305.03	305.54	305.01	304.87	305.92	306.13	303.53	305	304.98	303.53	304.74	305.26	305.35	304.65	305.02	305.22	305.15	305.48	306.22	305.89	306.81	305.4	306.2	306.18	306.12	306.63	305.02	306.73	304.58	306.41	305.09	305.76	304.61	305.1	304.69	304.46	304.55	305.54	305.37
304.78	303.88	304.39	305.19	304.54	304.67	302.33	305.02	304.88	304.83	305.32	304.6	303.82	303.42	304.44	303.84	305.81	304.87	304.7	304.6	305.01	303.54	303.57	305.23	304.67	305.6	303.93	305.66	305.08	304.4	305.1	306.35	304.07	304.88	303.78	305.08	303.91	304.02	305.35	305.08	304.47	303.72	304.96	304.24	304.24	304.35	304.44	304.65	303.99	304.44
312.82	313.81	312.61	314.27	313.68	313.15	313.6	313.14	312.82	312.18	313.74	312.14	312.85	313.5	312.94	313.46	313.2	312.62	313.16	314.07	313.63	314.3	314.75	312.52	312.39	312.96	311.59	312.63	313.3	312.19	313.91	313.01	312.69	312.93	313.36	312.3	312.77	314.12	313.94	312.64	313.22	314.11	314.03	312.3	314.2	312.64	312.72	314.03	314.08	313.15
310.8	310.65	311.42	311.54	311.1	311.25	310.92	311.61	311.3	311.9	311.92	312.39	311.46	312.1	311.38	311.88	312.25	311.59	312.02	312.2	311.7	311.55	312.2	310.6	311.34	311.04	312.46	311.41	310.49	311.65	311.03	311.54	311.82	311.32	312.41	312.26	310.41	311.55	311.81	311.48	311.1	311.25	311.78	311.12	311.32	311.35	309.97	311.54	312.12	311.93
304.84	305.8	305.29	305.92	305.97	305.82	305.82	305.46	306.53	305.98	306.43	305.83	305.92	305.62	305.68	305.59	305.83	305.35	305.89	305.95	305.22	305.34	306.43	305.62	305.96	306.66	305.95	305.83	305.55	305.43	305.82	307.6	306.53	305.54	306.65	306.7	306.13	307.03	305.19	305.93	306.08	306.74	305.4	305.82	306.97	305.85	306.21	306.93	305.4	306.13
312.84	313.11	314.21	311.85	314.2	313.23	312.78	312.21	313.17	312.83	312.39	311.64	312.88	311.72	312.52	312.42	311.63	312.69	312.01	312.57	313.45	312.94	312.37	312.23	312.21	312.85	314.06	312.01	312.32	311.54	311.49	310.73	313.69	313.4	312.98	313.1	312.74	312.31	312.03	311.74	312.43	312.81	312.4	312.62	313.28	311.5	312.76	311.55	311.91	312.49
310.74	310.78	312.99	310.81	311.3	311.41	311.31	310.17	311.06	312.08	311.09	311.3	310.83	311.86	311.29	310.8	311.64	311.57	312.63	310.6	311.26	311.54	312.57	311.87	311.13	311.99	311.78	310.77	311.42	311.01	311.53	311.86	312.13	310.79	311.87	311.81	311.68	311.97	312.07	311.69	311.7	310.15	311.88	312.33	311.19	311.96	311.63	310.35	311.22	311.31
315.41	315.2	314.54	314.79	314.37	313.61	312.54	315.04	312.56	315.73	314.87	315.1	314.01	315.25	314.86	314.79	314.59	314.88	314.71	313.93	314.39	315.22	313.45	314.06	314.27	314.93	315.33	314.23	314.28	315.12	315.68	314.1	314.52	314.53	312.87	314.57	313.41	315.33	314.88	314.83	314.31	315.16	314.55	315.16	314.48	313.66	315.16	313.28	315.41	315.74
313.52	312.36	313.94	313.71	312.08	313.68	311.95	313.9	312.89	312.96	311.68	312.16	311.97	312.74	313.35	311.99	312.96	311.81	312.93	312.76	312.1	312.18	313.56	314.16	312.16	313.5	313.27	312.33	312.84	311.78	313.58	311.19	312.74	313.65	312.19	312.93	310.5	313.18	312.41	312.82	314.25	312.96	313.61	314.33	313.02	312.82	313.23	312.83	313.71	313.09
327.53	326.7	327.32	326.78	326.03	326.21	328.85	327.26	327.65	325.9	328.27	326.59	326.54	326.96	327.03	326.36	326.37	327.73	327.08	328.23	327.09	326.93	327.41	327.58	327.29	328.79	326.73	328.47	327.16	327.44	328	328.29	326.51	327.42	326.15	325.97	327.46	326.77	326.72	327.36	327.19	326.71	327.18	328.2	327.26	326.99	327.16	326.73	327.1	329.75
305.45	307.02	305.64	306.16	306.36	306.31	306.4	305.29	306.3	306.28	307.13	305.82	307.91	307.04	307.38	306.32	305.5	306.3	305.73	306.58	307.39	305.52	306.83	306.31	306.58	306.94	305.37	306.33	306.78	306.47	305.19	305.33	307.59	306.58	305.91	306.82	305.49	305.92	306.38	306.5	305.73	306.32	305.62	305.5	306.66	307.5	306.35	305.87	306.16	306.15
311.23	310.63	311.46	311.98	311.52	311.72	312.36	311.93	311.11	311.13	312.11	312.01	311.99	312.45	309.11	312.06	310.46	311.62	311.2	313.07	312.15	312.26	311.3	310.95	309.3	311.19	310.47	311.6	311.47	311.53	312.86	312.48	311.07	311.16	311.04	311.41	311.22	312.01	311.38	310.17	311.16	311.48	309.91	312.26	311.11	311.75	312.56	312.89	311.85	310.54
307.91	308.11	305.59	307.73	307.53	307.12	308.05	307.31	307.68	307.03	306.48	307.51	308.43	307.22	307.63	307.09	308.01	307.66	307.37	307.85	307.78	306.9	307.15	307.51	307.4	308.1	307.24	308.49	308.04	307.05	307.19	306.88	306.36	307.33	307.33	307.38	307.68	307.92	308.12	306.02	307.43	308.57	306.78	307.33	306.52	306.71	306.77	306.46	307.39	307.93
325.55	323.97	323.77	325.17	325.17	324.22	324.91	325.25	325.73	325.5	324.64	325.06	324.6	324.6	326.8	325.62	326.15	325.37	326.06	325.17	325.85	325.97	324.24	325.38	326.1	326.01	325.68	326.14	324.58	326.62	325.57	325.13	324.81	324.88	326.14	324.18	325.66	324.98	325.16	324.79	324.24	324.77	323.92	325.97	324.62	326.22	324.31	325.42	325.51	325.2
302.75	303.79	304.18	303.18	303.99	304.31	303.44	304.78	302.45	304.75	304.1	303.58	304.37	302.9	302.42	303.95	303.02	304.52	303.77	303.28	303.46	302.83	303.82	303.66	305.11	303.94	303.3	304.27	304.02	302.95	303.68	304.73	303.54	303.12	303.06	304.9	303.8	304.52	304.86	302.94	303.56	303.14	303.65	303.13	304.64	304.18	302.72	303.8	304.17	304.59
307.32	306.5	305.3	305.39	304.62	306.6	306.13	305.2	305.44	307.02	305.7	306.15	307.19	306.27	307.07	306.65	305.95	306.8	306.55	305.35	305.6	306.61	306.82	306.44	305.24	306.33	306.95	305.26	304.75	308.13	306.05	305.86	305.23	305.18	306.66	305.21	306.81	305.69	306.38	306.26	305.89	306.47	306.88	306.02	305.83	305.26	306.63	305.48	305.83	306.05
319.98	318.97	319.04	318.97	320.3	320.01	318.46	319.58	319.41	319.87	318.43	319.76	318.38	318.95	320.42	319.67	319.15	319.06	319.98	318.44	318.38	318.33	318.84	319.69	319.92	320.07	319.9	320.03	319.75	318.51	318.65	318.83	319.83	319.05	318.21	319.8	316.96	318.97	319.31	318.25	319.89	318.9	319.48	320.1	319.36	320.29	319.36	319.16	319.95	319.35
302.75	303.65	303.82	302.89	303.46	302.81	303.71	301.5	304.03	303.43	302.49	304.19	302.76	303.64	302.6	303.04	303.9	303.88	305.21	302.41	303.49	303.57	303.5	302.38	301.35	303.79	303.03	303.57	303.8	303.8	303.78	301.76	303.32	303.47	303.31	303.15	304.53	303.19	303.44	303.54	303.65	304.69	303.53	303.4	303.91	303.11	303.62	302.19	304.15	302.78
325.29	324.85	325.41	325.5	325.95	325.66	325.25	324.88	325.08	324.37	326.55	324.95	325.36	326.2	324.46	325.38	325.57	324.91	325.18	325.43	325.55	324.38	324.7	324.83	325.31	324.47	325.5	325.12	326.44	323.94	324.6	326.05	325.6	325.23	325.05	325.53	324.31	325.23	326	326.07	324.37	325.4	325.99	325.82	324.87	324.83	326.19	324.62	324.9	326.79
306.59	306.07	306.49	306.91	308.33	307.15	306.71	306.7	306.01	306.3	305.49	306.3	306.93	305.53	305.49	305.01	306.25	307.03	308	304.99	306.42	306.65	305.37	307.15	306.62	306.45	306.47	308.34	306.5	306.17	306.44	306.17	306.72	306.07	307.4	306.95	306.28	306.62	306.46	306.58	306.17	307.16	305.93	305.12	304.93	306.83	306.66	306.47	306.66	306.01
319.03	318.96	318.92	319.77	318.35	318.36	317.04	317.49	318.01	318.92	319.98	319.13	318.88	318.46	318.9	318.91	318.95	319.22	318.55	319.39	317.48	318.27	318.08	320.01	318.9	319.75	317.93	319.02	317.92	318.73	317.64	317.93	318.86	318.25	319.15	318.89	319.87	319.83	318.29	319.75	319.52	318.91	318.21	317.71	317.3	318.71	318.62	318.83	318.58	317.24
314.11	313.19	312.33	313.18	313	314.1	312.93	312.7	313.63	313.34	313.71	314.11	312.86	312.66	313.24	312.72	312.14	313.36	313.39	312.88	312.04	312.95	312.95	314.04	313.81	312.96	314.31	313.77	313.63	313.75	312.36	314.41	313.57	312.72	313.56	314.06	313.24	313.52	313.39	313.56	314.82	313.41	313.12	312.91	313.76	313.28	313.16	313.89	313.26	312.26
316.05	317.73	317.18	316.36	316.5	316.27	317.41	317	315.75	316.97	315.75	315.99	315.66	316.68	316.75	317.09	316.99	315.8	317.52	316.51	316.46	316.19	316.09	316.63	316.65	316.72	316.32	318.52	316.18	317.25	316.09	315.99	316.48	315.87	315.78	316.99	316.9	316.57	317.37	316.41	316.6	317.93	317.91	316.53	316.59	317.2	316.75	316.84	315.87	315.43
308.05	306.16	306.99	308.21	305.61	306.13	305.65	307.39	305.82	306.7	306.97	305.86	306.79	306.07	305.82	307.45	306.05	306.2	308.81	306.6	305.58	307.54	306.4	306.72	306.68	307.18	307.47	305.57	305.84	307.53	306.28	306.28	306.26	305.77	305.5	306.02	307.32	307.52	304.71	306.81	305.84	305.34	306.78	306.44	306.61	306.92	308.41	306.61	306.45	306.42
304.79	303.12	302.94	302.93	302.74	304.16	304.05	303.77	304.55	303.76	303.28	302.39	303.26	304.32	303.55	304.24	303.37	304.75	303.06	304.11	303.45	304.06	303.51	304.05	303.04	304.49	303.5	305.33	303.14	304.11	303.46	303.6	303.04	304.33	303.6	303.1	303.29	303.29	303.32	303.59	303.97	303.93	303.98	303.11	303.77	303	303.51	303.5	303.17	303.17
302.97	303.86	303.61	303.96	304.22	303.82	303.95	302.13	303.72	304.44	302.57	304.02	303.84	303.88	304.39	305.42	303.12	304.22	303.07	303.83	304.37	304.25	302.79	304.41	304.31	303.15	304.61	303.39	303.09	303.75	304.18	303.65	304.14	304.4	302.51	304.29	304.14	303.1	303.67	303.71	302.7	303.77	303.74	303.78	304.72	303.59	303.98	304.74	302.87	304.22
313.22	313.87	313.47	314.75	313.64	314.69	312.71	312.57	312.76	313.75	311.62	311.42	313.73	312.77	312.89	313.16	312.45	312.47	312.67	312.23	313.39	313.16	311.94	313.71	313.85	312.28	312.51	314.56	313.13	312.36	312.07	313.19	311.83	313.34	313.1	313.66	313.21	313.35	311.16	312.83	313.19	313.25	312.97	313.07	313.33	314.75	313.78	313.29	314.53	312.3
314.52	315.95	315.75	315.37	315.79	314.12	315.04	315.05	315.89	315.26	316.36	315.78	314.19	315.86	314.33	315.94	315.42	314.88	315.33	315.28	315.15	315.13	314.38	315.49	315.11	315.15	313.87	314.63	314.56	314.56	314.6	315.33	316.1	315.36	315.7	315.29	314.15	314.29	314.55	315.43	315.28	314.89	315.24	314.6	314.24	315.08	315.32	314.03	314.84	314.48
310.12	310.82	310.02	309.44	310.78	309.46	309.15	310.14	309.95	308.87	310.19	310.15	309	311.89	310.36	309.82	308.98	310.34	310.26	310.47	310.3	310.3	310.5	309.81	310.12	309.88	309.91	309.45	309.4	310.99	310.85	310.92	310.28	308.96	310.62	309.71	307.82	309.54	309.77	309.08	309.17	310.31	309.71	310.31	308.95	310.1	309.88	308.88	311.14	309.42
327.11	327.52	328.29	328.96	326.71	327.39	327.77	327.07	327.17	327.53	327.08	328.54	328.18	327.62	327.93	328.65	327.28	327.07	327.3	328.46	328.46	327.14	327.92	327.48	326.91	327.07	327.88	328.46	327.87	327.9	327.72	326.8	328.3	327.51	327.57	328.61	328.22	328.36	329.4	327.71	327.2	329.07	327.9	327.98	327.22	327.89	326.27	327.48	329.06	328.35
312.98	312.44	312.56	312.82	312.74	314.31	313.22	312.96	313.69	311.57	312.61	313.83	312.65	314.28	312.63	312.7	313.06	313.87	314.02	312.68	313.94	312.67	313.31	312.17	312.69	313.16	313.21	313.62	313.37	313.11	311.87	313.35	312.09	311.75	314.06	313.08	313.96	313.13	312.68	314.02	312.83	312.75	313.33	312.49	313.33	314.11	313.21	312.69	312.59	314.15
311.25	309.46	310.81	310.22	310.28	311.1	311.43	310.01	311.13	310.51	309.86	310.85	310.75	310.09	311.34	310.65	310.91	310.96	310.38	311.5	311.05	308.56	310.2	310.36	309.84	309.32	309.77	310.14	310.58	310.73	310.8	310.64	309.85	311.35	311.08	310.3	309.42	309.89	310.39	309.95	312.13	309.63	310.21	311.29	310.85	310.36	309.94	310.75	311.19	311.6
315.43	314.83	313.53	315.08	314.78	316.31	316.21	314.34	315.61	315.82	313.5	315.46	315.19	315.07	315.94	315.27	314.94	314.85	315.23	315.79	315.77	315.91	314.89	314.64	315.16	314.92	315.73	314.6	314.16	315.46	315.37	314.13	316.12	315.89	315.65	313.78	314.01	315.1	315.11	315.23	315.54	314.86	314.72	314.98	314.32	314.08	314.8	314.77	314.26	315.53
301.97	302.58	302.66	303.12	301.25	303.6	303.07	302.02	302.89	302.18	302.74	303.55	302.59	302.92	302.77	303.36	303.53	302.07	302.16	303	301.88	303.17	303.52	303.56	303.22	302.17	303.76	302.21	302.95	302.02	302.64	302.3	303.08	303.7	304.05	304.09	301.88	302.37	301.73	304.1	303.12	302.8	303.85	303.74	302.9	303.7	302.43	302.65	303.49	301.99
313.51	312.42	312.05	314.06	312.98	311.86	314.08	313.54	312.36	312.89	314.14	311.66	312.46	311.31	313.38	312.57	311.81	313.5	314.25	312.29	312.69	314.13	313.23	312.46	313.82	312.82	312.91	313.58	313.29	313.8	313.18	313.18	313.86	313.31	313.14	313.84	313.02	313.39	313.86	313.66	312.25	313.76	312.8	313.78	314.1	314.16	313.33	312.55	313.01	313.76
324.57	324.18	324.66	323.93	323.59	323.64	324.77	324.32	324.26	323.17	325.18	324.55	324.09	324.12	323.68	325.01	325.76	325.67	324.36	325.61	323.92	323.57	324.92	324.61	324.84	324.73	324.21	325.08	324.07	324.66	323.72	323.18	324.51	324.35	324.55	324.41	324.54	325.06	324.52	325	325.14	323.5	323.59	324.76	324.34	324.59	323.92	325.74	325.01	324.58
317.21	316.55	317.47	317.72	316.32	317.15	317.69	317.31	315.66	316.55	317.36	317.63	317.81	316.3	316.04	318.05	316.23	317.49	317.71	317.71	317.44	317.74	318.01	316.12	316.02	317.37	318.33	317.68	319.14	317.54	316.79	317.53	317.37	317.6	316.78	316.23	316.91	317.17	318.4	316.67	318.48	316.8	317.54	317.62	316.89	316.32	318.04	318.37	318.03	316.2
311.38	309.99	309.35	311.51	310.99	310.89	310.93	309.75	311.07	309.77	309.76	310.96	310.85	311.22	311.52	310.76	311.27	311.85	310.69	310.35	310.57	310.69	310.69	310.75	311.28	310.72	309.76	310.39	310.33	311.04	309.65	310.9	311.28	311.54	310.83	311.55	310.63	311.19	309.56	311.5	310.67	311.28	311.77	310.44	311.47	309.81	311.46	311.26	311.24	310.29
294.91	296.06	295.47	295.06	294.19	295.93	295.78	293.94	295.56	294.1	295.06	294.63	293.24	295.15	295.2	295.44	294.72	295.36	294.72	295.32	293.99	294.4	294.32	294.1	295.42	294.41	295.12	295.62	294.42	295.49	294.76	294.86	294.87	294.08	295.55	294.78	295.24	293.72	294.87	295.65	294.25	294.62	295.03	295.7	295.25	294.54	295.06	294.4	295.32	295.7
304.44	305.81	305.28	305.02	304.82	305.3	304.98	304.98	305.53	304.97	304.52	305.01	304.61	303.61	304.65	305.88	304.16	305.55	305.99	304.84	305.42	303.65	303.62	304.15	304.28	304.84	304.47	305.63	304.54	303.85	304.62	304.81	304.32	304.75	304.84	305.35	304.13	305.28	304.04	304.61	305.24	305.28	303.09	304.88	305.32	304.85	304.39	304.12	303.31	305.56
312.22	312.04	312.87	313.66	313.83	312.55	312.32	313.95	313.1	313.07	312.72	314.01	313	313.36	313.06	314.26	313.55	313.17	312.44	313.63	314.22	311.98	313.19	312.06	313.02	314.11	314.58	313.88	312.5	313.14	313.26	312.72	312.53	313.31	312.85	313.14	313.54	313.93	312.54	313.02	313.29	313.82	313.11	313.16	313.91	313.68	313.5	314.01	314.14	312.48
314.49	314.95	314.3	314.95	314.24	315.27	314.38	314.33	315.39	315.05	315.5	314.26	314.97	314.44	315.83	314.06	314.94	315.01	314.1	314.35	315.43	315.09	315.56	315.39	315.56	315.1	314.13	314.59	314.8	314.75	314.74	313.48	312.97	313.32	314.81	314.11	313.97	314.29	315.93	314.84	314.89	316.13	314.97	315.23	314.72	314.25	315.24	314.44	315.16	314.24
326.76	328.03	325.85	325.47	327.54	327.89	326.57	328.34	326.3	327.09	326.94	326.58	326.94	326.27	327.52	327.62	326.78	325.95	326.72	327.1	327.15	326.91	327.11	326.62	327.39	327.42	327.71	327.9	327.49	325.9	326.12	327.78	326.76	327.43	326.81	326.79	327.15	326.54	328.25	326.27	327.72	326.37	326.82	326.35	327.06	328.08	326.3	326.18	326.72	326.71
314.29	313.63	315.32	314.18	315.74	315.02	314.58	313.64	313.44	315.25	314.91	314.37	314.5	316.55	315.98	316.11	314.49	316.04	312.91	313.08	314.74	316.04	314.53	315.62	314.21	315.62	314.1	313.72	314.51	313.71	315.7	314.89	315.05	315.14	314.78	315.25	313.33	314.53	314.34	315.43	315.14	314.06	315.54	314.71	315.7	314.86	314.4	314.04	314.99	313.78
315.71	316.66	316.06	315.54	316.19	315.63	314.93	316.15	316.54	316.58	314.1	315.21	315.97	316.72	315.95	314.68	315.5	315.81	315.61	316.04	316.16	317.37	316.94	316.4	316.28	316.18	316.06	316.61	316.2	316.21	316.88	316.44	316.34	315.99	316.19	315.22	315.23	313.71	316.27	315.06	315.95	315.24	315.82	315.99	316.16	316.65	315.25	315.06	315.63	315.94
319.12	318.75	318.65	318.7	317.73	318.7	319.1	318.39	319.47	318.21	319.24	319.03	317.49	319.37	319.23	318.54	319.19	319.01	316.48	318.87	320.17	320.01	319.03	318.36	319.05	320.16	318.56	318.24	318.13	319.4	316.74	318.98	318.57	318.39	318.07	319.02	318.61	318.31	318.98	319.92	320.06	319.2	318.8	318.89	318.87	318.73	318.97	318.19	316.81	319.12
315.33	316.55	314.32	315.8	315.44	315.84	316.31	316.74	316.64	316.5	316.51	316.15	316.1	315.37	315.89	315.8	314.61	314.79	316.09	314.84	316.11	315.93	316.04	316.84	315.99	315.12	314.57	316.87	315.28	316.02	316.44	316.26	315.88	314.86	317.35	316.18	316.04	315.93	315.65	316.09	315.61	316.95	314.66	315.35	314.21	316.25	314.76	317.18	316.66	316.16
304.18	303.5	302.79	302.91	302.68	303.57	302.55	303.3	303.49	302.71	302.55	302.02	302.14	304	303.94	302.72	303.17	304.1	304.36	302.98	303.26	303.56	303.44	303.28	304.08	302.67	303.14	302.07	302.52	302.6	303.25	304.59	302.8	304.06	303.89	303.17	303.61	303.82	302.48	303.21	303.2	303.49	302.33	303.14	302.01	302.95	302.99	303.51	303.95	303.47
315.69	315.72	316.84	315.45	315.32	316.15	315.57	317.58	314.59	315.88	316.11	315.67	315.41	316.37	315.67	314.21	316.38	316.16	315.22	316.05	315.72	315.62	315.23	314.86	314.16	314.67	315.59	316.09	316.1	315.4	316.05	316.29	315.38	315.65	314.89	316.61	314.4	314.42	315.05	316.04	316.58	315.64	315.5	314.91	315.89	315.98	313.74	315.31	314.51	315.03
314.26	312.93	312.52	313.34	313.49	313.48	313.56	313.23	313.17	313.19	312.45	313.58	313.78	313.58	314.18	313.05	313.48	313.56	313.32	313.38	313.17	313.44	313.11	313.86	312.17	313.16	312.9	312.78	314.28	312.62	312.98	313.34	314.04	314.11	312.25	312.9	313.57	314.32	312.15	313.14	313.02	312.86	313.59	313.06	313.05	313.43	312.11	313.42	313.47	311.81
312.77	313.42	312.35	313.02	311.42	312.97	312.28	311.93	313.35	312.72	313.17	311.95	312.32	311.86	313.22	312.19	312.2	312.5	311.42	314.2	312.18	313.22	311.77	310.96	313.18	313.23	313.59	313.44	313.62	313.43	313.1	312.67	312.39	312.32	312.86	313.05	311.11	313.41	312.39	312.65	312.98	313.24	312.4	312.19	313.18	313.33	312.16	312.86	314.01	312.04
313.56	315.17	314.56	314.81	313.47	314.88	315.17	314.32	315.56	315.59	315.27	314.95	315.35	314.61	314.57	314.52	316.12	313.83	314.6	316.09	314.66	315.11	314.3	313.85	314.67	315.68	314.46	315.17	314.74	313.58	314.99	315.4	315.03	314.91	315.14	314.5	313.4	315.25	314.37	314.79	315.4	314.91	314.78	314.31	315.32	314.34	315.62	315.6	313.43	314.63
302.37	303.61	303.39	304.05	302.76	303.71	303.52	304.76	302.76	302.79	304.2	303.13	302.64	303.86	302.5	303.22	303.12	303.47	303.85	303.79	304.4	303.58	302.81	303.33	303.26	302.47	303.36	302.92	303.15	304.27	304.27	303.38	303.15	303.5	304.24	303.75	302.57	304.16	303.07	304.28	303.54	302.94	302.86	302.54	303.69	305.45	304.02	302.07	303.35	304.11
317.36	319.17	319.61	317.82	319.23	319.61	317.89	319.96	317.37	319.04	318	318.06	316.61	317.34	318.27	318.25	318.2	317.57	316.95	317.53	318.62	318.04	318.13	319.29	319.34	318.03	318.41	317.78	318.81	318.1	318.77	318.27	318.48	318.76	317.65	317.77	316.36	318.41	317.35	319.25	318.13	319.72	318.11	318.87	317.77	318.05	318.44	318.11	318.15	318.59
329.04	327.52	328.14	327.65	328.52	326.16	327.71	327.99	327.18	328.09	326.56	327.93	326.45	327.19	326.25	326.54	328.18	328.49	328.15	327.44	327.38	327.49	327.5	327.9	328.02	328.17	329	328.48	327.4	327.29	328.86	327.12	328.1	327.53	327.92	327.9	326.9	327.89	328.59	327.68	327.71	327.94	327.57	327.7	327.77	327.76	327.21	328.71	328.75	327.18
318.01	317.75	317.38	317.58	318.5	317.73	318.04	317.47	318.64	318.89	316.39	317.06	319.06	318.24	317.57	318.72	318.13	317.01	318.85	317.95	318.79	317.75	318.64	318.08	318.57	317.33	317.87	317.21	318.8	319.29	318.2	318.17	318.32	317.91	318.9	318.27	318.13	317.12	318.97	318.7	318.09	319.9	318.26	317.39	320.36	318.68	319.23	318.35	318.44	316.68
328.5	328.62	327.87	328.39	327.86	327.59	328.28	326.94	328.11	328.92	327.42	328.99	328.74	329.12	328.6	327.17	327.83	327.71	328.9	327.45	328.31	327.32	326.72	328.82	327.31	326.69	327.95	328.42	327.53	327.59	329.21	327.47	327.56	327.9	327.57	329.24	327.53	327.75	328.63	327.28	327.38	326.67	327.91	328.58	327.77	328.19	327.21	327.84	327.33	328.1
302.5	302.14	303.52	302.72	303.47	300.79	301.98	302.4	302.41	302.33	303.38	302.29	301.72	302.62	302.78	301.9	301.57	302.48	303.26	302.45	304.19	302.82	302.94	302.51	301.74	302.82	302.44	301.82	303.3	302.47	303.56	302.63	302.81	303.01	302.92	302.07	303.07	302.55	300.97	303.17	301.63	302.17	303.31	301.77	302.25	301.78	301.75	302.47	302.44	303.81
308.39	309.02	307.26	309.26	307.95	308.31	309.92	309.42	308.38	308.3	308.58	308.4	308.97	309.63	308.65	310.35	308.8	308.03	308.82	308.34	309.75	309.99	308.77	308.61	308.47	309.02	309.2	309.34	306.7	309.7	309.76	309.52	309.17	308.56	308.53	308.79	310.44	308.76	309.57	309.7	309	307.46	307.67	308.85	308.4	308.54	309.01	308.42	307.92	309.51
314.08	314.24	314.05	314.28	314.1	314.32	312.99	313.64	312.9	314.72	312.83	313.47	315.33	313.14	312.66	314.35	313.59	312.86	313.12	314.24	314.52	313.11	313.74	313.52	313.62	313.47	315.04	313.43	313.29	313.42	314.33	315.64	313.38	314.43	314	313.03	313.05	314.19	313.97	315.46	313.37	313.97	314.5	313.46	313.88	313.95	313.49	313.4	313.22	314.77
306.42	304.95	305.22	305.72	304.14	305.52	305.25	304.03	305.99	304.85	305.98	304.89	304.74	305.15	304.85	305.86	304.96	306.23	304.72	305.84	305.42	304.95	303.44	305.27	304.23	304.22	305.38	305.36	304.98	305.04	305.31	304.68	305.91	305.8	305.59	304.46	305.74	304.87	305.8	305.51	305.39	305.46	305.4	303.03	305.31	304.94	307.22	305.46	304.9	306.01
306.09	306.97	305.46	306.48	305.98	306.54	305.95	305.95	307.31	306.67	305.65	305.24	305.88	305.2	304.95	307.59	305.32	305.53	305.69	307.53	307.15	307.07	307.06	306.38	307.5	306.25	307.23	304.67	306.93	305.75	305.08	305.71	305.46	306.05	305.72	306.51	305.96	306.96	305.94	305.35	305.84	305.37	306.82	306.07	305.99	306.97	305.2	306.35	306.21	307.16
313.45	312.56	312.48	312.46	312.97	312.02	311.95	311.31	310.95	311.91	311.92	313.36	311.61	312.37	311.88	312.35	311.63	312.25	312.94	313.56	312.23	312.18	312.28	311.71	312.03	311.5	310.66	313.18	312.33	310.56	311.79	312.9	311.78	312.62	311.6	312.41	311.93	313.8	313.49	312.53	311.38	311.97	312.06	312.15	311.67	311.84	312.17	312.25	312.37	312.91
303.41	303.97	302.95	300.19	301.2	303.18	304.12	302.61	302.34	301.67	301.62	303.41	302.67	302.84	301.88	303.74	301.25	302.17	302.41	302.19	301.77	302.58	301.98	302.4	302.99	302.58	303.33	302.35	302.62	302.65	302.41	302.76	304.44	303.09	303.58	302.31	303.14	303.91	301.25	302.81	303.15	302.57	303.44	304.08	302.47	302.69	302.04	301.81	302.66	301.22
317.44	318.49	318.07	319.04	317.26	319.7	317.72	318.19	318.42	318.4	317.91	317.62	317.73	318.67	318.23	318.21	318.22	317.15	318.07	316.95	318.06	317.12	319.59	317.42	318.31	318.01	318	318.66	318.55	319.12	319.35	317.37	318.66	319.25	317.19	317.31	317.19	318.05	318.34	317.81	317.7	318.86	317.4	318.08	318.55	317.93	319.04	318.53	319.15	317.63
300.95	302.58	302.39	302.39	303.87	303.3	301.94	302.92	302	301.76	303.78	303	301.48	304.51	301.32	303.33	302.7	302.46	302.3	301.78	301.94	301.76	301.95	301.71	303.69	303.4	302.29	300.84	301.54	303.05	302.38	303.28	301.63	301.7	303.66	301.2	302.97	301.16	302.84	302.41	302.77	303.61	303.05	303.71	301.94	303.04	303.14	302.79	302.64	301.8
315.69	315.45	316.39	315.29	316.53	314.38	315.32	315.75	315.44	315.95	315.88	315.73	315.04	315.95	316.59	315.34	315.16	315.05	316.32	316.38	315.64	316	315.45	315.9	314.9	316.31	314.81	315.36	314.49	315.05	315.58	315.39	314.4	315.36	314.68	315.76	314.65	316.46	316.19	315.65	315.85	315.95	315.36	315.7	314.97	315.34	316.35	315.18	314.33	314.04
310.39	310.2	309.78	308.69	310.69	309.7	309.18	310.08	309.37	310.79	309.77	309.31	310.36	309.39	309.63	309.32	310.46	309.85	309.48	310.14	310.2	309.77	309.76	310.52	310.14	310.37	309.82	309.84	309.76	308.5	308.61	308.6	308.99	310.01	310.5	311.41	310.95	310.65	308.5	308.63	309.72	308.7	309.66	310.47	309.93	309.75	310.73	309.53	309.78	309.76
318.59	319.69	316.61	317.96	318.82	319.58	319.41	318.34	317.62	317.82	319.81	317.21	317.91	318.29	316.78	318.16	319.64	317.73	319.18	319.42	319.02	319.53	318.8	318.62	317.21	318.29	318.54	318.98	318.77	317.27	318.32	319.17	318.66	318.76	318.37	318.36	320.17	317.62	319.72	318.96	317.88	318.67	319.28	317.98	317.98	319	318.52	317.32	318.21	317.48
306.23	306.23	307.16	307.69	306.8	306.6	306.99	305.77	305.57	305.74	306.33	305.14	305.58	306.46	307.44	305.25	306.77	305.74	306.78	305.53	305.41	306.77	305.47	305.99	306.83	305.75	306.65	307.03	305.67	305.81	304.72	305.74	305.77	306.26	307.18	306.42	305.32	306.54	306.51	305.17	305.78	306.34	306.05	306.44	307	306.03	305.06	307.11	305.26	306.98
305.44	306.32	306.97	306	305.8	304.86	306.41	306.82	306.65	305.72	306.15	307.27	306.56	306.67	307.18	307.05	306.4	305.62	305.46	307.37	307.51	305.38	306.09	306.08	305.63	306.28	305.92	305.22	307.48	305.81	305.21	305.92	305.99	306.71	305.89	305.45	305.93	307.04	305.26	304.76	304.92	306.78	305.51	306.5	304.75	305.79	305.31	307.67	306.28	305.99
304.61	304.34	304.2	303.07	304.31	305.28	304.18	304.14	304.6	305.53	304.54	304.39	302.88	304.29	304.29	303.78	303.5	305.02	303.54	305	304.09	303.77	304.72	306.18	304.15	303.95	304.35	303.99	305.01	305.15	304.07	304.48	303.84	303.67	304.72	305.52	304.67	304.85	305.1	304.21	302.71	304.96	304.76	303.97	304.37	304.12	305.35	304.57	303.58	304.71
318.57	319.91	318.79	318.27	318.33	318.45	318.93	319.47	320.2	320.21	318.99	318.68	318.71	320.27	320.12	319.46	318.39	319.73	319.99	319.71	320.04	318.9	319.76	319.62	319.79	320.49	320.27	319.52	320.04	319.53	318.73	320.67	319.68	319.06	319.68	320.03	319.52	319.45	319.22	319.98	320.43	318.59	319.07	318.78	318.62	319.12	317.84	318.87	318.67	318.83
303.64	303.07	302.93	302.74	303.93	302.81	303.57	302.8	302.46	302.34	303.04	302.62	303.3	302.03	302.89	302.73	302.19	302.16	301.57	303.02	303.93	302.43	303.38	302.18	303.8	302.56	303.45	303.15	302.25	302.36	302.32	302.33	303.25	301.83	302.98	302.53	304.23	303.25	303.55	303.08	302	303.33	302.96	302.79	303.09	302.07	304.64	301.46	303.07	301.83
312.61	312.04	313.33	313.33	312.36	313.55	313.97	313.79	312.06	312.66	312.33	312.24	312.43	313.45	312.66	313.03	313.26	312.6	312.46	311.58	313.79	311.93	313.13	312.51	313.02	312.73	312.08	313.47	312.58	313.45	312.74	311.5	312.02	312.55	311.8	311.46	312.29	311.78	313.33	312.01	313	312.42	312.94	312.41	312.88	312.53	312.49	313.94	312.51	312.22
303.02	301.47	303.75	302.37	301.95	302.47	302.79	302.49	302.64	301.71	303.58	303.66	302.99	303.96	302.05	301.59	302.64	303.06	301.7	302.22	302.19	301.86	303.12	302.88	301.86	303.04	302.1	302.44	302.96	302.78	301.43	301.9	301.9	302.36	301.07	301.43	302.25	302.12	301.76	301.97	302.79	302.46	302.82	301.34	302.27	302.42	302.26	301.73	302.63	302.34
296.48	296.81	296.3	297.4	296.47	296.32	295.47	296.17	296.15	297.05	297.17	297.43	295.95	297.9	296.34	298.16	297.31	297.57	297.03	297.37	296.46	296.35	298.23	297.24	296.56	296.33	296.78	294.75	296.27	296.19	297.47	297.77	297	296.19	298.24	296.57	298.16	296.55	296.83	297.38	296.94	296.62	295.66	298.1	297.31	294.86	297.32	296.04	296.01	296.8
328.94	327.88	329.11	328.37	328.83	328.88	327.93	328.04	327.72	328.74	327.95	328.52	327.96	328.26	328.4	329	328.52	328.01	327.99	328.39	327.86	328.72	328.51	329	328.74	330.24	327.62	328.44	328.5	327.89	329.27	328.98	327.4	330.82	327.86	328.34	328.05	327.84	329.28	328.95	328.23	328.31	328.34	328.59	328.72	328.42	329.41	328.51	328.63	328.54
312.8	313.22	313.17	314.09	311.97	312.58	313.12	314.41	312.89	311.52	313.41	313.27	312.76	313.26	311.57	312.44	313.55	313.7	313.16	314.18	312.66	315.16	313.06	313.79	313.16	313.82	312.59	313.23	312.67	312.26	312.38	313.98	313.52	313.14	313.65	312.96	314.01	313.73	313.6	313.13	313.31	313.45	312.49	313.42	313.25	312.88	313.65	312.99	312.5	313.19
293.48	295.35	293.71	293.97	294.37	294.66	293.35	294.31	294.21	294.53	293.92	294.26	293.68	294.38	293.06	293.99	294.19	294.09	294.28	294	294.13	295.22	292.83	293.03	294.2	293.81	295.36	295.24	293.6	293.57	295.53	295.97	293.23	295.64	294.73	294.18	292.78	293.08	293.85	294.03	294.38	294.25	292.99	294.44	295.33	293.04	292.79	293.5	294.49	295.05
314.09	312.23	312.91	314.17	314.25	314.94	313.49	313.24	314.07	313.34	314.2	313.5	313.35	314.65	313.39	313.35	313.53	313.91	314.16	314.53	313.54	314.83	313.24	313.55	314.38	312.8	314.13	313.32	313.38	313.57	313.68	313.91	312.51	314.43	312.87	314.28	314.34	313.54	314.3	313.82	314.94	312.97	314.5	313.01	313.24	313.14	313.41	314.33	313.46	314.3
305.26	306.18	306.46	304.75	304.86	307.24	306.82	305.75	306.03	304.79	306.21	307.25	306.5	306.84	306.36	306.22	306.34	305.38	305.17	304.92	306.12	306.51	306.42	306.87	305.33	307.35	305.18	306.87	306.9	306.09	306.09	307.2	306.03	305.57	305.41	306.36	306.98	305.27	305.18	305.21	305.02	307.1	306.23	305.74	305.8	307.24	307.18	305.55	305.64	306.06
312.77	312.55	314.31	313.06	312.85	313.39	313.88	312.72	312.71	313.09	312.46	312.63	314.34	313.5	314.05	312.94	312.4	312.12	313.3	311.98	312.74	314.01	313.1	313.02	312.51	313.94	314.4	313.02	313.08	313.58	313.96	313.89	312.51	314.09	313.46	313.28	312.29	312.24	312.86	311.97	313.69	312.42	313.59	313.21	312.9	313.25	312.11	312.31	313.01	312.74
315.28	314.83	315.15	315.26	315.66	314.98	315.29	314.42	314.71	313.56	314.91	315.06	315.64	316.11	315.11	315.41	315.19	315.05	314.41	313.81	315.68	315.97	314.48	314.86	314.51	315.17	314.72	314.52	314.01	314.9	314.86	315.98	316.05	313.86	314.66	316.04	314.76	314.93	315.92	315.21	313.8	314.61	315.29	315.84	314.78	314.7	315.42	315.91	315.09	315.82
294.49	295.04	294.44	295.67	294.33	296.11	294.63	295.81	295.71	295.97	294.44	295.57	295.85	295.04	295.08	294.95	295.11	294.46	294.36	294.62	295.43	295.24	295.17	295.29	294.26	295.29	294.25	295.01	294.25	295.65	295.12	296.03	294.41	294.34	295.43	294.33	295.4	295.77	295.71	294.77	294.91	296.47	296.66	295.2	294.76	294.73	294.31	294.81	295.77	294.98
302.97	304.73	303.58	301.53	302.83	303.45	303.1	304.21	303.61	303.11	302.61	303.52	303.57	303.22	303.34	302	303.76	303.43	303.33	303.71	303.62	303.87	303.22	304.27	304.05	303.19	303.57	303.29	303.95	304.21	303.47	302.41	302	303.19	303.73	302.61	302.4	303.44	302.86	303.93	302.93	303.24	302.27	302.98	303.66	302.81	304.15	303.56	303.29	302.65
303.43	303.09	303.76	303.45	303.52	303.04	302.67	303.57	302.95	304.55	302.67	302.22	303.61	303.13	302.81	303.3	304.33	303.19	303.36	302.63	304.09	303.11	302.76	304.04	302	303.42	303.46	303.09	303.16	302.77	302.92	301.93	302.53	303.99	303.09	303.82	303.17	303.55	303.37	303.08	303.9	303.17	302.44	302.91	303.57	302.99	303.3	302.88	303.91	303.9
325.14	324.59	324.36	324.33	323.18	323.89	324.8	324.46	324.09	325.32	325.29	324.92	324.17	324.07	324.26	326.07	324.92	325.33	325.12	324.25	324.88	324.3	325.2	324.17	325.15	323.39	325.6	325.64	325.17	326.1	325.77	324.93	324.05	324.29	324.15	324.67	324.66	323.63	325.1	323.52	324.72	324.12	325.46	324.78	324.62	323.46	325.17	323.09	324.53	325.51
313.73	314.88	314.13	313.32	313.66	314.69	314.79	314.85	312.99	312.47	313.7	313.23	313.99	313.35	312.88	314.38	313.62	315.44	313.56	314.1	314.04	313.74	314.47	313.88	313.36	314.5	312.92	312.12	312.97	314.53	314.59	314.43	313.24	315	313.94	313.91	314.16	314.52	313.99	313.49	314.59	313.79	314.33	313.62	314.42	312.95	314.91	314.37	313.7	314.27
293.38	295.14	293.93	293.01	295.38	293.83	295.18	293.4	294.96	293.45	294.15	294.6	294.31	294.01	292.73	294.27	293.14	294.4	294.1	292.78	293.85	293.71	294.39	293.53	292.89	293.85	294.59	292.99	294.92	294.44	294.09	294.73	291.95	293.64	293.1	294.13	293.59	292.71	293.17	294.25	294.14	294.16	294.17	294.15	292.67	294.52	293.9	293.4	293.72	294.77
312.79	312.15	312.22	312.27	313.74	314.05	312.2	312.59	312.69	313.1	313.09	312.89	311.83	312.42	311.6	314.23	313.11	312.27	312.49	311.92	311.55	313.02	312.6	313.78	312.17	313.29	313.57	313.9	312.87	312.01	312.11	312.32	313.16	313.8	313.74	312.18	313.43	312.61	311.34	312.42	312.38	311.5	314.05	310.87	313.44	312.52	312.76	312.27	311.83	313.39
314.39	314.91	313.02	314.22	314.22	313.15	314.61	312.8	314.32	313.97	314.8	314.81	314	312.46	314.64	314.04	314.25	314.08	314.09	314.35	314.69	312.62	313.89	314.03	312.88	314.19	314.21	313.12	314.04	313.33	314.04	313.89	314.23	312.43	313.31	313.16	313.66	313.97	313.01	312.7	313.35	313.96	313.66	314.89	313.13	313.05	313.02	313.24	313.4	314.05
311.99	313.69	311.8	313.11	313.1	312.46	311.83	312.67	313.29	312.57	312.38	311.59	311.64	313.72	312.44	312.92	312.7	312.7	312.89	311.31	313.63	310.95	311.99	312.52	313.55	312.59	311.64	312.2	311.85	313.92	312.65	313.5	312.68	311.81	312.16	311.93	312.09	313.28	312.98	313.27	312.91	312.38	313.06	313.85	311.84	312.82	311.67	312.06	312.67	311.72
310.29	312.46	309.83	310.18	311.17	311.78	309.62	310.63	311.66	311.35	310.26	310.76	311.29	309.37	310.2	309.88	308.93	311.4	311.33	309.17	310.98	310.07	311.11	310.31	311.16	309.86	311.08	310.39	310.51	310.96	310.67	310.44	308.89	311.23	311.92	310.71	309.03	310.92	310.15	309.64	310.74	310.6	310.74	309.93	309.66	310.34	310.49	310.79	310.47	311.49
300	301.53	301.24	300.44	301.29	302.26	301.33	302.22	300.8	300.53	301.58	301.04	300.79	300.18	300.68	301.33	301.73	300.24	300.76	300.45	301.3	299.67	300.24	300.79	301.4	300.6	301.73	302	301.33	300.06	299.38	301.23	300.8	302.14	301.15	300.31	300.56	301.49	302.07	299.59	300.58	301.11	301.43	300.95	301.49	300.43	300.49	301.83	301.06	300.65
297.06	296.46	297.5	296.73	296.91	295.64	296.56	298	297	297.9	296.73	296.87	296.44	295.99	297.06	296.39	297.37	297.47	295.37	296.88	296.93	295.71	297.3	298.09	296.78	296.62	295.36	296.36	295.43	296.51	296.27	297.97	297.4	296.26	297.03	296.97	296.69	296.45	297.2	296.78	296.94	297.56	296.91	297.93	296.25	296.68	297.12	298.11	297.92	296.71
307.45	305.07	306.39	307.1	305.69	305.16	307.24	306.68	308.46	307.12	306.55	307.9	307.29	305.76	305.95	306.1	306.32	304.33	306.17	306.92	306.14	307.47	307.36	306.54	305.98	306.4	307.32	306.5	306.03	305.73	305.96	306.78	307.29	306.74	306.42	307.89	307.61	305.79	306.28	307.21	306.69	304.89	306.17	306.9	307.38	306.51	306.51	306.92	306.58	306.25
297.93	295.99	296.94	296.43	296.41	297.7	296.02	296.51	296.82	297.34	297.01	296.62	296.69	296.44	295.31	297.15	297.56	296.45	296.98	297.21	296.18	296.64	297.86	297.19	296.32	296.65	298.11	297.43	296.53	297.9	297.05	297.65	298.28	295.94	296.51	294.46	295.29	296.67	296.76	297.19	295.35	297.59	297.64	297.29	297.61	296.62	297.44	296.43	296.79	296.98
310.44	311.15	311.71	311.72	311.67	312.02	311.21	311.68	312.33	312.39	310.65	312.05	310.58	311.15	311.59	311.22	311.73	312.56	311.29	311.25	310.58	311.28	312.68	311.96	311.67	312.43	310.6	312.79	312.24	312.21	311.14	310.89	310.69	311.93	311.75	310.05	311.21	310.77	312.76	312.08	311.55	310.78	312.33	312.29	312.1	311.68	311.57	311.61	311.26	310.31
325.13	324.83	325.58	325.62	325.89	324.37	324.76	324.98	325.61	324.99	324.76	325.89	325.27	324.73	325.23	325.52	324.5	325.23	325.2	326.9	326.2	326.1	325.59	324.75	325.53	325.18	325.77	326.45	325.62	325.46	325.97	324.92	323.23	325.76	325.1	325.35	324.66	326	324.34	324.61	325.76	325.71	325.6	324.06	323.89	326.12	325.03	325.34	324.74	325.03
318.78	320.06	317.87	320.15	319.15	319.25	319.23	319.11	319.32	319.68	319.71	318.88	319.05	318.85	319.72	319.57	320.56	320.85	319.08	318.8	318.16	319.13	318.32	319.62	320.05	318.5	318.54	319.95	319	321.63	318.67	319.03	318.97	319.23	319.91	319.2	320.08	318.97	320.71	319.21	319.08	318.17	318.6	318.54	319	319.84	318.8	319.83	319	317.58
327.7	329.6	328.35	328.82	327.67	329.11	327.84	328.6	327.05	327.07	326.77	328.45	327.14	328.63	327.77	328.79	327.61	327.43	327.51	327.55	327.38	328.11	327.27	328.27	326.8	327.99	328.12	327.4	326.54	327.07	327.11	328.03	327.76	328.57	327.96	327.04	328.59	327.92	327.99	328.13	327.58	327.72	329.28	327.76	326.91	327.59	327.56	329.22	326.99	327.47
307.3	307.49	306.73	307.62	307.49	307.97	308.29	307.4	307.86	306.49	307.35	307.85	307.99	305.23	306.4	308.26	308.35	306.79	307.23	306.36	306.63	308.14	307.42	307.32	309.15	307.68	307.41	308.63	306.66	307.57	307.6	306.91	308.31	307.68	307.34	307.34	308.06	307.57	308.73	307.44	306.59	307.26	307.32	307.47	307.48	306.74	307.41	307.42	307.64	306.14
307.18	304.91	307.4	306.03	306.43	306.49	306.06	306.59	307.3	306.39	306.3	306.61	305.71	308.8	306.26	305.39	306.18	307.93	307.25	305.97	306.08	306.11	305.88	305.11	305.95	306.15	306.87	306.21	305.41	306.16	306.93	305.61	305.34	305.35	305.61	305.82	306.85	306.89	305.93	305.97	307.65	306.12	305.3	306.21	307.72	306.81	306.83	307.05	306.84	306.44
306.39	304.9	307.41	305.74	306.9	305.62	306.19	307.35	305.9	306.4	306.92	306.39	306.47	305.63	305.98	305.55	305.46	305.26	305.88	305.62	305.37	306.65	306.38	306.95	305.81	306.06	307.67	305.39	307.2	306.66	305.94	306.73	306.69	306.38	306.66	306.88	305.72	305.92	305.25	305.91	306.53	305.36	305.89	307.26	305.95	306.45	307.14	306.71	305.62	305.91
312.08	311.95	313.96	311.96	313.99	314.16	313	312.66	311.81	313.57	313	312.45	312.37	312.5	313.19	312.49	313.91	312.32	311.82	312.59	312.6	311.43	312.27	312.43	313.59	313.67	311.82	313.72	313.02	312.44	312.97	312.81	314.25	313.06	313.11	312.66	312.09	312.39	314.15	312.12	311.33	312.62	313.03	313.59	312.59	312.61	313.72	313.04	312.08	312.26
318.11	317.81	317.95	316.93	318.02	317.24	318.52	318.57	316.36	316.9	318.43	319.37	317.54	315.76	316.96	316.82	317.63	317.08	316.45	317.37	317.89	316.95	317.33	316.78	317.09	317.72	317.51	316.93	317.13	317.02	318.98	317.69	316.18	317.59	319.05	317.15	317.82	316.97	316.4	317.54	317.25	316.78	316.9	316.09	316.99	317.69	317.83	316.25	316.88	317.65
310.6	311.28	310.71	310.35	309.87	310.51	310.91	310.53	310.58	309.97	310.66	310.65	310.6	309.7	309.22	310.51	309.6	311.28	310.49	310.67	309.06	310.15	311.11	310	309.55	310.4	310.69	309.72	310.86	311.18	310.11	310.65	310.16	310.8	310.44	311.03	311.14	309.99	311.64	310.88	309.44	310.4	310.19	310.21	309.78	310.02	311.13	309.37	309.69	309.13
301.12	299.76	300.17	299.57	299.42	300.16	300.46	300.05	299.01	299.98	300.33	301.63	299.89	300.22	298.82	300.94	300.9	299.92	298.71	298.89	300.03	300.76	299.82	300.74	299.94	299.56	300.28	299.96	299.28	299.1	300.4	300.32	301.03	300.51	300.62	299.88	300.04	299.96	299.43	300.04	299.6	300.09	300.24	299.38	299.69	300.78	300.11	300.35	300.94	299.81
327.97	327.36	326.28	326.93	327.75	328.7	326.65	326.68	328.37	327.7	328.27	328.03	328.12	326.5	328.02	327.34	327.84	328	327.68	326.81	327.39	327.73	326.39	329.02	328.14	327.33	327.84	328.55	327.58	327.93	327.82	326.94	327.21	326.47	327.11	326.81	327.64	327.37	327.85	328.52	328.44	327.97	328.6	327.84	327.19	328.41	327.89	327.38	328.02	327.96
311.86	312.37	313.17	311.99	313.38	311.57	314.4	312.06	313.56	314.24	313.13	313.91	312.29	312.55	313.06	313.09	312.62	312.62	311.73	312.77	313.54	313.84	312.96	313.11	311.95	313.09	311.56	313.88	312.02	314.23	312.36	312.9	313.38	313.81	311.86	312.73	313.04	313.26	312.28	312.95	313.71	313.63	311.7	313.72	313.31	312.06	313.21	312.88	312.4	313.67
305.55	306.48	306.45	305.35	305.37	305.86	305.36	305.18	304.12	306.52	306.2	305.27	305.88	305.79	305.31	305.88	305.82	304.95	305.41	305.9	305.26	306.15	305.8	304.64	305.56	305.06	306.55	304.95	304.97	305.27	307.03	305.14	305.56	305.1	304.99	305.42	305.54	304.17	306.11	305.27	304.34	304.68	305.29	305.4	306.6	305.43	305.56	305.34	304.78	306.05
304.31	304.78	304.28	304.84	304.94	303.93	304.99	304.08	305.75	305.18	306.76	304.33	304.83	304.53	306.48	306.41	304	304.29	305.71	304.14	303.5	303.85	304.98	304.59	305.17	305.43	304.91	304.13	304.42	305.77	305.2	304.09	303.76	305.2	303.49	304.1	305.44	303.43	304.86	305.18	305.18	304.41	305.1	304.1	305.04	305.47	303.81	305.29	304	305.18
302.94	304.04	303.07	303.78	303.07	303.86	302.99	303.71	304.81	303.56	303.51	304.14	304.61	305.33	303.37	304.26	304.01	303.41	303.5	304.45	302.63	302.44	303.71	304.39	304.22	304.03	302.81	302.06	303.37	305.14	303.06	303.05	302.47	301.9	303.12	304.63	303.3	303.07	303.32	303.18	304.24	303.23	302.65	302.91	304.01	302.1	303.72	303.52	303.32	304.17
302.6	304.54	303.09	303.61	302.33	302.82	303.91	304.98	304.14	304.02	303.39	304.38	304.3	302.23	305.18	301.83	304.35	303.83	303.87	303.03	305.08	304.16	304.28	301.65	303.49	304.25	304.69	304.36	303.21	303.47	302.92	303.54	304.09	303.87	303.91	303.77	304.21	303.08	303.83	303.13	303.2	303.6	303.5	303.02	303.25	302.98	304.58	302.73	305.13	303.88
327.8	327.75	327.83	327.17	328.06	327.76	328.57	327.62	328.37	327.87	327.72	326.95	325.9	326.12	326.75	328.18	327.27	327.61	328.16	327.57	327.32	328.33	326.98	329.3	327.75	327.12	327.57	328.39	327.37	326.19	328.13	327.41	326.69	327.61	329.3	328.1	328.04	328.33	327.42	327.78	326.79	326.98	327.71	328.98	327.15	327.3	327.34	327.46	327.52	327.7
299.38	299.47	299.48	299.78	299.54	301.42	300.67	301.11	299.43	299.51	299.52	299.02	300	300.04	300.79	299.87	298.97	300.47	300.37	300.4	299.92	299.96	299.82	300.62	299.88	298.51	300.54	300.52	301.12	300.07	299.95	299.71	299.87	299.04	301.11	299.72	300.25	300.01	300.02	300.22	299.17	301.39	301.32	300.74	300.55	299.83	299.93	301	300.33	299.43
324.28	324.88	323.56	325.08	325.49	324.87	324.99	322.47	324.96	324.22	324.54	323.98	325.23	325.26	324.57	325.25	324.33	324.08	325.34	325.15	323.86	325.94	324.29	324.21	324.78	323.5	326	324.74	324.63	324.24	325.18	324.51	325.44	325.23	322.86	324.32	324.54	324.05	323.32	325.17	324.58	324.82	324.98	325.24	324.38	324.56	325.25	325	325.62	324.17
326.92	326.88	326.56	327.11	326.98	326.63	327.64	327.99	327.94	328.12	327.49	328.03	327.86	326.76	327	326.95	326.77	326.21	326.69	327.15	327.63	325.85	326.18	326.89	326.06	326.61	326.22	326.88	327.31	326.15	327.02	325.47	326.63	327.18	327.16	327.29	326.42	325.89	327.22	326.28	327.45	328.21	327.02	327.37	326.92	327.62	327.09	328.19	326.8	327.35
307.41	307.91	307.23	307.24	307.92	306.2	307.54	306.77	307.13	307.11	306.84	307.29	307.1	307.87	308.63	306.15	307.17	306.82	306.15	306.9	307.88	308.36	307.85	306.97	306.86	306.86	306.99	307.45	307.18	307.81	307.63	308.15	306.22	306.82	306.3	307.87	307.64	307.47	307.79	308.37	308.3	306.7	307.77	307.73	306.48	307.32	307.97	307.94	307.17	307.47
328.87	327.86	328.68	328.94	326.82	327.52	327.28	328.29	328.73	327.65	329.04	328.45	327.68	327.95	326.52	327.09	327.92	327.5	329.31	328.94	327.68	327.99	327.75	328.63	328.25	328.58	327.26	328.13	328.43	328.18	326.7	328.79	327.49	327.9	328.17	327.95	326.84	329.1	328.93	328.4	328.31	328.23	328.98	327.51	326.23	328.13	327.65	326.48	327.77	327.58
297.27	296.7	297.25	297.14	297.27	295.55	296.72	297.33	296.96	297.55	295.97	297.98	298.69	296.58	296.91	295.72	297.5	296.11	297.68	297.6	297.68	296.79	297.01	296.58	296.22	296.05	297.12	297.86	295.62	296.36	296.63	297.34	296.89	296.9	297.11	297.03	297.46	297.52	296.27	296.04	296.26	296.67	295.88	297.33	296.3	297	297.44	296.82	297.18	296.89
328.86	327.56	326.61	326.46	327.52	326.52	327.21	327.52	326.99	327.62	327.25	325.92	327.6	327.72	328.68	327.08	326.14	326.82	328.22	327.05	328.17	325.5	326.89	326.79	327.73	326.88	327.01	327.68	326.34	326.42	328.6	327.22	326.45	327.98	326.55	327.08	327.07	327.64	328.56	327.46	326.86	327.01	326.75	326.33	327.08	327.02	328.27	328.84	327.19	325.88
325.04	325.38	325.99	324.66	325.66	326.97	324.71	325.15	325.08	324.23	324.7	325.5	326.37	324.24	325.73	324.93	324.72	325.53	325.79	326.52	325.14	323.92	326.06	324.46	325.86	325.15	324.03	324.71	325.12	324.36	325.15	325.33	324.76	326.09	324.47	325.76	325.73	325.3	325.87	324.84	325.16	325.96	324.91	325.96	325.44	326.83	324.89	324.62	325.19	324.18
299.95	300.72	301.86	300.88	300.12	300.46	299.33	299.3	299.27	299.35	300.06	300.06	301.71	299.84	298.65	299.91	300.32	300.45	298.69	299.97	300.87	299.75	299.91	300.28	300.23	300.66	300.65	301	299.57	300.65	299.62	299.87	298	299.8	300.51	299.28	300.08	299.69	300.4	300.77	299.45	300.44	299.83	300.17	300.52	300.94	300.72	299.03	299.74	300.92
304.4	305.45	305.4	304.44	304.12	304.74	303.38	304.5	304.89	304.56	304.23	303.92	305.31	303.2	304.17	305.79	303.64	304.89	303.28	304.52	304.67	304.05	303.84	305.51	304.59	304.3	305.86	305	305.29	304.51	304.9	305.06	304.36	304.15	303.2	303.61	304.68	304.51	304.56	305.3	303.52	305.5	304.43	305.54	304.55	305.4	304.33	304.42	305.31	303.68
317.27	316.93	317.37	316.94	315.96	316.86	316.82	316.15	317.65	316.1	316.79	316.91	316.25	316.5	316.53	316.47	317.39	316.13	315.13	316.11	316.54	316.45	318.2	315.75	315.9	316.88	317.24	316.31	316.99	317.95	317.64	317.72	317.6	316.08	317.72	316.59	316.06	316.45	316.13	316.64	316.63	316.53	317.78	316.92	316.3	315.94	315.51	317.31	316.71	317.45
302.96	305.25	304.29	304.64	302.87	303.5	302.98	302.79	303.19	303.33	304.11	303.9	302.62	303.08	302.53	302.65	302.99	303.53	304.02	304.28	305.11	303.97	303.14	303.28	304.31	302.62	303.69	303.22	302.9	302.56	303	303.3	302.82	303.17	303.33	304.55	302.86	303.58	303.21	303	304.1	303.95	303.25	303.06	302.45	303.2	303.62	303.1	302.93	302.81
309.42	308.58	309.54	308.45	307.53	309.09	307.62	309.45	309.05	308.38	309.69	309.17	310.03	309.21	309.46	309.26	309.12	308.93	308.48	309.72	308.85	308.05	308.76	308.15	308.42	310.19	308.53	308.1	308.72	307.85	309.05	309.48	308	308.8	309.26	309.16	309.08	309.96	307.83	309.42	308.52	309.27	308.97	307.71	308.26	309.12	308.37	309.12	309.47	308.85
296.34	298.57	296.78	297.68	297.53	296.7	297.26	297.38	296.94	296.33	296.92	296.26	297.37	298.36	295.3	297.44	297.25	296.91	297.62	298.24	296.27	297.66	296.08	296.39	297.51	297.29	296.02	297.82	296.96	297.34	296.68	296.91	297.35	296.49	296.48	296.95	295.6	297.1	298.23	299.18	296.28	297.87	296.43	296.45	297	295.62	296.64	297	296.42	296.96
313.95	313.43	314.54	312.63	312.98	312.24	313.57	313.88	312.65	313.2	311.66	312.38	313.46	312.44	313.92	314.08	313.92	312.66	312.49	312.2	314.8	312.31	312.73	311.9	312.31	312.89	314.02	313.61	314.75	311.65	313.58	313.35	313.53	312.48	313.34	313.36	314.86	311.78	312.99	313.24	314.16	313.44	313.26	313.1	313.65	314.17	314.31	312.16	312.89	313.78
309.76	310.09	311.27	309.44	310.38	310.49	309.3	310.71	310.1	310.02	309.69	311.45	309.63	308.85	310.02	310.15	311.12	309.38	309.78	308.61	310.34	310.81	309.53	308.2	309.31	309.47	310.24	308.75	310.06	310.41	309.24	309.54	310.1	309.39	309.05	308.99	310.35	310.21	309.76	310.28	310.03	308.86	309.91	310.53	311.09	308.3	309.96	308.62	308.87	310.31
315.93	314.93	313	314.8	315.05	315.22	315.8	315.13	314.82	315.09	314.39	314.54	314.57	314.27	314.21	315.34	314.43	314.63	315.15	316.02	314.81	315.04	314.82	314.87	313.74	314.62	314.44	314.17	314.6	315.51	315.08	313.88	315.14	314.76	315.91	313	314.32	314.27	315.78	314.39	314.73	315	315.68	314.05	314.47	315.01	315.26	315.58	314.79	315.02
312.13	312.29	313.1	312.96	312.88	312.98	311.91	312.92	314.89	313.15	311.71	312.61	313.34	313.79	313.06	312.44	312.57	312.14	313.47	314.52	313.09	312.8	313.67	312.96	314.01	313.74	313.52	313.99	312.27	312.47	312.58	314.21	313.35	313.38	312.43	312.27	312.6	313.18	312.69	312.18	311.56	314.18	311.56	313.21	313	311.38	312.74	312.84	314.63	312.76
308.87	309.84	307.93	308.87	311.23	309.17	309.89	310.8	309.23	309.98	309.99	311.05	309.24	310.51	309.85	310.13	309.08	310.06	308.94	310.1	310.27	309.63	308.75	310.56	310.68	308.44	309.53	309.63	310.65	310.11	310.61	309.86	309.95	310.46	309.84	308.71	309.88	309.93	310.46	309.93	308.47	309.97	309.92	309.37	310.14	310.13	310.48	309.88	309.76	307.92
301.29	303.99	303.09	301.41	301.71	301.59	302.15	301.91	302.32	301.8	301.95	302.21	303.39	302.29	302.46	302.75	302.65	301.34	302.68	301.16	303.68	302.66	302.44	302.83	303.07	302.63	301.59	301.59	301.35	301.46	302.75	301.14	302.21	302.64	302.36	301.91	301.76	300.88	301.98	302.27	302.08	302.4	301.31	301.93	302.84	302.56	302.31	300.78	302.83	303.61
318.39	318.68	317.63	319.52	318.64	317.78	317.28	318.29	317.66	318.83	319.24	318.41	319.78	318.27	319.36	317.56	319.46	317.75	318.18	318.74	318.39	317.98	318.05	319.08	319.57	320.08	318.41	319.26	319.01	318.83	318.3	317.43	318.39	318.67	319.13	320.2	319.3	318.81	318.71	319.06	319.26	317.09	318.73	317.83	317.49	318.91	318.43	320.08	319.32	318.06
303.08	302.74	301.96	302.85	302.39	302.16	304.25	302.22	302.41	302.96	301.82	302.08	302.09	302.26	301.96	301.68	303.67	302.05	304.96	302.65	301.76	302.65	303.32	302.95	301.96	301.7	303.08	302.41	302.85	302.24	302.28	302.27	304.06	301.95	302.88	302.48	301.85	302.81	303.18	301.77	302.77	302.8	302.48	301.52	301.36	301.21	301.93	301.83	302.36	302.19
307.85	310.8	307.83	308.84	308.1	307.82	308.58	308.69	308.65	308.34	308.5	308.28	309.27	308.29	309.32	308.91	307.97	309.82	308.71	310.45	308.77	308.82	308.85	310.07	308.79	307.35	309.4	308.6	308.62	309.26	308.06	308.95	309.1	308.72	308.52	308.62	307.37	308.57	308.43	309.56	307.99	308.43	309.68	309.43	307.68	308.85	308.47	309.05	308.94	309.16
318.01	317.93	317.59	317.6	317.58	318.25	318.83	317.97	319.07	319.13	318.66	318.11	317.97	319.4	318.04	317.75	317.45	318.25	317.41	318.66	319.21	318.24	318.8	318.6	318.75	318.37	318.36	318.51	317.79	317.44	318.97	317.24	317.89	319.53	318.34	319.26	318.95	318.97	318.27	318.34	317.19	318.27	317.56	317.35	318.49	318.1	317.26	316.86	316.5	317.79
301.9	304.27	302.94	304.43	302.91	303.63	303.54	302.88	303.67	302.89	304.55	305.54	304.93	303.65	301.96	303.18	303.31	303.68	302.55	303.38	303.89	303.74	303.28	303.82	302.92	301.91	303.82	303.91	302.24	302.53	302.16	303.47	303.48	303.14	305.11	304.49	304.07	303.86	302.72	302.86	303.37	301.63	301.97	302.77	304	302.85	303.16	303.68	303.69	302.85
314.92	315.51	315.22	314.75	315.3	316.37	315.62	315.24	314.03	315.85	314.94	315.34	315.53	315.77	315.45	314.99	315.79	314.79	314.71	315.11	315.82	315.29	315.01	315.87	314.51	314.15	315.72	315.62	314.67	315.19	314.46	314.92	315.52	313.95	315.57	315.31	314.94	315.66	314.24	314.31	314.25	315.83	316.2	315.12	315.06	315.12	315.67	315.9	315.25	316.93
306.58	305.39	306.81	306.48	306.31	306.14	306.38	307.09	307.48	305.99	306.46	307.39	306.55	306.26	306.07	306.14	307.25	306.87	306.46	305.81	306.47	306.97	306.77	307.62	306.08	307.27	305.56	306.63	306.48	305.83	307.47	305.69	307.34	306.57	307.1	306.32	306.09	306.33	306.82	306.32	306.17	307.42	307.13	306.69	306.98	306.19	306.89	305.7	306.39	306.95
301.05	300.86	301.75	301.72	301.44	300.75	300	301.4	300.85	300.72	299.85	299.96	302.44	300.99	301.96	300.82	301.54	300.59	299.28	300.74	300.69	300.79	301.32	301.47	300.96	302.19	300.61	300.51	301.98	302.17	300.55	301.46	301.84	300.04	300.59	300.66	300.72	301.6	299.13	300.81	301.01	300.89	301.34	300.06	300.72	300.71	301.43	301.13	300.83	301.98
319.73	318.94	318.84	317.74	318	318.72	316.57	318.62	318.12	318.1	317.73	318.09	317.73	318.1	319.14	319.06	317.6	319.52	318.26	318.22	317.78	319.08	317.67	318.99	318.04	318.36	318.3	318.1	317.89	319.92	317.09	317.28	317.91	318.42	317.08	319.16	318.31	318.47	318.73	319.52	319.02	318.61	317.08	318.14	317.18	317.81	319.03	316.46	319.12	318.89
318.18	318.07	318.42	318.62	320	317.89	318.63	317.3	317.73	320.12	317.66	318.44	318.25	318.8	317.57	317.98	319.19	317.87	316.41	319.12	317.72	318.29	318.14	317.35	317.41	318.89	319.18	318	318.26	317.95	318.92	317.92	318.49	319.3	317.68	318.46	316.59	318.3	318.4	317.69	318.82	318.56	317.48	317.22	317.56	317.65	319.66	318.03	316.92	317.3
309.7	309.35	307.18	308.13	308.45	308.55	307.81	308.23	308.21	309.78	309.55	309.58	308.68	310.35	309.07	308.8	308.28	310.01	308.05	309.07	308.57	307.91	309.72	308.51	309.37	308.64	308.71	309.45	309.48	308.6	308.41	308.81	308.29	309.04	309.73	309.83	308.31	309	309.66	309.35	308.92	309.73	309.92	307.92	308.59	309.54	308.59	307.71	308.64	309.43
293.45	292.54	294.29	295.01	294.02	294.77	293.15	293.95	293.51	293.78	293.92	293.93	294.6	292.49	293.86	293.38	294.65	293.32	293.03	293.86	294.44	293.8	293.34	294.37	294.86	292.28	293.1	294.33	295.25	293.92	294.76	294.91	292.86	293.1	294.41	294.42	292.64	293.47	295.36	293.62	292.62	293.19	294.54	293.62	293.88	294.76	293.96	293.28	294.29	294.47
309.22	308.7	309.91	307.16	307.78	309.16	308.26	307.75	307.32	309.22	308.28	309.04	308.18	309.54	309.89	309.26	309.25	308.77	308.28	309.56	308.31	307.57	309.67	308.22	309.36	310.04	307.91	308.1	308.17	307.87	309.96	307.92	308.91	309.25	309.85	308.78	309.36	307.6	307.82	309.81	308.4	308.05	309.16	309.52	308.74	308.6	309.07	309.69	308.5	308.69
314.89	312.81	313.18	313.06	313.88	313.98	312.47	312.39	312.97	313.02	312.94	314.1	311.88	312.8	312.65	312.15	312.04	313.4	313.97	315.1	313.3	312.67	313.08	312.91	313.61	313.54	313.96	312.32	312.9	313.55	313.18	313.07	313.67	313.32	312.73	313.22	313.3	313.8	311.88	312.34	313.29	313.28	312.36	313.21	314.4	313.27	313.8	312.94	312.99	314
305.94	304.41	305.92	304.41	305.41	306.57	305.26	304.31	305.13	306.24	304.31	303.63	304.83	306.01	305.65	305.35	304.29	304.63	304.79	305.09	304.96	305.4	305.32	305.72	304.37	305.13	305.43	305.55	305.32	305.14	306.69	304.94	304.75	306.93	305.41	305.1	304.26	305.22	306.31	305.24	304.92	305.16	306.08	304.59	305.9	303.99	305.89	305.23	305.02	304.88
302.59	303.65	303.2	302.9	303.64	303.89	304.51	302.99	302.76	303.96	304.64	303.32	303.31	302.52	302.8	304.62	303.66	303.25	302.63	304.81	305.1	303.45	303.32	304.27	303.72	303.3	303.26	302.93	303.99	303.4	303.46	303.08	304.25	303.72	303.78	303.83	302.1	302.9	303	303.63	304.68	302.08	303.25	302.76	302.06	302.83	303.38	303.64	302.5	304.42
303.66	302.42	302.96	302.4	302.41	302.08	302.6	302.56	303.56	302.59	301.55	302.77	302.36	303.31	304.33	303.49	302.45	303.16	303.63	303.43	303.03	302.66	302.35	301.53	301.98	303.77	302.2	302.63	303.38	302.65	302.66	302.19	303.62	303.04	303.12	302.52	302.61	302.63	302.96	303.56	302.46	303.39	303.75	302.9	302.85	302.6	303.16	301.69	302.08	302.91
302.63	302.32	303.47	302.31	303.76	304.3	302.56	304.33	304.06	303.53	304.06	303.45	302.77	305.46	304.08	302.82	305.24	302.91	302.84	303.79	303.55	302.71	303.39	303.2	303.53	304.57	303.58	302.01	303.83	304.04	301.87	303.45	303.27	302.69	303.77	304.12	303.06	302.11	303.76	303.42	302.98	304.47	304.16	302.9	302.2	301.68	302.67	303.49	302.93	303.36
304.28	305.09	304.33	304.99	304.93	304.45	302.66	304.24	304.94	303.97	304.72	304.61	305.09	303.73	304.45	303.68	304.9	304.26	303.06	304.57	303.44	304.04	304.99	305.02	304.12	303.82	305.13	304.15	303.29	303.76	304.29	303.91	303.81	304.73	305.2	305.59	304.44	304.2	304.12	304.52	304.42	305	304.14	303.56	304.44	304.26	304.93	304.7	305.1	304.5
315	315.3	315.32	314.22	314.39	315.22	315.09	315.97	313.62	314.28	314.68	315.87	312.31	314.37	315.98	315.24	315.1	315.78	315.87	314.77	313.74	314.94	315.77	315.13	316.09	315.36	315.79	314.55	315.14	313.86	315.16	314.66	314.4	313.48	314.5	314.45	314.99	314.21	313.83	313.31	313.91	313.78	316.65	315.58	315.08	315.38	313.68	316.38	314.65	314.77
307.86	307.19	305.62	306.89	306.22	305.93	306.42	307.16	307.3	306.24	306.6	305.71	306.98	306.18	306.34	306.04	306.95	306.4	305.93	305.69	306.38	307.37	306.69	307.41	307.06	307.14	307.07	305.97	306.13	306.68	306.73	306.77	306.53	306.74	305.55	306.22	306.76	306.85	305.49	307	307.74	305.89	305.99	306.77	306.79	306.22	305.88	306.6	306.49	306.78
314.24	314.32	313.71	314.57	313.77	312.13	313.78	314.34	314.27	313.98	313.84	314.77	314.43	314.41	312.72	314.03	313.64	313.94	313.82	312.97	313.08	314.07	314.24	314.22	315.07	314.77	313.95	313.38	313.66	314.19	315.49	314.98	314.33	314.53	314.45	313.06	313.08	315.32	314.02	315.02	313.23	313.77	314.36	314.03	314.26	313.91	313.66	313.72	314.31	313.13
304.41	304.56	304.84	304.91	304.55	304.16	305.19	304.41	303.2	303.64	304.52	304.76	302.99	304.58	303.88	304.49	303.78	303.98	304.39	305.11	303.6	304.68	304.25	303.62	305.32	304.35	304.42	303.51	304.49	305.01	302.98	303.2	303.34	304.48	302.97	304.04	304.47	304.49	305.04	303.54	303.52	303.58	305.06	304.94	303.54	305.09	306.17	304.63	305.3	304.36
304.74	302.84	303.94	303.89	303.33	303.41	303.99	302.59	304.29	303.5	303.37	304.3	303.12	303.06	302.57	302.7	303.5	302.8	303.57	302.79	302.85	303.1	303.88	303.23	303.31	304.38	304.45	303.33	303.61	304.72	303.01	303.8	303.34	303.49	305.13	303.35	303.59	304.21	303.22	303.58	303.52	304.65	304.16	302.45	303.13	303.57	303.55	304.63	303.41	303.29
312.94	314.91	314.31	313.96	313.55	312.77	313.79	313.62	314.6	314.84	313.19	313.21	314.59	312.28	313.95	314.46	314.3	314.7	314.49	314.42	313.03	313.53	313.49	312.98	314.85	313.15	312.55	314.49	314.49	313.82	313.72	314.38	313.84	312.47	313.21	313.89	314.05	314.19	313.79	314.09	313.18	314.69	313.89	313.3	313.76	312.89	314.06	314.48	313.83	314.35
301.89	301.8	302.91	302.73	301.35	303.53	303.13	303.92	302.24	303.47	302.5	302.3	302.5	301.95	301.24	301.55	303.93	304.1	301.81	302.48	302.01	301.47	302.08	301.91	302.53	302.49	303	301.95	303.16	302.55	303.05	303.18	301.73	302.62	302.27	302.01	301.91	302.6	302.72	302.71	302.57	302.4	300.77	302.49	302.86	301.54	302.11	303.22	301.93	302.03
300.55	302.35	301.63	301.1	300.56	300.64	300.42	300.68	301.61	301.2	301.78	301.94	299.97	300.62	301.27	299.87	301.68	300.69	300.64	302.62	301.18	300.71	300.25	300.7	301.03	300.64	301.45	301.96	301.88	302.67	301.79	300.62	299.99	301.76	300.62	302.17	299.42	300.72	301.41	300.64	301.92	300.45	300.78	300.9	301.25	300.72	301.09	302.6	300.97	302.16
307.09	308.03	307.19	307.26	306.75	307.52	307.48	306.99	306.29	306.54	307.2	307.61	306.55	307.21	307.2	307.54	306.77	307.35	307.9	306.67	307.45	307.28	305.9	307.2	305.49	307.18	307.86	305.58	307.85	308.48	307.22	307.7	306.95	307.83	307.37	307.79	306.27	307.8	306.85	307.52	308.36	306.84	307.49	306.53	306.5	307.25	308.1	307.98	307.31	306.98
318.37	316.94	317.92	317.05	316.68	317.22	316.57	316.72	317.51	317.5	316.62	317.16	318.66	318.18	317.87	317.47	316.78	317.43	317.01	317.77	317.67	316.4	318.12	318.13	316.85	316.49	316.99	316.93	317.17	316.92	318.22	318.36	317.56	317.16	317.21	318.19	318.78	316.18	317.04	316.61	317.17	317.95	317.48	316.73	315.65	317.41	317.57	318.67	318.09	318.09
301.5	300.87	301.44	299.62	301.66	300.3	300.33	301.3	300.27	300.47	301.6	301.32	300.05	300.56	302.14	301.21	301.62	300.94	301.56	302.6	300.83	300.58	301.42	300.99	301.97	300.01	299.47	301.37	301.49	301.39	301.53	301.5	300.32	301.1	301.12	299.99	300.79	299.67	301.63	301.23	300.79	301.37	301.15	300.55	301.43	301.21	299.2	301.13	300.64	300.28
314.15	314.01	312.95	314.23	314.03	313.45	314.55	314.15	313.22	314.02	313.67	312.54	314.38	313.19	315.15	314.59	313.34	314.43	315.12	313.82	315.44	314.52	313.88	314.94	314.95	313.78	313.58	313.34	314.01	314.75	314.07	313.8	314.36	313.53	312.96	314.52	314.38	313.73	313.55	314.94	313.7	314.57	314.54	314.17	313.8	314.81	315.61	315.46	313.74	313.22
328.67	327.65	327.73	327.89	328.03	328.34	327.49	328.53	329.76	328.38	327.58	327.6	327.95	328.79	328.07	326.71	326.71	327.24	327.59	328.35	328.88	327.88	327.51	327.43	326.54	326.97	328.26	327.15	327.4	327.63	326.52	328.14	327.02	327.25	326.48	327.95	327.7	326.73	329.05	328.16	327.49	327.75	328.22	327.65	328.17	327.8	327.87	328.07	327.6	327.37
310.59	310.57	309.3	310.49	311.61	310.78	309.58	309.7	310.67	309.7	310.45	310.09	310.54	309.69	310.99	311.66	310.05	309.83	310.49	310.26	309.16	310.41	310.5	309.32	309.89	310.69	310.61	310.71	310.94	310.11	310.32	309.42	310.79	311.95	309.36	311.14	309.23	310.67	310.4	310.37	309.74	309.42	309.73	310.63	310.28	310.3	310.13	310.36	310.73	310.29
316.28	315.5	316.38	314.53	317.33	316.02	315.21	315.56	316.2	315.98	315.73	316.04	316.12	315.24	315.65	315.68	316.16	316.59	315.3	317.23	313.93	314.94	316.01	315.77	315.44	316.12	315.73	315.38	315.54	315.67	316.06	316.87	315.17	315.22	315.58	315.94	314.64	316.68	315.37	316.24	314.44	316.08	317.18	315.81	316.71	314.77	317.29	315.71	315.51	315.83
306.63	304.89	306.65	304.09	305.53	304.84	305.5	305.77	305.07	305.89	305.21	305.77	305.62	304.7	305.34	306.45	305.15	305.39	305.15	304.44	304.55	305.01	304.94	304.23	305.21	306.73	305.01	306.2	305.23	304.81	304.95	305.47	306.22	305.23	304.71	306.45	304.79	304.37	305.39	306.7	305.13	305.25	306.51	306.12	304.99	305.44	305.71	305.13	306.2	304.92
312.09	309.79	310.16	309.06	310.89	310.76	310.9	310.89	309.55	310.09	311.42	310.74	311.09	309.58	310.25	310.24	309.98	311.73	311.33	309.15	310.76	310.06	310.21	310.91	310.37	310.41	311.07	310.44	310.32	309.95	309.78	310.07	309.56	310.81	312.02	310.5	310.52	310.28	310.37	309.57	311.13	310.43	310.97	310.32	309.87	309.74	310.9	311.01	311.32	310.76
300.85	299.51	298.87	299.09	301.04	300.47	301.75	301.03	299.29	299.34	300.36	299.39	300.74	301.21	299.84	298.77	299.09	299.92	300.55	299.36	300.7	299.54	300.29	299.65	299.88	300.68	301.42	300.39	298.67	300.78	301.29	300.85	301.17	300.59	300.77	300.29	300.32	301.03	300.33	300.07	299.69	300.25	300.73	300.36	299.77	300.7	298.42	299.6	300.68	300.37
312.92	313.45	312.43	311.85	311.06	312.63	313.5	312.25	313.06	313.21	313.55	312.55	312.68	313.34	313.12	313.38	312.14	313.27	312.73	310.54	312.1	311.96	314.02	313.71	313.11	311.71	313.75	314.12	313.35	313.16	312.1	314.43	312.05	311.87	313.72	311.89	313.11	312.89	312.93	313	313.74	312.02	314.22	312.65	312.99	312.37	312.78	312.69	312.71	312.12
295.67	294.9	294.6	294.64	293.92	294.89	295.82	296.15	295.6	294.61	295.57	295.35	294.47	295.31	294.79	295.18	295.82	294.84	294.94	296.11	295.37	295.72	295.35	293.85	294.62	295.27	294.99	294.62	296.78	295.98	295.46	295.64	295.34	295.11	295.9	295.39	295.13	294.97	294.64	295.26	294.24	295.5	294.23	295.33	294.8	294.66	294.07	295.99	295.37	293.81
303.3	303.84	303.86	302.3	303.19	304.17	303.71	302.86	302.07	303.86	302.69	303.12	304.53	303.52	303.51	303.24	303.98	304.45	303.62	303.73	303.32	302.94	303.81	304.68	303.06	302.87	304.11	302.67	302.68	303.36	303.05	302.51	303.12	303.61	303.64	304.14	302.92	304.33	303.75	303.07	303.75	304.12	303.34	302.31	301.9	303.32	304.07	303.49	302.1	304.22
294.44	295.27	295.13	296.14	295.44	295.72	294.94	295.44	295.09	295.8	294.75	295.66	295.14	295.25	296.64	294.39	295.04	293.74	295.9	294.36	295.97	296.07	294.3	295.23	293.71	294.38	293.27	294.74	295.59	295.51	294.32	296.01	295.21	294.63	295.51	294.63	295.94	295.07	294.94	294.73	294.92	295.72	296.67	294.93	295.15	294.08	295.14	294.82	296.2	295.35
300.85	301.6	302.44	301.07	301.26	301.07	302.2	300.78	302.26	301.41	301.18	301.45	300.36	301.07	300.94	302.76	300.86	300.74	301.15	302.22	301.14	301.89	301.39	300.85	301.45	302.69	300.78	301.16	300.91	300.68	301.48	301.64	299.24	300.73	300.91	301.24	301.89	300.07	302.01	301.13	301.25	300.33	301.69	300.06	300.42	301.48	301.61	300.93	301.21	301.9
318.02	317.8	318.15	318.77	318.38	317.55	317.63	318.02	318.43	317.22	318.9	318.05	317.97	318.68	318.47	318.96	318.85	317.98	318.83	317.69	318.22	317.84	319.84	318.37	316.77	319.46	318.06	318.56	318.98	317.93	320.17	317.96	319.89	318.88	318.52	319.37	318.64	317.62	317.62	318.03	317.86	317.56	319.05	318.21	318.04	318.95	318.04	317.99	317.43	317.95
314.11	314.28	313.96	313.68	312.39	312.41	312.55	313.36	313.12	314.27	312.5	313.12	313.55	313.88	312.77	314.76	313.1	312.63	311.9	312.95	312.78	312.89	313.69	312.12	312.93	313.71	313.82	312.83	312.17	313.16	313.86	312.24	313.4	313.79	314.17	313.58	312.37	312.89	313.11	312.75	312.95	312.69	314.38	312.95	313.05	313.18	312.68	313.16	312.69	311.98
328.52	328.02	327.76	327.97	328.8	327.46	329.61	328.8	328	328.89	327.8	328.92	329.53	329.53	329.42	327.81	329.42	328.89	326.99	328.94	328.4	328.38	329.29	329.9	328.13	329.09	326.95	327.96	328.09	328.3	328.18	327.58	327.71	328.71	329.91	327.64	328.42	328.76	328.9	328.85	327.79	328.28	329.73	328.89	328.04	329.61	327.78	329.4	328.18	330.02
301.89	302.21	302.45	301.25	303.94	302.37	302.51	303.27	302.21	301.96	302.61	302.41	301.65	302.53	303.69	302.03	302.44	302.06	302.81	302.83	301.99	302.94	301.91	302.31	302.51	302.66	302.03	303.33	301.74	302.87	302.32	301.56	303.14	302.06	302.1	302.91	301.85	301.71	302.34	302.02	301.95	301.51	302.3	302.18	302.54	301.76	302.24	302.56	302.85	303.28
299.79	300.74	300.19	299.79	299.28	298.27	299.74	300	299.39	300.2	299.41	299.76	299.12	299.38	299.8	300.33	299.92	300.87	299.64	301.22	298.9	299.53	299.67	299.18	300.38	298.86	300.92	299.24	300.43	300.41	299.92	300.5	300.46	300.35	300.65	299.43	300.13	299.79	300.7	300.13	298.31	300.82	301.13	299.5	300.21	300.76	300.22	300.33	300.18	299.28
318.97	318.24	317.71	317.97	318.79	319.91	318.41	318.11	318.55	317.51	317.61	318.95	318.93	319.67	319.14	318.53	318.35	318.08	319.62	318.28	318.84	319.77	319.24	318.89	318.13	318.8	319.03	319.65	319.25	318.75	318.06	318.73	317.71	318.92	319.39	318.51	319.18	319.17	318.06	317.91	318.89	319.1	319.05	319.66	318.7	316.74	318.32	318.51	318.45	319.37
316.12	317.96	316.88	317.92	316.57	318.84	315.66	317.32	316.75	316.81	317.8	316.54	317.23	318.9	317.04	318.69	316.51	316.65	316.79	317.56	317.02	317.6	317.51	317.3	318.34	317.39	318.12	317.02	315.24	317.79	317.64	317.11	316.31	317.1	317.59	317.46	317.42	316.11	316.02	317.1	316.71	316.92	318.19	317.6	316.27	317.1	316.92	317.02	317.18	317.75
311.08	311.53	311.56	310.76	310.84	310.09	311.21	310.67	311.3	310.77	310.99	308.61	309.1	310.84	309.98	311.92	312.77	309.78	312.23	310.66	310.37	310.22	311.12	310.51	310.15	309.84	310.43	310.24	309.84	310.88	310.78	311.33	311.49	309.56	311.39	310.46	309.29	309.77	310.57	310.39	311.43	310.23	310.7	309.47	311.34	311.54	309.22	311.34	310.67	310.43
317.15	316.53	315.87	317.32	317.43	317.91	319.56	317.97	316.52	317.1	318.27	316.88	318.06	317.51	317.88	317.29	316.95	315.53	317.52	317.83	318.32	318.1	316.2	318.08	317.76	317.23	317.51	316.61	317.29	317.37	316.01	317.9	316.42	318.23	317.4	316.67	317.21	316.92	317.47	316.78	318.05	316.42	317.05	317.4	317.01	318.08	316.8	316.96	317.75	317
313.96	313.63	314.14	313.97	314.69	312.73	313.68	313.27	314.13	313.71	314.76	313.67	313.96	313.62	314.16	314.39	313.87	314.06	313.85	313.34	314.46	314.34	313.29	312.56	313.72	314.15	314.51	313.65	313.68	312.96	313.09	313.58	313.83	314.47	314.31	314.22	314.72	313.26	313.97	313.92	312.95	314.09	314.81	314.31	313.52	313.72	314	314.62	315.03	314.47
303.65	303.76	304.37	303.6	305.01	304.62	304.51	304.27	304.3	305.68	303.7	304.56	304.55	303.87	304.16	305.63	305.25	304.16	304.43	304.52	304.7	304.43	306.24	304.83	304.51	305.46	304.75	305.15	304.94	305.23	305.36	305.32	303.98	304.61	303.61	302.9	303.8	305.25	304.14	303.73	305.16	303.81	303.86	304.27	305.64	304.02	304.83	304.94	304.8	303.74
317.34	316.88	315.47	316.7	317.35	315.78	315.83	316.5	315.58	315.91	315.04	316.07	316.37	315.42	316.03	317.45	316.95	316.83	316.03	316.33	317.51	317.67	316.79	317.42	315.85	316.7	316.72	317.56	316.72	317.44	317.11	317.33	316.24	316.38	316.24	316.95	316.72	317.04	317.73	316.41	316.84	316.73	317.3	315.63	317.51	316.82	315.58	317.05	316.75	316.3
324.78	325.12	326.07	325.85	324.75	325.51	324.62	324.9	325.28	324.77	324.48	325.66	325.61	324.02	326.78	325.46	325.55	324.51	324.28	325.06	324.56	324.82	325.75	326.79	325.85	325.55	325.44	326.74	325.43	325.41	324.63	325.77	325.52	325.63	325.77	325.39	325.28	325.77	326.15	325.55	325.04	325.28	325	323.7	325.4	325.52	325.13	324.86	325.36	324.55
304.64	303.37	302.96	302.43	303.82	302.89	303.68	304.12	305.07	303.3	303.16	302.91	303.55	303.55	302.36	304.22	303.39	302.92	303.81	303.52	302.42	303.62	303.26	303.49	303.29	303.21	303.77	302.78	303.14	304.46	304.35	304.16	303.4	304.34	303.92	302.75	304.8	303.47	304.6	304.89	303.31	303.37	302.92	302.32	304.24	302.4	305.15	303.86	304.5	302.33
304.68	306.78	303.98	304.81	304.39	305.57	304.43	305.08	306.27	304.69	305.4	306.32	305.87	305.18	303.91	305.93	305.46	305.32	304.85	306.03	304.19	304.33	305.63	306.64	305.23	305.69	306.7	304.25	305.04	304.34	306.04	304.84	304.55	305.98	304.8	305.33	305.62	304.62	306.12	304.99	305.59	305.43	306.43	304.94	305.35	304.12	306.62	304.97	306.25	305.61
311.37	311.06	311.23	311.77	311.17	311.3	310.34	309.74	310.96	312.52	312.7	309.98	312.51	311.23	309.88	309.81	310.62	309.54	311.52	311.65	311.33	309.58	311.66	311.28	310.93	311.22	310.96	310.89	310.09	309.74	311.64	311.47	311.65	310.12	311.41	310.39	310.71	311.25	310.34	309.77	311.74	310.66	311.2	310.85	312.54	311.13	309.82	309.56	311.19	310.74
300.68	302.25	301.28	301.35	302.43	300.31	299.9	300.39	301.05	302.34	300.52	301.27	301.16	301.24	300.45	301.27	302.1	299.7	300.96	300.91	300.28	300.74	300.33	300.99	301.34	301.55	301.65	301.69	300.64	301.31	300.79	301.38	302.48	301.1	300.88	300.6	301.41	300.82	300.59	300.48	300.85	301.49	301.84	300.21	300.98	301.39	301.98	301.15	300.37	300.52
311.52	310.96	310.29	311.24	310.55	310.43	310.39	310.74	310.61	310.45	310.08	310.25	309.83	310.84	310.52	311.42	309.72	310.69	311.85	310.6	308.4	310.99	310.32	311.71	311.24	310.52	311.13	310.71	310.73	311.02	310.49	310.92	310.49	309.63	311.06	310.68	310.39	310.23	310.66	309.18	311.8	309.94	310.02	311.48	309.27	310.76	310.27	309.84	309.98	309.56
314.03	313.64	313.49	313.57	313.68	313.09	315.25	314.18	313.95	313.71	313.8	313.56	315.33	314.67	313.86	313.25	314	315.2	314.39	314.05	314.17	314.44	314.45	314.84	314	314.79	313.72	313.35	312.7	315.49	314.35	313.39	313.7	313.57	313.03	314.23	314.48	314.35	313.94	313.44	313.56	314.04	313.69	312.67	313.66	312.34	314.26	312.67	313.02	312.62
304.43	305.24	305.76	306.96	305.86	306.51	305.55	304.65	306.06	305.41	304.84	305.59	305.52	305.83	305.1	305.32	305.99	305.55	306.17	305.49	306.71	306.36	305.28	305.56	306.09	306.36	305.35	303.59	306.27	306.61	304.71	304.83	305.82	305.16	306.38	305.76	305.72	305.29	306.23	304.81	306.02	306.15	305.6	304.37	305.43	306.3	307.27	306.86	305.8	305.73
296.26	296.25	297.49	296.92	295.32	296.37	296.35	296.18	297.87	297.11	297.92	296.39	296.83	295.34	297.02	296.35	295.89	297.53	296.84	296.41	296.03	297.36	297.5	297.01	297.53	297.46	297.41	295.83	296.04	295.77	296.57	297.43	297.9	298.38	296.69	296.8	296.8	296.41	297.52	296.69	295.63	296.69	296.23	297.03	296.26	295.99	296.64	296.52	296.68	296.72
313.1	313.65	314.19	311.66	313.05	313.97	313.46	314.39	313.58	313.88	312.98	313.5	313.22	313.5	312.58	313.4	313.13	312.49	314.46	312.98	313.88	313.29	313.4	314.42	314.09	313.76	313.95	313.27	313.28	313.37	312.39	312.29	312.84	314.33	313.2	312.65	313.38	313.53	313.49	313.83	313.65	312.71	313.23	311.13	313.58	313.96	312.61	313.44	312.42	313.27
305	305.41	305.64	306.64	304.19	304.49	304.27	305.6	304.04	305.74	304.56	304.91	305.16	305.34	304.65	304.33	304.95	306.35	304.75	305.8	306.1	305.65	305.62	304.73	304.96	304.13	304.87	304.04	305.16	305.07	304.26	304.96	305.46	304.16	306.16	305.48	305.71	305.72	305.76	306.02	305.83	305.9	306.29	304.97	304.13	306.79	305.08	304.61	304.92	305.87
314.23	314.2	315.01	315.48	316.22	313.91	314.1	315.85	315.04	314.94	315.35	313.74	314.68	314.08	314.86	313.36	313.5	315.29	315.77	313.93	314.77	315.65	315.6	315.82	314.56	314.59	315.12	314.61	314.1	314.91	313.56	313.63	314.8	314.07	314.27	315.01	315.63	316.1	314.76	315.07	315.34	314.92	314.05	314.65	314.99	315.67	314.15	315	314.02	315.83
299.43	298.91	300.07	300.54	300.44	300.58	298.89	300.53	299.97	300.79	299.92	300.46	300.77	298.82	300.04	298.5	299.66	299.32	298.99	299.95	299.67	300.62	300.73	299.44	300.16	300.87	299.44	300.71	300.46	299.28	299.83	299.92	300.31	300.24	300.72	300.92	299.38	298.84	300.8	299.95	301.07	299.62	300.07	300.36	299.92	300.64	301.04	300.79	300.07	299.16
305.93	305.93	306.25	306.5	306.09	307.11	306.75	305.72	305.93	306.21	306.12	306.24	306.78	305.4	306.37	304.87	306.4	305.8	306.34	305.94	304.1	306.17	306.27	305.63	306.29	305.01	304.62	307.35	306.85	305.43	307.05	306.78	306.55	305.5	306.11	305.99	306.99	306.6	307.55	307.3	305.91	305.4	305.66	305.9	306.81	305.8	305.51	304.67	306.26	305.17
302.41	302.98	302.05	301.73	303.05	303.3	302.43	303.31	301.75	301.99	303.34	301.75	302	303.37	301.37	303.93	301.03	301.59	301.9	303.33	302.17	303.62	302.1	303.24	301.84	302.42	302.69	303.04	302.22	302.91	301.98	303.28	302.05	302.59	301.45	301.81	302.1	301.3	303.46	302.02	302.94	302.33	302.36	303.04	302.97	302.17	302.15	301.4	302.77	302.88
314.07	314.58	314.11	315.04	315.1	315.08	314.9	314.46	314.6	315.36	313.97	315.21	314.66	314.35	313.89	315.38	314.94	315.09	316.11	315.55	314.65	313.78	313.77	315.16	314.12	314.15	315.33	313.66	316.34	314.08	316.47	314.54	315.03	315.26	314.46	315.1	316.2	315.56	314.69	314.06	313.69	314.9	314.65	314.86	316	314.27	315.2	314.64	314.85	315.22
304.47	305.47	304.67	305.96	306.01	305.81	306.24	305.67	305.14	305.58	305.76	304.86	304.67	306.33	304.33	304.84	305.38	305.12	305	305.46	303.25	305.36	305.22	305.17	305.5	305.21	304.85	304.49	305.39	305.31	306.67	304.57	305.46	305.28	304.93	304.14	305.29	304.79	303.14	305.1	305.48	305.02	305.17	304.84	304.24	305.51	305.29	305.71	304.02	305.15
319.01	319.41	319.02	318.6	319	318.06	318.09	318.2	317.9	317.9	319.42	319.03	318.57	319.09	318.54	318.68	319.29	318.55	317.84	318.91	318.44	317.93	319.48	317.98	318.75	317.93	318.05	319.15	318.43	318.44	318.45	319.22	318.76	318.64	317.93	318.1	318.24	318.29	319.47	318	318.22	318.86	318.01	318.04	318.73	317.57	318.19	318.1	319.55	318.51
315.07	314.65	315.46	315.12	314.2	315.56	314.76	315.33	314.07	313.91	314.27	314.58	314.61	315.81	314.79	315.17	316.26	313.87	315.07	313.45	315.93	313.7	314.61	314.65	315.12	314.52	315.11	314.18	314.03	315.56	314.03	315.37	314.76	315.09	313.73	315.11	314.8	313.77	314.2	315.65	316.08	313.96	313.78	314.59	315.28	314.96	314.69	314.41	314.79	314.36
303.93	301.41	303.48	302.89	303.85	303.13	302.62	303.58	303.23	302.92	302.32	304.24	302.03	303.57	302.8	303.8	302.69	302.53	303.36	305.07	302.44	304.26	302.74	301.99	302.41	302.81	303.76	302.33	302.05	302.91	304.12	301.85	303.33	301.1	301.96	303.55	302.79	303.85	302.59	302.49	302.3	301.43	303.89	303.94	302.86	304.13	301.93	304.54	302.25	302.84
302.65	303.09	302.74	303.39	303.49	303.08	302.64	303.03	303.41	302.92	304.39	302.96	303.15	302.72	302.37	303.38	302.56	302.31	303.12	302.32	303.1	303.65	302.49	302.38	302.8	302.3	303.4	301.92	302.64	302.79	302.37	302.16	302.65	303.08	302.12	303.35	304.13	303.66	303.1	302.29	303.36	303.32	302.31	302.64	302.81	301.83	303.26	303.22	302.66	303.84
312.57	312.94	313.27	313.01	312.56	312.81	313.52	312.33	314.06	313.14	312.59	314	312.17	312.47	312.75	312.11	313.61	312.69	311.34	312.83	313.69	312.21	313.04	314.08	312.18	313.13	312.55	312.8	313.67	313.07	312.48	312.78	313.03	313.66	314.76	313.84	313.12	313.4	313.07	313.22	313.77	312.51	313.9	312.55	313.47	312.63	312.92	313.64	313.24	314.3
304.02	304.86	304.21	305.33	303.53	304.14	305.07	305.24	304.27	305.43	303.84	304.84	305.21	303.97	305.37	304.79	304.35	305.85	305.15	304.69	304.39	304.02	303.64	305.62	304.86	304.1	304.77	304.77	304.98	304.54	304.38	304.85	304.63	304.65	304.7	303.25	304.63	305.3	304.94	304.62	304.38	304.27	304.48	304.39	303.33	305.08	305.77	303.51	304.5	304.64
325.35	325.03	326.26	326.66	324.35	325.5	325.31	325.06	325.68	326.09	326.46	325.2	324.43	326.67	324.98	325.73	324.5	324.65	326.06	325.22	323.61	326.17	325.69	324.57	325.83	324.93	325.6	324.03	325.08	325.8	324.92	326.09	324.81	325.24	325.48	325.23	325.25	325.55	325.43	324.99	324.7	325.47	326.01	324.96	325.66	324.86	325.85	326.15	324.82	325.11
316.56	317.91	319.22	316.95	317.88	318.03	318.77	317.77	317.24	316.87	318.99	318.4	318.86	318.05	317.88	317.65	318.55	318.08	315.95	318.6	317.82	318.77	317.4	316.78	317.59	318.21	318.83	317.97	317.38	318.15	318.36	318.53	317.05	318	318.85	318.54	318.73	318.03	318.63	318.99	317.02	318.97	317.28	317.13	318.32	318.12	318.63	316.91	318.68	318.57
301.87	301.15	302.13	302.06	301.57	300.83	301.57	301.9	301.11	300.67	300.58	300.85	301.7	300.62	301.35	300.35	301.3	299.75	300.25	301.56	301.18	301.24	300.13	300.1	300.57	301.36	300.27	302.38	302.12	299.02	301.22	301.37	301.31	300.73	301.08	300.7	301.42	301.01	301.52	300.95	301.81	300.26	301.6	301.79	300.71	301.38	301.23	300.39	301.44	301.29
310.67	309.23	309.6	309.55	310.06	309.41	308.68	308.21	308.98	309.35	309.22	308.43	308.51	309.09	308.63	309.28	307.59	308.31	307.98	308.64	309.59	307.18	307.73	308.47	309.28	308.32	308.69	310.29	309.08	308.58	309.49	309.43	308.62	308.41	308.76	308.15	309.68	309.23	308.12	309.23	309.7	309.38	309.28	309.67	306.69	308.84	308.55	309.03	308.89	308.65
303.35	305.06	305.11	304.69	304.62	304.69	302.85	304.9	302.98	303.29	304.14	304.13	306.23	303.71	304.49	303.3	304.53	304.81	304.75	305.67	304.85	304.45	304.14	303.66	303.74	303.81	303.61	304.76	304.51	304.26	304.39	303.65	304.78	304.1	304.24	304.5	304.9	304.36	303.63	303.95	304.97	305.11	305.14	305.98	304.56	304.35	304.05	304.39	303.17	303.99
314.61	316.07	314.92	314.15	314.06	316.11	314.86	316.73	314.51	315.22	315.42	314.85	315.2	315.39	316.32	314.57	314.85	315.69	314.86	315.19	315.68	315.81	314.13	313.93	314.39	314.33	314.44	314.99	315.61	315	315.6	315.05	313.71	315.21	314.89	315.42	314.64	314.11	314.21	315.34	314.78	315.22	314.49	315.32	314.5	315.56	314.01	314.92	314.39	315.06
318.49	317.81	317.61	316.56	318.21	318.22	318.04	318.75	319.35	317.64	319.08	318.36	317.02	317.59	317.67	317.76	317.73	317.58	317.89	316.63	318.11	318.23	318.89	319.26	317.86	318.51	317.34	317.96	316.87	317.23	319.47	317.42	318.33	316.94	318.05	317.48	318.21	318.2	318.75	318.2	317.78	318.35	318.33	317.29	318.22	319.5	318.54	319.22	317.58	317.72
326.56	327.04	326.48	326.98	326.7	327	327.01	326.29	327.93	328.06	327.46	328.08	326.45	326.56	327.97	325.47	328.59	327.37	327.1	328.16	326.84	325.53	327.84	325.15	326.8	326.27	327	327.28	328.46	328.61	327.16	327.38	327.08	326.97	326.21	328	327.64	326.19	327.31	328.03	325.88	328.05	326.72	326.77	326.31	327.01	328.13	327.81	326.33	324.97
304.28	304.6	304.62	304.1	305.78	305.67	305.21	304.98	304.22	304.37	306.19	304.57	304.17	304.63	305.48	303.98	303.61	305.38	303.71	304.12	304.48	304.21	304.15	304.19	302.9	305.72	304.81	305	304.7	302.97	305.19	304.43	304.51	304.33	303.08	305.09	304.66	304.65	302.8	303.34	304.63	304.68	304.75	304.21	305.43	303.91	304.84	304.51	305.13	304.72
303.36	304.22	302.81	303.33	303.7	301.86	302.43	303.71	302.55	304.09	302.99	303.61	303	303.79	302.97	303.78	302.83	302.49	303.76	303.58	303.64	302.3	303.07	303.85	303.5	302.6	302.15	303.96	303.19	303.73	304.31	303.01	302.87	303.09	302.57	303.66	304.02	303.71	303.08	303.64	304.3	304.25	304.02	304.07	304.14	303.25	302.65	303.23	302.82	303.39
296.51	297.75	296.26	297.77	295.62	297.76	297.89	297.18	296.37	296.6	297.36	297.13	296.71	297	296.57	297.18	296.99	298.26	295.7	297.14	296.3	296.31	297.2	297.45	297.7	296.5	296.88	297.19	296.46	296.08	296.04	297.6	297.49	297.2	297.07	296.38	298.34	296.7	296.28	297.77	296.3	297.55	296.37	296.96	297.17	296.16	296.7	296.34	296.6	297.19
329.05	328.37	328.84	329.85	328.17	328.77	327.78	328.33	329.11	328.91	329.09	328.64	329.7	328.81	328.66	329.19	329.32	328.56	329.33	329.04	328.21	328.85	328.58	328.45	329.44	329.26	328.53	328.85	329.33	328.92	328.31	329.19	328.29	328.91	327.39	328.31	328.05	329.81	329.13	329.12	328.41	328.05	328.57	328.8	328.43	328.6	328.33	328.99	328.71	329.41
307.11	307.12	307.24	306.73	307.52	306.18	306.89	307.23	308.41	307.67	306.66	307.45	307.87	305.9	307.77	308.07	307.07	306.25	307.4	308.1	308.42	307.69	308.04	307.85	308.86	306.4	307.69	306.41	307.54	307.28	308.16	307.41	306.29	308.04	307.65	307.37	306.98	307.18	307.09	306.36	307.48	307.13	307.32	307.23	308.9	307.15	307.02	306.46	307.69	306.68
329.41	329.23	328.33	328.54	329.24	328.3	327.85	328.19	328.94	326.95	327.95	328.66	326.62	328.61	328.38	328.94	328.99	326.74	329.22	329.07	328.23	327.66	326.94	327.95	328.17	328.51	328.86	327.2	328.65	328.25	328.15	328.51	328.9	328.01	327.61	329.38	327.77	328.23	329.51	328.76	329.77	328.64	328.15	328.37	329.27	328.32	328.54	329.21	329.09	328.02
319.55	320.16	318.94	318.68	319.81	319.21	318.44	318.68	318.71	318.64	320.22	318.67	318.74	319.76	319.46	319.19	319.25	317.49	318.96	320.14	319.62	319.21	319.92	320	318.42	320.17	319.15	319.14	318.06	317.94	318.27	319.22	318.72	320.08	318.75	318.35	318.5	319.61	318.37	318.83	318.57	319.48	319.06	319.38	318.52	317.43	319.71	320.45	319.8	318.26
304.54	303.64	303.95	304.07	305.01	304.12	303.89	304.67	304.95	305.06	304.32	304.01	305.57	304.4	303.34	304.35	302.3	304.11	304.98	304.83	303.26	304.15	304.47	305.61	305.47	303.47	305.61	304.89	305.36	304.44	304.3	305.17	304.84	303.34	305.37	305.8	304.13	304.79	304.21	304.43	304.19	304.38	304.4	303.68	303.6	305.87	305.42	305.45	304.38	305.32
304.88	305.46	305.3	306.08	305.2	305.76	305.18	303.95	306.05	305.21	305.24	305.58	305.99	304.68	303.78	305.22	304.84	304.67	306.24	305.62	305.86	305.84	304.64	305.6	304.82	305.22	305.59	305.09	305.46	305.43	306.84	305.89	306.4	305.21	305.71	305	305.79	305.54	305.49	304.31	305.27	305.72	305.88	305.8	305.81	307.34	305.96	304.43	304.12	305.43
323.98	324.27	324.13	324.27	325.21	325.09	324.49	324.41	323.85	324.71	323.63	325.84	324.03	324.28	324.81	324.81	325.03	325.52	325.13	325.49	323.42	324.16	324.77	324.9	324.05	325.46	324.34	324.85	324.23	323.18	325.1	325.33	325.85	325.71	325.01	324.8	324.34	325.1	325.03	323.88	324.15	324.02	325.44	323.63	324.58	325.64	324.83	323.8	323.94	324.9
308.35	308.43	310.47	309.99	309.23	308.69	309.68	308.95	308.48	308.4	309.43	307.96	309.17	309.45	309.25	309.13	308.17	309.09	308.2	309.19	310.52	308.48	309.16	308.79	308.03	308.54	309.01	308.6	307.89	308.48	308.13	308.15	308.86	310.27	309.14	308.54	310.12	309.5	309.3	308.75	308.59	308.71	308.63	310.06	308.08	308.17	309.3	309.53	309.89	309.47
297.43	296.75	296.67	297.26	295.63	298.01	297.65	296.82	296.58	296.95	295.73	297.92	296.98	297.7	296.62	296.3	297.81	297.97	297.24	297.33	296.56	296.2	296.39	297.89	296.36	296.6	296.46	295.23	296.8	297.06	296.31	296.72	297.37	297.49	297	297.29	296.76	296.84	297.61	298.4	297.16	296.16	296.35	297.03	297.3	297.83	297.32	297.46	297.59	296.01
296.83	297.68	297.79	297.16	297	296.09	296.69	296.54	296.09	298.48	297.83	297.73	296.59	297.52	297.18	296.89	296.87	296.95	296.98	297.09	295.94	296.45	296.65	296.85	296.5	296.4	297.14	296.98	298.6	299.41	297.42	297.69	296.63	297.5	297.71	296.55	297.03	297.3	297.88	298.15	296.22	297.32	298.69	297.43	297.89	296.82	296.75	297.93	299.22	297.12
304.84	303.92	305.18	304.48	304.82	304.79	304.22	305.07	306.64	304.6	303.98	303.07	305.47	303.9	305.66	304.93	304.41	304.5	304.03	304.99	303.99	305.3	305.02	305.15	304.2	303.73	305.78	304.75	305.12	305.3	304.13	304.45	304.41	304.5	304.12	305.25	305.45	304.72	304.38	303.91	304.98	303.43	303.51	303.83	306.6	305.19	304.95	304.18	305.99	304.95
313.98	313.16	313.85	312.86	313.54	313.82	313.36	313.95	313.61	314.59	313.89	313.16	313.68	313.77	314.93	313.81	314.22	314.07	314.16	314.16	313.66	313.98	313.53	314.22	314.83	314.61	312.71	315.03	314.55	315.12	312.82	314.25	313.07	313.76	315.15	314.4	313.76	313.6	313.5	312.92	314.63	313.99	314.76	313.73	314.4	314.4	314.59	313.99	313.42	313.93
313.03	312.16	313.32	312.33	312.64	311.05	311.31	312.71	311.9	313.46	313.32	312.03	312.67	312.43	311.62	312.26	312.65	312.72	312.46	312.09	311.5	311.71	311.54	313.01	311.2	312.21	311.87	312.47	313.49	313.01	312.02	313.26	311.69	313.41	312.52	313.05	313.23	312.93	313.6	312.07	313.28	312.73	311.15	312.52	311.75	312.45	313.74	312.95	312.63	312.06
309.39	310.92	310.85	310.15	310.33	309.86	310.62	309.58	310.54	310.53	310.71	310.37	310.31	311.68	311.23	309.9	309.59	311.37	309.38	310.47	309.11	310.17	309.92	310.6	310.07	310.66	311.58	310.54	308.78	310.3	311.1	312.36	310.35	311.86	310.29	310.48	310.49	309.63	310.75	310.04	310.83	311.24	310.9	310.04	310.02	311.16	310.17	311.17	311.86	309.73
306.79	305.14	305.81	307.49	305.11	306.89	306.58	305.7	305.44	305.55	307.29	305.49	306.22	305.85	306.84	306.26	306.71	304.67	305.44	306.22	306.06	305.8	306.83	307.25	306.08	305.72	307.02	306.63	305.35	305.79	306.23	306.36	306.12	306.67	306.33	305.3	306.3	306.76	306.18	304.64	306.87	304.82	306.43	306.51	306.02	306.59	304.91	305.77	306.2	306.23
294.45	293.63	294.57	293.34	294.5	293.97	293.37	293.59	292.94	292.79	293.48	295.36	294.52	295.01	295.08	294.33	294.56	292.9	294.08	295.04	293.27	293.1	293.93	293.43	293.87	294.38	293.86	294.84	293.68	293.31	295.02	293.4	292.84	293.88	294.22	294.56	293.39	293.76	294.93	293.48	294.14	295.05	294.14	295.2	292.57	294.04	294.16	295.51	294.17	294.07
304.16	304.27	304.1	304.58	304.79	304.37	304.98	305.21	303.93	303.66	304.52	304.39	305.28	304.93	305.03	304.83	304.11	303.77	303.85	303.92	303.03	304.75	304.05	305.08	304.03	305.55	303.52	304.68	303.98	303.59	303.52	304.85	304.23	303.72	303.83	304.17	303.5	303.42	304.38	305.25	304.57	305.59	303.92	304.14	303.44	303.91	303.96	302.98	304.42	303.39
310.06	309.32	309.5	309.07	309.58	310.64	306.96	308.52	308.58	309.06	308.9	308.44	308.63	308.77	309.19	308.71	308.94	308.65	309.97	308.5	309.23	308.32	310.46	308.92	309.14	309.06	308.53	308.65	310.01	308.4	308.94	307.38	308.63	308.05	308.49	307.86	308.38	308.07	308.56	308.13	307.75	310.52	307.03	309.4	309.78	309.18	308.7	309.19	307.95	309.48
302.41	299.39	302.01	300.84	301.93	300.77	300.97	300.6	300.54	300.19	300.88	301.4	301.37	300.93	301.58	299.92	300.11	301.71	300.88	300.91	301.11	301.69	301.05	301.09	301.11	301.98	301.4	301.24	300.31	301.01	301.7	301.02	300.97	299.02	300.55	302.09	301.49	301.43	302.24	300.33	301.41	300.8	300.48	300.63	300.97	300.41	299.99	301.42	301.38	301.22
298.8	300.43	300.55	298.98	300.59	302.02	301.93	298.93	299.37	299.53	300.49	298.78	299.5	301	299.01	300.75	299.82	299.65	299.34	300.33	299.43	300.42	300.86	299.78	300.67	301.21	300.67	299.48	300.42	298.99	300.61	300.61	300.57	299.51	301.35	300.33	299.55	299.49	300.64	298.48	300.53	300.05	300.58	300.78	299.17	301.97	300	298.79	299.86	299.47
319.81	319.89	318.93	319.95	319.38	319.95	319.39	320.25	319.5	319.61	319.6	319.3	318.75	318.91	318.58	319.51	318.46	319.29	318.24	318.47	319.52	320.05	318.79	319.19	319.12	318.29	320.09	319.57	319.37	320.24	319.58	319.84	318.68	319.23	319.73	320.79	319.72	318.32	319.38	320.79	318.21	319.58	318.95	318.22	318.68	318.77	318.97	319.19	318.01	319.09
301.89	302.42	303.58	303.82	303.46	303.03	302.82	304.13	303.73	304.12	302.78	304.47	303.59	304.76	304.47	303.67	303.15	303.81	303.25	303.59	305.28	304.48	304.57	303.13	303.8	303.78	303.31	303.31	302.57	302.66	303.88	303.89	302.64	303.89	302.77	303.62	303.14	303.63	302.95	302.84	303.47	303.55	303.72	303.22	303.33	304.08	303.39	302.36	303.16	301.66
313.01	312.92	312.65	312.01	313.79	313.09	312.16	312.16	313.34	312.65	312.7	313.04	312.19	313.37	313.34	313.32	314.8	313.26	313.83	313.05	312.99	313.21	313.48	313.11	313.98	311.93	313.45	313.76	313.27	311.14	312.71	312.87	313.02	313.47	312.69	312.78	312.77	312.62	313.47	312.71	313.11	312.98	313.36	312.34	312.89	313.28	312.43	313.32	312.24	313.08
314.58	314.96	315.35	314.58	315.83	313.92	314.91	314.29	314.65	314.16	314.15	315.26	314.23	314.22	315.9	314.99	314.48	313.58	315.11	313.8	313.94	314.11	315.29	314.45	314.11	314.54	315.27	315.4	314.52	314.58	315.71	313.86	315.69	314.07	315.74	315.48	315.03	314.38	314.33	314.32	314.39	315.01	315.05	314.64	315.19	314.7	314.97	314.3	314.06	314.49
319.41	319.97	318.54	319.34	318.74	319.74	318.37	317.54	321.01	318.1	318.89	319.19	319.41	319.2	318.02	319.05	318.98	319.46	320.01	320.13	318.92	319.94	318.54	320.14	318.28	318.57	317.89	319.46	319.24	319.29	319.63	319.99	318.83	320.5	319.67	319.31	319.33	320.1	318.25	318.23	318.61	319.39	319.52	319.81	319.71	318.5	319.15	319.4	319.55	319.96
300.32	300.05	300.74	299.83	299.31	300.32	300.01	301.27	299.92	299.78	300.18	300.27	298.97	299.47	299.83	299.63	299.67	301.1	298.9	301.21	300.6	300.12	299.46	299.73	300.52	300.75	300.39	299.59	300.29	299.15	298.83	299.81	300.35	299.24	299.37	300.79	299.48	300.31	300.35	301.62	299.03	300.79	300.67	300.37	300.55	299.44	301.16	300.42	300.6	299.99
316.11	316.38	317.69	315.98	317.19	316.25	316.35	316.95	316.61	316.84	317.72	315.56	315.75	316.13	316.14	316.46	317.67	317.51	317.49	316.72	316.44	316.21	315.89	317.12	316.7	317.09	316.56	315.99	316.7	316.56	316.1	317.28	317.44	316.67	317.74	317.71	317.77	317.89	317.86	316.55	315.5	317.2	316.19	318	316.62	316.26	315.62	316.65	316.35	316.91
302.39	302.4	303.07	302.29	302.67	300.66	301.92	303.59	302.93	302.56	301.94	301.96	302.77	302.71	302.6	302.22	302.65	301.97	302.56	301.79	303.86	303.7	301.85	302.64	302.95	302.54	302.49	302.3	302.11	301.64	303.56	303.09	303.27	303.53	302.25	303.55	302.13	302.77	302.05	302.82	302.23	302.71	301.34	302.65	303.41	302.47	302.88	302.49	302.06	302.78
314.34	315.49	314.76	315.7	314.65	314.36	315.45	315.38	314.76	315.25	315.11	314.74	315.16	314.5	314.4	315.34	315.09	315.5	315.07	315.42	314.06	314.43	313.53	314.9	314.76	314.85	314.79	315.34	315.88	316.11	316.73	314.37	315.06	314.43	315.5	314.47	314.67	315.85	314.71	314.99	316.42	316.49	314.86	314.75	315.95	312.94	314.89	314.47	316.99	315.65
315.49	313.77	313.62	315.56	315.05	315.42	314.21	315.76	314.54	314.81	314.88	315.1	315.82	314.31	315.35	314.83	316.27	314.43	314.62	314.49	314.37	315.17	315.84	314.04	314.6	314.74	314.92	314.13	316.17	314.52	314.32	315.42	314.08	315.52	315.21	313.75	314.34	316.44	314.47	315.67	315.29	314.72	315.63	314.26	315.44	315.4	314.83	316.14	315.76	315.14
294.52	293.4	293.05	293.98	293.4	294.02	293.59	294.16	293.34	293.13	293.53	295.4	293.61	295.33	294.77	294.69	294	293.68	295.27	293.59	294.76	295.21	293.52	293.18	293.82	296.44	294.87	294.93	293.15	294.45	292.51	294.21	293.63	294.61	294.77	294.89	293.57	293.7	295.11	294.28	294.28	294.21	293.84	294.75	293.78	293.36	293.12	293.9	293.85	294.74
303.4	303.93	303.6	303.3	303.02	301.9	303.85	303.64	303.36	303.45	303.57	303.84	302.82	303.4	303.58	303.41	303.68	302.38	303.7	302.97	303.74	303.7	303.81	303.74	302.45	303.62	302.41	303.18	303.45	303.11	303.8	302.83	304.27	303.15	303.29	303.39	304.04	304.68	302.37	303.52	303.35	303.91	303.54	303.36	303.43	303.52	304.48	302.77	303.03	303.37
303.34	303.25	302.4	302.01	302.66	303.02	301.62	302.36	303.16	302.95	301.84	302.23	302.9	301.89	301.31	301.88	303.14	302.62	301.38	301.86	302.05	301.52	303.38	303	303.46	302.76	302.36	303.06	304.22	302.59	302.72	302.39	302.85	301.84	302.56	302.77	301.46	302.43	301.64	302.04	302.82	302.59	302.22	302.81	301.82	302.66	302.46	302.36	302.38	302.82
305.08	304.55	304.01	304.52	305.27	305.14	305.04	304.99	305.84	304.63	304.93	305.1	304.38	304.57	304.85	305.8	304.21	303.29	303.27	304.62	305.3	304.3	305.08	305.64	302.98	305.95	304.68	304.86	304.31	305.87	304.23	304.45	305.45	304.61	305.55	304.7	304.19	305.03	304.47	304.34	303	305.65	305.15	303.99	303.44	303.74	304.1	305.12	306.11	303.8
315.98	315.18	316.04	315.79	316.47	316.69	316.13	315.78	315.6	316.22	316.28	314.52	316.61	314.23	316.15	315.04	316.17	316.62	315.56	314.93	316.34	315.42	316.14	316.02	315.08	315.44	317.08	316.17	315.5	314.64	314.82	316.05	316.12	316.63	315.67	315.53	316.47	315.48	316.7	315.26	315.3	314.48	316.27	316.42	316.19	315.79	316.08	315.27	315.95	314.66
313.51	312.88	312.72	313.84	312.49	312.48	313.29	311.59	312.73	314.61	313.25	312.98	312.73	313.88	312.92	312.99	312.77	313.04	313.03	312.76	312.33	314.44	313.18	312.9	311.46	312.54	313.05	313.21	314.47	312.5	312.55	312.66	312.86	313.49	313.74	312.38	314.24	313.44	312.86	313.62	312.83	313.11	314.08	313.17	312.94	313.56	313.15	312.93	312.57	312.37
316.3	315.4	314.23	315.76	314.85	314.67	313.45	315.07	314.91	315.21	313.59	315.35	315.59	314.7	312.43	314.28	315.2	314.96	313.77	315.41	314.39	314.91	313.88	314.92	314.67	315.81	313.81	316.19	315.41	315.33	314.18	315.98	314.93	314.95	314.32	314.14	314.74	314.36	314.67	315.18	315.23	314.74	315.98	315.33	314.62	315.87	313.96	315.18	315.59	314.83
329.14	328.31	327.84	326.81	328.17	328.91	327.31	329.3	327.46	327.88	328.68	327.55	327.95	328.13	328.11	328.09	327.62	328.38	326.4	328.77	327.51	327.68	328.55	328.38	329.25	327.56	327.1	326.58	329.53	328.36	328.33	327.94	329.28	327.87	328.45	327.96	327.56	328.15	328.82	327.32	329.08	328.71	326.71	328.53	326.6	327.49	328.24	327.86	327.18	326.89
293.73	294.79	294.84	294.86	295.05	293.79	294.76	294.92	295.07	294.6	292.97	294.84	292.58	293.43	293.81	294.06	294.04	294.67	295.06	294.65	294.69	293.74	294.03	295.48	293.83	294.4	293.69	294.75	294.24	294	293.57	293.44	294.53	293.86	294.35	295.11	293.81	293.48	292.64	294.05	294.55	295.24	294.25	293.13	293.38	294.45	294.39	293.41	294.25	293.56
303.99	302.9	304.72	303.32	302.78	304.55	304.95	303.4	303.47	303.93	303.48	304.17	303.08	303.02	303.01	302.27	303.35	303.33	303.55	303	302.99	302.39	304.33	303.06	304.3	304.64	303.24	303.59	302.53	303.9	302.98	302.79	304.05	302.75	302.83	304.6	303.34	304.45	304.29	303.92	304.15	303.2	303.42	303.62	302.09	303.04	301.95	304.19	303.86	304.61
307.19	306.99	307.59	307.22	307.05	307.65	307.05	307.74	308.55	306.22	306.92	305.84	307.68	307.68	306.92	307.83	307.75	307.63	307.26	306.85	308.8	306.68	306.98	307.13	307.01	306.44	307.39	308.55	306.08	308.12	307.09	306.93	307.22	306.17	307.94	307.04	307.06	308.03	307.55	307.98	306.13	306.98	306.85	307.88	306.74	306.64	307.16	307.6	307.76	308.01
312.64	312.45	313.8	312.34	312.11	312.92	312.72	312.91	312.52	312.48	313.55	312.89	312.79	312.97	311.43	312.16	313.62	311.83	312.34	312.36	311.55	311.98	312.56	313.03	312.37	312.45	312.96	312.96	312.11	311.98	313.41	313.3	312.77	312.79	312.33	313.09	312.47	312.82	312.89	312.84	312.65	312.93	312.29	313.12	311.24	311.16	312.53	312.39	311.99	312.35
305.55	307.11	305.65	306.34	306.57	306.65	307.22	307.57	306.86	306.71	306.08	307.25	306.88	307.26	304.97	307.29	306.34	305.28	305.74	306.05	306.77	307.61	305.67	306.8	306.2	308.03	305.78	306.91	306.05	305.6	307.49	305.63	306.58	306.46	306.57	307.57	306.65	305.1	307.4	305.28	306.15	306.87	308.39	306.85	306.45	307.52	307.25	307.5	305.9	306.51
317.28	318.33	318.41	319.01	318.48	317.84	319.18	317.57	317.6	318.82	318.03	318.12	317.99	318.88	318.79	319.64	318.49	318.42	316.82	318.07	318.6	319.55	317.76	318.81	318.44	318.09	318.26	318	317.43	318.24	315.98	318.45	317.43	316.71	317.31	318.69	317.63	317.24	317.46	318.31	318.05	317.85	318	318.34	317.17	316.96	318.56	317.85	318.65	318.76
312.54	314.63	312.27	313.58	312.07	312.14	312.56	311.7	312.42	312.87	311.06	313.58	313.01	313.09	313.5	312.88	314.38	313.14	312.34	312.92	313.19	313.13	313.1	313.16	313.92	312.65	313.42	313.31	314.84	312.7	312.6	313.22	313.04	313.42	314.16	313.78	312.43	313.09	312.81	312.36	312.14	312.82	313.33	313.66	312.9	313.59	311.76	312.49	313.45	312.98
295.83	295.94	295.9	295.85	295.63	294.65	293.85	295.35	295.35	295.12	295.92	296.11	295.14	294.47	295.53	295.04	295.18	294.89	294.03	294.67	295.18	295.99	293.82	293.65	296	294.42	295.43	295.9	294.36	295.6	294.43	296.55	295.24	295.33	295.29	295.59	295.6	294.71	294.91	295.24	295.42	294.14	295.29	295.83	295.25	295.81	294.71	294.45	295.11	295.55
302.99	302.59	303.9	303.03	302.87	302.94	303.92	303.41	304.04	302.79	303.27	303.63	302.45	304.05	303.07	303.37	303.43	302.7	303.11	302.41	302.67	304.33	302.94	303.02	304.36	303.42	303.47	302.71	302.44	304.19	302.52	303.78	303.31	303.84	303.45	303.1	303.74	302.89	304.15	304.4	304.43	302.87	303.82	303.28	303.93	303.31	305.35	303.39	302.83	303.15
327.8	328	327.7	328.32	325.88	327.9	328.18	327.43	327.83	327.03	327.81	327.46	330.39	327.32	328.22	327.31	326.79	327.47	326.71	328.01	327.47	326.91	327.74	328.12	326.52	328.87	328.26	327.86	327.38	328.12	328.34	328.44	326.92	328.88	328.14	327.6	327.73	327.87	328.71	328.32	328.41	327.8	327.85	327.57	326.89	327.66	327.24	327.4	328.43	326.97
312.46	312.62	312.69	312.38	312.21	312.42	312.62	311.59	314.11	311.74	313.32	313.93	313.22	312.21	312.61	312.76	311.77	313.88	311.67	312.57	312.89	313.06	314.09	313.74	313.33	313.48	313.86	313.94	312.63	313.12	314.11	312.54	312.93	312.5	314.46	314.11	310.71	312.95	312.24	312.49	312.43	312.93	313.95	311.49	313.1	312.05	313.19	311.84	313.31	313.85
305.3	305.73	305.56	305.77	305.75	305.84	305.82	306.93	304.17	304.86	306.19	306.7	305.89	305.6	307.95	306	305.73	305.65	305.71	305.13	305.82	306.41	306.16	307.75	307.21	305.48	304.91	305.92	305.02	307.03	305.34	307.07	306.52	306.1	305.6	305.13	306.73	306.48	305.82	306.56	304.36	305.83	305.05	305.09	305.71	306.22	306.79	305.04	305.52	307.12
307.41	306.2	306.59	305.25	306.81	306.82	307.25	306.75	305.01	306.6	306.87	307.32	305.5	307.61	306.21	307.03	306.05	306.4	306.99	305.63	306.24	306.04	306.4	306.99	307.03	307.77	305.71	306.59	306.33	305.75	307.42	305.58	306.71	305.69	306.94	306.46	306.16	307.47	307.26	306.6	306.43	306.73	306.87	305.97	307.08	306.89	307.78	307.17	306.33	306.71
314.06	313.07	313.46	312.79	314.05	313.1	313.36	312.43	314.04	313.45	312.67	313.99	312.77	314	312.98	313.36	312.01	312.75	313.79	311.95	313.12	312.23	311.72	312.62	314.38	313.31	313.83	313.97	314.01	312.43	312.26	311.72	313.08	313.75	312.74	312.35	312.77	313.28	312.52	312.87	312.23	312.76	314.37	312.13	312.79	313.53	312.48	313.86	312.5	314.67
311.48	312.25	312.01	312.33	313.41	312.59	311.56	312.39	311.4	312.02	312.44	312.01	312.51	312.79	312.72	311.85	312.78	312.39	312.02	311.62	311.53	312.12	312.26	311.55	312.35	311.56	312.18	313.67	311.5	312.91	311.05	312.2	311.35	311.93	312.02	311.58	312.37	311.97	311.55	311.41	311.12	311.19	311.49	311.3	311.77	312.03	314.14	312.01	312.07	311.17
307.65	307.3	307.52	307.89	307.44	306.57	308.92	306.89	307.3	307.79	306.91	307.85	305.8	307.48	306.74	309.44	306.54	307.86	307.63	307.47	308.21	307.86	307.69	307.77	307.01	307.81	307.22	308.08	307.43	306.33	306.52	307.33	307.96	308.15	306.63	307.26	306.92	306.9	308.04	307.37	307.41	307.13	307.29	306.8	307.64	307.43	307.81	307.49	306	307.39
302.45	303.06	302.54	303.72	303.26	303.2	304.07	302.06	301.77	303.7	302.7	303.46	303.11	302.25	301.83	302.71	302.5	303.54	302.47	302.88	301.36	302.4	302.22	303.02	303.04	302.61	301.58	301.82	302.82	303.32	301.29	303.25	302.06	302.91	303.08	302.13	304.42	302.19	301.26	302.54	303.38	301.87	302.81	303.15	304.57	303.83	302.04	301.49	301.69	301.93
317.62	315.61	316.97	317.05	317.34	317.39	317.1	317.61	316.46	318.55	317.66	317.29	315.44	317.14	316.78	316.88	318.04	316.76	318.06	316.78	316.87	317.04	316.42	316.23	316.58	316.85	317.84	317.76	317.8	316.62	316.33	317.16	315.94	317.06	316.22	317.31	317.13	317.36	317.02	317.46	316.09	317.16	318.73	316.58	316.86	316.82	317.26	316.78	317.03	317.02
328.08	326.91	327.27	328.1	329.28	328.73	326.8	327.57	328.32	327.25	327.39	328.33	326.41	328.63	329.5	328.4	326.75	328.28	328.23	328.65	327.48	328.41	328.54	327.9	328.48	328.18	327.59	328.77	329.03	328.21	327.9	328.77	327.7	328.55	326.83	328.25	327.51	327.56	328.52	327.09	329.37	328.34	327.72	328.42	327.24	327.96	327.84	327.95	327.65	326.81
302.85	304.08	302.84	304.28	303.78	303.4	303.53	303.61	303.09	304.28	303.33	304.15	303.8	303.37	303.96	302.99	302.97	302.57	303.5	303.53	303.73	304.38	302.4	303.28	301.94	301.91	302.02	303.29	303.9	303.28	303.26	303.9	302.86	302.3	304.3	303.22	304.25	303.27	302.29	303.51	303.87	304.1	303.26	303.11	303.22	304.48	302.94	302.84	302.72	303.47
306.21	306.04	306.36	307.62	306.96	307.04	305.74	307.53	307.67	306.89	306.75	306.8	306.84	307.23	306.75	307.98	306.75	307.12	305.42	306.38	307.73	306.46	306.4	305.5	307.95	307.64	306.29	306.07	305.19	305.33	306.96	306.08	306.46	306.74	306.17	307.75	306.66	306.75	307	305.74	307.75	306.93	305.86	306.47	306.96	306.43	306.71	306.12	306.6	307.48
298.93	301.32	300.05	301.61	301.79	301.23	300.94	301.07	301.64	301.2	299.46	301.06	300.74	302.35	300.05	300.87	302.27	301.2	301.17	300.58	301.85	300.57	301.63	301.37	300.57	301	300.8	300.57	300.76	300.5	300.69	299.76	301.38	300.35	302	301.03	301.99	299.63	300.75	299.73	301.83	301.81	299.26	299.55	300.67	300.5	301.07	301.04	301.74	300.81
324.6	323.89	325.21	325.16	324.93	326.31	325.52	324.72	324.63	324.07	324.13	324.22	326.68	323.21	325.69	325.12	324.27	325.1	323.31	324.95	325	324.1	325.11	325.46	325.26	324.36	324.73	325	323.96	323.5	324.32	326.03	324.52	324.91	325.27	326.36	324.76	323.9	324.94	324.74	324.19	324.96	324.54	324.15	324.55	323.26	324.53	324.01	323.7	323.85
305.97	306.44	306.33	306.7	305.94	306.58	305.42	305.52	306.55	305.86	305.83	305.79	305.77	305.65	306.29	305.34	306.89	307.16	305.59	305.93	305.81	307.4	306.54	306.77	304.3	306.25	305.67	306.31	307.69	306.66	305.03	306.33	307.41	306.57	306.2	306.04	305.74	306.55	306.67	305.79	305.41	305.42	305.87	305.97	306.85	305.29	305.84	305.87	306.18	306.41
316.59	315.47	316.19	316.52	316.21	316.35	316.88	314.95	315.94	314.87	315.38	314.88	317.21	317.02	314.75	316.65	316.28	314.76	317.03	315.42	315.52	315.83	315.59	314.91	316.15	315.78	316.69	314.81	315.97	314.87	315.05	317.4	316.79	315.88	315.82	316.3	315.88	314.6	314.84	316.32	315.11	315.92	317.33	315.16	317.03	316.43	315.45	316.27	316.17	314.66
312.7	312.11	312.95	313.19	312.09	312.65	312.82	312.85	311.87	313.6	312.98	311.48	312.33	311.95	313.34	312	312.36	313.12	312.45	312.29	312.9	312.04	312.1	313.52	312.97	313.29	313.04	312.99	313.89	313.62	312.36	312.58	312.99	312.39	310.98	312.52	311.95	312.67	312.76	312.87	312.63	313.06	312.02	313.73	312.82	312.09	312.43	311.36	311.46	312.78
313.54	313.47	314.88	314.16	313.59	314.04	314.02	314.56	314.06	313.36	313.25	313.56	314.45	312.41	313.77	313.42	314.06	314.35	312.82	314.33	314.25	313.93	313.64	314.77	314.4	312.98	313.05	314.5	313.69	313.45	314.22	313.82	313.56	314	314.25	313.81	314.1	313.36	314.53	313.67	314.68	314.49	313.69	314.19	314.4	314.09	313.13	314.33	313.58	314.24
308.97	309.54	310.58	310.19	308.99	309.94	309.06	309.44	309.8	309.76	309.2	311.06	308.8	310.85	310.24	309.95	310.22	310.14	310.61	310.14	310.05	309.72	309.94	310.71	310.08	309.35	309.42	309.22	309.9	310.23	309.17	309.24	311.18	310.01	309.75	309.69	310.54	309.91	309.35	311.46	308.64	311.14	308.05	309.63	310.35	309.53	308.49	310.46	309.45	309.15
293.41	294.18	294.27	294.22	294.25	293.63	294.44	294.18	294.6	293.8	293.34	294.55	293.61	294.13	293.87	294.1	293.99	293.65	293.65	294.95	293.78	293.73	293.5	294.46	294.12	293.71	293.64	292.93	293.6	293.63	293.12	295.16	295.04	294.1	295.42	294.17	294.49	295.4	293.84	294.81	294.59	294.68	295.01	295.16	294.52	293.12	294.62	292.12	295.21	293.46
310.13	309.57	310.34	310.05	310.64	308.8	310.95	310.01	309.34	309.44	308.64	310.18	310.17	309.71	309.75	310	310.75	309.64	309.61	309.73	310.54	309.34	311	309.88	310.44	309.18	310.08	309.36	310.04	310.02	311.61	310.31	309.46	310.56	310.4	309.22	309.89	309.44	309.91	310.35	310.13	309.68	309.06	310.42	310.64	310.31	309.81	308.75	309.87	309.22
315.41	314.73	315.78	314.83	314.52	314.43	315.89	315.59	314.56	314.47	315.12	315.22	314.73	315.03	315.24	313.57	316.05	313.49	312.98	315	315.17	314.42	315	314.21	316.31	314.31	314.5	314.6	315.46	315.01	314.46	315.12	314.85	314.14	314.16	313.33	315.42	315.02	314.82	315.4	314.86	314.82	314.2	314.79	316.07	313.85	315.11	315.55	316.53	315.2
308.85	308.16	309.49	307.09	307.76	308.96	307.58	310.35	309.14	308.9	307.78	308.82	308.77	309.44	308.62	308.58	309.59	309.49	309.55	308.72	308.91	309.76	309.61	308.32	309.7	308.1	307.6	309.61	308.69	308.84	308.04	308.81	309.84	308.53	307.59	309.21	307.77	306.95	308.51	306.31	308.99	309.24	309.03	307.86	308.21	308.48	309.33	308.72	308.55	309.06
316.42	319.03	318.67	318.19	318.51	318.31	318.78	317.15	317.28	317.05	318.4	319.07	317.02	317.97	318.1	318.84	318.31	318.02	317.93	317.33	318.27	317.02	319	316.89	316.47	318.7	318.51	318.59	318.2	318.49	318.99	319.26	318.7	318.73	318.48	317.59	318.51	316.89	318.9	318.2	317.31	318.19	317.82	316.93	317.76	316.82	318.26	318.24	319.33	319.06
302.24	300.65	300.68	300.82	301.55	300.97	300.66	299.94	299.87	300.7	301.39	301.4	299.79	301.23	301.97	301.42	301.26	300.6	301.33	300.55	300.75	300.75	300	300.07	300.53	301.62	300.59	301.75	300.7	301.26	299.61	300.75	300.44	300.9	301.26	302.41	302.24	301.55	300.83	301.15	300.11	300.1	301.21	300.3	301.33	300.63	301.99	300.77	299.33	300.63
329.03	327.74	328.16	327.1	326.94	327.33	329.57	328.33	327.87	327.7	328.28	327.09	328.28	328.92	329.06	328.22	328.35	327.91	328.17	328.16	328.13	328.73	327.72	327.57	328.06	327.12	327.39	328.01	328.04	327.14	327.79	327.16	326.34	327.3	327.36	328.6	328.77	327.64	327.11	328.17	327.22	329.11	328.36	327.27	328.06	326.89	328.13	328.46	327.85	328.46
319.11	318.75	318.14	319.21	318.64	317.02	318.01	317.91	317.71	320.03	317.7	318.95	317.69	318.44	317.93	318.95	317.56	318.13	317.45	318	318.09	316.91	317.72	318.77	317.75	317.15	319.3	317.49	317.59	317.86	318.89	317.64	318.22	319.13	316.29	318.44	318.82	317.42	317.14	318.64	317.68	317.77	317.22	318.66	318.83	317.52	317.58	318.64	318.53	319.36
300.78	299.83	299.69	300.33	299.56	300.31	300.17	299.71	298.46	300.65	300.42	300.42	299.5	301.09	301.02	301.35	299.4	299.97	300.7	300.58	299.73	299.65	301.23	300.23	300.39	299.1	301.07	300.45	299.53	299.7	299.94	300.36	299.98	301.46	299.78	300.59	300.47	299.93	300.17	299.97	300.55	300.53	300.34	299.84	300.02	300.16	300.66	299.63	299.78	299.61
301.51	302.82	303.02	304.09	302.88	303.04	303.63	303.13	303.86	304.08	303.29	301.81	302.12	302.7	303.54	304.14	302.98	304.38	303.89	302.62	301.71	303.29	302.04	302.72	303.01	302.97	303.75	302.06	303	303.61	302.82	303.25	304.02	303.5	303.4	303.41	303.65	302.53	303.96	302.94	303.7	303.36	304.06	303.1	304.05	303.21	304.03	302.42	304.42	304.13
326.94	327.16	327.66	327.25	327.28	327.4	327.71	326.49	326.31	327.57	327.18	327.61	327.23	327.78	326.83	325.64	327.84	326.65	325.95	326.67	327.08	327.55	327.56	326.36	325.91	327.26	327	327.33	325.77	328.12	327.53	327.41	326.08	326.68	327.62	328.58	327	326.97	327.61	326.45	325.75	325.78	326.67	326.39	327.44	326.17	327.96	327.03	326.17	326.41
293.36	294.37	293.79	293.9	293.94	293.8	294.37	292.74	293.94	294.49	294.06	293.36	295.26	292.86	295.76	293.6	293.46	294.03	294.16	293.69	294.45	293.93	293.54	293.89	292.03	294.59	294.64	293.42	292.85	292.69	293.93	292.95	294.64	294.2	293.64	293.7	294.37	294.83	293.41	293.88	294.47	293.38	294.34	293.84	294.26	294	294.79	294.6	293.55	293.86
302.07	302.79	303.13	303.25	302.27	302.37	303.1	301.26	303.16	302.08	302.2	303.29	301.85	303.39	301.46	302.5	301.88	303.9	303.69	302.33	302.42	300.39	301.96	300.87	302.58	303.27	302.43	302.4	302.29	302.79	301.91	302.26	303.09	302.46	302.34	302.03	301.98	303.22	301.26	302.98	302.84	303.64	302.18	301.62	301.56	302.64	303.04	302.46	302.5	302.03
326.98	327.89	327.82	328.42	325.85	326.76	328.53	328.91	328.55	327.79	327.3	327.92	328.11	327.2	327.52	328.32	329.04	327.3	327.77	327.01	326.91	327.88	327.23	327.29	325.28	326.92	326.69	329.68	326.85	327.63	328.02	327.44	327.08	327.87	328.05	326.96	327.36	327.01	326.61	327.48	328.13	326.82	328.11	326.73	327.2	328.45	327.45	327.1	326.59	326.71
294.51	294.23	293.75	292.96	295.49	295.12	294.01	293.54	295.16	294.13	294.68	293.66	294.73	293.57	294.64	294.63	294.63	294	294.53	294.02	294.08	293.72	292.88	293.44	294.21	294.56	293.59	294.52	293.86	293.87	293.55	294.15	294.34	293.49	294.07	293.36	293.92	294.25	292.7	293.99	293.2	294.69	293.26	294.06	293.58	294.69	294.5	294.82	294.21	294.25
318.49	317.8	317.79	318.03	317.93	317.41	318	318.26	319.05	318.89	318.96	317.37	317.97	318.13	318.55	319.15	318.9	319.58	317.58	317.46	318.58	318.41	319.25	317.17	317.37	317.66	319.05	317.75	318.8	319.02	319.24	317.12	318.8	316.72	318.8	318.43	317.84	318.57	317.73	317.42	318.08	317.14	318.22	318.14	317.8	318.37	316.89	317.73	319.02	317.9
301.78	303.39	302.27	301.92	302.42	301.49	301.49	300.56	301.98	303.93	302.99	301.76	301.92	302.34	302.44	302.44	301.52	302.16	302.26	302.77	302.64	303.18	303.36	302.65	302.3	302.45	302.48	301.93	302.17	304.11	303.19	303.89	302.49	301.15	301.67	302.09	302.11	302.27	302.69	302.84	302.16	303.24	302.84	303.17	302.59	303.21	302.22	302.43	303.04	301.62
313.59	313.55	312.03	312.18	312.71	312.96	312.63	312.77	313.91	313.07	312.97	312.24	312.86	313.82	313.54	313.39	313.93	313.25	313.12	312.67	313.49	313.28	312.77	313.12	312.16	314.05	313.12	314.01	313.31	312.96	314.09	313.59	312.11	313.85	312.2	312.82	312.67	312.61	312.5	313.38	311.81	312.46	312.42	313.22	312.82	312.51	312.14	314.19	312.05	311.77
306.83	306.61	306.36	306	305.97	305.65	305.6	306.06	306.76	306.68	306.29	307.12	306.14	306.92	306.25	306.08	308.03	306.09	307.42	306.02	307.06	306.86	306.63	306.15	307.46	305.92	306.79	307.31	306.82	306.86	305.72	306.07	307.2	306.34	306.06	305.73	306.24	306.88	306.7	306.42	306.65	305.54	306.65	305.73	306.13	306.72	306.37	306.92	307.45	305.4
303.47	302.48	302.49	303.39	303.08	303.4	302.03	304.59	302.64	302.43	303.03	303.8	303.74	303.37	303.13	301.9	302.41	302.97	304.14	303.23	301.92	303.35	304	303.55	302.62	303.49	303.16	301.99	303.93	302.34	303.27	302.62	302.43	303.48	301.97	302.39	302.18	304.16	303.16	301.62	302.24	303.11	302.65	303.28	303.6	303.59	303.44	303.54	302.94	303
315.81	315.16	316.93	315.71	315.83	315.1	314.7	315.82	316.55	315.76	314.86	316.36	316.65	315.3	314.94	316.08	315.28	314.76	316.49	314.92	315.19	315.7	315.88	317.08	316.33	316.62	315.36	315.73	315.65	315.31	315.02	315.71	315.59	314.79	315.97	315.36	315.72	315.34	315.89	315.04	316.11	314.75	315.96	315.43	315.65	315.35	315.43	316.26	315.19	314.92
328.08	327.96	328.4	326.37	327.76	328.05	327.79	328.28	327.93	328.13	327.84	326.96	327.9	329.1	326.71	327.31	327.95	327.61	328.15	327.75	328.47	328.42	328.29	327.42	329.99	326.98	328.07	327.88	327.38	327.29	326.46	328.59	327.27	328.12	326.92	326.94	328.11	328.4	326.46	328.5	327.3	328.57	326.56	327.37	327.18	328.1	327.51	327.29	328.3	328.79
302.17	303.71	301.68	302.57	302.69	303.36	301.86	302.63	302.85	302.73	303.22	303.39	302.36	302.08	303.19	303.14	301.93	301.43	302.05	302.91	302.79	302.93	303.2	302.69	302.47	303.47	301.77	303.73	302.45	302.5	304.18	303.1	303.72	302.72	302.69	303.33	303.05	303.31	303.62	302.06	303.02	302.22	302.81	303.53	301.96	302.05	303.84	303.09	303.34	301.47
300.02	302.15	301.15	301.11	301.4	300.95	300.15	300.42	299.09	299.75	301.25	301.32	300.64	300.65	300.68	299.8	300.19	301.18	300.03	300.76	301.77	301.83	301.26	300.66	299.74	302.24	300.71	300.16	300.07	300.87	300.5	300.89	300.5	299.88	300.9	302.09	300.34	299.97	301.24	301.38	302.21	302.51	300.21	302.16	301.14	300.42	301.28	298.86	300.57	301.38
305.74	302.7	304.91	305.6	304.94	305.22	305.88	304.11	303.83	304.7	305.14	304.09	305.21	304.23	305.95	304.31	304.93	304.25	305.06	304.73	304.51	304.71	305.47	305.47	304.77	304.9	305.68	303.88	303.91	304.53	303.71	304.25	305.89	305.56	305.39	304.78	303.54	305.56	304.91	304.39	305.27	303.3	305.25	304.44	304.67	305.53	303.85	305.09	305.38	304.57
326.59	327.7	327.84	329.12	328.43	327.89	327.2	326.89	327	328.14	326.36	327.4	328.33	327.12	327.53	328.13	328.86	326.26	327.82	327.45	327.86	328.66	326.64	327.76	327.4	327.84	326.49	326.3	328.46	328.89	326.92	326.21	327.9	326.73	327.59	326.07	327.27	327.54	327.8	327.23	327.53	328.29	330.11	327.56	328.09	327.56	327.3	328.02	328.04	327.61
320.13	319.43	320.53	317.92	320.25	318.61	318.66	318.76	319.62	318.5	317.99	318.75	318.68	319.23	319.3	319.91	319.88	319.51	320.21	319.15	319.69	319.76	320.01	318.32	319.62	320.73	320.22	319.23	319.07	319.8	319.11	318.65	318.58	318.49	318.89	318.86	318.41	319.81	319.58	318.56	318.85	319.41	318.81	318.95	319.65	318.76	319.17	320.05	318.2	318.71
311.47	311.8	311.41	311.96	312.74	311.24	312.59	311.59	312.8	313.15	311.6	313.14	311.96	311.86	311.96	313.88	311.31	312.47	312.93	312.39	311.48	311.69	311.29	311.64	311.32	312.95	312.2	311.42	312.36	312.53	311.91	312.67	311.26	313.04	311.8	311.57	312.58	310.7	311.15	312.47	311.5	312.14	312.73	312.09	312.66	311.7	311.73	310.84	312.43	310.8
305.1	304.57	304.98	304.42	304.92	304.11	304.92	304.73	305.14	303.87	304.22	303.57	304.11	303.7	302.98	304.34	304.07	303.84	304.69	305.57	304.18	305.12	305.07	304.23	305.34	305.54	305.21	304.06	304.65	305.28	304.16	306.13	304.03	303.75	304.85	304.19	303.75	304.03	304.54	304.93	305.55	304.18	304.27	304.45	304.35	303.58	304.08	304.06	303.88	304.7
311.82	312.59	311.08	310.53	311.57	312	310.84	312.2	311.85	311.27	310.92	311.99	311.23	311.63	311.19	311.79	312.12	311.96	311.8	310.34	311.92	312.04	311.56	310.98	311.52	310.92	311.46	312.28	310.68	311.96	310.97	312.08	310.41	311.61	311.56	311.65	310.27	311.4	312.59	312.66	312.14	311.05	310.79	311.01	311.37	311.52	310.89	312	312.62	310.73
312.31	311.84	313.88	313.17	313.3	312.85	312.99	313.01	312.78	312.46	312.1	313.63	312.61	312.43	313.73	313.69	313.09	312.81	312.09	312.49	312.46	313.16	312.39	313.35	313.1	313.65	313.02	312.55	312.45	312.4	313.94	313.3	312.93	314.01	313.95	313.04	312.21	313.35	312.39	313.54	313.54	313.68	312.98	311.91	312.57	313.29	312.43	312.44	312.69	312.92
328.64	329.41	327.87	327.67	328.34	328.05	327.43	327.53	327.84	326.56	327.78	328.47	328.99	328.04	328.81	328.01	330.09	328.29	328.43	329.06	326.68	325.86	327.07	329.01	327.23	328.77	327.48	327.18	328.74	326.81	326.54	328.4	327.69	327.86	327.7	327.86	327.36	327.95	328.03	329.23	327.91	328.88	327.7	328.28	328.08	328.46	326.83	328.58	328.15	328.68
306.42	306	306.64	306.74	305.06	307	306.35	306.2	305.01	306.9	306.01	306.78	304.83	306.36	305.55	306.26	305.39	306.4	304.57	306.04	305.72	305.3	305.85	306.4	305.83	306.67	306.71	306.26	305.46	305.62	305.5	305.35	305.26	304.87	306.23	305.89	306.24	304.8	306.51	306.51	306.57	305.47	307.19	304.32	306.02	305.51	305.78	305.59	307.04	306.08
316.67	316.13	317.08	316.97	317.02	317.6	316.52	316.9	318.6	317.28	317.01	315.83	316.25	315.97	316.03	316.63	316.49	316.82	317.04	314.34	316.56	316.47	317.41	316.64	316.71	316.75	316.29	315.63	316.46	316.01	317.33	317.71	316.36	315.56	316.6	317.07	317.45	317.33	316.74	316.47	317.37	316.06	315.35	316.51	318.9	315.81	317.27	317.8	316.6	315.3
296.89	294.35	295.93	294.66	295.58	294.73	295.59	295.93	295	295.36	293.82	293.84	294.09	293.86	295.53	295.36	294.79	295.01	295.3	294.84	294.76	295.68	295.19	294.73	294.46	295.51	295.23	295.01	293.71	295.13	294.2	295.56	294.36	295.77	295.64	296.09	294.81	293.95	294.38	296.24	295.5	295.22	295.55	294.31	294.33	294.75	296.67	295.37	295.73	293.06
319.41	319.18	317.42	318.95	319.8	318.46	319.84	318.51	320.64	319.81	318.73	319.53	320	318.52	320.3	320.18	318.53	320.05	320.31	318.4	319.68	318.93	319.42	318.38	318.56	320.23	318.68	319.08	319.36	318.14	319.26	319.16	318.82	319.39	318.92	319.85	319.35	320.59	319.36	318.63	320.29	319.19	320.55	318.53	319.28	319.4	318.76	318.9	318.8	319.25
315.97	316.2	314.69	315.49	314.71	315.36	315.27	316.26	315.33	316.13	316.87	315.02	315.75	315.49	315.31	317.02	315.53	315.92	314.86	315.73	316.62	315.47	316.63	315.02	315.7	315.47	316.04	315.1	316.2	317.07	316.33	314.69	315.13	314.99	315.66	316.32	315.99	316.19	315.55	315.59	315.74	316.26	314.56	315.2	314.72	315.57	314.68	315.19	316.34	316.3
311.91	311.14	310.62	310.26	311.46	311.12	311.07	310.74	310.59	312.45	311.26	311.11	311.11	310.52	310.72	310.53	311.5	309.98	309.66	311.36	310.43	310.26	310.36	311.24	311.16	310.12	310.66	310.95	311.75	309.69	311.12	309.81	310.57	310.92	311.6	311.78	311.22	310.16	311.59	309.98	311.23	310.44	310.92	311	310.7	310.79	310.39	310.81	311.27	310.21
309.11	309.55	308.51	310.3	310.89	310.57	310.58	309.68	310.42	309.17	308.95	310.66	309.55	309.97	309.94	310.79	309.08	311.28	309.58	308.76	310.12	310.42	310.13	309.53	310.28	308.98	310.46	308.94	310.39	310.13	309.84	310.32	309.22	309.65	309.66	309.43	310.22	309.41	309.71	308.69	309.72	310.32	310.24	309.31	309.93	310	310.12	310.37	311.26	309.42
314.67	313.11	313.9	314.52	314.28	312.87	313.52	314.49	313.29	313.82	313.5	313.45	313.92	312.45	313.61	314.95	314.01	313.3	314.26	314.75	314.06	313.79	311.78	314.5	312.86	313.11	313.59	315	313.83	312.85	314.67	314.52	314.06	314.14	313.19	313.28	313.94	313.4	314.07	313	312.04	314.32	313.52	314.38	313.58	314	312.54	315.14	312.75	314.47
318	317.26	317.66	317.61	318.66	318.24	317.7	317.59	317.8	317.98	319	319.4	317.6	319.48	317.99	315.9	318.02	317.51	317.44	317.27	317.95	317.69	318.82	316.45	317.29	317.69	317.8	317.52	317.83	318.14	318.5	316.85	319.51	318.24	319.52	317.52	317.44	317.92	318.89	317.9	318.01	318.51	319.15	317.73	318.69	316.58	318.29	318.37	318.31	317.63
309.95	310.62	310.84	310.25	310.58	310.9	310.98	309.95	311.07	310.51	311.74	309.66	310.55	312.18	311.67	310.31	311.46	311.01	311.22	310.56	309.49	310.44	311.8	309.89	310.68	310.92	311.32	312.24	310.08	310.7	309.96	309.51	310.85	310.02	310.84	310.61	310.34	312.01	311.22	310.68	311.06	310.39	310.23	310.84	311.23	311.4	311.13	309.79	312.09	309.32
303.27	304.45	304.41	304.21	303.94	304.27	304.88	304.1	303.48	303.58	305.67	304.34	304.17	304.26	304.22	304.53	305.89	303.89	304.13	304.33	305.6	304.75	304.66	302.92	305.3	304.78	304.87	303.87	304.52	305	303.87	304.61	304.32	303.91	305.29	304.46	304.96	304.01	303.98	303.89	306.33	303.04	304.72	304.42	306.09	303.75	305.36	303.69	303.64	303.97
312.73	311.71	313.39	313.35	312.35	313.12	312.4	312.74	311.78	313.58	311.99	311.71	311.9	312.43	312.57	312.34	312.81	311.49	312.44	312.41	312.17	313.49	312.11	312.96	312.16	313.17	312.91	312.73	312.75	311.91	311.75	313.42	311.78	311.45	312.29	313.1	312.33	311.91	312.87	312.49	312.66	313.02	310.93	312.04	312.17	313.53	312.59	312.22	311.83	312.32
315.32	314.53	314.99	313.75	314.08	314.13	313.74	314.42	314.15	313.72	313.45	313.21	314.27	314.39	313.28	316.39	313.66	314.65	314.9	314.56	312.49	314.2	314.35	312.79	313.61	314.2	314.73	314.25	314.87	314.05	313.92	314.03	314.19	313.88	314.45	314.58	313.89	313.95	313.7	315.82	314.16	314.95	313.84	313.76	313.96	314.86	314.84	314.54	313.27	313.27
305.59	305.9	304.5	303.5	304.13	303.66	305.5	304.75	305.31	304.87	305.41	305.46	304.1	305.1	305.83	304.34	303.16	303.83	305.42	303.68	304.6	304	306.05	303.65	303.69	305.25	305.13	303.55	303.5	305.28	304.1	304.98	304.69	304.77	303.86	305.16	304.64	305.15	303.83	303.97	305.31	303.74	304.19	304.46	305.26	303.93	304.22	303.97	304.57	305.16
319.83	319.24	319.94	319.49	319.43	318.85	319.61	319.71	319.5	319.95	319.23	319.7	318.86	319.24	318.53	318.99	319.11	320.25	318.35	318.39	318.36	319.6	319.54	318.12	319.6	319.26	319.43	319.13	319.29	318.47	319.21	318.88	320	319.06	319.37	320.21	318.34	319.99	319.31	319.7	319.17	318.57	318.8	319.87	318.79	319.59	319.03	320.46	319.09	319.17
309.97	309.25	310.5	310.04	310.53	309.78	310.47	309.8	310.29	308.27	310.04	310.94	309.58	310.17	309.11	308.91	309.59	310.09	310.09	310.21	310.5	310.4	309.7	308.9	310.63	309.19	310.11	311.15	309.62	310.02	309.45	309.35	311.52	309.67	310.55	309.85	310.99	310.64	310.18	309.42	310.92	310.37	309.92	310.24	309.97	310.93	310.65	309.72	309.48	310.12
316.21	315.27	313.42	314.43	314.65	315.21	315.29	315.17	314.15	315.64	314.75	314.03	316.01	315.02	314.76	315.36	315.06	313.47	314.39	315.27	314.25	314.64	314.71	314.09	314.49	315.83	315.3	316.07	315.32	314.62	315.22	315.03	313.36	314.83	314.9	315.09	316.02	314.17	314.16	314.04	315.51	313.65	314.45	313.86	315.32	314.3	314.24	314.12	314.87	315.29
303.96	304.82	304.24	303.81	305.27	304.77	303.93	304.83	304.68	304.04	304.91	303.2	305.97	304.52	303	303.22	303.85	304.14	304.05	304.9	303.41	304.49	303.45	305.22	302.94	303.12	303.07	304.54	303.95	305.14	303.87	305.06	304.33	305.81	304.16	303	304.92	302.85	303.59	304.46	304	304.51	303.88	303.9	303.77	304.02	305.16	305.15	304.12	304.23
317.03	316.67	316.46	318.04	316.38	316.82	316.16	316.41	316.14	317.22	315.33	316.55	317.68	315.98	316.95	317.14	317.24	316.39	316.31	316.89	317.49	316.29	317.17	317.71	316.19	317.31	316.56	317.18	316.74	315.26	316.33	316.04	317.44	317.16	316.62	318.15	315.79	316.9	317.1	316.49	316.5	316.18	316.21	316.23	316.54	316.62	315.02	317.14	316.29	314.9
316.97	318.89	317.92	317.9	318.09	319.22	318.3	318.12	316.39	318.61	319.13	318.63	316.94	318.02	317.5	317.95	317.25	318.16	317.48	317.41	317.6	318.95	318.06	317.85	317.68	318.41	317.62	317.56	318.33	317.69	318.25	318.59	317.96	317.53	318.08	317.69	318.49	318.39	319.02	316.94	318.65	318.22	316.81	317.89	317.25	318.51	318.56	317.69	318.04	318.02
312.96	312.04	312.19	312.98	311.63	312.93	312.82	313.09	312.74	313.58	312.04	313.29	314.02	312.87	312.63	313	310.81	312.6	311.54	312.49	312.98	314.47	313.42	312.58	312.11	313.9	313.32	313.04	312.16	312.25	312.01	312.74	313.35	312.22	313.19	315.02	312.53	312.7	312.99	311.07	312.63	311.23	312.84	313.74	311.95	312.63	313.89	312.43	312.37	311.94
304.75	305.24	306.13	304.58	304.14	305.57	305.08	304.25	304.92	304.65	305.64	305.89	304.41	305.58	305.31	305.21	305.84	305.05	306.37	305.25	305.17	305.19	305.52	306.92	303.66	303.67	305.44	303.39	304.73	304.41	306.27	304.42	304.91	304.41	305.42	305.56	304.8	306.48	305.19	304.04	304.53	305.09	305.74	305.61	305.32	304.04	305.77	303.97	303.05	305.26
296.81	296.76	296.78	296.11	297.42	295.44	295.38	297.26	296.52	296.71	296.71	297.18	296.11	297.23	297	297.35	297.09	297.92	297.7	296.71	296.13	297.07	296.3	296.8	296.22	297.14	297.11	297.75	297.22	296.75	296.95	296.2	297.28	298.16	296.65	296.89	297	295.57	295.91	296.82	295.51	296.39	296.55	296.79	296.1	296.67	296.22	295.27	296.45	295.87
305.55	305.41	305.49	306.03	306.69	305.35	307.39	306.62	306.69	305.62	306.19	306.23	306.69	306.75	305.96	306.84	307.62	306.09	305.67	305.86	305.71	305.72	307.39	308.04	305.4	307.1	306.75	305.28	304.47	306.59	306.18	305.95	305.85	304.54	306.86	305.28	306.2	307.3	305.06	305.89	306.16	306.96	305.82	306.04	306.14	306.89	305.93	306.98	305.77	305.7
302.46	303.61	302.58	302.27	302.77	303.42	302.94	302.7	303.18	302.32	303.06	302.29	303.45	302.83	303.69	302.19	301.92	302.76	303.13	301.57	302.46	302.24	302.81	303.2	303.49	302.39	303	303.07	302.73	303.09	301.6	302.71	302.33	302.21	302.55	303	302.35	303.07	303.55	302.85	302.41	303.18	302.88	303.18	303.58	302.42	303.05	302.47	302.26	301.55
300.57	298.3	300.46	301.31	299.69	299.61	299.74	299.3	299.67	299.33	300.64	300.13	301.2	299.64	298.56	299.42	300.56	300.24	299.16	299.15	298.87	300.15	299.83	300.34	300.2	300.67	300.27	300.3	300.28	300.33	298.91	299.85	300.21	299.4	299.58	299.03	299.27	298.97	300.32	301.81	300.67	300.36	297.57	299.66	300.95	298.87	301.03	299.5	300.29	299.8
304.52	305.23	303.8	303.52	304.69	304.57	304.58	303.94	304.52	304.57	305.17	306.18	304.6	304.13	304.1	304.47	303.3	305.43	304.42	304.19	305.6	305.91	304.11	304.36	305.52	305.06	305.62	304.32	304.6	305.25	305.18	304.43	304.39	305.84	304.16	304.95	305.46	305.83	303.74	305.27	303.77	303.77	305.96	304.82	304.76	303.79	304.96	304.68	304.77	304.47
327.92	328.55	327.38	327.4	328.8	328.7	328.25	328.1	329.5	329.91	328.7	328.8	329.32	328.88	328.83	328.24	328.77	328.66	328.64	328.05	329.39	328.66	328.23	328.09	328.39	329.15	329.18	328.74	327.59	327.96	328.35	329.12	329.12	328.71	328.73	328.52	328.73	328.44	330.35	329.14	328.46	328.27	328.6	329.49	327.81	328.21	328.64	327.74	328.88	328.75
328.06	330.24	329.03	329.07	327.68	328.14	327.82	328.61	329.34	329.01	329.44	327.92	328.51	328.23	327.98	328.64	328.97	328.95	328.98	328.98	328.46	327.46	327.91	328.16	327.81	329.22	329.47	329.05	327.62	328.19	327.4	329.24	328.68	329.54	328.17	328.71	329.71	330.04	328.68	328.59	328.82	329.84	328.92	327.57	328.91	329.1	328.79	328.9	328.49	327.71
312.65	313.5	312.96	313.95	313.49	314.42	311.22	312.51	312.72	313.13	312.02	312.8	312.59	312.36	313.72	314.04	312.48	313.86	312.68	314.09	313.99	312.13	313.34	313.19	313.56	314.8	313.16	313.1	313.1	313.62	313.36	312.98	313.09	311.62	312.53	312.3	312.97	313.12	312.46	312.75	313.35	312.87	311.09	313.02	313.29	311.67	314.18	313.91	314.16	312.69
311.53	311.35	310.74	310.5	309.52	310.64	310.14	309.39	310.15	310.05	309.97	312.52	311.78	310.6	310.48	311.38	311.33	310.43	311.07	310.65	310.51	311.09	309.71	312.08	309.7	311.89	311.29	310.62	309.48	310.35	310.73	311.52	311.23	311.91	310.56	312.21	310.29	310.77	311.04	312.33	310.94	310.78	310.39	311.96	310.82	309.16	310.67	310.85	311.52	310.01
302.09	303.6	304.12	304.19	302.86	303.05	302.7	303.91	303.53	303.94	303.6	303.47	303.36	304.1	303.29	303.64	303.77	303.46	303.21	304.21	302.21	303.47	303.32	303.02	303.88	303.85	302.99	304.05	302.51	304.08	303.73	302.73	303.73	303.25	302.38	303.94	303.52	303.6	303.92	303.36	303.05	303.23	303.26	302.66	304.86	303.63	303.66	302.89	304.04	302.79
301.54	300.72	300.5	298.43	300.81	300.05	299.92	301.11	300.1	301.16	298.6	300.04	300.54	299.81	300.14	300.85	299.72	299.29	300.14	301	299.73	300.77	299.47	300.18	299.29	300.45	300.95	299.61	300.65	300.56	299.6	300.34	299.99	299.87	300.48	300.09	299.85	300.64	300.85	299.19	300.01	299.84	299.62	299.56	300.24	299.39	300.83	299.76	300.84	300.58
303.88	305.08	304.52	305.03	305.67	303.38	304.59	303.98	304.27	303.36	304.35	304.57	304.13	304.09	303.41	306.45	303.98	303.83	304.32	304.13	305.54	303.97	305.61	304.84	304.57	305.17	303.01	303.97	304.51	303.52	304.41	303.41	304.97	304.16	305.37	304.39	303.3	304.13	303.21	304.99	304.66	305.3	303.26	305.07	304.82	304.62	305.06	304.59	303.83	304.95
315.59	316.01	317.05	317.13	316.16	316.53	316.07	315.99	316.11	315.73	314.63	314.94	316.24	315.82	315.74	316.93	316.31	316.86	315.52	315.83	316.01	316.63	316.91	314.7	315.17	316.06	315.83	315.16	316.7	315.84	314.69	315.98	313.6	315.21	316.6	315.1	315.51	316.67	315.2	316.14	316.6	315.51	314.61	315.62	316.26	315.77	315.55	315.98	315.68	315.23
313.44	313.5	312.63	313.1	313.06	313.41	313.38	312.97	312.85	313.68	314.4	313.42	313.3	314.17	312.61	313.86	314.19	313.81	313.54	314.03	313.75	314.69	315.22	313.56	313.97	314.68	313.38	315.11	312.97	314.9	312.7	313.79	313.03	313.65	313.07	313.3	313.94	313.2	314.55	313.65	314.23	314.38	314	313.89	314.23	314.57	312.96	313.84	313.08	314.28
318.07	317.45	317.65	316.51	316.53	316.58	316.69	316.71	316.66	317.61	317.21	316.61	317.46	316.81	317.52	317.11	317.79	316.75	317.63	317.58	316.06	316.83	317.83	317.15	315.99	316.66	316.09	316.74	317.8	317.19	316.4	316.05	316	317.43	317.45	316.75	317.75	316.55	318.07	317.12	317.14	317.59	317.4	317.5	315.56	318.35	317.91	316.65	317.14	316.68
313.87	313.96	313.1	314.41	314.74	312.73	313.41	313.14	312.82	313.74	313.42	314.59	313.28	312.85	313.73	314.02	313.7	313.24	312.53	313.94	313.74	313.56	313.22	313.86	313.93	314.97	313.46	313.56	313.59	313.83	313.56	314.59	313.85	314.99	312.97	313.06	314.62	315.36	313.12	313.53	313.33	314.6	313.39	312.59	314.6	314.28	313.65	314.29	312.78	313.01
296.65	297.03	297.02	296.93	296.26	296.62	296.73	297.42	296.77	296.37	296.73	295.9	296.08	296.85	295.83	296.17	297.96	296.75	296.25	297.97	298.34	297.04	296.65	298.38	296.96	296.75	296.83	297.14	297.37	297.32	297.06	296.84	296.36	297.59	296.63	297.31	298.01	296.51	296.96	297.85	296.22	296.55	296.93	297.21	296.43	295.91	297.16	297.09	296.35	296.7
308.36	308.57	307.97	307.94	310.3	310.03	308.25	309.14	308.43	310.23	309.12	308.05	308.66	309.19	309.12	308.13	307.82	309	307.84	309.97	307.92	308.85	308.33	309.2	308.01	309.6	309.28	308.96	307.45	308.58	308.38	308.62	309.05	309.29	309.29	308.96	309.19	309.04	307.55	309.55	307.94	307.73	309.04	309.18	307.6	309.16	308.85	309.52	309.99	308.78
294.17	295.46	295.46	295.21	296.03	296.24	295.4	295.03	294.23	295.64	295.14	295.16	295.53	294.88	294.11	295.86	294.47	294.9	295.1	295.29	295.65	294.93	294.75	295.47	295.03	295.79	294.56	294.17	295.26	295.37	295.89	293.97	295.54	294.52	294.32	294.64	294.58	295.38	295.63	293.93	294.12	295.48	294.15	294.85	295.05	294.34	294.4	295.97	294.19	294.7
313	313.01	313.23	312.81	312.95	311.24	311.54	312.2	313.02	310.2	312.89	311.42	312.47	312.89	313.1	313.22	314.55	312.26	311.65	313.27	312.78	311.61	312.16	312.77	310.8	313.63	313.09	311.78	312.65	312.26	313.98	313.12	311.78	312.92	313.3	311.96	312.2	313.28	312.41	312.56	312.51	311.71	311.85	312.94	312.98	312.74	311.59	313.03	312.3	313.77
313.93	314.68	313.54	315.06	314.72	314.87	314.2	316.22	314.77	315.13	314.36	315	315.82	315.51	313.7	314.41	315.67	314.4	314.36	314.33	314.19	315.52	315.64	315.19	314.48	315.6	313.33	314.56	314.09	313.42	315	313.98	314.65	315.84	315.28	314.25	314.71	314.1	315.87	315.22	315.81	314.7	314.45	314.45	314.73	314.17	314.55	314.57	313.54	314.23
315.15	315.71	315.49	314.42	315.16	315.01	315.49	315.6	314.19	312.57	314.17	316.02	314.4	316.16	314.95	314.6	314.53	314.7	314.8	313.48	314.94	315.45	314.19	314.92	314.97	314.74	315	315.92	314.89	315.41	315.73	314.58	315.06	314.72	315.06	315.11	315.59	314.9	314.34	315.43	314.11	314.81	314.94	313.52	315.87	314.88	316.97	314.94	315.94	313.84
316.34	316.32	315.94	316.03	316.43	316.17	316.72	315.43	315.55	315.54	316.96	316	316.12	314.71	316.45	316.1	315.95	315.95	316.16	316.14	315.26	316.03	316.89	315.91	315.95	315.05	316.07	315.52	316.29	315.35	314.56	315.9	316.07	316.17	314.71	316.65	316.11	316.87	315.55	316.63	315.7	316.78	316.83	316.06	315.42	315.62	317.11	315.83	314.82	315.49
317.55	318.2	317.76	317.31	319.39	317.12	318.93	318.19	318.15	319.33	318.81	317.95	316.65	316.75	317.6	318.77	318.93	316.09	318.02	317.6	318.44	317.39	318.4	319.59	318.5	318.05	318.36	317.25	318.29	318.98	318.44	318.65	318.8	318.34	317.97	318.59	318.18	317.04	318.41	318.66	319.53	317.22	317.89	318.84	318.53	317.95	317.22	317.96	318.52	318.39
304.5	303.76	303.74	303.11	302.81	303.21	303.03	304.69	304.85	304.12	303.96	302.97	304.26	302.51	303.32	303.15	303.2	302.49	302.15	303.53	303.66	303.6	304.16	303.84	303.34	302.23	303.46	302.73	304.88	303.43	302.54	303.29	301.99	302.94	303.77	303.13	304.24	304.2	303.29	303.87	302.37	303.38	303.2	302.96	303.6	303.09	302.78	302.12	303.88	303.17
326.64	327.56	329.08	327.58	326.51	327.42	327.99	328.48	327	327.96	326.51	327.42	327.49	328.19	328.13	327.04	326.2	327.95	327.37	328.49	327.47	328.11	327.92	328.09	327.39	328.47	327.5	327.44	326.79	327.56	327.93	328.5	327.82	327.79	326.94	328.42	327.23	328.21	328.22	328.67	327.44	327.41	328.2	328.13	327.51	327.19	327.78	328.81	326.71	328.62
293.3	294.97	293.58	293.3	295.33	294.48	295.01	294.22	294.14	294.49	294.72	293.98	293.17	294.63	294.67	293.8	292.88	295.13	295.14	294.58	293.58	293.71	293.94	295.17	294.56	293.64	293.67	294.3	293.56	293.25	294.4	293.23	294.06	293.69	292.86	293.49	293.85	293.93	295.46	293.88	295.47	293.41	293.51	294.19	294.78	293.35	293.82	294.72	295.61	294.04
303.78	304.61	304.08	305.55	302.96	304.67	303.84	305.42	305.47	304.97	304.62	304.9	304.48	304.34	304.28	304.15	304.96	304.08	303.96	303.67	305.07	305.08	303.68	304.62	303.29	303.7	304.58	304.44	304.06	303.58	304.59	305.2	304.91	303.52	304.39	304.07	303.89	305.07	304.95	304.89	304.07	303.49	304.92	304.86	304.89	303.08	305.02	304.73	303.13	304.32
326.28	326.21	326.16	325.22	324.59	325.44	326.05	325.26	325.08	325.22	323.86	324.57	325.8	325.79	325.18	325.62	324.67	323.64	325.79	324.81	324.6	326.18	325.72	325.42	326.3	326.01	324.36	326	325.69	324.75	326.66	323.84	325.27	326.02	325.92	325.62	326.36	324.33	326.52	325.29	325.14	325.41	325.47	325.71	324.16	324.18	325.46	326.65	325.53	326.63
314.26	313.24	313.94	313.52	314.21	314.65	314.12	313.7	312.71	312.69	313.68	313.22	313.79	312.75	313.98	313.92	314.48	314.42	314.99	314.38	313.76	313.6	314.04	314.22	312.89	313.45	314	314.85	313.53	314.1	313.53	313.82	313.81	313.31	314.17	314.83	313.97	312.85	315.47	313.83	313.99	311.66	314.37	314.29	313.53	313.93	313.25	313.98	312.99	313.46
315.87	316.58	314.92	315.23	315.55	314.26	314.92	314.63	316.21	316.06	314.92	315.61	314.82	315.78	315.2	316.09	315.23	312.52	315.72	314.14	314.1	315	313.3	313.93	315.53	314.35	314.52	314.36	314.38	314.19	315.48	315.01	314.29	315.9	315.13	314.93	314.37	314.82	314.93	314.05	314.45	314.31	314.43	314.89	315.71	314.88	315.17	314.69	314.43	315.83
303.23	302.88	303.77	304.09	304.59	303.08	303.18	303.39	303.9	303.62	302.84	303.78	303.66	303.26	303.28	303.34	303.12	303.25	301.33	304.79	304.47	304	303.22	303.74	303.65	303.11	304.58	303.11	304.06	303.42	302.25	303.08	303.78	304.15	304.32	303.91	304.04	303.37	303.46	301.79	303.21	304.53	302.01	302.28	302.91	303.86	303.86	302.31	303.76	303.06
302.9	304.81	303.83	304.22	305.17	305.11	304.22	304.5	304.4	304.19	303.46	304.27	304.16	304.87	303.56	305.29	303.07	302.78	303.77	302.96	303.36	304.58	303.36	304.39	304.67	304.45	304.76	303.46	305.31	304.56	305.77	304.6	304.69	304.23	304.64	303.94	303.47	304.75	302.26	305.51	304.01	304.77	304.96	304.46	304.96	303.86	304.67	303.48	303.88	303.3
302.41	303.76	304.54	304.9	303.71	302.33	304.1	304.62	303.34	302.2	303.39	305.48	304.18	304.28	304.24	302.96	303.99	304.03	302.92	303.89	303.65	304.24	304.4	303.65	304.25	304.12	303.63	303.23	303.41	304.57	304.51	304.76	303.62	303.89	303.72	303.15	303.78	304.4	303.32	303.93	303.98	304.78	304.18	304.37	303	304.11	304.76	303.37	304.43	303.61
301.94	301.67	300.91	301.8	301.38	299.74	302.58	301.05	301.92	301.29	300.9	301.22	300.92	301.79	301.02	300.94	301.34	300.91	301.85	301.9	300.52	301.41	301.45	301.61	301.59	299.98	302.23	301.6	301.01	301.29	301.03	301.36	300.16	299.84	300.99	301.79	300.85	300.46	300.58	300.76	301.98	301.83	300.86	300.92	301.05	300.62	301	301.76	300.9	300.88
313.58	313.32	313.34	312.79	312.75	314.13	312.26	313.01	313.75	313.55	313.13	314.09	312.92	314.12	313.26	313	312.98	312.41	313.34	313.85	313.46	314.49	314.97	313.96	311.86	312.48	312.48	313.73	312.75	314.58	312.34	313.94	312.28	312.62	313.26	313.75	312.5	313.12	311.87	312.36	313.15	312.2	313.35	312.77	313.72	312.69	313.09	312.85	312.99	312.67
302.29	302.49	303.84	304.1	302.37	303.39	302.86	304.53	304.19	303.06	303.48	304.45	303.96	304.32	303.64	304.59	304.19	302.85	303.67	303.14	303.92	303.58	303.02	304.11	304.45	303.32	302.95	302.31	303.93	302.75	303.41	303.17	304.28	304.05	302.86	303.74	303.24	303.02	302.89	304.18	303.85	304.38	303.35	304.22	305.5	302.81	303.79	303.81	302.59	303.1
304.53	304.57	305.78	305.07	304.84	305.58	305.04	304.87	304.29	305.53	306.28	304.88	305.88	305.04	306.46	304.12	305.22	304.37	303.87	304.34	304.98	304.7	304.88	304.27	304.63	304.53	305.53	305.43	305.63	303.65	304.83	303.22	305.13	304.73	304.8	304.37	304.92	304.18	303.9	305	305.01	305.09	304.79	305.02	304.81	305.4	305.01	304.43	304.12	304.44
306.45	304.27	304.52	304.66	304.45	306.47	306.46	305.07	306.51	304.35	305.8	304.66	305.63	305.53	304.9	305.12	305.16	304.17	305.62	306.57	304.29	305.86	306.27	306.68	304.67	307.03	307.6	304.92	304.91	305.92	304.5	306.31	304.74	305.25	305.38	305.66	304.51	306.36	305.96	305.61	305.06	306.71	306.01	304.42	306.82	304.86	305.38	305.17	305.3	305.84
305.21	306.02	306.76	306.84	306.98	305.4	305.68	305.74	305.84	306.37	306.6	305.62	305.98	306.15	305.91	306.22	306.44	306.35	306.88	305.31	305.64	305.52	307.84	307.2	307.14	306.98	306.4	307.2	305.35	306.3	306.08	305.76	306.23	306.57	305.69	307.74	305.54	304.74	306.69	307.02	306.06	306.49	304.73	305.98	305.91	306.51	306.19	305.45	304.91	306.1
306.51	307.21	307.23	305.53	307.56	308.08	307.18	306.44	307.55	307.61	308.45	306.54	308.14	306.95	307.08	306.46	308.33	305.92	306.03	306.44	307.43	306.33	306.97	307.34	306.42	308.16	305.48	306.98	308.06	307.53	308.46	307.28	307.16	305.96	307.73	307.49	307.58	306.23	308.65	305.89	307.19	307.5	306.38	307.65	306.85	306.72	308.13	306.48	307.19	307.9
314.19	312.14	312.08	311.57	313.72	313.7	313.58	313.68	314.61	313.84	314.88	313.11	313.72	312.17	312.94	313.47	312.79	313.31	313.67	313.01	312.88	313.17	313.03	311.7	313.04	312.55	314.12	313.74	312.07	312.82	312.7	313.18	313.32	313.04	313.85	313.46	312.47	313.22	314.17	313.87	313.08	312.85	313.53	314.66	312.6	312.23	315.15	312.76	313.05	313.01
302.05	300.71	302.91	303.58	301.98	301.41	302.93	302.51	302.39	302.16	303.4	301.77	302.87	303.55	301.86	303.71	302.43	303.13	302.5	302.36	303.3	302.81	302.07	301.44	302.28	301.97	301.47	302.34	302.85	301.48	302.86	301.77	302.72	302.82	302.94	301.49	301.84	303.09	302.33	301.68	300.61	303.23	302.53	301.39	301.58	303.36	303.18	302.5	302.12	302.64
305.34	304.57	303.9	303.74	304.14	304.13	304.14	304.92	304.31	304.27	304.35	304.08	304.23	304.89	304.99	304.18	303.78	304.78	304.03	304.11	304.89	304.09	303.75	304.48	305.25	303.99	304.96	304.23	304.87	304.68	304.59	304.38	304.18	303.41	304.18	303.56	303.17	303.67	303.9	304.44	304.15	304.18	304.18	304.62	303.58	304.36	303.84	302.94	303.92	303.72
300.55	299.79	299.67	299.84	300.62	302.44	299.19	299.03	300.71	300.81	300.5	299.79	300.03	299.19	299.4	299.43	300.59	299.55	300.44	298.99	300.84	298.67	299.27	299.82	301.19	300.78	299.82	299.92	298.63	299.65	301.56	299.99	299.05	300.86	300.36	299.51	300.56	300.23	300.22	299.35	300.36	300.82	300.25	301.29	298.53	300.08	301.54	300.59	300.01	299.18
317.01	317.37	317.86	316.81	317.06	315.99	317.09	315.26	316.62	316.34	316.7	316.46	316.16	316.26	316.65	317.59	316.3	315.44	315.95	317.25	315.93	317.52	316	315.79	316.35	315.49	316.77	317.03	316.98	315.78	318.38	317.14	317.47	316.95	315.51	316.82	315.8	315.91	317.39	316.7	316.44	315.67	316.93	315.81	316.84	316.36	316.22	315.26	316.41	316.66
314.39	314.72	314.71	313.97	314.03	315.23	315.42	314.66	314.81	315.15	314.08	314.46	314.75	314.93	315.35	315.83	315.11	313.63	314.24	313.77	314.11	314.56	313.35	314.55	315.57	314.2	315.25	313.49	314.63	314.94	315.13	314.79	315.43	316.11	315.21	313.83	314.04	313.78	315.34	316.22	314.96	315.47	314.13	315.5	314.73	314.11	314.29	315.44	315.6	314.32
304.09	304.58	303.46	304.93	304.38	304.84	304.37	304.53	304.71	305.23	303.71	304.59	304.46	305.39	304.45	305.22	303.81	304.24	303.93	304.9	303.8	303.65	304.27	305.31	303.79	303.92	304.44	303.75	303.83	305.61	304.56	303.14	305.16	303.86	304.41	303.77	305.31	304.81	303.89	305.48	304.02	304.75	304.91	304.69	303.95	304.93	304.95	304.39	305.05	303.78
313.16	313.65	314.75	314.09	313.1	313.38	314.16	313.26	312.71	314.47	313.39	314.53	314.4	313.56	312.65	313.36	314.13	315.37	314.25	315.22	313.59	314	313.39	312.92	313.81	313.66	312.53	313.42	314.76	313.53	312.47	314.15	314.17	314.82	313.19	315.17	314.85	314.41	313.58	313.96	313.74	313.55	314.18	313.65	312.02	311.72	314.19	314.31	313.63	312.31
317.35	318.29	317.97	317.78	316.81	317.81	318.28	317.83	318.51	318.49	318.6	317.51	317.34	318.65	318.95	317.46	317.3	317.06	318.37	317.47	318.88	318.6	317.43	318.67	317.68	317.84	317.05	319.12	318.57	317.44	317.16	317.37	319.04	317.52	318.49	318.56	318.84	317.11	317.56	318.24	319.38	318.32	319.18	318.2	317.47	317.6	319.7	316.48	319.62	318.24
305.98	308.35	306.17	306.94	306.76	306.25	307.18	306.49	307.24	306.79	306.02	306.47	306.9	305.3	307.09	307.51	306.15	306.57	306.59	307.35	306.19	305.1	306.38	306.6	306.67	307.75	306.79	306.64	306.77	307.79	307.62	306.37	307.29	306.88	306.6	306.85	306.59	305.66	306.98	305.9	307.24	306.51	305.35	307.38	306.04	306.96	306.28	306.14	306.14	305.91
303.52	302.93	303.03	303.56	304.04	303.37	302.26	303.33	303.13	304.14	304.66	303.26	303.28	303.11	302.69	304.66	302.92	302.87	304.09	302.58	303.65	302.23	303.33	303.61	303.32	303.88	302.78	303.56	303.81	302.83	303.26	303.17	303.07	304.07	303.47	302.78	304.16	303.31	304.25	303.11	303.55	303.25	304.46	303.52	302.84	304.52	302.73	303.6	304.39	303.17
323.94	325.45	324.81	324.09	323.99	324.09	323.7	324	324.81	323.77	324.94	324.27	325.79	325.29	326.07	324.52	324.26	324.78	323.56	323.9	324.57	323.4	325.45	325.08	325.4	324.48	324.16	324.33	324.55	324.02	324.85	324.91	324.77	324.01	324.53	325.61	323.77	324.4	323.26	324.57	325.17	325.42	324.06	323.31	325.15	325.03	325.33	324.14	325.11	323.28
294.05	293.26	294.33	293.85	294.12	292.41	294.59	294.48	295.25	293.67	293.23	293.97	294.41	294.94	294.83	294.12	293.85	293.54	293.94	293.34	293.61	295.12	293.54	293.84	295.33	294.24	294.16	293.92	292.9	294.06	294.2	294.19	294.45	294.64	293.96	293.05	295.03	293.92	293.63	294.04	294.44	295.08	293.42	293.83	294.95	292.81	295.63	294.12	294.67	293.17
311.98	312.29	312.74	311.38	311.47	311.59	311.39	312.34	311.98	310.92	312.74	312.52	312.12	312	312.11	311.22	312.29	312.32	311.99	313.85	311.89	312.15	312.17	311.93	312.32	310.61	312.03	311.86	311.65	310.99	311.24	312.36	312.31	310.14	311.82	311.21	312.63	311.67	311.99	312.17	311.29	311.88	312.93	310.74	312.51	311.55	311.12	312.99	311.62	311.71
303.87	305.18	304.62	305.23	305.75	305.63	306.2	305.21	305.27	304.66	306.41	304.41	305.63	305.47	305.51	304.58	305.23	305.52	305.64	306.15	304.51	304.96	304.14	305.59	304.97	304.59	305.77	305.68	303.91	305.91	304.32	305.7	306.49	304.59	304.38	305.36	305.17	304.94	306.62	305.24	304.21	304.71	306.18	306.08	304.15	305.23	305	305.98	304.62	305.38
310.71	309.74	309.63	309.16	309.94	309.8	309.79	309.71	309.58	310.49	310.15	309.04	309.56	310.47	309.86	308.91	309.4	309.75	309.98	309.65	308.79	309.79	310.08	309.14	309.95	310.09	310.2	308.72	310.28	311.07	310.21	309.67	310.88	308.99	308.39	309.29	309.56	310.04	310.48	309.83	309.04	309.4	310.15	309.89	308.74	310.24	309.89	309.35	310.86	309.38
306.53	305.19	304.15	305.95	304.88	305.88	305.49	306.51	304.82	305.88	307.38	305.86	304.98	305.83	306.3	305.88	305.46	303.38	304.65	304.79	305.54	306.55	304.42	305.42	305.78	305.75	305.67	305.22	305.94	306.61	304.64	305.45	306.05	305.84	305.63	305.68	305.61	304.24	304.81	306	305.58	304.56	306.24	305.13	307.75	305.51	306.66	305.61	305.65	305.92
314.21	314.47	314.15	314.07	314.83	313.03	313.33	313.55	312.46	313.83	313.26	315.44	313.82	315.14	313.6	314.08	313.11	313.44	314.78	314.21	312.83	314.08	313.73	314.55	313.01	314.3	313.52	314.65	313.78	314.91	314.16	314.67	314.01	315.22	313.11	313.97	313.35	313.85	314.85	314.57	314.99	314.44	313.43	314.66	314.81	316.12	314.54	314.66	314.08	313.75
328.08	326.84	327.76	327.14	328.65	327.02	328.75	327.69	327.43	328.34	328.66	327.94	328.09	328.25	327.95	326.99	326.92	327.3	328.17	329.15	328.22	327.51	327.61	327.93	327.78	327.34	328.04	327.66	327.92	327.75	329.09	325.97	329.24	326.9	328.52	328.05	327.86	328.32	327.16	327.56	326.36	327.9	326	327.86	327.49	326.71	327.74	326.78	328.7	326.21
314.29	314	314.8	315.35	315.37	315.55	314	315.29	313.92	315.23	314.54	314.74	315.62	314.23	315.01	314	314.83	314.04	314.59	314.24	315.12	314.6	313.45	315.47	314.5	313.7	313.34	314.38	315.12	314.59	315.68	314.96	314.93	314.49	314.98	313.8	314.85	313.5	315.97	314.91	315.12	313.95	314.74	315.13	314.41	316.14	313.57	315.65	315.12	315.11
293.21	292.64	293.41	293.47	294.61	293.95	293.32	294.47	293.8	293.96	293.17	293.78	293.67	292.74	293.48	294.37	293.98	294.65	293.27	293.76	294.46	292.85	293.86	292.7	293.21	293.84	294.37	294.32	294.26	294.1	294.17	294.91	294.16	294.73	295.27	293.1	294.45	295.13	294.51	293.52	294.33	293.73	294.25	294.52	293.58	293.4	294.65	293.36	293.61	294.57
312.19	312.15	312.67	312.7	313.45	312.51	312.47	313.41	313.5	312.86	312.62	313.44	311.19	314.84	312.47	313.24	311.97	312.48	312.29	313.06	312.78	312.99	312.59	313.1	312.31	312.85	312.04	312.78	314.1	314.17	313.82	312.21	312.45	311.89	313.35	312.2	312.13	311.84	312.04	313.33	312.96	314.15	313.06	313.63	313.13	312.75	312.3	312.38	312.66	312.42
328.07	329.13	327.25	328.28	327.9	327.54	327.61	326.93	327.73	327.61	327.45	328.62	326.14	327.46	326.55	326.26	327.68	327.86	327.72	326.88	327.54	327.69	327.94	326.97	327.9	328.63	329.62	327.45	327.91	327.21	328.56	327.43	327.28	328.26	327.96	327.09	327.54	328.11	329.77	327.91	327.91	327.82	327.9	326.61	328.16	326.83	326.92	327.21	328.04	327.53
313.54	314.1	312.19	314.01	313.51	314.13	314.41	313.69	313.16	314.21	313	313.22	314	314.64	314	313.6	314.25	313.03	315.23	314.14	314.21	313.48	313.8	315.14	315.09	313.59	313.06	313.37	313.36	314.93	313.53	313.37	312.47	313.82	312.62	313.1	313.43	314.74	312.74	312.13	314.78	314.53	314.2	314.26	313.83	314.09	314.01	315.18	314.84	314.03
324.1	323.89	325.38	323.71	323.89	323.99	325.49	324.92	324.8	325.58	323.74	324.5	324.28	325.27	324.92	323.92	325.33	324.38	325.6	325.26	325.08	324.58	324.19	323.34	324.61	325.4	324.17	324.31	324.58	324.4	325.34	323.94	323.95	324.44	324.84	323.46	324.56	325.28	324.12	323.77	324.9	323.78	324.55	324.18	323.37	324.49	322.66	325.09	326.16	324.08
315.38	315.71	315.38	314.61	313.98	314.99	315.7	315.74	314.28	314.22	315	315.09	315.15	316.02	315.25	314.72	314.44	315.33	316.1	313.39	316.06	314.45	315.26	315.1	315.45	315.37	314.47	315.36	314.73	316.17	315.24	314.55	314.81	315.42	313.64	315.79	315.51	315.53	315.05	315.11	314.85	315.71	315.52	313.58	315.07	314.89	314.38	314.85	315.33	315.25
312.57	312.82	313.57	312.65	313.66	312.54	313.49	312.85	313.06	312.81	311.75	312.38	313.86	311.66	313.34	313.71	312.2	313.55	313.45	312.69	313.91	313.13	312.53	313.77	314.04	313.48	313.43	313.19	313.51	313.21	312.34	313.4	312.96	313.53	313.75	312.77	313.56	313.4	312.5	313.67	314.85	313.13	314.32	312.51	312.36	314.08	313.63	313.38	312.9	314.14
303.08	302.34	302.7	302.23	303.27	302.09	302.19	302.15	302.77	301.9	302.53	302.98	301.89	303.46	301.22	301.62	302.18	302.65	302.16	302.92	301.76	303.5	302.79	302.52	302.75	303.75	302.08	303.02	302.84	302.23	302.01	302.47	302.46	301.18	301.61	301.98	302.11	302.41	303.33	303.2	303.04	302.42	302.17	302.51	301.85	302.24	302.67	302.44	303.5	301.89
293.9	294.64	293.51	294.08	293.64	294.01	293.8	293.91	293.54	294.55	293.05	293.83	293.42	294.16	295.26	294.48	294.66	294.85	295.14	294.32	293.54	292.74	294.79	293.86	293.72	293.69	293.71	294.07	291.97	293.77	292.71	293.04	293.56	294.46	293.43	294.03	294	293.55	294.58	292.8	294.51	294.27	293.99	293.92	293.44	293.25	294.01	293.61	293.66	292.96
304.07	304.68	303.87	304.68	304.26	304.01	305.18	304.15	304.24	304.2	304.62	303.92	304.87	304.25	303.38	305.04	304.69	304.94	303.87	304.94	305.86	304.11	304.73	302.97	304.66	304.06	303.35	303.9	303.74	306.03	304.81	304.83	304.8	305.26	304.1	304.27	303.97	304.87	304.98	305.59	306.25	304.88	304.78	305.33	304.59	304.51	304.43	303.95	304.57	304.99
315.36	316.18	315.25	315	314.27	315.24	315.84	314.62	315.9	315.73	314.55	315.2	315.42	314.98	315.38	316.04	315.08	315.13	315.21	314.82	315.67	315.89	314.43	315.81	314.85	316.13	314.7	315.14	315.5	314.48	314.24	315.43	314.94	315.18	315.65	314.26	314.35	315.13	314.49	315.34	314.22	314.41	314.3	315.32	314.92	315.71	314.56	314.76	314.29	313.89
314.38	315.07	314.01	314.51	314.98	313.93	314.72	315.33	315.01	315.9	314.39	314.11	314.42	314.14	313.65	315.05	315.09	314.85	313.61	314.27	315.43	315.18	314.26	315.96	314.45	314.86	314.92	315.42	315.4	314.67	314.02	315.7	315.68	316.08	314.03	314.14	313.66	314.49	314.52	315.74	314.21	313.72	314.43	315.29	315.06	315.7	315.23	314.27	315.48	316.2
303.41	302.84	303.77	302.99	302.89	304.31	302.97	304.2	303.21	302.67	303.27	302.06	303.67	303.61	303.02	303.5	304.18	302.5	304.52	302.86	303.17	303.09	302.79	302.52	303.77	304.18	303.82	304.26	302.92	302.8	303.67	304.26	304.64	303.8	302.34	303.64	301.95	303.93	304.21	302.93	304.3	304.81	304.06	302.79	304.09	303.7	302.21	303.11	304.97	303.61
303.84	302.95	302.23	302.16	302.97	303.04	303.54	303.34	302.79	303.96	305.06	302.84	302.54	302.98	303.06	304.75	302.58	303.67	304.03	303.73	303.37	303.67	304.33	302.74	302.5	303.22	302.66	303.68	302.64	302.92	303.31	304.59	303.18	303.62	303.18	302.96	302.85	304.78	303.32	303.91	303.96	303.63	304.83	304.11	303.12	303.14	304.17	303.57	303.23	304.39
302.88	301.52	302.78	303.08	302.42	303.41	303.89	303.68	303.01	304.3	303.06	303.62	303.89	303.84	302.91	302.78	303.76	304.42	302.89	303.49	303.42	302.27	303.09	303.99	302.55	303.96	302.3	302.91	302.22	303.71	303.93	304.3	303.04	303.9	302.79	303.7	303.3	302.03	304.54	303.02	304.5	302.89	303.74	301.74	304.56	303.02	303.33	304.25	303.9	303.72
305.17	305.75	306.66	305.69	304.74	306.48	305.11	306.13	306.44	306.21	304.88	305.68	305.29	305.23	305.97	305.29	304.85	305.12	305.74	305.05	305.39	306.03	305.67	304.93	305.57	306.32	306.16	304.62	305.8	305	304.92	304.9	305.92	304.98	304.66	305.49	306.42	304.46	305.62	306.64	304.92	306.46	306.69	305.72	305.67	305.36	304.29	304.33	304.47	305.46
314.63	313.1	314.95	313.91	313.58	314.2	314.22	313.69	314.13	313.81	314.12	315.62	314.68	313.81	313.87	314.04	313.96	313.5	314.42	313.67	314.28	315.03	313.33	314.04	313.22	315.3	314.45	313.63	314.2	315.54	313.09	312.55	313.55	313.27	314.03	314.54	314.39	314.75	313.82	314.88	314.23	314.6	313.54	313.48	313.93	314.14	313.62	314.97	315.41	314.03
318.74	317.72	317.94	318.91	317.56	319.05	318.07	318.61	317.66	318.35	318.51	318.49	318.25	319.07	317.97	317.95	319.72	318.82	319.36	317.52	318.64	315.87	318.45	317.85	318.34	317.13	317.49	318.08	318.69	317.6	317.8	318.42	318.61	317.38	316.95	317.81	318.89	318.48	317.71	318.52	318.76	317.93	319.68	316.87	318.3	317.62	319.8	317.29	318.88	317.89
323.96	325.71	324.6	323.46	323.95	325.2	324.59	325.03	324.41	324.63	324.16	325.82	323.95	325.23	324.01	324.47	326.52	324.91	325.04	324.33	324.1	325.13	322.99	324.73	324.6	324.77	324.72	324.03	325.21	325.13	324.42	323.32	324.31	324.5	324.33	325.67	323.38	323.35	325.94	324.72	324.41	323.46	323.92	323.07	323.39	324.12	323.2	325	324.64	324.67
303.39	304.41	302.83	303.4	302.3	303.58	303.13	303.55	302.95	301.23	302.79	302.97	303.75	302.96	302.47	301.78	303.14	302.66	302.84	303.31	302.5	302.65	302.04	302.6	302.89	303	302.86	302.96	303.01	301.79	302.73	302.38	302.86	301.93	301.9	302.85	303.07	302.03	302.79	304.23	302.34	303.26	303.58	303.54	302.6	303.67	302.81	303.55	301.6	302.42
302.89	301.75	302.33	301.85	303.32	302.77	303.44	303.37	301.91	301.37	301.68	302.6	303.59	302.11	301.97	303.17	302.75	302.27	300.87	302.61	303.3	302.75	302.27	303.3	302.3	303.37	304.05	302.45	301.76	302.6	302.35	302.22	302.93	302.28	303.17	302.36	302.62	302.7	301.95	302.07	303.33	301.85	302.18	302.09	302.32	303.13	303.01	302.55	302.7	301.63
308.38	307.68	308.72	307	307.16	307.64	306.98	306.62	307.26	306.56	306.7	306.99	307.95	307.56	306.96	307.01	306.3	306.49	306.92	306.85	307.86	308.62	306.66	308.06	306.8	307.25	307.36	307.17	307.69	306.95	307.64	306.71	308.06	309.55	306.59	305.75	306.67	306.98	307.12	307.39	307.88	307.91	307.27	307.9	307.74	307.25	306.72	307.71	307.25	307.05
306.41	304.02	304.67	305.17	304.01	306.16	305.28	305.62	306.02	305.28	305.56	304.7	305.89	304.43	306.54	305.7	304.29	305.12	305.37	306.58	304.7	305.36	307.06	306.52	305.43	305.72	304.95	305.79	305.07	307.05	306.31	305.54	306.11	305.29	304.14	304.52	305.83	304.9	305.66	306.28	305.24	304.76	306.31	304.11	304.79	305.24	305.62	305.38	305.39	305.43
304.11	303.82	303.87	304.8	304.19	304.85	305.23	305.06	304.87	305.47	304.63	304.59	304.51	304.57	304.76	304.14	302.72	303.4	304.15	303.46	304.04	305.5	304.21	304.7	303.8	305.03	304.28	304.79	304.83	304.14	304.05	303.75	304.12	305.05	303.88	304.38	304.89	305.24	305.59	303.16	304.51	306.16	304.9	303.8	304.55	305.53	304.79	304.47	305.69	305.45
327.24	327.55	328.23	329.79	327.85	329.28	329.42	326.89	327.1	328.6	326.11	327.95	326.92	326.55	326.75	326.85	328.05	327.2	327.21	326.7	326.87	327.96	327.23	329.09	327.88	327.26	326.65	328.16	328.06	326.97	327.77	327.39	328.92	325.99	327.54	327.14	328.55	327.3	327.24	328.44	327.5	326.96	328.27	326.76	327.96	327.61	328.4	327.97	328.51	327.33
301.74	302.09	302.56	301.91	301.53	303.14	301.41	303.02	302.9	303.33	301.95	303.15	303.31	301.41	302.22	302.65	302.13	303.19	302.41	302.98	302.09	303.59	301.99	302.68	302.58	301.83	302.89	302.32	301.73	300.9	302.81	303.12	301.36	302.59	302.78	301.52	302.39	303.53	302.36	302.46	301.46	301.86	301.46	303.6	302.09	302.15	302.52	304.17	302.87	302.12
294.33	294.57	294.68	294.87	295.3	295.15	293.83	293.85	294.19	293.99	294.46	293.3	295.08	293.88	292.78	293.86	293.76	293.23	293.75	294.39	294.36	294.07	292.8	294.63	293.46	293.89	292.14	293.2	294.66	293.75	293.95	294.38	293.3	293.97	293.79	294.12	293.35	294.73	293.47	294.04	294.02	293.24	294	294.5	293.5	293.39	294.34	294.46	292.78	294.28
319.35	319.43	319.64	319.71	319.76	318.91	319.52	318.18	319.2	317.82	318.77	318.94	318.1	320.26	319.05	319.36	319.35	319.16	318.93	321.06	319.43	319.68	319.9	320.04	318.55	320.25	318.82	319.05	319.21	319.07	319.26	319.45	319	319.2	320.75	318.23	320.13	319.9	318.49	318.07	319.81	318.79	319.01	319.81	319.35	319.13	318.72	318.89	320.28	319.39
326.82	325.81	326.4	326.7	326.32	326.48	327.22	326.96	327.42	327.43	326.06	326.74	326.74	327.7	327.46	325.5	326.72	327.02	325.82	325.88	326.65	327.08	326.67	327.69	327.63	325.83	326.47	326.21	327.31	326.24	326.51	326.68	326.84	326.93	326.87	327.49	325.51	325.55	326.6	328.02	327.03	326.82	326.9	327.59	327.29	326.46	327.06	327.91	327.14	327.88
327.3	326.42	326.92	327.72	327.33	326.07	326.75	326.79	326	328.25	327.15	328.06	326.19	328.11	326.2	327.1	327.29	326.71	327.12	327.14	326.27	326.84	326.37	327.19	326.81	326.61	326.02	326.99	326.19	327.19	327.84	329.11	328.43	326.79	327.31	327.12	327.29	326.47	327.17	326.85	326.65	327.97	327.51	327.13	326.95	326.34	326.54	327.74	326.5	325.54
315.01	313.09	313.55	314.47	312.88	311.82	313.72	313.77	312.67	313.28	313.37	313.83	311.86	313.78	311.34	313.49	313.99	314.8	312.97	312.51	312.89	313.85	313.49	313.42	313.1	313.12	313.13	313.55	312.05	312.51	313.1	312.64	313.44	313.08	313.3	313.4	313.73	312.64	313.27	313.34	313.62	312.36	314.39	312.26	313.32	314.38	314.17	312.64	313.43	312.8
317.34	317.81	316.78	317.2	317.23	316.87	316.74	317.57	316.74	317.41	317.12	317.54	318.25	317.12	316.22	316.99	316.8	317.28	316.44	315.52	316.62	318.43	316.56	318.02	316.22	317.98	317.92	317.03	318.43	317.02	316.73	317.03	317.65	317.83	317.78	318.32	317.67	316.89	317.22	317.46	317.07	317.25	317.69	317.64	316.36	317.04	316.71	317.92	318.23	316.81
303.71	303.91	303.29	304.22	303.06	304.18	304.66	303.46	303.04	302.97	303.93	304.11	304.09	303.64	303.46	304.35	303.31	302.76	303.23	301.55	304.65	302.43	302.01	303.48	304.13	302.69	303.25	301.98	303.44	304.24	302.48	302.75	303.43	302.9	302.64	302.31	303.63	304.04	303.73	302.69	304.12	303.77	301.79	303.54	303.58	303.09	304.93	303.64	303.67	305.2
296.96	297.08	297.77	295.65	296.43	296	296.69	295.79	296.98	297.4	297.15	296.44	295.26	297.32	296.66	297.63	296.7	296.94	296.8	296.35	297.76	296.68	296.12	296.68	296.82	297.41	295.94	296.79	297.67	297.71	297.28	296.51	297.27	296.71	296.93	296.4	297.6	296.52	296.88	295.61	297.19	296.43	295.65	296.6	298.52	297.11	296.54	295.84	296.81	295.57
309.19	310.08	309.52	310.19	310.13	310.57	310.19	310.79	310.22	309.96	309.95	309.78	308.77	309.06	310	310.13	308.83	308.27	309.91	309.78	309.53	308.22	310.55	310.33	310.36	309.39	309.73	308.75	310.31	310.13	309.21	311.14	309.61	309.08	310.13	309.74	308.99	309.77	308.96	309.82	310.25	309.38	310.16	309.8	309	310.4	309.97	311.58	309.71	308.89
296.13	294.7	294.53	294.45	294.29	294.84	294.85	295.57	295.63	294.85	295.08	294.71	295	295.29	294.16	295.03	295.12	294.4	294.94	295.91	296.76	293.99	294.03	294.81	295.16	296.14	294.42	295.08	295.58	294.14	295.25	295.58	294.42	294.73	295.14	294.8	294.53	294.34	294.87	295.48	294.82	295.63	295.06	295.71	295.55	294.39	295.91	294.22	293.45	294.49
305.84	304.69	304.68	305.34	306	305.99	305.6	305.36	305.73	305.96	306.35	305.57	305.07	305.56	306.09	305.86	306.03	305.91	304.49	305.73	304.05	305.88	305.16	305.13	305.29	305.87	305.07	306.68	305.19	305.63	305.55	305.67	305.3	305.34	305.78	306.76	304.97	305.77	305.36	305.18	306.34	305.47	306.01	305.06	306.2	305.04	306.25	306.03	304.53	304.64
327.23	328.98	328.25	327.1	329.09	326.89	328	327.72	328.81	328.77	328.78	328.09	327.75	327.83	326.21	328.8	327.9	327.4	328.83	327.64	328.01	328.2	326.34	328.17	328.43	328.73	327.97	326.88	326.95	328	328.12	327.02	328.14	327.91	328.18	327.93	327.34	328.99	327.66	328.19	327.58	327.77	329.19	327.98	328.12	328.16	327.18	328.37	327.83	326.69
317.53	316.98	316.51	317.35	317.62	317.89	317.1	316.92	318.37	319.53	317.41	317.68	317.03	317.19	317.22	318.01	316.96	317.56	318.28	315.81	316.99	317.28	318.61	316.47	317.16	317.13	316.71	316.01	317.56	317.5	316.68	317.25	317.49	316.57	316.9	317.6	316.51	317.44	317.01	317.41	318.35	318.35	318.16	317.94	318.01	317.05	317.92	316.88	317.84	317.77
327.01	327.87	327.09	328.5	327.98	327.49	327.65	329.07	328.64	325.97	328.07	328.31	327.37	327.96	326.79	327.75	327.33	328.45	327.44	327.39	326.95	326.66	328.9	326.62	328.42	328.28	327.38	328.39	327.62	327.82	328.3	328.19	327.85	328.53	327.48	327.14	327.37	326.97	327.34	327.54	327.2	327.15	328.11	327.53	328.38	328.15	327.8	327.8	328.28	327.41
304.07	303.24	302.78	302.83	304.49	304.67	303.13	304.45	303.02	302.08	305.55	303.41	304.92	303.28	303.68	303.27	304.24	303.57	302.85	304.63	302.76	303.12	303.34	302.61	302.37	304.18	303.68	303.86	304.28	302.66	303.57	303.42	303.51	304.1	303.79	302.82	303.2	303.15	302.24	304.18	302.09	303.82	301.75	303.77	303.16	304.82	303.03	302.94	304.45	303.96
327.55	329.15	328.55	328.01	328.21	328.99	329.55	327.73	328.24	329.51	328.64	328.62	327.64	328.7	328.59	328.1	328.77	328.8	328.55	328.62	329.86	328.56	328.99	327.37	328.89	328.84	328.46	328.29	329.92	328.44	328.32	329.12	328.5	328.68	329.8	328.87	328.63	329.07	328.45	328.39	327.53	328.07	329.66	329.09	328.87	329.09	328.93	327.88	328.25	329.68
294.53	293.97	291.79	293.84	293.8	294.63	294.43	294.14	295.11	294.01	293.94	294.92	293.14	292.8	294.4	295.36	294.63	295.09	293.73	295.21	293.31	293.07	294.5	294.45	293.63	292.91	294.57	292.26	294.25	294.65	292.91	294.72	293.95	295.55	294.29	294.73	293.64	294.4	293.66	291.53	293.88	293.93	293.37	293.5	294.63	294.74	293.4	294.95	292.95	294.93
309.71	309.88	311.2	309.86	311.26	310.33	309.88	310.7	309.9	311.05	311.48	311.43	309.96	310.43	310.65	311.56	311.09	310.19	310.46	311.09	309.45	311.65	311.5	311.54	309.9	310.76	312.04	311.38	310.76	310.02	310.55	310.77	309.7	310.44	310.92	310.4	309.11	310.16	309.87	311.47	310.34	310.1	310.44	311.02	311.31	311.4	311.35	311.66	309.41	309.95
316.72	317.03	317.48	316.56	317.47	317.04	317.9	316.16	316.68	317.02	316.41	317.34	316.52	317.28	317.86	317.99	317.8	317.38	317.96	317.04	316.91	317.74	317.59	317.14	317.72	316.44	316.64	317.6	317.78	317.09	316.27	317.3	318.63	317.16	317.34	317.26	317.12	317.19	317.9	317.79	317.74	316.36	317.79	317.67	316.85	317.47	316.76	316.39	317.77	317.05
302.79	304.05	303.76	302.36	302.57	302.28	303.07	303.54	303.47	303.98	301.7	303.6	303.78	302.9	303.1	302.06	303.37	302.37	303.45	302.93	302.62	303.23	302.56	302.33	303.17	302.69	302.14	304.01	302.95	303.19	303.4	302.82	303.47	304.86	304.29	302.11	304.17	302.18	303.61	301.11	302.4	303.56	303.36	303.04	302.9	301.76	302.34	303.07	303.27	303.46
317.3	316.65	317.65	317.52	319.08	317.03	315.08	318.03	316.12	318.37	317.48	317.34	317.87	316.04	317.97	317.85	317.58	317.27	316.24	317.36	317.85	317.38	317.48	318.5	317.97	317.48	317.66	317.5	316.3	316.42	317.08	316.82	317.97	317.79	317.3	316.47	317.37	317.25	317.59	316.24	316.77	317.74	318.05	317	317.31	317.48	317.06	316.14	316.44	317.32
328.3	327.19	328.62	329.29	328.21	328.48	327.91	328.39	328.24	327.8	328.22	328.39	327.25	325.12	326.62	327.24	329.05	328.72	329.17	328.46	327.64	327.19	327.65	327.62	327.5	327.89	327.71	328.87	328.39	326.15	326.82	327.68	327.06	327.57	327.61	327.43	327.65	326.82	326.71	326.16	326.22	327.38	328.74	328.02	327.8	327.75	327.8	327.64	327.25	327.24
304.19	302.99	303.23	302.26	303.69	303.5	303.19	304.43	302.61	303.68	302.77	303.53	304.24	302.06	303.63	304.03	303.2	303.38	303.5	304.28	301.37	303.08	303.6	302.46	304.87	304.35	304.22	304.28	303.42	304.72	302.97	303.04	303.64	303.75	303.1	301.61	302.71	303.94	303.3	303.38	303.03	303.32	303.93	304.49	303.12	303.69	302.53	304.5	302.8	304.87
319.57	318.97	319.38	319.96	319.66	319.19	319.14	319.57	317.84	317.86	319.67	318.52	319.51	317.84	319.23	318.51	319.7	319.34	319.57	319.57	318.98	318.75	319.28	319.51	319.34	321.16	320.11	320.03	319.51	319.52	319.39	320.13	318.95	319.96	318.77	320.33	318.29	321.05	319.08	320.49	318.08	319.08	320.37	319.68	320.3	319.76	319.36	319.99	317.88	319.15
317	314.27	317.76	316.94	317.29	317.13	316.56	315.04	315.53	316.44	316.05	314.84	315.48	315.87	315.67	316.27	316.16	314.85	316.18	315.73	315.71	314.86	314.97	316.11	314.52	316.66	315.43	315.08	315	315.45	314.58	315.87	315.5	316.22	317.46	317.6	315.6	315.6	316.53	315.49	315.95	315.08	315.28	315.56	315.84	315.58	316.41	315.25	316.17	316.21
308.86	309.87	308.58	308.73	309.67	307.91	308.9	307.37	309.52	309.59	309.45	309.91	308.9	308.09	308.52	308.43	309.66	308.38	308.45	308.93	308.52	309.19	307.65	309.17	309.23	308.51	308.61	309.5	309.93	309.12	310.18	307.66	308.27	308.15	308.68	308.91	309.69	310.04	307.71	309.07	309.05	310.47	308.67	308.49	308.72	309.6	308.14	308.95	308.21	308.85
319.17	318.9	319.64	318.2	319.21	319.46	319.4	318.99	319.53	319.02	319.32	319.18	319.87	318.95	319.95	319.12	320.99	319.37	320.57	319.67	319.15	319.65	320.19	317.7	319.35	318.98	319.03	319.89	319.22	318.39	319.24	317.98	318.64	320.15	318.41	319.31	321.67	318.87	319.31	320.3	318.98	319.3	318.98	320.05	319.49	318.94	318.85	319.46	318.67	318.83
303.44	303.44	303.34	302.2	303.32	302.77	304.09	303.69	304.64	302.53	302.79	303.33	302.89	303.11	304.17	304.79	303.62	302.06	303.45	304.03	303.3	302.67	304.16	303.04	302.65	303.46	304.48	303.69	303.89	303.54	302.8	304.25	303.56	302.7	303.96	304.45	304.6	303.07	303.45	303.25	304.23	303.44	303.04	304.83	303.81	304.35	304.11	303.3	303.63	303.11
297.14	297.49	296.01	297.39	296.86	297.45	297.1	297.93	296.3	296.59	296.46	297.12	297.38	297.13	297.25	296.59	296.25	295.89	296.77	296.8	297.08	296.48	296.6	297.19	296.43	297.13	296.29	295.91	296.54	297.17	298.54	295.52	296.21	297.85	298.37	296.57	297.57	296.15	297.75	296.13	297.38	297.04	297.63	297.68	297.29	296.81	298.57	297.45	297.63	296.81
303.26	305.25	304.38	305.14	305.25	305.27	305.89	305.59	303.96	306.06	306.1	304.2	304.63	304.1	304.66	305.12	305.23	304.69	304.06	304.5	304.51	304.7	304.68	304.76	305.24	306.22	304.93	305.58	304.14	305.35	305.03	305.99	304.38	305.36	305.36	303.39	304.81	304.79	304.27	304.58	304.45	305.71	305.6	304.67	304.07	304.78	304.76	304.37	305.4	305.18
315.97	316.21	316.57	317.12	315.78	316.64	315.28	315.48	314.86	317.42	316.49	316.45	315.86	315.54	315.41	314.91	317.03	315.09	316.04	315.52	317.22	316.43	316.9	315.31	315.37	316.94	314.74	316.29	315.85	315.88	316.06	314.66	316.27	318.12	314.75	314.7	315.84	316.65	316.08	316.05	316.6	315.68	315.39	316.18	316.09	315.82	315.69	315.99	316.66	316.28
317.54	317.52	317.64	318.51	318.07	319.27	317.33	317.95	317.87	318.79	318.73	316.43	317.49	317.34	318.19	317.47	319.27	317.54	318.45	318.11	317.86	318.71	318.57	317.77	317.42	318.22	317	318.2	317.4	317.27	317.57	318.66	319.21	319.14	319.16	317.91	317.29	317.91	317.83	318.38	317.85	318.56	315.79	318.67	317.24	317.9	318.7	318.48	317.14	318.81
304.46	305.5	303.31	302.25	303.13	303.49	303.72	304.4	303.74	304.86	303.58	302.92	303.15	303.89	304.38	303.52	302.86	303.76	302.01	302.76	302.93	302.77	303.48	304.56	303.42	304.1	304.1	303.88	303.74	303.83	304.14	303.51	303.82	304.26	303.39	304.16	303.54	303.84	302.57	302.64	303.8	303.86	302.49	303.42	303.54	304.44	303.74	303.17	302.73	304.88
304.04	306.38	304.4	304.08	304.86	303.95	305.49	305.35	304.45	304.89	305.45	304.47	304.83	305.32	304.06	305.67	303.79	304.56	304.96	304.83	304.37	305.68	305.14	304.62	305.17	304.93	304.9	304	305.36	305.68	304.82	305.16	305.53	304.92	305.91	305.56	304.21	305.14	305.39	305.96	304.75	305.36	304.47	305.19	304.05	304.02	304.15	303.86	304.36	304.54
302.04	303.3	303.33	301.19	303.41	302.35	302.46	302.17	303.71	303.83	303.06	303.12	304.07	303.35	301.76	302.62	303.18	301.66	302.41	301.98	302.64	302.32	303.37	302.85	302.01	303.35	302.87	301.88	302.16	302.69	302.34	302.86	302.49	302.29	303.93	302.67	302.24	302.3	302.47	301.99	302.53	302.7	301.97	303.32	303.32	304.11	303.48	302.05	301.52	303.05
302.33	302.74	302.98	304.92	303.05	303.21	303.53	303.62	303.75	303.49	304.2	303.57	303.92	303.06	302.97	303.28	303.14	303.54	304.73	303.24	303.81	303.41	303.4	304.65	303.1	302.69	302.67	302.55	303.71	304.89	303.8	303.96	302.99	303.18	303.85	303.62	302.52	303.17	303.37	304.44	303.64	302.93	303.4	303.58	303.38	303.58	303.97	303.3	303.05	302.81
302.69	302.97	304.5	302.08	302.28	302.47	302.85	303.15	302.4	302.65	303.27	303.77	302.51	302.85	304.07	302.91	302.47	302.07	301.42	302.17	303.05	302.5	302.96	301.98	302.01	302.14	302.54	302.01	302.48	302.9	302.67	302.59	303.53	303.33	302.77	302.8	302.74	302.75	302.17	303.56	302.56	304.17	303.69	302.53	302.94	302.9	302.47	302.12	302.47	303.25
302.3	303.01	303.19	302.62	302.69	304.48	302.13	302.9	303.35	304.01	303.27	302.93	302.88	303.34	301.97	303	303.55	302.74	304.9	303.89	302.54	302.9	302.09	302.79	302.35	302.06	302.8	303.88	302.62	303.06	301.98	303.05	302.57	302.29	302.69	304.23	303.3	303.17	301.58	302.13	303.12	302.64	301.74	304.97	302.83	302.81	303.25	303.4	302.83	301.77
303.29	303.11	304.02	302.98	304.09	302.55	303.21	302.01	303.6	303.15	303.53	303.9	304.34	303.58	303.69	303.56	304.28	303.6	303.55	304.31	304.07	303.1	304.17	303.44	303.75	302.58	303.04	302.31	301.72	303.4	303.57	303.19	301.73	305.41	304.65	303.18	304.31	302.37	302.77	303.4	301.27	302.91	303.86	302.69	303.61	301.45	303.01	302.68	303.5	302.57
317.37	317.45	316.3	316.92	316.42	317.28	316.18	317.66	317.11	317.92	316.45	318.06	317.34	316.95	317.79	316.62	317.27	318.11	317.09	317.73	315.6	316.22	317.7	316.94	316.28	317.63	315.58	317.21	317.51	316.78	316.31	317.08	316.59	318.05	315.75	316.72	317.13	317.26	316.89	317.06	317.15	316.76	316.25	317.26	316.54	316.97	316.31	317.25	316.74	317.25
306.22	304.95	306.36	305.34	305.7	306.54	307.09	306.91	305.47	305.71	306.1	305.92	306.61	306.97	306.11	306.22	305.15	304.75	307.33	306.85	305.97	306.7	305.64	306.85	307.61	306.93	305.94	306.13	304.68	306.8	305.74	306.71	306.24	305.75	304.27	305.23	307.13	306.29	306.16	306.8	306.76	305.73	305.49	305.99	306.41	305.14	307.54	305.65	305.47	306.78
303	302.41	303.03	304.11	303.07	303.85	303.47	303.08	302.98	304.15	303.53	303.01	302.41	303.89	303.4	303.55	303.08	303.33	302.81	302.83	302.94	304.38	304.25	303.52	303.28	303.2	304.51	301.86	303.72	303.27	303.12	303.82	303.21	303.99	305.07	303.38	302.31	304.58	302.56	303.77	303.45	303.1	304.93	303.86	304.26	303.93	303.13	303.03	303.71	304.05
325.7	324.81	325.63	326.07	325.2	325.32	325.34	326.1	326.71	324.91	324.58	326.53	324.54	325.2	324.81	324.7	324.65	325.85	326.01	325.75	325.15	324.37	325	326.26	325.06	327.52	323.84	325	325.58	324.66	325.33	325.11	324.82	325.33	323.97	325.14	324.54	324.49	325.32	325.81	326.06	323.08	325.28	324.9	324.83	324.7	324.99	325.65	325.59	325.14
314.86	314.11	315.76	315.34	316	315.26	314.45	314.87	315.56	315.91	314.91	315.93	314.38	314.02	316.06	315.32	312.97	314.88	315.87	314.96	314.75	314.25	316.28	316.62	315.23	314.82	314.37	315.65	314.62	314.19	314.92	316.11	315.95	315.43	314.78	315.36	315.01	314.7	315.52	315.37	314.53	315.2	314.56	313.51	316.09	313.89	313.51	315.31	315.32	315.3
302.72	303.03	301.96	302.48	303.5	303.23	303.11	301.74	301.73	304.18	303.03	301.57	303.44	302.23	302.05	302.12	303.05	302.67	302.78	303.17	303.36	303.65	303.63	302.97	302.11	302.64	302.07	302.22	302.57	302.12	302.51	303.89	303.23	302.25	303.43	303.92	302.16	301.55	302.62	302.54	303.25	302.9	301.54	303.23	301.64	302.28	303.25	303.04	301.97	303.1
315.09	315.45	315.25	316.39	315.36	314.55	313.94	315.1	315.67	316.16	315.36	313.95	315.11	316.26	316.06	315.73	315.11	315.08	316.03	314.24	316.02	314.92	316.08	315.45	315.72	314.49	314.75	315.23	315.27	316.25	314.68	314.82	314.19	315.59	314.41	314.93	314.33	315.22	315.23	314.07	315.85	315.01	315.62	314.19	315.89	315.12	315.56	315.02	315.08	315.13
303.68	303.27	304.31	304.38	303.95	303.28	304.8	304.45	303.97	303.82	303.36	304.11	303.54	304.35	305.02	304.77	305.08	305.65	303.78	304.59	304.79	303.41	304.76	303.65	304.28	303.65	304.45	304.58	304.12	304.43	303.31	304.41	304.17	303.69	304.71	304.24	304.99	303.77	304.39	304.88	303.16	304.89	304.79	304.39	304.32	305.48	305.02	303.63	304.15	303.71
314.09	314.05	313.28	313.55	315.16	314.63	313.79	313.29	313.13	314.8	313.68	313.44	314.1	313.62	314.47	312.76	314.3	314.15	313.76	314.1	314.68	313.7	312.97	314.46	314.65	313.36	314.93	313.69	314.59	314.75	313.33	314.56	315.27	314.46	314.7	313.61	313.71	315.01	314.72	313.37	312.97	312.9	313.77	314.95	315.28	313.74	313.72	314.4	313.54	314.42
294.18	293.81	294.16	294.63	294.03	294.01	294.33	293.57	294.39	295.05	294.19	295.32	293.42	293.64	292.99	293.63	293.39	294.48	293.56	292.21	293.39	294.67	294.03	292.79	294.1	293.12	293.67	294.5	293.41	294.79	293.76	293.85	294.71	292.45	294.85	293.34	292.96	294.53	294.01	294.26	293.43	294.37	294.03	294.69	294.05	293.83	294.83	292.92	293.75	292.99
327.43	328.23	328.71	328.53	328.29	328.63	328.06	327.93	328.87	328.93	328.43	328.35	329.09	328.74	329.02	328.96	328.53	329.44	328.59	328.15	329.01	330.01	328.23	329.3	329.93	328.09	328.15	328.22	328.27	328.33	327.33	328.4	328.82	328.92	328.34	329.15	328.36	327.94	329.11	327.17	328.4	330.22	328.38	329.2	330.23	328.13	329.44	328.95	328.38	327.99
318.99	317.35	319.39	318.44	316.5	318.22	318.3	318.01	318.04	318.21	317.09	318.87	317.65	318.67	318.52	318.47	319	318.16	318.44	317.63	318.69	318.13	319.24	317.54	317.94	316.84	320.17	318.59	316.81	318.55	317.38	318.53	317.63	318.39	318.61	317.74	318.74	319.08	317.76	317.99	317.66	317.06	318.49	317.86	318.75	317.44	317.13	319.22	317.96	317.54
304.67	304.7	306.03	304.18	304.57	303.61	305.12	303.85	305.79	304.4	305.13	304.74	304.29	304.85	302.75	304.52	305.07	304.3	303.62	304.87	304.54	304.82	304.48	304.45	304.57	306.09	304.04	304	304.9	304.57	305	305.31	304.86	303.95	304.58	303.44	304	305.18	304.9	304.95	304.82	304.36	304.83	305.16	304.83	304.42	304.97	304.37	303.47	304
326.6	327.19	326.93	327.12	325.71	327.04	326.95	326.83	326.39	326.09	327.51	327.03	327.48	327.45	328.19	327.57	326.66	326.55	326.8	326.58	327.4	327.84	326.97	326.41	327.21	327.1	328.26	327.81	325.68	326.54	327.33	328.21	326.99	328.39	327.85	326.55	326.66	326.22	327.74	326.84	326.75	327.75	327.05	326.09	326.59	326.86	324.79	327.5	327.29	327.89
311.12	310.91	311.64	310.47	311.6	310.24	311	311.54	310.18	311.13	311.96	309.33	310.7	310.99	310.62	310.42	311.47	309.58	310.64	310.13	311.04	310.07	310.08	310.14	311	309.13	311.21	311.87	310.67	310.71	310.03	310.56	310.73	310.58	311.05	310.94	310.16	310.26	310.99	310.39	310.18	311.29	311.05	310.47	311.88	311.29	310.78	310.15	310.4	310.63
315.68	315.59	315.97	315.28	316.49	315.01	316.45	315.75	314.77	316.93	315.84	316.36	315.04	315.11	315.91	316.11	316.27	317.08	315.62	315.6	316.32	316.87	316.05	314.96	316.21	315.69	315.23	315.79	315.5	315.17	316.25	315	315.67	315.54	315.77	316.17	316.38	315.39	315.34	315.57	316.49	315.42	314.97	315.42	316.07	316.56	314.7	315.66	316.35	314.79
314.5	315.28	315.13	315.53	314.92	315.32	315.85	315.09	314.5	314.38	316.13	315.96	314.26	314.8	314.93	314.86	313.63	315.08	315.63	315.74	312.81	314.26	313.8	314.81	315.24	316.02	315.73	315.46	314.73	314.96	315.52	313.55	315.35	314.94	314.53	315.33	314.45	314.9	315.01	316.52	314.45	314.28	314.75	314.58	316.16	314.19	315.07	316.44	316.65	316.68
305.77	306.68	306.21	305.02	304.56	306.81	306.18	305.27	305.36	304.9	305.52	305.2	305.29	305.79	305.46	305.25	305.27	305.33	304.79	305.67	305.96	305.11	305.25	304.5	305.56	305.5	304.94	306.7	305.19	305.48	306.39	305.29	305.3	305.59	305.68	304.36	305.37	304.37	306.72	304.77	304.02	305.98	305.3	304.49	306.16	304.82	306.85	305.03	305.55	305.82
306.78	306.56	306.37	306.25	306.85	307.23	305.82	307.34	306.84	305.71	306.23	307.03	306.66	307.09	306.52	305.74	307.43	305.61	307.71	305.97	307.83	307.84	306.7	306.02	306.27	307.93	307.36	305.16	306.21	305.94	306.68	306.43	304.59	307.01	305.94	305.98	306.41	306.73	307.24	306.67	305.82	307.33	305.88	306.45	306.28	307.09	307.33	306.57	306.34	305.8
303.14	304.11	303.73	302.86	303.09	302.97	304	302.69	302.09	303.18	303.73	302.64	302.11	302.31	303	301.8	303	302.57	303.16	303.27	303.05	301.71	303.1	302.8	302.4	303.47	302.85	301.75	303.89	302.49	302.41	302.76	301.77	302.69	302.73	302.44	302.55	301.65	301.71	302.44	303	302.29	302.83	302.58	302.91	303.61	302.56	303.66	302.98	302.6
325.72	325.21	324.58	325.24	324.33	326.47	326.13	325.22	324.96	326	324.66	325.97	325.52	326.33	324.15	325.07	326.48	325.25	325.96	325.11	325.26	325.51	324.58	324.24	324.67	326.26	325.75	325.88	326	325.53	324.84	325.81	324.9	325.77	324.93	326.92	324.62	325.34	323.7	326.22	325.29	325.85	324.69	324.6	324.47	326.29	325.34	324.73	325.96	326.33
294.52	293.42	295.14	294.74	295.79	295.2	295.17	294.81	294.53	294.34	294.45	294.63	294.69	294.03	295.55	294.06	295.96	296.19	294.71	293.94	294.88	294.99	294.19	294.13	296.35	295.35	295.74	295.49	294.37	294.63	294.23	294.96	295.85	294.8	295.28	296.7	295.48	295.19	294.62	295.88	294.14	296.36	295.24	295.43	295.37	294.39	293.92	295.68	293.93	294.66
325.4	324.55	324.96	326.02	325.67	323.54	325.27	324.46	325.5	323.67	325.16	324.78	324.59	323.69	323.75	324.4	324.61	323.94	324.87	325.47	324.25	324.7	324	324.3	324.92	325.57	325.41	324.02	323.95	324.25	324.1	325.03	325.49	323.98	325.23	324.42	324.04	325.03	324.52	325.11	323.82	324.52	324.78	325.4	325.75	324.97	324.15	325.26	324.7	323.78
315	314.18	315.35	315.97	314.63	314.95	314.63	314.33	315.2	314.56	315.13	314.44	316	315.38	314.73	315.31	314.37	315.13	313.85	315.01	315.37	314.63	314.43	315.29	315.2	314.18	313.93	314.74	314.91	314.34	314.72	314.52	315.2	315.68	314.33	313.99	314.85	315.38	314.97	314.19	315.19	314.27	315.27	314.12	315.32	314.94	313.8	315.11	314.48	314.44
317.5	318.09	318.18	319.01	317.65	317	318.21	316.15	317.25	317.54	317.1	317.36	318.59	316.43	317.23	316.87	317.35	317.66	316.32	318.02	317.31	316.69	318.34	316.83	317.19	316.68	318.21	317.67	319.23	318.27	317.95	317.09	317.49	317.83	317.8	318.13	318.31	318.11	317.91	317.93	318.03	316.55	317.36	316.74	316.82	317.73	316.98	316.76	317.38	318.04
313.19	313.7	314.96	314.39	314.33	315.81	314.82	314.68	315.28	313.74	314.09	314.78	314.39	315.67	314.15	315.98	315.13	315.44	315.71	314.78	314.04	314.66	316.41	315.3	314.54	314.86	314.3	316.12	314.36	313.54	314.31	315.09	315.19	315.76	315.53	313.93	315.59	315.11	315.12	315.94	313.87	314.18	316	314.3	314.93	315.55	314.59	315.62	315.6	316.38
316.52	317.51	316.34	317.95	316.79	316.83	317.54	316.69	316.43	316.88	318.19	316.7	316.11	317.4	316.96	317.55	316.28	318.24	317.02	317.83	318.22	317.01	317.09	317.91	318.65	317.21	318.36	318.38	316.88	317.58	317.92	316.35	318.46	318.23	317.89	317.05	316.85	317.17	317.87	317.76	317.24	317.83	316.29	316.94	318.27	316.04	316.82	317.04	318.32	316.49
296.49	296.25	296.25	296.81	298.12	296.36	296.41	297.02	297.12	297.75	297.73	296.24	297.65	296.53	297.01	296.63	296.02	296.4	297.13	294.8	295.1	296.78	296.54	297.33	296.61	298.16	297.5	297.52	297.13	295.72	298	295.43	297.94	296.06	296.49	296.9	297.18	296.89	297.91	295.77	296.56	295.88	298.03	296.78	296.5	296.77	296.95	296.91	297.33	296.47
317.54	318.6	318.12	318.52	317.5	318.8	319.25	318.65	318.61	319.54	317.79	319.25	318.73	319.62	318.69	319.59	318.46	319.06	317.78	318.95	319.15	317.78	317.92	318.83	318.92	318.91	319.08	319.18	318.47	319.22	318.54	318.54	318.3	318.67	318.77	318.55	319.25	318.34	317.53	319.38	320	318.89	318.52	319.45	318.44	318.16	319.02	316.93	319.04	318.05
294.09	294.46	293.54	293.9	293.49	294.33	292.78	293.56	293.88	293.6	294.84	294.05	294.16	294.78	293.09	294.97	292.57	295.24	293.59	293.36	294.2	293.79	295.35	293.41	295.03	294.09	293.74	293.99	295.02	293.76	294.16	294.05	293.62	292.9	293.36	293.96	294.84	293.38	292.87	292.78	294.08	295.39	293.82	293.6	294.03	293.8	294.18	294.42	292.78	293.06
313.54	313.05	313.46	312.54	312.92	314.01	312.62	312.77	314.15	313.16	313.18	312.97	312.69	312.4	312.96	313.16	312.64	312.22	313.25	313.51	312.74	314.07	313.9	314.51	314.66	312.23	313.96	312.75	313	313.76	313.05	313.02	312.54	312.71	313.14	312.84	313.33	312.67	313.23	313.24	312.98	313.58	313.41	311.73	313.05	312.7	312.13	313.37	312.33	313.11
305.49	305.54	305.76	304.03	305.36	305.46	304.68	303.96	303.37	304.29	303.97	304.52	304.77	303.97	304.47	304.61	303.76	304.05	305.8	305.21	304.66	305.11	305.88	303.83	304.26	305.25	304.5	304.29	305.77	305.34	304.57	304.68	305.04	304.68	304.27	303.46	304.59	305.59	305.01	304.48	304.75	304.47	305.06	305.13	304.13	305.12	304.44	305.08	304.24	304.95
317.7	315.64	316.04	315.58	315.13	315.19	316.85	315.53	315.6	315.87	316.88	317.68	313.68	315.39	316.34	316.62	316.88	314.24	317.26	316.55	316.81	316.3	316.15	316.94	315.15	316.56	316.22	315.55	315.28	315.43	316.87	314.81	316.55	317.01	316.47	315.81	315.28	314.04	315.18	315.21	314.33	317.49	316.16	316.6	315.4	315.65	316.11	315.1	314.67	314.87
300.74	301.42	300.76	301.08	300.47	300.7	301.98	300.82	302.03	301.64	301.21	300.65	301.55	301.76	301.52	300.3	300.68	301.26	300.09	301.76	301.16	301.49	300.99	299.56	300.62	300.87	301.37	301.47	300.52	301.42	300.43	301.63	300.79	301.17	300.94	301.42	301.01	302.53	300.32	301.05	301.8	300.88	301.78	300.65	301.02	301.04	301.77	299.92	300.2	301.27
317.35	317.8	318	316.76	316.78	316.57	316.93	317.38	316.28	316.73	317.38	317.69	317.04	316.7	317.34	318.03	317.86	316.28	317.05	316.43	317.89	317.38	316.22	317.84	316.49	316.39	316.93	318.57	317.1	318.08	317.81	318.01	317.31	317.18	316.16	317.45	317.09	317.3	317.99	317.02	317.96	317.21	318.95	317.42	318.36	317.75	318.31	318.1	317.54	316.77
305.19	304.27	304.51	305	304.6	305.12	303.33	305.13	304.18	304.41	303.35	305.12	304.39	305.09	304.62	304.65	305.23	303.93	304.79	304.63	304.95	302.81	304.23	304.48	304.2	304.9	304.57	304.63	304.03	303.87	304.35	304.73	304.85	302.56	304.47	303.85	304.16	304.98	304.92	303.99	304.42	303.92	304.14	304.32	304.87	304.15	305.27	303.13	303.91	303.89
305.22	304.12	303.62	304.81	303.75	304.21	302.91	304.11	304.7	302.91	302.84	303.73	302.82	303.64	304.66	303.41	303.48	302.84	303.85	304.12	303.58	303.98	303.18	304.11	302.86	303.83	303.68	303.28	302.65	303.16	303.16	303.65	303.72	304.15	302.59	303.81	304.12	303.37	304.88	303.48	303.17	303.53	303.6	302.56	303.58	303.81	303.74	303.63	303.47	305.1
318.66	318.45	318.25	318.24	318.92	318.75	319.03	317.98	318.17	317.67	317.22	318.76	319.2	318.11	318.34	319.38	318.17	317.5	317.98	317.92	318.39	318.46	318.4	318.67	318.77	318.05	317.79	318.56	319.42	318.73	319.05	317.65	319.13	317.41	319.23	318.54	319.47	318.78	319.85	318.28	318.7	318.59	318.78	319.78	318.42	318.88	319.05	318.45	318.04	318.48
313.7	311.96	313.34	312.13	313.35	313.73	311.84	312.16	312.79	313.05	312.93	313.19	312.18	312.71	312.86	310.85	312.32	311.87	312.55	313.35	312.98	312.06	312.96	312.03	313.42	312.69	312.03	312.1	311.64	312.68	311.18	312.2	312.94	312.73	312.95	313.07	312.73	312.1	312.55	312.52	313.15	311.61	313.36	312.86	312	313.78	311.9	312.77	312.26	312.56
314.02	314.09	315.35	314.27	314.36	314.45	313.07	314	314.78	314.38	314.02	314.54	313.07	314.67	313.28	313.34	312.8	313.64	314.64	314.19	313.31	314.53	312.86	314.71	313.22	313.61	313.47	313.59	314.57	313.99	314.1	313.41	314.81	313.46	313.05	312.17	314.92	313.25	315.18	313.12	313.34	313.19	312.68	314.68	313.66	313.58	315.59	314.2	313.05	314.01
307.84	307.03	307.2	305.62	306.35	306.89	305.59	305.78	305.53	306.2	306.39	307.76	307.06	305.17	306.66	305.53	305.3	306.5	307.52	307.46	304.64	305.7	305.62	304.56	306.86	305.94	305.65	306.34	304.69	305.63	305.82	305.65	306.4	304.44	307.79	306.06	305.21	306.94	306.52	305.19	305.22	306.85	305.98	306.01	306.81	305.53	306.46	306.36	306.41	307.2
312.91	313.94	313.95	314.18	313.71	314.21	312.75	313.03	313.82	312.37	312.47	313.59	313.56	312.9	313.33	313.3	312.28	311.71	313.85	312.87	312.92	313.01	313.58	313.38	312.89	311.67	313.89	313.43	314.32	313.49	311.99	313.04	313.83	312.55	313.54	314	313.39	312.49	312.66	314.78	314.16	314.61	313.68	313.31	313.88	312.73	314.93	312.55	313.25	313.77
318.41	316.07	317.68	316.48	317.61	317.07	316.25	318.05	317.5	317.64	317.47	317.46	317.26	318.01	316.82	317.45	317.49	317.68	316.35	317.48	317.39	316.27	317.68	316.14	317.2	317.38	316.87	317.58	318.26	317.47	317.18	316.96	315.13	318.22	317.03	316.85	316.94	316.47	317.62	318.17	316.2	316.49	316.83	316.6	316.98	317.41	317.73	317.18	315.93	316.82
314.05	312.88	313.48	312.77	313.25	313.1	312.73	313.22	313.28	312.96	313.13	312.99	311.43	312.96	312.98	313.37	312.46	312.66	311.54	312.53	312.89	313.49	312.68	312.08	313.02	312.66	313.89	313.63	313.71	313.14	312.01	313.21	313.06	313.04	313.97	313.21	312.45	313.32	313.26	312.08	313.27	313.58	313.26	314	313.65	312.72	312.97	311.55	312.12	312.65
318.23	318.62	319.96	318.14	317.57	318.31	318.46	317.27	318.51	317.83	317.62	318.96	318.04	317.17	317.78	318.62	319.24	318.47	318.45	319.43	319.12	318.31	318.6	318.1	319.31	317.82	317.52	316.51	317.83	319.26	318.86	319.25	317.5	319.61	319.01	319.32	319.96	319.19	317.88	318.34	317.43	318.1	318.96	318.58	318.61	318.01	318.48	319.1	318.43	319.11
309.74	308.11	308.83	308.76	309.69	309.5	308.93	309.96	309.62	308.11	309.09	307.72	308.2	309.61	308.8	309.29	308.75	308.34	308.92	307.94	307.3	309.46	309.74	309.43	309.51	307.76	309.23	308.98	308.97	308.64	309.41	308.58	308.11	309.17	307.92	309.32	309.11	307.91	307.56	308.1	308.74	308.8	309.85	308.66	309.04	308.32	310.04	309.32	307.22	310.01
313.31	313.87	313.13	314.3	314.54	314.28	313.3	313.98	313.26	312.38	314.85	315.51	313.06	312.27	312.69	313.63	314.42	314.8	313.5	314.6	313.19	313.89	314.5	313.43	314.61	314.81	313.23	313.93	314.02	314.71	313.98	312.61	314.02	313.59	313.61	313.2	313.6	313.23	313.88	313.5	313.05	312.59	313.11	314.42	314.46	313.84	313.69	315.37	313.85	314.49
315.44	314.35	315.47	316.86	315.75	316.94	314.77	316.43	316.86	316.14	315.42	316.17	315.43	315.11	315.92	316.78	316.83	315.5	315.88	316.16	316.05	316.5	315.92	316.03	315.57	316.06	317.04	316.25	314.7	315.13	316.38	315.19	315.77	315.37	317.12	315.82	317.23	315.85	315.99	315.82	316.25	316.18	314.93	314.89	316.27	316.57	316.09	315.47	315.61	315.88
312.59	312.32	312.63	311.99	312.79	312.79	313.26	312.2	313.48	312.67	312.41	311.94	312.1	313.21	313.63	313.04	312.79	313.17	313.4	311.23	312.1	313.55	313.76	311.58	312.93	314.32	313.32	314.77	312.03	313.38	312.98	312.33	313.35	311.85	312.61	312.58	314.14	312.07	312.45	311.72	312.61	313	312.77	313.52	313.13	313.81	312.63	312.98	311.55	311.85
309.47	309.18	309.13	310.01	307.62	308.14	308.8	309.52	310.16	309.2	309.64	309.56	308.14	308.26	309.83	308.45	307.94	307.31	308.64	307.59	307.76	307.82	309.15	307.38	308.86	308.76	309.19	308.78	310.05	309.2	309.2	309.15	308.65	309.37	308.2	309	308.39	308.69	308.82	309.55	308.63	308.68	309.41	308.67	309.48	308.58	309.33	308.71	309.61	308.53
303.48	302.83	303.81	304.28	302.55	303.1	303.04	304.22	303	302.69	304.36	303.16	303.94	302.8	302.87	304.31	302.8	302.73	302.5	302.44	302.94	302.52	303.05	303.14	303.15	302.22	303.39	304.08	303.02	303.29	302.76	303.57	303.53	303.4	303.4	303.95	303.87	303.76	303.44	302.4	304.6	302.93	302.55	302.56	303.86	304.01	304.09	303.98	302.43	302.73
314.72	312.81	312.72	313.1	313.4	313.15	312.67	311.42	312.14	313.16	311.42	312.58	313.66	311.7	312.47	311.94	312.58	312.73	312.11	312.65	312.2	312.76	312.36	313.29	312.09	311.82	311.98	312.37	313.62	313.47	312.51	313.6	313.04	313.16	312.2	313.09	312.32	313.18	312.9	312.56	313.94	313.43	313.47	311.04	310.69	312.59	312.24	312	313.05	311.88
304.77	304.55	305.28	303.88	304.6	304.75	304.39	304.6	305.48	304.62	305.86	304.55	305.71	305.52	304.37	304.71	304.2	305.5	306.48	304.1	304.64	304.92	304.79	304.43	306	304.3	305.47	306.16	304.9	303.29	304.47	304.73	303.88	304	303.68	304.43	304.63	305.52	305.88	303.95	306.29	305.06	304.84	305	305.77	304.98	303.99	305.09	305.07	303.84
302.35	304.63	303.41	304.37	305	304.6	304.71	303.75	302.96	303.78	303.99	305.91	303.47	303.32	305.13	303.88	305.59	304.55	305.86	304.27	303.71	305.07	304.13	305.07	304.08	304.65	304.15	304.88	305.67	305.12	306.13	304.55	304.84	303.64	304.1	303.4	304.75	304.88	304.76	303.37	304.68	304.3	304.18	304.57	305.03	305	304.12	304.3	304.42	303.68
302.34	302.41	301.75	302.27	302.2	302.43	303.37	302.19	302.9	302.34	303.47	302.33	300.96	301.12	302.42	302.38	303.87	301.29	301.56	302.62	301.85	302.36	301.72	301.7	303.3	303.03	300.73	300.71	302.75	302.97	302.59	302.57	301.58	302.59	302.63	301.67	302.48	302.73	302.28	303.04	301.79	301.88	301.75	302.11	301.86	301.7	302.69	301.65	301.47	301.01
325.49	323.74	324.91	324.12	324.03	324.5	324.39	326.01	325.69	325.75	325.27	325.05	325.41	325.58	326.61	325.26	326.24	326.02	325.58	324.94	324.41	324.56	324.71	323.59	325.22	325.82	324.91	326.07	325.41	326.39	326.11	325.54	325.53	325.64	324.53	323.82	325.97	325.77	325.16	324.25	325.35	326	325.29	325.51	325.65	324.78	325.17	324.9	325.7	326.02
312.45	314.11	313.21	313.47	313.87	313.54	314.63	313.33	313.5	312.38	314.07	313.56	313.07	312.09	313.07	312.67	313.13	313.13	313.96	312.73	313.39	312.54	312.95	313.61	314.85	313.58	314.69	312.2	313.58	313.76	312.44	314.62	313.19	313.17	312.55	312.68	312.7	313.85	312.15	313.33	312.99	313.64	313.38	313.08	313.08	312.33	313.55	312.22	312.15	312.87
316.15	316.95	315.51	315.71	314.63	316.1	315.75	314.82	316.35	315.66	315.63	316.23	315.39	315.66	316.2	315.88	315.42	315.79	315.41	316.93	316.03	316.46	316.75	315.54	317.31	316.38	314.28	316	315.39	315.33	314.29	316.33	315.27	316.57	316.39	315.28	315.71	314.92	316.56	316.33	316.02	316.88	315.03	315.85	315.72	315.13	315.87	316.3	315.76	315.69
304.64	303.97	304.13	303.97	303.71	304.58	305.29	303.92	303.85	304.72	303.8	305.32	303.5	303.85	304.99	304.15	303.94	304.34	304.01	304.4	303.7	303.96	304.86	304.52	303.13	304.04	303.74	303.19	305.1	304.44	305.51	303.55	304.22	304.84	303.53	303.78	305.06	304.1	303.88	304.24	304.06	303.83	305.05	303.21	304.63	303.3	304.45	304.67	303.57	304.41
311.87	311.33	309.7	311.2	310.57	311.77	311.28	310.4	310.04	310.9	310.21	310.24	309.87	310.13	310.91	312.48	310.34	310.88	310.8	312.41	309.62	309.14	310.49	311.36	310.09	310.85	310.74	310.89	310.11	310.92	310.27	310.98	309.49	312.03	311.59	310.85	309.14	310.85	311.72	310.76	311.31	311.13	310.82	309.91	311.35	310.63	311.7	311.19	311.68	310.54
317.63	318.19	318.35	318.76	318.05	318.86	318.84	319.07	317.96	318.02	318.37	318.75	317.98	318.65	318.2	319.31	318.86	318.01	318.36	317.73	317.94	319.93	319.56	318.81	318.05	318.37	318.94	319.77	318.73	318.06	318.03	318.6	319.53	318.62	318.43	319.02	318.88	319.33	319.46	317.44	318.62	319.07	319.05	319.4	318.32	319.24	318.48	318.63	320.25	318.81
296.8	297.02	296.23	295.58	297.46	296.18	296.38	297.76	297.49	298.05	295.03	297.01	297.16	296.44	295.22	297.11	297.57	297.4	297.65	295.96	295.6	296.02	296.93	297.91	297.75	296.24	296.16	296.42	297.92	296.63	295.79	296.93	297.13	296.84	297.91	297.97	296.67	296.66	298	295.76	295.66	298.07	296.32	298.29	296.86	297.11	295.4	297.32	297.59	296.93
317.56	317.22	316.75	317.82	317.77	317.04	317.95	317.28	317.72	317.71	316.7	317.23	316.76	316.54	318.12	315.94	318.41	318.52	317.41	317.42	316.89	316.8	317.38	316.91	317.36	316.09	316.94	316.27	318.89	317.67	317.99	317.8	317.92	317.19	316.66	317.15	316.62	316	318.11	316.85	317.76	317.93	315.28	316.71	316.34	317.28	316.07	317.27	316.6	317.64
300.57	300.4	299.24	301.09	299.38	301.12	300.38	300.83	300.39	300.96	300.47	300	300.5	300.14	299.46	299.43	299.51	300.21	299.93	299.54	300.28	300.34	299.99	300.3	299.02	300.56	299.25	299.56	299.37	299.79	300.32	301.03	300.32	300.29	300.87	300.39	299.69	298.68	299.62	300.83	301.12	300.68	301.52	299.26	299.69	299.95	300.58	299.58	300.36	301.25
309.9	310.19	310.6	310.55	309.81	309.6	310.71	310.68	309.54	310.51	310.43	309.95	309.49	311.42	310.18	310.51	310.41	309.88	310.25	310.89	310.82	310.23	309.63	312.05	310.13	309.77	309.58	310.44	309.45	309.07	310.6	310.6	310.63	311.51	309.17	311.9	310.67	309.46	310.3	310.86	312.1	309.96	309.48	311.45	310.02	310.43	310.15	310.94	310.39	311.65
313.27	313.11	312.36	312.53	311.54	312.08	312.72	311.05	313.3	312.39	312.92	312.65	313.22	311.94	313.46	312.88	313.35	311.55	313.34	313.07	313.4	312.31	313.23	314.32	312.56	312.98	313.26	312.92	313.65	311.93	312.51	311.98	311.89	312.1	313.85	312.85	312.86	312.17	312.82	313.19	313.57	312.6	312.82	312.47	310.94	311.8	313.85	312.64	312.77	311.86
312.73	312.88	312.7	312.41	312.53	310.56	312.42	311.97	312.35	313.81	312.44	311.94	312.94	311.94	311.83	312.81	312.39	311.94	312.96	313.12	313.67	312.4	312.27	313.08	313.33	313.48	312.46	312.58	312.1	312.2	312.88	313.19	312.18	312.12	312.47	313.38	312.47	310.93	313.01	312.58	312.15	312.03	312.89	312.97	313.65	311.91	313.51	312.37	312.61	311.91
311.14	311.22	309.85	312.19	310.78	312.22	312.44	312.26	309.73	309.9	310.93	311.8	311.6	310.83	310.84	311.06	310.93	310.93	311.72	312.71	311.85	312.19	310.99	311.37	311.05	312.28	310.02	311.39	311.35	310.73	312.2	311.9	311.14	312.18	311.15	311.53	312.21	311.68	311.6	311.58	310.45	312.58	311.48	311.24	311.62	311.16	312.1	311.36	311.8	311.14
305.41	304.63	306.87	306.94	306.4	305.45	306.64	306.49	305.58	306.47	306.15	306.01	306.3	306.81	307.45	307.15	305.46	305.93	307.11	307.42	306.83	305.63	306.27	306.96	305.42	305.18	305.21	305.58	307.18	305.82	306.87	306.24	305.22	306.39	307.17	306.64	305.48	306.54	307.89	305.82	306.75	305.5	306.55	307	305.19	306.29	305.01	304.89	303.86	306.08
315.97	318.57	317.65	317.38	317.21	317.77	318.59	317.39	318.17	319.65	318.53	317.87	317.55	316.91	318.4	317.49	318.56	318.24	317.25	318.53	317.18	317.9	319.81	317.28	318.69	316.7	317.75	318.3	318.37	319.49	318.13	318.53	318.16	319.27	318.32	318.18	317.47	319.56	318.41	317.83	317.94	317.55	318.06	317.87	317.44	319.4	318.28	318.21	317.65	318.15
305.8	305.22	305.34	304.49	304.42	305.64	305.43	306.62	303.38	306.04	305.38	305.65	305.36	305.4	305.25	305.81	305.2	305.31	305.31	304.7	305.29	306.57	305.39	303.69	305.78	305.32	305.65	304.32	304.56	304.55	306.42	304.2	304.32	305.78	305.21	304.86	305.78	305.61	306.6	305.05	303.75	305.57	304.75	305.73	306.22	304.78	306.28	305.33	305.06	305.54
315.15	316.81	316.1	315.36	315.22	314.15	316.22	316.98	316.59	315.77	316	316.84	315.22	315.8	316.43	315.78	317.33	314.46	315.35	315.5	316.49	316.84	316.25	315.02	315.52	317.13	316.63	317.1	316.84	315.4	315.29	316.18	315.82	315.86	316.17	314.87	316.49	314.87	314.49	315.09	315.55	315.62	316.25	316.12	314.95	315.87	314.58	316.21	314.94	316.17
312.13	312	313.24	312.1	311.14	311.66	312.01	311.31	311.77	312	311.9	313.04	311.98	311.39	313.51	310.61	312.71	311.75	312.91	313.35	312.56	311.9	313.19	313.33	311.71	312.51	312.09	313.49	313.05	313.48	312.95	311.49	311.87	313.51	311.74	312.81	311.62	311.58	311.89	312.85	312.27	312.7	311.76	311.51	312.1	312.92	312.1	312.31	312.37	312.18
325.23	324.3	325.15	325.25	324.98	324.22	325.35	324.19	323.95	324.91	325.05	325.3	325.03	324.89	325.46	325.03	325.51	324.47	325.2	324.62	325.52	325.37	323.93	326.21	324.24	325.76	323.6	323.82	324.86	325.18	324.32	323.2	324.54	324.87	324.87	324.61	324.58	327	324.06	324.51	324.62	324.19	324.33	324.41	324.01	325.13	324.87	323.57	324.39	324.11
310.39	310.34	309.52	310.57	311.02	310.59	309.76	310.56	310.86	310.68	310.04	310.6	311.69	310.19	310.05	309.6	311.09	310.93	310.97	311.15	311.47	310.65	310.4	310.64	310.19	310.6	310.59	309.21	309.71	309.52	310.97	310.42	311.35	309.5	310.08	310.71	310.65	310.47	310.38	311.57	310.71	310.02	310.89	310.88	310.64	309.5	309.7	310.42	310.87	312.26
305.53	304.06	303.92	303.4	305.08	304.32	304.99	304.83	303.38	305.38	303.53	304.88	303.36	303.34	304.3	304.08	304.29	304.94	304.62	303.97	304.97	303.97	302.93	304.39	303.74	304.98	305.58	304.59	304.34	305.3	305.35	303.95	303.96	304.96	303.04	304.38	303.76	302.6	303.35	304.91	305.26	305.15	303.31	303.97	304.55	303.51	304.32	305.01	303.26	302.88
305.64	303.58	304.83	304.46	303.05	304.3	305.4	305.16	304.65	303.85	303.98	303.61	304.33	303.79	303.44	303.82	303.48	305.61	303.23	304.07	304.47	305.29	304.47	304.53	303.79	303.58	305.19	304.61	303.48	303.71	304.73	305.05	303.91	302.5	303.48	304.81	304.91	304.41	304.69	304.06	303.66	305.4	303.54	303.35	303.02	304.11	304.72	303.83	303.39	304.76
316.89	316.66	318.39	316.79	318.18	317.29	318.56	318.35	317.23	318.67	315.88	317.55	316.66	316.55	316.85	316.39	318.91	317.62	316.99	316.09	316.29	317.32	317.3	317.9	316.44	317.69	316.63	316.95	317.86	317.23	316.69	317.73	316.75	318.39	316.91	318.06	316.92	316.71	317.83	316.5	318.16	316.92	317.93	317.06	318.38	317.38	318.78	317.12	317.41	317.39
311.37	311.36	312.78	310.86	311.84	310.69	311.05	309.88	311.7	311.06	311.5	311.77	310.92	312.01	311.75	311.41	310.9	311.29	311.64	310.71	311.43	310.82	311.57	311.89	312.84	311.67	311.22	312.25	311.91	312.75	310.93	310.34	310.71	312.28	311.3	311.98	311.75	310.9	310.85	313	312.19	311.37	311.07	310.53	311.06	310.87	312.5	312.15	312.31	312.33
324.9	325.42	325.85	324.69	324.52	325.95	325.3	326.23	324.77	324.91	324.66	325.56	324.95	324.42	324.99	326.08	325.39	325.69	324.59	326.36	324.09	325.09	325.18	325.04	324.44	324.74	323.89	324.17	324.47	325.54	324.29	326.35	324.12	325.93	324.35	325.6	325.28	325.31	324.61	325.63	325.62	325.61	325.07	325.22	323.23	325.4	325.36	324.56	325.13	325.2
315.06	315.67	314.26	314.17	314.08	315.34	314.18	314.57	314.71	315.61	314.75	314.01	314.91	314.7	315.21	314.98	314.91	314.23	315.87	314.92	316.14	316.23	314.24	315.24	314.95	314.58	314.71	314.1	314.35	315.29	315.61	314.15	314.28	314.94	315.02	316.2	315.49	314.61	315.87	315.1	315.07	314.44	315.65	313.76	316.51	315.01	314.72	313.51	314.9	315.48
304.32	304.32	305.94	304.33	304.16	305.54	304.95	305.42	305.02	303.43	303.87	303.55	304.17	304.23	303.1	305.96	304.59	303.3	304.28	305.2	302.51	304.77	303.81	305.49	304.37	305.78	304.21	304.55	304.78	302.94	303.3	303.59	305.26	304.61	303.53	303.72	303.76	303.79	304.91	304.74	304.9	305.08	303.78	303.6	302.08	304.51	303.98	304.56	304.32	305.08
303.39	302.48	302.82	303.37	303.69	302.92	304.15	303.74	304.11	302.85	303.09	304.92	304.48	302.98	303.05	303.28	303.06	303.6	303.22	303.63	304.22	301.79	303.22	302.86	303.75	303.96	302.89	304.22	303.39	303.79	304.53	304.38	303.93	304.15	302.61	302.59	302.63	304.72	303.07	302.83	303.91	303.96	303.17	303.97	303.4	301.66	303.82	303.51	304.24	303.56
316.26	316.09	316.21	315.12	316.86	317.33	316.43	314.93	316.11	315.35	315.38	316.09	316.63	316.41	315.95	316.16	315.99	316.15	317.51	315.43	316.52	316.57	315.97	314.58	315.62	315.78	315.96	314.71	317.54	316.14	316.32	314.62	317.59	315.71	315.97	316.68	315.49	315.66	316.49	314.4	316.02	316.1	316.31	316.49	315.74	316.05	315.55	314.61	315.71	315.85
304.3	304.2	303.3	302.47	303.71	302.37	302.48	302.01	303.45	303.43	303.06	302.49	302.42	303.9	303.94	303.01	303.57	302.45	304.19	303.15	302.32	302.82	302.98	303.33	303.04	303.48	302.73	304.09	304.48	303.61	303.16	302.57	303.37	304.7	302.02	304.25	302.56	304.1	303.16	302.56	303.37	303.87	302.93	304.05	302.92	302.94	304.96	301.88	303.8	303.39
303.19	301.89	301.99	302.76	303.1	303.65	301.8	303.22	300.86	302.73	303.21	302.72	302.36	302.16	302.1	300.89	302.06	302.02	302.53	301.52	303.32	301.42	302.4	302.19	302.31	303.35	302.38	302.98	303.37	302.41	300.97	302.17	302.67	301.21	303.07	301.82	302.67	302.04	302.8	303.61	303.89	303.95	302.44	302.34	302.14	302.26	302.5	303.56	303.24	302.42
316.39	316.77	315.88	315.03	316.48	315.52	315.34	316.26	315.95	315.16	315.83	316.2	316.72	316.4	315.21	317.07	316.28	316.49	315.69	315.89	315.59	315.67	315.93	315.78	315.51	315.96	315.32	316.6	315.04	315.54	315.34	315.27	315.86	315.86	315.83	315.22	314.89	315.04	316.11	316.58	315.37	315.87	314.38	315.67	314.68	317.17	315.51	315.82	315.04	315.5
311.29	310.13	311.93	311.89	312.11	311.67	312.01	311.98	310.92	312.26	312.29	311.15	311.05	311.96	310.58	311.8	310.5	310.44	311.15	311.87	311.18	311.66	312	312.53	311.81	310.53	310.78	311.27	311.68	311.69	311.91	311.38	310.52	311.91	310.28	311.4	310.73	310.6	311.36	312.82	311.02	311.22	312.25	311.12	311.17	311.97	310.91	310.53	311.02	310.81
304.9	305.2	304.55	304.71	304.67	305.36	306.25	305.15	305.96	304.58	304.02	305.59	305.28	306.13	305.39	305.59	305.08	306.21	304.76	305.02	305.37	305.54	305.41	304.97	304.21	304.93	304.74	304.96	305.13	306.75	305.08	305.85	305.37	304.33	305.24	305.2	305.6	304.43	304.55	306.44	305.05	306.02	304.41	305.35	305.04	306.18	305.35	303.58	305.05	304.63
297.68	297.27	297.88	296.64	296.43	295.81	296.32	296	296.27	295.39	297.53	296.57	298.01	298.33	296.65	297.24	296.29	295.81	297.88	295.73	296.22	295.92	297.65	296.79	297.47	297.85	296.36	296.53	296.93	295.77	296.5	296	297.17	297.58	297.34	297.29	296.14	295.2	296.58	297.53	295.6	297.06	297.34	296.03	297.33	296.68	296.21	298.18	296.19	296.1
310.13	310.64	310.11	311.45	308.99	308.68	310.55	309.29	309.88	309.76	311.01	309.03	311.17	309.7	310.52	309.35	309.9	309.94	310.63	310.57	310.68	311.39	308.69	309.66	310.58	310.86	311.91	309.06	310.47	310.86	309.84	310.38	310.43	311.46	310.95	311.2	309.64	311.63	310.31	309.85	309.33	309.66	310.77	310.98	310.57	310.62	310.44	310.92	309.69	311.25
329.09	327.75	327.97	326.74	327.07	328.29	327.19	327.62	327.85	327.72	328.66	327.09	328.68	328.51	329.34	329.23	327.73	327.69	327.74	328.48	328.64	328.21	328.85	328.71	327.68	328.25	328.15	328.15	327.41	328.11	327.09	327.82	327.38	327.86	327.83	328.29	328.35	327.46	327.97	329.12	328.18	327.84	326.39	326.66	328.12	326.92	327.55	328.51	328.99	328.19
302.7	303.51	304.01	303.91	303.73	302.35	303.44	303.78	302.66	302.89	302.83	302.48	302.3	304.17	303.57	302.81	302.34	303.46	303.8	303.69	304.74	303.29	302.57	303.43	303.28	302.28	302.96	302.9	304.9	303.09	303.06	303.69	303.21	302.57	304.11	304.93	302.38	303.85	304.64	304.11	304.69	303.52	302.45	303.96	301.85	303.45	303.01	304.43	302.55	303.06
310.9	310.69	311.81	311.04	310.85	311.26	312.23	310.21	311.55	311.15	310.92	310.82	311.16	311.25	310.93	311.69	310.56	310.69	309.94	310.39	310.58	310.52	310.03	311.36	310.06	312.3	310.8	311.89	310.62	311.07	311.66	310.95	311.66	310.21	312.17	310.49	310.63	310.26	310.6	311.25	311.58	311.75	311.41	311.01	312.12	311.25	310.84	310.41	310.84	310.28
306.16	306.22	306.31	304.97	306.13	305.69	306.86	307.77	306.07	306.67	306	307.21	307.07	306.21	306.96	307.74	306.51	305.92	307.07	308.39	308.44	305.85	307.39	307.32	307.5	306.29	306.02	306.71	305.26	306.03	306.38	306.98	305.1	306.79	306.26	307.15	307.67	306.68	306.16	307.86	306.51	307.08	305.89	308.13	306.05	306.09	305.65	306.09	306.33	307.8
313.56	312.84	313.85	313.86	313.86	314.1	312.91	312.71	314.49	313.84	314.3	314.79	314.47	312.44	314.69	313.2	313.16	313.57	313.89	313.84	314.92	313.25	313.95	313.07	313.12	313.9	312.12	313.59	314.08	314.18	314.21	311.85	313.19	313.33	314.01	312.88	312.57	313.32	314.56	313.84	314.13	313.65	313.51	314.31	313.48	313.95	313.91	313.71	314.77	314.22
296.87	295.72	297.75	297.83	297.68	297.11	297.51	297.65	297.6	295.83	296.39	297.49	297.05	297.87	297.03	296.04	295.43	296.66	298.19	296.3	297.02	297.83	296.13	296.76	295.57	296.81	296.01	296.57	298	296.37	296.13	296.95	297.95	296.76	296.35	296.03	296.67	296.75	296.08	296.17	296.99	297.09	296.67	296.45	295.41	296.54	296.9	296.86	296.21	297.53
295.1	294.09	293.71	294.78	293.14	293.31	293.65	293.79	292.75	294.09	294.28	293.59	295.04	294.9	294.32	294.25	292.78	292.8	293.92	293.03	295.35	294.2	293.51	293.67	293.9	294.04	293.53	295.26	294.38	294.39	293.48	293.64	294.03	294.88	293.38	294.84	293.55	293.14	293.16	294.24	293.55	295.03	294.19	293.96	293.92	294.35	292.78	294.63	294.32	295.02
302.28	302.12	303.13	303.78	302.69	302.9	304.87	303.77	303.33	303.7	303.46	303.83	302.62	304.25	302.63	303.46	303.15	303.83	304.57	303.58	304	303.72	302.84	304.09	304.2	303.56	303.6	303.96	302.48	303.31	303.08	302.26	302.94	303.81	303.33	303.17	302.76	302.65	303.67	303.6	302.86	303.29	302.9	304.36	302.94	304.06	302.64	302.09	303.06	302.86
297.21	298.37	295.44	295.73	297.49	295.85	297.82	298.54	298.78	295.49	297.27	296.72	297.86	296.56	297.66	297.25	297.01	297.83	296.07	297.06	296.7	297.21	297.77	297.54	297.66	297.1	296.8	296.74	297.1	295.36	296.78	297.69	297.25	296.48	296.45	297.18	296.7	296.81	297.19	297.51	298.24	298.16	297.27	296.72	297.68	296.51	297.43	296.91	297.25	297.18
302.5	303.25	302.67	302.79	303.46	302.87	302.62	302.96	302.74	302.61	303.15	302.33	303.32	302.8	301.84	302.66	302.63	302.63	302.7	302.77	302.52	302.75	301.56	303.4	303.02	302.18	302.72	303.59	302.87	300.84	302.57	302.26	303.37	303.84	303.41	302.65	302.01	301.94	302.78	302.99	302.62	302.52	302.48	304	303.06	301.79	302.69	304.6	302.53	302.41
312.32	311.93	312.52	313.18	313.07	312.29	312.41	311.57	311.3	313.25	312.08	312.85	311.65	311.62	312.79	311.56	311.63	312.46	312.5	312.62	312.33	312.72	312.21	311.43	310.85	311.87	313.19	312.13	311.81	311.39	312.23	311.96	314.09	311.51	312.27	311.05	312.93	312	312.57	312.32	313.84	312.51	311.68	312.19	312.41	311.99	312.26	311.52	312.47	311.76
303.53	302.87	303.64	303.33	303.08	303.74	304	303.04	302.94	303.29	302.7	303.75	303.27	303.43	304.31	303.58	303.12	303.26	303.91	303.09	303.5	302.21	303.89	301.4	304.04	302.96	303.98	304.17	303.15	304.2	304.74	303.24	303.44	301.92	303.89	301.83	302.84	303.73	303.65	302.38	303.17	303.38	304.41	303.75	304.4	302.47	303.13	304.58	303.19	304.29
295.63	292.73	293.59	294.28	293.61	294.3	293.91	295.09	294.83	292.5	294.59	294.46	293.77	294.3	294.35	293.09	294.6	292.71	293.76	292.33	293.1	292.98	293.74	293.84	293.65	294.76	294.14	293.84	294.95	294.23	293.63	294.71	293.84	294.09	293.82	294.45	294.69	293.32	294.87	294.88	294.34	294.62	293.6	293.56	293.95	294.19	293.32	292.98	293.36	292.86
294.13	295.32	294.52	295.41	296.2	295.01	295.17	294.97	294.12	295.08	294.83	295.23	295.38	295.37	295	294.84	294.05	295.76	294.77	293.68	296.26	294.79	295.41	295.32	294.18	295.59	293.37	294.68	294.02	295.62	295.39	294.98	295.32	294.99	294.07	295.38	294.64	295.23	296.19	295.55	294.96	295.76	294.86	295.36	294.96	295.85	296.4	294.67	295.96	295.13
306.2	306.25	306.84	306.49	307.77	306.7	306.72	304.1	306.82	306.71	305.29	308.37	307.26	307.58	306.93	308.42	306.99	306.79	306.28	306.04	307	307.32	306.84	306.98	305.79	307.1	307.16	305.17	307.4	306.99	307.39	306.9	305.11	307.5	306.37	305.65	305.5	306.32	305.52	304.85	305.18	305.7	307.26	305.86	306.41	307.38	306.78	305.52	305.57	306.96
294.34	295.61	295.56	294.11	295.75	295.34	294.18	295.31	295.14	295.18	294.71	295.21	294.48	294.52	294.6	294.6	294.73	294.8	294.62	295.66	295.67	293.73	294.69	294.39	294.8	295.33	294.61	294.31	296.32	295.25	294.82	295.02	295.51	294.19	294.4	294.82	294.76	295.64	293.37	296	295.88	295.68	295.29	294.89	294.5	295.52	294.84	295.33	293.84	294.63
328.94	328.08	328.75	329.42	328.68	328.25	328.78	329.36	328.62	329.42	327.8	328.72	329.8	327.45	328.86	328.39	328.22	327.6	328.44	328.02	328.83	328.47	329.19	328.4	328.68	328.57	328.68	327.78	328.47	328.95	328.88	327.79	328.46	328.91	328.54	330.26	329.52	328.96	329.35	329.25	328.93	327.87	328.9	328.13	326.94	328.4	327.21	329.06	327.63	327.21
294.55	293.58	293	292.9	294.79	294.23	294.36	292.82	294.07	295.06	293.93	293.87	293.13	294.28	294.13	293.95	294.17	295.01	293.54	295.49	294.1	295.36	294.78	293.17	295.56	294.03	293.17	294.32	293.32	294.35	294.18	294.41	293.53	295.41	293.19	294.02	294.63	294.84	294.57	293.08	291.96	293.23	295.16	293.32	293.88	293.96	295.03	293.63	293.9	294.47
305.05	304.93	304.82	304.4	304.73	304.45	306.53	305.07	305.36	306.52	304.62	305.56	304.84	305.64	304.94	306.04	304.95	305.08	305.02	306.03	303.94	305.3	306.01	303.95	304.8	304.72	304.51	305.46	305.53	306.09	306.35	305.07	305.08	304.04	305.13	304.92	305.04	304.31	305.03	304.83	303.9	305	305.42	305.69	304.97	305.19	304.81	304.72	305.22	305.01
312.2	313.6	311.46	310.95	311.19	311.09	310.13	310.41	311.84	311.35	311.81	310.52	311.73	310.34	310.92	310.27	313.22	310.66	312.52	311.58	311.24	310.54	310.98	311.26	310.44	312.15	310.66	311.04	311.33	309.94	311.43	311.12	311.69	311	310.76	311.09	312.02	311.35	310.72	313.13	311.18	310.3	312.93	311.02	311.8	311.93	311.67	311.27	311.96	312.17
328.28	328.26	328.19	326.94	326.65	326.99	327.56	327.36	327.82	326.4	328.22	327.16	328.74	327.17	327.36	327.37	327.65	326.98	327.4	327.08	328.3	328.09	326.36	328.11	326.57	327.01	327.51	327.79	327.91	327.41	329.43	328.25	328.08	328.5	328.06	328.69	329	327.42	328.67	327.08	328.13	327.13	327.73	328.07	327.34	326.95	326.92	329	327.76	327.74
300.55	300.58	299.92	299.45	300.62	300.72	302.16	299.5	300.33	300.95	299.9	299.96	300.12	298.48	299.64	300.4	300.11	300.39	300.84	299.87	299.66	300.34	301	299.04	299.07	300.4	298.62	299.78	299.53	301.25	299.62	299.26	300.48	299.54	299.58	299.32	299.68	300.88	300.17	299.85	301.6	298.6	300.27	299.3	299.75	299.43	299.86	300.96	300.8	299.42
306.57	307.42	306.24	307.13	306.51	306.84	307.24	308.4	306.99	307.12	307.41	306.84	307.07	307.21	306.41	307.37	306.84	307.8	307.67	308	306.75	305.75	308.25	307.05	307.35	307.04	307.08	307.55	307.99	308.13	307.72	306.91	305.97	307.38	308.96	307.92	306.46	306.71	306.65	306.16	307.28	307.38	306.96	307.32	307.43	306.62	307.2	307.13	307.55	306.16
295.29	295.65	296.77	297.94	297.39	296.82	296.67	297.29	296.24	296.63	296.4	295.08	296.25	296.83	296.56	296.83	297.35	297.31	297.9	296.71	295.96	296.72	296.85	297.42	297.14	296.55	296.64	297.01	296.2	295.05	296.93	296.41	297.15	297.16	296.75	296.22	297.36	296.43	296.09	296.66	296.03	297.08	296.62	296.94	297.13	298.08	297.3	296.45	296.71	297.87
317.93	318.87	318.67	318.11	318.1	317.62	318.01	318.64	319.02	316.44	317.7	318.13	317.58	317.24	317.71	318.44	317.46	318.33	318.28	317.61	318.95	317.89	318.84	318.6	319.94	317.25	316.72	318.24	317.47	317.12	318.28	317.96	317.84	318.14	319.12	318.66	317.39	318.39	319.05	317.7	317.18	316.84	318.89	319.32	318.68	317.05	316.49	318.5	317.8	318.75
303.64	302.62	303.24	303.7	303.52	303.68	302.51	304.15	302.69	304.03	303.79	301.82	303.48	304.2	302.81	303.14	304.27	302.73	304.45	302.7	303.8	302.83	304.74	302.51	304.25	303.46	304.16	301.85	304.25	303.33	304.27	302.82	303.81	303.64	303.04	303.09	304.07	303.59	303.19	304.68	302.74	303.06	304.25	304	303.26	302.34	302.95	304.01	304.21	303.47
318.32	318.26	319.11	318.61	317.55	319.64	318.96	319.09	317.17	318.69	318.24	317.71	319.55	318.33	317.71	319.51	316.33	317.96	319	317.65	317.83	318.25	319.4	318.34	317.73	318.15	319.09	318.23	316.63	318.29	318.46	317.82	318.08	317.91	317.29	318.68	317.62	319.13	318.99	318.71	318.97	317.44	316.99	318.11	318.4	319.11	318.13	317.75	317.83	316.95
318.84	317.89	318.25	317.65	318.37	318.07	317.64	317.85	318.24	318.27	319.67	318.91	318.63	318.45	317.23	317.69	317.72	319.39	318.55	318.25	317.44	318.93	318.26	318.37	317.34	316.77	318.63	318.74	317.64	317.37	318.32	318.23	317	317.66	318.71	317.86	316.78	317.31	318.42	318.77	317.39	318.62	318.43	317.71	318.64	319.28	318.78	318.27	319.03	316.03
318.71	319.71	319.63	319.14	319.64	320.09	319.69	319.79	320.29	319.01	317.86	320.05	320.19	318.93	318.95	319.68	319.81	318.25	320	318.65	319.44	320.4	319.46	319.87	319.3	319.91	319.73	318.11	318.22	318.1	319.07	320.1	319.7	319.72	318.32	319.37	319.63	318.85	319.89	318.85	318.68	319.73	320.07	318.81	318.49	318.67	319.04	319.53	319.68	318.81
306.06	306.37	305.8	306.88	305.02	306.69	305.67	307.2	306.15	306.89	306.8	305.74	307.21	307	306.2	307.19	306.57	305.36	306.1	306.18	305.03	306.39	307.14	304.81	307.1	305.68	305.51	305.98	304	306.01	306.8	307.37	306.27	306.57	306.68	306.37	307.45	305.21	307.21	306.2	306.51	307.38	306.92	304.69	305.92	305.63	305.77	305.95	306.53	306.05
303.69	302.78	303.67	304.05	303.82	305.03	302.3	305.2	304.59	304.73	304.96	303	303.45	304.68	304.72	303.43	303.58	302.57	302.86	303.29	304	305.42	303.64	303.88	303.02	303.45	303	304.61	303.25	304.07	303.56	303.46	304.62	303.59	303.97	303.76	304.37	303.28	303.97	303.72	303.96	302.94	303.32	304.03	302.49	303.96	303.52	304.5	303.15	301.88
326.84	327.31	328.76	328.05	328.05	326.76	327.87	327.16	328.16	327.91	327.93	328.02	327.53	327.71	328.24	327.3	328.17	328.18	328.75	327.2	327.86	327.51	328.35	328.17	327.29	328.35	326.23	327.32	328.62	328.59	327.09	327.71	328.19	327.98	328.63	327.67	326.86	326.47	327.46	327.84	328.05	328.53	327.24	327.99	327.57	328.55	326.85	327.37	328.21	327.15
314.1	313.05	312.4	312.69	311.79	314.13	312.85	311.93	311.94	314.41	313.53	312.45	313.45	311.95	311.67	313.55	313.94	313.29	313.36	312.92	313.08	313.49	313.59	315.41	313.85	313.13	313.75	313.18	313.99	313.09	312.43	313.46	312.46	314.33	312.52	312	312.85	312.97	313.33	312.83	312.7	312.65	312.01	313.16	314.2	314.24	314.03	312.4	313.03	313.11
316.86	317.15	316.32	316.28	316.92	317.49	316.67	316.28	318.33	318.28	317.64	316.45	315.69	316.19	316.94	318.25	317.53	318.72	318.45	315.54	317.26	316.97	316.18	316.09	317.97	316.84	316.93	317.87	316.66	316.58	316.95	317.6	316.19	318.37	317.12	315.86	317.65	317.5	315.49	316.71	318.49	317.14	316.85	318.01	318.24	316.49	316.98	317.16	316.35	318
317.07	316.89	316.48	315.29	316.54	317.37	314.86	315.88	316.96	316.45	316.16	316.35	317.78	317.54	317.77	317.52	315.92	318.05	316.64	317.59	316.46	316.1	317.89	316.8	317.22	318.3	316.55	317.07	316.79	317.2	318.28	317.19	316.97	316.25	318.61	317.22	317.7	316.65	316.97	317.15	317.19	317	317.13	316.7	317.44	318.02	317.92	316.81	316.19	317.77
317.04	319.19	317.36	318.34	318.77	317.86	318.42	318.65	318.68	318.13	316.92	316.85	318.59	318.92	316.89	319.06	319.55	317.5	316.53	318.38	318.44	319.4	318.02	317.52	318.25	319.36	319.11	317.82	316.73	319.31	318.29	317.24	319.11	318.45	317.74	318.83	319.29	318.44	318.07	317.73	317.91	319.09	318.59	318.01	318.79	318.11	318.59	318.91	317.91	317.76
301.64	301.85	303.5	303.57	303.99	303.26	303.18	303.85	302.66	303.72	302.54	303.7	301.38	303.74	302.69	301.71	302.48	303.23	303.21	303.39	303.01	302	302.48	302.73	303.1	302.22	303.63	302.72	303.32	301.7	302.12	304.17	304.83	303.38	303.04	302.73	302.16	303.92	302.28	302.87	302.21	302.54	303.55	303.01	303.54	302.68	302.51	301.54	303.56	301.14
302.36	302.92	303.55	302.42	302.18	302.1	303.3	302.12	302.41	302.2	304.11	302.28	302.34	302.51	302.07	304.39	302.63	303.04	303.09	302.46	302.55	302.44	301.82	302.4	302.93	303.19	302.47	302.22	303.37	302.37	301.83	302.37	302.55	301.48	302.98	301.94	302.12	302.12	302.87	301.87	303.13	302.91	301.76	303.05	301.86	303.53	303.36	301.93	302.72	302.65
316.3	316.03	315.52	315.05	314.83	316.18	315.12	314.83	315.94	315.16	315.49	316.91	315.39	315.2	316.51	317.22	314.64	317	315.79	316.27	316.43	315.32	315.27	315.82	315.27	316.64	316.31	315.62	316.57	315.18	316.06	316.38	316.53	315.39	315.48	316.18	315.29	316.32	314.98	315.73	316.52	316.32	316.59	316.98	315.08	314.98	315.48	315.62	316.3	316.51
303.54	302.84	303.25	303.35	303.59	304.05	303.4	304.12	303.26	304.36	303.56	303.14	304.12	302.79	302.99	303.25	304.89	303.43	302.36	303.62	305.23	303.41	303.18	302.43	302.81	303.38	303.16	304.2	304.33	303.49	303.04	303.89	303.45	302.31	303.32	304.69	302.75	303.78	302.89	303.57	303.05	304.19	303.55	301.24	302.89	303.56	302.41	304.16	303.83	303.98
306.37	304.38	305.25	305.48	304.56	304.46	305.27	306.02	305.34	304.63	304.81	305.16	305.59	305.2	304.76	304.33	305.66	305.09	305.77	305.49	305.34	304.07	305.39	305.25	305.08	305.71	307.07	305.6	305.28	305.77	304.74	305.88	305.19	305.56	305.09	305.16	305.91	305.87	304.3	303.46	304.71	306.7	305.07	304.77	305.19	305.3	305.04	306.07	304.14	305.42
315.61	314.87	315.49	314.77	315.29	314.51	315.04	315.63	315.01	313.9	315.22	314.17	314.7	314.42	315.29	314.7	314.64	315.47	316.28	314.33	314.42	316.05	313.35	314.42	316.54	314.44	315.08	315.05	315.56	315.61	315.27	315.71	316.95	312.49	313.85	315.31	314.83	314.07	313.95	314.82	316.22	315.14	315.36	315.83	315.26	315.48	314.78	314.32	314.8	315.65
326.89	327.52	327.22	328.51	327.31	325.81	327.51	328.4	327.79	326.63	328.3	328.54	327.11	327.33	328.13	328.9	327.06	327.6	328.03	327.66	328.53	328.08	326.81	326.84	327.94	327.16	326.99	327.28	327.54	327.64	327.69	327.51	327.76	326.95	328.33	328.04	326.82	329.02	327.58	327.96	327.43	327.1	328.45	328.02	328.09	328.17	327.46	326.8	328.66	327.43
327.51	329.57	328.38	327.9	327.97	328.12	328.51	327.42	329.04	328.27	327.79	328.87	327.42	326.81	327	327.94	328.02	327.13	327.79	329.21	327.8	328.07	327.9	327.63	328.15	329.37	327.62	327.44	326.19	327.16	328.72	327.61	327.23	327.53	326.84	327.31	327.84	327.92	328.82	328.18	329.01	328.5	328.71	329.55	328.38	328.79	328.65	328.32	327.24	326.82
294.17	293.94	293.4	294.41	292.96	295.16	293.98	294.32	294	295.37	295.04	293.74	294.28	293.96	293.22	293.77	293.9	294.22	294.88	293.53	293.91	294.45	294.08	294.43	294.59	292.92	294.18	293.96	294.08	294.66	294.1	294.36	293.69	293.61	293.96	294.18	294.5	293.79	294.72	294.56	294.21	294.8	293.49	293.64	293.31	294.14	293.3	294.74	294.32	294.13
304.35	304.24	304.52	304.7	303.98	303.96	305.43	304.23	305.21	305.1	303.14	304.2	304.62	304.63	303.73	305.67	305.33	302.25	304.95	303.79	304.64	304.36	304.28	303.77	303.66	303.28	305.11	304.52	305.22	305.14	305.15	304.59	303.78	304.68	304.62	304	304.26	303.97	304.88	304.8	304.58	304.07	304.28	302.86	304.81	303.66	304.79	304.69	305.47	304.67
316.82	317.31	316.96	318.46	316.6	317.76	316.82	317.75	316.38	317.84	317.02	318.1	317.32	316.66	317.73	316.72	317.66	318.4	317.15	316.42	316.69	317.87	316.98	318.33	317.9	317.56	316.83	316.15	316.76	317.02	318.16	317.51	317.63	316.54	318.16	317.41	317.1	316.58	317.9	316.59	318.23	317.19	317.79	316.8	316.45	317.54	317.21	318.69	316.88	318.09
315.96	315.53	316.07	315.73	315.33	317.1	316.12	316.06	315.03	315.86	315.65	315.03	316.33	316.19	315.76	315.21	315.79	315.5	315.23	314.8	315.27	315.16	316.33	316.1	316.96	314.8	314.84	315.48	315.77	315.32	315.17	315.79	316.18	315.96	317.21	314.36	315.72	316.41	315.44	315.62	316.69	316.62	315.92	315.36	314.59	314.64	315.89	316.07	315.53	315.43
300.53	299.51	300.7	299.09	298.75	300.01	300.14	299.42	299.72	299.86	300.07	301.13	300.35	300.12	299.53	299.17	300.37	301.14	300.17	300.2	298.83	299.64	300.21	301.07	299.31	300.43	300.63	299.06	300.66	301.03	298.87	300.69	300.77	301.08	299.32	299.66	299.78	300.01	299.22	300.02	300.22	299.74	299.31	299.96	299.22	299.92	299.12	299.1	300.52	298.82
326.79	328.09	326.2	327.63	327.9	328.83	327.85	326.65	326.88	327.19	327.31	328.24	327.1	328.11	327.23	328.1	327.97	328.11	327.02	327.12	327.43	327.73	327.65	327.98	327.62	328.89	328.13	327.52	329.35	328.23	328.25	328.16	326.91	326.82	327.84	326.11	328.53	329.08	327.5	327.56	327.55	327.33	328.61	327.46	327.34	326.49	327.94	326.2	328.13	327.26
303.71	303.9	303.15	303.34	304.26	302.73	304.23	302.52	302.89	302.59	302.28	304.28	303.62	302.75	303.59	302.69	303.27	302.45	302.5	303.04	303.19	303.84	303.31	303.27	303.17	302.66	302.83	302.72	303.69	303.77	302.98	302.98	303.34	304.31	303.56	303.47	304.34	302.24	302.51	304.22	302.97	304.46	303.53	302.99	303.46	303.06	303.2	303.55	302.96	304.04
328.29	327.61	327.38	328.37	326.81	327.31	328.59	328.42	327.7	327.37	328.33	328.46	327.64	327.87	327.72	327.4	328.7	326.88	327.27	326.5	329.22	328.67	327.51	326.52	328.9	327.51	328.26	327.48	328.28	327.73	328.54	328.23	328.52	328.12	327.94	327.51	328.16	326.54	328.57	326.08	327.57	327.65	327.86	328.14	328.76	328.01	326.98	328.47	327.12	328.67
325.26	323.31	325.36	324.83	324.74	324.15	324.18	323.39	324.41	324.04	325.59	324.95	325.53	324.51	324.23	324.72	324.24	326.15	326.32	325.46	325.27	323.95	324.95	325.75	324.78	325.83	323.9	325.06	324.99	325.49	324.59	324.07	324.7	323.32	325.22	323.61	324.38	323.96	324.44	325.08	324.25	324.65	323.91	324.2	324.22	325.01	324.11	323.76	324.18	325.26
309.04	308.08	308.53	308.52	308.71	308.84	309.47	308.89	308.9	308.65	308.14	309.67	309.24	309.06	308.56	309.42	309.29	309.09	309.62	308.77	308.73	308.01	310.04	309.03	310.03	308.69	309.75	308.1	308.97	309.1	308.09	308.68	310.01	309.45	310.01	307.82	309.05	308.72	309.58	309.22	308.92	310.27	310	308.54	309.51	308.05	309.27	309.27	308.9	309.05
312.11	312.73	312.32	313.34	312.51	312.44	314.12	313.67	311.46	313.86	313.25	312.96	311.36	313.87	312.52	311.44	313.32	312.61	313.09	312.74	312.73	312.75	312.6	313.28	313.08	312.05	311.69	311.99	312.46	313.6	313.68	313.43	312.93	313.6	313.18	312.84	312.81	312.16	313.32	312.71	311.85	313.55	312.17	313.55	311.92	312.35	312.34	312.46	314	312.75
296.76	295.07	295	295.47	295.12	294.65	294.59	296.22	294.76	294.3	297.28	295.51	296.1	295.36	295.03	293.15	294.48	295.35	295.72	294.14	293.84	294.67	294.14	295.13	294.35	293.84	295.34	293.75	294.67	294.82	295.64	294.54	295.33	296.22	294.81	294.47	293.41	296.01	295.65	294.75	294.35	295.4	295.54	295.39	295.09	295.91	294.08	294.33	295.85	294.73
307.19	306.68	306.09	306.06	307.63	306.69	306.53	306.42	307.52	307	306.19	305.96	306.78	306.93	307.22	306.65	306.26	306.98	306.76	308.23	306.94	306.67	307.99	307.15	307.87	306.63	306.1	306.06	307.14	307.9	306.55	305.65	305.82	307.3	305.7	306.75	306.41	305.76	306.27	305.88	307.17	305.8	306.58	307.02	306.41	305.82	306.02	306.91	306.16	306.71
314.6	315.95	314.84	315.05	314.87	316.43	314.73	314.56	314.57	315.53	314.87	315.63	314.43	314.85	314.39	314.41	314.99	314.68	315.53	314.26	315.69	315.46	315.33	314.92	313.95	315.02	314.75	315.74	315.22	313.54	315.72	314.5	314.27	315.9	314.93	314.76	315.39	314.64	315.29	315.32	315.86	315.48	314.55	315.36	315.36	315.25	315.5	315.13	315.25	314.71
313.66	313.61	314.6	313.31	311.56	312.85	312.92	315.72	314.76	313.21	314.51	313.34	313.74	314.02	314.61	313.13	313.78	312.98	314.17	314.65	311.26	312.48	313.71	313.27	313.71	315.45	313.56	312.53	315.06	313.66	312.97	313.52	315.43	314.51	313.59	313.45	313.71	313.08	314.38	314.77	313.47	313.45	313.31	314.59	313.65	314.96	313.2	313.98	313.94	314.92
303.87	303.03	303.8	304.54	302.5	304.62	303.49	303.66	303.52	303.01	304.02	302.48	303.62	302.68	302.99	302.2	303.37	303.63	305.12	302.81	302.9	303.78	303.9	302.24	303.51	303.25	304.6	303.96	302.02	301.77	303.26	303.96	302.31	303.31	304.69	302.47	303.38	304.08	303.32	302.64	302.83	303.5	303.66	302.91	302.85	303.99	302.86	303.74	304.17	302.78
294.95	295.44	295.82	294.57	295.07	294.21	294.51	295.45	295.53	295.95	295.87	294.53	295.05	295.46	295.73	295.81	294.84	294.94	294.47	294.59	294.63	294.16	294.77	294.74	293.8	294.8	294.81	295.02	295.92	295.07	295.43	295.96	294.24	295.18	294.68	295.97	294.27	295.33	295.94	294.48	295.72	295.62	295.05	294.57	294.48	294.4	295.73	295.06	294.89	295.36
316.7	316.64	316.22	316.04	316.61	316.35	316.49	315.85	316.73	316.87	316.49	316.35	317.05	315.56	315.72	315.24	317.08	316.64	317.02	315.89	318.46	318.26	316.46	316.59	317.39	316.69	317.45	317.41	317.56	315.82	316.44	315.61	316.47	316.62	317.14	317.03	316.96	317.57	316.68	317.04	315.58	316.05	316.3	317.39	316.65	316.23	318.49	317.23	316.45	316.87
300.25	300.19	301.88	299.9	301.5	302.38	301.35	299.76	302.57	301.55	300.84	302.76	300.53	299.37	300.93	302.21	300.81	301.97	300.98	301.44	300.03	302.06	300.1	300.85	301.65	299.92	300.57	300.85	301.61	302.36	301.38	300.77	301.83	301.47	301.51	301.85	300.46	301.17	301.89	302.11	301.06	302.18	300.99	301.51	302.09	299.72	300.43	302.59	300.37	301.34
294.36	295.57	296.06	295.1	295.5	295.33	295.1	295.25	294.39	295.2	295.84	295.1	295.59	296.42	295.19	295.13	295.56	295.2	295.41	295.6	294.8	294.41	296.21	294.7	294.78	295.07	294.38	294.99	294.93	294.93	294.77	295.06	295.58	296.27	294.62	295.09	296.39	295.89	295.18	295.01	295.15	294.54	294.52	294.92	295.16	295.32	294.68	295.34	294.74	294.8
310.91	310.07	310.63	309.95	310.27	309.18	310.8	310.68	310.2	310.16	309.43	310.53	311.17	309.87	310.23	308.97	310.14	309.86	311.38	312.35	309.63	310.07	310.51	309.99	310.16	310.04	308.8	310.79	310.83	309.36	311.25	310.46	310.12	310.81	310.89	311.4	310.87	310.31	309.99	309.75	310.92	309.72	310.29	311.66	311.23	310.55	310.36	310.92	311.18	309.85
325.8	325.92	325.69	325.29	325.4	325.36	326.65	325.67	324.48	325.29	325.33	325.77	325.55	325.26	326.11	324.53	324.95	324.2	325.57	324.32	325.27	323.82	325.67	325.2	325.03	324.96	325.09	324.82	324.87	325.78	325.15	326.27	325.41	326.08	325.41	326.76	325.05	325.15	324.66	324.78	325.43	325.99	324.6	325.74	326.48	326.86	324.99	324.35	324.48	325.28
303.28	304.13	302.97	302.06	303.91	303.81	304.29	303.11	302.87	303.44	304.11	302.49	303.45	303.76	302.57	302.98	303.21	303.36	304.73	304.08	302.8	305.24	303.07	303.67	303.3	303.48	303.55	304.21	303.37	304.12	301.87	302.95	302.43	303.67	304.17	303.68	304.02	303.49	304.14	304.65	302.57	303.47	304.48	304.21	303.52	302.36	303.72	302.97	302.71	303.69
307.47	309.76	308.89	309.87	309.48	308.95	308.11	308.99	308.77	308.22	309.68	309.14	308.47	309.9	308.33	308.13	308.68	309.13	308.69	308.39	308.79	307.43	310.32	308.71	308.88	307.84	307.65	308.73	309.33	308.96	308.55	308.71	307.94	309.04	308.28	308.98	306.59	308.56	309.11	309.3	308.27	307.6	309.5	309.55	309.64	307.1	308.66	308.83	309.22	308.36
315.77	316.14	315.85	316.6	315.47	317.1	316.5	315.15	315.44	316.41	315.53	315.57	316.36	316.22	316.22	315.34	315.62	315.98	316.24	316.77	316.38	316.43	316.44	315.5	316.64	315.52	315.61	316.25	314.66	315.35	316.42	316.34	316.65	315.86	314.82	315.67	316.78	315.91	315.94	315.27	315.5	315.43	315.85	316.57	314.94	315.79	316.01	316.19	315.53	314.77
309.14	309.61	307.85	309.63	308.56	309.19	309.46	307.21	309.47	308	307.57	309.72	307.65	309.71	309.12	308.2	308.43	309.35	310.42	308.78	307.48	308.58	309.29	308.36	308.25	308.27	310.31	309.57	308.84	308.72	308.31	308.31	309	309.62	307.49	308.71	309.71	308.06	309.39	308.63	309.09	308.72	310.28	308	309.71	308.83	308.75	308.76	309.2	309.57
324.51	325.65	325.12	325.99	326	325.44	326.15	324.83	326.04	325.37	324.76	325.11	326.58	325.56	325	325.36	324.9	325.87	325.33	324.68	325.61	324.76	325.02	325.38	324.7	325.69	324.42	324.73	325.22	324.48	325.07	325.39	325.66	325.08	325.11	325.9	326.63	324.83	324.93	326.24	326.61	324.14	324.63	325.11	325.71	324.08	325.68	325.66	326.23	324.97
307.02	306.63	307.86	306.9	307.23	307.22	307.95	308.5	307.24	307.71	307.74	307.63	307.92	307.75	308.57	307.58	307.58	308.19	306.31	307.19	307.38	305.61	306.51	306.32	307.53	308.12	308.57	306.7	307.11	307.96	307.61	306.16	307.28	308.16	307.58	306.96	307.47	306.9	307.33	307.55	307.5	306.95	307.33	306.1	307.16	308.26	307.13	306.06	306.48	307.78
315.93	314.88	315.56	315.47	316.53	315.41	315.24	314.65	315.63	314.78	316.52	316.55	315.23	315.89	315.48	315.67	315.05	315.52	314.58	315.3	315.35	316.1	314.83	316.4	314.11	316.38	315.61	316.58	315.51	316.42	316.69	316.01	316.94	316.02	314.97	315.35	315.79	316.41	315.32	315.75	314.4	315.3	315.24	316.13	315.51	314.79	316.01	315.03	315.59	314.47
316.5	317.28	317.58	316.4	315.99	316.42	316.86	315.38	316.84	317.41	318.34	317.04	317.83	317.88	315.29	316.83	317.62	316.79	316.64	317.38	316.71	315.51	316.56	316.53	318.26	316.55	317.73	315.85	316.9	316.18	316.71	316.16	317.01	315.87	316.26	315.87	314.88	316.45	316.95	317.54	317.12	317.14	316.15	317.45	316.33	316.76	316.24	315.81	316.26	316.33
325.09	325.28	325.27	324.71	324.95	325.45	325.43	325.2	325.77	325.03	325.24	326.54	325.71	326.48	324.78	324.42	326.66	326.02	325.29	324.77	325.24	324.94	327.2	324.81	325.94	324.79	325.26	324.77	327.09	324.82	325.03	324.73	324.55	324.87	325.78	324.69	326.09	326.34	325.65	325.09	325.35	325.31	325.74	325.27	325.74	324.84	324.75	323.73	325.87	325.95
314.28	313.39	312.79	312.99	314.1	313.17	313.13	313.8	313.14	312.72	314.29	312.28	312.61	313.83	312.68	313.31	313.82	312.5	314.51	313.66	313.06	312.61	313.9	313.52	314.49	313.86	314.37	313.75	313.7	313.5	312.46	313.27	313.16	313.84	312.07	313.52	312.94	312.24	312.53	314.01	313.08	313.46	312.88	313.25	313.88	313.42	314.04	313.65	313.39	312.63
316.07	316.8	316.78	315.99	314.93	315.43	315.87	314.63	314.83	316.72	317.34	316.66	315.22	316.09	315.75	315.78	315.62	316.1	315.15	316.1	315.68	315.46	315.66	315.77	315.34	315.65	314.85	315.35	316.61	316.01	314.68	317.28	314.57	315.19	316.34	315.43	316.8	316.2	315.22	314.64	315.88	315.4	315.14	315.01	316.53	315.48	316.05	316.45	317.09	314.98
313.43	311.41	312.32	312.79	312.55	312.69	313.64	311.7	312.82	312.45	312.56	314.1	313.78	311.42	312.96	311.12	312.79	313.47	311.68	312.97	313.2	312.12	312.41	311.52	312.41	312.64	313.04	313.51	312.04	312.16	312.64	312.43	311.75	311.69	311.89	312.82	312.63	311.92	312.94	312.09	313.56	312.78	312.94	312.43	312.36	313.5	312.25	312.25	311.27	313.94
309.14	309.17	309.76	310.68	309.76	309.15	310.74	308.77	309.72	310.23	310.29	309.89	309.3	310.1	309.25	310.79	309.7	310.36	309.31	309.84	308.27	309.93	309.41	309.77	309.22	309.04	310.47	308.84	310.21	310.6	309.45	310.32	309.66	310.31	309.48	309.24	309.13	310.29	310.28	309.63	309.85	309.38	309.17	310.56	309.82	309.59	309.87	310.98	310.08	310.59
326.22	328.3	328.58	328.33	327.56	327.37	326.72	327.34	328.75	327.21	327.86	329.26	328.64	329.14	327.62	327.87	328.16	327.3	327.01	328.79	327.61	327.86	328.46	327.54	326.71	327.51	327.82	328.16	328.38	326.71	329.07	326.83	327.03	329	326.71	327.61	327.26	327.33	328.24	326.09	327.26	328.23	327.55	329.9	327.24	328.25	326.57	327	327.45	328.17
323.8	323.92	324.2	324.71	323.32	324.06	323.58	323.16	326.51	325.77	325.28	324.5	324.11	324.16	325.4	323.57	324.11	325.57	324.68	324.46	323.97	326.13	324.96	323.98	322.22	325.45	324.58	325.26	324.5	324.21	323.31	325.14	324.08	323.33	325.03	324.47	324.84	325.43	324.3	324.2	324.75	324.85	324.89	325.76	324.81	324.97	325.46	325.2	323.87	324.55
311.98	311.86	311.82	311.21	310.44	311.99	311.24	312.65	310.8	311.72	311.89	311.18	311.43	311.51	310.9	311.56	310.85	311.74	310.6	310.55	311.09	311.12	311.79	311.57	312.04	312.36	312.07	311.73	311.28	311.37	311.19	310.45	311.42	312.65	313.22	309.45	312.16	312.38	311.18	311.09	311.13	312.37	310.81	312.28	310.89	312.36	310.15	312.75	311.43	311.37
309.33	307.91	308.71	308.66	309	309.39	308.26	307.99	309.93	309.16	307.72	310.7	310.05	308.48	308.48	309.4	308.41	309.24	308.55	308.08	309.29	306.96	309.2	309.14	308.27	309.09	309.15	308.2	308	308.54	309.5	308.11	308.43	308.79	308.92	309.64	309.19	308.72	309.48	308.97	310.14	310.31	309.26	307.76	309.16	309.43	307.46	309.14	309.6	308.81
302.48	302.44	303.56	302.77	302.13	303.7	302.85	303.75	303.09	302.48	302.99	302.23	302.43	303.04	302.91	303.07	303.72	303.57	302.4	304.03	302.11	302.96	301.27	303.49	302.08	304.46	302.55	303.08	302.43	302.1	304.48	302.8	302.79	303.26	303.32	302.37	303.19	302.59	304.33	302.48	302.73	303.44	302.42	304.45	303.14	303.01	303.18	302.8	302.82	302.01
304.32	305.06	305.7	306.78	305.25	305.49	305.33	305.4	305.9	304.95	304.93	305.47	304.66	306.76	305.24	306.25	304.95	306.4	306.6	305.7	305.29	306.3	306.25	305.1	306.67	305.91	306.48	304.71	305.78	305.66	305.64	304.67	304.8	307.22	305.6	304.21	305.24	306.15	305.09	305.5	304.7	306.19	306.07	305.15	306.14	305.52	305.08	305.02	304.87	305.56
303.39	303.8	303.16	301.93	303.01	304.32	303.01	303.69	303.3	304.01	303.32	304.99	303.25	303.77	303.18	301.75	303.12	303.44	302.58	303.56	303.35	304.17	301.9	303.03	304.67	303.88	304.69	303.18	303.38	303.72	304.87	303.6	303.12	304.11	304.37	302.86	303.96	303.65	302.96	304.01	301.98	304.57	304.06	303.08	304.46	303.85	302.35	303.56	303.05	303.24
303.72	303.59	304.07	304.04	302.97	303.5	303.64	302.66	302.52	303.27	302.11	303.31	302.77	304.16	304.64	302.26	301.88	303.76	303.14	303.21	303.11	302.75	302.8	303.12	303.6	302.91	303.74	304.41	303.22	303.48	303.64	303.4	303	303.25	302.89	303.31	302.81	303.01	304.07	304.03	303.68	302.42	304.13	304.58	303.39	303.75	303.51	302.55	302.93	302.3
306	304.67	305.47	305.67	304.57	303.91	304.71	305.27	305.55	304.6	304.68	305.36	304.8	305.69	304.19	306.55	305.56	305.54	305.45	305.57	305.2	303.46	305.92	304.71	305.02	305.44	303.82	305.66	306.2	304.89	303.82	304.36	304.71	304.62	305.63	305.69	305.77	305.43	304.91	304.79	305.36	304.98	304.29	304.84	305.57	305.48	305.84	304.16	305.03	304.47
314.31	313.57	312.6	313.03	314.56	312.41	313.12	312.38	313.43	312.5	313.04	313.45	314.13	313.09	312.98	312.26	312.54	313.38	312.66	313.81	312.51	313.24	312.94	313.21	313.05	313.18	312.39	311.39	313.78	312.94	312.55	313.3	313.67	313.59	312.32	312.13	313.3	313.7	313.36	312.81	313.33	312.28	314.04	313.03	312.6	313.69	312.44	314.32	312.94	312.85
301.68	301.08	301.83	300.77	301.68	300.82	300.28	300.27	300.93	299.46	300.38	301.26	301.14	299.57	301.45	300.97	301.45	298.94	300.48	301.91	301.8	301.34	302.22	300.07	299.85	300.69	302.57	299.61	301.92	301.56	302.98	301.02	301.13	301.64	301.72	300.9	300.34	301.31	301.2	301.74	301.83	300.28	300.52	299.19	300.55	300.9	302.89	300.86	300.62	300.41
328.41	327.28	327.14	328.99	327.18	328.64	328.46	328.22	328.23	327.02	327.4	327.95	327.09	328.44	328.28	327.78	327.56	327.18	326.86	328.37	327.56	327.4	327.02	328.33	327.72	328.56	327.39	327.57	328.69	327.4	328.15	327.36	328.86	328.5	328.27	327.31	328.8	326.64	328.31	327.51	328.48	328.61	327.25	327.5	328.35	327.76	328.88	326.49	328.64	327.15
303.73	302.97	303.89	303.96	301.97	303.82	303.06	302.63	302.65	303.68	304.24	303.15	304.13	304.15	304.54	303.45	303.99	302.48	302.86	303.22	302.7	303.37	302.86	302.72	303.96	302.66	303.3	303.8	303.28	302.48	303.2	302.15	303.12	303.71	303.41	303.08	303.75	302.88	304.44	302.79	303.87	303.01	304.32	302.68	303.16	303.85	303.51	303.55	303.61	302.74
305.44	304.41	304.05	303.51	303.8	305.2	304.74	305.11	304.1	304.96	304.78	305.39	304.16	305.12	304.95	303.7	304.07	303.04	305.21	304.06	305.65	305.61	304.94	304.59	302.96	304.16	303.46	304.44	305.2	305.37	303.5	305.31	304.23	303.6	304.37	303.5	304.64	304.47	304.63	304.25	304.79	305.37	305.48	304.93	304.84	304.65	305.61	305.26	304.94	304.18
313.71	314	313.34	313.58	313.51	313.19	313.5	313.16	312.24	313.11	313.61	312.71	313.22	313.53	311.43	313.24	313.48	312.59	313.23	312.26	312.16	313.57	313	314.02	312.64	314	312.87	312.24	312.05	313.59	313.4	313.34	313.29	312.36	313.5	313.63	313.98	312.85	312.72	311.71	313	312.87	312.26	313.05	312.64	312.34	313.11	312.66	312.96	312.91
304.51	304.06	304.08	305.34	305.4	305.15	304.58	304.69	305.27	304.09	304.24	304.46	304.16	305.68	303.58	305.09	304.53	304.92	305.13	304.6	305.27	305.71	304.85	304.56	305.66	304.82	305.49	305.08	303.48	305.15	304.12	303.76	305.25	304.06	304.77	304.83	304.64	304.46	304.89	305.32	304.74	304.1	306.24	304.14	304.27	304.32	304.55	305.72	305.02	304.99
319.56	318.82	318.34	319.1	319.01	318.4	318.41	318.96	318.61	318.29	317.97	318.5	319.71	318.71	318.11	318.68	317.92	318.41	317.55	318.67	318.84	317.8	318.87	318.26	318.28	317.95	319.02	317.24	318.41	318.26	315.55	317.52	318.32	318.91	318.95	317.77	319.48	317.21	317.92	317.35	318.67	317.13	318.7	319.01	318.83	318.37	318.01	319.06	318.37	318.29
302.86	302.25	301.81	302.06	302.61	302.51	303.38	302.6	302.31	302.48	302.07	303.95	301.79	304.04	302.33	302.99	302.3	302.9	303.08	302.34	302.61	302.88	301.79	302.56	302.76	301	302.16	302.93	302.54	301.6	302.19	301.55	301.99	302.02	302.93	302.96	302.45	302.85	303.32	302.12	301.87	303.07	302.27	302.28	301.57	301.8	301.21	302.96	302.64	303.27
314.67	314.4	315.25	313.4	314.09	313.28	312.6	314.01	314.31	314.07	314.08	314.33	314.44	313.56	313.66	313.73	313.84	313.16	313.94	315.07	313.81	313.72	314.45	314.94	314.58	313.78	313.64	313.81	313.36	314.37	313.81	313.3	314.27	314.93	314.37	313.91	312.51	313.93	314.11	314.51	314.34	313.05	314.7	313.38	314.08	314.98	314.68	311.86	314.08	314.29
319.78	320.19	319.51	317.94	319.63	318.39	319.53	318.9	319.4	318.76	318.1	318.62	319.39	318.2	319.4	317.96	319.79	320.36	318.71	320.88	320.02	318.58	319.36	319.1	319.55	319.97	319.72	320.18	318.54	319.12	320.07	320.13	319.92	318.67	318.82	319.68	319.33	319.44	319.33	320.18	319.4	319.32	320.57	319.65	318.31	318.57	318.74	317.71	319.91	321.89
316.53	314.52	314.94	316.3	314.74	315.42	314.75	317.29	314.4	314.87	316.04	314.13	315.12	314.86	314.69	316.27	315.49	314.4	314.14	314.55	315.21	316.16	315.13	314.2	315.93	316.22	315.53	314.38	314.97	313.45	315.77	314.86	316.1	314.18	315.12	315.56	314.29	313.64	314	314.48	315.21	315.3	314.57	315.04	315.78	314.54	313.09	314.96	315.9	314.71
303.96	302.39	303.64	302.64	303.39	302.36	303.57	302.65	304.18	303.71	303.49	303.32	303.62	302.51	303.13	304	302.99	303.55	304.36	303.72	305.18	304.12	303.93	302.58	303.19	303.74	303.93	301.8	303.75	302.46	302.1	303.58	303.11	303.59	302.94	302.72	303.43	304.3	303	304.66	304.38	303.64	302.96	303.96	303.06	303.7	303.47	304.02	304.37	304.17
312.88	312.21	312.4	312.19	312.57	313.2	313.41	312.43	312.44	313.06	312.64	313.7	312.45	313.37	313.44	312.55	311.82	311.82	312.05	311.8	313.22	313.11	313.14	313.17	312.28	311.1	313.25	313.14	314.17	312.33	313.31	312.47	312.74	312.48	313.11	313.22	311.74	311.48	313.53	313.04	313.7	311.32	312.35	312.49	313.38	312.54	312.9	311.72	311.86	312.93
299.83	299.03	299.35	301.18	300.9	299.7	299.9	300.36	299.67	300.07	300.01	300.55	301.04	300.13	299.66	300.04	299.54	300.5	300.78	299.82	299.46	300.03	299.98	300	301.77	299.67	299.41	300.67	299	299.8	299.91	299.11	298.22	299	301.4	301.35	299.38	300.65	301.12	301.04	300.29	299.61	299.57	299.71	299.36	300.11	299.15	298.6	300.98	299.01
306.58	306.23	305.95	307.05	306.69	307.16	305.81	306.29	306.13	306.14	305.63	305.11	305.64	305.44	307.24	306.84	305.91	305.29	306.82	305.46	306.29	305.57	305.74	306.48	306.29	304.88	305.68	305.2	307.21	306.16	305.63	307.37	306.63	306.64	306.74	307.43	307.04	306.5	304.96	305.2	306.95	306.15	305.68	305.57	307.07	306.47	306.26	306.21	304.92	307.07
305.81	305.92	305.59	307.13	306.21	305.98	307.11	306.15	304.42	306.9	304.93	307.84	305.13	306.7	307.1	306.96	305.23	305.94	306.86	305.83	307.02	306.55	306.06	305.6	306.5	306.61	306.82	306.82	306.64	306.36	306.97	307.69	306.56	306.97	307.86	306.12	305.8	307.83	305.51	304.72	307.91	306.14	305.52	306.33	307.04	307.07	307.49	306.7	305.91	306.18
316.18	314	313.57	314.66	314.71	314.5	315.04	314.29	313.82	315.06	315.54	314.52	315.7	315.39	315.12	314.93	314.93	315.72	314.85	314.65	313.27	315.84	314.16	314.47	315.72	314.13	315.56	314.95	314.35	313.84	314.44	314.34	315.01	314.93	314.57	314.47	314.52	314.37	314.11	315.54	313.72	314.53	315.16	313.74	315.1	313.04	314.35	314.22	314.36	316.06
310.55	309	309.3	310.28	310.31	309.53	309.64	310.72	309.15	310.41	309.14	309.94	311.03	310.12	309.07	310.2	310.56	309.04	309.12	308.73	309.92	308.7	309.74	310.17	308.94	310.09	309.53	309.62	308.85	309.24	308.82	310.87	310.53	309.08	310.6	310.34	310.7	308.49	308.87	308.85	309.36	309.54	310.81	309.65	309.63	310.66	310.06	310.04	307.9	309.36
303.27	305.06	304.34	303.03	303.86	304.28	303.73	304.03	302.85	303.72	304.3	303.11	303.52	303.89	305.23	302.56	303.8	302.63	303.43	302.91	303.97	303.43	302.98	303.14	303.97	303.05	303.33	301.55	302.89	302.59	301.73	302.45	304.5	303.6	303.83	303.57	304.05	303.56	302.8	302.49	301.41	303.17	302.96	303.83	303.46	304.07	302.67	303.36	303.36	303.31
327.69	328.49	327.02	327.7	326.06	327.28	328.5	327.8	326.76	327.6	327.56	328.39	327.03	327.2	327.85	327.42	328.54	328.65	327.65	328.78	327.01	327.42	327.1	327.37	326.67	328.17	327.76	326.93	327.43	327.3	327.9	327.84	327.61	327	327.41	327.21	327.73	326.99	327.21	326.57	327.03	327.46	327.54	327.33	328.5	328.27	327.58	328.22	328.36	327.61
311.12	309.39	310	309.35	310.64	308.46	309.37	310.04	309.95	310.48	310.45	310.17	310.02	309.95	310.58	309.71	309.99	309.43	308.7	308.83	310.1	310.05	310.63	310.11	310.04	311.25	310.12	308.97	308.71	309.5	309.3	311.55	308.98	309.33	309.92	311.26	309.45	311.19	309.64	311.16	310.08	309.33	309.03	309.25	308.83	309.57	309.4	310.62	309.22	310.99
325.1	323.78	323.83	325.27	323.63	324.02	324.73	325.38	325.16	323.93	324.4	325.52	323.86	325.2	325.48	324.7	324.32	324.77	324.51	323.71	324.29	324.68	325.1	325.12	323.71	325.01	326.04	325.2	324.65	325.38	325.15	325.58	324.67	324.2	323.79	324.65	323.89	325.46	326.14	325.61	325.12	325.93	325.39	324.81	324.95	324.9	324.32	324.66	324.01	324.33
314.24	313.94	314.63	314.72	314.06	313.92	316.32	315.85	314.82	314.31	315.18	313.56	315.5	314.14	315.86	314.12	314.57	313.44	316.29	314.68	316.11	314.13	315.18	314.63	314.34	314.53	315.71	314.87	314.83	315.3	314.88	315.09	315.74	314.35	313.6	313.86	315.51	315.41	316.16	315.65	315.42	313.97	314.1	315.73	315.94	313.7	314.84	314.4	315.12	316.02
306.12	304.65	303.57	305.37	304.1	306.1	305.25	304.7	305.53	303.4	304.95	303.67	304.43	302.17	305.5	303.68	305.8	303.31	305.18	304.8	304.92	304.91	304.72	305.47	303.86	305.73	302.8	303.72	304.42	304.88	304.89	304.87	304.44	304.69	303.87	305.22	305.3	304.49	304.17	304.47	304.31	305.09	305.3	304.31	303.91	303.79	304.7	304.95	303.38	304.83
314.12	314.79	315.83	314.57	315.37	314.72	315.54	314.82	315.63	315.57	315.28	315.1	314.18	315.2	314.18	314.73	315.56	314.45	313.82	314.39	314.65	315.57	314.73	315.32	313.93	315.07	314.27	315.13	314.76	314.95	315.31	314.76	315.43	316.37	315.6	315.8	315.22	313.13	315.03	315.51	314.99	314.47	314.63	314.8	314.53	315.49	315.8	314.25	314.13	314.77
312.82	311.58	312.49	311.66	313.4	312.54	313.54	312.09	312.99	312.92	313.35	313.31	313.69	312.19	311.85	312.21	312.14	313.43	313.45	311.88	312.65	312.99	311.44	314.06	311.64	312.19	313.57	313.19	312.86	312.04	312.73	312.82	313.88	312.8	312.91	313.43	313.26	312.95	312.16	313.22	312.1	314.09	314.61	312.47	311.11	314	313.41	312.42	313.54	313.04
305.97	304.39	304.14	304.65	305.25	305.46	305.26	304.54	304.71	305.31	304.1	304.7	303.81	305.94	306.42	305.89	306.07	305.83	303.85	304.65	304.67	304.56	305.15	305.82	305.26	304.99	304.08	305.47	305.82	304.6	304.19	304.41	304.9	303.77	305.58	304.51	304.06	305.11	305.53	304.8	304.9	304.74	305.81	305.91	305.21	304.76	305.32	305.73	304.87	304.42
302.34	301.55	302.4	302.55	303.5	302.39	302.45	302.7	302.04	301.96	302.06	302.54	303.3	302.59	303.24	301.52	301.73	303.69	303.09	302.45	301.58	302.43	302.05	301.79	302.13	301.95	301.09	303.16	301.95	301.74	303.59	303.1	303.8	302.86	302.58	302.69	301.72	303.01	302.16	302.22	303.61	303.21	302.81	301.8	300.99	304.44	300.61	302.16	302.31	302.41
313.35	313.09	312.09	312.47	312.74	313.39	313.12	311.48	313.37	311.85	312.45	312.93	312.51	312.41	312.5	312.57	311.52	313.12	311.61	312.44	313.08	312.84	313.45	311.93	313.14	311.61	312.5	312.12	313.08	312.89	312.83	313.47	312.48	313.18	312.32	312.75	312.79	312.89	311.73	313.98	312.35	312.4	313.01	312.89	312.79	312.71	313.45	311.68	313.75	311.74
295.38	295.8	294.34	295.63	293.99	293.75	295.7	295	295.28	295.29	295.13	294.49	294.73	294.61	295.97	294.71	296.37	295.01	294.46	294.46	295.67	295.08	295.39	295.31	295.3	295.31	295.2	294.84	295.57	294.55	295.16	294.86	296	295.42	292.87	296.34	294.09	294.81	294.89	295.47	294.43	293.92	294.63	295.98	295.81	296.48	294.16	296.26	295.34	295.57
317.62	317.33	318.13	317.94	318.08	319.17	319.12	317.33	317.04	318.4	319.65	318.43	318.38	319.12	317.97	317.04	318.5	318.65	317.52	318.88	317.59	317.63	317.88	317.97	319.01	318.57	317.97	318.23	319.28	317.19	318.82	318.92	318.78	318.45	318.97	318.55	318.44	317.13	318.17	318.47	318.01	317.11	317.96	318.51	319.24	316.84	318.78	317.9	317.99	318.41
297.46	297.53	296.19	297.19	297.31	297.67	297.73	295.98	297.44	296.25	295.4	297.56	296.22	296.8	296.33	296.04	296.47	296.95	296.47	298.2	296.12	296.21	296.16	297.25	297.61	296.53	295.87	296.92	297.58	296.85	296.56	296.31	297.83	296.95	296.51	297.32	296.78	296.92	297.29	297.65	297.71	296.99	296.92	297.28	296.5	296.31	296.56	297.4	297.1	297.11
310	309.04	308.43	309.07	309.27	308.61	308.88	309.28	310.58	309.94	309.83	309.09	308.78	309.79	308.72	311.23	309.64	309.29	308.86	308.82	309.54	309.84	309.93	310.97	310	310.67	309.71	310.78	310.4	309.45	309.93	309.21	310.12	309.11	309.4	310.37	309.66	309.16	309.39	309.29	310.75	310.2	310.4	310.1	309.83	309.32	308.74	309.37	309.51	310.61
299.45	299.76	300.09	300.24	299.41	299.19	301.33	298.86	299.67	300.72	299.87	301.26	299.51	300.51	300.67	300.53	300.77	300.21	299.8	300.65	300.28	299.36	299.05	299.33	299.69	300.39	298.99	300.56	300.11	301.53	299.56	300.37	300.68	301.13	300.51	299.79	300.34	298.95	301.23	299.67	300	299.47	300.7	300.06	298.45	300.11	300.06	299.78	300.36	299.99
316.86	317.15	316.62	317.26	317.94	318.34	317.18	316.89	316.28	317.48	316.34	317.57	317.2	317.49	315.19	318.2	317.02	316.75	317.94	317.07	316.43	317.73	317.95	316.91	316.97	317.05	317.7	317.26	316.95	316.22	316.64	317.9	317.08	317.89	318.03	315.96	316.6	316.97	317.88	317.24	317.63	316.98	317.59	317.04	316.78	317.47	316.64	316.22	317.01	316.31
317.6	317.47	317.03	317.3	317.63	317.24	318.14	318.49	317.23	316.93	317.28	318.56	316.75	317.54	316.68	318.4	317.01	316.07	317.27	317.52	317.16	317.69	317.39	318	317.97	317.61	318.64	316.77	317.23	317.47	317.54	316.6	317.26	316.77	317.37	316.47	317.6	317.71	316.61	316.44	315.9	316.31	316.44	317.59	317.64	317.07	316.07	316.02	317.01	316.05
314.4	313.31	313.41	314.5	313.37	313.01	313.31	313.37	315.47	314.65	313.2	315.01	313.65	314.25	313.72	313.35	314.49	313.09	313.78	312.75	313.87	312.85	315.7	313.76	314.68	314.52	314.14	314.5	313.24	313.6	313.96	313.49	313.95	312.8	313.15	314.21	314.69	313.89	315.1	314.6	313.73	314	312.03	313.69	314.21	315.08	313.59	314.69	313.68	314.78
318.76	319.76	319.5	318.97	319.77	319.7	319.01	318.84	319.87	320.03	319.97	319.32	319.4	319.05	320.68	319.08	319.76	319.34	319.83	318.88	319.65	319.57	319.94	317.94	320	320.38	319.8	320.68	318.07	318.73	320.17	320.14	319.12	319.04	319.33	318.57	319.95	318.61	318.56	318.46	320.09	318.74	318.58	319.79	320.02	317.98	318.65	319.07	319.33	319.17
303.94	304.35	304.28	303.96	303.28	304.63	303.58	304.09	303.6	304.6	305.45	304.49	303.34	304.03	304.02	305.22	304.51	304.91	305.16	305.37	304.57	304.1	305.03	305	304.3	305.39	305.83	305.32	303.67	303.25	304.55	305.29	304.18	304.49	305.26	303.12	304.67	303.41	302.65	304.24	303.05	303.3	304.4	304.99	304.2	302.65	304.2	303.35	303.8	304.94
316.98	316.85	317.09	317.19	317.31	316.53	317.65	316.81	318.56	316.56	315.15	316.88	317.77	317.27	317.39	317.34	317.45	317.38	318.14	318.01	318.77	316.87	317.68	318.57	316.23	317.4	317.38	316.86	317.1	316.37	317.5	316.37	317.16	317.37	316.98	316.7	317.16	317.38	318.44	317.2	317	316.83	317.98	316.9	317.45	316.71	317.23	316.36	316.02	318.16
313.73	314.78	316.32	315.52	315.64	314.74	315.28	315.28	315.43	315.25	315.51	314.24	314.69	314.93	315.2	315.41	315.5	315.2	314.48	314.72	315.28	315.37	315.03	314.87	315.1	315.98	315.03	314.23	315.96	314.5	315.82	314.01	314.2	315.84	314.87	314.29	314.14	314.34	314.85	315.62	314.35	314.2	314.43	314.1	315.01	314.84	315.56	313.67	316.3	315.51
317.72	316.83	316.65	318.59	318.05	318.1	316.65	317.66	317.81	318.33	316.9	317.26	317.6	317.94	317.38	318.39	317.07	317.34	317.86	317.82	317.43	317.56	317.97	316.81	317.79	317.06	317.9	317.17	317.25	316.5	316.33	316.99	317.68	318.13	315.9	316.74	318.34	317.27	316.25	317.43	316.4	316.82	317.13	315.99	316.51	316.81	316.85	317.63	318.84	317.31
306.25	304.56	305.84	304.17	305.52	304.16	304.07	303.85	304.42	304.7	306.75	304.33	305.5	305.02	305.96	305.34	305.38	304.43	304.47	304.89	305.41	303.76	304.63	305.43	306.04	303.29	304.83	304.86	305.2	305	305.66	305.83	305.06	304.15	304.49	304.86	305.08	304.64	305.21	305.67	304.67	305.48	304.47	305.13	305.83	303.34	304.39	304.36	305.37	304.15
303.81	303.7	304.95	305.35	304.72	304	304.4	306.24	304.53	305.02	303.39	304.18	304.48	304.72	304.62	303.51	305.29	304.98	304.11	304.57	304.95	305.15	304.75	305.45	305.49	304.53	302.15	304.11	303.77	304.51	304.35	304.43	304.23	304.33	304.44	303.59	304.86	304.5	304.92	303.45	303.83	304.94	303.12	305.44	304.75	304.56	303.3	303.05	303.88	303.37
305.05	306.12	306.09	306.61	305.83	305.92	306	305.72	305.85	306.16	306.92	306.06	305.77	305.7	305.71	306.2	305.25	305.94	305.97	306.84	306.49	305.9	307.36	305.75	305.68	305.97	305.27	306.58	306.64	306.28	307.23	306.02	307.04	306.23	306.4	306.28	307.27	307.25	307.62	306.67	305.11	306.01	306.91	305.46	308.37	306.58	304.99	306.34	306.25	304.7
327.44	328.33	327.49	327.52	328.09	328.89	327.34	329.57	328.76	329.3	327.95	328.67	329.35	327.22	327.75	328.21	328.15	327.97	327.33	327.6	327.52	327.94	327.44	328.62	328.49	328.3	327.64	327.92	327.23	328.94	328.45	328.28	327.91	328.63	326.52	327.3	328.23	328.24	327.41	327.08	327.74	328.15	327.99	327.63	327.92	328.95	327.08	329.16	327.78	327.59
313.98	314.27	313.22	312.92	313.8	313.38	314.19	314.17	312.85	314.23	313.37	315.47	312.81	314.26	314.27	312.52	313.83	314.04	312.77	314.9	314.22	313.1	313.73	312.94	315.2	313.3	313.51	315.5	313.35	313.93	312.22	313.71	313.01	314.11	314.33	314.14	313.1	312.79	313.97	314.17	315.28	314.75	314.77	313.18	314.5	314.7	313.7	314.33	314.11	313.58
316.89	317.47	318.2	317.95	318.69	318.32	318.4	318.02	318.57	318.68	317.87	317.33	318.02	319.12	319.28	317.51	318.07	318.16	317.14	318.02	317.93	317.99	318.2	317.94	318.34	318.83	318.8	317.98	317.8	318.51	317.84	318.29	318.77	318.04	317.65	318.74	318.42	317.76	317.88	317.14	318.92	317.85	317.84	317.23	318.21	317.3	318.5	317.55	317.55	318.45
305.87	305.92	305.19	305.56	306.53	305.62	305.39	304.35	305.63	305.6	305.55	305.7	304.51	304.08	304.43	304.81	305.81	304.1	305.06	306.26	304.95	304.66	305.14	305.13	304.78	306.56	305.51	303.88	306.68	305.28	307.32	305.97	304.69	306.75	305.37	304.58	305.96	305.04	305.23	303.72	305.7	304.74	306.4	305.94	305.47	304.19	305.38	305.96	304.46	306.55
317.33	317.41	316.91	316.36	316.86	318.13	319.03	317.41	316.84	317.33	318.47	318	316.53	316.24	317.34	317.72	316.54	316.98	317.07	317.49	317.48	316.74	316.41	317.7	318.1	316.88	317.05	317.52	318.31	317.62	317.01	318.35	318.06	316.35	317.02	316.17	317.15	317.68	316.91	315.48	317.21	315.58	317.29	318.5	316.99	316.18	316.87	317.32	318.06	316.47
305.17	306.06	304.87	304.46	304.42	304.97	305.03	305.15	305.5	304.84	305.05	303.93	305.93	304.21	305.66	304.88	305	304.4	305.7	305.57	304.55	304.55	304.99	306.09	304.93	304.36	304.42	304.98	304.71	306.28	304.76	304.67	304.99	305.05	304.1	305.42	305.74	304.96	305.87	305.38	306.39	305.09	304.79	304.92	305.15	305.16	305.1	305.22	304.71	303.8
327.51	326.45	328.73	328.13	328.58	327.44	328.83	328.12	328.28	328.75	328.51	327.9	327.85	328.15	329.08	328.52	327.87	328.2	327.01	326.78	328.61	327.09	328.11	328.63	328.4	328.98	327.1	327.28	327.91	327.44	327.24	327.9	326.37	327.66	327.34	325.74	327.65	327.48	327.92	328.74	327.8	328.86	326.55	328.7	328.34	326.9	327.59	328.6	328.83	327.52
329.47	328.28	327.67	327.11	328.49	327.63	327.27	328.09	327.43	328.75	327.68	329.05	328.24	327.4	327.92	328.41	327.34	327.32	327.75	326.84	328.33	327.61	326.74	326.3	327.91	326.3	328.37	328.52	327.31	327.84	327.92	328.24	328.23	327.86	328.63	328.13	328.86	327.79	327.19	328.17	328.16	326.71	327.72	327.58	327.83	326.3	327.18	328.89	327.68	327.75
327.18	325.96	326.48	326.85	327.09	327.22	327.96	326.75	326.46	327.63	326.6	327.91	327.17	325.6	327.51	327.57	328.06	327.34	327	327.39	326.74	326.61	325.99	327.48	326.29	327.09	327.29	327.22	327.09	327.03	327.1	325.6	327.01	326.31	325.55	326.7	327.45	325.74	327.39	326.81	327.23	326.91	326.13	327.82	326.19	326.82	327.9	327.55	326.02	327.55
299.25	300.87	300.25	301.33	300.86	300.71	301.19	299.01	300.35	300.91	301.23	301.29	299.89	301.15	300.59	301.63	301.78	300.32	299.53	302.2	301.57	301.4	301.32	301.01	300.41	300.07	300.96	301.91	301.73	301.63	300.83	301.38	300.79	302.86	300.78	300.63	302.48	300.8	301.36	302.6	301.02	300.43	300.61	301.42	300.91	301.95	299.95	301.93	301.79	300.81
311.68	309.23	311.01	311.7	311.57	310.8	311.13	310.57	309.5	310.41	311.26	311.65	311.55	309.68	310.07	310.27	310.79	310.69	310.65	310.32	310.99	310.23	311.41	310.87	310.86	310.78	311.45	310.88	309.96	310.54	311.3	311.41	311.49	311.18	310.75	311.55	310.12	311.89	311.33	311.1	311.52	310.78	311.97	310.61	312.17	311.94	309.8	311.05	310.63	311.58
309.88	309.15	308.83	309.98	309.4	310.24	309.94	309.95	309.67	309.11	309.45	310.02	310.25	309.94	309.45	309.93	310.61	310.84	309.01	309.83	308.58	309.49	309.32	309.35	311.14	309.6	309.55	310.3	310.42	309.93	311.02	309.59	309.99	310.19	309.56	308.79	311.27	309.67	308.59	309.36	309.26	309.43	310.1	309.78	308.93	309.34	309.09	309.47	309.68	310.31
315.06	315.19	315.04	316.18	315.32	316.64	316.51	315.19	315.15	313.88	316.46	316.29	317.28	316.11	315.32	314.72	314.89	316.01	316.12	316.13	316	316.69	314.69	314.43	315.69	315.3	315.19	317.12	314.73	315.81	315.46	314.3	315.21	316.97	315.47	314.89	314.88	315.16	315.83	314.91	316.26	314.87	316.32	315.85	314.62	314.78	314.28	316.65	314.39	316.52
294.65	292.99	294.86	294.82	294.84	293.8	294.65	293.5	295.17	294.69	293.55	294.42	293.19	292.91	293.85	292.83	294.98	294.66	294.01	294.94	294.16	293.28	294.02	294.48	293.72	294.05	295.15	293.42	294.24	294.23	294.26	295.99	294.36	294.95	294.49	294.17	294.15	294.33	293.89	294.58	294.09	293.17	294.25	294.95	293.36	294.06	293.81	294.5	293.67	293.58
319	317.62	318.39	318.82	318.07	318.91	318.43	317.69	318.33	319.19	317.7	317.8	318.17	319.18	317.97	318.12	317.81	317.7	317.92	317.04	318.75	318.46	319.44	319.27	317.84	317.06	318.34	317.34	318.29	317.97	318.63	317.71	317.64	318	318.19	318.28	318.48	318.77	318.27	317.41	318.09	316.94	317.81	317.46	318.83	317.33	318.37	319.1	318.12	319.28
317.51	315.78	317.68	315.44	317.02	316.87	317.48	315.65	316.42	316.2	317.46	316.04	316.38	317.01	315.87	315.2	316.94	317.63	316.54	317.15	317.03	315.96	316.78	317.17	316.46	317.83	317.29	317.57	315.43	317.04	315.33	316.57	316.96	316.08	316.83	316.68	316.9	316.61	317.61	316.81	316.94	316.65	316.21	316.13	317.13	315.75	315.82	317.73	316.67	317.57
314.18	314.95	314.51	312.09	312.95	314.25	313.83	314.18	312.31	313.44	314.27	313.44	314.28	313.45	314.21	313.52	315.04	313.93	312.7	312.4	314.78	314.75	314.04	314.24	313.51	313.5	313.43	312.66	313.75	313.8	313.39	314.02	313.48	313.36	313.02	313.44	313.75	313.27	313.99	314.37	313.6	313.87	313.26	313.44	313.48	313.12	313.32	313	313.85	312.21
319.33	318.86	319	318.76	319.17	318.76	318.64	319.03	318.48	318.27	317.61	318.81	318.7	318.76	318.87	318.81	319.03	318.24	319.19	318.87	318.54	318.53	318.83	318.35	318.55	318.54	318.27	320.43	319.12	318.69	318.95	318.09	318.22	319.8	318.61	318.16	318.48	320.42	317.88	318.42	317.25	319.03	319.3	318.37	318.95	318.06	318.13	318.06	318.74	318.2
324.98	323.92	326.01	325.73	324.78	325.83	325.36	323.11	325.39	324.53	324.76	325.71	325.4	325.96	325.36	326.04	325.44	326.51	324.87	325.69	325.22	325.2	324.19	323.7	325.69	326.19	325.39	325.49	325.02	324.96	324.94	325.6	325.67	325.11	324.27	325.24	324.51	325.35	324.99	326.29	325.07	326.59	325.28	325.48	323.42	325.08	324.77	325.98	324.48	325.21
317.05	317.27	317.07	316.55	316.41	316.31	316.17	317.7	317.34	315.77	315.56	317.4	315.16	315.26	317.48	316.1	316.96	317.16	315.78	316.31	315.49	316.39	317.09	316.33	316.99	317.19	316.26	317.22	316.57	317.02	316.15	317.24	316.29	316.51	317.39	316.73	316.25	317.53	316.99	315.52	316.68	317.25	317.68	316.67	316.95	317.75	315.93	316.74	315.37	316.42
318.52	317.73	317.27	318.35	316.97	316.78	318.83	318.2	316.74	316.96	317.24	319.13	320.02	316.99	318.62	319.28	317.54	317.15	318.04	316.63	318.68	318.04	317.66	316.95	318.13	318.5	318.27	318.3	318.96	317.61	317.84	319.39	318.35	318.55	318.15	318.77	319.27	318.21	318.17	317.89	317.26	317.82	318.83	319.04	317.78	319.94	319.13	317.65	318.56	317.61
303	303.32	302.92	302.67	302.56	301.34	303.13	303.36	302.3	303.46	303.68	303.08	302.11	302.46	302.51	301.99	304.17	302.77	303.57	303	303.56	303.83	302.26	304.76	301.84	301.7	302.68	303.75	302.5	303.63	303.03	303.04	304.09	301.32	301.6	304.58	302.99	302.63	302.95	301.91	302.17	301.89	304.23	302.87	302.57	303.22	303.11	302.7	303.96	303.62
296.63	297.14	295.75	297.01	296.87	298.02	297.51	296.53	295.74	297.23	297.61	297.67	296.1	297.26	297.52	296.33	296.33	297.18	296.95	296.37	294.82	297.76	295.63	296.58	296.82	296.84	296.58	296.06	296.93	296.76	297.16	295.29	297.44	298.21	296.65	298.29	296.53	296.72	295.21	297.12	296.52	297.83	296.74	295.09	298.27	297.51	296.88	297.29	296.37	296.81
294.64	295.35	294.13	294.89	295.18	294.9	295.26	295.75	295.11	294.43	294.85	294.41	293.99	294.57	294.94	295.35	293.94	294.98	294.72	294.76	293.88	294.96	295.67	295.19	294.14	296.62	294.74	293.83	294.28	295.37	294.95	294.72	294.89	295.18	296.33	296.09	294.1	294.84	295.9	294.93	294.29	296.79	295.53	296.03	294.42	295.65	295.07	295.27	294.8	294.57
314.76	312.82	314.33	313.44	314.07	314.12	313.53	314.03	313.07	313.13	314.13	314.18	313.51	315.02	314.11	313.83	315.17	314.7	313.77	313.88	313.51	314.73	313.38	314.39	312.79	313.37	313.14	315.27	315.03	314.1	314.91	313.8	313.47	314.8	314.38	313.55	314.82	314.2	313.46	314.11	312.51	314.19	314.39	312.23	313.94	314.01	314.16	314.77	315.56	313.55
311.94	311.54	312.04	313.05	311.57	313.23	311.33	310.83	312.54	312.25	311.85	311.31	310.88	311.48	311.83	311.58	312.03	310.68	310.24	311.48	311.23	312.04	311.98	312.19	312.23	310.45	312.17	310.63	311.46	312.77	311.02	311.21	311.98	311.31	310.95	311.14	311.82	311.19	312.02	312.21	311.59	312.36	310.79	312.07	311.09	311.86	311.45	310.27	310.55	310.92
312.92	313.8	313.95	314.42	312.47	314.07	313.03	312.48	312.71	312.97	314.6	312.57	314.65	313.05	314.04	312.45	313.24	313.89	313.75	313.75	313.95	314.29	314.19	313.35	314.42	313.13	314.5	313.96	313.53	313.54	313.89	313.61	313.83	314.53	313.75	313.32	312.78	314.23	313.23	314.04	313.73	314.12	314.04	313.85	312.45	313.92	314.83	313.76	313.71	312.59
294.4	294.71	294.57	294.78	295.25	294.79	295.43	294.67	296.17	294.52	294.42	295.27	295.29	295.05	294.14	295.75	294.7	294.87	294.4	294.81	294.77	295.08	295.68	295.83	294.2	296.27	293.86	294.42	295.7	295.15	294.55	295.34	294.97	295.19	294.73	295.11	295.64	295.73	295.42	294.42	294.43	295.22	295.9	294.78	295.6	296.36	294.19	292.96	294.6	295.42
305.42	305.44	306.53	304.68	304.74	305.37	305.11	304.64	304.81	306.14	306.21	306.25	306.68	306.21	304.34	305.17	305.72	305.6	303.93	305.8	304.11	306.03	305.82	305.13	305.37	305.04	305.51	305.52	305.55	305.77	304.02	304.45	304.92	304.78	304.53	304.54	304.06	306.38	305.38	305.17	304.43	306.27	305.87	305.01	306.75	305.75	306.18	305.87	304.28	306.33
318.74	317.77	318.47	318.34	316.82	318.76	318.16	319.39	318.57	317.67	317.86	319.35	319.4	319.49	318.02	318.8	318.1	318.93	318.87	317.72	319.91	319.61	317.62	319.05	319.12	317.66	319.11	319.82	318.31	318.98	319.14	318.84	318.51	318.74	318.38	318.3	318.28	318.53	318.71	317.51	319.84	318.52	318.91	317.68	318.14	317.39	319.01	318.84	317.56	317.67
306.92	306.84	306.46	306.41	307.48	305.97	306.83	306.76	307.72	304.6	306.88	306.75	308.21	305.98	307.39	306.54	306.85	307.46	306.52	307.59	306.69	306.01	306.34	306.78	305.5	306.78	306.5	306.46	307.14	307.5	307.02	306.59	306.43	306.81	307.79	307.03	307.29	307.09	307.05	307.95	306.04	306.31	305.98	307.41	306.17	305.75	306.87	307.07	306.61	307.07
307.14	307.92	307.25	307.56	307.72	306.9	307.41	307.84	307.44	305.52	307.1	306.42	306.18	307.64	306.71	307.64	307.96	306.54	306.94	307.76	306.57	306.7	307.56	307.65	308.41	307.19	307.82	305.94	306.86	306.77	308.22	307.15	307.52	307.7	306.25	307.43	306.53	308.05	306.84	305.34	306.46	307.92	306.01	306.16	306.68	306.8	306.78	306.75	309.01	307
303.23	304.48	304.34	303.8	303.37	302.99	303.71	302.67	303.09	303.15	304.25	304.8	303.85	304.02	303.52	304.15	304.48	303.87	303.84	304.24	303.41	303.82	304.38	304.34	303.86	302.35	303.37	302.85	303.87	304.17	303.17	302.85	304.51	305.23	305.25	304.37	303.18	303.83	304.64	303.24	304.35	303.51	304.22	305.9	304.49	303.21	303.64	304.67	304.3	302.89
303.28	302.31	303.11	303.53	304.28	302.91	304.07	303.75	303.51	303.22	303.25	303.15	303.01	304.64	304.61	304.71	303.17	305.03	303.11	303.71	302.79	302.09	305.03	304.34	304.67	302.8	303.35	302.45	302.49	305.31	303.84	303.01	303.86	303.9	303.65	302.48	304.03	303.78	303.68	302.46	303.99	304.11	302.62	303.78	304.19	303.36	303.75	302.89	303.34	303.19
312.01	310.18	310.49	310.28	310.77	310.23	310.84	309.64	311.35	311.14	310.86	310.26	310.51	310.06	311.05	311.04	311.09	309.75	309.96	310.62	310.93	310.8	310.53	311.03	310.72	309.56	309.95	310.28	310.74	310	311.26	309.98	310.04	310.11	309.67	312.31	310.57	310.58	311.53	310.63	311.29	311.15	310.08	310.36	310.27	311.22	311.74	310.38	311.55	311.08
303.25	302.16	303.58	303.58	303.35	303	303.74	303.34	303.23	303.31	301.64	302.27	302.62	302.96	303.16	303.34	302.29	303.18	302.76	302.25	303.73	304.12	304.2	303.78	302.32	302.32	303.94	301.97	302.82	303.2	301.45	303.51	302.85	303.63	303.13	303.02	303.01	302.2	302.68	303.66	303.05	303.34	302.83	303.27	303.3	302.57	303.83	302.69	301.61	303.25
302.15	303.45	301.69	302.73	302.16	302.46	303.61	303.61	304.06	303.58	302.69	302.28	303.66	302.93	303.15	303.21	302.95	303.13	302.43	301.79	303.04	303.23	303.35	303.47	302.13	303.05	302.07	302.22	303.38	302.26	304.69	302.78	302.08	303.23	303.32	302.43	303.67	302.23	302.43	302.11	301.91	303.33	302.93	301.52	302.1	303.23	303.69	300.83	303.78	301.03
302.93	302.57	304.16	302.97	302.46	304.1	302.27	302.18	304.09	304	303.61	303.08	303.45	302.42	303.47	302.99	302.15	303.4	301.72	302.35	302.83	303.31	302.5	302.87	303.23	303.52	303.25	301.33	301.88	301.59	302.69	302.13	303.16	302.75	301.95	302.22	302.6	302.03	302.31	303.04	303.16	303.74	302.21	302.48	302.05	302.46	303.11	303.22	303.23	302.22
307.9	307.34	307.28	306.91	307.76	306.62	307.52	307.81	306.34	307.65	306.93	306.66	307.32	308.12	306.94	307.87	306.5	308.82	307.82	306.97	307.07	306.89	307.41	308.7	306.79	307.69	307.79	307.07	308.2	307.47	306.88	306.96	307.89	307.02	308.06	307.43	307.12	308.1	306.54	307.13	306.9	305.84	306.83	306.46	306.41	308.03	308.35	306.47	306.37	308.61
305.13	303.91	303.84	305.44	303.15	303.58	303.15	304.77	303.6	305.18	305.05	303.9	303.74	305.37	305.76	304.86	304.75	305.07	304.13	303.99	304.26	303.21	306.44	304.46	305.38	304.94	304.51	303.43	303.7	304.01	303.8	304.48	303.92	303.41	304.36	304.83	303.84	303.97	303.97	305.04	305.19	303.72	303.43	303.76	303.34	303.9	304.7	304.84	304.63	303.78
304.58	305.06	304.42	304.18	305.05	303.67	303.36	304.01	304.69	304.06	304.73	304.48	305.63	305.46	305.11	303.95	303.79	304.78	305.27	305.11	303.98	303.39	304.77	303.94	304.68	304.13	304.07	304.83	303.81	306.03	303.25	303.46	304.7	303.78	305.33	305.47	305.26	304.21	304.03	303.71	303.85	305.01	304.07	304.83	304.62	304.69	303.78	304.98	304.66	303.54
318.36	317.7	318.12	318.44	318.4	317.71	318.16	317.42	318.69	318.8	318.84	320.71	319.87	318.55	318.35	318.2	317.5	318.16	317.85	317.4	318.63	317.84	318.91	317.98	317.4	319.4	318.03	318.09	318.05	319.35	319.13	318.74	318.42	319	319.17	318.61	317.93	318.11	319.15	318.42	317.96	318.44	316.94	318.86	317.86	317.71	319.22	318.32	317.6	319.13
314.49	314.37	313.31	313.62	312.12	313.72	311.93	315.4	313.79	313.46	312.75	313.54	315.08	314.81	312.74	313.22	314.22	314.44	314.14	314.62	313.81	314.65	313.11	313.6	313.51	314.79	314.41	313.8	313.49	312.87	313.53	314.63	314.22	314.06	314.62	314.02	313.98	313.85	313.84	314.46	312.83	312.81	313.71	313.63	313.86	313.98	313.71	313.51	313.74	314.06
305.54	306.49	304.48	305.01	306.04	304.06	305.12	305.21	305.73	304.59	304.47	306.24	305.84	304.79	306.08	306.13	305.7	303.59	306.93	305.31	304.95	306.1	305.53	305.53	305.89	304.89	305.89	306.14	305.14	305.33	306.01	306.2	305.75	305.45	305.14	305.78	305.02	305.62	305.17	304.93	304.26	305.1	305.79	304.94	305.52	304.91	305	306.32	305.03	306.72
305.22	305.52	304.23	304.89	305.31	305.59	304.61	305.1	305.62	305.36	303.91	304.74	304.54	305.39	306.31	305.09	304.72	305.92	303.54	305.67	304.61	305.07	305.74	306	304.64	303.95	305.05	304.72	305.34	305.07	305.85	305.21	304.58	305.43	306.94	306.61	305.33	305.14	304.92	305.14	306.15	305.46	305.18	305.48	305.52	304.52	304.73	305.07	304.72	304.5
317.48	317.71	316.71	317.42	316.7	317.22	317.12	317.53	318.02	317.29	317.99	318.11	316.88	316.49	316.73	316.95	316.66	317.26	316.59	317.27	316.19	318.64	316.9	316.97	317.42	315.81	317.11	317.55	317.08	317.18	316.58	317.08	317.07	316.59	316.92	318.78	317.23	318.23	317.69	316.02	316.36	316.48	316.96	316.81	316.87	317.96	317.66	316.24	318.41	317.25
309.79	309.12	309.41	310.51	309.21	309.63	309.49	308.39	309.94	309.1	308.86	309.51	309.3	307.64	309.6	308.95	309.71	309.45	310.38	310.86	308.82	308.1	309.88	309.45	309.85	310.02	310.26	310.14	309.73	308.61	309.32	309.39	309.86	309.94	309.28	309.71	309.33	309.34	311.35	308.84	309.53	310.18	309.26	311	310.05	309.6	308.28	309.42	309.37	308.68
304.98	307.65	306.09	305.2	305.07	306.09	306.06	305.15	306.39	306.5	306.86	306.78	304.7	305.91	308.15	305.8	306.44	305.44	306.86	306.4	306.17	306.74	305	305.99	305.58	305.55	306.57	305.96	306.2	305.54	306.54	305.55	305.22	306.17	304.65	306.04	305.01	307.37	305.16	305.57	305.83	306.33	306.82	305.4	305.39	307.25	306.34	304.84	305.04	306.84
315.6	315.19	316.42	315.17	314.18	315.69	314.87	314.52	316.49	316.73	316.4	314.71	316.12	316.31	316.22	315.92	316.36	315.57	315.74	316.8	315.96	314.37	314.93	315.6	316.64	315.31	315.19	316.32	316.49	315.63	316.8	316.91	316.37	316.17	315.61	316.57	314.94	316.52	315.18	316.82	314.77	316.23	316.48	315.28	316.16	314.73	316.47	316	316.03	315.53
306.51	306.2	307.52	305.77	306.08	306.25	305.7	307.2	306.67	306.31	306.46	306.02	306.69	305.66	306.29	305.83	306.42	306.14	306.08	305.84	307.02	306.24	306.09	306.12	307.44	307.59	305.87	305.24	307.5	307.49	305.97	306.95	307.15	307.78	306.71	306.89	305.92	307.51	306.45	307.56	305.14	305.95	307.49	307.06	305.78	306.42	306.87	307.98	306.4	305.64
315.75	315.85	315.02	314.14	314.41	315.6	314.9	314.87	314.39	315.01	314.78	314.71	315.12	315.42	314.73	313.76	315.03	315.27	314.47	314.71	314.61	314.8	314.36	315.14	315.25	313.67	314.81	315.28	314.08	314.17	314.63	315.82	314.91	314.45	313.84	314.41	315.32	315.4	313.87	314.54	315.97	316.16	315.75	314.7	315.03	316.15	314.8	316.19	314.95	314.36
303.89	304.31	304.18	303.27	304.17	304.95	304.78	304.9	303.7	304.49	304.32	304.29	304.93	303.68	304.63	304.95	304.39	304.77	305.63	303.91	303.02	305.53	305.66	303.64	304.62	303.88	303.81	304.17	303.56	303.55	303.77	305.26	306.58	304.97	304.3	304.54	304.01	303.47	304.19	304.24	304.27	304.56	303.95	304.63	304.97	304.83	304.42	303.64	303.84	304.77
304.75	304.62	304.39	305.13	303.56	303.96	305.07	305.84	305.55	304.19	303.08	304.22	303.83	304.93	304.45	305	304	303.6	305.29	303.7	303.95	304.11	304.47	303.99	303.45	305.31	303.56	304.77	303.63	305.32	304.44	304.4	304.85	304.53	304.9	304.8	304.96	304.82	303.49	305.11	305.04	303.64	304.56	305.08	304.38	304.55	304.22	304.46	304.93	304.11
300.73	301.19	301.55	300.92	300.91	301.61	300.2	300.69	300.82	301.92	301.35	301.04	301.16	300.66	299.81	300.56	302.01	300.76	301.1	300.17	300.05	301.25	301.95	303.1	299.86	300.93	300.59	301.61	300.62	300.82	302.46	301.19	302.91	301.45	301.32	301.16	299.89	300.9	300.02	301.09	300.78	300.06	301.07	300.94	301.53	300.94	300.69	300.76	301	301.4
307.26	307.05	306.89	307.21	307.71	307.18	308.35	307.87	307.46	307.9	307.98	307.71	307.51	306.86	307.19	308.51	308.08	307.39	306.97	308.07	306.96	307.65	308.24	306.42	307.1	306.66	308.12	307.44	307.72	307.24	306.51	306.92	308.27	307.62	305.72	306.87	306.95	306.06	308.31	306.94	306.23	306.83	306.92	306.17	307.18	307.84	307	306.81	307.18	306.33
313.74	315.49	315.6	314.76	314.76	315.67	315.42	315.66	315.1	313.95	315.19	314.58	314.83	316.06	314.86	314.23	314.56	316.17	315.46	314.51	315.2	314.74	314.67	316.56	315.91	314.99	315.44	314.34	314.21	314.83	313.82	314.8	315.61	314.97	314.9	314.24	316.02	314.79	314.91	314.01	315.97	315.57	314.67	315.73	314.74	315.78	316.12	315.87	314.85	315.18
311.32	313.04	312.16	314.38	311.55	312.94	312.69	311.21	312.65	310.39	311.98	312.48	312.57	312.57	312.85	313.07	312.15	312.35	310.92	312.52	312.38	312.2	311.9	312.43	312.47	311.96	312.61	311.55	311.57	310.71	312.49	311.31	312.33	312.45	310.72	312.17	312.7	311.45	312.69	312.97	312.99	311.49	311.69	312.9	313.05	311.32	311.22	312.85	311.88	312.64
313.76	312.88	313.24	311.7	313.53	314.14	313.4	312.16	313.07	313.14	313.51	313.67	313.32	313.09	311.86	312.19	312.82	313.47	313.54	311.54	312.85	313.82	314.67	312.83	313.07	313.34	313.5	313.19	313.13	312.98	312.94	313.89	312.82	312.52	312.84	311.58	312.95	313.66	311.32	313.04	313.68	312.78	313.75	314.12	313.11	313.09	313.69	312.88	312.54	313.97
313.33	312.2	312.99	314.16	313.26	314.08	312.23	313.13	313.7	312.23	311.84	312.55	313.95	314.77	313.27	313.14	312.95	312.98	313.91	312.81	312.27	312.08	313.1	312.88	313.67	312.09	313.13	312.43	313.14	313.94	315.23	311.85	313.71	313.38	312.89	312.84	313.3	312.32	313.35	312.52	312.74	312.56	312.4	312.66	314.31	313.34	312.83	314.1	312.59	313.73
296.72	296.1	297.6	296.35	296.71	296.44	298.08	296.06	297.25	297	297.2	298.63	297.29	297.41	298.02	296.92	296.53	296.98	296.94	296.23	296.42	297.47	295.43	297.63	295.9	295.91	296.12	297.52	296.21	296.41	295.32	296.31	297.28	297.04	296.66	296.07	296.76	296.93	295.95	296.88	296.44	296.89	297.1	296.9	295.98	296.15	297.13	296.2	297.35	296.05
311.49	309.91	311.1	309.22	311.27	311.84	309.86	309.76	310.64	309.71	310.69	310.9	310.67	309.88	309.21	310.61	311.39	311.85	309.7	310.78	310.93	310.58	310.62	310.47	310.09	311.16	310.12	311.1	311.52	311.05	311.12	309.82	309.65	310.23	309.71	310.56	312.06	310.11	310.23	310.69	311.34	309.63	310.32	310.97	310.05	310.07	311.21	311.26	311.31	310.45
301.16	299.29	300.26	300	300.52	299.86	299.65	299.19	299.04	299.94	299.52	299.1	300.6	300.27	299.73	301.29	301.2	300.67	299.95	300.08	299.9	300.45	300.17	301.69	300.27	300.18	300.22	299.56	299.9	299.9	299.81	299.4	300.86	299.78	299.64	299.85	300.43	300.15	300.42	299.83	299.18	300.28	300.29	299.5	299.73	299.42	299.38	300.28	299.14	299.65
305.1	302.91	303.67	304.99	304.23	304.15	304.47	303.93	304.13	303.41	304.52	304.85	304.18	303.76	303.81	303.59	303.88	304.32	304.56	304.56	303.54	305	304.06	303.69	302.89	303.6	304.37	303.85	304.42	304	305.12	303.21	304.63	304.08	304.11	304.92	303.12	305.31	304.08	304.37	304.36	303.48	303.4	302.87	303.98	304.33	303.56	302.6	304.8	305.01
318.9	318.93	318.44	318.21	318.56	319.29	319.11	318.91	320.02	316.96	319.33	318.64	317.6	319.34	317.46	318.48	318.82	318.39	319.45	317.56	318.24	318.45	319.39	319.84	318.33	318.23	318.9	317.15	319.67	319.3	317.64	318.06	318.84	318.33	320.19	318.73	317.77	317.87	317.87	317.65	319.78	318.28	318.34	318.17	318.08	319.18	318.62	320.13	318.46	318.54
314.65	312.88	313.83	312.53	313.16	313.81	313.41	312.85	313.72	312.67	312.35	313.64	314.15	312.4	313.25	314.4	313.79	312.07	312.5	312.84	313.8	313.98	312.85	312.79	313.52	312.88	313.73	312.56	312.83	312.86	312.44	313.67	312.55	312.46	311.68	313.55	312.96	311.84	312.16	312.86	313.73	313.44	313.86	313.3	311.63	313.79	313.15	314.35	313.26	311.18
314.06	314.63	316.66	314.81	315.47	315.07	314.99	314.9	315.02	312.93	315.07	315.44	315.51	315.56	315.21	313.91	314.63	315.1	315.8	315.21	314.21	315.38	314.29	314.93	315.58	315.06	314.67	314.13	313.98	315.25	313.88	314.71	314.46	314.3	314.63	315.12	315.3	315.63	314.95	315.75	313.61	314.08	314.25	313.48	315.23	315.03	314.18	314.46	315.35	316.45
312.89	312.84	312.84	312.59	313.4	312.46	313.59	313.78	314.48	312.99	313.46	312.86	312.42	311.68	312.35	312.61	313.34	312.24	313.7	313.24	312.92	313.47	313.91	313.88	312.31	313.3	313.06	313.12	313.77	313.08	312.92	313.08	312.68	312.13	313.05	312.43	313.37	312.69	314.77	313.04	311.47	312.99	311.44	312.87	312.77	312.56	312.52	312.72	313.64	311.77
294.96	295.84	295.6	294.2	294.66	294.23	295.49	295.59	295.58	295.15	295.17	295.14	294.02	294.23	294.96	295.48	294.51	295.12	295.08	294.71	294.45	295.4	294.64	293.89	295.19	295.38	294.03	295.8	295.06	295.24	295.56	294.77	295.52	294.73	295.29	295.19	295.94	294.43	295.31	294.56	295.7	295.49	294.7	295.3	295.45	295.31	295.27	296.51	295.68	296.51
297.16	296.22	298.33	296.74	296.71	297.2	296.04	296.68	297.37	296.91	297.01	297.08	297.03	296.33	296.73	297.02	296.76	296.27	297.57	296.94	295.95	295.81	297.46	295.64	296.77	296.91	295.86	295.34	296.15	296.65	296.75	296.84	297.72	297.67	297.64	296.6	297.16	297.41	295.99	296.81	297.04	295.42	296.5	296.12	296.25	296.75	297.34	296.56	296.86	295.71
318.66	319.51	319.34	319.78	320.33	319.43	319.59	319.12	319.4	318.43	318.59	320.19	318.57	319.31	319.19	320.04	319.26	319.28	319.01	319.54	317.8	319.71	320.24	319.49	319.02	319.75	317.78	319.91	319.51	319.17	319.24	319.94	319.15	319.48	320.15	319.61	320.31	318.59	319.65	319.14	318.88	319.14	319.66	319.76	319.59	319.22	319.32	319.24	318.53	319.54
315.5	315.1	315.15	313.43	314.46	316.15	314.67	315.72	315.4	315.25	313.7	314.23	315.31	314.08	314.16	314.82	315.43	314.1	314.25	314.46	316.2	314.19	314.99	313.86	315.15	314.87	315.6	313.61	314.99	314.92	314.75	315.08	314.7	314.2	313.17	315.62	315.65	313.54	314.45	316.12	314.43	313.43	315.64	315.15	315.6	314.41	314.32	314.51	314.49	313.97
314.96	314.43	316.55	315.79	314.36	314.04	313.93	315.57	313.67	315.21	314.11	314.44	315.64	316.06	314.7	314.64	314.47	315.9	315.25	314.61	315.14	316.02	314.51	313.71	316.1	315.58	315.41	314.32	314.3	315.72	314.85	315.14	314.76	314.91	315.66	315.15	315.21	315.26	315.28	314.64	314.84	314.16	314.91	314.82	314.76	314.51	314.21	315.88	314.09	314.85
294.18	293.85	294.11	292.8	293.79	292.85	293.7	294.82	293.9	294.69	294.13	293.11	294.41	292.75	295.78	292.8	295.08	293.13	294.07	295.19	294.58	294.2	294.17	294.42	293.29	294.07	295.42	295.33	293.25	293.8	293.88	294.86	293.08	293.63	295.33	293.45	294.3	293.24	295.02	294.06	295.44	295.07	293.41	293.84	293.33	293.49	293.62	294.63	293.48	293.98
293.94	293.82	295.1	293.96	293.21	293.35	294.62	292.73	293	293.65	293.26	293.11	294.23	294.39	293.11	294.92	294.63	294.67	294.52	292.71	294.79	294.25	293.74	294.79	293.21	294.52	294.05	293.99	293.75	294.06	295.47	292.95	292.69	294.04	293.26	292.64	294.71	293.5	294.26	293.61	294.95	293.75	293.93	295.68	294.54	294.5	293.78	293.32	293.39	294.97
307.62	307.23	308.57	307.94	307.65	307.52	307.26	307.2	306.27	306.46	307.73	308.16	307.97	308.27	308.33	306.82	307.86	307	307.71	306.42	307.11	307.74	306.91	305.99	306.76	306.92	307.81	308.03	306.91	307.47	307.71	307.19	308.1	305.68	307.05	307.52	306.29	306.84	306.82	307.4	307.1	306.8	307.45	307.33	307.45	308.14	307.09	308.65	308.62	306.74
303.84	303.08	303.59	303.76	303.75	303.42	303.08	303.51	304.33	303.87	304.21	303.85	304.03	304.56	303.51	303.37	305.26	303.89	303.35	304.14	302.69	303.19	305.38	304.06	305.83	304.49	304.85	303.18	303.87	303.55	304.42	304.54	304.24	304.87	303.79	303.54	302.79	305.34	304.99	303.17	304.4	304.58	305.12	302.7	305.09	303.58	304.15	303.64	304.08	303.35
313.88	312.56	313.74	312.14	314.35	311.13	313.7	312.94	312.74	312.15	313.44	311.54	313.39	312.17	312.06	312.79	312.68	312.91	312.62	312.67	311.77	312.43	312.36	312.94	311.45	312.09	311.07	312.47	312.51	312.92	313.64	310.76	311.77	312.47	312.6	311.57	311.58	312.64	312.15	312.79	312.35	311.81	312.48	312.16	313.24	311.33	312.92	311.47	312.62	312.37
306.38	305.69	306.8	305.11	306.13	305.71	304.75	305.41	305.44	305.71	304.83	306.34	304.63	305.99	305.93	303.27	305.09	305.98	306.05	304.39	306.15	305.05	304.98	306.81	306.18	305.21	305.35	305.44	305.58	305.42	305.51	304.64	304.79	304.1	305.48	305.09	306.58	305.01	305.2	304.99	305.28	306.24	305.77	305.83	306.03	305.69	305.14	304.81	305.03	306.76
314.13	313.48	314.26	313.93	313.13	313.63	313.91	314.09	314.73	313.78	313.02	314.89	314.43	314.42	314.08	314.48	313.1	314.56	312.47	312.9	314.41	314.31	314.24	314.59	313.34	314.13	314.03	313.03	314.78	313.95	314.29	313.61	313.77	313.33	315.09	313.3	313.81	314.22	313.67	313.89	313.03	313.42	314.39	313.81	313.83	314.39	313.86	314.57	313.36	313.95
313.94	313.87	315.25	316.08	314.73	315.42	315.96	314.12	314.03	313.8	314.28	314.23	314.79	315.24	313.8	314.09	315	314.86	314.73	315.35	313.17	314.57	315.27	315.92	313.62	315.22	315.4	315.83	314.98	314.49	315.07	314.96	315.31	314.55	315.64	313.37	314.06	315.37	314.88	314.66	315.64	315.34	315.73	313.55	315.94	313.99	315.63	315.58	315.49	315.59
316.3	317.35	316.6	316.67	317.23	317.7	316.8	316.55	317.39	316.34	316.62	316.47	315.83	317.26	317.56	316.65	317.22	316.25	316.31	317.16	316.69	315.1	316.68	316.69	316.65	316.37	316.54	316.27	316.76	317.26	316.07	316.97	316.99	315.51	316.3	315.2	317.12	316.68	316.57	316.16	316.11	316.67	316.28	316.4	317.13	316.53	316.23	316.4	316.45	316.51
328.76	327.98	328.93	328.26	327.84	328.41	328.9	327.38	329.12	329.51	327.61	327.73	328.08	328.14	328.67	329.15	328.62	328.18	328.75	328.49	328.21	328.02	329.36	328.45	328.22	328.72	328.18	328.07	328.09	327.66	328.47	328.74	329.37	329.71	327.77	328.2	329.67	326.92	328.24	328.58	328.57	329.31	328.22	328.34	329.43	328.1	328.23	329.4	327.96	328.13
317.55	317.54	318.1	318.87	317.44	317.74	317.99	317.56	318.42	318.73	317.25	317.9	319.59	318.06	318	318.47	317.79	318.6	317.18	318.22	317.91	318.05	318.36	318.02	317.63	318.69	318.3	317.23	317.53	319.14	318.37	319.34	318.2	318.52	318.18	318.74	317.97	317.1	317.81	317.81	318.67	319.18	317.71	318.97	319.03	318.61	317.9	317.48	317.67	317.82
303.72	304	303.29	302.71	301.98	301.41	303.04	303.97	302.8	303.79	304.37	304.14	303.51	304.15	303.86	302.46	303.46	303.72	302.78	302.24	303.95	303.42	302.84	303.33	303.77	303.72	302.57	303.81	303.23	303.65	303.93	304.15	301.52	304.75	302.05	303.6	304.12	303.32	303.35	303.84	302.9	302.5	303.26	303.83	303.77	303.23	303.37	302.55	302.76	302.84
300.27	299.21	299.27	300.15	299.47	300.6	300.85	299.92	299.78	301.47	299.98	299.13	299.66	300.14	300.2	300.42	299.33	300.53	300.42	300.01	299.87	300.3	299.39	300.24	300.42	300.26	299.03	300.29	300.78	299.97	300.28	299.96	299.38	299.4	300.07	300.73	299.51	300.26	300.32	301.39	300.15	300.01	300.1	301.15	301.07	300.16	299.52	300.8	299.41	300.02
314.27	313.53	315.21	315.11	316.3	314.12	314.25	316.33	315.19	314.99	315.32	314.51	315.38	314.56	315.76	315.38	315.19	315.2	314.56	314.84	314.24	314.82	314.96	315.7	314.76	314.54	314.14	316.06	314.61	314.67	315.09	314.77	315.73	315.88	315.61	315.3	313.75	314.68	313.4	313.67	314.75	315.98	314.91	314.89	315.71	315.32	313.99	313.91	315.16	313.67
296.37	295.71	297.71	296.58	296.84	296.05	295.06	296.24	297.47	296.75	296.37	295.94	296.91	297.16	297.11	296.71	295.97	297.4	295.54	297.2	296.06	297.62	296.35	297.45	297.76	296.86	297.23	297.18	296.81	295.56	296.73	295.82	296.38	297.17	296.92	296.86	297.71	296.45	296.31	295.9	296.83	296.69	297.57	297.22	296.78	296.01	296.42	295.83	298.61	296.13
310.49	311.1	310.62	310.38	311.81	310.33	311	311.41	311.32	310.73	310.28	310.4	311.17	311.25	311.53	311.17	311.29	311.26	311.66	311.6	311.62	310.67	311.24	310.98	310.37	309.65	310.72	311.25	310.9	311.54	310.59	309.94	310.75	311.56	310.43	311.4	310.24	310.96	311	311.6	311.04	310.65	311.58	311.26	311.42	310.55	311.87	311.33	311.49	309.16
318.77	317.26	317.77	316.32	317.57	315.68	317.35	316.8	315.99	316.9	316.56	317.46	317.24	318.02	317.17	317.02	317.33	316.74	317.1	317.14	317.69	315.9	316.5	317.21	315.94	318.47	316.94	317.25	317.52	317.37	317.8	317.34	316.78	317.85	318.45	317.82	315.89	316.05	318.17	317.03	316.68	316.7	317.52	318.01	317.49	317.53	318.02	316.58	316.82	317.84
306.2	306.52	307.32	304.94	305.02	305.32	306.3	305	305.93	306.42	306.13	306.22	307	305.92	305.41	305.85	306.56	305.76	305.79	305.09	305.25	305.54	306.43	305.83	305.61	305.5	307.19	305.85	304.74	305.33	305.9	305.16	306.86	306.82	306.89	306.25	306.07	306.47	304.76	306.61	305.96	305.52	305.55	305.6	305.78	305.56	306.68	305.57	307.48	306.43
296.14	294.87	294.52	294.86	295.23	295	295.3	296.34	295.91	294.99	295.18	294.3	295.37	296.5	295.37	293.72	294.44	294.17	294.43	293.71	295.16	296.1	296.17	295.3	295.13	295.78	295.11	295.52	295.99	295.11	294.44	295.31	295.33	294.26	295.47	294.25	294.45	295.04	295.48	295.2	296.02	293.83	294.97	296.59	294.74	295.79	294.38	294.9	294.4	294.79
308.8	309.22	309.7	309.07	310.15	310.82	309.73	309.9	309.72	309.02	309.59	309.69	309.21	309.91	309.2	310.56	308.5	310.33	309.07	309.17	310.21	311.19	310.49	310	310.11	309.57	309.43	309.09	308.78	310.56	309.05	309.51	309.14	309.58	309.26	311.54	308.57	309.3	309.23	310.1	311.22	310.05	309.4	310.17	310.16	309.47	309.12	308.9	309.98	309.49
302.72	302.61	302.51	302.51	302.39	302.57	302.66	303.31	302.09	303.57	302.29	302.39	303.16	301.77	301.82	302.57	303.67	302.89	303.53	303.16	302.8	302.17	303.76	302.44	302.49	301.56	303.26	303.1	302.17	303.13	303.02	302.85	303.48	302.9	303.46	302.62	302.43	302.26	304.26	302.71	302.66	302.23	301.5	303.9	302.79	303.14	303.53	303.21	301.88	303.49
301.03	300.92	300.92	300.26	300.47	302.3	300.94	302.42	301.47	301.19	300.69	301.21	301.1	301.2	300.66	301.34	301.3	301.35	300.67	300.77	300.44	299.81	300.95	301.1	301.6	301.15	300.75	301.02	300.8	300.4	300.82	300.29	302.32	301.27	300.49	299.64	300.56	301.37	300.98	302.39	302.45	301.19	300.58	301.03	301.36	300.26	301.7	300.12	301.21	301.35
327.62	327.99	327.6	326.78	326.6	327.92	327.49	327.78	327.33	326.78	326.44	326.52	326.89	326.6	326.46	327.57	326.07	326.46	327.13	325.35	326.43	326.33	327.76	326.27	326.9	326.69	327.32	326.36	326.93	327.78	326.98	326.53	327.4	327.03	326.74	326.6	328.19	327.93	327.24	327.1	325.87	326.74	326.94	326.1	327.82	328.66	326.28	326.12	326.59	326.61
305.73	306.95	306.08	305.51	305.91	305.35	305.33	306.6	305.97	306.03	306.24	305.82	306.08	306.39	306.67	306.19	305.79	306.75	306.92	306.3	305.48	306.47	306.48	304.94	306.01	305.86	306.06	307.25	304.39	306.91	305.67	306.3	305.14	307.04	305.82	305.51	306.79	306	307.09	305.44	305.25	306.09	305.27	306.34	305.81	305.98	308.5	306.79	306.47	307.19
311.86	311.61	312.86	311.31	311.46	311.43	312.14	311.92	312.59	312.62	313.13	313.04	311.89	311.66	312.14	311.69	312.85	311.63	312.86	313.4	313.12	312.04	312.52	311.9	312.13	311.61	311.47	311.15	311.65	311.74	312.59	312.65	311.43	312.63	312.12	311.84	311.92	311.9	312.55	312.01	311.6	312.37	311.95	313.06	310.82	310.66	311.77	312.55	311.91	311.86
316.51	313.39	315.27	314.88	313.83	314.78	316.53	314.79	314.89	314.37	314.34	315.52	315.09	314.46	314.87	314.82	315.18	314.34	314.81	313.26	316.21	315.61	314.79	314.68	315.68	314.66	315.43	315.88	315	315.27	314.62	314.6	314.8	315.41	314.39	314.08	315.23	315.11	315.14	315.46	315.05	314.31	315.47	314.74	315.64	316.15	315.12	315.57	315.08	315.47
326.77	328.16	327.07	327.48	326.85	327.42	327.89	327.51	328.44	328.4	327.31	325.28	329.37	327.66	328.04	326.58	327.69	328.95	327.64	328.61	327.04	327.29	326.56	327.49	328.21	327.4	326.81	326.87	328.67	327.44	327.68	326.67	327.91	327.92	327.57	327.79	328.15	327.66	328.01	327.45	328.45	327.94	326.65	327.28	326.55	328.72	327.67	328.76	327.61	329.75
310.74	311.38	309.91	309.93	310.54	310.6	310.38	311.02	311.44	312.34	309.68	310.36	310.97	310.37	309.48	310.71	309.74	309.42	309.68	310.73	310.15	311.17	310.68	311.09	310.38	310.04	311.36	311.75	309.86	311.14	309.9	311.38	310.81	310.67	311.4	310.12	310.92	310.67	310.22	310.49	311.17	311.73	309.98	310.99	309.6	310.99	310.1	311.25	311.23	309.6
300.57	299.54	299.94	299.4	299.83	301.46	300.96	300.63	300.08	301.09	299.9	299.57	299.62	300.53	299.96	300.34	299.71	299.5	300.57	298.69	301.14	300.1	300.65	299.43	299.84	299.06	299.43	297.91	300.55	300.06	300.3	299.56	300.4	299.15	299.15	298.86	300.45	299.46	299.96	299.38	299.57	299.84	299.18	299.46	299.22	300.45	299.72	301.52	300.77	300.51
305.95	306.55	306.41	305.63	305.96	307.03	307.44	306.38	305	306.14	306.49	304.94	306.15	306.88	305.28	305.48	306.66	306.46	305.71	305.44	306.29	305.1	306.2	306.82	306.67	306.55	306.13	305.55	305.88	306.13	306.05	306.3	305.27	305.26	305.85	306.07	307.74	306.07	305.47	305.75	306.72	305.31	306.24	305.99	306.92	306.85	305.46	307.39	306.15	306.42
300.21	300.26	300.3	300.59	301.1	299.01	300.06	300.32	300.77	298.49	299.94	300.01	300.57	299.27	300.21	299.69	299.02	300.4	300.46	299.58	300.26	300.36	300.57	299.79	299.77	300.33	299.06	300.57	299.49	299.95	299.79	299.83	299.22	299.12	300.02	299.77	300.42	298.43	299.88	300.24	299.35	299.83	299.63	300.53	300.07	301.77	298.46	299.13	300.4	300
303.46	302.28	302.29	302.38	302.85	301.42	303.2	303.13	302.64	303.07	303.37	302.52	303.58	303.31	303.05	303.62	301.53	303.67	303.32	302.46	302.66	302.54	303.54	303.54	302.58	303.7	304.1	302.34	302.07	302.69	303.56	303.62	303.58	303.87	302.93	303.88	303.53	303.31	303.28	302.65	303.12	302.22	302.41	303.55	303.1	303.22	302.89	303.66	302.27	302.92
295.51	293.9	294.43	294.67	293.57	294.29	294.33	293.65	294.59	294.49	292.83	293.68	294.12	294.64	294.15	293.62	293.91	294.13	295.3	294.39	294.51	293.48	294.57	294.99	294.75	293.57	293.09	294.33	294.61	293.39	294.53	293.68	295.27	294.64	292.46	293.35	295.33	294.37	294.31	294.15	294.03	293.12	294.47	294.75	293.91	294.11	294.36	293.41	295.11	294.15
305.4	305.31	305.83	306.81	306.95	306.48	305.06	305.71	305.96	306.78	305.72	305.64	307.05	306.5	305.91	305.26	306.22	306.89	304.93	306.53	307.26	305.37	307.16	305.82	306.7	307.03	305.8	306.41	306.83	305.95	305.22	306.52	307.25	304.95	306.45	306.34	305.44	305.59	307.2	306.46	305.17	305.61	305.44	306.12	305.66	307.52	306.78	307.64	305.47	307.25
314.78	317	316.78	316.9	316.26	316.02	316.63	316.18	316.73	317.89	316.9	316.46	314.49	316.65	315.88	316.64	316.36	317.58	316.76	316.06	316.15	315.94	314.97	316.8	316.18	316.09	316.54	316.15	317.42	316.96	316.84	315.01	317.15	316.75	316.95	317.22	317.4	317.36	316.93	316.85	316.7	316.04	316.82	316.26	316.46	316.6	316.28	316.07	316.45	317.87
307.42	307.17	305.63	304.34	306.17	305.43	305.29	306.31	307.07	306.12	307.02	307.5	308.1	305.1	305	306.08	305.96	305.95	305.07	304.63	306.29	307.03	306.63	306.88	305.38	306.38	306.58	305.88	305.87	305.17	305.62	305.64	305.77	305.78	306.9	307.29	306.41	308.06	305.61	305.91	304.9	306.53	307.01	306.22	306.52	305	306.88	306.05	306.84	306.73
312.55	313.18	314.14	313.43	311.99	314.19	313.47	312.24	312.22	312.85	313.32	313.29	312.77	313.02	314.2	313.16	312.16	312.74	313.48	313.52	312.4	313.43	312.73	312.36	312.92	313.28	312.51	312.59	313.23	311.45	313.13	313.27	313.75	313.07	314.05	312.58	313.48	312.82	313.19	312.77	312.91	313.13	314.62	313.09	313.4	313.08	312.99	312.55	313.34	313.53
297.97	296.96	297.01	296.89	296.62	297.81	295.86	297.2	296.89	296.28	296.38	295.35	297.29	296.39	298.37	296.15	297.14	296.15	295.45	296.93	296.04	296.51	296.41	298.37	297.7	297.32	296.52	296.73	297.55	295.75	296.96	297.11	295.57	295.7	297.35	295.72	297	295.58	296.92	296.02	296.47	296.82	296.64	297.24	297.23	297.12	297.03	296.33	297.7	297.92
312.54	313.01	312.74	313.22	314.42	314.58	314.37	314.85	314.46	313.43	313.01	314.26	313.61	314.35	315.27	314.3	314.48	313.3	313.9	313.45	313.1	313.39	313.66	313.96	314.28	313.45	313.18	312.78	314.26	314.5	314.15	314.69	314.44	314.71	313.16	313.68	315.71	313.82	314.71	314.51	314.78	313.44	313.61	315.42	313.49	316.37	314.89	314.17	313.66	314.49
303.17	302.53	303.01	302.49	303.17	303.2	303.47	300.85	301.44	302.2	301.54	303.4	301.86	303.22	303.18	302.18	301.33	303.34	302.62	302.36	301.28	302.81	302.91	302.23	302.93	303.84	301.54	302.61	302.97	303.72	302.65	302.43	302.26	302.34	302.29	301.99	302.46	302.45	302.88	301.91	303.03	302.06	301.9	302.34	302.88	303.7	301.61	302.75	303.55	302.61
304.17	304.18	305.1	303.2	304.11	303.85	303.67	303.76	303.55	303.83	302.76	304.15	303.66	302.51	303.3	304.49	303.51	303.17	303.86	303.59	302.82	303.59	302.84	302.15	304.34	304.14	303.33	304.92	302.53	303.17	303.51	304.99	303.68	302.73	302.51	303.34	303.3	302.21	303.46	303.29	303.45	304.38	302.1	303.37	302.76	304	302.69	304.07	304	302.84
302.56	302.18	304.17	304.72	303.47	303.33	303.03	302.33	302.59	303.51	302.95	302.97	303.03	303.35	302.35	304.24	303.2	303.15	302.07	303.87	303.78	303.61	303.6	304.08	303.82	303.93	303.61	303.85	304.43	303.82	303.13	303.68	304.22	303.43	303.03	301.84	302.84	303.21	303.2	302.92	302.74	303.09	303.26	303.48	302.05	303.45	303.22	303.21	303.67	302.5
293.77	295.31	296.19	294.68	295.31	294.91	295.62	294.52	294.91	294.81	295.73	295.17	295.09	294.7	295.17	294.35	295.43	295.27	295.69	294.78	293.6	294.83	294.66	295.51	295.32	294.43	295.85	295.84	295.73	295.64	293.95	294.62	295.46	294.84	295.08	295.61	294.53	293.76	294.44	294.87	295.75	294	295.65	295.7	294.07	296.4	294.09	295.12	294.39	294.39
316.71	316.84	316.96	317.36	316.97	318.37	317.51	316.99	316.77	317.13	317.85	315.86	316.75	317.36	318.06	318.25	316.95	317.87	317.03	316.57	316.5	317.53	315.8	317.58	317.68	317.85	317.5	317.21	316.82	318.73	316.84	317.2	316.59	317.1	317.02	316.36	317.08	317.44	317.25	315.72	316.71	317.06	316.7	316.94	316.45	316.92	318.01	317.62	318.55	317.59
302.5	302.29	304.24	302.55	302.2	302.38	302.17	302.24	303.5	302.17	303.15	302.85	302.78	303.78	303.81	302.7	303.54	303.39	302.8	303.86	302.92	303.37	302.22	302.84	302.3	301.53	301.62	302.54	302.26	303.01	303.12	303.15	302.85	303.54	302.94	303.13	302.8	302.77	302.33	301.93	303.37	303.14	302.5	303.33	302.75	303.37	302.76	303.1	302.88	302.62
302.04	302.38	303.1	302.41	302.64	302.89	302.37	302.26	302.25	303	302.4	301.98	303	303.31	303.08	301.69	301.41	302.93	302.99	303	300.31	301.82	301.08	302.5	301.84	302.4	302.94	303.62	301.26	301.9	302.76	301.36	301.63	302.34	303.04	302.96	301.48	301.52	301.92	301.93	302.19	301.39	301.52	303.09	301.78	303.03	301.26	302.44	302.58	301.33
293.59	295.17	294.07	294.66	294.81	294.48	294.08	294.32	295	294.56	294.05	293.68	294.27	294.52	293.78	293.43	294.94	293.71	295.3	294.23	292.66	293.05	294.34	293.85	294.21	295.31	294.07	294.97	293.55	295.79	293.48	294.72	293.34	294.71	292.89	292.74	294.21	292.97	292.74	293.84	294.84	293.69	294.72	295.25	294.09	293.09	292.73	293.46	293.25	295.28
312.84	312.06	313.25	312.86	312.67	312.78	313.19	313.69	312.68	314.35	312.36	314	313.26	314.15	313.47	313.35	313.73	314.19	312.95	313.28	313.86	313.36	313.99	313.24	313.29	311.62	313.62	311.92	312.63	313.81	313.75	312.97	313.57	313.76	311.42	311.98	312.61	314.04	313.55	313.02	312.83	313.13	312.8	312.15	312.25	312.61	311.51	313.98	312.82	312.27
313.62	311.99	311.89	312.42	313.44	313.81	313.6	313.19	312.29	313.65	313.28	312.17	312.48	312.65	313.27	313.51	312.25	313.04	312.16	313.97	311.91	312.37	312.94	311.88	311.96	312.29	313.35	312.32	313.24	313.22	314.32	312.61	312.75	312.76	311.66	313.58	311.72	312.52	312.6	314.2	313.02	312.23	313.3	313.22	312.51	311.19	312.37	311.91	312.54	313.5
302.87	302.89	303.32	303.17	304.42	305.08	303.53	303.59	304.19	303.98	303.29	302.63	304.57	303.86	303.44	302.32	303.89	303.48	303.32	303.93	303.16	303.5	302.21	304.5	303.95	304.18	303.72	302.8	302.2	303.6	302.44	304.14	303.56	303.12	304.18	303.24	303.38	303.98	303.29	303.07	304.55	304.24	304.09	303.91	305.03	303.75	303.81	305.16	304.04	304.1
294.04	294.6	293.64	294.14	295.02	295.3	294.71	294.9	293.88	292.81	294.94	294.18	293.27	292.86	295.11	293.14	294.39	294.89	293.64	294.48	292.69	294.15	294.15	294.17	293.95	293.61	294.02	293.29	294.36	294.19	293.41	293.6	294.21	293.43	294.32	294.34	294.46	294.71	293.35	293.99	294.55	293.45	294.68	292.88	293.62	294.51	294.89	293.56	293.33	294.6
302.9	303.37	303.32	304.27	303.59	303.3	303.14	304.98	303.22	303.4	302.53	303.8	303.91	304.37	303.66	303.78	303.5	303.77	303.64	304.32	302.73	303.47	302.79	303.32	303.74	301.99	302.76	304.3	303.57	304.05	305.06	303.66	303.49	303.93	301.85	303.67	303.55	302.9	302.54	304.07	303.37	304.05	303.94	302.92	303.01	302.7	303.79	303.63	303.35	304.07
307.48	306.56	304.77	305.33	306.01	305.21	304.53	305.99	305.87	305.62	304.94	306.07	304.87	305.87	305.42	305.67	306.06	305.32	304.62	305.58	306.03	305.61	305.82	306.09	304.98	305.12	304.97	305.42	304.69	305.61	304.24	304.53	305.72	305.12	305.67	304.45	304.68	305.27	304.47	304.87	306.12	305.37	305.16	305.09	305.45	304.79	304.66	305.93	306.12	304.84
315.31	314.99	314.73	315.65	315.59	314.63	313.76	314.18	314.67	314.91	315.02	315.31	314.54	314.63	314.52	315.14	313.47	315.4	314.63	315.44	315.29	314.83	315.07	314.37	315.36	314.13	315.56	314.5	313.06	314.64	315.04	314.76	314.13	315.22	314.87	314.61	313.9	314.5	314.78	313.75	314.29	315.12	316.16	315.14	314.14	313.85	315.01	315.66	313.91	314.3
310.09	308.5	309.09	309.94	309.66	308.13	308.2	308.97	307.83	308.52	310.64	308.92	308.47	308.73	308.09	308.72	308.98	308.86	309.71	308.91	309.7	309.62	309.06	308.69	309.4	309.23	309.58	308.67	308.35	309.65	308.48	310.07	308.61	309.36	310.01	308.64	308.58	307.85	308.88	308.77	308.85	309.11	308.46	308.74	308.8	308.88	309	309.04	309.68	309.42
311.86	312.25	311.5	312.08	312.92	311.34	311.67	312.34	310.52	310.81	312.34	312.19	311.5	313.25	312.2	311.47	311.89	312.49	312.31	311.11	311.32	311.89	311.89	311.73	311.61	311.63	310.64	312.49	312.31	312.36	311.9	311.29	314.15	312.57	312.95	311.54	312.66	312.55	311.15	311.26	313.09	311.07	312.61	311.97	311.87	312.31	311.79	313.63	312.17	311.03
303	303.62	303.55	302.61	303.49	303.02	304.22	304.18	303.91	303.52	303.3	303.16	303.63	302.66	303.14	303.47	302.84	303.73	303.44	303.54	304.23	303.57	304.39	303.23	304.33	302.49	302.73	303.29	302.93	303.57	302.29	303.22	304.21	303.68	304.71	302.57	303.43	304.13	301.66	303.27	303.68	303.21	303.78	303.35	303.31	305.04	302.18	302.99	304.64	302.85
310.62	309.29	309.82	310.7	310.5	309.75	309.62	309.99	309.8	309.86	310.41	311.51	310.89	311.68	310.77	311.33	311.04	310.95	310.2	309.84	310.68	310.86	311.41	309.58	309.82	310.92	310.45	309.26	308.76	310.27	311.88	310.61	311.36	309.4	311.22	311.53	310.56	309.98	310.25	309.85	312	311.03	310.54	310.56	311.94	311.62	311.69	310.5	310.35	310.2
306.04	305.79	306.56	305	305.2	305.89	306.83	305.87	305.73	306.01	306.43	305.55	308.05	306.53	307.01	305.9	306.79	306.52	306.06	307.09	305.36	306.4	306.91	306.63	306.42	306.29	306.66	307.03	306.89	306.84	306.51	305.69	306.53	306.48	306.23	305.92	306.02	304.97	306.6	305.83	305.97	306.02	305.93	305.22	305.27	305.48	305.81	305.99	306.45	306.82
297.5	297.53	296.67	297.14	297.83	296.28	295.91	296.42	297.81	296.55	296.75	295.47	297.72	295.94	297.27	297	296.54	296.54	297.41	296.26	295.52	297	296.56	297.09	296.09	297.3	297.34	296.56	297.39	296.54	296.72	295.3	297.64	297.78	296.02	298.02	297.68	296.49	296.31	297.88	295.89	296.33	296.62	295.98	295.4	295.7	296.42	297.77	296.99	295.95
304.58	303.57	304.85	305.29	304.46	304.43	303.69	303.6	305.36	304.47	303.87	304.02	303.63	303.95	303.91	304.88	305.34	304.16	305.15	304.96	304.57	304.76	305.49	303.9	304.45	304.25	304.93	304.96	303.45	302.72	305.8	304.1	305.59	304.21	304.06	305.06	305.49	304.2	303.41	304.37	306.04	304.68	305.38	305.26	304.91	303.96	304.21	303.99	304.72	305.66
319.36	318.11	317.24	318.29	317.04	318.83	317.76	318.15	317.72	317.85	318.71	318.07	318.69	318.07	318.08	318.51	317.73	316.92	317.91	318.15	317.31	318.85	318.16	317.82	317.28	319.26	317.89	318.68	317.01	318.09	317.72	319.14	318.67	317	317.24	318.15	317.78	319.14	317.8	318.72	318.42	319.18	318.46	318.13	318.93	317.63	316.81	318.23	319.28	317.95
314.88	314.3	314.6	314.05	315.29	315.83	315.93	314.72	314.55	315.11	314.99	315.25	314.3	314.67	315.71	314.05	315.29	314.48	315.09	315.86	314.11	314.37	316.25	314.93	314.62	314.4	314.51	314.63	315.34	313.94	315.5	314.96	316.23	314.33	315.75	314.57	315.3	313.55	315.61	314.79	313.77	315.02	315.77	314.26	315.91	315.96	313.67	313.08	316.09	314.55
305.83	304.48	305.08	304.83	304.23	305.45	304.32	305.23	305.56	304.24	306.18	304.95	304.92	304.93	304.93	304.14	305.94	304.49	305.33	305.23	303.4	304.27	304.02	305.36	304.23	304.53	304.03	305.81	304.39	305.41	304.34	305.33	305.87	303.99	304.4	304.66	305.55	305.68	305.88	305.01	303.82	306.24	304.41	304.62	305.27	304.66	305.18	305.59	305.81	305.36
304.42	304.71	305.29	304.41	304.83	304.22	304.96	304.57	304.04	304.48	303.49	303.76	305.02	304.6	304.19	303.96	304.51	303.67	303.75	304.39	303.94	305.03	305.1	304.56	304.85	304.24	304.03	303.84	305.49	304.5	305.47	304.39	304.66	304.57	304.07	305.8	304.25	304.19	304.01	306	303.84	303.62	304.25	304.45	303.92	305.34	304.8	304.31	304.57	304.87
303.92	303.28	302.23	302.75	302.13	302.63	303.6	302.69	302.99	302.46	302.8	301.77	301.8	301.83	301.72	302.09	302.18	301.41	302.03	302.45	304.07	302.58	301.78	302.55	302.64	302.43	303.57	304.21	302.63	301.55	302.2	303.09	302.78	304.12	303.21	302.51	301.86	302.88	303.18	301.17	302.29	303.24	302.23	302.25	301.25	302.03	302.92	302.38	301.72	302.68
314.76	314.28	314.62	314.37	314.16	314.31	315.3	315.7	314.69	314.51	314.21	315.19	315.06	315.26	314.56	313.87	314.49	315.07	314.13	314.06	314.84	315.36	314.18	315.89	315.94	315.78	314.61	315.09	314.9	313.28	314.11	314.06	315.03	314.61	314.93	315.05	314.61	314.51	315.56	313.73	314.1	314.79	313.9	313.96	314.48	314.32	314.27	314.88	314.73	315.31
298.88	299.16	300	300.26	302.13	300.88	301.03	301.01	300.74	301.44	301.94	301.42	301	301.32	300.81	300.81	301.33	299.17	300.91	301.64	301.69	301.23	301.53	300.68	301.24	301.61	302.34	300.6	300.35	301.06	301.74	302.47	301.07	299.95	301.32	301.62	300.04	300.5	300.9	301.52	300.64	301	302.5	299.51	300.68	301.6	301.1	300.53	300.02	301.48
302.82	304.74	303.98	303.37	303.53	304.45	304.18	303.24	303.43	303.67	303.88	304.84	303.34	304.84	304.18	304.41	304.15	304.11	304.84	303	304.83	303.52	304.75	302.67	303.78	301.94	304	304.04	305.22	303.07	305.14	304.42	303.5	304.04	303.94	303.31	303.22	302.97	303.25	304.91	304.68	305.27	304.29	304.44	302.64	303.28	304.67	304.5	303.28	304.34
325.57	325.38	324.18	324.21	324.46	324.34	324.22	324.99	324.07	324.6	324.24	325.6	324.32	324.3	323.93	323.96	325.01	323.92	324.08	324.2	325.51	324.43	324.45	325.09	324.38	323.87	325	325.05	324.36	324.52	323.7	324.91	324.56	325.05	324.59	324.63	325.26	323.87	324.78	324.39	325.32	324.6	324.45	325.36	324.92	324.45	325.04	323.84	324.03	324.06
312.86	314.16	313.15	313.61	313.95	314.56	314.2	311.67	312.09	312.64	313.58	312.8	313.47	313.45	313.56	312.5	313.22	314.34	313.74	313.99	313.36	312.98	312.27	313.37	312.73	313.65	314.65	313.18	313.07	313.23	313.77	313.35	312.26	314.08	313.61	312.25	314.46	313.35	312.75	314	315.35	313.81	313.29	314.05	313.63	313.69	313.48	311.44	313.2	313.82
318.81	319.05	317.68	318.81	317.38	318.99	317.33	316.65	318.58	318.32	318.43	318.66	320.16	318.86	318.84	318.35	318.03	317.18	318.03	318.57	319.72	318.82	319.38	318.39	318.86	318.95	318.45	318.19	318.62	318.29	319.5	319.03	317.54	318.13	318.35	319.53	318.75	319.3	318.98	317.57	317.44	318.41	317.72	317.83	319.74	317.74	319.18	318.15	318.56	318.61
318.02	317.72	319.51	317.47	318.75	318.16	318.6	317.06	318.7	317.28	319.61	317.73	317.9	317.89	318.59	317.4	318.54	318.04	318.3	318	317.92	318.78	319.11	318.61	316.73	316.73	317.68	318.19	318.14	318.47	318.09	317.43	317.02	318.11	319.04	318.76	318.46	317.93	317.24	317.36	319.12	317.94	319.4	318.4	317.14	319.19	317.66	318.73	317.78	318.37
303.47	304.08	302.77	304.53	304.08	304.43	305.03	305.11	304.46	303.8	304.83	303.46	303.99	303.93	303.19	304.36	303.44	304.53	303.4	304.8	302.63	303.71	305.25	304.91	303.89	303.7	305.06	304.32	302.68	303.21	303.7	304	304.46	302.93	304.54	304.59	303.78	303.8	303.91	304.28	303.91	304.36	305.09	303.16	304.87	303.89	303.59	303.15	303.56	303.49
308.86	307.95	308.67	308.99	307.44	308.15	309.97	309.19	308.97	308.41	310.36	308.24	309.75	308.59	307.58	308.49	308.32	309.16	308.39	309.06	308.79	308.2	309.6	308.3	308.87	308.54	308.32	308.55	309.18	308.24	309.87	309.25	309.74	309.22	307.6	308.72	308.3	309.25	308.1	309.08	309.39	308.41	308.94	309.54	307.7	309.62	309.33	307.9	308.12	308.58
325.45	324.47	323.69	324.73	324.09	324.54	324.32	324.46	324.15	324.11	325.11	324.17	326.03	325.07	324.91	326.11	323.83	325.19	325.05	324.04	324.09	325.64	324	323.99	323.75	324.26	323.34	323.93	324.78	323.99	323.61	325.36	324.83	325.3	324.05	325.41	323.91	325.57	324.35	324.17	325.68	324.57	325.69	323.73	323.36	324.94	323.58	325.37	324.75	324.77
306.61	306.69	306.75	305.52	306.83	305.91	306.99	306.03	306.57	307.54	306.29	306.44	307.04	306.16	305.87	306.62	306.02	306.89	306.72	306.5	306.88	306.73	306.8	305.65	306.39	305.96	306.59	306.66	306.49	305.81	305.7	306.46	306.24	305.91	306.3	306.11	307.59	305.76	306.03	306.72	306.36	307.35	306.62	306.38	306.93	305.99	306.86	307.1	306.28	307.71
318.83	317.53	318.81	320.18	318.95	319.95	319.61	319.05	318.37	319.5	320.49	319.01	320.01	319.57	319.52	320.18	320.22	319.08	318.89	318.19	319.25	319.02	318.55	319.3	320.43	319.85	319.06	318.51	319.6	318.73	319.81	318.76	318.32	319.05	319.12	317.19	318.24	318.25	318.91	319.71	318.3	321.56	318.28	318.69	320.4	318.85	319.07	318.32	319.68	320.24
312.68	311.82	312.28	311.36	312.15	313.59	312.13	312.68	313.75	313.35	312.95	313.3	312.39	312.38	311.39	313.4	312.05	311.95	313.25	312.8	311.84	314.08	311.95	312.54	311.75	312.86	312.69	313.28	311.4	312.32	312.34	312.32	313.82	313.07	313.26	312.59	312.14	312.88	313.92	311.73	312.73	311.75	312.52	312.24	312.89	311.5	311.75	312.37	311.47	311.72
326.56	327.92	326.73	326.66	327.54	326.75	325.74	328.24	326.21	326.31	327.31	327.47	327.54	325.97	326.53	327.76	326.2	326.88	325.93	326.85	326.66	327.04	326.33	327.18	327.44	326.77	326.88	326.69	328.28	327.07	327.91	327.71	328.26	327.26	326.88	326.95	327.01	327.12	327.96	327.11	328.27	325.88	327.47	328	327.84	326.69	326.62	327.29	327.46	326.68
312.07	311.75	310.37	311.81	311.58	313.36	310.88	311.14	311.33	310.58	310.38	312.4	312.13	311.95	310.15	312.14	310.61	311	311.47	311.16	311.6	310.86	311.68	311.34	311.34	311.48	310.91	311.41	310.96	310.89	311.66	310.69	312.13	310.38	312.26	311.99	312.31	311.66	311.12	312.17	311.24	311.86	312.64	312.04	310.53	312.27	313.02	312.15	311.89	311.21
315.47	314.65	314.88	314.62	314.53	315.52	314.03	314.83	315.94	315.27	314.9	315.73	314.53	315.24	313.56	314.37	314.65	316.16	315.22	314.97	313.78	315.23	314.36	315.39	314	314.68	315.42	314.82	314.98	313.78	313.65	313.77	315.48	314.45	314.8	314.69	315.25	314.02	315.13	315.2	313.57	314.02	315.42	315.62	315.12	314.72	315.49	315.25	314.55	314.14
296.3	296.93	295.82	296.39	296.91	298.12	296.22	296.36	296.71	296.7	296.58	298.05	296.65	297.08	297.23	296.55	296.69	296.85	296.68	295.89	296.53	296.61	295.42	296.99	296.55	296.68	295.72	297.05	296.36	296.7	297.04	297.18	297.31	297.14	296.71	296.8	296.25	296.81	298.17	296.66	296.56	295.96	297.94	297.94	295.96	296.8	298.21	296.91	297.06	296.69
312.31	311.84	312.51	312.43	312.68	312.48	312.25	312.27	312.33	312.3	311.25	311.86	312.25	311.58	312.29	312.36	312.5	312.75	313.64	311.06	313.74	312.02	311.42	311.57	311.57	312.68	312.69	313.72	312.14	311.78	312.44	310.62	313.22	312.02	311.71	311.45	311.85	311.54	312.69	310.78	312.73	313.25	312.04	312.02	311.99	312.59	311.69	312.73	312.08	313.48
300.96	301.5	301.74	301.66	302.53	302.42	301.91	302.66	302.58	301.6	303.1	302.43	303.63	302.9	302.24	302.32	302.87	302.77	302.6	302.93	302.29	302.77	302.4	302.7	301.83	302.05	303.25	301.7	302.37	301.41	302.98	301.35	302.99	302.45	301.25	303.05	302.69	302.06	301.89	303.41	302.24	302.64	302.76	302.12	302.54	301.85	302.83	302.68	302.7	301.82
303.24	302.49	303.82	302.9	303.43	302.08	301.65	302.9	303.34	302.97	303.39	303.97	303.77	303.27	303.31	304.16	304.24	303.11	303.4	303.35	302.86	302.8	304.28	303.69	303.86	302.3	302.9	302.65	303.6	303.85	301.87	303.77	304.07	304.53	303.51	301.82	303.71	303.99	303.52	302.88	304.32	303.73	302.28	302.69	302.23	302.75	302.72	303.18	304.05	302.98
316.41	315.74	315.67	315.83	317.72	315.06	315.43	315.47	316.28	316.24	316.29	317.2	316.43	316.31	315.66	315.68	316.24	316.79	315.22	315.35	315.37	315.76	316.57	315.55	315.92	316.3	314.83	316.27	317.32	316.91	316.6	316.45	314.3	316.49	315.83	316.23	316.45	315.73	315.49	315.98	316.07	315.77	316.18	315.72	316.29	316.07	315.3	316.05	316.26	315.49
298.93	299.53	299.71	300.74	300.01	299.09	301.24	300.38	299.91	300.73	301.09	300.45	300.1	299.29	300.66	299.19	299.21	299.61	300.51	300.38	300.33	300.39	299.51	300.56	299.16	299.79	299.02	300.52	300.69	300.89	299.1	299.59	299.91	299.77	299.45	299.5	300.92	300.71	300.45	300.82	300.24	300.64	300.32	300.17	300.56	298.82	300.2	300.06	300.44	299.98
314.41	313.46	313.04	313.2	312.97	312.76	314.04	312.31	312.59	313.49	312.05	313.74	312.71	313.21	314.72	312.79	313.15	313.78	313.16	313.33	311.56	312.12	312.54	313.47	314.41	312.24	312.14	313.05	312.83	314.07	313.91	313.46	313.66	312.84	314.07	312.24	313.01	312.65	313.82	311.91	313.26	313.16	311.79	312.03	313.15	312.07	312.83	312.58	313.25	313.62
296.82	296.14	295.85	296.42	296.9	296.78	297.8	297.14	295.61	297.34	296.43	296.61	295.7	296.27	297.17	295.91	296.34	296.31	296.44	296.93	297.07	295.9	296.98	297.41	295.91	295.18	296.75	296.27	297.08	298.24	295.25	295.7	295.58	297.11	296.47	296.75	297.26	297.54	297.08	296.45	296.75	297.03	297.11	296.09	295.28	297.55	297.48	296.06	296.71	296.57
307.09	307.63	308.09	307.1	307.72	306.73	306.99	307.56	306.88	308.09	307.94	306.66	306.05	307.25	307.94	306.89	308.37	307.19	307.49	306.66	306.24	306.63	308.01	308.08	307.25	307.73	307.73	307.82	308.11	306.54	306.65	308.1	306.76	307.26	307.72	307.51	307.64	308.07	307.79	308.23	308.68	306.46	307.89	306.84	307.89	307.77	307.76	307.52	307.33	307.18
297.19	297.2	296.5	295.49	296.92	297.32	298.02	296.92	297.67	295.43	297.53	295.15	296.09	296.81	296.9	296.45	296.88	296.36	296.01	297.63	296.9	295.82	296.52	296.34	297.54	297.04	296.98	297.49	296.79	295.7	297.29	297.46	296.04	297.08	295.51	297.73	296.8	296.9	297.74	296.18	296.6	296.88	296.61	298.23	296.96	296.64	297.9	295.97	296.77	296.99
292.78	293.85	294.37	293.47	294.33	294.78	294.25	293.84	293.49	294.29	294.65	293.35	294.64	292.61	293.32	293.62	293.96	293.85	292.51	292.85	294.89	293.47	294.29	294.6	292.55	292.76	294.33	292.83	293.35	294.41	293.82	293.77	294.61	293.81	294.65	295.93	294.41	293.54	293.74	294.26	292.29	295.4	293.47	294.58	294.13	293.23	293.47	294.42	294.83	293.56
324.32	324.77	324.64	324.64	325.46	325.21	324.82	324.03	323.81	325.59	325.39	325.16	324.54	324.7	324.67	324.39	324.75	323.78	325.02	324.31	325.41	325.64	324.83	325.35	325.25	323.57	324.19	324.33	324.88	325.47	323.95	324.31	324.77	324.49	324.06	324.66	324.75	323.95	323.64	324.44	324.2	325.13	324.61	325.94	323.9	324.12	325.13	325.18	324.05	324.5
327.36	327.53	328.18	327.96	328.64	328.56	328.99	329.08	329.06	328.62	328.74	329.77	328.29	328.03	328.32	328.01	329.03	328.41	328.67	327.98	328.2	329.6	329.35	327.91	328.26	328.62	327.56	329.94	328.76	329.24	328.71	329.24	328.69	327.86	328.09	328.42	328.16	327.1	328.86	331.22	327.3	328.05	329.11	327.88	329	328.07	327.21	327.57	328.06	328.34
296.64	296.21	296.02	296.05	296.91	295.61	296.68	297.78	296.68	296.49	297.07	297.03	297.16	296.75	297.12	295.73	296.95	298.59	298.48	298.27	297.49	297.07	296.33	296.97	296.34	296.63	296.07	296.38	296.73	296.71	295.97	297.24	295.77	295.94	296.69	296.32	297.21	296.72	297.26	297.07	297.66	296.68	295.77	296.51	295.58	296.87	296.24	297.85	296.12	296.24
303.74	305.08	304.05	304.46	305.51	304.11	304.26	304.22	303.3	303.35	303.4	303.74	303.83	303.28	303.44	303.93	304.43	303.48	303.96	305.62	305.61	305.21	305.37	304.67	304.79	303.44	304.94	303.41	304.05	303.26	304.46	304.7	303.87	303.54	304.01	303.63	304.26	303.95	303.97	304.31	305.94	303.99	303.31	305.35	304.65	306.08	303.66	304.24	304.02	305.6
312.83	313.16	311.66	313.09	315.04	313	314.28	313.83	313.71	312.18	314.46	313.29	312.02	312.57	313.06	313.12	314.29	313.63	313.67	313.1	313.05	314.48	312.45	313.27	312.8	314.14	312.61	313.7	312.68	313.32	314.01	314.05	312.95	311.97	313.85	313.31	314.08	313.49	312.85	312.58	312.72	313.12	313.11	311.81	313.82	312.6	313.18	314.01	313.67	313.25
304.97	306.29	306.97	306.72	305.59	305.39	305.25	306.49	306.27	305.83	305.84	306.34	305.96	305.16	306.02	307.7	306.96	306.11	306.24	306.11	307.21	305.26	306.09	305.95	305.89	306.74	305.81	306.18	305.74	306.45	306.52	307.52	306.34	305.32	305.61	306.33	305.53	306.24	306.79	305.73	305.64	305.92	306.46	306.01	305.75	304.95	306.85	305.55	305.98	305.13
293.96	295.49	296.02	296.14	295.57	296.97	295.99	294.81	295.24	295.01	294.82	294.85	295.07	295.66	296.05	295.54	295.42	295.52	295.06	295.18	295.39	295.56	295	294.33	294.51	294.21	297.1	294.89	296.08	296.4	294.51	295.99	294.55	294.54	296.7	293.9	294.76	295.08	295.04	294.53	294.83	294.51	293.27	294.59	295.38	293.9	295.21	295.82	294.62	295.29
300.05	300.2	299.92	300.68	300.45	300.02	301.02	300.7	301.36	300.64	301.74	299.67	300.39	299.99	301.22	299.25	300.5	299.85	301.06	299.15	300.73	299.74	300.83	300.34	299.67	299.59	300.64	300.52	300.62	301.15	298.99	300.47	299.13	301.5	300.34	299.89	299.91	300.35	300.18	301.96	300.17	300.29	298.78	300.65	299.67	298.76	299.48	299.94	300.55	300.36
328.79	328.36	326.04	329.74	328.7	328.94	328.19	327.74	329.02	328.22	329.66	328.55	329.16	328.78	328.83	329.54	328.5	327.18	329.08	329.08	327.9	326.9	328.88	328.58	326.39	329.4	328.22	328.71	326.74	329.82	327.88	329.46	329.26	328.38	328.23	328.1	328.18	329.16	329.23	329.94	328.28	328.93	328.93	328	328.88	328.36	327.94	329.89	327.52	327.13
317.77	318.48	316.68	318.34	317.24	316.38	316.66	317.84	316.44	317.8	316.69	317.31	316.65	317.07	317.43	316.65	318.39	317.76	317.14	317.89	317.14	317.32	317.7	317.36	317.75	316.3	316.46	316.87	317.13	316.37	316.5	316.98	317.13	316.12	317.25	316.23	318.18	317.4	318.25	317.96	317.22	317.52	317.02	315.97	317.39	317.37	317.34	317.68	316.96	317.35
313.29	313.58	313.41	313.08	312.2	313.35	312.7	314.12	313.19	313.41	312.18	312.17	313.92	311.42	313.38	313.41	313.54	312.64	313.66	313.16	313.4	314	312.33	313.19	313.17	314.03	312.9	312.64	313.85	312.89	311.66	313.31	312.32	312.25	314.27	313.39	313.74	313.78	313.79	313.12	313.26	313.24	312.69	313.8	312.84	312.06	313.61	313.07	313.39	312.36
302.61	303.13	302.95	304.02	305.4	302.98	305.18	303.55	304.17	303.87	305.11	305.35	304.97	304.67	303.82	305.79	304.45	303.35	304.91	304.01	304.38	303.38	303.77	304.99	303.41	305.03	304.8	304.09	304.35	305.14	304.85	304.04	304.96	304.18	304.87	303.95	305.03	302.88	304.74	304.4	303.46	304.78	303.25	304.13	303.43	304.4	304.84	304.53	305.13	303.64
315.77	315.85	314.3	314.29	313.28	314.68	314.8	314.01	313.9	315.57	314.26	315.84	313.93	314.21	315.35	313.83	313.54	314.42	314.28	314.43	315.35	313.85	316.09	314.98	314.26	314.71	314.55	314.32	314.64	315.62	314.77	315.76	314.9	313.85	315.78	315.11	316.39	314.4	316.23	314.84	314.51	315.06	314.52	314.46	315.37	314.25	315.25	315.03	314.93	313.96
313.42	312.89	313.17	311.69	312.74	313.51	314.14	312.38	312.43	313.58	312.85	312.11	312.99	311.84	313.55	313.82	312.36	312.17	313.36	313.18	311.55	312.43	312.07	312.71	312.82	313.05	313.41	312.7	312.01	311.72	311.95	312.73	313.01	311.77	310.98	312.83	311.93	312.64	312.24	311.92	312.18	312.69	312.62	311.08	312.24	312.67	311.93	311.71	312.53	313.81
315.78	315.43	315.66	316.91	315.58	316.69	317.17	316.41	315.78	315.98	317.5	318.36	316.41	316.25	316.49	316.08	315.56	317.07	315.92	315.56	317.22	316.89	316.58	316.5	316.7	315.89	316.67	316.08	316.01	317.07	316.33	315.26	316.95	316	317.1	315.83	317.83	317.51	316.26	315.31	317.02	317.17	316.93	316.37	317.86	316.17	316.95	317.33	316.62	317.13
314.22	314.3	315.64	314.2	314.76	315.15	314.53	315.34	315.97	315.5	315.44	315.13	314.99	315.31	316.69	315.6	315.87	314.66	315.8	313.99	313.4	314.58	315.51	314.88	315.14	313.85	314.77	314.01	315.35	315.38	315.19	315.14	313.19	314.46	314.79	314.76	315.37	314.42	314.72	314.19	314.55	314.59	315.26	314.16	315.25	315	315.88	314.93	314.93	315.16
308.61	309.73	309.57	309.09	307.83	309.4	307.75	308.97	308.31	308.45	308.73	308.74	309.4	309.4	307.98	308.38	309.12	309	308.91	308.36	308.33	310.1	308.2	308.18	308.16	308.25	307.86	309.05	309.09	308.66	307.73	308.42	309.02	308.52	308.22	307.85	307.99	308.87	309.27	309.98	308.63	309.59	309.02	307.77	309.41	308.95	309.08	309.02	308.48	309.78
327.75	327.31	327.05	326.71	328.37	325.42	327.66	327.79	328.26	327.33	328.14	328.58	328.77	328.14	328.07	326.98	327.77	328.07	326.44	329.25	327.73	328	326.35	326.58	328.3	326.96	327.88	328.62	328.04	326.36	327.58	327.58	327.01	328.61	328.13	327.36	327.94	328.14	328.02	328.37	327.5	327.96	328.17	327.6	328.13	327.89	328.35	327.56	328.6	327.21
307.92	307.84	307.47	308.05	307.46	307.45	306.18	308.4	307.64	305.83	307.78	307.78	306.54	308.1	308.93	306.45	308.37	306.9	308.41	307.79	306.96	306.72	306.49	308.3	308.46	307.24	307.88	308.6	307.67	307.89	307.16	307.66	306.69	307.87	307.76	306.99	307.75	308	307.69	307.04	308.36	306.91	306.89	306.35	306.95	307.93	306.92	307.62	307.42	307.45
294.34	294.63	293.61	293.86	294.69	292.98	294.44	292.16	294.17	294.71	293.86	294.34	294.04	295.13	294.04	294.29	295.35	293.98	293.47	293.97	294.2	294.28	293.92	295.29	294.79	294.28	293.57	294.96	294.48	294.67	293.81	294.92	294.51	293.97	293.76	293.83	292.75	293.07	293.82	293.65	294.46	294.34	293.58	294.66	293.61	295.19	293.64	293.74	293.18	294.52
301.96	303.6	303.6	303.42	302.45	302.9	303.05	303.07	301.57	302.98	302.8	303.13	302.13	303.01	301.96	301.99	302.98	303.27	303.7	301.98	303.74	302.54	302.43	302.95	303	302.99	303.49	303.79	302.92	302.63	302.23	302.24	302.94	302.12	302.39	301.56	302.38	301.79	302.93	301.35	303.45	302.97	303.49	303.04	303.08	302.91	301.95	303.09	301.13	302.33
310.2	308.27	308.99	309.44	310.09	308.97	309.41	307.96	309.27	309.64	307.77	308.54	309.6	308.32	309.49	308.9	308.39	308.66	308.36	308.12	307.7	309.53	309.51	309.43	308.67	308.34	308.27	308.49	309.36	309.3	308.98	309.45	308.05	309.52	308.98	308.47	309.47	309.14	309.61	308.22	307.8	308.29	308.37	309.57	308.48	307.94	309.46	308.24	308.41	309.03
305.68	306.13	303.65	304.9	305.13	305.03	305.18	303.46	306.08	305.39	306.65	305.24	304.73	305.05	306.16	304.64	305.06	305.41	305.51	304.41	304.68	304.49	304.69	305.77	305.05	307.15	304.66	305.47	304.8	305.11	306.21	305.54	306.16	306.24	305.52	305.04	307.2	305.32	305.64	305.73	305.52	304.81	304.77	304.81	305.62	305.89	305.26	305.45	305.6	304.37
311.28	311.26	309.51	310.53	310.32	309.7	310.21	310.25	311.32	310.94	310.36	311.09	310.18	310.46	311.54	310.41	310.22	309.93	310.29	309.24	310.71	311.58	311.19	311.81	309.42	310.64	310.11	310.91	311.35	311.68	310.37	310.33	311.51	309.5	310.61	310.87	310.6	311.15	312.16	310	310.28	310.14	311.24	310.55	310.02	309.31	309.82	310.95	309.44	310.28
314.69	314.78	314.27	313.34	313.8	315.55	314.2	315.46	314.59	314.39	314.5	313.17	314.08	314.98	315.61	314.99	315.87	314.36	314.09	314.48	315.49	314.57	314.28	315.19	315.06	315.05	315.38	314.35	315.3	315.2	313.61	316.11	313.98	314.25	315.9	314.04	314.91	314.46	314.06	313.75	315.28	315.6	314.25	316.3	315.07	314.25	314.61	315.91	314.08	314.32
300.65	301.61	300.65	301.91	300.01	301.16	300.19	301.78	302.63	302.14	300.13	301.76	301.31	302.19	300.88	301.21	301.16	300.96	299.94	302.15	300.61	300.81	301.03	299.7	300.62	301.43	299.92	300.63	301.34	300.24	300.47	300.9	300.79	301.65	301.44	301.02	301.03	301.53	300.65	299.75	301.97	300.63	302.09	301.11	300	299.31	301.41	300.55	301.96	300.47
316.96	317	316.8	316.97	317.85	317.1	317.13	316.59	315.39	316.82	317.25	317.28	316.9	316.65	317.01	317.49	316.73	317.61	317.4	316.74	316.38	317.53	315.59	316.72	315.86	315.97	316.41	316.09	316.68	317.43	316.95	316.04	317.18	316.14	316.55	315.99	316	315.45	315.83	316.77	317.05	315.39	317.48	317.03	317.05	315.93	315.58	318.21	315.63	318.12
303.21	304.25	303.74	304.23	305.46	302.94	303.37	303.72	303.29	304	302.96	304.33	303.16	304.07	302.44	303.17	302.73	304.51	304.49	303.44	303.81	305.35	303.92	303.9	303.44	303.65	303.11	303.4	303.93	302.45	303.04	303.13	303.33	303.92	302.92	303.21	303.79	304.23	303.2	303.03	303.17	304.79	303.96	304.46	304.01	303.16	303	303.42	302.95	303.86
317.87	316.82	317.04	317.7	316.91	317.87	317.64	316.55	316.45	316.77	316.38	318.4	316.83	317.07	316.99	318.08	317.95	316.71	316.73	316.63	316.06	316.58	317.28	317.31	317.64	316.73	317.1	317.56	317.47	317.13	317.41	317.72	317.8	317.4	317.22	317.56	318.03	317.64	317.85	317.7	316.96	317.49	316.58	317.62	316.31	317.08	317.82	317.23	316.82	317.62
303.55	303.1	301.29	302.2	301.64	303.63	303.36	302.87	303.92	302.45	302.11	302.8	301.56	303.08	302.93	302.64	302.85	303.66	304	302.79	302.82	302.95	301.58	302.34	301.7	303.28	303.81	302.35	302.57	304.15	303.89	302.41	304.06	302.85	303.77	304.55	302.31	303.05	302.37	303.74	304.08	301.21	303.08	303.62	302.27	303.69	303.19	304.59	303.24	303.28
310	311.57	309.81	310.11	310.54	311.64	312.16	310.54	311.05	309.48	311.18	311.12	310.2	311.22	310.94	311.77	310.86	310.48	310.2	309.78	310.92	311.27	310.21	310.48	309.54	310.86	310.38	311.01	310.47	311.2	311.13	309.6	311.12	311.3	310.74	311.42	310.85	310.59	310.05	309.67	311.16	311.5	310.53	310.94	310.49	311.38	311.09	311.12	311.27	310.67
317.63	317.4	315.65	318.28	317.29	318.1	317.33	317.73	318.4	317.85	317.3	316.83	316.97	317.14	317.98	316.72	317.36	318.68	317.33	316.42	316.47	317.99	317.73	316.59	318.26	317.23	316.53	315.96	318.01	318.11	317.68	315.92	316.9	316.43	316.84	317.43	317.6	316.35	317.66	316.95	318.31	316.37	316.77	318.44	317.73	318.23	317.66	318.17	317.34	316.56
313.35	312.3	312.86	311.6	311.57	312.94	313.93	313.39	312.75	313.48	314.22	312.51	313.72	314.04	313.31	312.49	312.41	312.87	313.16	313.94	312.95	313.35	312.58	314.17	313.33	312.58	314.04	313.35	312.8	313.24	313.57	311.91	312.53	312.12	312.84	313.19	313.08	314.26	312.07	313.52	311.78	314.22	313.47	312.77	312.63	312.15	312.53	313.59	314.01	312.82
313.48	314.06	314.49	313.66	314.94	313.33	314.17	314.06	313.92	313.03	314.41	313.79	313.06	314.82	314.21	312.78	314.65	314.33	315.02	314.13	314.02	313.63	313.9	313.19	313.71	312.79	314.84	312.47	313.89	313.18	313.14	313.76	315.57	314.39	315.16	314.01	313.95	313.26	314.32	314.44	312.76	314.11	313.38	314.37	314.19	314.02	313.95	313.6	313.67	313.31
294.5	294.16	295.6	295.23	294.97	295.3	294.99	295.13	294.58	294.74	295.2	294.87	295.1	295.32	294.51	294.36	296.55	294.56	295.48	294.97	294.56	295.94	294.45	295.63	294.06	295.93	295.41	294.03	295.03	295.22	295.57	294.73	295.32	293.79	294.88	296.43	295.05	295.55	295.44	295.48	295.65	294.56	295.25	296.23	293.9	296.23	294.87	295.58	294.31	294.57
313.12	314.06	315.19	314.43	314.22	314.61	314.69	314.9	313.86	313.98	315.07	313.25	313.64	313.21	312.5	315.02	313.58	313.69	313.23	315.03	313.41	314.33	313.67	314.59	313.38	314.53	312.97	314.16	313.2	314.04	315.08	314.79	313.32	314.33	314.77	314.74	314.03	315.5	315.17	314.39	314.16	314.42	315.23	315.11	313.83	313.85	313.53	314.84	313.84	314.75
318.35	318.6	318.37	317.81	317.27	316.95	318.25	318.38	317.53	318.32	317.52	318.54	318.61	317.89	318.16	317.84	317.02	319.2	317.88	318.43	316.27	319.39	318.85	316.85	317.7	318.56	317.05	318.52	317.46	318.28	317.56	318.42	316.05	319.76	318.42	318.87	316.5	317.88	318.42	318.39	318.72	318.99	318.49	317.6	319.15	317.01	318.45	318.61	317.86	317.6
313.02	312.43	313.45	312.38	313.83	312.07	312.91	312.42	313.5	313.45	312.76	313.35	313	312.79	314.1	313.09	313.41	313.61	313.65	312.54	313.7	313.34	311.86	312.46	313.02	313.59	313.98	311.98	311.9	312.57	312.5	312.89	314.06	312.99	313.25	313.6	312.79	312.41	312.64	313.16	313	312.75	314.67	313.28	312.01	313.03	312.91	312.8	313.01	313.86
315.99	316.12	316.94	314.43	315.63	315.55	316.99	316.3	315.72	316.82	316.36	315.91	316.63	316.17	314.92	316.54	315.43	315.99	315.72	316.83	316.78	317.25	315.31	315.21	315.59	316.3	315.1	316.25	315.39	316.22	315.27	315.51	316.39	314.92	316.03	316.53	316.58	315.67	315.19	315.22	316.48	316.76	316.68	316.74	315.98	315.81	315.15	315.69	315.75	314.6
302.54	301.99	302.16	302.97	303.3	303.36	302.73	302.41	302.85	302.8	302.08	302.9	302.63	301.26	301.97	302.41	303.52	301.84	303.04	303.39	303.29	302.9	303.15	303.36	303.24	302.53	299.85	302.63	302.89	302.17	303.31	302.85	302.13	303.16	302.2	301.93	303.26	303.4	303.47	302.72	302.14	301.77	302.62	302.32	302.97	302.56	302.26	300.83	301.99	301.84
305.19	305.68	305.09	305.67	305.65	305.21	306.88	306.01	305.55	305.55	305.56	306.33	305.56	306.49	304.25	305.55	305.1	305.62	306.19	306.23	305.49	306.99	304.56	304.27	304.75	306.19	305.3	304.46	304.71	305.63	304.54	305.19	305.6	304.93	305.48	306.47	305.55	304.77	305.98	306.96	305.37	304.46	306.99	304.64	305.77	303.25	305.98	306.22	305.75	306.59
293.02	293.98	295.25	292.91	294.4	293.32	294.76	294.24	294.34	294.65	294.39	293.31	293.73	295.02	293.44	294.39	294	294.03	294.03	294.19	295	294.73	294.79	295.19	294.16	294.17	294.6	294.39	295.04	293.43	294.4	293.6	294.64	294.85	294.38	293.26	293.03	293.62	291.43	293.58	293.66	292.8	294.24	294.46	293.77	294.25	294.95	293.02	294.45	294.44
303.4	303.39	302.17	303.61	304.5	303.79	303.57	303.25	303.92	302.93	303.15	302.65	303.29	302.67	304.56	303.25	303.1	302.38	304.28	303.39	304.47	303.71	303.68	303.6	303.72	302.41	303.91	304.41	303.66	302.95	302.93	304.52	303.01	302.42	302.92	303.05	302.7	302.06	304.32	303.97	303.19	302.75	303.05	303.18	303.38	304.43	303.29	304.44	303.64	304.57
304.82	304.49	304.34	303.49	304.58	304.71	305.93	305.45	305.63	303.84	304	304.5	304.48	304.41	303.19	303.13	305.14	303.99	304.25	304.42	303.87	304.36	304.81	302.54	304.27	303.88	304.93	304.2	304.07	305.4	304.14	304.39	303.69	304.49	303.92	305.25	304.95	304.26	303.26	303.86	304.22	304.29	304.69	304.89	303.74	303.36	304.49	304.21	303.96	304.21
303.67	304.21	303.64	302.47	303.06	301.93	302.77	301.71	303.44	302.01	302.45	303.41	302.99	303.12	303.46	302.4	303.48	301.81	302.58	303.05	302.91	302.26	302.73	303.36	302.82	303.08	303.05	302.77	303.75	302.03	303.14	301.85	301.95	303.81	302.29	302.88	303.23	302.55	303.65	303.08	302.4	302.08	303.38	302.19	301.51	303.82	302.91	302.03	302.48	303.41
295.92	297.16	297.69	296.99	298.44	297.34	296.84	296.5	297.39	296.72	296.73	297.21	295.85	295.58	295.07	297.74	297.28	297.1	297.35	297.07	295.44	297.26	296.61	296.91	295.76	297.57	297.72	297.09	296.32	297.35	297.97	297.22	297.24	298.2	298.78	295.96	296.01	297.66	295.91	296.45	297.13	298.29	297.74	295.9	296.13	296.15	295.89	296.25	297.24	297.44
317.23	318.24	316.96	318.15	316.91	316.42	316.74	318.54	315.47	315.84	316.81	316.4	318.36	316.86	317.27	318.42	318.05	317.46	317.8	318.1	316.57	317.17	317.57	317.31	316.31	317.76	317.81	316.94	316.61	316.76	317.7	316.93	317.28	317.18	316.58	318.08	318.21	316.2	318.4	317.86	316.27	317.59	317.87	317.17	318.08	316.8	317.74	317.83	317.8	316.55
320.04	319.66	319.44	319.19	319.29	319.19	319.55	318.41	318.59	319.97	318.24	318.61	319.06	318.96	319.3	320.23	318.33	319.25	320.2	320.4	320.06	319.74	320.44	319.95	318.88	319.74	318.79	319.04	318.5	319.28	319.25	318.96	320.06	319.24	319.04	319.63	319.6	319.31	320.32	319.34	319.1	318.81	317.32	319.15	319.35	318.53	318.8	318.12	319.35	319.63
299.06	300.22	301.11	300.02	299.4	300.42	300.07	299.86	301.25	299.23	299.26	300.11	300.48	301	298.63	299.41	299.04	299.51	299.35	299.79	300.01	299.89	299.24	299.04	300.42	300.25	300.83	301.37	300.08	300.63	299.6	301.07	299.4	299.86	299.67	298.96	300.07	300.65	299.79	300.81	301.15	301.91	300.17	299.55	299.3	299.71	300.19	300.4	301.35	299.1
316	314.98	313.91	314.23	314.44	315.81	315.55	315.21	315.42	313.66	314.49	314.4	316.36	314.46	316.01	315.47	314.74	314.06	313.61	313.84	314.65	313.67	314.51	315.39	315.58	314.32	315.13	315.38	315.17	315.02	314.38	315.06	314.85	315.61	315.05	315.21	315.42	313.83	314.19	314.83	316.45	314.31	314.95	315.56	315.8	313.77	314.62	313.84	315.47	315.55
305.16	304.58	305.41	304.61	305.01	305.46	305.98	304.96	304.43	304.82	303.77	303.42	303.82	304.11	304.31	303.94	303.85	307.08	304.16	304.87	304.51	304.78	304.68	304.12	305.79	305.07	305.32	304.63	305.59	305.66	304.71	304.03	304.71	304.3	302.84	305.21	304.47	304.2	305.21	305.54	304.93	305	305.23	304.92	304.15	305.22	304.16	306.13	305.66	303.41
314	314.57	314.11	314.65	313.76	315.23	312.89	314.39	314.58	316.71	314.35	316.63	314.19	314.85	313.76	314.19	314.54	315.58	315.24	313.39	315.31	315.34	315.03	315.83	314.21	315.11	314.47	315.04	314.3	314.8	315.08	314.88	313.58	315.24	314.72	314.99	314.98	315.03	314.49	314.17	314.05	315.06	314.34	315.19	315.01	314.77	314.61	314.37	315.4	314.73
314.2	313.59	313.92	311.82	314.23	313.76	313.76	312.88	314.18	313.91	313.55	314.82	314.06	314.37	312.92	314.43	313.67	313.53	314.43	313.91	314.91	313.9	314.05	314	314.54	313.53	313.48	313.35	313.16	314.05	313.88	314.22	315.13	314.77	312.27	313.6	314.67	313.65	314.36	312.94	314.16	314.06	314.8	314.18	313.9	313.68	313.87	313.95	312.83	313.65
313.81	312.59	313.23	314.43	312.45	313.23	313.95	314.32	314.45	313.76	313.38	315.14	315.01	313.07	312.51	314.89	311.93	313.59	314.14	313.26	312.47	314.69	311.81	312.86	314.5	312.92	313.91	314.06	313.85	313.25	313.63	312.52	313.68	312.78	313.14	312.77	313.53	312.73	314.96	313.74	313.81	313.43	313.71	313.65	313.64	313.13	313.76	313.93	312.91	313.11
318.34	317.87	317	319.46	317.5	318.72	317.92	319.07	317.85	319.96	318.86	318.66	319.61	319.45	318.21	318.51	318.41	317.46	316.76	319.38	319	318.22	317.43	318.59	318.31	318.04	318.6	317.25	318.15	317.77	317.88	318.32	318	317.95	317.65	318.96	318.85	318.14	318.56	318.62	317.99	317.82	318.12	318.26	316.82	318.02	317.11	318.62	319.8	317.87
310.33	309.69	308.16	308.28	311.03	308.92	309.44	310.01	309.82	309.75	309.64	309.24	309.83	309.8	309.23	309.9	310.02	309.43	309.92	310.09	309.99	309.87	310.8	309.64	310.17	310.52	309.68	310.17	309.88	309.29	309.09	311.37	309.87	310.51	309.08	309.67	308.99	309.71	309.32	309.95	310.58	310.37	309.19	310.53	309.5	310.39	308.99	308.17	308.81	310.84
303.42	302.92	303.07	303.27	303.36	305.51	303.74	303.48	302.78	303.16	302.94	302.28	302.52	303.34	302.91	303.87	303.23	304.01	303.23	305.07	303.39	303.8	303.83	303.32	301.97	303.01	302.05	303.08	302.46	303.89	304.6	304.16	303.9	303.74	303.29	304.46	304.23	303.4	304.26	303.83	303.13	304.1	303.39	303.23	305.07	303.51	303.54	303.33	304.95	302.03
324.53	324.58	324.74	325.27	325.32	325.32	324.91	323.98	325.42	325.1	324.32	324.96	325.24	324.67	325.46	324.56	326.27	323.22	324.45	324.79	324.54	324.41	325.82	325.18	324.31	324.31	324.76	323.72	324.25	325.14	323.55	323.57	324.46	323.84	325.86	324.48	324.33	325.97	324.68	323.82	324.81	325.13	324.13	324.22	324.1	324.1	324.76	323.99	324.58	324.55
312.27	312.14	312.59	311.94	310.74	312.05	312.68	311.58	310.78	311.8	311.33	311.43	311.38	311.32	310.97	310.54	310.64	312.13	310.74	311.18	311.79	311.28	310.69	311.65	312.12	310.74	313.03	312.03	311.8	310.1	311.83	311.95	312.24	311.95	311.52	310.83	310.64	310.99	311.28	310.23	311.92	310.68	310.46	311.86	311.76	311.24	311.19	309.73	310.67	310.38
315.77	314.7	313.89	313.6	314.83	315.08	315.15	313.07	314.34	314.95	315.16	314.62	314.45	313.88	314.45	314.97	313.76	315.49	315.36	314.57	315.57	314.61	314.14	315.38	315.05	315.55	314.3	315.98	315.1	315.38	314.56	314.98	314.59	314.25	315.13	314.89	313.47	314.38	313.74	314.16	313.08	314.33	314.96	315.58	314.32	315.65	315.26	312.84	314.56	314.73
309.49	308.66	309.26	309.34	308.13	309.37	309.57	309.13	310.4	309.46	308.21	308.16	309.58	309.44	310.31	309.32	310.43	309.41	308.64	309.45	309.4	309.46	309.16	309.27	309.05	309.96	307.72	308.72	309.19	308.4	308.69	309.35	309.1	308.73	309.05	308.06	308.95	309.73	308.61	309.88	308.86	309.16	307.96	307.91	309.36	310.38	307.42	309.2	307.78	310.03
317.69	316.45	317.53	316.43	317.01	316.48	317.49	316.39	317.64	317.16	317.21	316.02	317.56	316.23	317.79	317.28	317.51	316.12	317.69	317.58	316.98	317.36	317.25	316.92	316.43	317.62	316.71	315.74	317.39	316.55	317.03	315.31	316.49	317	316.7	315.82	316.7	317.45	317.12	316.1	318.12	316.4	316.58	317.05	316.94	317.73	317.5	316.71	316.25	317.74
305.11	304.94	303.65	305.01	304.87	305.09	305.25	303.35	303.32	305.91	304.69	304.77	304.53	304.77	305.52	306.17	304.62	304.93	304.85	304.72	304.58	305.77	305.58	305.33	305.54	304.02	304.74	304.45	304.27	304.71	304.88	305.63	304.91	305.06	305.29	302.48	304.19	305.57	304.78	304.62	305.2	304.8	303.69	306.33	304.42	304.45	304.82	305.37	305.26	304.59
309.45	308.72	309.17	309.08	308.81	308.67	309.19	309.31	309.25	309.05	307.69	309.46	308.75	309.25	309.42	308.63	308.37	308.51	309.54	307.89	308.92	308.97	308.26	308.82	308.83	309.18	308.11	309.06	309.35	308.38	308.8	309.4	307.67	309.19	308	309.28	309.36	308.79	309.14	308.99	308.87	308.11	307.98	308.42	309.01	309.34	309.33	309.17	309.74	309.04
308.91	308.92	309.52	310.16	310.23	309.73	310.31	309.42	310.37	311.07	309.34	309.31	309.55	310.67	309.55	310.27	309.98	310.83	309.06	308.46	311.07	309.65	309.16	310.64	309.89	310.16	309.92	309.25	310.39	308.46	309.64	308.96	309.85	310.3	309.89	309.42	310.67	310.16	310.97	310.13	309.3	309.17	308.5	309.21	309.61	309.03	309.87	310.02	310.75	309.49
303.24	302.84	303.57	302.78	302.18	303.44	304.06	303.29	302.94	302.68	301.98	303.85	303.48	303.23	303.08	303.5	302.1	302.58	303.57	302.5	303.07	302.28	302.14	302.58	303.49	302.61	304.29	301.58	302.81	302.16	301.93	302.58	303.25	303.6	302.91	301.7	304.29	303.1	302.37	303.32	303.12	303.53	303.39	303.27	301.76	303.15	302.95	303.51	303.21	303.2
313.98	313	312.79	312.41	312.9	312.83	313.03	313.21	313.49	313.77	314	312.43	313.13	312.8	312.64	313.34	312.98	312.66	314.11	313.17	313.89	312.91	312.71	312.71	311.85	312.83	312.79	313.73	314.11	313.57	312.91	313.56	313.26	312.11	312.64	312.5	312.05	312.77	314.04	313.19	313.04	313.37	311.77	313.96	313.42	312.59	313.13	312.8	312.71	311.45
313.86	313.11	314.07	314.08	312.25	312.53	313.12	312.69	313.78	312.72	312.77	313.5	312.6	312.5	313.74	312.1	313.65	313.34	313.56	312.21	313.28	313.52	313.23	312.55	312.98	313.53	313.32	314.25	313.23	312.6	312.08	312.62	312.81	312.42	312.97	313.17	311.23	312.38	311.82	313.56	313.92	312.82	312.78	313.04	313.06	312.71	313.32	313.11	313.8	313.82
309.56	309.83	311.22	309.78	310.53	311.71	310.65	310.06	311.01	310.19	312.05	311.16	310.7	311.16	310.36	310.95	310.04	311.29	311.46	310.04	310.17	311.16	309.78	309.97	309.82	310.33	310.52	312.11	310.33	311.45	309.63	311.51	310.94	311.85	310.03	309.98	311.3	310.42	311.71	310.54	311.56	309.7	309.79	311.16	312.22	311.31	311.24	310.89	310.67	310.06
309.16	308.98	309.48	308.15	310.32	308.71	308.69	309.26	310.62	307.4	309.49	310.09	308.46	309.42	309.15	308.83	308.33	308.87	307.99	309.63	308.38	308.24	308.99	309.61	309.1	309.85	307.82	308.97	309.12	309.59	309.06	308.65	308.47	309.93	308.06	309.51	308.29	308.71	309.31	309.28	308.39	309.98	308.97	309.24	310.31	308.37	309.32	309.08	309.43	308.48
299.82	299.64	299.28	300.67	299.98	300.32	299.23	299.72	300.8	301.19	301.16	298.48	299.09	299.95	299.08	300.71	300.84	299.41	299.67	299.39	300.11	299.38	298.97	300.15	300.31	299.22	300.09	299.51	299.2	299.71	299.47	300.4	299.45	300.93	300.73	301.14	300.04	299.82	299.4	300.89	300.74	301.03	300.51	301.34	299.32	300.07	299.76	300.07	300.86	299.46
312.28	313.55	312.95	312.89	313.8	313.45	313.82	313.57	313.11	313.3	312.81	313	314.62	313.3	313.09	311.76	313.27	313.03	312.66	313.05	312.52	313.89	312.99	312.4	313.08	313.85	313.32	312.43	312.85	312.31	315.06	312.16	313.35	313.37	312.77	312.8	312.15	312.75	312.74	312.64	314.32	313.09	314.13	313.59	312.39	313.37	312.79	313.81	312.95	311.91
303.52	303.3	303.6	304.05	303.13	304.12	303.85	304.91	302.82	303.61	304.17	303.65	303.26	304.64	303.36	303.17	304.86	303.28	303.47	303.69	304.36	304.02	302.33	303.47	302.73	303.51	303.16	303.56	303.71	302.46	303.06	302.14	303.08	304.04	303.13	304.45	303.35	302.81	304.49	304.56	302.54	303.25	304.56	303.28	304.36	303.3	304.07	302.65	303.34	304.97
316.69	316.03	316.61	317.85	316.47	318.34	317.39	316.77	318.01	318.44	317.63	318.45	316.75	316.85	316.38	317.88	317.41	317.08	316.67	318.87	316.55	316.87	318.38	316.1	316.47	318.2	316.88	316.96	318.05	316.98	317.84	317.53	317.71	316.95	317.02	317.82	317.58	317.13	318.8	317.1	317.23	316.97	318.11	316.77	317.61	317.53	317.51	316.42	316.54	316.93
312.56	312.6	311.04	312.63	313.26	313.3	313.07	312.99	312.07	313.09	312.05	312.5	313.32	312.91	313.08	313	313.26	311.91	312.62	313.56	311.76	312.96	311.34	312.43	312.67	312.7	312.98	312.04	312.58	312.72	311.58	312.49	312.76	312.75	312.71	312.99	313.49	312.97	312.14	312.2	312.07	311.23	312.58	313.38	312.95	312.74	312.62	314.91	311.53	311.4
327.33	327.57	327.73	328.06	328.78	327.97	328.1	328.52	327.17	327.42	327.41	328.07	327.21	327.38	327.52	328.75	327.44	327.57	328.28	328.96	328.43	328.26	327.73	327.78	328.58	327.89	327.38	327.7	328.63	327.72	327.62	327.44	328.22	328.6	327.48	327.83	327.23	327.94	327.2	327.4	327.65	329.19	327.52	327.52	327.15	327.36	327.03	328.01	326.68	326.63
327.91	328.71	328.9	329.07	327.57	328.54	329.56	330.11	329.88	328.57	328.76	329.2	328.31	329	328.41	329.61	328.43	328.2	328.39	328.58	329.34	328.18	328.64	328.24	329.47	327.62	329.31	328.35	328.87	328.93	328.53	328.92	328.75	328.49	328.74	328.39	330.21	328.92	327.93	329.46	328.93	327.53	328.6	327.34	328.66	329	329.59	329.04	327.78	328.81
318.45	320.18	318.97	318.31	319.02	318.86	320.78	319.05	318.46	318.7	318.66	317.95	319.14	319.28	319.85	318.65	319.46	319.27	319.13	319.86	319.31	319.88	318.57	317.94	319.11	320.45	318.88	318.88	318.38	319.34	319.75	319.08	319.78	320.23	318.57	319.06	318.78	319.09	319.34	319.07	319.53	319.05	318.03	319.37	320.33	319.45	319.04	318.32	320.92	319.45
309.6	310.96	310.61	310.03	311.07	312.2	310.92	310.56	311.45	309.84	311.17	310.24	311.2	311.84	311.36	311.49	310.74	310.93	311.08	311.09	311.15	310.27	310.38	309.99	310.9	311.36	309.85	310.6	311.53	310.93	311.45	311.12	311.16	310.87	310.99	310.88	310.19	310.87	311.91	311.38	309.71	310.34	310.76	310.9	311.17	310.41	311.19	309.97	311.08	310.98
303.97	304.37	304.81	304.7	304.15	305.78	304.19	304.76	304.81	302.93	305.17	304.46	302.79	304.38	304.51	303.34	304.94	304.21	305.76	304.87	304.65	304.51	305.83	304.33	304.81	305.78	303.09	305.2	304.49	303.92	303.94	304.17	304.4	304.01	303.61	304.65	304.86	305.14	304.87	304.66	304.48	305.01	305	305.27	303.83	304.87	305.46	302.92	304.11	304.69
314.72	316.21	316.3	316.13	315.45	315.56	316.86	315.25	316.05	316.72	316	315.7	315.82	315.37	314.6	316.3	315.19	315.9	316.02	315.28	316.39	314.66	315.86	316.46	315.74	315.7	315.81	315.3	316.09	316.97	316.65	314.8	315.81	314.36	316.43	315.89	315.73	315.59	314.82	314.93	315.64	316.58	316.07	314.87	316.31	315.63	315.02	316.03	315.03	316.1
301.6	299.77	300.11	299.51	299.06	300.25	298.94	299.23	300.4	300.32	300.14	302.2	298.96	301.03	299.31	300.37	299.54	299.31	298.78	299.98	300.37	300.81	298.59	300.08	299.98	299.85	300	300.42	299.08	300.42	300.03	299.22	299.86	299.5	300.25	299.68	299.99	300.58	300.71	300.74	299.74	299.81	299.47	299.02	301.53	298.75	299.64	299.88	298.49	299.66
303.59	302.13	303.98	303.86	303.55	303.1	304.64	302.92	303.85	302.56	303.81	302.96	303.67	302.49	303.45	304	302.95	302.4	303.15	302.54	303.18	303.34	304.16	304.78	304.54	303.79	303.07	303	301.76	303.46	303.2	304.01	303.22	303.47	303.57	302.45	302.92	304.4	302.61	303.67	304.06	303.15	303.26	302.45	304.47	302.71	303.43	302.42	302.55	302.35
319.13	318.85	319.29	317.92	318.6	318.37	317.78	317.92	319.63	317.8	319.59	319.25	318.73	318.89	319.04	318.66	319.53	319.11	318.67	317.31	318.64	318.61	319.27	318.79	318.49	317.66	319.91	317.84	318.82	319.37	317.87	319.02	317.6	319.73	318.31	317.77	318.41	319.57	318.07	317.73	318.75	318.02	318.62	318.7	319.18	317.7	318.04	318.41	318.02	319.54
313.62	314.54	315.68	316.29	315.79	314.43	315.43	314.92	314.16	315.79	315.5	314.37	315.44	315.75	315.83	314.98	315.36	314.68	314.79	316.59	315.28	315.79	315.94	314.04	314.31	315.1	315.1	315.75	315.39	315.5	314.96	314.64	315.85	315.06	313.72	314.83	316.13	315.55	314.74	315.51	314.64	314.58	315.17	315.07	314.82	314.33	314.13	314.66	315.53	313.7
303.62	303.7	303.7	303.28	303.65	301.79	302.36	302.77	304.07	302.92	304.76	303.37	304	303.54	302.93	303.15	304.1	303.16	303.16	303.02	303.95	303.28	303.17	303.37	303.8	302.39	303.88	301.74	302.83	304.13	302.43	302.92	302.31	303	303.77	302.27	302.85	302.98	302.83	304	302.64	303.28	303.31	302.25	302.86	302.07	302.52	303.31	303.36	303.81
315.42	314.11	315.38	313.69	313.94	315.08	314.58	315.7	314.78	316.03	316.59	314.82	315.14	316.06	314.73	314.75	315.06	315.06	316.09	313.95	314.87	316.24	313.7	314.1	314.98	315.23	314.99	314.17	314.66	314.07	313.29	313.28	315.14	314.33	314.78	315.37	314.96	315.18	315.39	314.97	315.31	314.17	314.87	315.35	314.97	314.5	315.04	314.25	314.76	314.41
304.61	305.45	304.59	305.08	305.25	305.43	304.69	305.43	303.69	305.25	305.85	305.92	306.31	304.77	305.01	305.76	305	304.41	305.12	304.6	305.13	306.2	305.31	305.52	305.57	305.87	305.38	304.08	306.2	304.8	304.88	304.98	305.11	305.81	304.3	305.81	305.51	305.79	305.19	305.15	306.96	303.63	306.81	304.88	306.32	305.82	305.65	303.88	305.85	305.63
305.69	305.29	305.89	304.77	304.88	306.85	305.37	306.57	305.25	305.42	306.59	305.55	305.14	305.44	304.96	305.29	305.75	304.41	304.63	305.49	304.85	305.34	305.17	306.89	303.74	304.58	305.04	305.34	305.08	305.59	305.36	305.27	304.34	305.02	305.22	305.82	304.95	306.28	305.68	306.57	305.66	305.4	305.35	305.14	304.04	306.25	305.53	305.64	304.87	304.43
311.09	312.22	312.79	311.76	312.47	312.11	313.75	313.09	312.6	313.38	313.51	312.19	313.07	312.62	314.29	312.96	312.51	311.71	312.89	312.43	313.12	312.33	312.62	312.12	312.43	311.76	312.83	311.77	312.17	313.23	312.98	312.25	311.73	311.1	313.63	312.56	311.09	312.97	312.07	312.89	312.54	312.83	312.2	313.1	312.78	312.16	312	312.41	311.64	313.29
299.6	300.41	300.63	300.68	300.34	301.01	301.11	300.56	301.59	301.72	300.46	300.84	301.75	301.3	300.6	301.2	301.09	300.88	300.45	302.27	300.86	300.98	302.51	302.18	301.49	301.85	300.48	301.71	301.22	301.56	301	300.26	301.99	300.82	300.83	300.95	301.94	301.43	300.26	302.32	301.52	299.88	301.02	300.88	301.88	299.53	300.35	299.76	300.99	300.89
308.38	309.46	308.79	309.23	308.89	308.3	308.65	308.53	307.69	309.23	310.12	309.49	308.27	307.72	308.52	309.49	308.54	309.05	308.66	309.07	308.88	309.31	309.27	308.89	307.53	308.91	308.07	309.37	309.06	309.41	307.94	309.07	306.83	309.87	309.36	308.14	309.4	309.3	308.15	308.05	308.68	308.13	308.49	309.23	308.31	307.99	308.99	308.54	308.02	309.21
302	301.31	302.37	302.28	299.65	302.62	300.89	300.78	301.57	301.21	301.71	299.91	300.57	301.68	301.2	300.6	301.72	301.32	302.6	302.04	301.58	301.12	301.14	300.34	301.77	300.33	300.63	302.11	300.8	300.38	299.85	300.18	300.05	300.73	300.84	300.54	301.91	302.07	300.7	300.32	300.92	301.65	302.44	299.89	301.51	300.55	301.1	301.34	301.66	301.88
314.87	315.6	314.85	315.87	314.92	313.72	316.04	314	315.36	315.29	314.77	315.81	313.98	314.88	314.07	314.84	315.6	314.54	314.76	312.75	315.63	315.6	314.78	313.74	315.97	314.35	314.22	314.25	315.53	316.39	315.57	315.42	316.29	314.72	314.97	315.18	316.28	314.38	314.66	314.36	315.91	315	315.5	314.1	315.66	315.94	315.73	315.13	314.1	316.34
314.98	316.09	314.46	315.22	316.11	315.45	314.78	315.45	317.69	315.09	315.77	317.23	315.25	316.19	315.77	315.5	315.52	316.41	316.29	317.05	315.7	316.68	315.47	316.21	315.84	315.92	316.22	314.66	314.68	315.9	314.74	315.63	316.32	314.66	314.37	316.47	315.04	316.23	315.9	316.5	314.85	316.52	316.11	314.57	317.16	316.05	314.38	315.69	315.6	315.24
314.84	315.09	316.18	314.5	315.87	314.66	315.1	315.32	313.37	314.73	315.59	315.12	314.36	315.54	315.15	314.47	315.58	315.2	314.4	315.19	314.79	314.08	314.75	315.79	315.08	315	314.84	313.93	314.87	314.25	314.82	314.76	313.54	316.23	315.87	314.3	315.34	315.96	314.89	315.17	314.45	315.22	314.88	315.15	315.01	313.84	313.76	315.86	313.89	314.58
295	295.46	294.69	294.84	295.84	294.96	295.03	296.32	295.37	294.72	294.91	295.01	294.91	295.55	295.72	295.46	295.14	295.69	294.68	295.5	295.59	296.04	295.09	294.94	295.73	294.69	295.32	295.73	295.64	295.95	294.17	295.12	294.98	294.22	294.99	293.72	295.18	294.97	294.95	296.22	294.59	295.47	294.99	294.99	295.73	294.99	295.69	294.85	295.18	295.63
319.69	317.31	317.09	318.51	318.69	319.06	317.88	317.83	317.54	318.02	318.21	317.57	318.15	316.74	318.38	318.17	317.43	319.69	317.32	317.55	317.84	317.94	318.3	317.85	317.4	318.35	317.7	317.97	319.17	317.39	318.41	316.96	317.4	316.97	319.84	318.91	318.94	318.28	318.64	318.08	317.57	319.58	317.21	316.89	317.9	318.06	316.51	318.92	317.62	318.3
315	315.28	313.85	312.94	314.5	313.63	314.99	314.07	314.48	314.59	314.67	312.57	313.98	315.01	313.73	315.33	315.51	312.75	313.98	314.77	313.55	312.95	314.04	314.49	314.01	313.84	313.89	314.72	314.23	314.4	314.31	313.98	312.9	312.91	313.42	313.88	313.87	314.39	312.54	314.3	315.03	313.17	314.5	314.48	315.15	314.04	313.68	314.65	314.49	313.68
294.4	295.11	294.89	294.47	294.02	293.57	296.08	294.18	294.28	293.87	294.84	293.86	295.22	295.09	294.51	294.75	294.5	294.53	295.95	295.18	295.27	294.99	295.01	295.37	296.05	296.06	295.58	295.81	295.49	294.63	294.85	295.06	294.9	296.01	293.49	295.39	294.06	295.46	294.22	295.83	293.5	295.3	294.38	294.98	296.09	296.19	296.18	294.97	295.99	293.54
303.49	301.28	302.62	303.18	302.99	302.82	303.25	302.58	303.93	304.04	303.13	304.42	303.41	304.3	303.41	302.77	301.62	303.88	303.08	302.7	302.67	302.72	304.08	303.59	303.02	303.72	301.97	303.24	302.42	302.84	302.96	302.71	303.26	302.58	303.19	303.6	302.49	302.96	302.42	302.82	302.57	302.29	302.14	303.67	303.54	304.55	302.58	303.21	302.6	302.85
304.72	306.32	305.48	306.11	305.16	304.33	306.43	306.24	305.59	305.6	305.17	305.54	305.3	305.7	305.62	306.22	305.87	305.77	306.13	306.03	305.25	305.99	306.31	306.53	305.64	305.52	306.48	305.55	305.94	304.86	305.05	304.72	305.97	305.14	305.1	305.23	305.82	306.06	304.56	305.07	305.56	306.04	305.45	305.75	304.68	305.77	305.87	304.68	304.66	306.22
310.52	311.82	310.55	309.5	310.99	311.84	310.6	310.24	310.95	312.01	311.13	309.9	311.56	310.63	310.63	310.78	310.64	311.03	310.73	311.59	310.75	311.31	311.43	311.87	310.56	311.19	310.86	310.08	310.94	310.78	310.66	310.93	310.48	310.41	311.15	310.64	309.89	311.94	311	310.38	311.51	311.45	310.9	311.06	310.96	309.34	310.69	311.79	311.37	309.84
324.75	324.6	325.73	324.86	324.49	324.5	324.25	324.53	325.5	324.22	324.36	325.71	324.37	323.83	326.09	325.48	324.43	323.92	324.45	324.98	324.26	323.52	327.11	324.65	323.48	325.98	324.55	324.49	325.33	324.99	324.18	323.58	323.8	324.79	324.9	324.01	324.79	324.27	324.92	324.3	323.86	325.11	324.02	324.6	325.7	324.47	325.1	324.81	323.74	324.15
310.25	310.87	311.62	310.85	310.41	311.4	310.97	311.54	312.58	311.63	311.57	311.89	312.09	311.39	313.06	311.53	311.25	311.78	311.16	311.76	310.87	311.14	311.05	312.23	311.26	311.29	312.65	310.24	312.31	311.73	311.45	311.27	311.85	312.15	310.56	310.62	311.73	311.39	311.79	312.55	311.86	311.56	311.05	311.35	311.23	310.87	311.54	311.35	311.85	311.31
310.41	310.08	309.88	310.34	310.87	310.83	310.91	309.88	310.34	310.52	310.05	309.85	309.5	311.35	311.13	311.44	310.43	309.84	308.9	310	311.16	310.24	310.4	311.16	310.02	310.78	310.24	309.69	311.05	310.86	310.37	309.77	311.13	311.05	310.37	311.86	310.22	310.79	309.78	311.17	311.96	311	311.42	310.35	311.37	309.57	310.58	310.6	309.67	309.97
315.02	315.89	315.82	317.61	315.07	315.63	316.21	316.22	315.96	315.4	314.77	314.98	316.14	315.41	314.51	316.46	315.02	315.45	315.39	315.19	316.89	315.88	315.51	315.09	315.51	316.6	314.14	315.91	315.22	315.8	316.6	315.5	315.88	315.84	315.96	316.02	315.83	316.77	314.4	314.48	314.87	315.6	315.05	314.31	316.21	316.02	314.87	315.26	314.95	314.95
309.53	309.8	310.32	308.78	309.52	310.52	310.64	309.66	310.16	309.33	310.1	309.62	311.11	310.62	309.49	310.94	309.41	310.16	309.11	310.25	310.76	308.76	310.87	310.17	309.17	310.49	310.3	309.57	309.86	310.25	309.3	310.23	309.13	310.44	310.28	309.77	310.13	308.79	310.67	308.86	310.29	309.48	310.1	309.03	310.48	310.9	309.93	310.04	310.15	309.47
294.78	294.21	295.14	296.29	294.06	295.79	294.66	294.69	295.02	294.8	294.37	293.23	296.28	295.65	295.24	295.31	294.68	294.93	295.98	294.96	294.61	294.87	295.63	296.04	293.69	294.76	294.94	295.02	295.61	295.01	295.25	294.85	295.26	293.88	296.99	293.7	295.94	294.43	294.43	293.62	294.87	295.4	295.25	294.87	293.85	295.43	295.11	295.15	294.81	294.61
305.82	304.73	305.85	304.86	304.77	304.82	305.72	305.14	304.75	305.12	304.72	304.98	304.53	306.63	305.93	306.37	304.62	305.27	303	305.13	305.34	305.02	305.86	305.55	305.84	306.25	305.1	304.86	305.37	306.08	304.91	304.2	305.39	305.51	306.26	306.31	306.4	305.79	304.26	304.27	305.59	306.78	305.51	305.79	305.1	306.21	306.04	303.64	306.2	306.39
316.96	316.63	318.17	317.86	316.24	317.04	317.06	317.85	317.76	316.91	316.94	317.84	317.33	317.39	317.5	315.92	317.88	318.26	318.78	317.06	316.92	317.22	316.05	317.61	318.4	317.72	317.28	316.94	317.03	318.13	316.23	317.77	317.01	317.66	318.34	315.95	317.48	316.76	317.38	317.31	315.46	316.17	316.76	317.3	317.08	317.03	317.98	319.11	318.08	317.33
304.64	303.89	303.73	304.41	303.18	302.55	303.61	303.61	304.06	305	303.73	303.32	303.29	304.32	302.98	303.85	303.5	303.53	304.98	304.48	303.87	304.84	303.86	303.45	303.03	303.76	303.87	303.57	302.89	304.25	302.61	304.05	302.72	303.85	303.32	304.38	303.97	305.12	305.41	303.69	302.67	303.59	303.49	302.76	304.12	303.19	304.29	304.15	304.71	303.66
316.2	316.35	315.91	317.29	316.48	315.66	317.84	315.64	315.68	316.33	316.24	316.55	316.61	317.3	317.48	316.28	316.89	316.43	317.34	317.49	316.34	316.48	317.06	316.64	317.44	317.16	317.41	315.64	316.79	316.32	316.98	316.52	316.81	317.34	317.57	317.1	317.31	316.56	316.82	316.3	316.84	315.85	317.34	316.01	315.24	316.12	317.18	315.98	316.61	317.09
311.21	309.94	311.34	311.26	310.37	311.22	311.37	310.32	310.87	310.19	310.69	310.67	310.52	310.57	310.03	309.92	310.39	310.36	310.34	311.28	310.37	311.04	311.28	310.24	309.79	310.68	311.26	310.75	309.27	312.12	310.1	309.52	310.48	310.56	311.22	311.92	311.66	311.2	311.47	309.79	310.57	310.76	310.77	310.87	310.5	309.21	310.97	310.98	309.47	311.14
315.76	315.64	314.79	313.59	314.94	315.58	313.32	314.28	314.86	314.64	314.78	314.66	314.84	315.03	316.26	315.09	315.09	314.98	315.85	313.96	314.53	314.61	314.99	317.57	314.36	314.32	315.06	315.08	314.96	314.82	314.47	314.37	315.58	315.9	314.69	314.97	314.29	316.13	315.41	316.06	314.56	315.48	314.44	313.64	316.08	315.48	314.11	315.61	314.24	314.43
303.53	304.04	302.31	303.61	303.23	304.66	304.18	303.09	301.42	303.27	305.26	304.27	302.87	304.13	301.32	302.76	304.01	302.82	302.06	303.37	304.56	304.85	303.48	303.47	303.29	303.97	302.32	303.1	302.09	302.21	304.95	303.35	303.45	303.66	303.78	302.64	303.26	303.89	304.11	303.72	303.72	303.97	303.28	303.58	302.81	301.81	303.28	303.67	303.51	303.68
296.54	296.94	296.93	296.44	296.98	297.2	297.18	296.46	296.12	297.53	296.59	296.37	297.73	296.9	296.27	296.83	297.73	296.95	296.86	296.97	296.9	296.26	296.26	297.2	296.67	297.97	295.95	297.35	296.39	297.25	296.46	295.85	297.12	297.06	297.12	296.3	297.3	296.27	297.45	296.41	297.15	296.93	297.56	296.35	297.44	296.52	297.13	296.27	296.89	297.34
324.55	325.53	325.61	325.16	323.95	325.2	324.93	325.82	324.63	324.24	324.71	324.39	323.98	324.28	324.78	324.44	324.26	324.29	325.15	325.02	323.89	325.43	323.31	324.9	324.28	324.17	325.04	323.49	324.2	325.58	324.81	324.9	323.34	325.14	323	325.21	324.5	324.88	324.1	325.77	324.52	325.4	325.05	324.9	325.61	325.14	324.1	324.49	325.15	325.38
324.45	325.3	325.53	324.29	324.01	324.35	324.87	324.94	323.81	323.97	324.88	323.97	325.02	325.49	323.86	324.32	325.3	324.56	325.12	323.77	325.39	324.71	325.4	324.7	325.47	325.55	324.41	324.43	325.38	323.82	323.19	323.52	324.78	324.63	324.85	324.03	324.11	324.98	325	323.94	323.94	324.69	324.79	323.99	324.56	324.95	325.02	324.94	324.61	324.37
314.89	316.29	315	314.91	314	315.89	316.52	316.91	314.3	315.92	315.25	315.06	315.22	315.27	314.55	314.16	314.73	316.75	316.34	315.44	315.15	314.73	315.38	315.8	314.16	316.37	315.31	316.85	316.64	314.19	316.24	313.76	316.02	314.78	315.44	316.36	315.45	316.98	315.34	315.11	316.43	315.9	316.3	316.36	316.65	315.7	314.68	316.39	316.16	316.2
327.37	326.88	326.5	327.33	327.27	327.62	326.36	326.93	326.27	327.81	327.23	325.64	327.51	326.29	326.93	325.71	327	326.94	327.05	326.21	327.18	327.02	326.34	327	326.35	326.28	325.48	325.89	327.92	327.37	327.63	327.46	327.81	326.37	326.48	326.66	327.15	325.7	327.61	326.31	327.24	327.67	326.47	327.49	326.59	325.73	327.03	328.01	326.49	327.55
312.89	315.14	313.61	314.67	314.9	313.6	313.32	312.95	314	313.41	313.62	314.2	314.01	314.31	314.09	313.01	313.08	313.54	312.68	313.41	313.57	314.03	314.51	315.56	313.24	313.43	313.96	314	313.92	314.47	313.07	312.94	313.9	314.37	313.62	314.05	313.31	313.44	313.76	313.95	313.69	312.66	314.85	313.52	313.98	312.97	313.74	312.27	314.07	314.46
306.19	306.3	305.79	307.94	306.62	306.99	306.42	305.86	306.54	308.24	306.59	306.87	308.11	307.22	306.39	307.67	305.29	306.07	307.27	306.16	307.48	305.76	306.56	306.95	306.07	307.13	305.8	306.79	307.41	306.66	305.21	307.04	306.67	306.36	306.43	307.42	307.93	305.97	306.85	305.94	307.5	306	306.16	305.88	306.47	307.48	307.56	305.81	306.99	305.33
311.7	309.67	310.2	309.7	310.58	311.84	311.21	311.22	310.35	310.32	310.27	310.8	310.36	310.82	310.04	310.93	310.88	311.4	311.84	311.72	309.2	310.38	310.29	310.34	310.34	311.61	309.92	311.6	311.38	310.64	310.16	309.48	309.7	311.5	310.93	309.59	310.54	311.32	311.06	309.19	309.95	311.47	310.36	311.08	310.77	309.52	310.89	311.9	310.89	309.78
323.82	324.75	324.6	323.47	325.57	326.06	325.56	325.46	326.22	325.19	325.3	324.23	324.07	324.86	324.89	325.2	326.14	324.31	326.51	325.01	325.58	324.54	325.13	324.96	326.73	323.76	326.02	324.99	325.44	325.1	325	325.52	326.06	325.66	325.29	324.89	325.15	325.19	325.27	325.43	325.7	325.83	325.6	325.46	325.9	325.46	325.17	325.54	325.55	324.46
305.6	304.68	303.93	305.38	304.15	306.48	303.63	304.96	303.78	304.8	305.68	304.52	304.83	304.49	305.34	305.02	304.71	304.9	304.08	305.83	303.73	305.1	304.65	305.3	304.5	304.93	304.55	304.27	303.65	304.75	303.8	304.31	304.88	304.39	305.32	304.16	304.73	304.48	304.3	304.76	304.17	304.34	304.99	304.21	304.62	305.28	303.52	304.9	304.92	305.71
304.19	302.93	304.42	304.07	303.75	304.07	303.35	303.69	302.92	303.27	303.16	302.25	302.68	303.86	302.98	302.37	302.64	303.32	304	303.77	301.84	303.59	302.69	303.71	304.08	303.98	302.99	303.31	302.12	304.65	303.32	304.39	303.28	304.19	303.32	302.33	303.35	303.36	303.46	303.73	303.07	304.58	304.47	303.68	302.01	302.63	303.65	302.6	303.37	303.55
296.64	297.41	296.12	297.06	298.22	296.24	296.43	297.36	296.73	296.86	296.59	296.91	297.93	296.46	297.38	296.04	297.03	297.05	296.81	296.1	296.03	297.8	297.73	298.34	295.57	296.7	296.59	295.95	297.89	296.86	297.09	297.32	296.69	296.74	296.47	296.91	296.13	296.48	295.85	296.01	296.17	297.34	297.9	295.68	295.92	297.83	296.13	295.84	296.77	297.1
315.24	315.21	314.12	315.42	314.28	316.14	314.1	315.91	314.78	314.4	314.67	314.89	313.54	315.55	315.27	314.31	314.77	314.93	315.18	315.94	315.31	314.7	315.78	314.79	316.33	315.83	315.39	314.28	313.14	315.14	316.58	314.19	316.03	317.36	315.64	314.4	315.46	315.04	314.88	316.93	315.08	315.91	315.78	314.61	315.55	314.3	314.21	314.73	315.24	315.12
316.21	314.7	316.07	316.45	316.1	317.67	315.94	317.14	316.28	316.14	315.14	315.5	316.91	316.17	316.45	318.38	316.18	316.77	316.54	315.9	316.24	317.47	316.28	317.14	315.65	316.73	317.02	315.64	316.73	317.48	316.26	316.36	316.94	316.67	316.91	317.34	316.18	315.82	316	317.41	316.46	315.5	317.09	316.19	316.8	316.63	316.64	316.48	317.25	316.05
314.82	315.46	315.55	315.39	316.28	316.11	316.5	316.1	315.31	317.12	315.5	315.56	315.41	315.35	315.75	315.74	316.27	315.9	315.44	316.25	315.4	314.08	315.1	316.16	316.64	316.04	315.12	315.23	315.56	315.77	316.61	316.7	316.78	315.98	315.97	316.28	316.8	315.36	315.76	315.23	316.08	316.63	316.26	316.09	315.25	315.71	315.17	315.64	316.69	315.88
304.77	305.38	304.87	305.24	303.31	302.34	304.46	303.88	304.62	304.56	304.31	304.77	305.91	303.21	306.23	304.06	305.79	304.69	304.46	304.86	304.24	304.1	306.36	305.87	305.27	304.79	303.52	304.41	304.41	304.24	303.63	304.69	303.83	303.06	304.97	304.16	304.72	304.27	304.74	304.86	305.33	304.82	305.63	304.73	304.97	303.91	304.82	304.28	304.94	305.51
313.74	314.76	314.52	314.49	314.87	313.93	312.84	314.82	313.23	314.53	314.02	313.65	313.36	313.42	314.94	314.53	312.81	313.33	313.8	314.73	315.05	312.99	314.28	315.11	313.65	314.29	314.01	314.3	313.91	313.86	314.15	315.59	313.53	312.42	315.07	314.33	313.31	314.35	313.95	313.06	313.97	314.6	313.93	313.72	314.06	313.08	313.13	313.61	313.87	314.02
328.11	328.81	329.01	328.37	328.46	328.25	327.52	326.79	326.39	327.11	326.66	328.36	326.95	327.48	327.43	328.02	326.92	328.31	327.54	328.16	326.78	328.28	328.04	327.34	327.55	328.58	328.63	327.53	328.8	328.44	328.32	327.32	327.26	326.87	326.91	327.44	327.65	327.66	328.73	327.93	327.74	326.69	327.63	327.26	328.49	327.36	329.47	328.39	326.17	327.42
312.68	312.56	312.76	312.85	313.39	312.07	312.95	313.18	313.42	313.24	312.62	312.24	313.21	313.1	311.08	313.11	312.53	311.74	312.89	313.03	312.45	311.87	314.31	312.38	311.56	313.01	311.13	313.86	313	313.43	311.74	313.34	311.85	312.04	312.7	312.43	313.31	311.79	312.62	311.18	312.59	312.32	312.12	312.82	313.2	313	313.54	313.57	312.44	312.64
303.18	303.51	302.3	303.38	302.58	305.16	301.92	303.97	303.22	302.81	305.28	303.32	302.88	303.73	302.71	303.3	303.09	302.81	302.35	303.69	302.4	304.26	302.45	302.32	303.06	303.56	304.52	302.52	302.23	302.26	303.96	303.45	303.88	303.23	302.47	302.79	303.76	301.47	302.66	304.2	303.22	304.26	302.71	303.41	302.82	303.19	303.96	303.23	303.54	303.55
300.93	301.22	300.01	300.02	301.89	300.15	300.26	299.93	301.44	301.24	301.35	300.89	300.88	299.23	301.77	300.65	300.09	301.21	301.18	300.72	301.33	300.15	300.58	300.39	301.56	300.53	300.64	299.85	299.72	300.67	301.19	301.55	300.04	301.59	302.25	301.08	300.93	301.39	300.09	301.25	299.43	300.42	301.12	300.66	300.24	299.96	299.77	301.16	300.51	301.95
304.32	304.45	304.22	305.19	304.26	303.98	305.72	305.1	304.96	304.52	304.79	304.15	305.48	305.22	303.91	305.32	305.05	304.29	304.57	302.93	304.35	303.75	305.27	305.45	305.95	304.46	304.45	303.38	303.3	304.07	303.52	304.3	305.42	304.76	304.72	305.1	303.86	304.61	303.93	304.54	304.42	304.44	302.68	303.82	304.24	305.07	303.87	303.8	304.45	304.25
315.88	315.72	317.03	317.13	316.68	317.92	316.85	317.73	315.73	316.51	316.45	317.14	317.23	315.6	314.24	316.35	317.85	316.26	317.43	316.15	315.52	316.66	316.12	317.52	316	316.09	315.35	315.49	318.06	316.38	316.05	317.51	317.99	315.81	316.19	315.82	316.48	316.84	316.3	316.53	316.74	316.48	315.69	316.99	317.17	316.52	317.28	317.67	316.42	315.13
314.27	311.79	314.31	313.8	313.33	313.15	313.92	313.13	314.54	314.27	313.92	313.36	315.61	313.86	313.65	313.39	312.14	313.78	312.58	314.32	313.84	314.35	314.37	312.41	312.57	314.29	313.13	313.12	312.15	313.34	312.74	311.86	311.63	313.68	314.02	312.92	312.55	313.61	313.06	314.21	312.69	313.52	314.34	313.45	314.79	313.73	313.82	313.15	313.76	313.09
314.05	313.55	313.97	315.37	313.19	312.55	314.35	314.87	314.14	315.08	312.98	314.51	314.74	314.79	314.5	313.16	313.46	314.16	313.48	312.69	313.24	314.12	312.55	314.27	314.61	313.46	315.28	313.6	312.19	313.11	313.55	314.33	314.04	314.83	312.47	312.56	313.8	314.08	313.8	314.03	313.91	313.5	313.4	314.36	313.34	315.39	313.99	315.26	313.58	314.43
327.03	329.11	327.61	327.76	327.09	327.41	327.99	326.68	328.24	328.07	328.41	329.08	328.14	328.24	326.91	327.16	328.69	328.96	327.88	327.17	328.09	328.76	327.81	327.72	328.96	327.11	327.42	326.94	328.74	328.82	328.38	328.35	327.73	327.82	328.07	328.36	327.75	326.99	328.77	327.52	327.57	327.86	327.83	327.13	326.86	326.94	328.26	328.4	329.44	328.68
314.16	313.63	313.66	313.51	314.73	314.99	313.73	314.21	314.43	314	313.64	314.86	312.52	314.92	313.33	314.98	314.28	312.44	312.98	314.33	315.03	314.54	313.56	314.72	314.01	313.68	313.09	314.51	313.42	313.16	313.05	313.1	314.76	314.04	313.39	313.16	313.94	313.13	313.04	313.51	315.21	313.28	314.62	313.22	315.21	313.64	314.49	313.82	314.55	314.94
302.85	303.26	304.02	303.4	304.61	302.93	303.75	304.6	303.71	303.41	302.45	302.82	302.4	301.63	303.61	303.67	302.99	304.11	303.86	304.26	303.52	303.44	303.13	302.58	304.34	303.38	302.95	302.34	303.06	304.21	302.91	303.06	301.96	304.92	302.63	302.43	302.6	304.64	302.95	302.98	302.98	304.11	303.4	303.43	304.61	303.4	303.59	303.68	304.6	303.18
314.16	315.97	316.13	314.75	314.52	313.58	315.28	313.21	315.54	315	314.58	314.87	313.88	316	315.52	315.28	315.17	316.7	313.92	313.92	314.86	315.59	315.24	314.86	315.54	313.19	315.38	314.18	315.17	314.52	315.08	314.91	315.19	313.66	314.13	315.14	315.3	315.77	316.12	315.58	314.81	314.92	315.72	315.39	314.95	316.12	315.66	315.46	315.48	315.29
301.57	302.97	302.48	303.36	302.62	303.23	303.6	302.01	302.13	303.06	302.53	302.72	302.38	302.09	303.96	302.51	301.51	301.83	302.78	302.75	302.48	302.49	302.83	302.28	302.99	303.24	302.83	302.5	302.44	301.93	301.62	303.14	300.94	301.58	301.7	302.78	301.45	302.11	302.7	303.15	302.68	303.46	303.53	302.39	301.99	303.08	302.43	302.03	301.6	301.82
310.03	309.33	308.84	308.16	310.23	308.59	308.14	309.38	309.41	308.12	308.84	308.58	309.47	307.45	309.5	308.73	310.16	309.11	309.25	308.78	308.01	308.62	308.91	309.42	309.24	308.6	307.88	308.91	308.27	308.78	307.81	309.65	308.42	310.81	308.48	307.86	309.28	309.58	308.08	306.72	309.79	308.64	307.72	308.88	308.75	309.86	307.81	308.52	308.94	308.95
[truncated: 350 more rows]
[truncated: 150 more columns]
