# Supplementary material for: Genetic dissection of main and epistatic effects of QTL based on augmented triple test cross design
Source: PLoS One. 2017 Dec 14;12(12):e0189054. doi: 10.1371/journal.pone.0189054 (PMC5730204; doi:10.1371/journal.pone.0189054)
Supplement: S9 Supporting Information — (ZIP) [file pone.0189054.s009.zip › z5_1500_0.8_5.csv]

313.62	313.29	314.18	312.51	311.74	312.17	313	312.71	314.46	313.43	313.72	313	314.45	313.89	311.06	312.67	312.47	314.38	312.72	314.57	312.63	312.33	312.26	312.33	313	313.78	313.08	312.59	312.91	311.62	312.35	311.31	312.65	313.12	312.22	311.59	312.84	312.63	313.28	313.55	314.38	313.47	312.56	311.36	313.58	313.52	312.61	312.58	311.51	312.81
309.77	311.41	310.69	312.23	309.73	311.15	312.22	311.74	310.24	310.53	312.37	311.58	309.78	311.24	311.08	309.38	310.41	311.09	312.16	311.2	309.47	310.76	311.05	310.78	310.57	310.98	309.67	310.21	310.63	309.85	311.12	311.77	310.85	311.35	311.66	310.8	309.04	308.47	311.61	312.44	310.31	311.1	309.63	311.35	310.08	311.42	310.01	309.82	309.75	310.59
315.68	315.97	316	316.14	316.09	316.16	314.28	316.52	316.1	315.43	314.4	315.66	314.43	316.9	315.76	314.91	314.8	314.08	316.81	315.97	314.59	315.62	314.95	315.38	315.23	315.25	314.85	316.6	313.82	315.71	316.99	313.84	314.49	316.34	315.49	315.18	316.64	316.41	316.04	316.94	317.95	315.23	316	315.86	314.43	315.2	315.81	314.69	315.82	314.22
316.92	317.2	315.58	316.12	316.38	317.28	317.79	316.34	317.82	318.39	315.69	316.03	315.88	318.16	318.25	317.67	317.61	318.29	318.31	318.17	318.92	316.61	319.33	315.41	317.14	317.69	316.73	317.09	318.28	317.84	318.32	317.33	316.89	317.65	318.28	316.41	317.64	318.01	316.52	316.77	316	317.95	317.55	317.94	317.04	317.24	317.22	316.01	317.76	318.1
304.43	302.89	300.7	303.05	303.96	302.8	303.79	304.36	302.32	303.45	302.24	303.16	304.48	304.11	303.63	302.69	304.16	305.02	304.6	304.54	305.61	302.49	303.15	303.07	303.95	303.4	303.02	301.74	303.32	302.87	303.42	305.7	301.92	304.28	303.96	301.56	302.81	305.34	302.78	303.66	304.43	302.94	303.46	303.34	302.6	304.68	304.1	302.95	302.2	303.25
317.81	318.63	318.55	317.95	318.9	318.03	316.84	317.84	317.92	317.57	318.38	318.65	319.77	318.62	318.96	318.3	317.37	317.56	318.41	317.44	319.24	318.16	315.5	318.44	319.02	317.34	316.98	320.3	319.08	318.55	317.32	319.37	317.46	317.09	316.89	318.52	320.65	317.8	319.03	318.2	318.15	317.58	319.57	317.34	319.95	318.51	319.21	318.78	318.63	319.37
307.71	307.23	306.63	306.47	305.38	304.84	305.93	306.96	306.51	307.01	305.41	307.38	307.09	305.97	307.29	306.77	305.09	305.46	306.53	307.56	306.29	305.88	306.99	305.48	306.39	305.47	306.18	306.05	306.03	305.28	305.76	307.19	306.34	306.05	305.49	308.22	306.1	305.84	305.38	305.8	306.47	307.26	306.01	305.35	306.75	306.38	305.23	307.68	305.69	305.42
301.96	302.12	302.59	303.91	302.63	301.09	301.17	300.72	301.8	302.85	303.04	300.53	300.36	300.98	302.38	302.34	302.03	303.28	301.47	301.78	303.61	303.08	303.17	303.38	300.88	303.92	302.02	301.14	302.77	302.27	302.78	303.61	304.51	302.5	301.55	303.38	300.38	300.29	302.73	302.96	302.17	303.29	300.45	302.51	301.25	303.02	302.71	301.54	302.66	301.06
302.1	304.78	304.4	302.76	304.05	302.66	302.94	304.01	304.38	302.48	304	304.58	303.81	303.68	303.49	302.79	303.89	303.21	302.45	302.01	302.49	302.78	303.79	303.22	304.21	303.99	302.51	303.68	303.38	303.06	302.09	303.71	303.07	304.33	303.15	303.56	302.3	302.27	303.83	301.76	302.79	303.63	304.28	302.84	302.7	302.72	302.41	302.03	302.41	304.92
303.92	300.26	303.57	304	302.55	303	304.13	302.66	303.95	302.28	301.96	303.38	301.96	303.07	303.02	302.75	302.94	303.36	300.98	303.78	304.19	302.65	303.87	302.4	301.67	302	304.9	303.39	301.93	302.98	301.47	302.51	302.12	302.54	301.9	302.09	302.71	302.66	301.18	302.46	302.37	303.16	304.43	304.78	304.35	301.5	302.95	301.97	303.29	304.73
309.83	309.82	308.58	307.48	310.09	307.37	307.39	308.86	308.82	308.97	308.93	306.84	309.9	309.43	309.93	306.93	309.62	309.74	309.59	306.9	308.51	308.78	308.7	309.27	309.03	309.12	307.68	308.91	308.17	309.88	307.53	307.27	310.22	308.42	307.88	309.91	309.47	308.44	309.66	309.11	309.74	308.34	308.86	308.55	308.7	309.08	309.26	309.34	310.86	309.83
292.81	292.4	294.45	292.25	293.65	293.02	293.08	295.15	293.08	294.96	293.69	295.42	293.46	294.96	294.4	294.24	294.95	294.59	295.78	292.92	293.08	294.05	293.5	294.55	295.19	293.81	294.94	295	294.37	293.12	294.23	295.88	294.57	294.64	293.63	294.53	295.67	294.02	292.47	293.08	295.72	293.72	294.49	293.97	293.77	292.72	294.48	294.46	294.56	294.39
303.48	303.32	304.39	304.47	305.43	304.69	305.02	304.08	304.14	304.3	304.64	305.57	303.31	306.9	303.82	304.79	305.59	305.92	305.45	306.51	305.18	305.66	304.68	306.33	305.87	304.83	305.75	303.77	304.86	305.13	304.81	305.09	305.42	304.13	305.09	303.96	305.94	304.8	304.56	305.99	305.35	304.79	305.4	304.88	304.06	305.17	305.03	305.19	303.57	304.36
305.85	307.65	307.3	304.94	306.35	305.83	305.75	305.32	306.31	305.74	305.78	305.46	307.35	306.87	305.72	305.73	306.34	305.64	306.35	305.3	305.82	306.38	307.04	304.25	304.42	305.97	307.35	305.18	307.09	307.44	304.99	306	306.63	305.97	305.06	306.82	306.87	306.97	306.42	308.62	305.05	306.56	306.42	306.9	307.02	307.17	306.04	305.1	308	306.31
313.96	314.1	312.21	314.66	312.26	313.91	314.16	313.96	315.58	311.86	311.97	315.88	312.85	313.19	314.19	316.06	313.58	314.22	315.39	314.27	314.71	315.86	313.8	312.82	313.58	314.2	314.37	314.73	313.06	313.98	312.65	313.34	314.56	314.4	314.56	315.16	313.72	314.27	313.88	313.57	314.23	314.41	312.96	313.37	314.39	313.42	314.37	314.17	314.32	314.16
302.61	306.54	305.22	303.67	303.81	303.42	303.52	304.8	302.39	303.86	302.25	304.42	304.21	305.93	304.62	303.87	304.53	303.73	304.31	304.62	303.79	303.48	304.47	304.57	302.25	303.64	304.99	304.24	305.23	302.08	303.31	303.79	304.96	303.29	303.57	303.15	304.6	304.83	303.14	303.75	305.53	305.01	305.37	303.24	304.38	305.49	305.43	303.62	302.78	305.3
309.74	307.92	308.89	309.36	308.21	309.06	308.01	307.61	308.07	309.06	309.57	307.07	309.33	308.27	306.85	308.48	308	309.34	308.34	309.12	308.31	309.45	309.65	308.14	309.16	308.66	308.59	308.65	307.37	308.68	307.37	308.76	308.64	309.34	310.42	308.03	310.5	308.58	309.53	308.9	309.47	309.37	308.91	307.41	310.67	308.23	309.25	308.45	308.59	309.54
294.11	295.71	294.44	294.77	295.45	293.88	295.17	293.29	295.19	292.72	295.96	293.81	295.01	294.71	294.67	293.58	294.96	293.93	294.49	294.69	294.94	295.06	292.33	294.98	296	294.95	294.61	295.49	294.16	292.79	292.73	295.58	293.07	293.86	294.45	293.99	294.32	293.66	293.06	294.29	293.82	295.49	295.06	295.02	292.58	293.18	294.59	294.8	294.97	294.5
312.44	313.99	312.69	312.65	312.79	314.38	313.86	313.46	313	313.27	313.16	310.93	315.09	314.36	314.16	314.36	311.62	312.06	313.62	313.12	313.06	313.21	313.46	313.44	313.23	312.29	312.87	312.15	312.04	313.31	311.65	313.69	313.13	312.08	313.2	314.83	312.87	315.03	311.8	312.47	311.83	313.19	312.96	312.7	313.09	313.73	311.91	312.71	314.39	312.88
317.49	317.55	318.28	317.99	317.49	318.12	317.5	317.98	319.73	319.02	317.29	319.72	317.47	317.01	317.71	319.65	318.68	318.18	318.05	317	318.21	317.39	317.11	317.44	317.41	317.88	318.72	317.29	318.97	317.79	319.05	318.75	317.54	318.08	318.12	319	318.34	317.11	317.93	317.86	319.41	316.94	318.17	317.26	318.62	317.47	317.51	316.48	318.1	320.33
301.59	301.17	302.05	300.94	300.37	300.73	300.08	301.59	301.66	301.71	301.45	302.01	299.15	301.19	300.65	300.07	300.95	302.61	299.5	301.29	302.5	301.97	300.45	299.75	302.38	301.93	300.39	302.61	300.8	299.94	301.2	298.86	298.9	302.03	299.25	302.39	299.75	300.7	303.4	302.06	299	300.2	301.57	300.01	300.77	301.31	301.01	300.61	300.71	301.22
302.81	303.94	306.11	302.61	304.5	302.77	303.31	302.65	304.16	303.45	303.46	305.82	303.61	303.92	304.71	303.86	304.12	303.38	304.28	304.24	304.84	304.86	304.14	303.57	304.61	305.96	304.87	303.73	304.27	302.61	305.89	302.28	303.12	305.15	304.33	304.24	303.65	305.91	306.46	305.53	305.5	304.64	304.37	305.45	305.79	305.58	304.3	306.41	304.54	304.13
303.44	302.61	302.44	302.46	304.23	303.21	305.44	303.28	302.77	302.93	304.27	304.84	304.31	302.94	303.64	304.5	303.62	304.51	303.33	302.99	305.36	303.61	302.96	302.38	304.41	303.5	304.27	302.3	303.27	303.57	303.86	303.25	304.19	303.96	302.7	303.62	303.69	302.38	303.36	305.56	303.97	302.98	304.36	302.73	303.74	301.89	303.24	304.17	303.69	303.82
325.26	325.78	327.25	326.63	328.18	328.99	325.25	326.2	327.89	328.01	325.89	328.22	326.91	327.24	326.5	327.8	326.66	326.65	325.78	329.27	327.02	329.28	329.32	327.56	328.43	327.16	326.63	327.39	327.88	327.11	326.57	325.38	327.92	327.66	326.51	326.22	327.5	326.81	326.84	326.91	327.82	327.63	326.03	326.8	326.87	326.84	326.54	326.74	327.33	327.12
315.64	316.49	314.59	315.63	315.68	316.45	314.98	315.4	317.16	317.88	316.72	315.18	316.2	315.65	314.5	315.75	316.99	314.72	315.67	315.83	317.45	316.95	316.13	314.8	318.19	316.32	315.84	315.29	317.1	316.1	315	314.55	316.66	313.84	315.02	316.35	314.17	314.98	315.87	315.89	317.17	314.61	317.02	315.33	316.01	315.69	313.76	317.14	315.69	316.42
297.65	295.74	296.53	297.68	298.2	298.05	296.47	296.91	297.24	296.37	296.56	296.84	295.97	296.81	297.2	297.33	296.14	298.71	298.5	296.63	298.91	297.2	296.82	296.82	295.72	295.72	297.19	295.62	295.35	296.52	296.88	296.36	295.18	298.38	296.45	297.26	296.49	296.45	296.62	296.24	297.76	296.34	296.01	296.2	298.89	297.12	299.67	297.02	297.31	297.58
306.04	303.05	303.47	304.95	304.16	304.64	303.45	306.35	305.11	306.66	304.76	304.84	304.12	304.05	304.42	303.22	304.63	304.43	303.73	304.14	306.59	306.63	305	305.5	304.01	305.09	305.4	303.74	303.48	303.89	303.43	303.45	306.34	304.21	304.15	304.7	305.56	305.67	305.02	305.63	305.86	305.22	304.79	303.26	302.85	305.3	303.33	303.8	304.68	305.77
317.43	316.7	317.76	317.64	317.04	316.76	317.77	316.52	318.37	317.53	319.14	318.04	316.9	317.02	316.34	318.75	319.4	317.89	317.44	316.77	317.83	317.69	317.91	319.11	318.71	319.26	318.91	318.64	316.53	318.36	318.51	318.22	318.46	318.74	318.26	316.63	318.39	319.65	317.22	319.11	316.65	316.7	319.26	317.15	318.33	317.94	319.54	318.72	318.02	318.67
304.63	304.29	301.91	304.71	305.1	303.76	302.93	303.65	302.63	303.92	304.79	303.54	303.83	304.65	301.39	305.05	302.35	303.39	303.42	302.91	304.01	303.61	302.71	301.97	303.92	302.99	304.07	303.98	304.03	302.65	303.5	303.35	305.74	305.44	304.01	303.54	304.63	303.61	304.96	304.09	304.66	301.76	303.55	303.91	303.28	304.44	302.8	303.77	305.42	303.16
297.8	299.62	302.06	299.62	298.58	300.17	300.8	299.5	298.73	299.48	301.29	301.46	300.03	299.77	299.44	301.64	298.89	301.72	300.57	299.46	300.52	299.94	299.94	300.94	300.11	299.33	300.27	300.58	299.98	298.35	300.33	299.82	300.3	298.12	299.28	301.18	301.49	299.97	300.27	298.68	300.09	300.05	301.27	300.74	301.49	299.64	301.07	299.39	298.17	300.18
328.54	329.22	328.38	326.71	328.49	327.85	329.97	329.59	329.73	329.01	326.85	328.18	327.35	329.75	328.61	330.84	327.01	326.38	327.6	329.43	327.51	327.71	330.2	326.17	328.85	328.61	327.7	327.82	327.54	328.62	326.77	325.21	326.46	327.59	328.77	327.69	328.65	328.9	327.28	327.62	328.85	326.45	327.08	326.77	328.58	329.76	327.78	328.7	328.49	328.05
306.58	306.49	306.29	306.25	307.68	305.47	305.97	305.35	307.34	305.19	305.93	306.9	307.28	304.38	307.04	306.43	306.79	306.36	307.42	306.06	305.89	306.86	306.53	305.75	308.58	305.22	305.24	307.3	304.77	308.7	307.52	305.52	306.37	306.29	307.35	306.3	305.5	304.52	304.31	305.88	305.96	307.68	305.09	305.06	304.45	306.18	305.76	307.43	305.03	306.16
302.77	302.22	303.37	303.27	303.5	303.33	303.85	304.42	304.23	303.3	303.61	304.93	304.51	302.75	303.03	304.46	303.71	304.1	303.38	302.35	303.95	300.81	305.1	304.4	303.21	302.75	303.99	304.81	303.97	304.27	305.51	304.12	303.42	302.15	303.31	303.74	305.12	303.6	303.91	305.02	302.08	303.12	302.91	303.7	303.08	303.8	303.28	303.82	302.59	302.79
302.03	303.22	302.42	302.93	304.4	301.78	303.04	302.89	304.44	303.2	304.02	304.91	303.78	304.28	303.41	302.16	302.93	304.7	303.25	305.4	302.78	302.02	304.69	302.78	303.6	303.59	302.43	304.42	304.41	304.69	302.92	304.68	303.33	303.89	304.34	303.36	302.68	302.32	302.22	303.32	305.19	303.03	303.21	303.27	304.05	304.31	303.39	303.5	303.33	304.03
305.22	304.59	305	304.27	303.93	304.48	304.62	305.49	305.77	303.86	306.38	305.77	305.61	303.51	305.31	304.5	303.89	304.39	303.15	302.94	304.35	305.11	303.25	305.04	305.46	304.78	304.97	306.84	304.74	305.45	305.2	305.14	306.59	304.76	303.43	304.87	304.07	305.1	304.18	304.78	304.48	305.43	304.37	303.95	306.54	304.9	305.28	305.13	305.5	306.51
303.19	300.95	302.23	302.09	303.42	301.53	301.66	303.83	301.97	302.8	302.83	302.88	302.65	301.29	302.55	300.55	301.53	301.26	301.47	300.78	302.74	301.2	303.15	301.6	301.58	302.68	303.78	302.4	302.66	301.54	300.88	302.41	302.16	302.32	303.29	302.38	302.9	299.88	303.02	302.62	301.95	303.27	302.79	300.7	302.21	302.36	300.96	301.99	300.08	303.25
309.88	306.67	309.14	309.05	307.75	309.22	310.46	307.57	310.55	308.94	307.35	310.11	309.24	309.31	308.64	307.11	308.08	308.96	308.13	308.59	310.64	310.77	310.33	307.64	308.58	307.08	308.62	308.94	309.51	308.83	310.36	309.54	308.52	309.88	308.93	310.02	306.92	306.91	310.16	307.04	308.09	308.59	309.14	306.37	309.49	308.72	309.53	308.26	307.71	308.1
306.52	307.14	306.49	305.35	305.83	306.93	306.67	307.71	307.26	306.24	306.18	305.25	306.88	306.68	308.05	305.34	306.03	306.13	306.6	306.44	307.5	306.45	306.7	305.11	307.14	306.68	306.72	307.79	307.05	307.29	306.88	306.54	304.52	306.43	308.54	306.97	306.53	305.48	306.23	307.07	304.48	307.4	305.9	308.46	308.87	306.9	306.58	305.82	307.25	307.73
316.01	314.5	314.68	314.86	312.82	314.06	314.81	315.14	315.7	315.58	314.81	316.37	315.31	314.84	313.67	315.83	315.7	313.31	314.74	314.8	316.08	314.59	315.21	314.56	316.06	315.64	316.66	315.25	314.69	315.77	314.5	314.92	315.01	315.27	313.54	312.93	314.94	315.16	315.34	314.86	314.01	316.43	313.69	314.9	316.04	315.5	315.61	312.91	315.92	315.76
305.39	304.75	304.73	305.29	306.37	304.71	305.07	305.97	304.76	304.8	306.35	305.63	303.37	305.67	304.51	305.81	303.99	304.27	305.85	306.66	305.68	304.34	305.08	305.01	306.04	305.75	306.71	304.11	304.76	306.82	305.75	304.78	304.14	305.85	304.97	305.68	303.85	304.95	305.7	303.1	307.59	306.53	304.85	306.38	305.29	304.29	305.82	306.49	306.43	304.78
303.62	302.81	300.77	303.46	302.32	302.62	304.24	302.44	302.24	303.42	301.8	302.09	301	302.69	303.5	300.64	300.83	304.51	303.62	303.33	303.32	304.18	305.42	302.38	303.58	301.72	301.41	304.26	301.98	304	302.37	302.05	302.18	301.82	304.53	302.96	302.46	301.91	303.42	301.31	303.01	304.53	301.5	300.48	302.56	302.96	301.25	300.59	301.66	302.38
316.07	316.83	317.05	318.54	316.75	318.65	315.32	318.5	314.93	316.51	318.11	316.87	316.83	317.47	317.55	315.36	317.36	315.39	318.61	317.49	316	317.12	315.84	317.44	318.93	317.85	318.02	318	315.77	315.89	316.44	318.12	318.56	317.26	317.73	316.19	316.59	318.09	315.78	316.69	316.74	316.08	318.03	317.06	317.92	316.29	317.9	315.72	317.55	318.69
306.04	306.91	307.02	304.33	304.71	306.92	307.08	305.43	306.35	307.13	305.63	306.68	306.86	306.1	306.62	307.84	304.5	307.1	306.73	305.2	305.82	306.88	307.82	305.72	306.12	303.8	307.54	305.69	307.41	307.06	307.57	307.29	307.99	306.75	306.56	304.68	307.65	305.88	303.75	307.55	305.35	305.41	306.22	306.33	305.84	305.94	305.79	306.79	306.39	305.22
299.54	300.1	301.35	299.65	301.5	301.47	301.23	302.14	300.63	298.49	298.68	301.41	299.56	299.99	299.25	300.11	299.81	300.57	300.88	300.62	300.85	300.2	300.66	300.23	301.36	301.91	299.24	300.61	300.59	302.05	300.97	300.36	301.13	299.44	299.23	299.9	301.7	299.24	300.93	298.97	301.11	301.49	298.76	300.27	298.56	299.31	300.86	299.57	300.59	299.16
311.03	310.26	310.74	309.29	310.32	310.73	310.08	310.57	309.4	309.06	311.36	309.88	311.36	310.64	312.06	310.01	309.37	309.75	310.1	311.01	312.41	309.69	309.94	310.57	311.14	312.01	312.57	311.66	311.94	311.46	311	309.53	308.99	311.62	309.31	309.29	311.34	309.75	312.8	310.69	311.13	310.14	309.92	309.2	309.84	310.43	312.37	311.82	311.55	311.34
304.23	304.85	303.77	302.55	303.83	301.53	303.28	302.61	302.67	302.59	303.88	303.12	303.09	303.5	303.42	303.64	301.73	302.79	302.32	302.68	303.29	301.75	304.49	302.74	301.44	303.04	303.21	304.55	301.79	303.28	302.73	300.49	302.14	303.85	302.7	303.43	301.79	303.08	303.48	303.79	304.27	302.01	303.42	303.37	304.67	303.13	303.35	303.34	302.75	303.51
312.35	312.07	313.41	313.25	313.4	313.14	311.59	310.86	312.27	311.92	312.48	313.27	312.86	313.66	312.08	313.83	312.36	313.7	312.31	313.52	312.94	313.19	313.48	312.63	314.48	312.54	314.87	313.05	311.72	312.12	314.32	314.1	311.96	313.06	312.93	312.87	313.05	312.79	312.92	312.46	313.28	312.13	313.49	312.42	312.46	314.36	312.16	313.41	313.17	310.98
303.15	304.62	303.87	300.86	303.63	303.79	302.38	302.97	303.54	301.81	304.2	303.06	302.15	303.93	303.45	301.17	303.5	303.42	303.39	302.41	303.35	305.03	304.01	302.68	304.13	305.3	303.35	303.07	304.53	305.13	303.65	303.13	304.27	302.97	303.58	302.94	302.32	302.11	305.18	303.26	304.08	302.86	304.35	302.5	302.63	304.94	303.99	304.06	302.49	304.53
304.56	304.65	305.35	305.06	305.16	305.24	306.23	304.42	304.11	306.11	306.1	304.77	306.49	305.52	305.52	305.4	306.71	305.23	304.64	305.55	306.34	306.6	305.38	305.9	305.03	304.34	304.88	306.17	305	305.92	304.65	305.61	304.42	305.05	304.12	304.63	303.7	305.35	304.27	306.38	305.11	305.34	306.33	304.1	305.42	305.25	305.4	303.72	305.71	306.36
304.26	304.88	304.18	306.06	303.91	304.58	307.2	303.16	304.92	304.21	305.4	305.06	303.5	305.21	304.67	304.33	303.41	305.09	303.74	305.78	304.61	305.81	306.22	305.15	304.21	304.08	304.28	303.72	303.98	304.65	306.31	304.88	305.15	304.74	306.29	303.97	303.06	303.03	304.13	305.58	305.5	305.83	302.56	303.94	304.22	304.03	304.46	305.19	304.61	304.51
314.87	314.31	315.08	313.97	315.2	312.98	313.39	312.8	311.38	314.35	314.75	312.37	314.25	314.37	314.81	314.62	312.23	313.53	313.87	312.6	313.54	313.62	312.27	311.8	314.36	313.59	313.64	312.45	315.11	313.22	314.52	314.19	314.2	313.9	313.15	313.51	312.67	312.58	315.75	312.81	312.43	314.37	312.37	314.47	312.58	312.8	315.75	315.5	314.18	314.28
303.34	302.64	302.13	304	303.89	304	302.76	301.21	302.48	303.75	303.12	303.84	303.2	302.51	302.86	303.37	303.5	305.39	303.06	302.38	304.25	302.3	304	303.86	302.24	304.05	303.42	304.41	302.82	302.59	303.35	303.38	303.96	303.76	304.12	303.92	304.59	303.97	304.04	304.66	302.62	304.27	302.82	303.96	304.43	303.5	303.6	303.56	303.34	304.4
302.81	302.11	302.44	302.56	304.37	302.45	302.43	302.73	302.77	304.67	300.29	303.42	303.29	300.98	300.96	303.04	302.77	303.08	302.16	301.53	302.67	303.37	301.13	302.7	301.04	300.76	302.01	303.14	302.82	301.91	303.09	301.33	302.4	302.41	301.34	304.14	302.19	300.66	301.62	302.28	304.13	304.26	303.26	303.08	303.08	302.83	302.59	302.93	302.86	301.61
303.49	303.42	305.35	304.46	305.42	305.02	304.36	304.51	305.46	303.97	304.16	305.23	304.92	305.71	305.16	303.07	305.75	305.83	305.84	304.59	304.07	304.28	303.09	305.23	305.73	303.13	304.06	307.18	304.91	304.51	307.55	304.74	306.2	304.84	304.42	304.9	304.33	306.52	304.06	305.92	305.52	304.8	305.42	306.39	307.84	305.47	304.11	304.9	302.94	304.56
299.77	300.15	300.64	299.09	299.01	299.45	301.68	300.26	300.45	299.46	301.6	299.87	300.28	300.08	299.1	301.46	300.8	300.42	302.08	299.86	301	299.86	300.04	298.91	299.06	300.5	301.14	299.8	300.08	299.46	299.24	299.48	298.68	299.93	300.47	300.89	299.35	299.86	301.37	299.72	299.53	300.02	301.31	299.65	298.33	302.2	299.88	299.86	299.86	299.51
304.05	305.98	304.45	305.38	306.02	306.17	306.34	305.51	306.77	306.19	303.25	305.53	304.53	305.97	306.51	304.81	306.65	306.11	304.84	304.97	305.68	303.15	306.27	303.76	304.79	306.05	305.09	304.25	305.81	303.92	305.8	305.51	305.53	305.33	304.55	305.04	304.74	305.54	305.66	304.38	305.04	307.29	306.04	305.86	304.86	305.08	303.69	305.49	305.53	305.08
299.67	300.88	300.5	300.44	300.92	300.04	301.67	299.67	298.04	301.99	300.29	299.21	300.73	297.86	299.63	300.04	300.12	300.96	298.24	298.31	301.63	301.23	300.92	300.11	300.34	301.57	300.76	299.08	299.35	301.85	299.67	301.45	299.99	300.69	301.63	300.81	301.37	300.13	300.52	299.91	300.57	301.08	299.79	298.84	299.31	300.35	299.18	300.67	299.96	299.44
303.17	303.92	303.25	303.66	303.84	302.5	305.3	304.25	303.39	303.34	302.24	304.56	303.11	303.33	302.54	301.66	303.52	302.6	300.85	303.93	303.38	304.3	303.36	304.57	301.77	301.48	303.2	302.93	302.47	304.59	302.12	303.09	302.22	302.97	302.5	303.96	303.11	301.16	304.66	303.44	303.4	303.44	303.11	303.01	304.58	303.64	302.89	303.91	303.32	301.4
313.45	315.02	312.76	312.62	312.91	313.6	313.16	312.98	313.23	311.89	312.61	312.56	313.26	313.26	312.31	315.33	313.37	311.15	313.22	314.96	312.69	312.79	312.88	312.87	312.74	314.1	311.47	313.64	311.51	313.96	313.91	311.7	312.74	312.41	314.89	314.17	316.13	315.51	313.2	312.73	312.5	313.62	312.5	313.2	312.39	311.45	312.97	314.33	312.34	312.58
302.21	302.09	302.54	302.02	300.65	301.81	302.93	302.65	304.61	303.64	302.46	303.25	303.56	301.88	302.33	302.49	303.25	300.78	303.32	301.42	300.74	303.17	302.51	302.91	303.27	302.82	301.69	303.49	303.42	302.65	303.15	303.27	302.7	303.04	304.55	303.34	302.14	303.39	302.24	300.93	301.41	305.42	301.97	301.85	302.65	302.9	302.56	301.86	301.59	304.18
305.22	305.52	305.44	305.22	304.03	306.34	304.41	305.55	307.14	304.98	304.43	305.57	307.11	306.9	306.82	305.14	306.45	305.48	304.41	306.12	304.88	304.61	305.08	305.51	305.01	304.79	305.06	305.07	305.47	307.38	305.43	303.18	306.38	304.97	304.69	304.98	303.73	304.02	305.04	305.64	307.05	305.44	306.54	305.57	305.45	304.49	306.49	306.95	305.26	305.05
318.16	318.39	318.72	317.81	320.46	319.43	317.81	318.49	317.94	317.36	319.33	315.93	317.85	316.01	317.09	318.94	316.95	317.56	318.51	318.66	316.93	317.74	317.5	317.25	317.21	319.14	319.41	318.73	317.92	318.05	317.74	319.71	319.46	318.33	318.82	318.31	316.04	318.52	320.27	316.23	318.59	318.22	316.79	319.23	318.82	317.47	319.45	317.48	317.75	317.73
298.98	300.44	299.41	300.63	300.72	301.64	300	300.28	300.18	300.03	300.47	299.66	298.82	300.49	299.56	300.47	300.44	301.02	299.93	299.44	300.72	299.54	299.58	297.14	300.69	299.74	300.43	299.75	300.81	299.87	300.54	299.02	299.55	299.22	301.47	300.22	300.29	299.33	300.82	299.84	299.1	300.31	302.03	300.64	299.98	300.76	300.21	301.4	296.83	299.89
314.65	313.47	313.93	312.3	312.23	312.66	312.22	311.39	313.39	311.6	311.13	313.25	310.64	311.34	312.79	312.97	312.11	311.19	312.52	312.5	311.83	313.42	312.53	311.67	312.18	311	311.42	311.89	312.08	314.12	312.9	312.83	312.17	312.38	312.28	311.27	312.66	312.29	311.94	311.63	311.87	314.19	313.65	313.7	314.37	312.44	312.93	311.54	313.69	312.53
303.38	303.07	302.53	303.27	302.35	303.82	303.32	301.37	302.83	301.03	303.53	303.98	302.29	304.1	302.88	302.82	302.9	302.82	303	303.79	303.77	303.42	302.01	300.23	304.13	304.19	301.74	301.97	304.27	302.9	302.65	303.67	303.12	303.69	303.48	302.81	301.67	302.75	301.78	303.46	303.91	303.2	301.38	303.36	302.47	303.93	303.86	303.67	302.33	303.13
305.38	304.87	304.94	303.16	304.75	304.88	305.04	305.53	305.89	305.65	306.87	305.01	305.04	304.98	305.46	305.71	305.17	305.03	304.77	305.78	304.77	304.61	304.14	306.12	305.11	305.95	306.09	305.74	306.99	305.24	303.29	304.88	305.34	305.21	304.06	304.91	305.76	305.36	304.25	304.83	305.65	305.36	305.08	307.2	303.66	305.17	305.22	304.59	304.5	305.21
313.71	313.51	314.45	313.46	314.23	312.57	312.17	313.14	314.55	313	312.94	313.54	314.77	310.76	313.02	314.18	312.79	313.68	313.32	313.94	313.63	312.37	313.61	311.98	314.29	313.98	314.07	312.71	312.89	314.7	313.51	315.38	313.35	313.53	311.69	311.98	313.51	311.17	313.31	312.46	314.62	313.79	315.36	313.43	313.01	311.49	314.59	314.76	314.66	312.66
303.85	305.15	304.33	304.33	303.28	306.27	304.54	303.37	303.83	304.61	304.34	304.61	302.98	304.58	304.74	303.73	304.13	304.52	303.81	305.04	304	303.99	303.65	304.38	304.37	305.48	303.77	302.42	303.21	304.34	303.87	302.22	303.58	307.91	303.41	303.41	304.53	305.38	305.61	302.57	304.43	303.56	305.49	303.67	304.66	304.16	304.78	305.01	303.54	303.28
303.56	301.29	301.53	301.93	300.79	303.36	301.99	301.4	301.6	304.89	301.84	302.58	303.51	301.32	301.59	302.66	301.91	303.17	300.25	300.55	302.06	302.97	302.2	303.99	302.48	303.1	303.23	303.01	304.28	305.25	303.22	303.05	303.01	303.1	301.62	304.69	302.85	303.33	303.13	302.03	303.02	303.56	302.2	303.3	303.34	302.29	302.47	301.95	301.47	303.61
312.05	310.89	309.47	313.51	313.44	309.95	311.78	309.77	310.91	311.54	311.26	311.43	312.08	311.33	311.73	312.23	312.56	308.59	311.25	309.37	310.32	311.41	310.22	312.35	312.28	311.47	312.15	311.07	310.53	312.56	312.19	310.43	311.64	312.2	310.83	313.08	311.06	311.2	311.02	312.5	311.33	310	314.31	311.5	310.9	312.42	312.56	311.49	311.67	312.42
327.75	327.85	327.7	326.82	325.94	327.96	327.75	328.4	327.74	326.86	327.43	326.35	327.75	327.52	327.1	326.66	328.01	328.46	327.61	327.38	326.49	327.38	325.45	326.79	327.36	327.93	326.81	326.04	327.58	328.7	328.77	328.64	328.44	326.42	328.02	326.75	328.11	327.15	328.03	327.12	326.51	327.87	329.2	330.61	326.1	327.4	329.37	326.68	329.2	328.32
294.7	293.95	294.66	296.1	293.6	295.66	294.62	294.41	295.47	295.88	294.91	295.1	294.05	293.28	294.37	294.27	293.27	294.71	294.2	294.34	295.96	294.09	293.41	295.45	294.35	297.14	296.71	294.18	295.43	293.24	296.16	294.93	295.06	297.81	294.61	292.94	294.57	295.42	294.58	294.93	294.41	294.67	294.86	295.1	296.29	294.79	294.19	295.17	295.05	294.23
317.41	318.68	318.6	318	317.46	318.85	317.45	316.96	320.4	318.43	317.3	318.91	317.43	318.05	318.97	318.16	318.83	318.02	318.27	317.83	318.68	318.39	318.33	317.99	317.87	316.74	316.66	318.31	318.84	318.78	316.29	319.81	317.57	317.5	318.08	318.9	319.43	318.9	319.73	317.67	317.92	318.3	318.98	317.61	316.99	318.91	318.05	319.19	317.17	318.62
307.47	309.11	306.98	308.75	310.28	309.7	309.89	309.68	308.36	308.68	307.26	309.13	306.44	308.32	308.5	310.08	308.41	309.31	309.58	307.7	308.03	308.62	310.05	309.82	308.85	309.21	308.54	308.16	307.76	308.03	309.3	307.48	309.81	309.51	309.48	308.27	308.69	309.11	308.16	308.14	308.66	309.45	309.65	306.85	309.32	310.25	309.8	308.81	309.13	307.25
306.02	307.31	305.84	305.32	308.35	305.78	307.48	306.21	307.5	305.53	304.9	307.4	307	305.73	306.9	307.66	304.71	305.82	305.92	307.02	307.22	306.83	305.92	304.9	306.35	304.8	305.18	305.09	305.61	305.24	305.72	306.43	305.74	306.03	305.3	305.76	306.78	306.84	307.92	305.53	306.8	307.27	307.99	304.8	307.17	305.96	306.25	305.41	305.23	305.83
319.14	319.3	319.85	318.49	320.1	319.91	318.24	320.9	320.27	318.53	317.91	319.19	319.54	319	319.12	318.87	319.98	318.39	319.37	319.85	320.83	319.05	319.55	319.55	319.74	320.89	317.77	320.44	319.03	319.01	319.25	320.27	317.7	317.48	318.96	318.14	318.26	318.65	318.83	319.17	321.17	319.21	319.28	320.16	320.03	318.79	319.38	319.51	317.71	319.53
292.73	295.37	294.53	293.53	292.45	293.58	294.66	293.84	294.66	294.24	292.66	293.95	295.17	294.61	293.42	293.75	292.85	293.39	293.36	293.37	292.54	295.14	293.21	292.66	293.61	292.87	292.17	293.89	293.87	293.08	293.25	296.8	293.91	293.93	291.59	292.92	292.46	293.04	291.91	294	296.02	295.91	294.7	293.6	293.36	293.45	295.15	295.84	294.2	295.34
319.44	319.43	318.89	318.95	316.25	318.79	319.14	317.15	318.44	318.83	320.48	317.72	317.96	319.47	317.33	316.6	317.77	318.63	318.38	318.33	319.73	320.06	317.53	317.83	318.24	318.26	319.62	316.03	318.78	319.37	318.87	318.22	319.15	318.08	319.46	317.21	318.38	319.53	318.83	319.53	318.28	318.14	318.85	318	318.9	318.47	319.02	319.51	315.76	317.95
318.5	316.18	315.45	318.92	318.41	316.99	318.3	320.21	317.99	319.99	319.11	318.59	317.81	317.16	318.54	317.57	316.26	318.42	318.84	317.41	318.86	318.43	318.77	318.41	319	318.12	318.13	318.3	319.34	318.16	318.54	317.79	318	316.88	319.35	319.84	317.55	318.42	318.52	317.76	316.76	317.94	317.61	318.23	319.13	318.41	319.49	318.66	317.88	317.39
318.23	317.74	316.86	317.06	318.8	319.27	318.47	316.91	318.01	316.83	317.82	316.71	316.43	316.62	317.68	319.08	318.36	318.22	316.26	316.44	318.56	316.14	316.21	316.24	319.23	319.27	318.1	317.46	318.75	316.56	316.14	317.82	315.8	318.88	317.72	317.43	316.36	320.07	316.61	316.53	317	319.21	316.93	318.14	317.2	316.39	317.54	318.37	316.57	315.13
302.05	302.31	302.22	301.89	302.6	303.98	303.98	303.15	303.02	304.37	303.85	304.24	304.1	306.25	305.69	302.79	302.98	305.56	303.56	304.39	303.55	303.37	303.58	303.56	303.2	303.54	303.58	303.88	304.37	302.6	304.12	304.53	302.66	303.8	304.7	304.83	303.94	302.95	303.76	303.26	304.01	304.61	304.94	303.54	304.99	303.05	303.34	304.61	303.1	302.2
318.48	317.91	318.58	318.76	317.81	317.55	319.83	319.27	317.73	317.04	318.81	318.17	317.62	319.16	318.11	317.47	316.68	318.41	317.18	316.45	318.42	318.97	318.25	317.11	318.25	319.36	320.49	318.34	318.21	318.43	320.36	319.02	317.65	319.1	318.49	316.08	318.42	317.63	317.15	318.95	318.34	317.34	318.52	318.84	317.67	319.1	317.39	317.12	317.59	318.06
309.86	310.37	308.04	310.38	309.63	309.88	309.91	310.34	308.47	308.42	309.76	309.43	308.97	310.25	309.17	309.49	310.51	310.13	308.76	307.67	308.72	309.56	309.81	309.68	311.38	310.87	309.76	309.9	309.5	309.29	309.67	310.09	308.48	309.2	310.5	309.85	309.73	310.15	310.05	310.02	309.56	310.91	308.24	308.87	307.93	308.97	312.77	308.62	310.1	309.44
314.76	314.42	313.21	314.03	314.2	314.15	312.11	314.7	312.75	313.18	313.66	313.57	314.17	313.31	313.23	313.29	314.18	315.14	314.2	314.72	315.02	314.75	312.04	312.63	314.51	315.39	314.75	312.6	314.75	314.7	313.97	314.26	312.44	314.8	313.79	314.61	314.01	314.61	315.29	313.39	316.22	314.54	312.92	314.6	314.96	314.26	314.24	315.16	313.66	313.82
328.82	328.19	327.1	327.12	328.55	327.22	327.24	328.04	327.61	328.92	327.86	328.84	328.72	327.15	326.75	329.08	328.34	327.06	327.58	327.91	328.3	326.82	326.62	330.04	329.87	328.28	326.94	326.96	325.66	328.37	327.83	327.33	329.17	326.4	327.65	326.62	328.85	329.38	328.03	328.46	328.33	327.36	327.07	328.28	328.09	328.26	326.81	328.43	328.46	326.14
318.85	317.34	317.99	317.83	319.35	318.97	318.14	317.97	317.28	320.45	318.86	318.11	318.74	316.49	317.96	318.09	318.68	319.4	317.49	318.04	318.38	318.28	317.78	316.94	319.29	318.8	319.86	317.7	317.73	318.03	319.2	318.25	318.21	316.75	317.66	318.16	318.39	318.74	316.03	318.32	318.55	316.51	318.68	316.59	317.74	318.03	318.56	317.26	318.28	318.21
313.64	316.06	313.2	314.61	314.67	315.11	314.71	315.59	315.74	314.22	315.4	314.4	312.92	315	313.64	314.23	315.75	315.1	315.17	315.74	314.3	315.67	315.25	314.99	314.63	313.89	314.95	315.37	314.35	315.87	315.07	316.23	315.91	315.2	317.16	315.62	314.37	314.03	315.82	313.42	315.65	315.26	314.52	312.98	314.8	315.38	314.92	315.3	315.21	315.84
313.75	312.75	314.98	311.98	311.67	313.95	313.73	314.56	314.96	312.68	313.82	314.2	313.08	313.32	315.31	314.37	315.33	312.3	313.98	313.39	313.07	315.18	313.53	313.27	313.52	313.49	315.14	313.87	313.23	314.92	314.36	313.2	314.8	314.63	313.4	314.67	312.26	314.77	314.74	312.47	314.15	314.17	315.64	312.73	315.09	314.22	313.02	314.65	313.52	314.1
309.09	308.74	308.79	308.73	308.3	311.44	306.03	310.95	306.76	309.19	307.83	309.7	308.79	308.06	308.98	308.2	307.45	309.19	309.16	308.13	309.09	307.17	307.66	309.98	309.18	309.2	307.44	309	308.21	308.92	309.81	309.32	308.31	309.76	310.37	307.66	307.19	308.16	310.53	310.29	310.31	309.15	309.39	309.29	308.41	306.14	310.53	306.79	309.2	308.51
316.87	314.14	315.42	315.67	315.36	314.4	317.01	314.48	317.49	314.88	316.19	314.05	316.75	315.49	314.56	314.69	315.86	315.34	316.36	317.01	315.65	317.23	314.86	315.05	314.73	314.98	315.97	314.57	317.29	316.1	315.2	316.17	316.2	315.47	315.05	314.88	312.86	316.17	315.41	314.21	315.54	316.66	314.31	314.53	314.82	316.53	316.32	315.54	316.88	315.79
296.08	295.46	295.1	296.29	293.97	295.18	296.98	294.57	295.17	295.14	294.8	295.59	295.95	294.79	296.77	294.75	292.94	295.41	294.93	294.52	296.12	294.45	296.25	295.73	293.77	293.97	292.61	294.11	296.12	293.7	294.32	296.64	294.92	296.26	294.31	296.42	294.06	295.3	293.12	295.45	295.48	296.4	294.85	295.08	295.2	294.98	295.57	293.52	294.97	294.47
305.39	305.2	303.31	304.45	302.68	304.27	304.26	303.67	303.88	304.01	304.18	303.34	304.42	303.51	302.76	304.48	305.19	303.55	304.36	302.99	302.74	304.6	304.81	303.33	303.55	304.43	304.69	305.38	304.67	305.26	304.95	304.79	305.85	304.15	304.52	304.53	304.61	304.16	303.9	304.04	303.76	303.93	303.97	304.43	302.61	304.23	304.75	304.19	303.63	305.11
306.88	305.02	307.62	306.43	306.13	306.41	306.38	306.47	305.19	306.19	306.96	308.02	305.03	304.83	306.15	306.88	307.67	305.42	305.56	309.09	306.11	305.27	306.2	307.13	306.26	306.35	305.24	307.66	305.94	306.27	308.91	305.23	306.2	303.41	306.37	308.2	307.08	305.26	306.12	304.34	305.52	304.93	307.74	305.56	305.76	306.27	305.17	303.73	305.76	306.29
311.63	312.73	314.69	313.93	314.04	313.94	314.16	314.36	314.72	313.43	313.98	313.68	314.06	314.18	314.15	314.51	313.92	312.8	312.1	312.86	315.56	314.6	313.22	313.79	312.66	313.46	314.89	315.49	315.44	314.51	315.23	312.09	313.18	313.09	314.39	314.66	313.06	314.15	313.83	313.65	314.76	311.93	313.31	313.14	314.43	314.77	311.71	314.56	314.73	314.55
325	326.33	324.87	324.65	324.39	326.55	324.95	324.36	325.97	323.77	322.89	325.17	325.63	325.98	323.46	322.84	324.16	324.1	324.2	323.59	325.47	325.51	323.29	325.18	325.55	325.52	325.29	325.35	325.45	323.73	326.07	325.83	325.13	325.1	323.66	324.26	326.49	325.53	323.19	323.18	325.36	324.85	322.47	323.83	324.41	323.94	325.61	325.21	325.12	325.32
318.21	318.24	319.79	317.87	318.42	317.64	318.02	319.69	318.78	317.64	319.79	317.53	319.26	318.95	318.66	319.02	319.64	316.82	319.59	318.01	317.78	317.67	317.52	318.27	319.39	318.85	319.12	317.06	319.72	319.41	318.7	318.06	321.16	318.28	318.17	317.62	318.38	318.91	318.44	318.8	318.91	318.03	315.85	319.18	318.39	319.91	317.4	317.76	319.16	317.22
303.15	302.72	302.89	302.58	302.49	300.51	303.92	304.37	302.9	302.78	304.45	301.1	303.53	304.39	302.39	305.31	302.98	302.2	302.44	300.98	301.73	302.76	301.75	302.22	303.24	301.05	302.51	303.48	302.2	303.09	300.78	302.1	302.72	301.65	302.88	302.4	300.54	300.94	300.99	302.53	302.75	301.92	301.9	301.63	301.62	302.39	302.58	303.53	302.71	303.66
306.87	306.01	306.23	306.05	305.33	306.49	303.74	304.71	303.98	304.96	304.73	307.58	307.04	305.63	304.19	305.59	303.87	304.83	305.43	305.96	306.42	305.3	307.05	304.96	305.2	305.1	303.68	305.85	306.73	304.53	305.87	304.96	305.46	303.91	304.14	303.75	306.25	304.4	304.42	304.74	304.77	305.64	304.93	304.73	302.99	306.87	305.87	305.11	304.29	305.46
306.93	306.46	305.12	306.4	305.54	305.58	304.96	304.8	304.07	306.24	306.11	306.76	306.09	306.64	305.31	304.68	306.38	306.04	306.16	305.02	307.31	306.02	306.78	305.56	306.1	305.7	305.44	305.79	305.43	307.35	306.11	306.88	305.24	305.64	305.87	305.15	306.58	306.2	307.2	306.35	305.16	305.76	306.92	305.1	306.52	305.74	306.41	306.33	306.97	305.1
311.57	312.4	312.16	313.25	310.67	313.59	313.23	310.75	312.92	312.22	313.07	314.34	313.42	312.03	313.64	313.87	312.9	313.64	315.68	311.37	314.44	311.41	313.36	313.48	311.27	312.96	312.41	311.48	313.17	314.77	313.04	310.42	312.33	312.14	314.6	310.15	313.39	314.78	312.23	311.9	313.48	314.03	314.49	313.48	313.22	312.5	312.19	313.16	314.68	312.56
310.73	310.02	311.55	310.01	312.65	309.98	311.3	309.76	309.69	309.9	310.95	312.84	310.27	310.27	311.44	311.57	309.79	313.4	309.5	311.51	311	308.96	312.6	310.21	312.98	311.15	311.37	312.32	310.81	310.81	311.62	309.78	310.02	310.38	310.19	310.61	312.29	312.04	308.84	309.52	310.74	310.19	310.51	310.87	311.34	309.54	310.63	310.14	311.87	310.85
303.2	301.38	302.94	301.86	302.02	302.3	302.91	302.31	301.35	302.77	303.73	302.89	302.88	302.32	302.24	302.31	301.85	300.91	301.93	302.17	303.45	301.55	304.3	302.79	301.25	302	301.96	303.58	303.39	303.1	301.97	303.08	303.97	302.29	301.38	301.62	303.42	300.46	301	300.57	301.31	302.75	303.62	303.92	302.66	302.36	303.27	302.86	303.97	303.47
295.68	294.39	294.69	295.12	294.33	294.49	295.03	294.86	293.03	292.86	294.38	294.78	295.83	294.37	295.84	295.63	295.35	295.02	293.83	295.15	295.21	294.66	292.35	295.74	294.35	293.86	294.93	295.84	296.12	296.46	295.81	294.5	293.84	295.5	293.72	295.19	296.05	296.1	295.39	296.16	294.84	295.05	293.21	294.42	294.39	295.61	293.92	293.38	295.55	294.92
315.83	317.81	317.3	317.34	318.84	317.32	315.96	318.82	319.77	317.38	317.09	317.76	315.64	316.24	317.49	317.58	318.67	316.42	316.59	316.33	316.54	317.64	318.09	317.6	317.68	317.96	317.26	318.65	317.69	316.91	316.76	317.03	314.81	317.21	316.06	318.31	319.36	316.55	316.35	317.38	317.44	316.65	318.2	316.14	316.55	317.52	318.01	317.65	319.45	317.79
319.11	319.01	319.5	317.18	319.76	317.29	319.16	317.53	319.69	319	317.52	318.39	318.29	318.97	318	320.33	316.43	317.84	317.89	318.77	318.84	318.69	319.47	317.87	319.59	318.41	317.08	319.31	319.25	319.2	319.37	319.29	318.32	319.25	319.02	318.31	319.59	318.8	318.19	317.57	319.67	318.61	319.13	319.69	317.89	316.7	316.9	318.38	318.89	320.01
317.33	317.36	317.27	318.18	317.06	316.82	316.98	318.94	317.11	317.94	317.86	318.22	316.22	315.59	317.92	317.61	316.25	316.6	314.99	316.93	315.45	317.29	315.99	316.87	318.19	316.06	314.26	316.01	317.93	317.86	315.91	317.14	315.06	316.13	318.77	316.33	317.24	317.93	316.49	317.64	316.38	317.9	317.67	316.11	317.99	318.56	318.71	316.26	317	316.39
317.53	315.96	314.63	315.92	318.53	315.73	317.4	316.75	316.73	314.14	316.11	317	315.88	316.54	317.08	315.62	318.26	315.93	316.23	315.72	317.11	317	316.91	318.86	316.75	318.01	316.14	316.91	317.33	313.69	317.41	316.93	318.41	317.84	317.48	316.38	317.48	316.76	316	317.65	317.64	315.13	316.44	316.28	316.87	316.34	315.7	316.58	315.33	315.77
303.05	302.04	303.21	303.52	304.66	301.75	304.2	304.27	304.77	305.22	303.25	302.67	302.33	303.15	302.61	302.54	302.79	303.01	303.87	301.97	302.17	304.12	303.13	304.88	304.16	303.9	301.95	302.78	302.78	304.63	304.17	303.14	302.9	304.01	304.12	302.32	302.01	304.54	304.96	303.41	303.96	304.99	304.72	302.68	303.47	303.83	303.57	301.96	303.66	302.82
295.01	293.07	294.07	292.6	294.95	293.71	293.64	293.9	292.84	293.72	292.85	295.11	292.94	293.1	293.25	294.38	295.05	293.92	293.47	292.86	293.54	295.53	296.15	293.44	294.23	294.25	293.15	295.54	294.3	293.53	293.01	293.62	292.83	294.63	294.81	294.53	294.19	294.95	291.79	292.68	294.77	292.34	294.8	294.73	295.66	291.39	292.86	294.82	294.31	293.58
309.79	310.09	311.04	311.16	310.85	310.54	310.98	309.45	311.05	309.26	311.65	309.75	310.95	313.34	310.45	308.98	310.85	312.23	311.19	309.58	311.44	311.2	309.98	310.36	312.01	310.48	309.48	311.22	310.3	312.06	309.77	311.46	310.49	311.65	312.5	310.37	309.26	310.02	310.71	312.68	310.02	310.53	310.88	311	310.7	310.1	310.84	310.12	308.37	309.93
318.98	319.19	318.85	319.36	319.32	317.54	318.01	318.96	319.29	317.34	317.52	318.77	317.07	318.19	316.84	316.94	318.1	318.13	318.31	316.92	316.24	318.48	318.94	318.55	319.24	318.7	319.29	319.38	317.3	318.07	318.58	317.52	320.26	318.66	318.38	318.94	317.66	319.12	318.6	319.64	318.46	317.47	319	316.17	318.58	315.91	317.53	317.57	317.74	317.51
305.82	305.42	304.92	306.52	304.16	304.81	303.83	304.94	305.06	305.71	305.37	305.27	304.57	303.94	305.4	305.72	304.82	305.67	305.5	306.94	305.08	306.23	304.45	304.68	306.1	306.9	304.89	303.56	305.68	305.42	305.73	304.09	305.12	306.29	305.84	304.88	302.35	305.9	307.08	303.55	304.61	305.9	303.3	303.68	305.05	304.1	305.02	305.07	304.91	305.51
299.83	301.6	300.47	302.3	299.92	303.12	302.37	300.26	299.16	302.74	300.82	302.96	301.58	301.94	301.26	301.22	301.77	302.23	301.72	301.67	302.19	300.12	301.6	300	300.57	301.51	300.77	300.03	300.95	299.42	301.59	300.96	300.11	302.83	300.37	297.32	301.63	302.78	301.24	301.69	301.44	300.42	300.28	301.15	300.1	299.16	300.02	300.24	300.95	302.52
317.91	315.86	316.01	316.63	316.65	315.98	315.44	314.46	315.65	316.05	314.89	315.92	315.39	315.93	316.1	316.55	315.98	315.61	316.04	316.68	315.53	315.72	315.26	316.67	317.1	316.54	316.03	315.36	315.11	316.75	315.67	315.6	317.96	315.79	315.34	316.31	316.57	316.11	316.55	317.06	314.92	316.44	317.18	314.92	314.7	316.92	316.82	314.33	316.47	317.66
316.86	314.03	316.14	315.4	315.88	315.48	315.96	314.5	317.32	315.65	314.04	315.27	316.26	315.46	313.4	315.99	316.7	315.1	316.56	315.72	315.97	315.62	315.5	316.31	315.4	315.2	315.41	316.02	316.18	315.63	315.55	316.22	313.53	314.15	315.97	316.15	315.08	315.75	315.2	315.62	315.45	315.27	315.37	317.11	315.96	317.82	314.91	315.81	316.25	316.23
313.83	315.93	314.57	313.22	312.9	314.35	312.98	312.95	314.31	313.2	314.36	313.08	315.01	312.04	315.48	312.56	313.45	312.71	315.1	313.42	314.51	312.97	312.65	313.65	314.27	313.84	313.59	314.1	314.82	313.13	312.97	314.3	315.21	313.04	313.86	314.62	313.05	313.94	313.2	313.87	313.12	313.81	314.51	314.1	314.63	314.32	314.68	313.86	313.34	312.13
303.94	301.72	302.63	301.55	303.53	303.93	302.25	302.63	302.47	302.17	303.43	303.83	302.72	302.34	300.98	303.33	302.63	303.35	302.29	302.33	302.47	302.9	303.84	303.96	303.18	303.83	303.36	303.74	302.04	303.3	303.38	301.85	301.96	302.36	303.01	302.44	303.63	301.34	303.74	302.34	302.1	304.69	303.35	303.04	303.56	305.38	302.22	301.63	303.19	303.02
317.44	319.04	317.27	317.4	317.92	318.68	319.04	317.59	317.62	317.84	319.25	318.39	316.66	318.56	318.27	319.34	319.46	317.94	317.65	317.92	318.42	317.92	316.5	317.71	319.31	317.54	317.42	317.09	319.22	318.79	318.12	318.09	316.14	318.01	319.08	317.89	318.22	319.45	318.44	317.85	318.34	316.9	318.49	316.26	316.26	318.17	317.96	318.77	317.68	318.43
314.11	313.53	313.85	310.76	313.75	313.29	313.01	314.6	314.87	313.15	312.26	312.39	314.13	313.81	313.6	312.76	313.94	313.78	310.83	312.58	313.24	313.49	312	313.15	312.65	313.07	313.59	313.45	312.91	313.95	312.29	312.2	312.85	311.56	311.98	314.5	313.46	313.42	313.9	312.79	313.03	312.63	313.7	312.66	312.95	315.21	313.5	314.84	313.43	313.78
312.66	312.35	313.23	313.13	314.3	311.97	313.37	314.22	312.59	311.92	313.05	310.97	313.51	312.46	312.58	313.31	312.17	311.92	312.6	312.19	313.06	312.65	312.36	312.48	312.18	311.86	313.75	313.08	313.83	314.06	313.66	312.49	312.56	313.81	311.34	313.78	311.88	311.56	312.42	312.95	314.65	314.48	312.6	312.89	314.29	312.14	311.33	313.18	314.45	312.37
293.72	295.14	293.33	297.34	295.55	294.77	294.53	295.34	294.55	296.06	296.38	294.99	294.14	295.4	296.47	295.61	295.54	295.14	295.36	295.1	294.18	296.82	294.29	295.86	294.92	294.2	294.9	295.21	295.26	295.41	294.93	295.46	295.54	294.51	297.05	294.56	293.43	294.42	294.88	293.47	294.16	294.24	293.99	295.24	296.86	294.64	292.96	296.34	294.41	296.1
319.44	319.86	321.06	320.13	318.52	319.59	320.75	320.38	320.13	317.77	319.63	319.98	320.57	319.22	318.2	317.84	319.85	318.54	319.37	319.21	318.28	318.78	319.02	318.82	320.29	318.46	318.59	317.7	319.01	318.64	319.21	319.8	317.81	319.58	321.05	319.91	318.95	319.99	320.2	318.35	320.75	319.43	319.4	319.35	318.75	317.06	319.19	319.37	318.39	320.29
309.65	308.6	309.41	310.52	308.42	311	309.8	312.14	309.84	311.19	309.68	308.86	310.25	311.31	308.44	309.63	309.56	311.03	309.42	311.96	308.96	309.16	312.59	310.31	312.7	310.25	308.05	309.71	309.67	308.61	309.64	310.31	309.83	309.33	310.71	310.79	309.58	310.33	312.27	309.48	308.58	308.77	308.6	311.24	309.89	309.51	311.04	308.65	308.43	309.42
302.88	302.98	303.27	302.79	303.24	303.46	304.22	304.52	305.39	304.07	302.12	303.2	302.77	303.4	302.89	303.51	303.48	303.93	302.73	305.53	303.89	303.72	305.73	306	301.32	303.91	303.61	302.88	303.66	302.44	302.85	303.1	303.91	302.17	303.44	301.46	301.73	301.63	301.94	303.83	303.71	304.43	303.7	304.05	303.9	303.78	304.53	303.36	302.84	303.64
313.58	311.28	311.15	314.9	311.67	313.5	312.19	313.41	314.65	312.87	313.9	312.55	312.8	313.16	313.14	312.55	315.1	312.59	312.21	313.71	313.99	311.99	313.84	312.01	312.13	312.36	313.3	312.85	311.77	313.65	313.06	312.7	313.49	313.48	313.58	313.45	314	314.78	314.2	313.98	313.18	315.34	315.02	315.26	312.8	314	311.83	313.21	314.04	313.64
313.71	312.51	312.59	313.55	310.98	312.58	313.05	314.47	314.66	314.6	312.18	313.76	313.43	314.74	313.16	313.35	312.05	312.52	312.7	314.74	312.11	313.63	313.64	313.4	313.89	313.98	312.04	313.04	313.5	314.46	314.56	312.59	312.33	312.84	313	313.4	313.04	313.8	312.15	311.12	313.17	313.33	313.78	311.72	311.9	313.51	311.33	313.98	313.9	312.46
312.26	312.56	311.28	311.8	312.34	313.73	312.7	314.14	310.44	311.58	312.84	312.76	311.87	312.39	312.23	312.98	313.12	313.19	311.47	311.54	311.69	312.15	312.93	310.77	311.64	311.61	311.72	312.51	311.78	309.89	312.85	311.51	311.03	311.62	314.54	313.25	309.41	312.7	313.38	312.76	310.59	310.86	313.39	311.35	312.97	313.92	312.99	313.3	312.32	313.35
314.42	316.67	315.43	315.99	315.11	315.8	315.75	314.5	315.08	315.31	315.22	316.36	316.33	316.76	314.51	314.5	312.85	315.13	314.49	316.03	314.24	314.78	315.29	314.94	313.23	316.48	314.7	315.84	313.92	313.25	315.21	313.46	316.18	314.62	314.03	313.72	314.42	313.56	316.54	314.53	315.4	315.42	314.39	315.65	315.76	315.42	314.05	314.01	316.93	312.87
295.59	296.56	296.57	295.61	296.23	296.58	296.99	297.41	297.03	297.89	299.56	296.66	296.98	296.76	296.77	296.13	296.45	296.38	297.58	298.37	297.32	295.79	296.58	297.02	296.87	297.16	296.43	296.26	295.84	296.06	296.94	296.67	298.12	296.77	296.2	297.79	296.57	296.95	296.92	295.04	295.92	297.43	294.64	296.31	295.92	297.48	297.93	297.5	297.11	296.75
313.28	312.32	314.6	312.68	313.05	313.52	312.12	312.77	312.95	313.03	312.47	313.32	313.37	312.9	312.27	313.08	312.34	312.89	312.33	313.26	315.76	311.37	312.42	312.7	312.73	313.85	311.88	314.19	313.12	312.62	313.23	312.26	312.2	313.11	315.06	311.88	312.18	313.89	312.09	313.05	310.91	311.96	314.35	313.84	311.02	311.53	315.65	313.27	311.87	313.49
300.57	300.17	299.77	300.43	299.82	301.06	302.01	300.11	301.02	302.02	302.06	301.91	301.22	301.51	300.88	301.44	302.26	302.05	300.79	301.05	298.55	302.46	300.78	301.27	301.46	300.81	299.53	300.54	300.97	301.11	300.27	300.41	300.13	301.64	301.17	301.98	301.65	300.24	300.84	300.73	299.94	301.2	301.29	301.65	301.34	301.87	301.38	301.1	301.58	300.09
314.73	313.3	314.51	313.35	314.13	312.32	314.25	314.72	314.13	313.95	312.29	314.09	316.2	314.25	314.41	313.48	314.36	313.6	314.88	314.1	314.52	315.34	315.18	314.69	314.09	316.16	313.59	313.85	313.88	312.79	315.46	314.09	313.93	313.51	314.07	314.45	312.35	312.83	314.03	313.65	314.81	312.92	315.89	314.3	313.65	313.36	312.26	313.67	316.32	313.58
309.4	310.21	310.43	311.54	311.1	309.34	311.74	310.29	312.6	310.75	310.92	311.2	311.95	309.55	311.2	311.87	309.75	312.09	310.09	309.61	310.35	310.55	311.27	311.82	310.39	311.75	311.15	310.42	312.31	310.72	309.56	309.95	309.29	309.42	310.03	309.7	309.87	309.7	311.77	310.17	310	310.52	311.98	310.44	310.97	311.61	311.35	310.6	310.42	309.48
297.19	297.63	297.76	296.92	297.53	296.45	296.05	296.32	297.11	297.49	296.6	297.05	297.78	298.86	298.37	296.58	295.2	296.58	296.58	296.43	297.86	296.65	297.54	297.87	298.53	297.77	296.77	299.07	296.44	296.38	296.39	297.98	297.7	296.55	297.64	296.53	297.92	296.51	297.03	298.19	297.38	294.96	296.7	298.55	297.42	298.63	295.36	296.55	298.32	296.36
314.09	312.59	314.07	312.76	312.66	312.84	312.71	313.34	311.73	316.62	314.23	311.42	312.08	313.92	312.38	313.52	313.35	314.1	313.05	312.96	313.15	314.57	313.31	312.9	314.61	314.6	312.71	312.56	311.73	312.36	312.65	311.55	313.62	313.05	313.11	315.41	313.43	312.11	314.04	312.54	313.31	311.43	311.86	313.8	311.84	313.34	313.02	313.71	312.12	312.03
295.8	297.4	298.43	295.82	296.76	298.9	297.86	295.92	296.77	295.79	296.19	298.49	296.61	295.52	295.89	297.39	297.05	298.31	296.13	297.37	297.2	296.73	296.82	297.23	295.88	296.71	294.79	297.23	297.79	298.47	298.4	298.21	295.63	298.01	296.95	296.13	296.02	297.75	299.17	296.73	296.11	296.06	297.09	297.63	296.05	298.12	297.35	297.94	295.47	296.7
309.74	309.63	309.65	309.8	310.3	307.91	307.87	307.99	307.61	310.24	309.41	309.03	309.63	308.05	308	309.14	309.98	307.82	309.66	309.17	310.87	309.48	307.37	310.43	307.21	306.78	308.13	309.1	309.41	306.41	308.76	309.99	309.87	307.3	307.68	307.66	308.12	308.74	309.96	309.48	307.96	308.71	308.31	308.99	309.5	309.88	306.9	308.91	309.18	309.83
326.15	327.24	325.66	325.33	328.06	323.53	328.26	327.01	326.62	326.61	326.57	325.64	327.95	328.19	326.16	328.35	326.71	327.9	326.86	326.87	326.72	327.56	328.81	326.01	325.1	327	328.42	327.31	327.29	328.05	326.23	325.68	326.4	329.77	327.19	327.24	327.29	328.73	327.05	327.09	326.93	326.55	327.18	328.52	326.45	325.23	326.23	327.21	326.38	326.22
316.31	315.49	318.64	317.1	316.59	317.23	318.86	318.09	316.52	316.26	318.32	318.27	319.66	317.12	316.88	318.41	315.9	316.34	317.27	317.8	318.01	316.71	317.34	318.37	317.44	316.42	317.8	317.71	316.96	318.02	316.57	316.38	317.58	317.21	318.57	316.62	316.57	317.35	318.35	317.46	316.95	316.81	317.75	316.78	316.45	316.09	314.99	318.89	317.42	317.11
307.59	309.01	306.62	307.26	307.99	307.02	304.65	306.86	306.25	308.8	306.65	306.21	307.37	306.1	308.31	306.88	307.54	308.1	307.44	307.84	308.08	307.38	306.99	306.37	306.24	306.11	306.07	306.32	308.2	306.5	307.52	307.35	308.27	308.48	309.19	305.93	307.59	306.5	308.65	307.22	306.72	307.09	307.01	306.92	307.82	305.75	307.61	305.93	308.5	307.63
306.06	306.2	307.57	304.52	306.66	306.27	306.89	305.01	305.16	307.54	307.15	306.38	305.64	305.22	306.1	305.57	306.39	305.63	306.69	303.17	306.38	305.88	306.54	305.65	308	305.69	305.72	305.83	307.71	305.52	305.78	306.42	306.79	306.44	304.38	305.63	304.94	306.04	305.65	305.58	306.69	304.07	305.43	305.8	307.75	305.22	304.86	306.95	306.63	306.55
326.36	324.88	324.33	324.58	323.53	324.55	326.93	325.78	324.68	324.74	326.75	324.89	324.67	324.57	326.36	324.05	324	322.58	324.67	324.18	324.98	323.67	326.65	326.41	324.09	325.4	325.52	324.19	324.51	326.23	324.33	324.91	322.96	324.3	324.2	323.1	323.27	323.76	325.46	323.68	325.8	322.57	324.93	325.18	323.71	326	325.09	324.86	324.56	323.57
303.86	303.68	304.32	304.97	305.29	304.09	304.71	304.46	305.02	302.51	303.69	304.13	304.48	305.1	305.48	304.14	305.02	304.24	304.47	305.4	303.88	305.6	303.53	302.83	305.03	305.51	306.11	303.37	305.27	303.85	305.55	304.51	303.4	302.96	304.35	304.41	304.56	305.17	304.19	303.28	304.41	303.9	302.95	304.94	304.85	302.58	305.71	305.88	303.6	304.15
320.28	319.1	318.48	318.28	317.69	316.24	318.48	319.05	318.86	317.03	316.16	318.77	318.34	319.28	318.9	317.43	318.15	317.57	317.03	316.97	316.85	318.62	318.1	316.52	319.34	317.12	318.13	319.15	318.78	316.31	319.68	318.67	317.5	319.11	317.5	319.05	317.97	318.87	318.77	315.99	318.46	317.32	317.13	317.91	317.57	318.67	319.69	318.5	318.33	318.02
312.41	312.05	309.78	311.24	312.14	309.02	310.1	311.41	310.69	311.03	311.97	312.57	311.65	311.32	311.69	313.01	312	310.87	311.69	312.8	311.16	311.66	310.12	310.33	311.17	312.03	310.27	312.46	313.2	313.04	312.64	310.99	310.23	312.2	309.62	311.75	309.93	312.77	311.75	312.3	312.56	311.11	309.18	311.82	311.12	311.15	310.89	313.24	312.06	312.85
313.54	312.7	313.3	314.25	312.7	313.29	315.23	315.21	314.35	312.52	315.3	313.82	312.03	312.15	313.96	315.76	313.25	314.9	313.35	314.71	314.34	314.98	315.47	313.75	314.3	314.78	314.32	314.77	313.56	314.58	315.58	313.45	315.76	314.36	314.67	314.59	314.61	313.55	315.14	313.24	312.49	313.74	315.12	312.92	312.66	314.54	313.13	313.1	313.67	313.86
311.2	311.51	312.48	311.55	312.28	309.5	311.48	311.78	311.2	312.41	312.49	313.47	311.5	312.28	312.64	311.49	311.54	313.08	311.38	310.56	310.53	311.5	312.16	312.28	311.47	311.33	312.47	310.09	311.99	312.49	310.54	312.9	312.65	312.33	310.76	312.34	312.12	309.7	310.69	311.52	312.26	310.04	311.19	311.62	311.05	311.46	311.25	312.95	311.63	311.67
327.71	328.04	328.26	328.89	326.78	325.23	327.05	327.03	327.66	327.87	326.96	328.42	328.09	328.79	327.54	329	327.61	326.35	328.32	325.99	328.48	328.69	328.64	328.24	328.42	329.75	327.81	328.95	328.68	326.29	327.24	328.48	328.17	328.46	326.65	327.87	327.05	327.13	326.6	327.17	328.85	328.55	329.13	328.47	326.12	327.69	328.06	327.36	327.52	328.26
303.37	303.77	304.58	304.13	304.28	303.75	301.94	302.5	302.7	302.11	302.73	303.55	302.61	302.89	302.74	303.48	304.12	304.01	304.95	304.33	303.47	303.26	304.76	302.12	303.42	304.44	302.75	304.17	304.44	305.12	302.74	302.97	305.19	302.86	303.25	302.53	303.89	304.34	304.51	303.45	303.03	303.32	303.54	303.96	302.93	302.72	302.35	301.69	303.19	302.68
296.29	298.28	295.7	296.74	295.32	295.28	297.76	295.93	296.81	296.57	298.32	297.34	295.37	296.71	295.22	298.02	298	296.08	297.86	297.44	295.51	296.73	297.82	295.84	296.94	295.61	296.76	296.26	296.03	295.78	296.3	297.11	296.69	296.22	296.62	295.48	295	297.65	296.51	296.45	297.4	296.46	297.32	295.91	297.7	294.64	297.32	296.89	296.31	298.48
312.03	313.18	313.3	312.1	312.5	311.28	310.67	312.6	311.08	312.21	312.01	311.06	311.54	312.08	311.93	310.57	311.41	312.11	311.08	311.79	313.02	311.58	311.8	311.1	313.72	312.76	311.74	313.3	310.82	312.66	312.17	311.3	311.94	311.78	311.26	312.48	311.98	310.93	311.96	312.33	312.23	312.14	312.63	309.33	311.93	312.07	311.8	311.6	311.46	309.77
305.12	301.63	302.8	302.37	302.02	303.28	304	303.74	303.58	302.45	301.91	303.58	304.73	303.85	301.61	304.3	301.7	304.07	302.2	304.36	304.08	303.06	303.38	302.74	301.76	304.09	303.45	304.63	304.56	303.54	302.3	303.45	303.15	304.45	301.95	303.55	303.17	302.73	301.65	302.18	302.74	303.16	303.57	303.02	303.3	304.98	305.02	303.59	303.65	304.17
315.18	316.74	316.67	317.01	317.7	318.43	317.79	317.81	315.84	317.93	316.03	317.68	316.31	317.13	317.89	317.58	318.97	317.35	317.8	317.73	317.94	318.32	318.53	316.76	316.87	315.79	318.5	317.79	318.11	316.33	318.2	317.34	316.64	315.15	318.62	317.74	318.43	318.89	318.09	319.21	318.05	316.58	317.96	317.63	317.8	316.63	317.07	316.66	318.62	317.67
305.2	306.63	305.56	306.42	305.76	305.76	307.03	306.78	305.6	306.82	304.74	306.49	305.54	306.29	307.83	305.8	306.89	305.6	307.25	306.76	305.34	307.21	307.01	308.51	308.63	308.38	305.26	305.15	305.37	306.92	305.48	306.68	305.09	304.85	305.33	305.6	307.82	304.75	305.47	308.49	305.33	304.15	307.93	305.45	304.54	305.9	306.34	306.59	305.7	307.17
312.1	311.65	311.72	312.09	311.68	311.92	314.75	310.84	311.69	311.7	310.47	312.59	314.12	312.75	312.16	312.79	312.54	312.61	313.79	312.2	312.71	311.87	313.56	313.53	312.6	310.78	310.65	312.36	313.25	311.25	313.48	311.4	312.57	311.5	311.77	312.75	312.12	313.11	312.35	312.53	312.91	312.03	313.45	311.49	314.9	314.2	310.91	313.82	312.56	311.53
316.53	315.71	316.42	317.26	317.58	316.75	315.95	315.81	316.27	315.7	316.74	316.88	318.58	316.41	315.4	317	317.94	317.36	316.57	315.94	317.28	317.58	317.89	317.3	316.39	316.83	315.43	316.73	317.23	315.07	318.58	319.58	314.92	316.92	318.22	318.18	319.32	319.08	315.5	317.9	317.12	317.11	316.2	315.95	318.32	317.42	317.18	317.21	317.07	316.12
310.19	309.09	310.92	310.89	310.36	312.7	310.59	310.62	309.22	311.33	310.42	310.95	310.27	310.83	310.45	310.71	311.42	311.68	311.39	309.82	310.48	309.26	311.97	309.43	309.64	312.15	311.11	310.05	309.55	311.21	312.45	310.15	309.04	309.88	311.81	311.46	311.65	310.91	311.5	311.69	311.29	308.87	311.09	310.3	312.18	310.33	310.28	311.54	309.35	310.78
296.84	293.29	293.03	293.74	294.39	293.35	293.21	295.21	293.84	293.01	295.1	294.41	292.12	294.44	295.27	293.33	293.4	292.98	293.89	294.1	295.29	294.38	294.49	295.45	295.62	295.65	295.19	294.7	293.87	294.68	295.07	293.73	293.79	294.73	295.46	292.07	293.59	295.28	294.46	294.79	294.43	292.65	295.79	291.85	295.21	293.3	292.51	293.97	293.33	295.59
315.38	314.4	314.91	313.64	314.21	313	316.47	314.62	314.5	315.15	316.54	316.37	314.76	315.52	315.1	314.68	314.46	315.16	315.36	314.18	314.95	315.69	315.85	315.91	312.27	314.9	316.14	316.94	313.99	313.91	315.58	314.79	315.76	314.43	315.39	315.46	315.73	314.26	314.4	317.03	314.81	316.93	315.99	316.95	314.06	314.8	315.54	316.59	313.48	313.31
303.6	303.66	303.8	303.61	302.84	300.95	304.96	304.42	304.03	303.65	304.3	301.41	304.4	303.23	303.02	303.42	303.65	302.45	301.95	303.7	304.18	304.26	303.39	304.79	304.73	302.77	302.73	304.24	304.89	303.2	303.54	303.81	303.47	303.31	302.78	304.46	303.53	302.06	304.6	302.83	303.24	304.46	303.11	303.61	303.75	302.87	302.24	304.74	303.06	302.63
305.67	305.51	306.55	305.51	304.67	305.12	304.24	303.41	305.45	305.67	304.67	304.23	303.95	306.91	303.94	304.33	305.92	303.45	303.39	305.16	306.2	305.59	304.03	305.5	306.41	303.95	304.77	305.45	304.75	305.18	305.67	306.79	306.41	305.39	304.15	304.74	305.27	303.1	303.65	304.6	304.69	307	306.66	305.04	305.31	303.39	305.41	303.96	305.49	305.08
304.41	302.05	302.29	301.26	303.79	303.65	301.22	303.88	302.8	302.9	302.55	303.89	304.7	305.93	303.11	303.01	303.91	301.68	304.07	303.72	303.53	304.22	302.1	304.51	301.56	304.18	301.64	301.72	302.07	303.33	304.97	303.12	303.9	302.21	303.64	302.11	302.12	302.58	304.85	302.48	304.1	302.6	302.09	304.77	305.34	304.09	304.14	302.86	304.72	302.48
303.88	304.21	300.81	303.17	302.02	300.98	302.61	302.64	302.74	302.68	302.31	301.94	302.35	304.6	301.33	302.44	303.29	302.57	301.6	303.5	302.38	302.75	302.88	302.74	300.93	302.4	300.79	302.42	302.68	302.47	303.21	305.11	302.84	305.55	301.35	304.19	302.02	303.49	302.24	302.49	303.17	301.57	304.91	304.72	305	303.71	305.28	302.78	300.62	303.38
308.59	307.21	308.39	310.18	311.72	307.05	309.27	310.6	307.54	309.47	308.97	309.51	308.46	307.92	308.65	307.52	306.57	307.73	309.12	307.76	309.8	307.52	308.52	308.46	308.32	310.12	307.99	310.74	309.55	307.54	308.11	310.73	308.49	308.18	308.47	309.21	309.81	307.84	307.96	307.69	308.27	309.05	306.72	310.7	309.22	306.86	308.1	308.22	307.82	308.34
295.2	293.14	293.72	293.55	293.63	293.4	292.15	291.97	293.8	293.82	293.86	294.24	295.9	294.03	293.46	293.18	292.29	291.91	294.79	292.09	295.54	294.12	294.42	295.89	293.03	294.42	292	294.14	293.1	292.62	294.64	294.11	294.34	294.15	293.69	293.83	294.16	294.77	294.95	292.86	294.69	295.87	294.53	294.23	294.74	294.83	293.8	294.83	294.84	294.68
312.43	312.81	311.99	312.53	313.1	313.46	312.82	314.84	313.4	314.32	312.76	312.73	312.54	312.72	311.65	311.71	313.57	313.11	313.99	312.19	311.78	311.17	312.53	312.64	312.55	312.84	311.38	313.84	314.68	312.98	314.13	314.22	313.6	312.22	310.99	312.78	313.03	311.85	311.8	312.61	312.44	312.14	311.73	312.49	312.06	312.79	313.04	314.06	314.07	314.7
302.05	304	300.99	302.31	303.83	302.35	301.77	303.11	303.61	302.53	303.35	303.54	301.96	303.23	304.92	302.37	303.87	302.32	303.61	302.34	300.2	301.59	303.57	303.24	304.17	303.21	305.33	302.12	304.51	302.05	303.24	301.91	301.34	302.51	302.2	302.11	302.65	302.79	302.1	302.89	305.41	304.47	304.92	301.75	302.82	303.29	302.03	302.49	302.63	302.14
302.93	303.29	303.82	302.07	302.05	302.47	301.6	303.01	304.09	302.38	302.97	303.21	302.37	302.91	302.61	302.85	302.8	302.89	301.59	303.25	301.55	303.91	301.96	303.73	302.01	301.89	300.83	303.63	302.87	302.2	302.61	303.43	301.69	301.42	303.67	300.67	301.29	301.24	301.72	303.84	303.34	301.16	303.36	301.26	300.88	304.27	302.5	303.34	302.93	302.61
302.61	303.73	302.51	304.3	301.54	304.73	302.3	303.91	303.82	303.27	303.65	303.39	302.24	303.76	304.66	304	301.96	303.93	302.48	302.4	303.57	304.45	303.97	302.88	302.92	303.87	302.91	302.69	302.32	304.24	303.44	302.64	304.09	303.62	303.65	302.15	304.31	305.06	302.99	303.83	303.31	304.28	302.62	303.75	303.97	303.63	303.64	305.07	302.44	302.86
311.31	308.71	310.44	309.15	310.12	309.77	309.12	310.22	311.47	311.04	309.15	309.27	310.36	311.7	311.63	308.63	310	311.48	311.58	309.71	310.27	308.92	308.18	311.17	309.68	309.28	310.07	309.29	308.64	309.34	310.76	309.03	309.11	310.19	310.28	308.77	308.46	310.13	310.93	308.58	309.94	309.53	309.13	308.72	309.59	309.87	310.29	308.95	310.01	309.89
316.95	318.41	317.18	318.1	319.09	318.28	316.69	317.02	317.37	317.88	318.82	317.72	317.92	315.71	318.9	316.68	317.29	315.94	318.72	317.68	318.43	317.9	318.37	317.02	315.67	318.33	318.11	316.82	317.01	319.39	317.67	318.04	316.18	317.48	316.19	317.66	318.78	317.85	315.58	317.5	315.31	315.68	317.45	315.1	317.73	317.34	316.68	317.6	316.53	317.22
304.53	304.33	304.32	306.7	302.62	303	304.32	304.32	302.84	302.61	303.68	302.43	302.66	302.02	305.08	302.24	302.59	305.73	304.29	303.76	303.95	302.49	303.87	303.23	303.21	304.32	303.48	303.02	302.72	303.37	303.04	305.19	303.23	301.92	301.93	302.87	303.66	303.11	304.48	305.77	303.49	303.14	302.82	302.28	303.3	303.01	302.28	303.08	303.1	303.33
309.69	312.25	309.64	310.87	311.46	309.96	310.61	310.02	308.8	310.63	312.51	309.86	311.27	310.11	311.82	310.97	310.41	310.87	309.44	310.37	310.14	311.71	311.21	311.78	310.33	312.18	310.57	309.41	311.3	311.21	312.34	309.77	309.66	310.98	311.56	312.64	312.77	309.94	310.14	310.4	311.13	310.52	310.96	312.01	309.99	310	309.85	310.4	311.46	311.09
297.4	297.74	298.6	296.21	299.07	295.15	297.02	298.39	296.4	296.38	297.06	295.37	296.05	297.25	297.4	296.79	297.67	296.52	295.16	300.1	296.97	297.05	297.63	297.5	296.19	296.4	296.59	297.44	298.8	295.8	297.6	298.66	296.78	297.87	296.66	297.87	297.21	297.12	298.37	294.89	297.38	295.91	296.45	296.93	295.21	296.84	297.49	297.47	298.37	297.17
312.02	313.3	312.98	314.55	312.62	315.5	311.71	312.38	314.07	315.41	314.34	312.02	313.14	314.26	313.57	313.44	312.91	313.34	314.35	313.19	313.18	311.2	312.29	313.87	312.78	312.29	313.35	312.54	312.62	312.63	311.83	312.85	313.05	312.57	313.74	311.86	313.27	312.52	312.65	312.24	313.89	313.56	312.4	314.24	312.85	311.97	313.32	314.64	312.68	311.69
326.7	325.05	325.1	326.35	326.89	325.84	325.7	327.01	326.97	325.98	328.14	326.58	325.96	325.75	326.96	326.14	327.69	327.89	326.91	326.5	329.68	328.46	327.82	327.68	327.75	326.2	328.61	326.45	325.7	326.78	325.74	327.44	326.47	327.62	325.92	328.22	326.83	325.89	327.56	326.65	327.2	328.32	327.38	326.46	326.02	325.72	327.08	326.62	328.26	326.52
314.76	316.05	314.23	315.28	313.57	315.6	314.84	313.61	316.51	312.77	314.61	314.61	315.39	315.48	316.5	314.2	314.63	315.09	314.62	314.34	314.49	314.91	315.31	315.59	314.54	313.88	315.67	314.37	314.62	314.99	315.16	313.41	317	315.89	315.59	315.35	316.01	314.75	313.25	315.97	313.57	315.17	313.82	314.4	313.25	313.08	315.21	314.79	316.26	315.82
318.63	317.06	318.73	317.95	318.49	318.57	318.71	318.97	320.03	319.91	318.23	319.68	317.48	319.89	320	319.14	318.72	319.84	317.23	317.64	317.63	317.6	319.66	317.88	317.62	317.12	317.99	318.23	317.49	318.7	319.18	317.69	319.92	319.13	319.15	318.26	319.39	319.71	319.26	319.29	319.31	318.71	318.43	319.62	317.88	319.6	318.07	317.3	318.09	318.56
327.45	328.87	327.92	329.16	329.12	329.65	328.64	330.13	327.3	327.42	327.85	326.97	328.19	329.03	329.02	328.95	329.29	329.34	331.05	329.93	329.83	326.67	327.98	328.12	330.27	328.63	327.75	326.78	327.84	328.48	328.77	329.73	328.45	328.05	329.96	328.23	327.62	327.04	328.63	328.03	328.87	329.02	327.83	328.14	330.12	326.75	329.02	328.01	328.76	329.07
315.03	313.03	313.75	314.91	314.17	314.18	315.37	314.48	312.01	313.22	314.52	313.36	314.24	313.36	313.7	312.34	316.91	313.53	313.4	314.63	314.06	313.68	313.34	314.21	314.85	313.43	313.83	314.81	313.86	313.27	314.72	314.06	314.08	313.9	313.99	314.59	312.68	315.11	314.2	313.71	315.06	313.64	312.59	312.12	314.45	312.27	313.8	313.43	313.86	312.75
311.06	309.7	311.47	311.91	312.48	310.94	311.63	312.67	311.13	313.18	310.56	310.49	311.09	311.1	312.33	310.85	311.3	310.42	311.44	310.24	311.26	311.83	310.09	312.12	309.88	310.67	312.77	311.93	311.36	309.97	311.88	313.13	312.06	311.27	311.62	312.12	311.88	312.77	311.75	312.51	312.17	311.68	310.77	310.9	311.82	311.23	312.4	310.26	309.82	311.61
302.6	303.88	303.92	303.75	302.51	304.63	302.79	303.94	303.7	303.4	303.74	302.95	302.17	302.28	302.31	302.55	304.07	302.31	302.63	302.74	302.93	303.91	302.52	302.17	303.29	304.79	303.09	301.98	301.23	302.92	304.04	304	302.19	303.47	302.55	303.06	302.37	302.16	301.36	303.71	302.36	304.5	301.8	302.05	301.72	302.24	302.99	303.73	303.34	303.75
318.88	318.22	318.26	318.17	319.19	319.31	317.41	317.87	316.41	319.16	318.04	315.69	318.85	317.81	318.74	318.77	317.34	318.76	318.98	319.21	318.23	318.84	317.46	318.42	317.99	318.23	318.69	319.21	316.94	318.51	317.41	319.17	317.93	317.6	318.09	317.67	316.74	318.11	317.79	316.63	317.12	318.5	317.33	318.29	318.48	319.6	316.96	318.96	318.65	318.13
313.83	315	313.2	313.9	315.28	313.4	313.79	314.78	314.65	314.62	314.37	313.74	316.21	314.89	314.6	313.33	313.58	315.9	313.39	315.9	313.56	311.6	314.07	311.93	314.39	313.13	314.16	312.51	313.13	314.14	313.77	313.22	313.24	314.84	312.8	314.29	313.52	313.74	312.62	313.88	313.89	314.3	314.38	314.94	315.07	313.77	313.99	312.32	315.45	313.93
317.12	316.99	316.7	318.84	318.55	317.91	317.65	316.19	318.47	317.5	318.97	318.22	317.04	318.5	316.96	318.44	319.57	318.37	317.84	316.69	317.53	321.51	316.37	317.13	317.62	320.31	319.79	319.15	317.38	319.17	318.72	317.91	317.21	317.86	316.73	317.84	318.09	319.65	319.27	318.21	318.85	320.1	319.79	318.68	317.49	318.47	317.38	316.95	318.89	319.57
314.24	314.69	315.04	317.24	315.81	317.82	313.5	314.38	316.59	317	313.78	314.23	315.72	314.32	314.81	316.28	314.61	315.3	314.93	316.06	315.15	316.5	315.48	314.02	316.27	315.78	316.3	315.55	314.69	316.4	313.37	317.67	315.84	314.68	315.82	315.47	315.04	316.37	314.8	315.93	314.85	313.77	314.92	314.85	314.9	314.83	314.09	314.67	313.8	316.06
300.69	303.88	301.66	301.79	302.12	303.9	303.34	301.85	302.38	302.42	303.08	303.44	303.9	302.06	302.94	301.65	303.03	301.52	302.32	301.97	301.3	303.55	302.57	302.75	303.07	302.02	301.59	302.08	302.4	302.77	300.97	301.44	301.57	303.41	302.52	303.13	301.3	302.99	301.27	302.93	303.48	303.64	301.35	303.55	302.95	302.78	301.51	303.28	302.31	302.86
305.43	307.36	305.21	305.38	304.81	304.43	303.37	309.32	304.95	305.28	305.91	306.54	304.2	305.24	304.21	304.43	306.56	305.95	306.12	306.33	304.27	306.2	303.29	305.2	305.36	305.07	304.61	305.61	305.69	307.8	305.66	304.06	306.57	305.19	303.39	306.18	304.41	305.5	305.79	305.31	306.61	305.83	304.76	305.37	304.96	305.93	306.24	305.9	307.37	303.81
300.13	301.52	302.14	301.37	301.97	301.23	303.03	304.96	301.39	302.06	301.5	301.19	299.52	301.45	301	300.72	300.12	301.17	301.22	300.21	300.63	301.68	302.44	302.56	301.04	299.47	301.98	300.69	301.06	300.82	302.08	301.55	300.89	301.49	300.97	300.99	301.48	300.58	300.02	302.06	300.15	300.44	303.27	300.52	301.01	302.36	299.83	301.6	300.61	301.23
303.48	303.05	302.7	304.23	304.07	302.4	300.3	303.57	302.04	303.83	301.77	303.57	305.32	302.28	301.4	302.41	303.62	302.87	301.63	303.16	301.42	304.38	303.86	304.83	303.77	301.21	303.74	301.15	303.66	303.74	304.35	304.45	303.51	302.76	301.45	304.38	304.67	303.47	303.22	303.01	302.77	302.96	303.25	301.69	305.18	301.89	302.65	303.1	302.26	303.11
313.5	315.55	314.81	314.57	315.9	315.19	314.72	315.68	315.1	314.49	315.7	315.76	314.72	314.33	314.11	315.24	313.31	314.76	315.37	315.14	314.55	315.16	315.44	315.89	314.81	313.24	313.14	314.72	316.03	313.16	314.22	314.23	313.23	316.18	314.49	313.25	315.37	314.53	314.51	313.37	315.06	316.33	313.73	313.88	315.14	315.02	315.74	316.6	315.86	314.2
316.44	315.3	319.22	313.83	316.12	315.61	314.66	315.36	316.19	316.34	316.89	316.46	316.5	314.99	315.8	313.87	314.85	316.59	313.87	316.4	314.93	315.79	317.07	316.5	316.69	316.14	314.96	316.89	315.25	313.7	314.77	317.19	313.95	317.23	315.71	313.12	315.87	316.11	316.61	318.04	316.63	315.13	315.89	316.8	314.59	316.6	315.33	314.32	317.12	317.37
316.33	315.78	316.18	316.22	317.59	315.78	317.67	316.57	316.34	316.07	315.46	317.06	317.51	315.29	315.62	316.27	316.67	316.13	317.64	316.15	317.3	315.69	316.11	318.77	313.79	315.99	315.83	317.82	317.38	317.42	317.28	317.62	314.99	317.14	316.6	315.08	317.78	315.98	315.29	316.34	315.98	317	316.29	317.5	315.97	316.23	315.98	316.13	314.46	315.34
325.05	323.95	325.01	323.17	323.49	323.43	324.23	324.71	324.45	324.7	324.15	322.79	323.82	324.59	324.04	324.21	325.44	326.07	324.02	324.32	324.33	325.31	323.47	325.51	324.56	325.64	325.42	326.36	324.37	325.33	324.88	324.96	325.45	324.98	325.72	325.45	326.19	323.76	322.93	325.35	325.96	323.48	325.26	323.17	323.79	323.66	323.51	324.42	325.85	323.88
312.48	311.93	313.11	314.19	311.41	313.54	313.57	313.18	313.57	312.84	312.91	314.19	313.01	313.24	314.48	313.6	313.22	312.17	314.79	312.25	315	312.94	313.52	312.24	313.29	313.69	313.1	311.26	313.72	313.85	312.96	314.43	312.55	312.52	312.08	313.34	313.67	311.41	314.99	315.52	313.48	312.46	312.49	313.33	311.54	314.1	312.6	312.53	314.26	313.52
303	301.44	302.8	303.48	304.57	300.74	303.81	303.84	302.36	302.13	302.44	301.14	303.54	302.13	302.89	302.3	302.31	302.45	300.44	302.34	301.59	300.91	303.73	303.09	302.23	301.14	304.3	301.24	302.39	301.85	302.81	303.66	302.89	302.74	301.98	303.48	301.71	304.43	301.09	302.74	299.95	304.73	302.68	303.8	302.91	302.27	302.6	301.86	302.14	304.22
313.78	313.91	317.03	314.79	316.17	314.4	313.65	315.52	315.63	315.49	314.41	316.16	315.55	313.87	314.16	313.63	316.2	316.56	316.05	315.22	314.31	315.66	313.59	316.35	313.77	315.55	315.44	314.5	315.56	314.69	314.67	315.5	314.35	314.47	315.26	316.14	314.42	314.72	314.93	314.17	314.4	315.62	314.01	315.36	316.32	315.25	315.98	313.23	315.55	314.54
302.89	303.85	303.52	301.77	301.59	304.22	303.08	303.1	301.09	302.65	302.89	303.12	302.71	303.74	303.89	302.11	303.96	303.47	303.65	303.31	303.65	303.12	301.01	301.61	302.42	304.32	303.52	301.72	305.03	303.61	304.08	303.69	303.38	302.87	303.11	302.94	302.9	302.84	302.31	302.01	303.55	303.93	304.75	304.65	303.15	303.15	302.23	301.62	303.28	302.11
317.68	318.66	316.98	317.32	318.67	317.45	319	318.4	317.43	318.48	317.18	318.6	318.56	317.44	316.57	317.7	320.03	317.32	319.58	318.17	320.32	318.73	320.66	318.39	317.05	317.73	317.33	319.48	317.4	317.51	318.32	318.68	319.7	318.4	319.29	317.25	318.94	318.43	319.35	318.69	316.63	319.28	318.24	318.18	316.98	317.76	317.71	317.24	319.23	319.32
305.95	305.8	307.21	305.96	306.42	306.02	307.03	307.45	306.39	306.44	306.67	306.52	308.1	308.32	305.44	305.95	306.05	307.65	306.57	307.24	306.95	306.73	305.1	307.27	307.06	306.07	304.16	307.81	304.35	309.26	307.74	306.5	305.85	307.23	305.29	307.66	305.27	305.51	305.7	306.34	306.51	306.17	307.19	306.95	307.13	305.38	305.89	307.69	304.32	306.15
302.21	304.42	302.79	302.81	303.21	303.9	303.59	304.96	303.7	302.17	304.32	304.62	303.12	302.92	303.89	303.07	302.55	302.38	304.57	304.77	303.16	302.63	304.27	303.63	303.7	305.06	303.16	303.13	301.6	304.25	302.73	302.12	304.83	302.87	303.64	302.84	302.28	303.85	301.57	303.19	305.48	302.57	306.53	303.63	302.57	303.24	302.44	304.06	304.51	302.2
304.79	306.32	303.41	304.61	304.21	302.81	304.48	304.82	304.4	304.08	304.32	304.19	305.01	303.18	304.72	302.51	305.2	304.66	305.57	304.94	304.08	305.96	305.33	304.49	304.99	302.93	304.8	306.16	303.49	304.08	304.67	304.8	303.32	304.94	303.87	303.41	305.58	304.8	303.63	303.75	303.83	304.06	304.6	302.83	303.54	304.61	304.36	304.17	303.85	302.4
317.82	317.64	317.8	318.82	318.53	318.76	318.63	318.18	317.07	318.81	316.94	318.43	319.69	318.15	318.74	316.48	317.37	319.14	318.19	317.92	316.91	318.37	318.73	318.17	319.31	317.23	319.66	316.95	316.72	317.53	319.67	318.22	317.53	316.29	318.38	318.07	317.05	316.28	317.97	319.13	318.05	319.6	318.45	317.38	319.28	319.11	318.69	317.97	316.77	318.32
314.91	316.54	315.72	315.1	316.14	316.59	316	315.74	316.03	315.22	317.02	316.34	314.34	316.14	315.1	314.89	315.55	317.43	315.92	313.94	315.43	315.61	316.48	314.49	315.86	316.52	315.3	316.79	315.31	314.94	315.61	316.11	315.24	316.13	315.77	316.94	315.47	316.11	315.88	316.46	315.07	316.06	317.35	315.37	315.78	316.85	316.59	314.48	315.82	315.48
300.27	301.19	299.99	302.37	298.49	299.69	297.72	299.62	299.17	297.68	299.65	300.45	299.75	300.51	300.51	300.03	298.13	299.04	299.95	301.05	299.41	299.15	299.1	299.19	300.28	300.39	300.93	299.35	300.8	298.61	299.49	298.8	300.01	298.45	300.29	298.94	297.93	300.72	299.45	299.59	300.95	301.87	298.48	299.97	298.26	299.82	298.73	299.39	299.13	298.19
301.73	301.63	300.65	300.87	301.1	301.56	299.82	300.37	301.02	300.1	301.89	300.02	301.48	301.55	301.77	301.49	300.89	302.12	299.53	302.15	301.14	300.12	298.42	300.59	299.77	301.35	302.03	300.23	299.5	301.24	299.51	299.2	299.99	303.1	301.43	303.5	299.98	302.59	301.42	301.91	300.98	302.75	300.17	301.77	301.92	300.74	301.41	301.23	300.75	300.51
313.2	314.61	313.06	313.19	313	315.78	314.02	313.47	312.94	314.46	312.54	314.23	314.41	312.99	313.1	315.26	314.91	315.36	314.7	313.05	314.27	313.81	313	313.94	313.45	315.45	314.73	313.19	314.95	314.15	313.28	313.31	313.94	312.9	315.39	313.42	315.09	313.48	313.17	312.17	314.22	312.94	314.11	314.48	314.33	315.01	312.01	313.15	312.36	312.3
299.93	300.09	298.58	299.59	299.42	299.28	300.28	299.35	302.18	299.5	299.63	301.1	300.49	300.69	302.59	300.45	299.45	298.74	300.49	301	301.2	299.83	300.13	298.03	298.44	301.41	300.47	301.16	298.62	300.56	300.75	299.97	299.9	300.25	299.65	300.76	301.71	300.21	299.61	300.69	300.15	299.39	298.48	300.23	300.02	298.91	299.99	302.31	300.59	300.57
306.51	305.75	303.87	302.79	305.75	304.15	302.87	304.35	305.03	305.03	303.44	304.67	303.88	303.78	304.72	305.25	303.93	303.08	306.16	305.71	303.76	304.84	306.41	303.95	304.77	304.11	305.65	304.06	305.09	303.22	304.13	304.04	304.27	304.63	304.3	302.8	304.89	303.62	304.42	302.95	306.35	302.95	305.58	306.33	303.49	303.11	305.45	305.66	303.58	305.44
306.31	304.86	304.84	305.41	305.37	305.06	304.53	305.89	305.23	305.38	303.41	305.63	302.57	305.81	304.53	304.94	305.68	304.36	304.82	304.25	304.76	305.12	304.1	305.18	304.85	306.01	304.09	305.21	305.49	304.46	304.56	305.51	303.92	304.14	304.65	302.96	305.51	302.72	304.68	304.5	305.44	304.49	302.96	304.08	304.08	304.41	303.39	304.47	303	304.34
308.38	309.72	309.26	308.58	308.64	307.41	309.2	309.03	309.63	310.67	309.14	308.54	308.25	309.43	308.61	308.71	308.59	309.71	308.55	309.43	308.02	307.25	309.88	308.5	307.95	308.83	309.15	308.43	309.55	308.65	307.81	309.11	307.38	308.85	307.95	308.98	309.24	308.67	310.35	309.59	308.65	307.02	309.86	308.56	308.21	310.29	308.76	311.02	308.11	307.33
317.43	317.12	317.97	316.59	317.06	316.94	318.86	317.08	316.93	316.97	317.25	316.97	316.46	318.39	316.29	315.56	318.43	317.76	315.34	317.97	315.99	317.72	317.32	318.34	317.77	315.1	317.25	316.25	319.78	317.8	318.36	316.87	315.98	317.28	316.86	316.11	318.08	317.02	317.03	317.49	317.88	318.57	317.97	317.3	318.91	317.69	316.87	315.88	317.29	316.74
303.7	304.17	305.06	306.02	304.32	304.94	304.6	304.9	303.38	304.93	304.78	303.18	305.26	304.78	304.34	303.26	304.86	306.98	304.4	305.76	304.8	304.97	305.87	303.78	305.48	303.27	305.29	304.45	305.08	305.92	304.02	305.07	305.3	304.99	303.46	304.31	304.8	307.17	306.18	305.17	303.88	305.85	304.2	304.42	305.33	304.77	304.05	305.05	304.44	303.04
316.85	320.21	317.1	316.35	318.21	316.27	317.88	316.54	315.19	315.39	318.2	316.07	316.42	316.66	317.34	317.55	317.48	317.53	318.12	318.17	316.86	317.09	317.19	316.49	317.62	318.65	317.66	318.53	317.05	316.1	318.95	315.61	315.4	316.58	319.41	317.95	318.65	316.12	318.19	317.62	317.77	317.12	317.84	316.06	320.1	316.84	317.47	318.73	317.09	317.86
309.38	308.11	309.08	307.36	308.88	308.7	308.8	308.38	309.28	308.32	308.82	309.44	308.28	307.6	308.55	308.05	307.47	308.75	309.34	307.84	307.07	309.38	308.5	309.88	309.53	309.82	306.98	309.13	308.85	307.93	307.26	310.56	309.53	310.73	310.2	310.44	309.61	308.44	306.9	309.31	310.27	308.8	309.14	307.07	308.41	309.11	307.5	310.75	308.84	308.76
300.9	301.96	301.65	301.12	301.57	299.55	300.57	301.38	301.43	302.88	300.43	301.81	300.6	300.84	301.01	302.44	300.85	300.83	299.72	300.47	299.06	301.7	301.15	301.08	299.23	300.34	300.62	302.7	301.18	302.42	301.18	300.72	300.67	301.19	299.77	300.84	301.06	301.82	301.23	301.57	299.05	299.73	299.79	301.76	299.92	300.17	302.11	300.5	300.47	302.04
306.32	305.6	307.32	307.31	306.34	306.17	307.32	305.31	305.41	305.7	305.51	305.53	305.51	305.03	306.73	306.12	307.1	307.05	304.36	307.13	306.91	304.79	305.61	307.6	306.67	307.59	306.85	306.28	306.01	305.27	305.64	307.93	308.12	306.94	307.48	307.21	305.02	304.25	306	306.31	304.92	305.79	304.28	307.34	306.44	306.33	306.87	304.96	306.85	306.44
305.77	303.69	304.77	303.85	303.69	302.55	303.99	303.98	303.68	303.84	303.04	302.97	303.48	304.85	303.42	303.97	305.56	304.86	304.48	304.27	302.26	303.02	303.78	302.89	303.62	305	303.99	303.25	305.5	302.38	302.16	304.08	304.53	303.47	303.76	303.74	305.24	303.27	304.93	304.25	304.73	304.07	303.67	303.9	303.17	303.56	303.52	302.72	304.44	305.99
305.95	306.95	306.51	308.35	305.82	305.65	305.2	305.88	306.94	307.39	307.68	305.39	307.99	307.2	305.94	305.04	307.8	306.51	307.9	306.89	305	304.86	306.24	306.85	304.78	305.15	307.51	306.94	306.6	305.73	305.37	307.01	306.23	306.89	306.69	306.79	305.92	305.91	307.55	306.56	305.66	306.43	305.7	306	304.88	306.89	307.11	305.71	306.78	305.82
318.91	318.81	319.09	317.01	317.92	320.15	316.79	316.47	318.69	317.84	318.6	318.68	319.01	318.36	318.85	319.16	316.72	317.82	317.1	318.2	317.74	317.01	316.73	317.75	318.9	318.39	318.78	318.81	319.23	318.83	317.65	318.5	316.88	317.85	317.74	317.72	318.49	317.02	315.76	314.77	319.12	320.08	319.56	319.93	317.06	318.05	317.42	318.6	317.12	319.71
307.08	305.89	308.7	308.2	306.24	306.66	306.36	307.18	309.17	307.54	306.93	308.57	306.35	309.25	306.79	307.18	307.71	305.59	307.54	308.79	306.78	306.42	304.78	305.88	307.12	307.26	306.74	309.02	307.94	307.43	307.56	308.79	309.06	309.29	308.14	305.1	307.05	306.4	308.96	304.47	307.22	306.06	306.23	306.57	306.54	308.68	307.77	307.53	308.45	306.77
328.53	328.4	328.72	328.38	328.05	328.96	328.43	328.67	326.89	326.54	328.03	327.8	327.37	327.38	328.17	325.74	326.8	328.39	327.18	328.2	328.26	328.09	327.95	329.5	327.8	327.21	327.69	328.51	326.37	327.86	326.87	328.43	328.01	326.84	327.37	327.76	328.22	327.21	326.88	328.34	327.83	327.21	329.02	327.57	327.71	327.92	326.77	329.45	327.96	327.77
302.82	302.39	303.16	304.54	302.66	303.87	302.17	303.4	302.41	303.48	302.22	302.22	303.92	302.8	304.31	303.09	302.41	305.24	303.53	303.66	302.82	303.45	302.27	303.88	303.06	303.64	304.29	302.96	302.22	300.96	302.79	304.62	303.16	302.69	302.48	304.13	301.17	303.79	302.69	302.62	303.29	304.22	302.27	304.01	303.72	302.79	303.99	302.52	303.56	303.71
297.19	296.65	296.85	298.12	296.91	295.33	294.91	296.23	296.22	295.37	296.61	296.6	297.92	296.83	297.14	295.63	296.89	297.81	296.32	297.48	297.95	298.39	296.68	295.86	295.83	296.95	297.37	298.48	296.8	297.37	296.41	296.31	297.74	297.53	296.47	297.02	295.37	298.21	296.88	297.26	296.53	297.12	297.55	295.27	295.77	297.25	295.94	296.38	295.44	296.93
302.32	301.4	303.68	302.22	301.82	303.8	303.2	302.22	301.52	301.52	301.6	304.34	303.3	303.1	302.84	301.8	303.37	303.23	303.66	302.81	303.67	302.74	304.31	304.23	303.92	302.31	301.93	303.58	302.01	303.4	302.26	301.33	301.78	302.62	302.13	301.26	304.1	302.44	302.61	303.48	304.2	300.79	303.56	302.4	302.12	300.77	301.44	302.65	304.22	302.3
302.6	302.32	302.34	304.87	302.38	302.55	303.78	302.72	306.48	303.34	303.57	302.45	304.39	301.7	305.23	303.31	300.86	304.03	301.98	304.57	302.18	300.92	303.56	302.61	303.4	305.06	303.48	303.85	302.02	303.27	303.15	302.78	304.07	301.65	304.86	301.49	302.37	303.03	302.78	301.45	302.61	302.44	304.36	303.73	302.18	303.73	302.92	302.16	303.14	302.87
315.12	314.34	313.05	312.96	313.32	311.7	314.08	314.76	311.47	313.07	313.61	312.76	312.93	313.06	313.76	313.39	312.18	312.61	312.84	311.11	314.12	312.4	312.09	312.09	313.17	311.24	313.77	313.31	312.86	311.73	314.92	313.42	313.55	314.14	312.94	312.12	313.66	312.49	312.32	312.11	313.36	312.75	312.88	312.63	312.19	313.17	313.55	313.28	313.98	314.69
326.99	326.79	326.37	328.19	328.15	327.22	327.95	327.71	325.88	327.08	325.37	327.33	327.55	326.98	326.35	326.54	327.65	328.1	328.38	327.73	328.21	326.41	327.13	328.34	326.65	325.93	327.18	327.4	327.97	326.86	328.42	326.8	326.64	327.27	326.71	327.01	327.16	326.71	326.09	326.44	327.72	327.56	327.18	325.91	325.57	327.94	327.85	326.56	328.57	326.56
308.24	308.84	306.06	307.76	309.67	307.98	307.87	308.87	308.64	307.98	308.66	309.2	308.86	308.49	310.16	310.3	310.2	308.07	308	308.87	310.33	308.93	309.12	308.55	309.21	308.44	309.13	307.73	308.95	308.54	308.17	308.77	309.09	309.31	308.02	309.13	308.49	307.05	309.05	308.28	308.12	308.6	311.09	308.5	307.96	307.31	308.51	310.13	309.84	309.1
314.57	313.14	316.33	315.57	315.71	313.88	315.44	315.73	312.99	314.44	315.26	314.64	316.29	314.88	314.63	316.01	314.22	315.87	315.17	314.75	314.97	313.53	314.76	315.43	314.84	314.96	315.32	315.01	315.33	313.38	313.55	315.77	316.76	315.11	314.02	315.71	313.86	317.46	314.78	315.47	315.92	314.09	314.85	315.53	314.24	314.91	316.54	314.06	314.38	315.32
293.34	294.93	295.31	294.71	296.09	293.47	294.39	296.38	294.1	296.15	296.25	295.23	296.23	296.24	293.34	294.32	295.93	294.87	294.33	294.5	293.12	295.23	294.66	294.41	294.16	296.58	293.9	296.68	295.85	293.91	296.51	294.7	294.58	295.05	293.94	293.51	296.38	293.93	295.39	296.07	295.45	294.34	294.66	292.51	295.53	296.18	294.81	295.08	292.2	294.56
302.14	302.72	303	302.68	302.52	303.49	301.45	302.34	303.22	302.36	302.14	302.34	300.96	302.55	303.23	301.02	299.66	303.29	303.67	302.29	302.96	303.84	302.11	302.76	303.74	303.12	303.05	302.92	301.45	302.16	301.56	303.61	300.57	303.93	303.05	301.56	302.1	301.01	301.92	301.11	301.92	301.78	303.33	300.22	304.29	302.02	302.17	301.68	304.48	301.85
314.15	315.2	314.69	315.71	313.24	315.12	314.87	314.89	314.67	313.48	316.31	313.98	313.72	314.11	313.84	316.13	316.74	315.93	315.3	314.05	315.62	316.05	314.48	314.66	314.76	315.07	315.08	316.07	314.15	315.27	315.88	312.92	314.06	315.92	315.92	315.36	315.08	314.19	312.47	315.1	314.91	315.06	314.82	316.37	316.04	313.88	315.24	315.07	315.55	314.85
295.03	292.79	294.61	293.55	293.21	294.6	293.32	295.55	293.39	294.53	295.64	293.2	292.03	293.75	293.98	294.18	292.12	292.36	293.8	292.99	293.37	294.82	293.94	292.57	294.84	293.92	293.51	295.01	294.22	293.9	292.76	294.8	295.02	293.41	294.14	292.44	292.62	292.9	293.63	293.42	293.83	293.63	293.84	294.18	293.02	293.34	295.03	294.69	293.81	294.75
303.89	303.62	302.44	303.4	304.12	303.71	302.12	303.78	302.81	303.28	302.88	303.15	303.22	300.81	303.07	304.08	302.74	302.97	303.92	301.82	304.25	303.15	302.8	303.6	302.46	302.71	303.25	304.15	304.12	303.72	302.68	302.87	302.6	304.86	300.59	303.23	303.43	303.81	304.2	303.58	303.34	302.81	303.79	302.74	303.56	302.94	303.11	303.04	302.96	303.95
313.3	314.96	315.15	312.52	314.85	314.08	312.7	315.94	313.47	314.68	314.89	315.59	314.33	313.74	312.95	313.19	314.39	315.86	314.84	313.66	313.1	313	311.37	314.93	314.62	313.77	314.61	314.13	312.94	313.88	313.61	313.98	311.48	312.91	314.46	314.28	314.06	312.8	310.65	315.85	312.72	314.71	315.57	314.84	314.56	314.86	313.72	312.78	313.79	313.05
316.6	316.41	314.96	316.55	316.62	316.26	314.99	315.35	314.65	314.41	315.63	316.58	317.08	315.91	317.21	315.96	317	314.86	314.93	316.16	316.26	315.51	315.52	316.99	315.81	315.11	316.6	316.01	316.66	313.8	315.87	313.97	314.98	316.57	315.81	315.67	316.24	315.51	314.8	315.76	315.71	315.51	315.97	315.2	315.25	315.01	315.55	316.22	316.27	315.56
314.7	312.94	313.02	313.49	314.23	313.76	313.03	311.44	311.69	312.99	312.04	313.11	312.8	310.85	312.77	314.05	313.56	313.51	313.83	313	312.9	314.81	312.62	313.79	310.76	314.36	312.05	313.23	313.1	313.13	313.21	313.96	313.53	313.72	314.38	312.02	312.96	312.05	311.06	313.71	312.78	313.48	312.75	313.59	313.04	313.76	312.68	312.56	313.14	312.24
305.66	304.49	306.85	305	305.29	306.86	305.5	304.14	305.33	305.2	303.78	305.73	305.6	304.09	304.08	304.16	305.2	305.52	304.38	303.89	305.17	305.4	306.69	304.87	305.36	307.13	304.81	303.88	305.52	306.44	306.56	304.81	305.46	302.56	306.02	306.13	305.89	304.85	305.31	306.13	305.8	307.71	305.28	304.48	304.22	306.22	305.94	304.5	304.9	305.46
314.67	314.21	315.63	315.03	313.69	315.01	315.42	315.49	315.27	313.61	314.95	314.3	314.2	314.8	315.83	315.37	313.62	316.79	314.7	314.9	315.03	313.09	314.57	313.7	313.84	313.88	315.39	313.8	314.73	314.86	316.86	314.4	315.27	314.34	314.3	312.88	314.66	315.6	315.86	314.31	315.49	315.55	315.68	314.62	316.47	315.19	314	314.01	314.22	315.13
306.48	305.91	306.68	304.93	305.62	305.59	306.86	304.47	306.1	306.5	305.72	307.93	306.19	305.96	305.14	307.25	305.34	306.49	304.94	306.19	306.71	305.98	306.15	306.79	305.59	305.48	306.72	306.42	307.88	305.98	305.77	305.37	306.9	305.69	307.34	305.76	307.56	307.58	307.01	305.29	307.33	305.46	307.47	304.75	307.62	307.27	306.73	303.85	307.13	305.68
314.37	314.37	314.35	313.84	316.58	312.63	316.34	315.06	316.29	313.82	316.09	314.66	314.52	314.27	314.61	315.57	315.48	315.32	313.07	317.08	315.06	314.83	314.57	314.56	314.09	314.68	314.16	315.64	315.13	316.11	314.35	315.75	315.43	315.04	314.78	314.42	315.96	315.19	314.16	316.35	313.94	315.3	312.27	312.85	314.23	315.79	315.88	316.3	314.8	316.03
302.37	303.04	304.36	304.87	304.96	302.26	303.57	304.51	303.57	303.08	304.19	305.9	304.29	304.13	304.21	302.44	304.3	302.73	306.12	304.25	306.3	304.26	303.09	304.3	304.29	303.23	302.31	306.32	304.77	305.22	302.48	303.16	303.83	304.04	302.28	304.1	303.94	303.08	303.36	305.16	303.56	304.17	302.55	302.87	303.2	304.14	303.99	303.24	303.05	303.11
302.52	304.83	304.08	303.14	303.78	303.85	305.1	302.88	303.57	301.92	302.62	302.26	302.08	303.51	303.11	302.96	303.62	303.62	304.13	303.97	303.97	302.72	303.23	303	302.89	302.49	303.53	303.62	304.23	304.56	302.97	302.98	301.51	303.04	303.07	302.78	302.73	303.4	302.33	304.59	303.93	303.5	304.82	305.84	306.19	304.08	303.26	304.23	303.88	303.12
298.77	299.51	295.86	295.28	295.84	297.3	297.8	297.75	295.68	296.93	295.9	299.66	297.2	297.16	297.55	298.51	296.69	296.83	296.49	297.55	297.01	295.71	297.93	297.52	296.74	298.16	298.75	295.8	295.79	296.43	297.38	297.86	296.37	295.28	297.37	297.24	296.66	297.75	295.17	296.7	296.33	297.49	296.3	298.55	296.94	297.74	297.37	296.2	296.19	296.32
302.37	302.83	302.94	303.23	303.22	302.77	303.52	301.08	302.94	300.75	302.69	302.64	301.64	302.15	302.64	301.64	304.28	304.06	303.51	301.52	301.25	303.23	301.52	303.32	303.02	304.52	302.03	303.18	302.29	300.87	303.32	302.7	303.32	302.83	302.48	302.31	303.79	302.66	303.82	304.36	301.08	301.95	301.5	303.73	303.69	303.48	303.76	301.77	303.74	303.3
314.93	316.84	314.72	313.85	314.87	315.56	316	314.43	315.04	315.38	316.5	316.22	313.59	314.73	314.42	313.8	314.92	315.45	314.98	313.55	313.75	316.73	315.28	316.13	314.84	314.29	314.41	314.55	315.24	315.95	316.29	315.6	315.93	317.25	315.23	314.19	315.71	315.18	315.35	314.71	313.29	315.86	315.54	315.83	316.51	314.82	313.72	314.96	314.25	315.07
300.45	300.56	300.36	302.01	302.66	299.71	300.19	300.66	302.82	302.48	302.46	301.43	298.96	300.14	301.38	299.69	300.68	301.5	299.59	300.62	301.6	301.56	300.53	300.57	299.62	302.4	301.65	300.01	301.64	301.92	297.55	299.21	300.45	300.66	302.57	300.17	300.54	299.09	301.02	300.35	301.81	302.95	301.48	300.62	301.63	299.31	301.51	300.47	302.72	299.82
310.63	310.82	310.38	310.17	309.4	309.78	310.71	309.11	311.7	310.88	312.3	309.86	310.58	311.07	310.18	310.37	310.58	309.05	311.25	311.05	311.22	309.92	310.04	310.25	311.14	311.69	310.24	309.22	310.23	312.38	311.62	310	309.87	311.48	309.72	311.56	311.37	312.32	310.66	311.46	308.82	311.77	311.17	310.62	310.84	310.4	312.21	308.53	309.68	311.47
312.68	313.22	312.32	313.94	312.48	312.59	312.33	312.49	311.39	312.86	313.99	312.23	313.94	314.93	311.82	312.89	313.11	311.69	311.55	311.82	312.21	311.84	312.48	312.26	312.7	313.8	313.12	313.27	312.33	312.48	312.85	311.91	312.53	311.14	312.32	312.76	312.07	310.94	311.91	312.19	314.74	312.94	312.69	314.1	312.5	312.72	313.33	311.54	313.2	312.59
319.47	318.24	321.12	317.85	319.6	319.94	317.67	319.11	319.32	319.43	319.33	317.37	319.35	318.81	318.5	320.85	317.75	319.68	316.41	318	318.94	318.81	317.85	318.28	318.12	319.13	319.23	319.45	321.26	319.68	318.37	318.53	321.95	319.35	320.57	319.71	320.53	319.67	319.15	319.9	318.25	318.53	319.63	319.13	320.19	318.83	319.59	319.75	318.04	319.31
293.94	295.86	294.73	294.39	293.04	293.45	297.54	295.31	294.11	294.49	296.16	295.46	295.7	295.48	294.52	293.65	295.05	293.92	295.62	293.58	295.43	293.89	294.43	295.23	294.8	295.22	296.07	295.98	293.9	295.81	293.67	292.73	294.7	295.61	296.72	293.77	296.45	294.51	294.21	293.84	294.61	292.83	294.46	295.3	295.17	292.65	293.44	295.53	294.2	294.7
303	303	303.15	303.33	302.78	303.64	302.58	303.02	303.48	302.27	302.76	301.79	302.17	302.93	302.94	303.25	303.97	303.77	304.21	303.07	303.02	303.32	302.61	303.23	304.23	302.89	302.33	301.97	304.86	304.04	303.78	302.74	304.31	304.33	302.99	303.06	304.07	302.86	303.72	302.44	303.24	304.41	303.08	302.01	302.81	302.62	303.1	303.97	302.49	303.58
328.49	328.32	327.41	325.99	327.86	328.29	327.38	325.77	328.34	326.58	328.36	328.42	329.99	326.38	326.84	328.98	325.32	328.1	329.23	328.49	328.5	327.09	327.61	326.8	327.82	325.8	328.47	328.55	327	327.75	326.23	326.86	327.09	327.06	328.93	327.02	328.29	326.98	327.88	326.69	329.72	327.6	327.77	329.8	328.71	326.82	328.05	328.1	326.71	328.22
326.22	325.75	326.17	328.86	328.06	324.71	326.31	328.36	325.21	326.41	327.63	327.83	326.78	327.14	325.86	328.11	326.04	324.79	328.03	326.01	328.03	327.44	326.37	326.42	326.24	325.67	326.99	327.04	327.1	326.27	329.62	327.88	326.33	327.86	327.7	328.65	327.21	328.03	326.85	326.38	326.43	327.58	326.86	327.48	325.25	326.83	327.14	327.92	326.34	328.31
300.9	300.53	300.02	299.82	301.49	300.64	301.16	301.33	302.31	300.92	300.63	301.12	302.04	301.71	302.71	299.68	299.89	300.64	299.99	301.53	300.57	300.51	301.55	301.94	301.37	302.44	299.86	301.32	302.42	301.59	303.18	301.71	301.53	301.96	301.94	302.02	300.9	302.96	301.93	301.77	301.29	300.16	303.12	301.67	300.35	300.68	300.38	299.72	301.72	299.23
306.13	305.84	304.51	307.24	305.58	307.09	306.1	306.27	305.18	306.24	306.01	306.67	307.47	305.92	304.06	304.99	306.61	305.83	306.01	306.31	306.09	306.02	305.89	305.33	307.51	306.16	305.2	305.63	306.99	306.01	306.99	307.39	306.83	306.41	306.07	306.64	308.45	306.6	306.31	306.49	303.96	306.76	305.38	306.86	306.91	304.6	306.19	305.4	305.12	305.03
303.17	303.62	303.6	303.21	304.37	305.74	305.63	302.39	304.23	303.39	305.03	304.11	304.92	303.77	304.99	304.53	304.43	301.94	304.17	304.6	306.33	303.96	304.99	303.84	304.19	305.95	304.81	305.35	304.85	304.2	306.55	304.89	305.46	305.47	303.82	306.02	302.36	303.73	304.49	303.93	303.38	304.62	305.35	305.77	304.66	304.23	305.61	304.98	304.32	304.77
306.85	304.11	304.53	304.25	305.55	304.1	304.56	305.35	303.09	304.2	303.02	304.88	303.32	303.95	304.2	302.47	305.3	304.54	304.72	304.3	303.78	302.9	304.61	305.2	304.5	305.66	304.13	303.75	302.17	303.57	305.15	303.48	304.21	303.45	303.67	304.7	305.11	305.51	304.42	305.54	303.77	303.46	303.97	304.54	304.84	304.84	303.82	304.07	302.83	305.07
313.53	315.97	316.16	314.43	315.12	315.19	315.01	314.53	315.31	313.24	314.55	314.79	314.47	318.68	314.89	316.63	314.59	313.62	314.57	313.99	314.32	315.04	314.6	314.32	314.57	315.66	314.54	314.45	313.67	314.99	313.5	314.44	315.64	315.76	315.12	315.27	313.36	316.65	315.44	313.94	314.76	314.49	317.3	315.53	313.9	314.37	314.76	314.83	315.21	315.87
308.57	308.33	309.61	309.49	309.21	309.48	307.54	308.34	308.3	308.91	306.62	310.53	309.49	309.18	308.47	306.03	310.43	308.92	308.22	307.79	307	307.82	308.14	309.22	307.83	308.7	309.01	308.61	308	310.19	309.1	309.81	308.84	307.64	308.85	308.41	307.31	309.97	309.89	308.38	307.89	309.88	309.36	308.33	309.32	309.04	309.35	311.81	309.5	309.22
297.04	298.37	296.54	295.47	296.72	295.26	298.55	295.89	296.99	297.5	297.66	295.67	298.55	295.92	296.85	297.18	297.57	296.84	296.97	297.4	296.48	296.7	296.68	297.65	296	297.13	296.41	296.99	295.94	298.23	297.01	297.24	296.13	297.41	295.96	297.36	296.31	298.51	297.47	297.38	297.56	298.03	299.15	297.14	295.25	298.39	296.84	297.23	298.07	294.93
295.36	297.11	294.88	296.33	297.51	297.63	298.75	298.01	297.34	296.63	298.31	297.06	296.99	296.97	295.34	297.91	295.98	297.43	296.47	296.55	295.96	297.56	297.89	296.14	295.37	296.78	296.26	297.08	298.6	297.33	296.75	296.17	298.14	298.92	295.99	296.34	297.18	296.28	298.29	297.59	297.56	295.75	297.4	295.73	296.26	297.95	297.18	296.94	296.14	296.09
306.46	305.23	306.52	305.86	307.09	305.34	306.42	306.81	305.52	305.69	305.71	305.86	307.28	304.7	306.09	306.3	305.41	306.42	306.48	306.45	304.75	306.62	305.38	306.81	305.75	306.86	304.89	306.41	305.65	306.74	304.97	304.89	307.35	305.82	308.2	304.31	303.18	307.03	305.56	306.53	306.74	305.18	306.06	306.2	304.99	305.94	306.72	307.68	305.87	305.7
302.73	303.69	302.99	303.01	303.84	305.39	303	304.1	302.94	304.84	304.32	303.94	304.06	304.95	305.25	303.87	304.12	304.21	303.89	304.35	304.05	304.26	303.66	303.86	303.97	305.29	302.7	304.26	304.91	305.59	305.23	304.56	304.56	304.63	305.75	304.51	304.18	303.74	305.4	305.82	304.75	305.56	304.31	303.19	303.08	304.41	304.91	304.08	304.82	305.63
305.44	306.01	304.38	305.12	304.57	304.16	305.39	304.76	306.13	306.6	304.98	304.9	305.56	305.35	304.9	303.52	307.21	303.94	304.69	304.56	303.76	306.12	304.98	305.55	304.79	306.06	304.7	303.26	305.81	305.86	303.16	304.21	306.48	304.21	304.71	303.52	303.89	304.34	305.49	304.77	303.97	304.56	304.62	304.86	302.64	305.05	305.81	304.81	304.33	305.06
310.96	310.04	310.23	309.71	311.58	311.03	311.08	309.51	310.2	311.43	309.71	310.34	311.49	309.51	309.54	309.83	312.24	311.88	311.46	307.86	311.3	309.8	309.84	309.69	309.69	311.58	308.7	310.29	310.4	310.09	310.46	311.25	311.93	309.75	309.94	310.61	310.68	310.06	311.35	309.99	311.4	311.72	311.02	310.78	310.57	309.32	310.16	309.62	308.79	311.15
312.41	312.61	313.3	314.16	313.02	313.28	314.35	313.63	314.14	313.04	312.9	314.21	311.72	313.41	312.53	313	313.15	315.78	314.99	313.95	314.84	313.8	313.88	312.82	313.13	313.18	314.03	313.57	314.95	313.76	311.56	314.06	313.52	314.3	314.14	313.12	313.31	312.54	313.54	312.51	311.98	314.63	312.09	314.42	310.89	313.5	313.12	313.79	313.06	313.82
312.18	312.03	311.19	312.92	312.71	313.13	313.25	312.93	311.59	311.28	311.54	313.82	311.71	313.87	312.14	312.17	312.74	312.76	311.47	310.81	312.76	312.24	312.36	312.3	312.77	312.1	312.96	311.86	311.36	311.45	311.75	313.33	312.24	312.36	311.66	312.24	312.63	312.51	312.78	312.64	309.84	313.21	312.72	310.87	312.81	312.27	311.47	312.84	313.67	312.35
310	309.37	311.15	311.64	312.06	312.01	310.76	309.29	310.83	309.84	311.28	310.16	308.06	309.98	309.67	311.18	312.31	310.82	311.88	310.48	310.59	310.23	309.22	309.68	310.09	310.15	309.52	308.93	312.28	311.52	309.2	311.17	310.21	310.45	310.15	311.5	310.89	310.89	309.97	310.61	309.62	310.17	309.55	309.93	309.97	309.61	309.44	310.83	310.04	312.89
318.34	318.95	317.52	318.48	319.22	319.09	318.67	318.38	317.9	317.3	317.48	318.38	317.9	319.2	319.2	317.99	318.58	316.63	318.35	316.83	319.57	318.37	317.22	317.36	319.81	319.12	317.1	318.73	317.01	317.52	318.25	318.25	319.69	319.14	319.16	317.54	319.47	316.96	317.1	318.64	317.92	317.4	318.12	318.26	316.18	317.29	318.02	319.33	319.54	317.88
313.46	313.45	313.6	312.67	313.12	315.25	313.66	312.7	314.22	312.71	313.32	314.92	313.77	312.35	313.3	313.45	314.39	315.09	313.87	313.36	313.07	314.76	312.54	310.85	314.01	313.18	313.05	312.23	315.13	313.97	314.7	311.69	313.59	315.77	313.99	314.12	314.07	313.32	315	313.71	312.69	314	314.02	314.17	313.65	315.41	312.85	315.72	312.03	313.35
313.8	315.25	315.93	315.3	315.03	316.78	314.92	317.45	316.3	315.64	315.84	316.13	316.93	316.3	313.93	319.02	319.05	314.96	316.13	316.24	314.02	314.2	313.46	317.51	315.32	315.71	314.89	315.11	316.55	314.53	316.11	314.44	316.07	316.59	313.97	314.59	315.4	315.62	315.47	314.84	314.28	313.58	315.47	315.4	316.47	315.68	315.27	316.08	315.11	316.14
298.89	298.37	296.67	297.76	298.22	296.6	296.35	297.68	295.17	297.08	297.79	296.65	296.82	295.73	295.74	295.74	295.96	297.72	297.43	296.73	295.75	297.08	296.19	296.8	297.47	296.05	296.84	297.24	299.89	296.61	296.41	297.23	297.62	296.39	294.9	295.46	296.54	294.76	296.96	296.7	297.49	296.76	298.74	298.2	296.94	296.2	296.5	296.97	296.56	297.48
303.72	304.08	302.31	301.29	304.63	303.87	304.05	302.91	304.21	304.52	302.28	304.68	304.72	303.52	303.38	303.54	302.54	303.43	304.68	303.09	304.73	304.42	303	303.33	305.29	302.33	302.69	302.46	305.22	303.84	306.98	304.74	303.41	303.06	304.23	304.38	304.02	302.36	303.14	303.62	303.24	304.26	303.42	303.93	302.07	302.79	306.5	302.95	304.97	304.09
312.24	312.91	311.97	312.88	313.95	315.48	313.48	313.36	312.79	312.59	314.81	311.45	310.76	313.86	312.69	313.99	311.99	313.86	314.03	313.13	313.01	315.6	314.11	310.98	312.68	313.65	311.68	313.27	313.8	313.8	314.38	312.53	313.8	313.62	313.8	314.14	311.31	313.48	312.19	312.92	313.26	314.36	313.81	313.53	312.98	314.1	312.3	311.09	312.83	313.67
297.27	295.63	296.11	297.74	296.69	296.54	297.61	296.35	296.24	295.98	296.89	297	295.58	296.26	296.88	297.13	296.52	296.13	297.56	296.63	298.74	297.05	296.64	296.8	295.32	298.69	297.38	294.97	297.62	295.69	295.13	296.63	297.64	297.77	296.47	296.78	296.74	296.62	296.67	296.29	296.32	297.53	296.97	296.86	296.2	296.05	295.64	295.99	296.03	298.96
297.61	296.04	295.96	293.9	297.33	296.38	297.67	299.48	297.95	297.68	297.59	297.73	295.48	297.15	297.02	296.07	298.12	298.13	297.44	297.63	298.25	297.79	296.25	296.16	298.08	296.39	297.65	296.04	297.62	295.69	297.66	295.96	295.93	298.89	294.37	297.2	296.46	295.81	296.49	297.15	295.01	298.19	299.29	296.13	297.85	296.21	297.09	296.57	297.75	297.72
314.2	315.54	314.13	316.27	314.05	316.06	315.25	312.85	312.9	314.85	316.23	314.64	314.96	313.59	315.94	315.6	313.36	314.23	316.08	314.24	316.05	315.05	315.7	314.58	314.9	313.36	315.45	317.26	315.62	314.84	315.76	314.23	315.21	315.68	315.14	316.07	316.22	314.84	314.32	316.53	313.46	314.87	316.05	315.85	315.45	315.44	314	317.26	314.33	314.89
309.57	310.05	309.17	309.58	310.46	310.05	310.1	311.23	309.14	309.32	310.07	309.69	309.06	308.44	310.71	311.07	309.72	312.07	309.4	309.2	308.4	309.55	309.71	308.32	309.48	308.75	310.25	309.09	309.51	311.14	309.45	309.27	309.64	309.62	311.54	310.19	310.26	307.64	309.83	313.06	308.5	310.45	310.06	311.23	308.54	310.5	310.95	309.52	309.89	310.51
314.04	313.97	312.6	314.19	313.33	313.7	314.94	312.98	311.17	313.15	313.98	311.79	313.2	311.23	313.81	313.62	313.33	314.99	312.27	314.43	313.03	314.32	314.74	313.44	312.59	313.94	313.78	313.6	312.75	312.8	313.44	313.89	313.61	313.1	313.32	312.9	311.57	310.64	313.46	315.22	313.24	313.08	313.06	314.84	313.9	313	312.24	313.17	311.71	313.98
305.04	307.45	305.59	305.64	308.22	305.97	306.5	306.12	305.23	304.63	306.04	305.65	305.14	305.32	305.53	306.93	306.49	304.68	303.9	305.68	305.47	305.93	304.12	306.13	304.48	306.35	304.82	306.37	305.58	304.3	305.28	304.96	304.66	307.13	307.22	306.1	305.77	304.68	305.46	305.25	305.47	305.2	306.16	305.39	306.1	304.73	307.11	303.85	305.79	304.8
312.88	311.25	312.25	312.2	314.43	313.82	312.66	311.75	312.53	311.17	310.85	311.42	312.79	311.42	313.25	313.06	312.28	312.77	312.17	312.6	313.08	311.14	312.17	311.49	310.07	310.77	311.4	311.25	312.46	312.93	312.84	310.81	311.34	313.91	311.63	312.37	313.29	312.86	311.42	314.13	312.54	312.87	311.58	311.3	312.72	313.05	310.49	312.94	311.41	314.35
317.27	315.55	315.82	315.34	315.2	316.49	315.7	317.57	315.41	316.52	317.71	314.19	316.33	315.54	315.77	316.22	317.44	317.38	315.87	316.19	316.17	316.12	316.64	314.44	316.02	317.67	316.52	315.88	315.38	316.58	316.66	316.63	316.41	315.27	315.04	317.56	314.75	315.18	314.24	316.46	318.31	315.01	317.09	315.4	316.28	314.16	315.77	313.66	314.13	315.2
326.18	324.96	325.68	326.96	326.33	324.52	325.45	325.19	326.34	325.79	325.69	325.4	325.87	325.13	325.47	323.15	325.57	327.21	326.06	325.02	324.42	325.33	324.98	326.64	325.25	325.03	325.61	323.69	325.06	325.9	324.61	324.87	324.42	324.5	325.82	324.99	325.33	324.38	324.67	326.6	325.26	324.94	325.16	324.53	323.27	325.61	326.11	324.52	323.28	325.47
310.58	310.37	309.6	311.42	310.26	308.48	310.27	310.45	310.43	310.32	310.07	311.26	313.56	309.84	311.1	311.55	310.48	310.84	309.01	311.51	310.27	309.52	310.44	311.18	309.14	309.64	309.79	309.23	309.24	309.54	310.29	311.34	310.82	309.86	310.28	308.82	310.18	311.44	309.39	309.31	309.72	309.79	311.76	310.26	310.77	310.41	309.99	310.71	310.11	309.8
300.53	300.16	300.39	300	300.1	301.82	300.69	300.5	301.58	302.14	299.64	301.3	300.44	300.26	300.06	300.83	301.09	302.88	302.27	301.08	301.31	301.67	301.22	301.39	301.37	301.58	303.04	300.99	299.99	302.54	301.76	300.05	302.44	301.48	301.56	302.57	301.45	301.79	300.02	301.34	301.33	300.63	301.8	300.49	300.12	300.67	301.58	300.47	300.62	300.13
299.93	299.53	300.06	300.85	300.63	299.02	300.95	300.93	299.94	301.11	301.79	299.59	299.82	299.1	300.48	299.15	300.28	299.81	300.25	300.41	301.29	298.91	298.82	300.2	299.38	301.39	299.59	299.1	299.26	299.2	299.78	299.97	300.41	301.18	299.28	302.93	301.25	298.83	298.47	298.84	300.78	299.18	300.21	299.78	301.39	299.75	299.5	300.01	300.46	299.92
317.4	318.73	318.44	318.44	316.17	318.55	318.64	319.28	318.49	319.39	319.17	318.07	317.65	317.77	317.17	318.68	318.18	319.89	318.17	319.81	318	318.06	319.81	317.39	319.17	318.57	320.49	319.32	316.46	317.44	317.19	320.38	318.51	318.01	317.03	319.52	320.78	317.21	317.7	318.81	319.32	317.33	319.23	319.46	319.37	318.13	317.98	319.2	319.34	317.28
318.41	318.76	320.47	319.67	318.21	317.81	318.62	318.85	317.42	319.88	319.37	318.77	319.24	318.5	320.14	317.65	319	316.86	317.76	318.1	318.95	317.74	318.53	318.66	317.32	319.62	317.59	319.54	317.88	318.35	318.26	318.47	320.68	317.7	318.91	317.71	318.67	320.7	319.45	319.98	318.55	318.91	318.96	318.32	319.86	319.73	318.53	318.9	318.19	318.28
302.81	304	303.42	302.39	303.09	303.12	303.52	304.66	301.24	303.33	303	305.58	303.03	305.3	302.33	302.71	302.22	304.7	304.77	303.69	303.66	304.53	302.35	305.18	302.98	303.93	304.42	304.51	304.66	304.93	304.91	304.46	302.58	302.64	304.78	303.69	303.87	304.93	305.14	306.27	303.89	304.29	302.94	305.01	303.74	301.95	302.78	305.84	304.02	304.24
319.72	318.5	318.2	319.48	320.24	318.98	318.06	319.01	316.56	320.88	316.86	317.49	318.28	318.08	319.17	318.25	318.7	318.24	319.39	318.01	317.13	316.88	318.07	318.89	317.24	318.34	320.5	317.52	319.62	318.91	318.47	318.86	318.39	317.54	318.53	317.99	318.71	318.71	319.1	316.78	318.78	316.87	318.43	317.67	320.18	318.7	318.77	319.07	319.02	320.76
294.34	294.02	293.83	293.49	294.7	294.99	294.74	292.75	293.8	295.54	295.39	296.34	293.84	293.02	295.63	294.64	293.84	294.43	294.04	294.83	292.06	293.15	293.58	295.47	294.18	293.16	294.4	293.3	292.66	295.22	293.9	293.54	294.62	293.55	294.97	293.71	293.64	294.21	294.78	295.33	294.61	294.29	294.47	295.8	293.91	293.64	294.03	293.92	294.83	293.26
299.61	299.38	300.65	300.93	301.79	300.97	300.69	299.82	300.14	300.77	299.39	301.31	300.58	299.7	300.55	301.02	302.64	300.85	299.81	299.72	301.61	300.38	300.47	300.61	299.99	299.97	298.48	298.6	298.92	301.21	300.62	298.06	300.12	302.69	298.51	300.48	300.32	299.18	301.15	299.16	301.77	298.93	299.44	299.84	300.93	300.89	299.71	300.51	298.64	300.44
303.12	303.48	303.49	301.78	304.27	303.1	304.24	303.92	304.77	303.22	303.64	302.7	302.3	302.54	302.06	303.33	301.38	303.9	303.82	302.73	303.31	302.86	303.03	305.3	302.81	302.22	302.99	303.08	302.15	302.69	303.54	303.75	303.18	302.25	302.35	303.22	304.21	302.73	303.94	302.38	301.65	303.45	303.97	304.53	304.07	303.56	302.05	301.53	301.54	302.85
294.67	295.27	294.08	294.21	294.04	293.11	295.42	295.92	295.09	294.61	294.66	293.9	296.23	295.49	297.18	296.21	295.62	294.19	295.98	296.34	294.52	294.72	294.48	295.26	295.24	294.85	295.98	295.92	297.55	295.16	294.15	294.74	296.39	293.83	292.29	292.84	294.78	296.28	295.02	294.77	294.02	294.14	294.5	294.42	294.78	297.12	294.64	293.14	293.92	293.11
311.92	310.66	310.59	311.34	311.08	309.22	309.3	310.75	311	311.93	309.77	310.95	309.42	311.37	309.1	311.21	310.57	310.41	309.3	308.79	309.99	310.16	309.91	311.42	310	312.19	310.75	310.22	308.8	311.92	309.45	311.26	308.99	311.97	311.15	310.3	309.8	310.2	309.36	310.98	311.25	309.21	309.81	310.37	310.11	309.69	310.19	311.75	310.6	308.87
311.95	311.12	312.73	311.58	311.6	313.91	312.74	314.29	313.46	313.54	313.22	313.57	312.85	314.52	314.79	312.9	315.17	312.72	312.13	313.84	312.06	313.15	313.38	313.17	312.61	313.85	312.24	313.22	314.99	312.42	314.13	312.37	314.15	312.34	313.68	312.99	312.78	312.3	311.59	313.79	312.71	313.09	312.73	315.19	312.68	314.3	312.77	314.93	313.79	313.28
310.98	311.72	310.97	310.23	310.19	312.27	311.73	312.31	312.28	310.87	311.76	309.91	311.11	312.57	311.3	311.91	312.31	311.09	314.79	311.4	310.97	311.91	311.17	310.69	312.06	312.89	311.3	311.74	312.52	311.69	311.69	311.16	311.22	310.77	312.77	311.42	311.38	312.26	310.33	312.46	312.9	311.82	314.1	311.23	312.41	312.29	312.77	311.87	310.33	311.61
294.89	295.88	295.32	295.34	295.75	294.76	295.52	294.43	294.08	296.09	293.94	295.21	294.83	295.06	293.9	293.65	293.68	294.43	293.91	295.09	295.08	295.78	294.26	294.86	294.4	294.49	294.33	294.95	294.45	294.27	296	295.57	295.04	295.44	296.07	295.66	295.52	295.72	293.73	294.79	294.96	294.12	293.22	297.2	294.2	294.73	295.52	294.59	295.37	293.23
304.51	304.24	303.86	302.64	301.93	303.98	303.44	302.86	303.07	303.82	301.81	302.02	303.52	301.95	304.11	302.71	302.18	302.37	302.78	303.63	306.07	302.26	302.97	304.01	304.36	302.9	303.24	303.15	302.59	303.59	302.6	303.23	301.95	304.75	301.59	302.92	303.29	302.87	302.64	303.15	303.93	304.35	301.63	303.08	302.92	305.14	303.75	303.4	302.29	303.17
318.82	318.76	317.14	317.49	318.04	316.49	317.9	317.67	317.09	319.69	318.3	316.99	318.72	319.53	316.9	319.01	317.91	319.2	319.07	318.64	319.85	318.42	318.41	317.31	319.12	318.37	318.13	318.54	317.89	317.6	317.79	318.98	316.62	316.68	318.12	319.7	316.75	321.18	318.85	320.02	316.77	319.69	318.11	316.99	319.32	318.2	317.63	319.28	319.66	317.3
303.61	303.85	303.98	301.91	305.26	304.46	305.64	303.54	302.74	304.66	302.53	304.08	303.38	304.73	304.43	302.9	302.87	305.32	303.75	303.01	304.62	303.91	304.89	304.68	303.61	303.49	303.57	304.38	303.89	303.4	305.49	305.11	303.94	303.56	303.89	303.52	303.27	304.21	304.62	302.24	304.1	303.82	303.9	304.38	302.76	303.12	305.15	303.35	303.47	302.14
328.77	329.53	327.82	328.19	328.73	327.75	329.19	328.63	327.62	329.19	328.87	327.18	329.46	330.68	327.45	328.47	330.34	327.39	328.96	329.04	328.92	328.69	328.78	328.78	328.24	328.78	328.83	328.34	329.05	329.18	329.8	330.21	328.09	328.55	328.94	326.36	327.87	326.62	328.53	329.25	330.18	329.53	328.11	327.76	326.98	329.03	327.65	327.78	328.39	329.89
313.79	314.78	313.88	315.39	313.68	313.84	313.9	314.24	314.79	312.98	313.9	313.56	315.55	314.55	314.57	312.51	313.08	312.51	313.21	313.36	314.07	313.44	313.24	314.13	314.19	315.12	315.06	313.41	313.94	312.96	315.3	313.66	313.18	314.84	314.76	312.95	312.41	312.62	312.64	314.1	314.02	313.16	313.75	314.14	313.01	314.01	312.56	315.52	314.99	314.57
309.38	309.69	309.43	306.76	309.7	309.16	309.28	307.72	308.68	307.96	310.27	311.68	308.11	308.53	307.73	309.84	308.01	309.9	308.67	306.6	310.64	309.32	307.49	309.4	309.92	308.35	308.91	311.56	309.74	309.77	308.19	309.89	307.64	308.38	308.06	308.44	307.54	308.9	308.27	308.92	309.17	309.33	308.22	307.24	308.13	308.56	306.87	308.75	308.51	309.28
303.22	301.99	303.53	303.6	303.09	302.84	302.15	303.43	303.51	301.86	304.75	302.02	303.48	302.83	302.68	304.48	303.59	302.6	304.11	302.48	302.99	303.3	303.01	303.09	303.26	303.63	303.2	304.7	303.03	302.36	303.51	302.58	305.21	302.58	303.74	303.34	302.66	303.82	303.3	301.93	303.66	303.1	304.51	303.9	304.36	302.65	303.13	303.05	304.31	302.98
302.67	302.31	301.04	303.36	304.11	302.49	300.29	302.4	302.48	301.94	301.54	302.23	301.91	302.24	302.72	303.16	301.1	301.82	303.45	302.95	300.69	304.3	302.58	301.54	302.39	303.51	302.45	302.71	301.76	302.08	302.34	302.82	302.97	301.01	300.49	302.6	302.61	304.09	303.68	303	303.18	303.62	304.33	300.96	302.95	301.89	302.39	301.81	303.33	302.2
302.51	303.5	305.85	302.2	302.75	303.56	303.09	303.28	304.17	303.3	305.33	303.76	303.36	302.81	302.45	302.02	304.67	303.34	303.54	302.8	302.8	303.9	302.61	304.55	302.54	303.67	302.78	304.25	303.67	303.52	303.77	301.47	301.73	304	304.7	302.84	301.69	303.29	301.25	303.9	306.74	306	303.62	304.68	304.43	300.72	303.65	303.49	304.32	304.15
315.02	313.82	315.01	314.07	313.54	314.28	313.9	314.59	312.8	313.3	315.02	314.3	313.45	315.05	314.77	314.83	315.43	315.35	314.75	315.6	314.44	316.23	313.65	313.94	314.5	313.76	314.77	312.14	312.92	313.02	314.49	314.28	314.05	313.38	315.07	315.09	315.15	312.68	313.61	314.47	313.43	314.03	314.11	315.05	316.1	314.41	314.98	313.52	313.19	313.66
305.9	304.41	304.38	306.04	304.34	307.16	304.01	306.34	304.89	306.23	304.67	305.41	305.49	304.62	306.33	305.15	304.52	306.77	306.31	306.4	306.83	306.28	306.12	305.08	304.27	305.99	304.25	304.64	305.77	304.97	305.13	305.93	306.13	304.66	304.98	305.41	305.36	304.95	305.76	305.62	305.58	306.17	303.98	304.62	305.94	307.71	305.28	304.5	304.49	304.65
304.39	306.08	305.91	303.62	305.19	305.07	304.98	304.86	303.6	303.27	305.45	303.95	304.01	303.86	304.48	305.49	303.62	304.76	305.45	305.34	304.15	305.71	302.64	303.5	305.47	304.52	305.08	304.79	304.79	304.84	304.73	303.16	303.74	304.67	303.84	305.4	304.3	303.91	303.19	306	303.44	304.49	304.34	306.02	303.69	303.19	303.7	302.79	305	303.54
312.67	311.26	310.53	313.23	310.52	312.97	313.51	311.84	311.04	312.96	312.5	313.52	312.14	312.12	310.96	312.02	311.83	311.93	311.8	312.95	313.14	312.4	312.71	313.88	311.34	311.14	312.6	313.47	312.89	311.35	311.03	312.78	309.98	312.68	312.46	312.06	313.19	311.34	311.5	309.87	311.37	311.88	312.88	312.01	310.35	312.01	312.24	313.73	312.56	312.79
317.36	314.93	315.61	317.2	314.13	314.96	316.01	316.52	315.22	316.64	315.71	316.04	316.7	316.24	315.33	316.05	316.56	314.67	313.85	314.9	317.44	317.15	316.31	315.1	315.31	315.35	317.67	315.16	315.53	317.08	314.94	317.58	314.22	315.51	316.5	316.8	313.74	314.81	316.87	316.96	315.58	314.22	314.26	315.98	316.48	315.56	315.5	314.5	315.47	315.81
312.03	312.25	311.24	310.26	309.93	311.53	311.29	308.76	310.23	310.59	311.58	309.81	308.54	311.71	310.08	309.44	309.79	311.35	311.51	310.31	310.98	310.89	309.23	311.04	309.25	311.67	310.37	310.86	311.07	311.02	312.2	310.96	311.5	311.81	309.86	310.02	310.19	311.49	308.91	309.9	310.33	310.44	311.53	309.16	308.83	309.11	310.46	310.55	309.17	311.53
318.97	319.64	316.45	317.83	318.3	317.02	316.69	320.34	319.74	318.27	320.33	317.73	319.14	317.23	318.57	318.06	320.24	318.61	318.85	319.81	316.19	318.01	318.21	319.46	318.1	316.91	317.77	318.71	316.57	319.79	319.41	318.46	317.39	317.24	319.84	319.08	317.25	319.93	316.82	319.57	318.48	318.83	319.58	317.21	317.74	319.05	320.19	318.39	319.53	316.65
299.11	300.8	301.04	301.1	299.72	300.88	299.87	299.71	302.05	299.45	299.21	299.79	299.06	299	298.86	301.7	300.96	301.59	299.88	299.67	300.32	300.3	299.28	300.41	299.46	299.64	299.77	301.03	300.12	300.49	299.74	300.62	300.16	300.11	301.71	299.5	300.85	300.45	297.42	300.5	298.93	299.53	300.53	299.95	300.23	302.12	300.39	299.16	299.16	301.26
328.71	327.48	328.05	327.99	329.28	327.22	330.23	327.71	327.54	327.87	329.05	327.99	327.74	329.96	326.86	326.36	327.09	326.83	328.53	327.13	326.22	328.53	329.64	329.51	329.45	328.68	325.56	326.43	327.42	329.31	329.86	327.55	327.59	329.91	328.07	328.42	328.38	328	327.09	328	327.26	328.01	329.74	328.77	328.38	326.92	328.62	328.81	326.05	328.29
312.34	314.32	312.57	313.29	312.92	312.84	312.67	311.25	313.05	313.37	310.72	313.71	313.52	312.43	314.42	311.53	312.12	312.81	312.29	313.18	312.84	312.96	313.44	313.93	313.43	314.69	311.57	314.55	314.64	312.32	312.43	311.96	313.87	314.2	313.25	311.56	313.19	314.26	312.58	311.88	314	312.23	314.14	311.98	313.25	313.31	313.78	314.78	313.39	313.94
294.37	291.44	293.74	293.8	294.91	294.77	293.16	296.21	294.93	293.69	295.61	294.05	293.61	292.5	294.22	293.95	293.52	294.97	294.45	294.43	294.9	294.83	293.74	293.38	295.41	294.97	293.16	295.98	293.6	294.95	294.36	294.33	295.69	294.84	293.35	295.53	294.47	292.53	293.79	295.09	291.68	293.31	292.4	293.74	293.84	294.09	294.28	293.06	294.13	294.87
304.83	302.92	304.53	302.48	302.03	303.26	304.38	302.49	303.44	305.28	304.74	301.56	305.76	302.33	305.78	302.87	302.46	305	302.64	304.1	304.47	304.49	304.06	304.36	304.93	304.17	304.47	302.11	303.68	304.9	302.84	302.37	304.82	302.57	304.51	305.05	304.26	302.26	304.87	304.16	303.88	303.37	304.69	304.51	301.54	302.28	304.63	304.05	303.13	304.36
295.51	297.08	295.75	295.4	295.3	295.32	294.67	297.06	294.89	295.36	294.32	295.26	294.53	295.38	295.05	296.96	293.02	294.76	294.53	295.81	293.76	294.25	295.26	295.53	295.63	295.24	296.47	294.92	295.98	294.5	295.63	294.35	294.67	294.59	294.81	297.2	295.37	294.46	295.36	295.95	294.28	294.73	294.06	294.54	293.78	294.78	295.41	294.95	296.29	296.42
295.67	294.54	294.18	293.65	293.96	295.32	295.25	296.12	297.05	294.86	295.01	294.04	295.49	294.32	295.37	294.42	295.7	295.91	295.47	293.68	294.87	293.82	296.37	296.32	296.14	295.47	295.44	295.92	296.42	294.65	295.93	297.13	296.52	296.11	292.8	296.15	297.28	294.48	294.95	295.13	294.94	293.22	294.35	295.68	295.24	295.82	296.2	295.47	296.99	296.11
299.63	299.24	299.57	297.92	298.62	302.34	299.19	299.22	300.61	299.59	301.27	299.15	299.41	301.1	301.87	299.26	298.91	299.59	299	300.04	299.97	299.68	299.44	299.18	300.62	297.78	300.83	301.34	299.18	300.35	299.77	300.72	300.18	300.35	300.46	299.62	300.87	299.2	298.72	299.84	302.52	300.23	298.46	301.81	299.63	298.74	299.06	299.65	301.41	299.82
295.18	296.2	294.47	294.1	294	294.23	296.81	293.25	294.01	297.31	293.85	294.78	296.22	294.74	295.23	293.81	294.3	295.87	296.86	295.93	294.28	294.92	294.7	294.75	293.57	294.8	295.84	295.82	296.29	295.44	293.98	293.64	294.75	296.34	294.05	294.54	295.18	294.41	295.16	293.82	297.95	295.37	296.05	295.08	295.37	293.94	295.5	294.29	296.1	294.19
304.25	306.62	305.71	305.7	306.96	307.25	305.63	307.34	305.19	306.64	306.24	304.97	307.25	305.85	306.49	302.9	306.88	305.83	305.23	308.93	306.42	307.19	305.86	306.05	307.96	304.77	307	305.32	305.18	305.7	305.3	307.7	304.41	304.63	306.34	305.87	305.64	304.46	305.27	305.85	305.37	306.01	305.98	307.58	307.44	305.38	306.93	305.41	306.56	306.72
315.47	318.16	316.31	317.54	314.05	316.63	316.67	314.86	316.31	315.26	315.71	317.4	315.93	316.81	314.75	317.44	315.68	315.23	315.96	316.89	314.97	316.01	315.39	315.07	315.98	314.61	315.2	314.59	316.69	316.08	314.45	316.22	317.11	315.11	314.43	316.33	317.04	315.26	314.77	316.59	314.53	315.27	315.38	314.94	314.54	316.55	314.54	316.23	315.14	315.45
313.93	312.9	313.24	313.77	314.23	314.37	314.28	313.6	312.93	312.33	313.56	313.32	313.62	313.47	314.02	313.91	312.34	312.88	312.6	313.23	313.15	312.81	312.36	313.17	314.45	311.78	314.44	313.04	312.36	311.11	314.09	311.89	313	312.54	315.04	314.04	312.35	313.5	313.98	312.96	313.03	312.86	312.95	314.37	314.72	313.14	314.48	313.49	313.09	312.52
324.02	326.02	327.44	324.31	325.74	325.08	326.07	325.09	325.09	325.92	324.62	324.58	323.9	324.82	326.43	327.38	325.99	324.84	326.06	327.28	323.4	324.12	326.51	323.7	325.61	325.77	324.19	324.23	326.25	325.78	326.83	325.47	324.52	323.08	326.17	324.76	325.64	325.18	326.37	325.01	327.36	326.04	325.87	324	325.11	325.95	324.79	325.72	325.5	325.96
305.22	305.33	304.44	304.12	304.32	304.48	304.93	304.56	306.69	303.88	305.5	304.75	303.87	305.83	305.75	304.6	305.07	304.49	304.3	305.59	305.2	306.13	306.14	305.64	304.28	305.11	304.52	304.39	304.68	305.74	304.85	304.02	303.52	304.21	304.62	305.83	304.31	304.96	304.78	307.52	304.42	305.01	304.3	305.74	304.82	305.4	303.15	305.07	305.87	305.28
314.79	313.73	313.66	314.46	314.89	314.85	313.54	313.85	314.86	314.61	315.36	313.79	314.12	316.29	314.99	313.69	316.54	314.49	312.97	316.89	314.32	316.21	314.39	313.76	314.33	315	314.7	316.09	314.56	315.96	315.66	314.42	314.34	314.47	314.57	314.95	315.59	314.8	314.19	313.44	314.3	316.73	313.19	314.19	315.03	316.28	315.56	313.06	315.29	313.43
304.54	305.11	302.98	302.06	303.68	304.06	304.45	301.79	304.05	303.72	303.68	304.9	302.71	301.7	304.97	305.26	306	304.6	303.84	304.38	303.11	302.51	303.87	304.01	304.47	305.35	304.37	302.69	304.76	304.84	302.78	306.69	302.95	303.53	303.32	303.7	303.94	304.01	303.85	303.35	302.89	304.62	303.28	302.78	304.95	304.57	306.24	304.22	303.35	302.34
305.64	305.44	306.7	307.08	305.01	305.98	304.17	306.2	305.66	306.53	306.07	305.16	306.39	306.42	306.04	305.91	306.92	306.45	306.04	305.67	306.44	305.68	307.2	306.98	304.57	305.56	303.49	306.39	306.07	304.33	306.22	304.15	306.51	306.53	303.68	306.45	305.03	305.51	305.6	306.25	305.35	304.87	305.32	304.57	305.58	304.57	304.6	305.27	305.39	305.62
314.39	313.44	317.06	315.1	314.99	315.55	315.98	315.24	315.26	314.81	313.97	316.21	314.41	315.49	313.98	316.48	316.41	314.49	313.94	315.38	314.7	315.26	312.81	313.82	315.03	315.14	315.39	315.74	314.66	316.48	315.43	314.38	315.52	314.64	312.97	314.61	312.85	316.13	314.04	314.53	314.2	315.85	315.45	313.84	316.16	315.53	316.16	315.27	313.98	313.73
325.99	327.08	329.08	325.65	327.66	328.65	328.56	326.94	327.76	330.02	327.6	326.97	328.79	326.85	327.88	326.27	327.19	327.67	327.79	328.24	325.35	328.78	328.7	327.14	328.19	328.51	327.29	326.83	328.19	325.5	326.8	328.4	326.87	327.62	329.18	329.04	328.12	328.44	327.59	328.01	328	327.33	327.73	329.18	327.85	327.79	326.32	328.34	330.39	327.15
302.65	303.55	303.96	302.91	301.03	303.4	303.77	304.82	302.49	301.92	303.87	303.62	301.78	302.06	303.03	303.02	303.53	302.91	304.38	302.47	304.33	303.02	304.61	302.87	303.17	302.7	304.65	304.34	303.3	304.13	303.27	302.39	302.03	302.43	301.22	302.29	302.2	301.94	301.45	303.15	302.05	303.46	301.42	302.53	303.44	302.4	302.7	302.24	304.31	302.66
294.99	291.34	295.04	292.51	294.01	295.21	295.4	294.11	294.37	293.25	295.62	293.21	294.43	291.39	293.46	293.88	293.78	294.27	293.4	295.31	294.06	294.95	294.02	294.75	293.58	295.6	294.34	294.27	293.09	294.54	293.21	293.82	293.63	293.95	293.07	294.56	293.95	294.99	295.52	291.95	293.78	293	294.46	295.02	293.89	293.15	294.16	295.01	294.35	294.68
327.53	326	326.58	327.53	326.68	328.81	325.57	330.14	327.65	326.86	328.1	330.03	328.7	327.66	328.43	325.79	327.08	326.83	326.73	328.21	328.58	327.7	329	329.28	326.3	327.04	327.93	326.25	328.2	329.1	328.36	328.89	328.5	325.46	326.67	329.74	328.67	329.73	328.08	326.87	328.49	327.98	328.79	327.74	327.79	329.09	327.78	327.95	327.38	328.84
310.17	307.33	308.12	308.02	308.47	310.01	306.83	310.84	308.87	309.75	308.65	310.55	310.48	308.52	309.04	309.19	310.47	308.49	308.87	308.5	308.72	310.55	308.8	310.15	308.15	306.84	311.86	309.31	309.9	310.07	308.99	309.23	307.68	306.83	308.73	308.81	308.93	310.22	309.23	308.93	309.39	309.28	309.19	308.23	308.31	308.54	310.04	307.8	309.29	308.74
315.95	316.83	313.99	314.54	314.17	315.08	315.65	316.33	316.2	315.22	315.73	317.62	316.32	316.83	316.17	315.24	317.26	316.08	313.68	318.28	314.92	315.33	316.28	317.1	315	315.53	314.01	315.02	315.79	316.39	314.95	314.57	316.36	315.13	317.87	315.32	317.23	314.97	314.44	315.17	314.91	314.96	316.86	315.61	315.49	317.25	317.68	315.45	317.46	317.47
305.9	304.63	305.93	306.19	303.5	308.08	307.73	304.83	307.53	306.4	305.45	305.04	304.54	304.39	304.38	306.18	306.32	305.62	303.52	304.08	305.43	305.02	305.21	305.81	304.5	305.55	306.14	303.99	304.14	306.51	304.67	306.54	304.72	305.58	303.85	306.02	304.68	304.98	305.04	306.8	305.52	307.23	305.87	307.44	304.97	305.36	303.05	304.76	304.38	305.7
307.13	308.24	307.13	306.72	305.42	303.65	305.69	304.55	308.35	305.26	307.05	305.38	305.97	307.56	307.41	305.19	305.72	306.21	306.35	306.94	305.07	306.18	306.44	306.59	305.73	306.04	306.18	305.27	306.23	305.06	305.69	308.16	306.63	306.38	305.99	308.14	307.52	307.39	305.24	307.47	306.04	305.73	304.97	307.67	305.89	307.12	305.14	305.57	306.08	306.51
315.24	313.37	315.14	313.51	314.67	315.01	315.68	315.94	316.06	315.3	315.23	313.73	315.56	314.52	316.37	315.35	314.7	315.09	312.59	313.6	314.05	315	315.14	315.57	315.03	316.08	315.7	316.54	314.49	312.92	315.2	314.45	318.12	314.78	315.29	314.37	316.04	313.28	313.96	316.03	314.95	313.65	315.36	316.15	312.79	314.83	314.8	316.15	313.2	313.38
299.94	300.5	300.66	298.99	299.96	299.47	300.68	298.08	299.93	299.4	301.37	300.81	300.68	301.03	302.83	299.11	299.11	300.46	297.95	301.88	299.12	300.31	299.81	301.43	298.48	296.95	299.82	301.31	299.75	299.95	299.81	298.12	299.5	299.58	301.93	299.5	298.57	298.12	300.73	298.09	301.45	299.28	302	298.51	299.14	300.01	299.11	299.66	300.02	299.68
314.76	317.83	318.4	317.46	317.24	316.89	316.16	319.08	318.22	317.7	318.83	316.81	317.63	316.29	317.27	317.33	316.39	317.62	315.53	316.89	317.68	315.67	316.81	315.59	316.44	318.17	317.16	317.58	316.09	316.57	318.1	316.5	316.24	317.03	317.8	316.38	316.41	317.25	317.07	317.48	317.92	319	317.84	316.51	316.57	317.58	316.83	317.51	317.38	317.27
303.25	304.17	302.31	302.59	304.13	303.7	304.57	303.46	304.19	303.65	302.12	303.27	305.25	304.47	303.37	302.91	302.73	301.98	303.93	301.6	304.31	303.91	304.19	305.48	303.16	303.1	304.12	301.11	303.65	303.6	305.25	303.04	304.05	303.67	303.31	302.82	303.95	305.43	303.6	304.98	302.85	302.94	304.15	303.56	304.65	302.48	304.01	302.88	301.6	303.09
319.92	319.06	318.96	319.09	319.81	320.11	319.33	318.2	319.16	316.86	317.64	319.2	316.4	317.29	320.41	318.47	319.48	318.89	317.95	319.34	318.89	318.03	317.9	317.62	320.12	319.2	317.63	319.31	319.16	320.15	317.04	318.83	319.82	319.01	318.99	318.94	318.46	319.1	319.58	318.19	318.7	318.33	319.46	319.64	318.89	317.18	317.8	317.68	316.7	320.1
294.6	294.08	292.44	293.56	294.1	293.21	292.13	290.87	293.95	294.13	294.34	292.08	293.41	293.21	293.63	294.97	293.51	294	292.88	292.91	292.89	293.92	292.86	293.39	294.72	293.68	293.11	293.14	293.94	294.87	293.15	294.56	292.82	295.12	293.35	293.29	293.96	294.67	293.66	293.34	293.16	295.03	294.24	294.6	294.92	293.66	294.43	293.45	293.31	293.98
303.57	303.68	303.01	303.29	302.76	302.93	302.58	302.34	303.02	302.11	305.74	302.82	302.55	302.81	302.41	302.2	302.95	303.91	300.85	301.84	301.6	303.76	302.78	303.36	304.38	303.34	303.37	302.27	305.51	303.14	302.79	301.4	302.64	303.74	303.76	303.13	301.56	303.8	303.9	302.24	303.07	304.79	302.25	303.32	304.82	304.2	302.22	301.49	303.04	302.98
312.51	315.1	313.54	314.08	313.64	315.46	313.45	314.03	314.54	314.61	314.45	313.92	312.98	311.94	313.74	314.34	313.56	314.01	314.89	313.14	313.23	314.3	313.77	315.92	314.15	312.9	313.99	315.16	313.68	314.53	314.37	314.46	314.36	314.47	315.21	314.17	313.68	314.99	315.85	314.3	313.76	314.47	312.78	313.07	314.62	314.11	314.61	314.18	313.31	312.62
318.82	318.87	319.49	317.77	317.17	318.86	318.27	318.4	316.86	316.75	319.13	318.37	318.33	318.26	318.96	317.92	317.96	319.66	318.02	317.84	317.29	318.09	317.76	318.71	318.36	317.5	318.75	318.7	317.52	318.87	317.74	318.98	317.63	318.48	319.56	317.83	318.48	318.02	319.52	316.71	318.86	318.79	318.24	318.98	319.19	316.85	318.26	318.66	318.16	319.6
292.79	294.2	296.23	294.61	294.26	294.05	294.34	294.93	295.54	293.67	294.55	295.23	292.72	296.38	296.41	297.02	295.36	293.63	296.33	295.65	295.72	292.13	294.89	296.55	294.88	296.13	293.44	294.79	293.89	296.31	294.3	294.82	295.99	295.5	295.95	293.67	293.34	292.65	295.47	294.56	294.53	294.11	295.58	294.78	295.6	295.09	293.24	295.83	294.84	295.04
314.1	311.18	313.66	312.01	311.25	313.39	314.26	313.33	312.59	311.54	313.12	311.06	312.01	310.41	313.45	313.39	311.49	312.39	311.44	312.73	312.02	311.64	312.93	313.78	312.74	312.2	314.48	311	313.81	311.92	314.42	311.36	312.32	312.36	312.36	313.47	313.24	310.43	311.36	311.68	311.93	312.8	312.04	311.03	314.08	312.77	312.33	312.94	312.39	313.12
314.95	315.09	316.53	316.16	315.33	316.52	317.34	315.39	315.19	314.43	315.96	316.85	316.71	315.78	315.09	316.58	317.04	316.03	315.04	315.79	315.47	316.92	317.2	315.5	315.73	315.61	316.41	315.75	316.99	317.04	313.72	314.08	315.13	314.63	315.72	316.32	316.39	315.55	315.41	314.77	315.52	316.45	315.44	315.68	314.52	315.6	316.85	314.08	316.25	317.71
313.38	312	313.07	310.64	312.44	311.47	311.42	312.83	312.09	313.23	312.99	312.51	312.43	309.22	313.38	312.58	310.36	314.48	313.69	311.23	313.31	311.82	311.91	312.54	311.83	311.93	311.52	311.46	311.23	312.39	313.11	312.57	311.65	312.49	311.61	312.35	310.54	313.38	313.01	312.56	313.36	313.57	311.84	311	311.26	312.36	313.04	311.81	311.68	312.21
309.62	311.33	309.63	309.53	311.14	311.63	309.71	310.05	310.42	312.07	310.41	311.21	311	310.17	313.11	311.1	310.86	310.24	310.4	309.25	308.73	310.95	310.66	308.94	310.94	310.93	310.51	309.37	309.6	311.32	309.8	311.17	310.2	310.21	309.5	311.13	309.32	311.78	311.69	311.2	311.25	312.67	311.14	312.04	310.87	309.24	308.94	310.39	311.73	311.18
302.98	301.98	302.56	304.58	303.15	305.14	303.13	304.55	303.18	302.4	303.55	301.74	304.68	303.51	304.38	302.18	303.01	302.12	301.78	304.62	301.03	304.25	304.87	303.13	302.91	304.27	303.36	302.41	303.54	301.86	304.23	302.37	304.52	302.64	302.77	303.07	302.35	304.88	302.33	302.4	302.74	304.42	302.55	303.79	304.18	303.17	302.23	304.06	304.27	303.87
318.17	318.31	318.5	316.88	317.23	318.37	317.12	318.86	318.38	317.96	316.66	318.25	319.46	318.68	318.21	317.98	318.79	318.21	317.76	319.43	319.21	317.45	318.25	318.86	319.09	317.61	319.21	317.1	317.36	317.83	317.73	317.07	319.02	317.41	317.78	316.86	319.79	319.8	316.56	318.01	319.02	317.93	316.67	318.8	318.58	317.87	318.57	317.23	317.84	318.4
305.98	306.06	304.7	305.52	308.61	305.9	304.14	305.27	306.63	306.9	305.1	304.15	304.3	305.41	307.49	304.47	306.84	306.79	305.92	304.6	304.32	304.58	305.21	306.79	308.15	305.29	306.02	305.73	306.88	306.4	305.78	304.98	306.33	305.38	307.72	305.86	306.13	305.33	307.19	305.62	304.85	306.89	306.89	305.17	306.35	305.87	305.24	306.18	306.75	306.83
301.79	305.04	303.49	306.08	304.68	303.71	304.24	303.95	305.05	304.85	301.85	305.21	305.99	304.16	304.83	303.44	306.49	303.82	302.6	303.48	303.69	304.08	303.66	305.41	303.96	305.76	305.03	303.84	304.5	304.38	304.99	305.48	305.77	303.36	303.23	302.87	304.08	303.73	304.85	302.88	305.18	304.57	304.72	305.23	304.08	304.18	305.13	304.21	303.86	303.62
304.11	304.91	303.25	307.17	304.93	305.84	306.59	305.02	304.42	306.24	304.54	303.67	305.89	304.66	304.78	304.58	305.16	303.71	305.82	304.28	306.5	304.87	304.55	304.53	304.32	305.63	304.57	306.67	305.94	305.14	304.26	308.12	305.7	304.69	305.91	304.53	304.75	304.17	306.27	304.3	305.12	306.47	305.92	306.67	303.38	303.64	306.93	306.12	305.8	304.77
302.24	302.67	301.78	303.72	302.46	301.98	302.9	302.05	302.25	303.07	301.99	302.6	301.37	303.15	303.54	304.37	303.83	302.74	303.51	302.83	302.29	303.15	302.16	302.11	302.92	302.89	300.6	301.4	299.7	300.18	302.52	304.21	300.72	300.76	300.1	300.82	304.88	303.09	303.43	303.07	302.14	301.58	302.35	302.63	302.27	303.29	302.3	302.52	301.66	303.22
304.99	304.25	304.39	303.43	304.95	306.07	304.35	304.16	305.38	305.25	304.53	304.56	305.56	304.85	304.21	304.91	304.03	303.54	305.48	302.48	305.38	305.21	304.59	305.42	306.71	306.4	303.22	304.49	304.77	305.86	304.22	304.36	304.23	304.93	306.03	305.44	305.3	305.06	303.11	304.44	305.59	307.21	305.16	304.82	305.35	306.69	304.6	305.12	305.2	303.15
308.7	309.76	308.38	309.64	307.45	307.8	307.76	309	308.73	307.39	309.79	309.89	309.58	309.93	309.67	310.13	309.49	308.99	309.11	309.69	309.55	307.27	307.58	310.99	309.56	308.95	309.1	309.7	308.26	309.06	310.68	310.12	310.39	307.88	308.16	309.71	308.26	309.06	308.18	309.66	309.85	308.88	309.02	308.66	309.93	309.41	309.62	308.74	308.9	309.53
302.99	305.13	305.33	304.73	303.43	303.56	302.35	302.66	301.92	304.18	302.95	302.68	304.12	302.83	302.97	303.07	303.99	302.58	303.84	305.78	303.8	303.84	302.73	303.76	301.33	302.86	303.43	303.94	302.99	305.56	304.99	302.68	302.2	303.45	304.03	302.16	303.4	303.57	304.65	302.97	303.37	304.86	302.86	303.26	302.44	303.74	303.11	303.16	302.74	302.82
310.61	311.51	310.83	309.96	312.87	310.45	310.29	312.36	308.02	310.21	310.39	311.69	310.27	311.38	310.97	310.12	308.6	310.76	310.28	309.19	308.51	309.92	309.92	310.04	311.44	310.87	310.84	309.95	311.35	309.94	309.11	311.19	310.14	311.32	310.2	311.97	310.19	310.75	311.04	310.62	309.69	311.57	310.77	310.6	309.5	310.28	309.99	310.37	311.12	309.86
314.41	312.12	311.86	313.82	310.89	310.8	313.14	313.11	311.66	310.53	314.1	312.3	314.17	311.48	311.1	312.42	312.21	311.99	311.97	311.44	311.37	312.28	312.37	313.93	310.63	312.59	312.39	313.74	310.42	312.99	311.54	315.36	312.21	312.14	311.81	311.63	311.35	313.21	313.32	311.47	313	311.35	312.84	313.96	313.36	312.53	312.64	312.49	312.24	311.42
309.71	309.06	309.54	309.63	307.06	309.75	308.42	308.62	307.81	310.67	309.96	308.86	310.03	309.44	309.05	307.62	308.73	308.85	308.07	308.44	311.29	308.47	311.16	310.43	309.9	308.63	307.75	307.44	309.14	309.87	309.5	308.56	308.7	310.85	307.44	309.03	309.05	307.79	308.02	309.21	308.59	307.93	310.35	309.5	310.39	309.67	310.11	307.53	309.2	308.21
314.09	312.26	312.45	313.83	311.37	313.62	314.98	314.36	313.82	314.75	314.2	314.14	312.16	314.24	313.72	313.21	312.77	315.81	314	311.35	313.75	312.81	313.05	314.96	313.49	312.69	314.72	313.96	310.89	312.14	312.83	313.98	311.88	313.37	312.81	316.5	313.11	311.87	313.44	310.81	312.96	313.37	314.05	314.68	312.08	314.55	315.32	313.75	315.63	313.14
327.63	325.78	324.99	326.48	324.49	327.75	326.02	326.35	327.47	325.56	327.73	327.33	328.6	327.45	326.29	326.93	327.61	326.73	326.19	326.81	325.71	325.42	327.6	327.55	325.91	326.77	326.42	326.63	326.27	327.18	327.32	326	327.11	326.88	328.04	326.27	326.46	327.02	326.51	326.88	327.1	326.14	325.67	325.33	326.8	326.93	325.53	326.06	326.44	325.47
314.9	315.9	313.51	313.79	314.88	314.84	314.35	315.98	316.61	312.65	314.39	313.79	314.31	314.31	314.5	313.56	314.95	315.16	315.2	315.89	315.13	314.01	315.05	316.62	314.47	315.57	312.13	312.27	316.01	316.35	314.8	314.56	315.33	314.34	314.25	315.26	316.77	314.94	313.02	313.99	315.01	314.41	314	316.42	315.53	313.26	315.45	313.03	314.78	312.67
314.69	312.41	313.81	314.18	314.87	315.62	315.23	315.29	314.22	313.44	313.04	315.03	314.7	315.29	314.4	313.06	315.24	315.04	314.62	316.66	314.08	314.9	315.53	315.63	314.97	313.87	315.98	314	315.2	313.64	315.38	315	315.32	314.17	315.36	316.14	315.44	315.37	314.62	314.23	312.97	317.23	315.07	314.22	315.27	315.89	316.82	314.97	316.11	315.66
303	304.94	303.68	304.33	305.77	304.83	304.13	305.79	305.1	306.13	303.97	304.38	306.07	304.85	303.5	305.54	304.4	304.57	304.09	304.1	305.07	304.79	304.94	303.35	304.62	305.05	305.8	303.44	304.43	305.39	305.48	305.9	304.31	304.79	303.61	305.11	305.17	304.65	303.45	305.51	304.46	304.81	304.83	301.96	303.51	303.51	305.96	304.75	304.64	304.78
301.1	299.85	300.93	302.47	301.87	300.32	301.18	302.88	300.31	301.18	300.99	300.08	300.75	302.01	300.67	302.25	298.88	301.56	303.58	301.77	303.41	302.05	301.86	301.66	300.27	299.5	300.73	302.51	301.7	299	300.75	299.42	301.39	300.58	300.52	301.43	301	299.75	299.19	300.57	301.01	301.14	301.86	301.71	301.55	302.5	301.45	301.42	300.56	299.75
315.55	317.26	317.37	318.28	317.91	318.65	316.75	316.53	316.75	318.25	317.97	317.51	318.22	318.29	317.26	316.1	316.32	317.44	317.99	316.68	316.46	318.02	319.24	318.32	317.89	317.45	316.49	315.25	317.85	315.59	317.35	317.49	316.72	316.56	315.92	319.44	318.77	318.08	316.57	317.22	317.85	317.16	316.66	318.55	317.23	318.2	316.35	316.44	316.08	316.72
304.87	305.71	305.34	305.23	305.68	304.72	303.38	304.04	304.38	304.38	303.6	305.02	304.78	305.21	304.02	305.05	303.78	303.52	306.51	303.39	305.38	304.14	304.64	304.7	303.31	305.08	305.59	305.76	306.22	304.15	303.8	306.29	305.27	303.73	306.1	305.7	303.56	304.93	304.02	304.46	302.8	305.27	303.12	305.74	306.68	305.5	304.24	303.75	303.99	305.42
309.41	311.6	310.53	310.77	310.75	308.46	311.13	310.25	308.85	310.43	309.92	308.65	312.27	307.2	308.82	310.94	309.95	309.95	309.02	309.19	308.69	310.8	310.36	311.66	311.68	312.12	312.05	310.02	309.73	312.34	311.36	311.44	309.86	311.07	311.55	310.06	311.66	309.68	311.37	309.8	311.46	310.62	311	309.61	310.67	310.43	311.07	309.87	311.25	308.54
309.63	309.84	311.12	308.74	310.65	309.47	310.12	309.57	309.01	309.1	312.28	310.3	310.46	309.24	307.9	308.31	310.77	311.57	310.34	308.02	310.7	309.59	309.8	307.62	310.04	310.81	309.82	309.49	308.43	310.83	309.85	308.24	311.44	309.38	310.81	308.11	308.73	309.46	310.24	309.64	309.56	310.15	309.45	309.88	308.32	309.96	309.64	309.12	310.64	309.21
302.96	305.31	304.18	305.68	305.6	305.23	305.45	306.74	305.06	304.22	305.19	304.48	304.97	306.17	306.46	308.1	306.69	305.19	305.07	305.47	306.3	303.56	305.16	306.17	304.85	306.6	306.16	303.13	306.13	306.7	305.21	305.32	305.19	303.88	306.42	305.69	306.61	305.58	305	305.22	307.45	304.78	305.96	303.19	307.15	306.8	306.87	305.41	304.21	305.36
305.69	304.94	303.94	304.29	305.33	304.85	305.19	305.25	304.04	304.21	304.11	305.1	306.05	303.1	302.52	304.03	305.11	307.58	304.09	304.41	305.68	306.07	304.95	305.51	304.11	303.66	303.55	303.29	304.84	304.23	303.49	305.41	303.77	302.71	302.71	305.65	304.1	304.16	302.41	304.98	305.57	303.93	303.9	303.6	303.68	305.09	304.16	304.33	304.11	304.86
303.07	303.33	302.28	300.9	303.6	300.98	302.45	304.48	302.2	302.8	299.97	303.17	302.28	301.46	302.42	301.42	303.34	302.31	299.93	302.19	302.85	302.56	305.16	302.46	304.82	304.03	302.57	302.15	303.8	301.88	302.64	302.55	301.52	301.97	302.05	302.95	302.35	303.46	303.13	301.28	303.21	300.74	304.6	302.36	302.41	303.59	302.3	302.64	303.14	301.49
314.11	313.71	314.88	314.87	316.09	313.51	311.9	313.26	314.38	312.9	314.34	314.02	313.91	313.65	314.28	315.89	312.74	314.58	315.9	312.33	315.29	313.78	313.35	314.56	313.59	313.75	314.12	313.45	313.04	313.16	313.61	313.56	314.62	313.62	313.93	315.21	315.7	312.26	315.32	315.64	314.35	314.8	314.49	313.27	313.7	314.04	313.92	313.14	311.77	313.61
325.85	325.12	327.95	326.63	325.1	327.62	327.61	327.27	326.6	326.28	328.65	326.48	326.87	327.68	327.15	326.73	325.88	326.04	327.63	327.16	327.05	328.37	327.49	327.29	327.03	327.73	327.06	326.51	328.32	327.64	327.63	327.9	328.04	325.45	325.92	325.45	327.04	327.85	325.64	327.65	326.38	326.38	326.42	324.38	326.94	326.67	327.24	325.66	326.5	327.11
303.45	305.44	306.06	305.57	305.99	307.3	306.09	305.43	304.12	305.8	305.2	304.52	306.1	305.16	306.86	305.2	305.41	304.55	306.34	306.42	304.7	305.74	307.48	304.74	304.21	306.35	304.16	305.38	306.54	306.13	303.27	306.47	305.63	304.81	304.45	305.79	306.13	305.37	305.48	306.39	305.21	303.61	304.81	305.09	304.37	306.06	305.62	306.16	305.41	305.39
313.82	314.12	315.84	315.14	312.98	315.27	315.97	315.77	313.98	314.61	314.26	316.22	314.98	313.76	314.8	316.26	314.57	314	314.65	313.79	315.05	315.59	315.3	316.3	315.79	316.03	314.53	315.2	314.04	314.24	313.39	316.19	314.19	315.47	314.78	313.88	314.39	315.83	314.87	312.89	316.35	314.95	314.23	315.69	313.94	316.88	314.99	315.97	314.21	315.43
300.55	298.35	299.5	301.19	299.2	301.39	299.64	299.14	299.95	301.25	300.85	301.31	299.51	300.5	301.2	298.49	298.48	300.63	301.32	300.63	299.47	301.87	298.88	299.27	301.7	298.57	300.5	300.94	299.57	300.67	298.65	300.83	300.21	299.71	299.06	302.87	300.71	299.26	299.54	299.76	299.97	300.74	298.72	298.55	299.63	298.78	300.66	300.36	299.36	300.91
304.14	306.48	305.4	305.29	303.73	305.72	303.57	305.59	305.51	304.18	304.14	304.31	305.34	306.05	305.05	305.06	305.06	305.3	306.5	304.16	306.16	305.46	306.13	308.03	305.6	305.52	303.67	305.01	307.09	305.09	306.08	305.48	304.94	305.49	304.08	305.25	306.43	304.12	305.69	304.44	305.75	305.38	304.04	305.7	306.15	305.5	306.63	304.96	305.3	305.89
316.13	317.05	314.28	317.46	316.4	313.52	315.97	314.65	315.73	315.5	316.65	314.51	315.83	316.01	314.05	314.64	316.68	316.24	316.65	316.91	315.4	315.41	314.53	315.33	317.57	314.23	315.57	315.4	314.16	315	314.94	313.29	316.05	315.48	315.83	315.58	315.9	315.42	315.32	317.06	317.45	315.83	316.99	318.1	316.29	318.15	314.37	316.56	315.78	316.05
312.55	315.19	312.23	313.72	312.65	313.11	313.59	314.16	314.82	315.11	315.55	315.6	312.31	313.14	314.69	314.34	314.11	311.88	312.68	313.43	314.08	312.77	313.01	314.08	313.17	311.36	314.58	313.44	313.43	314.99	313.67	316.05	312.61	313.63	314.94	313.83	313.65	313.67	314.91	314.91	313.87	314.13	314.45	314.13	312.66	314.05	314.9	312.31	313.76	313.43
317.79	317.81	315.69	319.42	317.22	317.57	317.44	318.29	318.11	319.42	317.88	319.33	316.54	318.13	317.34	317.66	319.72	317.64	317.22	318.07	319.12	319.27	319.26	315.49	316.19	317.6	318.54	317.36	319.7	317.16	320.3	318.22	317.5	317.79	316.99	317.13	318.79	317.56	318.57	318.37	318.33	318.78	317.54	319.95	318.56	318.67	317.36	318.47	318.95	316.63
314.17	315	315.06	313.75	314.25	315.73	314.63	314.59	315.54	313.05	314.26	315.92	314.96	314.48	313.58	315.08	315.21	317.26	315.3	314.85	314.23	314.92	313.33	315.98	314.66	314.85	314.2	313.12	315.64	317.2	313.3	313.69	315.34	312.82	315.1	313.97	312.87	314.78	314.73	316.42	315.92	315.95	315.08	313.95	315.21	315.76	315.62	315.07	315.15	313.24
318.63	318.11	316.23	315.89	315.58	315.84	316.56	316.17	317.18	316.81	315.36	315.7	315.71	316.04	315.46	315.81	316.72	314.25	316.38	314.97	317.06	315.1	314.38	316.34	315.95	315.29	316.28	315.98	316.39	315.88	315.54	316.99	316.54	316.4	317.43	317.03	316.36	315.67	315.14	317.05	316.12	316.11	316.94	316.5	316.39	316.22	314.94	313.01	316.92	316
294.88	295.72	294.35	295.88	294.95	294.66	293.53	296.14	293.36	293.93	293.96	295.57	293.45	295.15	295.19	294.92	294.81	297.1	294.2	294.31	294.62	295.57	296.06	295.19	293.52	295.75	294.2	296.49	295.5	295.41	295.06	295.08	294.67	293.15	295.76	294.58	295.91	295.95	296.66	295.88	295.13	296.61	295.47	293.62	294.25	293.84	294.88	293.58	295.32	296.59
311.28	315.67	313.05	312.07	312.37	313.76	311.68	313.73	314.79	313.53	311.8	314.45	311.48	314.08	314.2	313.06	314.21	313.98	311.3	313.98	313.9	311.45	313.64	310.41	313.57	311.08	313.72	313.1	314.51	312.73	312.97	314.02	312.76	309.38	314.05	312.72	312.38	313.7	313.13	313.44	312.89	313.38	311.46	315.15	312.44	312.53	312.35	312.92	315.75	312.75
303.63	302.95	304.95	302.84	303.93	303.74	304.38	304.97	304.24	303.52	304.97	303.87	305.16	303.3	301.78	304.06	304	304.6	303.39	304.72	304.14	304.15	303.92	305	304.51	301.69	303.29	303.38	303.08	304.07	303.98	305.4	303.33	304.84	303.7	303.92	303.02	305.42	303.95	303.85	303.18	303.49	304.45	302.64	303.82	303.74	304.22	304.13	302.71	304.01
309.95	308.72	309.74	311.46	309.92	309.46	310.2	308.3	311.1	311.14	309.35	310.6	310.57	309.47	311.26	311.02	310.2	311.66	309.82	311.94	310.22	309.52	310.27	311.43	311.13	313.17	309.81	311.98	311.33	309.58	311.95	310.99	311.44	310.68	310.06	310.82	311.91	311.55	311.94	310.74	311.6	309.95	310.26	312.2	312.11	309.22	311.51	310.39	309.87	310.89
294.3	295.46	295.28	293.78	296.17	295.02	295.81	294.65	295.74	295.61	295.71	295.17	297.66	294.48	296.19	294.67	295.52	294.58	296.15	295.2	294.77	296.24	293.89	294.17	294.01	295.41	293.91	295.34	294.34	294.57	293.86	296.2	295.43	294.73	296.54	295.43	294.34	293.26	295.09	294.43	294.75	295.53	295.54	294.8	294.91	295.39	294.35	295.03	294.35	292.51
315.38	317.09	317.56	316.15	319.1	315.56	317.32	315.48	318.14	316.78	317.23	316.28	316.95	317	315.02	316.03	315.33	316.46	317.06	318.49	314.97	317.18	315.11	316.52	316.56	315.77	317.87	317.24	316.32	318.21	316.97	316.29	317.29	316.37	317.9	314.46	316.04	317.03	316.02	317.12	318.32	314.84	315.1	315.66	315.58	314.84	317.17	316.88	317.33	319.11
293.8	292.55	294.86	294.7	295.46	294.61	293.73	293.47	295.49	293.83	295.38	295.96	294.84	294.75	293.41	293.81	294.01	293.61	294.22	294.52	295.85	294.96	293.96	294.34	295.22	294.42	293.5	291.98	293.42	294.38	294.72	294.77	295.84	293.23	295.53	294.33	294.51	294.17	295.07	293.74	294.43	295.37	294.36	293.37	293.91	294.55	295.21	293.45	293.73	294.58
319.61	319.39	318.97	319.32	317.58	318.94	319.21	318.77	318.66	318.77	317.83	317.97	318.96	319.43	317.86	319.86	318.53	318.9	318.94	317.38	317.98	318.34	318.09	318.97	317.99	317.65	316.85	318.71	319.13	318.24	319.16	320.21	318.23	318.65	318.16	320.1	318.27	317.46	319.58	318.86	320.28	318.23	318.32	318.84	318.16	318.01	319	319.41	318.5	319.59
303.67	303.49	300.75	304.06	304.3	304.36	304.38	300.48	300.77	302.59	303.2	303.95	302.32	302.81	301.5	303.6	302.64	301.71	305.01	304.89	306.13	301.87	304.17	303.53	303.37	303.85	302.91	303.14	302.44	303.29	302.91	302.27	303.06	300.03	304.06	301.32	303.39	303.87	303.93	302.38	303.45	303.35	302.63	304.13	302.81	303.04	304.33	301.39	303.28	301.96
306.92	306.27	307.69	307.91	306.38	308.25	305.36	308.03	306.33	306.03	305.31	307.8	305.14	306.71	305.77	308.39	305.67	306.81	307.36	307.1	307.64	306.21	308.25	306.46	307.48	306.15	307.66	306.18	307.65	306.34	306.55	304.5	306.17	306.49	306.4	304.5	304.94	304.86	306.3	306.96	305.1	308.46	304.63	307.47	308.01	306.63	305.8	306.67	305.4	305.39
306.02	305.28	303.28	302.43	304.3	301.9	303.42	305.16	303.58	304.38	302.52	302.79	302.41	302.75	305.21	302	304.85	303.94	303.89	302.8	302.29	303.16	302.06	303.06	304.39	303.19	302.3	300.28	301.8	302.57	304.4	301.72	304.49	304.44	302.52	303.72	303.1	303.65	303.35	303.16	301.14	301.17	302.52	304.24	301.71	304	303.8	305.32	301.75	303.86
302.89	301.91	303.72	302.27	302.52	302.44	302.03	302.62	301.88	301.23	302.06	302.76	301.62	302.67	303.54	301.89	301.65	301.13	301.71	302.08	302.65	304	301.64	303.9	302.31	301.17	301.71	302.31	301.49	302.99	301.02	301.95	301.95	304.08	302.54	301.79	301.5	301.96	301.75	303.51	302.65	302.62	301.28	301.29	302.18	301.81	303.1	304.35	301.16	303.05
307.85	309.09	308.99	307.54	309.22	307.6	309.52	310.13	308.56	309.17	308	308.97	309.51	309.7	308.25	309.29	310.03	307.83	309.21	308.67	307.36	309.51	309.15	307.99	308.38	308.47	309.52	309.58	310.02	309.57	307.14	307.52	308.68	310.24	308.27	309.17	309.93	308.31	308.58	308.47	308.67	309	307.35	308.24	308.44	309.82	308.01	307.03	308.9	310.48
301.31	300.84	300.45	302.39	303.73	300.55	301.81	302.2	301.22	301.36	302.54	300.99	300.68	298.98	301.18	299.32	299.9	301.38	301.52	301.24	299.58	301.01	302.02	302.19	300.5	300.99	303.12	300.39	300.75	300.9	300.39	300.84	301.12	298.89	300.59	301.88	302.28	301.42	300.62	300.56	300.04	299.58	300.3	299.34	298.48	301.18	301.04	301.77	299.53	300.17
316.29	314.73	315.81	316.7	312.8	314.75	314.33	313.95	315.29	313.85	315.16	316.53	314.14	315.11	315.36	312.07	314.53	315.38	316.55	313.94	315.52	315.69	312.16	316.3	314.42	316.68	315.86	314.08	314.29	314.22	315.89	315.34	314.44	315.53	316.83	316.1	315.82	315.35	315.8	314.57	314.6	315.09	315.4	313.57	317.51	315.78	314.99	314.36	314.88	315.74
327.68	326.76	327.37	327.56	328.55	329.18	328.82	326.38	328.45	329.09	327.74	329.17	327.9	328.98	328.46	326.39	327.94	327.58	326.82	328.23	328.25	327.97	329.38	327.98	326.42	326.09	326.54	327.76	327.67	327.97	326.58	328.37	328.59	329.39	328.84	328.61	326.99	327.22	327.32	326.36	326.55	328.52	329.75	329.15	329.16	329.16	327.02	327.88	327.31	328.98
316.58	316.53	319	317.29	318.91	317	318.39	316.48	318.3	315.55	316.41	317.46	317.37	317.07	316.94	316.48	316.94	316.57	316.53	316.83	316.97	317.74	316.85	317.75	317.34	316.64	318.73	316.68	318.64	316.72	318.71	317.21	317.39	317.64	319.1	318.54	317.01	316.2	316.73	317.71	317.01	318.35	316.75	317.09	316.64	316.47	316.14	317.74	316.61	315.33
302.66	303.81	304.27	302.91	303.07	302.6	303.27	304.02	305.18	304.58	304.98	304.24	302.85	303.12	302.75	301.74	304.54	304.17	304.54	305.68	303.9	304.36	304.05	304.3	303.53	303.83	304	305.05	306.06	303.16	303.37	303.15	304.28	305.01	302.53	303.46	303.14	303.76	303.38	305	302.77	303.98	303.82	305.41	302.67	303.29	303.47	303.38	302.65	303.32
313	314.58	314.64	313.51	313.49	313.43	313.33	313.32	315.01	315.74	314.42	313.71	313.56	313.96	313.58	313.09	315.74	314.27	313.04	312.63	312.52	313.55	314.37	314.15	314.98	313.91	311.35	313.91	313.14	312.94	313.25	315.28	313.75	314.9	312.72	313.94	313.64	314.09	313.6	314.36	312.9	315.35	314.71	314.18	313.16	314.59	315.82	313.5	312.86	313.19
306.4	306.29	303.81	306.33	305.87	306.06	304.81	305.51	305.73	304.39	305.7	306.21	305.08	304.8	304.09	304.13	306.56	306.06	306.15	306.11	305.84	307.15	305.2	304.15	303.8	305.9	306.04	303.92	305.71	304.2	306.47	305.5	303.34	306.74	304.46	306.25	305.16	304.83	306.82	306.27	303.93	304.8	306.32	303.99	305.26	305.23	304.07	304.19	305.56	306.28
313.59	313.11	316.6	313.91	312.51	311.92	312.02	311.69	312.72	312.64	313.03	313.76	311.32	313.78	311.79	312.81	314.24	313.17	312.21	312.67	311.81	310.97	312.53	312.42	312.8	315.79	314.21	313.41	311.69	312.96	312.36	313.65	311.68	311.6	312.8	312.86	313.88	310.6	315.96	313.44	313.11	311.65	312.91	312.65	315.22	313.01	312.42	311.94	312.48	313.88
317.57	316.24	316.28	316.59	315.26	317.08	315.65	314.47	316.72	315.09	315.77	315.66	315.67	315.38	316	314.41	315.92	314.2	315.96	316.39	314.3	314.19	316.15	316.08	317.91	315.93	315.7	318.17	315.29	317.27	315.85	313.66	314.32	318.75	314.54	316.65	315.63	315.09	316.52	314.84	317.74	316.41	316.82	315.31	316.12	318.08	315.62	315.16	314.74	314.43
303.61	305.26	304.87	303.75	305.11	301.4	302.51	303.91	300.7	304.05	304.26	303.15	303.52	302.26	304.96	302.04	304.08	304.26	303.46	302.95	300.96	301.88	303.97	300.78	302.47	302.92	303.89	304.44	301.19	305	304.52	303.9	303.79	302.84	303.75	304.01	303.01	303.6	303.71	303.37	302.69	303.91	302.73	302.16	304.17	302.54	302.34	302.85	304.74	304.56
313.05	314.32	313.7	313.7	314.67	314.94	314.76	313.23	313.06	314.68	316.09	313.81	315.61	313.86	314.24	312.5	312.66	314.35	314.43	314.45	313.42	314.98	314.31	314.46	312.82	313.72	315.39	314.75	314.69	313.21	315.2	313	314.31	314.06	313.38	314.32	311.9	313.54	314.19	313.78	314.18	314.77	315.9	314.12	314.27	315.2	315.25	314.35	314.17	312.61
302.25	301.74	302.23	301.52	303.02	302.32	302.54	301.63	301.72	300.79	301.05	303.12	300.79	301.65	301.75	302.03	303.58	303.79	303.47	301.46	302.97	300.7	303.65	304.28	301.53	303.68	304.12	302.64	303.65	302.74	303.68	301.68	303.5	302.13	304.43	303.11	302	302.16	301.93	302.92	303.1	302.15	301.67	302.78	303.35	301.83	301.54	301.42	301.77	301.38
302.43	301.59	303.05	302.74	303.48	302.62	302.26	303.28	302.03	303.21	303.23	303.21	302.35	303.94	303.54	303.23	303.1	303.93	302.92	302.28	302.83	301.87	302.55	302.96	302.36	302.31	302.21	302.48	303.44	302.83	303.68	303.69	302.28	302.28	302.09	302.94	302.09	302.32	303.9	302.8	302.57	302.86	302.5	301.8	301.98	305.8	303.69	302.51	303.83	303.72
324.12	325.88	325.64	324.36	324.39	324.1	324.38	325.17	325.12	326.25	324.44	325.59	324.66	323.95	325.28	326.04	326.23	325.8	325.22	324.65	326.37	324.91	325.01	325.7	325.68	326.19	325.86	323.96	325.28	325.85	324.26	323.37	325.6	325.42	324.61	324.57	325.95	325.13	324.89	323.84	326.11	325.27	326.91	325.32	325.53	326.24	325.09	324.69	324.59	324.94
303.61	301.76	303.28	303.44	301.92	302.14	301.49	302.09	302.23	303.21	302.38	303.81	302.32	302.57	300.96	303.47	304.59	302.92	304.16	301.39	303.49	301.51	304.46	303	302.79	303.44	302.26	302.22	300.73	302.64	301	302.75	302.67	303.44	303.98	301.13	304.07	303.83	302.76	301.57	300.5	303.08	301.61	303.99	301.53	302.36	301.91	301.5	303.46	302.53
303.78	303	303.1	303.93	302.58	303.87	304.82	301.78	303.1	301.94	302.87	304.95	305.36	303.72	305.09	302.73	306.88	304.07	303.32	305.35	303.75	300.91	301.89	302.72	302.66	303.61	302.78	303.55	303.89	299.84	303.83	302.23	303.27	302.7	302.44	303.19	304.29	304.02	303.41	303.37	302.8	300.98	304.1	305.03	302.41	303.04	303.86	303.3	302.5	304.53
317.92	318.4	315.99	318.46	317.34	315.81	316.33	316.96	316.26	317.12	315.95	316.04	316.8	317.9	314.99	318.8	316.7	317.06	317.25	318.82	316.83	317.2	315.69	317.06	314.38	317.12	319.5	317.3	318.04	315.29	317.46	316.98	317.24	317.4	318.53	318.49	317.31	317.57	318.39	317.56	317.24	318.27	318.89	317.33	317.54	316.37	316.03	315.41	317.58	317.15
304.34	304.6	306.73	305.58	304.25	305.02	304.97	307.63	304.72	304.4	304.77	305.39	305.38	305.76	305.59	303.26	306.74	305.39	304.16	303.94	304.5	303.14	306.07	304.57	303.34	305.41	304.51	303.8	304.98	305.52	304.02	306.44	306.68	304.47	304.58	304.76	306.55	306.37	304.36	305	304.35	304.35	305.31	305.57	304.77	304.34	303.68	304.7	305.42	303.64
305.54	304.45	303.66	304.89	303.45	304.37	305.77	302.28	302	304.39	305.02	301.45	305.24	303	303.11	303.43	303.61	302.8	303.23	302.57	303.23	301.17	304.32	303.84	304.61	302.22	305.09	303.2	302.86	303.34	303.42	301.93	303.27	304.88	303.6	302.98	304.73	303.77	303.95	303.87	303.15	304.04	303.59	304.16	304.49	304.27	304.83	303.6	302.41	304.71
310.81	312.96	310.37	310.14	313.61	310.58	308.65	311.39	311.25	309.11	310.57	311.41	310.08	311.31	310.36	310.18	311.73	309.9	311.95	311.29	308.95	309.87	309.17	310.65	312.04	310.23	311.23	311.72	309.88	308.48	309.48	312.14	308.9	308.68	310.3	311.23	310.95	311.21	309.11	309.79	311.19	311.43	311.73	311.6	310.42	309.47	311.08	309.41	310.11	310.9
308.57	308.3	308.46	307.82	308.23	309.61	309.43	308.28	307.66	309.08	311.18	308.84	310.38	308.8	307.94	309.39	308.04	307.15	307.91	309.18	309.2	307.98	310.48	307.32	308.99	308.24	308.83	311.31	307.49	306.84	309.14	308.21	309.47	308.95	310.42	308.69	308.02	309.43	306.56	307.34	309.6	308.81	310.26	308.92	309.55	308.73	307.81	307.38	309.08	308.72
294.36	294.19	294.98	293.32	294.87	295.02	294.28	293.96	294.69	295.08	295.88	293.96	295.51	295.9	294.5	294.62	294.91	295.58	296.16	295.87	297.17	295.74	295.61	294.55	293.1	294.3	295.25	294.54	294.67	295.32	296.72	293.34	293.75	294.82	295.06	294.93	294.97	295.29	294.23	295.11	293.59	295.35	294.39	294.4	295.6	295.75	294.67	294.41	297.71	294.93
296.47	299.31	296.68	296.59	296.26	296.49	297.63	296.6	297.2	297.34	295.34	298.44	296.88	297.11	297.98	296.63	297.01	297.5	297.9	295.81	295.91	296.29	296.75	294.96	296.4	295.73	296.7	296.52	296.03	296.01	296.85	298.34	298.25	297.94	296.32	297.46	297.17	296.52	295.7	296.12	297.2	296.31	297.59	296.31	296.39	297.33	295.7	295.9	295.66	296.96
302.33	302.01	303.19	303.35	302.75	303.86	303.67	301.11	302.95	302.57	301.24	304.02	302.29	303.58	303.46	302.11	302.42	303.17	303.4	303.93	302.42	301.55	304	302.97	303.59	304.17	301.86	302.52	303.56	304.97	302.63	300.89	302.5	302.9	303.34	301.73	302.3	301.49	303.58	303.2	301.18	301.4	304.06	300.94	302.03	300.69	303	302.51	301.37	301.6
299.85	301.29	301.36	300.29	299.9	302.13	300.36	301.29	301.11	301.66	299.98	301.8	301.33	301.47	301.87	301.23	300.85	300.57	300.21	302.92	299.19	300.48	302.01	299.99	300.93	302.39	300.32	298.99	300.34	300.41	299.23	299.97	301.59	300.75	300.71	301.64	300.98	300.9	301.94	302.29	302.37	300.25	302.35	301.42	301.88	300.77	300.4	301.25	300.99	300.13
307.43	307.59	306.99	306.92	307.33	309	307.21	307.97	307.42	306.56	305.88	306.74	307.72	307.94	308.78	306.29	306.07	306.09	308.02	305.82	307.27	307.82	307.16	305.83	306.35	308.14	308.3	306.69	307.96	308.62	306.85	307.99	305.61	305.62	306.95	306.65	307.52	305.9	305.21	305.97	307.53	307.23	306.65	307.6	307.6	307.57	307.59	307.68	307.24	307.75
313.22	315.03	314.05	316.36	314.16	313.88	314.65	313.2	316.84	314.44	316.95	314.49	315.76	314.43	315.33	315.43	312.95	315.25	314.63	315.14	314.02	315.88	315.63	314.97	315.99	315.55	315.16	314.53	314.32	316.43	314.67	313.83	314.75	316.16	317	315.62	314.14	314.77	313.49	314.7	315.93	314.03	315.44	314.67	313.16	313.82	315.41	313.71	314.64	314.7
298.92	300.32	301.59	298.68	299.05	300.19	300.48	300.64	303.24	299.32	298.11	298.92	300.17	301.25	298.72	299.5	300.55	300.17	299.98	300.25	301.18	299.73	300.4	300.46	300.94	300.55	301.29	299.22	299.83	300.23	299.74	299.96	298.22	299.65	300.47	300.17	301.62	301.25	300.76	299.18	299.49	301.53	300.46	300.59	299.45	299.12	300.84	299.95	299.65	300.09
304.79	305.94	303.98	306.06	307.94	306.51	305.29	307.03	307.37	307.13	306.67	303.86	305.98	306.58	307.13	305.56	304.39	307.41	307.16	305.05	307.18	306.32	305.62	307.29	307.45	307.29	305.67	306.33	306.48	306.66	305.55	306.94	308.14	304.69	306.52	306.4	307.53	304.72	305.09	305.39	308.59	303.94	304.91	306.55	307.06	307.51	304.1	305.84	307	305.34
314.3	315.85	316.06	315.33	317.67	316.17	317.38	316.05	315.61	317.33	316.26	316.25	315.7	314.72	315.65	315.87	315.7	316.23	315.57	316.51	318.1	316.7	316.76	315.45	316.76	314.05	317.95	316.94	313.53	316.26	316.59	316.27	315.85	314.18	315.47	316.57	315.01	314.93	316.69	314.7	316.11	314.73	314.88	314.34	314.83	315.31	316.72	315.43	315.69	315.22
317.71	319.15	318.09	319.87	318.11	318.58	317.04	319.31	317.82	319.9	318.58	317.96	318.92	316.53	318.32	318.42	317.91	318.26	319.06	319.29	317.62	317.36	319.03	318.41	318.85	316.69	319.93	318.89	317.42	317.43	319.26	318.71	318.44	316.75	319.15	318.73	318.58	317.65	317.87	318.64	319.53	318.12	319.77	318.58	318.87	318.88	318.8	318.38	317.5	319.61
314.56	314.41	316.56	314.16	313.07	313.14	314.31	314.32	312.75	312.98	312.96	313.89	314.05	314.92	312.77	314.13	314.06	314.24	312.77	314.7	314.66	313.28	313.23	313	313.22	313.86	312.84	312.12	314.84	315.38	314.97	314.72	315.97	314.26	313.43	314.03	315.82	313.73	313.5	314.91	315.97	315.05	313.04	310.77	314.81	311.48	314.18	316.2	312.64	314.55
316.19	315.88	317.28	316.99	317.34	315.45	316.04	317.41	315.17	316.77	316.2	317.24	316.73	317.68	317.82	316.92	315.95	316.93	315.82	317.6	316.72	316.33	316.56	316.98	317.04	315.62	315.9	316.37	315.11	317.25	317.12	317.12	317.24	317.24	318.18	317.35	316.05	316.08	315.92	316.03	316.3	315.83	316.2	317.92	314.26	314.32	317.46	316.46	315.04	316.08
314.84	315.17	315.29	316.04	316.13	316.78	317.11	315.04	314.25	314.18	316.07	315.42	315.62	316.08	314.85	313.53	314.71	313.91	316.52	316.33	315.58	315.59	317.03	316.65	316.01	314.75	316.76	316.64	314.64	314.91	315.35	314.68	316.44	315.84	315.4	316.05	313.31	316.1	316.63	315.33	315.12	315.6	315.94	316	315.78	313.85	316.22	316.27	317.38	314.26
308.31	307.59	308.46	309	309.04	306.86	309.1	309.44	308.52	309.9	308.97	308.76	309.83	311.35	308.76	307.78	309.11	309.12	310.7	308.02	307.48	309.84	309.25	308.76	308.65	308.68	308.85	309.66	307.44	308.79	307.5	309.56	308.4	308.82	309.04	309.55	306.69	308.81	307.65	309.52	308.74	308.33	308.34	308.51	309.22	310.24	310.82	309.44	309.37	308.82
315.23	315.72	316.82	316.11	314.55	315.22	314.72	314.48	317.18	313.82	313.71	314.47	314.18	315.91	315.41	314.54	315.24	316.69	313.89	313.78	311.98	313.85	314.12	315.91	313.19	314.22	315.71	312.8	315.33	314.66	314.85	314.07	315.71	315.24	314.25	315.88	315.45	314.88	314.05	314.94	314.48	314.46	313.64	316.59	315.58	314.1	314.72	314.12	313.93	314.3
302.3	303.13	302.64	303.22	302	303.43	302.37	302.16	302.43	302.38	302.82	303.31	301.1	302.77	300.4	302.68	302.8	303.63	302.93	301.38	302.5	302.16	303.02	302.19	301.99	301.52	302.16	302.41	301.89	302.31	302.49	301.82	301.41	302.87	299.95	302.08	300.78	302.36	302.45	301.84	301.6	302.2	302.15	302.22	301.16	303.61	301.62	300.77	302.71	303.34
306.17	307.61	309.6	306.85	305.76	306.04	306.19	306.57	307.37	308	305.66	308.4	307.59	305.4	306.88	306.97	307.03	307.16	307.03	306.79	305.4	305.49	304.53	305.38	306.29	306.23	304.48	306.54	308.24	306.33	307.81	307.14	305.02	305.19	305.49	306.5	306.93	305.06	309.38	306.02	305.01	306.99	306.7	305.99	305.65	307.48	306.42	307.51	307.41	306.56
302.86	302.31	302.48	301.37	303.37	302.23	301.46	301.16	302.96	302.5	302.78	303.47	300.52	300.36	302.25	302.59	299.93	302.92	302.69	302.09	302.03	305.31	300.79	301.93	304.07	301.45	301.48	300.31	303.16	302.37	301.66	303.27	302.86	302.22	301.06	300.96	301.73	303.43	303.18	303.2	301.71	300.81	300.43	301.13	303.03	302.08	302.47	301.75	300.67	304.06
313.2	314.67	313.99	314.3	312.3	315.69	312.92	313.87	315.86	314.64	313.56	313.64	315.73	316.29	312.62	315.01	313.06	315.36	313.3	314.17	313.59	314.75	314.82	315.28	312.35	314.18	314.24	313.99	314.12	313.34	315.41	314.27	315.07	314.51	314.99	313.61	312.38	313.65	313.92	315.53	313.79	315.04	315.29	313.31	313.9	313.28	313.28	313.72	315.03	313.78
312.32	311.98	312.28	311.83	311.38	313.72	313.23	311.77	314.28	312.33	315	312.6	313.61	312.78	311.82	313.4	312.1	312.31	313.76	314.24	313.76	312.82	314.73	311.77	312.19	311.98	314.13	312.93	311.83	313.38	313.07	313.03	314.1	313.94	313.61	311.26	312.34	313.99	312.79	311.87	312.56	312.4	312.18	314.9	312.09	311.85	313.34	312.78	310.55	312.93
302.83	304.12	302.64	303.48	303.26	303.57	302.88	303.99	301.1	303.83	303.36	302.59	302.58	303.62	304.72	302.73	301.19	302.72	303.64	302.17	303.51	302.12	301.83	305	302.74	303.45	302.5	303.75	303.58	303.18	304.42	302.65	304.56	302.97	304.11	303.24	301.89	302.64	303.68	304.89	304.51	300.33	301.93	303.62	304.11	301.51	303.45	303.44	302.6	304.3
296.62	296.96	296.1	296.19	296.74	296.61	295.93	296.51	298.01	297.2	295.33	297.35	295.41	296.42	297.87	297.03	296.07	297.97	295.88	298.72	297.67	295.37	297	297.14	297.99	298.4	296.99	297.62	297.11	296.46	296.07	297.14	297.53	297.85	297.24	297.49	297.65	296.79	297.63	297.73	296.66	298.4	297.36	296.16	297.09	297.72	297.91	297.68	296.83	297.79
318.69	318.54	317.27	319.55	317.81	317.26	317.59	317.86	316.57	317.18	317.88	319.7	316.77	319.02	318.29	319.53	319.58	319.41	316.81	319.42	318.35	316.83	317.44	316.32	316.57	316.83	318.88	316.78	317.59	318.61	319.04	318.22	316.33	318.52	318.29	318.35	316.36	319.12	316.83	319.7	317.84	319.46	317.92	315.17	317.27	317.72	318.69	317.44	318.41	318.16
304.17	303.74	303.1	303.84	303.25	303.34	301.85	302.3	303	302.12	302.06	301.78	301.52	302.89	303.83	301.68	303.57	302.04	302.87	303.03	303.2	302.18	303.47	302.54	303.21	304.57	302.44	302.14	302.88	302.7	303.25	303.5	302.19	302.79	302.34	300.98	304.49	303.45	301.74	302.88	304.16	302.78	303	304.21	301.87	302.01	303.68	300.93	302.88	301.79
305.29	305.93	305.48	307.59	306.46	307.99	306.91	307.29	306.41	305.44	307.17	306.05	305.67	306.09	306.31	306.54	306.4	307.95	306.88	306.15	304.99	307.83	306.92	307.44	306.14	306.14	304.4	306.11	305.88	306.63	306.31	308.51	305.88	308.19	307.86	306.73	306.22	305.19	308.56	306.65	306.02	307.22	307.09	305.87	306.22	306.96	304.25	306.02	306.98	307.48
325.26	326.18	326.75	327.92	326.59	326.77	327.16	326.74	327.28	326.7	326.69	327.12	327.41	325.78	325.73	326.84	326.5	325.65	326.31	327.05	327.43	327.74	327.7	327.47	326.93	328.29	328.26	327.6	326.53	326.48	328.89	326.54	327.35	326.81	327.15	327.49	325.57	324.2	327.19	327.36	326.34	326.28	327.78	326.53	326.79	325.99	326.61	326.81	325.38	326.26
303.61	302.6	303.77	303	302.23	303.65	304.02	303.34	305.19	303.54	302.01	303.71	302.21	302.79	301.72	304.95	303.68	303.2	304.63	301.65	304.44	302.78	305.39	302.93	302.14	301.97	303.37	303.91	304.42	302.42	304.34	301.62	301.67	303.32	302.79	302.77	303.76	302.65	303.88	301.93	301.55	303.51	302.16	304.64	301.73	301.79	303.89	301.45	304.36	302.33
315.09	318.64	317.17	317.93	319.38	316.08	317.68	316.93	316.89	316.97	318.4	315.04	317.5	317.32	315.68	316.32	317.37	319.11	315.27	315.74	317.36	316.32	318.47	318.86	317.51	317.59	317.02	317.45	318.54	316.39	316.08	319.23	319.37	318.9	318.51	315.4	315.73	318.08	315.41	316.37	318.25	316.85	316.74	316.51	317.46	318.07	317.43	317.01	317.64	318.2
304.89	305.21	303.38	304.41	304.53	304.89	305.57	304.35	305.59	303.89	305.57	305.03	304.25	305.2	304.3	304.29	305.11	305.08	305.08	304.8	303.33	304.11	305.34	305.22	300.56	304.13	303.07	303.38	304.02	306.09	303.95	303.97	303.94	305.01	304.47	306.74	304.97	304.06	303.59	302.94	303.16	305.31	304.36	304.08	305.3	304.28	305.56	304.17	304.13	303.17
315.82	315.67	315.38	315.07	313.3	316.73	315.02	315.22	317.71	315.18	315.65	315.79	316.76	315.03	315.35	315.58	315.45	315.57	316.01	316.11	315.76	315.62	317.97	314.59	315.48	315.29	314.78	315.7	315.67	313.67	317.55	314.47	316.98	317.17	315.89	317.38	315.98	316.24	316.33	315.63	314.84	316.21	315.94	315.7	315.24	315.76	317.49	316.26	315.67	313.63
305.5	304.83	306.18	304.47	304.81	305.39	304.54	303.72	305.85	305.92	305.11	305.61	305.18	306.08	305.46	305.54	303.45	305.36	304.81	305.38	304.76	303.5	304.79	304.68	305.19	305.7	306.74	305.58	303.77	302.77	304.56	305.7	304.23	305.53	306.99	306.7	305.15	304.48	305.42	304.22	304.08	305.21	305.46	304.57	305.39	306.1	304.95	306.68	306.35	304.83
317.19	316.83	316.76	318.01	316.75	316.33	318.09	317.41	318.31	316.88	316.21	315.23	318.42	316.97	318.84	314.61	316.18	317.1	316.65	317.39	316.83	317.65	316.84	316.64	316.86	316.08	317.6	317.31	318.51	317.41	316.7	316.52	317.49	315.77	316.83	314.51	315.99	317.56	315.49	315.56	316.75	317.28	316.98	317.3	316.83	317.34	315.67	317.47	315.78	315.16
302.84	303.55	300.82	300.66	302.5	301.04	302.98	301.63	301.52	303.37	301.41	302.21	303.31	300.68	301.51	303.11	302.55	304.04	300.98	302.39	302.99	302.55	301.17	303.23	301.51	300.58	302.19	304.09	302.28	303.48	302.57	301.61	303.6	301.78	302.47	301.55	300.58	302.6	302.47	302.47	301.9	302.91	300.99	303.43	303.38	302.57	302.66	301.61	302.59	301.57
301.57	301.57	299.99	301.22	300.15	301.39	302.43	300.9	302.55	302.22	302.94	301.64	300.54	300.06	300.03	301.04	300.34	299.79	300.67	300.19	300.59	300.06	301.72	299.95	302.28	301.21	301.18	300.38	301.74	301.3	299.54	300.35	301.61	301.72	301.77	299.45	303.47	300.83	301.37	302.28	301.87	299.77	302.4	300.98	299.93	301.03	301.36	299.22	299.63	300.26
310.09	310.4	310.81	309.28	310.39	309.81	308.59	310.16	308.64	311.55	311.73	309.4	309.92	308.41	311.05	310.25	309.9	310.19	310.27	309.65	309.46	309.16	310.52	309.2	311.08	311.37	310.16	310.62	309.86	309.64	310.12	307.61	309.87	308.06	309.83	308.91	310.9	309.37	308.6	309.69	309.56	309.84	311.19	309.77	309.32	310.81	308.2	310.2	309.67	309.27
309.13	310.05	309.2	311.19	312.3	311.83	311.67	310.08	310.67	310.19	311.61	310.14	310.9	310.64	309.95	312.12	310.75	309.47	311.33	308.58	309.41	311.03	310.31	307.15	310.94	309.95	310.21	311.56	310.78	308.58	310.16	310.78	310.51	308.92	309.23	311	311.68	310.29	310.5	309.68	311.25	311.49	309.72	309.38	311.65	312.55	308.92	310.56	310.3	312.59
312.7	311.51	310.58	309.57	310.13	310.14	310.44	311.02	309.93	311.06	311.59	309.25	311.51	310.87	310.98	310.47	309.77	310.85	310.31	310.76	309.66	311.44	310.03	310.63	309.55	311.13	308.74	310.7	311.09	310.55	310.87	310.62	309.88	311.88	311.99	308.44	310.68	310.58	309.29	309.55	310.22	309.73	310.41	310.89	308.82	310.19	311.21	312.69	308.23	310.71
295.46	292	293.83	294.65	294.86	294.34	294.23	293.55	293.76	293.84	294.47	293.47	294.09	295.25	294.02	294.7	296.47	294.71	294.8	294.69	292.76	294.29	294.71	294.83	294.48	294.72	293.91	295.1	295.03	294.55	294.01	293.67	293.26	293.54	292.68	294.62	293.93	294.09	293.74	295.21	293.6	295.59	294.16	293.63	293.3	293.11	294.32	295.37	294.03	294.83
313.38	313.02	312.17	314.53	312.81	313.62	314.96	314.74	315.04	314.31	314.53	313.5	313.68	312.08	313.48	314.04	314.96	313	313.13	312.4	314.6	313.48	313.04	315.19	313.94	314.79	312.85	313.38	313.11	314.89	313.55	313.94	312.55	313.53	313.65	314.47	314.81	314.28	313.74	314	314.58	313.6	313.04	313.12	314.4	313.53	313.41	314.16	313.55	313.37
319.23	319.2	319.5	320.1	318.71	320.48	318.17	321.64	319.33	318.81	320.48	320.64	319.47	320.19	319.08	318.81	318.71	319.42	319.7	318.46	320.21	320.55	320.67	320.09	319.65	319.35	320.57	317.63	318.88	320.14	319.17	319.34	321.52	319.95	319.8	318.58	319.14	319.52	318.72	318.76	319.41	320.33	320.47	318.22	320.26	321.5	319.08	319.35	319.87	320.32
293.91	296.48	295.31	295.42	296.29	294.64	295.39	294.08	294.89	294.77	296.17	294.21	296.17	295.48	296.2	294.04	294.87	295.31	293.82	296.38	295.18	297.03	294.88	295.17	294.77	294.75	294.5	293	296.06	296.52	296.38	294.95	295.26	294.85	295.35	295.55	295.31	294.42	296.04	295.39	295.02	295.6	295.29	294.76	295.74	295.15	294.95	295.5	295.01	293.45
313.92	313.09	314.08	314.27	314.96	314.04	315.18	313.37	315.28	313.16	313.03	313.52	314.3	313.55	313.95	313.43	314.33	314.13	313.84	313.79	313.15	315.52	313.76	312.17	314.63	313.52	313.21	313.77	314.09	315.91	313.35	312.71	314.42	315.75	313.87	312.41	313.27	314.27	314.05	315.25	311.73	316.82	314.2	313.72	313.92	316.19	314.72	312.91	313.77	314.04
314.75	315.51	316.25	315.29	313.76	316.21	315.54	314.79	316.74	316.43	316.22	315.77	315.65	314.79	316.55	318.36	315.37	315.06	315.23	315.02	315.23	317.08	315.44	314.68	315.44	316.22	314.91	314.64	316.34	314.2	316.5	316.85	312.73	316.53	315.47	316.66	315.41	315.03	315.48	315.77	314.65	317.36	315.84	316.82	315.26	316.42	316.7	315.71	315.44	316.07
325.62	325.31	325.32	324.03	324.73	326.51	325.67	325.16	325.33	326.73	324.76	325.11	324.63	324	324.44	325.64	324.19	324.55	325.22	325.79	325.47	325.14	324.8	326.26	325	324.45	325.52	325.87	325.72	325.07	326.54	325.92	323.6	326.23	326.34	322.61	323.59	325.59	324.77	324.89	324.8	325.18	326.25	323.77	327.22	323.83	323.69	324.87	325.51	324.81
301.97	301.9	303.76	303.89	303.25	301.93	302.22	302.11	301.28	302.92	302.5	304.64	303.8	303.02	303.43	300.99	304.22	301.93	302.4	304.16	302.41	304.18	302.07	302.97	301.74	301.67	302.97	303.05	303.17	302.6	302.02	301.54	301.24	303.97	303.4	302.43	303.14	301.56	302.27	302.14	301.81	302.11	303.64	303.09	302.51	303.31	303.72	302.83	303.71	302.64
313.04	312.18	312.86	313.3	310.5	313.11	314.57	315.58	313.49	311.95	313.15	313.91	313.07	314.25	313.06	314.05	313.45	313.34	312.58	312.65	314.35	310.9	314.51	312.27	313.32	313.99	313.77	312.58	313.88	311.75	312.99	313.21	313.88	311.35	314.06	314.02	313.78	313.99	313.95	312.81	311.74	313.82	312.96	312.54	312.29	314.58	313.16	314.7	312.06	312.48
308.65	308.62	308.7	309.72	309.2	308.36	310.76	309.42	308.91	309.25	307.84	309.61	308.13	308.16	309.06	308.52	307.79	307.77	306.35	305.2	310.25	308.74	308.08	307.53	308.14	310.31	311.48	309.92	308.71	308.56	309.62	307.45	309.86	308.15	308.02	310.26	309.96	309.31	309.36	309.49	308.76	309.71	309.43	310.12	309.89	310.1	307.98	309.01	307.67	308.35
312	312.55	312.7	311.66	312.85	311.61	312.47	312.02	313.87	313.6	313.45	312.25	312.32	312.44	310.41	314.8	311.78	313.63	313.75	311.39	313.12	312.03	312.77	312.78	312.52	313.4	314.55	315.69	312.2	312.19	312.84	311.69	312.67	312.39	312.92	314.34	312.54	313.2	309.73	313.31	312.48	311.66	312.73	311.07	313.32	313.95	312.08	312.57	312.81	311.03
305.11	306.57	306.2	304.18	305.97	304.32	306.74	304.42	303.82	305.43	305.34	304.33	304.02	304.96	304.89	305.44	305.14	305.53	305.25	304.92	306.35	306.34	306.54	304.48	306.52	304.78	308.51	305.95	306.22	302.62	305.52	304.55	304.24	303.81	305.09	307.44	305.15	304.65	303.69	305.98	305.17	304.14	305.47	306.14	306.67	305.17	306.37	305.32	305.38	307.28
318.62	317.58	317.28	319.07	318.28	318.06	316.43	318.96	317.58	318.31	317.94	317.68	319.02	317.81	318.99	318.15	317.64	318.45	316.07	318.46	318.95	316.96	316.3	316.43	317.35	318.98	317.57	317.97	318.65	317.95	318.63	317.09	318.4	316.92	317.7	318.43	317.04	316.68	317.54	317.2	318.36	317.48	319.11	317.27	317.29	318.6	318.58	317.11	317.6	319.03
304.5	302.82	303.74	302.74	303.52	305.03	301.96	303.39	303.42	303.71	304.03	303.13	302.53	303.71	303.83	302.48	304.59	304.36	303.39	303.24	303.6	304.29	305.03	303.53	302.55	304.05	302.06	304.22	303.16	302.18	303.82	304.46	305.54	302.47	304.39	303.76	302.5	303.68	302.33	302.68	304.02	305.54	302.83	302.8	304.36	302.19	303.47	302.01	304.14	304.11
310.98	308.81	310.12	309.68	310.52	309.82	311.02	309.96	310.08	308.38	310.79	310.39	309.96	309.88	310.94	309.83	309.33	309.75	311.86	308.41	311.32	310.39	310.94	308.78	310.4	310.47	310.16	310.36	308.27	309.03	310.53	310.86	308.89	310.81	311.99	310.5	308.56	308.26	309.58	310.2	307.8	309.36	307.84	309.36	311.06	309.29	309.4	310.16	309.18	309.07
318.69	318.61	317.25	318.45	318.84	318.55	318.27	317.44	320.07	319.05	318.02	319.35	317.61	318.42	318.2	319.65	318.67	318.58	319.38	316.41	319.12	319.01	316.52	318.55	318.87	315.76	319.07	318.18	318.5	318.07	318.35	321.56	317.9	318.22	319.02	317.92	318.93	317.53	318.6	318.51	320.37	321.09	319.74	319.63	317.11	318.11	317.75	317.51	319.46	316.46
293.21	293.74	295.16	295.92	294.5	295.63	293.9	295.36	295.43	295.43	294.87	295.48	292.76	295.24	296.66	295.49	293.37	294.89	296.31	295.07	293.92	294.66	294.37	295.28	293.93	295.86	295.2	294.77	294.64	293.92	294.97	294.25	293.39	295.41	296.93	294.33	294.42	295.56	293.87	293.84	297.04	294.22	294.6	296.21	295.47	296.29	295.96	293.98	295.31	294.04
306.03	303.99	305.74	307.87	305.59	307.11	305.36	305.18	306.63	305.5	306.15	302.23	306.77	305.74	305.28	306.08	303.75	306.35	303.99	302.89	305.78	305.24	304.7	305.15	303.15	306.34	303.82	305.76	306.74	306.72	306.12	304.65	304.94	305.3	305.81	307.62	304.61	305.38	306.38	304.79	305.62	304.79	305	305.14	307.07	305	304.93	306.21	304.84	304.07
307.08	307.4	310.79	308.98	307.3	309.95	309.02	308.86	308.69	308.7	308.17	309.57	307.97	308.16	308.59	307.52	308.31	309.87	310.14	308.83	306.84	307.74	307.81	310.27	308.08	309.85	310.59	309.34	308.57	309.17	310.46	308.94	307.93	308.38	310.07	309.27	308.92	310.33	310.23	307.65	308.67	308.75	309.83	308.6	307.33	308.47	308.34	308.68	309.13	308.78
314	315.01	314.95	314.7	315.45	314.74	315.63	314.11	315.18	312.65	316.57	316.21	314.33	314.25	314.75	312.61	315.04	314.33	315.19	316.31	314.12	315.41	313.44	315.88	315.78	314.46	316.47	314.04	313.9	312.85	313.38	313.62	313.96	314.44	316.25	317.67	314.26	313.92	313.89	314.97	315.59	316.28	314.23	315.19	317.93	312.32	314.86	316.28	313.44	314.96
315.92	317.59	315.68	316.48	316.32	313.62	315.36	316.02	315.45	315.6	314.09	313.05	316.34	315.52	315.6	316.32	315.71	315.35	316.19	315.11	315.7	315.61	315.13	315.31	316.65	316.29	315.23	316.32	314.33	313.5	315.65	314.89	315.8	315.57	315.63	315.99	316.41	313.6	314.8	315.73	316.75	315.03	316.55	316.2	314.53	314.58	314.01	315.45	315.25	317.32
302.35	305.52	302.16	303.32	304.69	302.93	302.62	303.08	305.52	304.13	302.8	303.92	304.81	302.86	303.44	302.69	303.33	304.37	304.37	304.1	303.95	303.85	303.69	301.19	303.71	303.82	301.53	303.92	303.97	302.52	304.82	303.81	302.35	303.53	303.98	304.6	303.4	304.06	303.11	304.82	303.81	302.15	302.05	304.3	301.99	303.84	303.83	302.2	305.15	304.18
317.33	318.02	317.67	320.34	317.43	316.77	317.6	317.9	316.77	318.02	318.61	318.05	317.64	318.28	318.4	318.07	318.01	316.68	318.74	317.52	319.68	319.01	318.13	316.76	318.94	319.43	318.48	318.37	319.18	317.8	316.45	318.43	319.07	317.03	318.34	317.92	317.49	318.68	319.28	319.98	318.92	319.7	315.52	318.25	317.95	317.31	318.71	317.01	319.1	318.26
327.86	329.07	329.14	329.41	327.58	327.84	326.82	327.75	328.2	326.77	328.11	328.75	328.42	327.17	327.35	327.78	327.38	327.36	328.48	327.16	326.05	327.25	327.58	328.44	326.82	325.87	327.5	328.08	327.79	325.83	326.96	328.45	328.07	327.61	327.26	329.36	327.82	327.95	326.42	327.78	327.21	329.02	330.55	328.45	328.56	328.32	326.25	329.22	329.31	328.52
319.47	319.83	318.85	318.05	320.9	319.37	320.6	319.54	320.29	319.64	318.41	318.74	320.22	318.47	320.75	321.37	319.05	318.4	318.82	320.64	319.49	318.71	318.85	319.88	320.95	320.59	318.56	319.26	319.32	320.91	320.06	321.12	320.87	320.97	319.77	320.8	320.8	318.42	320.91	320.67	321.3	316.97	320.29	318.44	319.36	318.81	319.31	319.29	319.37	318.87
311.56	309.31	310.45	311.05	312.29	310.11	312.08	311.89	311.61	310.81	311.81	311.99	310.73	310.36	310.65	311.52	310.48	311.84	310.74	311.42	310.87	311.14	311.3	312.16	312.34	310.67	312.67	312.57	312.73	311.69	312.75	312.31	311.52	310.93	311.94	312.11	310.16	312.64	311.5	311.91	310.52	310.03	311	311.36	309.48	311.75	309.57	313.16	310.94	312.29
317.62	317.03	316.2	318.06	319.01	317.42	318.05	318.62	317.23	318.69	317.57	317.38	318.18	319.39	318.05	318.42	318.35	317.3	317.7	318.39	319.72	319.11	318.53	316.42	318.11	319.54	318.65	317.44	317.21	317.07	318	318.13	317.34	318.72	319.79	318.92	317.75	316.53	318.67	318.3	319.4	318.61	319.09	319.22	318.22	316.34	317.82	318.49	319.32	316.74
305.69	305.4	303.89	305.42	306.11	306.95	305.47	304.01	304.55	305.54	306.76	304.04	304.88	303.06	305.67	304.11	305.99	306.1	306.46	305.84	305.42	305.71	306.41	304.31	305.38	305.51	305.83	306.41	305.19	305.33	306.22	304.07	305.78	305.16	305.77	304.95	304.16	304.73	304.78	306.61	305.2	305.88	306.3	306.11	304.1	305.22	306.53	305.13	304.77	305.52
318.46	320.57	319.59	318.11	318.67	316.72	317.71	319.82	319.73	318.25	319.59	317.37	319.68	318.44	317.39	318.92	318.96	318.2	318.17	320.06	318.76	319.26	319.4	317.67	319.1	319.16	318.65	318.79	318.22	318.39	318.04	315.49	320.26	317.84	318.77	319.34	319.39	318.43	316.6	318.61	319.27	318.31	318.75	317.42	317.91	319.28	318.45	318.47	317.6	319.14
308.68	306.83	309.9	308.75	307.02	307.86	306.07	307.26	307.85	306.96	308.22	308.7	306.66	308.78	306.64	307.43	306.66	308.09	306.22	306.96	305.83	308.66	307.42	306.7	306.95	307.55	307.88	306.99	306.5	308.61	307.23	307.49	305.1	306.26	307.79	307.94	306.44	307.7	306.06	306.7	307.79	305.71	308.21	309.17	307.61	306.86	306.96	307.43	305.81	307.89
311.41	312.13	312.43	313.35	312.27	312.73	311.4	308.93	312.35	311.55	311.4	312.64	312.31	312.47	312.69	312.89	310.1	312.14	311.08	310.62	311.44	313.21	311.27	312.87	311.84	311.87	312.25	312.95	312.83	314.08	313.27	311.77	311.92	312.17	314.2	312.18	311.99	311.84	310.82	311.7	313.17	313.21	311.41	313.57	311.3	313.74	312.44	311.76	314.13	312.32
303.75	303.33	302.5	303.31	300.69	301.79	304	302.96	304.21	303.18	303.08	301.77	303.42	301.68	301.84	302.27	304.09	301.42	304.46	302.16	302.23	302.61	303.24	302.52	304.16	301.9	303.83	303.91	302.75	302.67	302.83	302.12	303.1	301.22	302.76	303.45	303.26	302.52	302.38	301.69	303.39	303.26	302.95	302.95	304.45	301.21	304.25	301.97	303.13	303.69
309.83	311.02	310.84	308.63	309.88	309.31	310.08	311.84	309.52	309.83	310.69	309.76	311.52	310.9	313.14	312.15	311.53	311.06	309.66	312.12	310.14	311.75	310.72	310.18	310.68	309.65	311.65	311.39	311.84	310.52	311.7	311.12	311.91	310.91	310.51	310.7	310.52	309.61	311.74	311.84	310.78	309.76	312.99	311.37	312.43	311.72	311.45	311.5	309.99	311.07
309.31	307.09	309.98	308.93	308.25	310.28	308.08	310.33	309.95	308.99	310.24	309.31	310.25	311.24	310.54	309.19	309.85	309.86	310.46	309.77	310.32	310.86	308.67	310.28	310.54	309.4	309.14	309.21	309.89	310.32	310.34	310.77	308.98	309.7	310.23	309.86	308.66	307.49	310.74	310.53	309.24	309.4	308.89	309.72	309.57	308.71	310.3	308.31	312.83	310.28
317.65	314.06	315.6	314.6	315.19	314.84	315.84	315.61	315.17	314.17	313.68	316.31	315.49	315.19	316.63	313.31	311.37	314.76	316.5	315.31	313.7	313.05	314.61	314.29	315.6	314.67	314.94	312.71	314.74	315.13	314	315.83	315.65	315.74	316.53	314.54	316.21	314.11	314.95	315.54	314.46	315.15	316.8	314.43	314.42	315.09	314.31	316.74	315.37	314.88
293.64	294.34	294.01	295.55	292.95	295.03	293.79	292.72	293.66	293.92	295.05	294.22	294.22	293.95	293.8	293.37	293.44	293.23	296.17	295.05	294.74	294.32	295.93	296.42	295.93	294.79	294.37	294.81	295.03	293.07	293.51	295.13	294.05	291.56	293.99	294.71	294.2	294.26	294.87	294.04	293.45	293.07	295.07	295.08	294.17	294.09	292.44	295.2	294.17	295.37
310.18	311.68	311.61	309.69	310.29	311.15	309.77	312.23	309.39	312.88	312.07	311.2	309.71	312.15	313.2	310.13	312.42	313.03	311.98	309.68	310.13	311.33	311.25	312.05	312.26	313.04	313.86	312.49	309.77	313.41	310.93	313.41	311.81	313.7	311.96	311.73	310.51	309.75	312.08	312.38	311	310.72	310.79	310.54	312.32	312.42	311.05	311.9	311.53	310.39
307.68	305.56	308.85	310.37	308.18	309.58	309.66	308.72	308.38	309.37	310	308.45	308.65	308.19	309.03	310.22	309.42	309.8	308.88	309.95	310.68	308.81	307.48	307.66	308.22	307.31	310.08	309.45	309.23	306.32	309.47	309.21	309.06	307.27	309.47	307.98	309.32	309.24	308.53	309.23	309.88	309.67	308.03	308.92	308.15	310.41	310.37	309.6	308.9	307.11
326.4	324.28	327.2	325.56	324.7	326.81	325.96	325.88	325.16	327.38	325.32	325.74	324.55	324.77	324.39	324.24	325.81	325.82	325.64	325.6	323.97	326.42	326.18	325.03	325.83	325.6	323.76	325.85	322.47	325.78	326.78	325.34	324.77	324.7	324.69	324.78	323.14	325.06	325.51	325.07	324.81	325.48	323.37	324.93	325.59	324.96	325.31	325.32	325.29	325.41
317.82	316.94	320.19	318.32	316.45	317.28	316.57	319.48	317.12	319.14	315.86	317.28	318.84	319.18	319.56	317.9	317.14	318.55	316.87	319.52	317.88	318.7	318.15	316.93	318.56	319.04	318.04	317.61	317.77	317.19	316.7	318	317.88	319.4	320.23	318.01	318.08	318.08	318.19	318.43	317.66	318.48	317.75	319.86	319.05	318.35	319.11	318.21	318.6	318.12
324.16	324.29	325.15	325.35	324.89	325.03	324.32	325.17	323.85	325.31	327.1	322.87	325.11	325.43	325.14	325.47	323.85	323.22	324.91	322.79	324.65	325.74	324.89	323.26	324.11	325.28	326.2	325.54	323.94	324.84	323.99	324.54	323.22	325.75	325.35	324.95	326.24	324.98	325.96	326.03	323.93	323.64	323.26	324.92	323.88	326.27	323.29	326.38	324.47	323.34
315.55	317.45	318.73	319.37	319.28	318.41	318.42	319.08	316.62	317.91	318.66	318.4	318.74	316.69	317.76	317.17	317.23	317.74	317.86	320.25	317.15	316.45	318.75	317.56	315.01	318.86	318.07	318.67	319.42	317.9	318.34	317.7	318.29	317.9	318.07	317.57	318.82	317.35	317.03	318.31	317.99	317.17	317.83	316.81	317.88	318.4	317.85	317.29	318.31	319.82
304.31	304.62	305.2	306.23	305.21	305.62	304.92	306.98	305.73	305.24	306.44	306.14	305.41	304.83	306.42	306.52	306.55	307.33	305	305.81	304.5	307.15	305.27	303.44	306.23	304.43	305.6	306.72	305	306.5	306.18	306.32	305.75	306.4	305.25	305.23	304.28	304.66	305.94	305.16	305.8	306.34	304.02	304.98	305.08	304.64	306.56	307.32	303.19	306
314.69	314.43	315.08	315.46	315.44	315.05	314.85	314.99	315.13	314.78	314.92	314.49	313.57	313.26	313.89	315.54	313.48	313.72	313.82	313.47	315.5	313.03	316.1	315.53	315.43	314.55	314.69	313.87	314.82	315.79	316.32	314.38	315.9	316.81	314.73	315.15	314.17	315.17	314.12	316.34	314.55	314.96	316.37	314.84	314.02	315.08	314.9	314.5	314.2	314.48
309.11	306.5	309.92	308.51	309.59	307.38	310.09	308.05	310.63	309.63	309.55	309.31	309.79	310.91	309.39	308.67	309.8	307.65	309.9	307.51	308.96	307.38	308.37	307.38	310.28	309.21	307.37	309.53	309.45	310.66	307.59	308.15	309.01	311	310.67	308.48	307.91	309.76	308.99	308.9	309.81	310.65	308.06	308.71	308.15	308.79	308.31	308.28	308.21	308.08
330.31	328.01	326.77	328.99	328.14	327.14	329.81	329.19	327.3	326.05	329.14	328.26	327.73	326.58	327.98	331.31	329.78	328.03	330.64	328.5	328.5	329.06	329.21	327.93	329.85	329.04	329.67	328.62	330.43	328.45	329.72	328.4	329.99	329.52	326.32	330.74	327.16	329.92	329.82	328.34	328.14	329.29	329.29	329.46	327.2	328.59	327.96	328.27	328.25	327.04
305.67	305.02	305.66	304.46	303.81	305.12	305.75	304.24	307.15	303.25	307.17	303.47	304.12	307.56	304.78	306.15	305.88	303.94	305.05	304.82	305.08	303.83	305.97	304.5	305.49	305.35	305.05	303.66	305.62	305.3	305.59	305.94	306.47	303.37	306.67	304.87	304.37	306.4	305.13	305.76	305.15	305.24	305.58	304.67	305.76	305.93	305.97	303.22	305.87	305.27
313.38	312.63	313.11	313.63	312.17	311.8	313.48	311.92	313.33	311.88	314.87	314.28	312.99	312.49	311.77	311.9	311.93	313.83	312.75	313.25	313.1	311.4	311.6	312.85	312.53	312.91	313.18	312.45	313.32	313.43	312.73	313.08	312.97	312.45	311.5	313.5	312.22	311.31	313.03	313.39	313.29	312.82	312.33	312.54	313.78	314.11	314.24	313.67	312.67	313.93
317.74	317.63	318.49	319.06	318.31	317.02	316.49	318.4	319.01	318.95	317.82	319.26	319.83	319.59	317.06	317.35	317.64	318.12	316.99	318.75	317.34	318.99	317.62	319.15	317.04	318.64	318.99	319.66	317.53	318.8	317.81	318.65	316.5	317.18	317.76	317.72	319.01	319.61	317.31	318.02	320.51	318.91	318.01	317.13	318.23	317.75	318.28	319.59	318.01	318.64
303.66	302.89	302.76	303.57	301.94	302.65	301.86	303.68	301.65	303.01	301.86	303.55	301.45	302.63	303.35	300.25	302.57	301.32	301.81	303.04	302.75	302.67	301.89	301.12	303.09	303.13	302.59	302.74	302.37	301.48	303.89	302.66	304.21	301.84	303.66	301.26	301.86	303.51	300.58	302.07	302.39	302.23	302.31	302.12	304.36	301.7	302.52	301.9	301.29	303.18
299.4	302.3	303.12	300.41	302.1	304.29	302.35	303.87	302.15	300.76	304.42	300.86	303.13	303	302.16	300.14	302.06	302.39	300.62	303.16	303.1	301.84	301.73	301.16	302.63	302.76	303.81	302.52	303	302.51	302.66	302.35	303.88	303.28	302.12	302.37	301.81	300.86	299.75	301.81	303.17	305.44	301.99	304.27	303.38	301.91	303.66	303.31	302.46	303.14
315.66	317.55	318.24	313.91	314.64	316.29	315.31	314.98	315.96	314.14	315.81	316.98	316.97	314.69	313.7	314.65	316.02	313.68	316.53	315.51	316.21	314.62	315.51	316.09	315.29	316.55	315.79	316.46	316.05	315.97	315.98	312.94	316.02	315.72	316.58	315.67	315.46	314.88	313.53	315.26	315.35	315.85	315.22	315.55	313.55	315.75	315.81	315.81	315.41	315.07
317.42	317.72	316.33	316.36	316.3	317.59	318.34	317.41	317.35	316.57	317.27	316.08	318	318.17	317.52	316.81	317.99	314.87	319.14	316.42	316.87	316.62	317.72	317.16	315.85	317.06	317.75	318.02	317.52	317.31	317.03	315.41	316.19	315.41	316.32	317.97	317.24	315.42	316.72	316.65	317.12	316.49	318.77	317.01	316.5	318.54	318.03	316.05	315.08	316.46
310.63	311.75	311.73	311.48	312.93	311.21	310.22	310.07	311.07	312.45	308.94	310.95	312.32	311.15	311.53	309.39	311.83	311.94	311.91	313.69	311.3	311.02	310.83	311.02	310.54	312.19	311.02	310.86	311.83	311.73	312.09	311.49	311.32	310.61	312.19	311.65	312.19	310.36	310.34	312.17	310.98	311.31	313.33	311.93	312.31	310.02	312.94	311.16	311.92	309.39
304.33	303.09	304.32	302.04	302.32	303.53	303.4	304.35	304.43	304.66	302.15	301.75	302.98	303.86	302.72	303.83	303.72	305.61	302.92	304.44	304.16	303.54	302.05	304.1	303.53	302.58	301.98	302.7	305.22	303.27	304.78	304.54	303.54	304.5	304.62	305.49	304.57	303.16	303.1	304.49	302.63	304.7	305.17	303	304.36	303.43	303.87	304.28	304.08	304.83
314.88	315.61	313.82	314.38	316.01	314.93	312.55	314.89	314.79	313.66	314.68	314.58	314.98	314.66	313.24	316.63	315.13	314.49	314.03	315.52	316.42	316.17	314.4	314.82	314.35	314.13	314.44	315.27	314.76	315.09	314.66	315.28	314.3	314.19	314.75	317.27	314.02	315.33	314.16	315.42	315.6	314.52	314.44	314.97	314.98	313.94	315.37	316.35	314.69	313.94
302.32	303.31	303.99	303.2	300.98	304.18	302.67	303.17	302.07	301.56	302.01	301.63	303.69	302.69	302.25	301.47	303.24	302.56	302.01	302.59	302.09	303.4	302.71	302.66	301.29	301.39	303.59	302.65	302.69	302.88	302.8	302.94	304.5	301.88	304.03	300.31	301.75	302.7	302.2	301.37	302.48	303.67	302.22	302.88	302.04	301.93	301.86	302.4	302.76	304.1
315.1	315.07	313.16	313.25	314.41	315.18	313	312.91	312.52	316.08	314.32	312.56	312.55	314.86	313.89	315.61	312.87	312.56	313.84	314.31	313.3	314.41	313.59	315.02	313.19	314.35	314.12	313.49	315.45	313.51	312.38	311.64	313.64	313.05	315.38	313.07	312.93	312.73	314.75	314.19	313.3	314.65	312.03	314.75	315.13	314.35	312.54	314.32	313.24	313.96
313.35	313.89	312.96	313.13	314.62	312	316.12	312.28	312.92	313.49	314.48	314.48	314.38	312.36	311.62	313.6	312.72	312.21	313.68	313.67	313.93	311.81	313.54	314	313.85	313.29	311.86	312.73	314.18	312.94	313.12	314.5	313.74	313.44	312.7	312.61	314.35	313.62	313.91	312.09	311.86	313.87	312.74	313.94	312.51	314.18	313.03	314.4	313.71	313.42
294.39	295.81	294.88	293.72	293.5	295.93	295.65	296.77	296.46	294.18	294.23	295.03	294.93	293.04	294.35	295.78	295.11	294.82	295.78	295.33	296.79	295.48	293.88	295.79	293.85	295.46	294.74	295.43	294.65	294.58	295.13	295.75	295.45	296.15	294.08	295.24	295.22	292.96	294.78	295.25	296.75	295.49	293.92	295.61	294.67	294.56	296.47	293.5	294.99	294.69
305.51	306.47	303.61	304.55	302.49	304.33	303.72	304.14	305.54	304.2	305.04	304.98	304.34	304.29	303.94	303.07	305.02	305.58	302.34	303.36	304.9	305.5	305.14	304.6	302.95	304.45	305.13	306.14	303.74	304.85	304.4	303.51	305.82	304.34	303.64	303.21	303.57	303.69	303.23	302.41	303.68	303.28	304.59	304.25	304.88	304.83	305.37	304.59	306.33	305.43
310.56	310.17	309.85	310.27	310.98	311.62	309.75	310.7	310.41	310.82	309.83	307.54	310.87	310.57	310.34	310.9	308.49	310.48	309.72	309.46	312.64	309.5	311.66	311.56	310.23	309.41	310.18	309.52	311.94	310.22	309.87	309.9	310.49	308.58	310.43	309.69	310.51	309.02	309.74	309.21	310.61	310.02	309.48	309.19	310.22	310.61	309.15	309.68	309.98	310.58
317.61	317.29	318.27	317.94	317.8	316.23	316.66	316.15	316.17	319.62	317.09	317.43	320.81	317.7	316.99	318.45	317.39	318.26	316.85	317.03	316.75	316.89	317.03	317.95	318.03	316.94	315.22	318.85	315.31	316.58	317.99	316.84	315.95	317.89	316.3	320.13	318.52	318.77	317.3	316.4	316.5	318.69	316.66	316.94	316.34	319.13	317.65	317.58	317.78	316.71
328.28	329.63	326.92	328.19	327.32	329.68	328.11	325.41	329.55	330.26	327.54	329.18	329.42	330.07	328.78	325.33	326.17	329.55	328.35	330.47	328.16	328.44	330.15	326.22	329.02	327.37	328.41	328.74	328.78	328.85	329.99	328.1	328	329.23	327.62	327.76	329.14	328.6	327.96	328.27	329.19	327.81	329.48	328.51	329.83	327.17	329.97	328.51	328.05	328.06
309.49	309.69	311.73	309	307.58	309.65	308.24	308.79	308.16	307.34	310.76	308.83	308.89	308.81	308.94	309.11	309.82	309.24	308.02	308.17	310.85	307.55	308.78	308.75	309.44	307.66	310.1	308.15	308.65	307.86	308.36	309.11	307.6	307.34	309.02	308.54	307.97	309.53	310.72	308.15	309.71	307.46	309.16	308.02	309.3	308.9	309.32	309.12	308.5	307.18
315.01	313.58	312.99	314.3	315.41	313.76	313.96	314.39	313.94	313.85	314.55	316.63	312.52	314.46	315.68	314.77	315.31	315.52	313.71	315.91	314.78	314.02	315.08	314.2	316.6	315.04	315.3	313.6	315.29	315.45	314.31	313.51	316.76	314.27	314.47	314.86	314.35	315.72	313.95	316.55	316.04	313.71	314.73	313.7	313.67	313.66	314.61	313.42	314.66	314.94
301.85	304.26	303.74	304.32	303.65	303.19	302.73	302.78	303.41	303.63	304.18	305.79	302.21	305.3	303.56	300.43	301.87	303.26	301.76	302.07	303.89	303.31	303.56	302.61	302.27	303.89	302.79	302.38	302.45	304.14	302.21	302.06	301.73	301.48	303.55	302.6	304.23	304.75	302.45	303.51	301.36	303.51	304.86	303.78	302.92	303.73	302.94	303.62	303.13	303.28
303.19	305.4	304.34	303.81	303.71	303.79	303.14	305.44	304.97	304.72	303.97	302.52	304.16	305.31	302.48	302.72	303.42	303.95	304.12	304.54	304.26	303.88	304.12	303.27	303.94	304.33	304.65	303.78	302.94	303.73	304.02	302.12	304.65	303.78	304.18	303.31	305.13	304.08	302.24	304.68	303.58	302.44	303.4	305.16	303.06	304.12	304.21	302.42	303.67	302.03
305.34	304.39	305.4	302.59	303.56	306.01	305.33	304.25	304.9	305.95	304.69	305.65	306.02	302.64	305	303.84	303.3	302.05	305.44	304.8	304.73	305.27	306.03	304.75	304.1	303.88	305.34	305.89	304.3	305.43	303.8	304.41	304.98	303.77	304.8	306.11	303.78	303.03	302.89	303.73	305.15	305.1	305.61	304.96	303.62	305.48	304.87	304.58	302.22	303.05
305.33	305.9	305.41	305.75	303.13	304.6	306.29	302.81	302.74	305.57	305.58	305.3	302.39	304.03	303.86	303.58	304.04	305.87	305.48	304.14	304.76	305.2	303.46	302.1	304.25	304.82	303.21	303.53	305.32	302.99	302.26	303.93	303.11	305.25	305.12	304.77	303.16	303.26	305.14	302.32	303.85	305.14	305.54	303.43	305.73	303.29	302.13	304.33	304.78	305.93
315.24	313.9	314.28	312.77	315.7	314.48	313.21	313.05	313.92	312.8	313.07	316.77	313.2	314.99	314.89	313.39	313.76	314.07	314.67	313.87	315.09	315.81	315.19	314.07	314.95	314.08	314.69	314.75	313.78	314.32	314.29	312.83	313.86	313.61	314.9	314.25	312.69	314.45	313.81	313.55	312.44	313.95	316.07	313.11	314.42	313.45	313.69	314.51	313.55	314.23
301.67	303.05	304.48	305.22	302.59	303.89	303.68	304.93	302.57	303.13	303.59	304.88	303.94	303.44	302.44	302.11	304.23	303.77	301.65	304.69	302.49	301.97	302.32	303.19	302.14	305.27	303.02	303.19	301.8	302.42	304.48	303.41	303.94	302.64	303.06	303.02	304.15	300.99	302.65	304	303.39	303.25	304.69	303.61	303.41	304.45	302.54	303.63	304.63	301.99
307.59	307.12	307.06	308.18	309.06	307.41	306.71	307.9	308.36	307.4	307.1	306.65	306.67	308.45	305.95	307.78	309.69	305.76	307.86	306.52	305.47	308.1	307.52	307.74	307.41	306.31	307.16	305.93	308.25	308.05	308.31	307.78	306.65	306.7	306.24	305.67	306.57	308.67	306.75	307.98	307.36	307.96	305.34	307.34	308.47	307.68	305.8	307.12	307.16	305.73
325.65	324.59	325.29	324.41	323.83	325.91	325.74	325.05	324.69	322.44	324.73	323.87	324.47	326.83	323.41	324.83	323.99	324.68	324.37	324.78	325.36	323.33	324.85	323.93	323.32	324.51	323.71	324.57	324.57	325.2	321.68	324.67	322.84	322.71	325.25	323.66	326.43	326.99	324.94	325.2	324.39	324.7	325.21	324.75	324.84	324.47	326.96	325.69	324.41	325.22
317.43	317.78	319.29	317.77	317.22	318.58	319.45	317.55	319.77	317.81	316.87	317.19	317.79	316.91	315.13	318.11	317.02	318.71	318.82	317.33	318	319.26	316.87	318.66	318.28	317.15	318.1	318.78	317.73	318.14	318.52	318.22	317.43	319.31	317.91	316.97	318.91	319.61	318.74	316.99	317.36	316.19	317.22	316.75	320.29	318.58	318.33	317.09	319.52	315.55
317.67	318.99	317.78	318.56	316.39	318.36	317.72	317.21	317.75	317.67	318.63	316.78	317.55	317.01	317.81	319.11	316.95	316.16	317.55	317.56	317.5	316.49	316.52	318.16	318.51	316.58	317.76	318.15	315.64	315.91	317.56	317.82	318.17	316.8	316.83	317.53	315.29	318.51	315.89	317.54	316.53	316.67	317.3	316.5	318.19	318.09	317.38	317.42	316.66	316.98
318.91	318.54	318.27	318.79	319.85	319.66	317.85	317.79	317.99	318.45	319.68	316.96	318.48	318.3	318.45	318.16	319.02	318.5	317.11	318.99	316.29	317.4	319.05	318.98	318.16	318.8	318.67	319.53	319.2	317.17	318.48	318.87	318.98	318.15	318.25	318.67	317.36	317.62	318.93	320.91	318.82	318.24	318.86	317.45	316.95	316.28	318.33	318.41	319.16	318.25
301.85	304.14	304.09	303.12	301.78	303.41	302.91	303.17	300.81	302.98	303.7	302.8	301.88	302.32	302.79	300.51	299.74	302.4	302.61	302.66	302.24	302.88	303.41	303.38	302.7	304.74	301.71	303.34	302.51	302.76	301.09	301.92	302.08	300.69	304.24	303.43	302.93	302.93	301.58	302.99	302.13	300.71	303.65	303.23	303.13	301.68	301.91	302.35	301.25	302.7
317.29	317.09	318.11	317.87	317.22	316.5	316.76	316.47	316.8	317.16	317.34	317.32	316.42	316.14	316.63	318.01	316.08	315.88	317.9	318.67	318.01	316.27	316.86	316.45	318.38	316.3	316.21	315.9	316.69	317.88	316.61	316.03	318.49	317.32	317.9	318.28	317.54	318.05	316	317.35	317.36	317.57	316.67	317.16	317.77	316.56	316.6	318.84	317.24	318.45
296.26	295.74	296.18	295.79	297.89	295.81	295.12	296.05	296.84	296.86	296.11	297.85	296.85	297.55	296.99	296.88	297.44	296.88	297.14	295.6	294.83	298.15	297.17	296.05	296.48	296.28	295.08	296.55	296.3	295.68	300	297.63	297.8	299.05	297.26	295.44	296.81	294.58	296.53	296.09	297.28	297.1	296.5	296.91	296.44	297.27	294.29	296.59	296.71	297.64
308.92	308.83	309.43	307.49	309.35	309.01	307.71	307.72	308.16	311.06	309.18	307.96	309.76	307.35	310.07	311.36	309.02	307.98	306.59	310.92	308.9	309.59	310.36	309.97	308.54	309.44	310.61	306.92	310.36	310.58	308.91	308.45	309.74	307.75	309.95	308.58	310.37	309.93	307.93	309.43	308.1	310.43	308.62	309.68	308.8	307.78	308.98	309.06	308.18	308.31
308.21	308.84	308.77	308.89	309.82	308.36	309.99	308.44	309.1	308.2	309.33	309.32	307.08	308.42	309.12	309.57	310.04	307.27	310.04	309.23	308.52	310.17	309.64	308.84	309.39	307.93	309.46	307.25	309.82	308.29	309.84	309.83	309.59	310.48	308.33	307.47	309.4	308.48	308.46	309.44	308.68	307.19	308.13	310.17	310.05	308.43	310.78	308.71	309.79	309.27
315.92	314.16	312.82	313.68	314.28	314.25	315.14	314.26	312.81	313.7	313.73	313.8	313.57	314.73	313.93	314.31	312.43	313.55	311.54	314.67	314.91	314.44	314.33	313.41	314.35	314.65	312.72	313.32	313.36	312.46	314.6	312.66	311.74	313.44	314.79	312.87	313.83	312.92	313.89	313.66	314.83	314.33	314.61	312.92	314.55	313.75	312.18	312.53	315.22	313.39
310.87	308.01	311.51	308.89	309.86	310.72	309.46	311.06	312.62	309.95	309.81	310.52	310.96	309.85	310.65	309.82	309.92	312.37	310.74	312.39	309.53	309.82	311.51	309.75	310.45	310.96	312.38	310.6	308.23	313.03	310.4	311.09	311.33	310.13	309.65	310.09	310.07	309.24	311.32	309.62	311.16	309.69	310.01	311.21	310.18	311.87	309.05	308.1	311.11	310.48
310.96	310.62	310.81	310.99	310.08	311.2	311.09	310.24	310.88	310	312.04	311.26	311.09	311.6	310.44	311.01	310.56	309.01	311.14	310.53	310.29	311	310.52	309.51	311.17	309.36	311.24	313.03	309.47	309.81	309.48	310.51	310.25	310.85	310.91	310.59	310.18	310.58	309.18	312.02	310.36	310	310.66	310.5	308.68	311.12	311.28	311.37	310.37	309.76
296.03	296.17	296.54	297.96	295.64	296.1	298.48	296.62	296.61	297.28	297.26	296.45	296.69	295.96	297.42	297.56	296.84	295.5	296.12	296.29	295.48	296.33	296.95	296.96	296.35	297.83	296.7	296.89	297.04	295.98	297.43	298.82	296.42	296.02	295.67	298.25	295.66	296.81	298.03	298.56	296.98	296.29	299.19	297.23	295.05	296.39	297.47	297.89	294.88	297.27
299.57	301.79	300.17	301.14	299.34	299.22	298.03	300.06	302.02	300.14	299.88	299.6	300.21	300.4	298.9	300.64	299.44	300.39	299.24	300.33	299.58	299.22	299.59	299.95	300.19	300.3	300.64	300.08	297.05	300.88	300.16	298.94	299.39	299.04	299.72	298.98	299.89	300.97	299.45	299.67	300.74	298.97	300.64	300.28	301.72	301.83	299.97	300.33	302.27	299.67
324.57	323.82	322.31	326.15	325.3	325.31	325.84	324.61	326	325.3	325.34	324.73	326.73	325.87	326.69	326.07	325.06	325.34	325.46	324.39	325.38	326.22	324.97	324.04	324.91	324.28	324.32	325.4	325.72	324.72	324.43	325.63	324.4	325.1	326.55	326.63	324.04	326.66	324.59	323.68	325.45	324.55	325.12	324.52	324.82	324.71	323.61	326.82	325.03	323.59
312.92	311.8	314.55	314.93	313.78	313.79	312.46	314.27	313.71	314.38	312.65	312.57	312.33	314.99	312.64	311.75	315.85	312.9	313.78	312.97	312.35	314.06	312.9	313.63	311.79	312.41	312.94	310.03	313.02	314.12	314.55	313.48	314.01	312.89	313.96	313.37	311.56	314.33	314.78	313.18	313.66	313.3	313.79	313.29	313.35	314.44	312.31	313.55	314.3	312.68
297.9	295.43	296.64	297.27	295.74	298.88	295.77	296.78	295.74	298.06	295.14	295.4	296.59	298.03	296.55	295.55	295.85	294.56	298.79	297.29	296.42	295.13	295.85	297.22	297.36	294.78	296.92	296.48	297.6	295.44	296.95	296.57	298.06	297.64	298.73	295.95	297.55	296.93	296.72	296.15	298.25	298.35	297.38	296.66	296.17	295.53	297.85	298.33	295.29	296.84
301.27	300.79	299.84	300.79	299.84	301.33	301.74	300.7	302.67	301.27	300.07	302.26	301.57	302.26	301.89	301.08	300.97	300.38	301.23	300.03	299.6	300.6	301.92	300.21	301.6	300.46	299.68	301.88	300.9	302.48	300.63	301.93	302.97	301.09	300.72	300.46	302.11	300.61	300.67	301.57	301.15	299.95	300.52	301.23	300.48	300.24	299.44	301.69	300.16	300.89
295.19	293.35	294.6	292.8	295.51	296.02	294.29	294.6	293.49	292.78	295.1	293.02	293.89	294.61	295.33	295.09	294.51	293.2	293.92	295.07	294.5	293.91	293.17	294.13	294.52	294.72	296.26	294.08	294.07	295.29	293.47	293.36	293.77	293.4	295.57	295.15	293.29	295.73	295.45	293.56	293.38	293.43	294.45	294.61	293.97	295.12	292.88	292.52	293.61	294.48
325.13	326.14	326.07	323.59	325.68	322.81	324.76	324.77	324.07	326.39	324.49	325.29	325.21	325.36	324.44	322.48	323.95	324.62	323.07	325.24	324.12	324.82	323.76	325.35	324.55	325.89	323.78	325.13	324.66	324.95	325.05	324.35	324.47	325.72	323.77	325.35	323.69	324.67	324.85	324.92	322.46	325	324.53	325.57	321.72	325.47	325.54	324.08	323.7	322.38
299.9	299.38	298.93	300.55	300.74	299.3	300.24	300.19	301.73	300.45	300.16	301.37	299.35	300.08	299.12	299.04	298.36	301.37	300.16	297.21	300.78	300.44	299.88	298.86	299.32	300.11	300.5	298.81	299.67	301.96	299.62	300.51	301.87	299.21	300.74	300.49	301.29	300.86	301.65	299.54	300.23	300.99	298.8	300.49	298.97	300.81	300.19	302.18	299.19	299.77
319	318.12	319.38	317.97	317.76	318.86	319.15	316.14	318.05	317.79	318.3	318.68	318.29	315.91	317.79	318.52	318.25	318.55	317.91	317.68	318.08	316.5	318.85	319.53	317.34	317.09	318.51	318.9	318.04	318.9	318.04	317.06	317.35	317.43	318.99	318.34	318.62	318.5	318.38	318.38	317.62	318.14	318.6	317.47	319.54	318.09	319.4	317.93	317.33	318.96
314.43	316.23	314.59	314.52	314.68	315.24	315.36	314.34	313.98	315.49	314.89	314.44	316.55	313.41	315.53	313.82	314.98	313.55	314.7	315.83	313.05	315.82	313.43	315.39	316.11	313.96	316.36	313.7	315.33	315.32	313.76	315.27	313.91	315.17	313.83	314.7	316.03	316.19	314.27	314.63	316.59	314.01	315.43	314.5	314.78	314.28	315.61	315.68	314.65	314.43
305.93	307.51	307.24	307.28	307.18	307.33	307.6	306.59	307.96	307.32	309.39	307.46	306.87	306.57	306.6	310.1	306.39	309.04	306.61	308.11	306.78	308.75	307.33	306.87	307.38	305.24	307.61	308.17	307.27	308.13	308.08	305.75	306.96	306.77	306.43	308.09	308.05	307.1	306.35	308	306.75	307.57	308.07	306.67	308.1	304.96	307.58	306.7	306.97	308.05
303.6	301.98	302.63	304.63	304.28	302.52	304.42	304.26	304.6	303.71	301.65	302.7	304.77	304.55	305.74	304.77	304.25	303.76	303.06	305.61	302.63	301.82	305.39	303.76	304.32	303.47	303.49	304.17	303.3	305.9	302.65	304.57	303.19	302.09	304.93	304.15	304.04	303.1	305.36	303.37	303.02	303.99	304.37	304.3	303.1	304	304.6	303.73	302.15	303.99
304.49	303.96	304.27	303.45	304.13	303.47	301.78	304.06	305.19	303.37	301.89	303.79	302.88	303.67	303.61	302.8	305.09	304.86	302.94	303.72	301.96	302.82	302.84	303.25	302.73	302.83	303.13	301.66	303.41	304.38	303.24	303.83	303.05	301.93	302.99	302.56	304.18	302.13	303.03	303.38	302.33	303.78	304.02	305.05	302.69	304.8	305.51	303.54	302.29	303.48
306.67	304.92	307.18	305.04	305.68	303.63	306.34	304.63	305.41	305.34	306.82	306.4	306.77	304.74	305.4	304.3	305.41	307.52	305.51	303.7	304.77	307.27	307.6	305.5	304.8	304.23	306.04	305.64	306.27	305.74	307.35	303.24	304.29	304.39	306.38	304.59	304.47	306.1	305.71	307.51	305.31	303.59	307.1	305.74	303.58	305.39	305.56	304.83	306.39	304.56
311.43	311.44	312.7	310.39	310.58	310.06	312.44	309.53	312.21	310.55	312.51	310.73	310.66	311.07	311.12	311.96	311.44	311.49	309.68	312.04	310.07	310.39	311.91	310.53	311.04	311.07	311.52	310.6	310.64	311.14	309.56	309.98	311.26	311.72	309.85	311.91	310.85	311.94	310.35	311.54	311.11	312.58	309.99	310.7	310.46	312.03	311.06	310.85	309.9	310.2
308.12	310.32	309.36	309.63	308.89	311.23	310.24	308.64	308.45	307.59	312.5	309.8	309.99	310.11	310.68	308.23	308.59	307.9	309.5	308.49	309.7	309.47	308.97	310.6	310.22	309.56	311.32	309.91	309.74	309.97	310.86	308.97	311.53	311.13	310.49	310.79	307.37	309.76	310	307.6	309.66	309.59	310.55	308.87	309.48	309.67	310.31	309.6	309.82	309.56
301.99	301.4	301.75	301.45	301.29	301.8	299.67	302.07	301.91	302.05	300.43	300.01	300.36	299.51	300.36	303.03	299.86	301.12	299.5	302.96	302.03	301.35	300.35	301.65	302.32	300.97	301.44	301.05	300.16	301.7	301.57	301.4	301.25	299.4	301.96	300.76	300.17	301.26	300.73	300.26	300.79	300.08	300.85	301	300.92	299.25	303.36	300.48	301.65	301.09
313.82	312.65	315.62	315.01	315.45	314.63	315.46	314.74	314.09	313.64	316.5	314.66	313.55	314.27	314.27	315.42	314.1	314.31	315.79	315.45	314.2	314.19	316.28	315	315.39	315.44	315.04	314.72	315.07	316.04	313.51	316.6	314.38	315.03	314.44	312.81	315.29	315.34	314.51	312.52	315.2	314.92	315.61	315.03	314.74	314.68	315.34	315.86	316.52	314.99
303.09	301.42	301.75	304.47	300.88	301.23	301.81	304.67	304.12	300.94	301.79	301.99	303.56	302.49	301.89	303.4	303.36	302.4	301.42	303.44	302.2	302.02	302.62	302.08	302.86	302.87	303.12	302.79	301.78	302.13	302.92	301.41	300.71	300.76	301.59	303.06	302.21	301.99	302.38	303.05	302.54	301.6	300.32	302.94	302.49	302.81	302.58	301.9	303.04	301.64
311.84	312.74	311.83	312.96	311.12	311.83	310.79	312.38	314.24	313.61	310.88	312.13	312.69	313.44	312.29	311.43	314.03	313.3	312.7	312.08	312.3	312.9	311.8	311.93	315.22	312.43	311.75	312.31	313.22	311.91	314.19	312.44	313.34	313.48	311.03	313.5	314.49	313.86	311.81	312.73	312.86	314.79	313.21	314.07	312.94	312.29	312.41	311.2	311.7	312.14
306.31	305.24	304.44	302.75	302.97	305.06	302.98	306.29	304.89	306.95	306.04	305.02	305.08	304.48	305.85	305.29	304.33	304.74	304.39	306.48	304.79	304.2	304.25	304.77	306.86	305.25	303.58	304.89	306.16	304.63	303.75	304.31	303.48	304.1	303.11	306.06	303.1	304.07	304.21	304.8	304.59	304.53	304.03	305.83	304.02	303.54	306.93	305.3	305.56	304.69
304.53	305.54	304.65	303.81	306.16	303.82	304.45	306.07	304.73	306.31	305.62	309.19	304.42	306.28	306.18	305.13	304.99	303.19	305.28	304.72	304.47	304.41	304.27	305.45	303.83	306.14	304.89	305.47	306.31	304.25	306.41	304.32	305.89	304.72	304.61	304.82	305.18	306.41	306.33	305.79	302.58	304.41	305.62	306.56	305.34	304.36	303.44	302.3	303.67	303.51
307.54	305.51	306.85	307.24	307.36	305.06	305.9	306.26	304.4	306.38	306.86	306.44	305.69	306.16	306.23	306.32	305.52	306.47	305.9	306.14	306.48	304.12	305.59	307.07	305.35	306.19	304.26	306.4	307.2	305.43	305.55	306.25	306.19	308.42	305.21	305.63	305.51	306.85	305.54	305.08	304.49	307.29	307.35	304.67	306.17	307.66	307.3	305.12	307.17	305.69
297.8	298.21	294.76	298.25	296.47	295.68	295.85	295.46	296.05	297.35	296.97	295.55	296.77	297.05	297.83	295.11	297.28	297.49	296.78	297.19	296.43	296.87	298.7	297.02	297.87	296.09	296.28	296.3	296.56	296.6	297.91	297.28	296.37	295.56	296.93	297.59	298.13	297.47	295.33	297.59	296.25	296.06	297.99	299.2	298.27	296.25	297.26	297.11	297.54	298.29
312.87	313.39	311.84	313.45	311.81	312.5	312.73	311.92	313.4	314.21	313.74	313.75	311.93	314.07	314.32	313.42	313.99	312.06	312.47	313.98	313.85	312.11	314.11	314.18	314.33	313.08	313.14	316.65	311.87	312.41	313.14	312.19	312.36	312.95	314.3	312.01	311.74	313.25	315.42	311.93	313.44	312.26	313.13	311.37	313.49	311.58	312.37	312.37	311.46	314.03
308.73	306.01	305.33	306.47	304.9	307.2	306.17	307.44	306.78	307.21	305.53	307.95	304.42	304.57	305.09	305.92	306.09	307.11	305.86	307.12	306.27	305.84	304.88	306.09	308.37	307.25	306.56	307.14	308.84	305.73	306.35	307.23	307.16	306.12	306.55	306.6	306.89	305.28	305.98	306.93	306.65	306.86	307.62	305.71	304.96	306	306.7	306.96	305.78	306.42
305.76	306.29	306.05	305.04	305.71	305.73	306.51	305.74	305.62	306.09	306.2	305.47	306.35	305.51	304.18	304.95	305.61	305.07	304.01	305.98	306.69	305.59	307.01	305.62	306.35	307.15	304.61	303.23	306.08	306.69	304.88	305.68	303.65	306.29	304.32	305.45	304.35	305.89	304.41	304.9	305.54	305.17	305.61	305.57	306.85	306.16	305.99	305.61	306.45	306.82
315.08	315.61	317.08	316.09	316.18	315.76	315.6	316.01	315.59	315.01	314.71	315.89	317.31	315.28	315.26	316.3	314.3	317.08	315	316.05	315.42	315.58	315.21	314.07	316.16	317.21	317.25	315.56	316.31	313.57	314.82	315.45	316.15	316.51	315.33	314.46	315.66	315.68	316.37	315.71	315.63	315.95	315.9	315.29	315.99	315.68	317.24	316.93	315.47	316.43
316.12	319.57	320.02	318.48	317.35	317.78	318.17	319.33	318.6	315.77	319.25	318.59	320.65	317.19	319.47	317.49	317.12	317.28	317.07	317.97	317.93	318.18	318.98	317.22	317.88	317.9	318.82	318.67	318.39	316.75	317.96	317.44	318.07	316.98	319.54	317.53	317.29	317.1	316.24	317.95	317.54	317.96	319.52	318.56	317.37	316.76	317.73	318.28	318.65	319.63
303.07	302.28	301.38	302.15	302.85	302.66	302.29	300.74	303.03	302.85	303.13	303.34	303.62	301.7	303.56	302.52	303.23	302.13	300.95	302.64	302.28	303.4	300.73	303.76	303.2	302.59	300.64	302.05	302.47	302.66	302.23	301.99	301.44	301.72	302.24	303.18	302.39	302.9	302.27	300.71	304.26	302.32	302.09	300.96	303.01	302	304.63	302.5	302.74	302.24
316.53	318.1	318.39	318.01	318.02	316.61	318.04	317.65	316.47	317.16	318.69	318.9	316.18	317.69	316.51	317.06	318.57	316.77	318.28	316.95	317.65	315.64	318.24	317.52	316.61	316.96	316.81	317.28	318.19	316.28	314.91	315.75	317.34	317.22	317.51	317.31	316.26	316.72	318.15	316.52	319.04	317.55	317.74	317.11	315.75	317.19	316.49	319.75	315.59	315.38
317.53	316.32	316.79	315.24	318.14	318.51	316.04	317.37	316.2	317.3	318.3	317.13	316.18	318.82	317.91	316.89	317.78	316.53	316.55	316.73	317.11	316.79	318.2	317.61	318.15	316.86	313.95	317.41	316.53	316.85	315.99	318.35	318.14	317.45	315.95	317.68	316.44	316.33	316.66	314.11	318.1	317.67	318.21	316.8	318.27	318.09	318.11	315.28	317.57	317.02
317.32	317.16	316.18	317.48	316.93	315.28	315.2	315.25	316.08	314.92	314.49	315.98	315.41	316.55	316.52	316.75	315.51	314.94	317.41	315.25	316.59	313.41	314.81	314.78	318.57	315.74	316.13	314.96	316.15	315.84	315.75	317.87	315.34	316.19	316.38	317.82	317.22	315.27	315.99	316.41	314.19	314.99	316.06	315.72	315.23	315.72	314.53	316.5	314.02	316.48
314.17	314.26	317.2	315.6	315.38	315.73	314.4	314.84	316.15	315.19	313.31	315.89	315.82	315.02	316.44	316.72	316.17	315.44	315.22	315.82	316.16	316.73	315.86	316.22	316.34	315.81	318.84	315.89	316.7	316.3	315.47	314.83	313.12	315.6	315.46	314.75	316.65	317.05	315.27	317.16	317.53	317.22	315.02	315.73	315.7	315.66	316.22	316.05	313.68	315.86
329.39	327.25	330.33	329.01	328.16	327.48	328.55	329.69	327.69	328.49	329.06	327.91	328.2	326.47	326.75	327.89	327.52	327.61	325	328.89	326.27	329.97	328.79	327.12	328.42	329.35	328.24	328.73	327.05	328.03	327.76	328.83	328.95	327.87	329.01	327.39	328.33	328.87	328.97	325.92	329.04	327.72	327.24	327.22	326.41	327.37	328.39	327.41	329.07	329.59
294.12	294.05	293.88	293.07	295.04	295.55	293.27	293.71	293.5	292.97	295.92	294.29	294.71	292.64	293.07	295.28	294.34	293.62	293.26	292.97	295.14	298.18	294.51	296.25	294.74	294.66	294.65	293.36	293.13	294.89	294.34	293.54	292.89	296.74	294.82	295.67	294.27	295.38	294.59	294.28	292.74	294.03	294.98	294.41	293.9	293.37	294.43	292.89	293.44	293.52
304.34	304.82	306.38	304.47	304.81	304.83	305.34	305.87	303.97	305.73	303.39	304.82	303.37	304.42	304.39	305.8	304.37	304.19	305.46	305.53	306.16	303.52	306.03	304.86	306.71	303.73	306.03	305.51	304.8	304.03	304.69	302.75	305.2	303.23	306.46	304.51	304.96	305.33	304.81	305.2	304.32	305.08	303.51	304.37	305.16	303.98	303.39	304.88	305.97	303.88
309.38	310.23	310.84	309.33	309.53	310.18	310.85	309.58	311.71	306.91	309.31	311.92	309.52	310.16	309.18	309.36	307.42	309.36	312.35	309.55	310.96	308.74	308.73	309.15	309.36	311.51	309.17	310.37	309.27	311.06	308.65	310.51	308.46	310.51	311.71	308.65	309.34	308.33	310.32	308.94	309.04	309.91	310.2	311.92	309.48	311.49	308.24	311.45	308.76	309.12
314.52	312.19	314.68	313.46	312.79	312.15	314.11	315.26	312.27	313.43	313.49	313.83	313.15	312.84	313.23	313.86	312.28	314.6	313.47	312.42	314.48	314.64	313	313	314.15	314.47	312.34	313.19	314.32	313.13	313.81	313.01	313.58	312.62	315.82	314.49	314.54	311.67	311.29	313.03	312.36	311.83	313.78	315.46	312.85	315.08	313.31	311.73	315.4	314.14
326.17	325.23	325.95	324.66	324.97	325.94	326.21	327.26	325.96	322.67	325.36	326.1	324.68	326.53	324.46	324.85	327.99	326.87	325.05	323.16	324.79	325.97	324.57	326.74	325.5	323.66	324.34	324.45	325.65	326.01	324.56	326.6	323.86	324.14	325.5	326.19	325.46	325.63	326.41	325.13	326.19	324.54	324.2	325.29	324.01	326.2	323.84	324.82	325.96	326.99
313.94	311.53	312.57	313.88	314.14	312.58	312.52	313.88	312.93	313.21	313.06	314.22	312.17	314.58	313.86	312.84	313.65	310.42	313.2	312.6	312.16	314.5	313.87	312.8	312.19	311.05	312.6	313.16	313.43	315.53	313.73	312.62	312.79	312.19	312.8	313.52	313.37	312.56	312.35	314.16	312.32	312.2	312.09	315.23	313.35	312.28	313.03	311.95	312.86	311.54
302.87	303.15	301.35	303.4	304.05	304.92	303.92	301.61	302.41	303.5	302.88	302.88	302.57	303.56	303.95	302.11	304.49	303.82	303.1	300.84	303.52	305.28	301.33	305.49	303.68	301.9	304.97	303.86	304.06	303.58	304.44	303.15	303.1	302.84	302.68	303.2	303.1	303.82	302.28	302.73	302.17	303.09	301.41	303.33	303.28	303.62	301.38	302.58	303.98	302.94
310.17	309.74	311.24	311.45	313.06	309.94	310.86	310.62	311.73	312.07	312.54	311.74	312.8	313.62	310.77	311.92	311.75	311.41	313.57	312.03	312.09	313.11	311.09	311.28	309.7	311.89	311.72	310.68	311.9	311.32	308.93	310.76	312.25	311.48	309.93	310.88	312.25	310.63	309.54	311.37	311.75	311.16	311.27	310.43	311.64	311	311.32	311.25	311.22	311.67
305.07	304.97	302.98	304.98	304.36	304.83	303.98	304.66	303.3	303.04	304.94	305.2	304.35	302.92	303.79	304.76	301.65	301.5	306.58	304.49	304.3	304.03	304.78	304.25	304.73	304.52	305.24	305.71	304.32	303.21	305.22	303.83	303.72	304.11	304.79	304.21	302.92	303.82	304.64	303.91	303.3	305.33	303	305.11	304.17	305.33	303.13	304.45	303.61	304.25
314.4	314.8	313.34	313.66	315.2	311.32	313.79	312.58	313.9	314.67	313.95	313.93	313.46	313.74	314.84	313.63	314.12	313.02	314.52	315.12	312.84	313.28	312.67	314.52	314.03	313.34	311.88	313.62	313.62	312.41	314.26	314.38	313.36	314.87	313.45	313.68	314.35	313.65	314.04	315.53	314.88	315.47	314.08	314.33	313.22	315.92	314.05	314.46	315.96	312.51
317.09	317.69	318.17	319.72	317.73	318.6	320.11	317.51	319.29	317.46	319.87	318.46	316.69	318.95	317.11	316.92	317.43	318.6	319.94	318.18	317.79	317.48	318.3	319.03	316.89	319.02	316.29	318.14	317.46	316.66	316.81	317.93	316.61	316.34	317.98	318.9	318.04	319.6	317.21	317.69	318.41	318.7	319.51	317.26	319.2	317.93	318.38	317.93	317.94	318.31
325.53	328.71	328.49	328.58	327.81	327.49	326.7	328.94	327.5	328.79	329.51	327.45	328.55	328.72	326.78	328.5	326.42	328.66	327.04	328.32	326.03	328.33	328.46	326.81	328.45	328.25	329.35	328.72	327.68	327.1	326.58	329.49	326.94	327.09	326.94	327.87	329.59	327	326.93	326.34	326.55	327.61	327.69	327.54	327.22	327.75	326.37	327.5	327.47	327.33
313.09	312.19	311.61	312.09	311.38	311.65	312.89	312.74	311.55	312.52	312.94	312.03	311.37	313.9	312.53	311.71	311.61	312.43	312.74	311.37	311.28	312.66	313.02	311.57	312.75	312.35	310.94	311.32	312.48	311.95	311.05	312.4	311.35	311.93	312.24	312.8	312.12	312.34	312.6	311.86	313.75	311.42	312.33	312.8	311.1	312.88	312.33	312.67	312.2	312.04
313.5	314.2	315.13	314.76	313.5	315.37	314.34	315.24	314.99	314.66	314.6	315.96	314.35	314.11	314.31	314.06	315.39	313.76	313.31	314.03	314.09	314.77	314.87	316.04	316.08	315.02	313.45	315.64	314.9	312.33	315.06	314.2	315.77	315.28	314.96	315.72	314.67	315.89	315.9	314.96	314.38	313.7	312.12	313.45	314.18	313.17	313.37	313.63	314.26	316.81
305.66	304.43	302.26	303.07	304.54	304.55	302.61	303.77	302.92	302.61	304.98	303.45	304.29	301.82	302.62	303.22	304.55	302.01	303.27	303.79	303.41	303.15	303.51	302.1	304.16	302.1	301.86	301.61	304.36	302.91	303.81	301.23	304.37	301.67	302.61	303.95	304.57	303.45	301.69	304.1	304.39	303.38	304.38	300.69	301.83	302.87	303.09	303	305.62	302.3
303.91	302.21	302.42	302.19	304.01	301.95	303.53	302.43	301.87	303.21	302.44	302.44	300.55	302.38	302.16	304.14	301.64	302.33	303.75	303.22	302.28	303.82	303.23	302.48	301.82	302.15	305.04	301.11	302.77	303.37	303.25	303.44	300.69	302.96	302.88	302.97	303.06	302.39	302.03	302.54	303.08	304.04	304.89	304.15	302.92	302.93	302.98	302.46	303.66	304.17
294.94	297.01	295.5	294.13	295.13	295.23	294.44	294.63	293.56	296.38	296.57	297.6	294.73	295.68	295.78	293.03	294.03	295.28	295.91	294.48	296.46	295.57	295.5	294.57	294.77	294.11	294.81	296.12	294.97	294.55	294.44	293.88	294.46	297.09	295.31	296.19	293.35	296.05	295.24	296.29	295.22	295.24	293.36	296.24	294.64	296.1	296.12	295.57	294.81	295.52
306.23	308.74	304.92	308	307.46	306.55	307.43	305.4	310.51	305.97	306.38	307.36	306.93	306.8	306.24	309	308.48	306.51	307.44	305.04	306.14	308.79	308.11	307.62	307.3	309.01	307.2	307.92	306.31	308.61	306.63	306.49	307.24	307.36	306.49	306.25	305.49	307.73	306.85	307.13	307.81	307.79	305.92	308.33	307.31	306.63	306.95	305.76	306.38	308.98
305.9	302.75	303.47	305.19	304.72	302.57	303.35	305.6	304.75	303.22	304.15	304.9	303.95	303.53	302.99	305.65	304.89	305.85	302.99	303.79	306.35	305.31	304.79	303.31	305.14	303.89	304.07	304.83	305.48	303.21	303.44	304.97	304.11	306	304.94	304.48	304.66	303.22	306.15	304.37	304.67	303.78	304.54	304.63	304.42	305.06	306.01	303.88	304.44	304.13
302.57	303.91	304.44	302.69	303.64	304.21	304.31	302.61	306.02	304.61	305.24	303.76	305.86	304.68	304.3	304.01	304.36	304.51	303.14	304.39	303.82	305.36	305.05	304.81	304.28	304.13	305.63	304.81	304.27	306.56	304.89	302.47	305.06	302.45	306.79	303.6	304.45	305	304.03	303.67	305.82	304.25	302.58	305.63	303.32	304.2	305.71	303.48	305.25	304.25
325.13	327.27	325.68	323.16	325.55	325.25	326.57	323.18	323.46	326.64	326.65	325.12	322.89	325.14	325.33	327.47	325	326.48	325.08	323.76	323.92	323.83	326.54	325.06	325.23	326.42	323.79	325.34	326.68	327.51	324.67	324.5	325.8	325.9	326.24	325.22	325.74	325.03	326.12	325.5	326.26	327.5	328.61	326.3	325.43	324.42	326.32	325.49	326.58	326.71
311.6	311.13	311.11	311.69	314.54	313.14	312.83	312.82	311.8	312.89	312.82	312.57	310.94	312.5	312.2	313.42	313.61	313.96	311.8	313.16	312.45	311.74	312.3	313.63	312.33	311.85	314.21	314.36	313.16	312.29	312.99	311.79	313.71	311.21	312.45	314.14	311.55	312.87	314.69	311.5	312.01	313.76	313.17	311.32	311.92	312.45	312.55	312.59	313.4	313.31
305.02	303.89	303.03	303.9	307.14	305.08	305.31	304.2	303.35	304.38	304.71	302.32	304.19	303.95	304.51	304.71	303.8	303.72	305.06	304.31	303.14	305.17	304.48	303.95	306.12	303	305.11	302.59	304.92	303.97	305.05	304.31	301.49	303.81	304.73	304.71	305.13	304.32	304.51	306.99	304.45	304.15	304.05	303.21	303.84	304.89	303.35	304.83	304.52	304.15
297.11	296.96	297.46	296.6	296.87	297.47	296.79	295.88	297.38	298	296.05	295.78	296.04	298.86	297.42	296.43	297.63	298.74	295.17	296.53	297.19	296.56	297.62	297.42	295.92	297.65	297.18	296.54	297.11	297.65	297.38	297.84	297.5	298.18	297.35	295.59	296.65	296.63	296.88	296.07	298.83	297.32	295.59	297.42	296.05	297.07	298	295.48	296.62	296.74
318.39	316.32	317.73	315.78	315.93	315.55	316.79	315.76	316.25	317.93	316.82	316.43	317.12	315.5	315.77	314.81	315.64	316.56	317.7	316	316.4	315.94	318.28	317.26	319.34	315.14	315.85	315.13	316.14	316.16	316.61	317.93	316.23	315.85	317.05	315.95	316.33	316.07	318.06	316.16	318.07	317.5	316.72	315.96	316.58	317.36	316.76	315.36	317.08	316.39
316.05	314.63	314.61	316.1	315.07	314.89	314.68	314.62	314	313.92	314.3	315.54	315.22	312.38	314.15	315.98	316.95	314.98	314.98	315.4	313.91	315.01	314.94	313.7	317.13	315.04	316.99	315.77	315.88	314.34	316.83	317.3	314.12	312.61	313.84	316.21	315.36	316.33	314.39	313.88	314.26	314.42	315.08	315.03	316.75	314.5	315.75	314.82	317.38	314.29
306.79	308.27	306.94	306.36	307.04	305.69	306.73	307.49	307.51	307.22	306.13	307.36	307.37	305.43	305.47	306.99	305.72	307.66	307.64	305.72	305.48	307.15	305.4	306.71	306.44	306.16	307.07	307.31	307.47	307.09	307.49	308.39	305.84	306.26	305.25	305.94	308.16	306.63	305.2	306.68	306.95	305.15	306.88	306.62	306.84	307.21	308.47	306.74	308.17	305.37
315.05	313.94	313.77	315.63	313.34	314.23	313.95	311.64	315	314.33	313.56	312.57	312.88	313.06	313.45	311.49	313.74	314.06	313.85	314.4	312.59	314.44	312.13	313.34	313.24	315.15	313.55	313.57	314.4	312.77	312.58	312.97	311.71	314.8	312.3	313.79	314.59	314.46	313.25	313.86	313.13	313.86	314.18	312.67	313.49	313.58	313.92	316.34	315.16	314.62
327.61	327.41	328.08	327.02	328.21	327.43	328.13	329.26	328.49	327.25	329.79	327.5	329.97	326.08	328.16	329.67	325.83	328.48	329.36	327.79	327.09	327.99	329.27	326.81	328.38	326.52	326.47	327.34	328.06	326.43	329.38	326.66	327.76	327.88	328.66	328.59	327.03	329.12	327.63	328.19	327.24	327.22	328.31	328.84	327.12	326.58	327.94	328.14	327.45	327.66
302.68	303.25	304.57	301.57	302.37	305.39	301.71	303.81	303.95	304.3	303.99	304.83	304.21	301.35	302.25	303.79	303.22	303.89	304.33	303.04	302.02	303.9	302.75	303.84	301.39	303.38	302.87	302.83	302.97	302.42	304.68	305.77	303.37	303.67	302.44	303.64	304.81	305.47	303.42	302.93	303.29	303.08	302.83	304.03	302.68	301.78	305.02	302.94	302.48	304.05
317.3	315.06	317.06	316.81	316.45	316.94	313.7	316.55	317.2	317.43	319.13	316.85	317.5	316.26	318.8	315.54	316.45	316.67	316.33	316.14	317.39	314.48	315.41	315.86	318.25	318.3	316.5	316.7	316.37	319.03	316.13	316.08	316.9	315.74	316.09	318.64	316.97	316.85	316.75	316.76	316.08	316.41	316.34	316.45	315.52	317.86	317.29	316.04	315.11	315.66
312.1	312.19	314.77	314.23	313.35	314.55	312.74	313.25	312.89	312.43	314.8	315.33	313.35	312.45	313.48	310.88	312.38	313.18	314.56	313.87	313.44	311.05	310.72	313.6	313.38	313.11	312.57	312.34	313.01	312.24	312.34	313.3	312.62	311.28	312.16	312.25	313.75	314.1	312.85	313.27	313.95	310.8	313.18	312.39	312.76	314.79	313.72	312.22	312.16	311.61
306.9	305.06	306.56	305.18	306.6	305.64	306.37	305.74	305.28	306.28	306.59	305.12	305.55	304.54	305.95	306.19	306.38	307.27	305.58	305.51	305.48	306.54	305.72	307.28	305.96	304.58	307.9	305.66	306.7	305.71	306.25	306.77	306.04	306.24	305.3	304.73	306.87	304.48	306.05	307.67	305.09	308.28	304.74	306.5	306.15	305.26	305.29	307.52	305.22	305.4
315.2	316.42	316.23	315.91	315.81	316.98	316.99	317.52	318.1	315.96	317.37	315.65	316.64	317.12	315.02	314.94	316.44	317.42	317.51	317.74	318.61	316.27	317.21	314.95	315.3	317.39	314.85	317.09	318.12	316.57	316.84	316.18	316.55	317.15	316.87	316.74	316.69	314.23	316.16	316.95	316.93	317.01	317.06	317.66	317.92	316.25	314.62	318.37	315.52	316.17
305.91	306.03	306.95	304.56	306.87	306.52	306.15	307.15	306.41	305.61	305.85	306.45	306.23	306.74	305.29	306.17	307.28	306.69	306.43	305.85	305.89	306.03	303.94	306.53	305.63	304.85	305.48	305.52	306.26	306.97	305.55	308.36	305.84	307.46	306.02	303.07	306.58	306.52	304.16	304.93	306.35	305.1	305.32	307.38	304.65	305.29	305.63	304.75	307.59	307.23
314.3	314.95	314.12	315.99	315.04	315.01	315.21	315.95	313.65	315.23	315.11	314.08	315.38	315.86	315.48	314.19	314.95	313.01	314.72	315.93	314.64	315.95	314.87	314.46	313.74	314.05	315.29	314.67	315.61	315.49	314.94	315.89	315.49	315.04	314.98	314.15	314.79	314.77	314.63	315.41	314.1	313.93	315.02	314.38	314.91	316.49	314.99	313.1	315.43	315.11
312.17	311.87	310.29	310.4	310.76	312.25	312.19	311.4	311.62	311.36	311.15	310.94	311.3	312.39	313.67	311.21	310.45	312.65	312.16	310.87	311.08	311.91	311.75	310.77	311.24	311.75	310.72	310.99	310.9	313.13	310.49	313.12	312.02	311.76	311.5	309.81	313.83	312.52	310.78	310.98	310.9	310.67	312.74	311.34	311.98	312.37	310.43	311.52	310.62	311.22
300.5	300.28	299.41	300.94	300.59	300.54	299.86	301.47	301.12	300.35	299.47	298.8	301.56	300.86	301.13	298.37	300.66	299.18	299.86	300.24	301.25	300.55	300.72	300.69	301.89	300.31	299.54	300.52	300.11	299.33	298.76	300.62	298.95	301.67	301.63	300.34	300.94	297.81	300.18	300.19	297.22	300.5	298.95	300.36	301.11	300.42	299.74	298.77	299.48	298.61
328.69	325.25	325.7	326.43	326.45	326.73	326.44	327.49	327.45	328.29	326.91	327.2	327.04	326.28	327.63	327.69	325.93	326.88	326.47	327.01	327.04	327.2	326.56	327.96	327.53	326.81	325.45	327.99	326.95	328.1	325.75	327.99	327.1	325.99	327.48	326.95	326.74	328.02	326.18	327.22	326.49	326.88	326.73	326.19	324.98	327.94	326.58	328.34	328.41	327.49
294.28	293.21	295.01	293.26	294.2	294.76	294.62	295.07	295.68	294.13	294.21	294.54	293.4	294.2	294.13	293.81	291.61	293.78	292.71	295.04	294.18	294.21	294.19	293.47	291.79	294.62	294.66	294	291.82	292.69	292.52	293.28	294.8	294.8	291.94	294.73	293.21	293.83	293.61	292.79	293.92	295.47	294.33	293.2	293.01	292.48	293.09	291.45	295.04	294.35
301.18	303.49	302.61	303.57	301.64	306.12	302.91	302.41	303.47	301.92	302.73	304.65	304.18	302.54	303.63	303.48	304.76	304.53	301.69	301.85	302.46	303.49	302.38	302.76	302.23	302.93	302.08	303.34	301.82	304.51	302.38	304.88	303.47	301.94	303.46	304.88	302.82	302.58	304.64	304.38	300.76	303.93	303.54	302.25	303.19	303.98	303.36	304.42	302.48	304.28
315.39	316.76	314.64	314.78	315.21	315.94	316.24	315.25	316.91	315.74	315.95	316.63	314.18	316.21	318.09	316.1	315.72	314.19	316.86	315.19	316.89	316.1	317.42	316.59	316.17	317.2	316.71	316.51	314.15	313.95	315.65	314.17	315.19	314.76	314.58	315.09	315.96	313.93	313.87	315.67	315.41	315.68	314.98	314.42	314.64	315.7	315.24	316.58	315.28	316.83
317.73	316.69	318.57	317.82	318.44	317.57	318.01	319.26	317.8	316.97	318.93	317.27	317.44	318.79	320.15	318.09	316.76	318.27	318.53	318.66	316.63	318.41	317.67	318.75	319.9	319.05	319.48	318.78	316.92	318.07	319.72	318.27	319.59	318.56	319.16	317.92	319.78	318.73	318.74	316.63	317.38	317.38	317.93	318.27	317.82	317.67	318.14	319.38	319.59	318.88
305.89	306	305.53	305.87	307.79	305.77	306.86	305.97	307.08	305.53	306.62	306.33	306.39	305.37	306.4	306.36	307.23	308.95	308.33	305.79	306.83	307	307	305.89	305.11	306.89	306.84	305.99	305.77	307.14	307.95	307.98	305.27	306.15	305.57	304.92	309.65	305.75	304.79	306.63	307.03	306.59	306.09	306.56	305.41	306.61	304.97	305.73	306.58	305.61
305.93	304.94	306.86	304.84	307.9	306.03	306.63	306.84	306.49	305.98	307.01	305.76	306.78	306.31	306.06	306.19	304.41	307.36	304.72	306.65	306.99	305.22	308.44	307.6	304.23	306.9	308.23	306.17	305.26	306.02	305.46	305.58	304.8	305.17	306.48	305.73	305.8	306.06	305.67	304.98	305.27	306.54	305.89	305.45	307.61	304.62	306.65	306.91	305.64	305.45
317.14	317.48	317.33	317.57	319.69	318.95	319.68	318.43	318.64	317.99	317.28	317.1	320.02	318.2	318.69	320.11	317.75	318.09	320.03	317.77	317.23	319.64	317.77	317.8	319.45	318.6	319.39	318.01	318.06	317.77	319.18	317.29	318.92	318.86	317.63	320.16	318.46	318.35	320.66	317.04	317.38	316.9	319.21	317.71	316.97	315.94	319.55	318.61	316.12	318.67
306.16	308.31	307.45	307.32	304.57	306.9	307.41	306.06	306.71	306.07	306.77	306.23	305.63	307.32	307.17	305.04	305.37	307.57	306.43	306.2	304.18	306.14	305.35	307.01	306.57	305.63	306.97	307.89	306.67	305.12	304.37	307.8	307.61	304.86	306.8	306.38	307.72	306.53	306.29	308.2	306.76	305.69	307.2	308.22	306.28	306.06	306.14	305.05	306.06	306.8
319.17	318.34	318.58	318.88	318.94	317.59	319.75	318.38	318.11	317.57	320.66	318.24	318.32	320.91	319.86	318.3	318.75	320.7	319.26	318.76	319.32	316.33	318.97	318.11	317.83	319.51	317.86	318.17	318.24	318.7	317.64	318.24	319.34	319.57	318.97	318.99	318.78	320.45	319.23	317.92	318.64	319.45	319.24	318.7	318.66	317.18	318.96	318.01	318.73	318.1
295.35	297.31	297.03	297.96	296.05	296.14	295.69	296.33	295.56	296.43	296.68	297.37	296.79	297.78	296.87	297.72	297.3	296	296.14	296.85	295.72	297.81	294.37	297.51	295.94	295.47	296.8	295.42	296.24	297.31	295.74	297.98	295.88	297.41	297.44	295.37	295.98	297.83	297.33	297.67	295.96	296.35	295.02	296.76	295.9	297.84	297.86	297.81	297.88	297.22
310.93	309.53	310.24	308.07	308.23	308.78	309.12	309.43	310.05	309.47	309.12	309.02	309.17	308.68	310.33	309.95	308.35	309	309.28	309.66	309.48	308.39	308.51	310.19	309.39	307.79	309.38	308.58	308.28	308.51	309.18	308.65	309.29	309.09	308.99	309.65	309.47	310.09	308.47	308.48	309.09	308.49	307.31	307.84	307.94	308.63	308.36	307.2	308.71	310.34
309.12	312.94	310.2	311.32	311.39	310.12	310.65	310.98	310.69	308.95	310.4	308.46	309.69	310.94	310.29	311.67	310.14	309.5	310.7	310.01	310.02	310.17	308.96	310.84	311.51	310.26	310.36	309.98	310.53	310.1	311.96	311.5	310.45	309.9	309.62	309.78	311.25	310.67	310.46	309.26	311.61	309.84	312.22	311.3	308.61	308.59	310.06	311.1	309.68	308.58
304.35	305.43	307.69	304.85	304.95	305.75	306.28	305.79	307.54	305.88	304.45	308.93	305.85	306.15	306.39	304.29	305.72	305.65	305.21	305.86	305.47	306.55	306.66	306.08	306.73	306.04	308.78	307.56	306.37	305.78	305.25	305.16	306.39	305.64	306.03	305.68	307.74	305.57	308.44	307.03	305.51	304.6	306.07	306.55	306.79	307.87	306.02	306.54	307.27	305.76
308.22	311.65	309.16	311.52	311.49	311.46	309.89	311.38	311.56	310.38	312.15	309.81	310.81	309.95	311.06	310.06	312.08	310.51	310.12	310.41	311.46	311.53	310.08	310.59	311.52	310.38	312.33	311.68	309.75	311.38	308.92	310.88	311.8	311.41	313.04	311.16	310.57	311.48	309.84	311.84	311.44	311.54	313.27	311.8	309.61	310.66	309.93	311.46	312.42	310.43
305.17	305.42	304.66	304.97	303.94	303.62	303.59	305.12	305.6	304.3	305.51	304.37	304.44	304.91	304.38	304.25	304.8	305.98	305.2	304.27	304.71	304.35	303.3	303.94	304.2	303.85	303.52	305.41	303.96	304.15	305.01	305.78	303.43	304.08	304.58	304.39	305.55	303.88	303.74	304.78	304.6	303.62	304.69	302.89	305.3	306.61	305.08	305.75	304.8	305.05
302.07	302.59	303.1	302.67	301.24	303.25	301.71	301.62	301.92	301.4	301.74	302.08	303.86	303.14	302.59	301.85	302.02	302.65	302.14	300.65	301.37	303.1	301.49	303.62	302.23	302.34	301.63	301.54	302.59	302.9	303.29	300.88	300.35	302.77	302.73	302.84	303.6	303.03	302.12	302.52	301.52	301.25	302.53	301.15	304.09	301.37	302.33	302.51	303.49	301.49
328.69	327.53	327.18	328.22	328.75	328.72	327.21	328.97	327.18	329.26	326.6	328.18	327.52	326.3	327.3	327.77	327.38	327.48	326.56	328.03	328.34	326.98	328.24	328.07	328.12	328.87	329.11	328.86	327.57	327.67	328.76	326.14	328.5	327.01	328.6	327.96	329.02	326.9	328.87	327.99	328.69	328.28	327.58	328.11	328.97	327.92	329.11	328.28	328.39	328.74
296.11	296.66	295.72	298.25	297.31	297.29	297.15	296	295.8	297.19	295.86	297.93	296.6	297.15	297.91	296.49	295.41	295.29	295.12	297.11	297.02	297.9	297.01	296.77	297.48	295.46	297.12	296.92	296.53	297.71	296.36	297.55	298.17	296.88	297.39	295.74	296.79	297.12	295.15	296.96	297.42	297.77	295.45	297.99	295.46	297.21	296.7	298.67	296.94	297.73
305.39	304.96	303.98	304.45	305.45	304.91	304.1	304.34	305.47	304.23	304.2	304.09	304.28	303.33	303.94	306.18	305.12	304.63	304.02	303.41	303.78	302.64	304.71	302.77	301.99	304.4	304.58	305.76	304.45	305.69	305.63	304.1	304.37	303.69	304.34	303.98	305.22	304.64	303.49	304.65	303.92	303.11	303.95	304.58	304.85	306.02	303.97	305.98	304.37	302.86
318.43	317.13	316.82	318.31	317.15	318.09	318.38	317.28	316.89	318.44	316.67	317.31	316.44	318.28	317.66	318.21	317.88	316.89	317.7	318.88	316.99	317.67	317.26	317.3	317.64	317.1	317.16	316.05	316.75	315.23	317.96	317.45	315.76	317.58	316.7	316.59	316.72	317.43	314.57	317.77	317.98	317.61	316.19	317.67	317.88	315.74	317.82	316.14	317.56	316.84
301.09	300.1	301.01	300.24	300.05	302.41	301	301.29	300.54	300.4	301.18	301.58	299.32	301.43	300.23	302.66	302.37	300.16	300.23	300.94	302.14	302.59	298.46	302.55	301.91	299.52	300.93	301.74	300.72	299.19	299.95	301.58	300.96	299.12	301.37	299.48	302.25	302.01	299.76	301.55	301.4	301.01	302.06	301.21	303.92	301.04	301.62	301.86	300.9	302.95
299.29	299.48	299.46	300.51	298.71	300.31	301.99	299.75	298.73	299.05	298.73	298.05	300.41	300.27	301.37	300	299.76	300.58	301.17	300.35	300.58	298.83	300.52	301.35	298.73	300.49	299.2	299.25	301.05	300.41	299.59	299.62	300.71	300.21	300.05	298.91	300.28	299.38	300.12	300.28	300.17	298.39	301.64	302.22	300.47	301.41	300.61	301.34	300.16	300.38
307.75	310.76	309.21	309.47	308.53	308.72	308.54	308.73	310.23	309.01	309.11	308.22	307.99	310.32	309.56	309.19	308.58	309.03	308.42	308.97	308.72	307.56	308.81	309.26	308.84	309.22	310	309.33	309.82	310	308.77	307.67	309.64	307.92	310.28	308.27	309.73	309.67	309.28	309.84	308.59	308.42	308.51	309.95	308.16	309.23	310.32	309.21	307.56	310.24
312.62	311.79	308.54	309.49	312.9	310.64	309.61	310.07	310.37	309.79	311.7	310.23	309.28	310.59	311.1	309.31	309.33	309.53	309.21	309.37	309.35	310.12	312.01	310.43	309.82	311.87	311.7	309.2	310.24	309.53	309.81	310.56	311.13	308.79	309.87	310.81	312.75	312.24	309.68	309.74	309.43	310.69	310.23	312.24	311.82	310.45	308.61	310.31	310.99	310.48
309.48	308.47	309.31	308.76	308.37	307.17	307.96	309.25	307.64	308.62	307.99	308.08	308.89	307.36	309.27	309	307.94	309.77	309.44	307.92	310.07	308.28	309.35	308.39	309.77	308.81	308.48	309.2	309.7	308.96	307.52	308.55	308.92	307.22	308.62	309.61	308.59	308.49	307.12	307.31	308.68	307.07	307.69	308.32	308.81	307.48	307.11	308.5	308.64	309.74
310.53	308.93	309.06	308.99	309.82	310.3	310.65	309.47	309.18	310.53	311.36	309.35	309.34	308.89	308.46	309.17	312.14	310.15	310.93	312.35	310.86	310.47	310.02	309.15	308.79	308.64	310.71	309.82	310.7	311.31	309.53	311.23	310.82	311	310.28	308.99	311.21	310.66	310.96	310.98	310.28	309.33	309.5	309.89	310.79	311.4	311.91	310.55	310.59	310.93
328.04	327.36	327.32	328.64	326.86	327.54	328.55	328.36	326.99	327.96	327.06	326.91	325.95	326.52	328.57	328.84	326.03	326.21	326.31	326.19	329.74	325.53	328.68	328.37	326.75	326.12	327.85	327.56	328.65	329.37	330.57	327.42	326.71	328.49	329.22	327.71	327.04	325.38	328.57	326.65	325.94	327.61	327.54	327.38	328.47	327.25	327.68	325.25	327.2	328.07
315.64	315.33	316.2	316.41	315.92	315.31	314.31	315.49	316.78	316.05	316.64	316.62	316.06	314.86	313.71	315.31	316.32	318.36	315.86	315.48	315.16	314.39	315.82	315.52	315.71	315.62	315.26	316.98	315.44	315.5	315.17	315.59	314.19	315.44	316.31	314.7	315.31	316.02	316.85	316.62	314.88	316.22	317.59	313.53	315.26	317.59	315.97	315.42	316.92	316.32
326.19	325.16	323.92	324.9	325.1	326.07	325.5	323.34	323.94	322.22	324.09	324.22	324.18	324.67	324.72	325.54	323.8	325.29	324.29	325.46	325.33	325.87	322.6	323.59	324.73	323.95	324.54	324.43	325.11	323.29	326.41	327.73	324.45	324.92	324.05	324.59	325.46	325.32	324.27	322.68	324.16	325.12	323.36	325.93	324.29	325.99	324.21	325.45	321.89	325.78
312.42	312.32	311.95	312.88	311.35	310.27	309.75	310.68	312.05	312.14	311.11	312.44	311.34	310.62	311.34	310.31	311.88	311.75	311.41	310.6	311.16	312.26	311.98	312.68	310.44	310.21	313.21	311.48	312.93	312.18	310.75	310.24	310.77	311.31	311.89	311.3	310.24	312.27	312.21	312.46	311.71	309.7	310.5	310.18	311.07	312.63	310.4	312.39	312.76	312.47
313.87	315.72	313.48	314.1	313.48	314.6	313.14	314.13	313.19	314.42	313.47	313.21	312.54	315.5	312.3	311.84	313.49	313.91	315.97	313.15	314.53	314.43	314.7	314.4	314.36	314.58	313.36	312.72	313.21	312.03	313.6	312.61	311.7	312.68	312.68	311.61	313.01	312.49	314.42	313.75	313.97	313.63	314.21	311.07	313.37	312.37	312.79	312.98	313.36	314.96
314.52	313.97	313.09	313.06	314.13	314.83	312.91	312.37	313.88	314.2	312.49	312.5	313.85	312.24	314.84	314.38	314.29	313.5	314.2	315.06	312.52	313.26	313.72	312.24	314.59	312.35	315.19	315.01	313.39	313.73	315.76	314.59	315.11	314.03	313.54	315.75	313	315.85	316.24	314.57	313.19	312.4	314.2	314.46	316.63	313.97	313.73	313.22	314.61	314.68
316.52	313.55	314.29	314.27	316.37	315.17	315.29	313.84	313.59	314.78	315.14	317.07	314.03	314.82	312.96	315.55	315.07	313.86	317.13	315.78	315.88	314.78	315.51	315.32	313.83	313.94	314.66	313.9	314.09	315.89	316.68	316.14	314.49	316.59	315.61	314.98	316.99	315.16	315.36	315.84	313.77	313.81	314.5	316.14	315.77	315.4	314.37	315.92	314.26	316.24
307.1	306.38	305.28	305.49	307.46	307.08	305.45	306.29	306.61	304.53	305.56	305.18	305.96	306.4	305.45	307.19	305.48	306.23	304.42	306.71	305.92	308.37	306.49	306.25	306.63	302.58	305.54	304.95	305.53	305.8	305.99	306.24	306.82	305.76	306.96	305.82	306.07	306.33	305.46	305.88	305.73	307.27	304.82	304.76	304.51	307.02	305.77	306.03	306.02	305.74
313.98	313.71	314.46	313.97	313.2	313.97	313.35	312.83	314.59	313.88	311.94	313.14	314.23	314.32	313.88	315.1	313.91	312.89	313.06	312.18	313.85	313.42	313.37	316.14	314.77	313.74	314.61	315.33	313.76	315.27	313.42	314.48	312.68	312.13	312.62	314.46	314.3	314.56	313.24	314.44	312.87	314.77	314.73	314.37	314.95	315.24	313.47	312.38	312.82	314.44
326.06	324.75	326.29	323.14	324.58	326.4	326.04	325.92	326.76	325.12	326.7	326.57	325.51	326.44	325.48	325.93	324.38	326.97	325.26	327.37	323.65	324.63	325.51	324.86	324.71	323.83	324.48	325.07	325.49	323.85	324.76	325.42	324.27	325.15	324.7	325.13	325.89	325.72	324.56	326.17	326.19	323.82	325.97	324.93	326.38	325.06	326.65	324.69	324.58	325.67
329.1	327.82	330.92	328.97	326.84	329.83	327.83	328.98	327.4	328.97	327.64	328.93	328.1	327.94	329.44	327.41	327.33	327.46	328.62	328.54	329.26	329.56	329.37	329.34	329.91	327.83	327.91	327.88	328.71	329.34	328.09	327.48	326.7	327.44	329.35	328.38	330.21	328.42	329.32	328.43	327.44	328.05	328.76	328.99	328.88	328.65	328.08	327.6	328.61	329.46
303.59	305.52	304.67	305.37	305.67	305.93	307.31	302.46	306.78	305.07	304.32	304.95	307.78	305.54	306.66	304.33	306.02	306.81	306.28	305.54	304.75	306.19	306.28	305.38	306.5	305.89	304.4	307.34	306.32	305.56	305.86	305.67	305.04	304.37	306.38	306.55	306.6	304.91	305.19	305.18	304.49	304.58	306.99	306.08	305.52	306.14	304.09	305.97	308.2	304.37
314.27	313.49	316.06	316.04	312.97	314.96	312.52	313.19	312.79	314.21	313.94	314.08	312.42	314.09	315.05	315.3	314.63	313.17	311.78	313.41	312.92	312.73	314.09	314	314.67	315.02	313.02	315.7	314.74	313.94	314.97	313.83	315.09	311.82	316.12	312.74	312.05	313.72	312.68	314.66	315.35	313.06	312.9	315.93	313.03	314.93	315.24	311.12	314.9	315.07
301.16	300.96	299.24	300.93	298.59	303.03	300.34	300.14	300.72	298.35	300.93	299.73	298.62	300.91	299.14	301.31	301.45	299.48	300.08	299.01	300.51	298.97	300.02	298.67	300.06	299.99	300.25	300.67	299.85	299.13	299.26	299.82	302.96	301.48	301.33	300.89	299.99	298.76	299.59	300.81	299.12	301.87	300.64	300.14	300.75	301.37	299.67	301.46	300.9	299.44
318.23	318.74	315.18	317.51	317.02	318.81	315.47	315.38	315.58	317.31	315.35	316.37	317.35	316.53	318.19	317.39	316.55	316.12	317.89	317.24	318.09	316.59	315.29	315.45	317.24	316.09	318.6	317.18	316.3	318.43	319	317.57	317.36	316.28	317.52	316.77	316.46	316.29	317.97	316.96	318.3	316.13	318.26	317.98	319.25	318.07	318.58	318.42	315.67	317.79
302.33	303.14	303.15	304.17	301.71	302.94	301.5	303.75	304.04	305.73	305.16	303.02	302.31	304.09	303.44	303.05	303.4	302.08	302.56	303.09	303.69	301.81	304.41	304.67	303.08	305.65	304.48	303.36	302.3	302.89	304.15	304	304.56	303.74	302.85	304.14	302.39	300.83	301.99	303.23	303.19	301.98	302.17	302.05	304.62	304.07	304.28	302.54	302.92	303.84
303.41	302.39	304.41	303.02	305.06	302.11	303.55	303.36	302.22	302.66	303.68	302.84	303.88	304.68	304.18	302.56	304.68	305.17	303.62	303.97	303.1	305.12	303.1	301.82	302.52	303.06	303.07	302.97	304.79	303.42	305.28	302.07	304.01	304.84	304.23	303.4	303.18	303.03	301.55	302.38	303.7	303.37	302.76	303.21	302.97	304.22	302.31	303.04	302.2	301.16
307.12	305.63	303.42	307.06	306.41	306.06	305.86	307.34	306.26	308.62	307	307.29	306.4	307.39	306.68	306.01	306.66	305.76	306.75	304.88	307.31	307.71	305.96	305.39	305.76	306.68	307.03	306.04	305.91	305.79	308.06	306.45	306.21	305.3	306.99	306.71	306.37	307.15	306.31	305.86	305.86	306.31	305.38	304.87	305.91	305.53	306.12	306.36	304.89	306.1
304.86	303.14	303.87	305.32	305.02	303.19	304.48	303.54	305.58	303.96	303.23	304.18	303.59	304.54	304.16	306.05	303.79	303.83	303.27	305.22	307.59	303.81	304.05	305.16	303.5	303.25	305.86	303.67	302.63	303.19	303.53	304.07	301.94	303.99	304.02	306.56	302.99	303.74	305.42	303.11	303.84	304.91	305.15	304.46	304.54	304.54	303.08	305.03	304.04	306.1
308.12	310.28	307.01	309.46	309.08	307.8	307.98	308.78	308.43	307.69	308.61	310.01	307.16	307.96	308.05	309.34	308.92	310.03	308.65	308.92	310.02	308.98	307.78	309.11	308.52	311.64	308.6	309.28	309.7	308.91	308.91	308.6	308.51	309.68	310.19	308.79	307.61	310.79	309.46	309.13	308.08	309.11	307.37	309.52	309.73	309.28	307.95	307.99	307.51	310.66
310.33	308.51	311.26	311.04	306.71	308.72	310.83	309.88	308.71	309.23	309.72	309.54	309.81	307.56	310.86	310.09	308.4	310.54	308.77	310.53	309.97	310.33	308.71	308.72	309.13	307.29	308.09	309.56	310.46	309.52	310.74	309.49	308.34	309.22	311.31	311.51	309.99	310.27	309.39	308.29	308.85	310.12	308.97	310.2	309.45	307.96	310.94	309.5	309.5	310.06
316.17	314.78	315.65	314.68	313.59	316.05	315.19	314.04	312.77	313.9	314.53	316.78	316.79	313.93	315.57	315.65	316.53	315.63	315.05	314.19	314.55	315.51	315.17	317.79	313.47	313.48	315.7	315.18	314.88	314.2	315.87	314.78	315.65	315.31	313.83	315.41	315.15	314.86	316.45	315.23	315.42	313.75	314.65	314.97	315.93	314.98	314.97	315.99	315.02	314.62
316.63	316.57	315.16	316.03	317.01	317.24	315.8	316.16	315.32	316.86	314.99	316.39	316.27	316.08	318.85	317.37	317.39	315.07	317.6	315.42	316.81	317.94	318.24	316.62	317.52	315.81	315.72	316.46	316.44	316.31	317.21	316.41	316.43	316.82	316.78	317.2	314.93	316.5	318.26	316.71	319.01	316.53	315.2	316.1	316.26	315.5	317.08	316.73	317.07	315.24
314.19	314.3	312.38	315.33	314.34	312.51	313.3	312.27	312.07	313.13	312.86	312.02	313.5	314.38	313.88	312.02	314.21	313.87	313.11	312.71	313.96	313.87	314.37	312.83	314.08	312.66	312.45	314.51	313.26	312.62	314.32	314.73	314.52	311.32	313.22	313.45	311.61	312.59	312.83	314.37	315.15	309.76	313.32	313.26	312.34	312.23	312.13	312.4	311.61	314.07
302.36	299.77	300.17	301.19	299.96	300.48	301.36	302.9	301.15	301.01	301.51	301.55	300.28	300.01	298.51	302.41	299.41	300.05	302.34	299.08	301.18	299.72	300.87	298.99	300.02	301.64	301.66	300.67	300.87	301.06	300.9	302.15	302.23	300.55	301.45	301.21	300.47	300.58	299.96	300.85	300.96	299.3	301.64	303.19	298.97	301.02	302.66	301.11	301.42	301.92
296.24	294.46	294.61	296.9	295.74	293.98	293.49	295.74	296.05	294.52	295.28	296	294.3	296.1	295.12	296.63	295.64	294.54	295.3	294.41	296.49	295.88	294.99	295.04	294.66	296.36	294.85	295.55	295.69	296.39	294.4	295.11	295.11	296.96	293.59	294.71	295.56	293.29	294.94	295.42	294.47	296.15	295.34	295.53	295.16	296.05	295.29	293.21	294.66	294.59
303.83	303.63	304.73	303.76	303.55	303.53	302.76	304.26	302.36	303.09	303.82	303.84	302.25	304.64	303.31	304.09	304.21	303.92	304.71	304.65	301.89	303.96	303.13	303.82	303.07	304.3	303.79	304.59	301.33	303.85	304.58	304.84	302.68	303.84	302.45	304.04	302.54	304.49	305.33	304.45	301.93	304.37	303.9	303.1	304.57	302.65	304.03	304.69	303.44	302.59
314.07	316.13	317.15	316.14	315.23	316.78	317.21	315.51	316.71	316.63	316.64	315.78	315.34	315.63	315.48	317.61	316.7	314.92	316.45	316.5	317.24	313.89	314.88	313.47	317.44	315.67	314.15	317.99	314.77	317.93	316.26	315.9	315.68	315.21	316.22	314.51	315.52	317.75	316.65	317.44	314.35	316.8	316.25	315.12	317.01	316.67	313.91	315.55	314.33	314.4
302.97	303.05	304.44	302.72	303.9	305.75	305.03	305	303.94	304.77	304.49	305.38	303.75	303.87	306.09	305.8	303.58	305.73	303.95	303.2	304.84	304.59	304.6	303.48	304.33	304.34	304.82	303.87	305.4	304.93	304.44	304.14	305.63	303.78	306.52	304.91	304.48	304.7	303.52	303.78	305.73	303.38	303.74	304.15	306.22	303.27	304.4	305.31	303.92	303.12
300.3	299.61	300.92	301.16	300.91	303.1	300.48	302.29	301.05	301.2	302.05	302.09	301.74	301.23	300.71	300.76	301.2	301.37	300.83	300.66	300.43	300.94	301.46	300.9	299.47	300.92	301.25	301.33	300.64	300.98	300.33	301.88	300.97	300.04	299.64	301.52	299.37	302.15	301.11	300.31	302.18	301.48	301.1	305.19	299.4	300.53	302.51	300.23	299.49	301.14
313.74	313.32	313.22	309.87	311.54	312.38	313.08	312.01	312.07	312.56	312.89	313.62	311.46	311.6	312.87	311.65	312.67	313.29	312.85	313.81	312.66	312.73	312.17	312.66	310.71	312.16	314.17	313.36	313.27	312.62	312.78	313.6	312.93	311.88	311.37	311.1	311.84	312.64	311.9	311.39	311.02	312.84	311.25	311.69	312.79	311.77	312.91	313.51	312.84	312.67
327.89	328.22	328.65	327.95	327.29	327.68	327.86	328.29	327.07	328.64	327.57	326.31	328.7	326.3	328.27	327.14	329.45	326.78	329.15	328.83	327.66	327.42	327.81	327.96	328.69	327.93	326.82	326.96	328.57	326.78	328.16	327.48	327.94	328.77	329.19	327.2	328.23	329.94	326.79	330.06	327.23	328.91	330.71	325.31	327.57	328.46	325.68	325.64	327.16	328.91
314.53	314.55	315.49	314.91	313.95	314.14	313.67	314.12	315.38	314.17	312.74	313.17	313.9	312.62	312.62	313.46	314.26	315.05	313.18	313.4	313.71	312.95	314.7	314.58	313.5	312.66	315.02	314.22	313.31	312.36	314.49	315.77	311.98	315.02	311.77	314.82	313.84	314.38	314.66	314.42	313.97	314.02	314.18	313	314.56	314.52	314.36	314.07	314.17	313.2
302.88	302.15	303.12	302.37	302.18	302.44	303.09	301.64	303.65	302.92	302.26	303.35	302.23	303.5	301.47	301.67	300.96	304.04	302.06	301.54	301.78	302.57	302.37	300.85	303.67	303.92	305.12	304.56	303.17	302.78	302.05	303.41	303.32	303.5	300.52	303.87	303.02	302.53	301.67	302.58	303.99	300.34	300.8	302.78	302.77	303.92	303.04	302.61	301.39	302.06
326.82	328.99	327.79	327.73	325.43	328.47	326.2	328.08	327.42	328.74	326.99	326.4	329.86	327.59	326.98	327.71	326.12	328.04	327.91	327.38	328.24	327.83	327.01	328.6	328.57	326.89	328.33	328.18	329.04	326.72	328.82	326.97	328.32	325.9	329.52	328.61	328.96	326.07	326.25	326.96	327.36	326.94	328.3	326.57	330.95	326.86	328.26	326.11	328.32	328.68
306.47	304.26	302.56	303.27	302.97	302.86	302.6	303.77	303.56	302.79	302.15	302.31	300.52	302.87	303.47	304.32	303.96	302.9	303.57	302.36	303.4	302.42	303.33	303.35	303.19	304.9	304.26	303.14	303.9	302.18	303.43	302.65	301.11	303.2	304.83	303.94	301.79	303.01	304.05	303.49	302.23	304.6	303.74	303.92	303.9	303.11	303.87	304.03	303.7	303.82
304.39	304.91	305.49	304.73	302.96	305.44	306.08	305.54	304.53	304.97	306.39	303.6	306.48	302.52	304.49	305.17	303.7	302.06	305.27	303.26	306.46	305.57	304.81	304.6	305.47	304.18	304.88	304.65	304.36	306.65	304.21	305.04	303.33	304.24	304	304.77	304.09	304.76	305.35	303.45	302.93	304.66	304.58	304.69	305.47	304.46	304.57	304.57	304.65	303.58
314.73	317.17	315.67	314.05	313.56	314.17	314.98	314.06	313.33	314.51	315.27	313.68	316.48	315.07	313.8	314.98	316.34	313.66	315.24	313.41	314.63	314.78	315.23	317.28	316.64	313.87	315.32	314.63	314.89	313.12	313.66	315.32	315.47	315.12	315.09	315.32	315.34	314.5	314.33	315.81	314.26	314.82	313.02	316.66	314.99	314.96	315.09	312.5	313.83	314.92
327.07	326.7	327.27	328.66	326.36	328.68	327.37	326.06	327.23	326.26	328.49	327.89	327.42	328.43	326.5	328.45	327.37	326.04	328.71	326.59	327.37	326.45	327.24	327.94	327.12	328.14	327.99	328.85	327.8	326.68	327.61	326.78	328.05	327.83	326.39	327.44	326.03	327.1	327	327.5	327.3	327.28	325.83	326.67	327.71	325.41	325.66	326.64	327.09	327.59
316.3	315.5	313.8	312.92	314.75	316.91	314.65	315.86	313.75	313.99	316.13	315.68	315.23	314.68	316.05	314.34	315.95	313.47	315.49	316.31	315.54	316.09	314.7	315.61	316.13	314.87	315.11	315.51	314.44	314.41	316.46	313.5	314.49	314.83	314.99	315.84	314.67	313.97	315.46	315.46	315.14	314.87	313.73	314.76	315.32	315.14	316.02	315.63	315.94	315.15
327.26	327.36	327.43	328.01	325.73	326.1	327.44	326.59	328.82	324.75	326.14	329.32	327.71	326.71	327.39	328.95	326.29	325.71	328.3	326.05	327.4	327.31	327.6	326.48	329.5	325.89	327.49	325.41	325.79	327.5	326.65	324.97	326.24	325.58	327.42	325.15	324.76	327.95	327.72	324.88	327.01	327	326.14	326.89	327.72	325.89	327.65	324.7	328.57	326.21
302.28	303.25	303.83	302.57	304.47	303.23	302.34	303.55	303.37	302.92	302.45	300.58	300.87	302.89	302.2	303.22	301.83	303.42	304.13	302.99	302.76	304.85	302.41	302.73	304.35	301.67	302.33	301.84	304.85	303.35	303.14	304.59	303.66	302.21	302.18	304.07	302.65	302.35	302.46	303.99	303.61	302.9	303.16	303.92	302.72	302.57	303.28	302.52	302.18	303.88
308.29	309.84	309.54	307.61	307.44	308	307.75	310.29	307.31	307.35	310.31	310.04	309.26	309.52	308.5	310.74	310.64	308.11	308.57	309.53	308.84	309.63	308.86	307.85	310.21	307.62	307.44	308.24	307.91	307.78	309.24	309.75	307.84	308.37	310.04	309.21	309.4	308.3	307.43	307.81	311.38	309.75	308	306.8	309.4	307.76	307.51	307.97	309.29	309.66
304.46	305.57	304.28	305.45	301.85	304.3	305.72	304.79	306.58	304.44	304.14	305.55	306.63	305.38	304.78	305.57	305.47	305	306.06	305.86	306.74	305.41	306.11	304.84	303.06	305.3	304.3	307.65	306.9	304.21	304.47	304.74	305.99	305.59	303.58	305.13	306.15	306.09	306.02	303.36	307.21	304.44	306.02	304.05	307.52	303.37	305.78	306.78	305.46	304.65
313.58	311.77	311.06	311.63	313.76	312.93	313.64	313.74	313.39	312.18	311.84	312.04	312.68	313.83	312.14	313.92	313.39	311.82	311.46	310.85	312.51	312.08	312.61	312.34	312.35	312.97	312.13	313.34	312.62	312.62	313.01	313.18	312.39	310.35	310.96	311.18	313.79	313.37	312.63	311.74	312.57	311.55	311.59	313.29	313.48	311.97	314.11	312.91	312.08	313.37
312.73	311.74	314.95	313.24	312.76	314.65	312.56	312.41	312.38	313.76	312.7	312.85	313.85	313.94	314.05	312.34	313.95	313.68	314	313.24	313.58	314.37	313.19	313.56	312.61	314.02	312.47	314.62	314.08	313.27	313.12	311.67	313.8	314.71	311.12	313.79	313.14	312.48	313	312.67	312.58	314.43	311.79	313.15	313.48	311.7	313.92	312.43	312.99	313.46
311.92	313.41	312.75	311.87	313.14	312.33	312.07	313.53	312.61	312.76	310.93	313.16	312.94	313.86	313.67	313.09	314.13	313.13	311.82	312.05	311.69	311.57	314.8	312.67	314.35	312.69	312.78	313.63	313.42	312.67	311.33	313.06	312.04	312.48	312.04	313.09	313.05	310.76	312.56	312.87	313.49	311.75	314.14	312.98	314.15	312.86	312.18	314.89	312.66	311.79
301.42	302.47	302.24	299.73	299.16	300.47	300.92	301.97	301	301.21	301.68	300.69	302.29	301.36	301.62	299.7	300.61	301.23	300.39	303.44	300.25	301.27	299.57	300.01	299.31	301.91	300.88	300.38	298.79	302.22	301.12	299.46	300.57	301.67	301.09	300.88	300.36	298.63	301.16	299.51	299.66	301.11	301.59	300.61	300.5	302.04	300.67	301.37	300.49	302
300.32	301.13	302.17	300.66	299.24	301.32	300.62	302.06	302	300.84	300.67	300.8	300	300.96	301.17	299.44	300.91	300.35	300.76	299.4	301.68	301.13	300.48	300.48	299.8	300.55	300.76	300.77	300.83	301.53	302.37	300.38	299.64	302.47	301.05	302.31	301.67	301.52	300.7	300.95	299.15	302.08	300.53	302.87	300.68	300.38	303.05	301.6	299.81	301.31
315.76	316.22	312.87	314.48	314.21	315.36	316.2	315.74	314.81	314.37	314.36	314.91	316.57	315.43	314.17	316.08	315.32	315.47	314.77	314.49	315.58	314.45	314.85	315.28	314.56	315.37	315.05	316.19	315.3	312.97	315.53	314.49	314.65	314.83	315.09	315.09	315.94	313.96	315.18	315.89	313.83	316.63	315.69	315.61	314.41	315.81	314.65	314.29	314.92	315.19
304.22	302.53	304.22	304.02	304.69	300.78	302.11	301.96	303.84	303.19	303.06	301.49	302.21	303.09	302.67	303.47	302.02	302.52	303.51	304.12	303.14	302.92	302.28	303.51	302	300.65	303.66	304.21	302.55	303.78	303.24	302.8	300.38	302.18	302.28	302.77	303.31	303.78	303.91	302.97	302.54	302.85	301.95	304.26	304.22	303.16	304.39	303.27	301.53	301.89
314.35	311.99	314.48	310.85	313.53	312.58	314.01	314.02	313.25	314.31	313.15	313.69	314.23	313.72	311.72	314.28	315.34	312.06	313.99	313.7	314.12	314.39	313.97	314.76	313.7	314.06	313.64	313.91	312.69	314.68	313.95	315.26	312.25	314.07	314.33	314.6	311.68	313.78	314.66	314.42	313.06	311.84	315.36	314.35	313.14	314.44	311.67	315.41	312.68	313.09
308.31	308.08	311.86	308.58	309.55	309.78	308.73	307.56	309.49	308.42	307.88	307.64	307.72	309.19	309.03	307.56	308.21	308.88	309.35	309.16	308.56	310.29	308	308.43	309.8	309.38	308.69	308.88	308.08	306.75	309.29	308.32	308.66	310.18	307.8	308.67	308.69	309.53	308.7	307.43	309.88	309.62	308.52	309.8	307.35	308.82	309.64	309.08	308.7	308.5
326.83	327.3	328.16	327.61	329.29	328.08	327.33	327.77	327.05	328.59	329.58	327.52	328.08	328.69	327.77	328.54	329.85	326.04	325.92	328.67	327.72	326.67	328.1	327.76	326.16	329.21	328.82	327.15	328.4	328.19	328.15	328.43	328.79	326.13	328.56	328.65	329.94	326.16	328.16	326.51	327.1	329.1	326.81	326.18	326.26	327.67	326.4	326.88	328.95	329.33
312.2	312.71	314.06	311.49	314.26	312.64	314.49	313.47	312.75	312.08	310.57	311.99	312.27	314.13	313.76	312.82	313.46	314.24	313.84	314.21	313.3	314.14	312.9	312.02	313.03	313.07	313.79	314.96	311.79	313.27	311.7	313.54	313.64	312.9	313.49	313.48	313.26	312.36	311.31	312.15	313.46	313.71	314.06	313.02	312.24	312.44	312.88	313.03	312.23	314.58
306.04	305.55	305.82	305.93	305.26	307.87	305.76	305.38	305.52	305.31	306.54	304	306.91	306.79	305.19	308.16	305.4	307.02	305.82	306.72	305.39	306.06	305.26	306.63	304.51	305.43	305.98	307.2	306.23	304.98	306.3	306.66	305.49	305.16	304.77	308.88	305.12	305.13	305.39	306.51	306.5	306.98	304.85	304.77	305.28	306.6	306	305.03	307.12	305.72
315.83	315.16	315.48	315.29	315.5	315.16	315.5	314.88	313.03	315.44	315.22	317.08	312.39	316.34	314	315.51	314.29	316.15	315.33	315.09	315.12	314.49	314.72	315.31	315.61	314.42	313.31	315.78	315.33	315.13	315.65	314.52	316.09	314.2	315.45	313.58	317.31	316.38	314.91	314.32	314.36	315.48	313.97	315.4	314.84	316.11	314.3	315.57	315.87	313.72
295.24	292.87	295.31	293.69	295.05	294.73	294.31	294.68	294.17	293.62	293.05	294.18	294.86	293.33	294.27	292.86	295.05	292.81	293.49	295.01	294.76	294.39	293.28	294.59	293.82	293.67	295.93	294.24	293.64	292.28	294.03	294.74	295.24	294.8	294.07	294.88	292.17	293.68	292.95	293.14	293.63	294.73	295.7	294.05	294.73	294.12	291.84	292.78	293.62	294.52
300.04	300.4	300.91	300.05	300.54	299.41	300.13	301.19	300.8	300.18	300.01	299.35	298.63	296.94	298.99	299.84	299.85	299.9	299.69	300.98	301.05	300.35	299.23	300.01	298.87	300.1	299.7	300.03	298.55	299.9	297.92	298.37	300.04	300.3	298.98	299.5	299.33	300.69	300.69	299.7	301.07	300.17	299.58	301.26	298.4	301.09	298.91	299.27	298.06	298.69
303.45	301.91	304.31	304.14	303.79	303.46	301.99	301.6	303.85	303.25	303.53	304.64	303.25	303.4	301.63	304.53	303.16	303.9	303.65	304.15	303.71	302.29	301.55	304.14	305.43	304.31	306.34	303.72	303.1	302.49	303.44	303.53	304.17	302.37	303.83	303.45	303.1	303.44	302.68	303.93	304.52	305.06	304.09	303.3	305.98	303.57	302.11	304.04	303.75	303.58
315.57	314.17	314.8	314.31	316.49	314.9	313.84	316.3	313.98	315.57	315.06	315.12	314.1	313.61	315.66	315.34	315.72	316.22	314.2	313.43	315.67	315.26	316.85	316.08	313	315.41	314.98	314.2	314.61	315.63	315.47	314.9	315.2	314.99	317.22	315.15	315.64	315.96	316.07	315.81	313.64	314.12	315.39	314.7	316.45	314.95	315.42	316.8	315.97	315.75
315.06	317.02	316.75	315.27	315.34	315.58	317.18	315.67	315.43	315.87	315.68	316.25	314.73	315.41	314.72	315.49	314.31	315.88	316.57	314.51	315.89	316.03	316.54	315.42	317.31	316.45	315.09	314.31	316.41	316.78	316.86	314.78	315.25	315.28	317.16	314.95	315.46	315.56	315.38	317.43	315.99	316.36	316.78	315.47	316.88	315.42	315.26	315.91	316.83	314.91
323.78	324.38	324.15	324.18	323.12	324.28	324.92	324.12	326.73	325.89	323.3	323.33	325.06	324.87	326.4	324.5	326.22	324.03	324.69	325.61	325.25	325.12	322.79	324.91	324.92	323.05	325.14	324.66	325.82	323.8	326.17	326.01	325.02	324.48	324.42	324.7	324.3	324.34	323.59	323.34	324.94	323.29	323.38	325.84	323.81	326.09	325	324.22	323.1	325.78
306.72	307.1	306.69	306.83	306.66	305.36	307.59	304.06	305.5	306.02	306.22	306.56	306.43	304.58	306	305.44	305.12	306.95	307.28	306.08	306.71	305.72	305.22	306.71	305.14	306.75	306.3	306.7	306.85	305.74	306.83	305.34	306.95	305.59	305.67	307.01	306.01	306.42	305.33	305.07	307.8	306.04	307.66	304.5	303.75	304.38	304.99	306.15	304.37	307.09
315.5	316.12	316.82	316.06	315.14	316.09	316.41	317.8	314.27	316.31	316.94	315.29	314.72	316.04	314.49	315.6	317.04	314.43	316.52	317.2	316.62	314.05	314.94	315.93	314.78	317.54	316.08	316.93	315.58	314.94	316.59	315.44	316.51	317	316.36	315.91	316.64	316.97	316.77	316.14	314.74	317.83	317.63	317.74	318.08	316.14	314.55	314.51	317.16	315.79
302.7	303.29	303.34	303.13	302.42	303.39	304.64	303.67	302.05	306.12	303.45	302.36	303.99	301.98	303.79	303.27	304.98	302.95	301.67	303.84	303.37	303.15	304.4	305.02	303.98	303.56	304	302.44	304.53	303.96	303.43	305.14	302.82	304.14	302.2	304.04	303.07	302.97	302.81	303.36	304.09	303.22	300.98	302.09	302.89	301.78	304.05	304.29	304.18	301.09
307.84	306.71	307.46	305.55	304.79	306.89	306.21	306.75	307.51	304.75	304.28	304.39	306.8	305.85	307.06	306.99	307.06	305.64	306.49	304.97	306.64	306.85	305.81	306.05	306.55	307.06	306.02	305.28	305.59	305.41	306.12	306.83	306.15	305.54	304.6	305.22	304.47	306.73	306.14	306.6	304.31	305.14	306.1	306.12	307.25	305.28	305.76	305.6	305.09	307.44
312.03	313.92	316.61	315.43	315.02	313.75	315.5	314.97	315.98	314.67	314.4	313.31	313.83	314.94	313.95	315.13	315.57	314.5	315.82	312.64	316.39	314.76	314.22	314.69	315.52	313.19	317.11	314.34	315.03	315.37	315.62	315.67	316.27	316.43	313.84	314.79	315.28	314.14	314.28	316.05	311.21	314.16	315.47	312.09	314.81	315.29	313.84	313.08	313.43	313.66
316.76	318.01	319.11	318.92	318.19	317.77	318.89	319.14	316.64	318.43	318.18	318.62	318.92	317.23	318.64	316.75	318.53	318.6	320.27	317.77	317.27	317.17	317.22	319.46	319.6	317.63	319.93	317.73	318.24	318.6	317.89	318.47	318.24	318.35	317.79	319.11	316.89	317.8	316.44	315.85	319.06	318.1	318	316.91	317.84	318.8	316.74	317.89	318.72	318.74
299.55	298.79	298.93	299.38	301.02	299.32	300.07	299.47	300.68	300.71	300.99	299.62	299.15	301	298.87	300.22	300.35	301.03	300.34	299.62	300.44	301.36	300.2	298.83	300.41	299.97	299.27	300.5	298.35	301.17	299.95	298.77	300.71	301.22	298.15	301.97	300.58	299.29	300.39	299.19	300.06	301.74	301.83	298.44	301.53	300.38	299.15	300.11	299.05	299.87
308.7	307.83	307.39	305.54	306.73	308.84	308.92	308.51	307.78	309.01	307.16	307.38	305.94	306.93	307.34	306.38	307.87	306.64	307.57	308.36	307.73	307.46	306.26	306.18	306.79	308.2	307.29	306.44	305.11	308.56	306.5	306.16	305.89	307.18	306.95	307.17	307.23	308.08	307.54	306.14	307.01	307.63	307.21	307.48	307.56	306.86	308.94	307.55	307.26	307.16
313.56	312.5	311.64	311.52	311.4	311.55	312.19	312.53	310.62	311.44	311.83	311.23	310.46	312.59	312.37	313.54	312.04	310.87	311.98	314.41	312.84	309.64	312.65	312.75	312.64	312.48	311.18	311.78	311.2	312.28	311.38	311.8	313.24	313.04	311.89	312.05	311.68	312.09	313.77	311.77	313.15	312.62	312.28	311.41	311.84	311.28	313.82	313.57	312.64	312.65
313.74	315.01	312.88	315.1	312.73	314.37	313.71	314.4	314.61	313.55	312.29	313.77	313.68	315.24	313.96	313.27	313.8	314.33	314.27	314.34	313.85	313.49	310.33	314.13	314.53	313.71	312.62	314.2	313.81	313.22	312.87	311.84	313.53	315.14	313.11	313.73	312.81	311.76	315.37	314.1	313.09	313.58	314.1	313.77	314.14	314.33	313.27	312.51	313.41	314.32
300.15	298.67	300.59	298.53	300.43	299.59	298.54	299.15	302.81	299.7	298.78	301.1	300.42	301.14	301.6	301.36	299.47	299.2	298.67	301.33	300.01	301.27	301.68	298.98	301.2	299.75	300.54	299.02	302.63	300.96	300.48	300.85	301.68	300.94	300.55	301.9	299.44	297.83	300.54	299.97	300.9	301.08	300.09	299.33	297.89	299.6	300.67	300.44	301.7	299.24
306.59	305.97	306.41	306.27	307.15	306.36	306.49	307.43	306.63	304.93	307.44	304.9	305.24	308	305.65	306.17	305.08	305.15	306.61	306.66	305.71	307.34	304.62	306.76	304.86	306.2	304.04	306.2	308.01	306.22	306.44	305.78	306.46	307.16	306.17	306.26	303.66	304.88	305.16	305.77	306.35	305.51	305.03	306.72	306.47	305.46	308.3	305.07	304.06	308.09
307.92	306.02	306.26	307.8	307.55	307.05	306.92	308.15	306.27	307.46	306.72	306.05	308.3	307.56	307.5	304.8	307.05	308.58	305.98	308.57	307.55	307.92	307.38	307	307.31	307.29	307.36	307.62	306.47	307.76	309.29	307.49	306.66	307.13	307.1	307.99	308.69	307.08	305.95	305.87	306.74	306.2	307.86	307.19	307.31	307.11	305.09	307.2	306.68	307.35
311.45	310.2	310.2	309.86	310.09	310.32	310.27	310.27	312.1	310.52	310.72	310.91	310.34	311.18	311.75	312.17	311.53	310.6	309.96	310.76	310.29	309.39	311.75	310.91	309.87	310.89	309.28	310.75	310.1	309.9	310.97	308.78	310.1	309.36	308.78	312.49	310.55	311.23	310.76	309.75	311.99	311.84	311.68	312.21	309.5	311.2	310.32	312.57	311.8	310.73
318.19	319.71	317.74	315.15	319.19	318.43	319.07	318.69	320.06	319.52	317.05	318.16	319.4	317.67	317.88	317.97	318	318.59	319.08	318.22	317.18	318.36	318	318.44	317.72	319.42	319.7	318.86	319.14	319.1	317.23	319.42	319.1	319.23	317.69	319.15	319.62	318.28	320.02	317.14	318.76	319.8	317.91	318.17	317.93	320.3	319.98	318.56	318.88	317.57
318.46	318.58	317.23	320.1	318.41	317.18	317.58	317.58	318.08	319.33	318.32	317.91	319.95	319.3	318.99	317.92	317.39	319.07	318.82	318.9	316.25	318.32	317.81	317.93	317.48	318.73	318.94	317.86	316.65	317.01	318.09	316.62	320.85	318.24	319.89	319.5	317.33	320.96	317.34	319.39	318.8	317.47	317.66	317.64	317.71	317.99	319.28	318.75	317.79	317.39
307.61	308.6	310.04	309.23	308.37	309.24	307.69	310.01	307.81	307.81	309.73	309.82	309.39	308.47	309.49	308.76	308.88	310.12	309.11	309.42	307.14	309.2	308.73	310.48	309.61	307.69	309.41	307.94	309.06	308.84	307.84	308.35	307.03	309.25	309.75	309.89	307.47	307.71	310.77	308.77	309.39	308.66	308.36	309.49	309.48	307.83	309.42	308.96	309.3	307.8
312.97	317.14	316.11	314.62	314.5	315.05	316.29	314.77	314.73	314.94	314.68	314.85	316.13	315.36	313.65	313.75	315.15	314.53	313.3	315.04	314.68	315.63	313.16	314.91	313.04	314.46	313.33	314.34	315.92	315.94	313.66	316.6	314.05	314.3	316.22	313.18	315.45	314.96	314.72	314.37	314.06	317.73	317.29	314.11	314.8	314.47	313.89	315.38	314.51	314.74
301.39	302.04	300.51	299.77	301.08	301.48	300.84	301.09	300.39	301.12	301.53	300.74	301.75	299.56	300.54	301.38	302.44	302.51	300.95	300.35	301.33	300.6	300.95	300.96	300.59	299.91	301.22	301.37	300.59	300.52	300.81	300.04	301.19	302.43	301.82	299.44	301.86	302.3	300.2	302.97	300.86	298.68	302	301.39	302.68	301.3	302.23	299.86	300.52	301.54
304.43	304.38	304.65	305.07	304.41	305.69	303.9	303.75	304.6	303	304.51	304.6	303.76	304.86	303	305.53	305.03	303.4	305.68	304.36	307.39	305.43	304.08	305.11	306.11	306.44	305.84	303.52	304.31	305.68	304.23	304.71	303.97	305.5	303.91	304.43	305.9	304.47	304.78	304.62	303.42	303.81	304	303.8	304.5	305	303.44	306.9	304.22	304.87
302.87	303.36	302.52	302.67	302.64	303.55	303.11	303.01	302.71	303.56	303.9	302.22	303.39	303.34	303.82	302.6	302.51	301.19	301.91	304.53	302.09	302.48	302.73	303.89	302.72	301.95	304	303.41	303.51	302.17	304.3	303.77	303.31	302.76	305.86	300.88	304.4	303.48	302.74	303.57	302.84	301.81	303.4	302.08	303.05	302.62	303.62	302.6	303.43	304.85
310.17	309.79	308.49	308.97	310.63	309.39	309.68	312.54	309.85	308.68	310.47	310.07	309.44	309.81	309.24	310.65	308.52	309.69	310	309.62	309.11	309.86	311.05	310.23	309.12	309.54	309.84	310.5	308.75	309.65	310.05	308.04	309.61	309.82	310.91	308.64	310.41	311.27	309.76	311.3	309.49	309.51	310.38	310.27	309.68	308.57	310.39	309.63	310.19	308.98
319.72	321.09	319.76	319.78	320.37	318.96	320.4	318.88	319.71	319.43	319.15	319.48	318.76	319.01	319.53	319.62	319.43	318.59	321.55	318.87	319.16	319.34	320.28	320.87	319.82	320.05	319.8	319.52	319.98	318.89	320.05	319.34	319.26	318.85	320.8	320.71	319.56	319.74	319.18	319.76	321.9	317.7	318.97	319.27	319.66	319.09	319.75	318.61	320.4	320.38
314.85	313.43	313.19	313.76	313.37	314.17	313.56	313.86	313.71	314.21	313.22	314.96	315.27	315.11	314.04	312.27	315.01	313.96	313.17	313.29	313.71	315.09	313.2	313.82	316.42	313.33	315.53	313.41	312.11	314.56	313.38	313.86	315.05	315.48	314.52	315.22	314.46	314.01	314.26	313.89	315.54	314.32	313.93	313.97	314.7	315.35	313.55	314.51	314.6	314.67
304.62	301.91	302.26	303.73	303.97	301.31	305.69	303.77	305.02	303.62	304.08	304.32	304.05	304.9	306.07	302.85	304.48	302.96	304.6	304.06	302.97	301.61	305.55	302.89	304.79	303.49	305.87	304.53	304.72	304.79	301.38	302.67	303.53	303.91	304.28	303.47	303.74	304.92	302.86	305.72	303.24	304.97	302.33	305.51	303.95	302.84	304.34	302.29	303.17	302.37
312.06	312.62	313.06	311.86	312.59	314.06	314.44	314.62	312.47	311.15	313.66	312.84	312.28	312.12	313.05	313.19	313.27	312.62	311.92	312.88	312.81	311.43	313.54	312.28	313.86	310.88	313.76	313.3	313.27	313.51	312.61	312.99	313.84	310.96	312.3	312.99	313.49	312.14	311.51	312.8	312.59	311.78	312.1	311.31	312.43	312.91	311.72	312.9	314.45	311.85
328.12	326.51	326.14	326.66	326.65	326.31	326.44	328.48	326.69	327.53	328.24	328.31	325.98	328.52	326.9	326.8	326.39	325.46	326.11	327.84	327.9	328.69	328.33	326.69	326.05	327.48	327.46	327.77	327.99	327.5	329.67	328.61	328.79	327.69	329.29	326.99	328.2	326.91	327.96	326.92	329.55	327.73	327.79	327.42	328.55	327.53	329.74	328.15	328.47	329.73
302.54	304.69	302.87	305.48	303.28	304.77	303.19	304.76	304.53	303	303.8	303.86	303.13	303.33	304.96	303.81	304.3	302.33	303.38	304.05	305.11	302.96	304.58	303.26	303.97	304.42	305.44	303.1	302.55	304.23	304.09	305.18	304.31	302.58	303.45	303.48	303.99	303.5	304.66	303.31	303.57	303.6	302.83	303.61	303.66	303.78	304.33	302.69	303.01	304.11
313.95	313.62	311.52	314.13	313.69	312.6	312.82	312.56	312.7	313.56	313.09	313.51	312.85	313.54	313.65	313.85	314.17	314.54	313.34	313.81	311.68	311	313.77	312.24	314.55	315	313.31	313.17	314.54	312.13	313.77	314.05	312.95	313.35	313.49	313.21	313.68	313.31	312.82	312.44	313.12	313.11	313.16	312.54	313.25	313.67	313.14	312.57	313.26	312.09
304.54	302.92	304.49	302.59	302.6	303.8	303.28	304.46	303.39	303.31	302.5	301.18	305.18	303.17	303.32	305.36	302.61	304.01	303.16	302.38	303.21	303.89	302.96	303.3	304.11	303.11	302.91	303.48	303.79	303.87	303.43	304.17	302.99	303.8	303.44	304.09	304.98	303.17	302.65	303.18	302.62	303.53	305.71	303.51	302.27	301.29	302.35	302.49	303.67	303.25
312.68	313.1	312.56	312.87	310.53	311.66	313.67	311.56	312.12	314.52	312.44	312.96	313.54	312	313.65	313.68	313.48	311.42	313.21	314.05	313.19	313.88	313.48	314.98	313.9	312.59	312.08	313.17	313.47	312.29	312.78	312.01	314.3	313.65	311.72	314.24	312.64	313.03	312.95	312.6	313.98	314.15	313.9	311.34	312.31	310.64	313.76	313.38	313.12	314.05
314.9	313.74	311.84	312.9	314.49	315.99	311.95	313.1	313.78	313.24	311.92	313.03	315.1	311.86	314.48	314.55	313.33	311.62	312.34	312.8	314.63	313.6	315.33	311.69	313.02	311.59	313.51	313.82	313.07	313.45	314.07	312.41	314.74	312.86	313.56	312.31	311.9	313.64	312.29	314.43	315.36	314.49	313.45	312.99	312.59	312.55	312.64	312.48	312.82	314.57
297.62	295.72	296.68	296.43	298.35	296.87	295.58	294.82	295.3	295.8	295.49	296.78	297.15	296.58	296.8	295.63	296.72	297.52	298.83	297.51	297.26	297.69	296.34	297.04	296.08	296.35	296.69	295.86	295.34	297.38	297.21	297.39	296.78	296.39	296.98	296.24	296.18	298.31	296.73	297.08	297.11	296.61	296.49	296.28	296.24	296.57	296.04	295.36	297.43	295.41
313.57	311.31	313.59	312.86	312.44	311.43	312.73	312.62	314.09	312.67	312.37	312.33	311.33	311.57	314.23	312.81	311.97	314.19	311.01	311.18	312.77	311.58	312.69	311.99	311.49	311.03	313.12	312.7	311.58	311.48	313.05	310.5	312.48	309.92	313.1	311.84	311.06	312.3	313.09	310.66	311.17	312.08	311.73	312.23	312.75	312.91	313.84	313.13	311.18	313.35
323.61	321.55	325.28	325.04	324.2	322.66	325.82	325.12	327.31	325.6	324.58	323.87	325.44	323.74	324.01	326.11	324.12	325.53	325.49	325.01	324.7	324.77	325.2	324.97	324.72	324.41	324.49	326.28	324.85	323.92	324.72	322.63	326.61	325.66	325.68	323.41	324.04	323.91	326.86	323.86	325.59	324.38	323.96	325.17	326.17	323.94	324.14	324.78	322.85	323.4
306.47	305.12	305.95	305.74	305.74	307.48	307.03	306.88	305.11	308.28	306.72	305.06	307.13	307.16	306.67	305.59	305.37	304.87	306.72	306.61	304.37	305.42	306	305.93	305.84	306.28	305.06	305.94	307.71	307.68	305.93	307.54	304.46	305.81	307.27	306.17	307.03	307.16	307.58	306.43	305.41	307.13	306.51	305.1	306.85	307.77	304.79	306.99	307.34	304.39
306.02	307	305.04	305.38	305.43	305.73	307.33	306.2	306.15	309.02	305.76	307.03	304.95	307.31	306.95	305.07	306.72	306.73	308.09	306.32	307.18	307.16	306.28	305.29	306.13	306.48	307.95	306.11	307.5	305.09	307.18	305.23	304.78	304.94	304.6	305.37	307.25	306.84	305.48	303.82	307.21	305.9	306.24	305.71	308.58	306.37	305.77	305.32	306.28	308.12
297.01	295.39	296.68	295.41	297.7	299.08	297.42	296.06	296.79	296.09	296.73	296.48	296.41	296.89	298.37	296.41	296.01	298.53	298.02	297.46	298.1	297.05	296.48	297.25	297.32	297.09	296.98	297.69	297.38	297.58	297.25	295.5	297.61	295.81	297.94	297.83	296.1	298.96	296.51	296.54	298.49	298.65	296.17	296.68	297.21	295.76	295.86	295.97	294.96	295.75
300.46	301.79	300.32	301.66	300.36	301.08	298.29	299.1	302.36	302.52	300.21	302.22	300.75	301.21	302.91	301.07	301.63	300.72	302.79	301.01	301.01	299.53	301.59	302.32	302.36	300.83	301.98	302.57	301.37	300.04	302.38	300.9	301.73	301.79	301.85	300.56	301.13	302.64	300.11	301.48	301.44	302.04	300.49	301.7	302.97	302.38	301.56	300.06	302.56	301.8
306.63	307.89	308.4	306.21	304.94	307.99	306.27	306.9	308.75	307.64	306.05	306.95	304.81	307.21	307.95	306.46	306.44	306.96	305.76	306.06	306.72	306.21	307.09	307.64	306.5	307.69	305.65	306.31	305.34	303.47	307.06	305.44	309.08	306.6	307.44	305.18	307.03	306.63	306.58	306.9	306.31	305.93	307.03	306.9	306.05	306.99	306.92	305.97	306.28	306.63
310.59	308.69	307.05	309.85	308.33	309.42	308.71	311.61	309.54	309.83	309.96	309.55	308.97	310.45	310.9	312.03	311.33	310.17	311.36	310.57	311.24	310.6	309.37	309.31	310.41	309.99	308.65	310.3	309.71	309.17	308.6	309.15	310.12	309.78	308.63	310.46	308.45	310.63	311.4	307.49	310.27	310	308.75	307.91	308.7	311.28	308.97	311.24	310.15	310.38
312.46	310.67	312.42	312.95	311.7	314.51	313.16	314.47	314.68	313.04	310.76	312.63	312.59	312.62	313.38	312.9	312.55	313.28	313.3	313.39	312.24	314.81	313.8	313.27	313.72	313.34	312.44	313.3	313.72	311.5	313.3	313.72	313.99	312.04	313.38	312.62	311.13	313.2	312.07	313.23	313.39	313.61	313.61	314.71	313.29	313.92	313.45	313.03	311.81	315.1
304.8	303.7	305.16	303.65	304.56	305.54	305.45	304.94	304.46	305.11	306.46	305.78	303.06	304.06	306.57	304.81	303.14	305.52	303.82	304.72	303.38	304.87	303.88	304.61	304.79	304.78	305.67	304.99	304.75	303.35	304.67	304.22	305.36	303.88	304.36	304.14	304.22	304.35	303.75	304.15	301.89	304.3	303.22	303.65	304.37	304.64	305.09	304.18	303.02	304.27
314.7	313.53	313.77	314.68	313.76	313.01	314.45	312.52	313.64	314.56	313.81	312.13	314.21	314.35	313.91	313.84	313	313.96	314.08	315.19	314.29	314.14	314.45	313.4	314.17	314.3	314.54	314.15	314.23	314	315.28	314.34	312.7	314.37	313.79	313.96	313.66	314.86	316	313.28	313.77	315.01	315.16	314.59	314.72	314.79	313.24	315.04	312.54	314.54
306.2	305.03	305.82	306.11	304.2	306.21	305.16	303.15	304.34	305.3	305.06	303.8	305.13	304.4	306.34	304.47	304.85	305.52	304.71	305.51	305.44	304.87	306.43	305.42	305.12	305.93	305.94	306.36	304.8	305.94	305.11	306.11	305.43	305.93	304.52	306.28	305.84	305.26	305.88	305.48	305.73	305.74	306.15	305.02	305.26	304.35	306.07	305.02	305.9	306.04
311.87	312.65	313.42	314.49	314.21	311.49	312.17	314.39	314.76	312.36	312.84	313.18	313.1	313.57	312.79	314.65	312.27	314.03	313.29	312.5	315	313.89	314.65	311.81	314.53	310.9	312.52	313.47	314.07	314.53	313.1	312.29	313.84	314.63	313.62	314.01	314.45	313.64	314.02	314.03	311.51	313.58	312.68	312.99	314.06	312.69	313.38	315.03	313.2	313.68
327.08	326.48	327.09	326.05	327.74	327.97	325.49	327.05	328.81	326.44	326.71	327.13	327.93	326.61	326.59	327.7	326.31	327.78	327.15	326.26	326.43	326.62	328.3	326.47	326.5	327.48	327.96	328.61	326.66	327.19	326.89	327.98	326.35	325.94	326.8	327.99	327.54	326.36	327.14	327.19	326.06	326.86	328.28	327.84	326.2	327.45	328.65	327.66	327.22	326.43
303	301.55	303.44	301.73	301.33	302.88	303.34	302.74	301.75	302.46	301.33	303.07	303.51	302.56	301.09	302.01	300.88	301.5	300.45	302.24	301.17	303.33	302.52	302.95	303.27	302.39	302.91	302.69	301.96	302.18	302.95	303.63	303.18	302.17	303.84	302.41	303.88	301.13	301.87	301.17	301.58	303.5	301.37	303.57	301.23	302.58	301.06	301.45	302.04	304.03
303.28	305.85	302.92	303.32	303.92	305.36	305.62	304.7	303.9	304.22	305.03	304.25	303.83	304.42	304.5	305.64	304.61	305.22	303.29	303.89	303.75	304.26	306.13	303.19	303.5	303.27	305.52	304.65	303.82	304.37	303.63	304.86	303.89	303.18	305.67	304.41	303.39	305.08	304.93	304.52	305.02	305.36	305.53	305.75	304.11	303.97	302.88	305.4	305.35	304.18
294.86	293.35	293.25	292.24	293.19	294.2	294.88	293.96	292.43	293.93	293.31	294.52	294.56	297.17	292.21	294.09	293.06	292.04	295.52	294.65	293.82	295.37	294.71	294	295.43	294.97	294.53	292.14	294.97	294.73	293.51	293.76	293.41	293.99	296.03	293.13	295.04	291.73	295.11	294.61	292.57	293.95	295.57	293.57	293.27	294.95	294.23	293	294.68	294.78
303.62	302.26	301.5	302.18	302.63	301.26	302.5	303.91	303.04	304.32	302.04	302.63	301.16	304.36	303.96	300.79	303.77	303.22	305.4	301.56	301.14	303.05	301.94	302.91	302.51	302.48	302.29	302.86	302.73	301.58	303.36	302.99	303.55	303.57	302.74	301.48	301.51	304.99	301.48	303.1	302.16	301.91	303.66	304.4	302.5	301.93	302.3	303.08	303.52	303.38
314.43	314.12	313.83	315.33	312.48	312.17	314.19	314.5	312.63	314	312.61	314.47	313.1	312.72	312.41	313.66	314.39	314.51	313.67	312.95	313.69	313.82	312.98	313.39	313.84	312.78	311.47	313.4	313.68	313.84	313.79	313.39	313.43	313.24	314.24	312.62	312.84	314.98	312.19	312.9	314.07	312.23	312.81	313.44	313.44	311.36	313.17	311.96	313.9	313.43
317.11	318.78	318.7	318.36	319.03	319.01	317.65	317.66	318	316.03	317.92	316.96	318.74	317.94	318.67	319.62	317.26	318.28	317.46	318.28	317.68	318.66	319.24	320.66	318.64	316.82	319	317.47	316.46	318.83	318.46	317.65	318.39	317.89	317.19	318.54	319.32	318.54	315.56	317.92	319.58	317.08	316.71	318.23	318.91	317.78	317.79	319.1	319.08	318.51
304.79	304.38	304.67	302.8	306.17	304.96	301.99	302.91	304.42	301.73	303.55	306.13	305.51	303.41	303.04	303.53	302.86	302.34	302.99	303.04	303.26	302.33	304.86	302.17	303.54	304.57	303.55	303.27	303.84	303.86	303.18	304.16	305.35	303.12	304.05	303.08	303.82	305.36	303.46	305	304.36	304.24	303.31	304.14	303.68	302.92	306.18	302.8	303.67	304.04
306.38	305.63	306.6	305.94	306.27	305.55	307.78	306.14	306.13	306.88	304.59	306.24	307.15	305.36	306.23	305.31	305.73	306.81	306.2	304.54	307.14	305.47	304.3	306.61	308.35	306.41	305.32	305.77	307.97	304.87	304.46	305.06	305.8	306.72	306.46	305.51	305.54	306.77	305.85	305.44	306.04	305.69	306.68	305.4	306.04	307.06	307.66	308.28	306.46	305.93
314.32	314.46	311.95	313.17	315.21	314.87	310.8	312.41	313.17	312.11	313.64	313.01	309.79	313.99	312.94	313.39	313.04	313.28	313.46	312.73	316.11	314.01	312.1	312.88	314.35	311.82	315.89	312.83	314.49	313.46	311.76	313.09	314.24	315.21	311.91	315.38	312.54	312.98	312.12	313.38	313.2	314.82	312.77	312.9	313.85	314.64	313.96	315.01	313.31	313.53
303.84	304.04	301.31	305.11	300.63	304.65	305.66	304.19	302.99	301.46	303.62	301.78	302.6	301.86	303.08	305.42	304.97	302.25	303.8	303.76	304.13	304.81	305.11	302.32	304.72	301.11	304.59	304.32	301.55	301.39	303.49	301.77	302.53	303	302.03	302.4	302.23	301.81	302.74	301.26	302.69	302.72	301.36	302.95	302.95	303.33	302.65	304.26	304.19	303.12
326.3	324.65	324.31	324.8	325.78	324.71	327.39	325.58	327.44	326.4	323.96	325.62	325.27	325.68	325.29	325.3	326.04	324	325.99	325.84	325.01	325.83	325.18	324.69	325.38	324.73	325.93	326.29	324.95	322.58	326.78	325.24	324.17	324.82	324.31	324.4	323.88	325.8	323.71	326.95	326.2	326.05	325.36	326.03	325.71	325.04	324.13	324.9	325.57	325.98
299.93	302.92	302.47	301.05	302.96	300.72	300.87	300.13	300.93	301.11	300.32	301.78	299.03	298.92	300.93	300.24	298.94	301.86	299.86	301.43	302	301	301.27	300.21	301.46	301.23	303.2	300.85	301.28	300.68	301.24	300.92	300.32	300.7	301.53	302.8	302.93	301.08	300.01	301.15	301.32	300.73	299.39	301.6	300.74	300.45	302.11	300.95	300.52	300.53
299.82	299.49	302.45	299.17	299.15	299.88	300.45	299.59	299.27	298.98	299.16	299.38	300.05	299.86	299.12	301.31	300.35	300.53	300.41	301.66	299.48	299.3	301.31	298.95	300.93	298.92	299.72	299.78	297.63	300.94	298.56	300.12	298.43	300.57	300.59	299.33	300.92	300.07	300.71	299.89	298.57	302.31	300.57	299.1	300.96	299.55	298.76	299.71	301.48	298.61
311.94	313.55	314.38	313.63	313.51	312.81	312.18	313.18	314.18	315.04	314.09	313.35	314.18	313.28	313.34	312.2	313.64	314.31	313.23	311.5	314.22	314.29	314.83	312.67	313.28	313.41	313.59	311.38	312.31	312.79	312.63	312.16	310.78	313.1	312.82	312.71	313.76	313.11	312.43	310.57	312.48	315.52	314.2	311.54	312.9	313.35	313.12	312.97	314.65	313.15
302.65	302.82	305.43	301.81	304.05	303.67	303.74	303.31	304.95	305.02	303.86	304.39	301.59	302.21	302.89	304.4	303.21	303.95	304.77	306.35	303.22	303.22	303.1	304.74	302.62	302.52	303.31	302.99	304.75	303.57	304.13	303.41	302.63	301.24	301.88	303.29	302.08	303.64	304.07	301.59	303.69	302.24	303.51	302.16	303.19	302.87	303.88	302.1	304.44	301.94
299.9	299.63	301.71	301.93	301.35	298.36	299.88	300.91	299.54	300.76	299.59	298.55	298.38	300.53	300.06	301.09	300.91	299.62	299.32	300.95	299.52	299.48	302.34	300.95	298.86	299.1	299.92	301.26	300.29	298.96	299.98	297.85	300.73	300.11	301.1	298.25	299.88	298.94	299.34	302.1	300.28	300.59	298.67	301.41	299.74	299.65	301.07	298.55	299.22	299.85
301.32	303.67	301.25	302.8	301.4	304.42	302.11	303.3	303.47	302.14	300.69	303.35	302.19	300.84	302.48	302.4	302.98	303.17	301.16	302.19	303.35	301.87	303.27	301.76	301.61	303.16	301.58	303.7	303.08	303.25	301.98	303.29	301.87	302.45	302.48	302.33	302.4	301.94	302.63	304.36	303.63	304.3	301.55	302.07	300.77	301.56	302.7	301.14	301.67	302.8
300.45	301.08	299.04	299.7	299.62	298.58	299	300.05	299.99	300.03	300.37	300.74	301.49	298.13	300.35	300.14	301.72	299.99	299.45	299.99	298.75	299.51	300.26	300.12	299.41	299.39	300.63	302.52	300.83	298.72	299.89	300.14	301.03	300.27	299.44	300.58	301.36	300.7	299.37	300.34	299.46	299.87	301.23	299.75	299.81	298.01	299.25	299.14	300.77	298.78
300.89	302.29	303.39	302.21	303.33	305.16	303.51	302.61	304.36	303.93	305.67	303.06	303.87	303.42	302.78	303.52	304.41	302.39	303.21	303.8	302.42	303.11	303.49	304.1	305.02	303.67	303.29	305.44	303.98	304.37	304.14	304.27	303.27	306.66	303.7	303.51	304.41	303.84	304.73	301.54	303.11	303.19	303.61	303.99	303.57	303.76	304.07	301.96	304.42	304.41
314.16	313.22	316.55	314.76	313.72	314.72	314.72	314.31	314.28	314.38	314.86	315.12	314.4	316.82	315	314.56	314.25	316.26	316.33	316.37	315.35	314.17	315.71	317.49	315.03	314.73	315.64	316.21	313.4	313.92	313.53	315.72	315.55	316.07	314.9	317.63	315.6	313.88	315.23	313.79	315.3	313.42	313.59	315.75	314.92	314.33	314.8	315.99	313.72	314.91
315.27	316.44	312.27	315.17	314.83	315.76	313.84	314.01	314.26	316.26	315.04	315.37	314.19	314.8	315.81	315.99	314.72	315.02	313.71	314.72	313.99	313.35	314.11	316.43	315.9	314.77	315.21	315.8	315	315.59	315.47	314.98	312.94	315.76	315.14	316.2	314.52	315.23	315.9	314.18	315.38	314.46	314.44	315.57	315.32	315.53	313.72	315.53	314.43	315.42
310.91	310.5	311.8	312.04	313.14	311.2	309.45	311.71	311.52	311.01	311.75	311.18	309.02	311.71	311.66	312.38	310.63	310.67	310.15	310.49	313.34	309.8	312.61	310.85	312.18	310.45	311.98	310.27	312.17	311.35	313.24	312.14	311.3	312	309.33	311.36	311.53	313.02	310.36	311.89	310.96	310.4	311.65	313.21	313.73	311.02	310.33	312.64	311.76	311.88
323.81	326.43	325.01	324.75	323.18	325.43	325.43	325.59	325.29	324.47	325.27	326.18	325.46	326.36	324.83	323.19	325.7	324.82	325.77	325.08	324.95	323.99	325.15	324.98	326.25	327.38	325.24	325.11	324.14	324.38	323.88	326.05	325.13	324.97	324.01	324.93	326.48	325.76	327.21	326.02	324.74	325.59	324.64	325.29	325.3	325.19	325.1	326.74	327.28	323.56
310.85	311.81	311.31	310.5	311.64	312.56	312.06	311.27	312.18	312.32	311.35	312.36	311.91	311.67	310.78	310.98	309.9	312.09	311.68	312.19	310.74	311.06	312.37	313.45	311.17	309.57	312.09	311.49	312.25	311.26	313.67	313.15	311.11	311.96	312.13	311.31	311.14	312.01	312.52	312.31	311.9	311.16	311.77	312.42	311.18	309.78	312.16	310.69	311.86	312.26
304.78	305.67	305.78	306.41	306.52	306.16	304.56	304.9	304.76	305.69	305.33	305.57	306.17	304.46	305.89	305.26	305.95	305.18	305.01	305.73	305.62	304.68	304.57	306.24	304.18	303.9	305.14	305.16	304.89	306.55	307.16	304.18	304.78	306.33	306.18	305.4	305.97	305.6	306.05	307.24	306.41	305.08	305.33	305.77	303.34	306.8	306.54	305.06	306.44	305.67
316.85	314.86	313.36	315.44	315.92	315.66	317.4	313.28	315.92	313.79	313.71	314.38	315.04	315.81	316.2	315.5	313.51	314.63	314.21	314.91	313.17	313.09	312.08	314.25	315.52	315.78	315.41	314.07	314.56	314.45	314.49	314.28	314	313.88	315.3	314.16	315.33	315.96	313.86	314.51	315.73	313.44	314.98	316.01	314.84	314.92	314.82	315.75	315.06	317.21
310.39	308.81	312.15	310.31	308.9	308.05	310.35	310.35	309.86	309.45	310.75	309.72	308.64	308.4	309.74	310.93	308.78	311.11	308.79	311.64	308.68	310.9	311.38	311.44	307.98	310.09	311.23	309.24	309.24	310.2	310.06	310.19	308.63	309.7	310.8	309.48	312.01	310.47	310.18	310.43	310.45	310.41	309.6	310.31	308.71	310.16	309.85	309.25	309.1	309.19
329.81	328.81	328.45	328.91	329.71	329.56	328.63	328.77	330.2	329.7	330.16	328.36	328.32	327.67	326.62	329.33	327.58	328.98	328.75	328.2	328.94	328.95	328.46	328.97	326.34	329.89	329.26	327.24	329.79	327.64	327.29	326.89	329.81	328.18	328.39	329.66	327.81	328.07	328.31	327.89	327.63	327.91	329.71	330.16	327.98	327.71	329.7	328.83	328.01	328.95
310.27	307.78	309.24	307.22	308.58	308.05	309.1	308.31	309.31	311.47	310.07	308.06	307.81	308.82	309.13	309.78	309.62	306.67	309.28	310.02	309.05	309.04	309.04	308.27	309.1	308.55	308.47	309.01	310.07	309.85	307.55	309.39	309.02	308.94	310.38	307.3	308.29	308.92	309.82	308.46	308.64	306.4	309.55	308.46	308.28	311.08	310.32	308.46	308.41	308.83
315.84	317.84	315.62	317.89	318.33	317.02	318.41	317.92	317.65	317.04	316.61	317.29	317.08	318.07	316.65	316.13	316.12	316.14	316.24	316.61	317.01	316.4	318.92	318.48	318.25	316.51	316.03	318.09	316.98	319.11	319.2	317.44	316.45	316.01	316.87	316.68	317.2	317.73	316.42	317.51	317.72	318.41	317.59	318.33	316.45	316.83	317.3	317.09	316.4	315.95
316.44	311.77	314.08	314.46	314.29	316	314.95	315.26	315.71	314.98	316.96	314.88	315.56	316.42	314.46	315.34	314.57	313.38	310.78	314.69	314.72	315.15	314.46	314.64	313.37	315.76	313.48	316.83	316.2	316.09	315.89	315.81	313.76	315.49	314.97	315.21	315.44	313.86	315.14	313.72	314.47	313.83	315.05	316.95	313.13	314.7	314.69	315.92	315.97	314.67
308.38	309.44	307.59	308.11	307.2	308.68	308.09	309.42	309.46	309.83	310.49	309.21	308.47	308.44	307.73	310.23	308.24	308.68	307.39	308.23	309.26	310.05	306.23	308.24	309.07	307.52	310.19	308.84	309.9	310.6	308.02	307.85	307.23	308.06	307.87	309.62	309.76	309.1	307.37	308.22	308.03	308.8	308.05	307.64	308.59	309.58	309.77	310.51	308.08	307.96
307.83	307.92	307.87	310.22	307.36	308.43	308.81	310.28	308.24	307.89	307.48	308.44	309.15	308.45	308.86	309.08	311.36	307.81	309.5	309.57	307.98	309.82	309.06	308.58	312.06	308.54	308.33	309.12	308.33	310.44	308.09	308.7	307.92	309.53	309.63	308.01	307.3	308.37	308.26	307.24	310.44	308.61	308.62	308.02	308.98	309.79	309.09	307.91	308.76	308.96
292.24	293.62	293.27	293.17	295.54	295	296.28	295.36	295.07	295.37	294.59	294.27	294.05	294.46	293.69	294.09	294.97	293.96	293.21	294.95	294.14	293.37	293.87	295.45	294.54	294.46	292.63	293.88	291.28	293.01	293.28	294	294.8	293.94	296.31	295.14	292.88	292.38	293.15	294.24	294.61	292.83	290.68	294.54	293.18	292.27	292.79	293.92	293.67	293.71
316.16	315.64	315.31	314.86	316.61	314.63	315.66	312.91	314.88	313.64	314.81	314.05	314.83	313.66	314.67	314.68	313.61	314.25	316.08	314.24	316.39	316.19	315.59	313.02	315.69	312.71	315.6	314.61	316.48	313.77	315.62	314.04	315.51	313.48	314.38	314.67	315.79	313.48	315.53	314.54	313.06	315.75	313.3	314.2	314.21	313.62	313.99	315.45	315.72	315.19
304.45	305.41	306.29	305.13	304.92	306.21	305.4	304.01	303.54	305	304.53	305.7	304.02	303.61	305.89	304.18	305.57	304.23	305.87	306.13	304.86	304.43	304.62	304.75	303.67	305.72	305.77	305.19	304.11	304.39	305.65	305.03	302.86	304.05	303.88	306.07	305.15	305.88	305.5	305.13	303.77	302.9	305.56	307.78	305.19	306.35	306.21	303.96	305.96	307.36
315.68	315.44	315.16	313.76	315.31	314.8	314.8	316.85	316.3	312.96	313.71	318.21	313.32	315.08	315.09	315.84	315.85	314.9	314.3	313.84	314.6	314.97	315.01	315.9	315.83	314.61	317.55	316.58	315.14	315.63	315.66	313.65	313.99	316.26	314.3	314.99	313.6	313.65	313.67	314.97	315.4	315.15	315.51	315.13	312.65	313.79	315.4	315.44	313.82	314.27
305.15	301.75	302.65	305.21	304.61	303.83	303.74	303.72	300.74	302.65	300.93	304.77	302.69	303.19	303.56	304.27	305.02	303.81	303.89	304.19	304.91	303.09	303.82	303.72	302.08	303.53	303.74	302.62	302.99	302.51	302.52	302.32	304.34	303.76	302.68	302.14	304.51	303.41	302.92	303.06	304.55	304.6	303.37	302.32	303.42	302.59	303.42	302.33	302.16	302.99
324.73	325.12	327.12	324.96	325.93	325.53	324.05	324.11	324.16	324.27	321.86	324.56	323.06	324.97	324.63	326.01	324.44	324.72	325.69	325.72	325.54	325.98	324.24	324.62	324.69	324.4	324.55	326.39	324.01	324.24	323.66	323.52	324.55	325.71	324.29	323.44	324.62	324.69	323.7	324.64	324.54	324.31	325.8	324.75	326.01	323.33	326.53	322.5	324.05	325.65
302.54	302.41	304.96	302.54	304.62	303.04	303.64	303.3	305.23	302.76	302.89	302.56	302.7	302.02	302.02	304.21	302.75	302.93	303.95	303.44	301.85	301.43	302.57	302.99	303.4	303.51	304.39	302.41	304.12	303.95	303.03	303.25	304.79	304.67	303.13	305.54	304.19	303.79	304.39	303.77	302.64	303.44	303.43	301.95	303.72	304.43	303.61	303.64	303.04	304.28
325.25	325.85	324.13	324.88	325.34	325.19	323.66	325.36	326.65	325.84	325.04	325.8	325	326.32	325.23	325.85	325.01	323.87	326.21	325.66	326.4	325.19	327.07	323.8	325.38	324.31	325.3	325.48	325.25	324.08	325.89	325.19	327.04	324.85	325.28	325.41	325.04	326.11	324.13	326.56	326.37	324.12	324.78	327.24	323.52	325.85	325.91	325.27	327	325.21
299.35	301.57	299.75	300.05	299.1	298.17	300.58	301.1	298.28	299.68	299.74	300.3	301.17	300.02	302.43	300.45	299.37	299.47	300.73	300.1	301.66	299.77	301.7	298.48	301.21	298.6	299.74	300.25	300.22	300.78	300.87	300.11	300.59	300.68	298.52	298.87	300.17	300.2	300.12	299.84	299.9	299.85	300.71	299.94	301.59	299.47	300	301.87	300.52	300.35
303.01	302.79	303.87	303.79	302.75	301.96	302.28	303.01	302.15	300.45	303.29	303.28	301.09	302.65	302.5	301.57	301.97	303.39	304.2	302.37	301.11	302.91	303.29	300.76	304.27	302.14	302.75	301.93	302.61	302.72	302.83	302.98	302.72	302.09	301.98	303.33	303.57	303.93	302.94	302.76	302.62	302.91	300.91	302.48	301.84	302.13	303.21	302.42	301.98	302.42
302.3	302.91	301.37	302.2	302.64	302.13	303.63	300.49	303.07	301.9	301.45	302.41	304.17	300.88	302.77	301.27	302.16	303.99	303.13	303.85	302	301.45	304.44	302.49	302.75	304.19	304.96	302	303.55	302.5	302.18	302.1	302.7	301.99	303	303.49	302.77	302.86	303.26	302.9	302.48	302	303.56	301.55	303.32	303.13	303.02	302.12	301.7	303.19
315.29	315.67	315.34	315.81	314.76	315.48	315.32	315.11	314.78	315.49	317.4	315.59	314.75	312.68	313.78	314.11	314.96	313.87	315.3	314.73	316.64	315.68	315.59	315.76	315.47	316.23	316.9	314.94	315.49	315.23	316.69	317.06	314.23	316.08	313.74	312.84	315.02	314.37	315.14	316.1	314.36	314.47	315.96	315.6	314.52	314.46	315.41	314.45	314.23	316.24
319.3	319.14	319.13	318.74	318.64	316.28	318.15	318.49	318.4	318.42	319.42	319.48	316.2	316.01	318.94	317.43	317.29	318.07	317.18	317.73	319.36	318.89	318.06	318.18	317.23	317.49	318.42	319.07	318.76	319.56	318.5	319.37	320.55	318.88	319.44	318.92	319	317.77	319.29	317.39	318.39	318.09	316.23	318.03	318.08	318.62	319.37	318.81	318.18	318.05
318.67	317.79	316.87	317.54	319.05	317.46	316.49	317.17	316.03	317.23	319.29	319.11	316.56	317.26	317.25	315.82	319.44	318.49	317.83	316.79	317.04	317.37	315.87	318.8	316.69	318.15	318.55	315.89	318.14	316.38	317.24	318.4	314.67	317.51	318.07	317.13	317.76	317.26	317.12	317.73	316.6	315.93	318.05	317.86	317.91	316.79	317.41	316.96	319.51	315.78
295.06	295.97	294.07	296.29	294.44	293.41	294.78	294.24	293.6	295.37	293.72	294.61	293.97	295.39	294.62	296.08	293.51	294.39	294.75	294.71	293.65	292.18	295.93	295.06	293.33	294.35	294.51	291.89	293.49	294.05	294.12	293.6	294.3	293.73	293.17	296.3	293.97	293.34	295.08	293.23	293.47	294.43	294.44	293.4	295.24	293.93	295.93	293.18	294.08	293.92
314.35	316.33	313.59	315.44	313.44	315.07	314.61	316.26	315.61	315.75	313.84	314.92	314.07	316.33	316.18	314.46	316.02	315.92	314.34	315	314.45	315.09	314.35	315.05	314.19	314.01	315.52	314.69	315.76	316.93	314.27	316.18	315.28	315.47	314.51	314.23	314.75	314.53	315.5	314.46	314.78	314.47	312.37	314.31	314.71	315.71	314.9	315.96	314.7	314.64
310.68	308.74	309.97	311.88	312.04	309.93	309.61	311.32	310.84	311.11	312.35	309.79	309.43	311.15	309.77	311.75	309.54	310.03	310.62	313.02	309.48	309.6	309.55	309.46	311.47	311.08	310.1	310.56	309.87	310.19	309.22	310.06	310.24	309.1	309.97	310.59	310.33	310.26	310.9	310.86	310.37	312.24	310.58	309.52	310.85	312.09	309.1	310.06	311.21	310.13
302.21	302.85	302.7	302.53	301.5	301.57	302.82	302.25	302.09	302.12	302.21	303.15	301.21	301.6	303.01	301.78	302.8	301.61	302.83	302.18	302.51	302.94	303.39	301.91	301.8	302.43	302.58	302.26	303.36	303.95	302.93	299.93	301.74	302.05	303.76	300.57	304.01	302.17	301.88	304.06	303.21	302.06	302.48	301.88	301.37	301.39	302.28	301.92	302.11	301.41
294.61	293.42	293.21	296.29	294.89	294.82	295.26	293.56	294.92	293.62	293.76	295.24	293.11	294.8	292.57	295.05	294.08	293.73	294.7	294.2	294.06	294.8	294.61	296.36	294.42	292.99	293.22	295.46	294.8	293.24	294.4	294.57	294.81	293.55	293.45	294.52	294.36	292.8	293.34	295.33	293.56	294.14	293.35	294.73	294.12	294	293.76	294.62	293.17	293.39
303.77	301.95	304.72	302.94	303.03	302.82	304.81	302.64	304.29	303.25	303.12	304.74	303.38	302.46	303.32	304.89	303.57	306.75	303.59	302.68	304.48	302.05	302.29	304.08	303.12	302.79	302.93	303.74	304.77	305.18	303.78	303.42	303.88	303.42	303.66	302.69	303.91	303.62	304.84	302.29	303.94	303.03	303.62	303.27	304.51	302.36	303.71	304.77	302.41	302.58
315.64	315.84	317.22	317.2	317.15	318.45	316.34	315.11	316.2	317.13	318.1	317.8	318.47	317.65	316.62	316.17	317.9	318.09	318.26	318.66	318.13	316.46	317.95	317.53	318.31	317.67	316.07	318.54	318.09	315.51	315.92	317.91	317.44	318.62	317.43	318.21	316.7	317.04	315.94	320.07	314.98	318.44	318.23	316.21	317.37	317.71	319.01	318.4	316.64	316.47
305.74	306.54	305.82	303.84	304.78	305.35	306.2	306.31	305.21	305.88	305.6	305.3	304.16	304.8	305.7	303.8	305.57	306.71	306.97	306.7	304.59	304.45	304.16	304.53	306.09	305.3	305.19	305.75	303.63	306.05	305.43	306.41	305.02	304.64	304.71	303.91	304.46	304.03	304.04	306.34	305.85	304.68	304.74	303.85	305.45	305.39	305.3	305.59	306.37	305.58
300.36	302.43	301.42	300.71	299.62	300.23	301.04	301.21	301.02	301.77	301.04	300.05	300.29	299.79	302.23	300.57	302.91	301.47	299.13	299.87	302.43	300.26	298.89	301.25	300.35	301.44	301	301.1	300.27	300.51	302.37	301.08	302.91	300.45	300.58	300.49	302.35	302.31	302.27	300.47	302.94	301.49	302.48	302.82	301.66	300.43	301.83	300.04	300.9	301.28
326.81	326.1	326.34	326.46	326.18	326.29	328.33	328.92	326.94	326.18	325.55	326.98	327.46	326.99	326.69	328.19	328.71	327.1	326.62	326.05	327.77	327.11	328.14	326.34	327.4	325.98	327.18	328.05	327.09	328.03	327.67	327.05	326.43	327.71	326.75	328.51	326.8	328.37	327.81	326.09	325.66	327.42	327.49	325.91	327.6	328.8	327.8	328.56	325.47	326
314.1	314.9	313.49	312.78	316.31	311.35	312.69	312.69	314.68	309.46	313.85	312.09	314.1	312.46	313.43	313.01	310.9	311.21	314.74	313.19	314.3	313.93	312.3	313.52	313.53	313.63	312.57	314.32	313.68	314.19	313.68	314.26	313.02	311.39	312.91	313.19	311.39	313.06	312.59	313.16	315.37	313.31	311.66	313.47	313.38	312.81	314.59	314.13	313.86	313.97
303.1	301.5	302.09	304.2	302.22	302.27	302.56	301.63	303.95	303.64	303.17	302.35	303.26	301.34	303.07	302.43	302.1	303.34	302.33	301.82	303.45	302.32	302.25	301.87	303.02	300.97	303.32	302.8	301.26	304.4	301.61	300.59	303.21	302.68	303.15	302.94	303.09	301.24	302.47	303.04	304.2	303.53	302.22	304.11	303.48	303.02	300.49	302.16	301.2	304
304.02	306.16	303.57	302.36	303.57	302.63	304.08	304.02	304.45	304.43	302.43	302.98	304.16	305.13	303.28	303.4	303.9	302.7	304.89	302.41	302.22	304.87	303.49	302.62	302.38	303.97	301.4	304.87	302.71	302.71	303.07	302.03	303.98	304.26	303.75	302.95	304.08	302.88	303.87	303.08	303.2	304.62	303.65	304.2	301.99	302.59	304.72	303.07	304.2	302.44
306.64	306.11	305.83	304.73	305.43	305.95	306.04	306.67	307.24	305.52	305.11	306.27	304.36	304.07	305.94	306.69	303.83	306.1	305.68	305.57	305.51	304.47	305.76	306.28	307.43	305.98	305.09	305.18	305.61	306.5	305.86	305.02	307.23	305.46	305.89	305.8	304.56	307.16	306.75	305.29	304.1	305.04	307.67	306.55	304.91	305.47	307.43	306.45	305.45	304.89
303.71	302.18	304.9	303.32	302.83	303.35	303.3	302.08	301.6	303.2	304.07	302.42	303.54	304.63	302.19	302.92	302.38	305.52	303.38	301.68	302.13	302.97	305.11	301.95	302.49	302.14	302.18	304.63	304.03	303.96	303.25	302.29	300.29	302.6	303.95	304.1	302.08	303.01	303.78	302.55	303.39	303	302.19	302.24	302.82	302.42	303.4	302.39	302.94	302.61
318.29	320.71	317.6	318.17	318.2	317.61	317.4	319.29	318.92	318.17	319.15	317.06	318.72	320.79	318.3	319.18	319.18	320.19	317.91	317.49	317.87	319.45	316.53	316.88	319.48	318.16	317.52	319.33	317.64	320	318.96	319.5	317.71	318.02	318.22	317.72	317.76	318.54	318.55	318.19	318.52	318.55	318	315.9	319.45	318.11	317.2	317.27	317.53	319.17
304.06	303.13	303.71	304.46	303.42	303.48	302.46	303.8	303.38	302.74	302.86	303.27	303.83	303.37	302.45	303.22	303.75	302.58	303.7	305.64	303.42	302.3	305.18	303.03	304.44	301.43	304.13	304.45	303.85	303.17	304.26	303.04	302.98	304.83	303.48	305.92	303.73	303.89	301.45	302.67	304.16	304.33	304.67	304.2	304.39	304	305.42	302.5	302.55	301.88
317.34	317.5	316.12	315.35	315.23	317.96	316.93	315.86	317.19	315.45	318.26	318.1	316.11	316.01	315.76	313.88	315.71	316.12	315.83	315.98	315.61	316.82	317.26	317.33	316.71	316.17	314.86	318.91	315.85	316.23	317.58	317.02	316.57	316.26	314.47	316.61	316.26	316.5	314.76	315.77	315.23	318.44	315.25	316.15	316.64	315.98	316.21	317.36	318.12	317.14
302.09	302.14	302.76	301.14	303.96	303.42	304.91	302.65	303.41	301.78	302.13	299.82	303.11	303.54	302.1	300.53	302.28	302.42	302.35	301.26	300.77	304.8	303.68	302.83	303.67	302.98	303.07	303.73	303.62	301.52	302.3	299.74	302.95	302.02	303.19	303.24	303.65	303.11	301.65	302.4	303.52	299.58	302.49	303.88	300.58	301.78	302.31	304.05	303.34	300.91
294.42	294.99	296.35	295.98	294.05	296.81	293.96	294.28	294.13	294.61	296.04	296.07	295.13	293.87	295.28	295.65	294.6	293.37	295.24	295.42	296.18	295.35	295.41	295.08	295.32	295.12	294.51	294.83	296.98	295.84	294.58	293.82	292.96	294.3	296.15	293.9	296.89	295.05	295.05	295.95	293.86	293.26	296.1	295.32	296.73	296.4	294.56	295.84	295.18	295.15
303.6	301.96	302.04	302.03	303.82	301	304.69	304.25	304.82	302.84	303.81	303.54	303.87	302.99	302.02	301.98	303.54	302.72	303.57	303.52	302.69	303.13	303.82	302.58	304.17	303.13	304.52	304.33	301.66	303.24	303.19	303.91	302.27	302.54	300.7	303.61	304.66	304.35	303.26	303.04	303.01	301.81	305.15	304.99	303.72	303.88	302.25	303.91	303.08	302.32
304.18	303.51	303.96	304.85	303.11	304.56	303.33	303.71	303.06	303.12	304.61	303.33	302.19	304.11	301.08	304.5	304.95	302.48	303.11	303.52	303.81	304.94	304.18	302.5	303.17	300.85	303.92	304.34	303.12	303.82	302.49	304.52	301.91	303.86	303.73	304.61	302.36	303.42	304.02	302.89	304.23	304.92	303.59	303.51	306.06	302.98	302.84	302.51	302.8	302.62
319.49	318.85	318.72	317.98	316.47	317.49	319.73	318.21	316.71	319	317.72	318.9	318.75	319.83	319.63	317.4	318.57	318.03	317.36	317.94	317.97	316.63	318.48	319.22	320.46	320.63	318.74	319.3	319.21	320.49	320.27	318.21	319.5	319.95	319.99	320.69	316.92	319.35	317.93	318.07	320.27	318.84	317.24	320.11	318.73	319.44	317.82	320.34	318.34	319.02
299.21	302.24	298.64	301.85	301.2	300.67	301.05	301.24	300.8	301.08	301.05	299.43	302.05	302.87	299.97	300	302.87	301.34	302.33	301.64	299.38	300.68	298.79	302.51	299.63	299.64	301.12	300.88	301.58	297.66	300.06	301.82	300.39	299.86	302.11	301.16	301	301.61	300	304.07	301.88	300.16	301.66	301.81	302.85	303.61	301.15	299.59	301.31	300.12
301.69	300.08	302.66	300.5	303.2	299.65	302.02	301.49	299.75	300.64	301.67	301.33	301.56	300.35	302.16	301.25	301.4	300.52	301.31	301.1	300.05	301.04	301.35	301.4	301.12	300.12	301.04	301.46	302.11	300.99	300.41	301.74	302.12	301.91	301.45	300.21	300.4	301.98	300.96	300.57	300.34	302.64	302.14	301.45	302.04	300.98	301.69	301.3	300.39	302.01
325.71	326.56	327.69	325.78	328.51	326.39	325.89	327.08	325.12	328.19	327.21	325.25	328.46	326.93	328.69	328.22	326.77	325.57	326.34	325.37	325.73	327.83	327.55	327.53	326.27	328.24	326.4	328.54	326.99	329.21	328.55	326.95	327.87	328.01	328.52	326.38	325.88	326.97	327.4	326.45	327.34	327	326.6	326.77	326.7	325.15	328.04	328.43	328.24	326.76
299.61	298.18	300.17	300.15	301.67	299.64	299.18	299.89	300.35	301.38	299.62	300.74	299.04	300.13	300.91	301.27	299.16	299.82	300.61	299.47	300.57	298.39	297.07	299.03	300.79	300.85	300.76	299.36	299.78	302.23	300.11	301.95	299.35	300.68	298.24	299.82	299.95	298.92	299.81	298.93	299.05	297.25	300.24	299.3	299.84	299.59	299.22	298.45	299.95	299.07
303.89	303.91	303.39	303.69	303.74	302.46	302.98	302.2	303.57	303.89	302.61	302.72	303.75	303.75	302.94	303.3	302.99	305.46	303.65	302.02	304.08	302.74	304.62	302.78	301.91	304.4	302.75	302.38	304.25	305.01	302.68	303.89	302.89	303.71	304.43	302.2	302.66	305	304.51	303.35	304.54	304.04	302.45	303.92	304.24	302.92	305.09	303.62	303.46	305.16
315.09	315.15	313.71	314.34	313.42	313.97	315	314.62	315.07	314.19	314.45	313.97	314.31	313.72	312.85	313.01	312.94	315.52	314.83	313.8	312.91	313.99	313.02	315.49	315.06	312.69	314.27	314.48	314.3	312.81	314.9	315	314.84	314.28	315.24	314.41	313	314.88	314.59	313.23	312.24	314.46	312.84	314.12	313.36	314	314.77	315.02	315	315.01
302.94	304.26	304.25	304.8	304.16	303.1	302.95	303.31	306.35	304.51	302.59	301.9	303.73	303.07	305.52	305.21	303.84	303.87	304.16	303.49	304.05	304.08	303.15	302.79	304.21	304.05	303.69	305.13	304.9	303.47	303.18	303.67	302.72	303.49	303.98	302.26	302.85	303.83	303.94	305.27	304.12	304.45	303.85	304.43	302.62	304.13	303.61	302.08	302.44	303.93
302.96	301.3	302.71	303.87	302.89	302.48	301.09	303.39	303.33	301.59	302.78	303.12	302.69	302.3	302.91	304.07	303.94	303.07	302.19	304.28	302.55	304.85	302.24	302.97	302.99	301.32	303.4	303.34	303.94	302.48	302.54	303.39	302.91	301.81	301.76	300.42	302.92	304.25	303.22	303.85	303.09	304.6	302.71	302.71	303.05	302.74	302.8	302.66	301.07	303.05
324.22	325.08	325.71	326.53	324.43	325.24	324.41	326.39	326.59	324.48	325.27	324.79	324.42	325.29	325.07	326.73	326.78	325.53	325.73	325.86	326.09	325.8	325.13	324.9	324.76	325.15	324.21	324.21	324.36	323.28	325.01	324.86	325.32	325.46	323.7	325.29	324.85	322.29	324.67	325.62	322.04	322.76	325.06	325.24	325.73	322.87	325.77	324.96	324.91	323.43
311.66	310.75	311.1	309.31	310.01	312.37	310.21	311.4	309.27	311.49	309.8	309.9	312.51	310.72	309.7	311.38	309.09	309.89	311.98	310.21	311.9	310.74	309.55	310.18	309.25	310.96	310.08	309.66	310.62	311.41	308.37	311.11	310.96	311.17	311.38	312.16	311.1	311.47	311.73	308.18	312.54	311.95	310.65	309.99	311.26	310.39	310.53	312.15	310.69	311.79
295.95	294.12	293.56	295.18	294.1	295.77	294.02	295.03	294.52	294.73	296.23	294.79	294.2	295.4	297.15	296.69	294.28	294.89	294.37	296.25	296.57	295.38	296.81	295.75	293.22	296.56	295.07	296.06	294.95	295.23	293.49	293.67	294.57	293.57	294.9	296.26	293.59	295.81	294.77	295.65	294.17	295.37	293.9	295.42	295.16	295.27	294.11	294.52	294.83	293.99
304.91	304.91	304.18	305.2	304.8	304.89	305.04	306.58	304.01	306.76	304.13	304.72	306.45	305.03	306.45	303.88	305.22	303.24	305.42	305.66	304.49	304.19	304.06	304.32	305.89	304.56	305.81	304.32	306.32	303.77	306.36	305.11	304.65	303.5	303.72	304.75	307.32	304.51	305.95	305.57	305	304.62	304.18	304.15	304.32	304.62	305.19	305.29	305.19	304.53
306.24	306.79	305.61	305.78	305.8	304.88	305.29	307.08	305.31	305.02	307.2	305.87	305.21	304.67	305.64	304.07	307.11	305.54	305	304.47	306.63	307.18	306.51	305.2	306.03	305.52	307.14	306.31	307.14	305.33	305.2	307.93	306.74	306.14	305.55	306.06	307.37	305.87	306.22	306.85	306.76	304.84	306.56	306.51	305.29	305.94	305.69	304.47	304.91	305.52
313.49	312.18	314.63	312.87	312.92	313.84	313.09	314.51	314.36	311.64	314.2	313.68	312.5	312.7	313.82	313.04	311.85	312.7	312.75	314.2	312.29	312.81	314.07	312.34	313.61	309.7	313.73	314.09	313.54	311.87	311.93	312.32	313.66	310.84	314.97	313.17	312.34	314.31	313.15	314.06	313.24	314.03	314.02	313.6	312.82	313.73	312.01	312.06	314.03	312.73
302.03	302.42	301.53	302.32	301.23	300.73	299.73	302.33	301.82	301.28	303.7	302.46	302.81	302.89	302.97	303.47	302.59	302.37	301.4	303.59	300.91	301.17	299.9	302.74	301.09	303.32	300.75	303.07	302.31	303.47	303.41	302.21	303.14	303.25	302.79	302	302.67	303.23	302.54	302.36	302.28	300.98	303.34	300.44	302.15	301.3	303.49	302.39	302.39	304.43
301.79	303.77	302.68	303.21	302.66	302.7	302.73	302.53	302.02	303.56	303.28	302.53	303.26	304.18	303.71	302.25	301.3	302.25	304.75	302.66	303.06	303.2	301.8	305.03	302.67	301.46	304.47	302.45	303.11	304.53	303.02	303.07	302.45	305.09	303.49	302.15	304.36	303.27	303.14	303.36	304.86	303.84	304.27	303.26	303.44	303.9	302.81	304.53	305.27	304.54
311.89	310.16	312.04	310.7	311.65	310.73	310.85	312.71	312.28	313.75	312.22	311.82	312.06	312.86	310.97	311.71	310.79	310.91	310.78	310.75	310.66	309.41	312.47	311.97	313.2	311.8	313.02	312.07	312.91	312.25	311.04	311.42	312.08	311.89	312.33	312.71	312.96	313.4	310.58	311.4	309.91	311.92	310.91	309.31	313.42	310.88	309.58	313.13	310.94	311.19
293.6	292.77	294.17	293.72	295.06	293.67	292.75	293.23	293.39	295.04	295.67	293.5	294	294.04	293.17	293.14	294.55	292.52	292.73	293.62	292.94	294.19	292.18	293.95	295.39	296.05	293.58	293.04	294.67	293.87	294.94	293.92	293.73	293.8	294.2	295.11	294.54	294.25	293.36	295.02	295.01	293.72	294.31	294.82	294.09	294.83	293.81	294.08	294.57	294.6
303.86	303.88	302.74	305.33	304.76	306.66	304.18	305.43	306.88	305.88	303.88	304.71	304.39	304.39	304.14	304.98	304.47	306.9	306.72	305.51	304.74	306.08	304.99	305.06	304.74	303.06	303.49	305.43	304.33	305.11	304.22	304.85	304.46	305.79	303.98	305.09	304.82	304.47	305.61	306.33	304.77	305.05	303.72	302.5	305.34	303.73	303.99	303.48	304.93	303.21
327.56	328.68	330	328.61	330.17	329.69	328.06	328.23	327.54	328.86	329.7	329.13	328.18	327.51	329.89	329.31	327.05	329.27	329.57	328.65	328.27	329.31	328.71	329.72	327.94	330.04	329	328.85	328.65	329.17	328.73	327.41	328.94	328.81	327.51	328.63	330.46	328.39	328.9	326.49	329.23	328.83	328.96	327.55	330.5	326.98	328.07	327.45	329.7	327.68
300.29	301.23	300.08	301.85	303.07	301.63	301.3	299.79	301.42	301.46	301.32	301.31	298.64	301.28	300.83	300.98	300.91	300.85	299.31	300.24	301.02	301.34	301.03	300.51	301.18	299.02	301.63	300.12	300.91	301.28	299.79	301.97	300.2	299.18	302.07	301.27	301.8	303.26	299.87	302.18	301.19	300.67	301.08	300.87	301.57	301.88	301.51	300.61	302.56	301.26
307.41	307.7	307.89	306.66	306.94	308.18	307.88	306.77	306.33	309.26	308.56	307.22	305.57	308.31	305.95	306.7	308.93	305.5	308.09	307.96	306.34	307.87	307.47	307.75	304.98	306.65	307.36	309.57	306.98	309.17	306.97	306.82	306.79	309.31	307.79	307.85	307.27	306.88	308.21	307.19	307.59	307.4	306.51	304.86	306.69	308.68	306.35	306.95	307.67	308.38
320.29	318.65	318.43	320.79	317.49	319.48	317.22	317.65	316.62	315.5	318.64	318.18	318.84	317.44	317.59	320.26	317.82	317.9	318.07	319.61	317.81	317.17	318.32	317.58	318.42	317.37	317.96	319.42	317.57	318.54	318.3	317.85	319.06	317.52	317.83	317.13	318.41	317.8	319.17	318.2	317.41	316.42	319.66	318.15	318.75	318.31	318.26	317.62	318.36	317.94
313.75	313.35	314.29	312.07	313.1	315.04	314.25	314.61	315.51	313.86	311.79	314.93	315.49	313.66	313.28	313.68	314.04	314.68	313.98	313.42	313.45	314.2	314.33	314.54	314.15	312.85	312.63	314.69	315.23	314.35	313.85	314.65	314.64	314.45	314.44	314.37	313.37	315.29	315.07	313.14	313.63	313.94	313.77	314.77	312.58	313.68	313.05	314	313.93	315.95
300.71	303.27	301.75	303.68	303.89	302.51	303.55	301.83	302.98	303.31	302.93	301.9	303.02	303.12	302.67	303.84	302.51	302.28	301.26	301.07	300.74	301.88	302.66	302.75	301.86	301.7	301.62	303.56	304.29	302.84	305.01	302.74	302.82	302.59	301.43	301.89	301.8	301.79	304.54	302.31	302.45	302.65	303.6	302.9	304.14	300.47	302.74	303.38	301.82	302.1
308.31	307.25	307.49	307.2	308.65	306.38	307.99	308.53	307.45	307.26	307.63	306.32	307.19	307.16	306.28	305.84	305.01	307.88	308.68	307.53	308.96	306.99	306.52	307.39	308.27	307.78	306.45	307.06	307.77	308.26	309.19	307.79	306.97	307.29	307.83	305.56	308	309.23	307.83	306.23	307.14	307.26	306.9	309.46	306.4	307.2	306.17	307.96	306.98	304.66
305.62	303.79	304.56	305.55	304.9	305.12	305.32	306.32	305.22	305.26	305.43	304.81	306.8	305.23	306.99	305.35	305.76	305.42	305.72	306.1	306.8	304.93	305.3	305.19	304.88	304.55	305.46	303.61	305.78	304.41	304.99	305.5	304.01	303.45	306.13	305.73	305.49	305.16	307.26	306.37	306.52	304.69	305.88	305.36	305.47	305.66	304.15	307.52	304.81	306.16
325.11	325.47	324.19	324.72	324.29	324.62	324.14	324.45	324.37	324.2	323.2	324.92	323.86	324.06	325.04	323.4	324.07	327.62	323.24	323.14	324.4	325.47	324.96	325.25	324.77	322.41	324.52	325.4	324.04	325.77	323.13	325.24	324.25	323.88	326.03	324.61	324.1	325.14	324.83	324.54	325.28	325.63	323.88	324.52	323.24	324.2	322.88	323.36	324.37	325.43
313.64	312.48	314.95	312.29	313.86	313.54	312.42	310.78	315.23	312.77	311.08	314.55	312.03	313.92	313.77	311.99	313.25	314.12	312.98	311.61	312.04	314.73	313	311.34	313.72	313.73	312.75	314.64	313.25	311.52	313.12	312.34	313.8	311.64	312.44	312.27	312.68	311.59	314.09	313.2	313.91	312.03	314.79	312.05	314.68	312.26	311.76	312.45	313.09	313.75
309	309.53	308	308.35	308.52	308.69	308.52	308.91	308.99	310.14	308.52	311.84	307.88	308.89	310.05	309.57	309.31	307.75	308.83	309.7	310.7	307.48	308.76	308.08	309.01	310.59	308.68	309.43	308.82	309.29	307.44	309.93	308.29	307.76	309.09	308.83	307.39	308.73	309.31	309.12	308.96	308.16	310.38	307.28	309.27	310.36	309.71	308.22	308.33	311.74
303.09	302.82	304.28	304.08	303.2	304.24	303.17	303.9	303.22	304.02	304.48	304.24	303.08	303.43	302.62	304.65	301.97	303.08	302.69	303.53	302.48	304.6	303.37	303.23	303.35	304.78	302.7	304.73	303.55	301.66	304.7	303.02	303.37	303.86	302.49	303.76	302.82	303.58	303.23	302.76	304.98	303.79	303.34	301.96	302.89	305.1	304.87	303.79	302.98	303.17
314.75	311.36	314.45	312.11	312.3	312.36	311.27	311.16	312.31	313.78	311.85	311.49	312.75	311.52	313.38	312.57	310.4	311.59	312.89	311.69	310.47	311.99	312.92	312.99	311.32	312.92	312.75	311.49	313.11	312.08	312.49	313.2	311.84	311.95	312.4	313.31	313.02	310.99	312.05	311.31	313.15	310.61	313.88	311.57	312.34	312.1	312.15	311.53	313.39	311.25
306.06	306.69	306.34	306.96	306.91	308.14	306.53	305.61	308.28	305.35	307.68	307.06	305.44	306.24	307.43	306.4	306.21	305.83	306.01	306.72	308.96	307.56	304.03	307.62	306.53	306.66	307.51	306.34	308.15	305.22	307.17	305.52	308.23	307.6	306.19	305.23	307.68	307.26	306.49	306.49	305.99	305.73	308.46	307.79	306.08	305.52	305.21	306.93	305.83	308.32
311.09	310.13	309.92	310.14	308.99	310.55	310.18	311.3	310.98	310.12	311.2	310.65	310.93	311.03	309.36	310.37	309.62	310.66	311.56	311.77	312.69	312.07	310.09	311.99	308.74	309.3	310.59	310.34	309.97	310.81	310.81	311.37	312.23	309.83	310.57	310.47	310.03	309.67	310.11	309.59	311.45	310.98	310.51	312.68	309.02	309.15	312.99	310.31	310.77	309.93
317.55	316.68	316.77	317.02	318.49	317.5	319.66	315.76	317.72	316.79	317.91	318.11	318.22	316.53	317.56	316.43	318.71	316.3	318.16	318.92	317.65	317.85	318.03	316.6	316.96	315.72	316.26	317.58	316.31	317.53	317.42	316.7	316.34	317.68	318.64	316.7	317.95	316.8	316.53	316.93	318.33	317.41	315.18	316.98	315.78	317.27	316.05	317.4	318.08	317.44
305.9	305.07	303.96	302.24	304.68	305.14	304.19	303.77	304.51	303.49	306.19	304.88	302.36	306.54	302.4	304.52	303.83	301.76	304.12	304.43	306.83	305.23	306.24	305.91	305.71	305.66	304	305.17	303.95	304.94	304.51	304.67	304.43	303.65	303.85	305.75	304.65	305.43	306.65	304.85	304.3	304.99	304.14	303.43	303.69	304.51	305.33	304.21	305.22	305.53
330.2	326.78	327.09	327.23	329.06	327.16	326.73	326.9	328.02	329.16	328.71	329.46	328.4	326.26	328.06	326.94	327.57	327.6	326.72	327.44	327.07	327.72	326.94	327.27	327.86	327.98	328.68	328.38	327.17	327.53	327.24	327.33	327.84	326.34	327.47	326.26	326.11	328.18	329.33	326.56	326.3	325.62	328.16	326.06	328.38	328.73	327.32	328.29	326.13	326.94
327.99	327.46	327.49	327.21	328.48	326.56	327.31	327.32	328.49	327.95	329.14	328.97	328.7	329.62	327.89	326.77	329.17	328.59	327.79	329.15	328.21	325.59	330.11	327.23	327.48	327.79	326.3	326.9	326.17	326.26	327.75	327.95	327.48	327.72	330.23	327.33	329.19	328.77	327.26	328.33	330.7	329.41	328.49	326.68	327.11	328.01	330.41	326.67	327.22	327.05
327.74	329.32	328.11	327.16	328.17	326.09	327.57	328.02	327.39	328.25	327.16	326.17	325.7	326.31	327.77	328.42	327.94	327.79	326.6	328.12	327.27	327.4	326.27	325.83	326.51	325.81	327.57	326.74	327.41	326.63	327.37	326.66	326.56	327.84	325.69	326.35	326	326.07	327.36	328.88	327.13	325.2	326.42	326.09	327.35	326.52	327.66	326.05	328.12	326.04
327.59	328	328.04	328.55	330.14	327.42	329.02	330.07	328.65	330.45	329.93	329.95	327.91	327.03	330.31	328.33	328.17	329.54	328.46	328.38	328.2	330.58	329.02	331.11	328.42	328.99	329.05	329.57	329.77	327.93	329.57	328.67	328.04	328.38	330.17	329.58	328.92	327.63	329.53	326.76	329.22	328.16	327.82	330.88	326.89	327.96	328.07	328.28	328.79	328.75
309.59	308.67	309.89	309.43	308.53	310.5	309.02	308.72	308.73	310.75	309.26	310.31	309.19	310.72	311.68	310.21	308.83	309.47	310.44	310.32	311.73	311.5	307.86	308.28	311.8	309.69	310.1	307.6	308.61	310.78	310.97	309.18	310.25	309.93	308.21	310.22	309.35	310.41	310.64	308.84	308.75	309.88	308.88	310.41	312.19	311.38	309.64	311.18	310.9	309.97
315.21	313.76	318.81	315.67	312.87	316.76	314.86	314.59	314.98	315.48	316.13	314.53	313.03	313.71	314.38	314.26	315.99	315.76	314.7	313.69	316.83	315.11	314.57	314.46	314.68	313.88	314.34	316.11	313.7	313.33	314.27	315.91	315.6	315.27	315.13	316.08	315.87	314.18	314.68	314.77	315.96	316.17	314.57	313.77	316.13	313.92	316.24	314.12	315.23	315.16
312.23	312.76	312.84	312.64	311.11	312.11	314.59	314.39	313.43	312.27	312.34	313.56	311.21	312.7	313.34	313.43	312.12	312.22	311.35	314.63	313.6	312.91	312.18	311.91	312.23	311.97	311.41	314.07	311.63	313.39	312.26	311.55	313.78	312.91	312.62	311.94	313.79	314.4	313.47	314.17	313.23	312.4	312.15	311.29	313.56	315.55	312.09	314.1	313.64	314.19
301.41	302.85	304.14	303.15	301.27	303.35	306.24	302.75	302.76	303.55	302.75	303.15	304.41	304.62	303.6	303.61	301.99	304.25	303.28	303.66	302.24	303.53	304.56	303.29	303.39	303.98	305.14	304.03	304.84	302.76	302.69	302.4	303.72	301.35	304.09	303.56	301.99	303.08	301.52	302.25	302.66	303.48	304.64	304.28	303.7	302.71	302.7	303.19	303.42	303.23
302.4	305.51	301.48	301.84	302.25	302.42	303.82	302.51	302.2	304.13	304.17	300.86	302.66	303.36	301.36	303.74	302.5	302.3	302.59	303.33	302.98	302.11	302.17	303.11	302.49	303.65	302.99	300.95	302.82	302.53	303.23	304.68	303.89	305.32	301.98	303.71	303.72	301.96	301.24	299.81	302.98	302.46	302.63	304.72	302.53	302.5	301.73	304.81	303.33	302.77
292.16	295.93	294.2	293.02	294.17	294.34	294.82	293.28	290.74	293.03	293.84	294.27	293.35	293.53	292.94	294.21	294.66	293.36	296.56	295.29	293.65	295.11	294.13	294.95	295.2	294.19	294.01	294.38	294.35	294.64	292.81	294.84	293.61	294.32	294.16	292.24	293.59	294.04	293.03	292.4	295.24	294.86	295.04	293.69	295.03	294.84	294.39	295.52	294.36	293.56
323.89	325.91	325.89	326.69	325.19	324.95	322.96	324.4	327.54	324.87	326.63	324.6	325.74	325.12	324.51	326.3	325.85	325.92	326.79	325.93	325.37	326.56	324.75	326.79	324.27	325.27	325.29	323.99	324.66	324.66	324.85	325.88	325.5	326.31	326.12	325.02	324.85	325.42	324.12	326.39	326.15	326.63	324.5	324.79	325.71	324.48	325.76	324.72	325.83	325.58
310.26	311.48	311.08	310.25	310.7	311.47	310.94	312.11	311.71	312.63	309.78	309.8	310.38	310.08	310.93	312.51	310.63	311.24	312.35	310.6	312.49	311.83	311.11	310.82	311.58	310.8	311.04	310.02	309.74	309.26	310.79	310.14	311.97	308.71	309.72	310.24	310.82	309.94	309.43	310.69	308.66	310.95	310.55	310.71	310.48	309.92	310.78	311.9	309.65	310.9
300.47	301.36	300.3	301.98	300.41	300.21	302.32	302.64	301.98	300.12	301.22	303.22	302.59	299.1	300.81	302.12	302.02	303.38	299.14	303.26	301.96	302.27	300.49	302.85	301.2	301.61	300.97	301.47	300.69	300.64	298.03	300.16	300.82	301.11	301.28	300.32	300.41	300.3	301.63	301.73	300.58	302.32	302.62	300.68	297.87	300.37	301.69	302.61	302.25	302.51
303.8	303.6	304.08	303.26	302.56	303.69	304.8	302.8	303.14	304.03	302.46	302.9	302.44	303.59	303.01	304	304.57	302.22	303.94	302.66	301.69	303.79	303.46	304.55	302.79	303.57	302.74	303.15	302.12	303.28	303.59	302.77	303.32	302.73	302.67	303.11	302.44	303.73	303.11	304.36	303.18	303.37	303.41	305.28	303.43	304.87	302.15	302.49	303.86	305.26
302.27	301.94	304.94	302.07	303.3	299.72	302.49	303.01	302.8	303.92	303.46	302.14	302.97	303.7	302.51	302.97	300.94	301.24	302.43	301.93	303.21	302.66	303.44	303.26	304.3	304.1	303.76	302.82	301.9	303.4	304.09	304.31	301.27	301.71	304.07	300.93	302.57	302.16	302.71	303.55	303.71	304.17	301.71	304.1	303.04	302.92	303.39	304.21	303.4	302.1
315.03	316.19	314.71	315.58	313.9	313.2	313.75	314.37	315.33	313.98	313.77	315.07	316.67	316	315.67	315.86	314.74	314.88	316.35	315.27	313	314.26	313.98	315.89	315.39	315.25	314.34	314.85	314.27	315.14	313.52	314.86	314.24	315.46	315.49	313.39	314.67	315.44	314.74	315.95	314.67	316.89	312.86	314.79	315.01	314.23	314.57	314.17	314.45	313.97
315.1	315.43	314.01	314.73	315.59	316.64	313.27	317.61	313.39	314.82	315.54	314.62	313.34	314.71	315.83	315.33	315.06	313.74	315.21	315.52	315.08	316.52	316.4	314.49	316.15	315.25	315.65	314.39	315	312	314.84	314.88	314.67	314.36	315.43	314.79	315.11	315.05	315.05	316.36	313.27	312.82	316.84	315.28	313.97	314.72	315.32	314.49	312.93	314.46
308.6	308.52	307.21	310.04	309	307.2	309.81	309.16	309.75	307.71	307.9	308.6	310	309.1	307.58	309.37	310.98	309.86	308.42	311.17	309.02	307.83	308.29	308.62	307.91	309.57	307.99	307.87	310.21	310.31	307.53	306.76	309.69	309.46	307.61	308.57	308.95	309.39	308	309.13	307.8	309.86	309.2	308.3	309.16	309.22	308.66	308.98	309.04	310.02
309.87	309.7	308.84	307.54	306.88	309.11	309.05	309.03	308.37	309.02	306.82	308.03	310.46	310.02	307.71	308.96	309.92	307.42	310.29	308.28	308.15	307.86	308.64	306.8	308.45	307.55	311.05	307.87	310.11	308.64	310.53	308.18	308.29	308.83	310.39	308.33	308.52	307.73	309.88	308.21	308.7	308.66	307.58	309.99	308.93	307.6	309.02	307.88	309.63	308.02
310.85	310.68	312.49	310.02	310.38	311.68	312.19	312.03	309.57	311.69	311.1	312.29	310.69	313.37	309.39	311.48	312	311.82	311.22	310.53	310.17	310.32	310.47	312.42	311.43	311.19	310.41	309.6	310.19	310.39	311.47	311.65	309.6	308.96	310.86	311.14	310.45	310.41	310.01	310.38	309.86	311.77	310.37	311.27	311.34	310.47	310	310.61	310.92	312.26
309.29	311.43	310.02	310	310.62	311.15	311.73	313.3	310.2	310.74	310.64	309.1	310.96	311.83	308.77	310.49	308.96	311.03	311.13	310.75	309.85	310.63	309.88	308.73	308.69	311.7	310.6	310.95	310.74	311.61	309.83	310.4	310.91	308.43	311.89	309.65	312.15	308.67	310.71	309.13	311.68	309.42	310.66	310.42	310.14	310.8	310.5	310.98	310.06	311.46
319.37	316.29	319.08	316.67	318.99	317.57	319.46	318.41	317.45	317.26	318.59	318.22	317.02	316.71	320.22	318.94	317.86	319.9	317.76	316.71	318.41	318.22	317.24	316.94	317.25	316.93	318.08	318.77	318.21	317.17	316.65	317.22	318.18	317.78	320.29	319.18	318.03	317.18	316.39	319	319.54	318.6	317.26	317.4	321.12	317.37	317.13	318.82	317.56	317.31
293.95	292.85	293.57	295.38	293.61	294.53	295.04	293.06	295.11	293.28	292.83	295.26	295.78	294.06	293.22	294.67	294.95	295.17	294.51	294.45	295.38	292.25	296.07	294.37	293.72	294.93	293.95	295.44	295.05	294.44	294.72	294.19	294.18	294.97	295.52	294.63	295.57	295.38	296.09	294.5	294.2	293.83	293.68	293.94	294.93	293.58	293.95	296.41	294.36	295.41
303.17	304.02	303.85	304.07	304.55	301.68	303.61	304.18	304.55	304.16	303.4	304.07	303.72	303.35	305.09	303.61	303.31	303.29	302.71	303.6	303.8	304.45	303.6	303.18	302.57	301.49	305.03	304.57	303.79	303.47	302.67	303.85	304.84	305.44	305.15	304.29	303.36	304.35	303.79	303.45	303.24	303.99	304.12	301.05	302.97	303.53	302.93	304.52	303.77	306.14
300.64	301.75	302.51	302.25	298.97	298.57	301.23	300.38	301.69	299.9	300.35	300.65	300.61	301.02	300.73	302.08	300.59	300.8	300.47	303.53	300.84	300.32	302.58	301.49	300.78	301.23	302.15	299.78	302.45	301.34	299.68	300.17	300.11	300.74	300.83	301.91	301.44	300.51	302.79	299.51	301.25	299.27	301.83	301.86	301.97	301.93	300.81	301.89	300.55	301.17
312.27	313.15	314.01	316.54	314.55	315.41	314.35	313.82	314.08	312.7	315.18	314.68	315.09	312.73	312.9	312.82	313.71	315.46	314.92	315.22	313.63	314.48	312.5	312.49	312.69	312.67	312.79	313.57	315.35	313.73	312.2	313.39	314.03	313.64	311.31	314.17	312.56	313.69	312.96	313.04	313.4	315.73	314.02	313.46	314.52	313.05	313.13	315.35	313.72	314.08
311.73	314.7	312.26	314.46	312.85	312.73	311.86	312.55	313.06	314.96	312.6	313.57	311.98	311.52	314.05	312.84	310.5	312.93	313.74	315.5	315.4	313.38	314.34	312.2	312.99	313.9	313.38	312.74	312.82	313.95	314.07	313.69	312.27	311.95	313.18	312.73	312.42	312.56	313.42	313.29	311.5	313.25	312.71	312.28	312.19	313.38	313.42	313.42	313.22	312.37
325.29	325.3	323.45	322.95	324.68	322.71	326.36	324.64	324.18	324.68	325.03	323.61	324.13	322.94	325.31	323.29	323.86	325.59	324.67	324.67	324.38	324.93	325.71	327.25	325.4	324.31	323.96	324.15	325.4	324.87	325.71	323.69	324.43	323.71	324.43	324.36	325.82	325.35	325.9	324.88	324.72	324.8	323.9	323.21	324.4	323.87	325.34	323.86	324.84	323.67
326.05	323.35	325	326.54	325.67	324.86	325.61	326.29	325.51	325.3	324.16	324.27	324.83	324.77	323.26	323.02	324.03	325.5	323.97	323.22	324.34	324.11	324.1	325.08	325.73	324.47	324.05	323.93	325.4	323.56	325.24	325.28	323.48	324.85	324.05	323.99	325.18	323.64	325.09	325.05	324.44	323.05	323.55	324.61	324.26	323.76	324.78	324.33	324.62	323.79
300.72	300.62	299.42	299.18	300.59	300.28	300.54	298.05	302.44	301.26	299.75	297.58	300.14	299.18	298.84	301.04	299.34	298.31	300.13	301.6	301.29	300.19	299.58	299.22	299.18	301.5	298.5	298.54	300.49	300.9	300.56	300.23	301.28	300.11	298.05	300.66	299.63	298.33	299.1	301.3	299.9	299.42	300.98	299.49	300.07	300.77	299.98	298.28	299.66	299.08
324.93	325.35	324.27	326.05	324.17	325.16	323.56	323.93	325.41	324.28	323.94	324.67	325.25	325.86	323.15	325.76	324.52	324.82	325.32	323.91	324.5	324.55	324.84	326.42	324.06	325.62	324.49	322.8	324.27	325.48	324.99	324.26	323.91	324.75	325.83	323.93	324	324.88	325.8	324.93	324.06	325.28	325.39	325.18	325.25	326.35	325.76	325.24	323.93	324.04
299.99	301.35	301.45	300.85	300.53	302.1	302.06	301.9	300.1	300.98	301.85	300.89	299.73	301.44	301.97	302.07	299.63	301.41	301.31	301.32	300.65	299.9	300.81	302.29	302.07	300.9	302.5	300.27	299.21	302.15	300.16	301.53	301.81	300.78	302.48	301.01	301.6	303.01	300.36	300.99	298.59	300.64	300.26	300.33	300.33	300.5	300.58	300.52	301	299.42
303.54	303.81	302.82	303.28	303.73	302.42	303.16	302.25	303.26	302.17	302.59	303.51	304.95	301.45	302.2	302.12	303.16	304.39	302.08	304.63	303.83	303.59	303.15	302.34	303.93	300.69	304.23	304.47	303.66	301.57	304.31	303.17	301.35	303.97	302.05	303.75	301.99	304.68	302.12	303.06	302.95	301.53	302.61	302.6	306.13	302.87	304.92	302.92	303.26	303.66
300.49	299.92	303.14	300.85	300.82	299.25	300.17	298.62	301.09	301.35	299.94	300.75	301.32	300.61	301.74	300.33	299.99	301.14	301.82	301.63	301.74	298.12	301.26	300.14	300.62	301.77	302.06	301.25	301.38	302.52	301.47	301.5	301.21	300.45	299.62	300.43	301.53	300.34	301.84	300.42	300.67	300.86	301.09	301.02	300.96	301.18	302.96	303.71	302	300.93
293.02	293.93	294.24	293.39	294.26	293.7	293.75	295.61	294.65	293.81	293.53	294.5	295.88	295.75	293.6	293.47	293.98	293.12	295.26	294.92	294.83	293.58	293.34	294.52	293.06	295.22	293.87	295.52	292.93	292.98	293.56	293.3	293.67	293.17	294.65	292.8	295.05	294.54	294.27	295.26	294.63	293.28	293.17	293.85	294.79	292.82	292.62	293.74	292.45	293.45
295.05	295.83	295.01	294.84	295.86	295.18	294.7	295.1	296.13	294.83	294.85	293.99	293.26	294.15	295.44	295.31	295.19	294.18	294.12	293.7	296.29	295.74	295.43	295.69	295.29	295.26	294.95	295.17	296.5	295.55	294.02	295.06	295.32	296	296.19	295.15	295.48	295.85	293.69	295.2	293.64	293.35	295.58	296.14	296.09	295.35	297.09	296.11	295.29	296.81
315.71	316.32	317.59	316.27	317.83	317.52	317.35	320.21	317.16	317.63	318.33	320.06	318.48	318.21	317.42	317.53	318.63	318.34	320.14	319.93	318.78	319.26	318.68	318.32	316.51	318.91	319.86	317.66	317.55	317.86	315.82	319.09	317.75	318.28	318.4	317.66	317.81	318.5	318.82	318.58	316.65	318.35	316.28	318.51	319.56	318.13	319.74	318.87	317.62	319.2
315.67	316.6	316.21	316.12	315.74	316.83	316.6	316.67	317	316.53	315.24	315.48	316.21	318.26	318.8	316.78	316.52	315.74	315.93	317.4	315.68	315.35	316.84	314.98	317.16	316	314.33	314.18	317.57	315.96	316.07	316.31	315.93	316.57	315.26	315.82	316.54	315.38	316.8	317.2	316.12	317.04	318.07	316.96	316.54	313.84	317.44	315.8	316.77	316.87
315.43	316.46	314.76	314.25	314.95	314.19	315.1	314.44	314.32	314.77	314.65	314.38	314.05	313.79	313.22	314.95	315.89	313.65	314.98	315.31	314.77	313.84	313.29	315.57	313.86	313.99	313.66	314.11	315.66	314.92	315.1	313.14	313.83	313.81	314.25	314.01	316.05	315.54	313.14	315.49	315.9	315.84	315.84	314.33	315.52	314.65	313.54	314.09	315.44	313.82
301	300.1	300.37	301.83	302.11	298.45	301.3	300.38	299.74	300.77	298.88	298.4	299.66	299.3	301.25	299.5	300.69	301.64	299.42	300.14	299.4	301.87	300.54	299.79	300.09	300.54	301.13	300.56	300.07	299.69	300.9	300.19	299.83	299.45	300.54	301.16	300.24	298.53	300.96	299.33	299.12	301.1	299.67	298.68	301.09	300.96	299.58	300.33	300.78	299.03
314.92	313.93	313.42	312.53	313.52	312.7	313.47	314.93	314.16	314.16	313.53	313.64	314.69	317.14	314.44	313.39	314.87	313.75	314.52	315.22	313.79	315.53	313.73	313.52	315.65	314.09	313.71	316.83	313.53	314.6	313.37	313.31	313.72	313.31	313.37	314.69	314.39	315.51	314.38	314.44	316.18	313.74	313.34	315.18	316.07	313	313.28	314.03	314.42	314.56
305.8	305.09	305.29	305.34	306.1	305.62	305.62	303.01	305.13	305.22	305.23	305.55	306.38	305.4	303.77	306.88	305.04	304.77	306.54	304.68	304.9	307.19	305.86	303.01	305.93	306.07	304.82	305.1	305.61	305.8	305.1	303.71	305.45	304.85	304.97	304.91	305.63	306.42	305.56	306.19	307.05	306.5	305.74	306.01	304.81	303.91	303.17	303.87	304.08	304.23
318.42	319.5	318.1	316.32	318.96	318.74	320.5	320.04	318.7	318.57	319.28	319.26	317.54	317.76	319.34	319.45	318.04	318.28	317.44	318.09	318.78	319.13	318.23	317.54	319.07	318.5	318.26	318.45	317.4	319.01	320.29	320.19	319.01	318.52	319.01	317.14	318.08	318.8	317.62	316.77	320.61	319.8	318.36	317.89	318.18	319.62	319.25	317.7	318.81	320.63
295.62	297.82	298.24	297.95	296.32	297.51	296.91	295.15	296.72	297.27	297.56	296.67	296.45	297.62	295.38	297.13	297.9	296.06	297.33	295.09	296.87	296.43	296.65	297.12	297.3	297.1	297.65	294.8	297.25	299.34	295.97	296.81	296.27	296.99	297.89	296.63	298.48	297.27	297.59	295.39	295.83	298.06	296.31	295.55	297.51	296.41	297.78	295.65	295.39	298.44
312.67	313.64	311.53	314.12	312.01	311.99	314.05	313.49	312.8	313.15	311.18	314.77	313.8	313.62	313.2	312.88	312.69	312.57	311.46	310.9	312	313.08	312.81	313.11	312.54	311.02	311.4	311.97	312.19	311.77	311.32	311.6	313.09	312.22	312.32	311.52	313.14	312.42	310.39	313.96	313.86	313.73	312.52	313.54	313.13	312.65	312.84	312.88	312.47	311.57
305.35	304.01	304.95	305.6	305.14	303.88	305.52	304.6	304.2	306.19	304.93	304.06	304.31	303.4	305.07	306.07	304.69	305.2	305.39	305.34	305.38	305.64	305.18	303.29	304.49	305.62	305.66	303.45	305.4	305.91	305.11	304.58	303.15	305.24	305.91	305.9	305.99	304.51	306.15	305.49	303.21	305.17	304.1	305.25	305.3	303.7	304.04	304.69	303.09	305.96
313.14	315.92	315.16	314.42	314.3	314.48	316.07	314.79	314.38	313.28	315.81	314.66	315.27	316.54	314.24	313.32	314.96	313.73	313.62	314.68	313.59	317.35	315.42	315.25	316.11	313.66	314.11	314.11	315.68	313.52	313.03	315.53	314.7	316.61	313.57	315.16	315.99	314.98	315.15	313.89	314.7	314.53	314.33	314.88	314.75	316.7	314	314.05	315.16	313.95
316.25	315.11	314.89	315.28	315.61	315.05	317.13	316.39	316.07	314.65	315.62	315.75	318	314.88	316.58	315.84	316.09	315.53	314.69	314.71	315.67	316.9	316.99	314.94	317.1	315.26	315.77	317.29	316.76	316.96	317.42	316.38	315.55	316.11	317.4	316.77	314.33	316.77	316.23	314.79	316.27	316.68	317.79	315.83	315.44	315.03	317.21	315.8	317.39	315.13
295.76	295.5	294.42	295.17	293.26	295.59	294.74	295.16	293.33	296.88	295.51	296.04	295.81	294.94	293.93	293.51	293.6	294.51	294.3	294.26	294.83	295.84	294.89	294.61	293.96	293.11	294.97	295.46	296.76	294.01	295.11	294.17	293.6	296.35	293.99	294.73	296.5	296.06	295.22	295.46	295.32	293.63	295.81	294.81	295.15	293.78	296.14	295.52	294.94	296.83
314.19	313.4	312.56	313.22	313.89	315.15	314.18	315.62	313.84	314.83	315.32	313.91	312.64	313.4	315.07	314.37	313.55	315.36	312.78	314.44	313.86	315.13	314.5	316.65	314.58	314.07	315.67	314.02	316.26	312.94	313.34	313.81	314.41	314.99	313.51	313.3	316.26	314.36	312.07	315.06	315.25	314.31	315.31	315.13	313.81	313.93	314.56	314.32	313.5	313.05
310.99	311.28	310.68	309.03	309.38	312.77	311.26	309.26	311.24	310.56	310.54	310.8	309.56	310.71	311.01	310.31	309.03	309.19	310.52	310.31	309.89	311.61	309.97	309.6	312.82	309.18	311.56	310.89	310	312.27	310.81	310.09	312.06	310.26	311.05	310.49	311.04	310.92	311.27	310.99	310.78	310.08	311.74	310.72	311.32	308.47	309.38	308.73	310.66	311.1
307.7	306.55	305.24	306.89	306.6	305.46	306.33	306.5	307.83	305.97	305.3	307.42	304.42	305.82	305.12	307.99	306.46	307.39	307.4	306.06	308.49	305.5	305.76	306.53	305.8	306.25	306.14	307.22	305.8	306.38	306.52	305.8	306.73	304.61	307.56	306.44	306.28	306.53	307	306.57	305	305.47	308.03	306.74	306	307.44	307.07	306.86	306.46	307.88
304.66	304.5	303.61	304.91	304.42	304.82	304.63	304.06	305.13	304.7	304.74	302.42	303.67	305.68	304.25	306.02	305.5	304.71	304.06	304.17	303.22	303.17	304.35	303.38	304.22	304.63	302.35	305.6	304.22	305.28	305.8	304.3	305.56	303.4	304.72	305.87	304.74	303.59	303.52	305.6	304.26	302.51	304.53	305.29	305.18	305.64	305.55	305.33	304.78	303.71
304.64	302.31	303.59	302.55	303.75	302.74	301.73	303.29	303.01	303.02	301.35	302.35	303.81	302.91	302.87	304.14	302.65	301.34	300.96	302.03	302.65	303.36	302.12	302.88	302.51	305.2	302.33	302.09	302.64	303.5	304.44	302.75	303.2	304.07	303.54	303.17	304.11	303.73	304.3	305.1	303.36	305.05	303.14	304.27	303.81	302.24	304.17	303.68	304.08	304.28
303.81	302.62	304.49	302.59	303.79	304.53	302.36	300.56	302.76	303.34	301.43	302.9	300.16	302.82	303.7	302.34	303.08	304.79	304.28	303.44	304.8	302.53	304.4	304.32	302.24	302.06	301.62	303.42	301.28	301.86	301.58	304.08	304.12	301.89	302.25	302.15	303.92	302.31	302.05	301.67	304.69	301.84	303.34	302.45	303.05	303.63	302.96	302.26	300.76	303.46
299.41	299.64	299.98	299.35	299.22	301.72	299.5	298.67	299.67	298.96	299.5	298.32	299.62	299.23	301.56	299.98	301.17	300.11	299.85	297.57	298.48	300.8	300.1	300.03	301.01	300.83	297.09	300.61	300.25	301.14	299.61	299.05	299.68	299.5	298.3	300.53	300.24	300.05	298.58	299.47	299.52	299.36	299.94	299.39	299.3	298.74	301.72	301.02	299.82	299.75
301.98	299.9	300.94	301.92	300.6	302.84	302.57	302.66	300.08	301.4	300.37	300.63	301.98	299.95	300.24	301.24	300.19	302.78	302.74	298.66	300.91	302.24	301.36	300.61	301.36	301.12	300.64	302.57	300.38	301.64	301.43	300.62	299.77	300.99	300.82	300.18	301.5	300.88	300.04	300.54	302.67	302.2	300.35	300.32	300.9	300.37	303.41	301.66	301.38	300.02
298.32	300.2	298.66	301.34	300	299.89	300.91	298.84	299.04	299.1	299.01	299.82	299.95	300.83	300.46	301.9	301.77	300.82	298.43	299.86	299.94	299.97	299.29	299.59	300.4	300.73	299.34	299.37	300.03	301.44	301.12	300.7	299.2	300.54	299.04	299.7	300.73	299.29	298.42	299.19	301.45	299.77	301.14	302.12	299.8	300.98	300.42	300.6	300.05	299.47
313.25	314.35	312.95	316.39	314.73	314.78	315.01	314.68	315.59	314.64	315.25	315.92	313.68	315.98	314.89	314.89	314.04	315.46	313.47	313.95	315.24	313.86	313.93	315.38	314.89	316.41	314.75	315.75	314.83	314.77	314.84	313.71	314.9	312.91	314.15	314.73	314.23	315.05	317.43	316.32	313.77	314.12	315.69	315.26	313.86	312.4	316.43	315.24	314.95	314.95
305.5	304.3	304.43	303.65	305.79	305	303.48	304.1	305.89	303.06	304.21	304.39	304.18	301.91	305.13	304.42	306.14	305.04	304.74	305.15	304.84	305.25	305.77	304.65	301.86	304.54	304.3	304.43	305.14	303.3	305.78	302.59	305.77	303.05	305.52	305.45	302.6	305.7	303.49	303.14	304.23	303.48	302.2	304.65	304.38	302.88	302.99	302.7	305.73	301.9
306.35	307.77	308.02	306.83	306.98	306.22	307.59	308.23	306.71	307.42	308.27	306.03	308.53	307.69	308.98	305.22	307.34	306.44	307	306.07	309.2	308.13	307.65	307.56	308.03	306.9	306.07	307.07	308.11	309.91	307.91	308.69	308.19	307.65	306.97	306.96	309.85	307.56	308.79	308.05	306.85	307.24	307.35	306.95	306.11	308.55	307.02	307.46	309.08	306.54
316.49	315.71	314.85	316.53	317.3	317.01	315.71	316.66	316.7	316.36	317.45	316.29	317.12	318.32	318.24	316.11	316.58	315.56	316.24	315.62	316.16	315.94	317.33	316.79	316.12	315.29	316.55	316.12	316.58	318.07	316.14	317.32	315.53	316.26	315.01	317.25	317.84	316.09	317.12	317.53	317.41	316.58	315.57	317.37	315.6	316.18	315.56	318.15	316.71	315.83
327.14	327.51	328.06	325.89	327.28	327.18	327.56	327.07	327.72	327.75	326.79	327.18	327.51	327.61	326.86	326.69	327.27	326.41	326.62	327.96	327.92	328.13	327.96	327.64	328.64	329.58	327.78	326.78	326.75	327.27	327.83	327.68	329.72	327.59	328.17	325.81	327.45	327.84	327.91	328	324.63	330.77	326.57	327.96	327.94	329.41	327.76	327.3	327.9	327.87
313.52	312.76	314.43	313.57	312.23	312.85	313.51	313.06	312.44	311.91	312.14	313.64	314.3	313.42	313.16	312.9	313.19	313.41	313.38	313.96	315.07	311.98	313.37	313.92	311.34	313.92	314.03	313.16	311.78	315.07	312.35	312.23	314.09	311.97	313.36	312.83	314.55	314.73	313.94	312.43	313.11	313.42	312.96	314.3	313.37	313.82	312.44	313.32	313.1	314.65
292.81	294.39	293.68	295.3	294.76	294.49	294.06	292.61	292.76	293.75	296.57	293.89	293.74	295.61	293.67	295.07	293.57	294.53	291.96	292.84	294.65	293.32	293.42	293.3	294.01	292.2	293.49	293.33	293.31	295.26	292.64	294.25	294.25	293.06	294.98	294	293.84	295.29	293.35	295.67	293.57	293.86	293.9	293.86	293.06	294.38	293.32	292.88	294.5	293.11
316.94	317.72	315.44	315.15	316.82	317.58	316.3	317.32	315.5	316.7	316.29	318.95	318.19	317.65	317.92	316.31	317.89	316.36	316.37	316.12	316.82	315.82	317.52	315.84	317.44	315.73	318.43	315.72	314.73	318.35	317.14	317.61	316.46	317.07	314.91	318.76	317.52	316.62	317.05	317.19	316.08	317.18	315.11	317.6	316.62	316.03	316.52	317.68	315.82	317.32
319.56	319.93	319.6	318.88	318.43	321.55	317.29	318.6	317.48	320.1	319.32	318.1	318.5	317.59	319.18	318.29	318.04	317.11	319.2	318.23	318.75	318.07	317.62	319.21	317.97	318.81	318.28	318.25	319.78	319.14	318.4	319.37	318.06	318.57	317.86	319.57	319.1	318.36	317.26	319.77	317.49	317.51	317.88	318.19	318.86	318.88	317.92	318.36	317.58	318.6
305.26	305.71	305	303.57	305.22	304.68	302.74	305.94	306.02	305.47	305.07	304.43	305.85	306.51	305.88	302.19	305.12	305.94	306.82	305.21	305.47	305.68	306.1	304.52	303.55	306.88	304.3	306.67	305.63	304.77	304.89	304.22	306.31	307.04	304.25	304.19	305.72	305.02	304.56	305.5	304.65	305.16	306.51	307.91	304.54	305.11	303.78	306.12	305	306.11
303.19	303.95	303.15	302.52	303.8	304.32	304.11	303.74	301.7	304.73	303.78	302.12	301.84	304.62	305.5	301.02	303.99	301.56	302.15	303.64	302.27	302.24	301.82	303.64	301.81	303.1	301.87	303.97	304.33	303.38	302.82	303.78	304.6	303.92	303.15	304.31	301.44	304.9	303.82	304.88	303.42	301.96	304.13	303.72	303.87	304.25	304.21	304.47	303.28	303.25
303.7	302.45	303.96	304.86	303.21	302.69	304.55	303.77	303.11	304.35	304.39	305.2	302.99	302.92	303.82	304.22	303.7	305.49	303.34	305.01	304.32	304.57	303.42	304.36	305.08	301.6	304.89	303.34	303.98	305.06	304.5	304.26	303.84	302.63	303.84	304.55	303.97	305	303.12	304.1	303.6	303.41	304	302.73	302.74	304.5	303.85	304.43	303.59	304.74
302.94	301.28	302.97	301.57	303.73	303.91	303.26	305.82	303.46	304.14	302.59	302.33	302.54	302.11	303.73	302.73	303.76	302.14	304.51	303.73	304.32	304.03	303.98	301.81	303.27	302.36	302.13	302.16	303.17	302.34	303.46	303.38	304.04	303.63	303.84	303.5	301.83	302.07	303.13	303.29	302.49	301.69	301.89	304.23	303.22	303.69	300.67	304.47	304.56	302.5
300.07	301.98	302.81	302.25	300.28	298.71	301.34	302.07	303.41	301.36	298.98	299.81	302.67	301.23	303.22	300.69	300.26	301.68	302.69	301.58	302.87	300.06	301	300.82	300.59	300.95	301.25	301.52	301.62	299.95	299.53	300.27	301.12	300.8	300.16	302.43	300.68	300.97	302.27	299.62	301.67	300.42	299.98	300.35	300.52	300.03	301.52	301.94	300.47	300.87
314.31	315.72	317	314.95	316.77	315.38	315.02	317.03	313.81	315.9	315.51	315.15	315.5	314.74	311.92	315.91	315.22	315.45	315.61	315.9	314.08	317.08	315.64	315.14	313.55	314.75	316.07	315.19	315.29	314.2	315.05	315.75	316.35	315.48	315.05	314.26	315.75	316.57	315.8	315.76	315.91	314.06	315.28	315.7	315.94	315.91	317.12	315.92	316.17	314.22
305.59	305.35	304.43	305.42	304.96	306.21	304.39	305.68	307.34	304.67	305.57	305.36	303.86	308.76	305.46	304.31	304.54	309	306.93	305.18	304.4	305.86	305.4	305.63	305	304.92	307.5	303.59	303.92	307.19	304.11	305.75	304.88	305.27	305.79	306.38	305.31	305.67	305.94	305.88	306.3	304.88	306.28	304.67	306.34	307.11	305.09	303.44	304.42	306.14
314.77	315.67	313.66	313.28	315.5	314.65	314.82	316.26	315.7	315.07	313.44	315.23	313.36	313.87	314.17	315.78	313.53	315.48	314.52	314.17	316.88	315.79	314.34	313.78	315.82	314.83	315.32	314.68	315.37	315.47	315.66	315.34	315.08	313.62	315.01	316.56	313.01	314.3	313.91	313.64	315.45	313.81	314.97	313.12	314.76	314.61	314.71	317.36	314.28	316.19
298.91	300.1	301.12	299.98	299.02	299.12	299.5	301.24	299.69	301.08	300.18	301.69	300.24	299.12	299.19	302.27	300.47	299.67	299.52	300.02	300.62	300.75	300.56	300.36	298.4	300.66	299.13	299.33	300.46	300.81	300.06	301.4	300.55	300.02	299.71	301.16	299.38	301.15	299.71	299.96	300.42	300.67	300.11	298.52	299.54	298.15	301.43	299.29	298.73	299.55
319.04	318.02	319.42	319.18	317.61	317.62	316.65	318.67	318.32	318.39	317.48	317.75	318.09	318.2	318.84	317.47	317.1	317.1	317.75	318.3	318.14	319.25	319.37	316.07	318.65	317.81	319.08	318.51	318.58	317.97	319.94	318.52	318.1	318.03	316.98	318.06	318.11	317.96	318.74	318.24	318.49	317	319.41	316.98	319.25	318.64	318.27	318.17	318.79	317.71
323.52	323.91	323.79	324.46	324.74	325.37	323.49	325.2	323.48	324.81	324.05	324.27	324.3	325.8	324.56	324.57	325.04	324.97	324.81	323.67	325.24	324.97	324.07	324.81	325.18	326.24	323.54	325.26	322.94	325.78	324.4	323.26	324.65	322.91	324.77	325.86	325.07	323.68	325.02	325.5	325.33	324.22	325.25	323.55	325.6	324.49	325.94	324.76	323.58	325.47
318.32	317.4	318.68	319.41	317.74	319.04	318.23	319.55	318.38	318.58	318.21	320.67	317.99	315.62	318.38	318.81	318.65	318.65	318.3	318.7	318.36	319.52	318.42	316.59	317.79	317.21	318.91	317.87	317.01	319.45	319.1	319.12	318.11	317.35	319.01	315.91	318.51	318.64	317.19	317.58	317.17	319.55	317.69	318.05	318.93	316.88	317.58	317.42	318.54	318.53
313.38	313.3	313.84	313.04	314.24	310.82	314.02	313.91	314.04	313.38	313.8	314.31	312.89	313.89	312.57	315.92	314.12	313.29	314.37	312.73	312.39	312.34	316.29	314.6	316.74	316.16	313.04	313.22	314.14	314.87	312.93	313.06	313.06	314.67	314.87	313.99	313.81	314.63	312.26	312.51	314.88	313.4	313.81	311.72	313.72	314.31	313.13	315.64	314.22	312.87
303.69	302.31	302.37	303.8	302.28	303.51	303.92	303.53	302.49	301.21	303.08	305.6	303.15	301.95	305.59	303.14	301.03	301.36	300.99	303.21	304.68	301	303.12	302.74	304.36	302.73	302.5	302.94	302.42	303.21	302.88	304.23	302.78	302.32	303.73	303.04	302.4	302	303.73	302.12	301.81	301.15	304.04	302.57	302.23	304.21	303.25	303.18	302.26	302.78
312.3	312.33	313.33	312.58	312.4	312.25	312.47	311.62	311.59	309.6	312.49	312.56	312.67	313.48	311.37	311.6	311.9	312.36	311.57	311.35	311.98	314.26	312.73	310.76	310.32	313.39	313.38	312.12	311.06	311.11	312.96	312.33	312.06	312.25	311.02	313.33	310.72	312.55	311.75	313.11	312.41	311.96	312.6	313.75	311.83	312.44	312.63	313.28	313.1	312.43
316.41	318.11	318.27	319.97	317.07	317.05	316.71	317.84	317.55	317.81	318.36	317.5	318.34	319.7	318.29	318.13	317.88	317.3	318.01	318.57	319.86	317.69	318.59	318.48	318.45	318.3	317.38	318.55	317.92	318.3	317.37	316.27	318.14	317.71	317.13	317.79	317.58	318.97	318.67	318.59	318.47	318.82	317.88	317.24	318.24	318.43	317.83	319.17	319.54	317.17
311.73	311.18	311.53	311.38	310.94	311.91	312.01	312.65	311.14	312.63	312.46	311.03	313.06	310.77	311.37	309.85	311.04	309.15	311.08	312.86	311.28	310.66	310.89	311.58	312.87	311.48	310.67	311.61	311.59	311.98	310.97	311.39	311	312.08	311.94	311.03	311.82	311.38	309.72	308.93	311.55	310	311.28	310.9	308.72	311.31	311.59	312.28	312.28	311.98
318.73	318.47	318.1	318.69	318.17	317.41	317.66	317.24	318.19	318.56	318.57	316.55	317.73	319.49	318.02	317.11	316.08	318.13	317.56	317.62	321.82	319.67	317.62	318.71	319.16	319.06	317.43	318.4	317.28	318.83	320.07	318.64	317.7	319.65	317.9	317.73	317.98	317.66	317.42	319.24	319.84	318.28	317.92	317.13	317.43	318.6	318.71	316.84	318.23	317.2
328.56	329.71	328.7	327.46	329.5	325.6	329.41	329.87	329.47	328.13	328.22	327.5	326.89	330.07	326.57	329.46	328.03	329.4	328.09	330.42	328.66	328.21	328.17	329.13	327.67	329.82	328.4	328.01	328.84	330.49	329.04	330.18	329.2	328.08	330.65	330.13	327.93	329.63	328.34	328.15	328.73	328.33	328.23	328.65	328.91	329.74	326.97	330.06	329.48	329.17
326.4	327.07	328.59	325.96	327.32	325.79	328.44	325.98	326.46	326.58	327	326.3	328.83	327.03	326.64	326.28	326.67	324.56	327.74	327.69	327.71	326.1	326.31	327.06	326.58	327.96	325.78	326.36	325.75	327.67	326.68	326.49	328.38	326.05	326.99	326.94	326.02	327.51	326.65	326.86	327.3	324.38	325.4	326.69	326.24	326.59	328.31	325.07	327.57	327.85
305.41	304.65	303.63	304.17	303.9	303.53	303.47	304.99	305.13	305.67	306.13	304.92	304.38	306.08	305.81	304.4	304.26	306.53	304.65	304.86	303.67	303.65	303.39	303.77	306.53	306.29	303.16	305.57	305.47	305.32	305.11	305.81	305.71	304.15	304.21	303.89	305.22	306	304.4	304.06	305.63	304.73	304.37	303.47	305.86	302.77	303.19	303.07	303.74	306.44
321.3	316.98	317.54	318.92	317.94	317.68	317.75	320.25	319.92	318.4	317.69	316.69	317.46	318.74	318.79	319.24	319.18	317.39	318.74	318.59	316.51	318.13	317.56	318.32	317.75	318.45	318.93	318.5	318.8	317.62	317.03	318.26	318.11	318.24	317.38	317.56	317.19	318.05	318.64	318.54	318.63	318.97	317.23	318.95	318.09	317.67	319.1	317.84	317.73	318.65
327.52	326.91	327.6	327.17	328.41	327.81	328.13	328.09	327.71	327.75	328.13	326.6	328.87	328.99	328.98	328.01	326.91	326.86	327.77	329.16	325.4	329.03	327.99	328.06	327.26	327.51	326.51	327.95	326.97	325.89	330.45	327.07	327.38	326.61	328.49	326.42	327.18	327.16	327.79	326.81	326.83	325.05	327.99	327.23	328.52	327.92	327.32	326.69	327.58	328.88
313.16	312.29	315.03	315.11	314.54	315.29	314.78	315.22	316.35	315.93	314.47	315.41	314.01	315.38	314.83	314.76	316.46	314.74	314.97	312.76	314.9	314.22	315.09	316.17	316.75	314.88	315.34	314.61	315.72	316.49	315.05	314.87	316.08	314.56	314.08	315.64	314.43	316.3	314.91	313.27	315.77	314.91	314.69	314.64	313.53	315.3	315.99	315.99	313.27	314.64
303.52	303.23	302.47	302.5	304	304.44	304.21	304.21	304.02	304.17	304.04	303	302.38	303.98	303.62	302.26	302.38	302.68	302.04	303.18	305.17	303.63	303.83	301.35	304.65	304.97	303.86	305.49	302.29	302.66	305.45	304.82	304.33	303.46	302.83	303.02	302.59	302.8	304.24	301.72	304.04	301.85	303.51	304.85	303.11	304.07	303.83	300.76	302.65	301.69
314.67	314.49	314.88	314.96	314.56	313.93	315.38	315.66	313.61	314.14	314.85	314.02	315.09	316.08	314.96	316	315.04	314.58	314.48	315	316.07	315.4	315.65	314.1	315.24	314.34	315.23	316.09	313.8	314.9	315.88	313.96	313.16	313.83	313.82	315.22	314.27	314.15	312.2	314.27	314.82	315.8	316.05	312.73	315.21	314.71	314.07	314.82	314.59	313.94
324.31	326.9	323.84	324.33	323.31	324.99	325.61	324.88	325.11	325.37	325.72	323.98	323.63	322.37	324.78	325.04	324.15	323.5	325.31	325.09	325.23	326.01	323.42	324.56	323.15	325.23	325.66	325.84	326.06	324.99	324.64	324.7	324.73	324.26	323.92	324.01	323.55	323.73	324.33	324.99	324.86	323.21	322.96	322.84	323.8	323.37	324.52	325.68	326.01	325.16
326.34	325.68	325.49	325.62	324.4	323.05	324.92	324.27	324.65	325.41	323.59	323.59	324.48	324.24	324.02	324.54	323.38	323.77	324.98	323.69	325.56	325.23	325.58	324.86	324.81	323.79	324.49	326.37	325.03	325	325.07	323.55	325.19	324.51	324.16	326.61	323.29	324.12	323.94	324.94	323.2	324.89	323.17	323.33	323.65	324.58	324.14	324.95	323.99	326.28
315.19	313.5	314.43	314	313.48	314.31	314.21	311.88	312.67	314.77	315.72	315.05	314.03	313.26	313.97	312.89	313.76	313.17	313.33	313.89	314.89	313.32	314.35	313.45	313.89	314.47	313.09	313.52	314.17	314.38	313.1	313.33	311.94	312.08	313.37	314.09	313.63	313.81	314.82	314.05	313.59	314.19	314.33	314.81	312.56	315.56	313.47	312.67	314.43	312.14
314.37	314.57	314.19	313.8	315.47	313.34	314.4	313.81	314.83	314.02	314.71	314	315.44	314.18	315.77	314.38	314.11	314.72	312.83	314.54	314.88	316.2	314.79	313.69	316.38	315.15	315.49	316	314.21	315.38	314.56	312.21	315.69	312.93	314.18	313.29	312.78	315.59	315	315.52	314.53	315.6	313.52	314.63	315.1	313.36	314.46	313.56	314.65	315.8
301.73	302.95	300.14	299.91	301.71	300.42	301.2	299.84	301.04	300.45	301.3	301.18	300.24	301.65	301.54	300.44	300.2	301.8	301.82	300.4	299.99	301.27	301.71	300.82	301.05	301.13	302.57	301.41	299.65	301.63	301.43	301.09	301.62	301.83	299.02	301.84	301.36	301.65	300.34	300.69	301.67	301.22	301.81	300.71	301.5	301.15	300.63	301.23	302.95	301.89
304.97	304.98	306.59	305.11	305.98	305.03	306.38	305.46	305.11	304.29	307.31	305.84	306.04	307.35	306.07	305.98	306.7	307.57	306.46	305.47	307	307.69	306	309.12	306.63	305.22	305.85	306.01	306.95	304.17	306.08	307.08	307.56	305.23	305.51	305.53	305.51	306.46	305.89	303.96	306.46	304.75	307.32	305.63	306.19	306.28	307.41	306.76	305.83	306.26
298.68	296.54	297.51	298.52	296.89	295.3	296.45	296	296.62	296.62	298.57	296.66	297.74	296.53	295.4	296.6	296.57	296.95	297.42	296.47	296.5	297.75	296.16	297.32	293.98	297.01	297.23	296.59	296.62	297	296.2	298.01	296.66	297.51	298.74	296.86	297.3	295.14	297.93	297.41	296.97	295.38	295.83	296.35	298.41	297.72	295.91	296.27	297.14	297.15
304.14	303.44	302.11	303.33	301.59	305.04	303.29	302.2	302.14	303.57	304.84	304.19	303.2	302.7	303.21	304.66	303.39	302.48	303.81	303.38	305.02	304.91	302.65	304.86	303.45	302.85	302.22	304.58	303.88	304.49	302.81	304.16	302.21	305.57	302	303.02	302.93	305.72	303.24	301.92	301.85	303.24	303.19	303.64	303.4	302.38	302.34	302.78	302.51	302.59
316.24	315.39	312.83	315.45	314.13	314.7	314.46	314.17	313.98	315.12	314.53	315.19	313.65	313.04	315.24	312.74	314.64	314.01	314.65	313.62	314.71	313.4	313.05	316.16	313.21	315.12	312.51	314.25	313.11	314.6	312.51	315.53	312.76	313.37	314.3	312.41	314.15	314.24	313.99	312.89	316.89	314.6	313.66	314.38	312.61	312.92	312.4	313.24	315.51	314.21
328.72	326.66	327.32	328.04	328.57	327.84	326.23	326.78	328.2	326.7	329.7	327.39	328.46	328.38	329.33	328.28	327.38	329.37	327.42	329.92	327.94	326.6	327.54	328.97	327.29	326.68	328.83	328.43	327.89	328.89	329.72	326.04	328.34	327.96	330.01	328.3	328.03	327.44	328.54	329.24	327.3	327.23	327.53	327.64	327.55	328.83	328.15	328.52	326.29	328.02
319.29	319.35	316.43	318.41	319.03	320.42	319.57	317.84	318.02	317.97	317.73	319.47	319.61	316.9	319.35	319.39	318.52	318.52	316.86	318.96	318.54	319.2	315.92	319.23	318.96	318.66	318.71	320.59	316.35	318.11	317.38	319.15	319.1	319.08	318.13	318.74	316.78	318.16	317.91	318.23	319.12	319.83	317.47	317.8	318.98	316.73	316.32	317.65	318.39	318.35
325.42	325.97	326.16	326.39	328.16	327.01	328.35	327.1	327.75	325.13	327.64	328.06	327.08	326.32	327.51	326.93	326.72	327.92	327.82	327.75	326.68	327.46	326.47	326.45	326.92	327.64	327.77	326.4	327.67	326.49	327.67	327	326.7	328.36	326.71	327	326.33	326.24	327.61	326	327.55	325.66	326.21	327.63	325.95	326.72	327.35	327.12	325.3	326.92
302.12	298.89	299.96	301.21	299.69	298.74	301.09	298.68	299.71	298.86	300.75	299.97	298.93	303.03	300.85	299.51	300.07	300.13	299.69	301.4	299.13	299.78	300.16	299.85	300.62	298.94	300.16	300.46	297.93	300.66	299.37	298.28	299.76	299.24	298.91	299.83	300.79	299.78	299.94	299.19	300.28	301.91	300.4	297.73	298.88	299.5	301.33	298.99	300.19	300.78
300.95	300.57	300.48	298.53	303.86	299.83	301.32	301.63	301.82	300.8	302.57	301.62	299.37	300.95	300.38	301.58	300.64	301.95	300.28	301.81	300.54	301.75	300.28	300.36	301.48	300.63	300.83	300.93	300.87	301.38	301.88	301.4	298.44	300.25	300.94	300.89	300.1	301	301.95	301.53	300.08	301.8	302.05	300.95	300.64	300.36	301.67	300.19	300.64	300.87
318.39	318.15	319.04	318.55	317.91	319.52	318.14	316.93	319.18	319.54	316.23	317.85	319.99	317.3	318.66	318.07	318.42	316.95	317.85	317.15	317.56	317.53	318.42	317.22	315.98	319.68	317.71	317.93	317.5	319.7	318.07	318.16	315.45	317.43	318.11	317.27	317.92	318.32	318.44	319.08	317.86	316.8	319.22	319.71	317.46	319.21	318.1	318.08	318.99	318.08
316.06	317.54	316.64	315.64	316	316.27	315.84	315.82	317.48	315.82	316.06	317.05	315.9	317.02	317.76	317.15	317.38	318	317.96	316.03	316.22	316	318.2	317.17	317.05	316.19	315.77	315.11	316.02	316.1	317.35	317.49	315.06	316.36	316.8	316.67	316.41	314.67	317.17	315.38	316.37	315.49	316.7	317.26	315.1	318.06	317.72	317.09	315.53	314.89
312.85	313.57	313.46	314.14	313.24	314.44	313.75	312.45	313.71	314.3	313.29	313.83	313.79	314.66	312.89	314.39	312.42	312.39	312.05	313.17	314.06	314.54	313	313.21	313.4	313.6	315.33	314.1	316.7	313.06	313.69	314.55	313.6	312.29	313.25	315.75	313.02	314.31	312.64	314.16	313.1	315.6	313.03	314.7	315.09	313.85	313.71	315.5	312.54	313.84
294.98	295.56	295.09	294.98	294.51	294.91	294.89	294.74	296.28	295.61	295.26	296.65	294.92	295.5	294.8	294.99	295.33	294.64	293.64	294.54	295.05	295.17	294.72	293.57	294.29	295.25	296.26	294.43	295.57	294.71	295.85	295.35	295.02	296.85	295.64	295.27	294.07	294.14	293.3	293.79	294.92	294.47	296.61	295.11	295.34	295.38	294.43	294.36	295.39	295.76
302.21	300.14	300.26	299.04	299.97	300.96	300.78	300	300.59	299.39	299.59	301.61	298.66	298.76	300.02	300.63	299.52	300.63	299.94	300.34	299.97	300.65	300.03	300.43	299.78	300.46	300.67	301.44	298.92	299.36	299.73	300.81	299.91	299.43	300.33	300.42	299.05	301.76	300.5	300.27	299.69	299.62	299.32	299.98	300.39	300.84	299.88	299.74	299.36	300.85
295.48	297.71	297.27	295.94	296.79	296.77	297.55	296.41	296.28	296.83	296.48	296.49	296.57	297.96	295.7	296.91	296.91	296.8	296.52	295.29	297.76	297.17	296.42	297.74	297.7	296.95	298.63	297.32	296.88	297.28	297.04	297.3	296.18	296.34	295.71	297.42	298.25	296.56	297.69	296.81	296.51	298.24	297.37	296.72	296.88	298.34	295.33	296.99	297.61	297.83
305.07	305.28	304.29	303.66	304.49	302.4	303.81	304.25	304.06	305.93	305.45	303.51	306.03	305.88	303.37	305.57	304.9	304.74	304.12	305.39	304.5	304.8	303.06	303.09	305.11	304.57	304.8	305.06	303.8	304.67	303.2	303.81	303.89	306.23	305.56	305.16	304.79	304.55	304.32	304.25	306.41	304.98	304.65	305.3	305.07	305.3	303.44	305.91	304.47	305.64
313.41	312.89	313.49	312.52	313.61	313.43	312.28	313.46	313.42	314.98	311.22	315.79	312.96	312.35	311.13	312.65	313.7	310.36	314.75	313.24	311.41	312.57	311.49	313.19	311.67	313.09	311.94	314.37	314.21	312.39	313.59	312.01	315.06	310.67	314.73	312.42	312.62	313.79	312.97	312.64	313.28	312.82	315.3	313.45	314.25	313.88	312.52	313.99	312.32	312.36
316.48	315.19	314.82	314.11	312.87	313.52	314.31	315.95	317.11	316.07	314.06	316.1	315.67	315.3	316.16	315.19	314.15	314.2	315.52	315.05	313.61	313.79	315.78	314.92	314.52	315.05	316.9	316.11	315.36	314.3	315.47	315.61	314.07	314.4	315.73	315.57	313.16	314.95	313.88	314.53	315.44	314.35	316.44	315.48	315.29	315.82	312.11	313.85	313.97	315.61
304.45	303.37	304.49	304.51	303.92	303.8	304.26	304.38	302.77	304.44	305.21	302.56	303.61	306.62	303.87	303.94	304.66	304.56	303.5	306.09	304.52	305.49	304.78	306.27	304.46	304.51	303.4	305.57	303.87	305.04	306.5	306.33	304.81	304.5	302.82	304.17	305.21	304.54	302.86	306.45	303.55	304.31	305.9	304.33	304.02	305.31	302.55	305.33	304.42	305.04
315.49	315.62	312.15	313.4	313.73	314.69	313.57	314.88	314.77	315.76	314.85	314.86	314.02	314.33	314.61	314.81	315.2	314.54	314.56	315.26	315.03	315.29	314.9	315.14	314.33	313.96	314.12	314.09	315.64	314.34	315.32	315.55	316.04	316.69	315.04	316.5	314.62	313.62	315.7	317.25	315.84	314.5	314.29	314.28	316	313.85	315.02	315.46	313.09	314.75
311.19	313.33	313.89	313.41	311.76	312.94	314.29	312.78	311.9	312.45	311.78	312.32	314.01	311.26	312.86	311.25	311.25	311.6	313.13	314.13	311.28	311.07	312.92	312.04	311.57	311.26	313.37	313.16	314.1	312.27	312.5	313.96	313	312.36	312.46	313.02	311.04	313.12	314.99	312.64	312.73	311.57	309.88	312.59	311.63	311.13	312.41	313.48	311.16	311.35
294.87	294.71	296.08	295.16	293.16	293.81	293.88	293.38	296.43	294.32	295.44	295.11	294.85	295.34	291.02	296.17	295.46	294.31	294.81	293.78	294.4	295.27	294.54	295.48	295.27	294.22	293.65	296.09	294.27	295.76	297.04	295.88	295.56	295.59	294.14	295.82	295.1	294.12	293.74	293.05	295.78	295.47	295.32	295.18	295.86	295.17	294.89	295.38	297.03	295.51
310.89	310.52	309.62	309.61	310.8	309.17	311.42	309.34	311	309.04	309	311.28	309.5	311.79	310.53	311.08	309.52	310.21	311.03	309.11	311.35	311.28	309.57	309.81	309.39	311.16	310.63	312.12	313.51	310.41	310.48	311.32	310.09	310.2	312.23	309.82	310.3	312.45	312.93	312.77	309.01	311.03	311.35	311.65	311.11	310.71	310.45	309.12	310.63	308.87
327.36	326.74	327.6	326.65	327.17	326.35	327.02	326.88	326.18	326.68	328.25	326.9	326.9	326.67	326.95	328.21	328.72	328.29	325.79	327.31	325.66	327.42	326.82	326.61	327.53	326.78	327.06	327.61	326.59	327.82	327.01	327	326.78	326.46	327.56	328.5	327.29	328.94	326.79	327.49	326.97	326.41	327.92	324.07	325.97	328.42	328.08	326.51	325.54	326.31
312.03	313.85	313.99	313.82	310.62	311.55	312.3	313.58	313.33	313.59	313.56	313.33	312.14	312.37	313.73	314.08	313.88	313.15	313.08	313.58	312.71	312.85	313.39	312.84	312.93	311.3	312.02	312.61	312.07	311.18	310.49	312.57	313.48	311.94	312.59	312.35	311.57	313.17	312.99	313.69	310.23	312.91	313.67	310.08	312.8	312.32	313.08	312.97	311.27	312.9
293.9	295.83	295.53	296.22	294.48	297.34	295.8	295.21	294.34	293.66	294.52	294.96	294.73	292.72	294.16	295.78	295.14	295.87	294.48	294.23	295.46	293.98	294.53	293.18	295.8	295.6	294.92	293.99	294.46	295.78	293.66	296.37	295.26	294.82	294.13	296.61	295.12	295.79	294.53	294.62	296.66	294.46	294.52	294.14	294.27	296.16	296.08	294.21	294.91	296.61
293.71	293.56	294.21	294.19	293.34	294.84	294.88	296.45	292.51	292.82	294.91	294.1	295.87	293.51	293.7	293.94	295.51	294.1	296.31	294.89	295.27	294.81	295.11	294.73	293.26	293.53	294.88	294.97	295.2	294.04	293.95	296.05	293.41	293.71	293.41	293.98	295.05	294.27	294.12	295.07	293.98	295.75	294.8	293.26	293.84	293.79	293.43	295.7	294.44	295.67
312.16	312.17	312.65	311.56	312	311.94	310.28	312.57	312.1	311.82	312.68	310.47	313.2	312.8	311.78	310.4	312.11	311.85	312.7	311	313.97	311.94	311.48	311.91	313.84	313.23	314.04	310.68	312.28	313.74	313.28	311.68	311.36	312.57	312.48	312.58	310.79	313.12	311.99	311.66	312.49	311.6	309.26	313.71	313.26	313.72	311.66	312.44	312.14	312.82
307.37	306.11	304.43	306.05	304.91	303.93	304.4	304.53	305.38	305.23	306.02	305.64	304.78	305.68	304.48	303.66	304.73	305.06	306.15	304.09	304.92	306.88	304.74	303.53	305.76	305.42	306.2	305.6	305.24	305.98	303.57	303.92	306.36	305.43	306.17	305.51	305.47	306.07	306	306.13	306.1	306.52	304.94	304.39	306.16	305.94	305.96	304.81	305.72	303.95
305.92	304.1	304.58	306.07	304.82	305.85	305.1	305.52	306.24	305.57	304.54	305.5	305.29	305.52	305.35	305.91	307.01	305.11	305.26	305.75	304.61	305.82	305.58	306.01	305.09	306.09	306.92	306.29	305.12	303.61	304.73	307.68	305	305.38	306.4	305.59	306.16	304.95	306.63	305.81	306.14	305.42	305.82	304.25	304.78	305.81	304.42	304.25	305.67	306.41
305	303.22	302.22	302.23	302.25	303.31	304.09	302.8	304.28	302.82	302.55	303.16	303.42	302.76	302.64	301.68	302.93	304.37	301.74	303.75	303.26	303.36	302.44	304.17	303.49	303.11	303.47	303.53	302.68	302.4	304.51	304.38	302.9	302.84	301.87	301.89	301.87	303.21	303.33	302.15	303.86	302.36	303.78	303.98	301.95	302.4	301.58	302.13	303.97	305
300.78	302.16	301.2	300.2	302.01	301.26	301.7	300.35	301.61	304.56	299.9	302.69	301.44	299.56	301.46	301.51	302.05	301.31	301.11	301.67	302.1	300.31	302.27	301.76	301.2	303.56	301.61	300.72	301.29	301.75	299.08	299.74	300.28	301.21	300.94	300.27	300.99	299.62	301.02	298.71	300.81	301.19	302.35	301.58	301.45	301.39	302.48	301.12	301.1	300.42
309.32	308.3	307.61	306.28	307.26	307.61	305.58	307.86	306.29	305.14	305.4	308.42	305.8	307.13	308	306.56	307.79	306.83	305.42	308.27	308.21	307.52	306.77	307.45	306.98	307.53	307.16	306.77	306.88	307.96	307.98	309.36	306.93	307.96	305.15	308.34	307.44	308.19	306.34	307.7	306.01	307.82	307.52	305.91	308.38	307.81	304.95	306.36	305.28	308.12
315.94	314.52	315.46	317.17	315.46	317.07	317.86	316.02	314.92	315.56	316.4	316.03	314.67	314.64	317.28	314.9	315.12	315.51	315.65	315.94	316.62	314.93	316.01	314.96	316.62	315.89	316.22	316.13	315.83	314.7	315.42	316.16	315.24	314.7	315.28	315.77	314.95	314.78	315.99	316.13	314.53	316.57	315.52	315.12	317.06	315.44	314.39	315.15	315.7	315.84
314.58	315.3	315.12	314.99	317.12	314.22	315.19	315.68	313.37	314.32	315.68	315.02	314.78	315.9	314.94	315.21	313.23	314.43	313.87	316.71	314.29	314.78	313.94	316.12	315.81	315.57	314.39	313.32	315.71	316.26	315.4	314.9	314.84	315.85	313.8	315.78	315.72	314.68	315.3	314.02	315.84	316.82	314.84	315.78	314.46	316.6	314.55	316.24	314.96	314.35
311.29	313.47	312.67	310.83	311.21	310.56	310.27	310.89	311.21	310.65	312.21	312.9	312.87	311.19	311.48	310.38	310.76	311.83	313.81	312.28	311.08	310.35	310.58	311.51	310.82	312.35	313.47	310.33	312.17	311.22	309.73	310.77	311.82	311.47	311.87	310.49	313.03	311.61	310.69	310.47	310.1	310.66	311.85	311.91	311.61	311.89	310.69	310.74	311.58	311.85
311.68	311.67	311.24	311.3	310.72	310.66	313.31	311.52	311.68	310.47	308.61	310.46	311.63	310.58	310.45	312.29	310.33	310.68	310.23	310.94	310.87	310.86	310.4	311.74	309.32	309.73	312.34	310.84	311.09	312.09	310.25	311	311.95	312.11	310.29	311.7	309.57	314.28	310.54	312.46	312.03	311.07	311.52	311.81	312.2	310.44	309.92	310.32	310.08	311.67
305.46	303.69	306.91	307.38	307.2	305.49	306.88	305.74	306.01	305.98	304.67	306.71	306.78	306.36	307.35	307.23	305.95	303.92	305.25	305.89	306.16	305.15	307.69	305.19	305.35	308.3	305.73	306.36	306.53	307.45	305.76	306.11	303.03	306.84	306.11	307.22	306.66	304.92	305.95	305.01	307.27	305.97	306.14	305.93	306.73	307.34	306.3	305.24	306.51	305.83
312.46	312.78	314.11	311.3	312.55	312.16	311.11	310.76	313.16	314.12	312.34	313.14	313.75	312.54	313.99	313.14	312.59	313.51	313.62	312.61	314.21	312.94	313.1	313.07	313.35	313.09	312.06	313.04	312.24	311.81	313.2	311.21	312.36	313.85	312.44	313.86	314.26	313.09	312.79	312.33	313.07	312.89	313.17	313.88	312.97	312.34	312.83	313.89	311.36	312.28
325.04	322.36	325.55	324.92	325.58	325.49	324.29	326.71	325.28	326.27	325.94	325.81	324.4	323.67	325.45	324.99	323.62	326.75	324.57	323.07	324.38	324.89	324.81	325.98	324.52	325.85	326.02	325.64	324.79	326.01	325.42	324.66	325.82	325.98	325.39	325.15	325.45	325.37	324.85	323.74	325.38	326	324.65	325.11	324.55	326.25	325.06	324.18	325.96	324.31
301.66	303.78	303.06	301.77	301.69	303.44	304.27	302.17	303.32	302.04	303.9	303.37	302.07	302.47	302.8	302.07	303.09	301.58	301.76	302.23	302.76	302.34	303.39	300.24	303.22	303.89	303.38	303.21	303.54	301.28	303.08	301.75	303.19	304.27	302.12	304.27	303.45	303.34	302.93	302.79	303.82	304.31	303.39	301.63	303.89	302.17	304.32	304.19	301.73	302.09
294.34	294.91	294.67	291.82	294.74	296	292.91	296.71	294.58	293.67	294.62	295.96	295.76	294.97	294.32	294.3	296.26	294.78	296.39	295.05	295.14	296.47	296.44	294.34	295.2	294.89	294.69	295.05	296.64	293.7	293.74	294.91	295.63	294.24	294.07	294.49	295.2	296.7	294.52	295.76	293.45	294.2	295.24	294.35	295.15	293.62	293.57	296.01	295.55	294.48
319.09	318.09	318.5	318.17	319.31	320.17	319.12	318.23	319.62	318.4	319.57	317.79	319.33	317.4	318.81	319.69	317.21	318.71	320.49	317.37	316.24	319.97	319.52	317.16	317.7	317.93	319.55	318.12	317.3	318.64	318.05	318.67	317.58	319.62	319.29	317.77	318.23	318.78	317.6	317.96	318.85	319.74	319.32	319.46	317.47	319.79	319.89	319.73	318.4	318.35
305	304.81	304.82	303.34	303.34	303.97	301.74	302.34	305.13	305.13	302.77	303.2	303.02	302.75	303.97	304.8	301.96	302.39	304.16	304.01	305.47	301.63	303.62	302.22	302.22	302.74	303.96	303.66	302.22	304.78	303.06	304.53	304.3	302.45	304.31	303.16	301.63	302.99	304.93	304.7	303.53	303.77	302.67	304.68	302.59	302.64	302.55	302.96	304.27	303.06
313.66	314.74	314.04	313.78	313.25	313.89	313.67	314.75	314.39	315.1	312.8	313.87	313.9	314.68	311.93	313.84	314.61	312.9	315.63	314.49	313.75	313.02	314.32	313.34	314.62	314.48	313.88	314.12	314.26	314.46	315.61	312.64	315.46	314.2	314.88	313.83	313.44	313.99	313.66	312.96	315.19	313.09	312.16	313.41	312.73	312.69	312.62	314.31	312.47	315.79
305.53	304.46	304.44	304.04	304.22	304.16	303.54	305.57	305.57	306.27	305.95	303.77	303.21	305.72	304.21	303.35	305.37	303.48	303.93	304.32	306.81	304.16	304.42	303.2	302.59	303.42	304.42	304.52	304.28	305.4	304	304.06	303.02	302.58	304.67	303.96	304.68	303.46	306.51	305.24	302.46	303.41	305.83	303.64	305.4	304.41	304.74	304.45	305.53	303.47
294.71	295.66	296.39	293.33	294.62	294.35	295.38	295.97	296.32	294.89	296.09	296.24	295.77	294.5	294.89	294.9	295.75	295.47	293.17	294.6	293.5	296.89	292.43	294.65	296.1	294.89	296.11	293.6	295.84	294.29	296.43	295.11	295.49	295.21	296.51	295.84	295.48	295.48	294.9	296.44	294.17	295.22	295.65	296.13	295.69	294.84	296.07	294.24	294.97	296.2
303.63	303.76	302.73	303.64	303.34	301.72	304.16	303.75	302.31	301.82	304.14	302.62	301.83	302.95	303.03	301.74	301.61	303.18	301.96	304.22	302.89	300.95	303.51	301.81	303.31	302.09	303.34	303.41	304.57	302.08	304.18	304.05	302.39	302.98	302.45	300.74	302.75	301.53	301.17	302.6	302.58	302.63	303.64	304.42	302.21	301.65	302.16	302.96	302.24	301.57
303.65	304.75	304.83	304.63	305.26	303.36	305.06	303.78	304.09	305.23	303.58	303.24	303.78	304.43	304.94	303.75	303.91	302.19	304.73	305.76	303.65	304.25	304.68	302.9	304.99	305.32	303.51	304.39	305.38	304.08	304.55	304.63	304.69	303.86	303.79	304.09	303.19	303.35	303.39	304.59	303.14	304.86	303.77	305.27	304.29	305.33	304.34	304.51	302.59	303.72
314.28	314.14	314.36	316.13	314.13	314.1	313.85	315.63	315.51	314.74	312.7	313.91	314.97	314.99	315.22	313.62	315.06	314.15	313.62	316.38	315.11	314.16	312.67	314.42	313.46	314.28	314.41	313.95	314.47	314.2	312.38	313.18	314.57	313.18	315.24	313.82	314.95	315.53	315.76	313.95	315.07	315.76	313.58	315.74	314.71	313.64	313.08	316.22	314.11	316.83
306.08	305.43	307.64	304.98	304.91	306.69	304.38	308.02	308	307.17	305.57	305.87	305.24	308.91	306.52	306.2	306.87	306.14	305.6	307.26	306.33	305.24	305.72	307.61	305.99	307.17	306.64	306.43	306.5	306.33	306.83	306.67	306.47	305.41	304.37	307.8	305.31	306.18	305.53	306.55	304.54	306.71	307.28	307.96	305.6	307.81	305.27	306.02	306.69	308.43
311.37	312.02	312.8	312.37	314.14	313.41	311.38	311.83	311.69	312.6	311.96	311.46	310.33	309.96	313.58	312.04	312.79	312.65	313.02	312.26	311.45	311.91	311.83	311.18	312.74	312.73	314.39	310.9	311.6	311	311.88	310.55	311.42	313	312.37	312.81	311.16	312	312.51	312.05	311.03	312.87	311.99	311.23	314.06	311.87	311.9	312.58	312.39	310.82
304.53	305.59	302.25	304.3	303.44	303.03	304.11	304.54	302.74	305.2	306.73	304.3	304.64	304.11	304.24	303.49	304.04	305.82	304.33	304.81	304.61	304.32	305.63	304.14	303.62	306.66	303.59	303.09	305.9	304.61	304.29	305.79	304.1	305.51	304.79	303.6	305.62	305.72	304.9	305.06	302.23	303.08	304.19	306.62	304.74	303.91	305.47	304.51	301.95	304.66
297.78	298.52	297.7	296.99	296.71	296.64	298.76	297.31	297.58	297.61	294.5	297.22	298.11	297.13	294.96	296.53	296.8	296.98	296.28	296.54	295.65	296.41	295.95	296.28	296.62	296.21	297.07	297.56	295.24	297.85	297.34	295.33	296.27	298.69	296.43	297.06	297.49	297.52	297.86	296.07	296.6	297.17	294.98	296.42	297.73	296.75	296.19	296.37	296.7	296.08
307.46	306.77	306.81	307.22	305.36	306.28	306.68	306.16	306.9	305.4	306.52	307.05	305.34	305.92	308.27	306.21	305.71	308.57	306.63	304.66	306.72	305.61	306.25	308.55	306.79	304.18	304.86	306.41	306.88	305.4	305.81	307.64	305.34	306.09	306.69	305.9	305.46	308	306.31	305.44	304.35	307	306.14	306.74	305.53	304.92	307.15	306.59	307.33	305.59
314.21	312.64	312.96	313.34	313.26	312.55	313.3	315.27	311.65	312.62	312.63	312.73	313.09	312.77	312.81	313.34	313.04	313.44	314	314.36	314.4	312.38	314.48	311.91	312.72	311.7	310.98	313.42	314.03	312.79	312.16	314.79	311.95	311.53	312.91	312.77	313.51	313.24	313.32	313.38	313.94	312.97	312.73	312.89	312.52	313.18	312.09	313.76	313.91	313.28
311.88	313.85	311.58	311.18	311.65	313.29	311.28	310.76	312.74	313.14	311.71	313.7	313.07	312.56	311.96	313.41	313.84	313.2	311.91	313.87	311.01	310.94	311.96	312.17	310.92	313.44	313	312.69	311.84	311.49	312.08	313.06	313.7	313.59	312.22	311.12	313.03	313.32	310.85	312.65	312.42	309.97	312.09	312.79	312.37	310.92	312.4	311.51	312.75	313.57
306.77	304.98	304.7	304.03	305.18	304.78	305.97	305.38	304.96	306.51	304.77	305.7	305.85	307.08	305.84	305.26	304.17	304.57	303.61	306.5	305.5	306.31	304.69	306.91	307.98	301.2	306.82	305.54	307.07	304.22	305.04	306.01	306.01	305.21	303.97	304.78	304.18	306.32	305.74	303.79	305.24	306.56	305.42	304.58	303.18	305.86	304.2	303.26	302.95	304.87
309.02	309.51	309.16	307.61	307.58	307.88	309	308.18	309.68	308.58	308.33	309.11	310.21	308.45	308.97	307.39	308.39	308.63	309.86	309.96	308.64	309.24	307.41	307.7	309.68	309.5	310.69	308.25	307.87	307.73	308.61	309.2	309.19	307.89	309.17	308.94	309.8	308.04	309.58	307.7	309.89	307.42	308.82	307.25	307.84	309.19	308.45	308.53	310.01	308.55
303.83	305.16	303.94	304.74	305.8	305.17	303.39	304.85	304.33	303.83	303.23	304.67	304.44	303.19	306.32	304.1	305.12	305.99	304.29	304.06	304.87	305.61	304.22	302.69	304.29	304.19	305.7	304.72	304.2	304.52	306.24	305.65	304.4	304.56	305.81	304.12	304.21	305.49	304.64	304.59	304.68	302.51	304.97	304.9	303.67	303.94	304.11	305.12	302.84	304.59
297.13	297.6	297.21	297.99	296.87	296.35	296.47	296.86	295.14	295.99	295.71	296.58	296.91	298.35	296.61	297.62	296.34	297.7	297.04	297.18	298.17	295.98	296.65	298.59	298.07	296.11	297.08	296.55	296.93	296.06	297.89	297.92	296.45	298.73	295.27	295.87	295.57	297.48	297.66	296.93	296.29	296.77	297.82	298.36	297.58	295.62	298.04	296.55	295.71	297.79
296.91	295.99	298.12	296.52	297.07	295.83	297.18	296.37	296.21	294.85	295.78	295.8	297.22	297.09	297.84	296.29	297.37	296.33	297.64	295.22	296.63	296.86	297.38	297.05	296.25	296.68	295.68	296.77	297.53	295.39	298.05	296.64	297.12	296.95	295.99	296.51	296.28	296.21	296.24	297.05	298.09	294.8	298.46	299.28	296.98	296.62	295.84	294.9	295.24	297.66
325.36	325.06	325.23	324.04	325.99	325.03	323.37	323.91	323.82	324.86	324.75	323.73	325.27	326.82	324.52	324.91	325.54	325.55	326.28	326.5	325.95	324.12	325.26	326.74	324.31	324.01	325.5	325.39	325.23	326.29	325.93	325.39	326.64	325.41	326.61	323.58	324.3	323.69	325.28	326.1	326.35	326.63	324.74	324.85	325.29	326.23	326.83	324.92	324.84	324.58
294.36	294.75	293.01	294.46	294.83	295.36	294.17	295.78	293.66	293.46	293.92	294.49	296.76	295.31	294.17	292.77	293.64	294.24	293.27	294.08	292.31	294.67	293.52	294.82	293.37	292.82	293.91	293.9	293.22	295.25	292.81	294.23	294.54	293.35	293.51	292.61	294.4	295.17	293.6	295.78	294.04	293.97	294.11	295.22	292.28	292.91	295.96	293.62	293.9	294.02
314.4	314.61	316.25	313.64	315.1	315.31	316.15	315.22	314.86	315.22	314.23	315.05	313.82	313.42	315.81	314.68	315.88	314.96	316.3	315.91	313.17	314.77	316.44	315.41	314.03	314.74	313.64	315.06	315.26	314.86	314.91	314.05	314.99	315.53	315.06	315.9	315.17	315.13	314.34	313	315.08	315.32	315.53	314.37	316.06	313.69	314.72	316.43	315.66	314.82
303.3	303.33	303.81	304.55	302.55	302.98	305.64	304.04	304.47	301.96	302.7	306.68	306.4	302.2	303.4	303.1	303.59	301.82	303.19	302.77	302.17	304.41	302.58	301.79	305.23	304.21	304.18	302.74	303.27	303.06	302.67	303.12	303.62	302.3	302.86	303.1	301.22	303.09	303.96	303.75	302.45	303.46	304.42	302.01	304.93	302.81	304.8	302.56	302.07	305.57
313.97	314.58	313.14	313.93	312.11	313.25	312.24	313.32	311.99	310.89	313.21	312.96	313.51	311.81	313.18	313.31	312.78	314.06	313.98	311.42	312.74	310.3	312.69	313.09	313.15	313.23	313.54	314.5	311.53	312.7	312.21	312.22	313.33	311.81	311.93	311.93	315.07	313.22	311.71	312.74	311.94	311.75	312.46	313.56	311.77	314.48	315.71	313.99	312.98	313.29
312.28	313.32	312.85	312.89	311.26	313.83	314.03	313.07	311.79	313.83	316.07	314.14	312.36	313.53	313.59	313.35	313.56	313.93	313.77	314.96	314.2	313.86	314.13	314.61	314.43	313.52	314.32	313.72	311.92	312.75	314.8	313.03	312.32	312.74	313.13	314.32	313.89	313.01	312.85	313.44	314.07	314.3	312.66	313.33	312.51	314.19	314.5	312.37	315.71	312.18
297.22	297.73	296.7	296.81	295.78	296.14	298.24	297.13	298.42	296.22	297.12	296.79	297.53	297.86	296.82	296.41	298.12	296.98	298.08	297.14	296.57	297.8	296.94	298.15	297.95	296.4	297.1	298.81	296.74	296.89	296.71	295.22	296.34	295.21	295.61	297.18	297.8	294.9	297.71	296.66	297.61	296.71	296.17	297.95	297.7	298	295.96	297.26	295.48	296.7
317.32	318.26	316.86	317.71	317.33	317.21	317.93	315.94	317.5	317.35	317.27	318.81	318.17	319.52	317.47	317.63	315.77	317.07	316.89	317.74	315.72	317.01	316.09	317.6	316.35	315.68	315.44	316.47	317.53	318.02	316.74	316.61	315.67	316.01	317.47	317.67	318.3	318.27	317.55	315.97	317.92	317.47	316.39	316.46	317.41	316.92	317.18	316.73	317.82	317.92
303.66	303.14	304.17	302.78	303.03	303.47	303.97	303.9	302.56	303.05	303.5	301.72	303.21	301.62	302.1	302.44	304.07	304.49	303.28	304.28	303.37	301.51	303.23	304.67	304.13	300.27	304	303.96	303.28	304.83	304.16	305.3	303.55	304.94	304.94	302.71	302.2	303.48	301.75	305.01	305.23	300.82	303.27	303.96	303.14	303.19	304.14	305.3	304.8	303.02
305.34	305.4	305.62	305.76	303.1	307.13	304.97	304.84	304.27	306.42	304.93	306.38	304.88	304.46	305.62	304.48	303.84	305.89	303.8	304.94	303.73	305.67	305.3	304.7	306.67	305.67	305.31	303.31	306.72	304.98	306.3	305.38	306.17	305.96	304.89	303.42	305.06	306.82	306.54	304.28	304.57	305.65	304.4	303.22	305.72	306.04	304.93	306.05	304.46	305.76
320.07	319.81	317.35	319.06	319.77	318.69	318.88	318.93	318.92	318.81	319.02	318.27	319.41	318.03	316.93	319.29	318.26	319.06	317.34	318.51	319.36	319.26	316.96	319.13	318.37	318.73	317.96	317	318.27	319.9	320.27	319.28	319.05	318.25	319.36	318.83	318.73	318.84	321.65	318.59	318.91	318.48	317.89	319.45	319.46	318.7	316.33	319.39	318.15	317.32
315.47	316.89	317.04	317.44	317	317.44	318.64	317.69	315.22	316.83	317.29	316.64	316.98	317.53	315.82	315.54	317.64	316.4	318.53	318.48	317.57	316.1	314.65	317.36	315.6	317.7	317.14	314.33	318.11	317.07	318.58	316.1	318.64	316.15	316.84	316.99	316.92	315.67	316.74	315.47	315.75	314.52	316.55	317.34	317.37	317.63	316.65	318.08	318.28	316.14
302.77	303.84	305.23	304.09	304.53	302.5	305.12	303.48	304.09	304.2	302.55	303.62	303.08	303.32	304.6	304.92	303.33	303.32	304.84	305.29	302.66	302.72	303.62	304.04	304.36	302.73	304.19	302.25	302.69	304.06	302.6	303.42	303.21	304.17	303.04	304.24	302.27	302.89	302.53	303.14	302.24	303.54	304.42	303.1	305.76	304.76	303.7	302.06	305.2	304.7
298.91	299.57	297.93	300.55	299.95	301.21	301.09	300.27	300.2	302.08	300.65	300.11	300.15	300.5	302.06	300.89	299.66	300.05	298.51	301.34	299.27	299.16	299.04	299.78	300.86	300.4	298.64	300.31	300.26	299.86	301.12	300.51	301.5	300.81	300.2	298.23	299.21	301.56	300.1	299.29	299.91	300.02	300.46	299.03	300.66	300.44	299.52	299.42	301.87	298.68
314.63	313.2	314.25	314.88	313.49	313.39	314.24	314.8	314.87	313.01	315.22	314.57	314.05	314.82	313.06	312.96	313.68	313.16	313.16	313.89	313.84	313.48	313.42	313.45	314.76	315.82	314.4	314.13	316.63	315.81	314.65	313.42	313.32	314.17	315.25	313.53	315.94	314.69	314.21	313.53	314.26	313.42	312.88	315.37	312.7	314.6	314.83	314.51	313.53	313.99
301.59	303.37	305.34	304.17	303.87	303.74	304.91	302.04	303.76	305.07	304.08	302.13	302.71	303.09	303.34	303.17	303.21	304.98	303.04	302.45	306	302.45	302	303.5	303.75	304.05	304.87	302.41	304.05	302.4	303.75	304.56	303.78	303.11	304.05	303.98	302.66	302.27	303.55	304.63	302.07	304.84	305.51	302.77	303.29	303.92	303.95	300.99	302.07	302.78
304.01	303.65	304.18	305.28	305.6	303.47	304.05	304.09	304.08	304.25	305.71	301.8	302.22	304.83	304.51	304.24	303.85	304.87	304.2	304.18	304.72	304.17	305.09	303.13	303.66	305.15	305.72	304.63	304.73	301.91	303.06	303.45	305.5	304.24	304.93	305.14	305.06	303.64	305.21	304.07	306.27	304.18	304.34	304.39	307.7	304.27	303.74	304.94	305.85	304.93
307.61	307.08	306.58	308.59	308.78	309.36	308.19	308.25	308.3	310.86	307.56	309.65	308.19	308.75	308.34	307.27	310.08	307.34	309.12	307.54	309.88	308.6	310.16	308.11	308.91	307.89	308.03	310.49	308.04	308.49	306.09	308.55	308.1	307.68	308.6	308.86	308.14	309.37	308.9	309.06	310.33	308.55	308.66	309.8	308.95	309.79	306.2	308.52	308.11	307.94
295.15	294.3	296.61	297.14	295.59	294.8	295.72	295.29	296.3	295.18	295.48	294.76	295.23	295.4	293.18	295.62	296.6	294.63	296.17	294.5	294.75	295.39	294.34	295.35	295.62	295.28	295.15	295.8	294.49	294.74	294.49	296.11	294.67	293.83	295.94	295.13	294.47	295.06	294.55	294.32	296.02	293.8	296.53	294.17	293.6	295.16	294.41	295.08	296.47	293.53
304.15	302.39	303.06	302.87	305.4	303.26	303.06	304.75	302.62	302.31	303.1	302.97	303.06	301.87	301.99	302.78	303.21	302.79	302.68	304.43	301.27	301.95	302.77	303.38	303.62	302.74	303.05	303.26	301.06	304.13	301.62	302.06	302.74	303.45	303.27	301.67	301.86	302.98	302.55	301.76	301.58	301.32	302.65	302.14	301.87	301.56	302	302.67	302.64	301.7
301.65	300.35	303	301.82	300.34	301.42	300.71	300.27	298.61	300.98	300.63	299.75	302.19	300.66	302.07	302.17	300.86	300.89	301.61	300.36	299.75	299.73	302.56	301.96	301.31	301.09	300.91	301.12	299	301.53	301.7	299.62	300.78	302.07	300.93	301.86	301.31	301.54	299.83	301.19	301.35	300.72	300.29	301.05	300.18	301.36	299.94	302.05	299.46	302.56
303.31	303.4	303.74	303.46	301.45	304.64	304.98	303.8	303.99	303.17	303.29	304.42	303.45	303.02	305.4	301.63	301.81	302	305.02	305.17	303.05	303.99	302.85	303.29	302.17	302.62	302.96	303.65	303.21	303.19	303.51	302.57	304.33	302.99	302.35	302.16	302.34	302.86	304.7	301.87	303.62	304.8	302.28	304.71	303.87	301.71	303.07	304.46	304.62	302.32
295.24	299.09	296.85	296.31	295.7	296.79	296.24	295.84	297.57	296.21	296.72	297.45	296.22	298.79	296.17	297.32	297.31	295.78	297.16	297.89	296.1	296.85	297.37	295.61	297.06	296.52	296	298.06	296.28	296.23	296.31	297.76	296.05	296.03	296.63	295.25	295.98	296.04	298.27	298.04	296.03	297.26	295.88	296.7	297.29	296.79	297.26	297.42	298.65	298.57
311.78	311.57	311.38	314.39	314.82	315.53	312.49	314.22	315.93	313.77	314.37	313.84	312.96	313.33	311.42	312.83	315.5	313.71	311.99	315.92	313.16	312.32	313.43	314.59	312.05	313.11	313.27	313.91	316.1	312.99	313.09	312.2	313.42	311.2	311.08	313.88	313.13	313.69	310.85	312.89	312.48	313.46	313.84	312.45	313.38	312.37	313.28	312.97	313.79	315.32
303.6	302.69	303.4	302.08	302.04	302.77	301.78	301.87	301.65	302.94	303.67	303.62	304.62	303.37	301.08	302.3	302.27	301.66	302.92	302.52	300.27	304.17	303.26	302.6	300.55	301.35	302.17	304.12	302.69	302.03	304.13	304.03	303.2	303.69	302.88	303.36	304.25	302.05	302.15	303.39	302.53	302.11	304.24	302.59	302.06	301.62	303.04	301.51	303.46	302.77
298.16	296.35	298.09	294.62	297.15	297.77	294.81	294.97	298.8	296.46	294.63	296.27	294.83	295.98	295.88	296.33	297.18	295.91	299.07	294.11	295.67	297.68	295.72	296.39	296.65	296.81	297.06	297.55	295.92	296.74	297.12	296.36	295.33	296.51	297.01	296.43	297.01	297.62	296.66	296.56	297.46	297.67	297.05	296.5	295.93	295.85	297.44	295.13	294.12	297.3
296.01	296.83	295.81	298.11	298.05	296.3	297.04	297.68	296.04	297.39	297.61	296.05	296.72	295.92	295.95	296.52	297.06	297.63	295.13	297.36	297.34	298.63	297.67	295.98	297.53	295.79	297.83	297.95	297.37	297.78	297.25	297.48	297.88	297.15	295.91	297.31	296.51	297.11	294.98	297.22	295.74	299.04	296.9	295.23	295.61	296.29	297.55	296.33	294.53	296.73
304.66	303.09	302.44	303.36	304.5	303.97	303.57	302.7	303.37	302.14	300.74	301.26	303.51	301.97	302.36	303.43	302.3	302.17	303.9	301.9	302.64	301.48	301.45	301.7	302.34	301.24	302.27	302.6	301.89	302.99	304.6	303.39	303.67	303.02	302.65	302.16	303.62	302.33	303.34	302.81	302.38	302.13	302.85	302.95	302.16	301.76	301.68	301.79	301.41	303.18
317.28	317.92	316.96	317.52	318.67	317.97	317.38	317.13	317.45	316.86	316.89	318.43	317.96	317.13	317.37	318.89	317.36	316.97	316.54	316.64	317.46	318.36	315.95	317.41	317.09	318.19	317.3	318.9	319.11	316.8	316.81	317.67	317.17	316.34	318.8	317.59	317.43	316.16	316.59	316.38	318.79	319.12	317.22	318.24	317.43	318.32	318.24	316.58	317.5	316.72
312.66	312.94	314.97	313.85	315.73	313.86	312.46	313.78	312.53	315.58	314.3	314.51	313	314.72	315.26	314.71	312.93	314.35	316.27	314.31	314.23	313.03	313.63	313.4	313.84	314.74	312.63	315.01	314.54	314.66	313.64	313.57	314.37	312.61	314.82	315.32	313.04	313.3	312.95	313.71	313.66	314.34	316.01	315.51	313.8	312.72	315.14	314.16	314.9	315.67
309.69	310.78	311.68	309.01	309.8	309.28	309.25	309.75	310.41	312.02	312.08	310.72	309.73	311.27	310.18	311.52	309.82	309.78	310.32	311.38	311.4	310.33	309.27	310.62	311.43	309.15	309.05	309.82	311.21	310.2	312.04	310.71	309.66	310.3	310.49	309.6	308.28	312.2	309.82	309.84	308.83	311.68	309.19	310.6	309.72	309.04	308.12	309.08	311.68	309.46
291.95	294.02	295.97	294.11	293.15	294.09	293.85	290.73	295.58	292.45	294.25	294.65	293.83	292.67	295.69	292.55	291.43	293.34	294.08	293.36	293.78	292.89	293.61	294.59	293.34	296.38	294.6	293.72	294.74	293.37	293.73	292.82	295.19	293.95	293.43	295.28	295.19	295.1	292.25	294.65	293.03	294.19	293.98	293.93	293.66	294.93	293.2	293.73	291.95	294.51
326.7	326.37	326.49	328.92	328.03	330.3	330.02	327.93	329.54	327.64	327.65	330.13	328.64	328.86	329.27	327.76	329.04	327.34	327.07	329.11	327.27	328.18	327.11	325.67	327.82	327.39	328.37	327.42	327.17	329.17	327.28	327.51	326.59	329.82	327.81	329.29	328.23	328.03	328.71	327.83	327.93	329.32	328.68	326.5	329.55	328.5	328.54	328.8	327.66	330.08
308.67	308.58	307.38	309.02	309.95	307.92	309.64	307.62	309.87	307.39	308.58	310.37	308.75	308.28	309.9	307.19	309.16	308.04	308.81	308.16	307.78	308.39	310.03	309.8	310.39	308.33	307.69	309.39	307.47	308.86	307.04	308.51	307.89	309.89	308.47	307.78	307.17	307.31	310.44	309.11	309.7	309.47	309.74	308.1	310.11	307.15	308.93	308.91	308.25	308.84
316.34	316.57	317.15	316.7	316.68	318.11	315.82	317.37	316.23	315.84	315.73	317.39	316.84	317.43	315.84	316.1	317.29	317.19	316.71	316.3	318.28	317.43	317.83	317.06	316.02	315.92	316.39	316.25	317.79	315.44	316.25	316.51	317.01	314.12	314.54	316.92	317.37	316.4	317.78	315.96	315.44	315.65	316.67	316.54	316.33	316.8	316.83	317.57	318.6	314.58
296.11	295.21	294.27	296.09	295.81	296.69	294.65	294.92	293.73	294.26	293.84	295.67	293.84	295.06	296.99	294.15	295.26	295.62	295.55	293.16	295.84	296.42	296.74	297.51	294.45	294.56	295.05	295.67	294.37	295.48	294.96	295.64	297.36	294.57	295.92	295.18	295.77	295.09	293.85	296.62	294.01	296.22	295.41	295.54	296.7	295.45	295.22	294.77	296.43	293.71
316.34	316.84	317.4	316.54	318.88	316.17	317.26	317.69	316.32	317.23	318.23	317.78	316.32	316.88	317.29	319.08	316.35	317.57	317.55	317.44	317.04	315.71	317.16	317.36	314.46	316.63	318.24	318.21	317.38	316.35	316.65	318.84	319.43	317.46	318.71	317.4	319.39	318.32	317.43	317.01	318.41	315.95	316.66	318.16	318.7	316.39	317.57	317.47	318.14	316.61
301.98	301.56	300.05	300.81	301.25	300.03	300.56	301.27	300.02	299.78	301.97	299.45	300.9	300.42	301.82	299.98	301.13	299.85	301.34	301.66	300.99	301.27	301.69	300.83	301.08	300.08	301.94	302.66	300	302.07	300.86	300.98	300.11	298.89	302.39	301.36	300.14	302.08	302.19	300.11	301.16	301.68	302.36	298.7	299.37	300.9	300.4	299.66	301.98	301.08
317.64	319.72	318.42	318.84	319.72	320.22	317.65	319.42	317.97	319.99	319.24	317.17	317.33	320.16	318.47	317.65	317.65	317.83	318.35	317.43	318.79	319.24	319.22	318.16	318.57	318.96	318.93	318.41	318.08	318.55	317.82	317.37	318.19	317.43	318.97	318.52	317.88	317.01	318.66	317.83	321.06	317.45	317.47	319.01	318.34	317.15	319	317.52	319.17	317.39
307.56	306.55	306.47	308.47	308.94	306.86	307.9	305.66	307.35	305.91	305.71	308.97	307.75	307.75	306.88	307.17	304.74	306.46	306.43	307.73	305.69	305.88	305.52	306.94	305.89	308.13	306.42	305.79	306.96	307.52	307.43	307.22	305.72	304.52	306.68	307.05	308.15	305.66	306.46	307.85	308.76	305.59	306.65	305.11	305.26	307.67	305.89	307.28	307.3	306.87
297.16	298.31	298.88	299.04	295.89	296.96	297.75	297.44	296.59	295.78	297.34	297.26	296.96	296.46	296.83	297.78	296.84	297.2	297.47	296.5	296.84	298	297.73	297.65	297.06	297.46	295.69	297.32	298.55	295.73	298.1	296.89	298.09	296.02	296.57	297.11	296.61	295.65	296.91	296.89	296.93	297.04	297.97	298.62	295.19	295.72	297.64	297.07	297.61	295.94
313.63	313.35	316.54	315.6	314.24	314.76	314.38	316.94	315.62	314.87	312.81	314.6	313.26	315.33	313.52	316.35	313.74	314.93	315.67	313.49	314.76	313.89	317.24	314.29	314.05	314.41	316.03	313.59	315.07	315.97	314.96	314.7	313.42	314.91	315.18	314.27	315.92	314.93	315	314.13	314.45	316.15	313.64	315	314.65	312.71	315.16	315.42	316.21	315.51
299.93	300.79	300.93	299.4	299.29	301.25	301.69	299.3	299.28	299.12	300.21	299.61	298.36	297.29	299.55	301.07	302.04	299.95	299.99	298.79	300.49	299	298.97	300.07	300.86	299.8	300.61	299.3	300.15	299.48	299.03	300.26	298.48	300	300.79	297.82	300.25	298.4	299.09	298.97	300.24	301.06	301.03	300.51	300.3	300.94	300.48	299.4	299.98	300.12
315.44	316.04	314.36	315.54	315.65	314.27	314.8	314.19	313.02	313.92	314.78	316.23	314.35	313.93	314.2	314.24	315.13	312.98	314.59	315.88	314.3	314.11	313.83	316.16	314.48	314.83	313.85	313.93	314.88	312.79	313.37	313.67	314.75	315.57	315.04	316.14	314.07	313.69	314.82	313.26	314.57	314.73	315.45	315.42	314.43	314.63	314.24	313.36	315.12	316.49
303.17	304.69	301.66	302.01	303.72	303.61	303.62	303.25	304.03	303.21	302.35	303.6	306.35	301.48	302.99	302.93	302.29	302.93	303.48	303.68	302.43	302.2	301.55	305.53	303.17	304.92	302.99	303.04	304.27	304.69	301.88	303.25	303.56	302.1	301.95	303.61	301.95	303.78	302.41	303.97	304.49	300.77	303.84	304.04	305.42	303.99	303.05	304.21	303.11	304.08
318.71	318.09	319.52	318.7	318.98	320.12	317.37	317.8	318.96	319.34	320.61	317.97	318.72	320.18	318.66	320.9	319.43	319.33	318.16	319.47	318.32	320.17	319.36	319.43	320	318.22	321.64	319.08	316.56	319.66	318.56	319.96	320.06	320.24	320.88	319.23	318.96	316.45	320.11	318.82	319.11	320.26	321.36	319.12	319.32	319.32	318.93	319.31	320.67	319.85
315.58	317.85	317.56	317.27	315.75	315.91	317.29	316.56	316.76	317.68	316.56	315.43	317.66	317.41	316.36	316.78	318.58	318.28	316.3	316.91	316.04	315.25	317.46	314.92	317.82	318.06	318.6	315.56	316.41	315.81	315.36	315.13	317.82	316.8	317.79	316.73	315.91	316.17	316.27	317.47	316.07	316.97	316.07	316.98	316.86	317.39	316.82	316.1	316.26	316.47
315.65	314.63	314.69	314.57	314.22	314.7	313.6	315.37	312.8	313.37	312.72	313.81	313.52	313.78	314.13	315.63	314.75	312.89	314.17	313.97	314.82	313.64	313.93	314.58	314.87	313.95	314.79	312.89	314.11	314.11	314.48	314.94	314.18	314.07	314.16	313.68	314.05	314.82	314.15	315.34	314.19	313.27	313.2	312.64	312.78	313.62	315.25	316.5	314.32	313.65
318.63	317.1	317.93	318.37	316.82	316.56	315.11	317.57	315.88	319.59	317.96	319.84	316.7	316.91	317.55	317.11	315.53	318.36	317.8	316.41	316.06	316.68	317.95	319.14	317.86	318.34	318.28	316.52	318.32	317.03	316.17	316.51	315.55	316.9	318.86	317.23	316.79	316.54	318.08	316.06	319.37	316.68	316.63	317.65	317.46	317.32	316.79	316.42	318.12	316.49
302.19	304.18	302.94	304.49	304.09	302.87	303.63	304.59	300.23	304.08	304.84	304.32	302.37	303.72	305.57	301.82	303.03	302.79	303.8	303.47	301	302.27	304.32	303.35	303.74	303.83	303.83	301.86	303.68	303.09	303.5	304.33	303.17	304.02	303.06	304.11	305.36	303.58	303.01	303.3	303.29	303.35	302.98	304.3	303.78	302.88	304.33	304.09	302.94	304.54
308.63	305.8	308.11	305.96	304.2	306.38	305.67	306.94	307.26	306.66	307.66	306.14	306.66	307.6	306.56	307.86	307	307.59	307.43	306.67	307.64	305.42	307.86	305.23	306.43	307.53	306.09	308.69	306.24	306.9	305.08	306.55	306.76	307.23	306.38	306.85	305.25	304.55	307.03	308.25	308.36	307.2	307.99	305.42	307.86	307.98	305.31	305.45	306.7	307.42
313.77	313.88	313.28	311.96	313.06	312.57	315.21	312.73	313.69	314.17	311.39	312.2	313.31	312.76	313.44	313.06	314.18	310.97	312.03	314.94	312.64	313.06	313.9	311.55	313.43	313.8	314.89	314.98	312.51	312.24	314.42	314.74	314.36	312.56	312.41	313.23	315.27	314.73	312.66	315.18	313.86	313.23	313.48	312.95	312.98	313.18	311.11	313.5	312.4	314.12
305.97	306.48	305.25	306.45	305.78	304.88	306.8	307.17	304.24	307.11	306.17	306.7	306.82	305.48	307.35	308.14	305.49	307.72	308.03	305.53	306.51	305.89	305.17	305.93	306.15	306.07	306.56	306.92	303.72	307.78	306.74	306	305.77	305.72	305.85	306.59	307.25	307.48	305.58	308.58	304.24	307.37	306.51	304.9	306.63	307.49	307.93	306.21	307.46	306.85
318.2	319.07	320.34	316.6	316.77	318.47	317.84	317.55	319.67	318.65	317.94	319.71	319.81	317.58	318.53	319.33	317.52	318.48	318.66	319.11	319.57	319.54	317.65	319.89	318.45	319.69	315.81	319.37	319.79	320.18	317.55	317.82	317.94	318.67	316.86	317.9	318.78	317.73	318.44	317.26	316.87	317.43	319.31	319.22	317.62	318.58	317.89	317.5	319.56	318
293.78	294.39	295.53	294.63	294.6	294.44	294.68	292.87	292.82	292.67	293.81	293.99	295.07	293.58	295.37	294.15	293.62	293.33	291.85	291.54	293.88	293.87	293.87	294.53	295.55	293.49	294.21	292.96	293.7	294.88	293.33	293.55	295.59	294.16	295.7	294.25	295.51	293.32	294.66	294.33	293.51	295.24	294.07	293.47	294.69	293.31	292.73	295.32	295.07	295.22
325.95	323.96	323.8	321.48	323.92	324.1	323.91	325.74	322.91	325.2	323.94	326.3	323.97	324.9	323.99	324.93	325.53	324.77	324.97	324.11	324.84	326.16	324.51	325.88	324.95	323.79	325.4	324.59	324.21	324.76	324.4	324.76	324.66	324.89	324.47	321.95	323.67	323.42	323.75	324.8	323.96	324.44	323.19	325.37	323.19	324.2	326.6	324.86	323.88	324.98
328.05	327.14	326.61	326.22	326.48	327.46	327.81	325.44	324.8	328.01	328.74	326.21	326.31	326.93	326.66	327.15	325.83	327.06	327.6	328.6	327	327.72	326.7	328.92	327.44	327.92	328.16	326.94	326.74	327.53	328.36	325.05	327.83	328.06	327	327.06	326.91	325.64	327.05	326.76	325.84	327.43	325.92	327.33	327.22	326.95	328.1	327.09	325.78	326.95
304.83	302.84	302.04	302.06	301.51	303.95	303.38	304.47	302.3	304	302.2	301.6	303.36	303.97	303.24	304.79	304.3	301.58	302.97	303.47	303.17	304.35	303.93	304.67	304.75	304.32	301.79	304.35	304.28	303.77	305.15	304.77	305.88	303.61	302.12	302.85	302.47	303.25	304.02	304.01	304.65	303.91	303.18	303.65	305.74	303.64	302.32	302.69	304.34	305.79
304.27	304.04	303.63	304.99	304.03	305.86	304.48	305.5	304.29	304.45	305.75	304.57	303.55	303.49	306.03	302.9	304.8	305.33	304.65	304.85	305.4	304.89	305.77	303.89	304.8	304.83	306.39	305.58	306.12	303.53	303.84	304.56	305.57	303.73	306.55	304.63	304.53	303.8	304.25	306.57	305.65	305.11	306.19	305.94	304.05	303.72	305.55	303.86	304.85	305.79
302.43	302.04	303.13	300.12	301.47	301.37	300.92	302.29	299.85	301.52	301.25	301.51	300.67	301.14	300.41	301.1	301.68	301.11	300.96	301.52	299.96	301.22	301.15	300.66	300.65	301.51	302.39	300.42	302.11	301.64	301.98	301.3	301.44	301.01	300.51	301.04	299.97	299.3	299.65	301.03	300.93	300.67	301.61	300.67	300.73	301.27	301.65	300.65	303.23	301.79
315.25	315.45	314.2	315.46	312.83	315.73	315.9	314.35	316.3	315.91	314.41	316	314.13	315.22	315.83	313.77	315.2	314.36	315.01	313.29	314.53	313.5	313.49	314.11	314.54	313.67	314.81	313.49	315.43	314.22	314.46	315.76	315.02	315.55	316.42	316.44	315.76	315.35	313.65	314.43	316.04	315.63	315.36	316.38	314.72	315.93	315.13	314.68	315.87	314.11
306.7	304.79	304.7	305.27	305.68	304.71	306.33	304.52	306.62	304.57	304.89	306.91	306.22	307.07	305.93	306.59	308.53	308.13	303.83	304.69	302.95	305.17	305.01	306.69	304.54	303.99	304.84	304.39	304.96	306.64	303.78	305.38	306.86	304.11	305.96	307.33	302.97	305.48	304.73	305.08	305.81	305.79	306.43	304.57	305.69	304.17	305.31	305.69	304.63	305.6
302.46	303.48	304.56	303.34	302.19	303.64	302.55	301.91	302.93	302.48	303.13	304.64	303.68	302.73	305.03	302	301.37	302.41	302.43	301.64	302.55	305.31	302.75	303.74	301.91	303.77	301	300.46	303.14	302.14	301.15	302.32	302.53	303.09	303.47	303.41	301.42	301.14	301.03	301.02	302.07	304.14	302.42	302.59	301.62	304.43	302.32	302.37	303	303.53
316.35	315.52	314.93	316.35	314.89	315.56	315.77	316.68	317.08	315.75	314.98	317.17	316.59	316.32	315.83	316.53	316.58	316.57	317.21	314.6	318.16	314.97	316.28	317.56	314.6	315.05	314.8	314.35	316.28	315.3	315	316.26	316.03	315.29	315.42	314.43	314.53	314.9	315.9	317.46	316.97	316.83	314.89	314.77	315.93	314.56	315.17	316.04	315.71	316.41
327.05	323.67	326.02	325.54	323.92	324.23	325.11	325.6	325.02	325.46	325.55	324.42	322.97	324.65	323.4	324.33	323.7	326.09	324.41	323.84	325.1	323.8	323.03	323.15	325.61	323.85	324.93	326.09	324.17	326.75	323.32	324.76	324.67	324.75	324.54	326.24	326.06	325.84	325.74	326.17	323.72	324.52	322.88	324.98	324.53	325.16	323.58	325.56	325.12	323.47
328.32	329.47	326.31	328.16	329.11	327.23	329.61	328.93	327.48	327.9	330.34	327.63	327.68	327.58	326.97	327.67	327.72	325.95	327.95	328.62	329.15	325.54	328.72	327.62	327.31	328.48	327.47	327.38	328.99	326.98	329.25	327.43	327.28	327.86	329.21	328.67	328.59	325.96	327.71	327.63	326.48	325.87	325.96	328.09	326.82	327.85	325.61	327.56	328.15	327.1
312.11	312.76	314.23	311.39	312.9	314.24	313.07	313.02	311.77	312.71	314.05	314.6	312.38	314.08	312.31	313.91	313.31	313.9	313.47	313.28	312.89	311.22	311.61	312.35	313.35	312.85	313.81	312.09	312.74	311.5	313.01	314.99	313.1	313.7	312.35	313.97	314.38	313.6	313.95	312.81	314.39	313.14	311.38	312.78	313.47	311.52	312.05	312.69	312.78	312.33
302.83	304.61	303.16	303.96	305.25	304	302.25	302.26	303.95	302.28	303.55	304.74	303.16	306.64	304.37	304.45	304.83	302.93	304.67	303.85	305.27	303.55	303.35	305	304.73	302.92	304.01	302.03	304.73	302.67	303.62	303.72	305.07	304.6	305.05	303.77	303.98	303.8	304.96	305.24	304.27	304.33	304.37	306.38	305.95	305.08	302.13	304.87	305.79	304.25
316.82	315.05	315.42	315.24	315.73	314.52	315.93	315.43	315.54	315.03	314.73	313	316.5	315.83	314.42	315.6	314.61	316.66	315.51	314.67	314.8	316.48	314.56	314.75	315.91	313.93	314.47	314.74	313.78	315.33	313.51	315.92	314.23	314.12	315.44	314.87	315.8	315.81	315.08	314.5	312.92	316.71	316.05	313.78	315.63	313.87	314.73	316.55	315.9	316.41
300.95	299.38	300.72	301.01	300.66	299.2	300.76	299.19	301.11	302.28	299.6	298.9	301.51	302.54	301.15	300.18	300.92	300.35	299.59	299.27	301.14	299.1	301.34	300.33	298.81	300.44	299.43	300.1	300.84	298.36	299.27	300.84	299.27	300.66	300.39	298.98	299.85	300.57	299.17	299.95	301.37	298.73	300.29	300.09	301.07	301.28	299.13	300.61	298.12	299.47
310.26	311.15	311.61	313.31	309.89	309.61	311.22	311.03	309.64	308.48	309.55	311.26	309.66	310.79	308.41	311.31	311.25	309.51	310.58	309.21	311.41	311.91	308.74	309.13	310.91	311.88	312.16	310.52	309.38	311.65	309.23	311.15	311.16	311.94	311.91	310.36	311.22	311.12	310.18	310	310.2	308.86	310.15	309.63	310.02	308.58	310.48	309.4	311.04	311.91
326.42	324.95	323.51	324.81	326.37	326.37	323.67	326.12	324.95	326.71	326.3	323.13	325.4	325.24	325.22	326.68	325	325.29	324	323.52	324.63	324.18	324.92	323.82	325.03	325.06	324.85	325.95	324.22	326.2	326.89	325.32	326.42	326.05	324.1	326.15	325.56	326.9	324.55	326	324.82	325.78	325.5	325.24	325.66	323.53	325.58	324.95	324.21	327.23
318.54	317.5	317.84	315.3	318.36	317.19	316.68	317.61	317.65	319.28	316.47	317.23	318.19	317.07	317.89	317.12	315.51	318.78	316.08	319.96	316.4	316.87	318.03	318.99	317.75	317.68	317.99	316.49	316.31	317.29	319.48	316.64	316.25	317.15	317.8	317.36	316.9	316.39	318.61	316.59	316.46	316.6	315.67	317.98	316.53	319.05	317.52	317.14	316.84	319.77
306.87	304.24	306.61	304.45	302.94	303.97	305.16	305.11	305.86	304.75	306.29	306.71	306.52	303.6	303.4	304.85	306.83	304.47	305.58	306.61	303.68	303.94	306.35	306.06	306.54	305.43	303.71	306.49	303.96	306.03	305.23	303.52	303.72	304.53	305.11	304.1	305.26	304.47	305.57	304.03	305.69	305.6	306.75	303.78	306.11	306.03	304.36	304.82	303.8	304.89
310.17	310.18	309.11	311.13	310.21	310.98	309.13	309.26	312.13	309.6	310.92	311.14	311.93	310.66	309.18	308.11	310.25	309.17	309.76	312.23	311.28	311.24	310.06	311.17	311.61	310.12	309.55	311.35	310.85	310.24	310.17	310.76	310.2	310.59	309.82	310.31	310.71	309.89	309.85	309.42	310.98	308.56	310.26	309.66	309.5	310.77	310.95	309.57	309.79	310.31
324.79	324.4	323.53	324.4	326.01	325.75	324.05	325.53	325.33	324.04	325.86	324.76	324.25	325.56	327.13	325.21	326.09	324.65	326.02	326.69	324.22	325.27	324.28	326.13	324.82	325.75	325.32	325.51	325.2	325.47	325.73	324.07	323.22	326.38	326.06	325.47	326.49	325.93	325.75	325.18	324.72	324.14	324.19	325.91	324.66	324.32	323.58	325.64	325.98	325.38
305.09	304.33	302.84	305.67	305.18	305.43	305.6	306.32	304.88	306.46	306.04	305.68	304.86	303.77	305.94	305.57	305.27	305.5	305.81	304	305.71	304.85	305.62	304.97	305.33	306.76	305.25	303.44	305.79	303.61	305.57	305.82	303.96	306.57	305.02	306.67	306.65	305.23	306.26	306.19	304.45	304.5	304.68	305.43	303.41	306.57	305.64	305.17	305.03	305.47
310.95	309.32	312.06	309.74	308.8	310.83	309.05	310.35	308.77	309.1	309.31	308.34	309.97	309.99	310.92	309.95	310.54	308.93	309.31	310.08	307.88	307.81	308.27	310.03	309.97	309.89	311.27	307.38	311.5	309.86	309.39	310.87	309.24	308.47	311.58	310.64	307.99	310.08	308.46	309.8	307.59	309.74	308.67	310.14	311.82	307.06	309.59	310.18	309.63	309.5
315.98	317.5	314.72	314.75	313.81	314.25	315.23	315.42	314.61	314.7	312.66	314.81	315.99	314.86	313.68	314.19	313.91	315.71	313.63	315.46	313.5	316.09	315.56	315.23	314.29	314.38	316.12	314.25	315.1	315.7	313.86	314.59	313.45	313.89	312.89	315.75	315.33	314.73	314.6	316.04	313.6	312.88	313.9	313.81	314.08	314.97	314.49	313.58	315.26	316.03
309.1	308.67	310.57	309.05	309.71	307.73	309.88	309.16	310.38	308.42	308.77	309.17	308.65	309.35	308.66	308.38	307.2	308.53	309.83	308.38	308.45	309.34	309.98	307.94	308.04	308.94	308.44	309.14	306.98	311.26	309.53	309.93	308.27	309.29	309.18	308.5	309.11	308.02	309.16	307.92	309.84	310.19	310.25	311.12	309.11	310.48	308.34	308.52	308.65	309.33
314.34	313.99	314.45	313.41	313.52	313.71	313.69	314.79	313.05	314.87	313.09	313.95	313.38	312.87	313.91	313.13	312.68	313.95	315.1	312	313.79	313.04	314.27	313.01	313.37	313.92	314.19	312.25	313.38	311.39	313.68	313.12	314.53	314.73	315.1	313.31	314.57	314.19	312.3	312.83	314.49	312.76	314.38	315.99	312.73	314.1	313.86	313.81	314.12	313.47
303.55	303.55	304.33	303.8	303.86	303.21	304.2	305.49	304.04	304.24	303.71	301.81	304.7	304.6	304.44	304.38	303.16	303.56	303.93	305.23	305.24	305.6	303.85	303.45	307.14	303.51	304.89	302.84	305.02	303.31	303.87	303.19	303.14	304.78	303.35	303.09	303.53	305.11	305.08	305.62	303.41	305.58	304.52	304.93	304.78	302.32	302.62	303.32	303.54	304.75
315.68	315.01	315.24	315.62	315.1	316.36	315.76	315.72	317.11	317.86	316.22	315.79	316.42	314.33	315.35	316.75	315.49	314.91	315.2	315.41	315.82	316.32	313.78	314.48	316.51	317.2	312.89	316.32	315.09	316.59	314.69	314.32	315.12	315.76	315.15	315.48	315.93	316.24	314.49	315.31	314.3	314.32	314.69	316.75	315.18	315.37	313.45	317.55	316.86	315.72
316.14	314.78	317.02	315.13	317.05	317.61	316.93	316.88	316.89	316.55	315.27	316.25	317.35	315.97	315.12	316.05	315.26	316.89	314.95	316.25	316.72	316.86	316.3	316.47	314.41	316.03	316.22	316.59	316.54	313.85	316.39	316.17	314.48	315.05	314.95	317.45	317.26	316.98	317.09	314.7	316.32	315.84	314.19	317.06	317.21	316.2	314.89	315.97	316.42	316.76
314.24	314.08	314.16	313.74	315.5	313.16	312.68	313.63	314.27	314.14	314.73	312.82	314.36	315.73	315.04	315.81	315.82	313.31	315.83	314.91	314.29	313.81	315.34	314.97	315.24	314.86	314.22	313.98	315.99	316.48	314.11	317.17	314.18	316.02	315.99	316.06	314.88	315.66	315.34	313.63	314.04	315.01	314.94	314.19	313.3	314.56	316.75	315.01	314.28	314.45
311.31	312.02	312.52	311.92	312.92	312.25	313.44	312.11	311.84	308.61	309.79	310.78	311.63	310.72	313.16	310.09	310.81	312.02	311.33	311.5	312.51	311.97	309.74	313.08	312.33	311.23	313.21	310.26	309.21	310.96	312.3	313.58	311.82	311.93	311.65	310.73	308.77	311.04	312.94	311.54	312.72	311.05	313.47	310.55	310.59	310.69	312.18	312.14	310.8	311.83
313.48	314.31	314.05	313.44	312.46	312.39	312.65	313.45	313.01	312.7	312.49	313.72	311.46	312.81	313.6	315.67	313.49	314.68	312.92	312.41	312.51	313.89	313.83	313.04	313.13	313.17	313.64	312.43	312.29	312.27	314.48	312.68	313.21	312.43	311.01	313.33	314.18	314.07	313.85	315.25	312.21	311.8	311.71	313.11	314.08	313.41	314.42	313.78	313.69	313.4
310.18	308.37	309.4	309.36	309.1	308.48	309.02	307.62	308.52	307.59	309.57	310.3	306.51	310.61	308.64	309.89	309.56	308.59	308.32	309.74	308.95	309.44	308.72	306.32	309.55	309.48	308.64	308.31	308.73	307.1	310.19	308.76	309.05	307.55	307.87	308.15	307.89	308.24	307.51	307.96	310.36	308.53	309.61	308.59	308.58	308.55	309.37	308.74	308.88	309.23
295.05	295.65	296.67	293.59	294.53	293.81	293.44	296.06	296.27	295.2	295.52	296.78	294.96	295.63	295.81	294.73	294.67	294.58	295	296.57	295.43	294.44	293.29	293.06	295.04	296.23	294.72	295.61	294.88	294.87	294.32	293.24	294.5	294.82	295.58	295.06	296.5	295.8	294.9	295.45	294.33	296.07	296.87	293.41	296.14	296.71	295.92	294.61	294.48	295.35
313.41	310.72	310.93	312.01	312.76	310.78	310.77	310.56	314.14	311.91	311.36	310.04	312.19	311.66	309.54	312.01	312.1	309.76	310.37	311.75	311.15	312.19	311.14	312.63	312.18	309.36	311.96	309.9	310.37	312.4	311.87	310.13	312.64	311.63	311.25	311.36	311.91	311.9	311.56	310.87	311.05	311.5	311.43	312.37	309.69	309.73	311.63	309.26	311.65	309.62
301.77	303.2	303.24	302.07	305.67	302.66	303.85	305.39	303.87	301.94	304.2	302.86	303.28	300.53	303.9	301.51	301.45	302.8	303.55	303.78	304.91	303.66	302.74	301.29	302.33	301.24	301.77	303.19	301.4	303.13	301.47	304.88	303.12	303.76	302.67	301.17	303.57	301.83	304.04	300.61	302.93	302.73	302.71	302.69	302.53	302.57	302.56	302.08	304.25	301.52
305.72	304.85	306.16	304.49	305.44	304.48	303.66	304.54	304.77	303.52	304.36	303.22	305.5	305.18	306.45	304.54	304.5	302.95	303.91	306.12	305.37	304.37	305.76	304.04	305.83	303.8	305.39	306.45	303.98	305.23	305.44	304.27	302.29	303.34	304.2	304.34	305.16	305.84	304.24	305.01	303.56	305.09	304.52	307.74	305.23	305.58	303.65	303.28	304	305.57
313.48	315.24	315.69	314.51	316.32	315.61	314.47	313.88	314.74	313.61	316.92	312.15	315.99	314.23	315.51	314.27	315.56	315.62	315.87	315.34	314.68	314.82	314.98	316.47	314.64	314.77	315.39	316.18	313.23	313.21	313.86	312.98	313.31	313.25	315.37	316.16	313.46	314.21	315.36	313.11	314.29	316.07	315.2	315.06	314.78	314.85	314.65	314.15	314.7	313.29
312.12	314.93	313.8	315.83	314.71	314.43	314.17	313.34	313.22	315.03	312.74	313.36	314.02	314.27	314.45	315.03	314.62	313.61	313.04	313.79	314.96	315.52	313.3	313.85	315.55	313.66	313.62	313.33	313.8	314.7	315.17	314.71	312.45	313.51	313.97	313.7	315.39	314.5	313.64	313.19	313.36	315.78	313.16	313.92	313.36	315.49	314	314.05	313.08	314.5
315.35	316.68	316.04	314.06	317.03	318.54	315.41	316.37	316.44	313.86	316.98	316.84	314.89	315.94	317.79	315.06	315.65	316.43	317	318.7	315.27	314.78	315.69	314.93	314.24	315.91	316.14	315.67	315.87	316.28	317.6	316.68	317.3	317.67	315.56	314.08	317	316.55	317.3	316.46	315.06	316.05	316.1	315.13	316.02	315.42	315.53	315.69	316.45	315.63
295.44	295.06	295.47	293.66	293.83	293.24	293.53	295.62	294.38	292.83	294.16	294.66	293.11	292.65	294.34	294.81	294.99	294.04	294	292.77	293.72	292	294.19	295.37	293.91	293.02	295.34	293.54	291.91	294.9	295.04	294.38	296.52	293.1	293.14	295.96	295.11	295.39	295.61	294	294.24	293.71	295.8	293.54	294.13	296.58	295.08	293.11	295.53	295.18
312.39	311.47	310.06	312.77	312.89	311.39	310.88	311.03	310.7	310.15	311.63	311.04	311.51	310.69	310.87	310.16	311.67	310.22	312.42	311.2	308.87	310.25	310.73	312.09	312.3	312.36	311.28	311.19	312.76	312.08	312.77	311	310.2	312.22	311.54	313.46	312.1	311.03	310.04	311.86	310.43	312.31	311.34	311.9	312.11	310.43	310.92	309.5	311.76	310.79
316.36	315.43	316.38	315.67	315.35	316.38	314.94	315.22	315.91	316.45	316.08	315.6	315.77	316.79	314.89	315.81	314.53	316.08	314.37	316.76	316.15	314.56	316.77	316.41	316.87	315.77	315.32	316.18	316.32	316.34	315.95	315.38	315.81	317.65	317.46	315.02	314.84	315.98	316.68	314.18	315.52	315.59	314.88	314.77	317.46	317.73	315.25	314.92	315.74	315.19
297.12	299.18	296.51	296.73	296.12	296.35	297	298.44	296.62	296.31	296.05	298.35	296.89	298.33	297.55	295.79	296.51	296.5	297.88	297.25	296.3	296.8	296.42	296.5	298.33	296.9	296	296.94	296.69	296.77	297.3	297.54	297.35	296.96	295.96	295.27	297.12	296.79	295.74	296.59	296.48	297.88	297.02	296.99	299.09	296.3	298.03	296.36	296.54	295.55
301.4	302.69	303.04	301.46	303.88	303.24	302.74	303.24	303	303.21	303.46	303.11	302.46	301.96	301.49	303.36	302.36	303.6	304.74	305.81	304.15	302.58	302.34	300.46	302.59	301.27	302.28	303.93	302.41	303.59	303.04	301.65	302.55	301.46	302.79	302.98	302.89	302.99	300.71	301.55	301.25	303.73	302.16	302.3	303.83	302.58	301.97	302.74	301.06	303.04
294.59	293.45	293.35	295.37	292.27	293.4	294.08	293.94	296.01	291.79	294.9	292.21	292.9	294.57	293.29	292.52	292.49	294.45	293.24	293.32	295.17	295.82	294.66	292.9	293.72	294.29	295.02	292.41	293.76	293.84	294.93	292.95	292.82	293.83	294.18	294.28	295.74	294.03	293.51	294.21	293.45	294.46	293.6	293.28	295.12	294.26	295	294.5	295.23	292.72
307.32	305.05	304.25	304.5	305.5	305.01	302.61	306.14	306.5	304.13	304.91	305.37	305.85	305.21	305.6	304.41	304.84	305.42	304.87	304.2	307.11	305.04	304.59	303.59	304.2	305.27	305.61	305.45	306.57	303.45	304.78	304.86	304.92	304.29	304.08	304.89	304.37	304.9	306.45	306.74	307.45	304.83	305.69	304.25	304.69	307.04	304.08	305.15	303.73	305.4
326.85	328.22	329.27	327.72	329.94	329.68	327.67	329.27	327.8	326.86	328.08	327.51	329.19	328.49	326.09	329.42	329.54	328.05	327.04	328.49	329.49	327.1	327.82	326.62	328.28	327.8	327.29	328.62	326.46	326.63	327.59	329.19	327.53	328.43	328.08	327.38	329.24	329.03	329.88	329.2	329.19	329.18	330.53	327.55	327.58	327.14	324.93	326.97	328.64	327.79
311.75	313.06	312.15	313.27	309.62	309.39	309.4	313.35	313.46	310.74	311.54	309.22	311.16	310.86	310.55	308.76	310.39	310.75	310.18	309.82	310.79	312.5	309.82	310.47	309.02	310.62	311.2	311.09	307.89	310.47	310.49	310.26	309	311.02	311.1	311.13	309.67	311.3	311.24	309.93	310.9	310.39	310.83	312.15	309.68	311.81	308.87	310.24	310.38	310.57
303.26	304.77	303.9	303.32	302.96	303.44	302.98	304.8	302	304.99	304.12	302.84	304.49	304.8	303.32	302.61	303.64	303.13	302.58	303.66	303.09	303.1	303.89	301.14	303.43	303.65	304.89	301.67	304.35	303.68	302.6	302.89	302.78	303.31	303.16	303.04	302.51	303.6	302.61	304.23	302.02	303.08	302.5	302.97	304.05	302.32	302.9	304.31	305.16	302.57
300.38	300.3	298.97	301.06	300.72	300.11	301.33	300.52	299.49	299.72	300.47	298.52	301.72	302.17	301.35	300.95	298.91	298.95	301.06	301.36	299.52	301.09	298.61	298.63	298.68	300.37	301.55	296.91	298.13	300.29	298.68	300.32	300.89	300.57	299.67	298.09	300.67	299.38	300	301.03	298.77	300.96	300.42	299.65	300.68	299.28	299.81	299.88	301	300.26
313.5	315.01	314.09	313.83	315.15	313.61	314.05	314.83	314.54	313.23	313.99	313.17	314.9	314.56	312.18	311.34	313.94	314.11	314.89	310.91	314.58	312.64	313.51	315.41	312.5	315.38	312.67	314.84	314.75	313.88	312.86	313.66	314.36	314.97	314.52	314.25	312.17	314.11	314.44	314.78	314.92	313.91	314.37	315.53	313.02	313.59	312.67	314.37	314.97	313.31
299.89	302.25	301.86	303.57	302.4	302.69	302.26	301.38	302.58	300.49	302.74	301.74	301.88	303.15	303.26	301.18	303.95	303.2	302.6	303.55	300.74	302.97	302.65	301.08	302.62	303.89	303.83	302.18	304.51	302.57	302.11	302.73	304.12	303.74	301.74	301.94	303.49	303.41	302.98	301.61	302.37	303.1	303.55	303.65	302.53	303.09	302.1	302.9	304.03	302.21
314.18	315.36	313.47	313.16	313.35	314.33	312.89	311.88	312.98	313.8	312.24	311.14	312.27	313.41	314.08	313.61	313.11	313.03	313.17	313.58	314.19	313.76	314.49	311.92	312.58	312.9	313.46	313.73	313.84	314.7	313.22	313.36	313.41	312.75	313.74	312.66	312.66	312.09	313.82	313.02	312.95	312.39	312.82	312.95	314.23	314.09	313.54	313.42	314.27	314.84
317.22	318.16	317.05	317.34	317.98	317.3	316.72	318.23	316.23	316.31	317.7	315.9	317.07	317.21	317.9	318.22	317	316.75	316.75	316.95	316.24	318.78	316.7	317.75	317.17	316.69	320.15	316.15	317.54	315.94	316.13	317.5	316.08	317.22	316.53	316.63	319.57	314.96	318.92	314.83	317.23	315.4	316.35	318.41	316.59	317.9	319.2	318.59	317.03	316.26
299.4	299.6	301.32	298.71	301.15	301.74	300.18	299.12	300.81	302.45	301.56	301.07	300.47	302.24	300.73	301.37	301.53	301.07	302.94	302.13	300.04	300.04	300.64	300.59	300.16	300.39	301.09	301.16	301.36	301.09	301.55	300.06	300.79	301.78	301.05	300.59	301.32	301.17	301.21	300.65	300.33	301.28	301.4	300.07	300.4	299.24	299.8	301.54	302.81	301.36
328.99	330.97	327.2	329.21	327.72	329.11	327.01	330	328.98	327.87	329.69	328.63	328.94	326.58	329.93	329.97	329.9	328.78	329.12	328.45	327.72	328.43	328.73	330.3	331.87	328.99	328.49	328.64	328.03	326.32	329.41	328.15	329.82	328.27	327.68	328.07	328.33	330.42	328.65	329.81	329.29	329.57	329.22	328.76	329.81	329.13	329.15	328.05	329.37	330.26
302.7	304.49	303.26	302.34	304.17	303.99	303.45	303.07	305.13	302.78	303.46	305.99	304.5	304.85	303.79	302.97	302.96	302.64	303.55	304.81	303.46	304.81	303.96	302.66	304.11	304.53	303.72	304.56	304.38	302.02	302.59	304.03	304.52	303.32	302.56	303.03	302.41	303.13	303.6	303.95	302.71	302.91	302.99	301.98	303.36	304.32	302.88	303.01	303.43	302.23
304.68	302.8	303.43	303.36	303.88	303.09	303.44	304.99	303.08	303.36	302.74	302.61	304.99	302.73	301.93	303.92	303.08	304.52	302.96	302.41	304.47	305.44	303.01	301.71	302.97	304.85	304.08	303	303.68	301.27	302.75	304.55	303.16	304.44	301.21	303.24	301.49	302.56	303.83	303.36	303.3	303.14	303.42	301.76	303.88	303.44	302.74	303.99	303.13	302.39
305.98	303.57	305.66	305.14	304.63	305.32	302.62	302.35	303.64	302.65	304.22	304.52	305.57	302.58	302.3	303.33	303.25	304.05	303.2	304.4	304.09	304.55	306.2	304.61	302.34	303.67	303.83	304.13	303.8	303.94	302.94	303.55	304.44	303.09	303.93	304.19	303.22	304.15	304.73	302.92	304.1	303.43	303.59	303.92	302.85	303.13	304.16	301.11	303.45	304.63
304	303.77	303.74	302.44	303.36	303.26	303.07	302.81	302.38	303.68	302.35	302.76	304.28	304.32	303.87	303.32	303.32	303	304.13	303.8	302.44	304.87	303.79	304.09	302.75	303.36	302.7	303.4	303.88	304.71	302.93	303.84	302.79	304.28	304.09	302.35	304.51	303.68	304.18	304.43	301.92	303.66	305.19	303.84	305.58	304	303.14	302.8	303.9	303.82
296.34	295.96	296.65	295.81	295.96	296.59	295.11	297.71	294.97	296.23	295.8	296.99	296.99	296.62	298.72	296.65	296.74	296.3	296.08	294.49	296.65	296.29	297.12	297.76	297.16	296.63	295.74	297.22	297.69	294.86	296.13	298	297.68	295.33	297.03	297.77	297.04	296.99	297.43	297.47	296.69	296.45	296.68	296.9	296.89	297.03	297.68	297.18	296.62	296.91
310.92	310.27	309.9	310.2	310.23	310.31	311.81	311.56	310.05	311.66	308.78	310.42	310.77	310.42	311.19	311.39	309.81	311.43	310.29	310.71	310.75	310.55	311.85	311.95	309.62	311.54	310.48	309.08	309.33	310.03	309.48	310.89	309.53	310.46	310.4	311.07	311.88	310.47	311.8	312.96	309.89	311.86	313.05	310.04	310.83	310.21	310.74	311.25	310.68	309.31
294.48	295.89	293.33	294.03	293.47	292.06	295.2	293.52	296.23	296.15	294.38	295.06	293.46	293.07	292.72	294.27	294.63	292.77	295.14	293.12	294.43	295.85	293.55	296.04	294.6	295.29	296.11	293.23	293.45	295.41	294.22	294.38	295.4	294.14	294.12	293.42	294.55	295.09	292.16	293.37	294.17	293.05	293.42	293.29	294.32	296.73	294.44	294.18	294.54	292.89
320.5	318.31	319.4	320.6	319.17	319.67	318.64	321.12	317.55	319.12	320.53	319.91	318.04	320.78	319.27	320	320.04	320.05	319.17	319.12	318.92	319.73	319.27	321.28	318.88	319.98	319.3	318.58	319.8	319.73	319.68	319.33	317.76	321.27	319.57	320.23	319.5	320.15	320.34	320.9	319.44	320.5	320.83	320.11	318.14	319.7	319.63	316.94	318.97	320.09
295.76	298.88	297.03	297.63	297.6	296.77	297.53	297.42	297.35	296.68	297.42	298.12	298.63	297.46	295.63	297.65	298	297.97	295.64	295.65	295.32	295.58	296.7	296.75	297.65	297.77	297.48	296.08	296.78	296.25	297.49	297.89	297.36	297.75	297.56	297.06	296.16	296.58	298.42	296.64	295.36	295.99	295.96	295.77	295.81	297.44	297.87	294.96	296.37	297.44
319.84	318.12	319.88	318.96	319.84	321.41	318.41	319.74	320.05	319.31	320.26	320.27	320.18	318.73	319.45	319.47	318.18	318.9	318.82	319.02	318.04	319.96	319.44	319.71	317.81	321.23	318.79	318.5	319.94	320.12	317.2	317.26	319.46	319.12	319.6	320.27	319.94	319.17	319.54	319.65	317.95	319.67	319.32	320.05	319.02	319.67	319.96	321.34	319.91	319.79
327.23	326.88	326.07	327.81	325.68	326.93	329.34	326.75	325.58	326.79	327.95	326.57	327.68	325.88	328.51	327.55	325.78	325.93	329.05	327.43	325.93	326.89	327.03	325.99	327.61	327.18	325.45	327.39	326.52	327.17	326.49	326.86	325.73	325.72	325.67	326.54	327.85	327.48	326.01	328.03	327.1	324.62	327.62	324.52	326.81	326.36	328.34	326.83	327.24	326.96
304.69	303.2	304.52	302.75	303.98	304.21	302.88	302.51	302.01	302.75	301.85	302.26	304.05	303.94	304.11	304.61	303.1	302.57	303.96	302.38	304.97	303.78	303.95	302.6	305.45	303.36	306	302.79	303.22	301.65	303.61	302.83	303.5	303.39	304.03	304.52	301.86	302.12	302.33	304.13	304.23	303.15	304.03	303.54	303.29	303.96	303.93	303.4	302.48	303.9
324.25	325.8	324.79	326.98	322.8	322.11	325.28	323.67	324.25	325.95	323	324.31	325.63	324.87	326.34	323.41	325.28	325.44	325.06	325.61	325.1	324.92	324.25	323.54	326.14	324.43	324.73	325.76	325.53	322.92	323.42	326.63	325.62	324.76	325.07	325.08	325.84	324.5	323.41	325.97	325.87	325.62	326.12	325.85	323.82	324.06	324.58	324.35	325.64	323.74
[truncated: 350 more rows]
[truncated: 150 more columns]
