# Supplementary material for: Genetic dissection of main and epistatic effects of QTL based on augmented triple test cross design
Source: PLoS One. 2017 Dec 14;12(12):e0189054. doi: 10.1371/journal.pone.0189054 (PMC5730204; doi:10.1371/journal.pone.0189054)
Supplement: S9 Supporting Information — (ZIP) [file pone.0189054.s009.zip › z5_150_0.2_10.csv]

299.29	303.16	298.8	299.81	301.14	301.73	299.34	295.77	299.82	300.51	299.84	303.62	301.76	303.81	294.73	298.62	305.46	301.57	298.61	300.18	301.69	300.19	298.17	299.89	299.45	300.37	301.49	301.24	305.28	302.65	296.12	298.25	302.16	304.98	293.29	300.35	293.73	299.83	304.99	302.12	297.79	301.06	295.66	305.65	299.83	298.42	306.39	297.75	304.44	298.88
307.29	309.05	313.89	312.01	311.43	309.33	310.88	310.05	311.13	317.13	311.5	312.39	313.7	313.42	315.98	314.31	312.37	315.63	312.64	312.23	313.77	311.61	311.26	316.06	312.35	317.3	311.02	312.32	315.6	314.57	313.02	311.95	311.36	314.87	320.41	317.87	315	317.03	314.56	319.42	320.19	314.61	314.11	312.18	309.99	316.37	312.88	311.91	309.41	312.28
307.04	301.58	304.77	302.78	308.17	304.19	304.2	304.45	309.42	302.45	306.98	305.19	304.47	304.82	306.18	308.97	307.4	303.62	304.92	301.84	303.09	303.94	307.53	303.39	309.76	301.34	308.48	306.57	311.17	304.42	302.68	303.79	303.56	307.68	303.43	304.35	305.08	307	305.82	300.12	305.94	306.78	308.99	306.56	306.92	306.18	307.05	312.12	306.92	305.49
317.52	314.9	315.82	317.55	319.06	316.53	318.66	318.94	314.48	316.87	320.02	313.98	318.03	312.11	318.83	318.77	320.59	311.97	315.41	320.13	316.5	315.46	316.29	314.72	316.65	319.13	309.27	322.12	319.06	317.21	311.17	318.6	322.2	314.25	316.07	316.72	312.65	317.7	321.66	315.14	317.55	321.67	318.95	315.9	317.68	313.05	315.24	319.7	319.35	319.74
317.89	319.85	315.73	322.46	319.41	317.23	318.3	317.75	314.01	319.26	316.68	317.28	316.24	310.87	321.34	322.79	315.29	319.08	317.34	323.44	317.83	313.74	318.73	318.83	319.45	319.62	318.19	314.71	315.8	314.04	316.44	314.27	319.12	317.9	317.88	316.83	321.34	313.01	312.72	315.48	316.36	319.68	318.32	315.68	316.41	322.93	317.2	315.76	315.71	318
299.9	301.09	300.49	309.48	302.74	302.77	298.94	307.8	308.13	305.43	302.59	304.62	303.64	305.3	303.31	302.37	301.92	303.66	302.24	306.52	302.88	306.22	304.97	304.55	306.29	305.95	307.15	302.55	307.44	300.76	301.32	307.22	300.95	299.69	302.37	302.86	304.8	300.97	299.52	305.01	298.39	306.3	304.11	305.2	304.17	303.3	306.16	305.98	307.2	306.1
295.52	301.09	297.24	293.01	293.78	291.91	301.12	295.18	297.98	295.69	294.01	293.8	293.75	295.05	297.9	292.31	289.64	299.79	294.98	295.85	299.27	300.83	293.36	297.89	290.46	295.48	295.42	293.65	294.8	292.62	294.64	292.27	295.9	296.78	293.36	293.76	295.22	293.7	298.39	300.62	297.92	294.42	290.77	297.23	294.27	290.56	295.14	295.03	299.48	295.23
303.92	303.16	300.8	304.58	308.51	307.18	301.89	302.43	305.18	300.33	303.45	302.63	302.26	305.65	304.78	303.23	301.31	306.1	299.33	304.93	305.81	297.24	301.86	297.8	303.58	304.43	300.14	303.64	300.33	302.95	300.41	303.34	303.79	306.73	301.45	302.7	295.96	302.73	300.83	298.35	301.66	301.8	307.85	306.49	301.72	302.67	308.48	302.56	304.42	305.31
296.09	299.59	295.95	295.83	290.93	293.4	290.97	296.93	292.88	295	293.65	293.87	288.09	293.87	287.56	296.69	294.41	291.82	294.72	289.64	292.89	287.88	295.58	288.33	291.5	295.28	293.81	293.55	295.04	295.23	295.43	298.82	290.22	291.03	290.78	293.91	295.24	294.06	291.22	295.02	293.79	295.92	295.7	298.56	293.25	292.06	291.97	293.6	291.3	296.09
330.29	329.24	325.94	327.97	325.69	328.81	324.92	327.66	323.03	330.69	326.51	330.32	328.64	321.72	325.29	325.74	333.76	329.9	328.83	327.4	325.42	325.59	325.36	325.15	322.92	325.01	322.46	328.42	328.13	329.04	328.12	326.24	323.93	331.52	331.51	322.99	326.53	329.08	325.46	326.17	332.07	327.03	327.54	327.28	332.4	326.11	324.29	326.86	328.6	328.52
317.6	323.81	318.2	317.79	317.15	317.83	318.87	319.53	313.33	309.8	323.78	317.9	320.37	317.66	318.11	315.91	313.65	314.28	316.26	319.94	318.78	315.69	319.44	316.31	313.34	315.02	319.83	314.63	317.96	316.07	319.45	311.27	320.12	319.22	314.05	312.23	320.57	315.95	316.46	318.44	319.19	316.73	314.3	314.75	321.16	319.1	319.21	319.54	316.44	323.3
322.54	316.08	314.72	322.87	319.64	320.41	316.25	313.14	316.66	317.11	311.14	319.12	320.97	317.92	314.23	321.55	318.95	314.9	321.95	317.11	319.6	313.78	314.74	322.1	321.01	319.09	311.73	317.02	313.53	319.85	316.86	315.98	317.85	317.03	316.28	313.88	317.51	321.41	320.41	313.66	317.75	315.96	318.85	312.68	313.34	319.04	314.08	320.12	315.45	319.67
307.21	308.47	302.7	308.76	304.62	303.59	307.42	306.12	308.1	308.76	303.05	306.6	312.38	310.76	301.09	308.24	307.26	308.53	305.16	299.33	302.67	307.27	304.27	309.43	306.56	305.9	304.33	309.5	305.67	300.88	309.14	305.19	307.69	303.33	303.5	307.56	308.35	308.38	301.45	308.52	308.8	307.53	308.68	303.14	306.8	311.72	302.85	305.76	301.87	311.44
321.52	329.31	323.6	329.08	326.08	325.75	325.9	328.84	327.47	322.91	328.01	325.1	325.12	323.42	320.76	321.41	326.76	325.89	324.65	325.73	319.16	326.44	328.09	326.59	327	324.28	323.6	324.57	325.91	325.04	320.65	323.84	326.43	325.77	321.55	329.14	324.44	321.16	328.79	326.78	323.59	332.56	330.5	325.6	321.97	330.97	330.03	322.5	327.48	328.58
310.27	315.37	307.27	311.11	308.67	308.88	308.06	311.45	306.24	311.07	308.06	311.99	310.55	307.7	312.39	309.26	311.9	306.21	307.11	309.67	306.69	307.48	309.89	312.42	306.92	307.79	310.22	309.68	308.53	310.67	308	309.08	309.85	311.78	306.8	307.19	309.63	312.02	307.32	309.78	309.51	304.76	306.16	308.87	308.77	305.1	305.16	308.75	306.79	305.79
318.13	315.05	312.71	316.2	312.16	312.58	313.4	312.57	310.76	314.74	314.25	316.38	313.97	310.82	309.48	314.79	312.55	313.8	316.68	313.4	316.98	319.15	313.85	321.81	310.92	312.31	318.91	314.35	318.51	316.67	314.86	313.85	316.17	317.05	316.07	311.52	315.53	317.03	314.83	309.99	314.54	316.55	313.63	314.95	314.71	316.77	315.73	314.04	314.28	314.48
304.65	303	303.72	303.82	302.92	303.68	303.43	300.7	304.39	299.28	299.96	307.89	303.43	303.36	309.58	309.92	300.2	302.69	301.54	304.93	302.37	298.75	303.46	309.79	302.51	302.84	301.52	302.16	308.12	300.72	300.35	305.25	305.5	299.88	304.01	302.38	305.34	301.84	302.76	301.95	304.46	300.64	298.41	301.29	298.75	307.11	300.62	302.91	301.72	302.88
296.31	297.46	295.74	302.64	300.22	297.03	300.32	296.62	300.37	303.71	294.54	297.57	298.27	302.33	306.2	306.43	298.95	302.08	298.6	296.29	301.46	297.71	297.65	302.25	299.06	303.39	296.32	298.3	298.3	301.85	301.02	297.72	300.42	296.86	296.77	303.82	295.31	299.71	298.98	298.97	296.51	300.14	298.6	302.4	299.67	296.75	300.3	297.86	301.3	298.41
314.15	315.51	316.67	315.88	317.49	318.04	314.17	316.48	316.5	316.26	316	318.16	315.96	313.36	319.4	316.09	315.41	318.08	312.77	323.48	315.56	318.02	317.18	314.08	314.97	309.83	309.71	317.82	316.93	311.35	317.48	313.01	317.25	311.09	316.97	313.27	311.25	313.58	313.57	314.04	312.07	314.89	314.68	313.73	316.83	316.63	313.44	312.88	310.2	317.72
309.71	307.45	309.68	309.73	304.12	304.47	304.64	302.47	306.07	308.95	301.64	300.66	310.64	308.27	310.93	306.41	306.56	308.36	305.49	307.19	305.13	308.29	308.81	305.19	306.81	304.09	309.22	299.7	307.74	308.71	305.74	303.33	307.37	304.29	303.55	307.58	307	305.73	307.3	304.32	307.4	305.99	304.64	310.07	305.42	308.39	306.62	310.25	305.21	308.63
322.51	328.15	325.88	324.74	321.82	324.21	325.52	323.44	328.2	325.35	321.52	326.06	327.47	328.71	326.87	324.52	323.69	329.68	327.76	330	327.14	325.47	327.05	322.63	324.12	327.77	325.44	323.03	326.23	323.89	324.03	326.25	325.76	327.05	329.75	327.79	332.24	325.2	321.69	327.63	324.75	324.36	328.85	328.68	323.82	325.95	327.15	326.37	321.06	326.31
300.3	292.86	298.48	304.28	304.68	299.22	298.53	296.75	298.62	301.81	303.07	299.48	298.56	300.4	303.12	298.9	306.31	298.02	301.25	306.48	305.01	296.59	296.47	302.98	295.67	299.57	303.42	299.72	299.51	301.07	303.5	297.32	302.03	295.72	300.18	302.85	295.79	302.68	301.58	298.42	296.68	298.85	300.01	299.77	297.21	301.56	303.29	297.96	301.01	301.23
316.28	308.21	314.42	315.31	311.24	315.3	316.23	313.59	314.48	310.07	309.11	311.37	313.39	315.04	307.7	310.67	314.76	310.33	307.04	309.83	313.44	314.72	314.5	310.53	313.87	313.39	306.47	312.43	313.41	311.98	309.57	316.46	312.15	313.08	317.4	312.7	315.94	313.37	307.87	308.8	311.03	311.46	308.54	312.37	310.48	310.99	314.35	316.49	312.71	314.92
305.85	309.05	315.58	311.18	309.94	313.08	311.5	310.55	307.87	313.03	315.54	316.34	308.18	310.19	307.98	316.73	305.93	312.97	308.01	310.13	309.63	309.71	309.8	315.49	310.19	305.05	310.26	314	305.33	315.02	307.04	308.49	313.13	308.68	312.4	308.21	313.47	314.38	310.83	304.92	312.48	304.86	311.13	305.9	308.3	310.7	314.66	304.82	304.16	309.01
304.75	301.1	299.57	296.15	303.61	299.63	299.86	299.06	302.2	299.74	302.59	295.86	295.76	300.57	300.39	294.89	300.22	299.28	302.13	297.16	304.02	304.95	297.52	301.91	299.27	295.84	298.91	299	298.61	299.96	300.38	299.14	299.67	300.78	295.12	301.66	301.5	292.41	302.93	301.84	299.67	299.2	298.19	297.83	296.39	301.79	300.18	299.72	297.44	298.37
312.26	314.35	305.97	311.53	308.94	308.68	310.33	313.35	311.89	312.7	307.81	308.16	307.94	311.52	312.33	311.2	310.53	309.43	314.47	313.45	312.56	310.92	310.87	310.93	308.47	315.53	313.18	313.13	309.96	306.58	315.18	313.19	308.65	310.42	310.77	315.82	309.26	318.5	313.89	310.1	310.16	308	309.24	310.96	313.53	310.58	310.39	313.12	311.56	310.11
324.4	328.77	325.51	328.1	327.74	325.1	324.88	328.52	322.72	319.65	324.12	329.02	324.7	327.04	329.24	323.57	326.06	319.35	329.39	329.54	329.32	324.3	322.89	328.8	327.37	321.56	325.05	322.35	324.14	322.03	325.22	329.59	324.53	321.67	327.19	327.3	327.44	327.48	321.07	328.86	323.65	328.84	322.88	330.97	326.93	325.94	327.99	323.77	328.99	322.16
308.77	308.32	308.29	306.17	304.12	308.1	307.66	305.52	311.85	307.54	307.58	305.93	305.61	307.1	308.62	302.5	304.65	302.94	307.13	306.58	306.13	308.18	303.9	302.8	307.69	301.94	308.41	304.14	305.12	304.75	306.71	304.51	304.61	307.58	305.92	302.83	303.65	313.58	308.41	307.6	303.06	302.63	305.69	307.43	306.22	303.71	301.23	310.57	306.44	303.01
303.57	305.75	314.49	305.84	299.78	308.65	301.38	308.82	305.76	305.61	300.47	302.76	303.37	310.36	307.7	301.54	303.17	301.44	303.66	306.94	301.74	299.72	306.46	302.2	300.49	302.99	306.73	298.07	305.21	307.58	304.84	305.27	304.26	304.27	304.05	302.14	304.08	307.25	301.88	298.74	306.53	299.79	300.03	299.79	302.73	305.56	304.36	305.16	302.65	306.6
305.04	302.44	305.59	304.61	300.81	302.63	303.22	297.89	303.95	308.85	301.89	305.13	306.22	309.41	300.6	305.4	303.29	301.54	308.71	303.68	307.04	306.17	305.22	305.87	309.73	308.1	307.68	304.57	307.49	306.29	305.32	300.8	304.65	302.66	304.41	302.27	299.5	303.8	305.58	309.11	302.3	307.87	306.42	301.68	307.84	307.87	309.09	305.35	304.72	304.77
304.54	306.82	306.28	303.88	306.46	303.36	308.01	311.6	307	307.91	301.81	308.75	307.83	305.57	306.74	311.67	304.08	310.63	308.33	304.93	305.78	298.58	309.47	307.71	308.49	305.88	302.73	306.59	307.55	303.53	311.25	308.55	305.93	301.92	306.5	307.33	308.37	307.05	303.69	304.37	306.02	306.17	304.5	307.37	309.24	311.91	304.88	307.15	305.89	306.21
305	302.9	302.25	304.64	302.83	301.4	299.91	302.3	301.54	295.83	304.57	303.15	306.84	303.86	305.41	305.54	307.13	303.34	307.29	304.05	303.17	301.36	299.31	307.57	305.51	300.97	302.81	303.26	302.31	306.29	301.47	301.8	304.42	300.84	308.44	308.61	306.49	307.78	307.73	304.27	305.11	303.53	302.58	308.43	304.98	306.54	296.32	304.99	302.35	303.71
294.71	300.25	296.97	298.9	297.25	296.37	297.75	300.23	296.58	294.18	295.1	297.64	297.18	297.2	296.07	295.38	295.55	301.12	297.18	297.6	296.66	296.01	292.56	295.54	295.14	298.44	295.95	303.84	294.15	300.48	296.33	299.83	296.83	294.52	296.78	295.15	299.49	297.82	299.15	290.57	302.46	295.66	301.92	301.55	299.41	299.75	298.31	296.31	298.72	296.94
313.56	312.24	316.61	314.89	313.41	313.98	315.92	311.02	312.7	310.93	311.25	314.57	312.95	313.87	308.79	312.42	312.99	314.84	316.51	315.55	313.07	312.09	311.92	310.33	313.78	315.27	307	311.92	318.97	303.5	311.71	315.91	310.29	315.87	313.65	309.95	311.13	315.85	311.23	314.1	310.21	311.91	312.71	316.64	313.5	311.04	312.64	311.89	313.11	314.97
323.01	328.21	332.39	328.67	331.92	328.62	324.12	331.64	328.3	327.43	326.11	329.19	329.3	330.45	325.61	325.14	323.47	328.94	328.56	331.4	322.6	329.7	333.04	329.38	326.95	329.16	323.2	329.24	327.36	331.59	325.97	328.26	328.36	321.79	326.75	330.5	327.58	330.59	328.02	329.89	322.29	329.51	325.45	329.71	327.51	328.44	330.53	328.97	331.49	324.98
304.45	304.62	309.42	308.85	309.49	302.4	306.12	302.97	310.95	305.82	308.55	303.73	302.62	310.53	306.75	305.23	302.9	305.53	310.37	311.92	304.24	304.68	306.14	305.83	306.03	307.92	304.86	303.76	303.96	302.41	301.79	308.27	311.21	302.05	304.26	306.69	306.22	303.85	302.56	303.87	303.06	306.41	302.86	305.28	305.47	304.29	305.96	308.44	303.97	306.78
301.24	300.38	304.07	301.56	304.64	301.21	295.1	299.47	301.77	302.91	304.68	301.8	305.51	306.83	302.76	300.14	296.35	303.09	300.67	304.25	295.76	307.9	306.76	307.84	300.68	300.7	303.86	297.73	297.78	299.81	306	302.7	303.47	301.42	307.06	300.01	302.11	302.91	304.84	302.18	300.25	304.72	304.09	302.09	301.92	303.6	307.8	300.72	306.14	302.76
302.97	303.89	298.99	306.43	305.92	308.52	305.19	303.31	302.64	301.89	299.6	298.39	303.62	304.21	304.6	303.28	306.99	301.81	303.14	301.1	309.22	305.93	305.73	306.71	304.53	303.17	302.26	303.05	299.01	301.51	306.95	303.89	304.88	306.35	305.24	302.05	302.53	301.08	305.55	305.01	302.67	300.73	300.37	305.71	305.17	307.33	303.07	299.91	307.76	301.94
327.45	323.32	328.58	325.71	329.2	328.31	328.09	321.09	324.95	326.74	330.07	326.57	323.64	330.07	327.64	326.46	330.24	330.43	327.74	324.93	329.29	324.79	329.78	329.85	326.91	325.22	322.59	327.62	329.76	331.82	325.2	322.39	329.28	323.04	325.17	323.09	324.38	334.48	327.41	322.68	322.31	331.14	329.95	324.84	322.37	328.62	324.72	327.73	323.79	328.07
303.91	303.1	307.51	302.49	304.88	306	308	308.68	302.13	301.4	303.97	303.5	307.95	300.45	307.62	312.14	304.52	304.18	309.38	305.66	301.8	304.94	305.96	306.36	305.05	309.16	305.96	300.94	306.59	307.83	307.18	301.45	303.5	300.55	305.3	310.91	307.56	305.21	304.13	304.18	304.4	307.5	305.73	292.95	304.28	304.39	309.34	306.13	306.11	306.33
320.25	318.98	315.15	314.32	319.7	317.58	315.14	313.39	319.22	313.36	317.43	315.75	315.42	321.12	318.15	310.15	313.49	311.51	316.44	322.36	317.2	318.13	313.93	317.3	322.64	322.5	315.34	319.59	319.71	309.04	315.14	312.86	313.37	316.81	315.63	318.17	316.15	316.91	319.42	313.57	317.83	310.05	316.63	318.15	314.4	321.71	313.16	321.07	321.23	313.09
314.83	312.16	313.31	311.48	311.8	315.15	306.76	313.36	308.89	313.14	309.29	305.71	307.83	315.2	313.68	303.84	313.54	315.95	312.89	317.36	307.67	302.25	311	311.03	304.21	309.46	312.44	308.05	308.29	313.1	307.26	309.05	309.08	306.63	308.29	310.68	311.7	314.08	313.03	312.21	310.86	314.48	311.71	315.53	308.96	311.81	309.62	311.75	309.49	309.24
303.37	302.93	301.86	306.59	302.66	302.61	306.37	299.87	302.8	303.93	303.67	306.61	301.23	306.95	301.32	299.79	306.94	304.36	307.42	305.78	304.58	305.68	306.08	306.06	303.48	306.83	308.19	309.89	303.24	305.11	299.39	300.18	301.17	300.74	302.2	301.65	304.11	306.47	303.87	302.16	305.46	305.43	303.43	307.43	306.93	299.79	312.18	305.61	306.23	305.5
301.09	302.73	304.63	303.95	305.14	299.17	304.92	303.78	308.71	303.65	309.85	304.68	305.66	300.55	306.17	311.85	305.9	299.06	306	305.81	303.21	302.85	303.55	309.86	304.97	303.31	299.85	300.93	305.52	303.39	309.07	307.18	308.1	308.21	309.01	306.05	306.77	304.13	305.64	305.64	308.87	302.32	302.29	304.65	302.57	304.55	306.5	304.03	303.2	301.51
308.06	304.74	309.2	300.17	300	303.17	302.8	306.02	302.44	311.28	306.61	303.88	310.28	300.89	307.06	301.9	304.86	307.51	304.6	309.51	307.15	307.82	307.61	305.73	309.57	305.22	304.27	305.37	305.3	303.8	308.65	305.63	308	302.1	305.29	306.81	306.64	304.08	303.4	299.89	311.99	308.52	305.22	302.77	296.41	309.73	307.17	312.16	303.3	303.69
298.28	300.74	296.55	300.36	301.97	295.4	296.26	301.21	299.96	298.35	299.29	302.13	298.02	301.72	302.02	300.95	304.56	296.3	300.57	297.27	300.34	293.34	301.87	298.17	297.96	302.24	297.4	299.71	298.7	301.09	301.03	301.36	301.1	298.94	296.66	302.88	300.03	304.33	301.3	299.08	298.14	301.37	304.64	296.11	297.79	297.76	298.2	295.87	295.9	297.63
312.13	306.26	311.62	311.38	311.38	309.51	314.99	308.91	314.43	313.62	316.79	311.11	312.89	307.75	315.11	311.83	310.51	310.99	311.57	312.02	314.75	315.09	313.97	313.66	312.24	320.87	310.73	311.23	313.52	309.23	315.35	313.07	311.9	311.8	314.67	312.57	313.24	309.5	311.83	309.42	312.85	315.19	306.78	318.78	313.39	312.38	313.69	314.83	306.58	314.97
325.87	326.91	325.71	325.46	322.07	324.37	327.3	323.26	321.81	328.42	319.92	324.39	322.38	323.55	328.48	320.51	325.33	321.31	329.57	329.13	322.76	327.34	326.55	324.83	326.58	322.03	326.83	324.71	328.74	328.18	326.6	325.26	320.97	323.33	323.43	319.57	322.96	325.88	324.46	321.85	323.18	323.16	320.51	324.65	323.92	323	321.9	324.41	321.87	329.66
305.12	306.03	303.26	301.94	296.57	308.36	306.81	307.29	296.02	307.73	304.72	302.48	306.79	304.43	302.87	308.19	305.35	307.08	312.07	306.57	305.21	296.4	306.21	302.15	303.39	298.55	301	301.18	304.08	301.4	302.95	306.15	310.52	301.13	306.35	306.11	306.8	299.3	304.87	303.56	304.64	306.88	311.07	304.02	305.66	305.22	306.62	305.15	302.98	305.76
323.52	319.14	319.58	312.11	314.44	322.31	316.38	313.94	316.63	313.41	319.73	319.53	315.82	318.42	319.04	318.86	319.69	313.23	316.58	317.55	315.86	314.69	318.73	319.75	318.99	318.37	316.92	311.23	317.17	320.34	321.49	316.89	318.29	318.51	319.11	318.3	319.6	320.83	317.07	321.24	318.09	319.28	317.76	318.46	324.75	321.13	317.87	314.62	314.65	316.61
299.96	298.33	298.77	301.2	299.42	305.55	297.7	301.1	306.43	297.8	302.48	302.79	301.26	302.41	303.77	297.52	303.78	301.93	304.74	304.55	301.21	298.79	306.34	304.71	303.66	302.22	303.13	303.38	306.29	297.92	299.07	302.08	297.7	307.21	303.85	305.14	297.96	301.96	300.63	305.3	296.22	302.52	300.85	299.31	300.22	301.65	302.47	303.29	300.19	300.41
312.12	313.43	318.88	309.77	311.54	316.68	315.7	315.07	317.06	311.73	313.68	311.06	313.37	316.12	312.24	312.01	316.1	318.83	312.45	314.8	312.84	316.57	316.14	317.51	313.97	314.73	315.02	310.03	312.87	314.45	309.14	315.64	314.39	317.79	308.22	312.06	308.8	315.55	311.84	315.48	310.81	313.42	315.42	312.24	311.99	312	317.8	312.73	313.63	318.87
309.69	306.71	310.32	307.72	313.53	312.59	304.09	312.74	304.02	306.47	308.23	310.45	308.58	307.38	302.43	310.84	311.24	307.53	311.39	308.96	311.09	313.91	310.42	307.14	307.94	310.73	309.57	306.83	313.91	310.82	308.41	310.39	306.88	305.82	313.19	303.83	313	309.68	307.91	310.47	309.28	311.36	307.09	308.38	310.74	308.82	309.48	314.87	305.55	309.48
293.46	296.43	298.88	297.06	293.22	294.99	289.82	294.36	289.76	295.8	297.85	296.92	293.47	294.76	294.66	291.61	294.39	292.5	295.27	291.5	289.69	293.63	293.61	294.6	290.79	294.07	293.98	296.91	294.98	290.25	293.15	299.56	296.76	291.07	294.98	288.26	297.11	289.3	294	298.31	294.66	290.41	293.22	296.99	298.33	294.03	293.96	296.99	296.3	295.68
305.81	303.81	307.94	305.39	302.62	304.67	302.98	302.81	306.46	308.99	304.71	301.81	304.34	304.11	303.86	308.88	301.63	301.63	305.91	306.12	304.84	307.64	303.05	303.39	303.01	302.02	303	304.49	306.91	303.05	301.93	304.32	296.84	299.73	306.72	305.48	304.03	308.8	302.38	303.69	304.55	308.56	306.72	302.46	308.87	305.36	301.21	304.57	303.83	300.8
305.43	298.5	306.92	305.67	302.66	303.63	299.46	298.88	297.48	298.2	305.76	305.17	304.2	304.76	303.2	306.64	304.41	302.9	305.35	300.94	302.16	302.03	298.29	306.7	296.7	301.98	300.87	302.6	304.56	304.22	299.43	307.48	304.76	300.87	304.41	300.34	307.08	298.59	300.34	301.65	301.42	302.76	299.18	302.37	302.39	306.03	300.22	301.59	298.41	306.98
316.8	319.88	316.65	319.1	316.73	316.68	317.92	313.84	322.83	316.39	320.29	317.87	315.61	312.85	318.94	318.34	318.31	317.61	313.46	319.94	317.64	313.53	318.16	316.73	319.17	319.29	317.53	321.46	319.2	314.7	316.6	316.24	318.05	321.28	325.84	318.18	314.69	319.19	314.99	315.92	317.42	320.22	318.03	316.97	315.44	320.21	322.17	316.14	318.29	317.31
315.33	313.42	316.71	312.02	310	316.11	314.43	319.42	314.86	314.12	312.24	316.06	313.79	315.87	314.22	310.74	314.95	311.22	320.43	309.71	314.55	312.99	315.78	310.49	307.23	316.35	311.23	317.04	311.08	312.87	315.36	310.95	315.66	314.75	310.63	313.89	315.69	314.28	315.44	311.54	314.23	316.44	313.35	311.74	315.87	312.63	313.91	311.78	315.07	315.08
326.16	328.1	323.85	325.77	325.48	330.54	322.88	329.39	329.81	330.46	329.15	329.42	325.01	330.39	323.27	328.72	330.78	323.52	329.24	328.29	332.65	322.63	331.34	327.73	327.39	328.61	330.02	325.32	327.47	325.07	331.74	324.02	326.57	328.87	328.36	327.1	329.94	326.18	329.18	328.15	328.91	324.95	325.89	327.56	328.7	322.46	327.01	326.31	328.83	330.67
291.52	298.89	296.99	295.07	292.98	293.46	301.1	297.15	295.59	299.05	297.68	294.39	298.43	294.96	296.87	297.6	296.99	295.91	298.48	296.39	295.42	297.4	297.59	300.5	292.68	298.14	297.42	297.64	296.61	298.01	296.85	295.58	293.35	296.89	295.92	295.04	299.19	293.15	298.44	299.45	295.23	300.39	290.7	298.53	298.48	294.41	296.78	294.19	293.27	302
294.38	297.03	298.66	290.2	297.67	294.41	293.08	295.49	290.33	292.9	291.32	291.04	292.04	293.89	294.01	292.45	293.72	293.85	292.1	293.73	289.5	291.89	288.78	294.84	297.69	289.02	296.05	295.63	288.97	295.16	290.98	290	296.52	296.59	292.62	293.38	293.86	295.17	293.34	291.22	292.39	294.94	294.11	293.47	292.71	297.59	294.97	294.56	295.62	299.31
325.94	329.59	322.49	328.48	329.74	325.32	330.74	327.73	330.49	327.75	326.85	329.06	327.24	332.86	325.71	328.31	328.6	331.17	321.84	328.09	324.29	327.27	331.98	321.75	327.13	332.4	327.94	325.06	327.18	325.2	331.82	330.68	320.19	328.24	322.96	331.83	328.69	328.07	325.48	327.67	327.4	331.25	321.44	327.55	327.63	326.07	327.2	327.78	326.38	327.15
310.64	305.54	303.99	305.2	298.51	303.38	303.91	303.25	300.65	303.79	302.4	307.05	306.68	302.34	298.1	305.73	302.02	303.57	300.65	303.72	303.02	304.22	302.38	299.71	309.41	305.98	302.8	298.76	302.3	305.48	303.44	303.17	304.02	302.78	310.1	301.78	299.97	301.97	306.43	303.76	298.22	304.1	300.59	304.83	302.74	304.88	308.06	300.88	299.98	306.99
313.63	307.37	312.17	312	311.62	314.32	311.88	312.09	311.53	308.75	311.55	311.33	310.13	310	317.21	307.18	311.64	309	309.69	308.21	309.2	309.26	313.72	314.78	310.92	310.88	304.79	311.75	307.54	308.23	304.66	308.01	310.64	306.65	304.1	316.02	307.55	312.34	311.87	311.18	312.59	311.01	309.34	306.63	313.06	315.19	312.5	311.29	309.54	312.63
304.49	304.48	301.34	305.1	303.25	307.93	306.15	304.62	305.62	303.24	311.17	303.6	308.14	305.62	304.85	302.49	302.03	305.72	305.91	306.09	302.21	304.43	308.93	308.49	300.83	306.68	298.64	302.77	306.26	304.25	301.17	301.18	308.44	304.44	303.38	301.18	307.51	301.97	304.28	305.12	306.01	305.47	304.95	307.31	302.65	305.26	306.65	305.37	303.27	303.59
322.57	327.02	326.98	327.58	324.45	328.68	329.68	328.22	329.01	328.89	327.6	329.48	327.83	324.08	329.14	328.82	328.86	330.56	325.04	327.29	332.29	328.51	325.66	324.65	326.6	325.58	329.27	325.57	326.21	325.45	324.07	329.01	332.93	332.62	328.56	326.43	327.51	325.8	330.06	321.03	328.22	327.39	328.89	334.12	326.39	330.78	325.75	325.46	325.55	326.45
313.04	310.03	304.26	310.52	310.23	310.83	308.58	312.82	304.56	308.26	306.55	307.62	310.67	313.59	318.01	309.95	312.26	313.08	312.03	307.9	310.8	310.23	307.37	308.82	306.33	305.71	310.12	307.72	312.63	311.83	309.25	307.04	308.94	316.49	311.63	307.64	309.01	312.62	312.2	308.44	309.95	313.14	310.85	309.03	309.93	307.97	310.4	310.58	310.03	312.65
316.09	323.15	326.24	322.67	326.03	327.34	324.8	325.01	320.29	327.18	322.24	327.06	325.71	329.36	324.18	322.03	323.55	327.79	323.68	323.97	323.57	327.62	321.69	323.11	328.16	328.76	324.45	325.06	321.16	323.45	325.6	325.42	324.68	325.83	325.36	324.06	323.54	324.27	323.34	323.98	323.26	329.09	320.58	325.6	327.54	327.72	324.59	329.5	326.62	326.39
315.11	312.1	317.09	310.39	310.28	312.32	317.17	318.72	309.07	308.83	319.07	314.61	311.8	319.97	313.06	315.85	314.24	318.39	314.04	312.72	314.12	314.21	316.56	315.42	316.07	313.03	315.13	313.04	315.27	315.36	313.39	315.47	313.47	310.88	316.8	312.6	317.56	312.57	313.04	308.51	319.64	313.85	306.44	316.81	313.12	312.22	309.77	305.5	311.87	311.28
294.85	301.72	295.17	303.26	300.11	299.88	307.41	307.06	300.29	300.07	302.41	301.6	299.47	302.49	305.45	300.83	305.48	305.71	302.39	305.1	306.49	301.56	306.34	305.07	301.01	301.38	302.37	306.66	303.9	300.1	296.75	301.21	308.12	304.37	306.23	300.7	302.15	306.01	303.95	302.3	307.82	303.31	309.87	302.03	300.26	302.69	304.85	302.7	304.77	304.3
301.4	304.5	297.73	305.14	295.13	305.3	300.43	302.47	308.25	301.89	304.29	306.45	301.9	306.97	303.76	304.3	302.49	306.8	304.42	306.56	298.25	303.5	305.99	301.75	308.31	304.06	303.19	301.04	302.2	302.06	305.58	300.68	302.54	304.84	298.84	303.54	309.96	304.75	301.38	308.86	299.79	303.17	300.2	305.48	305.9	298.62	303.46	300	299.98	306.21
309.11	313.07	310.67	314.23	313.52	315.18	312.86	307.99	311.49	310.82	311.03	313.15	320.01	311.47	314.42	310.78	309.08	315.59	310.01	313.62	313.43	312.99	314.31	315.96	313.69	315.43	313.07	312.09	311.84	308.46	314.67	317.24	309.33	310.11	316.99	308.7	310.99	307.81	310.36	308.02	309.89	309.25	312.01	315.55	312.78	312.82	310.93	318.79	309.08	312.92
325.1	326.51	327.45	330.25	319.71	326.11	326.2	328.18	325.72	324.49	322.06	327.58	324.09	323.94	321.82	324.63	326.36	325.79	325.79	327.01	327.46	324.53	327.17	323.89	325.4	324.1	324.04	323.38	324.1	329.88	323.45	323.19	320.02	326.71	323.73	322.52	329.98	328.22	318.76	326.06	323.72	324.1	315.14	327.01	324.86	323.13	327.45	322.37	327.51	324.86
314.59	309.11	311.6	318.94	315.14	312.61	317.15	319.13	314.13	312.34	312.59	313.36	311.17	310.14	315.76	316.87	312.58	314.67	318.39	316.83	314.05	315.86	314.4	313.72	313.49	313.43	313.72	311.25	315.5	316.02	312.92	317.98	316.73	311.63	314.05	315.81	312.71	312.16	310.17	315.22	312.82	310.05	315.81	316.02	310.68	314.37	317.98	312.33	315.23	314.49
310.36	315.82	311.62	314.24	316.94	307.38	317.74	312.9	311.59	315.4	314.67	313.7	309.65	313.34	314.61	314.03	313.72	311.77	315.94	311.88	315.06	314.7	316.94	313.82	309.66	314.39	312.28	314.12	309.94	312.25	319.88	316.78	312.54	312.46	310.73	316.02	313.26	317.4	311.94	319.46	310.48	311.09	315.25	313.67	307.11	315.4	311.43	317.97	305.5	317.64
299.64	303.45	304.66	306.09	297.69	302	295.27	298.14	306.61	298.4	301.35	300.74	302.9	300.08	301.37	307.43	302.93	303.24	296.98	297.27	301.75	302.93	299.52	304.8	303.48	299.98	303.99	305.86	305.09	306.49	306.24	304.33	305.1	305.27	299.71	298.63	303.11	306.11	302.07	300.58	308.25	302.87	298.9	301.9	300.63	303.04	305.42	304.17	301.63	300.57
312.9	309.85	310.63	307.66	309.82	313.67	308.48	308.95	310.49	306.84	314.88	307.5	308.84	311.31	305.53	310.21	313.55	307.26	311.62	308.74	310.4	304.27	308.58	308.51	307.19	308.06	309.17	308.61	313.95	308.39	306.38	303.3	308.16	301.95	310.22	305.17	310.07	309.84	307.21	309.67	309.9	308.67	312.54	311.57	311.12	305.98	306.12	309.04	306.66	310.46
309.33	312.34	312.69	312.83	311.33	310	309.19	309.79	308.39	307.91	309.44	312.41	308	312.38	305.31	305.4	304.95	316.84	307.83	315.02	312.12	310.8	312.17	312.6	310.61	310.97	309.47	306.94	311.11	315	310.02	304.94	308.39	306.44	312.2	307.31	310.96	314.38	310.22	309.49	306.94	306.19	317.92	306.99	309.89	309.57	309.93	312.16	303.99	304.22
305.52	297.51	303.11	302.69	299.11	301.58	303.02	302.77	302.24	301.98	299.76	299.42	303	302.95	299.29	301.71	304.52	304.62	301.06	310.87	300.61	298.57	305.96	301.07	299.04	302.54	305.78	302.08	298.16	306.5	306.4	308.61	306.39	301.45	305.27	301.87	300.17	302.93	305.69	299.78	305.21	296.5	305.93	306.24	301.25	301.2	302.45	304.3	301.58	301.9
302.97	306.84	302.67	304.18	306.9	308.22	305.79	307.94	303.48	306.68	309.69	308.57	310.65	308.73	304.72	308.54	310.08	307.02	313.23	310.15	308.81	311.4	303.46	310.03	307.31	311.2	302.84	304.47	304.77	303.71	300.76	306.81	303.18	302.77	304.94	307.01	302.36	306.44	304.69	309.88	305.47	304.32	304.68	300.78	302.73	306.82	301.13	303.9	303.85	303.95
296.69	300.86	299.98	298.55	299.53	299.67	301.93	295.66	304.29	303.87	303.46	308.73	300.09	304.2	304.37	304.41	303.29	304.46	303.65	301.31	304.24	301.75	300.36	306.22	298.4	302.25	303.05	303.04	301.78	302.7	299.72	303.83	302.77	303.2	299.93	304.95	303.67	305.8	301.73	299.57	303.28	299.4	302.44	302.24	300.9	297.18	302.56	304.55	303.9	302.77
304.62	303.48	305.19	305.05	306.32	305	305.07	304.61	305.31	308.52	301.99	297.93	302.6	299.46	301.8	306.04	303.62	301.81	302.51	301.61	307.56	303.5	300.92	303.22	301.29	302.19	303.4	299.61	301.73	303.3	302.59	302.49	310.41	307.07	302.69	302.57	301.76	303.43	305.85	302.54	301.39	301.05	305.31	308.63	305.54	303.49	302.16	301.62	304.63	303.56
306.81	307.22	307.13	302.68	305.77	302.94	306.39	297.66	306.66	305.69	307.6	306.43	304.7	303.3	302.44	300.61	301.9	304.08	305.16	301.33	303.05	300.18	302.95	298.84	301.56	302	300.74	303.63	306.19	302.67	302.54	299.68	307.21	308.91	298.69	297.95	300.05	309.12	301.82	302.87	307.22	305.16	302.57	304.54	306.22	307.05	303.58	304.15	304.1	306.59
314.62	319.24	317	321.22	324.99	317.3	319.75	317.03	322.92	321.71	317.35	315.63	317.95	315.56	321.15	317.55	324.87	320.09	319.07	324.4	318.58	322.41	324.23	318.43	316.99	319.17	317.49	316.17	314.76	314.72	318.34	317.58	327.58	317.51	320.35	320.67	321.23	322.31	322.54	319	318.47	320.38	316.16	317.83	320.29	322.3	318.46	324.06	320.88	315.43
307.41	302.96	307.98	302.33	293.22	300.01	300.77	298.38	303.07	304.06	307.14	302.05	303.54	300.79	303.85	304.13	306.24	303.51	304.82	300.69	303.66	302.8	301.76	302.36	306.27	302.32	300.26	303.01	302.51	304.33	299.87	305.53	300.53	304.43	303.29	299.86	300.25	305.98	297.78	305.19	308.52	303.62	298.77	300.06	299.3	303.08	303.38	301.32	306.03	298.88
314.76	308.14	312.04	306.66	314.25	315.64	306.39	315.68	308.24	310.86	311.41	305.17	311.98	312.56	312.63	311.98	307.25	311.25	307.6	308.71	308.97	311.62	308.63	305.63	308.79	313.91	306.08	314.83	304.37	309.89	313.7	307.03	310.46	314.03	309.97	310.04	309.25	312.61	309.18	312.51	306.22	313.16	312.4	319.25	313.4	313.49	307.73	313.94	310.91	316.41
311.47	316.38	315.94	317.23	311.67	308.9	313.62	315.77	311.49	315.79	314.04	313.72	312.83	312.78	317.55	320.11	317.66	308.35	316	315.99	320.58	317.63	316.04	313.06	318.43	315.77	317.21	317.14	310.04	317.22	315.78	315.78	312.02	314.48	318.2	314.64	314.06	316.52	310.78	313.44	311.05	315.12	316.28	311.18	314.65	316.65	315.06	314.34	316.44	314
312.82	319.86	311.94	313.8	312.13	309.64	312.89	319.64	314.21	314.73	310.05	316.13	309.92	315.4	306.13	318.36	315.39	314.6	313.27	322.9	314.63	313.34	323.42	313.13	315.54	311.02	316.91	312.95	317.95	312.48	315.05	317.5	311.76	312.8	314.31	308.37	317.71	315.37	313.85	315.09	316.33	316.82	311.61	308.24	313.95	313.9	312.32	308.08	312.53	311.03
311.93	310.84	313.77	310.94	315.24	311.68	314.52	309.42	308.25	313.37	309.31	310.88	310.82	311.74	305.83	316.21	306.59	312.36	313.84	312.43	309.94	311.17	305.34	310.13	312.64	310.94	314.16	314.63	305.83	311.7	313.67	310.95	311.3	314.68	311.53	313.71	312.75	316.82	309.45	309.41	311.55	315.22	310.91	304.28	315.08	310.03	310.91	309.91	312.3	314.36
313.72	314.37	312.78	312.36	307.63	312.02	310.5	317.76	315.94	312.85	314.22	312.56	310	310.4	313.11	314.14	310.02	308.69	313.69	307.67	311.52	319.7	312.01	313.75	314.04	308.75	314.62	311.07	310.64	315.79	317.4	314.43	309.17	308.9	315.53	317.38	315.1	309.49	314.52	312.38	309.9	312.56	312.63	311.38	312.82	313.67	312.19	315.95	316.72	312.99
295.12	302.94	303.41	299.83	303.71	305.49	298.55	304.18	307.75	300.91	303.07	299.58	300.53	300.58	301.19	302.57	303.25	305.16	305.56	306.05	302.6	301.25	303.53	303.02	299.94	304.38	301.86	303.31	303.85	301.24	308.87	303.11	301.88	310.61	306.3	303.71	298.5	302.42	301.96	305.14	302.47	303.43	297.77	304.71	301.66	305.53	298.04	301.72	305.03	305.06
313.59	318.6	313.82	317.55	317.64	313.47	318.02	318.22	318.56	313.52	311.99	318.67	312.01	319.64	312.56	315.55	314.91	313.1	314.23	315.84	316.95	311.65	310.89	321.34	313.89	317.46	316.51	310.42	315.96	313.38	314.87	317.09	313.46	317.28	316.09	313.68	315.36	314.17	312.55	315.23	314.95	317.14	315	317.05	312.33	314.25	315.08	310.33	311.18	321.69
315.03	314.45	317.98	318.3	319.78	321.07	309.88	314.19	318.02	320.1	313.54	316.43	317.52	317.15	320.55	321.58	317.65	316.81	314.62	319.2	317.29	320.71	316.32	319.02	323.42	319.26	314.72	320.31	320.13	318.63	312.45	315.91	314.09	314.86	320.77	321	315.29	317.56	320.64	318.57	319.9	320.94	315.12	317.88	317.96	321.56	324.01	317.77	318.11	313.29
307.18	305.44	309.06	306.82	311.16	308.53	298.64	309.92	305.7	308.29	302.08	301.37	308.98	303.76	303.03	307.99	304.48	307.47	306.33	306.2	308.48	305.69	311.98	304.12	305.57	304.23	304.84	305.32	308.22	300.99	301.44	305.3	306.08	300.99	304.56	308.12	303.8	302.14	307.94	305.12	306.76	303.93	307.31	308.4	304.14	306.31	302.95	308.25	303.54	304.2
302.93	296.55	302.82	302.58	305.16	297.22	303.58	301.24	304.68	303.62	304.69	301.92	294.93	300.83	299.69	295.82	302.02	300.18	301.13	302.24	299.35	301.02	300.16	307.89	295.69	303.15	301	301.2	300.76	305.85	299.07	303.5	294.1	293.95	299.05	299.8	300.17	298.09	298.61	298.68	297.32	294.6	299.57	302.97	299.96	297.66	302.07	297.65	300.87	299.86
305.17	304.71	309.13	304.05	302.86	305.35	304.76	306.5	308.02	311.2	306.77	303.79	308.55	309.02	301.82	303.66	304.87	303.42	305.86	304.09	303.35	305.45	303.06	301.2	305.66	308.12	308.47	306.54	306.52	304.38	304.1	302.54	305.46	303.27	305.46	302.67	308.73	308.9	306.97	301.05	300.61	304.84	309.27	303.9	307.73	306.65	302.5	304.74	305.44	308.38
326.79	323.15	329.23	327.94	328.96	323.71	327.75	327.1	324.6	325.59	324.19	329.51	327.54	326.88	327.02	332.98	332.42	329.22	325.69	321.79	329.67	331.07	328.52	323.62	329.88	327.37	323.67	325.22	327.88	330.56	331.27	331.77	329.89	327.45	326.9	331.53	325.45	325.61	328.53	326.09	329.57	328.65	324.97	328.59	324.89	327.28	320.99	322.85	324.68	325.65
294.35	294.19	293.04	294.69	297.81	289.25	292.97	295.67	292.16	297.03	296.74	299.12	292.9	295.35	296.31	289.7	295.66	288.52	291.62	292.34	290.86	293.52	293.89	291.13	293	292.79	295.03	295.85	293.63	290.9	293.4	295.38	292.02	290.91	294.87	293.81	296.98	293.84	292.56	290.86	292.59	294.29	294.64	294.88	291.06	295.65	297.69	293.04	295.7	291.69
313.41	316.3	313.13	315.02	308.31	312.11	316.77	314.18	314.23	313.57	311.4	314.23	309.9	312.61	313.42	314.48	311	310.91	315.44	309.51	311.35	314.42	312.44	313.35	314.23	316.74	313.47	311.47	313.14	312.56	315.07	309.59	308.94	312.75	313.46	315.28	312.95	313.13	315.82	319	314.8	313.35	312.84	313.12	313.07	314.99	310.07	309.64	309.87	314.06
303.33	304.05	308.88	306.99	305.58	312.55	309.03	313.38	306.55	306.03	310.22	308.02	306.42	304.87	312.27	309.2	309.26	303.98	309.49	307.22	310.25	313.08	306.2	307.99	309.35	311.18	311.76	308.9	307.78	304.48	306.87	314.23	311.84	310.28	312.11	307.05	310.05	309.36	317.19	310.31	309.48	306.29	308.96	310.87	311.02	307.95	305.38	304.56	308.33	308.94
310.21	307.29	313.14	313.71	312.59	315.79	313.78	314.09	313.33	311.12	308.95	311.22	313.97	312.58	312.57	315.63	312.51	308.96	311.61	313.52	315.92	313.58	313.53	318.45	310.96	308.49	312.3	308.77	311.04	311.46	312.94	313.27	313.24	308.24	311.53	308.74	316.89	308	308.94	316.29	312.21	309.33	313.11	310.6	314.15	313.56	308.79	312.16	315.07	313.67
322.85	322.9	318.76	326.9	322.18	321.42	322.37	325.23	326.76	324.01	326.36	327.49	323.13	323.92	324.81	324.84	323.35	326.51	321.95	323.08	323.93	324.13	317.53	326.58	324.87	326.86	319.49	324.63	324.99	329.37	324.7	326.43	326.22	326.71	324.52	322.51	324.71	329.49	324.64	327.08	324.25	326.39	323.5	325.33	324.75	321.2	319.85	319.96	325.9	322.21
312.52	307.52	315.39	312	305.97	306.29	306.9	310.59	308.99	312.82	308.7	313.91	310.37	309.82	305.73	308.14	307.52	308.69	300.6	304.68	305.59	311.82	311.51	300.34	308.69	311.63	304.28	308.69	306.54	305.78	312.32	310.16	307.3	311.64	309.07	308.68	311.76	306.71	308.14	312.26	311.57	307.6	305.33	306.81	306	316.98	306.65	310.07	308.96	312.63
306.29	306.66	302.17	304.89	301.24	303.72	302.18	302.11	301.11	304.33	308.27	304.79	309.01	305.76	306.83	304.81	299.99	306.62	305.47	302.4	299.59	301.52	301.83	304.81	306.44	305.79	304.49	305.42	304.55	302.67	301.34	304.93	300.22	305.31	301.45	304.66	301.99	302.86	310.13	301.54	304.05	306.77	301.69	299.16	300.68	312.48	303.35	301.42	302.33	301.1
300.19	306.31	300.96	301.75	300.64	304.35	301.65	303.36	302.9	305.48	303.39	304.79	301	302.92	304.35	298.67	304.17	300.68	303.14	299.15	302.35	304.64	299.25	304.94	304.26	298.23	305.28	303.21	300.96	304.35	303.66	301.6	304.84	298.7	303.69	300.54	302.64	299.7	301.66	302.29	300.75	306.88	304.19	296.68	299.89	306.25	302.75	297.9	303.31	304.86
302.35	307.76	301.98	303.58	300.17	304.98	303.96	307.44	301.46	303.01	308.25	304.99	301.92	302.19	301.6	303.91	309.38	299.19	306.86	307.47	300.99	301.78	302.31	304.88	307.12	305.15	304.01	300.9	302.64	302.04	304.94	309.89	303.86	305.9	301.38	303.39	306.63	308.54	302.25	305.62	301.29	305.49	307.75	306.92	299.27	306.82	304.6	305.57	303.21	303.78
314.07	307.3	318.87	315.87	311.96	316.04	313.8	313.26	309.35	310.53	310.89	312.89	314.76	313.3	316.02	306.14	314.52	315.52	312.33	316.6	310.57	310.9	312.69	311.63	311.94	314.55	309.22	310.4	315.62	309.13	314.49	320.14	311.69	316.71	315.26	312.8	311.56	306.84	309.99	311.03	316.17	312.27	310.61	312.65	312.25	317.83	315.74	314.27	311.32	311.08
312.34	312.37	317.12	312.22	309.4	311.27	314.83	309.21	309.28	310.15	308.71	309.98	315.55	312.01	314.6	310.35	314.13	312.1	311.41	313.72	313.66	311.63	310.8	311	309.57	309.86	307.31	313.26	308.52	310.34	310.91	311.76	311.27	313.05	307.51	312.96	308.04	313.15	313.93	314.83	307.05	310.59	313.24	308.21	305.97	309.54	314.23	310.87	307.81	311.77
328.35	328.28	330.19	329.87	326.4	328.1	326.05	330.03	329.82	326.08	322.53	331.2	324.72	328.35	328.48	328.89	324.65	327.84	329.88	327.47	328.52	327.68	326.13	332.97	328.29	326.03	330.37	329.02	325.59	327.15	324.05	328.12	321.06	330.25	328.78	324.62	322.89	326.21	326.69	323.52	327.07	326.46	322.02	325.95	332.93	335.07	329.9	332.62	333.12	326.99
311.14	318.83	313.94	314.25	317.35	309.36	310.17	314.17	314.66	316.4	320.12	316.48	311.84	314.6	313.92	309.51	310.65	322	318.76	315.82	312.01	311.44	314.22	316.29	314.36	315.46	314.41	313.3	315.79	313.25	313.2	312.66	312.09	315.02	314.04	319.27	312.81	314.53	318.93	317.13	312.35	312.27	311.95	317.41	314.1	317.1	311.3	310.61	305.07	315.9
312.26	312.9	313	306.46	315.41	313.46	311.28	311.95	315.06	312.91	313.91	311.34	314.24	311.07	314.7	313.1	315.14	315.75	314.2	314.23	310.27	312.15	318.96	313.69	312.56	310.31	308.56	311.7	313.81	311.44	311.27	312.48	311.32	310.51	308.57	315.73	309.71	312.69	313.03	318.46	312.91	312.9	312.07	307.27	307.99	316.19	310.67	315.82	318.19	315.8
314.44	312.74	309.67	310.77	309.52	313.37	307.47	311.34	312.44	312.9	310.73	309.06	309.08	307.32	311.82	308.2	308.87	309.24	311.69	306.93	311.85	310.09	310.99	310.42	308.51	309.79	310.76	307.91	307.76	310.28	305.98	310.33	310.03	308.55	308.97	308.52	307.45	311.12	307.98	306.58	314.04	307.71	311.8	309.34	311.98	308.18	310.58	312.86	303.96	313.99
312.22	309.32	311.07	310.42	314.03	311.75	306.64	306.84	308.6	309.73	315.96	313.89	307.88	308.64	312.04	310.78	311.82	307.49	309.87	312.42	307.69	308.78	307.73	312.1	308.41	308.11	312.06	309.47	308.82	309.04	313.58	309.98	310.83	312.46	313.32	313.45	313.56	309.97	307.27	312.62	309.46	309.13	307.97	311.26	309.33	307.34	311.57	312.48	315.43	308.26
320.06	324.29	314.68	314.58	321.02	315.36	316.51	320.19	322.99	320.65	316.75	311.77	319.74	316.95	314.9	317.23	318.1	319.06	318.26	312.76	320.19	319.19	314.9	319.81	314.43	319.75	318.89	315.31	317.71	315.64	315.6	321.59	316.45	317.21	317.55	317.89	315.9	314.32	314.46	320.78	314.9	317.61	315.8	320.04	319.37	320.87	317.5	317.31	319.83	312.37
302.72	305.64	302.93	306.76	306.97	298.45	305.13	307.44	302.16	301.96	298.78	304.09	305.82	303.14	305.59	302.04	301.19	304.54	306.17	305.49	302.43	305.82	304.24	299.47	306.33	301.36	306.21	313.9	309.49	306.69	303.79	305.09	301.18	306.44	306.05	306.07	307.68	301.02	307.34	300.48	307.24	303.65	303.82	302.59	303.92	307.11	308.62	302.37	306.66	304.64
313.27	312.93	317.89	314	317.49	312.57	316.9	314.72	318.6	317.5	316.19	313.97	316.02	316.76	311.49	318.35	316.9	318.02	312.24	313.89	318.19	310.15	312.56	317.87	317.79	317.2	312.35	316.59	312.36	317.5	314.25	315.76	314.28	311.68	314.62	315.87	316.54	317.09	316.7	312.7	316.69	318.73	313.16	321.85	313.75	310.61	310.48	319.62	313.18	317.51
302.21	306.66	304.85	305.55	306.15	310.69	304.21	308.21	302.72	299.18	301.35	303.94	304.55	303.05	300.99	304.58	302.56	304.02	308.1	307.66	304.77	302.35	305.27	298.85	306	305.62	306.05	306.57	299.36	304.43	301.98	308.39	304.75	307.27	303.54	306.33	302.72	301.62	308.2	305.24	301.86	300.13	304.58	304.54	302.18	304.42	300.44	304.82	305.8	301.08
299.75	299.07	296.91	308.07	299.5	301.65	298.89	300.69	299.8	301.12	298.65	301.53	299.24	303.98	300.07	300.69	295.72	304.03	304.04	303.51	301.97	300	296.65	299.2	297.22	299.68	300.86	297.37	300.81	306.82	302.9	296.36	305.58	298.95	301.1	299.73	299.02	298.59	296.65	293.23	298.84	301.54	302.84	295.19	299.63	298.94	298.41	304.37	302.93	299.29
304.82	305.77	306.14	305.69	300.82	307.88	309.65	305.69	304.01	308.35	305.1	305.26	308.81	303.95	307.74	301.57	308.63	307.45	304.52	307.66	304.94	303.26	307.44	301.23	302.12	308.54	308.84	302.66	303.04	307.28	309.25	301.48	307.48	307.1	306.51	302.67	306.68	302.44	306.55	299.87	306.61	305.63	308.58	305.01	306.5	302.2	298.05	301.19	304.96	304.5
304.34	307.75	305.43	301.51	303.99	309.12	308.6	310.15	302.17	301.98	308.3	309.08	309.72	309.42	308.61	310.6	302.3	310.98	304.83	305.36	312.29	304.07	308.73	304.06	304.57	308.32	308.34	305.81	314.07	305.75	309.47	311.94	301.54	311.3	305.42	301.75	306.87	307.37	309.43	305.26	300.96	302.76	303.38	311.73	305.85	305.82	306.71	301.95	302.61	308.32
320.59	318.09	316.09	315.79	318.66	322.73	317.98	319.41	316.36	318.93	325.92	316.83	323.24	316.56	320.32	317.57	327.39	320.11	317.26	319.81	321.91	319.8	317.61	313.21	320.38	320.63	316.12	321.33	312.89	320.23	315.63	316.5	322.59	317.4	319.67	324.11	322.81	319.9	317.37	319.84	315.97	324.83	321.21	317.22	314.27	321.87	317.96	325.31	317.49	319.83
311.49	311.75	312.72	314.24	317.92	314.99	314.97	312.73	309.67	308.62	312.39	314.14	309.38	310.44	313.68	310.03	312.3	312.79	312.2	321.54	312.99	309.7	313.85	311.79	313.13	313.03	313.31	312.31	312.79	313.85	313.44	310.64	316.23	316.89	311.93	310.1	308.28	313.04	314.36	308.1	313.28	309.75	314.07	313.09	315.07	316.16	310.46	305.7	309.07	314.9
309.73	313.29	317.47	313.25	315.67	314.71	309.7	312.43	311.21	317.27	314.85	315.04	313.41	311.42	318.52	314.54	311.98	315.78	315.6	318.49	317.4	312.33	316.53	321.71	316.34	313.51	312.98	316.49	315.38	312.92	314.25	316.19	312.29	316.52	314.03	317.46	311.86	317.58	319.95	309.95	319.41	315.19	313.46	315.7	315.71	313.22	315.86	314.21	309.54	315.92
302.89	308.64	303.83	301.87	305.43	304.9	304.87	302.79	300.14	298.73	304.49	304.65	305.62	303.86	301.68	303.09	295.59	302.52	302.18	302.53	308.27	301.8	301.78	308.94	310.61	305.43	310.1	296.59	304.99	305.76	300.34	303.29	303.59	301.15	305.39	307.2	300.21	301.61	305.31	302.66	304.13	303.45	300.81	304.92	304.96	305.69	301.29	302.46	306.87	299.71
301.48	305.95	308.03	305.37	299.73	307.6	302.96	304.67	299.66	301.51	305.25	298.65	305.45	303.05	301.59	304.02	307.05	302.84	302.32	307.76	307.08	301.5	299.86	306.39	310.15	301.15	300.99	301.74	303.14	302.87	305.86	299.51	306.88	303.43	304.54	304.86	307.43	303.23	302.87	301.18	302.63	296.97	301.31	302.87	302.04	306.41	301.76	303.42	310.18	303.84
325.5	328.37	325.1	319.57	327.1	322.96	323.08	328.38	327.89	322.48	322.55	327.92	325.48	324.96	328.82	323.93	323.67	326.39	322.65	325.69	320.84	326.19	326.49	324.78	324.09	325.8	323.43	329.1	326.44	328.35	326.06	321.02	328.69	327.93	321.71	325.99	326.76	325.88	324.08	328.35	328.01	329.66	324.27	322.88	323.8	328.18	323.92	322.13	324.98	326.26
306.97	304.17	309.68	304.6	303.14	304.91	306.74	309.97	301.49	300.39	301.11	301.94	307.15	303.92	302.73	304.94	302.03	300.78	298.99	306.4	305.82	308.43	303.99	301.29	307.04	304.8	305	306.57	303.64	295.41	299.18	299.8	300.9	305.6	302.69	304.27	303.29	301.65	304.4	302.12	302.26	303.13	308.27	302.09	308.76	312.06	303.4	300.82	302.64	300.86
317.8	317.42	305.37	309.13	314.75	312.36	311.81	313.45	312.32	313.23	311.71	312.59	312.7	313.57	317.28	315.11	312.4	307.94	309.98	317.74	313.36	310.69	313.73	310.36	309.51	314.17	311.76	314.8	313.4	312.14	314.48	312.92	310.94	311.44	310.55	310.31	307.4	314.53	312.57	311.87	311.21	309.29	316.28	310.5	312.53	310.33	308.57	311.66	315.37	313
314.19	313.67	312.09	313.33	313.03	316.92	317.07	319.72	313.63	320.21	314.72	314.51	318.25	319.57	319.71	312.52	320.37	321.58	316.09	315.76	314	318.2	317.51	315.34	316.87	319.24	313.28	310.15	315.13	321.39	320.64	320.01	316.71	318.01	313.56	319.95	323.32	316.22	314.71	316.3	314.78	316.9	319.07	318.47	311.7	314.99	319.13	315.09	309.56	316.2
317.99	317.2	320.39	316.62	318.42	317.25	317.86	314.8	315.65	315.66	314.42	316.3	316.1	312.61	314.97	312.88	316.84	316.65	320.55	319.15	313.24	312.9	314.3	315.3	314.61	314.09	317.96	310.62	315.67	314.82	312.09	316.85	314.5	315.48	311.57	317.37	313.74	316.79	312.74	312.55	313.37	317.36	316.66	314.88	315.24	315.02	319.69	312.26	315.95	318.53
306.23	311.3	305.15	312.28	308.64	308.37	306.03	306.9	302.54	303.46	306.86	308.71	302.25	303.23	304.32	307.87	305.9	307.12	308.93	307.93	312.3	305.6	308.41	308.15	307.16	309.11	307.87	304.47	308.98	303.41	307.7	309.77	308.47	309.06	302.69	305.44	308.32	311.43	301.9	305.16	305.95	316.49	309.4	306.79	313.24	308.49	309.84	307.88	302.8	304.6
317.01	315.87	314.52	314	318.48	315.76	310.28	317.93	311.94	312.35	315.01	316.94	314.3	315.05	310.69	314.31	314.81	316.15	310.73	316.33	311.71	312.87	315.86	317.71	313.83	313.85	319.52	315.09	317.89	308.64	308.18	311.82	312.41	314.48	312.13	309.71	315.65	313.31	314.78	315.16	314.32	313.59	314.07	314.99	314.11	311.92	314.26	313.51	315.31	313.31
308.07	308.86	309.37	305.66	305.73	306.49	308.69	302.83	305.14	308	306.08	310.11	305.08	305.29	308.91	302.97	303.55	311.11	303.48	305.04	306.64	307.64	303.68	310.52	306.8	308	300.02	307.82	308.73	307.17	312.08	309.89	310.14	302.93	302.92	308.29	304.48	306.55	306.57	299.56	309.89	308.78	307.71	307.38	310.85	307.01	310.28	304	309.22	303.53
295.31	295.08	288.49	292.01	291.63	294.34	293.85	292.03	296.96	291.9	296.11	297.02	294.67	290.83	289.99	294.38	294.97	294.21	294.01	292.52	293.7	299.82	293.16	294.65	294.07	293.79	290.94	298.36	293.92	295.08	292.37	293.69	298.6	290.08	291.94	291.38	296.21	296.79	296.7	291.52	293.12	298.51	295.81	294.02	290.79	297.37	293.48	293.02	293.73	288.09
305.13	307.85	306	302.89	305.03	300.28	306.4	306.71	303.43	302.88	303.37	303.17	305.88	307	303.79	303.11	313.92	300.98	304.53	307.3	307.16	303.33	299.86	305.33	303.05	302.95	307.12	304.28	298.68	300.21	309.2	303.13	303.35	307.29	299.73	306.21	307.41	306.85	306.5	304.31	305.19	309.48	305.44	302.56	306.89	304.53	306.23	302.91	305.38	308.01
304.76	303.67	304.12	302.59	300.29	296.2	307.91	305.29	306.1	303.28	307.49	302.72	304.93	306.03	306.51	304.51	302.76	302.66	301.12	301.75	303	302.3	305.66	306.47	302.26	307.88	305.68	311.32	310.16	302.75	305.19	307.78	297.84	303.57	304.04	307.62	299.54	301.17	307.17	302.93	306.83	308.1	306.58	305.28	300.66	304.39	308.26	308.56	303.67	302.32
319.71	312.34	313.15	318.52	306.56	313.57	317.26	314.23	316.84	316.91	316.58	310.16	319.48	319.76	317.35	315.33	312.17	313.72	311.75	318.25	309.7	315.1	314.25	318.28	317.96	308.81	314.66	312.2	309.76	314.49	316.61	311.37	309.32	315.49	315.37	312.75	313.38	315.47	318.36	315.05	314.52	312.03	314.88	315.27	310.32	313.28	308.32	317.18	314.3	314.8
305.26	299.84	300.21	304.64	301.91	301.3	300.35	299.62	298.42	304.24	301.43	303.13	297.97	299.77	296.2	291.71	302.12	299.55	304.64	305.09	299.04	301.53	304.84	302.43	299.7	303.85	302.79	295.84	300.24	297.73	298	305.04	302.39	299.49	304.42	300.61	299.58	300.16	297.45	303.16	302.1	302.99	300.19	300.78	302.34	305	301.94	301.73	301.83	295.28
315.11	314.17	312.76	311.16	311.17	313	312.94	312.68	311.96	314.79	314.06	317.27	317.98	314.29	313.75	311.84	309.84	311.69	315.67	313.45	316.12	312.98	314	313.68	312.12	315.99	317.39	313.42	313	316.83	315.35	312.23	313.9	314.72	314.95	317.82	316.25	313.09	314.49	314.93	310.84	315.53	311.3	315.21	317.97	311.62	313.28	308.76	317.68	310.59
303	302.23	306.01	305.52	302.74	302.77	299.75	303.49	301.07	303.16	307.14	308.8	305.67	302.81	307.38	304.91	303.72	303.25	304.9	306.4	302.35	306.57	301.35	307.32	305.47	304.16	308.11	303.85	303.88	306.97	304.06	303.07	303.66	305.7	304.24	303.91	303.81	302.78	304.75	306.1	301.31	305.35	302.76	304.6	301	305.05	302.68	305.12	302.04	304.96
308.91	300.28	301.93	294.26	296.03	300.94	297.67	297.14	300.91	292.32	301.08	302.42	299.75	301.81	302.37	302.83	300.82	306.73	301.12	295.17	300.31	297	300.62	299.07	308.19	306.42	300.48	297.08	301.92	298.47	303.27	300.17	302.36	305.2	300.97	302.25	295.77	299.87	302.48	306.55	300.49	301.94	297.88	298.9	302.65	298.59	300.34	302.66	295.41	297.2
302.25	304.5	301.71	302.81	302.58	307.66	302.5	304.82	307.84	302.78	308.31	298.38	298.12	302.91	300.4	301.12	300.53	308.08	308.43	299.86	304.03	301.13	304.02	302.16	305.66	307.66	303.67	299.11	303.95	306.98	306.91	303.79	305.46	303.64	303.23	309.42	304.6	301.29	302.76	305.03	305.32	301.67	296.78	305.87	299.08	299.56	306.17	303.83	304.42	301.71
320.17	317.5	314.89	320.01	316.58	322.86	318.1	313.13	316.28	322.51	318.04	314.64	316.7	315.2	319.34	315.32	317.89	317.99	322.69	312.48	323.66	316.89	316.03	317.67	315.56	318.41	319.71	319.38	313.3	318.24	318.55	321.32	318.25	317.21	317.91	319.26	316.88	318.37	322.98	319.61	319.59	316.69	312.04	318.99	315.15	318.19	318.9	315.48	314.74	318.63
318.37	314.09	319.76	316.72	314.66	315.71	312.44	311.77	320.04	316.09	315.88	320.29	314.47	312.94	315.92	317.18	317.46	321.46	316.32	317.35	311.84	315.05	314.57	317.6	311.28	311.89	317.87	313.45	320.7	316.18	317.81	316.77	314.72	317.92	316.46	313.04	315.02	312.04	308.13	314.87	314	310.81	314.53	314.06	311.67	317.15	317.51	319.8	319.76	313.74
304.65	302.1	308.81	305.71	309.1	303.42	309.43	303.37	299.97	304.54	309.79	303.93	304.53	303.86	309.82	308.49	304.05	303.84	302.28	302.54	307.59	299.59	303.44	306.71	305.88	299.69	303.29	304.63	308.27	306.81	304.07	300.4	298.49	301.3	306.69	302.61	303.44	300.45	305.41	305.44	302.84	301.6	305.86	302.36	303.28	307.51	309.6	300.35	303.59	305.82
307.31	302.18	310.23	300.87	302.17	301.12	303.51	301.93	304.98	304.23	297.88	301.37	304.49	304.05	305.47	301.48	302.98	299.22	298.9	300.33	303.75	303.36	303.7	305.87	297.21	301.3	307.2	304.42	304.63	302.56	308.47	304.46	299.23	301.04	301.1	302.02	303.44	300.95	299.21	294.83	307.51	311.52	299.86	303.43	300.96	302.93	304.64	307.12	306.15	304.93
315.76	319.38	313.65	318.16	313.5	317.29	314.35	315.91	314.03	320.46	321.18	321.21	314.23	318.64	317.98	317.4	316.65	317.66	316.24	320.15	319.67	316.13	319.39	315.53	315.25	312.4	312.83	313.57	313.58	315.67	314.32	318.38	316.93	317.71	321.54	318.04	315.26	321.48	319.41	318	314.7	319.27	312.52	315.86	310.45	317.36	314.71	317.15	318.07	320.06
298.29	300.15	300.05	307.57	299.77	299.08	302.94	302.21	303.8	304.88	303.32	299.83	300.92	307.12	304.13	303.77	308.74	300.75	301.01	306.13	303.21	305.46	309.49	297.8	299.89	299.1	304.85	300.25	303.26	304.55	304.08	304.83	298.55	307.28	298.73	301.42	310.41	301.26	305.58	302.36	304.55	304.56	298.68	300.89	299.23	300.61	302.1	303.18	303.22	304.97
302.74	303.2	301.21	301.83	301.66	301.26	300.64	299.39	310.56	297.04	301.22	305.24	297.61	299.65	308	304.53	299	304.4	299.41	305.24	299.33	303.87	299.97	301.96	299.68	303.04	300.12	305.32	300.36	302.13	300.06	301.21	298.13	300.77	300.16	305.3	307.08	303.61	305.67	306.72	307.77	302.97	300.73	304.95	300.83	306.22	300.14	304.63	299.5	301.43
293.12	295.89	292.86	297.24	293.1	299.39	295.34	301.09	289.8	293.45	301.57	298.66	293.41	288.83	290.61	294.2	292.78	293.39	292.04	296.46	296.25	289.66	294.26	295.33	295.58	293.03	294.27	294.62	294.41	295.89	294.71	289.77	293.45	290.78	293.89	295.96	285.71	295.14	297.62	293.38	297.11	297.15	297.52	296.34	292.83	294.71	303.05	296.88	297.56	295.18
[truncated: 150 more columns]
