# Supplementary material for: Genetic dissection of main and epistatic effects of QTL based on augmented triple test cross design
Source: PLoS One. 2017 Dec 14;12(12):e0189054. doi: 10.1371/journal.pone.0189054 (PMC5730204; doi:10.1371/journal.pone.0189054)
Supplement: S9 Supporting Information — (ZIP) [file pone.0189054.s009.zip › z5_150_0.2_5.csv]

297.82	304.44	297.94	303.02	299.78	299.86	296.08	293.39	302.98	297.92	296.52	300.84	298.2	300.01	306.51	294.67	306.74	298.4	295.75	297.58	293.13	298.82	295.39	300.03	302.28	299.75	306.42	298.33	301.55	305.69	299.12	306.85	307.15	287.43	305.05	295.93	296.65	300.3	302.57	292.2	302.34	302.03	302.14	301.74	300.56	300.82	298.9	301.2	305.8	305.25
310.47	314.63	309.55	316.86	310.22	320.28	312.61	309.2	315.32	314.97	311.56	319.67	316.05	318.23	318.23	318.45	311.81	318.51	315.14	310.58	307.69	319.48	308.39	314.51	309.75	311.87	310.58	312.54	319.03	307.94	311.91	316.54	315.83	310.91	310.85	315.57	313.49	308.26	316.57	323.1	312.81	309.91	313.14	317.16	310.02	310.43	304.45	311.42	313.74	307.17
301.13	301.84	297.96	309.87	305.85	308.16	299.34	299.91	302.82	303.82	305.38	298.16	307.05	316.04	307.38	305.23	299.95	306.11	303.05	310.54	309.35	303.12	300.31	308.43	305.43	309.14	304.22	304.7	303.57	304.25	302.19	305.59	305.81	305.45	305.62	299.07	306.32	303.39	306.33	311.17	303.43	306.12	305.68	308.87	304.49	306.06	300.3	301.82	304.3	312.64
314.68	307.16	308.16	312.9	322.73	314.96	313.65	315.27	309.68	310.69	312.49	315.4	316.16	311.94	311.85	314.65	314.38	315.69	314.21	315.62	317.55	312.38	310.23	308.62	316.54	319.69	315.18	312.67	321.85	314.96	315.6	310.73	310.54	313.44	315.3	312.05	312.62	312.22	320.95	314.78	316.08	308.16	310.66	312.1	315.28	314.51	311.23	314.07	322.55	313.93
307.39	301.79	296.4	299.6	305.02	300.52	302.6	306.47	301.22	308.78	302.67	299.57	299.01	303.42	300.17	303.52	310.93	297.08	305.75	306.9	300.05	301.6	297.89	301.45	306.94	302.7	310.13	304.44	304.92	307.29	298.93	294.98	306.42	305.02	297.02	297.22	300.93	299.45	303.04	298.94	306.84	298.92	304.18	300.79	300.57	295.44	296.91	298.31	292.7	298.65
303.18	294.24	298.25	314.15	304.49	299.19	299.71	300.7	303.09	305.38	298.32	300.9	300.18	294.39	309.34	298.14	299.47	293.01	299.04	304.36	301.38	295.31	304.47	296.01	296.87	301.07	303.23	303.32	303.88	303.08	301.91	301.15	294.61	297.81	298.82	302.58	305.68	296.21	306.11	301.68	295.06	295.47	301.55	297.02	302.39	293.93	294.89	304.32	293.99	299.5
321.28	327.18	329.33	328.16	322.44	327.75	327.2	321.94	323.77	326.97	323.71	325.55	324.66	327.66	322.38	324.58	325.61	326.02	320.67	325.13	322.52	322.03	321.44	320.36	324.55	323.25	322.9	331.71	327.41	324.14	332.1	326.09	318.99	331.18	323.89	323.43	323.62	324.72	329.54	327.45	329.07	314.16	322.83	327.5	326.27	325.57	321.99	324.45	324.57	324.15
295.88	298.62	303.43	301.72	298.5	305.15	302.18	302.22	300.66	306.27	300.34	307.85	297.94	299.11	296.39	300.75	299.03	298.88	301.44	301.34	298.24	298.11	304.32	298.51	303.97	302.37	308.7	308.49	295.46	304.9	293.35	303.37	303.66	303.41	305.94	305.02	299.71	304.55	305.75	299.22	301.16	302.07	301.2	298.94	300.88	303.17	299.8	296.18	298.98	303.92
306.43	313.34	315.72	307.25	307.06	306.61	308.56	314.98	311.39	313.71	307.02	311.33	313.02	313.03	306.49	312.26	310.21	317.83	314.08	313.8	310.21	310.12	304.6	306.07	310.29	312.14	306.53	311.95	306.47	307.93	308.68	313.12	309.84	308.58	313.7	309.15	310.33	312.14	304.78	305.49	315.29	301.45	311.64	311.84	307.73	313.06	312.07	310.86	311.93	311.46
321.99	327.44	322.68	324.54	327.39	318.76	323.54	320.96	314.2	327.87	318.97	326.87	320.01	318.54	325.7	324.42	319.79	328.11	320	325.17	327.62	319.48	326.48	323.52	317.41	318.32	327.46	326.55	323.45	331.56	316.74	326.17	331.02	326.84	328.96	319.74	326.58	330.17	320.94	327.23	325.18	325.48	321.37	326.27	334.51	327.35	324.49	324.64	324.47	319.82
309.74	313.58	312.35	320.08	312.74	312.74	313.18	314.18	313.97	315.05	316.79	320.51	318.9	320.09	319.49	316.17	312.79	317.38	313.87	312.51	318.05	321.46	307.09	309.69	323.29	310.48	314.64	310.29	318.61	315.66	316.11	314.44	312.56	312.02	312.69	322.71	314.12	313.5	317.26	307.92	315.51	317.65	316.04	303.9	318.22	316.67	317.56	313.03	318.23	316.36
306.58	300.66	304.86	305.86	305.77	303.8	302.83	299.59	305.28	297.03	306.84	307.67	308.84	304.21	305.53	308.56	308.83	305.97	304.53	297.85	299.34	308.99	301.59	305.21	303.84	314.82	301.99	311.14	303.92	302.43	308.17	307.55	313.1	305.96	297.69	298.13	311.26	305.28	304.09	304.64	302.23	309.44	319.26	303.76	303.52	300.68	311.46	302.03	301.06	305.24
309.06	297.83	297.3	310.59	294.81	306.04	310.48	305.48	309.32	303.42	306.6	303.12	310.93	304.09	306.69	306.4	305.66	306.31	304.78	306.81	299.98	309.55	311.85	303.01	311.51	308.29	303.79	298.62	303.93	303.03	301.64	301.16	311.5	303.05	299.68	307.2	302.76	296.69	304.72	307.13	303.93	305.03	306.68	299.5	298.17	303.59	305.87	306.73	304.77	293.71
313.24	309.86	318.79	309.52	316.73	321.84	319.46	313.51	309.42	312.81	314.37	315.25	311.47	312.05	314.74	319.89	309.34	303.49	310.19	308.18	313.66	306.87	305.68	303.42	308.05	309.27	307.57	310.93	309.48	313.85	314.7	312.65	316.68	313.1	314.23	313.16	314.65	317.44	308.44	312.4	311.75	319.2	315	319.15	303.78	315.07	312.04	313.12	312.75	318.67
310.73	307.54	300.65	308.35	307.62	299.68	312.44	307.84	307.59	308.01	307.84	298.22	310.89	309.18	303.42	305.84	308.91	301.8	308.96	310.16	310.56	311.34	311.33	310.2	303.45	309.58	308.56	313.43	308.75	302.57	310.54	306.04	313.29	306.76	305.43	303.32	301.89	307.07	306.88	306.29	303.93	306.9	308.23	308.12	306.99	306.06	307.76	305.18	312.07	304.74
303.68	302.36	301.67	302.48	303.86	305.86	308.26	300.42	311.49	305.89	303.94	302.79	312.72	305.82	306.69	305.49	306.16	307.01	303.09	301.5	303.14	306.59	305.68	303.79	306.96	300.18	307.06	307.88	301.46	303.22	298.97	302.62	306.64	300.9	305.89	300.22	302.72	293.84	302.84	306.22	305.01	305.64	301.82	296.78	301.67	305.31	297.69	303.18	307.24	303.89
313.08	317.03	310.95	302.96	313.8	310.98	314.24	305.11	308.18	310.15	312.27	315.2	313.34	309.9	309.1	313.3	314.16	310.44	309.1	319.37	311.21	315.96	308.26	311.12	310.86	309.3	316.32	313.5	315.25	307.19	313.57	318.8	313.63	308.19	311.82	315.81	315.45	320.68	306.44	310.83	305.7	309.81	302.54	310.4	308.28	312.98	314.7	316.45	315.89	310.86
308.24	305.89	306.6	312.33	310.68	314.85	302.58	312.02	306.93	304.13	310.81	304.48	317.77	309.09	312.37	313.29	305.73	313.09	304.51	309.08	312.91	314.87	307.62	312.97	307.9	309.98	304.35	308.72	310.79	312.64	312.53	307.52	309.1	305.65	308.85	307.15	303.21	310.55	313.23	306.64	308.85	312.25	305.63	310.29	309.26	309.78	310.68	310.5	313.68	306.87
306.05	305.19	307.24	307.22	303.52	304.84	302.76	307.25	309.93	300.92	305.88	303.73	307.02	303.45	303.19	298.6	314.61	304.35	300.67	299.33	307.3	303.75	305.23	300.14	309.16	302.3	312.81	300.32	299.19	307.87	306.75	312.95	302.43	305.01	298.46	310.87	304.57	308.15	307.43	301.35	301.2	298.05	308.47	296.29	300.83	305.73	303.02	305.06	301.66	301.75
309.65	298.95	307.32	307.36	301.77	300	299.96	298.95	310.22	299.44	301.88	301.61	301.5	299.71	302.7	302.54	304.49	306.8	302.85	299.45	303.44	305.07	296.51	304.32	305.3	306.79	304.78	297.65	306.52	299.2	305.14	302.14	302.2	304.75	296.45	309.07	304.23	293.98	306.77	306.88	301.27	296.69	309.23	306.92	297.96	308.65	305.32	308.58	303.56	302.11
316.85	321.36	322.36	327.04	318	318.76	319.66	314.34	316.91	319.11	325.48	314.42	317.48	323.07	316.35	316.35	316.88	317.62	310.32	315.57	320.21	314.12	321.06	325.13	321.75	314.64	312.05	317.9	315.34	316.66	317.19	321.8	319.11	319.12	318.87	324.39	313.12	318.43	312	314.87	320.03	321.93	319.83	321.35	326.4	314.33	318.18	319.3	317.21	318.13
318.16	316.43	316.21	312.74	315.92	314.11	322.73	318.63	314.13	308.53	310.1	309.32	310.79	320.32	324.19	316.78	313.76	311.61	314.95	314.33	314.75	314.62	315.78	310.83	325.82	319.05	308.39	315.44	317.8	311.21	314.34	327.07	314.35	310.09	312.02	314.14	312.06	313.41	313.99	316.59	313.36	313.68	312.32	312.98	314.57	313.82	316.81	312.33	312.84	313.89
317.05	320.05	314.78	318.03	306.54	312.79	314.91	319.97	314.39	315.1	314.61	311.45	313.35	314.65	318.29	322.91	315.72	313.93	315.1	318.38	315.92	318.31	308.84	321.72	319.04	317.13	317.06	313	310.29	313.79	309.26	315.96	323.75	312.74	310.94	316.6	321.27	322.56	314.15	314.81	313.45	311.36	309.9	312.98	315.81	318.2	316.81	314.86	309.79	316.9
299.38	309.03	305.68	303.75	310.41	304.19	310.3	301.56	306.76	303.9	303.69	304.56	302.43	299.52	295.99	307.02	302.78	304.24	301.9	305.73	306.05	306.73	305.76	297.17	307.61	309.13	306.86	302.08	299.42	299.53	304.42	308.57	299.06	306.38	297.04	301.23	301.71	303.36	308.61	299.6	304.08	304.16	298.66	300.53	310.24	298.34	299.27	307.57	302.66	305.84
312.77	315.1	314.32	308.38	311.82	313.37	313.53	312.9	311.25	316.04	310.11	313.34	314.46	305.56	310.74	311.47	316.56	311.02	311.66	317.35	315.2	310.84	311.84	312.93	319.59	311.95	314.88	320.83	317.08	319.97	318.83	312.93	310.96	309.79	311.73	319.56	307.5	315.58	315.45	313.43	313.59	315.42	305.48	309.39	313.79	314.83	316.43	312.44	308.14	306.95
317.64	310.87	309.71	314.39	315.34	315.27	313.46	312.47	313.09	318.29	315.3	312.15	319.35	311.54	309.81	314.79	310.3	309.24	312.77	312.65	313.21	305.72	313.93	316.07	312.99	314.17	316.75	314.08	320.66	313.93	320.43	317.16	317.13	316.2	316.69	313.41	316.54	312.68	315.44	315.77	312.67	310.18	323.22	310.47	316.41	311.75	321.13	307.29	318.35	312.79
330.56	336.35	322.93	332.65	325.7	321.22	323.71	330.56	331.7	327.9	325.94	326.98	322.65	329.66	336.38	323.53	334.34	336.5	327.6	335.34	331.69	328.84	326.41	328.33	322.49	329.5	325.67	333.18	329.68	324.91	319.58	328.86	326.49	333.51	331.6	328.03	330.48	329.17	337.9	331.15	323.3	330.84	329.58	331.62	334.52	323.63	330.93	331.41	332.6	324.07
306.99	304.33	311.46	309.45	309.13	306.14	307.91	313.44	308.41	307.25	302.67	312.29	304.1	311.74	306.18	312.38	308.78	318.74	310.22	307.68	303.96	309.13	304.05	312.08	313.07	306.57	310.1	308.76	311.48	312.75	309.8	310.09	309.67	311.86	301.63	309.4	306.99	311.65	308.43	308.84	309.1	303.3	307.26	304.08	306.08	310.56	309.22	311	309.71	302.37
322.9	324.86	321.11	324.02	328.89	329.31	333.66	331.59	319.95	328.49	327.37	327.49	323.42	325.87	330.07	321.83	331.77	329.91	332.64	333.19	328.23	330.42	329.03	328.48	318.08	324.08	328.04	326.6	329.27	327.25	321.47	327.94	331.3	323.51	334.24	323.44	324.67	327.09	322.4	334.81	331.68	327.21	328.13	326.58	327.42	324.43	329.3	325.41	327.73	326.97
315.12	314.04	313.6	310.57	314.16	317.52	310.88	315.49	318.84	321.5	319.85	311.97	310.36	313.53	316.31	313.91	304.97	319.02	315.03	315.28	310.33	319.74	313.88	318.48	318.34	311.55	311.6	312.58	310.84	312.47	320.34	309.71	310.89	317.99	310.62	314	321.91	317.09	321.14	317.05	318.41	314.91	316.41	309.77	314.31	317.21	311.78	315.68	315.85	316.52
327.8	328.5	324.2	326.72	329.19	335.47	329.24	327.28	320.95	334.97	331.11	323.16	326.59	321.59	321.89	332.97	321.04	330.55	330.14	330.89	331.93	326.55	328.6	325.89	323.71	329.37	322.16	328.5	329.57	319.2	330.28	327.55	329.04	333.82	326.12	336.21	325.35	327.27	329.52	327.67	333.85	320.64	331.09	333.31	326.78	332.53	323.98	328.21	326.72	331.73
301.13	310.24	307.42	306.94	305.38	305.21	303.96	309.59	304.77	317	303.59	303.75	308.55	300.13	306.45	308.68	309.33	307.64	298.83	305.76	304.14	307.28	306.27	310.89	301.12	304.94	305.6	305.78	302.95	306.84	302.17	310.51	307.16	302.35	304.41	311.41	307.77	310.27	304.83	309.06	296.57	304.24	305.47	301.79	309.92	306.6	309.1	309.01	309.6	305.56
299.15	306.99	299.78	299.86	297.73	296.46	295.08	301.28	296.05	303.67	299.47	287.65	305.75	292.52	299.68	300.53	296.98	304.19	302.72	301.67	298.13	303.18	301.9	298.14	303.62	299.02	301	300.8	300.06	297.16	299.38	301.75	301.54	307.84	299.88	303.79	307.26	300.63	298.22	293.97	303.83	297.04	307.41	309.75	305.89	301.75	307.69	301.69	307.44	303.28
303.87	309.45	313.53	305.06	301	304.87	306.18	304.87	301.76	296.83	302.17	306.22	303	307.1	310.69	303.49	297.93	308.6	301.44	302.04	306.74	301.85	302.1	305.7	299.14	312.81	305.7	306.13	314.36	298.12	307.69	313.16	302.26	300.43	304.86	303.92	292.86	304.07	303.6	309.06	303.74	299.36	302.5	301.48	296.34	302.15	300.27	304.12	296.83	301.37
317.01	316.76	317.94	316.62	316.7	309.68	310.88	316.39	317.55	311.41	315.04	324.21	314.41	317.01	318.56	313.55	316.31	318.28	312.58	323.96	314.26	310.11	313	305.2	323.81	307.78	313.78	313.01	320.47	316.95	317.83	316.57	320.12	313.9	316.83	318.2	313.58	319.91	309.78	322.12	320.01	313.56	315.28	315.82	320.97	313.44	315.38	319.32	313.69	311.22
310.58	305	298.45	304.67	308.31	302.45	301.81	306.52	304.54	302.7	301.95	305.46	302.73	301.91	312.09	303.72	303.92	304.03	308	299.74	304.16	304.65	303.58	305.02	309.06	302.33	307.72	307.92	304.96	302.61	303.96	300.11	303.72	300.51	309.71	302.88	313.91	309.7	304.35	310.6	308.07	298.83	305.41	305.61	303.62	300.96	306.72	303.98	310.62	308.21
313.3	315.33	319.88	311.24	315.1	309.27	311.12	317.37	322.32	319.36	307.38	314.44	314.87	321.43	316.59	318.87	313.66	310.39	317.43	318.64	316.59	308.44	313.24	314.02	321.05	314.17	312.22	315.52	321.29	320.39	309.41	312.79	312.63	316.41	312.67	322.49	314.54	311.57	311.61	318.61	317.04	316.58	306.76	317.63	309.04	315.16	315.04	316.45	313.77	313.88
303.33	305.67	312.16	303.93	307.96	306.02	309.6	301.08	309.72	303.93	305.12	298.84	311.26	295.36	307.37	311.06	303.06	311.99	300.96	303.21	302.75	304.13	301.84	303.04	306.98	303.05	308.91	306.16	310.8	303.13	302.31	310.6	311.42	303.78	302.11	303.65	301.39	307.24	304.89	307.72	303.02	301.21	300.67	304.49	302.03	299.06	295.76	300.83	305.29	296.92
320.76	313.65	320.61	311.7	311.68	314.95	317.37	316.17	316.24	310.39	307.64	303.11	316.68	312.88	317.01	312.44	309.73	309.67	310.53	313.43	307.58	316.02	318.86	310.93	309.31	323.08	305.52	313.02	318.4	306.22	318.28	322.18	316.29	315.36	315.49	314.67	316.87	311.6	308.07	318.4	304.04	316.05	309.18	318.38	311.7	312.1	317.24	315.35	323.41	313.13
306.92	297.8	305.34	311.87	305.28	304.27	309.99	306.55	311.22	306.86	305.35	302.42	312.41	302.67	307.87	312.17	298.34	306.63	296.17	303.44	308.08	301.56	303.04	304.84	306.02	303.66	307.39	297.79	309.43	303.61	306.41	303.92	301.85	309.15	304.66	302.95	311.6	304.51	303.65	302.09	303.64	306.62	303.03	303.29	311.74	308.15	303.17	305.77	305.4	296.46
314.01	311.65	312.31	319.41	308.48	315.15	315.42	312.66	307.11	316.58	314.16	315.04	312.21	312.27	310.28	308.75	312.99	314.41	310.02	308.07	310	316.66	318.59	319.05	315.43	319.62	310.59	312.37	310.13	316.57	315.92	313.91	309.8	309.43	307.91	311.3	317.26	321.21	317.37	317.65	306.19	316.6	322.76	306.22	315.92	314.53	316.41	312.45	310.37	307.46
302.45	305.45	301.41	306.38	304.02	301.94	305.49	299.29	296.51	307.84	310.25	302.33	303.36	305.95	297.63	300.02	307.07	306.9	305.38	305.83	299.94	305.07	303.58	307.67	298.65	305.22	307.57	308.85	308.02	298.54	296.55	317.93	304.16	300.57	301.45	305.04	299.32	302.25	310.96	310.65	297.11	301.38	311.58	302.7	304.06	303.25	300.55	302.09	298.73	305.1
291.65	293.29	297.08	290.22	297.43	297.91	296.01	289.19	291.94	292.74	298.63	299.19	295.55	298.61	295.75	290.72	295.86	292.86	299.51	294.24	292	293.21	290.51	298.76	295.34	296.25	302.68	293.97	293.06	292.16	291.52	298.98	297.26	293.72	296.3	299.46	290.93	299.44	296.22	295.57	296.32	297.95	291.51	301.56	291.64	292.9	299.67	296.52	296.89	291.21
320.78	315.13	315.41	315.46	314.83	316.9	317.89	318.25	314.05	318.98	320.66	328.49	318.65	320.68	313.39	321.79	314.97	310.53	316.36	317.8	317.36	314.75	318.27	318.4	307.93	319.91	313.89	314.86	321.07	319.03	321.3	315.56	317.26	321.85	323.61	320.19	318.99	309.72	314.53	322.14	320.41	322.15	309.08	312.98	320.75	324.38	310.84	316.26	320.59	316.85
308.07	310.78	304.43	307.75	306.02	306.4	308.88	308.04	299.97	301.36	310.96	314.05	306.09	306.01	310.92	306.85	304.23	299.59	299.38	307.11	305.25	306.61	306.63	301.93	306.78	305.8	306.78	299.83	310.32	305.65	306.41	308.04	308.28	307.24	311.04	309.96	297.74	300.72	306.58	302.84	302.92	317.17	311.93	303.12	307.57	303.95	298	303.4	309.24	308.59
302.97	317.04	309.52	309.6	304.67	307.56	305.94	304.47	310.57	311.89	300.84	309.25	311.09	311.17	311.12	304.08	304.4	308.65	303.73	307.09	306.25	302.81	305.72	302.18	307.36	305.21	296.94	307.22	307.16	308.29	303.22	308.42	301.17	307	298.02	306.8	307.78	301.13	304.53	313.61	308.94	309.18	318.24	306.93	304.16	306.06	308.07	308.24	304.89	304.57
305.27	302.56	300.63	307.58	300.82	299.89	306.13	297.67	306.28	307.19	304.8	311.95	301.78	302.35	306.27	307.73	307.5	309.21	297.3	303.5	303.7	307.24	304.01	308	314.04	305.17	298.91	306.56	305.65	300.66	298.65	306.97	305.76	301.59	309.26	305.46	294.33	303.43	312.62	305.06	301.56	310.05	302.5	305.9	303.45	304.42	301.98	302.15	310.62	301.33
306.44	306.35	307.99	305.54	305.92	302.5	304.86	309.99	316.78	307.26	302.72	305.58	303.81	305.43	307.73	300.49	305.41	306.94	305.38	304.95	309.62	306.45	306.47	305.46	306.65	301.89	302.81	304.24	297.25	304.24	302.45	306.01	315.25	305.36	301.31	300.84	303.59	307.44	307.38	301.23	305.14	301.67	298.33	299.82	309.72	311.86	304.98	297.99	309.22	304.66
299.57	303.6	308.51	310.46	308.93	309.49	300.44	303.19	310.43	306.15	304.46	312.09	305.38	301.21	301.6	303.56	310.26	298.23	306.19	302.62	307.21	303.27	301.63	302.84	299.4	304.8	311.03	308.2	306.32	301.22	306.15	305.18	312.8	303.05	307.14	304.78	303.38	308.92	299.95	297.13	306.18	310.94	306.79	305.74	296.93	308.26	306.27	297.23	306.79	308.75
305.09	306.5	311.24	300.22	298.76	304.26	306.59	302.65	312.75	299.99	303.42	298.87	307.6	302.25	305.1	297.85	300.48	296.87	302.05	302.7	304.75	305.11	297.28	306.61	300.65	307.99	298.98	297.16	306.03	307.25	305.47	300.46	304	303.79	299.8	309.35	302.49	304.99	307.9	303.82	310.46	305.45	306.75	307.21	304.37	312.36	308.33	307.81	299.79	302.46
333.72	329.07	322.97	323.85	327.76	326.81	327.29	332.06	325.2	327.13	326.88	327.35	323.84	329.29	323.06	327.84	334.04	324.06	325.04	331.43	333.16	324.4	327.51	322.48	329.73	330.18	325.85	330	329.6	331.77	330.83	333.61	321.7	326.32	328.15	329.91	324.26	325.44	327.76	323.75	322.83	326.63	325.09	328.2	324.04	317.08	319.16	329.82	331.49	326.4
310.14	310.58	308.3	313.14	308.47	303.34	311.14	314.39	317.55	311.51	314.13	314.4	313.4	305.66	311.23	304.8	309.64	306.57	305.92	312.53	305.98	314.47	311.78	305.75	305.85	302.64	315.16	318.12	313.65	310.77	309.19	312.74	307.49	310.1	312.25	313.89	306.77	313.62	302.4	313.33	312.39	313.39	308.7	307.98	307.52	304.91	316.33	310.91	307.98	313.52
311.93	313.14	318.38	313.68	311.23	307.06	317.93	306.86	313.51	309.32	314.55	312.77	313.68	327.69	310.76	312.75	314.09	315.35	310.66	310.96	315.64	318.9	322.85	313.64	313.64	312.5	322.93	320.02	316.05	308.96	309.32	317.4	308.47	317.6	312.93	317.71	307.34	309.58	312.11	316.01	316.57	317.28	308.92	306.34	315.99	310.92	315.16	322.54	314.82	314.27
294.39	293.49	297.31	289.4	289.98	296.41	298.62	294.83	293.35	294.18	298	287.65	292.88	299.9	294.1	291.29	290.04	293.43	298.05	297.08	305.24	293.49	292.02	290.55	294.38	290.82	289.68	294.78	294.04	291.57	299.69	288.54	297.68	290.16	299.48	299.61	297.18	298.76	294.03	290.47	300.51	291.13	298.17	289.21	290.94	285.21	296.14	294.78	287.74	300.48
293.66	298.51	297.1	298.76	290.44	293.54	296.69	300.64	297.52	293.45	288.76	296.35	295.62	298.12	289.47	298.73	304.3	286.24	292.41	292.1	299.25	290.58	297.9	293.38	294.96	291.11	299.28	294.3	292.77	295.49	293.58	292.88	296.8	291.27	294.12	289.99	294.7	290.04	297.04	294.45	294.42	299.72	298.74	292.15	292.91	296.05	298.02	288.91	296.31	291.55
316.73	303.72	313.97	306.24	309.09	312.64	314.71	314.92	318.2	319.07	315.21	312.22	318.52	310.93	312.31	312.57	312.72	316.89	313.04	311	309.86	311.49	310.23	311.65	312.9	319.3	308.9	309.22	313.43	317.99	314.68	315.63	311.33	310.77	317.52	317.42	307.91	316.9	319.86	317.83	310.71	320.57	312.9	315.02	315.45	317.57	312.45	314.22	308.38	315.3
292.54	288.97	295.9	295.82	289.86	291.63	289.62	290.92	290.58	291.86	292.74	294.88	296.76	292.93	289.27	295.36	297.84	293.8	301.17	298.23	293.38	293.8	292.92	293.85	287.44	296.22	294.15	290.35	294.26	297.22	287.62	288.71	294.2	296.91	296.36	293.23	293.87	293.19	296.47	294.53	292.25	294.05	292.83	295.59	289.81	302.76	294.85	297.31	288.95	290.8
315.97	320.45	316.26	321.48	315.91	317.08	314.96	315.37	315.38	316.24	307.17	320.51	316.91	315.03	312.95	316.18	315.39	317.25	317.17	316.7	317.67	318.06	315.43	318.4	312.5	317.92	323.42	313.86	317.14	314.67	316.83	320.02	315.41	311.29	315.88	316.12	320.33	322.47	317.99	317.61	319.93	312.14	319.34	315.48	322.49	320.06	312.56	319.89	318.16	318.23
310.37	306.17	305.9	307.78	306.33	306.97	304.48	306.42	311.12	299.86	309.76	302.67	305.63	310.32	305	310.64	300.71	304.49	308.25	305.09	306.85	309.11	316.84	304.55	303.97	305.93	310.57	306.85	307.82	310.98	307.22	308.03	305.81	310.69	302.14	309.93	306.41	309	304.36	311.5	307.71	312.12	306.12	309.64	306.19	302.33	306.66	305.95	309.87	305.96
307.03	304.26	302.01	305.16	304.02	307.93	296.49	300.62	304.12	302.82	308.73	309.29	307.43	299.3	313.97	307.71	305.97	301.84	306.33	306.31	311.37	305.38	305.81	300.23	308.72	313.24	305.37	305.16	301.83	304.67	293.39	303.81	300.19	308.97	302.78	305.55	302.62	306.44	308.24	303.72	310	308.02	314.19	296.71	301.47	303.26	309.91	305.89	308.13	303.93
305.07	302.96	309.68	313	304.46	307.83	312.23	313.74	314.61	313.47	308.58	312.6	311.05	312.48	302.53	320.16	307.77	303.66	306.68	310.34	304.13	310.09	311.11	308.21	308.35	308.71	303.67	307.4	304.57	306.46	306.39	308.96	313.4	307.33	310.89	301.56	307.36	311.35	307.11	307.72	305.81	310.67	307.87	306.16	314.85	308.7	294.83	310.44	307.22	309.8
313.54	309.06	299.32	305.67	299.34	311.21	296.89	300.25	307.44	301.98	296.18	299.59	301.47	304.96	300.48	299.99	303.02	305.44	311.9	301.4	300.64	297.38	301.88	304.31	298.31	304.32	301.26	301.31	307.39	304.21	309.23	302.49	304.71	305.86	301.5	308.13	301.93	303.05	300.77	301.47	304.48	306.89	310.88	299.59	309.81	311.45	306.82	304.32	301.64	305.66
310.68	312.42	312.54	317.5	314.4	312.54	316.31	309.66	314.92	313.6	317.31	307.4	320.55	317.6	307.7	312.84	311.21	309.82	311.44	316.84	310.36	311.82	307.17	315.15	308.41	312.61	318.22	317.1	318.78	314.87	308.81	313.34	314.3	318.25	316.71	317.73	318.09	315.53	306.33	308.83	312.67	311.8	312.31	308.18	312.38	307.03	314.13	314.25	311.43	314.7
316.94	320.45	328.36	312.86	318.75	316.7	316.7	317.42	316.57	316.65	313.25	325.26	318.32	320.32	321.36	317.11	318.38	313.96	318.29	313.06	316.12	321.74	321	317.69	316.65	316.14	313.94	317.13	320.58	313.83	320.83	318.7	325.28	326.2	317.06	314.8	318.65	315.77	316.28	320.56	310.45	318.67	316.27	321.3	311.02	327.23	320.81	317.86	318.64	318.26
305.98	304.04	304.61	303.91	306.81	301.47	298.88	294.61	306.66	303.92	306.61	300.69	306.49	302.02	304.35	302.68	303.47	307.13	302.34	305.61	297.33	303.58	308.4	302.85	305.77	305.19	297.72	300.53	294.65	300.76	299.51	305.74	299.93	303.39	301.28	299.25	297.47	298.41	300.59	309.46	307.17	303.89	311.7	304.99	300.36	300.57	299.79	300.61	294.28	298.22
314.23	310.25	316.3	314.54	311.49	319.85	315.51	313.75	317.7	315.58	318.45	313.43	308.61	318.31	315.2	309.33	316.88	320.92	306.52	313.09	317.94	322.87	312.99	309.43	315.37	310.8	316.93	323.88	311.4	316.87	314.44	311.68	316.69	321.72	319.13	319.75	317.91	313.85	313.59	313.17	309.44	312.81	312.44	318.98	315.98	317.36	314.68	320.1	314.73	319.92
324.38	316.32	317.66	323.35	322.79	319.89	318.95	325.01	327.59	324.96	319.52	319.34	320.46	319.19	315.7	320.16	319.92	322.97	315.81	315.34	322.96	320.33	323.11	314.01	319.71	322.67	316.04	318.32	320.45	316.09	320.77	323.46	313.19	319.03	315.1	314.71	314.41	318.17	325.26	321.85	318.28	323.52	321.26	319.62	320.77	326.47	322.69	321.47	322.05	321.9
332.69	324.73	328.39	327.8	337.35	328.64	322.78	329.09	335.56	326.01	324.81	329.4	321.83	324.85	324.57	330.99	327.57	324.4	322.1	327.48	325.8	322.04	326.92	332.22	316.72	335.52	324.85	332.15	326.35	328.45	323.4	329.91	331.38	333.8	330.45	328.67	328.41	336.43	329.3	327.09	326.76	332.26	334.15	327.21	335.86	323.36	328.62	325.49	323.57	330.74
301.14	305.96	303.92	299.04	299.92	300.36	300.12	310.89	300.05	302.67	299.75	299.13	302.62	307.99	302.46	303.57	309.33	302.61	298.18	297.02	303.49	303.9	293.63	297.86	306.13	300.37	301.99	302.77	303.44	300.26	298.16	305	292.37	301.65	298.41	301.89	305.05	306.16	305.36	300.49	295.15	297.45	299.95	296.23	295.98	303.7	306.31	307.22	298.22	302.77
291.29	303.35	303.07	307.64	302.98	302.66	300.45	308.14	306.21	301.6	297.29	309.32	301.79	299.99	299.65	295.89	302.38	301.18	302.32	302.56	303.97	304.9	298.71	303.95	307.25	297.41	304.59	307.48	309.86	302.2	300.61	301.97	305.15	300.93	306.55	306.1	299.13	298.62	307.5	298.22	311.03	297.73	300.58	303.21	300.18	298.37	305.02	308.24	309.47	303.14
306.61	299.07	306.01	299.04	306.55	306.83	307.75	303.14	294.25	308.31	312.86	299.47	305.66	311.09	302.93	310.25	303.59	311.47	303.37	310.52	301.56	307.86	305.35	305.28	304.67	309.75	305.39	301.34	312.43	307.21	304.29	302.16	304.3	310.75	306.09	308.09	308.41	306.15	308.39	300.87	309.24	306.28	308.11	301.07	299.26	306.46	295.84	307.96	307.7	299.02
301.4	299.02	293.39	298.71	302.65	306.11	304.41	303.84	298.9	299.07	296.39	295.59	301.76	298.13	303.93	297.44	300.2	299.74	294.94	295.96	304.34	299.13	300.69	302.51	305.78	305.42	305.02	301.58	304.52	298.32	302.01	298.39	307.04	308.87	304.32	296.87	301.15	299.66	304.83	301.39	296.57	304.96	302.96	305.19	296.89	297.57	299.54	305.69	306.55	302.62
312.54	302.2	309.91	309.83	318.39	312.64	314.26	313.74	310.83	313.96	310.68	310.53	313.02	315.87	310.91	307.14	317.31	312.15	311.56	310.84	317.68	315.53	317.8	317.84	313.7	318.58	314.76	309.26	317.65	312.28	312.84	319.05	317.56	318.07	321.58	305.27	316.84	312	318.74	308.35	311.49	310.85	309.71	320.29	316.49	312.29	314.62	318.27	307.37	319.07
310.14	320.63	322.26	316.9	314.29	315.89	311.22	323.03	316.84	317.08	315.01	319.47	318.34	320.94	316.41	313.94	313.53	314.78	319.52	316.09	311.93	311.66	310.92	315.29	318.96	324.24	321.63	322.18	318.72	312.65	317.19	324.02	312.1	316.25	313.89	315.11	316.01	309.66	317.51	311.28	316.66	319.46	319.07	319.57	307.97	321.01	319.19	313	309.76	317.11
300.78	311.02	302.27	294.64	299.77	299.37	303.79	306.49	302.14	303.45	300.43	303.66	303.81	308.39	298.81	300.32	297.2	305.24	305.53	302.2	302.54	297.26	303.64	297.94	297.17	299.23	301.28	306.55	299.86	303.47	304.01	302.23	294.85	302.17	304.27	307.21	303.37	304.73	303.95	304.99	309.5	310.08	306.29	303.83	300.76	305.44	300.28	303.11	302.84	305.45
294.68	300.76	286.94	291.59	293.6	296.35	292.7	300.27	289.06	290.44	296.45	303.2	295.32	289.56	296.59	297.45	295.84	296.85	295.89	298.98	299.58	288.89	298.93	294.11	289.68	291.7	295.09	295.37	290.95	294.47	296.93	295.86	293.67	297.87	298.31	295.33	295.7	293.08	291.65	301.3	290.51	288.71	299.39	301.48	289.26	294.05	292.99	297.54	296.91	290.73
324.35	314.08	320.75	325.85	319.42	319.9	310.21	322.51	318.55	324.91	316.94	321.5	313.5	311.24	320.68	323.98	318.24	311.19	311.39	321.48	325.23	316.49	314.56	313.85	321.18	320.11	314.41	323.98	316.06	315.74	312.28	314.67	313.89	321.59	323.03	315.67	324.14	312.1	319.55	315.23	323.16	319.17	319.2	318.41	319.64	320.12	317.78	312.47	315.7	325.03
323.56	323.64	329.87	326.54	324.92	333.37	337.54	328.86	330.89	329.91	328.28	329.9	326.65	324.52	331.82	334.17	329.74	330.42	332.91	330.87	327.37	333.19	328.87	332.6	323.18	328.12	328.79	328.35	319.7	329.95	328.29	325.28	326.39	329.84	327.86	328.15	326.35	326.02	326.98	334.44	331.04	327.5	329.49	333.92	327.27	330.11	331.74	336.18	335.95	324.9
304.19	293.4	305.97	306.44	305.25	300.59	304.94	305.68	305.49	307.32	304.68	301.41	302.6	312.05	304.12	305.69	306.23	306.86	309.84	304.29	301.77	310.18	305.86	307.41	307.8	298.17	304.12	303.27	308.08	302.33	305.35	302.4	311.35	307	308.91	303.61	312.03	308.14	298.49	314.52	302.26	305.71	306.14	308.69	306.09	308.49	304.63	302.64	306.52	310.31
297.32	305	295.45	301.8	297.92	299.94	306.5	294.89	305.47	298.74	298.1	303.55	306.28	305.51	306.6	300.93	302.3	297.09	301.31	302.75	297.24	307.17	300.22	303.07	297.18	292.11	303.22	300.71	295.99	290.2	302.56	305.43	299.34	296.78	299.82	301.17	301.59	295.33	295.74	302.12	303.38	304.84	299.13	303.58	297.6	298.31	298.51	305.53	300.66	307.35
332.51	322.62	324.17	334.74	324.47	325.86	324.47	329.08	319.65	329.69	324.27	325.34	323.94	325.37	324.09	324.2	331.1	324.27	326.97	332	325.24	328.62	322.77	326.15	326.92	333.59	328.95	325.79	327.31	328.7	323.07	325.11	320.26	329.29	325.46	325.02	324.47	319.19	330.67	323.99	327.09	326.72	324.33	323.42	326.77	338.96	326.72	330.01	322.7	325.21
300.81	307.58	309.04	300.79	296.52	295.36	300.8	303.4	307.38	300.84	299.75	304.9	301.06	298.51	304.54	298.71	303.73	297.52	301.53	301.82	300.98	302.76	298.08	301.46	302.97	295.64	303.9	293.94	300.45	302.57	303.24	298.23	298.48	297.84	299.43	306.07	306.99	301.67	301.33	301.63	299.52	300.85	299.57	295.48	300.11	292.22	302.48	297.35	296.81	298.84
309.91	310.21	312.42	313.25	317.15	311.35	313.49	314.89	315.7	309.93	307.3	315.74	309.91	314.29	319.29	319.78	315.88	321.51	309.17	311.71	310.95	319.65	309.57	307.7	317.75	320.3	311.96	312.39	315.23	314.89	316.77	315.49	313.22	319.44	318.13	305.27	311.71	309.25	308.8	314.94	315.22	312.47	312.14	316.7	311.66	321.66	316.89	315.96	311.76	310.76
304.84	305.06	311.66	313.85	304.71	301.12	306.67	302.5	316.82	306.44	308.68	302.52	300.76	298.6	302.97	302.99	302.37	304.32	305.97	303.97	299.98	306.64	305.44	305.72	310.76	302.72	307.36	309.21	311.45	307.87	307.03	310.43	306.67	309.46	310.72	305.3	302.2	306.84	304.82	308.59	295.16	303.78	306.58	298.11	302.11	303.26	300.4	303.85	308.08	311.47
314.61	325.63	318.55	311.58	313.84	313.19	316.75	316.94	327.22	319.64	315.02	319.42	317.41	317.75	320.35	320.91	320.18	319.02	319.05	316.13	319.02	317.36	323.03	313.67	316.72	317.01	320.58	311.55	321.24	317.23	308.44	315.2	316.33	318.45	310.97	319.7	322.47	319.82	316.33	323.09	316.31	315.45	315.38	315.75	313.76	326.05	317.83	310.45	320.73	312.51
316.67	319.98	316.62	318.95	320.48	319.77	318.61	315.68	314.09	315.5	315.92	313.47	323.42	320.78	313.28	320.84	318.62	313.7	324.52	315.24	318.04	319.81	315.95	317.73	309.42	318.04	317.21	320.23	313.2	319.56	322.68	313.82	320.32	320.26	317.18	321.63	320.21	315.76	321.42	323.01	318.05	319.15	322.36	313.4	315.36	319.53	311.1	316.76	314.07	317.76
304.94	302.71	298.66	306.04	297.49	309.27	296	300.54	301.99	297.71	300.87	303.64	299.08	304.45	294.18	303.19	301.26	299.31	297.1	302.42	306.49	304.77	299.77	299.86	306.97	308.41	304.52	304.62	306.25	295.37	301.53	301.74	296.57	296.95	305.04	298.8	301.55	302.78	303.66	304.33	300.4	292.43	306.8	302.47	297.35	305.48	295.26	303.47	296.52	308.94
319.37	316.46	306.88	321.25	307.96	314.26	309.12	316.59	320.42	309.83	314.32	312.68	319.19	317.73	312.74	307.57	313.16	308.87	312.77	320.12	319.95	313.25	309.37	318.81	323.34	318.69	316.81	310.84	321.11	313.14	315	318.02	313.67	310.92	317.43	312.2	317.81	318.94	314.49	323.47	318.56	315.25	316.63	317.14	318.48	317.45	316.22	314.11	317.7	304.32
291.85	287.19	294.21	294.98	300.76	296.64	296.6	296.85	298.58	296.52	296.42	294.75	295.71	290.14	293.67	291.24	296.19	289.99	293.77	287.71	292.98	299.42	289.36	293.89	300.57	292.96	297.64	295.68	298.31	292.38	295.3	287.89	297.33	292.52	290.68	289.87	301.83	293.58	290.56	299.19	292.49	299.59	297.09	288.58	290.24	291.56	294.3	292.07	295.37	288.62
321.48	315.72	318.52	319.82	322.01	324.06	310.27	313.63	321.75	320.81	317.5	330.98	317.79	316.85	318.83	322.8	319.87	322.08	324.19	322.35	311.01	320.68	326.8	323.13	318.95	320.28	324.52	323.74	322.36	320.38	317.76	321.27	316.36	315.72	314.07	321.75	312.56	317.5	318.48	311.84	319.42	315.93	319.77	314.98	317.4	316.9	319.51	316.5	316.09	317.22
292.3	292.16	296.49	292.6	299.96	291.37	299.39	302.06	297.16	298.47	296.18	294.68	297.39	287.78	293.98	293.03	299.17	293.09	299.42	295.49	295.15	295.28	292.12	293.48	292.24	296.5	294.17	291.09	297.28	294.89	295.23	301.58	293.61	293.55	290.19	294.23	292.42	296.68	296.06	296.11	295.01	290.13	287.11	302.37	287.08	295.7	291.85	292.72	300.06	292.28
299.14	299.29	294.61	297.08	301.9	296.45	301.43	299.64	301.54	299.75	301.88	297.09	295.07	303.61	303.17	301.89	307.15	297.53	308.05	300.95	304.82	297.61	300.5	302.85	297.11	303.5	301.44	300.52	296.96	297.7	298.41	298.5	302.93	301.87	297.71	298.83	300.75	302.38	302.12	302.53	302.66	299.05	292.73	306.46	306.16	308.23	298.27	301.06	304.98	299.03
312.05	316.38	319.87	312.68	313.2	307.87	303.69	312.9	307.32	319.1	317.54	312.31	315.67	311.83	315.3	316.19	312.19	320.23	310.96	312.56	316.1	320.35	317.51	315.77	316.33	318.55	319.32	310.47	308.7	306.92	311.97	313.16	315.74	311	312.3	313.23	319.77	309.64	316.81	317.48	309.87	313.43	319.18	315.27	309.33	316.19	308.08	309.06	319.31	314.18
303.96	314.62	302.96	306.26	306.45	304.46	306.49	306.56	305.04	308.92	316.07	313.29	309.76	311.99	301.14	305.38	307.17	305.78	310.25	305.24	303.35	307.87	307.36	302.69	305.35	309.45	307.73	309.6	310.74	304.97	311.57	307.36	312.98	316.46	308.98	310.25	308.6	311.16	311.14	303.54	305.21	307.05	313.46	306.19	309.25	311.45	315.47	309.69	310.01	316.05
313.82	316.19	316.89	311.16	318.57	313.23	315.55	314.2	317.61	307.72	315.64	320.69	311.61	318.08	314.02	316.46	311.51	319.67	310.86	315.73	306.61	318.84	316.77	307.22	317.1	312.79	316.9	309.84	312.63	313.44	315.47	314.29	317.51	307.26	321.41	306.42	310.35	314.43	309.98	314.04	309.15	319.52	307.8	316.43	313	316.43	318.55	317.55	315.27	317.9
308.11	317.45	313.47	317.94	313.93	315.07	317.58	314.64	310.28	313.49	310.03	316.07	312.05	309.81	313.19	316.29	315.14	315.94	324.61	309.71	312.31	309.07	314.02	317.26	320.21	312.25	310.34	315.87	308.29	316.79	304.22	306.58	310.74	314.04	312.37	310.86	317.27	320.54	316.3	314.45	318.27	311.99	320.92	316.71	311.78	312.89	319.39	319.53	313.47	308.02
306.39	304.84	302.61	310.15	305.12	303.36	304.33	309.85	305.45	305.95	307.15	300.46	304.23	307.07	306.02	301.29	306.43	301.15	303.07	301.38	310.33	296.06	306.08	310.43	306.77	309.23	308.81	307.62	307.95	301.58	303.09	303.91	300.13	301.33	309.52	303.6	299.52	305.8	301.08	310.28	300.58	300.48	307.54	308.67	306.98	302.08	308.36	300.91	301.6	310.8
319.19	318.83	320.13	322.8	314.13	323.67	325.37	309.68	320.81	328.58	319.13	317.15	319.28	316.04	313.14	316.28	315.97	317.6	318.82	317.94	320.77	327.8	312.17	325.06	314.34	318.81	322.72	319.48	322	320.44	315.66	321.24	320.27	315.4	327.63	321.27	318.17	312.22	322.16	320.23	313.9	320.95	319.2	319.9	321.65	324.34	318.62	320.86	319.39	318.28
307.37	298.69	305.81	313.2	312.18	308.52	313.94	307.56	309.97	310.05	304.46	306.22	310.06	306.03	306.45	312.97	302.94	305.1	304.13	306.47	298.95	300.98	307.03	301.78	303.89	308.23	306.14	317.91	308.74	302.13	296.25	302.51	304.17	304.57	306.17	312.45	300.94	307.87	311.31	300.69	300.94	304.33	306.29	304.42	308.87	296.3	309.13	295.18	312.21	299.63
298.35	306.09	302.82	308.22	299.61	307.54	301	304.53	305.41	306.05	312.99	312.4	310.93	304.24	302.2	303.53	311.42	304.97	302.4	302.42	308.4	305.04	303.46	303.77	307.79	302.29	307.09	302.83	307.72	304.65	306.99	305.59	301.36	303.4	305.05	311.61	312.42	307.45	310.91	308.83	303.65	310.83	308.13	304.61	301.99	302.92	308.04	300.62	305.91	306.81
287.41	287.77	295.76	295.84	289.49	293.23	298.29	285.46	295.66	297.33	298.68	292.8	295.87	291.66	291.93	296.39	292.49	295.25	294.69	286.29	297.44	291.3	297.41	296.52	299.36	289.66	294.11	297.14	290.27	289.4	292.95	299.17	292.44	296.79	293.11	294.08	298.26	298.78	291.72	293.67	292.45	298.03	297.38	285.58	288.78	294.68	296.74	290.4	297.87	303.04
299.2	299.25	300.66	297.01	297.75	299.78	303.48	301.89	304.42	300.94	301.84	295.83	301.65	301.51	303.43	306.5	304.11	300.54	297.84	299.39	299.67	299.85	297.84	297.29	303.78	301.54	305.11	300.58	305.2	296.3	301	300.11	300.83	300.89	304.27	297.53	297.69	297.7	298.15	298.64	303.6	299.91	293.99	300.2	298.57	303.29	301.45	302.92	303.27	300.32
304.04	300.82	301.93	304.46	304.96	302.3	312.23	312.78	302.61	304.71	301.64	316	310.15	313.83	299.96	309.77	308.31	303.64	309.52	306.77	301.41	305.6	308.12	307.99	310.69	304.35	305.41	308.99	304.46	309.72	309.9	304.71	312.35	308.5	309.91	308.26	305.29	300.27	301.45	303.53	309.64	305.3	309.21	306.16	308.35	305.16	303.51	310.35	308.92	313.12
297.88	295.56	294.38	296.69	296.51	290.3	293.68	294.98	290.48	297.51	299.99	291.84	295.43	298.37	290.76	294.61	297.77	297.76	288.2	296.36	291.53	295.65	287.89	289.06	293.62	287.59	293.54	301.9	295.35	295.29	293.82	292.13	294.97	293.06	291.54	290.9	290.93	293.7	295.82	295.77	295.98	293.32	298.44	295.69	303.99	294.63	296.46	295.92	292.76	295.64
313.49	306.02	314.09	304.93	308.13	304.45	308.98	307.44	307.3	309.76	309.86	309.21	314.22	312.44	304.02	302.9	313.1	306.9	307.71	311.82	311.86	314.24	313.52	300.36	307.69	308.5	309.89	307.72	311.65	317.21	310.81	308.72	315.95	305.9	311.26	305.42	303.77	308.38	305.13	308.07	311.75	311.87	311.08	306.2	313.47	313.18	309.91	301.15	304.19	311.18
315.26	320.38	313.53	313.5	322.6	311.12	313.88	313.13	318.88	316.51	309.14	311.65	309.65	308.26	314.42	315.71	313.59	315.77	309.06	313.87	312.14	315.27	312.72	318.57	314.26	315.18	313.73	312.61	315.49	311.77	316.24	311.7	317.51	321.62	312.15	315.99	314.27	306.11	312.91	317.85	312.77	312.13	314.59	309.61	308.02	311.97	319.77	319.05	312.45	313.57
308.84	317.53	319.59	314.38	313.54	312.14	314.43	313.11	310.66	315.71	303.38	315.92	312.22	315.73	312.29	313.29	312.81	311.86	318.31	309.38	310.44	310.08	317.8	313.46	305.7	316.31	313.95	316.79	309.04	316.18	316.45	317.8	314.08	312.18	310.01	313.56	317.5	311.69	311.35	313.49	308.53	303.45	309.14	314.26	306.75	313.4	317.23	311.03	309.7	309.72
318.27	308.34	318.27	315.54	316.03	312.15	306.38	307.37	316.07	309.99	310.63	309.37	308.26	312.18	315.11	315.92	304.99	308.49	314.17	310.12	316.48	309.52	308.14	312.19	307.67	313.74	309.59	316.46	320.08	311.12	318.11	317.69	310.86	311.96	320.63	316.1	305.81	313.62	313.09	314.02	308.33	317.22	312.6	311.49	319.43	314.35	308.19	316.07	319.4	313.78
306.39	308.3	303.58	307.94	305.64	312.19	308.87	310.57	304.64	301.7	302.73	306.03	311.51	302.77	304.84	301.57	300.93	307.53	313.56	307.05	306.64	301.21	313.78	306.88	303.97	310.08	302.17	308.06	299.34	310.34	312.86	309.49	308.26	301.33	312.42	300.75	308.01	309.48	312.66	302.46	304.47	301.29	303.76	307.51	306.76	309.52	309.26	309.07	307.45	298.03
305.17	305.85	300.91	309.35	307.3	305.04	306.16	309.23	310.79	311.96	304.93	311.36	299.43	308.01	302.8	302.91	298.36	303.13	299.45	306.61	301.26	313.5	307.75	306.61	308.66	309.16	302.87	305.93	304.75	313.65	294.97	307.1	306.57	299.04	309.22	297.87	305.66	299.91	301.55	293.07	303.53	303.78	305.12	303.47	310.57	306.44	302.99	309.67	294.88	305.16
321.85	315.57	312.93	309.74	311.03	314.82	313.44	312.59	315	308.28	314.48	312.08	313.89	311.88	317.15	310.76	317.42	317.4	308.66	317.84	314.41	321.54	316.5	322.71	319.64	309.84	314.08	312.66	315.27	315.79	312.05	312.75	317.32	318.41	316.38	313.95	322.38	308.18	315.08	310.46	316.07	314.59	311.9	317.26	313.39	310.77	318.54	309.54	318.28	322.96
317.23	308.64	313.61	315.6	309.99	311.35	313.43	316.85	315.73	317.45	315.2	314.36	304.87	312.81	308.51	310.55	311.26	314.98	317.78	315.85	318.42	317.42	311.66	318.42	310.47	312.28	313.41	315.67	306.95	305.44	319.36	307.95	319.18	313.11	319.46	311.81	314.73	316.44	308.3	317.7	308.47	311.21	309.77	316.27	320.16	313.79	316.59	311.77	319.53	314.13
320.04	313.04	309.25	322.83	322.81	320.3	316.1	315.57	317.57	315.17	317.5	316.63	318.1	318.31	319.76	318.2	324.05	317.66	319.31	316.2	323.39	324.51	316.38	319.24	324.27	321.57	316.61	319.74	323.12	310.38	316.61	317.29	313.89	316.31	315.27	312.49	313.5	325.87	318.76	319.67	323.54	321.01	318.9	320.34	319.6	318.06	320.79	315.65	317.01	319.27
311.76	303.68	312.84	307.69	315.12	307.68	314.65	316.08	305.97	309.97	310.09	316.21	309.52	305.17	308.23	317.97	308.91	306.12	315.4	312.13	308.28	313.43	309.87	313.62	313.29	312.58	313.36	314.76	310.89	313.37	313.07	306.31	313.09	306.24	312.4	317.52	308.03	308.38	310.84	314.94	305.98	313.57	307.6	315.33	313.74	308.9	309.19	305.77	315.6	311.75
324.78	331.88	322.4	323.39	324.52	327.18	322.65	324.67	326.31	320.01	328.37	325.38	329.43	321.89	323.66	324.2	322.37	325.16	324.4	330.93	320.09	325.64	327.33	321.27	322.19	325.23	330.05	322.54	324.5	328.35	324.02	324.46	324.77	329.28	328.74	328.8	323.57	328.5	323.95	330.37	328	329.41	319.25	332.81	334.88	328.62	332.88	327.95	320.24	327.9
305.51	298.15	305.21	301.12	301.36	303.03	295.79	301.32	299.33	297.85	300.77	297.47	298.81	303.86	301.6	299.17	309.46	301.84	300.3	300.84	305.81	303.49	302.96	302.22	308.06	304.4	297.22	301.08	295.62	307.51	306.84	300.36	298.54	306.7	301.65	304.69	304.43	300.51	303.48	300.72	302.65	309.96	304.24	297.3	311.27	305.2	305.67	294.04	306.27	301.89
298.81	307.56	300.97	301.96	306.97	302.85	303.87	302.77	298.81	300.99	299.62	299.5	301.03	300.5	304.17	311.83	297.59	315.27	308.21	300.81	300.46	306.88	304.39	306.17	304.06	307.65	299.58	302.11	304.84	303.29	303.93	303.23	308.36	302.7	309.8	297.11	309.04	303.12	306.31	298.14	305.49	303.94	305.65	305.93	299.51	304	297.53	304.01	300.79	305.75
313.53	315.87	305.93	323.9	313.18	318	316.87	320.92	312.77	323.84	316.72	316.16	317.93	316.81	317.29	310.88	313.94	317.44	312.39	319.78	315.68	314.35	324.32	311.21	311.41	316.52	317.5	318.21	311.5	322.64	319.14	319.41	309.59	313.98	315.88	320.28	312.75	316.62	313.34	319.48	318.36	320.54	319.91	314.86	321.6	320.83	307.55	312.74	316.96	308.27
310.42	304.14	306.22	308.01	308.99	301.23	308.56	299.6	307	299.69	307.09	305.11	307.85	305.3	304.04	305.05	302.66	302.42	310.09	308.86	310.67	308.28	308.51	306.8	307.95	303.88	315.8	307.27	300.67	302.08	302.02	311.57	303.17	302.15	304.28	305.8	309.89	308.89	302.8	303.62	304.91	305.93	309.9	303.95	297.31	304.64	307.56	305.38	301.65	312.87
309.04	310.74	308	304.78	303.83	307.52	304.36	298.86	304.83	305.04	306.01	302.78	299.12	302.1	305.56	302.99	311.53	307.46	306.42	305.12	300.57	304.34	312.31	312.66	304.82	308.68	307.94	302.11	305.6	302.46	309.74	307.36	307.57	302.05	308.55	300.27	306.36	313.03	311.03	306.95	305.2	302.94	300.77	303.28	306.56	308.46	302.32	307.04	310.38	307.64
294.68	301.61	299.7	287.21	291.85	291.74	299.38	300.59	295.62	293.84	291.84	298.75	301.03	294.31	289.72	293.23	292.12	295.29	287.13	292.01	292.05	293.8	293.07	293	295.16	296.87	298.76	295.41	289.04	290.04	291.94	291.17	299.1	291.68	294.87	293.87	296.73	293.6	287.35	294.7	298.6	294.32	294.68	300.5	297.07	287.14	292.35	291	292.16	290.56
288.84	293.8	287.44	295.74	299.59	290.03	291.35	295.08	290.02	288.76	290.77	296.11	294.24	293.37	298.2	300.23	304.47	290.11	288.12	292.91	292.43	297.09	293.53	296.89	295.16	300.65	295.05	291.08	297.67	300.59	294.88	297.1	294.03	297.34	298.31	294.16	291.09	287.49	296.04	296.75	289.69	295.2	297.61	287.64	298.33	293.21	289.53	295.61	292.9	294.69
304.25	304.83	298.32	305.16	300.22	301.66	304.12	305.07	302.03	299.72	306.97	296.24	308.91	298.94	304.6	303.35	303.56	310.58	301.53	303.08	299.63	304.44	307.74	298.19	305.7	304.24	303.86	303.01	300.45	298.04	300.59	303.39	307.16	301.5	295.98	303.82	302.18	297.29	305.09	308.62	305.91	308.37	305.49	300.08	301.4	299.39	294.78	308.44	305.8	303.48
326.42	330.36	324.07	327.57	328.29	325.66	324.59	317.86	324.84	320.48	329.5	325.83	327.72	328.39	325.56	325.22	315.23	327.58	328.49	322.89	326.79	329.12	325.89	323.47	331.96	318.26	319.24	320.85	327.52	320.92	325.53	325.36	328.68	321.59	324.87	329.19	328.48	322.32	318	325.03	319.47	321.92	323.27	328.61	331.61	322.53	319.97	322.32	328.43	326.35
311.3	315.37	318.99	320.42	320.11	322.69	323.78	319.77	321.37	324.51	313.67	310.32	317.66	317.61	328.22	319.11	316.03	320.89	310.96	314.91	314.89	321.18	317.69	306.94	319.79	324.26	311.93	323.99	322.03	325.66	318.07	310.95	315.83	314.02	315.84	310.46	313.63	320.3	322.52	315.78	325.37	319.72	306.13	321.95	324.26	314.86	317.42	325.1	312.25	322.48
315.34	312.46	310.55	313.71	312.08	317.53	317.15	316.19	321.26	309.17	312.45	316.59	318.64	312.78	320.08	311.79	312.35	324.17	312.53	316.11	317.84	314.55	313.86	309.43	314.1	316.19	309.35	311.65	323.46	310.67	316.13	315.23	316.65	311.33	314.16	316.57	312.63	310.05	311.05	318.53	313.72	310.28	316.67	319.47	308.06	323.41	317.23	319.59	314.52	311.91
318.1	315.81	315.04	313.67	322.55	316.48	314.13	306.96	323.67	316.06	309.71	320.28	320.88	317.57	314.21	310.84	318.14	315.92	317.64	322.54	315.56	310.47	315.17	309.38	314.37	316.26	311.6	312.17	318.13	313.23	318.49	313.86	312.24	319.36	320.31	310.35	317.69	314.64	316.74	304.97	318.92	311.6	313.35	311.94	310.52	307.1	313.53	316.82	313.83	320.79
310.65	307.33	315.1	316.16	318.11	311.6	319.55	314.51	311.89	309.69	314.01	322.73	316.99	315.5	315.29	313.16	315	304.89	319.42	317.34	317.48	319.9	312.72	314.36	319.19	319.28	308.5	309.07	316.07	318.49	320.51	314.45	310.5	318.52	309.44	309.56	317.09	315.77	316.43	315.6	317.61	316.34	317.94	315.98	311.84	308.02	314.69	315.89	308.25	317.81
317.63	315.02	318.85	317.12	314.43	316.97	315.29	313.71	309.09	317.4	317.35	315.95	318.37	319.17	314.82	313.47	309.52	318.59	314.66	311.51	319.6	319.89	316.71	314.08	316.39	315.73	320.11	317.35	322.43	323.42	320.75	319.43	311.41	315.3	313.09	313.54	317.16	315.66	317.27	313.35	320.41	314.5	312.19	311.87	314.23	315.66	316.86	322.46	307.72	317.21
317.44	317.61	307.45	318.12	320.3	314.1	314.71	312.86	309.05	312.35	313.47	306.78	315.61	319.69	310.52	326.31	315.05	314.26	311.02	313.78	312.35	311.9	315.33	313.73	314.24	316.26	316.28	311.49	317.83	319.12	314.13	313.48	319.06	320.04	316.72	313.61	316	318.88	320.62	316.14	317.82	309.43	310.96	317.92	304.32	313.57	318.63	314.03	313.99	314.36
316.25	314.35	316.16	311.33	312.79	318.6	311.31	315.78	314.45	318.87	307.12	312.24	318.13	313.76	307.59	310.23	316.2	319.43	317.35	311.85	318.43	317.5	320.57	311.02	314.61	312.95	312.29	311.01	314.11	307.22	312.19	308.38	311.47	319.66	312.98	320.61	315.84	310.19	316.14	316.53	309.5	311.74	309.38	314.84	306.5	319.53	318.17	321.04	316.12	311.47
307.22	307.49	306.04	303.61	311.78	304.84	305.01	294.28	302.94	304.84	304.85	307.1	307.14	308.86	298.36	309.18	306.93	307.92	300.38	306.68	306.95	304.6	299.69	314.3	311.14	305.55	301.37	300.92	303.21	308.41	310.82	309.45	309.22	304.88	298.15	297.65	305.94	307.16	307.14	308.49	305.41	302.4	304.29	304.25	301.91	306.53	305.87	299.92	302.62	306.55
324.65	321.4	327.59	318.64	327.01	322.87	332.77	325.1	332.85	330.97	325.66	324.95	324.6	328.33	327.5	322.91	324.4	322.92	329.12	326.3	334.27	324.85	328.81	324.97	325.75	329.36	326.22	323.72	330.58	326.68	327.17	329.15	325.38	327.13	322.29	320.08	322.65	322.8	329.41	327.01	321.84	322.66	323.69	320.46	330.49	326.97	330.7	319.99	335.28	328.36
303.33	306.65	302.47	303.32	305.67	307.5	304.06	306.32	302.13	310.95	308.01	304.42	300.79	304.38	311.15	306.49	305.51	300.78	307.1	307.73	309.69	302.17	304.57	308.66	303.27	304.92	306.41	304.35	305.93	313.66	309.79	307.02	312.67	311.62	301.48	309.4	298.01	307.33	309.45	302.18	306.28	307.44	296.24	300.88	309.72	308.46	305.7	302.2	307.67	305.84
302.59	306.24	308.37	305.69	306.81	307.88	306.65	304.61	303.23	312.1	306.6	303	301.09	301.22	303.45	306.97	298.52	302.42	304.01	300.35	303.71	302.69	304.39	304.41	301.44	300.59	299.64	309.74	296.52	308.76	309.32	313.17	308.51	297.85	302.43	304.43	309.01	301.31	305.26	306.63	301.74	299.52	309.61	305.09	310.35	306.13	298.41	306.43	301.4	300.89
296.09	294.5	294.95	299.47	292.87	287.42	302.9	302.12	293.65	292.76	296.47	294.43	288.02	296.05	294.63	293.12	296.53	301.03	294.19	290.55	292.82	298.06	291.48	296.15	299.28	290.18	295.05	291.35	294.09	297.35	295.57	292.5	298.39	284.62	295.84	294.43	295.74	292.02	292.11	296.85	293.82	289.14	298.37	295.81	297.05	294.02	293.54	293.14	291.15	296.42
290.97	297.61	290.38	296.22	295.7	294.36	297.64	295.99	302	300.41	296.28	294.98	294.75	290.38	297.19	296.26	299.85	296.93	288.87	297.73	293.78	300.09	294.31	292.46	297.77	296.15	296.54	293.27	292.64	290.77	303.85	295.57	299.09	289.92	291.85	300.92	293.69	296.32	296.33	294.82	296.94	291.08	296.54	296.16	295.7	295.87	291.68	299.47	293.1	300.17
309.57	304.01	307.22	308.92	304.67	302.99	305.05	306.51	304.84	304.13	309.39	310.91	303.4	309.91	303.4	307.65	307.46	303.58	300.33	309.56	310.63	310.83	308.14	305.29	307.23	301.04	307.83	306.57	305.48	297.9	311.41	305.11	310.73	307.77	313.15	302.49	306.11	304.67	295.35	306.55	306.88	302.13	308.89	311.62	311.16	309.76	308.4	307.64	301.24	308.14
304.56	299.05	298.46	287.48	296.88	291.96	292.01	294.8	294.9	295.51	297.17	294.5	295.36	290.99	294.17	289.15	292.77	291.88	288.85	295.67	288.21	293.68	295.75	292.11	297.58	290.31	282.01	290.22	291.14	296.76	289.58	295.55	294.99	296.05	295.95	297.54	285.21	293.71	291.62	292.32	295.17	299.93	299.53	298.56	290.6	296.28	293.7	299.32	293.58	292.4
316.03	310.74	315.92	313.58	314.83	307.2	310.96	312.87	316.75	310.98	312.79	321.51	315.28	315.52	320.37	315.14	309.22	315.37	308.1	315.29	315.23	318.51	308.36	315.84	318.05	308.78	312.16	312.04	317.97	313.46	312.31	310.01	314.14	317.86	312.32	319.8	316.42	314.72	310.1	312.48	313.6	314.06	316.72	315.25	308.07	309.79	316.8	313.08	309.44	316.17
304.97	299.68	301.31	300.43	304.42	306.15	297.65	302.82	304.5	306.64	300.55	305.3	304.94	300.42	298.59	302.85	302.94	300.97	308.37	304	299.65	303.01	303.91	301.67	302.92	306.52	300.62	301.22	300.6	296.72	300.72	303.36	293.63	303.6	310.32	307.84	300.16	302.37	295.7	299.09	295.36	298.17	292.88	304.6	300.89	300.6	303	302.45	304.34	302.3
310.48	318.4	319.12	314.6	317.13	312.82	321.64	322.31	309.51	313.47	312.5	311.98	312.77	313.95	315.26	313.54	312.61	311.46	314.45	313	317.24	306.54	311.66	315.96	317.41	306.12	311.58	319.78	314.06	315.69	314.97	315.2	312.98	314.54	311.25	317.9	319.84	309.54	320.09	318.47	314.72	315.61	312.58	316.72	318.53	313.9	313.73	309.77	317.5	312.29
302.21	313.96	316.36	310.54	306.28	299.79	303.27	308.67	305.55	306.56	309.9	308.29	306.43	310.39	301.52	307.84	312.44	309.36	309.55	303.15	309.13	310.61	310.19	310.53	306.47	298.29	305.52	304.42	311.6	307.56	308.49	307.91	307.69	307.69	310.54	307.24	310.07	306.36	301.21	311.33	301.83	311.56	303.3	303.38	312.15	306.08	309.12	308.81	305.61	304.88
308.99	299.63	304.94	306.64	302.74	298.31	302.28	309.41	303.74	301.42	311.42	300.51	296.3	300.52	303	295.6	305.93	294.97	297.35	304.69	306.81	300.24	301.71	298.05	308.03	305.8	305.4	307.05	304.49	300.2	301.66	301.5	300.16	293.84	300.26	306.19	302.91	307.65	301.76	305.95	301.09	309.52	296.36	300.81	305.21	301.47	306.86	303.43	304.1	305.63
309.35	317.89	309.39	312.18	314.16	313.99	309.14	315.8	314.61	303.57	318.11	307.13	307.86	309.86	308.89	313.63	305.72	308.87	311.46	310.4	309.11	305.92	310.59	308.87	307.29	311.15	312.24	309.02	317.04	306.86	306.97	309.85	303.26	314.42	311.84	308.67	307.01	310.09	311.59	306.15	317.49	309.28	309.41	306.34	307.22	313.64	312.56	311.63	310.05	317.6
299.62	296.44	301.65	299.62	302.69	306.54	309.45	304.2	297.29	306.17	304.03	305.39	309.62	312.39	308.4	314.11	306.12	313.83	306.07	309.16	301.84	304.37	303.12	303.34	303.83	300.09	304.66	307.24	302.51	302.73	308.43	304.36	308.19	309.24	304.81	306.2	300.44	312.03	312.86	307.28	302.73	301.42	301.57	306.05	306.38	315.59	306.36	303.44	307.46	301.51
306.06	303.26	305.4	303.48	310.46	303.5	304.6	297.98	307.87	305.91	305.56	299.3	300.99	301.42	301.94	294.85	299.81	307.48	304.81	296.46	300.88	303.2	308.64	307.05	298.87	306.36	301.07	298.08	298.02	302.55	301.19	306	304.08	303.85	306.56	300.7	313.33	304.22	301.25	307.31	303	302.67	303.56	298.7	300.14	307.68	307.33	302.61	302.82	301.2
319.05	316.05	313.67	323.3	311.97	317.93	316.31	321.22	311.04	315.52	316.08	307.03	313.52	310.99	318.02	310.84	313.21	314.02	317.5	319.73	310.87	318.52	316.22	318.53	313.93	319.4	319.32	316.84	313.11	315.19	315.01	315.95	310.67	312.38	318.59	311.98	315.85	322.45	316.57	313.03	313.26	310.52	313.64	313.1	313.28	312.57	310.17	314.23	317.94	313.3
304.58	299.3	300.48	301.03	299.92	306.52	305.72	302.54	296.38	304.02	298.28	299.97	300.01	301.66	300.5	300.29	295.2	304.28	306.96	307.63	311.29	301.82	306	306.04	300.58	307.45	308.13	299.91	298.64	298.55	304.83	310.81	296.71	305.63	301.13	302.95	300.08	309.3	299.12	295.83	302.77	300.2	302.84	302.72	301.06	300.14	299.35	299.06	298.67	299.07
300.69	303.13	303.97	301.89	300.78	304.98	305.87	302.67	304.53	305.36	302.24	302.33	307.02	309.95	295.5	297.28	301.58	306.75	297.65	299.39	310.46	303.85	297.26	295.09	304.71	310.4	302.29	304.65	303.27	301.14	301.99	304.15	297.65	300.07	301.05	307.18	302.96	301.16	300.66	308.37	301.42	299.13	306.72	297.28	309.39	305.19	298.03	303.92	304.37	296.35
[truncated: 150 more columns]
