# Supplementary material for: Genetic dissection of main and epistatic effects of QTL based on augmented triple test cross design
Source: PLoS One. 2017 Dec 14;12(12):e0189054. doi: 10.1371/journal.pone.0189054 (PMC5730204; doi:10.1371/journal.pone.0189054)
Supplement: S9 Supporting Information — (ZIP) [file pone.0189054.s009.zip › z5_150_0.5_10.csv]

301.74	302.42	298.24	301.64	301.25	300.7	302.24	300.33	298.41	301.54	297.69	298.93	299.28	298.93	299.64	299.17	297.08	300.94	300.75	301.88	300.13	301.82	299.6	302.12	300.13	298.33	302.63	300.06	299.77	299.3	301.96	298.69	297.64	299.23	303.19	298.77	298.55	299.72	301.86	301.34	301.97	301.82	300.06	299.51	299.62	301.26	300.91	299	299.02	298.49
326.59	324.84	325.26	326.59	328.25	323	328.04	324.35	323.47	325.43	323.49	329.32	322.74	324.14	326.81	325.16	328.13	324.24	326.94	327.55	325.71	325.78	325.61	323.36	325.21	326.3	326.11	323.7	324.85	325.43	323.83	324.88	325.61	324.36	324.62	324.13	327.47	327.69	328.31	323.75	322.71	324.35	322.75	326.87	324.88	324.14	327.07	324.93	325.96	324.77
319.24	318.11	316.62	320.03	319.63	318.29	321.18	318.47	318.04	315.98	320.91	319.12	319.65	318.49	320.26	319.19	320.24	319.93	320.2	316.19	316.56	318.22	318.91	316.52	320.6	315.42	315.94	319.22	319.8	318.68	320.74	316.31	318.64	319.12	318.11	318.25	319.23	319.74	318.41	318.91	320.56	317.93	320.73	319.27	315.88	318.25	319.71	317.97	321.94	320.97
310.55	311.39	311.19	313.66	308.68	313.33	312.23	310.1	312.1	310.13	310.08	311.78	311.6	309.89	313.52	310.6	311.64	307.79	310.16	311.37	312.96	310.75	312.58	315.14	314.62	312.46	311.74	311.19	308.22	311.98	311.65	312.24	311.54	311.62	311.07	313.18	312.1	312.14	311.49	311.93	311.57	310.54	311.28	310.96	308.67	313.51	311.53	311.5	311.07	312.74
314	313.9	313.53	316.3	316.47	313.62	314.77	315.09	315.95	313.58	315.38	313.87	311.14	312.67	313.71	316.8	316.2	315.64	315.13	315.26	314.56	315.3	314.85	316.12	315.64	317.99	314.92	314.73	315.29	316.08	314.77	315.03	314	313.9	315.4	313.57	314.39	312.6	317.55	313.39	314.44	314.13	314.91	314.94	315.7	315.28	315.2	316.25	315.31	315.81
328	327.25	327.86	328.25	327.35	328.08	327.54	331.08	326.85	326.02	327.39	327.35	326.9	326.15	327.46	328.19	327.43	327.56	328.9	327.46	327.24	326.95	330.65	327.72	326.67	327.43	324.13	329.17	329.62	328.1	329.34	328.53	327.46	327.36	328.27	328.54	329.44	327.64	328.89	325.25	328.12	327.74	326.65	328.51	327.78	330.35	328.08	329.06	325.39	325.43
299.51	298.85	299.3	300.43	300.47	301.98	301.23	300.44	299.68	300.11	301.74	299.27	298.59	300.1	300.59	302.53	299.02	300.26	301.04	301.53	300.92	299.94	301.26	299.78	299.56	300.63	300.74	301.13	301.46	300.45	299.22	300.37	301.74	300.29	300.67	300.13	297.5	300.34	303.9	302.01	300.21	299.32	300.13	301.75	297.88	301.16	297.56	300.98	301.75	299.92
310.22	309.83	309.99	310.27	310.31	309.87	311.25	310.17	310.34	311.28	312.36	308.29	310.91	308.22	309.04	310.18	311.07	306.82	309.25	311.21	309.73	308.17	312.56	310.2	311.35	309.43	310.42	309.89	314.13	310.69	309.57	308.08	310.33	311.18	312.01	310.68	310.25	309.31	311.54	313.41	310.32	309.45	310.95	312.08	310.59	310.75	311.81	310.96	309.55	308.54
302.25	302.94	303.5	304.68	305.42	302.81	303.61	301.98	302.24	304.84	304.26	304.06	302.89	304.3	303.68	302.24	303.98	301.81	301.33	303.51	304.05	303.44	305.2	300.8	302.78	301.16	302.26	303.07	304.77	301.32	304.72	303.37	302.2	302.05	304.49	304.87	300.22	306.21	303.71	305.01	304.07	303.92	303.79	304.54	300.91	302.37	305.51	303.02	305.22	301.95
313.62	315.42	315.67	313.45	314.23	315.82	314.09	314.54	312.77	315.26	314.77	311.93	316.18	317	316.7	316.54	314.46	316.15	313.19	315.07	316.28	313.72	316.36	313.52	317.68	315.11	316	316.62	313.06	314.69	314.4	313.01	314.14	314.39	314.62	312.54	315.12	314.93	316.7	315.78	317.95	318.91	316.53	314.77	315.77	313.78	316.73	314.73	315.59	315.31
315.53	315.59	317.1	317.38	320.13	318.93	315.97	316.31	318.53	316.29	317.85	319.45	318.72	316.75	318.29	318.66	316.94	315.65	317.86	318.72	318.07	318.31	318.28	316.12	318.45	318.78	321.42	315.18	316.72	314.58	314.5	313.75	316.59	317.21	316.6	317.34	317.17	315.51	316.67	315.86	316.15	317.31	318.09	313.97	315.58	316.81	316.07	317.76	316.75	319.18
309.92	307.6	305.65	305.64	306.91	306.54	305.02	306.23	308.66	307.69	305.78	308.73	307.85	308.73	304.07	306.4	309.07	306.26	307.51	308.59	305.16	304.58	305.73	308.39	308.75	308.82	308.37	309.94	308.44	306.56	305.18	306.25	306.68	308.4	304.79	306.38	306.01	304.76	307.11	307.06	306.65	307.8	307.09	303.39	306.85	307.61	304.31	309.41	307.11	308.08
302.49	302.77	301.47	302.46	303.65	302.03	301.25	301.08	301.73	302.15	300.38	301.27	300.19	301.06	305.65	301.61	303.23	300.75	302.9	305.7	301.71	303.63	304.3	303.36	301.6	303.93	303.45	304.11	302.92	304.22	302.35	302.07	302.15	303.38	301.26	303.84	306.11	303.48	303.85	303.07	301.48	302.28	301.97	302.54	302.6	302.46	302.35	301.71	303.29	303.63
314.39	311.93	312.86	314.04	310.59	313.96	314.74	313.53	314.18	312.6	310.79	313.26	312.13	310.41	311.97	315.86	311.67	311.71	315.24	314.11	311.08	313.23	313	312.1	313.59	313.4	311.97	313.98	311.66	313.43	312.26	311.87	313.32	310.72	311.69	312.12	315.93	312.27	315.85	315.11	313.65	311.54	311.28	310.71	314.51	316.84	314.35	310.68	315.88	313.96
315.1	313.85	315.35	314.01	313.63	312.64	317.39	315.38	314.67	312.77	314.08	313.71	315.08	315.35	312.24	315.48	314.98	313.17	313.9	314.89	316.3	314.69	314.27	314.95	315.13	312.17	317.87	313.46	315.82	313.52	314.26	314.97	314.81	314.8	314.06	313.2	315.59	314.35	316.93	313.49	316.6	312.52	316.41	312.92	317.07	313.57	314.18	314.15	316.27	313.99
314.32	314.17	315.19	312.27	313.68	312.82	313.64	317.96	314.32	314.15	311.89	315.16	313.19	313.52	316.29	313.36	312.29	315.57	314.64	312.59	313.04	313.27	314.99	312.17	310.93	312.78	315.23	313.08	313.75	315.68	313.64	314.96	316.92	313.66	314.07	315.58	312.51	313.49	315.78	313.71	314.64	315.33	312.39	314.33	313.9	313.74	315.73	314.51	314.65	313.64
303.15	305.46	303.11	302.55	306.49	303.82	305.56	304.65	303.64	304.31	306.51	303.98	300.93	303.1	304.67	304.46	303.46	304.55	302.48	306.43	307.6	305.82	302.79	304.21	304.27	303.25	304.86	303.25	304.25	304.1	305.42	306.14	305.5	305.59	304.02	303.59	306.36	303.87	305.41	303.49	302.59	302.55	303.97	305.56	306.64	303.57	302.76	303.65	304.2	303.62
314.71	315.12	315.08	316.03	315.57	313.43	314.02	313.11	312.3	313.29	314.01	314.59	316.39	314.1	313.74	313.2	312.69	313.94	313.33	314.02	312.78	313.52	312.01	314.32	313.32	316.03	315.86	313.27	313.18	311.76	313.25	313.56	313.46	313.64	315.71	315.86	312.72	315.61	314.33	314.43	312.84	314.08	311.57	313.43	314.96	313.62	314.01	313.46	311.22	312.37
303.65	302.81	300.83	303.75	302	303.69	302.11	303.68	303.26	303.24	304.58	305.62	304.02	305.41	303.59	304.36	304.88	304.24	303.33	303.85	303.07	302.73	302.69	304.77	305.54	304.43	302.83	301.91	305.12	304.34	302.2	304.82	303.67	302.3	304.1	302.96	303.67	303.5	302.01	304.28	303.12	303.94	304.43	301.5	303.81	304.88	305.23	303.84	306.68	304.42
303.95	301.74	300.88	307.09	303.98	305.19	304.35	303.29	304.91	302.79	302.22	304.56	304.11	303.9	304.72	302.72	302.07	302.08	304.18	304.3	301.81	304.18	305.18	302.27	305.8	303.29	303.62	306.06	302.7	303.98	305.03	304.82	303.76	301.71	304.71	303.47	302.67	303.26	304.86	302.63	302.53	302.99	301.79	302.05	302.91	305.27	303.01	304.84	306.52	303.94
305.63	305.55	306.28	305.58	306.11	302.67	305.4	303.96	303.56	306.04	303.92	305.17	301.55	304.74	305.62	305.09	304.84	303.17	304.35	305.11	302.71	303.03	303.91	302.88	302.31	305.66	306.32	305.2	305.24	304.21	302.09	305.6	302.37	302	304.45	306.16	305.22	305.25	301.48	305.02	304.66	304.68	304.11	303.04	303.74	303.35	305.35	304.96	303.79	303.25
305.77	303.16	304.95	304.93	304.03	302.52	304.8	302.09	304.1	306.26	308.21	307.75	305.49	302.29	306.6	302.85	303.93	303.28	303.56	304.25	303.54	301.56	301.77	305.11	304.08	304.31	305.81	303.91	302.97	302.4	303.06	304.8	303.89	303.14	305.01	303.42	305	303.6	304.36	304.17	304.73	302.57	302.9	303.24	304.79	306.58	303.25	304.46	304.54	301.71
314.32	315.58	315.01	314.87	315.15	316.64	310.96	313.6	315.12	314.8	315.3	316.92	313.78	315.35	316.5	315.39	317.37	313.9	312.96	316.6	316.62	314.19	314.68	315.54	311.84	315.09	316.44	311.42	315	315.46	316.13	317.65	315.08	315.67	315.11	316.02	314.04	314.46	316.29	316.22	314.59	312.45	315.46	315.36	315.22	313.1	315.31	313.89	313.35	317.54
318.63	317.98	317.73	319.05	321.35	316.5	317.75	315.54	318.31	317.04	317.64	317.89	316.2	318.67	320.48	316.37	319.15	317.69	318.75	316.09	317.93	316.43	317.74	319.56	314.97	316.73	318.46	315.2	318	319.29	315.63	320.02	319.28	318.46	318.57	315.36	319.83	316.52	316.19	316.43	314.59	317	318.36	317.06	317.44	319.92	318.73	317.46	316.25	318.4
303.46	303.67	302.67	303.59	303.64	300.89	305.59	303.7	306.04	305.27	301.27	305	305.94	301.42	304.18	302.64	303.63	303.05	304.96	305.57	305.56	303.28	305.41	302.57	303.91	304.36	303.65	304.69	302.5	305.19	304.26	305.99	303.97	303.8	303.93	306.7	304.78	302.35	305.73	303.63	305.44	304.8	303.87	302.35	303.33	305.14	302.52	304.3	303.99	303.05
322.72	324.36	322.46	324.72	325.2	325.01	323.74	324.14	323.65	325.67	324.41	326.12	326.12	324.45	323.71	325.66	325.32	325.01	325.13	325.22	325.71	324.38	326.31	321.31	322.42	326.49	324.34	324.13	322.01	326.72	327.56	325.8	326.28	326.08	326.4	324.72	323.62	328.23	324.32	326.34	324.25	323.43	325.4	323.53	325.31	322.29	324.41	324.96	324.99	323.83
314.44	312.49	313.89	314.13	313.05	315.45	313.99	316.62	314.69	316.06	315.18	314.4	314.36	315.22	315.61	313.9	315.02	314.25	313.18	315.83	315.62	316.03	314.5	314.68	313.34	314.94	315.22	318.2	314.94	316.76	312.8	314.52	315.07	315.38	316.32	315.87	317.27	316.02	316.72	313.88	315.47	314.8	318.36	311.93	314.5	311.4	314.16	316.08	313.81	314.74
315.43	315.83	315.38	315.28	314.47	316.8	316.23	316.63	313.72	312.71	315.87	314.38	312.19	314.8	313.46	315.69	314.94	315.7	315.52	311.22	314.9	315.53	312.55	312.82	314.21	318.38	313.41	315.33	313.43	312.46	315.82	313.9	313.4	314.67	315.4	313.02	317.03	316.26	314.91	312.05	315.6	315.2	315.77	315.13	315.25	313.45	316.16	315.76	315.49	315.53
314.44	314.62	315.25	314.65	313.7	314.75	313.5	315.32	313.35	313.51	314.99	315.25	314.82	315	315.62	314.63	313.73	313.72	314.27	312.44	316.88	311.43	315.6	319.35	314.34	315.11	313.23	311.93	313.99	313.89	315.26	313.72	317.44	314.25	314.61	314.79	312.35	314.92	313.31	315.09	314.55	313.66	316.17	313.46	315.95	314.04	313.6	314.63	316.69	315.25
313.7	313.08	312.02	312.01	313.97	312.45	313.65	313.01	313.82	313.81	311.61	313.23	316.98	312.74	313.04	312.95	311.43	311.83	313.46	311.61	311.04	312.13	313.19	312.02	312.78	316.57	313.29	314.15	309.93	312.06	313.21	313.34	315.03	314.62	314.59	312.68	314.45	313.59	311.28	313.32	314.83	315.37	313.8	314.15	311.7	313.88	313.11	314.06	313.5	314.14
315.62	313.72	313.59	314	313.35	315.66	314.95	313.95	311.31	314.28	316.05	314.98	314.07	315.07	314.5	314.33	315.47	313.67	316.26	315.16	314.6	315.5	312.42	315	315.33	316.24	314.53	313.75	314.54	313.39	315.08	315.73	313.81	315.99	315.81	315.28	313.74	315.1	313.86	313.24	313.92	314.75	315.73	315.09	316.79	315.76	313.96	314.41	315.58	315.94
303.2	301.59	301.51	302.5	301.9	300.49	304.21	303.64	303.07	302.59	304.95	302.17	302.08	303.01	303.05	303.08	304.19	302.37	303.87	303.96	300.04	304.49	301.99	303.24	301.38	304.31	303.33	302.61	303.01	302.84	303	302.75	300.18	302.26	306.26	303.86	302.17	303.21	303.36	305.69	301.1	302.46	301.54	304	303.78	304.73	302.68	303.55	305.15	302.76
300.8	301.15	300.33	298.75	300.28	298.76	302.87	302.89	300.72	300.32	302.88	300.43	302.71	299.76	300.72	299.78	299.92	301.14	302.32	300.37	302.71	302.84	301.49	302.5	302.7	303.35	301.53	299.21	300.12	301.33	302.12	300.46	300.61	301.14	302.43	299.77	300.67	299.49	299.73	302.34	304.2	300.38	300.15	302.45	300.99	299.4	300.27	300.96	303.14	299.86
310.94	314.04	313.92	310.22	313.1	314.01	313.01	312.29	311.34	314.45	314.47	315.39	316.63	313.78	311.24	313.44	313.97	312.64	316.01	314.12	312.69	311.34	313.07	313.17	312.67	312.58	312.41	316.61	313.65	315.55	311.51	312.88	315.01	313.36	311.72	315.39	314.66	311.54	312.89	313.04	311.94	310.33	313.61	313.22	311.84	313.87	314.07	312.8	311.04	311.55
315.46	311.36	312.26	309.63	313.08	315.56	312.16	315.27	313.17	311.86	314.16	314.98	312.01	310.79	313.56	313.65	313.14	312.71	312.24	311.79	313.15	311.91	312.66	312.34	314.51	314.59	312.39	312.41	313.81	311.5	313.81	312.47	313.21	313.96	312.09	310.69	312.7	312.79	311.24	314.32	312.42	313.6	315.01	314.05	313.07	313.8	313.7	310.62	314.19	311.85
295.98	294.3	295.38	293.85	294.34	295.65	294.9	296.85	294.04	297.19	293.35	295.03	295.18	296.93	297.73	297.24	293.11	296.47	296	293.68	294.72	295.29	295.37	296.64	293.56	297.19	294.72	294.06	296.76	295	293.16	294.26	292.55	293.67	293.23	295.21	292.74	295.36	295.03	295.57	293.12	294.02	295.28	296.36	293.59	293.25	294.85	294.57	296.2	295.5
304.11	299.79	303.78	302.18	301.27	299	301.1	298.53	299.64	300.47	299.32	303.7	302.41	300.88	298.88	300.83	300.54	301.89	300.26	302.17	302.03	300.94	299.67	301.67	301.49	299.7	301.26	301.99	300.84	300.75	298.75	301.97	300.51	302.39	302.03	302.65	301.44	302.57	300.54	299.7	302.1	301.87	301.47	301.81	298.14	301.54	303.45	301.42	302.92	301.68
315.35	315.42	313.65	314.98	316.86	314.53	315.21	314.19	313.11	315.05	312.88	311.8	313.78	316.01	310.34	313.83	314.51	315.86	313.82	315.68	315.02	313.76	313.5	313.92	312.21	314.34	313.7	314.27	314.72	315.11	315.16	314.67	312.59	313.42	312.02	312.74	315.06	313.41	313.58	312.13	314.54	313.45	312.32	313.02	315.52	314.56	314.54	312.23	313.02	316.97
320.05	317.9	319.28	316.69	318.44	315.49	317.82	318.39	316.23	317.06	318.54	318.92	317.77	318.82	319.33	319.18	316.18	318.58	319.04	316.85	316.27	318.9	318.81	317.66	315.53	317.07	318.87	316.96	315.99	318.8	317.79	318.65	319.1	319.06	318.54	315.96	319	316.96	318.73	318.69	320.07	320.04	316.93	317.42	318.28	317.15	317.94	316.71	318.08	319.67
307.58	307.99	309.85	307.23	309.37	307.65	310.17	308.18	304.25	307.43	308.35	307.9	307.77	308.7	307.36	307.43	308.23	307.27	308.65	305.78	309.22	305.83	306.67	309.91	308.22	308.09	309.12	308	307.65	306.88	307.86	308	307.75	307.28	306.29	308.83	307.92	309.34	309.18	305.33	306.6	307.07	307.02	306.42	308.41	310.21	308.7	308.87	309.38	305.14
305.32	305.25	305.66	302.01	303.37	303.23	303.65	302.03	304.25	303.01	303.53	303.89	305.07	305	303.3	301.6	304.3	302.77	304.54	304.63	302.56	305.99	303.82	306.37	306.41	303.74	303.79	304.11	306.01	304.04	303.91	305.6	304.79	305.68	304.16	302.43	305.92	305.14	306.18	307.19	304.52	305.59	303.28	305.7	302.01	305.81	304.59	303.75	300.68	303.63
314.86	315.84	317.18	317.01	315	314.58	316.44	315.12	319.42	315.21	316.05	317.67	313.27	314.99	315.36	316.15	316.45	316.33	313.49	316.65	315.2	312.89	316.76	314.12	315.39	316.81	316.53	316.71	316.4	316.23	317.15	315.04	314.95	316.39	315.85	315.86	316.62	314.73	315.68	316.06	318.21	315.55	315.73	314.83	315.57	317.55	314.6	318.06	316.54	316.67
307.85	306.56	305.71	303.96	305.91	305.26	303.54	305.09	304.17	306.71	307.2	303.19	305.4	305.57	305.02	305.57	305.04	303.87	306.87	305.18	305.19	304.45	307.48	306.97	304.34	305.84	306.63	305.17	306.44	305.59	306.17	306.49	305.02	304.53	306.48	303.77	305.39	303.97	305.32	305.23	305.24	305.71	305.56	304.91	301.41	304.4	306.71	306.75	304.81	306.34
318.96	318.14	317.71	318.29	316.58	316	318.63	318.59	318.1	318.02	317.66	318.33	318.31	316.39	317.49	317.57	317.78	320.42	316.78	320.45	317.09	319.38	317.57	317.73	319.02	318.41	319.03	320.31	317.22	319.49	316.97	319.75	316.93	316.09	316.98	318.64	315.81	317.57	315.85	317.4	320.59	319.64	316.06	319.14	319.19	318.08	318.25	319.14	317.19	319.32
305.98	309.19	304.59	305.35	305.33	304.04	306.9	308.03	302.65	305.56	305.71	307.46	306.37	305.85	304.5	304.44	306.47	304.22	306.98	304.64	307.7	306.03	305.36	307.2	307.07	308.67	306.41	304.78	306.82	304.3	303.55	306.38	304.9	303.88	304.46	305.66	308.72	305.22	304.79	305.7	306.24	306.79	305.67	304.65	307.27	305.53	307.07	305.08	308.84	307.68
305.2	303.44	304.78	303.28	304.94	303.06	304.04	301.36	304.26	303.21	302.64	301.89	304.13	302.59	303.28	306.76	300.98	303.07	302.79	304.34	303.29	302.6	302.38	305.17	300.59	303	303.92	304.24	305.04	301.83	302.65	302.9	305.44	302.94	303.48	303.06	301.52	303.12	302.08	303.56	304.41	302.26	305.28	303.74	304.58	300.45	300.36	302.58	301.67	303.75
312.9	314.93	315.87	314.54	316.55	316.48	317.54	315.33	313.01	313.06	314.98	313.36	314.34	313.34	312.96	315.41	314.32	316	314.96	315.73	315.96	313.75	314.36	316.5	314.95	315.24	315.41	315.29	315.58	315.63	314.18	312.89	316.44	312.8	315.75	314.33	313.51	314.24	313.49	315.72	315.77	314.24	314.65	312.19	315.05	315.69	315.16	313.22	316.23	314
304.04	306.33	303.01	303.35	306.19	306.99	306.74	304.34	303.29	304.46	303.88	304.89	302.45	303.85	304.68	304.98	302.83	304.34	304.76	304.26	303.64	304.84	304.02	304.33	304.07	304.95	301.64	304.14	304.67	305.2	304.62	304.13	303.26	303.04	305.81	304.06	301.84	304.42	305.79	304.58	303.98	304.11	304.11	300.74	305.11	304.23	303.42	306.27	303.77	305.21
314.57	318.56	316.06	315.86	314.93	317.37	314.67	316.49	318.16	317.84	314.57	316.46	318.7	315.42	316.6	317.16	316.01	316.18	315.57	314.08	312.05	316.03	315.66	317.23	317.32	317.13	317.09	318.33	316.79	316.04	316.49	315.64	316.17	315.56	317.31	316.98	318.25	316.87	318.12	319.81	317.8	315.6	315.41	315.3	314.05	319.69	316.33	314.56	314.66	314.37
316.23	317.66	317.41	317.13	318.39	317.44	315.58	314.32	313.92	312.28	315.88	316.29	316.05	312.67	313.64	316.24	317.26	319.13	316.48	317.53	314.85	316.86	316.17	317.19	317.5	317.54	316.84	317.18	315.29	317.24	315.5	315.28	315.26	313.81	316.83	313.95	317.8	314.02	316.59	315.69	314.32	315.55	316.85	315.49	319.38	316.09	318.21	312.71	313.9	312.39
310.03	311.76	310.51	310.69	311.09	311.97	308.59	312.47	311.15	310.42	313.77	311.3	309.28	311.01	308.43	311.64	308.05	306.51	312.16	310.38	309.07	312.84	310.25	310.22	312.43	311.81	311.73	309.45	308.9	311.71	310.92	308.99	310.63	310.2	313.31	311.77	313.46	309.5	307.53	309.3	311.18	312.55	308.99	312.15	309.27	312.17	309.11	310.04	310.75	310.18
302.39	300.79	305.01	303.46	302.48	302.55	301.6	300.84	304.86	302.08	302.19	301.78	301.1	302.9	304.8	302.01	303.61	301.49	304.77	304.06	301.45	303.88	302.41	304.03	303.02	303.92	303.35	304.01	302.26	303.71	302.15	303.29	301.92	301.77	305.1	301.86	302.59	301.59	300.98	303.19	305.14	304.07	304.25	300.93	303.51	303.74	301.08	305.15	304.43	302.53
306.08	307.62	306.95	307.29	305.88	307.14	306.97	304.65	305.26	305.43	303.57	305.68	306.75	304.05	306.46	306.1	305.05	304.02	306.43	307.65	305.44	304.74	304.56	304.39	305.87	303.06	304.57	305.3	307.72	306.49	305.74	306.51	307.06	307.9	305.12	306.49	304.33	307.67	304.45	307.72	305.19	305.21	307.27	306.26	305.69	306.5	302.57	306.31	306.62	308.63
311.97	312.41	311.23	312.38	311.22	316.62	312.21	315.47	311.24	310.77	311.69	313.45	312.76	312.14	313.76	312.94	314.19	312.12	310.76	312.67	312.27	313.89	312.59	312.72	314.26	312.78	312.18	314.21	311.65	314.45	313.08	310.76	313.89	311.96	315.33	313.26	312.62	313.98	312.02	313.74	312.58	313.83	313.14	311.83	311.48	311.21	313.11	312.89	312.7	312.11
313.01	312.64	312.06	315.36	313.63	312.17	312.96	315.24	311.77	315.01	312.85	313.32	312.75	310.42	312.19	314.06	313.01	312.81	313.74	314.37	313.98	313.19	312.45	314.77	311.48	311.71	314.72	311.92	314.57	313.63	313.17	314.25	314.88	312.88	312.23	312.43	312.91	311.71	313.66	316.91	314.45	313.02	313.52	313.14	314.41	313.89	313.2	312.75	310.19	313.91
305.44	301.44	301.67	301.92	303.13	303.27	304.51	299.94	303.54	305.03	302.58	302.33	300.85	303.52	303.88	303.75	303.36	303.53	302.97	301.49	301.28	300.27	301.75	299.68	303.44	303.29	302.11	304.03	302.69	303	302.14	302.29	300.66	301.3	301.07	302.53	304.76	302.4	302.79	302.02	303.74	303.86	305.57	304.47	302.29	302.37	304.43	303.39	302.11	300.37
310.42	311.16	307.13	309.09	309.23	308.5	306.13	308.93	308.14	309	308	310.66	311.79	309.75	308.7	309.33	308.57	308.62	307.39	307.7	308.65	309.84	309.87	307.34	308.02	306.61	310.64	309.72	308.04	308.01	308.06	309.07	309.42	309.92	307.77	308.72	309.45	307.36	309.25	307.37	306.88	309.77	309.89	307.29	308.84	308.16	309.13	309.48	308.19	310.87
313.26	313.21	314.84	312.66	312.59	314.05	313.82	311.41	310.82	309.8	313.65	313.46	312.09	309.85	314.27	311.06	313.27	314.18	314.36	316.34	312.86	312.88	310.76	312.92	314.1	312.66	311.17	312.72	313.6	311.36	310.46	315.17	316.04	314.25	312.14	312.84	311.86	313.48	313.69	313.04	313.25	314	312.96	313.81	314.02	313.43	312.29	311.86	313.59	313.49
316.23	316.08	313.47	315.3	313.93	317.16	313.91	319.12	316	312.95	313.58	313.44	314.88	315.25	314.62	315.05	315.4	314.67	312.26	313.72	317.43	313.61	313.76	315.93	315.31	313.68	314.79	314.98	315.11	314.66	314.32	314.83	314.38	315.19	315.86	316.12	314.77	315.25	312.38	312.6	313.69	313.53	313.51	317.82	316.64	315.67	318.64	313.43	315.73	314.3
323.54	323.76	323.92	324.26	327.06	324.04	323.57	323.69	323.93	323.65	325.63	324.93	324.91	324.94	323.82	325.94	325.75	325.67	324.38	323.54	323.9	321.88	325.04	325.81	325.52	323.81	323.82	325.4	323.95	325.63	324.92	325.42	324.19	324.28	325.02	326.79	325.58	323.95	323.71	323.84	323.02	324.14	324.54	324.59	324.66	324.67	324.93	323.37	323.6	322.75
318.92	318.43	315.15	317.43	316.8	316.4	318.74	318.05	315.97	316.43	318.59	317.93	316.54	315.72	315.81	316.38	316.55	318.94	319.37	317.75	319.02	315.04	318.31	316.15	317.24	316.63	317.52	319.95	316.16	316.66	317.85	317.12	316.86	315.85	315.82	315.24	317.56	319.4	315.85	315.3	316	318.76	319.86	317.03	319.65	316.25	315.82	316.76	319.45	316.56
303.45	303.74	302.96	304.7	303.5	303.67	302.29	302.1	302.86	304.47	304.09	301.6	299.95	302.97	301.78	304.63	302.49	301.08	303.24	306.42	303.9	303.89	304.71	304.52	302.76	306.69	302.32	303.26	303.09	303.77	302.32	303.42	302.29	304.98	303.07	305.58	301.18	303.63	304.5	301.83	302.49	303.09	302.4	302.8	300.25	305.2	303.66	303.65	304.09	303.47
318.36	319.59	317.24	317.57	317.98	318.71	316.66	318.37	317.47	317.91	319.11	318.04	320.22	315.29	316.39	315.47	316.94	318.97	318.74	318.51	316.48	317.29	317.59	317.66	317.32	320.84	320.52	318.42	321.53	318.18	318.55	317.44	317.69	318.17	318.28	317.83	318.92	320.16	318.51	316.28	320.45	320.77	316.96	318.28	320	316.65	317.35	317.65	318.15	319.3
300.59	303.89	302.79	301.5	299.28	304.48	302.76	300.89	301.13	302.24	304.77	301.61	302.81	302.04	302.17	303.68	301.01	303.45	300.45	301.51	304.33	301.01	299.42	304.66	302.45	303.05	302.62	303.25	302.34	303.73	300.35	299.79	302.76	302.06	302.41	300.57	303.25	303.91	301.18	303.27	301.6	302.85	302.69	302.85	301.63	302.96	302.58	303.35	300.95	303.07
326.33	323.63	327.24	326.14	324.18	324.29	326.22	325.72	325.76	327.2	325.62	324.31	323.23	324.86	326.04	325.59	326.39	327.37	326.4	325.59	325.71	325.44	323.57	324.11	326.65	327.42	324.14	324.9	324.89	324.92	324.87	328.17	326.71	324.63	324.41	324.59	324.54	326.52	325.67	325.81	325.13	327	325.05	327.13	327.19	325.54	326.33	323.72	324.78	327.04
302.5	302.35	303.32	304.58	302.66	303.6	304.66	304.9	303.06	306.04	304.54	306.42	303.36	305.55	303.51	304.59	303.63	304.78	302.95	305.6	302.73	303.38	304.04	302.81	303.48	302.68	303.32	302.89	302.23	302.18	305.28	303.61	304.41	302.2	302.81	302	304.66	306.2	301.73	304.2	304.23	303.13	303.57	302.43	302.17	306.22	300.77	304.36	302.57	303.08
313.92	316.63	318.36	317.38	317.89	319.15	316.68	316.2	316.03	315.94	316.97	318.92	314.9	317.68	315.71	320.28	318.78	314.89	316.78	315.95	316.53	315.86	315.98	316.89	317.45	314.66	314.53	319.01	315.93	316.65	318.57	316.87	318.09	316.52	315.29	314.42	316.24	316.44	316.76	315.24	317.2	317.21	313.62	316.29	316.8	318.21	316.47	317.09	315.06	314.82
315.58	316.43	318.18	316.77	316.83	316.73	314.97	314.85	314.73	319.18	318.55	315.54	317.09	315.67	317.93	316.11	315.33	315.42	317.04	316.51	317.03	317.34	316.7	316.86	315.73	318.95	315.78	318.34	317.93	315.02	318.76	314.92	315.44	316.01	316.28	316.56	317.24	314.97	316.73	316.59	316.27	313.85	314.62	316.19	316.8	318.2	316.65	317.45	316.62	315.05
297.67	299.4	300.86	299.58	298.27	300.54	301.49	299.3	299.29	299.24	300	300.4	301.09	300.15	302.06	298.8	301.01	301.77	301.47	298.86	302.18	299.43	300.13	301.38	300.58	299.44	301.66	300.83	298.36	298.24	298.82	299.5	301.15	300.18	301.59	297.85	300.87	298.11	300.16	300.62	300.04	299.94	302.03	300.64	298.72	301.82	297.97	299.69	299.38	300.19
303.73	303	301.74	302.12	303.07	303.95	302.4	303.8	304.36	304.89	304.34	301.66	302.32	302.59	305.12	304.23	304.12	303.65	304.57	302.21	301.63	302.66	304.22	303.07	305.28	302.5	303.52	303.09	303.79	302.59	303.11	304.92	301.18	303.81	303.49	302.05	302.24	303.21	302.89	304.37	305.15	302.69	302.38	304.38	303.24	302.34	304.41	303.67	302.95	304.2
304.09	305.29	306.16	307.54	306.88	306.2	304	306.26	305.22	306.26	305.82	307.29	306.62	305.88	304.7	307.04	306.01	303.43	306.72	306.43	306.45	306.17	304.08	307.98	304.2	305.51	302.94	307.14	301.72	307.59	304.58	306.1	306.89	306.2	305.84	305.43	307.24	305.48	304.72	303.71	305.07	306.58	305.6	307.01	306.83	308.26	304.95	306.86	305.76	306.54
305.23	302.23	302.27	304.54	300.52	302.15	303.54	303.04	301.97	303.29	303.6	303.47	300.25	305.12	303.92	301.87	299.58	302.29	301.97	301.66	301.82	303.57	303.61	304.13	301.88	303.64	301.09	302.2	303.52	300.13	301.34	302.78	304.33	303.11	299.88	305.04	304.5	303.62	300.11	304.48	300.76	307.73	301.31	302.73	300.45	303.81	302.8	302.43	305.23	303.6
324.87	325.79	323.92	326.67	323.41	323.26	323.76	323.3	324.59	324.81	325.83	328.48	326.27	323.94	325.78	327.79	325.37	323.63	323.62	326	322.67	323.59	323.29	324.86	323.51	323.84	323.88	323.43	326.65	325.28	324.14	322.72	323.9	323.23	325.6	325.3	322.3	324.44	325.91	324.79	323.24	326.49	324.4	325.95	327.44	327.32	322.55	324.73	324.16	326.02
307.44	305.47	306.4	308.21	307.29	304.97	307.6	304.49	306.49	307.31	309.28	306.95	305.17	305.62	304.45	308.35	306.15	306.93	310.42	307.07	308.88	308.16	311.78	308.01	309.66	307.2	306.82	306.69	308.24	308.6	306.32	307.35	307.3	308.77	304.9	305.21	307.18	308.8	309.52	307.91	307.69	309.8	308.45	308.37	307.83	305.89	307.08	303.91	309.83	306.91
300.26	302.28	298.66	301.94	301.96	300.66	300.5	299.82	301.09	299.76	300.13	298.4	301.36	303.07	300.16	300.05	301.73	302.26	300.45	297.58	299.32	297.94	299.08	302.2	301.36	299.62	300.91	300.25	299.04	299.23	301.05	298.42	298.39	299.28	300.44	300.74	301.5	299.58	297.5	300.59	302.03	299.59	301.87	298.19	299.85	299.29	298.12	301.24	300.97	302.23
299.28	302.09	301.79	299.93	301.44	300.95	302.89	300.58	302.03	299.5	300.02	300.19	300.32	300.08	299.86	299.95	301.38	300.86	300.71	301.34	303.96	300.84	302.1	301.24	300.83	301.69	301.98	299.46	300.6	301.33	304.51	301.84	300.98	301.18	298.92	301.81	301.66	303.18	296.19	300.32	301.6	300.26	302.86	300.39	302.77	301.33	302.46	301.89	300.23	300.8
301.43	301.84	305.3	300.73	300.15	302.11	303.75	301.59	304	303.52	302.67	302.06	303.66	301.77	302.39	305.83	302.12	304.18	302.84	304.6	303.39	302.03	300.86	303.19	303.49	302.43	302.88	300.53	301.47	305.1	301.57	302.37	302.69	301.6	303.07	305.51	303.87	301.56	304.56	303.41	301.67	302.15	304.37	303.77	302.07	301.96	298.44	300.49	303.12	301.28
308.8	310.05	309.34	308.67	308.64	307.25	310.57	306.82	310.1	310.43	307.81	307.52	309.79	307.17	310.89	310.42	310.32	310.74	311.56	307.07	308.23	307.56	308.74	311.79	310.28	308.51	309.78	307.51	310.51	305.75	310.17	309.25	307.35	310.48	310.85	311.76	308.34	308.22	309.03	309.39	307.8	309.89	307.11	309.59	309.82	311.56	311.57	307.12	310.84	307.93
326.69	326.86	325.7	327.57	328.15	328.69	326.19	327.16	327.38	326.75	328.77	327.16	323.89	325.62	329.31	328.41	327	327.68	325.56	329	326.92	328.06	327.65	326.27	328.59	329.44	326.06	327.82	325.37	328.02	328.17	325.88	327.17	325.39	326.29	328.52	327.55	327.26	328.96	326.74	324.38	327.05	327.08	327.57	326.59	327.19	327.17	325.51	327.13	328.15
320.66	320.28	318.27	320.38	318.98	316.68	317.15	321.83	318.94	320.29	317.48	318.37	319.07	317.8	319.66	318.34	317.88	317.06	316.96	318.12	318.01	318.92	317.23	318.12	318.3	319.37	317.8	318.42	317.45	319.04	318.74	318.37	319.59	317.73	317.36	320.17	316.32	320.04	321.38	320.78	321.52	316.61	318.45	318.86	321.28	317.61	318.31	318.04	318.33	320.75
316.67	316.51	317.21	315.72	313.53	314.61	316.59	314.65	317.7	316.27	313.86	315.17	315.72	315.69	315.27	314.54	315	315.85	314.8	314	316.1	317.03	315.87	317.31	317.07	316.82	318.68	317.21	314.5	317.53	317.89	314.93	315.93	317.59	313.97	317.72	314.67	314.44	314.99	315.41	313.9	314.99	318.23	319.13	316.03	315.63	315.27	314.6	314.68	315.15
299.97	298.25	302.62	300.08	300.12	299.82	299.41	298.49	298.96	300.87	300.15	302.1	297.99	302.47	298.21	301	300.74	300.94	300.26	301.32	301.32	300.8	301.66	300.29	301.45	301.48	300.7	298.3	300.29	301.61	298.81	298.04	298.82	302.24	303.19	300.28	302.04	297.1	301.3	301.73	299.59	302.5	301.74	300.17	298.95	299.64	300.42	301.36	300.39	299.26
312.97	315.52	317.05	312.52	312.39	315.76	314.55	315.19	319.44	315.92	314.71	315.51	313.51	314.75	316.72	316.29	315.56	316.72	315.9	317.09	315.38	314.79	313.95	315.12	313.13	314.92	315.43	315.49	315.16	317.15	316.11	315.83	314.77	316.48	315.04	313.07	313.87	318.52	315.7	314.07	314.63	316.13	316.52	317.61	314.92	315.43	315.18	315.86	314.09	315.19
312.43	312.85	311.47	306.95	310.33	311.62	311.66	311.04	311.59	310.06	309.32	309.21	311.19	310.02	309.38	310.78	308.48	310.32	309.85	309.37	310.04	311.67	309.56	311.16	309.6	309.91	312.44	312.09	311.39	309.85	310.66	311.58	310.14	311.32	309.82	311.08	311.41	312.97	309.47	311.8	309.19	308.8	311.81	309.99	312.07	312.71	314.83	311.11	310.65	311.23
309.82	305.83	307.88	304.55	308.37	303.18	306.99	305.6	306.84	304.92	307.01	306.98	304.99	306.51	307.33	304.79	307.57	305.58	308.05	306.55	306.64	306.89	306.48	307.23	307.05	306.06	308.32	305.28	308.08	306.88	306.23	307.15	308.81	306.24	307.37	306.38	304.72	302.63	308.41	304.62	304.9	306.5	306.69	306.56	308.3	305.88	306.41	303.78	306.66	306.96
317.38	317.33	318.83	316.31	320.26	319.25	315.43	319.95	316.16	316.85	316.78	318.2	318.63	318.7	319.72	319.43	316.12	315.96	317.31	318.45	319.31	317.86	317.45	318.9	318.9	319.81	318.15	318.23	317.34	318.03	316.49	317.38	320.28	318.87	319.03	319.85	318.24	318.51	319.17	316.78	317.83	317.16	318.19	317.71	317.63	318.59	317.69	315.95	320.15	316.52
302.64	306.29	302.75	305.72	302.32	304.08	302.51	304.65	301.99	303.59	303.35	301.43	305.46	302.64	299.83	302.73	301.7	305.63	301.22	306.06	304.08	304.74	307.77	303.58	304.71	302.88	303.68	303.14	305.87	305.6	303.42	304.9	302.87	302.4	302.9	304.18	306.42	304.53	304.71	302.36	302.97	304.32	303.95	304.56	304.18	303.79	303.17	304.79	302.28	301.64
292.27	295.01	294.6	292.79	294.33	294.53	294.8	290.52	293.32	295.21	294.53	294.71	293.63	295.33	294.46	298.07	291.72	292.57	292.44	295.34	294.95	296.21	293.12	295.16	291.14	294.36	293.93	297.13	294.14	293.59	295.5	295.19	291.28	293.87	295.24	293.26	293.32	295.56	296.32	293.08	295.5	293.5	293.11	294.71	292.79	292.6	292.99	296.62	292.48	294.93
301.27	302.29	304.04	303.74	301.44	302.67	302.24	303.91	302.83	302.17	304.42	302.67	301.04	300.84	299.89	302.15	302.16	302.59	302.61	302.8	300.49	303.72	302.87	303.22	303.08	302.6	302.24	301.81	301.9	303.26	302.52	302.31	300.21	303.35	302.29	303.79	301.71	302.12	301.61	302.61	301.56	303.22	300.96	300.62	302.51	303.41	302.93	303.24	302.47	300.78
314.45	313.48	313.6	315.53	314.83	312.87	313.76	311.47	314.53	315.05	312.96	312.42	314.78	313.4	315.9	312.23	312.03	314.17	312.74	314.75	315.5	312.26	317.19	316.2	312.61	314.71	314.51	312.48	312.71	313.35	314.08	314.9	315.67	314.85	315.13	315.35	315.69	314.03	313.88	314.43	313.62	317.82	312.76	313.59	312.43	313	313.92	313.8	314.27	312.51
314.02	315.72	313.27	313.15	317.23	316.46	313.42	316.41	315.27	316.04	315.58	315.38	314	316.93	313.95	312.6	313.73	313.41	312.77	314.19	311.84	315.75	314.13	313.44	314.82	314.58	313.35	314	316.28	313.71	315.52	313.26	315.5	315.75	312.38	314.05	313.66	314.31	313.06	315.81	315.03	315.79	313.96	314.88	313.14	315.56	314.55	317.37	315.61	313.43
315.27	312.29	313.94	314.5	314.76	313.48	317.25	313.72	314.08	311.91	315.32	314.45	311.73	314.09	312.07	313.88	314.76	314.67	315.38	313.23	315.84	315.28	314.56	316.17	312.77	311.95	314.85	313.1	314.45	313.83	314.66	312.71	316.08	313.18	315.65	313.88	312.53	313.81	313.92	312.77	312.83	314.43	315.46	315.85	313.34	313.59	313.07	311.16	314.05	315.88
293.01	292.48	291.66	294.58	293.98	294.49	292.08	293.39	294.8	295.25	293.04	295	292.74	294.36	292.29	292.27	295.37	292.73	296.47	295.21	294.44	293.73	292.41	294.9	293.46	293.04	290.94	294.71	293.41	294.32	293.54	296.57	295.01	294.15	292.32	294.76	292.37	296.08	293.5	293.85	295.27	296.79	292.57	293.54	292.24	294.4	292.13	294.36	294.25	293.07
311.4	311.52	311.49	310.69	313.85	312.01	312.22	311.32	310.33	309.08	312.56	312.77	309.93	311.02	311.38	312.64	309.25	310.3	312.45	313.08	311.78	310.19	312.04	313.38	309.93	313.16	312.38	308.79	310.74	311.02	311.47	309.96	311.85	309.99	312.95	309.41	311.82	311.74	311.12	314.18	311.03	310.47	312.65	310.12	311.64	311.46	313.72	310.91	311.12	313.18
307.93	309.48	309.8	306.76	307.87	309.7	306.28	308.5	309.54	307.74	307.1	308.74	309.77	306.84	305.01	306.41	307.53	306.38	307.03	308.61	308.16	307.16	308.5	307.77	307.11	306.91	306.15	307.76	307.16	305.71	306.85	308.82	306.43	304.89	307.84	305.99	307.89	307	304.06	306.25	307.66	306.64	305.14	307.46	307.7	308.27	307.1	303.72	309.42	305.74
328.44	326.58	330.71	325.89	326.82	327.7	324.17	324.49	326.85	326.33	325.6	325.54	327.5	325.42	326.45	326.75	326.09	324.85	328.63	328.2	327.5	327.07	329.31	327.72	324.66	326.8	327.67	328.43	325.21	328.56	328.75	327.31	327.44	327.74	327.24	326.19	324.6	325.31	328.43	323.61	324.49	326.21	327.28	325.52	327.53	328.49	324.67	329.16	323.81	328.17
312.83	310.9	309.62	310.61	312.23	314.42	310.25	310.23	313.08	311.94	310.97	313.72	310.98	311	312.56	312.47	310.61	311.08	311.39	312.13	308.54	313.6	310.53	311.19	310.77	310.91	310.33	310.18	310.22	311.44	312.41	311.32	312.39	312.76	312.81	312.39	309.93	314.1	310.56	313.42	311.77	312.25	309.59	313.02	313	310.7	309.5	311.13	310.45	312.08
313.45	313.92	312.49	312.36	313.73	313.26	313.95	313.81	310.5	314.21	313.34	310.96	313.51	314.64	313.27	312.25	312.42	310.86	314.11	309.5	312.75	311.69	313.47	313.98	312.66	312.92	311.92	310.69	312.14	311.37	311.77	312.58	312.3	313.06	313.28	312.28	314.15	312.73	312.64	309.98	314.57	312.97	314.15	313.58	312.34	312.53	310.56	312.72	315.34	312.28
294.26	295.2	292.88	294.18	294.06	292.9	294.75	293.04	293.42	294.28	293.1	294.14	293.6	294.99	294.71	294.99	294.73	297.44	294.27	293.14	295.05	295.76	295.99	296.03	295.62	294.88	293.96	295.23	293.59	294.49	296.73	293.52	294.53	296.36	295.15	295.27	296.66	294.84	293.01	295.15	293.86	294.52	295.47	294.46	295.72	294.07	295.93	294.51	295.66	296.54
312.87	310.53	314.01	313.45	312.3	314.93	313.34	313.82	312.94	311.29	314.8	309.78	313.32	311.95	310.44	312	313.48	314.89	311.42	314.34	312.07	312.68	311.24	313.06	310.99	315.44	314.78	311.85	313.06	313.9	313.44	314.76	315.33	315.53	313.38	312.07	313.55	314.49	312.41	309.08	311.85	313.93	310.01	311.79	314.7	309.43	313.23	311.87	311.28	309.98
314.17	313.2	314.11	315.59	313.82	313.71	313.37	313.98	313.88	312.9	312.65	313.48	313.34	314.5	311.66	312.1	316.46	313.18	314.68	313.29	315.5	314.96	310.36	314.33	314.68	314.11	312.59	315.01	313.49	312.59	311.06	314.66	314.87	314.57	311.44	314.42	313.02	314.35	313.94	316.14	315.37	312.11	311.97	310.39	315.5	313.36	315.53	313.88	311.28	314.78
307.15	305.69	305.3	304.97	310.44	306.63	306.83	305.22	306.39	309.55	304.43	305.93	306.56	304.95	307.04	307.71	305.58	305.69	306.51	306.87	308.63	309.05	304.69	306.04	305.39	306.3	304.93	305.46	304.14	308.49	303.69	307.46	305.32	305.59	306.82	306.51	307.52	308.7	305.93	305.67	306.74	306.1	306.14	306.73	307.56	307.01	307	307.1	307.6	305.61
305.2	307.93	306.13	305.78	305.32	307.14	309.06	305.5	304.84	304.9	306.04	306.99	302.69	304.9	301.81	307.71	308.44	305.38	306.35	305.9	305.67	308.59	303.64	307.39	306.55	306.15	303.09	305.43	306	306.44	305.52	303.22	304.71	304.08	305.12	308.87	304.47	306.13	306.51	305.94	303.86	306.36	308.01	306.24	306.4	306.6	309.3	307.7	305.93	308.01
320.36	320.33	319.03	319.31	316.89	318.37	318.67	318.39	319.39	318.69	318.09	317.25	315.69	319.02	319.42	317.31	318.06	320.91	317.84	318.01	318.64	319.21	320.22	318.94	317.35	317.14	317.04	321.17	317.27	313.98	320.16	318.66	319.01	318.12	319.23	319.14	317.99	318.36	317.02	318	318.01	319.21	319.31	319.7	319.71	318.29	319.15	320.83	319.66	319.13
315.03	316.65	317	313.57	313.33	316.87	318.37	313.2	315.27	317.12	314.8	316.52	318.74	314.33	316.76	314.88	315.11	314.8	316.36	316.22	315.92	313.51	313.63	316.32	315.95	314.84	316.44	316.31	316.76	317.21	318.01	313.52	315.38	315.95	316.48	316.52	315.69	314.78	316.76	315.23	316.55	316.51	315.07	315.09	314.85	314.14	315.17	314.26	315.44	315.57
293.65	293.71	295.9	293.59	292.41	295.33	295.13	294.79	293.08	290.66	292.9	294.56	296.26	293.47	295.71	293.85	290.6	294.47	292.15	294.09	293.95	292.34	293.45	294.41	294.82	291.58	293.51	297.2	292.3	291.84	294.72	297.09	293.34	292.35	294.09	294.32	295.88	295.33	293.49	293.37	293.27	293.15	293.78	292.66	291.94	295.43	293.11	290.53	296.85	292.99
298.8	300.08	301.72	299.23	298.44	297.44	301.35	301.48	299.5	300.82	301.05	300.65	300.11	300.87	301.91	302.26	300.58	300.24	299.83	297.42	301.05	298.28	302.45	298.43	299.36	300.81	300.89	302.03	299.77	299.25	302.11	299.26	299.51	301.55	302.13	298.43	299.19	300.74	299.89	302.58	300.05	300.75	300.4	300.75	297.07	298.01	300.84	297.86	300.65	299.88
311.34	313.54	313.77	311.84	313.91	310.93	310.46	311.92	311.99	313.79	311.53	312.24	312.81	312.72	313.26	312.12	311.46	312.57	312.21	314.81	313.55	311.27	312.86	313.79	311.94	312.95	315.15	312.65	311.17	310.37	313.85	312.07	309.89	312.21	311.9	313.41	310.82	312.54	315.08	311.69	312.24	310.26	311.57	312.3	308.99	309.24	311.97	312.31	312.75	312.8
302.14	300.82	302.65	304	303.43	305.53	304.97	302.3	303	303.64	301.96	301.88	303.12	302.61	304.01	304.23	304.25	301.75	304.06	304.88	303.29	304.25	303.76	303.68	304.4	301.65	301.37	304.94	303.75	303.92	303.26	302.63	303.36	302.52	305.16	302.59	302.8	303.6	302.81	302.95	302.36	305.72	303.4	306.01	305.62	302.14	305.04	303.04	305.15	303.74
318.54	318.39	318.02	317.76	319.02	320.79	319	317.71	318.99	318.85	319.22	319.34	317.12	317.54	316.38	320.04	319.18	319.76	319.35	319.64	317.78	318.81	316.05	318.21	320.95	317.21	317.32	318.19	316.53	320.07	319.52	318.17	315.51	318.39	315.84	320.05	318.26	320.64	318.12	321.38	318.88	317.85	318.86	319.2	317.59	318.07	320.75	317.4	316.21	315.81
312.87	312.08	312.65	316.15	312.64	311.32	313.76	312.79	313.47	312.63	312.02	314.28	312.35	312.82	313.28	314.14	312.73	313.57	313.01	312.11	314.33	312.88	314.54	314.79	310.32	314.04	315.14	314.94	312.73	313.79	314.27	313.77	312.77	314.68	314.97	313.5	311.58	312.13	314.41	313	311.63	314.32	314.32	311.45	315.63	313.96	313.44	311.69	312.15	313.82
314.08	314.01	314.14	313.27	314.14	315.26	313.45	313.14	314.17	314.05	313.95	316.59	313.78	315.14	314.91	314.01	312.3	315.49	313.44	314.56	314.38	316.44	314.07	313.08	313.44	309.45	314.93	312.83	313.22	315.68	315.17	314.5	315.51	314.57	313.45	313.29	314.95	315.22	314.94	314.62	316.31	313.81	312.57	315.62	313.56	314.81	310.33	313.2	315.22	314.28
300.75	299.08	299.41	301.96	301.19	300.06	299.89	301.51	298.8	301.04	301.43	301.87	300.43	301.3	302.91	304.98	299.04	299.14	299.97	299.78	299.26	298.7	303.3	302.66	303.03	301.74	299.19	300.02	302.75	300.06	301.32	301.09	300.9	301.13	299.31	302.91	301.88	301.73	301.38	300.13	303.99	302.27	299.76	302.77	301.78	299.25	299.28	301.38	299.55	300.27
312.29	312.68	312.89	316.08	313.51	314.65	312.88	312.05	314.37	313.86	314.18	311.05	311.79	316.78	312.35	315.98	310.77	312.59	313.89	312.4	310.9	313.35	314.23	312.85	314.71	313.06	313.23	313.54	315.59	315.05	312.54	313.71	311.56	312.65	311.24	312.85	314.13	314.73	315.19	314.87	313.48	312.92	315.47	312.91	314.92	312.16	313.97	312.35	311.29	312.19
303.92	306.86	306.72	302.41	303.14	304.08	304.1	301.77	304.84	303.97	305.25	305.7	303.07	307.15	302.99	305.57	304.3	304.29	304.74	305.77	307.29	305.19	305.33	303.32	306.22	307.77	303.99	304.42	303.59	304.94	307.12	303.33	305.17	304.56	302.97	305.09	301.69	304.91	304.79	305.09	305.46	305.11	303.08	303.68	306.18	302.75	303.98	303.41	305.1	303.75
304.02	302.8	303.37	304.24	304.65	302.06	302.17	303.63	305.08	303.44	302.38	303.08	304.14	303.07	303.76	301.26	304.69	303.47	302.49	303.41	302.18	303.75	301.65	302.39	303.5	304.08	303.73	304.04	302.11	302.64	302.75	304.65	303.13	304.4	301.62	306	303.85	302.67	302.4	301.51	303.41	304.87	303.53	302.04	303.22	303.57	300.79	303.64	301.29	302.88
310.27	307.94	311.05	308.74	308.43	311.57	308.45	308.34	310.17	309.21	310.66	309.9	308.71	309.72	308.66	308.75	307.69	309.33	309.07	311.01	308.92	309.93	309.26	306.24	309.92	309.82	308.88	307.21	307.39	308.89	311.33	309.53	310.16	309.41	307.38	309.04	309.26	310.38	308.06	309.91	307.75	307.69	309.13	307.33	310.39	307.37	308.48	308.76	309.49	308.8
306.85	304.51	304.28	306.83	305.74	303.53	303.33	306.85	304.68	303.38	306.3	306.55	304.58	304.66	304.81	304.07	306.98	306.94	307.23	307.45	304.79	305.05	304.88	305.77	305.49	305.12	307.34	305.54	306.27	305.18	304.48	304.28	305.94	306.48	307.18	305.95	306.55	305.22	305.78	308.17	306.77	305.78	305.99	306.96	304.59	308.26	306.77	304.2	306.48	305.91
295.24	296.95	296.28	299.54	296.79	295.65	297.32	296.33	296.3	295.69	296.04	298.24	298.53	296.22	296.72	298.74	297.59	298.76	298.11	296.87	298.38	296.92	297.31	297.57	298.77	296.64	298.06	296.67	298.86	296.11	297.32	296.59	298.02	297.66	297.51	297.59	295.92	296.88	298.26	297.07	295.49	298.94	298.89	297.19	296.27	299.05	297.07	298.02	295.27	298.35
312.67	314.12	311.95	312.57	308.52	312.21	314.45	310.56	311.56	310.02	312.35	311.28	312.82	310.39	312.67	310.57	311.67	312.53	310.98	310.54	312	309.66	310.68	311.38	311.87	311.03	309.93	312.73	312.76	312.64	312.18	311.67	310.23	312.49	312.5	310.5	311.44	309.18	312.87	311.83	310.29	313.73	312.17	312.75	312.69	311.8	313.21	312.67	312.19	310.95
325.79	326.02	324.49	324.79	325.83	322.49	324.61	322.38	325.36	325.09	325.73	325.29	324.6	325.53	327.11	324.25	323.6	324.21	326.1	326.54	323.39	325.56	325.22	326.53	328.7	324.58	326.19	326.99	326.5	325.3	324.68	325.84	323.57	322.8	325.87	324.27	326.9	323.1	326.11	323.67	324.72	324.49	321.69	324.97	323.21	324.31	323.11	323.5	324.28	325.97
308.9	306.82	306.29	308.05	308.99	307.29	309.46	308	306.72	308.37	308.87	312.07	308.42	308.46	308.55	309.56	309.38	305.91	309.65	307.82	309.02	311.07	309.19	311.82	309.29	309.09	308.11	308.61	310.68	311.43	307.84	306.37	307.31	310.14	308.68	308.35	310.09	308.5	307.42	310.06	310.29	308.84	306.33	307.05	306.83	308.37	308.92	310.85	308.9	308.53
295.91	295.08	294.4	293.9	293.57	294.9	295.04	294.06	293.19	295.48	294.68	298.29	293.72	293.11	296.28	296.01	293.95	295.74	296.67	294.27	295.01	294.45	293.5	296.32	294.73	294.94	296.8	294.38	296.65	294.27	295.85	295.77	296.22	292.14	293.83	293.03	294.07	297.12	294.57	294.98	295.3	294.17	295.37	294.52	295.5	294.55	295.61	295.14	293.85	293.38
315.6	312.85	314.58	315.8	310.87	312.32	313.24	315.12	313.7	315.69	311.17	314.76	311.72	313.86	311.84	314.54	314.43	314.53	313.25	314.44	313.12	312.85	312.41	312.97	313.56	313.99	316.93	314.53	314.19	314.71	311.89	310.88	312.72	312.85	311.58	313.6	315.11	312.13	314.76	311.09	312.46	313.86	311.45	313.1	313.67	312.43	309.88	314.19	312.8	311.29
328.28	327.9	328.03	326.67	330.33	325.62	327.52	328.28	327.82	330.43	329.52	325.7	327.86	327.41	327.11	328.95	327.35	329.14	327.45	327.59	329.76	327.59	327.75	327.5	328.67	328.32	328.1	329.66	329.95	325.85	326.03	329.43	329.11	328.27	330.53	327.61	327.9	326.99	329.01	327.9	326.74	328.64	325.72	327.03	328.6	326.91	327.8	327.71	329.36	327.22
307.88	307.84	306.62	308.36	307.82	305.88	306.2	304.48	305.98	305.99	308.83	307.61	307.29	306.4	306.97	306.8	309.44	306.53	307.64	309.51	305.34	305.99	307.39	306.24	308.24	308.93	307.44	307.61	307.83	308.03	305.94	307.16	305.61	307.52	306.81	308.81	309.1	307.27	308.2	306.72	306.59	304.06	307.18	308.33	306.75	308.19	307.76	305.49	309.27	307.81
311.97	308.93	307.58	306.62	309.21	306.75	308.15	311.95	310.05	305.65	308.44	308.47	309.38	310.77	308.89	311.23	307.58	310.81	308.92	308.16	308.35	309.09	310.04	308.47	307.28	309.87	311.18	308.59	312.45	309.05	309.13	308.99	310.07	307.73	311.84	307.46	309.67	309.19	306.42	310.43	309.13	309.5	308.12	307.55	309.99	304.74	307.92	309.73	306.99	308.73
315.85	318.35	319.23	317.92	317.33	318.04	319.35	318	316.27	316.32	316.02	316.59	317.08	320.39	317.48	316.38	317.7	319.41	315.01	317.75	317.72	318.61	318.5	316.73	316.99	315.69	317.24	316.44	317.18	317.33	316.55	317.52	317.71	318.15	318.42	317.21	317.07	316.02	318.36	316.86	317.26	316.96	315.76	317.67	319.51	316.74	316.51	317.04	318.5	318.93
318.21	317.71	316.06	314.09	317.52	315.43	317.99	316.93	317.8	316.25	315.18	316.93	315.28	315.78	316.56	316.12	316.17	315.52	316.11	316.75	315.91	316.79	318.12	315.43	318.39	316.04	319.52	316.53	315.87	314.66	316.06	317.38	316.45	317.27	317.5	318.64	314.41	316.53	317.07	317.87	315.48	316.52	312.97	315.75	316.63	317.32	318.26	317.37	316.28	319.07
302.71	302.93	303.42	304.5	303.51	303.33	302.86	301.47	301.9	303.07	306.18	303.61	303.31	302.16	304.54	303.08	303.11	303.79	303.43	305.55	305.93	302.4	304.89	303.47	302.41	305.51	301.97	303.91	303.19	303.06	302.88	304.99	304.59	305.1	302.88	300.06	300.8	302.14	303.48	302.91	301.96	303.31	304.41	304.64	301.46	303.56	303.94	303.87	303.74	302.97
317.57	319.99	319.06	321.82	318.62	317.78	318.83	317.64	318.89	317.54	318.6	317.59	317.25	319.82	315.33	318.85	316.75	317.38	319.21	317.24	319.4	318.56	320.35	318.79	319.7	319.1	319.63	317.87	320.15	317.25	318.03	316.87	319.51	317.73	319.41	317.88	315.68	317.93	317.97	318.25	319.99	317.12	318.07	323.23	318.66	318.38	317.94	321.12	317.41	317.57
306.13	305.44	305.53	306.21	305.23	302.09	303.89	306.36	305.24	305.8	305.41	303.34	306.02	307.43	306.47	304.19	306.64	305.04	304.76	304.17	306.15	306.53	306.99	306.31	307.31	307.62	305.79	303.78	304.53	305.6	305.5	303.99	305.92	306.93	304.55	306.8	308.06	305.16	303.78	303.56	303.69	304.71	302.47	306.68	304.77	304.68	305.16	304.69	304.43	302.28
319.44	316.29	317.1	318.57	314.85	316.5	315.9	317.73	318.78	314.47	316.61	318.83	316.32	316.41	316.26	320.67	316.41	318.65	318.08	318.23	316.34	317.37	316.58	316.15	318.13	317.09	317.96	318.06	318.23	316.18	318.3	316.63	316.67	316.73	318.8	317.57	315.74	318.37	317.63	317.78	315.23	319.18	318.6	316.08	317.18	316.72	319.3	314.38	315.72	316.84
327.77	327.73	327	328.4	329.13	329.02	327.22	326.5	329.59	329.36	328.45	326.77	329.51	327.98	329.23	331.08	326.72	327.73	326.18	327.56	329.96	328.14	328.44	327.61	327.61	326.46	328.39	326.64	328.69	327.5	324.87	327.07	330.86	328.37	326.98	328.12	328.05	326.92	328.96	326.87	328.07	326.88	326.62	324.27	326.96	327.67	327.32	327.78	327.16	325.81
317.31	319.48	317.95	315.34	318.45	318.18	322.53	318.49	317.52	318.71	316.04	317.56	319.76	318.83	316.43	318.79	320.68	318.87	317.77	316.61	318.24	318.95	316.95	318.23	317.98	318.12	315.96	318.09	319.45	318.49	319.84	318.41	318.35	316.98	319.3	315.79	319.01	317.54	320.04	317.64	316.96	319.73	319.59	319.6	318.26	317.96	316.06	317.8	317.49	316.09
301.68	300.58	304.09	303.46	301.93	300.34	302.97	305.31	300.92	304.16	302.65	304.3	302.78	300.26	299.35	300.52	303.64	302.82	303.69	304.08	301.29	303.38	302.35	303.12	301.48	302.81	302.84	304.17	304.99	304.79	301.08	303.15	301.47	303.42	302.16	303.44	300.77	301.57	300.09	301.45	302.97	302.11	302.45	304.91	301.18	302.46	303.65	300.64	301.01	304
312.94	315.07	314.4	316.98	317.29	313.14	314.37	312.11	315.12	316.33	315.2	311.26	313.6	317.56	314.36	313.1	315.28	312.48	312.97	314.33	313.66	314.28	312.78	315.17	314.79	313.6	314.33	315.77	314.08	315.16	313.25	315.45	314.61	312.18	311.59	313.23	311.68	315.48	314.32	316.35	313.36	313.03	312.93	314.22	312.91	312.49	312.93	314.59	314.14	314.58
300.96	301.95	300.82	301.12	298.69	298.39	302.79	300.39	300.78	301.08	303.77	299.62	300.11	301.64	302.95	298.56	302.02	300.82	302.85	298.79	300.26	298.72	301.65	300.94	303.14	302.13	300.55	301.11	300.52	302.01	302.16	301.57	300.96	300.16	301.5	302.66	301.33	299.78	301.78	303.06	303.72	301.79	299.79	302.12	300.63	300.33	300.64	303.49	300.6	300.59
301.29	304.77	302.77	302.58	303.61	301.48	303.54	306.64	302.48	306.84	302.87	304.21	303.37	302.04	305.21	306.43	303.44	302.27	301.4	303.79	303.03	302.32	303.25	300.75	304.8	302.45	302.55	301.76	304.02	302.02	303.07	302.93	305.22	303.29	303.47	304.85	300.7	302.44	302.15	303.41	301.24	303.82	300.61	303.79	303.28	305.66	302.25	301.76	300.8	302.05
327.16	321.85	323.77	325.93	322.24	322.33	326.1	324.16	324.39	325.57	326.2	324.4	324.03	325.37	322.89	325.27	324.11	326.37	325.46	324.25	324.62	324.91	325.1	327.92	324.33	324.27	326.39	326.22	325.32	326.84	324.8	325.12	328.1	322.79	323.01	325.59	323.79	323.47	324.71	324.34	323.13	324.34	324.37	322.49	324.46	324.34	324.93	323.21	323.04	325.51
330.2	327.09	326.21	328.3	328.12	328.14	328.21	326.58	326.71	328.83	327.33	330.08	325.85	328.35	327.03	328.21	326.58	328.29	326.44	329.28	328.13	328.91	325.89	325.62	327.2	326.87	326.78	328.47	322.9	327.26	327.79	325.91	329.44	327.24	328.93	326.44	326.37	328.86	326.83	327.78	328.07	326.93	325.46	327.27	328.52	327.36	327.97	327.5	326.87	328.34
313.76	315.55	314.9	315.91	313.83	314.65	317.03	315.92	312.81	316.42	313.36	313.4	311.87	315.55	314.56	314.1	314.37	313.55	314.31	315.63	315.83	314.18	314.56	314.31	314.95	315.3	312.17	316.66	315.34	315.48	314.8	313.55	316.56	315.62	314.34	315.34	317.54	314.27	314.54	315.14	315.32	314.5	313.15	313.15	315.42	314.26	315.05	316.82	317.57	315.97
314.62	316.62	315.82	314.41	314.43	313.87	314.88	313.04	312.54	314.42	313.19	315.51	314.67	314.94	316.87	316.22	315.63	317.13	314.63	316.65	315.36	312.68	314.58	311.92	316.21	315.17	316.7	311.86	316.86	314.66	314.49	315.7	315.9	315.92	313.9	314.23	314.69	313.21	313.62	314.34	315.19	315.04	317.59	314.45	313.69	314.33	316.55	315.08	312.6	315.83
312.99	313.25	313.61	313.66	316.24	313.84	315.64	314.16	314.77	311.76	315.12	313.21	315.5	314.45	315.36	313.49	313.96	314.04	313.07	313.1	314.01	314.87	314.97	317.82	316.09	314.57	315.23	313.68	317.29	314.06	314.27	314.93	313.01	316.57	314.14	313.48	314.58	314.77	315.38	316.81	312.85	317.22	314.9	316.43	311.35	315.62	314.11	315.13	312.88	316
301.8	300.96	300.94	302.8	305.29	302.13	301.92	300.77	304.38	302.06	303.84	303.84	304.65	301.9	302.78	303.81	300.82	303.15	301.77	304.37	302.35	304.28	302.87	302.69	300.15	303.53	302.4	303.39	303.42	302.3	303.77	303.21	302.42	304.13	301.31	302.02	304.21	300.82	303.29	303.41	302.96	303.68	300.65	304.01	303.86	301	303.22	301.9	301.69	304.97
303.73	307.24	304.25	303.76	306.8	304.22	304.42	304.68	306.25	307.01	306.7	307.07	303.9	305.27	304.4	307.3	306.11	307.13	306.53	301.74	304.41	304.81	307	308.13	304.73	304.12	305.11	305.66	304.74	304.95	304.54	305.94	306.29	308.31	307.4	306.04	305.72	304.98	305.39	304.78	306.32	305.91	307.17	305.3	307.7	306.04	305.71	306.56	304.85	308.53
308.6	309.6	305.72	306.61	305.51	306.16	309.61	309.02	307.26	307.1	307.33	305.75	309.37	308.59	306.67	305.83	305.3	307.66	307.73	308.64	307.17	309.58	306.9	307.93	306.31	308.86	307.32	307.04	308.26	306.03	308.09	308.48	305.44	308.34	304.75	306.35	306.51	307.45	305.97	306.63	308.67	307.5	304.05	307.91	305.09	308.33	309.18	307.41	307.56	308.09
316.25	313.75	314.1	314.89	316	316.41	315.16	314.93	316.62	315.12	316.33	316.02	314	318.07	315.11	317.32	314.94	315.2	316.44	315.51	318	317.01	313.89	315.42	313.81	316.67	313.96	316.45	318.79	315.18	315.61	314.68	315.89	314.71	315.13	315.46	316.97	314.33	317.27	315.47	313.82	316.54	315.5	315.71	317.15	315.21	315.36	313.19	315.45	317.25
293.57	294.55	296.94	293.57	294.6	295.21	294.48	294.72	297.26	292.81	294.96	293.88	294.53	293.07	294.66	292.94	295.5	293.22	295.62	293.38	296.69	293.23	293.74	294.84	294.72	293.96	293.31	295.13	292.46	293.39	297.13	294.45	291.74	294.5	290.96	292.98	293.93	292.43	292.05	295.52	290.85	295.15	293.96	292.88	293.73	296.15	294.46	293.53	295.71	293.61
327.3	329.13	329.68	329.93	329.08	327.69	326.79	331.44	330.13	328.49	326.2	329.79	327.85	329.17	329.18	329.18	329.86	330.65	330.23	329.77	331.2	331.89	330.33	327.03	328.41	330.22	326.5	328.78	328.25	330.28	328.33	328.65	326.92	328.59	329.24	327.6	328.08	328.11	327.01	329.67	327.68	329.7	327.07	328.07	329.56	328.94	327.16	329.13	329.01	329.86
[truncated: 150 more columns]
