# Supplementary material for: Genetic dissection of main and epistatic effects of QTL based on augmented triple test cross design
Source: PLoS One. 2017 Dec 14;12(12):e0189054. doi: 10.1371/journal.pone.0189054 (PMC5730204; doi:10.1371/journal.pone.0189054)
Supplement: S9 Supporting Information — (ZIP) [file pone.0189054.s009.zip › z5_150_0.5_5.csv]

313.09	308.4	311.31	308.19	310.99	312.51	308.94	306.46	311.51	309.49	310.16	305.14	311.5	311.32	311.3	309.97	308.85	307.06	309.63	312.42	308.44	311.86	309.63	314.02	308.59	312.63	313.14	311.43	313.66	307.51	312.82	311.94	312.51	310.44	312.11	310.97	307.29	311.31	308.97	312.67	310.41	313.55	309.28	309.75	307.54	308.89	312.33	308.27	312.66	311.96
307.35	305.76	306.7	302.98	307.15	309.38	306.85	307.71	304.52	306.79	306.55	305.43	304.55	308.06	303.04	307.02	305.25	304.96	307.66	308.05	306.87	307.78	304.17	305.23	306.31	303.04	308.64	307.23	306.48	308.55	308.93	303.04	306.37	301.67	306.08	306.36	307.82	309.43	310.03	309.51	309.16	309.11	308.5	305.93	308.18	306.35	304.9	307.6	306.41	308.9
305.38	306.76	301.72	302.72	303.63	302.81	305.94	302.62	305.16	304.33	303	306.43	306.65	303.93	303.96	306.73	307.47	304.18	309.22	305.19	308.06	303.37	304.08	302.64	301.18	306.75	305.34	302.3	304.52	303.23	303.18	305.48	306.17	304.97	306.73	306.2	302.16	306.75	302.85	303.72	305.83	303.47	305.88	306.36	303.8	304.06	304.47	305.7	307.16	301.37
313.94	313.24	317.52	315.27	311.43	318.58	315.81	316.52	321.46	315.5	316.22	313.78	317.36	317.72	315.89	316.4	320.42	315.23	312.63	317.08	312.78	315.11	317.37	315.26	315.8	316.05	312.09	314.12	312.08	318.25	319.55	314.08	317.87	315.08	318.22	315.19	313.12	315.37	318.34	316.03	314.26	314.03	318.8	316.85	313.44	313.42	317.02	315.58	314.42	315.12
309.61	312.43	314.43	315.85	314.32	313.76	314.81	315	313.41	311.71	313.95	311.27	313.84	312.59	316.31	309.18	315.16	315.3	314.16	317.03	313.04	311.43	312	313.82	313.08	312.05	311.72	313.96	313.33	311.43	316.14	312.3	314.12	309.48	317.79	313.38	316.24	311.7	313.53	315.75	312.97	311.74	312.33	314.42	313.17	316.53	312.82	311.39	313.17	315.99
327.63	326.9	328.11	326.01	328.58	327.27	330.07	329.68	327.81	326.51	326.42	328.62	327.21	330.16	331.39	332.57	326.93	328.72	327.82	327.2	327.89	329.8	323.8	328.98	330.91	325.69	326.18	330.09	327.69	329.16	334.29	328.39	325.21	327.81	326.96	329.84	327.3	327.23	328.25	326.07	327.34	326.25	326.36	324.06	327.37	326.84	327.61	327.5	329.15	327.99
313.49	313.9	311.51	316.22	312.4	313.35	313.74	313.99	313.17	317.1	316.24	312.41	314.19	315.36	315.88	316.82	317.17	314.09	313.88	314.39	315.81	315.11	317.47	315.11	318.32	313.27	316.16	311.83	311.77	311.09	312.29	315.05	312.06	313.14	314.13	316.03	314.62	317.44	309.32	315.91	314.89	313.99	311.62	314.23	317.58	312.9	315.82	318.24	313.09	314.43
299.79	299.74	298.44	297.24	297.66	294.91	299.29	298.12	300.08	295.76	297.62	295.71	294.26	296.45	294.99	297.05	294.94	296.71	294.9	296.59	297.82	295.05	298.54	297.33	291.8	296.05	298.25	297.98	299.15	299.64	299.41	296.63	297.8	295.66	295.94	296.4	292.97	299.52	298.74	296.9	297.11	293.02	297.28	297.34	296.33	294.46	294.61	295.67	298.99	295.61
321.3	314.61	318.41	316.88	322.77	317.96	319.02	317.17	321.28	317.98	318.74	322.28	319.68	322.07	319.06	317.71	318.48	322.68	322.73	318.51	316.4	318.94	319.86	318.28	318.92	319.54	321.52	315.36	318.82	317.94	314.55	319.98	320.09	318.6	322.1	322.24	322.19	317.79	320.68	318.92	320.5	317.24	317.96	320.13	321.06	316.35	321.04	319.88	316.29	320.21
291.46	294.3	294.73	291.38	295	294.41	293.3	296.07	298.86	294.97	296.9	297.01	294.37	294.3	292.77	296.03	294.98	294.8	296.37	289.38	297.49	292.09	295.25	296.45	294.01	295.6	293.67	295.43	294.86	293.05	292.89	296.18	298.65	293.74	295.45	294.75	294.96	294.61	293.39	297.17	293.27	292.62	295.64	294.36	296.33	295.29	292.93	295.68	295.86	296.49
302.04	305.05	305.71	305.38	304.42	304.18	304.03	303.51	301.6	302.75	304.22	304.81	302.32	305.7	302.34	301.6	302.56	300.81	299.7	305.58	303.54	301.63	303.5	306.73	300.75	304.56	303.54	300.19	302.96	302.23	306	302.28	309.03	301.07	305.13	302.81	303.14	303.78	302.66	304.33	303.26	303.56	304.49	304.74	301.2	304.63	307.14	307.31	303.01	299.26
306.39	305.01	306.3	307.71	304.96	305.04	304.64	306.61	306.1	304.78	305.2	304.16	304.45	304.42	307.46	307.96	302.36	306.47	305.9	305.4	307.22	303.65	305.29	303.33	305.84	308.85	303.78	305.63	307.05	304.56	305.22	305.81	306.97	304.5	305.8	306.79	304.32	308.36	306.47	304.78	302.54	303.24	305.95	306.55	309.42	304.63	307.16	303.96	304.28	307.93
318.56	315.94	319.47	318.34	318.96	319.75	320.65	315.7	320.92	319.87	320.28	316.73	321.68	317.36	320.2	317.91	319.65	322.72	318.77	318.55	321	316.79	319.2	319.16	320.28	318.06	317.76	319.05	321.28	319.64	312.35	315.14	320.66	318.55	318.94	319.46	318.3	320.17	316.98	324.59	317.71	315.24	319.94	319.67	321.19	318.51	319.86	317.99	320.09	321.03
304.79	300.84	303.83	306.7	304.14	304.87	302.69	306.76	304.14	301.29	303.87	300.97	303.93	305.71	306.34	304.38	300.81	299.28	303.32	301.64	302.72	298.67	303.05	301	303.22	301.74	303.76	302.51	303.63	305.37	304.45	304.58	303.47	301.86	299.91	300.59	304.96	300.37	305.46	301.85	305.26	303.62	305.05	306.93	304.08	304.62	304.23	305.82	302.72	300.26
313.1	306.84	308.2	313.34	311.57	312.64	307	311.16	311.31	314.53	309.25	307.2	310.1	310.01	310.02	307.48	309.36	307.41	313.27	311.14	312.13	308.86	309.87	309.58	311.19	312.03	312.14	311.37	311.62	313.2	308.65	312.09	310.31	309.33	309.63	308.38	312.04	308.21	309.96	311.11	311.75	308.14	309.73	309.05	314.36	308.07	311.32	308.92	311.81	312.02
315.45	314.72	313.07	312.1	315.37	316.37	316.62	312.48	314.55	312.81	312.94	311.8	313.5	316.27	315.06	314.33	317.02	312.73	315.72	317.19	311.3	318.5	315.18	316.65	316.42	314.35	313.85	315.41	318.11	315.2	314.38	315.44	312.37	312.04	313.86	314.72	313.97	312.61	311.67	310.85	314.02	316.13	314.18	315.44	315.41	312.48	316.11	314.82	315.13	314.25
301.07	301.58	303.31	298.82	301.83	300.91	301.74	300.6	300.9	300.45	301.76	301.14	303.32	301.24	299.54	302.13	298.54	299.53	297.76	297.95	302.83	300.26	299.09	302.35	298.27	297.38	305.28	302.88	300.61	300.81	298.71	305.16	300.85	301.86	299.19	300.9	300.75	302.68	304.3	301.96	301.15	300.35	302.41	300.92	300.33	302.4	297.62	297.98	302.29	300.42
311.83	311.21	314.64	312.15	313.47	316.18	311.55	313.52	314.29	316.12	316.7	309.84	313.07	311.39	312.46	312.8	315.28	313.87	317.72	312.74	314.95	314.71	314.12	312.8	314.64	314.48	314.36	311.4	311.33	313.05	313.99	313.68	311.38	310.71	313.78	312.99	314.19	314.76	312.08	315.12	310.09	315.07	315.18	308.51	314.33	312.38	310.92	316.26	314.49	313.55
328.15	328.58	327.14	322.84	324.74	324.77	325.55	326.27	326.28	323.96	328.49	325.45	326.78	327.47	324.67	325.11	323.66	323.28	327.6	326.12	326.1	327.24	330.29	329.44	323.84	324.94	326.86	326.12	328.3	328.45	325.26	327.12	326.66	330.7	325.29	325.33	327.94	328.07	327.51	326.9	325.71	323	326.13	323.44	323.47	325.1	329.69	324.97	324.07	327.88
315.31	311.23	310.98	311.3	313.41	311.81	310.81	313.25	313.69	313.66	313.07	312.89	314.12	313.17	311.17	312.75	314.32	311.1	313.49	312.61	310.84	315.02	312.78	313.6	313.62	310.15	313.09	317.2	314.17	310.88	313.05	313.49	312.18	310.2	313.15	315.5	317.25	317.09	311.93	313.05	313.28	313.19	312.7	311.5	311.33	312.59	315.47	311.47	314.75	311.46
313.69	315.87	314.87	312.24	311.87	315.18	311.52	311.05	309.34	316.49	315.87	312.86	312.47	315.1	312.59	311.79	315.58	314.44	314.73	311.46	311.62	315.51	315.91	316.15	315.59	311.97	314.01	312.96	311.61	314.17	316.04	310.92	313.74	316.44	313.17	312	310.19	309.92	310.96	315.06	309.01	313.88	312.81	311.21	312.58	312.64	314.62	309.87	314.93	311.96
316.03	313.09	315.11	313.36	313.4	310.83	311.83	311.86	312.33	314.38	314.17	314.7	313.05	311.75	312.52	313.03	313.4	313.34	313.99	311.23	313.33	309.02	312.21	315.93	315.29	313.52	314.18	314.7	311.4	312.3	314.86	311.46	313.19	315.03	313.74	312.36	311.84	310	312.17	310.43	311.82	313.28	313.69	315.34	313.34	313.42	311.84	312.26	311.08	315.7
326.58	325.72	325.27	327.16	329.26	326.88	328.16	328.73	330.97	326.09	329.65	328.3	325.28	322.47	328.98	325.5	325.72	327.12	327.53	328.98	330.98	327.58	329.38	331.97	327.18	328.94	324.59	327.02	329.33	326.87	330.25	332.22	326.3	326.93	328.93	327.59	327.63	327.92	327.09	324.12	330.25	328.9	326.4	325.69	325.41	329	328.91	329.71	325.58	329.6
312.12	314.08	313.89	316.51	313.68	313.8	313.4	311.22	313.73	317.79	314.03	314.07	311.23	317.1	315.34	315.42	313.27	310.95	314.47	315.09	315.75	318.57	316.94	315.15	314.65	316.72	312.53	312.75	314	312.64	314.31	312.63	314.75	311.11	315.99	315.53	314.26	311.35	316.27	308.32	314.92	313.41	311.94	316.24	312.76	312.28	311.62	317.57	313.03	316.69
301.99	306.25	301.95	304.12	303.63	307.52	300.61	307.81	304.52	303.97	303.47	305.54	305.18	303.27	306.95	305.85	303.39	305.85	301.08	307.68	306.65	303.16	307.1	305.12	303.19	304.64	306.93	305.03	306.57	302.45	306.46	306.31	301.65	304.92	303.15	305.24	305.46	303.15	303.5	306.78	305.04	302.48	300.25	300.94	304.75	305.04	304.23	301.55	307.17	308.74
299.86	300.73	299.95	302.34	302.46	299.92	298.3	299.9	300.08	301.37	300.83	297.43	302.92	302.12	302.23	304.55	300.04	297.62	297.83	302.68	300.44	297.44	299.92	303.38	298.26	300.88	301.27	303.86	302.84	298.6	300.59	301.55	301.65	299.6	301.75	300.29	298.69	296.94	300.25	301.64	299.51	302.51	302.03	302.34	299.52	301.02	300.28	302.61	301.95	302.97
302.96	304.79	304.96	306.57	307.38	307.24	303.48	302.21	306.49	301.84	308.23	303.77	305.57	305.69	309.02	307.6	307.77	307.18	304.23	303.52	307.24	304.56	309.37	304.19	305.2	304.17	306.64	306.43	306.46	302.14	309.84	303.24	305.35	307.54	307.56	307	304.81	305.69	305.57	304.14	309.07	304.53	303.49	303.36	304.25	307.76	307.2	308.25	305.55	305.77
303.19	304.61	303.48	299.91	302.72	302.27	304.35	302.57	303.97	303.04	303.88	304.25	305.49	304.73	306.07	301.47	305.07	303.48	304.14	303.48	303.05	301.04	302.35	304.85	299.77	300.11	301.46	302.7	301.18	299.71	302.93	301.68	304.67	300.45	302.45	299.48	297.42	299.86	302.66	301.61	302.93	301.74	302.98	302.5	301.28	305.66	305.57	305.43	300.49	301.09
307.95	308.11	303.5	306.12	306.72	304.8	304.57	307.55	304.35	308.53	305.17	307.68	306.01	304.2	304.75	307.87	306.76	306.62	302.31	305.46	302.34	309.14	309.03	303.86	309.25	306.18	305.07	306.96	306.93	306.33	302.78	305.58	305.72	308.98	305.01	303.69	304.38	307.18	308.46	303.23	305.89	303.6	307.87	305.78	307.06	301.5	308.55	307.57	307.23	305.47
300.93	297.1	300.35	301.76	300.17	302.96	300.27	300.71	299.96	303.75	303.13	301.07	300.18	298.16	299.45	294.8	304.78	301.22	298.8	300.25	301.58	302.75	300.09	303.34	298.97	301.64	299.7	301.3	300.19	302.43	300.44	300.81	302.28	300.09	300.54	299.29	299.57	305.15	303.29	302.77	304.98	299.31	303.13	301.09	300.82	299.2	302.45	303.13	302.08	299.88
307.53	307.08	306.49	304.05	307	308.73	306.56	304.9	305.82	304.98	307.23	308.14	308.77	306.94	305.49	306.77	308.33	309.87	304.86	310.39	308.69	309.33	307.2	306.49	308.27	307.43	307.57	307.48	305.28	306.51	310.97	306.68	306.27	310.13	309.89	306.45	303.65	309.09	307.23	306.76	304.62	309.43	306.5	306.15	307.61	305.29	306.82	309.13	305.57	308.02
314.52	314.43	315.25	319.04	313.2	317.24	315.7	314.45	314.89	320.05	317.37	312.83	316.77	316.1	315.29	315.18	314.61	313.72	314.24	317.79	317.21	314.01	315.49	314.2	315.54	316.77	316.62	317.26	317.43	312.38	317.64	313.18	317.47	315.32	314.51	320.26	320.14	317.66	315.65	316.74	313.4	317.99	315.59	313.91	316.59	315.21	317.19	317.84	314.89	319.9
309.84	309.72	305.74	307.32	309.52	306.01	307.51	305.55	308.97	306	304.06	304.61	307.04	306.32	307.15	310.29	303.51	303.86	307.25	310.48	308.6	305.32	309.06	308.06	307	308.52	306.52	308.75	305.58	307.69	306.52	305.95	306.68	307.56	310.45	307.87	308.66	306.61	307.39	308.21	307.3	308.01	306.19	307.72	306.43	308.91	309.37	304.16	306.56	309.38
309.94	311.79	310.14	311.17	305.95	311.7	311.48	312.37	312.26	305.68	312.91	310.85	315.16	314.47	310.05	305.99	311.84	309.34	311.32	310.09	308.5	313.47	310.64	312.53	315.38	311.46	312.67	312.67	306.75	311.85	311.58	310.98	308.41	309.92	310.59	311.48	311.99	309.9	311.95	311.21	312.27	312.69	308.49	313.4	310.57	310.74	310.73	310.91	312.46	315.53
318.45	317.19	321.69	322.46	317.21	318.99	317.71	319.41	317.26	317.1	316.91	319.64	322.34	319.18	318.58	316.43	319.27	317.55	322.59	315.75	319.24	317.22	320.6	321	316.49	321.27	320.9	315.42	319.82	318.65	318.17	317.44	316.64	321.05	318.53	321	318.44	318.25	319.09	318.86	319.14	314.23	322.77	315.23	318.01	320.2	319.09	319.86	318.28	313.87
301.03	305.52	307.84	305.27	308.73	305.93	305.47	302.62	306.6	305.35	304.85	304.73	307.94	305.55	309.52	304.74	306.71	306.52	304.87	304.14	306.26	307.21	303.58	305.5	303.26	305.88	307.05	306.17	303.77	307.98	307.4	304.22	305.79	305.48	305.56	306.57	306.11	301.72	303.93	306.87	307.03	303.44	302.7	304.31	304.48	302.46	306.18	302.24	307.86	302.62
299.14	300.89	304.13	298.45	300.33	298.41	300.18	304.85	295.71	300.5	299.83	300.91	301.5	299.53	296.13	300.07	303.33	298.51	299.17	302.01	300.25	298.85	302.6	300.76	298.8	298.33	299.82	303.69	303.23	300.7	300.52	298.28	304.51	299.42	297.55	297.35	301.41	302.36	299.92	304.09	300.24	305.1	297.98	300.24	302.43	301.5	301	300.38	301.76	302.73
312.27	314.54	312.05	314.51	317.37	316.82	312.79	313.09	317.32	312.21	313.06	312.86	313.19	315.47	313.38	313.6	313.62	311.8	313.64	317.25	316.46	313.83	315.35	315.12	312.39	314.55	313.25	312.93	313.56	312.98	313.71	315.47	315.56	312.68	318	315.9	313.44	314.43	314.85	313.79	315.07	316.41	313.4	311.24	310.69	314.08	313.31	312.47	313.43	314.9
310.33	313.85	311	311.06	312.08	308.55	311.38	312.66	313.82	308.31	306.72	310.06	312.86	312.04	307.46	310.69	312.65	310.34	309.41	311.95	310.05	309.86	311.53	310.95	311.42	310.11	310.81	309.71	312.09	310.19	309.44	310.95	310.45	306.54	308.66	311.09	310	311.67	313.24	309.38	310.92	311.13	310.44	309.06	312.21	312.69	311.58	308.34	310.78	310
308.45	307.73	309.85	307.55	307.31	305.8	304.51	305.8	308.03	305	306.51	309.41	305.59	306.81	307.42	307.48	307.6	307.82	307.21	307.29	310.16	310.4	307.07	308.41	306.62	307.23	311.25	304.73	306.38	313.46	304.7	308.94	312.35	306.72	307.23	305.07	306.09	307.12	306.31	308.41	306.17	312.11	309.49	307.75	309.55	310.67	308.8	302.45	307.19	308.15
318.52	315.16	317.65	318.07	315.34	317.78	316.87	315.59	315.53	318.65	318.77	315.96	317.07	315.86	317.31	316.76	317.38	315.79	315.5	317.42	317.73	318.32	315.64	319.47	319.26	318.79	318.04	314.54	318.46	316.15	317.26	317.03	314.24	314.28	317.71	314.64	316.13	313.36	317.88	315.45	318.31	316.95	315.3	323.38	317.25	317.89	314.05	316.96	316.64	315.18
308.86	309.2	309.31	308.98	307.92	309.93	307.46	308.19	311.06	308.15	310.28	307.76	309.13	310.12	307.28	309.19	309.99	309.72	309.44	308.82	309.07	311.27	308.89	310.88	307.4	310.31	310.56	311.5	306.43	309.57	308.16	310.2	306	312.11	310.91	310.01	308.17	303.7	307.99	308.56	309.86	305.6	307.8	308.36	310.46	312.05	306.77	310.52	308.83	310.88
307.01	303.59	307.07	305.15	302.39	303.61	303.15	303.38	301.87	303.09	301.22	304.35	301.22	303.49	308.33	304.39	301.45	302.67	301.93	299.36	303.87	302	300.63	301.46	298.57	304.74	307.97	305.52	299.91	303.55	300.7	303.38	304.28	303.35	303.81	302.44	301.35	301.05	306.49	299.67	304.77	305.77	304.99	301.74	302.26	301.16	299.7	301.33	304.47	303.14
303.79	305.61	307.7	302.8	307.6	303.96	303.83	305.64	307.58	306.24	304.55	302.93	306.18	306.14	307.5	304.73	306.32	304.32	304.27	304.86	302.8	302.9	304.77	303.72	306.41	306.37	306.88	303.39	310.32	304.11	301.65	304.79	306.95	302.07	304.01	301.1	308.06	304.35	301.97	298.5	304.78	303.09	304.95	304.79	306.39	305.88	305.49	306.3	303.7	307.42
306.84	307.11	302.42	302.14	304.26	307.2	305.76	303.64	307.42	306.84	306.44	304.62	305.45	303.83	304.94	302.65	306.97	307.47	303.66	303.7	304.89	310.54	305.93	306.34	304.44	305.11	305.67	303.42	306.39	303.95	306.76	308.01	303.23	307.49	302.95	307.37	302.87	305.96	302.29	300.83	308.25	306.92	305.96	305.37	304.4	303.94	305.05	305.08	307.58	305.42
301.17	300.55	302.88	304.53	298.62	300.48	304.35	301.64	297.94	299.01	295.49	301.92	304.57	301.89	302.65	303.33	304.27	304.13	302.62	304.04	299.24	298.42	298.15	302.99	304.22	298.8	299.83	300.24	299.62	300.51	299.47	304.24	301.57	301	302.2	295.45	302.05	298.08	301.09	296.52	300.52	302.29	302.67	298.44	302.97	303.15	300.27	300.6	303.1	299.19
314.59	312.17	313.74	310.42	311.99	312.46	313.13	310.87	314.32	311.5	316.33	317.14	313.01	314.67	314.49	316.18	315.53	313.45	317.53	313.39	311.95	312.46	315.48	312.55	308.31	314.48	311.84	314.31	316.25	315.59	312.01	310.22	310.77	311.58	311.85	315.76	311.03	314.78	316.35	313.77	314.06	310.38	313.84	314.95	316.59	315.2	313.04	312.09	313.1	315
303.39	299.91	300.81	306.3	301.04	304.33	304.5	301.2	303.02	300.66	303.54	303.68	301.64	306.31	302.2	304.97	301.66	303.4	302.25	305.75	302.64	303.66	300.71	302.87	302.7	302.14	306.32	305.23	302.67	303.48	302.27	304.59	304.89	305	304.87	303.81	304.3	306.47	301.23	301	304.08	302.55	302.79	300.84	299.93	296.14	302.86	301.51	301.34	301.08
313.62	315.06	311.51	314.57	315.64	315.69	313.21	315.84	311.9	312.39	313.59	313.71	315.74	316.58	316.2	312.49	316.02	317.26	315.05	312.02	313.59	315.38	314.56	313.34	318.3	314.76	313.7	314.5	311.36	319.09	316.41	313.42	311.77	311.27	313.8	316.43	316.29	312.68	312.34	318.85	310.88	317.97	315.75	316.2	310.84	311.51	314.13	312.62	314.87	315.24
313.46	313.49	313.71	312.25	314.49	316.15	314.2	314.53	315.58	314.26	316.26	310.36	319.62	315.41	317.16	318.97	317.23	315.58	313.6	321.31	318.9	313.57	313.79	313.77	314.29	318.87	313.74	315.55	315.12	311.92	315.59	317.39	312.51	314.5	314.21	314.57	311.66	314.8	313.8	309.15	317.91	313.02	315.48	318.63	314.52	315.93	314.15	316.94	321.71	313.48
312.35	317.93	310.22	314.21	317.3	314.94	313.5	312.28	314.32	313.29	315.95	313.21	313.54	312.28	312.74	315.54	315.85	315.01	311.3	313.71	314.83	311.5	314.75	312.2	312.98	316.4	310.42	316.2	315.4	309.22	310.79	316.44	314.89	314.08	312.2	316.47	309.74	311.91	312.67	315.45	314.54	313.7	314.44	315.31	309.74	315.24	314.37	314.77	314.06	312.49
313.76	316.12	314.21	310.15	313.49	313.47	316.28	316.88	313.72	313.46	310.1	313.67	314.46	315.3	311.14	313.02	312.7	313.5	313.05	313.8	316.86	314	313.77	312.33	310.33	310.18	313.94	314.25	310.2	315.43	311.03	314.26	316.64	313.61	311.61	315.7	309.32	311.83	308.88	311.68	313.78	313.44	312.4	316.21	313.31	312.63	313.9	314.55	315.79	310.78
293.21	297.11	296.96	297.09	294.08	294.27	295.17	293.51	292.17	294.34	289.8	296.18	295.36	297.26	295.25	294.16	293.59	292.92	292.79	298.09	297.31	293.88	296	294.83	294.83	296.26	293.82	291.09	296.29	296.22	295.08	295.61	294.51	292.82	293.46	294.59	291.87	293.37	295.67	296.07	295.24	296.86	291.93	294.82	296.58	296.63	294.38	295.68	289.95	295.56
319.01	315.58	318.24	317.26	318.43	318.52	314.41	318.05	319.82	314.84	317.59	316.98	317.78	316.19	317.86	316.25	317.13	318.62	318.39	315.75	317.22	317.46	319.57	320.35	317.57	315.04	315.33	319.63	316.4	316.97	316.04	319.23	315.75	315.09	315.48	320.34	317.31	319.93	319.79	321.13	319.78	314.91	318.37	319.23	318.57	315.43	318.09	318.34	320.64	319.2
303.17	299.79	298.31	298.89	295.74	301.44	301.98	295.62	299.11	297.61	300.44	300.66	298.84	300.71	300.57	298.74	297.32	297.92	300.21	302.78	302.8	300.88	301.56	303.54	298.38	301.09	294.58	303.68	298.74	302.73	299.14	301.11	303.94	301.73	298.93	298.46	299.5	299.17	301.64	297.03	299.24	302.87	299.06	298.72	298.17	299.66	304.6	300.71	300.13	299.23
325.87	326.21	327.12	330.85	328.62	327.98	327.58	331.27	329.68	326.7	333.26	329.38	332.16	326.21	328.77	325.93	328.08	326.85	328.33	327.79	330.26	332.03	330.87	327.73	328.61	328.91	325.83	326.48	330.88	328.99	327.92	327.13	327.1	329.98	330.29	328.22	326.71	326.66	326.19	329.58	330.69	326.53	330.64	327.85	330.72	330.48	326.94	325.24	326.38	330
319.72	313.92	317.11	314.96	319.16	314.06	317.75	318.85	318.04	320.01	317.91	318.69	314.56	320.15	319.52	316.84	314.68	318.64	315.26	314.79	315.09	316.66	315.38	318.16	319.33	316.17	318.66	315.3	316.91	315.73	318.9	317.83	316.44	317.65	320.25	316.94	319.09	315.94	318.08	317.66	316.93	319.46	316.54	316.49	315.63	317.52	318.77	315.44	318.14	315.41
303.02	304.54	304.15	303.47	304.99	304.11	301.41	308.1	303.05	304.82	305.9	304.38	304.21	305.93	307.51	306.78	304.35	300.58	305.34	303.09	302.68	306.7	304.25	304.71	305.01	306.69	302.93	303.86	303.05	302.65	305.05	304.92	302.76	304.58	303.24	304.08	302.88	305.78	307.71	301.61	304.76	300.66	305.14	304.84	303.59	300.03	305.42	304.39	305.8	304.8
302.14	305.78	300.89	301.14	303.79	305.4	303.9	300.26	301.39	298.96	303.38	299.7	302.7	304.03	301.12	301.14	302.11	304.46	299.93	303.24	303.59	304.12	301.29	302.76	303.37	299.33	303.47	302.7	303.74	304.4	301.24	301.23	302.78	304.6	301.62	304.81	304.52	300.22	303.82	297.98	299.94	302.31	304.94	304.54	306.65	301.36	298.15	303.12	301.01	305.95
314.05	313.1	312.27	315.47	315	315.09	310.98	314.56	310.83	312.66	312.93	313.15	315.8	316.12	313.96	309.01	313.64	310.5	310.94	313.2	316.33	313.12	314.13	314.24	313.54	314.51	314.25	311.75	313.19	313.08	313.74	312.73	313.51	312.22	308.2	311.73	319.06	312.96	312.22	311.73	313.19	316.3	312.81	314.43	317.85	309.91	311.83	311.78	312.94	315.12
301.68	303.02	304.06	301.12	304.54	305.05	305.19	306.51	303.65	300.04	300.36	298.31	304.58	304.28	302.6	303.54	299.92	302.96	302.32	304.51	299.73	306.03	299.79	303.18	302.85	303.4	301.49	300.66	304.64	300.13	305.42	302.96	302.17	303.89	299.19	305.71	303.53	301.05	300.73	302.27	303.24	305.97	303.87	309.72	301.42	300.09	300.73	302.52	303.26	307.28
306.32	303.98	305.92	305.91	301.6	305.75	303.81	302.83	305.02	304.46	306.52	306.04	304.74	302.39	307.37	304.53	304.27	302.93	304.64	304.1	308.21	305.83	304.19	305.93	307.68	304.7	303.79	304.29	304.51	301.49	305.21	304.43	306.57	301.64	302.31	304.39	301.1	307.29	306.33	305.27	304.89	303.66	302.34	307.39	303.97	304.94	304.62	307.52	305.31	305.24
296.48	300.87	298.77	298.43	302.13	298.75	300.61	302.37	299.5	300.49	301.2	300.87	300.95	298.57	300.62	298.09	299.93	295.74	299.91	302.25	301.45	300.79	300.22	298.74	297.28	300.35	298.28	297.9	300.95	300.01	297.73	297.66	300.24	296.62	299.81	303.63	300.56	298.83	300.39	299.39	297.46	299.23	294.69	302.13	300.31	299.94	301.1	300.16	299.99	300.51
303.16	301.71	305.28	304.72	302.11	303.19	306.65	304.98	306.04	303.41	305.54	305.25	301.67	304.23	300.4	305.63	302.86	304.79	304.62	306.76	303.57	303.76	304.24	303.71	307.54	304.02	305.72	305.03	302.16	305.09	306.66	302.34	304.6	306.77	304.01	305.63	302.07	305.58	303.32	308.34	305.31	307.26	302.07	303.99	303.88	303.43	307.83	304.04	305.14	304.39
303.63	305.53	305.09	302.93	299.89	300.71	301.95	303.23	304.25	301.96	300.59	304.61	302.96	305.01	303.82	302.12	303.64	305.81	301.98	301.88	300.96	302.51	302.92	300.86	300.91	302.78	306.58	303.16	305.31	305.19	303.74	300.6	302.99	301.93	300.93	303.95	298.7	302.09	298.17	301.41	302.4	301.87	302.83	301.74	302.35	302.11	302.92	304.13	303.84	304.09
302.64	296.6	300.46	299.83	300.08	300.21	299.75	297.57	302.3	302.74	298.97	299.32	301.07	297.23	300.94	299.58	297.76	303.37	301.22	297.91	303.97	300.64	301.45	296.36	303.24	298.23	296.77	295.83	304.23	301.66	299.3	300.51	300.1	298.02	300.21	300.29	296.88	296.77	299.06	303.52	299.13	300.74	299.94	299.46	302.67	296.75	301.8	300.95	299.78	294.26
315.91	317.56	313.28	317.75	310.88	311.81	315.2	315.38	315.65	312.95	316.88	315.04	316.92	314.15	314.42	312.35	313.61	312.56	315.32	313.29	316.35	313.09	314.23	317.92	314.32	314.08	320.34	312.72	315.69	313.05	312.44	319.1	317.35	314.51	314.89	312.81	314.52	314.35	311.21	315.68	315.21	315.85	314.43	314.12	315.59	317.78	313.77	315.05	315.51	312.48
307.23	309.46	310.6	306.36	307.15	305.29	309.29	308.9	310.79	306.52	310.97	309.33	312.29	310.42	311.29	308.64	309.95	304.63	308.41	307.69	310.56	306.98	312.6	310.05	311.41	308.74	307.41	305.47	311.6	306.99	309.39	309.82	308.66	311.33	309.01	309.78	309.48	307.56	311.17	310.59	308.66	307.93	311.19	307.23	312.74	309.62	309.52	310.16	310.03	307.61
314.6	312.07	315.24	308.1	315.05	309.15	312.67	314.9	314.57	311.57	310.61	313.55	308.33	313.78	312.16	315.55	312.58	314.79	313.1	312.73	313.08	312.2	313.01	314.9	313.85	311.13	311.71	308.81	311.1	313.9	313.59	313.14	312.53	314.16	312.57	311.28	313.32	314.51	314.25	315.6	310.02	314.08	311.16	312.93	310.3	312.95	312.83	311.36	313.07	311.48
312.89	307.71	310.41	311.24	309.73	311.07	311.52	311.67	311.03	312.81	313.23	312.07	313.11	312.23	308.42	309.98	309.2	308.63	308.05	310.91	311.52	308.39	311.27	311.9	311.52	307.88	308.62	311.81	309.96	313.14	312.66	311	309.32	308.71	308.25	314.53	310.47	310.02	311.1	312.85	309.66	311.2	311.93	307.14	311.98	312.63	312.95	312.77	310.28	309.42
308.86	313.5	310.42	310.58	314.83	309.62	313.63	309.22	312.98	313.14	308.96	311.23	305.59	309.44	310.69	312.15	309.45	313.33	310.81	311.5	311.57	311.69	311.44	310.76	310.63	312.49	314.29	309.5	314.18	311.31	309.88	315.59	311.78	311.42	310.61	310.53	313.36	310.11	312.63	307.02	310.39	313.66	312.53	310.77	311.98	312.78	311.66	308.29	311.73	310.54
326.49	326.73	330.45	327.17	326.72	330.69	326.13	325.51	327.28	330.4	329.64	327.33	328.51	324.67	328.97	325.87	327.13	327.64	329.03	325.27	326.99	329.55	325.39	327.82	327.6	327.18	330.25	327.64	327.01	328.54	326.53	329.23	330.06	326.45	331.05	330.71	327.46	331.86	328.03	328.44	329.34	328	330.84	329.46	328.11	328.76	327.16	329.75	330.69	329.28
303.61	300.15	299.79	295.55	298.89	301.98	297.22	298.59	297.43	303.35	298.87	302.38	296.61	301.79	303.99	296.62	300.34	301.03	297.17	301.17	299.82	301.82	299.15	297.74	300.15	302	297.87	296.42	301.59	299.89	302.99	304.39	299.77	301.47	301.44	300.55	298.3	300.04	300.79	297.83	300.8	299.26	301.83	302.14	301.64	300.06	298.08	299.29	297.18	296.63
329.32	324.44	322.98	324.01	323.68	323.14	326.99	327.62	324.83	328.17	323.82	325.06	321.21	325.01	326.05	324.52	327.49	324.66	325.43	326.84	324.76	324.06	325.1	322.79	322.7	322.49	326.33	323.72	327.12	329.49	325.48	325.08	325.01	323.25	324.57	321.56	328.5	325.26	324.02	325.86	325.54	324.72	321.73	325.49	325.48	325.58	323.06	323.86	324.55	326.4
304.95	302.79	303.77	305.21	305.7	308.62	303.06	302.94	304.39	303.43	304.14	302.91	308.16	309.75	305.81	305.24	310.04	304.94	303.34	306.88	306.25	306.15	304.11	307.43	303.91	301.09	307.51	307.32	309.72	305.69	305.52	303.17	306.58	308.71	306.53	303.75	304.62	305.85	306.59	305.17	302.36	308.8	303.32	302.86	305.84	303.54	304.51	305.67	305.03	308.38
317.71	321.19	317.72	317.72	321.52	319.33	319.41	320.61	316.93	315.56	320.09	316.36	320.88	315.02	316.2	318.63	316.11	318.73	322.24	320.52	320.97	324	316.34	319.76	318.76	319.69	320.77	320.59	321.13	323.05	317.82	317.64	317.22	316.25	323.68	318.41	319.15	317.21	317.42	318.15	319.65	320.83	323.18	317.54	317.65	319.95	317.79	318.16	319.86	319.13
303.43	306.05	307.06	305.06	305.06	305.4	303.88	303.83	305.85	302.51	302.74	306.02	303.7	300.3	302.69	304.32	303.93	306.02	307.96	308.44	305.55	305.83	303.35	307.72	310.09	307.39	305.02	306.49	303.87	303.37	305.09	305.93	305.37	305.97	308.79	307.2	299.69	309.03	304.23	300.37	303.47	306.11	303.65	306.19	305.07	302.69	298.38	304.99	305.84	306.35
317.31	318.57	316.72	316.09	315.21	313.38	317.42	316.75	315.78	315.27	317.85	316.09	318.01	316.31	313.23	315.16	315.67	320.35	321.55	314.93	314.36	312.29	314.86	317.7	316.49	318.9	316.52	316.75	315.99	317.96	316.5	312.74	318.01	314.45	317.52	315.55	316.31	317.27	318.32	318.74	314.19	317.64	318.61	317.01	315.1	316.5	316.07	318.17	319.31	314.45
324.42	327.26	321.15	329.2	324.89	323.04	327.24	324.08	325.97	323.47	328.23	323.76	326.81	325.11	325.92	325.4	324.87	326.8	326.84	322.09	323.57	325.89	322.13	325.23	322.92	324.2	323.9	324.83	326.99	325.9	326.52	328.18	326.99	323.44	324.55	325.09	324.67	322.41	321.97	321.76	326.21	323.24	323.81	326.67	322.49	323.16	324.34	325.71	326.23	327.79
302.06	306.04	301.97	303.23	308.36	303.63	305.13	301.93	302.9	301.78	305.9	303.24	304.39	303.15	304.43	301.88	303.1	305.34	300.45	306.98	303.63	301.26	302.74	302.67	305.56	301.56	304.97	297.31	301.99	303.35	302.62	301.87	301.58	302.51	302.37	302.81	302.24	301.65	302.36	303.91	300.55	302.72	304.1	303.43	303.62	303.61	306.06	302.83	304.21	300.32
302.07	301.72	306.61	304.21	304.36	299.31	301.6	301.82	303	303.63	303.35	300.83	301.04	301.25	305.15	303.43	303.58	300.45	302.4	300.34	301.6	301.55	305.23	302.42	301.03	297.8	305.09	303.93	301.45	300.78	303.84	303.05	307.9	302.2	303.62	301.66	303.53	300.22	301.55	301.96	301.02	303.41	298.55	302.63	296.95	306.44	299.47	304.55	303.32	299.67
312.17	313.07	312.16	310.4	312.1	310.22	309.11	307.81	309.18	311.31	310.96	311.51	312.95	309.18	314.01	311.58	308.57	307.84	313.45	312.47	312.32	309.37	309.08	312.25	314.61	311.68	313.04	311.52	313.28	310.83	311.46	311.41	310.96	311.09	313.23	313.46	312.14	307.75	310.78	312.75	312.1	312.4	309.55	313.85	307.22	312.91	309.19	312.24	313.81	310.83
304.51	305.29	306.62	304.24	305.8	304.67	310.53	306.9	303.55	308.29	306.2	304.55	304.29	304.03	304.72	304.35	307.91	304.36	308.66	303.83	306.68	306.91	305.64	306.73	305.87	303.12	305.98	301.92	303.25	305.7	306.46	306.96	303.16	305.26	304.23	306.95	303.66	302.59	304.28	305.67	304.07	304.28	305.71	305.68	305.87	302.61	305.36	306.05	305.37	305.32
317.42	318.61	315.84	318.35	317.09	317.81	320.07	314.89	313.24	317.3	319.94	319.9	317.21	319.05	318.06	317.31	317.08	317.57	317.79	313.14	319.24	313.07	319.17	316.59	318.83	320.24	319.53	318.09	316.74	317.77	318.85	315.87	314.81	315.34	315.09	320.39	314.97	315.87	317.93	316.12	314.86	315.63	316.17	316.14	316.76	318.04	314.78	321.01	319.2	315.93
299.65	299.95	300.9	300.14	300.74	301.19	297.97	301.43	297.96	302.38	299.98	297.69	296.9	299.56	301.14	300.82	301.52	301.3	298.86	300.07	301.41	301.1	298.96	303.48	300.61	299.39	299.86	301.43	296.25	298.51	298.87	301.67	301.38	297.18	302.24	301.73	296.8	299.09	298.6	298.03	300.91	300.42	301.53	301.23	301.38	303.64	299.28	299.94	298.87	296.8
295.97	298.73	294.17	298.84	297.76	295.26	301.58	296.09	298.18	300.48	296.06	294.17	294.15	294.1	297.33	298.71	297.67	292.91	297.66	299.08	299.29	297.78	296.35	295.01	295.68	298.46	298.28	296.06	296.67	298.5	296.89	295.76	295.68	301.09	294.07	299.73	298.06	297.21	293.36	296.41	298.84	297.38	300.38	296	297.72	298.37	296.29	297.43	299.07	296.14
316.38	314.01	315.44	314.12	311.64	313.63	312.73	310.2	312.28	309.34	312.09	311.31	311.14	310.82	310.75	313.82	311.18	315.82	312.62	314.18	313.73	313.75	314.66	312.31	313.12	309.65	313.09	314.81	314.72	313.59	313.98	313.4	313.66	310.71	310.13	310.05	311.69	311.95	315.17	312.82	314.96	314	312.53	312.37	310.07	315.64	310.36	310.77	314.28	311.61
310.25	306.31	305.12	309.19	311.91	308.36	310.73	307.92	309.74	312.22	308.26	308.84	307.66	307.08	311.62	311.29	308.65	309.81	307.95	311.25	308.89	311.55	308.54	308.3	311.37	306.29	307.12	307.85	309.29	308.46	306.05	306.14	312.8	311.41	304.03	311.42	309.98	305.04	304.9	310.88	308.9	312.03	306.64	314.39	306.59	306.78	303.88	309.16	305.35	309.41
304.68	300.98	305.74	304.98	306.44	306.8	305.23	304.21	303.98	304.66	304.23	302.84	305.38	304.33	302.96	303.66	302.06	304.94	306.88	304.69	303.19	305.64	303.92	304.82	303.59	302.8	305.91	302.13	306.01	307.73	305.44	302.43	303.45	303.9	304.66	305.99	306.52	306.4	301.69	304.11	305.69	301.8	300.55	302.85	304.08	302.61	303.14	305.75	304.86	305.88
309.21	309.46	308.47	306.17	307.25	305.93	306.36	306.71	305.97	305.99	305.91	311.31	306.07	305.42	306.87	308.77	307.53	307.03	309.32	306.39	305.57	304.77	306.81	307.75	305.66	302.81	305.87	307.75	304.85	307.38	306.07	305.9	302.82	305.87	311.02	304.34	309.2	307.76	307.81	306.21	306.37	305.72	307.82	305.28	304.35	307.85	305.83	307	306.06	306.09
301.2	298.32	302.87	302.32	301.63	300.46	301.79	299.93	297.88	298.47	297.65	301.01	299.57	301.23	302.04	302.06	299.34	297.69	297.55	296.96	301.03	302.88	298.92	304.58	298.64	299.12	301.66	297.45	298.98	302.88	299.05	298.11	303.07	301.77	305.31	300.52	300.63	299.53	300.93	297.73	301.03	301.32	298.99	299.73	299.7	301.32	301.76	295.24	299.02	300.24
299.52	296.3	301.15	301.26	298.05	302.61	298.56	297.91	302.88	300.65	297.64	299.96	300.95	299.86	300.33	297.93	299.97	299.57	296.41	300.77	301.39	302.67	299.67	297.1	304.04	296.88	299.21	302.71	297.45	298.52	300.22	300.08	299.31	301.99	301.78	300.91	301.44	299.35	297.75	298.94	301.33	303.17	295.49	303.01	300.19	300.98	299.74	301.52	301.08	299.33
307.54	307.12	310.28	310.75	305.13	307.6	310.84	310.42	305.96	308.86	307.07	309.95	308.98	307.78	310.02	308.64	307.93	312.71	310.59	306.34	309.53	305.96	305.84	305.88	305.18	307.24	309.38	313.56	310.22	309.85	308.61	310.3	308.64	310.36	306.54	307.15	305.17	306.45	313.48	306.15	310.38	310.6	311.87	308.27	312.78	312.23	310.76	308.06	310.62	306.67
314.77	312.89	313.44	313.86	311.61	315.57	311.82	311.19	311.24	313.42	312.29	315	314.83	312.28	314.68	314.75	311.36	314.89	310.21	312.69	309.26	312	313.86	315.15	311.13	310.72	311.57	311.16	312.44	314.37	317.46	312.35	311.49	313.04	310.7	311.35	313.61	311.15	309.75	310.39	314.02	313.15	314.04	314.61	311.39	310.63	315.39	315.02	313.93	311.87
323.45	324.98	329.81	326.37	329.15	330.89	328.7	324.58	328.03	327.44	325.4	327.62	326.59	328.06	326.68	328.64	324.75	331.86	327.84	327.48	326.74	329.12	327.34	328.01	323.96	324	325.79	325.82	325.59	328.1	326.48	327.16	323.11	326.65	326.71	324.25	327.68	324.73	331.18	331.41	329.12	327.41	325.71	327.04	330.86	328.14	326.77	329.42	328.93	327.15
314.74	313.62	317.02	313.78	317.29	315.7	313.93	315.97	315.49	311.55	315.96	315.35	314.37	318.98	314.19	317.16	312.95	314.3	315.38	314.22	315.26	318.48	316.74	315.75	318.31	316.41	314.65	313.98	315.3	314.25	317	320.12	312.89	316.91	316.41	315.7	313.68	318.15	319.92	318.14	315.63	315.44	316.14	313.76	317.3	315.15	314.06	314.3	318.09	316.52
293.8	295	298.98	300.38	296.1	296.37	295.2	296.96	298.97	294.5	300.9	298.87	298.73	297.14	298.23	296.11	294.56	298.24	297.76	296.91	299.57	301	297.71	295.06	298.14	297.65	298.31	298.39	294.18	297.45	295.05	296.49	297.39	296.53	298.93	296.13	294.47	295.99	295.98	293.97	296.33	297.67	298.05	293.63	298.19	292.42	294.93	294.17	294.76	299.09
308.16	308.24	305.4	308.35	305.73	305.56	306.88	305.47	306.92	304.94	305.38	306.27	305.8	307.12	306.84	304.61	305.01	305.22	306.35	305.65	307.08	307.08	301.07	307.62	303.08	306.5	306.79	312.55	303.58	308	302.39	306.12	306.96	307.7	306.54	304.21	309.9	305.16	307.38	306.05	305.84	310.07	309.25	305.3	307.55	305.29	306.54	310.06	306.64	305.54
296.24	294.47	294.39	293.31	295.5	293.43	294.55	293.61	294.22	293.03	297.34	295.56	294.95	292.87	295.51	298.48	294.65	292.98	297.48	295.99	296.48	295.34	297.56	295.32	295.04	293.99	295.59	296.8	296.38	295.39	295.24	291.49	294.66	297.99	291.96	294.04	295.14	296.08	294.42	296.13	298.96	296.91	295.87	294.9	292.92	293.32	295.25	293.42	295.76	293.19
311.49	304.71	306.7	308.29	304.39	308.3	307.54	312.2	308.78	307.13	307.03	302.94	310.45	305.65	307.69	308.74	306.06	307.73	309.2	308.61	306.95	311.33	308.07	309.02	305.96	307.57	307.85	306.99	305.78	310.28	304.91	302.54	307.45	307.79	305.79	306.3	307.71	309.31	308.36	307.5	304.07	307.79	309.67	307.14	309.09	305.62	304.83	307.62	307.06	309.9
311.11	309.74	308.65	308.7	309.32	309.48	309.09	309.35	310.39	312.13	308.12	310.88	312.28	307.85	308.61	309.15	307.58	309.51	306	311.7	308.93	306.42	313.23	312.64	309.09	311.32	309.56	309.57	312.2	309.88	309.77	310.24	309.97	309.93	308.75	305.55	307.35	311.13	308.68	309.39	309.79	310.78	307.53	307.7	309.33	309.33	311.91	310.5	311.12	310.67
304.05	302.29	307.61	303.48	306.33	308.49	304.28	305.52	303.94	305.33	304.63	304.86	305.94	306.41	306.23	304.8	303.26	303.29	304.17	307.04	304.17	301.84	302.2	303.39	306.74	307.08	301.7	303.11	305.97	305.31	306.34	306.26	308.74	307.66	303.57	302.13	304.42	305.71	306.09	304.17	299.61	306.99	304.63	304.49	301.15	302.46	305.28	305.24	302.56	306.24
317.06	314.79	315.41	311.43	313.17	314.04	314.42	318.77	313.3	314.82	312.04	315.17	312.23	313.25	316.07	314.35	312.05	310.37	317.01	313.73	316.93	311.95	312.25	314.8	311.35	314.31	312.95	308.83	316.03	314.57	315.55	314.63	314.55	316.11	314.94	313.62	312.59	312.85	317.51	318.56	313.9	312.72	311.96	312.3	312.57	311.93	312.64	313.95	314.53	315.87
298.8	297.02	298.2	294.81	294.63	294.32	293.62	293.69	295.47	289.86	293.53	290.67	293.89	292.27	291	292.35	292.36	292.58	292.04	295.12	294.43	292.79	300.79	296.78	295.2	293.2	293.38	294.06	292.66	292.45	295.36	295.86	291.02	291.14	293.83	292.78	291.43	293.84	294.71	293.88	290.99	297.82	290.88	294.65	293.72	292.87	295.83	296.74	293.92	292.6
300.2	300.22	299.6	301.19	299.62	300.53	299.72	302.64	300.56	298.63	300.78	301.95	300.33	297.82	302.92	299.32	301.54	300.46	301.58	302.31	300.09	301.63	302.34	301.53	303.84	299.5	303.73	297.44	300.65	299.15	299.25	301.36	299.76	302.73	303.48	299.36	299.42	300.43	302.69	298.7	297.04	301.57	299.69	302.2	301.02	302.63	301.43	303.79	298.47	302.35
327	327.28	325.91	326.06	327.14	325.03	326.95	327.25	327.78	327.81	327.3	326.88	327.36	330.13	326.82	326.78	332.03	325.22	328.16	325.71	328.93	325.65	326.36	328.71	327.69	325.65	327.36	328.86	330.39	330.02	328.32	326.54	327.72	327.34	323.48	324.85	325.61	327.81	326.03	324.12	325.84	324.3	329.53	323.43	326.65	327.4	326.96	329.18	327.2	327.3
311.01	312.48	313.42	311.44	317.28	312.7	314.12	315.65	316.3	313.48	312.44	311.51	312.81	310.85	312.12	313.98	314.87	312.72	313.27	314.32	312.79	312.89	310.52	307.17	313.54	311.55	313.68	310.41	309.9	311.81	308.79	311.62	312.2	310.49	309.28	310.95	307.26	315.22	312.32	309.88	311.22	312.73	313.59	314.57	312.72	313.7	311.64	313.81	310.73	316.35
303.95	304.79	303.14	305.42	303.25	305.69	301.04	304.12	303.2	298.62	303.1	305.7	300.77	306.86	302.28	301.78	303.54	306.35	305.5	306.77	300.73	306.53	304.42	302.31	302.73	307.29	302.19	306.31	303.39	302.98	300.97	299.99	303.32	308.22	306.03	303.35	304.3	304.22	306.24	306.17	302.83	306.42	305.24	306.94	303.43	302.82	302.56	305.65	303.36	301.76
312.64	317.85	320.76	319.8	317.51	316.84	319.03	317.31	317.96	316.97	316.83	319.84	319.62	316.23	318.46	318.3	317.02	316.15	316.94	319.2	319.3	318.98	322.91	321.34	320.59	315.39	318.6	319.44	321	315.82	315.73	322.22	318.89	317.11	318.75	317.74	318.16	318.17	315.96	317.52	319.84	319.95	318.05	319.94	317.51	319.94	312.64	316.58	321.7	317.97
303.73	299.92	303.4	297.1	301.73	300.16	304.44	303.24	297.81	299.68	300.11	303.78	300.52	299.62	299.57	300.35	302.03	302.2	297.93	301.84	302	301.42	306.24	301.66	304.03	305.64	301.08	302.14	304.8	303.46	303.7	301.32	300.52	302.58	300.79	300.94	303.8	300.39	300.93	302.49	304.92	299.55	296.47	303.36	303.56	301.18	299.5	300.24	303.78	302.47
305.35	306.97	309.49	305.34	303.06	305.74	304.39	303.71	303.33	308.22	306.02	307.85	302.65	308.34	308.1	307.82	306.68	305	306.82	303.2	302.55	303.52	306.89	305.32	307.23	306.33	307.31	305.74	306.84	305.88	306.55	305.94	304.77	307.4	304.07	308.76	307.04	306.45	305.56	308.15	307.56	309.39	306.88	305.29	307.2	305.83	307.97	303.9	304.31	307.02
314.58	312.67	315.68	317.35	312.66	311.72	314.25	312.32	309.24	314.77	310.04	311.64	311.29	312.81	314.49	312.81	314.85	312.95	310.9	309.02	310.08	312.01	313.86	310.35	309.53	313.09	309.4	311.59	313.84	315.24	311.46	313.24	310.9	314.19	310.85	309.67	311.29	313.52	313.91	311.35	311.29	312.35	311.82	315.04	309.17	314	312.49	310.54	311.96	313.62
302.13	303.45	302.67	301.82	303.64	305.4	303.09	303.82	305.7	302.85	301.88	302.16	301.09	301.84	302.01	303.05	303.22	299.14	303.18	303.67	299.78	304.24	300.48	302.2	298.75	303.08	302.11	301.84	300.07	304.06	302.95	302.05	301.42	304.32	306.35	299.92	305.04	304.21	302.81	302.38	308.06	304.57	302.86	300.31	302.92	299.86	305.09	301.05	305.11	303.24
308.56	307.99	310.83	310.69	311.04	308.73	309.48	312.81	314.26	312.38	312.61	309.44	311.13	309.94	307.72	312.25	309.66	309.39	308.47	307.56	309.7	306.54	310.26	311.98	313.17	313.47	310.72	312.99	311.11	309.78	306.15	309.92	313.12	306.58	308.56	309.81	312.81	311.32	311.48	308.51	312.22	309.05	308.84	311.46	311.5	307.96	312.18	313.77	309.08	309.34
325.6	325.21	326.55	322.49	325.5	327.7	325.94	325.76	324.98	328.74	326.79	322.83	330	324.2	325.66	329	326.6	326.73	328.28	327.04	326.57	325.43	325.17	329.77	328.95	325.59	328.75	326.42	326.15	325.78	328.51	324.62	330.4	326.65	328.12	327.26	327.49	330.13	327	322.65	324.29	328.68	324.67	328.32	328.94	323.07	322.86	330.18	328.76	327.69
327.81	332.74	328.1	333.35	325.7	326.63	331.09	327.5	328.86	322.4	328.8	329.68	327.79	331.32	329.83	328.78	331.63	327.64	327.61	332.05	331.48	327.2	327.95	328.87	328.22	325.99	328.6	334.14	328.74	328.05	328.36	330.61	329.78	330.17	328.53	328.65	329.91	329.46	328.62	326.4	326.65	328.85	329.26	328.81	331.06	331.12	331.02	327.55	332.9	326.62
327.92	329.68	325.92	328.92	326.43	326.72	330.11	325.64	325.88	327.9	327.13	330.18	328.16	327.9	328.47	327.47	328.51	331.6	332.22	328.32	328.68	326.97	328.44	329.25	327.89	326.47	327.76	330.8	325.5	324.02	329.34	329.29	331.28	326.03	324.47	327.85	324.39	324.77	326.33	330.17	328.74	328.09	326.26	326.85	327.26	326.1	326.2	329.37	332.29	327.32
305.82	305.98	303.92	304.06	306.03	304.71	302.13	305.2	305.91	305.15	308.86	304.52	304.39	303.52	303.12	304.28	304.71	304.98	306.23	307.25	307.02	302.51	308.13	305.64	310.66	303.76	302.39	306.02	301.04	305.06	304.34	306.47	306.28	304.21	304.23	302.82	308.32	305.84	306.63	304.81	304.43	305.53	303.45	306.52	305.96	304.07	304.88	304.03	301.7	305.48
302.16	302.66	307.47	306.93	306.51	305.44	308.34	306.46	305.39	306.47	306.08	306.03	306.67	304.9	310.29	305.87	305.5	305.72	305.13	306.25	310.43	306.98	302.17	307.6	305.31	305.45	305.31	305.41	308.23	309.31	308.16	307.92	304.27	303.57	307.44	306.36	305.71	305.92	304.72	306.28	303.99	306.75	308.72	307.57	301.19	307.11	304.51	307.38	306.67	306.52
298.37	297.16	296.27	293.19	292.73	298.9	299.9	294.86	298.57	297.31	298.29	298.34	296.87	298.15	299.04	292.5	295.68	294.12	298.46	296.25	295.66	300.13	298.83	299.41	296.75	295.74	294.08	299.35	294.17	296.45	299.38	293.44	299.88	293.8	299.6	296.26	294.84	298.03	296.9	299.08	298.71	295.79	294.47	301.12	298.86	294.18	297.9	295.94	296.09	294.73
302.32	303.28	305.95	304.08	302.99	303.14	303.39	303.54	300.99	300.94	304.24	301.58	304.1	303.4	300.9	303.29	302.91	303.02	304.91	299.21	305.53	299.09	301.5	301.54	303.28	302.33	305.47	303.13	305.09	305.43	303.07	302.6	304.04	301.28	300.09	303.7	304.4	303.9	300.42	304.61	302.01	301.97	303.46	301.51	303.4	305.16	300.79	303.56	301.25	301.96
293.91	295.34	294.58	294.71	296.42	295.39	291	298.27	298.44	295.95	292.77	297.99	296.47	295.54	296.11	298.15	295.68	299.42	296.64	294.02	296.95	295.14	294.55	295.44	295.63	293.39	293.49	297.31	295.33	297.09	293.73	295.82	294.15	297.84	295.19	296.07	290.34	297.2	301.09	292.97	294.05	297.68	294.04	296.46	295.96	296.18	292.62	291.8	297.51	297.24
294.53	294.89	294.99	295.29	296.99	295.41	298.62	296.31	293.74	295.69	297.13	292.59	293.71	296.19	295.55	295.22	295.29	295.97	299.84	295.27	290.93	296.83	293.77	297.05	292.8	296.47	294.31	293.81	295.65	292.88	297.28	297.51	292.42	294.24	294.26	295.82	293.05	298.87	293.11	296.44	293.29	292.8	291.35	293.31	296.24	293.67	295.32	295.98	296.83	293.43
305.64	302.55	301.25	303.27	303.89	305.62	300.23	308.48	306.43	306.03	305.47	303.27	304.18	303.85	303.23	301.3	303.95	305.45	305.71	305.12	301.25	308.6	299.4	302.6	305.64	301.89	308.22	304.68	304.56	302.38	305.25	302.34	303.55	299.13	306.03	305.57	305.99	305.33	309.72	304.64	305.36	305.8	302.67	305.07	305.24	305.61	305.33	304.38	302.8	305.81
314.04	308.78	315.37	317.19	314.62	312.95	314.35	309.42	311.75	310.8	314.19	309.05	312.67	311.61	314.08	311.12	312.77	311.72	313.65	311.57	307.59	309.83	314.63	312.43	311.38	312.54	311.18	312.31	312.01	311	315	314.88	311.78	311.79	314.55	313	311.53	312.54	313.25	309.86	313.74	308.85	310.26	308.72	313	313.31	311.1	309.49	312.68	314
325.62	325.8	324.73	324.64	325.79	321.86	325.2	324.42	321.09	324.34	325.89	325.49	325.3	326.81	323.42	325.88	326.28	326.62	323.22	325.65	323.29	322.36	323.75	323.35	323.29	322.46	326.02	325.37	322.86	323.6	325.01	322.54	324.94	322.18	323.72	323.97	325.1	324.1	323.95	323.07	325.48	322.85	325.23	323.01	324.6	321.87	322.28	327.39	324.59	323.46
297.19	296.67	294.81	294.74	298.28	298.8	297.78	297.88	294.7	300.43	296.08	298.55	290.84	295.68	296.05	296.56	298.03	297.11	296.18	300.4	299.61	296.22	295.89	295.23	295.74	291.98	295.49	297.76	298.01	294.77	297.93	300.55	296.53	296.21	296.46	299.84	298.74	297.44	296.55	295.91	296.44	295.99	296.24	295.84	299.18	299.21	299.07	294.61	297.66	294.13
313.28	313.95	313.86	313.72	317.31	314.06	316.05	316.01	313.54	311.36	313.37	312.5	311.63	315.04	314.8	311.37	311.99	311.12	315.33	315.19	314.69	316.36	309.93	313.58	312.07	314.27	310.14	316.36	317.78	313.63	311.23	313.6	315.67	312.88	313.78	314.89	313.08	310.23	313.96	311.13	314.62	312.88	314.93	313.37	315.18	311.89	312.13	316.15	316.79	316.29
294.44	291.8	293.74	295.6	293.8	293.13	292.03	296.16	295.61	295.79	296.38	297.13	292.75	297.08	294.84	296.09	294.11	293.54	292.93	297.74	296.52	298.28	294.92	296.46	294.36	296.94	293.44	295.41	292.73	299	295.23	294.59	296.51	296.09	295.95	301.36	294.2	295.33	296.86	293.9	296.32	295.66	293.16	298.81	293.58	299.77	295.27	293.55	293.72	295.96
301.1	303.74	303.51	306.1	303.15	301.61	303.79	305.18	303.05	301.85	303.31	303.62	306.2	302.37	303.79	303.81	300.37	304.08	302.03	303.75	303.56	304.21	307.38	303.64	304.27	306.81	305.13	306.31	306	302.57	304.56	303.04	304.32	306.07	305.77	302.99	305.89	303.25	302.66	304.52	306.34	301.85	305.72	302.37	303.5	304.77	303.21	305.82	304.93	307.81
308.01	307.86	306.14	307.04	304.39	307.84	306.61	304.72	308.04	308.28	308.06	306.38	305.58	306.41	307.83	304.64	308.98	307.02	303.75	304.71	303.86	305.92	306.59	302.68	310.3	308.22	306.86	307	305.57	304.85	308.17	303.45	304.33	308.56	308.09	305.83	306.73	307.92	308.72	304.97	306.64	308.02	304.8	304.58	305.6	309.48	304.97	307.09	309.81	304.64
316.06	312.13	312.61	315.67	316.25	315.96	316.4	312.76	314.07	314.1	315.84	311.88	311.53	312.64	315.24	314.59	311.76	313.46	316.03	315	315.6	312.37	312.71	314.68	312.8	309.82	315.05	315.09	310.7	313.91	311.02	316.8	313.7	314.81	312.26	316.34	314.55	311.96	313.77	314.8	311.35	314.82	314.02	312.44	312.12	313.5	316.74	315.03	315.47	314.93
290.55	298.01	291.49	293.43	294.82	292.55	297.55	296.28	293.19	293.32	291.28	295.9	293.05	293.08	292.4	293.73	295.22	293.75	293.53	292.23	292.89	298.11	295.15	294.98	297.27	290.26	293.02	292.15	292.99	295.7	296.1	296.74	293.82	295.95	295.63	298.17	299.04	295.79	292.96	293.36	292.01	295.59	293.9	292.06	293.06	297.23	293.02	291.27	293.75	294.69
302.16	304.35	303.75	302.06	304.02	301.8	308.4	300.26	301.66	302.15	302.31	303.81	303.01	305.41	304.66	305.65	304.29	307.62	303.94	304.29	300.3	308.04	300.24	304.17	304.89	303.23	300.47	303.98	303	304.93	306.94	303.92	305.35	304.55	304.7	302.85	304.3	304.36	301.69	305.29	303.9	304.29	299.98	305.81	303.46	300.22	305.73	304.43	304.06	304.69
315.37	311.03	311.45	311.82	311.59	309.77	307.83	315.6	312.43	312.18	313.85	312.96	311.2	311.09	316.12	311.25	309.94	312.47	312.08	308.32	317.47	313.24	315.52	312.77	313.22	311.05	312.52	312.36	314.79	313.9	314.6	313.66	313.25	309.35	314.17	312.95	313.78	312.76	309.14	310.63	308.98	316.02	313.01	310.32	310.2	310.73	311.27	311.77	309.32	313.54
303.74	302.34	305.67	304.05	302.23	304.37	306.24	302.99	304.91	307.73	303.1	301.23	304.36	305.93	306.51	303.64	303.23	306.67	306.48	304	303.7	302.86	304.26	304.59	303.06	302.94	302.91	302.35	302.09	302.63	307.74	305.82	305.39	304.65	304.42	307.1	302.57	303.87	304.35	304.11	302.99	305.7	304.28	301.14	302.19	302.88	304.43	300.98	306.45	301.39
294.22	294.57	295.38	293.8	298.83	294.26	295.3	292.41	295.4	296.42	295.37	297.45	296.74	292.89	293.65	294.93	294.62	294.99	297.42	295.49	295.98	295.55	297.62	295.75	294.13	291.3	293.25	293.6	293.21	296.41	294.1	293.4	296.13	296.08	294.27	295.78	296.88	291.83	294.21	295.25	296.4	292.1	296.39	295.02	293.49	295.69	293.72	294.71	291.43	298.96
312.83	312.47	311.97	310.82	311.11	311.52	316.23	313.35	312.88	313.96	315.02	312.88	314.41	315.98	311.96	309.44	315.22	312.85	312.69	315.51	315.61	316.85	314.85	312.76	312.2	314.54	313.88	311.27	311.86	311.29	314.02	313.1	312.15	314.79	314.76	311.66	312.85	316.66	314.94	309.21	312.77	313.5	315.52	312.38	311.17	316.99	314.93	315.67	313.53	311.7
326.15	322.67	328.93	326.74	329.36	326.75	328.84	325.84	326.8	330.98	330.16	325.98	329.5	326.44	327.74	331.15	330.11	326.39	325.46	328.97	327.62	328.98	324.9	330.32	326.39	331.25	329.9	328.43	325.7	330.32	329.39	331.11	328.1	327.25	326.6	328.37	328.4	326.07	323.32	326.24	330.25	329.01	326.69	327.9	321.98	328.09	326	326.78	328.11	329.91
306.03	305.12	306.25	304.99	306.77	304.16	305.46	308.06	307	308.22	304.77	307.36	303.72	303.57	304.57	302.6	303.94	306.56	303.91	309.25	307.31	310.21	307.74	311.67	307.8	310.07	305.42	304.17	307.48	308.47	307.64	306.39	308.25	304.62	305.28	304.07	309.23	308.21	307.46	307.68	308.26	300.8	308.9	307.84	304.66	305.18	302.31	306.02	304.18	307.22
314.66	315.1	314.55	315.2	309.73	313.21	312.85	315.51	311.55	310.3	313.05	313.1	316.19	314.81	313.14	313.38	314.86	314.48	317.76	311.99	315.52	315.62	317.06	315.82	316.36	310.47	312.85	312.95	312.87	315.27	316.92	317.03	317.26	311.81	315.69	316.07	316.21	314.71	311.11	311.83	316.92	315.36	313.41	316.06	313.5	310.13	312.93	312.16	312.54	316.04
302.68	305.59	303.21	305.02	303.33	301.22	304.19	307.93	303.18	302.42	306.6	306.74	304.5	301.75	300.63	303.87	305.99	302.34	304.81	305.65	303.81	303.28	306.26	301.77	302.31	307.17	302.39	303.63	304.11	306.87	305.88	305.48	303.86	305.82	305.31	308.64	306.73	305.06	306.25	305.81	306.94	305.83	307.32	307.42	305.69	304.6	305.07	304.35	303.81	304.43
306.39	304.76	306.06	312.32	310.94	305.45	307.78	304.94	305.82	305.75	307.17	303.86	309.04	306.72	302.8	305.86	303.99	308.41	306.17	304.55	306.7	304.01	307.68	306.94	306.98	312.57	309.3	307.92	307.47	307.61	305.47	305.4	306.69	305.07	303.52	304.61	308.66	304.54	304.61	306.78	307.62	305.36	304.35	305.08	309.76	303.89	309.58	307.21	306.92	308.31
314.1	315.76	311.94	311.86	316.53	313.56	313.76	312.64	308.4	312.73	313.84	312.79	310.48	310.4	310.87	309.94	311.75	310.94	312.49	313.74	310.53	309.32	306.88	312.81	313.18	313.23	311.35	312.88	315.24	311.3	309.6	313.95	312.37	314.42	313.22	317.37	312.25	309.6	314.78	314.33	312.81	310.72	311.51	309.81	312.75	312.35	313.17	313.69	310.59	314.71
304.19	298.89	304.26	301.16	298.9	304.56	299.55	301.98	304.61	300.67	300.98	305.18	302.34	302.01	303.96	299.76	304.77	305.94	303.53	302.39	302.53	302.26	302.31	304.49	301.84	303.45	301.67	303.56	302.85	300.85	305.21	305.94	301.47	306	305.37	300.47	303.74	304.59	304.58	306.75	303.07	306.62	301.59	301.57	304.24	302.16	299.56	300.38	301.28	304.9
303.6	302.66	306.36	300.25	299.7	305	304.58	302.16	307.42	303.4	306.15	302.85	306.79	306.46	304.95	300.24	305.36	305.04	303.04	304.03	305.85	300.98	304.39	299.22	302.58	303.09	303.69	304.39	305.43	306.35	303.34	303.29	305.1	305.72	306.1	304.61	302.27	304.54	302.59	302.25	302.36	304.94	304.78	300.78	301.27	308.01	307.29	300.3	305.65	302.81
313.56	315.39	313.43	315.8	314.02	314.1	317.96	314.3	313.09	314.85	313.55	316.35	315.22	315.44	313.52	313.5	318.07	313.32	312.69	317.35	317.95	312.89	311.98	314.82	312.3	314.64	312.81	313.49	314.01	314.49	312.97	313.94	313.95	314.12	315.26	316.46	317.26	316.22	312.8	315.76	315.4	313.47	318.89	315.73	317.13	314.95	313.89	313.81	310.7	318.22
312.98	314.08	310.36	313.26	312.11	315.94	312.27	315.75	316.17	318.15	315.15	312.84	314.52	314.25	310.59	313.87	313.37	311.68	312.13	312.9	312.46	313.05	312.97	314.35	313.38	309.94	315.56	316.62	312.56	314.05	314.56	312.49	313.42	312.86	314.93	311.04	317.41	315.41	316.43	307.23	312.96	314.62	316.37	312.2	315.1	313.77	311.52	312.51	312.42	309.52
318.47	317.49	316.3	313.41	316.94	315.24	316.6	318.4	318.62	315.58	318.48	318.56	320.32	317.05	317.67	318.3	318.4	318.04	315.74	318.13	315.89	320.13	317.03	322.31	314.06	315.89	316.61	321.14	317.95	317.99	315.67	315.64	316.67	315.15	317.11	315.07	316.68	316.2	316.82	316	320.19	318.1	316.96	317.55	315.41	317.55	318.95	316.61	318.98	314.74
314.96	317.11	322.73	322.3	321.13	319.63	317.17	317.44	317.25	322.89	317.27	317.51	321.18	320.29	315.57	317.71	321.64	321.18	319.48	321.81	320.45	323.15	317.13	320.63	319.21	318.74	320.79	314.86	316.43	318.33	318.27	320.01	318.04	324.11	320.36	319.38	317.86	324.15	318.63	318.49	315.07	317.57	314.95	316.65	316.68	318.16	318.93	321.28	317.88	314.56
[truncated: 150 more columns]
