# Supplementary material for: Genetic dissection of main and epistatic effects of QTL based on augmented triple test cross design
Source: PLoS One. 2017 Dec 14;12(12):e0189054. doi: 10.1371/journal.pone.0189054 (PMC5730204; doi:10.1371/journal.pone.0189054)
Supplement: S9 Supporting Information — (ZIP) [file pone.0189054.s009.zip › z5_150_0.8_10.csv]

328.59	328.18	327.57	327.82	326.86	328.25	327.84	327.63	327.6	327.48	327.96	328.01	327.35	327.82	327.31	326.88	328.82	327.91	327.71	326.86	327.85	327.38	329.84	327.57	327.65	327.29	328.06	326.54	327.88	327.58	328.06	328.8	326.28	328.2	326.77	329.39	328.14	328.82	326.94	326.83	327.26	328.04	327.7	328.15	327.52	327.88	326.26	327.51	327.3	327.23
293.51	293.64	293.83	294.02	294.81	293.23	294.51	293.74	294.37	294.89	294.16	293.48	293.93	294.5	293.86	293.54	293.27	294.02	295.59	294.92	293.83	294.67	294.76	294.96	294.09	294.03	293.71	293.99	294.74	294.64	294.69	293.47	292.9	293.64	294.24	295.05	293.84	295.21	296.01	295.36	295.12	294.92	294.33	294	293.19	294.76	293.18	293.9	293.54	294.09
325.79	325.05	326.28	325.33	325.65	324.63	325.25	325.41	324.21	326.11	325.13	325.27	324.61	325.52	325.04	326.37	323.61	325.68	325.47	324.89	324.76	324.69	326.78	325.08	326.03	326.18	325.25	325.3	324.7	325.98	325.16	325.27	326.98	325.47	325.19	325.6	325.6	325.27	325.09	323.72	324.54	324.72	325.36	325.5	326.08	323.88	324.56	327.11	326.18	324.58
304.13	303.78	303.33	303.49	305.26	304.16	305.42	304.32	305.8	305.75	304.13	304.03	305.75	304.66	303.85	306.76	304.32	304.1	305.02	303.89	304.87	303.88	304.77	304.58	304.67	304.61	304.24	304.5	304.78	304.04	304.61	305.19	304.46	304.87	304.96	303.82	304.2	303.65	304.77	303.16	303.61	303.69	303.98	304.99	304.08	304.44	304.02	304.2	305.67	305.2
303.67	303.87	304.15	305.02	303.89	305.18	305.2	305.86	304.18	303.34	304.46	303.79	304.19	303.82	304.5	303.17	303.86	305	304.64	305.02	303.55	304.8	303.16	304.59	304.45	303.33	304.3	304.14	304.6	305.42	304.44	303.5	304.61	303.75	304.64	303.94	304.43	303.99	304.35	305.23	303.33	304.49	304.46	304	304.25	303.81	304.3	304.26	304.82	304.55
305.57	304.71	305.96	304.34	305.24	306.95	304.6	306.52	305.09	305.51	305.44	305.19	305.71	305.5	304.98	305.34	305.06	306.08	306.08	305.77	305.02	305.58	306.47	304.84	305.45	305.95	304.93	306.26	305.74	305.64	306.14	304.44	303.82	305.64	305.58	306.04	306.29	305.97	305.12	305.95	305.75	304.85	306.29	305.51	305.49	305.49	306.16	305.97	304.9	304.68
302.86	303.75	304.13	303.68	304.68	303.39	303.33	304.87	302.56	303.35	303	302.9	303.47	304.27	303.19	303.89	303.89	304.59	304.46	302.51	302.6	302.99	303.54	303.35	303.99	304.26	303.68	302.35	303.12	304.48	304.43	303.97	303.19	304.33	304.28	303.85	304.26	303.53	303.75	303.06	303.14	303.82	303.83	303.31	302.37	302.87	303.59	303.29	302.26	303.45
293.19	293.18	292.26	293.41	294.88	293.96	292.38	294.3	293.4	293.6	295.42	294.5	293.73	294.13	293.32	293.03	293.94	293.64	292.8	294.14	294.72	293.41	295.64	295.2	294.08	293.88	294.56	295.19	294.84	294.64	292.57	295.01	293.18	294.7	293.37	293.24	293.27	293.55	293.49	294.08	294.24	294.22	293.56	293.76	293.42	293.76	293.82	293.66	294.57	293.18
305.64	302.67	305.39	304.06	305.52	304.42	304.15	303.77	304.2	303.77	304.61	304.34	304.13	305.55	305.24	305.22	304.57	304.92	303.82	304.31	305.29	304.31	305.27	303.89	304.95	305.12	304.77	305.75	306.26	304.44	304.72	304.57	303.78	305.04	304.45	304.58	304.59	305.38	305.92	303.8	303.62	304.9	303.85	304.8	304.23	304.46	304.81	304.82	304.63	305.41
304.41	303.74	302.76	303.47	303.59	303.96	303.69	303.58	303.42	302.38	304.37	303.09	303.99	304.26	303.93	305.01	304.49	303.87	303.73	303.04	303.26	303.44	303.84	303.58	303.08	302.96	304.1	304.78	303.24	304.77	303.97	304.12	305.35	305.16	303.58	304.12	304.32	304.67	304.02	304.62	304.24	304.19	303.01	303.6	303.81	304.27	302.95	303.12	305.37	304.19
328.81	327.19	326.55	327.73	327.06	327	327.1	326.72	326.56	326.26	328.38	327.69	326.38	328.07	326.63	326.94	327.83	326.88	326.03	327.37	326.86	326.89	326.68	327.28	326.88	326.74	327.62	328.09	327.28	327.33	326.92	326.27	326.99	326.42	326.28	325.79	327.16	327.56	326.18	325.85	327.61	325.99	327.37	326.87	328.01	326.25	325.3	326.74	327.27	327.44
327.99	327.94	326.45	327.14	327.39	327.19	327.39	326.59	327.56	327.61	326.34	328.72	328.1	326.48	327.02	325.8	329.3	326.29	328.1	327.36	328.56	329.03	327.37	327.9	328.2	326.67	327.14	326.9	329.29	327.46	327.09	327.74	326.38	328.59	325.96	326.37	327.31	327.16	327.71	328.57	327.7	328.59	326.94	327.77	329.05	327.76	326.84	327.73	327.56	327.42
307.52	307.28	307.43	307.01	306.89	307.94	309.27	308.12	307.44	307.2	306.65	307.15	306.54	307.51	308.44	307.24	307.13	306.85	307.06	306.63	307.93	306.58	307.03	306.55	307.09	307.36	306.53	307.17	307.23	307.64	308.29	308.4	306.34	306.56	307.98	307.75	307.24	306.77	308.15	306.76	308.22	306.27	308.48	307.36	308.19	306.59	306.43	307.41	307.15	307.23
293.99	294.21	294.31	292.26	294.7	294.13	295.61	295.62	293.4	293.79	293.21	294.82	294.88	293.39	294.51	294.18	292.88	293.28	293.35	294.01	294.24	295.23	294.51	295.01	295.33	294.53	294.16	293.52	294.7	295.48	293.81	293.48	294.32	293.86	294.86	293.33	294.22	293.99	293.99	292.25	293.29	293.43	294.92	292.97	293.35	293.66	294.06	294.3	294.82	294.58
312.38	313.39	313.62	311.99	313.55	313.24	314.78	313.49	313.41	312.88	312.66	313.84	313.26	313.54	313.05	313.98	312.94	311.71	312.12	313.19	313.66	312.58	312.69	312.93	313.57	312.35	313.23	314.98	312.82	313.45	312.5	313.1	312.75	314.27	312.76	312.43	312.64	314.9	314.78	312.82	313.72	313.29	312.89	312.09	312.51	313.26	313.08	313.84	313.52	313.66
315.78	317.36	317.15	317.08	317.38	317.39	317.97	317.12	317.01	317.26	318.17	316.75	317.13	316.6	317	318.01	315.96	316.95	315.84	317.44	317.81	317.1	317.69	317.12	317.84	317	316.78	319.92	317.64	317.05	316.83	317.14	316.15	316.2	315.2	317.11	318.03	317.03	317.6	318.35	316.51	317.82	317.75	317.97	315.35	316.62	316.18	317.39	316.96	316.82
304.45	304.3	305.85	304.76	304.7	303.77	305.24	303.88	305.04	303.75	305.01	304.14	304.31	304.84	304.31	305.28	304.13	304.69	304.83	304.66	303.8	304.11	305.8	304.5	305.62	303.77	304.9	305.1	304.41	304.81	305.25	304.43	305.24	303.44	303.55	303.69	303.73	304.4	303.79	303.39	303.25	303.3	305.52	304.09	306.78	303.51	304.41	304.38	304.17	304.28
318.38	317.66	316.79	316.95	316.17	318.36	316.51	317.82	317.81	316.97	318.25	316.98	317.42	318.03	318.15	317.33	316.02	316.49	317.56	317.13	317.96	319.27	317.51	318	316.82	315.74	317.56	317.39	316.51	318.14	317.27	317.81	317.03	316.73	317.22	315.93	318.45	316.04	317.35	316.94	317.49	317.6	317.05	316.56	319.35	317.79	317.17	317.06	316.78	316.99
301.89	304.24	303.35	303.05	303.57	304.05	304.48	304.35	302.99	304.6	303.38	303.79	304.09	303.73	304.27	303.6	302.81	304.41	303.82	303.52	305.06	303.84	305.29	303.65	303.92	304.44	302.55	303.85	303.39	303.43	304.54	303.88	303.18	304.33	304.17	303.2	302.7	303.82	304.29	306.15	303.57	304.3	304.15	304.89	302.56	303.29	303.03	304.57	303.81	304.94
325.21	324.38	324.31	324.06	322.87	325.24	324.6	325.29	324.41	324.77	324.52	324.24	325.17	324.68	324.78	324.54	324.05	324.02	324.44	326.16	324.84	324.68	324.91	325.17	325.71	324.91	324.67	324.07	323.93	324.88	324.85	324.46	323.69	324.17	323.7	325.36	324.2	324.32	324.26	324.09	324.02	324.05	323.88	324.71	325.09	324.65	324.61	324.18	325.51	323.55
305.5	304.34	304.36	305.72	304.76	304.97	306.83	305.26	305.89	304.88	304.45	305.76	305.17	306.57	305.87	305.89	305.42	305.04	305.03	306.07	306.4	305.36	305.73	306.59	305.71	305.59	306.28	305.38	304.86	304.4	305.07	305.16	304.87	305.7	304.31	305.26	305.77	304.78	305.32	305.03	304.54	306.19	305.59	303.92	305.55	305.68	306.38	305.49	305.58	305.32
314.31	312.27	312.41	312.73	313.07	313.65	313.22	313.27	312.75	313.14	313.17	313.2	313.51	313.58	312.69	313.31	313.22	313.69	313.83	312.94	314.15	314.28	313.35	312.47	312.77	312.83	312.81	312.61	313.42	312.82	312.59	313.36	312.13	314.17	313.74	312.57	312.77	312.94	312.92	313.18	312.94	313.5	312.52	312.33	313.19	312.62	312.13	312.83	313.19	313.22
301.2	301.92	299.52	300.66	301.32	301.65	300.8	301.84	301.24	300.66	302.38	301.77	301.89	301.64	300.24	302.67	299.91	300.08	301.39	301.09	300.88	301.28	301.41	303.32	301.34	300.63	302.3	300.89	301.39	300.13	302.83	301.55	300.43	300.86	300.4	300.43	299.84	301.17	300.05	300.81	300.56	301.01	300.61	301.34	300.74	302.78	300.57	301.17	302.05	302.12
310.56	309.54	309.72	309.28	310.41	310.17	309.32	310.23	308.98	310.51	309.68	309.23	310.34	309.01	308.98	308.81	310.14	309.56	310.48	309.24	309.83	310.78	310.17	310.18	310.52	309.02	310.63	309.3	310.08	310.1	310.7	310.76	310	309.64	308.85	309.18	309.48	308.79	309.61	309.32	311.01	308.81	309.55	309.43	309.18	309.05	311.03	308.71	309.49	310.39
308.99	308.53	308.06	309.06	309.9	309.03	310.37	310.33	309.78	309.96	308.65	307.8	308.35	307.63	309.5	308.9	307.35	309.07	308.03	308.09	309.1	309.18	308.86	307.36	309.29	309.69	308.78	309.59	307.75	309.92	309.3	308.81	309.51	309.2	307.03	308.73	308.39	307.76	308.77	307.23	307.82	309.78	308.46	309.08	308.44	309.75	309.56	308.39	307.82	309.71
313.39	312.71	312.76	312.34	312.98	312.68	313.6	314.1	313.51	312.69	313.4	314.26	313.23	313.23	313.66	314.64	312.58	313.68	312.92	312.32	311.97	314.08	313.33	314.24	313.42	312.29	313.46	313.76	312.88	312.9	313.04	312.1	313.81	312.48	312.98	312.86	313.42	314.3	314.02	313.34	313.54	312.85	312.62	312.6	312.59	312.58	313.4	311.96	312.71	313.52
308.63	307.47	309.95	308.15	308.24	307.15	309.83	309.1	308.93	308.95	308.29	307.83	309.46	308.07	308.13	309.18	308.22	308.03	308.27	309.2	309.22	309.01	309.31	309.43	309.49	308.65	310.14	309.48	308.08	309.3	307.97	309.03	308.72	308.76	309.64	307.85	308.74	308.44	308.42	308.86	308.94	307.77	308.4	308	307.87	310.27	308	309.68	308.62	307.89
296.28	296.01	294.12	295.68	294.85	294.43	295.57	295.36	295.87	295.29	296.3	295.42	296.17	294.49	294.53	295.26	295.89	295.3	295.79	294.44	294.29	295.24	294.83	293.48	294.81	294.52	295.03	294.64	295.49	295.09	295.55	296.02	295.82	294.5	295.95	296.22	295.46	295.68	294.76	296.16	295.93	295.79	295.32	294.89	294.76	295.52	294.09	294.43	294.91	295
302.79	304.96	303.95	304.27	305.3	304.64	305.12	305.17	303.82	304.28	303.89	304.84	304.52	304.1	304.03	304.94	305.43	303.44	304.3	304.89	304.07	304.57	304.19	303.95	303.07	303.22	304.13	305.79	303.81	304.27	305.21	304.78	305.44	305.11	304.86	304.06	303.81	303.84	304.03	305.05	304.15	305.47	303.91	303.41	305.05	303.4	303.52	304.9	303.71	304.2
316.12	316.6	315.28	316.08	315.63	316.33	316.46	316.29	314.74	316.61	315.79	316.87	313.99	315.2	315.5	315.13	316.69	315.16	316.89	316.4	315.76	315.67	315.79	316.82	315.19	316.12	316.04	314.7	315.54	315.42	315.81	315.03	315.96	315.55	314.53	314.84	315.12	315.36	314.57	314.84	316.29	315.75	315.59	316.16	316.79	316.24	315.65	316.46	314.53	316.07
318.33	318.82	318.2	317.88	318.93	319	318.34	318.63	317.88	318.48	317.51	318.7	317.94	319.33	316.95	317.94	317.91	317.85	319.51	317.65	318.33	319.98	317.84	317.29	318.53	318.12	318.07	318.88	317.92	318.35	318.63	318.88	317.59	318.15	317.8	317	317.89	316.92	317.67	317.05	317.9	318.81	318.17	319.28	318.32	318.3	317.9	318.4	318.21	318.59
303.87	303.81	304.19	302.58	305.51	304.03	305.61	304.27	304.21	302.9	304.69	303.61	304.73	304.07	306.52	303.72	303	303.32	304.42	303.25	303.68	304.97	304.56	305.94	304.94	304.11	305.54	305.9	305.2	304.8	302.95	304.82	305.57	302.92	303.62	304.13	304.29	304.36	302.87	305.07	304.6	305.88	303.6	304.6	304.44	306.03	304.05	305.41	304.98	305.35
305.42	305.23	306.85	306.29	307.39	307.99	304.26	304.74	306.75	303.74	303.41	306.33	304.86	306.89	305.17	305.05	305.54	305.38	305.95	305.03	303.91	305.32	305.09	304.75	305.96	305.18	305.17	304.27	304.57	305.1	304.38	306.23	304.47	305.64	306.97	306.53	304.61	304.58	305.82	305.54	306.48	304.63	305.97	307.02	305.84	305.92	305.72	305.18	306.3	305.27
312.23	310.37	311.07	310.03	311.37	310.38	309.53	311.75	310.74	312.24	311.43	311.34	311.29	312.19	310.21	311.26	310.1	311.52	310.22	311.35	310.42	310.91	310.59	310.39	311.53	310.93	310.41	310.64	310.44	309.83	311.33	309.69	310.91	311.51	311.02	310.08	311.86	310.27	310.76	310.97	310.43	309.88	311.21	310.36	310.69	311.31	309.55	310.21	309.37	311.56
305.28	304.18	304.44	305.34	304.88	304.18	303.35	305.18	304.52	304.41	305.49	304.69	305.33	304.74	305.67	304.86	305.11	304.15	305.49	304.78	304.71	305.75	305.58	304.55	304.98	305.95	304.99	305.29	305.72	304.34	304.32	305.36	305.45	305.22	304.7	304.24	304.61	305.67	304.78	306.54	304.85	304.6	306.07	304.76	305.21	306.66	305.4	304.21	305.33	305.72
313.45	314.06	313.75	312.54	312.71	312.01	313.01	312.36	312.81	312.95	311.94	312.28	313.62	312.76	314.15	313.52	313.82	312.73	312.04	313.32	313.62	313.68	313.03	312.81	313.25	314.16	312.41	313.81	312.83	312.71	312.7	312.28	312.89	311.86	313.48	313.27	312.21	313.35	313.66	313.14	313.22	313.57	313.36	312.88	312.38	312.93	312.09	312.87	313.61	312.81
323.69	324.3	326.04	323.98	324.39	325.15	325.45	325.38	324.81	325.03	324.41	324.48	324.66	324.87	323.57	325.28	323.66	323.77	324.58	324.16	323.45	324.18	324.92	323.57	323.99	324.81	325.59	324.99	324.24	324.18	326.07	324.7	324.43	325.15	324.66	325.41	325.04	324.09	324.55	325.43	323.59	324.8	324.69	324.96	325.33	323.71	325.07	324.29	324.71	323.95
296.83	295.57	296.57	296.64	295.9	297.2	296.14	297.05	296.9	297.64	296.74	297.88	296.71	296.4	294.76	295.71	296.83	297.64	295.83	296.69	297.76	297.1	297.03	297.99	297.77	296.79	296.73	296.41	297.26	295.78	297.03	296.81	298.36	296.07	297.45	296.23	296.1	298.83	296.33	297.22	296.91	296.57	296.78	297.66	297.91	297.81	296.28	296.28	298.64	295.82
300.87	301.23	301.6	300.9	301.24	302.66	300.35	301.58	300.63	300.25	300.68	300.46	301.49	301.14	300.8	300.92	301.22	302.34	300.33	300.92	299.86	299.51	300.78	301.35	300.07	300.81	300.19	301.49	301.8	301.33	302.25	301.2	300.59	301.1	300.75	300.72	301.19	301.08	302.3	301	300.16	300.74	300.41	301.84	300.62	301.22	302.17	300.86	302.35	300.34
315.47	314.75	316.56	315.6	315.76	315.96	314.58	316.37	315.98	316.75	315.58	315.17	317.02	314.34	315.15	315.89	315.66	315.7	314.46	315.98	316.65	315.17	316.33	315.91	315.58	315.28	316.54	315.76	315.69	316.94	315.48	315.6	315.14	315.22	315.71	316.08	316.42	314.71	317.36	317.22	316.45	316.1	316.13	316.23	314.68	316.86	316.7	316.19	315.4	315.77
303.5	304.13	305.18	304.39	304.01	303.06	304.37	305.04	305.27	303.26	303.89	303.97	304.59	304.78	303.99	304.76	304.77	303.48	305.04	304.99	304.34	303.78	304.54	303.47	304.84	303.34	303.85	304.76	304.54	305.22	303.79	303.98	303.45	304.11	304.83	303.99	304.05	304.21	304.98	304.14	304.72	304	304.38	303.84	305.38	304.03	304.51	303.99	304.68	304.65
325.01	325.65	325.13	324.81	323.87	324.5	323.59	324.37	324.38	326.23	324.37	324.75	325.28	324.96	323.72	324.64	325.26	324.53	325.25	324.2	325.25	324.79	325.38	324.45	324.91	324.77	325.04	324.51	324.94	324.76	323.5	324.6	325.49	323.75	324.21	325.34	326.08	325.85	325.07	323.34	324.43	324.57	324.9	324.86	325.15	324.62	325.17	323.93	325.13	325.19
315.3	314.32	315.6	315.78	315.45	315.25	313.92	315.24	314.07	315.65	314.04	315.07	314.31	314.24	314.84	315.88	315.11	313.88	315.66	314.35	314.43	315.92	315.36	313.87	315.2	315.31	314.96	314.54	314.08	314.33	314.21	315.67	316.27	315.39	314.44	315	314.02	315.97	313.76	314.28	315.55	314.87	313.96	314.7	316.57	315.6	314.7	314.79	315.49	315.12
306.11	306.62	307.31	307.52	308.02	307.23	306.38	307.19	306.11	306.16	305.73	306.96	305.01	306.08	307.39	306.42	307.14	306.42	306.53	307.35	305.26	306.51	307.13	307.26	305.73	305.81	306.04	305.84	306.33	307.12	306.5	306.84	306.11	307.11	306.04	304.95	306.68	306.9	306.65	306.54	306.48	305.49	306.66	306.88	307.6	306.42	306.76	307.97	306.84	307.1
306.6	307.29	306.72	306.73	307.15	307.16	307.56	304.82	305.42	307.07	306.76	307.81	305.39	306.11	306.48	305.09	306.57	307.53	306.1	307.4	306.58	307.72	306.87	306.67	305.71	307.85	306.03	306.64	306.56	306.2	306.7	306.94	307.19	306.88	305.8	306.13	307.72	306.4	308.25	306.44	305.56	307.46	307.18	307.44	307.54	305.43	306.89	306.29	306.09	305.16
305.63	304.05	304.01	305.2	305.32	304.14	304.87	305.1	304.99	305.31	305.15	305.62	305.18	303.94	305.29	304.7	304.21	305.12	304.27	304.77	305.88	305.59	303.59	303.86	304.56	304.91	305.44	305.39	305.1	305.86	305.33	305.15	304.46	304.66	304.58	305.93	305.77	305.99	304.47	305.89	303.89	304.94	304.8	303.85	304.72	304.72	304.66	304.43	305.11	305.33
313.22	314.62	313.79	313.32	313.19	313.03	311.96	313.93	312.97	312.96	313.35	312.46	313.55	313.88	312.84	314.47	314.18	313.85	313.32	313.37	312.9	312.81	313	311.87	314.13	313.06	313.16	313.61	312.48	313.33	313.24	312.33	313.24	313.35	314.04	313.24	314.21	312.33	313.04	313.78	312.89	314.02	313.12	313.39	312.75	312.87	314.93	313.08	313.28	312.89
301.87	303.28	304.66	302.78	303.36	302.9	303.42	304.6	304.44	304.07	303	304.63	305.64	302.98	304.16	303.99	303.46	302.82	304.2	303.93	303.72	303.76	303.79	302.88	305.07	302.97	303.35	303.91	303.32	304.42	303.33	304.8	302.37	303.74	302.34	303.72	303.78	304.39	303.37	304.39	303.11	303.81	304.66	303.87	303.41	304.3	302.5	302.81	303.99	303.94
296.46	294.94	294.66	295.97	294.62	292.74	295.47	296.32	295.04	295.78	295.54	294.53	294.45	294.82	294.83	296.05	294.76	295.2	295.73	294.21	295.5	295.16	295.46	295.5	295.56	294.24	295.03	294.52	295.66	293.53	295.41	294.34	296.36	295.22	295.19	294.53	295.32	295.35	296.01	295.54	296.24	293.97	294.98	294.81	294.19	294.73	295.4	295.77	294.52	295.31
309.38	309.22	310.71	310.05	311.34	311.36	310.46	311.16	309.86	311.01	311.76	310.1	311.22	309.35	311.02	309.49	311.36	309.44	308.78	309.67	310.37	310.46	310.09	310.93	309.98	310.28	310.77	309.19	312.26	310.89	310.13	309.45	309.94	310.29	310.62	310.74	310.45	310.33	311.89	310.51	309.77	310.82	311.17	309.63	308.89	310.31	311.36	309.92	310.98	311.04
299.17	299.94	299.08	300.28	299.73	299.4	299.5	300.28	299.76	300.73	299.22	299.83	298.81	300.73	299.92	300.63	300.04	299.97	298.78	300.06	300.63	299.71	299.04	300.49	300.43	299.5	299.38	300.37	300.38	299.82	301.13	300.77	300.97	299.61	301.27	300.51	299.79	300.6	300.96	301.3	299.84	300.81	300.14	300.43	300.73	300	299.44	300.35	299.62	299.44
326.58	327.62	327.3	327.22	328.13	329.32	327.99	328.8	328.46	328.17	328.42	326.58	327.74	326.89	328.91	328.49	326.66	327.54	326.93	327.41	327.95	326.63	326.75	327.93	327.52	327.85	327.01	328.43	327.88	329.34	327.6	328.09	327.84	327.64	328.63	328.97	327.1	327.77	327.1	328.06	327.71	328.95	326.9	328.04	327.13	327.62	326.21	327.82	328.01	328.99
319.02	319.24	319.62	318.7	318.84	319.17	318.91	316.8	318	319.56	317.67	317.99	318.24	317.7	318.95	317.75	319.62	318.97	318.37	318.93	318.69	318.95	318.26	318.93	317.81	318.95	319.27	318.59	318.65	316.98	318.72	318.68	319.1	318.44	318.4	317.73	319.11	318.48	319.03	319.5	318.89	318.38	318.3	317.93	318.97	318.89	318.52	319.12	319.43	318.31
308.86	308.59	308.53	308.73	307.7	308.43	310.66	308.81	308.54	308.54	308.98	309.58	309.15	308.33	309.23	308.33	308.8	309.08	309.07	308.99	309.55	308.83	309.43	308.12	308.16	309.56	308.45	309.14	307.42	309.19	309.44	308.43	308.68	308.49	307.98	308.59	308.35	308.39	308.16	308.37	308.96	309.61	308.97	308.96	309.12	310.23	310.16	308.39	308.29	308.47
303.31	303	302.34	301.76	303.71	303.4	302.07	303.36	302.22	302.7	302.33	302.24	304.17	302.21	303.24	302.58	303.47	303.78	302.49	301.78	303.14	302.44	304.26	302.21	303.7	303.96	302.05	304	303.54	302.5	302.93	302.58	303.49	303.44	301.28	302.93	302.37	304.16	302.95	303.12	302.82	302.99	301.77	303.28	303.6	303.1	302.47	303.54	300.99	304.13
312.44	314.37	314.57	313.69	314.7	313.5	312.29	313.41	314.3	313.01	314.29	312.71	314.07	313.84	314.15	313.34	314.84	313.83	313.82	314.34	312.71	313.85	314.16	313.58	313.08	314.81	313.24	313.69	313.34	313.43	314.54	312.77	313.69	314.17	314.32	313.99	314.48	313.23	313.87	314.77	312.89	314.16	313.09	314.69	313.67	314.13	313.39	313.7	312.43	312.14
318.39	317.81	317.93	318.26	318.04	318.82	318.77	319.74	318.3	318.8	318.66	318.08	318.99	318.85	318.62	319.47	318.21	319.4	318.09	318.55	318.07	317.99	318.08	317.21	318.62	318.13	319.25	319.71	319.05	317.78	318.74	318.25	318.43	317.67	317.52	318.71	318.07	318.19	318.92	318.64	318.36	318.6	319.34	318.8	318.33	318.33	319.21	318.27	319.01	318.54
316.24	315.95	314.66	315.07	315.09	315.74	315.86	316.12	316.18	316.63	315.61	315.88	315.46	316.31	314.57	316.42	314.8	315	315.08	315.79	315.22	316.17	315.39	314.98	314.91	316.37	313.98	317.06	315.54	316.31	316.57	315.29	315.37	316.59	315.8	316.41	315.71	317.96	315.93	315.82	316.46	317.02	316.03	316.56	316.2	315.81	315.12	315.53	314.66	316.29
301.47	301.8	299.97	300.3	301.79	300.87	300.87	299.77	300.31	300.72	301.02	302.18	301.87	300.78	302.41	300.71	301.4	301.55	300.8	301.37	301.04	301.78	299.66	300.46	301.55	301.92	300.36	301.42	300.9	300.96	301.02	301.89	300.52	301.83	301.76	300.83	300.86	300.93	300.26	300.59	302.59	300.53	301.09	300.79	300.78	300.6	300.06	300.71	300.35	302.46
293.73	294.71	294.47	294.52	293.61	293.61	293.95	294.28	294.37	293.56	293.9	293.16	293.3	294.27	294.43	293.07	295.19	294.38	296.11	295.95	294.7	292.96	294.79	294.48	293.83	293.19	293.34	294.56	293.82	294.2	292.71	294.41	293.93	293.94	295.44	295.43	293.28	292.4	293.71	294.93	294.85	293.58	293.99	292.22	294.37	294.83	295.21	293.91	293.81	294.96
296.42	296.81	297.49	296.57	296.16	297.03	296.4	296.09	297.08	296.43	297.57	295.78	296.45	296.78	296.87	296.57	296.58	296.6	296.45	296.77	297.05	297.35	296.08	297.34	296.92	297.77	297.31	295.9	296.46	296.44	296.02	296.45	296.78	296.73	296.38	295.59	296.63	296.1	295.92	296.88	296.98	296.17	297.29	297.14	297.14	297.16	296.58	297.3	297.09	296.2
304.08	302.71	302.8	302.35	302.5	304.77	303.37	302.75	302.12	303.78	302.98	303.34	303.25	303.43	303.22	302.71	302.21	302.67	303.17	303.58	301.92	302.49	303.39	303.3	302.01	303.55	302.79	303	302.46	301.51	303.97	302.21	302.36	302.84	302.09	302.45	302.46	302.79	303.16	301.08	303.31	303.01	303.31	303.01	302.37	302.78	302.65	304.16	304.08	302.85
305.34	305.73	305.21	305.09	304.34	306.38	304.49	305.02	305.69	304.94	304.45	304.6	306.39	305.83	305.79	305.46	305.02	304.32	305.35	305.02	305.01	303.82	304.58	304.78	305.28	306.26	305.25	306.5	305.62	306.17	305.53	306.23	304.62	306.09	304.59	306.37	304.45	306.75	306.1	305.62	305.92	306.02	305.05	306.04	304.74	305.04	305.61	304.9	305.72	304.77
302.84	303.55	303.78	303.67	303.31	301.81	302.17	303.71	303.02	304.2	303.89	304.88	303.97	303.58	303.64	302.4	302.2	304.99	302.6	303.67	303.17	304.75	303.82	303.05	302.89	304	303.8	304.33	303.78	302.52	303.95	303.24	302.9	301.65	302.06	302.38	303.55	303.89	304.19	303.3	303.57	304.41	302.24	304.32	302.94	303.42	303.55	302.49	303.55	304.47
329	327.96	326.22	328.33	327.73	327.98	328.18	327.79	326.89	328.32	328.89	327.57	327.8	327.81	329.07	328.17	326.82	328.25	327.85	327.35	327.8	328.91	327.89	328.42	327.43	328.05	327.62	327.11	328.98	326.98	329.31	327.22	327.41	327.5	327.54	328.77	326.95	326.2	327.82	325.73	328.91	329.12	327.71	328.81	328.07	328.15	327.92	327.79	328.17	327.67
300.64	300.2	300.72	300.26	300.7	300.08	300.07	300.26	298.66	300.32	299.19	300.31	301.04	298.71	301.1	300.65	299.99	300.86	299.97	300.87	298.7	298.42	300.55	300.33	300.65	300.12	300.44	299.16	300.38	301.41	299.14	299.8	300.75	299.92	299.44	300.74	300.49	300.42	299.76	299.92	299.87	299.71	299.85	301.29	300.97	300.12	299.38	300.41	299.62	299.33
318.06	317.17	318.8	317.57	317.81	318.11	318.58	318.49	318.64	317.81	318.03	318.27	318.54	319.55	316.59	318.44	318.02	317.43	318.3	317.85	318.75	318.18	317.96	317.47	318.23	318.47	316.96	318.74	318.56	316.85	317.62	318.98	317.98	317.52	318.38	319.08	316.59	317.86	318.89	318.54	318.04	317.42	319.35	317.65	317.48	317.95	319.08	318.17	317.91	318.02
307.17	307.46	305.94	306.54	307.12	306.36	305.18	306.73	306.62	305.98	306.9	305.18	306.41	307.16	306.85	305.9	306.7	306.46	307.29	306.34	305.79	305.84	306.08	306.99	306.46	307.05	307.36	305.85	305.71	305.15	306.05	306.99	305.55	307.54	306.76	307.72	306.28	305.62	305.66	306.92	306.74	307.01	306.49	305.57	305.38	306.22	306.63	307.58	305.16	305.59
292.85	294.66	293.14	295.87	292.9	294.47	294.91	293.92	294.3	293.88	292.75	295	294.68	294.46	293.57	295.13	293.56	294.25	293.18	292.83	293.87	293.02	293.25	295.58	295.54	294.73	293.17	294.97	294.23	294.51	293.93	294.14	293.87	294.26	293.81	292.23	293.15	293.18	294.42	293.15	294.16	293.84	292.07	293.83	293.71	295.33	292.06	293.04	295.03	294.97
305.02	303.71	303.65	304.61	302.41	301.64	303.31	304.2	302.04	304.51	303.68	303.7	303.59	303.99	303.6	303.92	303.8	304.9	302.9	304.34	302.78	302.66	302.94	304.24	304.02	301.63	304.68	303.16	302.44	303.39	304.18	303.81	303.55	303.62	303.58	303.74	303.73	304.41	304.25	303.5	304.58	305.53	303.79	303.41	303.85	305.38	304.56	303.09	304.22	304.29
304.34	304.2	304.89	304.31	303.53	305.32	305.02	304.68	305.69	304.21	304.75	304.98	305.45	304.88	304.57	304.6	304.68	306.15	305.05	304.97	304.63	305.8	305.03	303.98	304.2	303.96	305.12	303.95	303.86	305.17	304.32	304.03	303.67	304.03	304.8	304.45	304.82	306.8	306.36	305.91	304.16	304.82	304.52	304.35	305.74	304.33	303.98	303.75	305.24	304.67
296.4	296.83	295.75	297.45	298.24	296.92	296.79	296.08	298.08	297.49	297.72	297.7	297.2	296.19	296.46	297.63	296.8	295.92	298.68	297.38	296.37	297.09	297.02	297.15	296.89	296.03	296.51	297.55	296.15	295.73	295.76	298.06	297.14	297.42	296.27	298.07	295.72	296.7	295.34	296.91	297.52	297.43	296.91	297.31	296.7	296.67	297.08	296.98	297.24	298.55
292.81	294.61	294.2	293.68	294.41	293.93	294.98	293.92	293.19	294.41	294.57	293.55	294.39	293.34	293.52	294.62	294.76	294.24	293.81	293.39	294.89	293.38	294.88	294.57	294.12	294.33	293.43	293.98	294.02	293.61	294.56	294.15	295.81	294.47	294.74	293.07	292.93	295.23	293.82	294.57	293.05	293.1	293.63	294.67	292.96	294.69	294.76	295.06	293.29	294.83
294.79	294.36	294.29	293.81	294.07	293.12	294.4	294.44	294.89	294.57	294.21	294.48	294.41	295.33	293.56	293.57	293.42	292.4	293.7	293.7	294.91	293.18	294.85	293.06	294.74	293.85	294.3	293.9	294.78	293.58	294	293.57	294.18	294.06	294.99	294.21	293.85	293.31	294.35	294.15	293.95	293.9	293.33	295.1	294.43	295.21	294.53	294.14	294.08	294.43
328.65	327.68	328.36	328.22	328.48	328.06	328.94	328.23	329.15	328.56	329.14	329.21	329.32	328.36	328.75	328.77	329.16	329.08	329.03	327.55	328.36	328.05	329.98	329.24	327.45	328.66	328.19	328.68	329.02	329.78	328.75	329.1	329	328.3	328.69	329.52	328.95	328.71	329.63	328.04	328.28	328.67	328.71	328.58	328.35	327.78	327.28	327.82	328.75	329.01
325.52	324.97	325.82	325.61	325.63	325.16	326.03	325.69	325.12	324.92	325.15	324.3	324.34	324.19	325.18	324.49	325.11	325.8	324.97	325.32	325.29	324.64	325.08	325.77	325.19	325.46	325.26	325.28	325.61	324.34	325.3	324.85	325.14	325.33	327.23	325.37	323.69	325.76	325.41	325.62	325.04	325.14	324.97	325.6	324.39	323.73	325.59	325.15	325.17	324.35
304.07	304.24	305.66	303.63	304.77	304.46	304.47	303.93	303.04	304.57	303.85	303.48	305.44	305.48	304.61	304.73	304.08	304.5	304.63	304.2	304.73	304.35	303.87	306.03	304.67	304.06	302.94	304.56	305.02	304.43	303.97	305.47	305.15	304.81	303.15	304.25	304.56	303.87	305.96	303.66	304.46	305.02	304.76	303.88	305.23	304.43	303.69	304.22	304.42	304.88
315.89	314.88	316.21	316.46	316.35	315.69	316.08	318.16	316.52	315.97	315.61	315.88	315.22	315.4	315.87	315.56	316.36	315.91	315.18	315.74	315.93	316.09	315.44	316.82	314.83	317.34	315.67	316.37	315.77	316.38	315.79	315.12	316.23	315.49	316.09	315.55	316.55	316.63	316.15	316.15	314.8	314.84	314.59	315.79	315.73	315.17	315.73	317.01	315.55	315.52
304.25	304.94	304.95	305.03	305.54	304.27	303.36	305.7	303.64	305.52	304.89	304.98	304.61	305.79	304.02	303.87	305.57	304.48	303.33	305.32	304.56	305.2	303.85	305.18	304.97	303.6	304.23	304.5	305	305.15	304.24	304.77	303.23	304.49	304.01	304.44	303.88	304.26	304.39	304.46	304.39	305.13	304.88	305.47	303.11	305.64	304.31	305.65	304.48	305.25
296.17	297.55	297.15	297.52	296.31	296.87	295.82	296.4	296.77	295.95	295.54	298.51	295.81	297.34	296.72	296.88	296.78	296.25	296.66	297.42	297.51	296.22	296.49	295.82	297.39	297.45	295.83	297.05	297.42	296.37	296.1	297.04	296.1	297.2	297.26	296.77	297.64	297.65	297.81	297.41	296.26	297.37	296.57	296.81	297.73	298.29	297.14	297.79	296.98	297.71
301.36	303.41	302.4	302.23	301.46	302.91	302.53	301.96	302.15	302.69	301.78	302.32	302.7	302.58	302.26	302.69	302.64	302.74	301.97	302.61	302.34	301.87	302.14	302.26	302.03	301.92	301.43	301.47	302.65	303.41	302.73	302.96	301.17	301.33	302.79	303.25	300.67	302.19	302.52	303.63	302.91	301.04	302.69	303.5	303.14	302.62	303.29	302.74	301.61	301.66
300.68	300.89	301.1	302.06	300.54	301.04	301.11	301.52	300.78	301.5	300.11	299.74	301.12	300	300.66	300.88	301.06	300.03	300.46	300.8	300.98	299.78	300.92	302.64	301.38	301.21	300.24	301.97	301.01	301.36	301.2	301.38	300.4	302.57	300.43	299.6	301.05	302.2	302.11	302.17	300.4	299.01	302.03	301.23	300.79	302.36	302.46	300.68	301.98	299.89
314.51	315.3	314.47	315.41	315	315	315.3	314.57	315.32	314.29	313.46	315.17	314.54	314.6	314.43	314.83	314.31	315.55	315.15	314.73	315.66	315.46	314.91	315.33	313.9	314.97	315.81	315.05	314.99	314.53	314.71	314.91	315.23	315.38	315.9	315.65	314.27	314.24	314.43	315.01	314.35	314.74	314.53	314.48	315.11	314.51	314.58	315.2	315.33	315.14
326.78	328.23	326.69	328.25	327.4	326.81	327.97	327.99	327.72	327.52	328.44	327.23	329.17	327.64	326.64	327.09	328.23	328.33	327.43	328.4	328.21	328.82	327.35	327.55	327.16	327.36	327.75	327.97	328.55	328.27	327.22	327.65	327.14	326.79	328.24	327.96	326.56	327.2	327.57	326.98	327.59	327.67	328.86	327.92	327.74	327.18	327.47	328.38	327.84	327.18
303.55	304.05	303.47	303.72	302.81	304.19	302.67	303.88	303.34	303.61	303.85	304.08	303.55	302.99	304.03	304.84	304.14	304.07	304.95	304.08	304.04	304.04	303.63	303.42	303.66	303.35	304.35	305.12	305.28	304.76	304.24	303.04	303.7	305.05	303.22	304.34	304.43	304.26	304.15	305.06	303.76	303.66	304.62	304.29	304.51	303	304	303.15	305.02	304.31
306.17	307	305.88	305.54	304.65	306.4	306.19	306.47	306.04	304.26	305.81	305.91	305.24	306.25	306.58	306.28	306.38	304.96	306.21	306.77	305.89	305.24	306.09	305.71	306.06	306.19	304.97	305.99	305.66	306.34	305.46	307.04	306.03	306.08	307.2	306.67	305.57	306.17	306.08	306.12	305.75	306.41	306.63	305.82	306.48	305.03	305.54	306.42	305.51	305.67
306.23	304.97	306.21	304.46	305.12	305.56	304.5	304.75	305.58	304.31	305.18	305.21	305.54	306.55	305	305.33	306.74	306.75	305.62	305.29	305.23	306.81	304.31	305.36	305.43	305.69	304.85	304.94	305.74	305.37	305.58	305.21	306.01	305.66	303.91	305.73	305.23	305.27	306.32	304.62	305.54	304.29	305.31	305.01	306.19	306.06	305.79	305.67	306.3	306.25
305.3	305.67	305.68	306.03	305.14	305.23	305.76	304.98	303.2	304.81	305.62	305.67	305.03	305.31	305.41	306.08	304.7	305.36	305.24	306.39	305.42	304.87	305.24	306.16	305.64	306.62	305.53	305.55	305.18	305.29	304.68	305.24	306.48	305.2	305.84	306.38	304.79	303.35	305.39	305.17	305.94	304.93	305.84	305.33	305.73	306.47	305.48	304.38	304.75	305.59
306.26	305.54	306.18	305.03	306.2	306.08	307.02	306.66	305.91	305.89	307.26	306.46	306.91	306.72	307.05	305.57	307.14	305.17	307.24	306.06	306.26	306.96	307.15	306.79	306.23	305.72	306.08	306.74	305.57	306.69	305.74	307.64	306.17	306.25	306.89	304.26	306.74	307.42	305.91	306.04	306.37	307.98	306.35	306.76	304.82	307.1	305.98	305.89	306.82	305.53
294.21	293.68	294.84	294.82	295.09	295.38	294.17	295.13	294.09	294.8	295.92	295.63	294.98	294.77	294.61	294.91	295.45	295.47	296.33	294.95	294.93	294.87	295.49	294.99	295.21	294.66	294.32	294.24	295.15	295.55	294.97	295.43	294.74	295.01	294.7	295.63	295.15	294.7	294.22	294.64	296.3	294.67	296.92	294.82	294.32	294.63	295.42	295.65	295.06	295.6
313.53	312.9	313.01	311.91	313.54	313.68	311.87	312.77	312.65	312.87	312.55	313.52	313.31	312.88	313.14	313.39	312.54	312.88	312.93	313.05	312.98	312.52	312.92	313.25	311.9	312.87	312.87	313.05	313.24	314.38	313.02	313.02	312.35	314.39	313.15	312.02	311.92	312.3	314.53	312.11	313.81	311.88	313.49	312.85	313.83	313.38	312.16	313.18	313.02	311.13
314.78	314.88	314.45	314.76	315.08	314.22	314.16	314.49	314.78	314.23	314.37	314.25	315.43	313.4	314.28	314.91	314.76	315.99	315.07	314.05	314.57	315.42	313.88	316.29	314.56	314.64	315.92	314.59	314.45	315.66	314.67	314.79	315.29	313.39	315.85	315.88	314.32	314.01	313.83	315.53	315.85	314.88	316.29	314.69	315.22	313.98	315.11	314.26	313.22	315.62
304.77	304.17	305.56	305.05	305.78	303.51	303.68	304.19	305.37	303.63	304.52	303.97	304.21	304.5	305.37	304.48	305.74	304.71	303.53	304.22	305.36	304.35	305.19	303.33	304.1	305.22	304.15	305.19	304.54	303.73	304.06	303.84	303.3	304.43	304.12	304.37	303.47	304.13	304.87	303.81	304	303.86	303.28	306.44	304.66	304.66	304.67	303.81	304.09	304.79
315.24	314.49	315.7	315.65	316.67	315.86	314.33	315.38	315.8	315.91	316.24	314.88	314.84	315.29	315.2	315.19	316.6	316.39	315.56	315.77	315.35	315.15	315.11	316.14	315.02	315.42	316.29	314	315.99	316.98	315.26	315.4	316.08	314.98	316.48	314.3	315.46	315.54	314.9	317	315.4	315.93	316.13	315.92	316.2	315.54	315.31	316.15	315.39	315.47
318.69	318.36	319.19	317.71	319.41	318.68	318.13	318.75	317.19	318.34	320.61	317.98	317.49	317.96	317.43	317.85	320.02	318.65	317.03	318.09	318.63	318.13	318.38	317.65	318.4	318.02	318.6	318.09	320.68	319.29	318.98	318.92	319.64	318.05	320.2	318.29	319.26	318.14	318.03	318.34	317.97	317.98	319.23	319.37	317.94	318.32	319.04	319.61	318.47	318.9
302.18	301.24	302.6	302.18	302.08	303.41	302.57	301.57	301.18	303.02	301.31	301.65	302.21	302.64	301.3	301.97	303.71	301.63	301.8	303.75	302.8	301.66	302.11	301.73	302.68	302.24	303.26	301.54	302.22	301.71	301.74	303	302.1	301.27	303.07	302.21	301.93	301.99	302.14	302.1	302.08	301.58	302.68	303.04	302.51	302.97	301.67	300.87	302.72	302.69
304.07	304.11	304.84	304.15	305.35	305.05	304.13	304.16	304.47	303.53	304	304.96	304.78	303.82	305.03	304.98	304.48	304.43	304.95	303.86	303.52	306.19	304.9	304.6	303.17	304.39	305.19	304.69	304.04	305.7	305.43	304.72	304.96	303.78	304.5	305.45	303.76	304.8	303.72	304.93	305.44	304.09	304.99	304.15	303.87	305.8	304.74	305.35	304.44	304.2
317.38	317.09	317.25	318.26	317.1	318.7	317.71	317.1	316.52	317.35	316.12	318.39	317.71	316.39	318.17	317.29	316.39	317.72	317.11	317.27	315.53	317.57	317.37	317	318.55	318.16	315.61	316.66	317.19	316.16	316.64	317.58	316.8	317.37	317.24	316.83	318.1	317.41	318.09	318.16	318.53	316.47	316.18	318.14	316.21	316.94	316.64	318.67	317.34	317.15
304	304.64	304.92	304.19	306.01	305.38	305.48	304.46	304.22	303.33	304.48	304.99	304.89	305.16	305.35	304.89	303.96	304.51	303.54	304.98	304.75	304.65	303.97	304.31	305.37	303.11	304.57	304.26	304.11	304.68	304.74	304.03	303.25	305.62	304.85	305.6	304.14	304.14	304.32	304.83	304.68	304.6	304.63	305.48	305.37	304.93	304.25	303.93	303.85	303.59
313.28	314.63	313.2	313.97	312.2	312.85	313.38	313.72	312.97	313.25	313.82	312.89	313.28	312.93	314.08	312.67	311.83	312.97	314.03	312.86	312.53	314.27	312.35	312.78	312.9	313.21	312.72	313.25	312.62	312.54	313.62	313.66	313.48	313.02	313.09	312.79	312.08	313.76	314.76	313.13	313.36	313.28	313.81	312.34	313.42	313.4	311.88	312.99	312.23	313.9
309.67	308.91	308.84	308.06	308.67	309.95	308.13	308.3	308.36	309.42	309.28	309.27	308.05	308.03	309.59	308.43	309.57	310.05	308.39	309.34	309.1	307.69	308.46	308.95	308.49	309.43	310.07	308.66	308.5	309	308.68	306.9	308.76	308.2	308.43	308.53	309.05	309.6	308.13	308.83	309.64	307.46	308.5	308.73	309.21	310.3	309.17	309.66	308.99	309.98
305.26	304.54	303.81	304.05	303.59	303.79	303.43	302.88	305.31	303.73	302.78	303.52	304.33	302.01	303.85	305.05	304.17	304.03	304.83	305.37	303.88	303.87	304.16	304.33	303.88	303.24	304.54	304	303.08	304.84	304.33	304.44	305.49	304.5	304.68	303.78	304.21	304.14	304.44	304.96	304.7	304.91	304.32	305.66	304.57	303.67	304.83	303.52	303.73	304.43
299.55	301.05	300.88	299.56	300.13	300.41	299.66	300.79	300.22	300.19	299.8	299	299.18	300.41	300.18	301.13	301.03	301.47	298.92	300.63	300.6	299.37	300.24	300.07	300.61	299.91	300.01	299.87	299.59	301.16	299.58	299.94	300.01	299.76	300.63	299.53	300.23	300.45	300.01	301.02	300.87	299.48	301.28	299.55	299.14	299.86	299.53	300.58	300.86	299.98
316.92	316.33	315.52	314.85	318.29	316.63	315.55	316.46	316.62	316.37	316.32	315.3	316.03	316.03	316.64	317.13	315.68	315.29	315.93	316.43	316.26	317.83	316.57	316.32	315.08	315.33	315.21	316.74	315.35	315.79	315.15	315.36	316.63	316.28	316.12	316.35	315.87	315.13	315.8	316.27	315.8	316.07	314.57	316.8	316.2	315.42	315.87	316.8	314.8	315.73
324.58	325.11	324.81	326.07	325.05	325.87	324.73	325.55	325.64	325.18	325.21	326.5	325.01	324.41	324.58	325.65	324.49	325.51	325.5	325.03	325.01	324.68	326.06	324.98	325.63	324.41	326.99	324.63	324.68	325.1	325.22	324.77	324.86	325.32	325.48	324.49	325.68	324.58	325.75	325.04	325.19	325.88	325.22	325.26	324.89	325.45	326.14	325.67	325.53	326.66
328.78	328.4	327.32	327.44	327.69	327.8	327.35	329.08	327.99	328.28	327.54	327.35	328.24	327.99	327.47	327.15	326.63	326.98	329.05	328.34	327.15	327.42	328.07	326.86	327.85	327.47	327.19	326.97	327.46	326.78	328.25	328.47	328.18	328.12	327.92	328.1	326.9	327.91	327.47	327.89	326.17	328.06	328.06	328.18	326.93	327.12	327.56	327.58	328	327.5
317.83	317.99	318.59	318.15	318.76	317.81	317.43	318.75	316.61	318.27	317.34	319.31	318.99	319.4	318.38	318.01	319.01	318.45	318.59	318.15	317.78	318.67	318.79	318.51	319.11	319.16	318.85	318.16	318.23	318.27	319.34	318.39	319.21	319.53	319.63	318.01	317.97	318.53	319.8	319.72	319.46	317.81	318.6	318.28	317.54	319.49	319.11	318.59	318.13	318.62
313.04	314.09	314.75	314.12	313.93	313.79	313.41	315.13	313.64	313.48	313.71	314	313.27	314.37	314.5	314.6	313.57	314.96	312.26	313.56	314.39	312.67	314.94	314.09	313.79	312.45	312.84	314.63	314.19	313.46	313.97	312.97	314.54	314.11	313.87	312.77	314.46	315.02	314.92	313.76	312.95	313.82	313.44	313.25	314.08	312.9	314.49	313	313.64	313.91
314.71	313.85	313.89	313.7	313.32	313.54	313.82	311.83	313.8	313.23	312.69	313.05	313.69	313.4	312.9	314.18	313.95	313.31	313.57	313.01	313.02	312.85	313.12	312.74	312.99	312.83	313.2	313.79	314.04	313.26	313.25	313.93	313.45	314.12	314.07	313.64	312.85	313.84	314.1	312.1	313.68	313.47	313.46	313.58	312.76	311.9	313.48	313.17	313.32	313.39
302.09	303.1	302.18	302.21	302.16	301.96	303.21	302.2	301.92	302.41	301.63	302.51	302.26	303.52	302.39	302.64	301.8	302.52	301.56	300.95	301.91	302.14	302.62	302.43	302.13	300.84	302.3	302.85	301.99	302.95	301.89	303.38	303.01	303.78	302.61	301.14	302.68	303.04	300.95	302.33	302.83	301.78	302.85	302.21	302.8	302.18	301.99	302.71	302.63	301.67
309.25	310.14	310.03	310.16	309.09	309.84	310.06	310.3	310.59	311.05	309.36	310.27	309.83	310.12	311.23	311.93	311.29	309.4	311.2	309.21	310.15	309.63	310.73	310.55	311.02	310.76	311.67	310.96	309.7	310.14	310.98	309.93	311.35	310.16	310.18	309.96	309.9	309.92	310.93	312.24	310.1	309.49	310.25	309.94	310.16	311.34	311.3	310.26	311.1	311.43
305.21	307.22	306.42	306.14	305.4	304.91	305.52	307.76	306.76	307.28	307.01	305.68	306.32	306.08	306.3	305.68	306.64	305.92	307.25	305.25	306.73	305.88	305.75	306.2	307.75	304.86	306.45	305.88	307.64	306.57	306.07	306.6	306.93	306.84	306.57	306.36	306.69	305.72	305.47	306.04	305.85	305.58	306.57	306.24	305.9	307.47	305.92	306.59	305.81	306.32
326.13	327.43	327.25	327.29	327.76	327.33	326.73	326.66	326.05	326.26	326.4	327.07	326.69	327.9	327.41	327.73	326.53	326.61	325.78	326.46	328.3	326.07	327.77	327.31	327.74	327.4	326.91	327.16	326.4	328.03	327.73	326.11	327	327.69	326.28	327.08	326.93	327.58	325.52	325.17	326.23	326.55	326.35	326.94	326.12	328	327.31	327.11	327.61	327.35
307.9	309.49	308.95	308.49	309.03	309.09	308.75	310.1	308.4	308.54	309.61	309.58	309.77	309.8	308.94	307.57	307.88	310.66	309.63	309.43	308.95	308.82	310.14	308.84	308.97	308.83	310.7	307.97	308.03	308.6	309.82	308.08	310.16	309.49	308.41	309.01	309.52	309.21	309.35	308.91	308.93	309.17	309.26	309.57	308.2	309.61	308.59	307.73	308.81	308.96
300.72	299.9	301.07	301.53	300.35	301.9	301.52	302.17	299.78	300.05	301.33	301.18	301.21	301.9	300.52	300.93	300.51	302.05	301.22	300.96	300.95	301.12	302.07	301.31	301.11	301.63	301.9	301.37	300.91	301	300.67	301.1	301.58	300.29	301.28	302.14	302.18	300	300.91	300.61	301.32	302	301.61	301.12	300.53	301.64	302.02	300.71	300.45	300.51
317.56	318.12	317.57	318.52	317.88	317.91	317.55	318.07	318.8	317.68	318.69	317.63	318.06	319.64	316.99	317.24	318.07	318.87	319.41	317.79	317.77	318.69	317.19	318.01	317.88	318.25	318.19	317.14	318.13	317.33	316.4	316.89	318.68	317.06	318.42	318.44	318.58	318.39	318.86	318.54	319.98	318.88	318.03	318.66	318.16	319.2	318.28	318.76	317.46	318.01
304.05	304.45	303.94	305.06	304.23	305.1	305.74	304.58	305.23	303.59	303.96	304.35	305.08	305.22	306.19	304.56	304.62	304.85	304.02	303.89	304.45	304.95	304.09	304.43	305.09	304.35	305	303.38	303.92	304.11	303.68	304.91	304.4	304.88	304.02	304.37	305.22	304.61	304.37	304.74	304.79	303.85	304.08	303.19	305.65	305.7	304.84	304.87	304.72	303.62
306.78	305.35	306.18	305.75	306.01	305.35	306.55	306.09	305.01	307.47	305.97	305.77	306.94	305.35	306.63	306.96	306.4	306.31	306.37	306.25	305.81	305.78	307.07	306.18	306.24	305.52	306.61	306.94	306.69	306.56	306.92	307.95	306.83	305.96	306.24	306.21	306.17	306.31	306.33	305.51	305.67	306.81	305.31	305.66	305.67	305.82	304.83	306.78	306.44	306.43
325.69	324.5	326.2	325.52	325.16	324.1	325.74	323.71	326.72	326.29	325.7	324.38	325.87	324.83	325.51	324.76	324.76	324.07	325.64	324.49	325.95	324.93	323.93	325.81	325.62	324.93	325.74	325.12	325.89	325.27	325.59	326.53	325.56	325.08	324.66	323.25	325.16	324.49	323.95	324.86	326.11	324.76	325.03	325.2	325.65	325.91	324.46	324.66	325.29	324.98
294.14	293.31	294.01	294.84	294.38	293.78	294.06	295.54	294.08	293.67	294.81	293.03	294	294.55	295.32	295.57	294.77	293.76	293.97	293.89	295.07	293.58	294.02	293.67	293.44	294.6	293.38	295.17	294.25	294.25	294.24	294.18	294.75	294.63	294.05	294.49	295.23	293.64	294.34	294.63	293.7	293.74	294.91	294.27	294.01	294.36	295.26	294.98	294.45	293.95
304.72	303.5	303.98	303.53	303.92	304.4	303.12	303.78	303.02	303.55	303.52	303.3	305.05	303.49	303.63	304.31	303.31	303.48	304.66	302.87	302.71	303.1	304.61	303.78	304.74	303.07	303.93	303.72	303.18	303.92	302.62	302.82	302.24	302.18	303.83	304.51	304.54	303.26	303.86	302.36	303.36	302.73	304.34	303.55	303.02	302.65	303.57	303.29	303.93	303.39
310.81	311.8	311.72	311.72	310.9	310.94	310.85	309.95	310.4	310.97	311.64	309.64	311.51	311.63	309.85	310.94	311.57	311.07	311.47	310.87	311.11	310.29	311.21	310.78	311.17	310.27	311.5	310.54	311.43	312.13	310.85	310.3	311.73	310.64	312.14	311.4	310.38	311.25	310.17	311.03	311.55	310.63	310.24	310.92	311.27	309.82	310.67	310.6	310.37	310.55
315.48	315.93	317	315.04	316.16	316.28	316.39	315.89	315.74	316.13	316.75	316.14	316.04	314.38	316.83	316.36	315.97	314.77	316.48	315.94	316.65	316.49	316.01	316.98	316.02	315.82	315.19	316.27	316.75	316.5	316.7	316.15	316.17	315.67	316.43	315.21	315.94	316.78	316.17	315.25	316.1	315.14	317.08	316.88	314.64	315.86	314.86	315.64	316.74	315.46
297	296.5	296.5	296.23	296.74	295.89	296.59	297.42	296.94	297.61	298.46	298.83	296.81	295.94	297	296.06	298.03	295.71	295.84	297.63	297.1	295.45	296.12	296.72	298.32	297.08	296.94	296.91	297.74	297.57	297.68	297.58	297.47	296.22	296.17	297.3	296.42	297.38	297	296.04	297.82	296.28	296.59	296.68	296.42	296.48	296.79	295.05	296.79	296.17
304.19	303.69	304.62	305.99	304.54	304.8	305.81	303.38	304.63	305.07	303.64	302.88	304.97	304.1	304.86	304.57	303.32	304.7	304.53	304.04	303.79	305.63	303.29	304.44	304.18	303.94	303.22	304.3	305.23	304.13	305.7	304.14	304.05	305.62	304.03	303.77	304.3	304	304.15	303.24	304.79	304.44	304.67	304.36	303.57	304.4	304.84	305.13	303.82	305.37
311.77	311.76	311.74	311.31	312.49	312.2	311.91	311.05	309.99	309.94	313.38	310.67	311.63	311.79	311.33	311.25	312.37	311.57	310.92	311.78	310.61	312.57	312.05	311.07	310.61	312.29	311.26	311.83	310.31	312.55	311.41	311.59	310.84	311.47	311.63	312.92	312.34	311.83	311.27	311.08	311.1	310.94	311.92	312.85	310.33	311.18	311.63	311.42	310.38	310.8
304.48	304.97	305.19	305.64	305.67	305.68	305.36	305.08	304.49	305.39	304.61	304.75	306.17	304.18	305.23	306.1	304.61	305.18	305.05	304.79	305.18	304.36	304.49	304.76	305.05	305.03	305.3	305.08	305.09	306.32	305.43	304.03	304.88	306.24	303.75	305.19	305.72	304.81	305.22	305.3	304.83	305.68	306.29	305.05	306.48	304.48	306.51	304.03	306.33	305.86
304.65	303.53	304.95	304.13	303.65	304.28	303.1	304.45	305.71	305.17	304.13	304.69	303.7	305.36	305.27	304.74	304.7	303.96	304.09	305.47	304.04	304.7	304.83	302.5	302.97	304.05	305.49	303.18	304.08	303.71	304.62	304.86	304.83	303.15	303.5	305.17	305.04	304.56	303.72	304.65	304.36	304.34	304.16	303.55	304.85	303.42	304.41	304.72	303.61	304.81
315.66	317.04	315.06	315.12	315.68	315.51	316.09	315.41	316.14	315.26	315.63	315.42	316.21	315.81	316.27	316.53	316.22	315.16	315.22	316.57	315.46	315.74	315.74	314.96	316.33	314.5	316.44	316.5	316.48	315.98	314.87	313.75	316.43	315.49	315.59	314.87	315.59	315.52	315.43	316.26	316.29	314.81	315.08	314.78	315.13	315.53	316.34	315.68	315.98	317.02
315.16	315.19	315.23	313.87	313.95	315.33	315.63	314.15	314.08	315.3	314.08	315.14	314.64	314.31	315.01	314.91	313.78	315.07	315.25	314.55	314.65	314.29	314.05	314.21	314.93	314.74	315.1	314.92	315.15	315.44	314.09	314.98	314.28	313.9	315.26	314.9	315.07	315.72	315.1	314.48	316.5	314.2	315.31	314.31	314.37	315.43	315.22	315.05	314.23	314.36
304.7	306.04	304.46	304.75	303.84	305.24	304.94	305.78	305.77	305.52	304.68	304.91	306.14	305.03	304.71	303.7	305.14	305.92	305.36	305.33	305.84	305.64	304.91	306.46	305.36	304.13	304.88	304.52	306.56	304.28	304.85	304.37	306.04	305.58	305.53	305.26	305.23	304.52	304.12	304.52	304.97	304	305.31	306.35	305.94	304.8	304.04	305.48	306.05	305.81
302	302.8	302.35	303.74	301.1	302.4	301.62	303.04	301.77	302.31	302.86	302.41	302.28	302.39	302.48	302.65	303.39	301.85	303.02	301.78	301.88	301.24	302.69	302.66	301.48	302.84	302.09	302.15	301.97	301.79	302.01	302.12	302.19	302.37	302.66	303.11	302.69	302.41	301.94	304.16	303.01	302.53	301.77	301.03	302.87	301.71	301.87	302.08	302.92	302.53
306.53	305.69	305.61	306.84	305.67	307.31	305.86	308.22	307.27	306.26	304.87	305.83	306.94	306.66	305.76	306.33	305.22	305.89	304.75	305.96	305.14	305.68	306.18	307.42	305.01	305.02	306.72	306.94	306.57	306.79	307.32	306.58	306.49	305.45	305.95	306.13	306.53	306.66	306.74	308.09	307.07	305.6	304.82	306.04	306.67	306.07	305.86	305.94	306.32	306.93
325.04	325.11	323.78	324.65	323.73	323.58	324.35	324.93	325.15	324.05	325.42	323.89	324.49	324.07	324.8	324.96	325.31	324.56	325.8	323.55	326.09	323.64	324.78	324.09	324.3	323.54	325.74	324.42	323.63	323.72	324.05	324.8	324.63	324.09	324.64	324.48	324.32	324.8	325.3	324.49	323.04	326.17	323.93	324.65	323.54	324.45	324.66	325.21	324.65	324.65
314.86	315.35	314.06	314.39	312.23	314.27	314.19	313.33	313.7	314.16	314.76	313.5	313.26	313.38	313.75	314.21	314.72	313.83	314.29	314.44	313.9	313.43	313.77	314.31	313.95	314.12	314.33	313.68	314.84	314.08	314.1	313.53	313.11	314.28	313.53	315.29	314.5	313.47	314.15	313.12	315	314.77	313.4	314.48	314.28	313.54	314.4	314.79	314.67	314.7
313.83	313.61	313.02	312.89	314.08	314.93	312.31	314.31	311.55	312.56	313.89	313.49	313.03	313.07	314.04	314.03	314.46	312.23	313.86	312.37	312.91	312.31	313	313.27	313.31	313.96	313.13	313.32	314.76	313.3	314.16	313.11	313.35	313.99	313.9	312.55	313.64	313.44	311.49	314.02	312.04	312.7	312.7	314.3	312.47	313.37	313.4	314.15	312.41	313.95
315.66	314.23	315.14	314.58	313.86	315.93	315.14	315.56	315.04	314.19	313.09	315.52	314.88	314.52	315.07	315.16	315.66	314.71	313.02	313.91	314.45	316.24	315.69	316.29	315.64	314.1	314.15	315.64	314.56	315.27	315.34	313.36	314.96	314.83	314.94	315.89	315.25	314.84	314.56	315.69	314.97	313.55	314.69	314.23	314.53	314.39	314.39	314.52	315.8	314.91
314.22	313.12	314.25	313.85	313.73	313.7	314.39	313.86	313.53	313.33	314.74	313.75	313.48	313.61	314.3	313.96	315.09	314.88	315.21	314.61	312.35	314.79	313.88	314.67	315.09	314.28	314.05	313.68	314.71	314.39	314.36	314.57	313.04	311.76	313.48	315.19	313.41	313.9	313.26	314.59	313.85	313.66	312.94	314.39	312.78	313.67	314.4	315.2	314.32	314.85
309.35	309.94	308.64	309.12	309.07	308.51	308.69	309.48	309.93	308.94	309.85	307.97	308.46	307.35	307.2	309.94	309.46	307.43	309.34	308.93	309.43	310.47	307.84	309.28	307.67	309.37	309.16	309.1	308.71	308.59	309.13	308.86	308.59	308.51	308.63	308.38	308.33	308.44	308.17	308.68	309.5	310.7	309.11	309.69	307.54	308.15	307.8	308.99	308.67	309.03
300.81	300.55	301.18	301.88	300.91	301.34	301.98	300.15	301.65	302.24	300.93	300.93	302.06	300.69	301.8	301.84	301.04	301.01	300.74	300.12	300	300.8	302.3	301.07	301.25	300.74	301.18	301.15	301.18	300.73	301.31	301.91	300.47	299.39	302.19	300.41	301.28	301.49	300.93	301.34	300.76	301.17	301.51	300.73	300.41	300.86	301.45	302.05	301.25	301.06
294.13	293.61	294.38	292.63	293.15	293.83	293.11	294.45	293.18	294.54	293.83	294.1	293.05	295.31	295.68	293.17	293.43	293.65	293.64	294.37	293.09	294.38	292.58	294.43	294.26	294.85	293.26	294.8	293.91	293.8	294.63	294.36	294.95	293.17	294.09	292.91	292.86	292.57	293.7	293.73	294.56	294.63	294.24	293.7	293.07	293.89	295.58	294.24	295.06	293.87
308.94	308.17	309.7	308.98	308.63	307.55	309.17	308.88	309.41	309.15	308.91	308.41	307.49	308.31	308.47	308.74	310.23	309.54	309.26	308.79	309.81	307.34	309.31	308.86	308.07	308.45	309.2	308.79	308.49	309.27	309.45	309.13	309.66	309.83	309.12	308	308.54	308.57	308.14	308	308.98	307.69	308.91	308.12	307.28	307.94	308.61	309.9	308.44	309.04
301.7	301.38	301.82	301.69	301.15	301.01	300.59	301.13	299.49	300.39	302.08	300.72	302.66	300.48	300.84	300.62	300.36	301.23	300.71	301.23	300.33	300.68	301.42	300.48	300.79	300.3	301.18	300.31	300.21	301.22	301.91	299.8	302.25	301.63	300.28	301.01	299.9	299.66	300.67	300.97	300.61	300.09	301.33	301.84	300.75	302.1	301.94	300.92	300.34	300.69
294.4	293.71	293.8	294	293.94	294.4	295.01	294.78	294.63	295.09	294.43	292.85	294.94	292.57	294.49	293.74	293.8	293.3	293.3	294.01	295.6	292.9	293.2	294.12	293.29	294.75	294.13	294.44	294.22	294.33	293.33	294.28	294.29	294.12	295	293.72	293.66	293.83	294.03	293.32	292.46	293.11	294.69	293.59	293.97	294.26	294.45	293.83	292.93	294.76
313.15	314.64	313.49	313.5	313.84	314.96	314.11	312.43	312.35	313.75	313.98	313.3	313.76	312.67	312.48	314.22	312.94	314.8	312.58	313.42	314.96	312.84	313.03	313.03	313.24	313.5	314.4	312.88	313.42	313.95	313.37	313.31	314.4	314.08	313.17	313.27	313.47	313.33	314.35	312.32	313.05	313.08	313.2	314.23	314.11	312.37	313.71	313.08	313.39	313.89
299.83	300.77	299.94	299.55	300.08	300.79	299.05	299.41	300.37	300.05	300.17	298.73	300.86	300.37	299.25	298.63	301.75	300.16	299.08	300.48	299.6	299.49	299.73	300.22	300.78	299.61	299.91	299.98	301.3	297.74	299.34	300.11	300.09	300.28	299.65	300.31	300.31	299.48	300.66	299.48	300.21	298.98	300.21	299.7	299.94	299.93	300.47	300.16	299.36	299.67
304.04	306.11	305.98	305.55	305.28	305.13	304.36	304.39	304.39	305.17	304.67	304.32	306.7	304.99	305.39	304.64	305.07	305.36	304.4	304.03	303.04	303.3	304.52	304.9	304.74	305.03	305.44	304.72	305.72	304.34	304.45	304.88	303.96	305.35	305.49	305.64	304.81	304.23	305.33	305.18	305.96	303.88	305.29	305.85	303.56	305.44	304.45	306.56	304.82	305.27
304.76	304.26	304.59	304.66	305.91	304.78	305.54	304.83	305.01	304.65	304.12	304.63	305.48	306.09	303.72	305.27	304.19	305.76	305.41	303.75	303.73	304.32	304.74	304.52	305.57	305.41	305.23	304.89	304.74	305.39	305	304.48	304.54	304.8	304.26	305.71	305.35	304.53	304.02	304.03	303.72	305.84	304.44	305.59	303.7	304.78	305.8	304.91	304.97	304.8
307.75	306.62	305.52	306.5	306.34	307.87	307.79	308.73	306.98	306.58	307.48	306.48	307.61	305.64	308.64	306.56	306.9	307.14	307.28	306.48	307.73	308.47	307.39	305.67	308.48	308.95	306.01	307.25	307.73	306.65	307.27	307.09	307	307.78	306.65	305.99	307.51	307.1	306.4	307.23	306.45	307.7	307.46	306.19	306.08	307.1	308.33	306.09	307.56	306.84
300.63	299.88	301.12	301.71	299.96	300.89	299.91	299.76	300.06	299.5	300.33	300.24	298.64	300.86	298.89	299.68	299.82	298.75	299.39	299.65	300.05	299.01	299.21	300.18	300.31	299.97	299.12	299.67	300.04	299.29	300.65	299.67	299.07	300.33	300.07	299.62	298.76	299.1	301.16	300.74	298.28	300.82	300.56	299.34	300.67	301.06	300.61	299.45	299.52	299.56
[truncated: 150 more columns]
