# Supplementary material for: Genetic dissection of main and epistatic effects of QTL based on augmented triple test cross design
Source: PLoS One. 2017 Dec 14;12(12):e0189054. doi: 10.1371/journal.pone.0189054 (PMC5730204; doi:10.1371/journal.pone.0189054)
Supplement: S9 Supporting Information — (ZIP) [file pone.0189054.s009.zip › z5_150_0.8_5.csv]

304.19	303.75	304.11	303.91	303.76	304.22	303.79	304.22	304.72	304.65	304.35	304.35	306.11	305.06	304.57	303.95	302.99	305.57	303.28	302.5	304.61	302.59	303.72	304.6	303.4	303.49	305.65	303.89	305.36	305.64	303.25	304.76	302.44	304.2	303.09	305.05	303.77	304.82	303.82	302.56	303.11	303.6	305.17	304.56	304.29	305.41	303.07	302.79	303.95	305.85
297.89	297.16	297.06	295.76	297.77	296.47	297.98	296.99	294.95	296.44	295.82	295.32	298.97	297.1	297.41	295.9	297.43	296.35	296.04	296.11	297.49	295.78	299.46	297.37	298.32	294.79	297.38	299.02	296.87	297.73	297.21	298.53	297.23	297.49	295.84	297.02	296.29	297.62	297.02	296.55	297.58	296.16	298.99	297	297.84	298.02	298.13	297.56	296.35	296.13
302.61	303.73	302.75	303.62	301.68	302.86	301.67	302.59	303.17	303.41	302.29	301.77	301.58	303.14	304.06	302.32	300.93	301.72	301.72	302.59	304.83	300.91	303.27	303.21	302.14	304	304.86	302.62	303.58	302.1	301.58	301.69	303.43	304.19	305.69	303.31	301.74	303.48	303.34	302.74	301.71	301.57	302.49	300.47	302.03	301.62	301.13	302.91	301.24	301.98
294.99	296.56	293.76	294.42	293.61	293.86	293.86	295.02	296.46	294.68	295.19	295.51	295.64	295.54	294.59	295.03	295.23	294.4	293.83	293.96	293.38	294.16	296.92	297.62	297.88	293.77	293.93	295.6	295.72	295.23	294.44	293.06	296.23	296	293.74	295.45	295.62	295.55	295.31	296.71	295.44	296.49	295.62	294.77	294.39	295.48	295.49	294.32	294.27	295.39
304.29	305.73	305.13	303.52	305.38	307.16	306.29	305.24	304.49	306.03	307.73	306.03	306.98	306.32	305.61	306.66	306.91	306	304.78	304.7	306.07	305.33	304.19	304.43	306.27	307.05	304.75	308.14	306.2	305.52	304.7	305.1	304.34	305.33	306.71	304.25	306.52	305.45	306.08	306.28	305.16	304.75	303.19	304.29	304.42	306.27	304.81	305.51	305.42	305.19
319.02	318.22	317.81	316.94	317.66	317.77	318.89	316.54	318.54	318.61	316.69	318.7	318.58	318.12	317.97	317.66	318.81	318.42	318.23	319.01	318.43	318.99	318.22	316.82	318.94	318.96	316.95	317.79	316.31	318.53	319.39	317.15	317.15	319.39	317.93	317.61	319.66	317.95	318.52	317.24	316.78	319.41	318.04	317.83	317.62	318.07	316.2	319.61	319.3	316.39
311.68	310.84	309	312.18	312.1	309.72	311	311.18	310.83	311.41	310.85	311.21	310.23	309.75	311.38	310.72	312	312.32	311.64	311.7	312.58	312.44	309.74	310.96	311.06	310.61	311.06	309.95	307.68	309.93	311.88	312.35	311.14	310.72	312.3	310.76	311.03	310.78	310.06	310.78	310.28	309.56	311.1	310.92	311.09	312.22	311.42	311.83	310.67	309.94
310.19	310.69	312.31	309.95	310.53	310.2	309.54	313.26	311.63	311.2	308.94	312.18	311.91	309.14	310.29	310.89	309.11	311.81	310.03	309.63	312.51	310.52	310.67	309.98	313	309.48	310.23	309.95	311.31	309.94	309.65	310.09	313.19	310.35	310.81	310.27	310.73	311	311.24	311.96	310.21	310.92	311.23	310.68	310.67	310.19	308.43	311.58	311.24	308.26
314.76	313.67	314.36	315.53	314.04	314.68	315.53	315.83	315.89	314.15	316.98	315.74	315.98	314.58	314.89	314.94	315.75	314.53	315.08	311.87	313.97	314.68	315.42	315.48	316.06	314.96	314.42	313.08	315.34	312.53	315.83	314.14	315.85	315.54	315.11	314.36	314.31	315.08	313.24	315.12	315.36	315.6	315.79	315.41	313.74	313.95	314.82	314.78	315.08	316.34
305.68	304.69	305.13	304.11	305.95	305.31	305.18	304.51	303.96	304.46	304.6	303.9	305.29	306.27	303.16	304.92	304.87	304.21	304.13	303.37	304.56	303.57	305.31	303.25	302.6	303.9	305.4	305.6	304.33	304.74	304.73	305.49	303.84	302.39	303.5	302.85	302.86	304.83	303.5	302.67	303.96	304.63	305.87	305.29	304.04	304	305.19	306.94	304.39	302.97
310.89	311.29	311.62	310.41	310.81	309.33	310.22	310.62	311.32	310.11	309.64	311.55	310.51	310.69	311.37	310.79	310.51	310.57	309.88	309.16	308.73	310.26	311.5	310.52	311.78	309.64	311.7	309.15	309.17	309.27	310.76	310.63	309.37	311.86	308.27	309.56	310.21	310.11	310.17	310.59	308.45	309.95	309.91	310.12	312.36	310.88	310.43	310.31	311.53	311.19
304.51	306.64	305.15	305.05	307.59	309.04	305.83	305.97	306.8	305.58	307.09	305.83	307.86	306.58	305.34	305.94	306.31	305.01	306.16	304.79	305.63	306.2	306.25	306	306.78	307.24	306.68	305.89	304.85	305.18	306.61	307.04	307.2	303.56	306.2	306.62	308.2	304.07	304.68	306.4	305.86	304.89	305.44	306.33	306.59	305.6	306.84	305.04	305.23	306.74
304.8	305.53	306.13	306.77	304.04	306.74	307.27	304.68	304.51	304.67	305.25	305.29	306.31	304.35	306.31	306.08	305.78	307.46	305.8	305.31	303.44	305.4	304.33	303.37	305.67	305.68	304.42	305.69	304.22	305.11	303.3	306.54	305.84	305.44	304.87	304.66	305.96	305.06	306.52	306.54	306.1	304.11	303.29	306.23	304.34	307.13	303.15	305.84	304.03	304.82
306.8	307.39	303.84	305.04	303.65	305.45	304.19	305.88	304.8	306.7	304.79	304.64	305.78	306.31	306.7	305.14	304.99	305.81	306.98	303.44	304.81	305.47	307.32	305.35	305.11	307.32	303.54	304.69	304.22	306.23	304.99	307.38	305.85	304.31	305.27	304.84	305.43	306.58	303.94	305.9	305.43	305.9	307.29	305.49	305.33	305.46	304.97	304.45	306.5	306.36
324.86	325.67	325.64	324.51	322.48	325.56	325.35	325.3	323.72	326	323.2	324.71	325.64	325.89	324.13	326.32	323.09	323.36	325.26	324.69	324.33	324.66	324.57	323.87	324.63	325.92	323.23	324.64	323.84	325.34	325.99	324.95	323.99	323.21	324.09	325.21	323.78	326.29	323.59	324.36	325.19	323.98	324.86	326.23	324.49	326.17	325.36	325.09	325.57	325.46
304.21	305.87	304.63	304.81	305.74	306.27	306.59	304.15	304.18	305.26	303.97	305.52	302.45	305.85	304.12	305.33	305.86	305.36	305.02	304.67	305.77	305.03	303.68	304.58	304.89	305.56	304.3	303.14	304.77	306.35	303.8	305.76	303.33	303.98	304.57	305.11	305.49	304.63	304.43	305.75	303.7	305.41	305.34	304.46	306.19	305.03	305.58	305.25	304.51	304.88
299.84	301.22	302.77	301.38	301.11	301.21	300.59	302.12	300.72	301.97	300.81	299.71	301.45	300.27	301.05	301.42	299.78	301.63	300.56	299.55	300.55	299.24	301.07	301.18	300.15	300.56	300.57	299.29	302.59	303.27	300.44	300.15	300.48	300.23	300.47	303.33	300.87	300.61	300.15	300.75	299.88	301.59	299.57	301.29	300.17	300.49	299.25	300.79	300.82	301.09
315.74	316.92	313.71	314.76	316.04	315.39	315.07	315.32	315.27	316.1	315.13	314.49	317.8	314.77	315.87	315.4	316.08	315.87	315.24	313.57	314.98	313.75	314.29	316.28	316.01	313.05	314.44	316.65	313.98	315.53	314.47	315.06	316.5	316.88	314.31	315.76	317.33	314.04	315.56	315.73	314.09	312.52	317.19	316.46	315.44	313.77	315.42	313.79	317.62	316.36
293.26	293.54	292.63	296.4	295.56	294.71	293.83	293.47	294.4	292.32	293.88	295.21	293.07	293.03	293.63	294.1	292.73	293.56	293.5	293.35	294.06	295.18	294.11	294.26	295.1	293.16	293.35	292.83	294.46	294.86	294.33	293.78	292.27	292.63	295.56	293.24	294.51	292.9	294.69	294.01	292.68	295.89	293.36	292.82	293.45	293.34	294.07	293.23	295.79	292.95
305.81	305.46	305.86	305.45	305.31	305.69	305.75	305.89	304.05	305.66	304.29	304.19	303.82	303.84	304.75	304.96	306.48	305.27	303.05	305.66	303.86	306.07	304.96	302.98	302.51	306.24	305.35	305.65	305.36	305.07	305.37	304.52	304.28	305.68	304.89	305.73	305.18	304.42	304.93	305.64	304.79	305.98	305.75	306.27	306.44	305.04	306.51	305.24	304.79	306.58
307.32	307.12	305.22	306.89	306.8	306.1	305.82	305.11	304.7	306.75	307.31	305.85	307.12	305.63	306.32	306.31	305.59	307	308.64	306.96	307.91	306.39	308.87	307.04	305.95	308.09	304.32	306.63	307.28	307.47	307.63	308.16	305.96	308.05	305.56	307.52	307.09	306.15	305.8	305.06	307.13	308.18	306.95	307.55	305.46	307.03	306.11	307.82	305.94	305.13
311.22	311.34	311.29	309.39	310.3	310.86	312.91	310.99	310.96	309.76	310.79	310.13	310.26	310.64	308.83	309.08	308.75	312.26	309.45	309.25	310.61	311.99	309.9	310.67	312.72	311.5	309.52	309.74	312.06	311.1	310.26	309.66	311.39	310.5	310.64	308.85	312.36	309.66	310.9	311.15	311	310.5	310.28	308.72	312.04	311.23	309.24	310.52	310.5	311.32
314.08	311.44	314.2	312.73	311.4	313.8	313.54	312.29	313.37	312.68	312.82	311.92	313.86	311.35	313.38	314.02	313.56	313.49	311.81	311.2	311.91	313.68	311.86	311.3	312.34	313.35	312.36	312.67	310.04	312.73	311.73	314.68	312.71	310.59	312.1	314.45	315.27	311.32	313.79	312.41	312.8	311.99	314.36	311.7	311.22	314.87	312.08	310.77	314.31	312.29
303.39	303.71	304.07	304.75	305.52	304.8	303.11	305.8	302.32	303.8	303.11	303.61	303.51	304.75	304.24	305.7	304.15	303.66	304.56	303.99	303.38	303.86	302.54	304.14	303.36	303.45	302.73	302.98	303.62	303.62	304	302.97	304.39	305.24	306.38	303.25	304.23	303.61	302.69	304.71	302.8	304.03	303.72	304.02	305.36	303.16	305.22	303.21	303.83	306.11
312.56	313.1	313.56	315.45	314.59	314.37	313.18	312.94	313.13	312.5	311.98	313.37	313.12	312.47	312.75	316.15	316.36	314.59	312.4	311.83	313.35	315.01	315.34	312.52	312.72	313.13	315.45	312.19	313.09	313.45	313.58	313.64	313.4	314.77	313.93	314.09	313.67	312.14	312.87	312.91	313.8	313.62	312.64	313.4	312.39	312.6	312.64	314.32	313.55	315.45
294.36	294.03	293.18	294.02	294.19	294.58	294.56	292.01	296.28	294.8	293.33	293.92	293.64	293.65	292.79	295.56	291.83	293.78	293.56	293.39	293.28	292.65	294.99	292.66	295.2	293.44	293.31	296.29	293.13	294.13	295.2	295.57	295.26	293.27	294.88	293.34	296.74	294.9	294.09	293.67	294.24	293.93	292.34	295.05	293.81	294.38	294.08	292.24	292.05	295.52
293.35	295.02	293.5	293.97	293.02	293.61	293.54	293.61	295.03	293.64	293.9	295.6	294.14	293.72	294.22	293.54	294.93	293.34	294.19	294.55	295.07	294.18	294.11	294.1	293.84	294.37	295.34	293.38	296.22	292.99	294.45	292.93	294.1	294.86	293.17	295.47	293.82	293.72	294.23	293.64	294.63	292.71	293.79	293.91	294.74	292.9	294.96	293.92	295.5	293.83
315.01	314.97	315.51	316.63	314.77	315.37	313.42	314.96	313.76	313.81	315.42	312.98	313.31	315.14	314.04	313.83	315.01	314.33	315.64	314.84	315.08	313.98	314.78	316.38	315.64	314.28	312.93	315.86	313.07	312.79	315.08	313.49	315.37	314.51	317.53	314.2	314.3	314.32	313.21	315.57	314.11	314.48	314.32	314.74	315.3	313.4	315.42	313.94	316.35	313.52
316.19	314.47	315.35	315.45	315.99	314.56	314.56	314.06	317.12	314.91	316.57	319.39	316.58	315.41	314.74	314.23	316.16	314.2	315.1	315.56	315.37	315.53	316.99	315.79	314.79	315.35	315.79	314.23	314.98	316.39	315.2	315.79	314.52	316.19	316.03	316.58	316.53	314.13	316.68	315.77	315.46	317.38	315.49	315.17	316.75	315.88	315.17	315.46	315.7	315.22
328.5	327.51	329.25	328.04	328.3	327.73	327.05	327.16	327.1	324.5	327.55	328.28	327.97	329.01	326.33	327.72	326.64	330.1	327.89	328.07	327.31	328.06	327.3	327.19	328.12	327.46	325.4	327.15	326.37	327.83	325.46	328.38	327.49	328.02	327.85	328.62	327.64	328.94	328.27	327.62	326.85	327.37	328.42	328.37	328.38	327.54	328.39	327.21	326.18	327.45
308.4	308.3	308.95	308.59	308.79	308.71	308.23	309.6	307.65	309.42	309.17	308.34	308.48	308.18	308.77	310.14	308.86	307.78	310.21	308.55	308.74	312.27	308.75	309.97	307.98	307.73	307.47	307.96	309.75	307.72	308.5	308.73	309.56	309.72	308.79	308.62	310.02	307.99	309.38	308.61	310.33	308.36	308.77	309.75	307.54	308.86	307.39	310.86	308.24	308.49
303.38	302.54	301.79	302.48	302.77	300.57	302.2	302.39	307.48	301.16	302.75	302.61	303.52	303.52	303.39	301.82	303.81	299.83	303.05	301.32	301.61	301.82	301.88	302.83	302.1	301.1	303.11	303.99	302.85	302.2	302.91	303.99	302.96	303.89	302.57	301.69	302.58	302.86	302.79	300.46	301.9	302.33	303.15	304.39	302.21	301.84	303.13	302.91	301.88	302.76
303.41	303.74	304.23	304.44	305.53	303.37	301.12	302.81	304.98	304.15	302.96	303.76	304.41	301.74	303.25	304.68	303.03	303.7	304.37	303.51	303.38	303.7	303.62	305.1	305.94	304.43	305.46	303.64	304.29	303.37	302.49	302.82	304.24	304.48	303.83	305.32	304.28	303.9	303.12	303.46	303.03	303.14	303.09	305.32	303.71	304.71	304.7	302.75	304.01	303.34
316.87	314.03	316.22	318.58	314.75	315.2	314.62	315.91	314.71	316.56	315.03	314.66	317.46	315.41	316.12	316.43	315.31	315.13	315.45	315.19	314.35	314.56	316.6	318.35	315.37	315.34	316.15	317.25	313.7	315.52	316.31	315.61	316.48	317.16	315.15	315.43	314.43	314.45	315.93	314.63	316.64	316.26	313.65	317.23	316.85	315.34	314.19	316.37	316.15	316.42
303.62	302.17	303.9	302.95	303.82	303.14	302.62	302.76	303.49	304.32	303.67	304.05	303.35	302.85	304.18	303.8	303.14	303.81	303.42	303.77	304.23	303.64	303.71	301.78	304.76	303.26	302.56	303.11	302.48	304.18	304.4	303.65	303.67	304.41	302.81	303.57	301.72	305.26	302.27	302.49	304.12	304.17	303.14	301.83	304.02	305.16	304.97	302.69	304.98	302.5
302.3	303.85	304.08	304.64	302.86	303.07	303.7	302.87	303.36	302.7	304.74	303.05	303.54	305.11	302.54	303.66	304.81	302.04	302.24	302.47	303.34	304.05	302.39	303.64	302.66	303.61	304.33	303.87	301.33	302.93	301.82	302.85	303.83	302.46	302.16	301.79	304.11	302.64	302.41	303.36	302.15	303.58	303.28	302.47	301.68	303.58	302.09	303.23	303.15	303.22
313.51	311.93	313.48	313.51	311.56	310.56	310.79	312.84	313.16	312.84	311.62	312.83	313.41	312.08	311.49	310.45	311.47	311.88	311.26	312.23	313.24	312.8	313.05	312.29	311.81	313.3	312.41	312.65	311.11	312.85	314.12	313.22	312.95	311.1	311.12	311.53	310.85	314.11	312.81	312.05	313.2	313.02	311.93	311.99	311.2	313.37	310.04	314.32	312.2	313.45
325.02	325.66	324.49	324	323.7	323.83	324.74	324.08	325.04	324.92	325.66	324.84	324.47	323.94	323.98	322.66	324.74	325	325.04	323.51	323.61	324.06	325.29	324.55	325.85	325.52	326.52	324.38	323.75	325.24	324.11	324.21	325.29	325.28	326.51	323.53	324.65	323.96	325.66	326.42	325.29	325.14	326.57	324.15	324.76	325.44	324.8	324.51	324.44	325.54
328.37	326.29	328.33	327.74	326.63	327.68	327.28	326.02	326.51	327.57	328.82	325.41	327.6	328.13	327.5	326.08	327.35	325.43	327.87	326.94	325.55	326.07	327.63	327.96	326.09	327.66	327.69	328.55	324.63	326.39	328.03	328.93	327.03	328.79	326.6	326.84	327.26	326.68	327.7	327.16	326.45	328.02	328.1	327.18	324.84	326.82	326.01	327.16	326.18	326.93
303.61	304.42	305.03	304.2	306.04	303.12	303.27	304.79	303.29	303.88	303.52	302.53	303.25	304.98	302.74	303.93	302.85	305.02	303.42	304.13	302.49	303.43	302.8	302.19	302.82	304.4	304.89	303.18	302.46	304.15	302.63	304.75	303.24	304.43	303.86	304.96	303.16	304.15	302.12	304.81	303.56	304.2	303.43	304.45	304.75	305.75	302.62	302.31	302.3	303.44
311.18	311.41	311.81	310.87	314.1	311	312.29	311.11	311.62	311.41	312.9	312.12	312.02	312.83	312.71	313.67	312.12	311.11	312.07	311.45	312.13	311.86	311.72	311.63	312.05	312.64	311.29	310.49	311.51	311.7	312.42	313.41	311.42	313.21	314.13	311.75	312.06	313.49	313.49	312.75	311.27	310.92	312.41	311.82	312.49	312.57	313.58	309.42	313.2	312.05
304.96	303.72	304.05	303.95	304.09	301.84	302.94	302.29	302.97	301.68	302.57	302.93	304.92	303.87	304.04	303.92	302.62	303.33	303.9	305.25	304.5	303.16	302.14	303.06	304.09	303.15	303.53	303.74	301.99	302.28	304.52	303.27	302.02	303.5	304.32	304.91	304	302.23	302.57	303.04	303.96	304	304.67	302.16	304.06	302.79	304.64	302.33	304.31	305.56
295.31	295.03	295.76	294.76	295.87	295.17	295.8	293.46	295.35	295.62	296.5	296.64	295.95	295.29	296.01	293.38	295.29	293.42	293.76	295.99	294.72	294.36	295.56	296.62	295.09	295.37	295.01	296.22	297.27	296.15	295.46	296.09	294.21	294.45	296.35	296.15	294.58	294.89	295.99	295.42	292.56	295.51	294.52	294.72	295.62	293.75	295.69	295.3	294.4	294.95
309.67	310.74	308.1	309.23	309.23	310.82	309.82	310.59	310.27	310.3	310.01	309.62	309.24	309.83	310.49	310.21	308.49	308.84	309.47	308.94	310.83	309.59	308.64	309.72	309.62	311.15	308.08	310.43	309.61	310.19	310.18	309.74	311.13	309.23	307.94	310.86	311.28	310.82	308.61	309.35	312.16	307.44	308.63	309.86	309.92	309.21	309.45	309.9	309.39	309.22
304.27	304.49	305.56	305.34	303.41	305.98	305.74	305.32	304.73	305.66	304.37	302.88	306.15	306.19	306.48	306.51	304.54	304.32	306.06	305.63	305.4	304.88	306.15	306.15	306.09	304.1	304.01	305.29	305.96	306.42	305.18	306.27	303.26	305.22	306.57	305.19	307.36	304.79	305.05	305.39	305.28	303.91	305.24	305	305.85	305.91	304.87	303.35	304.03	305.63
316.51	317.88	318.77	318.22	318.96	317.62	317.13	317.69	316.96	318.8	315.99	317.85	317.01	317.77	315.89	317.06	315.72	317.11	317	315.58	317	319.25	316.29	316.7	317.51	319.35	317.23	318.63	318.7	316.77	317.98	317.92	316.63	315.32	317.9	316.49	318.44	318.72	318.58	316.28	318.38	317.9	318.35	317.7	318.12	316.48	317.36	317.58	314.79	316.87
313.02	312.4	310.98	313.3	313.75	312.8	313.42	312.61	313.42	313.28	312.83	315.07	311.66	314.14	312.18	311.71	310.41	313.11	314.07	314.84	313.23	312.91	312.93	312.66	312.44	314.21	312.67	311.73	312.67	313.69	313.2	313.3	310.77	313.79	312.54	311.66	312.71	311.37	314.57	313.18	313.82	313.73	313.41	313.39	312.54	314.41	311.31	312.16	312.22	313.94
313.09	312.31	313.71	313.96	312.7	312	313.34	314.11	311.87	312.22	314.14	314.22	313.55	313.18	313.92	311.43	310.79	313.82	312.19	314.3	311.71	312.89	313.12	313.09	312.22	312.4	313.06	313.74	313.48	312.7	312.93	311.28	311.68	312.94	312.41	314.46	313.5	314.19	312.72	312.62	313.66	314.41	312.17	313.35	313.79	313.92	313.22	312.19	312.43	313.57
318.51	319.03	319.7	317.44	319.3	318.06	316.76	319.31	318.1	317.15	316.79	317.95	317.75	318.54	319.36	318.4	318.92	319.94	318.1	316.98	317.63	319.3	317.64	317.98	318.18	317.61	318.78	318.47	317.93	318.06	316.88	317.76	319.64	318.38	318.96	318.78	319.78	319.04	318.51	319.38	318.92	318.14	318.91	318.1	317.75	317.71	319.39	317.91	318.34	317.6
301.59	299.22	300.49	300.72	300.79	301.25	300.88	300.89	301	298.64	300.54	300.79	298.49	300.66	298.94	300.2	300.63	300.93	300.39	301.78	299.44	300.23	299.27	301.56	298.79	300.41	301.54	299.99	301.27	299.36	300.03	299.96	300.87	300.8	297.93	298.79	300.61	299.25	299.66	298.84	300.1	300.89	300.46	300.13	300.17	299.82	301.33	299.24	299.93	300.28
314.13	313.41	312.22	314.16	312.12	315.41	314.05	314.25	313.49	314.23	314.22	314.01	313.76	312.93	313.69	314.69	313.29	313.45	313.83	313.69	314.05	312.9	313.84	312.53	315.39	315.01	312.83	313.31	313.12	315	313.24	313.87	312.49	313.12	312.4	315.13	314.43	314.63	312.92	313.26	313.8	314.09	314.26	313.45	312.05	315.77	314.09	314.08	313.67	315.51
299.13	301.34	302.56	300.35	300.48	299.26	301.66	302.27	302.17	298.75	300.56	301.04	300.07	301.79	300.58	300.47	301.98	300.95	301.15	300.18	301.38	301.16	301.42	301.55	301.84	301.45	301.72	300.27	299.99	300.52	301.32	301	301.59	301.29	300.59	302.27	300.66	300.93	302.58	299.92	301.15	299.73	301.35	302.71	300.89	301.62	300.24	300.75	300.16	299.17
328.78	327.97	329.2	327.91	329.28	327.92	328.57	328.27	328.5	328.02	328.36	326.74	329.74	329.81	327.96	329.15	327.83	327.88	329.64	328.33	329.67	329.61	328.77	329	327.78	327.85	327.57	329.37	328.71	329.24	328.88	327.38	327.23	328.85	328.46	328.29	328.92	327.8	328.16	329.82	328.18	329.69	327.69	328.4	327.03	328.13	327.64	327.48	328.42	328.74
310.34	310.59	312.78	310.44	311.58	310.77	310.08	310.7	311.33	310.94	309	310.75	310.12	312.06	311.26	309.66	310.55	310.1	310.34	310.95	310.21	312.16	311.51	312.16	309.9	310.89	311.77	309.94	312.84	311.1	312.11	311.87	310.23	310.58	310.18	311.21	312.75	310.73	309.46	310.3	310.71	310.38	309.95	309.6	311.09	310.17	309.58	310.16	310.33	310.4
303.93	302.45	303.9	302.23	304.56	303.09	303.07	303.98	304.24	304	303.01	303.19	304.83	303.16	303.48	303.85	302.12	303.71	303.98	302.4	303.14	304.38	303.68	302.97	304.49	302.07	303.39	304.29	304.5	303.57	303.08	303.87	301.88	303.99	303.78	304.21	302.41	304.99	302.73	302.67	304.84	303.25	302.96	303.42	303.23	305.95	303.3	302.62	302	303.05
304.46	304.69	303.65	305	302.74	307.06	304.33	303.3	303.87	304.75	305.92	306	303.49	304.87	304	304.07	304.56	305.18	301.83	304.31	306.29	304.93	304.92	305.42	305.64	304.15	304.67	305.8	304.31	303.47	302.97	303.02	306.35	305.63	304.84	304.22	305.05	303.71	305.14	305.06	303.45	305.12	304.15	305.56	303.77	303.34	305.47	306.03	303.5	305.67
295.29	294.3	294.65	294.99	293.75	294.1	293.84	294.32	292.64	293.29	295.51	292.6	293.87	294.1	295.17	296.04	293.06	295.11	292.58	293.13	293.71	293.73	293.33	293.5	295.72	293.38	293.85	294.88	295.12	294.41	294.63	295.11	292.5	292.92	294.75	295.82	294.89	294.31	295.17	295.42	293.99	293.18	294.07	294.53	294.43	293.64	294.45	292.92	294.37	293.69
319.15	319.31	318.1	318.01	314.92	316.26	316.94	315.73	316.08	317.3	316.23	316.73	317.54	317.04	317.52	316.42	316.07	317.07	318.41	318.08	317.36	319.37	318.71	316.96	317.89	316.94	318.17	316.25	316.54	315.27	315.31	319.78	317.74	316.69	318.39	317.53	317.69	316.92	317.57	317.47	316.9	317.93	317.31	316.06	317.65	317.05	318.17	317.21	317.61	318.4
313.01	314.93	313.23	312.4	313.55	314.04	313.59	313.21	313.75	313.05	313.28	314.52	314	314.64	314.44	313.53	314.11	312.77	313.62	314.14	313.18	311.81	313.95	312.78	313.36	314.01	314.68	315.56	314.56	314.62	314.11	313.38	314.36	313.18	313.92	312.78	314.18	313.16	313.46	314.62	314.38	314.95	311.95	315.13	313.22	314.79	313.78	316.2	313.54	313.05
316.82	312.89	314.19	314.45	314.39	314.01	315.02	314.89	314.47	315.11	314.77	316.54	314.35	314.52	315.72	314.55	315.44	314.99	315.81	315.67	313	315.77	315.82	315.24	313.71	315.03	315.08	313.55	314.99	313.14	315.17	315.41	314.86	315.25	313.29	316.83	315.08	314.49	314.35	314.41	313.69	314.91	315.35	314	312.75	313.54	315.35	314.06	316.74	314.67
310.09	310.53	309.53	312.04	311.12	312.13	311.44	310.1	310.33	311.48	310.4	310.53	309.41	310.51	310.46	310.29	312.11	310.61	313	311.7	312.63	309.63	311.84	310.82	312.28	310.35	311.32	310.18	309.97	310.88	310.32	310.46	311.2	309.79	308.55	309.22	311.2	311.52	310.9	311.2	311.32	308.9	310.64	310.71	310.46	310.04	311.85	310.4	309.82	310.7
304.45	302.96	303.67	301.38	305.26	303.95	300.75	302.21	300.61	303.44	303.62	302.99	303.11	301.91	301.28	304.3	304.96	302.96	303.51	300.6	303.07	301.39	303.19	304.43	302.4	302.53	303.26	301.97	303.34	302.98	303.88	303.73	303.15	301.37	302.63	304.35	301.49	300.36	303.04	305.69	303.1	304.39	302.03	304.3	302.78	303.06	302.09	303.27	301.98	302.71
313.94	315.88	314.17	315.57	314.64	314.21	314.35	316.56	314.21	314.14	315.18	313.27	314.4	315.64	315.09	315.38	316.05	314.99	315.09	313.15	315.54	316.43	314.32	314.25	313.75	315.48	314.82	316.54	314.38	315.39	315.64	315.04	316.13	315.78	315.85	317.55	313.98	313.57	315.85	313.93	316.14	312.48	316.71	314.62	312.5	316.23	314.81	314.95	314.57	316.48
298.64	296.82	298.43	298.67	298.22	296.06	298.33	297.72	297.15	298	297.28	296.91	297.43	299.35	295.84	298.37	297.02	297.11	296.53	296.3	297.01	295.82	297.04	298.03	298.29	297.02	294.6	297.2	297.77	297.13	294.98	295.99	297.51	297.26	296.35	296.39	296.83	296.54	297.67	296.61	296.93	296.1	295.5	296.5	297.37	295.94	295.18	297.68	297.89	296.48
324.95	324.9	324.84	325.39	325.33	324.06	323.76	325.65	327.39	325.06	325.01	326.34	326.48	326.4	324.3	325.98	326.86	326.08	325.18	323.99	324.6	326	323.56	324.9	325.11	326.03	326.06	324.94	323.86	325.71	324.31	326.26	325.52	325.79	326.69	324.66	324.84	326.05	326.12	326.21	326.72	325.59	326.1	324.8	326.15	325.73	325.29	323.71	324.67	325.36
292.97	296.24	294	292.7	294.42	293.07	293.22	295.02	294.13	294.12	294.95	295.12	293.17	293.04	294.37	295.06	294.65	295.19	294.94	292.88	293.59	294.18	294.3	293.86	295.69	294.66	294.56	293.6	294.77	295.99	293.03	291.71	295.03	291.48	293.58	296.34	295.51	296.13	294.47	293.86	294.49	294.11	294.35	294.22	292.46	294	295.16	294.32	292.92	293.13
301.49	302.51	301.11	303.25	303.1	300.69	304.39	304.05	301.64	303.42	304.38	301.98	301.4	302.94	303.14	302.23	302.69	303.94	303.05	301.18	302.43	300.94	301.7	301.68	301.37	302.26	303.2	301.96	302.92	302.34	302.13	302.54	301.63	300.52	302.57	303.84	302.26	301.07	303.23	304.28	300.9	304.24	303.9	303.27	303.08	303.88	302.18	302.32	301.87	303.81
324.65	324.15	326.78	324.54	325.5	324.38	324.68	326.97	326.86	325.2	324.64	327.08	325.28	322.8	325.51	327.53	325.47	324.25	327.84	326.03	325.21	325.16	325.42	324.83	325.45	325.44	325.11	326.25	322.67	326.8	325.96	323.29	325.71	325.68	326.07	326.46	324.38	325.09	325.65	326.35	325.84	324.99	325.84	325.46	325.52	325.16	326.06	325.55	325.66	325.05
313.9	314.8	314.95	316.69	314.77	315	314.33	313.05	314.2	313.93	316.33	315.47	315	314.65	312.92	314.86	315.53	313.88	314.4	315.35	314.03	314.99	312.56	316.06	314.64	316.76	316.18	315.17	314.96	312.88	315.21	316.25	313.21	314.4	314.81	314.92	315.29	315.37	313.13	314.95	316.28	313.22	315.01	314.62	314.61	313.35	314.88	316.03	315	314.17
305.77	307.91	306.19	306.57	305.7	306.48	308.07	304.69	305.81	306.12	308.14	306.69	307.73	305.77	305.14	306.49	304.34	303.27	305.19	304.45	306.4	305.76	305.66	306.49	304.9	307.01	305.14	305.28	305.11	306.94	304.85	306.03	305.71	305.86	307.92	307.22	306.17	306.34	304.91	308.42	306.93	306.12	304.99	305.74	305.98	305.55	306.81	306.32	306.27	304.77
304.11	304.79	305.69	305.77	305.45	305.53	303.14	305.64	304.9	303.57	303.16	305.16	303.54	305.47	304.39	305.1	305.22	307.21	304.34	305.64	303.76	302.73	304.55	303.53	304.12	305.59	304.95	302.14	305.43	302.87	305.67	304.14	302.83	303.36	306.15	304.31	303.52	304.31	305.28	302.03	303.12	304.42	303.57	304.64	304.49	304.74	304.91	303.5	306.55	305.77
292.49	294.58	292.42	293.97	292.73	293.39	293.26	294.14	292.78	295.28	293.7	293.79	292.99	293.86	292.74	291.9	293.91	295.09	295.43	295.81	295.01	295.84	295.99	293.19	293.83	293.22	292.84	293.34	294.89	293.8	295.38	292.64	293.81	295.87	293.95	294.24	294.44	292.95	294.41	291.73	293.67	293.28	291.51	292.54	294.55	294.57	295.55	296.06	293.53	294.85
307.77	310.72	308.54	310.11	308.11	309.49	310.2	307.35	308.23	309.71	309.14	309.65	307.75	310.04	307.62	309.47	310.88	309.64	309.22	307.66	308.59	308.84	309.69	308.42	309.69	310.07	309.99	306.29	309.56	309.23	310.93	310.14	310.08	309.29	306.46	306.08	307.66	308.23	308.07	309.81	310.09	308.97	307.53	308.57	309.53	309.74	308.15	310.34	306.4	310.59
304.85	303.46	302.82	304.56	304.57	303.53	303	303.8	305.73	304.17	304.02	303.93	303.64	304.18	305.44	304.22	304.65	304.98	303.06	304.02	302.71	303.93	304.21	303.82	304.04	302.96	303.17	304.3	303.42	305.66	304.37	302.65	303.65	302.75	304.84	304.13	302.8	303.57	303.67	302.57	305.33	302.96	304.6	304.63	303.34	303.68	304.14	304.04	302.8	304.42
317.13	313.41	315.87	316.93	315.97	314.75	316.12	316.65	316.03	316.02	317.3	317.02	317.36	315.75	318.16	316.39	316.71	315.14	315.25	316.84	316.75	316.4	318.08	317.88	317.25	317.73	315.58	316.51	316.86	316.94	317.69	317.33	315.31	317.31	318.2	315.79	317.34	316.2	315.53	316.84	316	316.87	315.03	316.64	316.42	317.4	317.82	316.78	317.68	316.59
301.59	302.51	304.16	303.84	305.51	303.82	303.97	303.24	303.38	302.91	304.38	305.16	302.23	303.67	303.34	302.36	303.3	302.89	304.7	303.53	302.85	304.11	303.74	305	301.73	304.06	303.62	304.19	304.34	305.41	302	303.46	304.44	302.8	303.93	301.84	303.4	303.22	302.19	304.26	304.2	303.48	301.36	304.21	302.77	303.39	301.84	302.8	302.33	304.98
305.37	304.19	304.12	305.82	303.13	303.36	301.47	303.75	303.72	303.88	302.86	301.77	304.92	304.14	304.03	303.87	306.48	304.07	304.77	304.6	304.68	303.59	304.39	306.02	303.97	304.1	303.96	303.68	303.41	303.72	304.19	305.27	303.53	304.84	303.59	304.3	303.61	303.1	304.11	305.97	303.49	303.71	303.56	304.36	303.34	304.34	304.6	305.34	304.37	306.11
320.6	317.3	320.28	320.65	320.67	317.78	320.4	320.16	318.07	318.29	318.8	319.32	318.99	318.77	319.04	318.72	318.3	318.86	320.87	318.16	319.57	317.36	319.75	317.79	320.11	320.62	320.91	319.38	320.08	320.09	319.45	319.55	319.1	321.11	319.68	317.88	317.72	320.62	317.28	319.9	318.25	318.65	318.71	319.26	318.32	319.87	319.13	321.26	318.4	319.87
311.32	312.48	312.05	311.17	309.02	312.3	310.5	310.42	310.49	310.94	310.36	311.08	311.66	311.8	310.27	312.64	310.6	312.08	313.49	312.66	310.51	311.49	309.72	311.63	310.8	312.19	310.64	314.15	313.72	311.63	311.14	311.53	311.76	311.07	311.86	311.73	310.11	309.6	312.27	311.23	311.98	311.77	312.73	310.76	309.3	311.82	310.69	312.02	311.53	312.31
305.36	304.73	305.47	301.33	303.41	304.15	304.11	304.56	303.4	304.61	303.39	306.2	305.58	305.63	304.35	302.84	304.44	305.58	303.45	304.62	303.44	303.6	304.75	305.02	305.24	305.11	304.35	305.67	303.45	303.44	305.08	305.93	304.71	304.9	302.64	304.93	305.56	304.34	305.61	304.42	305.34	304.28	305.04	303.42	304.71	303.37	304.14	305.09	305.61	304.29
314.27	312.3	313.45	311.74	314.05	313.27	313.61	311.61	311.64	313.02	313.46	314.16	312.14	312.7	312.75	312.25	313.16	312.44	314.51	313.66	313.26	313.03	314.22	313.97	313.08	312.73	313.29	315.41	313.87	312.29	313.9	313.44	312.65	314.13	312.5	311.46	312.32	312.93	313.64	311.2	312.23	312.53	313.33	312.62	311.33	314.46	312.88	314.38	313.54	313.67
302.95	303.31	301.27	301.84	303.84	303.52	304.37	303.09	304.52	303.77	302.7	303.53	302.69	303.13	302.9	304.36	302.93	304.07	303.53	304.77	303.08	304.18	304.71	302.62	301.97	302.22	302.79	304.14	303.89	305.09	302.75	303.74	305.88	303.33	303.09	303.18	303.49	302.69	304.24	302.56	303.3	302.48	302.59	302.69	302.91	304.36	302.85	303.78	303.13	301.65
312.39	311.94	312.65	313.49	313.34	312.93	313.21	311.67	312.54	312.46	313.57	314.11	312.56	312.33	311.83	313.12	313.14	312.28	313.88	312.15	313.22	314.95	312.39	311.96	313.71	313.28	312.99	312.25	313.87	312.55	312.96	312.25	312.91	312.19	314.1	313.05	312.61	312.7	309.19	312.22	312.98	311.59	311.53	312.71	310.7	313.31	310.96	315.55	313.31	311.21
307.24	308.67	308.6	309.23	310.03	307.93	308.67	307.77	309.06	308.15	308.57	309.57	308.55	308.23	307.77	309.26	308.84	309.27	307.34	310.48	309.59	310.27	309.62	307.94	308.18	309.47	308.23	309.36	308.72	310.15	310.76	307.4	310.07	311.78	307.93	308.94	309.04	310.03	309.32	310.3	308.63	308.71	308.2	309.38	310.61	309.1	310.04	307.59	309.76	308.78
304.7	304.41	303.41	304.94	304.28	305.19	304.36	305.29	305.62	305.63	304.84	305.95	306.39	305.17	304.11	305.07	302.98	305.43	304.63	305.13	304.9	305.16	305.55	302.44	306.01	304.58	304.04	305.51	303	304.71	305.06	304.48	304.38	306.32	304.86	305.11	305.82	304.74	305.59	305.06	304.6	305.18	305.36	303.92	304.51	304.18	305.42	303.49	305.04	304.06
298.41	300.14	298.24	300.19	300.67	301.72	301.23	300.56	301.52	298.91	299.4	300.2	297.33	300.69	300.91	300.04	300.52	301.09	300.74	299.45	300.29	300.04	299.55	299.72	300.11	300.3	300.87	301.35	300.04	298.57	299.68	300.18	298.74	299.63	303.69	300.49	301.4	299.14	298.57	300.61	300.68	299.22	300.24	298.26	300.01	301.19	301.48	299.21	300.53	299.79
303.59	303.31	304.4	304.55	304.51	304.73	304.97	303.38	304.32	305.36	306.11	304.8	304.12	303.8	304.12	305.54	304.45	305.16	305.68	304.62	306.59	304.95	305.21	305.11	305.13	305.72	302.58	304.82	306.08	303.94	303.82	305.05	303.18	303.02	307.05	306.12	306.71	303.38	304.55	306.12	305.08	306.84	305.36	304.46	304.28	304.75	305.97	303.03	306.9	303.68
309.5	308.9	309.66	310.42	308.37	308.23	308.26	307.98	308.2	308.16	308.99	310.82	308.87	309.57	308.69	309.12	309.78	308.08	308.53	308.73	309.56	308.36	308.48	309.67	308.19	308.56	309.89	307.7	309.71	309.89	307.4	308.32	309.56	308.18	308.87	307.79	307.92	307.35	310.38	310.39	309.69	311.11	308.37	309.74	309.59	308.1	308.5	310.13	310.58	308.84
305.37	307.53	306.97	306.69	304.48	304.84	305.08	306.16	305.41	305.64	306.55	306.31	306.1	305.43	305.08	304.65	306.95	305.43	306.24	305.43	306.08	306.75	304.26	305.28	304.82	305.69	306.7	306.18	305.12	306.25	306.68	305.19	305.62	303.14	305.58	306.87	305.5	304.68	305.65	306.4	305.83	304.82	307.15	305.33	304.96	305.23	307.15	304.18	306.77	306.78
318.27	317.17	318.83	319.36	316.1	318.37	319.36	318.89	319.06	319.92	317.09	318.98	320.03	318.75	319.16	317.68	317.92	317.83	317.88	317.11	319.4	319.45	320.34	318.91	319.04	320.29	319.01	318.4	319.31	319.08	320.3	320.06	317.92	317.98	319.85	318.53	318.96	319.18	319.21	318.96	317.29	321.16	319.4	319.74	318.18	317.1	319.72	319.28	318.46	318.99
304.21	302.76	304.36	302.72	303.32	302.88	305.42	303.2	303.05	301.3	304.22	303.26	303.63	303.82	305.5	303.89	303.62	303.36	303.79	303.14	303.1	303.67	302.61	303.6	301.93	303.72	303.12	305	304.2	305.65	303.86	303	304.13	301.67	302.92	303.24	303.29	304.05	305.79	301.54	303.94	303.12	301.9	303.4	303.52	303.03	304.6	302.09	303.43	302.31
301.58	302.67	305.52	305.15	305.97	305.31	306.3	306.9	305.18	306.41	305.34	305.84	306.7	306.79	305.15	306.04	304.55	304.54	304.03	305.61	305.55	302.92	303.02	304	304.27	305.32	303.77	304.62	306.25	302.35	304.81	304.45	304.12	305.15	306.05	303.65	304.07	303.47	303.36	302.46	303.88	304.52	304.45	306.2	304.88	304.65	303.79	303.8	305.1	304.38
300.5	301.26	300.79	301.64	298.77	298.58	299.89	299.45	298.39	298.44	300.55	299.87	299.6	299.44	300.49	300.78	299.59	302.11	297.65	300.78	299.95	301.49	300.1	301.78	301.44	300.19	298.52	300.73	299.69	297.78	299.06	301.42	299.56	301.41	300.59	299.21	300.75	301.18	300.81	299.69	299.82	298.11	300.21	299.34	299.67	300.02	297.97	300.65	300.96	300.23
312.06	315.63	313.77	313.26	315	316.06	313.92	313.75	314.97	313.79	313.77	315.62	313.11	313.37	314.03	315.52	315.27	312.74	315.84	313.24	313.53	313.21	313.3	315	315.94	315.51	313.43	314.7	314.83	314.15	312.99	315.45	314.09	311.6	314.34	314.65	313.62	313.12	312.51	315.52	313.18	313.54	314.92	315.69	311.78	313.17	313.92	315.68	315.16	315.25
311.43	312.58	310.79	311.78	312.43	312.8	312.65	312.22	312.1	312.58	312.79	312.6	313.65	312.34	312.66	311.73	312.63	311.91	313.36	312.6	313.9	311.01	311.73	314.06	312.46	312.68	311.54	310.64	312.9	313.05	313.69	312.72	314.47	313.39	311.57	311.58	312.85	312.72	311.93	310.86	312.96	311	313.76	311.37	311.63	312.98	312.33	314.37	311.94	311.97
314.18	314	314.81	314.93	313.6	315.38	311.54	313.12	313.02	315.55	313.42	313.15	316.04	312.71	313.58	314.7	314.39	315.24	312.77	313.1	313.49	314.65	312.82	312.76	311.4	311.93	313.91	311.9	315.06	313.36	314.74	314.27	314.09	314.5	313.82	313.53	314.73	313.78	311.38	314.31	315.1	315.45	315.01	313.74	313.99	314.25	314.34	313.15	314.69	312.78
319.48	315.8	320.02	317.34	316.6	316.83	317.8	318.13	317.71	319.63	319.6	319.15	316.87	318.61	320.22	317.43	316.96	319.53	319.29	317.74	319.83	318.35	318.14	319.76	318.74	320.09	318.55	318.03	319.63	318.28	317.74	319.87	319.61	319.05	318.92	318.39	319.21	319.61	319.44	320.1	319.72	318.49	317.4	319.32	318.35	318.59	319.08	318.95	318.18	319.35
307.22	307.99	307.39	308.55	306.92	307.44	307.06	307.91	306.94	306.52	307.33	306.39	309.11	307.42	308.17	307.94	309	304.94	308.78	308.2	307.78	307.18	306.86	307.44	308.67	307.55	307.93	307.46	307.48	305.63	308.77	306.94	309.18	307.1	307.22	309.56	306.94	308.46	307.38	306.29	306.38	305.88	307.63	307.87	307.51	306.88	308.3	307.86	308.2	306.52
318.51	317.12	319.58	317.42	318.1	318.99	317.97	318.89	317.63	320.06	317.67	319.3	317.93	320.16	318.22	317.65	319.09	317.72	318.43	317.81	317.07	318.52	316.74	318.4	317.93	319.51	319.52	318.94	319.35	317.72	317.72	318.51	318.74	318.6	319.12	318.81	318.72	319.13	320.51	319.56	318.47	320.26	318.92	320.7	318.7	318.02	317.33	318.31	316.7	317.83
317.6	316.38	316.09	317.96	317.01	318.28	316.34	317.68	316.43	317.64	319.28	317.62	317.43	318.77	318.22	318.27	316.69	317.99	318.21	318	316.69	316.46	317.55	318.43	315.15	318.08	316.91	316.74	320.09	316.46	316.86	316.74	316.37	316.73	316.91	317.06	315.88	316.38	318.02	317.27	317.29	317.63	317.74	316.64	316.08	316.72	316.56	317.18	317.46	317.87
311.77	312.46	310.09	313.17	313.41	312.45	312.1	313.52	312.52	313.21	311.43	312.23	312.46	313.99	313.13	312.64	311.18	313.96	313.26	315.3	313.48	312.33	312.4	313.21	310.67	312.93	314.15	315.26	314.79	311.73	314.42	312.67	313.22	314.21	313.77	310.12	312.85	312.5	310.29	313.13	310.73	312.74	313.77	312.26	312.44	312.34	313.39	311.83	311.52	312.93
317.74	318.02	320.61	318.14	318.4	318.57	318.77	318.28	317.93	319.62	318.99	318.53	317.96	318	318.93	317.91	318.35	316.92	320.12	319.47	318.83	318.6	316.76	320.74	318.41	319.3	318	320.31	320.08	317.18	318.62	318.11	319.43	317.38	318.57	318.25	318.95	321.03	320.07	320.32	317.1	319.89	318.59	318.24	316.93	318.01	317.88	318.08	318.73	317.62
303.45	301.96	301.14	303.27	303.36	304.37	303.15	302.76	303.34	302.77	303.22	301.88	301.41	303.55	303.03	304.82	303.05	301.55	302.39	301.98	303.31	302.48	303.34	303.3	303.05	301.6	302.06	301.99	304.84	302.45	303.03	303.43	302.6	303.04	301.96	303.04	303.42	303.77	303.77	302	302.07	303.18	301.81	301.5	302.95	303.13	302.49	301.46	302.64	303.83
303.41	303.74	303.67	302.72	303.23	303.12	303.12	304.47	305.03	301.8	302.92	304.71	302.73	302.45	304.12	301.09	304	303.93	302.46	303.09	305.52	304.76	303.08	306.28	303.89	303.91	303.24	303.08	303.88	302.62	302.94	303.56	301.88	304.27	303.1	303.2	303.53	303.93	302.12	302.7	303.29	302.44	302.66	304.09	302.16	303.13	304.32	302.3	303.64	304.45
293.66	295.52	293.19	294.41	293.34	293.74	294.58	294.81	292.53	294.6	293.54	293.07	293.91	293.44	293.61	294.58	295.19	294.67	293.3	293.93	294.02	294.47	294.55	292.7	292.98	294.86	293.97	292.43	293.39	293.84	295.05	296.1	294.31	294.45	294.06	293.81	294.96	294.63	294.31	295.95	295.04	293.03	294.57	292.59	293.54	293.94	295	295.69	293.44	292.86
307.45	310.07	308.7	308.07	309.72	308.9	310.76	308.31	308.16	309.82	309.42	307.34	307.78	308.53	308.93	307.09	307.93	306.87	308.78	310.92	307.6	308.59	309.82	308.09	308.6	308.89	308.86	309.27	308.14	308	308.24	308.09	308.3	309.48	309.14	309	308.38	309.13	308.26	308.87	309.66	309.93	308.62	310.4	307.27	309.02	307.92	309.62	308.13	309.33
314.23	314.23	312.23	313.14	312.42	312.9	312.35	312.17	314.04	313.17	313	310.77	313.14	311.88	311.86	312.51	313.95	313.14	311.77	311.05	312.35	313.87	311.91	313.03	313.41	312.44	312.6	314.54	312.33	313.16	312.67	314.62	312.49	314.02	312.41	312.88	312.85	314.53	311.89	313.47	314.33	313.55	311.3	313.01	313	312.23	311.82	310.71	312.59	311.29
311.71	312.27	313.92	311.59	311.89	312.8	313.3	314.79	313.64	312.6	313.26	312.99	313.27	311.94	312.28	314.88	314.67	312.54	313.05	313.5	314.03	312.77	313.17	312.37	313.14	314.1	314.16	312.5	311.82	312.61	313.92	315.35	312.38	313.52	313.06	314.72	314.49	314.49	312.48	312.3	313.16	313.58	311.26	311.26	312.41	313.29	312.52	313	311.58	313.83
328.63	328.78	326.38	327.51	328.76	327.27	327.25	327.26	327.65	327.04	327.14	326.33	329.19	328.33	327.43	329.43	327.14	327.6	327.07	326.89	328.61	327.89	328.25	327.51	329.85	327.46	327.89	327.07	325.99	330.19	327.17	326.2	327.46	326.12	326.25	328.31	329.21	327.49	326.95	327.95	330.3	325.72	330.58	328.18	330.74	327.53	329.06	327.37	327.22	328.01
300.62	303.62	304.66	303.41	302.04	303.2	302.94	303.8	302.18	302.48	302.69	303.1	301.91	303.26	303.91	302.34	302.58	302.37	301.14	301.88	303.44	301.11	303.17	301.4	301.71	304.13	302	302.66	303.68	304.57	303.06	301.61	303.57	301.46	301.8	302.78	302.41	304.3	301.73	303.46	302.99	301.79	301.79	303.14	303.32	303.2	302.46	302.64	301.08	302.79
301.01	302.7	301.37	303.17	303.36	304.05	302.85	303.01	303.18	304.41	302.34	303.68	303.53	302.35	302.7	302.54	302.51	301.53	302.94	302.6	301.87	305.1	303.22	303.62	302.44	302.76	303.7	303.1	302.44	301.52	301.29	300.81	303.5	301.91	302.7	302.2	302.63	302.35	304.46	303.81	302.9	303.55	305.38	301.81	303.41	303.47	301.52	302.74	300.88	301.76
315.46	314.94	317.36	316.11	314.88	314.31	316.38	316.83	316	315.72	315.3	314.6	315.4	316.75	314.7	315.37	315.03	314.99	316.01	315.16	315.2	315.73	316.68	315.21	316.68	315.98	315.22	314.63	314.21	315.37	316.28	314.7	316.73	315.61	315.64	316.78	316.37	315.08	315.87	313.87	316.4	316.11	316.67	316.09	316.2	315.23	315.72	317.13	315.31	315.68
310.31	308.64	310.21	309.06	309.92	309.85	309.65	311.34	311.54	310.42	309.45	309.02	311.06	309.39	309.46	311.13	309.07	310.11	312.19	309.07	309.15	310.96	308.71	310.19	308.18	310.81	307.84	309.13	310.58	308.94	311.79	309.77	309.55	311.2	309.28	310.79	310.13	310.06	309.26	309.69	309.97	308.68	309.19	309.56	309.9	310.49	309.77	308.91	309.83	308.38
327.86	327.63	325.15	327.9	327.97	328.68	328.14	327.76	327.32	326.74	326.67	329	326.82	326.48	330.1	329.14	326.65	328.09	327.47	328.16	326.54	328.54	326.35	328.04	326.34	327.33	327.76	326.68	328.49	327.97	327.52	327.97	329.11	327.2	329.64	329.46	328.42	325.72	328.23	327.26	329.01	328.23	328.58	327.15	326.7	328.6	326.28	329.52	327	328.32
293.76	294.01	291.8	295.58	293.79	293.76	294.78	294.93	294.27	293.13	291.3	292.37	294.51	293.19	294.37	293.8	293.33	293.72	291.52	293.71	293.32	295.18	294.75	293.14	293.77	293.95	293.5	293.99	293.97	294.61	294.38	292.73	293.57	294.19	293.59	294.49	294.41	293.3	292.99	293.61	294.28	294.74	294.88	295.17	294.24	294.75	294.75	295.77	294.73	294.36
311.51	310.41	310.47	310.73	310.61	309.87	310.41	311.56	311.82	311.43	311.83	311.67	311.15	310.74	309.92	312.15	310.74	309.62	312.53	312.6	310.56	311.21	311.21	311.18	309.98	309.99	310.63	309.62	310.59	311.85	310.11	309.66	310.47	310.15	311.15	309.59	309.94	310.09	309.7	311.09	311.97	309.7	311.59	310.79	310.43	310.84	311	310.97	310.6	309.77
315.51	316.28	316.66	314.67	314.2	316.44	316.01	314.6	315.42	314.26	314.57	314.04	315.53	316.29	314.9	314.58	315.15	314.79	315.39	314.93	315.92	312.37	315.44	315.2	315.34	314.68	314.1	314.69	316.79	315.77	316.69	316.33	314.82	316.41	314.78	316.94	313.93	315.48	316.24	315.65	317.03	315.1	314.81	313.05	316.25	314.43	316.2	314.99	313.77	316.55
296.99	296.58	297.63	297.46	297.47	296.27	296.22	296.15	298.3	295.32	296.64	298.74	299	296.43	295.91	296.58	297.44	297.09	295.2	296.81	294.83	297.63	297.4	296.62	295.67	296.05	295.23	297.29	294.65	296.57	297.62	297.51	294.74	296.88	296.49	296.8	296.9	297.55	295.75	295.83	296.58	296.04	297.67	296.98	297.82	297.19	295.24	297.29	298.57	296.35
319.49	318.61	319.49	316.66	317.4	319.37	318.16	316.16	318.59	318.36	318	319.51	319.45	319.4	319.07	315.71	317.85	317.05	317.65	318.58	318.13	318.08	317.61	316.81	315.65	318.52	315.4	317.42	318.5	318.5	319.86	321.75	318.71	318.4	317.93	319.57	320.16	318.61	317.79	318.38	318.33	319.34	318.8	317.11	317.62	318.24	317.47	318.94	318.14	319.6
298.42	296.41	296.91	295.41	297.34	296.04	296.37	296.61	297.14	296.28	297.28	297.57	297.11	295.84	294.75	296.34	295.7	297.71	296.5	296.63	297.31	297.63	296.92	297.46	298.09	297.5	296.56	296.76	296.32	295.63	296.05	300.13	298.97	296.79	298.64	297.57	295.05	298.38	297.1	299.08	297.09	298.49	296.78	296.32	296.4	298.02	296.67	295.56	297.13	297.71
316.79	314.41	316.61	315.58	314.35	316.05	318.12	315.57	315.66	316.4	313.55	315.1	315.9	315.8	315.98	318.77	314.91	314.27	318.25	314.97	315.55	315.52	316.94	318.71	316.82	315.24	315.25	316.84	315.55	316.1	316.13	314.82	315.73	314.99	316.81	314.63	317.16	315.02	317.03	317.49	315.55	316.85	314.57	315.55	316.54	317.14	316.69	314.94	316.25	316.17
301.09	301.67	301.54	301.17	300.79	301.08	300.04	301.57	300.3	301.61	299.53	301.69	302.02	301.39	300.84	302.34	300.71	300.43	300.64	300.75	302.84	300.65	301.31	300.22	299.71	300.64	301.34	300.92	302.76	300.49	301.96	300.57	301.59	301.58	301.89	302.1	301.81	299.85	298.48	302.03	301.02	300.62	300.47	302.25	300.11	298.99	299.41	300.35	299.9	302.19
314.94	315.28	316.32	315.65	315.57	315.06	315.69	315.75	315.79	315.35	315.04	316.31	317.2	316.95	315.8	315.65	318.16	315.73	313.94	314.59	313.75	314.54	315.96	317.28	315.04	315.73	315.42	316.05	317.19	315.46	316.83	318.39	315.15	315.34	315.28	315.17	314.39	315.4	316.18	317.2	316.93	314.61	315.26	316.29	315.5	316.88	315.8	316.1	315.03	315.23
302.4	303.99	303.81	300.82	303.48	301.16	303.21	304.01	302.02	303.06	301.95	303.17	304.08	303.77	302.15	303.35	300.39	302.66	303.11	303.62	303.42	301.52	302.21	300.84	302.15	302.6	302.03	303.85	303.36	302.31	301.64	302.27	301.14	301.45	301.34	301.76	302.31	302.11	302.86	304.6	302.98	303.43	303.1	302.29	300.88	303.73	302.7	302.93	301.84	303.91
301.54	303.29	301.39	302.06	302.24	304.28	302.39	301.72	301.94	301.24	303.35	302.72	301.42	303.86	300.67	301.57	302.99	300.33	302.49	303.06	302.79	302.79	303.04	302.86	301.87	300.86	302.77	301.86	301.94	301.88	301.51	302.19	301.1	302.6	304	306.18	304.33	301.96	302.14	301.79	302.99	300.35	301.75	302.18	303.73	303.93	302.82	301.05	302.97	301.63
312.93	311.45	311.74	311.59	312.52	312.89	312.35	312.35	312.5	311.4	311.39	314.43	311.51	311.75	312.12	312.59	312.61	311.42	312.05	312.34	312.57	312.6	312.25	312.1	312.48	311.16	312.72	313.88	312.38	311.67	312.46	313.12	312.37	311.99	312.26	311.93	312.71	313.8	312.83	312.22	313.45	312.69	312.18	310.94	313.24	312.03	311.83	312.92	312.07	311.7
320.46	319.96	318.91	320.76	318.25	318.36	320.36	319.43	319	319.58	318.87	319.44	320.11	319.25	319.29	318.9	318.81	319.12	319.25	318.04	319.7	320.56	318.83	321.88	318.76	319.91	319.54	318.69	318.32	318.6	319.05	320.07	318.27	318.45	318.89	319.36	319.49	317.77	318.09	318.39	319.29	319.99	318.43	318.62	320.09	318.06	319.38	320.35	319.93	318.21
326.61	327.27	329.73	326.87	327.81	328.05	327.56	329.44	326.45	328.93	327.16	327.5	327.21	326.4	330.17	328.03	328.25	328.22	327.9	328.57	327.25	327.92	329.16	327.61	327.99	327.69	326.32	327.67	327.62	328.53	326.47	326.06	328.22	328.88	329.01	327.37	328.21	326.57	327.89	328.39	326.95	325.99	328.66	328.91	329.05	326.86	326.95	327.3	328.18	327.37
304.97	304.57	305.78	304.33	304.89	304.98	304.78	305.62	305.23	305.32	306.94	304.84	303.06	305.06	304.48	306.21	304.96	307.13	303.79	307.19	306.34	305.73	305.6	304.81	304.75	304.95	304.83	305.68	305.25	304.28	306.17	305.84	304.54	306.18	305.7	304.56	304.56	307.97	304.94	304.18	307.72	304.82	306.68	305.67	305.77	305.95	304.9	305.77	304.22	306.92
304.44	306.04	306.06	305.04	306.17	306.65	305.81	306.71	305.34	305.95	307.17	305.69	305.21	304.93	305.86	307.58	306.71	304.66	304.71	304.98	305.2	306.13	305.86	304.97	307.01	305.15	306.99	305.02	306.18	304.03	305.21	304.79	305.7	304.3	304.63	304.19	307.42	303.56	303.76	304.48	305.91	305.38	304.74	307.15	306.42	302.88	305.68	304.75	305.3	304.91
316.13	318.87	318.42	318.64	316.92	318.21	315.87	316.99	318.27	317.4	319.1	316.21	316.25	317.76	316.65	317.47	317.49	316.61	316.57	317.78	318.26	318.22	316.83	314.29	317	318.07	315.91	315.78	316.88	316.75	317.21	318.56	317.11	317.19	317.5	315.92	319.38	316.82	317.24	317.93	317.51	316.52	316.01	317.47	315.54	317.75	318.76	318.18	314.81	316.51
303.5	304.94	303.44	304.2	303.21	303.72	303.64	303.01	305.04	303.92	302.3	301.37	303.75	302.76	301.59	301.72	300.98	303.4	304.07	303.99	303.49	303.47	302.58	304.46	302.38	302.46	302.64	304.13	301.97	302.63	302.6	300.94	302.47	303.67	304.28	303.01	304.11	302.87	301.58	301.46	303.7	303.83	299.8	303.17	303.16	301.35	300.99	304.24	302.13	302.42
311.87	312.42	312.38	311.65	311.46	313.86	312.15	311.3	311.07	311.46	314.17	313.43	312.16	312.17	308.96	310.86	312.35	311.14	312.72	314.49	310.62	311.98	312.27	312.57	310.55	312.54	312.04	312.07	310.75	310.71	309.59	311.27	312.95	311.48	310.01	311.43	309	310.01	311.28	311.31	310.04	312.06	311.25	310.95	312.31	312.55	311.96	310.02	310.52	310.14
312.92	314.03	314.12	315.43	312.07	312.02	313.48	313.59	312.24	314.31	313.35	312.23	312.9	312.51	313.03	311.77	313.17	313.95	313.26	313.23	312.79	312.03	313.45	313.11	312.52	312.85	314.19	314.29	310.32	313.44	312.14	313.96	312.49	312.2	311.9	314.88	313.23	313.69	311.81	311.59	312.61	313.09	311.39	313.82	313.83	313.61	314.46	313.88	313.49	313.1
315.64	315.1	315.91	315.63	316.4	315.6	315.22	315.54	315.67	315.67	314.97	315.64	315.42	316.25	314.08	315.23	315.62	313.68	316.12	315.5	316.62	315.92	313.93	314.42	317.1	315.05	313.8	314.91	313.47	313.38	315.85	314.8	315.41	316.05	314.98	314.7	315.15	313.13	315.57	315.42	315.67	314.08	312.76	316.27	315.34	315.3	315.55	314.49	315.67	315.54
300.85	299.56	299.07	300.31	299.31	300.23	300.46	300.63	300.36	298.66	298.73	301.46	298.12	300.55	298.81	300.65	299.85	300.53	300.36	299.08	300.41	299.09	301.42	300.65	302.51	301.23	298.33	300.15	299.86	298.61	299.85	300.8	300.61	299.06	300.33	299.89	299.97	300.81	300.25	299.97	298.05	298.62	300.38	301.06	299.62	299.4	300.72	299.78	300.57	302.18
324.85	326.42	324.79	323.71	322.49	323.55	324.29	325.53	324.71	324.07	324.14	325.05	324	324.08	323.42	325.41	324.23	324.47	325.25	325.5	324.36	324.16	324.51	325.13	325.05	324.57	325.44	325.25	324.41	325.9	324.35	324.14	323.54	324.06	324.04	325.19	322.91	324.27	324.1	322.37	323.67	324.36	322.79	323.68	324.1	323.42	324.63	325.22	323.49	323.9
309.23	311.03	309.16	311.08	311.17	311.04	311.07	311.25	309.52	310.62	311.93	309.99	311.54	309.52	310.67	308.9	309.5	311.81	311.62	312.21	309.99	310.97	308.81	309.69	309.39	310.81	310.79	309.33	309.74	309.56	310.92	310.69	311.18	310.79	311.25	310.43	310.39	309.65	311.52	308.6	311.81	310.47	308.37	309.72	309.18	310.67	310.45	309.52	312.92	311.59
295.96	296.82	295.42	293.77	296.4	295.06	294.16	295.39	295	295.08	294.92	296.17	294.7	294.77	296.21	296.49	296.52	295.74	296.09	297.24	295.03	295.52	295.7	296.65	296.97	294.08	297.22	295.32	293.11	295.8	295.18	295.96	295.7	295.24	295.05	296	295.36	295.78	293.62	295.77	294.74	295.94	294.91	295.67	294.95	295.41	295.92	296.5	294.26	293.99
295.32	297.06	297.1	296.03	295.86	298.51	297.95	295.39	298.03	297.4	297.4	296.61	297.15	295.61	296.63	296.45	293.76	295.4	295.93	297.98	297	296.9	295.64	295.96	296.17	296.62	296.54	299.53	296.58	297.14	296.6	295.61	295.6	294.12	297.7	297.94	297.02	296.99	296.18	296.98	293.4	296.73	297.35	295.29	296.4	297	297.64	293.82	298.53	296.26
317.2	317.56	315.91	315.9	317.69	317.73	317.3	319.11	317.54	317.1	316.06	316.39	316.13	318.38	317.38	315.72	316.5	316.04	316.89	315.85	317.38	318.11	316.39	316.68	318.1	317.44	315.76	317.47	316.03	315.11	315.26	317.37	316.98	316.57	316.22	315.97	316.15	315.13	316.86	316.23	314.89	318.42	316.62	315.2	318.04	316.76	316.58	316.79	317.52	317.01
308.95	309.62	307.52	308.49	310.24	306.02	309.28	308.69	310.55	308.84	309.96	308.56	308.69	308.93	308.31	308.75	309.16	307.67	308.69	308.45	308.49	308.24	307.52	309.75	308.46	308.82	309.72	307.9	309.22	309.03	309.61	308.25	308.97	309.23	308.84	306.79	308.78	309.59	310.28	308.86	308.92	308.3	306.95	309.42	309.33	309.78	308.86	308.64	310.27	307.92
305.77	306.93	305.2	307.25	305.05	306.4	306.45	304.29	305.69	305.1	306.46	304.96	305.05	304.59	305.35	305.96	308.48	305.14	308.13	305.27	307.41	306.02	306.79	305.79	307.6	306.1	307.12	307.2	306.78	306.18	306.44	306.2	305.18	305.46	305.55	305.12	307.78	307.18	306.6	307.87	305.25	306.43	305.64	305.89	306.55	305.15	305.75	306.73	307.63	304.62
313.78	311.76	312.29	313.09	311.61	314.5	312.71	312.6	311.54	311.13	312.33	312.85	310.31	312.57	313.52	313.13	311.2	312.13	311.26	310.59	313.8	310.96	310.32	312.36	310.92	314.31	313.25	312.65	311.04	312.66	312.5	312.73	313.02	311.15	311.5	310.86	312.21	313.29	312.05	310.98	310.75	311.56	311.72	312.79	312.26	312.78	312.63	312.41	311.99	312.07
322.5	324.35	323.57	323.81	324.55	324.4	325.86	322.78	325.92	324.96	322.69	326.19	323.96	325.92	323.53	324.35	324.87	324.42	324.34	325.49	324.02	325.84	325.36	323.39	324.87	324.94	323.64	324.63	323.81	326.63	324.38	323.32	323.88	325.88	325.56	324.66	323.21	324.01	323.61	323.74	323.5	325.01	326.09	324.62	325.82	326.07	325.71	323.94	324.22	324.09
315.37	316.95	315.53	316.25	318.13	314.18	314.76	319.01	314.47	317.91	315.14	316.77	314.23	316.57	315.47	315.19	315.74	315.61	314.8	317.75	315.92	315.37	314.41	316.25	317.02	314.67	316.2	315.46	315.06	314.86	314.94	315.45	316.35	313.54	317.38	316.11	316.35	316	315.5	315.27	315.49	316.04	315.76	314.36	314.58	315.61	316.16	315.49	315.8	316.17
316.07	315.43	318.87	315.15	317.45	315.87	317.69	317.97	316.93	318.66	317	317.99	318.06	316.52	315.36	318.07	316.41	318.18	317.23	319.46	315.61	316.55	318.95	317.25	317.5	319.26	318.45	317.68	317.07	317.17	314.73	317.43	318.79	316.61	317.38	316.21	317.64	318.23	317.06	314.48	316.81	315.51	317.57	316.41	316.44	317.17	316.74	317.72	317.61	315.84
313.05	311.42	312.41	313.33	313.25	312.94	314.33	315.04	314.29	313.07	314.69	312.16	312.74	315.23	313.63	312.77	313.7	314.33	314.1	314.5	315.4	313.85	314.52	312.51	311.51	313.58	312.72	312.89	313.59	314.52	314.74	312.92	312.15	313.27	313.62	313.75	313.34	314.78	313.8	314.19	315.53	313.56	312.98	311.78	313.75	312.93	314.6	311.9	313.03	313.84
293.64	293.87	293.11	294.59	295.09	292.35	292.71	292.49	293.46	294.25	296.24	295.71	294.46	295.41	294.73	295.48	292.87	295.03	294.46	293.72	294.67	293.26	294.12	294.01	294.92	293.4	293.47	294.02	293.88	294.61	295.04	293.32	295.05	294.77	294.7	293.61	292.98	294.84	294.99	295.8	294.91	294.07	293.39	295.42	293.49	294.26	294.45	294.96	291.78	294.93
318.52	318.46	318.31	318.8	319.04	316.98	319.65	317.17	318.69	316.76	318.47	318.52	317.43	318.15	318.64	319.83	318.32	317.24	317.1	319.7	318.68	318.76	317.11	317.84	316.35	317.72	318.15	318.35	317.64	318.25	318.14	316.97	317.02	317.06	317.33	319.1	317.35	315.87	316.54	318.33	317.94	318.43	319.35	319.24	319.36	317.79	316.99	319.62	318.21	316.22
[truncated: 150 more columns]
