# Supplementary material for: Genetic dissection of main and epistatic effects of QTL based on augmented triple test cross design
Source: PLoS One. 2017 Dec 14;12(12):e0189054. doi: 10.1371/journal.pone.0189054 (PMC5730204; doi:10.1371/journal.pone.0189054)
Supplement: S9 Supporting Information — (ZIP) [file pone.0189054.s009.zip › z5_1550_0.2_10.csv]

300.74	304.92	309.33	305.45	309.03	305.32	298.34	303.97	305.44	306.81	305.48	303.06	305.36	302.95	302.84	302.95	304.59	303.97	302.06	300.33	302.71	305.68	308.55	304.76	302.34	298.17	307.07	308.89	306.2	304.07	303.45	305.54	305.12	309.8	302.98	303.36	303.88	304.92	305.65	305.8	300.3	300.77	307.38	306.93	307.15	305.56	308.41	303.07	308.53	310.46
299.14	310.59	307.13	307.96	302.88	305.85	305.04	307.63	300.59	309.27	306.65	304.37	302.65	304.41	303.38	301.44	303.78	306.11	300.53	305.46	304.1	302.86	308.18	306.66	306.33	304.17	301.73	304.53	304.47	308.62	301.02	306.3	305.25	306.58	299.88	305.74	304.72	300.52	309.52	307.09	302.5	303.85	302.86	308.62	307.68	303.94	305.41	301.41	308.04	305.84
304.11	306.08	304.97	308.12	302.44	302.79	308.33	302.43	305.15	301.2	304.64	306.09	303.98	303.19	301.42	304.87	306.62	304.24	307.12	305.57	303.51	305.13	306.85	297.85	301.82	303.52	300.24	301.79	304.14	301.57	301.19	302.51	304.52	307.11	304.64	305.78	308.01	309.31	309.66	305.05	304.76	302.61	308.32	306.89	309.64	303.03	309.12	308.83	305.89	301.65
297.94	301.95	298.48	303.45	302.42	297.78	304.41	303.37	302.2	295.62	299.05	306.5	303.43	296.15	302.39	300.96	298.09	302.14	303	298.18	297.61	302.16	301.8	294.22	298.48	304.94	299.36	301.16	297.71	301.34	301.04	299.37	302.39	297.49	304.59	300.29	301.75	299.77	296	299.23	299.28	300.46	303.73	304.33	306.13	303.04	297.39	301.78	298.34	301.48
308.92	314.5	318.28	315.77	312.87	314.39	316.46	310.56	313.57	313.01	310.82	311.84	315.33	313.32	311.54	310.81	316.95	314.81	310.93	316.82	310.59	319.96	312.66	308.67	311.88	313.22	312.1	309.9	310.74	310.41	315.36	315.67	312.3	310.99	312.69	309.82	317.3	314.77	312.86	318.64	310.99	312.1	310.47	307.63	312.82	313.11	314.85	315.3	315.91	319.13
318.52	317.01	314.71	317.02	313.51	318.54	316.76	317.97	317.06	320.46	320.45	313.68	321.4	314.43	312.31	312.9	319.96	315.86	318.89	312.71	316.81	320.39	320.02	313.48	318.8	318.1	316.18	318.65	318.63	317.75	315.45	319.45	313.45	314.85	314.85	317.8	315.36	316.64	316.92	317.49	314.18	318.88	317.24	321	314.55	316.29	316.33	316.58	315.26	316.74
307.04	298.81	309.44	306.35	302.84	302.76	304.89	301.49	305.18	301.03	305.51	298.44	303.59	309.21	305.97	302.84	298.56	311.13	305.98	304.91	307.17	305.12	304.1	303.09	303.5	301.5	306.8	299.68	307.11	306.53	299.26	307.09	305.05	297.9	299.98	304.78	303.61	296.69	302.13	298.65	304.3	301.06	304.7	304.88	303.83	305.92	301.47	299.47	302.85	303.67
317.48	308.02	311.47	312.6	309.17	315.59	319.03	315.11	309.9	313.8	313.44	308.49	318.34	310.25	309.33	314.93	309.91	315.64	310.2	316.96	316.45	314.56	314.72	316.74	315.33	309.08	312.86	315.41	315.99	317.26	313.1	314.06	316.12	317.78	316.15	310.18	314.32	319.29	319.68	311.2	316.21	321.18	308.19	315.66	320.15	318.79	311.78	315.11	315.43	315.23
307.59	303.21	308.5	301.82	305.73	303.91	304.95	303.82	303.05	301.86	305.02	309.29	307.13	304.52	304.17	300.02	305.78	301.93	303.14	305.72	305.89	299.83	301.77	308.6	306.14	308.1	305.31	303.18	301.73	303.13	303.65	307.03	302.12	306.24	301.22	310.97	301.73	305.71	301.69	309.06	298.71	300.53	300.63	300.93	303.99	306.57	304.79	302.86	307.52	305.91
312.49	315.31	314.74	319	309.11	314.6	317.93	313.06	311.83	314.78	309.13	317.13	309.2	310.76	309.94	314.01	319.05	309.53	307.8	312.74	310.51	314.78	306.64	310.86	312.43	305.2	310.49	316.53	310.45	311.44	308.96	312.89	312.79	313.11	313.74	309.44	314.47	316.61	315.26	311.69	307.31	314.15	312.81	312.44	314.68	308.28	318.84	307.94	313.85	314.1
305.99	306.01	300.18	304.32	303.94	310.76	301.6	306.96	305.05	305.09	300.91	302.58	303.54	304.95	306.32	305.61	301.71	301.64	300.9	305.6	306.19	302.79	305.85	302.15	305.51	306.17	302.94	306.03	305.26	303.39	305.18	301.75	301.54	308.59	302.52	301.79	304.09	302.96	306.44	300.15	306.18	300.5	306.64	311.35	305.17	305.07	305.02	300.5	302.84	300.23
305.74	313.06	307.85	308.96	312.66	306.31	306.84	309.59	304.19	308.98	303.89	307.19	304.14	303.19	315.39	303.23	305.81	304.83	306.17	303.02	312.51	308.41	310.37	307.25	309.85	311.83	300.2	307.38	309.07	306.28	310.76	310.9	308.2	305.12	305.45	305.56	304.14	311.72	308.89	308.11	310.16	306.6	307.69	310.73	307.4	303.19	309.86	309.31	310.83	305.29
327.47	322.73	332.83	333.68	329.41	324.19	330.81	326.32	325.66	324.54	326.11	321.26	325.28	325.9	328.97	330.34	328.26	325.88	330.4	325.39	334.24	331.02	325.62	330.27	327.36	331.28	326.59	321.96	323.37	325.02	325.97	329.57	327.17	329.89	333.71	329.08	328.72	325.42	329.8	328.73	327.19	330.18	325.25	327.31	330.09	327.08	326.76	324.88	326.75	329.09
323.59	323.87	327.51	327.86	321.9	320.87	325.47	323.71	327.99	320.87	323.93	324.49	321.7	326.68	324.33	323.4	320.79	326.77	322.19	322.42	323.36	324.91	323.72	325.69	325.58	321.24	325.43	327.68	318.79	326.44	321.64	324.7	327.43	323.26	327.13	326.22	324.65	323.55	325.08	323.98	328	323.7	322.02	325.77	324.81	325.28	323.71	324.88	323.45	327.05
311.06	308.23	312.24	307.16	313.57	312.02	309.18	309.45	315.01	314.33	311.74	318.84	315.54	313.69	315.95	312.69	310.7	315.1	312.27	313.56	310.06	312.61	306.98	313.79	311.14	310.26	310.94	312.6	312.45	313.55	308.07	311.29	313.16	313.72	312.37	311.84	316	311.28	312.1	310.47	315.48	306.96	315.93	309.32	312.97	310.47	311.24	308.47	313.57	314.91
306.82	303.15	305.39	306.18	306.04	305.03	303.5	309.59	304.36	309.76	304.53	306.84	308.67	308.52	306.7	309.64	302.68	305.15	306.05	305.01	306.47	302.98	305.5	306.67	307.27	310.21	304.72	308.85	306.88	304.79	305.37	308.02	304.61	308.36	304.61	308.35	310.26	310.88	312.05	310.32	305.71	306.94	305.05	301.45	302.52	307.08	304.35	311.53	307.67	304.01
307.35	305.93	306.55	304.58	301.4	309.61	300.64	306.46	308.6	305.44	300.41	302.39	306.57	303.27	301.63	302.73	304.4	302.4	306.3	308.7	308.01	304.45	303.96	308.69	306.92	304.19	303.73	304.81	303.68	304.38	311.38	302.47	308.35	306.01	301.85	310.78	307.67	305.28	306.84	306.6	303.85	301.29	307.68	304.87	306.98	304.17	304.67	306.79	303.65	306.99
304.91	300.27	305.9	304.4	298.37	307.76	309.74	303.84	303.15	302.56	306.41	305.93	305.78	304.08	304.8	305.57	301.95	302.13	305.28	304.28	297.01	298.98	303.66	300.07	299.83	299.65	304.5	301.59	300.93	301.32	303.58	307.22	302.86	300.59	301.17	306.67	306.68	297.61	307.19	301.76	301.91	306.39	301.46	304.11	305.83	305.73	300.2	301.85	303.73	305.19
312.97	316.81	309.64	315.12	314.98	310.85	311.82	308.78	313.46	315.41	310.56	313.55	312.96	314.68	309.07	310.74	308.93	309.43	310.02	315.5	316.33	314.8	311.26	311.54	312.21	317.35	309.64	313.49	311.21	314.68	311.36	313.19	312.62	313.22	312.69	314.59	314.33	311.78	308.88	310.37	314.06	314.3	320.64	317.5	313	314.82	315.96	311.78	314.11	316.95
293.21	295.32	299.82	296.56	299.93	299.17	299.16	299.16	298.82	292.45	295.1	301.36	290.05	294.47	302.28	300.27	299.6	293.59	298.09	296.7	294.19	298.46	294.48	300.62	299.09	296.38	297.41	296.77	288.58	298.66	294.54	299.96	295.69	300.36	300.02	298.07	293.31	297.02	295.76	294.92	301.61	299.03	298.12	296.95	296.95	297.48	295.81	297.53	294.69	300.48
310.37	304.87	306.48	301.14	301.68	307.12	302.21	301.9	301.84	305.59	300.85	297.59	303.81	300.28	304.43	303.84	304.64	302.8	300.62	297.7	299.56	300.89	299.6	305.03	304.68	303.86	305.12	303.31	302.65	302.26	307.77	304.34	303.34	300.17	301.96	305.42	304.75	303.29	309.55	302.9	303.76	304.87	307.88	304.74	301.3	302.93	302.67	299.91	305.37	299.79
306.37	302	310.82	301.76	303.86	301.09	307.72	303.39	299.98	301.22	308.26	310.99	304.65	296.19	297.78	306.73	297.56	297.51	307.29	302.18	305.25	299.87	305.77	303.05	301.7	304.31	299.1	301.04	308.38	303.63	301.28	299.61	304.1	302.18	300.77	302.94	304.68	303.52	299.76	302.74	306.26	304.06	302.18	305.78	302.66	307.13	301.38	307.7	305.32	298.19
307.73	299.55	300.79	302.97	307.1	306.72	303.8	300.82	304.1	306.99	301.87	302.08	299.19	305.14	304.17	303.42	303.55	303.43	301.38	308.12	309.85	302.02	301.61	304.73	303.32	303.44	305.17	306.4	307.27	307.9	308.38	298.9	303.94	303.55	306.47	306.1	305.38	305.09	301.97	301.2	299.93	301.4	300.85	309.51	302.85	302.62	301.05	301.39	298.94	304.62
311.11	301.9	303.27	304.84	300.93	305.75	307.22	309.5	305.7	306.56	306.5	309.62	307.81	304.96	312.1	307.4	303.25	306.34	304.6	307.65	310.87	308.52	303.38	313.12	305.47	306.92	303.17	305.12	303.45	308.71	306.88	306.95	307.98	309.38	305.64	302.19	307.67	303.02	308.62	305.22	299.4	304.16	306.71	306.21	304.78	308.24	314.24	305.25	307.48	306.01
317.55	314.06	315.62	317.57	314.96	321.74	316.65	317.99	310.44	311.11	311.75	319.37	312.82	311.51	317.21	313.37	310.57	315	307.53	316.88	317.75	313.21	320	314.28	314.87	314.95	317.58	313.36	309.81	319.64	310.23	315.03	317.27	318.2	314.48	306.09	315.13	315.61	312.16	314.3	312.16	322.88	313.68	316.07	318.06	316.31	312.72	314.18	311.45	308.2
295.28	297.61	299.25	295.44	298.08	299.41	298.6	296.58	296.77	299.32	293.33	293.97	299.75	291.85	290.93	302.52	298.24	294.21	290.92	294.3	295.86	297.71	296.94	293.79	296.83	296.33	300.5	298.89	295.89	298.04	295.71	297.31	301.93	295.27	298.28	294.79	299.61	298.13	292.27	296.36	298.4	295.4	294.53	293.77	293.83	299.33	297.55	297.5	296.16	296.1
319.62	315.92	313.51	316.26	311.67	314.72	316.44	313.2	313.49	314.87	316.49	316.51	312.76	314.93	311.15	314.28	312.14	315	308.75	317.96	313.11	315.04	316.26	313.23	313.34	317.84	317.51	316.67	314.47	311.66	311.63	316.61	316.28	315.52	319.11	309.9	316.06	316.31	316.43	312.06	317.74	311.57	314.81	313.66	314.81	314.63	309.89	315.64	313.15	309.75
301.88	299.32	304.99	306.4	300.58	305.18	304.03	300.48	301.57	304.18	298.51	300.76	305	294.45	303.09	301.84	304.54	302.06	300.95	302.55	297.53	302.79	302.72	299.43	303.42	303.66	307.23	303.36	300.46	304.93	303.69	303.73	300.55	304.21	298.03	300.03	297.51	304.32	301.06	302.06	301.01	304.78	302.67	305.53	301.56	304.81	307.71	298.75	303.14	306.38
306.69	302.91	301.53	299.25	305.77	301.6	302	304.71	307.14	303.1	302.28	306.24	296.95	307.38	301.26	306.08	298.52	298	304.29	303.88	308.15	301.65	305.51	303.04	303.14	300.92	300.43	299.07	302.9	301.11	302.65	303.16	310.29	304.84	304.15	305.16	303.8	300.04	306.83	303.42	301.2	302.23	302.68	304.88	307.42	308.03	305.41	299.11	303.02	295.97
311.08	311.25	314.72	310.81	306.57	305.31	307.88	299.37	312.06	309.45	309.44	314.56	310.31	305.81	309.9	314.29	309.67	315.23	306.96	310.31	311.14	307.63	311.62	307.51	308.69	308.1	306.53	306.24	311.8	312.84	306.58	304.3	310.22	306.71	307.55	307.05	306.05	311.58	308.42	312.56	310.04	306.67	306.38	307.71	300.56	306.75	308.44	309.54	309.05	313.45
308.4	309.83	308.41	312.08	309.52	311.72	305.27	312.82	309.28	317.4	315.03	312.57	307.48	313.05	314.68	310.32	309.59	318.38	310.44	312.68	315.39	315.42	314.68	312.5	316.93	316.27	313.94	313.18	316.32	317.04	310.03	314.48	312.1	310.7	313.14	319.91	312.01	312.07	312.38	311.85	306.63	311.05	311.67	310.84	316.64	314.24	310.1	310.08	313.09	311.52
315.52	313.41	315.63	320.1	315.46	313.36	317.98	312.63	318.84	317.18	316.03	314.47	319.18	319.55	317.16	313.96	313.08	321.01	317.21	314.24	317	320.08	320.56	317.8	313.29	316.85	320.92	318.61	315.87	320.18	321.08	320.73	321.82	319.41	315.88	321.55	319.56	315.7	318.76	320.21	319.22	316.35	321.13	319.08	315.6	317.71	319.43	318.68	321.55	318.56
305.46	302.39	305.07	304.72	305.67	299.98	304.23	302.16	303.69	304.58	309.19	299.3	306.05	304.04	301.32	306.43	302.73	304.52	305.83	302.3	305.52	306.87	309.05	304.91	302.81	306.49	299.81	304.93	302.24	309.67	299.73	299.94	301.72	302.15	304.65	306.99	303.29	303.99	305.08	301.24	302.33	306.89	304.83	304.28	303.54	299.44	304.45	301.58	302.38	304.24
329.03	327.74	325.19	327.6	322.31	325.57	324.95	323.15	328.63	326.08	326.73	326.14	326.49	325.96	336.06	330.75	325.32	326.67	327.62	330.35	327.6	326.81	331.27	322.8	328.27	328.19	327.83	322.52	330.84	329.8	330.75	330.19	323.98	324.65	331.37	326.23	326.34	331.32	328.72	324.86	324.71	326.66	324.51	321.45	326.05	327.29	329.65	328.81	322.49	323.23
329.96	320.44	325.81	328.19	327.25	320.84	323.64	324.33	323.6	324.04	326.56	322.29	316.89	327.61	330.38	321.46	321.76	320.55	324.07	325.69	328.02	322.68	327.6	332.23	321.84	323.34	324.59	322.54	324.21	328.04	330.02	324.35	326.85	323.26	324.22	326.78	324.08	325.67	325.07	320.44	324.26	323.18	324.18	318.71	325.1	324.2	322.6	327.19	327.8	320.78
302.57	306.48	303.04	299.28	304.72	302.49	305.87	305.99	306.57	305.27	301.5	310.29	305.42	302.75	303.94	307.68	306.27	305.99	304.56	300.8	303.43	299.73	304.32	305.96	304.1	302.98	308.65	306.74	304.59	302.84	306.63	305.2	305.84	302.79	306.95	306.3	305.37	305.25	309.8	306.64	302.01	305.15	307.83	304.87	302.85	309.31	305.46	306.3	304.95	308.23
318.67	313.86	312.97	313.2	316.04	320.34	316.56	320.76	316.39	311.28	316.56	318.26	316.22	318.13	316.52	319.14	318.59	317.6	318.33	316.75	316.4	315.26	316.96	316.24	312.12	314.9	314.5	317.25	320.75	316.3	315.46	316.54	314.43	316.66	316.24	311.32	316.53	318.19	314.48	314.69	316.93	313.65	317.63	314.29	312.86	315.4	317.3	317.62	315.73	317.09
305.37	306.59	302.66	299.09	300.25	305.41	297.06	298.05	307.01	298.56	301.67	293.87	302.05	297.29	301.12	307.37	298.71	300.11	305	301.66	305.75	303.1	301.31	302.58	304.92	302.49	305.59	303.08	303.77	301.16	306.24	306.67	303.78	304.03	307.17	305.37	303.62	299.53	300.7	302.27	300.03	303.62	305.92	305.13	304.3	305.73	305.14	306.95	309.67	304.27
306.07	309.78	308.62	305.92	310.47	308.44	306.04	310.15	308.56	308.83	305.89	307.57	305.44	311.94	308.09	309.74	306.96	306.22	304.84	308.82	303.7	309.46	305.02	302.25	313.98	307.04	306.84	305.6	313.31	308.99	309.33	305.07	306.65	310.2	302.9	310.45	303.08	305.2	306.46	308.88	308.51	303.76	305.04	306.09	306.45	308.53	302.66	311.47	306.65	307.1
315.08	319.23	320.58	319.99	314.76	313.93	316.93	314.47	317.97	318.02	312.16	317.17	314.44	318.44	313.06	319	317.71	313.4	316.21	317.69	310.87	318.65	320.22	313.42	320.58	317.71	318.13	317.19	314.21	318.01	321.23	316.55	313.53	322.06	317.62	319.1	314.69	314.47	316.7	314.12	321.43	312.9	317.16	316.48	319.67	316.51	318.41	312.42	316.14	314.08
308.92	303.08	311.8	311.02	306.71	307.89	311.82	305.76	309.16	313.44	308.44	308.9	305.11	307.64	307.58	306.17	312.77	309.14	310.36	308.63	310.18	308.09	307.97	305.58	310.72	307.9	308.94	302.79	308.32	311.53	307.53	313.83	309.13	308.09	308.17	313.57	304.1	306.86	308.19	314.16	307.24	310.43	302.38	309.3	310.28	304.26	308.85	310.12	312.1	309.15
307.51	306.15	310.65	307.52	306.33	307.32	299.95	303.39	309.12	303.84	304.42	302.06	310.05	302.42	303.01	305.17	305.99	302.32	305.88	302.26	308.34	299.37	302.91	302.05	306.94	305.72	303.94	309.47	304.68	306.86	300.41	300.46	307.27	304.17	300.98	312.68	304.47	304.44	302.74	307.46	300.53	304.58	304.07	309.31	308.03	304.98	310.83	305.27	307.1	303.19
307.96	301.82	308.57	304.01	305.35	306.75	306.56	311.65	306.7	304.47	305.22	312.08	306.99	303.75	303.15	301.64	305.18	310.38	304.07	305.83	306.24	307.51	300.45	299.55	305.98	306.64	302.57	310.79	304.19	302.07	303.85	306.66	308.87	303.57	304.29	304.4	303.95	301.75	303.36	304.52	302.96	305.25	303.18	305.3	307.86	304.18	307.33	307.11	306.39	311
300.34	303.01	301.61	297.54	302.14	301.64	304.19	303.32	302.57	299.09	298.57	306.25	305.3	301	298.59	297.73	299.89	300.75	299.76	302.2	304.68	300.37	299.03	300.89	301.52	298.43	301.66	307.45	304.12	303.52	307.6	299.18	304.45	301.61	301.25	298.62	295.48	300.66	303.33	304.25	301.01	301.77	298.89	301.85	301.03	298.94	301.76	298.85	302.03	295.11
302.66	301.3	302.41	300.56	304.83	304.2	304.33	306.18	305.98	300.18	305.76	304.83	305.07	302.42	304.46	300.75	301.81	303.08	297.89	307.91	303.17	308.63	296.96	302.77	306.3	303.32	302.39	303.9	308.14	310.48	306.4	302.5	300.03	303.99	304.14	301.17	307.08	301.29	300.26	306.31	308.01	296.28	305.2	303.57	302.7	297.96	306.26	302.08	305.55	306.68
305.58	296.17	302.24	303.77	298.76	305.4	300.34	307.37	306.65	303.17	307.14	304.73	306.92	302.16	305.14	301.49	304.74	311.17	304.27	301.38	301.14	300.69	302.97	306.51	303.36	302.9	305.88	307.54	307.18	305.63	303.9	303.31	299.72	298.97	304.3	299.44	304.43	301.22	300.21	304.87	299.89	304.57	302.31	302.83	302.83	303.85	305.48	303.09	304.66	300
299.15	293.83	292.75	290.87	295.34	291.34	295.29	291.95	297.62	295.06	292.97	293.96	296.26	296.22	297.43	293.02	287.83	293.63	291.38	293.46	293.7	294	296.78	289.54	290.68	295.87	291.59	293.93	301.33	294.24	291.03	293.37	288.93	291.67	291.74	291.36	293.08	296.21	299.33	293.85	293.3	297.15	293.95	295.75	298.43	295.5	295.83	290.74	296.39	295.98
291.75	293.85	297.41	289.56	294.12	295.56	293.43	293.51	295.73	300.33	292.59	292.09	288.41	293.67	293.63	296.75	297.74	296.55	299.17	298.1	296.12	294.81	297.02	296.61	291.93	294.93	292.19	298.53	296.17	290.25	292.95	298.12	291.99	293.29	296.23	292.73	291.47	292.82	292.99	295.31	294.06	288.58	295.16	299.05	294.89	295.43	295.85	301.39	294.33	295.75
298.66	301.64	298.1	304.12	303.97	302.99	303.24	300.86	301.06	299.8	298.46	294.95	301.93	299.48	295.15	298.67	302.08	302.46	304.2	300.47	298.56	302.99	309.53	299.79	305.54	308.26	300.35	302.94	305.65	299.06	299.52	301.79	298.67	295.55	301.98	298.92	304.11	303.86	302.35	301.06	300.24	299.26	302.46	301.36	301.45	306.84	299.72	299.77	297.31	297.5
306.98	309.8	309.07	305.86	304.29	305.46	312.27	309.03	309.33	305.57	301.65	301.58	311.15	299.92	304.87	301.48	309.49	303.07	306.79	305.31	303.96	306.1	302.6	309.69	311.02	313.62	302.49	301.57	310.26	307.57	303.03	305.98	305.51	304.02	301.2	308.83	304.36	302.53	300.69	307.76	304.49	314.1	301.33	303.24	302.67	308.59	304.52	307.39	308.65	306.82
301.17	302.57	306.42	304.96	300.67	303.04	299.19	307.55	304.71	300.92	306.86	301.52	303.92	304.34	305.27	299.46	296.46	302.71	304.82	305.27	302.34	307.67	299.42	301.77	303.56	301.8	299.62	299.25	300.97	301.01	305.5	302.86	305.44	302.68	305.41	300.86	303.82	302.69	299.07	298.93	306.64	308.15	304.43	304.12	299.19	299.59	302.91	308.62	309.08	302.31
300.95	293.74	298.33	297.62	291.64	294.56	296.98	298.26	299.69	294.91	293.52	296.3	297.87	297.62	295.41	300.06	296.19	293.4	293.25	299.27	296.09	292.54	296.53	298.39	290.87	300.31	298.86	300.53	293.9	300.21	295.28	298.98	297.11	298.18	297.84	295.41	300.72	295.72	297.89	301.83	292.16	297.97	294.63	299.22	298.47	295.41	298.99	303.03	298.45	296.45
297.56	294.85	293.51	291.86	299.45	296.79	299.87	290.48	291.07	295.86	297.41	297.8	293.24	296.69	299.09	295.46	295.3	294.38	294.39	295.9	300.09	297.47	292.93	295.47	290.92	293.58	292.02	295.61	297.68	298.16	294.72	298.02	289.03	296.58	295.98	299.97	296.81	291.01	293.39	298	294.27	297.18	293.72	292.01	298.84	290.44	296.73	296.16	295.54	301.17
309.03	310.24	311.25	314.85	308.32	316.25	313.17	309.84	309.51	311.87	313.46	311.77	309.74	307.48	314.74	313.89	311.13	313.99	316.86	309.26	313.18	311.65	308.78	309.19	305.68	315.01	311.08	312.05	315.37	316.63	311.13	307.63	312.6	310.39	310.57	307.27	308.6	313.48	313.16	313.62	306.11	304.41	306.03	308.24	310.68	311.33	307.15	311.64	310.05	309.43
329.3	331.4	329.45	325.34	323.79	327.78	327.85	327.39	328.53	327.19	330.19	325.91	329.05	327.84	326.24	328.54	327.06	329.11	329.92	326.25	327.03	327.88	326.5	326.02	326.61	325.2	330.76	331.67	325.01	324.54	325.98	325.4	330.04	324.07	328.89	330.87	327.14	329.11	324.35	327.07	323.72	328.12	327.46	330.12	326.42	323.9	326.2	326.43	328.56	328.51
312.08	318.47	316.51	315.12	314.88	317.35	314.71	309.97	314.63	314.11	319.66	314.09	316.26	313.03	305.15	321.33	312.18	313.35	311.47	314.68	316.31	317.04	312.77	314.12	317.56	317.56	312.32	317.12	317.84	315.61	314.56	316.21	314.14	311.04	313.78	314.3	312.07	315.1	314.26	314.7	321.06	316.19	309.97	310.02	313.82	313.81	315.56	315.78	313.54	315
303.96	304.97	311.36	312.64	307.61	307.66	312.48	314.85	313.59	307.93	308.31	308.24	304	312.51	310.5	308.25	311.57	310.29	313.94	307.22	306.09	309.83	310.22	311.55	311.26	310.72	309.58	308.13	310.9	305.72	311.28	309.97	307.28	303.68	309.66	306.55	309.68	311.83	308.23	313.42	309.1	310.48	313.36	313.11	310.16	313.3	304.59	312.51	306.93	310.83
301.18	299.15	302.22	305.38	304.62	302.48	303.6	301.45	300.17	301.7	299.06	304.15	301.69	306.39	300.94	303.66	301.21	301.54	295.88	299.78	300.74	304.16	300.93	299.85	301.68	303.04	300.11	301.42	302.96	304.09	301.62	298.89	304.14	300.48	303.23	300.63	299.96	304.9	300.24	302.09	305.91	298.06	298.52	305.87	301.37	300.7	304.02	302.87	297.16	302.15
324.77	326.4	329.2	324.44	323.3	327.25	323.38	322.87	335.7	328.03	327.8	327.95	327.85	323.58	333.06	329.86	324.67	327.67	326.34	329.78	324.54	324.62	324.26	326.29	326.22	325.14	324.47	324.94	326.65	326.86	332.5	327.33	324.46	332.76	327.23	327.06	325.96	326.11	325.53	325.33	330.75	330.22	330.38	329.04	325.03	319.39	324.1	327.93	329.99	328.77
318.28	310.14	316.61	317.55	315.5	314.47	312.03	314.91	318.55	317.65	320.13	313.47	317.62	315.46	314.52	313.85	316.75	314.23	316.02	311.04	317.81	309	314.64	316.4	316.77	313.55	314.57	309.13	322.21	315.44	316.06	316.16	317.26	315.14	314.69	313.26	317.5	316.77	317.33	314.98	315.77	315.09	316.59	314.41	315	311.91	314.2	314.59	319.01	316.14
318.21	320.61	321.92	315.75	314.73	319.38	320.27	322.55	319.99	318.81	322.45	320.02	322.24	320.49	315.57	321.3	321.49	319.4	320.59	318	321.49	318.55	318.58	320.42	322.7	317.86	315.38	319.96	320.25	318.56	317.96	319.87	316.42	322.29	318.97	317.86	321.27	322.62	315.63	322.95	316.12	321.58	320.14	320.01	319.5	320.37	318.35	318.97	315.56	322.86
310.44	317.83	312.44	311.2	317.84	310.35	317.12	312.98	310.27	314.61	315.28	316.05	317.86	312.68	317.51	317.18	311.34	317.09	318.15	315.55	314.1	319.9	316.88	317.43	312.62	309.03	314.5	316.32	312.81	312.59	317.8	311.36	312.76	314.06	315.82	311.31	317.65	314.97	312.56	313.72	317.31	315.98	314.91	314.84	314.55	317.27	315.52	313.74	310.65	313.06
311.86	308.24	310.66	310.35	308.74	301	307.7	309.51	307.3	314.72	309.53	307.06	307.99	306.88	309.83	307.38	303.05	307.33	307.95	309.73	309.48	308.25	310.02	310.16	311.14	311.65	310.19	307.28	310.39	311.9	307.32	307.19	306.16	301.26	311.61	310.01	310.99	306.51	309.95	310.38	307.91	312.04	310.08	309.8	304.5	307.09	307.12	307.11	304.96	307.97
322.71	322.66	326.01	325.66	325.75	323.38	324.54	324.86	324.03	321.98	323.77	323.8	322.71	329.3	324.01	323.95	326.5	324.25	325.7	322.7	321.82	321.3	328.07	327.68	325.75	321.72	329.77	325.17	328.4	327.03	321.2	327.42	330.07	329.5	325.42	325.77	321.27	328.1	322.25	322.82	323.76	322.69	327.56	325.21	325.59	327.43	322.38	322.87	323.1	326.94
318.2	315.67	315.31	313.89	320.16	317.11	319.62	319.66	315.38	316.85	316.15	319.16	318.05	316.24	318.41	320.83	314.33	317.94	310.71	313.65	316.48	315.67	320.42	317.12	317.29	319.37	313.1	318.58	319.28	316.69	314.55	315.92	321.21	319.06	312.26	314.15	316.43	318.61	314.2	317.31	319.57	314.16	318.22	312.4	315.66	319.94	317.24	312.79	318.31	310.95
299.3	301.18	299.34	297.55	298.33	305.1	297.75	301.15	299.72	301.83	302.19	297.67	305.29	298.25	300.16	303.82	299.58	295.78	304.5	296.61	302.91	299.76	297.04	306.08	308.6	303.88	295.36	299.48	298.99	303.22	299.72	303.41	304.58	305.36	294.33	300.01	299.65	300.86	304.05	302.6	298.33	299.94	305.57	304.09	302.37	302.25	304.59	298.02	302.45	303.65
310.88	311.69	313.68	313.7	310.78	312.81	309.79	314.72	312.67	314.78	312.08	310.7	313.59	317.2	311.45	309.97	313.65	313.14	307.57	312.23	316.53	314.36	311.59	314.61	312.67	314.29	316.17	310.72	308.3	311.52	309.9	314.61	309.57	313.54	310.61	314.08	315.42	312.66	308.01	318.9	310.7	314.17	315.25	314.34	315.28	314.79	319.32	309.19	309.77	307.98
300.65	302.48	307.69	305.37	300.35	302.86	312.99	297.33	303.12	307.58	307.04	301.73	304.66	301.88	302.36	303.49	301.84	302.95	304.52	306.47	304.55	307.24	304.79	303.55	302.88	307.97	306.7	302.22	306.07	306.15	304.5	299.78	304.43	308.09	300.25	301.1	306.4	301.02	309.77	305.63	301.75	300.04	302.73	302.65	304.63	306.61	302.37	305.2	305.76	305.89
316.29	313.52	314.58	309.83	320.68	313.76	313.17	313.12	315.17	313.89	315.47	314.16	315.49	311.47	314.9	322.67	313.5	315.1	317.13	309.18	310.73	316.01	315.82	314.28	315.2	313.3	313.01	312.19	314.86	311.08	315.11	311.48	315.08	316	309.27	311.8	316.88	315.8	312.24	312.54	314.05	308.51	310.3	315.91	315.21	313.33	311.82	309.36	312.68	316.35
319.01	323.07	315.16	322.23	316.75	318.65	323.38	322.35	319.47	315.63	318.14	322.04	318.62	317.3	321.51	314.6	319.3	316.23	313.03	316.97	314.97	320.27	318.37	322.01	318.13	321.05	317.85	319.31	321.33	319.75	321.4	323.01	320.01	314.22	326.08	321.63	312.15	319.18	319.81	311.81	311.64	317.17	319.3	319.43	322.39	314.92	318.81	315.88	318.3	316.32
305.31	309.15	303.37	309.28	308.06	308.26	307.45	306.04	306.93	305.01	308.73	304.13	309.06	310.37	305.35	306.61	304.59	304.3	308.83	305.65	304.34	302.97	310.15	308.23	309.28	303.69	307.19	305.64	304.7	303.67	306.31	308.38	313.08	304.27	303.34	308.49	302.3	310.46	306.38	305.74	308.06	307.83	308.21	307.62	307.51	305.51	306.67	304.96	304.72	305.9
328.52	327.93	332.02	328.42	327.75	328.99	327.02	328.59	326.56	331.9	326.64	320.37	324.75	324.63	333.98	329.23	326.93	327.83	324.22	325.94	326.93	326.53	323.95	327.08	327.33	330.29	327.36	324.54	324.36	325.43	325.25	328.62	326.02	333.36	324.83	324.51	329.33	326.26	330.09	328.7	326.85	325.38	323.62	323.46	325.32	327.57	327.6	324.46	328.91	323.14
325.58	326.33	327.39	326.41	327.61	327.01	329.86	328.54	333.7	325.65	322.85	327.28	326.19	329.67	326.51	323.95	325.1	325.42	326.93	330.49	328.47	327.11	329.34	329.73	328.24	326.22	333.24	327.79	329.4	328.37	325.97	331.13	326.07	327.34	327	332	326.78	332.04	321.58	323.47	325.01	326.95	324.4	328.27	326.1	325.99	322.75	325.03	326.65	331.6
303.56	307.82	304.81	309.17	306.09	300.68	303.98	305.46	303.5	310.61	308.17	300.8	304.28	303.56	309.17	305.97	305.9	306.64	301.17	307.25	302.51	311.11	310.17	309.07	303.47	303.95	304.49	305.24	308.33	309.83	308.16	304.12	303.79	305.03	303.22	309.32	307.89	309.07	306.01	306.02	302.02	304.77	304.44	303.53	300.53	308.14	305.79	306.26	308.28	304.81
312.68	311.67	314.76	311.67	312.4	311.84	312.43	313.39	311.12	309.08	313.11	308.9	311.73	311.81	314.36	313.23	306.96	307.16	308.72	311.08	306.74	313.23	306.49	310.4	315.51	307.07	314.92	312.91	314.6	310.55	313.22	308.09	318.33	317.77	310.83	314.1	313.48	316.66	313.28	309.79	313.79	311.56	312.35	310.61	311.03	314.83	309.22	307.07	308.38	313.75
305.34	302.88	305.9	307.14	303.49	302.82	302.6	299.48	301.78	303.86	306.81	307.06	303.8	301.34	304.28	303.44	306.63	303.22	305.17	307.75	306.05	307.99	301.87	305.01	301.72	302.89	304.49	302.74	301.9	302.06	302.99	297.72	304.63	311.49	306.71	305.04	304.83	303.49	306.12	304.77	311.1	308.22	308.4	297.85	301.68	301.06	303.98	300.42	305.2	305.09
314.5	314.34	312.9	310.43	316.09	316.47	315.48	314.79	311.31	315.03	316.56	315.19	316.6	310.72	307.9	310.32	313.3	312.95	317.21	308.25	317.07	312.6	316.19	313.72	310.55	312.79	315.66	312.69	315.51	314.35	314.21	309.37	315.81	311.58	312.86	315.45	318.03	317.93	313.54	315.35	309.91	317.57	314.62	317.21	316.73	313.1	313.35	316.6	312.56	313.14
306.06	307.16	301.35	308.77	303.23	300.74	307.23	306.03	299.04	302.79	303.85	312.62	301.04	305.33	303.04	304.46	302.8	299.35	302.9	304.06	302.56	311.13	306.7	307.73	309.37	303.99	305.03	307.7	301.88	304.56	308.69	300.92	301.1	306.63	307.07	302.05	306.6	306.5	301.53	303.75	306.5	302.25	303.29	309.58	302.64	305.66	302.01	308.22	305.32	305.74
311.45	304.24	308.84	307.95	305.66	305.83	309.24	309.54	310.34	308.58	307.98	310.27	309.69	312.62	311.27	305.94	312.78	311.13	311.95	309.43	303.76	305.83	307.38	304.29	307.77	310.79	306.4	308.72	314.8	307.45	307.48	309.78	306.46	310.4	312.13	308.6	307.23	308.42	310.07	311.73	311.88	310.3	316.31	315.36	310.04	306.95	309.56	309.62	307.39	308.51
328.54	326.3	323.38	328.74	327.36	330.54	323.1	326.13	327.43	324.16	325.97	326.14	322.48	326.81	326.14	325.22	331.15	325.76	334.32	330.26	322.23	326.31	328.74	329.7	325.42	329.83	330.72	330.07	329.52	327.37	326.29	328.47	328.15	325.15	332.42	331.61	323.48	327.89	326.88	329.78	323.29	329.26	328.58	327.83	328.82	324.8	330.02	325.35	323.06	328.84
311.27	310.35	316.55	314.46	317.93	316.66	316.1	314.33	318.4	311.33	317.98	311.26	313.52	316.25	317.81	310.7	305.83	316.93	312.59	317.98	313.39	311.16	317.95	309.9	313.67	313.59	317.34	314.35	311.63	315.28	315.34	317.67	319.13	314.82	309.33	314.98	315.2	315.53	319.27	314.58	314.53	310.86	323.74	315.34	314.5	318.27	315.18	315.96	313.8	318.48
300.68	300.53	303.62	297.28	302.85	300.06	302.52	297.11	300.7	298.78	300.28	300	301.03	298.43	300.84	304.87	299.49	298.15	300.81	302.92	299.84	299.6	296.18	305.51	302.27	300.67	297.68	303.1	297.59	297.01	297.29	301.34	299.36	300.07	302.22	299.56	296.55	297.14	298.7	301	302.13	302.4	301.12	301.7	300.33	301.3	303.28	298.63	301.38	303.97
317.32	317.75	320.14	311.43	310.13	318.49	314.31	316.01	313.91	318.82	319.95	312.52	318.24	318.33	318.61	315.71	316.42	319.4	321.89	312.96	309.73	310.36	318.74	316.95	315.38	317.37	318.51	316.2	315.91	315.36	318.26	313.38	318.07	316.11	318.11	316.18	317.5	322.07	311.44	316.64	317.05	318.19	316.49	315.2	315.97	313.67	318.07	316.6	315.63	321.94
306.46	303.27	304.33	304.1	305.78	300.68	305.77	305.35	305.85	308.27	303.61	309.41	301.14	303.21	299.66	304.51	304.62	307.04	310.99	302.46	305.65	306.03	304.91	304.51	308.63	306.17	304.01	311.62	308.68	311.11	301.45	308.1	303.46	303.01	300.94	306.62	301.42	300.67	309.74	302	302.63	308.26	306.37	304.74	305.27	305.27	307.64	306.54	305.64	305.27
311.54	312.57	311.94	313.98	313.02	309.86	316.65	314.31	314.53	311.74	310.24	313.02	315.09	312.34	315.62	309.68	318.69	309.99	313.02	315.76	317.58	315.01	314.52	312.79	309.95	315.54	316.48	311.07	314.86	314.56	313.3	313.93	315.68	314.61	312.65	314.14	315.62	313.48	312.85	313.07	312.9	317.16	317.53	314.21	312.86	310.48	315.11	310.56	310.39	311.17
307.44	300.2	300.09	307.3	299.59	307.11	307.03	299.33	301.61	305.57	301.39	305.69	304.14	304.09	308.12	301.69	308.05	303.09	307.83	299.74	301.24	305.52	307.61	309.22	305.47	303.15	298.04	308.74	299.29	307.48	301.73	310.34	303.97	303.96	301.33	309.9	309.29	302.68	303.51	306.62	303.55	305.87	306.02	302.44	304.15	307.58	305.92	304.57	303.94	302.42
308.42	302.02	301.86	304.43	305.82	306.75	305.33	300.44	301.4	301.73	302.14	302.53	301.79	304.95	298.94	306.05	306.31	302.7	303.85	307.43	303.81	302.47	309.12	305.19	304.32	305.41	300.89	298.78	302.75	301.46	305.58	301.24	301.8	298.24	306.86	305.58	304.68	300.36	300.91	305.22	305.76	309.68	306.72	302.7	303.74	301.88	304.74	302.13	301.52	305.43
305.86	305.64	304.26	307.07	301.66	305.69	306.07	307.28	303.58	300.26	308.79	306.64	309.03	309.95	306.1	306.2	304.17	303.56	306.78	302.4	308.52	307.11	304.32	306.82	305.71	307.33	303.17	302.96	306.28	306.88	303.45	307.48	308.37	304.76	302.12	307.53	306.52	307.67	308.78	307.16	305.38	302.57	310.08	303.66	307.44	308.04	302.51	306.67	307.3	307.24
302.42	304.35	308.28	307.53	306.39	309.12	305.06	301.63	299.7	305.11	303.77	301.65	302.45	302.68	310.8	302.27	307.8	309.91	308.97	304.51	304.07	301.94	298.79	302.61	304.98	306.95	301.28	308.76	304.4	307.77	309.57	303.9	303.03	309.15	298.89	304.2	305.88	304.9	304.54	303.78	307.31	308.09	302.79	304.84	307.96	306.93	299.93	306.39	307.1	309.27
305.12	305.53	305.73	301.59	304.79	305.47	307.06	308.47	300.58	308.86	306.73	303.64	304.16	312.14	305.4	304.62	306.97	306.95	305.59	308.88	305.29	307.61	308.08	309.61	303.56	308.12	307.99	306.06	308.71	310.22	309.75	310.31	307.69	307.33	303.93	308.01	306.82	306.62	309.72	305.6	303.4	304.9	310.11	312.01	304.2	302.77	304.81	304.98	304.83	305.13
310.72	306.71	312.29	311.18	309.49	309.41	313.85	306.6	312.4	313.38	312.67	312.68	306.04	312.12	312.57	310.68	307.08	311.17	310.91	304.78	310.18	312.1	306.54	315.5	309.74	310.59	309.9	312.31	309.34	309.99	310.12	306.86	310.9	313.19	313.38	305.65	310.46	313.78	312.71	317.8	311.85	305.94	312.36	307.43	307.61	309.52	308.36	302.99	308.19	307.78
305.52	299.83	295.46	301.18	302.65	300.49	307.02	302.5	301.77	302.6	304.47	300.75	300.9	301.34	300.49	298.42	301.91	300.14	300.68	302.91	303.16	295.67	301.87	303.96	298.89	300.73	301.46	301.05	299.83	297.21	303.65	295.41	302.44	306.31	301.5	300.88	299.73	298.42	302.97	300.55	298.07	297.81	305.39	301.63	306.81	297.27	299.52	296.46	300.09	302.53
307.66	313.74	310.17	312.03	310.14	309.37	308.6	307.67	311.26	307.54	311.83	309.61	314.13	311.66	313.35	307.32	307.24	314.07	311.27	308.41	311.99	311.72	312.77	306.98	314.32	311.76	306.04	307.59	308.23	314.37	307.66	307.99	311.35	309.82	310.25	308.51	310.01	306.31	313.5	315.86	306.02	311.94	320.22	306.71	308.3	302.64	310.79	306.81	314.01	307.23
304.36	298.73	307.8	304.34	305.23	300.89	301.75	301.99	303.35	304.83	302.23	301.93	308.63	305.7	304.33	307.25	304.12	300.43	301.06	307.03	301.29	304.45	299.83	303.45	305.83	303.1	301.15	305.49	300.67	299.09	303.38	302.16	306.66	304.58	305.09	304.2	302.99	306.38	304.84	304.97	302.13	305.17	304.38	301.87	301	300.02	297.21	300.62	306.41	311.78
307.99	308.07	304.45	310.22	305.73	306.01	304.42	307.34	301.52	307.51	305.44	303.72	308.55	304.07	305.75	305.95	309.9	307.23	304.45	303.85	306	308.93	304.26	306.65	304.89	302.68	307.89	307.65	305.39	304.91	299.49	306.51	309.93	307.1	308.69	304.41	304.16	305.99	305.92	302.74	307.91	309.15	309.44	308.52	309.63	308.64	300.28	301.03	308.67	304.78
333.55	330.53	333.04	331.75	329.43	330.34	326.01	328.24	330.01	331.38	329.06	329.71	325.45	333.5	332.97	333.03	328.71	325.05	327.76	324.21	326.45	332.83	331.85	328.97	326.42	329.04	325.03	327.48	330.51	327.54	331.42	334.41	327.91	330.8	326.35	327.9	329.48	327.11	328.61	332.39	326.96	331.58	331.17	329.14	327.78	326.35	328.45	329.75	328.62	328.34
320.54	313.95	316.51	321.54	318.49	320.18	319.08	316.81	320.56	316.87	311.78	317.21	322.01	319.23	316.97	315.67	320.62	322.64	320	315.7	317.32	321.15	320.22	317.43	318.66	313.44	321.02	320.4	320.75	316.48	318.48	316.45	321.32	318.19	316.68	319.59	318.8	313.87	318.65	317.63	319.21	316.62	321.64	314.9	317.05	316.01	316.62	320.73	320.98	322.41
327.41	322.89	330.15	330.89	329.05	322.75	324.48	326.65	326.05	330.29	325.68	325.94	328.46	322.62	325.8	330.72	329.03	328.22	333.66	326.14	321.88	327.74	328.36	322.91	326.18	327.39	328.61	325.62	326.06	325.33	327.03	325.63	329.16	324.49	328.77	326.93	329.84	326.33	329.17	327.99	330.19	324.83	328.73	329.76	323.07	327.28	328.11	324.86	330.53	327.33
326	327.91	326.73	320.55	329.23	324.07	325.1	323.56	326.73	326.8	330.31	325.68	324.47	323.78	323.99	325.11	330.03	326.15	322.15	324.63	320.64	325.76	323.52	326.27	327.54	325.41	323.68	331.15	327.26	323.85	326.93	323.93	325.8	325.34	328.52	328.11	326.14	321.85	325.35	327.97	323.44	324.9	323.05	330.06	325.28	328.21	327.77	326.87	327.58	321.96
293.25	291.98	298.23	291.45	296.38	296.65	299.46	292.4	300.73	292.38	293.69	292.49	297.45	295.41	298.56	295.21	296.53	294.55	294.62	294.37	293.73	292.21	293.48	293.28	292.27	294.14	292.64	292.51	297.87	295.29	296.2	293.2	293.99	293.07	295.03	293.83	295.71	296.7	295.93	294.05	291.15	295.4	295.05	294.76	295.35	293.87	301.07	293.13	288.1	294.91
299.44	296.27	291.64	295.33	290.45	290.65	297.12	289.25	293.32	290.26	295.55	290.65	296.76	293.74	289.25	294.42	293.01	297.83	289.28	291.72	294.54	297.95	291.62	294.15	293.3	292.11	294.68	295.99	293.34	297.81	289.64	290.29	296.76	285.96	295.2	294.88	296.9	296.44	293.45	293.18	289.11	291.32	295.86	294.56	294.17	294.7	295.49	298.82	296.04	288.37
317.85	315.76	316.28	320.19	316.19	314.05	315.22	319.07	318.52	314.63	310.53	316.02	318.43	316.63	314.55	319.61	316.67	317.16	316.19	316.63	315.76	321.33	313.64	316.24	318.25	315.99	312.32	315.78	318.6	312.43	322.89	314.76	316.03	315.13	314.85	320.92	311.13	315.25	318.36	313.13	315.8	309.89	316.87	320.87	319.7	316.71	318.85	319.18	312.94	313.87
318.34	315.92	316.84	319.12	321.48	322.45	322.98	318.68	322.09	315.1	319.41	318.38	319.44	317.84	318.64	322.37	315.94	317.61	318.39	318.94	318.88	319.4	316.56	320.78	316.38	322.09	319.57	320.28	320.92	317.84	319.77	318.88	316.83	316.72	317.96	318.23	318.07	321.59	317.72	320.93	312.43	318.3	319.5	322.12	316.72	317.33	316.83	317.77	318.43	316.93
312.64	308.35	309.01	308.37	308.69	309.17	307.34	316.26	307.01	314.58	309.35	314.07	311.15	309.3	309.12	317.22	306.92	312.23	311.05	309.74	308.38	307.96	312.13	311.05	303.6	312.25	312.45	313.03	312.22	311.18	309.91	311.72	309.6	311.61	301.71	312.53	312.64	311.82	307.96	315.41	308.24	310.1	305.76	307.42	313.81	309.22	310.43	308.17	305.84	307.51
291.7	296.3	296.54	294.58	294.66	292.38	299.35	303.12	294.02	297.1	296	295.11	298.03	293.68	290.74	293.97	295.06	293.66	291.79	298.3	298.45	298.07	291.82	296.33	291.87	295.32	294.36	295.57	291.55	294.93	298.4	293.57	296.91	294.83	290.83	293.73	300.36	293.26	295.31	297.36	294.3	299.03	293.95	294.81	296.64	293.8	295.55	296.04	294.66	293.28
317.81	322.35	319.58	321.86	321.18	314.56	320	321.18	319.16	321.28	320.86	317.34	315.64	322.74	319.2	326.44	319.92	319.14	322.82	320.46	320.47	318.54	320.23	321.98	318.15	317.74	319.3	319.19	320.88	325.75	315.75	315.29	324.05	319.53	320.41	317.46	314.87	320.2	318.92	318.81	319.59	327.82	317.52	323.11	320.62	319.46	319.95	316.87	319.97	320.38
312.17	311.11	314.4	314.76	310.48	312.59	312.41	313.05	313.63	313.37	312.59	311.13	312.68	306.66	313.63	318.79	311.65	307.25	312.33	313.11	309.86	311.65	309.18	315.73	315.67	317.98	315.64	315.19	314.59	308.87	311.26	305.58	312.68	308.56	313.25	314.69	310.58	313.41	311.89	313.84	314.91	313.63	314.04	314.99	310.45	314.01	318.11	311.89	316.78	311.93
306.05	306.87	301.43	300.54	303.33	307.77	308.75	304.33	306.51	301.31	303.47	306.99	300.86	304.86	299.8	300.15	303.28	304.51	301.75	307.32	307.3	301.84	304.7	299.66	304.71	302.34	302.77	301.71	300.4	299.67	304.39	301.25	305.3	306.5	300.31	302.61	307.73	297.23	307.29	303.69	301.72	300.04	302.23	298.53	301.37	297.79	306.43	302.25	299.88	299.61
304.29	306.95	304.78	308.41	303.21	304.45	307.35	302.09	296.18	307.91	301.81	308.47	299.85	303.44	306.78	308.97	308.69	306.81	307.11	299.2	308.36	302.39	306.73	306.97	306.67	307.91	304.72	304.51	305.78	299.57	307.76	310.17	306.68	301.1	305.63	305.84	298.77	304.29	313.63	307.75	303.44	302.24	308.46	307.32	297.65	309.68	305.19	303.08	303.71	302.75
306.13	303.43	299.55	301.5	299.27	301.66	300.52	301.38	301.21	301.82	302.2	303.04	305.72	305.21	300.05	302.31	298.2	305.67	304.15	297.09	305.32	300.22	300.29	297.94	304.1	304.19	302.98	303.74	303.62	299.98	303.09	305.17	301.76	304.73	303.94	297.3	300.36	301.9	305.57	303.64	307.1	309.48	301.28	299.61	302.61	302.15	308.17	307.59	304.79	301.38
312.03	315.44	315.43	315.96	314.78	314.42	318.5	317.01	314.27	315.13	318.06	315.07	320.46	318.75	315.41	320.53	314.85	312	317.99	318.06	320.16	315.31	312.78	317.2	312.35	315.1	317.16	315.95	318.69	312.68	318.89	320.19	310.66	313.97	314.75	315.51	316.93	310.73	319.13	307.28	317.56	315.39	317.49	315.88	315.08	317.53	319.41	315.44	319.69	314.32
301.82	302.33	305.02	299.99	304.74	299.11	302.91	301.87	300.75	295.39	301.54	303.99	299.68	303.28	300.46	303.93	301.5	302.1	301.5	308.77	307.16	305.44	300.76	300.09	298.83	303.94	302.87	302.59	302.77	297.17	304.18	304.49	305.82	301.54	298.58	302.47	305.8	301.65	302.3	303.74	300.7	300.87	300.2	308.02	303.2	300.08	303.32	307.83	299.11	305.32
303.5	300.57	311.32	302.33	301.4	300.65	304.1	303.96	302.3	302.81	301.24	306.41	304.73	300.64	305.16	301.47	305.57	301.85	303.97	299.81	302.39	304.44	301.49	303.42	302.34	304.68	302.28	301.93	305.31	306.12	302.44	300.39	303.27	303.79	299.66	297.44	303.49	306.09	307.53	298.01	302.31	303.51	309.77	298.13	303.91	301.18	299.39	303.63	302.18	301.26
302.38	297.28	301.06	295.61	296.49	300.49	297.03	296.27	302.25	298.59	300.34	302.11	296.63	300.71	293.98	294.34	294.81	305.32	301.63	301.3	296.19	302.69	300.13	298.84	302.11	304.29	302.85	298.53	297.93	301.22	301.77	297.78	304.46	298	295.6	298.75	299.84	303.73	299.19	295.03	299.11	296.19	301.49	297.22	301.42	301.32	303.38	299.29	297.47	300.16
311.66	302.78	306.2	304.84	306.04	299.38	300.79	304.19	302.73	301.67	304.64	304.08	306.4	308.23	307.7	300.68	308.26	303.42	306.99	305.97	305.33	304.23	302.32	308.79	303.16	306	302.01	305.06	297.3	305.76	306.91	307.48	308.28	302.15	311.37	303.75	303.36	301.23	301.55	302.55	299.08	305.28	306.31	302.68	305.13	303.55	301.78	305.56	304.85	302.83
307.85	303.7	308.74	304.76	302.66	304.09	303	306.86	295.49	301.32	302.44	304.86	300.75	296.76	307.12	302.25	300.81	302.38	305.36	303.84	303.73	301.67	305.81	306.74	305.43	303.76	305.72	303.21	304.52	305.5	303.8	303.84	298.97	305.11	302.99	306.27	306.7	309.11	305.44	302.53	307.08	299.91	303.77	298.19	306.88	304.55	305.44	306.68	297.35	304.1
296.94	299.43	295.82	301.28	298.47	296.55	301.13	295.81	299.16	299.56	295.2	294.03	296.87	298.94	295.77	301.97	295.98	296.27	296.65	294.77	296.49	297.8	297.99	302.22	297.29	295.82	298.28	296.83	296.27	297.15	296.71	295.15	295.1	298.76	299.91	292.88	299.77	299.69	295.98	296.99	299.83	299.52	302.26	292.13	296.98	293.64	299.84	299.51	292.02	294.46
308.8	307.51	301.59	307.59	303.86	302.76	306.84	308.58	308.55	303.38	304.55	305.76	304.81	304.77	300.1	305.55	307.48	307.46	307.28	304.83	304.79	305.05	310.31	304.84	304.95	303.97	306.05	304.29	306.99	303.29	307.56	306.41	307.39	307.42	308.02	309.41	302.63	299.12	309.84	304.9	310.88	306.12	308.86	304	305.49	305.42	299.95	306.87	304.99	306.05
314.7	313.34	315.22	318.76	314.95	316.49	315.44	312.38	317.42	312.97	314.18	316.25	315.62	311.51	315.27	317.11	317.57	317.1	317.93	316.18	314.5	317.4	319.16	315	315.6	313.97	318.94	312.25	308.58	318.64	318.34	321.27	318.24	313.47	313.24	311.75	316.1	320.26	322.3	312.71	313.84	315.05	314	315.57	312.47	315.91	316.03	315.22	315.15	314.89
298.37	298.42	300.91	300.01	303.76	297.88	298.85	297.83	297.88	303.35	298.3	298.57	298.17	299.38	297.72	301.2	303.41	300.13	298.17	298.04	300.21	295.95	300.96	300.05	300.3	300.36	300.11	300.21	300.58	297.72	294.07	300.35	298.42	296.8	303.85	304.2	298.26	299.76	298.11	304.89	299.84	300.68	301.91	298.84	300.6	299.98	298.77	303.16	295.93	296.81
315.24	315.78	316.91	317.94	315.83	311.85	318.89	315.33	316.32	319.05	322.17	314.2	313.21	319.21	315.96	314.2	314.37	314.37	320.76	314.96	320.35	317.17	313.4	317.51	314.11	317.92	317.64	316.26	314.81	316.73	316.08	315.91	309.43	319.24	313.65	313.73	317.03	313.64	320.21	321.68	314.44	317.15	312.07	317.32	315.81	316.88	314.98	314.75	313.27	315
311.69	315.55	308.61	317.56	316.03	309.66	315.59	313.07	311.57	313.16	314.49	311.71	314.19	314.76	309.2	310.13	311.64	311.55	315.82	315.02	313.12	307.27	313.5	313.17	319.34	316.29	310.51	313.58	310.39	311.87	310.99	311.51	307.59	314.47	315.31	316.61	312.9	316.6	317.26	314.93	313.18	311.76	313.35	312.63	310.16	313.59	318.9	310.23	311.76	309.54
324.47	328.87	328.45	329.87	321.78	327.74	333.58	328.84	333.03	327.4	326.14	326.06	326.46	330.67	327.91	322.91	324.94	328.79	329.52	331.39	331.27	331.55	329.32	326.47	328.38	329.78	328.09	327.57	327.11	328.43	328.39	326.6	328.7	332.5	324.79	327.26	333.02	327.88	328.33	329.15	327.95	328.81	331.19	322.14	332.08	327.96	323.74	330.45	328.05	328.45
315.22	319.76	321.04	316.46	316.11	315.73	323.13	313.5	319.99	314.7	313.83	318.96	312.33	313.2	317.57	315.16	318.23	317.89	317.89	318.27	313.87	313.19	309.91	315.22	316.95	316.8	319.63	319.98	316.09	315.58	320.92	312.39	315.38	317.27	313.08	320.18	316.42	318.18	319.91	316.92	319.91	315.24	311.09	316.2	320.46	314.75	322.25	316.5	318.86	318.04
312.77	314.01	314.15	311.56	320.39	316.71	315.83	313.65	313.09	311.58	314.85	311.94	317.01	315.65	312.8	309.13	310.37	310.04	313.41	314.31	308.11	313.72	313.48	319.1	315.14	311.62	309.01	314.14	312.32	310.56	310.33	311.44	310.12	311.42	316.85	313.58	317.44	313.77	315.33	316.13	314.99	315.74	314.72	314.84	309.94	310.33	309.53	312.83	314.88	315.96
324.78	325	329.61	329.14	326.42	334.22	326.81	320.86	320.17	323.56	326.09	323.4	320.63	323.54	322.14	329.18	327.98	326.49	324.85	325.08	327.69	328.8	325.45	328.06	321.67	317.07	326.55	327.89	328.34	323.85	323.14	325.99	319.66	326.96	323.18	324.15	322.91	327.94	324.09	331.44	322.53	326.13	327.83	324.47	322.61	323.58	323.58	326.14	321.23	327.22
314.04	310.06	313.79	315.89	315.47	314.2	311.15	319.88	310.48	313.6	314.14	313.76	312.88	314.87	312.95	312.8	314.42	316.18	314.27	319.97	316.88	314.7	311.49	311.34	312.88	311.74	314.61	311.63	313.4	312.56	310.86	311.1	311.2	315.3	314.59	310.96	317.33	312.79	313.36	311.32	312.45	315.72	310.19	315.89	312.42	310.7	310.84	317.84	316.38	316
329.99	327.51	325.45	329.44	329.54	326.07	326.23	322.33	328.01	331.62	329.14	328.41	329.09	330.07	333.32	329.71	330.7	328.57	328.97	326.63	326.11	325.38	325.59	326.43	326.89	327.56	330.23	325.04	325.15	330.04	327.3	331.92	333.65	326.94	326.97	329.68	327.62	322.55	326.68	324.01	325.42	328.39	330.25	327.92	320.74	328.86	324.32	326.89	323.91	327.65
298.92	294.62	293	290.24	289.57	297.71	290.71	297.49	291.53	295.92	290.97	291.18	288.85	295.05	300.5	296.4	295.59	292.07	293.51	297.84	294.18	294.71	289.8	300.71	293.53	291.42	296.78	292.34	295.26	294.51	298.69	295.72	296.82	299.58	292.84	295.45	294.11	293.59	293.76	296.53	295.27	294.75	292.86	293.54	289.17	290.17	286.64	292.78	291.01	298.67
307.88	304.06	303.35	306.71	303.49	306.36	305.39	307.24	303.26	307.86	300.56	304.67	308.54	305.69	301.27	306.86	304.07	300.93	307.98	306.83	306.68	304.29	310.31	305.59	304.42	304.81	311.14	306.35	299.29	307.11	304.12	303.51	302.59	304.8	308.07	303.28	303.28	305.24	309.3	307.57	307.68	306.48	303.91	307.43	310.96	300.86	304.7	306.73	305.93	304.41
313.44	318.56	314.24	313.74	311.16	311.53	311.63	315.06	312.44	313.12	312.92	311.32	310.27	313.36	313.91	314.83	311.94	309.34	311.91	313.33	313.36	313.23	311.72	313.38	311.82	314.65	312.08	311.53	312.27	310.07	314.97	311.87	308.07	309.69	314.08	309.42	308.82	314.24	316.6	311.35	311.85	316.39	309.91	310.55	315.42	311.35	310.38	313.03	311.49	314.87
312.22	313.47	312.53	311.29	307.73	310.31	315.72	307.06	313.29	318.24	307.72	309.13	313.45	307.06	309.51	310.48	315.97	309.53	308.57	309.41	314.67	317.52	310.81	313.38	313.41	310.16	309.21	307.42	313.31	310.68	314.53	312.32	310.52	318.17	312.03	312.52	316.48	312.68	314.89	316.55	311.01	312.31	314.19	309.4	310.63	313.14	313.13	317.43	310.8	312.65
305.46	305.72	306.1	301.54	304.07	308.25	301.46	299.55	309.54	304	301.49	306.72	305.02	302.96	309.74	306.1	308.86	306.45	303	302.86	307.16	298.59	309.99	303.78	303.06	309.03	303.29	298.07	307.47	304.13	303.6	300.33	300.54	306.97	303.11	298.09	306.82	307.26	307.2	303.1	304.59	308.28	307.29	302.31	303.76	307.22	307.93	301.42	307.68	303.67
297.14	295.21	296.72	290.85	291.38	292.43	295.56	291.29	292.13	290.31	295.13	294.85	294.86	298.82	299.11	292.83	290.42	295.21	295.78	292.68	295.16	295.52	292.24	294.74	292.36	294.9	295.15	298.17	295.14	292.19	291.63	293.25	295.54	296.55	295.46	293.37	290.65	295.99	293.42	294.75	297.88	298.48	298.76	296.16	292.6	296.52	290.65	298.07	298.86	294.09
318.16	316.23	316.37	316.88	320.44	317.77	318.48	312.89	316.16	320.23	316.79	314.47	320.81	313.08	320.43	318.9	313.21	312.27	314.85	321.13	318.55	315.03	317.46	319.6	320.87	322.71	317.06	313.97	316.81	321.48	314.61	315.82	321.83	318.09	312.8	319.59	315.92	319.69	318.71	317	316.86	311.53	319.12	318.34	314.59	321.83	318.98	315.11	315.7	313.5
300.95	307.15	300.86	304.16	305.73	304.54	301.9	306.59	301.9	306.08	302.46	304.17	307.19	303.36	296.96	304.95	304.74	298.11	302.25	298.25	298.87	298.53	299.39	303.7	303.19	304.74	303.4	304.19	302.96	300.35	304.2	302.98	305.28	299.41	305.57	302.79	303.25	302.41	306.07	309.06	301.67	302.1	299.38	308.18	300.73	301.17	304.93	301.8	307.95	303.44
304.3	306.46	307.94	305.31	306.68	306.35	304.72	303.7	306.48	302.38	305.68	305.11	308.37	306.93	300.22	308	306.96	303.97	305.13	302.27	307.78	300.62	303.32	301.22	301.83	305.47	305.4	308.07	306.91	303.92	304.7	304.2	305.05	312.6	301.34	311.1	303.56	303.4	311.26	300.33	304.47	298.4	306.29	309.91	305.36	308.37	307.73	308.93	308.75	306.73
321.7	317.03	313.18	321.34	316.86	317.92	316.35	317.83	313.7	320.4	319.51	316.98	313.54	319.23	312.62	318.48	312.41	314.21	319.65	317.76	319.02	319.27	322.24	313.79	325.41	319.16	318.52	316.34	317.82	316.12	314.38	315.04	319.87	318.87	320.48	313.29	319.68	317.21	315.65	318.17	319.44	316.44	312.51	316.43	315.05	316.51	316.75	317.42	319.65	316.31
324.6	330.64	329.18	326.11	327.57	329.64	326.81	333.37	327.41	326.59	327.9	326.92	326.59	324.83	328.35	328.6	325.54	330.18	328.22	326.67	327.81	328.95	330.13	331.42	325.22	325.61	329.3	328.03	323.53	325.01	325.6	327.97	330.5	329.91	335.16	326.82	329.82	321.21	326.18	326.45	323.25	322.73	332.35	331.01	330.55	328.36	323.48	324.42	326.87	325.19
299.49	304.57	303.73	303.91	303.36	306.33	305.51	303.14	299.79	302.65	306	306.79	306.28	302.67	302.63	300.75	306.45	307.68	307.35	308.01	304.02	301.56	304.71	304.92	306.14	303.81	303.01	301.53	303.67	306.43	303.47	307.56	305.27	308.55	302.82	304.52	304.92	307.38	310.13	303.07	304.55	303.72	304.18	304.97	308.68	303.54	302.4	305.51	305.32	307.31
318.15	310.81	314.05	310.58	319.04	309.62	313.46	310.69	313.2	309.62	314.1	312.23	311.86	312.62	314.86	312.52	309.42	312.84	315.46	311.22	311.01	314.59	315.95	314.1	314.65	314.36	315.63	310.05	315.65	307.84	310.41	308.68	310.96	311.84	314.22	310.43	310.18	306.8	315.45	315.1	315.96	313.01	311.08	306.11	311.01	315.25	316.68	310.53	312.5	308.87
303.74	302.08	301.86	295.67	302.99	304.33	297.57	304.11	308	301.08	306.27	302.96	306.36	301.33	302.84	303.77	301.79	300.37	304.75	302.34	308.51	299	305.07	301.31	301.65	306.89	302.86	305.53	297.29	302.01	299.85	296.65	297.69	297.78	295.33	301.98	300.61	303.87	301.45	305.21	309.43	306.17	306.87	301.97	300.98	304.9	303.87	301.6	302.6	306.13
321.02	314.27	315.89	317.14	320.26	323.18	320.17	321.69	315.05	313	317.9	318.77	318.57	315.57	320.15	321.35	316.76	318.41	316.36	315.88	312.7	322.22	321.55	319.83	316.26	323.18	317.78	315.6	315.48	317.36	320.85	319.98	318.5	316.72	317.7	316.29	319.66	317.09	316.36	315.99	319.54	319.37	315.26	321.05	319.7	318.51	318.89	314.31	318.82	314.24
313.22	312	310.61	312.79	309.66	307.91	313.08	314.01	308.67	307.22	308.47	315.03	308.45	314.19	309.72	311.5	311.08	314.29	311.1	313.03	308.18	310.09	312.25	310.57	312.05	304.5	315.52	311.7	314.56	309.65	311.57	311.36	308.51	312.75	311.91	315.99	305.66	311.16	306.46	310.03	309.14	309.51	305.04	311.57	313.64	311.78	311.58	311.05	314.76	313.54
288.2	296.98	294.17	296.85	296.97	289.36	290.9	293.54	291.49	297.68	288.65	300.54	300.06	297.26	295.9	293.49	293.26	299.72	289.9	295.18	294.97	295.07	292.77	294.19	297.26	299.77	296.04	297.79	296.05	293.64	294.19	296.96	299.19	293.89	299.92	295.61	296.38	297.79	292	298.17	293.48	291.83	297.08	294.09	293.6	296.3	295.69	295.96	290.82	297.95
302.26	301.57	299.53	302.34	303.22	302.29	302.37	297.1	304.36	303.09	297.28	298.49	301.57	299.22	304.36	295.77	296.44	297.86	304.31	302.38	302.24	301.68	302.76	299.59	299.28	298.91	294.49	301.51	297.28	300.03	302.08	298.64	302.1	298.06	302.47	299.15	302.07	300.07	299.81	295.32	304.12	305.95	303.1	299.95	295.78	298.91	305.29	302.16	302.32	299.98
316.05	319.89	316.19	318.87	317.46	315.06	314.51	320.93	317.03	319.67	323.8	316.74	315.68	319.17	316.72	319.43	319.3	318.78	316.59	316.96	317.87	318.22	321.78	316.99	319.98	318.26	317.61	319.07	315.37	318.37	320.16	320.03	320.18	321.43	321.55	319.76	319.42	316.79	312.8	317.29	319.53	317.74	318.68	318.29	328.94	314.58	318.73	312.73	322.88	319.81
307.73	307.49	305.13	306.09	304.9	302.04	309.05	304.6	306.69	303.9	303.12	309.95	299.52	309.88	299.08	304.16	303.33	304.99	305.9	299.72	301.56	305.3	308.41	306.75	303.97	299.35	302.53	299.74	300.81	304.22	300.95	304.21	308.97	301.31	300.07	305.66	298.34	302.15	307.28	304.03	307.28	299.34	305.02	305.26	307.7	302.89	303.53	305.66	309.69	306.71
299.65	304.92	304.51	300.93	299.76	300.43	295.8	303.1	305.12	302.54	306.07	304.7	301.78	300.7	302.37	301.56	302.59	306.09	301.53	298.84	301.21	302.71	301.55	300.18	300.91	301.62	297.89	303.2	305.67	301.48	298.67	299.88	299.55	300.43	300.49	300.92	300.97	304.36	302.62	301.11	301.22	301.1	301.56	304.06	305.1	303.27	303.1	302.49	299.94	303.58
308.35	310.35	319.6	311.42	314.71	316.47	316.5	314.56	311.82	309.04	313.34	317.34	313.64	318.01	311.32	311.91	313.75	317.86	316.83	314.38	318.04	311.73	317.9	313.62	312.85	314.97	308.86	313.04	313.57	310.65	315.86	313.03	315.88	314.55	311.46	318.53	315.33	315.3	311.51	311.35	315.7	316.74	314.92	311.77	314.47	314.28	314.7	311.92	310.69	315.97
315.88	310.91	314.17	314.29	311.62	311.97	317.68	315.7	313.36	313.85	314.89	311.19	313.55	320.89	309.37	313.11	313.71	309.92	312.76	309.87	325.13	319.07	314.41	313.3	314.54	307.79	315	313.54	314.75	316.6	312.53	314.06	313.18	319.45	311.83	317.57	311.64	312.76	315.5	314.63	319.39	318.01	316.92	317.92	313.3	313.35	313.12	316.19	313.36	315.71
303.79	301.53	304.36	304.85	303.64	307.74	309.86	306.65	304.79	305.85	307.76	304.8	309.26	307.57	309.43	307.38	305.72	308.32	305.9	304.73	305.22	306.27	305.12	306.02	305.03	306.9	302.73	306.5	304.12	305.73	307.3	308.12	311.96	303.36	301.27	303.22	307.07	308.61	302.39	304.29	307.4	303.69	298.93	304.32	303.92	300.36	302.49	302.51	303.33	306.09
307.76	301.46	304.8	304.65	302.93	303.85	299.83	307.06	307.56	303.47	306.89	305.87	302.87	302.6	304.11	300.94	307.04	303.48	301	309.65	303.16	302.91	303.51	304.03	299.97	305.25	306.45	308.35	302.34	303.03	306.31	299.78	303.5	305.56	307.84	299.71	302.16	301.26	296.22	300.69	310.32	304.38	309.51	304.42	303.4	301.86	300.88	305.27	305.8	305.34
301.64	303.55	301.35	302.05	300.5	302.32	305.86	305.27	300.1	298.32	305.17	301.58	309	303.26	300.81	305.83	299.89	297.5	306.6	298.94	306.99	306.11	304.56	304.84	300.64	301.32	306.06	302.66	300.71	300.43	301.03	301.25	299.88	300.7	305.13	303.69	300.42	305.6	302.27	301.96	304.06	297.66	303.16	304.46	300.92	304	300.9	301.2	307.95	301.5
294.5	293.33	297.77	299.69	296.48	302.1	296.4	296.08	294.25	294.49	292.97	302.27	297.69	300.58	294.95	295.96	296.17	292.31	297.43	295.46	295.17	296.22	292.43	296.82	297.35	291.29	299.44	298.05	295.45	296.32	300.32	294.7	296.37	293.14	295.08	300.72	297.98	299.22	290.62	294.93	291.05	296.37	296.45	297.43	295.35	289.91	296.8	296.03	294.53	293.87
294.55	292.99	292.33	297.14	292.1	293.53	295.69	292.66	291.29	295.81	291.08	297.43	292.67	292.09	294.72	300.45	290.12	292.87	295.84	297.41	290.65	291.36	294.66	288.88	294.38	292.56	293.47	291.49	295.83	295.97	294.43	290.08	292.23	291	292.5	293.84	293.47	293.03	289.67	297.46	294.41	297.71	293.19	292.42	296.61	295.81	293.22	294.6	291.55	297.49
305.1	302.84	302.5	299.04	300.98	295.8	300.09	302.08	298.57	301.7	295.51	297.74	307.76	298.35	301.12	301.86	302.11	301.22	305.37	300.41	300.26	294.96	301.13	299.44	299.3	301.08	302.62	300.39	302.33	300.41	300.04	299.03	302.75	303.62	302.23	298.64	299.88	302.04	304.26	299.8	306.53	299.18	298.91	303.32	295.4	300.56	302.73	300.66	307.93	307.41
313.77	306.02	313.78	309.27	308.54	309.42	308.84	303.87	305.06	306.25	306.33	310.82	308.62	309.33	301.14	309.86	306.39	310.64	307.54	306.2	311.65	305.86	313.72	310.49	309.49	311.85	310.22	311.83	308.19	308.01	309.67	311.51	312.73	310.78	312.67	309.85	307.67	311	307.79	305.13	305.77	308.35	306.33	312.43	311.07	312.68	304.36	306.13	307.58	307.21
308.61	304.39	305.07	303.15	310.94	305.67	305.56	306.75	304.18	305.6	306.9	306.26	304.18	305.4	306.54	308.84	310.37	309.23	304.3	309.5	304.49	307.57	306.18	305.7	304.52	307.8	307.01	305.8	307.65	302.92	300.99	305.24	307.75	308.71	311.07	309.09	308.53	306.25	306.03	303.35	305.79	300.17	304.87	309.5	305.87	307.91	300.65	308.52	303.93	299.17
318.68	321.66	317	313.67	319.78	313.69	311.57	317.15	316.73	318.41	318.09	315.82	315.25	314.36	316.1	316.91	318	316.51	315.11	312.77	315.63	317.17	316.81	319.47	320.72	317.74	319.02	318.51	312.36	316.44	314.82	318.79	317.09	311.23	321.39	319.28	311.37	310.52	318.24	322.73	319.44	318.96	318.6	315.72	312.34	317.78	323.68	322	317.75	321.45
313.9	315.71	313.23	314.15	311.58	319.74	316.59	309.73	313.02	319.27	315.44	312.97	313.91	316.53	314.19	314.63	313.68	318.5	315.46	315.04	318.7	314.84	308.91	310.53	314.37	309.25	317.06	315.25	313.65	315.87	318.7	315.84	315.28	313.38	315.88	319.02	312.51	317.99	312.16	315.84	318.56	316.39	315.86	317.21	318.48	316.09	312.66	311.57	321.23	314.14
302.43	307.33	305.79	302.32	303.33	308.97	298.95	309.24	305.58	312.92	302.91	306.37	312.95	302.4	307.07	303.37	305.08	306.31	305.08	304.93	308.45	309.48	304.96	305.6	303.76	307.68	311.31	307.85	306.37	305.51	308.84	303.77	305.16	307.86	310.69	306.09	309.32	307.95	304.49	305.43	305.48	307.66	302.97	306.75	308.07	310.66	309.24	309.56	305.59	304.05
320.64	324.79	315.72	318.45	318.01	315.54	314.38	321.28	318.52	319.25	322.65	310.14	320.75	314.12	319.6	311.2	317.61	323.33	315.05	319.71	320.23	314.03	315.92	316.21	318.97	312.75	327.64	313.66	317.76	315.54	318.54	317.87	321.41	315.59	320.78	319.1	321.44	320.12	315.83	312.37	315.74	314.75	315.6	316.53	316.38	317.38	320.3	317.56	318.28	319.55
306.91	307.62	307.2	309.97	310.9	306.31	309.57	300.87	305.62	315.98	307	307.04	304.27	307.11	302.76	305.12	303	307.04	311.29	312.2	305.74	307.24	304.14	309.1	306.75	307.07	309.04	303.96	306.47	306.69	304.62	304.17	307.76	310.65	307.19	306.51	309.54	308.99	305.43	307.74	303.58	306.68	302.74	308.88	306.36	307.39	311.96	304.57	306.85	309.46
310.04	301.17	303.55	303.65	303.43	305.13	302.87	301.78	302.84	302.15	306.48	306.3	306.16	299.05	302.21	302.71	301.49	306.06	308.7	304.34	306.99	300.29	303.02	299.06	304.02	305.78	304.58	310.24	305.68	302.8	303.17	301.85	309.87	303.56	301.81	307.97	302.13	306.09	305.32	305.82	306.96	307.88	308.6	303.35	306.88	303.3	309.73	307.63	302.09	306.74
302.08	299.66	302.82	300.07	305.98	304.37	304.4	306.07	301.79	302.93	301.04	305.77	300.71	303.56	308.05	305.18	299.07	305.59	303.53	303.65	304.48	304	302.44	301.68	304.7	305.13	301.99	306.69	302.5	301.01	304.43	303.28	306.05	300.83	307.42	301.34	306.08	305.5	301.75	300.52	307.02	294.99	302.99	300.65	303.75	299.12	305.71	308.67	303.5	305.36
296.11	296.62	296.89	295.54	297.27	297.74	295.29	295.8	292.9	294.9	294.46	296.03	295.15	297.58	295.19	301.68	293.89	289.53	300.44	294.65	301.54	295.43	293.61	294.55	296.44	296.94	297.4	297.33	297.32	294.12	298.04	298.32	298.89	295.96	300.98	292.24	295.99	295.86	298.06	298.31	300.2	297.56	294.19	297.36	296.96	297.61	293.65	297.71	291.95	292.65
301.86	302.03	305.37	308.71	311.61	307.11	306.36	308.08	309.67	305.48	309.47	306.4	306.81	309.62	303.19	302.9	310.04	304.58	308.76	304.17	304.92	305.89	305.88	303.78	306.15	304.67	308.21	309.75	304.18	308.02	308.46	304.57	301.26	305.42	302.45	307.95	304.15	306.51	303.41	302.26	309.72	305.19	304.59	306.21	308.59	303.59	306.48	302.73	305.08	305.62
313.98	315.38	311.92	314.16	312.38	310.1	319.77	316	311.51	311.93	309.64	315.51	313.28	312.28	316.6	318.99	314.11	311.48	312.81	310.87	316.07	314.47	312.13	312	315.9	312.63	311.44	313.27	315.52	317.65	311.03	315.81	313.65	311.9	309.18	310.25	311.25	315.72	312.08	315.09	314.34	311.02	313.1	313.22	312.42	313.61	315.29	313.15	313.43	316.07
298.22	293.6	289.81	289.36	297.07	295.13	292.94	293.79	295.91	294.23	293.6	297.98	291.5	301.36	296.39	299.1	296.7	292.53	294.61	289.67	298	291.89	289.39	299.7	294	293.67	297.57	290.23	298.28	294.15	292.38	293.75	296.92	298.38	295.25	297.28	293.77	294.7	293.99	294.76	295.72	291.81	294.87	295.15	295.2	295.19	298.82	293.53	297.62	293
311.47	312.88	309.57	316.06	314.38	311.97	316.43	313.34	311.13	310.87	316.21	312.43	312.98	311.74	310.07	308.33	311.5	312.36	311.62	314.1	312.71	318.09	317.51	316.57	321.23	310.04	314.96	312.17	313.54	312.67	312.98	312.44	312.33	311.47	310.08	314.48	314.1	310.03	308.22	314.83	311.82	318.55	310.37	308.42	312.58	314.29	318.01	314.43	307.97	314.69
309.88	311.64	309.45	311.03	315.57	318.24	315.21	310.23	311.65	318.69	312.93	316.02	314.78	311.59	309.25	313.53	312.45	321.18	312.38	312.75	310.25	312.29	317.42	314.43	314.83	312.15	312.85	313.1	308.21	315.41	308.52	310.02	308.31	310.2	313.93	312.28	313.67	311.37	309.07	313.85	312.04	318.16	312.71	313.82	312.28	310.42	312.79	310.15	312.03	313.61
316.31	314.52	320.89	319.65	312.38	314.13	321.72	314.12	314.9	319.94	317.18	317.21	313.17	309.55	313.79	317.28	312.54	316.64	317.15	314.75	316.6	316.82	315.25	317.64	317.65	314.44	316.45	314.58	316.05	314.67	315.43	313.98	319.61	314.5	312.22	316.58	318.17	317.75	315.18	316.59	311.23	318.54	319.97	322.79	314.73	316.83	317.79	319.43	318.7	316.12
302.69	301.29	300.49	306.98	302.53	300.19	297.15	304.72	304.85	300.12	304.89	303.62	300.9	299.99	301.17	305.7	305.13	300.39	296.58	309.85	299.71	308.31	303.9	303.47	307.34	306.79	301.58	305.18	304.49	301.11	305.1	310.26	306.23	303.39	303.62	302.03	298.68	299.77	299.47	298.76	305.94	302.16	308.2	303.72	304.77	298.79	303.82	303.25	303.73	297.06
315.61	314.37	318.45	316.64	314.34	317.95	309.65	312.62	316.5	319.8	316.44	313.98	313.58	313.14	312.92	318.79	313.66	312.95	317.62	312.26	314.02	313.94	317.09	314.88	313.33	319.06	312.7	316.6	315.98	310.12	319.28	317.87	317.89	312.5	315.4	313.1	309.97	314.01	316.71	313.12	317.33	317.28	309.49	315.69	322.1	317.8	315.18	309.01	314.15	317
312.66	315.72	315.62	309.2	309.1	313.58	312.33	314.22	312.47	309.82	309.28	313.54	314.93	313.2	318.76	318.61	308.43	311.5	312.26	314.64	308.77	305.42	309.56	311.12	317.87	310.49	309.99	309.69	309.47	314.7	313.68	313.17	312.8	318.37	313.28	314.89	310.61	308.5	311.24	310.14	315.77	312.5	312.73	314.56	310.73	317.61	309.69	310.43	312.26	312.6
317.25	315.87	311.5	314.95	307.28	311.06	317.73	315.29	319.54	311.93	320.8	312.66	313.53	314.42	317	312.86	314.24	310.74	313	313.37	312.72	312.47	315.1	315.41	318.93	312.99	306.64	310.94	313.5	312.3	314.87	311.71	315.75	309.75	311.76	311.29	313.73	307.92	308.9	315.82	315.08	314.75	314.93	307.03	318.09	312.12	316.49	311.11	312.39	314.49
301.98	299.55	303.51	303.37	301.31	304.25	300.39	301.33	302.78	298.35	305.65	301.63	301.79	301.39	299.74	306.78	300.52	302.37	306.21	303.66	305.91	304.03	296.86	305.44	308.82	300.83	301.44	298.86	303.94	302.98	302.88	301.68	304.53	302.81	303.33	297.27	301.37	300.63	304.39	302.25	304.16	298.91	301.24	301.31	299.91	299.39	301.05	298.98	300.54	303.4
325.96	327.29	330.53	328.1	323.95	328.99	327.75	325.54	327.92	325.74	326.73	324.27	326.68	327.59	324.62	329.32	332.15	327.7	330.34	326.16	328.23	323.56	331.01	324.57	327.93	328.76	325.68	330.42	327.8	328.15	329.94	329.57	326.51	322.97	323.25	321.56	326.6	326.64	330.44	332.28	325.53	324.35	320.63	326.18	322.89	327.67	328.61	331.78	327.07	325.11
310.61	312.94	317.29	313.5	316.03	307.52	314.06	320.08	317.61	312.99	312.64	313.73	321.76	314.02	316.97	314.29	315.84	312.59	314.87	314.64	315.39	314.59	319.32	319.26	313.84	313.84	315.75	312.39	313.49	316.59	314.48	319.92	311.42	310.43	313.19	313.61	312.71	313.03	313	309.66	319.16	318.14	315.81	315.12	318.67	312.06	311.98	315.94	319.42	313.85
311.24	308.5	310.69	307.61	314.2	307.03	313.22	313.01	311.76	309.26	312.27	310.22	315	309.43	312.45	306.58	307.11	309.57	308.34	308.93	309.46	308.46	313.09	313.36	311.51	314.84	310.64	310.47	309.98	313.11	309.4	310.08	304.41	308.93	310.89	312.09	314.59	308.4	312.32	309.24	309.25	307.14	313.24	315.21	313.55	310.38	310.23	307.19	309.7	313.98
312.85	316.38	317.42	313.47	308.22	309.88	314.25	311.45	316.8	315.92	316.6	318.3	315.01	317.49	316.69	310.35	312.48	311.94	312.73	313.05	309.73	316.94	316.92	310.23	310.66	314.38	313.46	306.69	322.88	309.13	314.05	311.49	317.41	321.74	314.17	312.33	315.86	312.28	315.31	320.42	313.74	313.9	315.32	310.98	312.74	311.07	314.34	312.71	313.99	314.39
303.77	311.76	311.25	308.66	309.21	311.17	314.33	307.52	310	306.86	305.52	312.77	314.17	304.52	311.63	311.35	309.08	309.82	311.75	307.64	313.58	311.55	310.13	308	306.98	309.16	310.3	313.65	314.75	312.21	307.17	313.81	307.54	312.52	312.08	309.84	313.28	316.02	314.48	315.4	311.93	308	304.15	306.6	312.62	312.4	309.74	316.97	313.36	311.23
317.49	319.1	319.24	318.91	318.85	314.67	317.27	321.22	318.23	317.97	316.31	314.89	322.36	318.01	321.99	314.58	318.67	319.89	314.83	321.45	318.77	312.51	325.44	317.19	318.77	318.11	315.51	317.19	316.27	316.32	319.13	319.05	310.49	319.81	319.6	322.57	321.98	315.97	318.38	317.29	317.21	315.63	317.82	315.94	314.31	318.79	320.01	317.93	313.67	318.32
304.82	295.4	303.28	300.86	304.89	304.18	298.56	298.09	297.56	305.27	302.82	300.18	303.9	301.29	303.23	299.59	297.36	305.35	305.19	299.5	302.5	299.45	299.15	298.54	305.14	303.49	301.11	301.29	296.15	300.09	304.45	300.06	305.2	301.62	307.8	302.82	300.07	304.32	299.28	297.65	298.31	302.7	303.36	297.12	304.26	297.5	300.34	300.68	304.96	301.68
329.39	326.31	325.65	326.65	322.2	328.26	328.42	329.88	324.89	329.25	326.59	325.92	328.71	321.83	325.3	329.36	329.61	326.97	328.74	328.06	326.11	329.59	327.27	327.38	329.79	325.72	330	328.78	328.15	328.08	329.05	328.28	327.42	328.59	332.15	328.77	326.86	331.11	331.71	330.31	329.6	326.94	328.73	326.53	327.69	326.67	329.82	330.3	321.98	330.46
318.11	311.43	320.67	318.32	318.77	320.55	315.99	317.45	318.23	317.52	316.28	319.5	316.95	318.31	319.29	311.93	319.96	316.33	323.25	318.37	314.15	316.84	317.29	315.52	318.48	320.05	320.97	316.42	323.15	314.53	315.45	320.7	315.71	319.69	317.23	319	318.86	319.34	320.02	316.32	319	315.44	316.11	316.34	316.71	319.48	317.36	319.53	319.46	316.71
321.41	318.35	315.37	322.69	315.07	314.5	318.18	309.94	317.5	317.24	313.93	316.38	314.86	317.23	318.14	316.46	311.44	316.67	323.6	318.19	318.33	319.58	318.7	315.05	318.66	314.56	320.73	314.84	318.21	319.2	320.2	318.4	317.97	318.87	323.54	314.65	318.09	315.67	320.14	317.34	318.1	315.95	319.77	313.8	314.12	310.59	316.94	318.29	320.58	316.82
301.83	303.18	298.3	306.77	304.37	306.67	302.59	301.97	302.48	303.07	303.9	306.77	303.9	303.65	302.42	302.99	300.26	306.43	303.98	306.5	304.27	303.3	299.84	304.1	307.07	303.87	304.35	304.74	304.53	309.55	308.87	301.54	302.62	303.04	306.75	303.61	301.9	303.36	307.8	303.61	304.43	305.66	299.35	305.36	301.87	301.58	297.13	304.5	305.63	306.35
317.47	322.93	318.13	316.84	321.02	319.65	324.79	318.59	317.8	318.29	319.38	322.58	320.04	322	317.81	320.36	319.63	318.23	313.59	320.38	321.72	314.2	311.6	320.35	321.65	320.72	319.95	319.87	314.51	320.46	320.76	319.46	317.3	319.72	318.6	318.07	315.88	319.06	321.83	315.21	313.9	309.53	321.13	320.94	319.73	317.6	320.14	315.76	309.71	315.71
301.36	303.57	305.96	304.81	304.45	302.45	300.93	302.92	305.64	299.95	305.81	300	299.2	304.28	301.2	304.33	301.52	301.31	304.18	303.52	300.8	305.43	303.16	301.98	302.7	300.69	307.14	302.97	305.27	303.16	299.5	302.87	299.59	302.17	301.09	305.41	303.14	302.46	303.42	302.31	301.63	303.89	302.41	301.26	306.06	300.82	305.25	303.7	304.2	302.75
305.23	304.91	306.97	307.58	308.67	305.44	307.18	306.37	306.51	306.58	305.71	303.43	306.46	307.04	304.83	302.54	301.23	307.76	304.83	304.77	302.5	305.5	306.29	304.74	302.39	302.1	304.51	308.62	306.46	304.77	305.9	302.05	303.96	300.8	304.03	310.92	305.85	307.74	303.02	309.51	310.03	304.69	304.22	308.61	305.2	306.9	304.24	307.81	303.82	309.04
314.98	314.05	317.74	315.33	310.18	314.99	315.61	312.57	305.87	311.53	307.87	311.03	306.34	314.28	315.62	313.86	311.62	314.83	312.57	310.37	310.85	311.37	312.99	308.53	309.63	313.99	311.16	317.24	306.29	310.74	314.54	317.61	317.34	307.13	309.72	312.65	315.52	314.56	313.63	313.61	312.49	310.85	313.14	308.32	312.44	315.7	314.34	314.88	310.43	310.87
297.56	300.54	299.29	301.28	304.68	297.99	300.51	296.04	299	295.94	300.33	302.98	298.31	301.96	303.02	299.1	303.72	302.52	299.88	297.75	301.52	298.81	304.68	302.44	301.06	302.43	304.15	300.21	302.56	296.83	303.37	302.24	300.06	298.37	304.9	297.26	301.89	303.71	300.99	301.25	298.92	299.42	298.77	299.89	301.63	299.36	294.64	297.18	303.91	300.09
307.44	309.64	305.69	310.88	309.74	307.66	311.57	310.57	314.04	309.5	312.83	313.65	312.4	315.02	305.64	313.78	308.08	310.97	312.76	313.33	311.47	310.43	309.31	309.23	305.24	308.03	312.06	305.1	308.89	318.22	316.24	311.08	310.1	311.66	312.65	311.24	318.43	306.86	316.73	309.83	311.89	314.87	306.98	312.1	311.67	309.64	315.77	312.09	313.83	308.87
322.31	329.66	325.63	328.38	332.33	327.3	327.64	329.63	330.7	322.88	330.92	329.68	330.82	326.17	327.63	326.37	330.16	329.79	326.42	324.92	327.58	330.67	328.91	324.88	326.58	328.28	329.83	327.24	329.07	333.62	324.52	332.41	326.66	321.01	325.04	324.78	331.57	329.75	326.11	333.51	329.01	326.6	326.76	326.39	327.22	327.77	326.62	330.52	329.29	332.26
294.01	299.08	290.11	293.3	295.66	298.82	296.55	302.3	298.5	298.85	298.19	296.27	296.6	292.51	296.93	299.15	301.57	302.43	299.75	299.52	293.84	298.44	292.43	296.51	298.49	304.55	297.43	298.89	298.95	297.13	296.13	295.48	297.33	293.94	293.81	298.08	294.31	294.51	299.81	295.22	303.71	296.49	293.54	291.84	299.75	293.51	292.57	295.45	297.91	293.1
307.77	306.39	313.14	308.68	309.52	307.37	306.57	307.89	307.69	309.25	309.29	311.37	307.28	308.46	304.26	311.26	311.7	307.96	310.65	305.4	309.14	306.84	307.41	310.05	310.13	310.45	313.43	306.21	304.33	308.25	305.75	311.76	311.09	308.35	310.42	306.13	308.79	310.62	310.01	305.85	310.39	307.27	310.47	305.16	309.19	310.23	306.74	303.05	308.1	309.66
315.24	316.12	315.82	318.84	317.98	320.9	319.26	317.73	313.49	317.26	314.9	319.59	313.05	315.26	318.55	315.82	315.78	315.84	316.86	316.05	319.45	321.12	315.64	317.3	316.56	320.18	314.33	318.08	315.75	319.02	319.43	315.92	315.59	313.63	315.44	313.84	321.68	315.98	315.6	315.22	319.37	316.7	314.9	313.48	317.96	317.99	312.81	314.81	309.47	322.75
328.14	324.65	331.03	322.05	323.73	326.04	327.7	329.73	328.71	335.7	329.86	328.77	331.43	326.36	329.85	325.34	323.63	324.79	326.85	325.99	327.11	327.34	320.66	327.75	326.95	328.12	325.94	323.99	329.92	330.12	326.61	324.93	329.69	327.82	331.12	329.18	329.03	327.29	330.53	323.23	325.77	328.28	327.67	328.15	328.73	330.32	332.93	329.63	325.12	328.04
297.78	292.39	298.62	296.65	299.69	297.61	299.77	294.13	298.12	301.65	297.37	294.11	299.59	296.98	301.19	298.51	296.09	291.6	299.93	297.36	293.38	299.9	298.64	300.27	298.46	297.22	293.6	292.8	300.62	297.24	295.12	294.64	295.53	293.18	300.92	297.35	298.37	293.99	291.25	298.23	300.48	296.25	299.25	298.12	294.08	295.87	294.62	295.59	298.39	294.25
317.9	315.78	316.75	310.46	322.36	312.91	314.28	316.13	316.15	320.98	317.06	314.1	312.56	317.14	314.47	318.01	318.58	317.36	317.64	315.6	316.38	319.26	318.96	313.46	312.87	319.37	317.69	311.93	314.77	320.23	313.97	317.68	317.93	314.69	311.76	317.77	316.71	317.7	312.46	317.95	320.51	319.26	318.32	315.64	312.58	321.34	317.07	318.66	315.62	319.68
312.72	311.61	308.59	315.03	311.6	313.61	312.02	314.15	309.43	315.21	313.27	315.51	319.43	317.91	309.48	311.88	314.23	311.11	312.63	317.4	317.71	319.47	313.01	317.69	314.25	315.75	313.83	316.14	319.33	311.93	316.08	313.54	314.1	309.53	316.23	312.79	314.75	312.84	310.45	311.54	322.23	312.92	314.6	311.94	314.12	311.72	316.32	312.76	317.55	309.26
302.98	304.97	301.69	302.75	301.36	301.91	306.93	304.41	303.24	305.9	302.42	309.27	302.81	306.08	307.54	303.89	307.62	301.73	305.6	309.28	310.07	299.19	306.82	301.45	307.85	306.25	303.83	308.44	302.43	303.51	302.48	308.24	306.1	302.74	309.05	303.81	305.99	304.28	305.22	303.05	307.33	305.67	301.39	306.49	297.96	306.69	306.5	304.87	304.1	305.79
320.56	313.79	317.17	314.01	315.12	317.62	316.23	316.31	317.52	316.66	315.62	315.18	314.24	316.39	313.69	311.37	308.99	318.59	317.49	311.79	315.08	315.57	314.96	313.92	317.56	315.77	318.04	317.43	316.81	315.22	320.55	314.85	316.32	319.63	311.76	314.73	308.46	312.27	311.18	317.51	318.2	317.65	311.66	313.5	319.02	310.05	311.75	315.06	312.49	319.24
306.52	307.55	312.84	302.31	308.1	311.18	309.94	306.82	308.68	310.09	308.49	309.92	308.43	309.09	309.69	304.93	304.99	308.15	305.9	309.22	305.06	311.58	307.77	306.85	305.98	312.65	307.48	306.6	310.29	305.77	306.81	304.8	312.63	309.01	307.65	312.69	310.6	305.31	309.19	309.07	313.67	311.79	308.75	306.75	310.46	310.98	304.46	309.1	305.4	310.39
316.19	315.03	314.82	313.58	317.43	316.69	311.44	313.46	312.38	314.81	315.57	313.19	315.11	311.69	312.69	317.1	309.82	314.11	315.22	312.32	312.61	312.42	319.16	315.05	312.8	311.87	320.39	311.04	313.25	317.46	311.02	317.62	316.58	315.02	310.06	310.64	310.21	312.52	314.23	317.04	313.15	317.78	315.56	317.79	314.4	312.36	309.43	316.02	310.48	309.86
326.66	326.04	324.2	324.91	316.73	326.86	323.93	323.1	325.12	324.66	326.47	325.82	329.21	327.55	320.97	324.18	322.8	328.47	325.83	325.6	325.05	321.06	321.34	318.5	324.54	327.27	322.19	321.3	321.62	321.29	325.73	325.93	327.18	325.11	330.44	324.68	321.88	328.19	324.14	322.27	327.27	325.6	327.66	322.45	326.4	324.13	328.53	324.54	325.78	321.63
296.72	298.17	295.7	292.09	296.67	295.59	299.51	295.23	297.8	303.64	300.39	294.88	294.97	297.14	302.72	293.66	298.61	298.71	292.99	294.72	292.97	295.51	297.92	298.09	298.3	299.54	294.07	294.27	294.08	299.26	295.04	293.55	297.71	292.95	296.54	295.75	295.06	300.02	295.52	297.33	295.49	297.62	297.4	300.46	296.4	293.9	296.83	294.94	298.22	292.52
305.68	299.45	305.62	304.99	301.86	302.48	302.28	297.21	301.41	303.16	306.39	302.58	306.12	305.64	303.41	303.92	300.59	303.31	307.04	304.79	309.71	302.69	308.92	300.7	301.74	307.16	306.31	308.98	303.67	306.34	300.62	303.93	300.17	306.88	299.71	304.98	296.64	307.7	302.83	301.13	303.95	299.59	300.73	302.3	302.4	306.2	308.86	301.73	304.09	305.08
321.04	328.12	325.49	328.41	326.72	324.22	327.03	323.32	327.26	323.2	328.23	323.63	324.45	320.6	324.71	324.83	327.97	321.99	323.85	321.17	323.62	324.77	326.92	320.63	321.92	330.95	326.46	325.14	323.77	322.99	326.01	327.49	328.85	324.55	325.03	324.26	320.07	325.73	318.78	335.1	326.46	327.44	321.05	324.93	330.26	324.17	322.22	323.76	321.71	318.55
306.87	307.3	307.09	303.47	304.15	312.06	302.63	300.26	304.26	301.9	303.2	304.22	306.71	304.24	306.07	305.38	305.73	304.94	304.35	298.6	301.28	304.48	302.97	299.96	304.64	305.03	310.17	307.89	303.92	305.52	301.35	304.15	310.68	304.41	305.97	301.26	305.25	304.37	304.97	301.17	303.79	307.43	309.64	306.2	304.91	307.93	306.56	308.02	304.74	304.41
318.48	322.24	317.45	318.02	320.02	326.94	317.92	317.9	321.05	317.6	319.35	322.85	317.47	314.16	318.61	321.47	320.25	316.05	317.2	318.5	319.28	317.36	318.48	317.67	317.04	319.48	319.58	317.24	319.67	320.87	319.07	314.76	318.48	317.05	319.29	314.33	320.82	323.42	319.89	315.89	318.64	320.61	320.33	319.26	322.01	319.21	319.08	315.86	323.71	319.39
308.94	310.96	316.47	311	310.62	315.45	316.33	308.95	313.65	310.53	311.29	310.09	309.78	301.49	309.63	311.97	313.75	305.17	310.04	313.82	309.64	305.88	308.58	314.57	305.55	307.13	305.19	314.02	307.25	307.4	310.18	313.38	310	309.34	311.86	311.73	309.65	314.15	309	313.56	313.6	315.66	308.89	310.04	311.09	312.56	307.43	307.62	309.39	310.13
329.72	328.82	328.44	323.58	327.12	322.74	328.35	325.56	327.22	323.1	330.02	328.76	323.32	328.1	326.82	324.54	323.59	327.83	326.86	328.93	328.3	330.79	325.05	326.56	324.54	329	329.19	326.46	327.64	319.1	323.77	324.42	326.81	321.32	329.38	328.04	325.97	325.18	325.46	330.45	327.71	325.36	325.63	327.76	328.69	327.36	328.16	331.45	326.5	323.77
330.4	328.53	324.23	326.31	325.66	328.18	326.53	325.01	324.34	321.21	324.37	322.39	327.34	325.4	328.37	325.24	320.4	327.01	324.14	323.57	327.74	328.2	324.12	323.69	325.44	323.8	330.29	329.16	328.57	327.92	321.64	327.47	322.65	321.96	327.8	325.24	326.1	325.28	326.71	321.69	324.34	322.5	322.06	323.96	320.71	332.27	323.29	323.69	322.18	325.62
324.29	327.66	324.34	327.02	330.51	328.65	327.17	329.79	331.07	330.95	331.08	327.4	330.13	332.22	326.08	329.23	329.94	327.04	327.83	326.72	326.72	327.39	331.46	329.03	327.43	328.23	328.94	325.71	336.38	322.6	321.44	327.29	331.9	328.1	329.8	334.25	331.1	330.86	329.83	328.07	329.83	331.56	325.69	328.88	329.82	330.08	330.39	333.19	334.07	327.11
303.45	305.63	305.58	299.37	302.56	299.2	305.67	306.43	305.55	304.03	302.02	307.68	300.33	304.08	303.44	300.96	303.21	301.93	302.82	300.43	297.52	298.4	297.83	302.47	305.39	298.76	300.67	304.57	303.37	301.36	298.3	302.06	307.86	298.44	304.78	305.34	299.01	302.13	298.57	305.89	300.78	299.34	307.69	306.6	299.4	313.75	306.92	305.51	307.19	302.82
331.11	328.29	329.25	327.24	328.59	323.9	329.23	327.76	334.44	329.41	331.13	326.75	331.76	329.05	328.21	332.09	327.68	322.9	330.04	328.21	331.26	333.98	329.91	333.13	327.03	327.59	323.51	335.99	330.07	333.05	332.11	328.84	330.59	332.15	329.39	327.8	325.49	326.49	330.96	326.47	332.07	325.06	325.12	328.6	327.41	321.22	327.22	332.86	335.2	322.7
308.07	302.85	308.04	298.75	303.21	305.82	304.57	308.49	309.84	310.16	303.51	311.62	306.6	306.29	300.55	303.24	302.94	299.43	307.46	307.13	310.35	303.38	304	305.32	305.55	306.61	311.42	304.91	304.84	304.4	308.72	303.96	306.55	303.72	302.71	302.95	304.41	304.42	306.98	307.88	307.51	304.99	303.23	305.51	301.75	305.28	305.45	304.09	301.87	305.95
307.34	311.28	308.87	314.27	314.28	308.72	312.14	309.54	306.87	304.75	311.11	311.73	314.97	310.35	308.52	312.44	310.59	309.65	310.55	307.81	314.14	309.79	311.54	310.86	311.93	309.07	311.52	304.29	312.6	311.96	310.76	312.18	311.18	317.21	308.52	310.58	308.3	308.69	313.91	319.49	311.29	313.57	313.98	309.93	308	306.39	310.4	312.12	310.39	310.68
307.99	313	307.61	311.19	309.92	309.13	314.75	311.97	312.46	312.29	305.22	318.25	309.84	310.29	308.6	311.59	314.61	312.35	313.02	309.71	314.32	311.53	315.92	304.6	311.08	312.85	315.28	313.51	309.58	315.15	307.92	314.65	307.49	312.82	314.62	316.32	314.2	312.18	309.14	313.49	308.07	313.47	313.69	308.46	313.48	310.39	309.5	315.62	318.81	308.96
309.66	305.38	309.59	305.77	303.16	308.96	304.59	311.37	306.73	305.1	309.02	308	309.07	308.66	306.84	306.07	312.07	311	309.61	303.49	304.57	304.61	307.14	304.1	304.99	307.24	308.55	304.11	309.89	312.03	307.8	308.99	307.94	310.63	315.28	303.59	303.63	303.22	308.22	307.74	310.23	308.02	303.92	303.02	305.2	304.03	306.21	300.41	305.13	309.17
322.76	320.61	325.83	326.57	322.04	327.55	327.64	326.29	326.58	326.39	323.63	331.43	323.2	322.72	322.87	324.68	323.18	321.27	325.9	326.39	328.43	324.04	321.58	319.29	321.43	324.92	323.64	324.71	322.91	323.71	322.12	321.71	327.56	323.91	325.13	325.15	324.16	330.61	324.82	328.83	323.56	325.12	326.61	321.43	325.14	324.99	320.6	323.78	328.86	326.74
291.29	296.28	296.07	299.25	293.58	293.06	289.78	292.04	294.75	295.22	293.46	296.57	296.09	297.8	293.15	294.16	291.26	297.05	294.74	295.12	294.81	294.35	289.04	292.14	296.8	292.22	293.46	291.38	292.04	296.51	296.86	290.33	294.23	288.07	298.81	290.66	293.33	299.65	295.19	288.89	296.41	290.17	295.22	292.56	299.73	295.53	296.63	292.34	290.9	295.74
300.79	306.64	307.1	306.59	305.38	303.75	307.02	301.48	300.9	299.81	308.78	302.51	304.58	302.31	303.93	308.13	305.41	304.57	303.78	305.35	306.39	307.41	304.63	303.56	297.46	312.61	302.58	303.46	299.3	309.04	303.69	304.71	300.64	299.92	304.1	302.07	299.89	305.08	305.11	306.2	303.95	301.93	307.82	302.73	308.26	308.98	303.37	303.79	302.65	306.85
302.96	299.03	301.24	299.08	303.35	300.28	299.86	299.27	301.45	294.01	301.24	303.45	300.96	300.8	300.46	302.19	303.23	299.85	297.98	298.33	297.99	298.07	298.98	299.75	301.97	305.06	301.71	296.87	296.9	294.62	299.26	297.58	301.98	299.78	294.36	297.25	299.46	297.6	299.45	296.68	299.44	298.98	301.18	303.58	302.72	296.8	296.95	299.49	302.97	301.85
309.84	312.25	312.81	313.16	314.94	313.18	315.8	313.4	311.9	317.15	316.06	312.24	311.32	315.55	316.25	308.2	310.86	313.84	315.86	310.49	308.7	311.72	311.81	313.66	315.56	314.15	318.42	313.69	314.64	310.18	309.46	312.09	311.06	314.97	312.35	317.07	316.64	311.3	314.34	310.69	315.24	312.3	306.44	308.65	316.46	311.07	318.87	312.31	310.71	314.36
318.28	317.11	319.39	314.84	316.37	320.39	316.06	314.37	318.03	318.67	319.64	319.21	315.31	313.56	315.32	319.47	318.46	325.23	317.42	316.82	320.84	317.78	318.69	316.74	318.7	317.84	315.84	318.41	321.51	317.14	316.01	314.73	313.22	316.44	312.68	319.24	319.07	317.76	323.63	320.66	318.23	318.97	316.18	316.99	317.4	317.35	310	314.66	320.81	318.21
319.31	313.15	313.95	313.49	311.63	316.1	314.85	313.18	313	310.86	313.46	316.36	316.9	312.69	314.56	318.06	310.95	314.95	316.01	319.56	316.42	311.9	312.49	312.13	314.77	306.22	315.77	313.92	312.71	314.57	316.49	315.64	313.21	308.38	308.5	311.22	317.71	312.09	314.15	315.04	315.21	313.73	314.48	309.74	309.78	312.14	316.93	318.92	310.58	313.49
310.67	313.24	312.19	317.94	316.3	311.38	313.79	315.69	319.85	316.73	314.2	319.45	316.78	312.88	315.59	309.78	309.98	316.09	314.84	318.36	314.47	319.14	316.23	312.64	318.3	311.74	322.3	314.14	319.88	317.51	312.9	313.09	315.95	318.22	316.82	310.14	316.77	317.82	312.31	320.08	313.12	311.9	313.96	318.23	315.89	317.57	309.12	316.5	318.48	316.47
296.77	294.7	296.81	290.91	300.96	292.23	298.09	291.94	295.2	294.2	295.25	297.91	297.95	296.32	295.86	292.48	299.54	297.66	298.25	297.6	296.61	296.54	294.35	294.32	298.32	291.74	295.69	292.2	295.21	293.74	300.25	301.36	299.99	295.06	294.37	299.95	297.24	295.79	294.91	292.06	297.99	292.85	300.81	302.5	299.33	298.02	302.09	293.65	302.48	303.64
306.5	307.1	307.35	313.22	306.06	309.96	304.34	307.69	303.11	305.73	306.27	303.39	308.53	303.8	303.04	305.27	313.09	310.45	308.79	303.53	307.09	308.88	306.63	309.95	306.84	305.88	303.99	307.66	305.45	304.97	307.82	304.87	305.59	307.88	299.79	306.14	307.73	298.89	305.33	307.04	302.76	307.15	304.85	305.38	307.39	306.34	306.33	303.63	313.16	299.63
327.86	330.82	330.7	323.57	325.39	327.63	329.74	330.81	322.65	328.08	328.35	324.72	333.51	328.08	320.79	327.35	323.91	328.86	323.23	331.37	328.35	327.55	327.38	326.08	327.17	321.67	324.25	324.43	321.5	330.72	322.2	324.42	327.25	324.31	327.01	325.5	323.68	325.4	325.67	328.98	328.48	328.96	330.33	323.97	327.62	327.35	325.21	326.83	328.69	329.2
307.47	305.98	306.47	307.54	305.49	302.05	306	307.81	304.27	304.3	304.55	309.87	308.22	311.86	308.81	308.37	305.24	306.35	303.78	310.2	311.02	304.44	307.61	312.86	307.45	307.04	309.27	303.36	306.82	307.46	303.84	310.74	314.12	306.22	306.25	309.66	310.04	307.03	304.43	313.84	310.36	314.71	303.67	303.65	309.23	303.69	306.03	308.85	306.96	302.78
306.62	306.76	305.17	304.48	302.77	307.53	308.01	304.35	305.12	307.19	307.63	306.53	306.15	302.43	306.29	302.46	305.53	303.3	302.22	303.35	300.86	298.25	306.31	303.96	309.84	307.57	301.04	304.44	299.79	308.41	306.19	309.56	303.41	307.86	305.71	306.31	307.76	306.74	303.59	303.72	303.54	298.99	300.06	304.82	306.14	302.86	302.39	302.28	300.8	305.67
327.6	329.79	325.63	322.11	317.87	322.21	325.74	321.09	324.33	323.27	326.7	321.42	321.65	322.26	323.63	329.85	326.51	324.96	324.92	324.18	325.82	324.78	328.38	322.05	324.01	323.74	321.48	326.08	325	327.92	319.76	324.14	326.27	326.54	321.38	322.07	326.82	324.48	322.86	324.64	323.05	324.77	325.78	323.31	323.41	322.71	326.96	323.15	328.44	323.22
308.24	310.74	314.7	310.43	306.34	306.41	314.89	306.29	310.43	309.57	309.1	309.9	307.09	309.2	310.16	305.27	308.98	309.01	308.53	311.56	307.47	310.87	308.41	307.47	308.39	310.41	307.72	304.6	306.51	311.37	309.81	307.23	307.23	312.69	308.2	314.38	312	309.42	311.61	310.96	307.38	313.53	308.5	314.26	305.72	306.39	311.34	312.65	306.42	311.09
317.7	311.24	318.81	306.94	317.27	312.83	316.45	314.76	317.9	313.16	309.68	314.04	310.04	308.82	313.32	313.59	317.26	312.47	310.16	322.16	318.72	312.1	313.2	314.01	312.01	310.39	315.97	316.83	316.62	316.26	313.37	316.99	309.77	314.44	310.95	314.28	311.23	311.21	311.94	311.99	314.46	311.22	312.09	315.37	317.42	314.7	317.41	320.89	314.74	315.63
305.9	302.83	305.99	300.62	300.32	299.92	301.23	299.13	302.84	308.42	306.23	302.45	301.25	304.99	299.85	305.25	302.38	307.26	309.19	301.22	304.17	304.05	302.97	302.61	304.83	303.79	305.24	305.17	302.98	302.98	308.28	303.7	306.62	294.33	304.36	303.99	301.13	301.11	300.15	303.82	299.64	299.9	303.07	305.56	304.82	300.14	308.12	306.95	298.7	297.77
308.07	308.38	307.38	306.49	311.08	307.44	310.19	304.94	303.16	309.53	303.05	305.55	299.87	314.71	306.1	312.55	308.99	306.84	311.36	311.55	309.98	311.96	311.43	312.19	308.04	313.37	310.43	313.06	307.59	304.89	311.53	310.96	307.98	311.53	308.46	308.92	309.87	301.89	304.85	309.69	314.42	310.09	308.93	304.89	306.05	315.86	302.54	307.75	312.74	313.94
307.37	312.02	307.65	305.05	308.27	310.25	309.74	313.47	310.83	307.98	306.64	305.71	306.73	315.29	311.06	310.43	308.59	311.88	309.73	310.45	310.31	310.24	310.83	313	314.1	311.77	309.61	305.4	303.21	308.15	306.25	305.96	307.15	312.19	309.9	306.67	311.26	312.94	308.56	307.26	309.85	310.5	307.98	310.07	306.57	309.18	311.06	308.68	311.45	308.25
307.18	306.92	308.82	307.72	310.82	311.69	312.14	309.63	310.8	311.49	311.83	306.48	312.91	310.7	305.68	308.9	312.98	308.77	311.96	311.6	308.43	309.43	307.26	305.21	311.92	309.5	306.08	305.37	309.07	315.63	311.95	310.13	306.06	313.47	313.24	309.53	306.49	315.62	308.99	306.4	308.82	311.37	310.74	311.56	307.27	309.79	310.27	308.34	312.21	307.54
306.78	307.53	300.66	304.74	302.18	300.77	302.2	302.09	304.79	305.32	301.03	302.05	303.12	303.69	305.75	299.55	302.11	300.32	301.98	300.63	303.65	300.5	302.14	303.66	301.58	297.33	303.92	301.97	303.19	306.35	307.14	302.11	300.55	306.05	301.73	303.64	303.61	302.4	304.9	296.42	306.86	304.31	302	304.81	304.26	299.62	298.64	299.33	304.91	304.16
314.55	312.17	313.18	311.82	317.6	314.98	320.24	309.3	315.57	317.92	312.34	322.35	312.71	315.47	312.67	313.27	319.84	309.27	311.18	310.02	316.93	312.8	316.11	314.09	314.8	318.77	314.53	314.48	313.71	315.41	312.21	315.97	315.03	321.17	313.66	316.82	316.01	314.36	315.12	309.28	315.57	312.22	315.11	305.78	316.86	319.32	316.83	316.83	315.81	315.92
307.94	317.93	311.6	309.4	311.63	309.18	312.96	310.69	316.63	315.92	315.57	311.95	312.14	315.36	312.29	316.73	315.45	312.06	312.65	313.91	307.86	310.74	313.45	313.28	309.62	313.62	313.78	314.19	311.44	311.51	313.18	310.01	311.14	310.18	314.53	312.38	307.72	312.87	314.74	313.95	316.35	314.96	318.29	316.43	310.75	312.89	315.02	313.88	314.85	311.75
315.39	320.4	314.08	318.77	320.07	311.56	316.2	320.34	320.53	320.36	320.5	319.69	317.47	319.14	319.98	313.1	318.57	317.3	316.63	318.83	315.13	316.09	312.95	318.09	321.07	317.21	323.81	322.03	312.23	317.68	312.85	316.76	320.71	314.61	316.91	318.03	312.6	315.56	315.04	315.31	320.4	315.94	316.06	311.86	312.92	311.25	317.13	318.21	314.88	317.77
311.56	311.06	321.14	315.07	316.17	319.01	312.01	318.39	315.88	311.37	311.35	311.94	312.12	312.73	314.01	317.32	313.67	311.71	311.93	319.98	312.35	316.92	315.49	319.86	315.55	314.73	317.2	316.84	313.83	318.09	315.09	320.56	312.5	313.17	316.05	315.4	309.18	311.96	314.88	310.95	315.89	313.42	311.04	310.77	313.43	317.96	315.17	312.08	316.96	314.3
310.02	308.11	310.06	310	306.33	311	306.2	309.76	306.23	306.94	310.12	311.3	308.16	304.14	307.78	310.16	307.2	309.19	310.19	311	310.45	305.89	306.53	311.92	309.49	312.53	309.37	310.54	307.65	311.74	306.99	307.35	307.76	308.63	306.84	309.52	302.64	312.3	305.35	309.65	307.94	307.09	315.25	312.01	308.65	307.75	313.73	310.15	307.79	305.58
294.53	298.12	295.52	292.67	297.85	294.32	288.32	294.4	291.36	290.91	293.81	294.71	300.66	295.89	292.98	293.73	293.15	296.41	296.64	291.54	294.89	296.75	299.96	296.9	298.27	294.17	294.94	293.21	293.65	292.38	296.35	295.5	290.02	292.75	298.98	298.8	293.47	295.21	293.83	297.13	296.68	288.72	298.19	293.06	290.17	295.69	294.27	293.81	293.43	294.54
328.72	332.12	329.29	326.43	331.16	330.87	326.39	330.15	328	326.41	331.89	326.63	328.2	329.3	331.26	328.19	329.56	331.67	328.71	332.89	329.95	324.53	326.63	330.24	326.57	328.01	327.37	325.39	322.32	324.18	330.23	331.03	327.6	323.41	327.09	329.33	328.09	327.04	320.56	325.07	321.46	326.78	326.99	326.22	326.35	327.15	327.44	324.75	329.98	329.47
308.58	311.7	312.78	312.92	314.63	308.14	304.08	305.24	305.68	309.23	312.17	305.45	314.25	307.79	307.87	307.28	308.7	307.13	303.45	311.4	309.12	310.47	313.49	306.73	316.94	313.06	310.89	307.07	308.14	308.32	307.22	310.05	305.1	308.68	308.77	310.36	302.39	307.3	307.96	313.74	309.32	307.4	307.1	307.06	310.51	311.98	304.96	314.04	304.78	303.37
321.81	323.96	327.42	321.83	324.33	325.36	325.1	323.98	327.69	323.43	323	326.95	324.86	326.18	326.91	323.52	322	323.28	326.09	323.76	323.38	326.28	323.97	326.17	325.42	323.73	321.68	324.52	326.87	321.28	323.37	323.43	324.96	328.81	324.34	327.69	330.45	324.66	323.12	322.04	327.06	332.38	320.55	325.11	318.42	324.64	323.31	322.7	326.51	324.66
306.38	309.64	306.03	306.72	305.07	310.64	306.93	308.52	308.62	313.25	307.87	313.39	305.05	306.77	309.39	308.24	303.98	308.15	307.74	302.57	305.53	310.12	301.13	311.91	303.63	307.82	312.14	302.58	301.46	305.48	307.47	300.82	308.26	311.53	308.18	304.83	306.48	306.3	311.44	303.9	304.26	302.13	302.04	307.64	302.42	306.01	302.85	302.92	310.3	300.1
295.74	295.1	296.15	294.42	298.82	294.29	292.22	296.63	288.89	294.94	298.55	296.03	295.6	293.86	297.45	297.01	301.13	293.71	297.68	293.44	295.38	293.09	301.22	292.2	294.67	296.94	296.07	296.49	293.95	292.6	300.16	296.18	296.58	290.89	292.1	296.18	292.32	294.51	294.74	299.38	294.46	296.48	295.84	297.68	299.27	300.55	295.61	289.84	289.06	294.3
305.97	304.12	307.97	314.01	313.36	313.14	312.75	307.75	311.11	307.62	316.36	310.74	312.48	314.36	309.04	310.56	310.54	313.44	309.67	307.34	311.31	307.23	310.93	314.12	312.03	312.45	308.79	309.18	305.38	311.92	312.45	310.05	310.05	312.56	309.77	308.33	311.22	307.25	313.52	314.13	311.57	310.79	304.63	306.08	308.36	309.49	314.05	308	313.88	309.95
310.7	304.02	303.2	300.07	309.28	309.49	305.3	307.25	304.61	304.83	306.48	303.14	308.89	303.93	307.34	309.26	309.03	303.81	310.41	301.67	308.04	304.76	302.96	301.37	308.98	306.74	304.76	305.31	306.05	305.66	305	300.79	303.3	306.76	310.27	307.98	301.82	304.12	311.9	304.17	314.59	306.86	305.66	304.5	304.08	305.35	306.92	307.16	312.22	308.23
304.57	303.59	304.34	303.5	301.81	302.85	304.28	304.79	307.4	301.47	303.91	305.16	303.13	305.22	298.14	302.99	303.87	305.55	303.55	300.7	300.44	303.39	302.53	297.79	308.38	306.13	304.43	305.3	304.53	297.85	302.9	304.23	299.72	303.57	304.62	306.92	299.26	303.5	309.85	299.93	301.11	302.48	300.41	307.89	304.2	301.21	299.88	307.33	297.75	298.98
303.02	306.26	306.88	306.09	310.7	303.3	305.83	299.84	302.99	307.35	308.09	306.34	305.84	303.31	310.25	309.49	303.86	304.42	304.17	308.24	308.08	305.4	305.56	307.99	307.78	305.2	305.28	307.78	302.07	301.81	306.36	305.28	309.07	304.34	308.8	310.98	312.44	306.94	300.55	301.3	306.39	303.93	307.4	304.62	300.68	302.15	306.59	307.19	309.41	307.07
317.31	313.31	314.2	312.2	317.68	318.51	316.89	320.37	318.95	315.53	318.95	320.18	318.68	319	318.76	319.96	319.26	314.2	319.38	318.08	316.41	317.88	313.97	317.93	314.88	317.81	316.13	315.78	319.61	320.02	316	318.15	317	317.06	316.42	316.96	318.63	317.06	320.05	315.93	315.88	317.04	315.49	313.87	318.44	309.78	314.55	313.53	318.83	319.62
303.63	309.38	306.71	302.57	303.93	301.55	300.22	305.51	300.98	299.49	312.94	305.24	303.04	302.74	297.97	304.48	302.37	303.99	301.95	306.86	306.66	302.95	307.52	298.63	304.22	306	307.49	305.44	306.91	300.89	305.56	305.14	301.25	300.65	304.35	308.56	307.1	308.7	308.84	304.6	301.18	309.36	311.31	303.1	303.24	300.74	303.06	306.01	301.68	306.68
309.1	303.53	307.2	306.15	309.68	303.51	304.64	305.82	305.83	302.99	308.87	306.83	306.02	303.16	304.52	309.2	306.22	304.5	307.01	303.59	300.84	304.22	306.97	303.88	305.9	304.19	304.71	299.73	310.03	306.47	306.25	302.74	305.32	306.63	306.07	304.38	306.43	303.71	301.2	303.88	307.22	308.53	305.5	306.57	305.12	301.49	303.7	305.38	304.96	307.77
307.15	311.73	313.46	311.93	314.19	313.71	309.54	308.54	313.08	309.54	314.47	313.89	311.18	313.76	305.37	310.25	314.63	307.29	314.62	310.94	308.65	308.52	313.8	311.12	311.5	303.39	311.5	309.63	306.62	310.98	311.66	313.44	307.89	312.06	313.43	308.72	310.04	318.69	309.05	311.99	310.89	311.66	308.43	308.26	309.41	312.73	307.76	307.2	311.57	313.52
312.16	303.88	309.41	315.64	308.34	311.31	312.67	314.15	313.6	313.5	306.46	312.05	307.16	315.47	312.12	307.62	313.63	312.46	315.29	314.08	312.07	305.78	310.75	312.87	311.32	308.19	314.59	310.56	308.76	316.68	312.8	313.23	313.46	311.6	313.53	311.11	315.37	316.94	316.74	313.45	313.73	315.55	312.37	313.62	309.81	315.51	314.25	313.77	311.13	310.63
299.34	304.51	297	303.51	299.5	303.06	297.87	300.5	298.34	300.18	295.32	304.14	299.1	304.32	302.55	301.26	301.47	300.31	301.49	298.61	302.98	303.13	301.32	305.96	307.08	296.29	298.98	301.71	300.92	303.91	300.99	304.56	299.25	301.74	302.17	305.78	302.61	303.08	296.15	298.65	300.96	301.39	300.08	298.72	305.82	297.78	298.75	299.59	301.24	297.27
327.1	326.09	324.89	329.35	325.68	325.3	333.41	334.76	325.7	326.82	332.95	326.55	326.7	327.95	327.09	321.14	332.08	328.15	328.5	328.89	325.81	329.03	327.65	326.95	322.04	325.36	326.44	328.5	326.9	323.34	324.5	327.16	326.22	325.15	326.06	327.94	331.25	323.91	329.59	330.57	332.73	328.55	328.5	328.7	325.7	327.44	328.9	326.17	324.9	328.41
319.32	314.84	316.07	319.73	311.06	313.93	316.42	315.61	317.49	316.99	313.83	314.4	315.54	317.74	316.97	316.71	313.11	313.74	311.32	317.28	314.3	317.3	313.1	311.4	310.4	317.44	317.6	314.12	319.76	315.56	314.56	313.23	321.3	312.14	315.35	317.98	317.25	320.28	315.51	313.19	312.37	318.58	313.81	315.54	315.18	316.76	313.18	317	316.9	316.71
318.47	315.46	320.52	313.06	319.88	312.66	317.57	315.14	318.9	313.67	311.69	315.53	312.82	317.77	317.89	312.73	316.91	318.55	315.36	318.55	313.47	316.84	314.81	315.45	315.25	315.61	322.04	317.41	316.9	318.48	315.39	314.1	318.89	313.25	316.7	320.06	319.38	313.2	325.27	317.28	317.6	317.62	312.88	322.11	310.02	318.24	317.9	318.06	316.69	319.21
318.55	312.55	308.28	314.66	320.92	313.92	312.46	314.16	313.13	311.22	309.43	316.09	316.16	312.76	316.59	309.19	315.78	312.61	311.76	317.96	315.06	314.04	311.12	314.06	314.9	311.58	310.61	312.11	314.69	315.27	309.65	313.05	314.45	313.53	314.01	311.67	304.63	311.25	317.24	312.73	316.6	316.1	310.46	314.26	311.79	311.43	317.96	311.08	313.71	312.03
312.04	319.81	312.5	314.67	315.84	315.9	316.66	318	309.71	311.14	315.46	317.56	315.38	311.87	313.11	316.04	314.73	316.04	320.05	315.59	311.12	307.6	309.7	318.13	314.45	310.61	312.95	316.56	314.82	316.3	306.14	310.53	312.26	310.03	314.98	314.5	315.35	313.88	313.1	313.43	311.95	316.62	311.95	316.27	306.9	315.88	313.63	316.21	311.55	310.11
330.61	324.94	326.65	331.16	329.99	330.37	322.91	325.89	331.49	325.43	328.89	327.18	330.3	332.05	325.41	325.93	322.22	334.04	328.17	329.99	324.12	329.82	333.25	330.81	324.49	328.52	324.94	321.5	325.74	326.48	326.66	329.18	328.78	327.33	327.95	327.59	332.57	332.41	328.67	325.03	331.35	326.84	325.21	325.96	326.48	332.1	321.71	328.21	327.52	326.55
298.47	294.25	296.57	290.85	292.12	291.42	294.36	295.02	296.46	294.65	297.99	295.91	291.07	294.96	296.86	292.19	294.1	301.56	292.99	296.31	293.95	301.75	295.25	294.16	292.7	291.96	296.32	298.43	292.84	295.87	298.11	293.25	295.25	295.07	293.39	297.2	293.93	296.29	294.7	293.7	291.27	293.87	295.74	296.6	294.68	296.32	294.8	294.31	292.68	293.88
320.27	308.8	310.69	315.67	315.8	312.79	312.33	313.06	310.47	306.01	316.97	317.89	313.35	315.44	314.28	319.69	314.19	315.29	314.05	314.99	312.76	309.39	312.12	315.61	315.29	312.06	312.15	316.06	318.7	316.17	315.86	312.85	311.92	319.5	311.39	313.89	311.93	315.27	314.97	315.26	313.4	313.41	311.75	311.79	313.03	309.77	317.56	318.1	314.56	309.46
317.54	318.22	316.43	317.03	317.48	315.54	315.27	310.25	313.79	315.63	314.07	315.1	313.79	316.97	314.13	319.39	318.62	311.6	312.11	313.23	318.28	319.66	316.18	316.04	313.55	316.05	314.46	318.59	316.4	310.15	315.01	312.18	313.72	314.77	317.15	319.85	318.43	315.91	315.4	315.05	315.22	308.66	309.91	318.68	316.13	314.16	318.74	315.01	309.51	314.17
317.09	314.72	318.21	317.67	316.19	321.1	313.5	316.36	317.73	320.52	309.44	316.36	318.15	312.87	314.54	311.89	319.6	314.92	316	316.61	312.87	316.68	316.22	313.81	318.12	317.76	314.42	310.61	316.86	317.13	315.99	314.97	318.84	319.94	316.99	315.1	311.03	317.79	315.98	315.39	315.18	314.33	319.57	315.94	315.58	320.44	320.68	317.96	315.4	318.21
307.41	310.21	300.34	304.19	308.52	305.39	309.04	305.27	301.89	309.03	305.11	308.04	303.31	305.39	307.99	303.05	303.18	307.6	305.44	311.5	305.69	307.41	308.24	305.49	307.5	306.03	303.64	307.84	303.88	308.19	303.66	308.82	307.23	307.55	301.91	310.81	302.92	306.31	306.67	301.95	301.5	304.85	305.09	303.26	307.81	303.65	306.58	307.84	308.55	300.79
299.42	302.04	302.01	298.45	301.89	304.07	302.65	304.68	300.9	301.78	300.63	302.24	300.54	299.24	299.73	303.49	294.29	295.69	301.25	297.69	303.8	301.1	300.87	301.08	305.29	303.98	299.89	303.37	301.42	299.32	295.82	294.81	303.71	298.67	304.86	303.8	302.5	299.96	302.08	300.76	296.07	301.38	300.63	300.09	301.53	301	295.61	299.73	300.96	302.82
316.83	312.42	311.56	316.04	317.28	308.14	314.21	314.77	317.25	315.77	308.27	310.02	313.35	309.08	312.77	318.44	310.37	308.19	311.93	313.31	312.34	313.58	316.96	314.08	311.03	315.62	313.61	308.98	316.94	313.56	316.11	311.59	316.33	311.91	318.2	313.9	312.38	311.44	313.69	313.16	310.93	309.22	314.24	309.02	313.5	312.84	314.71	312.86	309.64	317.88
294.63	296.68	293.08	294.99	303.31	297.6	296.71	293.88	301.31	295.4	296.01	296.5	293.65	299.26	296.47	294.96	294.66	298.62	296.51	297.61	292.48	293.79	293.28	296.07	297.03	297.06	296.93	296.85	297.52	291.2	294.87	291.92	296.17	296.97	292.7	294.12	293.85	295.04	294.03	297	298.34	295.22	296.07	292.41	297.53	301.18	298.2	296.54	295.59	294.35
294.09	293.65	293.53	294.95	300.12	292.08	298.12	296.19	292.02	297.28	297.91	294.2	300.51	298.09	298.87	294.13	297.74	296.04	296.55	297.33	291.1	292.59	290.35	291.61	292.59	296.6	297.97	293.81	288.98	294.7	291.52	294.79	296.92	296.45	299.77	291.58	299.2	294.13	296.68	294.16	294.81	292.7	295.77	298.27	297.9	294.43	293.02	292.26	296.07	297.02
309.81	314.86	309.66	309.79	315.74	316.07	310.54	318.2	310.06	316.54	311.52	307.43	312.44	310.27	310.51	318.73	313.27	316.42	312.73	309.76	309.46	311.58	311.73	313.22	314.51	319.09	312.15	311.18	310.6	312.21	308.78	312.59	316.5	313.71	317.15	314.45	313.82	314.55	317.59	313.58	316.12	312.77	308.79	319.13	314.5	310.45	311.77	311.28	316.66	312.6
313.05	313.68	312.69	319.74	313.92	312.99	316.49	313.99	308.43	312.47	316.27	308.98	315.67	313.01	316.7	317.28	310.36	309.79	310.67	310.34	316.7	314.69	311.48	317.68	311.37	318.64	314.35	312.99	312.96	315.08	315.54	312.69	314.24	314.35	315.89	315.61	313.31	319.78	315.68	320.9	318.81	315.82	315.71	319.1	317.86	317.71	316.4	318.16	313.81	314.52
313.6	311.2	313.01	316.01	311.26	311.11	311.09	314.16	311.37	317.3	315.74	312.25	312.89	311.24	311.82	314.47	310.58	312.81	314.42	316.67	314.01	315.74	309.24	313.84	312.37	307.23	313.46	316.59	315.32	313.85	309.39	313.06	310.75	314.73	313.1	309.61	310.82	313.79	309.73	309.3	310.21	313.73	320.21	313.99	312.84	312.47	315.98	317.52	313.42	308.67
295.57	304.41	300.69	297.34	300.76	302.35	298.62	297.6	299.18	296.94	303.31	301.09	302.66	300.08	297.24	296.01	301.06	304.6	298.08	301.52	299.64	301.29	302.44	298.18	300.26	299.83	300.31	301.41	301.69	297.97	299.15	298.55	300.03	299.12	302.27	296.22	300.32	294.67	300.48	298.79	298.81	302.88	301.47	301.57	300.45	302.53	293.52	299.83	300.26	298.75
304.75	307.29	305.57	302.1	304.54	306.94	308.16	302.89	303.99	308.51	305.46	300.57	305.78	301.77	304.12	306.17	311.06	305.35	305.61	304.21	303.83	308.44	307.62	304.76	303.16	303.64	302.79	306.51	298.97	301.59	310.32	306.45	305.12	307.12	305.86	309.38	303.86	305.85	308.39	302.84	300.68	307.84	309.27	306.75	304.15	307.03	303.21	301.28	313.43	304.71
331.46	333.73	329.76	329.41	323.15	326.27	327.57	326.83	328.71	334.74	327.38	327.27	326.06	329.63	324.11	325.71	331.39	326.2	331.78	329.33	327.45	329.39	330.2	330.81	326.85	330.94	330.91	332.47	328.51	333.35	329.19	329.48	333.53	325.29	331.93	328.05	330.33	326.96	327.68	332.58	329.48	328.7	330.11	327.32	330.46	325.51	326.12	329.92	327.95	331.76
319.97	315.02	315.68	316.75	313.68	321.48	317.45	314.39	316.81	318.31	318.64	314.88	319.51	318.5	319.7	319.06	318.57	316.44	315.69	315.69	319.24	320.08	312.33	316.59	316.99	311.8	318.37	313.42	316.15	327.79	317.57	318.1	317.54	316.08	321.66	316.81	317.98	318.72	322.3	322.38	319.93	316.49	316.47	319.01	318.64	316.47	317.12	316.3	317.13	316.35
312.09	313.72	316.21	315.08	311.48	310.53	317.12	310.62	317.78	309.67	313.07	310.99	311.5	313.5	315.49	315.23	311.78	314.47	313.08	316.8	309.06	317.31	312.52	311.66	314.07	312.18	313.84	313	319.21	308.44	316.74	312.52	318.57	311.83	313.59	310.66	313.52	309.96	310.45	309.17	314.07	313.94	312.41	312.57	306.83	315.57	315.5	314.65	315.63	309.04
330.23	328.61	330.51	327.95	329.43	326.04	329.57	330.5	327.2	328.44	323.73	330.46	328.39	328.96	322.89	325	322.97	324.06	326.91	332.71	325.26	329.98	326.88	324.33	326.55	329.85	321.78	329.59	324.03	328.59	329.62	328.41	323.96	323.47	329.67	333.63	318.81	325.13	326.13	325.65	327.66	330.36	326.55	327.3	330.27	321.5	326.74	330.76	325.9	323.27
332.87	327	328.24	328.66	331.19	329.92	330.44	333.08	331.01	323.95	324.74	330.26	333.34	327.18	327.32	329.02	325.04	330.74	323.81	330.92	330.21	328.2	328.03	325.32	333.82	325.47	330.54	327.77	326	326.44	331.69	328.83	332.49	326	327.49	334.26	328.88	326.79	329.73	329.08	329.41	328.63	325.65	329.37	331.95	325.16	327.5	327.87	326.47	329.43
302.95	301.72	308.01	304.45	308.61	301.64	298.49	307.21	301.13	295.18	305.12	302.01	304.85	302.81	305.81	300.21	303.5	303.7	299.37	304.15	301.06	301.01	304.57	302.67	306.37	302.32	305.48	302.35	304.45	304.49	304.65	301.23	306.56	305.16	302.35	301.92	298.82	300.56	304.95	303.35	302.24	306.1	301.43	301.35	301.99	303.81	303.5	305.42	301.96	300.07
298.07	300.19	301.38	301.77	299.09	304.66	295.76	306.56	303.7	300.51	301.99	299.33	298.8	305.24	300.69	298.9	301.69	301.75	301.83	300.29	308.56	298.01	297.32	302.65	305.82	302.46	302	301.2	299.99	305.42	300.01	303.42	306.05	301.79	302.98	303.55	301.77	304.51	300.62	299.61	301.81	302.61	302.69	301.23	303.8	305.08	300.84	299.63	302.11	292.93
307.03	306.66	303.03	300.48	304.35	308.96	308.02	305.14	299.45	304.76	303.41	306.16	308.11	302.02	307.57	311.33	300.58	305.42	300.14	306.84	304.23	304.53	304.49	303.32	302.58	307.24	302.16	302.82	306.02	304.02	307.88	302.2	309.48	306.61	308.44	303.47	304.31	302.61	310.84	304.2	309.31	309.27	307.19	306.13	302.31	303.43	305.05	306.88	310.48	298.72
320.72	325.51	322.09	318.35	318.75	319.13	321.62	314.53	316.13	321.21	319.09	320.19	315	316.43	316.31	321.49	316.56	318.11	315.08	314.14	317.06	318.52	317.66	314.54	319.09	322.9	322.18	317.67	322.04	312.78	318.81	311.33	317.17	315.91	317.95	315.32	319.74	316.29	317.65	317.26	311.8	318.93	322.91	314.59	320.28	319.99	317.19	319.68	315.93	320.9
307.76	303.27	305.68	303.76	303.12	307.04	306.85	298.71	307.97	303.49	303.31	305.59	306.69	302.18	310.57	304.95	297.83	303.29	303.9	305.44	299.64	303.75	301.04	307.86	299.59	306	305.47	308.07	305.21	302.23	305.22	303.62	303.81	304.28	303.68	303.85	304.2	305.8	301.66	300.67	307.02	304.21	300.36	305.71	307.09	311.69	302.14	307.44	303.2	303.7
305.46	304.56	306.41	311.02	301.66	306.6	304.56	307.05	302.46	306.21	307.51	305.33	308.54	302.25	302.69	301.18	308.94	301.58	299.57	308.17	306.28	307.67	302.83	305.38	310.04	310.73	301.73	307.58	300.72	300.35	304.57	308.77	302.8	309.43	310.23	305.69	303.2	306.61	305.51	309.92	304.69	302.9	304.3	306.2	302.52	303.14	305.47	304.68	305.26	304.32
298.29	292.02	296.71	293.39	296.52	299.07	293.9	300.95	294.2	295.72	298	294.95	293.1	297.29	293.54	294.09	299.02	292.28	292.68	293.62	294.61	291.37	294.62	295.92	296.74	296.89	296.64	291.75	294.25	290.6	297.83	295.24	296.38	297.6	293.9	298.26	290.79	298.21	296.25	293.43	295.9	292.09	293.57	291.33	296.6	287.49	292.5	293.75	289.89	297.78
313.03	310.18	311.25	315.96	308.8	311.45	311.34	308.29	317.38	314.91	308.88	311.29	310.91	316.25	312.19	312.12	315.89	313.46	314.37	305.72	311.3	310.87	307.04	313.55	309.69	315.83	310.99	307.33	309.04	313.92	311.17	313.83	312.65	312.27	307.59	316.51	306.65	309.15	312.19	312.2	311.2	313.07	313.7	315.92	314.05	309.55	314.18	307.96	305.4	317.54
316.33	319	315.36	317.75	315.74	318.76	317.04	317.73	318.44	316.9	312.87	318.74	314.18	319.34	316.53	319.23	316.75	321.45	318.05	316.14	323.01	315.04	316.21	314.61	316.7	321.16	317.44	323.29	318.67	316.13	320.2	319.2	315.48	319.2	319.37	314.41	315	316.18	320.04	315.17	315.03	323.12	315.29	313.48	320.74	321.34	320.43	315.98	317.11	323.29
310.41	307.6	310.25	310.04	308.16	311.36	306.16	312.03	306.71	313.68	306.16	317.02	306.03	308.61	316.76	318.67	311.42	306.11	314.51	309.51	311.53	313.57	310.81	307.07	309.89	307.84	305.71	308.91	306.43	304.27	305.74	309.73	312.91	307.9	303.97	307.38	310.74	305.82	306.17	310.51	309.88	305.75	302.24	315.47	314.46	308.67	308.43	307.98	309.21	311.75
315.75	313.44	307.8	316.83	313.26	306.27	309.34	310.33	310.66	308.43	308.32	309.22	312.82	308.09	316.37	313.22	314.35	309.62	308.34	315.26	314.55	310.18	312.82	318.41	313.11	313.11	307.4	309.07	312.53	315.36	311.05	313.12	313.11	306.24	312.06	314.15	314.09	313	309.15	311.03	310.02	312.33	310.89	314.3	315.25	316.7	317.52	311.39	309.87	314.68
317.52	320.62	316.22	318.9	316.9	317.33	321.11	319.05	318.91	315.86	322.19	318.18	317.21	313.86	322.68	317.67	318.8	318	324.18	320.99	317.16	316.68	322.46	317.9	317.53	321.39	316.51	316.22	320.98	320.31	321.37	315.23	319.11	317.68	320.56	320.01	316.92	315.35	320.1	316.94	321.32	315.23	314.68	317.82	318.61	320.88	316.64	321.41	317.68	317.49
323.73	325.56	325	327.36	328.13	317.83	329.9	327.59	328.58	320.79	324.02	327.07	327.91	329.5	320.86	330.07	326.42	323.57	324.43	324.69	325.63	326.49	327.27	325.3	320.86	320.7	324.21	326.83	322.52	323.97	325.3	321.71	329.42	325.21	321.4	328.19	322.5	325.38	324.35	319.73	319.35	322.32	328.53	325.58	324	326.45	326.02	320.52	322.65	321.85
299.68	299.04	300.07	305.65	301.42	297.22	299.29	298.71	301.82	298.73	300.7	302.43	297.87	302.3	303.5	301.02	303.84	304.23	296.45	299.85	302.41	299.66	298.87	302.85	305.41	304.17	303.79	303.78	305.14	301.25	302.71	305.56	296.09	301.25	305.12	305.07	304	302.95	305.89	305.48	299.63	302.92	301.78	299.62	302.65	297.71	302.34	301.79	303.89	301.46
316.53	310.45	309.73	317.99	315.59	312.37	313.04	317.73	311.84	313.33	312.69	310.23	312.38	311.27	314.96	314.01	316.17	316.98	315.92	310.61	318.19	315.55	311.01	313.81	312.1	313.7	313.62	315.26	310.7	318	312.13	313.01	316.53	310.08	311.74	314.05	312.96	311.8	313.3	313.66	310.82	316.16	315.83	311.37	312.03	315.31	315.68	315.5	313.96	313.89
314.83	320.47	314.12	315.38	317.26	315.25	310.36	317.93	312.65	311.9	317.07	314.87	320.18	318.34	318.81	322.02	315.69	317.89	315.91	319.7	314.17	316.21	317.65	321.14	319.07	317.08	319.71	320.68	316.79	316.64	321.34	315.17	317.62	316.14	319.01	320.57	317.39	318.49	320.94	317.6	318.22	316.94	317.34	316.73	317.4	317.93	317.02	320.43	318.57	315.48
302.74	304.43	308.63	305.94	311.26	303.45	299.46	301.93	302.73	304	305.61	302.86	302.61	303.15	307.58	300.7	303.6	303.53	302.72	304.88	303.98	305.85	301.75	309.47	305.56	300.23	303.71	308.35	302.49	306.84	298.89	302.84	303.08	305.13	303.44	308.79	308.09	305.99	306.66	301.99	304.25	306.03	311.21	303.77	305.03	304.34	305.69	300.87	305.36	305.13
313.24	313.27	316.28	316.02	317.25	316.33	313.08	311.14	313.54	316.71	312.73	315.41	316.76	310.1	313.42	313.34	316.68	309.48	316.62	316.07	314.46	315.97	315.2	313.6	319.52	313.96	317.25	318.98	312.98	316.56	314.28	310.53	315.86	309.56	319.32	318.36	319.03	317.12	308.36	314.16	312.81	312.74	313.75	318.32	316.71	314.26	312.61	316.87	316.49	312.22
318.82	318.48	320.52	319.17	322.69	320.49	321.89	316.74	317	314.55	314.84	319	318.89	319.82	315.76	321.08	321.92	318.83	319.01	317.79	318.74	320.01	318.95	317.02	323.41	317.54	316.98	324.04	321.63	321.89	318.21	314.96	318.83	318.71	316.79	319.77	320.28	311.64	318.33	315.68	317.47	315.9	321.93	319.72	317.62	315.09	314.46	317.43	318.68	314.05
311.76	312.24	317.11	313.89	314.93	313.12	318.11	315.88	314.25	315.32	313.93	314.93	317.15	316.53	315.13	317.99	315.62	316	314.92	316.8	317.64	314.66	316.61	320.53	312.62	317.36	310.98	310.75	313.08	317.71	314.18	317.48	311.84	316.67	314.71	312.69	312.76	317.76	313.79	314.52	311.39	317.06	318.23	321.63	318.52	313.24	313.28	311.66	316.4	313.38
301.95	295.81	300.67	303.13	298.27	301.85	305.57	302.41	302.4	300.62	304.35	304.44	306.16	304.03	302.39	299.86	305.36	302.72	306.82	295.76	304.25	300.8	299.86	306.69	304.88	302.06	301.87	307.61	303.7	303.77	306.23	306.27	302.86	302.45	304.05	301.34	299.57	302.62	302.25	307.39	300.02	302.81	302.82	302.73	303.15	304.67	306.93	301.76	299.77	306.99
310.44	316.14	314.74	313.33	316.87	313.16	315.43	315.85	314.41	310.03	314.2	310.92	311.39	321.58	315.82	312.29	318.11	308.31	319.46	319.47	316.41	318.38	313.64	310.45	309.07	313.1	315.64	314.37	308.05	312.11	312.01	310.41	317.5	315.71	311.08	312.79	315.65	313.96	311.13	315.08	312.6	315.4	313.28	315.19	318.65	316.81	314.75	310.39	314.09	313.18
311.08	318.68	311.73	317.74	312.66	316.91	317.18	315.01	316.63	313.57	313.44	312.41	311.48	314.88	324.04	317.34	315.12	309.6	312.34	319.24	313.57	317.6	308.89	311.01	314.51	314.11	312.26	312.82	309.52	310.64	317.17	315.43	313.33	314.99	308.36	313	318.18	317.47	311.27	315.31	317.42	316.71	315.25	315.63	314.05	312.24	315.81	316.87	317.46	315.74
294.06	292.58	297.32	300.96	293.29	294.97	290.78	295.15	290.96	295.38	292.98	292.58	293.56	298.86	291.98	290.19	291.51	292.92	295.78	296.74	293.42	293.03	296.11	293.87	293.87	292.08	292.65	289.63	294.61	296.53	294.67	298.54	291.96	294.45	296.7	296.96	293.11	293.16	297.37	297.29	294.32	288.88	289.82	291.82	296.15	298.93	293.7	288.87	297.8	292.17
306.89	313.58	309.41	305.28	308.61	309.71	312.47	304.99	307.75	312.37	310.31	310.05	308.7	311.13	310.28	309.38	309.3	310.05	310.56	306.38	311.03	306.51	307.99	307.79	306.55	304.1	307.98	307.19	308.18	303.47	308.08	310.2	312.35	311.08	307.74	314.51	309.89	308.08	310.73	308.82	308.51	309.67	306.53	306.07	309.51	309.87	305.39	311.84	309.24	307.66
324.23	326.41	321.8	323.49	330.58	325.42	328.42	323.68	321.37	325.79	324.83	319.8	326.07	321.45	319.88	326.64	324.24	324.95	327.26	327.67	328.1	323.69	322.43	320.13	325.73	326.14	321.96	326.2	330.68	322.86	321.9	324.26	327.28	325.01	324.79	322.29	321.78	324.61	324.18	322.47	324.87	327.89	323.16	324.44	326.09	318.33	320.28	326	324.06	326.24
321.22	322.05	321.85	325.8	322.99	324.84	325.51	324.49	322.93	318.72	321.14	327.45	327.07	325.46	321.51	325.2	327.29	328.12	323.42	326.74	321.78	325.1	324.08	328.06	328.27	321.93	328.86	322.74	325.21	324.59	322.88	325.02	324.54	327.81	323.18	320.62	323.2	331.09	329.13	323.05	326.47	322.02	322.96	326.27	325.11	328.93	319.6	323.06	324.14	319.67
312.3	308.86	314.96	314.37	316.61	311.45	310.14	315.38	309.6	311.22	309.06	309.58	309.18	316.99	309.45	311.05	310.61	314.33	310.53	311.75	316.87	319.2	316.65	314.1	314.32	315.71	313.42	312.2	307.07	308.79	312.66	316.36	315.37	310.75	309.24	309.96	307.69	311.8	315.39	309.9	311.88	313.95	311.53	316.07	310.93	310.96	312.3	310.24	314.91	313.43
299.63	293.71	298.47	299.71	296.17	304.45	296.49	298.82	290.09	294.59	297.99	298.61	292.55	294.7	294.7	297.23	301.88	298.37	297.84	301.39	294.59	296.3	296.02	300.8	291.56	294.63	299.45	294.34	295.73	294.79	293.07	296.5	298.71	300.24	299.11	297.54	291.73	293.94	298.27	297.16	298.66	300.9	297.45	291.61	302.96	296.32	292.38	292.29	294.45	301.48
298.64	296.12	291.46	288.63	295.67	298.34	296.9	293.4	291.78	297.39	294.43	294.76	296.25	295.11	295.53	293.28	295.8	292.21	288.89	297.19	301.54	290.44	296.35	293.74	295.44	296.85	295.44	292.91	297.45	294.34	295.91	293.54	295.3	295.69	293.56	291.74	291.85	289.67	293.99	295.27	293.83	293.41	295.75	294.63	295.03	289.37	292.03	289.46	290.55	292.54
301.83	301.19	300.94	303.38	304.99	303.82	304.31	303.67	307.94	304.89	301.07	308.99	302.54	305.21	301.42	300.8	306.93	302.88	300.22	304.2	305.7	303.15	301.31	306.75	307.75	300.84	303.16	305.95	304.36	305.29	301.94	305.43	302.58	297.08	309.85	305.67	301.91	300.72	300.71	306.87	302.36	304.01	307.24	303.91	305.89	305.5	307.55	305	302.22	303.28
299.11	304.75	304.87	308.3	302.41	307.45	305.75	306.96	310.8	306.49	308.46	306.72	305.54	300.11	307.26	307.91	304.02	306.54	304.17	303.45	306.17	305.22	302.85	307.39	309.53	304.07	303.83	307.2	303.16	307.19	307.45	305.95	303.78	307.63	302.42	309.35	307.35	302.89	303.88	308.08	307.75	306	304.81	305.88	303.7	307.99	305.55	307.98	306.5	303.87
299.1	305.18	306.14	299.95	296.64	300.18	305.4	297.58	303.3	301.9	300.18	303.34	297.84	296.48	298.69	306.66	302.56	299.78	306.66	296.6	300.11	300.05	298.09	301.7	298.82	304.78	305.61	299.78	298.66	299.27	297.12	299.41	302.44	304.31	302.09	299.13	302.38	299.25	302	297.35	303.92	302.52	305.66	301.15	300.64	295.34	301.17	295.83	301.12	300.1
314.34	316.67	312.54	313.95	314.45	314.72	315.22	314.41	314.56	307.27	310.92	311.44	317.82	310.57	307.01	308.65	309.91	310.21	312.88	318.56	311.39	312.64	315.01	314.66	313.45	314.37	315.22	316.21	316.43	315.22	315.32	309.39	311.64	315.19	317.77	314.73	311.32	313.8	314.89	311.64	317.63	313.36	311.4	315	316.45	314.13	316.56	314.95	314.35	318.47
300.5	303.84	304.95	307.89	309.12	299.81	304.96	305.95	304.79	302.78	307.81	304.23	306.09	302.66	306.44	309.81	306.14	306.84	304.81	303.87	309.64	308.17	313.37	308.28	307.4	307.04	304.6	308.16	307.26	302.97	308.41	303.33	307.35	304.15	302.14	308.96	302.65	305.31	308.14	302.88	302.89	309.91	308.45	307.63	305.14	312.17	307.61	307.35	306.74	306.04
308.86	312.17	307.2	303.37	311.67	312.05	310.49	313.75	309.6	314.21	306.98	310.22	308.42	307.54	311.26	314.26	308.24	318.11	310.48	308.48	309.39	310.06	306.58	312.45	301.28	309.15	314.49	307.99	307.3	313.59	310.48	313.35	312.76	311.47	309.26	313.83	308.81	310.14	309.62	313.54	311.49	315.64	308.23	308.25	311.64	314.19	315.49	308.99	311.29	313.23
328.59	326.02	327.5	327.47	326.9	323.66	322.63	323.49	327.91	328.67	323.72	329.5	330.58	328.3	329.14	327.84	325.86	327.77	324.66	328.87	327.62	325.65	327.86	327.17	329.4	326.28	325.06	333.38	329.34	327.22	333.3	328.83	332.32	326.28	332.89	329.28	330.5	327.32	329.21	324.71	326.26	325.47	330.46	330.63	326.08	326.43	328.36	328.16	325.47	324.41
325.06	325.4	325.25	326.38	323.2	326.57	325.12	328.08	325.65	322.11	327.77	324	325.38	320.34	326.33	319.96	325.76	320.04	328.01	329.83	324.66	327.56	322.64	320.77	320.79	325.91	323.19	326.65	331.15	324.24	324.48	325.48	322.38	329.02	326.37	328.25	326.36	323.84	322.28	328.09	323.64	325.32	322.86	329.23	327.44	327.96	327.45	324	325.45	325.96
311.03	310.54	311.36	303.53	309.72	308.98	311.23	307.68	304.48	314.3	305.38	311.03	307.06	306.22	311.8	304.84	309.89	308.48	307.63	307.92	310.31	304.85	313.03	306.77	305.73	308.63	314.13	309.46	303.01	309.69	305.21	308.33	310.02	307.63	312.51	312.06	306.37	308.06	309.23	307.24	312.28	312.44	313.78	304.77	310.25	309.21	307	311.14	306.79	308.48
314.02	310	312.89	309.4	313.89	316.62	308.95	315.83	314.81	314.01	314.18	310.85	310.04	315.74	310.38	311.73	312.99	312.75	312.54	313.88	308.23	313.25	311.5	317.9	311.79	313.71	311.69	307.72	308.83	315.83	316.45	318	311.92	309.7	314.45	309.97	311.28	311.6	310.72	309.21	312.97	314.45	312.06	314.51	313.68	315.61	314.07	313.64	313.54	312.05
302.6	303.19	304.24	301.6	304.13	304.18	305.2	303.66	303.17	301.74	297.52	301.67	304.98	302.22	304.84	299.32	301.59	301.92	303.02	300.6	297.94	303.11	305.05	302.61	297.79	302.52	304.51	304.85	301.04	305.21	300.19	299.1	302.76	302.92	298.37	297.54	307.28	300.83	301.3	299.73	302.48	299.42	300.41	305.03	304.79	299.02	299.24	300.96	304.65	304.51
317.91	312.99	322.63	319.65	312.2	314.87	313.5	311.72	313.83	316.68	312.97	310.78	314.96	314.21	316.74	315.83	318.09	317.34	318.02	315.14	312.93	316.99	315.04	317.86	316.68	311.67	311.97	317.68	315.31	313.06	316.92	317.67	311.93	314.8	316	317.54	316.54	314.64	318.4	318.97	313.44	314.96	314.99	314.1	315.86	317.29	315.36	313.56	317.73	312.5
307.02	305	306.45	303.75	302.06	306.22	306.72	306.43	302.14	305.91	303.29	303.02	302.82	302.01	305.08	304.88	304.88	300.43	304.69	302.78	308.24	304.71	304.16	298.99	308.96	299.94	308.71	300.42	297.35	304.84	301.67	304.72	304.18	299.87	306.46	299.27	306.21	302.78	305.02	307.25	301.1	301.59	301.84	304.2	301.15	303.95	305.89	303.96	301.51	306.09
301.8	302.19	301.6	301.51	300.66	307.78	308.58	305.88	300.44	300.93	302.23	306.11	302.65	301.27	304.14	304.96	298.41	300.16	303.66	297.22	298.24	300.25	304.21	302.69	305.32	300.47	297.82	298.86	302.57	301.11	298.98	305.96	308.29	303.86	304.44	299.25	307.5	299.02	298.36	300.94	302.27	299.56	302.06	302.94	306.6	304.42	303.29	302.76	305.06	302.89
297.19	293.66	293.49	302.16	299.03	292.87	302.25	295.81	292.78	298.39	295.95	297.49	297.18	297.03	300.28	291.55	298.48	295.81	296.68	301.51	291.82	296.19	294.19	304.06	292.2	303.48	294.11	296.28	293.12	293.97	296.71	298.84	297.49	298.72	297.48	295.47	292.92	294.39	292.58	296.35	300.42	297.31	302.34	299.58	297.99	296.15	292.79	302.51	299.56	295.48
297.01	298.4	294.46	298.27	295.36	300.62	295.82	293.81	293.44	296.57	295.06	299.82	294.97	293.35	296.07	295.23	294.9	291.31	303.21	291.29	291.93	290.06	287.94	294.32	291.77	290.41	292.74	297.68	294.21	289.42	292.74	291.27	295.83	291.3	293.31	295.26	296.94	296.63	293.46	293.16	296.32	293.85	298.58	294.56	292.16	296.51	294.7	296.27	295.36	296.47
320.64	310.72	313.05	315.71	315.03	315.49	316.88	317.82	312.95	314.88	313.06	316.68	317.43	316.65	312.45	315.11	314.1	307.5	313.04	313.97	309.03	313.94	312.41	315.72	311.79	316.24	313.71	320.72	315.97	316.5	309.86	317.55	311.77	315.67	312.47	312.87	315.03	314.35	318.15	315.89	318.61	315.86	316.13	317.47	314.19	312.28	317.95	313.96	310.83	316.75
321.49	320.45	315.46	313.56	314.51	320.12	313.66	318.64	313	317.61	320.01	315.68	319.97	314.75	311.02	315.39	309.48	322.28	312.25	312.61	315.68	312.86	316.52	320.39	314.94	318.89	318.12	319.02	315.71	321.04	319.55	309.12	318.36	315.7	311.8	318.77	319.87	313.87	318.91	316.35	315.89	317.48	313.37	321.94	314.89	314.23	312.66	321.44	318.07	318.76
328.19	330.39	330.54	322.35	329.31	329.67	325.48	326.01	328.44	326.88	329.47	332.7	328.05	326.74	325.15	325.66	322.47	328.99	322.04	325.52	328.39	323.88	326.66	330.52	326.84	324.06	327.85	324.06	331.05	333.68	325	324.48	324.45	330.83	325.17	327.79	324.49	327.26	330.96	324.42	326.49	327.6	327.37	326.89	330.55	324.3	328.28	323.93	326.07	327.75
301.38	298.88	295.76	303.95	293.24	300.32	299.87	300.62	303.89	302.6	300.76	293.43	299.4	298.68	299.96	305.51	301.55	294.52	300.44	304.22	301.1	299.96	298.52	308.61	303.68	296.45	303.78	299.91	302.45	297.67	296.34	300.14	296.04	305.19	302.88	296.36	299.97	299.07	299.82	299.49	301.23	295.2	298.29	304.32	307.58	299.6	301.03	297.67	297.77	301.58
304.54	304.46	300.68	305.92	302.72	300.3	303.66	298.09	304.06	301.23	301.45	299.87	302.33	297.29	305.35	306.37	304.36	303.52	305.51	307.23	306.48	303.98	304.66	304.79	303.02	301.64	303.23	300.45	301.54	303.29	301.17	302.98	301.01	300.35	303.79	302.08	301.12	306.1	304.31	303.66	304.3	302.32	302.53	302.43	307.06	299.4	304.08	301.01	300.85	302.41
313.31	315.86	315.02	311.25	315.97	311.56	314.23	314.11	318.68	314.54	318.54	313.22	314.66	316.81	309.69	315.77	319.62	317.48	312.66	314.8	311.99	322.1	314.3	317.67	312.13	309.65	311.42	313.76	310.97	316.32	312.32	318.87	308.11	317.45	312.92	317.34	318.41	309.85	316.48	315.87	318.38	308.84	307.96	313.33	312.99	315.55	313.26	314.78	318.31	315.91
304.09	301.34	308.55	303.25	308.89	305.74	305.02	303.69	308.32	306	306.32	299.03	304.62	303.78	308.66	301.35	303.1	303.01	301.34	305.75	301.72	307.16	308.05	305.16	304.85	300.24	307.63	300.15	307.36	306.62	306.01	306.29	311.57	310.21	306.05	305.85	311.16	305.19	302.03	306.8	306.48	299.65	309.73	303.4	306.44	302.42	304.37	307.83	305.54	310.09
326.67	330.28	327.53	330.68	322.87	327.39	326.68	327.44	327.62	324.38	326.97	331.81	328.41	327.78	328.79	330.89	323.8	326.56	327.1	326.18	322.51	327.33	332.27	326.48	331.18	326.36	324.69	327.95	326.1	327.48	332.99	328.44	331.34	329.74	324.33	327.27	330.62	324.84	333.92	325.19	329.53	329.7	329.1	331.14	325.97	328.19	326.61	329.4	328.32	325.15
297.36	292.09	296.54	293.24	291.64	294.94	294.46	291.28	291.79	298.26	292.93	298.77	297.54	291.57	293.9	297.94	295.31	291.52	302.33	291.56	294.52	294.29	293.5	292.5	294.1	293.08	296.14	294.43	293.9	292.52	291.86	291.99	294.25	292.03	294.73	298.07	293.08	297.3	296.9	292.64	298.95	294.44	299.31	295.02	297.51	292.08	292.84	293.56	297.92	295.59
307.63	302.33	301.31	305.78	303.44	300.96	303.41	301.61	299.39	304.82	304.25	302.19	304.63	305.71	308.16	299.58	301.18	307.48	301.38	301.81	304.75	304.88	302.62	303.65	311.5	301.01	301.68	300.98	304.63	300.63	304.42	304.01	303.29	298.6	301.98	303.56	304.44	301.96	307.26	301.65	302.29	303.07	302.69	303.55	306.4	306.62	301.5	305.2	307.63	301.39
308.41	307.38	307.62	312.87	312.51	309.97	307.72	305.88	303	304.91	307.28	311.91	308.48	309.64	316.83	311.02	308.52	307.66	316.24	312.45	308.58	309.19	311.03	309.57	307.2	310.13	307.84	307.78	309.01	304.36	310.52	300.18	310.33	307.18	309.03	310.46	309.77	313.07	308.46	311.32	309.24	308.6	312.64	309.31	311.92	307.08	310.01	312.99	312.12	305.53
306.53	308.33	310.3	309.73	305.39	310.02	313.87	310.68	308.27	308.48	309.08	308.53	307.5	310.76	309.77	306.55	306.74	309.93	303.17	311.91	308.03	308.43	312.97	307.13	306.49	308.6	307.9	308.38	313.22	314.3	312.3	306.62	315.58	315.27	312.32	310.88	306.14	307.77	306.2	303.86	308.15	310.66	312.48	312.7	306.8	305.06	309.51	314.27	308.03	310.84
305.37	311.47	310.53	311.18	308.15	313.91	311.93	305.89	312.23	312.19	315.82	307.76	308.85	314.2	313.69	310.75	314.45	314.41	310.4	309.57	310.76	311.43	306.58	309.32	309.78	313.87	311.19	309.62	311.97	311.08	308.36	305.63	307.92	307.55	312.9	309.5	304.36	316.64	313.28	310.72	312.05	314.27	308.04	309.6	314.52	308.32	308.89	314.61	312.2	309.63
315.84	316.58	317.02	313.12	320.41	312.25	313.22	318.46	315.88	310.11	322.17	313.93	315.03	313.93	317.42	315.38	315.29	319.3	320.23	321.87	317.64	318	314.49	318.24	315.8	316.06	319.33	311.81	319.6	313.3	320.67	319.89	315.62	321.79	316.77	318.61	316.8	315.84	319.49	316.64	322.93	313.31	316.63	320.27	319.07	319.87	315.14	321.39	318.57	317.93
290.98	291.63	293.1	291.66	297.14	296.06	293.84	295.94	294.98	293.95	294.15	300.26	294.75	293.34	295.06	292.71	289.19	294.23	292.38	293.38	294.19	292.87	296.08	295.62	292.06	288.93	292.01	293.86	291.86	295.7	292.05	291	289.5	297.93	292.46	290.78	287.92	297.44	293.06	295.63	294.07	296.25	292.75	292.67	288.68	293.32	294.31	293.6	291.18	288.73
313.87	313.22	316.95	315.17	312.09	316.09	310.36	311.86	314.61	318.44	313.95	313.33	311.86	317.08	312.2	312.34	313.19	313.94	314.43	315.98	320.88	313.06	313.84	315.68	320.41	311.53	314.59	310.51	317	318.9	313.72	311.37	314.65	313.18	317.83	314.93	315.58	314.49	313.89	311.75	314.27	317.67	313.53	317.42	313.82	313.8	315.08	310.81	313.27	310.04
295.7	296.55	300.01	301.46	301.89	300.31	304.88	304.24	303.86	301.95	300.82	296.76	300.11	299.72	298.97	299.26	302.87	298.65	296.71	301.78	299.05	300.76	300.74	304.31	299.75	299.74	298.63	299.11	302.71	300.54	297.66	299.04	300.14	299.43	296.47	300.71	300.22	301.84	300.19	300.22	299.77	295.17	295.15	294.93	303.95	303.72	300.34	303.84	296.95	299.32
314.64	315.29	319.83	316.86	317.53	316.44	317.6	311.92	317.68	320.01	318.63	318.23	311.9	319.49	317.96	311.61	312.62	315.81	313.88	312.43	315.69	316.24	312.92	318.43	314.93	314.57	310.16	311.9	314.1	315.67	320.39	319.6	314.83	312.13	315.15	309.61	307.57	311.93	316.93	315.87	317.71	312.93	314.15	317.82	313.22	311.3	314.19	314.31	315.62	314.57
310.63	310.82	310.04	309.65	308.7	313.95	314.85	312.84	309.7	310.78	309.39	310.14	311.83	309.76	313.02	306.1	310.34	313.79	313.37	306.35	314.79	309.46	314.97	314.75	309.5	307.29	309.33	304.43	312.25	314.83	307.53	308.33	312.37	312.94	312.79	312.18	312.32	311.18	310.2	308.16	307.05	313.35	312.4	308.63	309.6	313.65	304.47	308.61	306.19	307.05
301.56	307.7	304.88	302.09	304.01	304.43	301.47	307.59	304.78	302.27	302.87	303.53	301.7	301.97	301.07	302.31	300.53	308.49	301.42	307.26	308.6	306.88	302.47	302.83	301.61	303.97	298.69	303.03	304.97	302.97	302.24	305.58	304.52	299.86	301.89	303.7	304.66	302.41	304.54	303.24	299.68	305.56	300.05	300.8	303.76	304.1	305.32	308.74	301.64	300.26
313.69	313.36	315.61	318.1	319.06	315.45	317.63	319.21	316.39	315.93	314.53	316.85	315.55	317.01	319.12	321.94	319.45	317.5	320.35	315.3	319.62	320.51	319.78	321.77	317.96	321.27	319.64	316.9	318.94	313.33	317.85	316.86	315.95	317.02	320.32	314.45	315.77	326.11	321.61	319.7	322.75	323.43	312.43	318.02	315.34	319.6	320.04	320.5	319.17	314.13
317.57	315.06	316.43	313.81	314.75	320.77	315.02	311.47	312.86	316.05	313.1	314.41	314.95	311.04	311.82	315.36	315.91	314.79	314.29	315.44	319.34	315.95	319.1	312.33	313.24	317.57	315.71	319.57	316.05	314	314.71	312.42	316.61	314.47	309.82	315.08	313.84	314.19	311.05	312.62	318.7	316.59	315.86	308.42	309.7	315.26	316.85	318.82	316.85	319.32
314.25	317.29	318.47	314.54	313.65	318.08	318.57	317.63	320.26	322.79	313.67	322.19	315.35	324.38	318.81	321.1	315.22	320.14	317.58	318.31	319.4	313.71	315.91	315.92	318.28	323.05	322.65	316.88	317.92	317.87	320.17	320.55	317.42	319.94	319.54	319.1	316.41	318.64	322.32	318.07	320.86	321.15	315.35	318.84	319.97	318.46	315.52	319.41	321.32	314.36
306.24	305.46	304.67	302.06	302.52	303.85	304.82	297.71	306.48	304.12	306.74	304.3	299.67	303.27	300.75	304.73	303.3	302.03	302.22	303.4	308.19	305.37	304.39	309.88	298.42	300.97	306.22	307.63	307.58	308.1	304.23	302.16	303.02	307.36	305.26	305.58	302.49	305.27	309.11	302.06	302.99	307.24	305.11	302.42	300.48	301.31	311.46	308.24	305.9	303.82
291.02	298.12	293.97	290.06	294.4	295	299.72	291.75	294.23	298.87	291.48	299.76	293.27	296.41	295.03	293	295.95	295.7	293.98	294.74	291.67	294.19	294.83	296.08	292.84	297.55	295.12	297.44	290.17	298.77	292.25	293.45	295.1	297.8	292.09	296.96	289.39	298.02	292.1	296.84	298.12	301.42	297.53	294.15	297.1	303.3	292.96	292.68	293.45	294.74
304.62	301.39	305.1	307.71	303.96	305.09	302.13	296.27	305.74	303.82	306.84	304.7	305.54	299.78	303.65	300.13	299.65	304.18	298.12	302.3	303.15	300.91	306.41	301.21	296.59	303.62	300.46	299.76	304.02	303.19	301.08	303.57	301.56	301.89	303.67	303.46	306.94	306.03	302.6	304.88	304.12	303.47	299.7	304.42	301.37	303.4	309.76	301.59	302.61	297.83
316.59	309.59	314.53	319.42	316.44	313.55	317.65	317.02	315.47	313.19	316.27	316.86	314.39	315.6	315.88	317.18	314.69	320.76	319.41	312.26	313.77	321.48	317.74	318.1	318.4	318.66	315.7	313.67	318.14	315.34	320.47	315.95	317.77	315.18	317.48	315.06	319.93	318.32	317.38	317.61	315.57	319.6	317.44	316.99	322.6	322.06	313.65	318.37	317.36	317.62
301.05	302.13	305	307.34	301.74	301.08	304.19	300.03	302.38	304.95	303.06	298.28	302.33	305.19	304.28	304.29	305.17	301.96	301.94	301.56	308.61	302.07	303.91	303.98	299.49	302.81	304.01	300.91	302.22	302.1	300.58	305.62	304.79	303.98	307	300.76	296.95	305	299.26	301.96	303.7	299.73	305.4	303.06	305.13	303.68	304.88	302.82	300.7	300.53
316.11	313.29	317.91	316.23	319.24	321.71	319.92	315.79	315.46	318.85	320.51	320.6	318.46	314.2	320.71	312.33	322.47	314.65	320.55	314.62	319.89	315.14	318.23	316.9	313.79	313.18	317.58	311.31	315.28	320.23	316.3	318.39	312.98	314.32	314.89	321.71	313.5	325.35	322.57	312.65	316.55	318.47	318.44	315.47	313.43	317.12	311.21	315	317.98	313.44
327.42	325.19	326.23	329.48	328.2	327.88	327.95	326.32	334.28	333.86	326.98	327.71	324.85	326.27	332.56	325.9	327.03	327.24	324.35	324.63	324.76	329.53	327.31	331.85	325.27	332.12	326.66	324.93	328.88	329.61	330.59	330.49	327.03	324.42	328.91	325.16	325.32	322.84	330.16	324.63	328.27	319.31	326.89	332.99	326.26	335.57	324.89	326.57	333.31	328.58
312.54	313.27	315.18	312.87	314.79	322.08	315.75	310.7	310.62	316.06	323.36	316.13	314.4	308.62	314.35	312.95	315.3	312.87	313.57	311.83	312.99	311.51	315.67	316.3	313.76	312.57	314.86	309.7	313.11	310.9	318.93	311.21	315.21	315.26	315.91	317.08	313.35	309.69	315.7	319.28	313.57	311.68	313.98	317.06	317.31	318.29	318.12	314.48	316.79	320.27
301.47	305.82	297.49	294.67	300.27	306.39	303.22	297.48	295.27	298.68	296.74	297.21	302.47	305.1	299.57	303	299.27	298.88	295.91	298.89	302.22	304.45	300.44	298.04	302.05	298.2	302.18	298.51	300.08	299.94	297.49	300.27	302.67	296.89	304.37	301.41	299.15	298.58	296.49	305.49	299.78	300	303.19	299.68	297.81	300.85	295.46	305	297.55	301.71
300.65	301.08	304.81	301.26	300.12	300.36	300.83	301.19	307.83	304.89	305.54	299.01	302.23	301.37	299.93	300.68	303.41	297.36	300.88	300.07	299.05	298.39	305.06	303.99	301.22	302.2	303.44	296.29	300.96	300.1	297.46	300.17	301.28	302.04	303.22	300.37	299.84	298.96	300.57	302.71	301.85	297.26	299.53	300.63	298.32	298.45	300.45	304.49	301.2	300.73
295.01	285.85	293.26	292.52	294.93	297.36	294.65	292.22	293.25	295.89	292.64	296.94	292.15	294.41	296.69	296.81	288.49	293.71	293.86	293.43	295.3	301.08	290.47	292.11	287.58	295.56	295.48	294.82	294.52	293.13	293.73	296.19	293.3	286.75	292.78	293.74	289.75	293.43	292.98	294.59	294.05	295.49	295.31	294.55	298.62	295.23	295.13	288.28	293.28	290.32
317.16	314.99	312.1	317.06	314.8	313.12	315.27	313.34	315.83	311.53	316.63	314.87	314.26	315.39	316.17	316.95	316.44	311.04	314.65	308.62	313.4	313.69	313.6	317.32	314.88	314.9	314.12	313.19	316.6	312.94	313.89	312.55	310.16	316.58	316.72	311.45	309.84	314.01	313	315.56	310.79	313.77	318.22	310.97	319.63	314.38	315	313.82	310.56	314.91
304.13	305.04	304.02	301.36	303.9	300.91	306.87	303.84	305.4	308.17	305.34	305.47	302.59	302.5	301.4	301.72	305.7	306.59	305.2	307.08	302.29	304.99	306.38	303.42	300.51	304.54	307.48	309.93	303.27	301.67	308.24	301.75	306.24	304.4	303.74	308.07	304.36	299.13	303.33	307.21	305.26	306.59	301.95	304.12	305.33	307.26	304.03	305.53	300.2	302.44
308.48	310.48	310.83	315.41	310.91	311.9	311.71	318.32	311.9	312.46	313.5	316.32	309.75	314.54	316.22	315.17	312.58	309.08	311.14	320.04	318.01	312.27	313.1	310.04	312.65	311.74	309.81	314.35	313.03	311.29	313.01	311.05	314.54	315.43	315.08	312.24	309.38	312.56	312.12	315.83	317.01	313.47	308.75	314.41	312.46	317.07	317.36	313.6	310.11	311.65
315.03	311.29	318.29	314.48	311.75	317.86	318.77	313.78	316.8	314.96	317.33	312.52	314.8	323	312.38	315.23	312.52	312.01	317.06	314.26	312.92	317.93	319.36	315.97	316.7	316.24	314.67	309.87	306.54	316.84	317.02	313.01	312.68	316.11	312.36	311.74	310.35	308.07	315.7	318.11	307.71	312.34	317.95	315.6	311.04	316.91	313.56	316.78	319.54	312.24
303	305.68	303.33	299.73	302.46	299.57	302.55	303.56	304.43	298.85	306.55	301.33	301.63	301.8	303	304.15	301.91	302.1	302.92	305.14	300.84	302.47	302.67	302.09	301.53	302.03	304.5	303.34	304.84	299.91	301.14	303.72	299.62	304.88	302.72	306.55	303	302.32	302.29	306.23	304.94	306.22	303.51	305.18	298.92	306.84	306.57	304.88	303.87	303.76
331.42	329.17	328.87	330.21	322.06	331.95	325.95	324.05	326.16	330.77	333.18	324.79	325.7	328.06	332.61	323.16	324.93	325.16	328.1	325.78	329.41	328.05	326.9	334.3	331.57	326.67	330.44	331.17	328.14	328.47	326.15	328.61	328.83	328.76	326.84	328.33	331.2	333.11	332.51	330.69	334.17	333.02	326.95	322.61	327.02	326.87	331.03	328.02	326.84	326.35
309.94	301.83	302.49	304.75	301.72	303.19	301.37	296.67	303.08	299.46	298.61	298.2	305.63	305.64	303.93	297.73	298.71	299.11	302.48	299.96	306.22	303.37	296.73	307.5	301.03	304.01	302.41	304.57	309.75	303.99	302.52	304.85	304.16	297.59	297.65	303.33	300.21	307.02	304.78	305.23	306.13	303.63	304.04	307.1	302.92	305.27	308.32	301.73	305.06	300.98
296.41	298.03	302.59	302.63	302.16	297.74	296.69	299.37	305.23	304.48	300.98	302.86	299.9	299.7	299.89	303.08	302.8	297.67	301.89	300.91	301.4	301.43	304.94	300.51	303.2	297.55	303.97	295.82	303.95	297.96	302.44	298.95	305.22	301.19	299.78	305.21	303.54	298.93	301.59	299.13	299.9	305.36	302.04	300.18	301.84	299.02	294.82	298.4	304.87	298.71
296.99	293.47	290.2	291.77	294.65	293.6	295.8	296.03	297.71	298.49	294.58	292.05	289.55	290.1	296.46	290.46	296.88	290.94	294.05	294.95	290.11	295.88	297.31	291.02	292.1	300.38	291.09	295.11	297.43	294.76	291.58	293.67	293.58	296.46	294.33	292.83	293.09	297.77	297.22	291.64	294.08	293.49	304.13	295.91	293.94	294.95	294.26	291.92	295.01	289.93
316.11	315.41	313.81	314.11	309.87	311.69	311.74	314.82	306.7	314.4	309.28	314.54	310.79	310.06	313.69	315.28	314.44	311.25	313.18	309.62	313.34	313.15	311.66	313.12	317.51	311.72	316.13	315.66	316.7	312.25	306.55	316.76	314.89	315.83	310.16	317.38	308.44	313.92	308.24	312.85	310.99	311.6	311.49	311.4	309.25	307.97	311.69	310.71	312.72	309.56
301.23	304.9	305.16	301.78	294.48	299.46	304.8	303.38	300.25	303.23	302.01	299.2	299.73	302.75	308.97	299.1	302.07	300.12	305	302.34	306.52	300.06	295.48	299.74	305.07	305.39	302.05	300.46	300.25	301.78	305.01	306.51	303.54	307.02	302.88	305.62	300.79	302.29	306.87	301.29	305.21	304.29	303.11	301.32	305.07	304.67	306.12	308.56	307.15	302.07
305.14	304.25	306.35	302.02	310.84	307.75	302.58	303.38	299.01	306.5	301.49	306.57	310.43	304.56	310.72	300.9	303	305.29	311.09	305.41	300.59	302.44	306.16	306.01	308.37	307.97	312.71	306.07	302.92	305.35	308.85	302.68	308.95	305.72	302.17	304.88	306.74	305.29	301.92	307.33	307.58	303.99	305.04	308.65	305.05	307.21	304.03	306.89	305.89	306.71
304.23	299.83	298.11	305.61	308.36	306.76	295.73	304.86	301.93	298.68	304.99	303.24	300.95	301.67	309.03	305.6	310.13	304.53	306.07	303.25	302.92	302.28	305.37	305.24	306.38	304.73	304.4	299.56	304.69	301.47	310.21	304.5	304.73	299.17	294.68	301.33	302.94	299.48	309.11	307.14	302.37	299.9	306.34	304.88	299.65	306.41	308.03	309.92	302.73	308.51
324.39	322.17	329.55	326.91	324.9	329.07	329.66	325.32	327.23	327.56	327.94	323.93	324.8	330.14	329.74	328.46	330.23	327.31	333.46	326.05	327.87	325.96	330.83	322	326.64	323.46	329.63	324.59	327.64	330.3	326.31	329.98	329.63	326.63	330.15	326.69	329.31	328.67	331.22	321.21	322.39	332.16	327.98	325.73	325.95	330.24	327.24	329.64	327.45	327.72
317.95	316.69	317.55	310.26	317.54	312.39	318.19	312.87	316.44	311.93	314.4	314.63	317.37	311.45	313.82	317.37	315.47	314.33	312.89	315.08	317.59	313.12	319.22	316.89	318.43	314.63	317.84	311.14	313.79	314.24	316.65	313.52	309.99	315.5	313.3	314.49	312.89	317.96	314.37	312.71	315.52	318.41	312.33	314.89	315.84	317.53	319.53	314.86	318.63	313.18
317.21	309.74	314.43	312.07	314.19	316.43	314	314.54	309.66	312.06	315.41	316.3	310.82	308.77	312.96	313.41	314.23	312.02	314.4	310.4	311.42	312.96	312.96	312.63	312.72	315.42	312.41	313.18	312.02	315.07	312.57	311.84	312.08	311.04	309.97	313.13	315	316.07	312	311.22	309.94	309.02	312.49	312.59	315.65	316.37	312.49	312.93	310.48	317.86
324.41	332.4	331.24	328.41	334.45	322.18	327.8	328.05	325.52	327.79	328.03	335	328.14	329.6	333.95	325.14	327.8	320.23	329.66	331.55	324.71	324.64	327.93	332.18	330.82	330.09	327.19	326.17	329.68	330.91	324.85	325.2	325.77	324.78	328.48	330.94	326.77	329.03	327.44	333.19	324.02	328.91	327.29	329.77	329.9	330.26	329.94	329.8	332.44	323.57
316.44	314.68	315.46	315.38	309.4	310.21	309.57	312.96	313.44	314.22	308.24	310.59	311.37	311.21	311.09	312.11	313.59	318.01	314	317.45	313.32	313.44	317.79	309.24	313.8	310.24	318.35	308.34	311.78	311.32	311.35	314.87	309.65	315.54	314.37	316.65	310.06	313.11	316.95	311.39	315.86	310.52	311.89	308.07	311.86	316.18	314.31	314.46	309.79	310.45
298.92	305	297.38	300.34	300.71	301.7	304.74	301.76	296.22	303.13	299.66	303.11	301.48	294.3	298.39	302.17	302.11	302.69	304.23	299.86	302.63	298.37	301.83	302.56	306.08	296.02	301.99	297.23	297.36	296.86	305.06	294.73	300.68	297.92	302.46	293.78	304.97	299.24	302.44	294.59	298.53	302.23	300.86	299.47	301.25	303.8	300.95	296.78	305.02	301.3
315.4	311.63	309.54	308.11	309.12	307.8	312.44	308.49	314.49	316.05	312.08	314.15	309.46	311.28	309.27	310.93	309.62	313.43	315.66	308.93	309.64	307.99	309.5	311.16	309.67	311.95	310.23	310.21	311.89	307.84	314.98	319.6	314.72	315.02	307.23	312.45	310.39	312.04	315.48	307.73	315.17	312.88	313.22	308.69	314.28	312.58	309.92	311.73	313.72	310.6
305.1	304.6	305.33	302.19	307.24	299.58	305.3	306.08	303.06	309.72	307.29	307.89	303.65	303.3	300.63	307.8	299.87	304.62	302.28	305.31	305.28	301.26	298.89	302.23	306.37	304.84	298.5	301.42	306.7	299.51	308.68	311.5	303.52	302.1	301.35	300.79	306.78	305.88	307.65	303.54	304.26	304.36	302.68	303.54	298.75	303.13	307.9	305.86	305.02	301.35
295.05	296.51	293.31	298.77	290.78	294.83	293.8	293.99	293.86	295.91	293.05	297.73	293.23	297.4	292.32	294.65	295.24	290.12	291.32	294.37	293.36	294.53	298.27	293.06	292.1	296.66	294.61	290.48	296.16	293.4	292.67	292.18	294.56	294.19	292.58	295.28	293.1	294.46	292.37	294.76	293.5	288.28	291.09	298.46	299.76	291.7	296.84	298.1	295.85	292.27
304.29	309.19	301.95	301.38	304.33	306.5	305.65	310.07	306.23	301.56	301.34	308.44	308.41	302.98	304.66	301.45	304.33	301.51	305.4	307.05	302.83	302.62	308.59	301.29	303.4	304.06	301.95	304.2	295.98	307.81	305.1	305.22	301.77	300.76	304.93	305.09	303.69	308.62	303.6	302.62	304.15	304.4	305.36	301.87	309.79	301.82	306.94	306.28	304.99	303.05
300.49	299.75	302.5	296.63	301.55	301.16	306.16	303.93	303.55	300.75	302.28	302.47	301.38	303.75	298.63	303.61	302.15	305.96	309.8	304.11	300.82	300.06	306.49	304.42	304.84	301.92	302.33	302.56	301.69	304.49	300	299.11	302.87	300.94	304.04	305.02	304.26	303.56	300.6	300.89	300.53	301.29	301.85	301.89	302.69	308.7	303.46	302.79	299.38	298.75
293.11	289.4	297.87	299.03	300.2	295.57	295.16	297.73	299.24	299.32	293.79	299.32	288.66	294.94	296.78	301.04	294.69	298.06	296.46	296.35	297.56	296.23	294.52	296.41	297.03	292.34	293.03	298.87	298.91	296.02	295.46	297.44	293.51	298.37	296.44	295.68	298.99	299.45	297.97	297.65	295.45	291.79	297.35	292.85	298.16	297.53	293.09	295.05	295.58	298.51
310.4	302.91	300.84	301.35	302.12	307.52	308.02	308.6	304.42	305.48	305.51	307.49	299.97	306.75	302.98	309.01	302.08	308.9	307.66	304.06	305.49	310.45	300.96	312.76	305.53	306.43	306.71	302.14	298.34	306.05	307.02	305.84	305.2	302.53	301.89	305.66	304.48	308.88	305.23	304.18	305.29	305.78	303.8	301.26	306.15	304.2	306.75	302.8	305.23	305.87
309.22	306.08	295.8	304.81	305.02	304.27	305.89	301.2	302.46	303.82	304.82	299.94	302.11	307.58	298.45	306.72	300.93	304.31	304.91	302.1	301.31	300.11	301.73	301.19	308.29	302.88	301.8	305.53	305.71	304.42	306.95	300.4	306.04	301.62	303.08	302.96	306.58	307.41	302.35	300.45	299.5	300.98	306.63	301.79	302.43	301.45	302.24	304.03	303.41	306.61
302.74	308.23	304.71	302.77	302.99	300.41	304.87	309.26	304.1	304.45	303.14	305.38	302.29	305.37	300.76	298.6	301.01	307.37	300.92	302.17	300.95	306.51	299.96	301.16	306.3	304.55	305.37	302.24	304.58	305.91	300.36	298.57	306.06	302.04	300.77	300.21	302.54	303.95	303.44	302.93	300.23	299.36	297.47	302.38	306.77	302.5	301.89	303.26	305.34	305.94
309.78	316.3	314.19	315.45	313.82	314.98	317.69	312.04	309.04	317.68	311.46	316.09	311.21	321.45	318.3	309.83	313.92	315.08	319.02	323.39	311.49	311.79	315.82	306.53	312.36	314.86	313.55	312.87	316.15	320.92	312.36	310.28	319.89	313.22	315.12	309.86	314.46	313.14	315.91	311.62	313.81	316.07	315.48	318.94	312.91	319.24	313.25	318.04	309.01	318.75
289.77	292.24	293.91	299.02	294.67	293.49	296.23	289.32	296.34	296.33	296.18	297.01	294	293.97	293.51	298.53	295.57	290.74	293.92	288.88	292.56	293.12	296.82	293.89	295.74	292.57	297.86	295.34	299.95	292.76	294.29	294.46	296.38	292.38	294.5	297.99	293.75	289.22	291.86	295.59	295.05	293.56	296.78	293.35	298.88	295.52	295.99	294.37	294.84	293.56
317.3	314.25	311.26	311.16	313.25	317.24	313.95	312.16	310.66	312.2	312.74	313.51	306.7	309.74	313.2	314.64	314.91	313.68	317.4	311.27	315.83	319.73	308.87	309.45	311.88	315.63	313.23	315.94	310.67	314.61	318.01	314.17	313.12	311.62	314.44	315.45	311.33	313.03	309.13	316.57	312.01	312.6	308.2	317.3	309.67	314.03	310.69	307.97	308.5	316.09
294.75	293.08	299.14	297.79	301.15	297.57	295.64	300.53	295.89	296.39	295.26	296.54	297	298.11	294.95	298.02	290.98	299.86	295.72	297.51	296.94	296.29	294.48	297.46	294.76	293.66	293.68	292.16	296.25	292.26	293.78	297.36	295.95	295.02	296.1	303.88	298.29	294.85	300.21	295.6	291.6	298.62	297.35	289.49	302.16	294.85	294.99	293.13	298.25	297.22
314.64	315.04	318.59	311.24	312.64	315.71	315.74	313.49	308.4	316.58	314.61	315.9	318.35	312.76	312.36	314.43	316.41	312.36	313.96	313.7	315.51	314.69	313.45	315.33	310.42	315.93	316.36	316.02	310.89	316.29	322.33	313.07	316.22	309.77	311.61	313.24	316.88	312.52	313.01	311.81	309.76	313.44	311.61	316.77	319.79	316	320.95	312.23	320.25	318.02
314.01	315.56	309.27	310.01	309.81	314.4	314.58	311.55	320.81	317.22	311.13	314.42	310.47	311.54	311.93	311.44	308.48	315.89	313.65	311.46	318.27	312.8	315.92	313.94	305.45	312.54	313.47	313.31	314.51	316.16	316.3	313	312.93	310.94	316.08	314.91	309.68	313.55	310.57	309.16	313.38	313.95	315.3	310.27	312.44	307.95	312.76	313.68	311.87	314.77
316.93	318.18	317.09	323.8	319.19	322.69	321.4	316.99	320.26	321.6	314	314.64	318.53	324.72	317.71	316.31	314.64	320.41	317.51	322.74	316.89	320.07	320.98	312.54	313.7	320.46	320.69	316.26	318.09	321	319.35	315.21	317.11	320.11	319.97	314.58	323.78	318.14	316.01	320.73	316.69	320.76	321.49	319.11	317.66	317.33	321.44	317.98	322.97	316.5
302.36	298.21	304.24	304.86	305.63	307.71	301.18	300.63	306.91	304.08	298.83	301.9	306.04	302.79	298.97	300.67	299.11	304.95	303.61	302.42	304.65	303.21	300.52	301.3	304.75	304.89	308.31	299.58	305.81	304.92	300.6	301.49	303.56	304.61	298.73	300.55	302.57	302.4	301.57	303.83	305.1	301.42	301.7	308.37	301.05	301.65	304.7	302.44	302.37	305.67
301.87	298.34	294.07	294.76	298.18	291.95	296.3	295.62	291.82	297.46	293.94	297.06	292.61	300.07	290.3	298.91	294.4	292.13	297.6	300.17	302.11	296.35	300.04	296.8	296.48	296.94	301.12	299.45	292.78	298.72	298.38	298.62	293.67	299.08	296.67	297.31	296.51	299.26	291.31	297.63	293.11	295.39	295.49	297.51	292.84	298.64	298.88	292.67	296.03	296.42
309.7	316.86	322.68	315.13	315.67	318.35	316.26	315.91	314.26	312.41	314.28	320.38	313.26	318.62	315.9	314.23	316.01	311.26	322.02	315.59	316.67	318.17	311.69	313.27	319.46	314.66	316.74	313.34	312.35	317.97	319.38	316.35	320.94	310.53	313.31	315.45	316.19	314.11	313.33	318.05	316.13	318.59	317.65	317.84	319.86	314.62	314.92	315	315.1	317.36
300.72	303.96	304.65	301.38	304.52	302.68	307.64	310.4	301.25	303.72	305	296.87	306.88	304.47	303.01	304.39	301.12	302.91	304	303.83	296.32	304.32	300.59	298.91	305.22	308.78	300.09	305.59	305.94	298.62	301.78	302.2	303.61	302.9	302.27	304.41	300.22	301.99	297.67	302.5	303.76	306.55	303.27	300.33	298.8	301.81	304.84	304.35	298.79	300.17
310.35	301.68	309.3	302.93	306.1	302.56	304.76	305.71	303.64	305.64	304.58	303.03	312.36	308.43	307.64	302.15	308.35	305.81	303.25	306.05	308.28	302.4	301.34	302.29	301.05	306.96	307.32	304.15	300.92	306.95	307.09	303.16	298.1	305.98	306.79	305.16	304.29	307.62	304.22	301.38	298.48	304.73	300.65	302.9	302.43	304.95	302.85	304.32	303.93	304.39
296.18	298.28	298.94	304.36	297.19	298.6	296.66	298.83	301.86	300.33	296.19	299.76	298.56	301.32	300.95	296.33	295.13	304.82	301.77	298.6	302.51	299.42	298.79	305.2	303.83	303.04	300.9	300.27	303.31	299.93	298.3	297.91	300.99	303.09	297.23	303.28	303.05	304.53	299.97	301.12	298.49	296.86	307.42	302.35	299.99	300.59	305.31	298.03	297.39	303.56
312.57	311.4	315.38	312.21	313.65	312.59	313.25	312.95	312	314.11	313.57	315.92	316.49	310.43	310.93	310.49	312.5	311.44	310.14	307.99	312.51	315.96	310.7	307.15	311.3	306.97	312.44	312.72	317.19	308.85	309.78	311.38	312.27	312.03	314.5	311.56	313.35	310.12	313.55	313.72	312.89	313.72	315.07	313.83	311.99	307.87	308.29	312.64	316.48	314
301.71	306.96	304.86	300.26	302.37	299.03	298.82	298.04	299.39	299.34	301.33	299.17	303.08	303.72	295.43	301.97	300.84	295.2	306.17	299.42	303.18	298.36	296.71	303.47	300.46	300.56	298.78	300.04	299	301.73	297.98	305.38	299.58	301.69	307.57	304.36	302.14	298.58	305.45	300.95	300.31	296.39	299.17	297.65	301.22	299.84	300.03	304.19	299.11	300.2
287.91	293.56	295.56	292.5	297.01	295.33	289.32	296.62	293.1	295.97	296.74	293.25	294.14	291.09	293.38	292.55	291.65	289.91	291.8	294.15	292.43	296.48	297.4	294.97	296	290.63	292.73	296.65	294.68	298.17	290.41	296.98	297.64	291.38	296	300.56	294.73	299.12	288.86	296.17	297.52	297.97	293.19	289.29	292.1	299.44	295.83	296.6	291.95	292.28
311.45	311.97	313.92	316.62	318.37	308.47	315.89	312.85	315.12	313.22	319.15	312.56	316.68	314.98	315.22	316.09	313.19	314.36	320.54	317.73	313.29	317.16	309.79	313.25	310.83	314.44	315.24	313.92	316.41	319.24	317.77	315.02	311.9	320.26	315.66	313.38	314.2	318.74	317.33	312.86	312.64	313.99	317.26	318.65	315.47	313.92	316.1	311.62	322.97	307.61
299.24	298.27	295.9	307.6	301.78	303.89	299.33	304.41	305.29	293.57	301.58	302.6	301.9	302.69	306.1	303.86	297.57	298.11	303.86	300.52	299.47	301.59	301.72	299.32	306.23	304	297.08	302.06	302.66	303.03	300.11	298.63	304.66	304.5	303.97	300.67	299.96	302.84	299.08	300.18	299.83	306.19	302.31	302.33	304.61	301.08	300.57	299.14	303.44	303.92
301.31	297.92	304.86	303.01	300.1	304.85	306.39	304.33	302.8	304.19	309.06	300.62	307.9	304.81	305.51	305.99	301.46	302.86	301.84	303.46	305.24	306.53	296.2	302.49	300.9	304.73	301.75	302	301.19	303.33	303.37	299.07	298.97	304.38	305.06	302.16	301.9	303.1	301.27	308.34	303.55	301.14	298.83	302.19	301.11	301.14	306.78	303.44	303.1	302.41
308.35	307.35	309.35	306	305.33	306.74	307.18	305.87	310.78	305.04	305.78	306	308.52	309.31	305.33	302.83	304.67	306.41	307.66	304.67	307.22	304.77	305.84	305.75	310.98	305.58	303.25	304.18	306.92	308.5	306.57	309.41	306.62	304.52	304.46	306.49	308.8	301.17	303.07	304.89	309.65	305.46	306.17	307.59	311.16	301.1	308.08	308.96	305.32	312.49
300.63	298.72	298.85	295.29	297.55	301.3	304.24	297.35	302.53	306.43	301.12	299.87	307.02	300.08	295.7	296.06	304.69	298.86	299.82	302.21	305.36	298.87	308.95	306.58	301.66	299.71	303.75	300.04	300.07	302.19	298.36	298.31	302.69	300.16	302.86	295.01	299.41	300.25	300.01	296.15	302.67	299	302.84	306.52	301.76	305.06	297.83	293.04	307.05	301.58
310.94	314.38	320.06	317.99	319.72	319.21	317.93	317.57	316.81	317.91	311.11	317.19	313.05	314.96	318.4	316.43	313.72	316.18	318.79	313.62	316.58	314.89	318.11	316.75	315.87	316.74	311.39	318.04	313.14	311.92	320.37	312.89	312.05	314.12	314.74	316.09	314.66	312.36	314.59	315.03	318.53	320.1	314.08	309.59	312.01	320.97	309.97	313.12	314.96	314.77
305.22	305.33	300.86	300.93	303.46	303.15	304.64	308.39	298.27	301.77	303.81	299.64	305.13	299.41	303.97	307.17	305.86	303.92	302.51	305.18	305.16	299.9	310.99	305.83	301.72	301.45	306.35	297.65	299.28	301.95	299.61	300.63	305.97	303.88	305.16	305.21	301.18	303.59	306.61	301.72	302.81	304.11	306.4	296.33	300.8	300.32	306.92	303.49	307.23	302.02
301.23	302.82	300.03	299.9	306.52	299.33	302.6	300.26	301.34	301.86	301.38	308.37	305.25	300.23	300.28	300.76	303.78	305.69	302.54	298.32	301.12	304.8	302.15	305.24	300.91	309.49	305.73	299.93	305.77	298.65	305.44	297.64	298.63	300.44	300.33	302.28	311.26	305.33	310.44	301.65	302.3	304.4	300.18	304.41	298.63	303.44	306.21	303.28	304	300.63
304.05	305.01	312.29	304.34	306.86	307.63	301.71	305.88	304.12	304.47	302.36	310	307.8	300.14	309.94	302.28	310.53	306.36	308.73	308.72	306.55	306.1	304.79	305.6	305.94	306.22	305.88	304.43	303.42	308.85	305.14	307.8	306.32	306.37	304.05	302.87	305.73	302.12	305.87	308.04	306.02	309.18	305.44	304.99	304.14	305.01	305.89	307.22	311.04	306.18
324.03	331.87	327.17	328.13	322.6	324.96	328.71	327.04	321.5	326.31	327.51	327.01	322.55	321.81	329.31	324.98	322.95	329.3	330.06	325.13	325.73	328.84	325.79	325.56	328.03	325.89	324.62	323.77	329.09	332.42	328.3	326.28	326.37	324.89	327.54	330.97	327.12	330.85	328.59	325.93	329.38	321.76	330.95	326.7	323.53	326.73	326.13	324.29	328.19	328.04
314.43	313.63	314.76	314.29	317.31	310.27	319.81	313.47	311.3	309.01	307.34	312.08	314.88	312.89	316.11	314.17	313.53	313.05	307.46	313.31	318.33	319.25	313.09	318.37	313.31	317.36	313.22	315.74	308.37	315.93	313.76	318.73	317.07	315.56	315.91	313.53	314.11	315.8	313.98	309.53	308.43	315.58	314.21	311.83	316.86	314.01	315.35	314.93	311.41	315.75
307.53	307.36	302.24	301.22	302.09	304.14	300.8	306.24	301.84	301.25	301.39	299.59	305.38	302.33	302.07	307.47	302.02	301.96	307.07	302.52	301.5	301.65	301.89	301.54	304.28	305.16	302.87	305.93	302.5	303.04	302.96	308	300.61	304.67	305.36	306.12	307.33	305.99	303.48	303.41	302.48	302.68	300.13	304.93	307.98	299.2	302.57	300.06	302.98	300.71
305.86	304.9	305.05	308.61	307.64	301.35	302.61	297.79	305.65	310.65	301.62	305.92	307.04	296.38	305.19	305.05	306.64	304.77	308.67	309.65	302.5	308.62	300.48	305.09	304.47	309.22	303.97	306.14	307.67	303.6	303.79	302.96	299.7	304.23	304.64	300.53	310.55	301.92	311.53	308.09	306.95	308.09	303.84	302.05	305.51	306.67	304.86	305.6	302.45	307.39
313.89	312.23	317.94	310.88	315.12	314.8	313.63	313.54	308.63	314.69	312.86	308.28	312.26	310.96	313.81	310.16	306.52	311.26	311.83	309.91	311.48	309.93	313.07	308.4	309.65	313.33	320.28	313.36	314.31	314.46	313.55	314.15	314.75	308.65	311.05	309.01	307.08	311.88	312.2	309	309.02	310.03	315.67	306.35	312.04	317.95	313.15	308.08	311.71	312.1
312.41	314.52	313.54	315.69	315.22	315.8	314.07	313.78	318.32	312.98	316.9	312.52	311.6	310.21	315.38	307.49	312.56	313.64	314.64	318.42	313.57	312.51	313.87	317.11	313.72	311.18	310.23	314.73	311.46	314.92	312.37	313.94	314.66	312.18	308.6	313.66	311.75	316.41	313.34	314.35	311.57	315.04	316.7	311.56	310.84	315.17	317.37	304.89	314.84	317.11
315.07	318.91	316.99	317.37	320.56	319.79	320.64	319.27	319.58	320.28	320.19	319.06	318.22	325.32	313.99	314.91	319.57	315.19	313.79	316.52	315	319.91	316.84	321.34	318.87	320.47	318.52	314.17	319.27	321.38	317.76	317.59	320.07	315.09	319.54	319.27	322.23	317.82	316.85	315.75	319.32	318.77	319.36	320.28	314.29	321.84	317.94	321.32	315.49	319.22
302.04	306.33	303.59	305.68	300.5	302.38	296.58	300.44	308	301.72	301.43	298.02	302.45	295.74	302.89	300.35	305.88	298.31	301.9	303.96	299.36	300.63	306.63	299.43	300.59	302.31	297.6	306.77	300.45	299.54	307.77	302.87	302.43	302.51	301.47	301.82	302.57	301.32	302.82	307.28	298.15	302.7	300.63	301.45	312.83	299.12	305.48	308.19	299.2	300.91
305.87	312.58	303.4	305.86	304.43	307.27	302.07	301.32	303.68	304.26	295.99	306.73	302.68	302.97	307.7	298.85	305.33	304.74	301.86	303.11	307.42	304.48	302.11	304.88	304.93	299.81	301.39	304.68	303.96	306.49	302.47	301.11	305.43	302.46	302.01	303.49	306.23	305.13	302.26	302.56	298.23	304.15	304.08	297.91	305.35	302.75	304.91	306.67	304.71	303.13
301.67	308.06	301.36	304.84	307.29	308.39	309.71	308	306.53	303.71	310.28	311.42	303.34	303.69	305.18	306.97	303.64	303.73	301.83	306	303.96	303.48	305.53	302.62	305.46	308.82	306.93	302.7	306.05	304.99	306.97	303.91	304.9	298.41	308.75	307.64	304.63	303.54	307.1	301.69	305.33	303.82	305.5	306.94	301.07	303.23	308.31	300.96	301.35	304.09
300.53	301.22	303.37	299.69	297.24	307.97	298.73	299.75	300.63	302.41	305.68	297.64	302.2	297.53	296.44	296.16	299.92	306.31	307.63	299.56	302.25	301.07	299.13	308.09	303.04	301.37	302.97	303.36	302.35	300.69	303.5	302.97	303.99	312.42	303.59	303.73	298.33	299.75	308.19	302.27	299.81	303.46	308.22	298.97	302.3	303.44	305.05	296.17	300.2	302.19
327.91	331.1	331.08	330.99	330.66	322.82	329.39	327.2	327.09	324.8	332.94	334.15	331.84	327.31	326.62	331.01	326.82	328.41	330.38	327.6	325.7	330.47	327.48	331.21	326.36	324.67	323.62	331.47	330.84	320.53	330.15	330.55	326.26	329.92	327.94	330.84	329.74	331.83	328.04	325.87	328.02	325.82	329.06	329.21	330.8	329.42	325.8	332.78	329.8	326.04
318.53	313.42	322.58	315.9	316.69	321.16	315.78	329.18	327.84	325.22	324.06	320.97	319.92	317.07	317.68	318.54	314.98	317.26	315.6	319.8	316.28	322.34	313.32	321.24	318.09	324.56	320.71	318.74	317.3	320.28	321.23	318.13	320.38	318.23	318.52	318.99	321.73	317.07	318.66	320.36	319.46	321.31	319.93	316.06	315.22	320.13	319.05	322.49	320.66	324.79
301.72	298.76	300.88	299.9	300.73	300.06	297.02	301.08	297.34	305.48	298.09	302.21	295.54	300.34	294.13	300.25	299	298.19	298.76	298.69	295.62	298.22	294.46	298.18	300.45	304.19	296.44	300.09	303.39	300.04	298.01	304.26	301.69	297.15	296.77	297.9	305.69	302.43	302.01	298.52	300.09	300.05	298.97	305.33	302.69	299.17	298.85	297.01	301.79	301.25
318.11	314.53	315.38	314.78	311.71	312.48	310.79	315.81	315.86	315.47	311.49	305.04	313.31	318.62	313.96	313.61	313.09	315.68	311.95	316.79	309.33	311.79	314.76	314.22	316.25	307.69	312.08	314.62	313.06	316.9	313.33	316.09	310.63	318.37	314.1	323.04	310.07	315.47	313.06	316.15	315.32	315.43	314.13	319.33	312.41	310.97	315.74	312.13	312.51	314.85
322.83	325.49	321.76	323.05	326.29	324.88	324	321.7	326.99	325.85	319.7	325.03	323.74	326.14	323.59	323.44	327.75	321.71	329.75	329.11	326.19	324.18	322.07	325.55	323.27	320.53	325.47	327.43	327.25	320.1	321.56	319.86	322.52	326.95	321.34	327.83	324.57	325	322.96	323.59	324.67	324.7	327.09	325.93	330.79	324.28	325.57	328.88	326.5	327.52
300.6	302.11	303.94	303.18	303.21	294.76	303.72	308.48	303.75	300.33	301.65	307.69	307.35	301.83	302.71	307.19	300.94	303.64	301.74	304.18	303.31	303.96	304.17	306.84	300.64	307	304.31	303.09	304.87	298.5	307.75	302.31	305.19	306.36	300.41	302.89	305.38	301.43	302.46	303.72	304.51	303.98	302	298.62	298.23	306.02	301.43	301.34	300.96	304.89
307.39	299.07	308.85	304.52	308.33	305.38	302.26	305.45	305.72	307.02	307.49	308.15	305.66	302.44	308.44	300.28	301.43	302.94	304.44	308.51	304.41	307.24	303.83	306.51	304.88	307.17	304.66	302.33	308.12	301.43	301.62	305.98	305.08	300.55	310.96	303.56	301.37	308.02	303.23	307.52	299	307.07	303.23	303.14	304.32	304.38	305.49	302.58	303.44	302.78
324.25	324.19	326.05	329.33	328.04	322.67	325.27	327.81	328.65	326.64	327.59	329.79	330.68	324.65	329.88	326.7	326.64	323.01	329.61	326.66	325.88	330.79	326.03	326.53	330.51	331.57	326.4	325.91	329.07	322.18	324.89	328.16	324.97	328.46	326.65	326.19	328.49	326.57	329.19	325.34	326.45	330.39	329.53	330.02	328.92	327.21	330.12	327.76	325.9	331.71
316.18	311.41	315.38	311.02	318.79	310.84	315.26	320.53	317.24	320.75	319.14	317.37	315.22	314.59	319.87	316.49	314.54	318.55	321.27	313.24	320.96	317.14	321.22	320.33	315.76	320.01	316.23	317.82	314.96	314.11	318.18	316.05	318.99	316.4	319.81	317.19	318.51	315.66	315.43	315.07	316.18	315.37	321.47	320.66	318.59	317.28	317.04	316.28	320.91	316.46
320.14	313.69	318.8	314.68	310.53	313.33	313.56	312.27	314.53	311.63	312.2	311.21	311.65	308.42	310.53	308.59	311.86	316.51	313.97	310.82	310.37	314.3	314.48	315.82	313.87	311.93	317.73	315.68	309.48	312.88	313.48	309.74	312.36	311.07	308.87	307.45	308.73	316.9	318.72	315.98	311.76	311.67	312.85	314.25	309.31	309.45	314.76	312	311.28	313.15
312.91	314.93	307.75	310.29	309.55	307.72	311.69	307.84	311.84	312.28	309.43	313.77	314.1	311.92	308.51	311.83	310.56	310.24	309.02	309.46	307.87	310.52	311.86	314.6	310.85	317.61	307.53	303.88	309.7	309.76	314.82	312.19	313.99	307.21	311.9	313.03	311.77	308	316.75	309.5	310.56	311.03	306.84	314.43	311.55	302.71	312.69	311.92	313.59	307.8
302.16	304.81	299.06	303.24	307.09	303.12	301.24	304.55	305.95	300.43	304.1	303.35	302.43	307.84	306.36	303.13	302.59	295.85	300.84	304.77	303.91	299.46	303.98	302.31	303.86	298.43	306.33	299.95	301.01	299.54	302.46	302.81	297.93	302.67	305.21	304.38	301.33	304.35	301.56	297.38	301.25	297.99	302.49	301.47	296.2	304.28	302.37	303.19	299.68	303.36
311.69	311.52	313.77	314.71	316.04	306.69	315.98	315.2	314.79	310.2	310.74	312.49	313.09	311.32	308.25	309.53	313.97	311.21	313.78	309.33	312.9	318.71	309.87	314.07	310.97	308.97	311.91	311.52	309.63	307.81	312.88	310.2	315.45	313.06	309.78	319.04	310.39	313.16	311.72	306.98	313.28	319.78	312.13	307.35	309.86	308.84	309.66	307.62	311.39	309.26
303.62	302.88	303.61	300.78	300.72	301.51	307.01	303.68	304.53	303.21	299.39	298.62	298.13	304.27	306.33	305.93	302.53	301.91	298.99	303.16	308.76	306.64	306.57	303.22	299.96	305.19	307.58	303.62	304.68	305.23	312.08	304.32	304.52	304.13	302.9	303.77	303	303.17	303.12	305.17	303.49	303.83	301.27	303.11	305.49	305.81	301.47	303.12	300.66	296.55
304.81	301.07	301.75	304.03	299.28	306.64	304.24	306.74	309.56	303.2	307.77	302.68	301.79	303.89	304.9	302.99	299.43	298.95	300.06	304.82	304.42	304.23	298.52	298.19	302.81	304.93	304.82	303.44	302.41	302.24	304.79	305.38	300.18	308.23	300.63	305.92	301.45	296.41	298.07	302.05	300.26	304.88	301.42	302.8	307.89	302.06	298.45	302.96	301.55	302.18
301.74	304.24	303.05	306.39	312.07	308.08	310.45	301.58	300.87	308.5	301.5	309.97	306.73	299.29	306.38	301.42	305.14	305.41	306.3	312.27	307.83	298.99	305.35	305.03	301.31	302.14	302.26	304.37	304.42	306.24	307.98	307.61	307.45	298.46	303.03	305.47	303.1	306.57	300.03	307.71	301.06	306.5	305.29	307.93	304.46	304.8	308.67	305.07	301.59	303.77
303.04	304.82	305.45	311.79	306.03	305.65	304.77	297.99	304.92	302.66	307.47	306.85	306.54	300.08	303.35	306.39	308.04	301.6	303.34	306.15	306.56	307.98	301.43	299.31	301.46	304.2	304.88	304.29	302.53	306.38	304.25	303.8	300.76	305.5	302.42	300.12	307.11	297.18	306.99	306.38	309.05	298.67	301.87	301.43	310.47	306.58	305.71	305.67	305.84	306.38
307.71	305.29	305.61	309.48	308.45	307.66	301.18	307.05	302.94	302.56	302.24	300.2	307.74	306.72	310.1	306.8	304.55	303.75	308.63	302.93	304.71	305.14	308.44	302.14	301.6	304.7	308.02	307.07	300.55	304.5	305.89	299.75	302.7	307.07	311.62	308.02	305.98	303.22	307.16	299.97	309.05	307.87	303.4	302.67	304.15	300.96	306.12	307.65	304.74	305.12
311.8	310.81	311.21	310.31	308.3	309.19	308.45	311.63	309.99	312.18	305.94	306.91	315.81	310.69	311.57	308.86	309.8	312.29	309.09	312.68	309.84	304.36	306.46	308.99	303.67	308.97	312.66	310.28	308.91	307.62	307.71	311.92	306.75	315.12	311.88	311.04	306.58	304.69	312.38	310.78	305.57	310.4	308.44	311.35	305.08	308.44	311.04	314.83	310.94	309.3
322.1	313.17	317.41	314.53	314.42	315.99	316.53	320.22	319.78	314.8	310.36	320.4	318.39	316.2	314.46	315.7	315.85	312.73	318.94	317.08	321.06	312.93	315.92	315.32	316.27	319.08	318.63	316.37	312.02	317.09	317.49	316.92	317	315.72	315.23	315.42	312.23	316.95	314.86	317	313.24	314.82	313.75	314.7	315.52	318.34	315.19	315.24	317.84	317.31
319.79	318.12	313.19	313.91	321.74	321.82	317.66	318.87	319.4	324.19	318.18	325.07	316.8	318.52	315.95	316.56	317.29	323.52	322.3	317.37	315.64	321.84	315.39	321.09	312.43	317.95	315.88	315.9	315.42	319.42	319.19	316.07	315.93	319.91	325.03	320.77	313.4	318.43	314.5	318.09	316.46	320.72	320.5	319.18	318.91	319.45	323.24	322.03	316.5	320.49
301.31	308.14	304.02	305.87	297.04	303.68	304.73	305.61	303.01	305.96	301.44	307.26	299.76	305.82	308.71	300.83	299.82	305.42	299.08	300.62	303	300.64	304.94	302.99	298.44	298.93	304.67	304.14	304.04	300.06	302.05	303.05	303.67	305.65	305.81	304.55	305.54	299.36	303.37	301.77	307.38	307.46	302.89	299.07	303.03	309.65	304.87	305.14	305.44	303.28
299.99	301.88	304.81	300.58	302.14	303.03	304.81	303.03	303.45	300.72	308.26	302.43	305.26	307.17	303.85	302.53	303.59	302.63	299.36	301.36	302.81	302.93	305.58	299.1	304.25	297.74	303.32	302.95	305.63	299.09	305.49	304.62	301.1	304.65	306.1	304.47	301.67	301.15	306.71	301.08	299.84	299.91	301.85	301.21	300.07	303.72	305.16	302.38	306.76	302.13
301.52	291.01	291.24	297.98	289.7	290.4	299.87	295.06	294.41	297.77	296.49	297.45	293.52	295.09	293.87	295.37	292.38	292.11	293.29	295.1	299.37	299.11	294.32	293.53	296.15	293.76	291.9	294.37	290.82	294.12	297.49	294.06	295.08	296.22	291.03	294.88	298.96	296.2	292.78	293.78	296.81	300.62	295.65	291.72	294.59	295.85	289.85	293.76	295.17	295.46
318.95	311.64	313.02	312.17	313.69	312.83	313.24	313.42	313.3	312.96	315.9	316.45	310.01	319.04	316.99	313.66	315.43	311.47	314.68	310.66	318.79	308.52	314.69	315.39	320.86	313.62	309.83	316.82	308.9	316.5	317.74	313.76	308.12	316.24	313.63	316.83	315.33	314.68	312.02	313.51	313.14	317.83	310.92	314.63	311.96	317.75	309.45	315.87	317.04	316.27
329.66	324.59	335.86	328.81	327.39	332.51	329.38	324.34	323.51	329.78	324.42	331.28	332.2	324.17	328.22	329.57	332.33	326.05	328.5	325.89	330.75	325.08	331.83	326.05	324.5	328.76	327.52	325.52	327.64	324.6	327.62	329.84	331.99	324.74	329.78	327.23	335.12	328.32	326.29	331.44	327.37	329.04	325.2	332.77	330.55	332.42	328.09	327.12	328.96	328.65
311.39	305.94	306.45	303.49	298.61	307.85	300.66	305.01	303.02	306.46	302.73	303.86	303.01	310.32	302.77	306.64	303.43	306.45	305.25	303.78	303.78	305.03	305.86	301.95	295.35	299.58	308.64	306.59	307.48	303.98	306.69	303.93	305.49	307.31	306.39	302.47	302.36	306.04	307.79	307.55	311.25	307.64	304.68	304.74	306.44	301.97	303.47	304.11	306.19	307.58
314.15	313.23	313.24	315.57	310.99	313.35	311.66	310.61	317.05	315.75	311.31	311.72	313.53	308.75	312.67	311.67	312.48	316.39	312.86	307.83	311.47	311.91	313.34	309.99	312.84	316.84	308.6	308.5	311.52	311.16	313.27	313.09	316.57	315.44	308.62	310.93	313.63	316.09	312.8	311.37	310.91	315.47	314.24	314.82	311.57	312.38	310.33	312.64	314.39	311.67
308.19	306.38	307.7	304.48	309.42	306.08	305.65	304.61	305.05	305.16	305.6	296.36	305.31	303.43	303.87	304.16	311.05	301.2	300.06	312.64	302.69	301.34	301.01	300.29	305.34	301.82	300.49	312.16	305.23	303.7	305.79	307.08	304.29	305.47	305.98	301.77	298.64	304.61	309.77	305.03	305.32	311.45	299.81	300.11	308.77	300.42	304.93	305.48	305.79	304.95
318.69	319.27	315.5	314.66	315.29	318.04	316.17	315.43	319.28	314.62	314.71	317.1	320.11	316.96	318.71	323.5	318.55	315.12	318.61	316.79	318.63	317.01	317.75	319.32	318.91	314.48	322.59	319.03	315.99	320.18	314.46	322.35	322.48	317.98	317.11	313.53	318.06	317.99	311.04	314.19	317.67	318.82	315.64	321.14	315.87	314.82	315.03	320.4	322.47	321.4
318.45	318.95	318.68	319.02	321.76	318.71	312.98	315.49	318.7	322.5	317.77	322.21	317.7	319.23	316.13	323.89	319.43	322.58	320.55	320.77	323.42	318.98	317.63	321.48	316.22	324.43	314.03	316.7	320.48	317.2	321.61	317.84	319.66	319.27	316.07	317.64	317.27	316.11	315.2	316.21	316.89	318.55	315.37	322.36	316.6	320.53	320.02	318.6	319.96	321.21
318.92	321.46	315.22	315.93	320.59	318.11	317.25	324.84	317.49	320.24	318.7	316.68	317.6	320.03	318.19	314.85	316.61	314.33	320.78	317.31	316.01	317.1	317.54	322.39	320.14	326.07	318.7	319.21	318.14	323.56	316.07	315.63	321	316.81	320.24	316.82	318.18	317.95	320.09	322.5	320.69	319.31	316.88	316.41	315.74	321.84	320.57	309.1	315.3	320.89
303.9	308.06	306.7	310.91	306.61	301.26	306.78	309.17	304.63	302.96	306.21	304.71	306.64	310.56	308.94	312.75	307.62	304.09	305.03	308.55	306.81	309.01	307.18	304.78	305.98	304.84	305.26	308.56	303.65	306.96	306.56	306.62	306.8	303.48	308	306.06	311.01	307.66	308.31	299.71	304.35	301.98	302.48	304.17	311.17	307.86	309.81	300.82	303.36	302.97
319.5	310.79	316.1	314.19	313.64	317.25	314.35	313.94	312.01	317.71	317.67	313.02	315.85	312.24	314.85	311.15	316.39	313.19	311.84	308.76	317.62	312.8	318.76	314.97	315.2	314.09	317.3	318.73	309.3	311.45	315.74	315.93	310.17	316.85	308.91	312.83	312.1	314.58	311.46	316.17	315.05	317.4	311.54	309.13	309.31	317.78	309.93	309.37	312.74	310.74
302.74	305.17	309.98	302.77	302.83	296.5	301.67	305.54	305.9	301.79	308.67	305.6	307.48	298.31	310.5	305.08	305.5	306.36	305.95	309.17	308.46	307.59	306.69	304.91	306.06	303.94	302.63	306.68	306.6	307.26	306.05	305.93	302.45	300.61	307	310.43	305.22	304.41	308.11	301.34	308.83	310.63	306.27	305.74	303.88	306.08	308.05	302.37	306.55	306.52
306.02	310.42	315.09	311.25	309.4	314.64	309.25	310.9	316.41	313.74	311.12	311.23	311.56	311.86	316.02	307.93	313.77	307.79	318.39	313.43	315.26	310.72	315.18	313.18	315.63	310.61	310.82	314.69	306.59	314.88	309.8	315.9	312.28	317.49	309.68	310.58	314.28	311.4	311.57	310.94	313.84	312.97	309.54	312.84	312.92	314.62	316.82	310.63	310.99	311.28
314.82	314.38	316.61	318.78	314.25	312.11	318.1	319.14	316.44	310.86	314.84	320.35	316.93	313.61	315.48	313.71	315.05	314.24	316.38	318.88	313.65	312.99	316.3	319.98	314.85	316.83	320.79	317.63	313.55	314.99	316.01	323.01	317.95	312.62	318.75	312.92	317.26	317.9	318.55	316.3	316.8	310.75	312.58	317.3	319.92	322.95	316.24	313.77	312.63	314.99
319.12	313.27	314.65	314.94	313.76	314.88	313.68	318.09	314.66	313.77	314.13	318.2	312.01	314.7	319.73	313.78	312.72	322.72	313.87	318.27	310.72	316.69	320.22	313.27	315.66	312.83	316.97	314.66	311.73	312.67	320.3	316.95	315.55	315.65	314.23	315.95	317.06	318.27	316.7	314.81	316.35	317.52	320.13	317.24	321.23	316.63	319.55	314.7	316.14	312.8
322.96	323.43	327.74	320.03	325.88	320.77	325.63	330.38	323.84	322.56	324.41	326.42	324.67	325.76	324.6	324.72	321.61	326.73	326	320.6	319.79	321.1	323	324.23	327.43	322.73	326.7	329.51	328.07	323.03	324.26	324.77	327.24	328.49	323.29	319.37	324.72	323.24	323.09	322.42	323.58	326.19	330.01	322.32	325	325.69	322.58	327.02	322.99	324.57
305.59	303.48	302.28	300.69	302.25	300.74	305.75	304.52	302.91	306.12	306.3	307.16	302.15	302.76	302.65	308.29	303.99	302.37	303.96	309.96	297.55	305.75	302.61	301.48	305.51	302.74	303.46	303.54	305.03	303.93	303.58	301.37	301.82	305.88	305.43	300.7	300.14	307.82	303.28	302.2	306.34	305.37	307.95	296.63	302.92	305.81	305.17	307.6	301.24	302.53
312.52	317.31	308.89	314.65	311.91	309.08	307.74	310.03	310.76	308.69	307.52	312.74	314.82	309.59	303.25	305.12	304.99	311.49	311.09	320.34	306.18	309.34	309.44	315.04	306.95	314.5	308.6	313.17	310.16	313.29	310.74	306.33	305	309.27	311.57	306.16	314.39	314.79	311	307.54	314.93	308.9	312.56	313.18	311.64	309.34	311.69	308.77	305.27	312.37
309.65	308.48	310.08	312.36	309.06	310.51	314.87	310.2	307.84	310.46	311.88	311.14	309.36	312.07	311.79	304.68	312.17	305.37	313.09	313.4	308.8	310.69	311.81	309.46	313.42	307.31	311.11	309.26	313.75	312.09	313.03	315.69	311.11	309.24	306.95	314.35	310.33	313.68	312.69	311.59	307.69	305.53	306.91	309.43	307.52	311.17	311.18	310.01	306.59	312.76
312.29	314.28	316.66	319.96	316.46	319.58	319.88	320.96	318.81	322.6	317.01	321.43	311.23	315.43	314.29	320.09	321.71	313.16	314.61	320.25	320.76	321.34	319.44	317.1	318.91	318.84	321.5	315.86	321.33	322.07	319.17	321.23	312.58	317.32	315.07	316.3	319.81	311.54	321.82	313.23	319	316.77	316.67	316.43	313.3	312.51	312.27	315.35	320.67	317.24
300.51	300.25	299.88	299.08	303.23	299.96	301.31	305.07	303.43	301.86	303.74	300.93	299.32	298.12	299.37	298.68	299.53	299.62	299.78	301.73	304.93	299.06	301.26	296.84	299.98	301.76	301.17	300.34	301.97	299.59	298.06	302.09	301.85	302.63	299.68	300.29	306.82	297.87	303.69	301.58	299.65	303.71	296.41	302.03	302.97	301.16	300.97	301.27	301.21	300.86
306.79	302.55	302.85	305.91	303.71	303.56	308.66	307.17	296.24	303.62	303.8	307.73	300.58	301.47	298.77	305.53	303.65	301.4	308.81	302.57	304.41	304.37	307.77	304.88	302.52	305.68	307.06	304.02	296.35	302.79	302.26	309.9	308.06	307.51	302.66	303.78	305.2	304.25	306.91	302.34	304.9	306.51	304.35	306.17	301.83	301.66	310.98	303.57	309.34	304.47
315.87	309.16	309.64	312.25	312.84	311.91	313.13	313.06	310.78	311.63	313.6	309.25	308.97	313.65	311.66	314.28	311.11	307.49	313.65	314.65	312.06	314.13	314.23	311.97	312.38	314	312.93	313.28	308.13	311.29	313.59	312.15	312.56	315.69	312.46	311.67	318.69	312.2	310.89	306.84	308.09	315.45	311.94	312.19	308.85	314.7	316.77	309.53	313.8	314.04
311.12	306.07	303.01	305.86	305.83	304.57	304.72	300.91	307.05	307.06	310.26	299.7	305.8	307.74	305.47	309.72	307.02	311.53	305.3	304.41	307.02	307.26	305.24	308.37	306.39	305.24	303.25	308.23	307.95	309.5	306.06	308.21	305.4	308.45	313	308.77	307.49	303.46	304.88	310.14	308.83	313.23	304.31	308	304.46	305.45	306.96	310.23	302.73	304.17
312.8	305.25	309.14	302.08	303.1	299.91	303.03	301.03	304.8	306.3	301.73	301.47	301.38	303.92	304.08	303.39	308.14	302.92	305.37	306.49	298.96	303.73	298.46	306.66	300.86	305.02	308.56	303.46	302.18	307.15	304.89	299.69	301.53	300.76	306.76	301.35	305.04	297.96	298.21	298.76	303.42	302.24	303.25	302.52	304.96	305.7	306.14	298.97	305.56	300.67
313.39	309.75	312.48	312.98	315.93	317.39	312.81	314.64	312.13	313.7	313.59	313.46	317.94	310.9	311.64	313.89	314.37	313.81	312.86	312.7	309.73	312.41	315.54	318.52	315.45	310.82	317.74	314.71	314.64	313.54	315	312.65	311.71	318.98	315.24	317.98	314.44	311.53	313.13	317.32	312.49	317.29	316.88	319.05	316.33	317.46	312.31	316.29	310.37	317.01
327.43	329.05	326.02	325.01	322.41	324.04	326.5	325.76	320.95	331.19	324.21	322.96	320.97	323.72	327.27	326.77	324.33	319.6	329.14	320.13	318.67	320.3	326.84	326.2	326.58	325.75	321.67	322.07	321.46	325.84	325.93	327.37	325.58	325.81	323.19	325.31	329.42	330.31	326.01	319.96	329.69	321.02	328.46	326.3	328.72	324.79	328.4	329.49	323.87	322.55
306.02	301.08	303.41	302.59	306.95	302.12	308.83	309.22	300.05	301.16	303.2	304.16	303.02	307.39	302.71	304.1	302.43	303.81	301.36	303.44	297.49	306.37	303.53	304.2	306.07	303.18	301.95	306.97	307.17	308.01	307.41	306.34	305.48	300.15	297.85	303.56	306.93	308.76	305.62	306.41	307.92	305.9	304.97	309.42	304.16	311.88	304.09	308.46	305.42	299.49
321.17	318.05	319.02	322.54	318.07	317.34	319.75	322.05	318.8	325.53	317.25	318.46	320.81	316.92	317.03	318.98	315.74	320.28	320.86	320.75	321.48	314.1	321.24	316.79	318.03	320.08	321.35	316.04	322.42	317.6	317.95	320.01	321.11	319.38	319.14	317.3	314.02	318.59	322.69	322.42	319.97	323.1	322.54	322.34	319.26	320.8	322.63	321.14	317.9	321.35
303.57	306.77	300.35	308.88	304.92	300.72	307.43	299.25	303.63	304.44	301.48	306.4	300.31	308.05	305.73	300.86	304.54	298.36	304.32	304.14	308.29	308.51	307.33	305.57	300.78	302.84	303.91	302.91	301.97	302.31	303.79	302.56	308.1	308.29	301.98	305.23	306.04	307.78	299.88	303.84	305.96	305.6	302.14	306.85	300.21	308.28	305.08	304.86	304.3	302.03
295.73	305.5	302.8	297.43	299.51	300.79	299.32	304.54	297.04	298.79	302.94	297.39	294.92	302.65	303.08	298.71	300.36	301.78	295.43	296.55	300.29	296.13	298.53	302.02	299.23	306.04	295.18	294.35	303.04	300.4	299.53	302.18	304.62	303.79	299.11	297.98	302.62	301.25	300.4	300.95	297	300.37	297.89	302.67	298.48	301.16	295.24	301.42	294.27	299.47
303.48	298.87	303.78	297.46	297.2	301.99	305.23	303.76	303.97	302.06	302.2	302.7	302.73	304.89	300.82	305.05	300.72	305.62	303.69	305.95	300.3	295.8	299.83	299.81	307.64	304.88	302.23	298.22	301.71	299.49	301.78	305.82	300.22	302.44	304.54	303.37	301.1	306.82	301	305.19	299.97	302.8	303.4	305.8	304.95	303.13	299.11	303.37	300.16	305.03
317.62	317.48	312.7	320.36	319.67	320.45	316.54	319.55	314.7	311.8	316.9	315.37	318.04	314.81	315.46	315.87	316.07	316.55	312.73	315.42	315.89	311.7	314.96	315.41	315.48	317.03	314.63	318.41	315	316.1	318.34	321.21	318.07	313.62	317.73	313.85	314.23	317.98	313.04	313.56	319.31	317.28	314.67	317.05	316.28	320.1	316	314.4	316.98	316.51
304.69	304.92	305.71	304.72	308.12	301.95	305.41	307.5	304.43	306.21	306.64	306.06	299.62	308.08	306.51	298.32	303.19	303.07	301.54	307.18	304.05	303.54	301.13	303.39	306.53	304.2	305.96	306.49	306.74	306.64	304.47	306.16	303.66	302.77	303.71	304.2	304.25	303.53	304.32	302.85	309.37	303.72	301.1	299.87	302.52	301.46	299.96	307.78	309.95	302.33
313.17	315.39	311.1	312.16	317.57	317.09	319.19	311.98	314.49	309.11	308.34	313.95	317.39	313.95	316.82	315.18	317.57	311.11	314.68	310.9	317.79	319.15	311.74	312.51	315.02	310.09	314.92	313.69	317.4	316.67	314.38	313.08	315.4	312.19	314.21	312.26	313.15	318.86	312.21	314.33	311.43	313.72	309.45	316.31	313.4	314.89	308.67	310.31	311.5	310.82
323.61	317.2	319.43	318.26	317.93	316.36	318.8	318.58	318.82	319.37	317.7	314.5	322.17	321.82	319.68	320.99	319.46	313.64	311.96	314.33	324.7	318.41	317.73	322.73	314.67	318.27	319.08	312.29	314.53	314.69	322.32	319.22	321.24	324.24	318.49	318.28	319.57	320.5	314.9	315.84	320.42	319.9	315.66	320.3	319.08	318.15	316.69	323.62	319.34	322.41
321.74	316.17	323.24	320.78	319.76	322.33	322.69	316.32	322.2	319.1	317.09	317.3	318.09	322.32	314.69	322.38	319.34	321.19	313.1	318.7	316.12	312.42	317.15	318.04	313.63	319.18	323.28	317.17	315.28	320.05	320.17	318.03	319.71	321.19	317.03	318.01	318.05	317.04	321.86	318.14	315.76	320.49	318.68	322.1	320.32	316.03	321.38	321.34	318.5	320.15
312.2	307.85	313.86	317.3	315.1	312.72	314.03	314.26	314.27	313.06	312.15	311.7	312.2	314.26	317.66	316.8	314.94	320.28	314.7	310.19	312	313.79	316.43	313.7	314.58	316.68	315.16	316.29	311.93	314.13	307.11	311.62	317.03	312.47	309.87	308.77	316.83	313.44	317.91	313.41	313.34	314.36	312.06	313.08	311.64	310.73	309.23	314.16	318.13	314.61
291.08	301	295.08	294.21	293.54	293.5	288.35	291.57	290.85	298.76	299.03	291.25	296.13	297.18	290.23	294.1	296.32	297.27	293.06	296.78	294.04	292.14	290.97	290.96	295.64	290.34	293.06	294.71	297.36	298.69	293.75	297.13	297.08	290.64	297.91	294.18	293.49	294.54	298.23	289.72	293.26	295.1	296.23	290.93	291.89	294.04	294.01	291.37	290.8	291.6
307.52	306.6	310.05	313.87	311.28	313.34	309.88	311.62	310.12	314.03	309.74	311.55	313.83	311.87	309.32	307.59	312.81	307.42	310.32	306.22	305.39	313.45	311.58	315.37	307.42	306.59	307.36	311.62	303.73	310.17	310.12	309.24	311.45	304	305.06	307.23	306.19	306.5	309.63	309.34	311.37	311.21	306.21	308	306.83	309.36	308.88	310.25	308.84	310.32
310.75	311.8	314.52	310.88	313.06	308.47	313.13	319.1	312.48	309.66	308.23	320.15	311.36	310.02	314.61	306.64	311.99	310.03	312.31	311.81	309.76	311.81	312.93	307.98	315.4	314.81	310.89	311.65	308	312.89	317.18	311.74	308.15	310.59	309.52	315.72	311.58	315.31	313.86	316.43	315.44	309.98	312.2	314.63	313.42	309.88	312.3	315.57	308.77	312.82
314.4	313.82	322.42	316.27	317.49	312.11	317.85	318.17	320.68	314.92	316.08	314.72	318.3	313.5	315.33	314.47	314.76	316.06	316.22	316.25	313.68	315.87	319.9	320.08	315.68	319.39	316.31	311.59	318.91	318.64	316.16	317.19	314.43	317.7	312.29	313.24	311.39	320.2	311.58	313.54	313.64	316	316.4	315.39	320.52	316.03	316.12	314.78	319.54	320.72
301.39	299.72	301.39	298.38	294.62	299.44	299.98	300.03	300.64	299.48	298.62	297.61	300.9	296.99	295.69	303.67	294.46	297.24	302.66	295.69	305.91	298.62	297.83	300.67	296.5	297.91	304.58	296.79	300.28	293.97	298.79	302	298.73	300.29	303.05	302.93	297.62	299.69	296.45	300.53	302.26	297.11	299.55	301.66	300.49	304.76	297.33	305.41	303.09	302.21
311.9	311.92	315.62	310.39	310.85	310.75	309.7	306.54	310.15	313.48	314.95	312.89	305.5	310.51	313.23	314.97	315.38	310.5	312.1	312.03	309.4	315.45	306.57	305.8	311.64	315.14	310.68	309.78	308.69	310.57	311.79	310.33	314.58	316.47	312.18	311.35	313.51	311.27	309.63	314.87	314.69	308.03	315.05	303.76	309.67	306.01	314.5	313.24	311.32	309.52
329.86	328.54	328.44	327.13	323.23	332.41	331.57	327.9	321.1	325.97	329	327.87	326.58	330.84	325.68	328.68	328.2	333.78	330.76	323.21	323.44	330.27	324.74	329.99	329.93	332.54	325.2	328.61	328.85	329.47	320.87	326.69	331.54	325.5	327.33	327.4	328.93	322.45	320.32	329.37	325.08	322.64	325.82	326.93	329.21	329.35	328.22	329.89	328.25	323.17
315.3	317.13	315.26	316.22	316.87	316.58	314.49	315.27	314.19	315.22	317.69	309.13	309.02	317.76	316.41	310	316.82	320.51	308.02	314.45	308.58	312.11	319.66	311.38	316.15	313.38	307.96	319.98	315.95	313.93	311.57	315.2	309.15	315.36	313.44	314.82	312.57	317.35	311.26	315.67	311.8	313.97	315.7	315.4	316.17	315.14	313.19	310.15	317.28	315.99
302.14	304.3	303.95	308.8	302.63	307.16	303.31	305.28	309.2	306.72	305.79	306.37	305.49	304.08	306.69	306.73	300.75	303.92	302.7	300.81	296.04	302.59	306.56	308.59	305.3	306.67	304.35	305.52	308.26	305.63	303.9	307.12	307.69	307.41	306.07	303.16	307.1	305.24	302.49	303.07	305.04	302.79	305.08	304.43	304.46	304.57	303.31	300.37	306.35	300.66
307.32	298.89	311.08	310.21	305.26	309.8	310.94	311.6	308.31	301.51	307.37	307.32	313	310.3	308.88	307.15	305.55	308.9	308.65	307.63	312.88	306.77	306.82	310.43	311.76	314.61	309.26	309.84	305.59	303.01	303.78	310.44	306.48	307.82	311.76	311.39	303.58	303.21	306.51	302.11	309.61	308.33	306.77	304.44	302.99	306.29	303.7	306.96	307.94	306.25
300.68	309	306.7	301.69	305.31	307.36	301.13	304.98	302.85	303.43	301.55	307.3	303.73	307.25	303.63	305.85	307.76	305.6	303.93	303.95	304.49	307.1	302.4	301.75	303.14	305.89	301.31	304.87	303.5	311.75	301.24	303.38	304.97	306.83	300.16	303.96	302.34	307.76	305.67	299.51	308.3	306.61	305.2	301.2	306.51	302.91	302.55	304.96	302.62	302.04
313.77	309.89	309.47	310.32	307.16	308.99	310.53	310.9	306.21	310.8	308.11	302.2	312.31	309.11	307.44	308.39	309.18	307.13	307.75	308.32	310.78	306.36	306.26	308.28	306.14	310.82	306.62	312.19	312.03	308.24	309.02	307.06	306.52	307.7	312.2	309.02	310.36	309.52	312.66	309.91	313.77	306.07	311.04	311.77	311.17	312.21	307.78	311.84	304.13	308.06
327.73	323.01	326.64	328.19	328.72	323.79	326.46	321.78	324.86	324.81	326.54	327.06	329.05	326.75	329.38	328.38	329.85	324.17	327.47	324.23	326.46	327	327.81	324.05	324.21	326.72	323.64	327.27	326.43	326.61	324.32	328.86	326.2	322.06	331.18	325.36	326.05	328.34	326.8	328.19	325.61	331.84	325.44	333.03	331.26	323.56	329.59	324.85	327.4	329.42
314.17	316.59	315.85	318.83	314.14	318.63	316.27	318.7	319.63	316.31	323	318.6	316.32	317.32	317.34	316.6	317.03	315.81	315.25	320.53	323.47	315.33	315.59	318.67	316.75	317.33	318.3	321.73	319.53	320.57	319.01	315.05	316.39	318.36	317.66	319.58	320.72	313.98	318.35	310.88	318.17	314.27	317.07	318.29	318.42	318.51	317.17	320.58	319.98	319.5
325.11	320.87	327.4	325.02	323.56	320.04	327.86	321.33	323.7	322.59	328	322.01	322.93	325.91	326.04	325.24	321.76	326.81	325.34	323.97	321.29	324.78	322.27	323.57	326.29	328.95	326.61	325.22	327.58	327.49	326.04	327.5	325.23	318.48	322.25	322.14	319.08	323.73	325.39	322.45	325.25	324.84	319.92	324.27	327.3	323.61	324	327.89	332.4	321.85
329.65	325.75	331.25	329.62	329.94	325.04	325.8	328.82	325.78	327.86	328.51	324.47	324.44	334.08	325.14	331.29	322.38	327.14	330.04	325.07	327.19	326.18	330.65	322.91	334.38	328	328	328.3	330.36	324.63	327.22	332.56	329.24	325.18	331.47	329.91	331.41	327.22	328.31	332.56	329.89	326.96	333.46	331.82	328.79	326.89	328.51	331.64	322.83	332.52
310.63	302.39	305.02	303.22	306.25	302.57	306.47	301.85	302.92	300.97	305.52	308.62	304.57	301.62	307.17	299.13	301.48	307.41	296.83	297.35	302.5	305.59	305.74	302.93	305.75	307.76	305.54	301.47	303.31	300.63	306.96	304.42	306.14	304.9	310.21	301.36	307.81	304.47	298.86	301.1	302.98	305.93	303.18	302.48	301.42	309.28	299.88	300.53	305.32	302.85
315.91	319.64	319.36	324.03	317.61	321.92	321.27	321.36	317.79	316.71	318.74	314.76	316.52	324.14	318.13	314.49	321.78	318.42	321.35	317.73	319.26	317.33	320.11	315.48	320.39	315.25	316.53	319.41	319.47	323.4	317.1	323.57	319.64	321.15	320.53	321.01	320.42	317.9	319.5	312.41	318.1	315.81	323.01	316.67	317.59	316.61	316.17	322.85	315.56	316.28
329.01	326.17	331.06	327.61	325.79	329.22	324.83	329.47	328.89	330.65	330.23	330.03	332.22	328.99	329	323.98	325.63	327.21	329.28	323.35	332.09	326.76	330.41	327.19	326.04	324.13	324.95	329.28	322.52	326.92	326.63	323.48	328.37	324.88	328.94	322.71	334.08	328.88	329.1	333.22	329.81	324.6	330.18	325.35	326.92	325.27	327.48	331.05	329.76	328.91
305.08	303.6	310.53	305.05	303.86	303.76	301.98	303.37	306.55	307.63	307.2	303.92	308.35	305.01	309.41	300.17	308.14	306.42	305.61	299.2	305.22	306.55	299.45	303.45	304.19	308.17	304.77	303.05	312.63	303.54	307.1	303.52	303.08	309.26	303.53	305	307.36	304.1	308.35	309.43	308.77	309.79	306.65	307.28	310.88	305.2	303.88	305.48	303.55	304.62
327.85	326.54	328.76	323.99	329.23	323.76	326.16	324.62	330.22	327.85	326.84	326.55	324.53	326.89	329.77	323	329.94	327.98	326.8	326.1	324.21	329.05	326.17	327.9	327.25	326.46	323.01	323.16	331.71	331.39	324.69	327.6	326.04	328.3	326.9	331.57	329.94	329.19	324.1	326.96	328.99	327.13	332.1	333.11	324.77	324.78	329.57	323.96	326.94	326.74
307.53	302.61	306.89	304.21	305.35	304.57	305.78	305.46	315.04	300.09	308.61	305.81	299.36	306.66	303.62	308.57	303.7	304.2	304.76	306.09	304.58	304.41	303	309.29	302.45	300.79	304.41	305.99	300.19	299.95	304.54	305.5	306.06	304.43	302.73	308.14	302.24	303.14	304.84	300.96	303.78	303.42	305.95	306.08	307.11	302.04	304.51	305.92	304.44	302.88
306.34	301.01	303.41	309.54	304.22	307.51	305.16	310.46	301.8	303.16	302.89	305.95	304.58	303.11	302.16	303.11	306.54	310.85	307.81	300.33	305.07	304.46	303.96	303.96	308.88	300.84	303.59	307.73	302.68	304.65	300.8	306.2	307.11	303.76	303.03	302.16	306.22	302.79	306.86	305.18	300.98	303.97	305.36	303.8	304.38	303.66	304.61	304.76	304.91	304.06
316.56	316.98	318.56	320.23	317.85	318.73	323.15	317.1	316.07	313.04	315.58	318.13	322.8	317.5	320.26	322.17	317.6	315.23	314.6	321.11	317.3	318.01	313.37	317.11	314.4	321.75	317.02	319.98	319.46	315.83	321.93	318.07	313.46	318.82	319.98	325.08	316.97	318.93	315.86	320.31	315.59	314.37	319.72	314.58	318.12	320.29	316.5	315.62	320.54	319.81
327	328.07	325.68	329.08	326.52	327.37	325.64	328.33	327.79	329.89	326.82	326.13	323.54	325.62	327.11	326.53	330.41	326.83	327.62	329.07	331.53	325.93	325.81	324.25	327.32	329	327.22	323.96	327.03	328.88	326.51	325.4	329.57	328.28	330.26	328.26	324.77	325.11	329.89	328.04	327.76	325.44	329.44	323.71	328.69	330.89	327.56	326.13	327.21	329.16
305.15	303.02	303.31	307.22	304.31	300.21	310.19	306.17	303.9	310.93	307.91	302.64	305.44	304.67	303.62	306.75	307.95	302.39	305.6	306.01	308.81	303.43	307.76	306.4	301.83	304.18	306.6	306.12	308.5	309.82	304.9	305.43	309.59	309.49	306.26	309.76	308.25	302.06	306.28	308.09	307.22	301.97	307.01	303.63	299.86	309.9	304.02	304.34	304.24	305.57
314.56	316.97	316.31	320.72	314.48	314.56	319.16	319.18	318.48	314.66	318.41	314.05	312.41	316.62	310.69	311.35	316.72	316.52	315.17	314.46	319.51	315.68	320.42	317.65	316.11	317.2	315.75	314.64	315.77	317.71	317.92	316.91	316.62	309.52	317.06	311.48	315.62	314.67	314.94	318.45	313.11	313.13	314.83	316.6	317.67	311.51	314.45	315.3	316.23	313.57
308.24	306.26	309.59	304.02	306.24	310.78	307.65	309.27	306.14	310.88	307.04	310.35	311.89	303.75	309.44	312.8	312.4	313.23	304.51	309.28	306.77	304.71	307.79	309.18	309.94	305.11	308.64	308.78	310.92	308.02	308.4	305.7	306.69	310.78	303.7	313.09	308.64	304.23	310.83	317.25	313	308.21	308.52	307.34	308.32	306.86	308	306.4	312.81	308.8
291.47	297.1	293.72	295.13	294.79	298.02	292.77	292.42	296.96	289.4	297.86	297.67	291.77	294.33	294.76	293.79	292.4	290.91	297.83	296.39	301.42	290.3	298.21	295.77	293.13	294.88	296.16	294.79	296.14	293.68	295.69	293.98	294.7	302.42	293.25	296.45	292.92	295.19	289.04	290.64	298.75	289.65	295.55	290.22	293.56	294.84	294.41	289.61	297.31	292.24
305.4	308.41	307.74	303.23	304.41	307.33	306.83	299.07	303.97	304.26	306.84	305.81	307.79	302.32	303.34	302.43	308.15	305.75	307.29	310.08	308.11	306.65	304.03	306.74	303.63	308.25	307.81	307.21	311.47	302.23	308.95	306.98	315.08	306.49	308.49	307.29	310.53	304	308.71	310.5	305.06	304.13	308.5	304.1	304.9	309.08	308	304.79	303.28	306.95
320.84	318.65	318.44	314.15	320.37	319.34	323.1	319.03	311.67	315.72	321.9	315.33	319.59	314.09	320.64	316.75	320.47	316.89	319.51	315.21	316.76	317.44	318.91	320.69	320.36	317.89	322.26	321.1	318.95	317.22	321.95	313.53	320.02	316.14	319.35	315.61	316.36	316.79	315.71	314.98	321.51	320.99	324.79	317.54	322.57	322.6	317.39	320.49	314.75	318.46
312.65	312.58	316.39	307.09	320.16	315.1	315.6	311.44	313.47	316.85	313.01	313.94	314.58	319.01	309.83	316.8	310.62	317.29	317.1	313.42	314.66	321.49	313.41	315.69	312.09	318.09	310.07	318.09	315.26	311.51	312.38	312.82	312.94	313.74	315.61	319.08	314.91	310.37	310.79	317.43	318.07	319.01	315.92	316.66	317.89	310.13	318.44	322.43	313.81	313.63
315.24	314.44	315.99	318.31	309.99	313.82	314.29	317.09	318.31	309.65	309.68	319.11	315.32	315.47	317.66	314.52	309.6	315.9	313.58	313.91	311.38	313.67	311.46	315.37	316.45	316.7	316.33	316.19	318.98	310.6	316.16	315.66	316.59	313.75	318.58	314.53	318.74	316.52	314.41	317.03	311.49	312.65	313.93	312.93	314.88	315.19	315.04	314.35	317.07	315.63
298.04	299.52	302.69	301.91	302.73	302.05	301.37	300.34	296.73	305.11	301.01	301.11	303.19	298.63	298.34	300.26	303.12	294.33	299.99	303.67	301.46	298.91	298.81	302.92	300.41	303.36	299.19	298.19	298.98	301.29	299.54	302.69	298.36	298.87	300.57	306.5	297.27	302.94	304.36	304.48	305.18	293.96	301.87	305.69	308.18	296.23	301.19	300.08	302.72	299.42
307.28	305.04	305.25	304.55	295.91	308.3	307.81	307.86	307.76	303.58	306.18	306.3	307.96	304.91	305.56	304.75	302.49	309.57	310.25	308.51	312.87	306.7	305.89	305.87	301.26	311.91	303.78	305.69	304.55	301.92	302.06	303.59	306.63	310.08	301.55	298.61	310.03	302	306.58	303.48	305.07	309.85	302.42	304.87	304.07	303.67	307.13	304.51	309.03	305.84
306.59	307.05	303.68	306.24	304.25	304.28	308.05	305.45	305.75	307.76	304.27	306.67	306.8	301.02	302.53	308.6	306.07	310.15	304.77	305.14	303.58	302.07	305.3	297.55	303.08	301.84	302.72	305.25	305.18	305.87	305.62	303.93	303.14	308.14	305.76	305.41	307	307.96	305.39	305.82	303.69	299.88	305.48	306.67	308.33	306.27	299.82	304.56	304.35	305.08
309.51	306.55	300.47	301.38	305.66	302.75	302.89	306.92	299.1	307.01	309.57	307.14	304.29	301.28	304.29	305.83	302.79	303.95	301.41	304.33	301.26	307.42	301.97	304.57	305.18	307.53	307.08	305.34	301.96	302.24	305.17	302.68	308.26	305.21	310.27	302.07	309.88	303.86	305.43	307.98	306.4	306.55	301.94	304.88	302.77	306.37	308.16	298.72	305.82	304.59
316.07	309.42	310.44	320.3	319.64	315.99	311.91	320	318.3	318.94	320.93	317.62	314.37	322.25	316.63	310.78	319.13	313.82	321.26	315.16	319.74	317.68	317.5	315.73	316.37	310.87	322.2	324.32	319.93	321.67	316.73	320.62	320.61	325.65	320.6	327.06	318.46	315.73	317.02	313.22	317.21	317.43	322.62	316.98	316.79	320.66	316.43	320.23	317.68	319.4
304.08	305.2	301.5	300.1	303.14	300.45	301.89	302.95	301.73	300.4	304.09	306.88	302.38	302.31	302.13	306.57	307.25	306.78	303.28	304.62	303.34	304.06	302.84	300.35	301.54	302.29	302.65	300.67	299.21	301.58	306.52	301.73	304.74	307.72	306.36	301.39	300.91	301.01	301.78	300.87	303.24	303.58	297.26	304.76	304.36	301.17	298.31	299.26	300.61	302.55
314.35	312.7	311.89	319.34	314.07	308.99	310.3	316.33	308.98	312.46	317.34	319.59	317.3	314.04	318.39	314.13	311.91	315.96	317.24	310.38	318.65	313.54	316.28	314.34	314.35	309.07	316.01	314.42	315.6	314.97	318.21	312.94	311.08	316.74	310.02	314.29	317.36	315.57	317.42	318.3	309.07	314.62	316.38	312.4	312.28	316.39	316.21	318.7	315.21	318.42
301.06	300.61	306.37	302.05	301.4	301.83	305.87	302.1	300.76	298.85	299.7	304.91	301.53	306.79	302.08	306.73	302.63	299.47	306.45	302.66	306.95	304.69	302	302.13	302.01	303.82	304.87	303.72	302.69	297.36	302.06	301.66	306.12	301.64	303.51	302.56	300.82	300.5	303.18	302.33	302.43	303.7	299.6	303.33	304.18	303.32	300.81	305.46	298.22	305.22
325.53	326.26	323.69	324.38	327.64	329.1	330.73	332.57	330.71	330.87	328.79	325.9	330.26	326.99	327.81	326.23	330.21	330.08	331.25	332.19	325.61	333.12	327.17	329.24	329.83	324.79	325.98	331.8	326.19	330.1	326.91	333.13	332.88	326.88	328.72	327.64	324.63	330.27	327.38	330.76	327.25	329.42	327.24	329.35	326.75	335.01	327.05	329.3	328.87	326.81
304.08	306.78	309.89	305.3	313.52	303.69	308.76	312.14	307.19	304.52	305.58	308.69	307.14	311.34	309.73	309.07	308.75	308.69	311.74	314.25	310.15	309	308.86	307.33	307.9	306.17	307.03	313.1	307.44	312.75	309.23	311.11	306.92	311.04	303.61	312.55	309.42	310.58	302.96	308.36	311.19	308.32	312.82	307.6	307.93	307.63	309.26	313.51	310.58	310.5
309.7	317.27	313.87	311.25	310.26	314.24	307.4	307.58	317.32	314.88	314.74	314.53	312.9	316.97	314.6	313.04	314.98	312.71	311.28	315.76	310	309.83	316.93	315.54	318.92	310.98	315.08	315.44	314.12	313.48	314.51	315.36	313.69	320.85	308.87	317.03	315.28	314.23	312.86	306.55	314.61	312.66	309.69	315.12	309.86	310.97	317.97	310.47	312.75	305.31
316.36	310.78	313.39	312.57	319.12	314.28	319.18	314.41	320.64	315.56	316.58	316.47	313.59	313.35	311.94	317.23	319.96	313.45	314.36	316.9	316.43	317.88	310.41	311.83	315.29	315.4	317.81	313.7	308.65	310.32	309.93	316.18	315.49	315.42	314.91	312.11	312.33	312	313.02	315.98	316.6	314.39	317.27	313.71	306.61	314.98	306.26	317.4	311.87	316.78
306.92	310.06	311.9	312.29	310.14	310.93	309.96	310.73	306.45	311.65	309.14	310.19	312.36	306.98	310.51	310.81	307.63	309.72	309.79	312	316.62	309.96	312.39	308.21	309.49	312.8	302.57	311.49	314.61	310.76	307.13	314.18	309.91	317.99	311.61	309.92	313.66	311.22	311.67	311.04	314.83	312.05	307.25	317.43	314.7	307.24	305.68	306.93	309.88	309.62
317.01	323.05	322.23	319.61	317.74	316.86	317.13	318.11	320.88	320.63	319.38	319.28	322.66	320.87	317.92	315.25	323.92	322.43	318.19	320.12	318.2	317.07	317.73	320.13	319.77	318.22	317.4	321.51	316.07	319.18	319.01	319.12	320.79	318.03	317.79	322.46	321.08	324.34	321.09	321.12	321.04	319.09	318.52	318.3	320.39	320.77	316.19	318.08	319.16	318.93
314.62	326.57	321.15	327.76	323.03	321.59	320.92	324.41	326.3	328.29	324.34	320.56	325.76	326.04	322.68	321.04	325.84	320.4	321.6	323.92	329.68	325.79	326.56	327.08	321.95	325.79	322.86	328.3	321.63	324.31	326	325.53	320.53	324.73	322.54	323.15	323.14	325.21	329.31	323.44	325.68	319.39	324.04	328.84	326.22	331.34	324.12	324.95	320.88	322.16
315.7	305.53	311.38	312.2	311.02	307.12	312.24	310.41	312.17	310.79	310.15	310.19	314.07	303.74	308.17	308.75	313.77	308.98	312.77	310.2	313.29	305.87	312.5	311.11	308.58	314.28	314.04	305.51	312.48	313.69	310.33	310.95	315.47	314.89	308.37	313.15	311.7	312.29	312.14	314.54	311.25	311.5	307.28	314.9	309.49	307.12	310.17	308.56	313.79	308.46
312.67	312.94	320.25	312.27	321.24	316.78	314.42	314.7	313.26	313.3	314.85	313.59	317.94	314.17	317.22	313.45	311.67	314.91	317.92	312.93	318.81	317.02	316.56	313.63	314.29	313.81	309.82	309.48	311.44	310.49	313.84	313.45	309.59	314	314.63	309.42	314.47	318.92	313.21	313.12	310.62	317.4	318.13	316.47	313.99	312.88	315.92	312.73	320.58	315.41
292.65	292.35	293.78	293.6	296.58	291.35	300.74	286.22	297.03	296.63	292.41	297.27	298.88	300.8	299.88	292.24	295.47	296.16	294.97	292	297.86	298.3	295.23	295.56	292.91	294.42	291.01	295.15	293.6	294.12	294.16	293.96	296.22	296.29	297.4	291.83	295.28	291.26	296.43	293.62	295.49	293.48	290.66	291.35	292.06	294.3	292.74	289.3	296.07	290.93
326.26	329.8	325.13	328.94	324.58	325.58	327.78	326.03	326.6	324.15	327.37	327.77	330.78	326.99	326.27	322.11	331.38	327.69	327.91	324.18	328.72	324.71	321.03	326.89	331.72	328.42	326.3	329.39	326.99	330.31	326.26	326.48	326.48	327.52	328.75	328.05	328.22	325.65	321.35	330.8	322.87	326.92	323.11	328.51	332.43	324.91	324.31	328.18	328.52	326.26
308.39	314.3	313.96	318.16	313.81	314.79	306.61	313.1	308.3	313.53	312.03	311.4	317.24	308.6	311.9	314.47	312.33	307.52	310.81	311.21	311.26	310.23	311.81	311.41	309.04	311.62	311.79	313	309.58	312.95	311.26	307.3	313.3	314.74	311.96	314.13	309.31	310.71	314.55	316.77	310.58	310.69	307.6	308.69	312.85	316.01	312.7	308.59	310.68	308.37
316.13	313.06	316.37	314.3	308.39	306.77	316.12	313.55	313.55	315.16	317.89	310.19	314.85	314.06	313.48	316.58	318.59	315	310.13	311.18	311.86	317.62	313.28	313.13	313.62	308.58	313.32	308.94	313.47	313.06	317.24	311.84	311.87	311.73	314.14	313.73	307.94	311.33	306.26	312.16	313.6	313.91	315.25	311.2	312.62	312.37	313.58	310.82	312.57	316.71
306.01	306.5	308.67	302.58	303.21	304.59	308.57	304.14	304.2	305.5	301	303.91	302.13	310.37	304.02	306.89	306.31	305.3	308.38	307.8	309.54	303.47	304.74	304.56	305.77	310.12	302.45	305.74	303.46	306.89	302.15	302.72	303.61	306.34	309.01	305.92	299.81	303.23	302.12	299.16	304.64	304.48	302.83	302.54	303.94	303.68	305.78	303.16	306.89	298.46
316.61	315.22	318.91	315.69	318.57	319.04	318.31	320.01	317.93	320.32	322.11	320	315.46	318.09	318.54	317.47	322.58	323.57	319.67	313.13	319.16	322.09	317.56	315.2	319.33	319.08	318.18	317.74	315.38	316.13	314.86	316.1	320.02	316.86	318.54	322.1	321.21	320.17	320.05	319.24	316.49	317.48	316.1	321.35	318.46	317.12	318	317.16	324.6	318.48
324.1	326.2	328.26	332.48	329.2	326.24	327.76	325.16	328.04	329.4	333.26	331.41	327.67	327.04	326.12	319.35	328.25	326.87	325.05	327.13	329.44	325.13	325.66	328.3	329.54	327.24	330.3	327.86	325.69	322.53	329.79	329.22	329.11	328.65	330.22	324.42	324.74	324.72	323.23	329.7	330.4	328.51	330	325.25	329.33	325.81	330.88	332.64	330.66	329.68
311.56	313.13	309.45	314.33	311	312.67	307.09	311.31	315.64	316.68	311.8	312.85	312.54	314.83	313.15	308.44	317.97	310.28	306.85	309.17	309.38	319.71	311.69	309.26	310.31	314.85	313.13	316.47	314.96	315.65	315.73	312.9	315.35	316.32	313.07	306.67	310.52	315	315.91	313.76	311.01	312.04	313.9	314.37	312.99	312.47	316.12	317.96	313.28	317.34
314.59	312.76	316.03	313	315.54	314.7	311.72	313.97	313.63	310.97	312.75	311.05	318.68	319.02	313.9	315.56	313.21	310.99	310.23	314.73	316.99	315.56	318.69	311.18	313.81	309.07	316.93	311.95	312.84	317.73	319.42	314.14	312.55	315.39	311.93	313.51	314.46	310.02	320.86	316.72	310.55	311.92	312.92	314.51	313.01	316.94	313.3	313.68	317.72	316.71
315.17	314.3	314.74	312.61	316.26	314.45	317.58	309.64	316.54	314.84	310.08	311.34	314.49	316.57	319.32	315.97	310.59	315.02	321.15	315.92	313.79	315.47	315.67	314.7	316.5	305.87	316.65	314.31	312.43	314.9	311.53	317.45	312.25	317.49	315.45	317.96	310.48	315.08	314.27	313.06	320.71	318.92	313.17	320.49	312.6	318.2	312.34	321.46	313.45	311.86
310.66	308.59	312.81	311.03	310.15	317.43	314.59	313.49	309.93	313.9	315.5	316.45	313.34	311.43	310.86	315.03	312.64	317.38	313.63	312.18	312.87	316.05	316.14	316.5	313.17	308.51	318.1	314.71	312.13	314.38	311.73	312.93	309.59	309.76	311.3	310.68	312.31	310.89	312.86	311.7	308.05	311.64	311.14	314.01	311.59	312.48	310.43	313.59	315.64	309.65
312.95	318.02	319.92	316.82	320.4	317.2	318.86	320.71	316.7	317.12	318.38	319.51	314.84	321.04	318.14	317.11	320.13	322.37	319.5	316.38	322.81	317.33	316.53	318.95	318.68	323.1	319.73	322.64	317.88	321.64	317.59	314.28	322.72	315.04	319.12	320.87	320.59	317.29	316.49	323.63	320.41	321.54	317.64	316.94	317.09	316.32	319.71	317.75	322.05	316.56
316.65	318.37	318.72	319.65	311.8	314.17	317.09	311.91	313.2	312.57	315.79	315.61	317	324.79	313.71	317.83	316.67	315.19	316.02	314.33	311.45	314.97	314.29	315.71	312.35	315.7	315.8	319.33	314.63	315.28	311.31	316.05	309.1	314.36	317.57	314.53	317.15	321.54	311.98	314.91	321.33	319.42	314.56	311.89	314.21	315.48	317.21	311.17	315.11	316.72
302.13	310.66	305.65	302.46	302.26	298.65	302.69	303.11	296.35	303.12	305.42	307.41	303.27	302.9	303.61	306.54	302.62	304.5	303.15	306.76	303.6	302.23	307.95	305.5	304.41	300.31	304.48	306.1	299.71	303.67	307.63	297.68	297.89	299.09	302.82	303.18	303.43	301.82	300.29	302.95	302.88	300.88	303.96	298.65	301.17	307.32	301.86	303.54	302.1	306.37
301.46	310.24	303.77	303.77	303.15	310.2	301.58	304.74	306.35	307.83	305.78	301.37	303.14	307.43	307.83	305.84	302.81	302.9	307.53	299.57	302.62	297.85	310.04	303.24	308.22	304.22	302.34	303.78	303.84	305.3	302.72	298.44	305.78	305.41	300.61	297.16	305.47	308.02	307.87	298.59	306.3	305.85	303.21	304.06	301.55	302.3	304.74	302.08	305.75	301.31
313.6	305.17	305.35	301.33	309.38	300.52	304.4	312.18	307.29	300.04	310.6	305.07	311.61	309.31	303.51	309.12	308.79	313.27	304.89	311.46	305.65	306.64	304.69	308.65	303.64	311.01	303.02	309.2	305.43	306.9	307.97	303.12	306.47	308.05	313.56	306.41	301.33	305.51	305.54	305.64	307.88	309.12	307.1	307.6	310.59	306.49	308.06	308.49	301.08	309.94
305.44	311.6	309.44	304.61	304.2	301.62	308.84	310.2	308.82	305.57	306.67	309.36	305.73	303.53	306.65	309.05	304.1	304.77	307.79	309.31	304.8	304.38	307.26	308.37	304.65	307.52	305.15	307.12	304.48	311.48	304.86	307.91	308.46	311.7	308.57	313.15	305.56	306.57	306.7	311.12	302.86	307.17	306.35	307.11	307.39	313.24	309.62	304.02	308.69	306.57
303.42	304.48	302.55	306.3	304.44	307.17	308.74	308.26	306.61	307.31	311.11	304.06	308.78	303.38	306.97	308.67	307.53	308.28	300.63	308.3	304.25	307.79	306.55	308.53	310.11	304.65	309.77	307.35	304.86	307.47	307.61	308.34	307.93	305.56	307.73	305.9	303.88	306.47	305.81	310.33	306.73	305.4	306.86	303.33	308.01	309.29	305.1	309.99	309.37	307.38
326.83	327.29	330.34	330.76	325.92	326.79	327.03	333.59	330.18	327.88	331.37	330.54	329.06	325.3	329.36	327.75	328.37	329.69	330.65	326.42	330.09	329.59	330.13	325.81	327.79	330.81	326.55	330.63	325.6	332.43	327.34	329.52	331.04	330.84	325.28	327.88	326.02	332.01	329.33	330.33	328.28	323.04	331.2	325.65	329.28	332.89	327.51	328.57	330.13	327.75
304.01	304.33	302.44	302.64	302.37	303.4	304.77	303.21	306.89	310.58	300.65	304.59	306.55	306.5	301.13	298.87	311.02	304.65	301.95	303.1	304.97	300.81	307.82	305.24	301.18	302.67	304.01	307.08	307.92	302.59	300.68	305.04	301.47	309.87	305.91	311.88	303.92	303.58	303.42	304.63	303.43	307.26	308.74	306.67	305.31	301.31	302.69	307.36	305.18	303.55
314.29	312.86	312.37	315.04	315.96	312.75	312.68	312.22	313.55	305.95	313.66	317.32	308.35	312.75	312.45	312.75	319.06	314.17	309.75	315.7	311.05	314.79	310.32	319.89	314.48	316.9	314.68	314.75	312.97	314.36	316.87	315.6	313.44	316.71	313.23	313.45	311.49	311.85	314.37	317.35	316.27	316.59	314.97	312.89	316.31	316.85	320.12	311.98	316.54	318.22
301.95	305.54	304.01	304.46	303.08	306.71	302.91	296.71	299.95	303.69	299.17	302.89	298.47	306.88	309.35	304.22	301.05	300.26	303.8	309.4	303.59	305.2	301.38	302.71	302.52	304.05	302.49	305.81	303.55	303.64	300.29	298.43	311.76	300.94	301.76	302.7	303.73	305.21	307.1	306.19	307.71	306.03	299.67	300.47	305.23	308.36	298.75	305.85	305.97	306.08
307	300.5	302.79	301.2	309.01	306.04	301.73	300.43	306.06	304.24	304.62	305.99	304.08	303.1	306.47	304.39	302.18	306.18	305.26	307.19	308.46	302.69	297.98	306.09	306.1	310.53	307.57	298.98	306.35	306.33	304.57	303.99	306.56	307.19	304.5	303.24	305.41	301.97	299.1	304.21	304.61	305.68	306.49	298.23	304.98	306.96	303.71	302.8	307.32	309.01
322.28	324.65	323.47	329.24	328.54	328.33	324.78	323.54	328.39	329.55	324.91	327.93	325.02	328.45	328.45	325.36	327.05	328.82	322.71	328.77	326.32	322.39	322.16	327.98	327.2	327.26	334.9	324.83	328.69	329.92	324.56	331.83	329.64	326.15	327.78	324.18	329.82	324.56	325.75	326.11	327.46	330.44	332.07	327.66	326.59	327.98	325.89	324.11	327.1	325.09
306.43	306.68	308.99	302.55	303.2	307.81	302.77	299.37	309.31	302	304.3	305.56	307.1	305.1	304.55	305.19	304.71	305.65	304.79	303.64	305.77	304.43	309.56	304.82	305.98	309.87	307.69	303.21	308.33	305.8	304.2	305.75	302.45	302.99	302.15	305.58	305.1	304.57	305.88	303.86	303.83	304.06	309.99	304.28	302.73	306.2	306.78	303.31	304.88	299.1
316.13	318.67	317.18	313.94	315.55	313.74	312.61	316.62	313.01	313.1	319.64	320.64	312.26	315.56	319.44	314.25	313.51	316.04	314.52	318.2	311.77	315.05	311.79	320.16	315.09	316.71	314.57	314.87	317.97	314.1	315.57	317.54	317.35	314.09	314.72	315.6	314.83	310.05	315.16	311.01	318.21	319.27	312.26	317.4	314.22	314.24	316.18	316.85	315.62	318.12
298.61	294.11	300.12	291.97	299.46	290.92	296.44	295.88	293.9	292.75	295.01	297.81	294.65	290.44	292.75	294.8	294.42	300.17	295.42	288.02	286.94	296.13	288.64	299.09	296.59	293.82	298.24	295.38	297.81	295.03	295.58	295.17	295.87	299.56	298.95	293.05	293.37	297.19	295.24	297.63	291.94	297.42	293.83	292.61	297.56	304.19	292.87	294.41	290.54	295.22
311.67	309.37	308.47	309.37	314.32	311.25	311.11	308.78	310.93	306.13	311.06	310.62	309.96	312.81	307.71	309.92	306.91	309.63	306.88	310.1	316.48	309.09	313.03	308.61	313.51	309.04	306.49	310.68	312.28	308.8	313	308.58	309.16	306.68	312.53	313.98	305.3	313.04	316.26	308.2	312.23	308.16	311.71	311.82	305.55	315.47	307.02	307.06	310.71	306.65
323.8	327.76	323.87	324.15	326.7	318.83	326.45	320.95	328.47	322.23	325.85	323.61	317.89	324.03	327.73	328.3	323.09	326.67	324.49	330.11	322.4	324.79	323.79	330.54	328.58	327.17	327	322.59	324.51	323.75	319.18	325.78	327.66	333.02	320.83	321.79	325.59	324	326.43	322.85	324.81	328.61	324.88	326.37	330.29	323.88	324.87	325.08	321.94	325.37
300.64	297	300.27	300.57	302.75	301.06	305.17	304.72	299.77	299.58	303.53	302.38	301.74	301.74	300.34	303.5	304.61	307.12	301.67	303.49	299.74	306.78	302.69	304.32	305.35	302.15	304.43	304.51	301.02	303.2	306.7	299	300.82	303.38	305.32	303.89	301.62	302.44	302.26	297.78	304.84	306.78	302.61	305	307.62	300.4	301.53	300.68	302.04	303.15
299.54	302.77	299.38	295.47	302.16	301.02	297.82	296.14	296.23	303.95	299.29	300.29	297.96	299.32	300.97	305.42	297.22	305.48	303.36	298.72	298.14	295.19	298.82	298.34	305.2	294.55	298.31	298.38	297.86	299.67	300.07	301.53	295.87	295.52	298.86	300.22	302.46	305.67	301.69	301.67	300.38	301.63	303.67	302.39	299.33	299.71	297.43	296.85	302.13	297.07
316.78	315.37	316.18	317.37	317.93	320.49	318.79	321.18	315.21	315.34	317.26	317.27	314.23	319.91	319.72	318.34	316.13	315.01	318.44	312.04	318.68	317.97	321.6	316.16	315.66	320.95	321.61	314.17	316.93	323.42	317.83	320.99	314.31	317.2	319.08	322.89	317.58	320.63	318.75	320.6	314.25	316.85	314.08	311.92	315.22	317.89	318.49	318.07	312.69	320.33
306.52	306.62	306.45	304.77	302.54	302.86	310.76	303.71	310.19	305.02	309.55	303.65	305.17	312.22	306.35	304.31	307.58	310.27	303.84	305.35	304.26	310.17	307.92	309.83	307.89	302.04	309.69	305.06	302.85	308.98	309.86	307.61	304.05	306.58	306.7	305.34	307.79	312.28	309.76	304.8	303.58	303.1	304.19	306.37	304.66	306.01	309.45	309.04	303.77	310.19
313.86	313.47	316.2	318.47	310.86	314.46	313.28	312.81	314.74	312.61	315.63	313.59	319.32	313.58	315.55	315.21	308.94	313.83	321.06	314.64	314.41	318.86	308.1	312.12	315.16	315.7	316.58	316.34	314.21	318.07	313.23	309.31	311.33	314.99	316.07	313.54	317.11	314.88	312.68	314.82	313.27	317.61	314.2	315.11	310.36	312.04	308.11	313.83	308.86	319.18
311.54	307.76	310.37	311.66	304.02	308.13	307.35	307.96	309.76	309.21	309.83	311.64	310.39	304.1	309.75	310.42	308.64	309.75	313.87	313.25	312.11	310.94	306.75	314.79	311.5	308.53	308.69	310.67	305.52	310.62	306.5	306.62	306.45	310.04	309.92	308.71	310.41	313.43	308.67	312.49	307.23	308.72	305.93	307.07	310.26	306.98	309.89	307.69	307.12	316.37
302.06	306.89	300.85	309.74	301.44	298.39	304.89	297.79	302.79	303.07	303.98	303.39	299.87	300.17	301.2	298.29	306.6	304.03	297.45	301.7	299.51	307.81	298.51	303.65	303.52	301.8	309.24	300.41	304.04	307.14	304.79	304.46	301.26	302.89	301.63	298.1	305.85	299.88	305.05	302	303.88	303.01	299.12	300.8	301.77	300.63	304.45	305.9	305.37	302.71
307.44	302.76	304.43	300.3	305.12	305.85	303.91	306.47	309.9	305.48	304.6	306.92	301.84	302.54	307.23	303.43	303.91	304.42	310.2	311.54	304.91	303.45	306.97	309.25	304.93	305.67	309.08	304.55	305.9	304.24	306.51	305.47	309.66	307.89	299.89	308.28	304.61	299.35	306.42	307.3	306.16	309.78	308.7	300.95	311.41	304.76	302.29	310.33	309.94	307.78
305.69	302.37	303.78	306.74	305.53	303.22	303.5	298.55	306	300.52	301.54	301.08	302.86	310.99	306.48	303.98	306.27	302.9	301.43	304.82	305.45	303.42	300.9	303.1	298.94	302.47	304.93	299.08	294.57	299.9	300.67	299.32	304.26	301.3	302.71	303.91	309.17	298.12	303.87	303.69	300.76	301.57	302.56	307.1	300.77	301.92	298.61	297.43	300.37	301.58
295.38	291.47	291.99	296.26	295.45	291.93	295.31	293.26	295.41	293.17	299.1	284.53	292.28	290.88	295.13	294.05	290.52	289.6	293.59	292.22	291.25	295.86	291.43	291.79	291.78	292.59	292.73	294.49	287.99	297.3	295.31	302.05	290.79	294.07	293.37	295.15	289.7	293.8	293.17	299.52	299.98	293.63	297.57	298.1	296.54	296.37	294.31	293.38	298.22	293.06
305.97	302.15	304.21	305.74	308.23	301.27	305.17	299.98	307.36	305.81	305.88	299.52	300.87	304.81	301.66	302.68	305.04	300.02	301.85	301.94	302.69	305.3	305.82	313.13	305.81	304.06	299.13	304.18	302.24	301.74	301.99	305.15	307.76	305.43	305.17	301.47	297.88	304.76	308.25	303.37	300.94	304.54	303.31	307.25	305.85	306.39	305.11	311.54	306.46	298.96
310.23	314.09	312.2	313.88	316.93	312.74	314.71	314.5	318.81	317.27	314.92	310.55	312.66	319.12	321.43	314.89	311.4	311.38	314.49	317.47	319.22	314.09	312.93	315.35	314.57	312.33	314.17	308.33	315.85	317.88	317.81	319.14	313.25	317.02	316.55	312.68	321.49	314.72	316.12	313.66	314.79	315.4	315.19	314.01	315.58	314.92	318.65	315.14	313	319.47
303.72	300.2	298.84	302.27	303.94	293.17	301.73	300.02	299.28	294.6	301.63	305.7	297.76	296.21	293.89	304.43	298.92	294.67	296.62	297.61	300.03	303.11	298.65	299.93	299.98	296.63	298.74	304.31	305.25	304.45	300.87	296.9	299.92	302.59	304.16	301.53	306.32	302.73	300.67	298.3	297.88	302.37	301.49	294.95	295.9	299.2	300.23	302.94	299.19	299.95
317.89	308.65	313.34	312.2	313.81	312.36	301.61	310.62	311.34	309.93	311.97	311.18	315.99	315.75	315.24	309.43	313.78	315.59	310.75	315.51	309.4	310.47	314.73	316.1	308.43	308.96	308.87	311.59	315.59	312.8	312.96	312.39	315.32	310.69	309.24	316.07	308.9	313.85	312.39	312.44	315.9	309.55	315.93	314.63	315.53	312.29	310.84	308.42	306.01	315.31
310.39	312.05	308.5	311.34	310.77	310.59	313.43	309.12	307.05	310.24	310.27	309.69	308.13	308.25	312.57	313.15	311.62	310.4	306	309.19	309.47	310.08	310.53	312.34	316.07	313.61	305.19	306.91	312.46	304.73	309.11	308.44	310.75	311.25	309.54	309.07	316.95	311.16	310.29	309.89	310.94	309.02	307.82	306.03	311.04	304.17	305.3	314.18	307.15	311.63
329.14	327.45	330.09	326.35	327.19	330.55	327.53	328.53	329.3	327.99	323.32	327.59	326.12	329.78	330.73	328.45	324.32	328.77	329.75	329.49	324.35	324.69	326.87	327.39	331.54	327.14	324.91	329.38	328.55	331.56	326.18	332.27	328.75	325.95	326.23	327.29	329.97	326.5	328.81	325.77	328.9	329.19	327.14	330.01	327.21	327.68	323.04	328.99	328.1	329.58
300.06	301.7	306.62	303.25	299.95	303.36	306.35	304.94	300.1	302.47	307.07	310.75	305.68	299.94	301.26	300.04	301.07	300.46	300.21	297.92	300.69	306.27	306.32	298.43	303.98	305.55	310.31	300.86	297.98	301.8	301.34	305.39	307.14	300.27	303.56	302.61	306.71	309.28	304.24	301.93	305.58	304.06	308.28	306.05	300.71	301.36	306.06	300.94	300.31	301.24
304.34	306.04	306.1	307.31	309.65	309.62	306.58	308.87	305.35	306.17	310.41	311.83	305.12	308.39	307.61	310.78	307.93	309.58	298.37	306.96	306.14	305.42	311.33	304.54	306.13	301.99	307.83	304.27	303.86	307.74	308.79	305.34	307.11	308	312.56	313.22	305.56	304.67	309.23	305.94	309.92	304.9	300.91	308.59	308.47	304.79	305.54	308.58	305.63	314.18
307.92	304.47	300.56	302.84	300.01	306.75	304.53	307.69	300.74	305.13	300.87	305.05	301.7	300.46	306.94	306.61	298.69	300.33	304.17	304.85	300.14	306.57	303.83	303.86	306.36	302.85	302.23	305.3	304.8	305.22	299.36	302.97	299.76	301.43	304.44	305.63	299.64	302.97	301.77	302.88	300.18	303.09	299.8	309.85	303.74	304.42	301.67	308.84	305.32	306.62
301.9	306.34	309.36	299.65	304.46	301.66	305.32	302.77	308.79	303.88	308.54	303.82	306.19	305.35	303.13	304.78	303.57	308.23	305.83	306.66	305.92	300.29	303.73	304.99	309.05	308.66	302.69	302.72	306.04	311.65	306.83	305.92	304.12	310.97	299.41	309.92	305.3	307.55	303.47	306.41	307.1	309.25	308.42	309.28	305.53	305.39	301.94	303.81	307.16	304.04
319.24	317.17	318.53	319.78	313.22	320.83	312.58	315.83	314.17	317.3	316.67	316.66	314.95	314.53	320.28	312.71	315.04	312.57	316.35	317.13	317.54	313.7	312.9	310.27	315.45	313.83	323.14	319.87	313.34	323.51	312.22	315.78	315.81	312.96	318.54	318.45	317.34	317.81	316.99	317.64	318.8	313.27	318.4	321.75	319.78	322.63	316.72	315.61	315.44	317.88
299.3	298.72	296.41	299.37	300.42	301.32	301.11	297.18	299.92	304.3	297.03	301.35	306.05	300.11	301.99	301.6	300.06	299	299	304.54	304.75	303.32	306.78	301.51	305.23	301.45	303.27	304.01	300.52	301.74	300.84	301.84	301.11	302.11	298.27	298.22	305.78	300.78	301.76	305.42	301.03	300.44	303.62	300.75	301.33	298.53	303.52	298.14	301.8	301.26
300.67	308.72	301.05	304.88	303.89	300.86	300.02	302.2	302.27	305.62	303.09	304.94	303.18	303.91	300.58	299.92	305.17	303.56	305.66	297.95	301.87	302.96	306.97	302.91	301.63	302.69	301.35	306.52	305.44	302.29	302.12	302.26	298.84	299.49	302.53	300.11	307.09	304.32	302.86	301.66	301.77	306.49	305.61	301.9	301.54	301.54	301.42	308.04	298.47	301.69
324.5	327.2	330.46	323.41	329.74	329.24	326.09	332.98	326.99	330.45	326.47	325.04	325.44	329.54	326.62	335.38	323.99	327.76	325.41	327.44	331.94	329.57	327.42	328.76	328.68	333.53	326.75	327.85	325.76	327.02	322.43	327.07	325.38	329.86	326.85	325.16	327.02	329.22	327.5	324.39	327.27	328.97	330.93	329.43	334.22	327.55	324.71	328.06	322.86	326.48
302.93	307	303.55	304.28	302.96	306.37	305.5	306.58	303.71	306.59	304.89	305.08	305.27	305.24	299.42	300.45	298.09	296.38	305.97	301.74	303.58	305.86	303.64	301.91	305.31	304.85	302.28	305.81	305.49	305.83	302.13	302.41	304.79	303.68	304.96	306.37	303.62	308.14	308.75	303.98	301.86	300.04	301.17	303.91	306.03	307.87	302.95	305.72	302.65	307.6
313.49	309.17	312.14	306.51	311.6	313.51	309.32	317.04	316.32	309.3	308.92	313.5	310.36	310.06	305.21	308.68	312.5	314.39	313.7	310.22	312.07	312.46	312.13	311.44	312.28	307.35	314	308.64	315.15	309.34	316.59	310.16	313.43	311.91	310.01	311.35	310.21	311.24	307.18	311.42	313.46	311.22	311.56	314.81	309.82	315.53	309.34	306.48	307.7	310.23
296.68	305.35	302.08	302.02	295.72	297.05	304.62	300.11	299.01	302.91	298.57	304.9	299.1	299.52	299.55	301.29	300.7	300.31	305.11	296.16	307.48	300.89	296.68	304.24	303.33	297.94	299.82	300.01	299.27	302.02	300.82	302.61	295.63	298.91	300.94	298.8	305.49	301.7	307.55	302.27	303.35	299.8	305.93	301.64	303.06	305	302.21	299.58	302.66	309.52
299.24	298.62	300.49	297.25	296.12	295.42	294.24	298.16	297.87	298.21	298.46	299.71	297.69	293.6	296.97	295.47	297.58	295.15	298.92	299.27	301.39	297.48	295.63	298.43	294.62	295.31	296.08	294.63	301.37	294.46	299.09	294.16	298.43	296.92	297.22	295.63	296.2	292.79	298.27	300.09	298.56	297.16	298.32	293.99	290.19	295.76	299.68	296.71	296.36	292.92
303.99	298.03	306.5	304.1	299.49	303.91	297.35	300.45	299.92	299.12	298.11	301	298.04	298.2	300.37	297.87	295.9	298.74	297.98	298.93	296.03	301.27	305.54	298.92	305.82	306.8	305.02	298.74	298.79	298.33	296.89	300.5	299.88	296.68	298.87	295.78	302.15	300.35	302.65	300.07	299.29	299.68	296.97	296.96	302.35	301.78	298.93	304.44	296.88	301.58
297.93	296.57	293.95	294.98	294.15	296.9	299.38	298.31	294.93	300.12	293.33	293.49	294.26	301.99	292.94	295.48	296.54	296.19	296.42	296.06	298.61	298.56	293.57	300.18	299.63	297.74	294.19	296.51	296.89	292.93	295.71	298.72	290.94	297.94	298.13	305.07	300.66	299.91	298.34	292.91	298.43	294.86	296.07	297.61	294.97	289.77	298.71	295.81	292.82	293.52
318.49	317.54	314.88	320.72	318.16	317.71	320.07	315.05	321.02	312.33	315.3	320.69	316.35	313.69	317.61	318.75	317.89	316.38	318.4	319.15	319.53	316.1	320.1	318.68	316.57	318.41	313.16	316.04	317.04	320.84	318.62	313.3	313.57	316.8	316.65	315.91	315.37	320.73	316.69	314.08	323.37	317.72	320	321.27	313.92	313.79	317.42	325.87	320.62	316.73
328.37	324.54	323.62	326.03	324.74	325.18	324.71	325.74	327.59	328.3	327.36	324.37	321.99	324.36	324.53	324.9	327	322.97	326.93	326.01	325.82	327.02	324.29	325.34	323.06	325.44	325.07	322.03	326.97	322.66	322.58	326.32	325.28	324.01	319.21	326.18	324.52	328.29	327.24	325.86	326.3	324.83	323.64	322.46	321.82	326.9	325.98	328.04	328.57	331.98
315.13	318.35	316.01	324.29	318.42	315.38	317.32	316.04	317.8	318.36	317.73	318.27	312.95	320.12	316.94	315.2	318.78	317.61	313.39	315.87	318.05	313.02	311.83	319.26	317.05	313.78	317.18	315.82	313.7	314.53	321.34	316.99	314.71	319.67	314.57	316.23	319.51	316.8	317.61	312.59	316.74	321.51	318.88	317.01	315.3	316.45	316.43	312.88	316.23	317.49
309.81	302.12	306.23	305.91	304.4	305.38	306.2	302.56	305.71	308.86	305.69	304.24	302.81	302.48	311.01	303.14	305.04	304.27	306.32	305.52	306.42	304.42	302.34	308.62	309.07	305.92	300.66	303.57	302.63	308.02	309.79	304.28	309.24	305.63	306.71	307.29	305.28	306.54	305.21	302.26	303.68	307.41	303.79	306.58	305.27	301.62	299.53	307.38	310.38	307.31
326.18	322.48	322.4	321.2	322.73	323.64	323.52	329.29	323.36	326.34	322.59	324.96	327.16	317.28	327.53	324.83	326.81	321.39	324.17	326.83	326.83	328.6	320.2	325.09	319.84	320.33	322.48	329.12	324.09	321.08	324.19	328.88	327.55	324.32	324.36	324.88	327.36	329.43	322.55	330.33	324.45	322.04	328.89	323.99	324.94	325.82	328.35	321.82	324.33	324.29
314.63	310.49	310.36	317.64	318.24	308.74	314.77	312.24	312.61	312.24	313.13	317.32	311.05	314.05	311.03	312.71	309.11	312.06	318.53	312.63	313.44	310.78	313.52	318.3	309.66	306.64	313.16	316.04	314.75	312.39	312.91	314.36	312.72	312.35	312.11	311.6	312.48	317.41	315.23	318.42	317.5	317.99	314.31	316.99	318.66	311.95	316.01	310.62	311.34	310.98
330.23	331.51	326.92	327.51	331.59	326.92	332.71	327.56	326.68	328.43	329.92	329.28	331.9	328.62	328.19	326.68	322.88	322.79	328.47	331.56	331.55	331.17	324.1	331.77	330.64	331.54	330.18	332.59	327.31	329.96	325.02	323.36	324.75	331.61	328.93	327.97	326.27	329.69	332.89	328.85	330.78	332.16	328.74	330.25	325.71	330.26	335.39	325.19	324.44	327.94
319.89	316.8	318.8	314.86	318.18	317.71	321.8	311.51	316.9	319.85	320.04	318.53	317.69	315.72	318.25	317.46	319.17	319.35	316.74	317.27	320.3	316.9	313.41	317.85	312.57	313.78	322.24	315.95	315.63	317.6	312.22	311.76	318.85	318.91	319.27	315.97	316.63	310.81	320.35	310.53	314.31	313.77	318.7	319.04	314.74	316.22	314.23	316.5	316.29	317.26
312.37	312.33	315.09	313.59	315.38	314.37	311	318.16	309.7	312.58	313.31	315.53	317.55	318.24	315.06	316.58	312.62	313.64	315.66	312.31	317.42	316.96	314.48	318.04	314.07	317.22	312.45	308.48	309.08	317.41	315.58	314.09	313.63	312.87	313.49	320.66	315.13	312.7	310.89	317.1	316.93	315.14	319.6	314.97	310.97	314.39	315.81	315.29	314.97	317.74
314.11	314.75	317.38	314.58	318.05	317.86	318.31	321.28	315.55	312.29	316.99	319.36	315.58	317.74	320.38	313.05	317.51	317.98	313.92	314.52	318.55	321.42	319.38	316.39	315.89	317.82	318.95	317.57	317.42	318.76	317.35	319.27	312.48	319.82	319.67	316.64	321.82	316.08	314.33	312.93	316.03	318.47	313.63	316.42	319.57	317.82	318.19	315.18	320.31	316.9
314.23	306.33	311.33	311.8	312.59	310.7	309.62	312.2	308.69	316.2	308.18	313.41	311.04	314.92	312.08	314.12	315.86	316.68	313.66	314.13	310.17	316.39	313.32	315.15	314.57	313.15	307.28	318.83	312.09	312.75	311.58	313.52	312.36	313.56	312.4	318.06	312.21	312.74	314.97	320.39	313.7	318.75	316.14	310.53	308.36	307.97	314.82	318.65	317.04	312.99
309.91	301.13	307.45	305.95	304.43	305.32	307.83	305.06	305.73	302.76	302.23	305.31	310.07	306.9	306.72	311.93	307.42	307.34	310.03	305.77	309.83	309.43	302.62	307.75	309.84	307.27	300.73	309.35	306.37	303.95	305.07	309.18	303.35	311.64	307.17	306.2	303.82	306.22	305.78	308.49	306.19	310.41	308.76	306.02	301.82	305.64	303.45	303.9	304.74	304.33
295.43	297.45	295.05	298.54	290.52	302.54	300.83	295.92	297.12	302.4	297.28	298.65	294.94	302.05	297.45	298.79	297.5	294.51	292.27	294.2	299.77	293.52	293.52	299.72	298.05	294.76	290.95	295.85	295.72	304	296.11	289.74	300.79	298.99	299.24	294.12	296.61	296.22	299.16	295.56	299.08	300.13	294.99	296.47	293.79	295.45	292.01	294.95	294.26	297.24
303.17	302.33	305.31	305.41	303.37	303.55	306.28	302.28	301.21	298.88	304.15	297.41	299.83	298.63	301.69	301.28	301.86	300.23	298.38	302.32	303.11	309.44	303.1	300.97	302.44	299.84	295.84	301.32	300.18	300.38	298.7	296.35	297.89	301.32	307.81	297.6	299.69	299.38	308.86	299.47	303.32	303.99	296.48	302.34	299.46	299.67	300.89	306.65	304.64	302.05
300.12	300.03	297.84	297.78	295.81	297.7	295.96	300.02	298.35	304.47	303.2	297.53	295.24	301.49	300.53	298.54	296.78	291.42	302.02	300.66	295.98	300.25	292.52	303.71	304.25	298.96	303.89	299.2	297.62	303.01	300.13	300.46	296.93	306.18	298.78	301.32	297.48	305.54	301.65	297.95	302.61	298.1	302.92	300.99	298.17	300.77	301.73	297.69	304.69	298.71
300.1	291.74	291.11	293.18	293.43	298.29	292.31	290.97	292.32	293.73	291.34	295.99	295.47	295.5	292.35	293.97	294.26	294.27	293.24	294.48	294.95	292.84	283.39	293.55	291.24	295.32	292.39	292.58	294.35	290.58	299.3	294.9	291.62	291.58	291.85	291.68	291.74	297.51	297.06	292.87	293.61	290.22	295.28	291.6	294.01	297.01	293.1	296.19	298.28	292.38
319.29	316.36	317.67	312.74	313.13	320.13	316.34	315.76	313.24	312.93	318.95	310.4	312.9	313.68	312.47	317.5	312.2	309.25	321.98	312.77	311.55	319.26	319.57	320.74	305.65	313.76	315.29	317.44	311.78	314.19	315.61	316.67	315.3	313.08	315.29	310.6	315.47	314.38	314.89	314.95	312.25	312.62	310.6	317.42	308.59	313.58	311.57	317.04	313.59	312.01
319.92	309.17	312.03	316.76	313.11	314.85	316.33	312.42	311.53	313.4	317.38	315.32	315.54	317.52	315.65	317.37	316.97	312.2	316.38	314.8	317.15	320.97	316.55	315.52	312.44	319.58	315.2	316.42	312.33	313.81	311.42	316.59	316.54	314.38	315.01	314.22	313.24	316.99	309.67	313.51	318.91	315.98	317.24	311.59	308.94	316.54	313.81	318.64	316.61	318.27
300.19	302.43	301.62	303.68	301.6	300.59	309.04	304.33	301.63	304.2	302.85	307.46	305.54	299.54	310.69	302.79	306.13	301.61	302.18	302.38	302.39	305.68	301.52	303.72	306.75	301.16	302.01	308.31	306.24	305.44	303.46	302.32	304.54	296.66	300.12	303.69	305.08	308.87	305.89	303.44	303.96	303.65	304.27	305.54	302.41	300.91	306.01	302.8	309.22	302.76
315.23	317.64	312.04	314.87	319.09	319.3	313.83	318.35	318.21	320.02	317.51	314.89	317.46	316.93	311.87	318.02	313.79	316.94	308.3	317.94	318.4	318.41	320.13	317.72	315.48	318.59	320.1	319.2	315.87	316.7	312.11	311.93	311.51	315.24	316.37	312.13	318.5	314.66	316.55	314.86	316	313.6	316.48	321.38	314.14	314.79	318.14	317.44	311.88	309.67
316.38	313.24	318.26	315.8	310.92	312.56	314.7	318.01	319.3	316.14	317.55	314.35	317.54	321.78	321.56	318.15	320.91	316.72	314.31	313.62	312.92	316.5	321.61	314.32	318.91	315.04	312.21	319.44	321.46	318.16	318.24	316.5	313.4	316.52	319.74	313.48	318.01	314.13	318.47	322.08	318.53	319.08	319.27	322.39	317.33	319.42	321.72	319.76	314.26	315.94
305.64	297.61	306.78	298.85	300.87	303.58	308.37	302.95	306.41	302.92	303.88	299.53	307.38	300.26	305.73	302.73	304.92	300.8	301.61	307.19	300.35	303.45	303.07	302.91	302.03	300.21	307.68	307.79	302.07	307.31	308.32	300.01	301.6	307.58	301.92	298.13	303.76	301.45	308.47	302.41	297.99	302.05	304.41	311.99	302.54	299.31	304.8	301.84	302.6	302.66
318.34	322.38	320.47	316.67	320.92	316.57	316.64	319.56	319.1	327.13	317.24	318.59	320.5	317.09	319.2	316.82	319.24	322.98	320.1	320.3	317	318.61	320.82	323.51	321.3	316.18	319.58	320.34	317.12	321.05	320.03	321.12	323.41	323.06	315.93	317.98	323.18	318.8	320.41	320.3	321.14	315.68	324.27	319.59	318.89	321.5	319.27	320.25	322.92	325.17
319.45	319.77	314.67	314.37	311.15	315.54	317.13	316.29	313.54	314.95	311.84	312.39	314.71	314.6	313.75	310.23	314.71	317.95	314.21	314.36	316.43	312.83	317.46	315.71	315.09	315.18	317.38	311.39	314.53	312.81	317.55	314.21	311.86	319.11	311.75	315.3	317.96	316.24	314.94	316.98	318.33	313.14	317.19	314.65	319.82	316.88	315.97	312.92	314.6	316.44
316.61	315.07	318.95	320.09	318.12	318.98	324.01	323.04	318.21	319.21	316.78	319.88	314.6	326.93	320.07	321.01	320.22	323.61	317.2	317.46	324.02	316.74	321.33	321.73	319.91	322.79	324.38	316.04	319.99	317.25	319.2	314.06	321.73	317.93	316.46	318.7	323.92	317.46	318.78	317.86	316.21	317.99	319.65	320.75	318.2	318.05	318.44	320.21	316.51	318.17
320.54	322.96	318.96	311.47	317.93	316.03	313.22	312.55	316.35	314.96	322.7	313.51	316.82	316.25	313.46	315.56	323.77	319.59	319.37	316.14	319.9	317.35	319.42	314.98	319.6	319.23	318.04	321.36	313.51	314.8	319.14	316.47	319.51	317.76	318.43	319.92	320.71	320.44	316.56	319.94	318.73	320.27	317.43	321.16	314.55	318.9	319.15	319.49	318.91	311.51
295.54	295.68	295.74	296.36	294.98	296.7	294.73	293.39	293.37	300.98	294.87	294.81	293.69	298.49	294.77	296.88	298.57	293.4	293.03	293.58	294.11	299.91	293.19	294.24	294.09	298.07	297.94	291.34	293.28	296.01	291.69	295.7	294.17	297.84	294.9	294.52	299.24	297.21	295.15	295.32	298.89	291.27	297.09	295.35	297.45	295.01	293.52	293.89	297.93	295.84
307.71	312.69	307.85	312.3	310.62	309.53	308.8	310.6	310.61	309.61	306.23	313.12	302.06	305.58	311.36	314.51	312.14	307.61	310.06	307.58	309.32	311.69	310.49	317.17	312.23	307.77	311.41	308.94	310.45	315.41	310.76	310.22	308.64	314.33	312.68	311.83	311.38	317.62	308.31	313.77	313.55	315.72	312.19	309.16	314.21	306.74	308.36	304.32	312.42	314.06
303.3	303.73	304.15	300.01	306.82	302.6	301	299.49	306.47	306.35	304.3	302.25	305.97	300.92	300.13	304.51	298.09	297.14	296.15	301.92	306.28	305.1	296.95	306.71	301.15	302.58	303.82	305.07	301.2	301.24	300.21	301.86	306.75	301.12	298.69	303.95	303.98	298.44	304.83	301.42	298.61	307.85	302.82	303.94	306.7	301.6	307.56	301.71	305.46	302.2
316.84	319.75	315.23	317.37	321.27	315.47	316.47	316.21	315.42	318.25	318.34	319.78	323.44	317.85	321.43	322.46	320.49	320.7	314.49	316.24	317.21	316.65	318.33	317.34	312.06	313.52	318.53	318.39	320.04	320.38	316.78	318.76	322.42	316.72	317.37	320.63	320.31	318.36	320.21	313.58	319.68	319.85	322.77	317.88	312.94	313.55	319	318.2	322.14	316.51
315.19	314.29	317.49	313.62	312.19	311.98	315.37	320.11	319.52	313.61	314.5	312.67	317.7	310.88	315.18	314.11	313.65	313.64	311.63	312.94	313.72	312.68	318.1	314.79	312.46	315.83	315.26	313.8	316.2	316.53	317.66	313.11	313.15	316.72	316.31	317.58	312.63	314.87	319.46	311.91	314.48	317.3	313.3	317.62	315.14	314.61	312.04	314.76	313.46	312.64
313.89	313.57	310.86	310.51	312.73	310.7	312.35	315.36	316.03	311.35	313.79	312.5	311.4	315.02	313.58	315.17	315.99	316.67	312.38	316.07	313.08	313.01	315.49	316.31	317.14	317.38	312.63	315.02	319.1	314.06	312.83	311.34	312.36	319.64	312.43	310.86	311.48	311.57	316.67	312.53	312.63	313.97	311.32	311.86	314.9	312.67	313.27	314.39	313.51	318.83
308.22	309.59	313.84	312.61	316.33	311.38	315.4	303.21	305.82	309.97	312.04	310.68	313.22	305.34	311.14	312.46	312.48	306.39	308.33	312.26	311.73	310.14	310.34	309.75	305.29	308.86	314.97	310.81	312.83	312.36	309.64	309.3	308.41	311.35	306.25	307.83	311.39	309.73	315.24	308.83	308.25	309.02	309.97	313	312.82	307.73	309.03	311.72	314.32	310.81
300.52	305.75	298.16	302.08	303.91	304.87	303.38	300.96	302.65	297.87	297.18	303.39	304.84	301.04	302.24	300.5	303.17	303.82	303.12	305.35	301.02	304.31	305.69	300.89	300.31	298.6	304.18	301.25	296.06	300.85	302.67	303.13	309.25	307.14	305.02	301.89	300.83	304.97	303.1	299.39	303.04	303.36	301.17	304.96	300.92	306.93	305.01	307.12	302.4	302.92
304.38	304.29	298.18	295.33	297.01	300.91	296.09	300.44	299.3	298.18	305	302.02	301.44	300.05	302.08	309.53	298.04	298.7	296.78	300.75	299.68	298.52	304.33	297.18	304.14	304.35	298.94	297.89	295.07	295.15	300.73	302.45	299.7	301.6	296.49	302.13	302.5	298.68	300.47	298.33	296.11	301.39	295.8	302.94	301.06	293.71	313.17	300.67	299.35	302.09
299.79	300.68	299.29	296.87	302.3	298.58	301.69	300.53	303.34	297.98	307.82	298.68	299.81	300.96	300.62	292.82	301.73	298.39	305.59	299.25	297.83	302.01	302.98	300.77	296.48	298.75	297.76	297.59	301.77	299.93	298.84	302.86	304.23	301.71	299.3	297.57	297.28	303.71	296.42	301.01	300.81	298.2	303.02	301.4	303.51	303.49	298.16	297.26	299.1	301.36
317.82	315.86	316.1	314.12	315.61	314.47	317.66	315.88	313.57	314.87	312.12	316.05	322.57	320.95	317.44	315.62	316.63	314.15	321.08	316.88	318.3	316.45	313.83	314.11	315.92	322.71	317.08	316.13	319.97	323.62	316.66	311.8	324.75	322.11	316.91	315.36	319.64	316.58	312.53	315.61	316.8	315.75	322.49	320.8	317.33	313.97	317.36	318.61	317.95	316.71
310.15	303.64	301.07	306.06	305.44	300.35	304.33	304.56	300.76	297.92	302.27	300.45	299.98	305.86	304.7	305.06	301.14	301.29	300.02	304.38	303.75	301.56	302.16	297.54	302.5	303.7	303.55	305.19	306.16	300.86	303.74	304.99	299.59	307.56	303.31	300.67	303.28	300.97	305.09	307.9	300.84	303.79	306.4	302.8	299.84	305.46	303.56	296.4	308.79	307.62
308.96	308.83	305.79	306.52	310.03	306.49	308.71	311.44	307.23	305.84	307.7	312.58	308.21	313.09	310.56	302.63	307.96	308.31	306.48	310.04	309.32	307.53	306.16	310.12	309.3	310.74	311.73	306.4	311.98	311.43	307.34	312.85	309.24	310.22	309.89	307.91	308.2	311.24	307.64	309	312.53	306.1	313.72	312.19	311.82	305.7	305.97	315.16	308.26	307.22
304.4	302.89	298.8	298.38	299.74	299.18	300.53	300.93	300.53	302.14	303.89	301.05	299	296.33	296.4	295.14	301.35	303.69	305.24	298.35	301.79	304.53	298.78	303.07	296.59	305.77	300.26	299.28	296.25	299.8	298.66	298.77	296.32	295.13	302.73	302.74	300.04	299	300.62	298.56	298.46	297.87	302.07	305	301.22	300.61	297.17	300.59	303.02	301.28
307.41	313.03	305.45	309.43	309.33	311.37	311.4	306.65	315.07	311.64	313.36	311.23	310.25	309.82	313.74	308.15	309.77	309.66	310.35	307.71	307.93	304.34	309.66	305.95	308.53	314.64	314.13	312.69	309.01	310.82	308.14	311.9	310.21	313.68	310.93	308.59	302.73	306.89	311.78	309.89	316.05	308.4	311.62	308.04	306.72	306.4	314.48	312.41	310.33	306.21
321.06	316.75	320.27	321.18	314.95	322.82	319.73	314.82	319.11	317.65	316.45	318.82	315.08	322.37	313.81	317	322.8	320.37	318.99	318.21	319.97	320.57	318.03	318.47	315	320.81	321.36	313.26	323.16	313.32	314.06	315.89	315.83	315.82	319.92	315.26	320.34	317.5	319.54	319.91	313.16	318.29	315.94	315.66	318.84	315.56	314.25	321.22	314.39	316.41
309.59	306.48	314.14	314.7	321.25	316.38	308.52	310.08	312.27	311.23	312.1	312.9	313.39	311.29	314.45	308.92	312.27	310.67	313.99	310.26	317.78	310.61	314.56	312.3	309.13	312.34	314.9	312.88	312.27	313.83	314.06	310.43	313.32	313.08	315.22	308.6	312.85	311.59	312.43	318.56	309.64	313.59	312.18	314.46	314.5	308.16	315.03	314.41	314.67	310.08
304.44	306.49	310.89	305.17	302.27	304.04	309.11	306.39	306.32	307.15	307.79	301.73	304.04	302.18	305.19	304.91	308.1	302.88	307.4	299.46	307.14	305.44	305.21	303.2	307.71	305.47	308.43	297.76	308.02	306.16	307.54	303.41	303.62	305.6	300.34	306.17	307.12	305.19	309.85	308.71	303.17	302.05	302.16	304.53	303.87	305.65	307.94	309.99	302.99	304.86
313	312.33	313.87	313.26	314.08	319.33	315.84	314.06	310.98	307.49	311.65	309.22	311.56	311.14	310.32	316.43	310.4	314.38	309.63	312.07	313.15	311.26	312.38	315.47	316.61	310.75	313.36	309.63	306.26	311.38	308.56	312.09	311.4	312.25	311.33	316.29	312.29	312.3	311.92	312.93	311.53	314.11	314.57	309.17	314.28	318.99	311.18	312.51	311.33	309.96
325.68	328.99	331.68	328.13	328.56	325.64	330.78	324.05	327.8	328.72	329.87	330.69	326	324.45	327.55	330.55	326.91	326.5	325.75	327.53	329.19	324.4	320.37	331.16	328.08	331.38	322.89	330.29	330.88	327.91	326.52	328.69	326.39	325.69	326.23	327.75	332.1	331.37	329.74	328.32	333.37	325.38	329.92	328.76	332.57	328.49	324.42	329.02	331.98	328.26
309.07	309.33	309.26	311.81	312.39	313.32	318.18	314.11	312.44	309.53	310.39	310.38	312.67	314.8	311.86	314.06	314.57	311.33	309.59	309.99	305.87	311.57	312.33	315.51	312.51	312.24	311.26	319.07	317.83	314.43	320.05	313.4	311.89	313.87	313.39	312.89	315.07	312.04	317.55	308.97	310.55	308.58	314.97	314.26	317.16	313.11	312.11	309.49	310.6	314.76
317.19	310.06	308.4	305.55	308.19	316.5	312.06	308.76	306.19	312.58	307.15	316.78	307.66	309.81	310.17	315.26	316.77	315.38	317.14	313.16	313.91	312.06	309.72	318.49	309.84	314.32	307.43	313.12	313.13	311.88	314.35	313.06	319.81	312.91	311.82	312.05	312.66	307.46	315.59	310.26	309.56	315.54	315.9	310.88	313.49	313.06	311.02	309.94	314.92	312.93
318.08	314.64	316.96	313.05	314.78	314.83	318.7	314.92	315.02	322.03	316.3	312.5	314.79	312.81	319.92	312.24	317.45	314.66	314.05	318.19	316.95	313.78	310.8	319.06	313.82	312.34	307.43	310.29	314.04	316.97	320.22	316.05	316.4	316.09	316.81	316.75	317.85	320.56	309.91	313.96	316.13	316.4	317.92	316.41	315.47	319.18	319.01	315.32	317.82	317.62
312.5	315.1	313.8	310.13	312.13	316.16	321.22	310.52	309.92	311.28	314.22	309.96	317.89	310.96	313.71	313.09	311.04	313.86	314	312.77	313.85	314.29	316.96	311.11	310.84	312.57	315.39	319.17	313.1	315.58	312.86	312.54	313.6	315.39	315.49	312.76	314.56	310.55	314.96	310.71	308.17	309.73	311.56	313.32	314.68	319.89	317.3	313.75	311.46	309.4
301.76	313.53	308.33	304.29	307.75	310.34	309.92	304.07	306.89	303.24	302.61	308.06	306.91	307.81	307.43	304.07	310.01	306.75	303.88	307.58	302.14	306.25	309.61	308.4	304.55	311.91	306.14	308.64	302.24	307.46	308.96	310.12	305.99	306.7	306.4	308.31	307.77	303.94	310.21	307.87	306.13	302.61	305.74	307.22	311.48	304.9	302.98	305.43	306.58	307.36
308.75	306.66	305.38	303.16	303.4	306.29	303.92	306.19	307.92	303.44	306.52	300.51	306.09	311.31	302.13	302.29	304.91	303.28	307.96	307.21	304.52	306.08	305.76	306.21	302.86	305.95	307.23	304.17	305.22	307.1	307.2	305.69	299.12	303.87	305.75	308.04	308.52	311.28	304.28	308.15	308.42	309.29	304.61	310.13	299.4	304.8	304.58	302.59	304.03	303.83
289.36	291.07	293.71	298.42	292.97	295.04	293.72	298.17	292.15	297.33	297.57	296.5	292.74	297.32	296.22	292.03	290.18	295.53	293.06	291.03	296.43	286.14	295.39	295.77	298.98	294.25	293.02	291.73	295.64	294.05	298.13	296.16	289.56	295.63	293.34	293.77	296.23	290.44	294.56	291.94	287.37	291.53	297.1	294.31	293.7	293.92	291.53	295.13	295.01	295.29
318.04	317.73	315.64	313.76	313.09	316.31	314.84	321.29	313.1	315.88	314.8	316.52	318.4	317.17	317.33	318.18	312.67	312.64	317.83	316.69	316.4	319.16	311.5	319.21	316.71	314.47	315.04	314.25	316.34	319.53	321.27	315.27	311.37	317.83	312.65	316.39	316.92	318.69	313.86	319.12	315.51	313.1	320.33	316.91	314.16	317.94	315.86	317.57	316.01	316.08
299.3	304.19	308.2	302.11	307.28	301.56	305.19	308.31	308.82	305.31	304.26	312.4	304.52	303.43	305.42	308.58	305.18	303.79	307.3	299.36	306.67	306.52	302.9	306.68	308.68	301.27	304.59	310.53	304.65	300.31	305.37	303.95	310	300.53	310.4	305.7	311.52	304.13	304.98	307.45	305.84	304.83	304.29	314.3	304.93	304.29	302.94	308.55	302.45	308.54
330.2	328.29	328.76	322.13	326.86	324.41	326.41	321.64	322.32	325.62	326.27	321.94	328.23	325.15	328.41	326.26	323.04	320.19	323.09	322.19	323.87	324.56	319.62	327.51	321.93	323.32	326.94	323.34	322.68	328.27	328.33	328.49	316.81	320.11	325.59	323.06	322.33	323.24	323.37	323.13	326.92	317.65	321.64	319.39	325.35	329.08	326.1	324.71	323.53	322.53
316.4	307.4	314.81	313.48	306.01	315.15	309.39	313.1	314.84	319.67	314.48	316.55	311.57	312.3	311	309.97	315.92	311.58	312.23	316.56	316.81	309.37	309.89	312.11	310.84	309.23	314.31	308.7	309	309.91	309.83	316.35	314.3	310.49	313.31	310.79	312.1	316.28	315.17	310.15	311.52	314.6	315.78	307.71	310.27	310.28	319.18	319.58	310.93	310.75
306.91	309.23	307.77	311.61	308.16	307.25	306.72	312.52	308.26	312.91	304.9	306.25	309.48	306.98	309	308.19	307.85	307.01	306.36	310.71	304.65	305.86	307.84	305.56	302.99	311.21	308.93	308.88	308.42	307.65	312.7	312.48	307.75	307.71	311.8	305.86	307.84	308.95	310.57	302.82	307.94	314.21	309.84	305.28	308.36	307.67	313.88	309.57	309.16	308.73
309.28	307.54	302.02	304.15	307.27	310.97	307.64	304.98	305.95	307.83	305.88	303.45	304.95	306.48	308.64	307.44	299.05	305.25	302.52	308.06	305.45	309.44	309.68	303.81	306.04	305.88	308.04	305.75	302.36	305.73	303.16	305.41	302.01	311.84	309.13	300.44	302.86	299.57	303.58	303.22	307	307.86	303.57	307.49	305.75	305.75	306.68	304.6	306.29	299.4
316.08	313.21	317.16	314.33	309.18	314.87	313.73	314.68	309.61	312.4	314.67	312.84	309.96	311.83	314.94	312.1	312.52	317.83	316.85	310.72	313.27	312.32	316.36	312.35	308.37	311.32	315.4	313.77	314.7	316.5	310.63	308.98	309.99	309.68	308.37	312.82	311.58	312.14	307.93	306.19	314.05	309.01	315.4	308.65	313.54	312.61	316.27	312.61	313.72	314.71
312.25	310.21	307.28	318.01	310.05	308.53	309.95	316.14	311.43	312.83	314.31	313.11	314.85	316.34	312.98	315.87	311.7	309.28	312.73	311.97	307.48	314.89	309.62	318.19	307.34	311.71	314.15	316.11	311.18	306.29	312.09	315.03	315.93	310.39	314.86	315.33	312.22	311.5	311.66	315.77	311.62	314.73	315.84	311.43	315.39	312.32	315.97	310.6	304.18	313.14
306.14	305.06	305.21	309.49	305.01	309.82	303.53	305.06	302.08	308.65	304.3	305	308.27	307.19	305.1	305.18	310.03	309.06	306.76	309.2	299.86	310.61	303.54	310.88	308.53	310.61	309.47	305.13	303.15	308.73	311.26	306.81	308	306.78	306.03	306.27	304.03	309.55	312.08	304.36	305.34	302.79	308.15	303.66	310.48	307.52	309.95	307.5	304.73	305.19
294.72	294.66	294.89	292.98	296.4	296.86	291.91	302.12	293.89	293.84	297.22	293.66	295.73	290.46	297.81	292.81	292.81	298.01	296.79	289.42	295.53	293.72	287.67	294.95	290.99	299.32	295.77	296.65	297.06	296.47	293.52	291.17	289.82	294.67	293.85	296.73	292.86	295.82	290.86	294.3	292.16	296.44	294.32	294.22	292.17	295.36	296.05	288.96	299.22	292.39
305.11	309.15	305.02	306.49	303.96	304.15	304.01	305.15	304.12	303.97	304.1	312.01	305.15	301.91	306.77	304.35	306.66	308.7	303.2	305.73	303.61	304.82	305.49	308.81	304.14	309.47	299.31	298.25	305.37	304.59	303.12	303.9	299.22	303.33	305.66	300.66	299.7	303.71	300.27	303.51	305.45	305.16	307.83	306.4	302.84	300.31	302.59	305.45	306.29	303.15
295.94	289.72	294.77	292.87	297.49	287.36	292.72	296.55	294.85	289.01	295.4	289.7	292.7	295.81	288.58	294.1	289.87	292.92	289.62	297.57	292.95	292.89	294.16	290.24	287.59	294.04	295.49	295.97	295.08	294.53	294.38	294.74	293.6	291.1	296.76	296.25	292.59	296.45	293.1	299.61	292.99	292.42	297.46	290.78	293.88	295.29	291.92	292.42	298.7	291.05
303.17	306.64	303.77	305.82	305.85	304.98	300	304.76	303.48	303.32	300.82	303.81	304.13	301.11	302.88	305.28	306.55	303.92	299.64	298.88	302.42	301.44	304.82	304.67	302.26	305.24	298.3	300.34	302.19	303.02	300.15	299.77	300.08	307.22	304.94	301.51	303.11	299.97	298.58	301.88	297.43	303.66	303.87	305.05	299.15	301.45	304.59	295.62	304.75	303.42
301.05	299	298.58	300.96	300.79	296.81	299.28	300.77	308.41	301.46	310.2	304.32	304.06	301.66	301.93	301.11	300.64	302.67	298.82	301.99	302.32	307.31	307.79	302.17	307.69	301.41	304.83	298.94	304.3	296.71	301.38	304.51	297.54	303.59	298.23	306.69	305.57	304.02	308.71	301.52	307.18	300.03	306.99	304.27	298.17	305.52	304.74	302.95	299.81	306.23
308.02	313.13	318.62	310.85	310.78	314.03	313.51	308.07	316.44	315.04	309.85	310.37	315.21	311.1	317.41	313.15	311.06	313.17	315.04	311.81	307.76	315.29	306.45	309.3	314.07	312.42	311.99	311.2	311.82	309.15	310.69	311.42	314.52	314.13	309.68	313.74	310.14	315.4	311.23	309.28	312.22	312.18	315.47	315.6	308.73	311.69	318.43	313.49	312.49	312.24
295.43	288.85	298.12	295.44	294.53	292.74	291.34	296.76	298	298.54	300.88	294.64	297.14	294.3	297.31	292.74	294.98	290.47	293.48	297.55	294.02	294.4	294.11	292.79	291.21	296.58	294.19	295.68	293.49	297.31	299.41	292.13	297.01	297.09	294.43	300.39	293.66	296.74	292.54	297.26	298.22	295.39	298.27	294.96	296.93	295.34	290.56	294.99	293.21	292.74
304.81	305.03	302.95	307.12	305.39	308.27	305.58	301.49	301.75	305.86	298.74	310.59	304.13	306.24	306.07	304.02	301	302.83	301.35	305.91	310.41	304.46	305.92	300.73	304.08	305.79	303.88	303.19	300.77	306.42	301.82	301.67	304.27	305.33	307.22	301.09	308.21	310.18	298.91	308.59	314.65	301.33	302.16	301.96	306.89	298.93	301.41	303.94	306.21	302.83
311.09	306.64	312.8	316.43	316.62	309.84	314.61	314.61	312.66	311.22	307.21	306.93	310.87	309.84	312	316.44	307.64	312.36	319.45	310.19	316.46	316.3	316.59	317.75	311.15	314.34	310.16	312.33	307.94	313.42	306.11	310.72	310.73	312.29	315.84	311.86	314.68	318.25	313.49	309.07	308.65	317.23	308.8	314.25	312.33	312.41	314.83	312.53	313.34	309.2
306.55	311.54	311.32	307.33	312.71	305.23	309.07	311.63	307.6	309.88	313.63	310.71	307.35	308.17	309.38	311.65	310.8	310.94	313.84	308.95	310.94	308.89	310.67	305.59	312.32	310.58	311.34	313.18	307.35	307.99	311.36	313.97	307.87	307.33	310.18	311.59	309.24	310.3	306.66	307.88	310.27	310.59	308.06	307.58	304.91	311.74	311.15	305.35	312.34	310.98
313.84	313.49	315.63	316.66	314.86	312.19	315.21	313.19	313.42	316.58	309.75	314.45	312.76	314.72	315.67	314.96	314.66	314.65	312.24	315.35	314.1	312.97	313.77	318.78	315.88	313.19	314.65	310.93	309.51	310.04	310.42	313.11	313.17	314.97	314.65	315.83	309.58	314.11	321.08	317.32	321.58	314.72	312.95	315.69	314.69	307.46	309.83	312.59	314.75	318.81
314.47	313.9	314.38	311.28	316.16	314.14	313.56	316.05	315.67	315.43	315.01	315.84	315.25	315.14	309.93	317.85	313.17	314.11	319.39	318	317.83	315.92	312.29	313.07	311.5	317.53	317.01	314.1	315.36	310.75	314.29	314.56	310.3	313.18	318.15	318.83	314.62	317.96	313.25	315.77	317.33	311.21	316.05	314.24	310.91	312.37	316.14	313.95	316.23	314.29
323.62	322	322.02	325.14	322.26	324.4	328.15	318.3	328.08	325.07	325.57	321.78	323.43	325.27	326.51	326.07	318.53	328.89	325.19	325	325.95	328.86	327.05	322.75	323.85	321.44	323.64	324.91	326.51	322.08	323.51	328.89	325.69	324.23	323.06	322.93	327.48	327.72	322.34	319.85	323.19	326.93	327.48	321.36	325.58	322.76	324.77	323.5	326.37	324.7
317.36	313.83	316.57	315.37	315.55	313.76	310.93	315.37	316.16	314.26	320.19	317	314.87	315.26	312.13	315.97	307.55	315.29	314.68	312.39	320.84	314.17	315.79	314.2	318.79	315.24	313.46	312.64	313.72	315.38	317.94	318.01	308.73	315.41	316.74	311.52	316.6	321.08	315.87	316.36	313.77	313.7	314.13	317.74	315.14	309.11	315.39	310.65	312.01	313.52
300.91	301.56	304.59	302.03	304.44	305.44	301.81	302.11	308.91	307.22	303.9	298.93	298.94	305.87	309.97	294.1	302.26	303.3	304.45	302.99	299.19	304.51	298.08	300.79	304.18	299.13	306.08	301.61	309.6	301.4	306.81	304.67	302.28	302.69	304.63	300.48	296.11	297.74	302.33	301.62	297.13	298.24	301.18	300.9	298.28	299.93	306.4	300.35	300.2	300.77
307.37	299.37	307.07	303.19	303.31	303.2	302.29	300.66	301.39	303.24	302.28	306.9	304.36	306.9	298.25	302.03	308.14	306.17	299.12	305.87	303.91	302.41	303.93	307.81	301.86	305.55	302.09	303.45	299.82	307.45	301.13	300.54	301.44	304.6	299.89	299.54	303.59	304.99	303.09	302.21	304.36	302.16	304.61	302.85	309.64	299.84	300.11	300.53	304.79	309.77
300.15	301.97	300.22	306.06	299.49	297.85	301.59	309	300.46	302.07	300.36	299.56	305.11	297.41	303.48	302.92	303.85	299.03	295.5	300.97	303.68	298.68	303.68	304.02	299.9	299.61	301.42	298.73	303.23	300.54	302.1	302.49	305.24	298.11	299.36	303.53	299.93	303.42	298.06	304.14	295.28	300.31	302.36	298.2	300.99	299.95	301.21	303.96	302.61	305.49
308.52	310.85	311.7	310.95	312.07	312.6	309.17	313.61	315.72	311.35	306.01	314.66	312.7	314.97	305.92	310.04	309.04	311.96	311.6	313.88	314.5	307.85	313.76	311.9	309.09	312.84	314.56	307.41	313.14	313.77	314.03	315.29	310.36	308.75	305.09	307.7	312.37	314.85	311.46	311.66	307.45	313.15	310.95	311.98	304.46	311.75	309.42	314.93	310.44	311.77
326	328.03	322.59	326.55	324.45	328.92	323.17	315.71	322.97	327.25	325.92	321.3	319.94	321.49	323.38	326.77	322.29	328.53	323.9	330.07	319.96	322.68	321.14	322.7	325.15	331.32	322.52	327.68	330.33	326.59	325.02	324.04	324.18	322.8	324.06	325.55	322.74	321.29	321.92	328.04	325.09	321.06	317.83	324.87	321.82	321.57	322.56	326.23	323.34	321.53
316.02	319.43	320.07	316.99	316.64	321.77	316.08	321.03	317.27	321.17	324.04	321.25	319.89	319.22	320.29	322.2	319.5	316.14	317.46	320	319.66	322.12	318.21	321.44	320.47	314.98	318.97	318.32	317	317.38	318.56	314.87	323.07	320.59	322.95	318.48	317.01	315.73	320.02	321.17	315.07	319.46	317.83	316.2	318.67	322.1	314.72	322.24	316.17	323.46
306.94	306.98	310.68	305.64	306.15	307.94	309.96	308.3	314.25	301.39	302.3	308.66	309.86	305.09	303.48	303.41	306.86	309.08	301.41	306.73	303.17	304.53	304.76	300.04	307.7	302.35	302.38	306.8	305.86	307.56	305.41	309.49	306.07	308.34	308.15	306.07	303.43	310.19	305.13	302.38	311.8	307.67	306.48	301.57	309.37	299.99	313.52	308.13	303.13	311.82
318.55	314.62	316.81	321.5	317.47	316.5	321	318.73	314.98	317.21	318.57	314.62	312.75	316.4	315.9	317.21	316.14	315.79	317.13	312.17	314.11	317.8	316.48	312.29	317.43	311.93	313.26	315.17	318	315.95	314.63	314.8	323.35	316.36	318.38	313.23	318.51	322.32	320.03	317.26	310.95	312.83	319.04	314.56	316.44	315.48	317.38	313.5	310.27	321.21
306.68	306.99	310.04	310.39	306.35	313.48	312.77	302.47	302.19	305.99	309.65	309.11	303.95	307.59	304.09	306.81	307.68	309.89	308.46	307.21	310	302.89	313.69	305.01	311.74	310.92	308.48	310.16	310.02	306.33	309.13	309.6	308.41	312.43	309.78	306.58	307.03	309.68	311.74	308.73	307.4	309.14	305.29	309.17	307.19	307.41	306.08	311.82	311.19	312.17
318.57	315.75	313.97	313.11	315.74	313.84	313.57	316.05	316.1	320.18	313.03	316.22	317.21	312.45	308.55	312.23	312.16	318.46	318.82	318.01	316.09	320.4	315.27	310.3	309.74	317.23	314.41	318.62	316.07	322	313.28	314.2	317.63	312.4	309.91	314.7	312.9	309.99	315.52	315.73	313.92	315.65	318.62	313.78	314.84	315.05	309.95	310.38	318.06	315.1
304.77	298.95	301.92	296.36	300.71	305.06	303.61	303.07	298.14	301.92	305.68	306.54	300.6	306.08	304.7	301.42	306.29	304.21	298.07	305.99	303.38	306.25	305.22	307.09	295.64	304.56	301.82	301.94	304.48	304.44	301.25	296.92	303.55	301.96	300.08	302.71	303.95	299.32	303.17	302.52	306.82	302.64	295.82	307.18	301.82	305.46	304.1	307.08	303.65	300.9
312.82	322.77	313.72	312.19	318.71	321	312.11	314.42	314.88	316.58	317.62	317.01	314.35	318.84	315.29	315.55	318.84	315.62	314.91	307.21	317.24	315.87	315.6	322.11	316.34	320.24	317.42	317.3	314.1	320.3	315.09	315.85	317.71	319.71	312.6	316.59	316.03	313.76	315.34	316.48	318.71	316.55	315	316.07	316.1	315.76	318.72	316.7	315	317.72
315.72	311.38	312.37	310.23	318.7	312.55	312.36	312.56	313.15	311.53	313.5	314.46	312.49	315.53	313.15	313.32	314.06	309.95	308.7	309.7	316.62	313	310.8	313.3	304.9	315.63	315.54	310.03	312.57	313.17	313.52	306.9	311.43	313.47	313.05	312.39	313.18	315.51	310.62	309.75	309.61	312.59	316.69	315.04	311.73	309.62	311.41	316.2	312.83	309.54
296.22	294.45	294.5	290.03	295.43	295.31	296.84	298.89	297.87	301.37	293.38	296.36	296.71	297.06	301.34	291.9	294.82	296.08	295.71	293.71	300.01	295.14	299.84	288.41	291.41	287.99	294.03	297.85	294.4	291.08	292.04	293.82	295.79	290.66	294.02	296.42	294.1	300.15	296.18	298.53	290.61	293.02	297.48	296.43	292.62	295.09	292.83	297.65	299.23	292.31
328.25	332.99	330.89	324.54	332.39	328.24	326.32	332.48	327.44	326.23	323.29	326.31	326.88	328.6	330.3	326.19	325.49	328.44	333.31	324.11	328.54	323.66	327.83	327.74	332.32	332.46	331.24	326.08	327.28	333.35	328.7	324.02	334.56	326.5	327.2	328.08	327.87	329.72	324.51	330.31	329.15	330.29	326.46	324.74	323.96	326.99	331.18	328.17	325.27	325.85
313.76	300.16	308.9	306.65	305.99	307.91	302.79	301.46	298.17	306.11	305.38	306.04	309.22	312.76	296.46	302.45	300.79	306.5	304.97	304.23	304.44	303.14	305.06	306.35	303.13	303.6	305.36	305.35	304.1	302.15	312.02	304.84	300.8	310.28	302.01	307.55	304.32	307.68	309.22	303.09	303.53	307.15	304.76	308.13	308.34	304.19	304.16	306.02	300.72	303.52
312.49	314.12	315.05	312.59	314.11	313.18	312.98	314.79	316.97	317.15	310.27	314.42	312.06	313.63	311.33	315.34	316.09	314.46	308.48	318.91	311.72	313.35	315.73	314.26	316.38	319.06	313.54	318.06	311.58	309.66	314.68	317.39	314.77	311.81	314.27	314.07	314.26	319.73	314.77	317.52	313.92	314.36	315.08	317.08	313.02	313.13	313.96	313.36	314.45	313.78
300.36	294.64	292.87	298.81	296.43	292.06	298.48	291.69	296.15	297.24	298.35	297.68	292.32	300.86	296.88	297.75	293.27	296.3	297.73	296.81	295.91	294.98	297.24	299.5	292.44	299.03	294.56	293.06	304.18	293.74	295.39	295.81	296.52	293.53	294.6	293.23	296.05	296.06	295.3	296.92	291	295.18	297.85	294.93	297.88	290.95	299.88	294.76	300.06	299.61
304.86	300.17	300.64	299.03	302.52	300.4	304.7	304.52	299.16	297.75	301	300.67	299.42	295.58	295.74	301.32	300.41	295.68	297.25	303.79	306.65	302.41	302.49	299.19	297.34	300.76	299.85	300.34	302.18	301.85	299.3	301.89	304.99	298.61	307.94	303.24	298.84	302.04	302.04	300.22	300.72	300.78	301.51	301.88	302.12	300.79	299.04	298.59	305.41	298.95
304.83	303.15	307.87	303.89	304.1	301.9	304.96	304.46	308.54	305.85	304.6	306.2	301.28	306.56	305.83	304.32	308.45	301.18	309.02	301.29	306.81	308.14	302.01	303.6	302.72	307.2	301.24	306.41	306.14	306.87	310.53	301.86	305.63	308.1	309.31	303.36	304.65	305.86	305.9	308.78	301.29	305.74	304.81	305.05	306.23	303.73	311.32	306.81	299.72	305.35
299.14	297.01	300.58	294.85	295.31	295	298.53	301.37	297.09	302.27	296.68	293.9	298.06	297.53	298.13	294.4	296.44	296.69	298.67	296.9	295.29	297	292.84	294.93	301.15	298.13	295.57	300.01	297.26	294.1	292.99	300	301.78	296.65	300.34	298.2	299.59	299.08	294.62	295.4	294.03	297.1	294.61	303.28	299.2	293.95	297.84	299.1	298.51	292.95
306.02	303.38	305.17	306.83	304.19	301.8	298.99	305.86	304.68	305.51	303.58	304.86	305.47	305.43	305.03	308.38	298.56	305.83	303.55	309.35	306.83	304.25	304.34	304.73	303.82	304.02	306.04	304.49	302.16	304.7	302.88	305.64	301.34	303.68	305.12	301.81	305.14	305.79	302.81	304.05	303.52	309.46	305.47	306.02	300.73	302.85	305.46	307.32	305.6	304.63
295.77	297.6	297.56	293.67	294.72	294.65	294.25	297.8	297.49	295.12	299.55	295.31	297.75	296.76	303.49	298.35	302.72	300.09	297.09	296.7	290.03	300.46	290.34	295.46	294.49	299.64	298.42	298.77	297.76	292.67	297.92	295.76	297.73	296.74	299.62	294.56	293.16	298.85	300.8	300.63	294.54	299.16	293.52	298.92	294.33	296.07	302.17	299.01	297.2	297.97
312.06	309.18	310.39	306.69	302.59	307.78	311.2	309.78	308.19	314.87	307.45	308.31	310.75	306.18	303.63	311.64	310.68	312.37	310.87	304.15	308.08	304.89	305.95	314.51	308.92	315.4	306.19	314.2	304.95	310.3	308.98	310.65	309.52	312.71	311.62	311.35	310.06	312.1	305.23	306.82	305.33	310.3	309.95	308.93	304.52	309.57	309.5	312.73	308.88	308.98
304.63	307.95	308.45	303.04	297.51	303.07	306.7	305.15	300.75	302.83	305.67	301.07	304.26	305.64	304.16	302.16	302.68	300.11	300.51	301.74	297.99	303.85	299.6	303.77	304.23	302.98	306.46	303.78	305.12	299.89	304.03	298.46	304.91	302	302.49	296.77	305.13	302.12	302.93	302.43	306.52	301.67	300.22	301.24	309.93	303.57	300.89	298.31	298.57	299.74
317.28	318.14	320.45	318.85	316.74	318.7	317.99	318.9	315.1	318.03	317.2	318.23	317.23	316.85	318.13	315.07	316.84	315.79	315.75	321.28	314.96	320.91	314.76	317.66	318.32	318.87	312.36	320.33	322.75	313.97	318.39	315.42	314.84	323.57	318.09	316.08	322.32	316.45	322.96	316.08	319.25	312.39	317.35	321.01	320.44	317.46	316.54	320.9	319.02	321.91
305.91	306.6	306.59	307.55	299.77	306.3	308.18	305.92	305.22	310.78	309.01	302.81	307.51	303.84	302.05	305.76	302.79	301.77	300.93	307.04	302.92	305.3	307.42	305.98	307.08	304.38	304.04	308.77	303.07	303.18	301.81	305.33	302.36	308.8	307.57	307.17	302.76	307.06	303.18	302.21	306.59	307.69	307.31	307.56	309.18	304.64	299.5	302.82	307.85	307.28
305.06	301.95	306.31	303.91	305.87	303.86	303	307.69	310.01	301.88	304.39	306.83	304.19	306.95	306.35	305.78	308.01	302.6	307.76	305.6	307.47	307	302.58	306.06	305.2	299.96	305.68	300.43	302.99	308.62	302.92	304.43	306.16	306.42	307.96	303	303.72	308.7	302.44	309.15	304.05	305.66	300.31	308.85	300.46	304.61	307.68	306.61	304.22	302.64
298.25	298.96	293.27	296.17	295.7	293.57	293.55	296.84	300.38	290.54	299.68	295.83	295.15	296.02	292.35	295.3	294.44	292.04	291.41	291.16	297.85	289.2	296.14	295.56	298.62	301.14	296.94	292.82	294.6	299.83	295.23	294.5	294.99	299.12	294.86	295.08	289.24	294.96	298.51	291.59	291.04	298	294.69	294.22	293.34	292.34	300.64	295.38	290.95	295.6
303.9	304.8	306.01	301.84	304.86	298.87	302.96	301.78	303.82	306.8	301.99	304.23	307.85	305.03	309.87	299.92	308.11	303.71	310.36	304.68	303.85	306.37	301.86	300.44	309	310.14	305.46	303.18	308.34	306.73	305.66	307.02	307.8	311.76	306.46	300.23	305.05	306.36	304.79	308.9	300.31	312.25	309.61	304.91	299.2	307.44	307.6	302.86	305.99	310.55
313.86	320.34	317.49	318.85	314.01	316.21	315.16	318.53	316.31	318.94	319.32	322.23	315.27	311.38	314.94	315.6	312.65	313.66	314.34	314.97	317.06	317.61	317	321.12	318.19	315.79	316.91	319.63	315.86	319.73	311.98	312.3	320.11	322.59	310.41	319	317.24	317.69	314.02	320.82	316.57	315.21	315.33	318.86	318.1	322.75	321.76	320.13	317.52	321.63
300.44	300.49	303.6	302.59	304.23	297.77	309.59	300.86	302.18	306.4	303.09	301.13	303.69	304.7	301.42	305.71	307.35	300.84	306.77	305.6	302.23	305.52	299.76	303.44	300.33	300.22	302.69	301.93	300.58	302.89	305.3	298.78	302.64	303.66	299.68	303.24	299.97	303.02	300.55	301.23	301.37	300.87	296.96	304.64	304.46	304.24	302.23	299.25	301.15	302.06
332.43	325.37	326.69	329.79	331.21	324.14	332.48	330.23	328.7	328.36	328.18	327.08	329.18	323.52	326.46	333.76	331.11	326.1	328.63	328.78	326.73	329.32	329.43	325.02	324.64	329.57	331.39	326.18	328.15	325.68	328.38	326.58	325.96	328.36	327.32	327.28	329.61	325.34	331.03	327.02	324.48	328.9	328.95	332.39	326.2	325.88	331.32	330.05	331.5	327.97
321.12	326.85	327.43	327.07	327.46	328.53	326.81	329.51	324.24	330.88	324.64	319.87	328.14	331.24	331.53	323.41	331.51	335.85	323.48	326.89	325.85	329.55	326.48	326.07	327.12	326.76	329.1	328.28	329	331.21	327.97	327.94	331.79	330.32	323.67	325.44	331.77	327.22	329.07	331.71	332.13	327.4	328.87	331.24	328.63	324.26	328.08	325.96	328.68	329.19
321.24	315.24	313.45	314.66	316.02	313.59	318.96	316.69	315.01	319.45	313.86	316.74	311.13	317.05	318.52	312.35	316.91	313.8	312.91	315.7	315.78	315.12	319.31	316.54	309.04	317.4	313.2	308.7	312.34	313.09	315.27	317.13	314.07	317.48	322.89	314.32	317.78	316.37	316.37	317.71	316.51	312.22	315.03	319.34	315.26	318.73	314.17	317.32	318.97	316.35
316.06	314.69	308.9	314.22	310.84	311.45	315.51	316.2	311.21	311.23	313.71	309.38	312.11	310.25	318.44	315.02	319.09	314.83	313.53	316.23	310.82	317.82	315.92	315.9	313.59	315.88	318.26	313.84	313.95	314.67	311.45	306.89	315.27	312.02	317.64	314.69	315.43	306.94	310.27	311.59	309.4	314.46	313.65	313.6	309.91	310.03	311.73	311.03	312	313.7
309.98	309.29	311.64	303.8	317.15	312	311.03	305.84	312.65	308.29	311.21	305.81	308.15	309.81	308.17	309.96	310.33	310.17	308.64	308.44	312.65	309.37	307.89	309.09	305.57	313.65	309.08	314.57	312.13	309.39	313.03	310.77	305.92	310.88	311.65	307.38	312.33	309.02	314.69	311.96	311.75	307.28	306.56	310.32	309.93	307.22	308.51	311.92	307.59	309.81
307.14	314.16	314.59	307.04	311.62	309.5	310.48	304.38	301.7	311.04	305.4	309.18	305.59	305.13	310.39	308.99	305.87	307.3	313.5	312.46	308.12	309.38	307.54	305.83	309.26	308.93	312.4	310.3	311.28	309.26	310.58	307.05	305.94	306.66	310.4	306.72	309.4	308.69	307.31	307.98	311.02	309.4	310.51	305.36	309.33	308.87	304.84	308.42	312.09	310.12
309.53	313.23	316.31	314.22	312.63	314.22	315.94	316.14	317.82	315.06	317.35	314.97	310.17	314.77	317.11	314.05	315.75	313.35	313.99	313.81	317.88	318.74	313.37	318.34	315.13	314.4	310.13	312.2	316.52	318.48	316.71	316.84	314.58	317.22	315.85	318.31	310.81	313.44	311.73	317.74	311.97	319.43	318.02	312.8	309.96	312.71	312.76	316.28	312.46	318.17
305.38	310.49	308.72	308.72	308.55	313.24	312.69	311.43	310.93	306.1	308.73	311.53	309.66	308.85	312.69	311.71	307.04	310.37	316.13	307.02	311.14	310.74	313.52	312.15	315.82	307.98	311.77	311.69	311.26	307.67	310.66	305.72	311.13	306.14	309.14	307.88	305.59	310.22	305.81	309.87	309.95	311.94	306.05	310.75	310.07	311.79	317.16	309.02	306.45	310.29
309.33	310.54	311.43	310.82	315.15	305.67	311.86	308.12	313.97	307.9	308.17	304.27	308.02	311.1	308.62	307.81	314.66	313.4	315.51	316.3	308.58	308.1	309.12	312.41	314.6	309.25	307.82	310.08	311.61	312.61	308.3	311.24	308.54	312.84	312.74	318.9	313.27	308.29	310.5	311.32	309.07	310.41	312.04	309.75	311.83	308.26	310.75	311.54	309.02	314.27
315.45	314.64	319.66	321.02	317.87	319.01	319.03	316.31	310.87	319.89	317.98	315.31	323.37	319.89	316.7	313.14	317.44	317.45	322.26	315.23	314.05	316.77	313.52	320.79	320.51	325.44	315.37	317.44	316.58	315.29	319.95	315.82	314.13	316.59	314.29	319.2	322.32	314.66	312.77	314.06	318.05	318.78	322.03	318.52	317.87	315.78	320.29	319.92	324.68	315.74
315.32	312.73	315.76	314.91	314.47	316.94	314.42	317.43	314.65	314.55	317.34	317.76	308.32	316.87	315.5	311.77	319.68	314.01	317.14	313.11	316.72	317.63	320.72	313.89	317.04	317.8	315.42	313.41	321.71	314.47	309.77	317.64	320.91	314.95	316.74	314.04	322.72	315.58	315.63	314.68	316.09	318.74	316.65	318.23	319.82	315.15	318.45	317.31	319.02	312.56
306.17	298.81	294.34	297.22	296.85	300.85	301.65	300.29	303.37	298.65	296.24	300.53	300.35	304.08	299.56	302.75	300.12	298.39	306.96	301.45	301.27	302.79	306.02	299.91	297.51	299.13	300	299.42	298.15	305.27	300.24	298.43	306.22	303.45	302.26	301.76	302.94	300.26	300.62	299.95	301.63	296.8	301.29	299.51	299.41	305.96	301.11	297.42	299.95	301.5
297.39	291.07	297.19	296.49	295.8	287.02	290.04	294.51	294.11	291.04	295.25	293.57	290.17	292.89	301.31	293.6	297.08	292.21	292.97	296.39	290.3	294.16	293.35	293.54	293.48	296.26	294.7	297.46	289.95	296.13	293.64	294.84	291.06	295.67	291.85	293.98	291.85	292.52	291.15	296.24	291.19	298.54	295.92	288.89	291.31	297.74	286.3	291.44	291.96	288.28
303.11	305.57	311.09	303.98	308.33	307.13	307.3	308.97	308.87	306.91	307.64	306.54	304.13	310.72	301.93	309.05	306.84	305.97	307.28	302.93	309.06	303.35	304.78	310.25	305.7	304.68	306.88	308.15	307.39	311.89	308.64	305.99	303.82	306.65	311.87	305.6	305.37	307.33	309.87	305.98	308.21	308.39	310.74	311.3	305.91	303.13	301.5	304.82	309.17	311.17
296.71	296.26	297.44	294.63	289.3	294.75	300.66	298.06	294.53	300.51	297.02	296	294.53	296.13	294.62	294.89	295.3	292.52	296.84	298.04	295.49	297.06	296.58	292.87	291.69	296.2	295.08	292.79	298.1	292.87	293.96	293.86	295.83	293.83	295.36	295.13	290.15	296.4	296.25	293.59	294.66	297.5	299.65	291.24	300.54	291.75	297.65	291.61	294.62	296.26
307.64	305.91	310.41	309.64	304.45	313.16	311.65	312.55	311.44	314.34	309.6	309.63	306.11	309.95	311.73	310.79	308.52	314.46	302.14	312.32	306.09	307.75	312.07	301.87	313.5	311.5	307.57	312.38	309.91	310.63	309.78	312.2	314.43	311.3	310.11	308.99	311.41	314.48	310.09	307.59	303.86	306.5	312.33	307.6	311.5	310.44	313.81	310.61	311.77	307.62
302.1	310.36	311.03	306.66	303.65	306.89	303.08	308.66	305.91	302.67	304.56	302.75	306.87	308.08	300.54	304.23	303.7	309.18	306.82	306.81	309.22	305.94	303.43	301.87	306.26	309.74	305.3	307.35	312.98	308.82	302.41	310.1	307.45	307.93	304.17	306.45	308.72	306.86	306	308.83	302.48	310.64	301.53	304.9	310.25	304.46	307.91	307.81	311.59	305.53
318.31	320.43	317.02	317.41	321.24	320.25	319.34	313.97	319.75	319.52	318.32	319.43	322.18	313.9	310.35	320.7	318.08	320.32	325.32	317.48	316.31	323.58	318.25	318.24	315.93	318.43	320.87	314.34	314.25	315.1	315.32	314.58	314.3	319.06	317.99	316.73	318.67	317.52	316.28	312.74	319.37	321.15	320.55	318.42	318.26	318.78	316.82	318.71	318.98	316.58
306.14	307.6	309.85	301.07	306.6	307.93	304.86	312.28	306.13	302.63	304.31	308.65	306.78	306.67	303.84	307.31	309.11	304.34	305.96	314.25	308.84	304.6	303.89	304.23	304.12	308.79	305.54	306.66	306.51	303.66	306.8	306.83	306.61	306.59	302.51	309.17	308.72	306.32	310.09	303.15	305.9	301.92	303.74	310.61	306.97	304.11	300	304.52	303.82	307.6
310.24	303.73	306.46	304.72	296.86	304.17	303.07	300.18	303.33	301.61	302.15	308.58	300.33	302.86	300.3	298.55	300.5	302.86	298.63	311.01	299.37	301.75	298.58	301.24	302.6	303.82	296.73	298.86	300.57	303.34	304.94	306.53	297.4	307.84	305.08	304.27	298.39	299.43	296.5	304.21	305.98	304.52	309.43	298.84	304.96	308.19	299.05	307.6	303.98	302.14
299.18	300.62	297.34	301.3	302.29	305.03	298.48	298.47	306.13	297.17	298.84	299.58	303.47	301.98	304.96	301.33	299.95	299.19	301.92	300.15	296.05	297.91	301.18	303.74	298.94	299.91	298.7	305.23	299.77	302.65	299.11	300.35	299.66	300.36	305.24	300.09	301.06	304.47	301.76	303.29	299.61	300.03	299.79	302.75	298.58	300.63	300.96	302.05	301.89	295.1
307.24	307.87	304.75	310.14	305.89	307.22	308.01	304.89	310.26	305.35	304.45	304.28	301.13	311.58	303.23	310.72	306.13	309.74	309.51	308.72	306.75	306.61	310.05	310.33	309.84	308.37	302.59	307.74	306.12	304.62	307.72	305.79	306.7	313.08	308.02	307.13	305.92	304.2	309.59	302.64	308.48	303.73	309.68	310.92	309.75	300.55	308.22	303.85	303.47	309.21
310.89	313.2	314.82	313.3	313.23	313.64	308.63	311.7	310.16	315.92	308.62	318.69	316.86	307.2	310.74	313.22	313.37	311.95	320.37	316.49	308.44	316.39	308.22	309.39	318.15	315.02	313.62	312.95	314.58	317.11	316.69	316.13	314.48	308.65	315.13	314.25	312.41	311.69	313.57	311	313.64	313.42	314.27	309.71	315.23	313.47	312.33	313.02	315.05	312.69
316.17	314.17	319.13	317.55	320.08	317.68	317.63	320.17	318.85	315.74	318.1	319.54	320.09	319.31	313.66	313.06	318.02	322.97	321.91	323.85	323.16	314.64	319.21	318.22	321.74	319.16	317.21	315.44	316.07	319.28	319.33	315.68	317.68	318.41	319.45	321.97	316.01	319.45	319.31	319.78	315.29	317.34	313.15	321.75	325.32	321.6	314.3	315.92	315.74	317.94
311.66	315.03	313.53	312.58	316.4	310.31	317.25	311.87	312.64	316.32	311.94	312.58	306.22	311.54	310.84	316.33	311.72	311.37	313.86	316.77	315.06	311.07	316.33	312.77	315.52	312.28	314.37	317.8	314.66	317.71	316.01	316.52	306.14	313.88	313.46	312.03	315.36	312.68	319.58	315.27	309.46	310.63	314.44	313.35	318.6	314.82	312.81	313.58	316.71	316.35
302.46	302.54	306.11	307.33	308.47	303.85	299.16	302.48	304.46	299.04	297.82	306.58	306.71	303.88	301.87	302.22	303.53	306.36	304.78	305.09	305.27	305.81	299.2	305.85	303.76	306.11	301.46	298.62	304.48	297.8	301.83	306.12	308.2	301.72	302.91	305.48	307.04	302.82	300.34	302.87	301	307.63	300.48	307.27	307.03	304.41	304.79	304.81	301.38	302.24
312.29	306.13	311.27	310.05	311.05	312.22	310.39	313.35	308.33	309.57	307.25	309.98	306.49	308.22	307.32	312.87	311.65	303.96	313.62	309.23	310.16	304.95	308.57	306.04	310.06	308.13	314.4	312.9	311.04	309.66	305.89	308.51	306.69	308.5	302.39	315.14	310.7	309.22	310.12	309.65	303.33	310.01	308.12	309.34	310.16	305.03	305.83	306.74	305.28	306.67
311.67	317.98	313.57	315.33	311.02	316.59	312.44	312.5	319.71	321.49	310.47	318.73	316.51	315.07	311.88	310.88	312.85	313.92	309.03	311.98	312.1	313.1	316.11	314.08	314.65	315.92	314.73	311.87	316.22	309.85	312.87	314.11	313.45	309.44	310.24	312.05	318.44	317.86	314.5	319.16	314.4	315.28	313.64	314.17	313.02	312.43	313.86	315.57	318.49	306.91
301.5	303.9	300.1	303.48	299.74	301.64	301.1	297.65	301.52	306.16	296.74	305	297	301.93	299.72	298.63	293.94	297.51	300.71	296.08	302.83	302.03	299.82	299.5	303.64	293.93	302.69	297.67	300.01	301.32	298.85	302	302.95	302.97	293.96	300.62	295.81	303.06	300	298.45	302.13	298.7	300.79	300.51	296.08	298.14	298.9	297.56	298.81	301.31
308.03	305.76	306.82	306.2	303.61	309.1	304.55	306.31	309.6	306.85	299.14	306.16	305.84	309.23	308.97	305.59	305.36	305.27	304.68	308.37	310.17	303.42	308.45	303.5	309.29	305.71	304.18	311.09	304.76	308.89	299.71	308.23	307.71	306.66	309.83	304.29	301.87	307.71	308.62	308.53	297.17	304.83	302.67	300.67	302.83	307.22	303.94	303.95	308.65	306.86
308.11	297.12	300.95	300.84	300.38	302.29	302.88	307.15	306.29	304.03	302.95	301.44	304.88	302.48	302.02	304.47	302.93	303.48	302.73	302.24	300.46	297.2	304.11	302.11	304.36	303.56	301.74	298.86	300.93	305.82	305.39	299.39	301.22	300.56	303.96	304.91	303.25	296.58	301.63	303.41	302.12	304.63	302.15	295.5	304.49	307.05	302.06	305.22	303.21	306.87
322.46	330.46	328.64	325.21	324.9	325.03	325.67	328.04	321.89	329.56	325.1	330.99	331.25	326.56	328.38	326.86	330.44	331.29	327.7	329.9	328.64	335.44	327.9	333.18	326.01	326.34	329.67	320.4	332.68	327.35	327.22	329.5	326.39	327.81	329.66	327.6	329.13	328.98	323.37	327.94	327.34	327.91	329.68	325.29	327.83	325.52	331.91	332.32	330.07	327.15
310.27	301.91	301.67	301.34	306.96	301.16	300.66	305.11	305.78	305.05	299.73	302.9	309.17	298.98	305.46	301.62	302.48	304.65	309.53	304.05	302.99	304.12	302.1	308.34	303.88	305.42	302.98	302.64	303.44	301.81	302.94	300.06	303.57	300.63	306.73	307.74	302.85	305.01	302.91	304.66	300.05	304.4	300.57	303.13	304.99	300.08	298.41	303.6	298.75	306.52
322.74	329.63	329.7	323.62	322.45	327.29	322.47	327.48	323.23	328	325.39	321.11	324.71	325.8	324.67	327.71	324.83	323.53	321.81	326.27	319.67	329	321.77	326.97	324.27	325.79	325.58	328.28	328.33	327.37	323.58	324.33	317.73	323.39	327.74	322.75	325.01	322.53	328.04	330.05	322.09	324.01	328.69	323.84	320	326.51	326.69	329.37	326.39	323.39
312.25	312.39	317.86	317.64	316.79	311.89	315.1	314.3	317.3	318.81	315.24	312.38	309.57	312.54	311.69	316.14	311.26	311.13	307.83	315.61	313.07	312.19	312.99	310.81	309.77	311.85	317.09	316.76	313.95	312.69	310.71	310.5	312.31	316.66	309.77	308.62	310.54	312.48	313.72	314.34	312.93	309.11	311.05	309.42	312.99	317.79	314.69	319.19	312.1	311.14
306.66	311.06	310.25	312.34	315.37	317.87	314.27	316.38	310.12	309.15	309.13	308.02	314.15	308.77	308.03	312.05	309.55	310.58	309.05	307.47	311.62	315.37	304.86	313.16	313.4	308.4	309.18	310.97	311.85	307.51	311.95	307.53	309.78	313.04	307.18	313.26	311.1	310.72	310.54	310.43	311.94	308.93	307.36	312.81	315.54	313.77	304.89	314.06	313.4	306.09
305.42	306.19	306.12	301.56	302.8	304.74	310.68	309.28	307.19	302.97	301.67	304.99	304.4	309.82	304.84	308.26	311.24	302.45	306.29	303.87	305.66	307.67	302.87	295.98	300.88	307.4	301.09	303.76	306.99	306.49	303.53	302.38	306.54	307.96	305.74	304.85	301.9	306.52	304.54	303.59	309.7	305.86	303.15	304.49	305.6	309.44	303.17	304.58	301.7	303.65
310.25	309.34	312.78	306.77	308	306.16	310.76	311.38	306.37	313.84	314.76	313.2	314.04	313.28	312.8	309.52	308.43	314.24	314.23	314.05	312.52	311.21	311.81	317.57	312.25	315.22	307.73	309.68	311.74	306.36	305.66	311.46	311.51	313.02	314.53	313.36	311.58	309.54	314.96	312.7	309.76	315.89	314.45	310.6	312.49	309.5	308.81	308.83	311.74	315.66
314.9	310.89	312.55	314.95	312.04	309.97	313.19	312.75	312.68	308.8	309.42	314.21	313.99	314.83	314.39	311.24	311.68	321.13	312.48	313.41	314.97	313.89	312.93	312.04	304.88	313.95	312	313.56	311.44	310.94	312.74	316.63	311.87	317.85	316.07	309.22	309.36	313.72	315.11	315.71	314.11	310.43	306.87	310.72	313.04	317.04	309.39	315.83	315.32	311.01
306.75	302.08	303.25	302.34	309.96	304.03	306.01	305.73	315.16	305.15	303.16	309.36	299.13	304.54	300.82	302.69	305.87	306.45	305.69	300.46	303.03	304.55	308.02	300.84	307.13	302.83	304.31	302.08	304.09	306.6	304.35	303.75	299.84	305.12	305.07	305.08	299.74	305.24	299.75	307.82	303.01	306.38	307.89	308.28	306.21	305.77	307.03	305.92	301.54	307.11
314.37	311.33	314.49	311.39	313.76	313.43	311.19	311.34	310.87	314.19	313.22	314.66	316.27	320.76	321.17	310.64	311.45	316.56	314.73	313.18	315	314.1	315.69	317.01	319.02	316.96	317.27	311.75	316.55	317.02	317.03	308.02	314.87	317.18	312.76	318.95	313.97	313.37	317.44	319.81	319.05	314.43	315.44	315.04	314.73	318.72	318.14	314.6	315.43	311.8
303.32	309.13	309.32	302.15	302.96	303.19	310.1	302.2	304.45	306.41	303.62	308.33	305.68	305.65	300.17	304.18	302.25	307.24	306.2	302.51	307.42	307.38	300.84	303.56	306.82	310.94	304.79	302.97	301.98	306.9	308.79	303.59	306.19	307.94	306.48	304.36	304.39	306.11	307.95	307.58	309.1	307.42	306.81	305.5	304.38	306.89	302.42	309.26	306.14	305.19
325.28	328.9	328.87	327.06	320.96	327.99	325.16	331.29	326.62	325.43	324.36	330.59	327.22	326.63	326.18	330.88	331.07	331.14	327.85	327.01	326.43	327.67	324.7	326.1	322.72	328.87	332.39	323.61	324.52	329.96	327.36	327.86	325.58	329.15	324.34	322.33	328.62	326.55	325.91	330.5	329.71	331.88	322.17	325.5	331.47	325.52	327.19	330.08	328.2	327.34
303.29	304.19	299.5	300.03	295.93	300.36	311.45	298.98	301.23	297.96	305.85	305.3	297.63	300.53	305.16	300.43	305.01	301.33	302.23	302.51	299.26	300.55	305.22	303.4	303.6	300.53	301.85	304.51	297.79	301.99	307.3	302.15	303.75	299.59	296.71	297.31	301.13	304.1	304.22	303.76	298.79	298.91	294.55	300.58	300.09	301.37	302.72	300.08	304.87	296.1
313.43	318.03	317.47	313.5	314.93	313.56	316.4	316.53	319.04	317.03	320.52	316.12	318.85	314.96	318.92	315.02	316.25	314.87	316.23	318.76	317.87	317.57	313.19	316.83	319.57	317.95	316.43	316.7	315.12	317.87	317.68	317.93	315.3	319.52	316.19	318.09	323.6	315.22	316.99	318.22	320.49	314.88	311.12	316.38	315.41	321.51	312.22	318.54	315.79	319.87
311.92	313.37	310.29	314.26	313.01	309.52	310.32	314.15	311.48	309.75	310.32	309.85	316.76	312.89	312.02	310.73	313.11	312.06	320.21	313.88	311.14	316.39	312.19	314.6	314.78	317.59	313.95	308.59	313.94	316.03	306.28	312.43	312.22	310.25	312.42	314.61	314.08	315.05	314.66	313.57	316.03	313.31	310.88	311.53	316.41	313.52	315.81	317.3	314.59	315.57
313.57	316.17	317.86	314.74	317.87	318.65	314.59	315.78	315.04	319.37	317.06	313.74	315.58	317.25	312.39	315.4	318.53	319.5	315	314.55	312.55	317.57	318.72	317.95	317.36	314.8	318.64	321.09	315.61	318.06	319.38	315.2	320.76	314.82	313.85	317.91	311.95	317.09	315.96	316.45	319.02	320.94	322.18	316.58	314.39	314.6	313.62	319.38	314.63	315.52
324.35	325.41	327.19	324.82	322.43	323.85	324.94	327.09	327.77	328.65	329.55	322.8	319.48	326.42	329.08	322.82	323.56	323.08	327.99	326.36	329.8	327.54	322.43	324.52	322.48	323.35	321.69	322.08	328.14	326.28	325.09	324.18	325.64	328.45	328.47	322.4	327.07	328.45	325.92	328.55	323.89	323.33	322.42	319.53	321.32	326.13	321.81	326.56	332.82	329.13
299.85	299.91	302.67	301.44	302.57	296.29	297.74	296.72	302.42	298.08	301.15	302.56	302.49	297.81	299.89	301.86	298.34	302.68	298.57	307.72	303.79	299.89	298.73	299.06	303.05	301.46	300.07	301.68	299.43	298.46	299.26	300.92	306.82	302.6	301.84	300.58	302.74	302.64	297.19	302.82	303.89	299.58	304.62	301.59	301.08	304.43	299.41	307.4	299.09	300.64
299.82	299.85	300.54	305.39	305.99	302.4	301.04	302.91	300.87	297.9	300.34	301.46	300.04	301.31	299.56	304.97	304.46	303.47	304.99	298.16	304.97	300.43	300.71	305.79	299.98	303.43	296.49	302.54	304.71	304.18	299.54	299.94	306.48	302.92	300.57	303.26	302.35	304.74	301.67	302.41	302.44	300.21	296.43	301.67	301.25	307.72	301.58	299.72	301.54	301.56
305.46	304.24	312.92	310.62	308.34	306.3	310.44	307.92	308.06	301.36	304.37	309.79	311.43	310.81	308.59	301.85	314.47	308.23	305.04	309.95	313.96	305.33	306.18	311.9	307.56	305.25	311.37	304.43	308.08	306.01	307.7	309.73	304.08	306.68	309.44	311.71	302.44	308.45	308.91	306.15	304.2	305.46	309.82	308.4	299.2	303.67	305.56	308.79	311.07	308.65
303.25	304.32	300.5	303.61	309.29	305.87	302.01	302.08	309.25	302.59	303.83	304.93	304.8	304.32	300.69	300.95	305.01	301.83	307.17	300.19	305.62	300.03	301	302.1	305.61	302.49	304.99	304.72	302.6	303.39	302.02	304.53	305.82	300.92	305.36	301.72	302.55	298.3	302.66	302.12	304	300.39	302.64	300.6	299.27	299.41	299.36	302.74	305.72	303.43
329.91	328.51	329.16	330.74	331.42	328.95	334.09	328.61	330.86	326.75	329.91	324.58	328.1	328.14	327.97	327.23	329.72	331.91	328.82	329.3	324.78	326.68	327.88	329.68	332.9	335.88	326.55	329.34	329.41	332.2	331.5	325.59	331.03	330.92	328.3	330.74	327.54	328.37	328.17	331.77	329.77	328.63	332.33	333.18	331.79	325.02	329.79	326.16	322.58	325.01
318.16	313.61	313.72	314.45	315.7	315.44	312.71	317.1	313.78	317.73	312.32	315.55	313.97	312.72	319.9	310.82	313.32	312.35	316.76	312.92	312.29	319.99	319.62	318.49	310.73	315.53	316.05	319.6	316.53	313.26	317.03	320.26	317.4	315.49	311.65	312.39	312.59	309.91	312.71	313.56	313.43	318.18	314.45	318.08	314.22	320.03	318.75	309.86	315.05	318.24
304.34	300.22	302.57	298.69	300.4	302.15	297.13	303.04	294.98	301.82	299.28	297.41	300.63	300.74	296.22	296.88	304.98	299.11	298.67	297.33	304.83	301.89	300.55	302.04	300.22	301.68	299.5	304.53	298.12	299.24	294.6	295.51	297.04	300.5	295.92	297.02	299.21	301.89	300.41	303.65	300.93	303.16	300.59	298.7	296.22	294.28	299.38	300.71	297.54	299.03
293.12	297.87	295.8	294.06	295.18	296.85	295.82	290.69	292.5	291.22	293.44	295.8	295.75	293.41	294.05	291.1	289.19	296.61	293.21	294.62	289.33	293.11	295.9	296.69	290.59	293.43	298.69	292.76	292.37	299.95	293.91	294.67	295.1	292.46	293.77	295.24	297.31	293.12	292.56	297.8	295.77	287.25	292.22	291	294.72	289.88	293.08	295.23	297.88	289.47
310.67	308.77	300.81	304.86	306.96	305.62	301.27	306.16	308.42	307.21	308.19	305.59	307.99	306.18	304.16	302.84	303.11	311.17	307.9	305.57	305.43	308.99	305.44	302.64	307.59	305.79	305.17	303.62	304.45	307.12	303.95	308.75	307.05	311.91	301.14	304.41	304.9	300.82	303.17	307.45	309.27	307.04	305.05	308.11	303.64	312.2	308.51	304.87	303.55	304.64
302.43	301.49	304.33	305.5	309.82	305.57	310.81	309.66	311.05	306.14	308.81	309.8	312.07	310.07	307.81	311.39	309.46	308.88	308.95	309.31	307.07	303.03	309.04	308.86	306.38	307.35	302.94	301.33	309.08	302.33	303.2	305.02	307.46	310.21	304.83	306.8	314.78	307.53	310.09	306.74	305.21	303.46	303.19	301.38	304.26	311.91	301.69	307.91	307.35	306.66
295.52	296.72	295.73	291.61	293.82	290.82	295.34	294.12	287.95	293.62	290.7	297.64	295.94	298.42	293.99	295.2	290.58	294.92	295.86	295.7	294.86	293.17	294.22	294.99	293.89	295.72	292.45	297.23	294.18	299.99	292.6	294.73	295.02	291.91	293.18	295.92	291.09	294.96	294.74	295.4	292.71	300.51	290.74	291.98	295.82	300.83	292.45	290.28	298.15	289
311.04	316.51	311.27	311.12	315.08	308.9	316.29	312.66	312.88	318.38	311.03	312.87	313.67	314.46	312.79	317.26	311.75	315.46	316.54	314.3	311.92	311.28	317.87	312.38	313.13	311.64	315.5	310.05	312.1	312.1	314.9	310.74	309.43	315.1	310.28	315.8	305.85	316.13	310.26	312.6	313.62	311.99	305.37	314.64	313.7	307.34	310.2	313.31	307.32	311.38
291.58	291.67	295.39	294.33	296.25	293.49	295.1	291.45	293.54	296.46	294.06	293.3	291.02	296.36	292.62	298.31	291.63	297.86	288.67	293.57	292.94	292.88	293.75	292.33	295.8	292.97	295.68	291.8	292.03	294.05	290.48	295.13	290.91	296.32	292.81	291.52	291	293.54	294.5	294.18	295.35	294.39	297.54	293.45	296.62	292.83	291.73	292.95	291.73	296.54
317.22	316.64	317.44	310.91	312.22	316.34	313.06	311.26	308.84	312.88	315.46	314.54	316.96	314.28	315.37	313.69	313.69	314.12	317.94	318.99	318.48	316.79	320.78	310.02	318.78	315.07	313.87	312.05	314.39	309.2	312.72	315.23	308.44	314.18	313.31	315.96	312.86	315.64	320.42	314.16	313.6	313.64	318.25	311.14	313.84	316.81	312.67	313.05	310.76	313.54
303.69	310.21	307.82	307.84	306.16	307.02	300.05	304.98	304.91	300.56	304.87	300.48	301.74	305.83	305.95	302.49	304.77	301.87	301.76	305.68	301.78	303.16	305.85	304.19	301.95	305.45	306.49	308.02	303.16	307.75	301.78	302.05	304.84	305.19	307.73	307.58	303.01	302.53	298.65	305.8	310.51	312.64	306.19	303.55	303.74	308.62	302.73	303.03	304.92	304.64
321.45	316.24	314.67	316	318.67	317.42	318.93	316.01	314.96	315.36	317.35	311.48	314.5	316.93	314.62	316.06	315.77	314.49	316.31	315.23	317.89	315.55	316.8	314.23	314.87	317.06	314.39	313.83	312.78	316.54	319.24	319.37	315.08	312.22	319.37	315.55	310.06	319.9	314.76	315.96	313.67	314.89	318.94	317.23	311.16	313.11	314.4	317.14	310.39	315.05
302.57	298.98	298.68	300.4	302.15	296.9	304.56	304.29	304.43	296.64	297.5	301.97	300.3	303.01	299.02	299.41	304.31	301.4	297.56	307.84	303.61	305.19	301.92	298.76	300.95	292.8	302.54	301.49	298.34	299.24	302.15	300.76	297.51	299.56	297.86	306.59	301.08	304.27	300.93	301.97	299.54	304.31	296.45	304.98	297.3	297.7	301.91	299.12	299.67	300.68
309.18	306.31	302.04	303.56	301.92	302.98	299.45	302.27	300.35	305.42	305.78	304.11	305.93	308.34	303.63	304.86	306.09	302.34	306.76	308.72	301.25	301.54	300.04	301.67	304.18	300.95	304.84	301.07	297.52	302.02	302.6	306.01	305.7	304.33	300.71	299.49	306.1	302.62	301.02	300.7	306.35	306.56	305.27	302.27	301.12	306.2	300.97	301.67	303.86	304.13
308.59	310.49	312.55	312.2	315.03	312.52	311.13	304.76	312.84	306.8	309.29	310.28	307.27	315.15	308.39	310.54	313.77	308.56	308.26	312.12	313.27	308.96	314.83	310.33	310.07	311.91	309.21	307.83	309.83	308.76	311.97	310.61	308.64	310.52	312.82	309.15	314.07	315.39	312.1	311.06	308.33	308.9	313.59	312.93	307.82	307.82	306.96	308.2	315.58	310.14
295.77	299.1	299.78	300.2	302.5	302.55	296.05	300.63	301.8	298.25	300.25	299.37	302.62	302.01	299.53	305.93	305.31	300.98	299.61	297.22	303.37	302.23	296.82	302	298.27	297.14	302.62	297.06	303.96	300.03	303	303.37	295.72	297.82	302.8	299.88	297.04	298.65	300.02	298.28	302.53	298.17	293.03	299.06	304.77	299.33	299.98	301.87	302.09	305.87
317.99	315.39	315.58	312	315.83	315.6	316.68	317.94	316.33	318.28	321.85	306.91	313.57	314.77	319.77	317.85	322.29	318.5	315.84	312.2	316.56	314.41	315.33	317.95	311.73	315.8	317.28	315.15	316.73	315.95	312.69	318.42	316.13	313.27	318.05	319.24	312.16	314.6	318.15	321.72	317.49	311.24	315.59	317.55	316.93	312.32	313.37	316.75	315.49	315.19
323.29	330.59	328.44	321.01	324.71	319.28	327.13	330.1	324.22	329.86	322.24	324.7	326.84	330.18	324.46	323.5	324.12	321.93	321.42	320.57	326.79	320.46	320.38	325.6	324.21	324.9	325.09	322.92	327.07	320.44	328.36	323.68	326.88	328.14	327.18	332.5	324.79	325.21	328.14	319.29	323.2	322.19	317.71	328.17	320.85	328.42	327.79	329.1	327.93	321.1
309.11	306.61	304.92	305.76	307.21	306.45	307.21	303.53	303.35	304.12	304.64	304.4	310.42	306.39	302.48	304.05	306	307.08	304.71	307.42	304.44	305.83	301.45	301.41	311.26	304.11	306.61	303.81	306.43	302.03	299.25	307.82	304.12	303.33	309.19	307.93	303.7	308.28	307.01	307.07	303.35	305.64	301.6	306.57	308.68	307.69	301.01	310.13	310.39	308.18
314.54	317.58	324.86	321.58	318.37	324.97	321.54	313.62	319.67	318.46	318.33	322.11	314.64	318.08	318.76	313.59	322.17	320.25	321.22	319.01	314.39	325	318.34	322.32	326.42	319.54	321.61	322.91	320.04	319.12	319.34	318.51	319.75	314.78	319.33	318.61	317.48	317.63	316.43	319.09	318	318.62	321.23	320.09	321.71	320.07	317.83	321.31	317.83	318.98
305.7	301.2	300.45	302.33	308.51	303.34	305.12	305.6	302.79	308.24	305.74	306.65	309.03	310.21	305.37	305.07	306.05	303.42	302.6	305.1	309.12	309.92	305.21	305.68	305.9	304.27	302.84	300.08	304.3	305.06	302.36	304.4	302.89	305.46	301.4	301.8	306.73	306.21	304.92	306.2	303.88	305.4	307.95	299.53	304.17	302.73	305.03	305.41	303.67	301.02
323.74	322.92	318.41	318.76	318.99	319.61	321.15	317.97	318.8	315.23	320.84	319.97	314.8	318.62	318.58	315.03	317.12	321.54	318.29	319.72	321.29	321.51	316.38	321.49	320.24	315.6	315.6	316.64	315.49	321.49	320.01	312.33	322.26	319.23	317.28	317.67	316.43	320.17	319.53	314.11	311.37	320.26	322.93	316.3	324.13	322.96	316.37	319.98	317.29	321.56
309.08	306.72	301.95	307.53	303.59	308.31	305.58	311.47	304.55	304.04	305.65	303.8	306.12	307.71	309.02	302.4	302.15	304.81	305.88	304.42	305.63	309.75	309.27	305.19	302.84	304.04	306.65	304.03	305.04	303.64	307.03	305.81	306.09	303.33	305.98	302.22	300.2	305.75	307.85	311.53	309.82	306.08	309.24	303.81	306.02	302.26	305.37	302.71	306.43	304.63
311.07	318.78	310.8	309.6	311.69	311.8	314.85	310.74	311.55	309.87	312.45	313.31	311.09	313.34	308.07	314.2	312.43	311.43	314.58	308.56	306.84	312.51	306.98	315.38	315.4	312.33	310.89	313.19	310.37	314.28	311.23	311.84	309.62	307.6	313.34	312.1	314.7	311.96	308.49	315.47	309.06	312.71	314.74	308.74	316.58	311.25	306.79	305.64	315.42	312.29
296.25	301.92	296.01	300.34	301.16	292.28	298.1	300.07	296	302.3	298.45	295.16	294.23	295.32	295.69	296.64	293.18	294.72	296.99	294.12	298.05	297.6	295.92	301.15	293.4	300.43	294.24	296.35	299.84	300.03	293.58	295.77	296.71	296.75	296.6	295.36	292.69	297.28	297.04	297.01	294.02	297.06	294.09	298.14	295.22	298.44	297.57	293.86	293.44	296.97
315.31	319.11	310.71	311.04	314.13	311.97	314.26	313.32	310.51	318.03	310.47	310.65	313.49	309.77	313.49	314.45	311.87	309.66	312.9	311.04	317.91	314.36	311.77	314.06	313.35	311.06	316.88	310.59	312.22	310.64	308.67	309.32	314.61	315.86	313.06	313.47	312.32	311.43	316.46	307.24	312.26	315.04	315.63	311.9	312.52	315.88	319.31	317.04	310.69	308.99
299.07	295.27	291.71	297.56	294.69	298.74	295.74	297.14	297.73	299.13	301.62	294.53	293.89	297.28	297.97	294.4	297.36	301.96	289.88	293.14	296.62	301.44	295.39	296	294.89	300.29	295.63	297.55	296.56	297.94	296.39	298.1	296.65	301.27	293.54	299.68	294.08	298.26	300.35	291.31	297.09	293.8	300.13	296.62	293.35	293.91	296.03	297.61	298.7	296.32
300.33	303.89	298.91	300.7	303.26	305.95	305.91	304.34	303.14	304.63	303.54	304.3	298.19	301.86	302.12	305.64	307.36	301.61	301.08	299.43	302.6	303.67	299.48	300.74	302.81	300.16	299.74	302.59	311.91	302.5	303.19	297.89	307.77	304.05	301.38	305.22	297.47	301.03	302.86	306.7	301.92	303.98	300.91	299.84	303.31	302.13	303.43	297.5	304.09	302.75
297.94	303.39	304.96	299.76	300.55	305.52	302.26	298.22	301.03	302.13	298.2	301.76	296.18	303.2	301.59	303.19	304.65	304.88	297.92	301.67	304.59	296.67	301.18	302.72	298.69	297.76	302.26	297.86	300.47	305.49	301.73	300.48	303.03	295.69	298.34	301.47	303.51	300.92	298.17	308.12	304.02	300.49	302.21	304.44	307.38	301.11	303.85	302.53	302.06	302.67
305.37	308.07	306.14	307.68	307.76	312.62	307.14	305.39	304.64	308.13	307.63	311.21	307.35	303.6	310.56	308.49	308.7	309.75	310.92	311.29	303.4	306.75	307.78	310.43	308.24	307.91	312.61	317.62	307.52	306.82	312.87	308.61	306.18	309.67	311.04	305.79	309.98	308.68	308.79	312.9	308.25	307.69	308.58	307.06	308.15	311.73	308.96	304.56	305.23	312.46
314.03	319.08	320.08	314.75	314.93	323.2	323.43	319.03	318.05	314.11	314.95	316.45	314.45	317.77	317.84	317.33	317	319.76	319.52	324.64	319.18	320.73	319.74	320.83	321.36	320.6	319.84	316.81	318.15	317.81	322.59	318.24	318.46	318.94	315.89	320.08	317.94	314.12	315.41	323.16	316.48	325.17	314.95	321.73	315.51	320.26	320.31	318.75	322.06	318.43
329.33	324.13	328.93	325.37	330.08	329.32	326.08	331.16	327.47	326.7	331.2	330.81	322.56	324.38	319.29	325.83	327.83	327.57	331.04	332.54	321.72	332.02	332.62	327.88	328.36	327.44	330.45	329.56	329.41	325.34	328.28	329.75	333.51	329.72	328.92	323.77	329.85	330.51	326.6	323.91	325.74	325.91	329.47	324.12	331.71	331.38	329.75	329.54	326.05	329.38
317.27	319.87	310.83	314.83	320.6	317.28	317.09	319.9	317.15	318.38	313.36	313.01	317.39	312.85	318.36	320.21	317.94	318.19	316.32	318.79	321.16	315.61	319.38	315.73	321.33	319.1	317.27	320.34	309.63	319.09	319.18	322.51	319.92	317.77	319.31	315.36	319.61	312.87	316.25	320.66	314.53	316.15	321.04	315.86	315.81	318.8	318.41	313.95	319.78	318.39
316.11	314.54	313.66	314.65	311.54	319.04	311.84	317.3	316.49	313.18	319.05	311.18	310.87	316.05	314.82	316.18	311.86	313.31	317.21	315.19	313.46	313.91	317.82	314.44	320.32	322.55	317.26	313.66	316.89	316.33	311.16	313.99	319.27	317.39	313.24	314.06	318.8	313.33	309.82	312.85	313.64	313.87	317.48	312.94	315.7	309.24	318.73	315.36	314.21	314.65
311.46	308.12	312.88	310.37	308.19	305.86	313.68	311.67	312.95	309.05	307.26	306.83	309.18	308.12	305.79	312.22	309.02	309.04	301.25	311.32	308.31	312.06	312.48	303.85	307.28	302.3	311.04	309.61	306.9	315.22	305.22	311.82	309.53	310.58	307.17	309.9	305.68	308.2	310.76	310.87	307.79	306.48	309.81	307.96	308.53	307.85	313.1	307.4	310.21	308.8
306.48	311.23	308.75	313.63	309.56	313.79	307.63	311.01	310.75	312.08	308.15	310.67	313.34	313.39	308.5	311.33	311.58	313.13	313.79	305.22	310.13	312.43	311.47	308.39	311.96	310.92	310.82	305.15	310.36	306.13	311.36	309.84	308.34	306.04	306.05	308.92	310.8	300.72	307.5	310.69	307.66	302.33	309.93	305.82	309.01	309.29	310.45	308.69	306.52	305.84
320.62	318.62	309.68	315.44	319.01	319.15	313.21	313.14	319.44	312.31	316.99	316.94	312.67	312.86	312.93	316.69	317.62	312.13	312.26	310.85	309.78	313.57	317.72	314.11	311.1	312.1	315.36	314.04	313.63	313.5	322.26	315.08	312.76	316.7	316.01	316.22	309.88	312.95	315.65	313.14	318.86	314.49	311.45	314.91	311.98	319.26	316.88	316.49	312.97	317.59
313.74	310.96	311.5	312.18	309.55	308.7	312.52	312.14	312.09	312.04	309.35	316.78	312.47	313.08	314.53	315	312.72	315.6	312.77	310.46	313.05	316.77	309.82	308.6	313.22	313.67	312.9	312.49	310.22	310.89	315.46	316.45	313.52	312.34	310.97	310.87	311.8	309.84	310.22	310.65	311.39	313.23	315.94	312.49	314.96	311.75	311.86	313.48	308	313.19
309.03	315.02	316.51	312.03	313.38	315.85	313.68	315.62	315.22	315.37	314.53	309.26	312.89	316.89	316.06	314.48	310.78	315.06	308.85	311.04	311.29	315.47	316.96	312.38	310.3	309.69	315.16	315.51	313.75	315.52	312.45	316.08	312.8	313.78	317.13	315.46	308.31	311.86	314.17	312.84	313.64	314.18	312.88	312.01	313.53	311.05	317.27	315.95	314.71	314.35
300.4	301.77	307.95	306.08	307.29	301.19	300.52	304.4	302.08	302.24	300.97	300.8	300.34	299.09	307.04	297.39	300.8	308.98	300.81	300.33	303.04	303.14	307.02	308.1	303.59	305.98	306.06	305.31	303.51	301.36	302.22	301.58	301.6	301.48	300.75	302.04	298.45	302.2	304.83	305.24	304.9	307.13	300.75	302.78	298.07	298.78	304.2	303.06	302.22	300.04
301.31	300.88	306.73	301.42	300.74	301.9	301.46	297.5	301.34	301.77	299.7	299.63	298.62	296.44	296.6	299.96	305.29	296.39	299.32	299.35	297.14	301.28	302.11	303.39	304.64	302.9	301.57	302.23	301.31	301.82	299.91	305.28	295.59	299.29	296.82	299.78	298.64	300.55	304.07	301.73	297.86	299.26	300.94	300.23	303.09	304.12	303.55	301.31	305.42	301.12
305.11	304.11	301.63	304.8	303.77	301.94	305.43	303.57	308.1	306.22	307.05	303.79	304.26	306.53	303.9	305.34	305.94	304.58	308.56	302.5	303.28	308.01	301.81	305.14	307.5	302.01	307.92	303.04	301.92	301.07	300.75	298.24	305.75	299.49	303.06	303.01	304.97	308.07	304.88	301.43	300.12	298.48	304.02	301.82	303.59	306.36	304.11	302.42	302.05	301.4
312.43	316.52	315.43	317.36	317.07	319.64	313	311.74	312.92	310.02	314.31	312.93	313.3	314.11	314.45	316.04	313.78	313.94	316.12	316.77	309.7	316.93	317.88	317.05	309.92	310.09	315.61	317.72	314.73	315.45	310.8	314.42	318.05	312.73	319.84	318.54	317.86	310.72	318.19	318.39	315.19	320.77	315.26	314.21	318.42	315.48	318.92	315.71	318.05	314.41
292.9	294.21	294.38	296.38	287.85	295.97	294.7	293.84	293.79	299.45	296.21	295.41	293.23	296.93	293.06	294.63	300.1	297.13	289.83	296.12	291.04	294.34	289.32	297.11	290.08	296.89	298.29	295.23	296.75	294.9	293.79	294.44	296.56	294.31	299.05	295.06	292.91	293.58	300.57	291.57	292.2	290.67	295.45	294.87	297.51	295.3	301.13	297.02	297.48	291.36
303.92	303.24	303.63	307.11	307.08	303.84	300.84	308.11	299.9	301.59	302.8	304.02	305.4	303.55	303.83	305.07	303.39	303.49	305.63	305.87	300.59	308.17	301.69	304.29	302.29	306.44	301.41	301.93	305.84	310.4	300.44	302.86	302.16	303	305.94	304.87	304.67	308.33	303.39	305.43	310.2	305.74	304.65	303.16	306.63	303.16	304.24	302.99	301.95	302.77
314.02	311.05	313.53	313.37	314.83	313.35	308.85	310.06	314.18	311.1	310.87	306.31	312.02	313.32	310.99	310.35	304.38	309.72	311.73	313.8	314.81	311.83	312.78	307.82	315.8	307.74	310.88	312.7	314.89	308.37	313.3	307.18	311.21	308.41	311	308.81	311.61	308.42	308.7	315.08	309.42	311.63	312.01	311.7	313.01	310.26	311.97	318	309.85	313.93
297.18	291.89	296.58	296.5	293.63	291.02	296.34	300.93	299.09	291.44	292.18	298.2	293.87	295.35	296.67	294.86	297.11	293.24	291.22	291.15	294.31	285.78	295.74	299.31	296.58	293.98	296.55	298.74	295.94	294.85	296.54	297.02	291.88	293.39	290.77	297.8	298.19	290.79	294.09	291.72	298.27	297.78	296.32	295.94	294.33	296.64	301.02	298.48	295.96	294.28
319.68	314.52	317.84	320.29	324.72	319.99	317.81	316.34	319.45	319.36	321.14	313.59	320.38	316.48	322.06	317.28	319.42	319.09	320.85	319.83	317.91	321.76	312.01	323.9	319.18	317.76	317.82	321.89	315.65	321.99	312.92	313.26	318.24	315.32	321.47	319.21	320	317.27	318.21	314.39	319.51	315.47	316.27	321.25	319.17	321.42	319.11	319.69	321.35	316.94
316.35	319.93	320.14	313.35	320.36	324.28	317.57	312.75	318.05	318.87	317.17	318.24	318.85	318.95	317.71	313.19	324.09	316.82	318.05	325.79	321.97	320.6	322.8	317.46	315.24	319.59	317.39	321.03	318.04	322.77	318.94	321.22	317.86	317.29	316.46	321.13	316.2	321.98	322.75	320.19	318.28	316.23	317.84	315.01	319.65	316.96	318.81	318.31	316.78	313.46
305.26	311.92	311.18	300.78	310.52	307.11	304.93	307.49	307.09	306.81	307.46	307.11	311.1	309.05	309.3	310.39	307.6	308.32	304.2	309.73	308.82	311.22	304.03	307.75	312.19	302.19	311.07	311.51	308.93	307.72	309.84	307.61	308.13	301.61	307.55	308.6	304.93	310.38	313.18	307.68	308.05	304.55	305.77	308.25	307.93	309.77	316.22	308.89	309.74	312.67
296.18	299.86	304.87	298.34	297.9	297.61	297.64	300.45	297.84	299.55	301.12	304.94	299.37	299.74	299.15	299.49	297.37	299.24	297.77	304.29	301.62	299.45	299.32	299.07	299.88	298.93	301.75	299.75	296.86	301.68	298.43	298.17	298.12	294.35	301.57	301.87	299.35	303.7	299.1	301.92	297.86	297.83	305.17	301.45	293.9	297.91	301.8	296.91	298.61	297.9
302.84	298.55	300.81	304.94	301.33	301.14	309.12	300.47	303.59	304.47	300.83	304.71	302.52	300.14	301.45	302.36	305.1	304.18	306.78	297.81	299.28	305.65	305	305.27	299.95	307.61	305.39	301.07	301.59	302.75	304.9	302.91	302.9	302.57	302.18	297.06	305.75	299.59	304.64	308.5	304.25	303.77	307.03	301.04	302.37	299.14	306.3	301.39	303.83	306.58
324.52	323.01	329.44	328.93	335.76	324.9	323.07	327.62	323.47	329.79	327.22	330.24	329.03	326.4	328.82	327.03	327.66	328.48	325.78	323.39	326.22	323.14	332.67	328.08	330.78	328.66	325.02	328.02	331.3	326.5	325.13	329.15	333.4	328.79	325.12	327.01	327.24	333.38	326.56	327.67	333.42	330.67	321.24	323.34	332.33	326.86	324.21	328.81	326.09	333.38
295.86	296.5	292.05	298.15	294.94	294.38	294.69	295.71	295.15	293.04	299.31	293.03	296.63	291.59	292.76	300.02	294.65	296.1	292.27	299.29	301.08	296.36	297.01	292.76	297.18	294.63	294.98	298.35	300.3	294.91	292.4	296.48	291.87	295.76	294.63	292.92	295.58	295.4	291.66	298.3	293.87	298.9	294.4	296.14	296.89	296.17	291.8	292.35	299.44	294.07
320.35	315.95	314.51	319.04	316.98	317.29	313.99	314.76	313.21	318.59	316.2	311.42	317.42	317.45	311.58	311.46	316	313.8	312.82	315.87	318.07	314.64	315.23	315.89	317.23	315.84	318.52	316.72	315.08	312.56	315.49	316.82	320.04	312.56	317.22	318.04	317.63	314.64	310.18	314.65	312.86	313.18	315.59	316	315.99	314.94	315.26	315.85	317.07	316.31
291.65	295.17	295.05	298.98	292.07	290.27	290.98	291.14	296.6	289.16	291.34	287.13	296.38	295.41	290.79	297.16	298.01	292.68	295.64	293.1	292.47	289.93	297.94	294.29	295.24	290.07	295.09	291.43	296.8	289.7	292.58	293.78	293.41	291.18	293.03	293.26	292.98	296.23	298.76	290.49	296.42	295.61	292.86	292.98	292.47	296.81	292.29	296.29	294.08	289.75
296.89	296.58	295.55	296.49	289.91	295.65	296.27	299.25	298.91	292.05	293.04	295.43	294.35	293.81	296.99	293.56	298.03	301.27	291.57	293.13	295.51	297.33	296.48	293.09	292.71	302.72	296.31	303.72	292.67	301.25	296.84	299.79	290.46	296.43	295.51	294.38	299.1	296.18	299.89	297.91	298.13	296.87	300.86	291.98	294.26	295.27	295.37	293.45	298.09	296.39
306.19	306.92	306.96	304.33	303.69	303.13	301.35	305.93	304.26	305.43	300.91	301.09	299.53	303.22	302.96	299.55	301.61	304.82	305.23	301.34	302.66	303	302.3	305.85	306.38	299.12	303.74	301.7	303.45	304.93	303.21	298.35	309.94	303.46	308.57	307.84	301.89	302.31	302.67	299.98	302.53	308.67	307.58	306.38	302.91	300.42	305.73	304.86	303.33	302.16
320.94	318.5	316.67	321.79	318.88	320.24	317.05	317.3	321.08	320.5	315.94	319.82	319.08	317.09	315.58	319.09	326.9	318.81	320.24	320.48	322.47	317.39	321.75	320.43	319.07	324.62	315.73	321.55	322.98	320.55	321.26	323.69	319.34	319.73	324.4	310.94	318.71	319.4	317.06	319.51	323.58	314	314.64	314.6	317.49	320.59	316.04	321.49	321.62	321.23
316.52	312.29	313.14	316.17	313.07	312.83	306.45	318.81	316.67	314.95	316.88	312.66	319.02	313.51	318.02	313.22	318.03	310.7	315.98	314.1	318.53	311.93	316.66	314.52	308.95	315.02	319.82	315.64	310.52	315.76	312.91	315.84	315.68	317.02	320.66	312.72	311.09	316.37	320.1	317.61	317.55	314.97	314.6	314.41	312.2	317.98	316.6	310.96	310.92	318.97
314.16	308.51	314.19	315.05	309.09	308.97	314.84	314.85	307.45	311.35	312.25	311.37	319.46	313.89	314.34	313.1	309.39	315.64	311.81	305.7	316.82	313.9	316.91	315.25	309.59	312.46	310.03	311.12	312.81	308.37	314.73	312.46	308.48	317.92	315.98	311.31	310.06	316.04	313.42	314.29	312.13	305.14	310.49	316.98	313.74	309.82	310.54	310.35	310.6	310.93
300.53	306.82	302.58	297.21	304.33	307.14	304.44	304.87	305.97	305.77	307.7	312.37	303.44	302.73	301.76	303.3	304.05	302.15	301.55	298.26	303.04	302.31	308.69	303.04	304.84	307.62	300.65	301.44	303.24	300.8	300.89	302.32	301.7	305.14	305.84	302.27	298.97	302.65	301.4	310.15	298.96	302.42	306.45	304.94	303.1	310.38	304.21	303.71	307.94	304.25
316.68	319.12	317.24	318.12	316.5	317.97	316.91	320.57	315.72	317.65	319.67	323.22	317.1	317.41	316.88	311.86	318.74	317.86	312.56	319.8	322.33	316.63	322.06	319.99	323.07	322.08	316.76	313.5	318.93	318.84	316.46	322.51	317.94	315.34	312.47	312.81	321.83	321.54	321.04	317.68	325.81	322.33	315.04	313.69	318	318.99	317.28	320.64	318.91	317.84
292.28	298.47	294.01	294.52	296.14	291.35	293.99	296.06	290.52	296.03	288.62	289.41	294.21	294.27	293.35	295.11	293.28	294.66	289.99	290.38	293.29	289.5	290.37	293.6	288.72	296.25	292.21	298.07	290.76	294.58	288.31	294.12	295.69	296.91	291.6	295.65	294.95	293.9	295.14	297.32	297.53	295.17	294.05	294.44	293.92	294.05	294.44	292.52	297.2	296.33
317.7	314.96	316.42	312.56	316.58	314.36	313.18	322.6	321.4	314.23	313.89	315.92	311.14	314.56	317.62	316.3	315.32	309.48	315.04	312.01	317.53	313.23	312.06	310.81	315.8	312.56	317.65	312.06	310.85	317.93	317.7	315.29	319.21	315.19	310.99	316.66	317.29	315.18	316.25	316.28	311.27	316.01	318.17	316.11	315.64	318.42	317.84	314.96	320.37	317.2
308.5	311.76	305.56	310.8	307.85	311.22	309.73	310.69	311.13	310.48	307.46	311.06	309.19	305.58	314.52	313.73	310.07	305.75	311.42	304.09	312.17	312.1	305.15	309.64	308.25	311.5	311.03	308.93	309.65	306.97	305.56	311.57	309.34	308.6	311.65	309.73	306.18	304.76	304.9	309.88	303.79	304.92	304.19	310.77	309.56	311.97	303.94	312.99	310.47	307.14
312.7	306.98	313.35	311.07	312.14	307.97	309.61	314.21	305.58	317.36	311.28	312.01	312.16	316.04	314.04	310.44	313.84	310.66	307.09	305.06	310.1	313.36	307.91	310.64	312.11	314.01	314.49	309.97	311	308.69	312.93	315.6	314.14	309.06	307.32	306.64	306.73	311.07	315.77	311.24	311.52	305.06	311.71	308.68	308.55	308.49	309.03	307.8	315.97	313.64
302.97	303.24	300.69	301.39	300.51	299.84	305.63	306.45	297.11	303.87	297.97	301.55	302.51	301.53	301.61	303.47	304.46	296.84	306.87	303.56	303.97	294.89	302.52	301.46	297.39	298.36	307.8	301.8	302.62	295.83	299.1	301.73	300.45	302.41	298.22	297.36	302.37	297.56	300.88	307.51	300.77	297.38	304.24	298.72	298.31	304.88	301.24	300.59	302.89	303.18
327.64	328.43	325.43	326.47	326.88	331.05	323.1	327.5	332.82	324.44	325.01	329.08	330.01	330.26	326.97	330.21	327.42	328.23	326.8	329.25	327.99	333.11	329.94	329.01	326.77	326.01	333.33	329.18	330.54	325.28	332.27	327.96	322.63	328.03	329.97	324.51	325.58	326.94	327.42	326.84	323.79	319.96	326.77	330.52	331.78	325.53	325.89	331.45	331.47	323.81
315.58	312.71	322.05	319.77	320.8	316.28	315.52	322.59	315.27	319.97	322.91	320.17	318.41	313.45	319.65	319.44	319.27	313.18	318.01	321.95	315.4	320.18	313.79	319.22	316.89	319.66	318.56	317.69	316.99	316.49	318.83	314.6	316.61	316.86	319.08	320.58	319.79	317.87	319.35	315.74	315.31	315.76	316.6	318.36	314.07	318.82	316.87	317.97	316.65	312.28
305.78	299.3	300.4	304.75	301.73	298.97	304.79	300.44	299.13	297.09	303.64	299.98	304.09	301.84	301.87	306.86	302.15	302.88	302.57	302.77	304.2	303.67	303.27	301.64	301.71	305.87	299.74	306.23	300.78	301.43	303.74	303.62	297.99	301.63	303.29	304.17	304.56	304.05	306.56	302.11	305.87	298.76	299.12	300.69	303.06	300.63	302.22	301.78	302.9	302.26
304.19	304.24	303.69	297.74	301.79	303.62	304.86	307.04	302.91	308.96	301.38	303.87	304.56	302.68	297.15	303.35	308.36	305.49	305.02	301.61	307.42	306.73	303.45	305.37	301.89	304.29	305.83	300.28	306.29	303.04	302.5	309.5	308.14	303.84	305.68	301.43	301.67	301.83	305.44	305.93	307.77	304.36	304.87	306.1	311.69	302.55	304.8	304.67	311.1	301.44
318.1	313.2	315.92	314.1	313.68	306.79	308.66	313.06	315.45	314.63	312.3	311.71	312.64	319.21	316.67	314.11	311.54	310.88	312.49	316.05	319.25	311.53	312.17	312.17	315.74	314.7	311.98	311.4	313.26	309.59	306.99	312.24	312.82	312.04	313.6	309.46	315.52	308	314.83	310.84	312.25	313.84	311.63	315.25	314.07	314.17	318.26	306.98	312.52	313.56
295.39	296.18	290.76	293.71	292.28	296.04	291.91	295.8	295.71	293.96	294.07	294.31	291.07	294.56	293.09	290.84	293.46	294.51	294.33	294.91	290.65	295.57	292.92	291.54	293.51	293.06	296.1	294.35	297.18	296.21	293.84	296.57	295.97	301.13	292.25	293.74	292.69	294.83	293.45	294.81	292.14	296.18	294.73	295.48	292.72	293.66	291.06	292.79	292.63	292.04
295.56	294.95	302.11	298.74	299.13	298.91	297.42	294.84	296.63	296.1	299.03	299.45	300.45	297.79	296.27	294.54	300.8	295.85	294.41	295.85	297.07	299.59	296.62	296.61	295.57	292.53	294.86	295.91	295.96	297.15	293.9	299.61	297.32	301.06	298	294.81	293.54	296.31	297	297.51	300.03	298.05	296.08	297.87	299.49	298.29	296.64	296.18	292.77	292.94
301.95	307.87	303.92	308.41	302.09	305.07	296.03	301.32	305.15	301.41	305.24	306.6	306.71	304.93	303.62	303.15	302.99	305.05	304.66	302.53	308.29	296.93	302.7	300.65	306.78	303.18	298.78	305.75	300.25	306.44	308.41	302.79	307.94	298.88	305.17	305.07	304.72	301.41	305.98	301.87	302.94	301.29	311.34	298.59	305.13	303.38	306.74	299.58	307.64	304.99
317.88	316.68	316.3	315.22	315.85	317.89	316.16	311.7	313	314.5	317.12	314.5	312.73	318.54	312.5	310.15	315.85	315.1	315.73	316.01	314.13	317.39	312.44	317.72	313.65	316.8	313.84	310.57	314.44	311.41	315.36	309.78	313.51	309.26	316.08	315.23	313.82	313.69	314.42	315.64	315.87	312.58	316.09	314.79	311.58	308.12	315.26	314.02	313.05	317.71
306.28	301.99	303	303.32	304.26	302.98	306.79	299.87	305.77	302.7	299.9	307.99	303.8	302.26	303.24	302.42	305.22	301.57	298.46	300.35	301.21	301.36	304.23	306.85	306.78	296.17	300.18	302.49	299.82	299.34	299.71	297.97	305.35	301.42	303.1	305.39	308.68	305.84	304.55	303.89	305.35	301.92	300.65	303.59	302.76	303.9	305.94	301.63	299.22	300.87
317.66	318.95	319.36	318.72	317.3	313.79	320.84	313.81	324.86	316.04	319.75	319.71	319.57	321.16	319.6	320.94	318.83	312.97	319.83	319.27	314.5	313.41	317.84	319.07	322.83	316.98	318.58	316.66	315.26	319.27	322.06	316.07	318.58	322	320.34	317.07	322.28	312.75	319.27	323.54	317.66	318.85	322.2	315.82	313.8	319.13	317.06	323.79	323.17	318.23
297.07	301.36	299.22	305.17	296.52	299.19	304.18	296.22	302.7	301.16	297.79	299.17	302.61	298.92	300.34	298.03	302.44	300.16	300.14	301.51	303.18	302.39	305.11	302.4	300.5	300.32	306.12	300.7	300.72	296.77	296.53	298.43	298.39	298.32	302.5	299.84	298.04	296.26	303.12	295.45	304.11	296.99	296.27	299.83	300.42	299.75	299.22	300.33	300.5	305.13
296.24	295.9	294.23	300.86	297.43	294.09	300.16	293.16	298.07	302.62	294.18	295.54	296.28	299.43	295.17	297.04	296.03	296.56	296.33	298.46	305.36	298.41	296.49	292.34	294.51	294.79	302.18	296.67	297.64	300.01	298.98	294.04	295.04	293.4	296.26	301.21	297.29	297.17	301.38	304.5	300.65	293.89	300.99	291.88	298.16	295.57	296.31	294.85	296.75	295.56
317.47	317.54	319.07	314.83	319.92	318.17	317.58	322.49	315.31	318.46	319.5	321.62	318.93	311.88	322.14	322.11	318.95	316.29	319.65	314.91	320.03	316.11	314.55	320.45	318.6	318.2	318.54	319.4	318.88	326.92	317	319.31	314.93	320.92	319.76	317.19	324.4	315.58	318.93	320.84	322.4	316.73	318.76	317.8	316.22	322.3	320.8	315.72	317.78	317.49
299.08	292.98	296.16	294.79	293.99	292.73	300.61	295.81	292.05	295.53	299.15	296.03	302.5	292.88	295.9	294.99	296.6	295.04	295.5	300.42	296.45	291.09	299.56	298.26	289.89	295.15	295.93	296.43	295.45	297.88	293.73	297.78	290.26	300.06	293.84	293.59	293.93	292.79	292.61	297.69	296.94	296.97	298.42	288.67	291.28	294.3	295.44	298.79	299.64	293.15
304.16	307.97	305.62	309.87	307.11	305.15	304.35	307.31	305.92	308.47	304.93	309.71	312.7	306.57	308.91	304.48	308.81	306.81	308.39	306.39	311.9	306.76	308.95	310.29	306.42	308.96	304.88	309.74	306.44	306.74	309.26	308.89	304.74	306.93	304.73	305.29	309.65	306.37	304.12	305.55	304.52	310.71	306.98	309.72	303.5	311.52	307.84	308.35	305.11	308.34
302.56	304.99	299.19	308.39	303.9	298.73	301.06	296.37	297.45	297.66	308.74	301.54	303.61	301.39	300.79	308.28	299.3	302.88	302.75	302.87	299.58	305.08	300.55	304.21	303.85	303.89	302.35	302.77	306.24	305.93	299.59	306.14	301.59	302.21	305.7	304.51	301.59	302.35	308.69	299.44	306.16	299.7	306.39	307.83	304.19	301.22	304.22	301.69	309.5	303.82
326.65	327.06	319.94	324.54	325.6	325.46	326.06	323.53	324.96	322.29	328.65	328.65	324.15	321.07	325.44	327.14	325.38	329.33	317.43	324.15	325.62	322.44	324.85	327.16	327.05	320.72	325.2	321.93	320.7	322.72	325.48	325.7	326.77	322.14	325.64	324.81	322.54	332.35	323.91	324.72	323.89	327.07	328.47	320.1	326.38	329.45	327.39	323.99	322.39	327.1
324.42	325.35	325.13	324.65	323.16	325.82	325.06	324.99	324.58	329.26	326.19	328.17	326.18	322.97	326.67	320.59	321.64	327.3	322.7	323.82	328.05	325.31	324.88	321.49	325.22	329.11	321.24	332.34	329.71	326.75	326.82	330.07	322.56	324.05	322.71	328.08	327.5	322.93	329.25	322.77	323.76	324.98	323.47	325.04	325.2	326.57	326.36	328.59	324.3	325.61
319.73	320.59	317.98	317.11	317.35	318.79	319.23	323.76	318.14	318.89	320.19	320.42	315.39	317.05	316.94	316.68	319.98	313.82	318.93	320.37	321.73	318.44	311.46	320.77	319.66	319.85	318.28	316.98	317.76	312.59	317.37	313.26	312.68	318.65	318.92	320.5	319.73	318.38	316.33	318.39	320.92	315.03	316.69	323.01	313.7	314.29	313.6	315.81	322.39	314.89
327.91	326.92	328.2	323.08	324.24	326.8	326.8	329.18	329.02	320.42	327.34	322.84	326.68	323.92	326.91	325.54	324.92	322.26	325.26	319.98	325.07	322.32	324.87	328.25	328.24	323.51	325.86	328.07	323.61	325.38	326.96	325.38	327.29	321.79	323.23	327.5	326.44	327.58	327	321.6	326.56	325.45	318.47	322.65	322.92	322.08	330.68	325.2	325.02	322.14
294.46	298.96	293.81	298.84	299.26	297.49	289.77	298.96	294.47	292.67	293.83	298.13	295.71	291.61	294.88	296.37	291.98	291.14	296.01	300.84	288.87	298.76	296.22	299.95	294.59	291.97	295.84	294.11	293.29	290.83	295.48	285.68	298.51	293.9	293.65	292.87	296.4	296.89	293.68	296.88	290.93	294.38	297.71	299.24	298.45	290.38	292.48	290.54	295.94	290.9
304.86	305.85	309.31	307.48	307.83	302.28	304.85	300.32	306.54	302.42	306.22	310.88	304.4	300.07	306.72	303.9	303.28	308.57	306.91	308.84	302.43	309.37	308.63	303.28	305.66	306.43	305.37	305.96	306.42	301.85	304.26	305.71	305.61	310.85	306.26	305.04	303.76	305.23	305.72	302.69	305.19	303.45	307.1	308.09	306.21	311.1	310.66	301.4	306.73	304.84
298.84	293.24	297.5	297.97	304.99	292.33	298.58	292.67	295.32	292.76	299.46	298.13	296.03	297.35	296.06	297.35	298.27	290.98	299.36	296.8	299.74	301.94	294.73	295.59	296.48	296.42	295.3	295.75	294.98	296.43	299.63	298.71	296.9	296.24	297.75	299.01	301.23	290.23	297.52	292.9	295.95	293.91	294.15	296.16	294.55	300.26	297.52	289.64	295.8	299.61
304.39	312.97	305.85	307.42	309.58	302.89	303.21	307.2	309.4	304.47	306.47	299.36	303.66	307.77	306.01	303	313.55	305.23	306.61	307.52	307.16	306.77	307.23	301.94	308.41	307.57	307.8	305.99	308.61	309.68	302.99	303.26	310.14	309.02	310.72	305.65	310.31	303.46	306.55	307.14	308.54	308.02	305.76	310.93	301.97	302.39	305.57	309.78	308.37	305.85
308.09	301.5	302.81	311.54	304.26	308.58	305.68	301.95	306.44	307.47	311.11	307.08	304.58	304.94	311.26	311.21	304.79	302.52	304.36	299.24	303.85	307.2	305.52	301.98	309.6	305.7	307.46	305.01	301.61	308.18	308.4	308.16	305.58	303.62	310.04	306.86	304.38	307	303.03	307.25	307.72	306.3	304.21	304.27	302.89	308.45	302.4	302.52	303.95	305.55
306.58	304.02	307.19	311.85	308.27	300.99	300.6	308.08	304.95	305.59	301.43	300.99	303.91	299.56	302.92	302.81	300.96	301.4	298.8	307.92	305.37	303.8	304.85	303.09	309.14	305.01	306.9	301.29	302.11	309	304.92	303.01	304.48	303.22	304	304.88	303.81	307.39	303.04	299.23	304.38	307.63	307.13	307.45	306.1	302.14	302.4	304.95	305.33	305.52
325.49	324.1	328.6	324.88	327.45	325.99	322.67	321.83	330.11	325.25	329.91	326.7	326.63	325.17	329.34	332.58	326.01	322.11	330.31	330.46	326.83	331.01	327.67	329.04	327.69	323.56	329.96	323.02	330.22	325.13	319.47	328.42	326.55	328.47	326	329.97	325.87	325.78	327.46	329.88	321.78	328	324.61	324.38	330.55	324.82	326.1	324.56	322.58	325.25
314.05	314.88	315.09	313.31	314.82	316.55	311.84	314.96	313.25	313.5	312.71	311.39	315.58	311.81	317.47	315.48	312.95	316.2	311.16	307.26	312.16	320.17	317.76	313.91	313.93	315.38	318.7	311.86	312.03	309.05	317.56	316.61	314.75	313.12	312.21	308.84	315.22	320.84	311.81	312.24	318.52	315.16	313.83	316.68	315.69	311.44	312.65	310.21	310.7	315.97
321.2	309.49	312.67	317.13	308.19	312.18	312.62	310.29	312.52	311.92	311.16	314.72	309.87	314.62	311.19	317.43	311.84	311.64	312.77	313.45	312.58	313.33	315	308.96	312.03	313.61	311.9	313.74	315.45	307.53	312.31	311.27	314.82	319.58	314.05	316.7	308.2	312.78	315.36	311.22	314.09	316.08	315.33	311.12	309.96	308.56	310.18	318.21	321.68	314.41
308.83	305.05	304.9	308.95	304.29	302.93	302.64	303.01	301.68	304.02	302.16	305.76	305.38	306.95	305.51	304.48	306.34	306.9	307.56	309.94	301.22	299.29	304.1	307.13	306	304.37	300.01	303.83	302.42	304.7	303.63	303.42	305.81	302.56	303.34	304.24	308.09	312.43	304	304.48	301.75	307.2	305.12	303.83	305.11	301.87	307.15	306.18	305.54	303.79
296.09	294.5	301.98	300.54	298.82	296.57	297.09	295.54	297.79	300.62	301.17	299.08	297.26	299.66	298.81	297.78	295.12	303.52	297.26	299.98	296.19	297.85	295.65	297.59	298.13	298.86	295.25	297.31	298.19	298.41	295.19	297.98	296.57	300.68	301.22	293.61	297.92	297.58	298.23	297.44	295.15	297.6	295.55	296.57	294.41	299.54	299.99	297.12	296.74	300.76
317.01	317.47	311.55	318.63	315.21	312.38	312.09	315.08	317.65	315.22	316.72	315.84	310.01	314.97	312.38	310.67	313.17	313.36	315.55	308.99	312.76	316.31	313.95	320.7	318.19	314.88	313.48	316.48	315.26	316.57	313.26	321.05	311.88	314.74	314.25	310.07	315.4	314.28	312.9	318.2	314.6	307.91	319.41	314.76	313.84	315.51	311.21	319.44	315.4	313.78
311.66	313.89	307.4	315.18	314.55	312.62	311.77	313.8	311.01	309.89	314.27	316.18	310.82	312.35	311.75	309.92	314.76	309.26	309.84	315.25	306.44	309.77	315.06	313.8	316.25	312.19	313.74	309.8	314.3	313.13	308.7	309.37	314.48	313.13	313.14	308.06	312.21	317.97	319.76	316.38	311.41	317.77	310.95	308.59	320.93	313.7	312.24	311.78	319.96	315.85
302.76	298.69	298.41	300.39	298.87	301.75	300.68	301.62	303.28	298.22	297.36	304.06	300.91	304.57	302.24	302.32	303.46	291.96	300.77	301.47	297.55	301.8	303.91	293.54	298.38	300.21	297.92	301.11	299.35	299.37	300.19	302.44	297.39	300.95	298.94	301.82	304.23	301.67	298.96	302.77	298.33	298.69	296.57	299.04	297.41	298.2	298.04	302.89	297.48	303.98
302.93	308.11	303.91	304.79	301.69	295.86	301.03	300.51	304.66	300.87	304.7	302.83	303.67	302.37	309.33	304.87	304.39	301.18	304.77	305.81	305.44	301.46	302.54	305.25	308.25	308.77	304.01	306.21	304.03	304.97	301.83	300.56	301.4	301.12	306.62	302.24	302.08	305.68	306.31	306.53	303.05	304.66	301.43	303.76	295.38	303.15	305.86	306.8	303.57	303.78
324.49	328.26	324.85	327.7	321.6	324.91	321.32	324.27	323.21	326.08	321.81	322.98	327.04	325	323.21	329.54	326.06	325.43	321.87	326.03	322.28	323.66	322.84	324.04	327	323.58	322.93	322.51	320.35	327.94	323.48	322.07	322.55	324.85	324.25	323.17	321.52	323.66	333.24	330.73	323.62	327.33	320.86	331.41	323.44	326.18	325.71	320.25	325.05	325.78
295.5	299.2	299.23	294.76	298.32	294.79	297.81	289.71	298.35	299.79	298.77	293.41	296.85	298.39	296.26	295.21	299.16	297.23	296.45	298.29	298.99	297.87	294.57	294.71	293.69	293.01	297.38	293.13	292.62	295.19	297.22	297.49	294.59	293.15	295.61	298.13	300.69	298.26	293.78	295.9	299.24	294.38	296.2	292.72	293.11	292.67	295.55	301.42	294.79	295.15
292.56	292.23	294.58	297.49	294.68	295.75	295.12	291.48	292.21	293.8	298.16	300.04	292.77	299.15	288.92	291.47	293.89	295.35	294.53	296.89	287.88	294.74	294.47	293.77	290.89	294.65	295.53	297.46	290.34	291.53	294.29	297.74	294.27	297.71	292.21	297.73	291.82	298.97	293.9	294.1	294.62	292.68	295.71	298.33	295.65	295.65	296.79	289.17	294.95	294.3
325.84	326.83	328.12	327.06	325.01	329.91	325.23	328.06	323.7	328.36	329.87	329.2	333.5	327.15	326.23	328.3	326.17	330.97	329.57	324.89	329.77	323.31	329.61	327.25	328.02	325.29	333.32	326.79	325.78	323.28	329.95	328.8	327.58	331.25	330.31	325.32	324.66	327.28	330.36	325.13	331.06	325.56	329.5	331.06	326.3	328.76	326.01	332.68	329.39	326.81
313.4	313.17	309.87	307.65	311.4	308.74	312.2	311.06	308.04	310.83	313.21	314	309.25	310.32	311.83	313.32	312.37	305.65	309.24	307.45	313.29	306.13	310.9	309.29	311.69	313.33	309.58	311.89	309.35	313.45	313.83	311.15	311.99	310.35	316.33	312.82	312.87	316.91	314.73	306.15	313.81	311.25	315.43	310.06	305.32	312.93	315.34	310.92	309.24	312.8
314.06	317.23	318.86	312.91	315.02	312.7	317.92	314.61	314.5	320.81	314.4	315.73	306.31	318.6	318.36	310.27	314.9	321.61	313.12	316.18	316.73	310.26	316.96	315.72	318.76	314.24	313.03	315.74	312.59	310.42	312.36	319.79	314.14	311.57	317.75	318.7	316.79	309.74	313.41	313.25	315.44	315.97	319.26	319.23	318.18	307.13	320.77	316.9	315.05	310.59
312.62	311.53	312.29	316.1	313.62	314.54	321.2	310.75	311.89	310.05	315.96	317.56	314.23	319.81	315.51	314.96	313.1	312.86	319.25	310.18	315.52	315.4	311.27	315.86	310.3	317.07	310.29	319.16	319.92	314.1	317.36	314.83	312.8	316.44	314.93	318.43	316.59	316.83	311.66	314.01	313.9	314.74	315.43	314.26	314.6	314.67	316.99	310.09	313.4	318.01
308.97	301.37	307.06	304.69	306.89	300.08	303.56	306.07	307.97	302	306.21	309.54	309.4	305.83	303.03	306.1	304.47	298.82	302.51	307.28	307.27	304.79	303.31	306.52	303.28	305.61	304.3	305.77	303.44	306.84	304.28	304.95	308.27	302.67	299.44	304.16	301.83	304.34	305.46	303.32	307.37	303.23	305.64	306.28	306.5	305.17	302.63	301.27	304.18	303.53
311	301.21	303.18	307.48	301.54	306.7	305.1	304.76	305.43	306.33	302.48	303.3	306.6	304.01	302.57	307.51	301.1	302.89	305.63	306.48	301.75	308.04	303.78	309.69	308.78	304.08	299.48	306.93	304.15	300.95	304.56	302.36	301.47	302.21	299.22	299.43	303.71	304.11	306.64	304.52	302.73	307.16	303.04	300.11	298.52	301.98	298.73	303.83	297.62	302.45
314.74	310.01	308.06	310.89	314.87	310.3	318.83	311.09	313.13	311.37	307.75	308.26	311.27	308.44	307.4	307.78	310.95	307.42	307.11	309.81	308.57	308.22	310.58	310.34	312.83	311.05	309.34	309.67	307.24	313.46	306.95	306.26	312.89	310.63	308.44	313.3	313.09	310.31	312.4	311.75	308.09	311.94	311.32	306.83	312.6	309.97	313.31	308.14	309.96	312.18
301.76	302.67	301.41	304.84	300.98	298.18	306.13	308.05	301.48	304.01	303.51	302.49	301.34	304.66	299.54	301.47	303.48	304.95	299.03	306.42	306.52	294.15	303.37	305.8	299.2	303.11	305.73	299.66	301.5	296.74	300.78	300.65	297.22	299.6	306.74	298.95	305.22	301.62	303.64	300.96	303.85	301.05	301.55	300.92	298.47	306.18	302.34	302.73	302.7	302.27
315.69	319.92	310.99	317.32	315.96	310.42	315.68	314.17	317.75	322.11	315.73	315.83	312.54	314.85	317.61	316.58	321.91	320.35	311.08	312.24	322.27	317.27	313.85	316	313.19	317.84	314.79	319.09	316.28	314.34	315.34	314.72	316.02	315.71	316.19	317.29	313.15	313.2	316.78	316.71	310.53	314.77	321.28	316.81	320.62	315.35	311.86	315.79	315.19	320.03
312.04	315.92	314.3	315.18	314.8	316.89	316.62	315.23	315.46	317.73	311.71	316.19	312.02	312.09	318.22	321.91	316.25	311.63	316.57	320.47	311.61	316.2	313.4	312.22	315.8	315	317.32	310.12	312.23	317.1	313.43	319.89	313.56	310.98	312.1	315.94	313.28	323.17	310.71	316.93	313.82	314.13	312.59	317.39	319.56	316.49	315.05	317.14	321.37	314.68
302.02	300.69	308.36	298.03	302.27	305.64	306.51	306.95	302.89	300.29	304.53	303.31	305.96	300.61	303.66	301.44	299.74	304.2	303.44	303.63	298.89	306.63	306.61	310.28	305.08	298.17	303.14	300.1	302.19	304.44	307.19	307.93	300.77	307.43	306.6	309.31	305.23	303.81	304.1	301.31	304.08	303.02	302.32	307.99	305.32	302.84	306.39	302.47	303.11	299.18
310.31	312.83	314.75	314.79	314.16	313.5	315.07	317.37	319.53	316.74	311.54	317.54	316.97	311.59	313.6	311.6	313.86	311.51	312.93	309.76	317.73	315.23	314.74	312.3	307.57	313.7	314.69	314.87	314.52	313.55	311.73	314.39	314.41	313.86	310.24	320.55	315.43	309.62	313.6	310.81	315.07	311.87	311.14	313.22	314.21	312.93	309.52	315.23	313.86	313.06
325.97	323.57	324.49	326.1	326.01	327.63	322.68	320.04	325.55	326.32	325.79	320.67	324.73	324.67	332.09	322.65	323.37	320.31	323.58	322.47	325.93	326.17	320.31	330.25	325.83	324.74	322.1	326.79	328.84	323.56	323.26	325.11	322.65	323.44	325.08	323.03	320.88	326.11	326.42	328.71	321.21	328.04	329.74	323.49	326.75	323.93	322.94	326.01	325.73	322.74
295.72	288.63	297.63	291.34	298.03	293.17	293.52	298.74	295.21	297.48	288.11	300.16	292.58	297.31	294.54	295.29	296.37	292.9	295.52	294.61	299.14	291.37	292.8	296.36	292.24	299.34	297.68	290.67	295.45	291.25	296.88	289.51	295.81	301.66	296.3	290.73	295.15	293.06	293.19	296.46	287.19	292.31	293.6	296.42	291.02	293.83	292.67	294.01	292.17	295.61
310.14	302.84	309.09	310.16	311.96	308.12	305.74	305.77	308.44	305.01	302.53	310.1	303.65	312.93	309.01	306.39	311.64	307.42	306.84	309.37	307.73	309.43	308.05	310.04	309.06	312.1	310.5	307.88	305.26	307.01	308.29	303.58	310.95	311.99	310.49	313.65	306.63	305.46	308.87	308.54	304.44	310.11	304.44	315.72	312.26	306.74	302.59	312.45	313	310.58
316.95	320.57	315.32	312.71	317.54	317.34	317.01	311.42	318.81	316.24	321.31	308.57	312.1	317.05	311.74	315.57	313.28	313.95	314.65	314.97	315.67	316.42	319.71	314.92	312.56	318.23	313.81	317.73	314.2	315.34	317.75	316.76	312.65	315.63	314.13	321.62	317.1	314.29	317.71	316.06	315.57	319.17	314.06	313.92	314.59	314.17	316.73	311.18	312.04	311.7
312.95	314.1	314.63	312.7	314.89	311.45	314.03	315.44	319.04	317.51	314.24	311.15	309.36	315.49	314.11	315.27	311.91	315.7	313.4	316.52	314.71	313.63	317.44	311.16	311.52	320.02	307.9	308.63	312.03	312.53	314.84	312.39	316.49	314.23	318.84	315.96	315.28	316.01	316.54	312.77	311.63	311.35	315.24	313.78	309.24	314.4	318.07	317.25	314.23	308.44
312.14	311.88	311.85	312.58	314.14	313.63	308.9	312.08	316.8	309.31	315.26	318	314.51	315.45	310.88	316.1	310.21	312.42	322.46	312.29	314.03	314.68	315.87	313.79	316.92	313.57	318.08	315.53	315.67	314.86	312.98	317.62	311.93	313.87	308.2	309.72	314.62	315.76	313.48	315.34	315.25	311.81	317.38	314.99	312.73	317.18	313.63	312.99	313.15	313.67
316.16	311.16	316.5	312.71	314.65	317.47	313.9	317.11	315.43	316.47	314.65	312.35	316.51	314.77	317.25	318.88	314.17	317.97	317.8	313.51	317.64	314.09	314.68	316.66	310.2	315.15	310.79	314.52	313.88	315.26	317.04	319.02	313.89	315.8	318.79	315.84	318.72	316.94	323.13	314.6	312.35	314.37	312.22	316.47	309.56	314.71	315.93	314.94	312.22	319.94
299.31	306.68	305.25	305.25	307.79	306.63	302.66	302.96	300.8	305.28	307.84	299.26	303.7	302.91	302.04	304.96	306.84	299.77	303.29	302.36	309.6	300.94	302.22	304.87	299.9	304.71	304.41	307.27	306.75	298.69	306.73	305.97	299.07	307.18	303.08	304.35	299.47	301.94	307.54	303.17	305.19	304.84	298.55	304.5	299.16	305.7	300.69	302.87	301.97	301.31
310.29	310.75	312.94	313.31	313.28	316.03	315.03	310.62	317.67	318.03	315.23	311.86	316.71	311.2	321.74	311.63	312.18	315.6	318.7	314.15	308.69	314.89	311.78	311.67	317.38	314.23	311.14	313.38	316.33	315.88	315.13	313.41	311.67	320.76	312.31	313.39	314.02	313.18	313.37	318.56	314.49	310.8	310.31	316.75	307.6	308.98	316	316.1	314.98	318.41
300.58	304.09	296.67	301.51	302.3	304.21	304.45	304.67	301.67	306.1	307.51	301.19	305.26	308.32	301.43	302.49	304.28	305.07	305.18	304.7	301.38	304.41	302.7	302.69	306.07	304.69	306.67	298.99	302.08	300.78	301.47	302.19	303.24	303.14	305.73	301.89	305.6	308.39	307.07	303.28	303.71	301.78	304.88	308.38	304.42	302.2	305.93	305.24	305	303.17
296.85	302.89	300.61	306.65	305.73	306.07	302.5	301.39	302.54	300.64	299.92	305.12	299.22	302.82	303.09	300.12	301.14	301.52	301.29	302.76	304.53	305.42	298.38	301.87	304.58	300.21	304.26	304.61	296.2	300.24	304.93	301.84	302.2	304.55	299.28	300	304.07	302.84	300.67	301.36	304.12	302.05	299.55	304.12	298.13	301.19	300.32	302.09	310.1	305.12
297.6	300.21	307.43	300.66	305.58	300.95	303.66	310.34	304.31	298.53	302.81	305.83	304.44	298.19	301.12	304.4	303.66	298.6	303.61	304.37	307.8	301.21	297.82	300.18	301.82	304.05	302.47	300.32	302.28	303.47	303.88	306.14	303.4	302.48	301.02	302.05	302.02	301.53	302.67	303.34	300.57	300.89	307.41	301.35	303.51	301.52	304.23	303.66	309.71	300.65
305.14	304.11	303.33	303.65	304.3	304.27	307.79	304.36	302.94	305.08	305.79	302.75	305.02	306.23	302.9	302.22	302.39	306.67	300.77	302.31	306.42	300.96	301.54	302.75	304.46	301.12	303.83	306.37	305.26	304.36	302.44	304.55	302.45	306.81	302.78	298.61	304.06	308	305.38	302.77	302.11	299.73	300.32	303.18	308.25	298.64	303.23	302.6	305.24	299.92
312.91	313.48	310.65	314.4	315.11	316.75	313.44	312.73	310.92	313.96	316.29	311.45	314.79	317.33	306.9	311.25	311.04	313.96	313.51	312.44	316.31	313.42	311.06	312.79	309.08	313.4	309.41	312.76	312.75	310.87	314.95	312	313.69	315.56	315.62	314.04	316.25	311.71	316.86	314.87	312.62	314.79	319.39	306.73	308.51	318.33	314.27	315.34	318.55	315.71
302.01	305.63	300.7	300.99	297.34	300.75	300.28	305.38	299.34	301.47	300.94	298.9	300.55	299.06	302.83	301.96	303.71	301.34	309.1	298.7	305.87	300.99	300.94	302.41	301.89	300.8	308.62	302.6	303.74	299.28	304.25	301.81	301.7	302.15	305.97	303.2	307.82	297.94	305.42	301.52	307.27	301.85	304.89	301.93	300.2	299.01	302.87	302.41	302.41	303.31
305.19	307.4	311.56	309.79	309.58	306.66	308.35	310.09	312.91	311.38	310.71	310.95	312.83	308.72	310.07	311.68	310.79	315.33	313.33	306.31	309.44	310.2	312.06	310.75	311.29	312.57	311.8	309.06	309.59	315.58	308.01	308.76	307.87	311.28	315.57	311.37	313.87	308.56	316.05	307.92	307.9	305.83	309.83	308.79	306.12	303.12	309.99	311.17	309.52	308.68
309.79	315.54	319.28	316.76	310.56	312.19	312.34	311.03	310.36	316.37	313.39	315.15	313.3	308.76	316.29	316.37	314.9	312.17	313.15	318.67	314.01	313.19	312.76	312.12	312.42	311.27	310.59	313.59	309.55	312.67	317.16	312.58	316	316.46	317.9	310.72	320.2	315.34	318.11	310.63	310.64	314.43	313.51	317.85	315.08	311.86	319.24	314.54	312.62	312.51
316.1	309.52	318.89	310.37	310.74	306.87	312.86	314.81	313.92	308.42	311.57	311.9	316.26	312.34	315.11	308.67	310.62	309.89	310.88	310.67	315.98	312.34	312.75	313.87	310.69	316.1	311.1	313.53	313.06	315.4	312.72	311.68	314.05	308.53	309.15	309.84	315.68	309.93	313.94	305.38	310.27	312	310.46	316.23	315.79	311.61	309.55	315.94	313.8	314.45
331.82	327.22	331.11	328.57	332.95	333.48	328.96	326.52	330.29	326.45	326.41	328.89	332.34	333.41	327.51	325.49	329.54	334.97	326.64	324.89	335.83	329.4	329.06	329.01	323.8	330.41	327.29	329.47	330.42	327.05	324.84	328.12	330.27	327.48	327.94	332.08	328.59	328.48	330.19	330.59	330.88	330.59	326.5	329.81	323.49	329.65	326.72	329.41	324.75	323.9
316.71	319.28	320.27	319.51	318.13	320.21	319.42	320.28	318.77	317.81	318	322.06	316.92	324.65	318.3	316.3	316.08	313.4	322.82	318.19	320.71	322.55	318.78	321.05	320.59	321.78	319	320.89	318.22	324.41	320.23	325.3	322.12	319.71	322.14	316.02	320.48	320.28	318.49	321.91	323.34	322.28	318.46	313.95	321.31	317.16	317.51	318.19	318.53	315.38
299.15	301.43	296.54	300.6	301.03	298.31	300.06	300.95	294.09	300.47	302.99	303.34	305.12	302.41	295.39	297.72	293.21	300.41	297.35	304.01	301.56	300.09	295.58	300.28	298.11	304.47	303.37	300.88	303.29	306.32	300.42	303.74	299.83	296.25	297.5	300.66	302.28	300.82	300.5	304.21	303.47	300.21	301.12	304.03	303.86	304.93	299.9	300.34	299.18	306.09
307.61	305.28	309.13	309.23	307.04	316.4	307.96	314.2	310.89	310.37	312.53	309.32	308.46	308.66	309.18	316.2	311.34	315.44	308.66	310.65	310.31	311.87	314.63	306.54	307.99	311.36	309.31	311.3	308.22	308.92	306.94	309.85	307.01	310.74	308.69	313.61	308.76	308.93	313.18	310.7	313.25	313.66	308.5	312.74	308.72	310.86	313.1	309.26	306.94	303.37
301.4	304.5	303.67	304.61	303.02	304.08	304.68	299.95	304.9	303.37	304.1	301.9	303.12	303.03	299.93	304.22	301.65	301.55	303.61	302.97	304.92	302.09	305.54	301.52	304.17	301.15	300.84	304.59	302.67	306.07	304.27	300.06	303.38	302.59	305.26	306.01	305.25	302.35	300.9	305.16	300.38	304.1	304.16	303.92	298.26	300.6	305.7	302.4	303.04	300.1
312.49	311.2	316.77	308.76	313.85	311.1	315.19	316.51	309.06	312.91	310.98	307.06	312.93	313.46	309.83	310.32	307.37	308.55	310.99	315.27	315.46	309.52	317.42	309	312.34	309.66	311.35	309.85	314.18	311.82	311.74	314.11	312.97	314.68	308.36	313.72	313.83	315.16	312.72	310.78	309.14	310.65	313.7	310.09	313.01	313.48	309.8	313.08	310.81	309.85
296.3	295.32	298.82	292.86	294.9	296.62	297.43	298.45	296.25	295.69	297.84	292.27	299.26	297.98	295.02	295.74	296.24	295.99	294.15	295.7	292.02	290.19	299.49	298.81	292.77	295.47	296.6	291.45	291.62	294.29	294.4	294.52	297.2	294.81	291.92	298.72	289.95	298.84	295.89	293.39	296.32	296.42	298.6	295.69	299.26	296.09	294.51	293.71	296.05	299.09
305.14	299.69	299.9	302.95	300.46	301.63	300	298.21	303.08	296.29	298.38	297.44	297.83	302.7	298.03	299.1	303.22	300.14	299.73	303.7	300.16	302.44	296.28	298.35	296.47	304.17	296.69	301.65	299.48	300.86	299.91	302.51	301.95	298.57	298.01	296.13	302.28	299.33	299.89	298.58	306.14	294.8	300.03	304.24	300.49	300.11	300.48	299.35	296.8	300.34
295.17	294.73	300.78	298.94	294.53	296.75	292.26	301.72	300.44	292.4	297.52	299.74	300.82	298.65	292.44	297.05	298	296.16	294.42	299.99	294.11	299.62	299.61	292.2	296.3	295.08	306.4	298.82	300.69	297.05	295.97	300.23	299.85	297.29	300.56	296.14	297.86	299.17	297.22	298.57	295.86	299.72	294.77	296.25	298.8	299.06	302	297.05	294.3	293.67
309.01	308.45	304.02	302.49	306.4	308.43	306.77	304.41	302.6	307.72	307.22	306.63	303.3	308.59	309.2	303.98	301.51	302.97	303.43	305.23	305.59	304.75	309.72	307.92	302.15	303.98	303.17	307.58	307.96	301.88	300.74	309.55	307.22	304.47	311.23	301.93	309.13	305.49	308.77	299.5	305.13	307.19	307.12	306.79	304.63	303.72	309.58	300.85	302.06	311.76
322.52	317.84	316.45	317.68	324.04	318.58	324.84	321.4	317.13	321.49	312	319.88	320.22	320.21	317.62	316.31	319.5	313.54	317.27	315.55	316.58	317.64	316.38	321.33	319.78	317.96	320.55	318.96	318.33	324.32	321.76	315.78	315.92	320.39	320.35	318.66	320.07	317.79	313.78	322.45	320.3	317.27	316.16	319.22	318.57	315.28	317.09	323.24	320.77	319.1
296.52	302.75	302.71	303.83	300.4	306.43	302.04	303.07	308.09	308.74	303.77	305.48	297.38	298.9	307.08	304.52	299.28	304.49	302.17	307.42	298.3	299.22	300.36	302.48	300.15	310.03	300.64	307.86	304.04	301.77	303.33	303.41	307.05	303.79	303.22	307.98	297.97	306.54	306.12	303.9	298.24	300.84	306.94	306.26	306.66	301.04	303.45	305.53	305.17	299.7
308.22	306.57	308.96	303.29	310.07	304.54	306.12	301.88	308.26	306.83	308.22	304.72	302.58	298.69	303.52	296.93	302.37	305.78	304.28	300.91	304.95	302.76	303.61	301.39	303.16	303.9	307.8	305.85	308.48	302.43	305.46	302.77	309.44	307.26	303.61	307.86	308.44	302.36	304.32	302.8	308.54	307.12	306.74	300.15	304.83	305.74	305.85	306.87	307.8	304.25
311.1	308.44	313.69	308.86	313.15	313.53	311.45	316.19	316.63	308.97	312.22	319.78	312.58	314.42	313.53	314.34	310.86	316.67	313.35	309.32	309.86	315.47	316.42	309.56	312.69	313.77	314.57	309.31	309.88	310.63	310.05	315.25	317.51	316.44	317.93	310.93	313.27	315.8	308.83	311.11	316	313.35	319.85	313.14	315	315.33	316.21	316.28	314.33	310.76
300.8	301.8	303.5	306.18	309.89	302.4	299.98	305.49	305.94	305.5	303.9	303.14	305.86	305.57	305.92	301.36	304.92	303.64	301.73	308.89	304.75	309.37	299.04	305.73	300.23	302.19	305.01	306.26	303.96	311.21	305.31	305.07	305.25	302.82	306.18	305.52	302.09	298.55	304.68	304.21	299.52	298.61	300.95	307.38	300.43	309.86	305.78	301.43	305.18	306.69
299.33	297.77	302.24	300.71	295.77	303.06	296.71	300.13	300.21	303.35	301.03	300.01	298.6	300.94	296.64	295.89	300.37	298.03	299.35	302.26	294.42	300.49	299.46	303.93	301.93	301.69	300.53	306.26	297.46	301.72	300.17	295.64	303.8	296.47	294.28	304.02	298.93	298.56	297.05	297.62	298.46	294.86	295.75	299.18	301.51	302.67	295.23	296.68	295.15	300.4
308.58	303.38	309.76	303.86	309.87	309.57	306.55	305.38	306.03	308.42	308.26	303.4	305.84	308.52	307.93	305.79	307.57	310.41	305.52	308.59	308.59	313.49	304.47	309.84	313.51	308.61	306.9	305.18	303.8	306.95	308.59	302.81	302.89	311.85	307.54	305.16	308.06	308.58	302.72	305.31	307.67	310.85	304.14	307.95	309.15	307.11	309.72	306.19	299.09	304.84
306.58	302.8	295.81	304.52	307.33	309.94	303.2	303.38	307.82	307.82	304.38	306.98	306.51	305.85	300.82	308.17	305.12	308.38	304.3	304.63	307.98	308.29	300.1	299.94	304.51	307.9	308.61	304.77	304.58	309.03	305.66	305.5	305.99	308.85	304.97	305.88	307.54	309.49	306.95	305.27	305.66	305.07	306.34	305.43	303.63	303.55	299.97	305	308.03	303.4
305.92	308.24	307.24	309.16	309.22	305.82	313.64	307.23	304.29	306.52	301.69	305.09	306.02	310.07	303.39	308.98	303.23	306.97	303.7	304.43	307.22	309.82	304.98	302.23	305.7	303.97	309.21	307.41	301.22	302.47	302.5	301.44	304.01	305.48	302.43	302.36	309.34	300.43	302.12	302.19	304.82	305.01	305.02	302.65	304.41	298.85	309.21	308.32	307.24	308.81
302.57	302.01	301.54	304.22	304.69	304.22	305.49	303.8	302.66	304.07	300.93	298.39	305.27	304.45	304.26	304.73	299.81	307.89	303.89	303.28	300.26	300.93	302.74	299.86	300.55	302.4	301.51	303.85	305.82	300.66	301.33	306.21	300.69	305.67	303.4	304.7	301.75	304.03	302.29	302.91	312.64	304.86	305.71	300.66	306.69	302.46	300.76	304.85	301.82	305.14
318.49	312.43	316.52	317.78	312.65	313.99	315.29	312.45	314.97	315.31	312.93	312.52	315.2	316.54	311.23	319.12	318.01	314.21	313.84	311.88	314.24	316.97	316.3	317.51	311.56	318.03	315.35	318.44	317.16	310.19	316.67	314.41	315.11	314.78	312.06	315.9	314.48	313.51	313.68	315.67	316.97	318.64	312.24	312.76	316.93	314.76	315.34	314.32	316.76	313.38
307.92	313.09	315.6	313.28	313.21	314.86	312.02	310.36	314.05	310.64	312.48	316.75	317.22	311.15	313.27	315.23	314.05	312.76	312.97	313.72	316.82	313.93	315.76	315.13	316.3	313.34	311.4	314.16	313.26	314.78	314.09	313.44	316.56	311.25	314.85	309.01	308.61	310.19	317.03	315.05	308.76	310.39	309.72	310.74	309.21	311.57	311.88	314.07	309.99	315.46
310.91	312.82	318.77	315.24	315.68	313.81	312.51	311.12	315.6	316.11	314.62	309.04	317.17	317.46	311.19	310.42	309.59	309.78	316.26	313.12	314.44	314.97	317.59	315.1	310.94	308	317.5	309.54	314.14	310.91	311.89	315.15	313.56	306.78	311.63	319.33	313.5	317.95	311.31	318.11	309.53	316.69	312.79	310.93	312.55	315.13	313.92	318.22	313.32	313.11
293.85	293.66	295.04	294.48	298.68	295.6	292.82	294.99	293.57	295.91	299.77	290.68	293.27	298.71	297.31	294.48	297.48	297.43	295.72	291.27	292.79	295.66	293.01	298.43	292.68	294.34	296.97	293.94	295.58	293.23	299.27	295.68	296.7	292.96	296.42	297.62	298.79	299.2	297.73	295.59	294.83	294.5	295.06	293.26	299.27	292.09	295.31	295.58	299.42	293.46
303.09	303.4	299.37	306.26	303.97	306.91	298.94	305.54	302.54	307.23	307.62	306.69	303.78	305.41	304.24	304.46	306.23	303.53	304.12	306.69	304.21	309.69	304.05	309.28	306.05	304.06	308.37	307.16	303.53	305.48	303.43	307.73	308.5	307.59	306.25	309.98	299.42	307.39	306.65	302.33	311.39	306.29	298.75	304.09	302.9	305.33	307.15	303.13	310.76	303.76
316.67	314.74	313.36	307.82	315.11	311.01	315.27	314.38	311.15	311.36	313.85	317.44	315.63	316.36	314.09	315.74	319.86	320.4	318.21	315.06	313.93	312.19	310.14	314.65	314.5	316.14	316.51	313.6	319.07	316.45	316.96	313.35	317.13	313.87	319.24	319.05	316.73	316.4	318.97	315.3	325.52	311.69	313.66	316.47	315.57	318.95	315.7	314.33	315.24	315.01
305.24	309.16	306.55	304.91	307.44	302.72	306.43	306.18	300.25	304.4	305.74	302.33	304.92	308.22	304.14	299.58	306.02	310.33	306.91	299.75	307.34	302.04	301.87	306.92	303.57	304.78	309.41	304.73	305.24	306.08	309.19	304.84	305.58	303.6	301.71	305.49	302.45	302.5	306.25	302.95	307.39	304.59	307.72	307.71	301.39	304.1	304.24	302.91	305.14	304.79
317.59	321.49	317.57	321.74	319.64	320.07	320.08	319.32	316.65	321.41	313.33	311.37	319.43	318.79	311.72	320.43	316.76	319.81	316.54	314.56	314.79	321.82	316.78	318.08	322.02	314.9	316.69	316.52	315.97	316.97	317.59	317.27	316.32	317.32	317.62	316.65	312.8	318.56	318.43	314.04	315.44	316.87	322.11	313.38	313.6	320.92	318.44	311.9	315.92	318.52
313.22	313.1	314.89	316.06	319.37	317.27	316.72	311.05	314.53	310.72	312.9	309.83	313.69	312.96	314.3	311.23	308.33	313.75	314.15	315.91	314.91	318.12	307.23	311.43	310.04	311.57	307.73	309.96	314.79	313.88	316.89	309.93	310.9	315.71	315.23	315.66	316.27	310.24	312.44	316.85	309.77	313.31	312.61	319	314.3	312.65	312.83	314.81	311.46	310.81
305.18	303.16	307.48	302.67	301.44	306.02	300.37	307.21	303.22	305.5	305.59	306.62	304.9	302.04	302.73	304.21	306.73	306.77	306.64	303.26	301.97	306.15	301.76	302.78	302.57	303.96	302.96	305.47	305.17	305.56	301.26	306.12	300.83	302.95	303.85	305.19	302.22	298.94	303.6	303.23	304.58	304.29	303.92	307.58	303.35	302.62	306.25	303.4	301.67	305.15
314.51	311.51	317.65	317.15	317.05	314.71	310.82	315.84	314.36	312.24	316.37	312.21	315	311.13	312.19	315.43	317.97	316.81	319.33	312.68	316.4	312.85	313.47	314.71	316.14	309.53	312.14	313.1	312.6	314.56	315.47	320	314.51	310.93	312.68	315.59	314.71	319.05	312.24	314.79	316.48	314.49	314.96	313.8	313.65	319.81	312.36	316.15	311.15	314.66
330.07	328.06	326.08	327.63	327.79	328.79	326.6	327.55	329.93	327.83	327.25	329.44	328.09	321.79	329.62	326.12	325.5	328.49	327.24	321.57	331.45	326.94	337.21	334.24	326.76	328.01	321.82	325.85	324.17	328.18	330.82	328.24	326.21	328.42	330.09	326.25	330.97	330.73	329.67	328.7	330.53	328.15	327.6	327.97	325.91	333.12	325.61	329.77	331.01	325.46
313.58	313.85	311.99	312.95	309.83	314.85	313.12	314.84	311.49	312.73	315.51	319.05	313.51	316.9	312.92	316.46	313.65	318.14	311.02	315.23	315.15	313.48	312.3	318.33	312.48	316.29	310.92	313.64	312.84	317.96	315.1	307.41	314.03	317.16	314.11	317.75	313.65	312.2	314.33	312.57	316.45	313.64	314.89	321.17	307.99	311.64	318.32	317.27	313.32	314.12
318.46	313.72	316.51	316.98	321.01	320.01	314.88	317.09	311.44	319.57	314.24	317.74	318.1	311.43	312.55	317.51	318.63	319.09	319.35	321.73	316.9	316.12	312.71	313.24	314.2	318.64	314.97	320.51	315.45	317	319.02	324.26	319.37	317.85	316.94	317.98	310.96	312.28	315.53	316.24	318.54	313.53	318.95	319.37	315.62	315.81	315.39	317.84	315.41	316.74
292.53	296.57	297.67	294.71	296.48	293.96	296.83	291.87	295.38	293.71	296.12	295.02	296.94	300.19	296.63	296.67	293.48	293.21	296.93	294.62	296.49	290.57	293.17	290.76	293.15	297.97	296.47	290.37	295.76	291.98	297.69	297.71	293.39	290.5	291.28	297.25	295.83	292.66	299.45	296.52	295.86	295.62	293.97	301.17	296.89	291.26	292.54	298.31	295.03	293.19
315.35	314.54	308.65	315.98	314.33	318.51	314.32	316.7	313.46	312.5	313	314.51	319.7	314.08	313.19	314.29	315.41	316.62	315.89	309.79	311.13	315.58	313.53	310.05	315.15	314.7	318.32	318.28	314.29	310.92	310.18	306.2	314.2	312.59	310.04	315.48	315.21	316.07	311.1	305.59	310.35	312.92	313.57	311.72	313.74	312.7	312.39	307.68	313.94	315.64
305.73	304.12	298.56	298.8	306.26	302.39	307.84	308.22	303.95	298.38	301.85	303.03	302.02	303.65	301.91	302.24	304.45	304.43	302.46	303.33	305.03	306.13	302.89	306.98	300.97	307.82	304.96	305.13	300.44	300.33	304.08	303.27	301.07	302.73	309.84	308.09	299.47	303.85	305.82	302.55	300.96	307.83	311.45	304.74	303.95	307.1	307.04	302.31	302.7	305.44
303.58	307.11	300.33	303.22	306.15	301.94	298.39	297.18	299.13	305.71	301.78	300.5	305.42	303.07	302.05	304.3	303.63	302.85	302.19	302.71	305.13	306.46	308.06	305.77	297.21	299.09	304.8	310.23	303.04	308.05	304.48	302.04	301.91	298.91	304.27	302.45	304.56	304.17	302.96	303.53	304.49	306.63	302.97	303.67	302.5	304.94	299.21	303.96	300.01	305.32
315.91	315.68	317.82	318.6	315.4	318.1	324.4	310.4	315.87	319.55	320.78	314.14	314.02	313.76	314.63	321.33	316.34	320.25	316.38	318.33	313.41	315.64	315.55	319.21	316.49	316.07	314.15	317.37	317.87	315.19	315.32	313.45	317.71	319.91	319.81	316.89	316.97	317.58	314.14	317.37	314.06	318.54	313.9	314.95	318.33	312.03	318.98	318.51	319.04	319.86
313.85	320.13	319.2	313.93	311.72	314.32	313.67	317.9	316.11	314.62	316.47	323.06	314.39	317.94	316.05	318.48	310.25	319.45	313.92	314.44	311.12	316.33	314.16	317.19	314.09	310.09	310.31	310.87	316.29	314.23	311.3	318.32	311.09	308.68	310.97	311.69	313.84	314.87	314.84	317.1	316.23	313.76	311.93	315.78	317.4	317.44	310.94	310.07	310.11	312.19
304.44	298.4	302.6	300.23	302.52	301.27	301.95	309.24	303.52	303.4	302.13	304.64	301.57	303.14	304.39	302.3	300.01	302.98	297.09	303.5	303.59	301.06	300.66	307.09	299.77	302.11	296.83	299.42	304.37	297.24	302.74	302.21	299.02	303.58	304.58	298.57	301.6	304	305.41	307.83	304.18	299.88	304.77	299.23	299.93	304.52	302.44	304.05	301.72	303.71
315.56	310.65	308.78	314.72	309.57	312.72	312.71	315.01	310.35	312.36	310.23	307.05	315.28	314.48	313.79	315.84	315.3	306.45	310.56	312.07	316.17	312.96	316.49	310.16	313.44	313.02	310.22	311.62	312.49	310.93	316.93	314.7	310.39	313.2	312.57	314.47	310.71	317.02	313.06	312.74	308.49	315.22	316.93	310.25	318.85	313.45	308.33	318.99	314.1	313.19
312.71	317.75	313.4	316.48	318.21	318.51	316.15	312.18	314.19	314.34	315.26	315.73	315.64	314.05	320.62	318.61	315.2	317.1	313.95	317.67	312.5	317.1	317.43	310.32	316.21	315.28	315.1	314.86	315.61	313.35	313.56	314.78	315.51	314.31	317.96	311.8	312.54	315.89	314.21	312.19	314.43	313.48	317.22	318.1	315.59	313.78	314.51	316.91	316.43	308.93
298.19	299	298.54	295.42	293.8	298.78	299.03	296.73	295.58	296.02	303.32	293.7	303.56	296.86	298.52	295.6	297.08	295.66	289.33	296.88	297.09	295.45	297.07	303.85	296.43	296.27	298.55	297.31	296.48	297.24	294.49	291.58	296.92	293.22	302.47	299.78	295.5	293.16	293.83	294.46	298.31	298.44	297.58	292.84	300.7	298.84	297.38	300.24	298.87	295.82
306.8	300.95	303.41	302.85	302.65	304.27	307.2	303.58	304.58	303.34	304.41	303.92	301.98	298.61	296.32	300.36	296.99	297.75	299.27	302.98	296.24	303.56	301.46	303.94	305.7	300.67	304.42	302.3	301.28	301.13	302.95	305.35	295.78	301.59	303.47	306.93	303.58	308.41	304.66	306.65	304.82	305.89	302.48	302.52	304.09	309.4	304.14	303.63	307.83	300.54
304.01	301.5	302.89	300.05	306.35	300.71	302.25	302.23	305.42	308.42	306.39	307.75	304.47	301.79	304.48	303.12	303.77	301.46	305.23	301.38	307.94	309.38	303.3	300.15	307.68	303.13	303.49	304.06	303.22	307.24	305.1	305.84	301.13	304.56	303	309.09	306.07	302.32	302.04	306.59	306.68	301.47	303.86	303.44	299.24	301.38	304.48	302.83	302.3	305.87
314.23	313.53	317.19	323.1	313.44	314.85	317.59	317.23	317.26	316.4	314.65	317.73	314.39	315.77	316.97	314.25	318.35	313.74	315.24	317.43	316.45	317.18	320.29	308.73	318.11	318.31	320.44	314.96	318.33	315.26	318.25	317.59	320.5	321.37	320.26	313.16	315.45	317.5	314.32	320.28	316.06	319.3	316.79	320.45	318.06	313.81	317.86	317.8	313.18	317.24
313.37	311	317.79	313.91	310.18	315.02	311.54	311.83	314.8	315.68	311.64	310.89	311.8	313.57	313.16	313.56	315.03	314.79	312.73	314.07	314.31	312.13	311.97	315.46	311.09	309.88	314.7	315.62	315.36	315.25	309.66	310.06	314.58	310.89	317.02	311.99	314.61	315.95	314.65	309.51	311.7	314.57	311.87	312.53	311.81	312.53	314.39	313.96	315.89	311.9
304.71	306.93	306.07	304.47	304.8	307.82	306.3	304.52	304.19	302.91	306.8	304.98	301.89	301.5	300.25	305.25	300.8	303.75	301.06	301.36	303.05	306.87	300.68	301.91	307.81	304.93	303.88	302.7	303.51	301.16	305.18	304.86	302.24	308.46	304.39	303.1	305.38	309.82	300.88	301.24	299.38	304.94	304.9	306.1	301.27	303.9	304.02	301.95	303.6	304.95
317.9	314.42	320.21	316.79	317.44	318.71	316.57	315.07	318.88	316.86	317.1	318.68	319.14	312.84	318.49	315.55	312.67	317.96	314.17	316.51	316.74	314.43	316.97	321.77	318.89	319.31	313.71	316.56	319.17	321.17	320.08	322.72	322.2	319.18	313.81	315.97	313.86	320.39	316.73	319.88	322.78	318.59	321.4	317.11	311.69	315.83	315.59	321.57	317.46	318.81
292.73	294.83	293.35	296.17	289.83	293.47	294.83	297.19	292.44	291.37	291.3	294.54	296.26	292.06	294.71	291.41	293.36	293.86	296.59	293.33	296.69	295.5	297.44	295.8	295.48	295.56	293.82	287.47	292.61	291.51	295.24	298.37	294.41	295.82	295.67	290.44	293.35	294.05	299.04	299.1	291.33	291.09	287.93	294.19	295.23	292.47	296.84	295.59	292.85	295.97
329.71	325.99	327.92	326.86	330.02	335.42	324.27	328.41	326.83	325.88	326.55	330.05	326.06	329.76	326.66	327.34	325.63	324.27	323.33	329.08	328.29	326.61	325.69	328.01	326.29	330.74	329.92	326.56	325.68	324.74	328.21	327.17	324.68	324.69	330.7	328.62	330.66	327.33	323.41	328.33	328.11	329.86	324.43	322.78	322.94	330.2	329.01	323.22	328.37	328.86
312.45	316.24	317.82	317.08	317.45	315.21	319.12	318.34	317.64	319.4	314.77	311.37	314.73	319.19	320.5	316.29	321.25	314.11	310.01	321.93	320.3	317.08	317.3	317.94	315.11	320.02	318.97	315.19	316.9	319.84	317.1	318.72	314.71	318.07	316.46	319.91	319.31	321.11	315.26	315	315.26	314.92	312.14	321.25	314.04	319.2	312.47	321.01	318.04	318.02
314.85	319.42	313.29	320.46	314.03	318.33	316.71	314.22	315.14	320.6	316.02	311.3	314.49	312.74	313.52	313.82	311.1	310.01	321.69	315.32	318.56	315.87	315.45	315.71	319.58	312.96	318.13	315.2	315.36	312.73	315.1	320.3	315.62	317.26	316.13	313.97	313.95	316.96	312.81	309.26	312.32	315.68	320.57	314.91	316.4	308.93	318.61	317.66	312.35	317.56
315.5	319.75	316.36	312.72	310.93	315.17	316.74	310.01	317.44	312.84	315.98	308.35	314.99	311.11	317.4	316.65	315.1	313.15	312.9	316.13	314.62	316.37	315.98	315.85	312.84	314.21	308.82	314.86	315.59	314.06	317.04	314.14	315.19	313.21	313.05	315.95	311.15	314.58	314.18	314.16	317.87	313.68	316.5	311.21	314.35	316.93	313.78	311.47	310.99	313.77
308.45	299.77	300.87	300.98	296.1	306.69	302.1	304.88	300.32	301.71	309.44	302.95	302.79	309.31	296.97	302.33	302.79	303.6	301.03	307.41	298.53	299.69	306.11	305.73	303.87	306.44	299.77	297.3	305.97	303.59	307.38	304.16	310.77	304.21	305.57	302.43	302.08	302.54	302.03	303.23	304.41	305.83	301.59	304.63	304.46	303.87	304.73	306.67	304.6	306.06
299.46	303.87	303	305.71	306.1	303.55	304.31	301.57	304.77	306.44	303.72	304.96	305	304.26	301.52	308.21	304.65	304.39	304.97	301.88	308.32	308.59	304.8	301.92	305.05	311.71	299.74	302.34	302.49	304.39	301.76	304.8	304.87	302.27	301.35	306.99	304.24	302.24	306.29	303.24	308.01	300.03	304.97	302.49	307.35	307	305.21	305.02	306.71	305.57
298.94	296.16	300.31	300.29	302.24	307.26	299.01	300.2	302.35	299.31	300.96	303.85	304.09	302.7	301.92	300.44	297.2	302.1	307.92	299.31	301.46	299.51	305.59	303.34	298.88	301.52	305.24	304.12	301.83	299.17	300.93	301.42	295.75	301.59	304.89	302.11	299.35	303.56	302.73	302.97	299.59	299.93	299.27	303.14	300.62	301.3	301.36	298.63	301.41	303.1
309.99	311.76	314.86	313.59	314.55	316.04	312.67	310.32	312.16	317.01	317.27	312.19	304.79	316.95	314.42	314.35	313.35	316.57	312.86	316.54	305.8	314.21	315.93	312.58	314.35	316	309.58	307.05	310.9	312.04	310.51	314.22	311.8	315.11	313.46	316.09	316.12	312.43	311.45	309.98	311.92	314.47	309.18	313.92	317.01	311.07	314.61	308.81	306.4	313.58
313.46	312.84	312.97	316.54	322.15	317.61	318.2	314.77	313.05	315.66	311.34	311.72	312.8	309.78	312.81	319.04	312.77	319.01	318.76	313.4	313.07	320.05	317.26	309.86	311.28	316.06	314.97	310.34	311.45	310.5	315.33	316.27	308.42	316.34	313.96	314.85	312.61	311.28	315.8	311.97	306.67	318.77	316.3	317.33	310.77	312.89	312.97	313.83	310.03	319.92
311.17	322.6	316.34	316.29	317.12	319.71	318.84	323.31	316.72	320.71	317.84	315.83	318.58	314.06	320.48	322.17	319.7	317.64	318.48	312.7	323.71	318.08	317.6	319.47	318.53	315.75	322.5	316.75	317.74	315.5	314.45	316.46	317.29	315.68	319.03	323.17	315.23	319.32	315.74	315.76	314.28	316.82	314.09	318.67	322.01	319.41	314.84	323.92	315.16	317.7
322.05	331.31	325.86	319.79	327.66	327.08	321.43	321.22	322.66	330.69	327.39	321.47	325.32	324.88	327.19	326.77	319.27	321.75	317.97	323.02	328.69	322.09	321.68	323.06	327.4	323.03	322.89	326.3	325.13	322.9	328.25	324.54	324.65	324.13	322.17	321.24	322.71	325.38	325.46	320.37	323.03	321.89	325.55	326.93	325.58	323.56	325.58	321.28	322.9	326.52
312.68	308.37	311.42	310.2	316.12	310.07	308.5	309.35	312.51	313.57	309.34	308.41	313.78	309.37	313.65	307.97	314.34	313.31	310.58	314.18	310.69	313.4	307.4	310.76	313.67	312.88	312.48	310.37	311.92	313.43	309.5	310.66	308.69	307.64	310.22	314.63	308.27	309.55	312.26	311.91	312.18	308.31	308	310.14	310.71	308.68	315.07	313.6	313.65	311.41
312.78	309.33	303.47	312.42	306.46	310.44	312.02	309.87	311.99	314.59	311.12	311.27	308.61	308.55	309.97	308	316.53	312.78	309.56	314.72	305.69	312.36	314.01	308.84	308.44	315.57	303.76	309.33	307.37	309.61	311.64	310.01	308.92	309.68	307.77	311.68	307.27	308.63	308.37	312.02	309.72	313.67	308.36	313.69	306.55	313.17	308.68	312.1	308.77	312.5
307.18	302.35	305.97	301.9	310.4	300.27	305.78	304.16	304.52	302.94	303.78	302.38	303.67	300.87	302.41	306.46	303.46	304	301.57	303.64	307.4	300.54	304.17	303.74	306.61	305.37	302.54	304.55	300.74	301.04	301.17	304.91	304.58	308.64	302.64	299.75	301.78	306.27	300.8	307.93	300.43	305.23	305.78	302.75	301.74	305.62	307.05	303.47	301.45	298.56
318.32	319.24	320.57	322.53	319.46	313.28	314.28	314.88	318.92	316.39	325.06	311.58	316.35	311.34	319.59	319.37	312.06	322.42	317.56	323.73	316.17	316.13	312.47	318.38	322.14	318	312.12	314.99	315.42	316.91	319.16	316.74	312.74	318.5	307.15	315.7	322.65	319.99	318.76	319.19	321.46	319	322.34	313.83	322.7	317.84	316.52	315.12	320.13	314.1
313.39	313.45	315.64	307.35	313.2	319.09	315.62	314.21	315.74	317.79	313.3	314.81	312.22	319.4	317.45	315.5	315.21	315.1	310.97	314.9	318.64	317.94	310.38	314.83	315.15	311.12	312.32	312.67	319.06	320	317.47	314.21	313.14	315.75	311.16	311.85	319.12	315.95	319.44	319.83	311.49	315.86	315.27	308.82	313.41	312.7	317.99	313.4	314.14	318.72
319.79	318.29	315.2	316.19	318.81	317.85	315.16	316.52	321.34	318.86	318.07	318.07	314.46	317	318.45	316.73	319.79	312.07	319.11	318.59	318.92	314.23	311.93	322.1	314.78	315.04	318.56	319.06	319.23	315.69	318.19	317.46	322.77	311.96	319.16	319.51	313.26	311.39	313.73	318.18	314.67	315.97	315.8	318.88	314.67	312.05	315.35	321.04	314.13	316.11
299.48	302.34	303.46	302.21	307.22	298.7	307.32	301.75	299.63	300.08	300.77	304.06	301.84	303.43	305.01	298.72	302.65	298.71	301.72	299.72	305.16	308.34	302.39	299.44	304.47	301.46	303.81	303.11	306.94	300.29	302.15	295.65	308.72	306.77	302.09	307.97	300.56	300.63	306.55	296.05	301.8	303.64	304.12	303.8	300.52	303.65	305.33	299.28	309.01	304.94
307.71	306.65	306.69	312.62	304.71	312.09	310.19	309.36	310.46	310.57	310.75	309.32	305.01	308.37	308.41	308.06	310.11	305.75	307.69	315.13	309.84	311.7	308.01	309.8	307	314.47	302.82	308.99	308.24	311.95	304.34	310.59	307	305.17	311.14	302.09	313.69	304.35	308.34	303.66	306.49	305.95	304.89	308.12	314.19	310.79	308.61	308.13	309.97	311.09
306.58	302.07	301.19	306.15	305.39	302.14	301.03	301.02	305.01	302.41	301.25	297.76	302.26	308.89	305.38	301.8	295.44	301.36	305.35	301.75	309.23	304.52	307.35	307.57	306.44	303.87	304.9	298.66	301.39	302.02	302.51	301.45	305.91	300.66	299.04	305.68	299.04	301.19	307.24	305.8	304.51	301.86	303.78	300.28	303.12	306.69	300.93	310.37	301.34	304.18
313.96	318.75	316.82	314.66	312.48	318.94	317.91	311.42	314.43	308.77	313.28	312.91	311.72	315.81	310.14	314.98	311.55	309.52	306.88	311.66	313.76	316.14	314.01	308.13	315.07	314.91	311.54	312.77	314.67	312.44	308.63	310.05	314.26	313.31	308.81	307	311.14	315.03	313.79	309.3	311.65	314.2	313	318.94	313.45	316.22	313.07	313.84	318.12	313.42
292.45	297.8	293.35	292.75	293.08	291.09	289.03	292.76	296.57	292.61	297.56	292.41	291.79	294.66	294.53	295.17	291.77	289.66	296.02	287.28	296.12	294.79	293.04	296.02	296.82	296	295.73	297.17	294.84	294.43	296.72	300.04	295.18	296.56	290.9	295.14	289.05	293.73	289.8	292.52	298.64	298.98	293.54	294.68	295.31	291.61	294.77	292.8	293.64	293.14
320.98	326.36	320.42	324.17	326.26	328.26	322.75	328.92	324.81	326.67	325.34	326.68	322.26	324.1	325.52	321.16	322.56	327.18	326.2	325.2	324.38	321.27	324.36	330.15	325.94	322.85	325.41	321.52	324.43	318.44	327.98	330.39	320.58	321.32	327.2	325.68	328.98	321.5	323.56	324.95	327.29	319.36	322.92	323.03	326.78	323.22	328.74	323.95	325.49	326.41
300.51	303.21	302.97	305.83	306.5	303.42	300.66	302.6	299.99	297.93	297.49	302.09	302.05	303.94	302.1	303.8	303.2	301.73	305.43	302.78	301.93	302.61	302.81	301	300.36	303.15	301.58	303.9	306.58	301.05	305.75	299.61	303.96	303.11	305.91	304.64	300.23	302.49	298.49	308.71	308.2	307.73	302.77	297.7	304.9	304.26	301.95	303.25	304.2	303.2
314.35	319.96	316.43	317.62	316.59	321.24	318.54	319.48	318.42	316.67	318.43	318.61	316.06	320.27	318.57	320.37	317.05	317.99	316.56	319.63	318.02	318.49	316.34	316.48	317.85	317.57	314.82	315.96	318.73	319.49	323.47	322.13	317.32	317.01	317.82	319.67	317.32	317.83	320.3	322.85	319.08	315.9	315.97	318.65	317.03	317.22	318.55	315.82	316.17	312.85
327.44	330.7	326.65	330.4	328.63	322.12	324.68	328.55	331.03	327.79	328.24	330.28	333.03	323.98	323.25	328.93	332.97	329.05	325.96	328.84	328.98	324.89	327.79	326.1	327.63	323.91	331.63	330.64	335.16	330.01	325.6	323.59	326.11	326.9	326.21	328.83	327.33	329.06	332.99	331.23	327.61	325.72	326.21	331.41	327.37	333.47	327.15	328.09	331.75	336.76
315.59	319.61	314.84	316.72	314.04	319.82	317.79	317.93	324.6	318.17	317.27	317.25	316.71	315.18	317.98	321.03	317.25	313.39	318.35	313.52	319.36	322.07	314.21	316.42	311.11	317.45	316.77	315.74	309.87	314.03	317.66	318.6	319.96	317.69	314.43	316.84	319.58	317.47	318.47	317.2	321.54	319.09	318.03	315.45	320.86	316.41	312.9	319.12	314.04	312.11
310.85	310.21	315.19	310.13	309.11	312.26	313.21	311.66	314.84	312.4	316.83	312.66	308.39	311.43	312.11	313.7	312.44	317.04	310.78	308.91	316.21	314.22	318.7	314.69	316.12	314.43	309.44	317.23	309.59	317.03	310.92	311.23	312.2	312.71	309.92	312.93	313.09	310.51	312.35	313.44	307.76	312.67	312.99	313.68	315.36	316.27	313.56	311.67	308.96	310.36
311.69	318.61	313.58	313.59	317.68	311.36	314.62	312.76	312.91	314.85	305.59	313.52	317.11	311.45	312.72	311.62	311.01	308.63	313.92	312.68	312.18	312.01	314.59	312.69	314.61	313.37	311.15	313.2	316.17	315.94	311.93	312.2	312.94	311.2	308.56	311.17	308.46	311.84	314.43	312.66	318.37	312.08	310	315.6	311.39	316.28	313.26	319.37	313.22	315.18
302.55	300.95	298.68	301.32	296.07	291.75	300.42	300.27	293.93	304.76	302	301.8	301.21	302.3	298.99	298.93	295.42	301.89	303.86	296.26	297.92	307.94	299.74	298.24	296.48	299.1	303.47	297.33	303.79	293.06	301.89	300.87	302.52	296.98	296.84	299.34	301.23	300.79	300.49	303.79	299.33	301.37	299.02	298.09	299.35	300.63	301.3	296.68	302.2	299.02
315.96	310.39	314.91	316.59	312.08	319.89	316.78	314.42	309.09	311.54	306.88	316.1	314.66	316.3	314.54	311.62	315.44	314.09	317.61	310.28	315.63	312.49	319.7	312.35	324.8	316.89	316.26	312.16	317.66	315.99	316.46	314.66	318.92	312.24	314.93	318.04	314.09	313.14	317.93	316.71	309.51	314.72	315.27	313.16	316.42	315.5	319.07	312.94	317.51	317.79
303.3	304.37	305.52	300.36	309.92	304.61	301.12	303.27	305.96	303.15	302.81	306.01	307.08	306.74	307.34	298.46	310.1	305.35	301.92	308.03	303.79	307.05	302.49	307.02	303.97	303.51	302.86	305.76	303.59	298.64	307.03	307.8	306.99	305.71	306.62	304.83	309.36	304.86	302.61	305.5	302.05	305.27	298.71	302.26	300.87	308.32	304.49	303.83	302.54	306.88
310.45	311.33	306.61	316.44	316.8	312.9	309.8	309.94	313.72	308.98	311.09	307.78	309.69	309.48	310.2	310.59	315.21	311.09	311.94	311.57	314.31	314.45	313.44	311.28	313.43	304.5	312.46	308.84	307.71	310.36	309.2	308.51	312.17	308.55	311.37	311.43	311.28	308.93	316.81	307.46	307.67	310.87	311.64	312.56	313.4	307.55	308.67	310.54	311.62	309.96
309.5	308.78	310.97	314.68	314.67	312.42	311.67	315.84	314.63	314.5	316.36	307.77	312.64	314.45	318.22	316.74	317.34	315.64	313.64	315.3	317.07	319.35	312.32	314.61	311.94	309.37	313.26	312.18	314.46	315.91	317.63	311.23	310.13	318.92	310.67	318.76	315.25	311.76	307.99	318.18	308.16	310.81	312.98	312.14	317.15	314.35	313.83	314.14	304.42	316.02
311.6	310.68	311.43	306.26	317.61	311.97	311.92	313.83	305.74	305.49	310.19	303.22	310.8	306.64	308.59	312.58	307.85	313.84	311.35	313.33	305.72	308.49	311.45	314.6	312.5	308.09	305.93	310.7	310.04	312.82	309.7	305.61	311.15	315.28	311.18	312.11	310.87	306.08	307.85	306.8	310.92	312.39	312.3	310.98	309.53	306.87	309.5	311.79	310.18	307.93
309.57	303.58	304.42	310.75	309.54	307.16	308.14	309.32	304.59	308.08	302.25	309.77	302.27	303.39	310.03	301.5	307.16	309.92	308.04	305.96	305.1	313.19	306.44	308.85	308.84	306.3	307.21	311.92	307.34	306	309.81	305.37	304.64	307.72	303.21	307.12	306.25	308.88	311.65	310.24	305.49	310.59	306.71	305.83	304.13	312.4	309.12	306.22	310.28	308.34
306.47	311.94	313.45	306.01	308.06	307.46	310.14	313.01	312.77	309.76	305.49	310.68	313.53	307.28	312.35	307.93	310.45	310.5	307.4	311.63	303.54	311.35	310.13	303.32	313.99	309.09	306.4	310.65	310.77	307.66	315.29	305.72	302.17	312.52	306.4	312.93	308.91	311.07	311.25	308.74	310.04	308.37	311.46	308.71	307.87	306.06	310.29	309.92	308.33	308.01
304.68	311.25	312.91	309.95	306.09	308.57	304.39	307.17	308.64	304.48	304.95	306.57	303.59	301.9	306.31	307.57	307.87	305.7	305.86	308.05	313.88	304.2	305.59	302.31	305.62	310.85	305.33	306.97	303.49	302.57	302.51	308.25	307.57	303.39	308.22	308.39	305.55	301.87	305.28	306.5	307.87	309.41	304.78	307.45	306.06	303.83	302.23	308.31	308.55	308.23
325.47	325.43	322.45	326.54	325.98	325.9	325.82	329.61	322.35	325.84	324.94	328.34	325.25	325.77	321.04	327.68	323.3	326.24	324.1	325.47	326.69	326.19	326.89	327.41	327.06	330.95	327.29	325.95	325.9	325.76	329.52	325.14	320.82	325.4	329	323.05	324.11	325.65	324.82	329.39	324.42	323.36	319.88	321.3	328.77	322.53	323.81	330.16	324.47	325.44
314.9	320.03	312.87	318.84	310.42	313.37	313.26	322.73	314.16	317.41	318.82	313.42	310.4	320.21	317.53	316.92	314.92	314.78	316.51	309.87	317.73	315.4	314.72	312.9	315.32	314.84	315.08	314.48	312.09	312.78	319	315.77	317.23	314.11	317.29	317.54	317.37	313.2	312.42	313.49	313.57	314.1	318.75	312.66	314.03	319.28	317.51	310.18	317.1	314.53
326.87	328.79	325.73	324.35	319.99	321.91	327.01	321.95	324.95	325.81	321.92	328.25	325.17	325.65	323.01	320.86	323.85	323.08	328.29	326.41	320.13	328.1	326.18	319.62	323.23	325.47	325.24	325.3	323.3	321.49	323.38	322.59	327.86	323.45	322.39	326.79	323.84	321.87	324.16	326.33	323.71	324.95	327.17	326.94	330.82	323.63	324.98	325.45	320.69	324.34
313.35	311.02	310.43	313.38	306.62	314.29	311.54	315.21	310.05	312.72	315.21	309.07	311.95	312.85	312.77	315.76	314.16	310.86	311.78	314.18	320.99	312.39	314.98	316.5	312.52	310.08	312.05	313.96	312.17	313.61	312.74	312.48	313.17	312.36	312.31	313.78	316.06	304.49	316.18	315.1	312.23	313.97	314.98	311.51	310.87	313.41	317.16	310.49	319.55	316.23
310.36	310.85	314.42	316.62	311.92	320.85	318.39	311.61	320.65	309.33	313.66	309.63	318.45	315.05	321.95	314.29	310.69	321.58	315.69	315.7	318.64	314.03	315.15	311.8	315.09	312.56	317.96	311.41	313.22	315.11	314.52	317.58	319.05	314.12	309.63	315.71	311.14	314.6	312.67	313.98	306.55	313.17	319.24	314.54	310.18	314.43	313.44	316.61	315.32	317.08
314.22	311.99	312.39	308.15	309.57	305.98	311.32	309.76	315.11	311.25	312.31	314.6	315.5	312.79	313.38	309.72	309.73	310.19	310.38	314.28	308.52	311.27	315.66	306.71	313.82	317.28	311.49	314.65	314.21	308.26	310.28	313.12	312.37	313.76	313.05	312.39	310.7	313.15	309.54	307.98	312.35	307.09	314.97	318.4	309.59	318.42	311.68	312.64	311.7	309.31
310.31	310.68	313.55	313.84	309.55	309.68	312.05	316.55	309.34	314.08	311.96	304.82	315.64	304.28	311.57	311.83	312.23	307.31	313.86	310.72	312.52	314.42	314.73	310.17	309.28	308.77	311.24	307.57	312.27	311.88	313.57	311.15	305.37	316.35	309.52	310.43	310.74	307.32	311.41	309.42	313.07	309.21	309.14	314.07	309.14	311.46	311.93	310.63	310.67	307.13
294.23	295.06	292.97	299.77	292.1	293.73	297.21	298.68	295.23	298.27	298.54	295.52	293.59	295.65	298.42	296.6	298.49	301.74	295.68	293.95	291.3	295.66	295.95	296.82	294.76	298.2	292.79	297.75	295.94	292.16	301.95	297.22	291.76	296.12	298.31	298.65	291.78	300.65	298.58	297.43	295	294.13	297.22	294.59	296.64	295.07	298.89	298.63	295.16	295.19
327.79	325.55	325.91	327.26	328.58	323.23	331.63	327.66	330.05	328.99	329.11	326.43	329.82	326	326.61	333.2	329.41	329.02	329.57	325.1	330.15	329.9	327.08	325.4	327.33	326.93	329.34	327.59	323.32	329.26	321.98	333.53	319.97	331.44	329.7	330.46	333.59	329.49	327.43	327.32	326.3	328.95	328.84	327.82	323.15	324.2	325.53	328.3	325.14	324.93
309.62	310.4	308.19	308.95	303.21	313.57	309.76	308.43	310.8	307.73	313.31	316.43	308.67	308.26	307.98	310.08	309.79	316.38	308.47	307.18	307.38	307.98	305.63	308.59	306.56	309.15	313.85	311.14	309.24	314.56	312.67	310.95	315.27	309.95	316.82	310.96	311.36	309.05	314.19	309.86	307.36	308.03	308.56	308.96	309.2	316.29	304.91	312.2	312.08	309.35
299.27	301.6	299.41	296.19	302.68	305.3	299.97	299.27	301.25	299.9	298.24	303.62	298.62	301.55	300.43	301.97	299.34	301.52	300.22	301.51	303.84	304.36	301.07	301.86	296.45	299.6	302.1	302.01	301.94	298.97	300.62	300.07	303.93	293.11	301.71	308.41	299.13	300.12	298.8	306.1	304.92	298.13	301.71	301.51	299.34	306.66	301.22	300.13	298.09	300.78
303.65	301.66	299.41	303.64	305.05	302.3	300.96	302.14	303.84	299.24	304.02	307.62	306.9	303.82	302.1	304.05	303.34	308.25	306.79	309.58	298.72	302.33	301.63	308.74	302.47	302.81	307.12	302.97	299.57	303.17	305.58	305.53	306.64	305.04	296.87	298.64	301.4	306.32	300.46	309.35	303.7	305.06	301.79	300.75	304.24	302	305.19	302.48	303.2	303.95
293.72	295.43	291.14	298.41	301.67	294.2	289.19	295.05	296.1	297.56	291.36	293.12	293.11	292.18	298.29	299.02	291.66	292.91	295.87	300.22	300.23	291.99	293.3	295.59	293.28	294.51	292.01	297.08	293.7	296.82	296.53	297.18	294.65	292.36	288.16	295.64	293.93	297.31	297.32	294.84	296.4	293.66	294.62	292.53	295.54	292.8	292.94	290.53	296.54	293.53
298.93	302.33	303.93	303.98	300.24	301.56	298.78	305.4	298.35	297.44	296.98	304.6	301.6	300.92	311.06	302.16	299.84	305.62	295.95	305.13	310.66	300.24	298.15	307.89	301.37	300.98	300.47	301.82	293.65	299.65	300.87	301.34	302.18	302.78	299.15	302.56	304.79	308.73	303.34	299	302.27	298.65	305.81	308.58	299.96	306.95	301.83	299.47	303.05	301.83
311.66	311.4	307.79	304.88	305.64	307.14	305.08	303.48	303.68	303.49	299.8	302.84	307.52	307.33	305.03	310.85	304.63	305.06	308.2	305.95	308.07	310.36	303.16	304.78	305.51	302.24	305.82	304.65	305.69	307.65	301.04	307.48	305.56	311.48	305.21	309.46	305.46	306.07	300.4	302.61	304.02	307.82	302.06	309.35	307.61	304.31	309.43	305.76	306.22	307.04
313.49	308.42	316.53	313.83	311.25	313.82	321.5	311.77	317.23	309.22	310.61	317.29	315.66	311	314.64	306.7	314.61	313.52	311.19	315.99	315	312.55	314.71	313.55	318.09	310.04	313.97	314.15	313.96	313.6	313.48	307.73	314.19	314.33	317	306.98	311.57	311.65	312.7	315.55	313.7	317.27	316.35	309.72	313.56	313.53	317.24	312.65	309.04	307.87
298.65	299.57	300.42	300.59	304.51	301.61	290.38	299.82	296.81	300.14	300.13	301.82	303.32	300.22	301.8	298.61	295.64	304.39	299.87	298.74	298.56	305.38	300.15	297.09	301.46	301.52	297.66	296.14	298.19	296.71	296.7	304.09	297.78	300.22	301.49	296.88	298.57	298.73	296.61	298.26	299.78	300.22	304.35	301.66	298.41	301.62	301.15	303.15	301.07	294.31
334.76	326.54	331.78	329.04	327.97	326.04	326.91	329.43	329.87	330.75	326.29	330.17	329.42	330.29	325.97	320.07	326.85	325.41	327.57	326.56	327.89	325.41	326.63	329.71	331.02	331.77	325.49	318.59	326.1	330.43	329.29	326.82	322.75	329.7	327.72	331.91	328.34	328.9	328.13	329.21	327.17	327.36	331.03	330.88	329.78	334.55	328.03	331.44	323.34	327.22
318.37	319.99	315.99	319.58	317.18	323.66	316.96	318.99	320.14	313.34	318.45	324.07	323.06	312.98	315.78	318.32	320.73	313.57	321.95	312.66	316.37	315.37	318.95	318.36	320.64	321.61	321.48	319.39	323.1	322.49	316.82	317.19	319.39	319.47	319.37	324.85	319.53	314.12	317.15	315.31	320.61	320.85	313.96	319.72	316.81	319.38	323.03	319.03	314.98	320.28
303.52	310.61	298.03	297.48	299.61	301.77	299.69	304.43	305.99	303.76	298.07	302.37	296.17	303.36	298.13	302.31	298.34	299.8	298.02	301.53	303.43	302.93	295.47	304.72	302.14	309.11	295.09	301.1	302.19	296.12	299.46	299.57	300.38	300.17	300.49	298.79	296.49	300.48	298.42	303.53	301.15	300.51	298.19	300.63	297.37	298.43	300.7	298.94	306.15	301.61
307.39	306.38	305.58	303.28	301.33	307.78	308.42	302.93	304.33	307.73	299.94	306.71	303.88	299.39	300.18	300.96	305.23	308.33	303.45	307.59	306.49	302.86	302.34	299.94	302.78	306.14	303.67	309.66	303.18	299.09	304.44	305.14	301.1	301.62	304.21	300.95	303.69	306.98	303.86	306.21	309.29	304.25	302.32	305.18	304.99	307.57	303.51	303.08	305.61	301.85
306.39	301.45	307.99	309.07	299.2	301.69	302.18	302.71	304.17	302.53	306.41	299.96	303.72	308.39	304.39	302.47	305.21	303.99	306.97	306.05	302.53	306.64	303.56	302.63	305.99	295.45	303.15	303.42	308.62	303.65	299.1	307.32	305.27	310.14	310.24	302.55	305.36	307.96	306.7	302.43	306.72	300.35	305.06	301.6	306.63	305.38	303.82	304.2	305.62	302.48
305.8	304.77	308.6	305.33	307.58	305.1	306.54	305.79	309.5	307.58	301.79	308.69	307.95	305.05	307.71	309.79	306.29	303.12	309.9	302.17	299.87	307.47	302.38	300.5	302.9	305.11	308.29	308.57	303.37	310.88	300.46	312.02	307.56	306.98	306	303.54	305.62	307.11	302.37	303.85	305.38	307.65	299.56	309.73	308.38	298.99	311.01	303.87	305.6	312.44
319.33	315.84	319.53	313.42	313.01	321.35	315.84	312.69	313.28	314.34	317.84	316.14	315.62	315.04	316.78	314.13	314.47	318.51	315.36	319.1	317.75	313.36	312.44	319.53	316.89	316.26	317.21	313.87	310.64	313.54	316	316.4	318.68	316.08	313.76	311.81	309.89	318.85	311.32	312	315.95	311.16	312.42	318.07	311.06	314.51	312.67	306.16	312.64	310.33
308.43	305.23	303.09	302.62	302.01	309.92	299.2	305.58	300.84	303.35	310.44	305.63	302.25	302.37	300.24	306.27	305.39	302.97	300.39	307.24	298.08	299.15	302.04	310.53	302.12	298.55	303.3	299.26	294.65	309.74	302.85	303.94	305.4	302.45	305.74	301.15	305.18	303.61	303.99	300.55	302.73	304.11	301.79	304.47	302.98	305.32	306.09	305.51	303.46	301.7
326.43	327.76	328.66	329.9	324.54	325.95	330.54	333.77	326.44	328.93	331.74	330.18	326.03	328.33	323.37	326.83	325.94	325.43	328.31	326.31	329.51	331.44	325.94	329.08	329.8	329.53	326.9	329.62	328.77	330.96	330.74	330.42	322.78	325.52	329.53	325.42	331.77	330.54	326.65	333.21	328.48	327.35	328.98	325.58	323	325.83	324.29	323.31	328.6	325.92
314.77	319.58	320.91	315.7	323.77	318.16	319.84	316.22	319.73	313.99	313.8	317.78	314.22	317.97	316.09	319.11	317.7	317.28	319.61	320.64	315.06	313.72	318.09	319.98	314.11	320.5	317.34	322.82	318.27	316.85	315.41	315.71	319.39	316.28	319.35	318.12	317.86	321.53	317.3	320.06	310.62	317.08	314.99	321.38	316.06	315.21	319.27	316.24	321.76	313.2
305.11	308.31	304.05	308.15	304.94	306.47	309.97	306.9	305.17	304.76	301.79	305.92	298.41	303.23	304.33	300.36	304.42	304.38	302.13	303.36	298.13	303.54	304.14	303.61	303.87	308.21	304.31	303.54	301.8	303.76	304.2	302.62	302.32	306.51	304.9	302.27	305.14	311.27	303.38	301.84	301.27	304.85	309.29	305.82	302.37	309.5	302.57	305.92	300.51	304.68
315.5	318.68	317.09	320.09	318.14	323.55	317.58	314.35	322.09	317.26	317.68	320.41	314.05	318.18	321.24	316.28	313.41	316.03	314.63	319.32	320.57	318.59	320.03	320.79	316.05	320.98	318.85	321.85	315.83	310.91	319.8	321.16	321.73	321.54	315.75	317.07	319.31	313.57	324.32	317.98	314.74	317.44	323.38	318.26	314.73	318.29	319.12	320.74	320.57	317.91
318.52	319.67	316.67	317.55	313.7	320.31	313.6	317.78	319.31	314.09	318.92	317.83	317.81	314.81	317.25	321.03	312.98	314.7	317.65	312.41	312.19	321.94	319.05	315.68	317.22	314.2	319.35	321.98	316.19	312.81	316.26	317.8	316.02	317.68	315.31	312.9	314.24	315.8	317.51	315.86	315.76	319.63	321.32	314.32	318.92	316.82	319.6	311.34	311.86	319.31
312.65	313.21	306.31	311.39	314.29	309.49	308.38	313.26	316.57	311.94	308.37	313.34	308.91	311.85	308.84	316.12	313.41	318.35	306.57	311.92	315.03	312.8	311.35	314.45	312.66	314.37	314.38	312.86	312.76	312.43	310.75	314.25	315.09	314.24	314.23	314.74	310.13	312.22	317.66	317.33	310.52	312.23	318.31	307.54	315.31	307.27	311.62	312.12	315.3	311.26
310.67	312.79	311.89	314.64	313.54	306.21	309.09	310.57	310.3	311.29	309.21	308.59	311.75	308.5	307.21	313.73	307.01	308.9	310.06	311.1	309.2	310.4	314.09	314.18	306.02	309.18	307.63	310.37	311.82	306.05	313.42	312.07	313.89	307.02	310.24	308	311.39	309.99	311.11	311.79	311.51	308.64	306.1	312.18	313.28	314.4	307.31	310.74	309.42	306.76
297.46	299.09	303.34	301.81	302.11	305.81	296.28	298.55	294.41	305.72	300.33	295.64	300.42	300.28	304.26	303.6	297.78	299.65	297.5	301.65	296.71	298.26	299.56	302.93	302.27	302.17	302.11	301.01	302.56	300.1	301.04	302.52	303.24	303.46	303.42	295.35	302.02	297.05	304.86	302.75	300.02	304.42	300.95	300.56	298.84	303.62	303.56	297.99	293.51	299.56
329.97	326.3	332.78	324.93	325.2	331.64	325.18	328.78	326.35	325.92	326.17	325.17	326.66	323.73	328.02	327.65	327.98	329.04	329.79	324.82	330.43	328.38	326	326.78	328.38	328.2	324.43	326.69	329.83	326.34	327.89	330.84	325.55	325.56	325.64	324.92	329.2	331.22	331.68	330.12	324.75	330.87	324.46	329.72	325.44	327.3	331.35	320.63	330	329.94
310.24	311.28	315.45	314.73	312.93	312.94	312.95	314.76	313.93	314.58	315.42	307.85	314.12	315.81	316.72	313.25	321.78	313.52	315.43	310.53	315.09	319.1	311.3	312.94	311.48	313.74	318.45	315.58	311.24	315.16	314.82	313.83	311.12	311.2	317.04	316.75	315.27	310.49	313.53	315.13	315.49	318.32	318.36	319.4	313.76	319.36	312.9	316.71	315.4	315.61
295.08	299.18	298.37	304.56	301.33	300.81	301.68	305.57	303.11	300.76	298.31	301	297.53	300.08	299.09	298.02	306.92	305.97	302.81	299.6	299.72	302.51	297.2	295	298.93	299.48	308.52	300.48	303.28	296.61	299.04	298.56	300.52	299.97	297.54	299.67	300.71	303.68	305.59	301.45	301.28	307.74	303.44	304.42	299.16	300.18	301.89	301.36	300.05	292.11
304.67	302.51	299.62	298.43	297.76	300.54	299.55	304.01	293.5	300.13	301.58	296.36	297.01	299.76	301.95	300.02	297.77	301.32	301.78	300.28	303.5	297.49	298.23	295.39	300.04	298.18	297.95	294.83	299.4	301.05	300.06	296.63	305.69	298.82	297.9	297.88	302.59	300.9	301.06	300.13	302.02	298.56	297.31	297.66	301.35	301.53	301.43	298.47	300.71	299.8
298.02	297.5	290.1	297.85	292.97	293.72	290.58	291.99	292.79	291.63	293.23	296.36	295.74	295.11	299.73	297.32	296	296.23	299.23	300.01	291.34	292.98	293.86	293.18	292.94	295.02	292.37	304.69	293.44	293.07	296.43	294.25	301.25	293.82	297.61	295.6	303.37	293.67	295.06	295.59	297.81	298.2	300.55	292.83	291.96	294.18	294.87	292.68	295.17	297.88
309.24	310.81	311.72	304.84	304.58	302.23	305.99	307.16	305.44	305.42	307.34	310.72	300.72	309.12	307.16	307.6	306.32	304.13	304.66	310.24	310.57	307.42	307.68	304.34	307.01	303.52	305.82	303.4	302.63	304	309.11	305.53	311.7	303.09	310.09	303.62	307.04	303.08	306.73	304.18	309.26	310.13	307.94	301.44	307.03	306.2	305.29	307.03	301.4	306.37
304.54	307.99	308.83	304.79	308.1	302.5	305.56	305.21	301.86	311.5	302.44	306.5	305.36	307.39	309.36	303.5	304.99	306.36	303.78	307.54	310.47	307.73	306.09	308.25	305.56	308.27	304.8	305.36	298.16	304.27	309.26	306.55	309.23	303.75	304.92	303.59	309.95	308.88	301.54	306.94	309.03	303.24	303.23	305.48	304.7	308.92	305.3	307.51	307.99	305.97
293.37	295.42	294.97	296.5	296.78	296.53	295	301.4	294.19	293.45	295.47	302.19	290.75	290.96	293.28	294.16	299.61	297.87	297.93	298.93	299.91	292.01	301.26	297.73	293.47	301.36	296.67	291.02	299.5	305.39	294.63	296.82	295.68	298.58	301.19	299.64	301.98	292.53	297.18	302.09	295.65	295.88	300.11	299.79	294.98	298.43	292.92	293.8	297.64	295.64
314.33	318.33	317.6	316.73	317.04	320.25	320.9	317.01	321.53	320.51	318.12	320.61	318.59	317.13	314.02	317.77	322.35	322.14	321.75	316.86	318.4	316.39	319.05	323.22	318.11	325.16	322.87	321.2	317.49	320.14	319.52	313.3	320.9	318.6	315.67	318.71	317.92	319.55	317.88	317.35	317.3	314.49	318.31	319.33	323.32	320.3	318.54	315.67	316.17	320.35
294.42	294.4	291.9	295.3	296.37	297.59	291.18	295.24	292.73	296.49	299.42	298.74	293.39	292.97	289.15	297.72	294.26	292.81	297.3	295.56	294.36	296.26	293.06	291.3	292.44	291.56	296.1	295.31	289.46	294.18	294.63	293.69	293.78	296.49	294.08	293.98	294.5	297.2	294.82	292.99	301.65	295.96	301.52	296.54	290.77	296.06	296.11	296.25	293.63	291.79
311.7	306.98	308.87	305.74	308.54	306.24	304.18	309.93	307.32	304.49	301.67	306.2	308.25	307.43	305.7	303.01	310.12	310.27	307.73	305.41	298.45	301.28	301.76	308.18	307.62	310.19	306.51	307.57	302.27	306.75	304.99	303.9	306.98	305.78	308.19	309.5	304.86	305.02	313.04	300.99	305.72	307.2	304.96	303.28	302.71	306.76	305.16	305.7	308.8	303.21
295.49	287.27	296.23	296.24	298.46	295.58	294.06	294.49	296.42	297.45	291.5	296.28	290.82	296.7	295.66	297.34	297.55	303.12	299.71	294.92	296.02	298.97	298.14	295.54	297.75	301.31	296.5	298.14	295.95	295.83	291.55	295.03	293.14	298.69	298.94	296.14	292.61	296.34	298.1	295.53	295.87	300.38	299.8	294.76	294.24	295.37	296.17	298.28	290.05	295.18
311.57	314.52	312.16	313.33	309.23	315.62	317.43	318.68	316.41	309.09	310.2	312.75	312.23	318.43	314.11	314.95	315.62	314.71	313.73	313.99	314.79	316.37	317.14	313.94	314.07	310.05	311.72	318.31	315.58	313.99	313.18	314.24	316.8	311.1	317.86	311.54	316	311.64	313.6	314.35	318.51	316.26	310.41	308.84	316.52	316.25	312.06	314.49	312.8	315.87
311.81	316.63	317.78	315.82	312.94	319.75	317.27	321.28	314.19	317.56	313.96	313.66	321.7	317.84	311.72	316.9	314.35	315.74	311.34	316.98	317.78	313.34	314.6	316.03	315.68	316.24	320.03	316.19	311.57	319.92	317.74	318.36	317.66	317.31	316.05	314.7	318.15	314.3	315.91	315.18	315.36	312.17	311.38	317.04	317.77	316.07	316	317.08	312.5	313.24
315.8	309.98	308.08	310.73	312.83	315.32	313.64	317.61	306.8	317.17	314.7	310.94	316.71	322.18	309.38	309.28	316.25	310.04	311.75	309.48	309.06	314.4	313.33	313.98	310.6	315.02	314.38	315.21	310.36	315.22	312.88	315.84	319.94	313.6	313.78	314.83	312.08	313.64	311.27	307.94	310.68	317.11	315.58	311.76	309.58	317.32	312.78	310.05	312.67	316.09
315.44	316.12	315.65	314.08	316.9	315.53	317.79	316.33	315.13	312.06	309.2	317.56	313.45	314.16	318.92	314.95	314.03	313.66	311.88	313.5	310.83	314.89	313.74	313.36	310.36	316.57	309.22	319.11	318.25	315.45	311.35	310.09	310.4	316.9	316.18	313.79	316.56	315.91	317.53	312.86	313.86	315.97	311.98	313.4	312.04	321.3	313.36	310.78	313.35	311.83
315.05	319.76	314.66	313.6	319.72	316.1	317.32	318.13	317.32	313.97	319.44	328.51	326.81	319.02	312.88	315.51	313.74	317.85	319.4	317.17	311.33	321.34	318.63	313.58	321.02	315.18	320.48	313.72	313.16	321.07	316.39	322.64	322.19	318.74	313.56	319.53	314.37	319.54	319.99	317.8	321.45	314.23	317.49	317.55	317.83	323.84	317.1	313.65	314.2	317.61
293.62	298.93	294.75	291.6	291.91	295.02	290.83	292.47	295.42	299.78	297.53	300.36	290.67	296	295.05	298.04	293.55	294.86	297.41	292.22	292.94	295.57	295.28	289.62	301.8	291.34	297.39	296.58	296.53	290.11	294.47	292.65	289.26	287.89	295.62	293.66	292.52	296.29	299.24	289.95	293.99	294.48	297.26	292.01	291.16	294.03	298.72	294.6	293.44	295.07
326.95	322.09	322.47	327.18	325.73	328.26	326.77	327.81	329.35	326.87	322.23	322.7	325.27	326.23	320.21	323.96	326.05	325.75	326.01	323.28	325.58	322.83	318.18	334.05	324.01	322.58	323.25	327.25	324.29	325.63	324.89	320.34	323.79	326.69	327.36	322.41	326.04	320.62	326.12	322.71	325.34	323.84	317	324.77	324.34	322.97	318.31	326.79	322.33	322.96
316.64	313.97	320.38	318.27	314.93	313.17	317.97	316.55	320.42	321.52	320.04	315.45	313.73	312.58	321	314.64	312.51	315.64	316.1	314.49	309.11	312.76	314.94	317.37	310.02	313.46	312.26	315.48	312.63	316.9	316.31	318.63	312.64	316.48	313.59	314.07	314.41	313.13	316.85	312.8	314.93	315.78	313.51	310.35	316.62	320.05	318.19	309.66	316.29	316.63
319.06	324.68	329.13	324.86	326.86	323.39	328.9	325.29	325.6	315.99	324.97	325.79	323.55	325.97	325.39	319.79	323.89	323.75	323.35	323.05	318.8	322.14	328.3	323.92	325.22	326.82	328.06	325.72	324.6	327.71	330.69	322.67	327.51	329.62	323.12	322.32	325.9	326.93	327.45	322.29	321.62	322.55	327.94	326.33	324.99	329.86	320.21	326.97	327.97	325.62
312.93	311.9	313.11	315.66	313.73	316.06	310.78	313.81	310.35	313.99	306.61	311.35	305.81	313.62	309.97	311.27	311.08	311.06	315.46	311.65	315.28	316.55	309.81	306.48	312.46	314.48	312.08	311.72	307.85	315.14	313.17	314.1	313.21	317.22	314.75	310.23	313.41	317.87	311.57	313.07	309.92	311.68	312.35	312.34	311.62	313.81	310.8	308.84	313.6	311.53
329.62	329.17	327.06	330.59	331.37	325.23	327.54	328.63	325.39	326.74	325.89	323.46	327.32	323.82	325.33	329.17	329.34	327.1	337.36	329.64	325.67	330.59	321.93	330.6	331.95	328.37	330.13	328.59	325.69	322.76	333.05	328.31	330.82	326.77	325.58	322.66	327.68	332.22	330.85	328.23	330.26	327.97	328.94	329.74	330.37	332.64	329.01	324.82	331.35	325.15
317.09	317.38	313.74	316.1	319.47	309.01	315.61	313.07	312.39	317.08	319.43	311	310.74	314.24	312.4	309.1	316.85	308.85	314.01	315.82	319.76	311.35	310.9	315.24	312.65	313.04	315.11	317.92	314.25	312.93	310.32	316.52	312.63	315.9	313.06	314.89	313.43	312.38	313.85	311.26	312.94	314.89	316.46	312.39	317.2	311.16	309.04	311.87	314.33	312.82
306.17	307.83	302.34	305.43	307.34	304.01	306.55	302.03	308.38	304.26	307.05	312.09	305.55	310.58	306.39	312.74	307.86	303.84	305.58	304.21	307.31	308.14	305.16	305.94	307.59	307.95	307.79	305.06	307.23	309.73	306.83	306.1	305.49	306.33	314.6	311.64	305.03	307.4	311.3	308.12	305.33	312.97	306.59	306.45	304.57	304.5	308.69	311.44	308.38	309.37
313.87	313.62	312.86	312.34	308.64	313.28	310.21	312.3	313.44	312.69	315.18	309.17	314.39	315.19	318.11	311.99	312.11	308.95	317.76	319.64	314.82	310.27	314.71	314.79	316.03	316.8	314.67	307.53	320.24	314.43	313.07	314.17	315.89	311.68	309.54	309.06	313.88	311.61	313.42	311.36	312.63	308.19	315.91	314.48	314.25	310.05	314.22	310.86	313.42	312.47
323.66	321.51	316.04	323.64	316.16	319.93	314.53	315.19	318.07	316.13	317.79	321.91	315.77	322.16	318.65	316.57	320.02	318.58	317.83	317.05	316.61	322.7	318.16	319.14	312.63	322.51	317.46	316.16	326.45	321.11	318.78	323.07	318.52	319.06	319.81	316.97	317.63	321.15	324.24	318.32	315.97	318.08	320.19	319.91	319.32	316.71	318.22	324.07	319.78	317.19
319	319.37	321.13	313.03	321.53	318.27	321.94	320.75	317.65	318.38	317.49	319.99	316.36	316.55	314.53	318.37	315.92	315.48	317.87	313.57	315.73	323.25	316.2	315.52	319.17	315.36	311.25	318.04	310.8	317.94	318.96	319.39	319.14	315.7	319.34	317.03	315.34	315.03	319.56	319.92	317.3	320.05	315.35	319.04	316.21	309.71	313.66	315	316.28	318.72
290.27	292.25	295.43	299.11	292.6	290.62	290.04	295.28	297.23	293.76	295.91	298.62	293	293.73	293.02	292.42	293.05	295.61	294.96	293.12	292.12	286.23	297.34	293.85	287.79	295.36	291.43	293.1	294.13	296.65	293.44	292.57	293.94	294.65	297.43	294.42	293.6	288.97	294.19	294.74	295.22	289.22	291.69	295.92	297.52	294.77	291.01	293.82	293.37	296.79
311.02	307.07	311.96	309.79	308.79	307.27	307.66	311.61	306.35	308.22	310.74	306.78	307.93	304.58	311.29	310.5	302.85	305.09	306.45	306.51	307.86	311.35	305.6	309.58	308.53	308.46	305.73	305.23	304.52	311.09	308.03	306.78	306.94	313.28	309.24	307.54	303.41	310.01	307.41	301.22	308.64	308.86	304.25	308.51	310.03	307.34	310.42	308.71	305.27	307.46
304.29	305.03	304.78	300.69	308.64	300.91	308.13	306.36	306.33	308.26	308.24	307.29	313.56	306.29	304.62	305.1	304.75	305.66	304.61	302.87	306.96	303.11	310.4	306.6	307.36	307.22	307.91	310.4	310.18	309.77	305.84	307.3	307.13	306.38	304.92	310.79	302.39	308.77	305.01	312.76	305.37	305.91	314.19	310.27	304.01	310.55	308.04	307.35	302.9	300.77
310.84	304.59	304.57	307.64	304.77	302.34	304.55	309.95	307.53	309.09	305.46	301.28	307.44	306.05	305.33	301.08	303.88	299.06	307.69	299.53	306.8	303.7	310.86	305.58	300.85	304.23	304	302.44	309.6	304.57	299.84	303.52	308	305.89	307.74	305.4	305.83	301.72	308.93	308.39	306.99	303.74	306.01	304.8	297.83	305.45	304.6	306.56	305.26	304.4
309.23	305.67	314.94	309.77	312.5	310.56	310.47	309.23	306.59	310.18	307.8	305.75	312.11	311.67	315	314.43	310.62	313.89	314.84	308.86	307.39	315.21	307.22	310.29	311.16	313.22	309.77	311.78	307.44	311.64	314.53	314.9	309.97	306.36	308.11	308.62	315.05	310.08	315.41	308.31	313.02	312.95	310.02	308.92	310.43	311.34	310.58	311.11	313.07	309.27
305.78	297.02	309.5	305.88	308.46	305.76	304.06	301.61	306.63	309	303.84	308.79	305.09	306.09	307.43	297.05	308.17	303.03	301.74	303.72	303.03	303.25	304.68	307.05	309.05	306.29	301.31	299.48	302.52	304.54	305.65	304.77	304.89	310.46	306.07	307.07	306.82	305.74	299.2	306.99	301.02	308.58	302.07	301.64	299.84	304.37	304.36	305.54	301.7	305.01
309.79	309.92	310.14	306.84	310.19	313.58	311.75	313.04	310.34	313.29	314.57	311.88	318.01	313.02	309.38	313.9	315.64	310.33	312.56	311.36	311.5	315.04	305.86	307.8	317.54	307.76	309.24	312.02	311.03	313.22	314.71	310.74	308.88	313.67	309.11	311.78	318.15	310.88	311.78	309.11	318.87	318.07	313.58	315.35	311.74	314.7	309.31	311.45	310.7	308.39
299.5	302.08	298.34	301.63	301.61	300.98	303.34	300.07	301.27	300.41	299.3	303.35	299.96	303.91	301.05	296.93	300.42	301.43	295.94	296.06	300.63	297.98	297.12	296.48	302.55	299.76	303.25	299.96	296.73	298.11	300.63	301.11	298.76	298.7	298.57	304.96	302.67	296.98	297.35	301.4	303.78	300.79	299.33	300.23	294.91	301.8	301.96	303.27	299.87	304.28
325.04	319.3	323.14	324.78	326.46	325.4	325.66	320.84	326.38	329.91	326.23	327.35	323.2	325.94	326.36	327.31	329.61	326.17	326.01	322.15	319.25	328.51	324.14	326.65	324.12	324.87	329.65	324.53	329.81	327.14	324.98	320.1	322.49	328.27	324.84	325.16	327.64	320.61	329.43	329.45	319.25	319.72	327.88	323.25	328.54	324.5	328.68	321.36	323.95	322.1
317.54	311.22	314.42	310.66	311.02	310.66	311.77	311.07	310.5	311.8	311.4	311.81	311.2	314.33	313.59	313.31	313.08	310.2	310.18	314.31	310.61	312.04	317.07	312.64	318.63	309.27	315.14	310.73	320.19	310.22	307.6	312.93	312.82	307.77	315.3	315.1	311.63	309.78	312.25	311.24	315.63	314.64	310.85	310.66	311.7	312.37	308.62	311.64	317.49	310.83
314.02	316.94	315.08	319.45	318.75	315.57	317.33	313.78	311.85	317.75	313.85	310.77	311.37	314.28	312.11	315.09	312.06	315.34	318.63	311.35	311.51	313.23	315.59	310.84	314.82	314.13	309.43	311.43	311.46	318.63	316.62	317.57	315.38	314.66	318.21	312.58	315.79	319.58	320.5	315.7	314.49	316.25	315.29	312.66	313.22	316.17	316.93	311.05	313.24	317.29
311.27	314.01	318.44	314.19	317.36	316.15	315.79	314.53	315.07	317.83	311.67	311.44	314.59	314.83	319.56	315.2	316.65	317.02	312.56	314.46	313.16	313.07	313.16	311.62	313.85	315.52	313.01	316.13	318.34	315.38	311.54	309.48	314.86	315.87	316.97	316.48	311.11	316.97	309.78	313.68	313.24	312.05	314	310.15	319.23	314.28	313.07	314.6	310.53	316
305.51	306.12	306.82	305.45	301.75	305.9	301.74	299.93	303.7	301.19	307.79	302.51	299.58	304.12	299.54	306.17	300.81	303.4	308.7	301.4	308.78	299.16	300.88	303.65	305	297.79	297.16	305.53	302.27	300.45	301.06	300.19	299.27	302.67	302.1	302.11	305.81	306.31	302.75	303.53	303.45	303.11	305.08	304.43	305.62	299.66	308.81	309.07	302.98	309.04
299.5	298.79	298.83	298.25	295.03	302.75	293.45	298.75	300.7	295.82	299.04	293.33	291.96	301.52	298.6	294.73	296.71	297.19	295.86	302.71	301.56	296.24	295.36	297.6	301.63	293.06	298.83	295.07	297.3	296.42	299.82	297.63	296.5	294.3	292.52	293.1	298.69	299.4	300.51	295	292.91	293.35	293.98	295.28	299.96	295.53	299.2	295.33	298.06	297.69
313.5	318.75	320.11	319.64	309.39	316.72	319.43	315	310.95	315.68	317.06	314.84	315.86	315.63	318.38	312.65	315.28	312	315.55	313.52	314.91	320.33	315.58	316.8	311.48	315.69	314.96	315.3	315.42	314.74	313.86	314.62	318.65	308.03	316.11	312.92	313.8	314.62	316.07	314.23	312.61	319.62	315.79	314.7	318.34	318.55	318.8	313.59	314.22	317.55
315.09	308.38	315.24	313.85	311.86	304.4	311.09	315.38	315.15	312.12	304.71	306.32	310.69	308.01	311.14	314.28	311.58	311.07	310.81	319.14	309.41	312.16	317.17	313.69	311.92	312.7	306.75	310.79	315.72	308.44	306.28	308.79	312.01	309.63	311.85	319.82	316.92	313.72	308.49	307.87	308.89	311.38	308.7	310.69	309.61	311.9	310.82	313.71	310.72	306.11
322.32	317.9	325.88	315.02	320.34	322.45	317.64	314.76	319.09	319.89	318.47	314.94	319.45	321.14	321.3	311.82	321.17	322.84	318.23	321.36	321.04	315.46	318.09	320.44	318.46	315.92	317.22	318.19	316.55	316.87	314.69	322.72	328.26	315.18	325.01	314.7	314.93	318.66	322.82	320.68	317.05	317.5	326.85	321.97	319.06	321.93	316.7	321.3	319.17	318.66
301.67	305.33	306.4	307.78	307.8	305.12	305.17	305.98	299.38	306.33	303.51	301.41	304.52	304.67	303.66	303.89	313.61	302.72	303.31	307.56	303.64	306.82	302.33	303.19	301.35	308.31	305.48	300.68	305.51	306.04	308.26	302.27	305.87	307.52	299.85	306.46	303.17	307.25	304	308.09	307.14	306.66	302.1	304.56	300.6	306.16	306.8	303.69	306.05	302.47
291.6	295.13	293.2	294.26	296.93	297.14	296.9	296.71	291.55	297.94	291.63	296.05	300.65	297.59	296.16	295.67	292.35	291.29	291.98	290.71	291.97	296.44	295.13	294.64	298.73	289.39	294.68	293.22	290.51	297.76	295.6	293.79	290.24	294.29	301.75	289.61	294.58	290.03	292.43	291.39	294.43	291.96	289.51	289.91	299.74	300.66	295.16	292.98	294.19	288.76
309.24	316.76	315.79	312.46	306.62	313.62	310.02	312.02	312.37	312.8	317.71	316.96	316.56	312.78	311.87	316.15	318.94	317.08	312.92	312.1	312.53	315.77	317.64	313.77	316.3	314.78	312.56	316.73	312.62	313.38	316.64	317.7	314.61	314.71	313.9	315.24	310.07	309.7	317.96	310.9	316.6	314.85	310.71	312.5	311.2	312.99	314.95	313.5	307.92	315.66
328.17	328.97	329.71	322.11	326.56	328.65	327.02	328.46	329.2	332.37	333.46	332	330.26	330.07	332.43	329.08	330.2	329.04	324.18	327.76	326.95	327.02	325.66	331.5	328.62	329.31	329.55	332.96	324.68	323.46	329.15	332.02	329.41	326.56	329.01	318.59	322.7	330.3	323.83	326.3	329.96	324.9	330.82	326.98	329.62	327.87	324.91	332.01	330.89	326.19
312.93	319.03	318.1	315.33	312.93	313.79	318.59	315.93	309.75	316.42	309.06	315.17	315.68	316.8	316.9	315.63	313.18	312.78	309.49	316.4	316.24	314.2	314.42	317.53	310.59	311.74	316.44	315.82	314.82	312.07	314.74	319.86	314.96	316.12	313.88	314.15	318.65	313.05	316.87	316.19	318.17	310.98	311.08	316.13	315.45	311.69	319.11	319.58	318.67	312.07
304.79	304.22	299.67	302.16	301.56	301.57	302.65	309.18	301.26	301.91	302.49	300.16	307.04	302.76	304.37	301.7	298.65	303.85	296.8	304.23	302.94	300.77	304.86	305.52	302.93	307.39	302.34	305.31	303.19	301.12	303.96	302.93	300.32	303.42	305.59	303.4	303.48	302.47	299.68	305.17	305.27	307.1	304.15	302.01	311.15	295.79	302.49	304.33	299.34	308.02
332.08	325.36	330.26	331.26	328.56	329.19	333.32	335.2	329.74	329.69	325.15	329.09	324.57	330.85	328.5	331.13	328.73	325.01	327.86	330.31	328.97	328.99	332.31	326.26	331.08	327.67	329.34	330.5	328.3	329.56	327.27	327.3	326.69	328.73	328.22	327.99	323.03	327.35	325.91	327.94	330.34	327	331.54	327.64	330.99	326.72	323.52	326.93	331.17	329.24
300.3	304.99	303.57	304.66	304.95	307.52	300.95	303.27	305.87	304.2	304.55	305.11	304.08	300.52	300.68	304.21	302.9	300.74	305.46	301.09	300.69	305.15	298.84	304.72	300.09	311.02	308.8	302.2	300.81	302.67	299	304.71	306.65	302.96	302.58	306.43	304.57	307.32	303.34	297.17	307.69	302.11	303.77	297.58	301.94	304.31	301.87	301.1	304.66	306.52
315.7	321.03	320.95	316.7	320.41	319.01	317.88	317.64	315.72	317	317.9	314.67	322.26	318.25	317.86	315.03	317.04	319.9	319.13	320.18	323.25	308.85	315.09	312.4	316.01	324.19	319.62	318.84	317.79	317.13	318.95	320.22	317.19	313.17	317.55	317.76	316.19	316.28	314.25	316.9	315.74	317.51	319.92	317.14	317.85	318.43	311.91	324.22	321.57	312.98
311.3	306.37	309.51	316.92	311.52	312.22	310.89	309.84	313.3	306.82	310.7	310.81	310.37	309.32	310.33	307.82	313.4	307.93	311.32	308.74	311.25	309.72	317.33	311.5	312.72	315.44	310.6	309.37	303.02	311.47	306.96	303.14	311.23	310.58	306.43	303.61	311.56	306.01	312.63	308.75	306.92	307.86	306.47	306.84	306.47	304.89	311.81	307.33	310.68	306.3
313.98	314.44	317.42	315.14	315.55	307.59	313.87	308.9	312.81	317.12	314.2	311.6	314.84	314.96	310.56	315.55	317.71	311.93	314.52	315.55	314.94	318.15	320.88	316.02	315.09	312.71	312.65	318.04	314.65	317.9	313.54	317.3	309.6	315.88	314.07	312.96	313.92	312.01	313.79	312.3	311.77	313.75	314.7	312.29	314.59	309.27	311.01	310.87	316.65	312.39
325.03	324.4	329.07	327.79	329.57	331.74	331.21	325.86	325.89	321.97	332.47	328.18	325.92	328.03	328.93	330.73	330.99	327.28	327.22	324.98	328.49	329.72	323.61	320.84	332.28	326.27	329.75	325.58	329.28	327.25	324.5	324.82	327.66	330.61	331.2	328.56	329.32	321.03	330.63	321.96	325.7	326.28	325.26	325.43	329.98	329.47	324.15	326.65	327.19	328.58
326.83	326.37	326.37	328.07	324.47	324.96	326.18	329.62	329.12	323.54	327.67	330.11	332.29	327.15	324.87	323.3	328	326.57	324.62	325.51	324.55	328.27	328.14	329.63	328.42	326.55	324.84	329.44	329.26	331.08	332.28	327.05	329.97	327.45	325.91	328.41	324.9	328.67	329.33	329.75	326.48	330.46	325.12	322.63	331.23	315.59	328.3	330.31	326.39	321.01
305.38	303.77	312.79	306.1	311.9	312.63	312.01	310.33	310.13	309.32	307.42	305.07	308.97	310.19	309.9	306.49	304.5	311.16	313.67	312.7	313.52	308.93	308.56	307.84	313.99	315.64	304.21	312.49	310.84	306.05	310.93	307.33	311.82	309.71	304.8	308.73	308.39	309.82	310	308.31	308.71	311.13	308.96	306.52	308.34	308.89	305.48	312.67	306.78	307.19
313.8	320.41	316.83	319.2	316.08	315.48	316.7	312.98	321.31	313.46	316.78	310.47	318.3	318.81	314.52	318.88	318.06	318.58	316.37	317.23	312.99	317.51	317.05	314.31	314.99	310.86	320.21	315.04	315.16	314.94	318.45	310.06	320.9	317.36	315.98	316.36	319.32	317.65	319.72	315.13	319.38	316.05	323.44	319.67	316.01	315.85	320.61	318.03	312.6	316.06
309.8	310.68	308.2	311.82	307.93	305.78	306.3	307.19	309.39	310.4	306.31	306.38	308.78	308.75	308.3	307.39	312.62	312.66	309.56	311.81	307.6	310.39	307.41	308.17	307.22	313.1	308	305.61	309.66	316.1	308.77	305.84	308.2	308.62	304.89	307.69	310.39	311.24	307.68	307.67	309.6	306.12	310.59	305.81	311.04	310.3	308.19	309.8	312.88	304.65
317.58	320.58	317.32	320.41	317.6	316.27	318.14	316.14	313.76	317.33	315.11	321.86	318.44	310.24	320.77	315.54	310.78	316.28	316.72	314.9	315.55	319.49	317.06	318.02	314.02	319.44	316.14	312.3	313.06	312.82	314.41	311.31	316.69	314.5	319.73	313.35	314.37	312.33	318.55	312.87	317.12	322.01	321.45	310.34	317.3	318.39	315.37	321.15	316.57	315.65
307.94	307.61	308.48	312.27	306.24	307.65	309.72	307.03	306.15	315.1	307.97	308.13	311.33	313.12	310.49	307.53	307.07	315.32	307.19	309.33	303.62	310.21	310.77	312.82	307.35	307.76	307.52	311.99	313.21	307.23	307.36	310.37	312.58	308.35	311.92	309.73	308.2	312.98	308.16	309.1	314.89	312.19	306.99	305.75	310.15	311.5	307.37	308.32	305.29	307.52
288.05	301.05	292.6	295.18	294.84	291.85	290.6	300.31	291.81	300.59	297.41	292.41	294.97	296.3	295.62	294.86	296.98	294.29	292.68	293.82	295.19	299.28	292.67	298.01	288.12	299.06	293.5	293.28	297.65	294.26	291.45	294.65	293.07	296.66	299.72	295.06	297.23	293.29	290.93	294.99	296.69	296.32	297.01	295.6	290.7	295.78	290.73	294.2	290.54	291.85
316.95	310.44	315.62	313.29	312.55	311.3	306	307.66	302.78	308.63	310.43	311.23	313.82	308.66	313.11	310.1	310.75	314.84	314.61	310.76	309.15	315.27	314.51	310.27	312.71	314.02	309.01	318.25	312.44	312.24	310.32	314.43	310.95	310.2	309.27	312.71	317.72	314.12	311.79	314.77	309.45	311.77	308.3	308.96	312.78	313.82	307.81	316.46	311.88	312.39
300.62	299.44	297.69	301.09	297.02	298.37	302.92	298.98	300.97	298.73	297.55	295.88	298.91	304.75	306.1	301.4	299.79	301.85	302.86	299.94	301.68	296.99	299.12	297.22	299.04	306.95	303.92	299.66	296.87	301.15	305.33	299.59	298.57	299.29	302.56	298.96	295.83	299.53	301.31	302.78	300.31	300.25	297.05	302.03	306.22	302.4	297.71	299.43	298.75	298.95
299.09	303.45	297.04	301.58	297.79	300.67	298.97	301.01	299.43	296.34	302.58	296.73	297.65	297.31	299.57	298.93	302.28	303.94	298.45	306.25	298.39	298.57	298.79	298.77	297.56	295.35	303.02	298.48	299.45	298.37	302.13	296.88	297.53	301.58	300.76	301.28	297.34	298.81	295.43	298.27	301.08	299	299.83	302.96	299.18	298.41	294.85	294.87	298	299.49
315.21	322.03	316.2	314.21	313.53	313.5	318.75	320.74	319.58	317.5	318.41	322.48	314.69	316.32	324.4	322.23	315.9	319.67	322.63	325.07	321.59	322.73	323.41	323.35	318.21	325.79	317.89	317.55	318.69	318.74	318.6	314.63	316.66	312.15	320.33	316.68	319.54	321.49	312.18	315.05	318.59	324.1	321.6	323.69	317.11	315.51	318.39	314.58	321.77	321.31
308.95	308.61	310.73	311.17	305.38	312.24	307.07	310.99	312.86	313.07	306.59	311.04	312.15	311.23	315.6	308.79	308.51	304.88	305.62	306.21	310.98	305.5	306.71	308.67	313.3	310.17	308.35	311.11	312.51	312.06	312.21	312.41	307.06	313.72	310.46	307.87	305	310.44	309.76	305.34	310.69	307.59	314.84	303.49	306.05	317.03	311.01	309.23	310.68	310.36
302.06	303.37	301.58	300.59	307.69	303.17	304.12	306.28	300.21	302.19	309.35	301.6	302.74	305.98	299.41	301.21	300.39	306.06	302.98	302.48	302.03	307.94	302.51	303.38	299.59	301.41	302.78	305.19	305.87	304.49	302.2	306.11	301.17	302.95	306.2	304.91	306.49	303.29	306.02	298.68	309.41	302.53	303.92	301.28	307.24	306.76	302.49	304.88	302.8	301.29
310.84	316.43	314.39	316.75	316.73	315.45	314.43	315.39	313.57	308.15	312.82	315.03	318.26	312.03	316.48	317.12	314.26	319.19	309.82	309.93	309.46	317.2	318.81	308.23	316.88	314.41	315.37	316.65	318.32	310.43	311.97	310.2	311.39	314.12	320.46	307.48	313.17	311.45	316.07	312.73	309.87	312.42	314.37	315.89	317.69	312.55	309.67	309.06	313.45	309.11
307.83	304.35	300.46	303.1	303.86	309.12	304.19	302.88	301.62	299.56	304.58	306.16	304.09	305.6	303.94	304.85	303.27	307.3	305.98	305.23	299.26	300.97	301.89	304.24	302.78	306	304.35	303.04	303.69	301.77	305.22	302.35	307.16	304.26	305.11	303.01	303.6	306.39	307.42	300.62	308.02	304.89	303.55	305.68	302.77	306.15	302.73	307.43	304.24	304.24
315.75	309.63	321.75	310.59	309.23	318.12	314.51	314.94	314.53	313.73	315.54	316.17	316.06	317.33	314.39	317.9	311.67	313.99	309.89	313.65	312.4	315.34	310.92	310.94	313.56	308.58	315.76	316.41	312.09	313.48	311.18	308.26	319.45	312.21	313.44	311.13	312.03	312.11	313.44	311.58	314.71	310.7	315.66	313.96	312.9	311.22	310.19	314.9	314.78	316.95
301.41	306.07	306.12	296.41	297.05	304.91	300.65	301.28	301.61	300.13	305.22	303.53	301.11	300.19	299.5	305.3	301.9	304.55	303.2	306.91	296.68	299.7	299.26	299.1	302.47	303.62	303.93	302.13	301.51	298.22	304.04	298.52	302.86	300.16	300.99	306.22	306.67	303.37	299.52	297.07	308.52	305.46	297.99	303.79	303.45	306.67	303.77	302.14	307.47	304.38
304.36	298.83	299.18	304.3	305.11	302.89	301.75	306.13	302.83	300.3	301.13	300.49	308.24	306.02	298.92	301.42	303.19	303.79	303.2	295.91	302.32	299.37	310.05	301.92	307.5	305.21	308.59	300.54	306.62	303.91	301.21	301	304.21	304.76	302.35	300.39	302.72	305.18	302.05	300.89	304.61	296.48	304.57	303.6	302.65	304.93	306.08	304.9	300.51	303
303.53	304.37	305.96	300.57	306.51	306.21	297.91	304.28	305.48	305.61	305.05	303.42	305.1	302.24	306.19	306.87	303.44	306.61	306.27	300.6	307.04	307.32	306.31	301.8	300.18	307.92	301.36	302.43	304.82	303.92	300.94	305.33	303.73	305.09	305.67	301.62	305.53	306.73	301.27	307.27	306.5	296.17	302.79	309.45	308.4	301.71	303.12	306.18	307	302.75
322.28	315.65	317.35	316.26	313.82	321.7	318.96	321.73	315.73	321.12	318.1	316.77	318.51	321.89	316.38	316.85	318.5	319.02	312.91	316.79	318.79	318.75	314.76	314.8	314.9	314.37	316.32	315.86	317.4	315.61	320.85	315.45	317.82	315.75	318.76	315.49	319.61	318.47	321.02	313.86	317.23	316.67	315.84	313.77	321.01	319.15	319.17	312.15	314.74	318.04
304.92	303.99	304.06	300.01	300.97	304.76	298.59	305.21	301.62	302.95	300.13	301.79	304.41	298.81	300.54	301.53	301.23	302.81	298.74	299.41	299.12	304.17	300.54	301.86	299.51	304.22	299.3	303.01	299.5	300.04	305.87	299.71	305.32	305.08	304.46	304.2	306.56	303.67	300.06	303.71	306.65	297.47	295.97	302.83	300.93	296.84	301.87	303.86	302.2	297.47
305.03	308.66	311.21	311.34	308.11	310.59	312.94	311.53	308.2	309.92	304.21	306.52	303.48	305.75	307.26	306.03	305.22	311.83	308.82	307.29	307.07	307.92	306.72	305.4	308.1	311.7	305.9	310.22	308.3	311.39	310.1	307.99	310.21	306.26	311.28	311.72	310.83	307.24	307.52	304.61	310.36	308.63	312.5	307.22	314.36	313.59	306.11	302.08	305.81	305.83
314.47	313.16	318.12	307.58	314.5	310.2	313.05	313.61	315.77	310.94	310.73	313.24	307.04	313.75	311.49	313.21	311.16	316	307.86	313.55	312.83	312.43	310.09	313.2	315.79	321.42	312.09	316.14	315.11	313.74	310.19	311.65	309.27	312.62	309.19	312.53	317.02	312.79	313.33	310.31	312.37	314.03	311.99	311.21	314.22	310.17	311.54	309.47	318.18	316.1
304.7	302.42	307.85	299.99	301.56	302.29	309.05	305.06	301.19	308.81	306.22	304.16	305.98	306.75	306.45	304.91	303.68	305.83	305.69	308.65	301.99	301.22	305.95	301.99	305.6	298.85	303.22	300.58	304.18	300.16	306.37	299.34	305.18	304.25	310.47	307.98	304.53	306.91	304.55	300.29	301.81	301.69	304.73	294.15	302.05	306.5	297.97	303.51	310.78	309.23
305.67	310.07	303.55	310.29	300.74	306.2	300.97	300.89	301.23	307.16	304.56	299.81	299.41	306.64	302.05	302.49	305.64	305.72	304.32	302.8	303.95	303.2	307.65	299.76	299.55	300.03	305.07	304.85	301.11	298.71	303.87	303.88	307.79	307.67	307.03	308.86	303.37	309.83	311.47	305.47	298.23	301.76	298.26	300.88	304.73	303.47	298.01	305.69	299.1	298.82
316.96	315.46	321.13	318.52	315.87	315.11	309.43	313.98	315.03	318.46	315.89	315.94	318.88	319.22	312.75	316.33	317.77	318.46	316.4	315.66	321.37	314.67	317.4	317.72	315.26	317.46	316.06	317.1	314.32	313.97	315.16	312.53	320.22	320.67	318.14	315.3	314.2	320.02	319.07	316.2	320.41	313.11	320.34	318.03	319.86	319.72	313.11	320.83	320.12	320.31
302.49	304.46	300.67	309.1	302.72	306.18	305.96	301.53	310.2	301.56	308.36	305.98	304.9	301.89	304.9	304.28	311.69	303.29	306.48	309.72	302.35	301.93	304.99	312.63	302.91	304.59	297.29	305.56	300.28	307.89	305.16	307.49	303.6	303.2	308.87	305.29	304.54	302.79	305.98	308.29	308.48	306.7	305.83	304.23	305.62	308.44	307.4	307.29	306.47	301.21
316.96	311.54	320.12	315.04	314.93	317.61	316.85	312.75	315.65	315.44	317.43	320.97	310.34	316.83	312.91	315.18	319.87	313.48	317.96	319.09	316.44	313.34	313.44	315.95	314.43	312.53	316.42	316.68	317.31	316.64	317.68	318.31	319.37	314.5	311.4	307.22	316.5	314.7	316.84	309.3	314.43	317.89	312.22	314.65	316.77	310.37	315.71	313.06	311.65	313.83
320.1	313.45	316.6	319.82	315.65	319.63	316.82	322.13	317.14	315.21	318.15	315.22	316.82	316.07	314.24	321.31	314.71	317.04	316.9	315.66	318.9	315.66	314.56	310.83	317.39	313.37	315.47	318.3	321.92	314.04	313.75	325.09	312.65	316.57	315.78	315.97	316.65	315.37	317.27	318.31	312.68	320.73	314.16	320.04	322.11	318.55	319.64	310.56	315.35	313.68
302.64	303.76	303.79	296.33	305.81	303.7	299.8	305.31	304.64	299.4	302.91	305.01	299.52	303.04	305.84	300.99	298.97	308.52	304.52	304.86	305.5	303.47	304.15	301.56	302.48	301.64	306.75	311.2	306.86	305.69	301.65	301.51	299.27	307.11	303.5	301.57	307.56	302.79	302.05	300.44	303.93	299.65	300.64	301.29	304.66	307.01	300.3	302.23	304.22	302.21
307.79	300.14	305.98	304.27	305.86	302.92	304.7	304.47	306.77	299.95	303.1	306.63	300.45	302.95	301.26	301.13	302.65	305.06	308.81	302.58	301.64	304.32	302.44	304.83	300.89	308.95	301.2	302.68	300.51	298.72	305.69	305.25	301.71	303.61	304.1	305.21	301.51	303.68	303.82	300.31	304.57	302.28	302.86	307.42	303.18	302.64	308.79	306.66	302.44	307.35
312.66	310.07	305.11	308.73	310.24	310.6	310.74	307.58	305.11	305.89	310.17	314.59	304.16	308.7	312.42	310.77	311.72	306.71	307.65	310.76	310.58	311.79	307.53	304.24	308.76	305.27	311.85	307.76	309.44	309.53	310.44	307.78	305.8	306.98	310.42	316.05	310.33	308.7	305	312.06	307.12	305.44	304.68	308.01	309.96	310.45	311.03	309.76	309.3	310.24
305.14	299.39	297.83	301.26	302.39	302.65	298.76	294.39	297.98	296.56	294.82	298.39	299.16	299.72	295.62	300.97	299.03	300.87	297.27	295.63	301.13	303.32	299.74	298.71	300.7	299.65	298.26	297.58	305.39	302.58	300.87	298.8	297.58	296.35	299.88	300.24	297.95	302.33	299.72	305.87	296.85	301.2	299.84	302.49	300.01	299.34	297.5	299.21	302.13	300.05
301.09	304.7	304.94	302.74	300.77	302.06	298.58	301.71	302.41	305.65	301.61	308.81	303.96	305.72	302.31	300.94	305.66	298.23	302.38	304.48	305.56	304.63	302.54	302.25	300.85	302.53	304.52	303.38	303.84	305.31	299.35	306.79	305.72	305.19	303.66	301.7	309	303.17	302.5	306.79	304.49	305.2	303.6	303.57	300.56	301.93	309.77	307.51	302.94	300.59
320.37	316.77	310.69	315.73	312.19	313.14	311.2	317.75	313.41	319.66	314.95	318.31	314.66	317.11	310.9	313.85	319.77	316.46	314.02	318.9	315.69	313.45	308.44	316.05	314.65	313.09	315.97	317.05	319.21	317.97	319.33	313.59	315.29	320.97	315.7	313.63	321.04	313.9	320.53	319.68	318.63	315.92	311.9	317.04	320.11	314.79	319.95	314.93	319.93	312.78
333.21	325.31	329.08	332.43	328.53	329.21	326.4	330.37	327.24	327.63	328.71	329.69	328.72	330.2	331.82	331.19	325.58	329.18	329.47	333.57	327.68	328.64	328.18	328.22	327.92	327.57	324.79	329.34	322.9	326.66	322.14	324.09	331.3	322.6	327.11	323.53	329.39	327.46	326.94	326.34	326.98	328.05	327.77	329.51	327.91	327.54	328.1	325.23	326.76	327.61
301.19	304.25	305.66	300.96	300.7	300.04	301.15	301.06	298.47	297.3	296.57	299.55	298.93	302.73	301	305	298.96	297.17	302.32	301.41	300.02	297.2	300.61	301.72	300.53	299.19	301.44	300	303.63	300.31	300.84	301.87	303.87	295.86	297.91	303.14	300.24	301.93	304.91	302.74	301.84	299.81	301.64	296.52	301.44	295.55	301.09	304.71	300.66	303.58
302.11	306.5	300.39	312.86	302.48	306.05	305.69	309.09	303.81	299.96	302.13	305.15	307.87	301.13	303.64	309.77	307.68	301.65	307.09	309.63	304.68	305.51	302.12	307.48	304.74	302.1	298.18	307.22	301.93	301.81	299.38	299.5	304.42	304.96	305.7	300.84	310.01	306.94	304.63	298.79	305.03	307.48	307.8	307.3	303.96	300.36	305.88	301.68	309.43	304.51
316.79	316.78	318.42	317.69	314.48	319.17	313.67	316.68	313.3	317.61	317.6	317.17	315.39	315.16	316.93	312.29	317.69	320.52	320.68	315.44	318.08	317.29	319.09	318.07	311.7	318.97	314.72	314.1	315.39	317.68	316.67	315.88	318.38	318.68	315.87	319.34	321.11	318.55	316.85	317.82	315.25	318.3	314.44	318.23	315.73	321.22	318.1	320.95	314.85	322.56
318.42	319.64	319.36	319.15	320.91	318.48	316.01	317.56	314.29	319.05	313.82	316.03	316.94	311.02	318.11	319.72	313.5	323.19	319.9	320.59	315.31	311.6	317.76	314.94	318.12	314.53	322.58	322.07	318.74	318.02	320.29	315.16	317.12	311.72	314.72	317.57	317.7	315.89	317.75	318.96	315.5	318.67	321.14	317.47	317.28	317.44	318.69	320.55	314.49	315.46
313.95	314.38	315.69	317.15	313.32	313.92	313.33	316.26	311.64	315.06	320.69	313.65	312.97	313.28	315.1	320.39	317.99	314.92	312.55	315.93	317.69	317.47	312.79	318.58	313.18	317.76	313.59	311.71	310.94	317.26	313.39	312.88	318.1	309.82	316.59	315.92	312.27	316.46	317.59	309.68	310.23	311.1	318.43	316.09	309.11	308.72	316.65	317.93	311.56	320.7
306.39	304.25	312.72	302.43	307.12	307.01	300.65	303.68	306.11	303.26	303.12	309.78	300.93	306.89	300.7	305.78	300.28	303.62	303.06	308.15	304.64	304.38	302.57	298.21	303.37	304.36	304.01	304	304.34	303.54	299.85	302.34	301.83	304.51	302.77	297.72	304.02	305.9	303.77	304.79	300.94	303.69	300.54	301.85	301.16	307.74	310	299.12	302.56	306.25
291.77	290.51	299.63	295.35	293.43	299.76	297.45	296.98	299.57	298.92	300	295.75	294.89	293.7	297.7	298.55	298.99	299.11	295.32	303.37	295.24	296.61	295.48	301.12	297.96	298.62	298.37	292.97	295.29	298.43	295.4	299.27	291.68	295.32	301.59	300.73	296.97	291.15	295.78	293.98	296.99	297.09	297.6	293.93	297.83	297.44	298.84	295.93	297.51	295.7
308.95	312.61	308.78	313.05	311.5	306.86	313.35	314.85	314.76	309.47	303.28	310.89	307.96	310.37	307.09	312.57	311.84	312.11	311.03	310.45	314.34	314.47	307.56	313.35	315.98	315.74	309.79	307.8	308.21	310.89	309.57	314.36	313.84	307.86	314.39	312.12	307.07	312.25	312.31	312.3	310.29	310.19	311.35	306.86	308.13	312.54	315.1	315.97	311.9	309.94
291.25	292.44	293.32	292.31	292.92	294.01	292.85	292.98	293.58	299.23	294.18	289.56	299.27	293.19	296.15	290.55	292.92	291.73	295.34	295.89	292.38	293.01	294.14	298.53	291.54	294.05	293.76	293.29	297.53	290.01	291.76	294.09	297.01	290.91	289.21	294.14	296.49	291	294.32	294.24	292.61	294.79	297.95	291.66	295.03	301.84	301.02	298.35	291.3	294.54
300.1	299.78	305.99	303.31	307.06	299.28	303.54	301.64	298.42	298.89	298.47	294.45	304.86	299.76	301.56	302.27	302.56	302.98	297.93	302.51	299.72	303.03	300.59	300.22	297.68	303.74	302.04	297.2	304.15	302.1	298.21	300.02	298.65	295.24	302.44	299.47	301.43	300.92	299.86	303.39	295.99	295.1	300.66	298.83	305.07	300.58	296.46	299.78	300.91	297.75
314.65	310.75	316.86	313.3	312.12	316.26	319.12	316.47	311.55	313.49	317.71	316.1	315.03	316.27	312.23	310.88	316.09	310.63	316.09	314.64	310.26	314.48	316.5	317.24	315.15	312.84	311.11	314.65	311.55	318.3	317.72	310.83	313.71	317.9	315.85	310.99	307.01	311.61	312.85	313.9	313.78	316.94	315.95	313.86	316.15	315.2	315.51	315.94	313.26	310.14
311.28	306.7	308.86	309.9	309.06	305.09	309.74	307.54	307.61	307.28	304.89	308.48	306.1	309.93	310.87	310.21	311.12	308.58	312.35	315.15	308.8	307.71	300.43	311.14	308.65	306.02	307.25	314.68	309.58	311.73	305.57	313.66	306.42	312.49	307.92	307.22	310.24	312.4	306.61	316.13	314.07	312.41	317.62	309.43	309.14	307.03	303.71	313.01	309.3	306.07
310.14	315.21	314.21	312.17	312.41	313.36	312.81	315.11	314.04	317	312.93	314.73	317.51	317.38	317.7	317.73	318.18	313.27	316.42	310.41	313.92	313.91	314.63	314.04	314.97	310.01	315.54	313.64	313.98	318.38	317.11	316.71	312	313.17	315.66	315.47	316.04	317.03	314.31	318.4	314.55	313.77	314.97	314.66	313.11	315.13	313.79	311.79	314.18	315.34
294.47	295.48	293.67	297.3	292.08	294.5	297.52	299.87	298.63	297.3	293.76	296.73	296.92	302.05	294.85	295.22	298.37	298.44	294.08	291.87	299.85	296.36	297.26	297.94	299.85	293.08	298.7	294.32	296.63	297.54	293.35	298.95	298.87	288.81	293.44	294.67	299.84	299.37	290.6	294.34	297.07	295.46	292.61	301.12	296.32	292.97	297.05	299.78	300.09	302.69
313.4	308.88	309.27	311.09	316.23	308.34	308.02	311.28	309.04	312.65	314.81	307.49	307.77	310.3	311.67	311.65	313.95	311.97	305.56	309.7	307.16	313.74	314.13	310.08	311.57	309.09	315.31	310.8	314.43	311.44	310.23	309.72	313.12	311.41	308.45	310.94	313.14	307.36	314.33	313.35	309.5	307.38	306.25	309.98	305.29	317.31	308.69	314.59	309.01	307.43
303.59	300.97	295.52	300.5	306.02	300.79	308.47	302.75	302.47	300.54	299.18	299.42	302.78	302.98	302.1	301.05	305.47	300.11	305.29	304.48	299.84	302.21	303.79	298.23	298.51	305.83	303.42	305.14	303.91	300.22	299.27	303.08	301.54	306.29	303.95	299.63	306.41	300.24	295.66	299.7	300.58	299.07	307.9	301.01	303.27	301.57	301.08	299.97	303.43	304.59
316.48	317.17	312.59	319.44	318.5	311.1	316.97	314.96	311.95	314.06	317.99	315.12	313.79	317.81	317.34	317.31	316.79	318.74	312.82	312.19	314.51	311.81	314.57	308.75	315.16	314.58	313.24	316.35	312.52	313.61	316.16	312.37	313.16	311.93	316.86	309.9	313.05	318.1	317.12	312.42	312.27	313.22	315.85	313.4	314.96	310.29	312.93	310.04	312.89	309.88
292.22	291.42	293.59	299.59	294.84	298.14	295.28	295.85	299.4	296.85	295.7	293.26	294.09	295.51	302.91	292.72	293.86	288.84	297.41	293.93	298.36	294.28	295.6	291.46	294.68	297.56	295.04	297	290.88	295.38	294.95	301.44	290.06	294.56	294.36	294.63	290.43	296.94	292.85	293.67	295.59	297.24	299.03	299.24	298.38	297.62	291.32	296.8	292	296.62
314.34	301.16	312.48	305.23	306.97	309.98	310.65	303.85	311.55	310.8	308.85	308.5	302.96	310.25	308.25	311.62	307.38	307.61	316.42	306.57	312.09	301.85	313.73	307.25	315.09	308.95	309.54	309.22	308.84	310.93	306.42	306.49	313.32	313.49	307.16	306.81	309.02	308.73	306.07	302.57	306.78	309	307.55	306.03	309.07	304.32	304.17	311.02	307.16	308.59
316.21	322.49	318.81	313.6	318.86	316.16	312.18	314.31	313.72	312.98	312.73	313.51	312.99	317.12	313.93	315.1	314.93	312.23	317.11	316.85	312.68	314.97	316.84	311.37	320.41	315.17	311.64	311.68	320.1	313.7	315.01	313.51	315.51	310.78	320.21	320.43	311.38	314.3	319.04	320.87	312.36	314.49	312.65	315.03	311.31	312.2	315.16	317.25	315.78	313.49
316.56	316.18	315.52	318.91	309.05	315.06	313.39	309.86	312.07	313.35	320.16	312.68	309.32	316.34	313.22	319.27	307.08	312.15	314.34	312.94	315.95	306.28	316.02	315.73	310.41	310.77	309.17	313.76	315.72	307.24	315.55	314.68	317.31	310.94	316.13	307.43	311.74	316.19	315.3	310.33	310.62	312.92	312.47	314.03	319.18	313.13	315.6	313.55	314.16	313.32
296.95	296.2	302.33	294.53	297.62	295.16	297.86	300.67	295.76	299.07	297.03	298.29	299.04	294.51	295.43	299.24	298.3	294.77	295.52	296.85	294.74	299.7	292.53	294.69	296.55	297.15	294.92	298.49	296.25	302.72	301.84	298.81	295.62	300.55	295.11	294.7	298.15	300.51	295.24	294.4	301.27	298.23	296.56	299.47	296.42	293.92	298.57	301.31	299.37	299.34
311.68	302.88	309.29	311	312.33	314.4	310.06	306.82	309.53	307.25	308.34	307.56	309.01	312.14	309.56	311.52	312.55	309.06	311.24	312.87	309.51	309.15	306.77	313.52	314.98	311.57	310.45	310.58	311.15	309.86	314.63	307.14	311.86	312.05	310.34	308.94	313.87	305.64	308.4	308.6	309.29	310.73	304.71	308.88	308.67	310.93	315.21	312.08	303.73	313.06
319.1	314.57	312.66	316.9	321.86	318.82	315.7	320.89	313.42	314.34	318.63	315.28	320.87	321.34	314.4	316.84	318.23	318.75	315.4	320.57	318.49	319.94	320.18	324.41	318.71	321.65	317.53	316.22	324.06	320.41	316.88	319.15	316.03	317.26	319.69	321.87	317.95	313.8	315.08	321.99	311.12	320.56	324.74	319.51	319.35	317.63	313.76	319.08	319.23	319.29
331.59	331.19	330.27	332.34	327.84	328.41	322.52	330.47	326.79	324.58	332.13	327.14	327.01	329.28	330.06	330.2	332.26	332.27	330.42	325.83	329.25	325.04	326.21	332.12	330.08	332.14	328.99	327.29	335.75	331.22	328.18	329.8	328.22	329.84	331.37	330.41	327.11	326.65	325	326.99	323.8	328.88	327.62	328.33	327.37	326.34	330.61	326.02	325.79	329.56
305.84	299.56	300.28	298.9	302.19	300.68	303.81	304.59	299.1	300.14	297.97	306.7	298.35	300.2	304.37	300.13	299.67	299.1	304.17	301.68	303.97	301.41	302.75	301.99	300.16	298.3	300.8	300.05	301.42	295.17	306.79	301.66	306.61	301.09	303.58	301.52	296.77	304.1	297.88	302.76	302.98	300.6	300.88	294.37	305.76	300.95	302.91	301.13	300.15	300.55
314.65	310.44	314.64	311.6	315.25	307.07	309.71	311.07	311.42	312.82	315.91	308.57	313.39	308.33	313.21	305.91	314.95	316.31	306.32	309.58	317.24	310.3	305.56	307.96	311.62	306.92	306.92	311.09	308.52	312.94	314.36	312.17	310.22	308.56	312.51	310.65	311.21	310.53	313.42	310.81	311.82	312.22	311.57	314.92	315.41	307.53	309.39	313.85	313.83	309.29
325.57	321.6	330.04	328.32	321.34	323.12	325.44	324.18	326.95	319.97	325.04	326.9	320.69	322.6	326.02	320.4	322.62	327.35	321.04	327.54	329.53	324.87	324.12	326.19	322.77	325.09	324.21	324.24	322.14	325.82	320.78	323.67	326.91	321.88	325.85	326.73	325.42	325.15	327.68	320.66	322.23	325.95	325.22	324.12	325.06	321.58	325.05	324.3	319.2	324.82
309.99	312.85	311.54	313.88	311.63	313.2	310.23	311.9	313.42	314.07	312.85	304.72	313.98	311.87	314.9	312.51	312.84	312.25	309.04	308.76	316.27	314.62	313.14	311.71	313.06	317.24	311.77	317.27	312.92	314.53	314.3	316.81	317.06	309.55	309.07	312.87	313.08	314.05	314.44	310.46	312.74	310.18	314.49	311.99	314.48	312.5	313.82	315.41	310.95	307.77
300.6	298.66	300.33	300.3	299.52	297.97	300.02	298.96	305.15	294.8	303.65	301.2	299.18	299.31	303.03	300.64	300.09	303.17	304.55	301.02	298.18	296.16	298.68	299.73	304.18	303.07	301.27	303.11	298.77	300.57	305.78	305.15	299.23	303.33	296.73	303.24	302.55	300.49	300.71	299.78	295.99	300.12	303.58	300.08	302.01	302.73	302.49	303.7	304.53	299.14
299.4	295.54	298.64	298.39	296.88	290.38	295.89	296.86	289.27	301.85	297.13	294.43	293.54	296.71	300.31	297.69	301.83	299.86	298.71	291.12	294.38	297.67	300.15	296.6	297.32	294.88	296.13	299.91	294.5	302.38	299.47	300.37	298.36	300.62	300.14	300.44	299.04	295.07	300.17	295.17	298.58	299.61	299.05	296.9	298.66	295.65	293.69	298.02	301.64	301.19
310.12	311.26	317.66	312.64	311.85	308.51	312.18	308.93	311.33	315.74	312.44	307.39	311.76	311.83	312.16	306.84	311.14	310.75	314.61	309.49	312.34	315.11	313.29	309.12	307.78	313.57	308.02	311.92	314.51	313.49	306.84	309.55	310.36	306.78	306.86	310.05	309.97	312.1	309.59	308.78	311.37	310.94	318.25	314.96	312.31	318.64	304.47	311.8	305.02	314.08
305.67	301.07	304.11	301.31	298.7	302.8	304.12	298.58	302.31	302.21	303.2	305.5	300.14	304.52	304.09	306.14	302.6	307.35	304.41	301.62	303.83	305.07	302.29	300.1	303.84	300.91	306.93	307.3	303.71	304.36	304.02	305.63	306.15	303.85	298.89	305.99	306.94	300.93	306.02	303.84	304.98	299.4	300.94	305.68	302.99	299.37	304.19	302.8	300.91	299.99
325.49	324.62	325.03	327.06	321.14	327.72	323.23	329.22	323.29	328.13	329.55	320.12	317.83	324.38	325.93	329.82	325.3	324.31	327.68	325.27	327.87	321.64	319.93	331.45	326.78	321.01	327.92	328.88	322.52	325.53	326.22	328.24	322.88	326.79	321.45	324.75	322.26	328.04	328.16	326.88	326.36	322.5	327.07	321.6	329.06	328.23	324.39	323.48	322.77	320.83
310.16	312.6	313.64	310.92	314.64	312.42	316.51	305.85	315.51	308.66	311.62	314.44	316.29	314.66	317.39	318.78	311.31	313.05	314.28	315.52	313.59	313.05	317.78	309.57	316.87	316.68	313.08	312.76	308.12	319.2	313.81	313.39	307.56	311.79	315.86	309.42	319.59	313.69	314.54	317.83	312.24	313.04	317.42	318.51	312.13	315.16	316.38	316.09	315.48	314.61
[truncated: 399 more rows]
[truncated: 150 more columns]
