# Supplementary material for: Genetic dissection of main and epistatic effects of QTL based on augmented triple test cross design
Source: PLoS One. 2017 Dec 14;12(12):e0189054. doi: 10.1371/journal.pone.0189054 (PMC5730204; doi:10.1371/journal.pone.0189054)
Supplement: S9 Supporting Information — (ZIP) [file pone.0189054.s009.zip › z5_1550_0.2_5.csv]

302.16	304.14	308.11	306.61	304.76	308.14	305.85	295.36	306.04	299.87	300.87	306.06	298.11	303.44	308.78	303.15	305.98	298.21	301.85	302.33	305.25	308.28	309.48	306.32	312.17	295.46	304.01	305.64	306.94	307.64	303.01	302.77	308.6	299.87	302.86	298.6	300.32	299.88	301.42	298.83	306.96	306.45	306.22	305.34	311.2	301.26	308.99	301.17	305.3	302.66
314.13	319.24	323.6	311.35	315.58	321.51	310.45	315.46	318.35	314.22	307.46	318.26	313.76	317.22	318.29	314.88	315.74	317.8	322.04	317.01	316.6	315.66	306.22	314.64	317.02	320.86	317.45	315.3	314.45	319.1	315.64	309.7	320.42	320.27	315.02	320.97	318.73	320.65	319.95	318.72	316.07	321.6	308.92	314.67	315.79	319.31	317.89	316.85	321.37	320.37
320.47	316.67	312.44	319.22	321.3	317.71	315.79	319.5	312.68	314.37	315.97	315.25	316.09	314.57	324.92	318.62	308.89	320.04	326.72	316.79	315.97	321.78	319.14	312.81	322.05	316.66	317.38	319.06	324.41	319.7	324.49	313.25	317.82	319.84	315.41	317.98	324.56	319.75	318.71	323.4	313.62	318.41	314.86	314.25	314.14	320.39	317.82	319.75	318.32	317.03
297.31	296.01	298.9	297.97	291.6	295.49	298	300.17	284.95	297.31	285.87	300.45	296.28	294.74	286.6	294.03	296.06	295.74	291.48	300.06	293.93	296.54	300.16	293.1	293.19	294.07	301.57	295.32	298.43	292.36	295.84	293.19	296.55	294.4	287.1	296.61	294.15	295.47	297.86	298.27	293.89	293.84	303.42	293.82	291.55	286.19	295.01	294.89	294.19	299.65
298.46	305.61	306.07	306.52	307.36	298.54	304.84	302.26	305.12	301.94	300.13	305.05	303.66	304.66	304.63	301.68	309.34	302.16	307.71	308.1	307.02	309.52	305.29	306.44	306.06	310.25	301.54	306.17	305.09	302.64	304.99	305.88	304.12	304.3	308.18	307.3	306.33	301.85	302.48	301.11	308.17	305.05	303.11	299.44	297.68	303	304.2	301.38	304.95	299.31
334.31	331.42	333.98	322.08	327.36	327.75	325.78	327.27	325.22	327.34	328.78	321.41	327.8	324.07	327.98	327.08	330.57	328.01	330.97	328.2	333.98	325.08	339.22	329.73	338.79	330.4	325.7	328.11	327.23	330.17	327.4	330.28	330.34	323.15	338.26	330.28	324.43	325.45	334.27	328.9	327.59	324.45	332.85	329.29	326.42	327.81	319.32	336.74	330.47	329.26
312.92	317.14	314.48	318.69	320.31	315.22	312.85	314.09	310.76	319.88	312.43	311.44	314.71	305.97	310.2	312.36	316.06	307.9	317.44	314.15	308.91	319.33	323.56	313.71	311.67	314.32	314.58	317.02	319.23	319.42	314.11	311.24	315.84	311.92	312.69	317.3	316.11	314.52	315.81	317.55	308.5	312.9	316.05	311.19	318.67	323.22	316.15	312.29	313.24	315.73
302.16	292.26	298.52	303.09	297.1	305.21	298.37	300.17	301.28	293.68	301.62	292.78	306.64	305.7	296.87	295.85	301.78	299.17	304.41	295.41	303.9	293.31	298.14	300.56	293.86	297.91	305.94	303.26	302.37	302.42	307.11	299.9	297.65	298.1	305.68	305.49	300.38	302.21	301.09	299.42	299.51	306.82	301.27	305.65	307.01	300.51	303.89	299.73	305.64	303.48
300.86	300.58	300.7	303.39	300.86	301.7	299.51	301.37	294.53	303.16	301.37	299.73	304.53	298.59	302.76	301.79	298.28	307.35	306.7	304.27	296.98	295.4	299.17	301.9	299.46	300.87	304.82	307.21	304.93	306.92	299.39	294.52	304.47	299.68	303.31	296.78	297.18	295.31	302.99	292.19	301.18	298.17	301.68	301.27	302.96	301.54	303.5	303.28	300.27	302.59
308.46	300.96	304.56	295.55	307.65	303.3	302.39	302.37	310.32	301.91	304.21	301.85	303.54	298.79	303.46	307.5	293.99	297.21	295.1	308.9	304.36	295.89	302.16	299.36	301.79	298.64	302.7	303.18	306.47	305.45	307.25	300.94	311.01	301.26	294.5	302.71	303.17	298.77	303.66	297.74	301.34	306.13	304.25	314.03	306.51	298.73	305.43	302.49	304.57	307.36
297.12	293.64	295.33	293.86	299.4	297.19	294.67	297.66	293.71	297.21	298.57	295.3	296.53	300.08	301.37	291.93	297.39	299.7	295.11	299.24	291.95	303.47	294.34	296.2	292.98	301.69	291.77	303.2	292.03	302.44	295.75	295.46	302.26	299.7	300.89	293.56	297.81	300.92	294.89	302.39	300.3	301.08	295.05	299.51	298.91	297.42	290.55	296.86	297.82	303.17
300.35	306.77	307.16	298.92	306.3	302.86	308.07	308.83	307.41	310.4	305.24	310.34	309.23	303.91	306.11	305.9	306.65	311.79	308.05	301.67	316.03	309.49	311.51	309.27	306.95	304.08	301.79	300.59	304.99	306.42	300.63	310.87	307.08	311.36	303.44	302.54	309.85	304.17	314.45	295.35	305.92	302.01	309.39	303.17	306.36	308.95	300.7	301.39	306.05	305.35
325.68	324.23	322.03	326.47	324.24	328.91	327.14	318.24	327.47	320.09	328.93	324.72	327.36	325.9	325.76	327.83	331.14	322.97	324.37	325.01	321.69	327.48	327.51	324.81	328.47	324.35	323.18	321.64	322.85	327.8	329.04	326.64	323.87	324.83	329.27	329.32	325.1	321.11	331.35	320.99	328.54	328.06	333.91	331.02	319.55	322.29	330.27	320.84	327.97	317.36
300.84	301.3	302.93	305.3	300.14	303.95	305.84	300.5	298.47	300.01	299.37	302.85	304.73	300.9	299.04	296.45	305.57	305.75	294.98	302.33	300.63	302.82	306.15	305.23	304.12	302.68	303.27	299.78	304.01	307.25	302.4	302.41	305.62	309.32	306.69	302.28	305.16	298.28	297.56	296.99	302.86	301.2	296.24	305.84	300.97	304.37	300.02	297.95	308.94	303.41
304.65	298.42	307.55	311.1	307.27	307	306.61	302.35	313.23	307.56	304.86	304.41	307.52	305.14	308.69	304.38	306.51	312.58	300.86	302.7	307.47	305.46	300.12	305.14	303.38	304.84	299.23	306.3	306.3	301.87	299.22	301.89	309.8	304.23	306.39	302.85	315.35	299.93	305.39	304.98	301.97	306.47	308.3	310.73	312.22	307.75	298.02	308.93	298.05	308.12
312.29	310.12	308.29	317.71	308.62	314.13	309.58	318.6	319.33	316.88	310.55	316.4	316.29	313.21	314.34	314.93	311.67	322.37	310.45	320.87	310.17	319.44	318.56	312.49	317.14	325.27	313.68	315.6	319.21	307.63	307.29	315.4	313.53	315.26	310.84	317.43	313.32	312.26	315.37	315.85	316.46	317.26	312.31	313.68	310.01	312.69	314.71	311.3	312.92	317.24
319.66	316.82	322.67	316.29	316.63	322.73	322.07	322.34	313.52	317.47	316.09	319.86	314.09	318.55	320.78	314.54	313.56	317.19	315.78	318.78	319.9	312.57	314.76	316.62	313.3	317.29	316.45	323.33	323.36	313.22	326.59	317.53	315.84	323.28	316.7	325.9	325.32	318.77	323.77	320.47	324.03	316.56	320.09	320.64	321.17	319.34	314.45	315.95	318.48	321.53
306.13	308.32	304.9	301.46	303.68	307.18	303.93	309.57	296.48	300.94	303.99	299.13	309.53	309.76	298.12	306.93	308.95	306.25	303.08	306.09	305.36	303.8	304.13	303.71	303.32	307.16	307.15	313.5	305.65	311.98	303.49	300.27	301.23	305.77	299.88	303.77	294.79	296.76	296.66	305.85	300.25	306.86	304.02	310.68	306.14	303.33	305.9	303.11	312.66	303.49
304.03	304.74	308.29	302.98	307.61	304.06	308.01	306.48	308.75	305.85	295.2	304.4	305.38	303.8	302.91	303.47	310.02	309.67	301.44	298.93	302.85	301.31	305.56	304.56	301.43	301.96	300.7	311.2	309.73	309.62	298.31	310.64	297.57	306.28	301.35	306.29	307.54	299.4	312.17	298.01	307.8	303.51	301.81	299.76	301.69	307.38	308.4	304.37	299.51	306.9
321.41	307.18	307.81	310.31	313.18	302.81	315.78	315.57	305.09	312.54	309.32	320.53	303.64	309.68	310.59	308.52	306.94	308.6	311.84	315.32	300.36	306.5	310.11	314.46	310.04	315.01	316.02	314.88	312.29	317.59	312.91	315.52	306.24	309.01	310.38	309.99	312.82	311.83	310.43	317.44	323.53	310.75	309.55	308.51	302.45	309.23	317.82	305.85	306.35	317.84
302.86	305.2	310.01	305.27	303.2	313.57	303.66	316.36	309.02	302.53	304.19	304.81	303.06	311.35	306.99	304.07	309.39	311.53	300.44	313.58	310.98	313.78	306.09	302.17	310.42	308.85	299.66	304.23	303.22	309.22	308.88	301.78	309.68	304.72	305.38	303.95	311.05	307.64	310.46	309.3	310.68	308.85	307.84	304.57	307.52	303.93	305.9	300.83	308.86	306.24
326.49	328.04	327.52	331.2	328.69	331.3	330.73	323.79	326.92	327.06	323.68	339.18	332	326.32	325.63	324.08	330.17	330.25	327.64	330.84	330.38	323.53	330.03	329	324.51	325.81	321.72	328.39	322.54	333.64	331.19	327.48	330.68	326.65	325.77	327.88	334.24	333.03	329	329.88	324.63	324.74	327.37	326.37	326	328.4	329.22	328.76	329.68	330.2
301.93	299.51	304.28	303.58	300.38	309.03	304.91	302.67	306.95	296.82	300.22	299.61	299.27	308.69	303.79	309.36	301.84	301.48	307.71	301.23	303.36	297.23	308.12	304.19	310.04	301	298.78	310.96	302.53	305.48	304.66	297.37	310.95	299.3	309.8	304.13	308.3	301.6	301.36	301.32	304.72	296.82	300.04	312.59	311.67	304.31	305.33	307.5	304.48	298.73
295.09	299.87	293.94	298.25	296.48	290.75	296.88	293.71	292.52	296.85	300.29	293.78	289.19	293.11	291.98	295.24	299.21	299.88	300.59	292.89	301.94	287.87	298.13	293.76	282.75	293.17	290.93	292.45	299.87	289.82	294.91	289.65	301.54	298.29	296.17	302.11	296.15	299.38	302.85	294.22	288.58	295.74	298.54	291.48	289.79	293.02	294.24	294.52	296.62	299.41
293.78	293.69	291.69	289.37	300.64	300.09	293.21	300.64	295.29	292.83	290.33	302.31	292.92	289.69	301.84	297.87	296.82	290.32	294.05	301.04	291.73	298.26	302.8	297.88	298.19	299.43	294.42	295.76	294.66	292.92	301.26	298.77	286.69	297.73	302.24	298.92	288.92	302.48	291.68	297.56	295.03	302.15	300.18	298.15	299.87	299.52	303.25	300.64	287.88	293.35
310.04	302.22	301.84	307.53	303.03	307.54	297.44	297.4	305.36	303.51	304.18	307.6	305.19	308.32	301.12	310.58	312.48	304.57	305.07	312.04	297.66	304.01	299.68	302.16	306.36	302.62	311.34	306.56	309.02	308.03	304.51	306.94	300.47	301.23	302.26	306.33	302.28	305.84	307.06	309.49	308.51	304.36	301.67	310.13	301.53	314.96	304.05	300.05	304.59	303.36
330.39	322.87	331.29	322.09	330.71	322.52	327.16	332.06	322.68	320.72	325.28	329.76	331.06	325.41	323.32	326.22	326.56	317.31	327.26	321.12	323.6	330.55	322.5	322.91	327.35	330.42	327.16	328.31	329.14	327.56	323.72	327.95	328.14	328.99	326.17	322.44	328.67	326.71	329.35	328.72	327.28	328.96	330.77	331.83	333.03	329.27	332.22	323.55	325.77	322.88
301.99	303.06	306.12	307.01	308.37	305.97	299.64	297.04	303.26	300.56	302.35	297.46	300	299.19	305.8	308.53	309.76	300.8	302.42	303.76	299.38	299.55	302.9	306.64	308.51	302.77	299.93	304.95	308.87	301.34	304.97	301.74	308.01	302.39	310.23	301.83	312.23	301.32	303.19	303.5	299.11	308.17	302.5	307.79	306.13	305.59	298.43	309.58	306.44	301.87
314.73	312.8	315.33	315.15	309.46	314.51	314	323.93	311.5	317.36	320.11	309.79	310.53	315.12	314.51	316.95	319.4	323.13	315.01	312.72	306.09	317.02	312.51	315.06	314.81	321.37	312.32	308.98	317.6	316.71	310.78	312.29	310.63	309.68	316.41	311.67	307.24	313.16	315.35	315.86	319.41	312.86	314.53	319.29	320.03	311.25	311.28	312.61	308.63	317.18
332.92	330.1	326.41	331.87	322.61	323.43	329.88	330.36	328.15	330.39	330.08	329.73	326.61	322.15	327.85	332.05	328.34	332.07	327.67	329.48	336.16	332.64	327.53	330.3	329.91	324.09	328.64	334.14	338.22	327.95	328.64	328.9	331.33	331.13	331.39	331.73	327.99	327.4	330.68	321.86	326.39	327.73	324.8	323.68	323.54	327.63	326.23	326.68	325.83	326.89
309.44	303.92	306.15	308.94	305.97	306.57	312.15	305.8	304.53	303.16	308.38	306.24	309.23	309.57	304.07	299.71	308.18	305.17	298.19	302.36	308.23	304.8	303.7	307.13	299.6	300.92	307.66	305.72	303.38	306.83	309.1	307.42	305.22	311.84	304.96	304.43	305.62	310.59	309.76	307.88	311.78	305.13	316.06	308.29	298.03	304.79	305.88	301.67	307.37	304.56
321.25	321.87	321.39	324.75	317.99	313.61	317.75	316.03	314.65	315.46	320.73	319.54	314.09	317.26	322.57	312.26	316.63	313.07	310.94	315.76	319.92	319.15	316.91	324.37	319.69	317.12	313.44	315.1	319.36	317.9	310.91	318.38	318.66	313.37	314.7	318.66	320.02	313.67	314.82	316.86	328.02	316.57	316.02	314.87	322.99	321.09	310.52	325.37	313.8	320.61
313.81	307.18	311.82	309	310.96	312.17	320.96	313.96	304.03	318.74	311.4	308.26	313.76	312.59	304.69	306.63	313.57	315.13	311.85	313.2	307.21	313.35	316.83	307.46	314.52	306.75	311.75	314.83	314.26	311.49	310.09	317.91	303.77	309.25	311.34	314.87	309.29	310.28	311.64	318.52	308.12	315.39	317.57	308.68	305.26	312.37	314.62	311.32	301.64	309
306.24	309.31	309.98	304.8	301.22	311.57	308.5	301.9	307.37	302.43	301.63	306.81	299.66	303.42	306.9	305.29	310.38	308.06	303.69	300.27	300.8	307.63	309.14	301.9	312.42	300.52	309.55	309.21	305.15	309.27	307.18	314.83	310.38	305.6	304.01	305.78	300.3	311.31	305.28	300.36	312.26	303.99	305.16	311.65	305.66	308.54	301.1	315.61	299.39	307.94
311.23	307.41	316.2	315.02	313.07	314.06	313.05	313.25	312.18	310.67	310.14	305.21	315.4	318.22	310.83	310.61	311.49	311.24	308.49	317.78	313.3	311.5	315.9	309.1	313.1	311.76	314.33	312.2	324.71	306.19	312.98	309.81	315.36	309.75	315.61	317.7	314.9	312.85	305.15	315.05	312.58	303.98	310.66	311.23	313.49	307.19	315.24	304.81	302.81	316.58
305.42	300.92	306.21	293.42	301.53	300.06	303.2	303.23	299.28	294.78	297.84	299.59	305.08	309.6	296.05	302.35	303.61	298.76	303.66	298.35	305.83	299.23	298.1	305.5	300.91	300.14	306.95	303.37	301.05	306.15	303.6	303.05	299.76	308.19	305.08	301.39	301.12	295.03	303.37	302.56	304.68	310.87	306.16	307.73	303.42	307.66	301.69	309.18	302.13	313.75
294.59	297.93	295.46	295.9	294.62	289.83	288.37	293.73	292.24	300.54	297.65	290.7	295.58	296.25	289.47	291.26	296.95	287.5	295.5	293.68	302.08	280.75	298.39	291.41	295.37	295.36	296.39	300.87	289.86	289.97	293.69	295.61	290.24	295.12	294.76	293.5	296.39	295.46	291.63	294.28	290.12	297.48	292.97	292.75	293.03	293.34	292.53	297.8	293.39	292.29
305.79	304.48	294.37	304.05	296.53	303.4	302.18	299.5	308.09	300.94	306.31	299.78	298.24	303.57	306.5	301.05	300.73	301.58	307.59	303.96	300.39	306.74	296.49	307.24	301.97	293.45	299.8	300.86	298.81	307.27	307.51	303.9	303.37	301.01	301.22	304.19	307.51	307.6	296.18	302.15	297.55	302.71	302.75	307.43	303.54	303.48	294.37	308.88	301.59	294.39
292.66	299.04	296.86	290.79	296.72	295.39	298.51	298.26	294.92	294.53	295.38	296.32	290.81	287.4	299.5	296.43	296.24	297.6	298.2	295.69	296.09	298.97	298.02	294.5	297.62	299.63	294.14	297.26	298.45	298.21	302.79	298.68	291.87	303.06	297.05	293.84	295.28	297.85	300.97	295.44	299.62	291.12	300.05	295.09	292.52	293.86	298.48	295.22	296.77	301.65
313	319.34	307.88	315.78	307.44	308.87	313.24	312.38	312.14	308.81	307.14	312.74	311.56	309.23	314.35	314.6	317	312.23	318.48	314.35	309.14	310.69	312.81	313.56	308.77	309.51	311.4	307.37	317.7	304.12	317.19	314.52	314.09	311.24	312.35	306.91	309.81	297.21	312.67	312.67	306.76	313.86	309.21	310.96	310.3	314.45	305.29	313.91	310.3	310.39
295.95	292.42	292	296.85	295.24	299.88	296.75	298.96	297.86	300.28	291.23	295.99	295.36	303.92	296.17	298.33	295.97	301.17	300.02	290.98	291.72	299.82	293.32	292.52	296.06	300.9	295.21	296	295.01	292.22	298.95	302.09	285.75	294.41	297.41	299.24	300.44	286.97	305.65	296.59	300.27	298.54	300.13	298.13	301.33	296.93	299.77	286.27	296.39	301.31
309.92	313.85	308.12	304.8	309.98	306.4	312.39	304.51	311.65	302.71	303.12	306.53	306.98	309.71	304.36	307.06	305.18	303.14	300.99	296.12	303.64	310.65	303.98	302.25	312.13	306.94	306.14	306.85	305.01	306.84	309.33	303.53	302.56	309.53	301.1	304.38	311.49	307.67	309.49	310.06	307.67	304.61	305.45	306.12	300.73	306	307.87	314.93	302.79	292.12
295.04	295.55	295.49	296.83	293.6	301.52	294.49	300.1	294.8	291.54	295.4	296.38	291.44	294.32	294.14	292.79	295.71	295.2	291.77	292.63	289.8	297.28	291.7	300.41	296.82	289.01	287.89	294.2	293.71	291.77	290.73	294.18	287.38	294.47	296.07	292.71	294.8	296.43	290.33	297.52	298.24	302.54	299.78	295.63	292.75	299.66	290.59	292.14	293.47	299.46
322.13	318.41	313.39	316.67	310.59	311.01	308.01	321.9	315.86	313.83	312.9	313.48	317.4	312.96	317.04	313.9	314.64	314.2	317.52	323.69	316.86	311.21	315.88	312.91	308.59	315.62	312.4	310.1	308.75	312.59	316.21	315.52	310.86	319.44	310.03	314.25	315.08	320.22	317.2	314.96	317.16	321.32	316.07	315.16	309.21	315.98	308.93	310.11	310.77	311.46
301.65	299.97	302.66	306.06	302.62	306.78	299.16	302.96	304.13	299.24	301.8	296.65	307.21	302.68	309.55	307.82	302.28	302.1	300.22	298.06	308.88	301.41	301.18	304.39	296.7	308.29	297.59	299.61	304.66	301.75	305.43	310.59	308.52	304.34	306.35	299.33	309.56	310.66	308.47	303.99	303.45	306.33	306.38	308.53	297.62	298.94	308.45	306.72	302.93	299.62
296.14	296.65	296.48	291.86	294.69	290.94	295.95	296.22	289.42	286.57	299.11	293.63	287.69	295.57	295.5	297.01	290.46	290.74	289.96	289.78	288.41	298.21	296.36	294.44	296.46	289.36	291.31	292.13	299.27	297.4	294.89	293.55	300.66	291.26	285.48	289.07	298.18	293.67	291.73	299.65	290.08	297.64	293.38	296.89	292.6	297.55	290.21	288.28	289.66	291.82
308.9	303.08	312.06	314.53	318.29	309.28	316.75	315.92	312.08	317.61	315.1	314.12	309.73	312.32	319.15	313.72	310.28	311.9	315.69	311.42	321.06	316.44	317.1	318.03	316.79	312.51	318.35	315.31	307.01	317.29	316.52	310.84	313.44	307.92	321.01	313.67	312.08	309.36	316.59	314.69	317.17	314.63	308.57	309.01	309.72	312.72	312.21	311.87	308.22	315.83
303.43	306.16	304.93	299.59	308.97	304.93	307.65	302.49	304.3	308.95	307.28	302.24	303.95	300.93	299.43	296.97	311.39	296.35	304.1	300.95	306.61	305.95	305.61	301.35	303.11	309.92	306.08	304.64	302.77	299.16	298.43	305.55	301.51	306.92	303.89	305.91	303.96	295.21	307.22	306.13	302.46	306.05	301.1	301.6	303.22	305.1	306.68	302.51	307.83	301.89
299.08	302.38	299.43	300.01	306.02	294.95	299.94	309.15	302.01	304.44	300.84	306.66	299.28	304.86	304.63	303.93	300.2	297.34	306.41	293.05	301.05	302.46	305.45	305.8	304.02	306.52	303.93	299.61	300.72	301.17	303.73	299.27	302.77	311.27	303.05	308.04	306.4	297.65	302.11	300.48	302.17	290.08	300.78	310.16	303.28	301.91	302.43	303.3	299.31	296.78
296.07	300.57	301.89	296.36	293.66	296.76	294.17	295.76	296.06	290.14	290.62	298.28	293.47	293.27	299.16	292.06	297.55	293.02	286.91	292.96	292.7	294.94	295.64	292.01	298.48	289.9	291.71	294.68	304.04	292.58	290.3	288.32	294.23	297.13	290.27	298.15	293.44	290.95	298.14	296.68	298.49	284.19	294.51	297.09	292.82	289.82	296.04	293.26	294.36	298.96
323.97	316.62	329.06	319.54	325.92	321.58	328.47	328.42	324.05	330.97	330.74	325.93	324.38	325.68	321.44	331.45	326.82	331.14	322.86	322.64	332.97	326.31	331.52	326.68	320.68	328.48	321.36	333.31	329.71	328.35	324.21	320.44	324.44	320.89	330.27	325.03	322.03	332.06	323.34	321.21	320.16	323.1	329	323.55	319.54	318.61	334.94	326.35	328.3	328
314.2	304.06	320.37	308.85	302.93	304.21	305.43	311.74	294.18	308.36	310.81	305.82	307.2	307.94	309.95	296.07	312.2	310.63	303.39	300.67	301.93	304.16	304.36	304.39	302.3	306.88	308.11	308.11	301.61	307.11	307.94	307.18	312.33	306.48	301.1	303.62	295.64	306.84	311.58	296.23	311.33	309.83	303.21	302.24	301.08	299.14	306.19	302.3	306.8	303.12
301.59	302.48	303.86	302.27	307.09	304.55	299.96	308.45	299.08	303.65	295.56	305.39	296.93	308.05	298.39	301.07	309.02	308.39	307.15	294.46	305.3	297.45	307.27	301.25	304.28	304.23	305.73	302.13	305.23	305.73	308.68	302.1	306.01	310.22	301.02	303.58	302.14	303.32	304.64	300.24	305.05	308.51	298.71	302.7	299.87	309.72	306.78	299.58	302.29	309.57
314.35	307.68	313.52	318.69	305.68	311.82	306.57	311.28	308.44	310.96	316.36	307.11	309.96	313.21	308.45	306.53	304.55	315.16	306.57	307.03	300.9	309.44	309.64	311.06	313.95	320.37	307.69	316.32	314.4	305.96	314.67	310.43	310.28	310.69	317.04	315.69	302.04	309.75	310.5	317.82	307.53	309.25	314.55	312.79	302.66	309.92	314.81	310.99	311.95	306.9
316.87	308.91	317.8	310.74	311.12	313.36	313.02	312.83	313.29	312.78	309.41	314.06	315.37	308.69	309.63	312.42	314.08	309.15	314.17	313.49	307	308.02	304.79	314.81	310.04	314.3	310.52	311.65	315.7	310.26	311.36	306.43	308.09	307.59	300.17	307.3	313.16	309.46	308.27	317.55	308.04	306.54	311.81	315.7	313	311.93	318.57	316.53	314.96	306
307.51	312.92	316.11	316.5	316.06	319.19	314.39	312.18	315.81	315.13	306.66	308.05	312.69	318.06	316.57	307.92	304.72	307.58	317.45	317.92	314.6	312.11	317.75	312.16	312.86	313.06	314.91	317.78	314.78	317.24	313.25	308.09	310.43	307.39	313.09	313.49	310.01	309.29	317.13	313.92	307.96	315.15	310.19	314.44	316.85	308.88	320.69	308.79	304.35	312.89
315.26	315.7	322.11	316.37	314.96	305.53	316.46	314.24	320.18	323.43	319.59	315.2	319.89	317.89	318.13	317.26	316.95	320.1	314.36	317.56	317.68	314.46	316.49	321.41	321.04	315.42	329.4	325.36	320.69	317.26	316.83	317.77	318.35	318.27	312.05	318.04	319.68	313.8	313.09	307.98	321.96	316.35	316.49	319.48	322.24	315.61	318.61	320.18	317.19	321.65
305.78	310.42	311.04	314.87	311.59	310.16	307.59	310.06	310.59	305.25	309.55	308.4	313.55	307.89	311.51	308.12	313.28	311.26	310.15	309.63	305.1	319.47	314.33	303.87	316.63	320.19	306.91	315.15	313.17	312.77	314.36	312.74	306.33	317.26	310.01	313.12	322.87	315.47	309.17	308.96	312.09	312.9	318.22	316.21	308.2	317.93	314.92	306.8	310.53	308.3
306.49	302.35	304.33	297.61	308.5	308.67	305.97	303.84	312.43	303.74	305.6	305.16	301.86	304.09	306.96	292.6	302.2	301.37	305.04	300.68	311.08	301.25	308.84	304.37	296.55	300.99	307.03	299.33	305.37	295.31	301.44	302.72	301.65	304.86	309.01	307.91	300.03	301.62	305.97	298.2	303.64	306.33	302.19	302.74	307.41	305.18	299.81	300.03	302.92	306.29
304.58	309.82	297.88	300.73	312.11	305.58	300.45	304.4	304.75	297.95	304.24	305.78	302.17	305.82	301.99	303.24	309.19	302.92	310.02	302.15	304.18	299.43	302.34	306.26	306.91	305.47	301.94	304.63	303.56	298.19	301.78	298.7	302.46	305.91	306.08	303.85	301.65	301.53	311.49	307.94	290.19	304.63	304.89	309.35	307.97	310.05	305.47	299.21	302.71	309.72
325.06	314.08	324.42	315.2	317.86	312.32	317.85	310.04	314.91	310.16	316.99	317.04	315.73	314.18	310.29	321.05	314.25	316.79	321.66	320.6	315.01	319.51	321.76	325.35	318.71	319.37	319.27	321.07	320.06	315.92	313.22	318.12	321.31	315.69	313.76	323.25	316.17	317.68	320.01	313.03	312.71	321.83	320.41	317.62	322.52	305.81	310.58	323.03	321.7	319.63
332.93	330.56	331.2	328.96	325.8	328.33	318.65	326.53	326.12	330.69	321.53	324.03	325.17	334.6	327.38	326.35	325.2	330.24	326.12	323.58	324.18	326.45	329.9	332.92	322.57	333.75	329.31	330.5	327.01	321.42	329.72	331.34	329.31	332.14	330.84	327.92	329.45	327.22	323.1	330.05	329.03	324.17	324.17	332.04	332.83	318.86	326.35	322.88	332.59	325.34
292.65	300.88	301.68	302.64	306.33	303.97	303.39	299.74	300.22	307.86	299.78	303.63	292.25	295.99	302.83	298.49	294.78	293.87	299.95	295.14	299.73	285.69	294.82	299.11	299.08	303.1	297.59	297.14	302.92	295.46	298.23	294.04	294.74	297.74	295.53	297.91	297.21	291.83	288.77	295.61	294.8	297.16	292.87	289.05	296.94	287.2	303.39	295.63	292.95	291.05
320.27	315.34	313.07	316.48	305.5	314.41	315.42	305.63	317.38	319.1	308.05	314.17	323.9	316.05	314.89	303.05	307.99	314.8	306.81	314.36	313.56	313.55	320.02	311.36	313.41	313.6	312.38	313.78	312.99	313.44	314.27	311.29	315.16	313.02	309.24	307.63	315.69	317.85	311.78	309.75	312.11	308.2	305.86	315.44	310.78	314.49	313.01	313.14	312.84	317.52
320.3	317.69	318.99	316.79	319.54	311.55	317.34	314.81	315.73	315.77	315.38	316.63	329.83	315.59	311.6	317.69	322.81	322.3	320.22	314.12	317.7	318.99	321.67	316.12	319.6	321.29	321.04	320.38	317.75	325.71	319.29	318.01	320.89	316.53	317.4	316.18	320.08	323.6	317.93	317.41	313.96	317.68	323.03	318.93	321.07	321.07	322.72	315.74	317.29	318.23
318.26	318.59	321.31	317.72	317.11	315.66	324.63	318.96	324.4	320.87	318.03	319.21	321.15	326.93	320.16	317.95	317.86	320.93	314.32	312.91	312.82	313.92	313.21	324.79	317.17	313.89	317.08	322.83	325.78	310.23	323.49	321.24	317.37	320.61	318.51	312.53	324.25	310.39	317.43	314.8	322.69	313.77	316.5	319.04	318.13	317.7	319.41	321.63	316.73	320.43
301.58	300.19	305.51	302.77	303.72	307.72	309.15	305.16	298.35	299.06	307.37	307.12	306.41	308.72	300.55	304.63	300.91	310.21	301.07	294.39	304.59	301.2	298.84	303.92	304.87	305.6	302.54	310.76	306.61	302.14	305.01	300.08	303.35	299.91	306.31	299.19	310.41	309.19	301.59	311.38	302.75	311.06	310.3	299.51	309.72	305.61	302.93	304.51	310.58	306.37
298.46	304	301.41	304.14	304.63	303.59	307.62	310.2	299.63	304.69	304.19	303.87	300.65	303.59	300.59	306.02	302.25	299.87	307.48	301.65	308.84	299.22	308.1	305.21	306.66	302.31	303.41	305.64	306.41	302.68	304.85	306.56	307.45	299.58	303.46	304.12	309.6	302.82	309.22	302.15	307.32	308.61	301.03	306.33	307.07	303.16	294.94	302.85	305.17	300.04
325.18	332.25	326.56	330.49	328.96	324.76	329.01	322.8	329.76	323.72	326.46	331.68	323.93	329.5	325.37	322.08	323.2	325.86	326.4	321.91	325.5	332.51	321.94	324.78	323.38	319.48	321.45	323.06	323.49	322.81	326.8	323.33	321.65	325.81	321.66	318.53	317.77	332.19	324.91	330.83	324.14	323.89	328.19	327.92	329.06	321.87	326.33	327.02	331.06	320.96
320.96	323.94	311.78	319.33	314.81	318.21	314.13	312.94	314.7	316.7	314.1	316.8	315.85	315	321.3	315.06	316.56	311.81	319	315.15	315.83	317.22	311.17	317.45	320.37	315.05	314.31	312.28	317.81	316.71	314.18	309.64	316.97	311.7	308.87	320.19	321.95	321.62	316.49	315.82	317.77	315.74	311.25	319.63	315.58	311.13	307.08	313.64	313.47	314.01
305.43	311.29	306.98	307.86	307.91	304.02	301.29	303.69	301.84	302.39	307.17	303.98	306.79	301.84	302.23	304.73	300.06	300.11	304.11	307.06	310.56	304.65	311.18	300.39	299.16	306.57	307.03	306.74	305.4	305.81	309.92	311.04	304.98	306.48	304.67	312.51	303.71	302.31	298.45	299.78	300.84	311.02	299.45	305.04	299.03	305.07	305.44	302.89	303.74	312.35
307.4	309.61	304.64	307.46	304.88	301.79	300.8	310.38	306.85	308.72	297.44	303.35	305.97	305.32	305.03	301.77	298.34	304.5	303.51	302.89	299.91	303.15	303.65	304.9	306.42	299.58	302.15	300.37	301.75	308.27	313.9	309.53	302.53	300.47	307.43	303.05	300.45	303.01	298.26	307.64	298.54	305.27	299.6	309.34	303.45	301.89	306.85	304.31	304.65	303.28
308.61	312.19	316.46	320.27	314.83	311.42	308.45	312.69	312.25	312.98	311.89	309.2	312.61	310.4	318.7	312.16	311.39	316.29	310.18	320.12	310.39	303.21	314.34	309.1	313.27	311.38	313.88	317.03	314.29	313.48	308.35	308.64	315.11	308.35	312.34	310.74	311.83	311.02	314.14	308.61	316.42	315.68	307.94	308.89	305.63	302.81	308.83	312.51	313.72	310.75
315.2	321.74	320.53	325.5	324.02	312.42	314.3	315.42	316.45	315.08	319.47	324.77	319.22	312.24	321.09	317.16	314.51	323.08	313.19	317.88	316.51	323.67	317.1	321.01	314.82	314.2	323.3	320.27	321.96	321.01	314.08	314.04	322.28	316.99	318.71	318.64	318.7	322.35	326.62	323.53	319.05	323.43	323.97	323.27	317.28	318.28	321.45	320.21	325.78	319.84
296.14	288.92	294.58	301.15	296.79	303.26	294.01	297.59	306.83	291.95	300.03	294.04	298.74	294.1	295.64	303.49	297.95	302.43	293.54	303.08	290.61	295.73	298.24	299.56	297.37	297.26	298.76	289.15	302.04	301.66	292.27	299.38	298	291.67	294.49	294.33	295.12	298.56	296.95	292.83	292.27	302.98	290.27	289.2	300.39	290.8	294.53	297.83	303.25	290.66
321.68	320.02	330.29	329.85	324.15	322.78	325.72	323.42	324.85	318.69	326.82	319.74	332.18	323.35	326.28	334.56	323.86	325.02	328.56	328.3	335.03	329.92	321.29	328.64	321.98	318.7	331.64	330.63	322.58	324.48	332.52	328.29	320.62	326.61	321.79	329.71	331.24	313	323.57	325.76	329.75	331.19	328.65	327.06	328.46	326.66	332.38	327.61	326.83	325.65
297.57	300.45	303.71	300.11	298.25	300.74	296.12	301.05	303.28	304.35	297.94	300.08	300.9	298.87	299.63	301.29	303.26	300.31	295.76	297.35	296.31	300.77	300.9	295.63	306.25	303.9	294.43	306.53	297.65	306.4	304.34	298.95	303.34	306.75	301.45	299.36	298.46	298.86	302.37	299.32	294.3	294.94	301.87	299.21	297.92	303.61	302.56	300.07	301.93	298.98
320.16	315.99	311.16	310.38	316.24	314.79	307.79	304.86	312.38	319.33	316.77	314.67	316.98	312.63	313.19	311.32	321.22	308.2	318.29	320.08	314.67	310.18	317.48	314.82	320.14	310.18	314.67	314.09	315.09	313.26	316.49	315.25	313.43	317.62	319.24	313.39	310.33	308.63	318.77	313.89	314.89	313.34	312.99	315.94	313.02	314.94	308.17	313.07	305.1	326.9
309.73	306.11	308.73	306.09	309.18	304.88	311.98	301.48	314.46	310.79	307.44	310.81	310.06	306.25	301.06	312.56	306.17	308.02	315.19	300.82	309.36	305	303.15	308.02	310.84	305.44	309.75	303.92	311.51	309.65	309.97	303.19	303.14	307.29	315.09	312.25	306.5	306.54	308.1	307.27	305.46	308.65	304.38	306.33	307.41	302.69	314.27	308.8	300.95	306.25
317.47	309.09	305.22	299.35	310.11	312.57	300.7	307.63	305.46	301.21	308.99	299.92	306.66	307.46	308.8	319.39	299.25	303.48	308.59	307.45	313.8	302.72	294.99	306.74	309.09	310.91	310.05	311.43	314.41	308.92	310.66	300.72	309.75	303.88	305.11	302.56	303.4	304.02	309.5	303.98	310.12	310.03	305.48	304.15	307.59	305.57	304.27	297.06	307.09	306.33
313.58	307.8	315.11	312.52	309.49	314.8	314.77	306.88	311.47	312.32	308.05	312.79	312.92	313.17	312.66	309.2	308.19	309.69	305.91	313.19	310.97	306.55	311.03	312.5	310.19	310.99	313.2	307.35	315.59	308.51	307.89	318.83	315.35	305.68	310.75	307.27	313.98	310.2	309.23	308.93	310.34	317.63	309.66	312.76	303.4	311.26	310.92	311.38	312.83	311.96
312.59	308.41	306.89	318.62	320.96	313.38	311.81	312.16	316.72	313.25	306.74	306.19	312.53	319.89	315.18	312.15	312.34	313.06	312.11	309.06	321.29	312.44	310.79	317.08	315.15	312.7	315.2	318.32	308.85	320.59	312.65	309.36	311.39	308.22	311.96	315.87	313.61	318.74	315.64	312.4	305.97	318.35	304.65	309.53	301.71	314.28	311.02	308.76	318.29	308.7
307.51	306.53	304.93	308.47	298.66	300.72	297.3	303.19	307.32	302.08	297.99	294.73	304.72	308.55	299.04	302.07	303.51	310.31	299.91	304.51	297.52	301.19	306.47	299	306.01	301.8	294.66	304.15	302.93	308.46	302.44	307.77	299.32	296.23	306.27	305.12	304.94	306.63	304.46	297.43	308.23	298.08	300.18	297.78	305.16	299.94	307.65	298.92	313.09	298.26
337.41	321.72	326.71	332.41	316.67	324.38	325.92	324.43	326.75	328.36	333.92	327.02	321.86	328.98	327.67	337.29	326.97	325.95	325.8	321.52	324.89	329.36	328.04	322.41	329.36	326.69	329.46	330.42	323.64	331.92	323.32	325.94	324.89	325.88	327.24	330.26	330.67	336.97	322.44	329.36	332.24	325.95	329	333.89	326.87	323.6	335.46	320.57	324.08	329.08
320.76	314.78	316.91	321.59	322.21	314.46	319.3	326.27	313.97	314.88	317.5	320.44	318.36	319.81	321.73	316.51	321.13	324.1	316.66	318.31	318.8	313.03	324.95	317.29	323	317.11	317.9	318.25	318.94	323.48	311.59	315.42	327.48	320.54	325.21	324.82	320.85	317.21	315.65	319.2	320.58	315.86	319.02	316.73	316.9	321.54	318	319.79	321.24	324.49
299.16	294.86	296.85	301.04	293.41	294.85	296.65	297.67	297.84	295.19	294.8	292.58	292.19	294.4	292.87	293.38	295.32	292.34	290.14	296.62	298.69	296.45	293.53	291.94	296.3	296.48	300.57	301.33	289.74	292.4	294.5	297.9	298.79	295.97	295.48	296.74	296.55	295.25	292.38	302.11	299.97	295.97	290.13	293.16	300.75	293.17	289.96	292.83	292.29	283.69
315.68	311.17	317.38	315.51	317.4	314.66	316.18	313.36	320.14	315.32	311.68	316.67	318.18	318.62	307.01	306.53	315.39	312.98	312.56	312.12	313.5	310.11	317.29	323.54	314.08	308.62	309.69	315.29	318.84	316.53	308.63	314.09	311.18	306.56	311.06	314.6	319.37	314.48	320.12	307.54	321.81	319.02	316.76	314.36	313.9	309.7	321.03	314.39	310.79	313.14
295.41	306.33	300.64	306.5	300.31	304.33	300.65	299.36	311.93	299.4	302.73	294.41	300.03	299.8	304.2	301.33	303.31	300	297.75	304.3	300.73	303.57	305.3	298.99	291.28	306.05	301.68	304.52	302.87	294.96	302.77	304.07	299.17	302.6	307.97	299.83	310.11	304.14	304.41	301.87	302.18	308.75	298.01	300.94	302.63	302.03	309.79	297.4	300.73	299.05
315.99	316.23	316.86	315.93	312.58	317.64	315.22	310.58	310.93	306.11	309.81	317.66	310.36	311.1	314.67	308.99	311.39	311.03	312.67	313.91	313.96	313.31	305.97	308.25	316.92	318.77	315.92	313.34	313.93	317.64	316.31	316.23	318.29	313.19	315.73	306.48	312.76	319.33	310.86	313.74	319	313.01	317.54	307.73	312.21	317.94	311.17	312.62	311.27	311.38
301.57	296.36	298.16	310.97	294.57	305.93	302.37	301.47	303.59	308.26	300.22	312.48	307.01	308.65	304.96	299.17	304.75	310.65	305.14	295.95	298.77	301.49	309.6	298.47	300.88	310.02	307.69	302.63	296.41	308.13	308.22	299.58	297.1	306.34	303.48	302.94	315.35	305.5	307.85	304.81	302.6	293.28	300.09	308.82	304.87	297.37	307.48	298.5	297.91	304.04
315.92	320.21	314.49	316.69	308.54	322.68	311.33	314.24	314	309.11	317.29	317.39	315.88	316.8	316.97	312.25	320.8	317.65	316.8	308.78	316.06	317.8	316.12	320.84	319.11	313.77	322.71	318.02	313.81	315.64	318.76	318.18	318.96	316.77	315.41	319.43	308.89	312.34	313.2	320.38	307.84	310.32	324.53	313.3	317.41	315.55	323.06	315.89	312.52	318.96
308.2	300.65	304.28	304.8	305.85	304.79	300.37	302.19	305.4	313.42	310.35	299.04	311.71	303.42	301.81	303.01	305.95	304.32	302.66	304.34	306.28	309.41	303.72	301.38	302.28	302.8	299.89	304.93	299.69	309.37	302.9	305.44	307.52	297.77	309.87	304.09	302.15	305.52	302.46	303.57	305.54	304.77	304.18	307.58	306.3	299.17	300.6	301.87	308.52	300.94
301.82	306.06	308.02	306.44	305.32	311.23	305.39	314.37	300.7	304.03	305.74	301.76	302.05	305.77	302.19	304.1	301.54	303.85	297.94	307.4	311.24	301.68	308.53	301.24	301.28	311.62	304.71	302.59	309.15	305.83	304.04	315.64	307.67	301.7	308.5	314.6	312.43	309.21	299.75	306.21	302.49	300.3	305.25	308.5	304.22	305.83	308.81	307.2	311.09	307.59
308.14	313.7	306.1	312.92	304.73	310.85	303.41	305.64	317.97	310.13	310.89	307.56	307.11	310.92	309.57	306.47	308.59	301.69	313.14	308.41	303.66	309.4	302.82	305.33	315.39	311.55	315.38	306.6	307.38	306.92	308.55	311.89	302.2	304.48	308.02	307.78	315.63	305.01	306.66	305.64	309.46	306.24	303.58	309.63	316.11	310.76	307.86	306.82	308.32	310.77
327.76	327.43	325.67	332.18	322.65	328.91	325.1	322.7	332.99	326.88	325.68	332.13	332.78	328.65	329.09	329.54	328.81	329.47	324.3	323.02	324.33	331.05	326.63	321.42	324.02	328.35	331.65	324.16	320.61	332.08	326.06	329.56	321.09	325.32	327.93	331.46	325.26	344.54	335.31	326.5	329.35	322.83	327.53	328.65	326.59	327.8	325.18	327.74	325.26	329.38
307.85	303.87	306.81	301.72	314.9	310.65	308.29	308.09	308.32	307.97	307.48	309.32	305.71	312.94	303.48	302.57	311.39	308.4	306.42	312.19	312.51	306.64	311.29	305.89	314.28	316.18	306.03	304.1	308.29	307.71	307.24	307.34	317.59	304.54	315.66	313.41	309.77	311.37	311.98	308.63	307.64	311.92	306.72	301.77	302.96	305.61	314.85	306.31	309.83	304.8
338.59	325.47	321.33	324.26	324.58	331.64	320.69	331.31	328.8	333	328.97	324.3	326.81	328.5	332.51	336.03	326.31	324.28	319.07	336.88	329.48	333.39	333.58	327.14	332.57	330.73	333.22	323.78	328.05	332.02	331.15	328.39	331.3	329.03	325.42	321.71	331.67	326.53	327.04	332.89	330.85	328.84	329.24	322.14	328.27	326.82	329.43	329.22	329.39	323.16
323.27	324.36	315.4	320.8	324.27	319.04	321.32	322.84	311.97	320.52	317.32	316.94	324.75	320.71	320.31	317.26	319.24	311.97	317.09	320.23	319.64	322.6	314.6	328.47	323.46	317.22	320.59	318.69	325.46	322.58	323.02	321.82	315.52	323.04	324.08	320.96	319.7	319.75	313.13	324.1	316.54	325.46	316.86	316.38	319.56	319.21	323.25	320.03	312.3	321.99
313.47	299.03	302.42	304.56	305.47	299.34	305.18	305.12	304.92	297.92	299.91	304.94	307.17	309.88	303.42	301.77	304.23	300.76	307.93	307.91	304.54	296.66	303.78	299.27	304.03	306.04	309.01	300.87	303.52	304.25	303.06	309.38	304.04	308.18	303.28	307.74	306.47	300.43	305.04	305.03	302.61	305.8	304.63	302.7	305.04	303.8	305.07	303.59	309	306.37
305.88	303.42	305.82	306.42	312.8	309.28	306.06	305.96	305.44	305.17	301.41	304.54	303.57	300.4	303.91	302.45	311.76	305.78	301.26	304.22	296.87	310.48	297.81	307.64	308.69	307.02	301.34	306.04	302.68	306.98	307.43	309.56	303	306.28	311.06	299.02	309.93	299.65	297.79	308.9	303.38	306.42	302	306.7	305.34	306.16	306.65	297.89	307.37	311.33
319.78	318.54	315.06	316.69	318.31	323.23	319.37	319.32	320.97	315.74	323.45	321.44	319.12	316.12	316.08	325.75	318.59	310.71	317.36	309.8	317.28	324.01	309.5	316.95	317.28	316.55	309.44	315.78	329.56	314.58	312.29	319.08	309.5	308.27	311.94	314.06	319.55	317.45	315.91	318.62	315.24	320.31	314.61	320.72	316.33	315.04	321.73	314.64	318.71	317.63
305.38	303.17	302.62	309.81	302.93	311.47	299.58	299.44	303.06	302.62	304.65	303.91	302.21	312.16	307.37	304.39	291.01	305.38	294.45	306.12	294.77	295.27	303.52	301.1	303.03	303.5	297.9	303.87	309.19	306.53	311.84	299.52	300.76	307.1	306.11	301.37	299.63	304.18	299.44	303.93	307.97	310.32	305.46	296.96	308.91	309.21	301.45	302.79	303.66	301.78
302.06	305.32	306.32	308.23	305.76	314.02	309.25	305.02	304.04	303.64	308.21	309.03	311.58	302.29	310.44	302.52	294.52	303.03	305.39	304.08	305.83	309.03	300.9	293.6	306.18	304.03	300.03	307	302.65	295.51	303.93	304.83	303.75	311.61	311.41	301.43	306.41	303.89	305.04	302.08	301.37	293.95	307.16	295.72	304.83	304.51	305.56	309.34	298.2	303.84
314.81	321.08	315.22	317.58	322.39	309.8	315.06	316.09	320.2	327	317.9	319.43	325.05	318.74	324.64	321.49	314.35	316.96	319.3	327.17	306.71	316.59	314.31	323.5	317.15	315.91	318.2	309.99	329.18	313.63	316.92	311.57	312.14	312.51	312.42	317.99	321.97	312.83	325.36	320.47	319.29	314.19	306.62	318.25	318.08	322.1	323.83	323.53	325.07	311.35
324.16	326.72	334.5	329.16	321.34	332.31	327.96	323.92	319.96	325.84	323.81	327.53	324.12	328.73	329.51	331.89	325.98	322.31	334.92	328.15	321.51	324.92	326.06	332.38	327.4	327.81	319.88	327.56	322.24	327.45	320.8	328.33	325.04	327.78	327.75	326.08	322.92	325.3	323.87	317.03	330.59	329	327.75	326.53	323.82	321.43	322	331.87	321.56	324.89
314.97	321.36	317.29	312.45	317.28	318.74	317.32	310.62	319.42	312.65	314.24	318.01	312.04	318.49	320.27	324.16	312.07	319.24	316.21	318.39	321.23	313.98	312.36	315.43	309.88	310.04	315.44	315.43	322.24	315.76	316.12	316.45	315.65	316.85	326.45	320.34	316.82	315.91	316.48	313.27	313.55	314.48	317.5	311.96	312.1	311.15	315.42	317.42	317.46	315.97
298.62	303.43	301.23	302.4	314.37	304.1	308.08	307.38	296.87	302.34	301.99	301.79	301.11	311.26	305.79	305.46	301.12	300.19	300.68	295.19	301.61	307.12	306.87	301.67	304.69	304.65	302.93	304.46	298.88	304.14	308.58	306.59	306.95	310.92	308.64	301.76	305.19	300.15	300.43	308.35	303.61	302.57	303.52	301.79	303.19	290.99	304.13	308.82	300.32	309.9
316.19	318.79	318.01	322.29	320.54	313.54	324.19	321.4	313.67	316.06	321.33	314.83	317.78	320.59	322.1	318.51	319.69	314.76	316.65	317.61	316.12	321.44	319.81	319.59	304.63	318.82	313.64	322.18	320.97	321.79	326	312.76	308.23	318.24	320.61	316.85	318.24	321.01	317.48	322.92	323.25	315.59	317.32	311.03	317.27	321.05	315.11	325.55	321.47	317.61
299.48	295.16	292.02	293.58	300.01	293.26	286.41	286.46	290.41	296.15	296.39	293.99	288.44	296.81	290.39	298.29	292.57	292.82	284.54	296.44	295.07	293.8	293.57	297.55	290.94	296.94	293.22	289.05	296.43	297.66	291.64	289.17	296.32	293.99	296.71	289.3	297.09	297.49	288.78	295.93	296.28	289.43	294.16	293.15	302.2	285.58	297.04	289.17	292.23	289.18
322.77	324.8	314.78	322.89	324.04	324.94	324.28	322.62	326.27	322.52	328.38	333.32	321.03	318.68	327.83	318.36	329.72	322.92	321.75	321.39	327.09	321.56	331.16	318.51	317.04	321.22	323.9	325.06	323.24	319.34	321.8	322.42	326.19	321.03	327.84	326.56	320.38	321.74	321.05	322.65	316.18	323.59	320.82	324.46	322.78	321.66	326.31	329.74	326.7	328.41
319.43	315.7	312.73	313.61	312.7	316.68	308.46	312.56	312.19	314.64	311.37	317.99	317.27	314.75	315.22	316.34	316.91	319.33	307.73	314.03	312.64	314.11	315.82	315.22	311.5	314.12	314.91	314.57	314.1	312.79	317.34	313.04	310.13	312.71	309.38	314.87	317.09	306.76	315.55	315.82	310.25	313.36	313.73	314.94	317.78	315.14	313.25	318.03	322.96	312.47
314.44	312.02	301.39	311.79	305.87	312.01	301.38	312.55	316.27	304.43	310.14	308.86	309.38	313.45	311.04	314.43	307.22	313.27	310.73	302.31	310.6	312.12	316.82	315.2	309.19	306.43	309.45	302.66	310.01	301.62	309.34	308.13	309.14	305.12	308.16	303.71	309.56	303.54	306.51	309.56	313.07	313.95	315.24	310.57	316.25	312.5	303.27	310.74	310.39	303.74
313.29	313.92	315.97	315.46	311.19	318.59	324.51	313.66	321.1	317.93	310.56	311.65	319.86	315.98	313.69	312.02	315.98	322.22	308.02	323.46	315.38	311.8	305.18	316.03	313.77	321.59	310.16	320.29	321.64	319.25	309.42	314.88	323.9	305.14	315.07	314.25	314.09	314.24	312.8	310.96	314.06	307.79	313.78	315.94	312.73	308.31	314.32	315.34	318.72	311.23
319.76	324.8	330.94	336.15	329.22	332	325.34	334.25	326.33	322.1	324.1	331.91	326.02	329.02	329.85	329.66	330.68	326.61	327.71	326.47	329.99	339.05	328.75	323.25	329.69	331.27	325.33	323.89	327.81	325.78	326.2	326.26	328.75	323.21	327.29	324.21	330.08	329.27	325.98	329.58	325.12	328.96	331.35	328.36	326.67	326.28	331.28	330.8	331.14	321.38
315.18	316.49	312.96	319.19	316.82	314.94	308.5	316.38	309.22	308.05	320.64	319.16	316.97	321.16	315.73	309.84	314.55	318.51	313.92	320.26	315.2	315.74	315.38	312.42	314.88	317.5	321.58	318.37	311.52	308.22	317.63	318.25	317.19	311.98	317.02	318.58	315.12	322.55	314.63	311.48	319.92	315.07	313.91	314.01	314.88	316.95	315.36	318.45	315.28	312.82
329.37	326.54	320.12	326.03	329.61	324.85	321.18	327.98	332.35	330.5	327.04	322.51	333.22	328.81	328.36	329.07	319.33	323.71	327.84	324.72	334.24	335.23	328.69	328.38	325.85	331.07	326.04	334.29	329.18	325.38	332.83	328.34	319.81	326.38	328.75	324.96	331.54	331.19	329.76	318.37	325.71	326.13	330.6	326.32	322.89	326.92	325.58	320.85	326.94	328.63
312.55	314.04	311.21	312.34	313.54	313.16	316.13	317.01	314.17	309.18	310.44	315.45	313.74	315.94	307.41	312.78	314.13	315.7	316.12	312.45	312.48	319.4	316.75	309.71	316.45	316.6	311.78	310.54	319.81	318.31	314.31	311.67	311.42	316.28	311.54	310.08	306.06	310.07	310.99	311.86	311.78	310.71	315.25	313.14	317.52	312.67	312.34	307.28	311.49	305.39
311.55	314.51	314.5	308.53	313.59	307.05	313.86	313.69	316.71	309.82	318.77	308.65	314.32	315.65	311.45	311.96	316.98	310.89	321.91	317.1	320.53	306.95	312.11	314.9	312.72	307.35	315.58	316.82	308.84	315.01	311.29	311.22	316.52	312.26	312.3	319.84	308.25	314.42	317.7	315.54	314.19	312.04	313.23	310.01	310.72	312.4	316.26	307.05	313.19	313.75
314.47	308.94	313.11	305.86	309.85	308.33	313.03	322.51	316.04	314.87	309.44	313.49	312.95	311.26	305.69	304.39	311.16	311.16	317.43	313.38	316.62	306.79	318.98	308.75	308.2	320.39	312.77	314.18	308.05	312.81	312.98	316.47	309.5	308.39	313.99	305.79	310.03	313.27	314.54	316.48	312.52	316.01	317.16	305.3	313.33	316.54	312.81	313.97	310.71	310.54
311.68	311.8	314.04	313.39	310.14	316.34	316.11	314.43	313.1	305.7	312.55	313.28	317.2	309.37	317.16	316.3	311.04	313.16	315.03	313.31	312.47	318.88	319.81	317.98	307.81	305.5	312.78	311.94	315.5	311.65	310.93	311.94	321.33	312.42	318.47	312.68	310.89	312.76	308.13	312.38	312.64	311.14	305.49	315.1	314.06	317.02	315.37	308.77	312.71	314.53
314.23	313.7	318.77	312.82	316.5	316.19	309.7	306.75	307.72	312.91	313.53	307.82	314.43	312.9	311.39	313.29	310.44	309.12	309.73	310.56	311.95	311.47	309.49	316.6	314.3	309.34	312.65	309.23	321.35	312.16	311.73	312.39	312.41	312.36	317.04	312.21	305.96	318.35	312.61	303.34	310.9	309.2	313.39	311.59	311.02	314.07	314.98	308.7	314.84	313.31
301.52	301.5	303.54	302.36	307.4	304.14	304.11	302.84	300.2	305.7	304.63	300.95	304.45	303.36	300.76	301.52	298.23	296.79	304.41	298.46	306.49	306.86	298.8	307.02	298.02	303.01	298.38	305.11	299.48	305.13	308.54	302.9	300.3	298.99	300.06	301.91	307.11	306.34	313.97	300.36	307.12	299.17	305.24	299.47	303.73	302.45	295.77	295.5	296.59	298.18
307.1	317.1	311.77	312.1	320.53	312.31	312.87	314.37	312.62	316.57	315.23	321.09	318.97	313.1	315.42	318.45	318.77	311.32	314.42	316.9	318	312.15	324.97	316.8	312.32	311.44	318.25	312.63	316.33	318.08	316.33	316.15	319.73	315.07	314.2	319.82	312.86	319.78	323.64	318.31	321.32	313.94	318.59	315.96	319.55	310.2	311.06	310.3	316.9	310.38
296.17	298.04	300.78	305.35	306.17	304.47	305.65	300.58	298.91	300.36	296.1	304.29	307.91	300.14	302.2	303.31	298.41	301.25	303.45	304.83	304	303.25	303.09	305.68	297.85	297.52	304.79	309.1	308.29	302.89	307.61	301.9	308.96	298.53	299.28	297.35	303.31	298.59	299.9	308.34	315.83	306.55	300.65	303.9	311.26	298.54	300.04	290.87	300.27	300.25
298.53	302.03	306.36	305.76	301.75	302.73	302.67	304.41	295.28	297.04	300.09	308.33	306.92	304.87	307.01	301.38	301.78	298.06	301.17	302.29	300.77	303	298.02	300.41	305.52	303.98	298.51	300.94	298.82	301.29	304.05	298.24	302.03	306.22	294.56	296.64	300.34	298.91	302.74	299.1	301.65	299.8	301.71	291.49	303.23	305.05	302.29	301.8	297.93	302.64
318.51	316.83	316.64	315.28	316.78	319.64	318.76	313.58	320.59	318.26	314.67	316.56	316.09	316.6	314.22	326.2	321.43	316.45	316.64	307.87	311.26	320.09	318.24	313.56	313.43	320.91	319.42	320.95	318.76	324.71	308.9	317.56	324.87	311.59	317.66	317.43	314.6	321.54	314.24	311.56	321.36	311.63	319.62	312.69	316.86	313.51	315.2	315.99	317.08	316.16
309.25	311.88	315.8	312.69	307.3	319.83	310.79	313.29	301.69	313.63	310.87	316.05	314.27	312.43	311.12	313.56	307.97	317.03	319.38	312.87	310.3	307.35	312.68	308.55	315.94	304.46	313.58	312.05	304.82	310.31	310.96	310.94	310.18	307.7	314.09	313.05	316.61	313.62	317.34	311.75	314.7	314.16	316.54	308.76	309.12	315.52	313.57	315.43	303.15	315.75
309.51	307.9	317.59	303.08	318.28	309.78	310.48	306.63	313.7	307.78	306.41	307.87	304.63	310.87	308.1	308.31	306.26	306.95	309.55	310.33	315.11	306.2	305.52	308.29	305.66	315.24	306.58	309.15	307.17	311.76	304.16	302.37	305.89	302.48	305.94	312.2	319.09	308.39	303.99	308.89	307.47	309.04	304.19	306.48	306.41	301.27	308.04	306.01	306.74	305.91
328.4	329.08	327.67	334.05	329.16	328.47	329.29	327.52	334.94	321.78	330.72	323.75	336.06	329.18	323.39	328.43	333.42	318.25	323.33	324.64	327.45	329.07	326.03	327.48	332.6	329.15	322.26	329.4	327.54	319.58	326.7	326.74	330.25	327.52	326.26	329.78	331.31	320.42	325.75	322.8	328.95	327.6	329.34	328.17	327.04	323.56	326.85	333.36	330.11	329.86
316.14	314.19	317.33	308.19	319.21	312.51	315.14	310.33	307.13	314.62	312.31	318.34	309.95	322.82	312.48	318.39	312.79	320.1	316.1	314.92	313.9	311.81	308.3	314.27	317.57	326.44	307.02	314.39	317.33	316.07	317.06	308.68	318.28	309.92	318.68	313.27	317.05	317.76	314.47	309.07	316.21	310.23	313.83	318.84	314.02	323.87	315.02	314.43	315.63	313.82
322.19	316.47	328.95	326.82	324.46	325.45	312.87	326.6	313.45	316.09	313.58	315.28	323.83	312.45	318.3	326.51	320.64	321.59	319.81	314.78	317.76	324.62	317.86	328.54	314.71	317.46	321.64	325.62	322.03	314.59	326.15	320.07	321.99	317.15	315.45	314.58	314.88	318.76	322.49	316.83	313.67	314.24	324.98	312.99	311.5	318.6	317.45	322.52	320.2	322.52
309.76	312.51	306.8	315.94	317.88	309.54	315.98	313.35	312.07	310.08	305.56	310.47	308.33	311.18	312.51	314.27	310.42	312.1	313.11	308.54	312.38	308.44	309.8	306.15	312.68	312.64	314.03	308.04	311.72	311.49	306.8	313.06	308.01	317.64	312.81	312.78	312.46	314.55	305.23	314.94	309.54	309.35	308.88	300.85	309.39	310.73	310.42	310.8	308.71	307.76
304.01	297.51	303.6	307.42	298.95	301.89	306.33	304.71	299.28	305.12	303.81	300.69	304.22	306.66	309.34	309.45	302.79	310.24	310.55	299.15	308.42	303.24	304.75	304.26	313.66	305.06	293.95	302.14	304.67	308.82	308.4	296.62	305.09	310.94	299.07	305.68	303.68	303.3	300.11	306.32	310.89	299	299.31	303.45	299.96	303.93	304.85	307.05	308.28	311.51
302.61	305.51	309.06	307.85	305.17	304.67	306.19	305.03	302.89	306.4	304.98	309.39	308.87	300.67	307.7	299.49	306.57	307.72	309.13	303.76	301.38	308.61	305.59	298.76	304.42	303.71	307.05	304.53	313.94	300.8	307.85	309.91	301.76	307.22	303.57	303.91	298.93	300.37	301.44	299.23	299.29	301.41	306.28	306.57	309.24	306.44	303.3	303.85	305.92	308.73
317.24	314.96	312.9	312.16	314.16	309.97	314.27	309.8	312.37	312.06	311.58	305.18	318.24	316.16	312.03	316.14	312.52	315.95	307.46	318.16	307.32	320.49	308.58	310.41	312.35	315.83	317.86	308.47	320.16	311.74	313.61	314.53	310.89	307.73	310.5	314.91	304.96	311.58	317.35	313.3	314.7	307.35	311.16	305.27	313.52	314.97	316	319.37	317.01	317.15
318.82	316.78	324.89	318.36	321.73	318.86	316.08	319.42	319.14	323.93	319.5	318.12	316	316.69	318.95	318.42	322.64	317.23	318.91	321.23	317.91	315.02	318.72	317.88	325.03	316.61	318.3	316.91	312.88	320.05	319.13	321.37	312.47	317.05	319.18	320.07	323.96	318.84	320.48	318.36	317.14	319.4	317.86	322.04	319.94	324.41	315.78	315.21	314.1	321.74
303.44	302.82	302.11	296.1	296.45	299.56	299.23	301.45	304.81	299.6	298.45	302.95	300.53	302.58	295.2	305.41	301.69	305.23	298.73	301.96	303.44	299.17	303.17	304.26	303.17	298.85	303.07	298.58	306.06	302.03	302.77	295.42	306.96	302.2	303.53	308.39	302.2	310.84	301.62	299.21	301.61	295.02	303.91	305.47	303.59	302.28	301.39	304.58	307.62	301.13
296.32	297.6	300.52	291.31	301.41	293.87	292.85	294.9	291.25	297.28	299.62	286.02	291.15	294.85	302.96	292.72	290.61	292.1	292.93	298.58	292.93	296.71	299.19	303.57	294.24	297.89	293.34	296.86	289.95	295.83	292.55	296.63	298.96	294.91	295.96	290.86	295.8	295.01	288.2	290.66	288.51	293.65	293.42	289.53	291.46	294.79	296.13	291.1	298.92	289.34
311.88	311.92	307.88	312.2	306.54	309.43	303.65	312.91	307.5	303.08	308.54	315.03	314.82	311.39	304.97	309.12	303.66	305.98	314.18	309.83	316.77	309.51	306.91	310.45	309.29	303.35	306.7	312.51	314.66	315.12	313.75	307.89	311.11	307.38	310.73	314.04	312.2	303.85	312.09	311.41	309.95	311.99	311.27	312.02	308.99	310.88	312.7	308.36	306.37	307.38
288.78	294.69	296.13	293.95	293.01	294.36	287.39	299.24	291.3	290.49	291.14	288.77	289.05	297.4	292.18	296.97	291.97	289.3	296.79	291.41	289.36	287.26	292.19	298.81	294.04	289.51	299.62	286.23	291.55	298.93	299.82	292.88	298.5	300.35	295.06	291.02	298.41	301.76	291.41	294.61	300.63	295	293.8	289.98	302.47	293.61	291.48	290.51	300.83	293.27
300.83	311.73	305.88	308.19	303.77	314.05	308.77	303.33	304.34	301.54	308.71	313.36	303.46	304.76	303.01	305.44	305.8	306.08	308.03	310.33	309.79	307.18	303.84	312.99	308.27	304.96	305.57	302.44	310.53	310.35	308.88	306.44	298.59	303.44	305.34	304.3	307.05	308.11	302.59	303.13	307.01	305.94	315.01	300.75	302.42	314.08	308.39	300.99	311.18	303
301.32	298.61	291.7	297.58	299.13	298.4	294.54	300.37	296.63	306.62	304.39	295.59	298.24	301.5	294.14	293.14	293.89	296.17	299.75	299.03	293.46	291.82	299.21	289.26	299.36	301.62	293.42	297.53	288.93	296.2	303.91	291.9	290.92	299.15	296.6	294.44	297.13	300.83	296.48	299.65	296.3	296.73	302.24	288.72	291.05	305.8	293.83	298.95	302.42	292.54
318.28	319.51	318.52	316.7	314.3	314.82	319.96	315.11	317.39	310.09	317.19	312.44	320.52	312.21	315.1	319.5	312.53	316.33	321.03	315.8	312.89	310.85	313.29	320.13	311.34	318.29	312.97	314.16	312.21	312.86	319.8	316.17	315.42	313.08	309.08	316.21	312.78	318.67	317.2	319.6	309.87	315.78	315.92	321.12	313.79	317.69	318.94	312.47	316.21	319.04
310.42	309.42	315.56	310.27	307.64	308.15	307.65	317.81	312.53	310.86	314.33	311.45	307.33	313.41	304.15	311.09	305.75	312.42	311.18	311.22	307.18	308.38	315.63	314.15	311.18	307.9	313.12	310.41	308.21	308.09	310.96	305.93	311.02	313.08	313.05	301.34	302.84	309.91	303.71	310.39	311.17	307.44	312.95	313.55	316.26	306.73	303.83	312.03	303.04	313.62
316.27	315.72	318.36	315.82	319.72	319.26	314.63	316.75	317.58	314.69	307.07	320.97	309.68	312.3	316.6	313.44	312.97	316.02	322.9	313.36	310.2	320.24	311.95	309.39	314.74	314.21	310.16	313.82	315.54	316.69	310.53	317.27	316.41	316.36	319.17	314.64	315.59	314.32	318.92	316.12	316.78	315.53	315.67	312.43	316.09	315.89	308.95	309.95	313.43	315.65
303.38	307.63	303.6	300.15	300.28	298.85	307.35	301.83	300.7	302.59	304.99	305.91	299.74	305.45	305.5	306.33	299.02	299.6	299.27	300.83	302.48	300.51	305.17	305.11	303.54	303.18	303.12	303.82	298.7	301.41	312.23	300.61	297.49	307.29	305.41	301.88	298.9	302.36	307.8	296.16	304.38	306.13	297.75	310.08	302.87	298.18	296.28	303.47	300.55	306.43
315.63	305.75	310.75	313.77	323.9	314.89	312.98	309.64	315.22	305.09	318.27	306.29	309.97	312.6	317.4	311.23	311.37	314.6	306.2	310.97	313.62	313.09	311.37	311.49	309.24	317.6	313.45	317.88	314.92	313.41	315.41	309.4	312.13	318.47	311.2	311.03	317.17	308.56	309.21	315.28	313.82	311.65	312.88	308.85	314.15	312.01	319.68	312.27	313.39	310.4
305.61	300.36	305.2	303.88	300.32	308.34	298.58	300.28	294.79	311.32	309.65	307.93	298.54	304.94	296.89	304.81	292.98	310.64	296.8	294.15	305.42	308.68	307.62	306.33	307.09	310.4	303.89	304.15	293.1	304.92	307.94	304.96	301.53	308.83	303.98	304.2	302.46	300.39	295.34	310.49	308.57	303.62	310.3	299.27	302.57	300.74	305.67	302.89	301.47	308.46
337.4	326.28	334.41	329.68	331.8	322.69	324.74	325.43	331.31	324.86	328.41	327.25	324.83	323.03	322.93	327.14	328.14	326.32	331.65	330.02	330.44	328.51	327.86	322.05	332.88	321.47	327.1	326.64	321.79	326.73	330.49	327.25	324.69	326.29	330.69	325.77	328.91	326.81	332.49	323.4	326.05	324.85	321.81	325.57	322.84	328.03	324.93	334.85	325.64	323.04
296.63	290	296.99	298.21	293.37	298.55	295.62	295.73	287.96	297.49	293.33	293.72	297.14	293.15	300.54	299.97	305.48	300.67	293.72	299.48	293.02	295.32	298.48	289.13	304.67	296.83	301.61	296.99	296.23	295.66	303.82	298.84	296.02	294.68	299.42	295.85	291.25	299.11	306.31	291.79	299.79	299.9	296.52	300.63	293.29	292.79	296.34	301.62	299.14	297.05
304.01	310.62	309.97	304.98	312.57	301.33	307.61	310.82	298.55	308.06	302.1	299.72	304.66	312.71	299.16	304.83	310.15	309.25	303.38	307.91	310.3	305.86	299.94	302.49	304.48	308.66	309.27	307.91	302.61	307.97	303.34	301.28	310.26	305.12	311.62	301.61	305.39	310.47	302.98	304.82	309.03	302.36	298.85	309.84	306.87	303.34	310.17	303.56	306.27	311.17
283.94	296.09	291.51	292.58	306.87	291.25	286.78	285.27	291.98	293.29	292.19	289.54	293.73	299.24	300.74	294.88	291.27	299.44	295.49	290.24	296.02	299.71	296.68	291.52	288.49	303.64	294.08	291.21	292.7	297.11	300.97	293.81	293.29	300.84	291.68	292.15	298.23	294.51	295.89	298.42	292.48	289.4	293.78	294.28	297.67	298.67	289.79	298.51	296.57	303.26
307.43	315.94	309.91	312.28	307.97	302.03	306.19	308.43	311.63	311.34	304.34	313.97	315.59	310.59	311.53	316.86	310.29	312.68	307.46	310.04	308.85	313.69	305.67	309.05	308.24	314.34	309.63	310.53	311.22	309.81	315.05	312.2	302.77	308.28	306.82	302.56	311.43	315.48	307.11	311.35	311.15	314.63	315.9	309.16	302.78	313.55	311.05	310.01	314.99	305.88
319.61	311.06	312.3	312.66	314.52	314.41	314.49	309.5	313.14	312.06	314.03	318.1	309.74	310.04	314.26	309.47	315.85	315.58	310.89	314.38	313.39	316.74	319.34	308.53	314.94	310.87	307.82	318.37	317.39	312.18	309.17	312.03	314.34	316.1	313.74	311.4	308.27	315.6	317.23	311.14	308.62	312.66	312.08	316.58	317.1	311.35	315.34	312.26	311.63	312.79
316.11	311.65	310.04	316.32	315.48	313.81	315.47	308.41	310.95	305.74	320.81	309.38	307.56	315.21	316.26	311.57	312.1	311.8	307.3	306.33	310.29	314.9	315.37	316.51	308.24	314.82	311.22	309.66	313.38	313.6	309.7	309.93	313.72	306.44	314.42	318.8	310.91	313.4	309.83	306.24	307.62	310.01	310.65	309.43	315.54	311.01	323.47	306.73	309.46	307.41
320.5	317.25	324.92	315.52	319.4	317.61	319.6	320.18	313.22	320.07	315.84	313.42	312.67	313.85	314.74	320.58	321.23	314.46	311.51	319.49	314.65	316.36	311.3	317.37	318.41	310.14	316.32	310.26	314.69	316.08	318.46	312.92	310.63	313.38	322.69	317.69	314.26	320.08	320.64	319.54	318.6	314.66	317.2	317.8	313.42	315.95	317.19	314.3	314.27	317.9
302	299.92	299.73	299.55	309.59	299.35	309.09	304.33	305.72	301.99	306.13	306.24	301.65	302.72	306.64	308.78	307.51	309.56	300.2	305.59	304.31	312.14	299.34	303.17	305.43	306.12	310.06	306.31	305.47	303.77	304.75	299.63	303.7	302.8	295.19	307.53	309.29	300.09	302.22	303.42	303.53	306.52	303.01	307.71	305.61	301.35	302.64	302.1	306.1	311.64
324.13	322.88	318.18	322.19	309.98	321.01	312.93	320.9	322.22	315.02	322.24	316.43	319.95	317.79	320.39	319.24	320.68	314.44	311.49	321.45	311.47	312.48	317.2	315.74	323.09	321.08	320.8	316.62	321.04	313.7	315.88	318.07	323.9	316.94	322.14	322.83	318.96	310.93	314.32	320.21	319.93	324.64	323.17	318.71	312.56	318.48	323.11	317.3	316.05	316.98
297.23	298.66	304.14	302.24	303.25	298.87	292.7	293.89	300.05	294.77	299.56	295.55	304.84	296.55	297.68	303.17	296.98	305.01	298.68	291.69	301.55	298.88	294.12	304.73	301.35	302.23	296.36	294.91	299.76	300.63	305.65	305.53	298.54	295.01	308.01	301.6	300.15	292.61	295.07	312.48	310.38	301.46	303.95	302.17	293.83	302.57	297.66	297.51	303.31	306.88
313.05	306.56	310.93	307.33	315.75	321.03	310.77	306.79	313.02	310.73	307.51	317.58	313.77	315.45	305.33	307.63	307.93	316.13	310.51	309.58	313.05	311.53	314.54	310.83	304.57	315.5	318.47	320.16	315.55	319.85	317.04	310.46	311.58	315.64	317.75	313.7	314.57	316.99	301.23	314.78	309.81	311.13	311.52	315.9	306.58	312.54	309.47	309.35	314.32	315.01
310.45	304.83	307.93	302.1	302.17	313.44	306.3	310.57	301.38	305.8	302.65	309.45	305.59	308.02	300.2	308.61	311.65	299.14	306.42	305.18	308.65	303.19	302.75	304.55	308.7	301.3	306.18	309.23	299.49	307.9	307.91	306.73	307.91	299.93	307.49	307.63	309.09	309.17	300.63	308.27	301.21	310.25	305.38	307.55	308.07	306.64	301.64	309.12	302.17	308.82
317.57	313.14	316.14	313.44	317.26	315.31	317.95	315.19	317.53	313.11	317.79	310.55	314.65	311.26	318.49	314.55	311.76	317.11	319.09	313.83	314.59	315.13	314.76	316.39	322.58	310.42	318.46	310.31	306.57	326.14	313.61	310.26	316.47	316.53	316.56	319.71	310.06	314.86	309.9	315.61	311.11	317.86	311.18	316.04	314.98	313.89	310.37	315.7	305.49	311.99
312.37	314.26	311.79	306.21	313.82	306.61	316.8	310.97	316.67	315.2	315.33	316.09	307.85	313.21	309.04	305.42	314.51	309.7	306.32	313.78	315.38	306.68	314.78	314.21	314.34	310.39	314.42	314.53	317.35	315.83	316.1	312.72	317.78	314.69	300.26	320.31	306.73	308.58	315.35	314.11	312.47	311.22	317.03	311.38	309.38	319.82	311.96	308.49	317.94	314.28
301.88	301.63	298.43	305.26	301.86	299.37	301.44	302.27	304.15	301.35	306.44	302.71	303.78	302.28	307.59	305.44	301.72	300.22	303.88	305.6	295.27	302.69	310.88	304.39	305.86	313.01	307.29	305.47	308.14	309	301.51	302.94	303.05	300.03	302.95	295.57	300.06	298.17	297.45	307.6	296.25	308.61	303.47	305.4	300.13	306.5	305.13	300.6	308.62	304.39
301.09	300.98	307.56	303.35	300.77	300.17	308.32	303.78	301.64	299.64	301.58	304.88	300.78	298.52	307.46	303.9	300.98	309.9	305.43	302.33	302.23	306.07	304.52	304.09	305.75	304.92	305.65	299.71	308.65	307.94	316.36	299.75	299.73	306.48	305	305.42	297.17	302.79	305.1	300.06	304.67	296.26	305.07	300.55	298.15	297.88	297.14	303.85	302.38	303.17
305.25	302.36	304.76	311.55	303.61	305.01	300.35	301.93	306.6	309.96	312.16	307.24	311.86	299.96	308	301.33	305.64	310.03	310.49	311.58	309.75	311.42	302.55	307.5	295.86	308.94	301.12	309.06	302.34	304.31	308.98	305.53	305.34	307.05	304.94	310.55	305.48	307.56	317.95	301.58	304.74	305.75	306.82	308.45	308.44	311.37	309.24	300.6	311.01	297.31
322.12	314.7	314.8	320.01	323.8	313.29	316.76	315.5	316.37	316.82	319.04	315.65	331.41	323.94	320.42	322.65	313.59	320.54	319.88	313.59	319.25	323.58	314.75	316.27	315.31	310.5	319.39	320.65	321.57	313.31	315.63	319.22	318.28	312.91	317.81	316.57	321.37	314.14	324.95	309.71	316.87	320.43	320.46	315.82	312.45	313.08	322.48	325.06	322.2	319.28
318.33	315.74	316.25	317.9	313.89	312.77	323.75	314.25	320.46	315.2	321.43	319.57	318.12	319.82	314.93	322.99	309.04	319.82	311.61	317.65	317.73	317.29	313.41	323.9	312.95	326.91	321.09	326.58	320.83	322.51	311.43	320.49	317.02	319.98	316.63	315.58	318.52	318.15	326.4	319.21	314.6	316.66	320.29	324.77	318.43	316.4	318.69	322.19	314.94	320.54
317.92	320.29	316.7	315.62	317.31	309.92	318.52	313.71	312.78	325.08	314.1	321.52	318.25	320.18	313.71	307.45	310.96	313.95	314.48	317.02	315.05	314.04	319.13	318.46	321.27	321.52	315.31	316.44	318.2	317.29	316.82	313.65	319.67	320.15	322.37	323.61	315.94	319.19	322.39	318.72	311.1	320.7	317.41	318.7	314.93	312.43	320.14	314.32	316.22	318.98
294.71	295.2	293.77	294.31	291.32	290.74	300.48	301.84	296.79	297.09	299.04	292.48	292.52	300.6	298.24	294.73	294.68	296.61	292.93	291.7	292	292.28	293.93	292.85	296.85	300.7	292.42	293.16	295.49	294.43	300.54	291.96	296.77	296.36	296.8	289.92	297.12	292.92	290.77	293.54	289.33	295.02	297.11	301.88	294.69	299.75	294.71	292.59	293.35	288.09
293.54	294.7	301.57	292.11	294.59	298.09	297.02	294.08	302.21	295.66	294.07	296.95	291.87	292.98	296.09	293.36	292.66	288.3	297.96	293.87	294.28	293.98	295.8	298.15	293.56	306.16	298.99	301.5	300.34	303.81	293.21	298.75	300.42	298.09	299.78	292.1	300.89	298.23	287.52	295.33	304.27	294.13	295.05	290.75	297.15	300.22	293.17	300.49	296.92	298.07
307.65	319.64	316.86	318.61	311.59	308.7	318.54	321.78	316.97	315.84	319.79	313.45	309.38	322.13	315.24	318.7	319.26	306.96	315.47	314	313.87	312.42	315.24	312.76	315.61	308.63	315.22	315.14	315.17	316.22	311.74	314	315.88	315.51	309.45	309.48	309.94	324.18	313	317.81	318.8	312.91	313.08	320.15	313.75	315.92	312.23	310.42	315.62	314.35
311.14	315.76	321.06	311.81	318.45	312.21	311.64	316.88	316.65	315.93	312.06	300.92	314.65	311.99	313.32	313.1	312.01	313.42	310.26	313.56	311.26	311.48	314.48	310.44	307.98	313.88	310.27	311.88	303.34	314.24	307.32	312.58	318.95	311.47	310.19	313.56	318.98	315.18	311.56	314.85	318.47	315.22	314.76	313.52	317.81	319.23	317.29	312.24	308.78	309.81
328.96	324.62	328.63	324.07	328.02	329.7	328.92	330.05	327.95	324.87	317.45	327.78	325.66	325.31	333.02	330.18	318.73	320.81	326.36	325.68	327.77	323.82	334.39	321.64	328.84	327.7	324.42	327	320.71	322.46	329.15	330.75	326.58	320.88	327.55	331.91	324.74	325.27	329.02	334.42	330.37	326.65	328.66	329.89	320.56	331.33	321.79	325.41	327.13	325.26
317.13	313.69	311.81	314.18	317.72	312.73	313.86	301.98	316.02	315.66	312.06	309.04	316.26	308.22	311.84	315.92	314.44	317.75	309.6	313.54	317.89	309.52	309.95	311.47	311.56	310.73	311.92	307.6	310.22	316.15	321.36	318.55	321.65	317.44	312.68	315.26	318.98	314.42	318.46	314.76	312.15	318.44	308.4	316.02	308.85	317.07	312.02	310.4	321.1	318.39
316.13	309.51	310.76	312.06	319.33	315.03	306.55	315.08	322.77	314.5	314.62	313.14	315.11	312.31	308.73	310.16	316.07	316.29	315.13	314.25	308.32	310.97	317.06	311.13	316.89	316.2	308.46	313.43	307.74	315.75	312.45	316.28	311.83	317.18	317.45	311.02	304.16	304.72	313.62	310.23	314.66	307.66	314.15	312.83	313.07	311.93	313.75	313.6	305.81	306.67
309.38	311.16	309.25	310.58	310.41	311.89	310.3	316.7	310.17	307.44	307.94	309.15	313.08	321.62	304.91	312.34	309.73	313.98	315.56	315.2	314.03	312.41	312.93	309.45	305.96	315.74	311.44	312.74	312.84	310.11	319.28	314.45	306.75	317.24	317.45	314.82	306.82	309.58	314.22	314.25	311.07	317.12	316.14	314.86	307	314.25	315.38	316.46	313.21	312.61
314.74	310.93	304.85	309.49	306.66	309.93	296.96	305.57	299.96	297.53	307.62	305.75	314.77	308.39	301.66	304.76	305.2	303.61	304.64	302.01	306.01	306.8	304.74	306.27	297.85	301.27	300.42	306.21	304.85	311.49	309.27	300.91	303	305.98	303.82	300.41	308.95	305.67	307.48	308.58	306.07	303.57	301.28	303.53	306.04	301.95	305.72	302.91	313.66	306.59
309.25	308.93	312.57	309.87	304.54	305.59	311.36	304.52	309.1	310.69	306.08	305.12	305.82	309.96	300.03	301.07	299.22	303.1	297.7	306.47	306.26	310.28	311.01	310.54	310.4	307.23	302.98	307.49	304.18	300.75	309.77	308.66	307.78	311	302.25	309.62	307.32	299.8	306.72	305.74	302.76	307.41	299.53	307.15	310.59	298.91	301.33	300.83	304.75	304.92
306.69	303.4	290.57	299.16	299.96	301.2	302.97	297.52	299.94	295.61	290.64	293.75	297.33	294.2	293.11	292.45	294.46	299.05	292.18	293.43	294.89	287.1	303.83	304.99	296.58	297.58	295	302.71	304.04	296.9	291.47	297.96	300.61	293.94	294.45	297.3	296.33	293.54	294.77	298.41	291.63	304.08	293.82	298.74	290.97	293.84	294.25	299.92	299.57	292.79
294.34	292.2	297.76	292.16	299.53	297.09	288.25	292.85	295.4	296.58	296.6	291.44	297.49	299.09	293.91	296.91	295.74	290.96	296.71	298.37	287.63	289.08	294.83	295.13	294.05	300.75	291.48	295.96	292.02	295.68	289.93	289.91	286.2	292.5	296.4	289.93	298.47	301.13	304.63	286.6	291.62	295.57	295.43	299.02	289.15	281.72	292.91	303.57	288.89	294.74
303.08	302.05	305.65	306.67	303.75	304.5	309.47	308.51	302.79	307.64	302.1	299.95	298.4	304.69	303.29	299.26	304.44	303.85	301.49	305.63	301.62	300.67	304.09	306.41	308.36	297.3	298.7	300.87	301.51	304.84	289.92	314.81	308.89	298.66	302.48	303.94	308.59	295.01	303.66	305.29	299.38	296.05	312.12	300.72	299.08	308.84	305.68	296.29	301.18	302.43
299.33	302.38	297.13	304.53	306.22	300.61	305.44	304.35	309.41	314.85	300.02	304.63	311.32	296.37	307.69	311.45	309.16	301.84	301.73	300.18	312.98	298.94	298.31	297.64	301.37	301.04	294.39	299.59	294.05	300.29	306.39	299.78	298.18	300.41	305.75	301.9	301.7	301.65	303.49	303.56	307.82	298.98	299.41	300.71	300.68	301.89	300.5	300.12	302.56	300.75
307.37	301.88	307.03	306.1	300.44	301.41	306.27	302.68	302.83	307.94	305.83	308.65	304.18	304.82	300.94	302.83	304.5	303.14	296.59	294.98	300.52	307	309.89	303.09	295.95	300.21	303.65	301.33	305.07	301.55	305.77	308.58	306.19	298.42	307.71	307.03	302.47	307.04	301.78	305.56	300.97	307.69	304.81	302.42	304.67	307.6	294.8	311.76	310.75	309.64
327.23	322.85	325.3	327.55	322.61	320.79	327.33	323.29	325.7	327.84	319.93	325.19	324.76	331.09	331.04	332.43	326.46	329.21	328.96	324.18	322.23	329.94	327.73	324.61	324.84	322.18	327.24	333.74	324.74	327.58	322.91	330.21	322.72	325.01	333.23	324.41	326.99	328.65	324.31	325.25	322.8	330.31	319.65	331.58	324.84	326.69	321.92	328.89	327.62	326.6
310.6	319.58	314.31	312.8	314.04	309.5	313	314.45	317.5	319.67	317.72	312.51	318.72	311.21	315.4	311.99	316.75	311.17	319.83	310.59	310.28	311.37	312.17	311.36	310.66	314.59	315.71	311.07	309.32	309.14	312.03	317.33	307.77	307.46	319.12	319.24	305.37	314	311.02	312.51	312.16	312.16	313.01	307.19	311.63	303.28	313.89	313.97	315.45	317.99
334.43	327.16	327.31	328.98	329.13	329.35	332.72	325.2	327.67	324.29	326.94	327.28	326.01	330.83	328.01	332.04	330.21	319.74	331.48	332.53	327.86	331.12	328.64	322.4	332.82	326.45	325.02	332.94	324.37	326.05	330.16	327.87	334.97	327.97	324.44	327.65	322.01	321.67	325.19	333.26	331.63	333.5	328.34	317.15	324.27	334.85	328.87	328.72	333.79	325.68
306.26	306.09	304.43	306.6	307.64	303.44	311.65	298.76	304.71	302.29	297.88	303.29	303.47	302.07	303.31	308.26	292.98	298.66	302.8	303.3	309.56	307.44	308.87	303.43	303.05	300.92	305	307.01	304.61	303.11	301.45	305.94	305.18	299.71	304.59	308.75	300.55	307.04	302.45	306.85	303.51	309.07	302.47	309.43	291.08	298.23	302.08	304.31	307.92	311.15
309.46	324.87	324.6	322.19	313.3	325.81	313.16	313.37	319.79	314.53	315.88	317.24	317.2	316.15	320.57	317.02	309.6	317.54	318.29	318.1	325.86	319.31	318.79	312.35	325.5	319.34	317.31	314.75	318.45	319.96	310.37	325.18	315.25	314.9	316.95	320.56	318.38	315.09	322.95	314.83	309.03	325.45	323.12	320.61	320.22	313.53	314.91	312.39	326.11	313.28
312.02	313.15	315.31	310.29	310.46	305.19	313.13	309.03	315.39	312.57	313.12	307.48	312.84	307.78	305.36	317.69	313.63	307.28	313.73	315.51	312.97	319.42	314.4	301.66	312.95	310.41	312.59	312.2	316.35	306.16	311.62	317.1	313.9	309.66	309.72	313.44	313.89	306.7	305.89	313.13	315.94	306.99	304.94	307.53	314.2	311.91	307.81	310.65	306.72	303.59
315.62	316.63	317.06	320.24	312.74	315.33	319.38	315.22	321.2	311.66	317.17	309.84	320.61	316.29	312.57	307.63	318.36	315.3	319.87	319.73	316.97	309.05	312.25	308.36	316.49	319.85	315.55	312.03	318.06	314.11	311.59	317.9	314.89	317.1	313.41	317.41	309.73	315.22	316.37	314.94	312.55	311.73	315.39	311.47	322.14	307.1	317.19	311.22	318.58	306.07
311.35	317.46	317.73	312.84	314.64	308.54	311.56	310.04	308.58	317.54	309.71	312.48	315.8	314.36	310.94	317.36	312.59	316.39	309.61	311.47	307.69	312.44	315.56	310.83	311.58	311.7	313.3	308.66	317.24	312.67	317.04	315.79	312.77	311.09	307.8	315.68	316.98	317.1	312.6	309.37	313.81	309.97	313.98	307.31	311.36	313.47	309.24	316.68	311.61	320.71
313.45	316.85	319.87	314.09	319.2	318.91	320.58	319.05	321.58	313.88	312.61	316.04	324.66	320.5	317.81	317.15	319.26	311.2	308	315.02	318.08	319.58	315.21	317.43	314.56	313.75	313.73	314.54	313.17	310.01	319.89	318.34	315.04	322.62	311.71	316.92	315.38	323.53	319.89	317.48	311.7	322.69	324.11	323.4	311.29	324.78	324.32	321.72	324.15	314.55
303.95	304.23	306.42	308.62	302.81	305.81	309.58	310.3	309.55	307.69	299.91	311.41	312.67	307.33	305.97	306.56	305.78	306.22	311.46	308.57	314.24	309.28	305.82	308.05	302.6	304.84	304.67	307.56	321.09	305.53	304.21	306.39	316.04	311.56	311.25	307.16	307.57	313.72	307.35	310.67	306.92	308.86	312.64	311.12	310.25	306.95	308.17	306.45	311.37	305.47
302.89	302.25	302.31	300.26	313.82	304.93	304.51	304.76	299.64	311.97	304.33	301.45	307.99	299.78	307.47	304.1	306.13	302.74	300.12	304.29	305.09	299.87	300.84	304.15	302.2	299.19	304.36	298.73	307.05	305.17	302.6	306.12	300.63	299.63	297.88	303.36	302	307.89	307.44	307.43	299.93	302.02	304.54	303.07	304.96	310.73	302.83	298.02	304.13	300.27
314.18	318.35	310.43	315.35	307.8	315.89	317.04	315.89	316.96	307.71	321.87	309.51	319.78	299.16	315.77	314.75	317.19	312.4	313.02	319.28	315.84	306.62	315.3	314.47	306.35	318.64	317.18	320.27	307.95	314.11	318.36	315.92	316.92	312.95	314.66	311.18	308.28	318.2	318.23	315.67	314.24	316.76	310.69	311.88	313.09	314.04	313.17	323.85	315.77	314.85
309.76	309.62	308.22	307.03	303.8	311.84	307.53	311.07	313.59	314.54	307.91	311.97	315.64	309.48	307.58	304.38	310.99	304.76	308.95	313.56	307.24	313.74	312.03	309.14	305.26	313.06	309.18	314.85	309.25	307.44	307.29	308.16	308.15	303.84	311.19	310.87	307.94	310.9	310.14	310.26	308.5	311.11	305.99	314.54	312.98	306.78	303.67	309.88	312.94	311.75
291.11	302.6	303.86	308.93	297.88	299.33	298.87	294.4	308.03	304.84	296.48	301.74	295.48	298.98	305.84	294.24	302.84	304.76	302.9	296.17	296.73	296.48	296.88	298.53	297.01	299.55	303.73	301.03	307.53	300.94	296.02	303.62	303.66	302.26	305.35	306.81	295.72	295.67	298.7	297.04	302.32	292.47	301.3	298.77	304.03	295.74	295.6	298.99	294.41	305.01
324.32	325.03	332.88	334.48	330.96	322.36	325.49	331.02	324.02	319.07	327.85	325.94	322.68	327.62	324.52	323.29	316.61	324.65	333.46	323.07	317.73	325.89	323.82	326.85	327.05	329.98	323.13	327.04	335.7	314.39	332.25	326.27	327.09	320.71	328.31	328.07	327.49	319.49	320.18	321.79	325.48	328.39	326.22	320.15	330.19	326.97	325.38	325.82	324.91	324.56
308.46	301.23	313.03	309.3	299.93	306.73	298.77	306.68	297.92	298.09	307.46	298.53	307.64	310.04	304.96	306.47	304.82	297.4	303.55	302.29	300.3	301.7	303.9	305.86	298.08	299.29	303.47	306.42	293.23	307.42	309	301.71	307.81	305.27	306.66	305	301.69	306.89	305.98	304.45	304.55	306.14	301.41	302.28	310.06	296.25	295.92	303.33	305.26	309.96
296.58	304.67	298.47	300.24	299.6	304.44	300.91	304.69	300.07	299.39	307.6	302.59	298.5	307.6	302.38	304.71	295.91	305.62	300.65	307.35	306.76	305.6	302.77	303.53	299.18	305.16	305.84	302.18	306.54	299.23	296.63	306.87	304.81	305.91	303.88	295.49	297.73	299.22	300.4	297.52	304.28	299.17	301.37	292.67	307.76	298.68	304.14	298.42	305.41	300.56
306.15	306.44	305.03	311.05	302.79	309.49	307.85	305.78	310.77	310.39	309.62	308.05	306.93	310.45	310.98	313.51	310.71	302.08	310.67	309.82	311.31	313.76	304.78	307.62	307.49	306.95	311.04	302.4	310.67	305.06	305.37	305.57	313.89	307.26	308.34	308.89	315.11	312.9	305.24	313.75	312.4	315.14	310.73	313.32	306.26	307.22	312.25	308.78	307.13	313.41
312.42	309.96	308.21	302.48	309.34	310.78	301.5	306.91	310.55	300.78	303.91	315.03	308.21	307.55	308.39	305.74	310.66	305.21	316.5	303.03	309.22	304.46	307.86	309.11	306.56	305.27	309.85	311.2	307.16	306.28	305.75	308.18	305.72	311.65	300.56	302.58	313.92	305.09	308.94	298.92	310.56	310.13	302.93	306.6	304.63	315.62	306.58	313.16	314.05	308.38
315.56	306.91	309.31	303.45	303.23	313.2	302.19	308.73	309.39	300.87	305.34	306.64	313.67	304.66	310.05	298.11	310.63	305.48	310.53	307.83	304.36	310.16	300.34	302.83	302.15	304.44	311.87	305.84	309.29	307.92	303.48	305.22	309.16	301.78	302.25	305.25	300.87	307.73	303.95	310.11	306.59	300.32	307.79	299.62	300.38	309.61	307.36	310.88	309.16	308.4
306.45	303.78	308.67	307.86	301.66	299.99	309.74	307.04	301.13	306.81	296.12	300	305.19	305.51	303.43	310.38	302.91	304.66	304.56	307.46	302.12	307.39	308.42	301.4	310.85	310.75	302.25	299.49	303.42	310.03	300.03	301.52	304.02	304.98	305.09	301.56	309	305.83	308.38	308.18	300.4	306.29	300.58	302.9	302.51	308.73	294.61	309.01	308.12	311.04
307.48	308	309.53	304.68	313.29	305.53	313.68	313.18	311.59	304.93	306.68	305.22	307.5	306.77	307.89	301.89	301.46	304.81	308.41	305.07	308.62	303.46	303.94	302.99	306.38	304.53	308.88	301.57	314.29	296.35	299.95	299.66	311.67	311.27	306.49	304.96	301.91	300.17	305.04	309.95	300.17	307.61	309.94	311.9	306.22	303.6	306.62	304.71	312.32	314.87
325.47	328.76	326.41	324.78	331.51	325.47	324.47	324.58	322.01	324.94	326.31	320.37	319.19	323.49	328.76	327.99	324.12	322	336.25	323.49	332.2	329.6	326.62	328.7	324.86	322.17	321.94	327.19	325.33	329.81	326.05	328.42	323.56	323.99	324	327.63	324.5	324.79	324.14	329.39	326.17	325.14	323.31	321.95	333.1	331.56	324.9	328.64	325.91	332.38
311.16	315.74	306.44	309.8	319.53	314.84	310.24	322.85	315.66	316.08	311.18	315.07	317.19	305.79	315.17	314.26	315.58	318.07	314.77	312.88	316.54	317.42	310.73	315.08	304.96	315.05	306.5	318.51	307.91	308.6	315.83	304.97	309.01	305.81	310.34	313.23	308.76	305.53	307.01	307.54	308.93	319.87	307.64	312.33	310.37	307.72	308.94	317.1	310.05	309.26
306.57	318.48	311.87	317.46	314.42	315.54	310.91	314.68	318.11	318.9	312.51	308.89	320.15	317.43	309.16	310.48	311.02	316.62	308.34	320.99	314.16	308.88	310.16	305.87	312.02	304.94	313.58	308.95	309.68	308.1	315.1	307.56	316.79	312.96	323.11	313.39	317.74	315.1	311.71	306.68	311.39	302.49	308.12	313.01	309.05	314.3	309.46	315.25	311.99	315.36
299.45	305.17	300.23	303.28	307.94	305.54	298.77	307.36	306.14	300.31	307.83	313.15	307.18	304.16	300.1	301.34	304.31	302.42	308.19	297.02	303.12	308.12	299.48	305.2	301	301.04	318.24	301.66	295.95	300.16	307.79	299.41	298.14	299.71	305.89	306.09	296.43	305.85	293.37	304.16	304.73	303.47	304.88	305.57	308.97	301.86	304.33	303.82	302.58	302.41
299.93	294.43	311.91	302.83	295.78	301.17	302.18	302.29	304.03	304.53	307.83	292.81	304.64	305.94	301.67	293.45	303.49	299.85	298.85	304.7	306.6	296.85	303.29	299.93	300.78	309.98	302.34	308.11	299.13	300.62	300.07	304.84	300.49	302.32	297.37	296.89	302.81	296.91	299.06	299.21	300.42	294.49	298.41	301.48	298.48	299.01	296.42	307.79	305.15	300.25
306.48	311.68	310.8	319.57	308.28	318.24	319.84	316.24	320.88	316.78	318.52	318.51	307.53	314.97	308.57	320.69	319.82	314.82	313.42	313.16	319.79	312.59	322.02	310.18	312.91	317.92	315.59	318.15	311.57	318	317.88	320.23	314.38	319.51	310.67	312.74	316.14	313.64	313.75	311.56	312.66	319.37	316.22	314.25	319.14	320.77	317.12	310.49	308.66	322.35
311.65	308.14	313.13	311.76	314.98	313.69	310.21	316.76	315.13	310.17	308.7	310.22	313.92	310.94	312.58	314.38	310.69	316.62	313.39	308.77	311.26	314.55	309.2	320.07	310.27	309.04	318.91	313.11	321.39	315.97	317.35	320.49	309.74	317.11	314.36	322.61	312.38	314.63	314.98	319.3	313.03	314.5	315.39	309.59	307.63	313.97	310.89	314.08	320.92	316.55
308.5	317.78	312.05	324.29	318.11	306.92	318.45	317.95	312.58	315.39	314.85	322.59	312.96	315.96	317.75	316.12	311.41	318.77	313.29	308.9	321.39	308.12	318.88	324.49	317.09	307.83	320.1	316.42	315.24	318.61	319.83	316.47	310.27	322.19	318.34	319.79	311.57	319.5	314.5	311.52	313.64	320.06	322.84	319.1	319.67	313.55	313.99	320.77	318.06	322.39
307.6	308.23	311.17	311.46	321.09	321.69	310.4	315.59	310.1	308.72	310.88	316.82	314.5	310.31	307.35	312.81	308.47	316.47	315.93	309.33	313.93	312.54	313.47	310.49	318.61	313.89	309.76	317.97	315.36	308.12	313.28	322.61	313.77	315.32	318.05	311.49	315.04	313.28	319.25	305.58	314.03	308.27	315.92	315.89	306.74	313.18	316.95	315.3	309.56	313.12
308.37	296.31	307.87	307.27	309.02	308.33	299.29	309.88	303.11	308.73	297.11	297.41	312.09	307.3	305.01	308.96	300.29	306.59	307.02	297.46	305.34	308.67	317.14	299.27	301.48	301.89	308.24	300.88	301.65	302.63	300.99	301.24	314.23	309.26	305.13	305.63	306.4	308.24	301.86	301.12	306.02	304.69	299.78	297.41	302.91	297.63	303.93	304.17	312.08	305.92
308.12	302.15	298.45	310.55	304.88	304.79	302.61	307.24	312.44	304.59	300.07	311.86	304.61	310.08	312.23	296.63	307.27	303.2	309.52	299.6	306.99	316.99	307.35	298.24	310.18	303.14	310.57	307.16	303.01	307.77	299.75	298.15	306.35	296.56	312.03	304.27	301.84	306.31	306.7	306.67	297.02	308.2	306.69	305.41	315.61	312.88	305.46	306.69	300.47	309.37
314.08	318.39	309.39	308.85	310.17	315.4	309.3	315.28	311.71	314.76	315.19	315.99	308.91	311.51	311.99	319.78	316.9	309.45	316.64	312.51	314.18	308.73	309.7	312.4	316.57	312.72	311.82	312.21	315.7	314.39	316.23	314.47	317.77	317.27	315.36	318.97	313.83	311.29	315.43	313.02	313.9	309	312.41	308.07	305.38	307.92	313.46	312.32	311.42	309.52
317.98	307.96	313.75	310.68	310.07	314.45	304.47	312.52	313.86	310.84	305.28	307.34	314.6	318.06	307.87	309.84	317.07	308.09	314.6	313.48	301.9	313.77	314.2	313.33	308	314.39	310.8	314.71	312.51	314.36	306.16	315.5	315.17	308.89	313.27	304.8	311.05	311.64	315.34	308.36	315.22	314.42	307.02	315.56	316.06	311.93	307.98	313.1	315.95	312.94
291.71	303.77	296.99	297.67	297.09	297.3	288.39	299.22	297.94	298.74	292.23	294.63	292.54	292.66	297.55	296.51	286.59	297.31	300.37	292.71	298.54	295.52	295.28	301.93	292.5	291.39	297.86	296.09	302.16	294.17	297.04	292.13	299.9	296.18	296.71	299.73	299.1	296	304.19	289.98	300.72	300.06	311.37	304.36	297.3	292.92	299.6	296.89	297.29	300.56
292.81	290.65	290.4	291.65	289.8	298.47	290.51	293.21	294.64	296.16	294.88	302.29	298.96	293.73	298.03	292.78	295.32	288.65	297.78	290.73	293.36	301.44	293.21	294.22	293.05	294.38	289.35	298.61	289.86	293.25	298.9	289.21	294.64	289.89	289.14	288.27	296.23	294.71	299.58	291.81	294.67	297.71	293.81	283.51	299.16	296.14	295.51	293.38	282.4	297.56
313.13	310.92	313.8	310.03	321.75	307.69	316.35	320.95	315.96	312.67	308.98	317.72	312.76	314.24	308.32	308.42	310.26	318.17	314.44	313.21	314.7	315.51	320.13	310.96	313.99	312.5	312.37	310.99	309.81	307.74	312.57	312.32	324.56	315.41	315.08	316.31	311.48	313.15	311.32	323.51	307.41	314	314.63	314.92	322.32	313.35	320.23	313.02	316.92	315.76
316.84	318.91	309.92	322.49	319.51	314.05	314.59	314.78	319.24	320.1	313.53	321.11	318.52	316.2	316.16	318.73	314.63	316.69	320.25	324.79	319.25	313.58	319.42	316.2	314.73	311.24	311.31	317.25	318.41	312.77	310.61	315.76	319.01	320.85	318.39	317.98	321.82	315.68	322.21	311.97	322.81	321.94	322.9	314.94	325.14	311.17	312.73	318.81	315.72	317.65
299.87	305.62	305.91	301.14	302.95	302.61	302.77	303.18	305.15	302.31	298.88	307.52	307.04	304.71	300.55	297.14	308.4	305.35	302.98	300.82	297.93	305.7	303.08	300.98	303.75	302.79	312.7	300.58	299.74	308.83	303.12	310.47	306.82	299.76	301.78	303.84	300.11	298.97	303.4	306.38	299.99	302.67	304.54	305.78	302.22	295.21	293.3	303.38	307.23	305.56
313.08	316.38	312.85	327.33	309.75	313.01	320.12	313.34	319.06	312.82	315.54	308.96	307.99	312.57	313	310.95	317.36	314.22	314.64	320.71	315.91	309.41	318.55	307.49	314.72	315.2	309.67	319.62	325.64	310.26	320.96	307.2	315.62	314.71	314.15	316.48	318.39	311.73	314.39	308.87	311.11	317.39	313.76	305.62	317.08	306.08	316.43	306.31	317.11	310.11
303.31	309.82	298.96	305.96	300.72	305.77	311.19	302.85	305.22	304.64	306.36	297.18	302.24	291.22	307.33	307.61	301.36	304.52	308.23	307.97	306.14	303.01	305.39	302.63	306.86	301.72	299.95	301.1	303	302.06	303.1	317.4	298.15	305	298.48	307.47	307.85	304.49	306.93	303.11	312.04	304.28	309.5	311.29	309.81	308.85	305.7	298.88	298.56	305.36
318.56	312.23	319.94	314.56	312.83	312.16	313.68	318.54	316.86	311	312.15	315.5	319.53	315.39	324.11	321.31	318.18	317.59	313.15	310.75	313.78	319.82	309.49	316.71	315.51	313.93	317.3	312.58	317.68	318.11	316.01	315.72	318.83	308.14	313.5	309.14	315.26	316.51	315.78	312.65	317.46	309.81	317.46	313.29	313.76	316.58	315.73	311.51	314.22	320.3
297	289.33	284.96	289.91	291.92	295.04	292.29	298.3	292.54	294.8	300.57	291.45	296	295.38	291.87	297.08	292.33	289.25	292	296.81	290.89	290.03	297.12	296.31	290.24	293.22	292.23	295.21	288.88	289.43	291.16	302.47	293.47	291.69	299.65	291.57	296.89	296.5	294.5	296.36	290.29	294.3	291.25	299.94	290.33	295.85	292.18	294.44	294.91	298.17
305.92	303.15	301.22	307.05	304.68	297.8	310.28	310.67	299.53	305.59	305.74	302.85	297.6	300.92	303.11	302.56	305.04	301.61	297.69	307.88	304.74	303.88	310.46	304.46	300.88	307.85	303.97	305.51	303.88	294.33	307.51	303.6	300.48	303.42	300.54	304.98	301.94	302.54	302.13	307.41	305.77	302.3	305.76	305.46	307.46	302.62	300.5	308.84	299.3	298.89
311.88	311.51	308.68	312.66	309.72	317.43	313.29	306.92	308.92	307.98	310.39	308.31	314.69	316	307.87	305.44	312.37	310.9	314.12	315.34	315.18	309.89	308.44	314.71	314.3	317.6	306.91	307.01	312.19	306.99	311.75	309.3	312.55	316.76	313.82	309.15	305.51	316.36	307.97	312.94	312.69	314.62	317.45	306.25	310.5	308.47	310.43	316.2	301.94	308.7
308.04	303.22	309.78	296.03	299.16	301.73	302.07	303.5	310.22	306.85	298.57	303.2	299.54	309.45	302.82	299.18	305.73	305.18	305.52	307.57	305.73	301.61	301.66	303.01	298.94	307.73	300.6	302.59	300.26	301.53	309.72	308.74	297.95	301.64	302.78	306.89	301.26	303.06	301.33	307.08	300.21	302.43	305.97	305.24	298.58	298.51	309.73	305.86	297.79	303.31
297.01	306.26	296.25	299.08	297.02	299.71	299.73	296.69	296.1	296.61	304.04	295.12	297.01	296.93	295.83	294.26	300.84	308.82	309.74	307.49	299.77	298.61	300.02	306.32	303.5	309.55	303.12	294.05	294.83	297.3	295.49	298.79	294	291.2	303.41	296.94	298.16	290.19	300.42	302.61	300.15	298.97	294.18	304.84	303.44	303.89	297.87	299.5	301.1	306.75
300.97	290.44	293.38	300.34	297.6	294.49	300.03	298.59	299.08	293.45	294.99	294.98	295.98	293.77	290.64	292.67	295.69	294	300.36	287.86	288.15	290.16	297.68	292.21	295.5	295.17	292.52	298.86	292.45	294.9	302.66	293.88	286.98	300.24	286.57	289.77	291.58	286.32	292.75	294.02	292.56	301.98	293.15	296.1	298.93	296.69	290.64	288.87	291.39	292.99
308.13	322.17	315.55	313.23	312.67	314.76	308.34	313.21	310.82	319.02	309.54	310.13	314.48	319.94	321.13	315.14	315.9	309.4	312.56	318.86	313.56	308.34	309.82	311.85	309.86	315.1	315.48	315.41	318.37	316.55	316.93	310.64	307.55	308.17	305.11	307.38	315.82	315.95	312.45	320.48	311.67	311.16	305.06	315.22	315.36	308.78	316.58	312.87	311.86	311.72
313.24	317.34	306.06	311.65	312.94	313.31	312.18	313.52	311.82	303.71	322.17	312.08	320.16	317.7	315.77	307.68	316.27	317.38	319.1	318.18	315.25	315.89	313.94	307.04	311.26	309.28	315.13	320.27	309.93	318.13	319.52	314.47	315.13	315.99	314.9	318.23	311.64	313.03	312.6	312.39	309.87	312.8	313.58	315.36	312.77	312.27	313.07	318.42	310.78	315.25
315.3	306.23	302.2	308.8	306.26	307.33	311.38	303.29	306.1	308.38	311.63	309.74	300.4	312	304.23	314.18	308.95	300.61	307.31	306.49	306.22	304.16	304.7	306.58	309.57	306.08	313.85	303.17	307.95	309.07	306.4	308.86	312.97	311.01	312.56	304.39	301.71	305.21	296.5	299.23	311.22	308.47	302.42	310.25	312.3	311.12	307.62	301.19	308.84	309.68
305.24	299.54	303.32	304.66	307.11	310.54	307.95	305.64	305.91	295.05	310.19	311.19	301.73	308.78	309	305.14	300.92	306.86	300.26	306.23	305.16	305.42	305.83	302.11	304.65	301.35	302.13	310.59	309.99	308.57	302.67	298.64	306.97	303.01	305.36	299.55	305.54	306.35	299.82	302.29	309.47	300.43	311.46	301.39	309.44	309.89	304.19	300.48	304.96	304.08
319.58	314.42	307.37	316.49	322.32	312.04	323.21	306.35	320.93	320.96	320.25	322.43	312.35	314.23	314.07	319.59	312.52	315.95	310.72	315.03	321.37	313.24	315.41	314.3	309.92	313.86	318.76	314.98	317.21	317.24	317.48	317.68	313.99	313.35	314.11	315.05	319.11	309	321.69	311.12	313.85	318.65	317.9	307.73	315.35	317.29	320.65	316.65	314.88	313.76
316.61	319.05	321.8	319.37	316.42	309.63	317	316.02	313.33	315.53	325.79	321.15	319.15	319.59	318.01	320.28	313.69	317.29	319.03	319.38	316.45	319.53	314.9	317.02	317.24	320.33	322.83	316.02	315.36	315.44	314.96	313.14	318.83	320.28	318.85	327.55	312.7	316.55	316.08	319.49	319.77	318.45	322.7	321.18	327.16	319.68	314.87	318.3	314.01	320.51
323.65	319.45	317.58	322.41	326.58	311.73	322.32	315.59	325.18	317.48	316.68	315.88	315.8	313.6	315.76	314.53	318.09	315.79	316.98	318.2	325.2	317.8	316.92	318.78	319.9	320.62	326.69	322.27	320.27	317.16	318.01	319.51	319.22	315.34	315.98	314.34	318.7	323.14	320.89	318.1	321.5	318.58	322.45	323.14	324.29	320.72	316.21	316.68	320.9	325.71
317.28	313.49	316.36	320.05	312.11	314.07	317.39	315.47	312.21	307.21	313.84	316.77	317.35	313.65	311.48	314.39	317.38	316.97	309.7	309.95	306.28	307.78	311.62	313.7	313.96	312.44	309.14	310.82	314.68	319.15	310.63	313.93	313.05	315.36	315.69	319.08	312.44	312.29	312.39	316.4	323.59	313.02	310.85	317.26	304.38	311.23	312.72	310.4	308.65	306.33
309.96	312.32	312.46	313.02	315.21	311.33	315.26	312.07	312.04	315.83	318.07	312.78	317.52	313.4	316.08	322.02	311.77	305.43	312.4	311.48	310.5	317.36	308.65	305.31	313.39	313.31	315.37	311.29	310.68	313.19	307.72	308.81	313.99	308.06	302.66	305.54	303.99	314.89	310.14	318.94	312.84	319.48	308.31	313.03	307.46	309.61	318.99	311.48	314.34	314.06
292.78	295.56	303.46	296.74	298.94	296.73	294.43	296.35	288.76	287.31	289.23	298.43	297	292.97	299.24	298.08	291.03	297.73	296.27	297.14	294.52	298.37	294.06	291	299.34	300.13	286.69	292.37	288.79	299.75	289.25	295.26	288.72	299.92	298.58	292.85	293.74	298.74	293.15	291.4	294.66	291.44	293.65	296.95	306.48	289.45	286.66	296.38	292.73	287.8
304.63	301.52	302.97	303.33	303.9	301.71	301.74	308.69	300	301.14	299.28	301.2	310.09	302.39	305.4	304.07	295.1	302.72	302.14	306.95	298.44	300.02	296.61	304.9	302.4	303.89	304.22	307.5	306.71	307.61	297.19	300.6	303.52	301.23	306.97	302.7	299.58	304.17	299.88	302.02	302.65	305.16	301.08	309.34	302.44	307.24	298.34	300.59	296.18	292.78
319.16	310.95	319.88	316.46	320.86	316.34	318.97	311.67	306.6	316.08	310.15	314.4	313.39	311.92	315.02	321.18	313.85	320.07	313.35	313.65	320.76	310.9	310.53	314.37	311.75	320.27	326.79	318.96	319.15	319.44	315.43	316.35	315.11	318.14	312.8	318.41	319.18	320.71	316.18	315.27	307.48	322.06	310.73	320.31	319.61	312.6	314.22	320.28	314.75	319.25
316.91	311.96	315.19	313.26	307.69	318.05	312.55	312	310.2	310.55	308.93	307.49	317.39	306.98	306.52	312.4	313.9	313.63	306.22	316.41	311.87	304.89	313.94	314.29	311.04	307.2	313.81	313.76	310.98	317.1	312.55	309.37	319.02	303.84	318.65	316.88	311.54	317.95	319.3	311.91	319.87	315.74	307.81	307.56	310.94	298.94	308.97	313.79	307.92	314.71
318.31	320.29	323.02	323.26	323.95	328.36	326.81	325.71	325.98	324.65	321.21	325.09	321.25	328.28	322.24	323	326.22	326.95	328.5	326.91	329.31	322.82	317.76	320.47	323.42	326.87	331.8	326.18	318.48	329.52	326.6	324.05	326.65	319.43	318.03	330.86	325.59	326.37	317.79	333.1	323.6	321.93	324.26	315.86	332.28	320.89	331.06	327.85	332.71	325.25
301.13	303.24	302.31	301.76	308.11	307.68	304.01	308.52	301.95	300.78	308.28	308.2	306.5	308.11	304.92	303.79	298.63	300.8	313.18	298.21	299.42	296.13	305.42	306.01	302.71	301.38	300.87	305.27	307.06	307.85	308.15	306.19	300.83	302.92	296.4	295.97	307.62	306.09	304.05	302.35	307.23	301.02	311.16	299.84	306.13	310.75	301.89	303.95	307.94	303.9
295.23	296.48	296.55	296.32	302.01	296.66	291.28	296	296.47	293.67	291.92	300.24	295.24	293.26	302.33	301.25	294.93	294.52	291.94	300.94	294.85	300.37	300.07	300.93	291.49	299.17	290.24	293.14	297.76	295.43	295.75	297.33	292.95	297.44	293.97	291.82	303.04	298.34	295.25	299.9	292.31	305.78	304.94	294.75	293.92	293.87	300.28	297.16	294.91	299.75
330	326.96	325.74	320.51	332.41	329.44	331.27	322.6	332.37	330.64	329.7	328.55	330.77	329.96	326.08	326.71	322.87	324.8	324.38	322.69	332.15	324.37	324.71	331.23	328.77	332.28	324.38	325.54	323.45	329.03	325.49	331.97	322.48	331.99	328.44	326.47	334.14	324.83	334.91	326.21	327.48	317.67	337.43	332.87	319.7	322.88	324.68	333.35	330.15	327.41
292.21	298.76	295.01	303.73	293.35	297.01	293.45	286.18	299.11	294.65	289.93	298.99	299.83	291.09	297.05	301.85	290.33	288.16	297.83	292.79	291.2	294.57	306.65	296.28	299.3	294.98	295.09	296.11	292.45	293.42	302.57	288.88	294.61	289.52	294.58	297.09	297.98	302.8	291.33	296.73	300.89	292.49	300.7	292.94	296.83	299.67	296.59	295.01	292.22	295.16
311.07	322.59	320.17	315.73	315.92	315.23	314.47	321.27	314.97	323.79	319.15	320.64	317.83	324.08	322.08	322.83	313.67	318.26	315.96	313.84	317.16	317.03	323.58	324.46	319.03	313.66	317.95	317.38	317.15	313.56	314.6	325.59	318.77	319.46	314.56	314.58	317.87	318.15	320.76	323.69	309.72	316.12	316.69	321.76	319.52	320.33	326.77	322.18	318.3	314.77
297.46	296.51	295.39	299.9	305.26	302.52	300.73	298.28	304.67	299.79	295.93	302.43	299.12	298.35	300.04	305.87	302.6	303.91	297.86	302.47	305.63	304.4	291.41	301.57	297.04	301.12	304.45	296.91	296.98	304.09	300.99	299.05	300.51	301.15	303.05	289.66	297.18	303.68	296.74	305.29	300.12	295.44	296.25	297.39	304.03	306.9	299.69	300.55	298.23	298.75
297.98	302.45	306.94	300.78	302.09	303.48	292.6	307.88	310.32	307.71	305.23	302.95	308.84	295.3	306.6	312.37	298.29	299.72	299.61	300.44	304.88	304.66	300.14	305.15	299.18	299.19	303.47	299.61	298.36	308.35	302.91	308.07	300.62	296.37	306.89	297.08	303.89	309.91	307.79	303.25	295.95	303.28	302.86	301.97	302.09	307.63	298.98	298.72	306.83	305.46
312.4	314.4	313.51	314.38	309.83	315.53	319.85	323.55	311.09	308.03	311.01	315.94	312.31	308.7	308.36	309.1	318.29	318.63	315.52	311.45	314.27	315.02	315.51	318.99	314.24	308.74	309.98	310.59	313.53	305.52	313.86	314.72	316.17	314.26	312.17	309.51	313.8	316.12	314.95	311.72	306.39	310.37	306.39	310.07	315.34	313.35	306.32	314.31	307.23	307.19
318.19	318.98	317.54	311.88	309.23	315.68	310.23	314.85	318.61	306.82	322.8	320.83	319.15	314.83	312.61	311.39	314.39	316.95	314.27	319.73	314.47	314.27	319.15	313.76	314.61	323.92	325.87	311.03	316.84	307.22	320.99	318.95	314.72	319.46	319.35	317.1	323.77	313.71	316.26	317.34	318.06	319.88	312.73	314.98	315.77	322.26	320.04	319.35	315.41	315.69
313.66	318.57	312.85	314.53	308.09	315.41	315.63	315.27	318.68	318.72	315.49	315.38	316.53	319.64	315.73	314.28	316.43	312.98	318.69	316.14	321.46	310.4	319.79	315.28	306.07	315.51	321.09	312.85	315.59	311.87	305.28	317.12	317.5	313.06	311.1	311.85	315.63	309.03	313.82	320.69	312.35	318.01	311.45	312.36	317.42	311.35	318.9	313.23	309.37	314.33
324.67	320.99	323.67	329.19	324.03	330.59	323.88	330.36	321.64	329.6	327.71	323.52	318.34	333.52	327.9	319.02	326.32	328.12	317.23	332.3	323.49	327.57	325.39	327.85	318.37	325.77	326.98	325.01	329.9	320.83	326.5	322.94	331.69	337.18	320.92	322.55	323.32	327.86	318.44	323.79	328.8	322.65	327.65	329.95	323.88	321.45	324.18	317.58	328.13	329.8
303.66	303.68	305.9	304.51	293.59	301.07	302.01	301.51	300.19	300.94	302.46	297.65	303.84	293.91	297.04	305.08	307.11	304.65	303.06	301.04	299.34	307.89	301.61	294.6	304.63	301.57	300.59	300.46	302.8	303.46	300.86	302.89	301.67	303.5	299.77	288.61	293.8	296.93	300.67	300.2	303.3	310.41	303.59	294.39	305.9	303.26	304.55	300.03	304.03	305.39
322.74	326.15	323.64	327.44	329.45	328.49	323.55	328.54	323.41	336.35	327.91	322.97	327.52	324.23	332.65	328.62	329.88	323.76	331.52	331.35	324.85	327.51	328.93	324.58	323.76	328.26	320.66	330.77	331.14	328.86	331.29	327.56	335.4	318.56	331.16	321.34	334.3	326.4	328.74	330.83	330.33	327.56	326.8	327.84	330.4	321.78	325.43	325.46	321.84	333.7
302.74	308.85	304.51	295.85	305.96	302.84	300.19	299.07	296.94	297.69	299.55	303.59	300.66	297.09	301.46	294.91	298.81	298.34	304.35	298.8	302.8	305.28	303.08	299.64	306.21	303.35	295.44	298.3	303.71	301.95	305.15	304.67	297.76	304.46	302.07	301.08	309.15	300.53	302.34	301.34	299.62	302.43	308.36	308.54	296.81	303.95	299.65	298.42	306.31	301.75
303.07	305.29	295.31	298.51	302.33	296.74	295.48	296.74	295.41	306.94	300.39	300.5	301.7	301	300.05	305	298.02	305.94	304.63	298.97	292.98	302.06	296.15	307.33	303.05	304.5	297.57	301.09	296.75	305.3	288.17	305.64	299.36	293.95	303.42	302.23	304.05	300.33	302.8	299.19	300.71	306.05	306.18	297.98	296.43	300.4	302.4	304.25	301.12	297.66
314.73	312.88	321.1	313.63	310.75	319.44	315.65	317.51	318.17	309.46	312.83	315.13	315.3	312.27	323.35	313	313.84	312.81	315.46	317.99	318.82	319.64	318.6	316.84	311.63	309.58	317.28	316.64	316.85	315.36	314.9	315.11	319.39	320.85	322.62	315.39	321.39	320.37	317.62	319.1	313.62	321.76	313.5	317.8	311.6	315.95	324.13	313.18	317.36	318.51
296.98	303.51	304.18	308.49	304.77	305.3	307.68	310.49	300.87	300.22	304.15	305.61	304.2	306.81	303.07	296.05	306.35	299	299.61	307.17	301.12	301.05	302.15	303.16	301.9	304.31	304.86	307.72	307.26	303.59	302.86	300.75	305.01	309.45	307.97	311.02	306.1	300.21	309.17	306.1	311.45	296.42	302.06	303.16	305.01	311.18	300.78	310.97	305.23	307.22
313.14	309.81	312.83	311.29	311.61	305.85	314.93	312.02	313.67	312.01	308.01	306.7	309.66	313.06	308.36	307.43	317.28	307.97	308.62	308.04	316.33	312.85	308.59	310.68	307.41	308.96	310.77	312.08	310.28	320.09	302.22	303.84	314.04	310.02	309.55	315.15	314.44	301.12	309.64	312.66	303.26	308.18	308	314.05	314.82	309.39	313.97	309.36	311.15	308.15
305.47	307.83	302.25	301.35	310.97	305.74	307.75	308.7	303.98	305.26	305.02	307.64	300.72	310.36	301.22	299.6	306.71	314.08	311.53	311.41	309.75	301.02	306.43	299.98	304.54	308.29	303.36	307.81	297.91	309.42	303.52	305.18	301.27	304.7	307.91	306.45	299.93	306.91	302.43	309.07	296.51	304.47	306.77	306.69	312.3	301.35	308.83	309.38	311.78	307.38
313.97	310.62	312.57	315.78	318.76	304.77	308.69	315.59	311.38	306.25	317.66	309.57	309.99	312.54	302.82	312.1	312.24	310.96	304.94	316.53	311.13	310.53	313.65	313.26	318.39	313.33	313.84	312.14	316.02	317.36	311.6	314.01	310.21	308.33	308.69	310.39	315.57	311.06	306.68	308.82	316.7	310.66	312.89	309.38	314.76	311.36	313.05	312.51	316.96	307.12
304.52	302.66	297.54	298.5	303.76	298.84	308.73	297.23	294.36	301.72	302.42	295.48	301.23	299.35	303.9	311.12	304.35	310.05	301.49	306.52	304.07	292.84	299.54	309.52	298.29	304.58	302.59	304.63	306.41	307.13	300.86	304.1	296.11	302.93	298.79	300.91	298.46	312.42	303.01	301.47	306.29	305.91	306.54	300.82	296.73	306.95	298.65	300.66	305.44	307.87
328.29	328.74	322.35	323.94	326.8	324.48	328.35	323.04	326.55	323.9	325.18	328.04	328.3	331.93	328.85	323.2	323.72	329.38	332.53	322.81	327.34	330	325.29	326.04	334.5	319.09	327.13	331.35	320.88	327.6	330.15	330.9	327.56	326.71	321.06	323.79	326.19	324.99	329.61	323.85	318.15	323.23	327.44	326.57	330.63	325.41	332.17	321.27	327.7	323.26
315.66	314.94	315.27	309.36	323.77	313.16	320.55	308.99	313.36	312.48	323.22	311.75	315.88	310.21	316.86	316.33	320.06	308.17	305.93	317.97	316.09	320.08	316.26	319.55	313.76	312.19	321.59	319.13	314.84	316.11	316.12	315.85	315.58	319.6	317.48	311.9	317.94	315.33	318.67	308.78	310.23	317.86	311.41	311.55	316.9	319.74	319.49	312.52	307.67	314.37
299.69	305.68	301.18	304.7	302.26	306.46	306.95	304.01	299.91	302.53	303.72	305.13	300.09	301.82	296.86	303.51	304.76	310.43	304.61	300.59	305.81	309.39	300.57	304.49	304.45	308.09	296.64	299.68	305.39	303.44	304.69	306.33	296.55	300.67	303.51	304.5	300.1	301.28	302.85	305.21	299.42	307.06	307.65	305.24	300.34	301.45	303.61	302.41	304.37	298.72
309.54	313.11	311.52	316.37	316.88	318.83	311.6	317.48	310.48	318.33	319.08	312.72	311.27	314.49	314.85	319.19	313.53	315.29	313.53	312.24	319.44	319.78	318.79	316.02	313.8	315.27	319.55	308.04	314.74	310.72	319.87	322.23	313.24	307.77	320.68	315.65	309.12	307.64	314.82	313.2	315.87	314.08	319.93	313.78	322.55	312.54	312.44	317.58	308.9	315.77
301.87	309.31	302.11	304.16	293.51	299.45	303.23	297.64	295.16	303.31	305.71	299.28	306.11	297.33	302.93	304.06	304.07	307.82	293.72	296.29	301.33	294.87	308.78	298.13	300.03	298.32	298.84	301.42	297.81	301.13	301.2	303.38	297.46	306.5	299.58	300.95	302.96	297.69	300.36	299.91	302.56	298.98	299.45	303.91	302.69	303.34	307.36	305.31	310.68	304.85
309.53	304.45	306.2	300.22	309.29	305.31	311.62	304.41	309.28	306.86	305.76	303.46	300.42	302.18	303.94	309.42	312.25	311.9	299.29	302.68	301.15	309.21	300.05	306.19	300.67	297.26	296.94	304.77	307.6	300.45	305.84	299.86	305.25	310.96	302.8	305.32	314.22	303.62	312.05	300.14	305.54	309.96	307.06	304.83	302.78	299.15	304.07	302.43	300.55	300.66
304.92	298.09	299.29	294.4	296.41	297.77	305.02	295.54	297.03	295.73	299.64	294.4	299.7	295.4	294.04	294.69	292.2	295.11	295.51	297.8	298.94	295.43	292.79	299.29	293.64	294.58	298.5	289.22	299.06	296.91	297.28	300.26	302.59	300.02	294.5	295.35	296.61	287.99	301.78	299.09	298.1	301.53	302.65	296.94	292.67	304.79	296.29	290.58	299.26	294.72
300	311.83	305.68	299.01	301.05	301.33	305.9	310.13	299.5	299.79	300.17	293.44	305.33	300.03	302.17	300.1	306.16	305.14	303.14	300.13	300.61	301.73	305.02	308.1	306.98	300.81	308.03	304.65	298.4	296.53	305.33	305.64	302.36	304.62	299.4	307.41	304.73	303.34	308.51	305.32	301.16	300.52	299.74	305.69	306.03	296.96	301.59	297.37	298.88	305.23
298.45	295.14	292.43	291.53	296.59	285.88	298.75	295.87	298.72	293.35	286.7	298.14	297.56	293.02	292.48	287.83	303.08	290.81	290.19	296.4	299.37	296.34	298.01	296.39	293.03	294.01	295.51	291.25	297.37	288.7	291.72	296.38	296.51	294.44	295.19	298.21	294.09	293.87	297.1	295.39	290.75	294.81	294.64	297.45	290.36	292.87	296.47	294.84	294.74	291.88
292.44	296.62	286.09	295.3	297.11	296.75	291.83	298.24	291.1	296.74	299.16	293.35	294.37	291.07	295.69	294.38	295.85	293.7	287.99	299.14	297.28	287.9	294.74	296.54	299.75	295.25	295.14	296.44	291.31	291.24	294.7	294.34	296.89	291.99	293.9	290.97	291.96	292.67	292.07	292.98	297.46	302.66	299.14	294.62	300.27	291.84	297.95	297.69	293.89	294
317.59	315.75	318.74	314.19	307.69	317.96	323.52	310.4	310.06	311.79	314.75	318.05	315.69	324.28	314.53	318.03	319.02	313.08	321.76	313.55	317.8	315.12	316.72	317.15	317.23	310.24	315.74	316.86	314.86	324.13	314.01	319.31	315.22	317.73	311.39	316.76	317.17	312.9	315.1	322.25	309.62	316.2	315.65	323.24	314.24	316.71	310.99	313.87	319.8	317.79
314.28	316.85	316.12	319.9	320.43	316.09	315.6	313.08	310.66	310.46	315.72	314.23	311.45	315.75	315.85	315.06	318.91	313.6	311.91	311.42	318.13	309.86	315.6	313.66	316.61	311.24	319.32	313.33	310.42	322.91	313.17	311.51	310.87	319.45	313.02	316.98	312.95	308.71	312.62	311.95	316.54	311.2	313.53	315.97	316.29	315.04	313.6	314.8	312.67	314.27
315.73	320.15	312.62	315.91	317.99	324.87	311.71	314.93	321.93	315.92	321.14	320.09	325.4	314.67	315.44	320.16	316.09	318.68	318.34	321.16	322.82	319.27	324.17	316.78	317.4	320.85	316.47	321.96	314.8	316.21	312.37	312.96	324.2	315.22	326.82	323.38	320.79	319.51	308.41	312.82	315.6	322.4	321.45	318.13	314.85	316.63	322.38	319.67	317.1	324.39
322.07	317.3	319.28	327.57	320.73	319.4	324.73	318.52	327.2	316.67	322.7	323.96	325.2	318.88	330.15	333.27	322.09	329.7	325.43	322.26	319.22	331	319.57	324.91	325.45	321.6	320.17	322.44	320.28	322.12	327.89	324.26	328.22	331.18	325.73	332.56	328.14	325.39	327.38	328.61	325.51	324	324.68	315.19	324.47	335.89	329.35	323.77	326.44	329.18
316.53	315.89	317.2	316.46	315.72	307.8	317.46	317.13	314.06	308.19	313.51	320.39	307.83	312.32	318.09	315.64	316.6	314.5	313.8	316.62	308.13	312.24	319.16	317.03	317.61	312.01	310.87	316.34	315.41	313.48	307.92	316.08	316.7	316.79	314.04	318.28	315.84	321.8	316.63	314.62	320.64	317.61	308.38	316.4	311.26	320.1	316.1	314.42	321.71	313.98
311.47	311.06	308.03	317.77	311.83	311.95	311.95	311.75	307.8	311.52	306.02	308.51	309.17	318.14	308.04	310.28	307.93	312.46	307.03	307.46	310.86	301.82	313.14	309.12	309.86	311.29	315.11	311.07	309.22	312.32	309.51	309.29	314.68	304.74	309.94	312.65	307.23	314.8	309.04	308.08	311.77	304.1	314	310.21	314.79	306.1	313.66	313.23	306.52	313.79
292.08	294.73	299.81	296.04	296.88	292.69	296.99	301.4	293.91	296.45	294.29	297.88	297.51	294.05	299.52	292.27	297.01	291.45	292.91	295.26	304.01	295.46	297.24	293.42	294.91	300.21	297.56	296.05	295.13	290.4	289.79	299.59	283.73	291.42	292.18	292.63	295.15	293.67	291.88	287.32	293.52	293.46	296.26	289.66	289.55	297.13	295.66	292.48	291.22	290.92
306.29	302.02	300.2	296.37	298.47	299.79	299.4	302.21	295.72	298.47	295.95	299.56	297.6	298.4	296.45	304.2	297.4	305.65	294.57	303.79	303.12	300.16	302.06	298.72	301.2	300.48	297.91	297.96	297.72	296.9	302.54	300.48	292.08	301.74	304.24	306.08	303.68	300.27	294.82	305.08	301.7	302.6	304.8	295.63	304.48	296.84	304.33	302.73	295.69	306.85
315.19	315.64	314.54	308.64	319.14	316.26	307.51	316.22	314.93	314.91	315.11	311.59	314.59	323.01	314.31	318.73	322.52	318.2	311.15	314.24	310.01	315.18	315.36	316.67	318.93	316.05	320.99	319.22	312.94	309.13	313.64	320.49	314.3	315.68	320.08	315.36	320.05	311.51	315.53	314.55	315.96	313.26	314.57	315.93	310.47	313.03	317.96	317.38	315.27	306.2
319.01	319.12	320.12	312.03	319.59	314.48	317.09	324.69	319.66	322.53	320.8	319.23	318.16	321.5	320.75	312.61	325.49	326.06	316.71	322.42	319.56	323.07	324.67	318.68	321.39	323.84	316.59	321.53	326.31	321.35	317.92	316.98	322.64	322.16	324.36	318.53	316.24	319.69	322.5	318.48	310.17	315.95	316.33	318.43	318.14	326.6	315.44	316.93	318.72	313.64
325.51	321.4	318	328.99	329.93	334.25	328.62	337.77	323.35	328.51	322.88	320.78	327.47	322.41	326.74	329.31	322.76	333.09	330.63	330.6	326.37	330.41	327.32	319.71	326.88	325.15	328.65	326.68	328.94	325.13	328.16	326.48	327.87	330.34	330.24	329.02	322.56	325.45	325.74	331.24	331.57	326.69	327.24	326.97	329.89	324.09	325.21	321.28	329.21	326.91
322.54	315.81	318.84	312.48	319.91	313.09	306.61	318.76	322.51	321.35	315.32	319.8	321.15	315.39	322.25	318.13	322.72	315.32	323.98	317.73	318.12	310.81	317.3	326.57	313.59	318.87	321.37	314.7	319.03	316.1	317.23	319.46	315.97	318.8	325.17	310.55	319.81	326.76	315.54	321.63	311.98	321.77	323.37	321.93	327.08	316.27	317.85	312.78	320.3	312.57
305.75	302.29	301.7	302.48	298.13	300.88	301.2	308.03	298.98	300.56	307.37	305.9	307.49	307.78	301.3	300.53	303.73	305.2	299.15	299.37	308.07	308.71	300.78	305.2	306.68	304.73	309.83	302.39	304.29	307.12	306.49	313.83	308.85	307.72	312.4	298.6	300.72	308.95	304.06	305.54	305.63	307.18	303.9	304.77	304.5	302.33	304.68	305.89	304.11	301.11
316.89	317.33	323.53	320.03	314.69	323.78	316.96	318.65	316.93	317.14	319.47	317.61	323.42	314.02	322.59	316.19	321.24	319.95	310.46	317.68	320.98	322.25	325.22	315.79	323.31	317.44	319.16	319.4	314.13	319.77	319.91	319.78	314.91	314.59	314.87	320.4	325.79	320.56	314.19	313.57	320.27	318.28	318.61	317.15	317.27	320.18	321.34	314.23	310.93	312.92
306.24	294.3	307.54	294.67	299.09	304.21	302.04	300.59	302.55	309.74	300.47	304.21	305.75	303.91	301.36	302.48	299.58	301.31	308.72	302.09	300.16	301.55	302.73	301	293.83	297.7	304.64	293.07	306.42	301.42	301.81	296.91	299.13	297.04	298.27	299.83	304.18	300.73	305.87	302.86	304.07	298.31	298.35	308.55	297.18	303.02	300.85	298.97	306.99	304.85
304.17	307.89	302.71	302.03	296.35	299.85	298.82	303.62	303.17	302.06	306.02	300.27	301.63	302.66	301.4	309.51	299.07	301.89	302.83	304.27	304.16	299.29	307.97	305.09	304.2	305.39	299.05	298.99	305.91	302.01	312.07	304.09	302.75	305.64	304.25	303.76	302.36	300.9	307.75	299.51	305.13	298.9	297	311.05	299.62	300.36	299.2	295.01	299	297.1
299.07	290.65	302.84	289.28	291.71	292.4	298.23	290.14	293.84	298.11	294.38	295.72	294.14	299.57	292.77	295.12	290.29	300.9	292.49	294.32	284.91	293.76	296.89	300.22	306.44	292.75	294.69	291.15	298.38	303.5	290.94	296.02	295.17	291.78	299.38	297.27	293.03	300.98	293.1	292.42	295.63	296.19	294.8	300.06	297.29	297.5	292.75	298.51	299.03	299
298.94	300.95	297.5	297.97	288.96	289.82	296.75	297.21	299.64	292.24	293.25	292.93	293.16	298.74	295.62	297.56	299.86	295.45	295.05	293.99	290.29	296.13	301.99	295.1	284.47	289.42	290.08	294.09	293.94	298.89	299.02	296.4	292.55	291.74	286.9	295.2	292.88	301.39	295.01	297.05	301.79	291.98	298.56	291.59	287.09	298.75	290.1	295.24	295.99	291.27
318.6	318.42	324.33	312.77	319.03	311.94	323.62	315.93	321.93	312.95	316.19	323.54	317.39	320.49	312.54	325.6	319.01	316.92	310.41	319.02	328.62	328.46	318.86	309.47	321.27	319.88	325.58	320.89	317.83	319.97	316.46	323.27	321.92	320.95	314.85	322.89	322.43	317.81	314.54	311.73	317.63	317.6	322.07	317.17	314.31	306.78	315.3	314.58	319.11	323.65
321.18	327.27	315.94	322.41	330.28	323.71	324.61	319.02	321.37	322.58	327.47	325.07	322.79	320.67	324.41	321.43	329.43	326.04	322.86	324.1	322.99	330.98	326.24	323.85	330.71	330.28	331.12	324.46	325.64	316.21	332.3	322.59	326.5	324.49	321.59	328.23	323.47	323.04	324.32	326.01	324.73	327.4	330.74	322.59	325.01	316.1	324.11	331.71	325.58	324.33
299.68	304.63	302.74	296.93	299.64	306.82	307.28	307.46	301.3	304.3	303.59	309.82	300.25	296.01	301.28	305.43	300.11	305.82	303.93	302.5	312.84	302.59	304.29	301.79	308.19	309.32	304.92	309	304.77	305.96	303.42	304.79	303.82	301.5	299.04	306.77	305.29	303.03	306.56	310.08	304.61	299.63	308.2	304.41	309.22	314.46	304.13	295.1	303.05	307.14
311.01	309.34	303.69	309.75	302.46	297.72	304.94	304.87	310.32	299.7	305.4	303.33	307.09	309.2	305.13	304.19	311	311.03	307.31	308.82	315.04	301.88	315.42	304.93	304.77	306.04	301.43	298.41	304.31	305.96	300.28	313.1	309.01	298.6	303.97	301.36	309.66	305.15	311.44	301.54	303.66	305.8	299.73	304.74	299.51	311.5	300.91	312.51	304.07	310.86
296.66	295.38	299.19	295.07	298.6	291.69	302.72	299.66	304.62	293.07	291.54	296	302.17	296.91	291.62	290.05	297.89	295.71	304.21	293.63	293.83	298.61	293.39	300.86	292.07	296.68	289.1	297.16	297.21	291.65	298.61	296.02	302.05	300.12	299.45	300.72	296.62	293.74	294.17	300.93	292.95	291.06	290.22	295.13	298.43	301.11	297.38	291.88	299.34	298.69
310.1	304.33	302.58	301.47	298.25	301.38	305.9	298.43	302.56	298.38	303.29	298.19	305.26	307.66	299.25	302.46	298.65	304.6	306.36	302.87	312.08	297.68	298.52	299.08	305.48	306.44	306.09	297.84	298	302.77	306.13	301.82	302.53	305.59	298.09	299.83	304.58	301.22	301.8	296.31	305.61	298.93	299.09	301.96	305.28	298.01	296.02	300.39	301.48	304.35
292.73	290.57	297.29	293.75	291.93	296.53	294.29	289.13	288.36	293.7	285.69	286.57	292.72	295.99	291.21	292.48	286.36	298.43	297.21	294.7	297.73	289.91	301.81	295.99	293.11	288.61	293.43	289.96	301.64	296.48	297.41	291.84	296.86	296.23	286.36	292.13	296.38	294.26	285.12	294.94	291.18	302.35	295.78	303.45	292.36	294.45	291.23	291.32	295	294.99
302.85	309.84	308.61	304.13	308.77	309.39	305.4	302.14	309.41	306.26	309.97	308.22	302.87	301.26	302.52	309.37	305.01	312.87	310.31	310.74	305.01	312.24	309.67	310.04	306.35	305.37	303.99	298.15	305.22	300.56	306.25	313.46	310.24	308.01	298.24	305.51	307.26	309.6	312.54	301.64	306.53	299.27	309.05	313.14	309.47	306.31	310.69	307.98	303.64	310.76
303.74	305.29	307.43	306.03	300.85	301.38	306.7	302.05	306.18	301.82	303.62	315.09	310.05	299.24	298.69	305.22	303.27	307.05	311.04	304.45	305.11	307.32	305.99	305.67	307.36	300.73	310.85	306.42	299.16	306.92	307.77	303.57	309.9	302.89	297.32	306.74	308.59	306.62	307.9	306.06	308.02	304.85	307.27	304.74	316.1	304.49	310.37	304.87	299.27	302.9
309.21	303.74	308.29	306.55	303.68	296.08	305.54	303.07	307.09	299.06	306.88	307.54	302.26	310.75	301.99	303.2	303.89	305.51	308.67	302.23	305.2	295.79	304.72	298.17	307.74	298.46	297.99	297.84	304.47	301.06	305.5	296.24	301.99	306.47	304.08	305.29	306.27	312.32	301.2	300.96	301.56	304.11	298.19	307.74	302.33	309.07	302.26	303.14	302.31	298.88
295.15	303.77	292.16	303.42	298.29	291.98	301.6	297.36	298.19	296.18	301.12	303.41	293.54	299.21	293.14	290.22	302.42	292.23	294.04	297.61	297.91	294.53	290.72	297.28	300.79	302.6	302.65	298.91	295.01	296.73	299.04	288.61	295.97	300.82	296.42	303.72	294.52	299.77	309.45	294.53	297.8	296.88	295.49	289.41	296.4	301.25	293.76	304.55	289.45	299.22
294.29	291.4	295.59	290.72	290.94	294.95	299.24	301.1	290.69	288.87	295.71	294.53	294.71	287.23	287.08	288.61	299.22	292.82	296.34	291.27	292.54	293.98	290.79	291	296.72	295.94	285.05	296	295.09	284.62	286.69	293.28	291.14	294.18	289.08	293.62	296.08	296.69	289.82	301.58	291.91	287.89	290.1	296.27	291.73	301.47	293.76	289.23	298.74	296.9
324.3	322.8	330.45	316.66	322.2	329.41	325.81	323	323.54	327.03	326.59	333.27	323.15	320.82	322.38	327.4	328.72	328.71	315.63	317.51	324.13	324.69	321.08	323.74	326.58	322.9	329.02	325.09	331.56	328.98	327.3	323.38	317.37	327.01	325.42	329.42	320.64	331	322.91	321.59	324.98	330.91	332.2	330.78	323.86	326.36	324.22	320.27	327.04	326.42
307.87	301.11	302.6	302.56	297.21	302.8	298.06	297.49	303.77	300.84	300.9	301.19	304.77	302.48	301.15	302.73	303.42	308.32	303.48	304.28	298.15	303.16	305.25	309.31	290.69	301.83	297.69	296.06	297.14	306.54	306.78	303.47	300	305.92	292.73	299.02	300.77	296.43	304.9	301.87	301.14	306.86	301.73	298.78	302.02	296.94	296.61	310.03	308.35	308.24
312.91	296.09	301.18	304.99	304.43	307.71	307.2	304.06	300.07	297.81	311.64	300.69	303.5	305.76	310.16	297.86	305.43	300.93	302.96	305.89	301.1	307.76	311.75	305.13	312.45	301.36	299.69	305.84	303.9	302.55	307.82	306.15	305.73	306.47	301.81	301.72	303.29	306.92	301.01	314.57	301.03	307.18	302.69	305.16	303.97	304.03	298.67	310.25	311.89	300.08
317.05	317.55	315.32	313.81	314.44	319.06	311.14	308.39	318.27	312.49	307.44	312.15	316.23	306.72	309.55	315.8	317.94	317.23	310.27	302.03	309.62	314.72	315.64	312.45	313.15	310.37	320.54	314.45	317.16	313.59	314.46	308.89	313.48	318.8	314.77	317.52	314.87	315.84	318.58	315.38	313.66	308.55	311.29	315.13	309.35	307.39	314.7	313.39	318.2	311.61
317.22	303.04	301.76	305.27	306.19	308.05	303.74	299.33	307	307.34	303.38	311.65	304.95	299.95	305.89	307.8	298.82	300.69	306.52	306.53	304.71	308.12	302.68	298.4	304.65	299.87	307.93	306.75	310.67	299.89	305.46	302.61	306.27	300.43	304.89	307.31	304.59	309.51	300.96	302.76	300.82	308.96	308.88	305.84	311.13	303.02	303.51	306.64	305.39	297.29
321.99	312.29	312.81	314.36	321.15	317.11	317.15	314.11	322.22	318.04	316.2	321.37	327.23	312.63	320.72	318.62	315	320.77	319.81	315.3	321.28	323.49	320.01	316.31	327.79	315.81	317.6	312.5	319.72	323.79	318.51	314.09	314.75	320.11	318.09	319.59	317.16	322.47	320.57	320.2	322.29	316.24	313.08	319.06	322	316.39	324.09	318.72	326.13	312.04
323.18	313.03	324.81	325.07	327.39	324.74	330.35	322.1	324.39	323.86	325.56	319.25	329.47	325.12	330.06	326.2	330.44	325.62	328.74	325.21	327.65	325.78	321.17	323.86	327.77	322.14	328.87	320.64	324.13	320.44	315.6	325.75	320.91	324.09	330.57	317.03	331.05	323.11	323.84	321.42	322.45	320.2	323.58	329.23	321.17	322.32	332.07	327.37	324.31	329.7
298.42	302.41	298.68	292.95	301.95	296	293.24	294.87	297.03	309.62	299.69	289.21	294.02	298.95	287.91	301.36	293.85	296.85	297.13	295.22	293.47	298.84	293.26	298.33	296.94	300.52	299.1	295.48	287.15	292.3	296.58	297.01	299	294.72	288.96	296.28	300.33	298.78	298.4	295.11	299.83	294.02	299.9	293.58	301.1	297.2	291.84	296.9	296.24	299.23
316.89	315.59	314.88	318	321.81	311.18	319.33	318	313	321.62	318.92	318.43	309.02	319.11	323.34	313.36	313.61	319.32	318.8	321.76	320.62	312.19	320.73	321.29	312.58	315.43	317.84	312.92	316.83	319.76	318.5	316.31	319.12	321.35	316.3	312.45	317.5	316.63	310.55	319.47	315.72	320.57	316.34	315.74	317.25	314.98	316.04	318.62	319.23	312.88
307.27	303.23	306.3	301.09	311.31	307.02	306.43	309.04	301.58	301.7	305.76	306.52	301.58	301.86	298.21	305.98	301.15	301.06	304.61	308.08	303.84	306.58	309.42	304.25	304.52	307.71	309.02	304.36	315.4	304.72	314.51	302.91	304.06	302.97	309.95	313.49	303.79	307.44	308.57	291.94	308.57	304.55	304.47	305.3	313.78	308.84	306.94	305.21	299.34	305.63
307.87	303.98	294.17	303.38	300.97	302.95	300.89	305.31	315.43	300.64	302.15	299.46	304.48	310.2	300.29	305.39	302.34	304.27	303.47	298.36	298.51	305.07	305.93	304.28	302.3	299.66	306.73	304.65	310.68	302.64	301.77	299.4	299.55	300.22	299.69	304.51	305.28	297.96	307.29	303.79	309.34	306.09	300.33	306.52	300.15	303.46	303.37	301.55	301.73	302.31
312.38	301.56	309.04	304.7	311.47	299.36	302.3	305.08	301.97	310.6	310.41	305.24	303.15	305.08	308.69	300.49	311.76	302.26	301.79	300.44	308.35	300.27	313.71	308.89	298.22	306.88	299.58	304.55	304.98	304.79	301.12	312.42	305.27	300.96	312.92	310.54	306.1	308.63	302.25	310.25	306.72	309.1	307.88	307.57	317.92	300.04	314.36	312.15	303.67	303.25
301.56	303.73	301.81	305.94	306.39	304.44	309.68	301.66	306.18	298.08	303.81	304.55	308.51	305.84	311.46	305.85	301.19	308.21	300.4	303.77	300.58	307.56	305.88	294.85	306.88	305.86	304.44	305.38	294.75	307.78	300.53	300.32	306.1	300.46	310.49	307.48	306.26	304.34	305.71	308.9	307.18	300.69	302.17	301.05	305	300.48	307.46	310.21	308.03	309.87
294.21	300.38	301	309.1	307.57	303.31	303.78	312.28	305.53	307	304.52	294.64	307.98	303.06	298.28	307.99	303.49	306.79	300.95	307.85	298.23	306.11	305.8	300.3	304.78	303.24	297.6	307.92	304.49	305.54	301.17	300.05	305.58	307.96	303.43	305.69	311.56	302.68	301.03	293.2	306.38	304.41	306.26	304.28	296.78	302.19	305.33	299.91	299.69	297.07
321.9	325.19	326.5	325.13	325.51	330.34	332.17	325.94	321.09	314.44	329.4	326.4	329.4	324.49	324.48	320.43	320.57	321.64	321.02	326.86	323.58	331.81	326.08	319.26	323.15	324.43	329.42	322.8	319.14	326.94	323.05	330.48	326.53	324.84	325.94	320.38	323.33	320.96	327.86	328.63	314.31	328.67	319.53	324.73	324.29	317.09	327.42	315.62	324.58	325.65
313.44	312.14	316.15	312.04	313.7	320.22	314.57	318.05	311.99	313.44	307.24	311.21	314.37	308.9	312.94	309.07	306.28	313.29	310.52	312.15	313.46	313.92	317.73	319.08	304.59	307.26	317.9	310.55	316.72	316.19	310.12	311.63	310.47	312.81	307.17	314.62	315.74	316.72	315.3	313.74	308.39	315.03	312.64	316.98	308.27	313.37	318.08	310.29	317.44	315.18
309.91	303.18	309.54	313.04	304.47	306.39	310.1	311.04	312.11	307.08	308.72	312.08	311	312.06	311.07	306.23	301.98	310.42	318.13	309.15	315.89	311.5	310.84	318.24	313.27	313.59	311.71	314.57	305.9	309.3	310.85	308.15	309.62	315.87	314.17	311.45	311.75	314.62	307.23	308.94	312.24	315.24	311.08	306.5	306.35	315.22	315.85	306.12	310.19	314.28
311.76	310.62	320.22	311.15	318.74	314.57	315.99	317.29	310.71	318.77	320.25	310.55	321.62	324	310.58	320.35	318.01	319.5	319.95	322.76	315.98	320.42	318.42	310.95	317.85	315.08	321.47	319.12	312.86	316.11	317.24	319.82	315.93	316.71	319.27	322.97	304.7	313.62	321.77	309.19	316.72	317.64	317.97	310.85	317.46	318.53	310.61	315.26	314.41	314.65
302.74	301.37	297.22	297.4	300.43	296.46	309.76	299.06	305.72	303.74	307.59	308.74	304.05	309.59	306.19	302.34	306.12	301.65	306.08	299.53	305.35	300.95	306.65	302.59	308.82	304.36	303.91	306.73	303.36	296.64	304.55	310.49	310.64	302.9	302.78	309.36	302.49	307.49	303.88	304.48	302.78	298.62	302.84	298.26	297.68	300.3	304.8	302.98	299.52	302.37
309.82	316.11	319.98	320.31	316.09	310.84	311.29	309.51	318.46	313.37	305.88	311.01	310.9	317.19	312.42	312.73	310.98	314.46	312.17	305.06	321.5	315.9	310.53	316.23	314.71	311.1	314.77	313.56	310.29	311.24	314.09	309.27	308.62	307.32	314.9	318.49	315.36	310.73	311.42	310.65	316.16	314.97	320.28	302.83	314.49	315.28	313.89	309.59	313.1	309.95
318.91	322.76	318.66	317.82	316.67	319.17	319.38	311.35	316.51	318.69	318.71	318.75	308.75	316.2	319.97	312.59	318.76	313.33	319.12	320.94	311.98	313.51	313	317.2	315.44	315.71	320.32	315.84	319.53	309.07	314.64	312.96	311.8	310.25	317.18	313.85	317.22	312.8	319.59	309	315.66	318.32	318.04	318.58	314.01	319.66	318.58	318.92	316.95	311.53
307.65	305.29	305.6	307.87	306.39	302.82	302.46	307.31	307.21	306	304.75	309.71	305.53	303.88	308.41	305.38	304.36	307.63	305.14	301.91	303.22	307.78	312.03	315.24	301.13	314.78	303.55	312.98	303.62	313.85	296.86	308.3	309.28	307.15	302.61	307.89	308.26	311.34	309.67	311.44	306.61	310.81	308.24	301.91	306.03	302.36	306.59	306.58	311.89	304.63
324.36	315.85	316.48	327.29	319.75	314.02	317.39	315.53	316.37	318.69	310.42	323.43	320.6	311.2	312.62	317.1	313.23	319.05	313.1	312.06	318.33	314.51	315.76	311.48	318.28	319.86	314.68	321.39	316.03	317.02	318.05	319.59	315.44	322.35	311.81	321.38	307.95	311.51	315.21	312.43	327.1	315.75	313.09	315.85	311.08	316.61	317.69	318.68	312.06	317.36
300.84	304.86	304.49	307.54	304.23	296.84	306.11	305.43	306.88	293.8	305.77	307.59	306.71	304.44	305.21	307.82	305.9	299.66	297.58	297.66	310.04	303.02	302.92	305.6	301.27	300.29	303.31	307.47	306.18	298.28	314.6	308.22	302.78	310.67	306.18	302.43	308.05	298.39	301.93	307.38	307.26	307.67	302.18	308.04	303.19	301.63	305.89	309.06	300.76	311.11
336.84	328.58	330.41	324.19	326.71	327.76	327.48	329.39	324.96	328.36	321.21	331.76	332.72	319.06	330.46	327.92	326.13	328.18	319.84	328.8	327.36	326.96	328.32	326.51	323.2	325.66	331.34	322.54	329.51	322.78	317.42	318.81	323.72	320.94	329.17	319.11	333.19	330.08	329.1	328.46	329.43	323.47	321.71	328.76	323.13	333.56	331.09	325.14	320.86	328.51
310.95	308.08	311.43	309.97	312.71	306.41	307.84	303.43	304.9	316.76	306.54	304.73	311.39	306	304.86	305.38	318.15	308.5	314.14	309.27	309.29	305.96	309.26	302.38	312.67	311.36	308.86	303.99	302	309.86	314.91	307.19	311.82	317.52	317.94	309.78	306.07	305.57	304.35	309.65	308.31	308.53	309.59	314.57	305.45	307.54	306.7	304.68	311.81	309.49
294.21	286.49	303.13	295.98	295.43	293.73	292.67	292.43	292.37	290.01	297.7	295.47	298.68	293.32	291.41	298.21	298.95	290.85	296.05	303.56	292.54	299.6	286.47	293.52	294.93	295.17	295.49	299.73	291.02	301.18	294.16	293.88	299.39	292.11	295.31	291.09	297.25	291.51	290.65	293.97	294.74	293.23	298.72	303.89	293.23	294.3	300.35	294.52	290.29	299.95
305.93	300.44	306.75	301.63	300.06	296.11	296.82	304.09	303.66	295.7	300.03	301.31	299.55	300.09	296.65	295.14	307.1	302.55	302.05	296.79	304.86	302.59	303.77	298.9	303.43	299.76	293.28	298.68	302.35	299.58	298.39	302.19	298.42	299.47	300.49	299.94	299.1	300.65	300.12	300	304.57	301.54	301.66	306.43	302.24	300.09	297.88	296.21	291.97	299.78
321.4	327.04	321.39	325.21	318.16	316.45	324.33	319.04	318.45	317.77	319.8	316.96	322.09	319.08	319.96	322.86	328.28	318.38	319.37	312.13	315.7	322.12	320.41	317.57	310.4	316.31	322.51	316.47	316.06	314.48	317.7	314.39	312.42	325.41	316.64	314.24	320.14	318.17	318.21	319.29	321.98	314.38	313.28	313.26	319.26	320.06	313.74	320.09	317.24	317.46
317.24	314.04	309.1	320.58	322.05	322.08	319.64	319.28	316.89	319.49	322.29	320.43	318.93	318.76	317.26	319.9	316.01	319.35	318.47	316.39	326.24	321.35	316.47	319.3	320.54	324.59	323.44	315.38	322.67	320.48	323.11	322.05	315.41	317.72	319.31	312.03	317.89	319.2	316.91	314.76	318.46	318.39	326.39	321.67	321.03	320.7	323.02	316.04	322.62	324.56
322.08	317.67	309.61	311.27	316.1	310.54	313.49	323.93	312.5	328.64	320.36	320.22	314.98	319.89	314.28	315.62	321.82	315.32	317.07	312.1	316.66	323.33	321.09	318.85	307.47	319.92	315.65	318.49	316.63	315.99	311.79	312.16	316.65	316.32	319.77	315.07	322.69	308.63	312.6	313.79	314.94	317.85	310.69	313.46	316.48	318.92	323.65	318.79	314.47	315.51
304.01	305.74	308.03	317.76	302.89	307.55	301.95	301.79	310.71	313.52	315.28	304.78	306.93	309.3	308.28	302.46	307.73	313.38	305.51	306.71	311.05	307.94	305.15	305.45	307.56	311.26	304.32	307.16	309.06	306.92	311.61	301.25	308.39	308.94	312.07	308.23	305.71	305.22	307.2	303.62	301.56	310.53	307.77	306.33	309.5	306.35	306.73	311.01	300.96	311.29
318.05	318.95	312.67	311.83	308.86	317.58	313.9	308.95	313.18	312.36	311.55	316.43	320.21	313.61	314.17	315.25	315.08	315.68	318.65	319.77	314.59	316.43	312.48	318.38	316.16	309.88	310.57	313.01	314.35	315.29	321.55	313.11	314.74	318.33	310.92	320.54	311.99	305.57	320.5	320.57	310.24	313.22	319.49	313.72	314.07	308.17	314.66	321.25	314.48	319
304.73	304.67	300.64	302.23	309.95	300.74	299.54	302.46	297.5	295.51	300.52	304.32	307.49	301.74	305.46	303.37	303.79	299.72	298.3	298.3	300.86	297.76	292.59	305.08	301.63	298.87	299.43	298.8	308.1	302.13	305.53	292.88	297.35	295.01	304.08	297.73	291.53	294.58	300.63	302.53	298.75	300.42	297.72	303.83	304.49	303.41	300.64	302.65	294.44	296.68
312.18	307.6	316.13	314.52	313.49	309.88	313.12	311.72	309.1	315.47	306.72	309.01	309.53	319.14	317.3	319.82	310.08	318.15	312.67	314.3	311.38	315.64	306.99	312.62	312.26	311.73	309.18	311.7	311.78	306.45	312.98	315.63	313.14	311.2	313.26	317.09	314.81	321.58	317.76	317.87	312.6	312.84	308.44	309.37	309.25	314.68	318.26	306.85	310.46	313.76
312.14	316	316.24	314.91	313.73	311.27	310.04	321.23	311.77	322.15	323.86	315.53	320.45	317.14	322.28	307.34	322.3	314.52	314.54	317.24	317.54	306.57	323.28	319.12	319.04	322.14	316.76	310.45	317.12	318.42	318.27	316.2	319.12	313.14	321.55	313.75	322.25	318.71	314.14	315.75	322.77	318.4	315.11	316.43	313.32	321.01	319.24	314.07	319.74	320.11
322.28	331.81	320.98	325.81	318.27	330.53	324.07	319.2	327.99	326.29	323.5	320.53	320.38	323.01	326.87	322.17	324.25	323.66	322.47	331.15	329.42	327.55	321.26	320.92	323.47	328.15	317.31	328.24	322.6	330.6	324.99	321.93	333.71	324.22	323.52	319.6	326.29	319.88	320.25	325.88	331.23	323.83	321.73	327.16	315.75	327.96	318.48	324.49	334.34	328.91
326.32	318	325.08	324.88	327.29	326.02	319.43	330.25	320.29	329.16	326.12	327.46	327.38	328.97	320.34	322.76	330.38	318.48	327.4	323.4	325.38	319.87	325.55	325.83	325.71	321.61	327.1	333.36	325.08	323.22	328.2	337.62	328.13	323.69	319.17	327.03	321.1	332.54	329.1	332.12	330.88	326.04	331.49	321.16	322.38	324.71	331.06	322.37	321.29	330.01
312.2	309.07	315.53	320.33	312.06	309.64	314.59	313.45	313.28	315.08	311.59	311.56	311.46	308.94	315.55	312.88	317.3	307.83	313.16	312.75	312.53	319.12	316.62	312.64	305.35	309.4	315.87	318.29	312.82	309.58	310.67	316.95	320.67	315.84	313.97	308.75	309.82	315.01	312.5	311.69	318.71	314	318.31	316.57	315.76	316.14	313	316.47	313.05	314.37
306.39	307.6	304.65	308.17	300.46	298.84	302.89	311.06	303.98	307.43	303.8	312.48	299.01	298	305.66	299.14	297.14	301.11	300.03	306.31	303.9	306.66	300.96	302.15	302.91	304.3	308.63	310.86	303.4	302.39	306.29	305.67	312.15	299.42	298.51	297.61	301.9	307.51	305.07	296.83	296.45	297.64	306.36	299.34	307.05	304.45	305.18	308.49	306.61	306.53
312.22	306.78	316.36	312.04	318.33	317.86	312.39	307.84	310.83	305.61	304.78	316.2	320.2	312.81	310.26	313.67	313.56	318.75	306.3	319.53	315.46	309.32	318.71	318.3	318.26	320.6	314.82	314.67	315.12	315.45	311.86	310.55	314.68	312.75	313.27	310.96	311.62	320	305.89	315.36	316.34	311.17	307.53	314.79	311.79	311.52	308.34	310.03	319.19	309.03
300.84	303.57	301.29	298.88	303.55	301.87	301.11	301.01	300.52	308.05	299.5	296.9	296.57	307.29	302.28	300.04	312.28	306.55	306.67	307.68	307.47	301.13	304.43	305.45	295.57	303.14	305.31	297.92	305.34	302.39	299.24	301.49	298.51	299.84	300.41	295.17	303.51	298.85	306.45	298.55	300.3	303.36	299.91	295.34	303.56	302.51	297.26	302.39	306.95	299.75
328.18	328.21	325.29	324.59	332.59	322.96	326.72	333.3	329.24	325.17	323.34	330.09	328.81	331.67	328.22	327.77	327.13	323.54	324.9	326.69	323.42	319.36	325.3	333.23	323.82	321.46	326.27	321.14	323.43	330.9	322.39	329.18	328.51	326.08	320.29	327	319.79	325.96	327.03	326.61	325.23	327.48	317.3	316.82	324.25	316.52	320.51	331.4	322.81	320.86
305.73	311.13	315.86	308.42	301.54	311.68	308.11	304.42	306.47	302.61	303.12	308.03	304.18	303.01	303.59	305.91	312.15	308.63	308.67	308.01	304.21	307.16	307.63	304.9	308.29	298.52	313.69	316.72	306.38	301.97	302.59	302.75	308.04	307.12	308.9	303.42	308.14	304.07	306.04	308.06	300.04	310.81	309.38	304.88	304.83	306.63	308.27	314.23	313.14	303.52
306.92	305.65	304.98	301.42	303.72	306.03	303.85	308.3	307.03	301.71	305.04	301.81	304.97	312.48	308.58	307.42	306	313.31	303.4	309.4	309.01	301.29	303.76	306.28	313.79	306.47	302.92	304.09	306.58	302.83	306.43	304.12	302.25	311.61	306.02	313.3	304.39	310.2	301.47	308.11	307.56	305.83	308.35	309.21	299.31	301	303.34	304.93	305.79	304.59
299.21	304.83	302.82	305.54	302.36	296.99	304.83	303.79	300.66	303.44	301.24	294.79	301.33	307.74	299.57	306.26	294.24	298.49	305.82	301.26	295.93	307.78	302.37	295.39	300.97	305.46	298.3	302.24	306.48	303.63	303.42	303.63	306.76	306.15	301.31	304.23	303.29	303.91	296.91	299.06	301.78	308.36	308.11	303.46	294.18	304.99	303.67	307.18	304.29	298.57
308.46	308.66	313.72	307.78	310.63	312.02	311.61	308.78	318.31	312.12	307.14	307.72	305.51	312.16	304.56	307.52	303.1	305.78	304.22	308.57	319.86	306.96	307.8	316.01	304.05	311.55	305.95	309.56	312.26	311.72	306.96	311.67	317.71	312.88	309.47	301.21	300.67	300.65	312.73	301.19	313.24	312.1	310.83	305.87	305.74	306.41	315.66	316.92	309.59	310.86
290.27	294.05	304.88	288.84	294.07	295.9	290.72	300.73	301.39	292.77	290.71	297.95	300.14	297.08	295.4	294.28	304.68	297.7	293.49	296.87	303.66	296.18	299.01	299.13	300.55	302.87	297.14	303.12	299.87	300.63	295.79	304.79	293.71	297.86	301.28	295.49	289.49	302.57	291.25	301.73	291.63	294.92	295.43	294.48	300.28	296.35	303.95	296.53	294.64	291.64
310.03	306.83	301.05	308.69	302.73	301.47	303.83	309.28	298.38	306.2	301.29	302.72	294.3	301.93	307.57	299.51	300.61	303.74	305.35	312.79	300.49	300.97	298.12	305.06	301.88	310.44	308.47	302.9	298.02	303.14	296.1	301.46	301.03	307.41	309.06	297.82	304.87	301.76	306.97	304.26	302.61	304.94	304.21	300.84	301.78	303.88	306.55	305.02	303.29	305.02
316.44	306.88	317.78	311.57	311.76	309.09	313.15	315.82	314.54	308.54	311.74	306.81	314.71	306.02	313.1	311.91	315.77	311.34	314.82	316.56	315.97	309.99	315.51	312.6	310.46	312.36	313.44	306.78	306.21	321.25	311.25	308.99	308.85	316.12	318	310.6	313.24	313.17	314.79	316.54	315.43	309.78	308.8	316.54	315.74	310.15	309.66	313.36	309.13	308.64
315.35	311.23	305.3	309.89	312.22	313.07	310.11	310.56	312.31	301.17	314.38	307.5	306.8	311.35	309.11	314.49	310.57	308.08	305.84	315.15	307.43	305.67	306.75	315.07	307.01	308.39	310.59	311.21	306.98	303.61	316.95	312.71	307.58	306.76	309.37	307.8	317.39	314.34	308.9	314.64	303.37	299.74	315.89	307.81	309.95	310.18	306.46	305.89	307.33	310.56
308.43	308.84	314.61	316.86	315.16	317.08	316.49	314.43	312.22	317.42	315.92	318.2	316.3	313.51	314.59	311.28	309.9	309.76	309.38	314.19	312.94	314.53	320.67	305.69	317.8	311.93	317.96	316.57	315.03	321.34	316.88	316.04	315.88	315.74	307.38	310.16	317.3	315.16	313.73	312.75	316.89	316.57	315.63	320.8	312.31	310.71	308.95	313.83	318.15	317.18
321.25	311.42	317.12	315.82	315.53	320.8	316.49	319.22	318.76	318.18	314.74	319.79	318.36	321.62	316.49	315.43	320.8	313.34	315.44	333.34	327.87	320.55	322.1	317.32	316.97	325.61	322.22	319.86	315.26	318.87	317.73	325.74	315.27	314.47	320.19	320.77	317.32	323.09	317.16	318.82	322.03	318.61	317.55	311.78	324.57	312.56	316.84	322.83	322.81	324.39
305.91	310.18	306.97	299	301.32	314.18	311.16	311.22	303.8	306.77	305.59	306.11	302.57	313.19	311.59	313.23	303.68	308.12	306.17	309.84	307.92	307.09	303.03	304.87	311.84	305.5	311.78	303.27	303.59	306.61	303.73	307.96	308.06	310.63	311.89	307.12	307.79	303.02	300.24	307.14	312.83	305.93	309.07	304.69	312.31	306.14	309.41	308.6	307.55	301.72
317.59	320.09	319.87	320.55	319.7	317.02	318.99	318.72	323.37	311.01	315.15	317.98	319.84	319.58	310.56	318.16	317.23	316.7	314.32	319.77	323.13	315.94	319.21	319.84	318.25	323.63	321.82	313.15	319.21	312.66	315.34	327.9	319.96	318.28	318	316.82	318.75	314.51	320.31	320.28	317.78	318.23	315.86	325.52	320.73	312.17	323.58	319.13	326.08	317.88
299.08	301.85	295.59	301.65	305.49	306.8	294.26	292.88	300.41	298.86	298.86	301.6	297.11	298.15	302.21	302.15	296.18	294.58	300.89	301.22	299.06	301.59	300.31	306.92	301.26	307.11	302.75	301.53	297.98	304.41	303.94	299.51	307.41	303.19	303	297.11	307.37	303.48	302.71	298.25	294.3	305.4	302.55	308.62	308.53	295.2	305.23	296.67	295.58	302.11
301.56	308.12	300.85	302.15	305.91	301.27	299.83	307.19	311.46	304.79	307.83	305.17	303.44	299.84	301.29	306.55	296.45	301.57	306.83	305.28	306.43	308.71	306.93	301.51	300.43	302.35	308.2	302.77	301.7	302.15	294.41	306.98	305.94	306.38	309.17	297.45	303.5	304.98	305.9	291.29	310.53	303.02	306.12	295.53	297.94	294.38	311.96	301.76	303.03	302.59
284.9	297.62	291.81	297.8	292.9	294.91	295.47	292.48	286.96	291.48	294.84	286.76	290.28	287.48	289.91	294.89	292.69	293.44	297.75	284.26	291.44	293.11	292.8	288.73	294.55	293.13	299.77	291.63	294.11	294.23	295.72	293.46	296.61	299.33	294.02	296.97	290.86	288.23	296.56	296.49	288.33	289.54	289.72	289.79	294.75	296.95	290.52	292.72	288.36	287.22
315.28	315.19	315.84	313.48	315.28	318.06	314.74	317.86	314.33	313.06	315.64	313.46	317.54	316.83	312.54	312.18	313.83	318.28	312.88	314.95	316.27	316.91	314.47	316.45	307.22	320.3	323.29	316.96	317.6	319.41	315.42	311.89	318.8	309.57	316.81	315.59	308.48	312.04	317.65	317.46	316.92	313.23	320.29	313.9	319.41	317.27	315.89	315.04	311.56	314.63
309.36	312.51	308.8	306.48	311.45	307.72	306.13	307.07	305.19	311.73	309.68	305.67	314.97	308.28	307.21	302.6	313.43	309.54	304.95	314.85	307.1	303.86	306.17	315.07	309.62	309.9	313.41	307.51	314.22	311.99	310.93	315.6	311.61	315.01	310.77	306.88	314.32	308.17	308.72	312.97	308.47	315.08	309.92	307.64	309.72	310.58	311.49	312.71	313.8	308.92
292.84	290.42	302.81	291.98	296.14	288.8	292.11	289.85	291.8	293.02	292.2	291.51	292.47	291.57	301.38	292.33	296.72	291.92	299.09	293.51	295.15	297.33	288.46	299.94	290.2	300.02	292.19	302.29	288.18	293.61	301.78	295.08	284.21	294.59	293.5	301.07	295.29	291.73	295.22	293.86	295.2	293.69	296	286.02	295.08	291.66	299.54	292.29	291.87	290.89
307.98	307.27	302.44	299	298.57	313.38	301.68	298.19	300.65	297.81	307.96	303.22	307.73	308.65	304.92	303.11	309.99	305.05	307.17	309.45	312.37	304.11	308.79	301.15	295.21	302.09	308.17	306.15	309.67	307.27	306.05	299.96	300.86	304.22	306.15	300.08	299.45	295.05	304.51	301.79	308.11	309.77	310.23	307.09	307.84	306.29	306.91	305.65	300.18	302.21
318.95	317.43	309.76	312.46	306.05	314.15	312.44	316.02	319.34	310.89	302.74	321.03	308.57	307.05	320.4	320.59	313.59	312.79	317.9	313.4	311.9	313.99	315	318.9	307.93	319.42	321.35	308.91	313.64	319.38	310.47	309.68	314.4	314	319.07	313.71	321.9	312.85	304.21	315.67	314.48	312.93	304.63	319.06	313.19	316.51	315.91	313.6	310.7	315.36
298.1	297.02	299.96	302.34	294.54	300.6	302.03	299.59	299.09	298.99	294.46	292.88	293.88	303.48	310.56	304.74	297.84	298.05	301.85	295.77	287.6	302.13	296.71	304.94	304.07	297.35	303.47	304.38	299.48	300.05	301.49	298.42	296.99	298.98	302.06	296.55	296.75	302.48	305.31	301.61	289.48	298.7	303.46	299.92	295.57	300.45	297.24	298.15	291.85	303.32
317.11	310.64	316.52	311.76	317.37	317.14	313.64	314.17	315.76	315.7	312.13	318.82	309.4	316.07	319.8	312.04	322.09	316.36	319.14	324.54	315.7	317.61	319.09	320.71	321.29	312.13	319.47	316.77	313.83	306.51	311.63	318.02	317.76	316.65	318.97	317.27	322.14	319.88	319.3	313.56	322.09	316.34	314.68	318.23	312.57	320.13	310.83	313.1	317.5	323.23
301.03	292.62	307.59	304.72	303.73	306	300.31	299.81	303.5	303.58	304.63	307.02	303.5	304.92	302.2	314.01	310.88	308.92	309.33	309.21	302.23	309.29	307.08	303.84	301.84	305.9	302.55	300.01	306.46	301.46	300.61	310.65	306.5	304.12	304.63	305.03	305.89	305.78	302.48	300.27	298.77	305	303.48	306.93	308	304.51	303.03	298.69	298.12	308.53
314.05	318.1	308.93	317.48	315.05	315.49	315.02	314.47	312.84	323.35	312.74	317.87	310.49	319.8	322.32	320.28	317.97	310.58	322.33	314.53	316.06	306.03	311.31	306.71	322.53	315.64	312.53	311.15	313.79	308.66	316.73	318.32	310.01	311.89	314.53	319.7	310.79	313.07	318.28	313.12	325.14	313	321.73	315.03	320.34	310.51	318.1	312.23	307.64	322.72
310.67	311.79	300.55	292.59	298.87	305.62	307.7	307.67	307.11	307.08	302.83	309.11	299.74	300.12	303.74	295.89	299.57	302.4	299.66	298.49	302.51	298.89	299.92	297.17	298.58	302.29	304.72	301.83	310.4	305.82	305.86	305.78	303.14	306.23	304.47	306.75	299.18	299.42	300.22	305.9	298.32	304.86	296.5	303.87	306.21	304.43	304.04	299.41	301.79	306.84
302.44	303.7	303.88	298.3	301.17	304.58	302.26	308.16	304.67	303.98	311.16	306.83	299.81	306.06	306.41	300.2	306.04	305.56	304.11	306.56	300.27	303.78	300.65	303.83	299.66	301.41	307.49	309.72	305.02	296.79	306.11	306.28	304.27	304.72	301.76	302.46	301.72	305.08	303.18	298.95	302.26	301.39	297.82	303.92	303.89	306.03	304.38	306.37	300	306.01
310.58	308.63	308.25	313.37	306.81	312.8	307.05	310.88	312.52	313.63	309.22	317.96	311.29	316.2	309.94	311.02	313.49	304.77	309.1	311.87	314.78	307.96	312.21	318.68	307.6	311.24	312.44	312.4	313.53	315.64	313.86	312.63	315.39	312.24	312.27	313.35	313.07	310.91	312.24	310.71	315.04	309.69	312.25	315.24	308.37	314.09	310.43	318.76	307.5	309.69
307.77	306.61	301.32	309.62	305.3	305.21	301.68	307.29	299.14	300.18	306.85	313.53	306.01	303.2	299.55	306.67	303.48	306.91	299.44	309.06	301.95	309.57	308.68	306.49	310.44	305.82	304.55	306.86	306.69	306.7	303.36	305.44	298.45	306.86	303.52	303.11	301.35	310.97	301.74	304.34	306.29	299.05	304.86	299.22	300.47	303.24	307.52	304.73	301.02	301.52
311.23	313.83	321.7	309.29	308.39	313.35	319.59	315.68	314.54	319.82	314.15	322.65	314.44	313.94	314.32	308.1	312.4	309.42	314.87	314.84	313.01	311.66	320.66	315.46	319.93	312.3	320.78	316.47	309.55	318.62	311.64	318.47	314.74	310.95	309.02	316.2	316.53	322.29	307.03	309.95	317.94	318.55	316.65	313.42	314.54	320.89	315.31	314.87	315.22	321.82
329.51	332.02	322.42	320.31	330.74	326.93	327.41	325.21	320.88	322.37	330.68	329.56	328.44	329.78	329.12	331.45	326.34	327.71	326.29	325.55	326.34	321.38	331.92	322.45	325.96	328.68	327.84	331.58	314.44	332.36	334.13	334.64	331.58	323.36	329.38	323.87	323.64	323.75	331.17	325.44	331.28	327.54	316.44	327.57	322.22	327.16	330.38	334.47	324.63	327.92
305.16	305.59	301.53	308.69	297.92	306.52	310.06	299.52	307.31	301.71	303.69	302.04	309.03	305.61	299.76	305.69	299.15	302.22	296.29	300.99	308.98	306.17	306.38	301.84	304.06	310.88	307.87	302.24	301.44	308.72	304.96	301.62	298.93	303.18	302.71	302.45	303.15	292.32	311.02	295.84	301.01	296.72	302.38	315.35	308.7	301.62	306.76	306.24	309.48	293.61
310.68	305.88	310.01	304.34	303.12	315.29	309.27	313.7	305.42	307.4	310.4	310.62	304.76	312.87	315.08	313.8	311.7	309.73	308.22	309.21	311	309.43	311.92	313.22	311.18	308.37	303.5	303.75	307.96	306.78	314.42	301.16	310.19	306.38	306.8	316.46	315.39	308.47	306.6	302.19	301.14	309.58	307.42	310.63	305.62	312.64	315.87	306.85	308.33	318.52
326.66	320.6	326.15	324.5	325.81	325.17	336.01	326.13	327.82	332.21	327.73	328.4	330.42	327.91	331.13	334.17	327.26	324.92	332.2	328.78	326.4	323.21	324.94	327.09	328.55	328.48	326.59	319.33	333.13	330.29	323.34	338.78	329.18	335.78	335.62	326.88	328.35	329.31	337.96	325.14	328.37	333.19	329.59	327.99	330.55	325.45	328.56	331.13	327.85	330.2
291.87	290.6	295.76	294.54	296.72	292.86	288.49	284.23	289.28	289.16	303.19	294.49	289.45	295.62	297.43	295.35	290.7	293.81	295.1	289.11	301.3	281.72	293.71	292.16	296.16	291.56	295	293.4	286.79	301.64	293.61	290.74	293.49	292.66	296.58	296.42	296.36	298.84	283.25	291.97	297.42	298.24	300.47	299.02	294.24	290.29	297.79	292.83	294.37	296.43
305.35	309.63	311.78	306.57	312.92	310.28	301.2	309.86	308.71	310.13	306.8	314.04	311.21	320.85	308.79	309.48	305.93	317.04	311.46	310.81	315.08	312.58	306.85	314.2	315.75	307.3	316.87	314.74	307.46	311.16	312.04	303.48	310.76	307.57	309.55	312.44	307.15	310.28	308.95	317.74	316.85	315.69	307.92	305.11	311.82	314.22	310.01	311.06	312.64	322
332.2	324.98	329.39	324.05	329.14	323.17	330.28	328.15	321.58	334.67	327.4	330.17	328.59	333	323.2	331.37	327.14	325.08	324.33	331.85	322.57	334.94	323.81	325.95	327.78	329.14	332.34	331.45	335.44	331.83	322.78	329.72	333.42	322.86	331.45	324.93	330.78	327.43	323.5	329.71	330.9	323.04	338.93	324.72	334.22	327.36	327.78	334.24	323.06	334.8
299.01	296.98	293.34	290.97	302.84	300.44	301.06	299.56	295.51	290.26	300.11	293.66	292.05	297.15	301.36	305.76	295.09	304.33	297.96	285.88	293.82	292.61	293.25	295.36	293.01	293.74	292.95	300.78	304.44	299.76	297.98	303.36	297.81	303.08	298.61	299.7	295.87	300.25	301.01	294.63	289.84	301.29	287.44	294.37	298.12	295.91	299.97	301.74	300.12	292.2
314.34	309.7	309.18	315.86	311.71	307.45	312.84	317.35	315.5	314.91	315.91	316.84	315.26	316.46	316.54	314.37	310.03	315.64	309.16	315.69	318.14	311.11	314.64	313.55	322.49	314.22	309.11	319.42	321.36	310.73	311.19	315.68	318.58	316.53	315.3	317.39	315.82	304.37	321.04	314	309.66	320.05	311.71	306.87	316.3	321.02	313.09	313.28	312.83	311.56
310.59	307.4	306.8	309.64	310.64	306.45	308.16	313.71	306.3	313.52	318.36	315.28	308.45	309.45	312.95	313.37	309.48	311.24	309.19	312.16	310.61	307.39	309.19	302.78	312.83	307.09	316.44	313.33	305.29	313.32	319.88	306.2	310	312.1	314.53	310.05	306.95	310.84	311.99	311.64	311.89	309.85	313.79	314.49	312.64	313.71	312.99	315.39	307.49	311.94
306.33	309.88	310.14	318.31	307.05	311.25	311.47	309.64	316.75	316.74	305.15	315.97	307.32	310.83	317.23	311.33	310.1	318.37	306.88	308.16	317	311.51	307.59	309.02	315.18	316.07	313.39	312.17	310.49	320.37	322.45	311.23	312.48	307.54	317.39	312.4	316.98	309.83	314.5	310.94	311.44	315.16	309.85	314.89	313.02	307.34	312.32	322.96	310.58	308.33
290	289.97	300.26	297.94	297.01	300.14	292.73	294.86	295.42	297.25	299.27	289.32	292	289.37	289.44	292.8	299.48	300.78	296.78	301.23	288.77	296.4	297.97	298.99	297.8	295.31	297.01	291.89	289.68	295.45	299.75	304.06	297.62	296.15	290.63	292.04	296.42	287.35	295.42	291.73	300.02	295.09	295.04	294.82	293.89	294.02	290.8	295.84	295.93	298.7
296.2	306.22	315.84	304.24	299.7	296.53	304.66	309.66	303.47	304.01	300.7	304.78	304.49	305.1	316.63	310.63	297.82	303.97	305.09	304.64	297.71	303.41	313.1	306.95	301.58	301.57	303.73	306.11	303.16	307.44	304.01	305.53	306.08	301.64	301.18	299.33	303.81	297.02	306.02	305.97	297.77	312.66	304.19	305.08	306.54	306.12	301.97	298.39	301.6	307.04
314.36	312.72	318.53	307.94	317.96	315.22	309.23	316.66	318.34	308.16	317.67	315.22	310.56	310.86	313.17	316.15	311.75	315.39	315.1	318.44	311.23	309.84	308.03	308.82	317.36	312.78	318.27	315.04	319.56	310.56	319.94	314.74	313.15	313.9	314.23	312.15	312.3	320.71	307.05	308.39	309.49	308.39	315.25	314.01	317.26	311.22	314.72	318	311.94	318.58
311.16	314.04	309.7	313.63	309.99	314.72	314.12	323.07	314.64	317.7	312.38	311.63	312.71	316.29	303.38	318.11	311.91	318.68	311.63	318.82	315.75	313.55	308.62	316.08	319.66	311.01	309.6	310.24	313.47	322.27	318.65	318.78	312.25	310.75	310.87	315.16	314.62	309.16	310.61	312.77	307.39	309.03	314.7	314.03	318.77	312.17	312.66	316.79	319.63	308.39
327.61	323.88	336.48	325.83	332.56	323.91	329.88	329.08	325.75	330.27	331.45	326.77	325.29	324.75	323.89	325.16	328.72	330.73	324.17	321.85	328.75	323.97	326.63	330.08	335.04	331.42	328.13	338.54	319.88	321.93	326.74	324.15	328.65	331.84	339.85	321.05	322.75	334.09	332.72	327.64	334.35	330.39	326.02	327.14	323.78	333.67	329.37	326.72	330.39	330.27
300.65	289.77	292.13	293.17	288.79	298.04	287.05	295.06	293.16	295.55	293.85	294.47	305.17	288.1	296.3	297.41	294.26	294.23	294.59	290.49	281.69	289.42	297.34	298.01	292.85	294.16	288.88	299.21	287	289.86	293.77	298.94	295.07	296.2	293.7	291.85	297.96	291.25	291.89	294.64	289.15	286.51	298.16	295.85	291.88	286.25	300.03	292.46	292.21	292.99
307.04	304.07	304.72	312.98	304.37	310.01	306.69	306.35	307.05	304.89	306.11	303.86	305.4	290.74	309.3	301.17	299.72	310.02	304.47	304.21	311.26	305.85	303.85	305.1	301.5	300.76	301.58	307.61	308.03	308.63	305.85	298.2	303.53	307.59	304.08	309.05	309.27	307.65	299.59	292.56	309.18	301.11	300.82	301.59	305.13	298.19	306.84	310.51	298.85	301.85
293.72	299.27	296.44	298.65	296.19	299.3	291.73	297.6	295.13	296.3	300.05	295.55	295.49	294.36	298.82	296.16	298.41	293.06	296.36	294.46	295.73	294.29	299.34	299.07	298.19	303.76	298.76	299.94	295.05	292.04	292.48	294.05	302.4	297.34	300.9	295.79	295	301.4	299.23	300.77	301.12	292.35	293.39	298.34	301.45	292.96	293.34	295	293.71	300.87
307.93	310.48	314.62	313.08	311.05	299.25	311.54	312.53	308.81	309.28	305.79	307.77	309.46	307.51	308.59	306.27	308.58	311.09	306.47	301.51	315.15	305.2	308.75	305.93	313.68	310.54	310.29	305.23	306.78	309.17	312.56	307.61	311.96	303.24	306.49	307.96	308.81	301.19	306.53	312.45	305.88	310.03	306.55	308.64	309.16	310.6	302.56	300.58	306.76	311.73
313.57	311.6	314.48	322.36	304.57	307.46	310.06	314.47	312.24	308.79	310.41	313.42	316.75	311.28	307.5	316	304.64	299.79	312.6	322.63	304.9	306.61	307.16	309.71	311.03	307.75	311.61	309.66	310.3	316.06	309.58	314.04	310.57	311.9	307.39	311.25	313.85	312.86	310.92	311.09	315.14	313.83	313.42	310.13	306.29	307.37	311.22	312.55	306.57	307.24
318.48	322.64	317.07	319.67	315.39	311.36	320.72	314.92	313.74	317.46	315.94	314.64	316.46	314.67	322.35	322.59	314.47	313.78	312.37	318.97	311.41	314.8	317.29	320.42	318.12	311.12	314.4	307.39	314.84	322.17	319.03	316.55	320.35	316.13	316.87	321.26	313.71	315.22	320.08	322.67	304.85	310.96	314.58	310.57	314.89	320.67	306.47	316.19	322.79	306.65
312.69	315.85	314.64	315.28	316.83	311.17	310.8	318.51	317.31	306.13	311.12	312.11	315.72	308.71	309.86	309.02	311.18	312.15	306.8	318.92	317.8	316.18	307.61	313.62	311.41	310.34	312.33	314.07	317.76	312.33	312.1	314.32	311.46	309.23	311.12	313.23	309.34	308.52	315.48	313.5	314.98	308.33	311.99	319.72	310.24	324.51	313.52	311.07	310.47	318.19
311.8	316.28	307.62	309.05	311.32	314.7	315.1	315.66	310.8	313	309.53	314.69	318.3	303.52	315.17	311.29	311.9	318	318.25	313.1	313.31	321	314.84	313.28	307.86	312.59	318.06	314.92	313.6	315.26	308.85	302.91	311.81	309.51	310.02	305.43	312.9	310.01	309.01	321.35	314.28	313.59	319.54	319.38	312.27	308.96	309.14	310.54	317.93	312.49
320.01	323.64	322.04	321.83	330.73	318.37	319.47	316.96	324.72	323.28	321.83	314.51	323.98	316.55	313.11	324.36	327.92	318.11	318.41	324.89	319.06	320.28	320.1	313.3	319.61	324.09	319.86	321.06	320.14	316.34	315.62	317.29	319.27	317.47	315.99	314.25	320.07	315.58	322.08	318.38	315.99	316.38	313.22	322.1	324.64	317.06	320.47	321.08	315.1	324.21
304.09	310.82	304.93	303.84	306.86	305.79	307.56	304.73	309.73	307.57	311.28	308.23	316.53	307.28	308.72	307.41	307.44	304.58	305.13	307.6	310.2	308.09	305.18	309.26	299.07	303.61	307.58	309.29	302.87	299.51	312.01	308.91	304.54	309.83	309.93	312.89	310.82	316.77	305.8	312.76	300.27	305.46	305.24	304.85	308.38	307.12	305.96	312.53	306.26	308.57
303.7	304.03	305.34	308.84	305.42	307.62	300.85	310.44	299.96	310.17	309.68	300.63	309.35	305.79	308.18	308.5	300.88	301.27	304.19	306.41	302.91	301.28	307.93	301.72	308.43	302.74	310.53	303.89	307.29	304.26	302.33	298.17	305.46	304.74	303.56	302.03	303.94	303.1	311.23	298.56	303.68	302.94	299.09	301.49	305.3	310.08	303.05	306.13	300.8	301.99
300.82	302.95	298.41	302.73	297.53	309.62	297.23	300.29	297.7	300.12	299.28	302.56	298.51	301.11	305.58	295.93	300.04	301.81	300.73	298.4	300.75	301.17	306.39	303.18	297.01	305.92	295.85	301.89	303.25	305.7	299.71	299.34	303.92	300.98	292.09	302.77	298.63	303.85	304.86	291.57	300.32	302.8	304.98	303.32	303.34	300.44	299.45	297.75	299.12	300.45
321.67	312.76	315.84	318.27	321.99	320.61	313.41	316.7	317.86	317.03	320.92	314.42	312.47	315.37	317.64	319.64	317.07	317.29	315.81	320.71	317.96	317.66	316.2	311.14	320.01	323.99	317.13	325.42	325.51	315.35	320.89	314.97	313	314.53	312.83	316.65	315.39	310.45	319.14	312.73	319.07	319.3	315.38	313.87	313.7	316.82	311.81	320.58	308.02	314.19
307.28	301.67	307.08	304.56	306.59	305.55	305.96	303.34	310.56	310.09	310.76	311.18	308.17	305.41	307.64	302.89	299.43	310.78	302.11	307.4	309.82	307.66	313.58	306.94	309.54	307.97	311.88	305.09	313.43	312.65	303.64	303.13	312.08	310.44	307.5	300.5	308.3	312.35	297.95	303.05	307.14	304.57	306.93	300.83	305.91	303.38	301.24	305.02	307.02	311.6
296.51	302.56	297.19	293.64	303.38	303.5	297.41	305.18	299.93	299.81	306.08	306.29	300.23	309.11	298.15	306.66	297.2	297.76	300.87	306.95	290.1	301.71	301.32	300.74	299.23	298.19	304.02	304.01	300.64	296.38	308.56	295.7	304.3	303.29	298.46	296.2	296.4	298.91	308.63	298.47	302.57	306.71	297.47	294.79	305.89	298.31	300.68	304.18	295.8	303.11
319.85	320.93	318.68	317.08	317.11	312.66	313.69	312.59	313.56	307.74	311.45	318.4	315.47	318.97	316.1	318.74	316.42	319.14	319.53	312.21	309.2	318.29	310.63	318.69	312.37	317.46	314.6	312.61	315.17	307.65	314.76	313.1	311.27	312.08	312	317.61	314.76	311.92	314.1	323.76	320.15	318.5	316.24	315.76	318.25	314.48	314.79	314.01	321.45	312.63
294.56	293.07	299.41	291.82	295.29	291.12	297.8	284.79	301.81	301.13	298.81	293.84	295.88	296.49	296.85	297.64	297.02	294.07	298.41	294.56	293.29	297.08	294.55	295.36	296.38	298.04	293.85	303.28	299.12	302.85	293.14	297.65	294.11	301.51	297.96	294.15	295.61	301.03	295.21	301.32	293.5	295.36	294.59	297.21	303.45	299.24	292.21	296.2	291.8	291.24
310.33	311.95	298.69	316.58	309.31	314.18	317.05	313.03	305.61	313.45	316.08	316.48	316.05	315.94	316.59	307.39	308.82	313.86	314.94	314.06	314.86	319.14	310.22	315.89	313.92	311.38	309.49	312.48	310.35	312.6	309.38	317.11	323.05	313.4	310.49	312.64	309.01	308.09	311.86	311.97	313.21	317.62	310.39	314.52	308.22	319.77	315.38	309.18	303.11	316.94
319.12	320.24	321.66	324.66	316.82	317.97	316.42	326.09	323	318.57	321.9	314.54	318.14	318.32	308.88	311.71	309.25	319.37	317.65	320.58	319.23	319.23	322.1	318.47	314.6	319.31	323.32	316.52	318.8	316.25	311.4	318.25	321.7	318.28	320.9	312.84	316.68	319.2	322.33	323.12	310.24	318.21	309.7	318.07	310.8	316.99	318.34	313.79	317.73	314.23
312.54	303.18	311.89	305.05	306.94	312.94	306.65	305.51	300.51	305.75	308.66	302.94	309.84	300.47	306.5	314.03	299.12	313.33	308.92	311.76	306.72	303.78	311.07	304.28	306.51	312.25	306.6	307.11	297.36	302.77	306.08	305.11	304.14	304.02	310.24	301.28	308.68	307.14	316	304.63	307.86	302.54	305.27	299.81	304.26	309.2	312.25	308.06	306.7	309.53
328.79	325.39	321.78	330.79	327.56	327.8	330.21	323.77	322.44	329.95	319.65	324.66	325.56	325.88	326.46	334.87	326.16	320.34	323.48	325.85	327.61	328.93	327.81	328.14	327.59	329.91	323.93	322.52	329.24	330.14	331.95	321.78	327.28	320.62	331.93	322.01	329.76	324.25	321.64	329.2	331.34	319.32	328.37	332.31	326.75	331.39	331.13	329.94	326.41	321.4
313.85	302.23	305.64	314.78	313.43	311.4	318.49	312.98	309.96	310.2	313.38	313.5	314.74	308.04	319.85	314.47	309.95	315.29	315.91	309.56	318.97	310.34	315.95	324.04	309.52	311.41	315.56	317.16	310.81	315.38	322.1	311.59	312.11	315.55	310.7	310.61	307.47	312.34	313.7	310.18	301.92	320.88	312.02	323.8	310.41	317.82	318.61	313.73	308.34	312.65
316.3	322.36	320.32	315.14	321.63	313.54	314.14	321.37	317.64	313.9	311.87	316.24	319.96	312.27	323.88	316.14	321.46	308.35	316.18	313	316.76	313.17	311.97	307.45	317.19	327.87	315.56	314.58	313.92	322.55	322.77	319.63	319.87	321.01	318.64	321.13	317.74	314.13	324.9	318.17	322.15	314.52	315.55	315.39	320.79	314.44	316.22	318.97	321.4	325.22
305.66	301.27	300.69	299.43	297.37	298.36	305.52	298.25	300.45	299.16	300.88	297.87	297.63	299.03	299.15	302.41	302.83	299.58	303.65	296.22	297.42	294.56	299.53	298.37	296.19	304.35	303.15	299.06	300.82	297.65	300.7	296.34	305.09	305.97	305	302.5	301.56	295.06	297.82	301.8	301.11	298.78	304.16	297.17	303.7	294.65	301.51	301.92	298.67	294.34
315.66	311.51	319.89	302.01	314.95	310.54	315.45	318.82	311.25	312.3	310.42	315.16	316.25	318.07	318.25	311.79	313.12	316.99	313.84	314.08	312.82	314.28	315.92	318.48	314.73	317.23	305.99	316.2	314.64	315.5	309.33	309.3	306.86	314.12	311.83	315.96	308.98	316.07	314.44	308.95	310.33	312.09	308.4	308.63	316.81	308.07	312.03	314.87	314.42	318.22
297.26	303.71	301.62	306.38	299.84	306.41	302.87	310.42	310.3	301.78	302.03	303.36	300.5	302.93	308.82	302.19	302.33	299.12	303.93	298.58	302.95	308.95	302.67	312.31	305.86	309.73	300.45	304.25	303.37	309.21	300.7	296.28	297.29	301.05	302.21	311.33	303.11	305.67	303.96	310.13	307.71	298.14	303.31	310.44	300.33	305.6	304.53	305.38	303.46	304.91
313.49	312.45	311.69	317.86	313.43	310.39	315.82	311.14	320.89	308.25	310.98	307.4	303.3	318.09	309.56	316.17	314.06	306.74	311.09	311.21	307.29	313.75	313.47	310.82	314.61	307.42	317.74	317.08	318.84	317.96	319.93	319.77	317.89	311.79	311.65	308.05	309.15	316.12	312.83	307.08	311.47	315.44	310.7	314.82	314.6	319.56	315.04	317.37	315.76	318.72
304.36	307.32	299.61	306.19	301.37	297.41	307.63	298.29	306.16	305.14	304.73	299.99	298.13	296.87	299.24	305.17	301.25	308.21	301.03	298.64	307.64	300.73	306.72	304.14	310.61	299.59	297.55	304.82	301.61	303.7	298.32	310.93	303.36	299.8	306.08	305.61	303.23	303.05	305.05	300.89	305.98	308.33	305.58	306.08	300.54	312.37	300.23	307.92	305.32	307.05
319.67	315.35	314.97	320.1	323.2	310.82	316.42	318.65	321.51	314.29	318.83	316.36	317.54	319.03	314.75	325.75	318.62	324.84	313.95	310.83	317.55	324.67	304.5	316.65	317.91	315.99	317.32	316.25	316.23	321.64	313.44	316.88	320.99	317.16	322.82	320.31	316.37	308.33	325.4	321.2	321.32	321.72	315.7	316.94	315.84	322.57	314.22	315.17	318.85	307.11
305.85	302.59	308.18	303.15	301.79	299.91	307.02	299.97	305.16	310.91	306.17	297.94	294.16	309.8	304.98	302.41	298.78	306.18	302	299.5	299.76	311.83	302.98	303.49	303.35	309	295.39	303.57	298.08	303.35	299.83	303.35	304.94	300.87	304.62	301.47	300.44	299.72	299.76	304.39	303.15	302.56	305.09	303.22	292.38	297.4	307.19	301.03	309.47	304.86
297.07	305.11	301.71	301	297.52	303.38	302.19	294.66	300.4	299.25	305.79	301.39	306.13	302.43	303.91	299.34	298.11	298.97	299.06	298.67	298.29	303.97	288.77	298.31	300.98	291.91	302.04	301.94	304.95	299.79	300.08	297.82	300.13	300.19	299.18	299.96	310.02	299.22	298.87	302.75	297.86	301.96	293.84	304.17	300.22	302.14	300.58	294.89	302.39	297.17
319.9	315.61	317.96	316.8	326.38	312.41	318.38	310.01	323.07	310.52	317.39	321.38	318.86	312.58	320.58	314.02	319.11	315.94	312.94	321.61	318.54	320.34	315.1	320.47	312.76	318.03	314.67	316.16	318.59	322.48	310.05	316.58	309.23	314	318.79	315.28	315.56	315.08	321.31	317.51	316.6	320.49	315.15	318.01	313.39	319.12	310.99	316.04	314.23	311.29
330.79	329	324.51	332.31	327.1	333.07	331.52	327.04	320.19	326.45	324.96	333.3	332.94	327.08	325.59	326.41	323.01	325.62	327.35	325.14	331.11	328.73	323.13	321.27	320.01	324.29	336.36	331.59	324.65	330	322.3	321.94	329.88	328.19	337.02	326.58	333.74	329.88	319.2	331.37	324.11	322.58	319.48	333.4	332.27	331.45	335.37	330.26	326.08	323.55
304.28	292.66	299.79	304.92	292.32	298.71	294.16	300.15	300.01	301.48	295.08	300.72	293.92	296.01	301.05	298.2	301.34	298.05	296.84	291.21	298.18	296.64	300.53	292.4	301.25	291.82	296.19	296.65	296.86	304.96	292.72	296.73	292.69	300.11	299.78	298.29	295.88	298.88	295.63	302.81	293.55	286.22	293.8	289.61	299.23	292.65	301.77	294.69	294.92	295.12
292.46	298.96	287.79	291.52	300.88	292.38	291.39	288.6	295.64	294.66	292.51	295.42	300.09	298.06	296.94	295.46	297.58	294.64	293.76	297.47	297.47	292.67	297.46	297.78	297.32	295.14	297.84	298.39	292.07	295.28	295.39	301.74	295.29	302.53	291.89	289.67	292.91	289.5	298.19	295.22	298.61	292.13	302.41	289.37	298.04	291.39	300.59	299.37	290.59	297.96
304.38	306.93	300.52	308.3	305.63	306.01	305.59	306.92	300.17	294.88	306.63	305.28	308.53	307.29	304.33	301.95	296.31	305.65	302.9	304.94	303.26	297.14	299.96	302.02	306.82	306.08	307.74	298.97	302.13	310.96	305	298.64	303.21	303.02	306.6	309.85	301.97	305.82	306.16	308.59	303.47	299.23	302.07	308.17	308.21	305.59	308.29	306.76	305.95	303.28
310.78	310.54	303.35	313.9	312.69	318.66	319.97	308.89	321.08	316.87	311.53	315.89	318.4	310.78	308.52	317.68	313.86	316.2	313.31	306.69	311.46	310.53	316.66	315.34	319.04	309.55	315.81	311.47	312.82	309.89	308.96	312.45	305.26	310.71	317.63	317.14	321.76	308.56	316.13	317.8	317.57	314.38	319.82	308.16	322.07	314.37	313.79	308.48	313.35	313.77
304.23	306.05	304.63	301.96	313.13	308.25	308.19	306.4	309.76	303.69	303.59	302.88	298	312.46	299.99	309.84	306.73	307.93	307.68	302.52	307.34	310.85	307.95	307.09	303.56	309.43	306.63	306.8	306.38	309.64	304.78	311.52	309.1	306.62	305.65	309.21	307.48	307.33	307.95	302.37	312.87	309.88	303.12	313.55	310.46	302.69	300.37	311.47	309.52	301.07
331.19	333.4	317.1	324.1	326.26	327.97	322.81	327.68	330.28	329.69	330.58	332.38	329.14	330.87	327.71	327.43	324.1	327.15	321.82	323.82	324.79	325.36	329.38	329.41	328.76	331.13	326.27	325.93	324.44	327.27	333.99	334.85	322.46	326.75	326.48	324.92	331.79	332.22	329.14	324.31	323.49	332.19	324.49	330.19	327.86	327.41	323.92	331.19	327.25	332.79
317.85	321.89	322.43	321.84	318.34	317.68	313.52	314.87	317.68	313.54	326.15	319.17	326.05	312.76	321.46	318.09	319.18	311.81	321.38	319.03	321.92	316.27	321.61	316.1	314.28	312.22	313.28	323.39	314.03	316.63	316.38	320.14	326.18	321.01	315.81	317.29	319.44	326.33	317.23	318.6	315.34	321.11	316.24	319.82	314.52	308.56	318.26	318.39	320.48	312
321.57	317.92	311.92	320.06	315.19	317.55	314.7	319.29	324.51	316.93	323.17	313.19	322.51	313	321.18	318.02	314.52	318.55	325.12	314.73	320.03	314	319.57	322.82	317.95	319.58	317.73	319.34	313.63	314.9	318.22	313.51	321.55	313.05	316.17	315.39	318.32	313.23	318.07	320.16	311.2	318.24	319.44	315.99	321.87	309.51	307.63	312.93	318.21	314.24
310.66	301.86	305.42	298.71	300.59	308.37	308.67	308.71	303.95	302.01	302.66	310.61	309.46	304.53	301.29	308.56	301.34	310.05	304.24	303.83	307.29	302.22	301.82	307.03	308.12	300.42	303.63	311.74	309.25	305.8	308.6	304.89	313.72	302.37	307.12	308.02	308.59	306.97	305.42	320.86	310.38	304.57	299.33	302.29	309.75	308.09	307.89	301.83	301.28	309.81
315.69	319.96	316.65	319.45	317.47	318.81	318.07	317.86	311.53	321.56	320	319.06	324.01	316.43	317.16	320.83	311.98	322.07	317.92	314.67	318.8	326.76	323.05	322.8	317.16	319.09	313.89	323.63	316.06	312.65	312.2	320.44	315.23	319.17	322.33	320.04	323.22	313.87	313.14	326.58	321.33	312.98	318.06	315.1	319.44	315.72	319.27	320.13	312.49	313.68
324.52	325.4	328.15	322.61	326.19	328.36	327.65	316.8	329.96	325.46	320.98	326.78	320.36	325.67	329.34	325.04	327.21	324.89	327.9	329.1	327.28	333.63	328.2	338.46	330.92	333.97	328.86	330.22	329.97	327.42	321.21	323.44	326.67	320	324.44	322.96	330.18	325.34	321.82	326.2	322.92	328.55	326.81	320.66	330.15	327.12	327.73	317.32	331.21	330.4
308.36	296.45	316.14	304.35	303.47	303.93	311.59	304.67	314.86	310.72	298.61	306.08	305.67	300.65	309.51	300.32	307.81	306.8	302.43	305.76	307	311.97	304.75	306.57	309.29	309.65	301.83	310.18	306.63	310.23	314.69	311.79	307.46	307.26	303.48	300.83	308.64	301.06	304.85	308.48	303.63	309.7	307.43	301.82	305.79	307.11	303.41	305.67	307.57	298.27
333.46	326.41	330.15	330.41	332.28	325.13	330.73	324.93	327.45	327.45	326.48	323.87	330.22	325.35	322.63	334.51	321.73	332.04	325.18	333.85	319.54	325.53	329.44	326.02	328.29	327.17	322.57	335.3	326.08	326.99	320.28	327.02	333.71	323.41	328.96	327.95	327.01	331.04	327.29	325.61	331.85	327.02	324.29	323.85	326.63	335.66	326.07	333.78	325.66	321.03
302.94	301.6	303.37	301.82	302.32	299.29	310.86	302.79	291.54	299.92	303.32	296.31	305.82	299.73	300.63	304.56	303.11	304.83	305.14	305.58	310.08	299.64	297.51	299.37	304.17	302.22	303.22	299.41	300.92	299.61	307.01	310.48	299.02	302.57	306.24	299.87	300.96	304.21	310.72	298.16	305.76	300.5	301.77	309.05	301.49	299.16	306.01	300.06	311.53	302.84
305.87	312.72	314.44	312.99	307.71	315.68	311.6	315.57	318.92	315.72	310.52	315.01	315.93	314.48	313.52	313.34	316.56	310.67	315.68	317.89	312.49	320	306.69	312.13	313.32	316.33	317.65	318.59	319.17	307.17	312.39	317.38	312.19	314.09	310.87	310.08	312.83	320.98	315.07	309.57	319.82	311.83	316.95	310.41	311.76	304.48	315.04	321.91	315.24	322.81
306.9	307.15	307.77	304.31	310.58	302.56	305.99	308.83	302.63	302.45	310.14	302.28	304.81	302.14	308.7	300.66	306.84	305.92	310.44	312.25	308.13	310.61	303.76	302.54	309.66	307.85	303.24	304.77	302.56	307.54	306.68	304.2	300.31	300.6	305.02	311.23	307.41	306.77	308.43	305.52	299.6	307.24	301.33	309.08	302.9	299.61	297.21	308.86	303.41	312.89
324.87	324.06	335.85	325.2	331.19	323.36	329.85	326.6	330.65	325.88	324.37	322.52	329.72	323.77	329.78	326.61	327.25	320.46	327.79	329.57	330.18	328.17	320	330.37	326.54	321.15	329.31	328.45	326.5	325.95	329.64	323.45	328.76	334.13	331	329.34	328.02	324.98	324.99	328.81	326.39	323.26	328.82	320.65	320.34	326.64	327.41	321.09	333.5	325.99
313.07	313.26	309.87	308.99	317.46	316.98	316.93	313.43	317.19	315.55	314.56	318.56	308.45	313.97	325.29	309.16	325.82	312.22	313.62	316.9	313.82	309.34	316.72	312.36	316.75	323.42	316.29	318.22	322.98	312.82	316.43	317.12	310.55	310.75	317.37	322.09	315.09	312.94	311.38	313.26	315.29	317.47	314.11	317.46	320.54	320.68	314.17	309.7	318.56	311.81
303.29	301.8	304.97	305	306.53	309.14	304.56	302.58	304.53	311.95	303.2	308.85	301.46	301.96	306.05	304.12	305.09	305.71	305.92	307.64	297.14	298.06	302.71	307.31	308.98	300.9	307.42	298.29	305.3	305.58	310.86	311.43	304.89	315.03	303.23	310.72	309.25	309.15	308.09	302.26	309.89	305.48	306.47	307.24	309.4	311.2	300.95	303.47	303.2	305.16
304.35	301.59	309.05	296.95	307.11	301.5	304.64	298.37	306.94	305.57	299.42	296.97	310.16	305.38	308.74	302.94	305.27	307.57	314.34	305	299.29	305.55	301.78	303.92	298.23	300.51	307.47	305.73	305.12	297.35	300.19	304.77	302.05	304.61	305.73	306.62	301.1	307.92	300.06	304.45	303.58	307.31	296.59	296.24	303.43	310.13	306.73	296.96	304.83	308.57
304.76	303.29	295.59	303.84	305.53	305.51	302.77	302.2	302.19	302.39	311.27	302.91	308.67	305.47	313.96	305.6	305.32	313.29	300.91	306.48	305.14	307	299.45	311.48	307.95	303.67	303.78	304.54	312.8	305.73	315.44	309.11	309.76	303.39	308.66	312.28	301.32	299.32	310.17	319.47	309.95	303.9	312.28	305.75	306.78	305.07	303.64	305.8	299.29	304.29
308.13	304.88	308.91	310.26	315.91	302.08	313.11	305.75	306.71	302.02	310.98	312.78	311.05	304.73	314.31	318.01	306.78	313.98	315.05	310.09	311.29	304.22	312.46	306.13	303.28	310.93	312.62	309.87	309.03	305.1	309.44	306.83	302.17	310.09	313.2	308.73	316.16	310.86	309.07	315.6	315.39	304.76	309.98	304.26	306.17	310.05	303.81	305.7	299.04	311.92
300.74	294.8	305.52	300.68	298.2	294.29	304.63	302.73	306.33	303.69	305.85	306.12	300.81	304.73	312.52	309.23	300.47	304.93	303	303.6	301.66	304.53	301.26	307.02	304.53	301.54	304.46	299.19	305.76	302.19	303.35	306.45	302.75	301.81	300.13	304.1	298.37	298.08	304.51	299.83	303.24	301.64	300.48	300.63	291.3	305.79	302.43	304.13	297.85	305.05
301.85	293.08	306.8	301.72	296.33	299.51	297.23	302.37	301.99	296.88	301.54	296.46	300.1	301.92	290.93	305.16	304.57	296.5	293.7	307.03	296.07	301.65	309.66	306.1	293.75	297.76	294.37	303.68	297.46	304.66	300.47	309.84	291.15	303.66	295.46	297.19	303.3	299.73	303.64	304.37	299.6	300.13	289.87	295.37	302.66	296.71	307.36	305.67	292.98	301.06
322.82	335.61	334.94	329.34	329.26	323.79	332.47	336.27	321.33	331.84	329.19	318.91	332.94	323.52	322.6	331.7	321.75	320.98	329.9	328.81	327.76	327.77	323.73	320.46	332.11	321.1	321.61	328.53	327.99	324.07	327.33	321.56	323.65	333.14	320.6	325.43	331.82	323.38	322.62	328.58	327.19	331.5	324.57	328.61	334.1	329.64	324	321.2	328.89	327.11
323.93	326.12	321.18	333.65	320.04	327.59	328.15	323.15	332.72	330.85	327.58	327.83	325.21	322.91	328.38	328.9	327.78	332.75	331.95	328.19	330.51	329.76	326	323.19	327.47	329.02	324.71	321.83	322.4	330.48	324.25	322.96	320.31	333.1	326.12	325.77	328.73	323.44	321.93	319.1	323.82	329.11	327.65	321.45	326.16	324.63	330.33	326.44	327.37	334.21
314.12	313.31	322.32	313.38	313.13	317.65	311.17	313.53	316.31	305.69	318.17	314.96	312.24	313.12	315.05	311.91	313.91	317.28	317.08	313.71	312.12	314.68	311.82	318.13	309.35	317.17	310.75	320.41	319.56	312.36	301.93	308.03	315.15	313.08	317.23	314.78	314.39	307.82	310.04	312.35	309.11	311.21	313.95	311.64	307.35	306.93	308.8	310.69	314.45	314.34
312.45	313.18	308.96	316.04	313.2	308.12	311.34	309.97	307.42	323.22	314.43	311.08	313.76	311.82	311.39	320.39	313.79	310.69	308.51	316.77	317.89	309.18	316.62	308.68	295.81	317.29	317.11	315.69	313.18	306.66	309.08	318.62	313.01	315.33	314.4	309.26	311.35	312.91	310.16	317.46	316.18	311.2	317.69	311.59	307.35	305.56	314.6	315.98	317.07	314.7
312.26	309.14	306.33	302.9	305.6	310.59	302.04	305.87	306.36	298.82	305.36	303.04	309.41	307.76	306.78	298.58	305.55	304.45	301.21	309.09	309.17	306.17	309.38	304.85	304.31	313.4	305.56	308.17	310.33	308.8	310.34	301.84	307.24	306.09	304.86	306.47	306.55	303.22	303.39	309.7	305.82	311.34	311.9	295.46	300.56	309.25	310.17	307.49	310.93	307.91
287.97	297.83	292.8	296.54	301.22	298.1	298.7	297.39	293.63	297.83	296.99	295.79	293.66	306.3	295.02	294.26	290.7	294.38	299.44	298.45	292.08	286.76	292.16	290.98	296.56	290.82	291.78	289.97	297.29	290.88	293.98	297.25	291.37	291.08	298.32	297.88	294.83	292.81	295.71	291.89	294.1	296.14	304.01	295.4	296.9	295.28	300.91	303.54	295.03	290.56
311.97	314.92	310.12	310.93	313.77	314.99	319.67	315.25	320.92	311.05	319.77	305.91	315.18	316.44	316.8	315.96	308.89	315.42	321.78	314.25	318.31	314.26	310.36	314.29	319.58	315.69	313.49	314.97	314.46	322.76	319.18	309.99	312.65	317.05	311.68	316.12	314.71	314.64	315.23	313.53	311.7	315.76	316.04	316.05	319.18	315.74	318.9	314.53	318.47	318.24
322.45	316.76	315.57	319.25	318.18	313.99	319.62	315.82	316.21	312.43	325.43	314.15	315.24	319.16	310.77	319.48	319.98	312.39	321.63	322.9	313.97	316.7	322.58	317.78	315.03	312.57	319.56	327.87	317.95	322.21	313.1	315.29	321.59	321.49	319.51	316.52	314.92	328.74	315.22	320.22	319.97	309.97	321.94	320.32	317.1	314.44	329.3	311.33	317.42	316.99
318.53	318.14	315.43	311.82	318.06	310.39	308.51	318.91	315.33	310.47	313.53	311.14	315.29	318.57	320.83	312.8	316.88	316.05	316.78	320.01	321.23	315.09	317.98	316.9	312.62	312.41	315.79	310.33	310.69	319.65	318.31	318.19	318.12	317.48	311.79	317.02	311.89	311.93	312.31	314.74	317.39	318.83	319.44	312.47	310.98	314.46	315.89	309.64	306.65	326.79
302.05	300.03	298.42	295.93	296.98	302.27	299.12	301.97	306.85	293.06	294.93	294.14	301.77	299.87	298.84	305.85	303.87	302.77	297.08	291.43	303.55	298.41	293.23	302.65	300.5	297.11	299.93	304.82	302.27	296.22	308.04	299.79	301.4	299.9	302.44	297.44	304.69	298.17	291.67	301.73	307.74	301.62	302.32	296.41	301.18	298.94	294.48	299.1	297.88	300.07
307.67	307.04	304.65	315.58	300.72	310.39	309.62	307.27	307.63	310.42	306.8	306.64	310.16	300.58	302.82	302.4	308.3	302.57	315.83	302.24	302.81	307.61	302.39	303.47	304.95	311.3	305.3	303.02	307.63	306.21	304.6	310.1	309.24	311.91	311.99	302.46	304.85	309.13	302.54	303.48	301.76	306.06	308.01	309.82	305.44	305.19	305.44	304.75	301.34	310.09
306.29	317	307.32	308.74	308.39	309.93	311.89	323.87	323.86	317.75	318.28	313.91	314.32	308.4	308.74	312.73	313.13	305.44	315.64	312.88	308.83	318.67	316.84	307.9	313.18	312.1	319.25	308.96	306.44	320.18	309.96	320.93	310.73	314.09	318.72	315.7	313	313.48	310.6	312.14	309.44	314.96	319.32	312.83	305.89	318.43	309.89	316.96	313.47	316.21
317.16	316.35	316.02	312.23	316.69	312.52	317.81	320.59	317.39	320.62	324.16	312.81	316.95	318.43	317.45	316.24	324.32	319.08	313.1	316.53	315.44	311.55	321.04	316.61	323.16	313.13	311.72	312.26	315.04	322.22	309.55	321.43	313.02	316.18	323.29	317.27	318.33	324.9	318.57	309.99	312.65	323.09	314.18	316.11	315.26	317.04	315.59	316.54	323.47	317.16
311.72	308.89	308.81	307.89	310.6	311.65	315.73	314.9	311.73	316.09	306.18	311.61	319.17	304.84	305.29	321.49	306.23	309.79	310.24	314.74	311.51	313.73	315.43	307.43	316.54	307.19	318.74	312.81	308.26	310.48	310.66	311	313.29	304.32	311.27	307.32	310.74	318.43	306.97	311.7	310.53	311.85	311.08	304.8	307.67	310.16	309.93	319.13	321.04	311.46
302.52	304.93	299.32	310.08	303	302.25	303.81	311.04	307.42	301.41	306.59	303.87	305.25	299.03	306.28	301.83	305.9	306.03	302.15	300.01	299.66	300.8	301.31	303.55	296.34	306.98	304.59	304.35	309.14	306.13	295.55	307.97	303.79	306.31	295.81	304.28	302.65	306.13	303.81	308.26	304.04	304.97	307	307.3	304.43	299.7	301.17	302.5	305.45	308.25
295	297.84	298.73	299.06	291.97	292.38	286.44	298.96	300.34	300.95	298.06	296.02	294.96	298.46	304.51	296.3	296.59	295.95	294.36	296.36	300.23	292.19	299.16	290.28	296.08	305.33	297.46	299.77	300.79	298.26	288.98	293.05	298.73	294.91	300.49	294.93	295.1	296.31	298.82	296.82	293.26	298.47	295.08	300.78	292.54	297.16	298.55	293.35	292.83	294.79
315.1	314.54	320.09	318.33	324.34	314.21	317	320.98	317.43	317.82	316.23	322.88	317.47	320.37	314.78	315.59	325.16	315.82	319.67	314.44	326.86	322.78	322.55	318.65	316.57	317.59	326.61	312.07	322.12	322.07	311.29	312.58	323.86	313.78	314.76	318.62	327.37	318.42	316.62	314.85	318.95	314.2	316.1	316.81	325.11	319.56	316.13	318.71	315.89	312.55
302.79	309.79	303.16	304.5	308.6	302.77	309.6	306.7	310.15	305.31	304.61	306.29	306.26	303.99	306.22	308.05	299.76	303.22	308.94	309.73	310.87	310.45	305.32	305.07	303.87	305.65	302.55	303.16	308.98	300.93	312.77	310.79	303.56	309.99	297.61	309.97	300.7	305.91	304.41	305.37	310.85	312.92	313.86	303.74	307.14	309.14	312.04	307.43	295.95	304.12
292.42	305.95	297.34	291.33	295.96	300.05	293.96	285.28	294.26	294.94	298.8	293.61	285	295.67	298.21	289.83	295.99	298.01	296.78	299.52	301.76	298.57	292.17	294.81	299.11	292.69	290.9	299.94	294.85	298.85	297.23	288.54	299.68	293.86	297.23	296.23	293.45	290.96	299.98	295.38	295.05	300.89	291.46	298.06	299.44	296.19	296.68	290.96	297.78	297.64
312.64	320.12	325.48	325.35	311.83	312.59	312.66	317.25	321.5	322.43	317.2	316.21	323.13	313.57	310.7	319.7	314.22	316.67	317.5	322.76	316.56	315.68	311.23	316.99	319.09	315.28	317.6	313.04	316.57	319.47	317.35	315.37	319.79	320.43	315.42	317.9	316.91	316.6	318.61	316.28	315.93	316.82	308.14	316.76	312.98	322.17	313.61	313.39	314.46	315.81
311.07	303.32	307.84	308.5	302.22	299.93	305.69	304.56	310.74	303.93	305.15	308.98	304.04	295.63	303.84	301.7	305.39	308.54	311.97	300.73	307.11	308.82	305.47	298.53	302.97	309.36	302.78	303.01	299.73	298.39	302.09	309.99	299.14	300.46	296.65	301.22	295.27	300.11	304.91	304.19	307.15	296.48	301.48	308.63	296.08	302.34	308	301.08	308.04	300.24
311.39	304.93	310.74	312.02	304.24	313.01	303.88	312.54	314.55	313.89	304.45	311.87	303.26	304.11	310.61	308.08	313.87	302.33	308.09	311.79	310.07	304.4	306.29	306.35	304.92	309.4	312.38	310.28	315.83	316.98	310.85	310.92	307.85	313.83	306.26	312.56	305.06	314.61	314.84	303.85	303.16	306.12	315.94	306.18	314.8	300.85	316.25	309.39	305.13	306.82
319.06	316	310.39	318.25	313.49	314.45	321.25	316.57	328.84	318.23	317.08	318.23	313.47	321.02	322.41	316.75	322.38	317.15	314.65	319.93	313.71	317.47	324.45	318.8	311.53	318.59	318.31	315.66	317.23	324.37	324.36	322.87	314.28	326.9	317.83	321.07	321.23	322.45	318.56	321.14	320.64	315.09	316.68	307.51	316.76	322.15	315.93	317.68	318.98	315.92
300.56	301.84	294.34	307.52	295.46	302.48	305.98	302.42	304.31	303.15	303.1	300	295.96	304.18	306.13	304.35	308.38	302.17	300.78	297.37	292.96	306.94	302.36	291.61	300.27	304.01	301.66	301.71	308.1	309.92	299.96	307.09	305.45	303.03	298.97	301.72	301.42	301.51	299.34	304.57	297.42	302.86	298.53	306.56	301.03	306.06	301.97	300.24	299.69	306.18
311.54	317.56	310.33	315.19	308.37	300.9	311.53	313.51	318.48	312.67	312.25	303.07	303.48	312.06	315.96	310.51	315.21	307.08	313.01	303.51	313.75	308.86	313.22	312.41	318.56	314.81	310.63	313.49	303.91	311.64	315.65	307.34	307.84	309.62	314.9	301.54	304.92	312.08	304.22	307.9	309.23	311.34	303.79	311.82	308.72	304.39	314.08	304.22	306.75	317.61
290.15	299.39	298.67	292.59	296.42	299.6	295.9	298.03	297.33	297.32	296.35	293.63	293.11	296.22	298.33	301.59	296.93	291.38	298.22	298.39	302.79	298.44	299	297.54	297.85	294.46	294.62	301.35	291.17	290.34	294.61	296.48	294.07	297.23	296.12	295.04	293.64	294.11	304.13	303.01	293.9	302.36	298.39	299.76	291.68	293.23	290.65	295.98	297.61	303.05
318.31	319.53	323.54	314.09	314.58	306.12	314.59	316.08	315.21	312.25	315.09	315.54	314.92	316.42	313.6	311.45	313.83	319	312.78	317.02	313.8	317.25	308.74	311.77	317.05	315.12	308.8	317.07	312.61	310.7	308.13	321.45	315.35	315.75	316.66	317.66	315	316.91	314.31	312.69	319.74	315.47	321.63	310.95	317.9	311.04	314.78	313.56	317.7	307.88
323.29	317.14	314.53	313.86	320.9	312.28	311.91	319.27	327.74	317.6	318.07	316.77	320.56	320	315.31	324.64	321.35	313.8	316.77	318.7	321.74	325.04	317.37	323.82	320.59	315.6	321.2	323.05	317.44	322.68	321.89	314.1	315.2	313	322.94	311.18	312.88	312.45	321.02	317.71	317.24	320.3	310.21	316.38	320.14	309.6	323.9	313.04	321.48	318.92
298.36	301.28	298.5	303.63	300.9	302.26	300.85	301.7	305.97	302.72	296.73	304.47	304.44	304.51	300.4	297.6	302.46	299.28	300.49	302.08	303.24	310.37	297.89	302.8	298.74	295.55	294.97	298.61	297.03	300.49	304.52	303.01	310.73	298.5	306.83	305.07	296.4	294.06	301.44	300.89	293.18	299.68	303.05	297.1	295.25	304.02	303.27	304.28	304.61	301.93
301.61	297.56	298.1	292.96	298.73	297.24	299.74	296.88	296.4	299.02	302.04	297.11	304.84	292.86	301.8	297.31	295.4	299.17	303.29	296.97	296.05	297.4	302.52	307.28	292.73	299.47	305.67	297.76	293.68	301.7	299.11	300.44	299.12	304.14	298	294.23	303.54	296.95	298.03	294.73	289.76	296.51	295.84	300.17	295.41	300.12	295	298.37	295.69	295.1
308.57	316.08	311.65	316.98	309.96	306.27	311.5	315.61	315.36	303.26	319.91	306.92	314.15	313.15	317.43	310.15	309.52	310.88	313.72	317.15	314.86	313.57	311.71	315.35	309.88	307.18	313.13	314.29	310.71	312.37	306.3	313.91	318.43	312.88	316.46	312.98	314.46	310.16	309.69	308.22	309.16	312	315.52	310.28	306.07	304.75	314.81	315.7	312.74	314.42
312.6	310.82	309.31	308.76	310.25	308.11	313.95	309.15	304.96	324.58	301.79	305.27	311.47	309.86	306.83	311.32	312.26	308.99	311.72	303.46	313.93	305.26	310.41	308.85	318.92	316.76	309.39	309.95	310.19	313.63	310.82	308.35	308.82	312.27	311.27	314.67	312.09	309.93	307.53	310.01	309.6	302.18	304.18	310.9	308.2	309.6	306.81	312.57	307.18	312.2
320.36	322.76	317.89	318.07	311.75	320.3	315.15	319.03	309.66	320.23	324.84	321.5	318.66	320.99	317.29	317.8	319.64	320.15	322.04	314.96	315.13	322.19	329.32	314.63	314.12	319.85	322.61	319.51	319.55	322.15	312.78	318.64	315.07	315.83	316.65	321.81	320.54	322.78	319.71	320.59	317.04	317.94	322.04	317.59	316.88	307.35	316.21	321.25	320.89	315.42
316.25	310.71	317.32	317.22	312.62	314.92	314.41	310.71	312.01	318.42	322.26	319.25	320.25	317.04	317.1	320.86	301.8	320.06	315.38	316.57	318.24	318.9	312.44	320.4	316.83	315.21	323.41	324.77	318.08	311.64	315.66	319.58	313.18	313.71	305.26	316.05	310.51	317.52	311.2	313.51	316.62	318.84	321.48	316.91	314.02	314.71	312.66	317.35	319.27	319.31
319.69	308.45	314.19	321.84	315.85	312.07	311.02	312.24	313.84	317.58	312.75	320.35	307.66	318.27	315.51	313.94	313.03	321	316.73	317.13	318.29	313.54	319.06	324.64	315.34	317.38	316.78	309.75	316.18	310.81	318.09	317.97	307.79	316.48	318.69	306.48	311.4	310.57	312.74	311.18	310.81	318.62	312.7	317.49	314.18	313.98	313.48	314.66	314.6	316.35
309.74	305.27	301.1	308.56	294.81	306.8	308.84	312.47	310.07	305.39	301.38	308.59	308.69	305.7	309.65	301.98	307.15	313.1	309.51	308.07	296.11	314.06	305.57	307.59	305.34	308.49	305.86	301.91	309.39	306.66	308.22	307.12	303.66	309.56	309.31	312.17	305.97	313	307.27	305.52	307.3	302	302.13	302.69	305.9	309.28	307.36	309.05	312.91	313.13
323.75	324.17	327.23	324.95	329.35	321.8	332.16	324.92	330.09	321.29	320.26	324.69	325.4	322.83	331.12	319.12	314.72	326.06	328.78	320.41	323.84	318.82	323.7	324.1	321.5	319.06	324.84	327.32	329.87	328.12	322.5	327	325.56	327.87	324.67	320.87	321.73	321.48	330.61	322.29	326.86	322.47	327.41	326.14	328.23	319.43	326.42	323.53	325.45	327.2
301.24	297.91	301.24	301.56	295.4	302.28	309.11	306.99	305.93	313.3	306.03	308.68	301.14	297.8	296.85	300.34	305.43	307.25	305.87	306.98	304.47	302.14	310.16	308.3	304.26	300.88	304.08	305.98	302.14	307.35	299.81	306.11	302.92	305.19	311.52	305.34	305.14	305.26	299.16	308.04	315.3	312.04	307.14	306.93	309.44	308.92	304.55	302.61	302.6	305.55
312.92	307.43	314.73	314.29	313.7	312.09	315.18	309.46	316.73	313.37	319.54	311.5	317.36	317.14	312.75	309.26	314.75	309.92	318.7	319.23	313.29	318.45	308.29	315.86	315.02	308.29	309.06	315.02	313.05	315.43	314.08	312.47	315.53	312.08	310.44	309.65	308.88	313.68	316.11	313.86	312.31	310.39	310.7	309.81	311.06	315.52	311.75	310.17	319.18	313.28
311.1	322.97	309.28	322.03	313.66	308.92	317.45	319.15	312.57	318.26	316	323.24	319.13	322.1	319.53	319.2	313.2	322.69	319.88	312.33	320.23	323.65	322.37	314.34	314.7	318.01	322.1	317.31	313.01	312.31	310.98	312.4	313.48	323.79	314.22	311.58	314.62	319.76	326.94	314.44	315.58	316.98	319.79	312.53	312.69	317.03	317.42	316.03	322.78	314.41
291.08	292.31	290.53	291.38	297.77	289.01	289.27	298.4	295.06	294.55	299.79	298.13	292.83	288.9	291.36	295	297.3	300.46	291.95	286.8	295.27	297.4	294.13	294.51	292.83	297.77	291.21	293.87	293.8	292.46	292.52	291.08	288.92	291.08	297.95	299.73	297.65	290.41	291.78	303.09	293.09	298.34	299.03	295.08	289.93	286.11	294.19	303.07	288.17	307.99
314.3	316.54	307.18	314.49	308.53	312.55	313.93	312.12	313.29	315.62	309.54	316.15	316.35	315.59	311.71	318.59	315.28	320.16	306.7	317.86	314.23	319.02	318.74	312.48	313.51	310.91	316.26	311.39	314.52	309.25	309.84	313.47	319.59	314.86	306.3	306.83	314.18	314.1	316.57	310.49	309.22	310.24	307.65	314.76	311.52	309.97	309.75	314.79	315.95	310.96
324.45	314.53	315.65	317.01	320.76	316.84	323.41	317.59	312.26	319.29	322.75	317.94	322.23	320.7	320.86	317.96	318.54	322.56	316.66	316.36	320.61	325.26	316.47	317.98	326.65	317.9	311.47	316.67	320.05	315.39	312.56	318.48	320.25	318.68	319.26	319.04	324.55	325.07	319.84	323.96	322.41	315.55	320.44	317.35	315.08	320	315.82	323.36	312.63	315.64
297.59	297.1	299.26	301.52	301.55	304.9	301.29	295.12	304.81	295	304.16	299.78	301.12	299.13	305.21	301.45	304.11	299.25	303.24	298.48	311.04	300.88	304.11	299.27	308.43	296.24	298.33	299.03	297.7	299.86	296.65	309.18	294.98	300.98	304.87	302.32	294.35	302.83	300.68	303.63	304.01	305.23	299.8	303.63	304.63	298.65	295.1	297.41	297.44	299.37
315.06	319.4	315.65	320.23	316.25	316.89	312.96	317.91	319.33	317.57	318.92	321.22	318.04	313.21	323.85	319.87	307.58	318.97	311.57	311.29	313.55	315.31	316.75	321.09	317.67	318.86	318.37	309.92	318.84	318.94	320.68	310.41	317.84	317.07	313.01	324.92	320.41	319.97	320.61	321.72	313.96	317.03	319.23	318.68	320.53	313.03	322.72	318.81	322.87	315.56
323.26	328.61	334.48	319.79	319.58	325.2	327.69	328.38	328.9	322.13	332.58	324.32	324.31	322.9	325.98	324.62	332.33	326.39	319.5	324.52	328.47	329.61	318.3	331.38	323.67	330.42	329.72	319.94	319.65	327.88	330.86	322.11	321.06	335.51	328.16	325.67	325.6	331.76	318.98	332.2	325.38	329.98	326.49	323.03	320.69	324.35	316.5	322.46	331.45	325.72
311.93	312.39	306.61	300.72	309.23	311.1	310.45	313.53	309.41	311.91	311.74	309.2	312.29	313.02	310.34	300.82	308.41	305.44	310.73	307.11	302.52	309.37	312.7	308.73	309.53	304.81	312.42	317.53	309.74	304.14	305.3	309.46	304.92	309.93	312.61	310.98	305.45	312.45	309.23	305.59	302.11	308.7	313.26	309.01	310.34	309.71	310.33	309.08	306.36	306.65
320.45	314.66	314.12	323.88	321.3	322	314.3	315.14	322.33	320.84	317.87	314.64	320.79	317.21	316.57	321.32	312.91	316.94	315.24	319.62	320.86	320.58	319.39	314.7	319.34	319.63	317.29	319.79	316.67	312.04	320.96	317.05	318.6	320.44	320.98	309.9	317.73	319.43	316.8	318.66	317.94	315.59	314.01	317.17	319.61	317.07	318.74	321.69	321.21	322.88
313.19	301.81	303.43	302.96	307.98	298.86	305.91	307.26	299.49	303.83	305.32	305.65	302	301.77	306.47	299.64	301.04	293.66	303.67	306.62	296.13	304.36	304.4	305.39	302.31	304.42	307.89	307.31	306.59	311.47	309.56	301.67	303.06	302.63	301.86	301.4	294.15	305.4	313.46	308.54	301.75	304.04	304.96	301.98	300.67	304.28	310.72	312.99	302.62	301.32
302.36	295.64	296.59	302.42	300.52	293.49	297.07	299.64	306.59	302.43	298.3	304.42	306.65	305.71	305.14	306.14	299.86	301.2	296.25	299.33	300.26	302.81	301.91	300.2	298.22	298.7	298.21	298.65	294.05	303.21	297.2	298.72	309.22	293.61	306.51	300.54	307.08	300.46	301.56	302.95	303.1	299.21	299.52	292.87	296.6	294.86	308.93	300.73	304.86	303.05
316.69	308.86	310.63	308.28	314.09	311.24	313.68	313.66	312.3	308.06	309.64	307.89	312.07	315.16	316.84	308.01	306.64	312.15	309.04	313.69	311.08	314.13	311.98	302.54	309.17	308.08	303.23	312.07	313.35	316.94	311.18	313.96	311.92	311.05	304.83	318.24	307.96	311.07	311.38	316.45	314.47	310.49	304	308.93	311.82	312.77	313.04	311.9	309.85	311.83
291.3	289.97	299.2	291.34	289.59	290.99	297.98	294.53	290.72	291.44	293.81	292.39	296.96	300.93	298.63	298.1	290.05	291.91	295.9	295.97	291.46	300.26	294.77	297.79	296.08	298.54	299.08	295.57	295.37	298.95	294.9	290.54	296.54	285.89	296.97	294.53	297.02	298.04	295.07	299.45	290.43	296.01	298.27	302.31	294.52	294.83	297.19	290.07	288.32	290.36
319.28	315.52	315.86	309.29	317.02	309.74	314.47	314.11	316.95	307.68	312.14	309.05	307.24	311.95	313.23	311.65	311.74	308.63	315.82	312.4	309.86	309.12	317.62	311.63	321.27	311.8	310.78	310.3	315.06	315.88	315.61	309.54	308.37	312.35	311.83	316.93	309.03	305.8	316.55	312.18	315.05	321.16	320.32	317.25	312.13	314.04	306.27	307.95	317.83	314.71
316.13	324.53	316.24	317.17	313.51	313.09	320.29	315.43	320	317.85	320.79	315.47	311.92	322.42	324.17	314.42	316.07	311.95	321.39	322	312.3	317.5	316.87	318.39	313.19	316.52	323.47	316.58	323.14	319.57	315.39	313.51	311.15	316.5	321.29	311.95	311.02	314.8	319.33	315.59	324.79	316.46	313.69	316.29	314.27	314.78	313.04	319.98	316.93	316.25
305.24	300.64	300.97	300.03	304.46	304.79	305.54	298.42	302.72	305.25	290.59	302.27	296.57	308.6	306.77	304.05	299.38	305.16	291.49	305.19	306.07	303.62	304.9	310.43	299.17	305.24	304.59	305.5	305.87	307.85	296.83	304.42	298.69	298.89	299.98	292.74	310.27	304.16	297.38	299.89	295.31	302.81	305.64	297.07	304.91	295.21	302.66	299.42	292.47	308.81
311.19	315.76	310.94	312.38	310.08	318.7	311.36	323.61	314.39	311.37	312.46	314.4	316.97	311.29	307.68	320.8	310.22	314.22	300.78	309.53	310.36	307.92	313.03	313.58	313.31	316	314.97	316.1	312.88	314.41	310	318.24	312.05	316.41	315.19	314.97	312.04	318.13	311.64	316.95	314.47	319.36	320.14	313.05	317.49	305.38	319.75	312.4	312.08	317.05
302.08	307.45	308.23	298.69	299.62	303.46	303.73	305.38	307.36	301.23	304.46	302.66	303.66	308.24	302.46	303.62	311.35	306.23	303.64	299.95	304.43	302.21	305.96	307.01	308.82	306.16	302.88	307.48	299.59	302.02	307.18	302.43	308.14	309.09	297.01	299.68	303.28	309.34	300.5	298.4	306.17	299.91	304.94	309.04	307.06	302.13	312.73	308.1	295.24	303.1
319.43	314.44	318	315.92	313.01	313.53	310.4	316.18	308.98	315.41	310.37	315.23	311.43	312	315.52	314.47	312.87	310.02	312.37	319.79	312.47	313.15	319.3	321.5	317.1	311.35	304.54	307.07	310.08	315.44	307.05	314.82	315.17	323.21	307.83	306.6	316.42	309.73	316.47	315.81	315.08	310.35	308.51	311.82	305	313.97	317.64	309.44	310.55	315.84
314.76	312.01	315.14	314.51	315.28	309.4	312.97	308.85	309.71	316.78	305.44	310.99	309.62	311.52	312.68	314.03	313.89	316.03	316.58	318.65	312.41	311.09	318.84	319.35	313.08	318.11	317.56	322.47	309.82	306.61	315.51	306.03	307.29	315.34	309.54	319.4	312.24	310.71	313.93	313.31	317.76	314.96	311.63	313.4	318.33	310.28	313.83	314.75	308.1	308.58
324.25	328.09	324.27	321.52	329.9	324.49	322.82	326.79	323.21	327.53	321.48	323.28	324.78	326.69	321.75	322.59	325.78	324.72	324.43	323.76	326.23	326.25	333.19	330.08	329.29	320.56	332.5	326.91	318.1	324.73	330.03	324.66	322.76	336.39	317.93	324.95	327.75	328.01	317.07	327.2	329.57	327.66	327.05	321.17	328.57	322.81	326.17	328.63	327.31	324.71
319.43	306.9	312.05	320.76	314.71	314.62	309.88	315.72	313.4	313.47	312.56	309.73	315.27	317.01	313.12	307.34	313.96	313.22	312.52	314.47	310.37	311.23	311.09	316.16	310.61	308.01	308.41	305.75	323.58	308.78	313.59	308.66	316.49	316.17	311.69	315.54	314.81	309.9	313.59	317.02	309.1	319.1	317.66	319.08	310.52	310.85	314.95	310.35	313.63	321.03
296.96	300.72	304.66	306.95	297.15	296.83	295.09	304.79	299.7	301.24	294.82	300.58	300.56	303.56	298.71	303.24	298.71	305.21	302.54	301.04	300.57	303.19	297.04	310.98	294.4	304.06	297.28	300.49	298.28	294.13	294.44	302.98	303.66	303.09	301.82	299.65	298.66	305.06	300.74	297.99	301.46	295.05	304.19	297.2	302.52	301.11	297.16	304.05	301.25	305.4
294.43	304.79	292.49	306.95	304.53	301.1	294.77	303.65	307.33	299.59	296.15	301.38	301.6	300.57	299.65	302.42	296.89	300.45	291.14	301.47	308.36	292.85	295.41	300.17	300.82	302.71	301.39	298.9	299.08	305.35	295.6	304.55	299.37	297.56	306.58	304.7	304.3	301.91	300.25	301.44	310.86	301.95	294.14	297.71	299.73	299.98	297.29	301.2	304.76	303.59
310.62	307.3	309.1	309.09	314.35	315.39	311.48	311.52	308.12	308.5	305.58	311.5	313.23	314.31	309.6	306.64	309.88	308.79	309.17	316.86	314.03	307.74	309.4	310.75	308.87	312.31	309.37	308.73	306.56	306.58	310.74	308.36	310.54	306.69	304.6	310.93	307.49	306.35	311.87	308.11	301.48	321.11	305.32	314.3	311.3	311.4	317	306.96	312.21	313.17
314.26	307.17	311.85	319.99	318.37	305.94	308.99	306.31	311.24	313.7	309.48	303.53	306.32	310.66	306.12	309.64	314.01	308.47	313.39	308.4	313.55	313.81	305.57	311.1	302.53	310.83	310.53	308.46	310.39	313.03	305.45	310.41	310.65	299.83	311.04	318.61	314.37	314.76	314.81	305.89	312.53	309.98	300.91	303.05	308.38	304.68	307.9	312.68	314.19	307.75
321.63	321.47	320.15	321.3	314.94	327.12	315.11	322.3	320.99	315.08	321.09	311.11	317.78	313.03	324.76	318.96	317.5	319.83	318.42	311.18	318.64	320.11	321.06	323.1	316.16	313.24	315.05	321.92	318.18	317.76	314.44	322.91	315.53	317.38	318.77	315.88	314.26	318.44	317.91	318.08	318.35	321.89	321.36	311.55	316.16	319.91	322.79	321.78	313.3	317.55
315.94	309.99	312.6	313.89	310.21	308.94	307.8	313.15	316.88	307.6	317	317.39	322.29	314.88	310.39	309.79	311.57	309.92	310.13	308.87	319.37	313.97	314.01	309.64	316.81	317.45	310.57	315.91	313.16	310.38	309.94	313.79	308.49	318.53	312.7	306.68	312.14	313.09	311.34	312.32	308.32	313.99	315.96	319.99	318.9	313.48	313.84	318.97	317.17	310.12
300.97	293.4	287.05	300.2	300.22	297.16	301.72	300.91	301.65	301.17	296.48	305.5	297.98	298.89	304.84	300.53	295.89	301.04	299.65	290.61	294.81	290.48	291.67	301.16	290.23	303.71	296.9	288.3	293.92	296.43	299.57	294.07	296.16	297.49	296.96	295.87	296.8	299.35	294.01	298.51	298.28	287.39	297.82	301.33	297.76	298.24	291.03	301.56	299.99	300.29
307.4	308.63	310.22	307.38	307.8	305.47	307.26	306.28	303.23	309.45	308.42	309.3	305.09	309.1	307.59	307.37	306.95	304.4	306.3	305.88	307.18	303.03	303.42	311.35	314.2	299.31	308.55	307.33	314.43	311.98	311.07	304.3	305.32	314.24	312.66	302.81	305.82	309.1	299.99	307.53	309.37	313.12	309.09	316.42	307.65	308.39	307.77	304.63	305.54	311.92
298.46	302.69	297.2	306.55	308.99	294.37	308.7	292.67	296.77	298.65	302.71	303.65	309.38	297.93	302.2	307.84	297.73	298.67	304.49	303.66	298.46	301.29	297.76	300.08	293.77	307.73	299.86	305.53	302.13	298.59	299.16	304.58	307.77	295.95	298.88	299.05	298.52	298.2	291.77	304.37	300.05	304.83	297.92	300.46	299.44	303.28	302.13	303.77	303.18	301.1
301.48	307.91	299.97	300.07	304.74	309.11	308.43	310.83	301.74	306.73	305.53	312.2	303.76	303.63	311.78	301.93	305.32	312.87	308.39	317.58	307.8	303.8	296.13	302.3	310.42	303.68	310.76	300.42	303.95	306.08	304.72	306.54	301.02	301.59	307.31	301.79	303.89	304.8	301.6	305.51	308.07	303.65	311.58	302.3	306.36	303.83	309.99	305.04	302.08	303.43
308.61	313.28	309.53	309.46	311.55	310.13	315.68	310.9	311.32	312.04	316.32	307.68	311.07	315.95	312.29	315.19	313.54	313.37	308.77	310.01	317.59	307.76	312.77	311.35	309.18	320.5	309.06	311.88	308.47	310.63	313.57	317.16	319.23	312.65	311.1	323.98	316.69	315.54	312.88	311.41	315.86	311.95	304.48	312.65	310.66	320.8	320.79	315.77	315.32	319.28
309.22	300.49	306.46	305.44	304	305.89	297.32	299.06	303.32	298.97	301.1	304.5	302.9	311.71	303.52	305.29	307.32	304.07	305.74	300.76	300.66	297.3	298.56	307.16	302.15	299.32	299.19	303.35	301.04	296.27	304.41	295.47	299	312.7	305.72	297.65	299.52	306.03	308.54	304.85	304.29	297.56	307.44	301.26	305.89	296.41	296.51	294.79	301.79	304.03
318.68	315.25	315.1	317.85	308.08	315.26	309.47	316.49	313.72	318.28	315.3	318.03	304.9	312.54	311.15	313.73	310.35	313.98	313.04	314.36	315.04	321.4	317.18	311.07	311.36	313.39	321.76	312.49	319.47	309.57	318.14	313.64	310.91	315.06	315.17	314.03	310.57	318.33	315.37	320.28	308.8	322.25	317.35	319.4	313.74	316.24	316.55	314.03	314.97	320.31
310.27	307.69	310.22	312.77	310.36	322.27	317.94	311.78	319.86	314.01	314.36	316.95	306.07	317.36	307.26	317.31	311.38	306.02	318.17	316.27	306.09	311.73	319.15	317.1	316.62	312.96	319.26	310.83	311.31	316.83	309.98	309.72	313.39	314.64	315.12	313.69	312.4	319.98	314.64	311.04	301.56	315.05	317.55	316.89	309.07	310.15	312.86	314.05	314.69	315.08
314.4	322.68	316.72	317.1	317.3	317.05	316.1	315.26	313.76	317.16	313.44	316.97	322.24	320.82	313.4	313.27	322.22	318.05	314.89	313.53	321.45	318.07	312.53	317.69	319.65	316.76	321.56	316.56	320.46	319.77	317.26	311.94	319.1	318.37	320.2	314.21	312.25	310.64	314.36	314.34	314.5	315.67	319.43	308.18	313.09	320.29	315.41	311.85	311.92	313.92
304.78	295.17	306.79	301.84	304.71	312.45	303.62	303.07	303.07	301.46	306.53	297.81	310.48	309.44	301.44	305.41	299.5	305.55	309.03	301.36	300.05	308.44	303.22	303.85	313.67	314.85	300.96	304.59	306.62	306.58	302.41	300.19	310.14	304.17	305	302.74	303.65	302.44	303.13	306.94	302.32	302.28	300.37	303.79	308.16	307.8	308.19	302.93	304.49	302.94
316.56	321.4	324.22	313.59	313.07	316.6	318.94	318.02	315.72	312.4	321.1	315.58	318.37	318.28	323.2	321.01	320.68	316.66	317.23	320.8	318.28	310.21	317.45	315.66	324.8	325.04	318.42	313.29	318.51	322.02	313.1	320.48	320.38	312.57	307.33	319.68	319.16	309.2	315.27	313.24	315.32	313.51	323.32	315.04	308.36	320	316.87	310.26	316.07	314.58
301.3	300.91	301.02	299.56	305.46	297.47	299.92	298.14	301.98	307.42	296.87	297.1	305.14	307.26	304.95	295.2	310.63	304.7	302.68	306.87	300.58	308.74	300.09	301.27	301.5	300.37	299.9	303.45	301.5	303.24	305.94	304.97	299.4	300.68	304.97	303.81	298.65	298.2	307.53	306.15	304.62	299.24	307.45	302.88	307.83	298.16	299.29	297.41	299.34	301.79
306.68	309.45	311.68	303.72	306.2	307.87	304.57	300.64	311.11	297.54	308.41	304.67	297.91	305.14	310.38	306.89	303.54	307.71	303.98	307.11	303.9	299.89	307.83	301.73	310.31	311.67	304.54	302.4	302.17	309.01	296.32	302.92	301.01	298.85	311.27	309	305.04	303.04	307.72	309.06	300.64	304.54	300.7	301.86	302.38	312.41	302.57	304.24	303.51	316.4
294.23	289.35	288.28	295.81	293.81	289.19	296.29	287.18	299.1	301.9	287.98	300.14	294.27	292.03	294	297.73	296.68	294.8	285.66	296.29	298.91	292.42	290.1	297.16	289.33	290.78	286.51	291.93	300.32	294.12	289.24	287.43	294.56	294.7	290.79	293.47	297.48	287.8	290.03	293.42	294.43	291.59	292.46	288.01	291.55	296.14	296.81	297.04	302.06	301.16
311.48	309.79	314.47	310.91	311.87	316.31	301.2	315.62	309.68	317.19	312.52	309.62	313.74	320.04	315.57	311.84	315.39	318.64	319.09	309.4	309.88	308.72	312.92	318.7	313.02	305.21	306.7	315.6	313.52	312.54	308.92	315.92	317.27	314.06	318.59	317.07	315.53	315.1	313.33	317.29	315.86	312.49	318.7	303.39	315.15	309.61	316.8	317.2	314.48	313.47
306.55	305.43	302.1	308.98	307.64	307.15	300.16	305.52	306.53	305.7	307.8	299.54	309.49	305.96	301.64	307.88	309.66	307.44	306.97	311.23	305.67	306.37	305.05	301.64	300.02	307.02	309.06	302.32	308.04	309.69	301.39	306.53	311.67	306.78	314.39	299.9	302.33	304.8	307.27	302.37	305.27	307.6	294.92	308.09	303.16	290.12	313.96	308.7	308.29	304.67
312.74	312.2	312.05	313.66	314.09	314.44	310.96	310.96	319.99	312.42	314.25	314.86	311.69	308.49	315.48	318.36	305.26	311.91	310.52	313.13	315.47	306.43	312.02	314.15	313.47	313.89	311.65	313.87	309.77	310.44	313.57	315.11	313.35	310.41	309.23	314.09	317.15	312.94	310.77	317.2	308.8	307.07	306.87	315.08	318.09	311.28	310.69	313.18	309.56	307.28
289	300.07	295.32	302.55	301.03	296.9	300.57	300.17	295.14	295.89	300.47	292.06	296.87	297.51	291.96	292.88	287.85	296.87	302.05	299.24	301.58	304.58	294.18	297.3	304	296.24	293.46	289.61	297.45	297.81	298.1	300.45	298.7	295.91	292.57	297.99	302.3	291.66	292.17	302.28	295.27	301.37	294.18	296.83	297.23	301.22	292.98	292.73	296.22	297.16
309.83	306.54	294.48	306.74	300.72	300.23	305.66	302.25	306.08	312.45	294.94	302.21	303.19	307.19	307.22	304.15	307.64	301.07	305.49	303.83	301.15	301.74	302.85	302.2	305.57	302.59	303.98	302.59	299.27	308.53	299.78	304.46	309.03	300.82	299.36	302.06	308.37	308.84	307.99	300.18	308.18	305.45	301.82	306.88	301.46	303.29	304.02	308.2	307.37	304.15
304.4	310	306.15	306.65	309.34	306.45	303.05	309.67	303.02	304.47	311.08	301.98	307.44	303.28	305.15	305.02	308.45	316.62	309.91	310.18	302.61	314.62	299.01	297.56	306.84	309.4	305.05	301.52	303.8	308.58	299.76	305.98	313.29	306.15	308.91	304.93	312.15	304.25	306.82	310.54	304.96	309.96	308.01	310.83	301.26	306.62	304.42	308.65	304.87	306.74
309.99	321.53	316.68	318.53	313.76	320.01	319.86	321.26	320.81	320.58	321.48	315.43	317.3	319.3	318.8	316.63	319.33	313.01	310.52	321.58	319.18	318.93	313.21	323.34	320.38	319.96	323.05	322.92	319.74	320.88	311.78	313.1	317.75	321.29	321.93	309.15	323.9	317.25	314.27	323.12	322.53	318.16	312.29	318.05	329.66	316.39	309.74	320.14	324.55	318.81
317.84	312.83	306.46	314.73	308.15	318.49	305.71	307.76	309.63	306.14	307.03	309.77	303.55	311.36	306.58	305.11	316.88	309.79	306.33	311.75	304.09	309.98	306.58	309.42	311.61	306.57	315.16	303.25	308.43	316.07	308.67	303.13	307.02	305.49	301.47	312.6	309.74	315.12	310.97	312.82	304.09	307.28	311.18	299.3	310.82	304.45	308.01	316.03	305.57	308.16
306.05	306.07	299.82	298.73	306.64	313.42	308.9	306.22	305.06	314.29	297.95	306.05	307.97	307.39	308.96	304.77	310.74	298.06	302.48	298.34	315.23	307.49	305.92	306.56	305.31	305.89	309.99	310.67	305.35	303.28	303.53	310.26	304.47	303.39	305.56	306.43	309.23	297.15	308.52	305.4	306.97	308.14	300.2	308.73	305.67	303.86	310.04	303.43	304.32	298.12
307.25	301.42	304.39	304.15	296.22	304.96	300.93	307.79	298.79	303.91	306.76	299.1	301.16	308.35	299.2	300.78	303.23	305.91	303.69	307.92	304.69	307.63	302.59	295.69	299.23	304.6	302.22	301.7	308.68	301.67	304.26	304.54	305.81	308.44	303.55	303.71	311.99	302.49	301.2	303.01	302.13	297.11	303.89	308.66	309.82	300.32	301.3	298.59	304.42	299.4
310.22	307.48	305.09	312.97	314.08	309.33	312.53	310.06	313.63	306.62	313.61	316.34	310.37	306.24	313.36	309.98	312.52	308.47	318.68	313.63	307.6	312.67	305.71	307.23	321.5	306.29	308.47	302.3	305.23	309.87	318.91	323.33	316.98	310.71	315.26	309.87	319.78	321.29	315.13	309.11	310.17	307.16	310.68	312.98	313.66	306.45	314.31	307.09	311.21	326.43
333.88	325.25	325.6	329.8	325.44	331.29	331.25	323.21	329.37	330.23	320.13	328.57	328.12	323.85	321.82	324.82	328.31	331.66	326.36	324.33	326.19	329.71	325.94	325.75	328.65	334.26	327.85	326.74	333.08	331.19	328.62	330.33	326.2	332.52	326.53	331.71	322.85	334.97	322.14	326.11	332.49	326.66	330.17	330.47	325.83	327.55	333.05	329.4	323.82	326.58
305.57	304.03	313.76	309.12	303.91	312.01	300.58	307.5	311.35	308.81	306.58	310.88	317.17	305.5	315.12	311.96	303.19	311.94	302.81	313.1	304.63	313.07	311.78	313.29	317.67	317.36	307.82	298.8	313.29	311.71	314.61	306.86	312.07	306.21	312.85	301.61	310.72	309.35	308.2	317.55	309.1	306.65	309.65	303.1	314.43	308.51	313.86	310.21	308.21	309.19
298.74	307.7	294	298.87	299.79	298.51	305.23	303.56	299.96	293.55	300.85	303.62	309.93	300.41	303.96	308.73	304.93	305.88	302.61	299.17	302.55	293.61	298.03	300.57	295.02	298.33	307.28	299.98	301.08	307.67	300.11	306.81	301.33	309.79	299.85	298.57	298.86	294.91	306.49	295.71	310.88	294.6	297.21	299.99	307.02	300.73	300.82	293.59	295.97	303.81
328.63	325.09	327.56	325.53	328.19	325.54	332.44	326.71	321.81	325.7	321.39	327.59	319.74	328.83	326.02	323.72	332.65	326.9	333.92	333.57	327.63	322.45	324.77	329.91	334.25	322.4	334.28	330.92	330.09	331.94	329.56	331.87	328.13	328.14	327.71	335.89	322.31	329.5	329.52	325.77	324.54	331.43	328.3	323.36	326.52	331.6	327.45	334.94	333.01	330.02
311.51	319.26	310.03	316.32	314.58	318.9	312.59	315.79	317.24	315.59	312.08	312.32	313.33	319.21	315.68	309.41	314.07	308.66	318.44	319.93	313.27	310.28	309.94	321.32	316.87	320.02	318.83	321.03	314.57	318.31	315.52	315.65	310.16	312.92	314.64	310.23	322.65	317.79	313.94	305.36	316.04	315.93	314.32	321.85	318.73	309.85	313.42	313.41	312.11	312.24
323.99	319.01	310.8	314.5	321.58	313.43	319.58	325.49	312.85	316.19	316.71	313.99	314.14	322.49	316.41	321.15	314.56	316.86	330.41	316.46	324.03	309.94	317.45	319.4	315.85	316.99	315.1	317.6	316.67	316.02	318.84	322.01	319.98	319.35	319.11	321.31	316.48	313.04	318.64	317.38	317.93	320.4	315.81	323.83	322.59	308.35	317.91	320.04	319.18	316.33
290.9	291.04	295.4	294.08	295.31	295.03	296.22	286.9	294.96	305.58	291.13	298.69	295.45	295.15	298.52	290.48	291.6	291.9	291.77	290.38	298.31	298.07	296.81	297.79	302.63	299.02	293.27	294.06	289.73	298.62	293.77	292.2	283.5	288.66	298.94	300.26	306.35	300.19	294.48	299.88	297.67	301.27	297.71	292.4	293.57	296.7	300.67	294.4	295.08	294.29
315.51	307.75	313.02	303.59	314.45	317.35	307.31	322.96	318.86	313.35	320.35	320.82	313.52	313.1	310.99	311.97	311.57	313.59	312.15	306.34	309.71	313.76	308.88	317.21	318.95	319	318.38	314.39	316.04	315.94	305.87	313.56	311.36	311.15	313.18	312.97	312.82	310.57	314.23	311.81	314.09	305.63	318.98	312.84	317.74	311.86	313.02	315.51	314.06	311.98
330.18	328.91	329.97	325.86	330.98	325.6	325.14	324.27	324.58	320.87	323.87	328.53	331.5	333.18	324.15	329.42	318.63	334.81	329.92	334.14	324.09	332.19	330.44	330.63	325.88	325.93	332.74	327.89	329.5	322.56	332.28	324.8	328.73	333.83	328.18	327.92	332.9	323.93	331.82	337.35	334.83	324.66	329.33	324.06	329.95	332.71	329.97	328.61	327.54	328.75
318.63	317.81	320.55	317.7	311.77	320.16	322.42	316.89	317.29	314.08	322.27	323.69	317.02	316.08	315.11	321.69	316.43	321.05	317.66	314.66	311.08	318.85	315.57	315.91	326.31	320.34	317.13	320.88	315.34	315.2	308.96	322.22	316.33	319.6	313.91	319.83	322.45	316.43	319.92	320.41	315.37	318.3	320.64	315.55	315.09	317.41	313.21	323.82	316.83	317.39
325.58	333.75	326.81	330.2	330.37	327.67	330.07	329.78	327.95	337.06	326.18	323.86	327.39	329.03	327.24	333.19	330.83	332.77	328.61	333.26	332.14	325.07	330.81	321.37	321.58	324.1	330	330.2	329.83	321.15	333	329.52	327.66	325.96	330.5	329.22	322.65	328.1	323.96	329.6	328.22	322.73	331.25	329.58	332.94	324.21	327.95	324.94	331.69	330.64
290.4	298.44	301.84	297.08	302	300.88	301.98	302.71	304.96	299.27	297.67	303.55	298.47	300.14	301.17	300.18	305.55	301.14	303.75	299.97	305.54	306.17	303.4	296.26	299.58	304.02	302.46	304.37	304.04	304.87	306.36	301.61	299.68	299.06	293.41	299.54	301.78	299.18	302.83	301.33	296.53	304.46	298.74	302.22	304.81	299.27	295.94	305.16	301.54	299.82
309.03	316.17	313.73	316.35	316.23	313.15	312.94	317.29	308.08	315.34	312.18	311.81	313.5	313.46	312.13	316.67	312.73	308.64	310.54	310.72	312.25	310.7	318.99	317.81	306.38	312.94	316.42	312.95	313.2	311.52	308.85	314.52	313.51	316.23	317.58	318.97	317.53	317.82	313.27	320.56	304.61	318.69	307.54	312.9	309.5	309.56	313.71	312.7	312.68	313.21
327.1	327.67	324.76	322.72	326.42	327.17	335.38	325.42	326.37	332.32	322.2	332.44	321.11	332.18	328.41	332.19	326.25	324.76	324.49	325.66	318.67	321.87	319.86	326.54	332.58	325.61	327.41	320.64	328.83	325.72	332.53	323.19	328.54	321.33	321.4	323.61	333.68	327.73	323.46	324.58	324.1	321.21	329.49	327.62	329.9	326.52	327.6	333.4	324.25	330.26
313.77	310.31	309.51	314.91	309.92	316.96	312.27	316.05	318.11	319.73	318.74	315.52	313.96	312.58	313.22	316.25	312.88	306.87	314	315.66	310.26	320.17	323.57	305.3	315.62	322.47	324.74	320.5	315.52	316.28	314.51	312.88	306.54	319.3	309.87	311.92	316.41	311.73	311.53	315.66	312.3	304.51	314.73	313.99	315.58	311.52	319.28	319.91	320.14	321.62
321.59	320.78	331.1	330.36	319.26	328.81	331.97	316.01	323.17	327.49	322.36	327.13	324.79	326.97	331.57	325.77	323.24	328.76	325.46	325.05	320.18	316.98	327.36	323.38	322.69	325.02	321.67	318.63	323.26	321.11	329.54	323.67	323.75	324.91	330.21	327.24	329.9	320.05	326.22	324.78	329.34	322.57	323.11	323.16	332.29	318.5	326.54	325.6	331.45	323.62
303.41	302.49	299.13	305.29	306.58	306.77	290.27	300.28	304.81	303.99	302.51	309.25	305.37	300.95	304.23	307.34	302.24	299.57	302.9	310.3	291.93	305.63	304.79	298.32	299.04	304.68	302.84	305.16	297.1	310.79	306.64	298.83	304.53	304.13	301.09	308.2	303.04	304.56	299.75	307.01	305.4	306.97	307.78	303.17	305.43	304.2	297.85	316.85	301.88	304.05
300.49	295.8	293.33	299.85	293.52	300.62	293.64	293.67	300.62	300.33	294.9	305.47	305.11	304.94	306.14	293.56	302.2	296.52	299.13	295.03	298.46	295.84	301.74	297.91	294.33	305.58	295.19	302.19	299.98	304.97	295.18	304.09	302.23	297.07	303.5	298.37	298.77	296.39	303.1	302.59	301.28	305.45	300.7	304.95	301.38	301.34	292.14	301.47	305.56	300.32
306.5	313.67	314.28	313.58	309.22	306.53	305.64	307.29	310.5	307.08	309.83	310.46	311.87	307.62	305.13	315.42	308.7	311.55	310.47	307.69	309.22	307.67	307.99	305.37	307.36	308.82	304.63	304.03	310.91	309.64	311.35	304.73	304.46	307.42	302.6	306.29	312.57	308.3	305.47	312.33	313.88	313.56	302.89	311.8	313.19	316.04	306.9	305.39	311.65	305.68
309.24	301.13	314.49	315.73	313.79	311.01	317.11	315.1	305.46	307.39	310.32	310.15	308.5	306.83	310.96	304	311.54	317.13	303.03	314.63	314.3	316.53	318.2	309.6	315.95	312.39	305.8	316.18	315.61	308.17	303.11	309.53	304.75	315.62	308.9	312.35	310.01	308.56	303.46	315.23	309.99	312.7	314.21	317.72	306.47	313.73	315.72	313.09	300.21	310.89
295.24	299.76	296.07	294.92	293.18	299.9	292.48	302.75	293.79	294.57	297.24	292.16	294.46	294.86	294.78	294.29	293.2	292.36	300.34	291.13	300.48	297.4	294.01	292.68	292.64	296.56	294.7	301.72	292.36	295.03	289.15	292.97	300.69	294.86	292.28	302.95	296.29	289.55	291.45	287.52	291.54	287.62	292.09	295.1	290.57	293.57	288.07	300.82	293.63	295.08
309.49	311.05	298.72	303.96	312.46	306.79	303.79	308.54	300.25	304.55	304.09	300.08	310.5	305.11	296.73	311.37	304.17	296.85	304.4	305.59	300.39	304.11	309.23	309.34	303.21	306.04	312.57	300.02	312.71	311.52	309.13	306.25	306.99	299.43	311.73	306.75	305.43	302.64	311.4	305.2	307.1	302.13	311.81	302.38	297.91	305.43	305.78	307.83	302.86	305.16
332.09	329.92	333.21	329.11	326.19	326.38	325	324.06	328.59	327.32	324.65	325.11	320.98	330.43	319.16	329.88	327.44	329.73	325.48	325.63	328.37	321.97	333.04	319.47	324.67	330.14	331.6	322.14	330.4	332.26	323.11	327.1	326.99	327.86	322.49	329.37	326.89	328.81	331.17	333.4	326.85	331.48	334.81	332.42	326.14	328.51	326.7	326.55	337.15	335.43
289.57	291.42	292.34	297.49	291.38	300.73	291.13	299.04	292.04	294.9	296.13	293	289.04	295.92	287.56	290.31	291.83	299.18	297.18	291.66	297.78	298.9	294.24	285.06	297.83	296.06	292.58	292.26	296.39	291.52	288.79	290.44	291.59	294.95	298.74	301.47	287.77	295.18	296.58	293.1	302.54	297.27	290.5	300.28	292.72	296.48	297.9	296.54	290.26	294.25
308.91	312.8	305.43	297.08	303.77	309.75	305.48	306.39	304.15	305.35	304.96	303.66	310.34	306.33	304.04	304.23	302.55	300.72	306.88	306.74	298.58	301.79	310.92	307.96	313.53	302.86	304.65	308.67	307.84	305.4	299.73	304.16	302.24	306.63	303.61	304.12	309.98	308.59	307.67	310.37	312.82	309.11	315.02	301.59	307.21	301.95	304.88	313.09	298.48	313.92
301.29	302.34	310.42	301.89	309.53	302.62	302.47	308.43	304.51	306.96	300.94	307.58	308.65	301.46	299.76	302.96	304.1	303.5	300.75	304.74	314.25	311.19	303.53	309.93	307.14	307.83	303.06	307.99	311.86	312.83	306.09	311.07	303.51	306	300.82	309.88	304.6	305.13	304.31	299.83	304.48	302.74	304.22	303.17	302.68	309.58	303.12	305.61	302.69	304.17
312.11	315.34	318.82	321.36	313	316.91	316.56	310.99	313.71	323.05	315	307.88	313.87	316.44	313.53	314.83	317.22	317.01	310.29	315.55	319.89	312.68	313.5	314.16	314.83	317.4	307.95	313.53	310.47	316.43	306.62	308.88	308.21	318.11	316.89	318.69	316.94	311.16	317.73	321.78	310.01	310.41	317.7	313.34	317.72	318.38	315.34	310.04	310.94	312.85
295.9	309.37	307.77	300.41	314.02	299.57	304.33	297.88	305.58	302.34	299.99	306.82	303.38	302.92	305.56	310.04	297.44	301.5	303.68	298.63	301.42	301.88	297.28	305.61	305.69	300.13	307.8	302.21	305.15	301.6	309.38	306.36	302.71	309.05	300.48	297.12	300.19	298.36	301.28	305.53	300.44	297.21	306.93	302.93	305.78	302.26	296.88	301.51	302.39	297.97
316.39	312.51	304.86	313.88	310.45	313.73	312.03	306.99	311.43	308.08	308.76	312.74	315.52	311.27	309.14	311.24	302.26	312.94	303.75	302.24	317.17	306.23	313.31	315.17	313.99	309.38	307.53	311.68	310.53	310.15	312.79	313.14	310.71	309.11	310.57	305.52	311.41	315.54	309.39	311.86	310.88	313.13	308.12	306.68	314.18	314.9	306.54	311	313.78	306.71
301.34	302.6	307.29	299.88	297.3	301.45	310.45	298.79	305.58	299.75	304.99	302.8	309.94	305.7	302.45	302	305.83	304.95	306.84	310.5	305.92	301.74	303.84	300.4	303.34	296.02	308.02	301.95	301.35	303.04	301.98	297.94	295.02	301.13	298.77	312.42	299.02	300.8	302.08	300.97	302.53	310.31	310.93	302.33	305.23	309.43	308.88	298.9	303.35	302.57
308.49	310.28	318.73	306.71	308.47	313.98	313.5	310.24	311.2	302.11	315.56	313.26	308.4	305.23	310.38	310.79	314.6	307.56	302.54	310.27	306.25	320.22	315.48	306.9	307.35	311.99	310.21	307.67	311.48	314.9	308.48	301.6	311.52	304.97	310.13	302.1	314.26	309.87	301.5	310	310.89	301.93	310.31	312.59	313.8	311.55	304.72	308.88	310.37	309.04
304.97	304.06	302.55	305.8	301.87	299.59	302.33	301.71	305.14	301.52	296.78	306.27	307.69	305.95	303.01	297.56	304.71	300.84	298.37	305.37	299.59	301.91	298.94	303.63	301.26	299.01	299.14	305.82	304.42	306.47	303.03	307.42	302.9	302.99	308.02	304.48	300.2	293.93	300.42	297.66	303.65	302.56	298.03	301.78	309.84	300.78	309.38	304.68	315.09	308.78
317.89	313.15	318.55	313.41	317.9	312.93	321.11	315.56	325.67	313.34	315.06	321.53	318.17	318.27	318.48	320.73	310.37	314.82	311.47	307.46	315.85	314.31	315.51	315.46	314.73	313.87	316.58	318.72	314.52	318.59	318.41	318.74	314.76	312.78	316.14	316.11	313.98	305.47	322.23	307.38	312.63	326.91	317.23	318.36	316.25	317.02	308.31	306.5	322.77	311.89
309.66	309.65	314.03	316.37	311.02	315.1	310.74	310.44	305.03	316.89	317.98	311.5	319.47	313.35	313.74	316.26	311.3	315.85	316.11	310.92	310.61	309.93	307.99	312.56	318.3	315.31	311.88	316.93	311.09	315.68	310.53	309.57	314.84	313.59	315.83	311.06	305.44	311.88	316.74	310.64	314.9	311.5	321.83	314.11	316.77	317.79	318.32	317.52	316.47	307.7
302.51	303.38	298.09	309.16	301.17	312.55	317.52	298.72	301.2	304.28	304.95	302.7	308.5	306.81	302.19	310.59	297.7	309.2	306.86	305	311.57	305.35	302.89	308.97	308.19	303.5	301.04	305.48	304.64	306.11	309.14	299.73	298.73	303.76	311.69	305.09	306.43	300.88	312.72	310.12	304.84	299.38	301.48	303.51	305.85	320.71	303.99	304.09	305.7	305.73
299.18	300.11	302.76	297.86	301.55	307.17	297.5	307.28	304.01	304.95	301.34	304.45	298.13	296.87	303.85	299.65	302.05	303.18	299.41	299.27	302.05	299.6	298.24	299.96	302.59	305.22	301.58	303.67	308.2	303.35	301.19	301.47	302.8	303.7	304.84	299.82	299.48	297.37	301.61	302.74	307.15	295.74	304.94	305.75	295.07	303.8	303.09	304.54	294.59	298.58
316.34	310.56	313.59	312.79	318.21	320.35	315.57	317.29	319.74	316.31	314.63	312.79	312.98	315.32	314.55	317.6	312.49	318.92	321.5	313.63	322.32	313.35	312.45	312.11	309.93	311.45	308.83	315.74	320.98	313.12	315.1	309.06	308.31	314.7	321.09	319.91	315.57	321.25	316.46	313.54	311.03	310.12	311.45	314.73	317.55	307.05	316.79	311.58	314.2	318.71
315.81	313.92	316.38	316.59	314.26	319.75	312.2	318.01	315.69	308.13	313.46	318.41	312.72	319.34	312.42	313.8	313.29	311.86	308.92	309.89	318.41	315.79	319.58	314.55	317.44	315.9	311	314.4	306.86	319.51	318.26	312.67	316.87	312.9	311.9	310.2	315.28	315.16	318.84	314.71	317.54	314.96	311.03	315.43	319.04	308.34	310.58	315.97	322.9	309.63
319.59	317.74	314.81	314.44	310.93	312.42	316.73	317.37	313.56	316.29	314.43	308.48	317.73	305.59	325.51	316.05	315.73	315.31	325	322.47	308.71	314.44	311.39	315.79	312.67	318.64	316.99	319.22	316.54	320.73	316.92	314.04	309.84	317.28	316.24	313.08	319.87	309.49	313.49	319.54	322.94	317.58	318.24	314.75	311.43	314.17	314.29	312.31	322.05	318.14
300.86	301.98	302.16	305.51	301.25	303.86	294.01	299.72	305.88	302.29	294.97	298.68	298.48	302.67	305.32	298.57	302.24	310.49	298.24	307.37	309.87	307.45	298.6	298.09	298.6	303.15	298.01	296.9	300.14	294.98	298.56	306.65	303.02	299.56	297.34	306.69	306.64	298.92	302.8	296.26	292.43	300.51	307.79	300.67	302.31	306.27	303.1	299.81	301.69	306.28
316.68	308.71	309.06	312.83	315.64	314.04	318.26	314.96	312.43	318.51	320.28	312.46	309.81	313.45	316.06	312.09	321.29	313.51	316.37	309.89	321.74	309.03	310.4	313.56	314.76	318.66	318.32	309.85	315.43	315.8	309.69	312.55	312.8	314.08	318.21	315.9	311.53	311.14	314	316.78	311.91	307.98	315.89	315.57	319.62	318.3	310.81	320.84	306.97	309.44
293.02	297.14	292.59	305.63	294.9	296.17	293.32	287.63	300.1	294.84	295.26	293.99	288.94	298.51	292.1	287.15	296.55	295.92	293.5	296.69	294.63	292.3	294.22	295.02	291.8	292.64	293.48	293.46	287.38	293.62	296.13	299.85	293.41	292.25	298.45	286.19	288.79	291.17	294.72	290.4	301.95	293.47	297.18	297.9	293.6	296.36	303.92	296.02	288.17	288.08
307.16	301.92	310.18	301.62	302.72	300.01	306.72	304.34	300.22	303	301.01	306.51	301.91	305.24	302.02	302.62	300.82	297.79	305.08	302.42	310.5	299.82	304.12	301.41	308.7	300.05	303.63	302.79	307.07	303.52	310.97	300.59	300.4	304.66	300.72	310.12	302.7	303.66	296.67	304.57	300.13	300	300.46	303.45	315.64	299.66	300.39	303.13	304.71	304.48
298.9	305.04	298.96	306.28	304.5	304.12	304.87	301.79	306.46	305.17	296.47	299.98	297.14	305.12	298.07	303.13	311.03	301	309.72	300.69	300.86	305.81	302.97	301.01	299.51	301.47	301.61	307.29	299.85	300.27	291.91	299.12	304.84	302.41	302.54	304.02	297.82	307.29	296.88	296.69	304.54	298.66	303.62	303.44	311.11	301.07	303.35	308.08	294.36	296.5
317.52	308.04	311.73	306.61	317.05	305.49	310.99	309.86	307.8	309.42	304.94	303.6	319.27	311.03	308.06	309.01	310.96	306.76	311.47	311.3	314.98	311.39	311.56	323.61	307.12	309	305.03	310.68	305.76	307.26	306.09	312.97	305.01	310.25	308.86	315.83	312.44	308.71	311.21	313.65	305.92	313.53	311.33	308.98	307.26	307.34	312.54	302.26	308.4	303.21
329.18	322.54	331.44	326.54	323.29	322.54	322.07	319.46	325.49	329.26	324.31	318.16	325.73	326.22	324.05	323.55	328.49	329.15	321.31	327.58	321.76	323.47	322.29	329.9	327.16	329.31	327.75	327.61	324.64	324.86	333.89	320.55	325.85	321.7	325.51	322.92	329.22	325.93	330.55	320.47	321.18	326.1	330.15	328.54	329.43	323.05	324.94	320.28	325.85	326.21
321.92	316.49	311.06	316.27	316.7	308.83	313.43	311.46	310.15	319.16	307.63	311.37	314.79	313.74	314.84	309.22	313.79	315.12	306.13	306.8	316.14	315.11	315.16	317.62	314.96	311.29	316.36	311.5	325.95	313.68	314.11	310.98	307.94	316.92	319.17	308.08	318.28	310.42	312.56	303.35	313.2	310.43	312.7	310.31	315.86	313.22	311.91	314.31	312.62	312.07
296.01	307.59	301.27	301.3	294.36	304.25	299.25	298.07	290.44	306.85	306.31	295.58	303.64	292.36	298.95	297.81	302.87	290.04	305.7	296.21	298.18	300.24	301.56	303.02	308.01	304.41	290.21	305.43	304.88	296.41	299.38	303.44	301.88	303.7	306.83	297.8	302.42	296.49	293.98	293.94	300.29	298.6	299.57	301.26	305.18	304.35	299.28	303.38	304.42	298.88
310.24	312.48	312.09	313.5	312.65	316.22	312.96	316.06	314.82	313.74	315.66	315.96	317.44	307.44	318.26	314.43	312.85	311.33	312.81	310.05	313.15	310.61	309.46	316.83	316.42	316.04	315.45	310.63	309.18	315.4	315.6	318.89	317.09	312.54	313.71	312.13	309.25	310.9	316.38	307.88	312.03	315.88	304.82	313.84	312.02	318.4	309.93	316.02	317.29	309.53
318.17	317.89	311.58	314.62	318.85	313.26	311.48	316.67	317.53	311.01	316.02	311.07	318.03	307.77	324.56	310.25	307.74	311.39	314.3	317.42	316.66	305.79	315.36	315.84	308.31	316.71	312.19	314.77	316.78	312.36	309.24	318	300.83	310.73	310.83	312.22	318.34	310.46	313.66	315.11	312.77	307.3	312.62	312.48	311.75	318.45	313.51	312.86	310.79	321.9
312.85	302.76	304.43	302.67	305.19	304.9	300.85	304.54	301.2	299.63	307.84	306.67	305.16	300.57	299.3	304.47	303.93	308.77	299.59	303.55	297.48	302.9	300.48	298.05	300.1	302.72	299.73	303.04	299.44	301.27	305.89	299.25	302.43	308.18	299.54	303.92	304.17	295.8	301.92	305.08	310.31	307.74	300.38	298.38	302.12	299.39	299	295.77	305.92	309.43
308.87	315.9	318.89	312.16	315.29	313.35	310.11	310.98	314.29	303.57	319.4	315.33	306.9	311.97	312.25	313.9	314.9	311.02	305.17	309.91	317.52	317.23	310.05	310.73	316.36	320.02	317.29	315.2	312.39	315.62	317.51	307.28	315.52	314.05	317.49	310.74	313.23	310.97	308.06	313.29	309.59	310.98	307.68	307.68	307.95	310.03	313.34	315.95	315.97	317.55
309.77	306.77	305.82	305.69	303.96	309.37	304.14	311.89	308.89	300.33	302.75	310.64	296	304.03	305.06	302.54	302.36	300.1	298.97	308.41	298.45	304.29	306.21	306.06	302.1	308.06	300.93	301.79	299.13	303.34	297.25	301.73	301.42	309.2	301.51	301.71	305.04	305.36	294.17	302.8	300.66	300.63	307.52	303.63	310.34	295.95	300.85	309.03	300.7	297.61
317.46	327.7	317.61	321.9	322.2	318.81	316.86	317.74	318.33	318.83	319.18	319.76	320.88	316.59	316.56	324.72	326.04	320.56	318.57	310.24	321.81	326.98	325.91	322.66	320.66	317.06	318.32	313.61	321.94	316.55	317.19	320.96	319.87	320.12	325.55	320.57	313.18	320.91	321.01	326.03	315.65	320.71	320.13	314.76	323.29	315.24	317.77	317.67	327.19	318.7
297.47	300.94	306.17	312.33	305.45	298.78	300.54	303.17	307.1	298.93	300.71	304.79	297.06	301.91	308.25	300.86	302.51	301.88	297.73	304.18	306.79	301.73	299.71	300.37	303.15	304.38	306.27	303.01	298.61	301.27	302.54	304.65	302.04	297.25	303.37	308.09	298.64	307.94	304.05	302.8	311.6	301.5	307.77	304.62	299.17	297.81	304.14	301.7	303.77	301.87
321.4	318.75	320.47	315.45	317.27	315.39	315.7	322.17	322.62	328.31	319.91	313.34	319.32	314.63	315.57	320.05	323.09	322.23	314.34	317.28	314.48	314.94	316.42	317.81	313.54	323.71	316.38	330.01	315.8	321.86	313.9	318.83	319.35	311.87	315.41	317.05	319	321.71	315.39	315.47	322.23	323.62	325.17	312.54	321.44	317.92	315.99	308.15	320.69	317.02
310.5	323.58	312.64	316.4	316.06	317.68	322.9	305.71	312.58	313.42	309.99	316.59	308.61	315.02	319.26	308.92	316.31	315.83	311.54	315.35	314.77	318.08	311.97	309.25	316.66	318.2	314.4	310.88	314.05	316.8	316.32	305.5	321.7	319.81	309.93	317.21	309.47	315.08	319.21	315.44	316.64	313.96	314.93	325.55	315.48	312.95	312.51	312.36	315.11	318.71
316.13	314.24	314.7	312.14	318.46	312.61	314.18	317.71	315.5	314.34	315.63	309.22	315.81	313.68	320.81	314.39	313.23	308.62	313.94	314.2	311.01	314.4	317.37	310.17	320.54	312.37	314.17	320.45	311.05	318.6	320.03	310.77	319.93	310.99	314.47	314.76	315.72	313.31	319.37	317.7	314.18	316.91	316.62	313.92	310.01	313.75	315.16	310.45	311.77	312.07
319.42	316.85	309.26	308.72	314.15	311.42	313.91	317.77	308.11	318.05	316.23	315.68	318.52	315.99	322.64	315.89	312.05	309.49	319.7	315.53	314.52	309.7	317.63	314.75	306.96	317.78	312.95	319.11	320.59	319.32	315.03	313.36	317.64	316.79	316.37	310.86	313.53	316.46	318.34	312.94	319.93	310.72	316.51	317.51	316.4	320.7	313.67	322.98	313.79	313.83
299.41	297.92	306.27	307.69	309.08	302.38	300.6	299.66	303.54	306.26	303.72	300.85	302.36	300.83	295.3	303.89	294.88	298.31	305.86	302.47	304.05	297.05	301.75	301.98	302.98	300.38	298.57	298.72	307.44	299.6	302.25	307.41	307.47	308.66	303.63	302.24	294.99	301.84	294.48	302.31	312.29	304.98	308.16	299.61	300.12	296.9	303.31	304.4	306.82	295.02
318.53	308.78	309.42	305.32	312.99	321.64	315.45	311.94	314.1	309.8	313.44	319.39	310.93	314.34	309.39	308.45	319.56	313.61	307.03	312.11	310.81	309.26	315.76	316.43	317.89	306.14	319.49	308.98	309.39	312.52	316.37	311.18	311.75	308.58	314.82	313.16	315.99	313.59	314.69	306.86	312.42	312	311.34	303.34	310.22	315.09	302.95	309.29	311.4	312.47
320.06	320.49	315.84	321.71	315.91	319.64	321.53	317.9	316.71	317.68	322.72	315.37	328.48	314.96	313.22	316.03	319.39	316.03	323.47	320.09	318	313.21	321.49	316.84	319.74	319.93	322.32	311.74	315.67	323.26	318.56	322.46	318.06	319.87	317.17	323.78	316.16	315.92	319.93	315.72	322.61	313.27	324.59	327.34	323.25	316.96	318.2	316.87	316.58	317.19
306.51	297.34	298.54	301.52	302.26	296.69	303.21	305.18	296.98	301.51	297.82	302.43	301.63	305.11	298.45	297.03	296.57	306.87	304.77	291.43	299.19	300.16	311.12	299.57	294.53	302.52	300.42	299.58	301.06	298.84	304.3	297.33	299.78	306.62	309.21	299.62	297.16	297.74	305.8	299.11	301.88	302.58	302.94	301.09	299	305.92	299.97	301.87	304.63	309.96
316.31	311.47	306.93	311.28	317.09	313.53	309.97	305.97	305.06	310.93	309.87	310.7	308.11	311.81	318.12	311.74	317.74	309.99	314.02	314.48	306.33	315.42	318.24	315.34	316.58	312.74	312.03	309.81	305.68	313.9	312.83	312.61	320.14	322.72	312.5	313.87	319.97	308.99	312.25	307.74	308.96	317.23	308.81	307.2	312.3	318.8	306.59	311.02	318.51	312.11
296.43	297.07	294.82	297.96	303.56	304.52	293.69	300.26	305.45	309.63	300.83	295.97	301.75	304.43	299.03	300.11	300.17	297.72	299.73	300.65	298.5	294.94	310.53	303.56	302.39	299.28	302.92	299.97	300.7	297.32	302.9	297.36	304.69	298.9	298.85	295.02	297.57	295.94	295.31	301.63	296.83	300.85	301.02	300.99	305.3	295.54	299.49	301.35	295.68	303.86
301.54	307.44	297.94	302.59	305.11	302.22	313.12	295.97	296.28	305.5	304.54	296.85	303.63	298.05	302.59	309	303.34	305.78	298.63	297.71	302	295.21	293.32	308.98	301.1	302.14	303.69	305.94	309.83	304.02	300.38	297.06	307.17	306.58	301.91	302.64	301.45	303.94	296.73	295.01	298.71	307	308.13	302.62	303.7	302.32	306.35	303.65	305.74	310.86
313.53	311.82	313.09	313.58	313.99	317.83	314.82	313.23	310.32	308.43	305.34	308.88	313.81	301.54	323.29	309.77	320.55	315.15	307.09	315.84	313.98	313.22	307.06	308.99	309.51	308.83	308.41	318.38	312.59	312.25	315.45	312.58	316.13	311.81	311.58	310.49	310	312.82	310.15	308.34	325.34	307.76	318.86	306.28	313.06	309.54	310.1	312.75	312.15	313.59
321.36	320.64	324.61	332.05	320.71	324.86	322.29	322.46	325	324.32	331.06	329.55	321.2	321.89	329.11	322.22	325.51	320.94	323.89	319.46	321.44	316.66	328.25	327.66	322.32	322.54	329.63	323.41	328.32	325.37	323.29	325.09	321.42	324.31	317.69	324.33	321.99	322.49	331.17	317.53	324.66	321.56	328.48	325.87	327.01	322.59	322.87	328.72	320.2	326.13
319.35	321.22	320.07	318.97	316.93	315.26	320.35	316.36	314.56	319.32	314.14	323.07	315	313.31	314.22	318.65	316.71	326.76	321.03	317.04	325.91	313.25	323.87	324.39	323.85	318.25	321.6	327.77	318.39	314.08	322.22	322.44	321.49	317.45	316.69	317.12	319.8	318.42	324.62	324.74	314.71	316.13	317.28	321.06	318.99	314.04	316.69	321.63	317.73	324.58
293.14	295.06	291.53	294.25	300.3	299.71	300.3	295.7	300.24	293.05	285.37	291.07	291.15	289.34	295.18	307.8	291.05	295.12	299.19	296.8	295.44	291.8	290.95	289.26	297.27	288.11	299.28	291.48	288.44	290.29	293.64	296.42	298.45	300.4	294.88	292.75	294.66	289.58	294.5	293.79	298.21	297.85	296.76	296.75	291.79	297.4	291.8	303.25	299.18	293.74
307.79	309.99	311.87	314.79	315.93	319.08	308.16	311	312.38	314.73	315.34	320.34	312.67	314.47	313.79	312.35	316.48	316.58	314.47	313.21	312.87	311.58	308.03	310.32	311.39	318.43	318.81	319.77	315.64	311.02	313.33	324.98	313.44	309.6	316.64	315.82	309.33	314.47	314.8	315.84	315.06	316.16	309.82	312.3	320.15	317.46	311.17	312.04	313.05	316.8
310.61	314.43	311.08	310.62	312.78	316.64	314.71	312.61	314.38	316.81	315.49	312.42	319.53	312.23	316.31	315.49	320.25	318.49	312.06	318.71	315.58	314.02	312.67	317.56	321.14	312.98	316.23	310.16	317.99	310.69	317.71	314.98	312.38	311.23	321.19	308.45	310.63	316.23	312.55	317.6	320.93	310.01	314.98	317.18	320.37	313.28	316.48	312.42	315.96	314.59
323.73	335.24	326.39	328.89	323.18	323.76	329.77	329.64	327.42	329.37	323	317.14	322.93	331.5	330.85	321.52	323.62	331.79	323.53	329.58	317.85	325.83	323.16	318.48	333.96	325.27	323.2	330.81	319.4	322.19	321.81	327.12	319.52	331.6	330.4	325.3	324.32	326.53	324.79	323.84	320.79	327.55	327.93	331.24	325.22	326.65	331.35	330.12	322.27	318.11
309.06	306.64	309.06	308.51	307.01	306.27	305.95	307.69	303.29	301.79	305.02	300.78	305.33	303.83	300.33	301.49	308.93	312.56	303.12	301.99	303.18	305.72	307.68	301.25	301.27	303.98	302.33	305.27	301.64	303.44	313.3	306.72	307.92	302.81	298.79	299.7	308.28	309.73	311.36	314.83	304.39	305	299.81	306.8	302.49	306.16	314.16	303.16	303.29	304.91
297.3	306.91	311.15	303.91	307.08	300.52	299.08	303.29	311.36	310.11	307.67	306.71	299.09	308.34	305.34	308.52	302.8	306.07	302.56	302.78	310.11	308.3	307.19	301.79	306.79	301.82	304.84	308.83	299.55	302.78	303.09	298.36	305.55	302.25	310.64	306.73	305.67	309.22	307.95	307.59	310.08	307.36	307.57	305.7	298.6	301.74	307.7	305.46	305.4	307.12
301.74	304.3	301.96	300.94	303.72	298.14	304.76	304.49	301.39	302.01	304.65	300.43	305.77	295.85	297.32	302.37	299.68	299.27	300.31	302.63	306.52	308.58	307.39	300.93	297.11	302.13	298.15	301.57	297.73	298.27	298.25	304.6	300.22	299.91	306.53	299.65	303	303.56	299.66	298.16	301.51	301.18	302.21	301.01	304.39	305.4	300.69	298.17	298.53	296.36
312.34	321.73	321.45	322.53	316.29	315.22	316.96	313.67	314.74	309.81	320.36	321.08	316.2	312.13	315.58	320.21	316.8	317.08	323	318.19	315.69	312.18	319.41	324.03	314.68	314.67	322.44	316.2	316.6	319.19	315.82	312	320.23	315.89	324.88	316.64	321.4	319.91	324.39	317.33	319.21	321.44	318.69	315.42	314.71	322.81	314.1	315.84	312.59	321.03
317.71	321.81	317.1	310.49	318.26	313.59	321.91	326.78	322.33	313.33	321.89	310.89	311.75	324.74	323.12	322.56	327.52	316.8	314.25	322.79	323.52	325.13	324.26	324.99	316.29	316.46	322.01	318.75	321.2	313.3	320.35	322.71	314.96	318.06	322.06	324.42	319.67	320.86	318.73	322.23	317.6	313.96	318.16	321.12	319.06	318.64	313.05	323.01	317.73	317.54
317.81	314.58	319.63	313.14	310.05	318.57	307.43	311.25	310.74	307.24	309.85	310.01	315.6	314.25	316.04	310.82	315.61	317.94	315.5	314.16	315.75	303.22	312.96	316.35	313.57	317.77	313.82	311.14	316.84	313.96	322.38	313.89	308.83	307.59	319.2	310	304.55	314.36	314.21	322.89	320.2	305.47	316.65	314.82	317.96	308.94	306.2	315.05	313.23	313.54
308.62	309.22	299.14	304.61	310.68	303.65	305.95	304.25	313.71	320.61	310.36	315.75	311.64	310.33	315.03	306.22	304.58	314.14	310.6	312.43	309.81	314.47	315.61	306.87	305.29	310.65	304.03	307.94	303.52	318.06	316.95	308.59	317.81	314.33	309.14	312.23	307.51	304.82	310.77	309.98	313.73	312.66	307.37	312.56	307.76	315.69	311.59	309.36	319.86	307.51
303.15	304.48	302.29	302.29	305.78	305.77	312.23	301.55	306.3	302.31	302.93	302.75	303.41	304.48	300.52	308	306.57	308.5	312.68	308.27	300.53	304.33	299.51	301.65	303.68	311	294.89	305.02	308.62	301.31	305.03	303.5	304.45	307.48	305.87	304.93	309.7	313.25	301.9	306.12	309.28	310.73	301.7	310.16	301.23	304.23	314.05	302.25	308.7	300.58
313.32	313.12	316.04	306.99	311.45	312.72	315.53	319.63	314.49	314.66	313.99	305.64	308.82	319.94	325.58	318.3	316.38	314.9	314.75	311.36	321.59	312.93	314.71	319.53	317.13	315.55	317.53	316.18	313.25	306.88	310.24	308.25	308.12	316.28	315.26	322.88	317.69	321.89	308.68	311.55	317.93	311.82	315.4	307.59	308.66	318.68	319.29	325.51	303.49	318.08
314.01	319.68	318.68	315.08	310.63	311.41	313.75	316.61	313.69	318.76	320.26	321.82	316.38	313.55	311.88	315.48	320.46	313.41	321.96	311	314.58	327.75	316.28	315.42	314.36	312.81	319.82	317.82	316.98	317.13	320.61	312.52	312.26	316.57	315.04	315.14	312.99	314.33	312.61	318.86	316.63	310.82	310.59	314.25	318.49	308.73	307.9	315.68	314.47	318.59
316.29	311.89	311.91	315.96	318.37	316.36	317.16	314.05	319.51	317.67	313.94	312.88	316.36	316.57	316.44	317.04	318.97	311.57	319	315.19	314.87	325.1	316.07	311.28	319.01	321.7	314.32	316.62	318.77	315.14	311.14	314.93	316.26	315.78	312.36	320.96	313.74	316.54	314.78	311.02	324.84	316.2	312.42	310.15	315.98	310.32	306.56	319.09	313.69	311.9
315.41	308.44	311.52	314.3	318.4	315.13	307.03	317.64	318.57	311.09	314.85	316.14	316.23	315.67	320.73	319.44	318.61	314.01	311.89	316.23	322.46	318.18	314.2	319.19	311.1	310.49	318.51	313.91	318.22	311.42	313.89	317.13	319.4	316.63	318.89	315.21	311.78	314.9	315.36	315.01	321.19	316.17	312.77	311.34	313.32	316.61	314.34	314.76	316.76	308.01
294.46	304.53	299.15	290.79	297.57	297.89	292.64	299.25	290.99	293.19	298.39	297.44	290.32	293.96	290.81	289.72	290.2	288.64	299.06	287.21	292.37	295.1	290.62	293.18	294.19	291.12	295.7	293.08	295.92	294.2	297.52	298.66	302.93	297.73	298.88	289.26	286.59	301.91	285.67	294.2	293.21	288.96	291.76	287.65	302.8	293.24	289.83	297.22	291.54	292.48
326.87	326.05	324.77	320.12	320.08	324.16	321.74	319.21	330.65	326.79	328.49	324.35	320.01	320.73	331.83	326.17	322.71	321	325.81	322.92	328.02	327.81	323.77	325.27	321.11	321.24	326.72	322.29	328.11	318.21	323.29	324.94	316.19	328.89	325.29	319.85	321.85	327.89	319.28	319.29	326.32	332.23	321.43	324.72	326.72	327.47	323.2	322.41	329.63	324.03
314.06	307.6	320.15	314.37	325.41	313.05	315.7	311.72	313.31	311.43	314.78	308.89	315.69	320.8	310.59	311.01	314.24	311.49	311	305.42	317.2	314.37	314.13	321.07	320.7	321.14	312.32	314.43	310.62	318.8	314.19	318.07	313.59	311.69	314.26	315.88	317.06	318.98	317.94	316.25	321.58	309.3	313.66	316.35	319.31	313.35	312.5	319.36	318.13	315.81
309.57	306.51	312.74	315.18	309.01	312.99	315.87	311.21	310.67	313.27	312.26	310.75	312.46	314.83	308.16	307.72	307.98	313.58	303.2	306.01	313.22	310.2	309.78	312.59	315.44	310.16	309.79	312.13	311.35	310.33	313.24	310.25	317.33	309.51	306.18	316.35	312.64	319.65	312.49	311.32	308.14	307.47	306.7	311.81	308.53	318.5	310.6	312.27	313.76	308.94
309.36	314.35	311.29	312.34	315.64	314.28	314.2	319.82	311.67	317.41	317.15	311	312.14	320.21	313.1	319.65	314.75	310.47	316.82	314	310.18	313.02	324.63	311.71	311.82	311.4	312.81	315.71	314.34	316.96	311.41	313.64	319.7	314.72	312.19	316.22	312.95	317.69	307.68	311.99	314.55	312.52	316.8	317.51	315.24	312.49	312.74	313.79	306.78	313.96
307.06	304.75	309.13	313.72	306.16	297.83	313.8	301.08	305.84	316.62	308.16	306	298.8	306.44	307.97	309.1	310.03	304.3	310.94	307.53	303.48	312.19	302.17	303.92	302.51	306.94	304.53	302.08	307.2	302.57	304.64	302.12	310.11	313.46	306.08	301.84	306.65	303.19	310.47	311.55	310.36	312.93	303.36	302.76	303.29	302.88	307.34	313.3	310.4	299.6
301.81	309.44	314.21	309.58	309.24	308.29	308.38	308.72	309.72	299.66	309.41	309.26	305.17	311.71	302.15	314.9	305.02	308.66	319.82	313.33	319.36	304.73	306.33	314.6	306.64	318.33	305.15	308.62	310.84	311.82	312.11	313.41	307.51	306.61	314.83	312.27	306.98	315.02	312.28	309.5	306.24	312.84	314.01	312.15	307.62	304.09	310.82	308.71	315.14	306.97
306.95	305.75	303.24	298.9	299.51	308.19	307.09	300.63	306.79	291.7	296.9	301.37	300.69	306.83	294.65	304.35	307.48	301.35	302.35	300.78	303.17	298.04	303.19	302.67	300.72	308.65	307.31	304.76	306.81	295.88	303.47	302.05	300.13	304.22	302.42	295.89	304.69	313.78	303.45	307.17	298.31	302.94	297.74	304.86	301.39	302.29	309.47	307.02	306.13	301.73
303.03	303.17	303.6	310.07	309.46	309.91	300.41	298.92	301.93	307.72	304.67	310.08	304.68	305.62	307.76	307.54	306.36	299.41	307.2	306.67	308.32	305.75	308.91	303.42	308.22	307.85	299.96	306.66	310.68	299.72	307.99	307.55	307.99	307.66	303	296.93	306.85	305.34	307.68	303.38	301.3	307.73	306.61	300.36	306.72	302.26	303.03	303.35	299.74	309.03
311.23	315.21	313.51	309.73	313.35	308.14	315.34	310.85	314.86	316.33	317.78	316.31	317.72	311.97	308.36	315.24	317.61	308.89	312.03	314.37	317.86	308.13	317.31	317.25	318.33	315.23	320.68	309.58	309.96	311.22	311.89	313.24	313.96	313.62	312.51	319.61	306.63	321.4	317.09	316.39	311.87	312.79	313.56	313.59	315.97	309.98	316.68	308.44	309.35	311.34
307.25	309	303.21	313.48	315.1	298.97	304.23	308.87	316.66	313.84	304.37	305.52	310.15	307.91	306.5	303.72	315.34	305.81	311.02	305.52	306.92	309.81	317.2	310.9	313.64	312.16	305.79	304.45	307.34	312.76	309.85	314.25	310.51	306.47	312.67	310.92	309.74	308.3	311.48	306.9	306.84	306.8	307.69	309.4	306.25	314.14	304	304.78	306.32	303.64
314.62	313.19	317.8	315.57	312.86	309.49	319.5	315.37	313.52	312.26	321.21	314.66	310.65	317.47	310.66	317.32	318.71	311.29	314.56	316.29	318.05	309.87	318.88	318.99	313.88	319.36	311.21	311.7	310.99	318.8	310.95	325.85	317.23	312.28	317.5	317.93	309.39	310.82	321.56	313.4	316.55	316.17	315.83	303.56	323.48	317.82	315.21	313.25	312.62	313.45
313.56	312.41	319.47	316.28	314.96	313.69	314.57	316.34	307.92	317.96	312.04	322.02	314.14	319.55	312.82	319.82	314	311.88	320.1	314.38	316.19	315.04	318.39	316.28	315.94	321.15	313.81	312.75	313.64	318.42	312.19	315.59	310.72	308.32	317.13	311.56	313.29	314.2	312.8	309.59	317.65	311.16	323.73	306.53	319.25	311.12	311.95	313.75	315.68	319.91
292.6	300.06	291.1	293.22	288.67	294.6	287.08	299.69	283.98	291.96	295.46	298.33	292.31	290.4	298.97	298.27	296.88	293.98	289.06	291.99	292.7	289.8	290.19	292.59	288.39	294.67	292.01	291.89	294.62	291.47	293.37	290.66	291.1	291.12	300.92	298.14	293.07	290.36	291.5	290.63	293.97	298.43	299.25	295.22	294.24	292.77	294.47	290.39	294.87	295.68
319.58	323.54	321.08	314.77	311.94	314.05	319.74	320.02	319.17	323.43	318.7	319.26	314.17	312.69	316.6	306.65	324.61	315.85	317.08	314.61	315.01	313.89	313.13	318.21	317.89	308.75	314.5	316.07	308.97	324.9	315.19	309.12	315.24	314.74	314.83	315.24	314.76	318	314.63	324.35	320.25	315.33	313.74	321.1	321.68	322.3	316.23	316.13	315.13	310.71
305.02	300.56	312.2	307.42	299.23	302.54	296.15	305.37	309	303.93	304.1	303.97	307.25	307.23	304.15	306.27	305.11	300.74	305.95	301.78	302.22	304.51	294.73	305.04	302.06	303.75	306.88	309.11	303.97	309.71	299.97	307.64	306.98	299.26	309.75	300.3	306.06	307.73	301.74	298.76	303.44	312.02	298.91	304.82	299.25	303.84	307.87	302.02	302.58	305.1
297.17	306.76	303.47	311.58	303.1	297.55	305.35	306.9	299.57	302.82	299.94	305.39	305.18	300.84	304	307.42	301.02	299.7	307.07	300.97	309.12	302.9	300.75	299.89	310.05	306.32	309.63	307.32	305.74	301.36	299.79	305.5	302.43	303.04	305.05	306.92	301.54	304.88	303.75	307.71	295.48	301.51	306.03	301.05	300.03	307.02	294.7	303.08	306.24	301.2
307.04	312.75	313.12	312.41	306.23	315.01	310.67	313.09	310.07	311.55	318.85	309.54	310.21	308.94	307.44	314.99	307.48	304.12	303.53	318.09	312.28	304.41	308.59	312.98	313.51	307.69	312.96	307.52	314.26	310.14	310.51	307.63	308.8	304.95	312.37	316.66	310.65	311.47	311.61	304.76	318.47	310.05	306.99	310.19	309.87	319.88	310.33	310.77	312.16	307.77
330.31	322.94	335.14	331.32	328.29	328.23	325.05	323.95	326.85	331.37	323.55	332.15	327.46	322.05	340.11	336.81	334.91	333.69	334.61	331.24	327.13	330.55	326.7	330.08	333.16	332.22	334.28	321.81	328.59	326.4	319.22	330.69	328.11	330.26	326.81	331.81	330.65	330.77	325.74	326.69	327.43	333.53	329.69	324.25	329.28	321.91	333.68	324.35	326.17	324.19
308.59	307.25	304.86	301.74	311.84	300.94	307.86	310.42	304.56	309.68	298.18	305.34	309	311	305.02	298.67	308.17	309.42	302.4	296.63	307.01	306.11	303.62	308.43	309.46	311.8	307.11	300.08	308.32	301.18	307.34	302.77	305.05	302.76	303.29	307.12	305.07	302.68	302.54	300.2	301.27	302.1	311.56	303.92	299.93	305.24	304.81	306.16	300.52	299.94
312.43	315.6	308.28	318.68	320.62	313.15	316.41	313.37	317.93	314.05	305.35	312.08	310.46	311.86	318.17	312.87	319.01	313.27	315.87	310.8	317.33	314.59	302.94	323.02	313.05	314.03	312.69	316.02	314.7	311.86	313.63	307.45	309.46	315.61	309.68	312.9	313.17	311.7	310.33	314.61	309.14	311.87	315.82	311.71	306.47	302.6	307.46	314.21	310.42	316.75
289.8	304.37	291.28	289.35	300.18	295.6	293.66	297.51	300.82	292.38	298.63	302.88	298.86	293.4	291.59	289.07	301.13	295.02	297.02	294.7	294.38	300.29	300.3	294.59	295.14	295.63	298.82	295.47	294.5	292.26	296.69	299.45	301.07	294.91	299.31	304.5	294.67	294.21	305.14	300.41	300.47	293.84	302.04	294.45	297.65	301.04	299.06	292.16	296.31	299.08
308.67	304.43	305.82	305.7	301.74	305.24	296.93	301.31	303.37	298.7	299.4	301.97	303.39	300.17	303.75	306.74	302.12	300.02	301.96	307.18	307.36	305.27	297.62	297.55	306.06	307.32	299.77	298.12	292.55	306.31	295.83	293.97	301.12	298.91	301.4	298.94	297.3	297.93	302.6	305.88	297.04	304.5	301.01	295.76	299.79	298.96	303.4	302.43	297.76	301.28
318.45	317.48	314.1	311.26	316.11	314.41	311.22	322.66	318.71	321.02	306.21	317.53	309.63	319.86	313.31	312.8	309.48	315.41	316.04	324.49	308.06	316.93	314.68	314.52	317.87	310.86	304.57	316.4	321.28	321.96	316.23	321.08	312.7	316.55	314.33	314.97	315.95	321.73	310.7	313.63	308.56	317.61	313.22	314.54	315.36	314.29	310.24	317.1	309.9	315.5
314.67	322.59	320.66	312.09	317.9	310.94	315.18	313.44	306.71	318.6	315.77	314.33	314.11	311.75	314.58	312.43	317.43	315.57	320.42	312.08	311.61	315.89	307.13	315	317.29	317.81	320.82	314.72	310.31	313.51	311.59	316.43	307.13	314.79	317.99	311.02	320.49	313.77	311.39	318.3	315.18	314.33	312.97	314.17	314.87	310.89	310.83	315.17	306.97	308.89
316.06	315.49	317.82	317.66	309.17	314.73	313.24	314.33	315.56	313.57	321.25	318.39	323.41	314.41	316.28	318.51	314.04	321.95	324.1	319.43	311.72	314.75	321.2	314.98	313.87	316.35	321.16	317.39	315.35	321.19	313.98	320.05	316.2	318.37	319.3	317.31	324.6	321.46	324.78	316.36	316.43	322.51	321.6	319.51	322.85	319.37	317.55	322.66	320.07	313.82
330.95	330.98	333.37	335.19	327.56	325.05	323.49	327.32	325.27	327.75	329.24	330.32	329.67	327.99	322.77	329.24	325.54	325.06	326.75	328.81	328.91	327.65	333.58	330.35	328.72	330.38	331.11	332.92	331.1	329.85	330.79	331.39	322.01	334.67	328.21	325.76	330.57	330.88	327.43	334.09	329.19	324.05	329.11	336.55	325.09	330.54	323.92	322.49	326.8	335.01
322.11	321.15	316.34	316.22	317.41	314	320.51	314.94	314.23	309.07	317.82	314.12	318.54	318.08	312.64	319.07	313.12	315.18	319	317.63	314.87	318	317.63	314.79	315.05	309.01	320.48	308.89	314.11	311.79	317.12	320.88	318.79	317.36	321.93	318.34	312	321.66	320.45	310.67	316.77	316.99	312.21	316.17	316.53	316.14	309.98	309.35	314.36	314.72
302.16	313.75	308.14	298.65	306.29	303.88	305.02	301.09	305.69	306.66	299.24	304.08	306.78	298.1	300.65	301.65	309.89	305.86	312.08	305.28	302.25	308.29	305.07	298.9	306.98	305.94	309.56	303.34	302.32	307.58	308.24	305.87	308.96	307.51	304.33	308.85	305.93	302.01	308.85	300.44	299.07	304.54	308.01	305.9	298.98	306.23	308.39	304.9	307.25	304.75
309.81	313.3	321.39	319.82	323.94	317.04	309.2	317.68	309.92	319.84	311.65	314.47	317.76	327.77	313.67	313.22	309.09	314.98	313.26	314.59	313.68	310.69	312.57	316.24	314.3	314.16	317.91	308.11	308.62	311.82	315.24	315.99	318.51	319.52	307.17	322.77	310.44	308.27	312.98	314.01	307.18	323.04	316.79	313.85	313.31	315.28	313.65	312.6	320.65	315.92
305.79	310.51	314.53	301.93	318.47	302.9	309.31	309.15	306.47	305	306.71	307.5	313.07	307.2	315.7	310.87	319.48	303.99	312.31	312.02	307.76	305.78	305.08	309.35	302.02	310.69	306.11	311.24	307.4	314.36	310.77	309.66	314.03	311.66	303.45	308	300.03	308.2	307.81	308.46	303.81	309.2	314.45	303.28	304.86	307.98	303.23	309.62	305.56	307.96
312	311.43	310.77	309.58	320.43	311.08	319.88	312.74	310.78	316.05	311.21	312.02	312.7	310.47	304.58	317.03	314.54	317.46	318.64	316.51	313.79	310.5	321.59	319.97	312.48	306.68	306.99	314.52	319.47	320.41	316.74	315.37	317.12	312.82	308.18	316.55	320.47	313.55	313.9	315.65	311.16	314.71	314.25	312.02	316.23	313.4	314.59	308.75	314.34	316.53
330.64	320.51	326.38	324.35	327.82	328.43	326.95	325.16	326.24	326.57	334.32	321.57	324.15	326.49	328.15	333.14	328.18	332.98	327.52	330.46	329.88	327.71	333.28	327.33	327.44	325.15	329.31	327.27	331.79	325.58	322.32	321.34	330.43	335.41	334.02	331.44	327.35	328.03	332.26	334.46	329.92	322.02	326.28	331.4	330.92	324.44	329.98	331.43	320.77	330.09
289.62	296.8	287.63	297.22	301.06	300.27	292.29	294.56	294.08	296.29	292.3	289.07	293.2	297.75	294.87	299.48	297.47	300.53	292.23	296.06	297.44	295.99	299.57	300.34	292.32	290.08	299.68	298.95	295.71	295.93	293.85	292.56	295.34	288.43	297.73	290.39	292.76	289.62	293.94	298.27	299.5	292.31	288.8	296.89	297.54	294.82	299.68	298.52	292.95	287.35
327.63	330.37	326.65	323.7	326.97	329.81	323.04	322.97	327.21	330.99	327.86	322.25	324.43	324.96	323.81	325.83	335.85	326.12	325.23	331.34	329.81	320.2	327.29	323.34	320.59	327.13	328.84	324.75	326.2	327.52	331.43	327.86	323.9	321.95	326.94	327.53	326.98	332.23	324.71	327.5	329.88	322.67	331.23	334.22	330.9	326.76	326.72	326.74	320.93	325.27
327.26	318.13	317.24	315.34	312.32	320.25	317.52	308.49	314.15	324.15	319.51	317.35	317.71	329.04	315.24	316.77	322.67	312.78	325.2	318.44	314.94	319.88	313.26	319.19	320.38	313.66	316.7	314.51	312.61	319.82	317.94	320.64	316.4	320.48	323.53	316.81	319.07	320.45	313.74	325.57	317.5	315.62	323.01	314.31	313.22	312.47	325.58	311.95	320.83	315.26
297.71	293.2	294.03	288.03	293.64	291.33	287.39	288.98	296.24	294.92	292.94	286.5	297.17	292.84	293.55	299.1	289.12	293.72	293.19	291.71	290.52	297.06	292.9	295.73	292.79	296.86	297.34	292.21	303.84	289.77	295.66	295.52	296.01	295.24	290.83	293.39	298.26	296.94	300.45	286.13	291.38	288.55	294.5	292.98	287.3	300.07	297.52	293.67	290.02	294.51
320.35	323.28	325.72	327.04	326.67	324.25	329.41	320.5	321.31	324.18	327.56	321.55	331.2	316.74	321.89	322.92	329.89	320.69	328.25	321.69	322.5	324.02	325.38	332.76	327.42	319.64	329.46	323.95	328.46	325.02	318.69	316.29	321.92	329.35	325.79	327.83	326.04	326.21	326.92	320.75	323.95	327.48	330.68	325.15	321.46	325.35	320.37	333.21	320.44	323.09
309.76	319.04	317.7	309.79	310.08	312.61	315.85	324.62	318.66	312.26	316.13	323.01	321.89	313.01	320.65	311.5	325.32	320.16	312.57	315.49	313.74	320.99	319.14	312.32	314.57	316.52	313.38	318.08	319.6	310.92	314.27	323.77	310.85	318.85	316.03	307.18	313.6	310.76	314.95	321.41	325.36	320.08	321.98	321.34	315.35	317.96	317.04	304.41	318.29	322.49
297.53	294.7	296.48	297.23	294.02	294.55	297.03	288.38	299.34	303.89	303.94	296.44	299.9	295.51	294.86	300.07	290.13	297.24	299.03	303.75	302.47	299.02	298.07	296.69	301.27	302.21	297.94	289.39	299.49	289.27	297.45	298.06	298.92	301.35	292.76	294.06	291.8	296.24	296.65	301.92	293.33	294.63	298.47	290.66	303.79	296.21	298.39	291.99	293.98	291.72
310.42	310.86	319.1	316.68	306.2	312.49	313.79	305.45	308.57	311.84	311.22	309.84	313.67	307.15	309.48	314.12	312.56	318.77	318.87	312.02	315.55	313.24	309.13	314.32	310.54	311.44	318.28	314.82	313.79	308.34	316.29	314.81	310.84	317.12	315.29	314.37	317.62	322.09	312.39	317.84	321.58	316.91	309.25	311.08	314.78	311.32	312.58	309.5	311.52	305.24
318.25	319.67	311.4	317.84	320.03	315.1	319.16	320.12	318.53	316.17	320.41	315.99	317.7	316.74	313.92	321.5	317.03	310.33	317.17	324.97	319.3	315.01	316.24	320.87	313.1	318.51	311.15	311.83	314.95	319.29	314.86	319.23	327.91	320.06	311.89	318.43	327.34	318.99	314.43	313.2	316.08	321.03	324.2	318.6	318.22	322.2	317.12	317.11	315.5	317.56
315.11	312.93	320.53	325.81	316.79	311.72	315.24	315.86	318.39	321.59	320.31	315.06	315.78	311.64	314.29	314.94	315.96	309.99	315.14	311.23	326.1	318.96	309.58	316.84	319.34	307.97	314.26	313.28	324.11	317.46	325.09	311.33	321.11	315.57	319.11	320.52	315.05	317.11	318.49	311.77	309.05	317.11	318.97	311.74	312.22	310.23	310.38	314.26	315.57	323.56
311.83	312.91	314.17	314.79	318.46	313.76	312.69	309.21	315.4	309.95	311.14	315.43	312.34	313.65	314.07	310.56	312.03	311.07	306.84	318	313.62	314.83	308.73	312.81	315.73	313.04	310.24	312.75	314.33	307.87	308.28	316.81	314.21	314.65	311.68	309.65	316.1	312	314.63	312.68	315.65	315.53	304.4	314.41	314.08	320.27	309.91	321.82	318.36	314.3
308.65	318.49	318.25	322.14	323.22	307.75	308.77	323.82	309.74	316.23	316.06	316.55	308.7	318.78	321.33	320.09	319.87	321.23	322.94	315.84	320.98	321.27	317.61	317.5	313.87	323.18	314.44	314.93	313.87	317.08	320.97	319.41	319.46	315.9	316.09	320.5	317.33	313.83	314.9	311.66	319.53	316.93	312.84	321.83	312.46	308.47	314.5	312.16	320.08	314.03
302.91	304.56	306.43	302.63	307.91	301.83	301.02	300.53	305.55	301.02	302.11	301.1	305.16	299.11	302.52	299.57	300.49	302.47	301.18	310.25	305.6	292.26	307.34	303.65	307.66	303.54	309.18	306.58	294.52	297.34	309.26	311.85	309.87	300.94	297.61	303.07	300.27	304.05	305.38	297.46	306.6	309.18	291.78	303.9	305.74	309.47	301.24	306.13	311.6	300.28
323.55	323.18	320.12	320.9	326.99	320.09	317.78	319.76	320.51	323.43	324.85	318.6	327.88	323.83	324.73	323.89	325.53	321.81	322.52	325.57	328.51	320.03	322.46	328.67	319.2	331.1	330.76	323.67	319.34	323.53	330.91	322.09	315.06	321.49	317.22	324.63	322.02	329.78	323.81	321.54	324.23	321.26	328.14	324.43	326.25	323.76	326.13	327.63	314.43	323.2
297.5	302.29	311.89	307.12	308.99	304.91	296.21	309.21	298.8	308.12	299.94	308.31	299.4	297.94	298.03	302.16	307.47	302.19	304.68	302.59	304.21	304.13	306.52	302.41	300.77	304.18	296.5	310.47	307.54	307.41	306.37	304.93	299.85	300.12	302.82	305.14	308.07	303.22	311.93	310.48	305.9	309.12	298.2	297.72	308.24	300.67	298.57	298.56	306.43	311.99
316.74	308.13	315.73	303.53	314.44	313.55	319.95	316.58	303.19	319.92	310.91	316.9	313.17	308.7	319.86	314.68	318.8	315.51	312.73	317.08	311.95	318.03	318.97	320.9	310.83	311.49	316.3	316.64	313.44	312.64	319.75	318.85	313.02	308.77	314.9	319.83	312.25	316.61	317.58	318.36	316.3	312.78	314.38	313.18	313.35	314.57	315.54	312.25	311.62	309.71
316.06	315.46	312.25	321.29	318	325.74	316.29	317.02	320.73	320.78	310.53	319.22	323.54	316.57	316.19	314.46	314.99	317.57	315.51	314.36	320.31	315.63	310.87	319.2	320.09	312.58	314.83	320.05	320.06	314	309.71	311.87	315.42	317.71	310.93	318.62	313.4	312.6	314.61	317.01	311.25	315.02	313.06	315.23	312.15	311.17	317.25	313.16	310.8	317.38
308.41	303.79	296.34	294.74	297.07	301.94	303.11	301.13	303.1	299.21	301.61	302.51	303.12	296.96	303.62	297.34	300.05	306.65	306.48	304.78	300.1	304.42	300.65	302.19	305.86	300.33	294.43	304.06	297.14	299.04	311.05	303.38	304.7	295.21	308.59	300.7	300.92	301.72	304.46	296.9	301.97	302.43	296.98	306.02	309.1	304.41	302.36	304.46	301.31	303.09
304.14	297.82	304.28	303.43	306.54	300.98	301.23	304.58	305.33	303.61	306.64	306.12	303.97	302.99	298.2	301.03	304.23	296.82	296.16	303.71	309.01	304.36	300.99	301.41	299.71	299.89	295.06	299.87	307.5	306.17	305.83	304.43	300.61	302.84	300.22	303.34	306.21	300.71	297.84	302.27	304.51	298.45	305.1	301.17	303.96	308.84	304.61	306.02	293.88	305.9
308.63	315.58	307.36	309.68	306.24	309.1	305.77	315.59	313.5	306.79	302.89	309.21	303.96	305.37	302	309.07	309.41	309.29	304.17	305.49	306.18	304.7	311.25	310.39	316.38	306.53	302.43	307.67	308.21	304.44	302.14	308.69	311.36	308.96	307.74	307.73	308.59	313.68	317.92	311.44	308.95	309.35	308.36	309.64	311.62	305.31	306	311	307.17	300.67
330.52	318.71	329.44	325.49	326.24	330.78	326.28	324.52	331.54	334.17	331.75	331.07	328.83	332.26	324.61	327.17	329.02	321.2	327.3	332.34	329.26	323.02	331.38	327.76	324.32	322.83	326.04	330.49	329.67	323.13	332.11	332.57	326.5	332.88	331.78	333.45	332.58	322.48	323.32	322.86	325.41	328.27	329.08	330.62	333.74	320.15	327.71	335.18	325.55	324.4
310.8	313.47	315.99	303.49	316.51	304.04	307.66	312.72	312.25	310.03	313.37	318.82	314.19	315.47	317.65	317.85	315.66	303.26	317.77	311.8	313	308.25	312.8	313.82	312.23	317.32	313.21	316.46	303.08	314.29	304.45	307.24	310.4	309.04	312.35	312.99	310.04	311.34	317.81	314.34	317.08	316.17	308.49	312.79	319.28	307.19	317.97	316.62	315.06	315.68
297.57	303.79	303.35	305.73	300.59	301.01	299.09	303.57	310.21	305.53	312	306.32	304.1	296.09	311.07	304.63	308.33	297.07	302.11	306.31	303.01	304.64	304.65	302.56	303.18	306.98	300.14	299.59	304.79	307.29	298.12	307.15	304.24	300.22	307.22	306.73	308.08	304.29	302.1	304.74	308.75	302.22	305.3	308.07	305.72	304.88	303.32	300.47	306.76	304.97
315.31	310.1	311.13	316.51	314.38	310.65	320.68	314.08	321.14	317.54	306.29	320.24	313.7	310.2	314.29	320.15	314.81	318.78	319.09	317.39	320.76	318.13	315.14	319.73	316.85	317.91	311.39	312.48	313.69	308.93	313.01	306.75	321.34	311.44	306.56	315.53	318.79	319.66	315.65	315.22	317.34	311.73	316.37	313.21	317.52	315.83	312.6	310.58	311.16	316.53
321.87	315.35	315.93	319.4	318.85	322.52	313.97	316.34	313.33	315.91	315.6	321.3	318.14	312.48	314.73	317.88	308.95	311.44	317.02	317.93	312.89	314.19	314.87	315.85	315.89	316.63	311.52	315.85	315.73	315.02	317.98	310.38	318.06	324.56	310.97	313.35	314.35	314.96	320.19	311.75	316.41	308.23	313.5	323.3	316.63	315.85	316.26	313.48	311.32	312.26
312.05	312.23	310.78	316.98	314.88	312.23	311.78	313.04	312.65	313.5	313.15	318.84	314.52	314.56	312.1	315.07	319.78	309.9	308.46	312.7	312.31	318.64	311.95	315.74	319.68	308.89	315.53	311.7	319.13	311.89	318.16	313.42	312.87	314.52	308.14	310.01	315.42	309.31	312.66	310.82	312.77	313.26	310.51	314.16	310.56	304.76	315.8	308.41	317.1	312.16
329.45	324.8	327.05	324.41	335.22	336.42	333.29	322.54	323.61	328.88	331.94	322.53	328.21	321.08	328.35	325.75	325.94	328.09	325.08	324.2	323.71	327.16	321.76	331.68	327.45	327.08	331.36	330.21	324.38	325.73	326.72	331.17	328.2	325.2	331.04	325.3	336.93	324.06	329.56	325.55	327.88	322.61	330.96	328.41	330.27	330.05	326.51	323.77	322.86	326.7
306.51	298.76	302.11	300.06	304.18	299.54	295.67	303.52	305.1	303.66	301.61	305.95	301.39	299.98	310.2	299.86	304.25	306.92	300.62	301.53	301.73	307.8	304.1	303.3	297.74	301.82	303.6	311.14	301.25	305.78	300.14	298.25	303.17	308.88	297.06	306.51	304.55	295.09	306.84	305.25	301.4	303.03	297.17	314.76	306.3	305.69	300.84	298.66	302	308.59
314.06	313.3	314.69	312.78	317.34	315.07	313.38	301.56	305.85	313.25	312.09	314.51	309.51	309.95	311.23	312.33	309.04	308.6	308.6	315.46	316.44	319.66	309.79	313.45	312.27	320.88	311.42	311.75	315.25	315.16	319.5	303.45	307.77	315.71	312.74	312.16	311.64	311.64	310.79	308.09	317.17	310.37	318.91	312	314.5	309.97	310.15	313.05	310.92	313.05
314.37	315.07	312.61	311.35	305.36	312.63	311.91	315.06	312.93	318.25	301.99	306.2	308.4	312.11	320.99	313.34	307.06	308.22	311.98	308.05	317.44	313.23	317.28	310.03	310.56	308.59	306.42	311.35	312.1	308.3	305.91	310.6	309.75	313.73	304.09	307.77	320.82	307.99	307.14	307.99	307.79	311.19	310.92	309.15	314.7	319.47	312.57	298.86	309.71	313.13
312.98	313.46	310.24	309.93	308.57	311.03	310.69	315.18	315.51	313.67	309.89	314.76	321.53	317.76	311.4	312.09	320.69	320.52	313.91	307.75	317.6	311.97	317.95	305.61	317.09	313.89	313.79	311.93	311.75	312.17	309.11	311.17	304.11	314.47	314.62	309.69	310.32	311.38	315.25	318.5	313.11	315.65	309.74	309.94	315.98	314.93	311.02	317.44	305.53	312.99
311.23	303.34	310.71	305.79	306.57	304.25	304.16	301.03	305.2	300.47	303.54	308.23	305.81	299.49	299.79	307.96	303.45	306.72	298.52	308.23	302.44	304.4	307.13	310.35	298.22	310.5	302.2	303.17	310.65	302.91	302.15	299.25	302.3	305.65	308.77	308.51	305.76	309.64	302.46	310.7	309.56	307.06	302.32	306.97	302.2	305.99	307.28	303.5	302.02	310.38
302.54	298.8	304.11	309.29	301.41	300.02	302.76	303.61	306.83	300.99	301.29	309.16	300.51	308.07	309.89	304.7	302.8	295.41	302.3	301.84	305.19	301.13	302.12	302.55	300.2	304.02	300.79	301.34	302.93	300.66	297.08	311.29	306.38	295.22	303.75	305.37	305.9	302.29	299.62	301.08	305.54	304.19	297.93	302.17	305.36	296.82	304.15	301.26	308.61	303.11
306.83	302.01	300.8	299.84	308.95	300.46	293.74	300.6	297.9	304.41	295.37	307.05	303.18	297.47	304.04	304.81	300.28	306.91	313.1	308.82	298.89	303.03	304.2	309.35	303.11	304.99	300.98	294.92	303.11	296.61	304.75	301.24	304.45	303.09	302.32	304.12	302.3	303.56	308.05	302.89	310.08	299.78	307.78	307.98	301.95	300.69	305.11	298.46	302.05	298.97
328.86	324.4	332.01	328.57	324.12	328.92	327.23	327.35	330.78	319.86	325.65	324.46	329.24	321.5	334.53	329.79	317.27	324.77	335.26	322.97	324.7	332.76	332.61	331.93	325.73	326.06	323.71	327.02	319.75	326.99	331.18	325.61	333.24	320.85	331.76	319.7	326.78	330.06	328.12	324.15	322.25	329.72	335.21	326.23	326.24	321.91	330.26	323.05	323.49	330.35
330.75	324.88	324.56	323.05	333.21	326.28	330.08	328.38	329.06	332.21	328.38	327.93	330.1	328.27	330.59	335.86	325.44	333.83	327.5	321.84	324.27	325.49	320.82	321.11	330.67	327.74	323.84	328.23	329.16	328.49	331.39	323.78	327.58	330.35	327.75	328.59	328.4	328.27	323.96	326.99	322.28	327.29	329.88	335.21	333.64	327.57	331.43	332.62	331.34	331.98
308.35	309.22	296.98	302	300.92	310.57	304.95	298.08	300.13	300.16	298.75	303.7	303.44	302.69	300.97	307.89	301.25	302.93	307.49	298.68	299.47	307.35	304.82	311.31	308.39	299.94	303.28	309.42	306.71	307.38	307.22	304.11	302.55	301.5	300.63	304.37	301.11	301.53	313.8	311.33	307.12	297.23	304.27	304.57	301.32	305.26	306.91	309.72	303.61	302.53
320.47	313.8	311.14	314.74	313.53	316.41	309.33	319.52	318.78	317.41	319.54	314.23	314.06	312.34	323.66	311.47	313.57	313.2	314.98	321.13	313.72	316.11	316.36	313.9	315.04	315.25	322.13	314.52	316.78	316.57	314.52	318.99	310.44	314.78	318.47	317.04	308.25	312.44	313.64	316.37	314.13	316.53	315.16	309.75	315.27	314.29	317.78	313.98	314.94	320.47
303.87	298.14	293.98	297.53	295.39	298	301.84	297.49	303.98	299.52	301.13	297.35	296.28	304.15	299.61	306.4	305.02	296.59	301.82	303.57	306.43	298.16	299.33	304.18	303.1	300.31	299.02	303.18	297.47	299.93	298.22	303.15	302.59	295.07	297.33	302.66	297.29	299.94	303.83	300.23	299.27	301.35	300.53	301.84	301.95	303.05	300.46	303.23	299.57	301.07
304.12	301.25	308.36	308.89	303.25	301.91	303.8	306.39	298.18	301.28	297.32	299.02	293.61	298.21	299.95	300.23	303.54	305.41	304.02	307.44	295.84	305.52	308.56	298.41	298.86	304.75	302.48	304.83	304.54	308.17	302.14	309.19	305.39	306.26	312.36	302.59	308.19	303.87	302.98	305.88	303.9	307.43	302.38	301.99	309.35	304.19	296.86	301.93	303.13	297.35
307.25	299.96	301.32	299.2	302.38	298.35	295.67	305.31	299.67	290.15	303.93	299.3	302.74	295.18	302.43	301.99	303.71	298.88	303.16	301.04	302.38	304.26	296.4	296.38	301.27	306.86	299.36	306.1	296.55	302.29	302.91	297.82	298.66	298.07	294.56	299.68	301.32	297.19	303.32	302.02	301.1	302.77	304.2	294.05	295.67	295.31	305.54	294.71	297.24	296.17
310.31	305.27	310.82	299.12	304.03	309.88	308.29	309.18	299.31	308.27	311.81	304.13	300.89	313.42	298.5	301.14	302.98	308.61	306.63	302.93	308.01	296.7	308.02	306.24	308.72	293.29	309.42	309.18	302.04	310.65	308.59	305.68	300.84	299.29	298.71	303.57	304.32	308.08	318.67	305.47	305.93	305.95	307.19	305.17	300.49	306.66	298.91	307.3	308.37	308.85
300.71	304.44	300.69	300.39	299.04	300.41	296.67	295.95	295.23	295.39	297.3	300.82	295.21	295.52	302.96	300.5	303	305.64	297.26	305.78	305.73	303.71	301.18	311.13	298.44	297.77	301.31	302.35	302.9	296.81	300.62	298.3	293.51	298.01	299.62	303.59	300.49	302.94	295.64	301.13	306.09	304.12	293.25	304.04	300.17	300.52	298.06	294.93	290.87	299.37
307.18	295.74	305.05	299.79	299.66	295.96	310.5	303.41	303.31	303.07	304.61	300.71	300.88	298.33	311.88	301.11	302.66	302	296.2	307.56	297.7	299.87	301.19	301.89	301.38	305.31	310.49	307.8	308.57	303.55	300.73	305.59	305.69	296.56	305.03	303.27	304.64	295.65	302.35	300.18	302.9	302.92	299.68	309.8	305.28	307.8	301.36	302.92	300.45	295.19
321.23	318.16	312.21	312.76	315.62	314.36	310.04	311.93	313.67	305.78	312.84	316.71	309.65	316.66	315.93	318.12	319.51	318.47	309.13	317.92	318.79	314.93	321.7	314.35	307.23	314.81	315.31	312.44	309.5	314.73	313.59	316.63	311.31	316.93	314.96	314.66	318.73	315.05	315.23	319.74	320.45	312.2	311.56	317.48	318.54	310.96	315.55	318.96	312.53	312.81
306.84	301.26	307.22	309.74	307.94	308.25	301	299.21	300	307.16	305.78	303.42	297.16	299.5	309.05	307.29	306.02	304.96	301.42	307.34	304.71	305.13	306.83	299.88	312.82	299.3	305.99	305.97	312.74	305.94	298.54	301.94	302.27	305.7	307.27	309.29	302.79	304.39	308.86	308.98	302.27	302.45	301.84	299.03	299.34	305.31	298.41	312.81	301.48	310.91
311.44	309.56	313.11	306.92	317.69	307.11	312.22	301.65	305.76	300.82	302.53	303.19	308.79	305.52	304.9	304.15	308.33	301.83	298.89	307.83	310.16	305.48	305.55	306.94	301.28	308.05	311.4	306.37	304.33	303.34	305.22	308.38	301.5	303.29	297.92	307.95	308.08	305.13	306.23	309.32	304.9	307.47	307.85	307.76	312.12	303.22	306.93	311.29	308.58	305.68
309.99	313.05	316.3	319.86	312.06	313.52	321.02	314.98	315.25	319.41	320.31	316.71	310.14	321.55	315.48	310.56	316.13	311.1	315.68	317.27	311.58	320.38	313.08	309.09	316.34	316.47	317.26	306.97	305.65	318.99	316.04	311.78	311.11	314.34	314.16	318.9	317.38	310.27	311.36	303.43	313.1	312.26	320.84	317.13	318.11	316.39	311.84	312.24	319.61	310.76
330.06	324.36	320.35	326.48	325.57	316.9	330.13	325.92	325.52	326.25	320.66	325.27	329	330.66	326.53	327.27	330.4	330.45	332.46	326.85	321.8	332.52	328.52	324.57	325.69	332.24	327.38	334.09	323.73	329.01	326.7	327.74	331.1	325.81	327.23	320.89	324.66	326.79	328.09	329.75	324.9	327.05	331.67	326.27	327.61	327.98	325.24	332.41	327.18	323.12
294.5	296.31	295.21	296.16	292.5	302.72	290.98	292.52	292.92	290.53	295.25	297.64	298.02	296.01	296.63	296.11	288.33	288.58	292.75	296.65	294.4	289.7	292.17	299.66	299.08	303.32	299.01	295.36	297.22	294.92	285.03	292.37	296.13	294.22	299.89	298.52	296.83	296.79	292.8	293.38	293.44	286.75	296.88	294.75	283.86	295.72	302.96	295.22	297.39	294.71
318.86	327.57	318.93	317.05	319.9	312.37	307.42	319.46	313.98	318.08	315.42	314.84	314.06	318.15	317.7	320.01	323.18	322.37	321.5	314.78	312.49	316.26	316.71	324.29	313.53	317.48	318.08	322.19	310.2	310.92	316.11	323.87	315.65	315.38	316.84	313.7	316.14	317.89	320.6	322.9	320.01	319.3	318.5	317.2	322	318.46	312.52	318.76	322.01	315.27
321.22	321.24	329.74	322.59	326.31	323.9	319.07	327.4	324.16	322.89	323.43	324.09	329.95	327.21	331.54	324.32	325.59	323.21	320.99	324.24	326.94	322.81	321.79	328.79	320.82	333.93	329.05	321.28	326.35	328.37	322.73	330.94	323.65	325.8	320.48	325.49	325.36	327.88	324.29	323.58	328.12	332.77	322.11	321.91	324.68	328.5	321.83	323.2	328.43	321.83
302.26	304.73	305.89	301.85	302.49	302.41	297.28	308.63	305.4	302.31	300.29	298.15	305.98	302.5	307.25	309.94	305.41	302.49	301.54	307.33	312.15	299.95	301.16	302.09	315.06	304.41	310.28	308.7	306.9	304.86	299.5	305.92	309.17	303.72	301.51	307.64	311.65	311.15	306.65	303.69	300.81	307.7	306.89	307.78	307.21	307.42	302.84	301.28	306.99	309.86
313.63	315.36	315.66	314.79	315.5	324.02	317.9	319	316.54	314.88	311.22	312.72	308.12	319.09	313.46	315.96	319.3	312.22	308.09	318.39	315.29	317.11	316.42	315.35	314.03	316.25	312.19	315.74	315.01	313.81	318.06	315.43	313.73	313.22	307.25	317.79	315.61	311.76	308.24	315	311.42	310.21	312.45	310.55	315.9	307.18	308.74	315.22	313.56	316.45
304.63	300.82	306.17	306.61	303.05	304.94	308.32	304.49	304.02	302.97	307.72	313.71	312.66	308.04	302.07	309.51	305.22	300.93	303.29	301.37	306.07	308.98	302.16	304.91	305.6	304.81	300.83	301.83	305.83	296.21	307.29	313.75	303.22	303.49	304.36	300.64	298.44	314.89	303.46	298.98	310.07	311.96	300.02	303.46	313.87	299.73	304.12	302.34	306.11	304.1
313.4	308.88	305.78	308.94	307.53	304.49	309.43	311.85	307	312.48	303.32	307.08	308.31	302.3	306.3	302.95	309.62	306.85	310.44	306.69	300.13	310.18	308.78	305.59	310.34	308.04	308.65	303.09	306.89	309.6	301.58	304.08	308.33	305.68	307.3	301.13	299.09	301.04	307.26	304.19	306.89	306.98	302.3	305.36	302.38	301.6	309.58	314.14	303.92	303.87
300.36	298.25	302.21	304.64	311.34	296.1	306.15	297.42	299.09	299.11	295.39	295.49	295.43	299.59	301.18	297.93	297.82	303.46	288.51	303.53	296.8	303.49	305.26	295.4	303.6	297.59	301.62	299.87	294.33	298.58	291.9	296.77	299.46	308.75	299.8	304.5	301.15	306.57	305.18	305.04	292.26	299.66	301.37	297.8	297.9	292.58	301.81	305.99	296.92	297.09
315.47	312.63	317.64	311.67	308.55	307.43	310.46	317.12	316.24	308.65	313.03	311.58	306.37	309.81	320.88	317.16	313.27	313.37	306.35	310.99	314.7	315.38	323.06	313.39	310.77	312.76	320.53	317.61	307.75	320.29	318.28	310.15	323.34	314.92	304.62	318.05	313.63	315.62	306.33	313.69	318.76	319.12	315.71	306.85	312.25	312.34	308.45	317.9	308.46	313.14
311.57	317.63	312.22	312.88	310.2	312.59	315.48	316.8	318.74	317.61	312.04	315.57	318.31	316.76	311.36	310.33	315.57	314.57	313.25	316.23	316.59	315.01	312.83	316.01	310.34	315.08	310.26	314.35	311.66	311.14	322.87	314.61	310.24	313.34	312.59	321.44	318.74	310.44	319.06	307.37	305.98	316.6	313.15	312.22	317.04	310.83	318.46	310.97	314.39	312.85
318.3	311.12	313.5	316.82	313.03	312.32	307.61	320.61	308.44	318.01	317.83	312.5	311.12	312.96	308.77	318.51	306.34	310.26	316.49	312.31	308.96	308.38	311.03	305.52	310.06	320.23	315.35	310.24	307.5	314.5	305.23	317.38	317.15	309.99	311.03	308.43	312.91	307.35	322.39	314.87	313.48	314.36	308.45	310.07	313.16	314.94	314.87	313.04	311.17	312.12
318.26	315.88	313.89	317.3	316.48	325.08	314.39	317.91	316.61	315.97	312.89	313.29	316.23	316.63	313.91	321.83	323.51	319.99	312.86	316.42	316.1	312.58	320.85	322.14	316.98	316.08	310.46	324.15	320.36	312.28	314.59	318.99	314.39	311.76	317.43	312.35	316.6	314.34	312.93	313.63	316.15	318.54	313.91	312.01	309.72	317.7	312.65	321.67	314.94	317.06
311.59	311.98	309.09	313.58	320.92	312.16	317.33	312.17	318.01	313.97	313.11	312.16	306.54	312.18	310.48	307.48	313.32	312.78	311.13	317.94	312.22	313.36	314.68	315.94	316.34	315.81	304.5	315.26	315.15	313.77	320.27	311.77	306.36	316.02	307.3	317.06	312.16	316.25	310.39	308.72	314.05	316.7	307.27	314.53	313.19	315.9	322.67	313.5	309.26	305.87
304.4	308.09	301.72	295.25	312.55	299.77	310.59	301.85	307.63	307.33	299.45	305.02	307.43	308.23	305.34	301.35	306.2	305.89	301.58	312.33	308.67	300.27	313.74	300.52	301.9	301.33	303.45	311	302.6	312.84	300.74	299.95	311.23	307.22	300.38	298.71	298.37	299.23	300.64	297.35	302.02	303.21	301.8	309.78	303.77	298.63	302.51	300.78	304.84	297.8
311.42	303.29	307.29	310.03	304.28	319.2	300.38	309.68	307.26	311.23	307.21	310.29	307.51	310.57	307.51	307.12	309.06	310.82	311.39	313.74	308.12	321.54	314.99	310.23	306.62	312.36	313.06	309.07	308.24	309.89	315	311.84	309.13	308.46	314.52	309.02	312.76	299.89	312.12	304.16	315.64	306.37	308.7	312.61	309.11	309.68	309.82	306.29	306.75	312.65
303.31	301.96	307.29	312.76	301.29	304.2	298.72	302.2	303.37	302.87	308.35	300.95	296.71	312.45	307.45	303.95	297.59	308.03	302.96	307	306.44	306.27	311.14	300.25	303.44	303	304.14	303.11	305.6	298.07	309.79	305.09	305.01	306.88	314.58	312.36	313.02	303.05	299.34	305.79	306.38	311.22	303.94	304.82	304.71	308.85	312.54	297.83	304.51	306.84
301.76	304.32	304.41	307.18	306.51	302.42	303.67	305.47	309.42	306.29	307.57	308.83	304.4	304.25	300.31	306.54	309.02	306.16	309.76	301.61	300.82	307.14	304.38	313.77	305.89	302.35	305.08	302.37	308.01	301.66	308.18	307.51	308.5	304.58	300.17	305.17	308.95	300.48	312.13	303.44	309.58	301.75	309.53	301.03	304.4	305.12	306.02	303.45	302.66	298.33
329.03	326.73	322	325.49	325.34	328.02	327.64	326.93	328.11	330.24	327.85	320.21	323.74	323.95	325.51	327.42	327.3	327.31	323.64	333.54	333.83	331.9	321.41	334.89	329.15	331.37	326.58	324.94	329.08	322.55	322.68	329.46	327.01	333.63	323.19	328.13	326.76	328.05	322.06	330.88	327.54	320.74	326.5	323.92	325.09	327.3	321.23	335.39	325.77	320.41
320.24	317.83	313.21	319.8	319.15	311.52	316.26	312.7	311.34	309.88	317.05	314.86	318.5	318.82	322.52	318.81	319.11	309.28	316.13	316.57	314.86	314.04	319.62	320.36	320.35	317.78	319.74	312.95	314.47	323.6	315.52	306.69	318.06	317.84	322.88	321.56	321	321.14	315.71	320.19	320.53	318.56	313.39	314.64	318.46	315.27	321.62	315.03	320.89	317.68
317.83	313.32	320.42	318.12	311.81	312.59	315.31	322.39	314.29	324.1	319.43	313.63	321.91	319.46	318.26	324.19	318.7	322.98	323.47	314.07	319.87	310.85	320.06	321.99	320.1	320.33	314.62	320.04	318.93	321.61	317.48	319.45	318.07	314.98	321.8	323.01	317.48	315.41	319.12	317.34	312.79	322.73	317.33	323.35	316.57	324.43	315.05	315.3	320.38	318.52
316.22	323.13	314.41	319.09	316.75	317.42	313.61	316.08	317.37	310.34	327.01	314.09	309.89	323.67	313.7	312.47	310.63	319.15	317.56	310.47	324.79	320.63	318.93	319.78	308.5	312.95	316.87	315.82	324.71	316.4	321.26	316.21	316.55	319	310.8	322.06	327.64	309.95	316.91	313.2	316.52	318.03	314.71	316.81	311.21	311.21	317.42	318.66	317.19	323.03
307.83	304.52	302.92	299.87	307.87	301.49	301.27	310.77	297.12	297.6	305.22	308.14	304.54	303.31	299.32	297.57	302.02	305.27	302.48	301.69	304.2	313.48	300.21	307.34	306.75	300.09	303.06	312.1	304.63	308.62	295.6	302.7	306.94	310.13	300.63	301.23	296.7	312.16	305.96	302.34	303.72	308.36	313	308.4	302.55	307.74	307.84	309.9	308.85	306.32
303.18	306.88	304.88	309.09	305.68	306.84	311.86	307.16	306.48	310.36	310.4	309.79	305.83	306.89	305.16	312.34	307.34	307	318.15	312.87	305.39	304.96	308.36	305.49	302.91	308.17	310.45	307.99	313.19	308.67	306.4	301.03	307.76	304.74	311.81	307.68	312.17	299.48	311.5	308.33	301.18	308.43	308.79	312.22	305.99	299.6	311.37	308.02	313.7	311.36
301.5	309.1	298.98	305.69	302.44	297.59	301.66	299.71	304.51	308.62	302.02	304.81	299	307.79	304.14	304.95	303.85	305.53	304.09	305.71	294.35	298.12	302.98	298.78	304.45	306.41	303.44	303.03	301.03	303.14	301.03	297.45	301.78	297.41	302.85	296.93	299.81	298.48	303.88	301.07	301.08	305.38	301.5	303.72	308.61	304.79	301.86	304.51	301.42	301.53
306.59	307.25	303.35	309.01	304.02	298.91	306.04	303.61	302.05	301.28	304.75	298.29	310.06	305.93	304.77	309.94	306.67	302.12	301.7	306.63	309.11	306.8	315.51	309.41	305.64	308	307.97	303.74	301.48	301.81	303.46	307.28	295.97	307.58	303.27	305.86	304.65	304.88	299.74	311.32	316.8	309.63	303.82	305.96	308.68	307.41	303.09	311.4	310.52	309.87
312.81	314.69	309.93	316.03	315.23	310.45	316.99	314.22	312.03	313.4	314.53	310.51	318.21	311.08	314.7	310.97	318.22	313.29	313.59	305.81	311.77	314.74	305.47	312.97	313.77	306.49	312.55	315.68	313.19	319.1	317.43	316.07	310.01	309.74	312.96	315.69	321.16	313.89	320.23	317.37	316.34	310	310.56	310.56	308.51	311.59	317.16	309.79	311.72	313.66
292	287.64	288.63	297.36	296.61	288.65	297.95	295.92	298.33	290.62	300.13	292.39	296.85	296.11	289.36	294.8	300.87	294.74	296.23	295.22	292.22	304.44	296.59	292.47	294.15	297.61	287.91	299.69	294.39	291.37	292.24	296.99	298.22	291.73	296.4	291.02	295.49	292.2	300.27	295.14	291.92	294.32	296.82	296.98	298.97	305.62	289.9	296.93	290.93	295.39
299.03	305.59	310.3	301.51	301.36	303.19	305.28	303.71	301.97	311.5	299.82	304.82	301.29	308.28	304.28	303.51	298.72	298.91	300.92	299.59	300.83	301.48	301.59	305.83	308.6	300.79	302.05	305.7	303.74	302.9	306.38	307.21	299.49	301.31	306.17	301.06	303.63	310.49	306.33	298.26	307.36	303.78	304.85	304.22	302.93	302.01	299.96	307.11	300.25	307.46
323.37	314.35	316.05	314.62	314.5	318.36	322.92	317.74	316.01	314.59	314.37	312.81	314.43	321.99	317.66	322.61	320.91	323.65	310.22	320.85	305.64	315.07	314.28	318.01	317.38	316.96	313.06	312.95	318.11	314.46	311.66	320.94	318.99	312.03	315.43	310.92	314.94	316.51	322.72	320.39	316.37	315.2	312.15	312.79	322.05	310.51	316.26	319.92	317.03	316.29
317.53	306.98	313.13	327.44	314.91	319.36	318.06	325.23	320.59	316.76	312.11	310.7	309.68	318.5	325.87	317.36	313.12	312.98	322.78	316	314.68	306.77	308.79	319.78	316.44	313.9	321.12	318.5	322.55	314.74	319.64	315.84	312.43	315.98	311.44	317.65	314.71	318.19	322.34	315.81	320.86	317.64	306.96	314.37	316.01	323.34	318.26	312.14	316.08	312.44
296.33	297.94	294.19	304.37	296.34	301.39	298.57	295.52	294.87	297.02	298.59	303.13	298.87	297.78	299.18	301.76	304.84	296.96	293.73	300.89	292.48	299.3	295.06	306.71	294.83	302.48	308.96	297.21	303.1	299.9	295.99	300.14	300.68	298.6	303.06	292.81	299.12	297.52	303	291.89	301.85	299.4	300.61	299.57	302.79	297.95	304.35	292.27	305.36	300.02
301.08	303.11	304.42	305.15	305.31	307.21	300.48	299.47	298.63	312.78	300.8	300.81	308.42	300.58	300.63	298.99	304.46	302.52	302.47	307.2	301.95	306.89	306.6	304.69	300.8	304.38	305.6	299.52	307.22	307.9	308.14	302.48	304.54	298.96	303.36	298.79	303.15	306.78	304.54	291.07	302.15	299.73	302.36	298.99	311.23	308.62	306.61	302.4	298.11	304.31
312.53	302.87	306.82	310.63	299.05	302.1	304.33	303.15	303.2	302.06	304.57	293.1	304.1	303.56	303.32	310.41	307.68	302.67	299.62	303.49	305.58	313.22	306.47	305.61	306.49	308.07	301.68	297.69	304.44	305.45	302.04	304.66	299.3	305.39	300.59	301.06	307.78	301.91	306.89	305.43	298.88	306.82	305.23	303.99	303.18	301.22	302.39	301.41	302.16	298.47
313.42	312.48	309.01	309.37	315.18	311.07	310.1	313.99	305.77	301.33	310.05	308.72	313.05	310.24	311.96	308.39	322.81	312.43	318.21	312.77	306.46	305.7	310.8	322.15	311.15	306.79	310.08	304.16	311.96	311.45	314.2	305.38	315.37	306.05	315.7	308.28	310.08	306.72	311.16	316.33	313.22	311.96	313.03	316.77	313.43	315.98	310.95	314.09	306.32	309.79
289.22	297.11	295.5	296.94	286.7	299.64	288.02	295.64	288.11	288.83	294.36	293.83	300.95	291.27	293.67	294.6	292.6	297.01	287.96	292.12	291.59	292.48	290.28	292.06	293.24	287.28	291.52	290.7	292.26	299.42	293.86	289.65	299.75	294.69	298.26	295.83	293.77	285.06	295.78	299.96	295.08	295.52	291.97	290.94	293.39	299.9	291.25	289.52	295.45	297.78
298.08	297.16	294.4	284.83	296.28	297.51	298.53	296.59	294.13	297.03	297.94	296.16	289.27	298.8	293.3	300.11	286.25	292.04	296.55	288.45	293.57	292.17	296.69	290.25	291.74	298.45	294.19	291.91	302.49	296.48	295.2	293.69	297.39	290.39	287.66	292.76	298.85	295.88	291.35	297.41	290.36	293.92	294.49	293.42	298.27	292.02	289.76	286.69	291.47	289.49
305.48	312.7	303.78	307.86	313.4	304.78	310.29	306.94	309.07	303.84	303.64	312.62	300.25	310.88	305.06	310.72	305.81	311.97	310.54	301.53	300.96	302.59	303.26	308.13	308.35	307.78	303.3	310.54	301.78	316.34	304.49	316.75	303.81	314.51	306.64	309.6	302.61	302.9	312.33	303.83	309.22	308.43	302.12	304.84	311.91	307.72	306.72	306.59	308.6	304.55
318.27	315.34	313.84	320.65	321.1	312.29	321.68	317.27	316.54	315.61	314.22	314.93	310.27	316.04	311.97	318.34	322.32	315.23	312.83	312.62	315.81	315.76	315.49	318.23	320.82	315.47	314.31	317.45	320.16	316.62	318.03	314.53	316.51	312.96	318.27	309.1	309.98	318.39	316.99	316.78	312.65	318.27	314.21	317.12	317.15	310.73	323.11	324.1	308.88	322.44
313.2	308.62	310.02	312.15	306.1	315.17	305.7	304.71	302.22	305.71	316.1	312.4	314.36	309.04	309.59	315.08	312.91	310.31	311.82	302.99	312.09	303.08	316.31	309.27	310.35	310.67	308.23	309.53	309.57	303.3	306.44	312.03	309.78	306.79	315.98	311.24	308.32	312.3	313.64	308.6	309.27	304.77	309.36	308.9	311.72	314.98	305.52	310.4	308.49	315.48
296.3	296.3	298.65	295.08	294.73	294.06	293.96	287.89	290.17	297.33	292.83	292.34	291.67	294.97	291.6	295.54	295.8	294.64	290.97	293.89	301.46	296.67	289.95	295.89	294.31	293.45	292.83	291.81	294.58	293.99	297.71	292.16	293.68	293.87	292.9	289.89	287.1	291.75	294.71	291.71	291.8	296.42	295.04	292.99	293.81	292.99	285.76	293.07	298.4	284.59
318.33	317.93	308.36	313.4	313.36	315.13	310.92	313.69	314.03	316.6	316.55	315.61	316.76	319.2	316.18	315.15	317.3	323.14	313.97	310.28	315.32	315.12	315.79	317.07	317.37	315.43	317.61	314.81	314.62	310.82	308.42	310.81	317.72	314.8	318.37	308.71	312.54	325.34	318.59	311.89	315.76	316.16	306.84	314.63	313.41	310.49	322.8	316.24	312.67	321.21
308.64	308.22	312.2	311.6	307.51	302.81	307.42	302.09	305.32	314.75	308.96	314.7	316.04	314.89	312.27	305.19	312.93	298.86	315.46	305.97	308.78	311.79	307.1	308.98	314.19	311.39	307.89	310.71	311.37	319.22	306.66	310.28	311.86	309.74	318.49	314.91	314.11	310.33	312.17	309.69	311.19	309.32	310.11	307.47	312.53	322.68	315.32	312.04	305.24	308.49
305.69	300.74	302.34	305.53	289.27	304.41	303.66	299.94	299.06	299.91	302.05	301.05	291.1	300.74	299.19	304.59	298.53	302.91	303.52	301.26	298	306.57	301.49	300.79	313.18	305.91	304.16	302.27	302.44	308	299.57	300.13	300.36	305.53	305.96	298.13	298.27	299.44	303.21	294.76	298.72	296.14	298.77	305.62	308.51	304.25	299.07	301.96	299.44	299.12
332.08	326.27	324.49	329.83	323.27	328.21	331.6	319.19	324.82	328.17	330.77	327.45	323.04	321.55	335.18	327.3	330.93	320.25	326.06	326.8	325.35	322.65	331.17	328.9	325.97	324.65	332.54	333.29	324.13	325.32	327.61	329.92	323.1	334.65	328.65	321.06	332.41	325.06	333.14	325.92	330.19	321.18	327.41	323.7	323.18	329.56	323.8	325.74	323.49	327.19
306.13	311.3	292.96	299.81	310.14	303.53	295.01	296.57	294.21	289.27	299.42	300.09	296.07	291.58	295.21	301.81	296.62	298.96	288.1	295.49	300.84	298.58	301.7	293.56	303.43	298.86	299.33	305.71	297.32	301.51	294.01	299.86	296.37	296.65	300.1	294.43	293.35	298.12	302.56	297.78	300.01	297.39	296.98	299.07	294.69	289.12	298.54	296.74	295.22	295.21
320.77	317.53	316.91	312.12	322.74	309.87	312.86	312.54	318.69	315.55	312.35	318.25	308.9	311.74	318.38	304.45	316.06	312.13	317.61	312.61	312.64	310.46	307.6	318.39	316.7	314.5	323.69	316.24	313.76	310.58	312.8	304.81	309.95	308.92	312.19	311.75	308.73	313.14	313.21	314.42	309.38	304.32	314.79	309.68	315.49	313.8	315.44	311.87	312.25	321.84
311.44	314.58	314.31	318.38	314.17	319.28	314.25	309.03	316.47	315.54	321.68	314.11	319.78	312.72	313.6	314.6	313.78	314.55	307.55	311.27	320.87	313.37	322.73	314.12	320.67	319.35	314.09	313.8	309.63	316.37	312.57	321.36	317.2	312.73	308.21	304.68	317.49	320.28	320.42	312.09	312.32	315.24	316.86	320.45	315.93	312.73	315.13	316.77	319.48	319.16
309.19	311.93	312.37	312.56	305.99	313.05	312.82	310.17	305	310.28	312.07	309	315.63	306.92	309.72	306.66	304.66	308.68	308.56	304.2	298.78	304.59	310.61	307.08	303.83	310.92	309.06	307.7	311.04	313.15	306.08	305.59	298.61	305.91	308.03	306.85	312.82	308.55	312.9	307.22	310.52	309.65	316.09	305.01	303.28	306.73	308.19	309.5	312.2	302.82
322.88	322.63	327.03	330.95	321.39	331.09	327.72	322.47	323.37	329.91	329.79	331.99	318.73	322.44	319.81	321.92	319.11	319.16	325.57	324.69	323.45	324.95	327.21	322.42	313.9	327.45	323.98	320.95	329.59	323.56	319.77	329.38	318.39	328.91	323.81	326	321.25	331.02	330.22	324.87	325.99	323.31	321.18	324.75	319.66	328.3	330.56	320.5	320.25	330.13
292.09	296.19	288.69	296.89	301.03	296.26	303.11	294.89	292.15	298.66	298.66	300.14	297.61	292.77	302.34	291.05	295.42	292.22	295.15	293.1	294.36	289.39	296.78	293.39	292.99	302.39	298.97	299.41	289.81	293.13	299.05	293.42	299.05	294.44	292.58	290.05	296.26	297.5	295.51	294.3	300.62	293.3	289.45	289.13	296.8	295.84	297.34	297.06	298.03	298.26
304.19	305.5	305.96	307.83	306.12	300.66	304.93	312.49	306.24	304.27	302.3	313.12	308.55	306.7	305.33	311.48	305.44	306.5	306.7	302.64	307.55	304.01	303.86	307.04	302.92	307.74	305.76	305.31	306.82	311.75	305.56	304.57	302.53	309.84	302.66	311.39	305.78	312.4	304.73	310.33	310.16	310.67	306.16	301.98	305.13	313.03	300.51	306.36	303.53	303.29
301.97	299.35	295.73	304.06	291.31	291.15	292.27	290.55	288.86	298.45	290.61	290.88	297.12	303.36	300.97	288.96	295.51	293.64	292.82	294.39	288.91	294.14	300.37	292.64	292.03	293.21	281.48	292.73	301.29	293.62	293.35	298.87	286.43	287.85	296.09	291.85	290.46	298.05	288.4	287.04	298.03	294.05	292.86	300.19	295.37	297.99	302.19	298.35	290.38	298.16
302.53	304.01	311.9	303.2	302.55	301.42	309.15	303.96	310.84	312.85	307.26	290.84	304.93	297.62	300.97	296.84	308.73	305.53	308.37	303.57	308.45	303.97	305.76	303.22	306.15	306.28	302.31	303.42	300.27	306.45	304.79	307.36	306.65	304.32	304.95	303.46	306.46	303.06	300.62	300.91	300.63	305.32	305.76	308.08	307.24	300.63	305.17	299.34	302.5	303.38
299.56	310.06	304.2	310.29	298.11	308	306.34	307.77	303.29	299.35	307.62	300.8	304.95	301.52	302.42	309.53	308.05	306.65	315.68	300.25	306.04	308.66	303.01	301.64	303.31	306.12	310.51	299.27	305.85	307.08	306.72	305.48	313.94	300.91	300.72	306.22	305.03	303.57	305.74	313.14	309.56	299.64	307.05	302.67	301.1	310.09	304.47	304.59	308.1	302.97
302.31	292.46	306.84	292.18	300.57	290.06	294.06	295.45	296.26	303.59	296.03	297.14	302.23	294.1	295.59	294.53	297.45	295.4	291.95	293.71	293.4	299.02	289.69	295.37	298.03	292.88	295.54	295.4	296.25	302.51	299.77	295.77	291.77	299.35	299.09	296.39	294.87	296.48	299.14	296.09	300.36	295.74	293.83	295.63	296.6	301.09	300.42	289.28	293.84	291.69
309.85	314.43	306	312.67	306.22	309.42	309.74	303.9	310.46	311.29	308.17	309.4	307.3	311.5	311.65	303.17	312.12	308.86	306.38	306.18	304.99	321.31	312.5	312.1	309.8	309.08	318.13	311.58	305.74	310.11	308.83	311.51	298.88	312.19	314.77	306.78	318.73	303.42	316.48	318.09	309.86	308.92	311.11	311.79	313.2	309.21	320.37	311.29	308.77	309.34
296.68	300.03	293.14	300.7	305.66	297.03	296.38	291.49	296.25	300.26	297.47	294.91	294.18	298.68	295.49	304.69	301.32	288.38	298.46	298.41	297	295.68	292.8	297.39	289.17	293.46	294.6	295.15	295.96	294.9	306.12	302.79	292.08	297.43	298.88	297.2	299.92	306.2	291.07	297.04	296.25	306.11	295.76	300.04	296.76	303.1	295.58	294.22	297.98	301.01
313.88	313.01	317.56	321.4	318.2	304.83	318.76	312.99	320.06	310.39	310.78	312.38	312.88	308.25	311.56	315.16	309.46	312.87	307.38	316.3	305.84	313.88	305.32	316.49	313.89	312.61	310.18	310.1	321.07	309.84	321.52	316.3	308.72	313.23	311.96	315.53	312.98	315.22	309.52	315.07	309.41	318.96	317.03	318.46	315.01	315.58	315.74	306.46	310.84	307.62
325.65	317.55	317.41	320.99	320.64	321.8	314.49	318.4	319.35	321.31	315.99	315.5	319.78	322.99	329.88	317.61	313.29	326.24	317.94	317.63	319.06	318.17	314.31	321.75	312.4	324.3	312.16	321.82	321.73	319.35	320.88	319.32	324.63	320.37	316.69	316.63	320.67	322.7	319.51	318.91	318.03	314.47	316.58	322.98	318.72	318.23	313.61	323.78	319.51	323.7
313.39	311.67	311.55	315.99	311.21	313.97	311.3	317.33	316.74	313.72	302.96	315.63	317.71	314.9	305.76	312.76	312.28	310.32	313.06	310.43	311.11	309.71	315.16	314.23	312.01	308.42	309.25	309.96	313.57	311	310.87	308.36	313.73	312.87	307.67	306.63	312.49	310.61	309.48	310.33	305.92	312.15	311.88	315.44	307.25	301.03	311.78	308.01	309.97	307.23
305.24	300.8	299.83	299.23	304.57	308.95	301.32	299.52	297.29	300.17	301.28	304.46	304.44	302.19	302.09	298.56	309.87	301.94	307.9	303.47	307.55	304.16	305.62	310.76	299.38	301.81	302.07	300.17	306.13	313.1	299.76	309.65	310.67	298.6	302.39	310.72	305.47	301.66	303.34	307	308.15	304.1	301.42	307.52	305.54	303.29	301.15	304.95	307.22	299.18
316.29	318.87	316.5	310.55	319.74	318.63	315.63	323.88	318.64	321.45	313.49	307.95	314.4	320.26	322.73	317.77	323.54	318.58	316.22	318.33	316.01	321.9	311.83	318.24	317.5	313.87	320.09	318.41	319.27	312.86	314.11	320.13	317.67	312.16	312.06	310.65	311.78	313.8	312.85	318.52	315.06	315.42	313.03	321.96	319.84	317.4	312.51	323.18	316.48	321.3
331.3	328.56	326.33	332.48	319.96	325.84	333.29	329.83	331.6	319.93	323.46	319.56	329.2	326.1	326.28	323.89	327.76	330.82	330.83	326.98	322.75	324.58	326.27	320.75	331.45	328.31	324	323.69	324.01	329.63	321.11	326.78	323.14	326.59	329.04	323.56	323.63	323.9	330.28	331.93	323.13	332.14	323.2	326.31	329.36	325.23	329.67	329.01	323.62	315.42
293.63	288.49	296	294.02	296.43	294.4	291.54	299.3	292.43	292.85	291.46	294.44	295.27	293.17	294.76	289.86	290.95	295.52	295.32	297.4	294.29	295.49	290.18	291.28	294.77	298.66	289.04	290.15	295.55	295.54	295.22	296.61	296.19	300.64	297.55	293.56	298.54	299.84	292.78	292.78	297.88	289.51	297.59	294.34	295.49	290.67	292.37	295.51	292.14	291.93
287.44	290.36	297.6	296.19	289.47	296.06	298.93	296.26	289.28	287.77	294.44	292.62	295.69	290.38	297.63	297.51	292.35	293.55	293.1	293.89	296.05	286.42	294.46	289.27	289.51	295.75	291.01	296.83	292.7	290.9	288.1	294.93	301.4	295.28	297.09	290.49	296	288.81	289.17	292.03	289.47	293.48	292.49	290.76	289.14	293.64	291.61	294.55	297.5	296.89
313.94	308.92	308.3	312.73	310.05	302.1	311.35	314.32	315.94	318.28	305.75	313.64	311.15	306.52	310.24	311.72	308.08	307.44	312.82	308.99	312.29	307.64	304.94	306.69	307.34	308.83	310	308.11	309.08	308.14	317.1	317.41	313.61	312.51	312.29	309.11	309.84	308.72	304.83	315.48	311.54	302.76	309.35	312.98	307.07	309.68	311.04	317.46	309.56	307.21
298.29	294.37	301.66	297.52	294.87	314.48	297.78	307.98	303.73	301.03	302.46	304.7	306.46	309.6	307.52	302.55	296.56	305.5	301.27	300.66	312.82	303.49	301.52	295.88	298.16	305.03	301.57	297.71	305.88	299.87	303.04	299.03	305.12	313.27	303.66	299.4	305.7	302.9	301.74	299.96	303.44	307.13	297.55	307.7	300.42	302.01	301.41	303.41	307.12	301.27
313.55	314.3	311.89	314.55	311	314	306.39	313.26	312.92	312.67	307.54	314.05	310.59	314.27	307.48	321.68	305.54	314.35	314.52	307.29	316.37	308.12	310.31	311.19	307.27	315.93	310.55	308.75	312.91	317.16	314.88	310.01	318.6	310.75	315.16	317.9	315.34	313.25	311.36	312.7	313.4	313.87	309.01	312.55	313.08	310.49	311.4	318.27	310.31	313.62
322.74	328.74	322.04	326.04	322.63	326.22	324.81	322.04	327.58	323.06	317.93	322.5	325.55	319.84	327.54	330.95	334.18	332.63	326.06	324.66	321.86	325.32	330.47	331.8	323.25	322.78	330.66	321.22	329.01	321.61	327.57	327.81	323.84	328.15	320.65	329.5	332.42	323.66	329.26	321.45	331.22	323.17	323.99	326.93	327.84	327.29	325.22	320.52	325.69	326.39
300.02	300.9	302.01	304.95	300.5	301.49	303.41	306.16	300.09	304.41	309.28	300.98	306.16	298.38	305.19	300.5	298	307.61	298.41	298.78	297.12	309.18	302.17	305.35	307.41	301.72	303.88	302.32	303.27	308.28	306.2	300.76	296.72	304.45	303.4	302.75	304.44	304.24	300.24	304.66	306.06	303.59	302.04	306.36	306.53	301.22	296.51	306.44	297.57	301.18
315.37	312.66	313.03	321.81	314.22	312.34	314.75	314.41	317.43	323.67	317.16	318.97	316.36	311.21	317.84	311.71	310.21	309.79	320.69	315.35	318.2	313.25	317.33	318.06	311.37	314.97	313.1	317.32	319.76	314.43	307.55	317.54	321.11	312.14	316.38	305.49	310.61	315.95	313.2	310.25	322.71	315.91	314.16	314.7	313.87	311.34	315.96	315.41	321.2	317.11
309.5	309.2	309.86	314.03	309.03	304.21	305.15	313.92	315.64	314.26	318.31	315.38	310.94	310.52	310.32	312.49	310.04	309.52	310.83	306.82	314.9	310.56	308.93	311.95	310.74	307.25	314.59	309.82	312.9	308.8	312.63	310.65	312.44	309.3	306.38	311.98	301.14	314.7	314.97	315.61	314.87	319.02	310.03	315.69	319.62	310.95	311.03	308.2	306.95	315.55
296.18	301.6	295.9	300.38	298.16	303.11	301.6	298.49	291.49	300.08	303.77	297.06	298.11	303.73	303.29	299.24	305.86	301.29	306.93	307.34	299.24	304.57	304.78	302.63	306	300.16	304.7	296.69	303.9	295.37	300.7	297.09	300.39	299.09	296.5	299.69	293.98	297.12	297.22	304.57	303.14	307.13	301.97	294.9	295.38	298.74	305.49	301.12	300.52	300.97
323.32	318.71	315.02	318.03	314.51	323.53	319.48	313.21	320.33	316.52	317.52	307.76	317.92	316.33	316.11	318.71	312.2	316.06	321.49	320.08	316.15	321.45	321.18	321.24	317.46	321.13	317.64	317.85	321.96	314.21	322.32	317.5	318.58	320.67	325.11	320.76	325.49	315.05	317.47	317.11	314.94	319.06	315.7	315.94	320.88	311.71	320.33	313.43	316.22	316.6
289.93	297.68	292.64	296.08	294.93	302.61	300.61	289.33	293.65	299.39	308.91	292.38	290.55	298.54	295.16	296.96	296.5	292.57	290.5	294.56	299.61	293.36	298.73	298.32	292.42	295.39	299.24	296.51	297.15	299.72	295.51	293.84	293.8	288.14	294.3	295.02	292.53	295.32	290.39	298.06	295.54	296.56	297.52	300.74	293.58	301.5	296.95	302.01	298.68	300.74
327.34	330.94	325.98	314.14	322.7	331.29	327.95	323.45	326.23	324.88	327.37	325.99	334.01	329.05	322.24	324.06	325.5	326.49	328.84	317.01	320.38	329.6	331.96	327.38	320.72	323.91	323.65	328.12	327.24	327.04	329.24	322.77	325.68	329.75	325.19	322.68	338.35	325.83	326.46	321.81	323.42	321.9	331.16	322.78	330.26	332.47	327.27	329.4	329.42	330.31
293.68	303.76	298.36	293.77	295.88	289.21	296.9	296.16	294.71	290.8	299.22	299.96	290.47	292.03	304.39	296.35	300.17	286.25	296.82	297.2	300.68	304.53	300.94	296.49	297.01	293.91	292.54	297.69	302.6	296.33	302.33	297.61	290.13	298.35	300.09	298.25	295.05	306.62	298.69	294.67	305.36	297.64	299.7	299.84	305.42	302.67	300.7	297.57	290.8	297.49
305.19	309.43	302.71	305.58	304.18	303.65	301.03	295.92	300.29	301.95	302.49	304.61	306.93	312.8	298.74	305.74	309.61	304.36	298.7	305.16	301.08	310.21	299.98	305.83	310.29	309.83	306.59	302.34	305.92	304.59	299.67	303.77	302.13	308.4	306.35	302.38	307.95	302.96	302.39	302.85	306.43	302.13	306.29	301.41	305.26	293.76	298.66	308.23	302.56	307.07
306.6	307.75	306.84	307.54	299.83	303.26	305.21	301.27	301.67	303.68	302.75	302.12	304.4	294.82	306.13	299.94	306.24	300.39	310.44	300.57	300.78	302.26	308.56	306.77	302.05	303.32	305.63	300.51	301.38	306.83	306.07	301.97	304.16	307.3	310.28	296.53	300.53	308.49	301.2	298.89	309.43	308.54	295.21	299.77	302.18	301.65	304.48	311.9	303.07	292.37
303.32	310.52	302.27	309.24	310.22	302.02	308.86	310.61	301.87	299.79	305.09	307.79	309.1	308.36	307.28	301.8	302.2	307.41	308.78	302.97	311.57	310.56	311.37	310.34	310.29	308.08	303.92	308.23	308.32	304.29	301.84	308.62	304.11	310.53	309.17	319.18	303.69	299.51	304.81	302.66	304.05	303.54	305.84	308.36	307.76	309.13	310.28	307.82	305.56	308.07
327.17	326.02	325.09	330.72	327.43	329.86	334.33	322.62	326.91	321.11	325.27	338.22	333.36	333.21	328.33	332.48	325.76	327.64	326.6	322.72	322.34	328.69	325.93	328.83	328.42	329.62	332.06	328.5	330.95	329.81	327.11	331.33	322.21	331.25	336.64	332.35	326.47	331.36	329.75	324.08	325.35	328.85	322.58	331.98	330.23	328.34	326.23	321.06	327.59	331.64
300.73	305.06	306.57	307.25	301.07	303.09	298.55	304.12	309.4	302.22	306.43	303.16	305.81	307.67	301.08	302.47	301.36	305.05	300.87	302.11	303.44	298.14	310.94	304.76	309.59	299.6	315.25	298.51	303.2	306.98	298.99	299.41	303.85	302.88	295.39	306.75	306.91	305.39	298.44	298.3	301.09	303.84	300.78	297.02	306.68	300.45	299.29	306	297.78	303.65
299.04	300.95	306.22	302.94	302.48	304.81	305.21	300.6	309.87	306.84	303.34	301.15	306.75	304.94	301.82	301.43	308.04	300.7	301.26	305.72	307.99	309.18	297.71	314.79	308.24	310.99	309.63	301.73	306.21	304.39	303.89	305.1	300.7	298.86	306.99	307.6	299.18	307.23	309.69	307.53	306.08	310.49	308.3	304.62	307.27	307.31	309.5	302.85	310.74	310.68
309.04	316.04	308.02	309.73	306.44	311.63	310.1	303.68	307.2	307.76	311.05	300.89	305.21	307.06	302.82	301.29	304.75	309.25	308.74	303.99	307.38	302.9	302.85	311.83	309.42	310.72	308.59	306.4	307.29	309.49	310.89	304.14	307.25	307.21	309.25	311.35	308.48	311.88	303.25	317.18	302.12	313.17	311.26	305.64	301.21	309.85	305.88	302.44	312.49	313.1
301.88	299.35	299.81	302.18	304.03	301.53	302.79	303.92	303.45	302.3	308.25	301.13	307.42	304.89	310.21	302.99	303.17	303.37	304.92	304.7	304.58	305.62	301.37	307.57	305.69	306.54	305.21	301.17	299.47	301.51	304.34	307.15	298.29	303.16	313.13	303.47	303.54	306.67	305.63	302.9	307.99	308.98	297.64	301.57	302.32	303.65	305.71	306.26	298.17	308.19
312.1	301.07	322.63	307.97	311.85	308.87	315.67	308.61	308.16	308.69	318.29	311.37	307.49	309.37	309.33	310.34	309.81	317.36	319.57	312.73	311.76	310.79	306.85	311.89	314.64	315.72	305.19	308.11	314.29	308.1	310.9	309.62	308.54	313.44	305.51	313.27	319.54	310.32	309.87	308.36	318.4	311.95	315.03	321.22	307.57	316.33	313.29	304.86	303.91	308.77
311.58	312.11	312.02	314.99	308.12	312.89	315.26	316.13	314.14	314.3	311.99	314.42	316.66	315.78	313.24	319.25	313.92	319.52	323.44	316.15	312	315.29	305.79	313.5	319.7	316.71	313.35	317.49	314.59	319.22	312.93	311.53	314.85	314.17	308.41	315.12	317.34	318.28	328.1	315.28	314.01	318.99	319.11	314.01	321.65	321.93	309.11	314.41	313.23	308.23
315.3	317.96	315.75	309.4	314.72	315.03	316.6	317.15	318.55	313.07	317.2	313.85	320.67	313.79	318.64	308.85	316.46	314.52	313.79	313.38	313.42	314.02	309.44	325.18	315.36	317.36	318.75	307.19	317.07	306.63	316.01	314.08	316.25	312.67	311.71	313.06	314.53	320.75	316.05	314.95	316.21	314.63	310.32	313.01	319.1	314.82	315.4	315.65	316.32	315.25
306.17	305.13	301.77	302.59	305.17	300.57	304.74	299.21	304	302.7	309.29	306.13	302.97	305.17	297.33	305.53	310.34	307.52	305.8	310.27	308.74	307.67	304.73	306.27	298.87	307.41	301.25	303.17	306.48	301.44	298.27	301.92	303.04	300.14	304.12	301.84	302.38	307.48	303.1	298.76	306.63	299.2	298.02	302.72	301.49	307.16	303.94	297.4	298.23	305.34
299.88	307.03	311.19	307.57	310.07	303.85	305.15	301.12	307.62	307.94	302.25	292.85	297.09	308.39	311.08	306.83	295.92	299.63	302.24	309.66	306.19	308.94	310.8	305.36	312.73	302.87	302.96	303.48	305.1	299.74	304.26	310.31	304.38	309.27	305.57	303.75	303.95	309.41	305.17	307.61	297.69	304.77	300.07	311.74	314.33	308.47	308.06	296.97	310.9	305.27
320.66	318.9	328.33	333.16	333.85	326.03	333.34	324.63	330.93	324.1	327.05	331.95	325.99	337.09	326.18	323.96	327.07	324.57	327.6	324.86	330.7	328.03	330.9	325.49	322.45	323.7	325.87	325.28	319.34	329.02	328.34	331.58	331.34	324.54	328.47	321.76	325.56	323.14	324.33	325.11	321.48	330.4	336.42	326.53	327.26	325.79	327	327.89	328.44	331.83
325.15	328.03	327.28	323.4	330.81	325.99	331.01	328.5	332.53	330.31	329.42	330.6	329.64	327.15	329.25	328.37	328.04	326.89	323.1	325.17	322.34	332.75	327.37	330.13	327.54	327.83	331.32	333.46	325.54	326.2	329.71	333.33	324.94	322.55	328.73	337.83	330.73	333.8	330.14	317.17	322.37	327.13	327.2	327.67	333.2	324.77	329.64	326.19	327.11	329.94
309.21	310.28	306.05	311.4	303.79	305.59	302.58	304.18	307.18	306.12	311.88	300.59	301.72	299.43	307.62	308.99	312.19	309.43	302.58	312.24	305.49	308.88	310.38	310.44	309.71	314.86	307.49	305.05	306.56	308.24	304.24	303.09	302.49	304.09	307.46	308.65	307.05	309.73	303.23	312.18	304.04	300.97	306.26	310.47	298.77	303.57	307.8	307.07	309.85	304.29
297.86	301.04	293.59	300.26	300.01	298.83	298.57	306.64	301.05	302.56	300.99	301.59	300.17	300.91	299.42	303.79	301.25	301.48	306.02	293.3	304.22	298.53	300.36	297.42	298.29	299.41	297.65	300.71	299.57	297.36	298.26	302.64	294.89	303.7	293.64	301.81	300.79	297.05	298.14	299.64	295.71	295.59	308.07	300	304.2	299.46	301.99	310.33	302.19	298.46
307.11	305.35	302.32	300.63	304.96	302.74	300.26	299	301.24	299.16	304.48	296.8	305.94	300.95	303.93	295.47	304.68	299.8	298.77	299.42	301.61	306.99	297.46	301.92	310.84	300.35	299.5	302.87	309.58	304.29	298.99	312.27	310.35	305.17	303.03	305.94	304.39	301.82	295.31	299.74	298.38	299.93	304.33	301.01	304.73	307.28	301.92	300.22	308.39	309.34
313.73	316.48	312.13	316.72	306.21	317.92	313.63	319.9	306.03	308.59	314.12	317.3	320.22	320.18	303.68	324.4	316.69	306.72	311.9	309.24	316.96	311.02	314.11	313.77	317.1	315.82	305.77	309.23	304.56	314.24	320.63	306.64	314.81	315.96	308.16	307.27	306.72	309.7	315.8	309.05	317.01	309.64	310.86	314.21	315.97	316.63	307.99	307.51	310.91	311.7
317.81	312.32	314.76	308.95	314.17	306.88	303.85	322.91	316.13	314.03	313.29	316.99	314.09	313.72	313.33	302.7	312.18	314.08	310.19	315.6	311.43	312.27	315.85	307.28	315.14	309.02	307.67	317.89	311.78	313.22	316.75	313.44	317.8	315.3	322.14	307.83	317.84	319.38	308.91	318.26	315.07	317.98	306.6	314.27	311.62	316.78	310.3	314.9	310.7	313.22
314.21	314.16	307.55	312.06	320.16	316.64	308.65	314.21	307.5	307.2	306.92	313.66	315.02	311.78	313.16	314.93	311.13	312.83	314.04	308.41	309.11	319.68	319.67	312.91	314.53	309.63	318.93	310.37	310.33	307.69	308.04	314.57	306.9	314.27	310.96	319.97	323.8	315.81	314.81	310.19	313.45	317.11	312.92	321.69	314.43	312.84	311.21	312.77	311.34	312.06
304.31	301.85	303.86	311.65	308.27	297.24	304.74	305.06	307.72	304.18	306.22	311.06	303.09	307.64	305.09	301.63	304.15	309.74	305.71	304.64	300.51	309.44	304.93	303.29	305.94	301.17	305.16	305.75	297.86	298.72	299.27	310.37	305.15	310.45	299.73	302.23	302.36	301.58	308.53	307.75	308.06	304.76	308.27	303.79	303.17	305.11	304.63	304.68	300.58	304.35
310.48	312.48	307.08	301.42	304.02	309.86	314.91	313.04	309.45	315.38	308.24	303.96	313.72	305.51	307.44	307.4	310	316.75	304.15	310.57	308.07	311.31	304.06	303.81	314.63	306.22	316.3	309.18	307.18	306.92	304.55	308.25	305.1	295.26	313.26	312.87	308.53	309.46	313.94	308.18	310.88	311.19	311.39	309.06	306.43	311.67	306.8	309.97	313.03	307.36
309.72	295.87	310.24	313.84	305.07	304.95	313.76	312.05	314.58	297.56	301.42	308.3	310.07	310.62	313.64	300.28	307.94	305.29	302.89	310.37	305.83	307.45	308.62	311.11	309.17	307.68	312.92	311.21	315.69	310.55	306.27	309.37	306.5	316.83	314.08	316.06	306.9	317.09	310.8	306.95	306.75	309.56	309.55	301.03	307.76	302.87	310.45	303.93	304.44	300.06
316.56	308.81	307.76	317.86	312.89	310.02	309.84	309.75	314.24	310.03	312.87	308.57	318.18	314.73	318.45	320.82	311.94	316.09	312.05	314.1	315.22	314.95	320.77	313.7	311.82	309.92	314.68	311.85	309.87	314.21	313.22	306.83	316.54	313.12	313.86	305.02	308.14	311.74	312.01	305.54	306.29	314.24	308.75	320.51	315.1	315.77	314.22	309.28	304.74	314.19
312.5	314.27	315.48	315.37	317.79	317.99	321.96	311.57	315.87	316.69	316.25	313.19	312.48	311.38	318.12	312.87	312.65	317.8	310.51	315.22	312.13	312.13	316.96	306.04	314.85	319.95	311.48	312.25	315.07	308.64	320.26	312.7	314.3	315.2	315.86	321.49	308.82	315.75	316.22	316.27	304.74	316.67	315.74	308.2	315.08	313.81	318.51	314.38	316.2	317.85
315.29	309.23	310.66	307.94	311.71	320.4	309.58	315.09	316.71	319.17	316.95	318.97	312.26	318.03	317.1	320.36	314.9	313.57	312.29	310.98	316.1	317.45	314.01	319.97	312.04	308.28	317.37	319.61	319.46	320.93	307.38	315.87	305.6	312.97	310.78	314.1	316.1	310.51	313.37	312.21	314.8	318.26	313.15	314.22	319.75	313.16	311.98	316.69	315.88	318.59
313.07	311.32	315.88	311.39	315.65	306.77	312.11	310.11	323.1	311.63	314.28	309.24	313.39	311.1	311.7	312.17	313.7	315.24	320.62	317.99	314.3	309.39	321.13	314.63	301	311.88	313.91	314.32	309.04	313.35	313.98	322.24	313.81	317.74	313.22	315.13	314.11	315.37	315.46	307.79	317.08	318.99	312.32	313.82	316.15	312.39	314.91	320.77	305.23	315.81
304.65	312.58	310.37	307.76	312.97	306.6	306.82	313.82	301.34	315.94	308.36	315.03	321.52	305.28	307.12	302.8	307.7	313.45	308.64	307.08	308.04	317.26	311.84	314.86	302.15	310.11	303.45	308.16	308.6	308.04	307.48	308.9	309.23	309.06	304.7	314.72	313.38	308.97	304.95	309.6	313.66	308.78	306.35	308.9	304.6	306.94	304.55	308.38	307.3	308.47
312.2	304.64	302.82	306.97	300.51	305.61	297.39	306.32	303	305.65	299.29	302.81	300.3	303.66	306.21	299.7	295.01	302.63	304.77	301.9	310.06	297.75	300.38	301.88	307.24	307.17	307.35	298.35	299.55	299.58	304.3	306.91	302.84	303.76	304.94	304.32	301.59	304.1	303.11	298.73	306.68	300.37	305.53	303.77	300.69	309.74	304.11	303.73	310.84	307.35
304.58	311.8	318	320.85	316.31	309.97	311.63	313.38	310.59	312.06	307.74	312.5	312.52	311.39	310.22	302.96	302.96	312.18	312.64	301.9	307.8	309.16	301.36	301.49	307.75	311.91	312.44	317.05	309.5	311.12	314.52	311.53	307.61	311.69	311.12	316.94	310.71	305.99	305.22	312.96	313.72	314.31	309.36	307.18	309.31	310.03	309.19	310.92	309.6	313.02
303.6	311.31	302.64	307.35	301.11	302.22	300.58	301.03	300.66	311.55	304.65	310.19	301.98	304.96	302.43	313.3	303.99	299.21	311.14	301.48	302.9	307.1	311.01	303.43	310.76	299.57	310.8	307.04	306.72	307.66	304.93	304.08	309.41	301.75	304.85	305.58	310.17	305.89	303.78	308.81	305.74	308.37	310.04	304.21	306.12	307.57	303.69	306.81	309.41	306.63
314.23	315.65	319.05	318.15	312.85	322.32	319.94	318.48	321.7	314.97	315.73	320.03	314.72	316.45	312.01	317.54	321.07	316.25	318.92	316.69	315	313.93	314.48	313.97	317.66	311.05	315.59	313.6	320.25	314.18	320.15	314.06	321.73	324.05	316.05	323.82	316.41	321.7	317.42	313.42	311.86	320.28	312.27	314.69	317.06	317.35	316.56	312.86	314.62	321.61
316.28	303.48	304.47	298.54	308.92	311.02	305.63	310.01	308.87	304.08	311.84	301.3	312.03	303.23	306.54	305.18	303.76	307.27	310.13	299.43	305.67	309.16	302.42	310.76	311.18	302.61	307.45	305.82	308.55	306.35	304.2	310.2	311.52	314.48	310.79	304.81	295.52	310.68	306.72	302.91	310.23	304.51	303.72	305.13	310.65	308.26	306.79	309.62	303.18	302.3
297.34	300.16	298.11	292.59	291.99	304.76	292.63	299.74	298.59	291.78	293.92	298.68	299.02	299.31	292.66	293.2	298.4	289.37	300.47	289.72	298.97	292.05	306.37	294	292.36	301.95	295.67	299.37	298.81	297.27	302.27	297.38	291.55	299.17	295.5	293.83	289.79	304.34	297.68	295.77	295.94	289.62	293.26	294.29	297.15	296.62	299.3	293.93	293.06	300.94
319.61	330.17	322.9	325.58	332.31	325.79	328.77	322.7	330.23	323.5	327.01	327.69	326.78	330.56	320.51	323.93	331.9	325.45	326.01	324.27	332.04	316.24	334.23	324.55	326.75	327.78	325.13	327.13	327.46	320.95	322.8	326.88	320.28	317.21	322.45	324.51	328.88	325.06	333.52	324.14	332.45	326.68	317.55	330.61	324.11	320.07	324.87	327.86	329.49	331.8
315.89	310.3	320.34	318.19	321.35	314.56	312.49	317.01	319.03	310.06	315.1	310.23	304.3	315.87	322.3	313.86	314.22	315.18	311.39	318	321.82	313.51	310.56	312.33	316.56	307.55	313.99	320.76	303.89	324.21	317.02	315.92	311	311.18	318.69	314.79	315.96	313.13	317.57	311.09	317.77	312.15	313.17	311.48	309.03	310.77	316.62	314.6	314.77	312.88
316.96	307.13	306.94	308.91	302.3	300.31	314.53	307.6	311.58	312.1	312.04	303.45	310.65	306.02	309.71	303.64	311.9	309.7	308.54	311.82	307.96	313.88	301.65	305.53	310.05	309.88	311.98	307.05	312.18	311.32	310.66	310.6	305.65	305.38	305.89	308.87	309.04	309.17	303.79	302.25	305.09	314.55	315.38	315.97	316.11	312.17	312.47	300.32	316.48	303.62
298.96	308.75	309.66	306.18	300.96	301.36	299.65	308.58	313.38	313.19	309.68	304.43	312.38	291.74	308.58	297.82	306.96	300.85	306.32	316.09	308.96	304.6	309.93	307.36	311.87	306.58	313.31	308.89	307.05	306.44	306.61	303.95	304.91	302.44	310.53	312.44	297.05	307.34	305.78	310.85	303.26	306.05	305.68	302.58	311.11	307.32	307.41	304.55	307.97	308.7
293.39	297.38	296.04	297.93	297.88	297.14	302.06	296.09	292.18	290.72	301.41	298.2	293.13	292.91	291.56	292.13	295.16	294.87	290.25	296.7	296.26	291.93	284.8	294.14	287.29	288.72	301.94	294.58	292.18	290.15	304.15	297.05	295.32	298.98	295.5	292.25	289.61	291.31	298.95	302.5	289.63	292.41	294.35	297.62	291.4	297.13	292.6	293.6	291.43	300.17
319.76	312.19	316.8	312.95	312.19	315.35	313.47	310.26	314.68	313.34	318.38	313	314.68	317.99	313.91	313.98	314.06	313.84	317.7	307.45	312.37	312.93	314.97	318.64	323.33	313.85	318.23	316.09	316.81	322.02	305.24	314.25	311.14	320.67	311.71	318.01	311.3	318.77	321.36	305.69	313.94	309.27	312.43	318.53	310.79	310.88	315.48	313.92	315.54	314.09
313.81	310.72	312.64	313.82	312.64	306.3	309.62	313.38	309.04	311.36	313.96	311.84	310.98	317.18	312.22	312.09	307.14	319.52	319.73	318.95	307.82	313.5	312.68	308.57	304.78	305.88	310.63	309.11	313.18	316.86	314.71	308.19	313.85	314.26	315.32	321.55	310.84	311.68	308.82	316.01	317.19	312.46	309.88	311.91	312.59	312.71	316.49	311.48	309.42	310.86
306.98	304.76	302.22	301.82	300.87	307.95	296.21	311.65	298.55	310.91	305.33	299.76	306.6	304.93	301.78	310.58	305.11	300.58	296.02	299.52	305.63	309.85	302.99	306.29	300.9	303.27	305.7	298.47	303.77	299.04	303.26	303.17	298.73	308.57	302.64	306.05	309.35	305.38	301.65	308.39	305.6	296.04	303.52	311.66	302.96	309.99	311.59	301.84	299.44	294.35
294.62	299.91	300.8	298.21	300.54	302.26	307.28	299.01	307.46	301.12	290.78	296.32	302.92	298.69	302.97	298.92	309.74	297.93	297.99	300.42	299.54	295.14	307.08	297.94	296.09	307.79	304.56	300.91	305.64	301.14	303.95	298.07	301.66	300.38	300.1	301.06	303.11	299.59	303.3	300.9	301.59	303.23	303.5	301.22	300.1	295.29	302.86	302.31	296.73	296.7
307.3	307.46	309.62	312.97	314.15	314.09	315.46	312.69	307.59	307.1	307.18	305.03	303.82	309.56	304.7	310.13	313.26	305.13	306.01	313.13	303.53	308.16	306.07	314.28	304.21	313.07	308.62	307.52	308.46	306.38	308.91	305.69	308.05	306.91	315.36	317.91	299.59	310.59	302.76	308	309.03	310.63	303.23	305.47	308.54	302.68	306.88	311.8	311.99	304.38
295.13	310.44	301.94	299.57	307.82	304.59	303.73	303.3	306.92	309.96	301.94	302.66	303.1	297.73	303.55	299.09	303.4	296.88	297.06	304.93	306.31	300.1	308.16	302.3	296.85	302.78	308.36	299.6	305.66	301.75	301.86	297.26	305.31	307.41	298.78	309.54	309.84	313.02	306.4	308.62	300.65	305.8	304.93	301.72	299.44	301.49	297.56	310.79	305.2	304.24
312.48	315.5	319.56	317.13	312.93	312.77	311.67	317.67	312.52	313.32	312.99	319.38	309.11	315.77	315.09	315.14	311.8	317.68	314.28	317.59	320.64	308.53	311.27	316.26	317.19	316.32	319.21	316.2	315.92	306.45	314.2	315.26	313.19	313.9	315.98	315.19	311.23	313.46	310.92	311.21	314.21	320.5	313.27	312.05	325.31	310.01	315.93	314.43	314.85	314.93
299.98	306.48	312.8	298.38	304.1	294.88	303.32	304.54	310.64	301.5	299.64	309.56	307.86	299.77	300.09	305.23	303.89	304.05	310	299.22	301.97	305.14	304.48	299.62	307.31	303.22	296.68	298.39	303.27	301.08	305.55	309.78	302.4	306.18	305.95	296.07	310.8	306.77	310.05	299.97	304.7	302.98	305.4	305.61	300.92	294.29	307.78	313.27	298.81	303.08
298.44	298.83	300.05	302.1	293.8	296.2	293.58	298.22	295.28	298.17	291.47	295.62	297.13	294.89	295.98	293.71	290.97	300.66	290.21	296.54	299.7	294.35	292.88	289.2	285.22	299.86	298.85	293.45	293.93	299.68	301.73	294.88	297.3	289.25	293.53	285.28	295.66	291.65	296.02	298.27	298.34	295.61	301.62	295.72	299.72	299.58	293.64	290.84	294.97	292.94
305.8	307.42	301.37	310.03	309.87	309.37	315.77	304.51	314.22	314.1	307.57	312.15	307.91	313.68	310.33	311.65	301.34	308.59	314.23	312.22	309.32	310.95	316	307.25	310.9	306.17	300.49	305.86	301.37	307.74	306.51	313.78	306.58	313.18	302.63	304.37	307.52	309.32	309.57	306.9	304.35	309.29	313.84	306.55	310.59	311.15	306.1	311.14	309.09	305.75
294.79	294.68	299.2	296.43	292.02	299.64	294.24	300.83	298.61	293.36	291.28	297.55	302.63	300.67	298.33	295.18	302.35	301.33	298.05	302.85	294.72	296.48	300.86	294.16	296.1	288.96	298.19	299.84	298.88	296.44	301.81	290.26	296.14	294.91	297.27	293.82	296.61	291.87	293.83	289.43	298.52	292.84	292.72	291.25	294.94	297.83	302.28	295.62	300.92	296.06
317.01	315.41	316.91	317.95	313.24	317.36	316.84	311.64	312	319.87	314.91	315.18	309.27	311.23	317	313.77	311.27	319.11	315.95	314.05	315.88	318.4	313.45	324.08	317.85	314.82	310.44	318.19	322.17	312.66	320.55	310.73	312.84	311.82	308.64	315.79	319.1	318.1	318.01	313.63	321	313.43	315.01	312.43	321.17	313.21	315.88	311.18	321.62	319.33
304.42	299.11	304.27	296.04	300.34	303.96	306.73	302.41	298.66	304.04	304.71	300.74	297.8	299.62	297.81	309.04	301.35	309	301.86	302.64	306	306.07	305.43	301.03	291	306.83	305.95	301.72	297.01	302.56	301.57	302.9	302.9	302.24	304.4	303.33	299.54	301.64	301.4	291.71	300.76	301.62	305.82	299.77	296.2	295.7	302.15	300.05	297.15	305.34
320.94	328.47	331.07	335.95	323.88	330.82	321.97	328.98	326.43	327.16	326.53	322.66	323.65	329.66	331.77	330.02	322.81	328.64	326.74	331.23	327.27	334.77	327.21	328.38	329.01	329.14	330.28	330.24	331.78	323.9	325.9	324.86	327.61	323.69	328.78	330.98	328.65	321.02	326.6	320.93	332.99	324.93	322.5	329.81	330.88	329.13	329.41	327.62	321.12	324.5
301.7	295.11	298.9	299.44	299.82	298.57	305.03	305.05	299.91	298.64	300.78	299.73	307.67	302.48	302.96	294.83	299.57	301.98	298.71	294.57	306.3	301.15	295.89	302.2	300.67	299.58	296.43	304.08	302.57	296.51	299.98	306.65	303.79	296.21	291.11	300.76	297.55	293.89	302.52	295.26	294.83	298.5	300.92	302.42	303.24	297.13	295.51	296.85	300.46	296.92
301.47	308.19	309.4	307.3	301.09	307.89	305.55	307.75	305.2	306.21	308.03	305.65	311.64	303.34	302.1	300.43	308.03	308.08	307.4	304.51	305.25	312.29	310	305.03	307.97	315.78	302.95	308.1	307.9	306.29	299.7	311.13	302.66	306.57	307.05	304.8	305.58	303.7	300.7	302.21	300.88	307.14	300.75	313.16	306.84	315.03	304.3	299.16	314.24	305.22
311.69	310.64	314.6	312	313.14	309.11	302.51	307.09	306.95	307.36	307.68	309.28	309.56	304.31	306.2	308.99	307.26	307.97	316.63	306.35	314.4	307.23	309.06	316.47	312.58	311.28	308.07	306.2	314.97	308.69	316.63	309.33	312.46	310.62	310.6	311.26	315.28	313.05	310.03	311.8	314.66	306.18	311.22	312.93	314.54	302.83	303.77	311.4	313.01	301.5
302.79	302.06	303.27	296.94	302.08	306.4	296.05	300.26	302.75	309.45	297.96	300.49	297.15	307.77	311.59	306.05	301.87	299.57	296.73	299.23	297.89	303.42	300.19	301.85	305.63	308.96	303.03	301.21	296.47	301.31	303.56	293.14	300.78	298.41	302.02	299.81	300.82	305.9	301.84	304.47	301.21	303.43	302.47	300.51	304.07	307.05	308.5	307.18	300.96	302.43
297.89	298.41	304.39	306.15	303.15	296.5	300.92	297.39	308.09	296.16	301.71	299.78	290.62	294.45	301.75	294.69	299.5	304.53	301.38	310.49	297.5	297.05	298.89	304.94	303.19	294.2	301.75	301.95	301.43	301.3	298.71	302.99	298.51	296.16	299.34	298.73	299.87	291.96	305.19	304.17	294.92	300.91	296.56	303.28	299.17	296.55	298.65	302.77	305.09	302.53
300.81	304.8	302.67	307.46	305.52	309.4	297.49	310.01	307.78	298.17	302.11	300.32	307.8	308.45	306.29	302.53	301.47	302.76	296.94	304.29	312.39	310.74	301.25	301.9	302.13	309.16	305.26	288.7	295.91	295.1	301.19	306.76	302.33	296.25	304.2	303.68	305.11	306.38	297.3	296.66	297.07	296.5	300.76	304.81	312.58	299.6	302.71	304.9	304.01	300.79
295.87	295.88	290.7	290.9	292.74	294.3	296.25	294.7	292.07	307.69	286.77	290.56	291.9	297.42	283.3	293.49	292.06	291.13	292.85	298.47	291.71	291.86	290.01	294.57	298.26	290	293.57	297.87	294.37	294.75	292.12	290.92	296.46	293.37	287.38	296.32	290.24	296.4	290.25	290.79	298.23	289.34	287.52	290.97	291.46	292.52	294.52	297.36	295.5	298.5
300.84	307.17	295.47	299.76	301.41	305.67	297.08	298.34	292.45	293.89	300.03	300.25	303.09	306.21	297.1	294.38	302.46	295.74	303.78	298.58	300.85	297.49	299.92	288.54	302.96	299.75	299.01	306.02	302.63	305.22	300.86	299.73	300.15	299.76	299.56	296.93	300.86	292.48	299.75	294.23	301.62	303.05	289.52	305.56	304.28	309.1	300.12	298.41	296.41	303.29
316.83	312.43	312.58	315.44	320.63	313.02	308.55	311.72	312.31	317.44	309.62	321.56	313.7	316.59	314.99	315.15	313.19	313.27	315.99	312.04	316.89	308.82	309.95	314.32	306.22	318.37	317.53	318.81	310.72	319.34	320.88	316.19	315.04	309.18	320.75	313.91	308.38	320.87	307.84	315.83	311.08	307.2	307.82	318.38	314.34	314.17	305.07	310.57	311.76	306
328.67	320.26	327.9	330.38	328.46	329.87	330.94	325.58	332.79	325.33	331.1	331.3	327.74	330.17	330.95	327.05	324.66	327.96	327.44	322.95	330.13	331.83	334.81	324.51	326.97	325.76	320.47	329.27	330.01	325.14	330.1	332.52	331.58	330.2	324.63	321.94	318.99	327.05	327.09	326.21	328.83	324.12	328.59	325.49	332.96	325.82	326.96	325.02	334.6	325.34
311.38	306.15	302.46	309.62	301.29	305.21	302.76	302.87	299.98	306.9	305.67	306.64	305.84	303.49	304.63	310.68	303.14	306.95	307.51	306.11	302.54	302.35	304.87	305.76	308.99	307.43	306.46	308.39	300.47	308.43	301.43	299.8	303.58	304.84	302.16	299.42	298.09	305.03	307.52	311.93	309.92	304.08	309.94	304.3	311.52	306.42	310.01	307.85	305.05	302.53
305.47	299.46	306.57	298.79	307.13	305.6	302.54	301.34	305.71	304.46	302.35	306.61	305.75	302.23	315.51	305.92	310.86	307.75	302.37	306.32	301.26	308.9	307.5	304.34	301.09	307.99	303.42	303.36	304.42	301.35	300.27	298.56	302.92	299.28	300.37	304.77	305.94	307.3	308.82	310.7	308.57	309.98	312.43	309.67	306.47	311.5	306.55	305.86	307.09	306.43
298.86	309.8	308.4	303.73	303.62	310.53	305.19	308.7	308.11	303.75	305.57	303.25	308.4	310.06	308.92	304.07	298.75	307.42	305.27	305.09	312.56	302.58	311.59	303.63	302.85	304.29	305.37	309.33	303.5	307.85	306.91	299	299.93	310.89	308.78	301.28	296.88	312.7	302.99	297.97	303.97	307.04	313.23	309.32	301.96	309.31	301.97	300.78	307.84	306.59
314.35	310.8	307.73	307.54	308.68	308.58	304.69	304.15	303.25	308.59	301.73	303.3	306.13	307.12	310.79	309.19	307.59	307.93	307.01	305.14	303.74	312.08	303.14	306.45	304.58	310.33	310.44	302.62	310.19	300.94	308.31	314.05	300.56	301.85	305.01	301.4	304.78	308.56	306.68	312.2	306.59	303.3	295.81	304.48	306.57	298.6	315.02	309.21	312.13	304.42
300.07	306.19	314.17	302.14	312.4	297.06	298	307.51	297.1	305.55	300.98	303.38	298.84	298.02	296.41	299.28	296.69	289.35	304.62	301.58	302.58	302.75	298.99	307.1	302.02	299.77	302.38	298.88	298.54	306.48	293.28	310.24	299.85	308.51	299.29	302.22	298.1	300.39	295.92	301.32	296.94	303.36	295.71	299.38	299.41	292.01	303.48	303.27	298.48	306.67
308.32	305.83	308.38	304.15	306.45	317.74	308.13	308.39	308.33	308.83	314.16	313.55	313.57	305.15	310.84	313.12	305.61	307.72	311.31	308.18	309.73	311.53	308.97	317.72	310.54	310.51	317.41	307.65	312.03	304.08	301.61	305.51	307.97	309.02	314.22	312.23	303.43	303.36	314.92	311.18	308.5	309.36	317.27	307.37	309.45	305.77	307.87	300.34	314.48	308.88
318.16	315.63	308.66	311.82	316.46	309.65	313.26	312.19	311.82	306.5	311.64	313.91	307.39	316.21	316.92	316.42	314.84	317.97	305.8	314.64	315.19	310.84	308.2	308.84	308.3	310.31	323.46	314.68	309.84	315.74	309.16	314.75	313.8	315.02	311.1	311.79	313.83	316.01	307.79	322.68	318.35	313.57	310.25	318.51	308.04	319.54	315.14	307.66	316.49	309.51
312.17	311.51	305.83	304.01	308.06	303.73	310.19	316.27	306.21	311.52	312.38	307.73	307.48	311.78	316.69	311.27	311.04	309.95	309.26	311.26	304.95	313.15	316.65	311.53	315.98	314.32	308.42	307.16	302.49	311.7	316.35	309.79	311.93	316.34	311.13	304.81	309.03	308.46	305.46	310.1	310.26	304.93	305.6	316.34	315.94	310.75	306.36	314.17	304.15	309.26
300.6	306.17	295.79	295.38	295.42	300.78	302.56	301.1	301.25	304.01	304.04	293.97	306.2	304.74	308.83	299.94	303.44	311.9	302.34	301.66	303.2	301.1	307.14	302.39	306.3	302.07	303.91	302.49	302.74	306.26	304.04	303.91	310.67	300.59	301.47	305.76	295.73	301.09	299.54	303.04	302.15	303.03	307.75	300.36	297.78	305.23	302.31	299	302.99	308.99
318.66	311.34	310.04	319.8	317.85	316.8	319.47	317.95	321.45	319.79	320.32	319.39	314.07	311.21	311.66	319.48	317.5	317.51	317.72	313.55	308.27	315.69	320.11	310.8	309.54	312.37	320.99	310.57	307.9	313.76	317.25	319.67	320.96	309.69	318.86	319.08	320.62	318.41	320.94	315.99	312.57	311.07	313.93	313.62	317.14	310.07	312.4	316.41	320.55	319.86
332.43	332.67	331.14	323.24	330.83	321.03	324.33	329.44	325.28	332.2	327.02	331.36	329.5	325.95	333.21	319.38	329.4	322.62	326.82	321.59	327.89	323.7	331.9	331.84	331.7	330.64	328.64	325.23	328.48	328.9	331.09	326.24	332.59	329.62	327.43	330.57	321.46	320.99	332.87	324.29	328.94	330.76	326.27	326.4	321.37	326.7	326.59	321.91	326.36	326.4
306.25	299.63	309.22	302.16	305.14	310.05	306.02	310.73	306.86	304.32	307.55	308.85	302.52	314.05	301.83	304.16	305.49	306.6	310.13	315.09	307.56	300.98	302.3	306.22	312.18	303.74	306.59	306.87	305.9	310.32	307.4	309.83	312.49	308.44	306.54	305.35	308.08	307.49	313.06	312.45	303.67	302.64	303.42	311.07	309.47	310.5	301.95	306.49	306.13	308.12
305.62	298.51	303.88	308	304.94	306.52	308.32	306.79	305.56	307.1	305.87	307.22	305.45	311.3	306.22	303.31	305.8	304.05	303.9	302.65	301.84	301.95	317.72	306.95	301.93	302.73	311.34	304.28	303.72	305.23	303.91	301.04	298.65	304.72	307.96	304.9	299.39	298.53	305.16	296	303.85	302.15	301.01	305.03	298.98	309.97	303.54	303.76	299.01	304.99
304.27	297.32	295.05	300.23	300.99	299.87	300.25	299.16	305.23	306.4	295.77	303.48	301.15	305.72	304.9	303.4	298.55	304.8	300.24	300.54	303.21	300.52	299.64	303.72	301.62	300.25	301.89	304.66	299.16	303.75	302.62	305.45	302.18	297.74	298.87	302.58	301.11	302.97	300.4	303.74	300.05	306.01	298.77	293.74	297.39	294.73	304.71	299.13	298.2	302.75
304.16	307.87	304.09	301.74	306.59	308.23	308.33	309.96	299.28	305.6	307.72	305.64	297.52	303.24	300.65	309.35	312.69	309.25	303.01	303.89	299.67	314.55	302.47	302.4	301.93	308.36	301.81	309.76	303.99	301.99	303.98	302.73	306.93	298.59	304.41	309.33	301.31	307.46	306.87	311.01	303.82	301.51	306.95	303.51	315.47	312.37	304.78	301.39	301.86	308.28
311.98	304.45	312.11	311.58	310.56	312.16	304.15	310.12	307.31	301.47	300.13	311.36	302.83	309.9	307.38	306.71	312.87	305.85	304.88	302.05	309.71	302.66	302.53	301.13	307.01	308.03	305.95	303.64	303.88	310.31	312.5	310.52	314.39	301.31	312.3	303	311.43	310.25	306.7	315.41	296.89	311.3	301.12	308.05	307.83	308.49	303.06	304.1	312.98	306.98
316.9	318.67	313.27	313.8	313.23	315.69	314.65	308.16	313.79	319.58	315.32	314.45	320.97	317.1	318.22	314.88	317.45	313.43	311.35	314.18	306.16	317.1	314.13	316.7	312.79	314.87	314.1	317.67	318.94	318.76	312.06	325.5	319.84	308.52	315.9	310.07	308.26	313.89	316.5	312.97	311.46	313.87	309.11	318.73	320.78	310.53	312.42	315.61	316.82	315.12
312.36	309.53	312.55	312.41	319.72	313.69	311.47	316.71	319.19	315.64	316.38	315.6	310.39	317.97	311.29	315.06	315.19	314.1	315.69	307.28	316.29	313.41	314.07	312.09	308.3	308.6	317.96	315.3	312.87	305.37	307.26	306.32	311.33	310.57	314.51	311.51	305.41	310.4	310.18	318.87	314.39	311.05	313.85	315.75	318.79	313.42	318.5	319.14	310.98	321.04
301.27	300.26	310.04	296.59	302.29	292.32	302.53	298.5	304.7	303.26	303.03	304.95	296.91	300.26	297.48	304.92	306.75	303.15	311.34	296.83	310.71	298.85	302.17	304.23	293.88	307.75	297.46	305.26	306.42	306.93	300.93	307.55	307.08	298.95	302.61	308.17	297.07	298.23	307.95	305.08	299.29	304.98	298.08	305.01	296.77	306.93	297.5	301.86	293.02	302.97
315.11	315.21	312.58	315.39	315.14	320.1	315.91	317.38	309.63	317.78	311.87	316.09	319.05	312.34	314.21	312.28	313.34	315.75	318.21	311.17	310.22	323.09	315.46	316.08	311.39	319.78	309.32	313.63	315.21	313.14	315.2	318.68	317.7	319.5	313.42	314.67	315.79	325.49	319.87	317.08	317.39	309.7	308.78	317.83	314.13	317.45	313.26	323.65	305.16	316.86
314.42	320.1	309.83	316.42	310.41	316.09	324.35	312.89	311.98	314.29	311.11	316.5	314.92	314.94	314.32	315.19	317.48	319.1	314.62	311.76	313.1	321.41	313.69	312.32	314.2	317.43	318.77	321.1	318.7	316.77	313.83	312.46	313.18	317.09	310.59	308.06	317.23	310.99	317.87	313.87	321.93	317.27	313.05	318.56	318.22	309.38	318.77	321.85	317.42	313.18
296.59	293.62	295.95	298.11	293.25	298.73	298.23	292.78	296.85	295.64	295.33	293.03	295.16	294.44	286.75	298.44	294.17	294.57	301.8	303.66	291.03	293.15	295.83	294.67	286.85	296.99	292.92	295.49	283.43	291.1	293.01	292.89	292.6	286.58	300.4	292.14	290.59	298.64	295.21	292.67	294.33	289.45	288.49	291.5	300.65	290.85	297.59	294.33	295.11	290.25
296.67	300.08	295.49	301.91	306.43	305.65	304.55	305.46	304.03	295.82	299.36	293.93	299.55	308.02	300.63	296.9	303.78	301.58	303.15	299.6	294.56	302.53	306.38	299.3	305.34	296.01	296.77	299.86	301.95	297.64	300.84	297.27	301.22	302.56	290.52	298.89	302.27	310.69	303.38	304.93	294.77	300.13	299.44	298.33	297.94	296.4	300.53	298.01	297.25	298.38
313.93	308.79	315.78	305.6	312.63	311.01	315.9	312.27	315.11	317.01	316.16	312.4	314.5	311.29	308.31	308.23	314.08	311.41	312.03	313.42	312.26	312.03	304.2	315.84	310.3	308.29	320.84	313.18	316.62	318.7	318.74	308.52	313.69	314.08	310.57	315.39	304.8	314.94	304.34	316.03	305.3	316.04	316.39	307.75	315.45	310.51	313.42	316.46	313.08	317.69
304.04	301.6	300.61	306.5	299.42	303.05	302.69	302.86	309.02	304.78	294.86	308.42	294.66	305.32	310.27	308.64	302.47	305.76	304.72	300.88	300.47	294.52	309.75	300.87	303.7	298.46	303.82	304.53	300.85	304.53	294.64	307.33	304.64	308.5	304.84	309.5	304.69	312.24	297.9	304.69	308.47	301.52	301.87	298.31	307.3	300.5	302.45	300.29	297.41	298.47
322.54	315.24	321.67	318.67	319.4	317.09	316.34	316.77	317.28	317.79	318.93	317.39	321.44	311.4	323.94	313.07	316.27	319.69	314.48	319.26	317.77	318.23	319.24	321.1	317.56	322.47	313.17	316.15	314.33	322.44	314.16	324.15	318.47	314.69	319.83	321.78	314.33	316.11	316.67	314.3	315.44	324.44	317.39	317.03	313.18	313.69	314.86	315.75	322.5	323.47
303.74	306.09	306.69	313.66	313.62	307.6	308.64	305.97	308.19	308.96	313.11	302.55	306.68	309.59	303.75	308.6	304.49	307.87	302.86	309.89	306.21	309.55	300.62	307.07	304.35	309.43	309.47	310.12	308.26	310.39	300.32	302.96	307.74	303.87	307.75	304.67	302.56	297.37	312.99	304.57	309.93	314.54	303.52	311.94	311.6	312.55	308.17	307.28	309.02	306.89
324.63	315.96	309.19	310.12	313.42	316.87	310.26	314.56	324.09	319.56	315.03	315.11	321.04	319.6	316.46	316.14	317.75	320.19	314.91	315.01	318.17	313.39	314.61	323.51	317.52	316.4	313.24	316.45	318.34	314.33	317.27	311.25	313.33	319.85	314.89	312.92	314.88	315.07	314.67	313.15	310.58	317.98	320.92	319.42	313.29	311.4	313.11	313.04	314.18	319.78
315.06	313.45	311.77	315.56	322.03	310.46	317.66	313.92	315.2	316.91	319.79	318.65	322.38	314.04	317.35	319.27	315.76	315.68	321.29	323.08	316.56	320.14	319.1	308.95	312.82	318.66	311.34	313.11	313.93	317.43	311.13	319.81	324.21	320	328.89	316.32	321.75	319.36	314.46	318.27	317.32	320.25	316.27	317.64	315.69	317	319.02	317.13	318.21	313.51
302.74	310.41	301.77	298.93	302.29	303.48	305	302.85	309.19	306.83	300.79	302.85	295.51	305.05	306.05	304.35	307.3	297.61	303.5	296.9	305.92	305.81	309.1	299.31	309.34	298.99	305.88	299.45	304.11	305.61	297.51	297.53	305.16	302.93	306.78	308.3	306.38	305.7	301.5	302.16	301	304.4	303.36	299.54	300.63	307.8	302.54	299.96	309.34	310.72
296.95	294	289.3	295.1	284.93	297.65	292.78	294.24	287.45	290.5	287.24	294.71	291.58	296.37	294.45	286.52	296.45	291.3	293.31	294.13	291.42	294.05	299.1	298.47	293.3	293.83	298.16	293.46	284.69	298.3	290.58	296.06	289.89	289.83	295.4	294.89	296.46	290.56	295.98	294.74	293.34	291.56	291.51	290.83	292.22	287.67	301.21	291.17	292.99	292.08
295.78	297.12	305.73	305.88	300.2	302.63	306.94	302.17	301.87	309.58	303.49	299.77	301.93	306.63	308.85	300.67	310.15	307.5	303.39	300.91	301.97	301.88	302.87	306.36	302.33	297.63	303.28	298.23	312.03	302.35	305.67	309.32	309.47	304.98	309.25	301.29	305.63	313.11	301.07	309.16	303.94	305.31	303.14	305.15	302.83	304.27	302.98	299.74	306.72	303.53
318.73	316.81	316.27	317.78	314.76	311.74	317.85	321.01	322.61	315.99	310.47	307.26	310.33	314.1	313.36	312.82	315.27	316.61	313.49	317.22	309.25	314.15	311.99	314.65	320.45	308.87	308.05	314.16	311.7	319.06	315.22	307.8	315.79	320.17	315.34	312.07	309.44	312.92	315.49	312.24	309.23	311.55	315.78	310.88	309.45	318.39	315.65	314.92	317.73	311.15
312.99	320.95	319.2	313.45	317.3	323.62	321.62	318.39	323.78	319.13	323.79	319.51	324.18	312.09	314.05	318.95	320.37	313.38	318.7	313.75	315.16	322.67	320.1	316.25	323.28	323.61	316.94	322.62	321.6	323.82	318.3	313.91	316.82	313.69	317.82	316.27	318.22	324.02	322.16	321.19	313.13	315.96	316.73	311.54	321.4	316.48	315.69	326.64	322.43	315.14
332.33	320.81	328.4	323.04	323.34	328.03	323.46	324.84	324	323.2	323.61	325.18	321.07	324.6	324.24	326.39	324.06	325.45	322.76	324.04	326.69	328.1	338.8	320.85	320.76	317.93	332.03	330.26	321.97	324.84	320.05	325.07	324.26	328.25	327.2	330.94	323.96	326.09	330.38	325.74	324.1	320.88	332.38	327.45	326.37	325.41	329.45	325.71	325.96	330.84
305.38	308.27	307.26	300.75	308.66	298.94	302.07	302.37	308.08	314.14	308.22	304.84	311.64	306.26	310.81	307.45	311.64	310.95	305.4	309.12	307.84	303.21	308.07	306.61	313.15	301.12	307.62	305.67	313.43	303.38	305.25	307.29	309.76	312.14	304.49	303.47	301.62	302.5	299.06	305.58	311.9	304.34	303.35	316.76	311.43	308.77	305.58	309.4	307.86	300.95
325.95	315.9	322.77	321.32	327.34	326.99	324.31	320.01	325.3	330.98	321.18	326.23	327.55	323.69	318.43	323.74	317.72	328.06	332.8	323.11	322.89	321.23	324.43	317.57	325.57	327.46	328.6	323.95	324.36	318.48	329.44	330.91	323.55	323.01	326.72	322.28	332.41	322.92	328.18	326.18	326.81	323.3	327.95	324.59	319.05	325.75	322.21	320.61	330.1	325.22
302.32	304.33	309.71	304.74	297.7	310.2	306.74	298.1	308.76	315.93	319.65	305.59	307.02	299.11	305.78	305.91	310.35	308.19	302.83	310.88	302.27	302.85	307.45	305.6	295.27	311.47	305.58	309.7	308.51	304.17	312.07	308.67	313.1	307.01	311.7	310.7	310.34	303.33	307.27	305.51	303.09	303.95	312.07	309.69	307.74	302.54	309.44	304.18	304.52	306.44
310.41	306.58	308.29	308.36	310.34	308.58	314.7	307.62	302.08	308.59	310.37	308.43	310.04	305.86	308.43	300.06	308.51	315.35	304.39	301.88	295.93	307.76	312.33	308.95	306.54	305.25	303.82	307.14	308.44	311.52	293.69	303.57	304.08	311.51	311.41	299.03	310.39	299.29	310.62	311.45	303.38	305.79	313.31	301.84	301.93	304.39	309.69	310.28	311.03	307.83
312.83	318.65	312.95	313.23	321.77	318.57	314.91	323.38	313.88	313.63	321.28	321.95	313.84	313.9	315.92	319.61	308.45	305.85	320.31	308.7	311.15	314.19	313.55	312.59	310.64	313.03	315.97	314.32	305.46	307.01	310.14	312.56	311.5	310.17	311.63	314.76	321.09	318.71	310.65	316.63	313.02	307.11	312.05	317.94	312	312.76	318.86	314.59	315.39	313.62
304.51	302.9	301.9	301.43	310.26	301.06	302.08	307.33	301.73	313.97	306.05	302.99	304.33	302.3	302.12	303.77	301.85	305.67	308.33	297.15	307.47	307.99	302.08	301.86	303.42	299.07	304.7	305.64	309.17	303.67	301.54	300.52	301.68	308.38	303.74	298.78	301.9	304.21	302.93	312.1	306.64	301.21	306.67	305.15	300.21	298.78	302.09	304.77	306.88	298.31
317.14	315.89	312.45	313	315.25	305.15	312.82	311.45	313.54	313.79	314.33	311.58	314.69	311.74	319.65	311.44	319.24	313.55	312.8	314.38	308.82	317.36	312.63	311.69	313.74	304.41	311.35	319.75	314.63	319.83	310.37	319.62	317.56	308.43	308.83	311.41	314.47	313.04	314.62	316.65	318.13	311.04	318.73	308.3	316.27	313.63	314.04	306.21	308.97	312.26
300.43	304.85	297.84	297.44	299.33	297.57	299.81	300.84	305.09	302.73	308.19	298.25	303.76	302.81	296.01	304.94	306.41	306.96	300.22	296.77	302.6	300.58	296.18	299.97	305.3	303.43	303.77	302.09	292.62	299.32	302.58	304.93	299.17	299.46	306.05	299.19	298.68	299.3	296.71	304.93	292.81	303.34	298.07	302.17	300.08	302.3	302.15	309.02	295.93	300.46
288.81	288.05	294.6	294.11	290.56	299.73	297.57	292.75	290.88	292.9	296.17	295.17	303.61	299.34	293.16	288.38	293.13	287.96	293.91	294.31	286.16	285.45	302.32	295.54	292.76	294.01	294.05	295.78	292.77	287.48	295.76	294.8	298.23	287.55	295.42	298.89	290.9	293.04	291.92	293.88	297.02	299.26	294.49	298.12	288.94	297.2	295.76	288.56	294.01	295.64
324.1	327.49	322.52	328.39	322.6	324.48	319.82	324.06	331.25	330	322.61	326.33	327.24	326.38	329.22	325.45	329.24	334.37	325.68	330.61	323.37	331.9	329.67	332.71	328.97	327.08	325.73	327.64	323.43	331.65	328.55	322.93	330.99	326.5	321.52	321.62	322.94	331.23	327.39	331.45	328.61	330.91	321.36	330.93	334.05	324.08	326.24	330.67	324.68	330.26
316.93	320.37	317.92	318.68	320.77	317.62	321.23	314.52	321.53	318.57	317.49	315.15	323.39	314.44	322.33	313.61	318.17	315.78	316.91	309.87	316.52	315.59	315.85	324.87	322.28	319.1	322.13	316.48	315.17	318.78	319.47	320.72	317.73	321.14	318.59	317.11	310.97	315.3	321.01	312.83	319.08	316.95	313.48	318.96	320.81	316.08	318.47	323.11	318.97	319.92
300.84	305.11	310.26	300.93	302.14	318.79	305.56	303.14	311.62	309.43	301.43	302.14	301.33	306.15	304.39	311.32	298.94	299.51	307.26	297.53	303.01	295.06	304.93	300.23	305.45	301.35	297.89	307.41	305.17	299.59	311.06	304.65	302.97	309.88	304.28	303.82	302.9	307.2	310.06	310.81	299.59	304.67	306.52	299.16	303.66	301.61	300.31	309.54	310.83	305.7
311.9	312.83	314.37	318.4	312.74	312.56	310.9	307.97	322.74	319.24	319.42	317.91	312.66	313.02	319.28	313.36	321.18	315.78	318.3	319.27	310.21	324.43	316.06	319.75	313.19	320.29	319.74	312.18	312.14	313.69	317.88	308.76	308.57	309.63	315.56	308.73	311.73	312.43	307.23	318.69	319.66	320.78	319.71	313.5	306.6	317.42	311.04	309.84	317.03	310.39
302.22	307.26	302.9	298.07	299.7	304.62	306.22	310.88	302.92	302.5	298.2	306.37	308.76	299.95	299.6	299.57	298.34	304.12	304.95	298.93	306.21	303.61	302.01	306.78	305.15	306.08	295.12	306.21	304.71	298.79	304.57	304.43	303.82	304.3	299.17	303.74	306.68	298.63	302.1	309.67	307	302.01	301.32	306.58	300.99	305.93	306.65	299.95	301.83	310.98
306.05	305.86	302.17	306.29	305.95	312.25	307.7	312.09	294.06	298.68	303.56	308.03	302.99	296.15	306.98	303.11	300.46	304.95	307.14	302.16	305.48	308.35	301.72	305.75	304.69	305.88	300.37	308.94	300.98	310.52	304.74	303.69	301.72	307.55	298.18	298.09	305.77	307.7	299.8	304.23	303.33	302.63	306.72	306.27	301.38	298.64	303.11	300.07	304.2	306.66
314.27	315.23	320.94	320.47	316.94	318.47	318.4	318.3	313.27	313.12	312.54	317.43	316.63	314.88	318.94	323.07	318.03	319.87	317.07	311.58	318.86	324.9	312.43	317.25	313.42	318.86	314.58	316.87	313.04	317.1	317.14	310.91	313.96	324.62	320.83	319.14	311.35	314.6	320.96	315	316.66	315.35	319.89	308.21	318.76	317.12	309.31	315.16	321.33	316.76
303.36	315.27	309.47	307.27	308.79	311.87	306.9	316.02	319.54	312.21	304.23	312.37	317.91	310.29	316.55	306.05	304.02	310.42	315.05	316.58	309.32	310.65	306.13	312.1	309.15	309.03	305.59	315.27	312.4	312.39	309.48	311.48	306.85	310.36	308.57	313.03	309.11	315.81	313.85	302.9	318.1	317.02	319.16	307.34	303.92	306.7	306.08	308.65	312.16	307.99
302.22	308.01	313.25	317.71	311.79	313.07	314.92	315.58	316.09	307.59	308.77	310.69	311.42	311.29	315.83	304.95	307.39	312.12	307.72	310.17	307.7	306.07	309.61	313.37	310.39	314.01	303.86	311.57	313.3	318.49	309.66	312.63	309.64	309.96	311.22	314.05	318.92	310.79	312.57	315.9	307.97	321.07	311.15	312.36	314.9	306.5	311.71	308.72	311.57	314.48
327.55	326.11	321.64	320.65	322.57	323.09	324.96	324.96	329.07	319.9	329.7	324.82	328.22	326.79	324.97	323.83	330.34	325.96	321.03	328.03	329.55	327.03	325.57	328.32	328.94	319.65	328.87	321.7	318.8	329.33	330.27	329.38	333.27	323.82	324.28	320.76	320.17	327.15	322.65	327.84	330.22	320.27	328.68	320.92	324.92	325.58	330.02	324.92	326.45	327.08
306.23	308.26	312.21	313.51	317.26	315.93	309.31	317.79	313.01	308.03	315.2	322.13	314.1	312.55	314.34	312.25	312.15	314.38	306.65	317.34	308.28	321.93	312.08	316.7	313.53	317.15	316.03	314.15	310.12	313.99	315.02	305.65	307.54	314.15	314.93	312.16	313.24	312.8	311.33	305.89	309.9	311.95	310.56	313.21	314.31	317.82	313.38	317.33	315.9	316.36
328.08	323.57	322.84	324.87	328.91	326.12	328.89	330.06	323.45	320.88	324.15	335.9	321.27	320.53	335.91	332.26	330.05	325.37	325.09	323.85	327.65	320.97	325.03	324.83	321.36	326.58	336.46	327.53	324.23	327.57	326.32	313.82	328.81	326.78	321.85	325.04	329.51	325.84	327.06	328.13	335.46	326.37	330.47	332.05	326.15	331.87	328.52	328.22	331.9	323.17
293.94	294.32	292.75	287.73	293.88	298.41	299.21	289.85	288.51	294.29	291.67	289.18	296.75	296.86	292.77	296.05	296.9	295.97	292.68	296.62	288.21	293.25	289.95	291.01	299.82	292.66	294.03	294.22	295.27	290.37	290.06	292.91	294.51	289.53	289.99	290.44	291.01	288.81	302.37	294.42	291.64	290.08	293.98	292.59	300.1	299.78	289.36	294.02	295.58	297.77
320.39	317.4	315.35	312.87	307.79	307.98	310.9	309.22	320.97	310.47	317.39	315.65	308.3	307.3	305.1	316.37	315.84	312.06	313.62	309.84	313.59	313.62	311.54	315.11	310.18	302.39	304.83	306.14	309.33	314.55	310.28	316.55	311.36	314.58	311.24	311.32	307.3	314.07	308.42	312.62	309.75	315.43	312.65	315.51	310.17	310.48	310.51	313.88	308.14	304.92
303.32	303.83	304.54	298.68	308.18	309.98	302.5	302.2	301.43	299.5	311.16	305.67	307.38	308.92	303.97	304.12	299.26	304.98	295.09	303.2	306	314.34	295.93	303.99	298.08	303.91	305.32	309.63	300.63	308.61	305.2	303.31	297.75	297.72	312.03	302.94	307.64	305.49	309.76	308.05	307.28	304.31	307.39	306.18	304.84	310.62	305.25	306.99	312.06	306.05
298.67	304.75	297.76	297.12	295.5	298.51	295.15	302.08	304.15	295.18	311.28	292.3	300.28	298.09	295.88	288.68	294.28	305.5	304.06	301.66	303	298.02	297.92	297.83	304.88	299.88	301.57	297.05	302.13	299.11	297.42	302.62	301.97	299.65	300.22	298.42	300.16	302.41	303.63	301.85	296.97	305.4	305.03	298.84	300.03	300.44	301.83	303.18	305.49	293.55
298.44	296.36	295	296.81	291.8	291.33	288.88	295.4	288.63	291.24	290.89	291.31	289.5	290.59	290.82	293.53	296.13	291.76	297.01	292.83	304.27	293.45	296.78	296.52	289.38	294	295.7	296.92	292.23	293.09	289.01	293.11	292	295.77	294.51	294.29	303.96	290.95	288.56	290.59	288.34	295.45	291.59	294.83	291.06	294.13	297.27	296.19	296.29	294.06
314.86	316.51	316.18	312.8	312.2	317.39	311.95	319.23	313.27	309.79	314.84	314.11	311.68	307.79	313.15	311.26	317.05	312.72	320.42	314.24	312.38	306.79	308.58	311.26	316.12	318.57	320.76	313.88	309.97	309.75	318.64	319.39	309.26	310.36	310.8	304.71	308.67	312.52	312.9	310.81	305.67	305.28	309.07	310.73	316.35	307.24	311.46	318.23	315.15	311.63
300.45	301.09	295.23	302.78	301.8	298.03	295.77	298.26	299.65	303.15	294.07	303.86	300.16	307.34	298.56	296.6	295.08	300.65	304.35	304.97	299.15	305.57	299.43	297.52	304.11	303.32	302.67	299.45	312.02	298.28	302.52	307.84	303.13	307.39	293.11	298.43	296.34	291.66	300.11	296.33	295.55	299.03	300.19	298.54	294.48	307.19	295.56	300.05	295.87	303.88
300.79	311.75	301.9	305.81	305.84	302.64	300.84	305.23	304.62	303.17	308.52	303.8	306.7	302.15	308.53	307.52	310.33	307.29	310.35	311.97	308.33	308.4	304.6	311.82	303.86	305.77	302.7	298.09	306.67	299.19	308.38	306.27	300.58	305.71	306.08	303.91	307.68	307.63	302.46	299.76	301.16	305.68	301.95	312.77	309.86	306.34	301.91	303.36	299.36	305.06
301.26	303.64	294.28	302.3	304.36	304.2	295.32	302.62	304.77	301.23	304.41	296.31	299.05	303.43	297.27	307.58	307.77	302.07	299.82	300.55	296	310.07	303.74	307.3	305.41	307.94	303.4	295.93	306.18	301.98	303.22	305.45	304.87	291.39	298.77	302.16	305.72	302.61	295.51	303.59	308.72	303.23	301.54	300.44	303.43	299.22	299.57	301.01	295.47	305.5
316.61	306.69	315.01	317.01	310.21	311.98	311.75	308.69	318.39	311.72	308.62	307.29	316.28	319.52	315.21	313.85	310.7	318.01	317.55	313.63	316.88	323.6	307.99	310.85	313.03	317.87	314.49	313.01	317.31	313.14	314.44	314.06	313.34	314.15	307.02	314.03	313.78	308.53	313.23	311.96	314.62	313.18	313.93	310.64	319.2	309.18	316.96	305.17	320.61	309.51
307.07	311.23	309.25	307.64	314.66	310.28	312.15	307.93	310.97	306.39	306.17	305.24	306.59	306.39	301.07	304.69	305.2	311.47	305.36	298.45	303.36	302.08	307.67	304.82	307.15	313.93	306.21	303.23	306.72	307.16	310.35	309.33	305.47	311.63	310.26	307.97	300.35	305.46	306.74	305.07	310.42	306.93	309.76	308.37	303.68	306.38	301.37	310.6	305.68	308.07
319.33	321.23	320.9	316.14	315.92	322.1	320.68	314.61	321.94	315.1	316.13	322.77	320.94	320.77	319.59	324.34	318.66	313.54	316.4	323.86	324.07	309.77	320.86	317.82	323.27	319.42	307.54	316.52	319.9	317.15	320.25	312.71	314.99	326.84	319.25	319.4	326.53	312.69	319.2	324.38	321.4	322.09	316.95	318.23	318.31	319.09	316.31	319.67	319.49	320.37
314.7	309.97	306.5	311.2	318.27	307.27	321.5	313.22	306.18	316.29	317.26	314.07	312.99	310.64	314.87	308.48	308.47	321	312.36	316.48	308.98	314.84	319.27	314.3	313.03	313.54	314.28	314.19	321.6	317.81	307.76	308.51	316.66	311.53	315.64	314.42	314.28	304.77	314.49	314.24	311.83	313.87	308.5	311.68	304.69	307.34	311.28	310.62	317.21	311.88
318.64	314.53	314.41	316.98	312.25	317	319.68	317.45	321.23	314.6	315.79	310.78	310.8	318.8	312.94	317.35	318.13	318.99	320.94	315.85	315.55	314.08	314.57	303.39	322.01	313.79	323.58	316.51	314.07	315.69	320.43	316.24	325.47	322.18	319.62	321.09	319.5	320.82	320.12	317.71	315.87	312.97	326.41	311.93	310.9	312.11	306.28	318.24	315.18	318.67
304.58	306.89	307.67	308.51	302.58	303.56	303.66	303.35	302.68	309.03	305.66	302.87	305.88	306.75	298.04	307.95	300.72	297.76	304.5	296.57	302.29	309.66	301.07	312.14	301.29	302.37	302.99	309.12	306.63	301.74	308.19	308.99	310.79	302.87	300.13	303.61	302.3	307.93	304.16	308.91	307.59	307.21	300.62	307.06	304.97	303.91	300.82	304.99	302.83	306.3
318.16	312.57	316.28	311.89	319.76	321.95	323.58	321.78	320.52	324.66	316.83	318.37	316.19	321.46	323.63	318.87	318.16	323.67	316.9	311.94	314.17	321.07	316.82	313.55	315.01	317.54	323.49	316.57	318.11	317.74	319.78	315.94	314.97	317.73	316.71	323.36	325.82	317.23	320.56	310.91	320.64	323.73	319.38	319.83	319.12	314.49	322.83	328.22	314.6	317.02
315.9	318.48	308.66	315.47	313.11	317.14	318.45	313.46	315.75	319.15	321.83	314.07	315.77	311.37	322.48	309.95	318.88	313.86	323.46	315.81	315.95	315.26	310.72	311.71	313.51	317.66	322.92	313.3	317.51	320.33	318.97	322.41	307.01	318.89	309.55	310.98	319.33	311.18	324.87	315.91	304.44	311.34	323.5	315.53	314.9	319.51	322.12	316.88	318.62	318.38
303.77	306.31	303.58	304.77	300.71	304.75	300.49	290.84	309.42	302.03	304.21	298.32	296.64	299.1	302.21	305.85	308.78	309.37	302.38	293.24	302.91	303.72	303.39	310.64	304.4	313.48	304.94	305.03	308.19	300.65	302.78	297.41	304.2	305.49	298.34	301.92	303.32	301.49	305.68	301.65	306.59	307.56	301.41	305.13	307.7	311.38	299	297.8	306.96	304.11
312.3	321.99	317.49	317.97	321.65	320.05	314.87	318.03	314.06	309.98	319.46	313.22	322.28	314.36	312.93	321.7	321.5	321.28	315.08	314.15	316.53	315.2	311.97	316.51	317.03	323.7	318	322.02	319.2	310.52	319.44	315.14	319.36	319.77	315.85	315.91	318.48	312.69	322.35	314.66	320.36	320.26	323.61	320.7	322.21	318.29	314.3	323.06	314.66	318.62
303.8	302.64	295.84	301.26	304.52	301.2	308.66	299.31	302.05	300.8	302.82	305.09	303.36	307.86	307.02	303.06	304.76	295.45	301.66	303.52	298.73	298.98	299.88	301	308.53	305.57	301.37	304.14	308.5	302.52	299.8	309.05	307.84	302.92	305.21	301.9	303.04	299.66	297.1	307.53	300.44	302.97	306.71	296.38	297.62	308.38	303.57	301.52	313.32	301.11
312.77	318.44	311.35	316.5	319.28	321.99	310.92	314.45	318.75	310.16	316.53	311.67	318.81	315.09	316.72	314.69	315.58	318.13	307.59	309.5	315.53	316.31	314.99	310.05	313.67	310.41	317.9	320.5	309.16	314.34	311.13	319.77	316.52	318.62	315.08	312.66	318.34	315.11	309.85	317.02	313.88	314.19	316.4	310.08	320.15	319.11	312.71	320.06	316.57	324.06
316.57	315.75	316.36	314.84	313.63	313.74	311.36	310.93	309.63	315.11	314.3	314.85	314.36	312.08	317.75	318.69	307.41	315.31	313.28	312.96	312.7	307.96	307.65	315.35	309.65	309.82	318.74	323.94	311.74	312.6	317.37	310.74	315.64	311.41	315.88	309.5	315.42	316.53	306.2	310.31	310.29	316.45	314.93	314.31	313.15	308.32	319.65	313.17	310.13	313.7
321.4	321.68	318.43	316.5	321	317.47	318.01	323.93	321.44	321	319.7	326.75	318.28	315.74	310.87	316.49	319.06	323.7	319.51	318.92	319.09	323.82	321.77	319.28	313.71	322.08	314.31	318.41	320.32	318.43	316.31	320.7	315.62	317.5	318.66	314.32	322.85	319.58	314.98	320.71	329.96	323.56	319.21	313.64	322.19	319.52	321.23	313.57	324.03	311.13
324.21	323.52	327.83	327.52	332.6	326.56	325.31	330.77	332.04	333.3	329.78	329.1	323.82	326.96	327.96	328.89	324.86	325.65	332.07	320.1	329.07	326.52	324.37	325.42	328.74	334.51	330.16	321.18	326.77	325.56	328.54	327.74	331.77	327.72	335.03	317.52	334.3	324.92	326.75	326.86	330.18	328.08	330.44	327.41	332.81	325.49	333.71	330.96	332.6	330.18
327.95	331.51	325.72	329.26	328.64	325.45	329.38	331.8	324.23	324.89	332.43	325.14	331.36	324.39	330.66	327.98	324.47	331.09	322.63	332.29	326.47	320.93	332.91	332.61	326.55	328.76	332.18	327.38	331.41	322.78	331.47	329.38	328.02	326.25	329.99	322.85	324.97	334.61	332.1	324.73	321.49	334.24	327.63	326.08	327.41	328.32	329.74	332.71	318	324.69
309.85	307.06	309.26	309.41	300.65	309.28	309.74	314.24	312.09	309.04	309.06	309.23	307.38	309.7	306.92	307.53	307.19	310.1	309.29	303.68	310.75	309.19	317	301.9	308.68	310.46	303.64	309.72	304.24	306.4	309.67	308.77	306.03	306.58	312.55	315.4	305.66	307.01	304.73	310.5	311.33	316.46	311.25	306.98	305.19	305.95	306.72	306.9	309.57	309.64
304.87	302.32	309.17	305.15	303.96	304.69	303.78	300.35	312.37	306.62	300.09	297.84	296.76	299.38	308.3	303.39	298.81	292.95	302.13	300.15	306.4	301.47	305.06	301.91	302.3	298.66	302.33	305.69	307.64	294.94	307.91	304.32	311.12	295.8	305.69	308.8	296.88	302.12	301.34	296.5	300.21	302.4	297.48	297.92	304.36	308.55	302.09	306.05	303.45	303.56
303.4	304.77	306.81	302.26	301.13	303.7	306.76	301.14	300.23	301.48	305.49	304.97	299.87	303.77	301.94	302.15	305.97	298.1	304.62	297.74	295.07	305.12	300.23	310.27	308.94	302.9	303.29	304.18	311.13	306.73	299.91	303.77	303.05	298.31	296.35	296.93	299.72	298.16	305	302.46	306.37	299.91	298.45	303.52	297.84	310.8	305.12	304.6	297.94	302.48
318.28	316.73	316.77	320.92	315.47	318.19	318.1	325.73	318.04	320.87	316.54	316.62	316.44	305.83	310.94	325.88	322.34	316.33	313.82	319.62	318.78	317.78	313.18	318.61	311.13	317.24	319.37	320.8	314.62	321.77	308.49	316.77	320.15	314.52	318.82	317.38	321	323.02	313.66	314.05	315.41	323.16	311.62	318.29	315.38	321.58	310.56	315.39	308.86	315.5
314.38	315.39	324.6	311.8	320.05	312.27	316.73	318	316.76	319.29	316.46	314.34	316.48	321.19	313.8	322.51	312.76	314.21	316.23	321.26	313.33	322.58	314.84	317.59	314.98	314.73	317.61	319.05	314.52	315.23	325.13	318.78	318.26	314.19	323.91	321.17	311.45	317.42	319.46	315.31	311.69	320.61	317.05	314.76	313.26	321.73	315.14	321.13	318.62	314.4
314.09	320.91	315.64	321.72	316.2	313.87	312.77	317.18	311.06	313.64	315.78	320.46	312.12	318.3	312.99	313.95	317.28	309.78	315.05	317.74	309.59	317.67	320.76	323.76	318.65	321.27	318.86	310.85	320.5	308.65	316.23	315.11	313.77	315.44	318.08	306.83	311.35	319.58	316.36	321.06	320.96	327.14	312.21	315.12	310.78	316.54	316.36	316.16	315	309.13
324.43	325.71	320.22	320.08	328.88	323.71	318.48	323.99	325.02	330.05	326.87	323.26	325.67	330.24	327.79	326.98	323.36	326.33	322.63	320.5	319.05	335.17	326.27	336.15	322.43	324.6	329.88	323.85	330.1	321.93	327.43	330.57	327.21	329.64	326.94	320.16	330.4	322.83	323.7	329.48	319.52	324.26	317.56	322.93	325.57	330.17	323.65	325.52	325.61	318.98
313.88	298.87	311.51	300.36	303.48	301.52	303.41	297.31	298.33	302.69	296.06	302.88	296.27	299.92	305.63	298.15	303.6	299.49	301.94	306.46	299.62	298.04	308.58	299.32	300.81	300.21	302.55	304.25	298.32	305.97	299.92	300.16	305.44	305.69	302.4	300.27	303.95	306.1	299.64	297.7	295.3	303.87	296.58	305.49	305.2	308.93	299.39	306.91	302.63	303.54
315.18	317.12	316.68	313.73	322.65	314.32	320.73	315.35	312.99	319.86	315.82	315.63	318.81	311.67	312.71	316.24	320.25	317.7	310.6	314.98	317.61	310.86	316.87	315.98	317.48	310.14	312.37	322.19	316.17	315.32	317.1	315.5	314.76	316.67	315.19	305.84	320.69	306.46	314.14	315.51	317.29	310.14	324.3	312.33	316.12	316.61	313.54	312.29	313.11	315.96
310.98	306.06	314.5	311.3	307.3	315.11	307.68	308.15	307	312.47	310.44	303.83	307.46	306.33	303.18	307.69	315.41	306.85	310.89	309.35	311.89	308.25	305.94	306.22	303.63	308.37	305.65	314.54	315.51	309.34	310.81	310.71	306.8	307.49	310.52	303.5	312.68	308.03	317.44	317.87	315.11	301.95	311.88	314.22	311.71	313.28	311.27	309.94	310.01	308.31
302.15	296.95	290.58	296.78	291.14	299.31	295.99	295.85	292.74	291.15	304.28	295.32	297.22	299.12	297.2	302.19	296.2	297.64	298.89	300.09	288.88	302.47	292.32	298.07	295.41	285.5	301.3	298.46	304.75	299.91	298.45	295.82	292.08	297.72	294.43	286.99	294.35	298.98	298.06	292.68	297.43	300.99	300.9	290.27	290.44	300.67	303.55	293.94	295.59	295.42
306.01	313.23	316.15	314.33	309.43	315.24	309.45	317.35	309.17	313.15	310.05	309.52	309.21	317.39	316.79	315.74	315.93	312.48	313.87	313.04	316.25	315.02	308.61	307.09	312.25	313.18	317.95	317.7	308.59	308.13	315.53	300.82	307.03	324.24	310.83	308.25	316.76	315.53	314.26	313.99	312.33	309.71	311.99	315	308.84	310.23	306.88	313.7	316.76	313.34
312.02	302.7	304.75	305.1	303.91	310.06	312.58	306.81	307.08	310.76	305.22	303.82	302.67	310.52	302.64	312.61	300.78	308.92	304.8	305.01	298.94	302.67	308.23	308.5	301.56	315.17	300.01	309.15	308.52	311.7	303.13	308.43	309.15	310.49	305.66	308.91	309.51	300.13	303.89	300.9	306.54	302.95	297.5	308.3	301.51	310.74	309.28	312.31	309.91	304.9
304	301.36	302.59	301.35	307.25	308.95	305.11	310.12	306.09	305.01	297.85	304.13	306.44	301.29	303.18	298.99	301.96	303.45	304.28	309.06	306.21	303.21	302.12	304.09	298.51	302.57	303.17	299.69	304.35	308.24	302.28	312.89	298.08	301.01	308.35	306.84	303.06	302.43	308.79	302.19	305.18	298.57	305.69	302.02	296.38	302.49	304.61	307.76	308.23	302.49
312.2	311.18	310.76	315.53	310.32	312.18	307.37	316.34	310.05	309.83	309.67	309.93	308.19	301.49	309.42	315.37	310.64	308.29	309.04	308.22	305.06	310.76	313.77	303.23	309.11	320.84	319.7	305.67	306.75	304.49	306.49	304.71	302.67	309.49	304.93	309.61	310.46	309.24	308.58	307.99	307.52	304.78	307.83	308.73	306.45	306.97	315.45	311.61	307.87	309.59
305.21	308.56	308.65	307.15	302.25	297.8	305.39	310.24	304.22	303.93	304.52	303.18	309.33	311.03	306.29	303.43	293.5	309.09	297.76	310.74	302.88	302.68	305.54	302.49	305.07	299.46	312.36	306.72	298.51	299.81	314.14	302.64	307.25	305.57	302.54	297.84	305.11	305.01	305.21	296.69	305.07	299.64	299.15	303.83	306.82	304.62	305.63	305.62	305.96	307.27
323.15	331.85	322.59	318.7	323.87	324.13	321.94	310.65	312.33	318.66	321.49	315.39	327.01	321.27	318.8	325.31	321.64	317.84	326.18	320.53	324.9	314.94	321.28	315.58	322.88	317.54	320.97	318.26	321.56	318.35	316.54	320.56	312.18	320.61	318.49	316.47	318.69	315.98	323.5	312.81	322.08	327.5	313.84	322.8	328.67	316.48	318.73	317.21	316.72	314.67
303.05	299.42	299.17	300.86	303.76	298.35	298.83	305.36	298.33	295.71	308.41	299.73	298.98	303.49	300.81	296.6	301.79	306.16	304.45	303.95	306	302.31	302.45	300.16	304.12	302.58	301.48	306.51	302.04	296.68	284.61	307.03	305.36	303.93	302.3	298.46	299.63	295.99	301.99	294.65	297.36	296.45	302.32	301.05	297.82	302.16	300.82	293.46	300.17	294.96
315.97	317.92	322.88	314.44	322.55	317.47	311.29	314.26	318.22	326.47	315.75	315.42	310.66	317.94	311.68	315.93	313.49	315.32	313.95	316.29	313.35	315.25	319.95	313.39	318.72	316.39	317.28	311.18	315.5	310.87	314.1	319.16	320.94	319.82	320.88	316.82	312.58	310.66	310.53	315.3	319.87	310.06	317.52	319.78	317.29	313.18	321.24	315.86	321.9	316.81
316.94	317.96	312.83	307.15	313.99	317.01	315.47	320.4	316.72	323.89	314.15	316.62	315.65	315.55	319.93	315.85	316.51	314.1	317.95	311.97	322.55	321.72	319.53	323.88	318.72	316.55	318.63	319.34	321.37	316.07	309.83	319.34	316.64	324.97	317.44	322.22	316.41	320.93	319.59	323.21	318.85	323.35	317.1	318.1	315.05	317.86	313.08	312.44	324.73	312.82
312.63	317.4	307.58	314.27	312.84	311.97	316.58	313.15	305.05	312.13	303.74	302.78	313.07	313.21	313.81	312.97	313.14	312.97	316.77	311.78	315.88	318.51	317.85	314.45	315.6	315.38	314.29	308.88	309.11	310.57	310.79	312.29	310.26	310.73	315.94	312.58	306.71	309.71	313.44	314.02	318.01	312.74	308.74	316	309.74	316.24	310.19	311.06	310.8	313.95
293.41	297.95	292.87	300.48	287.15	295.36	303.87	289.46	296.03	295.03	293.08	297.61	304.5	296.82	300.09	292.19	285.19	293.2	297.34	297.53	296.27	299.37	298.2	296.05	293.88	292.27	297.56	297.62	299	297.46	295.19	298.87	297.81	291.53	286.8	298.83	296.57	291.66	294.87	293.88	298.23	299.87	288.68	291.86	301.71	293.99	287.19	292.82	293.41	287.97
311.17	318.09	316.95	312.63	314.33	315.32	309.55	308.26	321.96	315.88	315.81	321.73	305.51	321.8	317.17	317.76	310.63	311.53	309.6	315.92	323.47	315.84	315.29	321.63	319.62	316.59	316.24	310.84	311.61	317.22	314.42	313.54	315.06	319.86	311.5	311.25	323.57	313.02	315.23	309.17	314.43	315.12	317.24	316.21	318.31	315.39	309.63	318.87	313.04	308.69
313.64	319.1	316.23	315.06	311.52	318.24	309.62	313.08	314.7	311.98	313.01	317.56	316.83	312.28	313	315.6	311.65	311.81	321.64	305.28	312.02	317.82	318.04	312.17	321.11	316.85	311.62	311.59	309.94	308.73	310.22	312.42	312.79	309.82	312.9	319.49	319.17	311.74	312.33	311.21	312.75	315.68	309.95	311.2	316.37	316.8	319.93	318.47	311.18	315.7
311.37	303.14	316.16	317.36	314.41	315.57	314.54	319.94	311.28	312.77	308.37	320.63	317.24	317.92	311.59	315.08	315.37	314.67	315.23	318.07	310.55	317.65	314.41	317.03	317.79	309.06	314.43	311.89	311.65	311.8	313.63	321.82	310.53	317.22	309.93	313.77	321.61	312.91	316.89	308.41	312.98	307.9	305.77	316.6	305.6	320.02	314.85	309.62	315.46	319
307.52	307.3	303.65	303.42	303.34	301.78	301.75	306.02	305.25	305.7	299.53	303.28	301.74	302.47	299.01	304.53	297.25	299.47	303.07	297.78	304.93	312.45	303.02	292.99	299.81	303.97	299.45	303.65	300.23	294.25	305.87	306.15	304.72	303.81	299.04	299.96	305.56	306.63	313.31	305.22	303.21	303.34	305.27	301.97	303.75	302.59	307.4	304.16	301.16	294.65
305.81	304	300.31	308.45	308.68	307.89	296.85	309.33	302.06	305.58	300.31	298.57	309.59	306.42	299.99	306.72	301.67	300.58	304.38	313.2	301.86	308.76	308.42	303.36	307.39	303.12	305.04	304.5	299.76	306.22	307.55	306.02	302.33	300.09	310.21	297.66	304.23	304	306.72	299.12	306.4	306.14	305.44	309.2	306.95	313.35	300.35	308.47	302.32	306.2
308.94	308.84	307.67	304.2	308.96	306.99	307.53	309.59	306.96	309.5	308.77	312.97	314.95	308.01	301.53	304.86	310.82	304.96	307.8	302.99	307.5	310.83	312.16	315.65	307.23	304.63	308.88	308.46	310.73	306.07	303.4	305.14	298.65	310.11	306.37	306.74	306.86	305.28	308.94	304.01	311.77	310.03	310.46	310.66	309.24	306.22	307.57	306.86	307.38	306.17
326.77	320.54	334.31	323.74	323.71	329.89	325.62	335.76	329.76	333.74	330.32	333.98	333.36	325.38	325.76	322.61	327.81	330.81	326.92	325.15	325.83	333.36	327.57	318.34	326.12	334.06	329.47	329.99	325.59	327.77	326.78	328.13	326.45	333.25	333.56	328	330.5	334.7	323.65	333.3	325.86	324.56	330.84	322.26	324.44	327.26	321.71	329.32	329.08	325.19
315.59	319.61	312.37	314.45	311.36	315.93	309.03	316.11	301.16	307.54	311.93	314.92	316.57	308.46	319.2	314.02	308.1	313.82	319.3	311.59	310.61	314.9	314.83	306.72	318.73	315.05	313.81	314.23	312.98	317.96	311.67	314.97	313.3	305.62	319.45	316.67	310.02	310.09	322.32	315.27	315.6	316.97	322.63	316.73	307.14	318.93	313.51	309	316.65	317.79
318.93	317.12	316.54	325.81	315.96	317.71	315.94	321.59	318.9	316.84	315.63	320.98	313.98	317.81	310.99	315.5	323.02	318.34	312.73	311.6	313.75	315.79	318.89	316.26	318.95	315.09	319.66	322.84	324.11	321.46	319.29	317.47	317.13	311.27	324.69	319.97	317.58	319.55	318.24	319.14	325.13	319.22	310.17	317.32	327.17	312.56	320.12	320.77	312.53	319.21
300.04	313.01	301.28	299.87	307.74	307.62	303.51	301.3	305.06	297.96	303.3	305.85	302.97	299.37	298.77	302.89	305.6	305.13	301.77	301.42	301.03	305.38	303.66	303.36	304.46	296.71	294.16	297.57	299.2	305.87	297.57	304.63	306.3	305.77	302.53	302.2	298.79	302.19	301.57	306.28	295.4	306.93	299.56	300.48	307.4	301.67	291.34	300.49	307.83	300.38
320.16	315.79	320.99	321.72	314.15	315.87	316.56	309.79	322.15	314.01	322.38	314.32	319.66	324.81	323.13	312.46	315.99	317.76	317.15	319.78	323.73	320.64	321.08	315.61	318.14	317.67	318.03	321.5	324.47	319.02	322	319.87	310.92	321.71	316.98	317.67	320.83	317.41	313.95	321.57	321.78	314.53	320.42	317.73	319.88	314.55	315.75	328.65	315.82	319.43
302.95	316.81	308.2	308.44	311.05	310.76	311.01	308.82	316.74	299.74	309.79	307.53	309.81	304.24	309.3	319.13	307	309.52	309.5	314.96	311	310.58	309.27	314.93	302.69	304.66	312.01	305.96	312.74	310.09	311.76	306	309.47	306.81	308.65	313.13	301.03	311.66	309.09	310.19	306.31	309.12	313.96	308.4	310.36	300.96	307.37	307.6	308.27	314.49
304.79	308.29	295.95	313.36	305.3	309.45	302.06	303.63	307.41	308.58	304.61	303.03	305.82	304.99	302.06	303.58	305.56	307.09	302.89	311.66	305.85	306.5	301.6	301.91	302.97	302.43	301.21	306.41	297.26	306.14	303.61	304.28	312.82	308.19	303.52	306.66	307.6	306.23	303.31	301.79	303.69	307.93	306.52	306.55	305.84	301.75	307.43	300.27	299.6	306.42
314.35	317.35	313.74	307.94	308.73	312	303.76	307.88	309.79	312.38	310.66	314.08	311.67	311.58	308.65	309.55	315.39	305.15	312.21	313.98	307.35	303.09	313.08	306.45	309.98	306.67	307.82	313.36	313.38	312.77	306.58	307.53	311.7	310.93	302.88	310.21	311.85	306.33	310.41	313.62	315.31	317.39	306.48	309.93	309.72	306.61	308.23	313.77	305.33	314.21
323.95	333.71	323.52	331.98	327.64	327.53	323.7	320.33	333.82	333.14	323.75	324.09	324.15	329.95	329.18	334.83	326.4	339.53	326.47	319.54	323.33	331.37	327.92	333.62	330.72	326.29	326.88	329.38	328.13	317.28	330.54	323.77	326.41	328.4	329.59	332.93	333.19	330.1	331.83	331.7	324.36	326.99	321.24	329.51	326.12	326.9	324.17	326.15	323.84	329.01
311.92	314.58	309.99	311.33	308.26	310.17	309.61	310.77	316.5	309.74	315.44	308.92	313.38	314.91	312.38	306.49	309.63	314.53	313.53	301.99	306.44	309.57	310.23	309.87	311.93	309.47	309.37	310.05	310.98	315.31	315.04	311.56	313.97	311	311.84	307.3	310.86	306.91	311.07	306.55	311.77	311.41	309.43	317.04	306.54	306.72	316.09	313.02	305.42	305.76
294.63	300.43	289.48	298.71	293.3	296.76	292.92	289.58	292.9	291.54	296.42	295.09	289.1	298.86	295.32	289	290.77	295.61	297.27	296.16	286.92	296.82	289.26	297.56	292.96	297.64	294.8	295.74	290.65	295.2	294.87	285.37	293.51	292.56	292.18	292.36	290.38	291.8	294.57	289.94	292.79	295.16	286.62	296.4	295.55	302.74	293.26	291.26	288.39	287.2
312.93	306.96	304.24	303.28	304.91	300.61	313.44	304.15	298.95	299.52	298.41	295.81	307.5	303.06	306.56	309.14	301.75	303.59	303.62	305.94	310.47	305.46	299.94	298.1	305.4	308.17	308.5	304.91	303.08	307.81	300.74	307.57	300.27	299.38	303.29	305.21	307.31	301.54	306.38	307.08	302.73	305.83	309.75	299.01	302.53	300.03	307.55	300.79	301.43	303.61
306.37	295.76	300.08	307.28	297.32	302.05	297.86	301.31	302.94	303.4	300.3	299.88	299.15	302.12	295.31	310.16	294.77	295.23	303.04	303.38	299.38	302.84	308.25	314.07	300.11	306.37	307.11	303.79	304.63	301.76	303.49	304.75	295.54	309.41	306.64	298.66	300.11	306.78	295.59	297.73	311.38	295.84	299.38	308.55	295.7	303.45	306.17	303.78	307.7	303.01
324	324.49	333.8	327.4	332.59	326.99	323.27	339.32	326.4	326.11	328.88	324.09	334.14	331.62	324.95	336.74	335.12	324.83	329.59	327.41	328.9	332.13	333.4	325.05	331.97	340.04	334.21	329.8	322.92	329.01	334.95	327.05	329.19	334.25	327.96	325	329.19	335.06	320.15	324.2	322.41	322.45	326.16	325.7	319.41	329.94	321.98	326.78	333.72	324.7
302.83	308.68	308.2	302.53	310.35	306.96	302.94	312.11	303.57	303.22	317.52	312.63	303.59	307.14	306.6	308.35	306	319.22	317.05	311.62	309.41	313.81	303.27	311.11	306.54	310.21	309.08	309.6	312.6	308.46	309.17	302.16	304.28	307.73	312.61	307.15	303.45	312.2	315.06	300.92	305.98	309.07	310.69	309.02	304.59	313.99	307.87	308.11	315.12	314.42
309.54	322.09	306.96	310.05	307.21	318.72	311.02	309.05	321.23	309.96	307.09	318.27	308.03	311.75	310.65	309.12	318.92	310.45	313.13	313.46	312.09	312.52	308.39	311.78	313.55	309.28	312.92	313.59	316.19	312.07	318.76	307.21	314.62	314.02	314.13	318.97	315.77	313.03	316.26	311.93	314.4	310.57	310.23	316.29	310.53	306.48	312.22	314.9	315.74	312.42
325.02	317.25	320.68	313.63	318.48	322.17	319.96	315.58	314.79	315.23	317.7	309.37	323.43	317.57	319.79	324.73	319.32	316.68	328.81	322.09	318.11	317.29	319.51	316.65	316.13	315.7	324.21	327.66	319.99	318.19	313.83	317.73	313.55	314.86	317.95	321.37	317.13	316.59	317.19	319.96	321.33	322.97	314.63	312.7	323.04	320.2	313.58	314.1	322.2	319.45
310.87	316.28	320.09	314.87	310.17	312.77	313.1	309.24	316.72	316.2	320.11	316.42	311.89	317.73	316.79	318.14	318	312.32	309.35	305.78	317.58	312.69	316.51	311.11	313.74	319.67	312.21	312.6	313.79	316.38	319.1	311.65	312.71	315.96	310.27	319.71	314.5	312.79	312.74	309.01	314.25	316.1	306.73	314.96	315.32	316.51	306.2	316.83	316.5	317.05
302.27	302.48	298.62	301.25	302.56	302.39	312.3	296.69	302.54	301.72	298.59	303.18	304.69	291.08	302.19	297.74	299.61	300.5	302.34	298.02	308.13	307.92	302.31	294.29	305.17	301.26	306.77	305.09	307.14	306.61	298.53	296.55	309.11	304.26	311.43	301.31	305.58	300.77	305.23	300.6	299.31	305.96	302.46	307.73	302.63	305.46	305.29	300.61	308.95	306.41
315.01	314.48	313.56	311.42	310.01	316.7	316.31	310.91	307.65	306.54	309.08	304.7	307.73	311.66	311.11	314.17	312.45	315.69	314.72	313.44	308.19	310.67	303.32	315.06	309.37	311.76	312.62	317.59	312.52	308.27	313.44	300.85	317.69	311.79	309.24	312.92	314.18	313.12	312.34	309.71	307.46	313.6	308.72	309.77	306.76	309.76	308.61	312.77	313.2	309.9
311.9	303.57	308.83	303.47	302.41	309.76	300.72	307.14	306.95	300.81	311.24	309.94	306.62	303.57	300.71	312.28	293.41	311.16	305.62	297.73	308.29	299.96	300.51	306.92	298.34	310.4	304.95	308.13	306.03	308.29	295.83	307.33	304.64	306.78	309.08	305.72	301.31	309.85	311.52	308.59	309.79	310.27	308.34	302.93	309.2	309	306.78	302.73	308.29	301.11
295.96	300.49	298.04	295.8	292.94	302.58	297.15	303.3	299.73	300.5	302.52	297.34	303.07	301.28	295.43	300.75	303.86	299.19	303.67	300.11	294.08	298.1	305.5	300.69	297.37	303.23	296.45	294.02	299.42	305.61	301.98	299.56	297.69	301.82	302.72	304.86	299.49	302.93	302.75	299.8	297.64	299.19	299.72	302.2	299.59	300.94	293.49	305.14	295.25	297.73
303.38	300.72	305.86	305.3	305.61	315.13	308.85	304.11	310.24	305.3	300.32	304.98	312.64	298.93	306.85	302.32	311.79	303.72	298.31	308.28	309.41	311.58	304.49	304.41	301.16	299.14	301.97	303.3	308.17	309.7	302.36	306.84	306.61	310.44	311.02	304.6	306.96	305.48	307.14	306.13	303.15	304.91	301.16	302.05	302.4	300.72	307.05	306.63	311.75	302.18
296.02	301.34	296.98	290.75	286.26	294.57	291.38	292.2	298.86	294.36	301.04	290.98	297.8	290.27	290.64	298.58	289.14	290.01	293.62	293.79	292.97	294.86	289.91	290.99	285.57	291.63	297.06	300.35	292.27	294.57	293.91	299.47	293.54	287.09	294.75	290.37	301.62	295.11	299.45	297.3	296.08	294.09	291.46	295.64	288.34	294.13	285.3	303.01	296.18	297.88
307.85	318.71	307.63	311.31	312.21	309.95	311.04	307.86	317.4	312.36	316.58	316.4	310.61	321.66	317.41	312.61	311.63	311.95	308.21	316.01	314.67	311.79	316.83	316.94	311.57	315.37	312.73	311.76	315.72	311.28	320.22	318.25	309.6	314.58	310.68	310.8	313.48	311.95	312.58	320.36	313.14	309.45	311.31	321.95	314.4	316.47	312.82	311.07	311.59	321.48
310.67	318.68	316.01	318.52	315.09	318.32	314.38	314.47	317.9	321.52	311.31	316.6	315.24	316.38	316.55	311.38	318.62	318.36	317.8	312.74	308.7	319.4	315.56	309.22	316.71	319.75	311.26	313.51	318.19	311.66	312.75	317.27	313.94	315.68	314.7	319.54	312.58	322.07	308.9	325.01	318.59	314.03	317.45	321.99	317.07	317.51	316.84	309.19	322.05	324.42
316.41	322.56	323.45	313.1	326.5	313.55	313.32	312.2	320.75	317.98	311.26	322.37	315.9	322.05	317.61	314.77	316.81	316.63	317.28	318.63	320.83	319.1	319.82	319.3	308.88	314.88	317.65	317.34	321.71	313.65	312.01	319.23	311.23	312.64	311.71	315.88	317.91	319.21	313.5	310.86	314.61	319.16	312.76	316.96	321.62	317.01	313.97	310.11	314.94	316.65
317.4	329.05	318.22	317.57	317.68	316.62	317.44	314.87	319.49	327.19	315.29	322.88	318.2	315.6	315.42	317.85	317.15	310.83	318.96	311.67	323.03	315.27	317.66	317.41	315.57	320.11	313.33	317.61	307.92	317.51	317.6	318.03	326.34	316.27	316.11	318.68	322.14	317.92	325.41	313.38	321.01	312.51	314.02	316.04	312.57	314.82	319.24	315.43	313.74	315.95
320.09	319.15	322.81	313.44	318.75	323.42	316.53	322	319.78	321	318.87	318.08	316.68	323.32	313.42	308.92	323.42	323.07	318.65	324	324.22	318.63	318.65	316.84	318.35	315.41	315.85	326.47	323.57	323.68	315.82	324.63	316.6	313.7	325.03	324.22	318.47	320.69	323.84	318	319.96	320.2	325.1	317.5	314.09	318.97	320.94	312.4	321.6	314.99
315.19	314.72	320.37	313.04	324.77	320.47	318.71	319.79	327.5	320.62	319.39	316.63	317.15	323.74	315.97	318.6	323.03	318.77	316.82	321.39	321.73	319.84	317.96	321.67	318.51	317.33	325.36	331.95	325.71	317.72	315.72	318.81	311.41	323.97	313.99	314.88	313.44	317.19	320.74	311.71	318.85	317.02	325.02	320.44	317.02	317.24	324.07	316.63	318.66	309.29
305.36	302.81	305.95	298.1	300.47	300.43	297.12	301.8	305.45	304.29	298.34	299.19	301.88	295.91	297.07	290.75	302.81	302.9	296.63	300.54	304.56	310.53	297.55	300.56	299.14	301.59	296.28	298.42	303.87	299.84	302.55	296.65	297.35	300.82	295.15	301.45	305.31	298.41	303.4	297.66	303.02	300.71	303.43	298.11	295.29	297.14	299.79	298.07	296.19	310.19
313.57	306.9	303.92	313.72	309.01	308.15	306	315.88	311.69	306.02	302.79	306.08	306.51	310.52	292.41	300.83	305.2	309.46	313.57	297.38	305.43	305.02	305.32	302.56	307.45	299.05	304	305.68	300.67	313.62	302.92	309.27	308.7	303.91	308.07	307.37	304.36	310.72	308.28	310.79	309.84	309.24	307.69	308.16	305.21	305.9	308.08	300.44	303.97	309.49
293.07	301.37	299.58	301.16	295.53	307.74	301.68	298.18	298.54	306.32	306.51	300.94	297.6	293.18	298.76	306.62	298.97	296.22	307.14	302.79	299.71	296.61	302.6	304.63	303.31	299.18	300.28	298.44	299.36	302.68	300.24	300.86	292.11	299.94	308.1	302.68	304.83	299.19	307.37	303.02	305.39	296.83	305.08	304.5	293.21	297.96	297.54	300.49	299.97	303.13
302.69	309.31	303.94	308.85	309.5	315.39	319.45	305.82	307.85	305.01	306.6	307.06	307.72	311.91	307.34	311.52	311.14	307.09	300.66	309.24	304.45	308.31	303.72	306.84	303.6	300.97	306.02	303.98	305.29	307.71	304.29	305.63	308.23	310.4	304.39	306.79	309.99	311.83	307.29	309.84	306.32	307.38	300.05	300.71	308.66	308.3	304.81	310.5	312.17	303.12
319.86	318.94	322.55	323	319.46	316.63	311.65	317.23	314.78	325.1	311.14	319.86	313.93	315.15	316.61	311.55	324.55	317.04	313.6	315.37	317.79	314.03	313.11	318.22	322.2	318.58	315.11	315.21	312.56	318.11	324.74	321.02	318.19	319.54	316.37	311.68	322.45	321.01	312.83	308.18	315.57	312.3	319.36	320.42	319.08	317.81	312.85	321.05	316.52	325.49
294.28	305.18	303.11	303.21	297.8	307.62	300.09	300.51	307.1	304.64	308.51	298.43	311.05	299.77	301.17	298.89	306.63	301.45	302.25	303.29	299.93	303.78	309.38	304.61	303.55	292.43	301.67	304.82	305.07	309.54	294.91	300.52	305.41	307.78	304.65	305.71	300.92	312.53	296.72	307.86	308.67	300.77	299.68	302.04	307.96	309.88	302.48	306.02	305.72	301.32
314.64	317.01	319.83	321.48	322.28	314.35	318.56	317.97	322.15	319.24	316.41	317.68	319.81	322.94	310.85	320.44	321.97	317.92	317.67	323.3	319.11	321.73	316.08	316.88	319.14	322.09	323.48	319.55	325.02	315.1	318.97	317.4	317.2	320.45	320.76	313.14	323.95	318.66	320.68	323.17	321.97	315.45	319.45	324.88	321.05	319.19	319.92	314.8	320.16	314.6
306.8	303.18	299.89	303.56	306.3	304.61	307.33	306.72	311.23	304.09	309.61	309.68	306.23	307.97	311.32	311.53	305.63	299.67	306.52	306.38	303.3	310.3	306.9	307.2	312.75	309.28	306.37	310.62	302.24	308.08	306.74	307.95	305.26	305.47	312.32	307.02	309.63	313.56	309.36	303.07	306.65	307.68	304.83	299.92	310.86	311.15	303.73	312.83	307.87	309.02
310.63	305.65	310.09	314.53	308.08	303.05	314.15	314.84	317.45	311.25	318.31	321.41	316.68	312.02	309.74	309.61	315.73	310.09	312.24	315.31	306.2	307.6	314.14	309.86	314.12	309.35	317.74	313.71	320.85	308.64	307.81	317.13	312.13	312.16	309.34	313.5	313.92	314.3	310.65	313.18	313.74	312.76	308.74	317.83	305.55	309.15	319.81	318.09	308.4	314.9
310.75	317.14	312.41	320.99	314.58	318.92	317.15	318.79	313.15	310.29	316.32	312.21	324.6	318.27	316.5	324.28	313.58	318.95	314.41	313.37	311.67	316.31	322.81	318.55	319.48	314.83	318.19	315.03	313.88	318.95	326.18	321.25	314.57	318.73	312.11	311.48	319.4	319.72	317.84	320.42	317.31	319.81	320.43	320.87	324.6	317.95	320.74	314.81	320.01	317.48
313.94	316.43	315.12	317.93	321.54	308.62	313.87	315.04	311.87	312.67	315.81	316.92	315.92	317.8	312.81	315.05	314.29	310.71	311.6	309.04	317.71	311.63	317.23	312.49	321.32	313.27	308.87	309.39	313.61	312	312.92	314.27	314.17	307.8	318.03	312.82	317.28	311.38	315.24	317.97	312.85	318.04	315.02	312.29	321.12	312.73	322.66	319.01	312.02	309.14
302.23	305.01	295.66	299.38	300.05	297.86	298.35	303.88	300.53	298.47	303.59	296.06	299.17	298.65	304.51	305.1	302.06	294.07	294.52	304.59	293.21	298.25	294.32	300.26	293.12	293.72	307.62	297.25	299.26	302.9	301.69	297.07	300.95	306	299.91	300.5	303.64	301.05	301.43	300.64	297.7	294.94	303.41	299.71	304.17	299.99	303.73	305.48	300.62	299.43
304.61	308.75	311.28	310.64	307.78	308.11	305.55	304.39	306.77	308.13	306.2	304.23	306.19	302.71	299.23	300.58	305.43	300.6	306.65	308.33	310.55	304.01	312.97	298.61	305.38	309.85	299.56	300.32	301.33	309.63	300.56	302.09	309.2	306.07	304.19	299.1	307.46	303.27	306.61	306.13	299.08	305.49	305.45	302.01	306.48	308.96	298.37	308.27	305.99	307.95
319.71	310.45	317.71	311.49	329.99	320.04	315.15	320.12	322.39	318.2	317.83	323.44	320.14	324.81	321.78	321.5	317.38	325.63	313.43	316.28	316.42	312.98	321.06	318.92	320.42	310.17	310.72	323.56	316.8	322.03	319.51	320.11	320.96	321.14	318.31	319.94	312.65	318.84	315.85	325.17	317.08	324.57	320.2	314.81	317.23	314.49	320.04	321.32	315.11	318.93
309.77	304.61	307.43	305.74	308.21	306.85	311.27	306.71	299.1	307.83	301.93	301.52	306.11	304.57	302.9	302.07	298.73	298.66	308.36	303.91	309.32	307.41	302.68	312.04	302.28	298.71	303.27	306.2	308.14	300.05	301.15	307.76	302.63	298.35	308.84	302.22	302.52	307.18	310.23	307.43	300.49	306.5	305.89	302.82	302.72	297.3	302.77	308.18	301.18	303.08
302.25	302	304.44	304.33	305.74	302.62	299.04	306.33	301.96	299.94	295.21	298.27	308.36	298.06	307.29	298.12	303.04	301.64	298.65	300.56	300.95	303.25	292.77	301.18	295.32	295.73	291.29	304.01	308.25	305.65	301.9	303.68	293.59	298.69	301.21	300.52	302.77	303.28	307.63	298.74	306.25	300.06	292.04	305.19	307.07	305.58	305	296.57	302.52	300.33
315	321.53	317.37	320.84	318.83	321.35	317.15	322.89	313.65	315.58	317.19	314.28	314.81	324.91	317.73	317.75	321.03	310.52	322.55	321.62	320.62	317.17	323.03	315.58	319.33	319.15	317.47	319.78	320.77	316.01	317.27	325.13	315.36	314.16	318.19	320.98	325.44	313.96	318.32	317.38	323.97	316.34	320.34	315.14	313.01	316.52	321.14	316.03	317.65	319.4
314.09	317.25	320.16	324.27	314.02	317.61	311.37	310.55	316.89	311.95	311.58	315.99	313.28	315.29	312.96	313.01	312.82	310.64	313.38	315.88	313.75	313.57	315.21	316.98	313.14	313.72	313.68	315.4	311.84	317.33	315.85	311.54	312.18	323.93	312.82	314.36	317.04	311.36	320.63	318.47	316.44	314.28	311.44	320.85	314.44	317.74	310.61	316.76	308.03	314.97
307.7	296.72	302.78	302.85	302.09	300.38	296.8	293.99	294.87	298.32	296.53	296.82	307.55	299.68	293.47	303.81	292.88	301.61	297.81	299.78	307.38	296.92	301.01	303.41	303.84	301.48	301.67	293.09	294.15	300.48	290.89	304.72	298.8	298.34	302.73	301.87	305.22	298.31	303.37	300.89	301.34	304.01	306.11	305.7	308.96	306.32	299.92	297.64	300.02	302.38
321.16	320.87	321.04	318.18	312.23	318.31	311.26	320.72	315.66	308.74	321.35	312.85	321.92	319.96	320.52	318.7	320.06	315.23	319.53	317.35	322.11	305.97	314.62	316.24	319	312.28	321.5	322.13	318.23	322.46	317.22	312.99	321.8	319.26	312.94	315.31	315.54	319.65	321.82	317.71	322.31	311.74	313.73	322.36	325.03	324.72	319.58	322.11	322.1	318.75
307.34	306.72	312.74	310.89	310.72	310.99	302.79	307.31	309.38	292.12	309.48	303.37	308.84	304.43	297.04	302.03	304.08	306.7	304.77	304.07	306.8	310.95	308.32	310.23	304.56	308.38	306.13	308.01	309.16	303.97	309.27	302.82	304.77	305.04	306.28	302.18	309.12	312.29	309.79	305.39	301.99	301.81	301.9	304.96	301.11	305.15	300.85	299.84	297.67	309.14
315.75	311.69	317.36	318.95	319.09	322.77	314.71	315.38	318.79	317.92	311.36	307.25	321.35	314.74	314.17	316.54	308.88	312.19	307.65	313.75	316.25	306.08	321.32	305.44	316.17	311.25	310.97	310.79	307.73	313.51	317.5	317.27	310.87	309.86	311.55	309.85	315.22	319.06	305.64	312.15	307.09	318.55	312.77	312.89	316.48	316.42	318.34	310.98	318.15	311.93
295.86	302.88	299.39	293.08	286.57	298.6	299.76	302	300.27	297.95	298.03	304.47	295.92	301.25	301	295.71	295	299.86	300.26	300.35	295.18	301.3	296.22	297.78	295.19	298.87	308.88	296.92	299.27	293.72	291.22	295.67	292.46	297.52	295.74	296.97	294.55	300.11	295.84	295.64	291.01	298.71	302.24	295.43	298.02	296.08	304.97	298.14	295.17	289.66
301.32	299.62	303.95	290.28	298.07	298.63	292.29	301.48	295.86	293.88	305.46	296.21	294.36	301.6	305.87	303.43	307.11	296.45	298.19	304.07	289.51	290.46	305.3	305.57	304.33	299.65	307.09	291.41	294.01	300.36	302.81	294.25	294.25	300.75	296.24	293.58	299.37	299.29	300.4	313.72	301.55	299.54	302.24	297.96	301.88	299.5	300.15	297.95	303.29	304.04
309.55	311.24	312.7	318.33	311.58	313.6	313.55	308.42	311.3	309.24	316.13	309.76	316.43	323.94	312.66	313.46	314.59	315.37	307.73	311.88	317.66	313.78	307.34	314.45	317.36	315	308.22	315.23	314.2	311.34	317.06	310.79	310.99	315.99	313.87	314.78	314.41	313.35	314	302.74	308.41	316.46	309.57	312.53	318.35	315.87	310.43	307.69	312.99	311.62
305.67	309.15	304.53	305.48	308.43	302.55	304.49	303.68	310.27	306.45	314.09	302.64	297.89	307.46	299	307.91	312.25	305.72	307.18	303.62	308.98	307.64	309.85	307.68	305.49	304.09	299.16	306.78	304.44	304.33	305.38	302.86	304.27	306.8	309.4	301.31	299.94	302.08	301.6	304.67	309	308.4	306.03	307.08	305.18	304.2	299.08	305.79	309.3	299.02
306.98	311.45	315.72	315.63	312.21	309.18	305.06	309.17	311.9	307.02	311.7	313.7	315.85	318.02	304.55	310.63	321.04	305.41	311.14	305.59	305.24	309.15	313.94	318.79	307.81	307.05	304.2	316.1	313.24	309.87	310.73	315.37	311.25	307.62	312.17	316.49	311.8	313.84	312.09	309.69	312.96	315.61	312.64	315.45	311.9	315.07	316.39	306.59	310.93	310.38
313.44	322.45	312.95	317.06	316.04	312.88	314.42	320.28	315.21	318.58	314.35	318.72	319.07	312.55	323.4	311.01	323.7	322.09	322.54	311.79	318.36	317.84	319.83	315.35	320.23	323.34	309.26	321.73	321.11	318.71	321.69	321.14	316.61	315.56	313.99	317.4	313.05	317.86	317.67	323.19	318.35	316.27	314.17	323.1	319.59	317.75	319.83	314.7	313.65	318.91
305.04	298.98	304.29	302.85	302.69	304.11	306.68	310.55	299.27	299.17	308.62	305.75	300.29	306.86	302.17	301.84	308.48	310.97	296.83	309.25	304.89	296.37	308.35	299.12	306.23	310.08	298.81	305.51	301.98	303.42	304.38	297.14	306.84	311.34	302.23	304.19	305.56	301.03	307.62	305.65	307.86	295.16	305.13	301.03	300.76	294.54	303.88	314.12	307.65	301.45
316.38	312.92	312.28	311.4	312.48	314.19	315.03	312.24	312.16	316.09	311.17	310.68	316.23	310.41	318.27	309.03	315.13	311.14	308.9	305.82	316.54	319.67	317.15	311.1	310.28	308.56	317.54	312.11	320.37	303.98	319.87	309.13	310.5	309.81	311.64	314.62	315.89	308.9	314.33	315.02	306.66	310.05	311.18	313.45	312.03	302.81	310.78	316.96	310.55	312.43
310.76	307.34	312.51	311.16	310.23	316.75	310.98	316.24	311.91	317.22	312.57	315.88	310.81	316.36	311.97	310.36	315.54	315.84	309.94	316.04	307.66	319.16	313.94	318.91	313.78	313.6	316.44	304.74	317.24	311.66	313.06	309.26	308.21	317.12	309.54	316.2	316.33	311.29	305.55	318.36	312.58	313.83	313.95	310.84	306.69	315.87	325.08	324.79	305.77	315.12
326.56	328.83	321.58	317.78	327.9	327.13	328.14	324.74	321.84	330.25	327.79	330.26	323.92	328.16	317.4	328.05	330.04	330.64	329.92	330.57	330.34	329.26	336.31	326.94	326.26	322.8	325.12	318.97	333.03	330.27	326.65	326.66	327.45	322.59	327.26	330.86	334.92	326.37	327.24	335.25	322.2	332.38	324.69	320.3	321.56	326.02	325.95	324.28	327.81	328.6
316.27	310.6	307.63	314.47	308.88	316.24	315.42	317.98	314.56	312.89	319.03	311.82	313.89	316.34	309.14	308.56	313.55	317.08	312.03	313.5	314.47	315.27	308.93	308.61	316.04	319.8	315.83	310.89	315.79	311.72	319.54	320.41	318.23	311.7	314.4	309.71	317.23	309.89	316.77	311.66	315.15	314.85	318.37	308.78	309.24	311.72	312.52	317.14	315.04	312.2
312.56	314.46	315.84	309.13	312.91	312.36	317.04	314.17	313.54	317.38	301.39	314.44	306.92	313.47	305.89	308.11	308.54	304.04	304.76	308.37	310.67	314.91	308.54	317.81	315.94	318.27	312.4	315.42	317.45	318.51	320.44	322.52	311.5	315.83	312.75	311.07	314.12	311.17	311.82	315.97	312.91	316.19	316.26	317.52	314.11	308.28	312.21	315.47	309.52	316.65
305.67	306.2	302.7	307.45	300.26	304.18	304.19	308.07	302.83	302.91	309.02	306.07	306.52	297.83	300.18	304.9	310.39	309.71	307.71	302.35	303.91	306.94	307.98	303.33	309.06	306.16	303.88	303.86	301.67	301.67	310.07	306.91	306.73	294.39	300.32	306.86	304.37	303.54	305.58	296.87	306.15	303.61	304.82	296.2	304.17	306.32	303.75	305.96	305.87	303.28
305.23	304.74	302.89	302.82	308.82	304.09	306.64	306.99	303.27	301.52	294.67	307.66	300.21	304.69	304.77	303	308.1	300.93	301.28	302.63	308.4	305.48	300.82	301.12	310.17	304.79	303.29	301.83	308.41	302.22	305.68	297.45	306.78	304.37	303.08	305.26	302.46	305.73	302.1	302.51	301.14	302.87	304.44	299.7	301.44	298.58	301.65	307.47	305.28	306.98
303.41	303.25	303.12	306.18	298.51	297.77	308.91	298.01	301.29	301.58	298.49	301.22	304.04	301.31	304.86	301.78	309.87	303.3	301.48	301.79	308.52	301.2	306.39	301.29	303.22	299.01	305.72	302.94	297.52	300.56	308	300.63	304.27	297.99	300.41	310.51	300.24	301.27	309.05	303.96	305.42	304.6	303.39	303.62	303.03	306.3	296.59	304.63	299.15	300.56
320.8	311.19	315.93	316.31	312.38	314.68	309.39	321.26	313.22	315.49	317.5	310.71	314.38	310.2	317.84	309.38	309.22	310.03	310.68	312.8	312.23	314.02	316.6	316.39	315.45	312.44	310.8	316.79	312.37	317.41	311.49	309.97	312.23	322.09	309.06	315.9	310.15	312.44	309.19	315.44	315.55	313.24	312.18	309.15	313.65	322.55	309.18	315.85	322.01	318.89
304.28	307.73	304.78	304.34	310.55	297.81	304.13	311.58	299.07	300.29	302.69	297.73	311.16	308.07	300.15	303.48	302.63	309.68	297.35	301.18	309.94	300.52	302.78	298.08	302.64	301.88	303.82	301.64	299	305.74	302.64	305.66	303.57	303.93	311.12	302.14	302.03	303.57	306.12	310.16	303.35	307.14	303.81	300.74	302.52	310.55	302.19	307.12	300.56	299.81
311.29	318.42	314.86	313.85	314.09	307.55	316.95	316.14	315.48	321.73	314.81	315.62	316.19	303.36	319.34	310.67	306.99	318.68	310.91	309.41	314.33	313.83	315.05	311.24	315.6	308.86	310	318.4	316.32	310.9	308.59	311.44	315.72	314.02	319	305.55	317.95	316.18	320.22	319.24	310.33	317.33	321.64	323.77	316.9	319	315.77	320.14	317.76	314.64
329.37	330.07	329.99	330.2	325.26	327.5	330.84	328.96	323.71	331.77	339.68	326.65	329.3	328.37	324.81	334.57	326.19	333.1	332.31	325.41	324.11	321.22	323.81	328.78	326.23	322.27	325.4	323.86	324.84	325.49	324.89	334.81	316.95	328.09	322.05	334.31	327.17	319.92	335.14	328.8	324.13	327.23	330.83	334.12	331.68	331.39	335.88	321.06	323.63	330.88
303.37	304.97	300.15	301.6	298.96	300.95	293.6	301.89	294.91	299.35	304.51	297.89	301.3	304.49	299.98	297.45	297.87	295.8	303.92	296.5	301.86	299.25	296.56	297.02	300.86	303.06	303.07	298.93	304.66	298.63	301.29	305.45	298.53	307.57	302.3	300.93	296.75	303.94	303.71	295.3	295.12	294.84	297.68	296.75	295.96	301.35	297.84	300.94	305.34	296.86
326.94	332.65	336.87	327.69	329.63	322.27	332.23	325.67	328.25	332.09	316.82	323.26	327.64	326.61	334.17	328.33	326.69	325.5	325.34	322.55	332.18	331.39	330.66	333.46	329.41	325.47	323.23	323.75	324.24	327.27	330.07	331.19	329.96	329.84	335.62	328.34	329.87	330.27	332.31	334.68	332.15	325.27	337.23	324.25	326.7	330.54	326	324.15	329.65	329.34
328.87	326.92	315.79	328.91	328.53	329.16	326.78	328.9	325.79	331.29	336.79	323.81	326.03	329.3	326.22	327.25	331.34	325.81	331.86	328.71	324.09	323.2	329.69	324.05	317.51	334.67	328.1	325.49	328.66	326.55	330.35	321.13	325.76	325.91	331.19	326.56	333.61	319.62	333.16	332.35	329.14	324.51	329.5	326.89	331.87	321.97	329.04	330.86	327.75	317.32
328.76	330.13	324.03	325.3	323.11	327.29	329.68	332.87	319.96	319.85	333.65	329.37	328.12	317.36	331.59	326.06	333.22	320.42	332.89	329.53	326.64	329.73	330.27	327.35	325.72	329.93	331.3	326.23	324.7	321.12	319.76	335.4	324.06	321.64	329.04	329.18	332.16	321.49	335.98	331.96	327.33	326.03	326.01	331.23	325.54	320.9	327.75	335.12	329.36	328.28
300.11	305.56	298.45	303.49	307.98	310.06	303.58	301.79	307.26	298.32	307.51	305.96	304.96	306.52	303.85	307.9	300.99	310.31	304.33	303.67	309.24	309.45	298.88	308.61	305.63	305.02	303.44	307.5	305.24	300.7	304.81	305.8	299.9	304.56	312.22	305.69	304.58	305.52	308.49	304.88	305.85	305.47	296.64	305.62	303.89	306.17	305.71	300.86	309.23	300.57
296.77	294.46	301.5	293.11	292.09	296.94	295.85	293.33	299.13	297.39	293.3	292.93	295.32	300.4	294.72	291.79	299.47	299.76	295.17	295.66	295.02	300.29	298.61	291.95	302.4	293.42	294.78	297.6	285.65	299.92	306.88	293.98	297.59	296.28	294.15	294.54	304	303.66	298.25	295.14	297.33	296.87	299.11	292.34	296.51	293.42	298.79	289.73	294.97	296.17
314.2	311.57	314.22	318.23	315.7	317.63	326.49	313.78	318.16	317.68	311.31	315.34	315.99	310.01	318.24	309.96	314.13	310.99	317.77	313.78	311.6	321.03	324.31	320.39	312.66	316.83	313.28	321.44	321.91	316.99	315.14	318.6	317.16	319.65	317.2	315.59	316.14	315.6	321.06	320.96	318.77	320.93	312.25	314.46	311.81	310.87	311.91	312.44	317.24	317.19
328.39	325.3	333.05	321.72	326.74	326.69	330.51	324.68	328.85	328.48	330.12	327.09	329.91	329.06	326.44	331.68	324.96	329.75	333.64	327.1	326.61	329.95	325.92	336.4	331.5	329.37	333.15	333	327.49	323.88	325.41	334.81	321.5	319.6	328.18	322.41	323.7	321.39	327.5	329.43	329.24	325.76	327.32	324.57	323.4	323.18	323.91	323.51	331.35	332.65
311.15	310.32	316.9	317.79	314.73	312.66	310.78	311.18	321.85	313.76	313.61	322.51	310.82	311.11	314.98	314.8	316.53	311.63	314.42	312.83	317.28	315.96	314.82	309.64	317.14	307.51	313.22	321.72	312.23	320.01	315.58	316.25	320.63	313.36	316.39	318.2	310.83	313.31	314.77	314.85	314.38	311.82	315.51	315.38	314.32	314.38	317.11	321.39	320.47	313.33
295.66	301.4	303.72	295.63	304.15	304.23	304.26	303.36	296.74	301.5	297.82	300.83	296.22	298.46	302.36	301.43	299.49	297.31	296	300.32	303.66	303.64	299.71	307.51	302.11	305.26	301.71	299.03	299.59	304.66	302.84	301.67	296.37	299.18	306.79	301.39	300.77	304.33	306.03	300.56	298.32	303.23	304.33	301.68	310.93	301.79	299.5	301.56	303.36	301.05
298.44	301.87	304.7	299.85	303.12	301.87	293.88	300.36	302.48	297.82	306.98	297.75	300.57	304.63	303.29	295.69	298.39	300.36	290.92	299.39	303.42	295.8	303.73	305.8	300.43	291.68	302.45	301.09	299.82	302.92	299.11	301.3	298.21	292.33	301.23	306.13	303.47	296.8	295.9	293.5	294.04	302.72	297.6	297.73	300	302.58	294.77	304.53	305.92	291.8
293.82	310.49	304.92	305.31	302.91	300.58	297.61	303.59	301.28	301.79	301.18	310.36	299.44	303.74	303.76	308.04	301.19	310.44	302.75	305.58	305.74	311.62	301.11	302.72	302.16	305.22	303.28	299.99	306.3	299.06	306.49	299.89	305.27	292.85	307.72	294.97	302.09	305.11	303.76	298.12	301.85	302.84	300.81	293.59	305.15	305.25	300.59	304.04	304.84	302.62
310.71	307.28	312.15	305.11	305.1	312.13	297.88	305.75	310.83	299.1	309.14	303.89	310.11	301.64	295.51	300.36	307.66	308.22	308.09	298.78	307.44	306.1	301.38	311.19	297.68	304.84	301.11	310.92	304.43	307	304.89	304.9	307.34	306.3	309.91	308.49	308.53	307.15	305.15	299.15	300.27	305.25	307.04	304.22	299.66	304.71	306.45	306.61	300.95	307.13
327.72	334.1	332.85	328.46	328.72	332.18	320.21	324.98	331.3	328.96	321	336.54	332.38	322.76	327.43	331.53	329.67	329.58	319.52	330.01	330.26	323.25	323.76	326.79	331.68	327.92	328.41	333.96	331.49	331.96	323.42	330.75	328.17	319.61	328.94	324.72	330.44	327.97	330.93	318.03	329.74	330.19	332.71	326.53	328.39	328.72	331.7	332.42	330.53	328.43
313.8	304.67	314.43	313.63	317.42	310.17	316.65	312.74	318.15	309.15	314.01	311.5	310.36	304.45	319.38	315.92	311.89	317.28	310.58	316.42	310	313.73	315.37	308.66	312.86	314.88	308.09	305.5	316.92	313.18	315.78	306.88	311.71	319.47	308.36	307.38	315.69	308.23	309.62	308.39	314.22	311.78	313.72	314.06	312.52	315.62	309.17	308.6	315.02	319.47
317.36	314.9	309.2	309.1	316.73	311.43	316.26	313.39	316.47	318.09	313.67	314.91	318.74	307.58	317.03	314.05	308.16	313.3	319.24	310.35	310.91	320.41	309.99	309.36	309.55	305.26	313.5	314.43	317.51	312.26	314.07	313.47	310.94	314.9	314.32	313.92	305.99	310.66	313.99	309.88	308.9	316.06	312.41	306.64	314.22	315.09	312.64	311.78	314.75	317
316.81	313.53	312.01	308.57	318.2	310.24	318.02	308.56	315.29	318.21	312.86	313.37	317.95	307.8	315.32	315.87	312.87	316.79	321.69	319.61	322.88	314.11	314.19	312.42	315.76	313.16	314.41	321.88	315.76	312.31	314.85	309.96	311.95	305.12	314.05	317.27	314.85	311.83	306.58	316.24	313.89	314.36	319.59	315.83	317.28	317.19	306.77	313.59	314.5	310.15
322.97	315.81	323.44	321.11	326.84	326.13	322.37	327.38	330.13	329.25	324.83	324.59	326.75	322.89	317.71	327.55	328.37	329.48	330.44	323.33	329.5	330.68	318.99	328.49	329.04	326.13	325.73	324.93	331.75	327.83	329.33	323.31	323.45	326.03	328.28	332.59	327.86	320.77	321.35	333.84	327.69	328.53	319.26	323.21	320.43	320.04	326.39	323.79	323.56	317.99
302.7	300.14	301.87	294.41	302.27	296.97	293.76	303.7	297.37	305.31	299.45	296.7	300.8	305.09	302.28	298.54	299.65	290.47	295.03	303.79	302.82	304.45	304.72	300.74	293.95	304.14	297.13	296.02	298.13	302.18	305.91	296.2	295.69	302.95	301.78	297.57	297.23	306.13	300.93	297.4	308.86	307.36	291.73	299.75	299.83	303.92	302.81	296.97	295.89	299.55
299.56	294.07	295.72	291.57	287.75	297.12	295.39	301.06	295.27	297.02	296.63	287.64	294.21	294.66	298.46	292.1	299.59	296.15	292.37	294.33	294.06	297.1	294.41	298.13	300.26	292.49	289.08	298.12	300.41	303.84	296.27	301.21	293.46	292.2	303.81	298.24	302.08	298.7	288.58	289.63	288.36	294.44	299.72	297.52	297.96	299.34	293.98	289.32	297.56	285.05
308.46	305.81	300.59	304.33	302.16	298.86	299.94	306.63	300.44	309.3	302.9	305.11	310.74	305.77	301.96	303.2	302.57	302.6	308.36	304.25	303.97	298.07	302.19	300.05	313.54	304.39	307.39	304.39	304.04	303.61	304.43	298.53	305.27	304.55	297.52	302.52	302.68	310.95	304.84	304.29	312.6	309.3	299.61	304.42	302.81	304.02	298.92	303.66	299	298.31
312.74	320.37	317.73	308.99	319.72	312.06	311.79	324.13	313.38	314.99	311.66	309.39	317.02	311.09	313.45	307.32	310.7	307.77	314.39	315.3	311.4	307	322.51	314.02	317.28	312.96	310.93	315.38	306.62	305.25	312.55	308.05	309.37	314.91	316.55	313.47	306.82	312.58	310.88	309.87	311.21	318.58	306.17	314.94	309.46	314.28	314.05	316.02	323.61	313.28
306.53	318.61	314.13	311.85	304.85	314.97	309.75	317.21	311.6	303.03	304.44	317.23	311.77	311.8	304.28	319.14	317.51	315.22	311.21	321.6	309.92	304.55	318.66	311.95	311.18	314.11	310.85	309.39	315.62	319.48	318.33	318.32	324.34	314.01	309.43	311.09	310.54	318.05	310.81	308.69	309.44	323.65	312.11	305.42	312.89	317.01	317.81	312.62	311.93	314.29
323.84	317.9	309.06	316.55	324.24	325.56	315.66	321.54	319.42	319.27	319.01	316.87	316.66	317.6	308.78	313.35	314.64	314.92	326.16	324.02	312.34	323.02	318.38	313.51	324.8	318.22	319.57	317.91	321.3	313.27	314.61	317.88	313.46	316.22	314.07	313.77	312.29	323.63	326.46	318.55	316.77	318.09	317.91	322.61	313.67	318.12	316.9	325.44	316.07	325.02
292.89	299.58	290.86	301.42	295.77	296.47	295.6	290.09	298.77	289.6	300.46	297.09	291.06	296.9	296.31	295.31	299.7	294.08	296.03	295.59	303.23	295.67	296.87	289.74	300.04	296.56	293.73	304.02	291.99	290.33	299.15	288.14	299.91	292.81	296.41	289.11	293.25	296.75	288.71	297.48	297.75	296.47	299.79	293.02	295.2	292.55	293.12	298.17	294.22	298.1
295.93	308.22	303.92	305.47	296.86	304.07	300.91	301.97	304.9	301.35	299.09	301.22	305.92	297.61	304.8	308.44	306.87	304.46	302.52	303.84	297.08	308.65	305.28	304.31	299.3	298.55	309.94	306.15	303.22	306.98	302.88	297.61	306.32	297.86	308.51	301.82	298.3	295.17	303.05	304.11	303.25	309.4	306.46	301.46	310	305.83	302.81	309.41	296.54	303.22
312.75	308.03	321.52	317.81	307.12	319.08	312.31	312.46	311.15	311.93	306.13	318.8	312.49	315.22	316.51	306.3	313.51	318.78	320	309.56	312.42	314.81	312.82	313.05	309.36	318.19	314.32	315.41	300.72	312.17	313.62	310.84	307.09	311.34	312.76	315.59	310.25	312.7	315.73	311.64	310.84	309.79	305.19	316.09	315.64	314.45	309.92	316.64	311.43	316.77
329.44	321.94	325.08	324.8	325.35	327.24	329.52	332.52	329.26	327.3	331.49	328.71	330.13	326.84	329.33	320.68	334.12	326.07	327.93	328.74	330.86	327.78	329.05	326.86	332.47	319.39	324.78	335.14	328.56	326.91	329.56	328.32	332.62	325.67	331.18	332.14	323.51	322.54	327.38	322.71	325.07	328.43	330.94	328.26	328.1	330.1	323.21	334.83	330.27	325.33
292.27	295.3	300.34	297.61	298.06	291.1	299.78	297.09	295.43	299.57	301.59	294.85	291.68	297.75	297.95	293.05	291.18	287.73	288.52	299.23	292.8	296.11	298.78	300.66	294.85	290.47	289.83	296.63	291.38	292.79	295.87	295.81	298.16	297.05	293.72	289.87	292.73	296.55	282.91	297.48	292.05	290.54	293.97	300.5	290.46	295.51	297.75	298.75	294.04	295.61
315.87	314.6	310.74	312.03	313.73	311.14	310.05	311.37	315.66	314.45	315.98	314.04	319.17	315.58	320.24	312.45	314.87	316.61	322.9	317.85	311.73	315.06	314.58	312.97	319.81	315.17	316.48	307.2	320.28	316.81	318.56	317.78	311.87	310.31	311.28	315.74	323.74	317.58	315.51	315.33	308.11	325.15	316.23	313.33	320.23	317.8	312.26	309.57	313.39	323.67
312.87	306.28	315.61	315.57	310.24	312.82	315.8	315.88	308.71	317.28	313.06	318.19	322.76	313.51	314.96	318.14	312.71	326.56	312.46	314.41	316.26	312.78	317.53	312.52	308.48	319.84	309.14	313.71	316.3	315.78	319.57	315.43	313.58	320.8	313.45	315.57	318.34	307.8	314.69	315.57	318.11	318.31	316.15	316.96	320.24	317.93	312.89	319.86	319.59	321.48
318.03	314.39	312.59	309.41	309.25	317.82	309.56	320.51	314.51	314.75	318.11	315.42	309.49	316.65	316.46	319.74	313.77	308.32	317.83	321.14	311.8	317.63	305.84	312.26	315.9	311.38	323.94	307.11	315.46	316.31	313.09	314.91	314.61	310.21	323.7	317.09	313.02	310.53	311.06	315.64	317.83	309.21	317.01	312.55	315.47	312.89	311.76	316.96	314.41	311.6
316.59	316.25	313.42	314.25	318.06	318.26	309.86	321.99	313.89	317.17	323.99	312.47	314.75	305.7	316.67	316.82	312.08	317.32	314.04	319.12	319.12	312.02	306.84	311.23	314.52	314.29	313.07	313.46	315.85	314.39	313.64	313	317	319.01	309.3	317.61	310.81	310.91	308.69	309.4	311.15	320.83	318.98	316.16	314.22	308.46	313.8	315.32	318.76	313.4
293.47	291.31	300.74	293.28	292.02	297.43	298.92	296.22	290.98	299.59	298.98	295.79	290.98	287.61	288.72	293.51	296.39	297.25	288.37	291.86	297.18	288.75	297.97	294.89	298.04	293.69	297.8	288.78	290.96	297.47	293.29	296.96	292.41	290.42	297.47	289.03	293.2	289.74	296.49	291.78	292.11	294.47	299.7	289.47	301.36	298.15	293.42	290.96	298.2	303.25
330.38	324.56	326.46	320.65	323.66	327.34	321.31	324.8	325.1	334.28	322.4	316.17	324.93	334.17	326.12	324.1	326.04	317.76	328.33	320.34	319.62	320.56	319.11	323.22	323.49	325.45	323.72	324.19	330.65	318.79	337.49	328.58	324.05	322	330.78	327.21	322.81	322.96	325.67	327.81	328.82	332.63	325.62	320.88	322.94	330.06	320.94	327.14	327.58	320.02
312.59	314.7	315.87	311.57	321.2	313.79	315.33	311.86	308.83	311.25	305.74	313.62	315.26	315.07	314.49	312.69	314.1	304.86	314.59	307.93	309.24	305.23	316.12	318.12	314.91	309.25	312.42	306.34	311.47	316.04	308.47	311.73	315.94	316.31	310.29	311.99	310.41	320.32	314.67	308.66	315.39	313.1	308.74	314.88	315.26	310.76	304.85	314.91	321.14	304.91
319.35	323.24	314.2	317.7	318.13	317.24	315.55	323.31	316.17	316.85	323.2	315.87	316.07	317.89	318.36	318.65	323.38	320.66	311.04	320.17	318.62	318.23	319.18	316.15	323.39	319.62	317.94	324.15	321.79	316.92	321.74	317.08	318.04	317.48	314.47	318.29	315.7	321.18	322.37	326.6	319.43	323.58	311	325.08	319	322.75	322.45	323.46	320.65	315.62
322.8	329.87	328.66	323.51	326.39	332.88	318.51	323.58	328.15	319.08	324.33	320.28	321.18	330.65	322.17	320.39	327.81	333.5	325.09	324.93	324.61	327.3	321.9	319.46	326.21	325.1	329.42	325.06	326.4	325.5	327.03	327.78	325.19	322.81	320.11	329.38	320.47	324.82	321.93	325.84	324.73	330.04	322.73	324.37	331.37	320.28	324.34	322.49	328.88	327.94
324.83	313.85	307.76	312.01	320.43	313.59	323.53	318.17	315.37	318.08	320.18	318.23	318.5	318.12	318.36	315.4	314.78	320.56	312.82	323.94	316.21	325.66	315.35	314.8	315.58	321.92	319.07	321.13	311.7	316.57	318.98	312.79	326.22	318.84	323.09	314.24	321.95	310.34	317.71	317.02	321.38	319.86	320.49	316.07	320.69	319.89	317.46	314.6	325.2	318.61
310.51	313.4	317.95	313.8	311.5	317.7	315.63	318.29	312.79	310.91	314.16	310.45	315.31	315.37	314.94	312.24	316.22	316.63	311.45	319.4	311	313.75	319.54	316.68	315.36	309.12	321.14	310.44	311.83	317.97	318.91	310.27	312.37	312.6	312.62	318.02	313.7	306.89	312.12	317.12	314.83	313.19	308.55	319.34	308.74	312.66	313.3	317.3	315.51	316.1
330.65	326.98	328.35	326.2	326.2	328.6	324.42	321.55	320.7	328.9	328.66	329.83	324.57	325.34	326.52	326.61	324.91	324.57	331.5	328.9	322.42	324.46	332.49	326.36	330.69	328.78	333.08	322.57	320.6	333.89	329.32	324.41	330.31	321.04	331.57	329.71	331.08	325.75	327.01	327.48	324.38	318.97	330.28	331.06	329.21	325.46	331.97	328.56	329.39	331.79
318.14	317.52	317.09	321.35	322.21	312.23	322.89	324.31	318.85	318.42	318.38	316.12	311.72	325.23	314.62	312.43	324.36	317.95	323.61	312.32	317.69	327.22	314.92	321.4	320.83	313.61	311.67	328.63	323.51	316.7	320.13	326.73	320.22	316.24	318.04	322.56	323.03	324.28	318.77	315.81	321.34	325.5	311	318.86	310.37	315.68	313.6	320.02	318.94	322.26
321.23	325.21	331.42	316.94	323.5	333.82	324.52	328.21	319.44	325.56	330.91	326.57	324.35	325.8	325	326.98	322.5	325.74	324.1	324.76	322.25	318.96	326.81	329.79	326.4	325.47	324.01	330.08	322.47	320.62	322.96	318.94	316.69	331.87	315.38	322.77	321.93	322.65	324.6	330.93	324.86	317.8	325.63	324.25	322.92	323.05	320.6	321.07	329.91	322.51
302.96	305.32	299.42	299.71	312.35	304.39	305.72	301.73	299.69	304.16	309.93	301.79	305.59	300.67	303.85	300.52	300.37	296.37	310.86	297.89	304.68	304.85	299.29	296.57	305.92	305.33	304.36	302.59	305.4	303.78	303.13	306.92	303.47	304.42	301.62	298.7	300.37	297.71	303.67	298.77	299.35	301.16	299.04	303.63	310.96	294.98	301.34	295.89	300.86	311.79
313.26	322.41	313.59	313.17	317.1	317.48	309.34	316.96	315.02	314.25	319.37	317.36	312.22	309.53	309.57	319.23	309.87	317.11	305.42	314.25	310.66	314.21	316.96	308.74	322.58	309.81	307.14	313.98	309.69	313.76	315.69	317.85	312.42	307.75	312.4	309.63	312.2	315.31	308.09	301.64	312.35	314.05	314.8	311.35	314.33	312.63	316.06	317.87	307.5	320.32
311.98	311.72	312.32	315.35	313.75	318.18	309.45	314.7	314.76	309.87	317.09	315.53	313.29	314.16	317.74	317.57	313.83	311.83	316.33	316.19	315.05	313.69	313.63	316.04	311.09	316.2	324.02	316.39	319.57	314.92	315.52	311.11	308.44	315.99	310.5	307.82	312.31	309.56	318.6	313.45	319.43	307.57	314.62	317.83	311.11	309.4	323.32	316.46	317.86	313.44
312.52	315.76	312.53	313	317.75	310.86	319.6	317.94	316.94	322.2	318.45	315.87	312.99	311.73	320.22	316.71	312.26	323.06	310.42	318.94	320.87	316.78	327.17	318.96	307.67	319.48	316.48	310.71	318.21	316.15	311.42	312.09	313.96	321.19	317.1	313.04	313.65	316.15	325.31	318.66	318.16	309.38	315.86	318.66	313.55	312.51	315.46	308.56	316.45	316.11
298.51	300.02	293.71	292.24	294.9	295.8	296.58	297.97	309.9	290.38	291.26	293.98	294.14	303.44	299.01	300.71	292.7	298.97	298.61	297.89	301.62	290.76	298.88	296.34	297.95	298.47	292.99	296.35	301.67	297.72	299.68	297.72	287.57	300.55	301.4	299.9	300.35	291.19	301.25	295.02	300.17	294.97	293.43	297.05	290.11	302.41	293.73	296.67	294.63	305.17
313.31	314.7	315.26	308.92	305.42	313.47	311.92	316.64	313.25	312.82	310.86	308.09	313.1	306.85	313.01	312.04	308.89	312.13	315.07	310.94	315.37	308.36	314.31	314.15	312.25	309.43	304.81	308.16	312.03	311.29	314.57	313.31	311.67	309.64	303.8	311.08	311.3	312.14	312.78	315.45	311.99	312.32	312.19	307.53	313.75	315.2	314.43	311.42	313.52	313.46
302.04	312.56	308.17	308.43	299.91	300.23	300.76	303.64	307.43	301.19	301.69	305.98	303.59	293.01	309.17	304.54	300.97	303.53	305.96	302.38	293.88	304.86	312.87	301.69	304.12	296.92	304.64	309.88	306.1	306.05	300.22	306.66	298.48	307.02	304.66	302.04	296.89	303.21	299.71	300.11	303.52	303.98	303.57	309.66	304.76	297.9	303.58	302.81	296.5	307
306.7	304.5	294.88	304.6	309.25	302.33	300.21	306.5	304.68	301.8	305.15	303.06	302.44	305.76	311.38	297.16	305.67	303.6	302.71	303.85	297.58	307.64	307.94	300.06	301.11	299.78	302.73	302.91	300.35	306.37	302.62	303.07	312.47	303.81	309.04	304.99	297.91	294.94	300.17	300.34	311.24	304.11	302.84	307.11	306.65	305.98	292.98	311.41	300.2	303.03
305.48	308.49	304.93	305.57	306.4	296.76	312.09	310.73	304.15	305.32	305.74	307.03	304.44	305.5	300.62	304.12	309.24	299.7	303.98	304.48	307.24	305.55	310.72	309.95	309.2	305.65	310.19	310.2	308.54	309.39	294.14	307.09	302.98	305.29	305.44	307.52	296.91	305.54	296.53	306.5	307.98	302.81	307.17	304.59	304.25	309.61	305.01	298.19	306.23	306.09
327.02	329.77	322.04	326.62	325.66	337.27	321.05	327.75	329.22	331.89	324.3	335.15	326.93	323.91	328.38	331.55	330.19	331.34	331.37	328.77	329.94	326.69	329.47	327.92	330.7	329.41	326.18	329.28	324.07	332.66	330.82	324.99	326.28	331.6	330.65	326.56	325.46	326.03	319.55	322.59	327.87	334.84	329.2	326.88	324.96	321.36	323.83	324.22	326.84	333.04
308.99	307.69	305.42	308.81	318.85	307.05	318.99	309.84	309.32	302.45	317.39	311.56	306.87	307.7	303.53	322.49	311.8	308.13	312.65	310.62	314.6	310.15	310.67	314.86	315.59	306.21	309.09	307.66	310.24	312.78	311.09	315.58	308.86	308	312.3	315.36	307.61	313.49	308.76	308.96	310.23	308.42	315.14	309.44	317.09	309.55	305.44	308.11	308.89	306
310.03	308.86	316.15	317.07	320.63	311.77	319.09	315.59	305.77	315.02	310.97	313.23	314.26	316.96	314.69	312.11	312.62	316.51	310.52	310.04	315.45	315.86	311	315.76	307.72	309.33	314.25	314.62	308.2	311.96	317.24	315.08	312.94	312.7	315.71	315.97	311.11	325.47	311.07	311.96	313.85	317.7	314.33	309.88	320.09	315.41	315.54	317.21	317.68	306.24
315.27	317.31	310.79	314.32	316.54	311.69	315.34	311.32	312.78	310.79	315.82	310.76	318.97	305.22	316.84	309.77	319.41	313.91	311.39	313.08	312.67	314.27	308.28	309	316.47	311.34	314.1	309.46	313.99	316.16	311.71	311.66	314.85	314.38	311	315.76	314.65	301.95	310.82	309.85	311.41	314.62	310.69	306.12	318.28	309.89	311.69	320.62	314.74	314.43
305.31	306.67	306.71	305.17	301.07	303.08	311.96	303.03	297.29	301.99	302.28	303.02	307.29	303.04	307.77	305.64	300.55	306.37	306.81	308.48	299.33	305.64	310.56	310.4	302.5	305.18	302.22	300.15	304.06	308.75	303.96	308.62	305.28	299.38	307.37	305.51	310.93	308.76	308.74	306.64	307.59	305.26	300.62	308.73	301.03	308.45	310.33	307.26	310.02	296.53
319.57	307.83	316.8	318.47	310.1	317.2	315.14	318.54	312.02	318.08	320.12	315.76	324.86	312.39	315.61	316.86	317.99	312.86	318.27	319.04	312.93	313.4	316.47	313.3	306.39	317.39	315.8	318.91	312.38	319.51	324.71	325.16	311.94	310.27	317.69	315.52	319.29	309.11	309.88	317.96	311.04	312.65	315.02	316.17	315.61	313.16	311.47	307.85	316.26	315.1
306.84	309.09	308.61	305.6	310.29	307.53	301.35	308.05	304.55	304.01	302.82	304.58	308.45	306.19	307.58	300.8	309.56	299.18	307.8	308.11	303.5	310.47	308.93	303.78	300.07	306.08	298.75	305.21	303.76	307.52	300.73	301.93	301.53	301.98	307.78	297.29	304.62	301.52	303.3	307.97	311.24	302.22	313.19	312.32	308.42	308.83	303.7	302.52	309.09	304.5
315.82	315.97	312.15	316.44	319.51	316.42	313.97	318.84	313.97	318.42	311.1	319.05	319.68	319.37	319.58	315.4	317.27	313.67	315.02	319.87	317.26	315.23	317.94	316.07	309.15	324.96	320.07	322.2	313.38	306.41	312.51	313.43	314.74	317.1	314.78	317.04	316.91	312.95	317.55	318.79	316.17	319.08	317.75	321.38	323.86	314.62	317.41	317.86	320.66	315.04
304.4	303.33	304.21	305.04	297.58	308	303.76	293.44	299.59	305.76	301.64	294.46	308.86	298.01	301.17	301.68	298.89	303.3	298.89	301.03	307.45	296.64	296.9	296.52	300.16	293.7	303.72	305.36	299.72	293.64	297.08	301.53	296.52	300.61	295.59	301.34	303.28	299.37	302.55	297.9	299.16	301.13	306.47	305.97	301.03	309.31	303.36	301.39	307.95	305.32
293.03	288.86	283.5	291.4	297.68	300.91	299.71	295.82	296.18	295.88	294.41	298.13	294.22	294.69	297.62	295.21	294.64	294.85	295.89	290.86	292.09	286.84	289.8	292.51	287.65	298.76	301.27	294.48	290.96	291.46	301.59	290.21	295.1	294.84	300.64	291.55	295.03	292.17	292.26	297.4	292.28	293.72	299.76	295.07	295.12	296.75	295.5	292.53	303.13	295.75
295.01	295.81	293.18	295.95	300.01	295.36	299.92	297.23	293.51	295.04	296.87	288.8	297.7	291.43	291.14	290.66	291.23	298.54	297.96	290.69	290.02	296.68	295.85	290.25	297.36	296.02	299.03	298.61	297.28	294.27	300.84	295.59	296.16	290.52	294.19	301.46	295.41	297.98	291.62	292.93	298.29	291.72	299.65	295.57	297.07	292.65	299.87	304.98	289.22	289.86
318.37	325.63	320.67	322.18	313.59	317.86	313.75	319.71	312.01	321.01	322.74	327.77	326.54	318.62	324.7	317.88	320.79	314.74	314.5	324.14	318.55	319.59	315.48	318.27	318.67	313.22	313.26	317.97	320.86	320.41	323.71	322.7	311.27	320.32	315.66	315.31	315.77	315.39	319.88	320.04	320.69	317.7	316.63	313.85	321.06	306.95	328.37	312.17	308.95	315.91
306.53	308.27	306.02	309.31	302.86	308.56	306.76	306.7	303.81	305.43	309.01	301.14	306.51	307	300.84	307.21	313.44	305.3	306.23	309.35	310.33	294.43	311.01	302.55	306.49	304.37	301.43	309.39	300.82	298.31	306.4	307.63	307.26	303.91	300.98	300.2	305.89	305.01	307.89	302.65	306.31	301.7	304.26	306.22	307.51	305.81	303.8	311.77	304.34	305.65
299.84	299.23	292.21	299.78	298.64	299.74	301.56	295.83	301	297.71	295.24	303.41	299.92	296.73	296.96	303.13	302.32	300.06	299.14	296.37	301.65	298.14	301.92	310.24	305.1	308.05	299.43	290.19	298.1	300.58	299.27	300.59	300.96	304.79	303.16	302.45	300.99	290.81	308.45	307.22	304.27	304.18	302.72	303.12	303.15	297.67	296.35	301.82	296.19	294.25
306.75	298.34	312.14	311.97	303.06	306.01	304.06	308.27	305.96	301.26	300.33	301.47	305.57	305.72	300.2	304.26	299.47	305.53	307.92	296.73	299.12	297.18	302.36	304.8	295.72	310.12	299.16	306.76	307.77	302.18	309.25	302.68	297.93	304.46	307.17	305.03	301.21	297.22	306.06	299.87	299.92	302.05	306.78	298.77	307.84	295.36	300.33	300.89	298.36	299.5
298.43	300.82	298.09	294.99	306.59	296.46	302	304.4	310.76	299.62	301.82	304.63	301.62	301.63	304.18	298.02	303.96	299.52	299.56	298.15	303	304.55	304.05	310.49	306.59	299.27	301.56	304.88	301.51	303.63	296.1	301.27	296.13	303.35	305.45	297.18	302.1	302.76	298.46	299.19	305.1	294.95	301.75	298.89	302.55	301.69	304.7	295.92	301.73	298.32
310.13	314.73	317.17	316	320.31	321.19	318.38	314.69	314.75	317.52	317.5	316.84	318.47	324.93	317.85	317.82	313.42	321.16	323.38	313.85	323.24	315.03	312.29	325.1	317.3	325.2	311.24	320.02	319.31	318.13	327.15	324.5	313.44	315.05	320.44	319.57	317.9	312.06	319.59	316.67	325.68	320.84	318.34	320.57	319.14	318.83	317.23	320.31	321.28	324.26
317.88	314.97	317.56	319.92	314.59	319.77	307.44	317.4	314.82	310.57	312.3	317.33	316.86	314.15	315.11	317.5	322.6	312.68	320.32	315.49	314.34	316.41	316.91	319.12	319.27	317.44	322.2	310.07	313.8	318.15	309.76	311.85	319.84	319.38	308.72	312.11	314.92	320.1	315.78	311.08	314.75	314.48	316.79	316.98	313.76	314.96	318.38	312.1	312.69	313.71
308.75	313.73	316.77	315.85	313.72	316.82	308.75	315.8	310.57	311.28	307.02	307.25	311.95	311.2	313.48	317.95	317.27	308.37	306.3	312.81	311.67	313.2	314.58	317.77	315.79	316.3	317.86	321	311.22	314.75	307.59	313.24	315.69	313.6	309.04	316.47	312.21	318.34	318.05	311.24	311.42	307.59	314.68	311.39	318.81	315.82	314.48	315.2	315.18	317.87
305.37	300.49	304.27	304.99	306.42	304.43	309.33	306.39	308.14	299.4	303.64	297.42	304.12	304.12	296.92	308.31	304.81	299.83	306	300.49	301.95	304.38	300.25	299.04	300.75	301.21	302.3	306.51	302.93	305.62	301.44	301.41	308.34	309.46	295.3	303.17	303.4	309.02	306.61	305.92	311.67	303.74	302.64	301.05	301.88	301.61	300.6	300.81	301.01	301.79
297.85	306.58	298.99	306.35	298.75	299.3	302.09	302.12	303.09	299.63	296.68	305.23	313	302.12	303.26	306.53	299.91	300.9	302.56	309.34	299.19	298.66	306.42	305.21	300.54	306.03	304.92	306.22	300.11	298.59	307.29	306.43	307.46	305.19	305.37	305.45	299.05	305.59	308.01	302.2	303.8	302.98	311.85	305.42	309.45	299.45	313.54	309.63	304.43	301.59
302.7	301.39	302.49	308.05	304.79	303.15	306.84	304.53	307.95	309.91	307.06	298.66	305.96	303.52	309.77	306.62	307.54	307.97	306.14	301.51	307.44	303.61	308.53	301.18	308.74	304.61	304.63	308	300.01	305.31	308.72	291.94	300.48	302.95	306.62	302.38	308.53	303.65	302.19	301.75	303.44	313.29	304.91	302.25	307.34	297.91	305.69	303.64	305.23	307.32
318.74	309.38	316.46	312.89	315.56	314.78	318.75	316.6	317.46	314.02	317.87	319	314.93	312.13	311.05	310.88	312.4	318.38	318.24	321.27	316.51	318.7	313.43	314.5	315.38	321.37	313.27	313.69	307.66	317.98	322.48	320.02	314.81	317	310.94	316.9	314.05	305.57	304.1	316.33	311.5	318.42	321.74	309.31	318.76	304.72	314.15	313.93	318.37	315.04
302.98	303.65	302.75	302.21	302.47	303.14	294.83	297.69	304.36	298.9	300.69	301.27	295.74	299.64	293.61	292.84	301.48	293.35	300.22	301.24	298.36	301.81	301.41	304.87	297.59	302.83	302.11	300.23	296.86	301.78	300.52	299.05	306.15	308.47	305.11	301.67	303.03	299.98	299.22	299.18	303.8	303.99	293.37	303.46	299.95	301.22	299.49	298.48	295.18	299.93
317.52	320.47	314.38	320.25	322.22	321.3	318.42	320.72	313.61	313.13	313.39	312.67	315.58	318.5	325.23	318.45	312.42	319.21	318.53	322.14	319.66	313.47	313.63	316.97	320.19	313.68	320.77	321.24	323.27	323.93	309.81	321.6	323.63	308.6	316.12	321.89	317.93	319.67	312.68	315.67	319.55	316.03	317.24	311.62	315.37	330.02	321.1	324.64	316.28	328.92
316.52	316.93	308.46	307.89	312.84	316.06	317.66	314.45	306.74	304.91	315.63	311.68	307.57	306.01	312.04	314.15	315.49	307.02	310.31	307.65	308.88	312.55	312.14	309.71	315.92	319.72	311.16	306.93	310.64	315.62	304.96	312.38	304.32	313.93	315.69	307.48	314.41	306.95	316.05	313.8	318.77	315.21	314.78	311.56	315.47	315.23	309.78	319.5	317.13	309.15
305.85	307.65	312.74	305.46	306.16	307.4	306.54	309.68	308.93	312.46	308.88	300.65	308.36	302.9	313.68	306.83	305.1	304.81	310.17	307.17	310.45	309.29	303.77	305.73	306.02	307.16	311.66	306.43	307.56	307.91	315.09	306.81	302.03	306.05	304.15	303.96	301.82	309.74	316.33	311.29	311.36	310.28	307.28	307.83	308.31	298.14	313.46	303.88	309.56	311.03
316.22	297.95	310.06	304.7	310.19	308.56	302.04	305.87	316.93	306.28	303.22	308.6	304.47	309.52	301.31	299.78	310.3	306.36	309.1	309.33	303.62	300.18	304.73	301.13	298.13	301.49	307.98	299	306.77	305.25	307.32	307.32	301.23	297.31	305.09	306.85	310.42	305.54	305.32	305.19	308.97	307.41	303.48	304.62	299.73	300.81	306.56	305.88	300.41	307.96
321.34	329.25	328.17	330.12	324.99	335.6	329.79	322.39	327.63	324.11	322.24	329.01	324.49	321.22	326.43	329.67	324.1	330.47	327.44	324.78	328.54	320.24	325.76	333.63	329.46	327.33	330.64	323.4	321.67	331.66	326.8	322.33	316.9	321.22	323.88	324.65	330.94	326.03	329.44	328.6	332.92	328.44	330.61	328.41	330.18	327.5	333.55	326.51	327.82	325.79
292.83	295.8	291.49	292.84	304.91	293.94	297.05	303.87	292.39	298.51	290.58	303.31	298.15	297.68	301.6	298.95	295.86	288.77	294.57	290.7	292.19	293.27	289.57	286	296.34	292.89	291.7	297.91	299.76	293.55	298.64	298.75	297.39	297.83	295.82	295.39	294.38	289.87	297.23	294.85	284.31	298.63	298.41	290.12	291.85	293.36	289.43	296.45	303.51	299.98
314.3	312.86	308.74	312.82	308.64	314.62	314.61	311.55	317.29	316.04	307.73	315.1	314.44	316.79	307.37	314.95	310.95	316.99	314.17	310.55	306.98	311.44	309.53	313.38	313.72	316.92	311.98	319.94	314	314.24	308.4	309.69	316.52	312.49	312.26	307.32	312.72	316.14	308.73	313.71	308.3	312.23	316.13	308.01	307.08	307.57	311.19	313.29	309.43	312.55
301.17	304.64	304.59	303.2	308.22	300.09	302.58	308.32	299.4	302.06	303.5	299.43	303.78	298.09	307.89	308.4	304.7	309.27	307.94	302.88	307.42	304.3	300.97	302.16	308.76	297.52	303.6	302.81	303.32	299.37	307.02	301.21	300.5	303.27	300.37	307.79	302.22	302.41	304.25	313.74	302.64	303.32	296.69	306.77	310.82	309.29	303.63	305.08	307.05	304.27
299.41	299.16	301.47	294.15	299.31	297.76	301.25	307.74	298.42	295.56	297.87	300.03	293.7	287.51	294.65	304.92	301.07	293.46	306.2	299.46	301.79	302.21	296.28	298.51	302.15	299.23	298.13	302.04	298.38	307.32	305.08	302.66	302.26	300.05	299.39	306.07	301.78	300.71	302.14	303.54	294.77	296.29	302.18	295.88	300.96	299.4	300.76	297.43	304.54	303.88
318.23	323.98	315.39	320.38	316.69	316.34	319.11	319.71	312.24	321.22	326.88	311.35	323.91	313.6	312.1	310.95	312.33	319.1	315.61	318.88	312.14	319	310.84	321.49	315.67	315.51	318.48	324.11	312.43	318.42	309.73	317	314.82	319.61	316.43	322.92	312.5	322.01	309.96	314.49	312.85	317.68	312.72	313.81	318.78	320.05	319.83	320.87	318.19	309.57
322.04	317.92	310.62	311.74	313.84	319.27	315.27	315.47	310.7	309.63	319.58	314.9	308.11	310.59	313.29	317.42	320.45	322.67	320.65	312.06	320.58	312.13	311.34	306.41	311.6	315.6	317.28	313.46	318.44	316.77	313.02	321.87	319.96	312.82	317.69	306.34	310.35	315.74	313.78	312.44	313.9	320.14	313.05	315.62	318.86	312.27	317.87	310.67	312.76	323.41
302.61	299.08	303.22	312.3	303.97	301.38	307.26	304.64	298.33	306.76	301.89	299.44	302.19	295.84	296.33	296.22	304.79	300.26	305.54	305.86	308.09	299.43	298.3	309.66	298.9	301.26	304.39	296.91	300.18	302.75	305.63	299.51	305.91	301.22	301.32	309.86	300.51	305.2	301.14	302.7	295.09	302.93	304.07	300.77	302.44	300.87	293.62	297.81	303	306.78
303.59	308.27	306.63	309.1	313.23	303.45	305.04	312.04	310.86	300.38	305.88	304.63	306.67	308.79	310.62	310.18	309.78	305.86	306.4	311.86	307.97	307.88	302.36	306.47	306.2	308.59	315.6	314.6	313.71	307.27	311.66	315.91	312.21	306.88	311.88	307.59	312.46	312.51	313.76	306.25	301.49	309.98	313.17	310.57	306.14	308.28	304.73	305.91	306.57	305.88
299.98	301.2	306.65	293.56	297.44	295.06	300.54	298.75	301.82	298.68	295.44	299.81	298.22	297.32	302.97	294.74	302	295.4	296.83	289.67	297.48	306.89	302.27	304.27	297.29	292.28	292.02	294.21	306.98	298.56	306.06	302.7	292.97	298.89	293.1	296.81	297.9	299.55	299.05	301.08	299.07	299.97	300.44	292.3	302.33	301.12	306.54	300.96	297.07	293.49
307.72	316.52	310.43	305.95	311.31	315.21	311.98	314.86	311.45	308.38	312.99	310.55	312.68	309.45	307.34	309.52	311.2	309	309	308.39	312.55	309.82	309.16	312.19	315.58	318.19	316.57	313.8	314.81	308.82	312.59	311.43	314.04	315.74	309.78	314.33	313	312.62	309.14	309.61	307.5	310.98	312.45	313.1	313.29	303.24	313.88	308.85	315.53	312.64
305.36	302.62	305.02	301.9	299.01	308.1	306.43	297.47	304.31	305.91	310.19	297.28	296.24	297.51	309.24	311.38	303.76	309.19	299.13	306.45	300.69	306.56	307.14	302.83	306.42	309.19	308.8	297.09	300.56	307.54	305.96	310.44	298.1	303	301.14	296.75	309.9	304.52	302.94	304.43	307.96	305.38	303.73	303.29	307.09	297.75	302.9	310.24	308.93	307.42
327.94	325.12	323.99	330.01	338.03	335.1	326.39	333.09	326.9	326.39	331	330.02	330.56	330.77	330.81	322.24	328.84	320.22	327.01	325.24	327.57	330.17	323.3	319.3	324.21	321.82	332.31	324.49	327.52	334.21	331.03	330.44	329.37	325.61	331.08	331.19	325.21	331.65	325.17	332.59	329.4	326.04	323.08	326.42	320.83	328.3	321.74	320.1	327.69	328.96
315.88	313.56	314.48	317.65	307.89	311.98	314.06	309.9	313.19	321.72	313.04	317.16	319.25	318.46	308.33	321.94	316.32	316.63	314.15	321.43	318.68	319.34	318.15	314.82	309.39	313.92	315.75	312.82	319.92	317.7	317.18	307.08	317.1	308.63	315.77	319.22	314.23	322.25	318.35	318.18	312.94	320.68	323.1	316.71	317.55	317.31	319.32	317.95	318.5	317.52
320.92	317.54	312.19	314.61	314.14	319.76	314.46	322.05	313.38	312.94	313.95	314.65	319.76	314.96	315.1	317.69	306.87	309.98	311.97	313.55	320.74	321.89	318.15	316.47	316.02	317.82	315.27	314.93	309.39	315.48	312.98	315.84	310.34	312.81	315.47	319.54	316.69	314.14	312.68	320.62	317	316.09	315.9	316.69	310.69	313.28	311.51	312.81	317.18	312.59
326.47	327.47	322.28	327.36	324.83	325.23	324.57	327.15	319.17	322.01	320.82	319.62	326.24	325.88	327.29	321.51	319.4	319.2	328.86	321.36	333.17	319.95	320.46	326.71	327.13	327.87	326.93	325.51	324.47	328.53	329.06	328.07	322.24	331.12	326.04	325.19	324.63	324.39	324.93	325.77	322.65	322.66	323.16	323.25	329.82	317.43	334.79	333.31	324.09	332.47
306.6	308.99	303.44	306.9	299.25	304.79	299.24	302	303.32	296.27	299.59	305.58	305.26	305.69	303.4	296.51	310.14	306.37	299.62	301.86	296.81	306.55	309.97	304.63	300.63	302.43	297.48	301.03	307.77	302.83	302.99	308.33	305.25	301.34	294.51	301.04	303.78	301.58	306.71	303.26	302.13	301	304.36	308.07	305.89	299.36	298.91	308.66	299.24	299.94
287.1	298.46	297.84	295.47	299.9	292.73	298.85	294.63	297.7	298.69	297.9	290.81	295.64	297.53	299.63	300.59	293.86	300.71	305.54	296.89	304.16	295.83	292.04	302.66	295.23	293.95	293.67	298.45	298.02	297.07	297.18	298.92	291.8	294.84	301.01	294.79	296.83	292.41	300.56	297.03	295.47	294.33	296.7	294.03	287.16	293	295.84	301.94	300.25	294
308.25	300.21	305.06	308.45	305.95	307.87	302.93	304.96	302.93	306.02	302.06	300.02	315.52	299.55	305.28	306.79	305.32	305.72	304.59	303.25	303.51	307.15	304.09	309.57	301.73	312.41	303.35	311.55	308.64	310.71	304.81	305.39	304.28	306.43	303.27	305.81	307.32	306.18	306.76	298.54	301.97	308.37	304.22	298.83	306.19	302.82	308.42	308.08	305.32	302.93
309.76	305.69	308.08	303.96	308.72	313.44	306.15	309.05	311.76	309.08	300.79	302.99	305.73	304.17	299.56	307.35	308.36	302.42	310.3	303.89	301.8	308.18	307.51	303.72	313.09	306.1	311.67	307.94	312.73	307.03	303.44	308.28	304.52	307.61	310.23	306.77	302.4	303.2	305.99	309.02	307.47	304.12	303.88	302.01	307.96	302.97	301.89	306.22	298.57	311.87
308.24	307.56	306.61	302.86	297.47	305.32	300.48	302.58	307.83	304.25	305.14	303.69	313.03	304.51	294.79	300.4	302.01	311.19	304.86	309.06	306.95	305.44	297.31	294.18	305.49	297.79	300.1	303.12	302.28	305.16	305.43	303.61	301.91	312.48	305.97	307.6	305.86	305.89	306.7	306.14	299.22	306.78	308.64	306.83	299.96	307.35	298.91	299.93	301.78	310.56
306.62	314.62	306.36	313.76	310.84	306.08	308.3	316.41	318.35	315.82	311.91	319.08	314.69	312.74	313.66	316.45	311.37	312.86	310.75	315.13	312.4	316.74	312.75	313.36	319.97	304.95	314.94	309.85	310.13	309.52	311.03	320.56	310.84	313.46	313.01	314.03	312.58	310.91	313.27	311.57	316	308.5	312.26	311.18	307.52	308.37	309.94	315.09	317.27	314.87
303.39	310.45	300.32	302.72	306.33	304.94	310.15	303.44	307.26	308.22	304.03	299.66	304.42	311.1	310.67	305.21	309.46	308.08	309.76	308.71	309.65	309.01	307.53	301.31	296.43	305.93	315.16	306.05	311.25	303.25	306.56	309.54	303.06	301.07	303.5	306.71	306.6	307.69	305.63	297.45	305.27	306.05	302.64	313.84	306.53	298.67	310.35	309.02	310.66	303.04
317.18	309.67	306.8	316.85	316.32	319.29	311.96	313.54	319.33	315.64	314.65	311.05	317.02	307.44	314.29	306.87	311.85	316.96	313.22	312.06	315.61	316.69	321.4	309.1	325.83	317.15	312.32	310.58	311.77	315.36	310.22	316.37	314.84	322.24	320.11	313.07	310.92	320.68	316.49	317.83	314.1	313.68	307.85	324.92	317.55	312.07	320.63	320.84	315.85	308.61
318.83	312.34	312.56	317.59	313.49	308.64	316.18	318.8	314.49	315.55	313.33	317.44	315.99	312.47	313.6	317.38	317.03	317.83	315.41	316.74	316.11	317.87	315.7	321.57	317.88	309.13	309.41	316.18	314.31	310.7	312.59	313.89	313.45	317.63	316.88	320.45	323.97	322.77	316.74	322.96	314.16	313.66	314.53	320.95	321.36	321.17	322.5	317.32	315.06	319.21
302.58	290.59	292.24	303.78	303.26	299.21	299.75	296.26	302.37	296.82	301.34	293.58	299.38	295.77	302.75	285.58	302.92	296.61	291.57	292.51	292.55	300.44	299.56	297.56	301.87	299.51	292.78	294.97	302.65	300.28	292.52	299.55	289.28	299.84	295.55	298.36	295.74	293.35	294.37	291.79	297.81	299.81	293.96	300.29	296.35	298.97	297.19	294.42	296.76	287.06
305.03	299.07	309.65	299.37	301.34	301.1	298.42	299.75	302.91	305.68	297.83	301.82	304.93	310.79	299.64	306.6	303.52	308.9	303.72	307.53	304.58	305.49	304.26	303.49	301.76	301.78	303.77	300.69	302.52	305.25	294.26	308.01	309.95	301.1	299.38	306.81	306.65	299.57	304.95	305.46	300.68	304.13	304.64	305.31	299.79	302.04	299.92	299.28	296.51	296.92
313.82	318.5	305.55	318.79	313.87	313.93	312.9	317.8	308.51	319.38	311.75	308.42	308.89	312.02	314.6	310.08	317.67	309.07	315.95	314.5	313.03	313.1	315.24	316.82	314.1	320.55	318.45	321.62	318.77	307.82	312.7	313.94	315.93	311.92	308.39	317.86	314.23	319.27	318.78	316.21	314.48	314.33	316.18	314.81	316.46	311.53	318.55	315.2	306.7	318.52
314.48	312.24	309.1	322.96	314.55	317.89	316.76	319.91	312.45	318.76	316.03	315.17	318.48	310.77	321.13	313.74	316.45	321.31	323.45	308.57	314.06	312.22	306.25	314.98	312.75	318.22	319.69	316.71	322.53	314.44	314.09	317.72	315.04	307.39	315.36	316.07	314.47	313.44	320.2	316.42	310.64	316.1	315.27	318.33	319.74	313.61	318.03	309.53	316.2	316.98
300.56	299.61	303.26	308.27	288.25	301.09	300.94	301.6	308.69	299.49	298.42	300.76	301.37	309.11	304.42	301.76	305.94	300.88	304.32	307.12	304.22	301.4	305.73	307.98	306.03	306.33	305.46	308.61	300.5	303.19	310.92	300.37	291.22	301.83	302.01	298.12	301.71	303.09	299.99	298.64	300.87	301.55	308.58	304.92	301.84	302	308.11	301.2	305.63	305.55
292.48	306.15	296.24	289.14	298.14	296.52	293.06	301.77	299.01	290.58	289.5	304.35	294.9	294.21	306.1	293.98	300.86	297.44	307.51	300.45	297.75	297.79	298.88	293.49	298.87	292.29	288.37	299.17	295.9	298.07	300.66	307.57	294.36	300.83	298.27	292.32	288.9	301.32	294.37	297.27	295.76	295.35	297.16	295.67	302.94	292.58	292.99	298.67	291.94	287.09
321.98	317.33	318.5	324.58	323.76	318.95	315.52	316.8	312.49	313.07	310.9	317.6	316.82	324.55	320.59	324.95	317.19	313.23	314.79	318.71	311.95	313.68	320.68	318.33	323	315.8	319.75	315.71	320.55	320.61	323.8	325.12	317.74	323.57	321.11	319.99	320.65	314.91	322.62	320.03	322.49	317.64	318.35	314.14	317.82	320.6	320.04	316.24	328.59	316.88
300.54	310.73	309.15	310.13	311.53	305.27	304.97	303.7	310.41	303.63	307.69	304.81	300.78	309.17	303.66	309.54	310.77	307.55	304.12	305.1	308.18	304.06	303.88	305.58	301.31	302.61	304.04	303.42	303.97	301.87	305.73	306.19	302.65	304.44	307.64	309.3	306.98	309.86	316.85	309.59	306.72	307.08	298.99	305.87	304.04	310.93	302.84	310.04	309.93	309.34
302.15	306.1	302.95	302.09	304.38	306.4	307.85	302.07	311.48	306.56	309.75	302.73	302.81	301.4	302.37	310.76	308.19	308.51	310.27	310.07	302.18	308.3	308.05	311.19	309.53	315.34	298.36	307.83	304.26	310.77	305.66	307.59	307.54	300.87	305.13	307.42	308.83	307.73	299.59	303.87	313.42	304.81	316.64	299.21	313.34	310.8	302.5	306.15	303.02	309.15
331.33	330.62	321.24	327	328.45	327.54	327.78	319.2	324.64	325.89	323.96	324.54	326.59	326.16	324.45	324.87	325.7	319.16	331.7	327.04	323.88	324.2	330.06	330.86	326.27	334.72	330.38	328.58	328.02	323.17	328.82	321.86	326.25	325.1	327.5	329.05	328	329.56	324.82	326.91	325.11	336.46	321.69	329.35	323.47	331.13	322.85	328.68	327.32	327.97
301.06	301.27	298.57	303.24	317.6	302.72	300.59	309.97	307.06	304.68	299.12	310.92	301.16	315.23	302.22	303.93	308.28	310.66	307.02	308.8	306.43	309.69	299.76	308.98	300.34	308.97	299.56	312.35	305.71	311.63	304.33	308.62	309.57	306.73	304.51	302.04	312.15	300.74	309.32	311.38	302.64	302.16	301.17	307.75	304.74	305.73	311.13	316.24	309.6	314.15
306.12	309.18	305.52	311.81	312.41	310.82	306.52	304.32	303.51	304.91	308.69	309.58	311.7	306.93	310.39	306.39	303.68	306.82	310.58	308.25	301.6	309.42	315.67	306.15	304.75	313.25	306.01	308.43	308.58	305.02	312.54	308.33	305.6	313.36	308.67	308.51	304.3	312.52	311.26	304.09	311	312.9	307.14	305.16	303.11	314.29	309.68	306.85	310.26	311.37
298.59	303.51	295.5	298.68	294.33	293.47	290.64	296.09	298.13	294.9	295.45	292.31	296.18	298	293.15	294.27	283.8	295.19	296.63	298.09	293.92	291.46	294.79	293.25	295.21	289.62	302.32	306.75	297.98	296.68	300.97	296.43	289.8	288.62	295.21	295.37	291.01	301.02	293.42	292.3	292.62	292.89	286	292.78	298.94	290.65	294.78	296.46	297.71	299.86
[truncated: 399 more rows]
[truncated: 150 more columns]
