# Supplementary material for: Genetic dissection of main and epistatic effects of QTL based on augmented triple test cross design
Source: PLoS One. 2017 Dec 14;12(12):e0189054. doi: 10.1371/journal.pone.0189054 (PMC5730204; doi:10.1371/journal.pone.0189054)
Supplement: S9 Supporting Information — (ZIP) [file pone.0189054.s009.zip › z5_1550_0.5_10.csv]

314.41	312.22	312	311.73	313.27	311.58	315.29	313.73	311.64	313.21	312.61	314.05	314.63	311.23	313.2	314.17	312.99	314.94	313.85	313.51	314.33	312.17	315.32	313.06	312.23	315.07	313.19	313.57	315.89	313.91	315.21	315.99	315.42	311.94	312.63	313.04	315.02	315.97	314.05	312.37	314.13	313.44	312.35	314.94	312.49	314.24	314.05	315.05	314.33	315.52
314.48	313.5	315.2	316.77	312.62	313.47	312.82	313.48	313.43	314.2	315.53	311.01	315.81	312.88	310.78	313.78	314.87	313.45	315.14	317.31	314.62	314.27	315.95	313.33	315.12	313.72	314.4	313.57	312.38	311.8	313.55	315.79	314.62	313.74	313.6	313.91	313.83	314.74	316.01	313.24	314.38	311.02	312.73	313.98	314.62	315.17	314.52	314.78	313.2	313.43
302.73	305.07	304.95	304.66	305.94	302.84	305.26	303.69	305.46	304.2	304.28	304.04	301.87	304.59	306.19	305.18	304.14	305.46	305.36	304.27	305.67	306.11	305.82	304.77	303.53	305.63	304.04	306.06	306.01	303.24	305.56	304.13	307.14	305.69	304.22	304.61	307.6	304.56	305.89	305.45	302.02	304.44	304.87	302.23	306.19	304.11	302.04	303.84	306.7	302.47
316.63	321.39	318.61	321.14	316.26	319.36	319.44	319.27	316.06	315	317.89	318.68	316.4	317.12	317.4	320.23	317.62	318.03	315.89	318.56	315.91	318.08	317.26	320.51	317.54	317.84	319.41	317.88	319.8	317.58	318.73	318.37	318.37	318.35	314.34	317.56	316.18	317.48	318.31	318.29	318.46	315.48	318.39	319.9	320.75	319.4	317.16	316.99	319.03	317.7
307.87	307.88	308.68	304.28	306.94	308.54	308.87	305.86	308.96	311.04	308.66	308.12	306.65	307.03	307.11	306.04	309.05	308.68	308.32	306.88	306.24	307.38	309.16	307.24	307.86	310.29	306.88	307.65	306.45	307.59	307.2	307.15	307.43	305.02	305.57	306.19	307.6	304.27	307.03	304.79	308.33	305.93	309.85	308.14	306.68	307.03	310.76	308.63	306.37	306.31
315.87	316.29	314.08	313.96	313.87	316.05	316.03	315.17	315.21	314.35	314.38	315	314.41	316	314.68	317.37	314.02	314.22	314.66	316.86	313.33	314.8	314.16	313.63	314.83	314.14	314.25	315.84	312.43	316.18	315.4	312.91	314.19	314.26	315	315.1	314.75	315.85	317.48	313.89	314.94	313.76	316.94	315.56	316.74	314.33	313.81	314.82	315.51	316.3
310.17	307.7	308.27	309.41	306.8	304.72	308.77	308.81	306.42	307.3	308.63	307.11	307.12	304.72	307.08	309.41	307.61	305.21	306.6	308.46	307.2	307.75	308.07	306.13	307.2	307.29	307.78	306.23	305.65	305.48	304.19	305.25	305.71	307.93	307.27	307.69	307.7	305.12	307.65	308.35	306.41	307.38	306.96	308.32	309.24	307.15	307.92	307.76	306.86	306.99
295.99	297.45	297.28	294.97	294.99	296.25	300.12	295.54	295.84	296.31	296.64	296.18	295.43	296.72	297.35	298.29	296.19	294.25	297.32	294.95	297.73	294.39	295.53	294.04	297.21	295.03	298.32	298.24	296.36	296.13	296.36	295.9	297.53	298.29	297.03	298.45	297.2	296.57	296.5	295.15	294.96	297.52	298.34	299.31	295.59	296.93	295.38	297.49	297.29	296.77
300.4	306.88	304.54	302.09	301.36	304.61	305.73	304.68	304.36	301	302.02	306	304.3	305.38	306.15	304.09	304.11	303.13	304.48	301.01	303.5	305.81	303.88	305.22	305.2	303.79	301.82	304.7	301.55	302.36	303.5	302.4	303.29	305.29	302.9	304.98	304.71	304.27	302.44	305.26	303.12	303.59	303.75	301.08	306.55	304.65	306.76	303.89	303.99	302.46
303.17	301	303.59	301.34	300.72	303.63	304.27	300.19	299.66	302.95	305.34	303.57	300.27	302.48	300.67	302.56	303.07	302.01	305.63	301.58	301.83	300.33	303.05	302.03	302.47	303.38	303.75	302.23	302.73	303.86	303.45	304.19	302.89	301.84	301.54	303.75	302.5	301.16	301.72	301.63	300.77	304.15	304.82	300.19	301.26	301.52	303.32	302.48	303.38	303.57
306.84	303.13	303.45	301.81	301.52	304.17	303.39	302.71	304.25	301.1	303.59	301.99	303.37	304.65	302.16	303.32	301.38	302.31	302.05	303.02	303.02	305.13	303.86	300.55	303.19	302.68	301.78	303.36	301.77	301.55	305.27	301.9	306.53	302.16	302.94	302.04	303.62	300.7	302.6	302.77	300.75	303.89	301.73	301.26	301.46	302.25	304.27	303.36	301.64	304.41
305.84	302.14	304.17	302.77	306.25	305.11	304.04	307.16	305.52	304.29	308.15	304.84	306.79	305.24	305.95	304.98	302.44	305.11	302.6	303	302.55	305.27	304.74	306.43	302.14	306.25	305.13	306	303.65	304.65	307.61	304.77	305.88	305.78	305.34	307.14	303.89	304.05	306.74	305.69	305.41	304.81	306.41	305.13	306.79	306.82	304.92	304.14	303.82	305.56
310.38	306.92	307.79	309.17	306.47	306.7	309.61	306.48	305.4	310.5	306.82	307.48	305.38	305.01	308.19	310.13	306.19	306.67	307.08	308.21	309.76	307.05	308.1	306.11	310.37	305.26	307.39	305.31	307.35	307.42	306.35	306.76	305.82	309.05	304.51	306.87	305.38	309.36	306.8	308.5	305.8	306.57	305.06	309.15	306.5	308.71	306.25	306.1	308.57	307.53
314.08	315.68	314.85	315.66	316.08	314.29	312.62	314.32	316.93	314.98	314.19	316.2	313.37	313.97	316.62	312.76	316.03	314.69	314.12	313.4	314.53	314.12	315.09	315.92	316.27	313.51	314.18	317.21	312.44	314.53	314.99	313.62	314.08	316.49	314.57	315.43	314.69	313.92	317.63	314.44	313.69	316.36	314.62	312.9	313.61	311.84	313.5	315.54	314.06	313.44
304.59	305.9	305.34	306.83	307.63	305.46	304.95	307.02	302.91	306.7	305.49	305.55	308.24	303.77	305.24	304.22	304.13	305.26	305.34	305.29	305.4	305.09	304.99	304.96	309.22	306.43	306.44	306.04	304.53	306.41	305.92	308.74	307.72	306.11	307.31	305.41	307.48	305.22	308.53	306.88	303.67	306.27	307.38	303.76	306.26	305.35	305.2	304.99	307.48	305.31
307.25	306.56	308.22	307.05	305.18	305.98	304.57	307.2	307.31	307.76	306.88	307.24	308.1	305.87	305.89	307.12	305.59	305.67	305.2	306.8	306.47	305.15	308.25	305.97	307.2	305.14	305.89	304.95	305.04	308.41	304.88	304.65	305.28	305.49	306.3	307.73	307.29	307.8	306.55	305.07	305.84	305.32	306.23	304.82	305.18	307.34	307.08	304.38	306.8	304.94
317.97	318.03	315.56	316.6	319.16	318.54	315.89	316.85	316.96	317.76	316.38	317.31	315.61	316.09	315.18	315.62	316.49	316.11	314.99	316.09	316.29	316.59	315.05	317.62	315.58	316.52	318.22	316.52	316.55	316.45	316.15	317.35	313.76	315.27	316.03	314.99	317.62	316.62	316.82	314.45	315.33	316.58	317.54	317.41	316.04	315.7	316	315.23	314.68	317.09
313.14	313.95	314.17	313.35	313.09	311.97	312.95	312.06	310.63	311.05	315.42	313.45	312.07	313.66	313.68	313.81	312.45	313.29	314.43	312.22	313.96	311.22	315.68	312.74	311	312.28	314.86	312.75	312.56	312.02	314.43	312.81	312.67	310.36	314.92	311.34	316.08	312.04	311.78	314.91	315	311.07	315.3	310.65	312.67	314.31	314.27	314.97	311.66	311.96
304.9	304.87	303.34	304.06	302.88	303.15	303.9	303.51	306.77	305.34	302.56	301.86	304.04	304.74	303.48	305.14	304.2	302.37	303.61	304.44	304.46	302.78	305.08	304.95	303.21	304.38	303.65	302.28	305.47	304.8	304.41	305.76	302.61	304.31	303.2	303.96	304.96	304.54	301.95	302.22	305.07	304.44	304.05	305.24	304.23	304.06	305.5	303.71	305.25	302.49
304.68	304.07	304.79	303.28	306.53	304.56	304.34	302.77	303.41	305.94	301.31	304.54	304.06	301.18	305.61	305.49	302.44	304.34	303.46	303.26	301.51	304.5	301.96	302	303.15	304.45	302.83	301.68	302.48	304.73	302.65	301.71	303.46	304.73	303.92	301.45	305.2	304.85	304.48	305.48	304.61	304.04	304.63	301.44	305.95	304.3	307.06	302.74	302.08	303.76
295.56	293.27	295.23	295.45	293.06	294.45	295.47	295.56	292.24	295.47	292.63	296.58	292.57	291.51	294.36	293.83	288.9	293.09	293.31	294.13	292.51	295.47	293.1	291.95	293.99	295.51	294.13	293.63	292.46	294.26	293.79	291.45	294.9	293.72	294.03	294.07	294.23	293.63	294.97	295.95	293.2	296.53	292.95	293.69	295.82	291.08	295.19	294.67	292.39	292.46
314.37	312.91	311.65	313.61	310.69	311.86	311.37	314.91	314.15	314.05	310.76	314.17	312.47	311.47	313.42	311.57	310.21	312.74	310.29	315.13	311.3	314.04	314.81	312.92	313.28	312.48	313.63	313.91	311.52	311.01	313.86	314.83	313.01	314.9	314.31	313.18	312.94	311.65	313.41	311.22	312.37	314.15	313.6	310.47	314.87	313.89	314.58	314.39	313.77	316.21
325.31	325.82	325.43	327.59	324.82	325.02	323.79	326.28	325.2	324.89	325.08	324.83	324.99	325.39	325.48	324.11	324.45	327.14	324.18	324.61	326.46	324.92	323.11	324.25	324.32	325.76	323.56	325.96	323.97	323.58	326.75	327.33	326.96	323.18	323.82	324.03	325.76	324.7	326.92	324.96	327.49	326.98	324.61	326.67	326.11	327.78	324.65	323.61	324.85	325.15
314.42	314.6	314.8	315.77	313.74	312.76	314.81	317.37	316.15	315.13	314.04	315.22	312.74	315.32	314.8	315.66	315.79	313.81	314.75	314.54	315.6	314.54	317.28	314.17	312.73	314.12	316.23	316.18	312.5	312.84	315.79	315.54	314.84	314.43	316.47	314.48	314.37	313.88	314.03	314.7	316.26	317.61	315.12	314.26	314.46	315.43	315.44	313.58	314.38	315.37
306.06	305.41	305.7	308.12	302.95	306.31	309.07	306.35	306.76	306.31	307.64	303.48	307.2	305.35	303.41	305.82	304.96	306.41	306.73	308.09	308.45	303.15	305.07	305.12	306.58	303.59	304.92	305.52	306.09	305.61	305.27	306.16	306.74	309.36	306.35	305.79	305.25	305.51	305.61	304.57	307.23	307.57	306.98	307.19	307.34	304.97	305.12	306.29	305.22	306.42
304.45	304.14	303.15	305.58	304.6	303.94	307.08	307.73	304.59	305.54	304.2	302.66	304.2	302.59	303.82	305.22	303.29	303.05	303.91	302.37	303.78	305.37	305.06	305.95	304.95	304.99	304.53	303.42	303.51	306.2	304.64	303.11	306.11	303.59	301.99	303.13	303.94	303.25	304.51	307.67	303.86	305.17	304.2	304.7	306.3	303.1	305.48	303.73	303.93	304.71
313.22	309.32	311.21	307.73	310.83	310.02	311.43	308.98	309.24	310.24	310.66	309.65	311.05	311.02	309.72	308.47	310	313.34	310.31	311.67	308.64	313.23	310.92	311.28	313.59	310.2	307.12	309.86	307.9	309.63	310.6	312.29	309.86	309.94	310.49	310.38	310.29	312.59	311.7	312.52	309.14	312.5	309.64	311.53	310.53	309.25	309.31	311.82	309.94	309.84
298.77	300.99	300.19	297.12	297.7	300.37	298.57	299.14	297.63	300.23	299.58	299.92	301.24	301.5	301.82	298.79	301.45	296.46	298.84	301.99	300.74	299.64	299.64	299.97	299.02	299.44	298.43	298.25	299.74	298.4	301.39	299.32	300.03	300.67	300.35	300.35	299.53	298.78	299.21	297.85	302.2	299.86	298.96	303.23	300.91	297.07	301.02	299.23	300.13	297.41
316.53	317.47	313.91	316.26	314.35	318.2	318.99	314.6	317.19	315.34	314.85	316.58	313.99	317.77	314.41	315.98	317.37	313.35	315.43	317.68	317.49	313.31	314.61	315.2	316.95	316.78	315.87	314.73	315.88	316	313.51	315.97	318.59	315.37	316.81	316.47	316.55	314.79	313.97	316.39	315.16	316.36	314.63	314.31	316.24	314.16	316.73	314.56	316.03	312.95
305.08	303.64	307.16	304.23	304.42	303.65	305.73	303.82	304.25	304.28	301.76	303.03	301.17	302.25	302.56	302.97	302.86	301.75	302.21	304.69	301.12	304.4	304.91	303.4	302.27	306.15	302.79	302.5	303.09	303.8	305.36	302.35	303.42	303.35	305.06	304.65	303.15	302.21	306.24	304.59	303.29	306.12	303.37	303.21	304.28	302.81	305.33	302.98	305.39	301.89
313.73	312.38	311.42	311.96	312.31	312.07	311.46	310.82	313.39	312.77	314.37	310.76	309.46	310.49	313.19	313.18	310.43	312.17	310.3	313.79	312.72	313.9	312.17	312.31	311.73	312.57	310.15	311.69	313.23	310.89	312.82	310.37	311.4	310.93	310.54	312.68	309.96	310.5	311.41	310.6	311.95	308.57	312.69	312.2	310.52	311.34	313.34	310.01	310.37	310.76
293.45	292.95	294.37	291.75	295.61	292.83	294.74	294.21	294.88	293.16	294.01	290.42	296.89	295.02	295.7	294.64	294.62	292.92	294.64	295.68	293.28	294.33	294.57	292.03	294.66	293.26	293.36	295.79	294.45	293.47	295.94	292.51	294.14	295.41	293.91	296.68	292.57	293.7	293.07	294.58	292.76	293.85	292.08	294.97	292.23	295.37	295.08	295.97	297.19	291.35
312.24	315.29	312.97	315.43	312.89	312.9	313.02	313.36	310.92	312.92	312.42	312.39	313.36	312.2	312.76	313.88	314.13	313.76	312.48	314.58	311.37	312.83	312.6	313.45	314.62	313.34	312.3	312.64	311.01	314.39	314.61	314.77	310.49	314.21	312.47	316.02	311.1	313.15	314.09	313.39	313.7	312.79	315.15	312.91	314.27	317.18	314.2	311.16	314.27	313.57
307.33	301.76	302.9	305.76	301.58	302.63	302.74	304.3	304.25	303.89	301.51	304.81	306.21	303.54	303.62	305.98	304.88	305.03	304.35	304.03	304.25	303.31	305.99	304.89	304.37	305.12	302.94	304.86	303.2	305.56	304.44	304.16	304.49	305.27	304.66	305.07	300.45	304.98	303.87	305.82	305.54	306.16	304.62	304.99	302.39	305.02	304.48	303.4	304.84	301.66
307.46	304.23	303.38	302.64	305.03	303.26	305.5	305.91	304.51	304.82	302.73	304.6	305.44	304.61	306.58	302.34	305.73	304.92	304.65	306.2	302.22	303.02	305.1	303.57	305.58	305.8	303.06	303.05	307.47	303.19	303.98	306.23	303.73	306.62	304.46	303.2	306.13	303.76	303.47	306.67	303.51	305.99	302.2	305.82	303.32	303.85	302.3	303.09	305.19	304.97
310.29	310.84	312.84	311.03	313.3	309.4	313.66	313.21	312.5	311.71	312.2	313.71	314	312.62	312.7	311.22	312.96	313.83	314.33	312.02	311.36	307.52	312.73	312.85	312.89	312.87	313.09	313.52	309.64	311.13	314.62	311.86	312.55	309.3	316.37	310.25	311.54	313.21	310.59	314.16	313.16	310.7	313.55	314.02	312.39	312.38	313.11	314.06	311.22	313.01
311.01	311.59	312.75	312.18	310.7	313.05	310.5	313.35	309.75	313.38	312.27	312.36	312.53	313.5	312.31	314.36	313.29	313.79	312.01	311.95	310.67	314.75	313.38	310.81	313.38	314.63	313.43	313.98	312.77	311.72	310.34	308.92	311.19	310.68	311.32	311.53	312.84	314.91	312.1	313.01	310.94	311.78	314.51	310.64	311.19	313.11	311.08	314.25	312.34	312.75
316.82	317.53	315.78	317.41	315.78	315.55	313.27	313.75	315.3	315.93	316.18	316.24	317.32	317.25	316.91	315.76	317.11	315.73	319.12	313.91	316.84	317.52	316.68	314.11	315.55	315.23	314.99	314.82	316.45	315.46	312.33	315.8	317.16	315.15	315.24	317.66	315.54	315.03	314.9	315.47	318.28	316.03	315.01	315.8	314.77	315.96	313.5	319.08	313.75	314.76
302.71	303.98	303.06	303.38	304.94	304.52	302.95	303.52	303.76	303.81	303.08	305.6	303.68	304.78	303.34	304.4	302.48	301.92	305	301.16	304.79	303.09	303	302.31	302.31	304.74	299.1	303.59	301.72	301.08	301.95	302.3	302.59	305.55	304.76	302.96	302.83	301.89	301.46	302.01	301.66	303.2	303.35	303.56	299.97	302.56	299.89	303.31	306.36	305.37
293.63	295.3	293.93	297.82	294.13	295.24	296.06	297.5	295.9	294.49	295.33	295.89	292.12	293.92	295.15	295.98	291.68	296.41	292.77	295.29	294.72	294.82	296.07	294.52	296.42	291.72	297.38	293.26	296.78	291.63	292.82	293.17	295.22	294.53	296.99	294.3	294.24	294.27	297.51	293.66	291.44	295.62	292.9	295.36	296.48	295.5	295.59	295.66	295.93	296.68
304.69	302.17	301.57	303.66	302.67	302.98	301.69	300.68	303.61	302.32	299.32	303.34	302.63	302.88	299.95	303.3	304.8	304.96	303.73	301.36	300.33	303.55	302.94	302.65	301.98	302.9	302.09	301.57	301.86	301.44	303.43	305.28	302.12	302.3	302.2	302.48	302.14	303.51	303.4	302.72	303.77	303.44	301.92	302.58	301.99	302.18	302.54	302.83	301.63	301.92
317.13	312.97	315.69	314.96	317.74	315.42	315.99	317.79	315.41	314.82	316.32	315.63	317.49	319.88	315.86	314.32	315.82	314.24	316.91	314.32	317.34	315.66	316.27	316.1	314.76	316.21	315.4	316.41	316.98	317.42	314.02	317.07	314.14	313.4	314.53	317.09	316.54	317.34	315.03	315.46	317.95	315.57	317.09	315.68	314.26	316.8	315.55	315.28	315.3	316.13
323.72	324.93	324.66	325.66	324.73	323.63	323.05	324.71	325.9	324.68	325.11	324.02	324.63	322.95	325.19	324.52	323.49	325.13	326.44	325.75	324.85	325.9	325.25	322.54	326.44	322.39	324.49	326.08	324.34	325.18	323.46	322.73	324.83	323.99	321.21	323.28	328.85	324.5	323.87	322.86	323.19	325.09	324.39	327.14	328.25	324.25	325.23	324.26	323.21	322.57
311.15	312.32	313.09	318.2	313.59	312.98	313.45	312.04	311.9	313.54	313.29	316.12	313.29	312.49	313.87	310.5	314.4	312.55	314.37	312.98	313.59	312.22	311.97	317.51	310.17	310.95	312.58	312.56	316.25	315.11	313.96	314.16	311.65	313.64	313.01	312.97	312.52	313.76	312.31	315.27	314.2	312.9	314.55	313.62	313.57	313.83	314.98	311.37	316.01	312.43
304.96	304.72	307.01	306.21	307.05	306.43	305.99	304.23	304.78	309.8	304.89	305.07	309.3	305.48	305.91	309.04	306.15	306.69	308.73	306.63	306.49	305.67	306.84	307.11	307.22	306.47	306.11	305.47	305.88	304.17	308.28	304.68	304.6	307.18	308.04	306.13	306.02	305.44	305.91	307.33	305.78	302.83	303.49	307.28	306.75	309.51	307.05	305.74	305.93	305.6
292.29	293.83	294.42	296.75	297.06	293.41	296.53	291.77	293.07	292.16	293.38	294.85	291.62	292.06	293.49	295.6	294.28	293.9	294.83	293.09	293.27	294.19	295.17	294.19	294.8	296.83	291.81	294.71	294.71	292.57	295.14	293.91	294.15	293.37	292.99	293	294.25	297.22	292.84	292.58	294.08	293.27	293.32	295.7	295.1	292.19	293.18	293.64	291.77	294.62
307.03	307.4	306.27	305.44	306.79	306.88	307.56	305.29	309.94	306.52	307.85	306.94	306.52	306.81	307.85	307.72	306.93	305.33	306.16	305.16	307.17	306.4	306.38	306.86	308.13	308.1	307.69	309.62	306.88	308.15	305.95	305.8	308.07	305.81	305.25	306.41	305.07	307.43	305.59	309.27	307.95	306.04	307.16	306.47	306.58	306.77	307.02	309.21	306.48	307.37
297.34	292.58	295.34	296.32	295.93	294.65	293.85	295.53	292.77	296.13	294.62	296.6	293.9	297.23	293.57	297.8	296.26	291.81	294.63	297.52	292.29	295.61	296.13	295.49	297.02	297.39	294.69	293.3	293.92	294.61	296.14	297.74	294.8	297.74	295.97	293.36	295.56	295.96	294.75	291.65	294.44	294.01	295.92	294.76	296.01	295.52	295	295.63	293.89	293.9
310.03	309.29	308.14	311.68	310.01	305.43	309.66	307.52	309.38	310.48	307.36	309.5	309.84	308.8	310.44	310.07	308.24	308.95	306.95	309.01	310.65	308.18	309.34	309.19	305.12	309.9	310.53	308.95	310.49	310.44	307.93	307.93	309.05	310.11	307.97	306.99	306.88	308.1	306.96	308.81	310.72	307.96	309.79	309.32	309.11	310.2	308.34	309.22	309.71	308.17
316.01	313.85	314.37	313.64	313.96	314.08	317.42	314.99	315.92	315.89	313.89	313.04	316.06	312.97	314.9	313.78	314.2	312.71	313.34	318.11	316.84	315.38	316.81	316.87	314.02	317.42	314.75	314.28	315.64	315.61	315.5	314.4	315.47	315.41	315.85	313.15	315.65	314.28	316.45	316.63	317.3	318.48	314.26	315.49	315.13	313.53	315.34	313.34	314.85	313.59
304.88	307.13	306.3	306.2	307.64	303.3	308.55	306.01	305.16	306.98	306.14	305.9	308.12	306.86	307.76	306.68	306.11	306.87	306.17	306.43	307.24	306.57	305.38	305.61	308.53	306.53	307.18	303.7	305.92	306.31	307.75	304.66	306.29	304.01	306.67	307.3	307.31	306.83	306.43	306.99	304.88	307.83	306.02	305.44	304.73	305.5	303.77	307.52	308.4	305.26
314.54	315.52	316.97	314.67	318.03	315.95	312.6	318.48	315.12	315.81	315.73	316.71	315.93	315.63	317.23	315.55	316.26	313.71	314.72	316.54	316.17	318.12	317.05	315.9	315.62	317.03	318.24	318.16	317.01	318.25	315.15	317.56	320.2	317.02	315.56	317.37	316.12	317.25	317.37	314.53	316.19	315.66	316.8	315.21	314.94	315.61	317.01	317.06	315.62	318.36
298.6	302.87	302.3	302.35	303.15	299.99	304.44	299.98	300.94	299.24	299.74	300.66	302.15	298.77	302	298.82	300.38	303.21	300.78	301.22	299.42	301.47	300.23	299.87	300.56	302.51	301.04	302.18	299.25	303.11	298.88	301.56	303.23	301.03	302.15	300.48	301.88	299.69	300.89	300.86	301.71	299.18	300.25	299.66	300.56	298.78	300.95	302.76	298.95	299.37
302.23	305.85	307.02	305.07	304.78	306.48	305.36	302.75	304.29	302.44	305.83	304.62	304.71	304.2	306.22	303.19	305.84	305.55	304.06	307.33	306.22	306.84	305.99	305.42	304.9	305.93	302.68	304.45	302.66	303.25	305.79	304.04	306.01	304.58	304.2	306.17	305.47	304.41	305.13	303.59	306.18	308.31	305.08	303.37	308.12	303.19	306.39	306.22	304.21	305.72
314.46	316.12	315.32	317.23	316.51	315.24	313.93	312.49	314.15	314.36	315.62	314.45	313.68	314.36	314.07	314.3	313.97	314.16	313.24	316.92	313.14	315.64	315.19	313.87	315.44	313.29	317.62	316.08	316.3	315.85	316.95	320.31	313.29	315.12	315.92	313.6	315.44	314.42	314.49	313.4	316.23	316.69	316.55	313.27	312.99	314.03	314.64	315.54	314.53	313.51
316.02	312.65	316.81	315.87	314.09	315.79	315.45	315.15	317.6	313.17	315.75	314.61	312.78	313.5	315.64	313.53	315.48	313.66	314.77	314.72	314.93	312.85	313.33	316.14	315.43	313.92	315.16	315.89	311.8	315.78	316.85	314.22	314.52	311.95	315.89	314.08	314.68	314.36	315.21	316.61	314.31	314.26	314.82	315.14	314.48	314.15	314.53	314.37	314.98	314.79
304.65	305.24	306.77	310.38	307.18	306.57	308.01	308.19	306.91	307.04	307.84	307.08	308.03	306.52	306.95	308.29	309.67	308.82	305.46	306.06	308.53	308.5	306.01	309.13	306.25	309.02	304.86	304.47	308.69	305.9	306.03	307.94	303.98	304.79	306.88	307.75	307.98	307.32	307.25	306.14	307.18	307.47	308.09	307.55	306.89	306.49	308.01	304.59	306.64	306.75
317.66	317.01	318.49	318.44	316.71	318.33	316.55	317.78	317.07	315.98	317.5	317.96	316.17	318.33	316.41	319.63	317.18	316.59	317.87	318.35	315.57	319.29	315.81	313.48	317.3	315.39	317.76	317.21	318.3	315.61	316.42	315.65	316.97	318.79	316.98	316.1	317.37	318.33	317.11	319.92	315.78	316.9	317.28	317.03	318.83	317.22	317.01	317.05	318.13	318.33
304.57	302.79	302.36	303.58	302	302.24	302.66	303.18	302.43	301.23	306.72	301.73	304.14	304.59	301.89	305.41	304.52	301.93	305.05	301.5	303.32	301.9	300.79	302.42	303.77	303.49	302.93	303.21	304.6	301.81	303.5	304.79	299.16	300.87	305.19	303.01	303.79	300.3	306.02	303.42	305.26	301.54	305.71	301.56	302.05	302.96	303.33	302.98	302.44	306.1
305.13	307.98	306.38	305.9	306.44	304.62	307.92	305.67	307.98	307.7	304.27	306.55	304.84	306.49	304.88	306.08	305.91	306.1	302.48	304.56	306.24	307.09	306.01	307.69	305	305.66	306.53	305.09	307.41	306.48	307.11	305.32	305.24	309.31	309.42	308.88	305.42	308.14	305.62	309.58	307.61	308.76	307.16	307.17	306.28	305.17	305.23	306.82	307.02	307.13
302.1	301.65	301.42	299.8	302.12	301.38	300.93	301.07	299.36	299.27	299.14	300.95	297.38	302.12	299.68	301.83	301.89	297.95	299.72	301.17	303.13	299.26	296.96	299.17	299.9	302.15	301.56	298.43	298.8	301.82	299.53	298.68	297.93	300.95	301.29	299.44	302.2	299.51	297.29	300.25	302.03	298.45	301.19	300.08	298.31	301.75	295.78	298.17	297.99	300.52
311.71	311.38	311.9	312.44	311.44	310.3	311.48	313	311.49	309.57	311.4	312.45	314.21	312.56	311.42	312.72	309.5	310.79	312.88	312.1	311.06	311.59	310.46	313.53	310.35	311.68	309.41	311.77	311.86	313.59	311.72	312.76	314.61	311.43	311.43	311.37	311.93	312.5	312.42	312.59	311.35	310.12	310.53	307.59	308.67	311.73	313.54	313.64	311.72	311.26
305.54	302.54	303.46	301.79	303.54	303.33	308.4	305.41	306.39	304.23	304.82	304.44	304.18	303.6	300.78	304.68	303.07	306.92	302.25	306.39	306.07	306.56	303.81	303.03	303.03	301.48	304.22	302.79	307.42	300.08	304.69	303.39	303.98	305.13	305.18	304.8	304.86	305.26	307.02	305.02	302.77	303.01	306.84	305.94	304.37	303.65	303.51	305.97	303.33	303.78
305.57	306.54	306.55	308.15	307.03	305.67	303.74	306.45	304.67	304.13	304.43	305.58	307.29	304.93	307.27	305.24	306.02	307.19	306.97	306.55	303.69	305.94	307.06	307.02	304.11	305.95	305.6	305.54	304.62	305.91	306.54	304.55	304.49	307.79	304.41	307.87	304.33	304.34	304.05	306.32	304.26	305.29	304.38	306.97	305.67	305.42	307.71	306.13	305.32	306.89
312.76	314.64	315.18	312.17	313.02	313.47	313.51	311.77	310.98	312.6	312.15	312.48	311.92	312.17	313.91	310.03	311.77	310.45	313.85	313.73	312.62	316.89	312.51	314.59	310.21	314.19	312.49	311.77	314.54	314.83	314.79	312.15	313.69	312.63	314.22	312.32	312.29	312.33	311.67	312.05	313.49	311.29	312.62	314.39	313.24	313.14	311.08	313.16	313.18	313.94
314.76	316.03	316.38	317.71	317.95	316.29	315.89	316.82	316.64	316.02	317.88	315.9	317.8	316.04	315.22	315.46	313.72	316.34	317.65	314.93	314.05	316.21	315.96	314.32	316.87	316.21	317.77	316.79	312.38	314.93	317.46	314.85	315.62	314.69	314.28	316.96	312.11	319	316.16	317.27	316.74	316.55	314.93	317.22	316.72	315.41	316.27	313.2	315.45	316.58
310.03	310.72	308.75	309.53	309.92	309.85	309.43	310.17	308.38	310.34	309.37	309.7	309.01	308.68	307.3	306.35	307.39	309.37	308.56	306.76	306.99	310.35	307.73	311.02	307.77	309.6	307.77	309.35	308.58	308.16	307.3	307.68	308.1	306	308.43	310.33	308.19	307.95	308.17	308.48	310.08	308.5	308.61	307.61	310.19	310.29	308.86	312.35	306.94	309.98
314.4	314.46	313.92	311.93	315.18	314.29	314.32	313.54	314.69	313.5	313.29	314.65	312.56	312.45	312.01	312.53	313.04	312.52	314.91	310.37	313.94	315.29	312.71	312.41	312.99	312.64	314.3	312.86	312.52	312.48	313.87	311.07	314.12	313.43	313.16	312.96	312.97	312.07	312.45	312.34	313.19	312.18	315.25	312.98	311.92	316.87	308.75	313.87	312.51	313.12
302.05	302.53	300.56	303.62	306.33	302.42	302.62	300.65	299.32	302.66	301.82	300.59	300.54	303.75	301.44	301.35	305.12	303.5	303.15	300.59	303.33	302.29	300.81	301.48	303.07	303.16	303.12	302.99	300.92	306.41	304.75	302.12	304.65	303.89	300.82	300.7	301.94	300.63	300.51	303.3	304.38	301.18	303.59	300.67	300.07	302.61	304.02	303.37	301	303.39
300.65	302.99	302.16	304.45	304.91	303.43	302.34	302.59	304.28	303.23	303.84	302.91	304.21	304.51	304.13	301.55	303.53	301.49	303.5	305.98	304.12	302.63	300.47	305.14	308.6	304.57	302.38	303.85	303.4	304.69	303.21	305.25	305.07	302.41	302.34	303.62	303.36	302.34	302.29	304.47	303.15	304.83	301.66	305.85	304.49	304.53	303.33	304.33	302.67	300.39
310.94	309.56	312.86	310.44	310.62	310.08	312.19	310.29	308.4	310.79	311.58	307.85	310.58	312.16	311.91	310.97	311.57	309.1	309.98	312.73	309.6	310.5	310.2	311.03	308.35	309.04	310.56	309.85	311.29	310.17	310.6	310.55	310.7	310.52	313.49	307.78	310.43	310.5	310.84	312.93	313.13	308.98	309.48	309.73	309.06	313.29	311.54	311.2	314.23	310.64
303.71	302.18	305.82	303.97	303.52	305.66	302.06	303.76	304.7	306.28	305.5	306.29	303.32	308.54	306.74	304.75	302.76	303.64	307.69	303.94	306.7	302.72	304.41	303.91	304.53	304.38	305.8	304.75	303.34	307.11	305.29	304.91	305.7	304.92	305.99	304.95	302.89	304.57	303.33	307.06	305.16	302.73	305.05	306.3	301.98	305.69	304.17	304.64	304.25	303.55
302.11	305.33	304.32	302.13	304.91	303.19	306.05	303.78	302.03	303.9	302.09	305.8	302.95	302.16	302.89	305.44	303.33	303	301.3	302.64	303.45	307.06	301.98	302.12	304.95	303.06	303.8	303.33	304.76	303.76	303.49	303.33	305.37	305.76	301.37	302.07	304.96	300.41	305.02	303.27	300.48	305.37	303.86	303.54	304	304.23	303.81	304.76	303.68	303.55
306.13	306.73	306.94	305.88	306.29	303.97	307.37	303.34	306.86	306.23	305.17	304.2	304.67	304.16	306.68	305.85	304.76	304.65	303.95	307.29	304.34	306.23	301.68	307.33	304.45	308.21	306.63	304.83	304.47	305.54	307.49	306.02	300.88	305.25	306.67	304.83	306.36	306.05	306.96	305.42	305.93	303.97	308.17	304.62	306.49	305.22	300.83	307.05	303.5	307.23
314.52	316.54	313.9	312.33	312.02	313.61	314.71	313.91	313.53	312.67	312.44	312.59	313.23	312.81	311.95	311.17	313.96	312.63	312.96	312.71	311.97	314.56	314.47	311.91	314.38	312.37	314.02	314.12	311.35	315.49	313.84	312.01	311.76	313.95	311.62	313.26	314.26	312.94	315.79	314.4	312.13	314.08	314.32	313.55	313.83	312.79	314.76	313.46	311.48	310.39
300.59	300.26	301.16	300.5	302.24	298.03	301.54	299.98	298.9	301.69	297.26	301.39	300.94	300.23	300.88	301.01	300.73	298.43	300.42	299.92	298.8	301.44	298.77	298.62	301.22	301.71	300.89	298.65	300.81	299.85	298.05	300.41	300.74	301.17	297.89	302.1	298.73	300.37	300.12	300.95	298.19	297.48	301.16	299.6	297.89	297.57	298.54	299.48	299.78	297.73
301.41	299.26	300.73	300.07	299.33	300.11	300.89	299.82	299.73	300.07	299.07	300.87	298.77	299.78	301.01	299.06	298.86	298.26	302.24	299.66	297.1	301.46	300.45	300.14	301.04	298.55	301.32	300.39	298.97	301.98	299.43	300.85	298.34	298.24	297.58	302.88	300.76	302.54	300.24	297.58	300.64	299	299.55	300.4	300.02	299.43	301.54	300.54	300.53	302.68
307.81	311.04	309.4	307.19	309.59	309.35	308.23	308.39	310.65	309.64	308.16	310.98	307.45	310.42	306.48	309.7	307.69	310.7	310.7	310.98	307.89	306.87	309.16	307.36	308.32	309.8	309.68	308.12	308.22	309.31	306.17	307.98	310.42	309.84	311.03	308.33	308.08	307.5	307.29	310.05	308.82	309.29	309.7	307.69	308.42	310.16	311.46	310.86	309.81	307.6
313	313.52	311.78	312.64	312.36	312.9	313.1	314.09	315.1	312.74	313.88	312.13	313.11	315.47	315.19	312.88	313.57	312.56	314.23	311.95	314.39	312.4	313.38	312.59	312.55	312.92	313.33	312.48	311.71	315.04	314.52	313.79	316.4	312.36	312.85	313.45	312.22	312.26	311.22	315.81	310.62	314.09	313.66	311.73	312.8	314.64	314.74	311.89	313.9	315.4
299.59	295.08	298.08	296.29	295.18	296.48	296.5	296.45	297.47	295.34	296.66	294.01	296.85	297.29	295.98	297.62	296.47	297.72	298.56	297.65	298.53	298.31	295.34	295.18	298.26	293.45	295.77	295.64	297.52	295.5	295.9	295.09	295.84	295.64	297.28	296.85	294.89	294.47	295.95	296.21	297.17	297.55	296.35	294.96	297.17	294.88	295.49	296.09	296.29	298.47
295.07	297.04	297.44	296.84	295.84	298.57	295.88	298.45	298.04	297.01	301.36	296.07	298	296.84	293.86	298.65	297.31	295.62	298.16	297.54	294.5	297.63	298.51	296.74	296.17	298.67	297.85	296.02	297.19	295.5	294.67	297.15	297.12	298.66	293.69	298.09	297.34	298.12	298.59	294.59	297.78	298.28	296.42	296.3	295.16	297.57	296.29	298.39	298.05	295.95
315.29	314.9	312.78	314.83	315.29	313.83	314.63	312.04	313.75	314	313.36	316.45	315.87	313.51	310.96	311.7	315.43	313.73	314.36	313.94	315.16	312.57	315.21	312.63	314.58	312.6	314.53	311.27	312.37	314.42	312.53	312.56	315.07	314.11	311.81	314.14	313.65	313.47	313.95	313.94	315.52	312.35	313.24	313.88	314.53	316.13	314.4	314.29	316.25	313.83
305.45	303.57	305.12	304.47	306.91	307.37	303.79	306.37	306.43	305.6	305.1	304.49	306.2	307.56	306.52	305.57	306.17	309.39	305.87	307.17	306.44	306.69	306.33	305.06	308.17	308.68	305.08	306.51	305.08	305.79	306.12	306.55	305.13	305.03	306.21	304.65	307.29	305.45	304.77	304.4	306.49	308.13	306.78	305.55	307.96	306.13	307.17	307.61	308.81	306.03
313.82	313.75	312.19	315.07	313.46	314.79	315.91	313.34	313.07	314.28	313	313.67	314.24	314.03	313.7	315.93	314.34	313.46	316.37	313.62	312.35	315.02	312.78	314	315.49	314.17	310.23	314.52	313.91	311.65	314.13	314.59	312.51	313	316.59	316.14	315.17	315.21	312.88	314.06	313.76	311.28	314.55	313.61	313.94	312.2	315.1	313.13	314.91	314.8
304.79	304.8	303.31	306.13	306.38	308.18	306.33	304.78	307.13	304.84	305.3	306.51	303.29	305.06	307.41	305.48	305.3	305.17	306.27	304.23	307.83	306.97	302.62	305.85	304.52	305.96	307.16	304.08	305.35	304.02	304.21	304.41	304.75	308.26	306.76	304.83	305.13	306.72	304.31	305.71	302.96	304.37	308.24	304.48	304.89	305.38	305.89	306.33	302.36	305.42
304.73	303.88	304.4	305.56	305.85	304.36	305.99	307.07	305.32	306.22	307.75	306.18	304.99	304.24	303.03	306.35	306.95	306.6	304.47	305.56	305.59	303.29	303.87	304.09	305.74	304.94	305.98	305.28	305.72	307.27	305.13	306.2	304.11	306.62	306.93	307.51	306.8	304.77	307.45	303.93	302.53	304.94	305.94	304.58	305.07	304.11	306.87	305.93	306.45	302.84
294.86	295.49	298.19	294.24	296.48	296.05	297.89	295.56	297.71	294.77	293.33	297.13	292.91	294.17	295.12	294.14	295.56	296.68	294.51	294.11	293.07	295.58	294.18	294.02	293.45	295.29	295.53	293.2	294.65	296.18	293.67	294.34	297.2	295.9	294.71	293.68	295.72	292.67	295.14	295.38	297.16	297.45	294.18	298.04	293.64	295.72	296.16	297.19	296.53	293.33
318.36	318.55	320.69	318.22	320.22	319.18	319.82	318.49	320.86	317.72	318.17	320.33	316.46	317.17	317.04	316.87	317.55	318.25	318.15	317.68	316.16	319.1	319.97	318.36	318.05	315.93	318.22	317.86	317.05	318.57	318.2	319.53	319.64	320.93	318.29	320.45	317.5	317.82	315.84	317.67	318.09	318.51	316.4	317.63	318.07	317.41	318.46	319.2	316.5	317.12
293.35	294.05	295.85	292.74	295.76	293.78	293.39	291.71	293.04	294.19	293.56	295.36	292.7	296.03	293.27	293.07	297.53	293.75	296.99	293.69	294.33	294.45	294.55	293.13	294.61	294.1	297.05	294.15	292.81	292.88	293.03	297.53	292.63	291.87	292.97	293.26	292.33	296.16	294.53	295.64	295.3	292.2	295.03	294.3	293.75	294.52	293.16	294.08	295.41	293.32
301.64	303.66	301.99	304.66	303.66	302.79	305.62	304.09	302.97	302.23	301.97	304.53	303.96	302.32	306.15	305.19	300.51	301.99	302.75	301.45	302.78	301.48	303.79	305.09	301.06	303.11	302.6	300.7	302.23	303.89	302.67	301.95	301.21	303.1	304.79	303.98	303.14	301.81	304.43	303.63	302.44	302.75	305.05	301.36	303.88	304.6	304.4	301.82	301.27	302.75
304.04	302.55	301.42	303.5	304.35	300.26	303.17	306.07	301.85	301.89	302.96	302.5	302.66	303.77	304.18	302.84	301.65	301.47	301.85	304.19	304.54	302.91	304.08	302.43	304	302.49	303.96	302.82	302.16	304.82	302.73	303.3	302.71	299.55	304.47	301.63	300.29	299.92	301.44	302.46	300.78	301.18	302.71	302.38	302.31	303.39	303.1	302.4	300.75	302.92
327.73	329	329.51	326.62	328.45	330.27	330.26	328.76	328.45	326.88	329.27	327.4	327.38	327.79	328.18	331.12	326.76	330.45	328.62	328.37	326.98	328.88	326.93	328.4	329.56	328.57	328.44	328.83	328.15	329.14	329.03	329.08	327.89	330.41	327.97	327.71	329.56	329.24	327.34	328.04	330.46	325.51	327.24	327.06	325.92	330.35	327.78	328.92	327.31	326.57
314.59	315.44	315.51	314.34	311.95	314.09	315.77	313.75	312.94	315.26	315.73	315.99	314.23	316.98	315.47	315.95	316.16	314.33	315.34	313.29	314.82	318.26	313.38	313.28	313.89	315.85	315.75	312.31	314.85	312.32	314.71	313.48	312.94	317.43	314.17	314.38	315.07	315.46	315.06	316.43	313.12	316.76	316.14	318.2	313.02	314.42	317.39	314.62	312.31	314.5
302.51	302.4	300.62	302.09	300.62	301.19	303.07	301.56	302.39	300.01	302.26	302.75	304.3	302.71	302.73	301.94	301.36	302.7	301.37	300.89	300.71	302.68	304.89	305.08	301.78	303.03	304.07	302.09	303.88	304.13	302.56	304.46	302.66	304.66	304.99	304.37	301.82	303.01	301.2	302.86	300.83	304.23	303.79	304.19	301.26	304.25	302.42	300.57	302.84	301.99
313.68	313.14	312.61	310.7	312.48	313.76	314.39	313.35	312.32	311.78	314.91	312.64	313.01	317.46	313.28	313.68	312.75	312.4	311.99	314.03	314.26	311.42	311.59	313.53	314.62	311.85	314.2	314.27	313.26	314.52	312.45	310.88	314	313.52	313.26	315.09	313.83	312.4	311.68	314.53	315.45	312.62	313.5	314.78	311.27	312.92	314.87	314.07	313.88	315.63
312.57	312.65	313.26	312.54	315.24	313.43	313.45	311.78	312.08	313.56	311.97	312.02	310.81	311.2	315.47	308.78	313.53	311.89	313.42	313.38	313.19	313.19	313.62	311.11	312.75	314.87	311.33	314.07	313.11	313.03	310.04	314.2	311.25	312.21	312.86	312.03	313.48	313.36	312.46	311.04	312.76	314.87	313.26	310.06	314.86	315.64	310.82	310.93	314.43	312.93
299.21	302.59	302.07	300.93	301.52	302.57	301.1	301.02	303.42	301.69	299.59	300.88	299.43	304.59	301.65	302.32	301.83	302.46	298.31	300.95	301.72	300.97	301.3	298.79	300.94	299.99	301.13	301.8	300.43	303.55	302.77	298.96	303	301.02	302.81	300.16	300.18	298.54	302.99	300.42	302.02	298.28	300.52	300.16	301.5	304.25	302.21	300.82	301	299.59
303.61	303.43	303.39	300.49	304.93	303.11	304.95	304.25	304.87	304.45	303.19	304.36	303.43	305.31	302.32	302.98	304.58	305.31	301.72	305.07	305.21	302.21	303.93	303.62	304.24	305.29	304.44	307.1	304.12	303.58	304.96	305.39	306.05	304.01	307.25	304.77	303.43	303.09	305.35	304.28	305.64	303.44	303.94	302.94	305.41	301.12	304.21	303.62	302.65	305.2
321.68	323.91	322.13	324.89	323.57	324.44	325.77	324.61	325.01	323.12	326.19	323.38	325.18	324.28	323.07	326.43	323.48	324.98	325.72	323.44	324.12	322.4	323.66	322.18	323.42	323.57	326.24	325.36	322.57	327.14	326.33	326.04	324.28	324.52	329.16	325.88	325.29	323.58	325.14	326.16	323.61	325.43	323.49	322.28	324.7	322.75	325.83	322.24	323.28	322.53
297.98	296.84	294.05	294.42	297.65	295.56	293.9	293.9	295.77	295.51	296.36	295.33	293.79	292.13	295.04	296.02	295.76	295.7	293.55	293.15	296	297.16	294.33	291.95	292.41	292.38	295.89	297.03	296.27	297.44	295.5	296.4	294.26	292.95	295.53	294.63	293.55	294.37	296.92	295.37	295.04	297.19	296.41	295.33	293.02	295.86	295.56	294.03	293.53	294.88
306.83	303.76	304.87	304.05	303.8	302.88	305.57	302.81	303.61	306.99	305.56	304.33	303.52	305.18	302.22	302.71	303.9	303.46	304.72	300.79	302.29	303.41	304.14	305.14	304.75	306	305.54	304.51	303.76	306.61	304.39	303.03	305.65	305.31	303.84	303.51	304.64	304.19	305.89	303.05	306.19	306.74	302.45	303.5	306.04	304.96	304.43	305.68	305.5	304.9
301.95	300.92	302.66	302.62	305.1	302.71	300.63	303.12	301.83	303.49	299.73	300.56	304.02	301.69	300.93	302.67	301.49	300.76	301.32	303.32	302	303.71	302.72	300.57	301.48	302.34	304.53	303.15	301.44	303.54	300.63	300.8	301.31	303.54	304.2	300.76	300.84	302.38	302.99	301.13	302.8	306.48	303.02	302.9	303.38	299.75	303.94	301.47	302.29	303.83
295.06	293.72	294.76	296.78	293.88	296.83	293.16	293.73	293.25	294.91	292.03	295.63	295.53	292.02	294.02	292.69	294.98	294.07	293.77	294.86	290.43	293.82	294.35	293.83	292.28	294.18	293.02	294.65	295.09	292.56	294.88	296.05	293.9	295.27	297.33	296.39	294.62	295.62	294.17	293.36	292.76	292.17	294.27	295.91	294.71	295.9	293.92	292.14	293.91	292.96
314.11	315.01	312.38	311.61	313.99	315.15	312.46	312.29	314.9	314.8	315.81	313.9	312.19	312.79	313.85	312.5	314.37	315.09	314.75	316.26	310.74	316.46	313.1	312.23	315.11	314.68	315.05	313.6	313.17	313.42	311.71	314.9	311.87	313.37	313.69	313.55	314.13	312.67	313.36	314.14	314.35	315.2	314.4	312.87	313.79	312.26	314.04	314.07	316.03	313.44
308.36	307.08	305.39	308.39	307.61	306.24	307.8	308.25	308.53	306.19	305.82	307.88	306.4	309.85	308.74	308.15	304.95	308.91	307.65	307.73	306.7	307.93	305.66	308.36	307.44	307.38	309.43	308.2	309.46	307.28	307.21	309.64	306.39	309.56	305.8	307.22	305.62	306.2	309.68	303.33	308.51	306.31	308.1	307.86	306.05	308.13	304.88	306.11	307.15	309.68
313.67	314.16	313.47	312.25	314.89	314.34	314.63	314.56	315.62	314.92	314.17	313.9	313.75	311.55	311.14	314.72	314.32	312.52	314.82	312.34	314.09	314.94	316.07	313.4	314.02	312.56	312.52	314.44	314.89	315.49	318.58	315.45	313.92	312.92	314.58	314.92	317.58	314.97	311.44	314.37	314.69	314.68	312.96	312.54	316.48	315.2	314	314.24	314.61	313.45
304	302.35	302.35	305.43	305.67	304.01	303.02	304.45	304.75	303.83	304.57	305.04	304.32	304.09	304.35	304.72	306.34	305.88	305.37	302.85	304.8	305.1	306.64	306.14	306.27	306.43	303.69	304.7	307.72	303.24	306.68	305.23	304.62	304.11	303.99	304.39	303.68	306.69	306.04	306.08	306.17	304.4	305.38	304.62	305.24	304.41	303.62	304.66	305.1	304.69
329.8	328.03	327.94	329.32	327.84	325.9	328.98	327.51	327.96	329.31	329.28	325.76	326.88	327.25	330.11	327.61	329.3	326.11	328.91	328.18	328.84	329.28	327.54	326.88	327.43	326.67	328.59	328.33	328.04	327.11	327.15	326.97	328.41	326.46	327.32	327.58	328.22	326.59	327.27	327.85	328.81	325.89	326.17	324.5	327.78	327.89	327.02	328.38	327.31	326.61
298.09	300.12	300.41	300.5	304.22	300.7	299.94	302.37	301.23	302.43	300.33	301.6	302.04	299.19	300.66	299.69	299.23	299.18	299.82	301.07	300.78	301.79	302.39	302.51	302.06	301.74	300.94	301.89	299.84	299.48	301.86	301.8	302.71	299.78	301.18	302.74	301.69	300.76	302.59	299.74	301.54	300.63	301.14	301.76	300.45	299.33	302.23	300.35	299.68	300.78
318.82	318.22	318.74	318.7	319.64	320.21	318.54	318.47	320.94	319.41	319.86	317.58	316.03	317.61	318.5	319.3	319.78	316.47	317.68	317.98	318.83	317.77	319.13	315.6	319.17	318.81	318.97	319.82	320.46	318.83	319.15	319.41	316.25	317.31	319.65	318.56	318.5	320.11	318.81	317.68	319.86	317.34	318.47	320.6	316.66	317.55	317.77	318.29	318.4	316.63
325.25	324.03	327.16	324.27	326.37	325.2	322.48	326.79	326.59	321.96	325.12	325.24	325.9	326.54	325.67	324.64	324.81	325.94	326.12	327.46	327.71	325.49	325.27	327.34	324.02	322.04	324.18	324.77	326.41	323.95	327.34	326.02	325.43	325.19	324.46	326.3	325.68	326.11	326.18	324.19	326.14	325.61	325.77	323.94	323.8	324.13	324.07	324.24	324.54	324.97
316.47	318.87	317.6	317.67	317.28	319.09	318.47	318.13	319.19	318.53	319.52	317.01	318.57	320.48	317.27	317.52	320.46	320.3	320.03	314.27	321.47	317.8	316.57	318.65	316.53	317.17	318.29	318.64	318.39	318.38	316.52	316.13	318.09	318.31	316.93	316.57	317.53	316.8	316.19	318.91	319.04	319.15	319.13	319.53	316	317.98	319.76	318.75	318.88	318.62
329.06	328.51	326.3	327.58	326.1	328.09	326.13	327.46	327.31	328.58	326.83	328.69	328.08	325.63	328.46	328.05	329.15	326.51	329.43	329.7	327.83	328.99	329.03	327.99	330.63	329.36	329.7	328.96	328.13	329.45	330.35	328.78	323.96	327.89	327.47	328.5	329.9	330.45	328.47	326.65	328.69	327.24	327.33	330.68	326.72	327.39	327.16	325.69	327.28	327.7
302.62	302.81	302.15	301.38	302.49	302.47	301.9	303.24	303.45	304.05	303.34	303.52	303.97	302.5	301.37	301.94	302.23	300.39	302.82	301.89	302.47	301.32	301.89	302.99	302.84	304.75	302.54	303.79	302.24	302.45	301.65	302.86	302.87	302.46	302.46	302.39	302.3	303.71	303.62	302.77	304.56	302.62	301.09	304.03	302.13	300.22	303.75	302	303.44	303.75
318.44	317.37	318.02	319.71	316.63	317.55	316.9	317.2	317.27	317.58	316.47	318.29	316.4	319.02	317.18	317.48	315.59	319.1	318.32	316.98	318.42	318.44	316.39	316.53	317.14	316.53	317.61	316.7	317.87	316.16	319.53	319.03	316.35	317.16	316.41	316.89	315.98	317.03	319.1	318.24	317.71	316.73	318.5	318.63	319.45	317.04	315.94	316.35	315.86	316.74
313.82	315.57	313.12	314.09	311.84	312.21	312.81	315.03	313.59	314.35	314.54	317.89	312.32	313.3	316.95	313.3	315.62	315.36	315.42	316.09	312.71	314.42	315.1	312.15	317.44	313.64	313.04	312.57	315.77	312.39	313.42	313.57	312.62	316.23	312.15	314	316.69	313.59	314.66	311.75	313.09	316.02	313.58	315.29	312.89	314.67	315.26	313.48	314.39	315.25
303.67	303.83	301.75	303.53	303.32	303.63	304.31	305.08	302.5	302.66	303.13	302.51	303.12	303.91	303.09	304.61	303.01	303.95	305.56	305.25	302.85	306.16	303.97	303.97	304.67	300.31	303.41	302.85	304.99	302.79	303.99	304.02	303.41	302.66	306.64	303.56	303.99	302.08	300.58	304.27	303.37	304.73	304.48	302.17	304	303.3	302.57	304.29	303.83	303.49
303.57	302.12	305.41	303.66	302.92	303.17	301.79	303.88	302.74	302.76	301.14	304.18	306.18	302.39	300.16	302.94	303.55	302.78	303	303.2	302.09	302.98	303.17	306.6	304.3	302.88	303.17	301.01	305.12	300.16	303.66	303.15	303.74	301.89	306.14	304.02	301.09	303.01	306.04	302.06	302.58	304.29	303.11	304.52	303.87	303.33	303.76	304.73	305.12	302.45
306.14	305.65	305.17	303.26	303.65	304.1	302.42	304.04	306.23	304.88	303.86	303.68	304.28	304.77	303.74	303.26	305.67	305.98	305.05	304.16	305.53	302.5	307.99	304.06	301.93	304.43	302.63	304.32	302.51	304.77	303.86	304.81	303	304.53	304.41	305.34	307.11	302.9	300.88	300.96	304.88	306.46	304.1	305.86	303.14	306.5	303.04	301.81	303.63	301.46
320.98	320.22	319.03	319.21	319.27	321.2	318.46	317.4	319.81	318.13	317.54	316.4	319.15	318.17	319.35	316.99	320.22	318.2	317.46	317.14	317.78	318.59	320.08	318.21	321.73	317.33	320.22	318.82	320.43	318.39	318.79	318.83	318.65	319.62	320.08	320.3	319.41	316.64	318.82	321.75	315.12	317.46	318.15	321.01	318.74	319.18	318.38	320.14	320	318.43
309.53	312.05	310.95	314.3	312.46	311.99	312.16	311.93	315.48	315.58	314.34	314.36	312.08	311.5	310.96	313.77	313.37	311.33	312.93	309.76	316.52	312.56	311.86	314.51	312.56	312.52	314.45	313.01	313.66	314.02	313.54	313.38	312.71	313.09	313.12	314.03	312.79	311.7	312.21	312.93	310.67	312.2	315.5	312.93	310.7	313.12	314.94	313.76	312.47	314.6
318.22	317.08	318.13	316.54	316.73	315.75	318.94	316.15	316.04	316.95	315.56	315.95	317.7	316.45	315.73	316.05	317	315.75	316.62	316.28	317.02	317.47	316.74	313.01	316.35	318.8	317.28	318.05	316.13	319.69	316.62	317.33	315.46	316.92	316.92	315.54	316.12	316.35	316.4	314.93	316.6	318.63	316.51	314.78	317.42	316.17	316.57	315	317.77	316.66
305.34	299.29	303	302.76	303.73	302.23	304.56	302.16	302.58	299.91	303.87	302.48	304.52	302.41	305.38	303.78	304.83	301.04	302.97	302.86	302.96	302.24	301.31	301.27	305.36	303.93	303.56	304.49	303.93	303.11	302.33	303.16	302.67	300.32	303.03	303.03	301.43	302.03	302.75	301.52	303.69	304.02	302.72	302.72	303.83	302.86	303.66	304.41	303.05	300.12
328.31	328.14	330.76	324.88	326.3	328.12	328.47	325.46	326.62	327.19	327.02	329.3	327.27	326.13	325.23	325.86	328.18	325.67	328.22	325.14	327.51	327.55	326.48	329.65	326.91	325.66	328.33	323.92	327.08	326.64	326.31	327.33	325.71	325.81	326.2	326.72	328.88	326.86	327.57	328.17	326.32	324.62	327.98	324.07	326.09	326.71	326.77	326.44	327.96	327.91
308.12	310.43	309.15	309.79	309.63	306.1	308.48	308.88	306.96	310.31	308.44	306.32	308.54	307.58	307.13	308.27	307.25	309.98	308.18	309.06	309.1	307.62	310.11	309.27	309.4	308.8	306.62	308.78	308.11	307.73	308.19	309.7	306.6	308.02	309.13	310.32	310.96	307.97	310.1	308.66	308.67	309.92	309.15	307.85	309.37	308.9	307.72	308.6	310.12	309.31
315.68	313	314.66	313.94	314.9	314.8	314.69	311.65	314.82	312.9	316.51	313.62	314.24	311.61	313.29	313.4	314.59	314.79	314.4	312.38	312.53	313.32	316.16	316.92	313.81	314.04	314.08	312.57	313.65	314.73	313.93	315.38	312.07	314.29	314.71	314.39	314.41	315.11	316.08	313.35	314.91	314.89	312.94	311.41	313.48	312.97	313.77	315.36	313.07	312.34
316.95	315.61	314.22	318.08	318.79	315.63	315.61	318.69	317.58	317.96	316.45	319.23	318.39	313.09	317.68	315.78	315.31	316.9	317.48	318.16	316.47	317.28	317.63	316	316.7	318.5	317.83	316.84	319.57	315.85	318.14	318.42	317.39	315.7	317.37	316.38	319.24	315.52	318.52	317.44	316.01	316.27	318.16	316.77	318.13	317.76	317.68	317.29	315.07	319.61
305.17	305.15	304.85	305.93	305.71	307.09	305.24	306.28	307.23	306.45	305.67	307.13	304.64	306.5	305.83	307.84	304.56	305.97	303.98	303.93	307.45	307.81	305.39	305.62	304.79	303.89	303.36	305.73	303.5	303.27	306.03	304.13	305.77	304.79	305.42	307.49	307.53	304.06	303.28	304.06	306.65	305.01	303.07	305.5	306.59	306.18	305.05	306.37	304.19	305.76
308.83	306.02	303.5	305.17	304.64	304.96	304.66	307.58	308.2	306.87	305.68	303.26	304.58	306.22	306.79	307.95	304.53	306.64	307.12	303.47	304.46	303.06	306.99	302.62	307.52	306.8	308.12	305.76	305.38	306.04	306.81	307.13	306.83	305.59	306.19	304.96	305.15	306.55	303.32	303.61	306.59	302.93	303.9	306.24	304.34	306.76	306.83	305.65	306.54	307.9
294.98	294.29	296.28	297.74	294.8	294.78	296.85	295.76	294.6	294.94	292.64	292.59	294.77	293.77	293.73	292.09	293.58	295.32	296.46	296.17	294.3	292.96	293.12	294.12	295.49	292.83	296.57	292.76	293.27	295.79	293.65	292.44	292.54	293.76	291.29	292.47	293.65	295.03	294.61	293.65	294.23	293.33	294.45	293.84	293.84	294.02	291.95	296.45	294.31	296.83
304.61	300.24	304.61	301.14	303.36	300.84	302.36	304.99	302.03	304.22	304.57	301.56	302.12	302.43	302.99	301.17	300.21	302.58	302.91	303.8	303.65	301.41	300.47	304.72	302.22	301.86	303.98	302.19	302.28	303.96	302.33	303.19	303.48	301.37	303.82	300.51	304.07	303.69	303.31	303.43	302.02	304.77	300.57	303.22	301.29	302.61	302.36	303.49	304.58	303.78
310.19	310.03	310.65	310.69	308.18	311.83	309.24	309	310.91	310.79	309.67	308.91	311.45	309.5	309.93	306.47	308.86	310.01	310.45	309.73	310.02	310.59	306.4	309.37	309.62	309.87	309.37	308.36	308.53	309.23	309.74	306.68	307.36	309.27	311.2	310.15	311.4	310.93	310.03	307.97	308.38	310.12	308.54	308.92	309.75	310.54	310.66	312.88	310.07	309.03
314.06	312	315.16	311.52	313.36	314.14	311.12	312.99	312.86	314.06	313.5	314.7	314.72	313.28	313.57	312.23	313.85	315.18	315.68	311.46	312.92	315.36	312.9	315.06	314.41	313.19	314.42	311.12	312.57	313.7	311.36	314.62	311.89	310.89	312.89	311.45	315.85	314.62	314.92	315.18	316.27	312.03	314.18	311.26	313.05	311.61	316.15	313.35	314.24	314.06
310.17	310.15	311.64	310.86	311.35	312.4	311	310.86	310.21	306.73	309.74	311.54	309.08	311.94	310.1	310.07	313.18	308.15	310.18	309.68	310.86	310.3	311.05	309.51	310.7	310.36	310.8	310.32	309.37	311.11	313.51	310.6	310.65	311.92	310.98	311.69	309.83	311.24	312.21	310.53	307.61	311.58	311.63	310.14	310.36	310.41	311.76	310.57	309.48	310.53
304	304.38	307.09	306.6	305.67	305.43	305.51	306.04	305.83	306.51	305.35	307.32	306.92	304.71	304.77	302.91	305.65	308.04	307.3	306.03	306.15	306.39	308.07	305.62	306.52	303.82	305.5	304.92	305.62	303.9	305.25	304.18	304.59	303.64	306.65	305.84	306.08	305.27	302.87	305.1	307.72	305.14	305.75	303.04	306.39	305.19	305.66	307.23	304.43	303.66
315.89	315.04	314.6	315.73	317.02	312.17	316.27	314.18	313.12	313.93	316.45	316.24	316.46	315.34	316.37	314.55	314	315.04	315.84	313.88	316.77	313.31	312.98	315	314.58	313.35	311.57	313.77	313.83	316.24	314.54	315.04	314.65	313.26	313.94	315.62	314.69	315.57	315.87	313.37	314.28	315.4	314.42	317.84	314.02	315.08	315.14	315.34	317.36	313.86
328.61	327.41	328.3	326.44	328.54	326.55	329.53	329.08	329.42	328.71	329.28	329.59	329.07	328.19	326.01	329.48	328.96	328.07	327.35	324.82	328.93	326.68	326.33	326.93	329.74	327.1	327.3	326.87	326.51	327.52	329.16	329.47	326.45	328.41	328.86	326.78	327.39	327.55	328.05	326.84	325.58	328.78	325.45	326.65	325.6	328.63	326.47	327.95	328.94	326.21
309.61	315.01	311.77	312.29	310.03	311.91	312.47	310.02	311.83	314.56	310.84	311.18	311.5	311.86	309.29	312.9	312.21	311.91	312.56	310.93	311.26	313.77	311.18	308.81	310.65	311.89	312.27	309.75	310.76	313.3	312.98	311.23	312.39	310.79	310.8	311.81	312.2	310.48	310.99	309.64	309.92	311.75	311.94	312.03	310.81	312.43	313.29	310.38	314.2	311.4
311.14	310.38	313.39	312.7	313.46	313.79	311.09	312	314.72	316.24	313.08	312.54	313.19	314.46	312.63	314.97	311.27	311.6	312.78	314.74	312.56	312.43	313.85	314.56	309.47	313.95	314.28	313.67	310.97	313.83	314.16	311.66	315.34	313.88	314.92	314.49	312.51	312.93	311.6	312.34	312.41	312.07	314.57	314.52	311.87	311.81	312.67	312.85	312.99	311.41
313.07	313.53	312.17	315.09	314.25	314.24	312.25	312.66	312.59	313.53	312.52	315.23	311.4	314.99	309.1	312.16	314.23	312.47	312.15	310.91	312.7	313.76	312.54	311.04	312.43	310.7	313.98	313.98	312.31	312.66	312.89	313.88	314.19	314.51	313.74	310.7	312.73	311.35	313.99	310.52	314.82	313.15	311.77	310.34	313.52	310.74	310.65	310.37	311.83	312.39
304.96	303.15	302.58	305.89	304.24	302.8	304.15	301.96	305.22	304.38	302.94	302.92	304.13	304.34	303.28	305.08	301.74	301.51	301.89	304.89	304.86	300.36	303.32	302.66	303.89	305.6	303.29	306	302.75	302.76	302.79	304.08	303.93	303.64	302.25	304.46	303.83	301.26	301.78	304.56	304.53	306.11	304.03	303.69	302	303.82	302.83	303.35	301.62	303.42
304.86	302.04	301.84	303.77	302.66	301.56	302.24	303.38	303.33	303.42	302.56	304.04	304.02	301.7	303.72	304.38	306.19	301.35	303.71	303.3	302.58	302.74	302.83	300.16	303.06	303.4	304.37	302.06	304.76	302.94	301.45	300.34	304.06	302.07	302.75	301.63	303.25	304.59	301.37	303.64	303.84	304.18	303.67	304.51	305.47	302.66	301.96	303.47	303.8	302.14
328.39	327.56	327.28	329.97	327.4	328.61	327.41	328.16	325.76	326.41	324.66	325.7	327.11	330.25	328.92	328.45	327.54	327.1	328.7	327.72	328.33	329.07	323.77	326.83	325.79	326.04	328.29	326.67	326.8	329.06	325.92	330.45	328.71	326.04	328.04	326.25	326.64	327.79	331.28	326.63	329.18	327.36	328.72	324.83	328.47	325.28	327.99	327.01	328.01	326.65
314.59	315.12	313.93	311.98	313.74	313.84	315.86	314.89	314	315.26	316.56	313.25	315.15	313.65	312.83	312.07	311.52	314.52	313.09	313.08	311.85	313.41	314.47	314.69	315	313.4	314.92	313.28	313	313.02	313.21	315.16	311.28	314.04	315.97	315.34	315.68	316.73	312.27	316.81	313.43	313.13	311.93	312.23	314.1	312.92	314.74	315.57	314.44	315.37
312.08	311.94	314.36	313.34	313.09	310.99	313.94	312.66	313.27	311.55	312.54	313.68	312.97	311.8	311.69	311.71	314.69	313.43	313.45	313.26	311.47	311.96	314.4	313.02	312.02	311.9	312.31	313.73	312.98	313.03	313.56	314.39	312.04	311.47	313.55	311.56	313.31	312.35	313.33	311.82	313.75	312.25	314.46	312.43	312.04	313.89	313.67	314.27	312.96	311.41
318.8	316.23	314.49	317.02	318.8	316.76	315.3	315.21	314.35	314.62	318.08	316.45	312.54	315.1	315.68	314.75	316.15	318.28	314.39	317.55	316.67	317.45	316	314.76	316.31	316.39	316.68	314.95	315.57	314.68	314.02	315.57	313.49	316.06	317.53	315.36	316.32	315.52	315.28	316.08	316.88	316.16	315.13	315.22	316.25	316.87	314.88	316.2	316.01	318.02
309.85	311.21	312.04	310.7	310.93	311.11	314.18	310.7	312.16	313.08	310.42	311.37	310.4	310.54	312.56	311.03	312.91	313.05	310.05	311.37	311.72	310.91	311.89	313.18	310.62	310.93	311.28	308.76	310.32	313.64	310.75	313.36	314.71	310.26	310.13	310.83	312.17	309.49	311.71	309.44	312.18	310.65	313.58	313.36	314.97	313.29	314.11	309.73	312.45	310.77
304.41	306.82	307.23	307.29	304.39	304.54	304.86	304.34	304.44	305.15	305.61	304.53	305.98	306.06	303.25	305.86	305.12	305.72	305.04	304.83	304.2	308.63	306.07	303.07	303.79	305.2	306.53	302.66	304.74	303.24	303.14	302.92	303.37	305.02	305.38	303.9	306.98	304.32	304.14	306.39	303.2	304.27	303.48	302.72	307.78	303.88	304.84	302.68	305.56	300.98
309.31	310.42	312.98	310.76	310.07	310.59	310.82	312.02	311.84	310.44	310.61	311.63	311.54	310.26	309.46	308.69	309.77	311.69	310.08	310.59	312.76	308.25	311	308.01	308.09	310.58	310.57	311.55	309.52	311.22	310.23	312.42	310.4	311.23	310.88	310.79	311.78	311.61	310.84	310.35	311.55	309.76	309.44	311.43	308.49	312.22	308.5	310.07	311.53	313.14
305.23	303.8	306.99	304.06	304.27	304.25	303.89	305.3	303.07	303.63	302.99	305.23	304.21	305.44	302.56	304.81	306.87	306.4	304.68	304.41	305.38	304.36	303.59	303.22	305.63	306.18	303.1	304.45	305.6	305.81	305.6	304.08	304.62	305.57	303.98	306	304.46	307.93	302.96	304.21	305.73	304.57	302.94	305.45	302.29	304.07	305.47	305.22	303.2	304.87
313.6	314.97	314.48	313.2	310.71	313.5	311.35	315.69	312.35	314.21	315.07	313.42	316.67	313.81	312.94	316.14	315.84	310.48	313.93	316.65	314.03	314.07	311.81	312.08	314.7	313.14	312.55	312.21	315.64	312.82	312.92	312.93	310.97	311.56	311.57	311.44	312.48	311.52	314.8	313.96	313.6	312.23	315.09	314.41	313.33	313.65	313.87	312.37	311.38	314.47
301.36	303.35	301.03	300.19	300.09	300.79	300.88	299.76	300.01	299.05	303.64	300.93	300.76	300.5	302.9	300.62	299.57	299.61	302.3	300.05	300.42	298.86	301.96	301.03	301.48	299.56	302.11	298.53	302.05	301.85	300.93	300.99	301.79	299.99	298.33	299.97	300.59	301.45	303.1	301.89	301.97	303.16	300.94	299.27	302.45	302.76	300.33	301.36	301.88	301.87
308.03	310.59	308.78	311.72	309.7	313.92	309.24	313.27	311.71	308.58	312.04	310.91	310.41	309.64	312.07	313.7	310.31	311.39	309.27	309.55	310.59	314.84	312.21	311.67	309.72	310.84	308.68	310.44	312.53	313.14	310.17	308.1	309.81	309.55	309.64	313.84	309.48	309.63	310.09	307.89	310.12	309.83	310.03	309.57	308.69	308.88	312.13	310.05	311.93	311.09
303.31	303.91	303.86	302.54	300.39	301.72	304.21	302.09	303.85	302.56	302.47	302.33	303.53	305.15	302.06	303.34	302.21	303.3	299.66	303.97	302.04	304.96	301.2	304.11	303.13	303.1	301.89	301.79	303.35	302.45	303.24	302.08	304.66	300.89	302.46	300.5	304.21	302.84	303.54	304.19	303.93	299.4	300.68	305.37	303.26	301.29	301.26	302.27	303.47	302.37
309.05	309.73	310.89	308.05	307.91	311.56	309.67	307.34	307.9	308.76	310.35	310.79	308.06	310.09	309.12	307.52	309.12	311.03	307.39	309.19	307.74	308.24	310.1	307.08	309.51	307.68	309.55	308.3	309.53	309.63	307	309.66	308.2	308.38	307.59	308.35	308.31	309	310.59	310.03	309.53	310.01	309.02	307.47	305.94	308.8	307.68	309.18	310.21	306.79
300.78	297.92	299.19	299.85	299.73	300.33	300.66	301.84	299.03	302.07	302.37	299.47	296.42	299.78	301.47	298.62	300.01	300.22	298.67	302.06	299.67	297.33	300.1	301.11	299.57	300.91	300.76	298.85	301.23	299.67	297.42	300.41	300.03	303.35	298.8	301.11	300.81	298.69	302.59	301.37	300.85	301.29	301.72	298.93	298.63	300.24	301.14	298.87	299.26	301.47
314.94	314.76	317.09	316.01	315.48	314.36	313.95	315.61	315.59	313.83	316.22	316.54	315.92	313.79	314.37	312.55	314.08	316.77	313.35	315.27	313.21	317.18	315.46	313.46	315.54	315.08	312	315.26	316.42	314.27	316.81	314.03	314.68	316.59	315.74	315.68	315.85	315.44	314.11	314.6	313.52	317.41	314.86	314.99	314.14	314.29	314.43	317.86	315.31	312.19
315.21	312.64	313.55	314.91	314.19	317.29	311.99	314.95	313.57	313.25	317.04	314.83	314.61	313.75	314.89	316.62	315.79	316.24	314.23	316.23	317.02	315.51	315.41	313.15	317.02	314.61	314.45	316.36	313.97	313.3	316.48	316.4	314.61	313.9	315.28	316.9	314.42	315.73	315.67	314.64	314.49	313.73	314.99	316.92	314.17	313.25	314.31	314.45	313.74	314.06
307.18	306.35	304.89	306.33	307.3	307.05	306.8	308.3	307.35	307.32	305.9	307.75	305.49	304.88	306.5	305.11	304	305.9	304.68	308.89	306.73	309.8	305.61	308.29	307.6	304.13	303.81	307.81	308.77	304.85	307.11	305.87	306.74	307.64	307.52	307.66	308.29	307.34	308.86	307.61	307.65	307.24	306.81	307.87	304.66	305.38	309.21	308.02	305.37	307.33
314.94	313.82	313.98	314.58	311.14	312.68	313.27	313.39	312.59	314.87	312.89	311.81	314.82	313.48	313.81	314.24	313.67	312.82	314.35	311.75	313.14	312.99	313.63	310.31	312.66	314.24	312.36	312.71	315.17	314.48	312.45	312.89	312.56	313.84	312.83	315.48	314.29	311.88	314.9	313.67	313.17	316.82	311.14	315.68	314.75	313.8	314.31	311.01	313.7	314.02
303.29	305.1	302.94	303.33	304.84	302.9	300.7	303.99	302.93	302.58	304.34	301.9	302.17	300.99	304.73	306.47	305.29	305.21	301.85	303.49	302.37	303.24	303.93	302.5	302.11	304.35	302.79	304.03	302.07	303.49	303.57	301.84	302.96	304.5	302.83	301.39	301.21	302.71	300.99	304.9	302.79	304.77	304.23	301.77	303.54	302.51	301.87	304.63	300.37	301.87
306.33	305.07	305.81	304.82	305.77	303.19	304.57	306.45	303.47	304.77	306.9	305.25	304.97	302.66	305.85	306.16	307.14	304.42	304.9	301.73	303.18	306.1	302.8	307.14	304.95	304.23	304.94	303.24	305.85	306.23	304.87	307.59	304.84	304.92	305.13	304.48	306.36	305.7	303.44	304.68	305.71	305.68	303.02	304.31	306.75	304.68	305.79	306.96	304.86	306.34
303.25	304.09	307.8	307.28	303.06	304.93	304.28	303.37	305.28	304.7	303.7	305.18	306.23	304.98	303.71	306.96	305.19	306.74	301.75	303.21	305.66	302.12	304.36	303.24	305.37	306.7	303.48	306.09	302.96	303.01	305.25	303.62	304.66	301.94	305.94	306.11	305.5	304.34	306.03	303.59	303.15	305.69	302.76	304.38	303.13	303.47	306.69	301.39	305.24	303.61
314.35	313.65	312.71	313.32	315.22	311.65	315.22	312.58	314.16	312.59	312.81	314.21	315.47	313.78	313.66	312.7	311.93	315.77	313.6	316.58	313.33	310.52	316.66	314.24	314.5	314.83	318.03	314.08	312.72	315.09	313.89	314.25	315.64	313.47	312.94	311.34	314.36	313.84	313.35	313.08	315.68	315.11	313.09	315.19	315.19	313.05	314.79	314.2	314.8	315.14
304.8	303.24	305.63	307.12	306.67	307.62	306.02	307.48	305.14	306.06	304.12	306.34	308.26	305.83	304.91	304.36	307.42	305.11	305.34	306.4	304.95	308.04	306.05	306.42	305.99	304.31	309.22	304.91	306.03	306.07	308.52	305.97	307.78	307.75	304.46	303.86	307.14	307.46	305.92	305.46	306.13	305.29	307.87	306.44	304.1	307.4	305.1	306.11	306.55	304.88
315.62	317.4	317.07	319.42	315.5	319.56	318.66	317.32	318.2	318	318.22	318.63	316.73	318.38	318.14	317.23	316.99	319.47	317.34	316.72	318.69	315.7	320.16	316.61	316.63	318.03	319.02	317.04	317.24	318.45	317.27	317.56	316.43	318.08	315.6	317.83	316.53	315.62	314.93	317.75	317.18	318.81	316.49	318.32	317.8	314.06	315.67	318.78	318.74	315.53
299.94	301.52	303.13	300.58	298.11	299.71	300.05	301.86	301.72	300.64	300.87	298.68	301.38	302.29	298.81	301.91	301.67	299.91	297.51	300.26	297.56	299.56	299.26	301.97	299.36	300.23	301.12	301.4	299.54	300.15	299.64	299.97	298.67	299.92	299.68	298	302.57	301.07	298.6	302.08	300.75	299.34	300.28	300.14	300.22	300.13	299.39	299.69	296.31	301.21
318.24	316.96	318.85	319.35	318.95	318.62	317.49	317.29	318.76	316.11	320.33	316.54	319.15	319.75	316.28	315.63	319	320.63	317.76	320.17	318.04	321.57	317.87	317.48	317.31	316.78	318.57	318.3	319.41	317.13	319.67	318.66	316.27	316.08	319.01	314.79	315.88	317.54	317.17	318.34	318.85	320.56	316.54	318.44	318.45	319.98	320.11	319.09	319.02	318.67
306.11	306.87	304.53	306.2	307.48	305.9	305.14	307.47	307.92	306.53	307.36	306.15	308.16	307.16	305.28	306.26	307.28	304.29	306.72	307.4	307.44	304.71	305.43	306.28	306.6	305.24	307.36	307.56	308.81	306.93	306.67	306.48	307.48	305.99	306.18	307.22	306.3	306.88	306.1	304.75	306.5	307.49	305.6	303.63	306.17	305.66	304.59	306.43	306.03	304.18
303.63	307.23	305.7	303.23	304.61	302.43	304.29	306.43	304.76	302.75	304.04	304.75	305.33	303.19	303.53	306.01	303.83	304.03	305.14	306.32	306.85	308.05	305.93	303.99	305.23	305.07	303.9	303.49	303.8	303.82	305.45	303.59	304.16	304.63	302.33	302.33	304.44	304.5	305.55	305.06	305.5	306.4	302.5	302.6	305.65	304.93	306.68	303.33	305.81	303.55
318.09	316.79	316.99	316.73	317.62	316.89	316.75	316.55	318.4	316.65	316.17	319.02	317.78	317.62	316.91	317.75	316.84	313.98	316.01	319.13	318.6	315.52	317.91	318.04	320.12	317.84	316.65	316.17	317.47	317.29	317.87	318.02	318.9	318.1	319.75	317.69	318.19	319.09	315.23	315.69	313.09	320.53	316.57	315.12	315.97	315.09	317.16	316.99	316.92	317.05
303.44	302.68	302.67	304.16	303.99	303.25	306.21	304.04	303.24	306.78	303.7	303.58	304.71	306.55	305.9	303.97	303.79	303.85	304.98	303.08	304.64	303.08	303.98	303.64	308.27	303.22	303.73	305.05	303.91	304.13	307.56	303.73	303.24	305.41	305.07	304.29	304.31	307.13	305.03	305.54	306.12	300	307.55	305.58	303.52	305.52	304.52	302.78	304.16	303.67
320.23	320.04	318.45	318.67	317.91	317	316.95	317.51	319.17	319.83	317.12	318.93	315.89	318.72	317.42	315.96	316.7	320.04	316.67	317.36	316.44	318.04	318.37	317.63	316.69	316.93	317.44	320.49	320.24	318.61	317.25	318.79	317.99	316.82	317.35	316.19	316.98	320.36	318.97	318.99	319.56	317.64	320.82	319.07	316.95	317.4	312.56	317.52	318.21	318.38
299.22	299.52	298.77	302.12	298.95	299.8	300.41	301.09	300.96	300.02	301.2	300.15	297.8	299.17	301.18	300.6	301.25	298.56	300.66	298.65	301.73	299.14	300.39	301.29	299.7	301.86	299.55	299.89	299.82	300.04	299.86	298.44	300.06	299.9	300.27	298.86	300.17	300.48	299.76	300.97	297.93	299.12	299.46	301.54	300.01	298.7	302.39	301.43	299.77	300.72
308.3	312.06	312.71	312.44	312.58	310.5	310.54	308.8	310.12	308.8	309.45	312.89	312.59	311.63	311.42	310.44	309.39	309.78	311.19	309.2	309.89	311.2	311.33	311.04	312.61	310.6	311.45	308.1	310.9	309.88	310.66	311.21	310	312.68	312.36	310.63	311.39	308.43	311.82	311.52	310.57	312.7	310.27	308.63	309.73	309.96	309.81	311.12	313.59	308.51
295.67	295.61	292.74	293.75	295.21	292.01	294.15	293.83	291.02	295.01	293.41	292.65	294.55	293.3	295.13	292.81	294.3	293.3	293.81	295.2	293.02	294.26	294.89	293.51	293.97	293.43	295.09	294.11	295.22	296.27	291.66	293.06	292.93	293.99	295.47	292.03	292.44	294.29	294.38	293.98	295.38	294.06	293.71	296.21	291.67	293.5	294.2	294.86	292.65	290.7
313.94	315.51	316.65	316.49	316.03	314.97	315.95	315.98	316.77	316.59	315.15	314.89	315.48	314.31	314.67	318.91	313.31	314.42	313.99	315.99	314.82	313.72	312.9	314.1	315.72	316.84	314.64	317.01	315.25	314.86	313.15	314.27	314.24	315.63	315.85	314.4	314.4	313.74	315.78	313.97	315.48	311.99	315.14	314.36	314.47	313.81	314.42	314.01	313.44	314.19
309.67	314.19	313.63	312.9	310.18	313.14	313.39	312.64	310.81	311.49	312.44	312.47	311.17	313.04	310.29	314.52	310.61	309.94	312.04	311.88	312.32	311.28	311.27	312.56	313.19	312.15	309.31	314.94	312.39	314.16	313.7	311.77	311.55	310.2	311.86	309.29	311.1	314.81	312.42	310.96	313.29	312.32	313.39	314.67	311.46	313.76	313.8	310.78	311.48	311.24
310.64	310.97	311.35	310.1	310.9	309.67	309.56	313.11	311.2	312.05	309.3	310.53	310.4	311.53	309.05	308.78	310.97	310.62	309.95	307.96	310.4	308.77	309.96	309.46	309.88	310.68	311.17	310.36	310.17	310.25	310.98	311.39	311.96	311.11	313.52	311.14	312.73	309.56	310.57	311.29	311.89	311.27	310.66	309.03	310.64	310.09	310.47	309.4	309.02	311.13
313.7	310.54	313.14	312.72	313.18	314.1	314.17	315.04	316.46	313.91	314.79	311.03	312.3	312.85	315.1	310.64	314.35	311.53	314.04	313.03	314.62	313.1	316.86	310.1	314.76	312.21	313.74	313.58	311.03	311.13	310.29	312.84	314.04	311.98	313.33	311.58	312.1	315.38	314.21	312.71	316.66	312.94	312.57	311.59	311.65	315.19	311.95	311.87	312.64	315.46
314.88	313.15	312.98	313.35	312.75	311.64	312.19	311.24	313.36	314.17	311.85	311.92	312.96	312.08	312.77	314.56	313.87	311.72	311.18	316.12	315.05	314.53	313.37	312.59	314	313.32	312.76	312.77	312.73	313.15	314.16	313.14	315.53	313.47	312.5	312.78	313.64	312.9	314.75	316.12	311.98	311.02	311.58	311.4	316.4	312.62	315.2	311.39	312.59	312.59
314.91	315.64	315.24	316.95	315.12	315.93	316.76	315.69	316.58	318.73	319.33	317.85	314.4	319.52	314.83	315.49	316.61	315.37	318.74	316.91	317.68	319.48	317.75	318.3	317.7	315.29	314.66	316.8	317.31	315.13	319.36	317.22	313.36	314.76	317.51	315.9	318.06	315.55	317.59	317.14	317.72	317.17	315.25	316.7	317.61	318.02	318.27	318.89	314.75	315.42
294.18	294.35	296.12	291.62	297.36	297.1	297.76	294.52	294.2	292.35	295.8	295.53	295.84	292.54	293.68	294.68	294.83	295.73	296.32	295.8	295.94	294.65	296.12	295.76	295.16	297.51	294.05	296.5	296.12	296.27	294.09	291.05	294.34	295.45	293.66	294.27	295.4	296.35	297.06	293.24	296.73	294.16	292.24	294.49	294.15	294.16	295.93	292.95	293.81	294.99
312.48	312.16	313.43	312.04	311.41	310.86	310.89	311.18	312.55	311.28	312.38	311.79	311.81	313.58	310.6	312.83	311.64	313.18	313.91	311.53	314.63	311.38	307.18	311.5	311.81	313.5	311.96	311.48	311.71	311.79	313.48	310.67	310.59	311.78	311.24	313.52	314.3	312.96	311.65	312.17	313.45	313.42	312.23	313.61	312.37	313.21	313.21	310.4	315.42	312.28
304.57	304.09	302.91	302.42	305.88	304.71	303.84	304.09	305.38	305.82	303.08	307.69	304.44	306.94	306.46	306.57	304.96	303.43	303.62	304.47	308.09	303.52	303.21	306.89	304.86	305.74	307.51	304.8	304.01	304.79	304.99	304.7	305.2	304.31	307.36	302.09	305.58	302.3	303.65	302.91	306.65	307.01	304.27	305.52	302.5	305.64	305.88	303.01	304.4	304.39
306.02	306.99	303.66	304.19	302.88	303.94	303.76	305.57	304.8	302.27	305.2	304.07	302.37	302.33	305.98	302.97	304.2	304.65	303.85	305.15	305.35	303.88	302.56	303.71	304.35	301.61	304.72	304.69	302.75	303.99	303.79	305.35	301.97	306.98	304.48	303.87	302.61	303.98	305.11	303.01	306.83	304.99	305.39	303.77	306.26	305.59	305.78	302.89	304.38	303.72
309.81	310.3	310.89	308.78	308.46	312.13	312.28	310.23	311.31	312.61	308.38	312.79	310.45	312.4	311.24	311.12	310.83	309.23	312.09	311.6	308.48	310.9	311.83	310.13	310.5	312.38	310.65	308.66	308.27	311.18	312.49	308.46	309.28	310.04	314.74	308.57	309.11	310.5	310.97	308.89	309.99	311.14	308.97	313.06	308.66	310.09	309.62	311.77	310.43	311
311.45	313.16	309.39	312.06	307.2	311.76	310.56	310.82	311.24	312.49	309.66	311.98	309.84	308.9	312.32	309.83	309.63	311.59	310.54	311.8	311.23	312.68	311.71	311.91	308.62	308.59	308.19	309.3	310.12	309.64	309.73	311.09	311.74	308.95	307.95	311.73	309.15	311.33	310.65	310.85	312.01	310.82	309.26	311.82	310.13	312.02	308.96	309.32	310.13	310.86
310.77	310.65	310.41	308.32	312.03	313.57	310.37	310.58	312.48	308.7	314.27	313.41	311.86	312.05	312.28	312.82	310.11	310.77	313.54	311.65	312.53	309.17	313.65	311.38	310.46	311.83	312.3	310.15	310.86	311.59	312.03	314.05	311.61	311.84	312	310.47	313.33	313.61	309.22	309.87	309.76	311.9	311.38	310.65	314.14	310.36	312.46	311.72	309.3	306.13
311.75	313.87	313.31	313.92	314.94	311.5	312.91	312.98	313.68	314.35	315.57	311.33	312.94	311.06	312.56	314.63	311.68	312.78	314.74	315.15	315.23	315.45	310.68	313.74	314.15	315.2	313.57	313.25	313.6	311.56	315.84	315.27	311.92	312.66	317.5	312.12	312.17	313.26	310.26	313.27	314.36	313.65	313.74	315.7	313.76	313.99	313.56	312.26	312	312.63
311.77	314.58	314.91	314.88	313.96	314.23	313.24	312.98	314.41	314.82	313.71	312.91	312.7	312.1	311.6	312.98	312.62	315.8	313.74	315.32	315.24	315.03	311.91	311.46	316.33	315.57	311.01	313.48	313.38	311.96	312.84	314.35	315.3	313.73	317.15	313.09	313.49	310.81	312.59	315.18	317.26	315.8	315.28	316.61	313.39	314.04	312.35	316.62	312.99	314.73
318.58	316.93	319.3	317.71	317.62	319.33	317.23	317.44	320.2	319.28	316.58	317.67	319.97	318.32	320.69	316.5	315.9	318.6	318.33	317.51	317.8	318.06	317.1	321.07	319.72	316.86	316.6	318.18	319.29	317.67	320.11	316.95	317.7	317.39	319.98	319.54	319.33	319.03	318.68	320.16	318.51	320.46	316.52	317.34	318.53	318.69	320.25	319.02	319.71	318.37
301.83	298.81	298.29	299.63	300.34	300.17	300.34	299.7	300.08	297.56	300.56	298.29	303.46	298.05	301.46	298.75	301.09	299.83	298.59	300.22	302.17	301.01	299.47	298.13	303.38	301.35	299.61	300.48	297.43	301.45	301.82	299.11	298.68	301.54	299.63	302.5	300.26	300.58	297.68	301.18	300.2	299.55	300.32	299.61	301.78	299.4	300.66	297.11	300.86	303.48
315.35	316.28	315.24	315.07	316.34	317.03	317.17	318.51	317.27	314.97	314.82	315.22	316.9	314.97	313.48	315.31	317.46	316.19	315.36	316.64	313.32	315.85	315.37	315.96	315.6	315.21	316.17	316.68	317.95	318.21	312.28	313.53	314.11	317.37	318.63	316.81	318.33	315.98	313.65	315.7	314.66	317.27	314.72	315.23	316.84	315.17	315.57	317.9	317.38	315.4
302.61	302.19	303.58	302.04	302.68	304.18	303.28	302.92	302.7	303.66	302.16	302.12	302.71	302.68	301.74	301.95	302.8	302.6	302.7	304.08	304.57	301.46	302.31	300.64	302.01	300.68	302.56	304.71	303.71	302.17	302.17	302.76	305.83	303.99	301.61	300.39	301.86	304.99	300.8	302.18	301.53	303.58	301.84	303.54	299.87	296.7	303.45	302.71	304.18	302.88
315.2	314.11	310.71	313.72	314.73	315.87	313.52	311.11	312.33	312.79	312.87	311.85	313.66	313.89	313.13	314.43	313.65	312.29	315.33	313.88	313.52	313.85	313.17	313.73	313.7	316.4	313.34	313.6	314.81	316.25	313.84	312.84	314.05	315	313.25	312.32	311.86	314.1	313.59	313.89	313.94	315.33	316.04	312.81	312.5	312.44	313.35	314.7	315.03	312.91
294.96	294.73	296.98	295.33	294.5	293.73	295.02	294.93	295.39	294.15	296.77	296.55	295.66	294.73	295.48	295.43	296.53	295.63	291.51	294.61	297.41	296.43	293.6	296.2	295.02	291.66	294.54	296.64	295.11	293.46	294.94	295.15	295.34	297	293.6	296.03	296.35	294	292	294.24	293.42	292.6	296.41	294.18	296.51	293.66	291.99	297.21	293.96	295.81
319.61	317.68	319.32	317.34	315.06	317.5	318.14	316.9	316.3	320.75	316.42	318.38	319.16	318.02	319.85	315.6	319.87	318.36	316.54	318.88	317.19	316.82	318.39	317.17	321.1	318.27	317.41	319.86	318.92	316.65	317.67	318.58	316.16	317.64	319.17	317.63	316.95	318.33	314.76	316.12	318.67	316.8	315.63	315.54	316.37	319.82	317.59	316.39	319.63	317.57
325	324.09	325.86	325.87	326.41	324.56	322.76	323.79	322.73	325.91	325.54	324	323.35	321.93	323.77	324.67	323.49	323.12	321.84	323.45	323.97	324.65	322.32	327.38	323.69	323.24	323.92	324.78	324.38	323.19	325.2	323.57	324.59	322.49	322.78	322.76	325.47	323.44	323.84	327.3	324.35	321.55	325.18	323.73	326.33	325.93	322.76	320.07	324.76	327.96
309.27	310.62	309.16	308.87	311.36	310.25	308.92	310.12	311.45	309.75	309.41	310.23	309.06	312.85	310.06	311.16	309.88	309.33	309.98	310.73	308.82	308.12	310.52	309.1	308.45	310.88	311.42	310.84	312.67	309.89	311.16	306.23	313.87	311.57	308.48	310.54	308.87	308.66	309.76	310.76	309.34	308.59	310.35	309.19	308.56	309.81	308.56	310.32	312.84	309.29
313.63	313.95	315.21	314.34	316.11	315.47	315.65	312.97	315.72	315.3	315.84	315.65	316.15	313.13	313.99	315.3	315.62	315.75	314.83	315.74	314.97	315.14	314.03	314.52	314	315.92	314.12	316.54	313.63	313.14	313.81	316.36	315.2	314.39	315.45	315.37	316.7	315.91	314.46	314.47	314.19	316.3	315.29	316.14	314.19	314.02	315.52	314.83	314.09	315.49
319.52	316.01	318.51	318.52	315.97	318.86	317.36	317.51	318.37	317.25	320.2	319.33	318.42	317.74	317.34	318.63	319.52	319.72	317.78	320.62	319.3	320.66	319.21	315.74	315.98	321.7	319.02	319.24	319.58	317.53	320.35	319.86	317.5	319.14	318.57	318.25	316.95	318.18	317.51	316.43	319.31	319.63	317.69	318.67	317.97	318.14	317	318.78	319.51	319.52
314.36	314.7	312.22	314.95	313.89	314.23	315.77	314.17	314.63	312.46	314.6	314.63	314.97	314.12	312.75	313.17	315.33	311.55	316.7	315.53	314.41	315.64	311.76	314.43	312.91	314.76	315.61	315.69	313.98	313.82	313.96	317.15	314.71	313.94	315.51	312.98	316.85	316.79	312.79	310.82	316.03	315.82	314.26	313.59	315.62	312.75	313.7	314.18	312.44	313.75
301.91	303.66	304.49	303.11	303.04	302.36	305.82	304.77	302.5	300.65	300.85	302.76	303.13	301.49	303.94	304.12	302.02	303.92	304.13	302.39	302.43	302.72	303.15	303.47	304.07	303.88	302.9	303.11	304.12	303.46	304.91	304.74	302.22	304.18	304.2	303.27	305.73	304.36	303.96	304.03	304.22	304.24	304.34	301.78	301.99	301.65	304.47	302.26	304.92	302.39
307.53	306.49	305.65	305.61	305.66	307.83	307.06	304.21	306.47	305.01	309.55	308.56	305.81	309.58	305.95	307.08	307.4	306.19	306	307.22	306.95	302.92	305.39	303.5	308.41	307.78	304.27	306.69	306.18	305.81	305.08	306.2	304.47	305.93	305.89	305.62	307.27	303.55	303.81	306.87	307.45	305.14	307.36	305.7	304.94	305.6	307.77	307.22	304.77	306.12
301.76	301.16	299.99	299.42	298.48	300.3	300.09	297.37	302.06	299.46	299.04	298.88	300.53	299.19	298.83	299.1	299.9	299.74	298.2	298.75	301.74	300.83	300.91	301.76	301.46	301.08	300.88	300.47	299.38	299.71	301.18	299.17	299.17	299.62	299.94	298.97	299.8	301.02	300.04	299.35	299.07	297.2	299.54	299.74	301.63	299.21	299.53	299.05	300.31	298.8
316.93	315.77	320.04	318.23	318.02	315.89	315.47	314.26	316.99	316.15	318.12	313.98	314.8	316.82	319.04	317.37	317.14	316.09	315.4	320.29	317.74	316.52	318.28	315.75	313.57	317.24	315.56	317.69	316.23	314.43	318.96	314.32	317.94	318.44	316.95	319.94	316.28	318.03	315.92	317.8	320.01	314.34	317.23	316.28	318.86	318.92	317.87	317.48	315.93	315.74
295.38	295.26	296.09	298.27	296.08	296.55	293.98	295.78	292.28	295.21	295.1	294.64	294.46	295.49	295.36	295.71	295.26	296.65	293.59	293.88	292.41	294.76	295.18	294.21	294.78	292.65	295.02	294.45	295.2	294.85	293.11	295.02	294.32	295.85	293.94	292.99	293.12	295.5	295.95	297.41	294.74	293.25	292.85	294.38	292.35	294.74	295.55	292.33	295.37	296.38
314.5	316.11	316.36	314.26	314.33	315.2	313.07	312.86	313.32	313.09	312.89	313.55	315.49	316.33	315.93	314.6	312.94	315.65	318.67	315.01	315.35	313.64	315.59	313.78	314.35	313.47	316.75	315.18	315.13	313.58	315.43	315.13	314.92	315.96	315.04	314.66	313.28	315.4	314.15	314.73	313.36	313.01	313.22	318.01	314.24	314.39	318.37	314.98	312.68	313.66
314.64	310.12	317.11	313.57	315.04	315.03	315.56	314.34	314.59	316.36	314.21	316.2	314.72	315.42	314.58	315.09	310.9	314.54	314.84	315.49	315.53	314.94	314.82	311.91	317.75	317.23	312.83	313.87	316.05	316.08	313.25	317.64	317.65	315.98	314.71	313.45	315.12	314.4	314.2	312.27	315.95	317.09	315.39	315.1	314.72	312.81	314.64	313.94	314.94	317.33
303.75	303.52	303.72	303.31	303.32	303.71	304.28	303.84	303.55	303.28	302.94	304.49	304.45	305.46	301.41	302.06	302.79	301.39	302.88	304.91	304.18	305.67	301.91	303.86	302.78	301.01	302.31	306.16	301.97	303.62	301.8	303.38	302.89	306.53	302.55	301.26	306.81	303.53	303.4	302.93	301.8	302	305.02	303.26	303.56	302.48	301.2	304.53	303.33	302.58
305.75	302.55	303.46	305.08	303	304.08	299.53	304.23	301.86	304.81	303.07	303.74	302.04	302.48	304.01	304.3	304.25	304.61	302.72	303.76	304.66	307.45	303.7	303.36	302.19	301.77	301.86	303.62	302.26	304.28	303.2	303	302.18	305.14	303.28	305.09	303.93	304.44	303.92	301.72	303.76	304.65	305.22	302.84	304.56	303.34	304.82	302.92	304.1	304.18
306.36	304.9	305.18	306.44	306.12	304.54	305.79	304.57	305.56	304.21	304.3	305.09	305.23	305.03	305.32	304.47	306.23	302.55	303.56	302.13	303.31	304.73	305.26	303.06	304.13	305.15	307.57	304.08	303.96	304.12	305.41	305.72	303.49	304.68	306.87	306.12	303.05	303.18	306.19	304.56	304.38	305.19	302.38	303.31	302.28	303.13	303.99	303.97	306.2	303.81
317.09	318.93	318.26	319.45	318.53	320.41	321.49	318.77	319.51	315.61	317.91	317.89	318.83	317.3	319.05	319.13	319.39	318.53	316.73	320.12	316.15	320.76	317.98	319.07	320.55	319.74	318.76	319.23	318.63	317.39	318.09	318.84	322.6	321.67	320.73	319.64	317.82	319.07	319.71	317.43	319.76	318.7	317.98	319.81	318.47	320.19	315.88	317.22	319.97	320.06
318.56	316.83	317.9	315.94	315.63	319.88	318.01	318.84	317.46	317.53	318.57	319.58	317.47	319.87	315.56	319.31	317.12	317.07	319.59	320.06	319.15	318.66	319.56	316.38	319.13	321.22	318.73	316.43	320.57	317.58	318.27	318.31	317.04	318.29	316.11	316.49	317.16	319.5	320.47	319.25	318.92	319.09	319.55	318.93	320.43	319.14	317.42	318.5	318.64	317.04
318.04	316.67	318.87	321.55	318.57	317.93	317.7	319.16	318.71	316.12	319.82	319.29	316.6	319.06	317.74	315.79	315.59	317.97	317.59	315.84	317.04	316.29	319.8	320.35	319.85	315.35	317.2	319.47	318.67	322.03	319.52	317.96	319.28	320.21	318.8	318.07	318.38	317.64	319.46	318.7	317.8	316.8	318.05	318.93	318.55	318.42	317.73	317	320.12	318.65
316.62	316.17	315.98	316.8	314.65	316.25	315.91	316.24	314.52	315.91	316.49	316.16	317.28	315.65	316.45	316.66	316.12	315.2	318.06	316.99	316.68	316.65	314.88	315.03	316.47	314	313.14	314.63	315.68	320.39	314.01	316.06	315.79	314.63	312.97	314.89	316.02	316.96	315.29	317.12	315.63	314.48	317.16	315.4	315.9	316.7	314.11	313.61	315.52	313.96
307.05	306.53	305.52	304.04	305.33	307.55	307.32	305.36	306.06	306.66	305.45	305.5	306.45	309.61	305.93	302.26	305.21	306.08	305	305.35	302.85	304.73	305.52	306.35	305.35	305.73	305.57	308.11	303.76	304.98	304.06	306.89	303.84	305.4	303.85	303.31	306.37	306.22	306.7	307.16	306.55	303.58	305.8	307.96	306.25	306.48	304.64	303.89	308.81	304.59
310.89	307.93	313.43	309.27	312.26	308.14	310.94	312.11	309.55	312.43	309.86	310.89	309.93	311.07	309.51	309.72	309.49	312.64	309.79	311.16	309.59	309.17	307.88	313.22	310.93	310.74	308.5	311.84	311.3	310.45	310.34	309.1	310.9	311.87	314.29	310.86	309.37	313.01	311.2	308.93	307.68	308.97	312.2	310.6	309.05	311.39	312.67	310.55	312.57	309.48
303.29	304.89	302.92	304.13	306.45	303.85	304.69	304.13	305.02	304.18	303.44	305.32	303.57	303.34	304.26	302.99	304.51	303.49	304.29	304.69	305.94	304.22	304.28	304.45	304.2	303.75	305.8	304.53	305.68	304.99	303.18	302.94	305.29	303.32	303.76	305.27	302.8	301.74	303.37	306.58	302.91	305.33	301.11	302.88	305.77	300.54	305.11	300.67	305.05	304.03
317.17	315.92	317.29	316.43	316.33	318.76	317.56	317.36	317.46	315.93	316.44	318.48	315.77	317.21	317.14	314.77	319.4	319.34	315.23	317.7	316.81	316.99	317.7	315.71	318.63	317.61	314.95	316.76	319.53	316.32	317.79	317.7	319.1	315.37	319.88	315.4	318.54	317.79	319.91	317.2	316.35	317.2	317.26	315.93	319.6	316.84	316.91	318.04	317.64	316.24
316.39	313.87	313.86	315.43	315.71	312.16	313.69	314.37	314.39	314.87	313.52	316.79	314.52	315.96	314.98	314.27	313.07	316.9	314.85	315.36	314.5	314.83	314.52	312.09	313.49	314.26	314.82	312.71	313.98	314.01	310.95	314.96	314.13	315.35	314.69	316.08	313.64	314.14	314.36	313.81	314.84	315.98	314.63	314.97	314.97	314.58	311.46	313.06	314.85	312.52
303.55	302.6	303.08	302.36	303.97	303.11	303.91	300.89	303.33	303.38	306.13	302.93	302.96	304.15	302.64	304.64	303.56	303.4	304.24	300.23	302.14	306.32	302.56	302.39	304.64	303.44	303.25	301.24	305.77	303.52	303.67	302.51	305.2	300.27	301.72	304.84	304.3	305.15	301.16	302.87	302.45	303.01	301.34	303.1	302.89	305.05	304.14	302.28	303.72	303.67
303.4	304.31	307.74	306.74	305.6	306.69	304.37	303.84	304.18	303.81	303.94	308.41	304.64	305.54	305.75	305.64	305.22	305.74	304.99	303.62	305.85	304.68	306.05	302.6	303.91	305.35	303.97	306.99	305.41	305.02	307.75	306.14	305.03	306.91	306.45	304.61	305.68	304.58	305.29	306.19	304.89	306.46	304.09	305.59	304.23	304.28	305.1	305.92	306.3	305.78
299.39	301.36	299.97	301.58	301.02	299.79	299.22	301.76	301.15	303.03	301.69	301.21	300.2	300.11	301.65	300.07	302.68	299.3	300.49	302.19	297.42	303.06	302.72	300.38	299.45	302.13	301.48	302.08	299.1	302.52	297.79	299.55	302.65	302.61	299.49	303.35	301.3	301.71	300.08	302.69	299.86	302.76	301.07	302.01	303.32	302.14	300.93	301.19	301.5	303.59
327.94	327.65	325.98	328.03	327.1	323.91	324.71	328.94	324.89	329.9	327.41	324.68	326.06	328.17	324.41	330.85	328.83	326.1	326.63	328.47	325.38	324.24	328.01	329.8	326.8	325.3	327.65	326.02	323.3	328.1	328.53	325.3	329.46	327.99	325.25	326.38	323.61	327.41	325.49	325.81	324.66	325.41	327.47	327.18	326.52	325.94	325.77	325.79	328.21	327.61
313.06	316.13	313.75	313.52	313.19	314.25	314.6	312.45	311.13	313.51	314.51	313.11	311.76	312.42	312.4	311.11	313.62	314.71	314.23	312.97	312.14	312.6	313.72	309.73	314.15	312.96	312.84	312.49	312.34	312.34	310.62	312.99	313.1	313.05	314	311.72	313.66	314.36	312.05	314.58	313.47	312.14	313.48	312.51	311.49	311.7	311.55	313.07	312.55	313.28
301.98	302.64	301.81	299.61	300.33	301.08	303.88	301.91	299.93	299.29	301.05	300.4	302.52	299.99	301.21	301.67	303.65	300.56	301.8	300.81	301.89	301.13	303.17	302.92	300.94	301.46	303.33	299.49	299.6	301.29	300.98	301.35	301.95	299.68	300.82	301.44	299.27	300.65	300.58	302.05	302.47	299.96	303.6	300.2	303.21	300.69	303.09	300.19	302.3	300.11
313.58	314.06	312.94	313.4	311.98	315.79	313.81	311.01	311.68	310.93	313.36	313.95	310.07	313.41	313.55	308.72	311.82	312.5	307.84	312.29	308.7	310.16	311	312.64	311.67	313.19	310.27	310.75	313.02	313.69	313.98	311.37	314.34	313.57	313.26	313.14	312.57	312.5	313.8	312.98	310.45	313.1	315.23	313.16	313.7	312.31	312.75	312.08	313.69	310.46
301.87	306.84	302.31	303.67	302.8	305.69	305.35	303.92	302.58	304.27	303.93	303.81	305.77	303.71	305.61	304.23	307.19	304.6	306.63	304.88	306.15	306.48	303.05	303.14	302.94	305.76	303.97	303.22	304.43	303.59	302.57	303.3	304.92	306.78	304.53	304.96	304.08	303.75	304.55	303.05	304.34	303.34	303.38	306.45	305.94	305.36	303.5	305.08	305.13	308.85
314.13	314.51	316.89	313.32	314.36	314.42	313.09	315.43	313.74	314.46	311.94	314.94	314.73	313.21	313.04	314.32	314.96	315.54	314.68	314.07	315.21	315.07	313.03	312.83	312.31	314.82	316.53	313.72	313.51	315.91	315.69	313.29	312.55	311.46	315.16	313.74	312.01	313.55	313.9	313.07	311.01	312.05	314	315.17	313.26	313.92	314.33	313.24	314.62	313.61
316.99	318.16	317.74	317.3	318.68	320.16	320.06	318.82	320.47	315.46	317.12	316.65	317.92	316.96	317.24	317.05	318.23	319.33	319.53	316.77	315.76	316.79	318.75	316.96	317.69	318.88	317.7	316.14	315.76	317.57	316.89	319.47	316.74	316.86	320.48	320.29	317.45	316.43	319.35	320.65	318.2	319.52	318.95	319.46	316.32	316.64	317.36	315.72	316.59	318.38
315.05	315.51	316.63	313.64	314.18	312.97	314.55	315.98	313.72	316.15	314.04	314.27	313.47	314.53	315.4	312.98	315.04	313.66	315.51	315.63	311.8	315.57	315.38	314.82	314.08	315.8	313.15	313.24	313.86	313.91	312.44	316.69	314.15	314.86	313.65	315.28	314.95	316.6	315.98	313.71	313.68	316.21	311.68	313.13	315.28	314.91	315.42	314.83	315.18	313.22
310.95	309.45	305.5	310.98	309.12	311.31	307.46	306.82	310.51	311.34	308.75	309.74	308.37	311.52	310.41	308.74	310.32	309.68	310.14	310.81	308.39	306.36	310.03	310.89	310.85	310.15	311.52	311.15	308.84	310.91	311.15	308.79	308.34	307.56	308.68	312.26	310.35	308.39	309.63	309.59	308.06	310.39	307.43	310.09	309.26	311.17	311.75	312.76	308.25	311.06
312.82	313.4	313.17	314.3	313.37	314.28	314.14	315.33	313.2	312.35	311.64	313.4	313.78	312.25	310.9	310.77	313.89	311.89	313.45	311.69	312.51	313.75	314.43	313.71	313.75	312.12	312.81	313.1	313.56	312.29	310.82	310.51	314.62	312.78	313.12	311.2	311.38	315.14	312.49	314.41	310.79	313.88	313.04	311.67	317.15	314.08	311.63	312.3	311.89	313.54
302.09	300.57	300.98	301.31	302.16	299.12	299.6	301.53	300.97	299.4	301.74	300.6	300.51	299.16	300.33	301.34	299.63	300.63	302.49	300.44	301.76	302.13	303.04	300.84	299.05	299.36	303.29	302.53	299.03	301.02	300.2	300.89	304.03	299.18	302.29	301.43	298.71	301.06	304.03	302.28	301.01	302.27	303.37	302.72	297.64	300.58	301.82	300.45	300.17	301.88
311.95	315.38	314.37	312.29	311.5	313.64	313.77	314.76	313.9	311.82	314.52	313.13	314.4	315.31	312.88	312.84	313.02	312.26	315.58	313.82	311.42	313.5	312.58	313.02	313.49	311.25	314.83	313.53	314.93	313.69	312.28	313.45	312.5	313.55	314.77	314.28	313.54	314.16	315.29	315.15	313.57	314.26	314.73	315.89	315.28	313.36	315.36	314.43	311.39	314.58
310.6	312.83	313.65	311.47	312.82	312.55	313.92	313.79	312.14	315.4	310.74	310.97	313.25	313.39	313.42	314.23	311.96	311.81	309.92	312.24	312.5	312.83	315	312.71	312.62	313.1	310.51	313.07	312.96	312.21	313.87	312.85	312.67	313.87	311.02	313.95	315.47	312.66	312.49	311.75	312.5	311.35	310.88	313.24	312.36	311.31	315.99	313.48	311.55	313.73
312.61	312.84	313.89	313.12	312.21	316.35	312.04	312.19	315.09	313.02	311.61	312.5	314.34	313.98	312.69	312.66	312.36	313.94	309.62	311.58	309.41	315.29	312.01	313.68	310.57	314.89	315.37	312.76	311.83	315.68	312.22	310.87	311.68	313.36	312.37	314.61	312.29	313.21	311.58	311.61	312.34	315.7	313	309.09	310.64	312.68	312.45	313.54	313.84	312.26
316.69	317.52	317.09	319.04	316.55	317.19	316.81	316.25	317.15	318.37	317.55	318.52	318.81	319.11	319.23	315.62	318.24	319.76	314.02	315.58	320.36	317.84	319.52	320.99	317.91	320.26	318.04	318.67	316.18	315.33	319.36	319.25	317.59	316.72	315.67	315.82	315.26	316.38	315.8	319.17	316.68	317.09	318.84	317.54	317.81	318.33	317.32	318.49	318.25	317.63
311.95	311.54	309.79	315.06	310.92	312.39	312.01	312.1	312.74	314.25	315.22	313.51	313.07	310.26	311.19	313.97	311.87	311.94	315.43	310.47	312.35	313.64	311.05	314.68	313.09	315.01	314.96	313.27	312.64	314.05	315.43	311.23	312.39	312.79	314.2	313.88	312.8	314.18	314.81	312.77	312.25	312.03	314.74	315.17	313	313.6	314.02	312.47	313.17	313.29
300.24	300.67	299.54	301.08	300.35	302.89	301.61	299.97	301.24	299.57	299.94	303.54	298.1	304.63	301.5	300.54	301.92	300.31	298.94	299.6	302.16	300.21	300.77	302.61	301.5	300.02	301.3	302.27	302.26	301.38	303.78	301.03	300.32	302.7	301.6	301.98	299.31	301.16	299.79	302.27	300.25	301.22	300.52	301.45	300.1	301.95	300.87	300.17	302.86	303.83
318.21	314.78	317.68	317.83	316.28	316.4	317.93	317.57	316.9	317.49	317.71	318.83	318.48	316.63	317.37	318.94	316.74	314.6	317.58	318.32	316.44	318.32	318.57	317.86	316.91	318.22	319.21	317.39	318.09	318.23	318.51	318.22	317.45	314.56	316.56	317.28	319.39	317.84	318.36	316.03	320.73	315.84	317.37	317.43	320.34	317.98	315.55	316.52	317.99	317.34
322.99	326.15	325.41	326.78	325.08	324.85	326.86	325.38	324.3	325.99	326.45	325.5	326.43	327.33	325.19	324.15	325.53	325.29	325.82	325.66	324.14	323.66	324.32	325.67	322.21	325.79	323.53	327.15	325.73	326.25	328.81	324.38	326.54	326.51	324.43	324.63	326.95	323.64	324.57	324.59	324.71	326.84	322.58	325.36	326.5	324.48	326.68	323.09	324.89	325.29
305.63	303.71	304.36	304.42	305.11	305.37	304.71	305.87	302.29	303.68	305.14	304.62	304.85	305.18	306.21	304.76	304.97	304.56	303.92	305.65	304	306.07	305.87	305.51	307.05	305.76	305.81	305.1	304.89	306.95	305.43	306.92	307.21	305.23	305.21	305.02	305.91	305.74	306.69	304.95	305.5	307.03	305	304.09	304.17	305.15	304.99	304.77	305.68	304.41
319.61	319.4	322.22	318.99	318.19	321.38	321.33	319.24	316.65	319.8	317.48	318.86	321.54	319.7	317.94	318.44	321.02	319.97	318.66	320.3	318.68	318.45	319.52	319.54	318.2	319.93	318.52	317.78	319.66	320.38	317.84	320.5	321.24	318.17	319.96	317.91	320.44	321.84	319.76	321.71	318.87	320.38	320.06	317.54	318.8	320.17	319.18	319.38	318.63	319.74
309.06	309.3	308.04	308.81	310.36	307.47	310.68	310.17	308.47	311.04	307.84	311.26	310.74	307.72	308.21	307.88	309.08	309.19	308.28	306.74	310.18	307.29	307.95	308.48	309.9	308.2	307.65	310	305.84	308.84	306.06	308.57	308.36	308.4	306.49	309.14	309.84	309.03	308.73	308.23	305.85	304.81	308.64	309.87	310.73	310.01	310.31	308.12	308.11	310.96
303.75	305.03	301.39	303.77	304.09	305.06	303.94	305.22	304.07	305.58	306.48	306.52	306.21	303.29	303.84	305.08	302.63	302.44	304.5	304.25	304.64	306.9	305.48	305.23	302.44	302.37	303.43	304.34	304.46	304.22	303.8	303.55	302.24	302.81	304.11	303.91	305.75	303.16	305.55	304.18	303.82	305.22	303.64	306.02	299.88	306.83	303.64	301.08	304.71	302.14
306.1	306.57	306.68	302.48	304.56	304.05	305.12	305.01	304.35	303.93	305.31	304.86	303.16	303.46	306.13	304.88	307.97	307.81	306.02	304.43	307.54	306.2	306.4	306.83	303.45	306.37	307.39	305.3	308.92	306.84	306.13	304.47	306.91	306.65	303.32	305.16	305.17	307.5	300.61	306.73	305.78	304.95	304.47	304.7	303.88	305.29	304.9	305.63	308.35	302.98
308.52	308.71	308.16	309.46	309.58	311.19	311.22	312.57	311.97	310.32	308.92	311.07	312.33	309.69	310.28	311.11	310.67	310.64	309.91	311.35	311.3	310.7	308.81	313.16	309.6	310.88	310.2	308.42	311.75	310.36	310.32	312.04	310.33	310.47	307.9	310.8	308.58	311.14	307.5	309.67	312.45	311.65	312.87	311.82	309.72	311.39	310.98	309.16	309.39	309.86
307.12	305.07	306.45	307.9	305.72	305.46	305.94	305.53	305.77	306.54	304.58	305.23	307.37	303.66	303.67	306.86	306.55	306.94	305.19	305.28	305.88	307.26	308.32	306.25	307.03	306.78	306.25	306.66	306.61	303.45	303.82	304.31	306.47	307.39	307.23	307.62	305.78	305.93	306.23	304.56	307.21	308.95	306.35	306.93	305	306.38	302.39	305.05	307.22	306.52
311.21	313.57	311.82	313.69	311.35	310.29	309.88	311.08	311.11	308.76	313.09	310.05	310.55	309.34	310.19	309.87	308.9	311.26	309.12	312.57	314.22	310.69	311.48	313.59	310.2	311.37	309.25	313.48	311.7	310.83	310.92	312.69	310.26	312.62	308.73	311.43	308.8	311.78	310.22	309.91	309.77	308.89	308.78	311.34	311.9	310.99	311.01	310.08	310.9	311.68
302.19	301.4	302.7	300.92	301.31	302.97	303.08	302.64	301.93	302.46	299.36	301.53	301.39	299.94	301.36	302.12	299.61	300.85	301.72	299.62	300.72	300.84	300.61	301.48	303.12	302	302.48	303.18	302.21	302.43	301.49	302.12	302.86	301.53	301.27	298.82	302.36	300.8	303.05	305.29	302.16	299.98	301.57	301	302.81	302.7	305.82	303.32	301.89	301.02
304.87	299.56	302.21	301.27	304	301.18	300.6	302.06	302.83	303.55	303.28	303.32	300.16	302.32	303	302.47	302.65	300.15	301.86	301.12	304.56	304.39	302.65	302.55	302.65	303.27	302.58	302.36	302.43	303.49	303.78	301.48	301.75	301.36	303.66	301.86	302.02	304.14	304.73	304.84	303.02	303.91	304.74	301.14	302.97	304.86	299.61	303.82	301.55	303.91
306.62	303.82	306	306.43	305.68	306.96	305.14	306.11	305.03	304.63	305.22	306.25	305.9	305.15	303.98	307.45	303.82	307.11	305.68	305.75	303.97	305.76	304.54	307.17	306.62	303.33	307.67	306.08	306.25	306.13	305.88	304.84	307.35	303.37	304.99	304.07	304.77	305.53	306.01	303.18	304.29	304.74	307.3	305.01	304.79	306.42	304.6	304.37	305.85	306.16
316.84	317.63	319.35	316.08	318.25	318.36	316.28	315.52	315.89	318.6	318.75	316.27	316.05	315.4	320.26	316.68	319.59	318.03	319.63	317.68	318.78	317.33	316.11	315.92	316.75	314.65	316.22	320.53	319.59	318.43	317.09	316.77	318.47	318.41	320.36	319.99	319.73	316.42	318.24	317.01	319.07	317.58	319.39	320.32	318.35	318.76	318.41	317.59	315.65	317.86
318.65	315.22	314.43	316.77	316.37	318.89	317.37	318.32	312.97	314.91	318.27	317.26	320.15	316.36	314.85	318.08	314.46	316.45	316.44	312.78	316.51	317.99	316.07	318.74	315.76	316.39	317.09	317.79	316.85	317.72	317.11	314.75	317.6	318.74	316.36	314.28	314.72	319.17	315.17	317.07	316.74	314.89	316.92	314.5	316.6	315.38	319.03	316.75	316.4	314.89
316.96	316.93	315.47	315.13	319.2	318.5	319.36	318.4	316.84	314.83	316.26	315.89	318.66	314.64	319.46	317.36	316.27	314.36	315.21	317.53	317.12	316.54	318.21	316.62	318.83	317.35	319.21	317.19	319.77	316.47	320.4	317.32	317.06	317.49	319.09	318.26	316.17	319.12	318.39	317.11	318.78	318.52	316.75	319.87	313.77	316.6	315.69	319.05	317.61	317.95
316.34	312.47	312.11	313.8	312.51	312.18	314.92	312.36	313.7	315.96	311.75	314.48	312.86	313.22	312.11	314.63	312.91	315.08	310.49	314.15	310.28	311.96	310.75	312.42	313.74	313.48	312.81	314.89	312.77	314.36	312.48	310.2	314.69	313.23	313.07	313.91	314.92	311.96	316.29	312.16	313.79	314.1	311.88	313.24	313.57	312.81	316.58	314.2	316.1	313.91
330.32	326.15	327.83	325.57	324.38	329.57	326.95	328.64	326.02	328.02	327.96	328.65	325.09	327.05	329.55	328.45	328.39	327.65	327.94	328.79	331.36	326.53	326.93	330.77	326.12	327.39	326.84	328.36	327.93	328.3	326.98	330.21	325.93	327.55	329.12	326.37	327.93	328.48	327.67	327.6	327.58	326.38	327.62	327.78	328.03	328.72	328.36	326.4	325.64	327.1
313.61	310.02	311.47	310.83	313.51	311.54	312.4	310.39	313.54	312.96	312.58	311.29	313.74	310.19	310.31	311.19	313.3	311.82	311.63	311.81	310.6	313.36	312.65	310.71	312.02	310.76	314.4	312.03	310.38	310.98	311.42	310.8	311.93	311.78	312.5	312.5	313.91	310.66	310.58	311.55	312.32	310.14	310.98	313.5	312.99	312.15	312.16	312.56	313.19	312.88
313.91	314.72	313.89	314.48	315.17	314.87	315.35	315.78	316.55	314.44	312.58	311.72	314.13	313.79	317.16	314.63	315.33	314.26	317.22	313.17	316.49	316.18	315.98	313.47	311.53	314.47	318.02	312.27	314.87	317.72	313.26	314.1	316.86	314.77	315.68	315.64	317.25	314.69	316.89	316.42	316.59	313.54	316.07	315.54	317.65	314.57	315.09	314.94	314.55	312.92
315.31	316.21	315.48	316.05	316.45	315.93	313.76	315.15	314.58	315.85	313.14	314.54	315.16	314.01	317.23	312.53	313.52	315.53	314.77	313.81	315.21	316.62	313.21	313.21	314.83	317.38	317.04	313.34	317.17	313.55	317.41	315.65	314.82	314.51	314.73	316.81	314.64	313.77	316.38	313.5	313.27	315.34	315.8	315.54	314.8	314.95	315.01	316.24	314.91	314.46
313.32	313.56	311.91	311.81	313.11	313.24	313.31	312.01	312.33	313.47	311.48	311.82	310.97	311.75	315.21	314.33	311.9	312.15	310.42	310.27	314.69	314.09	312.73	312.32	314	311.62	315.08	313.98	312.18	315.17	311.2	310.53	310.95	314.7	312.31	311.37	309.62	312.31	312.05	311.21	312.41	313.64	312.88	311.23	310.22	313.89	309.63	312.2	309.98	313.12
316.3	318.75	318.15	319.17	315.76	318.87	316.2	317.9	318.89	315.52	315.86	316.29	319.04	318.28	317.13	315.86	317.28	317.22	316.28	317.46	317.35	316	316.39	315.46	318.14	316.19	315.15	319.86	316.88	316.96	318.5	316.76	314.66	318.92	315.51	318.24	315.1	317.6	317.31	316.53	316.5	314.65	314.77	316.26	316.73	318.87	319.54	315.72	315.39	318.49
327.99	326.52	326.92	328.11	328.06	328.8	329.14	329.76	326.31	326.26	325.45	327.37	328.21	330.67	327.86	327.74	329.78	329.25	327.24	327.27	328.63	329.4	329.94	322.12	329.06	327.28	326.42	327.71	329.97	328.91	328.39	328.33	326	328.44	326.56	328	329.31	326.02	327.11	327.94	328	329	325.15	328.89	331.79	329.32	323.71	326.9	328.22	328.92
310.46	309.82	311.44	308.95	306.7	308.15	310.85	310.9	304.75	310.39	308.22	307.31	307.14	311.63	309.31	307.06	310.07	307.43	307.85	309.17	307.49	309.04	311.08	307.12	306.02	310.51	311.32	309.83	308.7	309.71	308.89	308.18	308.62	310.07	308.1	308.49	305.74	307.96	307.57	309.14	310.25	307.4	307.43	311.17	310.8	308.8	307.18	305.58	311.18	308.79
304.19	303.93	303.45	302.72	301.36	304.46	301.19	302.35	303.09	302.57	301.82	301.84	302.45	302.8	301.35	304.23	302.35	303.84	300.39	300.99	304.88	301.36	303.96	300.84	301.72	301.82	305.26	302.5	300.77	304.07	303.05	303.76	303.95	302.1	305.04	304.04	302.22	303.11	303.62	303.69	303.52	303.12	303.36	301.09	303.89	303.13	303.85	303.93	301.23	302.49
305.96	303.38	304.82	304.85	307.04	306.54	301.71	305.53	306.13	302.77	306.13	306.94	303.69	303.54	302.69	304.4	305.25	304	307.16	304.2	307.68	306.85	304.95	303.71	304.01	302.36	304.13	303.28	303.8	302.8	304.62	305.65	305.78	302.45	306.79	306.66	301.52	305.8	304.09	302.66	303.28	306.44	306.8	306.73	306.01	304.52	305.8	304.74	304.55	306.87
328.63	327.81	328.1	326.71	328.31	330.63	326.26	328.26	327.53	327.24	327.36	329.25	326.82	325.27	327.14	327.81	327.09	327.2	324.9	327.27	325.97	329.81	327.81	326.61	327.04	327.69	324.68	328.06	327.87	327.09	325.85	326.21	328.19	327.21	329.37	327.14	328.55	325.78	327.21	328	325.75	327.44	325.95	327.82	329.13	327.03	328.27	324.4	325.56	323.64
316.41	314.25	315.86	316	316.02	315.87	315.98	313.97	315.06	317.07	315.2	315.69	316.79	316.14	317.19	318.37	317.21	317.16	313.5	316.82	316.62	314.92	315.86	317.17	313.29	316.88	315.05	315.41	313.12	314.94	317.16	315.17	313.65	319.15	318.5	315.06	316.32	318.01	318.58	316.83	313.18	319.18	315.16	316.09	316.39	314.53	317.01	317.79	317.1	315.33
306.9	304.85	305.36	306.67	304.85	305.67	305.16	306.46	306.05	308.77	307.74	304.62	305.18	304.69	305.08	307.3	308.21	307.01	304.26	305.29	305.55	307.47	305.69	306.22	307.5	304.98	309.08	304.79	305	306.38	304.8	307.58	305.83	305.27	306.93	306.37	303.65	304.93	306.25	307.11	304.92	306.52	307.16	305.24	304.47	306.3	306.87	304.31	304.94	307.4
309.33	305.07	311.08	306.29	305.99	306.67	311.08	308.42	307.89	306.43	308.91	306.46	306.33	310.91	306.11	305.7	309.62	306.8	309.59	308.78	305.43	306.75	306.41	307.15	310.13	309.59	307.98	306.55	304.73	305.65	306.64	307.15	308.39	309.58	308.06	306.63	304.69	308.53	307.38	309.3	307.24	306.96	305.76	307.12	305.5	306.89	305.07	308.68	307.86	306.45
314.53	313.73	312.01	312.63	311.51	310.3	311.07	312.32	309.9	311.22	310.95	313.42	312.97	314.58	312.13	309.48	312.52	312.17	313.77	312.95	312.31	313	312.63	316.04	315.1	312.91	313.53	314.39	312.97	311.71	315.65	317.25	314.84	311.88	314.41	312.82	309.68	315.52	312.06	312.73	314.37	314.28	312.67	310.7	311.43	312.91	310.5	312.46	313.88	314.84
301.99	302.02	302.66	302.36	300.2	301.95	303.92	301.72	303.18	301.93	301.94	300.8	304.39	304.36	302.02	302.3	303.42	303.59	302.98	302.92	302.58	301.74	300.77	302.47	303.52	300.58	302.82	300.08	302.35	302.13	303.05	302.19	301.5	303.8	300.92	303.67	302.27	303.11	302.67	301.59	302.13	302.33	307.01	301.01	300.87	301.37	303.88	303.7	305.2	303.34
313.24	312.57	311.94	316.21	314.26	312.56	312.06	313.52	312.04	309.8	313.07	313.22	312.96	312.7	313.62	313.28	313.65	313.97	312.17	313.71	313.27	313.58	316.25	315.62	315.57	312.74	315.76	313.82	313.38	312.15	312.19	316.56	313.8	311.63	315.35	314.01	314.23	312.21	314.21	314.81	310.59	313.01	314.21	312.89	313.36	315.41	312.74	312.24	312.5	311.24
313.73	316.61	315.55	314.82	312.19	313.99	314.9	312.6	313	313.22	313.31	313.5	312.67	313.81	314.87	313.98	311.15	314.79	314.99	311.22	313.74	315.78	315.04	314.67	312.67	313.88	313.21	315.52	313.97	312.99	311.86	315.06	313.89	317.76	314.22	312.16	314.99	313.94	314.48	311.03	313.75	313.35	313.34	314.62	312.6	314.57	315.04	314.74	314.25	312.7
314.95	312.65	313.17	313.06	314.62	312.83	313.96	314.36	312.32	314.33	311.23	314.29	314.54	315.58	315.72	313.28	312.46	314.57	313.9	312.11	312.68	313.24	314.65	313.55	312.96	311.55	312.66	313.73	313.02	310.85	312.17	310.66	315.09	311.34	311.52	315.04	309.73	313.98	310.17	315.77	310.83	313.75	311.33	314.32	314.14	311.73	312.95	312.55	313.02	311.37
312.17	311.15	316.73	313.14	313.63	314.19	315.35	312.94	315.01	313.49	313.25	316.39	314.63	314.58	311.13	312.18	315.19	314.61	313.73	315.15	312.3	314.46	315.13	315.25	315.6	314.61	313.11	315.46	314.67	315.63	313.38	314.2	319.12	315.91	313.41	312.63	313.49	314.46	315.2	314	310.65	316.06	313.46	315.07	315.29	312.07	314.89	315.68	312.37	314.24
304.15	306.22	307.05	306.72	303.95	305.31	306.15	305.41	304.07	305.74	303.87	304.98	306.9	304.8	306.25	305.13	305.17	303.95	301.81	304.49	303.75	304.87	304.26	307.51	306.23	302.83	306.65	306.25	304.13	303.01	306.64	304.86	301.56	301.76	304.55	304.33	306.69	306.12	304.75	306.08	306.38	305.62	303.89	307.19	305.94	308.93	306.71	304.02	305.07	305.21
312.74	311.61	312.74	313.21	311.66	315.41	315.49	313.13	314.92	310.82	312.6	314.39	312.19	312.8	313.51	310.52	312.61	309.49	312.67	312.32	312.55	313.26	313.52	313.72	315.65	313.64	312.21	313.58	313.86	310.7	313.15	316.65	312.57	312.37	312.54	312.96	312.66	312.74	313.08	313.25	311.51	315.14	312.17	313.76	311.31	313.04	312.22	310.53	309.9	312.26
312.73	307.76	308.36	310.33	309.36	310.83	310.79	308.85	308.34	309.85	310.67	310.26	308.54	312.12	309.7	309.72	309.09	311.56	311.76	311.74	309	308.73	308.07	311.48	308.8	310.21	309.62	310.89	312.38	310.92	310.62	308.37	311.29	310.99	310.97	310.26	311.51	310.64	311.29	311.57	311.76	308.9	311.68	309.98	311.16	310.89	311.81	309.07	310.86	312.26
312.04	313.63	310.46	308.23	312.29	311.44	311.32	307.63	309.07	313.07	311.18	312.24	311.21	310.06	310.32	310.8	310.58	311.08	311.13	307.9	309.93	310.44	311.48	308.65	311.34	312.06	311.59	310.17	311.89	311.99	310.55	310.38	310.5	310.12	308.82	312.02	311.87	308.18	308.4	312.93	312.05	310.95	308.44	311.12	313.36	309.84	306.93	308.36	309.93	311.22
308.77	312.29	309.85	311.28	310.33	312.05	312.05	309.11	310.81	313.33	314.83	311.06	311.18	310.35	310.44	311.48	313.35	312.29	312.64	311.82	312.86	310.33	310.19	310.51	310.14	310.66	309.96	311.02	309.76	310.99	309.99	311.16	311.07	309.93	311.41	310.29	313.18	312.7	310.72	310.92	313.77	312.35	308.43	308.95	310.24	308.06	312.42	312.94	311.15	310.64
315.16	316.33	314.03	315.77	311.54	314.99	316.92	316.3	316.7	315.69	314.83	315.99	316.8	317.44	313.08	316.7	314.12	317.24	318.23	317.24	314.93	312.77	313.73	315.37	314.41	316.1	316.15	311.43	314.5	317.21	316.18	317.33	314.89	314.72	317.34	313.45	315.7	316.57	314.4	314.15	315.89	313.66	314.52	313.31	313.98	313.81	312.99	316.92	314.31	312.97
293.11	294.43	295.65	294.3	295.22	295.72	297.29	297.84	295.34	294.98	294.7	295.06	294.4	293.6	291.58	296.65	296.14	294.78	296.42	294.2	295.78	294.78	294.53	297.08	293.47	295.03	296	295.53	296.77	295.9	296.79	291.47	294.34	292.76	294.9	296.4	295.52	294.39	293.96	294.12	293.49	294.77	294.95	293.67	294.57	294.31	295.66	293.3	294.33	296.04
304.24	306.55	304.89	303.36	305.6	303.4	304.07	303.56	305.4	303.99	303.44	305.24	303.81	305.43	302.56	305.8	303.86	302.77	302.38	302.54	304.94	305.52	299.8	300.81	306.62	305.12	304.71	304.91	305.24	305.53	303.65	305.02	306.14	302.55	305	304.76	304.33	304.38	304.72	306.7	303.79	302.97	307.44	305.48	305.64	305.06	303.31	301.44	305.4	304.86
301.59	299.34	299.73	301.12	304.72	302.33	300.11	299.2	301.56	298.04	301.56	300.41	300.18	303.37	303.99	301.92	302.14	302.08	302.8	298.97	299	298.21	301.64	301.64	300.03	303.21	299.1	302.79	303.15	301.37	299.24	301.11	299.85	301.24	299.4	301.3	301.28	300.35	300.75	303.21	302.1	300.49	298.92	302.06	299.25	300.95	300.96	297.08	302.56	299.9
301.02	303.17	306.75	302.54	304.19	306.39	303.43	303.87	303.75	300.6	301.32	304.22	303.42	305.18	304.27	303.36	303.61	303.84	302.86	304.94	306	302.58	302.25	303.64	303.04	305.82	299.58	305.94	302.19	300.22	301.65	302.96	304.72	304.97	300.94	304.17	303.78	302.21	303.62	304.73	304.5	303.18	303.5	305.09	302.91	303.91	303.38	303.01	302.39	300.2
305.2	307.15	306.39	306.99	304.72	306.64	306.45	308.01	307.59	308.5	307.78	306.72	305.28	306.85	303.4	306.83	305.47	306.22	308.42	305.67	304.99	306.43	305.06	305.25	305.87	307.93	307.76	304.87	303.69	305.81	307.56	307.35	307.01	306.28	304.42	307.66	306.56	309.05	307.39	308.41	307.29	309.26	305.95	308.38	308.43	306.11	304.8	305.6	305.72	303.72
318.59	317.59	315.46	317.19	316.98	318.92	316.41	318.48	318.11	318.61	317.8	317.04	314.26	316.28	319.75	320.1	318.61	317.73	318.48	319.33	318.35	316.9	319.67	316.55	317.5	318.9	317.15	318.73	315.25	317.14	317.81	318.94	318.48	317.04	319.34	318.63	318.07	318.64	317.43	317.92	319.06	318.81	317.41	317.23	320.8	318.3	319.41	319.9	319.78	317.43
317.17	317.89	319	320.74	319.24	319.76	318.37	317.61	315.93	317.81	317.33	314.87	317.25	317.84	315.42	320.37	317.49	314.51	316.66	318.88	318.44	317.77	319.71	317.97	319.31	318.56	317.91	315.25	320.3	320.6	319.64	319.15	317.73	319.54	317.92	319.71	315.53	319.08	317.2	318.75	316.84	318.43	318.17	317.9	319.02	317.96	316.01	318.22	319.27	317.95
303.75	303.85	303.66	304.05	304.68	303.5	303.87	303.77	305.58	305.75	301.95	303.26	305.02	304.79	303.15	303.12	303.15	304.41	301.46	303.55	305.58	305.64	303.24	304.87	305.64	303.33	305.57	305.65	300.88	306.85	301.6	303.71	301.71	303.26	303.37	304.1	303.17	303.48	303.4	304.46	304.2	305.6	305.03	300.78	305.48	303.68	304.84	303.58	301.77	303.2
315.59	315.07	313.04	315.75	313.85	314.6	314.34	316.3	314.25	312.72	312.2	315.77	312.45	311.29	313.39	314.23	313.11	315.36	311.31	313.62	315.09	315.47	316.58	315.38	313.79	314.33	313.94	315.45	314.42	314.57	311.81	313.18	312.63	314.41	314.33	314.09	316.4	312.18	310.95	313.97	312.12	312.47	313.48	313.49	311.81	316.19	314.17	316.62	314.19	314.19
310.81	315.66	314.55	312.4	313.26	312.52	314.1	314.5	314.05	314.59	314.52	317.1	313.5	315.43	314.41	314.85	314.38	314.42	313.87	313.32	313.37	313.71	313	314.05	313.14	310.66	314.9	315.8	314.74	314.27	313.33	313.57	316.98	314.22	312.22	313.39	314.31	313.43	311.76	313.82	312.21	312.55	314.26	311.27	314.06	312.09	312.16	313.07	314.28	314.73
304.89	304.96	306.47	303.66	304.51	307.02	303.35	305.64	305.6	304.66	306.91	307.67	308.39	306.69	304.61	306.16	307.84	308.56	307.69	304.97	304.77	306.35	308.92	305.72	307.62	307.82	306.1	305.35	306.84	305.84	306.01	309.23	307.09	309.26	308.52	305.75	305.33	305.1	308.52	308.78	306.26	308.37	305.93	304.29	306.16	305.11	307.77	305.2	305.69	307.37
304.71	303.7	300.54	301.36	301.6	302.65	301.67	301.2	300.62	299.55	303.07	304.18	301.21	302.51	302.92	303.03	300.25	303.31	301.69	302.2	304.34	300.87	302.59	304.5	304.3	303.28	301.44	303.56	302.64	301.95	301.33	302.35	304.61	302.12	304.08	300.53	301.96	302.87	303.34	301.45	303.46	300.58	303.82	303.72	302.42	302.47	302.37	302.9	302.8	299.96
314.42	314.3	314.81	312.98	316.65	311.03	316.27	314.43	313.94	316.86	312.33	314.2	314.79	314.75	315.13	314.6	315.13	312.8	315.07	315.59	315.36	312.82	313.76	314	313.73	315.16	311.51	311.11	314.13	312.71	315.39	313.09	315.27	314.18	312.3	311.93	313.49	314.62	315.73	314.66	316.17	313.11	315.08	315.45	314.2	315.27	314.11	312.14	314.21	315.1
315.32	314.77	313.62	315.53	314.69	314.8	314.25	315.15	316	311.28	315.86	314.8	315.65	310.85	313.63	315.34	315.69	312.96	315.62	314.01	314.04	313.29	314.91	314.04	313.65	316.36	314.64	315.58	314.6	313.65	315.24	315.41	314.9	313.75	313.06	316.06	314.61	314.13	312.75	315.46	314.43	315.72	312.69	313.7	313.88	314.28	312.54	315.44	316.37	314.22
317.25	314.64	315.9	311.2	313.55	314.62	314.84	315.8	315.72	313.85	314.99	314.46	313.9	316.26	316.4	313.68	314.62	313.62	315.66	316.21	316.57	314.03	312.41	317.86	316.83	312.58	315.24	313.37	314.81	314.07	314.01	315.79	314.94	315.22	313.95	318.05	312.95	313.95	312.77	316.08	314.22	313.54	312.26	315.63	315.39	315.75	316.84	316.09	314.11	313.99
307.39	305.91	305.15	307.61	305.36	304.08	306.17	304.32	307.39	306.76	306.75	307.07	305.56	304.27	305.73	306.2	306.3	307.92	305.84	307.33	305.96	306.91	308.27	306.9	306.88	308.36	305.41	305.19	305.85	307.92	304.69	306.3	304.89	305.52	304.24	307.3	307.56	308.62	306.78	306.02	306.36	304.31	308.84	308.27	303.79	307.63	303.94	307	304.59	305.4
314.4	314.32	313.78	315.13	312.62	312.03	311.33	314.42	312.55	314.3	315.68	313.05	311.13	312.97	315.16	313.8	312.32	313.32	313.42	312.65	313.49	313.73	313.97	312.66	312.59	314.34	311.37	311.1	314.95	313.76	313.09	313.49	314.16	313.64	312.69	312.23	313.66	313.77	312.82	312.96	314.01	311.53	312.49	314.81	315.43	315.05	313.6	314.22	314.88	313.98
319.23	316.39	318.03	319.98	318.9	320.28	319.51	318.29	319.32	320.43	318.29	316.61	319.67	318.16	322.01	318.65	317.66	318.87	320.27	319.89	318.63	319.54	319.99	319.88	320.34	319.44	317.85	318.38	319.85	319.15	320.19	320.24	319.37	320.25	318.01	322.29	322.38	319.49	321.28	316.32	321.36	316.76	318.33	321.13	317.57	321.88	321.51	317.78	319.56	316.88
303.17	303.78	302.37	301.82	305.59	301.87	303.73	304.3	305.4	302.95	303.14	303.48	302.83	302.76	303.71	305.04	301.94	304.39	303.65	305.09	303.65	304.74	305.81	302.17	303.7	300.42	304.4	303.55	304.1	304.21	304.16	302.9	303.68	302.95	304.12	304.12	301.81	303.88	303.15	302.74	303.99	303.36	302.78	302.87	303.58	305.28	304.65	302.77	306.18	303.43
317.07	317.98	320.11	317.81	318.65	317.84	317.84	318	317.24	319.4	317.15	315.38	319.38	318.34	319.63	317.17	319.12	317.34	319.55	319.02	317.31	317.26	316.47	318.77	320.66	317.47	317.97	318.4	317.11	319.01	317.72	319.84	318.15	321.09	319.5	317.54	316.44	319.52	315.81	322.1	318.97	320.41	318.45	321.66	318.11	317.8	318.05	319.96	317.89	316.93
306.13	306.31	303.11	306.75	305.72	305.78	304.32	303.4	307.84	307.91	306.31	303.63	302.05	305.18	307.51	306.91	305.92	307.33	304.94	305.68	307.09	305.87	307.56	307.69	305.77	304.57	303.75	304.37	304.56	306.26	305.19	306.74	304.39	304.8	306.56	308.8	304.87	305.78	306.13	307.37	307.49	303.25	304.55	304.63	306.45	306.35	307.06	303.98	306.42	305.02
303.99	303.94	301.56	304.58	301.95	305.21	303.32	302.59	303.83	301.32	304.15	300.1	303.88	303.26	303.1	301.52	304.59	302.16	304.42	301.88	304.32	302.93	304	301.05	302.97	301.85	303.42	303.26	301.77	300.64	303.97	301.16	305.16	299.67	303.69	303.19	303.47	303.57	303.81	301.42	302.57	305.83	304.51	301.29	303.73	302.87	302.86	302.89	303.66	303.34
300.38	305.08	305.81	299.97	300.71	302.88	302.57	302.84	303.27	302.97	301.66	301.81	305.04	301.67	305.28	302.27	304.22	304.73	301.97	302.34	303.26	302.59	302.1	303.54	301.3	303.36	301.58	303.19	303.81	303.47	302.81	301.18	302.72	301.49	302.57	303.46	301.65	302.19	304.57	301.35	304.34	303.55	302.61	302.7	302.53	300.47	302.81	304.17	301.98	303.13
313.53	312.77	313.69	314.83	312.93	311.35	311.24	313.37	313.23	314.64	314.25	314.03	313.97	310.02	315.62	314.29	313.18	313.16	310.85	313.07	314.37	312.34	312.86	312.66	313.59	311.63	313.87	313.09	313.13	313.08	312.53	314.83	312.96	314.82	312.05	313.78	311.89	313.07	314.04	312	311.13	313.19	313.28	311.91	313.92	311.81	312.46	316	310.82	313.83
325.91	326.48	325.61	325.81	324.01	326.62	324.83	325.63	327.23	328.11	326.67	327.32	325.47	324.71	325.67	326.76	324.41	326.1	325.85	324.4	328.54	323.59	327.11	326.86	326.49	328.75	325.7	324.9	325.36	327.9	325.62	323.99	326.86	325.37	325.93	322.49	325.4	324.35	325.35	325.28	326.5	325.2	325.66	329.13	325.62	324.82	325.94	324.71	325.58	325.59
297.11	296.59	297.41	295.46	296.35	298.32	295.83	295.57	297.92	298.58	299	298.25	298.59	295.21	294.03	295.01	297.6	295.33	296.28	299.63	296.47	296.68	296.53	296.18	296.72	296.83	296.41	298.09	296.44	294.52	296.86	296.26	297.3	300.28	299.59	294.82	295.66	298.18	299.25	295.51	296.15	297.44	300.36	296.65	295.82	297.86	296.02	295.67	296.03	296.77
310.4	309.9	307.7	309.91	310.47	309.8	309.12	308.62	309.12	309.44	307.21	306.74	308.3	306.64	308.21	309.44	307.67	308.09	308.54	310.47	309.5	309.13	306.75	311.17	309.25	308.59	308.05	308.77	308.49	309.62	309.89	309.64	310.23	308.16	310.87	310.56	309.24	305.84	310.36	310.31	310.49	309.28	309.82	310.64	309.43	309.19	308.24	310.35	308.68	307.67
308.98	309.84	308.58	307.96	308.93	308.55	310.2	306.71	308.11	307.94	307.88	308.81	307.92	306.9	308.89	307.61	308.38	308.37	310.08	309.03	310	309.64	309.95	308.35	309.49	308.39	309.63	311.59	306.56	308.66	309.86	309.97	309.28	309.69	309.09	308.68	308.88	308.68	309.44	307.74	311.31	309.94	310.27	309.33	309.98	308.54	307.97	307.7	308.05	308.58
309.74	309.34	311.26	309.9	308.37	309.04	309.55	310.46	310.16	308.22	309.98	309.75	309.65	308	309.13	309	310.43	309.38	308.75	309.04	310.62	310.62	311.28	309.88	309.53	308.9	311.09	310.34	309.14	310.03	309.72	308.23	311.11	311.39	306.85	309.27	310.45	311.18	309.62	310.35	307.96	308.11	311.05	309.77	312.07	311.07	308.02	309.56	308.78	308.29
305.97	306	304.2	308.35	308.94	305.97	307.95	305.12	305.88	307.18	308.04	307.36	304.98	304.79	305.75	305.6	305.91	306.2	304.33	308.31	306.33	308.27	306.88	308.05	307.83	308.28	308	306.82	306.97	306.04	305.24	305.44	307.44	304.59	305.38	304.4	308.6	307.48	308.75	306	304.13	304.7	306.56	305.3	305.38	306.2	304.64	308.37	309.76	304.03
304.64	304.39	300.59	301.06	301.76	302.55	300.44	301.8	302.93	303.54	304.89	302.49	300.08	305.01	303.1	302.15	301.22	302.76	302.74	302	301.72	302.68	302.83	304.86	302.78	303.72	304.34	303.84	300.94	303.05	303.54	302.15	304.18	303.15	304.99	303.67	303.45	303.56	304.12	301.35	301.14	301.26	304.31	304.8	300.27	303.11	300.77	304.79	303.56	302.33
312.48	312.64	315.05	314.18	311.63	310.88	311.71	313.51	314.33	313.98	311.94	311.61	312.06	313.5	315.37	311.22	307.51	313.35	313.43	312.11	312.6	315.18	312.63	312.5	313.45	311.95	313.68	314.41	315.69	314.73	314.19	314.02	313.31	309.27	315.17	314.56	313.16	313.3	314.39	312.27	315.9	311.97	311.99	312.04	311.6	313.37	316.51	315.99	311.89	311.16
310.87	311.56	311.38	308.34	308.76	310.68	310.98	309.61	312.28	311.49	308.34	309.08	309.51	311.24	309.02	310.24	308.29	308.8	309.87	310.89	311.62	309.66	311.34	307.88	308.35	310.21	309.99	311.34	307.1	307.66	313.33	310.53	310.53	309.26	309.03	311.61	310.08	310.28	310.72	308.75	310.03	310.93	308.87	307.93	309.2	307.29	310.54	311.42	311.12	308.95
302.3	305.29	306.13	303.75	305.11	301.37	303.8	304.3	304.25	301.59	301.82	300.82	302.97	301.51	301.12	302.07	301.1	300.14	304.49	302.5	300.76	303.12	302.52	303.22	303.06	302.98	301.51	299.73	303.06	303.73	301.54	300.89	303.77	300.95	303.13	302.47	304.12	305.28	303.55	302.34	303.28	301.71	301.48	302.32	302.97	304.58	300.39	301.17	301.27	301.59
297.38	297.98	293.63	297.84	297.06	296.36	299.14	298.22	296.64	298.58	297.58	296.93	293.51	296.73	297.09	296.97	297.31	296.71	295.28	297.5	297.07	296.84	297.08	297.03	295.7	296.91	296.73	295.3	294.2	297.71	294.85	296.32	296.5	296.51	296.69	297.02	295.85	296.87	295.2	296.98	296.75	295.98	296.8	296.11	293.47	295.61	296.85	296.78	297.07	294.38
323.55	325.84	326.24	323.88	325.82	321.75	324.46	327.21	325.52	325.08	325.11	324.02	326.47	325.56	325.32	326.49	326.2	326.04	326.56	326.23	323.75	324.7	325.03	325.54	325.4	323.73	324.75	325.03	323.95	327.47	325.06	324.66	326.77	322.85	324.21	322.44	327.65	326.32	326.96	323.97	324.32	323.19	325.82	324.45	326.53	323.39	329.88	324.17	327.25	323.74
303.55	304.94	302.98	303.25	301.94	302.5	303.77	302.17	304.4	303.25	301.88	303.14	300.49	300.51	300.55	305.09	302.57	302.69	305.85	303.67	303.94	303.79	304.04	305.16	304.52	303.37	301.1	303.7	301.08	302.05	303.21	302.42	304.11	304.31	305.21	301.79	307.27	303.59	305.91	303.52	303.36	302.1	304.44	307.65	302.81	302.9	302.68	299.67	300.89	304.99
305.65	304.62	306.26	305.25	306.87	304.1	305.24	306.47	303.49	306.33	305.43	304.94	304.02	303.3	302.85	304.15	305.03	305.69	303.33	303.37	303.76	304.93	304.95	303.5	305.51	303.62	304.02	303.38	306.51	303.43	303.42	305.11	304.68	306.13	306.3	306.57	304.06	303.21	305.96	303.73	305.11	302.82	302.94	302.71	302.34	305.57	303.27	303.72	303.82	301.76
302.71	303.37	304.32	300.56	301.77	302.87	300.7	301.15	303.43	302.6	302.67	301.98	303.38	300.73	303.7	300.72	302.65	303.16	300.46	303.33	300.95	301.57	301.94	302.08	302.08	301.1	302.73	303.03	302.71	302.42	303.64	303.83	303.65	300.78	301.07	303.52	302.74	302.05	301.81	303.25	305.31	301.17	302.74	302.94	301.15	303.35	304.85	303.47	302.91	302.61
318.36	320.21	318.69	319.42	320.24	320.72	319.36	316.87	317.83	318.26	319.58	320.83	319.47	316.58	319.86	320.43	316.98	317.44	316.92	315.95	319.34	318.92	317.4	316.95	318.97	316.96	321.03	318.42	321.06	319.71	317.56	320.38	317.9	318.76	320.85	319.38	319.54	318.8	319.31	319.24	319.99	320.16	319.73	318.85	318.9	320.71	316.42	318.83	319.27	321
314.98	315.68	315.69	313.23	313.56	312.84	313.77	314.79	312.94	315.4	314.57	313.79	314.48	314.65	314.29	314.81	313.97	312.45	312.21	314.58	313.63	315.02	313.3	313.9	312.83	314.77	313.2	312.7	313.76	315.59	315.5	314.31	316.74	314.13	312.57	313.34	314.2	316.73	313.43	315.02	313.39	313.16	315.86	313.42	312.14	314.1	312.47	313.64	314.03	314.21
302.66	304.89	303.61	303.66	304.21	304.17	305.33	304.31	304.1	304.43	304.15	302.29	301.29	304.21	306.22	303.46	303.39	307.04	304.9	303.88	302.43	305.48	302.49	303.27	300.05	303.6	304.4	304.94	304.23	306.53	306.24	302.65	302.18	302.77	305.52	302.43	300.92	302.72	303.48	302.13	306.88	302.86	305.17	302.22	302.46	301.58	303.41	301.53	305.25	302.35
313.28	312.55	312.7	311.74	311.37	313.07	313.61	312.21	313.53	313.59	314.34	312.16	312.55	314.23	313.31	311.76	311.29	311.57	313.45	313.44	313.4	313.66	314.74	314.48	313.31	312.75	312.92	313.02	311.58	314.24	314.72	310.15	313.61	312.06	312.06	310.94	313.03	310.98	313.53	314.46	312.83	312.27	314.01	311.43	315.06	313.61	314.16	313.62	314.62	313.78
326.25	327.35	330.09	327.25	326.55	327.2	326.9	327.28	329.1	329.83	328.17	324.9	327.06	328.34	328.83	327.84	330.19	330.16	327.77	326.97	328.13	329.77	326.84	328.5	326.49	329.68	326.49	326.91	328.82	325.83	326.58	330.71	327.53	327.35	327.35	327.45	326.33	327	327.95	327.83	328.6	327.48	326.39	327.39	327.4	327.61	327.78	329.59	329.11	328.34
303.35	306.73	304.55	305.65	304.74	306.95	307.96	305.53	308	304.03	305.83	306.67	303.73	304.43	305.03	306.68	304.81	304.91	303.75	306.45	305.79	304.67	305.04	305.41	304.84	303.53	302.47	304.99	305.86	304.8	305.27	308.13	306.26	306.72	306	307.33	304.05	303.82	306.31	304.99	306.09	306.21	305.32	304.68	305.89	302.94	302.27	307.06	307.07	305.31
300.18	302.48	301.05	302.86	303.97	298.89	303.73	304.12	303.52	301.98	301.66	304.4	299.92	300.47	302	302.58	305.61	301.26	303.8	302.28	303.27	302.65	305.03	302.31	301.32	301.94	304.82	301.48	303.11	304.06	305.37	303.99	302.93	303.35	302.24	304.54	301.85	301.7	303.31	300.59	302.89	299.88	303.24	300.97	304.09	303.6	301.04	301.53	302.62	303.12
328.13	328.18	331.02	329.36	328.58	329.4	328.72	328.78	325.3	330.3	329.13	331.28	327.24	331.51	328.91	328.68	326.93	324.29	327.33	326.31	327.15	328.98	329.14	328.99	329.39	328.64	329.88	329.91	331.22	329.8	330.53	328.22	330.43	327.25	327.59	327.77	327.18	327	331.1	327.53	331.07	330.62	327.28	329.55	327.59	327.8	328.86	327.23	330.08	331.67
302.37	301.04	302.84	304.75	302.08	301.57	301.41	305.91	304.53	303.55	301.9	304.92	303.27	302.65	305.79	304.46	303.48	303.24	303.29	303.87	300.25	301.76	302.58	303.73	304	301.02	302.22	301.47	301.64	304.49	303.38	305.32	302.92	303.27	302.82	305.44	301.67	302.25	303.89	300.7	302.73	301.77	300.59	303.56	303.56	302.18	302.62	302.22	303.14	303.46
328.68	328.24	327.64	326.97	325.82	327.81	327.15	329.02	328.69	328.12	328.62	328.89	331.01	330.45	327.94	327.7	328.38	325.42	329.54	328.92	327.72	326.56	329.89	327.07	328.19	327.45	328.25	327.18	327.1	328.05	326.58	326.93	329.99	331.03	328.12	324.7	328.39	328.45	327.81	327.56	324.86	329.34	325.38	327.64	327.39	330.1	328.85	329.16	328.29	325.26
313.57	314	310.89	312.33	310.94	312.46	313.51	312.71	312.48	312.7	312.2	312.28	311.91	309.78	312.24	312.37	314.15	312.69	311.98	312.25	309.43	314.67	311.63	311.93	312.15	312.89	313.63	313.3	312.43	313.16	312.52	310.18	312.55	312.57	312.57	309.61	314.51	314.48	312.16	311.37	313.79	310.82	314.93	312.82	313.79	310.51	312.26	312.84	313.64	313.42
303.35	304.03	303.66	304.49	307.54	307.38	306.25	303.11	303.83	306.62	305.7	305.24	307.13	302.71	303.61	305.72	307.52	306.04	302.56	306.72	306.23	305.08	305.87	304.79	305.94	305.49	305.18	303.9	307.4	308.74	306.4	305.68	305.53	306.27	306.55	303.18	304.83	302.85	305.92	307.31	305.21	307.6	307.53	304.28	306.09	304.7	306.27	305.41	305.5	305.41
312.81	310.51	312.35	311.17	311.73	311.37	313.85	310.3	311.16	311.36	311.72	310.81	310.24	314.16	312.89	312.33	311.97	311.41	312.28	310.08	311.09	311.36	312.13	309.08	309.96	312.12	312.29	314.95	310.48	312.07	311.34	313.44	312.31	310.92	309.26	311.25	311.17	312.56	313.16	311.32	312.52	313.08	308.68	313.56	312.69	312.91	311.73	310.99	311.1	311.85
314	311.3	313.78	311.47	313.71	315.18	315.13	313.85	315.74	313.71	311.99	312.74	313.37	313.79	315.94	310.51	312.91	313.56	313.67	314.82	314.51	314.02	315.4	314.53	313.83	314.05	313.77	313.42	313.76	312.04	313.43	312.8	313.06	313.96	314.92	312.58	313.32	313.94	312.5	313.84	309.87	314.7	313.59	313.63	313.91	312.94	311.75	311.8	314.33	312.79
300.91	302.07	300.78	300.2	302.15	302.54	299.28	303.1	300.46	302.95	300.59	299.7	300.06	300.72	302.35	302.29	301.83	301.53	299.7	301.94	301.24	300.37	300.67	300.31	303.53	299.91	300.43	300.76	301.86	298.69	302.09	300.38	299.92	305.47	298.38	300.4	300.48	302.84	300.39	303.59	300.99	301.26	299.98	299.64	301.97	299.52	299.82	300.75	299.78	301.38
306.37	307.16	307.24	305.44	306.19	305.18	306.44	305.73	305.72	305.82	309.25	305.75	305.04	305.38	309.85	306.08	308.37	305.22	308.07	306.12	307.9	305.88	307.18	308.05	309	306.62	307.06	306.18	306.27	307.53	306.61	309.22	306.5	305.4	307.1	306.25	305.65	307.81	309.44	305.45	306.61	307.92	305.97	306.13	304.23	305.42	309.19	307.95	307.41	306.25
312	312.55	312.68	313.66	312.4	313.7	314.39	311.9	313.14	312.13	314.33	310.84	315.52	311.04	312.28	312.23	311.31	314.59	312.47	314.31	311.7	310.64	315.1	316.57	310.98	311.41	313.11	312.02	312.78	316.25	313.08	314.51	315.44	313.55	312.59	311.05	314.08	310.77	312.71	312.53	311.91	312.28	314.71	313.52	312.17	315.02	315.04	311.93	311.34	311.47
302.63	302.35	303.51	303.43	302.79	299.19	303.88	301.06	304.11	301.07	302.22	305.55	303.21	302.94	301.69	303	299.03	303.48	303.29	303.94	304.06	304.48	300.98	301.46	303.75	302.56	302.61	302.31	304.26	302.03	303.84	304.06	299.81	301.28	301.69	301.33	301.25	301.41	302.22	301.51	301.79	303.78	302.95	300.79	304.88	304.91	305.71	301.8	302.51	302.43
315.48	318.03	316.88	318.29	315.89	316.86	315.41	314.91	315.54	315.4	317.92	316.23	315.59	316.55	316.66	315.72	315.78	317.32	316.94	316.53	316.29	317	317.36	318.9	317.63	316.23	318.41	317.67	317.52	315.48	316.99	317.16	319.38	316.65	318.1	315.28	318.19	316.66	317.11	316.32	317.81	317.28	317.24	312.38	316.81	316.39	316.53	315.68	317.26	316.87
311.56	314.32	312.66	312.56	312.69	313.54	316.13	311.37	314.14	315.34	313	314.73	311.96	311.52	314.57	313.41	311.62	312.46	309.99	312.32	311.39	316.39	313.55	315	311.35	314.69	314.32	313.88	314.07	312.65	312.2	311.7	314.31	311.88	313.97	311.95	312.61	310.59	314.53	313.26	313.02	313.86	312.37	312.97	313.95	312.71	312.51	311	314.88	315.75
313.38	313.26	312.89	314.89	313.33	312.49	314.28	310.86	316.05	313.96	312.27	315.61	315.4	315.77	315.34	313.68	313.75	314.48	312.26	310.13	315.11	314.13	313.26	313.82	312.99	311.86	315.72	313.16	315.23	313.4	313.22	310.36	314.49	314.03	315.09	312.65	313.08	312.83	313.94	315.92	313.37	316.93	314.63	315.13	312.4	311.82	313.79	310.94	312.13	315.52
299.31	297.05	296.5	296.86	296.54	297.81	297.81	297.85	297.39	296.19	296.79	297.48	296.38	295.29	298.47	299.27	297.59	295.88	296.97	296.54	296.66	298.97	297.58	295.36	296.25	295.23	297.41	297.88	298.6	297.63	296.4	297.97	297.25	297.23	299.24	296.16	295.29	296.01	295.84	297.75	295.69	297.17	296.08	297.86	296.64	298.55	296.52	297.92	296.66	296.94
311.58	312.29	309.62	309.95	310.24	313.05	311.43	311.45	309.21	312.58	309.88	312.28	310.76	312.65	310.86	312.08	308.26	310.63	313.85	312.11	311.49	309.79	313.38	311.32	313.74	311.15	311.18	310.44	309.85	312	311.87	310.56	312.35	312.56	311.42	311.19	314.42	310.27	312.5	312.91	311.17	310.87	313.13	309.99	312.47	312.06	311.49	308.76	314.4	310.47
314.03	311.49	310.99	310.74	310.13	309.34	308.16	309.87	309.15	310.53	308.54	308.86	310.72	310.91	308.53	308.73	308.8	310.38	309.3	313.29	310.07	311.71	310.12	310.65	310.13	309.62	309.53	308.83	309.2	310.41	310.4	311.25	311.44	307.16	308.01	309.25	309.71	308.59	308.59	310.69	310.1	310.38	309.73	311.08	311.16	308.91	309.14	309.58	312.71	311.69
315.12	317.97	318.67	315.8	316.97	317.18	315.97	320.36	317.87	315.89	318.91	317.69	316.19	316.68	314.99	319.46	318.76	319.31	318.98	316.95	317.28	316.07	317.05	317.56	320.86	317.74	320.26	316.27	316.64	316.2	315.67	316	316.48	316.4	317.88	315.21	315.85	317.4	318.85	313.67	316.52	315.67	317.25	317.74	318.76	315.08	314.89	317.45	317.05	316.06
305.41	305.89	303.27	302.65	305.98	305.2	305.21	303.93	305.78	304.02	304.41	305.38	303.8	304.91	306.14	304.72	305.14	303.89	305.66	305.02	306.73	304.44	305.03	305.59	303.88	303.8	305.62	303.34	306.02	304.51	303.67	306.17	305.96	305.01	302.28	305.35	301.85	305.1	305.5	303.79	302.73	304.19	303.29	303.44	301.83	302.4	304.58	308.05	304.03	303.39
289.95	293.79	295.4	294.74	292.55	294.73	294.25	295.22	295.47	292.77	295.11	292.47	295.68	296.7	293.68	297.02	292.96	294.25	293.83	293.82	294.59	295.87	294.96	295.37	293.36	292.72	294.07	293.08	297.51	294.28	295.16	295.95	293.11	293.06	294.47	291.87	293.35	294	292.73	291.92	294.76	295.58	294.68	293.94	294.67	294.98	295.92	294.32	292.41	294.33
307.82	303.24	303.82	307.78	306.52	307.67	307.48	306.5	307.65	305.75	305.62	303.41	307.41	304.87	304.65	307.98	306.43	305.73	307.13	306.71	305.52	305.32	304.85	306.4	306.46	302.69	308.51	308.52	305.07	306.68	305.54	308.08	307.29	306.15	304	307.1	305.33	305.45	306.39	304.46	310.55	305.35	306.32	305.28	306.46	303.79	306.21	304.2	305.54	305.97
302.85	303.95	302.71	302.64	303.8	302.14	303.31	302.08	302.76	300.97	303.47	303.45	303.4	303.61	303.58	303.07	304.96	302.47	303.23	305.2	302.3	302.98	303.75	301.99	304.93	303.98	301.82	302.4	301.08	303.05	304.23	300.76	300.92	303.75	299.6	301.01	301.22	302.6	305.74	302.97	304.54	303.64	304.39	303.04	302.81	301.66	301.89	300.71	303.49	303.23
294.63	294.27	296.53	294.28	295.23	294.78	298.67	296.23	296.79	296.6	294.71	295.53	296.71	296.34	295.17	294.24	297.01	294.38	294.19	295.14	295.37	295.46	295.19	292.93	296.13	295.43	295.88	295.04	296.29	294.83	295.46	295.65	294.89	295.03	294.8	292.03	295.07	292.76	294.66	297.03	295.38	296.55	294.06	295.26	293.26	296.03	295.28	296.61	295.14	293.29
313.92	315.48	314.63	315.99	314.63	314.74	313.34	317.38	314.77	314.32	315.38	315.33	314.45	315.78	316.02	314.64	316.76	315.67	316.81	313.64	316.7	313.25	316.29	316.66	314.99	312.48	314.03	314.56	315.71	314.15	314.63	313.7	315.04	314.69	314.43	314.52	315.34	315.11	314.35	313.04	315.45	314.93	313.69	315.01	313.87	315.34	314.77	314.25	313.72	317.4
303.85	307.03	303.72	305.22	304.57	304.05	305.43	302.95	303.45	304.36	304.78	306	305.11	302.71	305.27	305.64	303.21	304.4	303.84	301.89	304.78	300.33	302.86	306.63	303.28	305.22	304.98	304.22	305.85	304.19	302.99	305.09	305.87	303.28	308.41	305.24	306.09	302.02	305.93	303.39	304.4	304.53	305.27	304.98	303.67	305.23	304.9	303.46	305.56	305.89
312.21	313.16	314.62	314.49	314.75	315.16	311.93	313.82	316.61	312.87	314.2	311.17	313.07	312.36	315.5	312.21	313.04	313.82	310.75	313.55	315.35	313.44	315.11	312.72	314.42	313.03	314.85	313.51	311.92	311.24	314	314.52	312.57	311.64	311.48	315.99	312.43	311.97	312.96	312.6	312.12	313	313.28	312.33	313.1	310.3	313.57	312.9	312.84	315.73
308.69	310.15	308.37	308.08	310.5	307.69	307.29	306.81	310.49	307.14	311.57	307.89	307.48	307.69	308.91	309.6	311.07	309.8	307.71	308.94	309.48	308.23	312.35	307.29	310.05	310.33	310.56	312.46	308.05	309.5	308.61	309.08	308.62	310.92	309.08	310.91	306.23	308.27	309.35	309.84	310.83	310.08	309.31	308.07	309.56	309.69	309	308.08	308.88	308.54
316.52	315.7	314.15	313.81	315.36	316.34	313.11	314.78	312.83	315.57	313.5	314.14	313.92	312.62	316.62	313.57	315.7	312.8	313.01	314.28	316.37	314.19	314.15	314.65	314.25	313.88	312.38	313.44	311.05	315.42	314.28	313.61	316.19	314.56	315.48	316.25	315.18	313.18	313.37	314.9	314.48	314.75	316.78	313.74	313.47	310.85	313.51	312.91	316.45	315.48
324.66	326.56	322.35	325.71	324.05	325.02	320.84	324.69	325.04	322.37	327.49	325.65	324.65	323.55	324.55	322.39	323.14	325.66	322.89	326.18	323.86	323.89	323.53	323.68	321.38	323.63	322.31	324.68	323.16	325.55	324.4	324.95	323.5	326.42	325.02	324.01	324.59	325.69	325.78	324.93	324.04	324.84	324.48	327	322.2	325.08	322.79	323.67	324.85	323.82
317.35	317.53	318.03	318.55	316.82	316.71	319.23	317.75	318.88	316.18	319.35	318.66	317.3	319.12	318.66	320.31	317.3	316.34	318.95	318.4	320.54	316.67	320.59	320.31	319.55	320.13	320.48	319.94	318.03	319.17	317.01	317.87	320.5	318.55	316.34	319.32	319.28	316	318.35	317.25	319.52	320.67	316.56	319.19	318.66	318.35	317.17	319.01	320.06	318.73
314.77	316.71	312.76	315.61	315.92	312.82	314.27	312.52	312.06	314.07	314.94	315.05	312.4	315.8	315.91	317.12	315.66	314.01	315.85	314.45	316.46	315.75	314.82	315.49	313.67	313.7	317.51	316.55	315.77	317.67	316.59	313.48	314.59	313.63	314.06	313.36	315.66	315.8	315.54	316.58	314.95	313.36	314.74	316.31	316.49	314.55	315.84	313.79	314.3	314.71
308.85	311.98	310.41	313.18	311.15	311.79	310.6	310.74	308.85	309.25	314.42	311.03	310.75	312.05	311.54	311.02	311.28	310.19	311.35	309.46	311.75	311.18	315.15	310.76	311.55	310.05	310.57	310.53	312.06	310.21	313.43	311.28	312.55	310.32	313.04	310.51	310.34	310.56	310.88	309.04	313.2	309.95	311.11	313.21	308.84	309.68	312.12	307.46	313.46	310.08
300.96	304.41	301.6	302.2	302.85	303.43	303.39	304.77	303.7	304.51	304.39	305.83	303.85	303.48	303.63	303.6	305.89	301.57	304.85	302.66	303.51	302.04	302.77	302.74	302.62	303.55	303.5	304.86	302.09	304.67	305.21	303.57	304.78	303.82	302.62	303.62	302.12	302.6	303.52	302.34	307.32	304.97	302.8	305.2	301.37	301.55	301.66	302.3	303.42	302.65
303.66	304.07	302.6	307.06	306.58	303.81	304.21	306.68	302.65	304.26	305.26	303.98	304.15	304.41	302.76	302.37	303.46	305.84	300.78	304.22	305.94	306.87	306.97	305.8	305.59	304.82	305.15	306.25	305.1	302.84	307.29	302.41	305.97	306.22	305.3	304.57	303.92	306.17	302.28	304.64	306.13	305.31	304.19	305.42	305.46	302.02	305.77	304.75	304.13	303.66
302.19	301.62	302.82	303.86	303.4	302.14	304.68	304.26	304.5	302.95	304.36	304.33	301.39	302.63	303.46	304.19	303.57	303.3	303.2	301.33	302.51	302.76	304.13	304.59	301.72	304.32	304.55	302.29	302.09	303.95	304.34	305.4	303.04	304.27	303.84	305.74	303.54	304.35	306.03	307.81	304.12	298.75	303.38	300.96	303.92	302.58	304.85	302.74	305.5	306.55
316.98	316.48	317.45	315.61	314.69	317.23	316.62	316.64	313.84	315.94	318.7	318.25	316.65	316.11	315.32	318.55	317.8	318.39	318.98	315.38	315.61	316.9	315.89	317.16	315.77	314.68	315.56	317.19	317.62	319.38	314.3	314.73	314.6	316.74	318.41	313.44	317.02	316.65	316.72	316.09	314.08	314.19	317.73	318.25	318.31	316.63	316.67	315.53	314.77	315.65
306.49	308.48	307.94	308.25	308.82	307.79	307.65	308.33	306.19	306.74	308.55	308.51	308.81	308.36	308.33	308.5	312.32	310.64	310.45	309.21	309.34	307.67	309.13	310.49	310.12	306.94	307.96	309.92	311.43	308.95	307.59	308.66	309.21	310.68	308.93	310.32	309.38	309.14	306.68	308.17	307.96	309.13	312.12	309.46	306.05	308.75	308.72	308.69	308.52	307.49
298.15	296.19	295.45	296.58	296.72	294.93	294.92	293.11	294.73	295.03	292.47	293.25	294.48	294.13	295.22	295.01	295.21	292.58	296.37	295.84	296.84	296.17	295.7	295.6	294.81	296.26	299.43	295.33	294.85	297.41	295.91	293.89	296.04	294.74	296.97	296.11	293.79	292.92	294.2	296	295.67	293.82	293.67	296.08	293.63	297.64	296.35	297.18	294.32	295.12
304.28	302.08	304.97	302.28	302.13	304.82	300.59	304.79	303.26	301.07	303.87	302.91	303.25	304.58	303.29	302.49	303.12	302.07	306.08	303.71	304.03	304.38	301.62	301.93	304.87	302.86	305.17	304.67	304.58	303.86	307.54	304.42	303.02	302.32	304.5	302.38	302.35	303.29	303.69	301.63	304.33	302.06	300.8	304.85	303.4	303.2	302.42	307	304.78	304.5
316.86	318.73	316.85	318.12	315.59	319.57	318.61	317.14	315.72	316.3	315.05	319.41	318.03	317.51	317.03	316.4	318.81	317.3	317.03	315.45	317.32	317.74	315.51	319.1	319.25	319.53	319.32	319.1	317.47	316.34	320.02	316.52	318.96	319.03	317.6	315.69	316.15	318.98	316.83	316.58	313.97	318.1	317.8	318.36	317.6	316.96	317.6	317.7	317.35	317.21
314.94	312.04	312.71	312.21	313.54	311.94	314.37	313.89	314.67	313.08	311.38	313.48	315.56	310.72	314.15	311.08	315.33	312.34	313.38	313.99	314.48	313.38	311.93	311.04	314.55	313	313.86	314.72	316.32	311.27	313.87	312.9	314.72	314.43	315.51	312.31	313.06	311.09	313.96	313.42	312.69	312.92	313.95	316.4	312.49	311.42	313.07	313.53	312.28	314.25
301.55	301.63	300.13	300.76	299.19	302.52	299.6	300.04	300.64	298.03	299.79	302.42	301.46	300.09	300.45	299.95	299.38	298.86	301.21	299.65	300.4	299.27	301.98	301.53	299.95	299.95	298.62	298.54	300.26	301.88	297.97	300.4	301.95	299.44	301.46	301.85	300.33	297.1	302.63	296.82	299.23	300.91	298.56	303.17	297.49	301.98	299.11	300.14	299.57	300.49
305.3	301.03	300.5	303.52	303.95	302.67	303.71	304.47	302.95	302.79	302.9	303.75	303.83	302.67	303.22	303.55	303.78	302.4	302.54	301.63	301.22	302.22	302.76	303.6	300.87	302.16	301.15	301.02	305.93	299.49	303.41	303.07	304.69	303.09	304.31	305.2	301.38	301.82	303.75	303.04	302.63	302.29	302.27	301.33	303.55	301.42	304.95	301.34	303.82	302.09
300.6	300.2	299.7	301.77	298.67	301.33	303.04	297.58	299.41	300.95	298.39	300.44	305	299.73	302.03	300.08	303.73	300.76	301.55	303.07	301.52	300.52	301.35	303.52	302.28	299.99	301.16	299.63	298.95	300.77	300.36	298.6	300.05	298.86	300.47	300.49	301.51	299.96	300.93	299.9	300.81	300.95	300.41	301.89	299.39	300.56	300.69	301.92	300.74	298.36
306.34	307.63	306.56	304.74	306.44	305.52	307.62	304.94	306.12	306.73	303.75	308.56	307.68	309.13	308.59	307.66	309.28	306.29	305.42	306.28	308.12	306.22	308.37	304.89	307.75	304.65	307.75	305.28	306.44	307.44	307.09	304.95	306.58	307.15	306	306.7	304.83	306.52	307.76	305.98	307.53	308.13	306.83	306.21	307.14	306.1	304.52	304.24	307.35	307.22
305.59	302.25	304.54	305.2	305.06	303.39	304.4	301.86	303.82	303.57	303.65	304.1	303.15	306.68	304.55	302.77	303.71	304.45	302.62	304.98	301.66	302	305.12	304.3	301.68	303.28	303.28	303.06	302.45	305.82	303.67	302.64	305.88	303.85	303.63	301.78	303.85	304.75	303.83	303.03	305.71	303.09	304.22	300.77	303.92	302.45	303.06	302.86	304.31	301.77
316.58	318.56	318.79	317.51	318.05	318.49	318.57	314.69	318.37	318.32	317.84	318.09	317.46	317.23	317.56	317.71	317.24	317.39	318.47	318.5	318.32	316.73	317.69	318.13	315.51	318.03	317.55	318.69	314.45	316.93	317.04	318.29	317.35	318.88	316.87	317.54	320	319.43	316.77	319.97	318	317.84	316.57	320.38	316.29	316.15	319.26	319.49	319.7	316.21
312.6	310.97	311.41	312.81	313.53	313	313.39	311.33	313.81	312.09	310.21	314.75	309.43	311.85	314.48	311.98	312.17	312.68	313.69	313.37	312.88	313.77	312.45	315.19	312.5	310.8	312.95	313.02	312.03	311.97	314.25	313.28	311.85	309.01	314.01	312.69	312.69	314.27	312.99	315.35	314.88	311.75	310.45	314.79	313.73	312.7	312.21	312.86	312.57	312.13
307.81	306.25	307.33	307.37	306.22	307.4	306.86	306.5	305.61	305.98	306.15	306.37	306.28	307.35	307.4	307.98	306.65	306.75	306.14	308.12	307.46	307.9	305.83	308.3	307.11	308.16	309.42	307.59	306.85	307.86	306.57	305.72	309.02	305.27	308.74	306.15	306.96	307.7	306.74	309.63	307.11	307.75	307.73	309.2	308.13	307.05	306.14	305.79	307.06	308.59
300.72	305.23	301.17	303.8	300.55	303.73	303.8	302.8	302.01	301.09	303.12	300.05	303	301.02	302.35	305.32	303.04	301.3	302.82	304.3	303.98	301.93	303.73	299.94	302.13	302.36	301.13	302.04	303.47	303.92	301.76	303.69	303.48	300.04	302.55	303.66	301.07	302.44	302.72	301.38	304.61	303.84	306.77	301.07	302.64	302.55	301.41	302.39	303.54	301.06
312.67	313.55	314.59	313.18	315.48	311.01	314.37	314.94	315.36	314.01	314.71	312.73	313.65	313.96	313.26	314.11	314.39	313.6	313.05	314.48	315.64	313.7	312.88	314.84	310.25	313.3	314.14	312.73	313.2	313.05	313.73	313.27	315.18	315.73	314.1	313.18	311.24	312.67	314.9	313.25	314.32	315.34	316.51	314.85	313.29	315.2	308.37	311.89	313.28	312.42
299.3	301.22	300.12	298.46	301.53	299.26	298.79	301.98	302.57	301.3	300.26	298.1	301.22	300.61	300.44	303.61	301.73	301.09	298.74	300.46	300.79	299.96	298.62	299.78	300.1	300.41	300.7	300.9	301.87	300.72	300.47	299.24	300.25	298.42	297.35	299.37	300.35	299.06	297.39	300.37	302.52	299.79	301.06	301.32	299.47	298.95	301.37	300.22	299.08	301.17
302.6	302.68	303.53	302.83	303.07	302.51	303.42	299.75	302.16	303.65	301.69	300.2	300.15	302.71	300.79	303.26	302.3	302.25	301.76	302.02	302.21	304.55	302.1	302.14	305.7	302.64	302.37	302.55	300.99	302.34	303.86	302.08	301.21	304.58	303.25	300.56	300.06	302.11	303.7	299.98	303.93	301.53	300.81	302.9	302.17	302.34	303.45	300.43	304.31	304.72
302.06	304.71	305.43	302.2	305.1	306.62	303.62	303.38	304.98	305.52	306.64	301.88	302.17	305.36	303.1	305.92	300.56	302.4	306.22	304.9	306.27	306.64	303.66	306.2	306.94	303.38	306.52	305.18	304.61	306.78	304.03	306.18	304.35	304.22	302.73	305.15	304.67	305.57	304.26	306.37	304.69	305.28	305.81	306.2	304.56	305.53	302.11	304.4	304.2	305.97
322.31	320.63	319.14	318.95	316.63	320.66	318.9	318.05	316.48	320.55	316.99	317.32	322.01	319.57	321.26	320.3	316.19	318.75	318.79	319.04	318.95	317.96	316.3	319.58	316.16	321.27	319.88	321.08	317.67	317.9	318.68	320.48	319.11	318.97	318.3	317.17	319.99	317.79	317.96	321.17	319.59	319.3	319.04	321.68	320.04	318.61	319.6	320.52	321.62	321.29
304.58	302.46	305.08	301.69	303.2	300.32	305.19	304.37	302.67	304.3	305.19	302.81	301.73	303.36	305.48	304.15	301.65	300.69	303.67	301.74	302.86	301.19	304.07	305.73	301.27	303.63	303.15	302.84	303.03	305.92	304.58	302.66	302.73	304.06	304.46	301.11	303.75	301.43	304.18	301.92	302.7	302.98	304.54	304.9	305.04	302.79	303.71	303.26	304.3	303.14
312.71	313.81	313.6	312.16	311.53	311.57	312.86	313.67	314.46	313.06	315.25	312.69	312.98	311.09	315.11	313.41	313.05	312.73	311.02	314.32	311.37	312.82	311.95	312.62	311.74	314.73	313.91	313.83	312.53	314.03	313.31	313.7	311.93	312.75	314.62	314.13	312.52	313.86	314.74	314.06	313.5	314.76	315.1	313.73	314.36	312.71	312.57	310.93	311.74	311.74
306.06	310.09	306.36	302.91	306.01	307.11	306.56	304.1	305.7	304.2	307.2	307.57	304.49	305.25	304.9	303.94	306.8	305.7	304.92	305.93	307.82	307.93	306.72	306.48	309.95	307.02	306.26	304.73	308.43	303.67	307.09	304.69	307.41	306.8	305.9	304.58	304.79	304.2	305.35	304.74	308.55	302.22	304.55	308.78	306.02	304.17	305.23	308.27	304.04	306.23
303.55	303.03	302.7	306.03	302.72	303.15	300.02	301.8	303.98	304.4	302.9	302.66	300.75	305.9	302.27	302.11	303.05	301.2	302.17	304.43	303.37	302.25	300.52	304.81	305.31	299.97	303.25	303.6	303.56	303.96	302.95	303.64	303.46	305.09	301.36	304.61	299.75	302.71	304.57	303.66	299.37	302.92	301.94	301.87	300.23	303.44	301.38	306.03	302.41	302.83
304.55	304.76	306.77	304.03	304.81	303.47	304.16	305.67	303.85	303.46	303.56	305.09	302.23	301.78	304.19	306.5	304.4	304.9	305.66	306.71	305.12	303.88	304.44	304.25	303.97	305.51	305.65	302.31	303.03	305.95	303.2	304.41	302.21	304.71	302.12	304.21	303.01	305.55	302.39	304.84	305.02	305.52	302.29	306.44	305.21	304.63	304.42	306.28	304	306.36
294.94	294.32	296.38	297.17	293.97	297.32	295.99	295.95	294.93	295.11	294.15	295.19	295.84	294.4	296.38	294.74	296.53	294.55	295.34	298.38	294.77	294.75	292.06	297.06	294.55	293.66	295.38	295.64	294.88	296.53	297.65	295.11	292.84	297.6	294.13	295.35	294.98	293.01	294.43	295.91	296.67	294.02	293.87	293.16	292.46	295.36	296.73	295.43	294.86	296.19
312.97	310.55	315.99	314.14	314.46	313.85	315.61	314.58	314.14	313.8	313.98	315.39	313.92	312.18	314.04	314.81	313.05	313.1	315.32	316.11	314.02	315.16	313.77	315.78	314.34	313.74	316.16	314.53	314.87	313.53	313.77	314.87	313.62	316.4	314.17	313.89	315.92	313.15	314.14	315.2	315.13	313.98	315.81	313.91	316.66	315.47	315.3	314.47	314	313.48
314.76	316.42	315.8	313.28	314.12	315.46	314.29	314.51	314.17	314.77	313.48	313.45	314.8	309.61	314.63	316.59	315.28	314.07	312.57	316.15	316.15	316.32	316.09	316.26	313.37	315.71	318.34	315.05	313.62	314.15	314.29	310.9	315.85	317.48	314.89	315.47	311.78	314.34	314.8	314.64	317.66	314.84	313.26	314.22	314.62	314.38	316.95	315.98	317.78	313.25
315.13	317.98	317.3	314.41	314.87	316.87	317.21	315.54	316.42	315.87	314.8	314.25	314.73	317.65	316.4	315.63	315.07	316.02	314.8	314.96	316.68	316.69	316.64	318.26	315.64	317.46	315.35	316.06	314.72	313.44	314.51	315.38	313.62	315.48	314.91	314.47	315.38	313.95	316.36	315.3	315.18	317.91	315.45	312.75	315.54	314.49	315.96	316.38	314.61	315.56
295.13	293.85	294.57	297.15	297.79	295.95	295.19	293.5	295.39	297.2	295.53	295.18	294.08	295.56	296.34	293.76	294.75	293.34	293.55	293.43	296.72	297.92	296.17	295.49	293.8	293.65	295.54	294.69	296.65	295.65	294	294.48	294.28	295.86	295.99	297.42	294.85	295.59	293.83	295.56	297.92	296.53	294.86	292.43	295.22	293.39	295.81	295.66	295.67	295.77
312.98	313.56	314.39	315.24	310.55	311.09	313.47	312.96	314.05	313.1	313.32	312.03	316.87	313.65	312.96	312.74	311.22	310.62	313.83	312.26	310.44	312.26	314.92	314.79	313.37	312.45	311.27	312.56	313.87	313.22	312.91	312.68	313.6	313.71	314.66	313.27	315.03	311.91	312.52	313.58	315.89	315.12	315.13	312.7	313.03	314.4	313.99	314.6	314.32	316.1
295.29	294.51	298.7	297.16	296.66	292.47	295.94	290.94	297.17	294.77	294.7	295.08	296.05	294.76	294.28	294.1	294.5	296.71	293.9	293.57	295.71	295.93	294.62	293.6	294.67	296.44	296.25	295.36	296.34	293.15	294.77	295.12	294.28	292.61	295.72	293.53	296.47	295.26	296.88	295.79	296.02	296.29	293.37	294.57	296.26	293.47	294.51	294.44	294.51	294.87
312.69	314.8	313	313.23	314.03	311.48	314.16	313.43	310.39	313.35	308.97	311.9	312.19	312.59	309.37	312.2	312.01	311.15	311.64	310.98	309.22	311.37	310.91	311.72	310.84	312.56	312.15	314.17	311.26	312.02	312.39	308.57	310.64	311.92	313.86	308.3	312	312.58	307.32	310.03	310.03	307.7	312.31	313.67	312.67	312.67	311.98	314.39	311.19	312.35
304.83	303.45	302.1	305.24	304.76	304.14	303.25	302.03	303.04	303.26	303.64	301.54	303.5	303.87	303.04	303.75	305.93	301.99	301.96	304.54	302.97	303.27	303.94	303.87	302.9	303.09	304.02	305.15	302.33	304.1	303.09	304.58	301.41	305.62	305.2	304.98	303.11	301.58	304.16	304.93	301.79	303.7	299.59	303.87	301.63	304.73	303.95	302.34	303.72	303.12
308.47	306.4	304.94	307.52	306.1	304.95	307.76	307.35	308.71	308.92	305.44	305.89	306.55	306.27	307.82	306.45	307.93	309.05	308.25	306.42	306.66	304.36	308.26	309.29	306.02	306.97	306.86	308.57	307.5	307.45	306.9	307.39	309.19	307.89	307.29	307.96	306.48	310.48	308.09	305.49	308.25	309.64	307.88	306.63	305.33	307.09	303.94	307.23	307.85	306.76
325.36	325.46	324.72	325.95	327.51	325.07	326	324.9	325.39	325.21	324.26	323.95	327.05	324.27	324.33	323.81	323.56	324.55	327.18	324.59	325.56	322.87	323.29	323.54	323.49	324.33	322.54	326.52	325.6	326.65	327.27	326.27	324.53	327.02	323.94	326.76	324.85	325.8	322.9	322.91	325.31	324.74	326.59	328.41	324.35	325.51	327.49	324.41	324.93	325.65
318.01	317.93	320.73	318.44	320.79	319.77	319.45	321.37	320.08	322.95	319.82	318.82	318.6	317.56	319.16	321.09	320.2	320.72	318.09	319.83	320.73	319.78	319.76	320.48	321.61	318.1	318.79	318.68	319.75	318.13	319.84	316.26	319.49	319.35	318.31	318.49	316.49	317.74	319.16	318.07	317.17	320.3	320.32	318.6	318.73	318.32	320.03	319.63	317.51	320.95
314.91	312.76	314.55	314.48	312.69	312.97	310.82	315.78	312.55	312.49	315.11	316.46	312.8	313.93	315.52	315.42	314.02	314.11	312.01	313.84	315.41	315	315.48	313.61	313.6	313.46	314.09	314.12	316.57	315.18	315.54	311.24	315.39	314.54	316.72	315.76	316.94	314.53	314.86	314.64	313.78	312.16	316.27	312.63	314.21	315.07	314.53	314.87	313.16	313.66
300.02	298.71	302.04	303.64	299.69	300.04	305.1	297.78	300.97	300.09	299.94	301.34	302.83	301.12	299.4	302.68	300.44	300.48	301.3	299.14	299.63	302.9	300.18	300.52	302.8	302.21	303.12	304.33	299.37	300.8	301.41	301.81	300.42	300.1	300.92	299.3	302.05	302.54	301.4	301.51	301.39	301.28	302.13	300.39	301.71	299.47	300.24	300.32	302.11	300.84
324.81	327.77	328.09	325.16	328.86	328.98	325.62	327.6	327.66	326.09	329.49	326.78	328.83	328.42	329.27	326.95	329.12	328.09	327.95	327.83	327.83	325.84	328.21	325.55	327.87	328.93	325.99	326.6	327.58	329.73	327.07	327.36	325.96	327.15	329.61	327.27	328.83	326.65	326.3	330.16	328.01	328.63	328.72	326.19	325.55	329.77	326.28	328.24	325.58	328.88
305.49	303.64	305.15	302.38	305.38	305.03	305.06	304.5	305.52	301.55	306.4	304.64	305.62	304.03	304.43	305.79	305.09	304.65	303.03	304.4	303.23	305.79	304.96	303.63	303.55	305.99	303.24	303.65	308.19	305.54	304.66	308.62	304.47	303.56	305.14	304.85	307.22	304.22	305.32	303.55	306.07	307.07	306	304.22	305.95	304.16	303.45	303.99	305.21	306.6
313.83	315.56	315.19	316.02	312.24	312.66	312.18	313.12	313.77	313.99	316.46	315.7	313.99	314.85	315.35	314.57	313.57	314.71	317.46	312.65	314.83	314.07	316.08	316.13	314.78	316.49	313.06	312.94	314.76	313.15	316.04	314.24	313.67	316.16	316.87	315.75	319.11	314.71	313.75	313.67	314.95	315.86	314.81	316.63	316.14	315.28	315.12	314.52	315.33	315
306.91	306.08	306.68	303.44	308.32	307.97	308.39	307.79	307.92	309.02	308.62	307.76	306.87	309.96	305.07	305.7	308.66	307.75	305.26	306	306.13	306.56	307.27	308.09	310.58	305.49	306.52	305.98	306.94	310.52	308.12	305.59	306.46	309.11	307.14	306.63	308.54	305.97	307.57	307.72	304.78	305.04	306.4	306.11	306.37	307.13	307.44	304.6	307.89	307.57
312.4	308.99	309.88	310.09	312.38	307.53	309.86	310.29	311.75	310.22	308.59	311.1	309.68	311.96	311.42	308.51	308.78	307.86	310.07	309.92	310.6	311.28	310.18	309.57	312.4	311.34	312.4	309.6	310.65	309.59	313.04	311.72	311.33	312.26	311.2	313.2	308.55	309.11	310.29	309.53	309.9	309.98	307.66	311.87	311.9	311.15	309.57	309.88	310.61	311.44
312.58	311.89	312.82	308.31	309.8	307.66	311.11	310.7	310.79	310.69	311.77	310.79	309.86	308.97	312.77	309.78	311.17	307.98	308.88	310.63	312.78	311.94	314.88	310.36	310.88	308.95	310.25	313.26	309.77	311.65	308.36	310.6	311.19	310.75	312.11	309.38	309.28	310.79	309.26	310.47	312.65	310.57	309.63	312.73	309.68	310.86	310.15	311.25	312.82	310.29
325.32	325.12	324.53	325.43	324.31	323.99	324.57	324.21	323.5	325.44	323.79	324.76	324.07	324.92	322.92	323.87	324.67	324.34	325.62	323.28	325.59	323.56	325.96	325.34	325.75	326.11	326.51	323.43	323.9	325.9	322.53	323.9	323.28	324.79	324.63	326.7	325.22	325.32	324.86	322.5	324.06	324.99	323.43	324.86	324.52	325.77	324.57	324.83	322.14	324.98
304.14	303.93	303.24	303.96	302.83	302.97	306.01	303.9	304.09	304.41	302.76	305	301.26	301.28	301.77	304.9	304.62	304.51	302.93	304.66	306.1	303.97	305.13	301.72	302.24	302.67	303.44	303.76	306.02	304.36	301.57	304.68	303.96	301.43	302.3	301.15	301.7	301.18	304.76	303.44	302.24	302.5	301.79	302.94	302.75	302.82	302.46	301.74	302.42	301.1
306.14	304.16	306.51	303.82	304.08	302.77	306.55	304.45	305.7	305.89	306.97	305.12	309.57	307.46	306.6	305.56	305.08	307.71	308.63	306.3	305.7	305.39	305.82	307.64	306.86	305.66	307.02	306.7	305.88	307.18	306.36	306.49	306.31	303.51	308.25	308.57	305.59	306.4	304.74	306.13	308.3	304.61	305.24	307.06	306.41	306	305.84	304.16	304.97	306.75
313.23	311.72	314.35	311.05	313.09	314.45	314.29	311.54	311.94	313.52	312.28	312.47	313.85	311.85	313.12	313.63	313.14	313.59	314.01	311.53	311.16	313.02	314.28	312.35	311.86	312.16	312.21	311.33	313.47	313	311.74	311.63	313.45	313.77	314.1	312.35	309.34	313.08	313.16	311.08	315.01	314.84	312.15	312.86	312.08	314.46	313.43	311.04	311.9	314.28
313.54	312.43	316.02	316.95	313.21	312.9	316.21	315.59	315.49	314.83	313.51	318.88	314.79	315.87	311.47	316.13	315.4	314.78	315.47	315.33	314.54	315.46	315.4	314.22	314.1	316.24	314.95	315.02	314.71	313.94	315.04	315.62	312.46	314.32	315.92	313.16	314.28	316.22	315.63	314.95	313.56	314.66	317.42	314.01	314.52	314.26	314.93	314.04	316.22	315.85
297.78	302.69	300.52	301.57	302.04	302.14	301.73	300.07	300.61	301.82	301.74	303.27	301.26	299.38	304.04	301.72	301.71	302.68	299.64	301.81	301.13	303.08	302.44	298.36	301.62	297.82	298.77	299.13	302.28	301.84	302.62	302.34	301.98	300.51	298.92	304	299.85	298.46	301.8	302.19	301.52	300.93	300	302.24	303.1	303.31	301.36	300.75	302.58	300.64
316.85	316.62	317.51	315.07	317.63	315.75	316.5	318.21	314.89	316.52	318.47	316.74	319.67	314.75	317.89	321.27	316.73	316.63	317.72	316.64	315.93	319.33	317.44	316.25	315.23	315.99	315.15	315.94	316.76	319.78	318.97	317.72	318.27	317.35	320.18	319.43	317.75	319.9	317.03	315.59	318.58	315.19	316.6	319.6	317.3	318.74	317.34	316.65	316.32	318.08
304.45	303.19	300.87	305.04	302.16	304.85	303.8	304.23	305.14	304.2	301.86	300.9	305.06	301.41	300.94	303.52	302.67	303.03	303.65	302.38	302.37	304.34	303.56	300.82	301.5	303.61	303.75	302.56	300.79	301.62	302.36	300.64	303.24	300.69	298.67	303.76	303.03	302.48	301.5	303.22	302.31	299.88	303.9	301.3	301.8	301.09	300.84	302.24	301.27	302.46
320.08	315.9	317.18	318.39	317.02	318.47	316.95	319.77	319.14	316.64	317.9	318.29	318.02	318.83	318.29	320.42	318.52	318.45	320.14	316.24	318.76	320.9	318.2	319.25	317.88	318.04	319.85	318.82	316.45	317.91	317.79	318.22	319.19	318.18	318.38	317.73	318.91	319.21	317.67	318.89	321.75	318.09	318.54	317.44	316.82	316.19	317.36	319.1	316.28	319.86
315.87	314.54	314.73	315.63	313.66	314.68	315.11	312.82	315.97	317.23	315.6	313.17	314.1	313.87	314.06	315.83	313.76	316.16	314.2	313.55	314.56	313.9	314.9	313.9	314.9	314.92	316.86	314.69	311.3	313.14	312.76	315.74	313.73	314.4	315.45	315.93	309.91	317.04	314.93	314.67	313.99	315.06	313.88	313.91	311.72	315.16	313.7	314.98	315.07	314.2
300.13	301.51	301.87	300.35	300.83	300.69	302.34	302.25	299.44	302.43	300.99	299.62	302.14	302.94	300.37	299.92	299.76	301.09	301.86	302.74	302.84	302.32	302.25	298.85	298.38	303.96	300.63	302.66	301.06	300.48	301.37	300.34	298.68	302.11	299.98	301.32	299.64	301.39	299.73	299.14	301.07	300.29	301.67	302.28	300.37	300.99	300.89	302.77	299.53	301.26
305.84	306.34	306.43	307.67	307.64	304	307.97	304.51	307.96	306.2	306.61	307.44	305.04	304.54	306.06	305.47	305.34	307.03	306.54	308.14	307.11	304.88	305.03	307.19	305.42	307.85	308.81	307.44	308.3	302.65	307.78	305.9	307.04	306.31	306.26	307.21	306.26	306.73	306.41	305.07	307.21	307.35	306.06	305.95	308.42	306.78	307.73	305.59	308.38	307.29
302.45	304.25	302.44	302.62	306.08	301.19	303.97	302.92	304.5	303.59	306.53	304.63	302.53	304.93	305.46	303.82	303.26	301.99	303.02	304.55	304.15	303.66	305.72	304.04	301.79	302.11	301.57	303.89	306.05	305.84	302.12	303.5	303.96	302.61	305.9	305.48	303.77	303.52	305.47	305.43	305.19	302.99	304.64	304.03	304.19	303.69	305.5	304.12	302.85	303.44
318.13	317.6	319.99	320.03	320.22	318.47	320.5	317.16	319.82	321.88	318.02	318.9	318.91	318.68	318.32	318.26	320.08	320.43	317.42	319.96	321.3	319.3	319.4	317.9	318.29	320.15	318.84	320.11	320.18	318.56	320.16	319.67	317.04	318.66	317.2	321.39	320.37	319.52	319.78	320.6	321.21	321.24	317.22	317.95	322.52	318.92	318.4	322.38	322.34	320.95
309.44	311.13	309.88	311.27	307.63	311.83	309.08	310.07	313.36	312.11	309.3	313.24	312.2	310.97	310.01	310.82	313.63	309.89	309.88	310.74	310.47	309.58	310.81	310.52	309.19	309.74	309.21	311.49	310.66	309.75	311.74	310.07	309.89	307.36	312.14	310.59	308.55	310.54	310.53	309.4	314.08	309.77	311.41	311.39	309.88	312.04	313.63	312.12	310.62	312.04
303.32	303.03	304.81	305.25	307.37	305.61	303.98	303.59	305.07	301.93	304.36	304.21	304.48	305.47	303.45	303.68	304.09	302.62	305.77	305.79	304.9	306.76	305.16	303.73	301.39	306.42	304.74	305.32	304.22	304.49	304.87	304.48	304.59	305.07	303.87	303.16	305.07	305.72	302.31	305.24	303.49	304.63	306.47	303.76	304.63	302.69	305.89	305.69	305.42	304.61
299.39	302.08	300.3	301.21	302.08	300.51	299.84	299.59	301.05	302.4	297.02	300.38	303.84	300.06	300.78	300.92	303.19	301.96	299.56	299.86	302.66	299.99	300.04	301.97	301.87	299.64	301.3	303.13	302.24	300.65	302.27	299.62	299.99	302.36	302.67	301.16	302.36	300.23	299.59	302.43	299.59	300.2	303.72	297.89	303.25	301.08	300.56	302.17	300.76	303.1
310.99	314.23	309.67	310.94	311.51	314.56	311.14	309.69	312.11	314.24	308.34	313.19	312.01	309.63	313.69	311.25	311.54	311.38	311.65	310.71	309.59	313.47	312.58	314.87	313.52	311.58	311.54	313.93	311.52	312.24	311.99	310.91	312.18	310.87	311.05	313.38	312.8	312.62	309.16	311.83	312.64	313.59	310.01	312.59	311.61	313.22	311.27	313.02	310.99	311.57
312.6	312.74	311.06	311.29	311.21	313.2	311.27	310.81	312.95	310.37	310.39	309.94	311.85	308.73	311.48	310	309.36	311.39	308.23	309.44	309.42	310.81	309.31	310.96	310.37	314.35	313.46	310.7	310.62	308.9	311.64	310.54	313.96	312.06	308.58	312.34	311.91	311.05	310.89	311.8	309.76	310.66	313.91	312.13	311.13	314.02	309.95	309.62	312.39	313.27
301.42	301.68	301.36	301.15	301.44	299.87	298.61	301.3	301.04	299.48	302.96	300.44	299.28	299.32	298.57	301.4	302.72	299.54	301.6	302.68	301.54	303.54	301.81	303.89	300.9	299.52	300.85	300.38	302.1	302.09	297.04	301.46	301.21	301.14	303.33	302.56	302.04	300.84	300.05	302.26	300.95	302.42	302.09	303.73	303.04	298.64	301.22	302.49	300.51	299
314.25	317.17	314.13	315.07	313.94	314.81	316.4	316.37	315.41	313.5	314.07	316.62	316.05	312.62	313.51	312.76	315.82	314.46	315.54	316.07	315.68	315.48	316.22	314.63	315.02	316.36	315.18	315.66	316.39	313.7	316.02	313.76	316.55	316.49	315.2	315.87	314.98	313.12	315.44	316.57	316.13	313.22	314.42	315.92	315.98	315.96	316.59	314.51	313.58	317.13
324.93	325.01	326.98	324.01	324.45	326.43	324.78	323.6	325.48	322.76	324.62	325.74	322.75	324.98	320.86	323.27	324.31	325.63	325.6	326.85	322.65	327.51	325.37	322.98	323.94	323.52	326.9	322.89	323.58	324.25	325.28	324.83	327.24	325.29	324.97	324.68	328.06	326.5	327.21	324.88	322.91	324.52	325.51	326.66	326.22	326.52	324.5	325.96	326.11	322.95
318.87	318.58	319.89	320.26	319.11	320.43	318.72	319.2	320.03	316.88	319.05	321.67	318.74	318.66	317.73	316.79	317.1	319.4	320.14	319.25	316.24	318.09	318.83	319.3	318.26	317.58	316.83	318.05	318.59	317.06	319.26	316.49	317.83	316.54	318.41	319.48	317.9	319.6	317.06	319.31	318.21	316.79	317.1	320.92	315.7	319.41	316.29	319.83	318.83	318.16
298.01	296.28	300.1	297.58	297.21	297.87	294.69	298.14	295.76	298.03	300.03	297.38	294.68	297.25	297.58	296.99	298.37	298.75	294.49	298.62	295.7	298.89	296.89	298.51	295.4	298.44	295.96	298.61	298.48	296.21	296.66	296.24	295.57	298.21	294.61	297.87	295.69	296.06	297.48	294.71	295.48	299.97	297.3	298.25	296.74	296.14	295.46	297.7	297.93	296.8
303.76	303.46	302.88	305.26	304.12	302.39	303.89	303.27	304.74	301.53	304.93	302.11	302.59	302.66	302.31	302.96	302.21	300.56	305.16	303.71	304.33	303.95	304.54	302.86	300.66	302.85	301.41	303.47	303.3	305.26	302.2	300.54	302.33	304.96	301.72	304.14	301.01	303.23	302.06	301.98	302.17	303.69	303.17	302.55	305.76	304.21	303.03	303.81	302.94	302.77
306.34	303.98	304.88	304.18	304.27	304.41	305.84	307.97	302.95	305.89	304.02	302.77	302.75	304.4	304.09	302.49	303.93	302.82	303.38	306.42	303.42	304.33	305.46	305.32	304.66	306	305.86	303.65	305.53	303.66	304.94	304.39	302.14	305.89	304.9	304.17	305.14	305.38	304.57	306.15	302.59	306.13	302.93	305.98	303.83	304.35	302.78	304.12	305.01	305.96
326.26	326.04	326.99	327.73	328.54	326.87	326.17	328.17	329.88	327.45	326.1	327.49	326.59	327.09	329.45	325.48	330.07	329.96	327.21	329.48	325.5	326.43	326.56	328.51	325.83	328.31	328.05	327.39	327.24	327.49	328.6	325.08	328.78	328.89	328.51	328.59	326.63	325.78	326.24	324.62	330.02	328.07	327	328.11	328.71	326.18	328.21	327.25	330.3	326.52
301.68	300.91	303.39	300.96	301.61	303.38	302.77	303.69	304.54	301.28	302.54	301.28	302.17	303.39	305.28	300.8	301.24	304.49	304.03	304.7	304.43	303.63	302.77	302.67	302.01	301.46	302.9	302.95	301.38	303.73	301.75	301.56	305.22	303.4	301.1	303.49	303.19	302.64	303.67	303.19	305.24	302.74	303.04	299.77	303.75	302.96	302.7	303.46	303.46	304.44
297.34	296.14	296.82	294.93	298.74	298.64	299.5	295.73	297.05	297.16	298.47	294.85	297.42	296.03	296.9	296.53	300.23	295.11	296.26	299.82	296.43	295.43	296.11	296.03	295.37	295.22	296.52	297	298.32	295.5	295.66	298.49	296.85	295.37	296.23	297.03	296.89	296.94	296.96	294.88	295.1	296.13	297.66	297.22	297.32	295.18	297.36	299.64	295.03	296.55
318.69	319.59	317.19	317.2	319.88	319.24	316.29	319.02	317.21	316.07	320.15	318.63	320.3	318.58	319.13	319.72	321.65	316.18	317.42	318.03	319.27	319.86	319.03	318.87	319.67	320.57	320.24	319.05	318.77	318.2	320.96	317.9	318.54	318.81	322.28	319.68	316.31	319.96	320.31	319.34	317.24	317.36	318.72	317.97	317.71	317.75	318.2	320.38	317.72	317.49
314.89	312.74	310.99	311.96	312.29	312.66	313.1	313.21	312.78	311.5	311.94	312.87	311.53	312.86	310.59	312.27	313.77	310.54	313.54	313.7	312.81	313.25	312.99	312.75	312.56	313.74	313.05	314.9	313.67	313.52	312.08	311.79	312.79	316.34	312.67	314.19	314.05	314.1	312.95	311.81	312.25	314.99	311.93	312.14	311.96	314.91	313.36	312.74	314.58	312.88
314.1	314.22	312.26	316.06	314.73	312.94	311.64	313.99	313.02	312.81	314.56	310.92	314.09	312.33	313.09	311.33	314.5	313.23	313.15	312.52	312.26	313.06	314.73	314.86	312.11	311.68	311.85	312.07	314.99	314.27	315.8	313.71	313.17	313.91	311.95	313.1	312.55	311.6	312.24	311.99	313.92	313.27	315.2	308.84	310.78	315.91	312.76	310.55	312.28	312.8
302.17	303.89	307.09	305.42	304.88	306.11	303.51	303.58	304.07	305.32	306.85	304.41	307.01	305.17	306.35	303.32	307.26	304.07	302.9	305.43	303.07	303.15	304.24	306.15	305.07	303.69	303	304.86	305.19	304.58	304.21	305.78	305.87	303.1	306.94	304.77	304.98	303.38	303.45	306.96	304.44	305.75	304.97	303.75	304.47	303.97	303.87	304.48	302.66	303.31
315.01	313.58	312.11	314.93	311.65	312.76	314.64	315.06	313.41	316.21	312.72	312.62	314.55	314.54	310.5	313.16	313.94	315.3	314.18	315.17	314.21	313.69	313.87	315.03	314.65	314.37	313.41	313.7	312.84	315.51	314.51	315.66	316.45	315.34	312.64	311.34	312.68	311.4	313.06	311.77	315.08	315.07	316.08	314.33	312.74	311.77	314	315.37	314.44	313.8
314.51	317.4	316.28	317.97	317.14	318.63	317.16	317.19	317.34	318.02	314.89	316.29	317.38	318.67	318.75	319.36	315.15	316.48	316.27	317.06	317.24	318.49	319.15	320.06	317.42	317.4	315.32	318.31	316.3	317.22	317.54	318.61	318.76	316.31	317.41	319.51	315.77	318.76	318.39	317.55	317.15	317.52	318.07	318.29	317.73	319.08	317.43	320.32	315.69	316.3
313.47	317.88	314.91	312.73	314.98	314.79	315.71	313.38	315.77	313.27	312.77	313.44	315.2	313.69	312.1	311.44	311.21	313.83	313.71	312.35	313.21	315.37	314	313.92	313.59	314.16	315.29	314.36	314.06	313.24	314.08	316.54	313.19	314.16	313.91	313.35	315.31	313.35	315.74	314.9	313.79	312.01	315.12	314.95	315.16	312.8	314.15	311.56	316.21	313.58
310.27	309.65	310.01	312.38	311.48	311.35	312.07	311.6	311.25	310.86	310	311.34	311.72	313.06	311.05	310.57	311.76	313.09	312.44	310.72	313.48	312.61	309.46	312.26	311.28	313.73	310.93	311.25	313.13	310.09	311.73	312.09	309.03	308.06	309.67	312.59	310.35	312.73	312.42	311.39	311.23	310.27	312.57	311.82	311.49	309.32	313.47	313.77	311.91	309.16
300.13	302.53	301.97	299.56	300.76	301.56	303.6	302.3	303.95	302.13	301.62	303.82	301.67	304.8	304.75	301.62	303.21	304.48	304.79	301.45	303.57	303.03	300.3	302.75	303.66	304.45	302.73	302.82	303.9	304.86	302.08	302.59	302.91	304.85	305.49	302.36	305.56	299.93	303.85	303.86	304.36	302.57	304.57	302.23	303.23	304.21	301.82	300.61	304.77	304.02
315.61	313.72	318.06	316.3	316.09	315.93	316.12	311	315.84	317.26	317.03	319.49	316.9	316.57	314.65	314.61	314.9	317.7	316.75	316.85	316.33	313.96	315.98	314.89	312.21	316.17	315.45	316.54	315.52	314.26	316.12	316.48	315.14	316.25	315.72	315.8	313.4	314.7	315.24	315.68	314.9	315.05	313.33	316.14	316.25	316.21	318.51	316.34	313.31	316.21
328.57	327.37	327.62	327.35	327.37	327.25	327.48	327.94	327.69	328.35	329.35	328.9	326.95	331.06	328.37	329.23	327.93	327.47	327.22	326.24	329.65	327.86	325.75	329.86	328.9	329.71	328.91	330.88	327.92	327.62	328.36	329.15	327.74	327.04	328.67	325.53	328.13	327.99	328.09	329.22	328.52	326.1	328.2	328.29	324.84	330.58	331.82	326.19	327.38	327.1
295.46	292.38	295.87	294.85	296.24	297.32	295.87	293.56	295.14	293.36	295.47	295.68	297.45	296.49	294.75	294.47	296.69	296.17	297.03	297.92	292.47	293.71	296.23	293.69	293.4	294.93	295.73	296.45	294.71	295.61	296.52	293.91	295.16	294.87	293.72	295.68	296.46	295.7	292.72	292.68	296.01	294.92	295	296.23	294.01	295.33	295.05	293.82	295.94	293.39
327.14	327.23	323.32	321.09	324.12	323.21	325.63	325.51	328.29	325.46	324.95	327.79	322.67	324.06	325.25	324.33	325.23	326.42	323.04	324.42	324.39	323.03	324.34	326.21	324.78	324.03	321.7	326.75	324.71	325.78	326.05	326.3	324.42	326.25	325.44	323.87	326.42	326.73	323.27	326.9	324.86	327.93	325.17	326.27	325.1	324.94	325.75	324.13	326.3	326.79
317.78	316.05	319.26	318.44	315.97	318.6	318.85	320.42	317.92	316.32	319.04	319.93	319	319.6	318.02	319.04	317.42	319.61	319.64	320.92	318.57	317.88	321.23	318.49	318.01	319.54	317.08	316.77	315.91	317.52	319.08	317.05	316.95	317.41	318.99	318.89	317.79	318.7	315.98	319.11	318.86	318.76	317.87	318.05	317.13	319.34	320.08	319.36	314.67	318.03
295.24	295.34	296.51	295.48	296.38	295.02	294.62	294.03	294.14	294.53	294.65	296.25	292.97	295.07	295.83	296.04	296.19	294.55	294.23	295.25	295.19	294.64	296.03	296.35	294.37	295.2	294.98	295.23	295.71	297.07	293.82	296.07	294.26	295.3	295.31	294.52	294.82	295.06	293.88	292.76	296.25	295.61	296.09	292.93	294.89	296.83	295.8	297.43	293.53	296.52
303.78	304.7	303.97	307.41	304.97	305.23	306.21	304.56	306.96	303.96	305.33	304.73	304.1	304.84	304.43	303.19	306.34	305.92	305.96	305.72	305.91	305.02	306.51	303.91	306.02	306.12	305.1	302.89	305.06	305.95	305.54	302.63	305	305.74	304.01	302.52	306.54	303.83	305.12	306.18	306.07	305.99	304.62	303.1	303.59	303.59	301.86	304.99	302.62	304.29
301.6	300.9	302.29	300.62	300.8	299.73	298.43	301.75	299.73	300.4	303.71	301.32	298.82	299.63	299	300.67	303.35	303.22	301.31	301	301.6	299.94	302.23	302.06	298.92	300.13	298.6	300	297.53	301.06	302.1	302.25	300.45	301.33	301.27	299.65	299.97	300.64	301.38	301.51	299.12	300.75	300.74	299.09	301.83	300.07	301.36	300.35	301.7	301.69
316.84	316.24	317.36	318.74	317.26	317	319.04	316.42	316.1	317.15	315.61	316	316.65	317.88	316.95	317.53	318.77	317.92	317.25	317.67	317.44	317.84	317.21	314.57	316.87	316.93	316.45	318.36	317.38	314.64	319.92	318.06	320.25	316.95	318.63	315.6	316.02	318.17	318.13	318.01	315.54	315.84	315.74	315.48	315.45	317.77	317.47	314.12	319	317.62
317.33	315.16	317.93	316.15	318.28	314.51	316.3	315.14	315.77	317.68	316.11	317.94	316.47	317.67	314.7	316.51	316.84	315.58	315.43	320.9	318	313.83	317.49	318.93	317.31	316.65	318.58	318.19	317.95	317.48	317.85	317.25	315.33	314.38	314.69	319.19	317.57	318.42	320.1	314.94	315.9	316.54	316.32	320.05	317.62	319.84	316.48	316.44	318.58	319.01
302.58	305.83	304.05	303.13	306.47	303.8	303.17	303.74	304.37	304.75	306.14	302.01	305.49	304.42	304.69	307.01	304.78	302.22	306.33	305.77	305.89	304.86	306.5	304.14	305.63	303.28	303.73	302.97	305.25	306.54	303.17	306.12	305.07	304.61	306.99	304.01	304.82	303.67	306.85	303.97	304.29	307.49	304.17	305.49	303.56	302.95	306.26	306.14	303.85	304.64
301.61	300.26	300.19	300.26	301.28	301.87	300.07	298.38	300.02	301.23	301.18	298.28	302.27	300.99	300.06	300.73	301.51	300.76	300.6	299.12	301.31	297.83	296.52	299.16	300.94	302.22	301.12	298.42	300.65	302.97	302.23	297.8	299.21	300.19	301.12	296.87	300.55	300.34	299.19	298.92	304.31	297.8	299.31	300.91	298.05	300.45	300.28	302.11	300.96	302.56
304.38	307.59	299.32	302.91	302.77	302.6	304.02	305.38	303.06	300.63	305.03	304.08	303.62	303.45	302.29	306.6	300.55	303.65	304.27	306.54	306.76	305.11	306.97	303.08	304.38	304.54	303.34	302.68	304.61	306.29	302.07	302.96	304.33	303.7	301.06	306.8	305.02	301.45	302.11	302.99	303.06	302.03	302.05	303.94	306.78	301.64	305.64	302.47	305.3	305.15
313.27	310.86	310.76	314.51	311.92	314.64	313.55	310.63	313.19	311.99	311.75	313.93	312.95	311.91	313.26	311.52	311.16	310.64	312.91	312.57	314.52	313.38	312.79	312.34	312.21	311.07	311.78	312.33	311.52	312.37	312.05	313.43	311.43	312.67	311.11	314.01	312.66	312.99	312.03	310.89	311.92	313.04	311.39	312.08	312.5	313.93	313.69	311.91	310.92	312.43
303.41	305.93	304.97	303.23	305.68	303	303.96	304.73	303.38	302.9	307.18	303.51	303.65	303.61	305.09	303.41	305.92	304.04	306.38	304.03	305	303.98	305.86	304.36	304.89	304.52	305.08	303.57	302.37	305.22	304.68	303.93	304.97	303.04	304.88	305.49	305.57	302.8	304.45	303.56	303.46	303.86	304.75	303.44	305.26	303.98	305.06	304.72	304.82	304.81
329.43	328.2	327.25	325.53	326.17	328.49	326.88	327.2	328.83	327.21	327.86	327.26	327.42	325.45	326.2	328.19	326.39	329.34	328.13	326.21	324.87	327.68	327.24	328.07	327.85	325.7	329.32	325.35	327.73	327.34	326.32	326.53	327.18	329.11	327.68	326.01	325.73	327.52	326.25	325.54	330.18	327.75	327.52	326.77	327.59	328.1	328.49	327.26	327.86	325.77
326.11	329.27	327.23	328.17	327	327.07	327.72	327.88	328.92	328.25	325.53	328.21	328.54	325.44	329.44	330.65	327.04	328.3	324.79	327.73	329.45	325.27	326.04	327.63	325.56	327.72	327.01	329.54	327.21	328.36	328.99	326.97	328.21	327.5	325.08	330.5	328.53	329.67	329.34	327.59	330.22	328.75	329.92	325.34	327.74	329.29	328.09	328.9	329.63	328.37
319.64	317.36	319.28	317.24	316.53	318.45	314.94	316.65	320	315.58	319.31	318.51	316.58	316.91	317.87	319.76	320.13	316.97	317.7	315.02	317.01	318.48	319	318.46	316.83	319.68	317.02	318.92	321.18	315.8	316.87	319.74	317.46	318.79	317.57	318.29	317.59	317.95	319.11	318.15	317.76	318.5	319.31	315.32	316.52	317.3	320.71	317.44	317.51	319.16
301.37	302.71	301.39	302.67	302.38	302.73	301.95	302.44	304.07	302.43	301.61	300.29	302.1	301.85	304.84	303.71	302.52	301.79	301.6	303.37	303.91	304.16	303.56	301.39	304.81	300.98	302.32	301.71	303.62	301.72	304.44	305.32	306.14	303.55	301.09	299.63	304.64	300.33	303.22	302.7	303.32	304	303.62	303.18	302.69	302.98	305.04	301.97	304.34	302.68
313.7	314.82	313.72	314.31	312.81	313.8	315.22	315.16	312.18	315.29	314.13	313.08	317.51	313.98	312.38	312.6	314.43	312.7	313.94	314.45	312.73	312.11	315.26	313.58	315.25	315.65	315.09	314.68	313.81	315.27	314.79	316.85	312.57	315.74	313.22	314.16	314.82	312.55	312.84	312.66	311.52	314.38	315.22	315.32	314.14	313.48	313.12	312.38	314.22	314.95
307.86	305.73	306.13	305.68	305.87	307.97	307.08	308.1	306.71	306.37	307.11	306.9	306.67	307.24	306.38	304.97	306.96	308.68	305.9	306.49	308.14	304.29	307.53	307.13	307.54	305.39	309.09	307.94	307.32	307.33	306.45	305.94	307.76	306.05	305.86	308.15	306.46	307.5	307.29	305.57	309.13	309.35	307.58	305.94	307.45	308.85	307.7	305.3	307	309.37
304.05	303.33	303.33	306.01	304.07	301.04	302.86	304.49	303.12	301.5	304.85	302.55	301.94	302.94	301.69	305.82	303.31	302	304.46	302.05	302.21	301.83	305.36	302.82	302.81	303.83	303.5	301.69	303.26	304.84	303.27	305.26	302.9	303.31	305.49	302.41	303.27	302.56	303.41	301.77	305.93	302.71	301.5	300.83	301.14	303.12	304.29	304.56	304.09	303.14
314	313.55	315.67	317.57	315.7	317.21	315.55	317.72	315.65	316.09	314.74	316.46	315.47	316.52	314.5	314.13	315.81	318.79	314.29	316.87	315.75	315.96	316.92	314.92	314.77	316.21	315.63	312.04	314.2	314.7	317.36	314.52	316.68	315.71	315.12	316.96	316.29	314.21	315.39	315.42	317.03	316.07	316.68	313.88	315.98	315.95	316.83	315.2	318.93	315.41
303.13	306.49	305.07	305.41	302.7	304.02	303.96	303.43	305.51	303.39	303.96	303.89	302.53	309.06	306.51	305.6	304.81	306.06	305.55	306.03	305.05	304.24	305.23	306.55	303.9	305.84	305.38	303.04	306.71	306.15	303.6	307.78	304.45	304.73	305.7	305.37	306.99	307.58	306.62	305.74	305.66	308.91	304.4	306.81	304.28	305.48	307.28	304.28	304.32	307.33
296.99	298.12	295.16	296.7	297.48	298.45	298.3	298.85	297.58	298.1	294.94	295.83	294.66	295.93	294.81	295.46	296.42	296.92	297.51	296.37	295.65	295.34	293.69	297.46	298.55	295.21	295.93	298.41	295.39	297.5	296.46	297.58	297.55	298.63	297.58	297.71	297.79	297.05	297.94	295.5	294.99	296.94	296.13	297.78	297.79	295.75	294.91	296.9	294.55	296.54
304.83	303.89	304.08	307.04	303.84	305.17	304.73	304.13	306.11	307.06	305.53	306.56	306.08	304.79	307.44	308.14	305.15	306.92	305.69	304.97	304.82	306.66	308.21	305.86	306.6	306.55	307.94	305.81	303.65	304.06	307.27	305.2	307.32	306.48	305.83	306.6	306.79	307.99	306.31	304.72	305.3	305.03	304.61	305.51	304.97	306.04	305.1	304.91	306.94	305.88
301.49	303.84	305.94	303.99	305.28	305.65	303.1	302.27	301.55	301.42	303.74	304.08	305.93	301.88	304.26	301.38	304.83	303.83	303.09	304.85	303.5	302.33	304.88	304.11	302.17	303.25	302.89	300.56	300.99	302.15	304.42	303.69	299.94	307.27	303.17	304.53	305.8	302.12	304.66	303.37	306.05	303.04	304.71	303.08	303.03	304.76	304.6	303.66	303.29	304.57
297.64	297.23	296.62	296.94	293.77	296.28	299.06	299.17	296.82	295.63	297.12	296.98	299.13	297.62	300.21	294.85	296.28	295.25	297.16	296.92	295.22	295.36	297.23	295.62	294.94	299.04	297.21	297.65	296.13	299.33	298.18	296.47	295.2	295.48	295.51	296.72	296.3	295.58	296.52	296.97	294.6	297.28	297.05	299.56	296.45	295.49	295.15	295.63	296.14	295.82
308.95	309.16	310.55	312.49	311.88	311.43	309.48	309.28	311.2	311.58	310.29	309.19	311.72	309.97	310.02	309.81	309.96	310.74	310.01	307.07	311.2	308.75	311.55	310.56	309.35	312.02	311.7	307.57	310.64	309.9	312.51	308.85	312	309.93	313.58	311.64	308.43	310.41	312.37	311.47	308.31	309.62	309.52	308.25	309.81	310.79	308.9	306.97	312.57	311.67
298.23	298.27	298.75	298.33	298.19	299.69	298.39	299.24	301.45	299.46	298.47	300.1	300.69	300.01	301.28	300.18	299.04	300.45	301.57	300.85	301.68	300.51	298.98	301.23	301.12	300.9	298.97	298.06	298.27	302.46	299.76	298.58	299.91	298.95	302.38	299.46	299.09	300.62	300.86	301.89	300.31	299.19	299.37	303.22	301.41	301.24	302.5	301.2	300.51	300.76
325.18	328.9	327.38	326.47	326.98	328.21	325.42	328.82	326.13	328.55	326.32	327.42	325.97	325.74	326.11	327.56	328.35	325.59	326.5	324.95	327.46	329.34	326.54	327.81	327.19	327.84	326.45	325.23	326.24	325.19	328.6	326.87	326.2	327.15	328.45	326.41	328.85	328.88	327.41	326.8	325.86	327.17	326.06	329.59	327.41	326.95	327.25	326.54	325.08	326.1
296.59	298.42	295.86	295.73	299.71	296.92	297.03	295.67	299.17	296.78	296.19	295.73	295.92	294.97	298.02	299.31	298.35	296.9	299.01	295.71	297.26	296.9	296.53	298.43	296.88	295.17	296.11	296.69	298.32	295.63	297.63	297.04	297.14	299.2	296.02	295.39	295.3	297.91	298.59	297.06	297.41	296.14	295.18	299.32	293.57	294.64	295.77	295.51	296.46	294.75
312.23	313.65	314.58	311.7	313.37	312.74	314.05	315.19	312.31	313.26	312.42	313.08	313.56	311.16	312.66	314.23	313.25	313.91	313.6	316.74	310.48	316.58	314.24	312.48	312.11	315.48	313.59	313.26	312.38	312.88	313.35	313.98	315.3	313.02	315.8	312.97	312.44	316.67	312.76	314.33	313.93	316.07	313.92	316.6	314.27	313.96	313.25	313.98	316.56	314.01
310.7	313.46	310.64	312.24	311.59	313.11	310.79	311.35	312.1	311.96	309.88	310.87	312.21	309.4	312.38	310.43	309.62	312.41	312.04	311.17	310.63	313.3	311.14	312.09	310.43	312.87	313.98	312.15	313.86	310.37	313.08	312.55	312.1	312.49	312.04	314.26	312.11	311.29	315.75	313.36	312.37	312.93	312.74	311.88	311.23	310.9	310.12	311.1	312.61	313.93
312.14	313.37	314.84	315.95	314.67	313.9	314.86	315.29	316.31	314.14	315.26	313.48	314.21	315.44	313.64	312.71	315.17	315.27	315.09	316.07	311.31	315.17	313.64	316.04	314.63	312.79	313	314.25	315.54	313.94	314.24	314.52	315.51	315.94	316.34	316.33	315.81	315.77	313.86	315.42	315.85	314.64	313.65	314.28	313.54	314.32	314.19	316.03	317.28	313.8
294.03	293.27	292.59	297.38	295.68	295.25	292.31	294.03	293.51	294.2	293.74	295.72	295.67	294.78	290.67	293.04	292.17	294.89	295.39	295.32	292.06	293.48	292.47	295.09	295.37	295.96	293.86	295.37	294	292.94	295.35	295.38	294.49	294.54	295.91	292.36	294.3	294.41	295.35	295.62	294.75	295.22	294.71	292.5	292.5	295.15	295.7	294.05	296.65	294.73
313.36	315.69	314.76	316.78	316.41	313.85	316.07	314.9	314.78	312.5	316.23	312.59	313.32	314.72	316.14	316.06	315.94	311.26	314.94	315.62	313.66	315.52	314.96	315.41	312.63	314.02	317.99	316.32	314.87	313.91	315.89	314.89	313.64	314.25	314.63	318	314.57	316.91	316.88	311.95	316.51	314.23	314.09	315.93	316.24	314.75	313.21	312.3	314.91	315.96
302.09	300.05	298.53	299	302.52	301.69	300.26	299.87	301.25	299.61	300.42	299.57	301.3	300.01	301.3	302.79	300.83	302.49	300.87	297.61	299.24	299.44	302.23	301.31	299.74	299.42	303.99	300.08	303.08	301.75	303.85	300.67	300.82	302.11	301.37	301.39	301.89	301.3	301.79	300	299.85	300.37	302.78	300.37	301.7	300.56	299.99	299.73	300.46	300.18
303.84	305.49	302.96	305.23	300.73	303.35	302.28	303.99	303.5	300.39	303.4	302.57	301.72	305.11	303.73	302.45	302.22	305.03	302.73	302.41	304.88	304.2	303.71	305.62	303.42	305.02	301.85	302.24	305.38	303.18	301.68	303.95	303.45	299.69	302.12	302.04	302.34	302.03	302.95	303.04	302.2	304.36	304.82	303.55	303.21	304.45	305.69	302.96	304.48	300.04
302.24	304.1	305.17	302.67	302.33	303.67	302.99	304.8	305.96	306.17	301.1	302.31	302.94	303.2	304.22	303.34	305.13	303.53	303.64	302.3	303.61	304.75	302.22	304.24	302.14	306.39	304.62	304.8	304.41	305.13	303.1	302.28	304.77	302.36	304.48	305.24	305.62	304.42	305.9	303.45	303.96	301.37	305.59	303.02	304.57	304.17	301.57	302.85	301.09	305.02
306.33	309.71	308.93	310.07	307.54	308.37	307.44	310.55	309.74	309.86	309.81	306.54	307.37	307.71	309.63	309.25	308.4	306.95	308.22	307.81	308.63	308.84	307.64	310.71	309.59	309.37	308.77	309.12	310.7	308.1	308.63	311.76	309.31	309.43	309.48	309.17	307.13	310.74	311.12	308.74	311.19	310.04	308.38	307.44	310.3	311.69	307.15	309.22	310.48	308.39
311.64	312.59	309.8	312.5	313.12	311.08	310.88	311.3	309.53	312.51	310.72	309.52	309.41	310.87	311.16	311.44	311.23	311.35	312.69	310.66	311.54	310.23	310.88	311.13	312.5	312.34	311.99	311.16	313.73	310.27	311.74	309.27	310.34	310.53	312.02	311.51	310.15	309.46	312.92	309.13	311.12	311.32	309.07	311.88	310.09	311.27	310.18	310.96	310.02	311.7
301.59	300.38	301.47	304.54	303.04	302.87	301.72	304.07	304.1	302.07	302.61	301.53	301.65	302.17	303.74	303.06	303.9	302.02	303.43	301.22	300.96	303.57	300.25	303.66	303.14	300.04	303.12	302.65	302.56	305.38	301.34	302.75	304.57	304.55	301.03	303.07	303.4	300.92	302.12	301.02	301.05	301.08	302.18	300.87	302.78	300.45	302.02	301.79	302.9	303.2
312.68	315.1	319.92	315.67	320.69	319.35	314.48	317.76	316.76	316.02	315.62	314.68	318.25	316.55	319.84	320.28	317.06	317.7	318.65	318.28	319.01	317.74	318.01	314.4	317.12	316.4	319.04	318.13	318.77	319.85	319.18	318.43	317.21	317.97	317.77	315.79	316.17	316.6	317.43	316.23	319.88	320.01	317.3	318.05	317.88	316.33	317.12	314.75	317.8	316.12
312.85	310.86	313.81	310.1	312.44	311.98	313.65	313.63	312.27	311.88	315.29	313.5	312.98	313.6	312.47	313.8	311.99	310.51	313.71	313.9	314.48	311.22	314.94	311.84	315.42	312.31	314.26	315.53	310.65	312.05	313.41	311.66	312.82	313.09	310.91	312.81	314.31	313.45	315.76	311.8	312.63	314.84	314.17	312.99	313.76	315.77	311.88	311.07	314.1	311.95
326.52	325.61	326.05	325	329.77	327.87	328.6	326.11	327.39	326.54	327.71	326.55	327.14	326.81	326.83	328.56	325.01	326.49	326.52	327.43	326.23	328.33	327.73	326.11	325.65	327.05	326.23	328.35	328.71	327.05	325.96	327.58	328.15	328.86	327.65	328.83	326.28	327.33	327.65	326	326.94	325.91	327.91	326.63	326.92	327.39	329.9	328.25	326.42	327.37
297.96	296.66	296.76	297.81	299.41	296.23	298.2	297.75	296.63	298.88	295.92	298.11	296.56	297.89	297.95	295.93	295.07	297.62	295.17	293.85	299.53	295.86	296.11	295.08	297.01	296.15	294.79	297.47	295.38	295.58	297.48	298.87	295.9	296.31	296.4	297.19	296.71	294.86	297.02	299.58	296.29	295.56	296.94	296.19	295.65	297.91	297.28	298.94	296.9	299.16
306.87	309.43	305.18	309.39	307.04	308.62	307.26	304.38	303.85	308.73	306.33	308.3	309.14	310.41	306.61	307.3	304.99	309.12	308.1	306.41	308.36	307.27	306.91	306.53	307.34	308.64	308.37	307.78	307.96	308.52	306.49	308.44	309.31	307.03	309.24	308.59	309.59	306.96	308.07	304.28	305.68	305.9	304.43	306.84	307.66	303.91	306.81	309.01	307.69	307.52
301.94	300.07	299.19	302.51	301.34	300.48	301.1	302.59	303.24	301.52	303	299.53	299.96	299.7	299.6	300.75	302.3	301.47	299.13	300.92	301.91	300.53	298.83	301.51	301.49	302.83	301.81	300.09	301.27	300.19	300.26	300.17	300.93	301.14	304.12	302.06	299.91	301.48	299.85	300.72	302.24	300.59	303.4	301.54	300.72	301.73	300.34	298.16	302.37	299.99
313.53	314.07	315.51	311.85	313.38	312.94	313.73	313.4	314.7	312.12	313.24	314.4	314.11	312.43	311.96	314.54	313.57	313.69	311.98	314.98	314.41	311.83	313.64	314.58	312.63	312.92	313.09	315.66	315.72	312.81	316.41	313.96	311.17	315.42	312.86	313.52	311.94	311.99	312.93	310.75	314.07	313.95	313.69	311.46	312.08	312.57	314.15	313.43	314.61	311.82
308.57	307.95	308.97	310.26	310.91	308.76	310.4	310.59	310.27	307.78	306.77	308.18	307.11	309.91	309.11	309.16	311.39	308.56	308.57	306.67	308.7	307.05	309.22	308.71	310.03	308.77	308.72	307.48	307.46	306.21	307.22	308.36	310.46	308.04	308.47	309.74	310.35	309.79	309.52	309.99	308.21	309.69	308.98	308.15	309.79	309.99	306.31	310.53	308.5	307.94
303.25	306.44	304.76	308.09	305.82	303.37	304.8	303.61	303.76	306.84	303.69	304.06	306.94	306.92	304.37	305.91	304.64	303.79	307.16	305.16	305.98	303.69	305.79	305.82	305.93	303.61	303.67	306.59	306.91	305.51	303.3	305.1	305.35	302.13	305.47	305.84	306.96	304.59	304.78	305.33	302.46	303.61	304.86	306.07	305.31	305.95	303.58	303.16	306.48	308.11
314.15	313.45	314.52	316.07	314.49	314.66	316.23	315.83	313.22	318.24	316.36	315.19	315.73	317.03	312.51	312.88	315.52	314.24	311.56	313.6	315.15	314.15	316.49	313.99	315.91	314.12	317.59	313.96	315.05	314.07	315.46	316.51	314.95	315.77	315.73	315.16	313.79	313.16	312.86	316.39	318.12	313.65	314.83	315.14	314.14	312.44	313.54	317.4	313.07	314.67
296.16	294.29	294.03	294.07	293.05	294.38	297.95	294.87	297.29	294.92	295.26	292.31	290.97	296.21	292.25	294.66	294.42	295.8	295.04	294.38	292.49	294.02	295.05	297.48	293.46	293.22	292.25	293.32	294.96	292.53	294.37	296.56	292.02	292.91	294.85	293.36	296.45	293.94	295.28	293.82	296.39	292.83	293.68	296.56	292.96	293.63	293.82	291.91	294.15	292.8
316.04	312.98	314.33	316.11	314.4	313.14	315.25	311.27	314.74	315.78	310.87	315.78	314.46	314.13	313.39	315.66	312.48	316.84	313.15	311.94	312.54	313.38	314.04	313.36	312.71	311.64	315.78	313.98	316.54	314.08	313.87	311.77	313.21	315.65	313.52	315.58	313.36	313.75	316.23	314.11	316.45	314.53	313.81	316.7	313.03	313.89	317.47	312.74	313.51	313.17
296.07	297.87	297.78	298.18	297.5	297.35	293.99	298.38	297.62	295.73	296.84	296	295.41	297.44	297.69	295.92	297.16	295.45	298.14	295.93	295.29	294.34	294.73	297.14	292.57	297.81	297.37	295.65	297.82	297.08	296.07	294.52	295.64	294.95	295.68	299.38	298.21	295.66	297.18	300.07	296.44	295.85	297.13	296.16	294.11	297.07	295.17	296.5	295.78	297.53
319.43	318.48	316.85	315.99	316.65	317.49	317.53	317.6	317.11	317.52	316.74	320.9	318.26	318.19	316.74	316.65	319.31	315.52	319.77	318.41	317.57	317	317.3	318.26	317.93	318.54	316.74	316.76	318.48	316.19	316.59	315.51	315.32	317.06	316.4	316.58	314.82	317.56	317.55	316.34	318.69	315.72	316.54	317.63	317.76	316.15	316.73	316.68	318.8	317.23
292.99	294.52	296.65	293.66	295.66	296.01	292.89	295.35	296.5	296.99	294.18	296.31	294.83	297.16	294.93	292.1	295.58	295.53	295.45	295.68	294.62	297.46	294.31	295.59	295.46	295.01	296.42	291.52	295.26	294.37	296.4	293.56	295.18	295.2	294.89	296.82	294.5	295.3	295.36	297.1	292.49	294.05	297.3	295.16	293.31	293.69	295.34	295.08	297.44	296.69
300.02	298.38	300.86	301.95	301.23	301.86	298.63	301.36	303.48	298.9	299.99	302.33	299.2	300.49	300.34	300.31	302.3	300.88	300.33	299.08	301.37	297.78	302.84	301.42	300.43	302.62	301.51	302.66	299.77	300.64	299.29	300.01	302.61	301.44	302.44	300.27	301.5	299.15	303.37	300.4	299.27	301.77	299.09	300.88	300.29	301.03	298.39	302.27	302.95	301.45
314.09	312.02	317.36	315.21	312.3	314.24	315.61	313.71	313.67	316.33	316.2	314.61	310.72	315.02	313.75	313.49	313.32	315.65	313.78	313.53	317.24	315.61	313.61	311.56	313.55	314.09	312.51	313.65	314.28	313.87	313.09	314.87	314.29	312.42	312.98	313.2	314.25	312.79	312.21	313.24	312.15	311.76	313.46	314.85	314.32	313.04	312.76	315	313.57	313.88
302.93	301.19	300.97	300.9	301.95	298.6	299.56	299.51	299.81	303.17	300.19	300.09	301.05	301.52	301.93	302.78	300.4	298.99	299.4	300.82	299.35	301.36	299.81	302.81	300.43	301.98	300.44	299.94	302.49	300.25	300.61	300.23	298.26	303.17	300.07	301.27	300.4	299.25	299.99	300.64	298.23	303.76	301.89	304.52	300.93	301.48	300.65	299.83	299.84	301.15
315	315.29	315.09	315.09	315.04	313.49	314.07	314.78	315.7	313.76	313.04	315.77	313.11	313.47	314.46	315.14	316.46	315.3	315.95	316.37	314.69	314.03	314.69	313.41	316.68	314.21	317.06	317.21	313.49	316.6	313.63	312.06	316.58	314.15	317.98	315.33	315.16	313.29	312.52	314.56	317.05	315.11	312.8	315.28	312.48	314.49	316.83	316.17	314.72	313.59
318.79	316.38	318.39	317.18	318.74	318.21	316.38	317.35	318.63	316.54	319.01	320.67	318.75	317.32	319.36	319.46	317.74	317.75	320.31	317.8	315.96	317.37	319.36	318.97	317.85	316.34	317.34	318.6	319.6	318.46	316.7	319.13	319.85	317.8	316.95	316.41	318.6	318.6	318.48	317.97	318	315.01	315.54	317.76	317.05	318.91	319.16	317.4	319.99	320.78
302.73	302.9	300.74	303.79	303.81	301.48	301.47	303.33	302.63	299.81	305.11	300.13	303.79	302.8	300.08	303.02	303.43	302.62	305.44	301.8	304.23	303.16	303.45	302.54	301.24	303.29	300.02	301.77	303.26	301.49	298.58	302.1	302.73	303.25	301.25	303.03	302.87	303.07	302.07	303.63	302.9	305.16	303.01	304.64	305.25	301.31	304.34	302.48	303.34	301.86
313.24	315.03	310.22	315.12	316.35	314.93	313.82	315.21	312.19	313.39	312.43	314.34	311.34	313.97	314.77	312.24	314.07	311.82	314.97	312.7	311.48	313.61	312.47	313.5	312.58	315.86	315.38	313.17	314	312.76	313.97	311.88	313.74	311.48	313.85	315.29	311.87	312.2	311.95	312.18	314.58	312.81	314.53	311.8	314.35	313.36	312.02	313.41	311.62	312.24
302.33	301.92	297.7	301.77	300.71	301.13	300.49	296.27	298.81	297.43	299.27	299.49	299.42	301.43	298.76	301.23	300.87	300.74	298.6	298.66	301.38	302.8	300.34	298.22	299.26	299.01	302.21	299.29	300.45	301.71	300.93	301.23	302.08	300.65	300.17	300.24	298.94	299.18	300.37	301.26	299.86	299.4	298.59	299.13	301.05	299.01	298.41	299.36	301.58	301.76
300.88	300.93	300.17	301.59	301.56	303.11	297.91	299.51	301.83	300.7	302.92	300.89	299.01	301.2	300.69	298.01	304.46	301.38	298.51	299.89	300.08	301.59	300.21	302.23	301.5	298.9	302.84	301.97	302.37	300.89	300.98	297.47	300.82	302.09	301.49	300.93	301.18	300.8	301.04	302.08	301.24	301.48	301.66	303.45	300.83	299.42	300.36	300.85	300.97	301.63
307.66	306.92	307.7	306	304.5	306.27	307.61	306.13	306.21	306.66	308.21	307.05	306.81	306.95	307.03	306.74	307.31	307.29	308.07	307.38	307.16	306.38	306.31	308.4	306.77	306.58	305.72	308.06	305.57	304.29	307.97	307.89	304.17	305.78	304.33	305.3	304.86	306.97	306.12	306.86	306.59	307.15	304.85	305.54	308.92	307.71	309.33	306.6	305.3	305.94
307.56	303.84	304.33	306.97	302.92	305.09	303.95	305.11	304.36	304.21	305.62	302.99	305.35	307.64	303.99	302.75	302.66	304.09	303.41	305.05	302.86	304.39	301.79	302.15	305.46	303.73	305.59	306.64	303.08	304.55	306.79	305.2	306.7	305.64	306.22	303.51	305.56	304.76	304.94	305.71	308.14	301.84	303.66	305.1	304.52	304.08	303.51	306.9	303.67	304.12
310.98	308.74	307.29	313.07	307.71	311.11	309.72	309.71	308.12	308.94	310.39	310.12	308.09	308.8	309.59	308.01	310.28	309.28	310	303.85	311.22	308.47	306.93	306.01	307.68	309.31	308.52	308.03	308.63	309.38	310.1	309.21	308.37	307.04	307.88	306.78	309.84	310.19	309.16	307.6	309.53	307.37	309.21	305.75	309.53	306.24	308.28	304.99	308.66	308.49
301.45	308.16	305.72	303.54	307.68	305.2	305.72	305.7	301.75	306.64	302.8	303.88	306.24	303.33	303.08	305.41	304.79	303.13	303.7	305.36	304.92	304.73	303.45	306.28	304.53	304.56	301.96	302.63	305.97	306.89	305.39	306.07	307.64	304.14	305.31	303.04	302.44	304.71	304.13	302.63	305.43	305.22	303.91	304.53	304.22	303.97	304.64	306.58	305.09	302.63
306.35	304.8	304.03	306.66	304.38	307.02	304.96	307.83	309.07	305	302.68	306.11	309.31	304.54	306.13	307.46	304.8	305.92	304.85	306.27	305.51	303.12	307.37	306.47	307.84	305.14	304.81	304.66	305.79	306.13	305.84	307.63	305.56	304.34	306.14	308.03	304.8	307.66	304.59	302.24	305.46	306.31	307.3	305.01	306.47	304.51	304.57	304.92	305.85	305.67
314.75	313.6	315.09	315.5	314.2	315.4	313.8	314.26	313.57	313.8	313.27	313.61	312.81	316.13	312.59	309.74	311.9	312.42	311.2	313.51	315.62	311.62	312.76	311.92	312.42	311.85	315	312.97	312.31	313.29	313.73	314.4	310.46	311.13	314.2	311.38	312.02	312.77	312.61	312.1	315.21	313.98	313.12	312.33	314.72	312.99	312.97	316.08	310.49	313.95
307.75	306.96	306.58	309.76	308.27	305.93	309.5	306.13	307.76	307.03	303.7	305.88	305.1	305.83	305.31	305.35	307.29	305.48	304.07	304.38	308.32	307.56	305.59	304.98	306.59	305.24	306.04	307.38	308.79	307.94	306.75	308.09	306.6	306.25	306.78	307.01	306.93	304.06	301.79	305.53	305.74	307.01	307.17	304.85	310.82	306.86	307.41	305.36	306.25	304.27
328.4	329	326.72	325.34	328	327.54	327.37	326.22	329.58	325.38	324.49	327.64	325.88	330.01	327.82	330.01	327.8	329	325.36	325.97	327.21	325.55	328.43	325.65	326.76	328.91	328.7	327.86	326.49	325.57	328.4	328.92	327.9	326.62	325.11	329.47	329.1	326.65	328.81	325.99	325.94	329.5	329.82	330.24	329.39	325.9	329.94	326.63	327.32	329.22
317.4	319.46	317.6	316.29	317.05	317.57	317.26	317.68	318.48	316.89	317.24	318.04	319.61	317.69	315.88	317.94	319.12	316.38	317	319.13	319.75	318.63	315.53	317.37	318.93	319.1	317.62	317.32	317.29	319.58	315.46	316.96	314.6	317.7	318.31	318.43	316.34	316.77	319.73	318.39	318.1	320.51	315.93	316.76	318.84	318.76	317.57	316.68	318.35	317.24
323.95	324.67	326.63	326.89	324.58	324.61	324.78	326.72	322.67	322.4	325.19	322.28	326.28	323.42	325.18	326.07	324.49	325.79	324.44	324.47	322.31	325.24	325.91	323.25	326.86	323.74	326.08	323.36	324.99	325.21	322.74	325.03	324.05	323.46	323.64	324.45	324.13	325.4	324.15	321.71	324.75	321.32	323.92	323.38	324.1	325.16	323.73	320.21	325.47	322.95
328.44	330.32	326.54	330.5	329.72	326.98	330.68	328.95	328.34	328.89	329.43	329.35	326.01	327.95	328.06	327.18	331.19	327.32	328.81	330.44	328.51	326.94	328.46	331.09	329.96	330.91	328.72	324.87	330.72	328.66	327.23	330.65	327.26	328.45	328.6	328.66	329.41	328.57	328.37	326.53	327.86	328.47	328.16	326.97	325.7	327.4	332.93	330.11	327.02	328.03
316.73	316.39	318.59	318.13	318.03	316.85	318.87	319.34	317.6	318.68	316.57	319.26	318.1	316.36	315.03	316.76	316.47	317.54	319.84	318.23	317.22	317.07	318.98	318.05	317.23	319.09	317.88	320.47	317.14	319.44	318.03	316.68	319.32	314.25	318.69	315.53	318.04	320.93	316.03	316.66	316.99	318.87	316.98	317.77	317.66	317.98	317.2	317.71	318.1	319.97
314.29	311.48	314.56	313.52	314.6	312.05	313.31	315.62	316.16	314.52	312.79	310.06	313.87	313.59	314.11	313.92	313.38	311.93	312.41	314.81	313.61	312.83	311.64	312.86	314.19	311.15	312.22	311.46	312.33	315.26	314.13	312.79	312.08	312.18	309.96	311.89	311.39	314.43	313.92	314.33	314.04	310.64	314.17	314.63	314.42	313.7	315.39	312.66	313.94	309.3
313.97	315.37	314.93	315.77	317.41	314.97	315.5	315.77	316	315.82	313.46	316.7	314.65	315.64	314.09	317.58	317.33	312.11	317.55	315.31	316.14	314.46	317.39	315.58	315.89	316.09	314.15	316.16	315.39	315.46	317.18	317.2	313.28	316.23	315.5	316.81	314.89	316.37	314.36	314.44	315.86	315.2	316.55	313.65	316.81	315.77	316.15	316.04	315.61	317.93
319.61	319.21	317.79	318.51	317.4	317.39	318.21	317.56	316.9	318.39	318.33	318.89	318.59	317.77	317.02	317.24	319.71	316.18	318.43	317.4	319.04	318.51	319.84	317.47	318.01	317.58	318.24	317.26	316.81	318.87	317.34	321.05	318	317.95	317.19	318.75	316.53	318.09	316.8	316.35	317.21	320.08	317.79	319.11	318.67	321.01	319.66	318.21	315.77	317.92
308.66	310.01	312.19	311.63	309.8	309.58	311.06	311.4	311.15	313.84	311.47	310.26	312.59	309.51	309.88	310.49	311.58	311.46	311.29	309.94	313.06	311.97	312.33	310.16	311.68	313.04	309	311.15	311.22	312.39	307.75	309.88	309.77	308.62	312.69	310.69	310.84	309.27	310.42	310.42	309.5	312.47	313.08	311.39	310.18	309.2	310.48	312.47	313.37	311.57
312.45	311.54	312.42	314.17	312.91	310.5	313.63	314.05	312.82	313.83	314.76	314.4	312.66	314.11	311.63	312.87	315.41	314.22	314.76	313.8	315.23	315.1	315.66	314.31	310.9	312.65	314.42	311.35	313.73	310.49	312.35	312.06	313.35	314.09	314	313.68	313.45	311.96	314.98	313.16	313.38	311.03	311.66	313.68	310.94	311.49	316.22	312.56	314.32	314.18
319.61	318.19	319.14	318.16	317.11	317.25	319.87	318.65	319.28	318.61	317.01	320.88	316.68	317.95	318.39	319.27	317.54	317.75	318.31	318.08	317.44	319.49	316.73	316.64	318.29	317.84	317.15	316	317.48	318.04	319.15	319.39	318.07	317.25	318.07	317.79	318.75	316.61	315.64	316.44	317.52	318.64	316.65	319.74	318	319.03	318.33	319.78	318.43	321.82
305.03	305.15	303.26	307.28	303.98	306.48	306.96	304.82	303.79	307.02	304.06	306.71	304.54	303.8	305.12	306.11	302.67	306.42	305.21	305.75	305.42	307.24	305.55	306.19	305.48	306.39	303.71	303.91	305.35	303.53	305.75	302.71	305.94	306.18	306.14	306.05	305.25	306.97	304.37	304.09	305.41	305.8	305.4	306.78	305.38	306.72	308.15	305.37	304.19	306.88
300.7	299.05	300.33	300.4	300.52	300.78	301.69	298.21	301.9	300.4	299.32	301.74	299.67	298.74	302.12	300.86	298.38	300.83	298.03	300.04	299.54	300.44	301.03	300.91	298.33	299.42	300.67	299.8	299.84	299.03	298.9	299.96	298.93	299.95	300.75	301.21	299.45	300.31	300.88	300.49	300.42	298.39	302.2	298.1	300.59	299.13	298.63	300.49	296.96	300.55
298.9	301.55	300.54	302.77	299.26	300.84	298.92	299.67	298.04	301.04	299.23	301.52	299.52	299.81	302.02	299.95	298.57	300.29	298.58	300.93	300.23	300.73	299.31	302.53	301	298.37	299.16	298.43	299.55	301.31	301.09	299.01	300.7	299.75	299.45	300.49	300.11	301.32	302.85	297.68	300.02	299.84	299.3	302.86	298.06	301.24	300.57	297.99	300.94	300.38
306.33	305.91	306.86	307.58	307.69	305.24	304.88	305.9	303.78	305.01	307.17	305.93	307.25	308.21	304.8	304.84	305.32	307.1	304.93	307.51	305.52	305.65	303.55	306.71	303.89	306.22	304.09	307.72	305.54	307.86	309.13	307.54	305.71	308.13	306.29	306.19	306.97	306.94	306.57	302.62	306.48	303.96	306.71	308.02	306.96	306.89	306.5	303.61	306.1	307.86
294.83	294.99	294.27	295.88	295.83	291.16	296.62	298.11	296.86	293.39	294.71	293.39	295.87	294.03	294.5	294.82	295.55	295.32	294.01	295.01	296.86	294.02	295.25	293.85	292.82	296.22	294.46	292.7	292.84	292.5	293.65	296.6	296.75	296.39	295.47	293.48	296.63	295.93	293.35	292.92	295.23	294.65	297.01	296.45	294.59	295.58	295.41	292.85	296.01	294.83
302.38	300.98	300.8	303.39	301.78	304.65	302.67	302.73	303.83	305.89	303.87	302.57	303.67	301.79	302.31	304.15	302.45	301.13	301.76	303.32	303.62	302.12	301.81	301.33	303.19	300.41	302.4	301.82	302.54	302.46	304.88	301.22	301.93	301.09	300.33	300.42	303.67	300.86	301.66	302.6	301.9	303.25	303.58	304.23	303.72	301.45	300.73	302.14	304.68	301.55
300.64	303.77	303.79	301.91	302.45	301.89	302.07	302.95	300.5	302.02	303.3	300.4	301.59	301.34	300.43	303.83	301.61	301.94	300.84	300.27	304.09	304.47	302.45	306.97	299.95	301.45	305.58	303.63	301.72	301.09	304.25	298.26	301.41	302	302.45	300.01	302.94	304.08	301.98	302.34	302.29	303.43	303.22	301.03	302.43	303.74	303.75	299.73	302.2	302.82
327.9	329.53	326.38	327.55	325.6	327.67	325.91	327.44	330.01	327.44	329.17	330.16	328.37	328.66	328.41	326.05	326.37	325.63	327.1	328.69	328.46	325.63	327.37	327.89	328.21	327.98	328.59	328.37	326.48	329.57	330.19	326.7	328.62	330.85	327.72	328.04	329.62	328.11	325.22	327.97	328.8	327.21	328.81	327.17	327.74	326.09	331.04	326.85	327.68	329.08
312.33	313.71	313.86	312.25	313.43	313.65	312.06	312.11	313.41	311.37	314.25	312.49	310.49	311.26	312.4	311.17	313.57	313.92	313.18	314.22	314.05	312.47	313.67	313.73	313.46	313.74	312.08	312.54	312.14	314.78	313.13	311.62	314.2	310.88	314.4	313.95	312.83	312.77	310.98	312.12	312.08	310.34	310.51	310.71	312.74	313.39	314.94	313.45	310.28	312.6
294.29	293.95	294.6	294.29	293.81	293.14	293.55	296.78	294.83	296.72	294.94	294.33	295.96	294.59	294.61	293.2	291.69	293.71	294.25	294.04	294.42	293.46	294.85	293.04	293.66	295.25	291.84	293.91	293.8	294.16	294.97	294.61	293.33	294.52	292.62	293.01	292.48	295.23	294.39	296.14	294.67	294.7	292.72	294.49	294.17	294.03	292.15	293.35	289.87	294.93
303.16	306.6	303.62	304.23	303.11	304.72	301.78	303.6	302.47	303.57	303.35	300.9	303.32	303.87	300.49	303.82	303.28	300.93	303.08	302.41	303.02	303.45	303.24	301.45	301.87	300.06	302.01	303.88	305.32	302.76	304	304.37	303.13	302.51	303.73	302.97	302.08	306.18	302.88	300.27	301.8	304.84	303.35	304.39	302.28	303.59	303.07	304.19	302.64	304.61
299.25	298.24	300.63	300.69	300.91	302.79	300.11	299.75	300.66	299.74	300	300.43	299.19	303.43	300.59	303.47	299.25	303.69	303.8	300.55	301.37	300.41	299.3	301.77	301.43	298.98	301.9	300.11	300.13	303.96	299.66	300.43	301.97	300.66	302.02	299.07	301.23	299.77	301.58	301.52	301.24	304.29	299.89	299.81	300.71	301.85	298.88	304.05	301.61	299.16
304.69	303.14	307.05	306.63	307.27	307.01	307.64	305.98	305.88	307.01	306.54	306.14	306.23	307.49	305.74	307.97	305.85	305.98	309.77	307.39	307.09	305.33	305.23	306.99	307.83	308.09	306.78	306.47	306.36	308	306.08	308.78	307.16	305.08	305.88	306.12	307.56	308.45	304.78	305.66	306.69	304.73	307.45	305.81	304.48	305.39	308.06	307.55	306.26	308.2
312.24	316.8	314.25	315.83	315.05	317.41	315.2	315.19	314.85	314.57	315.81	316.62	312.46	315.08	315.42	315.69	315.69	315.49	316.26	316.08	316.84	314.96	314.48	315.22	314.23	317.1	314.37	313.86	314.14	313.49	313.14	313.06	316.6	314.13	315.13	314.63	314.58	313.77	315.75	314.21	314.66	314.08	317.5	316.44	315.39	314.05	312.32	316.07	314.28	316.82
315.35	314.72	314.59	316.49	317.41	315.67	316.02	315.94	314.36	313.67	316.25	317.2	315.62	316.95	315.02	315.97	315.29	315.51	316.89	314.42	316.21	319.7	316.17	316.2	315.31	316.02	315.74	315.56	318.09	317.2	317.33	316.22	316.49	313.18	317.09	313.2	315.79	318.29	316.36	315.32	314.92	315.34	315.08	316.23	314.94	315.3	315.67	315.16	317.11	315.6
316.53	319.95	317.21	317.64	317.92	315.87	318.35	321.09	317.71	318.79	315.82	317.63	315.33	315.01	318.04	319.66	317.7	318.43	315.36	318.81	317.36	315.64	318.11	317.51	315.7	316.41	318.07	316.16	315.99	317.45	317.02	319.82	316.98	315.96	315.67	317.95	316.48	318.67	315.71	315.44	316.91	317.75	318.91	317.72	315.57	317.24	318.87	317.69	316.41	315.58
306	304.26	303.16	303.18	302.94	307.34	301.47	302.77	302.6	306.17	302.63	302.29	301.41	303.58	304.18	304.05	302.82	302.11	303.84	307.4	304.38	303.14	304.6	304.69	304.92	300.6	305.81	304.13	304.68	301.7	305.78	304.3	303.08	304.53	306.83	302.41	306.92	303.69	303.5	304	303.49	303.52	304.84	303.53	304.01	303.17	303.77	303.9	303.68	302.39
309.44	305.65	307.32	303.94	305.82	306.46	305.5	307.47	306.34	307.47	306.66	306.66	306.44	308.55	308.18	305.97	305.85	308.67	307.6	307.57	306.41	309.73	305.17	306.96	307.1	306.35	308.51	306.33	305.7	305.38	306.56	304.87	308.31	306.43	307.23	307.77	306.65	305.12	306.1	306.09	306.86	306.32	305.88	308.4	304	307.14	308.04	308.4	307.97	306.05
314.79	313	310.87	316.34	314.4	314.29	314.41	313.75	312.65	315.74	315.55	313.58	315.53	315.78	315.78	312.04	312.89	313.72	314.06	314.46	314.58	313.91	315.79	312.13	313.43	313.37	316.74	315.48	313.42	313.99	315.28	315.21	315.44	314.34	316.1	314.71	316.03	316.58	313.91	314.7	317.39	315.24	315.6	312.5	316.31	316	313.85	314.25	314.56	315.38
300.46	298.2	299.45	300.78	301.92	301.01	299.4	300.14	301.43	302.07	300.59	298.74	299.32	302.35	299.23	299.97	299	300.44	301.18	299.1	299.55	298.79	299.01	299.95	300.71	299.72	301.05	301.69	300.29	302.28	301.12	298.69	301.33	300.74	298.28	298.72	298.38	301.25	297.72	300.34	297.8	300.15	301.2	299.55	299.17	300.47	302.27	299.97	298.14	302.03
305.1	304.18	307.33	307.07	304.09	305.36	306.74	303.34	304.76	307.5	304.87	305.11	306.64	304.23	305.55	304.68	304.33	305.56	306.03	305.52	305.66	305.71	306.76	305.55	305.21	305.97	306.2	304.4	305.72	305.7	305.48	303.67	306.08	305.08	307.47	307	307.85	303.94	304.31	304.32	304.51	305.8	307.93	304.32	304.97	305.68	304.37	304.24	305.52	306.43
304.56	305.73	305.62	303.81	304.74	303.18	305.6	307.76	305.86	305.39	307.47	306.73	304.18	304.54	305.98	303.35	305.08	306.73	303.19	305.78	303.26	304.97	305.55	305.89	306.72	306.54	306.3	305.88	307.08	304.37	305.75	307.98	304.35	306.29	303.49	305.98	305.92	306.29	305.02	304.8	305.54	305.44	304.25	306.84	303.74	303.97	305.15	305.02	304.08	305.52
317.14	319.34	315.56	316.77	316.84	316.57	318.21	316.34	317.28	316.46	316.39	317	318	317.14	317.55	319.15	317.01	317.47	316.7	317.39	316.84	315.83	318.55	316.71	317.55	316.27	313.41	321.89	316.89	315.85	318.43	316.27	318.03	317.26	316.27	316.84	315.19	317.42	319.63	316.79	316.97	313.58	316.21	318.68	315.74	316.6	316.18	317.38	316.75	315.36
302.15	303.85	306.54	301.33	303.59	302.04	302.97	301.63	302.19	303.4	304.92	301.65	302.35	304.4	303.97	303.49	302.68	302.62	303.76	304.6	303.78	301.98	301.5	302.06	301.3	305.13	303.85	303.22	303.31	304.33	304	302.43	303.98	304.24	303.63	303.87	303.05	304.42	305.82	300.65	303.1	303.54	302.94	303.64	302.46	303.79	305.5	306.83	305.03	303.74
307.64	305.52	306.2	304.52	304.55	305.46	305.3	307.54	306.57	305.64	304.94	305.84	304.25	305.18	306.84	306.37	307.62	304.08	305.87	305.76	305.34	306.44	305.82	305.81	308.32	308.4	306.55	307	305.12	308.56	306.27	308.64	304.05	304.86	307.15	307.49	307.32	304.92	306.19	305.28	307.63	305.62	303.74	305.9	307.64	306.95	308.87	303.52	307.5	308.26
302.82	303.52	306.13	303.42	305.4	301.81	303.73	306.12	302.41	304.32	303.16	302.65	305.86	301.84	304.18	305.47	303.93	303.6	301.68	302.44	302.93	300.3	304.03	305.26	303.48	305.92	304.43	304.42	302.08	302.51	301.42	302.94	303.27	303.48	302.36	301.52	307.15	303	303.11	299.24	302.7	305.64	301.45	302.87	303.64	303.1	303.81	300.97	303.55	304.83
299.05	299.49	298.87	297.91	299.48	299.5	299.72	301.2	299.84	302.81	300.49	299.8	301.15	298.13	297.89	300.4	297.98	301.3	300.08	301.37	299.9	297.94	302.46	301.48	298.46	300.23	298.71	301.03	297.42	301.31	299.34	301.07	299.53	300.97	300.27	300.34	301.56	298.26	300.81	300.31	298.64	300.75	300	300.33	298.05	298.7	301.73	300.64	299.91	301.12
305.65	307.66	309.1	306.19	308.17	310.16	305.2	307.84	307.58	305.91	307.19	304.63	305.44	304.22	306.29	307.76	306.81	306.04	306.57	305.07	305.77	308.89	304.72	307.33	305.89	307.46	308.6	305.13	305.38	306.47	306.69	308.06	304.83	305.15	306.89	304.9	306.65	306.77	305.57	307.74	306.12	305.98	304.75	306.78	304.05	306.51	308.85	306.45	304.39	305.58
315.1	314.44	315.58	314.79	315.68	315.45	314.7	314.66	314.98	314.49	314.36	318.58	316.22	314.98	313.95	315.58	316.05	315.19	316.49	315.51	315.57	314.98	315.67	314.61	314.06	315.19	314.6	314.31	315.85	317.71	315.92	315.66	312.91	316.04	315.13	314.97	315.94	314.3	315.81	315.09	314.56	313.94	314.16	315.74	313.88	315.18	315.07	314.97	316.19	314.58
293.69	294.68	296.34	296.98	292.71	294.07	296.41	296.53	294.07	294.13	294.67	293.98	293.5	291.62	293.91	296.09	294.37	294.94	295.22	296.27	294.24	295.82	295.86	295.47	296.22	295.69	295.63	295.6	295.4	296.26	293.89	294.59	296.09	296.2	292.02	295.49	294.76	296.87	295.15	296.45	293.14	294.69	294.11	295.81	295.74	294.73	295.28	295.46	294.6	295.15
316.43	316	316.24	317.6	316.85	315.3	317.84	316.38	317.45	314.68	317.32	319.29	317.55	316.59	316.96	314.3	317.63	317.21	315.89	316.24	316.46	313.8	317.65	316.94	316.41	314.84	316.17	314.3	316.85	315.45	314.38	314.19	316.35	317.68	317.34	315.41	315.33	316.48	315.34	316.85	316.94	317.75	318.85	316.28	318.51	316.99	317.74	316.1	316.42	315.17
313.82	315.31	315.4	315.46	313.98	316.13	315.25	317.09	316.21	314.89	314.01	315.32	314.13	316.29	314.94	316.04	316.32	314.66	317.39	315.92	316.18	317.62	317.23	315.56	316.32	313.96	314.8	317.03	315.82	316.51	314.35	318.74	316.92	315.6	315.94	314.49	317.08	313.6	316.39	315.98	315.07	314.61	316.65	317.91	314.75	316.43	314.12	315.25	314.52	314.78
297.88	297.59	294.7	296.01	295.75	299.35	296.12	294.5	298.36	297.83	296.71	296.23	296.39	295.33	296.37	298.04	297.92	299.12	296.57	299.42	296.58	299.16	298.8	295.92	295.97	297.43	295.64	296.18	298.5	293.96	296.27	298.63	298.8	298.51	298.14	298.5	296.69	296.84	294.55	295.48	294.83	294.51	298.32	297.65	295.16	299.65	296.79	295.01	300.62	296.52
315.54	313.61	311.05	314.01	312.23	314.05	314.53	314.13	314.85	314.62	315.19	311.82	314	316.18	313.31	312.79	313.59	312.24	315.59	314.65	312.8	317.02	312.23	314.86	311.78	314.99	316.12	313.14	314.32	315.21	316.03	311.69	313.35	313.91	312.48	314.37	313.64	311.87	312.8	315.14	314.63	315.04	314.38	311.77	312.02	312.24	313.86	314.56	313.87	313.75
316.3	318.18	319.16	316.17	317.8	316.53	314.51	316.07	317.73	318.95	314.71	320.82	316.47	316.82	315.42	316.77	315.58	315.56	316.01	316.18	316.06	315.87	316.24	317.06	319.6	319.05	317.64	316.81	315.31	315.65	317.72	317.24	314.17	315.4	316	315.87	316.84	317.48	318.1	316.87	316.54	319.2	317.83	317	317.63	320.28	319.1	316	313.18	317.38
299.93	299.81	300.37	301.26	302.23	300.42	300.4	300.83	304.12	301.12	302.77	304.55	302.15	299.66	303.23	302.37	301.81	300.46	300.84	302.85	299.87	299.73	302.19	299.76	300.31	299.33	302.38	303.05	303.29	303.02	302.63	303.41	302.02	301.96	297.66	300.71	299.61	300.26	302.43	299.25	303.97	300.51	302.72	303.16	301.46	299.35	300.9	298.81	302.34	299.25
312.67	311.11	310.96	313.06	310.18	312.79	312.02	312.79	310.74	312.04	311.69	309.48	309.82	308.51	312.81	309.45	312.02	313.13	310.69	310.58	309.36	310.98	309.48	311.12	309.2	310.75	312.8	312.31	313.49	311.62	310.57	310.49	308.51	310.01	310.57	311.37	312.11	313.12	308.51	312.1	311.68	309.34	312.8	309.21	310.51	310.89	309.02	312.48	312.42	309.43
307.47	306.76	306.72	305.76	304.15	307.28	307.69	306.87	307.61	304.48	306.51	307.16	307.54	305.61	307.59	307.85	306.49	307.37	308.54	304.03	304.48	306.65	306.58	304.48	306.86	306.52	307.71	306.14	306.93	307.29	308.24	306.73	309.18	306.05	306.31	309.9	308	305.81	302.17	307.11	306.46	307.71	307.34	305.98	306.21	305.84	306.45	306.06	307.95	307.04
304.48	304.49	305.97	307.28	307.08	304.98	307.65	305	307.54	307.21	303.35	304.64	307.52	305.63	305.57	306.66	307.33	305.25	308.93	303.93	306.51	306.58	306.04	308.27	306.03	308.16	308.77	305.84	305.52	305.87	305.2	307.47	306.43	307.74	306.3	308.8	306.79	305.62	307.39	304	305.31	309.5	306.47	303.74	306.74	305.67	308.62	305.52	307.64	304.62
303.97	301.21	299.23	302.97	303.48	301.59	303.71	301.15	299.83	301.5	300.23	299.27	303.06	300.22	300.31	301.9	303.04	301.39	301.64	300.26	304.53	301.7	303.99	300.32	303.15	299.96	302.37	301.28	301.05	303.38	301.48	303.28	301.67	300.71	299.39	301.79	301.45	302.48	303.08	302.85	302.56	301.34	302.6	303.7	302.49	302.52	303.1	304.63	303	301.32
326.55	329.67	329.99	327.08	329.11	328.86	326.63	327.69	328.11	325.66	329.11	327.97	330.05	327.75	328.45	327.6	327.36	326.93	330.21	327.62	329.71	325.6	329.12	327.88	328.54	327.99	327.72	328.19	329.44	326.13	329.07	328.92	328.9	327.88	327.45	327.14	326.31	326.35	327.7	328.68	330	327.02	326.58	327.16	328.38	326.77	328.33	327.01	325.26	328.37
316.51	315.93	317.18	316.4	316.28	313.08	317.41	313.71	315.88	317.34	317.12	317.49	315.39	314.28	318.15	315.89	316.38	316.01	317.37	315.44	315.52	315.14	314.36	315.08	318.95	315.44	314.96	314.92	315.79	316.51	316.78	317.46	316.39	316.39	317.64	318.08	316.05	314.41	315.61	315.66	314.3	316.11	313.32	317.54	317.1	317.56	315.76	317.32	319.09	316.69
304.16	302.25	299.89	303.92	303.25	301.18	303.07	306.1	302.53	303.9	301.99	304.39	302.97	303.54	301.79	303.33	302.53	303.45	304.23	303.39	303.6	304.04	302.52	302.16	302.04	302.52	302.69	301.83	304.96	302.93	302.33	300.96	300.49	304.57	302.59	307.96	302.46	302.92	301.89	303.76	303.54	302.29	302.52	303	301.88	305.28	301.42	304.1	302.55	302.22
319.93	319.35	319.52	320.99	320.25	318.2	318.01	318.8	320.63	316.28	316.76	318.87	320.22	320.4	321.43	319	319.4	318.71	318.63	321.3	317.51	319.02	317.04	317.07	315.87	318.42	319.38	319.46	322.18	320.6	320.92	320.42	320.39	319.45	318.29	318.04	318.98	321.69	320.41	321.11	321.63	320.25	319.21	320.59	317.18	317.73	319.44	320.19	319.06	321.57
301.34	302.3	300.68	301.86	303.06	298.53	302.59	301.38	301.15	303.61	303.06	300.5	304.9	305.02	301.96	304.02	303.88	302.11	303.67	302.3	303.49	301.47	303.75	303.42	300.75	303.07	304.5	299.41	303.07	302.84	301.04	301.62	302.61	299.99	304.7	301.08	304.23	302.18	303.6	301.05	302.16	303.59	304.72	300.9	300.83	301.67	304.36	302.6	302.79	302.05
324.54	325.45	323.5	323.39	325.19	325.15	322.91	324.54	323.77	323.37	326.3	325.87	327.23	325.83	325.18	324.58	328.76	323.96	323.75	327.14	324.76	326.37	325.51	323.47	323.6	326.71	325.12	326.01	324.05	326	323.74	326.24	324.59	326.75	326.65	325.35	325.32	322.07	328.26	325.92	325.43	326.24	326.26	324.55	324.34	328.66	324.47	325.9	326.54	326.44
302.98	302.44	304.68	303.54	299.96	303.03	301.77	302.7	304.16	302.42	301.41	303.12	300.81	303.49	302.79	301.56	304.26	303.83	303.93	304.2	305.47	300.96	302.71	304.77	304.78	300.62	300.45	300	301.17	304.62	301.61	303.56	301.36	301.97	300.2	303.91	299.77	301.88	303.52	301.25	303.47	303.02	300.05	301.75	301.99	303.75	302.5	304.12	301.94	303.26
301.99	304.72	302.28	299.93	302.54	303.32	303.2	302.2	301.48	302.89	302.04	302.15	302.42	301.16	302.78	302.51	302.52	302.71	301.6	303.3	301.87	303.42	303.75	303.25	299.52	301.62	303.9	303.42	302.06	302.53	300.17	302.55	303.03	303.64	302.7	302.62	304.05	298.22	300.98	301.53	301.87	302.15	302.58	301.15	302.86	301.11	300.64	302.34	303.19	301.5
314.04	314.55	315.13	314.1	315.5	314.23	315.19	316.67	316.05	315.81	315.98	316.47	314.37	316.29	314.93	315.05	315.99	318.07	318.56	315.98	315.42	316.6	316.98	315.84	316.25	315.78	314.91	316.13	316.19	315.35	317.66	314.82	315.14	314.79	318.49	316.84	314.64	318.85	315.29	317.71	316.62	316.72	314.31	316.52	318.81	316.05	315.72	315.28	315.78	314.64
305.7	305.6	305.67	304.93	308.16	306.47	305.88	305.39	305.2	305.23	301.77	306.47	303.86	306.51	305.91	304.17	305.28	304.01	304.58	305.81	303.78	305.55	305.67	308.35	305.46	306.25	304.44	306.17	302.91	306.86	306.86	306.11	306.22	306.24	305.09	307.01	302.66	305.58	302.02	303.89	306.7	304.24	306.38	306.7	305.14	306.04	302.01	305.26	302.91	306.04
313.55	314.66	312.36	313.71	313.82	313.19	315.1	313.51	313.58	312.22	314.93	313.97	313.57	313.42	313.79	313.58	314.28	313.49	313.81	313.07	313.87	314.21	314.09	311.7	313.61	313.43	310.98	313.01	313.34	312	317.06	313.89	312.27	312.5	314.35	313.98	312.52	310.54	312.54	314.79	314.31	315.37	314.18	313.42	312.82	313.03	313.14	312.78	314.15	312.9
316.32	314.11	313.73	314.83	313.61	314.96	315.66	315.33	318.84	312.91	315.38	314.88	316.48	316.38	314.73	318.02	317.12	315.01	317.2	314.16	320.2	315.7	315.92	316.21	314.99	316.43	315.83	316.87	317.38	314.91	316.31	315.74	314.03	316.02	316.98	313.79	312.91	317.02	316.26	315.17	316.31	315.44	314.16	314.61	316.14	315.99	315.33	314.61	314.77	314.44
326.53	326.57	325.71	327.72	325.13	327.72	328.31	327.69	328.8	327.45	328.05	326.06	328.76	329.1	326	326.29	329.1	326.44	326.61	325.94	327.39	327.67	326.16	326.81	324.89	326.98	327.81	325.8	327.57	327.35	325.89	324.75	326.4	327.19	328.87	326.85	329.21	326.33	326.37	327.61	324.96	326.31	327.11	326.37	327.02	329.54	326.49	325.45	325.67	328.08
314.56	312.01	313.81	313.41	315.37	312.37	314.65	315.71	315.35	312.49	314.79	313.74	315.11	314.79	314.62	314.32	311.38	313.88	313.17	310.94	314.75	313.52	312.57	314.88	314.66	313.1	314.09	313.2	316.65	315.92	315.64	314.55	313.53	315.85	313.58	312.95	314.44	315.81	311.68	315.08	313.65	313.43	314.83	313.27	310.3	314.05	311.82	311.07	313.6	313.93
300.86	304.92	301.93	301.84	303.3	304.63	302.63	304.45	301.39	302.11	301.97	303.67	301.85	301.5	301.98	303.41	300.06	301.43	302.33	302.62	302.16	305.39	301.15	300.19	301.39	304.28	303.33	301.93	302.73	302.06	301.65	301.98	301.6	302.1	303.24	302.79	302.38	302.03	300.4	300.97	302.44	302.07	297.55	302.24	300.42	299.64	302.53	303.44	303.74	301.82
316.61	318.13	317.75	317.69	317.85	318.05	317.76	316.05	315.32	314.66	315.03	316.27	315.9	315.66	316.7	317.28	316.17	317.77	317.63	316.08	315.06	316.48	314.81	315.98	317.61	316.58	315.09	315.78	317.3	315.78	315.24	319.17	317.9	316.09	316.73	319.2	318.44	317.88	315.5	314.23	315.93	316.34	317.06	316.37	316.15	314.76	315.25	316.3	316.24	316.24
305.5	304.37	301.35	303.08	304.84	306.55	302.73	303.08	307.54	303.69	305.74	301.16	305.38	304.59	304.81	306.46	304.51	303.81	305.3	303.84	306.41	305.18	305.84	305.01	304.01	305.54	304.23	305.55	302.99	304.8	302.22	307.63	305.49	303.68	305.06	304.85	303.18	302.9	304.04	302.23	303.55	306.18	306.86	304.36	303.31	303.52	306.61	304.95	304.24	303.53
294.46	294.12	292.16	294.74	294.59	292.14	294.38	292.68	292.38	294.81	294.65	296.34	296.14	294.52	293.44	292.24	292.6	293.77	292.14	293.97	293.3	294.72	293.76	293.14	294.46	294.48	293.05	297.24	294.26	295.36	292.11	295.69	294.72	292.4	293.88	295.2	292.63	293.38	293.88	296.3	292.7	294.71	291.1	293.31	294.21	293.96	294.23	294.97	293.58	295.27
293.52	295.62	294.67	295.32	298.12	293.96	294.22	293.19	294	294.32	292.7	294.7	293.45	296	293.04	291.31	294.17	292.33	294.58	291.14	291.54	292.53	293.13	294.21	292.84	294.15	294.29	292.5	293.58	293.65	296.75	294.17	295.06	295.12	293.23	295.15	295.15	294.65	295.26	292.34	293.43	294.56	295.5	292.78	291.33	293.27	291.93	294.89	293.51	294.54
326.39	327.93	329.07	327.32	327.12	328.65	327.33	326.51	327.24	327.38	325.06	329.81	326.79	329.38	327.79	328.04	325.3	328.88	326.46	328.12	328.3	330.26	327.98	326.96	327.7	331.72	327.38	328.52	327.06	329.15	327.98	325.56	328.24	328.07	325.35	328.29	326.87	328.34	328.67	327.65	326.82	328.67	330.23	325.99	327.79	327.25	327.12	326.25	325.93	328.03
316.25	312.43	316.43	314.72	315.13	314.56	315.12	315.61	314.08	315.02	314.77	314.75	314.27	314.71	313.64	314.13	313.54	318.81	317.72	313.99	313.65	316	314.9	314.96	316	314.08	314.66	315.13	312.45	315.73	314.89	314.53	313.47	315.01	312.86	313.7	316.02	318.65	314.86	313.71	314.7	313.24	312.97	314.66	313.48	315.9	315.77	316.18	316.88	315.58
300.13	304.38	301.7	302.08	301.13	302.75	302.44	303.44	301.07	302.72	301.02	302.52	303.43	301.04	302.49	301.94	303.54	303.88	302.41	302.38	304.57	304.61	305.06	302.28	301.05	302.7	302.84	303.65	300.78	303.45	300.4	301.41	303.42	304.65	302.18	301.5	302.73	301.42	302.22	302.52	304.04	304.22	302.41	303.67	300.79	301.73	304.41	301.86	305.4	303.79
312.45	314.49	317.62	316.57	316.49	314.41	313.14	316.65	314.78	313.98	313.96	313.45	315.56	315.64	310.87	313.31	313.15	316.97	315.44	311.64	316.33	314.6	315.25	314.55	315.6	311.92	315.05	314.1	314.77	315.93	317.01	312.47	313.2	314.82	317.4	313.05	314.61	314.1	313.62	315.25	315.24	312.34	314.93	314.78	312.61	316.17	314.63	315.02	312.86	315.69
312	313.61	312.07	310.85	313.1	313.33	313.05	312.94	309.47	314.69	311.56	314.66	314.52	314.22	313.23	312.99	312.64	312.46	313.59	313.05	314.82	315	309.84	311.01	315.75	312.68	314.36	313.93	312.58	312.13	314.4	313.6	315.81	311.6	309.82	312.32	313.9	313.57	313.75	312.33	313.57	314.32	312.32	312.63	312.34	312.2	315.03	311.5	311.71	311.68
314.75	317.21	315.7	319.32	318.53	318.87	318.67	317.69	318.53	316.21	320.24	315.57	316.08	318.22	316.8	316.96	315.5	315.34	316.84	317.69	317.09	313.49	317.05	318.1	316.22	317.47	317.43	316.02	318.78	316.07	317.68	319.21	317.87	319.2	318.79	317.06	318.99	316.65	317.49	316.57	316.05	316.32	317.31	318.1	318.3	316.95	315.43	316.47	317.44	316.38
309.62	311.77	313.12	310.06	311.02	311.24	312.76	310.75	311	311.84	312.22	313.35	311.71	309.85	308.26	313.72	312.92	310.14	312.1	311.56	309.7	312.21	311.68	310.52	311.26	310.92	312.25	311.56	312.78	311.8	308.22	311.14	310.06	312.62	309.96	313.02	310.88	312.62	314.97	314.17	310.46	311.48	311.11	310.22	310.64	311.04	312.5	312.12	311.75	313.68
327.13	326.51	323.83	325.7	327.32	325.34	331.12	329.04	326.53	326.29	326.98	326.47	325.5	328.26	326.95	328.27	328.12	326.72	327.16	328.97	330.12	327.67	327.97	326.49	329.28	326.06	327.78	324.23	327.64	326.46	325.88	326.54	326.99	328.81	326.11	327.03	325.7	324.17	330.25	326.79	326.13	325.78	329.12	328.18	324.34	329.29	325.72	327.04	327.14	327.12
294.7	295.86	293.28	296.89	295.72	296.63	294.6	297.11	295.05	294.81	295.01	293.89	293.92	294.3	296.66	293.94	294.08	298.61	295.59	295.31	296.76	293.46	295.54	293.4	294	294.09	294.04	295.65	294	293.49	294.61	293.55	295.14	294.31	293.03	294.82	294.81	293.1	295.63	296.75	294.36	294.38	296.27	297.39	297.8	295.67	294.14	294.94	294.24	295.69
325.41	328.2	329.16	328.01	327.87	328.9	329.04	326.06	327.6	325.95	325.54	329.24	328.48	324.77	329.1	327.16	329.46	327.91	329.09	325.02	327.71	325.59	329.69	327.39	328.64	326.04	326.75	327.65	327.29	329.86	326.18	332.24	326.3	328.47	326.57	327.1	328.75	328.73	328.12	326.78	326.43	325.63	327.57	329.38	327.07	329	326.9	327.16	328.78	328.32
314.45	312.93	314.54	311.33	314.33	313.42	310.94	311.84	312.96	315.33	311.47	314.77	310.82	309.82	310.07	309.92	313.3	317.16	312.67	312.44	312.29	314.22	315.37	314.69	312.66	314.54	313.13	315.82	314.29	310.51	312.62	314.7	313.94	314.78	311.25	312.19	311.02	309.97	315.49	314.4	315.26	311.94	311.25	314.61	312.48	314.85	315.48	312.69	311.28	312.79
308.51	310.34	310.13	309.94	308.4	306.99	307.92	308.78	307.02	306.27	310.61	306.96	308.35	307.26	309.43	308.05	308.69	310.94	309.15	309.46	307.6	305.57	308.62	309.37	308.01	307.95	311.22	308.71	307.87	308.47	307.1	308.48	307.58	307.22	309.09	309.37	308.68	310.56	307.94	310.24	309.93	308.95	307.55	308.65	307.59	309.19	305.55	308.48	308.48	308.89
318.21	317.43	318.73	316.13	317.5	317.85	313.69	317.94	315.62	318.37	319.14	317.96	317.35	316.91	318.7	317.31	318.44	317.34	317.12	320.38	317.48	316.88	318.74	318.41	317.52	320.39	316.11	319.64	318.08	318.56	317.62	317.64	318	319.3	318.66	317.79	316.11	319.42	318.43	317.13	320.57	316.8	318.16	316.17	316	317.14	319.3	317.61	318	318.09
326.59	327.19	325.34	326.53	322.95	323.35	324.07	324.63	327.07	325.64	323.43	326.13	324.61	324.77	327.15	326.85	325.03	326.15	325.43	325.31	327.34	325.51	323.22	324.6	325.55	324.67	322.81	325.18	326.72	324.16	325.83	326.4	324.66	324.58	323.37	325	327.17	326.42	323.51	327.06	326.74	323.91	322.06	324.82	326.89	323.57	324.4	325.39	325.09	326.98
293.2	296.03	291.31	297.01	293.25	294.23	293.85	293.49	294	294.99	293.61	297.27	294.52	294.36	294.81	295.04	294.82	295.97	293.67	294.27	292.82	292.6	296.3	294.17	293.85	291.94	293.01	292.88	295.91	294.37	295.86	292.34	293.13	295.38	294.53	294.49	294.47	296.18	294.06	297.92	295.09	292.73	295.64	294.01	294.51	297.55	295.53	296.47	294.37	294.64
327.53	327.82	327.96	327.42	326.84	325.32	326.4	326.26	328.37	328.68	328.16	327.63	326.99	327.25	328.23	329.42	328.22	329.55	327.27	327.56	330.53	327.51	327.28	326.15	327.62	326.86	328.55	326.92	329.59	326.87	327.14	329.14	329.33	328.51	328.24	327.56	328.41	325.27	328.68	327.43	326.01	328.2	327.4	325.4	327.45	327.72	329.11	327.66	326.59	329.3
299.37	301.7	301.61	300.4	301.39	297.7	300.6	298.71	302.41	301.73	302.09	300.27	299.82	299.51	300.05	301.75	300.4	300.14	300.99	301.82	299.92	300.55	299.05	302.07	299.52	302.26	300.63	300.74	300.68	300.26	300.77	301.39	300.38	300.39	297.88	303.29	304.56	301.24	300.6	302.08	302.28	303.24	301.71	299.9	301.19	301.71	301.52	304.85	300.04	300.6
317.84	317.18	317.78	318.11	319.06	318.29	318.08	316.33	319.89	319.49	318.16	316.89	316.7	317.65	319.01	319.66	321	316.92	320.03	315.68	318	318.74	315.63	318	318.18	318.93	319.73	319.57	317.04	318.93	317.46	320.69	318.27	318.52	319.4	321.43	316.13	320.48	319.35	318.37	318.19	318.41	316.51	318.03	318.14	318.91	320.45	319.82	320.09	319.18
311.94	309.71	310.95	313.27	310.5	310.06	312.16	311.37	312.32	310.93	311.28	310.84	310.39	308.6	310.79	309.51	310.96	308.57	311.4	309.06	310.23	310.66	312.47	309.48	310.4	312.21	310.04	312.5	312.2	309.36	312.57	310.69	310.42	311.2	310.05	309.9	310.36	311.7	309.62	309.88	310.49	312.54	308.86	310.83	311.66	311.23	310.58	311.38	313.67	307.86
303.53	303.61	303.57	305.8	305.08	305.19	304.35	303.26	303.67	300.55	302.81	305.37	302.81	303.57	302.56	304.05	305.54	305.06	304.79	303.35	303.16	303.69	302.14	303.35	301.58	306.04	303.26	304.67	305.76	304.72	304.18	305.98	303.72	304.4	303.86	303.65	305.75	303.86	303.29	304.56	302.11	301.77	305.19	304.72	303.97	307.63	305.47	301.47	302.72	306.72
303.92	305.69	305.6	304.54	307.74	305.46	307.39	306.06	303.87	303.63	306.47	306.28	305.16	308.16	305.89	306.81	303.74	305.78	304.53	305.65	305.94	304.27	305.33	305.51	305.81	304.68	304.87	306.49	305.47	305.87	306.39	304.65	304.61	305.38	304.98	303.52	306.75	304.45	304.66	305.29	303.8	307.83	305.86	307.16	305.09	305.11	304.58	308.36	303.54	305
303.63	301.37	306.56	304.06	305.99	304.62	304.77	303.95	306.46	304.13	307.61	307.14	304.81	304.74	304.52	305.99	304.18	306.06	304.65	305.96	304.6	305.56	304.41	306.72	307.76	305.5	305.45	305.72	305.17	304.34	307.8	306.28	305.68	304.9	303.51	305.83	305.46	304.59	303.99	304.28	305.17	304.68	307.54	304.98	306.33	303.82	305.15	302.79	303.29	304.76
298.11	296.51	295.91	296.67	295.17	297.55	298.02	297.56	295.4	294.3	297.04	295.47	297.97	297.69	294.54	296.59	297.87	294.25	296.95	298.37	298.19	297.29	296.31	294.96	294.47	298.17	297.32	298.31	296.17	298.33	296.19	296.81	292.97	297.11	296.54	294.49	297.99	296.96	295.61	296.18	296.11	294.81	296.6	296.2	297.07	295.33	296.47	297.47	295.15	294.93
318.76	315.11	317.5	318.21	318.44	316.11	316.86	316.94	316.93	318.69	316.08	314.39	318.36	318.14	318.14	316.24	316.3	317.49	319.95	320.19	315.41	318.31	317.07	317.86	319.16	316.43	317.36	319.11	316.05	316.72	318.34	318.46	317.3	319.21	316.72	317.07	316.21	317.81	316.66	315.61	320.12	316.71	318.37	316.64	317.83	317.21	317.53	318.6	319.86	316.1
313.01	311.3	316.5	310.53	313.16	309.46	312.09	311.26	313.67	315.2	312.46	312.24	311.52	312.38	311.26	315.48	313.99	313.36	311.82	310.99	315.03	311.51	311.67	313.67	312.92	312.88	312.3	312.92	312.46	311.3	311.28	312.41	314	312.16	312.05	312.98	315.47	316.63	313.73	311.67	311.9	312.16	312.53	311.02	311.39	313.8	310.41	311.59	312.52	309.83
306.52	305.29	306.9	305.89	304.8	303.97	307.51	308.68	308.02	304.48	304.74	306.06	304.67	306.9	306.4	306.17	306.7	305.56	306.42	306.83	305.47	306.09	305.03	303.63	308.31	307.97	307.67	307.29	307.03	304.93	304.32	305.6	307	307.87	305.93	307.35	305.94	306.83	308.25	305.13	307.12	304.99	309.34	305.58	307.08	305.56	306.17	303.28	304.77	307.06
294.32	297.07	294.97	295.44	295.2	295.13	293.36	295.09	298.61	295.81	295.94	296.55	296.5	293.14	295.78	295.67	293.85	293.16	293.94	294.91	294.69	293.79	297.07	294.61	294.64	291.85	295.46	295.05	293.88	295.96	295.85	295.83	295.45	295.79	294.14	296.96	295.34	296.01	295.42	295.85	293.73	294.74	293.77	294.7	296.79	294.12	296.63	298.19	293.69	299.48
303.87	304.99	306.18	303.63	303.53	302.67	304.3	306.15	305.3	305.5	305.59	304.99	305.09	304.14	304.2	302.94	305.44	304.52	303	305.5	302.47	305.78	303.35	303.12	305.82	303.72	304.27	302.49	305.08	303.66	303.5	304.14	304.87	305.06	302.33	302.48	302.78	304.41	306.67	304.13	303.74	303.37	303.4	303.2	302.4	305.35	304	302.93	306.63	304.71
303.46	303.83	303.7	300.35	305.35	305.27	304.22	303.78	304.92	302.96	304.67	303.37	302.91	306.55	302.49	304.39	304.08	304.99	301.89	304.6	305.41	305.5	308.27	305.16	305.62	308.12	304.33	304.61	303.67	305.34	304.94	304.79	302.16	305.24	305.77	304.7	304.43	303.75	303.47	305.29	302.64	306.23	301.57	304.15	304.91	302.84	304.56	302.39	303.68	304.51
314.1	314.38	315.84	316.85	315.92	314.87	314.94	314.82	314.35	315.76	314.42	315.42	312.39	313.82	315.08	314.03	314.94	316.69	314.21	313.91	314.36	315.55	314.15	317.17	312.82	314.39	313.74	311.69	313.85	315.83	314.03	314.5	314.28	313.18	313.88	314.74	315.71	315.27	312.93	313.44	315.61	311.58	313.99	315.14	316.45	314.74	312.72	316.18	312.67	314.09
302.35	301.27	301.12	303.19	303.01	302.54	300.03	302	303.31	302.87	301.3	301.47	302.61	302.95	303.6	304.21	305.88	300.83	303.52	302.96	302.16	302.63	301.36	301.36	305.5	300.63	301.8	304.77	301.24	303.58	304.44	303.56	303.99	302	302.45	301.89	301.95	302.59	300.71	301.51	302.27	301.25	301.74	300.2	301.98	302.18	302.22	302.33	302.67	302.74
310.65	312.36	312.43	311.6	309.3	308.86	309.4	309.97	310.21	308.75	309.82	310.84	309.02	308.76	309.69	309.36	312.72	314.14	309.75	309.92	308.91	310.26	307.38	309.27	309.24	311.03	307.73	309.99	309.29	308.58	309.29	311.22	311.75	309.12	310.02	310.33	310.6	310.89	312.15	309.91	311.17	309.53	311.62	308.84	312.88	309.78	311.01	312.51	310.02	309.76
314.62	312.97	312.87	312.03	314.47	315.5	313.87	314.09	315.27	313.42	312.09	316.3	314.51	313.34	313.04	314.55	315.11	313.73	315.21	313.84	313.95	313.14	312.07	312.04	312.59	312.27	312.39	311.89	314.48	313.66	314.74	311.83	313.23	315.6	313.66	313.18	313.05	313.71	313.59	315.46	314.72	314.93	310.54	314.53	315.29	311.8	314.2	313.5	311.35	316.38
302.25	303.58	303.27	300.73	301.8	300.4	297.98	302.02	301.72	300.33	302.4	301.51	300.34	303.29	303.22	302.25	303.9	301.5	300.48	303.43	303.48	303.35	303.32	299.63	302.32	302.78	302.37	303.06	299.83	302.73	301.94	303.33	300.89	301.83	303.02	304.22	303.55	303.15	301.32	301.08	300.84	303.32	301.57	304.27	303.18	303.77	302.46	301.68	303.44	301.64
300.68	298.3	297.88	301.75	301.39	302.39	300.54	300.36	299.45	297.96	301.4	299.87	299.8	301.62	301.56	299.17	300.77	302.7	299.28	300.82	296.87	299.9	298.99	300.45	301.03	298.47	299.66	301.28	300.64	299.7	301.2	303.26	302.29	299.91	303.27	298.32	303.59	300.18	301.4	300.48	298.82	302.17	301.49	299.77	300.25	298.76	299.38	298.16	298.28	299.92
315.19	317.57	311.09	316.18	314.11	315.5	315.93	316.25	314.5	315.56	313.66	315.89	313.54	316.03	313.9	315.05	315.15	313.96	314.76	315.05	313.45	316.49	316.25	314.9	316.4	315.18	317.39	315.77	315.36	317.25	314.36	315.38	315.57	316.35	317.57	314.13	313.66	314.21	313.7	316.54	313.69	313.79	315.39	314.49	312.53	316.23	315.96	314.52	313.89	314.01
303.26	302.29	305.63	302.09	303.9	304.53	303.14	304.81	306.17	303.79	304.09	304.72	303.55	303.29	303.06	302.02	306.12	304.58	304.92	303.87	302.45	302.97	303.77	305.79	304.98	305.17	302.09	302.53	305.58	302.03	303.02	301.19	305.87	302.59	303.28	303.75	304.1	306.1	302.12	300.38	303.89	303.85	301.93	303.52	303.78	302.81	300.97	304.27	301.18	303.18
305.5	303.53	303.05	302.81	303.71	305.29	302.12	305.12	304.16	303.38	302.92	303.2	302.05	302.85	302.78	303.73	301.72	303.91	305.66	305.57	303.51	304.94	302.23	304.46	302.48	303.51	302.69	301.81	303.32	304.94	300.39	305.04	303.5	304.21	304.37	301.46	302.94	301.75	304.93	304.36	299.78	304.72	303.88	302	303.98	302.96	303.51	303.22	302.8	302.58
296.84	294.8	297.95	296.92	297.84	295.56	297.79	297.06	295.42	298.7	297.31	297.52	298.33	297.4	295.59	294.13	297.35	296.31	298.11	296.02	298.03	296.03	295.39	297.32	297.43	300.7	296.41	295.87	297.67	296.63	298.18	297	298.72	295.28	297.76	298.39	297.61	297.6	296.08	296.78	296.21	295.84	295.65	297.73	295.81	296.41	296.93	296.36	298.01	293.95
327.45	326.69	328.49	326.16	327.79	326.71	328.05	327.32	325.65	327.98	326.02	328.85	326.76	327.59	328.89	327.77	327.7	329.1	330.54	324.84	327.89	330.44	327.92	327.43	327.49	327.31	326.94	328.81	328.52	325.47	327.51	326.55	328.52	328.57	328.79	329.07	330.07	326.77	326.56	327.63	326.72	326.91	327.08	327.25	327.21	327.7	326.16	330.9	328.65	329.39
312.95	315.58	313.36	313.41	314.04	314.08	310.79	312.39	313.08	312.77	311.95	312.84	313.68	315.65	311.25	313.19	311.75	310.33	313.06	311.08	314.54	311.59	313.58	314.78	313.96	311.21	313.45	310.73	312.27	312.42	313.43	314.3	311.32	313.3	312.39	315.54	313.44	311.78	314.47	312.35	314.49	312.74	307.73	310.26	313.94	312.75	312.03	314.64	314.47	310.51
303	300.41	304.76	306.69	304.46	303.88	304.11	301.52	302.93	303.78	304.78	305.26	303.43	304.31	304.47	302.29	302.77	303.46	303.14	305.67	305.6	305.54	302.16	302.25	302.35	304.64	300.15	305.17	302.82	301.94	304.04	303.62	303.43	305.27	303.21	303.1	304.26	303.6	303.93	301.79	302.03	302.91	304.32	304.36	304.07	303.05	302.88	302.68	299.71	304.07
317.66	315.22	316.38	315.67	318.57	318.63	316.66	319.37	316.08	318.7	315.91	318.73	318.69	316.36	316.93	312.59	314.64	318.25	319.47	317.18	316.55	318.48	314.39	316.1	315.67	316.77	319.06	317.81	317.36	317.77	317.17	317.21	316.02	316.2	319.49	317.11	315.97	317.19	314.4	317.56	316.11	318.05	315.18	316.56	316.67	315.66	318.18	317.24	316.4	314.86
305.93	307.17	306.54	306.98	308.04	305.59	306.7	305.47	304.77	306.66	305.26	307.49	305.55	307.48	306.49	307.08	306.03	307.79	305.85	308.67	306.24	303.93	307.08	307.2	305.75	306.96	306.35	306.09	307.1	304.63	304.36	305.71	307.12	303.62	309.05	307.5	307.61	305.7	306.66	307.44	304.06	305.69	306.18	305.61	307.05	306.77	306.86	306.45	304.58	305.96
305.6	301.97	303.77	306.77	306.55	304.9	303.86	305.02	306.75	305.35	308.4	302.81	303.33	303.23	305.65	305.09	304.97	303.97	305.82	305.13	304.84	306.96	303.81	303.3	304.89	306.32	304.44	305.44	305.07	303.15	305.82	307.74	305.13	304.97	303.98	301.17	303.72	305.54	304.97	306.37	305.45	304.93	304.33	305.98	303.93	304.81	308.14	306.93	304.33	305.23
300.58	300.93	299.49	301.5	300.74	302.22	300.67	300.71	299.62	299.68	303.63	300.94	300.59	301.7	301.84	301.16	303.32	301.89	304.23	300.76	302.23	302.27	299.73	300.65	303.34	302.06	299.96	300.38	301.9	300.71	299.81	301.91	302.09	302.57	300.47	302	300.46	302.04	301.21	299.76	300.12	302.86	301.09	303.24	299.73	301.9	301.63	302.33	301.52	300.31
302.63	305.22	302.61	304.79	303.38	302.69	304.14	304.58	305.72	304.49	306.93	306.15	304.07	304.86	305.6	305.14	304.05	301.58	300.91	303.13	306.05	305.7	302.8	303.19	305.78	302.02	304.93	303.82	304.02	305.16	301.04	303.61	303.34	303.52	302.04	304.42	305.5	303.96	302.38	302.11	302.37	303.42	303.68	304.23	304.64	307.14	302.62	305.85	301.96	305.02
303.23	304.06	303.5	304.88	306.52	305.91	303.94	304.49	306.57	304.38	306.12	306.04	305.04	304.9	305.92	305.43	306.39	305.1	305.13	308.02	307.45	306.51	303.91	301.74	305.7	304.34	306.55	306.38	305.06	307.38	305.48	305.01	305.96	306.62	305.41	305.69	305.5	308.35	306.16	306.4	303.09	307.43	306.42	305.99	304.83	304.77	304.25	307.02	306.77	304.83
305.79	305.47	304.02	304.14	303.83	303.28	306.21	303.13	307.55	306.92	303.32	306.08	304.49	308.37	304.92	304.38	306.18	305.22	305.64	305.51	302.86	303.57	303.75	305.87	303.9	305.89	305.35	306.17	306.39	306.02	304.61	305.34	303.16	306.43	304.86	304.85	308.01	306.51	304.4	306.07	306.9	305.58	305.38	305.38	303.6	304.74	307.79	306.19	305.89	304.28
294.26	294.74	293.49	292.96	292.82	292.26	295.53	294.97	293.59	293.18	294.56	292.67	292.76	295.03	293.32	293.86	295.26	294.74	294.01	293.9	294.16	294.62	294.96	293.11	294.97	292.49	294.37	293.69	293.44	295.89	296.47	292.77	293.67	293.65	294.07	295.23	295.18	293.54	296.91	293.59	296.12	292.42	292.75	293.54	293.6	292.9	294.3	292.24	294.05	294.23
312.76	313.6	314.45	312.06	315.12	316.1	312.22	314.12	315.28	310.47	313.3	313.54	311.22	315.83	311.78	310.54	312.15	314.23	313.92	315.22	312.4	315.86	317.3	315.24	313.86	311.09	314.48	310.13	313.5	313.13	313.17	314.93	314.22	312.67	316.27	315.48	313.54	312.08	313.23	313.33	312.89	313.41	313.53	313.08	312.77	313	316.53	313.03	314.22	313.15
323.55	325.11	321.05	324.95	323.37	321.92	324.94	324.7	323.85	326.33	324.76	324.02	324.61	323.91	326.31	323.8	326.14	325.09	323.07	325.52	326.58	325.01	327.08	322.8	323.67	324.58	323.97	325.44	324.9	323.03	325.82	326.14	324.41	324.26	323.7	325.15	324.7	324.91	326.16	324.63	323.79	326.46	326.24	322.92	324.27	323.1	326.23	324.57	325.4	324.84
310.68	308.69	309.67	311.95	311.6	309.91	311.4	312.65	311.95	311.32	311.1	308.63	313.15	309.98	311.01	310.73	310.83	312.37	310.51	308	311.63	311.28	309.81	311.75	310.48	309.1	309.51	311.48	311.26	308.69	311.88	311.34	311.1	309.36	311.09	310.71	309.04	312.59	309.65	309.45	310.33	308.61	309.62	312.06	307.74	311.58	312.31	311.41	309.6	311.87
304.53	307.01	305.62	308.16	307.91	307.37	305.49	307.77	307.36	307.42	304.62	308.56	307.32	309.35	307.2	306.89	309.31	306.1	306.4	305.65	307.29	309.08	307.95	308.38	308.43	307.99	306.62	306.69	305.78	308.58	307.22	308.16	308.68	307.97	308.08	307.29	310.2	309.02	306.04	307.1	307.3	306.43	308.01	304.59	303.88	306.16	307.29	307.73	307.23	305.22
295.58	294.73	297.12	294.75	297.7	299.55	295.79	297.99	295.64	296.3	296.81	296.42	295.73	296.29	296.32	298.35	297.22	292.73	296.01	296.96	295.86	299.3	295.36	298.18	296.35	294.24	296.65	297.46	298.27	298.97	298.2	294.94	299.76	296.04	296.48	294.2	298.85	298.1	297.9	300.75	296.88	296.75	296.37	296.85	296.88	296.08	296.53	295.25	298.33	293.84
295.85	290.09	290.12	295.18	294.86	296.25	293.81	295.07	296.7	291.84	294.25	292.86	295.54	292.29	292.95	294.44	293.34	293.78	293.51	294.26	293.21	292.71	295.89	294.41	292.74	295.68	293.43	294.1	293.16	293.66	295.2	291.87	294.44	291.91	294.4	293.57	295.99	296.25	293.02	292.45	294.18	293.88	294.56	295.58	293.04	291.86	294.57	291.53	291.75	294.24
310.47	309.41	309.21	310.18	311.76	308.26	312.32	309.46	312.05	309.3	311.19	309.64	309.86	314.06	310.54	313.16	309.92	311.47	310.42	312.91	307.96	310.96	311.2	312.3	312.17	309.77	312.31	309.97	310.61	310.16	312.46	312.1	307.49	310.03	309.69	309.81	311.93	310.27	314.72	312.71	310.88	309.88	310.62	309.63	311.37	310.7	313.45	310.37	309.61	309.93
304.36	304.04	301.51	303.61	303.17	305.05	304.59	306.38	301.92	302.26	302.07	303.44	304.27	301.33	302.23	302.89	303.03	303.89	305	303.24	301.47	302.44	301.49	304.15	304.25	300.88	303.71	304.88	304.46	302.51	303.69	303.93	304.4	304.91	301.43	304.1	306.31	304.49	301.87	302.75	302.43	304.42	302.06	302.12	303.36	302.48	303.71	302.95	302.64	304.48
304.44	304.82	306.82	307.42	306.07	303.05	303.48	302.95	304.51	306.09	306.33	303.7	304.65	302.23	305.7	303.77	305.54	306.62	303.69	307.46	305.18	305.34	302.99	303	306.04	304.53	304.49	304.68	307.44	305.36	304.29	303.21	303.7	302.26	302.28	304.16	302.81	307.93	306.48	302.18	306.1	301.9	304.62	305.56	304.43	305.13	303.3	302.59	306.61	306.73
303.78	303.24	303.1	302.62	300.34	302.81	303.23	301.45	299.69	303.62	304.21	302.8	300.23	305.19	302.41	303.23	304.66	301.45	303.29	302.77	301.9	304.4	304	302.53	303.58	299.33	302.72	303.16	302.28	304.13	304.34	303.86	303.52	300.15	302.57	301.43	301.38	303.93	301.59	300.71	301.93	302.5	302.1	303.24	303.94	301.42	305.25	302.88	303.56	303.71
317.56	315.26	317.4	318.35	318.74	318.31	318.41	315.92	317.88	316.75	319.03	317.44	314.52	317.13	317.8	314.89	318.28	317.48	317.9	317.23	317.96	318.41	316.9	316.58	315.53	315.57	316.77	317.49	318.81	317.04	315.95	315.89	316.07	318.28	315.53	315.14	318.28	320.55	316.51	318.13	316.44	317.58	314.81	316.13	316.84	317.72	316.19	316.02	316.72	318.14
312.96	309.19	314.43	312.36	313.86	315.51	314.03	315.08	312.64	311.44	312.87	313.66	315.42	312.09	313.53	311.57	314.99	314.71	313.18	313.03	311.52	310.4	315.02	313.77	313.98	314.26	312.35	312.11	314.07	314.09	314	314.21	312.68	314.44	312.7	309.95	311.47	313.3	313.08	314.61	313.19	314.33	314.61	312.34	314.08	313.73	312.37	313.61	313.48	313.97
316.06	316.79	315.9	314.14	312.84	315.83	314.88	312.77	313.85	313.48	312.49	314.59	312.14	314.4	312.46	314.59	314.92	311.48	314.74	314.43	312.28	313.98	315.09	313.83	315.85	312.38	314.32	315.07	313.83	315.72	314.42	310.61	313.39	313.64	315.19	314.75	316.8	314.12	316.8	312.62	314.19	312.33	313.79	314.79	313.32	316.04	315.76	310.87	314.98	314.16
312.47	311.9	315.72	313.86	312.86	311.13	314.91	315.76	313.45	314.58	311.86	312.53	313.84	311.42	313.08	310.27	312.18	313.61	313	313.66	312.02	313.31	313.33	313.66	312.9	313.16	314.68	314.49	314.97	311.12	312.87	309.68	312.63	312.21	313.84	313.38	313.61	315.03	312.27	314.73	315.02	312.52	313.42	311.48	312.53	314.45	314.4	309.99	312.19	311.45
315.24	317.67	316.96	316.24	319.44	316.37	316.95	313.9	314.66	312.49	312.94	316.81	315.44	316.33	317.05	317.28	315.74	315.66	314.65	315.36	313.28	317.57	317.97	317.2	315.14	315.2	315.59	316.89	315.63	314.5	316.39	316.51	315.75	315.65	315.21	317.63	315.73	313.73	312.58	317.55	316.15	316.34	314.12	317.11	318.31	317.86	315.55	316.18	314.16	316.12
315.24	313.42	312.95	315.39	314.87	314.59	315.77	316.67	314.15	313.35	314.08	315	315.79	313.02	311.77	313.8	315.84	313.74	314.69	313.45	311.2	313.29	312.21	313.42	317.33	313.52	313.35	311.91	314.11	314.84	313.9	313.45	312.74	315.18	314.61	313.53	313.19	315.16	312.68	316.15	313.28	313.61	315.61	313.94	315.36	312.36	313.2	312.29	313.53	313.76
297.6	300.91	299.15	299.18	301.03	300.44	299.2	301.5	302.13	297.36	300.69	301.16	300.02	299.79	299.57	299.94	299.77	301.73	298.59	301.01	300.67	301.67	299.94	297.05	300.02	300.81	299.82	301.43	299.86	298.39	300.05	301.63	299.71	297.27	298.96	299.6	299.1	300.93	301.67	298.39	301.01	300.54	297.18	300.6	297.77	300.7	298.88	298.4	300.56	299.59
331.72	328.46	328.98	326.91	325.83	330.07	328.19	328.98	329.23	327.34	329.99	327.88	327.67	327.75	326.07	329.97	329.17	329.49	329.07	326.46	329.35	325.72	326.02	327.29	328.26	329.23	327.5	329.12	326.63	328.36	330.68	327.98	326.89	329.35	328.38	327.64	326.21	330.26	328.08	328.34	327.36	327.62	327.44	330.45	328.59	330	330.11	330.69	329.18	328.79
314.38	313.57	311.06	314.06	312.55	315.25	312.07	313.39	313.86	313.62	313.36	314.77	315.09	314.83	312.63	313.46	313.98	315.11	309.83	314.46	314.97	313.88	313.79	311.56	311.52	313.37	314.16	311.87	315.05	312.73	313.07	311.85	316.3	311.92	311.9	313.83	311.65	311.12	315.15	310.36	315.57	310.65	313.42	316.04	313	313	313.28	315.42	312.41	315.34
302.85	303.64	303.98	305.18	301.52	303.5	303.33	302.32	302.79	302.66	304.6	304.59	302.13	306.07	302.39	303.42	304.76	304.55	305.2	303.77	303.07	301.45	303.3	303.05	303.71	306.09	303.04	303.9	304.84	302	303.24	302.91	304.99	303.23	305.27	301.65	304.56	302.3	303.5	302.87	304.8	305.16	305.38	303.63	303.83	303.68	305.31	305.15	304.74	303.72
314.79	313.56	312.86	317.28	315.49	315.38	313.71	314.52	315.61	316.19	313.53	315.82	315.76	311.99	312.36	315.62	314.54	314.4	315.03	316.47	316.49	313.88	313.74	315.86	313.54	315.62	314.8	315.5	316.1	315.37	318.18	315.42	313.71	315.3	314.4	314.27	314.68	319.25	314.38	311.83	315.8	313.82	314.2	314.51	317.25	313.43	314.08	312.98	314.7	314.13
302.76	303.96	302.47	300.9	302.36	306.93	304.11	303.19	301.53	302.67	301.62	304.7	304.42	304.66	302.79	300.84	302.68	304.56	304.18	301.49	300.36	302.05	302.93	302.27	304.25	302.1	303.42	302.45	301.25	302.93	301.69	303.48	304.7	303.1	302.18	302.35	301.79	300.87	300.98	301.61	304.03	304.05	300.63	302.56	302.23	303.61	301.72	306.93	302.8	301.8
302.83	303.92	304.59	303.82	306.33	304.23	303.74	298.33	302.5	303.91	308.07	303.94	301.52	302.96	304.41	304.38	301.77	305.04	301.82	302.47	305.58	302.88	304.24	304.34	303.31	302.01	305.26	305.74	302.11	306.11	303.9	305.28	305.19	302.77	303.99	302.85	303.93	302.98	305.47	301.73	304.23	302.56	303.5	303.97	303.55	304.91	304.21	304.21	305.22	301.72
305.91	306.26	304.57	306.07	305.68	304.2	304.57	305.6	306.62	304.97	304.05	305.24	307.66	306.09	306.67	304.05	305.4	305.35	309.96	306.95	306.65	308.4	305.09	309.38	305.85	307.05	304.57	305.78	305.13	303.66	306.54	304.23	307.28	306.15	304.85	306.62	307.01	306.46	307.22	307.73	306.57	305.13	301.7	303.43	306.95	305.15	306.67	306.03	305.85	306.41
315.62	315.36	315.06	315.65	314.17	314.87	316.71	315.58	315.01	313.12	314.61	315.22	316.13	313.02	317.74	317.38	316.84	314.28	316.76	314.65	314.64	315.67	314.64	316.31	314.73	313.93	316.1	313.59	315.85	313.7	317.91	314.8	318.14	314.75	317.54	316.21	316.51	316.75	314.61	314.23	314.76	315.03	315.99	317.5	315.59	316.52	316.01	316.24	315.11	317.55
298.22	301.55	299.14	299.38	299.25	300.48	301.19	299.7	296.3	298.44	297.82	301.73	300.02	301.09	301.31	297.2	299.81	301.6	298.34	299.31	300.59	301.2	300.96	300.79	299.49	298.82	298.16	299.84	299.35	296.93	300.66	296.69	298.22	299.35	300.87	299.32	298.05	300.45	298.81	301.13	299.03	300.38	298.95	302.69	300.32	299.08	299.97	299.97	300.59	301.85
315.42	314.52	315.3	314.93	315.19	317.14	315.33	317.43	315.03	316.02	315.96	314.33	315.98	315.17	318.55	314.03	314.53	316.15	316.15	317.3	315.58	315.2	315.01	315.2	315.26	314.21	316.3	316.54	318.55	318.92	315.86	315.21	316.24	316.42	314.59	315.62	314.43	317.31	314.86	314.5	316.62	314.06	316.33	316.5	315.07	315.54	320.58	315.24	318.2	315.55
295.91	296.46	297.89	294.45	296.11	297.91	297.26	296.65	295.72	299.01	295.51	296.23	296.98	296.96	294.48	298.63	298.67	300.45	295.98	295.82	296.63	296.9	299.29	297.15	297.09	296.39	295.39	295.85	293.2	295.01	297.35	295.8	298.04	295.33	296.44	295.71	295.62	294.95	295.09	293.78	298.09	295.38	295.02	298.03	299.22	297.22	298.85	295.92	295.9	297.39
324.99	323.43	323.54	322.6	325.96	324.19	325.17	321.66	325.26	323.5	325.02	326.93	327.13	326.22	324.61	326.39	322.04	324.02	324.14	324.7	324.91	324.68	325.83	326.3	322.91	323.84	324.95	324.3	325.18	323.68	324.13	323.18	324.73	325.38	324.48	323.1	327.77	319.79	324.44	329.75	323.04	323.92	325.83	322.79	326.61	324.08	326.47	327.06	323.69	323.42
313.63	315.01	313.34	315.73	314.22	313.56	313.03	313.15	313.93	312.96	314.14	313.23	315.75	312.67	315.73	315.78	314.3	314.58	314.35	314.41	315.04	314.12	312.34	312.74	313.6	314.3	314.64	312.24	312.79	315.44	313.6	316.17	314.22	312.41	311.62	313.64	313.41	312.33	311.69	313.36	313.7	315.79	313.95	316.53	312.77	315.37	314.13	312.85	313.37	314.37
321.11	321.98	320.58	320.18	318.55	319.03	320.32	320.61	318.38	320.12	319.15	317.93	322.19	319.11	320.82	318.02	318.06	317	318.37	319.68	319.12	321.21	321.06	319.48	317.51	319.01	320.18	319.09	318.7	319.29	318.52	318.97	315.55	318.33	320.49	317.91	321.4	320.56	317.63	321.02	321.82	319.34	319.65	320.36	319.19	319.86	318.95	319.68	319.43	320.14
306.61	308.78	306.88	309.09	307.81	304.67	306.1	305.13	303.64	307.78	305.57	308.89	308.7	307.02	304.43	308.09	305.08	307.98	304.47	308.35	305.17	307.59	303.86	306.23	306.74	305.92	306.25	306.9	307.84	307.8	307.2	306.31	309.27	306.68	305.81	307.61	306.29	306.03	307.27	308.09	308.59	309.74	306.08	304.87	307.58	305.41	306.37	303.75	307.93	304.09
328.94	330.81	330.78	329.4	328.59	327.7	328.75	326.67	326.89	326.62	329.44	329.99	326.24	329.76	327.4	328.53	328.6	326.85	327.8	329.7	326.74	331.86	327.35	326.85	329.54	325.71	327.74	326.34	326.35	327.37	329.13	326.87	327.28	327.95	328.1	323.24	329.5	325.93	328	326.88	330	330.12	326.56	327.92	328.42	326.13	325.57	328.58	327.84	325.72
297.71	296.9	294.25	295.22	296.4	300.83	296.58	295.61	296.98	296.9	295.85	294.25	296.95	294.59	298.33	295.79	295.13	295.19	297.28	294.21	299.14	295.14	295.9	298.4	298.14	299.54	296.07	296.32	297.05	297.13	298.95	297.61	298.99	298.48	296.91	296.4	297.64	296.27	298.27	297.36	296.33	296.56	298.02	298.71	294.29	298.3	297.7	296.14	295.41	297.44
315.77	314.5	314.8	315.93	313.75	314.69	313.66	312.63	315.5	312.36	314.74	315.66	312.4	312.62	312.81	313.23	315.54	316.83	314.13	313.16	313.85	314.14	311.69	313.34	312.07	314.47	313.86	315.45	313.88	314.4	314.64	313.5	313.68	313.34	314.99	315.87	315.02	314.18	315.35	314.54	314.95	314.9	313.58	313.98	311.3	313.1	315.35	314.34	314.86	312.48
321.18	318.37	317.36	318.12	317.37	317.07	318.78	320.09	315.73	316.05	316.06	319.13	318.15	317.84	318.99	320.11	318.99	315.95	317.68	318.16	316.15	318.22	318.43	315.81	319.92	319.24	319.93	318.31	319.84	319.16	318.84	317.74	316.98	320.35	317.75	317.88	319.59	317.73	318.51	316.79	317.73	319.43	316.68	317.92	318.68	317.48	317.88	319.39	318.36	318.92
297.31	296.46	294.46	296.83	297.64	297.09	299.8	294.34	295.24	296.86	295.74	294.3	298.28	297.36	296.74	297.71	297.77	296.64	295.63	298.33	297.32	294.62	296.8	297.91	295.1	292.73	296.93	296.82	295.69	297.12	298.13	295.64	296.87	294.34	296.18	297.56	299.98	294.42	297.12	294.14	297.53	298.18	296.81	296.96	295.76	299.69	294.67	297.11	298.44	295.98
314.9	316.47	317.44	314.38	313.29	313.32	315.83	314.29	317.12	316.31	314.07	316.48	318.91	316.13	313.63	314.85	315.76	315.75	316.66	314.54	316.97	313.68	315.85	315.74	316.72	315.41	317.2	316.54	316.5	317.63	315.84	312.89	313.58	315.56	315.17	314.62	313.47	317.22	313.38	315.31	316.17	316.38	316.85	317.46	314.34	313.92	317.37	316.37	313.97	314.32
316.47	320.26	318.56	319.32	319.23	319	316.95	318.63	318.23	318.57	320.81	318.41	318.39	321.79	319.95	323.28	317.81	318.66	319.55	318.16	318.87	318.52	319.66	317.62	320.27	318.83	318.83	320.37	317.17	318.41	318.95	317.7	322.17	319.36	318.32	319.67	317.74	318.93	319.96	317.78	316.76	320.29	319.43	321.33	318.7	320.02	318.9	319.39	320.91	318.53
311.1	313.23	316.34	314.95	312.06	314.03	316.07	313.52	314.72	315.19	313.89	311.93	313.65	312.9	314.64	312.5	315.28	311.56	312.23	310.8	313.32	314.14	314.61	313.99	313.8	312.14	312.8	312.8	311.4	312.48	313.64	310.73	315.87	314	312.64	312.6	315.39	312.8	312.66	314.77	311.16	314.09	311.63	312.24	314.14	315.18	314.29	312.21	315.8	312.18
307	305.52	304.53	305.59	303.61	305.2	305.86	305.24	305.32	308.89	304.85	304.3	303.03	304.43	309.85	305.81	304.3	307.11	305.35	305.69	305.35	303.56	304.92	306.75	304.85	303.7	304.72	306.36	304.33	306.06	306.56	304.01	308.39	305.71	305.81	305.89	304.84	304.7	304.65	305.51	305.61	305.78	307	306.16	307.37	306.55	306.48	307.2	305.16	307.57
313.5	314.75	313.34	314.32	312.74	314.35	314.44	312.79	312.97	315.57	313.55	317.27	314.1	316.02	316.39	314.34	314.68	315.5	314.93	314.6	313.62	314.41	317.75	314.48	314.82	316.22	315.3	315.37	315.49	316.55	314.19	315.27	313.74	316.21	313.64	311.9	315.19	316.53	316.76	314.74	313.85	317.61	313.25	313.61	314.35	312.42	315.16	315.46	315.42	315.96
306.65	307.36	306.07	307.18	307.11	307.56	308.34	306.05	308.56	305.63	307.19	306.3	308.17	308.65	305.06	307.75	308.07	307.82	308.04	307.47	305.58	306.51	307.28	306.42	309.08	306.13	306.6	307.21	305.92	307.51	307.64	305.86	308.17	305.87	308.47	309.17	307.43	307.98	308.09	306.81	305.09	308.23	306.72	308.28	307.02	307.12	304.56	308.92	306.01	308.48
312.14	314.22	311.92	310.57	312.59	310.8	313.32	312.51	313.05	314.03	312.24	312.44	314.94	311.2	310.51	311.98	311.9	314.3	313.42	314.03	311.14	312.12	310.56	310.94	310.58	312.19	312.7	309.7	309.78	312	312.46	314.62	313.89	311.77	313.48	313.61	311.08	310.99	311.92	312.46	311.3	312.56	311.61	313.23	313.24	312.34	312.75	310.98	310.66	313.5
315.51	319.55	316.38	315.09	313.14	313.69	312.44	318.48	316.73	314.72	315.05	316.68	314.48	316.08	315.25	315.47	317.78	314.55	313.52	313.49	314.11	316.74	317.02	316.17	315.19	318.29	315.94	312.6	317.6	317.1	315.8	315.19	318.47	316.23	316.97	314.55	315.04	315.49	316.37	317.38	313.42	318.05	314.01	315.45	313.64	312.54	317.14	314.07	317.3	315.89
317.51	318.95	316.85	318.88	317.73	318.41	320.92	319.08	320.43	320.92	318.44	318.56	320.91	318.85	322.11	317.19	319.23	321.33	318.19	318.41	320.47	317.44	320.34	318.24	319.97	318.98	319.38	319.74	316.75	322.28	317.39	321.82	318.63	318.93	318.09	318.77	319.13	316.66	318.17	317.73	317.83	316.53	320.22	317.04	319.11	317.78	316.88	318.97	317.99	318.64
319.32	317.81	317.94	317.95	317.72	314.82	316.06	317.49	318.93	317.46	317.08	318.39	317.75	314.75	316.57	315.49	316.87	315.69	314.09	315.04	318.78	320.46	313.67	317.12	317.08	316.63	318.53	314.74	316.76	317.3	315.7	315.29	317.34	316.49	320.92	317.14	316.75	319.29	316.91	318.46	318.74	317.42	316.7	318.18	319.25	318.36	318.69	316.94	318.2	316.38
305.18	305.59	303.5	305.69	304.78	305	303.55	306.96	305.07	303.88	305.97	303.16	303.29	306.08	303.85	304.18	307.79	304.29	303.18	304.76	304.98	301.4	303.52	304.48	302.52	305.13	303.06	307.28	304.2	302.2	305.24	305.23	304.97	306.87	304.13	302.82	305.87	306.25	303.07	302.32	301.88	304	302.48	301.93	303.74	303.74	305.22	306.88	302.71	305.41
301.6	302.8	301.65	302.2	300.95	302.85	302.79	300.81	301.1	302.37	302.75	300.27	304.84	301.75	302.04	301.1	302.83	301.73	301.83	305.02	303.72	301.36	300.22	301.84	303.25	301.89	302.21	299.96	303.1	305.14	301.53	304.03	303.6	302.31	304.05	302.43	301.38	301.01	303.68	304.72	300.3	303.52	302.44	302.79	303.48	302.32	303.71	304.36	301.05	298.39
302.61	303.22	303.21	303.39	303.44	302.01	299.89	304.76	303.83	303.35	304.27	302.11	301.45	302.93	302.07	301.01	301.72	300.82	299.41	304.42	301.98	300.81	304.71	302.51	302.63	302.8	301.86	304.33	304.92	300.54	302.62	301.52	301.09	302.77	301.02	302.24	301.07	301.46	301.17	303.45	301.16	301.62	302.05	302.06	301.18	305.08	305.83	301.42	302.03	301.61
315.07	314.51	313.68	313.25	314.88	311.81	314.03	314.61	312.72	313.12	313.14	311.76	316.41	314.29	314.58	314.22	312.15	312.25	311.5	311.81	313.44	315.04	312.27	312.26	313.99	313.09	312.29	315.11	312.58	312.46	311.82	313.14	313.4	313.44	312.71	315.09	313.67	314.07	315.97	313.99	313.3	313.79	313.03	314.71	315.32	312.99	312.16	315.01	313.98	313.4
305.02	305.24	303.7	302.59	302.55	302.17	303.21	305.94	305.29	302.62	304.85	302.51	302.83	302.23	303.16	303.23	303.67	305.39	306.64	304.88	304.38	302.65	303.18	305.08	305.52	301.41	305.33	303.17	302.57	302.53	302.53	302.34	302.02	304.87	304.47	305.81	305.43	305.57	304.07	303.75	303.36	304.85	302.41	301.49	303.58	304.03	304.96	305.53	302.79	302.93
317.74	316.75	314.1	314.02	317.26	317.64	315.17	316.84	315.69	316.99	315.61	316.82	315.47	313.09	313.31	315.24	318.02	313.48	315.68	313.11	316.54	314.08	314.79	315.53	316.66	312.21	316.9	315.21	314.5	315.87	316.5	315.23	314.42	318.43	318.2	315.81	316.57	315.18	313.36	317.78	319.07	315.45	316.95	313.45	319.07	316.13	313.57	315.83	316.97	314.26
314.24	314.33	314.39	318.53	315.68	315.56	312.51	317.36	314.44	314.3	313.51	314.55	314.98	314.77	314.99	317.99	315.08	315.25	312.65	315.99	315.72	313.24	315.35	312.56	315.06	316.17	313.2	312.03	316.08	313.74	316.17	315.23	316.19	314.01	314.14	311.39	313.46	314.31	313.61	313.62	314.37	314.2	314.57	313.41	314.12	314.87	317.91	314.68	315.21	315.81
302.43	302.17	303.68	300.92	305.53	302.64	304.78	302.87	304.02	303.25	301.89	305.36	301.51	301.36	304.06	301.62	303.19	302.28	303.97	302.35	306.03	303.48	300.01	303.19	301.29	300.08	301.28	304.15	303.81	302.83	302.37	303.09	301.64	304.26	305.36	303.16	305.16	304.48	301.03	304.6	304.62	304.83	304.82	303.97	302.3	303.07	300.62	300.04	303.61	302.71
297.01	296.7	293.33	293.13	294.92	293.83	295.33	296.65	293.75	291.36	294.09	292.69	293.07	295.49	293.14	291.03	294.21	293.28	292.85	294.34	295.36	293.4	294.89	296.02	294.09	292.75	294.38	294.17	292.67	293.44	295.32	295.89	294.95	292.16	296.38	294.19	295.28	293.97	293.52	295.47	293.61	296.34	293.62	293.32	292.7	296.37	293.39	294.13	292.19	294.1
307.48	304.59	305.91	305.46	308.46	307.32	307.17	304.03	305.87	306.59	310.13	305.4	307.59	309.04	306.23	305.68	308.45	307.83	303.99	305.75	305.38	305.25	305.93	304.31	306.48	305.85	306.66	307.75	306.35	304.68	307.16	305.83	306.09	306.09	307.88	308.51	305.06	306.54	307.5	306.01	307.25	306.92	304.52	306.26	309.06	306.2	306.28	306.95	306.29	307.38
307.75	303.51	305.77	306.05	304.58	303.79	304.96	305.8	305.84	303.31	304.14	306.34	307.59	306.75	306.73	302.7	306.24	304.68	306.37	306.2	304.54	308.89	305.72	306.2	306.06	306.31	306.41	306.47	305.79	308.39	306.15	304.84	308.79	308.28	306.62	306.54	306.48	306.31	306.99	309.4	306.8	304.31	306.91	307.28	304.82	306.54	305.21	305.83	307.34	306.99
314.96	314.24	315.66	316.9	315.76	315.08	314.13	318.25	314.79	314.66	315.83	312.3	314.3	315.35	314.06	316.32	316.23	316.51	314.09	316.43	314.87	315.09	316.85	315.82	317.63	316.09	314.37	313.45	315.23	316.34	316.47	315.51	319.07	313.44	316.3	314.6	315.08	315.08	312.64	316.84	313.76	315.11	316.13	316.85	313.86	316.54	315.3	316.7	316.02	316.69
306.2	306.5	304.88	304.15	307.36	307.85	305.46	306.53	308.35	304.4	306.52	305.17	305.43	309.24	307.42	307.17	308.02	305.38	308.6	305.64	304.65	306.71	305.58	307.32	309.09	306.66	305.86	305.53	305.31	307.96	307.29	304.78	307.45	308.32	306.12	307.63	306.11	307.33	303.12	307.97	307.29	307.87	306.06	307.67	304.84	306.96	306.47	307.4	306.1	305.03
298.95	303.55	303.1	303.35	304.38	302.83	300.86	302.14	302.34	301.86	299.01	301.14	302.01	300.35	303.32	302.64	304.15	301.57	304.01	302.19	302.46	300.15	302.95	302.87	299.85	303.67	302.66	299.91	305.39	303.22	301.65	303.31	303.59	303.8	302.35	302.01	302.59	303	301.81	302.63	303.28	301.75	303.01	304.03	302.52	302.94	300.7	302.17	301.97	305.24
305.04	304.41	305.4	305.54	306.88	303.63	304.81	304.94	304.97	304.56	303.1	306.42	303.75	306.41	303.82	305.91	306.37	303.75	303.97	309.04	304.2	306.02	305.17	302.61	303.76	304.3	307.19	302.49	305.27	306.07	304.69	306.84	305.9	305.49	304.5	306.47	308.03	306.2	303.31	307.66	304.42	302.69	304.16	304.11	305.24	305.44	305.33	303.02	302.28	306.92
295	294.02	292.71	294.06	294.16	294.45	294.88	293.23	295.38	293.59	293.46	293.05	295.29	293.59	295.38	294.89	294.16	294.22	296.42	294.42	292.66	296.09	291.99	293.11	295.06	291.33	293.09	293.13	295.59	293.11	295.68	292.71	294.87	297.15	295.54	294.47	293.54	293.33	292.23	296.15	295.13	293.02	295.5	292.48	292.45	296.5	296.46	293.52	296.11	294.95
309.72	308.41	307.71	307.29	309.41	309.84	308.76	308.54	306.77	308.89	307.66	308.33	308.58	308.74	310.37	308.32	307.56	310.63	310.24	308.4	307.87	309.22	308.05	306.95	309.23	309.36	308.47	309.28	308.09	309.56	307.51	309.81	307.6	308.43	309.49	310.01	307.28	307.88	307.12	308.88	310.58	309.33	310.48	308.42	309.19	308.14	308.36	311.27	307.51	310.07
303.18	304.36	305.89	305.04	303.26	307.35	306.37	306.56	306.01	304.98	304.94	305.43	306.3	307.85	305.04	306.33	305.94	303.36	305.41	304.26	305.86	306.91	306.38	302.13	306.23	304.72	301.53	304.11	304.83	306.01	305.39	306.08	306.57	306.28	303.57	305.38	304.32	306.52	305.02	306.54	308.43	306.08	305.97	305.38	303.27	304.62	304.41	307.08	304.78	306.06
303.08	303.53	301.68	303.76	302.28	302.43	302.8	302.49	305.66	303.17	301.76	305.11	304.09	305.15	304.97	303.04	301.77	302.26	302.06	302.91	302.79	303.74	303.51	301.33	302.52	302.68	302.15	300.34	302.18	300.31	303.79	301.29	301.93	305.72	304.24	301.19	304.43	299.99	301	303.22	300.08	301.15	301.53	304.97	303.68	299.97	301.57	299.13	301.11	301.41
313.4	313.94	314.93	310.75	314.42	312.83	313.56	315.88	312.83	313.82	312.91	317	313.71	315.6	310.79	313.07	313.03	313.86	312.45	313.68	313.89	314.02	314.01	310.94	314.06	312.15	312.24	314.02	314.37	313.32	314.6	312.93	314.75	309.93	314.64	313.13	313.51	312.12	314.53	314.69	314.24	312.35	314.27	314.81	310.85	314.54	314.49	312.96	314.7	316.11
296.11	296.4	297.64	296.2	298.11	295.11	298.91	295.13	296.65	297.6	296.54	299.34	297.55	298.93	296.51	297.71	297.28	296.7	296.4	296.4	295.92	294.5	296.51	296.85	295.14	298.24	295.29	296.73	297.05	298.09	296.52	296.2	299.07	298.42	297.37	296.02	296.03	297.87	299.13	297.15	295.08	295.07	295.9	298.67	296.67	295.97	297.95	296.97	294.66	298.6
305.87	307.75	305.11	307.02	307.11	308.28	307.63	306.77	307.03	308.37	302.73	307.81	307.52	305.1	307.24	306.47	307.52	304.81	304.63	307.14	307.54	304.71	307.59	307.2	303.79	303.4	308.2	306.61	304.52	307.37	305.69	308.92	308.04	305.02	306.18	305.88	305.08	304.7	307.49	304.91	306.93	305.8	306.62	305.69	304.99	305.4	307.62	306.1	306.99	307.34
294.29	296.28	298.51	296.58	297.18	297.1	297.26	297.46	297.29	294.44	296.81	299.06	296.33	297.08	297.02	296.58	300.31	295.19	296.28	296.3	295.25	296.48	298.51	297.42	297.36	299.44	295.68	298.39	297.02	296.06	296.81	297.1	297.38	297.6	296.27	294.25	298.27	296.41	295.16	297.71	296.6	297.24	298.73	294.03	294.47	296.53	296.42	296.87	296.37	294.34
296.74	296.91	293.81	299.47	297.63	298.9	298.22	296.27	296.33	295.96	296.09	296.34	300.02	298.11	297.47	295.07	295.83	296.1	296.96	296.28	298.25	297.37	298.86	297.26	298.29	298.7	297.67	296.37	295.86	296.16	296.17	296.01	296.35	297.28	295.15	296.22	297.81	295.05	296.41	294.39	296.71	297.7	295.87	298.11	296.62	295.68	296.96	297.53	295.32	295.39
295.28	294.92	294.44	295.78	296.63	294.77	293.92	295.43	294.1	296.3	293.67	294.01	295.86	295.81	295.94	293.57	296.21	294.28	295.77	294.67	295.03	293.9	295.53	295.33	295.07	295.82	296.2	294.97	293.46	295.11	294.76	294.12	298.17	294.08	297.27	294.16	294.82	293.39	296.39	294.57	297.01	295.31	294.55	292.03	296.19	294.95	296.56	295	297.65	296.4
304.81	301.83	304.74	306.86	306.58	303.78	304.14	304.1	306.67	305.4	305.67	305.91	304.65	304.55	305.06	304.65	305.25	305.9	305.75	305.76	305.47	307.31	304.66	301.05	305.89	306.87	304.89	303.94	302.16	304.47	305.43	303.69	304.2	303.41	302.41	304.72	305.08	303.9	306.34	306.17	306.86	305.09	305.03	303.3	305.74	301.76	302.59	306.19	305.67	305.7
314.72	314.2	313.72	314.96	313.16	314.23	315.04	312.86	313.74	312.1	315.35	313.46	316.34	312.18	313.26	314.33	315.51	313.66	312.41	313.21	312.15	315.52	313.88	315.43	316.54	315.84	313.92	313.53	314.32	312.76	315.77	314.9	314.55	315.13	313.09	315.01	315.93	314.88	312.6	313.56	314.12	313.03	313.25	317.19	314.23	315.39	312.37	312.54	312.29	317.65
297.77	295.24	296.65	297.67	298.07	297.76	298.06	296.73	296.81	294.29	296.05	296.22	296.23	296.74	296.13	297.58	298.7	296.67	297.97	297.09	298.74	295.73	295.47	295.46	295.58	299.48	298.8	298.39	296.43	295.9	297.61	296.42	297.99	296.97	297.7	296.61	294.04	295.45	296.8	297.07	294.44	296.19	297.32	297.32	295.17	297.02	297.31	297.86	296.72	297.12
314.06	313.21	313.25	313.34	314.92	313.79	312.57	312.5	313.77	315.83	311.94	313.64	312.36	312.97	313.91	314.92	314.38	316.07	314.89	312.98	312.09	312.04	315.33	311.77	315.71	312.48	314.03	311.54	315.41	313.31	314.69	314.09	313.72	315.28	311.66	312.9	313.06	315.72	315.5	313.64	313.38	312.96	315.54	312.56	314.1	313.22	311.37	313.03	311.24	314.09
305.86	305.78	303.83	303.45	305.8	303.36	305.3	304.9	305.26	305.02	301.84	304.33	301.87	303.67	305.41	306.33	305.58	306.06	305.81	306.31	304.98	301.34	303.34	302.53	305.13	304.87	304.92	303.64	303.39	302.99	305.32	306.25	303.92	303.08	303.1	304.5	307.29	305.82	304.21	303.52	302.67	305.7	303.01	303.24	306.09	303.17	306.31	300.96	304.84	303.03
304.2	305.02	302.52	306.77	301.7	302.81	303.93	301.39	302.4	303.25	301.99	301.96	303.32	302.47	303.91	304.61	303.9	301.56	302.52	303.27	303.54	303.36	303.8	301.85	302.35	303.11	303.09	301.56	304.12	304.45	301.77	302.8	302.71	305.1	303.73	301.46	302.92	302.8	301.67	303.72	303.36	300.03	304.24	302.72	302.31	304.82	302.94	302.91	303.72	305.3
319.21	315.64	317.84	316.56	314.99	318.1	314.36	315.69	319.01	316.32	316.84	316.53	317.34	315.01	316.42	316.43	315.99	317.24	315.45	318.15	317.68	317.32	315.08	316.99	316.02	318.01	318.11	315.52	315.85	316.82	316.38	313.02	314.92	314.31	317.09	318.76	314.44	316.41	316.76	317.3	315.65	317.25	316.34	316.76	317.42	316.61	316.51	315.33	317.76	317.55
326.37	329.4	329.6	326.28	325.05	327.98	326.94	326.44	327.74	325.16	327.2	328.77	325.91	324.39	327.42	329.35	328.44	328.97	324.17	326.27	329.05	325.43	327.95	325.12	325.69	324.06	325.79	326.33	325.9	329.42	324.75	326.17	328.02	328.34	328.03	328.18	324	324.78	327.56	326.09	327.07	328.88	325.72	327.28	328.04	324.8	327.61	326.62	327.03	326.44
302.69	301.99	306.74	302.13	303.39	305.75	303.6	304.29	301.87	303.33	302.59	304.36	302.81	302.33	304.42	302.48	302.06	304.94	302.45	303.56	303.23	303.34	304.28	304.26	302.24	304.28	301.62	302.24	302.52	301.62	303.45	303.43	302.94	304.65	305.34	303.76	302.73	304.71	303.92	303.56	303.76	305.25	303.6	300.63	303.99	302.18	304.06	301.87	303.82	303.34
295.51	296.54	298.37	295.26	297.94	295.65	299.89	297.98	295.57	297.14	296.99	297.63	300.66	296.91	298.5	295.53	299.71	296.77	297.99	297.82	295.34	299.44	297.34	299.47	299.36	299.06	295.35	298.46	297.99	293.85	297.54	295.88	296.62	297.34	298.35	298.67	295.78	297.36	296.85	299.18	297.36	299.86	298.27	295.14	298.55	295.69	298.65	296.22	298.42	295.87
323.89	327.29	327.31	328.54	327.85	325.29	327.55	328.85	327.09	325.62	326.36	326.05	327.1	328.91	326.07	324.31	328.88	328.51	325.19	326.63	327.69	326.31	328.12	326.45	327.59	328.53	327.21	325.48	328.65	328.51	326.42	327.96	326.49	327.25	324.73	327.71	328.51	326.63	326.94	325.1	324.2	327.67	327.68	329.25	327.77	328.45	325.84	329.41	323.48	325.09
315.7	317.84	313.78	313.17	316.51	315.11	316.54	314.9	315.73	317.53	315.14	314.64	313.62	317.19	315.63	315.88	316.72	318.74	316.23	317.04	315.14	315.6	319.12	317.02	316.2	315.13	313.57	315.11	314.35	316.18	317.07	319.16	318.05	316.94	315.04	317.33	318.09	314.62	315.74	316.13	314.58	316.47	316.4	315.43	315.64	314.94	314.77	315.48	317.16	317.23
307.5	306.33	305.67	304.18	305.56	306.15	307.39	304.92	307.23	306.13	306.91	308.5	306.01	307.39	306.34	306.05	305.37	308.73	307.76	306.97	307.55	305.61	307.7	304.41	307.8	308.21	307.83	305.78	309.02	307.09	307.67	307.57	307.05	307.91	305.98	307.08	308.33	306.32	309.19	308.13	307.99	307.01	304.94	307.15	307.1	306.51	307.49	308.44	306.15	308.33
324.48	325.87	321.1	323.08	327.35	322.78	326.83	323.2	323.74	325.47	323.51	327.22	323.84	324.3	324.09	324.82	326.94	324.36	324.19	323.98	323.61	326.09	325.02	322.86	324.2	324.29	325.78	328.16	322.67	327.9	323.86	326.36	325.57	323.1	324.98	323.44	326.28	326.06	323.22	325.42	323.7	324.18	324.71	324.39	326.36	322.74	323.81	323.3	323.67	327.14
301.91	300.6	303.3	302	300.6	301.96	299.19	300.3	302.72	299.08	299.53	299.56	300.83	302.77	302.6	300.5	301.34	304.31	300.63	298.99	299.77	300.26	303.55	300.01	302.19	302.37	299.13	298.66	301.47	300.86	302.09	299.63	300.23	300.8	302.29	301.2	299.72	302.36	299.78	300.44	300.92	299.36	302.75	301	298.04	300.37	300.97	298.11	300.32	301.95
304.11	303.52	302.83	305.68	303.81	301.43	304.78	302.27	305.67	304.16	303.17	306.99	301.56	304.66	304.33	304.63	305.2	302.39	304.63	302.32	303.88	304.13	305.99	303.93	304.24	305.88	303.39	305.62	303.75	305.47	304.45	306.5	305.76	305.28	302.85	306.59	303.3	303.85	307.41	304.53	306.33	305.32	305.61	305.19	304.36	303.08	304.17	304.63	303.03	305.22
317.81	315.87	316.59	318.41	316.27	316.24	319.58	318.72	317.85	317.5	318.29	315	316.94	315.53	315.41	315.95	317.99	316.16	315.34	315.93	316.79	319.3	317.43	316.55	316.49	314.7	320	319.44	318.9	318.83	315.69	316.77	316.51	315.98	316.44	320.21	318.93	318.35	316.71	316.04	318.87	316.2	317.26	317	315.59	317.02	316.3	315.45	319.05	317.21
306.03	306.89	305.83	306.83	306.54	306.56	306.1	308.15	304.64	306.21	306.94	304.81	307.12	307.9	305.13	302.9	302.82	305.31	307.06	305.51	304.23	306.55	308	306.06	309.04	305.37	307.32	307.8	306.93	307.76	305.96	306.47	307	303.86	308.19	306.04	304.53	304.34	307.21	306.79	308.91	306.77	307.78	306.01	306.91	306.02	308.51	305.84	306.31	305.76
302.62	302.66	301.58	300.81	302.76	304.51	303.26	300.82	299.58	299.59	301.51	301.84	299.37	299.14	304.89	301.84	300.3	302.48	300.64	299.24	300.06	304.2	301.52	301.57	300.64	298.89	302.23	300.3	301.74	301.23	300.92	302.72	300.53	300.03	300.08	303.29	300.22	301.98	300.68	302.41	301.75	299.58	302.14	302.05	300.32	299.73	300.67	300.98	300.11	302.03
306.45	304.38	303.42	306.8	304.18	304.76	307.76	306.11	302.5	304.06	306.76	305.2	304.39	305.5	303.7	302.72	301.98	309.02	305.33	305.69	306.03	304.53	305.89	305.56	304.23	307.22	304.56	304.02	304.75	304.42	306.91	303.97	308.34	305.68	304.34	304.61	308.83	306.64	305.34	307.2	306.57	305.89	304.86	304.17	305.16	303.57	305.46	306.37	304.84	305.17
310.62	306.76	307.26	310.76	311.24	310.86	310.54	310.15	309.84	309.68	309.32	309.62	310.34	306.84	311.38	309.46	311.14	309	308.13	309.81	312.59	309.24	310.43	309.5	309.28	307.98	310.2	307.52	307.24	309.1	311.34	310.54	310.02	310.01	308.41	311.32	310.76	308.12	309.14	308.27	309.34	308.49	308.66	308.95	308.69	310.87	309.84	311.04	310.61	310.5
294.1	295.06	294.03	294.95	296.01	296.19	294.11	294.12	296.71	293.21	295.81	295.47	295.1	296.86	295.04	294.93	296.96	293.58	295.68	295.95	295.46	294.64	295.43	296.21	294.28	295.23	297.09	294.19	293.44	296.72	293.51	297.05	293.56	295.26	298.06	294.27	294.92	294.7	294.53	294.37	293.4	298.45	295.8	297.37	298.4	295.82	297.92	292.7	294.61	294.76
304.66	302.93	303.25	303.01	302.08	303.48	303.5	306.99	306.34	302.85	300.47	303.07	301.75	303.89	304.27	305	302.5	303.38	304.12	301.63	302.49	300.35	302.92	301.68	303.1	300.38	299.89	302.68	302.47	302.92	301.99	303.15	302.61	304.07	304.45	303.98	304.15	302.32	302.49	300.81	303.5	302.89	300.37	303.23	305.16	303.77	305.05	303.32	304.24	302.97
299.79	300.39	300.06	301.33	301.83	301.27	301.21	299.3	300.02	299.06	299.41	302.3	299.25	301.13	301.36	301.64	299.59	300.05	298.48	299.06	301.08	298.34	298.79	298.05	302.16	299.6	299.88	301.25	299.97	298.49	299.58	301.61	298.97	298.19	300.31	298.98	300.82	299.39	296.87	299.77	298.66	302.07	301.49	301.36	299.83	299.08	300.41	299.35	300.13	300.25
304.89	301.09	304.58	302.34	303.06	303.42	304.16	304.88	302.39	302.77	303.81	302.69	302.76	304.1	303.39	302.8	304.44	305.53	303.55	304.18	304.6	302.69	304.08	303.25	305.16	304.32	304.25	300.64	303.81	304.6	302.77	302.8	302.4	301.62	304.7	303.79	303.61	304.72	302.39	303.29	301.85	306.12	302.53	303.79	302.65	303.88	306.02	302.11	305.65	302.81
294.29	293.39	294.4	297.4	294.06	294.1	295.31	297.33	292.89	295.5	292.79	295.48	292.41	291.47	294.2	293.44	293.29	293.85	292.64	297.23	295.64	295.89	295.25	295.55	294.03	296.42	291.21	296.96	294.09	296.57	293.08	294.74	290.86	293.92	294.12	294.46	292.05	294.54	291.63	293.57	294.42	294.11	291.5	292.66	293.06	292.56	292.17	293.31	295.96	294.36
317.41	316.97	318.47	320.3	318.26	319.61	317.85	318.23	320.63	318.83	319.86	319.37	317.16	317.94	318.39	319.62	317.04	315.16	317.5	316.43	319.82	317.84	317.97	316.76	321.55	320.36	316.93	320.48	316.97	319.01	319.59	319.27	318.39	318.42	316.67	318.08	318.59	320.99	321.59	318.33	316.28	318.54	316.91	318.43	318.06	319.67	320.11	319.09	317.07	321.1
301.23	302.46	303.65	300.55	301.79	302.73	303.09	300.63	304.09	303.72	304.22	303.78	302.41	300.48	302.68	304.84	301.28	301.53	301.76	302.46	303.14	301.53	303.5	302.47	300.62	302.98	304.3	301.02	300.64	303.88	301.47	300.32	303.81	299.82	302.44	303.94	301.37	302.65	304.18	300.17	301.38	302.43	301.77	304.5	302.64	302.36	301.64	300.79	299.94	302.8
303.06	304.73	303.02	305.7	306.7	302.65	304.7	305.77	305.56	306.06	304.54	301.82	304.7	302.21	305.22	306.39	304.01	305.47	304.82	306.25	307.04	303.34	306.77	304.49	303.72	305.98	305.66	306.06	304.82	306.76	307.72	305.38	303.72	306.2	305.94	303.42	303.7	306.32	305.91	303.14	306.63	302.8	304.03	303.68	304.95	305.83	305.71	303	303.53	303.14
315.68	314.94	314.87	314.18	315.24	315.98	315.08	316.08	314.87	316.57	315.68	314.18	313.36	316.25	315.06	315.94	313.76	315.39	314.83	313.06	317.05	313.06	314.45	314.72	314.01	312.4	315.03	314.57	315	312.58	312.78	318.02	313.29	313.17	313.93	313.79	314.63	316.2	316.3	315.43	314.22	314.29	314.84	316.64	316.9	316.14	313.64	312.45	316.84	316.27
303.8	302.16	302.84	301.9	302.43	304.42	302.94	303.72	307.63	302.14	304.54	305.95	303.59	302.67	300.83	302.43	304.92	304.23	303.68	304.99	302.77	301.62	301.57	300.92	302.43	302.01	302.4	304.78	300.92	300.63	300.27	301.93	302.89	301.68	303.1	300.85	304.44	303.08	303.27	302.64	303.28	301.49	302.31	302.47	301.79	302.71	300.9	300.34	302.96	303.64
305.97	304.8	304.9	306.32	306.86	306.49	306.81	308.3	306.12	305.03	305.94	308	308.45	305.99	307.05	303.98	307.77	305.2	304.49	304.49	301.41	306.42	306.37	304.65	307.22	307.46	308.89	307.01	304.21	305.52	304.42	306.64	304.69	306.07	303.58	304.6	306.95	302.63	303.82	304.76	304.48	307.27	303.46	305.25	305.93	305.96	304.25	304.96	307.86	305.64
318.24	318.7	316.05	316.75	317.8	319.55	318.91	317.48	317.67	318.24	316.49	314.33	314.85	319.28	317.15	318.7	318.35	317.14	318.39	320.08	317.18	317.75	313.99	318.24	317.17	316.61	318.34	316.76	316.49	316.2	317.27	317.26	315.51	316.23	317.84	316.39	315.87	316.55	315.08	316.21	315.81	316.35	316.01	316.91	314.54	318.48	317.53	317.48	315.16	316.87
294.42	295.17	294.85	295.06	293.7	292.5	292.46	294.1	297.01	293.89	292.03	292.65	291.02	294.65	293.95	293.3	293.96	295.42	294.97	293.92	295.32	292.17	293.99	293.3	294.18	292.96	291.93	294.69	291.15	292.77	294.24	293.29	292.95	294.18	295.17	296.54	295.64	294.93	294.01	295.36	294.27	296.56	294.91	294.64	292.41	293.89	294.55	294.14	294.3	293.86
316.58	314.29	313.92	315.41	315.6	313.34	312.84	314.64	316.87	316.35	314.59	315.16	313.73	315.56	314.26	313.91	314.27	312.35	315.99	317.12	313.35	311.88	314.29	315.22	315.06	316.59	313.74	315.18	314	313.6	314.63	314.45	314.53	314.82	313.91	316.33	314.34	314.77	315.3	313.57	312.97	313.25	313.63	312.86	315.66	311.57	316.17	313.62	315.16	315.62
303.52	303.1	302.5	305.77	303.44	302.36	302.07	303.27	302.34	303.48	303.61	303.44	303.36	301.69	304.65	303.29	304.8	304.69	301.62	304.38	304.26	304.56	305.23	299.26	304.21	302.28	304.56	304.56	302.08	303.91	304.48	301.86	303.33	301.24	301.53	304.5	303.5	302.24	302.19	305.06	299.97	300.6	302.83	305.71	304.61	303.9	305.14	303.74	303.01	305.39
308.02	307.65	307.07	307.65	311.28	308.56	306.26	306.7	310.31	309.45	311.02	307.2	309.69	308.78	308.29	307.87	311.07	311.07	311.26	305.29	309.65	306.89	308.32	309.5	308.63	308.85	310.31	306.43	311.28	310.55	307.63	308.65	307.57	308.25	311.04	310.12	310.45	310.61	309.58	308.82	307.04	310.3	310.55	309.5	306.55	309.44	309.49	307.3	308.86	308.77
316.96	311.52	314.77	312.25	312.99	313.39	313.55	311.52	317.86	314.7	315.68	312.75	315.58	314.88	314.78	316.81	312.89	315.42	310.86	314.58	315.75	313.56	312.71	313.61	314.55	314.01	311.84	315.59	315.28	314.31	313.88	314.15	309.92	314.22	315.33	315.01	315.46	313.59	316.13	312.32	313.72	311.63	313.84	315.46	313.94	312.95	313.33	314.94	315.35	314.51
309.78	309.43	305.67	309.02	310.65	306.4	310.68	307.41	310.13	305.96	309.28	309.58	308.11	309.75	307.78	308.29	306.9	309.24	308.76	309.58	309.07	309.45	307.51	311.13	306.49	310.35	307.93	309.17	308.72	308	307.11	308.61	308.11	308.02	311.31	309.21	307.99	308.49	308.53	308.52	309.6	309.18	307.15	308.38	307.36	311.69	307.42	309.92	309.07	309.25
307.11	303.23	304.37	306.46	302.39	304.71	306.57	303.5	305.51	304.05	306	307.61	306.63	301.98	306.3	305.96	307.49	305.13	306.07	307.35	304.14	305.08	305.98	304.97	307.26	306.61	303.93	302.74	308.24	304.08	306.73	306.68	305.98	307.1	306.46	304.42	302.97	306.9	306.65	305.95	305.27	304.2	306.53	306.32	306.09	307.24	304.07	304.3	304.88	305.01
319.31	319.66	316.18	315.88	317.72	317.43	317.42	319.3	317.08	315.49	314.81	319.59	316.49	317.71	317.11	317.69	318.1	315.96	317.55	316.94	318.96	317.99	317.38	316.96	314.37	317.51	318.22	319.41	316.48	316.89	317.6	318.45	318.32	315.24	318.45	318.08	317.13	316.82	317.36	316.01	316.69	314.95	314.98	316.87	315	317.67	318.39	319.13	318.01	317.91
328.92	327.63	329.53	326.97	326.96	327.91	330.08	327.68	327.64	328.17	329.75	327.04	328.1	330.21	328.36	329.24	328.19	328.49	330.48	330.37	329.74	326.72	327.31	325.89	328.36	326.45	331.13	327.53	328.79	328.41	328.06	331.33	328.47	328.13	327.2	326.42	326.45	330.5	328.11	327.58	328.39	329.26	327.59	329.31	325.38	330.93	329.26	327.32	329.36	330.45
307.85	304.2	306.52	303.36	306.01	305.38	305.84	306.12	305.6	304.91	305.05	306.52	309.16	304.99	303.98	306.1	307.89	304.03	307.02	306.29	304.91	303.38	305.49	302.66	306.16	307.18	306.04	307.06	304.88	306.24	305.72	305.61	305.62	306.77	305.74	305.37	304.34	302.72	302.68	305.13	305.98	305.87	305.53	307.35	304.79	306.29	306.45	303.94	306.27	305.46
310.28	309.71	310.42	311.31	309.36	311.03	310.25	311.1	312.88	313.01	309.97	309.97	311.74	308.12	309.3	310.45	311.29	314.11	310.72	312.19	308.93	307.96	309.68	311	311.17	311.96	310.64	310.48	309.06	310	311.69	312	311.52	312.03	309.73	309.5	310.71	312.01	313.53	312.94	309.07	310.56	312.03	309.18	312.42	308.15	309.88	312.05	310.51	310.78
315.54	317.5	317.71	317.16	316	315.7	314.95	316.36	318.85	314.72	315.35	313.46	314.9	315.94	313.2	314.28	316.72	317.84	317.89	316.23	316.55	315.73	317.48	317.85	318.57	314.34	315.88	316.6	314.79	316.15	316.89	316.97	316.88	318.45	315.69	318.68	318	318.7	315.99	315.52	316.42	315.93	318.84	314.38	313.94	316.2	314.94	314.07	317.43	314.1
315.59	313.76	314.59	310.71	313.19	315.74	315.14	315.76	312.35	313.42	314.71	313.35	313.5	313.56	311.63	314.69	313.66	315.98	312.34	312.27	314.1	318.08	316.9	314.65	312.67	314.32	313.56	312.98	311.7	311.5	311.94	315.24	312.95	314.6	312.58	315.97	315.81	312.81	313.92	313.65	314.67	314.39	312.62	314	316.91	314.91	314.76	313.71	312.56	313.21
302.69	301.75	301.1	300.35	298.36	299.32	301.38	298.44	300.02	301.93	303.3	299.78	300.05	298	299.34	302.47	299.08	298.27	299.6	300.63	298.7	299.83	299.55	300.23	300.98	298.28	298.12	299.46	301	298.55	301.32	299.74	300.46	299.48	300.28	298.66	299.31	298.19	301.63	297.76	299.19	301.7	300.08	298.73	300.87	298.86	299.07	299.61	301.65	300.09
295.69	294.78	295.34	296.26	293.93	293.42	294.84	294.39	294.44	294.24	295.25	293.58	293.66	292.72	293.09	293.59	294.65	297.3	296.38	292.88	297.85	296.34	295.34	296.66	295.97	295.57	295.48	294.95	294.11	296.5	298.36	292.53	293.72	293.16	294.95	294.26	293.56	292.64	295.12	293.26	292.79	294.77	294.17	297.05	294.53	294.44	295.29	292.39	296.02	293.61
302.93	301.57	300.13	300.47	300.34	301.06	303.18	300.22	301.19	300.01	301.65	301.78	300.28	302.92	301.78	301.2	300.79	302.04	301.85	301.93	301.81	300.9	301.1	301.31	302.45	301.8	302.21	304.39	300.79	302.46	302.1	299.94	299.81	299.84	300.23	301.48	302.76	301.18	301.29	299.85	300.65	301.78	302.68	302	299.45	301.75	302.64	302.71	298.31	300.31
313.49	313.15	312.37	312.55	315.01	316.72	313.29	314.96	314.14	317.59	317.01	313.01	314.19	313.61	316.8	316.41	313.72	315.5	315.82	314.27	316.27	315.64	315.58	315.7	315.23	316.4	313.55	314.22	314.26	314.99	317.92	315.87	315.67	314.7	316.27	314.28	312.82	311.59	315.67	318.72	315.71	316.15	316.26	317.2	314.45	315.94	313.44	314	316.39	315.07
319.74	318.44	319.39	320.23	320.1	320.3	319.08	318.74	318.13	316.69	317.94	317.97	320.53	318.13	317.08	317.95	317.86	317.9	315.91	318.26	318.38	318.04	316.57	317.09	316.6	318.17	317.13	315.79	317.75	315.99	318.58	317.38	318.15	320.38	315.91	317.56	318.62	317.8	318.99	319.02	315.58	318.42	315.2	318.05	317.07	317.79	320.87	318.5	318.06	318.8
308.62	310.12	308.14	312.26	310.88	310.63	308.21	309.37	310.34	309.66	310.19	307.51	308.61	308.06	307.66	311.45	309.74	309.86	308.7	311.54	309.41	307.67	309.95	309.82	308.01	311.57	311.79	309.99	309.35	309.7	308.84	311.63	306.84	308.61	311.12	309.03	311.17	311.55	308.26	311.45	309.92	311.71	312.73	308.42	309.43	311.27	313.22	310.38	309.94	309.13
308.61	307.72	307.93	307.2	308.69	311.89	312.65	308.86	308.89	308.23	309.14	307.22	312.01	310.65	307.74	307.99	308.25	309.53	307.87	309.57	309.6	309.09	308.29	308.28	309.37	309.68	307.01	308.39	310.51	307.45	308.86	310.01	307.27	309.22	310.22	307.71	308.63	307.78	307.09	309.37	308.65	306.75	307.91	309.45	309.25	308.48	310.32	313.12	307.97	308.62
304.51	304.19	302.53	304.16	302.77	303.19	305.57	304.89	300.68	302.67	305.32	305	304.04	301.77	304.31	304.46	303.65	302.39	300.11	301.38	304.46	301.03	303.57	304.19	303.41	304.41	302.48	304.47	303.97	302.81	301.23	305.11	303.22	304.57	305.2	303.38	302.92	303.52	301.74	301.87	302.73	303.63	303.16	303.23	301.79	304.27	304.7	303.04	304.71	300.59
311.61	312.12	313.27	314.17	314.11	312.01	310.06	314.37	313.35	313.59	312.98	313.54	312.65	312.46	313.57	311.9	311.33	312.6	313.84	314.96	313.91	313.69	313.8	312.72	313.36	313.79	315.33	315.02	313.93	313.8	313.48	313.35	310.42	314.18	310.69	311.34	311.89	313.51	315.21	313.43	312.35	311.08	313.1	312.19	312.68	310.77	312.11	314.38	314.68	312.11
315.65	317.28	314.3	317.7	315.33	315.97	317.59	316.68	315.1	313.82	316.05	312.51	313.69	314.78	316.29	315.38	314.13	315.97	317.73	317.03	315.73	316.92	315.83	314.56	317.56	315.98	314.78	313.36	315.97	317.3	313.69	314.53	315.11	319.01	314.89	314.89	316.45	312.99	314.31	318.01	313.28	315	318.61	315.04	316.57	317.33	316.36	313.01	316.08	314.6
296.2	295.87	294.63	295.49	295.43	295.91	296.38	296.06	294.57	295.61	293.58	296.56	298.17	296.08	294.65	298	293.77	294.55	296.9	295.59	293.82	295.56	294.39	293.99	294.47	292.33	296.25	293.95	294.41	296.26	294.92	296.31	295.28	296.11	292.84	294.98	294.14	295.05	296.53	295.61	293.66	296.67	293.92	295.04	295.04	295.67	293.74	297.11	295.25	293.76
308.4	311.83	310.61	309.16	309.65	310.87	308.61	311.21	306.72	309.2	310.6	313.7	310.21	310.2	309.96	309.48	310.8	312.97	309.62	309.5	309.65	311.14	310.5	310.61	313.43	311.58	311.72	309.74	310.18	310.93	311.18	312.25	315.55	309.13	310.45	312.76	307.78	312.3	309.16	308.59	310.76	311.12	308.81	313.11	311.81	311.35	311.44	310.49	309.41	310.55
329.28	327.86	328.81	328.34	324.66	329.54	330.3	327.39	326.02	326.86	326.08	327.07	328.25	327.65	327.01	325.29	327.95	325.17	328.32	326.82	328.42	328.12	330.14	328.1	325.67	325.79	327.3	329.49	324.95	326.77	328.15	329.72	329.22	325.47	330.02	327.68	328.4	328.12	328.37	329.74	327.74	326.97	328.19	327.25	326.7	326.49	328.73	325.67	326.96	328.13
301.84	301.83	303.08	302.94	302.74	304.6	302.04	303.48	302.85	302.88	300.99	306.44	303.06	304.84	301.68	303.17	301.9	303.92	301.62	302.35	303.89	301.58	303.97	305.09	304.38	304.24	304.45	305.23	303.97	302.65	299.82	303.67	301.3	304.29	302.04	304.67	301.89	305.39	303.85	305.03	300.28	304.15	301.76	303.99	303.16	302.78	303.99	302.39	303.96	304.61
310.03	310.67	311.45	312.25	311.2	309.59	312	311.68	310.02	312	309.87	310.45	311.17	311.33	310.46	309.42	312.34	312.6	312.52	311.44	312.7	309.79	312.85	310.08	309.62	308.73	308.01	310.81	311.88	311.34	312.8	307.24	311.26	311.94	309.45	310.39	309.78	310.62	308.16	311.49	311.95	313.49	310.87	309.2	311.59	309.7	312.2	312.07	310.32	310.69
297.28	294.77	298.6	297.5	299.51	296.46	297.42	297.85	296.58	293.97	297.83	296.35	298.83	296.03	296.37	298.26	297.6	296.49	294.31	295.42	298.59	297.13	295.1	299.37	297.16	297.11	296.15	296.74	296.69	297.63	295.71	294.44	296.49	298.89	299.05	294.67	299.59	296.43	296.43	298.76	295.16	295.99	296.79	297.86	297.66	298.09	295.89	296.21	299.66	296.74
313.16	312.92	312.86	314.58	313.7	314.14	316.4	312.86	309.79	310.83	312.9	312.79	313.93	314.49	313.6	311.56	312.3	314.67	313.4	310.91	314.02	313.04	311.24	312.04	313.92	313.67	315.32	313.44	312.53	312.28	311.79	313.04	312.94	315.29	313.05	311.52	314.19	315.7	314.36	313.52	315.72	312.47	309.98	312.88	312.61	315.42	313.73	313.65	312.21	310.44
308.46	307.21	308.49	306.45	306.34	308.09	307.37	303.77	305.72	305.1	306.99	307.04	307.86	305.97	306.46	304.09	305.59	307.71	305.2	305.54	305.78	306.57	304	305.98	303.07	305.55	308.86	305.67	307.75	305.42	309.7	306.18	307.39	307.18	305.14	304.69	304.85	306.92	306.14	305.87	305.8	309	305.92	307.98	304.64	304.79	306.09	305.81	307.51	307.02
304.96	303.5	303.08	305.04	303.37	303.11	301.9	299.36	299.8	303.31	303.69	303.98	302.84	301.83	300.51	301.91	304.01	303.57	303.93	303.35	304.67	302.44	302.38	305.24	302.41	300.8	301.74	302.85	302.18	305.29	299.71	301.83	301.19	301.92	301.29	301.95	302.03	301.29	302.6	301.55	303.02	301.47	301.65	305.21	298.87	303.19	301.48	302.93	302.25	303.2
303.18	304.66	305.45	301.11	305.42	305.77	304.9	301.42	302.2	304.45	302.59	305.12	305.6	306.71	304.29	303.21	305.2	301.51	304.71	306.33	304.45	304.75	305.47	304.18	302.46	302.09	304.49	305.11	303.48	302.45	304.15	306.36	303.97	302.45	303.7	305.88	304.11	303.17	305.2	305.51	305.12	303.49	303.07	305.24	304.27	304.92	302.95	304.89	303.93	303.98
310.42	313.79	313.09	311.54	312.85	313.83	316.28	309.88	312.43	313.12	312.17	313	310.46	312.86	312.87	312.92	313.3	310.41	314.07	314.11	312.75	311.21	312.75	313.59	313.97	312.01	313.97	312.03	309.16	312.9	310.23	311.53	310.77	314.49	310.61	312.93	310.67	311.47	312.99	310.53	311.31	313.04	309.68	312.9	310.56	312.96	312	314.89	314.13	311.13
317.43	316.91	317.59	316.92	318.38	316.68	316.47	315.75	319.85	318.63	319.04	319.61	318.22	320.29	317.9	318.92	318.1	320.22	317.01	320.02	320.82	317.94	317.1	319.05	319.85	316.27	319.35	320.56	319.22	315.71	317.13	315.75	321.11	319.1	319.25	316.74	317.26	318.19	318.03	316.06	316.69	316.82	318.7	318.98	317.96	316.66	318.18	318.93	320.49	317.07
302.27	304.46	302.74	305.71	303.94	305.72	305.3	304.51	305.42	304.16	305.26	302.82	304.83	304.4	303.81	303.5	304.27	306.61	304.95	305.85	304.67	303.61	305.27	306.8	308.03	306	305	302.65	302.63	306.45	304.33	305.9	303.57	305.62	306.77	303.09	301.2	305.36	305.94	304.81	306	305.47	303.38	305.84	304.81	304.72	303.78	305.86	304.89	304.95
314.84	313.95	314.28	314.91	316.09	314.1	318.59	313.82	318.08	314.24	313.86	316.02	317.97	316.46	314.91	315.94	315.59	314.85	318.3	316.49	313.37	314.88	314.87	314.65	313.98	314.53	316.36	315.18	314.48	314.77	315.12	315.96	318.07	315.4	314.72	315.29	314.04	314	315.14	315.66	314.43	314.92	316	316.47	316.34	315.7	315.81	316.31	314.36	316.11
319.65	316.33	320.91	315.76	319.75	318.9	320.4	318.26	319.08	319.51	319.36	317.64	317.58	317.36	318.38	318.29	317.45	316.13	317.99	318.42	318.76	318.88	316.45	317.09	321.13	314.55	320.84	317.61	316.82	317.45	318.61	318.75	316.89	321.84	318.63	318.54	319.69	319.53	317.48	319.51	319.23	317.52	318.54	317.73	318.41	319.6	317.92	317.17	321.08	317.88
295.56	296.3	293.29	292.3	292.56	295.69	295.5	294.42	294.08	295.47	295.62	292.2	295.68	294.51	294.17	296.27	295.38	294.23	293.61	293.04	295.05	293.91	295.63	297.06	293.14	293.8	296.45	300.05	293.7	293.59	295.2	295.97	295.6	296.14	297.81	294.23	294.54	291.7	294.05	296.74	294.69	295.17	295.08	294.09	291.66	297.7	292.22	295.89	299.17	297.36
324.13	324.85	324.31	323.15	327.2	326.21	326.51	326.82	324.53	327.61	324.03	326.03	324.36	327.25	324.03	323.31	324.91	324.69	325.34	325.27	323.99	326.43	322.53	322.13	323.52	323.65	325.22	323.94	324.49	326.52	325.45	326.41	325.24	328.34	326.24	322.69	322.94	323.05	325.42	324.95	325.9	324.48	323.95	326.19	325.52	323.71	324.06	327.22	322.67	325.5
326.52	329.27	326.8	327.97	328.88	328	326.16	328.41	328.29	329.68	330.14	327.68	327.28	331.92	328.16	327.5	327.19	326.12	327.86	327.49	327.55	326.46	327.79	326.26	326.37	329.78	326.99	329.3	328.87	325.31	324.55	326.8	327.03	329.45	327.98	326.67	326.37	330.63	330.57	328.4	328.19	326.58	327.17	327.32	328.32	326.74	327.51	326.32	327.29	328.49
317.06	317.87	314.4	316.72	315.95	318.1	315.46	317.35	317.84	316.59	316.52	316.77	317.74	314	316.52	317.23	317.44	316.42	317.53	317.77	316.46	316.17	319.15	317.28	319.06	318.59	314.98	315.98	314.65	316.17	315.26	317.84	318.31	318.65	317.18	318.74	316.53	315.58	319.83	317.94	319.72	316.88	316.31	316.33	316.97	318.04	314.91	318.38	317.91	315.89
303.86	302.24	301.02	303.79	303.55	307.13	303.02	302.37	302.89	305.16	306.05	302.2	306.26	306.36	302.89	301.92	305.13	303.25	304.11	302.01	303.37	302.46	305.94	303.55	304.2	306.35	306.58	305.09	303.24	303.27	305.62	302.22	303.52	303.76	302.18	303.95	305.14	305.75	302.12	304.12	303.95	302.36	301.88	304.72	301.65	301.45	305.1	304.75	303.26	304.71
316.61	318.14	316.19	314.28	315.35	313.42	317.88	316.82	315.37	314.75	316.35	316.45	315.46	316.63	315.94	315.55	316.01	316.96	314.09	313.76	318.84	316.69	314.34	317.06	314.88	315.09	316.8	316.45	315.11	318.15	314.3	314.32	315.56	317.18	315.45	315.84	317.51	316.32	315.22	317.76	317.18	317.41	315.99	314.89	315	315.17	317.56	314.34	316.7	315.19
320.37	319.4	319.6	319.64	322.77	318.24	320.43	317.66	318.78	317.84	320.36	317.96	318.27	316.58	318.34	318.9	318.4	319.23	319.94	320.41	322.84	319.68	319.46	318.67	320.99	321.97	321.1	318.14	319.76	316.97	319.53	317.66	318.87	319.64	320.79	318.22	322.21	319.65	318.49	318.1	320.36	318.63	319.78	318.34	319.39	316.75	317.17	318.92	319.99	317.96
304.68	305.27	306.84	304.71	307.15	305.96	305.74	309.23	304.52	305.66	306.55	306.06	304.82	306.79	307.18	305.1	305.46	306.48	306.47	304.84	306.18	304.99	306.92	303.32	306.27	306.45	306.14	305.41	307.4	303.22	306.2	306.78	305.62	305.77	304.33	304.36	304.85	305.2	307.85	305.12	307.31	307.55	305.23	306.09	307.98	306.02	308.4	306.68	307	304.01
295.27	294.8	296.31	294.18	296.63	295.32	292.54	296.18	293.7	292.98	294.15	292.11	295.43	294.21	294.84	291.5	294.68	295.3	292.51	292.94	295.39	295.11	292.32	294.91	293.87	293.48	294.47	293.32	295.58	293.36	292.24	293.96	292.68	292.8	295.61	291.86	293.23	293.62	293.62	296.03	295.74	293.16	293.07	293.61	296.35	293.41	292.26	291.48	295.15	294.4
303.83	301.22	302.11	300.73	301.41	302.91	301.53	301.14	301.9	302.23	303.48	303.07	300.87	303.21	300.78	301.55	303.53	298.98	300.25	303.95	304.15	301.3	302.2	302.39	302.36	302.44	302.1	303.63	303.76	302.39	302.57	299.45	299.04	301.58	305.53	300.93	301.24	302.35	303.36	302.98	302.27	302.01	301.6	303.67	303.35	300.25	298.83	302.46	304.05	303.88
328.1	326.88	327.39	325.1	327.82	329.84	329.76	330.4	327.78	330.57	328.1	327.05	325.81	328.57	328.34	327.59	327.82	325.18	328.37	328.1	327.98	329.3	328.7	329.68	328.37	326.23	326.8	326.8	329.96	328.73	328.54	328.24	329.16	328.75	328.33	328.29	326.33	327.73	328.52	328.42	327.52	327.2	328.95	327.94	327.43	327.88	328.16	327.75	328.06	330.51
330.01	330.12	328.43	328.41	326.99	328.05	327.44	329.05	326.65	325.98	327.65	326.07	330.58	329.41	325.05	328.24	326.58	328.77	327.11	331.3	327.88	328.36	328.82	327.91	328.69	328.48	330.23	328.55	329.84	327.27	328	328.48	330.19	328.35	326.11	329.46	327.27	328.78	328.82	328.89	329.47	327.81	327.87	326.98	328.73	327.03	327.38	327.41	325.5	326.84
295.06	295.12	293.57	295.85	295.03	296.02	292.13	295.37	294.27	295.89	294.2	295.28	294.09	297.62	296.7	295.32	292.98	293.77	297.01	295.7	293.74	293.69	296.05	295.01	295.79	293.83	294.95	295.27	295.13	295.3	296.63	294.55	295.87	294.23	296.71	294.2	294.23	296.63	294.33	293.18	295.95	295.29	295.14	294.64	296.27	295.68	295.45	294.73	295.62	294.72
302.26	302.98	301.33	302.13	298.5	303.99	301.31	302.61	300.78	300.92	302.26	299.57	300.3	302.16	301.85	302.64	298.71	303.38	301.14	302.15	299.63	302.87	302.26	302.67	301.41	301.27	298.95	302.07	301.08	302.82	301.79	303.19	298.29	300.17	301.12	301.21	300.32	301.43	299.28	300.75	301.28	302.68	299.02	304.34	300.48	299.86	300.48	300.49	298.03	302.09
295.04	298.32	298.18	299.2	297.61	295.88	297.56	295.42	296.88	294.27	296.79	296.51	296.28	296.9	297.47	297.05	297.16	296.94	299.4	296.37	295.12	295.48	296.98	297.3	293.89	297.89	296.46	298.55	294.47	296.52	297.17	297.97	300.14	297.56	297.23	295.47	299.05	298.37	295.74	295.09	299.65	295.83	295.6	298.55	294.02	297.28	299.29	298.26	295.85	294.89
325.45	326.81	327.2	328.01	328.41	327.08	326.76	326.85	328.2	327.58	328.82	326.56	329.94	328.69	330.65	327.89	326.89	326.96	328.94	327.46	329.85	327.28	331.43	329.29	329.03	325.97	328.06	326.5	328.49	326.78	329.19	326.89	326.89	329.1	327.26	327.79	325.06	328.25	329.01	327.29	327.29	328.03	327.3	328.71	329.7	327.53	325.75	329.28	327.61	327.98
302.82	303.29	302.36	304.27	301.99	304.61	304.46	303.87	303.24	302.42	305.09	302.93	301.51	303.58	303.62	301.47	301.39	304.08	303.22	303.94	299.8	303.46	302.54	304.73	304.26	305.45	302.11	304.29	300.76	304.63	304.11	302.15	301.51	302.43	304.07	301.71	298.88	304.22	303.78	303.73	302.86	303.6	303.81	302.17	302.1	303.58	303.5	303.74	304.55	304.35
303.63	302.4	304.16	306.57	306.64	304.55	307.35	303.89	305.3	303.6	301.86	303.27	304.78	302.97	306.15	305.04	306.15	303.77	305.37	302.86	304.65	301	305.43	303.66	304.45	304.45	304.58	303.36	305.75	307.31	304.61	303.69	305.85	302.93	302.81	305.43	303.59	305.11	303.76	302.98	302.27	304.52	304.95	305.08	303.25	304.81	307.32	303.77	302.4	303.78
309.53	312.63	314.68	312.64	313.69	311.01	314.43	313.05	310.5	312.45	315.01	311.56	312.11	313.94	312.65	313.1	310.4	312.94	311.37	312.15	310.85	313.75	314.61	312.17	311.81	312.94	312.12	314.31	312.68	312.35	310.17	313.87	313.88	312.8	313.3	311.57	312.09	313.99	313.02	311.11	312.5	312.91	312.71	311.88	310.75	312.37	312.19	310.59	311.95	311.91
323.88	323.72	324.83	325.09	324.56	324.29	326.07	323.55	323.25	325.35	326.55	322.05	326.28	324.17	326.36	324.57	324.59	323.4	325.7	326.23	321.75	325.98	326.7	322.27	327.17	324.67	324.96	325.4	323.83	325.33	327.62	325.53	323.34	327.57	324.71	323.54	326.8	324.29	323.36	327.11	323.39	324.9	322.94	325.58	324.08	325.59	322.98	323.91	323.74	323.34
325.41	326.69	327.75	328.13	327.01	324.97	326.42	325.58	327.65	325.12	325.82	330	327.82	328.69	325.32	328.81	329.08	327.6	327.87	325.59	325.93	326.92	326.14	327.27	325.3	325.26	327.18	328.37	327.63	330.33	328.14	324.57	328.23	327.3	325.84	329.11	327.6	330.16	325.48	328.32	328.55	324.06	326.77	326.14	327.21	325.67	328.55	326.66	325.82	326.4
305.79	305.01	304.27	308.04	307.25	303.48	304.34	309.14	305.99	306.03	307.13	309.53	308.54	309.26	307.51	306.51	306.55	308.79	306.41	308.92	307.85	306.85	306.56	307.84	308.07	306.63	306.82	304.8	306.3	304.98	306.81	306.55	305.48	305.53	309.37	307.44	308.15	306.04	308.06	308.93	303.55	309.35	307.26	306.99	305.94	307.77	307.46	306.48	310.51	305.94
314.79	317.37	314.42	313.69	316.36	315.17	315.35	316.72	313.81	315.6	315.23	316.05	313.95	312.07	315.26	319.06	315.52	314.03	314.75	318.06	317.19	313.95	312.04	315.15	316.43	315.6	316.43	316.35	315.42	314.89	315.01	314.3	316.5	314.59	314.9	316.73	312.83	315.27	314.5	315.87	315.07	317.88	314.57	316.22	316.58	315.6	315.66	312.95	313.63	315.27
303.36	302.12	301.46	303.48	304.09	302.4	302.7	303.4	303.92	302.22	301.17	301.72	304.55	303.06	303.96	303.2	301.41	301.63	300.79	303.33	300.98	304.51	302.73	303.69	301.2	303.51	304	301.64	302.83	302.48	303.36	303.99	303.01	302.5	304.86	298.77	304.42	303.87	302.86	302.36	302.7	300.69	303.72	304.5	301.71	304	301.93	304.33	305.92	301.51
327.28	325.77	328.77	327.12	328.21	327.23	328.75	326.45	327.75	326.53	328.6	329.39	329.86	327.09	328.6	329.52	328.6	325.76	329.68	327.23	327.1	325.07	326.48	325.83	326.23	325.54	327.65	328.07	328.23	328.84	327.94	323.86	328.35	327.58	327.91	329.03	326.65	326.56	327.48	328.95	328.49	322.98	328.36	327.91	329.78	326.21	325.83	327.6	327.97	326.81
314.45	314.67	313.57	314.69	314.42	312.83	315.78	315.21	311.88	311.71	313.71	312.95	316.68	314.74	313.6	314.22	316.29	314.47	311.54	314.11	311.57	316.02	313.47	314.19	315.55	312.71	314.76	313.68	314.29	312.23	313.64	313.85	315.17	313.76	314.26	313.43	311.73	314.04	314.89	315.09	316.08	313.8	313.17	315.28	314.94	314	315.21	314.06	313.59	311.95
302.64	304.76	303.48	303.5	303.8	301.58	303.8	304.75	303.42	305.53	299.77	304.46	303.35	303.65	302.25	302.89	300.57	304.13	303.5	304.49	303.66	302.86	303.93	300.59	304.18	302.8	300.24	303.35	302.7	302.28	305.54	303.7	301.98	304.67	304.24	304.67	304.28	300.94	302.75	304.32	302.4	303.82	304.93	302.13	302.98	303.05	303.12	305.71	302.81	302.15
308.5	310.52	314.13	310.17	311.02	311.09	309.95	312.5	311.89	311.97	311.56	315.33	313.13	311.25	310.47	310.65	309.13	312.7	310.75	308.33	312.02	311.26	309.74	309.61	310.18	309.78	314.04	313.43	311.17	311.89	310.06	310.28	311.05	311.16	312.95	308.54	312.05	312.37	310.32	311.87	310.06	311.19	310.26	308.51	309.42	311.61	310.8	311.71	309.2	310.76
301.28	306.42	301.58	300.69	302.95	305.8	300.22	301.57	302.67	300.41	303.5	302.37	304.66	303.32	296.97	301.56	303.76	301.79	301.41	303.58	299.18	303.91	303.82	303.47	300.69	302.24	304.01	303.54	302.23	304.88	302.13	302.47	304.12	302.06	302.36	304.34	301.59	301.18	303.06	302.12	302.74	300.85	301.26	303.44	302.25	301.22	302.85	302.98	304.04	300.1
312.7	311.16	310.78	311.19	312.69	311.01	311.36	311.7	312.62	311.47	311.56	311.89	310.1	310.35	311.48	310.31	312.01	310.17	311.11	310.21	314.37	312.03	311.32	311.86	311.28	310.23	309.5	312.27	310.97	310.51	313.45	312.83	311.64	310.62	310.01	313.68	308.11	312.5	311.41	310.83	312.58	310.21	312.69	312.62	310.12	309.84	309.88	311.03	311.36	309.64
314.98	314	316.29	315.52	314.73	313.51	315.79	313.37	313.92	315.79	313.32	315.41	316.19	315.06	313	316.84	313.61	314.32	316.64	315.99	314.2	315.14	317.22	313.8	314.38	314.8	314.26	310.93	315.42	318.02	312.48	315.85	320.17	315.95	317.08	316.89	316.72	316.02	317.64	314.36	315.44	313.64	312.75	312.87	314.23	316.13	314.87	316.36	312.51	312.53
326.27	324.95	324.6	325.62	325.15	326.21	327.04	326.11	325.73	326.25	324.88	323.77	324.27	322.24	323.61	323.44	325.56	324.55	323.19	324.58	324.8	324.42	324.17	326.25	323.75	325.45	324.29	327.96	322.82	325.9	325.07	325.31	324.95	324.01	324.28	324.86	324.39	325.34	324.57	325.54	324.49	325.99	323.66	326.35	326.2	324.67	322.69	322.88	326.53	325.9
317.37	317.33	316.67	319.31	316.86	317.66	315.51	316.01	317.65	318.06	315.48	317.45	318.2	316.99	318.98	317.74	316.81	316.63	315.17	315.94	316.02	316.06	317.27	315.16	318.59	317.77	318.3	315.17	318.09	317.89	315.41	317.22	320.24	317.71	318.62	317.32	316.85	319.49	317.77	314.52	316.14	317.74	317.71	317.09	315.34	319.19	319.33	318.02	318.18	317.84
317.52	313.45	314.18	311.15	310.93	314.39	309.51	312.96	312.52	312.38	314.55	314.37	312.29	313.89	312.44	312.45	312.65	315.76	315.12	313.31	312.82	311.12	313.36	311.7	312.73	312.57	314.61	311.52	313.48	314.75	311.86	310.73	313.58	313.54	314.51	314.22	313.6	314.07	313.82	311.1	311.06	313.69	313.55	312.55	316.73	313.64	314.87	312.94	311.72	311.12
305.91	302.79	303.84	303.81	302.96	304.22	301.65	303.02	302.63	304.59	303.59	302.38	300.46	301.62	304.06	304.31	303.71	303.39	303.62	303.11	301.85	301.69	302.19	307.86	303.84	301.47	303.74	302.36	301.02	302.63	302.7	304.09	303.8	303.17	302.76	300.87	304.71	305.5	304.74	303.26	303.24	304.55	302.62	304.27	304.88	300.91	301.5	305.33	302.83	303.59
294.05	292.5	292.13	298.81	293.47	294.48	294.36	294.36	293.86	297.46	293.67	296.03	291	297.07	291.06	295.94	292.1	293.11	294.48	296.53	296.96	295.36	294.95	294.26	295.88	296	295.14	295.65	294.55	295.16	294.43	296.68	296.05	294.06	295.39	294.64	297.78	294.83	295.07	295.33	293.99	295.86	294.6	294.81	296.18	295.64	294.05	295.09	295.49	293.23
305.23	304.39	306.78	305.74	302.8	303.56	302.68	304.74	302.79	306.24	303.93	306.61	304.74	304.31	305.75	303.38	306.31	304.03	304.41	304.11	302.58	304.49	305.14	304.95	305.5	305.24	303.84	302.98	304.73	306.52	304.75	305.86	304.19	304.92	305.48	303.69	305.31	304.03	302.77	300.73	301.98	305.05	302.84	302.36	304.89	302.98	305.17	305.09	303.31	306.39
299.42	299.88	301.07	300.03	299.99	300.57	298.37	301.6	300.8	299.72	298.55	300.28	298.33	299.77	302.34	302.21	300.22	298.98	299.99	298.74	300.1	301.26	301.1	300.69	299.41	298.79	301.73	300.26	300.98	299.56	300.86	300.26	300.1	300.68	301.41	299.34	300.22	301.28	299.86	298.42	300.88	301.06	300.71	299.59	298.39	300.15	298.25	299.71	299.46	299.93
314.16	316.06	313.39	313.67	312.66	314.84	315.26	309.29	313.99	313.72	313.72	312.91	313.61	313.68	312.64	312.18	312.73	311.62	314.57	314.15	312.36	312.62	312.04	316.04	314.91	315.34	313.75	312.3	313.72	314.84	313.63	315.02	312.94	313.54	314.96	312.77	312.23	313.54	314.71	312.54	313.89	312.8	312.03	310.62	311.07	312.39	312.93	313.58	314.15	312.08
305.5	303.55	302.26	304.82	301.09	305.73	304.26	304.22	304.64	304	304.19	303.01	303.99	303.36	303.45	303.76	304.58	301.03	302.24	303.04	305.38	303.99	302.42	301.67	301.57	303.43	303.14	303.65	300.47	305.54	303.97	305.76	302.81	304.57	303.57	303.75	302.61	304.15	303.31	302.77	302.62	302.46	303.73	304.09	301.59	303.96	303.84	301.8	303.69	303.53
308.1	307.07	305.88	305.93	307.83	305.94	305.99	308.69	307.33	308.49	306.97	308.55	307.72	307.5	304.08	309.21	305.7	307.65	308.14	307.62	307.67	307.27	308.98	306.82	308.51	307.88	307.14	307.67	305.72	303.9	308.57	307	306.4	310.44	305.73	304.95	306.98	306.44	306.39	309.42	307.5	304.98	307.66	307.19	306.84	308.73	305.14	307.31	306.15	306.41
309.78	309.93	309.83	304.76	307.31	310.18	308.35	307.99	311.02	308.53	310.02	308.44	309.2	309.17	309.99	310.89	308.91	311.17	309.27	309.86	310.81	307.87	309	306.73	309.72	308.69	308.11	309.74	309.57	309.04	308.24	309.94	308.07	308.62	310.27	309.97	310.35	307.72	310.14	307.93	307.38	310.52	308.26	308.4	311.1	308.04	308.81	308.12	310.23	308.23
315	314.73	314.2	314.3	313.2	310.84	314.33	315.1	312.98	311.18	310.67	314.01	312.85	315.12	314.47	310.86	315.11	312.54	313.89	313.91	312.52	312.24	312.1	313.31	312.01	316.05	313.18	313.94	314.96	312.92	315.15	314.85	314.63	313.66	316.15	312.48	313.16	315.28	312.62	313.52	316.57	314.06	315.61	311.87	313.08	313	311.08	312.67	314.41	314.39
314.95	313.77	313.86	316.59	313.51	315.82	315.44	310.59	315.15	309.33	315.38	315.11	314.92	311.24	313.53	316.26	311.81	314.16	315.61	317.92	310.7	314.05	313.3	313.2	314.54	315.58	313.9	312.97	313.03	311.3	316.1	314.47	312.65	315.63	313.93	314.52	313.87	316.86	313.65	315.77	317.34	315.31	315.75	314.87	312.19	313.78	312.19	314.47	314.96	315.63
327.92	326.9	328.46	330.66	324.59	329.56	326.05	327.92	328.88	327.96	329.31	326.15	330.37	327.85	326.11	326.03	327.63	327.76	330.66	328.37	327.34	328.38	326.36	326.8	328.53	326.73	328.08	326.75	327.34	327.04	330.02	327.2	328.07	327.98	327.73	328.21	325.66	328.29	328.24	329.23	326.7	327.2	326.94	331.09	328.66	325.31	327.44	325.52	327.03	327.37
311.41	310.6	309.13	309.29	309.28	309.82	307.32	309.83	311.26	307.17	309.18	308.55	307.36	309.15	308.58	307.12	309.49	308.64	307.9	310.54	309	306.79	308.35	308.25	308.87	308.03	310.03	307.26	307.56	308.45	305.68	308.64	310.53	308.2	310.02	308.32	308.54	309.42	309.3	310.6	309.54	308.48	308.42	310.74	308.61	307.24	308.92	310.92	309.28	305.72
305.98	306.45	309.89	307.22	306.72	307.85	306.67	307.13	307.91	308.13	305.94	308.29	311.17	307.29	309.18	306.33	310.47	309.64	308.07	309.47	308.15	307.93	308.12	310.23	309.12	306.64	308.07	306.51	306.6	306.87	307.59	307.2	310.91	308.95	307.67	312.1	310.25	307.57	310.2	307.9	307.8	307.3	309.05	309.3	309.67	308.26	308.44	308.85	312.05	310.77
309.84	308.19	307.68	310.74	308.75	309.82	307.67	306.83	309.98	309.25	309.52	307.89	306.82	311.13	307.65	310.89	311.1	308.67	307.46	308.56	308.05	309.12	310.36	306.49	308.47	308.88	309.2	307.85	309.58	305.82	308.61	309.18	308.87	309.67	310.19	309.22	310.08	308.36	307.38	311.42	311.6	309.1	310.47	310.34	310.88	310.85	308.29	307.32	306.06	310.03
308.17	310.56	308.1	310.04	310.08	308.75	309.02	309.56	308.29	309.72	310.51	308.86	311.42	311.04	311.25	310.09	311.83	311.59	310.35	308.37	306.57	311.58	309.83	310.02	309.58	311.3	309.35	310.08	307.91	310.4	311.2	311.02	309.07	309.8	309.04	309.08	306.02	311.04	308.13	310.8	310.84	310.78	312.63	308.49	312.99	310.68	310.72	310.46	308.04	311.52
312.73	312.89	312.04	314.16	311.69	312.39	313.01	312.84	311.78	313.88	313.06	312.78	314.07	314.36	313.98	311.36	313.3	313.62	311.72	313.4	309.3	313.4	313.7	309.82	311.58	311.17	310.61	312.37	312.12	313.34	312.44	315.19	312.65	312.96	311.58	314.02	312.78	313.34	309.56	313.74	311.27	311.8	313.02	312.66	312.6	312.58	313.28	313.09	313.31	311.31
313.51	316.06	315.56	315.04	315.63	318.9	315.67	314.15	316.74	311.78	317.99	315.47	314.04	314.13	314.5	316.2	316.13	317.61	315.13	311.62	313.54	317.57	314.18	314.34	317.48	312.3	315.59	314.3	314.35	315.71	316.98	315.67	315.01	313.84	314.2	317.67	315.64	313.96	315.58	314.66	316.19	313.34	314.66	314.26	316.15	314.33	313.85	317.3	313.75	314.43
320.47	318.76	318.3	322.78	318.17	322.86	318.96	318.03	321.22	317.64	319.11	320.47	317.48	318.83	319.93	317.14	320.97	319.52	319.55	319.96	319.88	319.7	319.98	318.82	318.99	318.52	320.72	321.79	319.13	319.13	319.31	321.02	319.76	317.46	320.84	319.97	322.35	322.2	323.1	319.73	318.47	320.2	318.74	322.16	315.99	321.97	317.74	318.3	320.57	317.96
305.51	304.37	305.88	301.79	301.74	305.25	300.9	302.77	304.31	303.2	302.63	303.64	303.31	303.61	304.21	304.02	304.37	303.52	302.96	304.28	303.66	304.92	303.22	302.49	302.78	301.9	306.91	302.36	302.19	304.1	303.77	303.38	303.88	303.08	306.6	304.31	301.29	305.13	303.62	304.06	305.06	302.86	300.49	303.28	303.36	304.61	304.51	301	304.56	302.95
329.6	326.37	329.16	326.7	327.94	326.77	326.1	328.46	326.64	326.97	327.11	326.84	326.14	328.12	327.64	328.57	326.03	327.3	330.04	327.18	328.4	327.93	326.97	329.51	324.92	326.24	324.63	325.82	329.86	327.09	326.58	327.7	328.86	328.03	331.38	330.23	327.48	325.49	326.22	324.92	328.58	327.54	325.53	328.59	326.4	328.54	327.96	328.94	329.04	327
305.77	308.01	306.21	302.91	305.79	307.7	304.18	306	304.21	307.67	305.39	306.36	305.68	304.31	307.54	306.67	304.84	305.56	307.74	306.01	305.51	306.73	304.41	306.2	303.61	304.8	306.19	304.81	305.58	307.02	305.2	306.01	305.01	306.82	305.63	303.69	306.62	305.52	305.9	307.56	305.19	304.26	308.32	307.15	307	305.72	308.7	305.87	304.47	305.83
330.12	327.86	329.28	328.56	329.38	327.89	328.92	326.45	328.95	328.06	329.67	327.98	329.49	328.13	327.91	329.71	328.63	327.78	328.99	328.71	326.6	328.82	329.4	326.88	327.09	328.42	326.8	328.74	331.27	328.01	329.1	329.41	329.11	331.5	328.39	329.41	326.1	327.97	327.57	329.5	328.28	329.1	328.24	328.19	329.79	327.53	329.44	328.67	327.33	327.3
329.41	327.41	329.54	328.34	327.23	330.33	327.92	328.63	329.24	330.7	329.33	329.44	330.22	329.34	330.25	327.57	327.45	328.61	328.25	329.05	329.79	329.62	330.05	329.34	330.35	327.96	327.02	327.65	327.32	327.46	330.1	328.85	329.92	328.65	328.9	327.3	328.27	329.51	329.79	328.83	325.26	329.82	328.62	328.61	327.28	328.39	328.63	329.45	328.95	329.34
305.58	306.62	304.11	308.55	306.4	304.63	303.62	304.96	306.86	305.92	306.3	305.29	306.17	305.91	309.32	305.57	306.51	307.6	306.89	306.01	306.57	306.31	305.26	305.2	309.55	304.84	308.69	304.07	304.4	307.56	308.49	307.17	306.3	305.93	307.09	304.5	308.5	304.98	304.83	304.9	306.63	306.07	307.44	304.74	306.57	306.55	306.1	306.64	307.72	306.35
299.58	298.79	300.63	301.95	299.8	300.54	301.51	299.96	300.74	301.24	302.68	301.75	300.11	301.06	301.38	300.59	301.29	301.39	301.88	299.82	301.35	300.71	301.88	303.04	297.6	302.02	300.01	300.57	303	299.42	300.84	302.22	297.77	300.22	297.57	302.65	302.02	300.26	301.01	300.71	302.34	298.1	303.03	301.86	300.5	301.2	300.49	300.28	299.72	301.49
302.24	305.27	304.7	306.94	305.91	304.29	305.8	302.77	306.35	305.68	307.07	304.57	306.91	308.66	304.72	307.87	306.04	303.8	305.55	304.81	303.69	305.67	308.67	304.59	305.31	304.42	308.37	306.28	304.5	306.4	303.38	303.88	304.38	303.45	305.3	306.42	308.01	306.66	304.83	303.72	303.57	302.58	305.94	305.16	305.99	303.21	303.41	307.58	307.73	304.56
326.54	327.79	326.96	328.72	328.27	325.69	328.23	326.25	328.57	325.58	327.57	325.24	326.17	327.69	326.81	327.21	324.32	324.19	326.83	325.04	325.54	326.56	328.78	327.14	328.05	326.77	326.81	326.4	329.91	325.84	326.49	323.42	326.47	326.76	327.8	326.29	328.63	327.17	327.62	326.7	328.75	327.61	327.41	324	326.04	328.12	326.1	326.79	326.67	325
296.3	294.97	294.53	295.3	295.26	295.78	293.26	293.2	295.99	296.29	298.08	294.15	298.34	294.14	293.17	295.69	295.11	297.53	296.05	294.13	297.07	294.24	294.82	292.84	294.6	295.84	296.18	295.51	296.04	294.38	294.41	297.67	294.3	293.15	293.95	293.48	293.49	294.22	296.19	293.85	296.23	294.35	295.4	293.33	297.66	293.42	295.08	294.88	294.43	293.15
306.19	303.8	304.07	303.93	306.24	306.58	305.41	305.93	306.3	309.1	305.78	304.32	304.16	304.99	306.25	304.85	308.96	304.46	306.63	305.63	306.17	308.78	307.24	308.05	304.33	305.33	306.55	307.34	304.49	304.03	306.44	305.47	306.12	308	307.14	306.13	305.59	305.67	303.81	304.23	309.65	306.27	306.16	307.93	306.2	305.46	303.23	305.18	303.49	304.76
304.19	307.34	304.89	303.93	306.97	306.15	305.46	308.51	305.58	305.22	308	307.5	307.36	306.72	306.79	306.81	307.7	307.28	308.13	307.6	306.5	305.91	307.22	306.2	308.66	306.34	305.89	302.71	305.45	308.33	303.79	306.32	308.38	309.57	304.64	306.57	306.09	303.44	305.1	307.18	306.19	306.42	307.4	306.28	308.88	306.32	306.91	305.91	302.05	305.38
293.67	296.55	292.26	293.65	294.32	294.31	294.09	293.87	293.42	293.34	295.36	295.72	293.8	293.93	295.59	293.19	294.7	292.3	292.11	293.44	291.96	293.62	294.05	296.26	292.93	294.83	296.33	293.2	296.03	294.54	294.83	294.06	291.32	292.66	294.42	293.71	292.85	295.46	292.87	294.75	293.35	294.5	293.77	294.95	294	295.78	293.11	291.92	294.31	294.85
305.75	303.31	304.43	303.57	303.94	305.48	303.33	303.08	307.34	303.38	304.89	303.9	305.08	303.93	302.52	304.43	301.45	305.28	305.24	303.93	304.41	304.89	303.02	304.19	303.9	303.88	307.88	305.44	305.7	305.22	305.3	306.62	306.68	307.72	303.18	303.85	300.1	306.32	305.89	305.72	307.25	305.85	301.98	304.09	303.62	301.28	304.11	304.27	303.32	302.71
308.59	309.08	308.89	305.24	306.79	306.87	307.92	305.22	308.23	307.33	305.5	305.07	305.97	306.87	304.99	305.84	304.78	307.12	307.5	308.94	306.34	304.86	305.89	307.59	309.15	307.43	306.78	306.06	305.87	304.36	306.09	304.92	306.6	305.13	309.19	303.4	305.81	306.08	306.03	304.21	305.39	307	308.12	308.36	306.22	308.98	305.68	308.47	305.16	305.37
328.27	328.18	329.01	328.13	328.27	329.15	328.49	329.99	327.89	327.96	329.54	326.84	330.47	328.49	327.34	327.9	328.04	328.82	328.25	326.78	327.27	328.83	329.16	329.44	328.56	325.81	329.31	329.08	326.73	327.61	326.8	327.71	328.34	329.67	327.52	326.08	329.12	328.82	331.13	328.32	331.55	327.17	326.65	327.93	327.67	328.26	329.76	328.82	330.09	329.03
315.3	311.16	315.05	308.46	313.76	313.37	313.51	316.29	312.6	313.38	313.28	312.21	312.02	314.11	314.03	313.67	313.44	311.79	314.59	312.47	310.92	313.46	312.28	312.07	314.31	312.97	312.14	311.93	313.55	312.39	312.06	311.62	316.58	314.59	312.18	312.75	312.51	312.12	314.11	313.64	313.25	311.41	313.21	309.26	312.43	312.6	312.16	312.92	315.12	311.91
307.82	310.94	309.6	306.79	308.64	308.17	309.97	309.4	309.03	310.23	307.73	308.61	309.43	310.2	308.5	309.69	307.88	309.76	308.2	305.47	310.95	311.17	306.45	308.49	309.34	308.33	307.69	308.62	308.39	310.51	309.99	309.23	308.24	308.13	310.35	307.71	308.17	309.2	309.65	307.14	309.61	309.11	308.12	306.78	309.45	306.18	307.75	308.17	308.24	309.39
301.27	302.47	302.29	305.29	303.36	302.78	301.34	303.76	303.23	304.36	301.63	301.74	302.74	303.91	301.94	303.33	300.93	301.71	305.12	304.61	304.7	302.13	300.61	305.55	303.28	303.53	303.43	303.16	303.01	303.3	301.91	305.57	303.3	300.63	301.91	304.62	302.53	301.74	301.83	300.43	303.51	303.99	303.06	306.96	302.15	304.76	301.36	302.23	303.58	302.07
316.1	313.48	313.87	316.48	315.65	317.77	315.55	314.96	316.36	317.83	316.04	317.73	316.68	313.72	316.73	313.72	314.71	314.99	316.34	315.57	316.53	316.56	313.67	316.34	317.69	317.55	317.07	314.04	315.92	317.98	316.56	317.41	315.88	317.58	314.46	315.56	316.31	315.97	315.62	316.63	315	315.93	314.88	315.99	312.95	314.7	315.62	316.38	317.71	318.28
315.49	316.62	316.97	316.76	316.07	317.74	317.79	316.18	315.83	316.69	315.39	313.55	316.37	317.21	317.69	316.17	316.41	316.59	315.2	315.63	315.42	315.65	319.03	318.18	317.8	317.2	314.32	314.76	315.53	317.57	318.51	317.26	313.8	317.95	315.63	317.21	315.3	317.44	317.24	316.28	314.24	316.51	315.36	316.03	317.63	315.64	315.77	315.87	317.51	314.79
313.75	314.25	313.78	312.67	314.13	313.59	314.62	315.08	315.75	314.38	313.86	313.95	312.95	313.13	314.62	313.49	315.07	314.33	314.47	313.13	315.15	312.74	315	315.5	313.39	313.45	315.24	313.91	316.77	312.41	314.77	314.93	314.46	314.2	312.61	313.5	314.17	315.68	311.61	312.9	314.56	314.42	313.47	313.12	315.27	312.61	312.74	316.15	314.34	313.74
294.24	293.4	295.66	295.12	293.88	293.04	292.85	292.48	294.11	292.88	295.65	293.21	295.89	293.7	295.96	294.4	295.02	293.29	293.51	295.52	292.94	294.74	294.22	294.39	295.51	294.38	294.14	295.42	295.16	296.17	293.25	293.46	293.01	295.79	294.85	292.86	293.86	294.38	293.92	293.62	296.6	294.5	293.37	293.21	293.46	292.4	289.62	292.54	295.5	293.16
293.85	293.99	293.78	292.67	293.45	294.49	294.79	292.12	294.87	294.27	294.94	294.78	291.37	293.51	296.12	294.98	294.91	293.73	291.78	294.72	294.73	292.62	294.73	293.65	296.31	294.48	294.82	293.44	292.17	294.79	295.72	294.09	293.55	292.35	293.94	291.86	293.52	293.75	294.42	294.51	294.67	293.22	292.97	294.83	292.53	294	294.26	294.32	291.93	293.25
317.09	319.95	320.15	320.38	316.85	319.08	318.19	317.85	317.89	319.38	317.26	315.28	319.28	321.4	316.41	317.42	318.72	317.98	320.16	318.18	319.57	318.36	317.53	314.94	316.67	318.22	319.9	319.19	316.02	317.08	319.01	318.17	319.16	315.54	319.18	317.96	317.74	321.16	318.96	315.52	317.48	318.06	318.12	315.42	318.87	320.12	317.74	319.55	318.42	316.84
317.1	314.5	315.51	316.68	317.95	316.76	314.15	317	312.74	314.19	315.55	315.55	315.86	316.79	314.99	316.02	312.35	316.3	313.7	315.84	313.4	312.79	315.36	315.82	313.65	314.64	315.52	314.28	313.96	314.8	314.92	314.95	314.24	313.5	314.77	317.81	317.07	313.7	314.86	317.47	313.61	317.51	314.22	315.81	313.48	315.51	317.46	313.73	315.64	313.14
312.64	313.06	314.38	316.92	315.55	312.18	316.44	312.34	314.53	313.54	314.14	315.52	311.85	314.66	314.98	313.98	315.77	316.82	313.77	313.26	313.12	315.25	316.71	312.84	311.75	314.69	313.58	314.67	314.19	314.88	314.16	314.72	312.33	315.64	311.5	316.95	316.8	314.16	311.76	314.99	312.04	313.73	315.09	314.94	313.46	315.72	317.08	313.11	313.59	314.56
304.1	310.23	306.96	303.93	304.84	303.66	303.84	303.38	305.73	306.25	308.19	303.79	305.13	303.98	303.69	305.73	304.61	306.29	306.8	306.29	307.04	302.57	304.64	305	303.47	305.33	305.22	307.85	304.12	303.72	305.27	306.11	304	306.99	305.24	305.38	305.55	306.02	305.69	303.93	304.91	305.37	305.92	307.62	305.25	304.62	304.09	305.76	305.26	305.21
301.59	306.67	303.21	304.12	304.88	304.01	301.77	305.15	305.73	305.44	306.2	304.96	303.43	305.59	305.32	303.8	307.47	304.42	304.79	304.17	304.5	306.17	302.51	303.29	305.6	304.64	308.05	304.4	303.48	304.63	306.87	304.96	305.78	304.62	305.65	304.49	303.8	305.4	302.9	306.15	301.89	305.49	307.56	305.78	308.59	305.02	305.26	304.96	304.65	304.73
315.07	316.07	312.84	317.32	314.82	316.31	316.72	315.61	314.67	315.87	314.88	315.42	317.06	315.36	315.33	316.58	315.6	314.52	318.41	314.92	313.53	317.87	317.58	315.4	317.39	314.96	317.23	317.02	314.85	317.49	314.01	316.41	315.78	315.97	319.6	315.13	314.74	314.93	313.88	315.38	318.25	315.05	315.53	316.57	315.55	315.54	316.73	316.01	316.84	315.84
307.59	305.37	304.45	305.65	306.48	307.36	305.07	304.34	307.91	307.49	305.02	306.69	306.82	304.68	305.32	306.25	306.89	304.39	305.54	305.84	307.84	307.43	308.04	304.74	305.69	306.43	304.96	308.92	308.13	306.47	305.97	305.36	306.09	303.95	307.97	305.41	307.87	305.72	307.45	308.37	304.62	306.61	308.64	303.63	307.5	304.77	306.22	304.68	306.97	305.32
304.04	301.78	299.48	303.4	302.53	303.97	304.63	305.07	304.91	299.35	302.47	301.39	302.94	301.25	302.61	303.39	301.01	300.77	303.91	304.53	302.24	303.44	303.73	303.48	303.27	302.9	301.49	304.62	300.75	302.55	303.58	304.62	301.24	304.56	303.76	301.88	304.68	302.96	301.63	305.17	301.81	301.86	303.22	304.3	303.14	302.23	303.14	304.23	302.15	303.05
317.34	315.38	314.93	314.25	317.36	316.37	315.95	315.1	315.83	313.37	316.01	315.7	314.67	314.47	313.9	310.94	314.7	314.15	317.33	314.83	316.89	315.15	316.04	314.34	314.44	314.54	312.1	315.89	315.29	313.08	314.75	314.89	312.47	314.37	319.21	313.18	314.98	316.46	314.69	315.27	315.77	315.56	315.13	314.31	313.93	315.98	312.91	313.95	315.25	315.53
310.97	309.35	308.47	308.78	307.08	308.82	308.29	307.02	307.42	306.46	310.92	310.86	309.7	305.85	309.48	307.89	309.78	310.63	308.96	308.89	311.33	311.4	309.48	308.05	311.83	308.67	310.7	311.19	308.76	307.96	308.44	310.57	309.29	308.72	311.32	309.38	308.57	309.04	309.8	309.42	305.23	307.92	307.74	309.12	310.31	310.76	308.12	309.92	307.31	309.53
305.85	306.02	307.31	304.09	305.99	307.64	306.83	307.29	306.52	305.95	305.99	307.47	307.85	306.18	306.48	303.52	304.87	304.79	308.22	303.64	304.68	304.12	305.81	307.29	307.79	303.71	306.76	305.01	309.37	305.08	305.93	306.5	307.26	305.25	306.14	306.92	307.03	303.58	304.73	303.36	305.43	306.88	305.72	304.92	304.59	304.05	303.26	307.28	306.15	303.92
303.77	301.89	302.05	301.85	301.34	301.94	301.92	299.74	300.86	302.22	301.75	304.94	304.5	302.36	303.04	301.99	302.32	306.04	301.22	301.34	301.03	304.02	302.66	302.65	303.3	302.53	300.7	301.48	305.3	304.1	299.46	303.5	304.37	300.98	301.08	304.77	306.38	301.94	302.83	301.6	301.65	302.98	303.59	302.16	303.99	300.17	301.75	301.53	303.98	302.52
311.93	306.54	309.17	308.69	308.26	308.24	307.51	306.87	312.02	308.27	308.47	308.16	309.2	307.95	308.04	307.94	308.37	306.67	310.36	308.85	309.41	308.4	309.23	309.65	309.97	310.55	307.44	310.03	310.37	309.97	309.56	312.72	308.7	311.29	309.97	312.11	307.49	308.64	309.15	308.62	311.18	310.47	310.22	308.78	308.66	310.08	310.06	310.07	306.63	308.82
313.27	314.61	313.3	316.3	313.25	314.98	315.59	314.09	313.35	313.64	314.5	313.28	314.67	313.87	313.56	313.19	315.59	313.92	316.43	312.38	315.12	313.05	313.38	314.77	314.52	314.29	311.09	312.61	312.92	312.91	312.16	314.45	315.06	313.71	314.85	311.96	314.86	314.19	314.53	313.22	314.24	310.06	313.8	311.79	314.4	314.49	312.55	314.14	313.41	313.19
303.66	301.28	305.24	307.18	302.81	305.13	302.79	303.89	303.94	301.93	302.77	302.35	304	304.56	303.99	301.08	303.11	304.02	303.61	303.1	302.39	304.14	304.9	305.04	301.81	302.5	305.57	302.41	300.82	304.03	303.79	305.39	306.08	304.01	301.92	304.91	302.07	304.77	305.02	303.3	303.84	302.43	301.4	303.12	303.92	304.76	302.25	302.79	307.1	300.88
313.76	315.09	314.62	312.7	315.48	313.28	312.66	315.16	314.45	314.47	314.12	312.01	315.79	315.01	314.66	314.14	313.42	315.92	315.57	312.95	315.77	314.21	314.3	315.77	313	312.87	315.09	316.47	314.01	313.58	316.16	315.35	315.78	314.98	314.39	315.44	314.61	314.3	314.77	316.51	312.3	314.85	314.56	314.52	316.02	313.33	314.29	313.08	316.35	315.55
316.39	311.63	311.97	316.33	314.72	316.06	311.07	313.17	313.13	314.15	312.29	314.36	313.6	312.67	315.18	313.53	311.8	314.26	311.87	312.53	313.08	314.07	314.57	312.89	314.34	314.45	313.65	314.24	317.12	315.26	316.07	315.25	314.09	313.52	313.36	312.11	312.05	312.66	311.95	312.44	312.93	316.51	314.13	314.21	315.54	311.36	313.01	314.46	317.34	315.42
316.49	317.97	319.21	319.51	317.33	317.41	320.13	320.39	315.9	318.48	317.37	316.65	318.61	318.65	316.14	316.65	317.96	318.84	317.82	319.59	317.89	321.14	317.04	319.97	317.05	316.81	317.37	319.01	317	318.36	316.65	317.87	316.53	316.23	316.78	321.62	315.82	318.2	318.82	317.19	317.4	317.42	317.96	318.51	319.6	314.89	319.07	315.68	319.76	318.1
303.45	302.75	301.41	299.91	302.34	302.91	303.45	303.48	300.92	302.93	300.45	303.24	302.72	304	301.97	303.5	305.76	300.87	303.67	300.66	304.09	304.43	300.45	304.47	301.21	302.06	304.65	302.03	302.66	301.43	303.18	304.85	303.36	303.31	302.07	300.97	304.42	304.27	303.89	304.44	302.86	304.63	301.61	304.84	302.27	304.02	302.67	301.58	300.89	300.76
311.62	310.1	312.82	312.11	311.25	312.86	313.26	312.66	312.69	311.5	313.47	311.91	310.19	308.84	312.65	311.91	311.43	311.88	309.71	312.04	311.75	314.08	311	308.12	311.53	307.48	311.46	314.52	310.9	309.6	308.92	313.77	311.67	312.85	310.7	311.24	311.66	311.26	311.89	311.81	311.65	311.26	310.04	313.99	311.08	313.09	313.65	310.34	309.42	311.08
296.39	298	298.74	296.41	297.29	300.56	294.88	294.49	296.86	294.99	296.38	297.8	297.11	298	297.27	293.99	299.04	297.46	294.91	298.82	299.37	297.34	297.58	297.55	298.08	296.17	296.94	294.72	297.51	296.91	297.71	296.94	294.67	299.13	296.91	297.03	297.42	296.49	297.38	296.3	298.42	297.36	296.94	296.08	294.76	297.37	295.59	297.13	296.24	297
314.31	314.15	317.28	314.92	315.77	315.61	315.76	316.26	311.89	317.63	317.02	316.85	313.44	317.6	313.82	316.34	317.19	316.77	315.05	315.64	315.34	317.04	318.32	313.57	316.46	316.28	315.34	314.66	313.52	314.04	315.65	314.9	316.72	315.53	318.95	317.19	316.14	316.44	315.83	317.2	317.89	317.7	317.07	315.25	316.31	313.65	316.47	315.62	315.5	315.41
294.2	295.77	293.93	294.45	296.41	297.86	293.06	295.58	295.36	296.21	293.82	296.32	291.94	297.42	295.07	295.2	294.75	295.81	295.68	293.91	293.82	297.36	294.11	294.73	297.95	294.74	294.62	296.06	293.41	295.73	294.76	294.87	295.69	296.46	294.3	292.97	293.69	294.61	295.55	294.8	296.56	299.43	294.64	296.98	297.67	293.99	294.11	294.68	294.94	294.81
314.04	318.32	315.93	314.14	316.3	316.19	312.12	315.06	313.87	316.26	316.74	317.33	316.04	314.05	319.83	315.24	317.81	316.87	314.17	315.93	316.54	315.74	317.26	313.45	315.36	314.34	313.27	313.9	318.55	313.81	315.34	315.44	315.24	314.94	315.02	316.61	316.17	314.87	315.77	317.04	316.5	314.16	316.34	316.09	313.94	315.84	316.99	317.38	315.76	316.56
303.24	305.41	308.17	306.41	306.02	303.92	302.8	307.14	303.9	305.24	304.47	304.34	302.58	305.51	303.65	306.02	306.69	304.05	306.27	302.51	303.87	303.18	304.74	302.99	304.15	305.68	303.98	302.61	304.5	304.27	307.26	303.19	303.73	304.21	301.77	306.74	304.35	304.87	302.86	305.08	305.45	304.49	304.71	305.22	308.06	305.81	305.76	304.45	305.81	307.02
311.25	314.14	312.15	313.6	316.86	315.52	314.45	315.49	313.34	314.49	314	312.34	314.82	315.12	313.2	313.3	314.99	313.59	312.64	313.29	311.87	315.08	313.35	314.26	313.76	315.81	315.46	313.49	312.16	311.88	313.36	311.39	314.51	311.92	314.39	312.45	311.51	315.42	314.88	310.2	311.98	313.92	312.79	313.46	312.96	313.75	314.04	313.74	311.99	310.77
306.15	305.41	306.75	305.82	307.76	308.06	307.38	304.98	306.35	306.99	304.76	306.99	307.59	307.57	307.06	306.14	306.75	307.03	307.98	305.13	304.76	303.69	306.51	302.46	307.22	309.78	308.22	306.45	304.91	304.73	306.8	307.23	306.07	306.91	309.08	304.23	305.78	306.25	306.49	306.84	306.81	306.65	305.5	305.51	305.15	309.73	306.02	307.32	304.72	309.03
308.76	308.14	307.9	309.18	308.24	309.31	312.14	309.64	307.96	311.4	311.29	311.58	309.17	308.4	309.55	307.85	308.83	312.46	307.21	308.74	307.96	310.9	308.82	310.22	308.71	312.12	310.11	313.76	308.41	311.03	310.53	309.65	308.21	309.14	309.7	309.81	309.09	307.06	308.73	308.71	309.09	307.48	308.88	312.07	310.23	310.79	307.92	308.03	306.57	312.15
317.07	316.52	316.62	313.49	316.73	319.01	319.15	316.24	318.6	314.67	316.74	315.64	317.78	317.76	317.96	318.29	316.53	316.71	316.42	317.93	316.72	316.89	317.83	318.5	317.81	317.42	316.79	313.93	316.25	316.07	314.32	316.46	317.67	319.1	318.41	317.72	315.91	316.87	317.27	319.54	317.38	317.47	317.16	316.37	316.03	315.17	317.42	319.12	315.35	317.55
312.13	311.14	313.91	311.66	311.32	311.17	311.76	312.03	309.37	312.49	312.1	313	311.31	312.61	314.75	313.43	310.94	313.02	312.68	314.19	310.91	312.07	313.37	312.77	310.3	311.59	311.37	314.04	310.51	312.3	311.26	311.18	309.44	313.23	312.41	311.75	311.58	313.02	311.28	310.74	312.18	311.6	313.07	310.78	313.03	311.78	314.25	313.4	311.58	312.58
318.22	318.45	315.92	315.07	318.44	317.98	317.64	316.36	319.72	318.59	318.86	317.3	317.69	315.79	315.99	318.53	316.84	317.33	318.26	317.5	316.26	316.9	318.69	319.97	315.39	317.23	317.11	315.14	318.5	316.67	319.33	314.76	319.72	316.89	318.04	318.59	314.44	318.23	316.45	318.01	317.28	315.67	315.91	320.65	317	317.52	314.64	315.38	318.84	317.2
310.17	309.78	310.2	307.59	308.93	309.75	311.64	307.05	307.72	309.88	310.09	310.1	309.32	310.18	310.25	310.92	309.35	307.91	307.33	309.64	312.96	309.28	308.03	310.07	308.05	308.38	307.52	308.52	308.29	308.61	305.71	308.9	308.92	309.33	308.46	308.63	307.4	308.15	309.55	307.79	306.52	308.46	307.04	308.33	309.58	308.01	307.73	309.31	310.93	310.41
303.58	303.63	307.11	304.58	304.75	305.08	303.97	304.23	302.21	302.46	303.29	303.89	302.66	304.18	305.29	302.96	302.13	299.26	304.78	302.44	302.82	302.22	303.36	303	305.14	303.89	304.86	303.51	302.31	304.51	305.97	304.61	304.7	302.86	301.47	303.97	301.91	303.14	304.56	302.77	304.82	304.36	305.22	301.35	302.84	304.19	303.67	302.7	301.52	302.35
314.47	313.44	314.74	312.18	313.81	314.39	313.81	312.82	314.55	317.21	314.9	313.72	316.13	311.7	314.44	315.57	314.93	314.18	314.32	315.81	314.22	313.32	315.31	315.68	313.08	315.23	315.8	315.99	313.18	314.71	313.91	314.66	315.98	315.63	313.57	315.26	313.92	314.06	314.7	312.12	314.86	314.15	314.12	315.52	315.44	313.7	315.6	313.04	315.96	315.6
301.69	301.95	301.39	300.72	300.97	300.07	298.13	296.31	301	297.09	300.79	299.69	298.89	298.34	301.46	302.04	299.09	301.05	300.33	302.93	299.81	298.61	300.91	299.17	299.28	300.12	301.18	298.67	299.82	299.49	300.63	297.98	298.72	299.78	300.13	299.39	300.13	298.64	300.51	298.6	300.61	298.6	301.83	301.08	300.14	299.8	299.3	298.15	299.36	300.15
294.05	293.66	294.95	293	295.59	297.76	293.75	294.62	293.14	294.59	293.59	294.05	293.71	294.43	293.9	294.54	292.04	293.49	293.95	296.41	293.74	293.32	295.35	293.42	292.67	294.26	295.81	293.79	293.55	294.29	291.28	294.06	292.79	294.48	294.62	293.37	292.74	294.11	294.61	293.86	293.98	294.83	295.67	292.92	293.69	295.87	292.74	291.09	293.68	295.12
316.68	314.82	318.61	316.53	318.49	318.47	317.83	317.22	316.1	315.11	317.03	316.44	317.85	318.62	316.71	316.79	318.05	317	316.35	316.13	316.99	316.39	318.31	314.69	318.89	317.97	314.8	316.87	317.7	317.35	317.92	317.29	317.92	319.85	315.81	315.23	316.79	315.77	316.94	315.32	320.53	318.85	317.37	316.81	316.32	319.42	315.93	316.65	317.09	318.96
301.96	303.02	301.87	302.97	302.91	301.87	301.42	302.48	304.73	301.07	301.44	301.78	303.17	301.53	303.51	303.03	304.06	301.46	300.75	302.75	303.81	300.09	302.99	300.74	301.85	302.09	304.4	301.51	305.59	301.33	301.64	301.97	303.6	303.16	303.14	299.93	303.77	304.98	304.39	302.27	302.47	305.54	302.04	300.45	303.37	302.13	303.73	303.64	301.87	302.45
306.53	307.04	305.15	307.42	308.82	307.35	307.58	305.46	306.08	304.82	302.8	307.31	309.28	306.16	307.91	307.46	305.9	306.32	305.84	306.07	307.16	306.66	305.92	308.13	306.67	307.68	307.38	307.59	306.47	308.32	306.68	305.68	305.93	305.24	305.22	309.56	306.65	305.12	306.55	305.39	307.25	308.77	305.85	307.35	306.5	306.62	305.54	309.86	306.32	308.83
299.56	298.51	299.19	299.65	300.8	298.27	301.31	300.35	300.9	301.53	299.75	297.15	300.99	297.79	299.07	300.99	297.62	299.15	298.23	301.05	300.4	297.16	298.7	301.02	300.28	301.18	300.25	300.33	300.74	300.99	300.7	301.05	302.01	298.64	299.54	302.01	301.2	299.57	299.78	298.77	301.33	301.54	299.81	299.04	302.66	299.92	298.14	297.09	298.47	298.47
305.11	307.33	303.52	304.3	305.04	305.77	305.46	304.59	305.32	303.33	304.33	304.24	301.8	303.6	304.68	307.9	304.52	303.69	303.3	303.35	306.1	308.01	304.42	303.02	302.1	305.57	303.41	304.1	307.43	303.03	305.1	303.81	305.88	302.33	302.44	303.9	302.57	303.43	305.23	301.82	304.59	303.3	305.15	302.22	304.31	304.37	304.89	303.97	303.77	304.87
313.2	310.15	313.6	314	315.33	312.08	311.44	312.7	313.67	313.14	314.3	314.04	311.9	312.5	313.11	311.2	310.84	314.16	314.8	312.53	313.08	315.71	313	313.02	313.9	311.68	313.03	312.3	312.67	311.8	313.38	311.71	311.05	312.66	313.71	311.34	313.68	314.19	311.77	310.91	311.79	312.69	310.62	313.72	313.09	312.27	311.4	314	315.42	310.58
304.92	302.67	303.63	304.21	302.94	302.86	303.48	305.64	304.64	302.98	303.84	303.21	304.37	301.7	302.51	304.62	302.26	301.54	304.35	304.3	306.52	302.77	301.7	303.65	305.03	303.73	302.08	303.39	303.79	303.27	301.84	304.08	302.96	304	304.85	304.93	304.39	303.78	304.22	302.16	305.06	304.08	303.4	303.81	302.56	303.88	302.83	303.63	305.37	304.01
301.75	305.09	304.53	303.5	301.82	304.9	305.66	302.55	306.75	303.87	303.59	305.06	303.29	302.35	304.07	302.83	305.2	303.2	305.01	305.59	305.32	303.4	304.53	305.71	305.78	306.98	302.92	304.01	305.66	306.94	306.65	305.53	304.01	307.52	303.3	302.57	305.78	302.6	304.25	306.36	302.43	304.11	302.12	303.23	304.47	304.99	304.27	303.35	305.1	303.87
328.3	327.63	326.68	326.61	327.52	329.23	328.03	327.69	328.06	327.27	329.25	328.67	326.2	329.67	325.84	329.47	328.95	328.16	329.18	329.36	327.52	328.21	325.13	327.73	328.23	328.96	327.4	327.49	325.5	327.72	329.49	325.45	327.33	326.49	327.14	327.03	326.62	326.93	327.32	324.77	329.69	326.7	325.15	326.66	328.63	329.32	327.76	329.59	326.12	327.66
318.85	314.9	317.45	320.08	317.8	319.6	317.95	315.43	320.36	318.45	319.39	318.46	319.38	317.91	318.24	315.97	315.64	319.5	315.55	318.21	316.98	318.36	316.47	315.86	318.97	317.72	317.65	317.59	318.18	317.18	317.72	319.85	320.07	320.47	316.41	318.91	318.84	319.23	316.28	318.82	318.11	318.98	316.83	316.56	315.66	319.66	317.39	318.37	317.32	317.97
306.38	306.59	302.7	304.02	303.16	303.48	302.79	303.62	303.17	304.64	302.55	302.48	302.57	303.63	303.69	304.2	305.53	302.57	304.24	303.66	303.77	303.73	304.25	302.83	303.94	303.75	302.79	305.38	306.3	302.42	304.06	303.32	304.77	303.81	302.41	305.56	300.65	301.74	306.1	305.82	301.9	304.3	303.18	301.61	298.47	303.46	304.8	298.9	300.85	303.31
308.59	309.41	308.42	308.89	308.58	310.77	309.81	307.21	307.63	307.59	310	311.01	307.6	305.71	308.43	310.49	309.45	309.96	309.7	307.55	306.81	311.8	309.37	310.97	309.86	308.02	307.66	310.97	310.56	308.57	308.25	308.37	312.13	308.44	309.82	306.09	307.09	310.44	306.5	308.53	309.05	309.14	308.43	308.99	310.75	306.43	311.91	306.56	306.69	308.02
319.64	321.63	316.82	318.73	321.63	315.13	316.77	319.3	319.39	316.75	315.95	318.86	317.72	322.28	316.35	316.73	319.15	319.99	316.91	315.52	319.2	319.73	318.78	318.61	318.1	319.63	319.86	317.68	318.35	317.43	318.25	319.04	319.52	317.97	320.39	319.84	317.14	318.21	318.54	316.35	319.15	318.01	319.89	318.18	314.28	317.13	317.63	318.58	316.62	318.27
300.27	303.66	303.82	301.85	303.67	302.22	303.08	302.92	304.76	302.71	303.18	303.91	301.73	304.84	303.42	302.32	303.63	302.98	298.84	303.74	306.19	303.27	303.68	303.04	304.81	301.12	301.82	303.28	303.06	306	303.49	301.89	302.56	304.95	304.43	305.51	302.24	300.3	305.77	302.73	304.32	303.4	304.12	302.91	303.56	303.52	303.7	304.99	303.59	302.14
313.98	312.7	313.15	312.51	314.29	313.52	314.53	313.12	314.04	312.94	312.57	312.62	313.21	312.34	312.22	312.7	315.3	315.38	311.23	313.21	314.63	311.09	311.95	312.35	313.1	315.76	314.18	313.66	313.09	312.49	312.46	311.77	310.04	313.1	313.04	314.72	313.51	311.54	310.79	312.34	312.3	313.15	310.66	312.07	315.23	313.98	313.85	312.91	310.95	314.86
306.85	307.4	306.77	307.52	306.71	304.68	305.43	306.56	307.53	305.15	309.29	306.8	309.4	307.11	306.15	306.21	304.15	306.78	306.7	308.15	304.71	306.77	306.68	306.95	305.43	306.24	305.31	307.01	307.45	305.58	307.64	307.47	308.73	306.47	304.47	307.46	306.82	308.24	308.76	306.91	304.61	309.24	308.04	306.6	306.88	308.93	309.29	305.69	305.01	310.74
312.16	308.32	308.85	308.74	310.07	310.6	310.77	311.71	312.85	311.13	312.43	312.03	311.39	310.19	310.41	309.06	312.11	311.02	311.35	309.86	310.05	311.21	312.37	309.22	309.34	309.94	311.67	310.24	311.55	310.14	312.51	311.48	311.64	312.39	311.93	310.87	312.87	308.13	309.57	310.74	311.75	309.02	309.46	311.68	311.38	311.66	314.19	308.41	308.86	310.34
303.22	302.45	306.41	302.95	303.05	304.18	303.66	301.31	302.13	305.77	303.85	305.11	301.9	304.45	302.05	301.53	303.46	303.34	304.53	302.29	305.76	304.78	304.75	304.12	303.08	304.34	302.95	302.73	302.48	306.02	304.14	303.75	304.49	304.52	305.4	303.15	304.59	305.71	302.7	301.87	303.35	303.76	304.82	306.07	302.11	304.12	303.9	302.94	304.2	304.74
327.11	324.94	325.01	322.96	324.87	323.74	324.7	323.91	324.44	325.69	325.8	322.94	323.43	327.62	323.87	323.14	328.01	325.85	326.22	327.03	324.01	326.32	321.81	325.03	324.25	325.61	323.15	326.23	325.26	323.61	324.61	327.65	324.6	325.9	326.85	327.79	326.08	322.64	326.96	327.84	326.08	325.92	325.4	326.81	324.04	323.31	324.36	323.1	324.99	324.68
303.71	304.36	303.88	306.78	303.58	304.08	304.11	304.82	303.94	303.11	304.65	302.01	304.93	304.76	302.02	304.7	304.93	303.63	303.98	304.32	305.71	303.81	303.84	304.54	303.66	304.5	305.63	304.04	305.59	301.83	305.41	304.23	304.77	305.35	303.72	303.4	304.51	303.75	303.95	304.08	303.64	305.28	304.21	302.42	305.42	304.77	306.15	307.16	306.94	304.63
301.38	301.74	296.19	299.18	299.11	301.6	298.56	299.76	298.29	299.15	297.32	299.61	299.06	297.96	300.45	298.45	301.7	299.75	297.8	301.21	300.92	301.1	301.04	301.29	300.2	304.35	297.51	300.01	298.73	299.01	298.83	300.49	302.65	297.29	300.3	300.73	300.09	301.45	299.85	300.91	301.55	301.8	299.9	301.83	302.08	298.57	300.95	302.84	300.92	300.06
313.6	315.24	311.59	314.62	311.38	314.35	314.92	313.24	310.44	312.27	315.18	315.23	314.27	312.5	310.44	312.52	315.26	311.27	315.94	313.07	314.12	312.03	312.3	316.24	314.4	314.27	313.08	312.76	314.16	314.62	314.47	310.06	312.51	315.38	312.6	313.74	314.15	312.33	314	314.14	315.52	311	313.66	312.61	313.36	312.33	314.47	313.43	315.39	314.56
292.43	293.91	294.99	295.54	296.16	294.22	294.68	293.55	292.26	296.54	292.78	291.77	293.85	293.32	292.92	293.97	295.39	295.56	294.11	292.17	294.23	295.13	291.55	293.5	291.83	292.73	295.44	294.74	294.4	291.52	291.2	296.46	294.33	293.52	294.99	296.31	293.07	294.26	292.66	294.45	294.89	292.88	294.69	292.86	293.38	294.44	293.01	294.36	295.17	293.51
311	312.32	312.81	312.37	310.93	313.01	310.01	313.29	311.68	310.86	313.34	315.47	313.25	312.18	312.16	310.66	313.95	311.91	312.01	312.17	310.84	310.64	311.74	311.27	312.26	312.65	310.14	309.69	311.65	312.38	312.45	311.2	311.78	312.94	312.38	313.2	312.23	312.89	312.74	310.92	313.2	311.5	312.04	315.3	314.98	311.69	312.34	312.11	314.69	310.18
323.82	326.59	325.92	324	326.26	327.74	325.65	325.76	327.69	327.26	327.6	326.4	329.27	325.84	326.02	327.23	328.73	325.96	329.4	325.76	326.31	328.36	326.14	327.29	327.74	325.52	325.58	326.2	328.53	329.53	327.7	325.94	326.69	326.21	328.47	326.46	327.67	326.8	325.22	327	325.17	325.72	325.51	328.8	328.55	327.93	328.3	327.71	328.97	325.57
318.1	319.34	316.6	317	316.78	317.96	315.46	320.58	316.76	315.3	318.5	317.92	317.01	316.59	316.33	318.34	318.5	318.35	316.84	315.92	317.88	318.3	317.25	316.97	317.22	316.32	316.79	320.09	317.08	318.51	321.46	316.73	317.03	316.02	315.06	318.1	319	315.13	316.77	316.53	317.9	318.58	316.18	315.77	319.48	318.31	317.83	317.53	317.25	317.07
302.03	302.5	302.3	304.72	302.23	304.14	303.99	304.74	302.58	304.64	303.29	303.81	305.39	302.89	302	300.18	304.88	303.95	302.63	304.02	304.87	301.39	305.16	302.56	302.59	302.53	304.42	303.82	306.07	305.13	302.71	304.92	304.56	305.08	299.84	302.43	302.82	302.19	302.3	302.18	305.11	304.31	301.73	300.32	300.8	302.08	305.09	304.81	304.64	301.85
317.55	316.25	316.01	317.2	318.8	319.27	316.64	313.06	317.8	318.46	318.55	316.93	315.87	316.44	314.99	317.73	319.35	317.11	319.08	318.4	316.5	315.47	317.54	315.88	315.46	315.44	320.16	316.47	316.12	316.09	317.7	317.61	318.74	318.04	317.26	320.07	317.64	317.36	317.54	316.22	316.58	319.39	318.3	318.14	318.03	316.9	319.97	318.65	317.14	317.49
315.28	318.58	316.29	319.17	318.26	318.36	318.77	318.46	313.77	320.15	317.55	318.21	319.51	316.06	316.07	316.96	318.97	317.54	315.09	318.24	317.31	317.56	316.46	319.52	316.8	319.27	318.49	317.82	316.37	316.26	317.83	316.1	316.51	315.98	320.08	317.79	317.83	321.26	318.75	317.15	313.53	316.61	318.06	318.22	319.12	317.35	316.38	317.93	317.26	319.88
303.67	302.76	302.62	302.59	303.47	304.31	302.58	301.19	298.88	303.92	304.17	305.74	302.22	303.27	303.94	303.95	303.61	306.32	303.02	303.92	305.37	304.81	303.62	306.43	302.56	300.76	305.52	303.19	301.66	301.95	302.73	303.97	303.66	305.2	303.98	303.46	304.38	304.65	305.15	302.57	304.99	302.47	306.45	302.11	304.25	301.86	304.14	302.84	301.76	302.27
306.36	305.76	305.8	305.78	306.15	304.14	304.85	304.7	304.9	304.62	306.31	304.91	305.93	306.76	305.8	306.47	303.26	305.34	304.41	305.39	306.15	305.92	304.67	306.06	304.9	304.07	304.67	306.97	303.96	305.06	307.02	303.81	303.21	305.06	304.71	302.94	305.09	307.15	306.26	304.7	307.17	306.58	304.39	303.64	306.68	305.34	306.05	307.35	304.82	306.02
303.22	301.98	302.38	303.38	303.6	304.53	304.17	303	305.92	302.88	303.49	301.99	303.24	302.75	304.58	301.7	302.06	302.35	303.19	303.98	302.4	300.55	302.17	303.3	302.49	301.78	303.17	300.66	302.51	302.32	303.31	304.23	303.72	304.73	306.43	300.18	301.97	302.95	301.61	303.8	304.79	302.65	304.04	303.69	302.7	302.11	302.98	303.34	301.61	302.14
325.96	326.9	325.64	324.61	327.1	324.6	328.08	327.74	327.37	325.54	330.24	328.92	328.38	325.53	326.87	325.62	324.49	326.3	325.15	326.98	327.05	325.71	326.82	326.19	327.81	326.08	326.38	328.92	328.02	328.29	326.98	326.95	325.27	327.44	326.51	326.7	326.64	328.99	326.58	322.69	326.66	330.19	327	327.12	328.26	328.73	327.55	327.92	328.82	325.83
311.01	311.33	309.82	309.54	309.03	311.96	312.33	309.57	309.76	310.67	314.8	309.69	313.33	311.35	311.78	310.69	308.65	310.01	311.05	308.79	311.23	310.7	307.98	309.46	311.83	312.51	311.4	309.65	311.47	311.31	310	310.17	311.22	310.91	312.62	309.02	312.44	308.92	310.24	312	311.7	311.66	312.29	308.88	312.56	309.01	311.01	310.29	313.54	311.61
312.26	309.65	308.39	306.98	310.54	308.92	307.71	309.53	309.55	311.29	311.51	311.61	309.93	309.1	311.26	310.8	310.69	308.2	308.91	309.44	310.49	310.39	309.53	310.99	310.29	312.41	311.2	308.13	309.96	310.06	311.63	309.75	306.74	306.49	311.75	309.7	309.41	309.88	312.18	309.41	306.61	311.54	310.15	308.46	310.86	312.63	310.03	307.6	310.39	310.53
311.65	314.03	312.65	312.05	313.07	313.43	312.96	312.97	311.39	313.38	313.29	312.37	312.61	314.58	311.38	313.75	312.46	312.29	314.68	313.8	312.3	312.16	313.94	314.84	314.88	311.33	316.39	313.83	311.76	313.57	312.54	309.48	312.26	314.27	313.38	312.48	311.8	314.37	313.3	314.1	312.83	311.65	311.74	313.08	312.03	313.15	312.62	312.26	313.28	313.29
316.96	315.01	317.61	315.95	317.51	317.11	316.1	316.83	316.06	315.18	313.38	316.92	317.12	314.45	317.66	316.64	316.61	316.19	317.07	317.12	314.24	316.07	315.94	315.9	317.44	314.31	313.91	315.59	312.43	316.95	315.02	315.8	314.87	316.04	316.48	316.18	311.48	312.77	315.43	315.5	317.32	316.8	315.59	317.75	315.17	316.4	316.88	314.15	316.23	316.63
303.18	304.79	301.76	302.98	302.82	306.4	305.11	305.89	306.5	306.61	304.01	303.99	307.37	304.41	304.33	307.73	303.85	304.56	303.47	305.75	303.07	304.25	306.19	307.57	306.23	303.01	306.83	304.74	302.6	303.96	306.78	305.71	305.07	303.46	305.9	303.72	304.55	305.11	302.84	305.08	304.31	308.23	304.64	303.92	304.45	301.56	304.62	304.42	303.09	304.15
304.39	305.12	307.18	302.36	305.01	303.62	308.58	304.35	305.11	303.33	301.25	303.91	305.57	305.89	302.05	305.07	303.9	305.12	303.55	304.9	304.26	303.63	305.21	305.76	304.22	304.91	302.75	302.96	304.12	302.98	303.62	305.52	306.22	303.62	305.08	304.21	303.66	300.75	305.23	305.48	303.08	302.83	305.11	304.21	304.57	306.76	303.64	303.18	306.2	303.19
301.94	303.78	303.66	302.75	302.44	303.96	302.22	305.49	303.35	305.32	301.61	301.61	300.9	300.59	301.25	301.32	304	302.34	305.75	300.93	302.77	303.68	303.13	302.31	301.2	303.55	302.25	303.07	302.47	302.84	303.88	301.7	300.73	304.24	304.18	301.39	302.18	304.35	304.19	300.48	304.31	303.28	304.53	301.41	301.12	303.33	300.52	304.5	301.24	302.98
315.5	313.53	315.03	314.69	317.95	316.3	315.48	313.84	314.33	314.9	313.59	312.91	313.7	315.77	313.58	312.52	316.51	317.85	314.43	314.78	314.11	314.53	316.82	313.9	314.22	314.47	312.52	317.5	315.2	316.16	314.77	315.21	314.06	314.66	316.84	314.14	313.24	315.6	313.56	316.17	313.96	313.92	314.6	315.17	312.47	314.67	314.67	315.37	313.49	315.42
305.01	301.04	302.32	303.95	303.78	298.99	303.36	305.32	301.48	305.75	302.83	304.15	303.36	303.06	302.68	301.32	302.26	303.28	303.84	305.29	306.26	303.46	301.68	303.07	302.21	303.09	304	306	302.78	302.22	302.01	303.23	303.14	304.31	302.99	302.96	303.1	300.74	304.24	303.54	306.81	303.46	300.52	303.81	300.04	304.84	300.85	308.26	301.47	301.5
298.07	297.5	296.04	297.12	297.35	298.46	297.61	298.4	298.32	299.65	296.75	297.57	294.93	298.24	294.61	294.86	295.57	299.49	296.92	297.27	296.05	296.86	296.42	296.65	295.56	298.5	295.21	297.79	293.76	297.24	297.99	295.53	296.64	299.29	299.87	295.64	299.95	296.33	296.75	297.49	297.29	294.01	299.12	296.8	295.66	296.37	296.99	297.79	296.98	296.58
292.62	294.44	294.06	293.35	295.73	296.48	295.76	292.98	295.43	295.66	294.13	295.75	297.23	294.99	294.29	293.18	293.69	296.61	294.47	293.07	296.58	294.83	294.02	297.33	293.98	293.72	293.88	296.97	295.8	295.14	295.89	294.18	295.13	291.65	294.19	291.76	293.35	293.97	295.93	297.91	295.37	294.15	295.99	293.49	295.85	295.14	295.33	296.63	295.22	293.8
312.05	311.75	310.33	312.74	314.26	310.19	313.81	313.71	312.47	310.26	313.88	311.74	312.14	311.62	312.91	310.87	311.75	313.93	313.72	313.33	312.33	313.65	311.29	312.65	314.57	310.43	313.62	313.83	313.82	312.43	315.9	313.61	313.28	310.96	314.13	314.25	314.92	311.77	309.98	314.18	313.87	313.43	313.84	313.41	313.16	311.31	314.6	312.28	314.51	311.45
317.03	316.18	317.2	317.86	318.31	314.39	316.75	317.43	314.5	317.68	315.55	315.82	317.84	316.02	315.23	315.24	317.2	315.74	314.77	314.96	317.72	317.75	318.74	315.5	316.49	317.22	317.29	315.18	316.49	317.34	316.67	316.77	314.37	317.19	315.88	316.07	317.11	312.85	317.43	313.6	315.23	314.53	312.78	315.25	314.34	316.17	316.71	317.67	313.87	314.95
312.94	313.2	313.27	311.78	315.17	313.66	315.58	315.79	315.16	310.76	312.58	314.2	312.14	316.36	313.5	312.72	311.62	313.69	314.78	313.98	315.18	312.75	315.95	314.07	313.51	312.2	313.63	314.47	314.98	314.3	314.37	315.42	314.53	314.24	315.82	312.88	314.28	312.18	314.52	313	314.75	314.46	314.25	312.86	313.75	312.23	311.97	315.57	313.59	315.23
298.37	298.84	299.3	299.11	299.88	301.13	297.08	300.74	300.56	298.74	302.34	299.14	301.34	301.11	300.39	302.17	299.61	297.99	299.2	299.88	298.83	298.13	302.11	298.34	299.22	297.88	299.68	302.05	300.46	302.31	298.35	299.87	298.99	299.61	300.19	301.09	302.74	301.23	299.27	300.63	300.31	301.31	297.91	300.17	299.67	300.47	298.62	301.71	300.39	299.72
328.41	332.06	327.74	328.01	326.7	328.22	330.06	328.46	328.62	329.62	327.19	327.7	327.17	327.4	325.52	326.86	328.47	329.5	327.39	330.08	326.83	328.43	328.31	328.7	328.93	326.77	325.29	331.32	327.24	328.15	327.88	326.81	326.26	330.01	329.37	327.51	327.72	328.61	327.65	329.82	328.58	327.61	328.93	326.72	329.35	327.11	326.83	327.86	326.27	332.37
313.98	314	313.61	311.62	312.42	316.49	311.34	314.69	313.55	312.65	313.93	312.3	315.5	314.4	312.43	313.9	314.31	314.27	317.2	312.69	312.51	315.1	311.63	312.84	313.83	315.29	310.5	313.77	315.58	313.51	315.19	311.34	313.05	314.56	314.76	313.94	314.86	315.84	310.83	314.13	316.05	313.74	312.29	314.16	316.01	314.39	314.68	315.26	315.92	315.11
293.4	294.41	295.67	294.04	296.63	294.58	294.23	295.97	293.63	297.15	297.48	297.5	294.6	294.92	293.97	294.29	294.72	295.45	294.88	296.63	293.18	296.82	294.59	295.34	293.9	296.35	291.9	298.04	297.63	295.73	297.07	294.41	297.75	293.32	295.57	294.66	293.93	296.7	297.23	295.61	295.42	295.65	291.87	298.79	295.22	296.07	294.05	294.92	297.27	291.91
318.66	316.79	315.15	314.86	317.95	317.29	318.4	317.88	317.13	315.75	316.78	315.82	317.1	316.44	316.93	318.88	314.68	318.31	316.25	318.71	316.28	315.72	314.67	316.01	314.82	318.87	316.36	316.7	317.37	318.36	315.88	317.27	317.77	315.62	317.61	316.12	316.77	315.77	318.5	318.2	318.39	313.09	318.33	318.67	318.4	319.06	316.7	319.4	318.69	316.71
327.88	326.73	327.18	326.74	328.46	325.97	328.93	326.51	324.88	328.47	326.27	326.7	329.7	326.4	327.35	328.2	326.1	329.21	326.95	330.43	330.13	328.89	327.61	327.32	326.54	327.97	326.14	327.44	327.59	329.06	327.08	326.8	328.01	327.9	327.33	326.58	330.7	327.82	328.19	326.62	328.12	329.93	329.55	327.03	325.03	327.89	331.67	324.8	328.73	328.77
316.89	314.75	317.82	317.83	315.89	314.8	317.36	316.17	315.61	313.72	315.08	315.34	315.93	314.9	316.16	316.09	316.48	316.38	315.82	314.69	316.27	314.3	313.8	315.24	317.63	315.39	316.8	314.34	315.98	316.43	314.15	314.65	315.57	314.79	316.7	316.95	318.76	315.29	316.51	316.86	317.5	317.84	314.22	316.25	312.94	317.4	315.92	314.93	318.42	315.18
320.36	317.98	321.71	321.47	320.66	320.85	318.44	317.56	319.44	319.69	320.29	321.5	319.89	319.43	318.42	319.67	320.33	322.65	318.39	319.19	318.79	317.6	316.75	319.63	318.5	318.46	316.89	317.88	317.81	319.75	320.33	319.72	319.52	318.97	319.37	319.52	320.41	320.89	318.12	319.09	319.13	318.2	321.28	320.06	318.37	319.93	320.16	320.72	318.24	320.16
309.74	309.79	313.23	310.25	311.7	309.95	311.65	310.44	309.96	309.6	311.67	312.75	308.35	310.92	309.82	311.88	311.21	310.36	312.93	312.24	310.12	309.49	310.1	310.01	309.84	308.84	309.4	307.13	309.43	309.91	309.11	309.6	311.57	312.35	309.31	309.1	311.6	312.09	313.57	311.21	311.27	311.36	309.39	310.25	311.27	309.83	311.72	309.02	310.61	315.06
327.74	326.96	328.32	326.41	328.27	330.32	330.1	329.27	327.9	324.44	327.96	327.16	331.9	327.82	328.31	326.27	327.14	330.31	326.74	324.43	328.25	328.02	327.36	326.48	329.61	328.58	328.95	325.65	327.57	327.3	326.5	329.79	325.11	327.65	327.99	329.4	324.49	327.7	328.52	327.18	328.19	326.69	327.06	327.99	327.45	329.37	327.86	325.08	328.31	328.88
316.32	315.13	316.34	320.25	317.84	318.09	318.4	317.1	315.51	316.38	317.9	317.77	317.51	315.69	315.57	317.18	314.51	319.38	316.89	321.75	317.26	316.69	318.58	316.98	320.55	317.33	318.71	316.74	317.27	316.74	318.31	314.05	315.54	315.24	313.87	317.89	319.08	317.1	320.44	315.74	317.35	316.86	318.44	317.97	315.55	317.02	319.68	317.19	317.61	316.09
316.85	316.68	315.88	316.72	319.19	319.64	319.97	318.78	322.22	318.65	315.86	317.8	318.36	317.67	319.04	318.26	318.74	316.43	317.8	317.78	319.72	318.17	318.49	317.24	318.77	320.74	317.22	317.43	318.46	318.57	317.22	315.56	314.73	319.04	317.48	319.4	318.68	318.3	317.64	317.04	318.62	317.5	320.39	317.11	319.78	318.35	319.99	319.82	316.69	317.93
304.54	304.64	302.86	303.92	304.09	303.43	304.25	305.33	303.82	302.93	303.02	304.4	305.77	304.46	303.75	304.24	303.31	305.18	301.92	307	303.68	301.57	303.97	302.49	302.97	305.01	305.17	304.79	301.81	308.13	305.76	303.66	304.58	303.76	301.18	304.43	302.92	302.28	306.43	301.83	303.74	303.3	306.61	303.55	303.08	304.38	306.41	305.63	305.41	305.8
302.88	305.32	306.55	302.57	306.32	308.11	304.01	303.9	305.06	304.81	307.16	304.61	304.23	306.12	304.83	304.06	303.42	305.55	306.86	303.34	306.7	304.33	305.49	304.21	304.56	304.33	304.06	304.54	305.41	307.64	305.55	304.59	304.48	305.88	307.16	306.22	306.1	306.22	304.97	305.18	306.76	304.71	304.09	304	305.45	304.97	305.34	307.38	302.68	305.4
315.47	317.23	316.66	318.17	316.72	313.1	314.58	315.72	316.06	315.42	312.89	313.57	314.57	315.24	314.8	315.49	313.13	316.44	314.89	317.33	314.92	313.2	315.56	315.29	317.51	317.07	316.44	317.55	313.29	315.73	314.34	315.35	315.94	316.85	316.24	314.17	316.05	316.04	317.57	314.3	315.94	316.33	315.72	315.49	315	315.11	314.71	316.04	314.77	315.19
312.74	309.95	314.2	314	311.36	310.9	312.63	312.13	311.71	311.24	311.62	312.12	313.53	310.14	313.46	308.09	312.81	312.39	310.73	312.99	309.11	310.82	311.32	314.94	311.15	312.55	309.66	308.71	311.92	307.2	311.08	312.46	312.62	310.7	312.03	312.14	310.84	310.81	310.85	310.74	311.67	314.84	310.97	313.01	312.22	309.04	311.01	310.69	310.82	312.68
301.21	300.41	301.08	302.14	299.4	300.06	304.19	302.26	298.39	302.3	301.12	300.72	300.44	298.89	301.75	300.71	302.14	301.69	301.01	300.33	298.43	300.51	302.7	301.87	301.17	300.53	302.3	303.13	302.25	301.68	301.71	300.9	300.48	303.63	299.69	301.58	299.03	302.01	302.07	302.67	298.93	299.37	302.06	301.25	301.62	301.15	299.92	302.61	301.67	302.32
296.51	296.42	297.8	298.44	297.9	296.65	294	296.09	295.77	294.97	295.65	295.68	298.73	295.09	298.96	298.13	296.32	296.53	294.52	297.15	298.52	297.56	299.3	295.43	296.99	296.07	296.37	297.95	298.27	298.41	296.79	296.57	297.9	296.69	297.14	295.25	295.85	297.84	294.69	300.39	297.3	298.67	297.19	293.97	298.26	297.67	298.51	296.49	296.55	298.09
317.19	315.09	317.64	315.58	318.18	319.6	317.98	314.96	319.44	313.88	315.4	316.91	317.54	319.92	317.12	314.66	316.44	316.82	316.61	314.52	317.76	319	319.85	316.92	315.94	316.6	316.4	317.65	315.94	318.09	317.33	315.96	316.09	314.91	319.85	315.65	319.42	317.21	316.69	316.55	317.78	316.58	319.3	317.93	316.17	316.3	317.57	315.4	318.04	316.16
325.07	325.14	324.1	325.37	325.83	323.75	323.81	324.91	324.1	325.09	326.22	324.56	325.48	328.18	327.01	325.04	325.4	323.86	325.47	325.75	326.72	326.21	323.79	326.82	320.64	326.14	325.55	324.14	324.71	326.78	323.92	325.85	327.13	324.88	324.47	326.37	325.06	326.17	324.85	326.72	326.41	324.33	323.66	325.42	324.09	327.87	323.1	328.12	327.85	326.53
316.46	315.86	314.44	316.32	314.27	316.97	314.82	315.01	314.96	313.32	315.73	315.11	315.23	312.47	314.49	315.9	316.05	314.34	314.62	315.38	316.11	316.84	314.67	314.95	314.18	317.68	313.93	316.55	318.71	316.47	316.94	316.62	318.49	317.44	317.07	314.64	315.04	316.24	314.29	317.22	317.57	313.59	316.37	315.88	317.75	316.1	315.58	314.33	315.13	315.87
299.55	298.25	300.85	298.96	299.88	301.77	300.16	300.3	302.43	300.25	298.85	300.38	301.63	299.4	297.99	300.71	300.65	300.55	303.62	301.47	299.47	301.99	299.62	300.12	299.89	300.32	297.53	299.5	299.45	303.02	299.36	303.23	299.43	301.63	297.51	302.65	300.69	302.11	299.56	300.69	299.73	299.64	298.46	301.13	302.08	302.4	300.12	299.11	300.08	296.82
305.49	308.17	306.52	308.28	306.91	305.14	306.83	307.54	306.16	304.47	308.9	307.66	306.37	305.48	308.67	306.04	305.3	305.78	307.72	306.23	306.3	306.81	307.08	306.84	305.37	305.26	306.76	306.02	307.82	305.19	305.98	307.14	304.25	308.83	306	303.16	307.15	305.54	306.33	305.7	307.13	303.51	307.63	306.69	305.02	308.46	304.29	307.71	306.86	305.66
292.04	293.58	293.64	296.25	294.67	294.92	293.76	293.06	294.41	294.6	298.01	294.87	296.02	294.06	294.18	294.61	291.73	294.22	294.35	295.94	294.74	294.06	293.72	297.13	294.76	292.56	292.5	293.87	295.48	292.69	290.36	291.49	294.85	293.56	294.3	293.19	294.53	293.04	292.72	294.68	292.77	294.24	295.12	292.79	293.38	294.78	294	293.57	294.54	292.09
294.04	294.05	296.79	293.66	295.08	292.35	295.03	296.63	294.85	292.69	295.13	294.12	291.6	292.76	295.37	295.44	295.89	295.55	296.39	294.47	294.22	294.02	293.57	293.87	295.78	295.3	295.66	294.96	293.23	291.3	293.54	293.7	292.57	293.8	294.96	296.8	295.39	289.21	295.26	294.08	291.67	291.54	295.17	293.91	294.92	293.18	292.47	294.4	294.92	294.15
316.46	313.96	316.24	312.96	314.03	316.83	313.44	315.45	313.76	314.76	316.41	313.64	314.14	315.08	317.58	316.63	313.51	313.78	317.95	317.34	315.79	314.3	314.64	316.17	314.24	315.44	314.9	313.81	315.21	313.98	314.54	313.99	313.91	312.6	313.63	313.49	314.3	313.13	317.88	315.97	315.35	314.39	311.64	312.62	314.91	314.18	313.7	316.56	316.87	316.21
295.35	295.54	294.67	296.78	296.02	295.39	296.27	295.36	294.95	294.5	295.37	292.67	297.21	296.28	296.72	292.48	295.09	295.67	295.73	296.46	295.68	294.87	295.64	293.69	293.34	297.68	294.88	295.89	294.33	295.39	294.67	297.05	295.27	293.41	294.26	294.86	295.18	295.71	293.83	292.89	294.8	294.69	296.75	294.17	293.45	295.59	292.17	296.3	294.5	294.17
303.03	301.16	303.56	304.97	305.44	303.13	301.73	305.16	304.9	304.24	303.1	303.36	300.88	302.07	301.73	301.58	302.02	300.09	305.01	301.51	306.03	303.36	302.7	303.04	299.72	303.28	303.31	301.53	301.76	301.56	301.69	301.71	303.08	304.88	302	302.2	303.53	302.35	302.04	306.77	301.41	302.56	305.27	304.1	302.29	301.68	302.7	302.4	300.7	302.77
302.33	303.61	304.49	304.71	302.25	303.5	301.5	301.83	302.87	304.8	301.47	303.35	303.8	301.45	303.17	301.3	303.28	301.99	304.24	302.82	304.01	301.01	303.07	306.75	302.39	303.51	304.17	304.43	304.74	304.22	301.09	306.28	303.86	303.02	303.52	302.3	298.22	301.66	303.93	301.01	301.68	302.86	303.36	303.29	301.64	302.76	302.82	305.78	305.53	301.59
310.25	311.52	309.73	312.5	312.55	313.8	312.84	313.34	313.4	310.73	310.91	310.45	313.04	314.38	314.06	314.88	312.42	313.8	311.66	313	312.12	310.04	311.39	310.99	313.08	309.07	313.27	313.04	310.98	312.14	311.5	312.35	310.42	312.04	311.14	312.13	313.92	310.55	310.62	313.58	309.63	312.61	310.93	312.54	311.48	311.39	313.86	312.3	312.64	314.36
308.39	306.07	304.31	305.63	305.64	306.46	307.47	306.54	307.15	308.85	304.85	306.83	308.07	309.46	305.25	306.31	306.51	306.58	305.76	305.53	304.66	306.78	306.24	303.91	307.52	305.85	304.19	304.46	306.49	306.09	304.6	302.73	305.44	309.07	305.08	307.39	306.55	305.97	305.09	306.31	308.28	305.67	304.21	306.09	307.23	303.35	307.15	306.17	306.73	305.49
324.48	326.47	326.21	325.41	328.82	327.1	326.54	324.42	325.24	326.44	323.92	326.84	325.05	326.69	326.88	325.6	323.71	326.78	325.83	325.94	327.9	325.62	324.32	325.8	325.46	328.3	324.28	326.77	325.59	327.56	327.28	325.75	325.62	323.7	328.77	327.5	325.29	327.33	325.36	325.01	325.96	327.2	323.88	325.89	324.94	323.55	326.39	324.94	324.61	326.93
313.84	312.88	312.21	311.88	312.13	313.53	313.66	314.07	311.65	315.84	313.17	311.79	311.31	314.24	314.25	313.49	311.69	314.68	312.68	312.25	311.31	313.82	316.18	315.58	313.93	314.84	316.12	315.85	316.2	313.65	312.42	312	312.5	312.23	315.13	311.11	313.71	312.18	311.89	314.17	313.01	314.61	312.64	313.03	313.22	313.22	315.29	315.67	310.4	314.13
313.96	315.72	314	315.35	313.33	314.27	316	316.03	316.3	315.69	317.37	317.73	315.14	316.96	315.71	314.34	316.86	316.18	315.02	317.06	315.22	314.08	312.35	315.1	319.27	317.65	317.51	316.29	317.25	316.62	316.75	318.96	315.54	315.1	316.03	317.63	315.08	315.9	316.83	315.67	313.96	315.94	314.81	314.64	317.16	315.47	318.4	318.11	316.99	315.2
308.98	309.68	309.52	313.11	311.47	312.3	308.37	308.98	310.57	311.81	308.87	311.48	309.48	307.29	308.92	310.38	309.51	310.32	310.92	312.7	308.7	311.57	311.71	311.66	311.89	310.55	312.09	312.17	311.88	311.34	311.45	313.6	312.18	309.84	311.11	311.11	309.32	309.88	308.77	311.56	310.96	310.77	309.15	311.79	310.53	308.84	307.08	310.22	309.95	310.85
312.63	315.27	311.95	311.44	313.2	313.22	314.77	314.46	314.34	311.83	311.78	311.95	315.61	313.51	315.18	311.39	310.9	311.76	310.94	313.61	312.79	313.8	312.97	313.87	311.74	313.75	309.81	313.37	315.4	309.63	314.44	310.99	313.5	313.54	315.5	312.91	313.58	312.99	314.46	311.49	310.87	310.76	313.83	311.5	312.44	311.68	313.91	314.42	313.12	313.49
330.79	325.87	327.6	326.27	326.2	328.4	328.57	329.27	327.8	327.72	326.95	326.87	326.75	327.33	328.16	329.08	326.91	329.1	329.69	329.83	328.69	329.31	328.41	328.42	327.67	328.65	325.47	328.11	329.32	326.3	327.85	328.66	327.63	328.61	332.34	327.54	325.96	328.14	326.48	328.35	329.99	326.04	329.05	328.74	326.07	328.95	327.67	328.45	326.03	325.81
304.51	303.16	305.33	303.92	304.76	305.96	303.07	302.35	303.69	300.93	302.34	303.98	303	302.76	301.18	303.37	303.97	307.05	303.62	303.67	304.11	304.56	305.21	305.01	303.5	302.13	302.56	303.93	303.49	302.82	305.93	301.58	304.95	303.2	304.75	301.03	302.15	303.37	305.08	304.2	301.8	302.5	304.34	303.3	302.95	301.95	303.27	305.4	304.48	301.83
317.83	315.87	316.04	319.53	316.73	316.67	315.25	317.88	316.65	319.01	317.55	319.45	315.43	317.09	317.22	316.88	316.6	318.48	315.53	318.38	316.93	316.92	315.65	318.09	317.1	318.93	316.5	314.35	318.22	318.49	317.91	318.46	314.82	317.43	317.01	316.31	316.62	316.54	318.29	317.46	316.07	317.66	317.41	317.95	315.02	317.4	317.02	319.45	317.3	317.51
307.43	305.81	306.14	306.99	304.38	306.74	303.71	307	304.38	306.26	305.66	308.05	306.08	306.69	305.26	307.66	307.18	306.53	307.56	307.78	305.44	307.12	307.73	309.45	305.96	306.63	303.53	309.53	306.53	306.46	306.56	307.09	307.38	304.93	308.08	304.81	307.64	305.78	306.19	307.95	306.18	305.27	307.09	305.35	306.63	308.67	306.93	305.62	306.2	307.49
315.31	314.7	313.04	316.97	315.82	315.51	318.71	314.88	313.3	315.3	315.23	314.29	316.97	315.76	313.79	312.96	314.55	313.74	313.23	313.91	311.48	317.25	315.44	313.2	315.57	314.51	315.03	315.32	315.23	315.24	314.57	315.54	314.22	310.93	314.95	312.91	313.71	314.21	315.11	314.04	314.16	314.98	316.59	315.28	314.72	314.04	315.97	316.84	315.12	316.29
302.8	305.81	305.26	303.59	306.79	305.35	304.97	304.35	306.11	306.36	303.15	305.14	303.91	306.09	304.13	305.17	304.92	301.53	303.32	303.4	304.15	303.3	303.41	305.09	305.97	304.66	304.08	304.69	305.21	304.86	304.82	304.36	304.49	305.05	305.42	307.5	305.18	305.71	305.47	304.34	302.9	306.32	305.34	301.7	306.58	304.47	303.61	307.97	303.6	303.29
314.73	317.69	314.01	314.5	316.26	315.46	315.69	312.83	315.21	314.95	314.19	316.09	316.33	315.95	314.35	316.09	315.27	313.84	316.38	316.83	318.31	311.95	315.23	314.94	314.78	314.27	317.52	314.81	315.58	314.01	315.03	313.73	313.06	314.06	312.14	314.9	313.33	315.16	312.59	317.55	312.29	314.85	314	315.61	312.25	315.06	313.24	314.9	313.49	315.85
306.37	305.98	305.65	306.12	305.2	302.69	305.29	306.64	306.33	305.29	305.53	303.1	304.74	306.8	306.46	306.18	305.42	307.26	304.41	304.16	308.08	306.46	307.49	305.34	305.04	305.78	302.9	306.4	305.34	304.61	305.4	305.46	308.37	306.73	305.67	302.83	304.12	305.3	302.8	304.19	305.63	305.54	306.18	306.02	302.51	304.86	306.14	305.38	304.97	306.43
314.14	313.39	312.97	312.2	311.35	315.94	312	314.08	313.38	312.75	311.35	314.33	314.31	313.16	311.69	314.45	315.16	313.14	314.63	313.07	314.59	313.08	313.57	314	317.76	315.74	314.67	313.59	314.84	313.67	314.34	313.8	313.71	312.84	313.67	311.93	313.62	315.51	315.88	311.33	311.57	313.41	313.19	313.56	309.31	314.6	313.76	315.06	313.97	318.2
326	323.87	323.65	323.55	324.55	325.07	326.47	326.43	325.26	324.64	325.39	326.23	325.6	326.58	322.47	325.6	327.11	324.37	328.07	326.23	323.73	324.36	325.37	323.86	323.02	325.87	324.51	326.96	324.59	322.62	323.88	323.81	324.03	324.62	324.24	323.14	325.21	324.45	325.74	327	324.21	325.01	326.33	326.05	323.4	327.23	323.44	323.85	327.08	324.47
294.53	291.48	292.91	296.9	296.9	294.51	294.83	296.14	294.69	294.03	294.15	296.28	294.34	295.56	297.63	293.73	294.11	295.92	295.36	295.32	295.97	294.93	293.65	295.1	296.43	294.23	295.92	294.86	294.21	295.27	294.7	296.93	298.28	294.7	297.64	296.92	296.04	294.06	295.43	295.68	294.89	295.2	292.94	294.26	294.2	296.25	294.7	295.38	294.71	295.49
303.98	302.8	302.24	305.37	304.88	304.09	303.29	304.36	304.06	306.24	304.18	303.83	306.46	302.33	305.56	303.62	305.19	301.18	303.21	307.19	304.31	305.12	306.72	304.75	302.47	304.77	304.48	302.76	305.85	305.72	306.03	303.83	303.3	303.3	302.9	302.23	304.24	302.22	306.72	304.57	304.19	306.36	304.15	303.84	302.35	302.54	304.94	306.08	305.4	303.39
308.07	307.04	305.78	306.84	306.9	305.87	304.22	304.04	304.32	305.03	306.73	303.82	304.69	307.37	306.63	302.98	304.42	305.58	307.54	307.66	306.53	307.88	306	307.09	308.12	306.33	304.18	302.06	303.72	306.7	304.19	307.67	304.66	306.35	305.61	306.08	304.86	303.98	303.78	305.41	304.74	305.72	304.9	305.57	303.81	306.63	306.01	303.97	304.29	305.72
303.42	303.18	304.99	301.35	304.14	303.25	303.72	302.53	305.77	302.94	303.79	304.93	304.12	301	301.7	303.48	301.77	304.48	307.18	302.63	305.09	306.05	305.73	303.82	301.66	302	301.79	302.52	302.38	303.93	303.08	303.97	305.74	304.76	306.45	304.89	303.95	301.49	304.42	303.77	304.17	305.81	303.6	302.8	301.54	304	303.6	303.61	303.68	302.23
316.23	318.56	315.13	317.49	315.91	318.59	317.88	317.67	318.78	319.64	317.22	317.7	317.14	315.42	318.9	316.87	319.89	320.97	315.49	318.87	317.93	319.78	320.41	316.71	317.16	317.39	318.58	317.2	317.22	319.65	317.53	317.88	319.74	319.53	318.54	315.96	317.78	319.2	317.91	318.51	317.84	320.51	317.47	317.88	317.17	317.53	317.62	318.66	319.65	317.91
308.7	309.55	311.57	309.73	308.94	311.75	305.9	308.21	308.75	309.19	307.9	310.19	309.59	305.52	307.89	308.41	309.22	309.13	309.94	310.16	310.15	309.97	309.87	308.31	309.56	312.14	311.41	308.72	307.81	307.61	308.53	310.86	308.42	308.2	309.28	310.37	306.81	309.35	310.3	307.78	308.83	310.07	307.91	308.51	311.02	307.1	309.39	308.4	307.63	308.05
313.15	316.69	312.85	317.91	315.13	316.35	317.22	314.5	314.65	315.72	315.67	312.85	315.66	313.53	313.9	314.53	312.06	315.62	314.96	315.35	314.11	315.88	315.69	317.04	314.87	313.09	314.32	315.16	313.46	313.87	312.76	315.29	313.16	314.53	315.56	315.17	312.64	316.08	316.51	315.07	314.18	312.28	314.63	315.71	313.76	316	314.8	315.29	316.28	315.25
309.47	312.09	310.97	309.16	310.56	311.68	309.74	310.33	309.67	310.3	310.04	312.03	308.95	309.25	313.81	311.92	312.76	309.97	311.34	311.71	309.39	310.16	311.04	310.13	309.29	310.32	310.81	311.69	311.36	310.42	310.55	309.58	311.67	308.59	313.25	309.68	308.92	312.72	311.66	310.71	309.86	310.1	308.89	308.43	309.3	312.76	309.58	310.97	311.34	310.75
315.25	317.56	314.69	315.75	314.99	316.17	312.97	314.65	316.84	315.01	315.23	314.87	314.95	314.65	316.1	315.3	315.24	315.33	316.48	314.98	315.27	318.25	317.07	314.51	316.76	315.52	318.27	315.63	316.75	314.37	317.16	315.26	315.61	317.79	315.08	316.42	316.58	314.6	314.93	316.36	317.73	316.75	315.11	317.05	313.12	315.55	317.2	315.35	315.16	316.84
304.22	302.67	303.77	304.3	303.97	304.52	302.82	305.3	303.74	303.2	301.24	302.83	304.99	302.82	304	304.4	304.35	301.65	303.25	302.55	305.58	301.06	303.24	305.01	303.95	304.41	304.28	301.86	302.98	305.29	303.76	302.49	302.48	303.92	301.43	302.95	302.89	301.68	301.79	301.52	300.23	304.33	303.93	302.6	302.35	302.37	302.72	304.49	304.73	304.57
306.48	308.77	307.06	308.17	309.74	307.81	308.91	305.16	306.71	310.86	305.74	305.47	308.07	304.34	305.99	308.4	308.05	307.38	307.22	309.87	309.14	310.43	306.99	306.45	305.82	306.99	305.32	306.03	308.64	306.94	309.47	307.19	307.4	309.16	307.5	309.55	303.91	307.86	308.35	307.72	307.36	308.35	306.45	307.07	306.07	307.22	305.44	307.65	306.74	307.06
328.18	327.19	328.19	330.77	329.24	327.77	328.66	327.91	328.55	328.01	327.08	326.41	327.85	327.05	328.08	328.7	326.81	329.68	324.81	328.31	328.59	326.1	328.54	327.47	328.06	329.43	327.75	326.82	328.79	328.52	327.08	327.32	329.45	325.14	327.47	326.39	327.57	329.25	327.68	328.02	328.8	326.96	329.84	330.8	327.42	328.5	326.4	329.11	327.17	327.99
312.97	312.75	313.42	311.84	314.37	314.78	311.65	315.68	316.31	314.67	314.22	317.77	315.61	314.06	313.46	313.68	312.75	316.01	314.38	316.23	314.53	313.33	314.78	313.54	312.17	314.27	315.91	313.76	318.79	314.71	313.89	311.08	314.75	313.55	315.79	312.36	312.82	313.58	314.74	312.24	315.33	314.34	312.31	319.59	313.57	312.68	314.88	315.2	314.59	313.33
312.04	314.06	313.67	314.87	315.54	313.62	313.7	313.03	314.71	312.67	313.25	314.28	314.18	313.04	311.98	313.58	312.42	312.8	314.35	313.63	311.76	316.6	312.82	313.62	313.92	311.78	313.54	312.42	312.93	312.8	313.79	313.77	314.19	311.51	315.16	313.8	314.87	313.61	315.63	310.01	310.73	314.89	310.64	315.07	314.56	311.77	314.14	313.41	313.66	315.09
316.92	311.37	313.31	313.09	317.11	311.36	313.11	315.26	315.26	314.15	312.9	313.55	312.4	315.2	311.31	312.54	312.19	314.6	312.04	314.6	312.67	313.02	313.17	312.6	313.01	314.02	316.11	314.47	315.39	312.08	311.77	313.42	313.7	313.42	313.4	313.62	312.14	316.08	312.9	313.48	310.87	314.24	312.97	311.95	312.49	311.55	313.59	312.83	314.11	312.62
315.43	314.32	313.56	316.34	317.26	313.66	313.05	314.42	313.77	315.47	313.86	313.75	312.01	313.36	313.5	315.48	312.82	312.96	312.42	312.12	313.47	312.9	314.1	314.06	314.97	313.09	312.14	313.13	315.5	314.93	313.24	315.27	316.07	313.94	312.99	312.18	315.39	312.12	313.47	312.93	312.95	313.2	312.45	312.55	314.79	312.57	313.93	313.53	311.37	317.55
311.16	313.68	313.72	313.11	314.99	311.94	312.87	311.93	313.25	314.34	312.04	313.61	311.14	309.61	314.65	311.09	309.81	313.02	312.22	313.31	313.71	312.65	313.6	312.04	311.59	314.2	314.4	310.91	312.45	314	311.61	312.78	312.64	311.22	313.21	311.74	313.28	315.38	314.46	311.28	314.78	313.56	315.45	312.45	311.35	312.47	313.58	313.86	312.8	312.16
306.14	307.02	304.41	307.09	306.83	308.13	306.89	305.34	305.9	306.92	305.13	304.92	307.48	305.12	303.5	303.91	305.03	307.58	306.33	307.19	304.53	304.49	306.06	301.44	304.65	305.67	306.87	306.15	306.45	309.02	307.32	306.27	308.34	304.14	307.28	309.09	307.77	307.8	307.65	306.34	305.7	306.91	305.99	305.18	305.69	306.99	304.86	306.13	303.77	306.08
304.05	304.04	304.72	304.35	303.02	302.05	305.85	305.23	305.09	306.72	305.24	304.33	305.21	306.74	304.05	300.81	302.67	304.88	305.48	304.31	304.03	304.1	303.69	303.15	305.72	305.3	304.16	304.65	306.9	304.03	303.36	303.75	302.37	306.35	303.98	303.09	306.38	304.07	307.7	305.54	301.89	302.91	302.53	301.89	304.49	304.29	302.95	303.53	304.3	303.91
326.97	329.07	327.92	328.61	328.15	324.65	327.35	327.69	327.95	328.58	326.24	329.3	328.27	329.7	325.84	328.38	325.96	327	330.87	328.26	329.5	327.58	328.13	326.61	326.99	326.86	328.13	328.85	327.67	330.79	327.81	328.49	327.66	327.81	325.54	322.88	325.69	327.83	328.04	326.41	327.71	330.13	327.16	328.24	327.65	328.61	326.57	327.86	328.41	329.41
315.26	315.39	310.72	313.54	314.04	314.14	314.19	313.37	315.52	315.08	315.01	314.16	314.98	315.26	312.26	314.53	312.61	316.11	312.07	311.98	310.71	314.8	314.75	312.51	314.45	312.95	310.61	313.85	313.86	314.23	316.34	316.32	314.01	313.14	314.56	313.18	311.45	316.26	311.32	313.64	314.29	313.31	312.97	314.37	309.76	315.7	314.65	313.32	313.99	316.68
328.43	328.67	327.7	326.57	327.85	327.08	328.24	329.33	327.88	328.17	326.71	328.58	327.09	326.21	328.97	325.49	325.86	326.25	330.95	327.69	328.08	329.14	328.02	326.98	325.14	329.08	328.25	327.74	326.85	326.92	328.05	327.18	325.04	327.77	327.92	329.98	326.94	327.53	328.04	328.08	329.15	325.62	327.46	330.62	327.46	329.1	326.49	329.69	326.62	328.11
315.92	315.74	315.59	315.22	315.68	315.15	313.94	317.96	317.74	314.18	315.4	316.59	316.59	317.23	317.53	316.84	315.57	316.76	320.01	316.1	317.06	316.12	314.49	318.05	316.38	317.17	318.18	316.43	316.21	317.91	317.09	316.8	316.46	316.42	313.5	316.2	315.77	317.71	314.8	316.1	317.28	315.89	314.91	316.64	314.85	317.13	317.38	313.85	314.27	316.86
306.1	304.84	304.2	306.15	304.35	305.9	305.12	305.4	305.29	305.94	304.05	305.09	303.8	307.7	307.38	306.15	304.02	307.2	304.08	303.71	302.56	304.12	305.69	305.21	305.46	303.5	305.6	304.03	303.84	305.18	305.28	306.2	304.05	305.2	306.18	306.1	306.27	305.81	306.08	303.05	305.93	305.64	303.92	306.46	304.44	304.21	305.66	304.85	306.13	302.88
303.95	304.91	303.28	305.18	306.37	305.35	306.1	306.1	303.69	307.43	305.15	304.91	305.89	305.18	304.7	302.34	305.53	305.39	305.23	305.86	305.31	306.53	304.35	304.44	306.91	304.01	304.04	304.38	304.15	302.11	306.82	306.48	303.77	306.83	305.87	306.76	305.74	305.18	304.12	307.29	307.02	305.27	306.56	303.91	306.15	306.2	307.52	306.99	304.41	306.42
313.86	315.78	313.89	316.08	311.08	312.81	313.76	316.42	312.75	312.69	313.53	315.18	314.4	313	314.07	315.58	315.54	313.93	316.14	314.77	314.24	310.3	314.03	314.03	313.06	314.14	312.94	316.03	314.45	316.06	313.53	315.18	314.72	315.59	314.29	315.01	310.42	312.74	311.62	313.52	312.83	312.42	312.23	314.48	314.43	314.11	311.35	316.26	314.23	313.29
305.25	304.78	304.88	305.79	303.89	306.55	304.63	304.25	303	304.39	303.66	304.65	303.5	303.6	305.74	306.44	304.46	304.31	304.24	303.43	304.28	305.6	303.93	304.08	304.11	303.98	306.44	303.56	303.78	305.87	305.37	304.71	306.72	303.23	305.12	304.08	307.11	306.33	305.78	303.82	307.48	303.48	304.05	301.84	302.35	304.25	304.22	303.38	306.54	302.81
296.09	295.78	296.02	297.37	298.05	296.51	297.04	295.51	297.76	296.95	296.45	296.22	296.4	296.47	296.77	295.45	297.3	297.73	297.27	293.91	296.12	296.57	299.1	296.53	295.28	299.01	295.36	300.5	298.57	296.65	296.8	295.85	298.39	295.8	295.24	297.3	297.72	293.92	295.67	294.94	293.38	295.33	295.53	296.6	295.16	296.38	297.15	294.47	297.19	296.61
294.06	294.34	293.07	295.65	294.03	292.74	294.53	290.64	293.38	296.57	293.35	293.78	293.27	294.55	293.12	294.27	294.24	293.92	293.92	292.01	296.18	293.16	295.44	289.91	291.13	292.97	293.86	293.99	294.1	294.45	297.04	292.95	292.26	295.34	295.25	293.97	292.84	294.22	295.37	294.22	294	293.12	292.43	292.35	292.34	294.43	295.03	292.13	294.53	293.01
294.62	295.25	296.18	291.81	295.26	296.69	291.85	295.71	297.25	294.29	294.23	295.27	294.76	294.39	294.51	293.96	295.12	293.64	298.31	293.95	297.97	295.8	296	293.61	297.18	292.76	296.69	295.86	295	293.32	296.79	294.74	295.99	296.88	294.34	296.69	295.47	293.15	296.07	295.12	296.18	297.3	294.62	297.94	292.52	295.45	295.01	293.95	295.07	296.95
309.41	306.48	305.51	306.84	307.32	309.39	309.01	306.6	307.08	307.44	307.4	306.79	307.25	305	308.64	304.81	307.37	306.92	307.51	307.71	305.25	310.41	309.11	307.6	304.37	306.19	309.48	306.18	306.4	308.16	306.21	305.15	305.58	306.35	305.95	305.61	307.91	307.55	308.14	307.32	310.24	306.3	306.97	308.33	308.32	305.11	306.96	308.79	307.79	306.13
308.01	310.63	308.82	308.51	308.9	309.83	308.19	306.87	307.91	305.64	307.9	310.51	308.96	308.18	310.18	307.61	309.72	310.74	310.14	309.73	306.5	310.55	307.23	309.42	308.49	305.03	308.03	307.94	307.97	308.35	309.33	308.38	308.22	309.58	308.81	308.21	307.84	309.19	309.44	306.5	309.36	307.85	309.53	311.75	311.04	308.17	309.08	308.12	308.56	305.99
328.18	329.8	327.59	330.82	329.2	327.87	327.18	328.86	329.43	328.67	328.26	329.03	327.38	328.33	326.39	325.43	328.59	326.03	330.39	328.28	327.48	326.47	329.35	328.09	327.3	328.07	326.15	327.66	329.6	327.73	327.83	325.83	326.73	328.36	328.12	327.92	327.76	328.59	326.66	329.94	328.4	330.89	326.53	326.59	326.06	327.49	328.91	327.19	327.9	327.86
312.32	311.6	312.14	314.48	311.6	314.75	313.97	313.93	313.34	312.24	313.45	310.07	313.9	310.96	313.56	315.93	310.93	314.12	309.21	312.44	313	314.28	312.43	312.8	313.02	314.75	312.34	314.17	313.28	311.94	312.04	312.29	314	312.55	311.02	312.71	312.04	314.88	315.61	312.05	312.39	312.8	310.62	311.64	312.61	311.14	311.67	312.98	312.18	312.06
314.27	316.05	314.35	315.49	314.28	315.5	317.05	314.72	313.26	313.43	314.4	314.7	316.87	317.47	317.82	314.19	314.76	314.43	315.94	316.75	316.43	314.26	314.95	314.96	314.96	313.38	316.96	315.21	314.46	315.09	313.75	313.79	315.98	314.27	314.56	315.11	316.36	314.29	315.17	316.47	315.41	313.48	311.62	316.63	313.87	313.8	313.48	315.5	314.8	315.23
308.93	309.9	310.4	310.33	308.78	309.13	309.96	308.51	311.08	310.7	306.97	309.28	309.14	309.12	308.45	308.64	309.29	311.12	309.2	309.46	309.39	308.25	308.04	308.34	308.28	308.93	306.36	306.49	308.88	310.59	305.99	309.08	306.17	314.1	313.24	309.74	309.38	309.87	306.19	308.49	310.65	308.92	309.89	311.02	310.37	310.26	310.01	309.6	309.74	307.28
298.19	301.13	300.66	298.13	301.88	301.57	301.22	301.25	301.11	299.65	299.08	300.71	304.03	301.19	302.21	301.5	298.45	299.93	299.74	303.29	299.67	300.96	300.79	301.32	302.33	300.96	301.97	301.94	301.02	301.25	301.24	299.85	298.86	300.61	299.11	301.5	299.4	303.08	301.59	300.7	299.94	302.34	302.36	301.15	299.54	301.04	299.2	300.32	298.33	303.12
305.13	301.73	303.33	303.11	305.51	305.12	302.56	304.43	302.63	302.85	302.57	306.18	304.98	304.1	308.25	307.22	303.7	304.48	303.69	303.96	305.04	305.03	304.1	302.47	304.5	307.1	306.25	302.55	303.6	302.72	304.15	304.39	303.17	303.73	304.3	303.29	303.23	305.24	303.22	305.42	305.33	306.05	306.65	305.26	303.92	306.41	304.39	303.78	303.92	303.02
304.17	304.36	303.6	304.79	305.21	299	305.09	303.59	302.18	300.66	303.38	303.92	303	302.78	304.78	302.89	300.98	302.65	304.29	301.72	304.31	305.68	303.63	302.75	303.71	302.18	302.04	304.43	300.89	302.39	303.49	301.54	303.61	301.24	304.24	303.5	304.64	303.83	304.51	305.7	303.51	304.3	302.87	305.49	304.05	302.88	302.15	303.48	302.94	302.65
313.46	314.15	313.33	313.69	313.63	314.56	312.45	312.16	315.3	313.94	314.8	312.41	311.09	315.88	312.71	316.24	314.01	311.64	311.92	313.48	317.02	312.74	313.77	315.19	313.52	314.31	311.79	311.96	313.9	314.92	313.17	313.39	313.28	314.2	314.51	311.94	315.86	312	312.92	312.01	316.67	314.32	312.32	314.65	315.18	315.79	314.08	313.56	315.24	310.69
327.6	327.41	327.35	328.88	328.57	326.97	330.92	327.61	329.1	331.09	326.02	329.61	329.49	329.51	327.65	327.82	328.76	327.41	328.27	327.8	330.12	329.37	328.87	330.62	331.29	327.18	326.98	329.6	329.45	329.29	327.56	329.37	330.67	326.69	329.82	328.55	326.3	328.43	328.63	328.78	328.26	328.44	331.81	328.96	330.82	329.03	328.49	329.47	325.36	326.8
316.75	316.68	318.21	319.06	316.18	318.4	319.89	317.66	319.8	318.18	318.54	317.93	318.14	319.46	319.32	317.13	319.74	317.03	320.96	319.35	318.59	318.27	318.38	317.5	316.91	318.62	318.61	316.96	318.78	317.3	317.94	319.72	318.46	319.13	317.58	316.81	318.06	316.78	317.97	317.07	316.92	319.15	318.64	318.3	317.64	317.72	317.46	317.4	319.1	318.12
328.09	328.43	325.92	325.12	327.67	325.9	327.33	327.84	327.87	323.34	325.87	323.91	326.74	326.73	331.33	329.49	325.35	323.62	328.68	329.89	326.86	326.55	327.15	329.01	327.63	327.09	328.93	325.39	329.34	327.22	326.35	329.13	326.99	329.4	325.28	329.42	328.44	324.84	327.16	327.1	328.52	328.8	325.75	327.08	328.35	324.44	326.57	326.2	330.22	328.02
309.86	309.62	311.12	312.55	314.1	312.48	312.2	310.75	308.79	310.69	309.75	309.56	311.29	308.19	309.72	310.96	309.92	309.44	309.58	312.26	313.06	310.11	312.14	307.48	308.87	310.01	309.96	310.81	310.61	311.07	312.02	310.85	313.42	311.53	311.18	310.01	311.58	308.99	309.07	310.56	311.98	309.6	313.25	309.2	310.62	310.81	310.32	310.05	313.14	310.81
319.6	319.87	316.05	315.9	318	316.98	319.94	316.32	317.49	315.81	317.61	316.59	317.8	318.92	317.18	317.65	319.99	317.85	318.45	317.78	316.93	317.6	318.58	316.44	318.26	318.31	315.98	318.65	317.68	316.59	316.63	317.09	317.52	317	320.27	319.27	315.91	315.17	317.78	318.19	318.72	317.97	321.05	316.65	319.83	319.17	316.33	316.08	317.76	316.37
299.38	302.49	301.11	300.78	300.16	301.65	301.08	298.99	302.08	300.67	302.68	302.24	301.77	304.26	302.12	301.37	302.4	302.98	301.76	301.79	300.74	299.9	299.58	301.21	300.92	299.05	301.52	299.71	302.87	299.15	301.01	299.17	300.6	301.59	302.97	300.24	302.48	299.24	301.03	303.94	301.93	302.5	298.71	300.35	301.41	301.53	302.95	300.15	301.2	301.5
303.88	304.55	302.9	302.93	302.82	302.82	302.27	304.23	302.81	301.79	303.35	306.49	302.79	303.39	301.69	304.28	306.27	302.5	307.11	305.96	303.44	302.34	305.73	301.67	304.45	305.16	304.57	307.51	302.13	301.35	304.39	304.9	305.26	305.34	303.47	303.6	302.62	301.94	305.38	305.45	302.51	301.24	301.5	303.8	302.82	303.76	302.91	303.12	302.71	303.15
317.82	317.53	318	314.65	318.74	316.03	317.02	318.57	319.39	316.86	316.35	317.22	317.8	315.51	317.3	316.3	318.56	320.42	315.03	317.03	319.04	316.6	318.5	315.91	318.77	316.91	318.48	315.86	318.34	317.03	317.73	316.68	319.13	317.97	318.98	315.87	315.77	314.49	318.34	319.06	319.16	315.14	314.56	316.27	319.14	317.75	316.48	316.72	315.72	316.18
304.34	303.65	301.79	303.32	301.2	301.24	300.15	301.87	303.34	304.49	302.69	301.94	303.84	303.15	301.8	304.04	303.24	303.05	301.91	301.57	301.65	304.55	301.63	304.66	301.83	304.13	302.32	303.43	301.88	302.75	303.77	302.74	302.51	302.9	303.94	305.03	302.91	302.48	302.77	302.92	301.9	305.21	302.06	304.94	303.66	301.33	304.8	303.32	304.52	303.29
313.15	310.01	315.62	312.08	315.38	313.9	315.18	314.49	314.29	311.23	314.39	314.04	312.62	316.58	312.93	314.67	314.12	318.6	313.5	314.57	313.21	313.55	315.41	313.23	313.62	313.76	315.3	314.58	312.53	315.81	313.18	315.44	314.52	313.03	313.56	311.92	314.93	311.43	314.71	315.17	314.41	311.45	315.45	313.78	313.46	316.87	314.12	316.29	313.36	314.69
327.15	329.67	329.39	327.38	329.47	330.23	328.73	330.96	327.05	327.44	328.17	325.46	329.44	329.69	330.78	328.79	329.01	329.07	327.98	329	327.71	330.94	330.21	326.42	328	330.84	328.79	330.44	329.85	328.19	327.3	328.58	327.32	331	330.02	328.56	329.22	330.04	327.92	326.68	330.39	329.09	329.26	328.65	329.28	327	329	327.77	329.62	326.41
314.32	314.64	313.84	317.73	317.18	314.32	315.31	316.48	316.36	317.9	316.4	316.19	317.01	314.18	315.53	316.15	315.23	313.52	315.98	315.71	317.23	317.52	316.62	314.01	317.36	315.06	315.42	317	317.18	317.58	316.2	316.19	316.89	317.74	315.67	314.49	316.58	317.99	317.21	317.43	315.45	316.22	315.49	316.12	314.85	317.81	317.13	316.89	315.64	316.81
313.87	314.16	313.37	313.09	314.57	312.98	311.83	313.67	314	313.67	312.83	312.76	312.99	314.05	312.81	312.68	313.95	312.88	313.87	311.99	314.57	313.93	314.88	312.64	311.11	313.21	313.82	313.76	312.78	313.35	313.69	310.92	310.24	314.49	312.96	315.11	311.43	314.37	313.77	311.54	314.86	313.38	314.44	314.15	313.34	313.26	312.48	313.44	314.59	312.19
315.34	314.1	316.55	313.86	317.59	316.4	314.53	314.9	311.95	314.01	315.17	314.08	314.14	314.94	313.02	314.69	314.33	316.64	314.29	314.13	312.71	315.66	314.48	317.49	316.42	315.05	315.34	313.04	317.29	315.01	312.72	314.24	312.54	312.89	314.61	316.37	315.28	315	316.14	315.9	314.07	314.42	314.55	313.97	315.17	315.4	314.43	313.78	313.38	313.92
308.38	310.3	311.04	309.87	310.32	310.63	307.91	310.53	311.37	310.39	308.86	311.3	311.94	308.69	310.85	313.91	311.79	309.83	308.53	308.74	308.53	308.88	307.78	311.22	311.73	310.12	310.6	309.6	306.83	311.43	310.12	309.12	311.3	311.97	310.83	309.53	309.29	312.21	308.46	310.12	311.99	308.17	308.25	307.62	307.57	309.39	309.14	309.87	309.26	307.7
301.43	299.47	299.16	301.7	301.3	301.09	300.98	300.29	303.53	302.09	300.6	301.54	302.88	300.73	302.87	300.82	300.93	300.75	302.82	302.07	303.08	300.25	303.36	302.85	300.89	302.08	301.04	298.44	299.6	302.13	298.01	299.62	301.75	300.16	301.25	302.62	301.7	302.63	298.2	302.18	301.58	301.27	300.12	298.98	299.62	299.61	301.9	300.63	302.83	298.4
310.74	311.12	314.34	314.14	314.01	311.57	313.67	313.46	310.18	314.99	312.72	314.2	310.65	313.42	312.08	311.58	313.58	314.5	312.73	313.94	314.7	311.33	312.03	314.17	310.61	314.1	314.76	313.76	313.84	313.7	313.68	311.91	313.28	311.41	312.05	312.28	311.66	309.7	312.22	312.35	311.34	313.5	315.29	312.63	313.22	313.29	312.19	310.98	311.13	313.24
313.3	312.67	313.59	313.3	313.36	314.54	314.47	312.69	315.48	312.49	313.59	313	313.93	313.81	313.92	313.15	313.77	314.25	315.88	315.31	314.06	311.99	314.4	314.31	315.92	314.08	312.86	313.98	313.16	311.09	314.54	312.94	312.68	312.35	315.58	312.81	316.18	313.42	314.73	313.46	315.86	313.21	314.44	311.94	313.64	312.19	311.16	312.42	314.15	311.48
328.65	327.63	326.52	327.2	327.06	328.23	329.75	328.27	326.7	327.09	324.17	325.39	326.1	327.59	327.39	328.49	327.28	326.99	329.22	327.92	325.31	329.39	326.47	325.03	329	326.82	325.68	326.92	329.99	325.88	325.37	327.06	326.72	324.09	327.54	327.39	328.95	323.83	329.88	327.68	325.41	325.76	326.48	326.66	326.77	326.55	326.69	327.72	326.63	327.57
316.21	317.09	315.21	316.13	316.43	315.45	316.82	317.28	315.51	316.03	313.62	316.02	315.2	315.83	315.53	317.37	316.87	318.26	316.88	316.69	314.69	318	313.68	315.44	314.07	316.73	318.14	314.79	317.27	313.92	313.75	315.07	314.66	314.62	312.27	316.65	316.54	317.04	318.93	314.59	315.09	317.29	316.6	318.05	315.99	317.63	317.83	315.63	317.79	317.21
303.48	303.01	303.68	305.15	303.12	302.81	301.15	304.21	305.17	304.03	302.69	305.49	304.6	301.69	301.74	304.16	306.24	302.69	304.82	304.75	304.41	302.66	305.54	303.48	305.41	305.02	302.89	303.92	301.21	301.34	302.86	302.37	301.71	304.64	301.87	301.79	302.77	305.01	306.25	303.11	306.27	303.42	302.95	304.11	302.48	302.65	306.32	303.31	304.43	305.65
303.74	303.88	307.28	305.5	304.06	305.86	304.88	302.28	303.61	308.67	305.79	304.18	305.51	302.8	304.19	305.29	303.17	304.98	304.23	303.81	306.58	305.55	304.56	305.69	305.86	303.3	301.39	304.31	305.7	306.86	303.35	306.07	304.54	306.14	306.89	304.79	304.92	304.58	308.57	304.81	304.73	304.82	302.11	301.08	304.55	302.99	304.17	303.96	305.47	306.48
318.9	317.64	314.96	317.44	318.5	317.18	317.27	316.95	316.44	317.99	314.88	318.31	320.94	318.67	316.53	318.75	315.72	316.02	318.49	315.5	318.25	316.24	315.46	315.46	319.39	317.77	316.08	317.99	318.53	316.26	317.06	318.72	318.21	318.52	318.87	314.9	315.54	316.91	318.16	317.13	315.25	317.91	317.34	316.46	317.12	316.57	316.76	318.59	315.99	317.35
313.03	310.34	310.33	313.46	313.86	312.47	313.28	311.84	312.7	311.63	311.83	311.16	311.07	310.33	312.41	312.56	311.18	310.82	312.43	314.02	312.85	311.13	312.58	313.05	311.24	313.6	311.09	311.8	312.08	310.83	313.94	311.54	311.25	312.47	310.32	310.59	311.02	312.8	311.33	312.4	311.63	312.46	310.98	313.03	310.85	314.1	313.22	308.66	311.05	313.36
314.55	311.37	311.97	311.02	313.5	312.95	313.36	315.45	311.2	312.33	313.4	313.75	315.23	313.02	312.31	313.43	310.04	312.74	314.45	312.47	313.44	315.49	314.05	311.61	315.5	314.51	312.26	314.06	312.28	311.47	313.27	314.51	314.08	314.14	314.66	313.77	313.93	312.22	314.2	314.28	310.5	311.45	315.5	312.99	313.07	314.13	310.52	313.63	313.45	314.08
294.43	298.05	292.4	294.81	295.62	293.75	295.88	294.76	292.51	292.24	294.2	293.32	294.02	295.91	293.78	294.09	294.22	292.61	293.32	293.9	290.03	292.9	294.06	292.38	292.58	294.49	294	293.28	294.49	295.91	296.67	293.46	292.28	293.27	295.04	293.93	293.51	295.04	295.04	295.68	293.88	295.35	292.14	294.17	291.67	290.4	294.36	293.55	294.3	295.73
311.1	312.91	314.52	314.36	314.68	314.88	312.84	315.2	315.81	315.79	312.18	315.86	314.72	314.12	312.15	314	317.13	314.04	315.55	314.37	313.61	313.26	313.35	313.98	317.55	316.55	315.19	316.32	312.65	315.23	316.14	313.95	315.5	312.23	315.49	314.95	313.06	316.66	314.62	314.49	314.74	311.76	313.74	316.01	316.24	316.49	316.08	314.7	316.49	316.69
329.12	325.77	329.45	329.34	327.22	331.3	327.58	328.95	328.44	327.93	328.71	327.02	330.8	325.8	327.48	328.74	330.61	330.42	327.31	327.08	328.41	328.65	327.11	329.33	329.82	329.4	329.17	329.21	330.87	327.68	327.87	328.48	330.88	329.31	327.12	328.11	328.1	329.66	331.7	328.55	327.49	329.97	329.07	326.51	326.63	328.67	328.93	329.19	329.52	329.7
314.28	313.76	313.98	313.81	312.06	315.18	312.23	311.51	314.69	313.83	313.99	312.24	311.54	310.45	314.73	315.65	314.32	313.4	310.96	310.84	312.26	312.84	314.72	315.18	313.8	311.37	314.78	312.26	315.33	315.4	312.01	310.05	309.95	311.2	312.63	312.49	314.22	314.04	314.52	310.87	311.21	312.2	312.37	311.98	313.02	314.28	313.58	311.93	311.75	315.95
319.88	316.57	318.78	314.86	317.86	318.45	319.1	316.74	316.35	319.12	320.13	318.37	319.43	318.22	319.71	317.43	319.61	315.85	316.23	318.38	319.87	318.2	317.32	319.96	319.61	320.01	317.85	321.37	317.97	319.74	317.36	319.57	318.35	319.39	317.92	318.35	319.45	317.34	317.87	319.19	319.08	316.79	317.99	320.42	316.71	317.05	318.06	318.42	320.71	318.65
300.5	301.67	300.13	300.42	299.99	301.73	301.85	300.58	300.67	303.06	300.6	301.42	301.21	300.41	299.33	300.55	301.04	299.71	299.25	301.78	300.21	300.7	303.11	305.58	301.9	301.37	299.39	298.55	302.5	301.19	300.06	303.51	300.23	301.06	300.75	302.66	299.12	301.74	303.46	300.12	299.76	300.5	300.84	300.15	301.35	301.96	299.91	299.4	302.21	302.23
313	310.37	311.24	308.42	306.66	308.47	312.06	311.63	312.9	309.96	309.03	310.02	309.96	310.07	309.31	310.7	309.67	309.36	311.09	309.87	310.86	311.06	310.96	310.89	309.77	308.66	311.01	309.31	311.53	312.28	310.29	310.42	309.56	310.98	313.66	308.59	311.23	309.82	310.09	311.97	308.38	310.39	312.2	312.16	309.6	312.64	310.82	310.67	311.5	310.78
304.59	306.11	305.61	302.56	305.27	302.86	306.03	305.04	301.31	305.55	303.58	302.89	301.53	304.91	301.86	303.82	302.69	302.12	302.95	304.38	303.87	305.74	303.21	303.24	307.34	304.31	304.24	302.45	302.19	303.48	305.11	306.95	305.72	302.09	303.34	303.21	304.26	304.89	300.68	301.91	303.11	302.52	304.47	303.35	305.2	303.73	305.07	305.07	303.02	304.91
322.66	323.21	324.18	323.04	326.18	324.06	323.26	325.34	321.79	324.64	322.72	322.58	323.23	324.84	325.28	324.86	324.22	326.56	327.33	325.67	323.61	325.95	325.65	327.19	325.46	324.07	325.53	326.86	326.81	325.41	325.73	326.19	325.06	323.55	324.42	324.92	321.76	325.64	326.29	326.26	325	326.04	324	323.68	322.52	325.21	326.29	325.48	326.09	325.15
294.1	293.43	295.94	294.59	294.21	291.99	293.83	292.37	294.61	295.64	292	294.07	293.53	292.01	295.46	294.11	296.45	292.67	290.33	294.5	294.43	294.85	293.46	294.81	294.29	293.52	294.51	293.49	292.22	294.89	295.78	295.07	294.11	294.8	294.78	290.34	294.74	294.79	294.69	291.57	294.4	292.75	295.72	294.58	292.22	293.84	295.27	291.5	292.85	290.4
293.11	295.01	295.17	295.33	293.28	291.8	295.98	294.98	294.42	295.12	295.41	292.39	294.12	297.54	294.22	295.55	292.53	294.94	294.38	294.06	292.56	296.45	296.29	295.27	295.67	295.49	294.27	293.92	294.09	292.76	295.02	295.57	296.37	296.2	298.06	295.48	295.86	293.5	298.2	295.3	294.65	295.11	296.74	293.95	293.52	295.65	292.05	294.29	292.18	295.94
319.86	319.51	317.77	316.96	317.96	315.94	319.68	314.78	318.9	315.34	318.94	318.32	317.21	319.93	320.02	316.38	318.94	319.3	317.05	319.19	318.98	317.66	316.66	317.94	319.59	319.34	320.12	317.79	317.74	318.5	317.18	317.22	319.08	316.88	318.25	318.03	315.65	316.5	316.42	316.91	317.99	317.79	320.22	318.07	318.61	316.84	317.18	317.49	316.55	316.91
299.17	302.22	298.86	301.42	301.59	300.98	301.1	297.93	300.04	298.97	299.2	301.24	299.84	298.74	298.31	299.39	301.42	298.52	300.74	299.56	298.18	301.3	300.17	300.3	299.91	299.61	298.06	300.36	301.38	300.98	300.85	298.62	301.23	300.96	300.44	299.49	300.63	302.43	301.1	301.43	300.14	300.56	300.44	298.72	299.55	303.13	300.17	301.56	301.11	297.11
297.06	296.67	295.48	297.23	296.33	295.29	296.7	298.4	295.25	295.39	297.24	297.91	297.73	297.54	298.38	296.38	298.21	295.9	296.65	296.28	298.01	296.1	296.05	297.32	298.75	297.3	294.65	297.51	297.34	297.46	296.85	296.95	296.25	297.81	297.91	296.47	294.25	296.96	296.85	294.67	297.7	297.93	298.77	296.36	296.53	298.32	294.02	296.15	297.3	297.6
315.28	314.8	313.59	314.84	312.77	313.79	316.27	315.1	311.89	314.02	312.24	316.43	313.55	313.6	314.36	314.63	315.39	315.04	314.83	315.38	313.73	316.01	314.57	315.66	315.81	312.96	315.48	315.18	314.24	315.34	313.5	315.82	311.02	313.68	311.51	312.83	309.8	313.35	314.94	312.63	313.55	313.97	315.49	313.33	314.21	312.8	314.03	312.35	314.94	314.3
307.21	306.42	306.19	305.15	308.19	306.94	304.48	306	307.95	306.66	305.7	307.29	305.25	306.81	303.14	304.02	305.02	303.12	303.72	304.53	305.74	303.82	304.94	306.78	306.81	306.08	306.53	306.65	306.58	304.24	304.11	304.73	304.25	306.27	306.16	306.92	306.25	308.35	306.24	306.98	304.95	306	304.48	306.84	304.8	305.17	306.41	304.92	305.11	303.95
330.81	324.88	326.7	328.26	327.6	328.64	325.69	327.18	326.12	324.32	327.62	328.98	328.09	328.02	327.34	325.02	327.23	325.85	328.91	327.11	326.29	329.34	325.83	326.33	331.9	327.47	327.93	329.41	329.18	327.96	327.9	323.84	329.59	330.54	327.84	328.27	328.35	327.08	330.45	326.51	327.2	327.58	330.16	330.13	325.86	328.69	327.95	326.77	329.15	328.76
306.77	303.91	302.89	305.42	304.96	306.15	304.54	305.87	303.8	302.68	301.1	301.22	305.8	303.41	302.21	302.4	303.13	304.26	304.76	301.66	304.35	301.65	305.84	302.09	305.15	305.15	302.61	302.01	302.33	302.49	304.42	306.57	304.67	304.93	304.09	302.91	302.62	305.73	303.94	303.5	302.84	302.24	306.55	302.86	305.51	304.62	303.56	304.06	304.5	303.24
306.86	307.53	304.22	306.29	303.77	307.32	306.06	306.7	306.72	307.82	306.44	308.09	305.38	306.26	305.77	304.79	308.16	304.98	306.6	307.31	305.63	305.19	304.32	306.87	307.02	305.06	306.16	304.71	304	303.81	306.01	304.61	305.91	305.08	308.16	304.62	304.71	305.73	306.61	305.68	303.07	305.25	304.59	306.99	307.81	307.21	305.53	306	307.92	306.64
294.69	296.54	293.91	292.2	294.37	294.48	294.53	290.61	293.78	292.75	290.41	295.38	294.63	294.8	295.81	294.96	291.75	294.27	295.44	295.46	295.53	293.85	293.78	293.57	293.74	296.04	292.16	296.07	293.59	293.68	296.63	295.79	293.08	291.38	290.88	293.14	293.43	294.47	294.24	293.08	295.32	293.11	293.16	294.87	291.92	295.95	294.73	292.66	294.38	294.76
319.41	318.63	319.15	319.92	318.1	319.31	321.77	317.92	318.11	318.19	316.99	318.64	321.99	315.39	319.76	318.13	319.27	317.05	318.82	318.86	321.06	317.51	319.93	319.02	320.8	319.33	318.42	318.58	320.41	319.12	318.56	317.98	319.21	316.82	318.11	316.43	319.03	317.31	318.85	319.95	318.45	319.41	318.32	321.17	318.4	319.53	315.56	321.09	318.84	318.83
314.65	312.95	315.37	316.53	316.28	318.11	315.13	316.54	315.66	315.41	314.84	315.07	315.43	315.07	313.23	316.32	316.03	315.12	315.53	314.13	315.17	316.59	314.87	314.11	314	315.99	314.92	315.28	312.32	316.6	316.72	312.9	315.13	315.32	314.89	313.52	314.14	313.34	313.98	313.93	315.75	313.21	313.22	313.8	315.28	314.6	316.1	314.14	313.83	314.79
305.95	308.43	306.16	303.53	308.74	305.86	308.13	306.69	307.25	307.69	308.86	305.54	306.39	307.66	311.06	308.63	308.22	309.27	307.93	305.85	310.12	307.69	306.46	308.04	307.17	307.77	306.28	307.13	305.55	307.6	308.48	305.86	308.67	310.8	307.14	309.52	307.66	309.35	309.5	306.68	309.54	307.97	306.07	306.95	308.02	307.65	305.99	307.28	306.3	305.99
292.04	295.1	293.63	292.25	295.5	293.54	294.54	296.6	294.97	293.3	292.59	293.13	293.06	295.53	294.26	294.87	295.22	298.12	293.25	296.74	296.01	293.26	298.2	294.17	292.62	294.96	293.29	295.68	291.23	292.96	294.02	294.62	292.88	293.52	294.37	296.63	293.55	295.73	294.3	293.82	294.61	294.52	293.23	294.93	289.16	293.24	293.42	294.81	296.87	294.52
306.59	307.7	305.84	308.78	305.85	305.94	305.26	308.91	306.31	308.42	308.06	303.55	308.08	306.95	307.66	310.71	308.85	308.23	306.32	307.1	305.77	306.6	308.48	307.71	309.61	306.15	306.82	306.47	307.53	310.22	306.74	306.83	305.08	308.61	307.24	307.32	307.01	308.63	308.49	308.07	307.43	309.12	308.36	307.51	306.21	306.9	309.51	306.31	307.95	306.91
328.11	326.41	328.39	326.02	329.9	327.45	327.52	326.29	327.24	326.8	328.25	325.29	327.58	327.55	327.07	327.11	327.17	324.99	325.98	326.09	326.15	325.36	328.02	326.1	328.52	326.81	328.48	328.81	328.27	326.79	326.09	328.35	324.36	325.66	326.72	326.63	328.55	326.49	330.65	329.67	326.07	326.72	328.25	327.24	325.76	326.49	327.49	326.9	325.7	328.42
302.83	306.77	303.81	301.47	304.31	302.09	306.9	303.84	305.88	302.68	304.26	302.06	305.61	304.05	306.27	306.65	303.6	304.28	303.94	303.63	304.87	305.87	304.81	302.69	307.34	303	302.85	305.69	306.03	304.57	306.63	305.79	303.5	303.93	301.16	304.28	302.68	302.8	303.57	303.81	303.84	302.88	303.88	304.81	303.57	302.3	303.26	303.71	305.27	304.65
302.61	301.75	301.36	303.5	300.95	302.87	301.51	302.38	304.12	302.38	304.46	304.68	302.14	301.73	302.69	300.81	302.44	304.2	302.7	303.41	302.19	301.93	301.3	303.17	304.12	302.9	301.05	302.16	304.96	303.49	304.31	303.37	301.34	302.81	299.97	301.35	305.01	303.27	303.06	303.17	302.24	302.44	302.79	303.61	302.02	300.8	300.17	300.31	304.9	301.66
305.1	303.8	304.55	303.51	304.45	302.27	303.76	302.93	304.59	304.23	302.65	303.56	302.06	302.5	303.53	303.64	302.03	303.5	303.11	304.88	305.99	303.2	305.63	303.59	304.31	302.17	302.09	301.41	303.38	303.19	304.34	305.02	304.31	301.2	302.93	303.22	303.08	304.38	301.75	305.17	305.04	303.05	302.37	303.74	305.68	305.12	304.75	304.61	305.26	302.61
312.91	315.45	314.73	315.52	314.36	316.77	313.93	313.14	317.32	314.11	313.47	316.9	314.39	314.77	314.6	315.96	314.5	314.75	315.56	315.46	313.56	313.9	314.81	313.79	313.06	313.96	315.22	313.37	316.57	315.48	312.61	315.03	315.02	313.95	314.94	314.78	316.66	316.23	313.95	314.64	313.76	314.4	314.73	315.12	312.83	316.4	315.97	314.06	314.56	312.75
307.63	304.66	308.4	305.75	305.98	306.87	307.48	308.71	305.69	306.62	306.28	307.54	307.95	305.02	305.92	306.92	306.59	306.33	307.99	305.39	307.51	306.35	305.83	310.12	309.12	304.16	306.36	307.03	305.69	306.71	306.37	304.67	306.48	306.56	304.67	307.35	305.46	307.14	305.25	305.41	307.66	306	305.28	306.51	304.47	304.31	306.83	306.43	305.36	304.07
303.08	304.7	304.48	304.44	304.89	303.42	302.75	306.6	304.78	305.95	303.54	305.4	305.35	304.1	304.3	303.76	303.42	306.91	304.74	303.37	308.64	304.38	305.31	304.96	302.2	305.05	304.78	306.7	303.79	304.33	304.51	307.16	302.47	306.92	304.78	304.45	304.14	304.36	304.52	306.61	303.12	307.16	303.59	303.26	305.18	305.31	304.43	308.18	308.73	305.37
305.48	306.04	302.88	305.71	305.47	304.73	305.12	304.11	301.99	304.25	305.74	307.82	302.66	308.36	304.5	305.01	305.75	305.7	304.08	307.02	302.92	304.86	305.91	303.38	304.55	305.12	307.44	305.41	303.88	306.61	303.81	304.05	307.67	304.9	304.96	305.48	304.61	306.12	304.74	303.98	303.96	306	308.28	306.73	304.46	305.05	307.74	304.99	305	303.41
316.72	318.82	319.04	320.32	319.78	317.97	318.59	320.63	320.8	317.49	320.41	318.86	320.55	320.53	319.92	318.46	318.85	318.51	320.98	319.93	319.02	322.5	320.61	320.27	317.58	318.68	319.37	318.68	320.36	319.78	319.57	319.68	319.38	318.85	320.85	321.12	316.74	319.1	319.05	319.36	319.23	317.86	322.37	320.02	318.47	317.47	319.97	318.92	316.56	323.54
303.55	302.71	303.62	302.3	301.92	302.72	302.94	305.79	302.86	306.69	302.66	300.36	302.56	301.65	303.36	304.2	300.95	306.01	302.1	300.75	302.92	301.74	301.69	302.97	301.49	302.49	303.73	301.72	300.18	302.78	301.93	303.9	300.69	302.92	303.64	302.83	304.09	303.17	306.4	303.49	306	300.68	304.64	303.04	305.15	305.21	305.37	302.99	300.84	304.16
295.07	293.62	293.08	294.19	291.7	293.43	295.79	293.79	293.59	293.79	293.38	295.19	294.29	294.1	294.02	293.04	294.71	292.5	294.43	297.05	292.94	294.68	292.51	296.33	295.24	296	291.82	296.01	295.95	296.1	293.74	294.38	294.26	294.84	296.14	295.85	293.92	293.1	292.66	294.28	294.91	292.97	293.83	294.29	293.36	294.98	294.75	295.67	294.72	291.46
317.57	318.56	317.03	315.62	319.18	316.64	320.63	317.37	321.4	319.18	317.36	318.86	316.52	318.91	319.24	317.19	317.69	317.63	316.85	315.98	316.62	315.71	315.95	316.74	319.57	316.87	315.86	319.14	317.13	319.74	320.07	317.68	316.78	318.89	320.19	316.27	317.83	320.01	317.78	318.77	318.26	319.05	320.45	317.3	319.05	319.19	319.02	316.91	318.83	314.48
307.78	307.14	310.24	308.54	307.69	307.17	309.34	309.04	309.15	311.52	308.14	309.78	306.67	309.13	310.61	308.76	308.23	309.46	309.91	310.11	309.05	307.59	307.67	310.12	307.44	308.93	309.29	309.31	307.7	309.04	309.24	308.22	308.77	307.23	309.47	309.21	306.81	306.68	308.81	308.61	308.84	306.14	309.88	307.73	310.06	308.47	308.97	308.45	309.5	308.46
314.97	317.96	317.38	315.21	314.53	318.15	315.27	315.83	315.34	316.97	316.06	314.47	313.08	314.65	317.28	316.19	316.6	314.23	315.13	313.63	317.06	314.92	316.21	318.02	314.91	313.73	315.56	315.45	315.66	317.32	317.69	316.1	315.22	314.85	315.48	316.38	315.35	316.1	314.72	314.25	317.26	315.78	317.71	315.75	316.92	314.99	313.44	314.9	315.4	316.74
312.12	314.12	310.58	310.08	310.76	309.83	309.09	311.08	311.49	310.1	313.22	311.51	313.17	309.24	311.77	308.97	314.87	311.7	311.08	313.61	310.89	310.64	312.56	313.55	309.16	311.22	310.63	310.34	308.46	313.88	309.77	311.11	312.42	311.03	310.6	312.94	311.16	309.91	313.5	311.13	312.6	309.3	312.43	311.48	310.21	311.31	312.46	311.68	309.65	311.03
312.73	315.34	313.09	314.25	311.48	319.18	313.59	312.08	314.77	313	313.58	312.99	313.54	313.28	313.6	314.21	312.95	313.55	312.8	314.49	313.63	314.35	312.56	313.3	313.94	314.07	311.77	316.58	315.2	315.7	314.73	312.86	314.96	312.25	313.93	312.95	313.28	316.86	316.5	315.86	314.8	313.71	316.78	313.69	313.55	317.08	317.09	315.4	313.67	315.39
297.98	301.43	298.29	300.55	300.21	297.75	301.51	299.47	301.57	301.59	302.8	299.26	297.92	301.26	299.44	297.67	300.32	299.23	298.59	301.14	300.05	297.6	297.57	299.08	299.04	299.64	300.1	300.99	299.19	301.33	300.56	299.36	298.24	300.07	299.93	298.62	299.96	300.3	300.18	299.98	300.89	298.91	299.44	298.92	301.79	299.54	298.79	302.37	300	299.78
309.67	307.55	310.46	307.6	311.78	307.75	308.32	308.08	307.9	309.54	308.63	307.14	312.35	309.39	310.27	308.21	309.1	307.61	308.18	308.96	307.75	307.18	308.04	310.24	305.81	306.91	309.6	308.94	309.6	311.81	306.52	309.09	307.81	310.82	310.08	310.08	307.94	308.87	308.1	308.81	310.56	308.29	306.52	309.82	308.15	308.27	308.98	308.73	308.68	308.27
311.98	311.8	314.65	310.68	311.57	309.31	311.55	311.66	311.08	310.67	313.42	311.89	312.13	311.45	310.54	313.61	310.59	310.92	311.55	309.73	309.95	312.17	312.17	309.84	311.48	310.57	311.97	311.62	311.3	313.17	311.78	313.81	314.08	309.79	311.27	310.21	311.52	311.68	311.9	310.36	311.54	312.31	312.47	307.93	313.88	312.61	308.97	310.08	312.39	310.5
312.6	315.24	316.92	313.09	313.5	316.53	313.48	313.18	314.01	317.19	312.94	313.56	313.61	316.37	314.97	316.41	314.07	315.71	314.6	317.17	315.91	315.13	315.9	312.71	315.73	315.29	315.67	314.82	312.68	315	312.85	317.65	313.25	317.21	313.27	314.71	313.33	315.14	314.43	315.87	314.95	313.82	316.49	316.87	313.87	316.87	314.35	314.89	311.68	314.65
316.8	317.52	317.47	316.01	315.95	317.92	318.42	319.05	317.44	319.71	317.98	317.04	318.12	316.1	317.17	319.2	319.73	319.18	315.73	316.48	317.29	318.62	318.36	319.85	315.66	317.49	317.54	316.05	316.45	318.38	319.24	318.05	319.5	317.32	318.76	319.26	317.05	319.42	317.35	316.54	317.04	316.75	317.94	314.46	317.26	316.65	317.21	318.07	319.95	318
314.99	314.7	314.71	313.89	318.14	317.7	314.73	312.93	315.16	315.01	314.02	318.26	314.85	316.04	316.36	314.55	314.17	316.77	314.81	313.75	315.41	315.56	315.8	317.21	313.3	315.91	315.59	316.26	314.74	316.67	316.91	315.25	316.03	311.89	314.42	316.92	315.41	313.11	313.59	314.88	314.81	315.76	313.93	314.26	313.65	314.19	314.64	318.3	313.62	315.15
302.99	303.25	304.56	301.61	303.82	305.01	302.59	305.53	306.57	301.14	303.02	300.76	303.72	301.43	304.11	305.34	304.26	302.3	303.07	304.56	304.03	303.12	304.32	303.69	304.99	301.61	303.28	302.85	304.19	304.16	301.4	300.29	304.45	303.53	303.81	301.66	303.06	303.58	303.84	303.64	302.47	303.51	302.46	303.37	303.18	303.06	303.12	303.82	303.21	304.02
305.69	307.1	305.38	305.71	308.35	306.93	305.56	305.73	307.92	306.63	306.81	308.15	307.56	306.51	307.51	304.61	304.96	304.82	304.92	306.71	307.79	307.23	308.69	307.51	307.66	308.73	306.34	307.78	305.67	306.6	303.29	308.33	305.31	306.81	304.39	304.64	309.82	310.74	306.75	308.18	306.7	305.25	305	307.98	305.95	307.23	306.76	306.66	305.85	307.48
311.94	311.5	315.1	313.04	311.92	311.13	311.51	313.03	311.95	310.87	312.26	312.8	312.55	312.37	313.21	314.13	313.06	310.65	311.77	311.55	314.36	310.11	313.72	310.95	313.1	312.86	310.99	314.17	310.8	313.17	312.7	312.32	312.05	311.24	312.2	313.59	313.41	314.91	314.74	314.81	312.52	311.51	312.63	316.26	312.14	312.46	310.59	312.13	312.6	309.88
329.74	326.79	328.69	324.2	327.06	326.76	325.34	328.71	326.03	326.58	325.65	328.74	325.69	330.59	327.01	327.02	328.9	327.88	328.2	327.86	329.31	328.14	326.23	325.26	323.79	327.75	328.37	328.59	326.87	328.95	327.29	327.19	328.5	327.66	327.44	326.01	328.65	329.26	327.9	329.51	327.13	326.71	328.89	326.41	325.4	325.8	326.05	328.25	325.99	328.13
304.5	301.98	301.74	305.4	301.56	304.4	301.42	302.89	304.65	302.71	302.59	303.88	304.98	304.82	302.8	304.51	303.42	303.41	304.38	303.97	304.32	302.27	304.15	304.56	305.2	306.67	303.37	302.07	301.95	304.1	303.72	302.31	300.6	305.63	305.47	305.66	303.46	303.72	303.1	303.7	307.25	303.24	301.05	304.67	304.13	305.33	304.96	304.16	302.48	300.35
327.39	324.95	325.45	328.23	326.03	327.81	325.02	324.51	325.34	325.25	324.2	329.51	321.2	325.32	322.07	326.14	325.96	324.4	325.17	325.21	327.31	326.07	324	325.56	326.62	325.19	324.04	324.02	324.85	325.05	327.91	324.17	325.52	326.74	326.22	325.6	325.39	325.77	327.73	325.37	326.59	326.83	325.78	323.66	325.55	323.51	324.4	327.28	327.34	326.62
315.96	317.95	315.87	319.09	317.27	317.97	315.99	314.95	317.34	318.01	320.75	318.1	318.08	315.87	317.52	316.27	315.8	319.52	318.07	318.43	318.34	315.84	318.03	317.82	318.48	315.89	318.05	316.63	316.46	317.5	317	318.36	316.89	318.3	316.51	318.29	317.85	318.3	317.96	317.07	316.33	316.18	317.89	319	317.48	317.12	314.04	315.59	319.15	318.41
313.53	312.8	315.89	314.06	312.22	314.14	310.61	312.67	314.2	312.74	313.05	311.93	314.8	314.24	314.08	311.41	312.9	313.53	312.73	312.29	314.86	311.19	314.65	313.06	311.37	313.97	314.28	314.48	313.45	312.49	315.63	312.83	312	315.15	310.92	314.33	312.87	316.1	315.1	313.91	313.62	312.48	312.99	314.44	310.53	313.06	312.23	315.58	315	314.27
307.16	307.04	309.98	308.43	307.85	308.39	306.44	305.63	308.3	307.23	304.77	308.15	307.36	306.03	304.18	307.93	306.16	306.17	307.3	310.21	307.48	306.76	310.14	307.64	308.68	309.46	306.22	306.37	306.74	305.94	307.07	306.73	309.52	308	309.53	310.51	304.17	307.72	307.41	307.1	303.2	306.34	307.94	304.97	308.65	307.01	307.75	305.92	307.3	305.98
313.24	311.26	312.23	311.56	312.54	309.62	311.96	308.64	312.05	311.02	310.89	314.3	311.64	311.46	310.99	312.25	308.56	312.24	309.85	310.69	313.31	311.74	310.87	310.28	311.47	311.39	310.44	311.71	311.97	310.69	308.42	312.53	312.39	311.18	310.05	311.24	314.08	309.81	309.91	309.82	313.58	311.97	309.96	312.56	310.51	309.73	307.33	310.74	312.63	311.03
304.17	304.15	303.05	306.62	304.02	303.68	303.54	306.54	304.83	304.71	307.57	304.56	304.63	306.42	306.15	304.81	303.9	305.15	304.2	304.95	305.93	306.94	305.78	307.54	303.68	307.48	303.2	304.29	306.94	304.33	304.07	304.59	305.14	307.45	303.53	305.19	304.31	304.52	306.77	305.21	305.4	305.24	305.33	306.96	303.5	303.59	306.27	304.58	306.8	305.05
306.86	304.33	306.59	303.31	304.45	307.19	307.68	306.69	305.51	306.07	307.09	305.28	304.67	306.67	307.23	303.1	304.86	305.77	306.29	306.29	306.04	306.09	306.49	304.85	303.98	305.11	306.6	306.06	306.3	307.39	307.45	304.29	307.24	306.15	304.73	305.29	306.22	306.75	306.15	306.9	307.75	306.43	306.07	307.11	304.11	305.66	306.16	308.1	309.06	305.46
316.72	315.18	318.16	315.33	313.82	315.39	315.78	315	313.7	315.13	314.14	314.93	315.25	316.69	315.81	313.39	314.77	314.63	317.67	316.9	315.59	314.43	314.92	314.25	316.87	315.53	316.41	314.48	315.67	316.33	311.7	313.03	314.07	313.99	313.81	312	316.33	311.04	314.19	314.63	313.2	314.98	313.93	314.27	318.1	315.62	313.88	313.84	314.61	316.08
296	299.12	295.33	297.76	297.44	295.62	298.02	293.51	296.03	297.25	299.19	297.62	297	297.1	293.47	297.82	298.5	296.75	298.12	297.57	297.45	294.47	298.55	297.04	294.17	296.75	298.33	296.51	296.06	297.29	295.57	296.86	297.92	298.23	297.43	299.43	294.82	295.11	295.37	299.71	294.67	296	297.25	297.24	294.69	298.18	295.3	297.46	298.97	298.04
328.03	329.12	324.5	328.19	328.18	329.32	325.16	329.08	326.29	328.73	327.2	327.92	327.5	329.02	327.86	326.78	329.87	327.01	327.49	327.32	327.98	329.61	327.83	327.01	326.97	331.42	328.36	326.24	328.13	328.82	327.21	327.41	327.92	328.01	328.35	327.25	327.33	326.92	328.29	328.58	328.94	327.87	326.25	326.68	329.81	327.88	329.02	329.08	329.43	326.28
301.14	298.62	299.48	299.62	299.68	301.01	298.54	298.65	300.84	302.22	302.98	301.34	299.8	298.63	299.04	299.26	297.51	297.2	298.5	302.82	301.03	301.34	301.31	298.3	300.69	298.49	298.35	299.56	299.58	297.95	299.45	298.75	298.6	303.33	300.85	301.42	300.06	298.04	300.57	300.94	299.18	301.44	299.43	300.86	298.87	299.11	300.71	299.26	297.78	300.78
314.7	316.77	311.61	316.56	314.45	315.73	313.66	312.81	314.49	313.11	315.49	316.45	313.8	314.94	317.46	315.07	316.19	313.42	315.23	313.75	314.79	314.5	317.47	313.94	313.06	316.31	313.83	314.92	316.61	312.07	315.71	315.15	315.99	313.52	315.86	317.26	314.41	313.31	313.25	311.75	315.13	314.89	315.47	313.3	312.85	313.3	314.18	314.75	312.9	318.28
315.56	311.45	312.73	312.92	312.72	314.97	312.68	311.63	314.45	312.05	314.92	313.53	315.44	314.03	315.05	316.22	316.21	314.79	312.33	315.35	313.91	312.54	313.05	314.73	312.54	310.53	313.27	314.89	310.92	313.66	313.92	314.07	313.76	313.91	314.15	312.38	314.02	315.72	313.91	313.25	314.36	315.71	314.69	315.11	311.13	313.34	315.16	312.18	314.05	314.49
304.77	304.43	302.31	303.29	303.22	305.27	306.81	302.86	304.76	303.3	305.91	303.62	304.27	303.16	303.36	304.27	306.65	307.8	304.8	304.53	305.36	301.04	303.28	302.77	303.99	306.92	305.15	305.23	305.08	302.27	304.5	304.13	302.64	301.78	304.13	302.39	303.73	304.87	301.79	304.82	304.61	304.88	307.35	303.68	305.86	305.7	304.56	306.19	307.86	302.17
311.64	311.1	310.95	309.74	312.52	311.73	311.02	309.5	309.36	309.48	309.41	311.11	310.68	310.78	312.24	312.25	312.69	310.64	311.06	310.28	310.51	309.85	312.05	309.46	309.62	312.3	308.75	310.49	312.3	311.26	311.02	311.75	310.7	311.93	309.19	310.22	309.26	309.14	308.75	310.91	311.56	310.13	309.7	309.51	311.2	311.93	308.76	309.16	310.87	310.01
308.04	304.92	304.28	307.46	307.58	305.07	307.39	307.14	305.92	306.7	306.11	307.28	306.92	307.12	307.38	306.55	306.75	307.84	304.03	304.38	306.98	307.71	304.63	305.55	307.68	305.64	307.12	307.1	304.08	305.95	307.25	309.33	306.02	307.15	305.55	304.8	304.58	307.96	307.28	306.22	306.42	303.84	306.1	306.26	307.82	305.53	305.92	307.66	306.96	306.87
302.37	305.41	305.18	304.36	301.81	304.19	304.57	305.53	303.82	304.14	303.67	304.42	305.55	304.37	308.41	306.81	306.18	303.59	303.85	303.31	301.74	301.36	304.07	305.52	304.61	305.17	304.72	306.45	305.2	303.43	305.93	302.72	305.33	301.64	301.62	303.73	304.63	303.51	303.89	306.43	305.4	305.39	306.9	304.82	305.8	302.3	306.15	305.71	303.57	306.72
303.29	302.83	303.39	302.84	306.53	306.43	304.44	303.46	304.63	304.48	306.87	303.58	308.23	303.88	301.46	304.93	306.7	303.49	305.98	306.24	308.16	303.34	304.99	303.91	302.66	307.18	305.33	306.37	303.01	305.33	303.93	304.48	304.43	303.2	304.37	305.11	304.21	304.33	302.45	304.27	303.54	306.79	306.07	301.94	305.56	304.68	306.15	303.12	303.28	304.9
304.1	302.23	305.95	305.74	301.43	304.69	305.82	304.08	306.98	302.32	303.43	302.34	302.21	302.99	305.75	301.04	304.3	304.55	304.57	304.75	305.15	301.48	306.3	304.52	303.66	303.47	301.55	303.62	302.84	304.94	302.69	302.03	304.14	303.79	303.91	302.07	304.9	303.93	301.92	305.24	306.01	304.63	305.04	305.66	303.98	305.05	302.95	301.76	302.36	304.07
311.14	309.1	313.98	314.26	311.7	315.63	315.17	313.9	311.48	314.3	316.32	311.82	313.8	311.29	314.63	313.15	313.94	314.24	313.91	313.28	313.99	314.19	313.59	311.59	315.15	312.69	314.55	310.65	313.67	313.09	311.66	312.64	313.15	312.72	313.27	313.62	312.78	314.34	312.66	312.61	314.44	312.83	313.4	313.64	314.06	314.02	312.46	312.83	314.13	311.87
298.75	294.27	296.22	297.31	294.19	295.9	293.21	294.18	295.75	296.25	295.53	296.49	296.5	292.22	293.17	293.77	294.31	294.45	297.61	294.83	295.67	296.61	294.89	295.29	293.72	293.02	295.03	295.62	295.09	295.1	295.65	295.74	292.62	292.35	294.41	297.6	295.35	295.37	297.21	295.82	296.09	295.87	293.95	293.08	294.72	294.72	295.88	295.82	295.17	296.51
314.47	311.62	312.19	314.3	312.55	312.17	311.92	311.1	310.99	314.77	310.69	308.89	312.28	312.85	310.9	312.95	313.93	308.49	312.12	312.32	314.02	311.08	312.48	311.04	312.85	311.91	313.43	313.06	314.49	311.67	313.52	313.94	308.52	312.31	312.25	311.52	311.42	311.99	313.41	316.86	311.55	314.68	311.57	314.54	311.63	311.31	312.91	312.45	313.82	313.45
312.26	309.96	309.44	308.83	308.57	309.74	310.72	312.27	308.47	309.59	309.59	314.22	310.67	310.75	310.64	312.66	311.95	309.34	309.53	310.29	311.79	312.6	309.48	312	309.37	309.87	310.49	309.53	312.22	310.57	313.1	308.09	311.15	312.43	309.76	312.98	311.23	309.52	312.68	311.85	311.06	309.83	308.18	311.42	314.36	310.68	312.45	311.91	310.27	310.71
302.42	305.02	305.04	304.71	305.02	308.31	302.42	304.6	304.87	308.58	305.99	305.3	304.73	307.18	305.68	306.44	308.63	302.34	307.25	305.45	306.19	306.42	303.92	306.4	303.8	306.08	305.16	307.89	305.86	304.24	306.29	308.33	306.36	308.96	306.95	304.35	303.85	305.64	305.5	305.07	305.21	308.81	305.36	304.91	303.89	305.98	305.81	306.31	303.03	305.66
311.1	312.67	314.62	312.51	312.3	313.84	313.59	312.91	313.89	312.86	312.33	311.92	312.99	314.52	312.64	312.45	311.46	315.58	314.9	314.31	311.41	314.59	315.38	314.21	311.73	314.35	315.89	315.6	314.66	315.19	312.99	314.38	315.35	311.3	314.11	313.66	313.39	313.87	313.51	314.68	313.8	316.46	312.11	314.31	312.14	314.77	314.61	313.92	315.09	313.73
305.65	307.25	302.62	304.64	306.47	303.6	303.82	305.67	303.63	302.31	305.53	304.45	303.06	303.78	306.13	304.09	304.31	304.38	303.63	305.22	305.47	303.41	306.5	305.54	302.85	305.45	302.41	303.31	305.16	304.41	302.91	305.48	304.26	304.03	303.03	307.55	300.92	303.35	303.01	304.8	304.55	303.6	303.05	303.06	304.95	307.46	305.48	305.33	302.42	303.83
303.43	304.46	305.32	303.46	305.16	304.84	306.58	305.72	307.76	306.13	305.81	306.51	305.57	306.28	307.71	302.66	306.05	304.67	303.93	306.98	304.94	305.09	304.1	304.13	303.29	303.39	304.45	306.12	307.02	306.12	307.52	305.5	306.18	305.19	304.53	306.07	308.25	303.39	303.9	306.81	304.37	307.88	304.1	304.41	305.55	309.54	307.05	307.69	306.09	306.15
303.91	302.36	302.59	302.5	304.61	302.93	303.58	306.02	300.85	305.4	303.16	304.23	302.81	301.92	303.01	304.12	302.19	303.46	304.62	300.28	304.76	302.36	305.41	303.4	304	301.15	304.77	302.39	302.34	302.66	301.38	304.35	304.19	300.55	304.15	302.01	304.25	302.89	301.38	302.5	303.68	303.99	301.75	301.84	304.13	299.3	304.03	304.14	303.05	301.6
324.87	323.36	324.05	324.07	325.6	325.06	324.92	323.99	321.37	324.37	325.85	323.76	323.51	323.64	324.34	322.57	325.19	323.78	325.11	324.33	326.83	325.15	323.7	325.99	324.52	323.45	327.2	323.1	324.7	323.75	322.54	327.45	323.96	322.04	323.58	322.5	324.44	326.07	323.59	324.31	325.02	326.09	324.88	325.63	326.15	326.58	326.39	327.18	327.72	323.62
305.63	304.06	306.87	305.48	304.99	302.17	304.84	302.98	304.1	305.79	302.26	304.67	301.4	304.15	304.59	304.84	303.36	303.61	303.68	304.05	304.17	303.23	307.97	303.83	303.92	303.73	303.78	302.15	305.14	304.27	304.76	306.72	302.23	304.11	304.59	306.37	305.41	302.7	306.6	304.15	303.03	307.76	304.68	304.62	303.76	302.75	304.68	305.26	303.55	308.3
325.3	330.61	328.14	326.58	330.8	326.9	327.89	328.73	329.63	327.69	329.07	327.72	328.54	329.46	326.02	326.01	327.41	328.67	325.38	327.56	328.65	326.66	327.63	327.4	328.64	330.03	327.12	328.35	328.63	328.16	326.21	329.4	325.78	331.61	328.93	328.05	327.54	326.29	329.25	328.83	328.61	326.85	327.65	331.01	327.46	330.96	328.16	330.06	328.46	327.88
303.76	303.72	301.37	304.08	303.18	303.07	303.32	303.85	303.65	302.83	304.65	303.21	302.72	304.52	303.27	302.02	302.13	303.19	304.41	302.63	303.34	298.45	303.24	301.63	304.32	301.22	302.37	303.1	303.16	302.05	303.59	301.92	301.66	303.03	303.83	304.19	302.8	303.81	304.24	303.26	303.82	302.95	304.62	301.45	303.11	304.05	303.42	304.31	303.26	301.66
304.96	301.53	303.9	300.24	301.43	304.08	303.44	304.71	302.11	302.27	302.46	301.23	303.88	303.17	300.87	306.07	302.67	301.83	304.22	300.91	301.61	303.5	302.74	304.67	300.47	301.34	302.61	302.75	302.72	303.72	302.41	303.37	301.36	302.4	301.94	305.18	303.38	301.82	301.96	302.87	301.42	303.59	302.53	302.19	302.82	304.82	301.5	302.03	302.28	301.68
304.67	305.67	306.59	304.04	304.22	304.73	306.7	305.59	307.07	305.17	302.71	305.56	305.12	305.99	303.77	305.97	305.07	305.66	303.6	304.82	304.61	307.23	304.07	302.43	306.43	303.47	307.65	307.65	305.98	305.2	305.42	307.02	305.3	305.58	305.4	304.15	303.87	305.05	303.92	303.82	305.05	304.71	303.77	304.6	302.35	304.11	303.85	305.64	307.36	306.54
311.47	312.43	311.59	313.38	312.81	314.64	312.5	310.83	310.84	313.1	311.04	312.53	310.25	313.2	311.15	312.22	312.26	312.7	312.6	310.51	311.18	312.56	313.41	311.65	310.5	312.09	313.63	313.35	311.42	313.37	309.72	311.8	311.79	311.85	312.8	312.16	310.65	313.4	312.21	310.45	314.78	309.71	310.93	314.55	312.54	312.14	312.43	313.05	311.21	312.13
303.24	306.13	304.8	302.11	304.01	306.16	303.69	305.93	300.81	305.13	305.73	302.82	302.52	304.96	306.21	303.87	305.59	305.93	301.09	304.16	302.89	304.8	302.09	305.01	306.06	304.87	302.31	306.99	305.43	303.93	304.91	304.79	302.36	303.98	306.32	305.09	304.06	304.74	302.55	304.31	303.45	302.99	304.68	305.08	305.34	306.62	305.41	302.54	304.37	301.06
317.16	316.38	319.07	318.13	316.58	317.34	319.87	317.94	320.01	315.26	318.41	319.76	316.05	317.21	317.8	318.25	318.29	317.7	317.24	320.44	316.9	318.69	319.87	319.85	319.98	317.34	320.01	319.31	317.6	316.88	318.52	317.16	317.15	316.04	321.5	318.49	321.17	317.53	320.46	318.72	317.37	318.28	319.01	318.77	318.23	317.06	318.89	318.01	322.29	316.39
309.55	308.28	308.51	309.29	307.7	304.84	310.58	307.48	307.19	309.37	309.84	308.67	306.05	309.33	309.6	307.69	309.42	309.46	306.37	309	307.25	308.92	308.96	306.83	310.41	309.83	307.08	307.86	308.78	306.3	307.65	308.92	306.94	308.12	310.13	308.85	309.35	310.35	304.74	306.59	310.21	309.58	305.18	309.38	312.85	306.59	309.93	309.8	308.18	309.29
310.07	311.07	312.05	309.4	309.34	311.69	308.79	311.27	311.21	314.11	309.56	310.56	310.86	312.15	310.03	311.98	309.8	312.21	310.08	308.85	309.57	311.18	311.79	310.88	309.97	309.99	310.48	309.5	310.19	310.8	310.03	310.68	310.06	310.57	312.08	311.22	309.97	309.8	311.28	308.6	312.84	307.72	310.81	309.23	309.66	310.06	309.25	307.42	312.61	308.64
296.3	293.69	292.7	296.32	293.14	294.73	293.46	295.92	295.59	295.51	295.73	295.21	297.11	298.01	297.37	293.96	294.25	296.3	296.24	295	295.51	293.92	292	297.85	292.93	291.68	294.23	294.88	294.8	295.71	296.58	294.91	292.86	294.85	295.27	292.76	294.77	295.12	295.64	293.29	295.09	296.29	296.86	295.54	294.62	296.55	295.35	294.97	296.97	295.62
305.46	305.48	305.57	309.76	306.52	308.08	307.89	306.91	306.38	307.2	307.06	308.02	307.21	306.37	306.73	310.4	309.51	305.95	306.02	307.76	305.89	305.68	307.5	309.31	308.41	305.97	305.8	305.83	308.36	308.45	306.77	307.91	306.97	304.41	306.83	307.47	305.44	306.26	308.03	308.22	308.28	309.67	307.7	307.32	305.29	309.21	308.32	306.5	308.13	305.29
307.04	309.44	311.07	309.11	308.22	308.25	311.24	308.76	308.83	310.21	311.03	307.59	309.56	308.73	307.59	307.92	308.42	310.55	308.63	307.42	307.65	308.07	307.84	311.56	309.09	309.61	309.14	307.27	310.14	308.49	306.98	309.71	307.64	308.45	307.45	306.78	310.63	309.46	308.78	309.13	309.35	306.44	310.43	307.09	309.48	309.91	307.43	308.51	309.63	306.82
311.45	310.35	310.18	310.25	310.81	312.51	309.22	310.26	310.08	308.66	310.15	311.59	310.8	310.18	310.8	314.55	311.51	311.33	311.46	309.43	311.65	310.72	311.69	314.57	312.99	311.61	311.46	311.68	309.63	310.02	310.52	309.94	312.68	312.86	308.21	308.92	308.81	308.44	306.12	311.26	310.93	312.24	311.2	311.84	310.13	310.09	310.72	312.39	310.01	310.12
[truncated: 399 more rows]
[truncated: 150 more columns]
