# Supplementary material for: Genetic dissection of main and epistatic effects of QTL based on augmented triple test cross design
Source: PLoS One. 2017 Dec 14;12(12):e0189054. doi: 10.1371/journal.pone.0189054 (PMC5730204; doi:10.1371/journal.pone.0189054)
Supplement: S9 Supporting Information — (ZIP) [file pone.0189054.s009.zip › z5_1550_0.5_5.csv]

308.18	313.06	315.87	307.7	311.87	310.24	312.59	311.95	310.21	316.23	312.92	311.34	309.36	309.48	312.71	308.98	313.77	311.22	313.32	313.02	313.21	309.21	312.31	311.87	312.26	309.59	309.67	312.76	309.5	311.03	310.29	311.91	310.57	314.58	311.79	313.06	311.46	309.19	313.38	307.55	314.41	313.86	312.62	312.04	315.09	309.49	306	309.07	314.11	311.74
306.75	307.12	306.73	301.96	306.53	305.86	306.9	305.24	307.53	304.04	309.34	304.6	306.82	306.01	306.27	301.87	306.28	306.93	303.62	305.64	307.37	306.41	301.62	306.91	305.97	305.04	311.22	309.22	309.27	304.75	305.92	309.67	306.23	306.48	306.6	304.62	306.65	305.27	304.28	309.02	308.22	303.8	308.89	308.59	306.09	307.37	303.84	304.85	304.43	306.56
324.78	327.8	327.7	328.19	328.79	328.43	326.32	333.46	326.03	325.65	330.03	328	331	329.06	331.7	332.2	328.05	326.49	330.39	326.73	329.62	325.3	326.76	328.18	324.93	327.18	329.24	326.89	329.21	331.26	330.49	326.86	325.77	330.17	327.04	326.63	327.8	328.3	328.23	328.67	330.29	327.76	329.24	331.92	327.95	329.82	328.76	323.39	332.58	325.28
312.52	311.69	310.79	310.13	310.76	313.52	312.29	314.63	310.05	310.95	308.34	316.24	315.23	311.62	311.6	316.89	312.97	311.32	309.58	313.99	307.9	313.66	312.68	310.9	309.83	308.23	314.35	309.15	308.76	309.52	308.82	310.88	312.41	308.9	307.62	309.31	307.64	312.89	314.66	311.45	309.34	314.09	310.88	310.14	312.51	312.4	312.45	312.12	312.98	312.31
309.3	306.48	306.09	305.47	305.91	301.61	303.48	302	305.16	305	303.17	305.32	306.54	307.99	307.71	304.13	304	308.25	303.45	306.49	303.42	306.46	305.43	307.69	306.36	304.95	305.53	306.55	302.37	303.18	302.72	303.25	304.81	305.38	303.71	304.23	304.91	301.18	303.41	304.85	309.04	306.04	305.92	304.49	307.95	307.9	304.19	305.87	302.43	309.61
314.59	315.39	314.25	313.49	313.24	312.48	313.66	314.39	315.26	312.97	314.22	313.55	312.06	313.34	313.18	315.88	314.93	312.53	311.53	314.23	309.55	318.38	311.15	313.11	318.56	314.15	314.95	316.51	311.61	317.57	311.4	312.34	313.36	316.19	313.45	315.68	315.49	317.75	312.97	315.28	317.35	314.78	313.02	314.6	316.38	313.56	314.5	311.06	316.06	314.38
314.82	314	314.86	319.19	318.73	317.06	316.49	317.11	317.17	315.11	313.49	314.45	315.26	316.2	311.41	317.92	314.46	317.1	318.68	318.34	318.66	316.04	314.98	317.17	312.63	313	311.48	314.71	315.55	317.13	313.78	315.13	313.84	311.59	317.55	314.89	317.62	314.67	316.97	318.39	317.17	311	315.73	318.61	315.86	315.65	311.7	313.36	318.13	314.24
301.83	306.4	308.58	307.43	304.4	306.38	305.12	306.77	307.76	302.46	304.66	305.28	304.92	304.43	306.63	303.17	305.49	304.76	304.37	307.25	303.28	306.33	306.9	304.64	302.27	304.95	302.53	302.79	306.19	303.15	304.5	298.92	303.79	306.89	302.59	303.04	300.16	303.75	302.76	303.12	303.6	303.5	303.66	306.9	307.29	303.24	303.36	306.95	304.67	304.47
313.55	312.17	311.82	312.62	316.34	310.47	311.07	314.59	311.52	313.13	311.09	314.88	317.76	308.67	316.48	313.44	311.39	314.98	311.2	312.11	314.52	312.12	312.77	310.65	312.01	311.03	315.32	310.67	315.15	313.42	312.1	311.43	314.42	312.89	314.33	311.83	313.06	315.77	314.36	314.14	312.62	312.56	309.09	314.03	312.63	313.73	308.8	313.1	315.14	310.28
319.91	315.05	318.67	315.32	315.28	317.54	319.06	315	316.74	318.85	316.63	323.38	317.18	317.73	317.17	318.29	317.93	318.84	319.11	318.68	315.16	314.41	315.16	316.34	318.01	318.14	313.73	316.69	318.81	317.36	312.01	317.06	316.46	317.96	320.58	319.75	317.95	318.59	319.37	318.32	319.57	317.04	317.2	317.69	317.9	318	316.47	316.83	317.6	319
322.17	317.54	320.12	319.29	319.68	321.63	319.76	317.61	319.25	316.66	319.74	316.18	318.13	316.71	317.87	316.04	316.55	315.94	322.24	316.18	321.14	315.54	313.24	317.02	315.45	321.62	319.62	317.29	319.66	318.41	317.37	316.07	314.96	315.79	320.55	317.26	320.51	317.95	320.77	315.01	317.98	320.18	317.17	316.52	319.43	313.4	316.96	322.19	317.48	314.89
319.89	314.76	318.9	318.28	316.95	315.18	315.99	315.91	312.87	317.25	316.55	314.29	314.25	317.12	316.82	315.38	316.82	320.26	318.96	317.06	318.52	314.26	315.44	313.42	317.78	317.12	316.03	315.65	315.12	317.69	316.29	317.43	318.47	315.29	313.69	320.38	313.83	314.24	312.62	318.11	313.46	316.83	319.51	318.92	317.19	317.12	314.12	317.26	312.69	318.63
328.84	326.71	321.56	330.83	328.36	328.63	329.28	328.05	328.41	327.79	327.52	329.74	328	328.87	330.74	331.26	329.77	326.64	329.08	326.37	331.52	329.31	328.66	326.76	324.37	326.25	331.9	328.46	329.28	328.86	325.23	324.97	326.8	328.37	325.26	327.11	327.39	325.96	327.98	328.84	323.29	328.32	327.66	328.78	326.25	326.96	325.17	327.31	330.71	328.09
312.86	312.91	315.35	313.88	315.21	312.52	316.36	313.72	314	313.94	312.59	313.23	313.64	313.4	315.48	314.22	314.6	312.51	311.94	313.48	314.36	311.45	313.82	315.78	315.5	316.52	312.57	312.87	315.59	313.53	312.91	311.38	311.49	314.04	313.12	313.36	311.01	313.73	315.84	315.39	313.87	313.15	313.56	315.05	313.99	310.38	311.79	313.04	314.25	314.86
312.31	306.41	308.42	310.75	308.4	310.93	307.81	306.87	308.95	307.14	310.84	309.29	306.03	311.36	306.34	310.67	312.37	306.55	311.13	309.98	307.88	310.39	310.89	311.56	309.03	307.05	309.49	308.43	308.67	308.98	307.1	308.23	308.47	311.58	307.34	310.68	311.63	309.14	306.3	308.44	309.06	310.05	306.56	307.15	306.93	307.05	307.29	308.19	310.11	308.13
309.76	309.98	313.54	312.01	310.84	313.08	311.05	311.52	308.66	312.2	309.98	311.89	309.8	310.13	308.48	311.66	312.2	313.36	315.54	312.02	309.22	310.54	307.1	310.68	315.02	307.11	315.44	306.18	309	308.65	312.87	309.91	310.74	309.99	309.9	313.74	312.57	311.56	312.28	314.41	310.45	310.12	306.22	310.02	311.26	314.57	310	312.05	312.97	312.03
303.57	300.61	302.07	303.51	301.26	298.63	304.55	309.37	304.31	304.9	306.38	303.33	301.04	306.28	304.06	300.83	303.42	305.66	304.79	301.34	305.21	307.19	301.41	301.06	305.74	304.41	308.58	303.98	304.85	304.04	301.73	303.74	303.51	302.42	303.34	304.47	300.74	303.26	304.92	303.31	304.14	303.03	306.09	300.12	303.45	306.31	306.63	307.16	304.51	302.87
313.46	316.97	315.78	314.85	316.99	313	316.29	314.11	315.04	314.6	314.18	315.11	315.6	318.05	315.24	318.81	316.46	315.38	316.09	315.55	314.37	317.55	312.86	314.07	318.62	313.69	314.5	314.62	312.96	312.03	317.63	315.48	314.89	313.8	313.38	312.51	313.5	316.02	317.42	312.38	314.01	316.1	315.47	315.37	315.03	319.58	316.95	311.61	311.32	314.68
298.69	295.58	296.08	299.36	298.76	299.48	298.09	296.61	294.92	296.18	296.1	295.85	295.77	297.91	294.53	292.56	294.9	297.47	296.87	296.55	296.42	297.14	296.5	298.51	298.06	297.67	295.5	297.16	294.72	300.52	295.15	294.59	297.77	298.47	293.41	301.04	293.38	293.63	298.08	300.88	296.01	296.28	301.68	300.7	296.08	297.82	297.78	294.83	299.21	295.2
318.5	316.66	315.83	319.09	315.26	317.39	318.68	317.27	315.75	315.35	317	317.51	317.54	321.63	315.37	319.56	318.94	316.62	317.54	316.78	316.62	318.07	317.25	318.03	318.41	321.91	320.92	320.19	317.33	319.09	318	318.68	320.91	317.38	320.11	319.71	321.85	317.23	316.61	318.85	316.71	315.57	317.24	315.31	318.22	315.88	315.39	315.62	316.97	315.31
308.65	303.38	308.98	309.49	307.26	306.32	306.85	309.37	305.84	305.05	305.97	306.36	308.16	306.47	304.63	307.88	306.87	304.89	305.49	304.55	304.87	309.17	305.62	307.36	306.54	304.87	305.88	312.1	308.53	309.19	305.57	305.34	309.37	306.61	308.71	307.2	307.41	308.13	311.18	306.33	303.4	303.48	305.62	304.94	303.17	306.51	305.08	306.41	304.38	307.76
305.68	307.21	308.26	307.4	308.05	306.51	307.52	305.19	306.9	307.38	306.84	310.3	306.92	307.95	307.64	305.97	307.25	308.56	306.83	302.61	307.3	304.58	308.17	305.73	308.52	308.67	305.59	307.82	311.78	307.34	303.84	305.78	305.85	303.92	306.51	305.26	306.26	305.71	305.97	307.19	307.69	307.53	307.47	309.57	307.31	303.4	306	305.99	304.62	304.94
309.45	313.53	313.29	309.03	314.48	313.48	313.23	309.58	311.67	315.2	311.15	313.8	313.38	309.71	312.33	315.52	315.24	312.67	310.03	315.45	309.98	311.61	315.77	308.96	314.33	313.25	315.35	312.05	313.01	314.17	311.67	311.27	314.51	311.44	313.12	314.36	311.48	313.68	311.61	313.52	312.36	311.98	307.88	311.14	313.73	310.23	311.47	312.17	313.5	311.58
304.2	300.37	302.11	297.45	303.01	301.22	299.39	301.41	303.97	301.83	305.18	301.3	299.57	302.7	299.17	299.03	300.72	299.05	300.05	302.21	299.81	298.54	298.84	304.3	302.19	299.53	301.43	303.57	302.55	300.63	299.12	298.57	301.74	301.7	298.86	302.62	296.99	298.65	303.43	301.77	299.08	298.75	302.98	300.17	299.09	301.74	302.43	297.42	301.48	299.62
294.57	294.48	292.37	293.06	294.85	297.93	292.75	297.84	292.29	291.83	293.05	297.74	294.05	292.41	295.15	295.15	296	298.65	295.45	294	295.92	294.12	297.58	294.76	293.65	298.76	296.59	293.76	295.47	295.77	293.85	292.16	293.43	294.8	297.31	291.09	294.91	296.83	296.44	298.08	291.6	296.2	293.74	292.04	292.03	294.81	295.87	291.34	294.31	293.89
315.7	317.49	312.9	314.97	312.18	314.27	312.5	311.99	311.99	312.83	315.32	312.47	311.19	315.3	312.73	311.33	311.98	313.93	314.76	311.78	311.28	311.28	312.66	313.51	312.61	315.34	310.02	312.93	313.16	310.45	313.59	310.12	313.35	313.34	310.56	314.49	315.92	314.02	308.66	314.49	308.96	309.92	312.34	315.07	313.99	316.67	314.56	309.98	312.06	316.35
307.21	305.42	306.27	309.46	303.45	304.13	304.31	303.61	305.44	305.28	303.42	306.2	309.37	305.5	301.27	304.45	302.77	306.56	305.72	302.93	304.06	303.96	303.47	304.21	303.72	303.85	309.55	306.36	306.47	303.91	302.52	306.5	306.16	302.01	306.8	300.69	305.57	303.34	302.06	304.54	303.98	304.16	307.9	310.5	302.86	306.22	303.88	306.86	305.93	306.28
309.71	314.35	310.24	314.48	315.37	318.81	312.25	314.85	313.54	312.6	311.36	313.17	314.68	311.5	313.06	312.44	314.66	315.25	312.85	313.71	314.54	314.94	314.37	310.58	313.6	314.88	314.49	311.97	313.48	311.11	310.85	311.36	307.53	313.52	313.65	316.31	313.57	312.47	313.16	311.71	315.91	314.55	309.32	313.95	314.63	312.14	312	314.61	313.89	316.25
314.53	314.99	312.23	316.37	312.69	315.7	312.62	314.83	313.47	314.65	313.6	314.86	317.14	309.16	313.36	313.43	314.47	313.29	313.75	313.76	316.05	313.57	310.37	312.89	316.36	314.37	312.76	314.18	316.52	313.97	314.93	313.58	315.45	314.85	315.01	313.63	312.03	318.09	316.84	309.87	312.18	316.75	316.98	312.04	312.55	309.01	313.8	315.2	311.59	313.61
308.12	315.94	314.39	313.95	312.16	313.88	310.97	312.79	312.97	310.78	312.66	314.78	314.83	314.84	310.71	313.67	318.43	310.12	314.32	312.76	314.47	313.33	309.62	314.18	314.71	310.56	310.57	310.56	314.29	310.87	312.98	317.07	314.39	313.83	313	311.25	313.81	313.5	315.46	313.23	315.37	313.08	309.68	314.49	310.47	312.73	310.82	311.45	313.21	311.89
308.45	309.95	311.25	311.34	307.49	308.57	308.02	308.72	307.07	311.32	306.67	309.1	305.15	310.54	310.95	309.73	313.48	305.53	310.58	310.1	309.94	315.82	316.5	315.35	312.59	307.1	307.03	309.88	308.61	305.15	310.27	311.46	311.06	309.37	312.06	308.95	310.96	309.75	310.29	307.89	309.34	311.07	310.23	307.76	310.73	308.75	308.42	310.27	310.37	312.6
302.59	301.77	302.38	298.75	303.79	304.95	299.01	301.49	300.8	298.98	300.97	301.75	304.15	301.56	305.91	302.17	301.61	304.15	300.6	303.99	300.07	302.11	300.36	302.91	299.7	305.05	302.98	300.92	305.21	298.15	303.24	303.95	303.51	302.96	301.62	299.98	301.92	299.34	302.68	300.96	301.61	301.82	302.38	302.49	303.07	301.01	301.32	304.43	303.02	296.69
305.26	302.29	299.83	303.66	304.8	301.21	303.61	302.78	303.04	305	303.75	299.92	307.63	302.77	300.29	306.7	301.1	305.03	302.68	300.93	307.01	305.36	302.73	299.53	303.15	299.75	302.42	301.27	303.97	303.75	300.75	303.73	302.76	303.06	304.61	300.46	301.69	298.64	304.4	303.01	306.85	304.13	303.04	303.35	304.42	299.62	305.78	302.29	302.8	305.88
312.03	313.4	312.56	312.5	313.58	314.84	312.21	314.35	315.96	311.09	313.83	310.07	310.47	312.23	314.26	315.45	310.82	317.97	314.97	311.44	314.99	313.45	313.02	312.58	313.2	316.06	313.57	313.67	314.14	314.2	314.42	314.36	312.33	316.89	314.3	313.3	313.04	314.13	311.52	312.45	315.55	314.24	313.45	314.34	308.24	315.68	312.68	311.66	309.6	312.54
312.29	311.89	314.17	312.32	310.39	313.37	311.8	313.73	313.4	312.58	313.98	311.3	313.36	312.78	311.32	310.72	312.18	310.06	310.86	313.14	311.88	313.39	314.92	311.8	311.31	311.55	312.69	308.51	312.03	311.29	311.6	311.94	311.8	315.54	312.69	316.58	312.96	312.32	310.82	313.53	314.34	311.58	313.57	313.11	313	313.77	313.42	312.39	315.43	314.68
292.02	294.51	293.19	290.42	292.9	298.87	294.11	296.45	294.27	295.22	296.27	291.97	294.49	295.48	292.96	294.47	295.15	294.06	296.5	297.46	292.14	296.03	295.81	300.45	294.35	297.42	295.65	292.2	294.51	295.69	293.89	293.04	294.09	297.2	296.85	294.47	295.24	297.31	295.33	299.14	292.31	293.94	294.14	294.76	297.62	293.72	296.46	293.05	296.05	295.18
319.24	317.51	321.03	318.78	316.83	317.93	312.21	319.78	311.61	318.91	318.3	320.06	318.11	316.15	316.51	316.16	316.39	317.64	317.78	317.61	313.05	313	319.71	318.69	318.22	315.76	316.64	314.44	314.87	319.52	321.12	318.54	319.21	315.86	315	316.29	313.67	318.2	316.2	315.23	321.84	315.62	316.33	317.3	318.42	316.6	317.07	319.45	319.12	318.73
300.61	306.08	307.25	304.78	305.03	306.75	302.85	306.12	305.78	303.79	302.94	306.95	304.75	306.57	305.33	307.63	305.01	306.49	304.61	303.37	303.17	303.17	304.23	304.91	310.47	305.98	301.99	307.33	307.62	307.4	304.95	303.67	305.05	304.41	302.74	305.97	304.88	307.17	304.27	304.32	303.15	306.3	302.32	307.67	302.12	304.72	305.29	304.14	305.22	304.27
302.03	302.24	306.91	305.01	304.15	304.39	305.51	306.29	305.6	303.15	307.3	303.28	305.01	304.47	303.59	304.03	306.72	305.51	305.58	302.58	301.95	302.68	307.99	306.43	304.48	306.37	302.5	302.64	301.96	304.06	304.98	307.48	307.96	303.1	305.43	303.32	304.36	304.03	309.52	302.33	303.24	303.37	305.39	301.03	304.97	305.08	303.85	300.25	300.98	303.02
304.83	300.9	301.26	304.43	302.98	308	303.32	302.83	304.73	306.3	302.4	303.95	305.58	301.92	305.48	302.42	308.26	299.3	303.75	303.97	305.59	297.81	303.65	299.43	305.04	304.02	303.24	301.57	302.66	307.17	306.09	303.81	304.86	303.26	305.83	303.49	304.24	304.68	303.94	301.61	302.6	303.87	303.38	302.4	303.86	300.82	305.36	307.77	301.64	300.64
315.96	316.74	315.85	318.07	318.91	319.2	315.91	316.04	317.37	317.8	319.02	317.16	320.71	316.36	315.07	309.82	316.65	316.2	318.87	314.32	315.56	315.68	317.43	321.44	317.76	316.93	315.35	316.09	320.1	313.15	314.23	317.02	318.82	315.62	313.21	316.74	316.87	316.53	314.72	316.24	316.7	315.92	315.08	314.92	318.13	314.24	316.19	316.61	313.1	317.06
312.17	309.48	307.07	313.77	312.17	312.08	307.98	313.43	313.49	311.55	311.89	313.15	310.91	309.76	309.66	314.52	312.47	310.97	313.18	311.37	313.63	311.03	310.48	311.79	313.42	311.46	311.49	311.26	313.02	310.89	312.17	311.05	312.23	310.24	312.25	314.96	312.74	311.5	312.47	312.19	312.31	315.33	312.07	310.46	312.54	314.02	312.75	312.63	313.06	313.73
313.53	317.36	314.29	316.44	311.01	316.68	315.38	312.98	314.18	317.09	312.44	315.34	314.45	317.53	313.28	315.61	315.15	314.21	315.22	310.58	316.08	313.26	317.16	313.95	310.93	316.85	316.88	313.76	315.11	315.98	316.35	315.3	315.34	315.12	314.3	319.07	316.92	316.14	319.24	312.21	316.62	310.9	314.74	319.17	311.92	316.05	314.35	313.45	318.13	314.54
310.16	311.57	312.01	317.45	311.85	309.92	315.87	313.37	313.72	313.75	311.84	312.43	314.25	312.35	310.82	312.02	315.45	316.01	313.68	316.01	312.9	311.08	312.57	310.17	312.29	312.21	311.81	311	309.25	314.3	313.36	312.47	311.19	312.41	310.52	312.05	314.44	312.51	313.32	310.43	315.16	314.07	311.55	313.4	316.58	315.26	311.69	315.28	314.96	310.39
304.25	306.37	307.03	303.37	304.15	303.86	303.59	304.11	302.08	308.19	302.16	302.83	304.19	302.48	301.59	304.33	303.49	303.32	306.88	306.13	302.38	305.12	303.37	308.04	303.32	298.95	301.39	302.3	303.51	305.96	304.24	302.69	302.7	303.96	304.55	305.15	306.35	305.05	305.98	301.67	304.27	304.07	305.76	303.78	307.81	308.63	301.6	302.61	301.84	305.51
298.14	302.51	297.9	302.74	301.49	300.53	300.03	300.54	300.94	301.07	302.65	302.04	300.93	300.33	303.62	300.12	301.96	298.84	303.63	299.67	299.63	296.89	297.84	301.67	297.04	296.68	300.04	298.39	302.85	301.36	299.99	299.47	301.1	301.35	301.46	305.21	299.63	302.44	299.6	300.51	303.67	302.37	302.53	303.25	300.75	301.2	299.17	304.77	300.69	302.04
313.54	312.8	313.59	313.14	316.79	313.39	313.03	316.25	313.49	315	312.77	317.11	312.6	313.14	313.07	314.42	314.05	316.72	311.72	318.37	311.55	313.17	317.63	312.9	315.85	319.27	313.03	314.58	313.88	312.07	318.13	312.49	315.62	317.92	310.93	313.47	313.79	313.22	314.06	312.54	316.17	315	315.75	315.29	317.34	314.26	313.64	315.35	312.84	315.1
305.46	307.63	309.44	310.36	313.63	309.48	307.56	309.07	310.44	309.37	312.18	306.1	308.71	306.44	313.25	312.74	309.07	307.27	310.29	310.85	312.61	309.48	309.71	306.96	307.82	308.6	311.15	312.18	308.35	311.27	308.66	310.05	311.26	305.57	307.34	306.29	310.35	306.49	308.31	310.3	312.96	310.64	311.72	310.98	305.82	307.11	309.09	310.39	309.62	307.69
302.08	307.08	308.81	304.39	304.88	304.69	305.48	302.05	303.07	304.13	304.63	304.31	303.37	301.16	303.56	305.38	305.74	305.91	305.76	306.9	303.79	304.85	306.08	305.11	306.47	305.36	307.68	304.89	304.93	305.86	305.58	302.71	303.6	303.92	302.71	303.65	303.15	309.5	305.22	305.91	304.78	305.94	303.7	306.51	303.17	304.62	307.63	305.57	306.46	303.42
314.57	310.54	316.31	312.56	315.51	312.1	315.74	313.71	310.52	316.08	313.41	312.4	312.9	313.41	313.83	312.86	316.51	312.77	312.62	312.73	312.64	311.3	314.3	314.33	312.18	313.77	314.59	308.51	314.79	313.52	311.77	315.42	312.44	314.58	312.71	312.46	310.76	316.37	313.16	316.42	312.56	312.81	311.33	309.97	311.17	315.05	314.63	312.37	313.65	314.86
308.98	310.69	316.59	308.28	307.19	310.77	306.76	308.84	311.97	308.33	312.61	309.24	313.56	313.03	312.88	312.77	309.98	313.44	311.92	309.98	309.58	312.88	309.24	308.69	307.99	310.37	311.03	312.63	311.31	309.41	312.17	312.64	313.36	310.15	311.19	310.83	310.75	310.46	311.76	311.26	313.92	311.3	307.8	310.34	308.37	313.49	310.2	310.92	309.09	310.46
301.7	301.46	301.9	306.59	303.73	301.88	299.11	307.66	302.57	302.49	306.68	305.43	303.96	306.11	300.02	307.7	304.19	300.79	304.59	301.16	305.98	300.61	307.62	304.91	301.91	303.08	303.26	302.62	301.91	302.72	299.71	306.87	299.1	304.55	300.82	307.03	301.24	303.44	306.25	307.42	299.26	303.89	302.94	305.26	307.11	304.81	303.28	304.92	303.88	302.74
304.34	300.28	303.89	298.7	303.87	307.59	305.1	304.21	301.73	302.36	304.52	304.89	304.37	302.69	302.27	303.18	304.19	300.3	307.33	301	303.13	302.19	304.28	301.22	302.54	305.7	301.4	306.38	304.23	301.23	303.42	304.71	301.32	304.6	304.79	303.86	303.55	306.61	303.71	303.32	306.56	306.04	304.42	302.17	302.32	304.7	305.15	306.07	304.92	302.15
298.65	301.33	302.53	306.17	303.13	304.72	301.61	305.53	303.13	301.69	300.83	300.74	300.87	303.92	303.55	300.72	302.5	305.87	300.87	303.48	301.78	302.98	303.25	300.81	305.17	304.83	302.2	305.45	301.68	304.58	299.68	300.21	300.19	301.52	304.75	302.92	302.37	305.03	305.74	304.85	302.72	306.49	304.02	304.6	304.38	300.64	301.26	303.23	302.69	302.16
306.31	308.54	303.68	309.8	304.61	304.76	304.07	304.61	306.34	304.68	307.6	304.06	306.12	307.39	305.51	308.86	302.02	302.85	308.79	305.95	304.63	305.74	300.94	307.68	302.98	304.32	306.11	303.73	307.58	306.85	308.07	305.63	305.54	305.21	303.55	303.86	306.83	305.73	309.29	308.78	306.44	305.59	310.95	302.73	305.07	304.27	304.59	302.87	308.4	305.79
305.89	304.46	308.07	304.13	305.15	308	306.13	303.86	307.23	304.66	304.84	301.84	305.02	302.52	304.45	299.02	305.21	300.69	303.66	301.34	302.68	301.65	302.26	302.57	301.05	301.92	305.34	305.83	302.68	301.54	304	302.93	308.3	300.92	303.96	301.54	302.23	304.7	304.3	304.78	303.32	303.35	304.5	302.49	305.07	303.68	304.87	301.55	304.09	304.55
313.26	310.64	313.63	312.68	313.26	317.77	315.58	312.89	313.71	313.21	314.93	311.17	312.92	312.15	315.21	312.96	309.89	313.06	312.97	315.85	317.39	312.8	308.89	310.44	311.27	313.34	312.19	314.04	310.87	313.63	315.32	312.41	314.35	311.28	314.51	315.24	311.25	313.41	310.27	315.03	312.36	313.18	314.13	313.12	312.32	315.15	313.02	316.05	313.01	313.24
301.52	303.25	305.57	303.66	300.84	301.7	302.09	303.37	304.56	303.6	304.78	302.44	302.85	301.89	301.84	304.8	303.97	305.11	304.14	301.49	304	305.99	304.06	307.63	303.53	304.27	301.73	301.98	307.69	302.48	305.37	303.49	298.87	302.55	305.38	303.45	300.7	306.09	305.12	303.05	304.95	304.58	301.42	307.37	304.07	304.2	302.69	303.13	306.72	303.79
312.64	314.29	313.6	311.79	313.95	311.32	311.7	312.8	315.05	314.59	314.45	308.93	313.41	309.19	312.89	309.9	314.11	315.24	314.6	310.59	314.72	315.39	311.09	315.35	310.82	314.59	312.17	311.46	311.47	310.93	313.86	315.54	312.53	312.43	315.38	314.23	307.89	311.03	313.2	310.72	313.93	315.15	308.6	313.25	313.81	310.41	310.14	313.98	310.78	312.87
301.36	300.55	300.55	300.5	297.49	301.55	299.19	301.65	301.11	301.53	300.52	298.37	302.7	300.33	301.08	296.83	301.45	301.26	304.05	297.57	298.54	298.62	301.54	303.05	301.48	299.25	303.71	301.47	305.12	296.48	301.9	302.7	300.33	300.05	301.41	303.49	301.91	299.31	297.17	296.49	300.64	296.73	300.22	300.25	297.98	302.85	299.28	303.92	298.24	302.53
306.11	305.77	308.17	308.5	306.87	306.19	306.59	306.44	309.4	305.37	303.78	307.07	304.52	306.3	305.7	304.52	307.87	304.8	306.28	303.16	305.88	303.42	301.2	305.47	306.68	309.86	307.77	304.08	302.8	304.77	307.56	304.02	304.65	302.28	301.52	306.31	303.92	305.73	306.79	307.74	305.89	304.75	304	305.03	304.3	305.48	307.31	306.62	305.81	310.76
318.32	316.01	312.65	320.76	315.31	318.51	318.64	315.53	318.32	312.9	318.27	316.01	318.63	318.31	316.19	321.38	317.91	316.48	316.34	316.27	316.56	316.73	318.57	313.96	315.9	316.34	316.64	317.75	319.36	316.17	313.06	320.96	314.48	316.62	316.68	316.8	315.16	313.13	316.37	317.79	316.01	315.42	318.32	316.77	320.63	318.89	320.85	316.77	320.36	318.14
318.79	315.01	316.25	317.34	314	313.49	314.25	310.8	313.44	311.13	314.72	313.14	310.35	312.56	313.14	311.35	308.16	316.98	310.82	312.86	313.95	311.71	316.49	308.91	312.91	314.43	313.94	319.28	308.56	317.18	315.13	312.92	313.42	315.16	312.83	314.84	315.58	315.18	316.37	314.47	315.09	310.3	313.98	313.71	315.6	309.77	315.85	312.16	313.94	314.27
297.76	304.26	303.09	300.57	300.71	306.72	302.89	303.45	303.5	301.66	303.6	304.02	304.49	307.79	301.19	302.79	303.25	300.82	304.73	299.32	301.68	304.35	306.44	303.87	304.46	303.54	307.85	305.51	305.35	303.5	301.98	303.2	301.29	302.46	301.22	302.46	303.6	301.95	303.93	300.94	303.7	303.58	301.94	305.51	307.13	303.71	305.4	303.46	306.05	304.61
324.93	328.76	324.73	325.7	325.74	324.41	324.26	324.18	329.37	330.33	329.01	326.28	325.84	328.03	327.41	330.13	326.34	325.34	330.91	325.22	329.57	327.6	325.09	329.7	327.04	324.78	328.32	326.32	324.66	327.52	329.81	328.5	329.14	326.02	328.67	329.46	324.77	327.52	326.95	324.2	326.7	328.02	326.45	325.45	329.8	328.12	324.99	327.94	326.34	330.13
314.93	318.1	312.99	320.54	315.87	317.28	319.03	316.06	316.47	312.21	312	314.03	314.15	314.44	312.99	312.33	316.64	314.77	314.67	316.95	312.75	311.13	317.46	315.55	312.45	317.43	316.15	312.06	314.46	318.34	315.36	316.73	312.87	314.36	312.32	315	317.46	313.18	311.78	315.77	314.4	313.94	313.05	317.45	314.43	319.48	314.52	314.64	319.53	313.64
312.83	313.71	314.04	309.7	313.2	313.2	310.71	314.87	313.41	312.08	316.76	314.56	310.95	312.98	314.72	311.2	310.8	313.36	313.53	312.33	316.3	314.14	312.58	311.07	313.36	312.86	314.19	313.39	311.53	315.38	311.26	311.2	313.89	313.28	316.62	313.18	311.12	310.61	312.54	314.81	313.29	310.98	312.8	314.52	315	313.41	313.37	310.69	311.78	315.56
304.57	302.46	307.84	302.89	303.39	302.41	303.84	303.21	303.79	304.63	308.01	304.76	306.07	301.67	301.9	305.94	303.94	301.65	306.62	303.94	301.59	304.95	301.76	303.17	302.4	301.9	303.41	299.12	300.79	307.16	299.2	301.27	304.28	302.36	302.89	305.88	302.43	308.65	305.32	305.85	302.4	303.05	304.9	307.65	303.5	304.53	302.04	302.12	305.21	305.33
315.35	314.2	314.79	315.93	312.38	314.38	313.14	311.23	314.31	313.12	315.91	315.41	315.66	310.42	311.6	313.71	311.8	314.56	315.2	311.3	310.4	310.38	316.79	312.55	311.58	315.56	310.46	312.98	311.61	310.48	315.71	314.16	309.36	313.51	314.87	315.08	314.71	312.44	313.03	309.37	311.38	315.57	313.41	310.49	315.06	313.93	314	315.47	311.47	313.54
311.99	312.94	313.95	317.37	315.21	311.72	315.01	313.47	313.29	313.99	312.05	314.68	314.09	312.77	317.03	309.27	317.41	313.43	313.66	312.46	314.42	314.33	310.34	312.58	314.74	318.63	315.57	311.17	312.46	312.63	313.51	312.95	314.08	312.24	316.18	311.74	315.4	315.39	314.52	312.11	313.09	313.03	314.04	315.54	314.76	310.6	313.88	313.63	312.38	311.49
308.55	310	308.19	308.78	307.89	308.55	310.77	309.83	308.16	313.59	306.95	310.93	313.76	310.83	310.37	308.88	309.7	308.83	307.85	309.89	314.57	307.43	309.07	310.04	310.06	310.35	312.3	309.04	308.84	311.49	310.13	311.99	311.24	312.59	310.83	306.36	308.45	309.24	307.92	308.26	309.63	312.3	312.1	308.98	307.04	310.18	308.16	308.98	312.72	308.38
318.01	319.13	315.04	317.8	319.77	318.1	320.09	316.69	319.57	315.34	316.89	320.76	323.74	318.86	315.86	316.54	317.53	319.94	319.09	322.88	318.1	319.28	320.6	319.11	316.93	318.7	320.46	317.11	316.7	316.73	316.79	315.08	317.03	314.69	318.3	318.88	317.5	319.09	320.3	315.48	320.76	320.65	321.59	319.92	317.05	319.9	314.04	317.96	318.49	322.28
326.22	327.7	326.08	324.37	328.37	329.05	330.23	331.03	331.73	330.27	326.01	327.22	327.99	331.69	326.45	328.36	328.94	326.76	326.78	330	331.31	330.51	327.16	329.18	329.45	327.22	327.94	329.24	328.58	328.43	327.45	329.91	328.21	328.92	329.94	326.81	327.7	329.39	329.79	331.52	330.57	328.67	329.87	326.23	326.62	329.74	326.19	326.93	324.51	332.03
314.62	315.59	317.75	320.09	315.61	317.2	315.83	314.47	322.07	318.58	317.11	315.82	318.16	320.53	319.3	316.33	315.12	317.7	313.03	315.08	315.11	316.22	316.75	316.86	317.88	315.44	312.14	315.86	313.76	312.79	315.42	315.78	314.36	317.7	319.76	316.58	311.02	317.64	317.49	318.12	319.54	318.89	311.81	318.29	317.03	315.64	315.66	318.42	316.05	316.32
320.92	320.4	318.34	320.32	318.01	316.74	319.06	318.59	317.31	317.05	317.57	320.08	320.01	320.3	319.03	320.09	317.69	320.04	321.99	316.82	318.19	320.65	320.54	317.8	321.26	320.04	316.94	319.66	315.86	319.68	316.46	313.79	319.03	320.02	318.25	317.3	320.08	322.69	318.93	318.88	317.92	319.09	319.5	319.87	320.33	321.14	319.21	318.35	316.63	317.97
302.69	298.7	302.08	299.49	301.89	304.59	298.85	303.04	300.28	303.93	301.05	297.98	304.17	303.14	302.7	300.51	301.39	300.64	298.7	299.87	301.87	301.14	301.97	299.02	302.57	303.64	303.28	300.12	304.15	299.13	300.24	300.42	301.35	300.21	299.49	299.01	304.08	303.11	303.12	300.91	303.79	300.1	302.27	301.63	300.48	300.52	302.45	302.57	302	301.73
314.29	310.2	310.96	309.43	313.75	314.24	313.28	311.29	307.06	312.88	312.47	312.84	309.88	309.8	311.99	313.2	313.42	314.32	312.28	314.79	312.43	310.01	315.42	314.16	314.33	315.93	314.68	310.98	313.54	314.92	315.74	311.19	311.71	309.01	315.43	313.2	309.92	313.2	313.2	312.87	314.67	313.06	313.59	310.39	314.81	312.53	314.18	311.81	313.66	311.59
320.14	316.24	315.82	317.07	319.2	318.31	317.06	316.32	321.79	317.71	325.77	317.34	315.69	318.52	319.56	317.87	319.85	317.97	322.45	321.63	320.64	317.9	316.28	316.69	317.41	316.34	318.82	320.73	319.64	316.71	318.4	316.56	321.03	318.89	318.68	317.58	316.22	319.35	317.94	320.08	318.97	318.96	317	319.36	316.11	319.75	322.35	315.44	318.48	316.06
314.75	312.96	314.72	312.4	315.98	310.12	311.31	313.46	314.64	309.73	308.73	312.75	312.05	313.16	313.84	310.03	313.02	311.45	310.62	315	313.86	311.2	311.05	307.27	309.83	317.4	315.5	311.88	314.47	312.96	314.29	313.25	314.99	310.13	310.69	311.96	311.1	313.75	312.35	313.05	314.78	314.83	313.31	315.32	312.95	312.9	313.95	309.36	313.98	309.32
296.49	300.46	297.75	298.28	296.05	294.16	299.77	292.38	294.75	297.14	299.97	297.76	299.86	296.37	296.56	297.79	295.83	297.7	298.05	294.45	295.85	294.62	296.19	299.16	299.18	297.82	295.52	293.23	297.27	296.26	297.33	300.76	296.4	298.74	295.45	296.95	294.68	294.34	295.18	296	294.04	294.23	299.82	302.98	293.08	300.22	298.08	298.64	297.48	297.25
304.18	302.1	305.19	307.34	302.97	308.45	305.28	306.04	308.23	305.18	304.29	305.39	308.56	302.96	304.55	301.18	311.69	306.01	307.67	309.54	307.29	303.92	307.51	303.78	308.65	305.46	304.66	307.33	307.43	310.61	304.02	308.35	309.13	306.9	303.89	305.33	304.12	305.99	304.4	307.61	302.07	306.03	307.59	304.83	310.6	306.96	307.42	307.07	305.59	303.23
328.98	325.73	329.48	326.84	330.77	329.56	326.46	328.65	328.76	326.41	327.65	327.72	329.9	329.45	330.98	331.68	327.1	331.79	325.46	326.58	325.43	331.32	328.71	326.77	327.16	328.02	327.24	325.32	331.05	328.2	327.92	328.11	326.24	325.91	327.63	330.01	325.45	329.14	331.2	331.68	328.87	324.32	325.03	329.28	330.25	328.35	324.48	328.55	328.2	328.48
302.69	302.61	305.7	303.82	306.75	307.26	305.18	303.2	304.3	306.76	304.72	303.18	307.17	304.72	303.48	306.57	307.27	304.47	302.8	304.13	303.32	307.18	304.77	304.96	304.78	305.08	305.81	300.18	301.4	299.09	303.34	299.56	305.45	301.59	306.71	303.57	304.22	302.39	304.28	307.18	304.25	305.55	305.65	304.77	304.98	306.23	304.82	304.29	305.27	306.22
312.1	310.29	314.45	315.34	310.68	310.56	314.02	312.66	312.15	312.4	314.18	311	314.19	316.42	311.37	314.43	315.43	315.06	310.22	315.08	313.33	311.95	315.36	311.45	314.08	309.73	308.5	313.35	311.59	311.77	310.1	314.48	310.27	311.24	314.35	315.15	314.25	311.13	313.38	311.37	311.86	315.85	311.32	315.24	312.13	312.22	308.76	312.18	312.66	310.54
310.89	312.08	314.5	315.43	313.29	311.11	315.96	314.19	314.7	313.66	313.9	316.17	312.47	314.32	315.43	312.85	311.28	315.61	314.39	314.5	315.72	313.6	314.33	311.13	313.97	314.6	314.25	309.25	313.44	314.08	313.09	315.75	311.89	314.63	314.67	316.33	313.94	313.87	317.13	312.61	318.48	310.86	314.14	316.26	312.01	311.65	311	314.83	313.3	314.61
307.45	304.88	308.57	307.13	305.28	307	308.65	303.76	306.85	307.09	304.98	305.23	302.22	306.54	304.43	305.5	305.58	308.7	306.34	305.04	304.84	305.31	307.58	303.9	305.42	307.95	306.05	305.73	305.9	307.15	302.4	307.23	307.95	309.53	307.8	305.68	309.91	307.22	305.65	305.76	304.9	304.03	308.18	307.24	305.17	306.2	306.02	306.51	303.05	307.18
308.48	303.92	305.57	306.67	305.99	307.87	308.69	306.6	299.53	306.32	305.72	305.15	305.93	303.67	307.06	305.11	306.73	304.8	307.86	304.11	308.69	306.5	307.85	305.47	305.71	300.85	306.19	307.11	305.33	303.77	305.48	304.15	305.84	305.81	305.74	304.69	304.52	306.21	302.19	307.38	303.1	305.23	306.08	302.24	308.99	302.36	306.2	305.34	305.72	303.33
318.41	317.85	318.34	317.33	318.09	318.1	316.94	318.9	317.39	319.04	318.2	317.85	316.75	316.47	320.57	318.11	316.7	317.52	317.27	318.05	318.71	316.53	320.41	317.22	318.45	316.07	314.01	316.56	318.59	315.82	317.77	314.37	318.3	319.21	314.29	318.42	318.15	314.97	312.94	317.97	318.25	318.01	314.63	318.22	316.57	318.93	321.15	317.67	314.03	316.45
308.18	307.05	309.57	306.44	304.82	307.17	309.06	304.6	303.28	307.76	307.14	303.39	302.54	307.77	308.8	307.67	307.44	305.87	309.17	306.37	309.19	304.5	306.21	305.98	310.35	310.26	309.25	307.82	302.95	313.56	302.82	306.49	309.67	311.87	308.33	309.93	304.02	307.95	306.22	306.61	306.19	306.87	307.7	309.04	305.8	307.9	309.19	306.11	302.61	305.63
312.55	317.61	313.46	316.36	315.52	317.41	318.11	316.52	314.04	313.23	314.72	310.91	312.99	312.68	312.26	313.4	314.88	312.34	314.33	315.96	316.42	312.84	318.98	313.73	312.63	312.78	316.09	316.81	312.41	311.72	312.59	311.11	316.57	313.79	314.2	312.45	313.68	316.15	313.32	316.38	315.21	311.87	316.79	311.76	313.96	312.22	312.57	313.18	313.84	314.21
328.83	328.61	329.69	325.87	328.99	332.07	328.22	327.15	327.12	325.34	327.4	329.52	329.39	327.87	332.2	326.13	326.16	329.95	328.79	328.52	332.06	327.55	328.54	328.47	331.02	327.75	325.42	327.51	326.77	326.07	327.26	328.28	328.49	328.94	328.36	327.55	333.36	327.86	329.49	329.62	329.16	326.38	332.32	330.06	329.01	325.22	328.58	331.84	328.41	325.59
302.4	303.69	304.7	304.01	304.95	304.13	305.44	303.27	302.52	303.84	300.82	307.04	300	300.81	300.24	302.3	300.03	301.98	300.17	302.23	305.24	305.62	299.75	303.89	303.47	298.39	304.86	304.27	306.05	301.97	303	301.47	306.41	304.99	305.27	300.97	306.15	302.78	301.16	302.06	302.6	305.66	299.43	308.45	302.15	301.12	303.88	302.21	303.75	301.28
311.4	312.32	316.21	312.36	317.07	313.94	315.55	312.84	313.9	313.58	315.36	315.16	317.34	314.09	314.61	317.16	313.98	315.36	312.76	315.37	311.8	315.83	310.49	313.72	311.14	313.42	313.46	312.91	311.28	315.44	316.37	315.1	314.45	313.73	315.55	314.92	313.2	317.24	314.78	313.45	319	315.77	310.97	310.41	314.01	315.55	312.77	314.83	316.43	311.57
328.23	328.49	328.4	328.06	329.57	328.68	329.45	327.31	330.05	324.41	326.05	326.86	326.46	328.98	326.93	329.17	324.58	329.13	326.2	324.29	328.21	327.63	327.79	328.89	328.88	329.08	328.66	328.04	326.82	327.09	327.27	329.55	329.14	326.7	325.96	332.52	328.42	328.92	323.67	326.49	328.8	332.35	326.65	329.34	325.39	328.01	327.93	327.17	327.83	329.37
306.83	309.59	305.86	304.52	304.96	308.51	309.54	307.99	308.18	308.77	311.38	306.19	302.77	304.71	304.43	305.41	307.87	301.91	304.44	308.12	307.09	304.38	305.97	305.13	307.33	306.84	304.63	303.55	310.42	303.26	306.78	307.79	307.64	304.86	306.78	306.44	308.27	307.96	309.51	309.4	308.05	308.44	304.07	304.67	304.52	311.1	308.25	301.77	307.89	307.07
314.03	314.24	313.03	313.48	314.27	314.39	314.44	309.59	313.67	315.28	310.52	313.5	310.61	312.13	314.11	317.08	312.84	312.76	314.83	312.32	311.55	314.76	314.4	313.14	313.66	315.29	314.52	314.01	314.79	314.37	314.55	316.8	312.54	312.57	313.19	312.06	312.64	317.15	318.34	311.66	310.93	314.27	313.86	311.79	314.19	313.84	314.13	317.53	315.24	315.03
314.4	314.34	316.47	314.19	312.89	314.73	313.53	315.08	316.52	312.7	314.25	314.07	315.2	314.86	310.13	311.48	313.4	313.78	317.39	311.47	311.54	311.1	311.66	313.77	313.41	312.9	315.46	316.02	311.57	316.06	315.43	314.9	311.28	314.25	312	317.88	312.14	314.42	309.61	313.16	318.06	313.67	311.25	312.73	311.69	310.37	316.77	315.08	313.95	311.71
305.99	303.06	304.8	309.3	305.96	308.7	306.97	304.18	309.16	305.93	306.89	305.33	308.06	305.04	309.55	309.21	306.11	304.73	308.5	305.12	306.55	304.97	307.95	306.68	305.69	306.42	305.2	308.23	309.63	311.09	308.76	306.47	308.74	311.11	305.45	306.96	306.49	304.17	307.73	309.66	306.43	308.73	306.52	304.19	305.33	305.75	303.56	306.98	307.91	306.13
303.38	303.95	301.35	305.92	305.57	299.36	302.33	302.57	304.19	301.79	300.51	302.67	303.14	305.22	302	300.65	301.14	303.84	306.22	301.29	303.6	300.48	300.07	303.24	299.7	305.41	303.64	303.23	302.77	303.43	301.61	303.98	298.54	303.41	298.67	303.15	306.29	303.24	304.54	301.51	304.6	306.47	300.46	302.36	300.49	304.28	304.91	299.33	304.08	303.4
299.74	295.05	296.85	300.01	295.62	294.9	296.83	299.56	300.08	295.11	294.23	297.7	299.34	295.09	295.59	298.11	297.68	299.61	295.54	294.22	300.61	297.86	298.36	296.99	297.11	294.41	297.18	294.56	295.53	293.51	297.83	298.99	293.85	297.34	297.19	295.26	298.5	293.35	298.46	300.06	296.25	296.54	298.73	294.88	296.26	298.5	297.39	293.87	298.11	294.95
293.58	295.66	291.7	295.21	296.28	297.51	294.82	295.93	297.36	291.85	295.66	293.77	293.4	297.53	294.17	293.71	298.03	297.16	297.31	293.21	294.11	295.01	294.48	296.03	294.57	293.77	291.43	295.02	295.07	294.39	294.67	296.81	296.06	293.15	295.7	294.84	297.41	295.26	293.58	298.39	294.96	296.09	292.5	295.62	292.34	296.56	294.65	296.86	292.1	293.25
299.09	299.43	301.58	301.65	302.23	300.17	298.12	300.79	299.21	300.56	304	299.23	297.8	300.66	301.51	298.13	302.22	298.63	300.42	300.76	301.75	304.23	298.81	299.28	300.54	298.66	298.92	299.88	299.61	300.03	300.31	301.98	298.7	302.05	299.92	300.27	300.23	300.24	299.14	300.87	298.19	298.6	301.83	300.89	300.46	298.45	301.73	298.16	299.6	298.05
313.65	315.4	314.77	317.58	314.44	315.63	312.82	314.28	311.11	316.58	313.43	313.48	313.32	311.24	314.05	315.67	318.46	315.19	316.99	311.1	313.11	314.2	316.5	317.81	313.69	313.45	311.14	317.89	315.99	313.8	312.41	314.8	317.56	316.76	315.82	314.47	316.42	316.94	318.03	312.16	313.57	314.85	314.58	317.61	314.19	317.16	315.07	314.44	312.46	314.22
325.83	326.01	327.57	324.73	329.73	329.36	324.65	329.53	325.19	325.06	326.71	330.32	323.18	326.58	324.86	327.35	328.32	327.95	327.56	322.99	327.82	329.89	326.79	329.42	328.92	327.55	328.01	327.06	327.15	329.56	330.59	328.33	328.54	323.15	328.02	330.61	325.91	325.42	329.85	329.81	328.58	328.33	328.87	325.71	323.77	329.1	329.04	329.81	327.23	327.23
318.31	317.82	320.23	317.12	320.69	323.98	320.42	317.05	316.8	320.38	319.43	321.5	318.97	318.36	316.72	315.38	318.13	321.05	319.26	317.34	322.42	318.32	319.04	316.09	317.62	318.66	322.45	320.96	320.97	316.9	321.07	317.99	321.92	319.57	319.27	317.48	318.65	321.76	314.4	317.73	322.24	318.71	318.49	319.99	320.34	320.12	322.24	319.51	320.04	318.6
317.9	316.14	318.26	318.76	314.75	316.53	316.18	321.51	314.3	319.23	318.22	322.49	317.14	315.17	317.14	319.26	319.14	316.75	314.17	318.54	312.45	318.13	317.77	314.89	316.43	316.47	318.32	316.71	316.42	316.75	316.5	318.85	315.72	313.12	317.31	316.64	316.54	316.95	315.8	318.34	317.04	318.85	316.45	314.27	322.28	319.01	319.83	320.08	319.02	313.49
303.04	306.27	307.38	304.19	305.57	302.37	308.95	303.33	307.28	309.87	307.68	305.09	304.68	305.54	307.67	306.4	306.04	307.1	305.63	303.51	306.52	302.08	304.68	306.76	303.79	309	305.59	305.51	306.11	309.2	307.04	304.04	305.69	306.97	307.51	307.84	307.12	301.78	307.56	307.67	306.83	307.77	307.31	307.81	311.24	302.08	304.81	302.5	304.27	308.11
302.52	305.03	298.58	301.49	300.67	307.34	301.15	305.04	301.78	303.2	299.9	302.84	300.35	299.88	301.34	298.7	303.47	303.08	300.81	302.42	305.92	305.42	301.87	303.48	302.44	300.87	302.07	304.92	299.62	302.99	301.02	302.56	302.79	305.32	304.65	301.34	299.67	300.64	303.66	302.78	301.77	303.47	300.57	302.34	303.49	303.88	305.43	302.32	301.27	303.42
304.57	306.3	311.51	311.03	309.24	305.74	308.52	304.54	310.09	309.38	307.75	307.35	307.17	307.61	307.08	307.57	307.3	307.8	307.45	306.86	307.83	306.9	307.4	305.52	308.94	308.89	307.9	306.4	308.02	306.99	307.84	310.62	308.15	310.79	308.47	308.49	305.9	305.52	301.47	309.55	307.7	305.93	307.12	305.45	307.17	304.12	308.36	305.92	309.53	306.45
317.19	316.39	312.51	320.83	317.11	319.72	319.16	314.22	319.82	322.45	321.94	319.88	316	316.97	316.2	316.6	321.34	321.81	314.39	319.52	318.87	316.05	315.82	319.78	316.52	315.85	319.33	320.18	320.33	319.65	317.26	325.46	322.45	316.74	316.3	320.37	321.83	319.45	315.69	319.49	319.78	317.32	317.97	316.46	319.36	317.54	319.92	321.04	317.68	318.58
303.83	301.25	308.39	309.27	304.42	307.14	310.85	308.87	309.67	305.57	307.6	305.07	306.37	303.78	307.33	307.08	308.82	307.72	309.23	307.62	308.88	308.97	306.58	307.38	304.28	308	304.04	308.86	308.07	307.29	311.37	307.27	304.74	311.4	307.54	308.8	309.06	305.08	309.27	307.8	307.41	304.63	310.45	308.14	310.39	306.11	308.4	306.41	310.44	309.01
298.4	296.28	295.08	295.74	297.08	293.95	293.12	297.76	295.79	297	295.59	296.24	293.52	296.33	296.11	291.61	292.92	294.32	293.11	292.91	298.22	293.92	300.21	295.2	298.12	296.55	295.66	292.35	294.4	295.32	293.08	295.76	296.43	296.7	293.45	294.73	293.74	300.3	294.51	295.66	297.94	295.87	295.33	294.27	293.29	296.14	293.98	293.06	297.34	293.66
314.66	313.61	317.98	315.06	315.61	318.29	316.97	318.86	319.21	318.52	317.86	319.09	317.88	317.3	314.99	316	317.48	313.2	319.05	313.02	316.38	315.67	318.63	315.07	316.22	316.83	315.6	317.99	321.78	317.48	316.95	315.85	315.33	319.95	316.76	318.62	319.69	319.37	314.86	317	314.28	322.19	321.09	316.69	315.54	315.24	319.02	315.67	318.22	316.68
317.16	314.42	313.38	314.82	312.61	318.36	316.87	318.56	313.5	315.34	314.57	319.81	314.14	312.1	313.78	311.88	317.65	316.32	314.45	313.8	312.48	317.89	317.01	311.82	316.85	314.55	316.4	316.77	315.69	314.87	313.71	312.64	317.13	317.34	314.57	313.29	316.58	312.84	314.59	313.71	315.56	311.77	314.97	315.65	313.82	312.75	313.49	315.93	317.25	317.81
305.3	309.27	304.16	308.45	301.19	303.73	303.81	308.48	306.32	304.34	304.5	303.47	304.78	307.07	303.46	304.28	303.86	305.2	304.09	303	302.77	297.36	303.97	306.12	304.15	305.53	306.71	303.23	302.94	301.18	304	304.46	304.08	305.2	305.02	305.22	304.18	305.42	304.59	300.39	304.46	304.21	304.84	305.85	303.29	303.65	304.65	304.55	306.82	305.29
300.49	302.97	301.02	299.59	294.64	298.69	300.68	303.71	302.82	304.83	303.72	302.44	301.33	301.96	300.19	300.83	301.12	300.05	300.39	299.3	301.52	301.55	301.16	302.23	301	300.48	299.32	300.12	297.38	298.09	299.96	298.16	299.44	297.88	300.06	302.78	299.52	299.21	301.97	299.04	304.76	302.3	299.77	300.45	303.96	300.26	300.65	298.39	298.4	301.32
306.03	306.92	305.86	306.1	302.44	305.56	306.61	305.82	306.34	306.06	303.35	306.6	305.62	305.05	306.58	306.06	305.32	305.54	305.37	307.34	304.46	305.23	306.27	306.07	309.18	303.78	304.99	303.56	305.92	306.45	305.13	305.47	306.66	309.25	304.37	304.44	304.24	304.42	305.54	303.94	306.64	309.39	303.27	305.44	308.57	305.87	303.01	304.69	304.92	303.43
303.24	301.25	305.46	305.27	302.37	302.96	301.05	305.24	301.53	298.89	303.31	306.06	299.57	302.33	302.49	302.97	303.9	303.65	303.19	302.37	300.92	305.1	301.1	302.79	302.68	303.14	302.5	302.47	301.72	302.88	300.94	302.13	305.03	301.05	303.67	303.73	302.55	300.16	302.2	301.01	304.93	303.34	306.27	303.47	303.92	300.67	300.6	301.62	302.67	304.42
305.57	301.89	304.15	304.83	306.26	309	303.84	303.36	303.63	302.04	305.42	308.74	303.44	305.19	304.42	307.93	304.41	302.96	302.87	304.96	304.74	302.91	302.17	306.01	304.17	299.77	304.58	305.48	301.64	304.76	302.44	305.76	304.74	304.63	303.1	305.62	303.33	306.13	303.9	303.95	303.55	306.25	300.81	306.28	307.47	303.38	305.93	305.18	304.24	303.48
302.62	304.22	303.4	307.54	301.85	306.51	303.14	304.86	303.89	305.84	303.22	302.62	302.56	302.84	302.93	299.94	300.15	304.83	303.29	301.07	302.08	301.67	307.05	302.23	303.36	301.61	303.58	302.35	302.8	302.55	303	301.63	303.64	305.01	303.34	303.46	302.87	307.45	304.43	301.44	303.73	304.34	303.75	304.02	304.13	305.5	303.84	305.77	303.89	302.23
317.62	320.19	319	321.43	321.77	322.31	315.97	318.06	320.32	321.77	320	317.87	320.16	319.53	317.03	321.43	320.47	318.43	320.16	318.88	321.4	319.68	319.02	310.26	321.08	318.22	319.9	321.13	321.23	320.3	317.91	317.84	320.73	319.2	323.89	319.57	316.29	317.51	318.26	320.85	317.37	320.7	319.89	318.42	321.19	317.69	317.92	319.98	319.67	318.68
317.91	318.07	319.53	316.13	318.68	315.69	315.21	320.07	319.42	319.21	314.4	318.7	318.32	317.28	319.33	319.32	315.17	321.54	316.4	321.29	318.83	319.99	320.29	319.5	317.68	319.23	318.28	319.11	323.07	317.39	318.07	315.27	317.21	317.54	320.31	317.42	317.35	317.18	315.9	316.22	321.54	318.42	316.5	318.5	315.62	318.03	316.56	318.86	317.24	315.3
308.08	304.54	304.7	304.02	303.76	304.79	308.18	302.36	305.04	305.36	306.78	301.45	302.75	310.09	300.2	305.38	304.02	304.27	307.1	303.54	303.18	304.27	305.05	307.28	306.79	304.94	304.36	302.24	302.85	303.35	306.61	299.96	301.31	306.23	303.04	306.13	303.39	304.59	302.93	305.84	303.29	305.19	303.33	303.56	303.52	305.87	304.41	299.94	308.26	304.35
313.28	319.98	315.54	316.91	316.07	315.42	313.89	314.67	316.58	313.34	313.06	314.81	318.08	313.67	314.09	314.74	313.81	316.15	314.51	313.98	312.72	315.08	319.26	315.69	315.98	314.38	314.99	310.58	313.69	313.86	312.74	315.41	313.84	314.67	316.34	314.61	314.28	315.16	316.8	314.47	313.39	316.76	313.87	318.96	312.77	311.86	313.73	312.02	310.22	318.89
302.12	305.81	304.74	302.07	303.17	304.42	307.52	304.65	303.61	305.29	304.08	304.74	303.22	302.62	303.19	303.03	303.08	303.3	304.68	303.92	305.68	304.32	305.29	301.66	305.99	302.33	305.92	301.54	299.44	303.93	303.52	304.36	303.71	305.92	304.59	300.73	302.22	307.92	305.07	306.14	303.5	302.26	305.29	307.47	303.46	302.53	305.08	304.22	305.67	303.79
296.71	294.47	295.21	292.75	292.68	293.75	294.75	293.15	293.68	291.29	297.16	291.95	293.89	293.8	293.28	292.77	292.91	293.1	290.61	290.96	293.61	292.86	297.37	293.09	293.65	294.41	294.16	294.45	291.44	292.56	295.21	293.83	291.12	295.19	294.53	294.56	295.21	295.08	294.15	291.77	293.52	295.76	294.14	291.85	293.25	294.79	292.78	293.24	294.38	293.66
298	298.65	299.7	296.23	296.4	291.26	294.1	296.71	297.78	298.72	296.27	293.62	298.56	294.02	296.07	298.59	294.64	296.19	297.01	298.4	298.69	297.39	293.76	297.98	296.42	297.3	299.83	293.7	296.37	297.19	300.82	296.62	298.3	294.23	301.7	299.02	297.61	300.68	303.35	298.57	295.64	294.87	297.81	296.44	299.63	296.39	295.18	296.58	296.66	292.94
314.8	313.99	312.84	311.2	313.41	311.18	307.97	314.18	311.54	314.36	308.34	312.21	310.9	312.16	312.2	312.55	310.67	311.5	310.7	309.71	311.7	311.56	314.23	312.04	311.05	314.83	312.1	314.58	312.19	313.14	311.69	312.18	308.83	315.2	309.68	314.24	312.83	312.06	311.82	308.08	311.79	311.93	311.84	310.73	313.83	312.69	311.66	312.67	313.68	312.38
305.25	307.12	308.17	304.3	307.41	305.01	304.63	309.1	305.9	304.82	307.3	309.52	303.15	309.37	304.75	306.41	307.18	308.71	307.82	307.28	304.05	309.46	303.02	301.26	304.31	309.87	307.83	308.59	305.88	305.73	305.18	304.46	307.01	306.39	307.12	305.37	307.95	306.02	308.71	307.59	303.81	306.81	307.77	306.51	305.63	307.97	305.28	305.97	307.24	307.53
314.97	317.25	317.8	316.51	315.89	317.27	316.3	313.01	315.26	316.15	312.25	313.03	316.15	315.2	316.5	313.84	316.95	312.23	316.03	312.23	317.75	314.85	316.44	315.75	315.82	316.08	311.61	316.57	316.2	315.82	316.48	312.02	314.39	314.6	315.55	313.45	314.55	315.17	313.6	311.48	315.26	312.65	316.19	314.64	312.8	316.29	317.39	315.48	310.91	314.88
311.02	315.66	314.75	313.5	311.44	313.53	312.89	315.23	314.74	313.86	316.11	312.77	311.48	312.25	312.38	314.11	313.61	311.25	316.61	312.46	312.35	314.32	314.42	310.07	311.64	316.24	312.07	313.25	313.18	313.06	309.75	318.83	314.75	314.09	311.88	313.82	309.87	316.94	314.05	309.82	314.2	310.79	317.52	313.84	311.74	313.91	311.6	311.68	312.18	313.05
311.78	313.93	314.98	314.73	311.85	309.83	311.47	314.54	316.7	314.92	315.07	312.46	314.71	314.15	313.57	316.82	317.44	315.33	313.98	314.43	314.76	312.93	316.22	316	314.82	315.34	316.96	314.29	313.63	315.31	310.54	316.31	311.84	313.31	314.97	311.61	314.26	316.6	312.63	312.2	313.02	314.9	313.19	315.77	313.29	317.43	315.98	311.95	311.36	315.83
317.98	317.26	315.25	314.77	315.06	319.17	317.11	317.52	316.47	314.27	317.07	321.15	312.74	315.37	312.48	316.52	315.45	314.29	316.52	316.68	318.62	316.12	317.8	318.52	318.67	316.44	317.62	316.84	313.5	315.2	315.35	315.5	317.66	313.14	318.1	315.58	317.69	315.62	315.21	314.4	315.47	316.26	311.84	315.05	317.06	316.17	314.39	314.32	315.99	317.58
309	305.4	302.95	302.09	307.59	306.57	303.87	305.28	304.77	306.48	305.28	307.25	305.32	308.5	303.98	304.58	306.02	302.54	299.72	307.05	307.76	307.55	305.78	304.54	310.05	304.73	305.02	307	305.13	309.7	303.67	306.54	306.99	304.2	305.48	308.08	307.75	308.89	307.06	302.08	308.86	308.38	305.82	307.49	308.88	303.98	305.75	305.59	307.64	303.81
306.08	304.39	302.34	310.05	305.14	304.99	300.26	305.63	300.97	303.45	305.29	303.53	299.89	308.19	303.55	305.22	303.73	299.81	299.75	302.61	306.99	304.93	311.28	304.38	305.33	307.49	306.17	306.43	303.77	305.56	306.37	303.42	304.23	304.92	304.43	306.8	304.22	308.04	304.88	301.6	305.07	303.92	305.44	305.83	302.56	305.38	303.73	302.95	304.02	306.52
308.97	311.02	305.69	307.32	309.3	311.55	312.91	306.43	309.32	310.36	305.32	306.65	306.81	307.56	307.64	307.11	309.69	307.94	306.27	308.5	309.76	311.81	309.35	312.47	308.84	309.13	308.73	309.63	306.34	303.93	309.02	312.15	307.97	308.1	309.1	309.75	310.36	306.02	306.91	307.83	307.32	304.58	305.4	308.32	309.47	307.02	308.93	310.35	306.98	305.61
317.65	317.79	319.5	314.98	315.12	311.88	316.74	316.47	318.4	318.05	314.62	316.11	314.34	318.54	317.62	316.4	321.17	313.77	315.49	314.36	314.95	323.38	319.89	318.8	315.71	314.47	315.62	316.35	315.77	315.12	319.27	318.54	318.82	315.43	319.95	319.96	313.62	317.17	319.11	315.8	317.72	315.18	316.94	316.45	313.46	315.67	313.5	316.41	321.23	315
319.95	320.82	317.3	318.77	318.3	318.03	319.7	317.96	315.82	316.49	317.92	318.33	315.85	316.62	320.65	317.22	323.33	319.98	317.58	317.85	318.71	320.46	320.09	319.33	316.73	315.89	312.55	320.34	321.75	317.71	312.5	318.99	319.72	319.53	313.37	315.92	318.18	318.83	319.3	315.56	317.71	316.89	317.6	317.72	317.2	316.54	317.43	316.56	318.35	318.76
295.03	299.93	300.01	302.69	297.67	300.88	302.54	304.22	302.03	305.29	304.44	302.92	301.79	303.86	301.37	299.61	304.22	303.08	300.89	301.23	303.8	300.12	303.85	301.69	303.71	306.55	303.97	302.64	302.15	306.68	302.98	303.75	304.71	300.96	303.21	305.62	302.44	300.16	301.85	300.78	304.14	298.71	300.9	304.67	302.22	302.55	302.47	300.34	299.08	302.97
305.07	307.51	304.62	304.8	306.12	304.49	301.08	302.16	301.08	306.49	300.74	304.23	301.81	305.03	304.05	306.42	304.43	302.13	308.13	307.68	303.2	307.15	308.3	305.4	302.86	305.19	306.98	304	306.31	300.97	305.05	301.56	308.09	301.86	307.9	305.14	303.8	307.56	306.33	305.75	304.46	301.07	304.15	306.64	306.01	302.59	302.31	304.5	301.21	302.81
314.61	315.95	312.55	314.9	314.2	313.73	315.23	314.38	312.5	313.8	315.6	313.26	311.52	312.71	311.53	312.06	311.5	317.2	314.21	315.1	316.03	318.54	317.57	313.06	318.22	314.3	315.08	315.57	313.6	313.6	313.43	312.54	316.91	316.93	313.13	315.13	315.17	314.53	315.78	315.36	312.79	319.39	311.86	314.36	317.11	315.56	314.37	313.63	315.24	311.81
303.69	303.7	301.6	305.7	304.73	303.71	305.72	302.88	302.71	306.1	300.74	301.93	300.39	301.06	303.74	303.8	306.05	300.44	303.8	303.41	301.73	303.62	303.95	302.84	302.28	301.34	305.04	302.88	301.01	305.11	307.29	303.04	302.18	301.87	306.39	303.77	299.62	304.91	302.48	300.87	300.09	302.79	302.79	303.84	301.97	303.38	304.9	302.8	304.82	299.71
302.87	308.31	303.27	303.05	304.95	304.7	302.77	303.64	303.86	302.01	301.69	302.86	297.16	305.38	301.8	304.42	301.57	302.03	303.93	300.77	304.72	302.93	304.87	302.04	308.75	299.14	300.06	304.45	304.42	303.21	302.14	304.99	302.21	301.58	303.52	303	302.2	303.48	302.78	302.91	303.28	305.29	305.72	302.33	305.83	305.04	303.6	303.15	298.73	302.48
293.58	294.23	295.37	293.73	293.82	291.23	292.5	295.96	295.69	296.66	294.54	295.01	294.51	295.24	291.82	291.02	293.7	296.38	294.86	291.72	291.32	293.04	297.05	292.47	295.77	293.44	293.03	292.92	292.08	294.47	296.38	294.55	292.95	295.53	293.48	296.13	292.1	291.21	291.13	295.13	293.13	295.18	292.36	293.93	293.65	293.15	292.12	292.47	294.44	294.79
303.94	307.99	304.84	302.1	305.87	309.89	307.85	309.8	302.39	310.39	306.09	304.9	305.77	310.62	306.49	304.92	308.6	310.7	307.99	305.18	305.39	305.3	306.75	307.05	302.96	304.42	308.09	308.34	302.14	307.82	307.17	308.43	301.84	304.05	306.6	307.11	305.09	302.94	308.15	304.83	303.18	308.48	306.54	306.4	306.4	304.51	304.36	304.16	305.96	305.54
305.53	302.04	306.31	303.08	305.87	306.21	303.39	302.49	305.11	305.31	306.75	304.24	304.96	309.76	303.43	305.86	305.2	305.94	307.47	305.49	302.52	306.64	303.64	303.45	304.37	304.66	307.3	306.73	306.33	307.8	304.49	306.96	308.36	303.05	306.85	303.07	306.31	302.94	301.07	302.42	304.89	304.88	305.39	303.78	304.58	305.88	302.29	306.47	304.5	300.88
302.12	302	301.63	302.11	301.7	303.21	302.4	300.13	300.96	301.71	300.79	300.78	305.09	303.36	305.5	300.45	303.23	299.34	300.61	299.43	300.1	305.43	302.25	304.17	304.07	301.95	302.43	301.48	303.72	301.87	300.7	304.59	300.91	304.94	304.19	299.63	305.32	300.85	300.89	306.4	303	303.27	305.87	303.44	303.1	303.98	303.47	301.02	303.33	303.61
325.68	324.6	323.67	326.76	328.02	327.31	327.83	323.47	325.91	324.82	326.94	327.08	326.52	322.83	325.43	321.83	326.95	323.64	322.65	326.75	327.53	324.6	324.85	325.66	324.58	327.77	326.48	327.15	325.65	323.49	328.06	328.7	326.87	330.12	325.27	323.83	320.95	324.88	327.89	325.76	326.38	325.63	322.13	327.1	324.65	325.02	326.44	323.94	325.46	324.01
311.08	311.87	313.89	312.3	312.25	316.54	312.33	315.4	314.43	315.55	312	315.21	316.72	313.26	313.73	314.85	315.74	312.71	312.69	311.71	314.44	313.71	314.2	315.42	315.01	310.71	311.96	315.3	310.32	316.73	311.79	312.33	314.41	311.53	312.61	316.73	314.83	313.87	316.65	316.4	315.99	314.54	315.97	316.91	319.45	311.81	313.03	311.29	313.43	315.2
310.9	310.27	313.7	313.12	310.97	310.88	316.1	313.59	307.67	314.92	313.53	312.85	312.27	310.9	313.63	313.22	313.95	309.91	313.82	312.07	313.24	308.04	310.89	312.78	312.53	309.29	314.43	311.74	312.53	313.3	312.12	312.88	315.39	310.72	308.54	313.78	311.27	310.96	311.04	312.75	313.53	314.14	311.07	312.51	314.29	311.69	312.28	312.65	314.93	311.34
300.67	300.72	302.63	298.36	301.87	303.76	300.01	302.71	299.57	300.52	301.06	301.14	298.1	300.76	303.1	301.76	300.97	301.82	298.68	302.56	301.79	302.23	298.12	300.54	299.53	297.15	298.79	301.73	299.95	301.76	303.58	297.17	303.53	303.65	301.94	304.48	301.74	303.54	299.33	300.5	300.5	301.18	301.21	298.57	306.9	301.84	298.99	304.51	300.05	301.93
310.68	312.04	309.28	310.34	307.41	308.26	306.75	307.69	309.15	308.72	308.17	310.99	310.8	312.47	306.77	310.51	312.96	312.51	308.92	307.18	311.77	309.28	312.48	308.45	308.15	312.12	310.12	310.84	307.38	309.7	307.56	313.33	311.22	309.02	310.54	310.02	309.52	308.78	311.33	310.44	309.9	311.1	307.11	310.45	311.56	305.72	313.36	309.61	309.67	308.58
311.84	310.49	313.13	310.97	310.13	311.9	309	315.48	311.05	312.25	311.22	311.46	313.52	307.21	311.48	314.16	312.87	311.14	307.49	310.13	310.29	312.37	310.89	313.44	313.44	314.45	314.08	310	311.53	309.33	312.91	312.47	311.43	314.48	311.25	310.66	311.18	312.06	313.8	312.58	315.41	309.61	311.56	312.87	311.63	312.41	315.8	315.52	310.89	313.15
302.08	305.99	299.4	302.68	310	306.66	304.14	307.11	307.51	303.94	301.84	304.98	305.18	305.33	305	304.51	304.37	300.35	307.27	308.97	308.15	302.38	306.01	304.96	301.86	306.31	305.28	306.45	304.43	299.68	303.77	303.62	305.8	308.47	306.56	304.93	306.71	308.66	304.65	304.67	306.77	308.81	306.44	305.91	305.05	307.89	303.35	305.47	304.76	302.7
318.17	319.8	322.78	314.54	321.27	321.9	320.78	319.19	317.79	319.28	323.34	317.01	319.39	316.82	319.62	317.48	322.77	320.88	317.91	320.41	317.78	318.35	318.34	318.2	315.92	320.22	319.36	319.89	313.93	320.38	319.95	317.56	318.45	316.17	319.36	319.6	319.85	322.34	321.76	320.16	321.99	318.17	318.89	318.22	318.13	318.68	322.31	319.05	319.36	321.56
319.74	320.93	315.66	316.3	315.46	316.95	317.28	316.8	315.38	317.9	317.93	314.75	319.55	316.6	317.09	316.89	319.64	315.5	316.93	319.01	317.05	316.3	317	318.33	317.84	317.51	316.51	315.42	315.91	318.05	318.26	315.68	316.49	318.62	320.08	319.05	317.99	315.78	317.53	320.68	316.71	315.35	315.26	315.34	313.46	318.53	316.47	318.85	313.8	319.9
318.88	316.45	319.24	315.69	317.72	320.49	315.8	318.3	318.63	317.41	320.4	317.12	319.3	318.57	318.21	320.9	317.35	318.81	318.07	321.02	318.19	319.98	319.13	318.61	319.41	316.07	319.67	314.91	322.84	318.02	320.13	315.59	317.69	317	317.62	323.68	321.6	319.56	322.14	320.84	315.16	318.97	315.92	317.82	319.2	316.83	319.6	317.49	318.28	316.64
318.73	323.6	318.56	316.58	318.05	316.62	316.78	317.73	317.62	317.76	316.33	316.32	318.45	317.84	315.62	319.15	318.2	322.16	319.47	319.55	316.94	318.89	322.38	315.49	315.82	319.45	321.56	324.19	318.86	318.94	316.04	315.97	318.66	313.7	314.8	319.79	317.85	316.22	318.25	316.31	318.01	321.47	319.99	318.03	318.05	319.33	319.49	318.23	315.56	319.8
303.93	300.21	304.77	304.49	308.84	307.64	306.18	309.08	303.37	304.94	305.97	305.75	305.03	304.92	308.44	306.46	304.69	301.76	303.7	307.22	303.85	303.51	306.87	303.02	302.81	300.55	306.37	303.32	306.54	308.95	309.16	302.43	302.28	306.17	303.17	305.02	305.41	303.36	305.84	304.64	306.54	307.31	306.06	304.61	301.99	304.28	304.76	302.84	303.25	303.92
306.44	304.08	307.69	304.7	300.44	307.62	305.1	305.06	307.05	305.73	304.27	304	301.52	303.03	303.9	305.48	303.66	300.65	305.62	303.97	304.96	301.14	301.09	306.41	306.51	301.91	302.26	304.52	305.94	299.88	305.74	302.48	305.73	304.29	301.7	301.18	304.78	300.22	304.97	307.06	302.87	308.09	298.9	303.76	304.41	308.04	305.54	302.62	303.21	305.82
328.99	330.24	327.69	329.04	333.2	332.39	329.67	327.5	326.37	326.64	325.69	331.47	329.6	328.35	326.64	330.94	329.79	329.15	325.79	332.61	327.48	327.79	326.28	328.03	327.08	326.43	329.2	328.23	325.42	325.43	330.49	326.86	330.22	326.48	326.8	328.52	326	327.31	328.73	327.17	327.98	328.15	330.38	328.99	330.58	330.45	324.65	326.32	328.49	330.22
304.57	304.01	301.23	304.39	301.44	301.39	301.51	299.22	301.83	303.18	304.68	303.99	303.22	305.26	301.82	301.69	302.15	302.14	302.27	304.61	306.04	308.2	303.67	303.6	302.13	306.88	303.68	303.9	302.89	302.81	301.32	304.59	306.82	301.49	304.94	298.85	303.17	303.49	302.61	306.67	302.25	305.79	302.46	305.23	302.34	299.73	302.12	303.11	303.76	303.63
302.04	302.87	300.57	302.63	304.28	301.09	300.79	303.97	305.35	301.22	304.39	301.74	303.29	300.39	305.92	300.93	303.69	301.2	304.38	301.11	302.83	302.86	303.01	303.97	305.67	304.65	304	301.92	304.15	302.58	305.55	299.99	302.29	303.65	306.66	303.61	300.81	301.25	303.41	305.27	305.2	303.64	304.34	302.74	304.43	306.14	303.15	305.34	300.26	303.48
315.22	315.04	312.77	313.05	314.53	311.31	313.41	310.65	311.45	311.08	315.09	313.96	315.18	310.95	311.29	313	315.55	308.51	313.34	313.5	310.98	312.8	313.04	316.09	313.66	314.2	315.76	313.96	311.94	313.69	317.11	315.06	314.45	313.5	311.94	316.36	315.35	313.43	314.56	314.58	315.4	312.75	314.35	311.04	311.82	314.03	311.05	314.58	311.73	314
315.58	314.5	311.64	315.12	313.95	310.41	310.7	313.36	313.6	311.89	310.13	310.85	314.78	314.59	312.26	314.37	314.18	311.9	316.05	311.14	314.04	311.82	312	315.92	311.6	314.27	312.06	310.76	311.33	314.48	313.09	315.65	311.48	311.42	313.74	311.11	313.71	311.78	314.82	314.31	316.86	315.16	317.08	313.18	312.8	313.76	314.13	309.78	314.08	312.97
325.3	325.22	326.62	328.24	322.13	326.06	325.87	323.13	327.43	327.21	322.1	322.89	322.95	323.34	325.28	325.23	322.62	325.02	324.43	325.64	328.21	321.99	323.17	322.68	320.83	325.26	323.79	325.4	326.77	323.5	327.74	324.76	325.37	326.64	325.29	326.12	323.86	326.28	319.7	320.53	324.94	319.16	325.31	327.63	323.49	327.38	325.25	328.92	323.82	324.13
304.15	301.78	306.26	306.11	300.67	303.64	305.79	306.15	303.76	307.8	304.54	303.22	306.45	303.2	305.35	303.84	302.64	304.75	306.41	305.58	302.54	302.17	303.57	306.14	302.6	304.32	306.77	303.76	305.84	303.01	305.26	302.42	303.97	303.9	302.07	304.51	304.25	308.55	304.45	306.51	301.19	306.17	305.09	308.5	303.71	308.33	302.6	304.62	305.41	305.04
326.32	326.51	327.67	328.46	329.39	326.48	326.31	330.3	328	326.3	327.17	326.35	330.62	326.89	327.26	328.79	327.25	329.23	326.68	329.93	329.12	326.84	325.94	325.54	329.35	326.25	325.5	325.95	324.7	329.25	325.7	325.26	327.78	327.01	327.1	328.29	327.93	326.41	327.86	326.14	324.62	325.67	327.28	328.63	329.05	328.83	327.83	329.57	325.4	329.96
297.46	296.02	298.98	294.9	299.82	297.79	293.13	299.68	298.04	297.27	295.21	300.55	299.65	298.12	295.59	297.61	298.58	297.98	300.2	294.31	294.84	294.51	297.08	296.71	295.13	297.54	299.49	295.51	296.76	296.49	296.61	294.38	299.58	291.94	298.12	297.58	298.03	297.55	295.91	296.32	297.68	296.48	297.21	297.22	298.48	296.83	297.03	298.93	292.85	295.68
314	315.84	315.86	317.45	311.29	317.11	314.14	315.77	316.91	314.87	313.87	316.74	315.8	317.82	316.51	314.22	315.94	311.34	315.15	315.22	313.68	317.66	314.23	312.94	314.38	311.34	315.52	318.61	317.04	314.67	314.95	313.66	313.89	317.55	315.48	312.02	314.07	311.44	315.65	313.02	310.73	316.69	315.16	315.89	314.21	311.75	315.46	316.61	315.79	312.2
317.33	313.89	314.82	315.48	314.61	315.98	311.09	316.61	314.15	316.4	315.29	313.98	318.07	313.21	311.92	314.66	316.04	317.11	316.32	314.66	317.28	311.95	313.66	317.87	317.56	312.97	315.82	314.34	315.05	318.02	314.13	315.36	315.08	313.93	315.25	313.84	314.35	316.98	316.44	313.59	314.25	314.12	314.77	312.54	315.05	311.79	313.91	317.91	314.97	313.06
295.26	293.08	293.44	293.91	294.61	294.61	293.92	294.97	294.3	295.81	293.48	295.37	296.91	296.31	292.7	294.03	295.8	292.24	297.43	295.6	295.11	292	296.81	291.98	295.5	294.76	297.24	292.27	293.91	294.89	294.22	293.85	290.85	295.55	296.25	295.24	298.05	293.39	299.15	295.16	295.38	293.37	294.2	294.93	299.73	295.04	291.93	293.4	296.05	291.69
308.92	311.87	309.82	308.66	308.62	306.42	313.22	312.26	311.99	312.35	316.41	309.74	313.37	314.32	313.17	311.84	309.39	310.52	314.22	311.34	311.49	308.42	309.92	309.08	312.47	307.38	313.1	311.43	307.65	313.17	310.65	311.13	310.21	310.78	315.55	312.08	311.11	311.32	308.09	311.25	313.51	309.87	309.29	311.71	310.51	310.05	308.71	311.86	310.95	310.65
319.47	317	316.29	317.66	318.92	318.21	313.85	317.1	315.16	317.28	316.54	318.96	313.32	314.5	316.64	315.57	316.31	317.35	316.1	315.41	317.42	318.72	318.69	318.14	316.97	316.31	316.5	311.56	317.21	320	317.03	319.88	319.49	317.05	314.59	316.65	315.49	318.79	316.58	315.48	319.82	312.75	313.44	316.41	316.61	315.81	318.37	313.24	315.71	318.7
310.81	311.84	312.38	312.11	313.39	313.1	314.05	317.2	313.63	314.24	314.63	310.19	314.06	315.25	315.29	312.14	316.62	313.15	315.72	313.67	313.9	311.6	312.39	315.4	314.81	311.07	312.79	315.95	317.06	315.26	313.04	314	313.73	313.89	311.57	312	314.98	315.54	315.34	312.03	312.38	313.51	315.37	313.99	314.64	315.51	312.9	315.95	315.73	313.66
314.08	319.59	313.12	315.83	312.51	314.56	315.28	316.36	317.6	307.62	317.84	312.67	313.15	314.69	314.78	313.37	314.19	311.08	313.44	314.89	316.64	314.99	313.39	314.42	314.48	316.76	317.53	314.2	313.33	314.6	312.57	313.41	317.06	314.61	316.32	317.99	315.38	317.27	315.45	316.18	315.13	313.47	317.46	315.15	312.06	317.2	309.97	315.1	315.58	311.67
300.49	302.82	301.9	303.81	302.6	300.22	301.52	299.79	302.55	299.9	301.52	302.87	300.15	298.81	305.39	301.21	302.51	302.29	300.56	297.96	298.94	301.02	302.42	300.81	301	299.65	302.32	299.11	298.64	300.23	299	302.63	301.69	303.88	304.94	299.61	303.9	301.73	299.52	303.15	297.64	299.73	297.72	302.77	303.38	299.24	296.51	299.78	298.87	298.53
306.54	305.26	305.21	301.36	302.31	304.62	304.92	308.41	305.55	306.11	303.65	306.15	307.62	305.6	308.91	305.82	302.99	305.39	305.29	303.77	305.26	305.88	305.22	309.13	304.07	305.33	306.15	305.73	304.35	301.78	303.56	306.71	304.17	303.37	303.21	303.03	306.63	301.59	304.15	306.87	305.02	304.13	304.76	303.92	303.03	305.37	305.23	305.6	302.8	302.38
315.63	319.67	318.44	317.92	313.73	314.32	316.46	318.01	316.37	317.51	314.27	314.31	318.85	320.89	318.91	317.67	317.54	317.72	318.96	317.26	314.8	317.14	315.53	317.63	315.56	321.05	316.24	319.05	313.41	315.53	317.49	315.49	312.86	316.6	316.03	318.47	317.88	316.93	315.06	313.54	320.75	314.97	316.03	315.92	315.11	319.62	318.49	319.55	317.6	314.21
305.51	306.57	304.59	298.22	301.35	303.16	302.97	304.02	303.9	306.17	301.87	308.04	306.07	304.25	304.61	300.85	303.67	302.81	304.04	301.92	306.85	301.87	304.82	303.98	305.72	301.9	308.49	305.96	305.86	306.68	303.16	303.62	303.53	304.1	301.56	307.43	303.19	304.54	304.32	306.19	303.33	304.8	308.71	306.3	301.83	309.2	304.01	304.15	301.7	303.38
311.35	308.78	311.91	308.32	310.66	308.19	307.67	308.96	307.63	307.42	311.14	304.14	310.86	307.75	313.62	306.67	310.52	308.52	306.23	308.23	307.28	309.86	311.87	308.91	310.55	307.35	309.22	309.2	310.17	308.01	310.87	310.02	313.3	311.52	308.87	312.01	310.53	309.49	307.63	308.39	309.73	309.91	302.86	306.89	308.1	309.13	311.23	309.58	312.01	310.61
306.57	305.33	306.39	307.83	305.23	303.56	307.12	308.59	308.54	309.45	306.62	306.83	305.34	307.61	308.82	306.63	306.33	304.21	303.89	306.45	307.46	304.31	304.51	308.57	303.75	304.37	306.38	305.81	307.18	304.27	307.35	304.31	307.57	305.26	305.21	306.96	307.1	305.3	303.5	304.46	305.77	305.73	307.32	311.18	308.72	307.5	304.48	305.73	309.33	304.88
312.78	315.32	316.58	316.36	316.56	313	312.83	314.97	311.83	315.23	318.53	316.58	315.84	313.53	316.53	310.84	314.7	314.55	315.26	315.33	313.5	313.65	311.78	314.13	315.78	313.17	314.52	311.35	313.79	315.2	318.02	315.44	317.28	312.76	316.1	314.44	315.93	317.37	315.56	316.97	312.5	312.71	315.11	315.16	315.94	310.95	315.01	314.07	312.02	314.72
327.09	327.44	326.37	327.12	330.9	327.14	326.82	324.11	325.32	327.48	326.45	329.09	326.63	327.75	326.82	329.21	330.29	329.16	328.6	327.73	330.72	329.88	323.85	329.79	328.4	329.75	327.02	327.86	326.4	325.16	325.02	329.91	327.67	329.62	328.55	327.46	328.68	328.49	329.03	327.32	329.02	325.45	328.36	324.84	328.86	327.23	327.57	326.95	326.85	325.85
292.54	296.35	292.77	292.25	293.9	295.59	292.42	292.98	293.29	295.19	293.77	294.53	295.6	296.06	294.98	297.29	299.91	294.77	296.96	299.12	299.8	293.4	297.3	296.08	291.92	294.39	293.11	297.17	295.98	293.7	293.98	294.75	294.5	296.37	296.47	295.92	292.67	294.65	293.63	294.95	293.2	296.42	296.22	296.92	295.52	295.6	295.35	290.14	295.39	295.48
301.74	307.01	298.16	302.86	304.9	301.92	302.45	300.47	300.85	304.32	299.94	301.45	302.69	304.64	299.15	303.23	300.12	306.03	302.27	301.71	299.63	302.66	299.32	306.01	304.23	304.3	298.58	300.12	300.61	300.5	303.17	302.19	299.96	304.36	306.17	302.7	301.15	299.77	303.17	305.78	299.99	302.95	302.19	302.48	301.77	301.55	300.72	302.83	302.38	301.05
309.18	312.8	307.41	306.2	312.07	307.23	308.73	307.11	308.9	309.47	307.54	308.37	308.93	305.71	306.92	308.4	311.61	311.12	308.39	306	311.55	311.26	303.57	303.65	308.85	308.21	309.95	310.02	308.97	312.23	306.1	311.75	309.14	310.78	308.59	308.01	310.43	310.71	307.31	307.34	310.62	307.73	308.23	309.73	302.97	308.19	309.63	312.48	305.23	305.66
311.77	310.57	310.72	311.22	312.16	312.72	313.74	310.99	309.7	316.89	310.59	313.99	309.43	311.01	312.66	317.98	314.42	315.17	312.01	312.59	312.76	310.95	316.56	313.99	312.92	310.37	314.04	312.54	311.18	318.46	311.18	314.07	312.76	316.11	316.33	309.66	314.05	315.55	310.24	313.43	310.8	315.75	310.21	311.17	310.38	316.25	309.33	306.87	312.58	312.71
307.06	304.67	306.92	306.97	304.19	304.41	305.09	304	306.35	306.42	309.78	303.11	305.83	304.99	309.55	308.65	305.52	302.91	304.38	304.44	308.72	303.42	304.97	305.14	304.42	310.19	303.92	306.14	303.41	307.69	308.54	304.98	305.57	305.04	307.59	304.83	307.06	309.32	309.98	304.49	303.66	304.74	308.41	307.51	307.5	307.47	306.65	306.68	306.31	308.2
323.46	326.48	327.48	326.48	323.42	325.05	326.48	325.49	326.8	324.02	326.83	325.62	326.9	327.4	323.16	325.77	324.92	330.6	323.76	323.75	321.38	325.09	324.94	323.98	325.55	325.51	325.39	327.59	322.99	326.7	323.31	326.3	324.58	324.22	327.75	328.99	323.02	323.74	324.7	326.91	323.35	326.45	328.11	326.84	324.8	326.62	323.32	323	326.34	325.04
305.47	310.79	305.18	304.39	306.09	307.21	303.38	306.07	303.71	304.41	304.99	306.12	303.91	307.54	301.75	305.5	303.45	305.81	301.95	304.28	302.66	307.14	305.17	307.11	303.93	305.91	303.22	307.58	302.77	307.62	303.81	307.59	303.07	307.46	306.88	306.97	306.17	306.63	305.79	302.67	301.97	302.91	306.27	306.52	304.77	306.5	304.44	305.14	309.23	303.95
318.77	309.98	313.99	315.07	313.16	317.66	311.72	318.27	314.33	313.94	315.28	314.03	316.45	310.89	315.98	314.79	316.24	314.77	316.41	316.84	315.54	314	311.75	316.51	314.69	315.09	312.97	316.93	313.9	314.79	311.33	316.86	317.27	314.98	313.09	316.01	315.99	314.74	315.93	313.69	311.14	314.45	317.89	310.89	313.14	316.39	312.24	316.19	313.06	315.98
295.68	292.1	294.96	295.62	293.27	297.29	294.69	295.34	295.59	292.47	291.29	294.66	293.87	292.85	294.95	295.33	292.11	295.66	298.58	294.65	297.3	294.77	295.59	295.5	294.63	292.22	292	297.83	294.79	290.2	289.95	291.85	295.03	292.76	293.15	294.1	295.09	296.62	297.44	295.41	292.42	295.66	292.1	289.33	291.83	293.27	294.98	295.24	295.8	295.09
300.97	304.87	304.64	302.54	302.4	306.06	302.88	305.31	308.17	304.58	305.86	304.47	303.1	308.74	303.49	303.19	308.51	303.74	301.97	304.39	304.46	306.05	307.03	303.54	301.67	305.81	304.74	308.42	304.38	304.23	302.17	303.92	304.05	305.02	304.74	306.74	302.89	303.6	303.98	305.16	302.47	307.1	307.24	305.56	298.8	306.9	303.93	303.01	302.6	304.99
294.55	295.76	297.02	296.59	298.26	294.78	299.08	298.9	297.5	298.33	298.95	300.08	295.99	297.83	298.99	295.64	293.31	298.85	297.77	299.64	296.43	293.43	293.68	295.13	295.25	301.42	297.34	297.74	297.19	296.4	294.31	297.86	294.57	296.48	296.31	297.24	296.88	298.65	297.97	297.28	293.96	299.89	299.22	297.74	298.14	300.67	294.1	294.1	300.91	297.92
326.02	328.6	326.06	329.34	326.76	329.39	329.25	326.32	327.32	324.53	324.03	329.01	323.71	326.35	324.5	326.05	328.6	328.9	324.44	327.83	327.52	327.24	328.07	327.67	328.8	330.28	329.3	326.53	330.04	325.74	325.7	324.22	326.95	326.2	327.62	327.63	328.71	328.46	326.14	327.07	323.26	324.12	326.39	325.51	326.9	326.52	328.27	327.36	322.62	327.45
313.5	312.15	316.75	312.02	319.82	310.73	313.13	310.82	312.51	316.66	316.75	315.43	311.95	312.08	314.76	314.42	314.7	317.09	311.25	317.04	317.8	314.5	313.46	313.62	315.27	315.56	317.59	317.11	314.17	313.33	315.37	311.88	316.09	315.08	313.8	317.05	312.57	311.78	315.47	314.53	315.52	312.1	319.34	318.6	313.59	317.16	313.43	316.96	315.16	316.36
303.65	301.56	302.16	300.33	304.5	299.71	305.7	304.09	305.33	301.36	307.82	303.59	303.88	303.43	306.38	303.04	300.92	305.1	302.34	301.87	304.63	303.59	304.35	303.58	303.19	302.09	302.28	302.28	300.5	304.33	303.29	302.97	304.37	303.82	302.16	305.08	303.62	304.25	301.96	300.98	304.12	303.38	304	303.83	307.11	302.24	301.03	302.98	304.6	298.99
311.04	310.34	310.41	309.13	314.08	312.94	314.5	315.04	314.02	315.42	315.78	314.8	313.74	309.56	311.95	313.65	316.03	317.03	309.86	311.12	310.72	313.65	308.69	312.22	311.05	311.45	312.72	313.58	313.15	312.65	313.35	311.04	314.29	313.83	310.78	312.95	313.42	312.56	313.87	312.2	312.89	309.2	315.52	312.19	310.55	310.09	309.78	311.09	310.4	313.64
314.04	318.94	315.84	310.86	313.77	315.43	317.84	316.44	316.33	312.87	315.74	314.78	314.81	315.79	317.09	318.75	315.52	312.4	315.26	314.39	313.41	316.39	314.28	313.52	317.41	317.26	315.99	313.05	315.24	311.79	317.43	312.01	317.39	316.75	317.86	314.71	314.34	314.46	317.33	316.43	314.87	317.43	311.44	317.03	316.07	314.49	314.43	315.1	311.61	313.93
302.33	306.31	304.9	305.59	302.8	305	300.52	301.41	302.42	302.72	301.3	305.39	304.7	304.52	304.63	304.99	304.11	301.96	303.38	307.56	305.12	301.49	302.35	305.41	301.87	303.57	303.43	306.53	306.81	301.02	303.85	300.79	305.38	306.57	305.77	304.71	306.88	307.78	307.13	307.04	302.87	305.15	304.67	303.91	304.34	307.65	302.84	305.78	304.1	304.42
315.32	315.18	314.68	315.42	315.19	316.81	315.16	316.05	311.73	318.81	317.27	314.71	315.49	314.25	316.17	318.2	314.47	313.56	316.25	312.05	313.4	314.78	311.5	315.55	314.41	317.26	315.62	314.68	314.63	315.35	316.86	312.23	313.81	314.37	311.86	314.17	317.21	319.42	314.99	310.99	317.68	315.14	313.53	314.94	313.79	317.06	317.2	317.03	317.65	315.43
309.3	310.25	306.38	313.17	306.78	306.98	310.22	308.81	309.6	308.35	315.06	311.52	310.53	305.77	311.46	308.16	309.71	307.24	307.23	308.28	310.05	312.3	310.58	305.16	309.75	309.17	309.75	309.57	311.87	309.12	308.24	309.91	310.39	311.5	310.15	308.38	310.05	308.86	309.84	307.88	309.96	308.65	308.61	308.9	309.45	313.75	313.44	313.3	311.5	310.5
325.52	329.17	328.47	327.03	328.24	326.47	324.82	328.03	324.15	327.94	327.85	326.26	328.18	324.26	326.63	324.54	327.11	326.19	330.71	326.47	325.85	326.4	328.19	329.19	328.75	324.96	328.41	321.71	323.48	326.34	326.27	325.97	325.52	328.65	325.25	330.86	327.21	328.03	327.39	328.37	328.2	326.56	329.72	327.88	326.32	321.5	325.34	328.52	325.47	323.82
304.28	304.23	304.03	303.02	305.81	307.57	305.65	307.69	304.8	306.63	303.22	307.87	304.41	305.29	305.06	302.05	302.8	305.09	302.99	306.24	305.4	302.96	301.77	302.63	304.38	306.15	302.58	307.74	304.03	305.32	304.69	306.58	304.54	305.84	306.64	301.43	305.96	309.17	308.07	305.24	303.56	306.95	303.06	304.02	305.2	304.48	302.27	303.25	305.77	302.28
305.23	305.9	302.59	304.91	306.31	301.61	303.45	303.51	307.57	302.65	307.28	304.24	304.4	301.38	304.58	303.57	306.89	303.97	302.89	305.33	305.78	306.29	303.99	303.19	307.7	306.29	305.45	305.67	304.45	301.73	302.07	302.71	305.91	305.87	303.15	303.54	308.73	303.47	306.86	302.31	305.24	301.23	304.26	302.59	306.02	302.91	299.38	301.86	302.96	303.45
315.37	315.87	315.39	313.9	311.43	313.88	314.69	317.25	314.89	312.95	316.96	318.08	315.85	313.32	313.48	316.14	315.67	313.27	315.94	312.34	316.66	317.71	315.62	316.15	312.9	314.32	315.54	312.63	314.29	317.13	314.98	315.86	312.75	317.06	312.77	311.97	315.71	314.04	309.82	315.52	316.36	313.34	310.75	311.93	315.81	314.98	314.72	313.44	314.53	310.84
300.71	303.23	304.29	305.72	305.01	302.05	303.74	302.33	303.68	304.42	300.44	304.5	301.35	302.56	304.74	303.42	304.2	304.07	304.6	305.43	303.02	300.69	303.02	306.13	305.71	305.55	303.3	304.52	302.81	304.15	303.68	305.08	301.96	305.79	303.28	298.37	303.98	305.46	305.18	305.8	305.62	303.06	301.36	301.1	307.5	304.34	300.25	300.9	301.46	303.11
292.65	295.33	300.21	295.79	297.47	296.14	297.23	297.58	300.36	293.37	296.78	296.56	293.32	293.76	297.68	298.59	297.99	295.89	294.6	294.06	297.58	294.89	300.48	296.76	299.59	294.82	297.5	295.25	292.32	298.29	297.15	294.49	298.94	296.58	298.43	296.29	296.52	293.92	294.78	296.47	294.4	296.81	300.03	295.48	299.05	298.38	298.59	295.23	297.38	299.08
314.12	315.12	314.25	314.36	309.53	313.55	309.53	310.65	312.09	310.07	313.77	314.48	313.03	312.18	310.36	315.9	316.72	311.9	309.06	312.08	312.87	310.3	313.31	310.38	310.85	313.6	312.45	313.4	312.1	317.46	310.92	309.35	315.2	315.73	314.88	312.24	312.95	312.24	313.82	310.96	314.81	313.73	310.94	313.71	310.29	311.73	312.23	311.82	311.54	314.85
312.75	312.21	316.56	312.26	316.76	313.12	312.14	313.95	316.52	311.56	314.1	313.97	315.07	312.41	314.3	311.87	314.34	312.97	309.84	314.18	314.8	314.66	314.19	311.51	315.13	316.58	317.83	309.56	312.88	314.31	318.21	308.71	313.43	316.01	313.49	315.03	316.25	309.66	313.56	316.47	316.11	314.48	315.11	312.01	312.81	314.07	317	314.1	319.03	313.69
308.58	306.67	305.11	302.78	307.87	310.14	307.04	308.53	308.16	301.5	305.44	305.63	306.88	306.78	302.41	304.76	305.94	303.89	306.58	304.07	307.64	307.31	305.97	309.42	308.57	306.63	303.53	304.59	309.41	304.79	305.04	309.6	308.95	309.34	309.51	306.24	306.22	306.36	301.46	302.33	303.28	308.32	306.02	307.24	305.38	307.48	304.87	306.34	304.88	308.29
320.54	319.3	317.52	318.52	316.93	321.63	319.29	316.61	317.16	319.79	317.8	320.32	318.49	318.21	319.06	320.55	319.04	320.13	317.53	316.27	321.75	318.69	315.83	320.95	318.28	318.93	318.29	320.42	317.89	317.03	317.24	317.07	320.32	317.38	317.02	321.36	320.49	318.89	320.55	315.15	316.23	317.33	318.84	322.76	317.81	318.98	318.24	318.89	319.53	321.08
299.28	302.75	304.78	304.85	302.28	304.27	305.55	302.71	303.54	303.92	303.49	304.87	303.1	305.07	304.27	305.8	300.95	305.51	303.61	304.52	300.17	302.47	304.97	304.1	305.12	303.29	304.83	301.63	302.8	305.28	300.62	304.4	301.36	303.88	302.27	300.49	302.55	302.35	302.96	303.73	303.61	303	303.63	303.4	300.99	304.14	305.86	302.79	304.57	302.77
311.12	313.3	314.31	315.11	310.47	312.85	313.24	312.73	312.27	312.44	313.26	314.89	311.8	313.08	311.74	311.19	313.06	310.76	311.02	313.63	314.01	318.66	312.76	313.2	309.24	314.37	312.08	310.75	314.42	313.1	313.31	314.06	314.86	310.08	308.96	311.27	310.75	312.24	312.38	310.56	312.36	313.88	314.38	309.97	314.82	315.6	310.09	312.13	313.84	312.84
327.09	324.87	326.67	325.93	324	325.8	324.21	327.46	325.27	326.77	325.88	325.18	325.79	326.93	323.56	324.13	325.17	327.5	322.83	328.45	326.28	324.86	327.11	325	323.85	321.88	326.28	326.17	322.98	322.8	327.49	326.04	327.62	325.99	326.23	327.77	324.06	325.78	324.95	324.6	323.44	324.59	326.65	326.63	326.06	322.86	326.77	326.26	325.12	322.78
300.08	300.59	300.82	305.39	304.05	297.27	302.64	303.09	297.96	306.11	302.71	303.3	302.58	305.2	300.89	307.01	305.57	300.1	300.19	305.53	302.09	305.02	302.1	303.22	304.01	302.22	306.05	299.39	302.15	305.69	302.78	300.76	303.54	301.23	306.11	301.06	303.32	302.02	301.76	305.57	303.2	302.27	302.65	304.84	303.03	302.87	302.99	302.02	302.83	299.47
311.71	316.51	315.43	314.68	315.34	314.02	313.11	314.32	310.34	313.65	309.23	315.63	314.18	312.51	314.51	315.57	312.1	313.28	312.64	313.53	312.5	309.55	313.71	315.37	315.02	312.45	312.06	310.83	315.16	313.44	314.25	314.15	313.1	314.99	316.58	315.89	311.98	309.89	314.11	314.47	313.08	310.2	314.7	313.29	312.51	316.24	311.19	316.45	312.11	314.81
293.57	295.29	296.16	296.81	293.63	295.39	295.75	292.87	295.71	297.12	296.61	293.16	292.54	288.21	291.6	291.31	298.54	295.54	294	293.66	292.5	294.91	291.87	295.24	295.38	291.96	292.94	292.12	295.74	294.74	293.9	294.78	293.11	293.15	292.22	295.01	295.7	291.5	292.64	296.21	291.39	296.54	296.79	291.25	294.18	295.59	293.66	295.84	291.63	295.71
303.55	303.83	301.06	300.28	301.83	298	301.73	301.98	305.87	304.69	300.24	298.38	300.53	299.24	301.29	300.34	302.38	302.6	299.18	300.7	303.38	305.06	302.92	296.59	300.15	302.13	298.77	296.55	301.03	303.05	300.06	298.7	295.81	304.13	303.6	304.33	296.34	297.79	301.17	300.33	302.44	303.7	302.31	300.73	302.76	302.45	297.57	300.93	300.67	301.03
303.11	305.58	301.98	305.58	303.61	303.19	301.98	305.46	305.44	303.81	307.84	302.09	304.12	300.34	303.47	307.01	300.89	303.81	305.31	305.22	306.35	303.8	305.2	302.95	304.43	307.46	304.27	304.18	303.18	301.85	302.09	303.06	303.17	304.96	304.88	306.18	304.01	300.93	306.29	301.88	300.7	305.92	303.87	305.86	305.71	302.47	304.53	306.57	308	305.77
318.27	317.3	314.74	316.65	319.15	317.23	314.45	314.23	314.86	315.1	316.74	312.62	317.7	314.12	315.1	317.43	317.84	316.85	316.16	316.83	312.7	317.11	315.56	317.95	312.72	317.86	317.71	317.33	314.34	310.86	317.82	316.61	314.34	314.16	319.26	315.18	315.4	314.31	314.9	315.04	315.04	315.5	316.17	316.7	314.63	317	313.1	313.58	315.45	317.1
325.18	318.19	313.17	318.54	320.81	321.01	319.59	321.12	319.53	317.33	317.25	320.56	316.64	320.92	320.33	318.61	314.21	320.19	321.42	319.02	320.73	321.81	318.72	318.72	321.62	320.12	319.8	318.55	319.65	319.06	323.18	317.58	323.58	317.09	321.87	320.86	315.27	322.05	320.68	324.04	322.37	320.32	319.89	320.46	320.37	320.95	316.51	318.36	320.77	322.52
300.9	302.88	305.75	306.28	307.19	304.34	300.94	304.47	303.63	303.85	302.11	306.14	303.61	305.85	306.33	308.39	306.02	305.25	304.29	308.19	302.88	304.73	304.96	307.31	305.17	303.52	302.93	302.05	301.83	304.96	303.51	303.81	303.99	307.52	298.81	304.25	306.13	304.99	303.09	301.63	299.08	303.22	308.16	300.64	305.19	303.89	300.71	304.98	306.3	306.55
295.65	295.51	294.76	292.93	293.48	295.25	297.4	293.69	291.33	297.06	294.56	293.82	294.93	294.56	297.21	294.87	292.53	297.13	296.34	293.99	293.51	294.55	295.09	293.53	295.73	296.2	293.79	293.11	293.66	298.64	298.1	293.73	294.54	299.66	294.9	292.04	294.73	292.71	293.78	288.12	294.74	294.84	296.68	296.34	294.13	295.41	292.84	295.41	294.98	295.22
325.69	326.4	327.64	324.47	325.83	328.68	328.46	327.97	328.02	330.42	327.18	326.38	328.58	328.49	327.46	326.82	324.96	328.14	329.5	330.6	327.39	332.04	326.87	330.34	324.91	327.36	330.23	326.65	325.32	331.89	327.74	327.69	328.98	325.7	326.94	329.34	325.49	328.72	328.93	332.35	324.64	329.97	327.68	327.8	329.7	324.83	327.88	329.08	325.74	326.71
319.09	315.16	316.73	319.2	316.86	315.19	316.9	317.84	316	318.5	313.6	315.37	315.65	314.14	318.17	317.03	317.46	319.35	317.64	316.88	315.66	317.29	315.05	316.95	314.91	311.29	319.49	315.98	314	316.35	318.33	318.55	317.76	315.72	315.67	320.02	314.57	315.76	316.99	315.57	314.63	317.95	318.31	316.86	314.7	318.13	317.91	315.72	316.01	321.82
314.95	313.98	312.69	312.74	311.82	312.43	313.27	313.58	314.44	315.45	313.97	317.38	314.35	314.36	312.2	315.04	313.3	314.64	315.43	317.23	310.15	314.96	316.03	310.07	312.75	315.48	313.91	312.22	314.33	312.44	311.26	317.65	315.38	313.8	315.12	316.65	312.29	310.76	314.72	317.03	309.86	309.99	314.55	313.03	313.88	310.63	313.54	314.59	313.66	313.69
315.84	310.23	316.07	316.68	314.78	315.67	316.97	318.23	315.85	314.83	316.13	315.44	315.26	316.26	314.53	313.86	312.98	314.12	312.46	313.54	312.69	312.07	309.89	314.19	315.6	314.32	313.74	313.68	316.93	314.52	312.87	313.08	315.69	314.08	313.9	314.13	315.08	314.87	315.43	313.32	316.02	315.89	316.92	316.82	317.43	314.45	312.77	313.14	311.88	314.22
325.14	322.96	329.73	325.91	326.44	326.04	326.92	327.05	326.47	331.03	328	329.45	328.43	329.68	328.71	326.52	324.12	328.48	329.64	327.75	327.27	326.89	327.83	332.28	324.94	328.26	327.78	329.28	327.78	326.03	327.33	328.61	324.77	325.67	327.86	324.53	327.58	327.97	327.03	327.79	329.04	324.56	327.26	325.5	330.14	330.92	330.22	330.93	325.74	328.44
320.15	320.5	316.91	316.68	318.19	316.02	318.41	321.07	319.45	319.41	317.77	316.83	316.48	316.52	319.44	314.57	316.2	314.53	318.68	320.96	317.35	320.43	318.92	317.65	316.57	315.77	318.63	319.68	316.24	315.81	320.18	318.14	315.88	317.99	316.34	318.77	318.84	317.87	318.83	316.91	314.71	315.93	320.98	313.73	319.27	316.8	314.04	316.96	316.56	319.83
314.47	315.57	315.56	313.06	313.69	312.08	313.99	311.5	316.11	314.77	311.15	314.32	312.07	310.71	313.82	311.63	313.96	314.52	312.25	315.62	316.95	313.87	313.15	311.41	311.59	315.38	315.03	317.7	311.69	317.06	314.38	313.93	314.75	315.3	315.47	313.97	317.58	320.18	312.3	310.12	312.3	312.65	311.94	316	317.13	315.49	311.36	320.03	314.36	318.21
312.7	314.31	316.39	313.85	314.29	311.81	310.61	314.75	314.01	314.09	311.75	313.78	314.37	314.72	318.95	312.19	311.69	314.55	314.42	314.34	313.59	310.58	311.66	313.29	310.71	317.64	315.22	310.84	313.85	313.06	314.22	308.52	313.53	311.18	314.35	308.24	317.21	310.51	314.84	313.68	310.62	313.96	311.95	313.64	312.12	314.79	310.19	315.61	316.12	313.55
302.37	304.3	308.04	310.85	304.33	306.96	304.58	307.84	307.34	307.32	303.57	305.77	305.15	305.17	304.3	304.41	305.01	305.14	306.46	305.72	305.18	305.97	304.48	302.98	304.19	304.21	306.17	308.4	307	305.68	307.29	305.84	307.14	305.34	306.44	305.29	306.01	306.55	304.65	307.16	304	304.33	305.45	304.67	303.58	305.28	306.5	305.87	304.31	305.89
327.44	331.06	327.51	328.62	327.03	329.07	326.01	325.91	328.94	329.64	328.64	329.29	329.97	328.83	326.6	324.89	326.62	329.17	328.99	329.92	326	327.74	326.53	325.88	327.1	330.35	328.08	326.08	325.61	329.07	327.35	325.4	324.82	326.51	329.64	327.64	329.3	327.01	328.97	327.63	326.06	326.17	328.46	327.1	326.1	325.62	326.35	327.68	326.27	330.4
302.25	300.3	303.61	302.29	304.45	300.58	303.61	304.55	302.03	303.01	304.23	298.06	302.98	300.56	301.46	298.7	301.41	307.06	304.8	303.35	299.38	302	300.86	303.93	301.74	305.41	300.18	302.3	303.03	303.4	302.23	304.52	301.83	303.51	305.63	304.47	300.67	304.35	301.28	299.94	304.83	300.08	302.02	303.09	298.25	305.19	302.41	303.58	302.88	301.25
311.61	308.53	310.67	308.79	309.24	309.21	309.12	309.48	307.29	306.7	308.51	308.89	308.3	310.51	312.97	310.94	311.15	305.72	313.96	310.45	312.57	310.33	311.39	310.22	312.52	312.16	311.12	310.88	309.37	309.73	307.7	311.2	308.05	309.66	308.78	311.67	311.58	311.16	311.38	311.14	306.36	309.4	308.43	307	312.38	309.68	308.16	307.88	311.04	310.85
303.98	306.83	305.23	305.29	305.19	304.56	304.15	302.92	300.93	302.65	303.09	311.23	304.5	304.03	301.78	298.64	303.39	303.03	302.45	303.86	303.01	302.21	299.31	300.77	304.23	303.61	302.53	301.6	302.73	301.86	305.73	303.82	303.77	303.31	302.24	301.66	304.47	304.22	300.55	304.64	305.89	305.74	301.01	303.21	301.03	302.52	301.6	304.32	301.83	303.3
303.89	302.19	306.52	302.36	306.78	305.79	307.15	302.63	303.28	306.14	304.24	304.91	306.43	304.02	302.36	306.47	301.68	305.08	303.13	304.55	305.18	307.43	307.22	306.75	304.1	302.14	304.95	306.34	304.01	306.91	304.7	306.85	304.59	310.23	307.19	306.59	308	305.2	303	307.43	305.92	304.61	304.58	305.53	311	302.87	306.7	304.63	306.87	304.83
308.61	310.53	313.46	310.03	314.22	308.79	309.87	313.22	311.51	314.88	310.59	312.42	308.8	310.74	307.33	310.33	312.17	309.55	312.52	308.33	309.22	306.43	306.59	307.47	313.02	309.39	308.21	308.58	310.37	310.3	307.86	309.82	309.95	308.67	311.5	307.49	310.31	314.06	310.26	309.25	314.15	309.81	313.66	312.95	308.03	310.07	309.01	306.26	314.69	308.92
320.3	320.83	317.51	316.62	319.5	315.18	316.65	318.03	319.16	316.34	319.9	319.95	320.21	320.19	318.35	315.73	318.69	320.21	318.1	315.47	321.8	316.51	318.36	316.93	316.88	315.47	317.72	314.86	320.46	317.56	320.11	318.21	321.31	315.68	317.42	316.77	317.05	319.14	316.68	318.13	321.72	318.91	317.63	318.36	320.86	316.02	318.48	315.44	318.4	318.97
293.2	296.77	294.64	297.44	296.56	294.73	293.55	296.62	295.93	293.3	295.3	296.35	292.48	292.28	295.83	294.78	288.17	294.49	292.8	298.19	294.47	291.83	293.35	295.68	294.67	293.47	294.91	293.69	292.58	291.7	292.58	294.37	295.88	293.55	294.11	295.39	293.65	298.39	292.03	296.23	293.66	296.8	294.78	295.65	294.29	293.49	292.11	293.97	294.3	291.77
305.72	303.15	306.95	309.1	306.69	303.6	309.41	303	311.39	304.21	308.27	311.29	307.97	303.82	309.14	307.24	309.47	308.46	308.89	306.78	307.88	303.77	306.73	305.95	305.54	309.38	306.86	308.03	305.23	306.84	306.5	306.82	307.04	304.76	308.48	306.7	306.77	308.91	302.83	309.05	308.06	302.23	305	311.6	309.38	306.41	306.57	307.84	310.1	307.71
312.55	313.98	315.52	309.46	314.82	314.12	319.53	316.78	315.18	312.32	311.45	311.56	315.35	315.71	315.19	316.37	311.68	315.73	315.41	313.01	315.13	317.42	312.87	316.53	314.68	314.6	313.14	315.97	316.23	316.81	314.37	315.18	316.49	316.4	313.41	315.94	316	317.06	317.99	316.04	316.86	316.83	316.63	314.85	314.72	315.26	315.46	316.22	313.85	312.21
306.34	305.28	306.75	308.45	307.43	308.71	306.36	303.68	306.16	303.47	308.57	307.69	307.51	305.57	302.89	304.83	302.91	306.36	304.6	305.73	310.54	306.35	306.49	301.14	308	307.51	308.78	304.35	303.57	309.92	306.38	309.22	302.97	303.44	306.12	306.37	306.02	309.12	303.96	310.94	307.03	306.16	304.79	306.99	305.19	304.71	304.06	305.95	305.14	307.94
314.34	320.25	315.94	318.26	317.5	318.01	318.27	315.43	314.45	318.05	315.46	313.08	317.27	315.81	315.31	316.48	318.35	314.6	316.2	316.87	320.81	316.38	320.5	317.81	315.89	315.13	315.13	319.45	320.51	319.48	315.94	318.78	318.29	314.4	316.98	320.95	316.75	319.64	315.21	318.72	313.84	314	318.78	315.9	316.41	313.37	319.56	317.39	320.5	317.92
306.47	306.45	305.74	304.46	307.89	310.5	310.19	306.67	308.15	307.47	305.9	306.89	308.4	308.41	305.32	308.72	303.69	308.28	306.9	310.02	306.63	310.33	309.09	308.76	305.22	302.95	306.7	301.99	307.73	308.5	308.8	309.12	309.93	306.76	304.79	307.22	305.94	304.03	308.14	307.65	307.71	307.15	306.81	306.2	307.3	305.19	305.93	304.91	304.76	304.7
312.73	312.95	316.74	313.85	313.35	314.45	311.96	312.5	313.71	308.21	312.22	312.78	308.76	309.75	313.29	314.47	316.32	313.54	309.4	312.48	311.86	311.5	313.95	313.34	314.63	313.19	312.94	313.72	309.95	309.58	311.67	311.92	317.69	314.31	311.03	312.19	313.62	313.79	313.77	316.3	310.93	316.71	312.2	313.82	307.13	314.94	307.86	314.49	313.77	314.33
314.62	317.96	315.48	317.62	316.96	316.31	316.64	318.8	316.78	317.64	316.79	314.64	319.24	315.21	316.34	321	319.87	316.73	312.03	315.6	317.52	316.41	317.77	317.9	317.76	316.64	314.26	317.04	316.15	315.71	317.75	317.32	317.19	314.91	320.45	314.65	318.08	315.45	318.54	314.79	319.27	316.43	315.27	316.58	317.09	315.52	314.9	315.98	318.86	317.84
316.5	318.14	315.24	316.98	315.99	320.56	316.28	317.13	315.37	315.54	316.34	314.19	314.72	312.05	318.54	316.05	316.37	317.31	313.68	316.41	315.06	317.72	315.96	315.09	317.3	318.69	312.5	314.26	313.81	313.93	317.15	315.71	316.33	319.32	312.9	318.33	315.03	315.48	317.14	316.55	313.16	316.8	315.27	317.39	315.75	316.43	316.88	316.12	317.16	318.4
306.16	307.07	307.43	305.57	309.3	306.87	303.91	307.64	310.37	307.68	305.81	306.06	310.47	304.09	307.38	311.59	304.67	307.96	308.13	310.23	308.1	308.82	306.66	307.57	307.35	306.6	306.8	307.6	306.76	309.09	307.8	308.92	305.19	310.54	305.14	311.27	310.38	306.41	307.23	306.16	303.17	305.8	308.04	309.03	303.77	303.39	306.6	307.99	308.03	306.25
306.26	307.45	306.31	307.89	310.42	312.07	310.11	306.92	309.54	307.86	307.99	311	310.38	309.35	308.67	310.41	306.67	309.81	308.77	310.07	306.79	307.73	307.45	306.5	310.1	309.24	309.5	309.59	309.19	310.35	311.38	308.46	305.41	309.3	309.26	306.3	310.26	311.19	308.97	311	305.32	309.16	307.72	309.75	305.54	308.14	306.97	308.79	305.45	307.01
300.17	295.77	303.25	297.51	301.84	301.02	299.82	302.26	300.24	300.04	301.25	299.41	301.67	300.02	299.81	302.93	302.87	302.08	300.08	301.72	302.41	299.19	299.92	298.73	298.62	302.68	301.73	302.16	297.03	298.87	304.09	298.16	300.76	297.07	300.69	302.18	301.49	297.89	300.64	305.23	300.94	303.22	299.65	298.27	303.96	304.06	298.22	302.6	295.65	301.01
329.58	334.14	326.89	327.73	328.38	325.77	326.84	328.28	326.85	331.69	328.33	330.1	329.44	327.19	327.64	326	326.8	328.81	330.16	328.21	328.24	326.97	323.64	330.28	329.74	327.28	327.56	325.3	327.84	328.67	327.67	330.44	329.03	326.39	328.06	326.72	328.35	328.52	328.47	327.26	323.62	328.37	329.43	331.06	323.86	326.86	327.66	325.27	326.85	330.46
296.27	293.84	296.87	296.28	293.24	296.42	291.44	292.64	293.97	292.98	295.85	292.67	294.86	294.14	293.61	292.39	293.57	292.72	295.35	291.95	292.88	292.65	293.08	297.2	293.13	294.34	291.82	295.5	296.5	295.1	295.81	291.42	293.45	297.83	295.75	293.69	294.36	295.6	295.93	292.56	291.32	292.06	299.55	295.35	290.31	293.19	289.91	293.08	295.58	291.34
290.52	293.19	292.4	293.6	290.93	297.34	293.12	295.38	296.99	292.3	291.98	293.39	293.86	293.48	293.03	293.06	292.66	294.74	293.07	294.06	294	294.53	290.85	293.79	294.76	294.63	293.9	293.74	289.74	293.8	292.54	295.01	296.6	293.81	297.86	293.67	296.23	291.82	294.59	295.31	292.38	298.16	294.43	293.97	294.3	296.29	296.13	295.1	292.01	297.68
295.02	295.65	295.84	295.58	296.45	295.31	299.86	291.67	297.87	294.01	293.47	291.96	293.22	298.39	294.67	293.35	298.54	294.98	294.8	293.25	294.43	295.79	294.91	291.15	297.57	296.86	295.78	292.76	292.55	296.55	296.41	295.08	294.66	293.01	295.26	299.07	292.18	298.19	298.5	295.86	292.51	295.44	294.58	294.06	298.02	293.57	294	297.27	294.83	290.69
295.68	295.28	297.9	297.08	297.43	295.27	296.16	298.15	295.24	297.2	298.11	297.77	295.98	297.08	297.41	296.39	295.52	296.27	298.76	299.76	300.22	297.02	293.7	293.88	299.23	299.35	295.34	298.7	296.35	295.33	296.57	298.08	296.37	296.11	298.49	297.89	297.74	298.58	293	298.72	300.18	298.27	297.69	298.15	298.77	298.9	296.67	295.81	294.79	296.21
315.32	318.93	316.2	312.53	318.3	316.78	312.22	316.94	312.48	316.28	314.97	315.39	316.19	316.16	315.01	314.02	313.01	316.04	315.35	315.99	313.15	314.16	313.44	316.53	316.63	317.31	314.55	314.17	310.27	310.32	315.11	317.38	313.29	317.59	316.94	312.82	314.99	311.94	314.2	313.76	315.77	314.97	316.7	314.33	315.51	313.98	314.89	314.76	316.53	314.35
315.69	314.11	309.77	313.3	312.83	312.97	317.02	313.04	316.1	313.31	312.73	313.7	313.91	315.16	314.72	313.02	311.43	312.07	310.4	315.03	316.65	309.12	315.17	313.14	315.77	313.33	310.26	315.09	313.81	313.35	311.42	313.35	314.87	314.22	313.41	311.63	315.22	318.79	311.86	313.84	312.09	313.02	312.49	314.02	313.92	316.43	310.37	313.04	319.42	308.26
324.81	325.28	328.71	331.95	329.95	328.67	327.98	329.81	324.15	326.48	332.43	325.13	329.95	325	327.88	328.28	325.98	329.82	323.39	329.36	331.18	327.84	328.44	327.05	329	327.71	326.94	327.24	322.59	326.12	327.16	327.52	326.58	326.69	330.24	329.21	331.11	323.8	326.66	328.11	327.5	328.17	326.37	327.83	328.23	326.3	326.07	325.29	327.51	329.84
307.02	304.99	307.96	306.46	304.06	304.86	306.27	305.42	305.47	304.81	305.52	308.36	307.77	307.56	305.25	303.32	303.88	305.46	303.48	307.02	304.64	306.7	308.56	306.75	307.54	306.77	306.03	305.87	306.52	307.22	301.45	307.66	308.49	309.73	306.51	306.06	303.49	305.8	306.76	310.58	306.76	304.14	308.44	304.74	303.25	303.54	302.34	308.11	308.57	307.28
303.71	305.76	305.41	304.91	303.09	304.84	305.44	305.29	303.19	305.69	307.08	308.47	303.99	304.7	307.78	303.46	306.34	304.25	307.2	304.36	308.42	304.82	304.52	303.17	305.83	305.62	306.93	305.36	304.28	309.08	303.59	304.33	304.97	306.38	306.95	301.07	303.24	307.5	302.81	308.06	304.98	303.48	307.25	308.43	306.55	304.96	303.31	304.46	302.1	303.93
304.28	305.62	306.91	302.48	304.99	306.87	305.43	302.36	301.93	302.82	306.36	303.97	304.72	304.59	307.15	303.97	304.39	303.97	305.53	304.63	304.99	305.5	307.22	304.73	301.6	304.46	302.41	303.86	306.91	305.71	303.03	304.84	305.86	305.89	306.41	303.67	304.15	302.71	300.76	303.66	303.31	303.8	304.96	302.91	308.73	303.26	305.51	302.73	301.77	305.32
322.18	315.87	318.89	318.42	317.04	314.22	324.69	317.92	316.68	316.07	319.16	320.61	322.2	322.41	318.8	319.7	317.32	316.19	319.22	317.21	318.14	317.92	319.08	318.94	316.65	314.73	314.91	318.76	321.27	318.69	320.22	318.56	316.61	321.19	318.66	318.33	321.69	319.45	319.84	317.91	320.31	318.71	319.77	315.04	321.98	320.8	319.95	317.96	314.74	320.28
305.24	304.4	303.11	307.83	304.77	304.3	302.79	304.99	305.06	306	303.62	305.63	305.89	310.99	305.82	306.59	304.92	303.72	307.36	305.42	305.88	309.32	303.31	306.82	306.54	306.31	307.26	305.1	306.46	307.73	307.04	301.76	307.73	303.25	306.01	305.58	302.54	307.25	305.43	303.67	305.28	306.07	305.18	304.39	305.16	307.76	306.77	307.06	304.32	303.15
313.71	315.73	314.45	315.99	312.89	312.26	313.16	313.5	316.12	311.54	316.91	314.47	316.38	318.75	316.34	313.82	311.38	313.38	312.13	316.31	311.59	314.81	316.31	311.73	312.57	314.73	313.42	315.28	314.78	314.04	314.89	319.26	314.91	313.33	312.5	311.45	313.49	314.75	310.37	315.25	315.58	317.19	312.86	315.92	312.46	316.4	313.51	313.29	311.67	312.05
308.95	311.58	305.56	303.48	304.5	303.94	302.28	305.62	305.98	307.2	306.48	307.26	308.98	304.45	308.97	311.37	309.18	306.54	305.87	306.73	307.36	307.43	305.34	308.23	304.22	305.19	308.31	303.31	307.54	310.87	306.41	302.93	307.88	309	304.29	305.91	309.24	304.48	308.22	307.6	308.59	305.8	310.72	306.02	306.02	305.35	308.57	306.77	307.05	310.36
305.79	307.13	309.21	309.27	304.73	308.43	308.21	306.15	308.59	307.17	306.65	306.19	308.12	303.93	304.59	305.39	305.59	306.78	304.18	307.72	308.88	308.12	308.03	306.2	304.54	306.44	309.76	307.8	307.41	306.62	308.89	307.83	307.65	309.08	306.68	313.08	308.86	307.97	307.59	307.33	305.59	306.43	306.43	304.86	305.09	307.07	305.65	305.99	305.12	308.46
302.62	302.57	302.96	295.69	299.39	298.72	300.68	301.8	298.02	299.69	299.25	300.56	299.36	298.7	297.3	301.97	296.41	299.36	299.02	303.81	303.31	301.62	298.99	300.85	300.46	302.05	300.44	296.88	301.21	298.7	302.2	298.43	300.02	298.44	300.42	299.49	299.88	301.07	298.11	299.72	300.49	299.87	301.47	302.26	298.01	299.35	297.63	299.43	300.59	304.85
311.35	314.33	318.5	314.67	315.63	312.64	313.57	312.87	315.4	313.93	316.27	312.72	317.84	315.33	318.24	315.9	315.89	318.03	316.77	312.94	313.9	315.12	318.34	310.14	316.01	314.95	310.83	316.76	312.73	312.35	318.87	315.36	316.7	316.47	313.12	313.58	311.27	313.87	315.43	312.64	315.1	316.76	312.28	311.11	317.58	315.01	316.88	314.29	314.65	315.56
303.06	302.76	308.81	304.48	308.35	308.84	307.45	301.78	309.43	306.63	304.84	308.19	303.43	305.09	306.88	305.48	303.75	305.94	302.27	302.59	304.64	306.05	302.98	304.92	305.98	302.23	303.29	306.88	305.51	305.36	304.34	305.54	304.87	307.73	306.12	303.07	305.76	306.06	302.64	304.62	306.98	302.64	300.23	306.41	302.73	304.23	302.69	307.38	306.71	302.7
311.15	310.02	311.29	311.91	312.12	314.21	312.45	314.23	311.83	309.56	314.53	312.49	316.67	311.83	313.65	315.46	312.97	311.56	311.65	312.02	314.07	316.17	313.54	315.33	316.17	316.43	313.79	313.47	314.12	310.6	315.32	314.63	313.34	318.23	310.7	312.69	313.9	313.64	313.54	317.55	312.33	316.01	314	316.95	312.88	313.9	314.1	315.76	313.45	317.14
311.94	311.4	318.44	312.96	314.05	309.31	313.17	313.47	312.08	314.36	309.6	312	310.26	311.43	317.74	315.37	315.86	310.66	310.61	310.59	315.52	315.77	312.15	315.21	316.68	313.57	312.47	313.57	313.29	312.96	317.55	311.13	314.48	311.22	312.1	309.44	311.78	313.33	314.34	314.65	312.6	315.72	312.79	315.88	318.14	317.31	312.25	314.79	312.24	310.73
313.03	313	312.76	313	312.34	310.93	314.05	315.69	308.1	309.98	309.46	314	314.21	309.32	312.03	313.26	312.29	313.12	309.5	315.12	309.8	312.73	309.85	312.45	311.78	307.97	313.29	310.73	313.06	313.56	313.45	309.43	316.88	309.34	310.89	310.05	309.85	314.28	308.19	311.78	312.16	310.05	315.15	309.96	310.76	311.95	311.28	308.59	310.7	311.83
306.65	304.19	303.16	306.61	306.94	307.02	302.67	308.38	306.27	307.25	307.54	302.91	308.92	303.31	309.33	307.13	304.17	305.34	305.6	305.42	306.79	304.72	303.52	306.04	307.69	305.77	309.83	301.97	308.48	308.19	309.48	304.72	307.22	307.84	306.46	303.97	307.74	306.25	304.78	304.51	302.8	306.09	305.61	302.78	305.08	308.7	305.5	304.45	304.03	307.64
308.17	308.17	303.12	304.93	305.25	307.52	306.58	308.83	307.43	304.95	303.78	305.53	304.34	306.16	306.46	306.38	305.9	307.49	306.37	305.28	304.75	301.61	309.25	306.76	304.73	300.63	304.63	303.83	306.87	305.57	309.34	303.6	309.49	305.3	306.63	307.62	306.85	302.72	307.27	302.69	306.79	306.1	302.33	306.55	300.89	305.96	311.19	304.51	307.25	306.39
318.56	315.64	316.5	318.86	315.56	316.46	314.25	318.45	319.42	318.19	321.02	314.46	318.6	318.58	321.69	318.3	317.08	317.26	318.19	319.14	315.98	315.67	315.56	317.12	319.51	315.2	316.14	317.01	318.34	317.12	317.89	314.55	319.49	316.61	316.59	318.09	320.12	314.83	316.51	321.85	317.94	315.89	318.6	314.67	315.43	316.73	317.73	316.4	318.33	315.32
312.36	309.24	307.5	311.45	309.34	304.87	307.65	316.17	307.32	311.02	310.15	306.74	310.03	312.04	313.26	308.2	310.82	309.94	311.98	312.32	311.58	308.69	310.96	310.2	310.68	308.65	310.12	309.84	311.35	310.18	312.33	311.6	312.96	311.07	310.25	311.23	313.43	307.59	309.17	313.91	313.89	309.17	309.96	311.2	308.56	312.58	309.6	311.27	312.49	311.71
319.75	315.56	317.44	316.64	317.7	314.13	317.1	319.95	314.97	319.67	316.53	319.71	316.47	317.47	316.44	319.18	316.25	318.91	316.73	317.82	322.17	316.68	317.19	316.96	314.87	319.19	317.25	320.36	323.87	317.1	318.67	318.82	317.6	316.49	317.8	318.29	318.93	318.84	315.65	315.1	317.59	318.59	318.74	316.67	320.45	316.81	318.96	317.13	315.45	316.76
315.8	314.58	313.5	311.38	312.39	315.86	317.28	309.68	314.93	312.56	311.58	310.62	311.75	312.94	314.15	311.9	312.23	311.34	309.46	311.02	310.81	313.38	314.5	314.29	313.09	311.16	314.87	311.5	315.45	314.18	313.5	313.49	311.62	311.45	314.77	311.8	311.43	313.27	313.15	312.93	309.98	312.06	315.94	311.6	310.02	312.92	311.82	308.91	314.32	313.46
308.75	306.61	305.55	305.82	306.24	304.98	303.16	305.41	306.13	302.12	303.7	306.47	305.3	309.31	306.56	304.26	305.1	302.9	306.71	308.19	305.57	305.39	308.38	304.24	302.56	306.69	304.96	306.67	304.29	303.54	306.32	304.12	307.76	309.55	306.7	306.55	306.18	309.19	307.82	304.71	304.21	303.69	305.76	304.66	304.8	303.28	307.19	302.89	305.97	306.25
290.56	300.44	294.29	293.9	292.73	292.41	290.91	289.67	293.22	294.85	293.7	295.25	297.55	294.33	294.59	296.36	293.62	291.22	294.19	293.65	294.19	293.4	292.46	292.77	296.86	297.72	296.47	296.18	295.76	294.81	295.79	296.76	293.12	293.51	292.59	295.31	293.68	293.04	295.02	292.84	295.54	293.86	300.04	294.74	291.46	296.52	294.61	290.38	294.18	294.85
315.85	317.69	316.89	317.43	317.3	317.95	313.05	318.12	318.7	315.04	316.13	320.14	318.55	317.42	316.31	318.51	314.61	316.14	315.77	316.14	318.16	318.54	315.98	314.58	317.16	320.71	314.73	315.17	315.44	313.73	316.25	315.66	318.35	314.58	316.91	317.16	313.87	319.37	315.38	317.85	316.57	319.69	317.61	313.95	315.37	318.83	317.44	315.54	318.7	317.4
306.48	303.65	301.66	306.57	304.13	305.7	305.91	303.29	305.31	308.69	305.54	303.66	302.32	308.15	302.18	301.66	305.34	300.59	306.04	303.7	298.31	301.41	302.85	301.5	308.35	302.1	300.92	302.52	304.49	303.42	303.37	305.07	301.56	308.29	304.94	305.7	303.54	303.09	303.71	303.15	304.21	304.3	301.98	302.76	304.06	305.18	303.01	305.71	305.28	306.68
314.71	318.94	314.12	315.39	313.16	311.65	314.74	312.2	315.4	314.02	315	313.03	311.34	313.52	315.14	314	312.97	312.29	313.62	312.11	315.19	314.49	315.07	317.5	315.51	317.86	314.56	316.23	315.37	316.47	314.41	311.27	316.6	312.02	309.98	312.42	312.08	312.8	315.7	312.39	315.68	314.64	318.83	313.37	312.3	312.03	315.59	312.78	313.98	313.45
302.18	302.84	306.43	304.58	304.49	304	306.44	307.24	301.91	307.08	303.3	299.83	304.03	303.68	304.05	304.5	308.01	301.64	302.72	306.01	305.19	307.07	300.12	306.34	305.16	306.71	305.76	302.72	307.26	304.02	306.55	303.19	301.75	304.23	297.76	303.76	305.69	304.28	303.8	304.74	304.09	306.71	307.37	301.26	306.58	304.25	302.11	301.81	305.33	305.67
319.55	314.84	314.8	319.46	321.99	321.74	320.22	315.09	318.51	317.66	317.54	317.96	319.29	319.92	320.98	318.78	318.44	319.06	315.94	320.63	320.54	320.07	319.71	316.05	316.24	319.6	318.43	319.7	319.76	321.81	316.94	319.39	323.13	317.79	320.48	320.52	318.54	317.97	316.77	318.72	318.82	315.44	313.59	321.11	321.95	320.1	318.05	318.61	318.63	317.18
303.74	301.35	303.55	301.02	303.04	305.87	303.87	302.14	304.97	305.19	305.91	305.36	301.31	303.29	303.67	303.14	302.54	304	305.24	303.33	304.19	303.03	302.72	303.85	303.1	305.83	301.6	303.49	306.11	302.22	303.39	307.09	302.26	303.71	305.63	305.77	304.63	301.33	301.77	303.6	303.34	303.63	302.76	301.23	302.94	306.27	299.87	301.21	305.7	303.5
303.49	300.94	301.15	302.97	300.61	303.74	303.12	303.41	304.08	304.65	300.3	302.36	303.45	303.52	299.79	303.23	301.75	303.6	299.68	305.7	304.8	301.69	304.9	306.86	303.63	302.76	302.73	305.07	300.02	306.89	300.33	302.47	302.03	301.48	303.6	300.1	301.66	305.83	300.5	302.12	304.67	303.47	302.92	299.53	300.13	298.79	304.04	303.54	300.73	300.42
299.71	303.95	302.87	306.25	299.89	306	307.23	302.14	301.33	301.59	304.04	304.07	302.1	304.87	306.01	305.74	305.85	303.08	301.56	303.73	300.73	299.85	305.81	305.42	301.11	300.68	304.77	304.5	304.22	304	299.83	303.93	307.22	301.01	302.51	303.31	306.03	303.11	301.91	302.45	302.98	300.07	299.37	300.86	307.27	302.57	305.09	303.16	302.11	305.55
326.46	326.34	326.02	329.54	326.52	328.42	329.69	328.35	325.87	327.6	329.2	330.31	328.24	328.76	326.43	332.35	326.49	327.74	327.34	325.44	330.1	329.2	329.99	332.11	325.64	330.99	328.98	327.02	329.18	329.07	326.12	326.47	328.17	330.48	326.46	327.62	328.04	328.87	327.36	328.68	328.6	324.79	328.25	326.5	327.89	328.59	331.23	326.74	327.9	326.25
300.79	302.68	305.97	303.98	298.46	303.58	304.12	306.08	299.3	299.89	306.04	303.19	305.54	305.39	303.99	303.36	305.43	304.37	305.87	304.45	305	304.29	303.76	303.8	305.03	305.54	306.85	303.02	304.44	304.33	305.49	304.9	304.63	305.23	301.42	302.07	301.93	305.16	303.26	302.73	302.48	303.38	303.81	299.84	301.93	304.65	300.47	304.03	305.55	303.01
327.6	329.3	328.18	324.31	328.13	328.66	324.54	328.44	327.88	329.48	328.68	328.61	327.61	327.35	327.15	327.33	329.34	326.86	328.85	325.58	328.44	331.14	329.18	328.64	327.43	323.14	327.93	324.98	327.83	324.92	326.08	326.02	328.94	329.5	324.75	325.56	323.5	327.31	329.25	326.46	328.62	328.59	327.55	325.97	327.34	329.47	329.38	324.79	330.63	325.05
314.4	315.92	317.6	316.92	315.23	310.72	316.47	314.85	317.21	316.33	317.27	313.95	315.42	308.94	312.45	315.22	315.27	314.18	319.47	315.88	319.34	315.6	312.93	315.21	313.9	313.14	315.88	316.7	314.16	314.01	315.55	317.24	316.36	315.19	316.36	316.57	313.75	316.89	320.99	314.8	315.79	316.53	315.17	316.25	315.48	317.58	313.15	315.86	318.5	318.65
312.7	306.92	308.94	311.62	310.5	311.79	308.19	307.99	309.89	313.12	312.27	310.74	308.42	310.34	308.21	310.74	308.52	310.43	312.57	309.79	308.99	307.93	309.62	311.82	308.23	311.03	312.59	309.34	311.54	311.01	310.89	309.86	307.78	308.16	309.16	307.48	309.07	309.64	308.66	308.74	310.57	309.69	311.27	308.77	308.89	309.72	312.17	311.81	310.75	309.7
314.37	317.81	317.57	319.35	314.39	315.06	316.05	317.78	317.57	317.42	311.56	313.98	315.44	314.75	314.87	316.29	314.34	314.05	315.82	313	317.63	313.85	315.69	318.31	314.73	318.48	317.59	318.81	312.84	315.75	316.68	312.18	317.34	316.1	315.53	315.86	317.36	316.87	319.52	315.82	315.68	314.97	315.31	319.48	316.41	316.21	311.31	315.09	315.59	318.17
316.81	318.32	318.68	316.43	319.62	319.27	321.58	316.37	316.65	320.66	317.91	319.52	319.19	325.19	318.6	319.82	321.05	317.52	316.25	319.09	318.93	318.97	319.48	320.21	312.66	322.73	319.85	316.76	321.52	315.49	319.96	317.92	321.1	320.79	316.97	321.08	316.1	319.58	319.89	321.71	315.79	318.35	319.55	322.16	319.74	319.56	319.31	322.27	322.17	319.14
321.77	319.89	318.41	320.64	319.18	321.77	316.85	318.73	322.47	317.75	315.82	319.96	317.58	320.95	320.07	318.96	316.64	317.94	318.15	320.55	316.62	318.74	316.98	317.09	316.79	314.29	321.6	316.41	316.71	320.44	315.24	317.64	317.42	318.75	316.18	317.2	319.16	319.53	316.15	315.91	314.68	317.09	319.65	316.92	322.1	314.69	318.51	314.3	319.53	317.88
312.5	314.19	314.05	314.1	312.89	310.19	314.31	315.62	312.62	307.77	314.01	315.74	313.04	314.38	313	312.35	312.25	312.59	313.58	311.6	313.21	312.32	312.79	308.85	311.98	315.65	312.03	315.06	313.1	311.2	311.32	315.18	312.3	313.97	312.23	309.76	312.34	312.01	311.49	311.46	316.25	315.72	315.3	314.56	311.48	312.79	312.52	312.83	311.98	309.27
301.75	305.44	306.25	301.42	300.55	305.37	302.83	303.66	302.34	301.64	305.92	301.81	302.51	303.42	305.15	298.94	300.44	301.15	307.69	305.06	305.52	304.5	304.41	305.92	305.31	305.15	304.18	301.98	301.76	299.89	305.05	304.43	303.37	302.99	305.54	303.27	303.3	301.71	302.88	301.68	299.84	301.54	303.8	301.41	302.09	301.77	308.09	303.58	303.99	307.01
295.71	294.46	294.91	294.89	295.24	294.49	293.52	294.55	294.78	292.06	295.97	292.93	293.16	297.51	292.47	293.22	294.86	293.86	294.93	295.47	295.22	297.08	295.5	293.57	293.14	292.95	293.03	296.06	295.8	293.33	292.11	292.99	295.6	295.73	293.55	296.1	295.04	293.34	294.23	291.34	292.71	296.88	297.56	295.57	292.21	294.16	292	296.93	294.86	295.97
305.36	300.83	301.78	302.84	302.27	302.08	303.76	300	304.27	302.08	302.7	302.25	302.08	305.58	301.57	303.81	301.33	301.27	306.42	301.8	302.77	301.13	303.11	306.12	300.34	300.22	303.2	303.19	301.96	302.01	303.91	301.15	301	303.41	304.03	305.72	302.45	301.38	298.1	302.5	304.5	304.08	301.3	304.49	301.15	302.63	304.03	303.54	304.12	303.69
298.59	300.89	303.08	300.54	303.2	301.31	301.13	303.91	303.22	304.11	300.43	303.41	302.68	303.73	302.34	302.25	303.94	303.28	302.89	303.34	301.21	303.98	305.07	300.04	302.64	305.59	300.36	302.09	301.64	304.63	303.65	301.27	303.3	304.37	303.13	302.05	304.73	303.19	305.13	302.5	306.17	303.93	303.36	307.35	300.98	301.32	305.54	304.71	306.36	303.11
302.16	301.47	301.78	302.5	304.96	300.5	301.31	303.67	301.05	304.49	305.68	304.13	307.36	302.53	306.47	301.04	306.73	302.79	306.72	306.12	303.65	302.18	300.03	308.64	302.45	305.42	305.66	301.96	308.2	302.05	302.81	304.64	303.38	304.71	302.33	306.05	304.41	306.63	305.17	303.73	302.4	304.35	300.22	303.72	302.72	305.1	304.74	300.98	306.54	303.93
304.35	308.25	308.14	303.67	304.75	302.58	304.4	305.62	303.43	303.76	306.5	301.69	306.08	302.98	304.97	307.17	302.94	302.04	303.3	307.79	304.36	303.19	307.54	306.83	304.56	303.52	304.54	303.64	304.09	305.97	303.03	305.64	302.16	305.81	304.84	305.08	308.42	304.09	304.83	302.06	304.34	304.54	304.16	302.96	303.97	308.67	304.28	303.68	304.02	304.69
306.22	301.98	302.84	303.86	301.41	304.2	303.18	301.26	305.98	302.08	302.78	302.75	303.92	300.73	301.94	304.28	300.57	303.39	303.94	301.38	306.89	304.66	299.71	304.75	301.81	307.05	303.92	304.67	306.43	299.43	305.56	303.66	303.77	301.72	308.17	301.55	305.55	303.61	303.46	305.43	306.86	302.45	302.48	301.01	302.04	299.04	301.46	305.07	301.69	299.33
315.79	313.71	312.19	311.96	310.77	312.25	315.05	309.41	314.42	313.34	314.68	316.61	314	312.82	314.36	313.42	311.19	314.09	312.03	312.84	311.36	311.84	313.15	312.25	310.73	313.29	317.37	314.3	317.82	311.58	316.06	312.92	315.29	316.38	312.18	315.88	310.4	315.2	313.15	310.85	312.82	313.51	315.89	318.12	313.99	312.28	311.55	314	313.23	313.61
295.37	296.91	298.83	299.22	298.05	292.84	294.89	297.17	295.31	294.16	296.15	294.83	297.47	295.18	294.88	298.19	296.88	299.02	296.56	296.76	295.92	294.29	298.35	296.14	295.57	294.02	296.62	295.44	301.31	299.41	295.58	297.72	296.49	298.09	298.11	297.07	298.22	301.68	296.52	296.73	295.3	295.61	297.31	295.59	297.47	297.27	301.26	293.34	296.25	299.31
315.38	316	314.03	314.22	315.57	314.1	313.11	315.38	307.99	316.68	311.42	314.76	316.69	314.98	314.72	314.37	316	320.86	313.65	316.87	313.83	311.41	311.1	315.2	317.15	315.8	319.29	313.83	316.43	316.38	311.73	314.4	317.66	317.79	313.68	312.41	315.85	314.2	317.54	318.55	315.6	317.71	311.48	314.89	314.79	315.5	314.5	311.71	313.91	312.38
313.73	310.39	311.82	314.59	313.95	312	317.05	313.62	315.94	315.82	311.34	314.17	317.16	315.67	311.49	311.21	311.07	312.96	313.35	314.09	312.86	314.17	313.72	312.3	312.08	311.95	313.6	315.24	314.65	312.59	312.48	315.63	315.21	316.86	313.97	313.81	315.12	315.2	315.13	315.47	315.24	311.07	313.56	316	310.67	312.34	312.28	317.17	314.95	313.71
309.04	309.93	309.2	310.85	309.1	308.85	309.84	311.58	308.43	310.3	306.53	310.33	309.27	310.62	312.56	309.32	310.78	310.24	311.21	308.92	311.01	311.32	309.79	310	310.07	308.31	308.66	309.48	309.91	307.64	309.96	309.39	311.97	314.54	307.83	311.66	310.87	308.94	308.85	309.17	310.63	309.18	310.39	309.82	309.07	309.91	311.33	311.1	313.34	309.02
291.13	294.37	293.91	291.75	294.27	289.37	292.54	293.48	296.74	294.67	292.62	293.1	293.88	295.19	293.8	296.19	294.07	292.95	290.32	296.67	289.96	290.04	290.77	294.73	296.54	294.46	294.28	297.28	291.61	292.93	297.16	294.03	294.39	293.7	292.83	294.27	292.52	293.53	292.72	293.23	295.34	294.22	295.06	293.88	293.22	296.86	296.91	294.16	295.49	292.05
307.08	306.03	305.4	303.86	307.21	303.7	304.63	307.35	305.81	306.02	304.88	307.16	305.89	305.08	305.26	304.39	304.56	305.53	304.1	304.97	303.04	304.61	307.94	305.25	303.6	306.94	306.58	308.4	306.61	304.28	306.15	302.53	305.37	301.86	308.16	306.67	309.96	305.73	307.29	306.86	304.51	305.82	307.61	307.49	303.56	304.11	306.69	305.54	305.76	306.37
311.27	310.84	311.73	312.13	315.51	311.3	313.56	313.49	315.36	315.47	313.56	310.97	311.02	312.95	312.69	310.75	308.27	309.21	311.87	309.75	311.51	311.72	310.31	312.98	315.23	311.95	309.76	312.89	311.59	311.72	312.93	311.95	310.41	312.72	309.17	311.64	312.69	315.06	309.35	308.4	312.22	313.38	310.94	314.54	313.87	308.08	313.9	315.17	314.52	309.93
319.04	316.09	318.59	320.92	319.83	318.84	316.97	322.48	319.75	316.62	318.74	314.8	315.2	315.51	317.79	314.69	319.41	315.17	316.67	323.34	319.9	316.27	318.21	317.35	318.94	319.4	317.28	316.45	318.64	318.49	323.18	317.31	318.37	319.05	321.4	314.57	316.07	320.3	316.38	314.22	320.45	315.3	318.61	319.72	317.41	318.61	315.02	318.97	318.89	320.28
324.47	329.63	327.13	329.99	325.72	327.37	330.48	328.94	330.06	328.06	328.52	328.46	328.6	330.35	328.87	326.94	331.99	325.12	332.77	332.06	330.7	328.76	329.99	331.41	327.08	331.11	333.27	326.15	328.25	329.72	331.19	327.19	325.67	326.07	327.09	329.09	330.1	326	330.75	333.75	327.38	331.82	323.95	329.04	327.87	329.69	328.41	332.72	329.22	326.32
301.35	303.46	303.9	297.34	301.29	298.95	305.57	304.02	308.83	304.33	303.29	304.66	303.76	306.18	304.64	298.44	303.83	305.45	304.48	297.54	303.45	301.89	303.2	307.16	303.03	305.49	303.9	301.79	306.09	301.39	304.06	303.36	303.07	301.9	302.83	302.49	299.51	306.15	305.45	301.27	301.99	305.66	302.39	305.19	304.02	303.93	305.15	304.57	303.36	304.02
300.77	304.07	301.87	303.12	302.7	303.81	306.77	302.82	306.37	305.81	301.77	306.6	306.09	302.92	301.96	300.01	300.9	301.36	304.29	303.73	305	301.49	305.17	304.89	303.1	304.41	307.71	302.88	306.14	306.13	304.15	300.71	303.55	304.48	300.67	300.95	302.8	302.28	301.24	305.26	302.36	305.15	302.34	301.5	302.42	304.05	306.26	304.28	301.77	302.32
297.02	298.3	301.91	300.61	299.49	300.06	302.63	301.49	301.31	298.74	301.68	296.47	304.17	300.83	302.5	303.03	297.36	301.28	298.62	302.19	295.53	301.95	300.89	298.19	302.28	294.48	304.85	301.06	299.7	298.09	299.24	300.45	298.55	301.1	302.11	298.6	300.53	300.24	300.59	302.6	296.19	300.48	300.56	300.41	300.53	298.3	301.5	300.77	297.49	299
314	313.46	311.19	317.06	308.91	313.44	312.52	313.38	315.66	316.29	315.86	312.81	315.77	310.24	313.14	312.66	315.74	310.02	317.73	311.25	315.74	312.66	314.63	311.61	314.95	315.82	311.24	313.05	313.75	311.36	313.92	312.91	312.76	313.75	316.05	314.27	316.27	312.92	315.3	313.24	309.61	313.29	314.9	312.48	311.9	314.57	315.22	314.08	312.23	315.81
318.66	317.75	317.32	317.73	319.49	316.39	317.98	318.64	317.37	323.83	316.54	321.13	318.6	317.37	315.62	319.03	319.8	319.44	319.62	318.68	317.83	316.38	317.78	316.58	317.84	320.48	320.33	318.81	318.15	316.73	316.11	315.6	316.27	318.8	316.41	316.91	316.09	317.47	314.86	320.92	317.33	318.96	316.01	316.59	322.07	322.2	316.21	317.33	318.68	316.88
311.36	306.16	306.61	309.06	312.26	308.33	309.86	310.59	306.1	308.24	309.35	310.28	311.98	312.02	309.62	310.79	309.6	310.12	312.77	312.99	308.21	312.85	309.83	309.85	310.61	310.89	314.39	309.81	312.7	311.36	309.52	309.55	309.99	313.37	309.18	309.51	311.59	307.5	308.66	308.64	311.59	311.41	310.25	308	312.07	308.55	306.42	310.63	311.13	310.35
304.95	308.72	309.46	305.97	303.98	306.27	306.75	304.63	308.13	305.87	306.2	305.5	303.47	306.11	304.91	307.83	305.82	308.9	307.31	302.79	307.51	304.34	309.72	306.13	308.63	307.75	308.69	302.95	308.03	306.91	304.97	308.7	309	308.41	305.74	304.43	308.96	305.32	307.47	305.8	305.11	302.71	309.84	308.01	307.15	306.12	306.26	305.8	306.11	310.26
295.07	294.87	296.67	294.86	295.68	294.37	294.64	296.23	300.14	295.34	294.11	293.56	296.48	297.12	292.1	294.11	295.04	297.41	292.6	294.46	297.38	296.07	296.57	291.39	294.61	295.28	290.19	296.84	293.88	294.7	292.56	294.89	293.9	294.3	296.58	296.71	295.02	295.07	296.44	294.87	295.61	292.66	292.6	297.96	291.03	292.99	296.96	294.75	294.19	297.38
310.7	313.18	309.46	310.79	311.1	312.14	311.94	311.06	312.64	309.81	310.38	311.83	311.77	311.17	310.27	310.34	314.34	313.64	313.86	310.43	308.27	312.98	306.13	310.37	311.82	314.45	312.91	310.46	310.76	311.25	311.38	310.12	310.19	312.12	311.13	311.99	314.65	313.51	311	309.1	310.95	309.79	314.33	310.95	311.21	309.64	312.62	309.29	308.92	309.18
301.69	301.03	298.76	296.77	300.62	300.3	300.87	301.52	301.47	300.42	299.71	298.13	299.17	297.46	301.95	298.49	300.44	297.41	300.06	302.71	301.96	299.32	301.22	300.79	301.35	299.64	301.27	298.27	300.56	300.6	299.65	301.15	302.59	300.64	300.03	300.33	296.09	297.96	298.63	300.39	299.99	301.47	298	301.89	295.93	299.65	298.09	299.21	300.32	300.77
312.17	315.78	312.45	314.27	313.77	313.13	315.37	312.41	316.03	313.97	308.82	314.28	314.46	313.51	315.47	312.95	313.98	312.68	311.5	316.11	312.3	314.08	312.44	311.88	313.96	313.65	312.63	308.83	316.7	314.92	315.33	312.05	316.04	314.94	314.02	311.76	313.98	309.04	310.52	312.52	310.34	311.05	314.35	315.89	313.36	311.67	311.82	313.68	313.24	315.68
315.49	316.69	314.74	315.05	318.74	317.89	314.53	319.58	314.5	316.58	318.75	316.79	315.6	314.33	313.31	315.23	318.76	317.04	318.85	313.94	317.7	318.74	319.48	315.05	315.73	317.77	318.57	316.03	317.28	313.55	319.11	315.78	318.8	312.44	318.96	318.68	317.17	313.55	318.76	313.52	315.19	316.37	313.34	314.86	316.71	315.41	316.62	320.11	313.41	315.5
307.56	306.72	309.57	307.15	307.02	305.56	305.2	306.08	305.08	308.56	306.68	309.94	307.5	306.38	310.86	309.09	306.74	307.93	307.48	308.46	306.97	308.56	307.11	308.71	309.47	310.89	308.56	308.97	307.39	306.51	305.42	307.52	309.32	307.33	305.82	308.89	302.6	304.73	308.8	306.03	306.66	312.36	305.89	307.96	306.75	306.39	305.16	307.11	306.38	303.91
299.97	302.87	307.92	305.58	300.74	304.95	305.99	304.91	301.61	304.08	302.01	303.64	305.91	303	303.26	306.43	302.46	304.64	305.99	303.29	299.64	302.22	304.83	304.35	303	304.31	304.49	302.76	304.28	301.74	304.6	305.28	304.04	304.81	301.44	300.61	307.01	302.42	303.05	301.65	304.05	301.22	306.68	305.78	306	302.74	303.87	302	300.91	298.49
310.29	311.66	314.82	315.38	315.66	313.23	312.76	315.31	315.98	314.81	316.72	312.69	313.11	311.74	315.12	314.2	314.67	314.79	312.8	317.89	311.12	316.29	313.89	314.14	316.29	310.94	314.16	314.4	311.27	311.81	315.23	318.12	315.72	312.05	312.57	312.5	315.23	314.17	312.13	315.49	316.33	312.76	311.99	316.87	315.41	315.85	317.32	310.45	313.63	317.13
324.7	329.2	323.28	326.83	327.71	329.94	326.03	328.43	329.57	328.82	327.87	326.33	325.88	327.74	327.33	327.04	328.43	325.77	324.68	327.62	325.31	325.92	327.13	326.71	322.56	328.51	326.55	332.37	324.18	327.49	329.1	323.06	326.18	327.3	323.75	328.78	326.87	324.94	323.75	328.33	324.2	331.31	324.16	329.04	329.19	327.25	327.35	326.97	324.25	325.02
314.4	315.96	314.48	311.5	317.11	314.63	313.97	310.12	313.81	312.52	314.8	317.95	318.19	313.14	316.08	317.36	317.61	316.08	315.69	313.01	315.92	315.98	314.27	314.78	313.9	315.71	314.53	314.11	314.26	314.92	315.86	317.06	314.38	314.16	314.1	316.58	314.16	312.56	311.45	317.36	317.79	314.45	312.4	312	316	313.04	316.36	317.79	312.79	314.57
296.28	299.29	294.77	296.6	294.76	294.95	294.58	296.91	295.01	298.98	300.02	298.76	293.2	296.21	296.46	298.21	295.77	296.77	297.61	300.17	297.08	298.97	297.33	298.08	297.54	294.03	298.37	295.59	298.65	294.52	295.53	298.61	297.83	297.55	297.79	299.74	298.53	294.8	300.8	299.14	299.64	296.13	297.06	300.77	297.18	296.49	299.47	297.8	294.94	296.97
328.08	327.51	326.61	329.49	324.85	326.96	326.46	330.7	329.7	327.55	330.05	329.62	328.65	323.43	327.2	328.22	331.49	326.48	324.11	328.65	329.8	328.79	327.15	323.97	331.84	329.91	327.97	328.86	323.19	326.59	327.01	326.79	327.31	328.73	323.92	326.57	329.08	327.32	328.16	326.77	328.68	326.26	330.14	328.75	325.7	324.92	326	324.88	329.38	327.49
305.86	305.29	306.07	307.39	307.62	303.97	304.01	305.11	304.83	302.1	303.53	308.85	309	303.24	304.28	306.1	306.81	308.18	306.07	305.9	309	302.77	304.75	303.53	303.14	303.59	301.48	306.47	307.46	307.52	304.81	305.77	308.5	306.2	303.87	301.88	306.8	305.93	304.93	305.59	305.35	307.94	307.88	307.53	312.17	303.73	303.36	304.31	303.8	303.19
311.98	316.78	315.14	313.47	316.11	316.54	317.39	314.14	314.58	316.78	318.93	316.76	316.61	314.54	316.67	316.09	316.3	312.04	318.31	313.13	317.74	317.75	320.77	312.57	313.45	313.18	319.29	316.36	323.17	311.11	317.29	315.4	320.62	317.71	315.8	317.19	314.35	315.37	314.49	317.96	318.77	318.27	313.96	312.98	317.96	318.76	316.96	316.43	314.91	315.78
328.07	329.37	330.89	326.13	326.41	325.16	327.58	327.26	328.23	328.25	325.46	326.83	331.24	329.87	326.42	325.09	329.72	327.63	324.53	333.28	329.45	327.65	326.38	326.87	328.11	326.55	327.45	326.71	329.53	326.84	328.51	321.36	327.92	328.13	325.62	328.39	329.29	326.57	328.08	327.68	327.36	327.48	329.81	329.06	329.56	326.44	328.16	324.68	327.06	328.37
315.08	313.78	310.31	318.55	314.62	316.12	314.2	312.49	315.37	313.37	314.74	314.79	316.47	316.77	315.08	311.53	313.96	317.45	314.48	317.3	313.41	313.95	315.5	315.4	314.43	315.52	313.35	316.69	315.66	315.17	312.03	313.41	314.24	315.48	311.06	313.01	315.22	313.21	316.23	313.25	314.49	315.59	314.6	315.42	318.27	314.07	314.75	311.81	316.17	314.23
305.89	308.33	312.77	306.29	308.88	307.77	312.35	308.06	312.2	313.01	308.46	304.71	311.6	310.06	308.86	310.43	305.21	305.92	308.6	307.06	311.71	305.9	311.03	308.75	310.32	305.91	308.15	308.38	308.4	307.53	310.41	308.93	307.05	308.38	312.26	308.83	309.4	309.4	307.36	307.87	307.49	307.36	310.25	308.65	308.75	309.79	311.02	309.48	311.29	307.22
328.12	325.72	325.31	324.19	324.77	322.68	323.18	324.39	324.53	322.48	326.12	327.46	324.47	323.03	324.67	324.49	321.79	325.59	321.09	327.61	322.52	324.95	328.21	325.97	325.87	324.56	323.73	325.81	324.76	328.62	321.96	322.97	325.56	326.31	323.8	330.12	327.51	325.54	323.58	323.65	322.68	325.57	324.62	323.53	323.01	325.77	319.93	327.73	326.3	324.42
315.86	314.99	314	311.15	312.99	311.89	315.16	312.93	313.45	316.47	311.5	315.68	312.59	313.79	315.29	314.22	310.01	312.97	316.11	309.55	312.93	310.99	314.64	314.23	314.25	317.83	312.28	313.44	311.25	313.79	314	311.24	312.02	314.01	313.01	314.21	315.06	312.38	315.64	310.29	316.35	314.37	318.03	317.09	314.06	313.67	314.97	313.67	310.35	314.85
319.39	316.91	318.59	316	319.43	319.93	320.18	319.96	320.66	317.9	316.62	317.11	320.33	318.65	321.29	321.14	319.93	319.23	320.45	322.05	319.85	319.14	317.91	318.33	318.69	320.57	318.15	315.58	321.94	317.11	322.85	319.25	319.46	317.7	316.7	320.21	319.77	320.07	319.95	317.44	317.49	315.35	320.01	317.63	316.39	319.5	319.03	318.04	324.76	320.12
316.88	319.65	321.77	320.88	316.23	316.13	320.3	317.13	315.61	317.22	322.74	324.95	322.11	318.97	318.46	321.53	317.41	316.53	316.3	320.58	319.89	316.19	321.34	320.19	318.23	318.68	322.3	317.81	318.52	316.19	320.6	316.13	319.97	317.54	320.93	317.16	316.71	320.9	319.16	320.71	316.63	320.46	318.14	316.67	321.55	314.86	318.84	320.75	322.32	319.12
302.61	310.29	308	311.89	309.96	307.59	307.89	307.53	305.83	309.96	307.95	308.88	309.42	308.44	305.84	307.83	307.86	309.39	311.61	309.08	308.97	307.49	307.76	308.79	313.77	307.59	306.24	310.03	309.97	304.23	307.21	306.41	308.95	305.97	313.14	308.82	308.4	308.17	308.15	304.35	308.78	311.99	307.14	312.18	309.61	308.71	309.58	309.22	310.74	306.73
315.79	314.87	315.82	315.17	311.99	312.45	313.82	313.57	316	314.4	316.25	317.03	315.42	316.92	311.12	312.17	318.16	314.82	314.85	310.89	309.54	314.42	314.37	316.04	315.22	315.57	316.74	315.48	315.07	314.25	318.45	317.09	316.71	313.66	315.1	314.19	313.84	314.29	317.84	315.59	311.16	315.6	311.99	313.77	308.6	315.25	311.84	312.11	315.36	314.83
325.8	330.06	328.71	329.1	327.72	327.57	329.18	333.48	327.44	330.49	328.83	327.11	328.68	330.33	326.56	328.31	328.62	328.22	326.09	324.51	329.15	327.45	330.08	327.95	328.17	330.15	326.38	330.44	330.69	325.55	328.64	329.25	330.29	330.91	327.94	329.54	326.88	332.42	327.18	326.79	327.55	327.37	330.87	327.67	326.23	331.22	329.29	328.31	325.61	328.97
328.68	325.65	324.33	324.23	319.53	324.12	321.85	328.58	324.7	327.49	322.77	323.77	324.35	327.7	321	328.94	327.03	328.38	325.59	323.74	325.08	324.87	326.35	326.37	327.67	324.41	324.32	323.54	323.95	324.02	323.63	320.62	325.84	326.78	321.48	326.35	327.32	322.45	323.85	324.4	323.34	325.15	322.72	322.96	323.49	325.32	320.75	327.19	326.93	325.52
325.72	328.31	325.62	324.18	325.93	327.01	325.71	329.31	328.51	327.27	330	327.07	325.48	325.85	328.66	327.88	331.08	326.24	325.66	324.47	326.28	326.42	324.47	328.73	325.36	324.53	328.86	329.39	328.27	328.58	327.38	325.89	328.15	326.33	328.66	325.23	327.85	326.14	328.45	323.46	326.62	327.79	330.17	327.63	327.18	324.98	329.51	327.45	324.33	326.97
305.86	303.25	304.53	306.37	305.65	305.6	303.13	305.12	301.78	308.32	304.21	305.39	307.18	306.19	305.7	306.97	309.52	303.8	303.72	303.4	307.4	305.78	304.92	306.98	302.81	301.88	303.93	304.97	303.78	302.48	305.53	306.06	305.12	302.22	303.32	304.38	307.33	305.16	303.68	306.5	302.32	303.78	306.91	304.85	306.59	306.26	302.92	302.88	304.11	304.78
305.76	305.27	306.69	303.81	306.96	307.6	304.46	303.85	304.29	305.35	307.3	306.71	309.12	306.64	306.66	306.98	304.68	302.74	301.58	306.11	304.76	305.67	309.44	304.89	304.62	305.56	303.21	307.19	307.91	305.52	307.27	302.09	306.4	300.99	305.84	306.45	307.34	308.27	305.9	309.77	304.38	306.48	307.48	304.64	304.61	304.22	302.59	309.11	303.53	304.67
313.15	312.09	316.4	313.78	312.25	311.53	313.88	314.29	315.58	316.34	313.31	314.57	312.81	315.3	311.75	312.78	314.9	312.04	311.29	313.88	317.34	313.83	313.06	309.63	312.75	314.4	314.61	317.93	315.26	312.42	315.46	313.68	313.78	316.35	316.44	314.25	315.49	315.31	317.7	314.98	313.26	313.13	314.86	311.9	312.78	310.79	315.09	310.64	314.48	318.94
318.2	317.33	315.85	316.52	314.95	316.42	317.33	314.04	318.91	320.38	315.47	319.85	317.47	317.13	319.25	316.84	315.68	320.51	317.62	318.98	318.37	317.68	319.31	315.38	319.6	316.41	315.19	318.25	320.7	316.46	316.18	318.96	321.08	315.02	317.05	315.69	317.67	314.64	316.25	316.39	320.59	318.42	318.96	317.38	317.76	316.67	315.79	315.87	312.72	316.93
295.02	294.18	293.68	293.44	293.72	291.92	295.59	294.85	292.63	291.83	294.81	294.83	296.51	299.11	294.13	290.99	294.28	294.24	292.78	290.62	293.75	293.39	296.9	294.49	293.7	290.66	294.12	293.82	292.67	296.43	291.66	298.19	289.18	295.01	292.37	293.3	292.6	294.58	291.71	294.47	295.77	291.43	294.23	294.32	294.29	291.46	294.36	293.06	294.14	294.61
300.71	303.92	302.64	306.16	302.23	303.3	303.36	306.76	305.86	302.19	303.23	303.67	305.52	307.42	301.77	302.02	304.64	300.76	299.47	304.93	304.56	301.41	307.65	301.27	301.33	302.48	306.45	303.23	304.36	302.42	304.64	302.83	302.53	305.2	305.38	304.43	302.25	305.1	307.74	304.02	303.03	304.95	304.12	307.99	306.03	304.43	305.3	304.32	306.18	303.35
311.55	307.64	306.72	307.81	306.6	305.59	309.81	309.29	305.29	304.26	307.51	306.86	305.92	305	306.79	306.68	304.45	309.97	303.38	308.86	311.84	305.29	305.66	306.77	307	304.43	303.45	303.98	306.1	304.71	305.12	306.54	306.02	308.28	302.69	306.53	304.71	308.75	306.9	303.36	308.27	306.06	306.84	306.77	305.28	307.68	307.96	307.57	307.16	303.76
305.04	301.93	304.96	303.84	303.06	301.53	302.87	305.16	303.33	302.26	301.59	305.27	301.27	301.36	301.27	301.16	303.54	302.42	305.29	306.35	298.85	306.33	299.75	304.88	301.84	300.84	303.13	306.06	304.96	302.04	301.29	303.22	301.7	303.41	301.24	303.13	299.61	300.62	302.13	305.57	302.09	299.97	301.91	302.78	298.05	301.74	301.43	301.68	303.13	301.23
302.56	304.15	308.61	306.58	306.76	310.17	308.27	307.85	306.44	309.23	306.72	305.44	307.15	307.14	306.62	307.23	309.79	308.48	307.69	306.04	307.04	307.33	306.3	310.96	302.66	304.18	307.77	309.55	302.44	309.81	304.5	305.19	304.43	306.44	305.05	309.46	306.18	307.62	311.4	307.94	305.01	307.45	308.5	309.34	308.67	308.88	304.56	306.34	304.39	308.78
299.47	299.63	298.04	299.82	302.58	300.95	297.38	297.06	301.27	297.79	300.58	299.05	299.17	299.57	300.04	302.14	302.79	298.52	298.66	301.84	299.28	300.76	300.91	299.34	298.8	300.23	301.29	306.55	301.58	299.9	298.44	298.28	299.65	300.51	298.01	299.23	299.86	299.44	303.85	298.16	300.14	300.39	299.48	299.05	300.86	300.34	300.08	301.26	299.36	299
297.24	295.27	296.03	294.21	297.91	296.02	297.49	299.21	295.25	296.38	299.68	295.19	294.91	297.31	298.68	296.8	300.51	300.93	295.66	296.28	294.99	298.87	299.71	296.66	296.14	295.17	295.74	299.21	296.61	297.75	296.84	293.6	301.42	294.42	296.7	297.18	296.58	296.21	299.25	298	296.83	293.78	297.81	297.42	296.87	297.87	295.41	296.94	296.74	297.95
305.33	307.09	303.03	303.24	307.56	304.31	304.63	305.63	300.86	301.54	301.24	304.07	308.58	304.44	306.27	301.82	303.13	302.24	305.33	305.2	308.48	303.54	304.13	298.99	304.34	306.29	303.64	303.89	307.55	303.04	302.51	303.17	306.5	305.4	305.59	307.47	304.58	305.51	303.77	305.1	304.32	304.19	307.24	306.11	302.04	302.19	308.06	308.57	301.55	302.52
307.59	309.47	309.85	308.21	309.39	306.32	307.68	307.04	312.8	310.36	302.81	309.11	310.74	308.42	308.81	308.93	310.68	310	311.94	313.59	309.78	311.39	309.78	307.53	311.51	308.74	308.79	305.72	305.87	310.12	306.7	309.47	310.85	310.71	308.59	306.49	309.45	309.22	310.12	311.27	309.17	311.79	307.74	311.09	309.17	308.95	310.57	308.95	308.2	310.51
320.71	317.74	319.19	322.85	318.19	320.33	314.78	317.8	318.09	321.16	320.54	319.29	317.99	317.53	319.02	315.9	317.59	319.67	323.72	319.51	320.52	321.25	321.73	320.97	320.27	320.1	318.64	318.79	318.27	320.41	322.11	319.04	322.12	317.15	320.91	319.22	314.4	319.71	319.66	318.8	319.96	320.6	320.13	319.64	322.01	319.45	317.48	314.05	318.82	321.67
314.78	318.45	317.02	317.24	316.38	314.97	312.61	321.9	317.6	320.04	318.53	319.08	315.23	317.29	311.47	315.13	313.72	320.31	317.77	319.57	318.96	314.39	317.77	318.61	318.7	319.03	317.95	322.21	315.04	319.01	316.07	314.84	316.2	318.4	318.4	318.32	319.46	314.06	319.11	315.79	318.29	316.77	315.22	316.8	314.58	317.37	317.1	320.4	315.99	315.53
316.84	315.96	317.41	315.48	315.52	313.31	318.02	316.68	318.16	321.58	319.25	320.39	317.54	315.53	318.33	317.55	315.28	320.49	315.75	315.01	315.03	315.66	320.42	319.75	314.57	318.13	318.41	316.98	315.46	318.09	322.47	318.31	317.53	316.37	320.29	315.36	317.24	319.28	319.56	317.52	319.17	319.35	316.05	313.42	320.5	318.69	320.66	315.84	316.08	318.66
314.09	308.52	313.12	315.11	309.21	313.65	313.06	309.41	313.56	311.38	315.38	311.65	311.65	313.47	313.27	315.52	312.96	314.37	310.31	311.06	314.68	312.37	312.21	312.63	311.13	310.97	315.07	309.07	310.95	311.25	310.8	312.37	314.55	315.5	316.68	312.45	315.98	314.4	310.04	309.11	314.53	313.9	311.74	310.16	311.91	313.62	310.13	313.65	309.26	313.44
322.73	327.71	325.95	322.56	326.29	325.03	323.99	322.75	323.45	326.58	324.83	326.45	330.84	325.96	325.71	324.74	326.02	323.83	325.74	325.08	324.28	324.14	325.85	323.97	322.64	328	325.29	322.56	321.66	328.13	327.9	322	322.23	325.65	326.32	323.3	322.51	323.73	323.26	325.24	326.13	328.13	324.47	323.29	323.95	328.48	318.92	323.54	325.95	327.35
315.54	318.77	314.86	312.45	311.43	312.31	311.24	311.18	315.47	311.34	309.81	314.18	311.41	311.57	313.53	312.07	314.4	305.84	310.47	313.71	311.79	314.83	314.25	313.04	313.07	311.68	310.89	313.63	308.66	313.61	314.8	315.05	308.31	311.63	316.18	312.41	311.58	314.17	312.75	311.5	309.01	310.6	313.08	310.18	312.21	315.45	307.82	310.95	307.75	313.63
331.09	326.92	328.19	326.9	328.8	323.31	327	324.7	326.13	327.23	326.56	323.51	329.57	332.07	329.02	326.41	330.95	327.08	329.42	328.24	327.56	327.53	327.09	327.5	328.9	326.79	326.04	328.76	331.62	330.6	329.11	330.99	327.47	330.51	326.82	326.33	328.45	328.49	327.7	329.33	328.48	329.16	327.42	329.6	325.13	325.98	332.96	329.26	330.42	328.16
304.29	307.22	304.52	305.86	304.83	302.74	302.29	308.67	306.07	302.18	302.84	301.31	308.05	305.7	306.48	308.06	307.64	301.85	305.37	304.46	305.23	307.24	305.04	305.25	304.92	305.16	308.07	304.55	305.76	307.05	301.78	305.69	305.19	308.48	303.94	310.23	306.31	304.88	307.19	305.49	303.79	306.56	306.32	303.48	302.62	308.37	306.01	304.69	303.66	304.14
320.52	320.58	320.1	318.7	321.44	316.47	316.77	321.01	318.32	321.17	320.5	318.38	322.79	317.8	316.51	318.17	322.81	319.51	318	320.89	319.85	322.41	319.92	317.11	317.92	317.74	323.03	320.33	318.81	322	317.44	320.92	320.83	320.03	317.45	321.98	319.58	321.02	323.05	318.97	319.94	321.04	318.04	320.84	323.63	320.88	321.04	318.92	320.46	319.72
317.52	314.44	310.05	311.78	311.85	314.63	313.66	317.4	314.86	309.55	310.66	311.4	313.95	312.17	314.46	312.31	310.26	312.2	311.55	313.79	313.54	309.88	311.09	314.64	313.31	310.85	312.38	313.26	312.13	312.38	313.88	313.68	312.39	314.96	314	312.93	314.42	313.12	312.12	312.84	313.76	311.59	315.08	313.02	311.68	313.25	313.29	310.64	315.83	312.49
303.77	298.96	301.04	299.3	298.94	296.07	299.48	298.55	296.69	301.79	304.52	298.14	299.71	298.05	303	301.62	300.45	297.73	300.02	298.97	297.28	296.65	302.96	297.85	303.4	303.63	299.95	302.51	296.79	298.5	300.14	300.88	298.41	296.1	299	298.31	300.71	300.06	301.22	299.09	299.77	301.57	298.49	303.18	300.57	299.7	296.29	299.18	296.5	300.23
304.83	302.53	307.52	307.22	301.24	303.92	304.7	305.17	303.27	305.5	304.85	306.67	303.26	306.83	304.13	301.48	304.21	302.75	305.77	308.5	302.24	304.18	304.78	303.14	304.56	303.74	304.57	304.94	306.47	308.22	299.98	306.17	306.49	301.84	302.81	302.14	301.44	301.6	303.53	303.49	302.58	307.47	303.99	305.3	302.6	304.43	308.51	305.61	304.5	308.76
331.16	325.8	331.94	324.31	328.48	329.05	323.56	328.86	327.98	330.07	328.65	330.1	328.46	330.05	327.01	329.52	328.01	326.7	330.43	325.98	328.18	327.89	325.21	329.4	325.09	330.2	326.59	326.02	327.45	327.93	327.12	328.11	328.39	328.43	329.65	328.1	325.84	326.12	326.82	329.12	329.35	333.22	330.74	325.16	328.79	324.12	329.75	327.64	326.82	330.24
304.83	307.21	304.53	301.85	299.69	302	305.49	302.41	305.89	303.95	301.01	303.6	301.3	303.86	302.79	301.47	301.63	302.28	299.82	303.72	307.13	304.06	303.43	306.84	303.71	302.95	303.38	302.59	301.57	303.77	302.55	303.74	301.27	301.96	304.65	301.62	301.52	301.08	302.54	300.35	302.04	304.22	306.06	303.96	297.97	303.79	302.21	302.44	301.69	303.49
306.65	306.39	306.63	303.41	301.59	306	307.67	304.98	304.85	305.36	309.01	308.13	306.51	307.56	301.19	309.3	306.09	306.84	307.01	303.6	303.25	306.37	306.16	307.69	302.61	306.68	307.44	309.26	305.71	305.99	307.75	305.78	305.07	305.17	301.38	304.96	306.99	307.48	306.57	306.18	305.65	303.59	307.45	307.57	303.53	302.88	302.88	307.66	308.42	306.78
317.79	313.36	315.39	314.83	316.23	311.37	314.59	315.47	310.72	312.56	315.2	313.49	312.33	315.81	314.76	315.75	314.64	316.11	317.16	311.06	311.89	314.9	314.89	315.16	311.5	316.24	314.07	313.15	315.09	310.2	314.28	312.6	314.46	314.52	314.56	313.52	311.48	312.43	315.51	316.12	314.33	314.93	313.87	314.86	314.51	316.2	315.52	316.57	314.34	311.66
310.18	313.12	315.34	313.43	312.33	312.83	312.21	312.22	314.99	313.69	311.92	312.66	312.86	315.37	313.18	311.67	313.36	309.95	311.4	312.12	313.37	314.59	312.05	313.82	310.04	309.8	313.19	311.57	312.1	311.73	313.56	312.21	311.78	311.1	314.2	311.89	313.16	315.44	314.36	315.23	310.96	311.31	313.11	313.01	312.55	314.36	313.45	312.65	314.24	311.23
315.65	319.01	316.87	312.81	316.59	318.43	315.3	315.13	314.03	318.55	318.52	317.6	316.93	315.29	315.74	315.73	313.07	316.33	317.46	314.19	317.37	315.18	316.38	315.2	317.09	316.14	316.49	317.09	313.66	318.21	315.06	317.5	316.67	314.52	317.85	316.2	315.14	313.02	312.21	317.16	314.61	315.24	317.29	317.15	315.49	315.52	313.67	318.37	312.12	315.02
319.01	318.08	315.91	318.46	315.97	318.14	321.91	317.05	319.84	318.98	318.21	318.97	316.48	318.4	316.46	319.97	318.78	316.47	318.76	313.62	318.17	315.22	318.64	319.94	317.32	317.97	318.29	319.3	318.85	319.94	322.34	318.32	318.42	319.84	319.45	318.19	318.89	318.83	317.19	319.29	318.96	320.77	316.75	318.02	320.66	322.27	316.82	317.34	314.01	320.68
292.39	293.9	292.55	295.71	291.67	291.36	291.81	292.82	291.1	294.24	291.64	294.88	292.36	292.69	295.4	294.8	291.86	293.1	292.02	295.77	297.43	294.22	291.26	295.23	297.49	294.55	295.01	295.35	292.5	296.69	295.06	293.67	294.81	296.47	294.56	293.78	292.9	292.93	296.74	294.21	293.78	292.55	294.07	294.41	295.69	292.89	296.85	294.28	293.43	292.28
317.16	313.58	313.8	317.1	312.58	310.03	315.66	314.62	316.72	313.44	309.53	311.52	313.15	312.09	313.99	313.92	314.46	313.18	312.2	316.02	308.06	313.63	315.55	311.98	314.71	314.85	315	311.6	316.05	315.58	317.63	310.97	314.1	313.93	314.12	313.66	317.22	313.35	313.15	315.54	316.06	312.7	313.29	312.94	312.1	313.6	314.93	311.7	315.8	312.71
306.25	305.32	306.33	305.55	306.74	310.5	303.97	307.98	300.22	306.11	303.53	299.11	306.28	302.45	306.34	306.86	305.41	303.21	304.12	304.09	305.52	307.22	306.82	304.8	304.22	305.04	303.55	304.78	305.57	306.69	303.98	304.49	301.69	303.49	307.3	308.9	305.54	303.18	306.53	304.47	308.52	304.73	302.18	304.04	303.98	304.31	306.89	303.29	304.15	307.2
319.77	317.74	318.44	320.55	315.99	318.26	318.25	317.1	316.37	317.07	315.47	322.14	319.14	317.75	319.93	320.18	318.74	317.32	320.44	318.88	317.05	318.06	318.27	319.69	319.71	315.92	319.76	317.76	320.58	316.52	317.8	316.74	315.52	319.23	317.55	317.12	314.81	321.63	318.61	320.17	318.59	316.71	318.64	317.86	319.19	319.72	318.78	317.75	320.93	316.74
304.36	303.48	304.88	303.82	302.79	304.89	303.97	305.33	306.15	306.68	306.58	303.13	307.22	300.57	303.47	302.1	304.5	305.59	304.33	303.96	302.65	303.89	301.13	300.98	301.24	307.13	303.03	302.51	301.24	300	304.4	302.55	303.2	303.09	305.48	304.64	300.72	307.49	304.04	302.73	305.34	305.74	302.89	303.04	302.29	299.74	307.64	304.97	305.23	304.02
326.39	325.85	326.37	324.82	328.2	325.85	326.72	327.09	322.75	327.63	324.92	326.91	324.9	326.12	326.86	330.74	325.25	328.85	325.73	326.95	325.28	326.65	326.98	327.44	325.05	327.95	324.2	327.73	328.18	328.09	324.98	329.47	327.36	325.16	330.25	325.58	325.93	327.02	328.66	327.69	326.14	327.81	324.57	327.25	326.96	326.33	328.91	327.68	329.6	325.04
315.86	312.81	315.68	316.39	313.77	316.6	315.13	317.76	318.01	315.76	312.34	316.47	316.18	313.44	315.83	315.8	317.32	316.9	316.94	316.65	316.69	310.69	312.71	315.26	313.82	314.17	317.64	314.8	312.76	314.93	317.54	314.68	317.05	318.83	314.2	314.2	311.52	312.17	314.61	312.94	311.83	316.72	313.85	316.42	314.68	315.77	317.12	311.47	311.61	313.52
297.1	299.63	303.2	299.07	299.12	301.03	299.09	298.82	297.54	298.09	301.55	302.59	297.14	297.19	299.7	300.39	301.45	298.84	299.58	298.69	302.37	300.29	299.34	298.88	298.88	302.7	301.98	298.79	300.73	300.64	301.6	299.94	302.97	296.41	303.86	299.87	303.57	302.12	303.92	300.66	298.91	298.44	297.59	299.86	299.24	300.32	304.12	303.04	297.57	300.41
325.8	327.14	328.29	329.5	328.78	325.69	335.39	330.48	328.99	330.98	329.18	324.94	327.32	326.84	329.66	326.53	327.57	330.14	327.95	327.77	329.56	326.95	328.4	330.73	328.16	325.19	325.96	328.7	328.3	325.7	328.87	328.13	329.17	329.49	329.54	327.33	323.97	329.09	331.03	325.34	324.67	329.71	325.03	326.71	326.68	327.58	327.73	323.87	327.5	332.35
329.94	327.97	330.99	329.8	330.09	328.49	328.24	328.86	328.97	335.27	329.51	327.07	327.93	326.59	327.75	329	330.73	332.38	328.48	331.53	327.31	330.97	328.01	327.79	328.89	327.27	328.44	328.42	327.89	327.03	328.28	328.21	326.25	324.95	327.23	329.26	327.85	327.36	328.43	328.95	326.04	327.85	328.78	327.27	328.82	326.71	329.46	331.09	331.63	329.34
303.62	299.09	300.97	304.62	305.96	301.45	304.46	305.17	301.43	300.23	303.9	303.91	304.46	305.39	304.22	297.77	299.62	299.82	296.93	304.6	300.57	299.93	301.03	301.64	302.97	305.11	303.28	302.67	304.92	301.11	305.49	301.1	300.78	304.33	303.52	305.58	300.47	298.28	302.11	302.82	303.64	302.35	302	301.14	299.76	299.24	301.91	303.88	301.76	297.46
317.4	317.69	324.79	316.41	317.54	319.33	318.71	320.74	318.68	317.28	318.41	319.18	321.31	321.5	319.28	320.09	320.03	318.83	317.12	316.62	316.9	314	315.73	317.94	319.46	319.14	315.6	320.82	318.97	318.87	321.52	317.54	316.5	321.15	318.75	316.12	319.48	319.81	315.86	317.56	318.17	317.76	314.36	320.86	317.95	315.36	314.34	315.88	317.04	319.42
310.88	309.44	314.97	311.1	312.94	312	310.41	311.89	312.23	314.6	314.77	311.55	309.01	311.23	313.53	311.71	311.36	309.56	307.75	314.76	315.01	312.45	309.04	316	310.66	309.28	310.85	315.42	310.53	314.14	314.94	313.53	312.92	311.48	312.7	315.55	312.52	310.32	312.65	312.15	312.44	311.2	310.21	311.62	312.93	310.27	315.07	312.64	311.17	313.51
309.32	310.64	311.78	309.51	308.94	311.35	310.05	311.36	309.96	312.64	309.4	313.35	309.67	308.21	314.72	311.99	314.79	309.43	310.33	311.13	310.34	312.3	309.24	312.88	312.51	312.34	314.54	308.08	314.23	310.68	309.15	309.89	309.05	312.55	309.26	311.33	312.19	314.56	310.31	308.77	312.54	309.25	311.43	308.56	312.24	311.7	309.96	312.6	313.81	309.34
306.65	307.54	307.08	308.77	306.66	309.01	305.36	305.28	305.77	308.72	304.98	303.77	308.25	303.53	305.88	305.86	305.92	308.99	309.21	305.08	304.18	307.61	304.86	307.5	306.63	306.73	304.18	305.32	306.9	309.26	305.07	306.99	307.94	307.53	304.65	305.68	308.13	307.86	302.09	306.7	304.72	307.99	306.53	311.16	304.52	305.11	305.96	306.19	303.75	308.16
302.31	305.32	304.14	302.11	303.7	299.99	305.65	303.36	305.6	304.46	302.91	304.73	304.54	302.5	304.33	303.16	304.45	305.39	303.44	303.42	304.74	301.63	303.55	301.43	305.21	301.17	300.6	304.24	301.87	302.77	301.53	301.84	305.15	303.16	301.3	305.31	302.13	301.8	300.84	301.44	304.5	301.71	306.12	301.98	306.24	302.12	305.11	305.16	301.04	303.69
302.72	303.08	305.6	305.51	302.01	301.52	303.14	300.53	303.59	307.38	301.17	298.85	302.99	300.73	302.91	304.72	305.97	301.77	305.61	306.03	297.85	303.15	302.89	307.15	304.42	304.51	302.26	298.61	304.38	304.05	302.2	302.64	303.73	300.99	303.14	305.52	302.84	300.27	302.77	304.63	305.98	301.67	303.26	300.25	303.11	305.32	301.82	307.8	302.8	303.41
314.2	310.92	314.99	313.17	313.79	311.94	310.16	316.35	312.85	315.57	311.47	313.71	315.27	314.32	312.9	311.14	312.43	316.79	311.08	313.87	312.03	312.38	312.14	312.48	312.5	312.07	313.46	312.21	316.89	318.45	315.79	311.12	314.74	311.78	316.9	316.06	312.61	313.63	310.53	313.38	311.29	313.11	312.21	313.33	313.54	314.64	314.68	313.4	313.18	312.12
297.98	297.3	297	298.59	297.79	299.09	300.85	296.68	298.04	296.17	295.07	298.13	297.68	296.06	297.9	297.41	300.85	297.83	293.49	298.73	296.74	297.68	295.75	297.85	297.18	297.35	295.01	291.92	300.39	295.81	296.57	298.71	294.41	298.36	296.37	297.63	293.84	296.9	299.38	298.19	295.57	296.58	298.39	299.18	293.49	300.41	295.43	294.53	298.52	297.67
302.44	303.73	304.1	302.56	307.13	302.74	303.45	305.78	304.8	302.68	306.5	305.03	304.77	306.98	307.59	302.74	302.16	302.76	301.58	301.74	306.45	305.57	307.2	305.9	304.44	305.42	306.86	306.45	303.98	307.43	304.84	305.68	305.53	305.49	304.61	304.59	305.5	305.77	303.67	303.58	304.06	303.84	305.53	303.06	303.8	304	307.87	301.96	304.66	308.63
319.41	322.29	315.96	316.53	316.2	317.92	322.62	317.49	320.04	314.94	317.24	317.58	319.51	319.37	320.43	317.12	319.75	320.76	323.46	318.99	324	318.97	316.71	317.15	319.15	313.26	320.54	316.14	320.07	320.41	315.54	318.88	317.75	316.56	319.01	317.55	316.09	318.71	322.82	318.25	316.65	318.63	318.18	317.78	320.03	319.65	314.8	318.53	318.83	319.06
306.01	303.69	305.01	304.02	307.64	302.54	306.83	303.58	307	303.41	304.77	305.24	304.73	299.8	303.66	304.15	304.31	303.18	304.27	306.79	302.96	303.24	302.03	303.89	298.98	302.75	303.54	305.12	304.05	302.66	301.53	302.3	304.4	304.84	303.58	301.35	303.94	305.35	304.55	304.97	303.08	305.93	306.17	303.53	303.19	300.64	305.02	306.74	303.62	301.79
300.15	303.76	303.18	305.2	302.82	304.17	304.85	303.68	305.56	302.23	301.16	301.03	301.21	305.82	305.15	305.02	304.46	303.47	300.65	302.26	300.74	302.6	299.9	304.78	302.1	305.85	303.32	301.33	305.3	302.25	301.57	302.58	301.26	303.46	302.25	304.86	303.01	305.25	304.03	303.29	306.43	304.33	303.6	304.6	303.87	301.68	302.15	300.42	302.19	302.14
319.64	316.09	319.92	316.34	315.92	318.14	320.5	321.93	320.01	319.62	319.92	318.57	320.42	319.7	320.68	317.96	319.65	319.63	320.78	320.28	322.08	322.01	318.16	321.24	322.64	319.8	318.99	324.61	319.52	318.54	322.04	321.84	319.49	321.13	319.35	316.85	318.98	316.25	318.79	318.16	315.47	318.03	320.57	316.83	316.9	317.34	318.14	318.65	316.01	317.67
291.78	291.43	296.46	295.14	294.16	293.41	295.71	291.71	298.05	296.19	297.7	295.29	296.33	293.87	299.51	292.39	295.91	296.11	292.43	293.26	298.5	293.75	294.87	298.26	295.78	293.12	293.24	292.71	298.3	292.99	293.18	297.09	294.44	295.77	294.56	296.68	295.06	294.7	296.23	294.37	291.52	296.44	295.11	293.85	295.37	292.31	294.22	296.39	297.47	294.11
298	297.97	296.61	297.03	294.33	295.02	296.1	294.96	296.85	294.29	298.25	294.76	294.65	301.86	298.8	298.9	299.02	294.37	294.5	296.24	297.22	296.73	297.62	296.82	298.1	295.98	297.57	293.74	299.13	298.4	300.49	295.89	299.84	295.83	298.71	295.98	296.34	293.73	298.88	296.53	294.72	295.4	295.16	295.02	297.92	296.63	296.94	297.94	298.96	299.12
306.87	302.59	303.59	305.28	301.5	305.69	303.75	303.6	307.07	308.34	304.7	305.54	305.33	301.83	304.75	304.61	304.87	306.46	307.71	304.96	305.7	307.1	305.1	301.84	306.71	306.15	306.2	307.58	307	304.99	302.62	305.91	304.53	302.97	307.37	303.43	302.56	306.81	306.16	305.8	305.18	302.05	306.51	308.03	307.14	305.78	304.18	305.44	301.36	303.17
319.4	318.01	319.4	315.84	318.23	317.61	322.96	316.42	316.06	317.54	316.38	319.85	314.66	316.11	318.26	318.32	319.54	318.61	317.81	314.98	315.42	315.15	319.27	319.11	320.36	319.79	313.71	317.09	317.34	317.17	319.39	317.25	317.87	316.83	315.09	315	317.76	320.34	319.94	312.97	318.79	317.87	320.82	319.6	317.71	314.47	316.32	316.77	315.52	316.52
301.33	303.49	298.11	299.32	299.43	303.51	302.24	299.93	298.7	302.84	299.42	301.38	303.77	299.6	299.96	299.04	300.53	303.37	302.34	302.04	296.62	299.71	297.36	301.03	298.42	299.95	303.75	302.96	300.16	298.57	302.22	298.67	295.64	305.26	298.53	299.27	301.29	300.32	299.56	300.53	298.33	301.59	300.58	300.2	299.45	301.31	298.72	304.65	301.68	301.4
310.95	316.89	315.46	312.99	313.64	313.43	315.86	313.6	310.66	314.1	318.67	314.07	308.52	310.67	312.65	312.77	309.75	313.75	315.73	312.79	311.89	310.75	316.17	310.74	315.92	314.41	313.61	311.95	312.35	312.5	312.1	315.06	314.49	313.78	314.98	313.47	315.82	315.16	309.68	314.05	313.46	309.8	312.24	315.19	313.13	313.67	313.81	314.11	313.7	317.65
323.84	325.01	326.17	324.12	320.86	326	325.46	330.51	328.76	325.63	322.4	325.93	326.03	324.77	325.13	325.27	327.55	329.15	322.49	326.21	322.91	324.08	322.59	328.38	324.45	323.71	325.29	329.17	324.86	326.45	323.25	327.01	326.17	324.7	324.37	328.57	324.66	326.41	325.61	325.53	327.58	321.05	323.93	323.01	324.55	324.82	323.52	324.65	323.97	325.06
312.12	310.95	308.61	312.54	309.66	313.83	311.33	310.59	313.72	309.08	311.13	311.52	309.75	313.22	314.67	313.61	314.4	312.96	314.62	310.04	309.76	310.77	314.77	314.22	313.35	311.56	312.31	313.11	312.03	316.48	311.85	313.67	311.82	312.24	311	313.83	314.1	309.66	310.99	311.46	308.55	311.98	314.57	312.27	311.94	311.21	313.9	312.04	310.32	313.01
327.37	327.1	328.51	329.54	330.29	326.44	324.5	327.31	330.18	327.15	327.09	327.9	324.69	327.49	328.85	324.74	327.77	329.02	329	327.5	328.56	327.75	330.96	328.23	328.72	324.87	328.32	327	327.81	325.76	327.31	326.57	327.15	322.47	327.85	325.75	329.36	329.38	329.24	328.2	325.53	329.54	331.03	328.78	334.29	329.47	326.37	324.26	329.15	328.46
303.3	307.39	304.28	302.85	303.29	302.68	300.87	306.1	305.14	301.79	306.46	304.33	307.39	302.6	302.45	304.93	300.94	304.81	305.69	307.59	309.03	304.58	300.92	302.15	302.4	308.21	302.32	304.81	303.73	304.44	305.25	306.57	300.84	302.83	302.4	300.61	304.03	302.48	303.38	304.67	304.62	304.83	304.1	302.48	305.36	303.58	304.23	303.48	307.36	300.25
315.25	319.19	316.74	313.26	314.55	313.62	318.18	313.1	313.98	314.19	314.92	314.85	315.54	316.09	313.42	314.47	313.88	310.72	312.91	315.42	315.24	313.01	316.51	313.46	317.24	314.65	314.9	317.01	314.72	315.7	314.12	319.14	317.42	313.29	313.26	317.63	316.44	316.29	311.38	311.38	314.9	317.96	311.45	315.64	314.54	311.66	316.06	314.15	313.65	312.5
309.11	312.91	315.81	316.02	311.77	314.67	313.58	314.63	313.93	312.37	314.51	315.97	312.14	310.73	314.23	309.6	313.61	314.44	316.83	316.08	316.57	309.06	308.97	313.84	313.26	314.03	316.64	314.33	311.39	315.14	312.63	314.97	317.31	313.57	314.84	315.52	314.63	314.23	311.76	314.13	312.96	313.75	314.04	311.5	311.65	311.29	312.78	313.19	314.17	310.88
297.85	298.37	300.72	300.08	298.39	299.86	301.06	298.59	299.5	299.51	299.27	301.09	301.21	296.21	299.09	298.74	303.24	297.73	296.53	299.85	302.74	300.39	300.86	300.02	301.2	301.06	301.39	298.49	299.98	296.9	296.92	297.53	300.77	299.28	300.37	298.34	301.96	301.11	296.4	299.67	301.78	302.32	298.23	301.87	298.65	304.51	303.08	303.71	300.54	302.29
311.21	315.99	315.61	313.06	310.65	315.35	315.77	312.7	315.08	314.17	315.79	311.07	319.31	311.29	315.78	316.56	314.11	314.33	317.28	314.07	315.94	312.32	317.39	316.66	311.47	313.37	317.45	312.8	312.65	315.98	313.71	315.34	313.16	316.17	315.61	316.66	317.53	314.8	314.78	312.76	312.75	314.4	313.06	315.65	311.03	313.11	310.03	315.64	317.84	315.86
316.52	318.36	320.52	320.68	322.17	316.88	319.48	320.77	320.11	317.86	320.85	318.64	319.45	318.4	319	317.98	319.93	318.37	318.34	315.88	316.67	319.12	320.78	319.74	317.49	321.41	320.48	316.98	319.95	319.73	317.65	315.44	314.42	318.43	320.42	321.13	317.64	319.15	320.45	315.11	319.09	317.84	317.37	317.41	319.42	319.22	319.25	319.05	317.21	317.6
319.18	317.31	320.3	320.29	320.47	317.39	317.03	317.77	316.65	317.84	320.08	318.38	321.3	317.79	320.78	321.52	319.75	317.78	321.7	319.08	319.32	318.36	317.07	317.98	319.19	317.33	318.93	323.34	316.41	318.51	316.62	317.54	317.08	318.63	318.58	316.66	322.77	320.42	318.54	321.16	323.13	320.88	317.72	321.96	318.6	317.84	319.78	317.93	320	319.63
313.82	307.49	308.42	311.72	309.96	310.83	308.82	312.01	306.49	307.4	307.96	312.47	310.12	309.39	311.14	308.86	307.83	305.33	307.91	310.71	307.42	307.79	309.17	307.35	309.98	306.89	309.19	304.69	311.02	310.12	308.03	311.95	307.6	309.29	308.82	312.47	308.07	312.5	312.7	308.83	308.14	311.12	307.33	307.18	314.18	307.58	309.79	307.99	308.04	306.67
295.31	296.72	296.53	300.18	299.2	295.05	297.37	294.46	297.59	297.04	295.1	297.98	295.73	294.47	294.74	300.62	295.34	296.11	299.19	294.4	299.07	296.89	297.3	293.18	295.94	300.62	297.95	293.35	295.92	298.49	296.02	294.95	296.87	292.58	298.46	294.5	294.67	299.78	298.09	295.36	296.02	297.68	298.06	300.28	296.91	296.81	297.97	294.99	298.53	296.69
304.05	304.75	305.44	304.58	301.38	302.85	303.46	302.75	301.5	302.71	306.91	308.91	305.42	300.15	302.82	304.15	303.81	306.51	305.94	305.03	305.76	302.95	305.92	306.37	304	305.5	301.63	307.58	303.36	305.52	305.16	302.82	303.19	304.69	305.55	304.79	302.85	304.42	305.26	303.71	305.34	305.64	306.16	302.38	302.33	303.51	305.52	304.45	305.28	302.94
303.1	303.03	301.65	304.09	308.01	303.76	303.64	298.92	299.38	299.44	300.75	304.09	300.78	301.94	303.59	305.7	302.29	299.85	302.97	304.54	300.51	299.35	299.79	304.1	299.3	302.03	300.65	302.59	304.33	300.44	303.1	306.44	302.83	302.31	301.42	300.97	301.69	300.92	301.51	300.25	301.34	306.07	300.97	301.17	301.5	300.29	303.69	301.84	301.93	301.97
304.53	305.45	305.1	303.48	301.64	304.84	306.31	305.99	303.38	303.9	300.22	304.38	309.49	303.22	306.21	306.54	307.54	304.79	307.5	304.74	304.13	304.77	305.91	302.31	303.66	307.99	303.43	308	307.61	305.98	306.57	302.82	306.41	299.83	305.67	305.95	301.65	304.09	305.34	299.85	303.4	305.77	306.17	306.25	309.99	303.88	308.48	304.8	304.08	307.85
302.91	300.47	301.62	302.55	303.19	306.35	303.45	305.03	303.44	303.75	302.91	305.05	306.63	303.32	301.65	302.64	301.03	303.62	301.91	304.21	298.63	299.97	303.44	305.67	302.65	301.22	304.52	304.14	304.13	303.44	304.43	300.3	308.53	303.74	302.59	302.42	303.52	299.15	301.34	303.01	304.72	305.77	303.77	305.67	302.31	302.97	305.74	303.62	303.11	303.62
313.71	314.66	314.34	310.66	315.29	313.95	313.46	314.62	314.09	315.58	313.88	312	314.4	313.93	314.53	316.63	315.58	310.23	310.68	315.3	314.32	314.78	314.32	315.57	313.28	315.71	314.14	312.62	313.72	312.2	315.49	312.69	311.75	311.14	312	314.2	313.78	312.79	312.45	314.49	315.94	312.92	313.61	314.12	314.07	311.08	312.29	313.16	314.4	317.16
316.82	315.4	317.2	314.14	316.33	318.43	317.4	316.93	314.49	312.64	314.45	313.94	314.68	318.14	316.96	316.71	317.45	315.42	319.48	316.18	317.08	317.15	318.63	316.98	318.47	314.27	315.35	316.71	314.32	312.79	318.05	317.75	318.38	313.59	318.06	312.64	315.55	314.37	316.76	315.08	315.94	314.63	316.27	315.6	313.42	314.93	318.37	317.21	315.5	314.28
306.48	302.41	302.07	302.89	304.81	303.94	308.4	303.5	307.04	301.83	302.7	301.44	302.94	301.73	301.33	303.5	302.67	302.84	304.37	302.96	303.83	302.95	305.25	302.11	301.58	303.11	301.72	303.96	300.43	300.45	300.45	304.57	301.88	306.49	304.21	304.34	303.04	304.35	303.46	307.36	302.21	306.05	303.77	300.81	301.69	303.32	301.36	303.71	302.54	303.79
325.93	328.35	329.97	327.27	327.52	325.72	329.95	330.1	327.99	328.93	326.78	327.34	327.06	329.14	329.89	325.48	330.08	330.77	330.08	328.94	326.76	324.91	330.53	329.54	324.83	324.54	327.94	322.88	326.81	331.24	328.27	328.82	326.59	329.52	325.46	327.3	325.83	330.77	324.55	324.09	327.85	329.18	328.28	327.91	326.04	330.11	328.16	327.73	328.51	328.23
294.36	297.16	295.9	299.12	297.37	295.87	299.51	299.37	294.8	295.3	299.21	294.99	295.46	295.01	301.94	299.8	296.86	296.75	296.22	296.6	295.01	294.12	301.01	295.6	295.79	296.43	296.69	291.79	295.2	298.42	296.23	296.41	297.5	298.32	296.95	299.92	297.5	299.87	295.97	295.4	296.49	297.2	295.54	295.62	296.16	291.21	298.32	299.39	296.64	297.31
308.38	307.18	313.69	311.1	310.42	308.71	308.53	308.55	308.17	311.07	306.68	310.86	308.79	311.69	309.85	310.74	310.94	309.26	310.41	308.28	309.2	315.44	310.72	309.91	313.34	309.45	311.32	306.16	309.42	308.69	307.92	310.47	311.39	305.61	307.21	306.47	312	309.13	309.44	309.92	311.27	312.28	310.26	313.14	305.98	311.84	312.56	312.78	307.3	307.94
314.22	316.13	315.6	317.91	315.42	315.37	313.7	318.35	319.1	320.47	315.18	315.33	316.44	318.01	315.22	315.88	315.84	317.34	314.57	320.14	316.66	319.92	321.36	315.73	315.7	315.95	316.2	317.23	317.71	315.52	314.78	320.24	313.43	316.99	316.12	316.93	316.38	312.74	315.65	316.08	317.26	317.73	315.36	313.37	313.3	315.54	316.9	316.74	316.64	315.99
311.82	310.84	309.22	312	309.49	316	309.41	309.44	310.55	310.41	310.02	308.79	310.01	310.54	313.57	315.25	310.73	314.49	311.12	309.42	313.02	311.61	311.5	312.58	309.87	309.05	309.57	312.07	309.82	311.64	310.02	313.3	313.19	310.97	312.39	311.96	308.37	311.16	310.34	311.43	310.24	308.93	309.24	311.83	311.04	311.24	309.16	311.58	311.81	310.8
299.08	302.9	300.21	303.73	301.97	303.46	303.66	297.71	305.88	301.83	298.38	304.71	302.87	303.78	302.72	302.37	302.13	299.98	305.11	302.71	301.19	303.65	301.56	305.44	302.17	299.36	300.7	304.46	302.44	301.41	301.66	301.16	301.7	303.34	301.2	299.02	302.94	306.05	306.28	302.6	301.77	301.56	303.2	298.09	297.39	303.21	300.19	301.76	307.71	299.62
294.33	294.79	294.77	293.67	294.12	294.47	295.51	296.47	294.04	293.8	296.74	295.7	290.21	294.08	292.29	294.64	295.52	297.09	293.12	296.21	290.8	293.51	294.85	293.29	294.06	290.79	295.18	295.02	294.29	292.32	295.97	293.77	292.45	292.07	294.8	293.95	293.79	292.93	295.9	291.81	296.49	293.18	294.14	292.29	290.84	292.59	290.77	292.88	295.08	293.44
305.5	305.54	306.25	309.04	302.55	305.45	305.81	308.55	304.29	306.08	304.81	305.88	306.05	303.89	304.3	306.54	302.15	305.93	301.76	304.11	303.85	304.53	303.94	304.8	302.1	303.77	305.06	308.49	303.51	307.78	305.6	305.83	302.2	305.48	306.17	303.51	303.01	304.23	303.1	304.8	306.2	306.82	303.13	301.25	305.39	302.19	305.41	301.82	304.35	309.93
324.56	324.45	320.62	324.34	324.6	326.74	323.85	323.41	323.56	322.71	326.22	327.42	321.01	326.91	324.51	325.75	322.21	324.51	320.6	322.61	331.76	326.78	325.61	322.07	326.94	323.88	325.84	322.87	324.24	325	322.92	324.2	323.13	321.71	325.9	325.58	324.16	323.55	322.89	321.66	326.13	326.22	327.07	323.97	326.77	326.58	324.33	323.64	323.8	323.07
313.51	309.88	311.26	308.72	310.89	311.28	309.9	311.22	315.7	308.88	315.12	312.94	312.75	315.74	313.86	314.45	308.27	316.97	314.38	315.34	315.62	313.97	311.93	314.5	312.11	317.55	314.8	311.13	312.2	314.62	310.19	316.08	313.3	310.7	311.94	312.7	313.03	311.51	312.11	311.55	309.26	310.12	312.25	312.42	310.53	314.23	314.32	313.21	310.36	312.5
319.01	315.65	318.37	315.13	314.24	317.91	315.37	311.79	318.34	313.33	321.6	319.54	316.46	316.77	313.84	314.99	319.39	317.98	317.17	314.29	316.26	315.53	317.53	318.94	315.98	318.15	319.65	320.33	316.84	317.13	316.83	320.62	318.47	316.42	319.61	317.89	313.82	314.36	318.77	316.74	315.84	316.36	313.01	319.5	318.09	317.89	316.59	318.99	318.16	314.05
326.3	325.5	323.27	324.44	325.03	324.59	326.51	324.56	327.35	327.93	325.24	323.89	322.02	322.44	327.79	324.29	321.99	325.59	325.16	328.44	326.66	323.4	329.71	322.08	325.18	321.77	325.03	325.29	326.23	324.93	324.15	323.96	324.37	326.01	324.82	325.91	324.16	326.56	326.91	325.2	325.67	323.88	325.8	325.35	323.61	324.25	328.28	326.19	322.7	328.36
318.84	317.22	318.29	316.99	317.31	318.03	316.67	316.84	314.47	318.07	317.99	316.69	316.98	321.08	318.46	314.97	316.58	321.6	314.72	311.7	314.23	317.16	318.18	317.17	317.95	319.25	314.95	315.74	317.7	316.24	316.79	316.03	316.8	319.62	317.17	322.04	318.77	315.42	317.44	317.54	317.64	313	317.44	318.5	315.31	314.92	315.27	313.04	316.24	319.5
306.02	305.01	305.28	307.35	308.5	305.29	309.29	305.58	307.61	308.98	306.43	309.15	306.03	308.72	304.76	310.22	305.41	304.8	310.96	306.4	306.53	305.31	306.64	305.08	309.76	309.25	308.44	308.23	308.49	307.51	309.54	311.43	306.49	307.03	306.85	307.78	309.73	304.18	306.2	309.67	305.42	306.35	309.36	308.4	305.88	304.64	305.43	310.74	307.53	308.2
300.38	299.79	300.04	304.97	298.42	299.43	301.69	297.15	297.7	295.71	300.77	299.67	298.21	297.52	300.44	299.92	294.49	302.63	297.77	298.68	297.55	297.07	298.67	298.19	300.44	298.64	301.08	299.92	299.64	303.52	300.37	300.59	301.34	298.95	301.8	301.19	298.68	298.06	300.62	297.58	298.25	298.98	301.51	296.82	299.38	299.5	299.81	299.41	298.86	299.28
312.31	311.27	313.78	313.72	313.14	311.59	312.45	312.66	314.06	313.4	314.78	311.79	313.32	315.06	314.46	311.78	311.08	314.54	312.71	314.18	314.53	313.11	312.27	315.54	315.01	311.1	315.64	314.71	310.95	314.47	313.68	312.66	312.48	310.87	314.65	318.21	313.46	312.61	316.12	312.36	314.68	316.98	312.09	314.21	312.39	313.42	314.35	313.03	315.21	317.49
318.95	315.79	311.97	316.38	316.17	317.46	316.71	314.94	317.01	312.64	314.87	314.22	316.35	312.55	315.3	317.17	317.3	315.1	312.71	317.18	315.98	312.75	314.75	318.83	316.53	316.07	313.61	314.65	315.41	316.34	313.03	315.97	315.76	317.47	315.8	316.62	312.37	313.15	313.27	313.78	316.37	313.55	311.99	315.32	316.01	318.5	316.27	313.98	316.01	312.7
313.59	313.46	315.65	308.79	312.6	311.6	311.99	312.78	310.03	314.27	311.37	308.22	314.45	312.64	314.64	311.98	311.82	313.05	314.26	312.8	311.11	312.48	314.09	313.28	311.06	310.27	313.56	314.76	317.72	311.13	311.55	310.93	316.7	314.11	309.26	309.54	313.99	311.26	313.22	310.65	309.69	310.38	315.85	314.83	313.51	311.23	315.22	308.29	311.75	313.73
303.64	302.53	302.83	299.66	299.93	300.32	305.9	304.14	305.22	300.12	304.26	305.34	304.16	302.66	303.33	303.18	304.09	303.31	302.72	304.84	302.29	298.52	301.29	302.73	301.26	302.15	300.92	303.45	299.79	303.42	299.9	302.73	300.84	302.03	298.21	304.79	301.47	304.83	300.09	300.09	305.7	303.25	306	300.79	306.44	298.46	304.38	302.41	304.11	297.73
311.86	312.9	311.24	315.15	311.65	314.54	314.21	312.35	312.69	316.65	310.89	312.55	310.23	315.68	313.65	314.36	315.08	310.65	311.01	315.03	313.25	310.58	312.06	309.1	310.78	311.53	316.54	313.14	313.18	313.65	314.8	312.65	312.82	312.73	314.58	311.63	310.77	313.71	313.25	313.6	316.43	311.65	314.92	316.12	312.18	316.72	315.45	312.17	313.08	313.07
299.64	301.51	301.82	303.15	307.25	305.25	301.4	303.12	301.01	302	300.72	302.52	304.28	300.42	305.29	304.51	297.98	307.97	303.02	302.58	300.81	301.83	303.97	300.81	303.31	301.47	302.79	301.69	304.44	302.24	303.55	304.27	302.05	303.03	304.14	303.21	299.84	302.85	302.86	301.35	301.72	301.69	300.63	302.21	304.47	300.51	305.51	303.71	306.56	304.82
313.85	314.56	313.35	316.09	319.97	318.69	316.76	316.66	318.49	323.31	311.66	318.14	314.99	318.43	318.47	317.48	318.2	317.2	319.89	320.06	315.29	313.9	317.54	315.88	314.61	315.57	316.84	317.36	315.91	316.97	313.7	314.54	318.61	316.51	316.44	313.79	320.3	321.04	316.13	316.13	318.75	315.12	317.13	319.35	318.67	315.67	318.61	319.97	316.35	315.81
316.59	318.09	308.67	315.38	312.08	315.65	314.41	314.59	315.76	312.05	317.88	315.31	314.85	315.67	318.83	314.78	308.93	314.45	314.4	316.19	314.05	312.94	314.34	313.56	313.87	313.25	313.92	316.48	315.16	313.55	312.69	312.76	314.02	317.26	315.05	313.63	314.85	314.44	314.7	314.88	312.15	314.74	311.04	316.73	316.38	316.54	317.63	314.57	317.51	318.16
315.98	310.52	314.52	316.05	313.64	315.65	312.85	314.4	314.69	315.95	314.17	312.14	308.72	316.05	314.62	313.41	314.96	311.15	312.45	314.36	312.34	312.71	316.23	315.78	315.69	311.76	313.36	314.25	313.14	314.73	313.43	315.38	312.48	310.87	310.08	316.8	315.34	315.6	312.68	317.37	316.18	315.98	314.47	314.82	310.64	317.21	317.28	310.17	314	313.96
314.83	313.32	312.02	315.42	314	311.87	316.65	315.08	316.01	314.15	314.6	311.86	313.12	314.66	315.32	311.98	310.64	313.9	318.34	311.36	314.04	311.92	317.25	312.13	314.31	312.71	316.19	312.73	313.82	314.54	312.6	314.82	313.82	312.28	315.79	314.07	313.76	312.28	313.01	313.31	311.04	314	312.43	311.05	312.75	314.92	312.16	315.48	317.44	315.89
301.81	307.92	305.17	306.02	305.64	306.54	306.21	306.03	307.73	307.27	305.17	307.05	305.84	306.32	306.19	306.29	302.52	308.19	301.48	306.18	306.39	305.09	304.61	305.34	302.48	307.23	303.3	306.1	309.11	301.17	306.6	306.02	303.5	303.53	305.53	303.37	308.87	307.32	306.74	305.6	304.95	304.17	307.67	305.24	305.5	305.35	303.35	305.39	304.4	304.3
317.4	316.64	318.16	318.94	314.89	316.88	317.26	314.88	318.44	319.7	316.09	316.97	314.84	320.69	317.55	319.95	317.39	315.6	313.73	312.99	318.26	316.78	318.3	316.41	317.48	319.34	314.62	318.9	315.97	317.35	315.04	314.77	317.86	314.35	315.12	317.59	317.28	315.25	315.9	316.04	316.44	316.36	319.16	315.96	316.54	315.79	320.95	318.11	315.95	316.11
314.72	312.78	314.75	312.28	312.83	313.79	314.69	312.24	314.88	312.72	313.99	314.22	311.73	312.42	313.38	315.41	313.49	313.02	316.01	311.62	315.73	313.2	315.03	317.2	313.56	310.85	315.79	313.48	316.42	315.42	311.32	315.02	313.97	310.34	311.11	314.28	314.2	311.9	310.24	313.57	310.74	315.28	315.47	311.29	312.79	312.65	314.03	315.19	312.9	312.55
301.61	299.25	303.67	301.83	304.34	304.1	301.08	304.71	304.4	300.73	304.02	303.82	304.08	306.36	307.14	302.14	305.17	302.29	305.09	303.36	301.67	305.2	301.44	303.7	305.78	304.17	306.5	300.58	298.11	304.74	301.46	303.68	301.49	303.77	303.33	302.76	301.38	303.44	298.97	299.96	302.42	304.6	300.56	303.81	301.78	300.36	303.67	303.17	306.1	304.32
315.22	316.51	314.28	315.16	316.33	317.04	318.06	314.52	320.11	315.71	313.79	315.9	318.07	315.71	317.4	314.78	317.28	320.19	314.47	314.65	318.43	317.57	315.62	318.6	314.32	320.52	316.79	316.04	314.44	317.51	315.57	317.49	316.64	317.71	314.51	320.6	317.28	316.07	317.4	316.48	314.86	314.51	317.55	314.68	317.52	316.61	319.59	314.06	314.3	317.79
302.41	305.13	303.94	304.59	306	307.53	300.61	305.12	303.38	305.17	305.25	305.65	306.33	304.23	302.16	303.96	307.33	305.49	303.76	308.32	302.86	301.7	304.61	304.62	302.88	302.14	300.99	302	304.37	301.86	301.4	303.86	303.6	301.48	304.8	302.65	304.86	302.42	308.27	302.6	305.45	300.87	301.73	303.69	303.25	301.61	299.21	303.06	306.45	305.1
302.5	305.68	306.31	307.08	307.53	304.5	304.39	300.23	302.57	302.97	306.93	302.67	302.5	303.49	302.4	303.07	307.15	305.28	305.95	302.08	301.32	304.87	306.36	304.57	302.96	301.91	301.9	305.47	300.03	300.37	304.47	300.54	305.5	303.1	301.09	305.03	302.17	305.3	302.94	301.88	303.73	299.36	301.71	303.62	303.84	303.31	299.48	305.35	306.1	303.93
290.76	296.84	289.55	297.09	295.68	294.88	292.92	295.15	297.05	298.52	293.45	298.93	293.11	296.55	293.16	293.52	292.68	295.45	296.15	295.85	295.07	295.28	293.67	291.76	293.18	296.21	296.35	293.61	297.46	292.56	294.73	291.33	292.36	298.84	295.22	293.8	291.87	296.27	292.5	296.39	297.94	293.01	293.32	297.11	291.84	293.94	296.85	297.08	294.67	294.37
315.84	316.04	318.11	315.56	316.67	315.61	317.28	314.66	315.24	316.25	312.19	316.38	313.53	314.48	317.41	317.22	313.59	312.04	319.74	312.02	313.42	313.65	318.33	316.92	315.39	319.4	315.24	316.07	311.4	314.76	314.68	313.46	315.04	318.87	314.41	312.68	315.9	317.58	316.95	315.35	314.96	318.92	314.74	319.69	312.65	317.67	314.03	317.73	320.27	314.61
315.52	315.88	312.68	311.96	312.76	314.14	310.13	314.42	313.91	312.94	316.9	312.9	313.48	314.23	315.58	316.63	313.05	311.51	310.09	312.96	312.31	314.25	316.22	318.45	313.24	315.01	316.09	312.18	316.05	312.83	316.04	310.51	313.7	313.41	314.71	314.83	317.95	312.75	312.71	317.62	313.62	312.66	316	310.53	316.77	312.77	312.59	311.02	313.26	315.85
331.02	329.43	326.58	330.34	324.9	329.69	327.1	326.94	326.47	325.35	328.6	329.2	331.88	325.76	327.15	329.61	327.58	328.96	327.4	323.63	328.73	327.99	329.14	327.43	327.78	325.46	328.62	326.55	326.07	327.07	327.91	329.68	328.37	327.87	329.38	330.3	326.82	327.29	326.78	327.18	326.21	326.35	326.16	328.6	328.32	327.16	329.92	326.73	328.15	324.91
306.62	307.42	311.19	303.11	306.26	307.85	307.54	308.99	307.53	310.54	310.27	308.03	303.39	308.62	305.05	310.63	308.44	310.02	311.06	304.95	306.33	308.68	305.44	308.72	305.91	307.24	310.53	303.73	307.55	308.09	305.51	307.05	307.12	303.59	305.87	303.04	306.71	308.2	307.77	306.77	306.31	306.04	307.7	305.41	304.43	301.95	307.12	307.89	308.61	310.31
303.49	303.08	303.27	306.78	307.65	302.46	303.99	306.11	305.04	305.79	300.78	306.28	305.94	303.05	306.43	307.66	307.01	305.66	304.13	304.85	310.23	303.4	303.86	305.42	308.64	306.34	306.35	302.02	305.83	308.91	303.59	304.56	304.33	302.82	304.57	303.1	307.61	303.66	305.43	304.79	307.77	306.66	304.73	302.86	304.68	305.12	308.3	301.9	305.12	304.23
300.67	306.29	301.61	303.69	302.43	307.23	300.18	303.76	302.47	301.61	305.03	303.04	303.57	303.48	299.75	300.17	300.98	304.05	300.3	304.68	301.16	302.31	306.09	300.05	303.34	301.47	304.26	301.35	304.63	304.16	304.54	302.45	305.03	303.17	301.9	301.78	304.87	302.71	300.66	301.49	302.53	302.46	300.81	302.57	302.76	303.46	303.9	304.62	304.12	300.18
319.6	317.19	318.18	319.34	318.3	314.74	316.7	318.03	318.14	316.2	316.63	317.22	314.36	318.28	318.28	317.67	318.5	318.05	317.39	317.56	314.95	317.16	318.96	317.47	313.63	318.86	315.57	319.08	317.23	319.94	315.65	320.01	314.2	318.63	319.33	318.43	318.38	316.74	319.17	318.15	316.57	315.39	319.23	317.89	315.2	319.09	318.35	320.88	317.68	318.66
305.96	302.73	303.08	305.85	306.41	307.72	304.85	302.43	304.28	302.11	308.03	307.45	304.88	301.8	304.91	305.04	308.78	308	306.99	303.27	303.42	305.52	307.21	306.02	303	304.32	307.15	306.52	306.06	306.43	303.59	308.23	308.74	304.61	306.24	304.71	304.39	305.66	305.91	306.28	306.38	304.78	305.41	305.6	303.89	306.9	307.72	305.73	306.33	304.6
307.73	311.17	306.71	303.29	305.56	306.89	305.81	308.2	304.45	307.31	306	305.18	306.33	307.01	308.79	303.91	307.1	306.65	305.5	304.18	307.8	307	306.52	307.95	307.55	309.5	307.51	305.38	303.13	306.76	309.77	306.48	305.2	308.43	305.68	305.81	309.47	310.18	305.57	307	308.46	307.24	307.43	305.19	305.85	308.45	303.4	309.53	301.92	303.47
317.47	319.15	318.1	316.93	321.28	319.33	317.71	317.42	316.52	316.14	322.09	318.58	319.41	319.84	320.76	316.22	318.06	315.88	316.8	323.02	317.17	318.29	318.05	319.13	316.6	319.35	316.3	316.28	319.2	318.13	318.04	317.25	317.86	318.97	318.61	317.37	317.69	320.43	316.83	317.06	321.24	315.6	312.12	322.22	319.35	319.38	315.76	318.71	318.31	315.36
302.72	302.71	305.07	303.07	303.8	304.55	304.82	304.21	302.41	300.9	302.62	304.15	303.27	301.52	302.13	302.63	301.38	307.03	303.15	302.94	299.09	302.83	302.87	301.41	301.77	307.02	302.69	303.45	299.43	301.38	302.46	302.37	301.98	305.16	305.99	304.04	304.6	304.45	303.08	301.33	303.96	304.83	301.17	307.06	302.34	303.34	300.92	303.27	306.83	301.19
313.86	313.79	315.34	311.67	316.19	313.18	312.99	313.48	313.81	311.64	310.51	313.17	310.75	314.89	312.56	312.82	315.19	314.94	315.13	313.41	313.11	313.03	315.78	314.8	314.28	314.03	314.89	311.21	315.4	312.49	316.51	314.27	315.4	312.68	315.33	315.13	314.03	313.23	314.75	313.82	310.46	315.57	314.85	313.9	312.58	312.93	311.35	316.02	313.7	313.52
307.17	305.65	305.16	309.2	306.03	305.78	307.91	305.02	306.51	307.95	305.99	307.86	306.27	307.62	302.68	304.53	305.04	308.26	306.74	310.17	310.85	304.4	302.19	305.55	303.58	304.5	305.08	306.26	306.11	306.05	307.13	304.5	309.86	305.09	310.29	304.95	309.35	304.7	306.08	304.43	305.5	309.02	305.06	306.98	305.33	305.35	303.46	304.37	304.21	305.84
305.2	309.95	306.28	306.83	309.74	307.47	304.74	305.52	308.36	305.97	305.87	307.48	307.88	308.29	307.61	310.75	306.24	307.29	305.33	304.92	308.97	311.51	308.03	309.15	308.5	310.4	310.48	309.16	305.74	310.35	307.32	309.11	304.15	304.41	306.7	308.78	308.06	310.65	307.23	305.55	303	309.88	305.97	307.62	311.19	306.48	304.21	306.88	308.44	305.9
313.28	316.86	315.55	314.93	316.05	316	315.49	316.32	309.14	312.45	315.2	314.89	318.31	316.92	313.68	314.14	315.6	315.3	314.65	316.57	315.13	316.92	314.5	313.93	314.28	312.66	314.52	313.49	314.76	315.48	313.98	316.02	314.72	316.08	314.55	315.22	316.59	316.75	313.05	316.03	314.82	316.15	314.59	316.83	315.51	318.36	316.39	318.63	313.77	315.51
315.07	318.45	316.61	313.98	318.55	317.01	316.55	317.97	319.64	319.11	317.97	315.59	317.78	316.29	316.86	319.14	319.13	314.36	315.89	317.34	315.63	319.68	316.99	314.84	317.5	316.38	318.01	319.41	314.37	314.12	315.95	316.68	315.11	317.63	314.46	320.34	319.53	316.32	316.97	317.83	318.83	316.34	317.6	318.5	315.66	314.38	314.34	316.22	315.15	313.49
302.39	305.14	303.75	306.6	301.9	309.71	307.51	307.54	304.7	307.64	308.32	308.04	305.53	306.88	306.1	309.92	307.45	308.42	305.06	303.54	306.59	302.06	304	301.52	306.52	303.71	305.65	303.12	304.67	305.63	304.49	305.28	305.59	306.11	302.25	307.89	307.95	307.71	305.75	307.23	309.74	307.02	302.21	302.55	305.86	304.59	305.02	304.91	305.53	304.49
314.9	313.78	314.56	314.3	315.56	313.59	316.64	315.5	318.73	314.85	313.11	316.12	317.74	316.84	312.24	315.68	314.9	316.84	313.65	314.98	312.1	313.77	315.93	317.53	316.3	314.09	318.34	316.77	312.98	314.85	310.89	311.59	316.4	315.29	315.97	313.65	313.37	316.5	317.87	313.02	314.08	314.57	313.59	315.14	314.66	318.48	316.28	312.62	312.32	316.3
311.59	316.47	313.3	309.87	314.03	316.4	314.74	311.43	314	309.34	316.51	310.94	312.52	314.72	313.15	311.75	316.69	312.92	313.33	313.62	314.58	311.71	308.77	313.91	316.39	313.46	316.26	310.48	310.4	313.43	309.03	312.17	314.07	312.52	308.14	317.18	313.44	311.47	311.57	315.97	314.94	312.02	309.86	315.43	314.08	315.2	311.53	314.12	314.56	313.02
297.41	297.78	297.49	296.32	295.37	299.84	295.61	293.43	296.05	296.05	296.01	293.15	299.62	295.33	300.42	296.03	296.2	298.8	300.37	297.98	298.76	295.71	294.57	295.99	298.38	296.33	296.56	294.4	294.86	300.35	298.51	298.13	297.8	297.01	296.72	300.39	294.31	292.59	296.45	292.7	294.73	297.76	297.55	295.02	296.41	295.96	297.97	298.53	294.98	297.98
302.63	303.1	305.53	298.91	300.09	303.93	300.31	302.99	305.23	303.82	304.42	302.24	301.2	304.5	304.81	301.12	302.46	303.59	301.66	302.81	305.49	300.52	302.63	303.43	303.81	301.57	299.86	307.19	299.54	301.66	301.78	304.65	304.36	300.93	304.4	303.95	302.57	303.04	301.49	302.79	303	303.13	299.62	305.74	302.55	302.18	304.42	301.3	303.63	302.61
313.25	317.13	312.75	312.18	313.21	312.95	311.95	313.24	317.48	315.66	316.77	315.11	315.6	315.84	313.04	317.27	315.06	310.25	313.22	318.23	315.12	315.45	315.38	317.22	314.41	315.57	313.37	317.43	312.95	315.84	315.29	318.98	316.12	316.94	312.93	313.03	312.41	314.31	314.25	312.16	317.03	311.01	310.73	312.23	316.95	315.21	317.36	318.57	314.39	315.46
305.37	303.41	305.14	306.74	310.42	303.69	304.95	306.31	307.86	306.14	308.04	305.83	309.73	303.96	304.76	305.56	305.96	307.4	306.27	305.38	305.77	307.13	306.21	303.04	303.54	307.74	304.19	304.19	305.61	303.93	302.92	307.6	306.91	303.62	306.51	305.03	304.4	304.47	304.89	307.33	307.1	303.86	307.83	304.16	306.53	303.77	302.46	306.77	303.69	305.15
318	317.96	321.88	320.34	321.96	317.04	318.62	319.37	318.75	320.19	318.05	318.99	317.86	317.63	318.74	317.53	318.07	318.88	320.54	320.89	314.8	321.11	319.81	321.29	317.1	319.47	318.33	317.66	322.23	317.18	313.69	318.87	321.21	321.04	321.76	318.08	320.28	323.01	317.69	319.75	319.45	325.22	321.94	317.19	321.17	320.43	318.04	323.56	316.59	320.53
306.97	304.85	305.65	303.99	302.05	305.84	303.62	308.54	303.94	305.94	301.85	307.97	306.36	306.04	304.26	304.63	305.67	304.54	305.94	306.9	307.79	305.33	302.97	307.72	305.68	306.13	305.55	304.37	304.93	308.46	307.86	305.11	307.23	306.8	311.09	303.19	302.32	309.22	304.16	307.74	309.09	304.67	304.21	303.15	309.78	307.27	308.16	305.82	308.26	306.52
310.99	311.71	307.16	310.31	309.88	305.56	308.69	311.3	309.76	310.35	312.74	307.22	310.76	307.17	309.54	308.9	310.09	307.03	308.71	308.86	309.44	311.7	308.85	307.24	308.78	307.63	305.95	308.18	306.44	308.79	308.81	311.37	311.71	304.22	308.9	308.92	310.53	308.88	307.62	309.88	312.31	308.99	305.77	309.12	309.76	308.54	307.21	310.21	310.26	309.96
314.25	318.48	316.6	313.44	315.55	314.54	316.02	313.01	316.01	316.9	314.46	316.31	316.41	314.41	315.88	318.38	309.09	317.78	314.93	314.11	319.41	318.62	312.64	315.89	313.6	318.39	316.54	317.3	315.03	314.55	319.34	313.15	313.97	315.69	318.09	316.59	315.68	314.94	313.55	314.71	315.79	315.54	317.74	316.92	318.05	313.61	316.56	317.54	316.89	316.41
304.73	300.81	304.97	306.63	303.35	302.75	305.27	302.57	304.34	303.76	304.48	305.09	306.92	307.54	305.48	304.89	302.79	304.38	308.48	299.62	307.22	306.16	303.51	302.35	308.72	303.44	303.78	301.78	307.7	307.78	306.51	306.02	305.09	305.18	306.39	304.01	302.08	306.94	303.13	304.68	306.27	305.64	304.53	303.13	305.26	300.53	303.84	301.48	301.42	302.8
319.66	320.62	317.75	316.56	319.3	316.86	317.58	317.13	320.38	318.84	320.32	317.4	321.37	318.54	319	317.21	318.58	321.53	318.71	317.96	316.91	316.28	320.7	320.11	315.34	319.24	318.2	318.62	317.23	317.65	321.41	319.41	317.56	321.07	321.23	319.77	317.04	317.93	317.85	318.85	321.22	316.98	317.96	321.51	317.67	316.02	318.65	321.15	317.05	322.1
301.81	299.75	306.13	308.45	303.76	300.43	303.3	301.26	307.23	297.58	304.4	302.48	302.01	301.8	302.8	302.1	307.16	304.2	302.97	301.73	303.15	303.11	302.2	303.44	302.52	304.87	301.54	303.61	306.07	303.59	304.77	308.12	304.48	302.55	306.99	303.04	298.5	305.36	304.92	304.1	303.12	304.72	302.36	302.13	301.32	305.59	303.74	302.42	302.65	304.54
326.82	327.16	328.28	324.32	329.9	330.45	323.35	326.7	328.19	331.42	329.71	327.24	327.06	326.27	326.21	326.09	326.91	321.37	324.82	326.45	332.92	326.58	325.78	329.1	328.77	325.2	325.63	322.76	326.67	328.11	329.66	329.02	329.61	329.57	327.63	328.35	327.63	328.65	325.87	325.63	327.73	327.78	328.94	333.37	329.92	324.99	328.83	329.98	331.06	330.51
313.71	314.29	315.29	316.19	315.66	314.28	316.43	315.08	316.26	314.97	314.15	313.43	314.88	319.06	317.01	313.34	315.52	310.15	309.23	315.72	313.84	316.38	313.74	316.74	318.63	316.05	316.06	311.98	318.07	311.6	319.27	314.79	313.69	311.67	315.66	311.93	312.39	315.91	315.27	315.51	315.25	313.1	317.64	316.29	313.93	314.87	315.93	316.83	312.77	312.12
305.57	302.8	304.2	306.37	302.2	305.3	304.93	303.21	298.4	307.3	300.97	303.69	306.27	306.16	305.98	305.01	303.4	307.92	303.74	302.42	306.95	304.66	301.82	304.32	303.85	301.63	303.41	302.88	302.99	305.67	304.6	300.2	307.09	300.92	301.96	306.15	306.49	300.53	304.36	302.55	299.35	300.34	307	307.87	303.65	305.49	305.5	302.24	302.94	305.38
316.7	318.55	314.04	318.84	316.9	320.45	316.73	317.06	318.26	316.08	321.92	317.83	318.67	322.06	318.95	318.54	319.69	319.28	318.86	319.55	315.15	318.69	318.02	318.05	321.21	319.87	319.8	319.34	322.65	319.15	320.87	322.16	317.56	313.42	321.33	318.2	314.06	319.51	319.25	321.27	317.34	318.09	317.17	318.21	314.44	317.94	316.58	325.55	316.33	318.89
303.82	305.35	308.66	308.92	307.46	305.38	306.28	307	303.82	305.61	304.89	306.35	305.13	304.73	302.92	304.17	305.66	306.6	305.7	307.38	305.36	306.62	308.7	305.19	308.43	306.75	304.4	308.23	304.84	306.05	308.35	307.95	303.95	307.97	307.4	307.32	308.61	302.5	306.97	305.73	306.73	304.64	304.58	306.61	305.51	305.06	309.31	306.33	304.79	305.39
314.78	319.45	313.75	313.6	315.8	317.84	316.74	317.74	316.22	316.69	314.9	318.24	314.17	316.79	315.6	313.5	315.2	315.59	316.6	316.17	317.04	309.82	314.79	315.83	312.9	314.51	316.6	317.05	314.61	312.83	314.25	319.69	316.86	317.84	314.68	316.28	317.36	315.65	315.35	317.37	317.25	313.69	315.99	315.49	314.18	316.85	314.02	310.22	316.56	314.6
305.4	304.52	307.06	305.21	304.36	305.31	302.17	308.38	302.72	305.59	303.49	303.95	306.84	303.76	304.98	304.35	304.51	302.75	305.14	304.88	305.09	303.1	304.24	302.48	303.95	303.98	301.46	306.93	305.89	305.32	301.17	301.6	301.4	305.51	305.21	304.02	302.55	303.65	304.82	302.46	304.05	304.83	304.77	304.24	307.84	304.66	304.37	305.08	300.61	301.4
299.3	301.01	299.6	295.9	302.19	301.26	302.1	301.85	301.3	300.44	298.56	301.9	297.13	300.63	303.79	302.08	300.36	297.09	301.11	302.42	298.37	299.45	299.49	301.46	300.03	301.43	296.5	296.75	299.65	300.7	299.6	304.7	302.91	300.54	300.87	296.98	298.52	295.79	300.99	299.74	300.29	301.57	302.21	300.34	304	297.66	300.87	298.58	301.1	303.04
301.79	307.42	305.97	306.73	303.12	301.99	311	302.78	304.97	305.59	306.98	303.87	305.24	306.95	306.69	303.9	305.34	303.78	304.57	306.09	303.88	305.24	303.48	306.76	302.67	308.79	304.88	301.43	301.55	302.26	304.37	306.02	302.1	303.18	302.83	304.34	303.82	303.66	306.48	306.55	306.58	299.33	304.52	304.51	303.15	303.66	301.2	302.7	306.98	301.78
305.06	304.46	305.07	306.77	306.89	305.28	305.45	306.03	305.28	307.05	307.18	301.36	310.36	305.27	308.68	307.87	304.19	308.22	306.84	305.5	304.88	303.64	306.12	305.84	300.45	302.54	307.65	306.57	305.57	301.88	306.99	303.69	306.45	306.97	306.67	302.46	302.88	304.37	308.4	307.25	306.53	304.83	307.82	304.7	303.6	301.85	306.43	303.09	307.52	305.13
304.68	307.21	302.82	305.83	303.69	306.78	309.26	303.42	306.39	302.33	301.25	304.85	304.91	299.69	309.29	302.61	302.42	304.92	302.59	307.78	300.9	301.07	308.89	306.27	304.67	303.25	306.31	304.95	306.96	307.63	305.21	303.85	302.33	306.57	301.29	306.31	307.37	302.97	305.04	305.81	304.54	305.15	307.26	306.23	305.45	307.07	303.55	305.87	304.31	306.57
308.4	310.66	310	310.41	310.4	311.1	313	309.97	310.67	309.97	307.82	310.16	309.29	311.01	309.4	310.54	313.42	312.21	314.39	311.03	308.69	310.37	309.68	311.74	313.81	308.99	310.56	310.81	310.68	312.74	310.25	313.17	309.2	309.38	309.65	311.83	309.85	311.95	311	312.44	314.39	313.84	314.98	310.25	311.95	308.11	314.21	309.2	312.05	309.84
304.92	307.42	304.82	307.98	307.19	305.55	299.19	309.92	302.48	304.86	306.31	304.44	304.11	308.44	304.14	304.5	305.67	304.69	302.67	307.47	306.3	304.43	304.38	308.14	304.12	304.91	304.3	304.04	301.61	305.78	305.96	308.12	304.4	304.06	306.13	305.51	305.7	305.09	307.18	304.3	303.75	307.01	306.51	303.96	302.99	306.81	304.9	306.16	308.93	300.96
302.87	302.4	303.7	304.68	304.04	303.96	302.02	299.44	302.45	302.23	303.85	303.04	303.12	300.76	303.6	302.78	302.02	305.51	305.6	304.55	303.32	300.93	308.09	304.02	303.84	302.24	302.64	299.98	302.29	301.9	300.04	299.47	303.78	301.56	303.16	302.97	297.19	304.58	302.02	303.65	305.86	303.48	298.2	301.1	303.29	306.94	305.33	301.7	302.84	301.5
319.89	320.85	317.21	321.7	318.37	315.56	316.62	320.28	316.04	317.2	317.65	318.61	317.95	317.51	313.24	318.15	318.82	317.55	319.68	321.65	321.06	317.51	316.62	315.65	317	313.7	317.81	319.15	316.95	323.36	318.62	316.89	320.11	322.3	318.47	317.96	318.63	316.97	317.86	316.89	319.01	314.27	318.97	314.12	320.25	319.01	319.05	318.31	320.22	315.88
326.92	328.02	331.6	332.33	327.02	331.4	329.6	328.62	328.25	325.66	325.2	325.64	329.82	328.21	325.24	323.78	325.43	329.84	326.36	327.66	330.92	327.01	328.53	329.31	330.71	326.69	328.88	327.25	327.34	326.59	330.79	327.79	328.96	329.95	327.76	329.94	325.39	330.41	326.61	322.48	327.77	329.01	325.89	325.72	328.19	325.23	325.71	328.94	327.8	327.73
298.89	305.16	302.57	308.55	305.35	303.77	305.74	301.85	303.74	303.73	301.46	306.32	303.1	304.91	303.38	304.04	303.87	301.54	304.69	306.03	303.69	303.08	302.92	302.98	306.21	300.61	306.27	305.8	303.3	306.09	300.98	301.36	303.68	302.02	303.62	301.59	303.44	301.09	302.95	309.47	303.92	308.91	302.21	302.05	309.17	304.03	303.29	306.22	306.26	303.91
293.43	292.15	293.84	296.29	294.32	294.05	297.19	295.82	297.51	292.85	296.21	291.78	289.99	293.25	291.47	291.6	296.04	294.35	294.09	295.07	294.61	293.21	294.5	295.52	293.98	294.66	292.1	294.31	297.12	293.6	299.01	295.48	293.27	292.83	294.59	290.9	296.12	293.53	297.01	295.67	295.24	291.35	294.12	293.9	293.14	291.52	292.49	296.33	293.23	293.2
293.35	297.32	292.55	289.48	293.79	292.14	297.72	289.83	292.38	294.89	291.99	292.12	294	293.04	291.91	292.75	294.74	297.55	295.65	296.31	292.27	293.63	291.48	295.12	290.96	293.7	292.18	292.61	291.95	292.47	295.66	292.95	293.14	292.21	293.62	293.57	294.04	294.7	297.94	293.74	296.53	293.37	294.31	297.09	293.9	290.79	294.1	293.73	294.59	293.62
318.63	320.25	317.09	319.59	314.22	315.94	315.4	315.67	315.28	311.73	316.84	314.31	314.96	314.25	315.96	315.7	313.44	313.32	313.71	316.73	313.31	314.61	315.11	313.7	315.1	317.62	314.37	313.99	313.95	311.08	317.46	317.08	311.74	312.46	317.18	313.68	316.98	316.22	314.2	313.41	314.53	315.17	313.95	316.83	316.37	317.88	312.68	313.64	314.63	314.47
302.49	302.76	306.05	302.3	300.45	298.15	301.04	303.67	299.52	304.02	301.13	298.44	300.69	303.75	304.16	301.47	302.13	303.98	306.2	302.67	302.19	305.05	301.19	303.8	304.38	301.24	305.89	303.71	304.46	303.71	301.74	300.29	300.7	300.35	304.52	300.7	301.52	306.28	303	303.19	306.15	303.93	303.52	302.4	301.02	300.5	304.97	304.6	304.24	305.93
304.37	304.74	304.57	304.76	303.41	306.4	301.31	303.41	302.09	300.75	302.95	303.35	302.88	304.41	303.63	302.57	301.4	302.07	301.73	304.06	299.79	305.27	306.9	301.1	303.02	301.63	305.58	305.33	301.66	307.26	300.91	301.02	306.33	307.69	305.43	304.17	300.81	303.32	302.06	299.19	307.07	303.62	304.22	302.98	303.04	303	304.02	302.92	307.45	303.25
304.05	307.6	308.18	309.54	309.94	304.73	311.02	309.53	309.41	308.46	308.69	309.3	301.47	305.56	308.04	307.24	305.13	306.54	306.29	305.61	303.44	310.11	306.53	307.35	307.48	307.95	309.23	304.22	306.4	304.15	306.71	309.32	304.93	304.81	309.76	304.39	306.25	303.2	307.43	306.68	307.2	305.48	308.41	304.05	304.21	306.83	309.56	308.68	306.13	308.12
304.18	306.87	306.4	305.94	302.97	304.06	306.41	302.05	307.16	307.67	309.15	304.09	302.79	305.36	305.6	306.42	303.44	303.65	307.44	305.83	305.61	305.8	306.83	305.59	305.83	304.7	307.6	303.28	300.57	304.48	302.62	302.87	309.01	304.82	300.85	301.8	307.73	304.09	306.4	303.87	309.27	303.25	306.88	305.56	303.83	303.21	305.9	302.78	304.63	303.53
325.46	325.72	326.1	327.99	324.2	325.31	330.54	327.49	325.86	327.17	323.8	327.87	328.73	328.77	327.02	324.92	328.96	327.7	329.72	327.18	328.05	327.78	325.38	324.15	325.45	327.83	326.56	329.81	323.25	329.36	331.72	330.72	332.43	326.61	323.79	330.44	325.75	326.72	332.38	328.1	327.97	329.98	328.13	326.76	326.75	325.66	329.53	326.34	329.29	327.69
329.29	322.43	327.76	328.46	324.29	328.74	326.51	325.54	327.08	325.2	327.06	331.08	331.43	327.43	325.64	327.63	330.96	328.14	325.88	328.22	328.16	324.93	323.91	328.42	329.61	327.11	326.97	330.1	329.09	328.88	326.6	325.56	328.63	331.79	328.09	327.33	328.6	330.71	327.04	327.6	327.66	328.98	325.12	329.53	327.46	328.88	325.84	327.23	327.61	327.95
308.25	309.13	310.27	311.07	311.9	306.4	308.85	305.9	308.1	306.74	309.1	309.93	310.18	309.49	306.2	307.77	310.59	309.32	307.84	312.49	307.64	312.79	308.08	309.87	310.42	310.55	309.33	310.71	309.72	309.54	310.47	310.68	312.86	309.75	311.25	309.91	309.36	307.89	310.67	308.67	309.57	310.75	310.7	311.81	307.76	307.45	310.03	310.2	309.73	306.28
314.75	314.45	312.5	317.01	313.48	315.04	315.73	314.36	315.64	317.94	314.53	315.46	317.55	318.18	313.36	315.12	318.51	314.85	318.28	312.43	314.46	311.92	314.85	316.92	315.14	313.38	318.75	315.68	315	312.98	314.41	316.91	315.66	317.34	315.19	313.85	318.12	311	314.48	316.37	313.94	314.03	313.59	314.51	313.55	312.15	316.39	313.8	313.78	312.16
299.83	299.29	298.44	296.33	298.63	297.09	298.74	299.85	300.93	301.19	301.68	303.17	296.15	300.58	297.22	298.76	299.81	300.58	302.52	303.4	302.67	301.21	299.21	297.64	297.34	301.14	300.07	299.6	300.87	302.97	299.01	299.72	300.22	297.67	301.61	300.66	299.98	298.86	298.39	300.27	302.12	295.43	296.63	300.99	302.15	298.82	301.1	300.44	300.53	300.97
303.28	304.57	307.61	304.21	304.63	307.2	305.89	304.61	302.52	305.11	303.37	306.04	304.96	301.46	305.41	306.74	304.45	307.42	308.59	305.3	307.75	306.82	306.14	306.7	307.8	304.96	305.94	305.45	303	306.39	303.2	304.6	307.66	303.2	303.83	304.76	306.06	301.26	303.61	306.97	301.44	308.59	301.66	301.58	302.11	306.5	304.41	307.58	302.91	305.6
322.77	316.36	322.73	319.66	317.55	322.35	316.97	316.79	319.51	318.23	321.02	317.5	317.31	316.91	319.11	318.49	317.13	319.35	322.89	320.87	317.47	316.76	317.48	318.64	320.17	319.82	319.55	318.21	320.14	320.43	317.78	319.38	318.24	320.96	319.62	319	317.76	315.73	321.38	317.49	314.34	316.77	319.77	319.35	321.21	315.77	316.9	317.85	316.87	316.67
299.48	295.9	296.85	298.39	293.19	295	291.62	295.63	295.34	294.74	291.95	298.59	294.62	295.61	292.52	295.44	299.53	293.41	293.94	294.94	295.44	296.16	293.13	296.46	295.47	294.67	296.13	293.64	291.71	292.87	298.68	293.66	297.2	293.92	293.74	295.15	295.88	294.77	297.45	295.69	296.21	291.67	296.97	294.43	296.88	294.22	297.14	293.82	297.49	293.08
301.88	305.22	303.22	304.44	305.4	302.4	300.12	305.31	302.17	303.11	303.29	307.83	305.96	302.16	303.46	301.91	302.67	304.54	301.17	301.27	302.03	305.29	303.93	301.86	303.41	300.57	299.19	304.65	303.12	302.62	301.83	302.06	303.15	301.73	303.72	300.14	305.48	304.76	304.1	302.99	301.88	302.17	304.31	300.17	303.4	303.6	304.97	305.03	302.38	304.23
316.39	315.38	318.73	320.09	316.06	320.82	318.28	321.83	319.47	319.53	319.4	320.17	320.02	320.33	319.46	318.91	320.59	321.22	324.4	321.18	319.07	320.81	320.24	318.28	318.04	314.29	319.89	319.25	317.9	316.93	318.92	320	319.51	326.28	317.05	318.87	320.13	325.39	317.85	321.54	319.58	318.45	320.56	322.66	320.73	318.57	317.97	318.91	320.62	324
322.25	316.32	319.16	318.29	320.54	315.9	318.06	319.35	319.37	322.26	317.14	320.06	320.64	315.96	318.25	317.77	315.83	319.45	318.01	316.36	319.05	316.41	316.11	319.06	319.45	319.45	321.85	320.05	316.47	319.2	317.92	320.06	317.71	317.45	314.33	317.43	314.89	322.69	318.46	315.69	316.79	317.98	317.79	317.69	318.1	317.89	318.43	316.95	317.61	315.7
309.28	309.33	312.05	309.12	308.08	312.04	310.25	312.2	308.16	310.64	306.78	308.68	309.02	310.47	308.26	308.49	311.1	307.31	313.28	309.17	309.44	312.38	308.31	310.6	310.04	309.64	310.28	309.42	306.96	308.95	309.45	312.01	307.65	307.52	310.6	308.05	311.02	311.58	312.02	310.1	307.17	308.26	310.47	313.96	308.92	309.14	312.88	309.5	313.35	309.29
316.15	319.06	319.76	316.93	315.63	317.57	318.42	318.77	315.58	319.65	316.91	318.84	319.14	319.45	315.93	317.49	321.51	315.39	317.54	318.91	320.04	318.21	320.53	318.93	323.14	316.82	317.49	319.35	316.2	320.38	319.21	320.42	317.59	319.37	319.56	314.07	318.47	317.28	319.28	318.93	318.06	321.51	317.81	316.98	319.44	320.12	315.69	316.22	318.74	321.48
300.78	302.82	302.62	298.56	301.57	301.56	299.78	301.15	303.28	303.27	304.98	303.42	300.18	296.49	301.9	298.86	301.69	301.63	301.05	302.6	301.55	302.84	300.22	301.73	301.5	298.1	299.21	300.33	301.65	304.96	300.6	299.39	298.32	299.72	303.36	303.83	298.81	300	303.99	301.49	301.4	300.86	301.3	303.86	300.01	300.15	298.62	299.41	303.46	303.88
302.11	300.94	302.46	301.38	303.05	299.68	302.91	301.04	300.48	300.75	302.46	298.71	301.19	300.93	298.85	302.97	301.8	303.58	303	303.35	301.38	300.65	302.57	299.9	298.82	304.23	301.38	303.47	299.66	301.08	300.37	299.46	299.17	302.35	300.39	302.18	299.49	299.44	300.6	298.77	300.19	302.31	300.52	304.29	301.94	302.92	301.85	302.6	301.7	300.52
298.43	301.54	302.24	305.03	303.1	305.93	304.38	303.8	303.98	300.64	302.39	305.4	303.62	305.4	306.48	305.77	305.2	302.41	304.26	302.02	304.47	304.18	303.53	302.58	300.46	305.35	302.12	301.1	307.31	303.58	303.38	304.34	301.9	304.08	304.77	304.31	305.28	302.6	302.54	304.26	302.84	305.68	301.53	303.52	298.24	301.54	307.84	306.31	301.66	307.44
317.93	314.63	317.07	316.87	315.2	318.68	316.08	317.01	313.86	315.32	313.16	316.53	315.86	315.85	313.46	314.18	315.44	317.93	316.18	314.24	314.65	317.21	315.41	318.8	313.54	315.37	314.89	314.52	314.8	316.5	316.14	313.32	312.22	313.15	317.78	319.29	315.12	316.01	315.97	314.11	313.8	317.16	316.11	316.15	312.42	318.23	315.3	313.48	316.44	311.65
302.66	305.23	304.46	300.8	304.45	302.57	303.49	301.9	303.6	304.8	301.21	302.97	306.07	304.49	300.9	303.35	303.27	300.99	307	302.23	299.91	304.61	304.25	303.36	298.55	303.08	305.23	303.44	302.33	302.61	303.74	305.12	302.65	305.07	304.29	304.15	302.8	302.8	301.18	301.78	301.4	303.15	302.21	299.84	297.97	302.45	304.66	303.15	302.38	300.48
302.93	304.05	303.63	302.94	298.36	306.49	302.93	301.17	301.11	301.07	300.76	303.14	304.58	302.25	301.19	301.45	300.72	301.84	303.22	302.03	300.32	302.21	303.62	299.08	303.69	305.22	303	303.54	299.99	306.78	304.52	299.7	299.86	302.33	303.59	301.77	305.18	304.15	301.68	302.61	301.21	303	301.63	303.03	303.25	304.51	305.58	302.9	303.06	303.78
318.46	316.01	314.95	312.03	315.05	314.79	313.07	316.8	315.79	313.75	311.93	318.08	312.8	316.4	317.66	315.08	314.76	311.7	313.52	312.46	313.53	315.1	312.77	314.14	318.75	316.27	314.43	312.1	317.3	316.99	317.92	316.39	314.07	314.98	314.04	315.79	318.39	316.87	317.95	314.41	319.62	312.18	313	313.38	314.53	314.08	316.31	314.57	316.44	315.57
309.16	308.56	309.38	308.39	306.74	310.92	310.42	305.94	306.89	312.28	312.18	310.44	306.05	311.79	308.98	306.71	309.03	309.97	310.43	307.47	308.94	312.51	311.02	309.52	307.3	307.84	309.11	306.72	313.1	313.54	310.09	309.62	308.8	308.39	309.95	309.96	311.45	311.31	308.39	311.76	309.33	309.67	311.26	311.01	308.58	310.98	310.42	311.44	311.38	311.13
317.02	311.41	314.85	311.87	309.75	314.96	312.23	316.81	318.64	312.39	313.5	314.58	315.41	313.9	312.87	313.46	316.06	317.3	313.25	314.35	317.44	312.74	310.25	313.12	316.88	315.58	314.44	313.39	310.01	316	312.15	313.13	311.51	316.44	315.56	316.51	312.32	311.19	312.75	315.57	314.87	315.7	313.56	312.21	312.25	314.38	313.09	314.91	313.83	318.35
314.89	316.38	313.2	315.21	313.33	315.31	314.42	317.63	318.8	315.47	315.6	314.9	315.75	314.66	315.53	319.13	314.28	316.18	315.24	315.28	313.86	312.32	316.73	317.74	311.62	319.05	316.11	317.84	315.3	316.88	312.31	315.77	313.41	316.68	315.42	316.7	311.63	317.12	316.97	312.15	315.81	314.15	311.18	313.75	316.2	316.94	315.02	315.66	316.52	313.3
325.33	323.85	323.85	326.84	325.71	325.22	326.61	323.89	321.34	323.99	323.22	324.66	324.76	325.46	321.62	325.36	323.59	326.52	327.07	325.17	325.23	320.93	324.99	325.15	328.42	320.81	322.24	326.67	323.23	323.23	324.97	326.46	325.31	324.76	328.02	325.12	322.97	322.43	326.14	323.2	325.25	323.72	326.41	326.67	327.28	325.23	327.07	322.46	324.59	328.14
310.08	313.72	312.31	310.38	310.73	312.48	313.85	313.14	313.08	312.86	312.92	311.13	315.66	313.61	315.97	313.51	314.16	308.57	310.38	313.91	313.75	309.83	312.11	309.29	309.44	313.18	310.92	312.69	316.67	313.76	310.3	311	313.14	312.66	313.21	314.38	309.71	313.68	312.45	313.44	313.59	311.11	310.54	310.28	311.05	310.57	311.01	308.35	310.25	307.75
314.06	314.62	314.79	315.22	315.67	312.19	316.65	317.17	313.32	311.72	316.57	313.33	317.21	312.73	314.92	315.05	313.5	315.29	315.03	314.49	315.63	313.46	317.88	314	313.88	313.09	313.8	312.16	314.72	313.86	317.35	314.24	314.67	311.74	313.13	315.24	311.13	313.62	313.89	310.54	311.14	317.08	314.1	317.04	313.79	312.64	312.32	312.93	313.23	313.53
313	310.14	310.52	311.55	314.57	314.54	310.29	313.35	312.01	313.01	310.45	311.3	311.07	311.94	308.62	312.29	310.93	309.42	310.56	310.82	308.2	310.33	310.83	309.89	312.65	315.02	312.04	306.97	310.17	312.26	313.45	310.74	312.51	310.85	312.96	309.06	309.68	314.52	308.97	309.74	308.16	314.59	310.97	306.89	312.71	310.23	310.43	313.35	311.16	310.75
320.45	316.01	317.94	320.06	318.13	316.65	315.28	318.52	317.03	318.25	317.56	318.91	318.91	316.62	316.36	313.86	315.78	317.84	316.09	313.16	316.5	317.46	314.12	315.21	316.22	316.63	319.28	316.3	319.01	320.34	317.44	316.73	316.29	316.65	315.63	317.23	315.36	315.31	314.78	317.53	316.16	318.57	315.14	316.49	317.42	316.49	319.85	316.63	316.24	319.18
301.34	305.52	306.5	304.03	302.24	302.68	303.47	305.06	303.24	302.77	302.64	304.15	303.57	303.08	301.13	303.78	299.23	302.54	303.31	306.39	305.32	304.86	303.94	302.78	305.95	305.2	302.87	302.3	302.49	304.32	302.37	306.03	305.54	301.11	303.92	306.69	302.78	299.71	308.01	303.85	304	304.33	305.46	304.36	304.35	303.56	303.77	303.48	303.81	307.09
300.06	301.11	303.86	303.37	305.67	300.55	307.42	303.09	304.46	303.75	305.8	304.38	302.25	308.07	300.38	302.41	301.3	301.61	303.96	303.12	304.43	303.22	303.5	306.46	302.96	301.12	303.04	305.41	306.32	303.93	301.83	303.99	302.46	299.13	303.74	302.49	304.33	299.45	300.95	301.65	304.81	301.74	302.84	303.3	303.51	303.14	302.41	301.34	304.28	302.28
314.89	312.56	318.31	309.47	312.82	315.65	312.35	314.52	313.62	315.06	312.33	314.52	312.78	315.05	314.38	313.68	312.65	315.53	308.47	315.43	313.92	312.98	314.29	315.18	311.97	312.95	312.12	312.43	312.73	315.76	313.4	319.43	309.84	315.22	317.34	311.58	313.54	315.64	312.71	313.01	314.45	316.05	313.6	313.35	313.57	312.48	315.58	314.17	309.57	313.05
305.26	302.96	300.56	303.53	307.04	308.83	303.95	300.03	302.36	302.65	302.69	306.56	306.41	303.33	304.51	304.57	309.22	305.28	305.01	305.49	305.21	308.52	305.39	301.54	306.78	306.01	303.9	305.42	303.28	305.79	305.07	301.42	305.96	306.7	306.09	303.43	305.33	302.24	303.42	302.09	304.75	306.5	301.9	308.63	304.11	304.94	306.01	305.65	302.98	303.4
303.87	306.94	305.48	303.55	302.78	305.07	302.84	305.7	303.68	302.28	304.19	302.33	304.29	301.21	304.52	302.87	303.29	302.47	301.39	302.9	308.13	304.02	304.92	304.36	301.97	303.99	301.47	306.54	303.09	301.47	304.69	304.54	302.25	303.13	304.69	302.15	301.23	303.46	305.32	300.58	303.09	301.71	301.84	300.51	303.97	304.28	305.01	300.43	301.28	302.93
317.25	319.79	317.18	315.71	317.84	318.07	320.22	317.18	319.05	318.23	318.3	316.64	319.39	320.39	315.73	317.38	320.67	320.76	316.67	316.98	321.3	318.43	319.21	318.26	322.95	317.45	314.62	318.67	315.32	321.23	317.2	318.4	320.45	318.48	321.14	316.74	318.64	323.48	317.89	316.66	319.13	319.67	318.05	318.63	315.95	317.76	316.58	318.96	317.24	319.11
301.16	300.5	297.42	301.83	302.49	299.15	301.65	298.76	301	300.28	300.76	301.04	301.22	299.15	297.89	298.72	301.07	295.57	301.9	298.3	298.98	298.8	297.55	295.48	298.63	300.61	300.62	301.45	303.13	300.7	297.69	298.85	298.54	296.67	301.35	299.16	299.44	302.39	300.52	302.72	301.12	298.68	299.17	298.39	299	302.19	300.79	304.67	300.6	300.78
315.91	313.16	311.39	313.84	312	312.05	315.05	313.41	312.75	310.94	310.71	312.07	312.62	314.74	314.85	310.13	312.27	311.21	314.04	313.23	308.41	312.65	309.79	314.83	311.52	317.94	315.3	313.21	314.03	314.39	312.61	310.04	313.79	310.56	313.82	313.71	313.8	310.82	314.55	312.94	313.57	315.2	314.54	312.04	314.65	310.92	314.86	310.48	313.56	310.52
312.98	311.3	308.56	311.95	311.23	307.49	310.06	311.39	311.89	312.31	310.88	311.14	312.31	311.3	311.38	312.41	312.32	311.7	311.26	309.73	311.15	311.27	312.76	307.79	310.98	308.84	310.06	309.03	314.24	311.01	311.68	309.87	306.29	311.03	311.62	313.46	308.87	312.21	309.54	310.55	311.99	309.84	311.29	311.49	310.59	312.05	310.39	308.02	312.44	308.55
300.28	301.59	301.29	300.98	298.67	299.16	295.98	297.37	297.09	298.7	298.97	298.41	301.39	303.96	300.5	300.28	304.71	299.37	301.84	301.67	299.93	300.11	303.05	299.43	300.22	303.31	297.02	301.54	297.3	300.89	302	298.23	299.52	305.63	300.91	299.5	299.52	298.1	297.59	301.2	296.65	300.89	299.46	302.4	301.92	303.25	298.15	295.81	301.69	298.71
315.3	321.2	319.75	318.25	320.51	320.88	317.33	317.46	317.55	319.47	316.76	317.32	318.67	321.41	317.85	319.67	317.35	320.85	319.5	321.71	316.01	320.35	322.06	317.82	319.04	318.13	319.66	321.56	318.03	319	318.62	317.51	318.71	317.57	316.31	318.85	317.91	319.51	320.16	316.54	317.22	317.38	319.5	321.22	318.2	316.79	318.48	316.84	315.39	316.84
311.98	312.7	313.26	311.05	311.44	317.92	317.77	311.3	315.39	312.67	316.27	309.17	311.22	313.64	314.52	313.62	311.46	315.92	314.33	315.49	309.57	315.82	315.89	315.17	311.05	310.94	313.53	312.09	313.61	314.59	316.63	313.84	313.82	311.49	313.78	313.81	312.78	310.86	314.95	315.58	316.63	312.8	315.07	314.52	310.52	315.51	315.1	311.22	312.13	313.02
325.84	327.9	331.55	330.61	325.14	328.16	323.03	325.42	331.72	329.51	326.84	327.28	326.13	326.99	328.04	327.2	327.03	329.9	325.33	330.64	328.68	325.66	330.39	331.61	325.86	328.32	328.59	327.26	330.5	327.82	329.42	331.7	329.62	328.67	328.15	325.45	325.55	324.73	328.7	327.29	329.11	326.18	326.89	325.86	323.59	325.12	332.53	331.72	328.18	329.62
301.8	303.06	306.85	302.46	302.45	306.69	306.71	301.73	300.54	306.59	303.73	306.84	303.16	306.26	305.6	305.1	301.74	304.21	303.64	304.51	306.32	302.56	304.46	303.29	302.89	302.48	299.73	304.73	305.53	303.69	302.21	302.06	304.85	304.42	309.07	306.43	304.12	306.83	305.04	305.22	307.94	304.9	304.7	303.71	304.24	304.07	303.36	303.23	303.53	302.65
323.14	322.77	325.7	326.85	326.73	323.57	327.8	323.06	326.07	324.67	324.16	327.1	326.81	327.26	320.79	325.91	328.4	325.44	327.16	324.1	323.03	324.58	323.96	325.26	325.63	324.62	330.61	326.65	324.89	324.25	324.01	321.87	326.7	327.05	324.44	327.64	327.53	321.22	324.45	323.45	322.56	326.93	323.18	322.26	325.73	329.05	327.16	328.64	324.33	324.75
300.42	301.64	297.55	299.55	300.94	298.97	300.13	303.78	298.05	296.31	297.5	301.32	298.05	303.67	300.25	304.07	299.45	298.83	299.82	297.98	299.38	302.83	299.36	301.62	302.32	301.52	300.95	303.25	301.51	297.68	300.16	298.4	298.76	301.04	302.16	298.68	298.35	304.71	300.26	300.02	298.4	297.92	301.63	302.83	299.18	299.74	301.26	300.52	303.26	298.4
308.08	308.06	304.21	308.55	304.32	308.13	306.25	309.27	304.34	305.73	307.37	304.02	307	308.45	308.18	303.23	306.66	307.89	310.24	304.86	307.1	303.21	306.2	306.23	306.25	305.81	305.36	307.04	307.19	306.05	306.5	307.02	308.11	306.17	305.53	305.92	304.52	303.58	306.8	306.48	309.37	306.58	305.08	306.31	307.24	308.44	304.28	310.02	304.55	307.1
319.19	320.76	315.88	318.76	326.3	316.03	321.4	321.34	318.09	316.48	320.45	318.7	317.73	318.9	317.78	319.83	319.89	318.04	319.19	319.52	318.73	319.6	319.51	319.57	321.93	320.28	318.9	319.11	321.89	321.18	317.24	320.35	321.81	324.44	319.73	317.13	319.7	320.61	322.85	318.65	321.77	323.39	317.3	320.69	322.65	320.23	316.79	319.22	318.74	320.52
303.63	301.86	303.48	300.76	299.79	302.62	308.18	300.87	301.22	302.01	302.57	303.47	304.79	301.37	300.55	303.26	307.23	298.13	302.45	305.22	300.32	300.72	299.17	305.01	303.59	302.73	298.85	305.45	303.74	304.46	301.29	302.42	300.85	306.38	300.92	301.6	304.43	303.91	302.16	303.99	301.13	303.2	303.01	303.85	303.29	303.8	302.83	298.28	301.98	302.1
308.94	312.49	305.62	309.67	310.74	307.54	310.52	310.94	309.3	309.48	310.99	307.75	305.88	308.17	309.78	307.76	308.98	307.63	307.89	307.71	308.92	306.47	304.46	308.7	304.19	309.66	310.55	310.21	307.19	310.96	309.93	308.28	307.16	311.29	306.45	308.33	309.61	310.48	309.35	310.58	311.49	311.72	309.25	307.93	309.36	310.66	309.23	306.35	307.09	305.15
303	304.5	301.55	303.35	306.12	302.69	309.12	304.73	304.03	304.01	304.12	308.65	302.13	305.08	305.75	301.85	303.49	302.43	302.98	306.46	308.07	302.21	305.98	304.66	308.94	301.32	307.94	305.87	305.13	305.99	303.64	305.03	304.97	302.52	305.4	300.85	306.67	303.34	302.78	305.1	302.93	304	305.7	302.66	302.58	301.35	305.65	303.47	305.87	303.99
306.21	304.32	303.51	301.47	307.42	306.52	305.88	304.81	305.73	306.36	304.77	307.21	304.7	301.71	304.49	305.5	306.87	304.66	304.42	304.67	307.64	304.29	308.8	304.23	307.71	302.38	305.35	303.85	306.35	303.92	306.28	305	304.39	302.2	302.4	304.31	301.98	304.72	307.61	302.22	298.97	304.35	303.06	307.17	302.63	305.16	303.94	305.77	304.94	305.53
296.42	296.56	292.27	295.41	294.89	299.91	296.06	292.83	290.01	293.65	292.43	296.1	293.21	296.15	294.52	295.07	293.36	293.65	293.11	293.72	295.61	295.66	294.35	293.68	293.07	293.32	293.6	295.07	297.19	295.54	293.57	291.91	293.95	294.56	292.41	290.31	293.02	294.06	291.06	293.42	292.7	296.15	293.85	296.03	295.13	291.67	293.03	293.15	292.15	294.86
303.32	301.32	302.24	303.12	302.95	300.64	304.9	300.86	298.17	300.71	302.43	300.67	299.64	300.94	301.48	300.58	301.9	303.49	302.5	300.55	298.26	300.28	300.03	300.11	299.6	301.32	301.59	300.17	298.28	303.82	299.18	298.21	297.32	301.8	300	300.64	299.6	302.33	301.1	299.92	300.03	301.27	300.95	304.91	300.48	301.3	298.38	298.34	303.79	300.4
325.46	323.6	326.67	330.5	325.41	325.18	326.63	327.48	323.34	325.28	320.98	326.47	325.07	329.25	328.88	327.68	324.03	322.14	326.83	323.45	325.88	322.1	327.1	319.68	326.27	325.16	325.81	325.88	325.01	326.56	323.3	325.98	324.98	322.36	324.99	323.38	327.27	321.84	323.77	323.97	326.5	325.7	325.24	324.36	325.32	321.47	327.02	323.31	323.87	323.69
301.78	302.78	300.18	300.7	301.49	301.28	301.02	300.69	300.8	301.1	304.67	301.77	305.12	303.93	304.84	303.37	300.24	303.25	303.5	301.26	301.88	299.53	305.28	299.95	305.43	305.15	301.12	303.24	302.26	302.56	303.95	303.81	300.4	303.84	303.99	302.01	302.82	302.76	304.97	304.42	301.63	303.41	302.49	299.89	301.42	302.26	303.24	298.42	303.74	298.69
307.18	310.84	311.01	308.14	309.93	307.63	310.38	306.27	309.31	309.11	311.73	307.6	308.92	309.18	309.02	309.99	304.62	306.32	312.98	309.89	309.75	308.66	310.65	308.6	310.02	305.96	310.42	312.31	309.25	310.12	307.95	312.21	306.76	307.46	309.05	312.31	306.57	308.05	312.46	312.55	309.74	312.1	307.61	307.39	310.66	310.03	307.98	309.06	304.69	309.52
307.32	307.32	307.65	304.32	306.64	305.52	305.36	304.4	304.79	303.04	308.08	300.34	310.41	306.67	305.45	306.02	303.9	301.96	306.7	306.04	303.43	304.98	305.19	305.22	302.64	308.51	304.05	307.02	302.77	306.01	306.82	304.85	306.56	305.24	305.34	302.3	302.92	303.82	301.99	305.15	304.63	301	306.73	305.89	302.61	300.53	304.68	305.58	305.81	306.11
318.58	314.16	313.08	314.32	316.29	318.2	320.86	316.32	319.06	314.8	313.48	319.5	316.81	319.54	315.33	315.18	315.07	320.54	320.8	315.54	319.35	318.71	315.77	315.44	315.76	318.36	316.91	316.18	315.64	317.15	316.78	315.48	316.39	317.29	318.16	315.87	318.98	317.14	316.41	315.92	314.81	318.14	315.02	319.65	319.7	319.72	317.06	315.28	315.87	316.86
303.54	302.69	304.75	302.46	305.17	307.57	303.64	306.12	304.06	302.86	305.55	303.07	307.89	304.46	303.27	307.08	306.26	306.91	308.46	306.99	306.36	304.6	303.29	304.2	306.89	306.56	301.2	300.91	305.18	306.14	302.29	305.56	307.42	304.15	302.34	306.21	306.23	304.84	305.05	307.4	303.66	305.87	308.29	302.43	304.88	303.49	306.45	308.4	303.9	305.97
304.13	307.56	302.49	304.41	301.66	302.92	301.08	302.75	305.1	306.76	302.9	304.92	304.12	302.43	305.14	304.24	301.43	303.38	303.37	305.14	302.82	307.31	301.42	306.81	304.76	305.55	304.88	306.35	299.78	303.73	307.61	306.1	304.24	305.96	303.18	302.33	306.45	305.58	302.81	304.58	300.43	302.65	304.93	302.42	305.05	305.04	303.62	304.03	306.09	302.57
311.09	310.11	312.08	312.03	312.88	313.43	312.93	315.28	314.04	312.54	313.07	308.99	312.16	310.08	315.36	312.42	314.12	313.72	310.87	313.53	311.44	313.58	309.9	314.26	311.7	311.48	314.85	313.77	311.51	311.32	313.02	315.8	314.15	313.22	314.16	312.97	313.07	312.48	313.11	310.65	314.53	313.27	308.06	308	311.5	314.23	309.48	313.93	314.21	312.26
326.18	325.87	330.49	321.19	324.14	324.43	325.37	325.98	327.8	326.53	326.53	325.3	325.44	326.8	323.34	327.56	325.16	326.46	325.04	328.18	324.27	325.47	324.25	326.31	326.77	325.78	325.23	325.72	324.1	326.54	326.65	324.13	323.98	324.85	323.98	326.8	326.18	323.8	324.07	324.61	324.07	323.7	326.05	327.58	323.43	327.25	330.97	324.59	324.07	325.93
311.14	313.49	313.32	311.24	312.17	309.18	311.61	310.28	313.63	313.86	315.05	311.78	312.87	308.02	311.9	312.86	311.95	313.09	312.95	311.61	310.34	313.32	316.52	313.83	315.39	309.99	316.69	311.03	315.52	309.38	311.3	314.7	316.83	312.36	310.43	314	311.27	311.48	312.39	312.45	314.77	315.25	315.65	311.84	311.78	313.9	313.12	316.16	312.36	315.46
306.83	311.2	310.41	306.27	309.74	310.45	310.88	309.62	306.21	308.72	306.56	310.61	306.49	307.63	306.42	310.08	307.33	310.73	310.78	312.28	307.32	304.82	307.32	307.27	310.96	308.26	309.65	309.94	305.45	308.67	308.3	309.03	305.33	308.6	308.88	311.57	307.62	307.91	309.18	306.64	311.41	306.14	309.92	308.18	306.76	311.35	310.32	305.72	310.25	308.5
298.82	299.76	302.15	301.88	297.65	299.43	300.91	298.7	294.49	301.5	296.94	297.41	301.56	302.26	299.87	300.4	298.14	302.44	296.83	302.16	302.49	302.46	301.08	301.5	301.26	301.34	298.92	299.04	303.16	298.15	295.58	299.53	304.57	300.71	300.6	297.1	299.98	298.39	304.97	302.73	300.69	299.52	297.06	300.79	300.78	301.32	297.44	299.92	299.53	300.36
302.08	297.3	303.37	302.14	298.87	301.74	303.47	301.25	302.71	301.04	300.99	300.35	300.4	302.23	300.25	303.22	296.69	302.31	301.73	305.73	300.73	304.52	300.33	299.84	300.07	300.11	299.11	302.44	303.76	300.01	298.54	298.09	299.58	301.78	302.02	303.16	304.79	302.95	301.58	299.27	298.73	300.76	297.88	301.64	301.79	301.78	293.87	301.08	300.45	300.29
319.26	316.26	321.7	313.18	316.75	319.42	315.09	316.48	318.28	316.84	312.99	315.14	315.79	313.63	320.73	314.74	320.18	323.45	319.09	317.77	313.86	312.65	316.85	318.77	313.98	317.52	320.84	318.45	316.19	318.92	315.16	315.82	318.26	312.72	314.53	317.91	314.77	317.85	320.13	319.16	314.21	321.55	317.59	315.93	324.41	314.42	320.63	317.29	313.72	315.73
306.76	310.49	309.22	310.7	309.55	309.38	309.32	307.25	307.79	309.05	306.84	308.28	308.23	310.78	308.32	309.48	308.74	309.65	310.11	307.67	308.15	308.57	309.63	310.05	306.72	310.75	312.9	311.56	309.06	306.89	308.86	310.55	309.14	309.43	309.97	310.18	311.8	311.37	307.67	308.94	309.21	309.13	310.67	309.32	310.65	306.91	313.19	310.31	308.9	312.88
315.09	311	316.41	312.14	312.29	313.17	315.67	313.9	317.17	316.59	315.33	316.5	314.84	314.26	314.32	315.86	315.77	311.51	315.37	315.53	317.47	315.2	314.62	316.26	316.03	314.04	314.54	311.11	314.32	315.24	313.77	315.13	313.87	313.99	316.58	318.6	311.96	315.21	317.63	315.58	316.37	317.03	318.02	312.48	313.12	310.96	316.36	311.41	317.61	316.09
290.34	292.88	293.09	295.39	298.59	294.6	292.36	295.24	295.81	293.62	298.58	294.29	293.78	297.94	293.94	292.15	294.1	297.03	296.52	297.41	291.56	295.17	298.34	292.38	294.68	288.18	293.12	294.92	299.05	297.19	291.17	293.27	292.41	297.09	295.43	294.05	294.99	295.76	290.85	296.29	295.09	295.93	294.39	290.85	292.54	294.72	294.53	296.53	294.96	294.45
306.43	307.3	308.02	308.7	311.76	305.57	306.61	305.41	309.17	306.21	307.99	309.18	303.4	308.55	307.22	307.89	308.82	304.92	305.48	306.92	305.01	305.01	307.58	307.44	306.03	304.62	306.09	309.82	308.39	308.52	306.2	307.28	309.14	310.05	307.82	307.72	304.93	308.11	305.43	307.29	308.88	304.35	306.73	306.31	306.45	308.17	306.35	307.49	309.31	305.53
316.02	313.31	311.71	311.3	315.59	313.02	312.31	312.5	311.43	312.85	313.58	314.41	313.65	312.79	313.48	313.12	314.6	316.4	315.41	317.26	314.83	316.14	313.77	311.78	311.16	316.74	311.43	314.68	315.01	312.79	311.13	311.13	313.19	312.73	314.6	318.75	311.52	313.85	312.84	317.08	314.24	312.4	310.96	314.94	308.52	315.46	310.6	316.74	312.77	314.51
311.59	309.46	311.23	311.64	311.25	311.05	313.2	309.87	309.2	308.67	306.73	306.37	309.28	309.07	309.89	310.12	310.14	312.04	306.68	311.39	310.49	309.01	309.83	309.19	306.77	311.17	311.12	307.74	307.37	309.25	306.89	310.98	306.08	308.4	313.99	311.09	309.9	312.09	311.8	306.24	307.84	307.87	310.46	311.33	312.74	310.57	311.44	311.11	311.47	307.77
301.54	307.28	303.39	307.45	304.87	304.63	308.34	305.61	305.86	303.52	304.76	302.16	302.34	306.09	306.94	306.12	306.96	303.9	302.92	308.58	302.79	304.05	304.68	305.03	302.41	301.43	308.28	306.46	304.84	305.91	305.69	303.69	301.86	305.59	303.36	307.4	304.62	309.36	305.17	304.06	305.65	306.63	301.8	304.32	304.86	306.96	306.28	301.1	303.69	302.28
321.8	325.96	326.17	325.27	325.01	324.96	326.69	327.96	329.52	324.67	326.16	325.98	323.76	324.23	326.89	325.19	326.01	323.26	324.23	323.63	324.72	320.68	322.24	321.98	327.85	324.46	324.92	324.06	325.36	326.82	323.2	326.54	324.28	325.89	324.82	322.6	324.99	329.25	323.76	328.15	327.19	323.59	327.25	327.23	323.32	326.94	326.21	329.47	323.6	323.96
314	314.13	311.52	313.1	310.11	309.7	313.79	310.34	312.51	311.07	315.61	312.03	315.44	310.17	313.69	311.56	310.04	314.91	319.75	309.79	312.53	313.08	313.42	313.77	312.73	311.64	312.54	311.63	313.46	314.49	313.8	313.84	311.88	315.1	312.38	314.43	312.26	311.03	315.11	311.84	311.69	316.76	314.6	312.01	311.98	311.76	310	309.9	317.51	309.22
303.39	304.62	303.85	303.55	301.58	303.72	303.34	305.22	302.33	305.09	302.6	306.67	300.58	303.39	305.31	306.45	305.84	303.8	304.14	306.07	302.39	306.06	303.6	304.62	306.54	301.15	304.84	305.68	304.57	303.4	301.12	300.3	307.3	302.75	305.7	309.55	302.43	302.84	303.73	306.61	305.87	300.58	304.26	303.36	301.8	302.95	305.18	305.21	302.36	305.28
304.07	307.11	304.88	302.08	305.31	300.83	306.25	304.55	304.27	304.22	303.49	307.96	307.24	305.31	306.06	304.2	307.87	309.57	305.6	304.48	306.42	306.79	306.46	304.32	306.13	305.75	305.82	305.67	302.63	303.92	303.22	305.05	304.29	306.8	305.64	303.55	304.21	304.59	305.05	302.17	304.88	306.16	304.47	305.88	308.25	305.57	303.98	307.59	305.01	305.93
301.14	298.87	300.02	301.35	301.67	300.36	300.95	300.81	297.44	299.41	302.18	298.81	300	299.29	300.51	299.03	297.73	299.71	297.07	299.65	294.86	301.74	298.32	299.34	302.11	300.32	303.36	300.51	300.06	299.61	300.87	299.95	301.69	297.79	303.1	298.51	302.36	299.34	301.97	300.55	299.65	301.4	302.06	299.49	297.51	298.52	300.33	300.2	301.56	298.07
325.88	324.95	326.78	328.5	325.74	326.26	328.19	327.8	327.26	327.14	327.47	327.21	327.77	326.47	325.35	327.98	330.56	328.37	326.19	325.68	327.51	327.24	329.64	328.34	329.58	327.04	328.27	329.31	326.99	332.82	330.32	327.83	328.21	329.93	328.59	327.05	329.42	329.19	325.35	326.49	329.02	329.52	327.25	329.2	326.75	324.46	324.62	328	329.28	323.94
304.03	300.95	301.56	304.8	305.72	308.68	302.77	307.92	303.4	304.18	304.93	303.83	305.2	305.19	308.76	304.56	306.75	306.74	307.07	306.04	305.46	300.53	305.26	304.8	306.15	307.88	305.75	305.66	302.52	310.74	304.32	307.33	302.32	303.75	303.35	302.71	308.46	306.91	305.76	304.22	302	302.33	306.27	303.77	301.41	308.38	307.21	305.58	305.77	300.98
313.21	316.16	316.44	311.45	316.39	314.07	315.21	317.91	317.1	316	318.86	316.17	317.27	317.51	316.32	317.78	317.38	315.09	310.92	312.04	316.65	310.48	314.57	314.56	316.85	315.3	317.71	317.56	315.11	313.41	313.52	315.72	313.07	314.75	312.64	314.55	316.5	312.27	317.57	314.06	309.35	316.01	312.84	318.01	316.29	315.49	314.42	310.95	316.57	316.13
307.61	306.62	305.65	306.7	301.34	305.74	305.74	308.05	305.7	309.08	305.96	306.52	308.22	306.24	303.87	307.25	304.82	307.39	305.69	305.05	306.1	305.55	304.35	306.09	304.35	305.33	305.69	308.05	306.65	308.22	307.46	308.82	308.05	304.12	304.41	305.04	305.41	307.31	303.3	304.19	307.37	309.04	306.11	304.15	307.58	311.19	305.75	306.51	308.76	305.01
313.22	308.46	310.72	308.69	310.17	313.36	310.82	311.71	307.67	308.46	308.38	310.91	309.73	309.78	307.96	307.47	308.75	307.47	307.18	308.14	307.72	311.64	306.48	307.98	308.56	307.44	305.59	311.14	309.65	306.76	305.59	307.59	308.99	310.57	306.58	308.13	310.74	312.34	307.25	309.04	307.13	308.04	310.37	309.56	306.85	304.66	311.61	304.95	305.66	307.41
310.05	304.72	305.18	309.08	309.49	302.89	308.06	305.57	308.35	304.59	306.84	305.43	303.08	304.75	308.03	305.6	309.19	306.27	306.97	306.21	303.4	306.63	307.8	300.91	306.04	306.88	306.93	304.99	306.93	308.81	309.19	305.24	303.12	305.75	304.61	305.26	309.85	306.75	308.24	307.08	306.19	310.95	304.09	305.35	305.16	309	306.54	306	308.08	307.64
305.54	307.02	305.87	299.93	305.74	305.25	304.37	303.85	303.61	302.01	306.2	304.32	307.93	303.44	304.03	303.86	303.46	302.37	305.39	307.37	306.83	306.95	305.13	304.43	305.64	303.42	302.09	305.41	305.99	306.11	310.13	304.91	305.71	301	306.28	304.85	301.48	304.47	304.74	303.64	306.03	301.95	304.27	304.09	304.23	305.81	306.59	305.34	306.5	302.43
317.67	319.31	318.81	320.18	320.15	316.9	322.36	317.86	319.62	316.91	320.19	320.67	317.64	321.3	320.73	319.61	322.78	319.74	319.9	320.21	318.02	316.73	321.21	319.26	319.57	318.94	321.28	318.22	317.05	322.07	319.73	318.21	318.81	319.34	321.95	318.65	320.76	317.32	320.63	320.13	319.48	317.09	320.54	315.22	317.91	319.93	317.34	317.19	319.42	315.89
304.77	306.72	306.23	304.53	309.15	305.8	306.44	308.89	308.65	307.13	306.78	303.81	305.9	305.7	305.39	310.09	310.01	306.36	304.44	308.94	307.04	304.6	304.67	306.55	304.6	309.43	308.54	304.86	305.27	305.06	303.2	307.52	304.9	308.46	307.86	306.75	306.18	307.81	305.38	305.96	306.99	302.1	304.62	304.64	307.28	308.34	305.32	306.24	307.85	312.16
303.57	304.66	301.15	302.18	304.46	302.7	303.86	301.81	305.65	306.18	302.97	303.9	304.32	304.83	304.6	302.35	304.59	304.51	305.66	301.89	305.53	305.38	300.93	300.59	303.78	304.22	302.86	305.82	299.92	305.35	304.99	302.57	302.74	303.73	300	302.74	300.83	303.89	302.05	302.71	304.19	304.82	304.94	304.32	303.23	302.66	301.04	303.93	306.14	303.53
308.56	302.09	302.75	304.85	299.99	306.92	305.86	302.74	305.84	305.13	305.89	301.09	307.47	305.52	304.13	305.51	305.69	307.98	304.49	309.16	303.23	306.52	304.47	304.99	303.3	307.5	306.06	303.37	304.33	302.19	304.05	306.52	303.04	304.87	304.49	307.8	303.41	308.83	304.44	301.78	301.47	308.04	303.4	305.22	304.25	305.04	301.65	307.36	304.38	304.71
317.51	320.04	319.2	319.33	323.3	319.17	318.14	317.77	313.83	314.93	319.76	315.12	316.19	318.79	319.62	317.38	320.36	316.83	319.31	316.23	319.04	321.57	317.96	321.04	320.01	315.68	319.06	321.2	316.5	318.83	319	318.47	319.73	318.51	317.61	319.7	317.25	317.28	319.42	319.42	317.79	318.39	318.42	316.97	315.29	316.95	316.67	314.79	316.99	318.02
305.14	301.33	302.53	305.15	302.99	306.29	304.91	308.49	303.26	307.75	302.61	306.83	304.57	300.25	307.84	302.8	302.3	303.96	302.19	301.71	303.13	306.17	301.65	305.47	305.91	303.78	303.05	305.24	300.74	299.89	302.61	305.96	302.3	304.06	303.7	304.12	306.17	306.59	304.99	300.93	305.53	300.52	299.94	302.65	305.12	301.03	303.68	301.96	305.19	301.73
324.07	317.47	319.14	319.72	319.21	314.16	316.71	313.29	317.19	315.35	318.64	316.33	316.38	315.45	314.56	314.55	318.8	315.09	315.98	316.3	316.4	317.25	317.51	317	316.84	317.04	316.82	315.72	315.73	318.19	319.4	315.94	313.11	312.73	313.45	315.73	310.03	315.06	315.9	315.91	317.44	316.07	316.89	320.09	317.57	317.94	316.67	317.97	317.27	314.07
312.82	315.68	317.28	314.94	315.65	318.22	316.83	315.68	317.43	316.65	318.26	315.77	312.86	319.05	315.68	318.56	312.7	313.74	312.53	316.35	315.91	315.49	316.17	316.73	315.37	316.3	316.21	318.1	315.66	313.14	316.09	313	317.27	311.75	316.1	317.42	317.72	318.73	317.18	315.22	315.28	312.92	313.24	316.84	314.42	315.28	314.59	313.4	314.18	317.13
305	301.8	305.1	304.85	299.8	305.28	305.09	301.59	301.39	300.47	302.89	304.1	304.17	303.21	301.77	303.23	304.35	302.86	304.5	300.68	303.32	304.42	306.23	306.69	303.53	304.73	302.26	303.32	303.83	306.99	301.96	301.38	304.43	304.48	304.06	302.5	303.7	303.48	303.23	300.3	302.52	301.99	301.52	304.38	304.02	298.18	303.03	305.79	305.05	301.63
303.45	302.01	303.67	303.22	303.22	301.58	302.48	299.99	301.87	304.46	304.79	304.88	300.71	305.03	301.81	301.81	306.32	304.47	306.15	302.8	302.33	303.35	302.02	307.16	300.98	303.18	301.42	304.45	303.45	304.83	303.19	298.87	302.93	304.76	302.12	303.97	302.24	303.09	306.63	301.93	302.96	303.15	306.11	300.7	306.25	300.1	303.98	304.28	302.73	299.85
317.91	316.42	313.84	319.3	316.85	317.79	317.11	315.23	313.76	317.38	315.28	316.76	318.26	318.4	317.21	318.07	318.92	317.65	317.88	315.73	313.96	316.55	317.52	315.28	316.34	317.71	314.66	318.02	317.58	314.97	319.47	317.39	318.47	315.69	315.88	315.82	317.27	318.54	316.39	317.85	316.37	316.55	313.95	318.29	315.63	322.12	316.35	314.68	320.57	315.08
316.37	318.82	316.28	311.6	314.8	318.42	313.65	316.76	314.4	313.94	315.41	314.45	315.9	316.8	312.03	317.71	315.61	316.3	311.67	311.97	317.85	316.12	314.04	317.5	316.59	315.27	315.37	320.05	314.75	316	313.3	315.97	312	315.65	315.35	310.37	314.03	314.05	315.43	311.31	314.93	316.47	313.7	311.9	314.7	316.5	311.94	316.68	317.05	314.1
304.01	306.87	305.48	304.5	305.76	306.58	304.93	306.39	306.6	306.17	304.76	303.45	305.81	305.65	305.59	306.3	304.91	307.59	306.22	304.27	303.66	304	303.38	304.41	304.68	306.11	304.95	307.85	306.96	303.56	307.05	308.43	305.14	307.6	303.83	305.79	305.62	306.33	306.49	305.52	302.61	307.84	308.27	305.29	305.1	302.63	306.28	302.48	307.93	305.5
301.6	306.1	301.25	300.47	302.7	304.76	303.69	300.75	304.76	302.52	302.07	299.51	305.6	296.79	304.73	301.5	302.74	301.36	303.58	302.55	302.83	303.64	301.91	301.46	302.03	302.1	301.75	304.69	301.05	305.01	303.45	304.34	302.02	304.23	304.27	300.25	302.46	304.12	301.05	302.37	301.33	303.64	302.46	300	303.06	301.86	302.14	301.9	304.7	306.64
317.84	317.61	314.86	320.23	318.9	321.13	319.05	320.07	315.13	318.89	315.78	318.1	320.6	318.42	320.04	321.4	322.22	319.2	318.51	316.81	318.25	320.13	319.21	322.85	321.13	316.44	317.48	321.26	321.46	322.05	316.9	317.74	320.19	316.9	319.25	321.15	318.15	321.88	318.87	319.85	319.88	316.83	321.73	320.81	314.87	317.27	319.22	316.81	320.43	320.49
300.86	300.25	298.39	301.68	300.79	299.27	300.42	301.85	301.17	300.07	299.87	300.52	296.22	301.08	298.73	300.29	300.56	304.83	298.92	298.82	300.95	298.39	301.44	301.23	298.82	296.6	299.31	300.78	303.53	296.76	299.07	297.86	303.52	299.85	301.92	299.82	302.02	298.47	298.9	298.58	297.67	300.21	299.89	301.65	305.04	297.91	301.79	298.43	303.37	303.53
301.74	303.04	300.22	305.02	296.31	301.64	302.88	301.82	299.86	300.22	301.39	301.88	304.54	303.27	301.93	300.02	301.4	304.8	299.5	303.27	301.78	298.72	300.84	299.94	301.78	299.84	302.46	298.03	301.7	302.35	301.99	298.88	302.08	301.88	300.83	300.26	301.34	300.17	297.9	296.83	305.53	300.85	299.85	298.39	303.6	299.21	300.9	302.11	300.91	303.54
304.95	306.68	303.47	305.6	305.76	307.04	305.86	305.08	306.68	306.44	307.61	304.43	305.08	303.73	306.82	303.92	304.18	302.61	305.07	305.64	303.7	305.74	303.31	308.74	306.53	307.69	306.42	304.11	301.73	306.77	304.23	304.79	307.39	305.78	310.71	302.13	305.45	303.33	306.36	303.04	307.45	306.42	311.24	304.07	308.62	305.94	308.21	302.7	306.31	303.57
303.23	305.86	305.49	302.37	303.34	303.61	302.09	305.54	299.16	303.26	307.37	307.13	305.02	300.13	303.48	304.38	302.91	301.57	299.76	303.41	305.01	301.64	306.2	302.72	300.92	305.08	304.5	304.83	303.12	301.12	303.07	303.47	302.76	303.08	300.96	304.22	298.64	301.2	301.98	301.69	304.85	304.12	306.2	303.1	302.89	306.89	305.13	301.72	301.76	303.34
306	307.9	308.79	307.88	306.82	304.63	308.25	303.96	303.66	305.27	307.55	306.73	305.86	307.53	308.4	308.6	306.61	305.08	307.84	306.35	305.67	304.18	305.57	310.44	305.5	305.62	305.66	308.5	304.34	304.73	308.64	305.65	306.68	300.15	309.08	306.11	305.83	308.07	310.51	303.82	307.35	306.8	307.75	309.35	306.34	305.53	302.33	306.7	304.77	301.64
314.71	317.64	313.35	315.87	314.73	315.07	312.46	317.19	317.6	316.93	313.49	317.02	315.96	313.26	316.72	314.42	313.16	316.89	317.75	313.03	313.95	316.4	312.84	317.85	317.5	316.43	313.9	315.33	313.76	314.21	316.37	311.56	312.78	313.94	318.53	313.92	312.35	315.73	318.73	314.03	315.6	320.99	317.49	315.91	314.7	321.26	315.79	314.2	313.96	315.83
328.51	325.4	329.46	327.81	327.24	326.34	327.69	327.69	326.49	327.67	326.07	326.31	327.39	325.52	330.16	326.5	326.22	330.36	329.66	329.37	329.46	326.18	327.92	326.09	326.03	323.62	325.52	327.56	325.06	324.03	331.59	328.83	327.46	324.05	326.65	325.76	327.94	325.74	328.64	323.73	330.45	328.79	328.63	328.52	325.99	327.9	327.18	326.81	326.13	328.97
299.48	298.75	301.5	300.8	299.6	297.72	296.05	299.26	300.8	300.88	297.98	300.78	297.93	299.93	300.93	299.04	297.98	303.4	298.39	302.65	299.21	301.66	301.21	301.27	298.53	297.38	301.56	299.62	300.6	301.04	298.3	294.62	296.09	300.28	301.38	299.27	301.95	301.15	300.51	299.77	301.9	300.77	302.17	301.34	298.82	298.78	301.48	301.48	297.75	297.77
308.23	309.35	304.99	307.68	303.71	307.24	306.44	304.61	308.01	301.83	303.7	308.83	307.95	308.31	305.46	306.19	306.88	306.97	306.27	306.34	305.33	302.52	305.43	307.25	305.26	304.36	306.63	307.11	305.7	306.91	306.8	304.69	306.23	306.9	309.13	302.23	304.77	303.44	304.39	307.15	309.48	307.88	307.64	305.79	302.63	308.84	306.14	308.99	304.29	309.32
291.29	293.54	295.64	297.77	295.96	293.71	294.28	292.67	297.94	294.81	295.71	292.9	297.68	298.79	295.45	293.96	297.53	295.01	291.53	294.32	293.37	298.07	299.03	295.08	297.03	294.78	294.19	298.07	295.42	292.58	295.14	297.43	296.15	298.34	294.13	296.84	296.54	296.63	295.68	295.63	295.8	293.58	293.95	295.05	297.17	295.89	294.58	295.1	293.45	295.97
295.23	297.5	293.31	297.46	292.67	296.67	297.64	297.96	299.41	300.27	294.89	297.62	296.32	296.92	299.05	296.39	294.2	296.09	297.7	293.83	296.46	298.92	296.24	295.53	300.02	297.25	296.04	293.15	294.91	298.27	293.15	295.18	295.6	295.07	299.96	297.05	296.31	295.47	296.95	296.53	295.92	296.73	297.24	297.32	297.68	293.79	295.55	298.19	297.11	293.03
295.58	300.48	297.33	300.65	299.68	296.03	293.79	295.75	293.92	294.11	294.93	296.88	298.29	294.72	298.93	298.38	296.66	297.98	299.5	291.03	297.39	298.19	297.41	300.06	296.8	299.65	297.19	297.62	296.59	296.48	298.29	293.17	297.64	298.1	294.37	296.92	295.61	296.01	301.13	297.78	296.19	298.34	298.16	296.57	300.71	297.99	297.43	296.22	297.13	298.42
319.74	314.55	314.69	320.54	315.05	314.33	317.83	316.86	315.91	314.49	315.5	313.72	316.66	313.88	316.64	319.13	316.25	316.72	317.53	315.12	317.51	314.07	313.04	314.57	317.66	317.31	321.69	317.05	313.6	313.89	317.21	317.38	316.36	315.44	312.32	315.51	316.95	313.89	318.37	315.5	322.15	316.07	320.8	318.4	315.98	318.88	316.32	317.92	316.12	316.62
298.45	301.54	296.24	297.25	299.22	297.59	294.43	297.69	297.75	294.77	295.32	293.58	298.42	293.3	294.93	295.62	295.45	297.09	294.5	297.7	295.05	295.76	296.07	300.68	295.51	297.38	295.67	296.4	298.04	299.59	294.38	294.87	297.67	294.22	296.03	294.47	294.76	296.43	299.1	298.92	296.15	298.81	297.98	296.75	296	298.97	296.12	296.25	296.79	295.42
311	312.56	313.23	306.63	311.88	310.6	310.02	311.34	312.91	310.91	309.38	310.05	312.69	311.48	309.92	312.24	314.36	313.52	310.09	312.81	313.81	313.11	311.17	310.39	309.92	310.86	317.14	312.12	306.66	312.9	314.59	315.95	311.35	309.16	312.79	309.5	311.71	312.4	310.97	310.29	308.48	314.03	309.62	311.71	311.22	313.45	309.4	310.6	307.14	313.59
311.22	311.29	311.57	315.47	314.8	312.43	313.14	313.29	310.88	313.05	313.09	312.14	315.11	313.17	315.12	317.45	313.3	311	312.72	314.42	312.67	313.61	312.02	312.79	313.5	309.4	315.56	312.75	314.38	310.67	316.54	309.35	316.39	313.05	312.21	315.12	312.76	312.27	313.48	313.67	316.57	309.31	313.69	316.7	315.54	313.52	313.04	316.09	313.68	311.33
303.16	303.55	303.68	305.95	304.59	303.56	307.89	309.39	307.01	306.65	306.66	307.47	307.4	307.51	307.5	309.52	308.59	306.49	306.73	304.74	307.92	305.24	304.32	306.86	303.79	305.32	307.29	306.8	304.55	304.85	307.99	304.95	309.37	306.36	306.68	307.15	304.32	308.61	306.47	308.02	306.5	303.28	304.57	308.23	308.94	303.62	306.02	308.47	306.36	308.24
310.34	311.24	309.11	309.78	309.93	310.05	308.62	309.78	308.27	307.79	312.97	310.13	307.85	310.09	309.87	307.22	307.57	310.85	310.13	308.8	311.79	312.31	309.69	308.15	307.55	309.91	307.5	309.09	309.16	306.77	310.06	310.3	314.3	311.07	309.69	307.58	311.71	310.69	310.18	305.13	310.8	302.98	308.23	307.39	307.65	312.76	308.31	311.18	311.02	310.5
303.06	305.76	305.83	304.19	303.26	302.04	306.02	306.53	303.01	305.78	307.23	303.01	306.15	307.91	304.47	308.09	304.21	305.66	306.47	305.57	304.91	307.41	306.95	307.32	304.83	303.94	306.66	305.76	301.45	306.15	304.45	305.99	306.72	306.28	304.21	305.67	302.66	306.32	307.27	301.47	303.91	303.71	304.15	304.24	304.83	303.95	307.1	302.29	306.07	305.23
314.25	311.62	309.38	306.41	310.05	307.38	308.98	309.94	307.87	308.79	307.6	306.94	309.42	308.95	305.93	311.4	308.93	308.09	307.45	309.74	311.12	312.04	310.27	306.56	308.26	310.62	309.73	313.16	310.29	311.71	312.11	310.34	310.55	312.12	309.68	308.79	312.44	310.26	308.89	311.81	308.38	307.87	308.43	311	313.79	307.55	304.7	308.34	309	308.73
312.13	311.63	311.16	311.51	311.81	312.36	311.14	315.27	312.72	311.26	311.26	311.46	312.68	312.48	313.95	310.01	308.59	312.25	313.16	311.46	314.54	313.49	312.2	313.72	311.56	311.64	316.94	312.86	313.44	309.57	311.56	308.34	314.02	313.72	313.51	311.55	314.43	315.01	310.74	312.77	309.48	314.32	313.31	314.39	314.05	313.5	311.11	314.25	313.7	310.19
301.37	302.21	299.06	299.32	304.57	302.94	301.85	304.7	304.26	303.21	300.27	301.38	302.23	304.7	297.6	301.6	305.92	302.38	300.27	298.9	304.6	304.77	304.11	301.22	303.69	303.12	303.04	301.2	306.5	298.66	302.18	302.99	298.09	304.2	305.59	300.49	301.98	297.92	304.81	301.74	304.55	303.11	302.86	303.55	301.42	303.88	301.58	299.52	302.57	301.64
318.28	315.92	312.11	319.28	314.95	317.07	315.47	318.13	310.1	317.98	312.2	313.42	318.47	317.04	312.89	316.05	316.41	317.22	311.85	315.19	314.97	317.15	315.5	315.32	316.34	312.07	312.51	311.4	312.76	318.61	313.33	314.52	312.81	319.82	316.81	314.51	314.88	318.5	316.4	314.56	315.94	317.66	314.53	316.8	315.3	313.48	312.8	317.69	314.39	314.19
294.2	294.41	294.52	295.45	298.21	293.91	291.97	295.23	292.36	296.77	290.83	292.42	295.12	294.04	293.79	293.72	296.01	291.65	294.96	291.78	292.11	294.51	289.42	292.7	296.5	296.99	295.4	293.63	291.32	296.83	292.97	297.64	290.31	293.2	293.65	293.83	292.67	292.48	291.59	293.95	292.59	294.37	291.53	290.59	290.47	292.28	294.6	296.13	293.34	294.76
310.24	311.17	316.24	312.37	313.82	311.46	317	314.52	313.11	317.32	314.09	316.65	313.54	313.9	313.49	314.93	314.68	315.59	314.14	311.36	311.84	311.82	310.12	315.31	311.98	314.01	312.32	315.76	314.18	315.18	315.05	313.89	314.85	317.05	316.53	314.27	312.66	312.57	315.63	314.98	311.5	313.88	317.11	309.88	314.95	313.11	313.18	311.92	310.63	316.54
324.41	326.67	325.9	324.54	324.95	323.69	325.42	325.27	325.29	322.59	321.44	324.13	323.75	322.15	324.98	325.62	323.94	322.8	324.46	324.87	327.76	324.32	324.14	326.75	321.19	322.02	323.25	326.48	327.23	322.26	325.33	328.16	326.25	325.79	324.58	327.4	325.14	321.29	321.76	322.81	325.71	324.46	326	328.43	322.28	325.12	324.75	327.87	326.45	325.76
317.38	317.38	316.49	317.78	319.09	316.91	315.98	312.72	316.34	313.56	321.18	315.32	319.29	314.94	316.34	318.87	316.81	319.23	319.18	317.83	310.37	316.43	318.79	316.26	313.51	318.3	318.51	315.36	319.02	316.44	317.84	315.89	317.27	316.41	318.1	315.52	317	317.06	314.4	315.93	315.26	316.66	321.25	318.22	317.53	321.02	312.61	316.33	313.93	321.08
295.77	295.69	296.01	299.38	295.12	292.5	298.07	292.36	295.4	298.33	292.5	296.39	294.64	297.38	293.65	298.66	294.9	295.1	294.32	292.63	293.78	291.51	295.86	295.81	296.41	294.29	296.62	297.31	295.86	296.77	299.66	296.64	295.34	294.54	295.89	294.84	295.49	294.81	293.53	295.87	298.29	294.24	294.15	295.41	294.23	290.07	297.21	295.35	299.4	294.51
311.15	309.1	309.18	306.59	310.33	314.98	308.49	306.02	309.23	312.29	310.1	311.81	307.86	310.78	307.93	311.85	313.49	312.33	309.11	309.16	311.03	310.96	309.84	312.51	309.63	310.52	310.3	308.4	310.36	309.33	311.01	312.87	308.73	311.95	309.87	312.04	310.83	310.22	307.14	309.76	310.93	311.73	309.71	311.79	309.81	310.28	311.77	311.61	314.99	308.58
302.86	300.59	299.93	300.89	299.47	303.8	298.98	297.71	298.78	301.18	299.31	304.19	299.74	300.04	296.2	301.96	302.64	305.18	306.07	297.59	299.55	303.27	298.3	301.52	299	301.92	302.59	300.49	302.13	302.2	301.31	301.01	305.58	301.9	302.91	299.91	299.79	301.1	302.27	303.04	301.54	300.54	301.68	299.7	302.82	301.55	302.59	302.22	302.82	299.09
305.33	302.36	304.77	305.99	302.72	300.41	303.28	303.08	305.83	303.07	307.04	304.79	304.38	304.06	301.99	305.53	302.65	304.36	302.5	301.83	300.38	302.75	304.31	306.09	305.06	302.4	300.85	301.36	307.45	301.87	302.67	307.46	300.63	302.96	303.78	305.5	300.71	304.56	306.34	304.36	306.11	305.88	306.66	303.05	302.77	304.31	299.4	306.09	304.76	307.36
309.33	301.58	300.87	300.9	301.86	302.36	303.15	302.42	303.81	299.81	302.38	302.94	300.2	303.11	301.25	299.18	302.37	302.7	302.96	301.95	302.18	305.74	301.64	302.6	305.18	303.91	303.36	307.66	301.49	302.36	302.9	304.38	302.55	303.81	303.16	301.2	307.42	304.26	304.09	304.49	302.31	303.35	305.55	303.53	306.85	302.35	301.31	302.5	300.34	305.57
299.37	298.31	294.58	295.75	298.75	294.31	296.29	299.61	296.18	295.44	297.7	295	297.06	296.65	294.79	295.9	296.94	295.85	295.42	295.46	297.32	297.04	295.45	297.38	298.08	297.9	298.5	297.21	296.49	293.29	295.44	296.65	296.1	292.82	297.85	295.45	294.35	296.21	295.75	296.65	299.31	296.42	298.79	292.53	292.97	297	299.61	297.04	296.76	294.9
303.19	297.67	302.56	298.35	303.92	302.42	300.6	302.36	303.98	297.25	299.89	297.78	303.15	301.78	301.75	299.52	301.14	303.59	299.24	297.85	300.78	305.18	302	301.17	303.48	301.92	300.99	302.34	301.69	301.69	301.59	301.59	301.62	299.1	300.5	302	300.21	300.69	300.92	300.74	297.34	300.66	300.79	302.19	297.69	298.83	300.37	304.05	297.68	298.9
315.87	318.1	319.33	312.76	317.35	314.86	313.31	316.04	315.64	318.1	318.9	316.98	314.86	314.78	310.65	317.42	316.16	317.79	317.28	316.68	317.75	317.32	317.92	315.49	319.08	314.24	316.71	320.16	312.15	313.67	317.98	316.41	316.15	319.44	314.22	320.43	316.36	315.73	315.85	315.44	316.58	311.72	314.72	319.31	319.82	314.04	318.21	316.92	317.7	313.58
314.48	316.83	314.26	315.31	314.1	311.51	316.18	313.86	314.82	317.4	313.18	313.72	315.65	316.71	314.32	315.39	312.6	313.9	316.56	315.26	316.9	311.69	317.31	314.98	317.46	314.81	313.54	315.1	315.13	315.56	316.87	315.08	314.63	313.65	315.14	314.25	316.85	315.76	314.42	316.6	315.05	313.78	314.01	314.84	311.42	313.36	318.58	313.76	313.66	315.14
302.73	299.1	300.07	300.65	300.57	302.37	301.42	305.28	301.98	301.62	304.76	301.84	302.5	301.42	300.1	303.82	299.53	297.64	297.84	298	301.63	302.02	300.98	299.77	300.5	300.81	298.24	301.44	302.32	299.79	299.61	302.6	301.02	301.01	300.8	302.3	301.76	298.66	299.3	301.61	300.75	299.76	297.99	298.37	301.91	305.07	297.85	300.76	301.5	300.95
307.8	308.89	304.82	302.88	308.88	305.06	307.22	309.82	309.88	304.76	304.52	305.51	304.79	303.11	307.09	305.97	307.55	308.46	304.71	304.71	305.94	299.48	303.4	305.01	304.96	306.75	308.8	304.62	302.28	309.04	307.84	307.86	304.93	302.62	300.5	305.85	303.09	307.26	306.95	303.82	306.3	309.04	306.03	307.01	305.24	303.67	305.12	305.63	306.16	304.77
301.87	301.13	303.77	302.97	304.42	304.37	304.47	305.48	302	303.88	302.29	302.36	302.84	306.7	306.46	306.69	302.91	304.18	302.85	298.22	301.5	305.63	302.84	300.04	302.86	301.06	301.54	301.73	300.53	301.7	304.22	303.13	299.88	304.02	302.55	303.88	304.79	300.7	304.39	302.91	301.6	301.51	301.17	304.3	304.78	299.99	301.45	302.71	303.39	302.57
324.71	328.83	329.39	327.25	329.23	329.98	325.65	327.22	326.48	331.31	327.07	328.01	324.03	328.66	330.72	323.54	329.02	327.62	325.94	325.48	323.99	328	329.45	330.36	328.11	329.22	328.84	326.03	325.03	326.91	329.82	330.83	323.94	329.06	324.64	327.33	329.03	326.51	329.27	326.31	328.68	326.04	327.08	331.17	329.8	329.95	326.63	327.95	330.54	325.68
303.57	301.24	302.72	304.4	304.06	305.01	303.37	301.89	301.49	305.81	302.57	301.52	304.09	301.99	302.96	303.31	304.05	305.01	306.9	304.36	305.53	305.27	302.04	304.07	302.11	304.56	306.05	299.91	305.05	304.79	299.98	302.94	301.66	308.23	307.45	301.36	301.16	300.37	300.1	302.13	301.59	304.87	303.08	302.76	305.57	303.02	303.91	304.68	302.18	303.92
311.76	314.93	313.59	311.23	316.82	318.19	316.67	315.1	316.5	314.46	315.08	314.29	316.91	313.36	316.58	313.17	314.8	312.37	315.51	314.27	314.53	307.58	316.22	311.45	314.72	319.72	309.81	316.03	315.72	313.3	316.71	315.24	313.93	313.8	312.74	314.4	315.21	313.89	314.1	314.03	314.15	314.76	312.8	312.88	313.74	316.31	314.91	318.19	314.95	317.83
315.32	313.96	313.85	313.27	312.78	315.05	309.6	310.21	315.66	312.36	313.8	315.65	313.53	313.56	313.63	313.49	316.19	315.77	311.41	317.03	311.16	313.08	317.9	316.86	311.34	316.62	316.2	315.13	315.05	314.75	315.5	312.02	315.45	316.28	312.04	308.43	312.47	315.19	316.05	311.63	313.94	312.73	313.29	312.32	314.53	311.74	314.57	311.64	314.34	314.54
303.84	306.04	301.26	302.62	306.45	303.01	302.38	304.74	299.21	301.8	297.66	304.96	304.02	304.33	302.35	301.15	301.59	299.94	304.34	303.34	302.49	302.99	302.5	299.92	304.85	305.3	302.12	302.21	303.36	305.09	305.23	302.03	306.34	302.97	304.52	303.08	306.08	305.45	304.86	304.17	302.11	302.41	299.63	303.83	300.59	304.91	301.09	302.76	303.24	301.52
305	299.11	303.47	306.75	303.72	306.09	307.04	307.8	305.3	306.18	307.23	310.74	304.15	301.57	307.39	306.96	307.05	305.64	302.63	307.07	304.45	304.14	306.49	305.38	308.51	309.42	306.9	305.56	307.59	307.97	306.5	307.75	302.34	308.7	305.86	306.1	305.43	305.28	305.55	307.56	307.52	312.94	303.29	308.68	306.56	308.1	307.38	307.19	308.39	304.57
302.13	303.24	303.15	306.56	300.62	304	300.35	301.65	306.02	302.94	304.21	305.21	306.41	301.99	304.45	307	305.23	304.81	307.79	306.36	302.34	305.72	304.65	303.7	303.1	303.56	303.72	304.3	306.85	300.88	302.4	299.21	303.8	304.79	307.38	301.71	306.12	304.84	305.63	304.03	306.15	303.21	304.55	301.43	302.01	303.18	304.65	305.82	304.73	304.4
317.9	316.29	314.74	315.53	314.96	313.53	314.97	316.15	312.31	317.06	314.05	316.1	314.85	318.79	312.91	310.96	316.78	320.39	316	317.41	312.82	315.49	310.19	315.77	315.08	320.78	315.54	314.27	314.8	318.44	318.49	314.86	313.37	314.43	309.36	313.1	312.69	315.52	315.81	314.99	314.74	317.71	315.13	316.33	314.17	312.48	316.24	315.36	316.96	313.52
299.18	298.68	298.97	299.1	298.93	299.99	298.25	297.28	303.66	302.28	298.5	302.04	298.47	298.63	300.6	301.47	300.11	301.87	298.45	301.27	301.85	298.44	305.23	301.11	299.15	300.89	301.95	298.86	297.59	302.15	299.62	300.2	299.84	300.57	299.69	303.13	301.49	300.06	302.66	297.95	301.24	297.03	298.07	298.74	301.12	301.39	297.83	298.74	302.48	299.27
306.51	306.21	306.71	306.95	305.27	301.31	307.24	308.16	304.21	309.05	307.06	308.26	308	308.34	306.65	301.99	309.44	305.54	304.43	307.27	304.57	304.04	307.36	306.34	304.6	307.29	309.56	305.61	308.31	306.39	306.05	308.99	307.75	304.96	308.5	306.3	306.56	312.16	307.78	303.37	306.44	308.42	305.58	305.26	305.21	309.19	307.56	303.7	306.3	307.6
298.65	302.55	297.76	299.53	303.4	298.2	304.22	300.7	298.12	302.1	300.06	303.08	299.01	299.38	299.84	301.3	294.83	298.34	300.79	296.95	306.67	299.36	303.06	300.23	298.65	302.33	302	300.82	300.57	297.32	298.79	296.43	298.4	299.21	299.37	301.73	299.21	301.45	301.72	296.57	301.09	299.35	299.68	299.63	299.38	297.96	300.44	301.41	297.28	299
313.54	310.47	313.48	311.31	311.27	312.76	314.83	310.56	310.55	312	310	310.97	314.52	312.5	313.03	311.16	314.48	311.57	311.96	314.42	310.23	312.41	308.51	311.29	316.18	313.87	313.89	311.73	312.86	313.97	311.92	311.62	310.66	310.97	312.73	313.42	317.14	311.39	313.19	312.11	315.89	312.41	309.83	309.59	315.18	312.7	311.15	314.65	312.02	312.41
314.99	313.92	314.1	316.94	316.52	313.21	313.67	314.45	312.25	315.89	314.97	318.22	314.9	314.61	314.9	313.77	311.97	310.55	312.47	309.86	314.64	315.8	308.08	312.11	311.86	315.71	311.84	312.55	314.15	313.37	311.07	311.27	311.83	312.1	309.01	311.58	310.3	317.13	315.11	314.95	311.67	313.7	314.92	314.3	311.79	312.02	317.1	317.71	314.43	310.42
303.79	306.6	309.77	305.47	308.12	308.31	310.31	309.42	303.23	307.42	304.61	303.48	307.7	307.21	305.98	303.69	309.63	308.32	305.32	304.56	306.17	308.17	308.84	310.63	308.16	308.16	305.24	308.49	308.24	305.68	307.85	306.63	308.34	308.38	308.26	308.82	307.04	305.57	307.83	305.93	310.75	306.4	309.78	306.59	309.53	304.55	306.49	301.81	311.56	305.97
295.05	293.61	294.44	294.06	295.02	292.78	291.84	297.58	293.31	296.13	296.02	294.14	292.96	295.9	290.58	294.4	296.66	294	294.16	293.52	295.58	294.37	293.59	290.52	295.71	295.01	294.07	294.13	294.32	297.52	297.23	291.53	294.68	292.51	294.05	295.59	292.27	294.71	293	292.62	298.16	291.34	295.75	294.7	297.73	297.28	298.08	297.15	294.82	289.65
323.59	329.87	326.1	327.52	322.98	330.27	324.94	328.95	327.22	327.05	326.03	324.76	328.02	325.85	329.06	329.23	328.13	330.55	326.72	325.09	326.47	327.48	328.28	330.15	327.97	328.69	328.49	326.16	330.31	324.91	326.33	327.44	323.67	328.32	325.21	328.76	329.84	325.5	327.18	328.65	329.94	330.43	326.89	327.97	325.01	331.82	328.3	327.5	328.35	331.3
319.09	315.58	314.15	317.3	314.76	315.58	316.39	312.8	315.33	313.97	315.91	315.82	319.2	315.01	314.54	316.64	316.15	317.65	316.69	317.57	317.06	314.79	319.85	318.36	312.31	315.8	315.71	315.8	313.81	315.37	318.68	313.37	314.82	315.7	313.24	313.86	314.83	311.08	318.3	315.09	318.32	314.27	312.28	316.59	315.68	316.02	314.48	315.28	318.06	315.84
296.4	292.2	296.32	294.83	294.05	295.9	296.07	294.55	298.82	297.93	295.74	301.73	294.66	295.07	294.84	299.98	294.36	296.67	297.69	297.41	295.22	292.62	293.59	295.82	294.62	296.68	293.98	296.16	298.06	292.72	292.9	295.27	299.57	296.47	296.06	294.18	294.63	294.34	292.86	295.48	292.09	294.8	296.43	294.54	293.12	293.79	296.78	295.99	293.47	295.36
328.11	326.47	325.64	326.92	325.31	329.82	325.2	326.52	327.8	331.1	327.54	330.42	325.26	327.24	329.84	324.67	328.75	329.63	333.81	324.86	327.88	331.09	324.15	328.41	329.18	326.78	324.52	329.3	331.23	326.13	327.39	328.13	327.31	324.59	328.92	329.08	327.74	327.9	331.06	329.33	327.02	329.13	324.69	326.04	324.13	326.87	328.31	330.93	326.29	330.68
310.01	311.25	315.43	310.67	308.58	312.47	314.75	315.36	311.46	312.48	309.87	312.14	316.09	309.88	310.78	312.11	311.38	312.26	310.76	308.87	307.36	308.83	313.48	307.62	312.69	312.99	311.46	314.99	312.07	313.15	311.99	314.41	307.83	312.5	310.91	312.21	311.33	312.24	310.13	314.27	312.51	310.93	311.01	311.62	312.16	311.7	310.48	310.96	310.71	311.47
304.93	304.27	304.23	301.99	302.33	306.21	304.88	301.06	305.79	305.49	306.5	305.46	307.63	303.99	305.76	306.08	308.48	304.08	303.49	307.05	306.18	308.16	306.44	307.19	307.25	304.66	302.56	305.78	306.56	305.69	307.21	305.42	303.77	307.07	305.7	305.67	305.35	309.37	304.61	306.7	305.74	308.06	305.26	304.95	304.66	306.23	306.47	306.19	304.51	304.72
304.22	307.51	306.24	305.78	308.52	306.32	305.82	307.26	307.86	308.43	302.9	304.94	305.57	304.22	306.01	300.5	307.62	302.42	300.89	306.49	304.49	303.43	307.32	305.36	305.51	303.75	306.42	306.5	307.12	307.6	307.41	307.68	308.43	300.29	309.25	306.34	308.21	303.54	303.33	305.97	302.78	309.02	306.9	306.23	307.73	306.2	304.53	307.22	305.09	308.29
309.44	314.93	314.27	313.23	313.36	315.91	313.38	316.1	313.14	316.7	317.27	311.65	313.12	315.3	314.8	313.97	313.53	314.93	313.41	313.21	315.81	310.93	313.03	316.18	311.68	313.7	312.05	312.06	314.25	315.81	314.24	314.21	314.09	311.75	313.45	313.48	316.62	315.88	312.51	311.72	319.36	311.36	312.3	310.85	315.31	313.69	313.44	312.53	311.34	312.22
296.87	299.09	301.61	301.96	301.47	302.08	300.78	298.88	301.02	301.56	302.24	299.61	299.04	297.58	300.76	295.17	301.79	304.31	297.78	300.55	297.61	301.41	301.3	301.24	297.24	298.89	299.31	300.48	297.69	296.58	301.09	302.39	298.71	300.92	297.63	300.29	298.39	299.23	300.54	303.06	302.69	294.75	298.44	298.69	298.51	300.35	302.99	301.86	299.67	298.87
310.07	303.77	302.63	301.36	303.88	304.31	300.54	304.57	299.62	305.59	302.53	305.27	304.44	305.13	305.2	302.47	303.17	302.99	305.49	301.28	303.55	304.99	301.88	300.64	300.41	301.98	305.13	304.56	303.09	306.11	303.14	300.83	301.95	304.66	303.3	305.95	304.68	303.9	302.94	306.62	300.47	301.71	305.4	303.21	303.28	306.64	303.13	303.02	300.08	304.69
300.92	303.52	304.59	305.15	304.67	302.6	301.85	301.98	303.48	303.39	303.05	309.04	307.66	306.05	306.69	305.78	302.94	303.05	304	306.24	305.1	304.89	304.5	305.01	305.03	301.59	302.69	304.12	302.07	304.34	306.7	305.54	298.35	303.95	304.86	305.43	305.19	303.16	305.99	301.61	303.36	303.21	302.8	301.13	305.6	302.63	302.7	303.34	304.11	303.1
309.95	311.4	306.72	309.44	313.86	311.71	308.78	307.17	306.16	306.6	307.11	308.9	305.89	307.88	308.03	312.47	309.02	306.56	306.93	310.52	311.39	308.43	307.7	309.36	308.86	306.85	311.19	310.28	306.64	305.12	308.17	308.72	309.74	310.62	308.08	310.52	308.27	311.12	307.21	313.16	307.48	309.56	311.34	312.55	313.53	304.78	310.95	307.56	308.06	308.06
313.64	315.74	310.12	312.4	314.84	314.23	317.65	312.31	314.04	314.88	316.42	313.24	316.17	312.99	315.45	311.51	314.89	314.32	312.33	312.78	309.81	316.63	314.07	313.99	315.16	310.23	314.01	315.34	314.94	313.85	312.96	314.67	313.9	313.44	315.82	312.44	317.18	314.98	313.45	318.15	311.32	315.77	314.25	314.64	314.35	314.09	314.41	312.48	310.2	312.72
305.22	300.53	300.05	306.64	303.35	300.04	306.89	301.62	304.91	300.23	302.69	302.6	305.16	302.95	302.72	302.01	305.66	303.25	306.04	304.95	302.3	305.6	303.68	299.41	303.87	304.12	303.46	305.29	303.48	301.94	302.92	302.47	300.41	305.38	303.44	307.64	302.21	300.03	305.14	302.57	304.37	305.1	305.39	301.93	301.38	305.35	302.84	304.35	301.4	302.73
320.2	319.02	319.75	318.53	315.53	321.18	316.8	324.47	319.17	317.22	317.73	314.42	318.8	316.81	317.32	318.47	320.17	317.37	318.32	319.79	319.74	316.15	318.32	315.97	321.88	316.42	321.29	320.21	318.15	318.87	319.42	319.95	317.41	316.52	319.03	314.37	315.36	317.99	312.9	316.57	320.19	317.34	320.63	318.27	320.09	317.55	319.36	319.48	320.37	315.88
312.51	312.06	310.05	312.2	306.14	314.27	308.5	308.54	312.34	311.76	308.53	314.83	307.22	310.89	307.5	309.14	310.06	310.47	310.26	312.02	309.98	311.37	311.8	310.28	309.53	317.57	309.12	310.92	313.77	310.8	309.66	310.53	307.66	310.65	311.81	309.85	311.82	311.27	311.71	310.72	309	310.83	309.35	309.12	313.43	310.92	313.51	308.83	306.44	310.64
305.84	296.34	301.19	302.83	300.95	301.84	301.34	304.33	301.5	303.35	301.38	301.4	302.65	301.38	303.27	300.33	300.24	302.66	301.15	304.06	302.33	302.43	302.68	303.42	302.22	302.63	301.3	303.13	301.36	297.98	302.46	304.11	301.67	302.16	303.76	299.61	298.87	302.36	303.98	303	302.21	301.66	302.18	300.43	301.75	297.8	303.84	303.92	300.82	301.82
305.66	310.74	309.3	308.82	309.57	309.92	309.54	308.03	309.01	311	310.73	307.93	307.29	310.74	312.11	308.08	309.15	312.44	309.71	309.59	311.67	306.86	305.49	310	306.56	304.6	307.73	304.87	307.11	308.45	310.78	308.86	308.63	304.83	309.58	310.6	309.98	309.53	307.64	307.75	306.5	307.11	308.61	308.36	310.76	310.32	307.57	307.99	311.32	308.33
328.69	325.67	332.09	327.63	329.33	327.95	327.55	326.84	326.4	329.74	328.33	326.24	329.42	330.44	326.39	331.07	325	329.94	329.31	331.14	327.8	328.07	329.16	324.95	327.45	329.7	329.08	327.29	327.39	326.09	326.22	327.03	328.25	327.78	324.04	328.1	327.33	327.35	328.76	327.65	331.17	325.07	326.03	327.36	325.8	323.14	325.74	323.77	329.37	328.18
309.77	311.11	308	309.79	310.07	307.45	307.32	306.59	306.48	309.15	309.65	313.96	309.92	308.96	309.46	307.62	311.9	312.06	309.19	309.12	309.48	311.41	312.2	313.41	308.77	311.4	309.06	312.17	309.57	308.94	310.78	308.4	310.49	310.8	310.26	311.33	310.79	309.82	306.73	310.41	312.3	309.59	307.88	313.19	311.75	310.94	309	309.97	312.94	308.69
300.24	298.35	297.86	297.93	301.6	303.33	297.96	297.66	295.67	296.16	298.74	300.57	298.08	299.36	300.55	301.83	300.46	295.44	301.79	302.33	299.69	300.48	299.27	295.27	299.79	298.08	298.52	297.72	302.94	303.89	300.68	299.27	300.85	297.02	294.95	300.93	297.04	302.55	299.19	303.53	301.48	297.11	301.28	298.51	299.75	301.66	298.03	298.15	300.62	301.14
326.47	329.94	325.83	328.34	325.49	326.72	327.86	330.38	328.48	329.97	325.15	327.67	329.43	325.09	327.5	328.45	325.24	329.79	324.7	325.64	327.71	324.08	329.3	328.61	326.57	326.66	323.48	327.4	326.33	330.23	327.08	323.41	325.95	324.1	322.13	325.57	330.88	329.4	328.46	328.02	324.43	325	327.23	326.39	324.27	326.64	329.61	326	325.63	325.99
313.83	313.62	315.74	315.35	313.93	314.3	313.34	312.3	312.07	314.55	315.87	315.86	313.12	313.71	313.39	314.25	310.93	313.62	315.97	316.91	313.11	316.36	314.23	313.09	311.11	313.36	314.04	311.64	313.4	313.43	316.53	315.94	315.57	314.53	316.28	312.18	311.79	312.99	312.02	314.5	314.09	316.32	310.82	312.41	310.57	314.76	314.72	315.99	314.98	312.18
302.76	302.01	301.09	302.33	301.99	300.61	303.15	305.66	301.54	303.74	302.03	303.96	301.11	301.26	300.41	303.83	301.03	306	301.91	301.26	303.55	305.41	300.63	303.17	303.56	300.78	306.68	303.15	304.45	301.04	304.8	304.41	306.65	302.19	304.36	305.03	300.96	303.09	304.91	299.56	305.01	306.13	300.92	300.76	304.78	304.35	303.53	302.27	301.33	304.13
329.18	326.63	327.6	331.13	325.24	331.12	324.6	326.62	330.23	327.33	328.95	326.32	326.07	328.9	332.61	326.31	327.14	328.14	327.48	325.92	331.13	326.53	326.85	324.26	326.93	329.51	326.82	332.71	327.93	328.56	324.44	328.41	330.63	327.85	327.12	327.03	329.01	330.22	327.03	327.98	326.88	327.15	327.88	331.96	330.26	326.11	324.42	326.36	325.09	325.6
302.65	306.28	303.87	304.41	306.14	308.23	303.61	304.91	305.08	307.85	305.68	303.61	301.73	308.46	305.89	308.13	308.13	306.66	304.01	303.79	307.94	309.27	307.52	310.57	305.02	308.22	303.34	310.32	308.42	308.03	306.06	308.41	304.81	305.94	305.87	304.58	304.83	307.28	306.58	305.12	301.81	305.07	304.32	303.93	306.9	303.87	306.12	306.72	305.97	305.89
314.34	312.06	311.69	315.75	312.42	311.37	314.68	312.53	311.99	316.66	314.81	316.54	313.6	314.07	315.57	312.92	315.86	310.55	311.63	313.26	316.1	312.54	311.99	311.22	318.61	316.3	312.23	309.49	314.9	310.71	310.29	312.51	311.07	312.25	308.52	317.68	311.66	312.77	313.69	316.29	313.41	314.15	309.86	312.78	311.78	311.54	314.9	312.36	311.48	314.29
318.66	319.38	316.88	317.32	319.17	315.5	316.87	316.39	317.17	315.06	315.15	312.03	313.72	317.7	319.39	312.93	314.65	317.93	314.71	315.66	316.45	317.27	314.01	319.22	318.58	316.4	316.78	318.19	317.95	316.33	312.98	316.77	315.64	318.18	314.66	314.24	313.51	317.31	318.74	317.41	318.53	315.62	317.86	312.96	319.06	318.53	315.81	319.21	318.2	318.26
326.47	325.62	324.74	331	324.88	329.51	327.4	332.15	327.96	328.6	325.35	328.83	333.54	326.33	326.08	330.68	327.26	329.61	326.29	327.34	328.37	330.21	328.93	329.45	324.94	325.56	331.74	330.14	326.94	330.59	328.2	326.94	326.28	328.48	327.95	331.94	329.67	329.03	328.3	327.49	329.27	327.08	328.6	326.52	327.35	329.75	326.13	328.9	326.74	326.6
317.13	313.48	314.93	311.74	313.36	317.99	316.57	313.71	311.87	313.56	314.28	311.09	314.83	313.98	318.32	312.37	315.99	313.71	313.02	314.42	312.02	315.26	316.51	313.98	316.74	313.82	315.35	312.69	315.45	315.35	314.88	311.21	314.67	316.43	316.34	314.62	312.91	315.36	314.55	312.52	313.3	311.77	310.79	310.8	315.41	313.7	314.65	311.71	316.42	312.91
292.85	294.64	294.07	292.24	292.03	295.81	291.4	296.25	289.78	294.59	293.87	295.37	296.08	293.11	294.12	291.02	293.68	293.94	294.63	289.98	288.05	295.81	290.91	293.13	293.35	297.31	291.77	296.98	293.2	294.52	294.02	293.5	292.72	293.93	295.64	293.67	295.84	295.13	293.21	297.28	294.19	296.52	291.14	296.3	298.97	294.96	293.99	291.72	294	291.59
304.48	300.74	303.96	305.83	306.88	309.51	301.53	304.45	306.11	303.96	307.9	303.06	304.37	305.55	303.78	304.45	304.09	307.44	306.05	304.91	305.78	308.62	302.11	302.06	302.14	301.96	304.25	305.91	304.57	303.74	302.09	300.84	305.62	306.31	305.95	305.48	303.27	300.75	302.65	305.79	302.81	306.08	302.28	304.21	310.78	303.33	304.12	305.71	302.84	300.91
318.61	315.46	316.57	314.43	316.2	318.89	320.9	319.93	316	320.01	318.61	315.73	317.1	317.25	315.91	316.51	315.92	321.97	314.84	318.75	317.26	316.82	319.15	317.74	316.42	317.08	316.12	319.09	319.22	319.92	319.21	318.5	314.08	314.61	316.62	317.4	316.64	319.56	316.37	313.78	317.79	318.72	315.46	319.16	316.76	316.11	318.16	319.72	319.23	316.93
304.18	307.22	305.79	311.06	307.91	306.03	306.12	308.26	307.74	307.17	305.73	308.02	307.41	308.45	306.9	306.9	305.98	308.13	307.46	307.42	302.87	307.73	308.64	303.31	309.54	309.31	309.71	304.66	305.51	307.13	306.02	306.01	311.09	308.33	306.66	305.85	302.37	305.96	304.13	309.84	306.82	307.7	304.42	310.43	303.59	309.44	306.65	305.3	305.36	305.49
310.74	312.69	315.25	315.35	314.06	316.2	313.58	313.74	312.1	313.4	314.8	310.66	312.78	310.54	316.83	313.92	309.63	311.12	311.71	316.14	314.94	313.16	311.47	311.11	312.14	312.41	312.57	311.67	313.34	310.56	314.66	313.57	311.96	315.87	318.67	312.88	311.24	314.88	312	312.57	314.07	313.07	310.71	313.68	315.27	314.57	312.32	312.77	313.08	313.73
328.91	327.79	321.99	328.92	323.43	326.59	323.64	326.96	326.55	328.05	327.55	325.32	328	324.95	330.18	327.93	326.54	330.01	329.26	326.64	326.09	326.41	325.85	325.77	326.18	326.54	326.79	325.22	327.14	329.82	323.45	327.25	329.27	327.89	328.39	326.45	329.42	323.94	327.92	327.76	327.39	327	329.91	326.3	325.04	326.14	324.45	326.1	327.32	329.71
303.78	300.99	301.11	304.08	302	304.03	302.8	302.2	305.76	305.39	301.39	304.52	303.75	300.86	303.48	298.03	305.46	301.39	303.9	302.72	304.08	299.75	308.15	304.16	304.79	302.39	298.53	302.03	302.65	302.73	302.74	304.89	302.8	304.26	301.34	300.52	303.59	305.97	305.44	302.56	302.63	298.9	305.5	303.58	303.26	303.74	304.64	305.24	304.51	301.66
305.58	307.02	306.2	301.81	307.43	307.11	303.75	308.98	304.83	306.52	304.56	306.46	310.27	308.07	308.09	306.57	305.09	305.65	304.46	306.89	302.96	304.78	305.17	305.96	305.32	303	308.29	304.83	302.61	307.23	304.22	306.16	302.56	307.28	306.88	306.58	306.03	304.7	305.79	306.64	304.37	307.14	303.59	308.19	306.24	308.83	308.71	307.15	306.29	305.1
322.13	322.86	326.39	322.78	320.51	322.68	325.38	324.05	325.34	326.28	322.8	321.73	323.73	321.51	325.68	326.78	324.91	325.61	325.9	326.03	322.73	327.1	323.32	326.2	327	326.54	327.07	322.21	321.94	326.36	320.5	326.01	323.1	323.21	326.31	319.65	329.71	327.36	322.53	323.61	325.32	322	324.63	325.81	322.09	328.65	323.89	323.66	324.63	324.55
308.39	308.75	307.21	309.69	308.27	308.12	308.79	310.68	312.3	309.35	309.16	310.01	307.26	305.02	308.19	308.77	314.5	307.03	309.83	309.92	309.84	308.54	307.31	309.35	309.72	307.54	308.4	310.41	308.86	310.29	311.42	310.89	307.84	306.82	310.92	309.71	308.69	312.2	310.46	309.45	311.86	312.76	309.37	305.62	307.17	308.34	310.01	308.54	309.41	307.36
301.93	299.54	304.93	303.5	304.18	307.11	301.53	300.65	299.14	302.3	305.07	301.17	303.27	303.69	304.12	303.83	303.23	298.9	303.44	302	303.93	302.87	305.43	302.92	305.81	303.61	303.97	303.15	305.15	304.25	299.6	304.98	305.35	300.24	303.13	302.04	301.08	301.94	306.52	301.53	302.15	301.22	302.7	300.25	305.63	303.08	302.6	301.2	304	303.22
318.92	318.37	319.4	316.68	316.93	319.46	318.79	316.95	318.81	320.46	321.42	318.43	318.45	320.07	317.52	318.34	321.58	318.47	322.07	315.91	319.8	320.25	320.87	317.62	315.81	318.35	322.69	318.44	314.44	319.29	321.6	318.19	315.58	322.36	316.31	320.02	315.35	317.44	317.78	322.09	317.07	316.95	321.67	319.81	317.01	317.82	318.92	315.3	316.65	317.03
313.81	310.67	311.95	312.26	310.97	310.12	310.56	311.09	308.81	309.22	310.48	306.16	310.5	314.69	310.02	307.95	306.91	310.79	307.21	312	310.13	309.53	310.3	308.87	309.5	309.56	309.33	307.67	308	309.49	311.4	308.32	310.13	310.03	306.29	310.9	314.9	316.67	308.19	307.38	311.34	309.29	308.79	306.53	308.8	314.39	307.73	307.92	313.75	311.07
310.07	311.54	307.18	310.52	308.64	311.07	308.9	311.23	309.8	308.48	311.65	312.18	309	309.57	314.45	307.6	309.54	308.9	310.93	312.79	311.27	311.45	315.28	311.83	309.26	313.3	307.41	310.59	313.27	310.12	311.63	312.03	308.96	312.95	306.84	310.69	311.98	311.15	310.19	309.42	308.58	307.14	312.23	308.61	311.94	309.13	308.52	308.14	310.43	311.7
324.53	326.85	323.62	325.39	327.03	324.26	322.53	326.51	325.5	322.74	326.82	325.14	320.75	325.75	324.7	326.12	327.79	323.12	326.02	326.1	323.23	323	323.45	324.7	322.78	326.61	324.08	327.91	326.87	324.53	325.43	326.45	328.92	326.81	324.31	324.9	325.03	326.48	327.58	325.86	325.63	323.88	327.73	323.83	325.52	325.55	323.72	327.06	327.24	326.77
319.46	317	316.78	316.3	313.52	317.16	318.11	319.94	316.92	319.29	321.25	316.99	319.01	316.97	321.39	315.6	318.64	321.82	319.26	319.04	320.72	317.36	318.72	316.05	315.48	318.3	315.69	316.13	318.42	316.76	318.98	316.08	318.02	316.11	315.13	316.18	319.41	319.77	318.01	316.55	318.86	317.4	319.73	317.88	316.52	316.86	317.24	315.3	320.17	316.72
306.87	306.34	306.17	305.27	304.38	306.13	303.61	303.69	302.22	305.94	305.43	300.8	310.02	304.07	306.57	307.57	307.49	311.43	306.57	300.67	301.15	304.96	305.53	306.42	305.99	306.84	307.99	300.75	301.22	307.44	305.31	303.75	308.32	306.31	307.25	304	302.78	304.94	305.9	305.34	306.16	305.59	303.29	308.24	304.47	304.78	304.96	303.38	306.22	302.96
294.88	295.42	293.98	295.91	292.9	295.33	294.57	296.44	296.98	293.16	295.16	299.05	294.56	295.47	295.75	295.45	294.62	290.88	294.73	292.54	295.24	296.09	295.96	293.63	294.64	295.47	297.45	291.82	295.91	294.89	293.43	293.65	295.41	293.44	295.99	294.92	293.34	293.68	298.49	297.91	296.15	298.54	299.93	294.52	293.54	294.7	299.2	296.73	295.03	295.09
317.68	313.43	313.52	313.8	315.46	313.76	312.2	313.29	314.33	314.87	310.65	313.94	314.6	310.25	313.49	312.05	313.25	311	309.67	315.72	314.13	312.25	314.88	313.84	313.78	313.91	316.64	308.95	315.93	311.98	314.35	310.82	314.14	314.1	315.34	314.85	313.93	310.39	312.76	312.75	309.29	314.83	312.09	313.31	312.35	310.37	314.36	315.78	312.81	309.01
303.47	298.96	302.32	301.3	304.86	302.2	298.84	302.38	301.25	302.57	298.46	302.41	300.09	304.28	300.12	304.51	303.44	300.47	305.1	302.17	299.72	299.18	296.06	302.45	302.56	303.39	300.94	298.4	304.97	298.79	297.23	301.41	300.43	301.35	301.51	298.16	300.87	304.01	303.51	299.22	301.28	299.25	302.38	301.42	301.01	304.43	301.84	303.41	301.52	299.41
306.69	308.96	310.12	303.14	306.34	305.52	307.19	307.42	311.53	305.57	304.9	306.65	307.58	308.38	303.97	303.89	304.86	309.64	310.04	305.78	305.36	307.97	304.46	308.7	308.06	304.62	307.81	308.56	305.16	304.71	309.53	307.6	307.36	304.22	306.83	307.14	306.87	306.67	309.29	304.92	306.33	308.96	306.62	306.81	305.41	309.86	306.57	308.65	307.81	307.88
311.85	309.05	311.38	308.97	308.93	311.22	311.9	310.06	312.24	310.56	310.65	311.03	311.33	314.97	309.26	313.01	309.06	312.5	310.2	307.56	308.25	314.15	310.84	312.73	309.7	310.89	311.11	310.62	307.75	310.69	307.79	309.96	311.51	307.56	312.15	315.21	312.34	314.49	311.96	309.93	307.66	310.46	314.06	307.11	310.47	310.58	307.69	311.63	310.44	308.42
328.75	326.72	330.05	327.08	327.54	322.7	325.99	328.49	326.35	328.11	328.29	326.91	327.27	324.92	328.02	328.3	328.63	327.18	325.85	325.18	326.2	326.91	329.35	326.35	325.5	325.37	324.87	329.35	325.99	328.22	324.96	329.19	329.49	325.83	327.65	328.76	327.73	325.19	326.5	328.42	329.28	327.36	328.44	334.03	331.5	327.38	328.9	328.96	324.69	325.78
295.26	292.23	296.69	295.9	296.03	295.76	292.11	292.79	294.88	296.14	300.28	292.47	296.95	297.72	292.43	294.73	299.79	294.42	292.4	294.71	296.42	297.14	294.83	298.59	292.49	296.45	294.92	296.66	295.65	295.18	294.91	291.68	295.87	291.61	296.08	298.06	297.83	297.17	291.98	299.39	293.91	293.64	299.59	297.26	298.3	294.26	290.75	294.96	294.65	292.74
313.42	312.88	314.31	313.35	315.7	313.12	313.4	313.38	310.59	315.76	311.75	312.03	315.28	308.87	313.13	317.12	317.98	312.29	313.18	315.28	311.91	312.19	310.09	312.8	310.79	312.59	315.64	314.5	314.77	311.78	314.12	316.33	311.35	314.84	315.79	311.22	312.51	314.46	310.98	314.73	312.91	314.02	313.44	314.06	311.38	311.37	316	313.17	312.54	315.51
314.96	318.69	319.07	322.33	319.56	313.67	320.81	320.3	320.61	315.13	317.92	318.22	315.7	317.82	320.06	317.03	313.38	318.66	315.89	322.82	314.6	315.7	321.05	314.52	321.05	319.34	317.04	316.4	320.18	314.31	319.15	319.72	316.79	316.1	320.7	315.71	322.58	314.06	319.02	317.57	317.01	315.4	318.88	315.2	318.9	319.05	317.68	318.67	319.96	319.52
313.56	315.17	314.98	315.52	312.79	317.97	311.53	316.85	317.63	311.85	312.84	310.21	314.1	315.06	312.18	315.33	314.39	314.11	314.32	314.57	312.97	314.09	315.6	310.14	313.07	314.06	314.88	311.37	316.1	315.19	312.42	313.86	314.7	317.26	312.34	314.25	314.72	312.87	317.84	316.73	313.55	314.67	309.76	314.22	317.75	313.76	312.76	313.55	316.51	313.77
319.67	317.95	319.4	318.08	319.01	318.44	317.74	314.18	321.36	320.32	320.92	319.18	318.27	315.66	320.85	317.87	316.29	319.43	318.64	318.17	316.22	319.76	321.2	319.05	320.14	315.44	320.29	315.87	318.88	317.39	316.99	321.67	323.15	319.35	316.27	316.37	316.43	315.31	318.31	318.74	315.78	321.45	320.65	321.45	319.6	323.09	317.63	319.91	317.76	320.86
324.21	322.06	324.78	323.03	326.88	326.32	322.56	327.16	324.03	323.81	323.33	323.29	324.33	325.34	327.95	321.56	322.7	323.25	322.81	323.7	321.76	320.97	323.4	324.99	325.86	322.97	325.03	327.17	325.8	328.28	325.07	326.87	322.11	320.49	324.94	324	324.92	324.05	326.72	325.1	325.9	329.41	324.61	326.02	325.98	324.57	324.92	320.51	324.28	323.27
299.71	303.1	304.89	302.26	302.25	299.41	304.28	301.44	303.09	302.81	303.15	300.8	303.68	304.76	301.82	305.55	302.82	303.34	303.17	306.7	303.61	305.89	300.83	303.45	301.29	303.91	307.14	304.96	302.2	305.31	305.72	301.45	304.11	305.34	304.37	304.37	302.32	302.3	306.88	301.99	304.15	303.32	304.68	300.05	302.31	303.2	304.19	303.92	304.82	302.68
331.31	325.33	327.68	330	325.53	328.3	328.62	324.62	325.7	325.94	330.63	327.59	327.28	329.25	329.3	325.33	326.8	327.75	327.74	327.75	329.47	327.88	333.36	327.57	329.65	328.48	332.59	327.25	326.44	327.85	327.79	328.4	328.26	326.7	328.05	324.34	327.02	325.54	328.29	326.07	330.63	326.71	328.82	324.73	328.57	328.46	326.86	330.04	324.85	328.3
317.31	309.97	314.5	313.22	314.3	315.4	315.08	312.72	313.49	315.43	315.76	313.6	311.99	312.42	312.26	316.46	315.13	310.64	311.81	313.11	313.4	313.13	318.88	313.75	317.28	314.05	315.78	316.25	314.3	315.94	313.01	311.84	315.09	312.36	311.71	315.2	315.76	315.89	312.24	311.52	318.53	311.98	317.74	314.3	315.39	313.35	313.7	312.57	314.62	315.57
301.47	297.68	297.43	297.65	303.67	299.03	301.28	297.3	299.73	296.91	299.09	299.11	300.74	297.8	304.06	300.5	300.57	300.57	300.6	301.76	300.62	299.68	297.24	300.37	297.63	295.29	299.91	302.13	297.6	296.83	303.25	302.63	301.95	301.27	299.26	299.71	301.89	300.03	298.5	300.61	303.59	300.3	299.8	296.77	297.1	301.14	297.13	301.68	301.43	302.72
299.87	300.14	302.36	304.02	302.33	305.02	302.89	304.55	301.13	304.01	303.07	304.43	301.45	297.3	300.86	301.87	300.77	304.91	299.43	302.6	304.36	301.85	297.84	302.55	302.33	303.47	303.8	300.8	305.03	305.42	301.86	301.85	304.13	300.73	304.86	300.07	302.67	302.71	304.6	300.07	297.77	302.92	306.65	303.6	299.47	303.21	303.02	303.14	301.77	304.03
314.15	312.82	313.81	315.67	311.72	316.7	317.39	315.91	315.4	311.91	313.62	316.69	316.86	313.38	315.19	314.73	314.34	314.3	314.99	315.28	312.71	311.65	314.76	309.98	310.8	313.9	316.38	313.05	309.38	315.72	315.42	314.57	311.93	311.73	314.93	313.77	311.26	316.4	312.87	314.74	312.28	317.81	315.5	312.18	314.98	315.15	313.86	315.37	314.46	313.23
294.53	300.98	297.54	297.63	298.39	299.98	299.98	304.23	300.55	298.28	295.43	300.19	299.55	303.07	300.3	299.79	301.17	300.83	298.85	301.49	299.53	299.84	301.74	300.76	299.04	299.01	300.41	301.51	300.69	300.89	299.1	298.26	300.74	300.12	298.23	303.17	300.95	301.18	300.18	299.66	300.48	300.45	303.42	299.03	299.16	300.17	298.31	299.75	302.46	300.38
315.99	309.54	311.46	312.93	312.16	313.12	315.85	312.27	313.05	312.3	311.97	311.71	316.03	311.26	312.19	312.56	316.67	310.3	313.99	311.68	311.66	312.77	314.16	313.91	314.55	310.64	316.08	312.26	312.22	315.24	312.59	311.8	308.79	311.55	313.91	312.59	312.63	311.09	314.36	311.07	316.09	310.07	315.05	310.66	312.31	316.46	311.56	314.38	312.62	313.85
321.95	317.17	315.75	319.43	321	316.28	317.71	318.91	316.52	316.07	321.24	317.15	318.92	319.46	319.65	321.82	317.01	320.41	318.51	316.13	318.28	317.28	316.66	319.47	320.09	318.71	316.08	319.26	315.8	318.17	318.72	319.06	317.02	315.05	319.36	319.06	319.86	317.03	316.37	319.42	316.58	314.93	318.86	318.16	315.59	320.48	321.16	317.66	318.36	317.04
301.36	300.77	302.88	303.27	305.46	303.76	303.99	302.31	304.91	305.04	300.79	306.72	301.95	303.18	300.76	302.98	302.45	301.71	303.95	303.06	304.66	300.76	305.11	299.92	298.79	303.62	301.78	304.57	302.44	301.87	299.51	301.39	302.76	304.82	300.73	302.2	301.44	299.85	307.9	303.25	302.95	302.23	302.69	301.83	303.03	303.58	300.86	300.99	302.1	304.68
305.36	304.59	307.86	304.26	305.33	303.59	305	303.96	306.75	305.43	306.14	304.13	302.88	305	305.16	305.73	304.48	304.34	305.73	304.68	301.43	303.81	305.96	303.88	305.72	301.69	301.71	304.7	303.62	301.61	304.41	307.98	303.67	305.35	299.93	300.84	303.14	302.06	303.89	302.27	303.26	307.57	307.52	303.19	300.13	304.5	304.09	302.59	309.54	306.48
287.37	291.27	294.27	292.39	295.18	294.28	296.56	295.55	295.85	292.88	289.91	293.65	291.39	298.5	298.37	295.52	292.2	295.25	293.32	291.68	294.74	294.13	292.67	294.04	292.15	296.26	294.57	293.97	294.54	294.05	296.76	297.91	297.19	294.83	294.26	294.46	295.07	294.23	294	294.6	294.41	294.72	294.95	294.58	295.19	294.97	290.06	294.62	292.54	294.46
298.5	302.92	301.21	299.99	298.88	298.87	300.25	300.25	300.54	300.76	297.06	303.49	302.83	302.41	300.09	298.29	297.56	301.31	301.06	299.65	300.48	299.77	300.77	299.83	300.65	299.36	302.52	301.1	302.49	299.78	299.5	303.71	300.25	299.78	300.53	302.86	300.93	299.81	299.96	304.89	298.9	303.33	301.47	299.71	303.78	303.39	298.65	301.26	302.57	303.47
302.88	304.98	300.21	301.64	304.52	300.09	304.36	300.55	303.53	300.92	303.04	300.2	300.65	301.11	301.65	301.24	301.62	302.57	304.79	302.47	304.2	303.94	300.96	302.38	302.15	302.21	301.34	300.78	302.58	301.82	301.46	299.41	301.83	301.08	304.71	304.7	303.41	304.08	300.26	304.13	300	299.59	304.26	301.79	301.45	303.81	304.33	300.91	304.54	299.49
314.53	313.65	316.09	311.24	312.78	315.06	315.84	313.85	315.26	314.87	317.44	315.01	314.95	316.95	312.3	313.15	315.58	315.32	315.95	314.12	312.88	315.66	314.05	313.87	313.05	315.82	314.18	313.02	313.9	313.71	315.1	313.54	314.53	315.84	317.12	316.74	316.12	314.1	318.97	309.09	314.66	316.1	315.33	314.02	314.14	313.5	314.4	317.5	317.97	311.71
307.36	311.17	308.75	312.72	309.69	311.91	314.35	313.63	307.45	313	313.17	309.46	308.01	309.61	310.4	312.71	313.11	311.92	309.1	311.6	314.07	310.99	309.7	313.07	313.71	312.14	307.04	312.04	309.8	311.02	310.41	310.91	311.47	313.81	311.18	311.99	311.47	308.34	309.15	310.39	308.94	310.8	312.09	312.85	311.26	306.98	309.3	313	311.48	309.64
307	303.04	304.11	304.02	305.74	301.95	303.45	305.66	304.1	303.14	303.43	303.89	306.77	304.95	304.44	302.43	304.19	305.15	302.62	307.72	304	304.76	311.43	304.45	305.44	306.3	305.49	306.8	303.59	308.28	303.31	306.74	305.34	306.64	303.65	301.96	305.63	307.74	308.92	304.21	302.74	308.5	306.76	307.84	304.64	304	303.6	307.6	305.77	305.68
316.15	314.42	314.34	311.47	314.14	312.66	311.42	313.24	314.76	313.27	310.51	314.85	313.65	314.76	315.36	315.09	309.06	312.92	312.05	313.63	313.12	316.92	312.61	314.51	313.4	314.66	313.06	312.88	316.77	314.49	311.6	316.92	310.3	312.32	315.58	310.51	309.53	312.44	313.32	314.8	315.41	311.87	315.64	316.46	314.11	313.41	314.33	314.32	311.91	314.44
301.76	301.76	300.66	298.74	300.2	300.54	301.62	297.15	301.93	303.27	298.82	301.77	299.96	298.85	301.23	301.35	300.95	304.29	300.43	303.5	305.39	301.81	299.75	299.15	299.62	300.99	299.59	302.09	301.69	304.34	299.38	302.02	302.96	300.34	299.93	300.82	302.05	302.23	304.37	302.06	300.78	299.15	303.44	301.94	298.17	303.76	301.57	301.35	299.72	302.54
302.82	303.04	300.86	303.87	306.18	301.2	301.28	303.22	303.1	301.02	302.66	300.09	302.78	309.5	300.89	303.76	304.4	303.24	304.72	305.69	303.16	297.33	307.95	306.75	309.23	304.72	305.8	301.37	303.83	304.73	300.64	303.69	306.24	302.89	305.86	305.39	301.6	305	302.38	304.09	304.86	304.91	302.81	302.61	304.43	304.1	303.19	306.23	301.82	301.65
306.61	304.67	305.23	306.25	304.2	301.53	305.7	302.14	306.57	302.31	304.48	301.29	304.35	305.54	304.69	303.43	306.59	304.41	303.9	301.66	303.3	303.25	303.17	303.01	305.52	306.73	306.65	305.84	304.11	307.39	302.65	306.14	304.43	305.39	306.97	306.49	303.76	305.18	305.84	302.18	308.4	306.25	305.79	305.68	301.17	305.6	306.2	306.14	303.58	303.18
305.47	299.37	301.46	301.4	298.04	299.82	298.69	300.65	298.44	300.76	298.09	297.6	298.26	302.64	298.86	298.49	300.14	301.22	298.91	300.69	298.93	297.58	300.53	298.46	297.35	301.8	297.53	298.05	304.97	300.74	302.17	300.82	299.4	300.01	300.13	298.25	298.42	304.33	299.49	299.52	299.2	299.44	302.31	298.5	300.76	302.35	301.01	303.17	304.09	301.73
318.68	316.24	315.59	315.16	319.57	317.88	313.71	316.11	315.89	319.47	319.97	316.56	319.23	318.66	315.27	314.92	314.32	316.39	319.18	315.17	316.35	319.68	314.63	320.95	315.27	316.7	316.74	317.75	317	319.21	316.63	316.22	318.07	317.94	313.31	320.21	313.24	319.67	320.11	316.16	319.2	317.64	316.95	315.81	314.63	318.65	317.38	315.12	320.62	318.16
305.28	306.92	305.17	304.93	306.9	307.83	306.92	307.89	308.74	302.94	305.57	306.11	304.49	306.55	303.1	300.66	305.39	303.87	307.51	307.68	307.61	304.22	306.68	303.01	305.25	305.44	307.32	305.53	305.21	306.54	304.91	305.37	305.12	303.31	306.28	306.61	305.08	306.32	304.98	306.95	302	302.08	305.45	304.49	304.76	306.64	305.52	306.33	304.2	305.32
316.93	316.5	315.61	314.36	317.73	314.73	317.82	321.59	315.24	319.39	317.08	318.74	316.58	319.79	316.4	316.71	319.23	319.34	316.29	318.83	316.82	318.86	316.14	317.65	314.73	315.17	321.67	318.07	319.03	313.07	319.99	319.23	321.4	321	316.54	319.97	316.06	319.61	317.95	316.79	315.36	317.23	318.31	320.82	315.34	317.91	318.4	319.85	317.8	316.1
305.45	307.8	305.35	305.53	305.7	309.11	306.69	306.1	303.8	307.5	306.7	306.47	306.44	304.28	304.47	308.49	307.29	304.7	308.16	307.46	305.13	303.23	304.04	306.03	304.53	306.92	304.73	307.26	305.07	307.36	304.19	307.99	305.19	306.19	304.46	311.29	303.3	305.11	303.47	306.93	306.96	305.2	305.76	306.23	308.38	308.53	307.06	308.71	304.16	306.28
300.95	303.94	304.12	303.77	306.11	301.79	300.53	303.85	300.74	306.46	303.59	300.8	304.24	306.47	300.77	296.46	306.61	301.86	299.95	306.22	298.95	307.32	304.8	308.92	301.63	304.41	301.73	301.87	304.7	305.11	304.63	304.01	301.53	301.09	302.01	303.92	301.88	304.24	303.41	299.97	306.94	302.81	305.3	303.59	298.77	306.36	303.11	302.76	302.65	306.53
293.74	298.8	295.43	294.52	293.1	301.6	296.41	294.82	298.08	297.8	299.55	297.48	299.48	294.47	297.64	296	295.91	297.63	295.27	295.93	293.72	298.45	296.25	297.16	295.81	299.02	301.4	298.7	299.7	295.08	300.88	297.51	299.42	299.07	296.36	295.73	298.13	296.96	301.06	296.08	295.32	296.16	297.98	296.9	297.75	294.11	297.19	295.49	297.31	295.63
304.28	306.76	304.94	302.8	301.85	303.65	304.22	303.25	306.58	305.57	304.95	299.19	303.52	302.04	302.02	299.31	307.67	305.8	302.87	305.93	302.95	301.47	307.3	303.14	304.28	306.69	303.27	300.09	302.63	305.39	304.24	302.47	304.16	306.41	303.68	302.82	304.06	303.91	301.39	305.15	306.37	305.68	301.84	301.77	302.24	304.33	303.97	302.94	306.41	303.46
317.93	313.6	320.8	319.05	314.35	316.6	318.66	316.73	317.36	317.93	317.7	317.44	317.88	317.12	315.17	318.77	319.35	320.07	314.16	317.43	315.08	319.03	318.01	313.71	316.25	317.56	315.73	312.77	316.87	316.52	320.43	312.03	317.69	318.2	317.07	316.42	320.13	316.02	317.65	319	314.5	316.16	314.6	317.69	314.73	317.34	318.85	316.17	315.58	317.64
297.86	292.37	292.4	298.44	296.67	295.18	294.6	292.24	295.16	293.91	290.84	290.17	296.29	297.25	298.21	292.07	290	292.42	293.11	293.19	295.98	290.56	295.55	295.02	292.82	296.34	292.7	294.14	292.95	294.24	297.48	295.24	292.62	295.15	293.08	296.68	295.27	293.76	292.74	291.13	292.79	295.52	292.48	296.76	294.06	294.55	294.27	292.51	292.56	293.11
296.13	299.57	296.98	297.43	294.57	297.1	294.97	296.37	291.63	293.83	298.52	294.92	294.24	295.7	298.89	293.59	297.48	293.5	298.22	300.67	294.05	298.93	294.61	296.71	293.37	295.12	295.92	294.65	295.27	296.89	292.8	294.33	292.22	294.79	293.14	299.07	293.5	292.69	293.6	294.85	295.61	295.84	296.98	295.93	294.63	296.48	297.98	295.33	297.67	293.97
305.39	303.7	303.6	300.69	306.44	304.22	306.89	308.26	303.48	303.4	301.08	302.61	302.27	303.5	304.89	304.91	303.71	308.66	307.28	304.1	306.22	307.15	304.82	302.23	306.74	304.9	307.06	303.2	306.04	303.83	303.07	303.88	306.82	304.27	303.56	304.02	304.5	305.95	305.68	305.44	304.11	307.54	303.83	304.55	302.81	303.3	302.45	305.95	304.6	307.21
318.33	313.06	317.53	316.76	317.73	310.77	315.36	318.35	315.55	315.77	314.85	313.87	316.53	313.45	318.18	315.3	315.25	315.97	320.1	314.49	314.75	315.83	317.12	316.39	313.87	318.99	317.37	317.35	314.55	319.29	316.17	316.87	316.25	320.15	322.95	317.45	315.92	314.65	315.6	317.83	314.39	316.05	315.99	318.61	316.45	315.22	311.11	319.64	318.42	316.88
312.78	314.51	314.22	311.01	313.54	312.18	312.91	313.18	312.16	315.59	314.97	315.63	313.85	312	316.47	314.49	309.72	313.26	309.41	313.98	316.6	313.84	315.51	311.73	311.61	314.23	314.39	313.06	313.81	312.17	315.2	312.1	309.9	312.62	310.33	313.89	314.79	315.71	311.04	312.4	316.19	314.66	309.63	311.99	312.68	314.65	311.41	314.51	310.7	311.93
304.57	305.42	303.66	305.09	307.65	306.22	303.49	307.09	300.38	305.08	302.72	305.85	300.86	306.19	305.94	303.78	306.81	302.65	305.16	302.59	307.73	302.61	304.6	303.77	304.08	303.14	304.81	304.69	305.07	305.73	305.55	305.31	307.11	300.61	303.25	301.68	302.52	301.96	308.09	301.19	302.35	302.35	300.71	301.7	305.02	305.26	303.51	306.26	306.37	306.74
311.09	312.26	311.35	310.05	310.13	307.09	312.34	312.86	313.26	310.73	309.86	313.62	311.1	312.17	308.47	312.53	311.62	311.42	308.7	311.5	312.14	313.28	308.93	311.27	315.21	311.66	313.75	311.68	312.85	312.32	311.15	310.51	310.98	310.58	310.18	311.83	310.58	310.75	313.95	312.7	310.23	313.89	309.79	311.51	312.07	309.69	312.54	309.95	308.82	310.13
324.81	321.66	326.72	325.3	325.74	325.83	326.62	323.09	325.01	323.72	326.06	326.86	323.33	327.24	327.7	324.63	325.09	325.2	323.05	324.02	325.25	328.53	325.78	326.78	325.12	325.12	327.41	327.16	327.83	325.56	328.31	324.47	326.7	327.41	325.77	326.21	326.34	323.28	323.69	324.14	325.61	328.26	326.12	329.36	324.59	322.19	325.55	322.55	326.23	321.24
293.14	295.82	291.68	295.23	294.89	292.01	296.61	295.58	295.62	295.12	297.73	293.4	290.93	294.59	292.7	292.41	293.18	294.02	294.11	295.76	292	294.47	294.85	293.58	293.6	297.09	293.33	291.4	294.29	293.22	291.79	292.21	293.93	292.58	296.57	292.38	294.37	291.68	291.75	291.01	292.4	294.28	295.32	293.6	292.97	293.28	296.4	294.76	293.77	293.1
306.48	307.66	303.54	304.73	305.35	308.02	305.53	307.53	304.22	303.56	306.61	302.87	307.36	306.57	307.6	308.16	303.88	303.24	303.84	305.48	304.41	302.09	306.51	310.58	305.91	306.11	304.6	307.57	305.94	308.05	302.65	307.06	302.8	308.91	307.92	309.12	305.34	305.89	305.42	307.47	303.57	301.98	304.95	307.95	304.97	307.19	304.49	303.67	305.68	305.82
313.26	316.24	312.69	315.51	314.72	312.71	313.22	316.82	315.02	314.62	317.98	318.08	317.87	315.46	310.88	312.44	314.21	314.75	312.58	314.71	312.76	311.97	314.22	313.22	314.81	313.62	315.51	314.08	314.95	314.2	312.59	314.38	311.4	315.94	311.64	316.66	316.78	310.43	311.75	317.1	314.78	314.53	314.71	313.77	317.41	319.95	316.59	315.99	313.1	315.31
313.79	315.08	316.63	312.89	316.83	311.92	313.07	314.7	311.59	313.09	314.98	311.61	314.47	314.86	315.37	309.84	313.75	314.46	311.36	307.86	312.92	311.77	313.44	310.72	311.07	310.86	313.2	312.39	317.65	311.93	311.18	313.21	311.55	313.16	315.79	314.17	312.13	313.2	313.76	311.22	314.57	316.58	313.04	308.41	314.94	312.25	314.41	308.18	317.27	312.27
316.88	315.83	316.97	319.47	318.18	314.89	318.5	316.07	318.45	317.15	314.32	318.89	318.76	317.75	318.22	317.34	317.33	317.11	315.9	314.32	318.73	316.99	319.1	318.07	318.13	314.5	318.23	318.86	316.6	318.34	315.48	317.22	315.85	317.71	317.76	316.69	313.5	318.52	318.13	316.5	317.19	318.36	316.5	317.47	322.66	320.22	320.54	315.26	318.22	318.06
306.26	303.65	305.8	303.9	306.88	306.6	303.76	303.07	307.65	308.35	307.52	307.79	305.19	307.56	304.52	306	308.03	306.41	303.17	305.38	305.79	308.55	304.89	307.07	306.89	304.51	301.06	304.37	309.62	305.96	306.92	301.2	307.66	308	307.4	305.11	306.8	309.91	307.88	307.44	307.19	307.37	306.97	304.52	309.91	305.78	302.9	308.37	305.41	305.01
305.17	301.49	303.02	302.98	304.65	302.52	301.87	303.43	305.83	303.9	303.98	306.55	303.57	302	304.85	304.13	305.16	303.8	307.69	302.98	302.9	305.93	304.89	304.62	305.29	305.99	304.11	304.48	305.68	305.95	301.9	304.72	305.04	305.56	303.33	302	305.09	304.48	303.63	303.71	301.11	304.49	301.07	301.74	307.34	306.11	308.01	304.63	303.8	304.66
313.92	314.88	314.16	315.91	317.61	315.79	318.92	311.71	316.14	317.9	312.15	314.58	314.71	312.5	314.39	314.92	316.41	312.47	316.03	314.84	314.39	317.67	317.03	314.96	314.68	316.86	316.18	316.88	317.33	316.52	313.08	313.61	314.09	316.39	315.28	315.14	315.92	315.33	311.52	315.22	317.32	316.32	313.4	313.04	312.18	317.17	312.51	311.12	312.14	319.13
308.4	309.89	310.47	308.82	311.86	314.51	311.22	309.69	312.21	311.45	314.35	313.44	312.62	314.59	312.16	311.94	309.98	309.5	314.31	310.91	314.37	314.15	313.92	311.79	310.2	312.57	311.2	312.27	312.48	310.31	307.51	311.76	308.86	309.74	309.63	314.34	312.33	314.9	308.06	313.18	312.94	311.56	311.08	311.19	310.35	315.76	309.65	308.79	311.25	314.81
296.55	297.8	299.5	295.83	298.24	294.28	294.13	294.18	299.44	294.9	296.18	296.56	298.41	299.34	297.27	296.58	294.07	296.39	296.21	295.95	298.09	293.2	295.33	296.36	296	300.68	296.88	294.54	299.49	298.88	299.28	296.52	298.12	296.48	295.32	297.27	297.46	297.8	298.81	298.02	293.23	300.01	293.6	297.72	298.41	299.93	297.03	293.12	299.66	296.86
314.43	315.37	316.89	314.06	308.85	316.89	315.61	314.43	314.3	313.78	316.82	308.46	312.1	312.84	311.95	313.77	318.55	315.07	316.36	311.74	312.03	315.14	313.73	315.64	315.12	314.65	313.76	316.82	314.68	315.81	316.14	311.7	315.01	313.63	313.55	313.14	314.35	313.27	313.58	314.73	312.13	317	315.65	314.8	315.78	315.16	315.78	311.7	312.36	314.88
324.84	327.32	330.62	325.17	328.57	326.58	330.42	329.32	328.65	324.49	330.08	328.04	326.52	327.57	326.31	325.78	325.81	328.75	327.32	326.94	326.44	323.78	326.68	326.78	328.29	330.6	325.75	329.39	327.36	331.26	327.08	328.3	326.52	323.89	329.42	326.98	328.35	327.58	327.21	325.9	327.66	327.08	329.82	323.65	333.03	329.19	327.6	326.31	325.26	328.08
302.4	301.94	305.99	299.89	300.5	303.82	301.15	301.45	299.95	304.39	303.2	303.64	303.71	299.32	302.15	303.46	304.06	304.45	303.86	303.56	304.3	302.56	300.52	301.83	300.79	302.98	303.15	304.82	301.24	303.41	301.42	304.18	304.89	302.45	300.21	302.21	304.55	303.16	301.44	302.68	301.88	302.58	303.91	303.57	307.12	301.26	302.4	304.11	307.88	300.59
312.9	313.68	317.05	312.02	313.63	314.11	313.72	315.97	312.81	314.49	316.65	311.77	313	311.92	317.47	316.77	313.44	313.17	314.53	314.88	315.41	315.2	311.01	316.21	312.68	312.95	312.53	313.26	313.83	315.16	312.44	312.05	315.17	320.03	314.86	315.51	312.93	313.67	315.54	317.35	315.55	314.92	315.17	310.73	311.75	318.13	314.26	316.36	314.45	317.13
315.1	318.6	318.35	313.74	315.66	315.55	315.24	316.76	313.37	312.02	317.08	317.15	319.12	316.06	316.86	310.33	314.02	315.92	314.64	315.5	315.28	314.65	318.12	314.6	316.91	321.73	313.31	315.76	314.82	313.32	312.52	317	315.54	319.52	318.79	316.06	314.48	318.05	313.91	313.21	314.89	314.4	311.51	315.63	316.35	318.57	318.32	314.16	317.99	314.17
327.35	326.97	324.06	326.21	327.64	324.01	324.74	324.16	320.79	323.42	324.6	320.38	325.71	321.32	327.34	324.12	324.78	326.32	324.36	322.75	324.09	324.58	324.61	322.73	323.72	323.07	325.25	322.89	320.96	326.25	324.88	326.42	322.26	323.22	326.01	324.98	325.01	323.65	325.64	325.18	324.22	324.28	324.56	323.27	326.86	324.81	329.81	325.59	320.75	325.58
308.95	300.83	301.99	299.81	305.85	302.03	303.83	302.76	306.04	302.8	300.21	304.99	303.94	301.35	300.92	304.19	305.58	305.77	308.65	300.75	302.84	304.64	301.37	302.6	304.74	306.28	301.89	299.97	305.71	298.52	300.94	301.67	306.48	303.06	303.65	302.72	304.45	305.99	304.66	303.94	301.4	301.54	302.07	302.28	299.14	302.43	304.69	302.94	301.35	302.06
302.63	298.11	297.74	301.42	297.47	300.63	301.23	297.45	295.62	301.13	298.98	300.97	300.75	299.27	299.28	297.22	301.75	296.96	302.5	300.26	300.51	299.31	300.26	301.73	299.22	301.74	299.33	297.3	299.92	300.77	305.53	300.61	300.53	303.18	298.72	300.58	298.68	298.61	302.3	303.06	300.82	301.48	296.19	296.07	301.65	301.2	299.59	300.46	300.59	299.8
312.29	308.82	308.36	308.87	310.08	309.97	312.89	308.56	306.85	312.5	310.37	308.59	308.55	314.89	308.22	310.59	312.81	305.77	311.35	309.05	309.92	310.9	312.19	311.85	311.36	310.65	313.96	311.95	307.95	310.12	308.66	309.99	309.74	309.89	311.13	309.83	310.1	313.01	310.14	308.91	309.54	307.42	307.76	308.92	308.42	313.11	309.5	309.65	306.82	312.93
295.81	289.22	299.58	292.89	293.55	294.83	294.94	293.78	295.86	295.52	295.94	299.7	297.85	292.43	296.8	293.57	297.46	293.97	295.07	295.58	297.37	295.51	294.24	294.01	300.12	293.48	297.03	293.95	299.11	293.65	295.51	293.82	293.35	298.28	295.59	297.78	294.68	297.37	290.5	296.76	295.08	294.65	295.55	294.81	294.49	296	295.17	292.64	293.27	295.45
304.14	302.17	300.3	300.34	301.6	299.61	300.78	300.6	304.32	299.82	301.13	305.29	299.67	299.66	297.01	305	300.49	302.67	301	301.61	303.25	305.3	299.41	302.73	303.74	303.36	302.64	301.91	301.22	301.32	298.95	304.83	296.47	300.07	301.67	300.42	299.37	300.28	300.9	298.79	301.06	299.79	301.64	304.48	305.91	298.3	300.43	298.51	303.77	303.37
297.3	303.05	298.76	301.17	296.45	294.96	300.66	301.43	304.85	301.37	301.58	298.02	298.93	297.09	299.92	296.28	299.56	300.02	301.73	301.32	297.35	302.83	300.43	298.83	301.78	299.56	299.4	302.08	300.84	299.41	303	299.79	302.53	298.98	297.93	301.12	299.47	301.38	302.47	299.98	299.22	297.55	297.35	301.24	299.13	303.62	298.75	298.2	300.36	299.42
311.56	315.62	314.42	308.48	311.39	312.95	314.78	315.3	312.23	313.95	316.02	312.18	311.34	312.22	313.13	318.84	315.78	312.09	315.3	313.85	315.49	312.85	310.19	316.74	312.89	313.8	308.32	316.23	312.17	315.47	315.64	314.29	313.05	314.17	314.2	313.08	315.14	313.83	313.1	311.45	313.7	315.17	312.14	315.68	313.32	313.12	314.47	312.27	314.79	313.23
330.11	325.59	328.83	328.18	329.25	324.49	327.22	328.43	324.97	330.43	325.94	328.95	326.9	330.02	326.52	328.72	328.95	329.26	327.47	327.78	328.56	328.61	327.84	329.69	326.27	331.3	328.83	329.5	324.46	324.45	329.25	326.6	327.13	326.04	330.69	327.26	330.54	327.42	327.68	330.65	329.29	330.35	328.69	326.08	323.34	327.91	330.11	330.45	329.19	328.13
291.75	297.89	292.66	299.85	295.02	294.2	297.92	293.4	296.12	293.9	294.95	293.04	296.67	295.51	298.47	294.44	293.47	298.08	293.54	295.07	297.25	291.56	294.66	294.83	296.94	295.3	295.51	295.33	294.68	296.91	294.05	295.9	295.64	297.8	299	293.17	299.67	289.8	291.15	287.82	295.63	298.04	293.67	294.67	294.44	293.39	294.27	295.39	296.41	291.57
302.13	302.68	300.78	301.83	303.66	299	304.2	303.94	301.8	301.68	300.28	305.51	300.34	304.14	303.21	301.88	304.39	300.49	303.65	305	301.01	303.11	302.32	300.62	303.4	302.78	304.43	301.63	304.11	305.33	300.7	304.68	307.08	304.54	302.97	304.68	303.9	303.83	303.12	302.01	303.39	303.69	304.44	303.43	304.99	301.9	305.13	303.31	301.4	302.33
319.06	313.57	315.92	310.94	315.35	316.07	314.6	315.55	312.58	316.64	316.61	316.46	316.22	318.79	314.88	316.1	319.3	313.31	318.74	314.93	316.08	313.38	318.58	318.43	316.67	314.62	316.77	313.87	317.5	315.87	315.7	317.69	313.15	318.38	318.89	315.23	315.18	315.54	317.95	315.1	319.52	315.91	319.45	314.56	315.9	316.31	315.93	317.94	315.24	316.37
302.63	304.92	309.33	305.61	304.45	306.54	302.58	301.91	308.28	304.06	303.38	302.83	304.8	303.48	302.98	300.26	305.3	303.19	305.73	302.02	305.4	304.42	308.98	302.83	309.19	305.74	305.31	304.41	304.66	301.67	306.86	307.56	300.16	306.61	305.14	302.62	302.81	303.46	306.25	304.09	301.54	305.75	304.81	302.1	305.66	301.37	307.14	304.32	303.52	305.82
302.6	297.47	303.37	302.18	304.18	301.44	303.31	302.66	301.73	300.84	305.21	301.7	302.07	302.98	302.2	298.32	302.05	300.53	301.8	304.65	300.53	302.45	304.24	302.08	301.52	305.11	298.95	302.11	302.65	300.47	303.03	305.74	304.72	302.6	306.25	303.45	306.48	300.77	301.56	302.26	304.23	302.04	303.91	300.14	299.41	297.87	297.98	300.58	297.98	298.78
307.56	306.84	308.47	307.85	304.45	303.79	304.05	302.29	305.61	303.72	306.53	305.07	304.3	303.71	305.34	303.61	303.55	303.22	306.52	306.55	302.12	302.21	302.96	304.8	305.95	301.52	305.15	306.29	306.32	305.05	307.41	309.85	306.97	308.5	302.64	305.37	308	304.72	306.94	304.62	308.21	302.96	304.62	305.4	306.35	304.81	308.31	308.04	307.74	306.38
324.31	328.11	322.93	323.03	328.25	323.06	324.6	321.95	322.76	325.51	324.46	319.69	321.2	321.03	325.22	323.28	325.07	324.35	323.64	324.59	324.03	329.31	320.95	327.54	323.65	325.96	323.32	325.08	323.25	325.72	322.41	325.58	322.72	324.34	324.15	325.11	324.19	325.01	326.66	325.91	324.72	321.83	327.28	324.1	323.14	324.44	321.98	324.77	327.76	322.85
307.96	302.01	307.19	308.85	309.01	305.38	307.66	306.1	303.47	307.05	308.64	310.2	306.92	306.75	309.92	303.41	306.9	305.5	308.67	306.31	309.96	306.34	308.46	306.54	305	306.61	304.73	308.29	308.54	306.76	305.03	306.99	309.22	306.9	309.6	307.02	306.15	304.55	308.47	305.6	307.24	304.52	308.61	306.52	303.92	307.14	306.37	304.67	308.39	308.14
321.82	320.45	317.24	320.04	320.15	320.57	318.06	321.63	316.84	317.74	315.04	319.71	318.11	318.59	316.03	319.01	319.38	321.97	325.51	318.82	319.82	318.88	316.06	318.67	318.23	321.37	319.79	319.58	317.77	320.89	318.6	320.12	320.04	319.44	324.24	315.89	315.1	320.74	320.08	317.78	318.18	321.92	320.3	317.85	315.33	319.82	318.65	316.05	319.21	317.79
324.76	326.02	323.12	322.58	323.29	325.43	326.91	320.92	325.36	328.05	322.17	326.06	321.89	325.76	326.73	327.63	327.79	326.67	325.17	322.9	324.94	325.42	323.85	324.21	325.6	325.78	322.92	325.79	326.03	321.71	322.36	323	322.33	324.95	324.24	323	326.39	326.21	323.76	319.98	324.6	323.34	327.91	326.41	323.29	325.55	324.09	321	325.7	324.18
305.03	300.64	303.26	302.93	301.35	300.94	301.9	303.1	303.33	298.87	301.54	305.14	300.85	299.87	301.09	304.67	304.35	300.9	299.04	304.18	303.02	304.45	304.7	303.58	305.37	303.93	303.24	301.13	301.33	304.77	305.03	301.85	302.09	303.47	303.04	304.18	301.48	301.47	301.48	301.02	304.32	303.97	301.11	302.52	299.18	306.25	300.19	304.76	302.59	299.93
318.8	316.39	316.57	314.78	318.57	317.49	318.54	315.53	319.05	319.23	315.99	319.67	314.44	316.92	316.98	314.12	322.2	318.7	318.64	319.25	317.79	316.01	316.39	319.31	318.83	317.06	318.42	317.34	314.75	317.69	319.91	317.55	313.24	317.58	316.69	318.68	316.6	317.63	316.41	315.96	313.35	316.78	318.31	317.4	323.22	316.21	319.7	316.85	319.84	318.34
328.49	329.09	328.34	329.17	331.92	330.44	326.46	331.05	324.92	329.71	327.28	329.55	327.71	327.6	326.37	326.32	331.53	326.33	327.42	331.21	327.61	329.45	328.16	328.9	328.69	325.58	326.83	331.96	329.35	328.56	327.6	329.85	328.9	329.1	329.01	327.98	329.54	329.54	328.71	328.01	327.95	326.9	330.99	324.82	327.38	328.76	331.04	328.25	329.47	325.14
317.55	319.36	316.05	321.62	318.26	315.49	316.12	318.26	319.56	315.32	320.46	316.53	322.18	319.39	320.11	315.42	317.89	319.19	317.55	321.68	315.24	317.59	319.64	319.05	318.01	320.21	318.06	315.24	319.98	318.64	315.96	322.36	317.93	315.98	314.73	316.37	319.41	319.45	316.88	318.85	318.98	313.47	317.33	320.61	316.66	312.88	314.04	321.49	318.15	319.68
314.11	316.15	313.19	310.78	317.32	313.98	316.96	314.82	316.85	315.05	312.86	315.41	317.38	312.52	315.88	316.23	315.43	314.78	313.06	313.46	312.54	315.38	313.3	314.36	315.21	313.25	317.09	314.02	318.32	312.07	312	316.88	315.38	314.86	315.98	316.57	314.99	316.68	313.26	313.89	314.63	313	313.35	315.57	312.76	314.58	314.63	318.62	314.13	314.61
304.62	305.19	305.66	302.8	306.18	306.68	302.2	307.83	304.93	305.92	308.42	305.76	305.38	304.59	305.62	302.18	304.55	305.44	302.61	306.03	306.22	302	303.21	303.63	304.97	306.35	306.07	302.44	307.15	305.13	307.83	306.16	302.43	301.65	304.12	301.53	303.7	305.83	304.58	305.32	303.6	305.05	305.78	304.81	306.91	306.28	304.37	303.88	302.78	301.83
301.09	295.88	298.65	303.95	302.04	300.42	302.89	301.82	300.48	301.69	298.92	299.47	299.57	296.73	299.85	301.26	297.99	296.79	298.41	298.92	298.02	302.98	301.08	300.85	303.23	302.56	301.1	297.34	299.22	303.2	297.78	299.24	300.44	299.19	295.74	297.21	303.26	302.21	300.19	298.27	304.3	298.78	302.74	300.4	301.55	301.02	300.9	300.92	300.79	299.85
316.62	316.11	315.38	317.09	316.45	315.07	314.9	318.04	314.46	312.06	320.65	318.63	316.18	315.88	316.75	317.84	316.62	318.79	311.98	318.06	315.2	317.27	313.24	317.43	319.41	315.99	316.59	317.87	315.2	316.5	315.93	318.42	318.73	310.29	313.74	314	317.9	315.16	314.03	319.1	317.37	316.13	316.76	313.86	315.74	319.03	317.44	318.31	316.95	315.81
315.13	311.29	313.08	315.05	314.6	314.99	313.18	315.59	312.25	310.82	313.41	313.89	315.97	313.47	317.02	311.68	313	313.64	313.03	314.62	313.82	313.85	312.89	313.43	317.63	313.32	314.96	310.17	311.12	314.77	311.13	310.65	313.16	311.95	314.88	316.51	313.49	310.9	309.83	313.18	308.73	310.41	311.79	317.03	313.35	312.91	310.56	313.31	315.61	310.57
312.97	317.4	314.43	316.13	314.19	313.32	317.56	311.64	315.64	313.79	317.03	311.65	314.78	311.98	312.68	310.78	310.48	314.2	312.43	310.9	315.83	313.93	314.57	316.31	315.32	317.52	313.41	314.28	316.44	312.47	313.2	314.67	312.8	313.83	314.33	310.9	314.37	312.81	315.67	310.05	311.19	317.46	313.77	317.78	315.16	313.58	314.49	316.02	313.43	314.73
301.83	298.14	297.19	300.76	298.67	300.08	300.72	298.72	301.69	300	300.57	304.36	300.83	300.41	298.12	300.68	300.06	301.19	300.62	300.09	299.65	299.94	298.28	304.22	300.68	300.71	301.11	301.03	298.58	299.84	302.63	300.27	299.23	299.98	300.35	299.29	300.5	303.65	297.75	301.61	298.61	301.59	301.04	303.91	301.96	298.01	300.61	304.73	302.26	297.44
302.1	306.63	305.14	302.86	298.68	303.46	304.5	302.36	305.84	299.88	303.79	305.12	303.58	301.21	306.12	302.63	302.15	304.16	307.86	301.77	301.73	303.26	302.03	302.77	302.6	303	304.16	304.12	304.79	304.48	301.32	302.74	303.41	302.4	307.29	302.44	304.34	308.24	302.15	305.14	301.18	305.37	302.35	305.6	305.33	304.67	298.92	302.6	301.86	304.32
301.28	301.01	299.85	299.03	300.3	303.01	300.37	301.38	305.43	296.11	300.24	300.76	301.32	298.09	304.19	300.6	303.27	300.29	303.82	304.07	300.92	301.63	299.1	299.61	305.82	301.44	301.49	302.2	304.62	296.66	296.41	301.6	301.2	302.69	303.15	302.72	298.49	301.96	299.09	299.5	302.58	305.07	302.34	299.27	299.04	302.25	298.51	303.97	299.76	299.78
325.35	328.7	327.62	328.95	328.05	326.82	330.71	327.96	329.53	326.31	328.97	332.58	330.58	327.07	331.7	327.77	326.85	328.42	327.92	327.9	327.1	327.82	329.76	328.32	330.71	326.03	332.03	332.72	330.34	329.07	329.38	332.13	329.41	328.28	324.22	328.96	325.6	327.8	329.27	324.48	329.26	325.42	327.34	325.49	331.45	327.42	330.39	328.52	328.85	332.68
299.89	300.9	294.43	299.2	299.42	299.88	297.31	300.84	301.11	303.19	302.47	302.9	302.17	300.38	298.5	300.63	302.28	299.16	301.82	298.94	302.79	299.72	299.02	296.11	299.59	301.26	300.04	300.01	301.43	300.85	300.7	301.4	300.69	302.2	297.81	302.24	297.84	303	302.43	296.38	301.25	301.18	303.96	299.98	300.59	299.29	299.06	299.58	307.09	299.92
315.95	315.07	317.67	316.44	317.41	317.19	315.38	317.7	317.76	314.62	317.87	316.32	313.31	313.15	313.11	312.6	319.65	315.6	318.05	315.8	312.41	315.69	314.34	316.4	312.39	316.51	316.32	314.65	311.3	314.49	313.21	315.14	315.13	318.42	314.42	318.41	315.03	314.36	316.91	316.35	316.77	315.53	315.59	315.85	317.86	316.48	314.77	313.84	314.81	316.93
302.59	307	302.94	310.3	306.4	302.61	305.05	303.36	303.3	305.32	302.84	303.18	307.26	305.44	306.21	305.82	306.17	310.81	305.41	309.09	309.21	305.68	305.94	303.48	303.49	306.32	309.93	305.77	304.49	304.01	303.35	302.56	304.37	304.95	304.7	306.43	303.95	306.02	305.22	304.49	303	304.48	305.59	305.05	304.05	306.33	304.13	307.25	306.46	305.22
315.2	314.66	315.08	313.73	314.22	315.07	311.19	312.32	315.27	313.97	312.79	313.38	315.19	316.65	313.07	315.36	317.63	318.24	315.72	313.92	312.35	316.89	314.67	315.12	315.19	313.07	314.47	315.64	314.64	316.77	314.15	315.47	313.71	314.35	310.87	316.49	313.67	315.03	316.96	314.54	314.85	313.68	314.57	315.17	315.51	314.07	313.02	314.43	319.18	314.07
313.66	313.05	312.67	315.41	314.34	313.86	313.28	311.91	312.51	315.17	314.89	316.94	314.53	314.45	313.06	310.9	313.85	311.26	317.33	315.13	313.48	316.29	316.18	312.72	313.63	315.37	311.6	313.34	314.17	315.15	313.4	310.87	312.53	311.05	312.57	315.23	314.45	315.15	312.86	313.8	314.61	313.86	311.37	314.33	315.45	314.55	314.18	314.24	314.46	313.33
305.12	302.86	306.57	300.08	306.83	306.54	303.26	305.41	305.43	305.83	304.44	302.05	305.91	304.61	303.45	304.5	305.36	302.08	308.41	304.63	301.74	303.65	305.14	306.98	307.71	303.82	303.43	305.68	302.19	307.63	301.98	307.15	304.4	306.12	303.92	302.17	302.05	307.41	303.08	303.58	304.47	307.33	304.69	306.17	306.53	307.04	305.21	303.33	305.59	307.21
304.51	301.88	302.87	304.47	299.6	301.15	302.13	303.2	302.68	301.51	302.35	302.76	305.6	300.83	302.28	302.59	303.38	301.4	299.59	301.36	306.16	300.1	303.52	298.76	303.53	304.07	303.6	303.16	298.55	299.5	300.12	302.17	302.47	300.45	306.33	303.32	302.21	302.13	299.73	300.89	304.06	301.29	303.71	302.48	303.44	300.87	303.01	301.01	303.14	302.27
309.56	310.83	312.03	312.5	310.95	312.86	315.24	314	316.27	317.5	313.57	310.91	312.25	314.91	311.75	313.86	308.67	313.86	314.78	311.21	314.22	312.53	309.85	314.35	312.5	315.33	314.54	318.22	315.15	317.03	312.45	313.56	312.12	315.31	311.03	312.02	317.2	313.16	310.73	315.09	314.7	314.98	316.19	312.46	311.35	314.96	310.69	312.24	317.38	310.3
309.84	311.19	308.91	310.6	312.76	309.95	310.54	309.97	311.23	312.03	312.21	313.51	312.44	312.37	312.15	310.93	309.14	310.03	312.97	311.35	310.13	307.63	310.18	310.27	310.13	308.77	305.86	311.49	309.69	309.94	310.8	306.25	311.85	311.1	311.74	311.11	312.55	312.29	309.14	310.39	310.94	307.48	312.47	309.64	309.29	311.75	308.94	311.74	309.89	307.31
312.74	313.09	312.43	312.64	313.64	316.31	313.02	313.27	314.29	314.64	312.19	310.37	312.74	312.46	312.43	314.12	310.8	311.08	316.16	313.29	311.76	312.12	315.29	311	312.8	314.1	310.96	313.82	313.17	314.34	311.14	311.36	310.99	315.73	315.47	314.1	317.37	311.49	313.59	311.86	312.83	309.54	311.55	312.64	315.46	313.86	314.82	312.25	311.18	312.79
305.79	308.34	305.07	311.32	309.58	308.48	306.48	306.39	305.81	306.86	306.63	307.58	308.62	302.67	309.22	306.07	307.39	306.41	307.03	308.18	303.8	308.23	308.2	305.84	306.88	303.28	304.05	305.08	306.97	305.98	307.05	307.79	307.18	305.86	305.26	307.37	309.7	303.13	308.89	307.64	305.73	303.18	306.46	311.04	304.49	305.65	303.96	309.43	304.44	303.31
316.94	318.15	317.83	320.62	317.1	320.63	321.74	318.77	315.85	320.51	317.95	317.59	318.28	318.83	319.53	317.22	318.9	318.01	319.18	317.15	318.93	317.64	320.06	319.23	317.63	319.33	316.95	320.61	316.41	320.24	314.54	319.42	317.18	318.79	314.58	318.29	319.35	317.78	319.45	316.56	316.67	318.65	316.95	317.67	320.46	321.77	320.35	320.02	319.65	315.62
304.01	302.86	304.69	305.26	301.08	305.8	303.36	305.47	303.8	305.68	303.36	304.97	304.03	303.51	306.68	305.19	304.65	303.92	304.86	301.55	303.64	301.18	301.77	302.52	305.9	304.99	303.22	305.18	302.86	303.87	308.48	304.71	305.96	301.4	308.54	304.66	304.85	298.73	302.8	306.37	308.69	307.34	304.53	304.81	303.53	303.37	305.18	305.01	307.04	306.59
300.78	301.26	301.96	299.58	296.98	298.43	300	300.67	297.58	304.48	299.48	298.18	304.78	300.68	301.99	302.64	300.11	297.38	303.24	297.92	301.04	302.36	298.47	297.85	302.77	301.24	298.61	301.11	294.44	298.2	299.4	301.52	304.24	299.41	299.3	299.49	302.86	298.33	301.51	298.31	300.53	298.61	300.93	301.13	300.04	300.31	298.33	298.81	302.07	298.32
299.48	297.84	302.45	300.04	300.85	302.33	302.63	299.76	300.41	296.89	299.25	294.96	301.73	302.47	298.34	304.98	301.63	298.76	302.03	302.68	301.04	298.72	301.05	300.05	299.66	298.76	303	301.16	300.32	298.11	300.05	297.32	298.26	300.44	301.92	300.79	301.82	303.21	301.02	300.98	300.96	301.57	297.35	297.31	301.2	300.3	297.7	301.06	302.85	301.75
312.16	315.94	311.14	314.16	313.67	311.05	313.82	314.21	312.39	314.35	314.44	312.64	309.4	311.98	314.45	310.83	315.88	313.14	312.82	313.72	316.62	309.17	316.77	314.04	314.5	315.35	313.26	313.86	312.74	309.55	316.05	314.08	312.51	314.38	312.75	316.62	311.92	312.98	311.46	311.39	311.46	314.27	313.93	311.55	310.36	309.12	316.48	313.9	314.75	311.48
319.76	321.3	320.76	318.12	319.41	321.72	322.43	320.13	319.13	322.2	320.1	315.9	319.14	318.97	321.46	318.22	318.82	317.08	318.03	315.97	317.44	317.84	319.59	316.55	321.54	321.85	315.71	320.76	321.08	320.72	318.75	322.64	319.37	320.17	319.59	319.63	317.99	320.54	318.89	317.81	321.3	317.87	321.67	319.05	316.56	321.41	318.85	317.16	320.27	319.29
306.14	303.08	300.02	303.13	298.5	305.86	302.07	303.95	306.74	305.51	304.12	303.66	300.94	302.9	300.37	303.44	304.31	302.34	303.92	304.57	303.78	304.8	305.8	304.72	305.14	304.16	306.53	306.24	307.16	307.69	304.37	301.66	304.54	305.87	303.45	304.02	304.44	303.41	305.82	308.16	305.83	306.89	300.79	306.12	307.1	303.73	307.73	304.18	301.64	305.89
300.52	300.93	298.74	300.15	301.07	302.07	299.77	299.85	299.85	299.45	303.05	302.3	300.38	302.32	300.02	299.63	299.49	301.31	301.14	301.99	302.68	302.07	302.04	300.48	297.95	305.57	298.02	303.16	301.19	302.93	296.47	299.25	297.23	302.27	303.49	301.59	296.81	305.84	302.4	300.17	303.73	298.3	301.77	300.53	303.19	301.42	301.95	298.91	303.2	300.9
315.29	313.26	312.16	310.13	312.46	314.44	313.78	310.36	310.41	313.77	311.79	313.63	316.01	311.9	312.41	312.85	313.62	314.37	312.01	312.44	312.7	312.24	313.36	316.04	315.37	314.53	313.15	311.77	314.96	313.38	316.72	311.12	309.49	314.67	311.21	314.38	313.96	314.56	309.47	311.11	309.04	312.96	314.02	312.37	313.72	314.01	311	314.47	312.79	314.8
306.86	305.12	311.65	308.58	310.07	306.04	311.18	310.56	311.33	308.74	311.63	309.35	311.95	308.78	306.09	312	309.91	307.13	305.83	309.61	310.55	309.75	305.8	307.87	310.68	307.26	310.11	309.73	311.1	310.38	308.97	307.93	306.67	308.58	310.02	309.47	311.87	309.73	305.77	308.44	309.54	310.16	307.57	308.54	310.28	309.06	304.33	313.53	308.54	310.75
307.42	313.85	309.34	311.07	310.23	309.95	312.99	311.1	313.55	313.11	311.33	309.67	312.65	314.55	309.85	313.08	311.87	311.02	309.27	311.25	313.08	307.08	308.82	313.19	312.79	311.21	310.01	311.9	313.19	311.24	310.64	309.87	312.18	311.56	307.64	309.96	310.74	310.78	311.73	313.96	314.2	310.85	311.85	313.03	312.19	311.42	313.17	313.71	311.66	313.55
302.52	302.16	301.11	300.35	303.82	300.04	299.45	298.48	300.66	300.34	299.79	297.71	299.22	303.18	302.16	303.08	303.53	304.56	303.69	296.43	299.57	299.53	304.42	301.02	300.01	299.49	301.05	300.54	301.57	298.16	301.05	302.21	301.62	299.25	305.03	298.61	301.41	298.45	302.43	300.6	303.73	300.51	302.98	302.41	303.53	299.77	300.76	300.31	300.7	298.69
313.75	315.24	314.16	315.26	315.64	313.43	312.08	314.94	318.58	315.43	311.06	316.47	311.42	312.95	310.5	311.51	315.05	318.05	315.69	315.09	313.99	316.6	315.05	315.45	313.39	313.87	314.13	314.01	316.28	316.81	312.79	315.72	313.27	312.93	313.31	314.35	314.86	314.14	313.82	314.49	311.62	311.33	314.59	315.26	314.74	316.3	315.5	316.37	315.08	315.42
303.78	302.61	300.17	303.6	301.97	307.28	299.33	303.1	304.4	306.82	297.91	304.89	303.92	297.73	303.82	304.57	303.03	302.93	301.63	302.38	304.74	304.35	303.35	302.1	302.16	303.38	300.97	300.02	301.1	303.85	305.8	302.59	302.06	301.96	301.02	304.73	302.72	303.47	305.35	297.83	299.44	302.64	302.68	300.81	306.44	304.54	303.08	303.8	302.16	304.43
301.45	301.63	303.06	300.25	298.03	302.73	301.54	297.37	302.66	298.13	297.99	299.82	301.12	297.85	301.01	299.45	299.82	300.67	297.59	298.61	302.61	300.38	304.53	299.94	301.35	300.19	299.13	301.71	302.26	300.42	300.91	301.13	298.23	300.03	301.3	301.17	299.08	297.89	296.71	300.13	299.51	299.21	300.02	298.42	301.55	299.61	298.58	300.91	300.02	298.85
300.65	299.88	297.98	301.36	300.53	301.21	300.91	299.62	300.6	298.42	301.11	300.57	299.86	301.95	300.41	301.83	298.09	300.19	301.32	302.03	304.41	303.51	298.91	302.48	301.79	303.58	304.01	301.76	302.49	302.15	300.09	299.99	303.65	302.4	299.97	302.39	303.09	299.59	300.76	302.91	298.83	304.82	298.72	300.43	299.79	301.92	300.67	298.82	304.26	295.4
315	320.26	314.76	314.67	320.52	318.6	317.99	321.18	317.99	317.74	316.23	316.59	313.88	318.35	315.47	318.51	317.75	317.62	317.44	319.26	317.31	312.34	317.07	317.35	321.33	318.11	320	315.9	317.06	317.98	320.9	320.26	319.12	317.97	316.18	319.43	318.4	315.42	314.77	315.23	314.8	316.76	316.52	315.16	321.28	315.69	314.94	315.15	320.67	318.07
302.84	302.53	301.29	300.88	301.02	299.7	299.33	297.89	297.27	301.37	300.55	301.93	301.26	301.26	302.33	296.15	301.16	296.78	298.52	300.6	303.51	299.9	299.67	297.29	298.85	297.9	298.64	298.44	298.61	299.32	298.82	297.28	299.22	299.09	301.42	297.12	299.6	298.59	296.68	296.26	301.8	300.45	302.64	300.52	296.38	300.91	297.65	298.48	302.8	302
302.06	304.65	305.51	305.33	305.63	301.63	303.56	300.81	305.29	306.14	301.43	309.42	299.57	307.03	305.16	305.13	306.11	304.49	303.94	304.56	306.17	302.38	307.9	304.04	300.71	304.77	304.32	302.6	304.37	300.53	304.31	302.56	304.89	301.97	306.69	301.97	302.67	305.65	299.77	303.84	302.69	302.55	303.42	303.33	308.41	303.63	308.24	305.3	303.99	305.42
303.82	304.97	303.37	303.93	300.54	305.04	305.33	303.55	303.95	299.87	304.12	303.55	307.61	306.4	303.09	303.42	304.1	300.56	301.29	301.9	305.13	302.4	304.76	303.84	302.99	304.43	307.79	304.87	302.97	302.25	303.44	304.03	302.05	305.85	303.61	305.28	304.62	304.85	304.44	306.49	304.12	309.2	304.56	303.71	306.06	301.95	305.14	305.65	307.18	300.17
307.27	306.3	301.11	304.67	303.87	302.23	304.5	303.5	305.61	303.6	305.54	304.68	305.09	304.7	300.67	304.49	307.66	308.13	302.81	305.42	303.93	307.8	303.64	302.95	302.48	304.16	303.33	306.8	307.04	303.72	306.78	306.94	308.75	306.8	306.22	304.9	305.16	303.8	306.75	304.95	305.36	306.58	305.07	303.06	304.97	302.19	303.16	306.52	304.19	303.91
301.25	304.46	304.79	301.65	303.1	302.47	303.18	305.31	298.4	301.73	304.6	305.39	300.23	306.79	299.8	302.72	302.49	301.27	302.27	303.07	300.09	304.57	303.76	301.87	304.83	304.58	302.29	303.46	301.45	301.73	302.01	303.56	301.97	302.89	303.37	305.58	305.18	303.46	303.69	303.62	303.2	301.93	303.63	305.25	300.88	304.8	302.82	301.34	302.92	302.14
314.3	315.1	311.55	312.82	315.83	310.27	315.49	310.93	315.74	315.22	314.76	314.65	316.48	309.88	314.69	312.9	313.61	314.25	312.95	314.85	311.4	314.16	314.53	313.6	311.36	318.25	316.56	312.59	312.3	308.45	314.03	315.18	312.61	311.95	315.3	314.06	309.09	311.73	317.58	312.95	311.79	317.99	315.6	315.43	313.52	311.81	313.23	314.41	316.91	312.46
310.35	312.26	311.36	312.69	312.02	313.28	310.62	312.78	312.82	312.01	312.65	309.77	309.26	314.08	312.75	313.25	311.39	313.59	310.11	315.6	308.43	313.03	312.11	313.12	310.26	314.79	309.49	310.7	311.58	312.88	313.29	313.08	309.79	311.15	311.07	312.69	313.45	316.83	313.07	312.02	310.92	314.45	311.85	310.75	310.54	313.51	313.85	310.85	318.14	311.46
297.27	296.44	298.2	295.46	298.22	297.78	293.57	296.14	294.95	297.65	298.43	298.22	296.89	296.71	297.11	297.47	300.77	297.64	292.07	297.84	298.2	299.92	296.77	296.48	294.04	296.83	295.33	296.59	297.33	299.01	296.93	297.63	294.6	296.47	296.58	298.87	298.33	296.38	298.56	294.33	296.49	298.56	295.99	298.04	294.69	297.59	291.86	297.82	300.12	298.27
313.73	315.49	317.25	316.33	313.67	315.24	316.2	312.41	312.47	315.54	317.46	311.76	314.47	314.56	313.95	315.35	313.74	317.83	317.56	318.56	314.73	313.28	315.61	312	315.71	313.1	315.17	316.56	317.72	313.44	312.93	315.81	309.95	314.06	313.7	315.94	313.41	316.13	315.27	312.38	311.12	312.9	316.24	313.3	314.36	310.92	316.29	313.75	313.8	316.44
295.39	293.71	293.44	293.15	293.75	297.34	297.3	295.25	292.91	292.95	294.62	297.53	294.81	294.69	295.63	294.69	294.76	292.04	298.18	295.19	295.92	293.82	293.84	294.39	295.94	295.11	293.64	295.52	294.46	295.01	293.95	293.92	297.61	295.49	294.69	295.89	296.85	295.27	292.74	298.26	295.68	294.51	295.4	293.78	297.41	293.35	292.83	294.88	289.9	295.53
302.86	300.17	301.34	300.86	303.53	302.2	304.85	300.83	299.68	304.23	302.75	300.32	300.5	302.76	303.36	303.48	302.72	304.59	298.18	303.17	303.05	304.88	298.9	298.69	303.1	295.14	302.1	301.85	301.69	305.03	302.71	305.29	308.19	302.28	295.92	301.17	302.8	302.35	303.08	300.21	300.82	303.54	303.63	304.95	307.35	303.6	303.84	300.79	303.56	301.32
313.12	316.05	317.89	318.37	319.86	316.93	319.64	316.67	315.56	317.64	314.74	319.99	316.09	314.4	320.75	316.74	320.06	316.43	313.03	317.67	313.79	318.2	317.75	314.94	317.77	316.93	317.89	317.63	318.8	317.7	318.69	321.17	317.14	318.67	317.38	318.83	318.87	317.46	317.15	317.56	314.56	321.04	316.18	316.62	314.47	317.12	315.63	315.27	316.15	316.71
308.01	306.12	303.91	306.07	301.22	305.93	303.91	305.39	307.24	306.1	306.75	306.99	302.03	303.23	305.5	305.24	304.34	303.71	306.2	304.24	301.56	302.76	305.25	302.34	302.45	304.01	303.38	305.15	303.17	307.03	304.22	304.43	300.8	304.54	306.25	303.3	302.35	306	304.63	302.63	306.38	304.28	303.44	304.43	304.3	306.29	303.72	307.04	305.34	305.02
317.68	314.6	318.75	317.83	316.12	314.77	315.5	321.15	317.4	319.17	318.32	319.04	318.08	317.19	317.83	317.45	315.29	317.07	315.23	317.61	318.74	319.3	317.93	318.98	317.22	318.48	317.25	318.94	317.64	318.16	314.32	318.16	313.8	313.97	317.05	318.79	316.01	316.73	316.94	316.27	318.39	318.29	316.17	317.97	318.63	319.11	316.36	320.55	318.51	318.59
307.5	304.74	305.96	304.39	304.21	304.66	304.41	305.24	304.01	304.51	301.91	299.61	301.89	300.76	303.67	305.66	303.88	304.96	304.91	301.82	304.19	301.75	306.24	305.36	303.61	305.59	305.24	310.59	300.01	301.98	303.96	303.69	305.35	303.68	302.42	308.55	300.76	302.35	306.91	301.06	306.44	300.73	303.43	302.25	307.38	305.66	302.82	300.44	303.63	301.7
328.14	329.01	326.67	327.28	327.48	332.63	326.07	327.67	327.04	327.28	328.13	324.24	327.36	331.52	326.61	324.42	327.47	326.97	327.17	325.82	326.63	330.4	329.75	330.81	328.32	327.56	327.88	331.07	329.05	326.1	331.02	328.77	329.42	328.49	326.05	326.7	328.89	328.87	326.01	325.68	328.22	332.48	326.43	330.95	327.01	325.25	324.96	324.22	327.77	326.87
294.65	291.57	296.55	294.57	293.97	294.89	294.7	293.86	295.68	293.71	296.74	293.35	297.63	299.8	297.51	293.6	294.18	296.27	294.98	293.79	296.96	296.57	297.69	295.31	292.14	297.63	292.57	298.01	294.57	295.2	295.14	296.37	294.93	295.58	295.74	296.28	296.44	297.99	293.87	298.13	299.21	294.41	294.59	295.54	297.06	296.07	295.18	295.68	295.75	296.39
293.86	293.07	292.53	295.21	295.1	294.57	290.76	292.22	295.3	294.74	297.68	299.72	292.3	295.52	296.25	294.47	291.13	297.6	299.69	298.76	293.85	294.22	295.09	297.1	293.96	291.98	297.52	293.72	291.9	296.46	296.22	294.89	294.85	295.23	292.13	296.11	298.01	294.84	295.47	295.58	293.81	296.53	299.1	295.1	297.26	294.43	297.04	296.42	293.45	296.62
316.72	315.17	316.3	313.31	315.46	315.11	313.5	315.27	313.59	316.18	311.67	316.88	316.69	310.92	315.42	316.04	317.29	316.06	317.99	315.19	316.67	315.04	315.47	315.95	315.35	312.42	314.61	317.94	313.58	313.67	314.82	314.38	314.53	315.88	315.47	315.06	318.75	318.37	312.29	314.96	316.72	314.36	317.12	313.3	318.71	313.99	312.26	315.26	315.86	316.45
315.23	321.06	314.83	315.25	311.91	316.38	318.07	317.56	315.26	315.33	313.99	315.12	317.53	312.4	313.67	316.96	319	316.68	316.96	317.24	314.13	314.54	317.87	315.2	319.01	317.93	314.58	319.24	312.88	315.04	318.46	319.54	310.94	315.29	320.37	314.71	315.57	312.11	314.71	317.11	312.78	313.37	316.22	312.89	314.47	315.59	314.23	314.85	320.75	315.42
301.76	302.68	301.84	303.48	300.48	306.38	303.44	302.45	300.93	304.3	302.92	302.87	302.99	300.65	302.33	303.47	302.87	304.41	299.73	302.86	303.24	298.99	304.71	302.73	302.1	304.9	301.57	304.13	307.1	301.54	304.28	304.45	302.32	304.6	302.95	307.33	307.75	303.09	303.8	304.87	300.42	302.16	301.94	299.63	300.85	304.87	302.56	299.1	306.06	303.41
314.38	315.82	311.42	317.3	317.31	314.62	315.16	316.04	315.94	314	314.72	314.42	318.16	314.41	314.38	316.39	314.61	312.86	314.75	315.76	314.98	313.68	315.46	314.4	315.29	315.42	314.33	316.79	313.86	314.32	316.3	312.85	318.04	316.15	315.72	317.74	316.99	313.91	314.32	314.36	312.51	314.34	315.99	315.75	314.04	313.61	315.78	314.05	315.37	313.31
298.87	299.09	299.51	300.68	296.17	296.72	303.03	303.2	302.57	300.82	299.46	297.51	300.53	300.83	301.45	299.29	296.89	296.53	296.32	300.5	300.47	299.88	300.84	299.8	296.73	299.34	303.15	296.65	300.14	295.78	299.66	299.17	296.31	298.91	302.28	300.63	304.27	296.44	299.81	298.45	296.47	296.15	301.13	299.86	299.17	299.12	301.41	300.88	303.92	299.43
312.27	310.72	310.62	313.83	315.13	311.42	313.83	308.98	312.45	311.56	314.06	311.35	312.34	313.43	311.89	311.19	310.45	310.77	310.76	311.68	311.73	311.76	310.85	310.79	314.19	311.26	313	309.71	310.8	310.27	309.56	310.01	310.72	310.4	308.23	312.72	310.91	311.99	311.74	311.02	311.89	313.38	312.37	309.13	311.4	312.04	307.96	313.26	309.23	310.59
313.36	319.7	318.21	317.54	315.16	317.07	314.74	318.9	316.86	314.86	313.21	317.25	315.75	313.84	320.43	318.01	317.69	319.83	318.36	317.24	317.83	317.29	318.01	313.68	316.61	318.98	317.26	317.41	317.25	321.04	320.85	319.89	318.37	318.21	315.85	314.55	317.63	317.33	314.85	318.9	316.24	313.55	313.67	316	316.44	317.15	316.53	317.33	316.55	316.47
306.5	304.05	309.59	305.43	306.89	303.79	306.88	306.72	306.32	306.12	306.59	303.24	304.23	305.66	304.95	307.59	306.33	304.92	302.94	303.64	300.7	305.06	308.82	306.38	308.04	308.61	302.45	304.31	306.13	307.5	303.5	307.68	305.22	306.42	308.28	308.72	307.7	303.91	303.82	307.99	304.84	306.91	308.33	305.46	306.68	305.02	308.16	308.98	308.4	305.21
302.92	300.16	308.36	304.09	305.15	303.72	300.25	306.29	306.03	304.13	303.4	303.52	304.28	302.2	307.37	305.37	305.66	302.78	305.06	299.78	308.05	302.1	304.15	304.22	303.97	299.4	301.28	298.92	303.84	303.62	303.86	306.21	304.9	298.79	306.53	306.42	306.86	303.34	305.04	305.41	301.87	304.37	302.6	303.71	305.16	306.16	302.76	304.01	303.07	303.97
319.53	315.82	319.45	318.94	316.85	319.21	319.31	315.99	322.02	319.93	319.01	319.19	318.26	320.23	317.22	315.69	318.37	320.73	316.14	318.75	314.96	317.88	318.64	319.34	315.06	320.52	314.98	317	317.56	317.84	317.14	314.94	320.79	320.94	319.3	315.19	318.09	315.63	319.22	318.21	318.74	316.61	317.18	318.53	316.52	317.25	320.47	321.29	315.85	317.86
314.15	311.62	313.89	316.6	315.11	314.02	310.95	314.73	311.11	311.96	314.6	311.59	313.33	312.6	313.11	312.81	312.63	312.46	310.93	311.08	315.69	312.81	314.46	310.67	314.31	314.45	313.12	313.94	311.63	314.18	315.4	318.44	316.37	313.46	312.96	312.95	310.78	313.32	313.98	312.42	319.48	314.55	312.84	313.05	313.66	312.41	314.58	311.43	313.9	313.27
314.93	317.74	314.29	318.93	317.27	316.13	316.66	315.44	315.28	316.25	317.32	319.54	317.66	314.09	318.89	319.39	316.9	314.79	318.43	318.22	316.62	313.47	315.78	314.22	319.15	317.16	318.22	313.3	316.3	316.68	317	318.24	318.08	313.85	322.91	318.29	319.22	316.74	313.19	316.7	313.32	319	311.59	315.57	317.25	316.49	318.49	315.06	317.82	315.09
308.2	304.85	302.08	303.99	304.81	307.57	304.69	306.54	304.85	305.96	308	307.75	305.04	301.59	305.57	306.27	306.73	301.85	304.1	305.95	302.48	304.6	306.9	304.44	304.96	306.18	307.7	303.09	303.17	305.19	303.63	305.76	306.98	303.41	301.9	305.84	306.15	302.79	304.07	303.38	306.22	304.05	304.25	304.25	309.59	304.72	308.89	305.77	305.65	306.25
304.76	302.12	304.02	300.82	303.66	304.12	304.72	304.38	303.24	306.06	303.28	303.62	305.07	307.16	302.65	302.02	304.6	302.61	305.56	302.63	304.17	302.99	304.3	304.76	302.87	301.69	303.63	301.91	300.59	302.37	303.17	308.42	306.16	305.3	305	301.96	302.56	302.52	303.33	302.22	302.46	300.73	302.14	304.48	302.94	306.03	303.42	305.13	303.62	304.66
302.14	307.75	307.63	304.84	306.31	305.1	304.99	305.29	303.92	304.68	301.73	306.64	305.52	303.57	306.37	305.46	304.92	305.41	304.27	306.86	306.17	307.38	307.92	304.9	303.18	299.57	302.48	305.82	304.72	305.71	304.57	305.42	305.15	305.64	303.22	305.39	301.97	304.21	304.16	302.49	303.75	303.22	303.34	307.48	304.01	304.25	303.77	306.99	305.8	303.2
313.98	308.14	316.17	314.43	314.33	312.25	310.95	316.78	312.8	316.26	310.46	313.58	311.5	314.07	312.35	313.34	314.94	312.62	316.14	314.23	308.93	314.64	312.59	311.22	313.5	315.46	311.77	316.35	314.19	312.73	311.62	313.27	311.74	315.15	310.02	312.77	314.51	316.73	312.02	310.98	314.91	310.49	312.97	313.61	315.26	313.76	312.21	315.83	315.1	317.49
306.87	302.76	307.38	305.3	306.48	307.37	305.36	305.83	305.3	303.07	305.56	307.36	302.92	303.54	305.95	306.54	305.37	305.13	305.54	309.45	308.1	306.28	307.59	305.6	305.78	305.79	308.25	305.66	305.94	307.94	305.3	304.9	305.41	304.41	306.03	305.48	302.57	306.95	304.94	306.71	301.82	304.46	303.38	303.77	304.98	306.27	304.32	306.86	304.06	304.79
312.69	313.17	314.07	313.54	314.37	315.9	317.5	310.99	313.49	316.02	310.35	317.14	314.04	312.96	315.77	312.7	315.73	315.03	309.25	312.59	314.97	315.22	317.79	316.29	315.5	314.31	315.28	317.55	316.57	313.49	312.78	315.9	316.8	318.81	315.54	311.63	314.59	312.82	317	316.5	315.58	314.49	314.91	315.3	313.85	314.68	314.69	315.26	310.46	317.4
299.21	300.43	297.62	300.12	301.67	301.71	295.75	299.73	297.86	298.57	299.59	299.39	297.78	298.9	303.91	299.37	300.86	300.43	301.02	302.1	297.54	299.47	302.91	296.5	301.99	304.81	299.85	300.97	298.15	299.23	299.58	304.24	300.73	296.46	302.3	298.85	300.29	299	299.38	300.96	298.54	300.9	297.96	300.49	298.74	304.07	301.76	301.6	303.28	296.63
306.3	303.99	305.77	302.12	305.9	303.1	304.42	305.58	304.8	303.53	303.64	309.11	304.96	303.32	302.08	303.57	304.8	300.38	303.25	306.4	305.62	307.68	305.55	304.86	307.08	304.29	303.04	304.09	303.94	302.25	307	307.92	302.4	309.43	303.54	303.52	303.54	302.72	304.72	303.22	301.88	309.32	304.59	304.62	304.45	304.88	303.9	303.83	307.28	304.8
298.03	296.92	294.41	296.68	296.84	299.03	297.69	294.14	296.73	296.6	296.61	296.39	295.8	295.78	295.95	299.12	294.15	301.66	295.85	297	296.79	299.51	296.99	298.32	296.03	298.66	293.79	296.77	299.86	297.24	296.97	294.98	301.71	293.33	300.21	298.87	295.13	298.28	299.26	296.31	294.53	296.5	297.52	297.95	298.07	297.21	298.96	298.56	294.26	295.47
309.38	312.93	313.26	317.04	316.39	314.97	314.66	314.96	313.65	315.12	313.8	312.58	315.66	315.13	313.67	314.12	311.69	312.07	316.42	319.17	315.91	317.31	316.09	312.99	314.71	318.16	314.41	317.68	315.62	314.72	316.11	312.7	313.45	315.24	312.76	315.44	311.71	314.84	312.96	315.48	311.24	315.61	311.08	314.14	316.02	312.97	314.72	313.67	314.37	317.26
302.72	307.26	303.74	302.14	309.93	307.77	305.54	306.52	305.56	306.16	306.03	304.16	304.83	307.09	308.51	304.5	304.08	306.39	305.32	305.52	304.64	304.05	303.08	306.89	302.91	302.58	302.88	302.91	308.15	301.98	304.6	302.93	301.38	305.15	306.29	301.14	304.67	304.44	305.27	305.91	302.5	304.29	304.59	303.99	308.1	302.57	305.24	308.44	304.41	300.47
321.46	324.64	320.07	327	324.62	330.77	322.48	324.32	324.22	325.6	324.72	323.6	326.76	322.75	325.76	325.79	324.93	327.26	327.05	325.17	321.68	325.72	324.12	324.63	327.42	323.46	323.14	325.11	321.82	324.51	321.73	322.94	324.93	320.93	323.6	327.98	321.27	322.97	324.63	321.91	325.72	324.15	327.01	324.36	325.58	327.61	323.95	324.79	322.19	327.17
327.38	327.85	325.97	327.64	330.15	331.79	330.37	328.83	325.74	329.66	330.82	331.67	328.22	329.4	331.4	331.11	326.67	328.47	328.88	328.99	327	330.15	325.48	330.36	329.77	329.69	334.38	328.34	328.08	327.08	329.68	328.61	330.35	328.26	328.45	326.76	328.74	328.22	330.35	326.4	328.28	328.52	327.34	328.45	329.41	331.04	329.26	327.1	330.67	331.26
297.19	292.87	296.05	295.27	297.42	293.76	294.48	295.39	294.54	296.51	296.65	293.26	298.92	294.63	295.48	294.28	293.08	298.88	297.58	298.66	296.79	293.39	294.63	298.58	298.13	295.57	294.43	297.36	296.17	294.19	292.31	293.62	295.58	299.65	293.89	293.87	296.28	295.54	296.77	296.76	293.57	299.66	297.27	294.59	296.1	294.47	292.53	294.53	291.73	296.57
305.92	305.6	307.41	305.9	305.27	304.67	305.26	308.62	304.53	308.85	306.75	306.11	308.21	306.7	306.17	305.32	302.75	307	309.46	310.19	304.11	303.1	310.17	309.26	301.96	304.33	305.24	305.78	307.15	304.75	303.09	308.4	304.59	309.99	307.38	307.25	310.55	309.3	306.01	302.58	306.17	305.71	305.89	305.48	305.95	308.63	307.28	307.33	306.35	303.34
312.48	311.39	310.05	311.61	309.72	309.89	309.2	308.88	309.87	310.4	310.09	308.09	312.93	308.95	312.32	310	311.94	312.33	311.16	309.6	310.4	307.92	312.16	310.21	307.31	308.73	314.55	309.84	312.49	312.21	312.53	312.23	309.82	308.51	310.97	312.45	313.37	310.26	308.16	310.51	308.85	308.1	313.3	308.68	307.57	312.34	310.4	311.71	311.91	313.56
302.64	301.82	300.56	305.1	302.12	304.88	305.86	308.03	300	303.74	302.2	301.4	302.2	301.46	304.16	299.12	303.3	306.14	302.16	303.04	305.91	304.31	304.3	308.5	298.97	300.85	301.67	302.14	302.6	301.58	306.29	304.99	301.08	305.37	305.18	299.65	302.28	302.12	300.38	304.16	303.08	304.19	303.91	303.79	301.51	304.01	303.46	302.71	303.69	303.36
316.74	313.75	310.62	315.48	313.96	317.54	310.49	313.58	318.31	313.23	313.9	310.33	313.41	314.15	316.76	312.46	311.73	313.17	316.61	314.27	312.95	313.6	317.06	314.85	316.95	314.85	313.02	316.11	312.51	315.81	313.52	314.07	314.98	314.43	318.52	314.93	310.42	311.92	315.54	311.83	311.21	311.21	312.72	315.18	309.85	317.28	311.98	314.5	315	312.9
311.73	310.63	307.11	310.54	311.76	311.89	315.94	316.19	313.76	312.13	312.94	311.52	314.81	315.72	313.15	312.35	313.41	314.87	313.9	312.17	313.34	313.68	310.03	313.58	312.18	311.21	317.64	315.44	312.74	311.02	313.51	313.46	312.91	313.2	315.47	310.79	314.18	312.17	313.99	311.94	314.36	314.23	312.67	309.62	311.06	310.36	312.38	309.95	309.64	315.85
310.21	312.26	310.48	313.65	311.52	306.94	313.78	313.41	312.69	308.97	307.2	314.61	309.57	312.49	308.14	310.72	313.11	309.79	309.71	313.43	310.72	307.7	310.47	305.44	310.69	311.4	307.32	311.63	310.3	311.68	308.48	313.6	310.37	309.77	311.66	310.01	309.13	311.48	312.34	311.16	310.67	308.17	309.83	311.69	308.62	310.9	309.57	313.08	308.74	308.63
314.17	317.08	317.48	316.46	312.23	312.38	317.67	314.68	316.88	315.95	315.77	316.04	316.81	315.4	315	316.91	313.38	316.26	314.38	313.04	313.5	319.23	314.82	316.2	312.29	314.86	315.25	318.22	315.11	317.06	313.19	315.05	313.97	315.55	314.3	314.55	316.89	313.6	314.47	313.39	315.63	318.69	317.17	317.93	318.45	317.04	313.53	312.34	317.16	315.53
310.03	310.62	309.75	310.68	313.71	309.13	311.47	311.49	313.6	311.08	308.23	311.74	308.07	307.38	312.42	311.84	309.79	311.61	311.18	310.84	313.58	313	310.64	309.43	310.49	313.12	309.9	311.09	311.08	314.29	310.27	308.65	311.14	312.78	307.81	308.02	310.88	313.91	307.94	309.06	309.51	312.23	309.76	314.87	308.53	312.75	310.12	310.15	306.03	309.58
310.3	307.96	311	310.39	312.37	308.09	312.99	311.24	312.04	306.92	311.55	311.11	312.3	312.4	308.78	308.04	308.65	311.31	309.56	311.93	312.37	312.81	310.76	310.94	311.13	310.83	310.77	310.19	311.22	312.11	313.02	312.86	313.35	315.17	313.26	311.51	307.25	309.57	311.32	310.4	313.28	311.1	310.17	314.18	309.45	310.66	312.89	311.16	309.2	309.18
300.81	299.47	297.33	300.55	303.16	297.96	300.12	302.85	299.14	295.46	297.53	301.66	303.32	299.1	300.57	299.49	298.27	304.64	298.56	299.09	299.04	301.84	300.28	296.69	298.13	300.32	302.12	298.76	299.65	298.11	296.13	302.49	304.17	300.09	299.49	300.08	298.12	298.75	300.36	300.59	301.66	301.09	300.67	298.1	298.02	301.35	300.87	301.8	300.06	294.66
301.52	307.47	303.21	305.69	301.33	303.35	307.24	301.5	302.57	304.12	305.71	302.63	301.72	304.81	302.43	301.86	302.74	306.38	306.53	304.17	306.29	305.97	305.83	304.97	305.59	303.13	302.43	307.42	305.4	305.14	302.12	302.82	305.83	303.63	307.61	310.67	308.09	304.81	305.24	305.17	304.36	307.01	304.63	303.22	307.51	301.17	303.44	301.97	306.37	308.42
317.14	314.01	313.47	315.43	322.76	320.81	320.72	318.98	317.74	315.96	319.98	320.04	319.31	315.9	321	316.59	320.95	320.71	318.51	319.63	315.05	319.88	317.78	316.38	318.31	317.81	318.02	316.99	316.43	318.42	317.57	317.48	318.86	317.7	321.65	316.45	317.93	313.41	318.04	316.75	316.45	318.43	317.01	316.68	318.45	318.81	319.19	316.96	316.04	320.77
300.17	305.42	302.01	301.94	303.03	303.59	300.07	301.31	301.72	300.58	301.41	301.22	301.55	300.49	301.37	300	302.61	304.71	304.74	304.34	306.36	303.76	300.95	305.03	305.3	305.29	303.95	302.96	300.78	301.52	301.82	301.02	303.7	304.59	303.22	302.71	300.01	302.29	302.36	299.29	301.84	304.11	302.79	299.31	303.85	302.14	300.48	307.66	300.76	306.1
315.05	312.77	314.14	312.6	313.74	313.76	311.44	312.63	315.54	314.49	314.35	311.85	311.81	313.97	313.89	313.66	316.08	313.07	313.28	313	312.23	311.19	312.14	314	316.25	314.91	314	314.86	313.82	313.26	315.46	312.37	312.45	312.62	314.27	312.25	314.75	314.06	311.65	314.03	312.61	315.19	314.35	309.23	313.66	313.48	316.56	313.88	313.34	310.59
313.88	318.03	318.4	318.4	318.66	316.12	319.41	316.42	317.93	318.23	320.07	314.96	317.33	316.76	318.92	313.96	317.48	318.29	315.5	315.41	319.82	317.02	315.58	316.73	315.06	317.66	316.82	317.84	313.74	316.19	314.43	316.94	314.67	314.98	319.6	318.33	313.03	316.55	317.46	314.36	314.81	310.66	313.17	320.41	319.94	314.99	317.9	317.82	316.08	318.45
304.19	305.38	304.05	304.31	305.7	301.96	307.69	308.94	303.65	308.76	306.83	304.04	304.49	306.32	309.01	303.46	304.88	304.86	304.56	304.4	308.18	303.04	305.41	302.26	307.04	306.04	303.76	307.79	305.11	302.23	307.13	307.28	307.93	303.68	303.45	306.79	305.89	307.01	302.63	300.9	304.68	304.87	303.32	307.1	307.21	305.26	305.21	302.89	305.18	304.29
327.9	329.22	329.32	330.95	327.2	326.37	327.88	323.29	328.65	327.44	327.77	327.91	329.83	328.45	325.27	329.5	327.52	331.89	325.29	329.33	329.19	326.87	328.51	324.95	330.66	330.21	325.73	328.49	327.4	327.73	329.19	327.31	328.68	331.42	325.85	328.18	327.5	328.18	330.09	326.22	326.82	327.66	326.57	331.27	327.82	327.25	329.62	329.39	325.79	329.2
302.55	300.5	304	301.81	304.01	303.05	304.57	304.14	306.49	306.36	306.5	300.98	301.53	306.56	304.17	306	305.71	304.11	308.03	300.6	303.09	303.39	305.37	305.02	305.25	300.63	303.92	304.44	304.86	302.94	303.67	306.05	303.87	303.62	304	303.09	306.19	301.81	301.24	304.48	298.86	303.72	304.29	302.78	303.24	304.64	304.49	304.28	303.47	304.44
292.9	294.63	292.89	293.79	293.38	293.12	294.16	292.42	295.18	295.16	291.4	292.03	289.68	294.95	294.89	295.41	295.05	293.05	296.82	296.84	296.63	296.84	293.75	297.53	294.88	292.66	290.39	296.16	294.04	292.35	297.76	292.13	294.63	294.51	294.07	293.99	296.63	293	290.88	293.48	291.74	294.64	293.42	292.14	295.33	292.18	296.17	295.06	295.71	293.43
305.35	300.43	302.03	299	306.69	300.14	304.27	304.04	303.77	302.63	300.87	305.6	303.95	302.2	305.75	303.16	301.19	302.77	306.29	299.42	301.85	300.03	302.74	305.44	304.71	297.97	301.14	301.03	299.91	305.28	303.67	303.57	304.47	302.6	302.23	304.44	300.21	299.72	305.39	306.33	300.77	304.19	303.11	302	300.67	301.84	302.13	305.91	301.19	301.68
308.28	303.55	305.35	309.2	303.71	307.24	307.45	305.56	305.18	305.37	303.05	308.42	309.42	306.42	306.86	308.47	303.02	304.5	303.2	305.32	303.86	306.78	305.56	303.7	306	307.52	305.56	303.76	305.22	308.05	302.14	307.36	306.32	307.06	306.06	308.44	304.79	308.1	305.78	304.41	306.71	305.56	305.92	304.74	305.66	304.92	303.55	307.35	308.09	306.13
311.99	312.41	315.11	312.71	310.24	310.04	309.68	313.89	313.31	311.29	314.86	312.65	309.57	310.86	311.21	313.95	307.85	313.28	313.68	313.62	311.62	310.63	311.62	310.13	315.08	309.48	312.07	309.67	309.29	311.66	313.21	313.73	309.49	312.09	311.23	312.5	311.36	310.64	313.98	313.75	310.24	312.85	310.96	313.22	312.37	307.22	311.66	311.38	307.95	317.54
313.87	311.87	316.36	316.97	310.83	315.74	313.15	313.54	317.59	314.35	313.11	318.6	312.54	314.38	314.77	313.38	313.91	315.5	310.37	315.1	311.68	312.96	310.15	314.1	310.84	311.57	314.65	317.57	316.47	311.86	312.63	312.97	315.15	313.14	315.33	313.88	313.57	316.94	313.1	309.46	313.4	312.39	310.47	312.16	314.19	312.18	314	311.45	312.43	311.32
309.89	309.82	311.16	313.35	312.3	309.94	313.97	312.38	313.67	311.62	312.36	313.13	311.74	313.89	307.39	308.23	311.69	312.19	309.34	310.42	310.01	310.58	307.75	313.04	309.58	313.51	313.86	310	309.89	309.37	310.56	315.17	311.6	310.05	309.84	309.69	312.33	307.75	308.14	310.23	307.8	309.62	313.3	313.16	310.31	312.78	311.31	312.63	308.75	309.16
328.17	325.39	328.22	326.39	325.1	322.98	325.35	327.09	327.46	328.35	324.91	325.05	329.93	330.31	326.82	322.92	327.77	326.86	327.38	324.78	329.98	324.32	326.74	323.32	325.05	323.24	326.04	326.7	324.48	324.58	329.19	326.71	328.31	324.85	325.05	327.32	331.34	328.28	327.32	325.82	325.68	326.65	328.03	328.19	327.72	331.81	325.22	327.5	327.71	325.78
313.91	311.55	312.06	309.15	312.41	314.01	311.74	312.35	314.95	310.47	310.28	315.07	312.33	313.4	312.67	311.98	315.87	311.09	315.69	310.33	313.23	311.21	314.34	315.85	314.75	314.01	313	311.88	316.18	312.8	316.57	315.04	314.35	313.27	313.94	310.22	313.21	313.78	314.75	312.71	312.96	308.69	315.32	316.44	308.73	314.43	312.49	314.57	316.34	313.23
329.98	325.27	327.22	328.16	327.59	326.43	329.08	330.17	328.47	324.52	326.11	327.82	324.53	329.9	328.36	328.09	324.94	325.43	324.61	332.52	329.31	328.96	330.09	329.28	328.68	325.77	329.87	327.68	324.45	329.7	327.6	328.42	325.96	325.25	329.95	327.06	326.11	329.99	329.08	331.32	327.81	328.61	329.22	329.07	324.02	325.4	327.81	327.14	327.53	327.06
309.06	304.49	308.8	306.54	304.1	307.38	304.17	306.66	303.63	300.9	305.1	307.87	304.08	310.54	305.6	306.41	305.12	302.71	305.49	306.96	300.95	305.26	304.92	303.53	303.51	304.87	304.95	303.52	305.03	307.57	309.73	303.16	307.07	304.75	303.81	305.61	303.24	307.05	306.44	307.19	303.11	301.08	302.47	305.35	305.64	307.21	305.15	305.34	300.98	305.65
301.01	301.83	296.66	305.84	300.58	298.59	302.57	301.78	303.39	301.64	303.83	304.27	300.44	305.92	300.88	301.98	302.39	299.23	303	303.88	303.73	302.86	300.64	299.95	301.62	304.34	303.41	302.19	301.95	301.06	299.33	301.6	301.28	300.25	300.64	301.54	300.56	300.69	302.76	300.92	300.63	299.42	300.36	299.86	298.61	296.8	300.09	302.13	301.48	297.83
314.07	312.58	316.1	312.56	315.6	312.52	311.37	315.62	311.69	312.87	316.01	313.09	313.45	312.2	316.19	311.95	310.5	314.44	313.68	313	310.42	316.18	310.88	314.65	315.05	311	313.01	310.17	314.09	317.63	309.34	316.59	312.54	310.93	312.35	314.23	311.92	313.56	309.75	314.52	315.86	311.79	313.29	313.07	313.29	311.48	314.31	316.39	314.09	314.76
301.31	304.68	298.25	303.85	302.58	305.34	302.11	300.93	298.34	300.04	302.74	303.47	301.69	305.18	301.93	301.7	301.08	303.39	302.85	302.32	300.15	300.52	302.87	301.68	300.09	299.6	302.33	302.75	302.14	302.75	303.77	305.11	304.97	302.29	301.19	304.39	304.48	305.29	303.21	299.98	304.08	301.45	299.72	303.02	302.84	304.39	304.83	300.01	302.72	306.84
305.33	303.84	301.05	306.66	306.21	303.58	303.68	303.05	302.22	306.27	304.87	302.32	302.16	306.41	304.45	302.54	301.97	306.23	303.13	305.07	304.29	301.02	300.79	303.66	300.41	305.74	304.41	305.2	308.88	304.1	305.83	302.7	300.83	302.15	303.8	302.71	305.73	300.34	304.25	305.27	302.2	304.51	305.35	304.69	301.34	304.81	304.3	301.71	304.83	305.42
306.77	305.33	306.81	300.76	307.33	308.72	305.57	306.12	307.07	309.06	306.13	305.87	306.47	304.55	306.85	306.45	303.38	305.39	307.44	304.59	307.78	309.64	308.42	305.62	305.31	302.2	306.73	304.62	308.39	307.93	305.18	306.55	302.49	305.8	306.76	306.64	307.43	301.84	303.76	304.99	306.23	301.88	308.6	308.7	303.92	300.98	305.23	304.77	305.75	307.73
300.9	302.89	301.35	303.99	304.29	303.74	304.35	301.3	304.4	302.46	302.64	305.29	304.36	302.91	301.04	304.37	300.25	299.92	300.75	304.66	298.77	300.8	302.46	305.15	304.64	307.4	305.93	305.15	302.47	303.83	302.26	304.45	303.62	305.53	301.42	302.94	301.53	302.97	302.95	303.66	299.18	301.59	304.24	304.56	304.84	304.28	302.36	299.13	305.44	295.42
328.93	323.7	328.22	327.41	330.66	326.13	328.22	324.13	326.95	332.03	327.39	327.88	328.77	328.74	329.89	330.59	328.84	330.28	327.37	330.67	329.48	325.73	327.68	327.58	327.69	327.3	326.44	328.04	328.45	327.59	330.5	331.44	326.82	328.31	329.72	327.37	327.26	326.36	330.29	325.95	327.47	326.46	325.54	326.8	325.87	324.22	324.76	325.64	324.97	324.26
302.76	300.89	302.41	299.47	302.25	301.02	299.36	299.69	297.99	299.87	301.9	302.95	298.04	300.97	300.77	300.6	299.17	298.12	299.12	301.47	296.36	296.36	300.35	296.36	300.36	300.71	300.35	301.36	296.91	299.25	298.88	298.8	303.13	298.29	296.57	298.67	298.37	303.33	297.98	296.3	299.95	297.56	304.54	298.41	302.65	299.93	300.84	300.11	300.38	299.98
301.7	301.04	301.46	309.72	300.91	302.14	301.49	300.72	305.19	303.93	304.34	300.34	302.99	307.67	304.43	301.6	303.39	299.5	303.04	300.95	304.48	298.74	305.41	306.27	305.47	303.89	302.57	300.12	301.04	300.65	302.02	304.04	305.79	304.49	307.09	299.86	307.89	303.56	303.95	301.72	304.42	301.31	304.45	299.23	304.3	303.11	304.6	305.96	301.97	309.62
330.05	329.52	329.4	326.85	327.92	328.59	329.05	328.3	331.2	328.11	332.8	326.4	330.98	324.12	328.79	328.77	330.71	326.78	326.5	328.43	327.63	331.24	327.78	329.33	329.23	329.51	325.53	328.25	328.37	327.98	328.45	330.51	326.63	331.01	328.66	330.65	326.23	330.82	328.99	327.61	331.06	328.49	329.43	327.79	327.85	328.7	329.82	327.43	327.17	328.06
297.19	292.63	301.09	295.81	294.03	298.56	297.92	295.25	296.32	299.72	300.74	298.1	299.34	298.92	296.06	296.6	296.43	296.25	297.08	296.95	294.7	299.15	295.74	296.8	297.71	296.86	300.34	293.71	300.85	295.56	296.2	295.68	297.49	296.41	298.93	294.41	296.87	298.99	295.57	297.29	296.66	296.91	298.18	296.98	296.55	293.03	293.92	300.77	298.48	296.93
328.9	325.67	324.53	329.18	327.57	329.22	327.84	327.94	331.03	327.69	330.27	329.83	328.62	329.86	326.32	330.53	328.33	329.35	330.41	325.74	329.8	330.47	333.43	328.79	328.8	323.7	326.89	328.6	332.48	331.41	326.34	329.1	331.91	329.53	326.64	329.19	330.32	329.67	329.34	326.14	329.06	326.83	328.79	329.7	329.75	329.33	329.08	327.19	327.78	327.82
304.98	304.93	303.86	304.73	308.73	304.13	304.86	306.22	304.12	303.91	303.06	310.16	307.62	305.64	302.47	306.28	304.67	306.61	304.02	302.52	305.29	301.77	304.81	303.76	303.84	302.51	307.63	304.55	305.67	304.43	304.66	304.43	301.11	306.84	307.24	303.25	307.54	303.28	303.5	304.48	303.8	299.96	305.03	302.54	306.99	303.28	300.87	304.8	308.78	304.66
293.82	294.98	294.94	296.73	298.3	291.82	297.79	294.7	291.99	294.54	296.43	294.36	293.94	296.06	295.43	293.68	291.37	297.09	293.67	290.97	296.25	294.7	290.49	296.13	295.77	291.82	296.36	296.73	294.69	299.61	295.23	295.41	297.51	293.91	296.68	298.27	298.01	297.92	295.52	297	297.64	293.24	296.37	296.93	296.91	294.33	290.93	295.07	296.2	299.26
296.75	296.94	297.59	294.38	294.03	294.18	298.08	296.94	302.77	294.96	296.95	295.21	295.2	295.25	292.83	297.45	297.4	296.44	293.98	292.99	301.58	294.94	295.95	297.21	297.39	295.94	297.67	296.11	296.57	292.14	296.85	295.61	293.4	297.86	298.17	294.61	295.66	296.97	292.82	298.57	294.77	294.72	295.58	297.64	296.6	300.79	295.29	297.07	297.48	301.44
311.28	304.32	310.62	312.34	310.88	308.98	312.84	312.04	312.26	311.48	311.74	308.92	309.3	309.74	309.1	310.58	306.92	310.02	310.96	311.71	314.16	310.63	306.73	313.34	308.68	310.63	312.97	310.44	311.53	307.35	310	310.67	309.61	310.03	311.47	308.45	307.09	308.76	308.52	309.73	311.54	311.58	308.54	313.01	306.84	313.3	311.25	313.28	312.8	310.4
319.25	318.83	315.8	320.76	320	318.05	319.46	320.42	320.01	318.57	318.92	321.96	316.24	320.64	315.69	318.3	317.76	318.32	316.48	323.11	319.52	321.2	319.11	316.88	318.23	319.65	317.9	319.92	320.05	318.47	319	318.51	318.85	317.98	319.34	318.1	318.01	319.78	320.26	314.84	320.52	318.47	316.2	315.93	313.95	320	319.87	317.98	318.01	319.32
308.18	302.99	305.34	304.4	309.16	306.06	305.45	302.24	305.96	303.95	305.16	304.6	306.03	305.96	304.33	304.49	307.49	307.83	302.22	305.34	302.26	308.32	306.28	305.09	305.04	304.95	306.99	304.27	303.89	306.89	305.42	304.25	304.19	303.33	304.24	306.93	305.13	304.28	306.23	307.1	309.55	307.16	304.6	306	308.09	304.87	307.04	306.21	304.37	303.01
308.4	303.52	307.05	305.18	310.53	300.64	308.42	306.59	304.09	305.84	308.17	304.66	301.72	309.14	304.12	303.97	304.76	305.18	302.75	302.58	307	303.71	305.18	304.56	304.52	302.86	305.58	307.68	304.36	300.81	304.49	303.59	307.36	300.69	304.92	304.2	305.93	305.47	306.55	305.92	302.81	305.27	307.6	306.28	307.35	301.71	303.81	307.48	307.56	306.45
321.46	316.13	316.35	312.23	317.73	315.12	312.82	314.61	310.53	314.79	313.45	316	315.08	312.94	316.07	316.12	315.6	313.58	314.76	314.4	314.78	313.65	315.31	314.52	315.72	316.4	316.63	313.38	318.39	315.02	318.44	314.57	314.4	315.92	313.22	313.09	319.34	316	317.47	315.77	314.95	316.72	315.7	312.22	315.81	314.15	316.28	312.45	318.27	318.06
292.67	292.44	296.26	294.53	294.16	297.16	297.37	292.91	294.42	297.02	295.88	290.09	294.48	297.42	295.01	293.2	293.35	291.45	296.45	297.21	297.62	294.18	292.17	294.87	294.97	294.23	296.35	295.92	296.85	293.51	294.27	295.36	294.59	296.05	295.47	292.03	295.7	294.76	292.64	298.36	294.48	291.97	295.1	293.41	293.01	293.65	296.94	293.71	299.29	294.51
316.11	311.03	314.65	316.72	316.03	313.84	312.85	312.95	316.27	313.6	313.95	315.06	317.4	313.01	311.44	315.21	313.59	312.83	314.67	317.72	308.15	316.34	311.63	317.26	315.09	313.53	316.83	316.36	312.42	316.31	313.62	315.99	317.32	316.12	317.17	312.6	318.07	317.19	317.05	318.04	314.83	314	312.17	314.1	317.08	317.46	315.01	316.58	316.37	318.2
315.87	318.14	315.29	315.57	311.57	315.4	314.94	315.24	316.61	314.25	314.02	316.28	314.55	313.79	312.49	314.69	314.49	312.92	316.13	313.05	315.07	315.53	312.47	308.02	316	314.97	316.62	313.36	313.54	315.99	316.43	314.56	316.62	316.45	311.95	317.62	314.65	316.28	312.23	319.05	314.73	314.96	317.66	313.03	314.13	315.18	313.45	313.04	317.18	312.77
319.61	316.98	322.14	318	318.91	323.91	317.59	315.11	316.21	318.51	317.83	319.96	317.32	318.88	320.3	316.22	315.48	315.99	319.46	316.73	319.83	316.94	313.51	315.46	316.52	318.63	317.29	320.43	314.9	316.24	316.12	314.08	319.94	319.37	318.07	319.12	318.17	316.84	317.41	320.46	316.58	318.07	316.62	319.41	317.13	316.18	319.63	318.12	317.92	316.29
312.85	313.15	313.28	314.84	315.62	314.78	316.68	311.49	316.19	314.76	316.06	312.32	316.11	318.59	318.65	317.36	315.77	314.52	312.69	316.42	313.34	314.08	318.76	311.06	316.87	315.28	317.25	312.56	319.1	312.28	316.22	316.81	312.41	311.76	316.23	314.13	315.49	315.53	313.82	314.02	312.4	320.87	318.04	314.13	312.83	315.34	315.57	314.21	312.09	311.93
302.55	303.84	303.44	302.51	306.69	303.9	302.99	303.67	305.15	303.05	302.4	305.57	303.94	305.46	304.06	305.84	300.29	304.49	303.86	303.6	303.46	303.3	303.5	302.84	302.36	303.41	305.68	301.33	303.81	300.12	304.19	304.94	302.58	301.72	301.1	303.18	302.45	303.88	302.15	299.47	302.65	307.31	304.17	302.17	301.48	300.47	301.12	303.9	301.11	301.59
304.13	304.44	304.26	303.9	305.94	305.29	307.97	304.73	303.59	301.43	304.81	301.27	303.39	303.05	303.58	303.23	303.07	300.47	303.32	303.69	301.06	306.04	303.64	302.67	303.4	304.17	303.86	301.61	308.36	306.71	304.81	306.2	307.82	306.02	305.58	302.36	305.91	303.03	304.78	302.47	302.24	305.1	309.3	303.6	301.47	305.99	303.03	305.41	304.29	305.39
309.46	310.88	312.42	312.14	312.31	310.79	310.49	310.32	309.74	312.51	310.6	309.18	309.67	313.8	311.61	313.53	308.94	310.32	312.24	309.32	310.47	311.44	311.23	310.43	311.26	309.79	313.87	310.56	316.25	311.34	309.79	310.98	308.88	311.41	311.31	310.86	311.46	309.75	313.38	310.53	310.26	312.39	312.37	309.67	313.04	310.93	313.8	314.51	310.59	310.35
312.09	306.09	310.09	310.92	309.94	307.73	309.55	307.04	306.41	312.48	311.45	311.33	305.05	305.66	312.27	307.64	309.87	308.37	308.34	308.21	308.63	307.68	310.7	309.21	309.51	307.58	310.7	304.69	307.17	309.46	307.29	309.74	308.94	307.81	308.46	308.68	310.8	307.24	307.39	307.72	310.9	307.23	308.93	307.17	312.9	309.44	310.24	311.05	306.06	307.96
324.63	325.79	328.12	326.58	330.06	327.38	327.28	329.94	322.82	328.71	327.38	327.09	324.94	329.76	326.11	326.73	328.64	327.33	325.82	326.36	323.16	329.78	327.07	326.92	329.8	329.79	325.1	325.47	327.25	327.42	327.27	325.28	324.86	324.58	324.77	324.17	329.06	325.82	327.5	323.36	330.18	326.52	329.48	326.08	328.01	328.08	326.12	329.69	327.13	328.04
316.63	317.65	324.77	319.71	316.08	316.7	316.31	315.75	314.29	318.06	321.18	317.89	315.24	319.9	321.88	322.38	319.12	320.9	317.38	317.13	317.16	322.88	319.51	319.77	318.2	318.22	317.37	317.46	317.96	318.72	315.5	319.52	317.42	316.76	319.98	318.9	318.14	320.36	316.14	318.04	317.5	320.62	318.9	317.86	319.92	320.05	319.18	315.34	316.69	317.42
318.21	316.86	317.1	319.67	315.68	318.38	319.13	316.35	315.68	315.83	318.18	319.69	314.39	315.83	318.53	318.74	320.24	320.43	316.78	318.85	318.71	319.75	316.24	317.47	318.37	317.67	314.17	319.46	319.24	317.85	318.97	315.29	317.51	315.72	317.79	321.65	318.06	318.59	317.43	317.06	318.19	315.53	318.26	316.11	320.22	319.52	318.23	319.1	316.9	314.22
306.45	305.85	301.52	302.53	305.54	303.63	302.84	300.18	301.85	301.33	302.88	304.87	304.65	304.19	300.68	301.77	306.16	303	306.2	302.73	301.94	304.39	303.06	305.19	305.5	301.56	299.04	304.58	302.85	300.72	303.7	299.68	302.33	303.71	303.01	301.02	299.57	304	302.97	305.48	303.37	298.53	302.44	302.56	305.68	306.3	302.59	303.51	303.79	305.59
302.19	300.1	298.41	298.07	299.51	302.6	300.01	300.34	301.71	299.27	303.1	300.42	297.96	301.71	299.28	301.33	298.19	298.86	299.96	297.46	297	300.09	302.36	302.73	300.46	299.24	300.93	303.62	295.6	300.24	301.79	299.39	303.71	297.18	302.64	299.31	296.84	301.4	303.53	301.22	302.39	301.93	304.17	300.32	300.56	298.16	304.01	300.77	301.53	299.9
312.85	317.04	317.07	310.37	316.26	312.26	314.55	315.49	312.64	315.21	317.79	315.59	315.22	314.9	314.73	317.29	312.52	313.42	314.84	309.33	316.22	317.46	316.45	312.23	317.37	312.77	315.08	312.01	312.68	314.96	316.8	313.69	315.1	316.47	319.1	315.12	315.49	315.38	317.11	310.76	315.72	317.59	315.17	312.97	313.99	318.18	314.3	316.82	316.16	311.94
316.77	317.9	315.53	314.98	311.99	317.4	313.64	314.15	318.12	314.96	316.58	313.56	314.29	312.29	311.35	309.6	311.62	314.48	311.71	314.17	317.62	316.36	313.25	313.12	311.68	314.55	318.25	315.89	312.51	318.15	312.3	314.48	312.58	315.67	314.58	314.98	313.94	317.46	315.44	316.11	319.63	315.7	315.54	313.61	314.66	315.05	312.11	313.56	312.96	314.06
304.27	306.99	305	303.55	304.48	301.81	304.43	304	303.89	303.77	297.85	302.33	303.34	304.54	304.04	303.31	303.64	306.86	306.82	303.45	303.09	302.29	300.33	300.75	302.64	303.12	307.11	301.76	306.43	304.59	301.91	301.69	302.74	304.96	306.59	306.1	303.66	301.58	304.48	301.95	301.97	302.34	307.03	301.54	305.35	301.75	302.58	303.77	304.79	305.5
309.63	309.7	311.37	313.39	309.91	312.42	309.85	310.77	311.68	309.99	314.22	311.38	313.29	310.14	314.19	310.75	308.58	309.44	314.88	307.83	310.77	313.94	313.71	310.72	312.23	311.97	310.97	312.29	314.69	309.15	316.07	314.37	310.97	311.85	310.65	312.09	312.22	314.18	314.33	314.25	314.59	316.67	313.84	312.95	312.02	312.2	312.31	313.71	310.92	310.32
313.27	309.21	310.14	311.89	310.64	310.27	309.33	312.44	308.33	311.21	312.74	308.79	309.9	314.24	312.88	312.39	309.25	312.5	313.7	312.95	313	311.5	310.05	314.64	311.3	311.01	309.68	313.61	312.63	311.13	310.36	313.52	317	315.25	309.41	312.52	316.45	310.63	310.98	313.03	312.13	310.63	313.12	309.59	310.97	317.19	311.51	314.27	312.08	314.07
311.74	312.32	310.87	304.98	311.22	312.49	309.76	311.14	310.27	314.21	311.31	311.62	306.28	310.87	313.21	309.08	313.56	315.15	313.9	312.79	307.06	311.16	312.58	314.33	313.23	309.44	311.54	310.84	313.04	316.24	310.96	311.57	312.82	311.86	312.03	310.23	311.73	311.12	312.36	309.8	309.66	307.72	313.88	311.91	312.44	311.6	307.07	309.28	311.18	312.9
316.34	316.2	318.04	320.11	317.8	320.94	312.83	319.82	318.58	316.32	316.31	316.75	318.14	318.11	319.21	315.07	315.36	317.96	313.71	317.01	312.52	314.38	315.11	316.08	315.23	315.08	320.14	318.87	317.4	317.68	320.22	315.26	316.85	314.7	317.48	317.27	318.95	316.67	318.83	320.01	317.78	313.88	317.26	315.7	319.41	318.77	320.6	317.18	314.54	318.76
296.08	293.92	292.21	291.25	291.68	294.8	296.97	293.71	296.55	293.74	291.06	294.47	294.62	295.96	294.86	294.81	290.14	291.73	295.35	295.93	292.56	295.2	292.39	296.19	294.66	294.38	290.09	296.82	295.46	294.44	293.69	292.88	294.47	295.79	293.12	294.41	296.81	294.48	295.26	294.37	293.34	292.64	295.12	294.04	292.7	295.48	292.85	292.71	296.59	289.33
295.65	292.46	293.23	293.64	291.13	292.27	296.19	296.16	291.23	295.25	293.88	299.58	292.91	293.22	298.01	292.72	292.71	293.08	290.68	291.24	294.77	295.94	293.57	295.05	295.83	292.57	291.57	295.33	296.09	293.16	293.79	293.62	290.5	295.69	294.25	296.02	289.86	295.05	287.32	292.88	292.03	292.88	295.97	298.43	293.15	295.39	293.49	292.6	295.19	296.57
321.43	321.05	316.95	320.2	320.2	318.53	319.99	321.43	316.42	321.43	316.47	317.69	319.86	317.03	324.64	323.03	318.54	315.17	316.78	321.71	318.47	319.02	318.83	319.2	322.65	316.87	319.64	318.82	320.96	321.29	320.87	317.12	318.65	318.83	323.12	318.35	317.48	319.91	322.65	319.55	317.87	319.99	318.83	318.97	321.78	319.88	319.9	320.87	319.52	320.08
301	301.1	301.87	300.04	300.62	302.02	303.95	301.87	304.7	302.25	305.01	301.7	303.65	303.41	299.55	304.55	301.49	304.23	299.24	302.36	301.98	302.35	300.51	304.74	304.89	306.91	301.78	304.23	304.29	299.43	304.11	299.73	299.91	303.29	296.33	298.63	298.87	301.01	303.07	301.68	302.18	303.21	299.5	302.86	302.01	303.65	301.91	303.5	302.69	306.17
315.86	315.34	317.59	315.15	315.69	318.14	316.88	316.83	319.4	318.65	318.24	317.19	317.59	317.23	314.91	315.08	315.33	317.7	317.39	317.49	315.48	320.19	316.18	318.01	321.53	314.37	314.7	315.76	316.93	314.71	314.74	315.2	314.48	318.73	315.09	316.08	319.59	317.06	319.15	317.89	315.89	314.7	318.24	315.24	316.4	316.92	315.79	316.75	319.01	315.84
315.4	315.28	315.65	314.85	315.22	318.08	314.27	317.47	313.77	315.41	318.07	318.08	316.98	319.76	319.21	319.62	318.96	317.42	317.05	319.02	313.58	319.46	314.16	316.36	314.86	314.18	315.23	318.16	317.4	318.84	317.17	319.02	318.86	314.67	314.91	319.22	317.31	314.49	315.36	315.09	316.4	317.65	316.91	316.08	314.42	319.37	315.89	316.8	315.87	318.1
312.08	310.97	314.34	313.65	315.53	314.72	312.76	311.1	314.86	311.59	311.66	311.77	311.46	310.76	312.35	312.71	314.75	310.73	311.99	311.46	312.2	309.48	312.86	310.64	309.61	309.33	312.66	311.04	310.72	312.47	309.37	311.59	313.3	313.01	311.45	312.47	313.17	313.68	312.72	311.36	314.2	318.16	310.9	312.87	307.37	311.17	312.65	311.61	317.08	312.12
304.14	306.25	303.3	305.32	305.61	302.85	302.98	303.52	304.58	302.3	300.68	300.61	305.7	304.89	303.53	302.5	301.67	303.75	300.02	301.9	301.95	303.85	303.8	303.31	300.52	305.31	301.1	304.74	303.32	303.51	306.25	301.35	305.16	302.43	304.47	302.22	303.63	304.05	305.98	305.14	305.95	304	304.83	303.9	301.48	302.48	304.31	305.2	302.61	304.34
323.68	327.25	325.33	323.06	325.18	327.26	325.33	324.91	324.22	324.14	328.74	324.99	326.44	325.17	325.27	325.15	328.16	324.53	325.61	325.19	325.18	325.27	327.15	321.14	328.63	325.44	325.93	323.91	323.25	326.93	324.27	326.46	329.35	321.77	326.66	325.37	325.08	325.03	326.39	325.46	323.63	329.61	324.8	323.39	325.59	324.46	327.25	328.72	323.13	326.97
303.19	302.54	300.8	300.23	300.68	306.96	305.03	300.83	301.2	303.05	297.86	300.37	298.76	301.69	306.94	300.96	301.89	302.91	304.77	304.92	302.41	301.16	306.31	306.81	298.83	301.04	304.66	303.08	300.17	300.04	303.14	301.42	299.78	301.98	301.36	299.35	304.5	300.09	301.3	303.63	303.53	299.97	302.33	303.44	303.63	302.49	301.64	305.44	303.54	303.27
319.68	314.17	318.16	315.09	318.02	316.14	317.01	316.23	317.78	319.66	314.21	314.93	317.7	316.36	317.11	316.2	319.24	316.34	317.02	316.36	317.01	317.1	314.04	316.85	315.52	315.78	316.87	319.14	313.41	317.68	314.3	316.95	315.66	316.68	314.89	316.49	314.6	316.88	315.07	314.19	316.09	314.83	316.8	317.67	317.48	314.92	314.73	313.91	314.85	317.38
303.3	301.88	303.3	304.97	303.57	305.46	302.63	304.24	302.68	303.02	300.1	301.12	302.24	302.73	302.15	307.19	298.9	302.4	301.39	302.47	304.62	302.96	299.23	298.08	301.2	301.55	298.45	299.68	301.79	303.14	302.58	300.45	301.76	306.43	304.83	302.62	301.69	301.22	303.84	305.38	298.63	300.86	304.79	304.18	300.95	305.9	300	298.58	306.54	300.94
295.61	300.11	297.59	295.53	297.31	295.06	297.15	293.54	299.34	296.92	296.4	297.25	295.3	293.23	297.1	297.26	294.84	298.94	300.41	297.89	298.55	298.44	293.35	297.98	294.13	297.73	299.09	300.26	298.96	294.84	299.26	296.28	296.47	297	295.94	300.1	299.04	297.17	297.48	298.05	298.79	292.7	294.74	299.14	297.28	296.88	297.92	297.09	300.18	292.16
306.1	304.32	306.6	304.14	309.81	305.47	309.4	301.52	305.42	302	302.83	300.3	305.34	307.04	305.4	305.61	308.77	305.8	305.87	302.25	304.76	303.8	305.78	303.25	304.92	308.66	305.9	308.37	304.76	304.24	308.11	305.54	305.42	310.04	306.32	302.95	306.08	306.77	301.49	304.19	305.65	302.24	301.52	306.38	307.23	303.14	304.17	307.97	306.7	303.38
304.19	299.66	305.59	303.55	305.58	306.29	306.69	307.64	304.48	303.89	307.58	303	305.37	308.31	304.77	304.41	305.73	305.54	306.97	304.18	302.07	305.29	304.24	304.05	306.8	302.5	304.99	304.77	308.28	307.1	306.09	301.57	303.66	301.56	306.8	303.87	305.73	307	303.92	304.02	303.91	306.07	307.04	304.58	302.29	305.21	307.47	303.5	304.25	305.94
309.1	310.17	306.64	303.61	306.34	306.32	303.93	307.08	306.09	306.2	304.61	305.02	308.36	305.84	305.96	303.83	305.75	308.02	303.26	305.12	303.48	303.66	305.21	305.99	306.3	305.82	302.61	304.86	303.5	302.82	303.73	303.57	305.27	305.37	306.96	304.11	305.46	306.63	307.78	307.07	307.99	304.57	303.47	304.42	301.79	305.71	304.54	304.99	307.9	304.74
324.98	327.95	328.08	330.24	325.25	326.82	328.61	331.2	328.61	324.85	326.11	329.32	327.4	329.41	323.56	326.43	327.69	326.64	331	327.27	326.31	332.77	330.86	326.86	326.94	328.22	327.73	327.06	326.14	327.25	329.62	327.39	328.4	327.75	330.67	325.6	328.04	327.33	328.26	327.9	329.07	326.09	329.73	326.36	327.72	328.76	326.51	330.42	326.6	323.94
306.62	311.7	310.44	310.19	307.48	306.74	309.92	311.23	310	311.36	308.79	307.8	308.57	310.91	308	309.98	309.44	308.34	308.09	306.77	310.54	308.34	304.69	310.08	310	313.34	307.73	308.81	307.75	307.72	309.94	309.46	309.82	308.6	311.07	310.35	310.03	308.73	309.1	306.64	307.76	310.32	311.9	307.43	308.91	309.05	307.68	308.95	309.48	310.26
296.93	294.88	292.22	292.36	294.93	295.57	292.53	293.42	294.8	297.98	293.23	297.06	293.21	294.55	292.49	292.21	294.48	295.31	294.17	294.07	296.09	291.89	295.12	292.27	295.23	295.23	295.87	295.08	293.92	295.02	297.82	290.92	292.46	293.27	291.69	292.44	293.17	294.07	293.25	293.17	294.25	293.93	293.11	293.18	293.32	293.54	295.38	290.97	294.89	295.64
291.98	293.43	297.05	299.77	298.06	296.12	295.4	299.96	296.03	295.94	298.17	297.24	295.13	301.85	295.21	296.48	296.63	293.45	296.1	297.2	298.17	298.17	296.25	296.75	298.67	295.47	295.87	292.49	296.72	298.51	297.44	294.11	298.56	299.45	291.7	296.57	294.89	297.48	296.29	300.12	296.9	293.53	294.75	297.88	295.07	298.07	296.22	296.3	297.1	295.73
294.76	295.85	293.43	294.45	293.54	291.68	296.57	294.99	299.41	293.03	293.57	291.95	296.68	296.81	297.22	292.74	294.04	293.85	293.18	293.63	294.62	296.17	293.58	292.88	295.27	292.28	291.88	295.57	299.3	294.74	295.28	298.16	293.46	295.03	294.07	295.68	295.94	293.59	293.71	296.17	297.54	294.25	294.79	298.26	296.03	297.87	294.58	294.86	297.86	298.39
303	301.34	303.85	296.87	300.6	301.31	307.86	303.36	300.72	304.99	301.62	300.58	303.22	303.31	305.91	302.23	303.06	305.2	300.26	306.25	303.68	299.18	300.71	301.81	300.5	303.07	301.61	301.96	302.29	300.6	301.43	301.48	302.42	301.22	304.19	301.4	306.42	303.09	299.77	298.51	303.57	301.2	300.09	298.24	301.82	305.97	302.81	304.41	302.36	307.53
307.82	304.34	307.1	306.32	305.63	307.81	309.9	305.27	304.32	308.69	310.2	305.01	308.25	304.28	306.48	304.42	306.79	303.99	305.25	306.41	307.9	304.77	303.71	307.01	303.52	306.33	300.56	305.5	307.27	303.68	303.72	303.04	305.84	306.94	308.47	307.11	307.51	304.25	308.55	303.72	304.32	304.61	306.51	300.82	305.36	303.78	309.91	306.72	307.35	307.14
311.41	311.84	306.28	309.54	305.8	312.23	311.84	307.59	311.2	308.89	312.05	313.44	310.62	313.45	308.84	310.78	310.73	307.35	306.79	309.73	309.77	313.64	312.03	309.26	309.83	312.66	312.22	306.41	310.18	309.08	310.42	312.48	307.52	311.24	312.3	311.75	312.24	311.37	309.31	313.2	312.93	312.33	310.33	311.99	309.07	310.97	306.85	309.76	313.23	309.71
330.65	325.65	330.54	328.57	327.64	326.89	329.14	327.77	327.97	327.01	325.37	331.85	327.27	325.04	333.81	329.94	328.34	331.63	325.59	329.67	325.92	326.96	326.41	327.69	327.65	330.26	326.92	327.43	326.73	327.91	328.98	326.01	326.57	322.68	327.95	325.47	326.17	327.92	328.12	329.52	327.65	325.46	327.82	327.7	325.64	329.84	329.81	330.76	327.11	327.68
308.43	304.51	308.85	305.88	307.88	304.8	305.29	306.62	306.92	305.49	307.05	305.89	302.82	304.11	305.48	305.09	303.52	307.6	308.08	309.39	303.86	302.88	308.59	306.47	305.76	305.95	300.91	304.56	305.95	304.54	303.85	306.29	310.44	305.1	307.72	306.24	303.77	307.95	308.12	304.27	305.81	307.36	305.48	308.15	307.84	307.38	304.33	307.83	304.66	307.16
311.57	314.37	311.97	311.09	314.06	315.62	317.75	314.67	314.44	317.65	314.13	313.9	313.93	316.38	312.67	313.64	314.93	316.52	310.55	313.28	313.52	317.56	314.73	311.3	312.15	312.62	313.9	313.33	308.9	312.91	312.14	313.22	315.16	312.04	316.29	312.75	317.06	313	312.26	316.49	312.67	314.45	314.61	312.34	314.22	315.34	312.05	316.75	314.78	313.18
313.8	309.84	312.52	308.74	311.13	312.13	309.02	309.94	309.77	313.65	310.4	309.52	310.16	312.51	311.15	312.91	313.81	312.04	315.15	309.86	312.48	308.81	310.09	308.73	314.92	312.56	312.53	310.81	313.02	310.26	307.23	311.54	312.96	314.88	314.56	309.95	312.82	309.42	310.24	311.18	311.27	312.2	312.66	310.84	308.74	314.13	309.09	309.22	307.7	316.28
295.81	295.47	297.61	298.39	299.2	298.39	297.07	299.89	295.68	295.86	297.78	298.33	299.67	295.4	299.84	297.8	294.73	299.16	297.19	293.6	297.33	299.35	298.4	297.67	296.43	296.82	297.37	297.56	297.67	297.06	295.09	297.06	295.52	296.92	295.1	296.74	295.88	294.23	297.3	296.48	296.24	294.64	299.86	296.76	297.62	297.07	295.24	299.03	295.85	299.21
319.69	319.97	320.23	320.17	317.38	315.83	318.82	316.94	315.64	319.55	320.41	320.09	320.72	319.13	318.08	321.55	316.77	320.96	319.23	321.52	320.29	317.12	321.5	321.25	318.33	316.16	319.69	318.25	318.75	318.32	322.4	318.25	317.45	319.4	319.34	317.07	319.72	317.62	318.14	317.66	320.07	320.23	316.44	317.4	314.88	318.2	318.35	318.94	317.97	318.85
313.96	311.63	312.84	315.92	313	314.36	311.74	312.02	310.75	317.26	313.59	314.5	311.76	312.84	311.97	314.49	316.12	313.56	317.45	314.48	314.97	318.84	316.33	315.75	314.75	312.4	310.69	313.14	311.87	316.74	317.9	315.31	311.91	311.83	314.83	314.33	314.22	315.31	315.69	318.17	313.5	311.94	312.18	316.52	312.52	312.42	310.94	313.34	311.02	316.09
312.67	311.88	314.84	312.53	314.79	314.14	314.36	311.23	314.22	311.86	312.86	316.34	309.68	313.73	312.29	315.34	310.55	308.19	311.68	314.26	313.86	318.19	316.2	311.64	313.9	314.77	314.54	311.68	310.58	315.49	313.75	313.64	309.2	314	310.49	316.71	314.13	315.27	313.32	313.59	310.98	313.18	312.12	313.31	312.33	317.21	313.39	312.4	312	309.96
315.6	315.93	319.35	313.56	315.76	317.68	314.3	315.72	315.42	316.98	316.45	317.68	313	315.39	314.13	318.68	315.76	315.68	316.57	315.04	315.09	318.05	312.59	316.41	314.47	318.1	318.16	318.45	318.26	314.95	314.34	316.21	316.42	316.15	318.56	316.63	313.72	315.22	316.11	316.97	316.46	314.77	313.56	314.97	315.86	316.81	314.76	318.5	317.87	317.06
304.75	305.5	306.77	303.07	305.31	307.21	299.66	307.68	305.06	302.04	309.62	305.86	302.73	305.43	303.53	307.01	306.19	304.37	306.79	305.96	306.02	306.86	306.54	304.89	307.53	308.14	302.99	304.98	302.28	306.32	307.09	303.3	302.64	305.3	303.64	307.3	305.96	305.64	306.1	301.06	305.34	305.74	303.45	304.76	307.77	306.36	306.5	306.49	303.43	306.43
313.01	309.92	310.1	308.84	313.65	310.59	311.82	312.1	310.28	311.17	307.76	310.18	314.12	312.41	308.46	313.01	311.29	311.24	310.26	309.53	310.55	309.72	313.97	312.36	310.36	312.39	312.94	310.41	309.28	309.31	310.77	310.16	308.23	312.55	310.19	311.65	313.71	310.83	314.2	311.71	313.11	310.65	310.26	312.07	307.49	308.75	309.58	311.16	308.44	312.21
301.92	299.06	302.72	301.47	301.99	302.88	303.43	301.96	298.75	299.72	300.12	300.27	302.6	303.65	300	301.83	300.12	295.91	299.61	300.76	300.62	300.52	299.96	303.18	304.43	300.48	300.05	301.36	295.92	300.72	299	300.07	302.6	300.44	297.2	295.79	301.09	303.5	301.56	299.75	301.11	299.61	301.05	299.72	300.77	302.62	300.56	298.21	301	301.87
313.12	311.75	316.64	310.64	312.3	309.92	310.3	312.45	314.47	314.6	314.42	315.98	317.37	314.05	310.68	313.91	313.73	313.85	309.51	310.74	313.7	312.93	314.12	311.19	312.17	312.65	311.2	313.67	312.1	315.29	313.36	313.47	309.97	315.18	313.7	313.34	313.89	311.38	310.09	312.83	314.64	312.36	314.98	311.36	310.32	314.64	314.38	313.46	314.1	311.77
305.26	305.99	307.74	309.56	304.39	306.99	305.81	306.78	303.86	307.92	305.47	310.4	306.83	305.22	304.9	304.69	307.05	306.75	310.18	307.98	302.23	305.38	303.98	302.13	306.01	306.57	309.14	305.88	306.14	302.65	304.71	308.46	307.66	308.28	302.82	305.85	305.5	303.26	306.11	302.18	306.89	304.96	310.22	307.81	304.23	306.83	306.16	303.49	309.33	302.89
323.63	327.49	324.56	329.75	320.06	323.39	325.8	324.81	325.76	322.95	326.51	321.35	325.46	324.94	325.64	323.75	323.73	325.85	322.4	327.4	324.96	324.21	327.78	325.93	325.29	322.51	326.31	327.48	323.26	328.32	326.26	321.99	324.02	323.26	327.43	325.27	327.44	325.77	325.19	326.02	325.82	324.75	328.48	327.95	325.95	327.62	323.54	326.85	325.17	327.28
313.34	314.65	313.39	314.07	315.54	315.48	313.13	313.37	313.76	316.94	314.86	315.67	315.34	315.7	313.26	314.99	315.38	316.55	312.15	315.64	311.43	312.42	315.21	319.32	315	317.03	315.5	316.28	315.25	316.3	317.83	312.15	315.07	315.9	314.52	314.03	313.35	315.7	311.28	314.5	314.39	313.46	316.37	315.65	317.08	313.3	316.37	315.26	317.03	310.1
314.24	316.35	310.96	314.92	315.96	317.89	316.41	316.17	315.5	318.09	316.94	315.35	317.94	313.82	316.52	317.58	314.31	316.82	319.66	318.7	315.48	314.65	313.48	318.55	319.54	316.6	315.29	315.46	318.84	315	317.48	316.14	316.33	316.36	314.88	316.68	317.18	316.98	314.12	318.6	312.51	319.52	316.42	318.71	312.59	316.32	317.59	312.95	316.52	318.42
303.76	304.54	303.95	301.09	304.91	305.24	306.73	301.81	302.68	301.84	304.55	302.53	303.33	303.6	303.55	303.11	302.33	301.34	305.53	302.77	304.55	302.24	304.4	305.05	303.27	304.03	302.95	304.86	306.3	301.77	304.06	303.17	307	301.4	300.61	302.2	304.07	306.05	304.86	303.33	300.01	301.67	305.74	305.02	307.88	304.31	306.33	306.8	301.64	304.12
296.78	294.76	295.59	298.74	297.04	296.46	299.01	293.39	294.98	294.98	297.85	292.96	294.53	292.69	291.48	298.71	295.5	294.31	296.21	294.93	293.39	297.94	293.54	294.34	295.09	295.65	297.38	297.17	293.67	297.75	294.21	294.53	293.5	295.83	294.31	290.68	294.05	294.41	295.15	295.36	292.25	296.24	293.42	296.84	296.58	297.76	294.5	296.51	293.7	296.9
314	314.96	315.26	314.67	314.38	313.02	313.16	311.68	310.98	309.67	314.11	317.1	307.61	316.57	313.55	316.36	312.66	314.97	313.96	313.38	313.57	315.15	314.27	315.51	314.84	314.08	313.6	314.36	313.71	315.73	312.46	313.02	315.09	309.55	314.05	314.04	313.2	313.83	317.56	315.25	313.93	315.22	313.42	314.5	311.93	312.99	311.84	314.34	315.14	313.81
307.39	302.86	306.13	307.88	305.2	304.83	303.31	305.43	306.92	304.64	305.79	305	304.61	303.05	304.61	308.92	305.11	305.73	309.09	303.96	302.66	303.41	301.9	307.44	303.31	307.2	302.86	304.9	303.53	306.92	305.41	304.22	304.81	307.59	301.08	303.8	304.95	305.91	303.64	304.62	308.32	304.1	307.24	307.4	303.15	305.68	304.98	306.67	303.24	302.41
308.92	307.91	306.56	312.12	309.56	308.73	308.3	308.96	309.42	308.08	310.5	308.9	306.96	312.05	308.88	310.94	308.43	310.45	310.38	307.61	307.17	309.02	306.76	309.44	309.09	313.43	310.52	307.51	311.1	307	309.59	307.63	309.4	308.35	306.74	309.41	307.69	308.97	310.14	307	303.67	310.85	306.93	308.22	313.62	311	307.27	306.88	309.64	310.88
316.06	312.76	313.29	310.1	313.08	312.16	314.86	312.49	316.72	315.13	315.23	310.54	318.35	310.48	309.81	315.45	315.2	315.35	312.35	316.83	311.76	313.39	315.48	312.3	313.86	313.49	311.44	313.56	313.14	312.3	315.79	316.29	312.43	308.59	319.87	314.24	317.05	311.56	315.28	311.67	312.51	315.32	314.27	312.96	312.3	316.97	310.94	318.9	314.06	315.63
328.71	325.21	327.72	323.2	325.23	321.07	321.8	326.51	325.57	327.51	326.81	322.51	323.11	323.36	324.18	329.17	323.32	325.68	330.19	326.01	325.55	327.05	327.36	325.79	327.39	326.49	324.08	324.73	323.58	325.24	323.59	322.85	327.97	322.67	324.44	325.39	325.88	323.96	325.52	322.7	324.81	328.86	329.4	325.7	324.06	326.32	326.21	325.32	322.73	325.98
327.29	324.61	325	325.04	328.1	327.27	328.96	326.99	328.91	323.39	325.02	327.45	327.96	325.84	323.86	327.37	325.09	327.24	325.35	325.25	326.07	324.55	330.19	327.27	326.08	323.13	327.25	324.38	325.23	325.29	326.34	326.72	326.25	322.98	323.87	326.99	328.2	324.16	328.25	326.99	326.8	325.02	323.64	324.33	322.84	323.44	328.81	326.18	325.11	323.64
318.24	319.14	318.27	316.92	318.63	319.15	319.15	316.85	317.61	319.54	317.99	316.9	318.51	318.7	315.81	316.59	319.04	319.88	314.47	314.65	316.91	316.68	318.49	317.54	317.06	317.33	315.75	314.64	316.77	317.57	316.18	312.29	317.86	317.95	318.5	316.96	317.75	317.68	320.15	314.66	317.71	318	316.45	314.26	317.26	317	316.25	319.67	318.4	317.35
311.51	307.63	304.8	307.57	307.38	305.13	305.27	304.63	305.09	307.82	303.4	303.83	306.7	307.44	306.83	308.27	305.98	305.64	307.78	309.41	307.8	305.74	305.02	306.13	304.74	307.26	308.25	305.13	306.15	306.59	308.73	307.02	306.32	307.13	303.01	306.59	305.83	301.62	304.93	309.26	307.35	304.91	305.45	305.45	305.62	306.72	309.42	306.3	305.99	301.21
302.49	303.88	300.76	299.49	302.39	300.37	301.46	300.75	299.74	298.49	299.62	298.93	298.48	299.53	301.35	298.9	301.37	301.8	303.55	301.89	301.91	303.92	298.04	297.27	301.9	303.01	298.32	299.87	300.33	303.52	302.43	303.44	299.69	303.16	300.09	303.94	300.36	299.25	303.92	301.27	301.87	303	302.29	298.19	298.58	300.91	300.34	301.75	299.7	302.86
294.79	291.52	295.28	291.65	292.9	295.87	295.56	294.41	290.92	294.56	293.19	295.12	295.39	292.02	292.21	295	294.07	295.5	299.38	297.85	291.63	296.96	293.81	291.66	292.61	295.67	293.02	297.17	290.91	289.97	292.45	291.11	295.64	293.94	294.08	294.89	294.45	293.47	292.85	293.28	293.87	295.15	293.27	294.59	293.4	291.84	292.55	292.57	296.43	294.66
318.97	314.45	318.34	319.92	317.9	315.1	316.01	320.03	313.52	321.74	316.55	318.71	318.88	316.81	321.11	317.33	316.57	317.31	315.12	316.78	318.05	319	316.36	314.11	319.62	317.08	317.7	314.95	318.04	319.37	315.67	318.96	319.01	321.18	314.01	321.14	318.29	315.38	318.85	318.19	314.8	314.51	317.03	318.89	314.62	317.31	315.3	316.62	316.91	317.46
304.38	302.94	304.77	307.81	305.85	301.35	303.61	302.7	305.69	304.2	304.81	304.62	304.29	304.88	301.35	307.09	304.44	305.75	306.01	303.25	305.5	303.48	302.99	305.52	304.03	305.33	304.21	303.99	304.48	307.05	304.96	304.75	305.91	308.59	307.09	303.63	303.32	304.11	302.7	301.23	303.53	306.54	301.25	302.32	306.68	302.26	302.82	300.66	305.16	304.92
303.69	302.52	300.4	303.21	303	304.45	299.64	299.79	299.68	302.72	298.71	303.26	304.49	300.24	304.5	301.93	305.14	301.39	301.66	305.69	302.03	304.07	305.27	304.73	305.01	302.89	304.28	301.29	306.87	300.62	303.88	302.2	301.68	300.76	298.68	302.31	299.89	300.45	304.66	308.88	301.35	300.73	305.31	298.42	303.64	302.46	301.67	305.38	304.82	304.55
312.85	316.93	311.56	317.02	316.9	313.87	316.07	315.42	313.18	315.03	316.11	315.03	313.85	313.66	315.68	317.08	315.73	311.59	315.03	315.23	316.81	317.12	314.14	315.7	312.01	315.49	315.51	313.37	312.79	315.3	316.42	312.77	313.79	311.59	311.87	314.9	314.8	315	314.24	316.97	316.82	315.81	311.85	316.79	319.56	315.68	318.5	311.95	319.68	314.5
298.02	294.63	293.32	294.19	293.88	293.1	298	291.56	295.98	292.74	294.58	295.27	293.37	293.23	295.39	292.99	294.59	297.18	296.61	299.38	294.59	297.04	295.42	294.09	293.6	296.75	294.94	297.51	295.91	294.08	295.37	294.55	294.51	292.66	299.86	295.43	297.49	294.1	294.35	296.93	296.47	294.62	293.25	294.14	295.85	294.88	296.58	297.88	296.66	293.5
305.71	303.97	305.35	302.17	304.93	303.36	309.67	305.08	302.94	305.17	305.77	304.37	305.95	304.06	303.63	306.74	304.97	309.47	303.29	306.13	303.56	304.2	306.9	307.21	303.67	304.22	305.97	306.53	305.51	301.79	305.34	307.59	305.82	305.33	305.99	305.46	305.27	306.78	306.6	304.55	305.87	307.79	300.93	303.79	305.07	305.17	306.87	305.06	305.09	306.09
303.54	303.12	302.61	302.8	302.63	305.82	305.91	306.64	302.56	302.02	303.38	303.96	307.24	299.22	302.46	301.63	298.14	304.19	300.47	300.3	304.6	301.36	301.63	304.08	301.65	305.1	303.49	303.93	301.35	304.65	304.6	302.32	305.55	304.2	304.05	298.96	301.05	301.16	299.82	304.17	303.16	302.97	303.48	303.16	307.39	304.86	303.65	300.49	305.44	303.1
304.62	302.04	300.23	300.8	301.84	301.62	303.9	304.68	304.86	303.26	300.88	305.97	301.35	304.01	298.99	303.19	304.07	303.32	301.43	303.72	307.75	307.55	305.04	299.59	306.99	304.43	304.32	304.58	300.82	302.4	303.28	303.4	305.96	300.56	300.06	301.34	306.46	303.75	301.11	303.89	301.95	307.2	302.56	305.54	301.92	303.73	302.97	306.48	300.81	303.09
327.23	330.13	328.21	333.65	325.76	331.42	329.8	326.47	329.92	325.89	328.13	322.76	323.01	323.79	326.55	329.04	328.67	329.49	329.73	325.46	327.66	326.74	329.67	323.75	327.92	326.9	327.37	328.54	325.48	329.48	328.67	327.39	323.93	327.98	325.14	327.91	332.33	327.46	326.1	330.97	326.57	329.5	330.9	327.72	329.06	325.08	326.92	331.49	328.72	328.89
313.06	316.68	313.82	313.41	313.18	311.59	315.72	313.76	314.89	310.33	309.4	315.08	312.25	312.27	318.05	312.81	313.52	309.85	315.2	312.3	317.86	316.25	317.05	317.63	314.49	312.67	314.88	314.09	314.91	312.71	313.33	315.1	312.65	311.08	314.54	313.05	317.24	312.96	316.22	318.22	311.16	311.69	315.45	313.85	312.69	314.79	313.61	316.79	315.43	314.86
297.04	294.89	292.84	296.13	291.65	294.94	296.55	294.28	296.81	290.48	293.64	296.8	296.49	293.56	295.51	292.8	296.75	293.27	296.47	294.72	296.39	293.92	291.02	297.72	292.48	293.22	292.49	289.98	296.71	293.47	292.71	293.96	295.15	293.65	291.7	292.54	295.46	293.29	292.64	290.86	291.64	292.09	295.52	296.34	292.3	300.46	294.59	294.3	296.13	295.87
302.47	303.93	303.98	306.71	301.64	303.34	302.14	302.88	298.55	303.67	304.43	307	303.43	302.04	303.43	303.69	301.34	301.83	298.1	302.92	301.18	303.93	305.39	299.95	304.35	301.96	300.46	303.79	305.27	302.05	303.67	303.04	301.57	305.65	304.15	303.77	303.77	301.16	298.92	306.73	302.85	307.91	302.62	302.53	301.89	303.2	301.05	302.72	304.81	301.07
320.33	320.59	318.62	319.29	315.4	319.55	318.24	319.4	317.24	317.68	318.01	318.17	320.14	319.29	316.93	315.63	318.63	318.17	316.35	318.95	316.48	316.72	316.03	321.41	319.06	318.08	313.07	317.65	315.94	316.43	317.55	319.19	315.44	312.32	313.22	318.86	315.99	317.22	319.86	315.93	315.81	318.29	320.56	315.32	318.29	318.41	317.18	318.62	320.87	319.96
312.98	317.32	315.41	313.89	315.99	312.79	311.86	316.54	311.37	315.54	317.87	310.04	309.81	310.67	314.27	314.05	317.45	315.51	317.54	314.78	314.19	311.62	313.66	314.51	311.34	313.49	309.72	313.05	313.8	312.93	311.73	315.13	313.33	311.84	316.61	313.38	317.15	313.65	314.34	313.82	313.84	311.19	313.41	316.37	314.33	312.01	312.01	311.97	318.13	316.54
305.26	302.65	304.07	305.91	305.24	306.73	302.3	302.95	308.63	302.83	302.73	307.25	307.28	304.09	305.41	305.22	305.97	302.51	304.96	302.17	306.65	304.14	306.08	305.85	304.05	304.78	306.32	306.43	306.59	304.86	307.63	307.19	303.45	307.86	305.85	304.27	304.82	303.79	306.78	304.85	306.15	303.45	307.74	310.07	304.51	304.32	305.32	306.29	306.1	305.79
303.59	305.1	305.7	300.77	305.39	302.73	302.39	304.55	305.53	303.44	303.5	304.43	305.35	306.45	309.46	299.25	304.37	302.47	305.22	303.42	303.63	303.01	304.26	302.86	303.07	300.57	304.27	305.17	301.15	303.52	303.12	304.71	303.06	305.3	304.8	302.87	303.85	300.32	302.46	303.91	306.82	303.56	303.36	303.34	302.25	306.82	306.52	301.65	304.37	299.74
298.1	302.15	299.05	302.9	298.97	298.4	305.5	300.27	299.54	300.64	296.82	300.04	297.57	300.33	299.36	299.09	298.47	300.7	302.84	301.8	304.62	300.23	300.96	299.95	296.62	300.35	300.76	297.78	299.51	299.07	301.06	299.82	301.15	299.68	298.08	301.79	298.65	297.92	299.58	299.08	298.33	300.43	296	298.5	301.87	303.26	297.24	299.52	300.47	297.58
311.57	311.1	315.63	311.26	310.9	312.93	313.18	312.59	313.6	311.82	315.87	314.31	313.17	310.53	313.33	316.09	310.81	315.27	313.44	315.88	316.49	311.32	312.66	312.67	314.52	313.98	311.41	313.36	313	315.44	312.84	310.2	306.97	316.34	310.91	313.62	317.88	310.71	312.76	315.09	313.15	316.19	315.41	312.14	313.27	312.06	313.29	312.9	312.99	315.13
302.88	307.91	305.7	305.1	303.07	302.57	303.79	302.61	302.04	301.03	304.3	308.16	302.81	307.21	305.41	305.34	303.42	299.48	304.7	301.21	304.72	306.3	302.51	306.67	304.53	303.07	303.59	304.28	304.85	306.6	299.4	303.96	302.2	302.63	303.27	307.66	303.6	307.39	302.24	302.93	305.5	304.35	306.76	302.66	306.77	302.88	306.45	301.46	301.4	305.45
315.66	314.95	315.83	315.35	314.37	314.34	315.21	317.17	314.1	315.72	317.45	316.65	315.72	317.94	314.63	311.26	315.01	314.36	315.82	315.93	316.68	318.53	314.67	315.86	312.53	316.12	311.56	313.52	313.07	313.98	314.64	315.59	316.49	316.03	317.78	313.3	312.52	314.08	318.02	312.43	312.41	313	315.26	315.57	315.69	316.06	312.87	315.91	314.06	315.68
301.27	300.48	303.24	300.24	304.92	302.8	302.73	302.63	304	301.93	303	302.6	302.23	303.86	303.04	303.21	306.22	298.63	304.79	304.49	304.03	305.01	300.95	300.03	302.53	303.88	302.51	304.82	304.36	305.77	301.72	302.26	304.25	300.5	301.39	300.27	304.44	302.1	304.58	307.85	303.41	305.22	300.28	305.42	301.57	304.65	307.79	301.35	301.53	302.87
308.42	305.38	306.97	306.15	304.44	303.61	301.67	304.57	304.4	310.1	305.48	303.57	303.73	304.42	302.6	306.44	304.53	302.58	306.92	305.48	306.17	305.74	305.49	304.28	305.92	305.3	303.08	304.66	302.36	305.95	301.92	302.5	304.7	306.89	306.85	306.66	303.11	305.18	304.02	304.63	308.06	305.99	306.61	304.22	304.26	305.43	305.34	305.9	302.39	307.14
293.2	297.68	292.28	294.94	293.91	295.91	298.35	292.03	295.67	296.69	292.55	294.97	292.19	295.87	295.1	291.03	294.35	293.97	295.78	294.19	296.48	297.37	294.31	290.15	295.26	296.3	297.87	295.21	294.23	292.66	295.96	297.52	297.08	294.67	296.28	294.95	297.81	298.02	292.57	295.48	294.24	294.99	295.49	298.92	295.08	296.02	295.34	295.76	295.95	293.97
320.8	316.39	318.62	319.55	322.24	320.34	317.1	319.43	320.08	321.73	320.22	317.71	317.29	317.5	319.07	317.93	319.86	318.54	319.75	317.14	319.04	321.25	318.19	313.36	318.65	320.16	323.54	318.31	319.11	319.45	318.77	319.63	324.11	318.24	317.09	318.49	314.76	319.29	315.84	315.58	316.27	319.96	317.66	315.6	321.73	318.69	317.92	318.11	317.49	319.07
304.36	304.65	298.31	300.43	305.35	303.25	301.69	300.92	304.3	306.89	304.81	301.31	301.27	298.64	302.82	304.99	304.87	303.45	304.41	302.91	304.96	304.54	305.3	305.58	303.62	302.44	302.76	305.84	303.44	304.11	302.84	303.18	302.09	303.01	300.32	304.86	303.42	304.32	305.74	304.42	301.42	301.41	304.91	304.59	301.07	303.16	303.26	301.93	302.68	303.97
316.75	318.53	317.22	320.08	316.83	322.25	316.84	316.93	317.62	315.28	315.51	315.89	320.39	317.82	316.95	319.53	320.71	315.34	319.73	316.93	317.74	316.7	317.42	319.24	320.12	314.66	317.26	315.6	319.98	321.13	320.34	315.69	321.22	318.89	322.26	319.37	318.41	315.01	313.37	317.09	320.75	319.88	320.29	320.81	318.1	316.02	321.33	315.57	318.5	316.16
303.23	301.82	304.66	300.08	301.39	304.57	306.89	303.19	307.78	302.57	305.69	302.81	300.61	303.11	302.3	301.95	306.47	302.68	301.31	304.36	304.33	305.57	301.56	305.29	302.73	302.19	302.21	305.76	305.58	303.46	301.1	302.9	304.27	304.02	302.5	302.06	299.42	303.91	302.06	305.59	302.75	304.23	303.86	302.67	303.62	303.42	302.9	305.58	302.83	303.13
314.05	314.44	313.49	316.15	315.69	315.75	313.42	310.13	312.41	313.93	314.61	315.35	315.29	313.83	315.49	313.54	313.92	311.08	315.72	318.59	314.74	314.67	313.53	317.77	314.77	315.54	313.27	315.9	313.64	315.64	315.35	313.22	313.56	314.57	319.09	315.96	316.02	314.77	316.91	313.84	312.57	315.37	314.74	316.36	318.29	314.22	311.36	316.14	314.42	318.19
307.9	310.73	312.51	314.75	310.24	310.47	311.36	310.2	311.06	310.99	311.85	314.25	309.73	310.58	308.98	312.16	311.01	312.94	310.82	309.75	311.22	308.77	309.6	307.11	311.75	310.56	310.63	308.04	308.89	310.58	312.55	309.43	313.04	310.99	308.95	310.01	307.53	312.12	312.94	309.61	309.1	309.24	312.88	311.69	311.71	313.46	308.38	310.47	311.14	311.78
313.93	319.53	313.83	319.09	314.05	314.11	311.34	314.82	320.41	313.68	312.95	313.59	319.53	312.36	317.87	320.27	317.68	314.62	316.13	314.61	314.52	313.05	319.61	313.88	316.98	318.84	317.81	318.78	317.29	314.81	316.82	314.22	316.46	316.72	314.87	318.9	315.08	316.61	314.37	318.7	315.61	318.91	313.14	317.71	313.95	315.01	316.41	315.54	319.08	317.68
300.36	305.48	306.79	310.71	302.92	306.92	306.66	305.1	307.25	302.92	306.36	303.84	305.14	308.26	303.22	306.32	311.5	307.33	302.44	305.48	308.42	303.09	306.81	303.41	303.34	305.91	303.99	302.33	305.33	305.94	305.84	306.92	308.16	309.08	306.61	307.79	306.67	309.14	304.43	306.97	305	309.49	308.39	305.55	306.29	304.58	307.9	305.24	306.44	306.54
305.36	307.86	307.01	307.66	304.68	305.92	308.67	306.04	302.93	303.75	300	307	303.36	302.73	304.94	310.48	305.49	307.38	305.34	309.85	303.96	304.94	305.75	307.53	304.29	302.64	305.46	301.98	305.59	306.19	310.29	304.72	305.94	304.72	305.94	305.9	307.84	308.18	306.82	306.5	306.25	303.66	305.45	308.42	309.18	303.78	305.8	305.43	313.76	305.68
316.55	319.85	319.88	322.37	313.51	320.11	317.53	318.55	317.2	316.27	317.71	318.52	319.65	316.31	314.29	315.82	311.57	318.2	318.18	316.23	311.5	316.32	317.81	319.17	316.42	319.17	318.05	320.14	321.12	315.1	318.57	320.97	317.05	318.44	318.35	317.5	317.22	317.76	314.55	316.62	318.2	314.96	318.54	318.49	316.74	314.19	322.08	314.48	315.84	321.3
302.94	304.16	302.84	306.81	300.86	303.45	305.78	304.76	306.07	310.2	302.76	306.48	305.13	304.38	306.17	306.57	302.04	303.58	305.79	305.07	306.79	304.46	303.11	306.93	305.46	304.59	303.85	306.75	305.53	308.69	301.88	302.9	304.87	305.03	300.09	305.98	306.65	306.08	308.1	304.71	307.29	303.5	306.23	303.75	301.6	307.42	306.97	304.47	299.58	307.69
318.63	316.37	317.34	319.8	317.8	317.45	315.65	316.66	315.92	316.59	319.63	317.45	315.7	318.89	314.33	321.05	318.61	317.34	319.68	320.87	316.51	316.7	321.24	318.09	318.11	319.21	318.31	320.73	321.13	318.78	320.68	317.73	318.92	316.18	320.23	317.41	318.39	319	318.12	319.68	316.92	314.17	319.45	319.78	316.95	319.59	314.44	318.15	321.32	319.41
295.07	294.13	294.45	298.7	293.99	295.05	297.4	294.21	297.09	293.03	294.83	298.24	292.52	292.31	296.11	295.65	292.36	295.55	297.29	293.8	293.46	290.58	296.47	293.99	294.52	293.97	292.22	291.49	293.14	295.68	288.64	294.92	295.95	294.53	289.02	293.21	295.36	297.08	292.98	295.33	292.52	291.62	290.01	294.1	293.35	296.52	295.77	293.84	290.73	291.63
312.61	309.91	310.27	312.88	308.69	312.44	312.9	308.15	313.36	311.34	310.96	313.29	312.7	308.08	308	308.45	308.1	310.55	311.56	310.73	313.38	313.29	312.2	309.69	314.76	312.87	310.51	313.08	309.41	313.73	306.93	310.95	310.58	311.45	310.06	308.9	311.42	307.26	308.95	311.07	312.76	311.97	311	313.98	314.11	312.35	312.3	311.89	310.32	306.76
313.53	310.85	311.07	314.07	309.54	309.74	313.91	313.49	313.9	314.52	312.47	319.18	311.33	315.19	317.26	313.65	308.34	309.71	312.1	313.09	313.85	313.56	313.84	313.04	314.13	313.43	311.91	314.85	316.27	314.03	312.04	310.83	312.82	309.28	315.16	314.44	311.96	314.91	316.77	312.38	311.86	319.26	312.35	312.84	312.67	310.18	314.16	312.79	313.51	313.2
311.41	315.27	310.68	311.46	312.5	311.93	311.67	313.34	314.28	315.73	312.55	314.09	311.46	313.94	309.55	313.7	313.53	316.4	310.21	313.78	314.37	313.53	314.15	316.27	312.32	310.57	311.28	313.71	310.56	311.83	313.94	314.64	315.33	312.61	314.07	314.37	314.13	317	312.06	311.69	312.64	309.59	308.71	311.94	310.45	314.36	315.66	313.19	315.66	313.37
307.89	312.63	311.36	312.71	316.08	309.87	311.73	311.66	310.71	313.32	315.11	314.98	315.43	313.29	313.3	315.03	313.44	315.85	315.19	312.2	312.71	307.05	311.37	311.75	312.44	313.53	312.6	311.06	314.87	312.92	313.29	311.05	309.18	311.33	315.02	314.97	314.48	316.83	311.97	316.73	310.21	313.13	314.41	312.77	314.49	314	315.35	310.19	312.65	314.35
312.54	314.61	312.95	311.7	310.89	314.94	315.12	315.56	314.37	310.97	314.56	314.69	315.07	310.71	311.13	314.88	311.88	312.88	313.1	315.69	311.93	316.04	313.69	312.6	311.89	309.72	317.43	315.9	314.53	315.03	317.56	310.65	314.85	314.09	312.42	313.38	314.14	315.06	311.37	314.02	311.44	316.8	315.51	310.84	313.94	313.72	315.19	316.02	311.15	313.07
313.41	311.95	315.34	312.72	312.23	310.07	313.46	314.33	311.46	312.51	314.68	311.77	309.6	312.2	317.15	315.31	314.29	314.52	312.36	317.26	313.57	311.32	313.01	313.64	314.09	312.76	312.42	310.37	312.47	314.38	312.44	313.12	312.51	315.32	314.16	312	315.65	311.31	313.27	313.05	312.09	310.34	313.76	314.66	315.12	312.07	313.87	316.83	312.89	314.15
317.07	312.37	313.95	312.35	315.76	308.48	313.07	313.6	313.16	314.54	310.19	313.97	311.13	308.6	310.1	313.8	310.66	311.28	313.22	312.02	313.9	312.22	313.67	311.7	310.81	312.16	311.71	315.2	309.44	311.72	313.52	310.61	312.94	314.27	315.09	313.55	312.99	311.08	313.3	315.88	314.35	312.29	315.41	314.84	314.08	313.75	311.38	314.24	315.2	315.53
300.68	304.78	306.88	305.15	305.63	306.13	302.9	306.18	301.36	307.92	304.61	308.06	306.63	306.88	304.57	305.82	305.89	301.89	303	301.52	303.18	303.33	304.33	301.72	305.49	307.76	304.47	302.76	305.16	305.39	305.57	306.79	309.27	303.45	304.49	307.81	306.13	300.56	307.27	300.88	304.96	305.42	302.56	304.26	304.15	301.95	302.54	302.38	304.69	305.23
290.95	297.81	294.56	294.87	291.47	297.09	295.13	294.44	294.91	293.04	295.28	291.06	294.09	296.52	296.24	292.97	293.76	294.46	295.34	294.97	293.37	293.28	291.92	293.39	299.62	295.76	294.29	295.1	292.39	289.88	293.62	294.86	291.58	293.84	298.08	293.45	292.52	289.38	291.55	293.74	294.58	291.96	293.22	296.49	295.09	291.32	292.11	289.65	291.3	296.08
323.27	322.46	322.79	324.33	321.59	326.94	324.98	323.6	321.89	326.07	328.83	323.32	324.99	325.84	325.95	322.46	326.49	325.3	324.09	325.59	326.25	324.24	326.05	326.7	321.42	321.73	324.29	324.17	326.32	323.49	324.44	323.65	321.97	328.77	325.32	325.56	324.02	323.38	321.72	322.03	323.57	326.5	325.79	325.38	323.73	324.42	325.54	327.81	321.2	326.22
322.41	321.23	321.76	324.62	324.59	324.68	326.74	323.85	325.55	324.44	326.49	325.55	329.56	323.34	327.31	324.2	324.15	322.93	324.86	323.2	322.77	327.48	325.1	324.3	323.74	324.76	323.67	325.42	323.09	323.84	324.32	326.51	324.77	324.73	323.61	322.11	321.93	323.74	329.41	324.86	323.24	323.3	323.63	326.78	326.16	322.77	324.81	323.77	321.84	327.32
306.7	302.64	303.46	301.97	303.75	306.02	298.88	303.61	304.93	303.74	301.04	304.49	308.26	300.92	304.7	300.01	303.71	305.18	304.68	303.46	305.89	296.86	301.7	302.75	302.73	302.2	302.61	300.87	304.16	302.64	304.32	298.2	301.16	300.05	303.09	302.33	299.48	304.38	301.6	302.76	304.7	300.83	300.5	302.76	302.8	305.11	303.32	299.63	302.77	304.02
318.39	322.15	316.43	316.47	314.08	321.88	314.91	317.2	316.77	317.36	318.06	318.93	316.64	321.27	319.02	313.61	318.02	321.58	322.4	318.72	318.3	319.68	318.87	320.71	319.32	317.64	316.61	318.11	314.6	315.96	318.05	316.94	315.28	320.3	319.44	319.61	316.71	318.05	314.07	320.71	316.96	316.75	318.96	316.86	320.03	317.65	320.71	319.07	317.32	317.65
301.82	308.76	302.33	305.48	303.59	303.56	301.05	304.34	301.02	302.26	296.68	303.11	303.59	303.82	300.53	301.68	303.7	302.2	304.58	307.67	306.48	302.34	300.28	302.43	299.65	303.1	302.15	301.47	303.46	302.63	302.39	299.61	303.92	305.61	304.73	304.11	301.1	302.91	302.57	300.05	305.15	304.97	303.97	304.91	303.83	305.22	302.56	304.5	304.03	305.63
316.36	315.96	319.83	320.51	314.99	319.46	319.77	317.6	316.63	317.35	320.05	318.14	319.09	321.54	318.53	315.94	319.85	322.71	319.39	321.85	315.44	318.76	322.08	319.34	319.83	317.95	320.35	319.07	319.2	319.5	314.83	317.71	319.55	320.84	315.31	320.81	320.37	318.88	317.32	314.8	318.65	319.55	317.53	318.38	319.6	320.36	320.53	319.63	316.47	317.91
318.33	320.98	316.84	322.98	316.72	319.51	317.71	322.91	319.66	318.93	318.65	316.46	321.99	321.12	320.65	318.43	321.02	316.27	318.41	319.88	320.3	316.35	318.89	322.4	318.76	322.28	323.32	319.72	319.88	317.93	317.32	320.68	315.33	318.37	320.44	317.03	321.99	319.37	320.01	320.54	317.75	317.69	319.5	322.54	319.94	326.14	317.49	318.87	321.57	320.85
331.25	328.63	323.7	330.53	329.29	325.26	328.65	324.9	325.37	324.37	328.16	326.94	327.85	322.68	327.87	328.9	330.67	324.6	326.84	328.03	324.51	326.35	325.18	326.13	327.9	325.14	325.06	331.41	327.04	324.4	328.01	323.63	323.81	326.28	326.91	323.99	329.61	323.16	326.83	330.2	326.63	324.44	326.12	325.89	327.3	326.78	329.72	324.92	327.24	329.62
310.19	312.32	315.21	311.94	311.38	309.06	312.42	313.72	314.45	314.59	312.81	310.6	314.49	315.63	313.59	312.18	312.42	308.73	314.88	317.29	313.62	314.63	313.25	315.9	309.36	312.38	311.52	316.14	313.31	312.71	311.61	311.99	312.43	315.11	314.02	314.12	312.07	312.73	315.62	309.98	313.98	311.54	312.18	309.77	315.27	311.95	311.2	311.06	312.29	310.16
306.54	305.59	306.93	306.68	306.65	306.29	310.19	304.02	304.15	305.52	304.94	307.66	306.07	304.59	309.85	308.29	308.48	309.65	305.75	302.49	308.09	307.15	309.03	309.67	307.58	304.46	307.68	309.24	309.48	307.73	301.36	306.91	305.8	308.45	306.79	303.88	306.34	306.6	308.34	308.36	305.23	306.83	308.68	303.05	309.3	305.16	304.86	309.87	304.55	305.99
302.64	306.25	299.71	299.53	301.39	305.24	302.35	301.34	299.98	301.18	304.89	302.33	302.95	301.61	298.69	306.38	301.51	300.63	301.62	299.13	303.08	302.06	302.9	304.03	304.09	305.84	302.78	303.47	300.08	300.8	304.13	303.94	301.17	305.2	302.15	303.78	305.78	303.64	305.11	304.3	305.25	303	303.58	301.55	304.67	304.18	302.75	300.41	302.76	301.68
325.13	326.04	324.73	326.52	332.56	326.88	325.46	330.72	330.81	328.32	327.71	327.8	330.22	327.75	330.37	326.81	325.42	326.34	324.63	329.16	326.88	327.65	327.46	327.92	328.95	329.16	330.2	327.3	325.95	326.58	325.79	325.15	330.36	328.75	326.94	327.4	324.24	326.87	328.89	324.74	329.91	332.42	329.8	324.7	329.22	330.67	324.01	326.55	326.23	329.51
305.19	306.16	304.32	304.66	302.72	307.37	307.28	305.48	303.24	302.28	301.73	303.88	302.29	302.69	305.56	303.36	303.31	302.88	303.26	302.9	303.79	305.35	302.9	307.19	302.45	305	302.3	304.14	303.5	307.26	301.03	301.05	303.87	303	302.73	305.4	302.09	308.3	303.85	303.25	300.76	303.77	305.92	303.38	304.85	304.27	305.49	306.06	305.13	304.12
303.86	305.6	303.29	301.98	302.37	303.61	302.04	300.93	302.36	305.51	300.84	304.62	302.34	301.8	304.31	303.11	299.15	303.89	303.03	303.06	302.58	299.92	302.67	305.16	302.31	302.81	299.75	300.93	302.24	303.16	298.9	303.71	302.43	301.81	307.39	300.88	302.24	304.69	301.12	303.67	301.36	301.03	303.59	303.62	302.44	303.87	303.79	304.87	301.43	304.45
305.75	302.76	306.37	304.94	303.23	303.85	304.18	302.38	301.6	305.04	306.04	299.51	307.18	307.06	303.27	302.86	303.39	302.31	304.19	301.29	303.23	306.97	303.58	305.53	303.67	304.97	305.81	304.21	306.54	304.01	299	301.75	303.53	302.44	305.05	303.19	307.07	305.36	305.84	301.29	304.55	305.45	302.22	307.36	306.04	303.84	306.71	305.7	307.97	306.94
301.95	307.06	306.42	305.34	303.59	305.94	306.18	306.68	306.54	304.4	309.15	308.66	304.79	304.88	309.59	304.65	308.26	306.91	308.3	307.01	306.6	309.68	301.92	305.75	303.94	306.33	306.52	306.82	304.68	305.87	304.55	304.03	306.14	308.33	307.94	304.22	305.66	307.03	305.12	304.81	306.8	306.6	306.52	305.23	307.66	304.4	305.18	303.97	306.89	310.46
307	308.69	308.49	305.75	303.73	304.74	308.82	305.01	306.42	308.89	305.74	305.17	305.21	306.26	307.17	307.01	305.88	305.65	306.6	305.23	304.02	307.37	304.89	309.63	305.44	309.6	305.46	303.09	307.49	307.65	308.86	306.52	303.45	305.85	303.36	306.15	308.49	302.89	307.33	303.05	308.41	302.17	302.25	305.84	304.23	306.23	306.01	302.33	304.71	307.42
313.09	306.77	313.2	309.17	306.02	306.3	309.87	309.97	312.33	309.76	309.39	310.57	310.83	312.46	311.03	308.93	311	313.18	311.41	310.65	311.19	308.26	309.82	308.99	312.27	309.95	310.08	310.15	313.46	308.09	309.31	310.35	306.63	311.89	308.98	313.2	308.31	309.97	309.94	310.27	306.88	314	312.77	305.58	310.25	308.95	309.18	309.27	307.61	310.08
304.33	302.59	306.17	304.28	301.78	304.42	305.98	302.03	306	301.74	303.86	304.02	301.11	306.07	306.24	304.76	304.67	303.77	305.2	303.66	304.04	302.82	303.67	303.82	300.54	305.66	303.5	303.55	303.02	303.43	304.56	304.36	303.89	304.04	303.69	302.25	306.11	304.33	303.43	300.94	304.51	304.45	306.24	301.68	305.66	303.77	304.38	302.02	306.32	308.35
325.36	327.39	325.95	330.26	327.42	328.41	326.62	326.42	328.82	327.19	326.41	324.47	327.68	329.71	326.08	329.97	324.39	324.92	326	323.42	324.35	328.48	325.86	324.93	328.19	329.99	327.97	324.87	329.51	321.06	328.88	324.63	328.74	324.27	324.66	331.89	324.71	328.51	328.54	329.8	327.01	328.62	327.46	324.69	327.4	328.11	326.26	328.67	328.85	326.54
293.7	295.79	295.7	293.48	295.37	295.79	298.51	294.35	294.84	295.82	297.02	296.65	295.99	293.07	296.25	296.05	291.21	294.26	295.65	294.44	297.14	298.39	296.88	293.39	295.2	294.83	292.58	292.88	297.67	296.35	292.84	294.92	297.54	295.8	294.57	299.04	296.01	297.81	292.36	294.47	294.64	295.71	297.13	295.69	296.34	296.4	295.38	297.21	294.03	294.34
316.91	314.92	313.13	313.45	315.96	318.94	315	314.46	314.22	316.1	314.97	319.03	314.71	315.91	317.82	314.15	314.15	317.01	311.52	316.02	312.83	318.4	315.64	312.8	314.89	313.69	313.91	312.4	314.88	312.85	312.07	315.3	316.48	311.57	312.56	314.11	315.6	316.17	316.12	316.01	316.85	313.93	314.48	315.53	317.27	315.63	316.56	313.74	312.81	317.96
328.16	329.3	326.82	328.02	329.4	333.8	327.65	328.49	326.53	326.67	326.02	326.58	330.18	326.58	327.99	328.32	328.92	327.68	328.95	327.51	328.37	329.77	326.27	333.23	330.25	327.59	328.74	328.21	327.31	330.09	328.61	326.52	328.66	329.8	326.6	329.36	327.57	327.25	329.6	328.27	326.37	330.78	329.89	330.38	328.23	326.57	329.37	332.47	327.99	330.1
312.72	312.41	310.75	314.52	310.64	313.34	312.43	315.21	313.99	313.68	314.12	311.84	314.8	308.73	312.84	311.9	313.66	315.88	313.31	313.52	309.25	312.94	314.14	316.27	312.7	309.91	312.68	313.44	310.16	313.24	314.8	312.87	313.25	315.97	314.1	316.24	312.15	317.65	313.36	313.39	312.65	310.88	316.81	311.45	313.62	314.98	314.2	312.67	315.68	314.06
320	317.6	313.49	322.37	319	318.71	317.01	318.65	319.82	315.97	317.82	321.63	320.03	318.01	322.66	316.86	316.57	318.13	318.55	319.8	318.79	317.75	319.2	318.53	319	318.02	315.84	313.8	318.3	319.58	318.42	320.37	313.77	317.66	319.96	319.37	318.13	315.48	315.01	321.43	316.53	317.28	319.06	315.39	316.83	317.58	318.98	317.2	319.43	316.1
292.17	292.85	295.47	294.14	291.4	295.26	294.06	298.62	291.54	291.61	293.58	294.27	291.84	294.32	291.7	291.21	293.3	293.11	291.45	289.59	291.95	295.71	293.91	295.88	292.77	293.97	298.62	292.91	293.73	294.06	295.45	293.4	295.97	292.78	293.9	291.3	292.12	294.85	291.68	294.56	290.21	295.8	290.69	294.49	293.41	292.48	292.04	296.33	292.95	293.42
300.31	308.07	300.71	302.07	304.01	302.17	304.79	301.97	302.46	303.75	302.12	302.66	302.06	301.28	302.09	302	303.31	303.69	302.62	303.04	302.66	301.25	303.72	306.38	306.91	302.7	300.05	300.53	302.04	302.77	300.51	303.9	301.61	303.29	298.48	304.66	305.49	303.43	300.03	304.39	303.31	304.49	303.81	299.15	299.37	299.87	305.26	298.52	299.71	299.59
305.27	306.98	303.83	305.63	308.66	307.71	308.84	306.53	307.71	305.63	304.99	302.54	305.01	306.28	307.69	306.44	304.28	302.61	306.28	307.58	303.96	304.8	301.62	309.25	304.44	305.21	308.01	304.92	301.11	303.89	304.44	305.34	309.57	308.52	304	304.52	304.32	304.24	309.14	303.53	304.88	307.28	305.8	305.59	303.47	304.6	302.96	304.55	307.89	306.16
313.56	312.77	315.24	318.62	313.69	314.65	315.98	317.69	318.15	316.55	315.96	321.93	315.49	316.48	317.09	316.67	319.68	317.5	315.46	317.15	315.91	316.41	317.29	315.66	318.58	316.81	314.95	316.02	317.95	315.79	318.77	319.94	317.1	318.1	311.72	318.23	317.63	321.45	316.76	316.3	315.74	316.16	317.87	317.45	316.71	317.93	316.24	314.48	313.09	315.42
301.75	305.15	300.54	299.95	299.42	304.91	298.11	301.66	302.04	303.66	299.99	299.31	302.4	301.27	301.54	300.12	298.91	299.31	301.14	301.3	300.61	302.56	302.79	302.74	297	301.72	298.99	301.49	297.8	300.39	299.39	302.05	301.75	302.98	300.41	300.5	304.16	300.57	301.38	304.07	299.63	300.23	302.64	300.92	302	298.61	302.94	301.58	300.09	303.02
315.34	318.83	313.68	314.68	317.61	317.48	315.59	315.15	316.72	316.37	312.92	317.46	315.29	319.34	318.23	318.59	313.3	316.98	318.18	320.48	318.45	317.37	320.34	315.93	321.13	318.27	320.09	315.27	315.55	318.24	317.4	320.85	312.88	317.73	319.78	322.94	317.79	322.02	316.31	312.65	314.72	312.92	315.14	318.67	316.37	315.65	319.17	314.31	315.06	315.9
298.91	302.48	301.37	299.56	299.02	304.5	300.52	298.07	297.68	300.69	297.86	303.65	303.15	301.52	300.18	300.32	300.83	302.82	300.83	300.93	300.67	299.12	299.02	302.81	300.4	299.36	298.18	297.84	301.31	301.56	299.39	296	298.42	299.34	299.24	299.35	298.81	298.79	299.68	302.09	296.75	301.58	302.9	295.96	300.29	297.38	299.35	302.27	297.96	301.67
308.46	309.94	314.79	309.76	311.76	309.65	308.2	311.38	310.34	307.79	311.1	308.44	309.51	311.88	310.96	309.77	308.79	310.56	309.97	311.07	309.05	312.39	311.43	310.57	308.8	309.22	311.3	310.12	309.87	308.81	308.91	310.42	309.45	310.51	310.25	311.45	308.3	312.43	313.98	311.72	310.58	311.14	311.28	310.61	308.52	307.69	305.5	309.42	307.29	305.01
309.96	309.99	311.66	312.11	313.96	310.44	310.85	312.58	314.18	314.73	313.19	311.36	310.67	309.85	311.33	314.11	312.38	311.78	310.9	310.24	312.03	312.98	315.85	312.12	313.77	312.96	310.74	310.33	307.47	313.57	315.22	315.71	313.83	311.72	315.94	313.35	313.66	313.88	313.04	313.78	313.36	315.96	313.54	313.43	311.4	317.03	315.49	312.29	314.39	311.07
308.48	306.18	310.26	308.96	306.73	306.22	305.83	309.25	304.92	305.33	306.53	303.74	304.78	301.71	309.24	311.1	305.76	307.5	306.43	306.17	305.42	307.55	307.31	308.49	309.45	308.1	304.22	311.92	308.38	310.45	310.86	310.09	306.02	306.61	309.56	310.72	307.15	308.06	306.8	308.34	308.91	305.72	309.93	306.66	307.99	309.33	305.8	309.64	307.73	305.65
309.23	311.01	309.35	314.04	311.49	313.96	310.22	311.6	316.6	313.29	313.55	315.69	309.78	310.52	309.95	310.38	309.88	312.61	312.47	314.19	312.91	316.54	315.39	311.34	312.13	310.2	310.45	311.55	312.78	314.56	306.51	310.42	316.09	311.18	315.46	310.04	312.73	310.1	314.18	313.17	311.73	309.08	308.41	315.59	315.6	313.73	311.3	311.89	315	310.68
315.12	314.9	311.85	311.15	313.37	315.38	313.29	315.25	314.37	319.89	314.35	310.62	315.58	314.43	313.77	312.37	315.67	312.42	316.24	315.77	318.65	311.74	313.91	313.84	315.02	315.93	313.29	313.49	315.27	313.3	315.05	315.64	314.9	316.5	311.11	314.1	314.64	315.31	314.74	316.24	312.32	317.92	316.16	315.58	314.18	315.09	315.35	312.91	310.36	315.95
291.84	294.2	294.77	294.83	296.71	296.46	295.85	294.42	293.15	298.17	291.97	297.04	296.07	296.29	292.72	296.66	297.89	296.46	294.22	296.36	299.24	292.34	296.55	297.03	294.14	295.71	294.22	295.71	297.14	296.38	292.47	298.35	295.35	295.46	294.4	297.57	293.17	294.88	293.61	297.19	294.52	294.43	293.44	293.19	292.64	294.21	292.27	294.96	294.45	295.84
291.57	296.52	294.26	295.06	295.37	291.79	291.71	295.07	296.78	294.04	298.66	296.25	292.99	293.19	295.46	294.82	293.7	294.92	291.02	295.84	293.71	293.88	294.9	295.9	296.76	295.35	293.32	294.4	291.8	294.15	296.77	294.61	294.01	292.94	291.04	293.11	298.61	296.79	296.67	299.57	294.1	296.59	295.02	292.78	294.18	293.1	296.67	296.69	294.14	293.18
315.43	313.9	315.83	314.27	314.98	316.89	314.42	315.78	315.58	312.92	317.71	316.51	314.27	315.39	314.25	313.51	316.8	313.83	318.7	314.57	316.27	318.41	317.75	316.21	314.92	314.48	315.47	317.89	317.36	314.36	315.49	311.55	316.23	317.92	316.34	316.27	315.81	315.68	312.01	313.27	316.99	316.45	314.79	315.78	316.19	319.17	314.6	318.62	317.73	313.45
316.59	313.29	315.69	311.22	318.31	313.14	315.66	315.35	314.47	316.74	317.34	315.28	316.19	316.55	312.41	316.65	316.04	315.61	314.04	314.77	313.07	316.52	310.16	313.79	314.65	318.48	317	315.2	316.63	313.83	315.55	316.41	313.88	313.89	312.07	316.84	312.87	316.82	319.16	315.67	316.4	317.7	313.22	313.48	316.84	314.85	317.05	314.58	316.71	315.25
303.03	302.91	300.56	301.07	300.86	303.05	303.75	301.82	305.82	300.85	299.46	303	300.8	300.21	300.25	302.82	297.46	304.03	302.64	302.72	301.23	304.32	300.73	303.24	304.06	304.27	302.13	303.3	303.66	301.74	305.61	302.21	301.69	301.81	302.39	303.67	305.18	301.35	301.48	297.22	304.58	303.43	300.41	303	302.2	299.96	303.85	304.57	304.9	298.73
316.99	317.46	315.21	315.22	315.94	316.45	318.17	316.21	315.12	317.42	318.35	313.44	317.14	318.22	319.57	322.02	314.28	318.48	316.04	314.37	315.61	318.01	316.53	312.88	320.52	316.67	315.92	312.59	317.77	316.68	316.69	311.54	318.42	313.04	314.18	318.43	314.33	315.65	318.4	312.69	317.95	316.64	316.35	317.68	316.29	316.72	315.54	314.62	314.22	315.26
314.47	316.22	314.5	314.39	313.02	313.55	309	312.79	312.76	315.99	314.11	317.78	315.95	315.64	313.1	310.72	314.61	315.97	316.11	315.17	317.97	312.3	314.94	316.46	311.22	313.68	314.78	311.93	312.07	316.27	314.22	312.24	314.69	314.34	316.41	313	310.87	317.66	315.2	312.45	312	312.92	311.92	310.62	314	310.57	310.12	314.16	311.95	314.92
312.58	316.78	312.96	312.01	315.31	311.84	313.15	318.3	313.31	314.47	317.63	312.21	315.81	314.26	309.24	316.6	316.09	314.97	315.17	317.04	313.1	317.31	312.13	316.45	313.93	316.92	315.77	314.8	315.11	318.12	320.24	311.46	311.42	313.27	312.89	311.67	316.28	313.48	312.11	316.47	315.37	316.64	317.19	315.78	313.03	315.34	315.02	315.18	312.58	316.48
326.41	325.14	324.61	327.77	323.37	327.08	321.95	323.94	324.91	324.64	323.37	324.89	326.4	324.15	323.94	326.84	324.43	328.99	327.91	327.85	325.96	324.17	326.31	328.62	324.94	325.24	325.82	325.04	322.14	324.81	324.33	322.85	325.87	324.86	324.05	325.54	326.83	326.32	327.08	325.62	325.95	325.09	324.24	328.99	324.95	326.59	327.6	324.13	325.4	322.64
312.11	313.1	317.37	316.39	316.17	313.53	316.02	314.49	313.49	311.97	315.04	315.65	316.41	317.88	315.23	317.3	309.37	311.57	316.42	310.35	319.59	315.41	316.48	314.14	315.06	312.81	317.51	315.67	313.92	316.77	317.29	313.1	314.13	315.86	311.92	314.46	313.82	318.32	314.54	315.22	309.35	314.87	319.16	311.68	314.73	314.91	319.54	313.56	314.06	316.83
305.29	299.41	304.43	305.76	303.23	303.43	303.3	301.73	305.05	302.12	301.67	302.73	303.29	304.11	304.55	303.26	307.82	303.08	297.38	305.94	302.02	301.62	305.23	304.31	301.98	304.09	304.79	303.98	303.55	302.65	301.42	303.03	303.95	303.22	299.66	304.92	298.9	304.03	303.85	302.41	302.24	301.03	303.68	302.33	304.81	305.4	304.35	302.69	302.8	304.5
295.35	296.96	299.27	294.23	296.86	297.64	293.14	296.42	296.97	294.39	296.88	294.78	295.03	294.32	297.26	291.14	292.86	293.21	292.24	291.1	296.61	291.78	292.74	294.15	294.25	292.69	296.18	295.53	298.36	294.65	298.77	295.02	296.53	292.93	292.39	293.18	294.79	294.24	296.06	297.61	295.8	290.6	296.67	296.42	296.35	295.11	291.73	295.62	294.83	294.1
325.07	325.59	323.47	328.4	327.04	327.83	327.75	324.53	329.27	325.52	326.18	328.29	328.27	329.48	328.61	329.22	329.36	326.11	326.89	326.92	328.03	327.67	328.21	327.14	328.07	326.4	329.09	329.49	324.23	332.14	325.86	330.26	327.53	332.22	325.73	329.32	328.67	329.23	328.27	328.32	328.55	324.89	325.36	330.54	327.68	329.43	327.65	330.03	324.93	328.91
306.34	304.23	304.09	309.26	307.94	306.89	304.12	304.29	306.22	302.86	303.01	306.46	304.53	305.52	303.53	303.21	305.07	304.33	305.03	304.17	305.53	304.75	308.09	307.3	305.5	305.21	304.49	305.57	303.77	306.51	304.15	306.41	305.32	308.26	303.03	305.35	307.96	305.91	305.53	307.19	309.83	302.51	304.76	309.27	309.5	304.01	306.33	306.14	306.92	306.05
317.35	316.89	314.23	320.47	314.55	313.92	312.98	317.11	311.35	316.29	316.16	317.12	318.82	313.44	319.14	315.43	317.14	317.18	314.77	313.88	313.16	316.03	313.22	316.63	320.63	314.92	312.28	315.06	314.48	317.17	315.52	316.3	313.14	313.1	320.77	318.34	320.84	315.12	317.6	316.61	316.32	314.5	315.85	315.43	312.96	313.81	315.35	319.83	317.28	313.97
328.47	328.82	328.65	327.64	328.5	325.07	331.07	325.62	326.21	327.51	326	329.36	329.54	328.18	326.91	326.81	326.91	329.33	325.19	328.29	324.93	325.94	328.21	327.02	329.54	328.16	324.66	327.72	329.3	328.43	325.73	324.95	330.28	325.25	327.83	324.58	331.98	332.43	328.27	327.85	333.48	328.8	327.84	327.49	329.8	329.67	327.43	328.73	329.26	329.04
313.35	315.85	316.48	319.59	314.6	314.33	312.85	316.39	314.77	313.4	313.05	313.94	319.05	314.13	315.19	316.3	314.36	317.72	313.73	310.8	315.77	317.65	317.45	315.11	314.45	318.56	313.59	312.65	314.1	315.79	314.7	315.41	314.13	312.78	315.48	313.64	316.44	317.4	314.6	314.06	314.07	316.13	313.69	316.52	313.41	313.66	313.92	314.05	313.7	312.18
309.33	308.5	309.17	308.95	310.42	308.19	310.23	313.22	311.56	308.91	311.61	310.67	311.93	313.25	309.16	311.68	312.16	313.16	312.02	310.56	310.01	309.91	310.8	313.31	309.18	310.5	309.31	307.84	311.67	311.33	312.72	309.34	310.99	311.88	312.82	311.74	312.93	312.06	309.92	310.95	310.88	309.83	310.65	315.73	309.93	307.53	311.98	313.51	313.29	311.67
294.29	295.42	298.57	297.69	297.59	295.15	298.86	293.89	297.54	297.83	297.54	296.93	299.49	298.4	296.12	295.94	293.76	293.81	296.37	299.49	295.11	294.25	298.92	296.32	295.56	295.69	297.8	298.23	297.47	298.75	298.47	295.12	298.46	295.53	297.8	298.43	295.09	297.15	297.44	298.58	294.02	296.92	300.3	298.21	297.83	298.67	300.25	293.53	298.82	297.34
291.95	294.2	293.64	297.75	292.46	294.48	294.26	296.64	292.66	295.38	292.4	294.2	295.41	291.18	295.5	295.43	294.44	290.52	294.23	292.14	293.86	296.79	292.44	294.39	294.13	290.23	294.39	292.07	290.54	294.29	297.3	296.67	291.7	290.08	292.37	295.05	295.83	294.02	298	292.12	293.11	295.34	295.02	294.28	291.99	292.9	296.05	294.3	297.65	295.27
319.84	318.29	314.52	317.26	314.83	315.3	317.91	317.99	318.56	311.01	316.08	317.27	318.91	319.71	318.54	318.73	318.04	318.19	320.34	318.68	318.03	319.7	318.35	320.31	320.34	319.82	317.98	316.82	319.35	314.72	315	317.22	320.41	317.71	318.44	318.07	323.31	319.33	317.96	319.94	317.48	315.11	320	317.16	318.32	317.05	314.47	318.61	317.43	318.79
291.74	289.87	294.07	295.08	296.47	296.19	295.41	296.28	295.21	291.61	294.04	296.74	293.42	293.68	295.86	293.27	294.18	296.8	293.48	296.48	292.06	293.51	297.37	292.44	291.62	291.53	293.75	293.57	293.26	294.85	295.36	293.98	299.33	291.17	296	292.78	296.76	292.95	294.6	289.78	294.59	289.36	295.09	294.11	293.87	296.56	295.2	293.19	296.38	293.19
304.62	303.37	301.17	303.82	303.3	307.24	299.92	300.79	303.69	301.11	304.91	298.93	302.67	299.77	301.31	304.02	305.11	300.64	304.18	303.6	304.35	302.42	305.75	303.15	301.16	300.95	302.91	303.37	302.33	303.14	300.29	301.33	300.55	301.43	303.95	303.43	303.87	299.97	301.18	301.89	304.02	301.93	301.03	299.21	301.69	304.04	299.73	304.32	302.9	302.81
303.27	306.38	299.38	300.51	306.71	302.74	302.93	304.74	303.36	300.68	307.57	302.54	305.78	303.71	302.47	306.66	301.41	301.1	301.36	303.53	302.67	306.41	303.7	303.22	303.93	303.97	302.82	302.94	300.82	301.57	303.27	302.02	301.46	302.55	305.91	304.13	298.65	305.68	301.27	300.84	302.74	303.9	302.21	303.99	301.88	303.41	304.33	304.12	302.57	303.85
302.6	303.81	302.52	300.83	301.6	304.02	302.96	303.04	304.51	302.3	306.14	305.04	302.5	302.98	301.32	304.13	305.27	301.06	304.76	301.34	303.11	304.73	304.73	303	302.84	302.91	301.18	303.63	305.45	303.28	300.16	303.1	301.75	300.91	303.19	302.32	301.18	301.97	302.01	307.11	305.7	302.08	300.91	301.88	300.58	302.41	305.16	303.88	299.39	303.58
301.56	298.39	304.15	297.87	299.76	300.46	298.78	300.69	299.11	303.54	298.67	297.14	300.6	300.57	298.38	300.03	301.56	302.81	300.52	300.62	298.05	300.39	298.03	299.16	301.71	297.61	302.19	300.5	301.48	303.72	297.11	299.76	300.03	303.51	297.9	301.05	298.83	300	296.55	299.78	295.69	298.74	299.67	301.95	301.95	298.8	301.44	301.22	300.8	299.49
321.63	319.72	317.52	318.94	318.2	318.8	317.93	320.26	312.23	320.32	314.49	315.71	318.13	319.93	317.57	318.18	321.06	318.91	318.37	319.4	320.33	316.88	318.1	317	320.65	319.24	317.8	320.86	318.9	316.17	320.52	319.71	317.72	317.42	321.78	320.05	318.92	319.4	317.86	314.55	319.22	318.33	319.28	318.14	324.64	319.04	317.79	317.65	318.85	322.06
326.07	326.25	324.98	327.02	324.11	325.17	328.64	324.21	327.29	324.76	322.85	325.03	323.74	326.59	327.38	326.05	327.95	327.19	323.55	325.67	326.04	326.87	325.58	325.15	328.67	323.84	326.4	325.33	323.05	328.91	322.57	323.13	326.31	325.91	325.92	324.18	327.61	327.91	323.52	328.31	326.89	324.11	326.57	325.59	324.82	325.27	323.29	327.23	321.31	321.76
303.57	304.23	303.1	305.28	300.62	302.29	300.33	304.38	300.16	305.24	305.49	304.4	302.45	307.96	300.38	304.4	305.82	306.14	301.7	306.53	304.34	302.14	299.8	305.6	306.01	303.98	306.65	302.56	304.58	304.91	304.95	305.9	299.8	306.92	297.5	304.26	303.75	298.28	307.36	301.51	302.62	303.38	300.14	306.34	302.83	301.13	304.13	301.77	304.56	304.03
295.98	292.6	292.05	294.7	295.44	294.7	295.34	295.67	293.45	294.79	294.92	297.75	291	293.88	296.72	293.75	294.74	292.13	291.94	292.63	295.26	293.41	292.82	295.43	294.88	293.24	292.86	293.39	293.97	293.63	290.24	292.94	293.97	292.43	292.65	291.92	294.79	294.53	296.76	294.99	294.51	291.09	293.46	295.62	294.86	296.54	294.52	295.32	292.24	294.08
295.99	295.49	292.75	289.91	294.58	293.91	291.16	292	292.69	294.2	294.75	295.93	295.26	297.73	294.07	296.26	295.58	295.13	292.26	292.02	295.42	292.98	295.86	293.32	294.69	294.06	295.97	294.06	293.88	292.55	293.91	293.11	297.71	296.32	292.93	293.31	290.02	292.62	293.03	291.38	292.05	294.13	293.62	295.51	296.97	294.5	295.36	297.7	291.47	293.23
309.64	315.75	312.15	309.35	314.29	311.6	314.38	312.99	311.91	311.48	309.2	310.17	312.24	307.79	308.69	310.48	308.72	314.16	312.29	310.22	312.12	309.83	313.59	313.67	308.91	311.84	314.97	315.13	313.14	313.6	309.92	312.76	311.75	310.3	317.4	312.92	312.31	314.57	314.51	309.73	309.28	314.27	310.7	312.67	310.64	312.78	308.08	311.33	307.74	312.02
326.86	324.24	324.3	325.97	324.61	323.2	324.4	327.5	323.99	327.63	329.01	323.27	328.56	325.58	324.55	324.67	328.23	323.33	322.48	327.45	326.73	325.42	324.82	323.52	327.25	327.32	326.84	326.23	323.06	324.13	325.02	326.12	326.16	325.94	323.19	329.11	324.49	325.13	322.88	326.83	326.91	327.12	329.41	324.58	326.69	322.87	326.29	326.25	325.45	325.82
303.43	302.99	304.4	300.74	302.92	301.29	305.38	299.28	303.18	304.34	306.33	304.56	300.93	300.85	300.15	301.93	303.35	300.66	301.01	303.87	303.61	301.5	303.09	305.18	305.74	305.71	299.8	303.67	304.51	301.35	305.66	304.14	301.56	307.92	303.54	306.04	300.51	303.22	302.72	300.83	302.55	300.01	303.96	300.7	301.28	301.76	302.14	300.8	300.29	308.8
293.06	292.58	294.4	291.24	293.28	296.62	295.53	292.66	297.07	293.42	292.33	289.46	292.6	293.58	291.22	297.98	294.06	297.25	293.22	291.6	294.04	293.55	291.38	294.74	293.28	292.22	295.36	293.92	294.19	295.94	291.28	292.16	291.76	293.69	293.68	293.65	296.71	293.39	297.02	295.67	295.34	292.68	292.43	296.42	294.07	298.7	294.53	295.84	295.58	292
308.5	306.65	307.58	303.21	307.82	309.67	306.56	306.87	304.43	304.75	307.72	307.78	305.23	309.33	304.38	305.58	305.07	307.13	308.42	306.95	304.95	301.94	304.85	305.61	305.1	303.99	306.15	304.91	305.11	306.22	305.47	305.03	304.72	305.73	303.25	303.35	305.19	305.09	306.25	302.22	303.52	304.05	308.57	304.15	306.49	305.88	304.37	301.64	305.56	307.22
307.32	305.99	307.19	307.63	305.22	304.25	306.32	305.63	307.09	305.2	306.15	303.83	307.37	310.62	306.88	304.36	306.91	306.87	304.55	305.07	304.73	305.85	307.51	305.66	306.59	303.98	306.84	306.55	304.86	304.7	301.81	305.59	306.69	308.07	305.3	309.83	303.38	302.79	306.96	306.58	307.16	305.3	309.39	305.78	306.68	311.81	306.46	307.04	304.72	304.84
303.24	302.03	300.71	301.39	301.56	303.68	298.67	303.43	303.37	300.36	303.65	303.49	303.81	300.95	302.87	299.54	303.72	300.71	298.21	300.63	301.71	300.96	301.4	297.5	302.88	300.72	302.45	301.49	306.25	299.17	299.76	300.91	301.36	295.23	302.97	302.51	301.75	302.75	299.07	300.61	302.42	302.22	297.94	300.57	298.66	302.71	302.43	299.55	298.62	302.04
318.61	316.6	317.29	318.55	320.87	316.79	316.89	314.44	318.41	319.96	315.75	316.57	316.76	317.04	317.26	317.01	316.21	316.6	317.7	316.97	317.03	320.51	321.65	317.59	316.47	319.69	319.67	316.2	316.39	317.83	318.72	316.89	318.36	317.83	319.63	315.99	320.8	315.64	317.87	317.66	315.28	320.55	317.56	318.86	317.58	316.58	319.49	317.59	320.97	315.44
298.26	298.63	297.74	299.26	294.04	294.65	297.58	295.93	294.47	294.57	295.82	294.51	295.71	294.36	294.37	300.89	294.48	293.18	300.21	295.44	294.69	294.53	295.21	292.32	294.75	293.79	293.65	294.13	294.6	295.93	295.53	293.94	298.54	293.39	291.74	296.99	295.47	296.57	294.86	295.38	293.61	293.25	294.58	293.4	295.57	293.22	295.99	295.55	293.14	294.24
302.24	301.02	300.85	303.37	301.51	298.65	300.15	301.41	298.68	300.6	302	301.39	301.96	302.21	298.8	299.79	301.4	300.63	298.74	302.34	301.34	297.47	301.28	297.93	300.96	303.27	300.05	301.28	300.37	297.66	297.16	298.16	300.4	299.24	298.77	299.56	299.1	298.56	299.11	300.8	298.86	301.83	301.11	298.05	303.73	299.33	300.04	301.08	296.07	299.04
302.25	302.58	302.88	305.89	307.13	304.18	304.47	304.85	305.92	305.81	301.2	302.37	302.04	303.78	305.69	302.27	305.46	302.46	301.36	302.64	304.73	302.88	306.4	300.43	307.85	306.29	303.34	304.59	304.05	304.88	303.24	303.41	306.93	307	308.08	304.02	305.03	305.66	302.68	303.98	303.27	303.23	303.66	304.97	300.52	302.23	304.46	307.12	305.42	300.87
302.1	307.87	304.87	310.67	309.38	301.66	306.68	307.21	306.9	305.99	303.76	306.21	309.63	304.66	305.71	304.94	306.07	303.1	308.73	307.09	302.37	300.69	305.55	304.62	306.66	306.29	302.5	305.15	305.32	301.85	301.05	306.39	307.18	304.59	301.85	306.77	305.44	306.96	305.37	304.86	307.55	306.66	306.76	307.1	307.04	308.73	306.79	307.55	306.68	303.37
314.57	314.99	312.02	310.78	312.26	311.9	311.39	314.83	311.57	311.82	308.8	317.98	315.31	312.67	312.28	311.61	310.76	313.02	314.35	315.02	315.87	314.52	314.85	312.32	312.37	314.12	313.12	315.8	311.27	315.56	313.57	315.35	313.3	313.89	314.54	314.8	317.75	314.23	314.73	310.6	312.8	309.46	314.14	311.88	311.25	311.69	310.31	314.81	312.65	312.31
293.79	295.04	292.21	295.98	293.61	294.78	297.18	295.75	295.26	293.7	292.33	292.9	292.43	295.63	294.85	294.76	292.64	296.61	290.39	294.53	297.49	292.54	290.02	294.91	294.77	296.89	294.29	293.19	292.45	291.79	294.2	292.86	295.08	291.8	296.2	296.18	293.36	291.62	293.24	291.27	293.2	297.84	297.62	295.89	298.5	293.37	291.04	290.96	293.65	293.8
297.39	296.09	296.6	295.16	298.54	295.06	295.7	294.55	294.64	296.66	301.44	298.34	299.5	295.5	295.03	295.52	294.32	297.93	296.64	296.35	295.65	294.19	296.33	296.23	294.29	297.2	299.07	296.68	296.37	295.42	297.68	295.36	300.41	295.77	296.71	297.86	296.3	294.53	294.52	298.4	295.47	300.63	301.68	293.85	298.78	296.28	294.95	293.18	296.34	300.86
301.89	302.44	303.83	301.64	301.91	302.36	304.59	305.68	304.04	306.44	304.75	302.88	305.71	304.61	302.87	303.95	301.68	302.92	304.32	303.31	304	301.43	303.97	301.39	303.48	302.88	301.32	299.34	306.06	305.22	305.66	305.18	301.82	302.14	302.5	308.72	303.72	302.08	300.81	304.17	304.18	303.12	299.28	302.2	301.31	301.48	307.23	303.32	303.98	301.72
313.33	314.51	309.88	308.62	312.54	309.02	309.44	314.25	313.11	313.95	316.41	311	313.58	311.16	318.22	309.89	312.5	317.1	315.76	310.62	311.8	314.91	313.13	310.08	311.96	314.71	313.79	309.8	314.22	313.37	313.33	315.95	311.47	312.78	314.11	314.8	310.1	309.5	313.99	309.83	310.52	314.17	314.69	313.09	309.9	314.99	312.05	310.22	310.87	309.99
293.4	293.72	296.89	298.37	291.58	299.63	293.89	294.37	292.09	298.1	293.02	292.37	296.98	295.23	296.23	296.05	293.19	297.97	293.98	295.95	295.35	298.29	295.82	295.01	296.19	297.43	295.86	294.26	298.43	295.58	296.29	293.38	296.88	292.51	294.41	294.23	297.47	295.91	294.49	296.06	289.96	292.85	291.16	294.64	294.17	298.82	296.96	295.99	293.66	297.57
310.15	307.11	312.68	308.2	311.37	308.1	310.85	307.25	307.86	311.45	309.41	306.45	308.01	304.72	313.03	310.49	306.51	309.89	309.47	307.04	308.82	308.83	306.22	311.18	306.51	309.76	309.24	309.76	309.57	309.55	309.89	312.22	310.17	311.65	306.88	310.29	312.67	310.61	308.94	310.6	309.15	308.99	309.97	305.68	310.51	310.1	309.71	309.1	312.15	304.18
328.6	326.55	327.9	327.19	328.5	327.32	331.56	329.79	326.38	329.51	328.18	323.2	326.52	329.36	326.87	327.09	327.29	324.15	327.42	327.17	327.25	329.73	327.04	327.69	328.01	327.29	330.01	329.43	329.23	328.41	327.41	324.82	329.98	331.21	325.39	327.13	329.29	326.42	330.78	329.18	329.33	326.3	329.82	329.51	329.9	329.03	329.57	327.8	331.67	325.34
312.18	312.15	308.06	310.43	312.87	313.67	310.53	313.67	314.39	311.64	314.76	314.9	312.53	312.78	311.09	308.67	315.37	316.46	311.75	314.07	315.35	313.29	317.33	314.2	315.59	314.5	315.73	311.99	311.84	311.26	317.6	309.98	312.37	310.6	310.95	311.72	314.9	312.32	314.53	313.04	313.46	310.53	314.46	313.61	312.43	314.03	311.75	313.86	314.26	313.3
313.02	317.22	312.63	312.05	313.41	314.97	310.37	312.75	313.69	311.75	313.68	313.53	309.56	315.04	313.51	313.32	315.68	314.2	315.28	312.51	312.82	313.38	314.31	313.13	309.94	314	313.48	313.45	310.14	312.66	315.35	313.58	312.54	315.56	312.39	314.76	315.13	313.88	311.93	309.71	310.24	314.54	314.53	311.47	313.18	312.28	313.79	311.57	315.18	310.3
316.02	318.7	320.18	319.94	321.01	320.05	319.77	319.46	318.51	321.93	317.14	320.73	321.34	317.41	319.49	321.14	319.89	319.49	317.34	320.11	317.95	321.14	322.86	320.2	318.37	322.78	319.66	319.99	315.85	317.59	319.88	315.81	318.58	317.85	317.29	317.79	318.59	319.11	321.95	319.35	319.48	323.33	317.28	320.2	317.38	319.72	320.59	322.56	318.83	317.54
303.03	302.58	307.5	302.92	302.3	303.59	306.65	304.19	303.98	305.16	307.17	300.79	301.66	298.9	302.12	302.3	304.83	301.17	303.42	303.87	305.27	299.62	303.53	302.51	303.57	300.54	305.03	297.33	304.04	306.61	304.35	302.67	304.18	305.45	302.94	304.49	302.38	300.5	303.21	304.31	302.57	304.59	300.48	300.33	303.7	306.52	300.92	305.01	304.45	306.28
307.47	313.12	310.61	312.35	307.91	304.54	307.94	309.05	309.8	309.6	312.96	311.33	309.26	309.28	307.91	308.57	311.23	309.43	307.26	308.63	307.36	312.81	306.53	308.98	308.33	310.14	309.65	307.71	306.88	311.21	309.49	311.53	309.79	306.69	309.55	311.21	309.77	307.06	309.44	310.24	309.59	307.51	307.31	306.07	306.62	312.38	304.4	307.81	309.29	307.99
325.92	329.28	333.29	331.06	329.02	325.95	330.1	326.95	326.44	330.78	326.14	327.39	329.95	326.41	325.7	329.76	332.5	325.42	327.66	331.47	329.98	329.81	326.79	324.94	327.41	328.49	326.99	328.21	326.89	329.69	327.35	326.68	328.14	330.48	327.19	332.21	326.59	330.38	327.54	327.34	330.51	331.06	324.55	330.03	330.23	329.87	330.25	325.61	328.29	329.15
[truncated: 400 more rows]
[truncated: 150 more columns]
